# Supplementary material for: Leveraging chromatin accessibility for transcriptional regulatory network inference in T Helper 17 Cells
Source: Genome Res. 2019 Mar;29(3):449–63. doi: 10.1101/gr.238253.118 (PMC6396413; doi:10.1101/gr.238253.118)
Supplement: Supplemental Material [file supp_gr.238253.118_Supplemental_jp_gene_viz.zip]

Archive with 140 entries (133 files):
- jp_gene_viz-master/
- jp_gene_viz-master/environment.yml
- jp_gene_viz-master/index.ipynb
- jp_gene_viz-master/old_Dockerfile
- jp_gene_viz-master/postBuild
- jp_gene_viz-master/README.md
- jp_gene_viz-master/requirements.txt
- jp_gene_viz-master/setup.py
- jp_gene_viz-master/windows_requirements.txt
- jp_gene_viz-master/bioRxiv/
- jp_gene_viz-master/bioRxiv/gold.png
- jp_gene_viz-master/bioRxiv/jp_gene_viz.bib
- jp_gene_viz-master/bioRxiv/jp_gene_viz.pdf
- jp_gene_viz-master/bioRxiv/jp_gene_viz.tex
- jp_gene_viz-master/bioRxiv/LICENSE
- jp_gene_viz-master/bioRxiv/Linked.png
- jp_gene_viz-master/bioRxiv/motif.png
- jp_gene_viz-master/bioRxiv/old_linked.png
- jp_gene_viz-master/bioRxiv/pair.png
- jp_gene_viz-master/bioRxiv/README.md
- jp_gene_viz-master/doc/
- jp_gene_viz-master/doc/Combined widgets.ipynb
- jp_gene_viz-master/doc/dNetwork widget overview.ipynb
- jp_gene_viz-master/doc/dNetwork_settings.png
- jp_gene_viz-master/doc/heat_map_widget.png
- jp_gene_viz-master/doc/multiple_network.png
- jp_gene_viz-master/doc/network.png
- jp_gene_viz-master/examples/
- jp_gene_viz-master/examples/chrX.wig.gz
- jp_gene_viz-master/examples/color test.ipynb
- jp_gene_viz-master/examples/cytoscape demo.ipynb
- jp_gene_viz-master/examples/Diagram using cytoscape with js_proxy.ipynb
- jp_gene_viz-master/examples/Directory explorer using Highcharts with js_proxy.ipynb
- jp_gene_viz-master/examples/ex2.wig.gz
- jp_gene_viz-master/examples/examine interactive data structure example.ipynb
- jp_gene_viz-master/examples/expr.tsv
- jp_gene_viz-master/examples/genes.gtf
- jp_gene_viz-master/examples/Heat map.ipynb
- jp_gene_viz-master/examples/HighCharts using js_proxy.ipynb
- jp_gene_viz-master/examples/js_proxy example.ipynb
- jp_gene_viz-master/examples/LAS_fit.py
- jp_gene_viz-master/examples/Linked Heatmap and Network.ipynb
- jp_gene_viz-master/examples/Miscellaneous examples.ipynb
- jp_gene_viz-master/examples/mm9_em.meme
- jp_gene_viz-master/examples/Motif widget usage.ipynb
- jp_gene_viz-master/examples/Multiple Coordinated Networks.ipynb
- jp_gene_viz-master/examples/Network Pair.ipynb
- jp_gene_viz-master/examples/Network with line styles.ipynb
- jp_gene_viz-master/examples/Network.ipynb
- jp_gene_viz-master/examples/network.tsv
- jp_gene_viz-master/examples/network.tsv.layout.json
- jp_gene_viz-master/examples/network2.tsv
- jp_gene_viz-master/examples/network2.tsv.layout.json
- jp_gene_viz-master/examples/network_styled.tsv
- jp_gene_viz-master/examples/three.js using js_proxy.ipynb
- jp_gene_viz-master/examples/Todo list using js_proxy.ipynb
- jp_gene_viz-master/experiments/
- jp_gene_viz-master/experiments/Breast cancer nearest neighbor classification.ipynb
- jp_gene_viz-master/experiments/Compositional Geometry.ipynb
- jp_gene_viz-master/experiments/compositional.py
- jp_gene_viz-master/experiments/graph diagram test.ipynb
- jp_gene_viz-master/experiments/graph.data
- jp_gene_viz-master/experiments/Inverse CLR.ipynb
- jp_gene_viz-master/experiments/Iris.ipynb
- jp_gene_viz-master/experiments/nearest_neighbors.py
- jp_gene_viz-master/experiments/nn3d.py
- jp_gene_viz-master/experiments/README.md
- jp_gene_viz-master/experiments/static 3d iris neareast neighbors.ipynb
- jp_gene_viz-master/experiments/three widget examples.ipynb
- jp_gene_viz-master/jp_gene_viz/
- jp_gene_viz-master/jp_gene_viz/addenda.py
- jp_gene_viz-master/jp_gene_viz/array_transforms.py
- jp_gene_viz-master/jp_gene_viz/bindings.py
- jp_gene_viz-master/jp_gene_viz/category_layout.py
- jp_gene_viz-master/jp_gene_viz/cluster_layout.py
- jp_gene_viz-master/jp_gene_viz/color_cursor.js
- jp_gene_viz-master/jp_gene_viz/color_scale.py
- jp_gene_viz-master/jp_gene_viz/color_widget.py
- jp_gene_viz-master/jp_gene_viz/cytoscape.js
- jp_gene_viz-master/jp_gene_viz/dExpression.py
- jp_gene_viz-master/jp_gene_viz/dGraph.py
- jp_gene_viz-master/jp_gene_viz/dLayout.py
- jp_gene_viz-master/jp_gene_viz/dNetwork.py
- jp_gene_viz-master/jp_gene_viz/doodle3d.py
- jp_gene_viz-master/jp_gene_viz/encrypt_files.py
- jp_gene_viz-master/jp_gene_viz/examine.py
- jp_gene_viz-master/jp_gene_viz/file_chooser_widget.py
- jp_gene_viz-master/jp_gene_viz/FontUtils.js
- jp_gene_viz-master/jp_gene_viz/fs_chart.py
- jp_gene_viz-master/jp_gene_viz/genome_bar.py
- jp_gene_viz-master/jp_gene_viz/genome_guide.py
- jp_gene_viz-master/jp_gene_viz/genome_wiggle.py
- jp_gene_viz-master/jp_gene_viz/getData.py
- jp_gene_viz-master/jp_gene_viz/graph_diagram.py
- jp_gene_viz-master/jp_gene_viz/grid_forest.py
- jp_gene_viz-master/jp_gene_viz/gtf_format.py
- jp_gene_viz-master/jp_gene_viz/helvetiker_regular.typeface.js
- jp_gene_viz-master/jp_gene_viz/HMap.py
- jp_gene_viz-master/jp_gene_viz/jp_cytoscape.js
- jp_gene_viz-master/jp_gene_viz/jp_cytoscape.py
- jp_gene_viz-master/jp_gene_viz/json_mixin.py
- jp_gene_viz-master/jp_gene_viz/js_context.py
- jp_gene_viz-master/jp_gene_viz/js_proxy.js
- jp_gene_viz-master/jp_gene_viz/js_proxy.py
- jp_gene_viz-master/jp_gene_viz/LAS_fit.py
- jp_gene_viz-master/jp_gene_viz/LExpression.py
- jp_gene_viz-master/jp_gene_viz/morph_triangles.js
- jp_gene_viz-master/jp_gene_viz/motif_data.py
- jp_gene_viz-master/jp_gene_viz/multiple_network.py
- jp_gene_viz-master/jp_gene_viz/OrbitControls.js
- jp_gene_viz-master/jp_gene_viz/paired_links.py
- jp_gene_viz-master/jp_gene_viz/paired_networks.py
- jp_gene_viz-master/jp_gene_viz/proxy_html5_canvas.py
- jp_gene_viz-master/jp_gene_viz/scale.py
- jp_gene_viz-master/jp_gene_viz/scatter3d.py
- jp_gene_viz-master/jp_gene_viz/sequence_motifs.js
- jp_gene_viz-master/jp_gene_viz/server_file_chooser.js
- jp_gene_viz-master/jp_gene_viz/simple_tree.py
- jp_gene_viz-master/jp_gene_viz/simple_upload_button.js
- jp_gene_viz-master/jp_gene_viz/spoke_layout.py
- jp_gene_viz-master/jp_gene_viz/TextGeometry.js
- jp_gene_viz-master/jp_gene_viz/three.js
- jp_gene_viz-master/jp_gene_viz/three_curve.js
- jp_gene_viz-master/jp_gene_viz/three_orbit.js
- jp_gene_viz-master/jp_gene_viz/three_rotator.js
- jp_gene_viz-master/jp_gene_viz/three_scatter.js
- jp_gene_viz-master/jp_gene_viz/three_simple_text.js
- jp_gene_viz-master/jp_gene_viz/three_sprite_text.js
- jp_gene_viz-master/jp_gene_viz/three_triangles.js
- jp_gene_viz-master/jp_gene_viz/widget_utils.py
- jp_gene_viz-master/jp_gene_viz/__init__.py
- jp_gene_viz-master/jp_gene_viz/test/
- jp_gene_viz-master/jp_gene_viz/test/test_array_transforms.py
- jp_gene_viz-master/jp_gene_viz/test/test_color_scale.py
- jp_gene_viz-master/jp_gene_viz/test/test_fit.py
- jp_gene_viz-master/jp_gene_viz/test/test_HMap.py
- jp_gene_viz-master/jp_gene_viz/test/test_jp_cytoscape.py
- jp_gene_viz-master/jp_gene_viz/test/test_motif.py
- jp_gene_viz-master/jp_gene_viz/test/test_wig.py
- jp_gene_viz-master/jp_gene_viz/test/__init__.py
