# Supplementary material for: Leveraging chromatin accessibility for transcriptional regulatory network inference in T Helper 17 Cells
Source: Genome Res. 2019 Mar;29(3):449–63. doi: 10.1101/gr.238253.118 (PMC6396413; doi:10.1101/gr.238253.118)
Supplement: Supplemental Material [file supp_gr.238253.118_Supplemental_jp_gene_viz.zip › jp_gene_viz-master/environment.yml]

channels:
  - conda-forge
dependencies:
  - python=2
  - ipywidgets
  - scipy
  - numpy
  - pycrypto
  - pip
  - pip:
    - python-igraph>=0.7.1
    - git+https://github.com/simonsfoundation/jp_svg_canvas#egg=jp_svg_canvas
    - git+https://github.com/simonsfoundation/jp_gene_viz#egg=jp_gene_viz
