# Supplementary material for: Leveraging chromatin accessibility for transcriptional regulatory network inference in T Helper 17 Cells
Source: Genome Res. 2019 Mar;29(3):449–63. doi: 10.1101/gr.238253.118 (PMC6396413; doi:10.1101/gr.238253.118)
Supplement: Supplemental Material [file supp_gr.238253.118_Supplemental_jp_gene_viz.zip › jp_gene_viz-master/old_Dockerfile]

FROM andrewosh/binder-base

MAINTAINER Aaron Watters <awatters@simonsfoundation.org>

USER main

RUN git clone https://github.com/simonsfoundation/jp_gene_viz.git repo
RUN cd repo; pip install -r requirements.txt
RUN cd repo; python setup.py install
RUN jupyter nbextension enable --py --sys-prefix widgetsnbextension
