# Supplementary material for: Leveraging chromatin accessibility for transcriptional regulatory network inference in T Helper 17 Cells
Source: Genome Res. 2019 Mar;29(3):449–63. doi: 10.1101/gr.238253.118 (PMC6396413; doi:10.1101/gr.238253.118)
Supplement: Supplemental Material [file supp_gr.238253.118_Supplemental_jp_gene_viz.zip › jp_gene_viz-master/setup.py]

# Thanks: http://pythonhosted.org/an_example_pypi_project/setuptools.html

import os
from setuptools import setup

def read(fname):
    return open(os.path.join(os.path.dirname(__file__), fname)).read()

setup(
    name = "jp_gene_viz",
    version = "0.0.1",
    author = "Aaron Watters",
    author_email = "awatters@simonsfoundation.org",
    description = ("Gene visualization tools and experiments for Jupyter."),
    license = "BSD",
    keywords = "jupyter widget genomics",
    url = "http://packages.python.org/jp_gene_viz",
    packages=['jp_gene_viz'],
    package_data={'jp_gene_viz': ['*.js']},
    long_description=read('README.md'),
    classifiers=[
        "Development Status :: 3 - Alpha",
        "License :: OSI Approved :: BSD License",
    ],
)
