# Supplementary material for: Leveraging chromatin accessibility for transcriptional regulatory network inference in T Helper 17 Cells
Source: Genome Res. 2019 Mar;29(3):449–63. doi: 10.1101/gr.238253.118 (PMC6396413; doi:10.1101/gr.238253.118)
Supplement: Supplemental Material [file supp_gr.238253.118_Supplemental_jp_gene_viz.zip › jp_gene_viz-master/windows_requirements.txt]

cython>=0.24
ipywidgets>=5.1.4
ipython>=4.2.0
traitlets>=4.2.1
numpy>=1.9.2
scipy>=0.9
git+https://github.com/simonsfoundation/jp_svg_canvas
sklearn
