# Supplementary material for: Leveraging chromatin accessibility for transcriptional regulatory network inference in T Helper 17 Cells
Source: Genome Res. 2019 Mar;29(3):449–63. doi: 10.1101/gr.238253.118 (PMC6396413; doi:10.1101/gr.238253.118)
Supplement: Supplemental Material [file supp_gr.238253.118_Supplemental_jp_gene_viz.zip › jp_gene_viz-master/bioRxiv/jp_gene_viz.bib]

@article {Avocado,
journal = {Computer Graphics Forum},
title = {{AVOCADO: Visualization of Workflow-Derived Data Provenance for Reproducible Biomedical Research}},
author = {Stitz, Holger and Luger, Stefan and Streit, Marc and Gehlenborg, Nils},
year = {2016},
publisher = {The Eurographics Association and John Wiley & Sons Ltd.},
ISSN = {1467-8659},
DOI = {10.1111/cgf.12924}
}

@article{bioconductor,
    address = {Department of Biostatistical Science, Dana-Farber Cancer Institute, 44 Binney St, Boston, MA 02115, USA. rgentlem@jimmy.harvard.edu},
    author = {Gentleman, Robert C. and Carey, Vincent J. and Bates, Douglas M. and Bolstad, Ben and Dettling, Marcel and Dudoit, Sandrine and Ellis, Byron and Gautier, Laurent and Ge, Yongchao and Gentry, Jeff and Hornik, Kurt and Hothorn, Torsten and Huber, Wolfgang and Iacus, Stefano and Irizarry, Rafael and Leisch, Friedrich and Li, Cheng and Maechler, Martin and Rossini, Anthony J. and Sawitzki, Gunther and Smith, Colin and Smyth, Gordon and Tierney, Luke and Yang, Jean Y. and Zhang, Jianhua},
    booktitle = {Genome Biology},
    doi = {10.1186/gb-2004-5-10-r80},
    issn = {1465-6914},
    journal = {Genome biology},
    keywords = {genomics, highly, metaadpd, microarray, mining, silico},
    number = {10},
    pages = {R80--16},
    pmcid = {PMC545600},
    pmid = {15461798},
    posted-at = {2008-12-01 14:31:17},
    priority = {2},
    publisher = {BioMed Central},
    title = {{Bioconductor: open software development for computational biology and bioinformatics.}},
    url = {http://dx.doi.org/10.1186/gb-2004-5-10-r80},
    volume = {5},
    year = {2004}
}


@Article{VizBi,
  author = {Gehlenborg, Nils 
  and O'Donoghue, Sean I 
  and Baliga, Nitin S 
  and Goesmann, Alexander
  and Hibbs, Matthew A 
  and Kitano, Hiroaki 
  and Kohlbacher, Oliver 
  and Neuweger, Heiko
  and Schneider, Reinhard 
  and Tenenbaum, Dan 
  and Gavin, Anne-Claude},
  title = {Visualization of omics data for systems biology},
  year = {2010},
  journal = {Nat. Methods},
  volume = {7},
  pages = {S56-68},
  pmid = {20195258}
}

@Article{Partl,
author="Partl, Christian
and Lex, Alexander
and Streit, Marc
and Kalkofen, Denis
and Kashofer, Karl
and Schmalstieg, Dieter",
title="enRoute: dynamic path extraction from biological pathway maps for exploring heterogeneous experimental datasets",
journal="BMC Bioinformatics",
year="2013",
volume="14",
number="19",
pages="S3",
issn="1471-2105",
doi="10.1186/1471-2105-14-S19-S3",
url="http://dx.doi.org/10.1186/1471-2105-14-S19-S3"
}

@article{Kairam15,
  added-at = {2015-08-21T00:00:00.000+0200},
  author = {Kairam, Sanjay and Riche, Nathalie Henry and Drucker, Steven M. and Fernandez, Roland and Heer, Jeffrey},
  biburl = {http://www.bibsonomy.org/bibtex/2a2ae1501c8d7b4b9c4e0a70ad5507ca9/dblp},
  ee = {http://dx.doi.org/10.1111/cgf.12642},
  interhash = {f5749e1ea0a115fc82eec21e4f88990a},
  intrahash = {a2ae1501c8d7b4b9c4e0a70ad5507ca9},
  journal = {Comput. Graph. Forum},
  keywords = {dblp},
  number = 3,
  pages = {301-310},
  timestamp = {2015-08-22T11:33:19.000+0200},
  title = {Refinery: Visual Exploration of Large, Heterogeneous Networks through Associative Browsing.},
  url = {http://dblp.uni-trier.de/db/journals/cgf/cgf34.html#KairamRDFH15},
  volume = 34,
  year = 2015
}

@article{Partl16,
  author    = {Christian Partl and
               Samuel Gratzl and
               Marc Streit and
               Anne Mai Wassermann and
               Hanspeter Pfister and
               Dieter Schmalstieg and
               Alexander Lex},
  title     = {Pathfinder: Visual Analysis of Paths in Graphs},
  journal   = {Comput. Graph. Forum},
  volume    = {35},
  number    = {3},
  pages     = {71--80},
  year      = {2016},
  url       = {http://dx.doi.org/10.1111/cgf.12883},
  doi       = {10.1111/cgf.12883},
  timestamp = {Fri, 05 Aug 2016 20:46:31 +0200},
  biburl    = {http://dblp.uni-trier.de/rec/bib/journals/cgf/PartlGSWPSL16},
  bibsource = {dblp computer science bibliography, http://dblp.org}
}

@article{cytoscape,
    address = {Institut Pasteur, 25-28 rue du Docteur Roux, 75724 Paris cedex 15, France.},
    author = {Cline, Melissa S. and Smoot, Michael and Cerami, Ethan and Kuchinsky, Allan and Landys, Nerius and Workman, Chris and Christmas, Rowan and Avila-Campilo, Iliana and Creech, Michael and Gross, Benjamin and Hanspers, Kristina and Isserlin, Ruth and Kelley, Ryan and Killcoyne, Sarah and Lotia, Samad and Maere, Steven and Morris, John and Ono, Keiichiro and Pavlovic, Vuk and Pico, Alexander R. and Vailaya, Aditya and Wang, Peng-Liang L. and Adler, Annette and Conklin, Bruce R. and Hood, Leroy and Kuiper, Martin and Sander, Chris and Schmulevich, Ilya and Schwikowski, Benno and Warner, Guy J. and Ideker, Trey and Bader, Gary D.},
    day = {27},
    doi = {10.1038/nprot.2007.324},
    issn = {1750-2799},
    journal = {Nature protocols},
    month = sep,
    number = {10},
    pages = {2366--2382},
    pmcid = {PMC3685583},
    pmid = {17947979},
    posted-at = {2010-04-30 08:46:19},
    priority = {2},
    publisher = {Nature Publishing Group},
    title = {{Integration of biological networks and gene expression data using Cytoscape.}},
    url = {http://dx.doi.org/10.1038/nprot.2007.324},
    volume = {2},
    year = {2007}
}

@paper{gephi,
author = {Mathieu Bastian and Sebastien Heymann and Mathieu Jacomy},
title = {Gephi: An Open Source Software for Exploring and Manipulating Networks},
conference = {International AAAI Conference on Weblogs and Social Media},
year = {2009},
keywords = {network;network science;visualization;graph exploration;open source;free software;dynamic network;interactive interface;graph;force vector;java;OpenGL;3-D visualization;user-centric;graph layout;complex graph rendering;network analysis;webatlas},
abstract = {Gephi is an open source software for graph and network analysis. It uses a 3D render engine to display large networks in real-time and to speed up the exploration. A flexible and multi-task architecture brings new possibilities to work with complex data sets and produce valuable visual results. We present several key features of Gephi in the context of interactive exploration and interpretation of networks. It provides easy and broad access to network data and allows for spatializing, filtering, navigating, manipulating and clustering. Finally, by presenting dynamic features of Gephi, we highlight key aspects of dynamic network visualization.},
url = {http://www.aaai.org/ocs/index.php/ICWSM/09/paper/view/154}
}

@Misc{scipy,
  author =    {Eric Jones and Travis Oliphant and Pearu Peterson and others},
  title =     {{SciPy}: Open source scientific tools for {Python}},
  year =      {2001--},
  url = "http://www.scipy.org/",
  note = {[Online; accessed 2017-02-22]}
}

@article{scikit-learn,
 title={Scikit-learn: Machine Learning in {P}ython},
 author={Pedregosa, F. and Varoquaux, G. and Gramfort, A. and Michel, V.
         and Thirion, B. and Grisel, O. and Blondel, M. and Prettenhofer, P.
         and Weiss, R. and Dubourg, V. and Vanderplas, J. and Passos, A. and
         Cournapeau, D. and Brucher, M. and Perrot, M. and Duchesnay, E.},
 journal={Journal of Machine Learning Research},
 volume={12},
 pages={2825--2830},
 year={2011}
}

@article{arrieta2015,
  title={An experimentally supported model of the Bacillus subtilis global transcriptional regulatory network},
  author={Arrieta-Ortiz, Mario L and Hafemeister, Christoph and Bate, Ashley Rose and Chu, Timothy and Greenfield, Alex and Shuster, Bentley and Barry, Samantha N and Gallitto, Matthew and Liu, Brian and Kacmarczyk, Thadeous and others},
  journal={Molecular systems biology},
  volume={11},
  number={11},
  pages={839},
  year={2015},
  publisher={EMBO Press}
}

@article{Blatti2015,
author = {Blatti, Charles and Kazemian, Majid and Wolfe, Scot and Brodsky, Michael and Sinha, Saurabh},
title = {Integrating motif, DNA accessibility and gene expression data to build regulatory maps in an organism},
journal = {Nucleic Acids Research},
volume = {43},
number = {8},
pages = {3998},
year = {2015},
doi = {10.1093/nar/gkv195},
URL = { + http://dx.doi.org/10.1093/nar/gkv195},
eprint = {/oup/backfile/Content\_public/Journal/nar/43/8/10.1093\_nar\_gkv195/2/gkv195.pdf}
}

@article{karwacz2017,
  title={Critical role of IRF1 and BATF in forming chromatin landscape during type 1 regulatory cell differentiation},
  author={Karwacz, Katarzyna and Miraldi, Emily R and Pokrovskii, Maria and Madi, Asaf and Yosef, Nir and Wortman, Ivo and Chen, Xi and Watters, Aaron and Carriero, Nicholas and Awasthi, Amit and others},
  journal={Nature Immunology},
  year={2017},
  publisher={Nature Research}
}

@article{yosef2013,
  title={Dynamic regulatory network controlling TH17 cell differentiation},
  author={Yosef, Nir and Shalek, Alex K and Gaublomme, Jellert T and Jin, Hulin and Lee, Youjin and Awasthi, Amit and Wu, Chuan and Karwacz, Katarzyna and Xiao, Sheng and Jorgolli, Marsela and others},
  journal={Nature},
  volume={496},
  number={7446},
  pages={461--468},
  year={2013},
  publisher={Nature Research}
}

@article{reuter2015,
  title={High-throughput sequencing technologies},
  author={Reuter, Jason A and Spacek, Damek V and Snyder, Michael P},
  journal={Molecular cell},
  volume={58},
  number={4},
  pages={586--597},
  year={2015},
  publisher={Elsevier}
}

@article{ipython,
  title={IPython: a system for interactive scientific computing},
  author={P{\'e}rez, Fernando and Granger, Brian E},
  journal={Computing in Science \& Engineering},
  volume={9},
  number={3},
  year={2007},
  publisher={IEEE}
}

@article{wang2006,
  title={Inferring gene regulatory networks from multiple microarray datasets},
  author={Wang, Yong and Joshi, Trupti and Zhang, Xiang-Sun and Xu, Dong and Chen, Luonan},
  journal={Bioinformatics},
  volume={22},
  number={19},
  pages={2413--2420},
  year={2006},
  publisher={Oxford Univ Press}
}

@article{genotet,
  title={Genotet: An interactive web-based visual exploration framework to support validation of gene regulatory networks},
  author={Yu, Bowen and Doraiswamy, Harish and Chen, Xi and Miraldi, Emily and Arrieta-Ortiz, Mario Luis and Hafemeister, Christoph and Madar, Aviv and Bonneau, Richard and Silva, Claudio T},
  journal={IEEE transactions on visualization and computer graphics},
  volume={20},
  number={12},
  pages={1903--1912},
  year={2014},
  publisher={IEEE}
}

@article{fruchterman1991graph,
  title={Graph drawing by force-directed placement},
  author={Fruchterman, Thomas MJ and Reingold, Edward M},
  journal={Software: Practice and experience},
  volume={21},
  number={11},
  pages={1129--1164},
  year={1991},
  publisher={Wiley Online Library}
}

@article{csardi2006igraph,
  title={The igraph software package for complex network research},
  author={Csardi, Gabor and Nepusz, Tamas},
  journal={InterJournal, Complex Systems},
  volume={1695},
  number={5},
  pages={1--9},
  year={2006}
}

@article{inferelator,
  title={The Inferelator: an algorithm for learning parsimonious regulatory networks from systems-biology data sets de novo},
  author={Bonneau, Richard and Reiss, David J and Shannon, Paul and Facciotti, Marc and Hood, Leroy and Baliga, Nitin S and Thorsson, Vesteinn},
  journal={Genome biology},
  volume={7},
  number={5},
  pages={R36},
  year={2006},
  publisher={BioMed Central}
}


@misc{jpgeneviz,
  author = {Watters, Aaron and and Miraldi, Emily},
  title = {https://github.com/simonsfoundation/jp\_gene\_viz},
  year = {2017},
  publisher = {GitHub},
  journal = {GitHub repository},
  howpublished = {\url{https://github.com/simonsfoundation/jp\_gene\_viz}},
  commit = {4effeff767a8384ce4dac4d0daae7e29da4e05c1}
}

@misc{binder,
  author = {Andrew Osheroff},
  title = {binder},
  year = {2017},
  publisher = {GitHub},
  journal = {GitHub repository},
  howpublished = {\url{https://github.com/binder-project/binder}},
  commit = {b1c16ee252ac6cbcb6ab202664dfcd718754391e}
}

@article{docker,
 author = {Merkel, Dirk},
 title = {Docker: Lightweight Linux Containers for Consistent Development and Deployment},
 journal = {Linux J.},
 issue_date = {March 2014},
 volume = {2014},
 number = {239},
 month = mar,
 year = {2014},
 issn = {1075-3583},
 articleno = {2},
 url = {http://dl.acm.org/citation.cfm?id=2600239.2600241},
 acmid = {2600241},
 publisher = {Belltown Media},
 address = {Houston, TX},
} 

@article{cytoscapejs,
  title={Cytoscape. js: a graph theory library for visualisation and analysis},
  author={Franz, Max and Lopes, Christian T and Huck, Gerardo and Dong, Yue and Sumer, Onur and Bader, Gary D},
  journal={Bioinformatics},
  pages={btv557},
  year={2015},
  publisher={Oxford Univ Press}
}

@book{highcharts,
  title={Learning Highcharts},
  author={Kuan, J.},
  isbn={9781849519090},
  series={Community experience distilled},
  url={https://books.google.com/books?id=qjpAcb2A6b0C},
  year={2012},
  publisher={Packt Pub.}
}

@article{matplotlib,
  title={Matplotlib: A 2D graphics environment},
  author={Hunter, John D},
  journal={Computing In Science \& Engineering},
  volume={9},
  number={3},
  pages={90--95},
  year={2007},
  publisher={IEEE}
}

@article{motif,
  title={What are DNA sequence motifs?},
  author={D'haeseleer, Patrik},
  journal={Nature biotechnology},
  volume={24},
  number={4},
  pages={423--425},
  year={2006},
  publisher={Nature Publishing Group}
}
