# Supplementary material for: Leveraging chromatin accessibility for transcriptional regulatory network inference in T Helper 17 Cells
Source: Genome Res. 2019 Mar;29(3):449–63. doi: 10.1101/gr.238253.118 (PMC6396413; doi:10.1101/gr.238253.118)
Supplement: Supplemental Material [file supp_gr.238253.118_Supplemental_jp_gene_viz.zip › jp_gene_viz-master/bioRxiv/README.md]

from: https://github.com/schlegelp/bioRxiv-LaTeX-template

# bioRxiv-LaTeX-template

This is a **LaTeX** template for scientific publications (e.g. on [BioRxiv](http://www.biorxiv.org)) that contains several examples of how to embed figures directly into the manuscript. It is derived from [Schlegel et al., (2016)](http://biorxiv.org/content/early/2016/04/07/044990).

To use download **template.tex** and change to your needs. Additional files (figure PDFs + libraby.bib) are only necessary to compile complete PDF.

You can run your own LaTeX compiler (e.g. [MiKTeX](http://miktex.org/) or [TeX Live](http://www.tug.org/texlive/)) or use online services (e.g. [Overleaf](http://www.overleaf.com)).

Preview:

![First page](https://cloud.githubusercontent.com/assets/7161148/14634271/7ff04c20-0621-11e6-8536-9d9d4f86d3ea.PNG)
