# Supplementary material for: Leveraging chromatin accessibility for transcriptional regulatory network inference in T Helper 17 Cells
Source: Genome Res. 2019 Mar;29(3):449–63. doi: 10.1101/gr.238253.118 (PMC6396413; doi:10.1101/gr.238253.118)
Supplement: Supplemental Material [file supp_gr.238253.118_Supplemental_jp_gene_viz.zip › jp_gene_viz-master/doc/Combined widgets.ipynb]

# %% [markdown]
# Widgets for combining network data views

This notebook describes how to combine multiple gene expression networks widgets
and how to combine gene expression networks with heatmaps in coordinated
widget displays.

# Network with heatmap `LExpression.LinkedExpressionNetwork`

The `LExpression.LinkedExpressionNetwork` widget allows the investigator to
compare a gene expression network representation with a matrix of gene expression
values.

The following commands create a linked network/heatmap widget, displays the widget
and loads data into the widget.

```
from jp_gene_viz import LExpression
LExpression.load_javascript_support()

L = LExpression.LinkedExpressionNetwork()
L.show()
L.load_network("network.tsv")
L.load_heatmap("expr.tsv")
```

See the [../examples/Linked Heatmap and Network.ipynb](../examples/Linked%20Heatmap%20and%20Network.ipynb)
notebook for a live example usage.

The data file for the heatmap (`expr.tsv` in this example)
represents a matrix where rows correspond to genes,
columns correspond experimental conditions, and each row/column entry represents an
expression level for a given gene in a given experimental condition.
The first column in the file provides the names of the genes and the 
first row provides names for the experimental conditions.  Rows
in the file are tab separated.

For example in `examples/expr.tsv` row number 901 represents expression levels
for the gene `Sytl3`, column number 3 represents the experimental condition labeled
`Th0_16h_7_1`, and in the reading `Th0_16h_7_1` the expression level for `Sytl3
is reported as `1.5573`.  Note that expression values may be negative if they
have been normalized or transformed in other ways.

The linked network/heatmap widget shows the network above the heatmap.
The following screenshot illustrates the bottom portion of the widget
with the heatmap appended below the network controls.
Please see the 
[dNetwork%20widget%20overview.ipynb](dNetwork%20widget%20overview.ipynb) notebook
for documentation on the network widget controls above the heatmap controls
(which are clipped in the screenshot).

# %% [markdown]
![Heatmap below network display](heat_map_widget.png)

# %% [markdown]
Heatmap values are represented as colored rectangles using a color scale.
Gene names are listed along the left side, and experimental condition names
are listed along the bottom.

The screenshot shows the following components appended to the network display:

- The "Genes" button used to restrict the heatmap display to genes visible
in the network.

- The "Conditions" button used to apply the heatmap coloration to the genes
shown in the network.

- The row and column displays used to identify the currently selected row
and column.

- A size slider which controls the width and height of the heatmap.

- The heatmap display which permits selection of a row and column.
Mouse over the heatmap to see the data values in the heatmap displayed
in the `status` area at the bottom.  Click on the heatmap to highlight a
specific condition in the heatmap.

- A "match" button paired with a pattern text area used to restrict
the columns of the heatmap to experimental conditions matching a number of patterns.

- A "colors" checkbox which makes a color mapping widget visible and
a "draw" button which redraws the heatmap using the color mapping.

- A "status" text area which provides general information on the activity of
the widget.

The following sections provide more detailed discussion of the
more complex components with illustrative use cases.

### Gene selection in the heatmap

Use the network controls and the **Genes** button to show only genes visible in the network
in the heat map.

**Use case**:  I only want to see expression levels for genes
genes `stat3`, `mt2`, and `foxp1` in the heatmap.

**Procedure**:  In the network controls type `stat3 mt2 foxp1` in the text area next to the
network **match**
button (above the heatmap) and then click the network **match** button to select those genes
for the network.  Then click the **Genes** button to restrict the genes visible
in the heatmap to the genes visible in the network.

Please see the 
[dNetwork widget overview.ipynb](dNetwork%20widget%20overview.ipynb) notebook
for discussions of other methods for selecting genes in the network widget.

### Condition name matching

Use the heatmap **match** button and text area to restrict the data in the heatmap
to condition names matching a specific pattern.

**Use case**:  I only want to see expression levels for conditions with names that
begin with `th0_` and end with `_1`.

**Procedure**:  type `th0_*_1` in the match text area below the heatmap and click the
match button below the heatmap.

You can also specify exact condition names or multiple alternative patterns in the
text area.  For example `tr1_42h_6_1 th0_*_1` has two alternatives: an exact condition name
and a pattern.  The pattern `*` will match all conditions.

### Colorize the network nodes using a heatmap condition colors

To make the node colors of the network
match a condition click on the column for the condition in the heatmap and 
then click the **Condition** button.

**Use case**:  I want the nodes of the network to show the colors shown in the
heatmap for condition `tr1_42h_6_1`.

**Procedure**:  For convenience restrict the conditions of the heatmap to
those matching `tr1*` as described above.  Click the column labelled `tr1_42h_6_1`.
Then click the **Condition** button to map the colors of the heatmap column to
the network gene nodes.

Note that colors for network nodes which have no data in the heatmap will not
be effected.

# %% [markdown]
# Multiple coordinated network displays (with expression heat maps)

The `multiple_network.MultipleNetworks` widget can display any number of networks or network/heatmap pairs
displayed in a rectangular arrangement.
Please see the
[../examples/Multiple Coordinated Networks.ipynb](../examples/Multiple%20Coordinated%20Networks.ipynb)
notebook for a live example of `multiple_network.MultipleNetworks` widget usage with discussion.

The following sequence creates a multiple network display consisting of several three networks

```
from jp_gene_viz import dNetwork
from jp_gene_viz import multiple_network
dNetwork.load_javascript_support()

# Create the networks (but don't display them).
N1 = dNetwork.display_network("network.tsv", show=False)
N2 = dNetwork.display_network("network2.tsv", show=False)
N3 = dNetwork.display_network("network.tsv", show=False)

# Combine the networks into a multiple network widget.
M = multiple_network.MultipleNetworks(
        [[N1, N2], 
         [N3]])
        
# Show the widget.
M.show()

# Automatically customize the underlying component widgets after they have been displayed.
N1.title_html.value = "First network"
N2.title_html.value = "Second network"
N2.threshhold_slider.value = 0.4
N2.apply_click(None)
N3.title_html.value = "just a copy of first network"
```

Note that it is best practice to defer any programatic interaction
with the underlying widgets until they are displayed because some
kinds of interactions require the full display infrastructure in order
to work correctly.

The screenshot below shows a multiple network widget initialized
using the sequences given above.  Detailed controls for the networks
are hidden by default initially.  In the screenshot the bottom network
controls have been revealed by checking the **maximize checkbox** for
that network.

# %% [markdown]
![multiple network widget](multiple_network.png)

# %% [markdown]
## Coordination controls for multiple networks

The `multiple_network.MultipleNetworks` widget provides a slider at the top
which allows the user to adjust the widths of all network displays.

The networks displayed in the array are initially shown in "minimized" form,
with controls hidden.  The controls can revealed by checking the "maximize"
checkbox labelled with <b>⋯</b> as described below:

Each individual network component is adorned with some additional controls:

- A "difference others" button labelled with <b>⊖</b>.  The action associated
with this button removes from all <em>other</em> networks any edge currently
displayed in the network owning the button.  (The network display owning the button
is left unchanged).
- An "intersect others" button labelled with <b>∧</b>.  The action associated
with this button removes from all <em>other</em> networks any edge not currently
displayed in the network owning the button.
- A "sync others" button labelled with <b>⊨</b>.  The action associated with
this button restricts the nodes of all other displayed networks to the nodes
currently displayed by the network owning the button.  The layout for the
network owning the button is also applied to all other networks.
- A "size" slider which controls the height and width of the network
display.
- A "maximize" checkbox labelled with <b>⋯</b> which will display hidden
controls for the network owning the checkbox when checked.

## Multiple networks with heatmaps

The `multiple_network.MultipleNetworks` widget accepts
`LExpression.LinkedExpressionNetwork` instances 
which contain a network associated with an gene expression heat map as underlying
widgets to display in the rectangular array.
Please see the
[../examples/Multiple Coordinated Networks.ipynb](../examples/Multiple%20Coordinated%20Networks.ipynb)
notebook for additional examples and discussion.

# %% [code]
