# Supplementary material for: Leveraging chromatin accessibility for transcriptional regulatory network inference in T Helper 17 Cells
Source: Genome Res. 2019 Mar;29(3):449–63. doi: 10.1101/gr.238253.118 (PMC6396413; doi:10.1101/gr.238253.118)
Supplement: Supplemental Material [file supp_gr.238253.118_Supplemental_jp_gene_viz.zip › jp_gene_viz-master/doc/dNetwork widget overview.ipynb]

# %% [markdown]
# The dNetwork gene network visualization tool

This notebook describes how to use and interpret the network exploration and visualization
capabilities of the `jp_gene_viz.dNetwork.NetworkDisplay` IPython widget.
This presentation assumes that the system running IPython has the `jp_gene_viz`
module and dependancies installed.

The `NetworkDisplay` widget is intended to allow systems biologists to
interact with gene expression networks.  Technically the gene 
expression networks presented by a `NetworkDisplay` consist of 

- named nodes representing genes and 
- weighted directed edges which connect genes where the source gene regulates the target gene.

Edges can represent activation or repression relations between genes.  For
example the screenshot below displays portion of a regulatory network
showing genes regulated by the
`stat3` transcription factor gene.  In this case `stat3` is indicated 
as tending to activate
`pdpn` and so the edge between `stat3` and `pdpn` has a positive weight
which by default displays in a shade of green.  By contrast `stat3`
is indicated as tending to repress `uba2v1` and so the edge between `stat3`
and `uba2v1` has a negative weight which by default displays as a shade of
red.

# %% [markdown]
![network screenshot](network.png)

# %% [markdown]
### Widget layout

The screenshot shown above is annotated with red text to identify the primary
layout areas of the `NetworkDisplay` widget.

- In the upper left is the graphical display of the nodes and edges of interest.

- Along the left are primary graphical controls for the network.

- On the bottom is the threshhold, match and status area.

- Hidden beneath the status area is a "settings" area which is only displayed when the
"settings" checkbox is checked.

### Basic widget creation

To create a `NetworkDisplay` widget in an IPython notebook load the `dNetwork`
module and install its javascript support in the notebook context and then
load a network with data into a widget.  Below is an example which loads data from a file:

```
from jp_gene_viz import dNetwork
dNetwork.load_javascript_support()
N = dNetwork.display_network("../examples/network.tsv")
```

The `display_network` function is a helper function which implements
the common use case for loading a network from a file with a default layout.
At the bottom of this notebook document is a working example of loading
a network which you can use to experiment with the network widget.

In the code above the network is loaded from a "tab separated value" file
consisting of a header line and remaining lines containing at least 3 columns
each identifying a regulator gene, a target gene, and the number indicating
the degree of regulatory influence.  Here are the first few lines from
the `../examples/network.tsv` file:

```
regulator	target	beta.sign.sum	beta.non.zero	var.exp.median	var.exp.ranksum	prior
Exo1	Ppil5	50	50	0.955222567812806	62	0
Nfyb	Znrf1	-50	50	0.931630791091037	196	0
H1f0	Fads2	50	50	0.900272790746536	670	0
.....
```

In this case regulator `nfyb` represses target `znrf1` with relative
degree of influence -50.

### Widget model

The `NetworkDisplay` widget displays all or some edges and
nodes of the gene network loaded into the widget.
Internally the complete data is stored as the "data graph".  The current subset of nodes
and edges displayed are stored separately as the "display graph".  The 
data and display graphs
also maintain layouts which assign two dimensional locations to the nodes
which determines their position on the graph canvas when they are displayed..

Many of the
interactive controls of the widgets add or remove data from the display
graph or adjust the layout, sometimes by getting information from the data graph and 
default layout.

### The edge threshhold

The bottom slider next to the "threshhold" button determines the lower limit
for weights of edges of interest to be displayed, in absolute value.  For example
if the threshhold value is 11, then only edges with weights greater than 11 or
more negative than -11 will be shown in the display graph.

### The status area

The **status area** text box is used to display feedback and data about the
state of the widget.  For example when the user clicks **list nodes** the list of
node names appears in the status area.

### The labels checkbox

The **labels** checkbox determines whether the names of genes are displayed
as text labels in the network display.  Check the check box to show the labels.

### Node name matching

The **match** button and the text area to the right of the **match**
button are used to select specific node names or node names that match
specific patterns.

**Use case**:  I want to only see the genes `stat3`, `mt2`, and `foxp1`.

**Procedure**: Type `stat3 mt2 foxp1` in the text area next to the **match**
button and then click the **match** button.  To improve the layout of the resultant
graph then click the **layout** button.

**Use case**:  I want to see all nodes with names starting `eg...` or `stat...`.

**Procedure**: Type `eg* stat*` in the text area next to the **match**
button and then click the match button.  To improve the layout of the resultant
graph then click the **layout** button.

## Data selection buttons

The **trim**, **expand**, **regulates**, **targeted by**, **restore**,
and **threshhold** buttons modify which edges are displayed as described
in the following subsections.

### The restore button

The **restore** button sets the displayed nodes and edges to all edges
of the data graph which satisfy the current threshhold, using the default
data layout to determine the node positions.

**Use case**: I want to view all edges and nodes from the originally loaded
network.

**Procedure**: Slide the threshhold slider all the way to the left until the value
displays `0` and then click the **restore** button.

### The threshhold button

The **threshhold** button applies the current threshhold to the edges currently
displayed.

**Use case**: Of the edges currently displayed I want to only see those with
weight greater than 20 in absolute value.

**Procedure**:  Slide the threshhold slider to value 20 and then press the
**threshhold** button.

### The trim button

The **trim** button eliminates from display all nodes which do not regulate
a currently displayed target.

**Use case**:  Of the currently displayed nodes and edges I only want to
see the nodes shown as regulators, and the displayed edges between
those nodes.

**Procedure**: Press the **trim** button.

### The expand, regulates, and targetted by buttons

The **regulates** button adds to the display nodes that are regulated
by the current set of displayed nodes (if they are absent,
subject to the threshhold constraint).  Similarly
the **targetted by** button adds to the display nodes that regulate some
node in the set of currently displayed nodes.  The
**expand** button adds nodes that either regulate or are regulated by the
currently visible node set.

**Use case**:  I want to see the part of the network which shows
`stat3` and the genes which directly regulate `stat3` (subject to the
threshhold constraint).

**Procedure**: Start by selecting only `stat3` by typing `stat3` in the
text area next to the **match** button.  Press the **match** button
to display `stat3` by itself.  Then add the genes that target
`stat3` by clicking the `targeted by` button.  Improve the layout of
the network subset by clicking the **layout** button.

### The layout button and drop down

The **layout** button applies a network layout heuristic to the currently
displayed network subset.  A dropdown above the **layout** button selects
the heuristic to use for layouts among a number of options.

**Use case**: I want to see the genes that regulate `stat3` and the
genes that regulate those genes also, layed out nicely.

**Procedure**: Type `stat3` in the **match** text area and click the **match**
button to display `stat3` by itself.  Click the `targeted by` button twice
to get the genes that regulate `stat3` and their regulators.  Then click
`layout` to improve the `layout` for the network subset shown.  For an alternate
layout switch the dropdown heuristic above the layout to **skeleton**
and click **layout** again.

### Listing visible nodes and edges

The **list nodes** and **list edges** buttons are used to display 
reports of the nodes and edges of the display graph in the status area.

**Use case**:  I want to get a report listing the currently displayed
edges with their respective weights.

**Procedure**:  Click the **list edges** button and then copy/paste 
the report of visible edges from the widget status text box area.

## Visual selection operations

The network widget supports a square selection mechanism which
highlights a squere region of the displayed network.  The
**zoom**, **focus**, and **ignore** buttons operate on elements
identified by the square selection.

To create a rectangular selection **shift-click** at one extreme point
of the square in the network display area and then **click** at an opposing
extreme point.  Then use one of the buttons to perform a selection operation
as described below.  To cancel a selection, click again anywhere in the
network display area.

### The zoom button

The **zoom** button zooms the network view to only show the portion
of the network under the selection.  Edges that reach
to nodes not under the selection be shown drawing off the edge of the
display.  The selection will cover the display after zooming -- click
anywhere in the display to cancel the selection.

### The focus button

The **focus** button displays only nodes and edges under the selection,
ignoring all others.  For example edges that reach out of the selection
will not be shown.

### The ignore button

The **ignore** button removes nodes and edges under the selection from display.

**Use case**:  I want to remove `mxi1` and all its incident edges from the
current network display.

**Procedure**: Position the selection over `mxi1` and click the **ignore** button.

### The draw button

The draw button redraws the graph, sometimes recentering the display.
For example to "undo" the result of clicking the **zoom** button, click
the **draw** button.

### Manually moving labels

When labels are shown they may be moved.  To move a label click the label
and then click again where you want to place the label.  Operations that
modify graph layout will have the effect of forgetting manually positioned
labels.

### Manually moving nodes (and descendant nodes...)

Nodes may be positioned manually also.  To move a node click on the node and click
again where you want the node to be positioned.  It is also possible to
move a node and all nodes it directly regulates:  move the depth slider to
`1` and then position the node as before.  With the depth at `1` all regulated
nodes will move together with the node.  Deeper descendant nodes can be
positioned in a similar manner by setting the depth slider to higher values.
Operations that
modify graph layout will have the effect of forgetting manually positioned
nodes.

# %% [markdown]
![settings screenshot](dNetwork_settings.png)

# %% [markdown]
## The settings controls

More advanced controls are in a settings area which is hidden by default.
The advanced controls support:

- Adjusting the label size for regulators and non-regulators.
- Adjusting the node and edge color interpolation scale.
- Manual override colorization for individual nodes, edges, and labels.
- Saving the network display state to a file on the Jupyter server.
- Loading network state from a file on the Jupyter server.
- Uploading or downloading files from the Jupyter server to the "local" file system.
- Snapshotting a network visualization to an image format.

Check the settings checkbox to show the settings area.

### Adjusting label sizes

In the settings area slider marked **labels** adjusts the minimum size for all labels.
The settings marked **tf labels** separately adjusts the size for labels that are
transcription factors (genes that regulate other genes).  The network will not
automatically redraw when you change these sliders -- click the **draw** button to
redraw the network after adjusting the sliders as desired.

**Use case**: I want to show labels for the currently displayed regulators
at font size 12, and I don't want to show labels for non-regulators.

**Procedure**:  Make sure the **labels** checkbox is checked so labels are
enabled.  Slide the **tf labels** slider to 20 to set the font size for regulators.
Slide the **labels** slider to 0 to disable labels for non-regulators.
Click the **draw** button to redraw the network display with the new settings.

### Adjusting color interpolation scales

Below the labels sliders are two color interpolation widgets
for adjusting the interpolation of **node** colors and **edge** colors.
The widgets have a color selection area above and a color interpolation
bar below.  To add breakpoints to the interpolation bar select the
desired color from the selection area by clicking the desired color
and click again at the desired position in the interpolation bar.
To remove a color breakpoint from the interpolation bar, click the
circle identifying the breakpoint on the interpolation bar and click
again in the color selection area.

When the colors are adjusted as desired click the **draw** button
to redraw the network display with the new interpolation breakpoints.

### Manual colorization

The **manual colorize** checkbox in the settings area enables manual colorization
mode for nodes, edges and labels.  When the **manual colorize** checkbox is checked
other mouse interactions in the network display area will not behave normally,
so be sure to uncheck it when you are done adjusting colors manually.
Manually colorized objects will appear slightly larger than normal until
they are re-drawn using the **draw** button.  The **reset default** button
will "forget" all manual colorization.

**Use case**:  I want to show a visualization of the genes targetted by `egr3`
with the `egr3` node and its label both colored purple.

**Procedure**:  Proceed as follows:

- Make sure the labels checkbox is checked.
- Type `egr3` in the match area and click the **match** button to select `egr3` by itself.
- Click the **regulates** button to add the nodes regulated by `egr3` to the display.
- Click the **layout** button to improve the layout of the selected nodes.
- Possibly adjust the positions of the nodes and labels by mouse interactions.
- Click the **settings** checkbox and the and the **manual colorize** checkbox in the settings area.
- In the manual colorize color selection area click the purple square.
- In the network area click the `egr3` node and label to change them to purple.
- Uncheck the **manual colorize** checkbox to return to normal mouse interaction mode.
- Click the **draw** button to display the colorized object at normal size.
- [Take a snapshot of the visualization as described below.]

### Saving network display state in the Jupyter server file system

The **save** button will save the network in an archive format which can be restored
at a later time.  The saved file will be on the "Jupyter server file system" which
may be the same as your local file system if you are running Jupyter locally.  If you are not
running locally you may wish to **save** the file to the Jupyter server file system
and then upload the file to your local file system as described below.

The **save** button requires an appropriate file name or path in the text area
next to the **save/load file name** button.

**Use case**: I want to archive the current visualization state to `viz.zip` on the
Jupyter server file system.

**Procedure**: Type `viz.zip` in the text area next to the save/load file name button
and click the **save** button.  An alert will confirm that the state is saved to the file.

### Restoring network display state from the Jupyter server file system

The **load** button will load a network from an archive format saved in a file
in the "Jupyter server file system".  If the file you wish to restore is not presently 
in the server file system you may upload the file using the **upload/download** button
as described below.

**Use case**: I want to restore the network state from an archive on the server
file system, but I don't remember the file name of the archive.

**Procedure**: Click the **save/load filename** button to open a dialog which displays
the files on the server file system.  Click the file you saved previously once you identify
it (let's say it is `viz.zip`).  Close the dialog.  A file path ending `viz.zip` should
now show in the **save/load file name** text area.  Click the **load** button to load
the archive.  If there are no errors an alert will confirm that the state has been loaded.

### Uploading/downloading files to and from the local file system and the Jupyter server file system

The **upload/download** button opens a dialog which allows uploading files from
the local file system to the Jupyter server file system and also allows downloading
files from the Jupyter server file system to the local file system.

**Use case**:  I want to download the archive `viz.zip` which I stored previously on
the server file system to my local `Downloads` folder.

**Procedure**:  Click the **upload/download** button.
In the upload/download dialog lower area, click the `viz.zip` file name.
The browser should automatically download the file.

**Use case**: I want to upload the archive `viz0.zip` from my local `Downloads` folder
to the remote server file system.

**Procedure**:  Click the **upload/download** button.
In the upload/download dialog upper area click the **Choose file** button
next to the upload label.  A local file system dialog will open to allow
you to choose the local file.  When you select the `viz0.zip` from the
local file system the upload/download dialog will report "Uploaded 'viz0.zip'".

### Snapshotting a visualization as an image

The **snapshot** button creates an image version of the current network
visualization.

**Use case**: I want to download an image version of the current network
visualization with 600 pixels per side, using the filename `Figure3.png`

**Procedure**:  Adjust the **side** slider next to the **snapshot** button
until the value reads `600`.  Change the text in the **snapshot filename**
text area to read `Figure3`.
Click the **snapshot** button.  The browser
should automatically download a `600x600` PNG format as `Figure3.png`.

**Note**: For large and complex images the method used to download
the images may silently fail.  If so, another alternative is to take
a screen shot of the browser presentation to get an image of the
visualization.

# %% [code]


# %% [code]
# Here is an example live usage of the widget:

# Uncomment to run without install.
import sys
if ".." not in sys.path:
    sys.path.append("..")
from jp_gene_viz import dNetwork
dNetwork.load_javascript_support()
N = dNetwork.display_network("../examples/network.tsv")

# %% [code]
