# Supplementary material for: Leveraging chromatin accessibility for transcriptional regulatory network inference in T Helper 17 Cells
Source: Genome Res. 2019 Mar;29(3):449–63. doi: 10.1101/gr.238253.118 (PMC6396413; doi:10.1101/gr.238253.118)
Supplement: Supplemental Material [file supp_gr.238253.118_Supplemental_jp_gene_viz.zip › jp_gene_viz-master/examples/color test.ipynb]

# %% [code]
import sys
if ".." not in sys.path:
    sys.path.append("..")
from jp_gene_viz import color_widget
#reload(color_widget)

# %% [code]
color_widget.load_javascript_support()

# %% [code]
cc = color_widget.ColorChooser()
for i in range(100):
    for j in range(10):
        cc.count_values([(i/20.1+j)/17.5])

# %% [code]
cc.show()

# %% [code]
cc.display_value(0.65)

# %% [code]
scale = cc.scale
scale.normalized_value(0.5)

# %% [code]
scale.interpolate_color(0.5)

# %% [code]
