# Supplementary material for: Leveraging chromatin accessibility for transcriptional regulatory network inference in T Helper 17 Cells
Source: Genome Res. 2019 Mar;29(3):449–63. doi: 10.1101/gr.238253.118 (PMC6396413; doi:10.1101/gr.238253.118)
Supplement: Supplemental Material [file supp_gr.238253.118_Supplemental_jp_gene_viz.zip › jp_gene_viz-master/examples/Directory explorer using Highcharts with js_proxy.ipynb]

# %% [markdown]
### Piechart drilldown to explore file system directory sizes

This is an experimental proof of concept to illustrate the possible usage
of `Highcharts` with `js_proxy` in Jupyter notebooks.

The visualization displays the relative sizes of directories and files in directories
for a target directory as a pie chart.  Clicking on a slice for a child directory will
open a new pie chart below which displays the content of the child directory.

- See the [js_proxy example](js_proxy%20example.ipynb) notebook for more information
about the js_proxy widget proxy mechanism.

- See the [Highcharts using jsproxy](HighCharts%20using%20js_proxy.ipynb) notebook
for more information on using Highcharts with js_proxy.

- See the [fs_chart source](../jp_gene_viz/fs_chart.py) for details of the pie
chart widget showcased in this demo.

# %% [code]
# allow import without install
import sys
if ".." not in sys.path:
    sys.path.append("..")

from jp_gene_viz import fs_chart

# %% [code]
w = fs_chart.explore_directory("../..")

# %% [code]
w.results

# %% [code]
