# Supplementary material for: Leveraging chromatin accessibility for transcriptional regulatory network inference in T Helper 17 Cells
Source: Genome Res. 2019 Mar;29(3):449–63. doi: 10.1101/gr.238253.118 (PMC6396413; doi:10.1101/gr.238253.118)
Supplement: Supplemental Material [file supp_gr.238253.118_Supplemental_jp_gene_viz.zip › jp_gene_viz-master/examples/examine interactive data structure example.ipynb]

# %% [markdown]
## Using jp_gene_viz.examine to interactively probe data structures

The examine module provides tools for interactively exploring a Python data structure
in Jupyter using a widget "tree" interface.

# %% [code]
# allow import without install
import sys
if ".." not in sys.path:
    sys.path.append("..")
    
# import the examine function
from jp_gene_viz.examine import examine

# Create a "network pair" widget object.
from jp_gene_viz import paired_networks
paired_networks.load_javascript_support()

P = paired_networks.PairedNetworks()
P.load_networks("network.tsv", "network2.tsv")

# %% [markdown]
The next cell loads a widget to examine the "paired networks" Python data structure, limiting
the number of components expanded on each level to 6.  The component limit sanity check is provided
to allow structures containing very large iterators to be examined without upsetting the Jupyter
interface.

Click on the triangles to expand or unexpand component displays.

# %% [code]
examine(P, component_limit=6)

# %% [code]
import pandas as pd
import numpy as np
import matplotlib.pyplot as plt
%matplotlib inline

# %% [code]
s = pd.Series([1,3,5,np.nan,6,8])
s

# %% [code]
examine(s)

# %% [code]
examine(d.__class__)

# %% [code]
