# Supplementary material for: Leveraging chromatin accessibility for transcriptional regulatory network inference in T Helper 17 Cells
Source: Genome Res. 2019 Mar;29(3):449–63. doi: 10.1101/gr.238253.118 (PMC6396413; doi:10.1101/gr.238253.118)
Supplement: Supplemental Material [file supp_gr.238253.118_Supplemental_jp_gene_viz.zip › jp_gene_viz-master/examples/expr.tsv]

	Th0_0.5h_1_1	Th0_14h_4_1	Th0_16h_1_1	Th0_16h_7_1	Th0_18h_5_1	Th0_1h_1_1	Th0_20h_5_1	Th0_20h_6_1	Th0_25h_6_1	Th0_2h_2_1	Th0_2h_7_1	Th0_30h_6_1	Th0_30h_9_1	Th0_36h_6_1	Th0_42h_6_1	Th0_42h_7_1	Th0_48h_6_1	Th0_4h_3_1	Th0_54h_6_1	Th0_54h_7_1	Th0_60h_6_1	Th0_72h_6_1	Th0_72h_7_1	Th0_8h_3_1	Th0_8h_8_1	Tr1_0.5h_1_1	Tr1_12h_4_1	Tr1_14h_4_1	Tr1_16h_1_1	Tr1_16h_7_1	Tr1_18h_5_1	Tr1_1h_1_1	Tr1_20h_5_1	Tr1_20h_6_1	Tr1_25h_6_1	Tr1_2h_2_1	Tr1_2h_7_1	Tr1_30h_6_1	Tr1_30h_9_1	Tr1_36h_6_1	Tr1_42h_6_1	Tr1_42h_7_1	Tr1_48h_6_1	Tr1_4h_3_1	Tr1_54h_6_1	Tr1_54h_7_1	Tr1_60h_6_1	Tr1_72h_6_1	Tr1_72h_7_1
0610007p14rik	2.2597	2.9245	2.8698	2.969	2.9501	2.1494	2.9946	2.9161	2.9992	2.1254	1.9444	2.9374	2.9055	2.923	3.1207	3.2739	3.2504	2.4079	3.1629	3.2489	3.0773	2.9617	3.1216	2.7644	2.6801	2.3539	2.849	2.9538	2.9396	3.0079	3.0011	2.2387	3.0516	2.9954	3.0331	2.0556	1.8705	2.9656	2.9902	3.0731	3.1209	3.3322	3.0347	2.4904	2.9929	3.1997	3.0413	2.8454	2.9066
0610012g03rik	2.8009	2.868	2.9115	2.9299	2.9261	2.8165	2.8506	2.9007	2.8138	2.7466	2.6855	2.8117	2.7079	2.7988	2.77	2.7649	2.8003	2.6156	2.8659	2.8773	2.909	2.9094	2.8818	2.901	2.9431	2.7988	2.9281	2.8949	2.9303	2.9475	2.9043	2.8025	2.8779	2.8819	2.9046	2.6916	2.6633	2.8432	2.8041	2.8284	2.798	2.818	2.8142	2.722	2.8789	2.9154	3.0259	3.0172	3.0476
1190002n15rik	2.1374	1.9329	2.0402	1.9482	1.9089	2.1644	2.101	1.9119	2.036	1.9787	1.9438	1.9071	2.0827	2.1768	2.1637	2.1779	2.5003	1.7966	2.0306	2.1066	2.1565	2.1431	1.9781	1.947	1.6607	2.0767	1.8626	2.0024	1.9965	2.0519	2.0057	2.2053	2.1238	2.0055	2.1339	1.92	1.6609	2.0727	2.1224	2.2764	2.3056	2.1709	2.3537	1.9484	2.3093	2.2734	2.3442	2.4693	2.2349
1500010j02rik	1.7977	2.059	1.979	1.9845	2.0097	1.8359	2.0592	2.2099	2.1918	1.749	1.6652	2.2181	2.1837	2.2202	2.3146	2.2841	2.4727	1.7359	2.4173	2.4893	2.4135	2.4444	2.3774	1.844	1.6115	1.84	1.9112	1.9636	1.8787	1.9024	1.8887	1.8397	1.9491	1.9554	2.0777	1.5967	1.7064	2.2491	2.2263	2.2363	2.2554	2.2959	2.2776	1.6644	2.3194	2.3702	2.3368	2.2513	2.2415
1700081l11rik	2.0922	1.526	1.5125	1.5671	1.6353	2.0875	1.47	1.5742	1.454	2.101	2.086	1.5362	1.529	1.4903	1.4613	1.4686	1.4966	1.8805	1.4965	1.4787	1.3718	1.5326	1.4417	1.6879	1.9187	2.082	1.7402	1.5993	1.5006	1.5102	1.4997	2.0154	1.4767	1.5579	1.4186	2.1053	1.8007	1.5607	1.4895	1.5228	1.5713	1.4593	1.4483	1.6615	1.3986	1.4761	1.5258	1.4316	1.4831
2010002n04rik	1.3476	2.005	1.3254	1.4965	1.9058	1.6549	1.5058	1.598	1.3629	1.8184	1.9523	1.6093	1.4556	1.3663	1.5133	1.6268	2.2915	2.1443	1.6897	1.8088	1.6002	1.6418	1.8143	2.0544	2.1099	1.3847	1.9166	2.1984	1.6351	1.7931	2.3006	1.4161	1.5796	2.0382	1.6354	1.7934	2.0146	1.5132	1.611	1.7037	1.8652	2.0469	2.0058	2.4645	1.955	2.2648	1.9066	1.7688	1.9794
2010109k11rik	2.1008	2.0354	2.0505	2.0582	1.9949	2.087	2.1014	2.0079	2.0673	2.1536	1.9703	2.0499	2.1111	2.0394	2.0649	2.1395	1.8641	2.0514	2.0464	2.0949	2.0328	1.7625	2.1381	1.9521	1.9771	2.1073	2.042	2.075	2.1215	2.0768	2.0073	2.0671	2.1412	2.0691	2.1656	2.2069	1.8687	2.0937	2.1199	2.1803	2.0971	2.228	2.1281	2.0506	2.0961	2.1742	1.9436	2.0172	1.8536
2310004i24rik	2.3606	2.5635	2.5144	2.5774	2.5832	2.436	2.4733	2.5241	2.4351	2.5061	2.4745	2.4474	2.4231	2.4852	2.5837	2.6023	2.6275	2.2905	2.6981	2.7182	2.7744	2.7874	2.7569	2.5251	2.4307	2.393	2.5834	2.5993	2.5526	2.593	2.6156	2.4672	2.5477	2.6277	2.5405	2.5379	2.4983	2.6371	2.5948	2.8364	2.9606	2.9628	2.9867	2.3849	3.0085	3.0514	3.0134	2.8599	3.0076
2310008h04rik	1.8065	1.8376	1.8789	1.9511	1.7942	1.7107	1.9391	1.7759	2.0222	1.6281	1.3275	1.888	1.942	1.8653	1.9737	2.0156	2.3829	1.6988	1.9759	1.9944	2.0016	2.1317	1.9534	1.76	1.8097	1.8193	1.7219	1.8501	1.9244	1.8677	1.7718	1.7832	1.9655	1.6989	1.9898	1.6277	1.3145	1.8865	1.8637	1.8675	1.9748	2.0819	2.0336	1.5887	2.1462	2.2101	2.1497	2.2262	2.2166
2310033p09rik	2.1545	2.3083	2.3475	2.2614	2.3123	2.2686	2.4069	2.3173	2.3396	2.2276	2.3325	2.299	2.2919	2.2716	2.2288	2.1626	2.16	2.2879	2.0907	2.0436	2.0788	1.922	2.0081	2.3321	2.2308	2.1535	2.1886	2.2126	2.2013	2.2661	2.2073	2.2391	2.2268	2.2539	2.2477	2.2553	2.199	2.2418	2.2395	2.1976	2.0941	2.0371	2.1054	2.2885	2.0632	1.9547	2.0255	2.0372	1.802
2610019f03rik	3.0296	1.8499	1.9234	1.8315	1.8916	3.3095	1.8056	1.9821	1.778	3.4004	3.0499	1.7549	1.8184	1.8664	1.86	1.9239	1.8648	2.5643	1.8594	1.9593	1.9109	2.1396	1.9742	2.0456	2.6337	2.983	1.6863	1.6414	1.7704	1.7099	1.6987	3.1076	1.656	1.7777	1.6899	3.1539	2.9121	1.6623	1.6841	1.6612	1.65	1.8177	1.5926	2.5053	1.6508	1.7812	1.7576	1.7951	2.1295
2810021b07rik	1.9472	2.2394	2.2638	2.2895	2.2663	1.8439	2.2146	2.0545	2.1151	2.0486	2.0005	2.1845	2.1813	2.1685	2.1704	2.1667	2.1199	1.8005	2.145	2.2804	2.2275	2.2912	2.2961	2.2957	2.1728	1.9672	2.2598	2.2682	2.2746	2.3069	2.2471	1.9827	2.2824	2.1737	2.2665	1.9136	1.9236	2.1922	2.1713	2.2052	2.2092	2.1892	2.17	1.959	2.1895	2.2946	2.2802	2.2861	2.2937
3110003a17rik	3.3631	3.1982	3.2509	3.2126	3.1541	3.2975	3.2452	3.2043	3.2851	3.3247	3.3419	3.2756	3.2917	3.2798	3.2291	3.1893	3.1473	3.3225	3.1641	3.1794	3.189	3.1346	3.2165	3.3	3.1343	3.3432	3.2163	3.1338	3.1861	3.1286	3.1281	3.3388	3.1541	3.1511	3.2063	3.2896	3.3625	3.2253	3.2263	3.2377	3.1674	3.0504	3.1897	3.3891	3.1734	3.1601	3.1527	3.2503	3.1823
3110057o12rik	1.3395	1.1537	1.1724	1.2167	1.2712	1.1312	1.2208	1.1418	1.2404	1.2531	1.1856	1.2664	1.2455	1.5442	1.5627	1.5312	2.0674	1.1828	1.4033	1.5481	1.8462	1.774	1.4366	1.1097	1.1125	1.4412	1.108	1.1597	1.2169	1.1565	1.1525	1.2802	1.2066	1.1074	1.2251	1.2825	1.1327	1.251	1.2147	1.5873	1.5921	1.5073	1.7571	1.2008	1.783	1.8694	2.0683	1.9483	1.917
4632428n05rik	3.2535	3.1381	3.038	2.9788	3.0398	3.296	2.7452	2.9542	2.4288	3.4777	3.6759	2.4111	2.4383	2.3979	2.4531	2.5139	2.6381	3.6292	2.3571	2.4152	2.4841	2.662	2.4909	3.3638	3.3132	3.2128	3.085	2.9746	2.8489	2.721	2.7756	3.2722	2.5245	2.6243	2.1956	3.4171	3.5659	2.2677	2.3164	2.4134	2.5456	2.5272	2.6487	3.5705	2.8362	2.8763	3.1104	3.2203	3.1247
4930420k17rik	2.8388	2.6753	2.7565	2.8118	2.7554	2.9612	2.8235	2.7962	2.8908	2.9743	2.8768	2.868	2.8622	2.8307	2.9218	3.0449	2.8832	2.6313	2.9323	3.0286	2.8537	2.7927	2.894	2.6463	2.6089	2.8512	2.6241	2.5727	2.6171	2.615	2.5832	2.9211	2.5949	2.5715	2.646	2.8785	2.8415	2.6234	2.651	2.6913	2.7059	2.8064	2.6885	2.6906	2.6635	2.7298	2.6117	2.5896	2.6281
4930583h14rik	1.1339	1.1953	1.0964	1.1475	1.0957	1.2403	1.1995	1.1671	1.1684	1.063	1.1643	1.1534	1.2006	1.3852	1.5959	1.6434	2.7187	1.1214	1.8405	1.8579	2.0392	2.1151	1.9098	1.1338	1.2013	1.1104	1.0553	1.1137	1.169	1.0715	1.1363	1.2614	1.0926	1.1982	1.1671	1.2524	1.304	1.1907	1.1706	1.5194	2.0116	1.6379	2.1598	1.0951	2.3371	2.1808	2.3468	2.616	2.5995
4933426m11rik	2.8439	2.4993	2.4453	2.4405	2.4305	2.9781	2.2962	2.4306	2.2038	2.9135	2.8557	2.1666	2.1319	2.1578	2.1916	2.2152	2.2402	2.642	2.1829	2.3133	2.2053	2.3122	2.2993	2.5705	2.5105	2.8299	2.4891	2.3707	2.3789	2.3282	2.1689	2.9713	2.1926	2.2053	2.1631	2.9235	2.8583	2.0784	2.0838	2.0995	2.1441	2.1569	2.0404	2.6491	2.0826	2.2368	2.0906	2.093	2.2357
9030617o03rik	1.747	2.1613	1.8631	1.8423	1.9762	1.8317	1.5681	1.9671	1.5092	1.4409	1.5317	1.6913	1.7045	1.7483	1.7864	1.6369	2.1374	1.5206	2.0708	2.2466	2.1056	2.0547	2.368	1.9377	1.6917	1.8299	1.9291	2.1588	1.7484	1.7683	2.0476	1.6977	1.4778	1.8703	1.6094	1.4773	1.3212	1.6925	1.7003	1.728	1.7913	1.7282	1.7459	1.4043	1.8331	2.0467	1.9351	1.7914	2.1061
A2ld1	2.1375	2.0863	2.0979	2.0846	2.1333	2.0267	2.0833	1.8506	2.1878	1.5332	1.3774	2.1315	2.167	2.1211	2.0738	2.0653	1.9536	1.7984	2.0258	1.9641	2.1935	2.2895	1.9276	2.0815	2.0812	2.1828	2.0131	2.0942	2.1302	2.1398	2.189	2.0445	2.1385	2.2033	2.1895	1.5687	1.4209	2.1282	2.1443	2.204	2.1278	2.0534	2.1607	1.751	2.1339	2.1062	2.247	2.1974	2.0359
A430005l14rik	2.1763	2.753	2.7656	2.7326	2.7159	2.1431	2.6725	2.61	2.6585	2.1713	2.1916	2.6357	2.6088	2.584	2.6394	2.5921	2.4135	2.4533	2.5814	2.5339	2.4482	2.321	2.4937	2.7338	2.6615	2.2428	2.7203	2.7172	2.7285	2.7152	2.6616	2.0383	2.6434	2.5525	2.5917	2.0852	2.1914	2.584	2.577	2.5324	2.5528	2.4936	2.4329	2.5553	2.4826	2.4241	2.3627	2.4014	2.2594
Abcb1a	1.2069	1.0316	1.0477	1.0498	0.98031	1.1617	1.0827	1.0069	1.1229	1.4494	1.2629	1.077	1.1899	1.3756	1.6211	1.8953	1.5914	1.2407	1.7058	2.0984	1.4265	1.1945	1.6784	1.0255	1.0539	1.2527	0.97311	1.013	1.02	0.9953	0.97409	1.2879	1.0364	0.97623	0.99075	1.2319	1.0421	0.99592	0.98807	1.0364	0.9816	1.0472	1.045	1.1249	1.0171	1.1668	1.0154	1.0131	1.0488
Abcb1b	1.7339	2.3817	2.3626	2.3822	2.378	1.7019	2.4145	2.3519	2.4073	1.6021	1.5613	2.3145	2.5072	2.3438	2.4608	2.5026	2.1883	1.7951	2.3214	2.4422	2.2459	2.0372	2.3078	2.1866	1.8208	1.6832	2.2972	2.3933	2.4124	2.4155	2.3357	1.6508	2.4239	2.3713	2.3904	1.7897	1.6851	2.3445	2.3046	2.3819	2.2777	2.3907	2.1064	1.8889	1.9814	2.2493	1.9645	1.5484	1.8228
Abcb9	2.0059	1.1895	1.2802	1.2351	1.2363	2.0603	1.2591	1.1728	1.3982	1.7789	1.5924	1.4209	1.5315	1.6649	1.5808	1.5988	1.8061	1.2843	1.788	1.6308	1.8634	1.8709	1.5517	1.2941	1.2479	1.9432	1.2711	1.2802	1.3569	1.3168	1.3776	1.9088	1.4432	1.3289	1.485	1.617	1.4537	1.6357	1.5662	1.6676	1.9636	1.7908	2.1479	1.2931	2.2147	2.0344	2.1545	2.2341	2.089
Abcd3	2.1259	2.4737	2.5512	2.6011	2.5643	2.0239	2.6566	2.4715	2.6868	1.9292	2.0168	2.5739	2.6205	2.5051	2.6868	2.8413	2.7952	1.9278	2.7055	2.8874	2.6233	2.6695	2.9961	2.3679	2.2929	2.1378	2.3324	2.3236	2.4044	2.4569	2.4011	2.0582	2.4431	2.3823	2.4203	1.9867	1.7338	2.4078	2.3881	2.4091	2.4464	2.5932	2.4509	1.9677	2.4126	2.5815	2.4207	2.1659	2.3671
Abcg1	3.0919	1.652	1.7587	1.5045	1.6462	3.1942	1.9341	1.765	2.2304	3.1078	2.9801	2.4363	2.4127	2.4405	2.2971	2.2497	2.3734	2.7145	2.3018	2.2669	2.4171	2.5956	2.2538	1.7394	2.2392	2.9866	1.6143	1.5875	1.7015	1.6191	1.7627	3.2171	1.9706	1.8352	2.1953	3.0871	3.0096	2.4434	2.4542	2.3579	2.3183	2.2774	2.3138	2.5665	2.4168	2.3786	2.4481	2.6171	2.6858
Abcg2	1.8932	1.8074	1.9796	1.8996	1.9366	1.937	2.1316	1.9042	2.1805	1.9166	1.7486	2.0234	1.9565	1.9241	2.0437	2.0107	2.0161	1.6522	1.977	1.9494	1.9204	1.8189	1.8796	1.5518	1.6489	1.9165	1.5627	1.7536	1.7835	1.8379	1.7672	1.8898	2.0197	1.8089	2.0985	1.9053	1.7043	1.8333	1.8667	1.9192	1.8903	1.837	1.8848	1.7217	1.8375	1.8424	1.8915	1.9282	1.7977
Abhd14b	1.7259	1.5969	1.6233	1.5769	1.6192	1.8059	1.5612	1.6805	1.5468	1.6443	1.5367	1.5031	1.4762	1.6591	1.6491	1.6182	1.7673	1.5731	1.7282	1.7727	2.0031	2.2026	1.9129	1.5912	1.6264	1.7666	1.626	1.6041	1.5616	1.6212	1.5435	1.7662	1.5787	1.643	1.5093	1.6756	1.4488	1.6475	1.64	1.7866	1.7338	1.7408	1.8763	1.5051	1.9452	1.85	2.0861	2.1812	2.0978
Abhd2	1.4176	1.7	1.6927	1.7535	1.752	1.6439	1.6984	1.6708	1.7148	2.1049	2.1622	1.7509	1.7179	1.8716	1.7874	1.7168	1.7336	1.8762	1.5958	1.5914	1.5294	1.4353	1.4531	1.7059	1.659	1.5005	1.8808	1.8423	1.8203	1.8852	1.8628	1.5952	1.8254	1.7268	1.8191	2.0306	2.0923	1.8009	1.9141	1.7674	1.6314	1.6638	1.5923	1.8225	1.5313	1.5504	1.526	1.5639	1.4692
Abhd4	1.2579	1.4987	1.4381	1.3813	1.372	1.2363	1.5412	1.5312	1.4389	1.4615	1.3843	1.6151	1.5366	1.5936	1.7974	1.7774	2.0937	1.4512	2.1006	2.162	2.1452	2.3287	2.3924	1.3535	1.3439	1.3882	1.2932	1.3574	1.4483	1.3649	1.3899	1.2003	1.3349	1.2977	1.3854	1.4582	1.288	1.5414	1.5337	1.6056	1.7386	1.7329	1.8562	1.2808	2.0672	2.0734	2.2196	2.2731	2.4842
Abhd6	2.1049	2.3003	2.2296	2.1898	2.2032	2.0728	2.2114	2.2617	2.0967	2.2072	2.0406	2.0544	2.0784	2.1546	2.146	2.116	2.0085	2.0945	2.1778	2.134	2.0839	2.0498	2.0591	2.215	2.2599	2.0701	2.2782	2.2661	2.2114	2.2236	2.1863	2.0308	2.1505	2.1653	2.1194	2.0698	1.8729	2.0141	2.0526	2.0917	2.0903	2.0057	2.0039	2.0524	1.999	1.9895	1.921	1.9012	1.9829
Acin1	3.3351	3.1266	3.0714	3.0711	3.1236	3.3065	3.0769	3.2153	3.0832	3.2484	3.1862	3.0916	3.0891	3.077	2.9964	2.8823	2.7743	3.2388	2.9227	2.8591	2.831	2.8218	2.8151	3.0835	3.2656	3.2691	3.0777	3.1547	3.0312	3.0359	3.1526	3.2224	3.0907	3.1032	3.0914	3.1652	3.1921	3.1234	3.1023	3.0223	3.0135	2.9398	2.9664	3.0772	2.9129	2.7748	2.7093	2.8008	2.7619
Acot13	2.3021	2.4098	2.5658	2.5221	2.4734	2.2353	2.5202	2.5453	2.4439	2.2735	2.048	2.4679	2.3383	2.4775	2.5405	2.5171	2.6088	1.7286	2.672	2.7184	2.8009	2.8894	2.9131	2.1453	2.1822	2.316	2.3366	2.3091	2.4001	2.4096	2.2964	2.2735	2.3236	2.3429	2.3358	2.1173	2.0815	2.2917	2.302	2.3825	2.4625	2.3763	2.5017	1.9312	2.6273	2.7086	2.7944	2.8119	3.0173
Acox1	2.2283	1.4329	1.5556	1.583	1.5327	2.2725	1.5502	1.7336	1.7292	2.1859	1.963	1.7258	1.6869	1.7827	1.7225	1.7712	2.034	1.6859	1.8458	1.8999	1.8845	2.0377	1.9401	1.3798	1.4263	2.168	1.5669	1.4688	1.4624	1.6111	1.6336	2.2912	1.6644	1.6737	1.6863	2.1638	1.8682	1.7453	1.7584	1.7517	1.8527	1.7884	1.8209	1.6543	1.9282	1.9189	1.9373	2.0846	2.1365
Acp5	3.199	2.102	2.1788	2.0887	2.0959	3.0456	2.1025	2.152	2.0714	2.8092	2.5702	2.1353	2.0666	2.2116	2.1816	2.1091	2.6773	2.2488	2.1791	2.2369	2.3846	2.5897	2.2612	2.0871	2.3619	3.1414	1.9807	2.0142	2.0724	2.1745	2.1111	3.0717	2.1875	2.2036	2.2438	2.6672	2.5106	2.3004	2.3032	2.4449	2.5679	2.2947	2.6417	2.094	2.7574	2.6104	2.8691	2.9912	2.9382
Acsbg1	1.1687	1.0636	1.0612	1.0689	1.0482	1.325	1.0535	1.0873	1.081	1.2652	1.1057	1.1198	1.0762	1.0547	1.1198	1.0389	1.1231	1.1758	1.1148	1.1516	1.0462	1.0747	1.0941	1.0162	1.1461	1.1911	1.0552	1.0194	1.0845	1.132	1.0772	1.2898	1.1201	1.1522	1.0882	1.1201	1.0612	1.0343	1.1366	1.0875	1.0504	1.1171	1.0915	1.0901	1.1513	1.0755	1.1394	1.2193	1.2452
Acsl4	1.6401	2.2031	2.1177	2.1296	2.2266	2.0012	2.1927	2.2304	2.246	2.3833	2.6135	2.2378	2.3005	2.3566	2.3693	2.4245	2.4186	2.433	2.4076	2.4732	2.4329	2.6043	2.46	2.1651	1.8756	1.6774	2.2301	2.2057	2.1777	2.1666	2.2236	1.9959	2.2323	2.2679	2.273	2.3135	2.5714	2.2729	2.2616	2.3444	2.3419	2.424	2.4098	2.5452	2.4243	2.5781	2.4749	2.6553	2.5799
Acsl5	2.9956	3.2207	3.2899	3.3043	3.2819	2.8626	3.3028	3.3025	3.3568	2.7769	2.8758	3.3821	3.398	3.4043	3.4149	3.4395	3.2432	3.1191	3.3739	3.3778	3.3349	3.3164	3.312	3.2629	3.1817	2.989	3.3042	3.3327	3.3622	3.3757	3.3182	2.8476	3.3424	3.3275	3.3166	2.8217	2.9847	3.4029	3.378	3.3676	3.3853	3.4703	3.336	3.1515	3.2971	3.3452	3.2699	3.2329	3.1451
Acsl6	1.2252	1.8748	1.9763	2.0824	1.8619	1.2857	2.0918	1.879	2.1573	1.2596	1.288	2.0461	2.1654	2.0372	2.3343	2.5051	2.4303	1.2944	2.4827	2.5892	2.3139	2.1133	2.4615	1.7835	1.7108	1.2544	1.8291	1.5308	1.8816	1.8534	1.6003	1.2039	1.7997	1.53	1.8634	1.3608	1.2114	1.8464	1.8655	1.9898	2.057	2.3092	2.0057	1.3389	2.0292	2.162	2.0127	1.9103	1.7684
Actn1	2.1774	1.6992	1.8254	1.7979	1.7327	2.0893	1.7899	1.8521	1.8564	2.163	2.2508	1.7996	1.9072	1.7434	1.7108	1.6736	1.753	2.0114	1.7343	1.7817	1.5833	1.5129	1.7077	1.781	1.7947	2.1499	1.6697	1.4464	1.6923	1.5746	1.4735	2.0751	1.6919	1.6088	1.661	2.1715	2.0421	1.7631	1.7025	1.6488	1.5913	1.5792	1.4962	1.7701	1.4618	1.4677	1.4036	1.3546	1.3885
Acvrl1	1.7869	1.2084	1.1325	1.1937	1.0749	1.6175	1.1408	1.1166	1.168	1.4362	1.5219	1.045	1.1159	1.0759	1.1237	1.1063	2.0765	1.1813	1.2373	1.2294	1.458	1.7698	1.2541	1.1824	1.2068	1.8137	1.1225	1.1898	1.1467	1.1303	1.1701	1.6717	1.1124	1.0533	1.1769	1.409	1.2974	1.1235	1.0627	1.2342	1.3751	1.258	1.6997	1.1718	2.0422	1.7997	2.2007	2.4189	2.282
Acy1	1.7638	2.4705	2.4796	2.6064	2.5357	1.7738	2.4802	2.4229	2.4171	1.6303	1.719	2.3138	2.2756	2.288	2.2819	2.3271	2.035	1.9861	2.2184	2.2273	2.2303	2.0576	2.1809	2.5135	2.5135	1.7457	2.4948	2.4907	2.4247	2.6354	2.5356	1.7698	2.4716	2.4661	2.4463	1.6131	1.7332	2.2858	2.3754	2.345	2.2335	2.3329	2.1124	2.0491	1.9603	2.1032	2.0651	1.7184	1.7945
Ada	2.0033	2.1596	2.0655	2.173	2.2542	2.0919	2.4227	2.2766	2.5637	2.1247	2.0878	2.5218	2.4703	2.4865	2.4412	2.316	2.2422	2.0663	2.3116	2.2738	2.3278	2.1535	2.1571	2.0755	2.0106	1.9198	2.2369	2.2513	2.1903	2.3332	2.326	2.2462	2.4066	2.3806	2.5967	2.2713	2.4523	2.6227	2.623	2.5862	2.4522	2.3087	2.2713	2.2756	2.2733	2.1484	2.3231	2.1693	1.9445
Adam19	2.0219	1.723	1.7773	2.0812	1.658	1.8525	1.7976	1.7629	1.7812	2.1332	2.5407	1.8481	1.86	1.9301	2.0228	2.14	2.2678	2.7739	2.1242	2.2012	2.344	2.374	2.2396	2.2096	2.2492	1.955	1.8536	1.6172	1.7288	1.8168	1.7141	1.8347	1.8952	1.6298	1.8645	1.8802	2.1595	1.9763	2.0043	2.0293	2.2415	2.1221	2.3852	2.6124	2.5571	2.3175	2.5549	2.8476	2.4455
Adam8	1.2838	1.2416	1.1956	1.1473	1.1675	1.1189	1.2537	1.2501	1.2646	1.2568	1.3432	1.35	1.1754	1.1583	1.239	1.1973	1.2367	1.3077	1.1993	1.2063	1.1602	1.294	1.2475	1.2481	1.2716	1.2798	1.167	1.2143	1.1889	1.2084	1.2477	1.2174	1.273	1.307	1.2125	1.2491	1.1551	1.1059	1.1236	1.2426	1.1887	1.1288	1.1303	1.3168	1.2032	1.2358	1.2668	1.672	1.576
Adam9	1.5562	1.9555	1.9055	1.9461	1.9178	1.5239	1.8902	1.8758	1.8011	1.8052	1.7157	1.6685	1.8091	1.7948	1.8435	1.8752	1.9616	1.772	1.8773	1.9669	1.8932	1.9763	2.0761	1.9522	1.6935	1.5788	1.9412	1.9452	1.8862	1.9147	1.8758	1.6178	1.9279	1.8814	1.8402	1.7955	1.5583	1.7938	1.7946	1.9327	1.9822	1.9413	1.9947	1.7706	2.0522	2.1325	2.2137	2.3041	2.2344
Adarb1	1.1749	2.1292	2.0572	2.1607	2.0769	1.2027	1.9714	1.9257	1.6981	1.3459	1.2591	1.8112	1.6254	1.622	1.6647	1.7274	1.5817	1.4541	1.5367	1.6097	1.4857	1.3441	1.437	2.0505	1.9656	1.3051	2.1033	1.8987	1.9961	2.08	1.7779	1.0689	1.7999	1.6753	1.655	1.3105	1.3632	1.4936	1.561	1.5898	1.6217	1.6948	1.4873	1.3752	1.4919	1.6995	1.6194	1.4545	1.6324
Adck1	1.8546	1.9444	1.9538	1.9454	1.9386	1.878	1.9604	1.9269	1.9011	1.6838	1.6606	1.8432	1.787	1.7422	1.8064	1.7934	1.7171	1.8369	1.7703	1.7392	1.6832	1.7198	1.7608	1.9782	1.9323	1.843	2.0583	1.9437	1.9495	1.9724	1.9545	1.8315	1.888	1.7891	1.8982	1.7073	1.6583	1.7969	1.7698	1.6969	1.7293	1.7982	1.6278	1.7198	1.7415	1.6392	1.6086	1.5909	1.6802
Adipor2	2.804	2.68	2.6535	2.6953	2.6459	2.8381	2.6843	2.8587	2.7339	3.0548	2.9099	2.7526	2.7242	2.7477	2.7671	2.7413	2.8152	2.9423	2.7701	2.7303	2.8063	2.9318	2.8189	2.7091	2.7818	2.7988	2.6829	2.6228	2.6158	2.6284	2.6099	2.8671	2.6174	2.6081	2.6745	2.9669	2.8727	2.6809	2.7032	2.6962	2.7523	2.7502	2.7115	2.8432	2.7783	2.6772	2.7784	2.8695	2.8824
Adora2a	1.6058	1.7125	1.7225	1.7194	1.7107	1.76	1.6035	1.7334	1.6647	1.7265	1.9321	1.702	1.642	1.632	1.7612	1.8525	1.864	1.9032	1.7427	1.882	1.6176	1.7516	1.7078	1.8916	1.9247	1.7434	1.7044	1.6625	1.7007	1.5984	1.6914	1.6828	1.4979	1.5458	1.4894	1.7154	1.642	1.4378	1.5283	1.5367	1.6989	1.7644	1.6341	1.7872	1.7304	1.7258	1.6879	1.7113	1.8369
Adrb2	2.5163	1.3628	1.1903	1.2032	1.2644	2.4218	1.0988	1.2094	1.2698	2.2693	2.0976	1.2321	1.2398	1.1743	1.2074	1.2398	1.3227	1.805	1.2006	1.189	1.2221	1.2656	1.2329	1.3636	1.4019	2.5134	1.1444	1.2288	1.1353	1.1315	1.2771	2.4364	1.1764	1.0826	1.1141	2.2972	2.0415	1.0716	1.1293	1.059	1.1557	1.1136	1.0559	1.7578	1.1344	1.143	1.0537	1.2508	1.2013
Aen	2.1128	2.9417	2.7728	2.8283	2.8921	1.9239	2.7416	2.8788	2.7164	2.4239	2.799	2.7041	2.674	2.665	2.6709	2.6269	2.5581	3.0129	2.6565	2.7207	2.6316	2.5024	2.626	3.0154	2.8897	2.1252	2.952	2.9883	2.8669	2.8825	2.9225	2.1095	2.7946	2.9061	2.7595	2.4775	2.8395	2.7379	2.7281	2.7112	2.5982	2.657	2.5191	3.0446	2.5392	2.5497	2.5144	2.2921	2.4034
Aes	2.9994	2.2781	2.3427	2.3502	2.3362	2.8827	2.4127	2.3549	2.4098	2.687	2.5947	2.4504	2.4439	2.5355	2.5083	2.4276	2.519	2.2434	2.5879	2.6361	2.6832	2.7803	2.7805	2.0847	2.2596	2.9468	2.2761	2.2797	2.3247	2.2954	2.2918	2.8845	2.3659	2.3696	2.4302	2.6201	2.5164	2.5222	2.5177	2.5366	2.5443	2.5682	2.6211	2.1776	2.6865	2.7038	2.8497	2.9048	2.8808
Afp	1.8602	2.2976	2.0567	1.8714	2.1531	1.587	1.7922	2.0417	1.859	1.0904	0.93444	1.3768	1.7422	1.6306	1.5534	1.7106	1.3983	0.98585	1.3028	1.4269	1.2694	0.97172	1.2576	1.85	1.341	1.9601	1.9759	2.2949	2.03	1.9075	2.1396	1.6376	1.9613	2.0562	2.0338	1.0868	1.023	1.7876	1.7624	1.8227	1.6456	1.5146	1.7075	1.2107	1.5578	1.5712	1.3428	1.4851	1.2306
Agpat3	2.5985	2.7213	2.7468	2.7254	2.7401	2.5852	2.7591	2.7428	2.8113	2.6232	2.6835	2.8726	2.8464	3.0241	2.9918	2.9495	2.8721	2.5939	3.0285	2.9649	3.0899	3.1006	2.9892	2.6491	2.5225	2.5624	2.74	2.7567	2.8254	2.8078	2.8221	2.5673	2.8937	2.8549	2.9208	2.6407	2.7187	3.0069	2.9902	3.0069	3.0666	2.9922	3.0833	2.6197	3.1204	3.1169	3.1541	3.235	3.1368
Ahr	1.6086	2.0324	1.9287	2.1446	2.1829	1.769	2.077	2.0092	1.9067	1.5735	1.5637	1.655	1.7283	1.3532	1.5845	1.567	1.6044	1.7808	1.6648	1.4504	1.4982	1.3061	1.3483	2.0332	1.9549	1.6544	2.2586	2.2294	2.2535	2.3728	2.5466	1.9438	2.2929	2.3192	2.1734	1.9671	1.6921	1.9781	2.0065	2.0605	2.1194	2.0145	2.1485	2.0553	2.0398	2.011	1.9067	1.5467	1.6976
Aig1	1.8747	2.3364	2.2367	2.3459	2.2973	1.7858	2.0512	2.0965	1.935	1.7551	1.8959	1.7686	1.9168	1.9007	2.1248	2.2828	2.2509	2.0758	2.2838	2.4268	2.2332	2.2231	2.3462	2.4524	2.3	1.776	2.3748	2.336	2.2892	2.3793	2.2651	1.8234	2.0763	2.1431	2.027	1.8941	2.1452	2.0106	2.0123	2.2139	2.3005	2.3955	2.3876	2.3263	2.3603	2.4527	2.4346	2.2212	2.5003
Aim1	2.6614	1.9327	1.935	1.8557	1.8641	2.9164	1.9781	2.0826	2.0374	2.8777	2.6748	1.9249	2.0393	2.1205	2.2232	2.1977	2.4267	2.4286	2.458	2.4941	2.5252	2.5908	2.5085	1.8337	1.655	2.6723	2.1156	2.1613	2.1303	2.1662	2.2975	3.0299	2.1859	2.4018	2.2976	3.1013	2.9352	2.3608	2.378	2.4715	2.589	2.4604	2.704	2.3288	2.6906	2.6606	2.6744	2.7875	2.6599
Aim2	1.8424	1.7758	1.7846	1.8497	1.7935	1.8794	1.8081	1.8548	1.8382	1.841	1.9003	1.8285	1.7951	1.8396	1.8985	1.7858	1.6451	1.7482	1.947	1.9393	1.9836	1.9001	1.9595	1.6734	1.6475	1.8871	1.5729	1.7206	1.7684	1.691	1.7608	1.9287	1.6958	1.7233	1.7334	1.9158	2.0343	1.5944	1.673	1.6046	1.7534	1.5968	1.6801	1.6683	1.8058	1.6628	1.8569	1.8064	1.7956
Akap12	1.7781	1.1281	1.2317	1.1976	1.2942	1.6988	1.2086	1.1814	1.3116	1.3766	1.4322	1.2478	1.3088	1.4469	1.4873	1.3825	1.5115	1.2376	1.6217	1.4948	1.5842	1.3949	1.32	1.1995	1.1897	1.9045	1.0743	1.1865	1.1064	1.1468	1.232	1.8439	1.2931	1.2163	1.3733	1.4781	1.1956	1.333	1.2242	1.4185	1.5523	1.3936	1.559	1.1965	1.6331	1.5346	1.679	1.6688	1.3949
Akna	3.1884	2.4021	2.4671	2.4178	2.3965	3.0844	2.4352	2.3918	2.4554	2.9089	2.9251	2.4294	2.4691	2.5092	2.5843	2.6371	2.6654	2.7824	2.6373	2.6739	2.5694	2.6889	2.6999	2.3977	2.6389	3.2171	2.1849	2.1594	2.1732	2.0498	2.0974	3.0607	2.1792	2.1102	2.1947	2.8147	2.7057	2.3147	2.3039	2.4129	2.5123	2.5144	2.6061	2.6094	2.6802	2.6466	2.754	2.7843	2.6279
Akr1b8	1.0861	1.1294	1.1224	1.1019	1.136	1.1026	1.091	1.1375	1.1487	1.1692	1.079	1.0886	1.0766	1.0633	1.2706	1.47	1.2774	1.0814	1.5555	2.1075	1.6098	1.4966	2.4133	1.1418	1.0802	1.0941	1.0761	1.0934	1.1372	1.0941	1.1426	1.0502	1.0825	1.1073	1.1029	1.1776	1.1703	1.067	1.1015	1.1289	1.1611	1.3916	1.2601	1.036	1.4225	2.0104	1.8292	1.7978	2.264
Akr1c12	1.357	1.3079	1.274	1.3244	1.3493	1.254	1.3015	1.2916	1.3545	1.1953	1.3829	1.407	1.3447	1.3677	1.2912	1.2767	1.2572	1.2066	1.2788	1.2918	1.359	1.3686	1.3242	1.3233	1.3141	1.3085	1.255	1.2619	1.2802	1.3231	1.3259	1.2482	1.2406	1.3033	1.3272	1.2726	1.2731	1.2729	1.2401	1.2871	1.2147	1.2646	1.2514	1.266	1.2436	1.225	1.3181	1.4196	1.33
Akr1c13	1.4891	1.5368	1.466	1.5207	1.4499	1.5062	1.7262	1.4088	1.7476	1.4544	1.2668	1.7434	1.6792	1.8174	1.6337	1.5573	1.4458	1.3557	1.5406	1.4656	1.6113	1.423	1.4782	1.4165	1.2819	1.5604	1.2742	1.3459	1.5248	1.6206	1.4807	1.3875	1.5914	1.5342	1.6898	1.336	1.3295	1.4651	1.7365	1.4662	1.3692	1.3386	1.3245	1.3769	1.4099	1.4316	1.2622	1.6534	1.3581
Alcam	1.2948	2.3009	2.2571	2.1897	2.2369	1.4591	2.1121	2.0683	2.0785	1.6731	1.6909	2.1498	2.1625	2.3222	2.3326	2.2282	2.2982	2.1919	2.3047	2.3204	2.1783	2.356	2.3216	2.3784	2.0858	1.4075	2.3674	2.6141	2.5957	2.4962	2.5784	1.48	2.5293	2.5394	2.5963	1.6963	1.8609	2.5467	2.5707	2.5355	2.5372	2.4116	2.5668	2.2164	2.5201	2.4893	2.4793	2.572	2.7376
Aldh3a2	1.9435	1.6181	1.5792	1.5959	1.6152	1.945	1.559	1.616	1.5594	1.9164	1.7148	1.5171	1.5664	1.5786	1.5922	1.6213	1.5501	1.6026	1.6052	1.6449	1.6295	1.5637	1.701	1.4693	1.4385	2.0104	1.5189	1.5711	1.567	1.5241	1.4762	1.9804	1.5316	1.5193	1.5835	1.834	1.5752	1.5737	1.6147	1.6399	1.5807	1.6659	1.5807	1.5568	1.5758	1.7188	1.5739	1.5582	1.4048
Aldoa	3.1672	3.558	3.5454	3.5926	3.5996	3.0457	3.5341	3.5716	3.4725	3.1442	3.3005	3.5266	3.4738	3.6062	3.635	3.6318	3.7834	3.2844	3.6928	3.7328	3.7137	3.8257	3.7407	3.5294	3.5419	3.1425	3.6312	3.5389	3.5446	3.6144	3.5231	3.0967	3.5458	3.537	3.5021	3.0852	3.1717	3.5305	3.4814	3.641	3.6678	3.6801	3.7366	3.2921	3.7442	3.7806	3.8233	3.817	3.8545
Alpk2	0.98824	0.98251	1.0394	1.0638	1.0462	0.9762	1.0177	1.0068	1.0758	1.0335	1.0443	1.045	0.99598	1.0123	1.0592	1.1368	1.0715	0.99952	1.1101	1.1006	1.0218	1.1483	1.2757	1.0832	1.3185	1.0302	1.1168	1.0962	1.0573	1.0571	0.95583	1.0652	1.0203	1.0142	1.0602	1.0321	0.9429	1.0567	1.0432	1.0751	1.1094	1.1687	1.2127	1.0696	1.4161	1.3228	1.4002	1.4618	1.2269
Als2cl	2.6087	1.3338	1.4616	1.24	1.3241	2.4581	1.4547	1.7131	1.5163	2.0498	2.1174	1.5007	1.503	1.4281	1.3908	1.4146	1.3767	2.0436	1.4271	1.3865	1.4606	1.7132	1.5176	1.4011	1.7736	2.5161	1.3659	1.3753	1.384	1.2998	1.3277	2.3684	1.3491	1.4812	1.4041	2.0428	1.6641	1.4052	1.4988	1.4816	1.4456	1.5583	1.4622	1.6996	1.641	1.572	1.6952	1.8508	1.7756
Amz2	2.255	2.3412	2.2968	2.2629	2.2487	2.2717	2.3413	2.1733	2.3741	2.2537	2.1029	2.4599	2.3621	2.4005	2.5408	2.5956	2.9055	2.0773	2.539	2.6061	2.5445	2.7143	2.5717	2.3199	2.2144	2.2522	2.2731	2.3442	2.3964	2.3623	2.32	2.294	2.3675	2.2194	2.3788	2.2609	2.0354	2.2927	2.3642	2.3679	2.4638	2.5586	2.4846	2.2394	2.6088	2.7871	2.7342	2.8655	3.0663
Ankmy2	1.913	1.8399	1.9068	1.8971	1.8482	1.8663	1.9918	1.7747	1.9602	1.7396	1.4933	1.981	1.8867	1.9485	1.897	1.9895	1.8612	1.4615	1.9081	1.8906	1.7857	1.9114	1.8258	1.616	1.5788	1.9473	1.6261	1.7633	1.8215	1.7968	1.7784	1.8226	1.7858	1.7769	1.8124	1.6193	1.3492	1.7951	1.8425	1.764	1.8011	1.8634	1.7702	1.5333	1.6989	1.8727	1.7673	1.8091	1.6635
Ankra2	1.9412	2.0339	1.9836	2.0443	1.9873	1.8984	2.0341	1.8897	2.0367	1.8973	1.9181	1.9813	1.9928	1.9929	2.0626	2.0232	2.0058	1.896	2.0127	2.0845	2.0438	1.9921	2.1672	2.0499	1.9845	1.9953	1.9581	2.0458	2.0298	2.0104	1.9662	1.9467	1.9965	1.9397	2.0079	1.886	1.8684	1.9536	1.9187	2.0218	1.9321	2.0017	2.0353	1.9311	2.0309	2.0677	2.0869	2.0521	2.0075
Ankrd13c	2.793	2.837	2.8205	2.8356	2.8411	2.911	2.7769	2.7982	2.6598	2.8389	2.7896	2.6893	2.6337	2.6038	2.6101	2.5942	2.4327	2.668	2.5139	2.5529	2.4929	2.4711	2.6067	2.8071	2.7925	2.8161	2.7993	2.8156	2.7387	2.7347	2.7491	2.9007	2.7334	2.6829	2.6145	2.8421	2.7912	2.5623	2.5743	2.5678	2.5607	2.5324	2.4777	2.6947	2.4491	2.4639	2.4602	2.416	2.4538
Ankrd57	1.2948	1.1643	1.1596	1.2129	1.2479	1.2221	1.2015	1.193	1.1931	1.1908	1.2618	1.2226	1.2467	1.2497	1.417	1.2952	1.3238	1.1533	1.3559	1.3803	1.3885	1.2772	1.4406	1.1976	1.1546	1.3064	1.1808	1.2031	1.1737	1.1563	1.194	1.3162	1.2159	1.1334	1.2446	1.1475	1.2601	1.2273	1.2242	1.3297	1.2192	1.3022	1.2128	1.1522	1.2279	1.2425	1.1686	1.1968	1.2155
Anln	1.3026	1.1821	1.4011	1.4204	1.2761	1.2466	1.8731	1.6373	2.2386	1.1721	1.0004	2.2065	2.2465	2.3195	2.245	2.3308	2.3812	1.1081	2.3098	2.2075	2.352	2.5119	2.2775	1.1189	0.95614	1.1882	1.0849	1.1168	1.2805	1.3836	1.3084	1.1176	1.9105	1.5229	2.2478	1.1465	1.108	2.2436	2.2732	2.3007	2.2432	2.3584	2.3563	1.156	2.3301	2.3659	2.436	2.4106	2.2409
Antxr2	2.3614	1.9113	1.8447	1.9135	1.9436	2.2401	1.6827	1.817	1.5816	2.1807	2.0197	1.4898	1.5095	1.5243	1.6461	1.823	1.5489	1.7709	1.6005	1.6535	1.5516	1.608	1.7705	1.5813	1.5931	2.3158	1.4698	1.7545	1.6392	1.5912	1.654	2.2971	1.521	1.5143	1.5369	2.1654	1.8561	1.3869	1.3342	1.417	1.4847	1.4122	1.4024	1.6783	1.4748	1.4968	1.4148	1.7034	1.5126
Anxa3	1.1393	1.1594	1.1496	1.354	1.2172	1.0104	1.2625	1.3276	1.3547	1.0086	1.1434	1.1474	1.297	1.0865	1.2001	1.2299	1.3311	1.2033	1.4181	1.7801	1.607	1.2548	2.317	1.4456	1.1665	1.0942	1.1472	1.061	1.1434	1.1951	1.0838	1.0941	1.2091	1.0793	1.2996	1.1585	1.2282	1.288	1.1799	1.3167	1.1011	1.3735	1.2829	1.1962	1.3597	1.7382	1.4865	1.2635	1.5637
Anxa4	1.1918	1.5028	1.506	1.6246	1.5833	1.1489	1.62	1.6216	1.7218	1.2877	1.1265	1.6596	1.6681	1.6526	1.8334	1.8488	2.283	1.3756	2.0164	2.0069	2.1563	2.1012	2.1992	1.4575	1.2377	1.1891	1.4771	1.4969	1.5674	1.5827	1.6179	1.1868	1.6965	1.6729	1.7429	1.2103	1.1217	1.6462	1.7279	1.7437	1.8782	1.7433	1.9317	1.3676	1.9836	2.0414	2.187	2.2901	2.3037
Ap3b1	2.9021	2.6676	2.7054	2.7123	2.6703	2.8954	2.708	2.6442	2.6702	2.7593	2.7058	2.7177	2.6585	2.683	2.8531	2.8737	2.9747	2.6486	2.9897	3.0438	3.0145	3.0304	3.0742	2.6283	2.6218	2.9043	2.6287	2.6759	2.6719	2.6272	2.6331	2.859	2.6535	2.5797	2.6636	2.6805	2.6979	2.6807	2.6759	2.6708	2.7485	2.7774	2.7908	2.5111	2.831	2.8304	2.7452	2.7517	2.7303
Ap4m1	1.4135	1.3834	1.4804	1.533	1.5438	1.4034	1.579	1.5258	1.5189	1.4429	1.4415	1.5094	1.493	1.433	1.5053	1.3673	1.3928	1.3652	1.4104	1.4639	1.4692	1.4573	1.5588	1.4464	1.3653	1.4479	1.5446	1.4706	1.4623	1.4815	1.3596	1.3862	1.5245	1.4073	1.4891	1.4966	1.1927	1.4606	1.4413	1.4635	1.4059	1.4399	1.3526	1.313	1.4037	1.3705	1.4047	1.3985	1.4397
Apbb1ip	2.0472	1.635	1.7126	1.6774	1.6951	2.0065	1.683	1.6846	1.7012	1.827	1.914	1.6843	1.7017	1.6638	1.6241	1.6563	1.4638	1.9035	1.6116	1.6359	1.5504	1.5426	1.6029	1.6086	1.8611	1.9793	1.6384	1.5076	1.5671	1.5421	1.5207	1.9813	1.5608	1.4742	1.5908	1.866	1.8707	1.7125	1.6121	1.6102	1.5491	1.712	1.5229	1.6382	1.5266	1.6068	1.5216	1.5641	1.6145
Apobec1	1.7034	1.3066	1.3118	1.4231	1.4548	1.7603	1.3845	1.3508	1.523	1.4501	1.4346	1.4894	1.5424	1.4349	1.6881	1.8472	1.5926	1.3775	1.7424	1.7111	1.7224	1.6886	1.8417	1.2699	1.3624	1.8719	1.2714	1.275	1.2207	1.195	1.2927	1.8371	1.1819	1.2291	1.2357	1.3907	1.5086	1.2179	1.2625	1.2461	1.3216	1.3622	1.2769	1.2677	1.3	1.3264	1.2418	1.3034	1.2486
Appl2	2.7397	1.5472	1.7862	1.6804	1.611	2.6908	1.807	1.7308	1.8373	2.4875	2.2559	1.6909	1.7442	1.7178	1.8318	1.8997	2.3668	1.9629	1.9934	2.0286	2.0781	2.3485	2.187	1.553	1.8599	2.7706	1.2657	1.4024	1.4806	1.5146	1.4236	2.6754	1.6067	1.5605	1.7003	2.4068	2.2761	1.6022	1.6602	1.8358	1.9571	1.9048	2.0673	1.7508	2.3387	2.2724	2.4304	2.7388	2.7426
Aqp3	1.5257	1.3091	1.3275	1.2019	1.1874	1.5767	1.2758	1.2626	1.3045	1.5733	1.583	1.3078	1.216	1.2451	1.206	1.1999	1.265	1.3764	1.2478	1.1576	1.1968	1.2828	1.2006	1.2952	1.5641	1.4139	1.2348	1.1963	1.2158	1.2164	1.2498	1.3919	1.151	1.2633	1.2454	1.6574	1.4275	1.2541	1.2641	1.1697	1.2379	1.2408	1.264	1.3417	1.343	1.2574	1.3593	1.4827	1.3321
Areg	1.1366	1.0295	1.0651	1.058	1.0705	1.1751	1.0696	1.0502	1.0017	1.1732	1.3757	1.0446	1.0302	1.0467	1.0786	1.0461	1.0486	1.3596	1.0046	1.1403	1.039	1.0562	1.0917	1.0695	1.1212	1.2026	1.0828	1.0462	1.0384	1.0625	1.0234	1.1315	1.0661	1.0255	1.0045	1.1752	1.3968	1.0411	1.0519	1.0498	0.9912	1.0706	1.019	1.2643	1.0582	1.0645	1.0144	1.0191	1.0651
Arfgap3	1.3858	1.3446	1.5037	1.3265	1.3426	1.5193	1.4843	1.507	1.3606	1.8783	1.6628	1.4097	1.4361	1.5419	1.497	1.751	1.8098	1.5274	1.6467	1.8179	1.6678	1.9323	1.9093	1.4278	1.3635	1.4684	1.4848	1.3978	1.3928	1.4623	1.3998	1.5411	1.4139	1.4526	1.4432	1.6885	1.5033	1.3083	1.4043	1.4621	1.4724	1.5868	1.7724	1.5828	1.8435	2.0654	1.9105	2.1134	2.3107
Arhgap17	2.3513	2.248	2.3051	2.2755	2.1599	2.4917	2.1155	2.187	2.0304	2.4471	2.3208	1.9512	2.0034	1.9887	2.1197	2.1386	2.0945	2.2911	2.122	2.148	2.1089	2.1886	2.0961	2.3061	2.0846	2.3461	2.2744	2.191	2.1972	2.1431	2.0344	2.5315	1.9864	2.0766	1.8402	2.4466	2.2929	1.8074	1.9014	1.9942	1.9951	2.0139	2.102	2.2398	2.1036	2.0686	2.1294	2.1829	2.0491
Arhgdig	1.4963	2.0079	1.9868	2.1182	2.1062	1.4929	2.2006	2.1056	2.1288	1.5989	1.6638	2.0585	1.9517	2.0684	2.1077	2.104	2.3512	1.4105	2.3234	2.3682	2.297	2.0061	2.4342	1.8245	1.6991	1.511	1.9792	2.0439	2.1474	2.2497	2.1394	1.5217	2.3185	2.1644	2.38	1.3711	1.6244	2.223	2.2511	2.238	2.1916	2.2519	2.2829	1.525	2.3498	2.3042	2.2064	2.144	2.1494
Arhgef10	1.3432	1.1283	1.0836	1.0469	1.1629	1.8719	1.256	1.1791	1.2256	1.7251	1.8028	1.1471	1.1348	1.2945	1.2744	1.3083	1.8717	1.4941	1.429	1.5003	1.509	1.8571	1.5861	1.1092	1.1118	1.3886	1.1192	1.1204	1.1765	1.1618	1.0246	1.8591	1.1595	1.098	1.2171	2.0869	2.2711	1.1272	1.1625	1.3991	1.692	1.3722	1.6864	1.5863	1.9457	1.9016	2.1247	2.278	2.1152
Arhgef3	2.7407	2.7256	2.7154	2.6493	2.6912	2.7131	2.597	2.7675	2.5643	2.8185	3.0767	2.5085	2.6413	2.5682	2.5706	2.6128	2.5474	3.1043	2.51	2.5879	2.5392	2.5634	2.4528	2.8023	2.5472	2.7596	2.6383	2.5008	2.3961	2.3552	2.3691	2.7875	2.2639	2.3215	2.2484	2.6389	2.7795	2.3427	2.321	2.377	2.3749	2.3692	2.3873	2.9799	2.3962	2.4388	2.3813	2.5082	2.5198
Arid3a	1.6695	1.6398	1.6703	1.6947	1.7692	1.7159	1.7368	1.7641	1.6449	1.7353	1.7497	1.807	1.7808	1.7766	1.7776	1.8023	1.8494	1.7153	1.8718	2.0091	1.9172	2.0233	2.0131	1.5856	1.8363	1.6332	1.6918	1.7971	1.7995	1.8089	1.6663	1.6427	1.9009	1.7383	1.7737	1.7715	1.5314	1.8102	1.781	1.8869	1.8466	1.9291	1.953	1.5243	1.9907	2.0554	1.9318	2.0588	1.9899
Arid5a	2.8439	2.0627	2.0717	2.0513	2.0707	3.2166	2.1871	2.1704	2.3564	3.0057	2.7412	2.4332	2.4001	2.5621	2.6904	2.6552	2.7971	2.5438	2.7771	2.7165	2.8453	2.9265	2.8204	2.1822	2.2973	2.9087	2.1116	2.2505	2.2841	2.2288	2.3756	3.4403	2.327	2.375	2.4782	3.2966	2.9977	2.6559	2.6468	2.8565	3.0188	2.9828	3.0627	2.5362	3.1344	3.0681	3.124	3.2199	3.1075
Arl4c	3.1623	1.7288	1.785	1.6302	1.7287	3.0116	1.8214	1.5539	1.8919	2.8036	2.6039	1.9841	2.0534	2.015	2.0035	1.9469	1.9845	2.44	1.9423	1.9505	1.9629	2.0479	2.0201	1.7758	2.0176	3.1932	1.417	1.821	1.667	1.5356	1.7736	3.1434	1.857	1.6991	1.8693	2.9979	2.6608	2.025	2.0004	1.9503	2.007	1.8504	2.2121	2.2719	2.331	2.1569	2.2554	2.6629	2.3027
Armcx2	2.516	1.9594	2.0499	2.0021	1.9197	2.5288	2.1016	1.9609	1.9858	2.4231	2.3354	2.1117	2.1876	2.2052	2.3434	2.5186	2.1811	2.0441	2.1613	2.2236	2.2481	2.2275	2.0206	1.8343	1.856	2.5447	1.9396	1.9542	2.0958	2.0807	2.0526	2.5701	2.1247	2.0035	2.0337	2.375	2.2218	2.0189	2.2044	2.2384	2.2907	2.1889	2.4012	2.0763	2.4485	2.4715	2.4625	2.5193	2.3738
Arrb1	2.1369	1.3011	1.3474	1.2877	1.2784	2.058	1.3673	1.3749	1.3916	2.0741	1.9468	1.2273	1.3885	1.3328	1.5496	1.4422	2.405	1.6346	1.742	1.7468	1.8932	2.2529	1.9002	1.239	1.4883	2.0374	1.1509	1.1659	1.253	1.1941	1.3299	2.0108	1.2864	1.3042	1.3006	1.915	1.538	1.4162	1.3215	1.5775	1.9741	1.7063	2.1902	1.4605	2.287	2.2825	2.3509	2.641	2.5496
Arrb2	3.0714	2.5372	2.5378	2.5819	2.5229	2.9612	2.5396	2.6745	2.5341	2.826	2.759	2.5706	2.5296	2.5522	2.59	2.5629	2.5586	2.3934	2.6474	2.6202	2.6472	2.6665	2.6602	2.4275	2.4393	3.0841	2.6158	2.5098	2.5248	2.5733	2.5038	2.918	2.5705	2.5397	2.5795	2.6268	2.5651	2.6139	2.5703	2.6122	2.6256	2.5781	2.579	2.4102	2.6466	2.6164	2.7284	2.7363	2.7555
Asap1	2.4062	1.908	1.8327	1.8426	1.9525	2.5153	1.8732	2.0079	1.8487	2.327	2.1481	1.8733	1.8528	1.9553	1.8911	1.8279	1.8445	2.0545	1.9193	1.7946	1.8636	1.9667	1.9602	1.914	2.0392	2.3457	1.8218	1.7734	1.8162	1.6973	1.7651	2.5104	1.7187	1.8002	1.7743	2.2097	2.0321	1.6435	1.6995	1.675	1.7342	1.6646	1.787	1.8994	1.703	1.6626	1.5917	1.8017	1.7157
Ascc1	2.3046	2.076	2.135	2.0886	2.0736	2.2783	2.1284	2.1044	2.1416	2.1352	1.9657	2.2018	2.151	2.1815	2.2039	2.2286	2.4274	1.8961	2.2565	2.3415	2.4233	2.5639	2.5191	1.929	2.0189	2.3147	2.0144	2.0136	2.0611	2.006	1.9842	2.2934	2.0947	1.9716	2.0784	2.0492	1.9331	2.0836	2.1719	2.1579	2.1673	2.2155	2.2266	1.9075	2.3389	2.3786	2.4421	2.4479	2.5233
Asns	1.057	1.9034	1.779	1.9042	1.9924	1.1727	1.9785	1.8673	2.1075	1.208	1.0273	2.1758	2.2666	2.5979	3.0862	3.3005	3.2606	1.1049	3.2637	3.4544	3.1919	2.9423	3.0415	1.6731	1.3492	1.1	1.811	1.9904	1.9181	1.9991	2.0291	0.95598	2.0793	1.878	2.3734	1.0624	1.1013	2.6356	2.6097	3.0399	3.1135	3.3781	3.2157	1.2024	3.1003	3.4179	3.1334	2.7474	3.0539
Asnsd1	2.6847	2.8505	2.8824	2.8716	2.8427	2.5762	2.906	2.7649	2.9357	2.4326	2.3589	2.9311	2.9383	2.9016	2.9934	3.0669	3.0834	2.4512	3.0322	3.1377	2.9555	3.1186	3.091	2.7517	2.6993	2.7238	2.773	2.8425	2.8946	2.8535	2.8444	2.5841	2.9167	2.7992	2.954	2.3994	2.1958	2.9453	2.9497	2.8982	2.9255	3.0664	2.8979	2.4403	2.8996	3.0541	2.9457	2.8029	3.0485
Ass1	2.7828	2.4838	2.4443	2.4681	2.5023	2.7308	2.4915	2.396	2.4431	2.6513	2.5066	2.3386	2.3568	2.3688	2.3472	2.2318	2.3208	2.4196	2.3611	2.4013	2.4706	2.5419	2.491	2.5069	2.461	2.7877	2.4879	2.5168	2.5381	2.5457	2.4842	2.7348	2.572	2.5094	2.6018	2.601	2.4997	2.5337	2.4984	2.4824	2.4684	2.3733	2.343	2.4096	2.3695	2.4107	2.4481	2.4542	2.5069
Aste1	1.8627	1.8261	1.7918	1.9312	1.8163	1.7614	1.8659	1.9218	1.7973	1.9569	1.9752	1.7716	1.8386	1.8602	1.8799	1.8456	1.7164	2.0444	1.8719	1.7248	1.7199	1.6652	1.7645	1.9232	1.9598	1.8892	2.0087	1.8946	1.8453	1.9736	1.9604	2.0857	1.9204	1.8604	1.8671	2.1711	2.0327	1.8614	1.7804	1.8441	1.7554	1.8692	1.7691	2.0002	1.6753	1.6961	1.5875	1.5021	1.6219
Atad2b	2.9134	2.57	2.5215	2.4987	2.5226	2.8777	2.5511	2.4919	2.5753	2.7311	2.6091	2.6791	2.7313	2.6455	2.7107	2.7588	2.7516	2.789	2.6502	2.5914	2.6037	2.7076	2.58	2.6765	2.7164	2.9433	2.5148	2.5091	2.4889	2.433	2.5119	2.898	2.5179	2.5083	2.4802	2.7004	2.4483	2.5374	2.5914	2.6127	2.6543	2.7329	2.6537	2.6293	2.6787	2.7283	2.6545	2.6364	2.6461
Atf6	1.3867	1.9026	1.921	1.9969	1.9329	1.4804	1.7959	1.808	1.7841	1.6121	1.5697	1.6042	1.7312	1.7044	1.7989	1.9404	1.7821	1.679	1.9163	1.9144	1.8581	1.7737	1.8176	1.7792	1.8136	1.5188	2.067	2.0678	2.1773	2.1739	2.1669	1.6495	2.096	2.1262	1.9913	1.8016	1.5486	2.0044	1.9381	2.0318	2.1512	2.1277	2.1796	1.8077	2.1579	2.2023	2.1399	2.2246	2.1185
Athl1	1.7249	1.2855	1.3297	1.463	1.2444	1.6177	1.4213	1.3857	1.5218	1.5069	1.5359	1.3929	1.4475	1.464	1.4916	1.521	1.5399	1.6317	1.567	1.5961	1.6504	1.5953	1.7366	1.3934	1.5764	1.723	1.5151	1.3859	1.3971	1.4828	1.3452	1.6047	1.5318	1.3629	1.4648	1.5176	1.2356	1.4892	1.5016	1.5582	1.6312	1.6299	1.6323	1.4555	1.6949	1.7243	1.6932	1.7294	1.7108
Atmin	1.9799	2.3851	2.255	2.3284	2.3112	1.9215	2.2011	2.2588	2.1441	2.023	2.0994	2.2277	2.1989	2.1874	2.3067	2.3809	2.3249	2.5291	2.3859	2.4649	2.2804	2.2497	2.4725	2.5455	2.4311	2.0113	2.3772	2.3162	2.2509	2.2841	2.2294	1.8977	2.167	2.2017	2.1456	1.8485	2.007	2.0902	2.1399	2.1194	2.1416	2.1958	2.1109	2.5278	2.0853	2.1387	2.0338	2.111	2.1903
Atp6v1d	3.0908	2.6137	2.6165	2.5908	2.6242	2.9953	2.609	2.6358	2.693	3.1987	3.1353	2.6319	2.7362	2.7084	2.752	2.8013	2.8399	2.9172	2.7664	2.8787	2.9039	2.8796	2.9174	2.6061	2.7425	3.1054	2.5617	2.606	2.627	2.5928	2.6254	3.0007	2.6593	2.6544	2.7282	3.1156	2.932	2.7072	2.7788	2.8118	2.8122	2.8062	2.9068	2.876	2.9352	2.9957	3.0391	3.0623	2.9938
Avpi1	1.7478	1.9511	1.9742	2.0699	2.0648	1.7507	2.1714	2.0955	2.1271	1.7444	1.5091	2.0877	1.9964	2.1411	2.3292	2.3548	2.6719	1.5821	2.4673	2.6932	2.4885	2.5192	2.7396	1.9002	1.7578	1.6198	1.9653	1.9067	1.9357	2.0113	1.9114	1.7445	2.0568	1.9087	2.0879	1.6181	1.5865	2.0054	2.0356	2.1368	2.2672	2.2107	2.2628	1.6286	2.3744	2.5855	2.5975	2.5111	2.7026
B230312a22rik	1.4686	1.2778	1.2903	1.2888	1.3472	1.4523	1.2585	1.2675	1.2782	1.5019	1.2804	1.3122	1.2841	1.2507	1.3888	1.452	1.5153	1.4364	1.5909	1.5304	1.4542	1.6781	1.9025	1.3684	1.4678	1.4443	1.277	1.3213	1.3076	1.2497	1.317	1.4093	1.2644	1.2618	1.288	1.4637	1.2482	1.3325	1.2568	1.2621	1.4367	1.4544	1.3881	1.4298	1.5413	1.6492	1.7908	1.8462	1.89
B3gnt2	2.1407	2.3509	2.2979	2.295	2.4083	2.3638	2.3623	2.1191	2.1052	2.3735	2.5214	2.1867	2.1733	2.0781	2.1437	2.1392	2.259	2.6426	2.1189	2.151	1.8349	1.9935	1.9048	2.4549	2.3887	2.1329	2.2685	2.41	2.3626	2.212	2.3393	2.1755	2.2884	2.3141	2.1654	2.3928	2.4563	2.1443	2.068	1.9641	2.03	2.1148	1.9717	2.5331	1.8405	1.9669	1.7467	1.7966	1.7377
B4galnt1	3.2373	3.1228	3.1538	3.0831	3.0559	3.0573	2.9625	3.2333	2.8807	2.9226	2.9924	2.935	2.9002	2.923	2.9231	2.939	2.7626	3.3194	2.882	2.8823	2.719	2.8632	2.8691	3.3448	3.3137	3.1869	3.2665	3.105	3.1535	3.0808	3.0571	3.0192	3.0188	3.0309	2.9072	2.6153	2.5677	2.9416	2.9007	2.786	2.8374	2.8525	2.8627	3.105	2.8679	2.8164	2.7281	2.8645	2.8194
B4galt1	2.9036	2.2722	2.4662	2.4741	2.4251	3.1162	2.4686	2.4271	2.5222	2.9867	2.7901	2.6118	2.6024	2.6445	2.6388	2.5178	2.7886	2.2952	2.7395	2.6004	2.931	3.0535	2.77	2.1849	2.4121	2.906	2.2371	2.2134	2.3282	2.248	2.2723	3.0107	2.3539	2.3277	2.3461	2.8293	2.6623	2.4415	2.4204	2.3783	2.4848	2.4223	2.4976	2.2747	2.5574	2.5303	2.7102	2.7916	2.819
Basp1	2.0208	1.9606	1.751	1.9858	1.9617	2.3786	1.873	2.114	2.0121	2.4322	2.5219	1.8206	1.8291	1.7929	2.1488	2.3377	3.2113	2.1611	2.7696	3.1162	2.9346	2.939	3.3794	2.1301	1.9204	2.006	1.9713	1.9573	1.7548	1.993	2.0134	2.4121	1.9093	2.0608	2.0529	2.4742	2.4536	1.8599	1.8225	1.8877	2.1155	2.1749	2.4982	2.2394	2.8083	3.1132	3.2647	3.3009	3.4074
Batf	2.4802	2.425	2.4261	2.4369	2.4402	2.5187	2.6088	2.3934	2.6212	2.1105	2.0939	2.5857	2.5859	2.6553	2.6995	2.7181	2.4765	2.1045	2.5955	2.6105	2.4349	2.4063	2.4336	2.2075	2.113	2.6825	2.6143	2.7178	2.7175	2.7623	2.7279	2.992	2.7939	2.7672	2.8331	2.7132	2.9281	2.7812	2.7951	2.8911	2.8476	2.8762	2.7192	2.7008	2.6791	2.6744	2.5414	2.5283	2.5816
Batf3	1.4424	1.5289	1.4183	1.6276	1.6247	1.4973	1.4812	1.5961	1.603	1.3713	1.5466	1.7395	1.7028	1.7906	2.1088	1.9796	1.9232	1.4857	2.2255	2.1469	2.3116	2.1126	2.3752	1.5479	1.3964	1.5385	1.5016	1.6112	1.5031	1.5672	1.5854	1.394	1.5773	1.5791	1.8225	1.6002	1.4153	1.9141	1.9977	2.1168	2.2087	2.3416	2.3313	1.503	2.2924	2.3314	2.5353	2.3296	2.1771
Bbc3	2.8135	2.1058	1.8283	1.8426	1.9838	2.8461	1.6967	2.0479	1.6348	2.4976	2.2995	1.856	1.8131	1.8837	2.0618	2.1821	2.3341	2.0589	2.1897	2.3004	2.3072	2.3853	2.2669	2.0079	2.014	2.7367	2.0036	2.0547	1.7427	1.8477	1.9812	2.6421	1.7469	1.9549	1.7668	2.219	1.9414	1.8438	1.8275	1.9785	2.0373	2.1607	2.0895	2.0533	2.0495	2.2774	2.2205	2.1673	2.3674
Bc002230	2.3227	2.1572	2.164	2.2558	2.3347	2.4631	2.2393	2.3318	2.2897	2.2966	2.0195	2.2634	2.2433	2.2439	2.2026	2.2451	2.2844	2.0331	2.26	2.1879	2.1585	2.2298	2.0863	1.9771	2.0621	2.2693	2.1295	2.1567	2.127	2.2232	2.2938	2.4351	2.1556	2.254	2.255	2.2753	2.0103	2.2346	2.2286	2.1984	2.1604	2.2181	2.2111	1.9511	2.1846	2.1492	2.1621	2.165	2.1318
Bc016423	2.6541	2.5452	2.4652	2.4202	2.3573	2.5663	2.4407	2.5123	2.3436	2.7617	2.8963	2.2792	2.4625	2.3326	2.2351	2.2639	2.2467	2.9931	2.2001	2.0857	2.0229	2.0216	2.0982	2.6237	2.5431	2.6607	2.6612	2.6084	2.536	2.4919	2.4777	2.5552	2.4949	2.6076	2.374	2.8429	2.9668	2.3166	2.368	2.2867	2.1511	2.1678	2.1326	2.9044	2.0462	2.1689	1.9219	2.0659	2.0241
Bc021614	2.6294	1.7748	2.0461	1.9003	1.8452	2.5336	1.9681	1.9466	2.0613	2.3705	2.2144	2.1601	2.0637	2.2201	2.3188	2.4059	2.4685	1.8779	2.5738	2.6356	2.7365	2.9104	2.8756	1.7723	1.8744	2.6296	1.6018	1.5385	1.8413	1.7584	1.6295	2.5594	1.7654	1.7872	1.969	2.3264	2.2192	2.1844	2.2259	2.3719	2.5276	2.5503	2.6139	1.8735	2.7414	2.8127	2.9421	2.9025	2.9945
Bcl11b	3.6285	2.9724	2.9731	3.0025	3.0262	3.4782	2.9685	3.2043	2.9482	3.2583	3.2053	2.9976	2.9522	2.9202	2.864	2.7953	2.8462	3.1352	2.8198	2.7907	2.83	2.9766	2.8906	2.9029	3.0621	3.5984	3.1931	3.1587	3.1503	3.144	3.144	3.4382	3.0384	3.1125	2.8882	3.3071	3.3055	2.9549	2.9325	2.8193	2.8366	2.8109	2.8442	3.1485	2.8847	2.8476	2.9683	3.1064	2.9978
Bcl2	2.1394	1.5018	1.4548	1.4834	1.511	2.0626	1.5687	1.4941	1.5197	1.7296	1.8721	1.7548	1.684	1.8649	1.8494	1.6823	2.0464	2.0064	2.0163	1.853	2.0501	2.5358	2.0516	1.5493	1.6216	2.0853	1.5541	1.6065	1.5131	1.5014	1.5964	2.0023	1.6181	1.629	1.5202	1.8936	1.8723	1.7787	1.6968	1.8244	2.08	1.9274	2.2562	1.758	2.3328	2.2301	2.3889	2.5935	2.5295
Bcl2l11	2.0861	1.9142	2.0772	1.973	1.9197	2.3191	1.7949	1.8895	1.7711	2.3768	2.3267	1.6427	1.7209	1.7651	1.7691	1.5864	1.7946	2.278	1.4791	1.4928	1.704	2.0365	1.5408	2.0368	2.0989	2.1061	1.7094	1.7465	1.7498	1.7757	1.7604	2.2791	1.873	1.8051	1.9194	2.3307	2.1834	2.0892	2.031	2.0474	2.0822	1.8804	2.1057	2.0943	2.0253	1.8963	1.9438	2.162	2.1081
Bcl3	2.0598	1.8168	1.8493	1.8861	1.7909	2.2728	1.9977	2.0256	2.1403	2.4068	2.5478	2.2098	2.2543	2.3005	2.2844	2.2494	2.3292	2.4975	2.4426	2.4449	2.5393	2.591	2.7013	2.2161	2.2897	2.1715	2.4383	2.3042	2.3554	2.4153	2.2862	2.6988	2.4562	2.4935	2.5204	2.955	2.9622	2.7068	2.5827	2.8225	2.8568	2.8109	2.8312	2.6992	2.8984	2.8847	2.9515	3.0385	2.9656
Bex1	0.99503	1.7902	1.4228	1.5599	1.7146	1.0908	1.3887	1.679	1.4018	1.0164	1.1683	1.1743	1.4806	1.3329	1.4128	1.7248	1.8436	1.2717	1.8163	2.1356	1.9142	1.7392	2.4177	1.6177	1.3467	1.0902	1.4087	1.6437	1.3043	1.5582	1.5928	1.0421	1.3659	1.5655	1.589	1.1288	1.0652	1.4742	1.4754	1.4487	1.3465	1.4421	1.4569	1.2675	1.4637	1.6699	1.418	1.3985	1.7199
Bid	2.0407	2.6929	2.6545	2.6688	2.6439	1.7421	2.6791	2.6872	2.6801	1.9285	2.1657	2.6303	2.6219	2.6194	2.6258	2.5669	2.2937	2.7484	2.5367	2.4813	2.4487	2.2478	2.3773	2.8121	2.7008	2.0085	2.6544	2.5922	2.5511	2.5546	2.5239	1.7188	2.5146	2.5171	2.4945	1.8659	2.2094	2.4583	2.4863	2.4823	2.4195	2.3845	2.2756	2.7	2.2602	2.1977	2.1289	2.0816	1.9642
Bik	1.0626	1.1421	1.2952	1.334	1.2322	1.0732	1.4362	1.1817	1.256	1.1965	1.1286	1.1025	1.151	1.236	1.2791	1.3708	1.1875	1.0807	1.2906	1.3707	1.2978	1.1615	1.3141	1.2534	1.2914	1.0338	1.1988	1.1811	1.185	1.4038	1.2283	1.0719	1.369	1.1875	1.3352	1.1413	1.0378	1.1852	1.2109	1.2725	1.3525	1.3359	1.3132	1.0972	1.2882	1.341	1.2468	1.1649	1.3264
Bmp2	0.99135	0.99878	1.0037	0.97658	0.95162	0.96944	0.94809	0.94502	0.95202	0.97975	1.0499	0.94468	0.96626	0.93449	0.98396	0.95436	0.96619	0.93468	0.90893	0.93574	0.95818	0.99981	0.96102	0.96837	0.98341	0.98508	1.0058	0.94172	0.94818	0.93221	0.95022	0.96823	0.9576	0.96378	0.95171	0.91056	0.94745	1.0093	0.97333	0.99761	0.96667	0.99735	0.96598	0.95644	0.97918	1.1376	0.98218	0.95329	1.0291
Bmyc	2.0687	2.3324	2.3914	2.3842	2.3808	1.9889	2.4537	2.3235	2.4303	1.6884	1.4207	2.4193	2.3708	2.4181	2.5173	2.5749	2.8248	1.7936	2.7579	2.786	2.748	2.8187	2.9622	2.2709	2.1452	2.045	2.2604	2.2463	2.2831	2.2848	2.2413	1.9246	2.31	2.2029	2.2333	1.3658	1.3757	2.1893	2.1843	2.2003	2.2582	2.2999	2.312	1.8508	2.3264	2.4625	2.3933	2.142	2.456
Bnip3	1.6919	1.8759	2.0114	1.9699	1.9473	1.7829	1.995	1.8713	2.1185	1.8915	1.8373	2.2056	2.1884	2.6525	2.8504	2.716	3.6199	1.6096	3.0373	3.0091	3.2215	3.4205	3.114	1.8734	1.7343	1.7717	1.8745	1.8555	1.9444	1.9345	1.8718	1.8576	1.9158	1.8858	1.964	1.7953	1.536	2.111	2.1732	2.8352	3.2104	2.9447	3.3209	1.6901	3.467	3.4062	3.4977	3.6038	3.5343
Bpnt1	1.7191	2.0831	2.2258	2.2243	2.1426	1.8864	2.2629	1.7244	2.1948	2.119	1.8796	2.1078	2.2009	2.2072	2.0839	2.1134	1.9904	1.751	1.9898	2.0153	1.8943	1.8483	1.8675	1.9584	1.9295	1.8405	2.1093	2.152	2.2506	2.2849	2.2009	1.9345	2.2173	2.1979	2.2627	2.121	1.8976	2.1737	2.0681	2.0187	2.0449	2.068	1.9773	1.8433	2.0159	1.9796	1.8696	1.9128	1.6972
Brd3	1.8689	2.184	2.201	2.2145	2.1714	1.8716	2.2092	2.3434	2.2754	2.0115	2.0964	2.2096	2.2051	2.1903	2.1823	2.1612	2.0151	2.1201	2.1986	2.1323	2.1048	2.1198	2.1065	2.1396	2.28	1.8392	2.2133	2.1977	2.1455	2.1814	2.2023	1.8949	2.2463	2.1965	2.2805	2.0101	2.0416	2.2142	2.2323	2.1987	2.1169	2.1056	2.1428	2.1407	2.0987	2.0054	1.9716	1.9295	1.9703
Bzw2	2.9373	3.3292	3.2925	3.3602	3.3499	3.1027	3.3189	3.2837	3.3325	3.1015	3.0592	3.2922	3.2853	3.2303	3.2455	3.2112	3.0265	3.1022	3.164	3.1511	3.0718	2.9089	3.0613	3.3189	3.2956	2.9554	3.2137	3.2722	3.2428	3.2946	3.2867	3.0711	3.2804	3.2935	3.2601	3.0878	3.0149	3.2518	3.194	3.1953	3.1858	3.2021	3.0263	3.1316	2.9763	3.0537	2.9978	2.7204	2.8663
C1s	1.0041	0.99623	1.0045	1.0231	1.0272	1.1301	1.0614	1.0557	0.94882	0.98837	0.97838	0.99352	1.0029	1.0647	0.96991	1.0045	0.94225	1.0047	0.96027	0.97057	1.0053	1.0444	1.0754	0.99772	1.1966	1.0086	1.038	1.0151	0.99206	0.98237	0.99908	0.98878	1.0088	1.0002	0.98963	0.91598	1.0023	1.009	1.0391	0.99933	0.98829	1.0682	0.98122	1.0562	1.0077	0.94143	1.0032	1.0244	1.017
C2cd2l	1.9314	1.7169	1.6909	1.6963	1.7513	1.8725	1.7646	1.8859	1.6959	1.9197	1.817	1.8428	1.7976	1.8233	1.842	1.8044	1.7524	1.7236	1.7922	1.7504	1.8622	1.9394	1.8643	1.584	1.8099	1.9442	1.7554	1.6799	1.6654	1.6948	1.7255	1.9203	1.8539	1.7583	1.8628	1.9432	1.745	1.8316	1.8148	2.0194	1.8423	1.9342	1.8693	1.6645	1.8693	1.9302	1.8778	2.0413	2.0194
C2cd3	2.3818	2.085	2.1247	2.0799	2.0706	2.3666	2.168	2.1084	2.1726	2.1084	2.0826	2.1688	2.1843	2.2087	2.2026	2.2142	2.28	2.1371	2.1493	2.1463	2.1807	2.2295	2.1366	1.9976	2.0007	2.4637	2.1501	2.0761	2.151	2.1038	2.069	2.3718	2.17	2.0776	2.21	2.1731	2.1562	2.1866	2.1907	2.2004	2.2162	2.2078	2.2438	2.0952	2.2865	2.2374	2.2038	2.2388	2.1871
C630004h02rik	2.0009	1.3841	1.3823	1.4283	1.4081	1.9447	1.426	1.525	1.4489	1.8141	1.8198	1.5701	1.4558	1.3988	1.4888	1.4255	1.579	1.5747	1.6167	1.6022	1.6102	1.7612	1.6399	1.4155	1.6295	1.9122	1.4815	1.4937	1.489	1.4361	1.469	1.9101	1.5062	1.43	1.5045	1.8041	1.6051	1.492	1.4508	1.4741	1.4784	1.6452	1.6683	1.4364	1.6031	1.6105	1.7456	1.72	1.7697
Cacna1s	1.3325	1.3257	1.3441	1.324	1.2993	1.3152	1.3447	1.3743	1.3331	1.3874	1.2574	1.3836	1.3207	1.3765	1.6083	1.7734	2.138	1.2926	1.7733	2.0808	1.6885	1.4257	1.9759	1.3598	1.2509	1.326	1.2101	1.2784	1.2331	1.3143	1.2955	1.2742	1.2258	1.2863	1.3522	1.3784	1.4228	1.3354	1.3475	1.2513	1.4572	1.3329	1.3537	1.2593	1.4068	1.4526	1.5339	1.3203	1.5334
Cadm1	1.0928	1.0952	1.1279	1.0885	1.1161	1.2673	1.1264	1.1585	1.1135	1.2929	1.1292	1.1869	1.0983	1.1051	1.1813	1.2845	1.1079	1.1183	1.1002	1.3976	1.1708	1.0493	1.3234	1.1047	1.1606	1.1633	1.1278	1.1299	1.0838	1.1226	1.0594	1.1681	1.1224	1.1585	1.1323	1.0904	1.1208	1.027	1.1889	1.022	1.0517	1.1027	1.0817	1.1892	1.1077	1.115	1.0511	1.0826	1.1036
Calcr	0.98201	0.98875	1.0298	0.98302	0.9424	0.96933	1.0401	0.9705	1.0341	1.0212	0.96558	1.0714	0.96048	1.0238	0.97917	1.0006	0.95835	0.97889	1.0424	1.0597	0.97262	0.96549	1.0249	1.008	1.0256	0.9792	0.97292	0.95854	0.97844	0.99915	1.0002	0.9805	1.0021	1.0012	0.99308	1.0705	0.92115	0.97344	0.99681	0.96563	1.0297	0.971	0.98344	1.0056	0.96159	0.96306	0.98803	0.95691	0.96258
Calhm2	1.4243	1.4622	1.5011	1.5004	1.424	1.3126	1.6053	1.5754	1.7257	1.2704	1.17	1.7474	1.8003	1.8525	1.8655	1.881	1.861	1.3369	1.9011	1.7634	1.8056	1.7331	1.861	1.3101	1.6018	1.3677	1.3932	1.4678	1.4839	1.4477	1.4625	1.2833	1.5616	1.4942	1.7383	1.2117	1.3026	1.8471	1.7425	1.7012	1.6773	1.7157	1.7539	1.3367	1.8115	1.8841	1.7835	1.8549	1.8241
Capg	2.1846	2.2474	2.4207	2.3292	2.2659	2.095	2.2624	2.2921	2.2645	1.9908	1.9283	2.2819	2.2446	2.3369	2.4736	2.5471	2.6182	2.3506	2.654	2.7557	2.7765	2.9051	2.9606	2.282	2.1579	2.1569	2.0495	2.0953	2.1767	2.0849	2.0749	2.0734	2.0009	2.015	2.0458	1.9193	1.943	2.0859	2.1255	2.2304	2.3695	2.3804	2.5321	2.3182	2.7145	2.6881	2.8552	3.0171	2.9246
Capn2	2.8633	1.9221	2.1962	2.0735	2.0592	2.7482	2.2493	2.1591	2.3284	2.3264	2.2209	2.3147	2.3105	2.3743	2.4293	2.4063	2.3819	1.991	2.5654	2.6233	2.6252	2.5945	2.5129	1.8046	1.9653	2.9023	2.0235	1.9468	2.1337	2.0371	1.9633	2.7484	2.1989	2.0966	2.2067	2.3801	2.2505	2.3097	2.3055	2.3826	2.5269	2.4972	2.6466	1.8524	2.7227	2.7419	2.8308	3.0186	2.7656
Car2	1.8342	1.4867	1.4002	1.4768	1.5204	1.7925	1.4908	1.4062	1.592	1.7197	1.7294	1.7024	1.6288	1.5655	1.5991	1.7397	1.4829	2.1916	1.6809	1.7958	1.5246	1.4227	1.9109	1.9103	2.0202	1.8017	1.3657	1.3634	1.377	1.3827	1.4785	1.9115	1.3431	1.3113	1.3604	1.7452	1.6461	1.2594	1.3075	1.2932	1.2495	1.3583	1.2564	1.874	1.1988	1.317	1.2894	1.2328	1.368
Casp3	1.7315	1.8977	1.9782	1.9732	2.1376	1.865	2.3295	1.579	2.5538	1.9248	1.7637	2.5748	2.6006	2.6152	2.6557	2.5644	2.65	1.6772	2.6712	2.6235	2.5921	2.7398	2.6161	1.6554	1.3168	1.685	1.5677	1.9303	1.9619	1.9088	1.9945	1.8613	2.1568	2.0141	2.3469	1.9531	1.5739	2.4533	2.4203	2.367	2.427	2.3735	2.5732	1.619	2.5095	2.3564	2.4786	2.704	2.6158
Casp6	2.3153	2.1174	2.0463	2.0292	2.0975	2.3461	2.0607	2.0123	2.1376	2.3471	2.3116	2.2039	2.1717	2.3586	2.3174	2.2685	2.7615	2.1358	2.412	2.494	2.5263	2.5406	2.5515	2.0574	2.1506	2.3524	2.0562	2.278	2.0626	2.1512	2.2807	2.3663	1.9826	2.2774	2.0827	2.3209	2.2769	2.2254	2.151	2.5385	2.7568	2.8111	2.9712	2.1789	3.0873	3.2485	3.2521	3.206	3.1866
Cbx4	3.5525	2.4282	2.5968	2.5196	2.5641	3.4596	2.608	2.5147	2.6499	3.0197	2.9214	2.7145	2.7072	2.7456	2.8664	2.8338	2.925	2.6263	2.9175	2.9384	2.9576	3.0826	2.9038	2.4702	2.4958	3.549	2.3147	2.3379	2.4115	2.3452	2.454	3.4209	2.4569	2.3897	2.4036	2.9729	2.9929	2.5749	2.6333	2.5958	2.7131	2.7386	2.7553	2.5463	2.7464	2.7521	2.7759	2.9118	2.7864
Ccbl2	1.661	2.3851	2.4662	2.5121	2.4287	1.588	2.527	2.3638	2.481	1.3852	1.4063	2.3721	2.3799	2.3097	2.3469	2.2478	2.0519	1.5965	2.2196	2.2405	2.2025	2.085	2.1781	2.0381	1.992	1.6233	2.3711	2.4521	2.5056	2.5763	2.5262	1.5258	2.5629	2.4907	2.5744	1.5625	1.6207	2.439	2.5101	2.3684	2.2767	2.398	2.1807	1.5785	2.1455	2.1512	2.106	1.8876	1.912
Ccdc21	1.8331	1.9102	1.8612	1.8955	1.8304	1.626	1.9065	1.924	1.8913	1.8412	2.0352	1.8806	1.9298	1.8878	1.9368	1.8516	1.9264	2.1494	1.9497	1.8765	1.9191	1.8914	1.9001	2.006	2.0761	1.8122	1.9726	1.8772	1.9247	1.923	1.8491	1.81	1.9629	1.9102	1.8709	1.8875	1.8264	1.9054	1.9124	1.9551	1.9812	1.9873	1.9485	2.0664	1.9264	2.0166	1.9436	1.9975	2.0387
Ccdc50	1.2535	2.5931	2.5863	2.6151	2.6194	1.3456	2.6472	2.4433	2.6215	1.3394	1.3615	2.6177	2.6048	2.5394	2.67	2.7509	2.6143	1.5561	2.6196	2.6802	2.5071	2.4038	2.5548	2.2838	2.1559	1.288	2.3618	2.5431	2.5242	2.5643	2.5274	1.3172	2.509	2.4667	2.5113	1.3509	1.1717	2.3491	2.3785	2.3312	2.3085	2.416	2.2345	1.5123	2.2206	2.323	2.0955	2.0611	2.0967
Ccl1	1.3338	2.2883	1.9292	2.0413	2.0371	1.4329	1.9136	2.0337	1.6131	1.4203	1.507	1.7319	1.7532	1.606	1.4635	1.3596	1.3735	1.9951	1.1954	1.2655	1.1747	1.2666	1.217	2.3484	2.3391	1.2773	2.0883	1.9691	1.6973	1.6892	1.6951	1.4225	1.4636	1.5842	1.3246	1.2657	1.5331	1.2943	1.3105	1.2874	1.1302	1.3851	1.2558	1.7704	1.1625	1.269	1.2252	1.3206	1.2653
Ccl20	1.3132	1.2831	1.2738	1.3657	1.3765	1.3254	1.3592	1.4071	1.3559	1.3958	1.4306	1.3613	1.3788	1.3759	1.4684	1.5551	1.6664	1.5393	1.4863	1.498	1.3371	1.3435	1.3837	1.398	1.4576	1.3892	1.551	1.3472	1.4133	1.4209	1.3837	1.3496	1.4327	1.3357	1.4685	1.3578	1.2946	1.4703	1.4346	1.6757	1.6935	2.3524	1.6039	1.4532	1.5516	1.7135	1.399	1.3622	1.4843
Ccl22	1.138	1.9271	1.5951	2.1519	1.8245	1.0895	1.809	1.8909	1.6907	1.1562	1.4054	1.6169	1.5331	1.4654	1.3738	1.3728	1.2165	1.651	1.3225	1.3508	1.338	1.2079	1.4951	2.289	1.9507	1.1177	1.9167	1.8886	1.5113	1.9343	1.6525	1.1165	1.6841	1.5596	1.4884	1.1737	1.3139	1.4051	1.4035	1.341	1.1438	1.336	1.1821	1.6611	1.1884	1.18	1.0766	1.0973	1.1624
Ccl3	1.1498	2.7537	2.6002	2.7523	2.564	1.242	3.0376	2.6451	3.0469	1.5044	1.6773	3.0402	3.0444	3.14	3.3826	3.5958	2.9291	2.2269	2.9883	3.1621	2.5751	2.3186	2.8164	2.6142	2.6274	1.175	2.7645	2.6318	2.8135	2.8518	2.4293	1.2176	2.9337	2.3738	3.0836	1.608	1.7517	2.9846	2.9822	3.3033	3.2484	3.4502	3.1681	2.2586	2.9999	3.0047	2.6408	2.8042	2.726
Ccl4	1.4554	3.2177	2.9394	3.0763	3.0415	1.3669	3.1434	2.9837	3.1261	1.9875	2.3396	3.1359	3.0862	3.1051	3.3059	3.4039	3.0001	2.8114	3.0045	3.068	2.5008	2.2105	2.7316	3.2265	3.2898	1.3241	3.3223	3.2252	3.1786	3.1703	3.0013	1.3805	3.0961	2.7908	3.1243	1.9588	2.4085	3.0514	3.0663	3.2465	3.3103	3.3746	3.2317	3.0562	3.083	3.1587	2.8709	2.9676	2.8339
Ccl5	1.9367	1.688	1.5734	1.8753	1.6175	1.9477	1.6413	1.688	1.6545	2.2561	2.4546	1.6003	1.7129	1.6044	1.7196	1.762	2.0133	2.3206	2.4722	2.514	2.5906	2.5013	2.8286	2.4348	2.0348	1.7878	1.9602	1.5989	1.6892	1.865	1.6419	1.9643	1.6114	1.6462	1.5712	2.1946	2.4668	1.5287	1.4868	1.6032	1.7458	1.713	2.0747	2.3687	2.4279	2.3066	2.6397	2.5715	2.817
Ccnd3	2.8701	2.4863	2.5833	2.612	2.5911	2.7455	2.8136	2.747	2.9764	2.6543	2.5963	3.0179	3.0231	3.0482	3.012	2.943	3.1359	2.4198	3.0273	3.0387	3.0499	3.0433	3.1384	2.3507	2.3921	2.8665	2.4716	2.5042	2.6609	2.6364	2.5493	2.6922	2.8314	2.6749	2.9776	2.577	2.5051	3.0331	3.0039	3.0422	3.0731	3.0505	3.0487	2.2625	3.1329	3.0953	3.2191	3.3041	3.1559
Ccng1	2.3003	2.9819	2.667	2.6134	2.8256	2.1929	2.5166	2.6929	2.551	2.4624	2.5039	2.7365	2.7071	2.8184	2.845	2.8298	3.0518	2.6056	2.9783	3.0703	2.9769	2.8637	3.1096	2.8791	2.6853	2.2892	2.7137	3.0291	2.7229	2.7106	2.9361	2.2719	2.6517	2.8997	2.6867	2.4658	2.5231	2.805	2.8205	2.841	2.8486	2.8724	2.8399	2.7818	2.8825	3.0208	2.8623	2.7977	3.0214
Ccr5	1.1569	1.1238	1.0752	1.0667	1.0679	1.0518	1.0462	1.0462	1.0881	1.1098	1.1821	1.0593	1.1361	1.0457	1.1921	1.0417	1.142	1.1172	1.123	1.0991	1.111	1.1077	1.1497	1.163	1.141	1.109	1.0935	1.2019	1.235	1.2384	1.2416	1.0168	1.3868	1.1495	1.3663	1.1659	1.0854	1.2984	1.3984	1.402	1.6154	1.9418	1.747	1.0874	2.0591	2.0317	1.8399	2.315	2.054
Ccr7	3.6792	3.3544	3.5167	3.5002	3.6236	3.7429	3.429	3.4655	3.3746	3.6375	3.4317	3.3645	3.3673	3.3344	3.4412	3.4252	3.6547	2.9818	3.6027	3.6744	3.5623	3.5998	3.6532	3.3421	3.1428	3.6104	3.4225	3.2403	3.4051	3.3507	3.5225	3.6664	3.3702	3.4514	3.2845	3.4807	3.2454	3.4024	3.3656	3.3511	3.4076	3.3162	3.4527	3.0015	3.4624	3.4568	3.4946	3.4209	3.4931
Ccr8	1.307	1.8128	1.7527	1.7597	1.764	1.3854	1.82	1.731	1.8384	1.9458	2.2094	1.7199	1.8638	1.7366	1.7492	1.8371	2.1208	2.4785	2.0509	2.0435	1.786	1.6432	1.8864	2.2659	1.7968	1.2196	1.8918	1.6997	1.6849	1.7516	1.6888	1.3754	1.7955	1.7048	1.6888	1.6947	1.8332	1.7	1.6553	1.598	1.5131	1.5848	1.4291	2.4373	1.5778	1.519	1.3632	1.3011	1.3676
Ccrn4l	2.5009	2.6773	2.6505	2.611	2.6267	2.6161	2.6434	2.6929	2.6057	2.5942	2.7789	2.6801	2.646	2.6761	2.676	2.6556	2.8578	2.8243	2.5983	2.5454	2.6255	2.6195	2.5843	2.7383	2.717	2.4212	2.6856	2.7334	2.6678	2.6208	2.5899	2.5725	2.6439	2.6445	2.6333	2.5661	2.7578	2.5994	2.6272	2.6571	2.6932	2.6084	2.6669	2.7998	2.6485	2.5751	2.6117	2.7692	2.6278
Cd1d1	2.2678	1.3592	1.3112	1.2465	1.3525	2.1805	1.3626	1.3763	1.395	2.1166	1.8193	1.393	1.4667	1.437	1.5027	1.4964	1.3556	1.6964	1.5122	1.3823	1.6281	1.6371	1.5343	1.508	1.4032	2.2586	1.1409	1.3398	1.2209	1.1285	1.2898	2.1762	1.2512	1.2676	1.2981	2.12	1.9326	1.2502	1.3145	1.3501	1.3782	1.2951	1.431	1.5965	1.4454	1.3529	1.4015	1.4483	1.309
Cd2	3.3835	2.8811	2.9985	2.8091	2.7979	3.4234	2.9595	2.7621	3.06	3.5454	3.495	3.1552	3.1466	3.3479	3.329	3.2125	3.2367	3.3467	3.4909	3.3733	3.5918	3.5782	3.4913	3.0375	2.8981	3.4494	3.1834	3.1985	3.2009	3.1114	3.142	3.5049	3.1258	3.1191	3.097	3.6062	3.6054	3.1986	3.2275	3.3224	3.4241	3.3294	3.5013	3.4956	3.5733	3.4854	3.5225	3.5956	3.4484
Cd200r1	1.4939	1.102	1.0474	1.056	1.0968	1.2788	1.1455	1.1135	1.0938	1.142	1.1434	1.1762	1.0882	1.091	1.0705	1.0672	1.2383	1.1217	1.066	1.0964	1.1689	1.0964	1.0948	1.0507	1.1743	1.5786	1.0303	1.1112	1.0249	1.1122	1.1811	1.2457	1.0696	1.321	1.0962	1.3234	1.2703	1.0896	1.1095	1.0466	1.0706	0.99631	1.0712	1.1309	1.1076	1.0759	1.187	1.245	1.1575
Cd24a	2.1304	2.5113	2.4756	2.67	2.5123	2.3575	2.6225	2.5809	2.7283	2.828	3.0994	2.8115	2.8212	3.0078	2.9523	2.8601	3.0563	2.9769	2.7981	2.668	2.9554	3.1121	2.5986	2.7441	2.5602	2.0026	2.3474	2.1456	2.1495	2.2706	2.0706	2.2197	2.3716	2.2431	2.5485	2.504	2.7958	2.6307	2.6462	2.8019	2.966	2.6615	2.9863	2.7301	2.9658	2.8881	3.0071	3.021	3.2426
Cd274	2.491	2.895	2.7589	2.6881	2.6672	2.4278	2.6156	2.7806	2.4567	2.8891	3.1613	2.4312	2.3692	2.3108	2.4117	2.4467	2.4185	3.396	2.3487	2.4545	2.1808	2.1813	2.4889	3.0066	3.0622	2.7698	2.9358	2.9408	2.8509	2.8007	2.8941	3.14	2.6656	2.7707	2.426	3.4574	3.487	2.2853	2.2918	2.1539	2.1916	2.2903	2.0853	3.3811	2.0485	2.2594	2.1898	2.1397	2.3796
Cd28	3.6211	2.9001	3.2244	3.0775	3.0455	3.6439	3.1051	3.1782	3.0948	3.4512	3.3454	3.0701	3.1409	3.0526	2.9946	3.0186	3.1107	2.8453	3.0405	3.1138	3.1405	3.3269	3.1859	2.6769	2.601	3.6066	2.886	2.8763	3.1246	3.0072	3.1032	3.4956	3.0807	3.2459	3.1614	3.2282	3.032	3.2273	3.2312	3.211	3.2322	3.1468	3.3056	2.7333	3.2551	3.2658	3.2446	3.2933	3.4295
Cd4	2.8866	2.4586	2.6551	2.5336	2.4708	2.8483	2.548	2.5064	2.5108	2.695	2.6373	2.5443	2.5453	2.5663	2.5562	2.5524	2.5042	2.3651	2.5775	2.5781	2.6329	2.834	2.7593	2.3653	2.3791	2.8746	2.32	2.2187	2.4348	2.3385	2.2157	2.7823	2.4404	2.2392	2.3473	2.5617	2.4175	2.4135	2.4714	2.4827	2.4661	2.4559	2.411	2.1144	2.535	2.5263	2.5699	2.6291	2.6789
Cd44	2.6741	2.9515	2.9079	3.0139	3.0117	2.6809	2.9797	3.1188	2.9437	2.5136	2.5044	2.9175	2.9768	2.8861	2.9953	2.9841	3.0327	2.8015	3.0595	3.0668	2.974	2.9476	3.0993	2.8736	2.9793	2.6511	2.947	2.8961	2.8622	2.9051	2.9217	2.6343	2.8903	2.8831	2.8036	2.4755	2.3807	2.693	2.7429	2.6153	2.5974	2.565	2.6111	2.8076	2.5991	2.6451	2.5926	2.6216	2.793
Cd47	3.0883	2.5096	2.5396	2.5618	2.6038	2.8723	2.6352	2.5703	2.6972	2.8174	2.6665	2.7034	2.6527	2.7228	2.7877	2.7645	2.9636	2.8531	2.9746	2.9682	3.0798	3.2033	3.1313	2.4948	2.7461	3.0544	2.2841	2.4051	2.4462	2.4208	2.4895	2.85	2.4768	2.542	2.5069	2.881	2.7027	2.5488	2.53	2.5623	2.7178	2.6908	2.8299	2.7529	2.9317	2.9357	3.0626	3.1654	3.1392
Cd5l	1.1866	1.0546	1.1414	1.2079	1.2305	1.1678	1.2632	1.1525	1.4884	1.1897	1.1945	1.2076	1.4282	1.1673	1.2256	1.5634	1.1625	1.1226	1.172	1.2505	1.1155	1.115	1.1557	1.0912	1.1585	1.3208	1.1743	1.1288	1.1049	1.1332	1.1308	1.2071	1.2614	1.1314	1.3086	1.1295	1.1619	1.2403	1.1212	1.2122	1.1357	1.287	1.0874	1.0604	1.079	1.142	1.0928	1.0967	1.145
Cd70	1.152	1.3729	1.224	1.4746	1.4627	1.0479	1.6059	1.4223	1.4895	1.0573	1.1152	1.391	1.3978	1.4709	2.2451	2.3863	2.0005	1.1265	2.1262	2.5965	2.0512	1.7564	2.7803	1.5015	1.5208	1.1118	1.249	1.0872	1.1595	1.1384	1.2383	1.0802	1.1297	1.1414	1.1739	1.1855	1.1345	1.0983	1.0693	1.1279	1.1288	1.1135	1.0387	1.032	1.1016	1.1732	1.2091	1.0961	1.1458
Cd74	2.1786	1.9108	1.7452	1.9952	1.886	2.2175	1.8841	1.9151	1.9659	2.4091	2.735	1.9938	1.9953	1.9828	2.1579	2.2379	2.263	2.4073	2.3135	2.4532	2.2616	2.1605	2.4514	2.2345	2.2826	2.268	2.0041	1.8888	1.7606	1.8877	1.8135	2.1593	1.7452	1.7524	1.6484	2.4611	2.6406	1.6709	1.6208	1.6575	1.632	2.0198	1.6265	2.4153	1.6287	2.0334	1.8289	1.5638	1.9297
Cd80	1.0909	1.1164	1.0538	1.0855	1.0842	1.0812	1.0801	1.1284	1.199	1.0975	1.1719	1.0902	1.1602	1.1846	1.2581	1.276	1.4603	1.0944	1.6396	1.9177	1.817	1.9164	2.2524	1.0976	1.1744	1.0502	1.0904	1.0923	1.0886	1.1628	1.1141	1.0958	1.0842	1.0405	1.068	1.1593	1.1089	1.1042	1.1181	1.1654	1.1635	1.1148	1.1824	1.0465	1.2365	1.2855	1.307	1.23	1.4662
Cd81	2.3146	2.8781	2.6421	2.7996	2.8168	2.4198	2.7237	2.8194	2.7023	2.5361	2.6156	2.6628	2.6603	2.6982	2.8556	2.882	3.0543	2.3598	3.0024	3.0421	3.043	3.0951	3.136	2.7901	2.7284	2.2391	2.6697	2.8509	2.602	2.757	2.7721	2.3943	2.662	2.7995	2.6771	2.4948	2.541	2.6428	2.6494	2.7365	2.8379	2.791	2.8624	2.3499	2.9607	2.9672	3.0183	3.0248	3.1131
Cd83	1.7024	2.4754	2.221	2.2923	2.6172	1.8474	2.4597	2.5061	2.4143	2.233	2.6788	2.2676	2.2957	2.2584	2.4642	2.5769	2.6912	2.7706	2.6783	2.695	2.4912	2.3163	2.8106	2.4947	2.623	1.5884	1.9447	2.0683	1.5889	1.8334	1.9754	1.8109	1.6023	1.7531	1.4264	2.0701	2.5815	1.2566	1.3521	1.3235	1.2345	1.4884	1.3421	2.6461	1.3537	1.3806	1.2144	1.234	1.2596
Cd84	2.6249	2.4704	2.497	2.5072	2.4077	2.5695	2.376	2.3053	2.4059	2.5228	2.5183	2.3405	2.3455	2.4031	2.4183	2.512	2.2017	2.6465	2.4019	2.5843	2.3926	2.512	2.5751	2.5434	2.5813	2.5989	2.6225	2.6384	2.5831	2.6383	2.4129	2.576	2.4151	2.3219	2.353	2.5126	2.6146	2.281	2.2561	2.2778	2.3372	2.4612	2.3913	2.763	2.4358	2.5602	2.4041	2.5378	2.6642
Cd86	1.3987	1.0549	1.1523	1.1036	1.131	1.7857	1.2359	1.0662	1.16	1.4738	1.2449	1.1927	1.1635	1.221	1.1457	1.1337	1.1546	1.454	1.1341	1.1011	1.2371	1.1364	1.1614	1.2331	1.1599	1.4063	1.1024	1.0951	1.1177	1.1583	1.0783	1.5704	1.099	1.0935	1.1235	1.8321	1.4868	1.111	1.1017	1.0498	1.0975	1.1637	1.1698	1.6364	1.1509	1.1009	1.22	1.3211	1.2275
Cd9	2.6939	2.8544	2.848	2.871	2.8404	2.7071	2.7153	2.8219	2.6232	2.8995	2.7683	2.5656	2.622	2.7086	2.7753	2.8816	2.7126	2.6927	2.8238	2.8993	2.8884	2.9564	3.0259	2.7851	2.7849	2.7466	2.7511	2.6643	2.6942	2.7208	2.6043	2.7697	2.5248	2.5463	2.4944	2.7445	2.7191	2.4565	2.4795	2.6327	2.7586	2.6441	2.689	2.836	2.7223	2.7725	2.7748	2.8131	2.8425
Cd96	2.9265	2.0408	2.1491	2.0382	2.1778	2.7931	2.3392	2.2677	2.3325	2.5542	2.3559	2.2982	2.2266	2.0307	2.1028	2.0734	2.093	2.259	2.1435	2.2419	2.0498	1.9493	2.1915	1.9665	2.1609	2.9086	1.7805	1.6408	1.8126	1.7642	1.8062	2.8113	1.9891	1.9456	2.0244	2.4995	2.3242	1.8448	1.9077	1.6456	1.5923	1.6794	1.7263	2.0448	1.6323	1.6259	1.7195	1.7171	1.3667
Cdc25b	2.068	1.4528	1.5936	1.6267	1.3833	2.0977	1.7715	1.7032	2.0043	2.1132	1.8634	2.2207	2.207	2.2372	2.1838	2.1975	2.1972	1.7796	2.257	2.2324	2.3172	2.427	2.3108	1.5035	2.0348	2.1201	1.4125	1.3246	1.4588	1.4947	1.4922	2.0171	1.7145	1.5254	2.0591	1.8145	1.5778	2.1747	2.2709	2.1934	2.2368	2.2036	2.2554	1.7094	2.3551	2.3208	2.3596	2.5433	2.3921
Cdk5r1	1.8191	1.6463	1.3955	1.6649	1.6639	1.7081	1.7252	1.6008	1.6801	1.5692	1.8847	1.7921	1.7604	1.6256	1.5617	1.6564	1.4092	2.3187	1.4414	1.2741	1.2632	1.2201	1.1828	1.958	2.3584	1.7232	1.758	1.61	1.474	1.5464	1.43	1.6351	1.581	1.5461	1.5289	1.5695	1.6602	1.4527	1.4351	1.3792	1.2391	1.3539	1.2082	2.3186	1.2221	1.2539	1.1924	1.0993	1.1535
Cebpb	3.0069	2.0074	2.008	1.9751	2.102	2.7219	2.2332	1.9612	2.3273	2.109	2.1354	2.3145	2.4822	2.6265	2.7041	2.8621	2.7894	2.0234	2.7168	2.7177	2.6991	2.4093	2.4888	2.0198	1.9671	2.938	2.1496	2.2514	2.4304	2.4301	2.3806	2.7345	2.6865	2.4809	2.814	2.3024	2.1764	2.9296	2.8851	3.0268	3.0158	3.0449	3.0394	2.1549	2.9527	3.0084	2.9425	2.9653	2.8928
Cela1	1.1611	1.0662	1.1479	1.1954	1.2041	1.0653	1.1431	1.1768	1.2055	1.0568	1.0246	1.2538	1.0786	1.1394	1.1543	1.1052	1.175	1.1164	1.1641	1.2386	1.1601	1.1539	1.1941	0.92939	1.0354	1.1057	0.96571	1.0712	1.0303	1.0761	1.1223	1.0914	1.0191	1.0983	1.188	1.1061	0.9612	1.1223	1.1398	1.1882	1.1959	1.1352	1.2845	1.0155	1.3276	1.243	1.3485	1.5288	1.5453
Cenpm	1.4068	1.7327	1.8835	1.8729	1.8229	1.4272	2.145	1.9068	2.3759	1.4815	1.7377	2.3754	2.268	2.2129	2.337	2.2976	2.2563	1.3555	2.3076	2.3725	2.2895	2.1273	2.3316	1.4709	1.7948	1.4037	1.4774	1.7076	1.7647	1.9272	1.8843	1.4327	2.1199	1.8732	2.3534	1.6505	1.4082	2.3076	2.3236	2.2063	2.1724	2.2078	2.0854	1.3514	2.0395	2.1322	2.0693	1.9908	2.004
Chchd7	2.1723	2.3839	2.4239	2.4865	2.4363	2.1386	2.3559	2.4218	2.4045	2.2084	2.1696	2.3431	2.3459	2.3484	2.3783	2.4618	2.2595	2.049	2.3699	2.4355	2.4218	2.4466	2.4548	2.2956	2.1025	2.1567	2.1568	2.2266	2.2182	2.2465	2.1956	2.1747	2.1555	2.2424	2.2343	2.1645	2.1973	2.2808	2.216	2.1852	2.2543	2.1761	2.1875	2.1421	2.2419	2.2598	2.2582	2.3389	2.3753
Chd7	2.6726	1.9788	2.0721	2.0156	2.0713	2.8553	1.9673	2.0498	1.9132	2.8799	2.8841	2.0787	2.0202	2.1887	2.2378	2.1126	2.2533	2.5646	2.2522	2.1731	2.3751	2.355	2.148	2.091	2.2186	2.6541	2.1752	2.0856	2.0919	2.0191	2.1281	2.843	2.0922	2.1264	2.0777	2.7148	2.744	2.2805	2.2793	2.5121	2.7152	2.591	2.8839	2.5345	2.9673	2.7718	2.9033	3.1056	2.7451
Chic2	2.7823	2.6927	2.6833	2.6783	2.6521	2.8756	2.6862	2.6351	2.7322	2.981	2.8727	2.7049	2.6862	2.6751	2.7135	2.7099	2.7795	2.6823	2.7206	2.7547	2.7272	2.7698	2.7676	2.6998	2.7195	2.8234	2.6062	2.6724	2.6894	2.6783	2.6465	2.8955	2.6767	2.6689	2.7548	2.9687	2.9096	2.6822	2.7008	2.6747	2.7026	2.6741	2.6871	2.71	2.7495	2.7393	2.6814	2.7737	2.836
Chka	2.6769	2.0212	1.9874	1.986	1.8911	2.7828	1.9187	2.0234	1.8153	2.2073	2.071	1.7678	1.7812	1.7788	1.7795	1.7717	1.6817	2.1867	1.7049	1.6728	1.7033	1.691	1.5284	2.0942	2.1329	2.6594	1.9295	1.9005	1.8818	1.8523	1.9205	2.782	1.8254	1.9101	1.7474	2.0931	2.0246	1.7319	1.7431	1.6967	1.693	1.6094	1.7009	2.2426	1.5255	1.472	1.7081	1.6059	1.6222
Chm	2.5383	2.4441	2.4911	2.4865	2.4653	2.4865	2.4397	2.4574	2.3667	2.5873	2.5579	2.3924	2.3599	2.3288	2.3774	2.387	2.5095	2.5075	2.4462	2.5137	2.4803	2.4302	2.605	2.3632	2.3906	2.5703	2.4636	2.5393	2.5381	2.5408	2.5373	2.4989	2.5034	2.5227	2.4971	2.5472	2.547	2.4537	2.4567	2.4857	2.6103	2.5898	2.7327	2.4755	2.7314	2.8008	2.7479	2.7155	2.8013
Chmp4b	2.5847	2.5472	2.5731	2.4932	2.5506	2.6029	2.4579	2.4792	2.4044	2.7134	2.4642	2.4206	2.4504	2.4353	2.5182	2.5564	2.5461	2.5004	2.5556	2.603	2.6958	2.616	2.616	2.5081	2.5586	2.618	2.5581	2.6477	2.6952	2.5795	2.7297	2.7138	2.5959	2.736	2.5928	2.7792	2.6197	2.5804	2.6303	2.6981	2.7848	2.703	2.8421	2.7028	2.8431	2.8222	2.8571	2.7842	2.6827
Chst12	1.4973	1.4216	1.5698	1.5504	1.5861	1.434	1.6009	1.5165	1.6353	1.3237	1.3036	1.5251	1.5762	1.589	1.5967	1.5693	1.7785	1.385	1.6064	1.6665	1.735	1.8532	1.9278	1.353	1.3896	1.5196	1.4759	1.493	1.5562	1.5824	1.4886	1.3788	1.6546	1.506	1.6001	1.3382	1.1443	1.611	1.6298	1.5521	1.5464	1.6053	1.5599	1.2621	1.6553	1.6927	1.8483	1.9206	2.2483
Chst15	1.6622	1.7155	1.7113	1.7442	1.7657	1.638	1.7468	1.8439	1.7286	1.8574	2.0042	1.7479	1.6815	1.591	1.6383	1.5996	1.6601	2.2377	1.5967	1.4669	1.5936	1.5924	1.6147	1.8515	1.768	1.5436	1.7406	1.8065	1.8671	1.815	1.7354	1.5008	1.8156	1.7459	1.7025	1.739	1.849	1.6106	1.7301	1.4869	1.5097	1.4094	1.5138	2.3468	1.4998	1.3682	1.4736	1.6488	1.7576
Cish	1.9776	2.745	2.5949	2.6039	2.8714	2.2627	2.7105	2.8101	2.7907	2.6893	3.0281	2.8458	2.8085	2.8022	2.9106	2.8085	3.0364	3.3565	3.0003	3.0338	2.9966	3.0333	3.1823	2.9175	2.9966	2.3728	2.8602	2.8051	2.7256	2.6606	2.9304	2.9237	2.694	2.8067	2.6706	3.0027	3.2555	2.7153	2.7467	2.7218	2.8064	2.7739	2.8773	3.303	2.9442	3.0118	3.0344	3.0431	3.0818
Ckap4	1.6348	1.9141	1.8402	1.8877	1.8403	1.7281	1.8675	1.8583	1.7779	1.6955	1.7826	1.7728	1.7917	1.7275	1.7671	1.7883	1.8828	1.8041	2.0652	2.1704	2.1269	2.2243	2.3203	2.0796	2.0166	1.7149	1.898	1.8634	1.8579	1.8144	1.7424	1.713	1.8378	1.8831	1.8218	1.7045	1.3937	1.6965	1.7371	1.6645	1.7546	1.8577	1.9143	1.7233	2.0852	2.1783	2.4011	2.2262	2.5517
Cldnd1	2.5108	2.5919	2.4791	2.492	2.5484	2.5596	2.5767	2.5664	2.5543	2.6302	2.6112	2.473	2.585	2.3798	2.4811	2.4964	2.4182	2.5695	2.4717	2.5074	2.3964	2.3507	2.4151	2.5425	2.3307	2.475	2.5563	2.6053	2.5165	2.5416	2.6179	2.4935	2.5836	2.7208	2.5768	2.6437	2.5786	2.5187	2.4981	2.4496	2.3278	2.2397	2.4249	2.5361	2.2907	2.2938	2.1292	2.2406	2.2789
Clec2i	2.3324	1.8908	1.838	1.8196	1.798	2.5154	1.7534	1.6374	1.8153	2.6166	2.4562	1.893	1.8167	1.9361	2.0005	1.9793	1.7486	2.0558	2.1428	2.2009	2.2949	2.4609	2.2824	1.7705	1.8715	2.3193	1.5141	1.6445	1.5173	1.3946	1.5467	2.3584	1.5083	1.4083	1.5084	2.4699	2.3762	1.4511	1.5683	1.5575	1.5835	1.6967	1.6711	1.9327	1.7646	1.8705	1.8443	2.0827	2.2058
Clic1	3.1787	2.9488	2.9614	2.9721	2.9585	3.0969	2.964	2.9856	3.0198	3.273	3.2592	3.0704	3.0235	3.1142	3.1395	3.1308	3.1427	3.0009	3.1843	3.2131	3.2256	3.265	3.2587	2.9445	2.9859	3.196	2.9833	2.9477	2.9382	2.9471	2.9361	3.0801	2.9063	2.9928	2.9806	3.1864	3.1934	3.0788	3.0132	3.1622	3.2046	3.1885	3.2613	3.1028	3.31	3.3014	3.3134	3.408	3.33
Clk3	2.8538	2.5351	2.4628	2.5517	2.464	2.9869	2.4409	2.5007	2.5365	2.9595	2.884	2.5709	2.5732	2.6959	2.704	2.6808	2.8482	2.7132	2.7624	2.7655	2.772	2.8435	2.7645	2.5654	2.5473	2.8464	2.6273	2.5448	2.4903	2.5833	2.4931	2.9709	2.4859	2.4954	2.5218	2.9433	2.9118	2.5925	2.5634	2.6534	2.7186	2.7553	2.7053	2.7261	2.7986	2.8252	2.8737	2.8899	2.9289
Cln5	2.1382	2.2479	2.1634	2.1391	2.1385	2.1449	2.106	2.0185	2.0886	2.1103	1.9353	1.9628	2.0107	1.9531	2.0721	2.1174	2.142	2.0826	2.0427	2.1202	2.0703	1.935	2.0939	2.1778	2.0222	2.1479	2.1264	2.2562	2.2189	2.1801	2.2057	2.1067	2.1403	2.1532	2.0857	1.9806	1.7378	2.0419	2.0588	2.0665	2.0682	2.087	2.0097	2.077	2.0827	2.1683	2.0455	2.0679	2.0952
Cln6	1.8299	1.5839	1.4973	1.5354	1.4389	1.7156	1.686	1.6094	1.8401	1.4874	1.5362	1.71	1.7109	1.6827	1.6234	1.8117	1.9566	1.542	1.7823	1.8308	1.8303	1.9309	1.9206	1.4717	1.5362	1.8332	1.5765	1.5241	1.5027	1.5233	1.4576	1.7115	1.5489	1.5058	1.818	1.409	1.1536	1.7624	1.8583	1.7181	1.7731	1.8099	1.8331	1.4509	1.8645	1.9629	1.8036	1.975	1.9896
Cltb	2.219	1.9937	2.0317	1.9628	1.9851	2.3361	2.229	1.9392	2.3638	2.3808	2.3116	2.3889	2.2698	2.3913	2.3408	2.2015	2.1467	2.2587	2.2049	2.0785	2.1851	2.0008	1.8813	2.101	1.972	2.1965	2.0431	2.0086	2.1051	2.1641	2.1279	2.3756	2.2742	2.1726	2.4132	2.4757	2.6204	2.4693	2.5031	2.456	2.4213	2.3107	2.3111	2.3425	2.3057	2.0966	2.1339	2.2057	1.8981
Clybl	1.552	1.3001	1.3517	1.283	1.2974	1.5776	1.4287	1.3144	1.6442	1.5667	1.458	1.5195	1.5173	1.5967	1.7343	1.8339	2.3484	1.1006	2.0634	2.17	2.2002	2.2291	2.0974	1.1926	1.1053	1.5692	1.1864	1.2554	1.2039	1.2509	1.2604	1.604	1.3239	1.3786	1.4827	1.6171	1.5399	1.5581	1.5987	1.6927	1.9133	1.867	2.1943	1.2304	2.2925	2.3689	2.4759	2.6075	2.642
Cmah	2.8223	1.8528	1.9973	1.8068	1.7295	2.7484	1.8644	1.7335	1.8736	2.8766	2.7203	1.9871	1.998	2.0252	2.0461	2.0359	2.1021	2.4177	2.1278	2.1399	2.1258	2.3444	2.1068	1.931	2.495	2.8635	1.3807	1.7905	1.6817	1.6266	1.5774	2.6347	1.6812	1.6379	1.6639	2.8017	2.6691	1.8216	1.8218	1.8447	2.0284	1.9216	2.0554	2.2784	2.1224	2.0282	2.0434	2.1952	2.1227
Cmas	2.7495	2.7266	2.7234	2.7355	2.7273	2.918	2.7117	2.6248	2.7322	3.0648	2.8176	2.6848	2.7078	2.7585	2.8189	2.8177	2.9311	2.6706	2.9131	3.002	2.9889	2.9811	2.9931	2.6707	2.6641	2.7395	2.7175	2.7725	2.7767	2.8266	2.7614	2.9025	2.7725	2.7225	2.7864	3.0501	2.8417	2.7969	2.7668	2.8183	2.9239	2.9016	3.0281	2.7142	3.122	3.1249	3.2023	3.2533	3.2289
Cndp2	2.7318	3.0269	3.0053	3.0455	3.0884	2.6889	3.0104	3.0332	3.042	2.4962	2.5256	3.0658	3.0439	3.1306	2.9915	2.9429	3.0045	2.768	3.0027	3.0011	3.172	3.3405	3.0939	3.0591	2.9604	2.7818	3.0296	3.0051	2.9967	3.0176	3.0334	2.7662	2.9892	3.0276	2.9318	2.6389	2.6624	3.0519	3.0617	3.0267	3.0706	3.012	3.2518	2.791	3.3165	3.1622	3.4334	3.5385	3.3544
Cnn2	3.6018	2.9165	3.1595	3.0752	3.0077	3.5137	3.2048	3.093	3.1718	3.3145	3.2739	3.2045	3.132	3.1644	3.1599	3.1465	3.0159	3.0833	3.1339	3.2296	3.2255	3.2235	3.2523	2.8647	3.0175	3.5875	2.9186	2.8492	3.0824	3.0374	2.9428	3.515	3.1834	3.0199	3.2148	3.2031	3.1645	3.2407	3.2298	3.2315	3.2306	3.2442	3.2022	3.0517	3.2669	3.2814	3.3065	3.3393	3.3503
Cnot1	3.0989	2.9604	2.9666	2.9444	2.9607	3.1293	2.9466	2.9938	2.9668	3.2177	3.2317	2.9729	3.0037	2.9604	2.9623	2.9189	2.9777	3.1042	2.9803	2.9097	2.9266	3.0644	2.9696	2.9561	2.9982	3.1195	2.9985	2.985	2.9575	2.9097	2.9965	3.083	2.9537	2.9959	2.9265	3.2231	3.1867	2.9819	2.98	2.9149	2.9827	2.9611	2.9864	3.0564	2.9716	2.9505	2.9774	3.0226	2.9625
Cog6	2.1992	2.1384	2.1305	2.0929	2.0539	2.2078	2.1028	2.1182	2.1002	2.3075	2.0974	2.132	2.1229	2.1089	2.2459	2.2503	2.3666	2.1877	2.3299	2.378	2.2915	2.3458	2.4271	2.019	2.0683	2.1657	2.0798	2.1478	2.1018	2.0799	2.0198	2.247	2.0241	2.1007	2.1688	2.2436	2.0387	2.1362	2.1557	2.1939	2.2624	2.298	2.2893	2.1148	2.3614	2.4835	2.3326	2.3186	2.5463
Commd9	2.0178	2.2083	2.2279	2.2482	2.2906	1.9259	2.2567	2.2998	2.2079	1.7778	1.6735	2.0795	2.145	2.1852	2.0695	1.9335	1.9591	1.879	1.9238	1.9417	1.9686	1.9129	1.8146	2.052	1.8031	1.9754	2.1901	2.1471	2.2379	2.256	2.2797	1.9194	2.2478	2.2605	2.2049	1.7337	1.7787	2.2375	2.1992	2.1644	2.0688	1.8551	2.0615	1.8823	1.9889	1.847	1.9291	1.9543	1.8439
Cox7a2l	3.0386	2.3622	2.4799	2.3642	2.4237	3.0571	2.4823	2.4317	2.5306	2.9605	2.8813	2.5442	2.5446	2.5421	2.6662	2.764	2.7945	2.6469	2.7939	2.8118	2.8635	2.9578	2.9026	2.3883	2.5636	3.0782	2.268	2.3295	2.4063	2.3449	2.4104	3.0671	2.411	2.4424	2.5184	3.0081	2.8723	2.498	2.5436	2.6083	2.6543	2.6939	2.7558	2.6957	2.8123	2.8483	2.8873	2.9624	2.9716
Cpd	1.2305	2.1749	2.1786	2.3147	2.2575	1.5383	2.2135	2.3215	2.1565	1.507	1.5824	2.0206	1.9783	1.8399	1.9093	2.0784	2.0033	1.6349	1.8901	2.0336	1.7372	1.8879	1.8205	2.1736	2.2271	1.4349	2.2965	2.1873	2.1948	2.3213	2.2074	1.1994	2.2946	2.2049	2.1984	1.5167	1.4249	2.0003	2.0185	1.8532	1.8237	1.9918	1.6759	1.6895	1.565	1.8174	1.5228	1.5851	1.7201
Cpox	1.5758	1.9651	1.9627	1.9487	1.9748	1.5076	2.0182	2.0541	1.965	1.542	1.4691	1.9624	2.1036	1.9729	1.9923	2.0316	2.007	1.7217	1.9654	2.0103	1.9857	1.9295	1.7388	1.9458	1.7426	1.5791	2.0128	2.0183	1.9698	1.9922	2.0739	1.5038	2.0622	2.2108	2.0341	1.5262	1.4381	1.9901	2.0482	2.0418	1.9024	1.9207	1.9676	1.7173	1.8897	2.0382	1.7875	1.8818	1.798
Creb1	1.7457	1.6314	1.5982	1.6213	1.6774	1.73	1.642	1.5808	1.6488	1.9328	2.1232	1.6926	1.6447	1.7077	1.61	1.7412	1.5297	1.6239	1.6192	1.6493	1.5256	1.5931	1.4344	1.5767	1.5716	1.7561	1.5282	1.5864	1.607	1.5022	1.6325	1.7888	1.6063	1.5755	1.7295	1.9611	2.1267	1.7048	1.723	1.7624	1.5808	1.5869	1.6418	1.7178	1.6084	1.5609	1.5499	1.4956	1.4683
Crebbp	2.4499	2.1078	2.0612	1.99	2.0625	2.4216	2.0377	2.149	2.0457	2.6115	2.5989	2.0512	2.0357	2.0067	1.994	2.0141	1.9917	2.4582	1.9279	1.7933	1.8512	1.9044	1.9014	2.1997	2.2343	2.4229	2.1721	2.1598	2.0917	2.0198	2.0947	2.3231	1.9889	2.0267	2.0461	2.5531	2.4313	1.9685	2.0038	1.8863	1.9941	1.9649	1.998	2.3022	1.895	1.8197	1.7505	1.9933	1.7241
Crip1	3.6171	2.6684	2.7669	2.7884	2.7429	3.5293	2.9341	2.8546	3.043	3.4656	3.3774	3.0795	3.0205	3.142	3.1372	3.0094	3.1728	2.8997	3.2602	3.2805	3.4281	3.5386	3.5407	2.6023	2.8223	3.6055	2.6513	2.6098	2.7357	2.7327	2.7103	3.5305	2.8819	2.8231	3.0139	3.4072	3.2517	3.1235	3.1105	3.1704	3.2547	3.1029	3.2866	2.8008	3.4804	3.3584	3.5331	3.6553	3.5926
Crtam	1.8039	1.9466	2.0556	1.8631	1.8319	1.7347	1.7998	1.6294	1.5945	1.6822	1.9654	1.6823	1.584	1.6138	1.6401	1.7765	1.4648	2.4213	1.4618	1.6163	1.2613	1.302	1.2864	2.4483	2.3595	1.8159	1.7483	1.8083	1.7999	1.7283	1.7797	1.6293	1.7811	1.6095	1.8182	1.7259	1.785	1.7831	1.837	1.8543	2.0208	1.9237	1.7431	2.4255	1.6964	1.8205	1.437	1.4617	1.6165
Crybg3	1.1834	1.3296	1.2481	1.3068	1.2791	1.2576	1.2094	1.2972	1.3711	1.1544	1.0927	1.1948	1.2766	1.3426	1.2269	1.2429	1.2441	1.1851	1.3638	1.2656	1.2801	1.1985	1.1841	1.3476	1.1913	1.2079	1.2471	1.3105	1.3708	1.2612	1.3155	1.218	1.3103	1.3171	1.3084	1.2226	1.1464	1.3995	1.3242	1.3077	1.324	1.2975	1.2906	1.2283	1.3304	1.3248	1.2242	1.2223	1.3213
Cs	2.894	2.9905	3.0675	3.0653	3.052	2.8863	3.098	3.1139	3.0966	2.8915	2.844	3.0914	3.0976	3.1038	3.1146	3.1212	3.1338	2.8208	3.1415	3.2135	3.1769	3.2023	3.2496	2.9287	2.8357	2.8799	3.0122	2.9637	3.0607	3.075	3.0613	2.9075	3.0819	3.079	3.1131	2.885	2.8075	3.1529	3.1236	3.133	3.1098	3.165	3.1632	2.7838	3.1267	3.2057	3.2105	3.1537	3.2234
Csf2	1.1807	1.5639	1.4642	1.4746	1.5219	1.1507	1.7415	1.5945	1.9359	1.3271	1.317	1.8592	1.8051	1.827	2.5039	3.0276	2.8591	1.7405	2.6418	2.859	2.1587	1.5893	2.5458	1.7768	2.0545	1.2069	1.3288	1.3556	1.2523	1.2011	1.2783	1.2499	1.252	1.2035	1.2406	1.1542	1.4547	1.1207	1.2473	1.4154	1.2583	2.0293	1.2898	1.7902	1.3664	1.7363	1.4319	1.3505	1.5262
Csnk1e	2.1228	2.186	2.1206	2.1006	2.0567	2.1491	2.1421	2.0626	2.1104	2.4097	2.3177	1.922	2.0475	1.9634	2.144	2.2487	2.0171	2.3247	2.1084	2.2005	2.0347	1.902	2.174	2.3398	2.2672	2.1423	2.3083	2.2121	2.1728	2.1314	2.1275	2.1393	2.2072	2.0696	2.233	2.3068	2.1796	2.0693	2.0758	2.0991	2.1239	2.1473	2.055	2.3135	2.0722	2.1893	1.9766	1.9501	2.1336
Cst3	2.5339	2.5312	2.5643	2.6077	2.5774	2.4819	2.5189	2.5869	2.4993	2.4211	2.502	2.4229	2.4012	2.4651	2.5421	2.6597	2.5511	2.3494	2.7315	3.0422	2.8105	2.7935	3.1724	2.5676	2.3502	2.5363	2.5466	2.5464	2.5385	2.5644	2.5335	2.5447	2.484	2.5185	2.4552	2.4171	2.5081	2.4872	2.4352	2.486	2.5349	2.4237	2.5168	2.4141	2.5691	2.6792	2.6738	2.6131	2.7221
Cstf2t	2.7812	2.8006	2.7884	2.7598	2.7667	2.8313	2.7493	2.7091	2.6737	2.8744	2.7556	2.6148	2.6655	2.6027	2.6235	2.6734	2.4739	2.8429	2.5533	2.5481	2.4515	2.2713	2.5177	2.8726	2.7286	2.7522	2.7927	2.8073	2.7988	2.7833	2.794	2.809	2.7399	2.7191	2.6955	2.8062	2.8252	2.6026	2.624	2.6372	2.6192	2.5969	2.5033	2.924	2.4818	2.4807	2.3419	2.4121	2.0825
Ctla2a	1.7948	1.2836	1.4222	1.3575	1.2985	2.0654	1.4099	1.3062	1.3272	2.3675	1.9786	1.5677	1.4239	1.5516	1.4456	1.317	1.5852	2.0271	1.7582	1.6938	2.2005	2.2788	2.1087	1.4572	1.4731	1.7705	1.3876	1.1725	1.3901	1.3807	1.4671	2.0198	1.5141	1.6224	1.8444	2.2179	2.0186	2.34	2.2933	2.4158	2.7427	2.2367	3.0103	1.9909	3.2665	2.789	3.2922	3.3615	3.3473
Ctla2b	1.1229	0.92239	0.98001	0.95	0.96772	1.2362	1.0018	0.96216	1.0182	1.5655	1.1608	1.0364	0.99134	0.99116	1.0206	0.99515	1.0424	1.07	1.0129	1.0536	1.1807	1.2184	1.1187	1.0555	1.0016	1.0619	0.99944	0.99743	0.96331	0.99872	0.97498	1.2203	0.98653	0.98235	1.0163	1.3482	0.99312	1.0436	1.214	1.3371	1.5042	1.222	1.8435	1.1264	2.1171	1.6681	2.2797	2.3145	2.218
Ctla4	2.5772	2.129	2.4168	2.4552	2.4764	2.5495	2.7486	2.562	2.8573	2.2793	1.9762	2.8407	2.8856	3.0181	3.0845	3.0444	3.4177	1.7644	3.1923	3.0723	3.347	3.329	3.0513	1.8324	1.5174	2.577	2.1212	1.8294	1.909	1.8558	1.9852	2.3708	2.0843	2.0092	2.2301	2.2899	2.0171	2.5568	2.59	2.9356	3.1834	2.9835	3.3859	2.0145	3.3755	3.348	3.4042	3.3292	3.2058
Ctss	3.3116	2.6889	2.7854	2.6604	2.7013	3.2225	2.7899	2.7314	2.818	3.1901	3.1154	2.8974	2.8934	2.9564	2.9741	2.9851	2.9442	3.1609	3.0796	3.1715	3.1573	3.1847	3.2729	2.8864	3.1587	3.2964	2.6676	2.679	2.748	2.6669	2.6334	3.2603	2.656	2.6464	2.5819	3.1862	3.1731	2.5519	2.5352	2.6583	2.6145	2.7904	2.7489	3.2992	2.8187	2.9243	2.9753	2.9944	3.0117
Ctsw	2.695	2.0105	1.9999	1.9702	1.9352	2.6489	2.0922	1.9813	1.8918	2.9018	2.8359	1.8417	1.8431	1.7647	1.738	1.6961	1.6619	2.893	1.8292	1.8887	2.1044	2.3791	2.0981	2.4963	2.5899	2.7017	2.0565	1.9626	2.0036	1.9176	1.931	2.6846	1.9973	1.9055	1.9716	2.6997	2.7542	2.0252	1.9587	2.0838	2.2622	2.1587	2.5091	2.7745	2.7258	2.5989	2.9913	3.2199	3.2179
Cutc	1.54	1.7079	1.6863	1.7459	1.6353	1.5187	1.6898	1.5342	1.5962	1.4597	1.4613	1.5216	1.7123	1.6183	1.5657	1.7077	1.5324	1.4689	1.5478	1.5884	1.5819	1.4262	1.4855	1.4827	1.4353	1.5978	1.6822	1.5997	1.6534	1.6798	1.6028	1.5132	1.5813	1.5189	1.5231	1.4499	1.3719	1.5701	1.5772	1.5157	1.5022	1.5788	1.5273	1.4523	1.5071	1.4957	1.3933	1.3753	1.3854
Cxcr3	1.6827	2.0058	1.7797	2.1135	2.0032	1.7909	1.6239	1.7857	1.7892	2.233	2.2532	1.8475	1.846	1.9897	2.0608	1.9639	1.6489	2.1863	1.9443	2.1498	2.0315	1.8943	2.37	2.0901	2.1284	1.6774	1.9016	1.8645	2.0246	2.0355	1.7996	1.6869	1.7717	1.6112	1.7353	2.0868	1.928	1.9489	1.9178	1.8827	2.1224	1.9045	2.157	2.1478	2.3763	2.094	2.319	2.4856	2.0971
Cxcr4	3.3105	1.3277	1.3771	1.3427	1.3326	3.0895	1.3325	1.3272	1.2226	2.9252	2.6961	1.3791	1.3384	1.5149	1.4603	1.4921	2.6362	2.2748	1.6405	1.5947	1.9126	2.1509	1.7651	1.5645	1.7036	3.2114	1.2909	1.3682	1.2342	1.2203	1.1122	2.9486	1.252	1.1478	1.2448	2.4852	2.3954	1.3033	1.3047	1.5955	1.7726	1.435	2.06	2.1428	2.2471	2.1252	2.4867	2.4419	2.4575
Cxcr5	1.2219	1.1202	1.1427	1.1423	1.2592	1.3603	1.3736	1.155	1.5617	1.5231	1.8159	1.7357	1.6742	1.7903	1.5944	1.5946	1.724	1.543	1.7567	1.5988	1.6823	1.683	1.7477	1.3005	1.2026	1.1677	1.3263	1.1974	1.2787	1.5033	1.2565	1.4284	1.7276	1.355	1.7111	1.5886	1.6962	1.9213	1.9176	1.9553	2.0636	1.9952	1.761	1.6494	1.6851	1.8362	1.6654	1.4175	1.6089
Cyfip2	3.1566	2.7127	2.7997	2.8277	2.8029	3.083	2.8442	2.9384	2.7964	3.0652	3.1243	2.8259	2.8583	2.8484	2.884	2.9045	2.8882	3.1117	2.9278	2.9651	2.9265	3.0878	2.9393	2.509	2.7452	3.1317	2.6621	2.8217	2.9136	2.8538	2.8784	3.0541	2.9508	2.9325	2.9805	3.1763	3.1204	3.0168	3.0007	3.0038	3.091	3.1458	3.1232	2.9316	3.146	3.2625	3.1806	3.2297	3.2861
Cyp11a1	1.0387	1.0649	1.0229	1.0587	1.0786	1.067	1.0371	1.0644	1.0645	1.0038	1.0534	1.1343	1.0617	1.1028	1.0853	1.0338	1.2227	1.2662	1.1442	1.2014	1.2002	1.2267	1.5767	1.1092	1.0942	1.0165	1.0541	1.0951	1.193	1.0733	1.218	1.0254	1.1616	1.1483	1.1789	1.1675	1.1288	1.0939	1.1521	1.029	1.1453	1.0622	1.086	1.6038	1.1919	1.2163	1.4402	1.2199	1.2651
Cyp2s1	1.8902	1.3488	1.3408	1.3321	1.3027	1.8411	1.2805	1.2681	1.3886	1.6995	1.74	1.2964	1.2672	1.3662	1.3925	1.3008	1.7497	2.1583	1.3016	1.3387	1.4208	1.835	1.4552	1.719	2.2312	1.9594	1.318	1.417	1.3637	1.2481	1.2131	1.9123	1.2493	1.26	1.2141	1.9482	2.0167	1.2366	1.2998	1.1513	1.3866	1.3045	1.3933	1.9149	1.602	1.5694	1.8779	1.9972	2.1297
Cyp51	1.8897	2.409	2.4317	2.4821	2.323	1.9535	2.5098	2.3793	2.5505	2.0032	1.8202	2.488	2.5837	2.6029	2.6548	2.5816	2.6152	2.2469	2.4545	2.5043	2.6023	2.503	2.6291	2.2461	1.8908	1.8487	2.165	2.3049	2.433	2.4699	2.3509	2.0796	2.4609	2.4472	2.4403	1.9633	1.6704	2.4072	2.3939	2.4501	2.4784	2.3505	2.4543	2.3488	2.3453	2.4003	2.3712	2.4923	2.4488
Cyr61	1.1507	1.1766	1.4059	1.4029	1.1814	1.1251	1.4503	1.1955	1.3209	1.143	1.1854	1.306	1.2748	1.3018	1.6097	1.832	1.5746	1.0879	1.6131	1.6128	1.338	1.1613	1.2748	1.1237	1.3081	1.0608	1.1262	1.1595	1.0736	1.1182	1.1536	1.1419	1.1116	1.1407	1.1136	1.1483	1.1009	1.0752	1.1	1.0984	1.1556	1.1604	1.1078	1.1056	1.1493	1.1087	1.1148	1.0631	1.1434
Cysltr1	1.0547	1.0807	1.0913	1.0686	1.1231	1.1476	1.0688	1.1261	1.1127	1.0867	1.0749	1.0929	1.158	1.1264	1.1807	1.1373	1.3977	1.0844	1.4116	1.3023	1.508	1.731	1.9208	1.0753	1.2095	1.1205	1.0336	1.1608	1.1234	1.0763	1.0868	1.1149	1.1044	1.095	1.115	1.0634	1.1282	1.0652	1.1545	1.2342	1.3687	1.2334	1.9227	1.1015	2.3575	1.8093	2.5302	2.8071	2.3225
Cyth1	3.277	2.4558	2.5432	2.456	2.4532	3.2302	2.5501	2.6033	2.5808	3.013	2.96	2.6425	2.636	2.6226	2.6248	2.579	2.6167	2.8217	2.6793	2.5263	2.7928	2.831	2.698	2.4919	2.5573	3.2528	2.3896	2.3975	2.4543	2.3782	2.4364	3.1971	2.4753	2.4985	2.4485	2.912	2.8607	2.5707	2.6383	2.6047	2.6577	2.4646	2.7515	2.7189	2.7934	2.6299	2.7456	2.9641	2.6565
D19wsu162e	2.7594	2.3243	2.3371	2.3133	2.3413	2.7903	2.2112	2.3461	2.1877	3.0034	2.9037	2.1251	2.1566	2.1552	2.1863	2.0581	2.2347	2.6646	2.1064	2.0967	2.191	2.2217	2.159	2.4138	2.5049	2.7876	2.3608	2.2842	2.2533	2.1682	2.2818	2.7814	2.1488	2.2271	2.0986	2.9737	2.9003	2.1788	2.1285	2.1986	2.2527	2.1973	2.353	2.6256	2.4544	2.295	2.4352	2.6604	2.5715
D1ertd622e	1.8913	1.8756	1.8699	1.8746	1.7648	1.7213	1.8432	1.8846	1.7854	1.7379	1.7933	1.623	1.8132	1.7772	1.7291	1.7758	1.6599	1.9141	1.6546	1.8163	1.7619	1.6672	1.7152	1.9693	1.8224	1.8676	1.9983	1.8677	1.9107	1.9554	1.8659	1.9558	1.9415	1.8436	1.8727	1.8985	1.9933	1.7655	1.7064	1.7201	1.6054	1.6744	1.6987	2.0641	1.6825	1.7779	1.6361	1.6821	1.6345
D730040f13rik	2.0832	2.0042	1.9438	1.9533	1.9868	2.0849	2.002	2.0412	1.9833	2.0465	1.9514	1.9424	2.0135	2.0226	2.0196	2.0471	2.0925	2.1517	2.0275	1.9213	1.8879	1.9746	2.0021	2.0284	2.0899	2.1395	2.0472	2.0155	2.016	1.9706	1.9091	2.1214	1.9675	1.8614	1.8781	2.0129	1.8932	1.7675	1.8301	1.8213	1.8705	1.9674	1.8659	2.0686	1.8575	1.8376	1.7698	1.8407	2.005
D930015e06rik	2.6433	2.5926	2.5688	2.5421	2.5952	2.6757	2.5721	2.7299	2.6821	2.5032	2.5877	2.7327	2.7887	2.8121	2.6986	2.5245	2.5209	2.6597	2.6748	2.557	2.6685	2.744	2.6346	2.6809	2.8445	2.6375	2.6792	2.5677	2.5066	2.4984	2.591	2.6231	2.5919	2.628	2.5284	2.6822	2.6683	2.6542	2.6241	2.588	2.6005	2.4307	2.6483	2.7197	2.5821	2.4402	2.5813	2.5764	2.3096
Dazap2	3.5274	3.1721	3.2151	3.1408	3.1887	3.5293	3.1508	3.1682	3.1794	3.5206	3.2508	3.1673	3.1695	3.1851	3.1478	3.1821	3.2016	3.2595	3.1571	3.1299	3.2423	3.2767	3.2383	3.1407	3.166	3.4871	3.1223	3.1457	3.1507	3.0966	3.2115	3.5137	3.1211	3.2051	3.1807	3.4511	3.2797	3.1415	3.1742	3.172	3.1849	3.1484	3.2553	3.2728	3.3095	3.2334	3.2544	3.369	3.313
Dbt	2.0847	2.447	2.3673	2.3639	2.3679	2.1909	2.3139	2.2344	2.2806	2.0577	2.2752	2.2916	2.3962	2.3326	2.3793	2.4899	2.3166	2.4465	2.3634	2.4255	2.2482	2.1984	2.3218	2.4887	2.3861	2.1507	2.4321	2.4768	2.4091	2.3963	2.4247	2.1949	2.3305	2.3874	2.3012	2.1043	2.1506	2.2839	2.2752	2.3208	2.3589	2.4122	2.2852	2.5004	2.212	2.3838	2.1476	2.141	2.2456
Dci	2.3972	2.6314	2.6598	2.6572	2.6593	2.3061	2.655	2.6236	2.5854	2.0219	1.9389	2.5284	2.481	2.4989	2.535	2.4684	2.503	2.0277	2.5693	2.6515	2.5884	2.6203	2.6707	2.4739	2.2784	2.4041	2.5459	2.5809	2.5991	2.674	2.5826	2.2732	2.6077	2.5362	2.5431	1.836	1.92	2.524	2.5088	2.5414	2.4778	2.5285	2.4106	2.096	2.3753	2.4946	2.5162	2.3263	2.6439
Dctpp1	1.8808	3.1207	3.1036	3.1823	3.1173	1.9351	3.1457	3.0864	3.1176	1.9664	2.2681	3.0914	3.0305	2.9984	2.976	2.885	2.6582	2.612	2.8357	2.7852	2.8162	2.6828	2.7766	3.1422	3.1372	1.9155	3.1544	3.0952	3.0751	3.1495	3.0848	1.9108	3.1313	3.0713	3.1356	1.8866	2.2845	3.1034	3.0674	3.0163	2.9466	2.8926	2.784	2.7788	2.7526	2.7681	2.7844	2.6626	2.6709
Dcxr	1.3891	1.9858	1.5305	1.551	1.7893	1.3256	1.4714	1.7104	1.382	1.3863	1.3138	1.4603	1.4513	1.7055	1.9011	1.8514	2.3726	1.2758	2.18	2.4787	2.3433	2.4327	2.6967	1.4824	1.3341	1.337	1.4981	1.9038	1.5085	1.5056	1.7771	1.4484	1.4145	1.6559	1.4535	1.2595	1.2525	1.5316	1.5552	1.7068	1.9018	1.826	1.9499	1.347	2.0622	2.144	2.28	2.2255	2.4131
Ddit3	2.703	1.9694	1.9495	1.9243	1.928	2.6697	1.7313	1.8853	1.7339	2.5682	2.4544	1.8099	1.7905	2.1176	2.3525	2.5995	2.7918	2.1493	2.6864	2.7784	2.6723	2.7086	2.4882	2.0006	2.0351	2.6451	1.998	2.008	1.9149	1.9243	1.9492	2.547	1.6843	1.8488	1.8805	2.41	2.3242	2.1191	2.0995	2.4994	2.5229	2.874	2.8006	2.1785	2.8195	2.9335	2.9124	2.8864	3.1048
Ddit4	2.7793	2.6697	2.4862	2.3823	2.4915	2.5855	2.3215	2.5483	2.5485	2.5631	2.4335	2.7358	2.7485	3.1105	3.1318	3.2067	3.7501	2.3309	3.2719	3.315	3.4135	3.4934	3.3988	2.5037	2.2601	2.7981	2.3078	2.6294	2.3287	2.2657	2.4357	2.4906	2.3037	2.6223	2.5701	2.2089	2.1204	2.8477	2.8007	3.2398	3.3452	3.2074	3.5183	2.405	3.5273	3.5314	3.6538	3.6576	3.6528
Ddx51	1.9859	2.2838	2.3058	2.3005	2.3216	1.9803	2.2857	2.3841	2.2127	2.0241	2.222	2.1835	2.266	2.194	2.1054	2.0554	1.832	2.2768	1.9413	1.8485	1.8034	1.7529	1.683	2.3181	2.3447	1.9917	2.3881	2.3343	2.3146	2.3777	2.3061	1.9928	2.233	2.2677	2.2066	1.9716	2.204	2.1916	2.2343	2.1474	1.9765	2.0532	1.9221	2.2077	1.8102	1.7776	1.8046	1.6371	1.5715
Decr1	1.7142	2.0049	2.0871	2.086	2.0668	1.5896	2.15	1.9703	2.193	1.3178	1.2438	2.0984	2.1016	2.1602	2.355	2.3831	2.413	1.5023	2.5324	2.674	2.6423	2.5814	2.6411	1.7245	1.6829	1.784	1.7296	1.8122	1.9225	1.9774	1.7969	1.5969	2.0098	1.8413	1.9539	1.336	1.3841	2.0097	2.0581	2.1862	2.2674	2.3964	2.3604	1.49	2.4463	2.5691	2.5373	2.2577	2.3804
Dffb	1.7648	1.9883	1.9517	1.973	2.0503	1.8827	1.9112	1.7242	1.7632	1.7285	1.511	1.8114	1.751	1.8871	1.7527	1.7613	1.7263	1.6602	1.6849	1.6464	1.6534	1.5299	1.4657	1.9027	1.7938	1.9196	1.9743	2.0656	1.9673	2.0253	2.0797	1.9117	1.9267	2.0981	1.8805	1.7185	1.5329	1.8552	1.8408	1.7771	1.683	1.7153	1.7348	1.7921	1.6492	1.5907	1.4692	1.5097	1.3118
Dgat1	2.3994	2.1284	2.0417	2.1116	2.0967	2.5691	1.9837	2.0602	1.9575	2.7604	2.524	1.9747	1.9775	1.9597	2.002	2.0308	2.1477	2.2324	2.1208	2.1537	2.2082	2.2598	2.1115	2.21	2.1735	2.4727	2.202	2.0502	2.1184	2.1037	1.9963	2.6533	1.9827	2.0208	1.9539	2.96	2.684	1.9532	1.976	2.0227	2.166	2.1422	2.4491	2.2838	2.5387	2.5553	2.7413	2.7357	2.5444
Dhcr7	2.2255	2.0984	2.2305	2.2457	2.1823	2.0946	2.3406	2.2854	2.5037	1.7925	1.8219	2.4794	2.4823	2.6123	2.6875	2.532	2.5252	1.5612	2.6181	2.5226	2.7401	2.7168	2.683	1.8431	1.78	2.1635	2.0618	2.0837	2.1452	2.1701	2.045	2.0984	2.2977	2.1229	2.3674	1.7747	1.703	2.4332	2.4336	2.4652	2.5246	2.4122	2.4209	1.6254	2.4454	2.3951	2.4341	2.5777	2.5664
Dhrs1	2.0444	2.0666	2.1791	2.1183	2.1032	2.0227	2.0459	2.0198	2.1003	2.101	2.1243	2.1589	2.0913	2.2506	2.298	2.2957	2.5312	1.9079	2.3925	2.3746	2.5817	2.5313	2.5544	1.8762	1.9012	2.0428	1.9667	1.9496	1.9884	2.1239	2.0476	1.9691	2.0587	2.0048	2.0318	2.0782	2.2071	2.1079	2.0969	2.2909	2.4094	2.3421	2.5019	1.8716	2.5912	2.6162	2.8059	2.8467	2.7732
Dhrs3	1.1707	1.2245	1.1389	1.19	1.197	1.1697	1.3044	1.206	1.4056	1.2595	1.3174	1.3499	1.2617	1.2224	1.2587	1.3175	1.2745	1.2304	1.2765	1.2618	1.2877	1.2745	1.3054	1.2118	1.3161	1.1615	1.0921	1.1905	1.0971	1.142	1.2546	1.2032	1.138	1.0664	1.1248	1.2598	1.1978	1.1705	1.1352	1.1176	1.1576	1.1844	1.1437	1.1768	1.1762	1.1443	1.1348	1.1513	1.185
Dhrs4	1.9977	2.0776	2.1829	2.1738	2.215	1.8947	2.2656	2.1376	2.2877	1.9282	1.8036	2.2937	2.2724	2.2525	2.1245	2.0677	1.9412	1.857	2.0139	1.8363	1.9325	1.7455	1.7517	2.0775	1.8902	1.9867	2.0667	2.054	2.0854	2.1521	2.1298	1.9108	2.179	2.1423	2.2493	1.9117	1.8226	2.2673	2.2721	2.2439	2.1604	2.0751	2.0899	1.9736	2.0683	1.8138	1.9427	1.9171	1.6742
Dip2b	2.8189	2.5533	2.6452	2.6329	2.5117	2.8779	2.6222	2.5859	2.5569	3.3081	3.2564	2.5325	2.5311	2.4661	2.539	2.5461	2.7618	2.9124	2.5837	2.5332	2.5656	2.5599	2.6592	2.5527	2.7069	2.8296	2.4802	2.4476	2.5061	2.4527	2.4058	2.8697	2.4881	2.3624	2.4125	3.2623	3.1622	2.3787	2.4243	2.3677	2.4152	2.4467	2.525	2.7674	2.5594	2.5167	2.5734	2.6583	2.7135
Dlg3	1.7277	1.8188	2.0494	2.0783	1.9285	1.682	2.1277	2.0383	2.0348	1.6183	1.5495	1.9759	1.9622	2.028	2.0886	2.1094	2.0632	1.3972	2.2124	2.2654	2.242	2.3619	2.3286	1.6251	1.7362	1.6918	1.8393	1.7494	1.9422	1.9269	1.8812	1.7497	1.9696	1.9288	1.8971	1.5821	1.4297	1.9598	1.9629	1.9859	2.1252	2.0033	1.9167	1.3643	1.9744	2.0673	1.948	1.923	2.1658
Dnajc12	1.717	1.8014	1.9107	1.879	1.8813	1.9496	1.8546	1.8937	1.8772	2.1624	2.0827	1.7261	1.7943	1.8693	1.949	2.0602	2.1666	1.7597	2.069	2.2011	2.1016	2.0322	2.0825	1.5409	1.6409	1.7308	1.7651	1.7098	1.7492	1.7727	1.712	1.9494	1.7112	1.8095	1.7968	1.9784	1.9551	1.754	1.7402	1.7867	1.8816	1.7969	1.9266	1.7622	1.9435	2.0078	1.9627	1.793	1.9438
Dnajc21	2.4552	2.6759	2.618	2.6689	2.6442	2.5167	2.6647	2.5755	2.5948	2.5514	2.6372	2.5465	2.5896	2.6164	2.6187	2.6172	2.7076	2.7525	2.5756	2.5679	2.5154	2.4557	2.449	2.7642	2.6628	2.4592	2.7421	2.6764	2.7175	2.7245	2.676	2.544	2.7147	2.6561	2.7177	2.5781	2.6979	2.6257	2.6339	2.6541	2.6505	2.5969	2.5465	2.7921	2.5817	2.5834	2.5088	2.5792	2.5381
Dnajc27	1.297	1.375	1.5368	1.4473	1.3896	1.2633	1.4467	1.4634	1.3894	1.394	1.3887	1.3325	1.4505	1.3246	1.3533	1.3318	1.2969	1.7475	1.2765	1.1797	1.2785	1.2522	1.1908	1.5323	1.616	1.3694	1.5045	1.4695	1.3937	1.4295	1.4909	1.252	1.425	1.4499	1.3187	1.495	1.3295	1.3966	1.3772	1.3241	1.2648	1.3214	1.2362	1.7108	1.2027	1.3386	1.1622	1.2276	1.1842
Dnmt3a	2.3956	2.7688	2.735	2.7535	2.7442	2.4029	2.7457	2.8275	2.6368	2.3679	2.7316	2.5891	2.593	2.5564	2.5412	2.4917	2.4448	3.0106	2.3553	2.3792	2.2162	2.3354	2.4185	2.8726	3.0307	2.2909	2.7216	2.7754	2.6908	2.6972	2.7035	2.2662	2.7479	2.607	2.6533	2.2059	2.4208	2.5071	2.474	2.4281	2.4166	2.4214	2.2961	2.89	2.1617	2.2023	2.1126	2.0868	2.3228
Dnmt3b	1.8001	2.1107	2.0759	2.1151	2.1343	1.6726	2.1334	2.2551	2.1302	1.642	1.7672	2.1428	2.094	2.1248	2.0935	2.0443	1.9059	2.2021	2.0621	1.9224	2.0334	2.1383	1.8633	2.1533	2.0869	1.694	2.1398	2.1097	2.0966	2.1372	2.1595	1.6852	2.2025	2.1708	2.0982	1.6001	1.5654	2.0742	2.0888	1.9443	1.9372	1.9454	1.8616	2.1535	1.8832	1.8334	1.7786	1.8649	1.7429
Dock9	2.2897	2.1153	2.0861	2.0927	2.0125	2.247	2.0676	2.1213	2.1483	2.2825	2.3048	2.0938	2.1012	2.168	2.2527	2.2223	2.2938	1.9723	2.3832	2.3777	2.3977	2.3664	2.4093	2.1538	2.0137	2.2306	2.1845	2.1737	2.1395	2.2239	2.1877	2.2076	2.1666	2.1754	2.2393	2.2325	2.3215	2.2471	2.2613	2.3895	2.4698	2.43	2.5151	2.1003	2.5792	2.5456	2.545	2.7349	2.6318
Dpp4	2.3003	1.7037	1.7434	1.7165	1.7054	2.309	1.8103	1.7174	1.9476	2.2527	2.2159	1.975	1.9701	2.1343	2.2473	2.2528	2.2475	1.9995	2.328	2.3342	2.365	2.5283	2.4288	1.6984	1.9426	2.3368	1.434	1.4937	1.5044	1.5833	1.6548	2.3685	1.6624	1.5449	1.6567	2.2042	2.112	1.7526	1.7969	1.8751	2.0413	2.1084	2.0701	1.8784	2.258	2.163	2.2682	2.3568	2.2912
Dtl	1.6735	2.1251	2.4575	2.5825	2.4526	1.788	2.7493	2.5392	2.5872	1.3927	1.4048	2.5633	2.5847	2.5448	2.5765	2.5126	2.6159	1.2415	2.5214	2.4974	2.5587	2.506	2.4747	1.5078	1.4797	1.7568	1.9091	2.0328	2.3795	2.4712	2.3859	1.7857	2.7354	2.5159	2.5603	1.4851	1.4313	2.5248	2.5736	2.4942	2.5324	2.5134	2.4673	1.2527	2.4348	2.442	2.4008	2.3357	2.2192
Dusp1	3.5309	2.5992	2.2809	2.3508	2.668	3.3005	2.3135	2.3745	2.293	3.1019	3.151	2.2064	2.3002	2.281	2.407	2.4936	2.8175	3.208	2.4077	2.5012	2.4117	2.3958	2.499	2.8654	2.8779	3.4331	2.3216	2.1797	1.9491	1.9271	2.2377	3.1143	1.9076	1.8809	1.9727	2.9458	2.9161	1.9971	2.0654	2.1515	2.2368	2.1854	2.3776	3.0484	2.4603	2.3515	2.4223	2.6596	2.4043
Dusp14	1.2723	1.3869	1.4644	1.5133	1.6598	1.3328	1.5747	1.4158	1.6333	1.2778	1.2906	1.6171	1.5508	1.6454	2.0486	2.2653	2.2085	1.3464	2.0856	2.3584	1.9223	1.7769	2.2387	1.4305	1.4249	1.2505	1.3819	1.4693	1.5008	1.5282	1.4137	1.2153	1.5489	1.4446	1.6142	1.3581	1.1741	1.6027	1.69	1.7503	1.7849	1.8464	1.7547	1.3502	1.695	1.8516	1.8077	1.7865	2.0369
Dusp2	3.3205	3.3204	3.2031	3.1812	3.1478	3.3729	3.1307	3.2084	3.1584	3.5941	3.6981	3.1554	3.1168	3.0472	3.114	3.1739	2.8251	3.7134	2.9302	3.0162	2.5855	2.6202	2.9322	3.4017	3.4771	3.1261	3.2567	3.2955	3.2067	3.1781	3.0836	2.9368	3.1463	3.1415	3.0972	3.4365	3.6809	3.0227	3.0406	2.927	2.9998	3.1536	2.8173	3.6592	2.8617	3.1398	2.8124	2.8162	3.027
Dusp22	1.5251	1.9735	2.1153	2.0877	2.0037	1.6247	2.004	1.9701	2.0294	1.5027	1.6324	2.0551	2.049	2.0569	2.1427	2.1749	2.38	1.8095	2.2666	2.3032	2.3761	2.4215	2.4776	1.9009	1.975	1.4846	1.9648	1.9923	2.1324	2.1251	1.9511	1.6974	2.0512	1.9218	2.0406	1.7292	1.6686	2.0461	2.0152	2.1273	2.1654	2.1933	2.2921	1.8488	2.3713	2.3726	2.4402	2.4787	2.5052
Dusp6	3.0207	2.8131	2.7958	2.6827	2.5999	2.8217	2.5283	2.8117	2.4259	2.7038	3.018	2.3442	2.4	2.2384	2.2692	2.3844	2.2015	3.1967	2.2276	2.3368	2.1433	2.279	2.4566	2.7335	2.8293	2.9153	2.6792	2.6797	2.5909	2.4599	2.3568	2.5934	2.2427	2.3645	2.1716	2.6897	3.0033	1.8868	2.0393	1.8808	2.0994	2.1699	2.0385	3.123	2.1627	2.4856	2.1895	2.2987	2.414
Dynll2	2.7064	2.9815	2.9615	2.9372	2.8968	2.6566	2.9876	2.9031	2.9928	2.7171	2.606	2.9943	3.0208	2.9819	2.9957	2.9685	2.9403	2.5941	2.983	2.951	3.0435	2.9805	2.9958	2.9428	2.9023	2.6355	2.8977	2.9525	2.9575	2.9818	2.9552	2.703	2.9983	2.9872	2.9989	2.7806	2.7418	2.9757	2.9894	2.9917	2.9389	2.9024	2.9216	2.68	2.8958	2.8131	2.8713	2.8855	2.8258
Dyx1c1	1.3982	1.2872	1.4225	1.3509	1.4238	1.4851	1.4975	1.3155	1.4866	1.425	1.4745	1.5099	1.6761	1.5395	1.6606	1.8016	1.7834	1.1018	1.753	1.9452	1.7709	1.9223	1.9619	1.1455	1.0096	1.3554	1.1876	1.1419	1.2206	1.4533	1.325	1.3995	1.3434	1.2266	1.3417	1.3333	1.083	1.4652	1.4651	1.5258	1.5613	1.585	1.4446	1.1578	1.4833	1.7735	1.7876	1.5338	1.9752
E330009j07rik	2.5338	2.5336	2.5534	2.4962	2.4372	2.4211	2.4725	2.4154	2.4355	2.5889	2.552	2.4602	2.4697	2.4151	2.5533	2.5965	2.8737	2.5073	2.5717	2.6138	2.5745	2.6558	2.6551	2.6018	2.6432	2.5487	2.5483	2.567	2.5632	2.5445	2.4923	2.3811	2.5277	2.4981	2.4567	2.5671	2.3895	2.3779	2.4878	2.5426	2.7155	2.709	2.7426	2.5297	2.8392	2.9667	2.9464	3.0201	3.0573
Eaf2	0.9946	1.036	0.97211	0.98337	1.005	0.96917	0.98526	0.98212	1.0603	1.0202	1.0381	1.1477	1.1233	1.4261	1.5539	1.3307	1.3607	1.0299	1.439	1.2126	1.6422	1.9207	1.5032	0.99256	1.0759	0.97069	1.0023	0.98158	1.0765	1.0443	1.09	1.0106	1.1835	1.1695	1.6032	0.99387	1.0866	1.8681	1.8913	1.8575	1.961	1.6886	1.9377	0.97036	1.9917	1.5942	1.9881	2.066	1.9473
Ebag9	2.5319	2.4786	2.537	2.5666	2.5546	2.4224	2.5032	2.3896	2.5113	2.3012	2.0258	2.4737	2.5161	2.4615	2.5637	2.5645	2.3503	2.3053	2.4614	2.4873	2.4528	2.3854	2.4644	2.4746	2.2341	2.5376	2.4648	2.4056	2.4557	2.4279	2.4229	2.4022	2.3603	2.4241	2.4004	2.3366	2.1011	2.3398	2.3733	2.3452	2.3664	2.2889	2.3613	2.367	2.3661	2.3445	2.2923	2.3262	2.1474
Ecd	1.6681	2.0167	2.0133	1.9641	2.0363	1.5501	1.9352	1.9295	1.8832	1.7418	1.665	1.9494	1.9266	1.8901	1.9147	1.8572	1.7745	1.848	1.8225	1.8501	1.8507	1.7601	1.7785	1.9946	1.978	1.6819	1.9828	1.9233	2.0017	2.0084	1.9296	1.7226	1.9502	1.9093	1.8621	1.7553	1.5656	1.8768	1.9575	1.8939	1.9159	1.924	1.8517	1.8372	1.8074	1.7727	1.7629	1.7117	1.6502
Ece1	1.6964	1.8496	1.7314	1.8563	1.9352	1.4537	1.7338	1.9956	1.7237	1.4691	1.6998	1.6753	1.7336	1.7346	1.8286	1.7256	1.7901	1.7828	1.6739	1.7501	1.6536	1.7445	1.7041	1.8654	1.9306	1.6914	1.9903	1.9963	1.8906	1.8972	1.9738	1.6255	1.8368	1.9612	1.7773	1.5585	1.555	1.8424	1.712	1.7763	1.7545	1.784	1.7646	1.7353	1.7748	1.7379	1.6227	1.642	1.7821
Eea1	1.4966	2.8421	2.8216	2.8095	2.7659	1.4278	2.7141	2.784	2.642	1.9987	1.9074	2.5609	2.6262	2.5235	2.681	2.8569	2.6332	2.5739	2.6817	2.7782	2.5297	2.4572	2.7326	2.8596	2.8833	1.4942	2.7751	2.7518	2.7486	2.7396	2.6506	1.328	2.646	2.5467	2.5622	1.9449	1.8367	2.4458	2.4658	2.4436	2.4997	2.7035	2.4739	2.5687	2.4757	2.5217	2.2979	2.2703	2.4788
Eef1a1	4.1076	4.1071	4.1006	4.0963	4.1025	4.0948	4.0984	4.0801	4.0919	4.1069	4.106	4.1056	4.1037	4.0677	4.0995	4.097	4.112	4.1263	4.0938	4.0881	4.1049	4.1181	4.1192	4.1012	4.1034	4.1112	4.0987	4.1182	4.1027	4.1038	4.1214	4.1014	4.1069	4.1073	4.0923	4.0935	4.0972	4.0763	4.0875	4.0824	4.085	4.1228	4.1072	4.0912	4.1173	4.1252	4.1159	4.1073	4.1324
Egln1	2.8071	2.6703	2.7375	2.6991	2.6663	2.7678	2.6947	2.6304	2.632	2.4694	2.2724	2.65	2.6452	2.7244	2.7757	2.7259	3.1948	2.4417	2.7307	2.765	2.822	3.0299	2.8617	2.7374	2.6431	2.7935	2.7596	2.699	2.6924	2.7014	2.677	2.7327	2.6764	2.672	2.6326	2.3972	2.2779	2.5916	2.6429	2.7409	2.9102	2.7478	2.9213	2.4497	2.9601	2.9692	2.9815	3.1631	3.0808
Egr3	1.5083	1.4339	1.4239	1.359	1.4198	1.7518	1.5059	1.4048	1.5318	2.0158	2.2307	1.4863	1.4486	1.4458	1.4641	1.472	1.513	1.9241	1.4895	1.484	1.4204	1.428	1.4328	1.4805	1.7337	1.4853	1.4498	1.466	1.4677	1.46	1.445	1.5543	1.4549	1.3854	1.4095	2.0685	2.0297	1.4414	1.4854	1.4199	1.4815	1.5165	1.4027	1.7526	1.4693	1.4598	1.5015	1.5008	1.5165
Ehbp1l1	1.3425	1.2808	1.3275	1.151	1.3135	1.2759	1.37	1.2962	1.2069	1.3081	1.1805	1.2664	1.3465	1.3031	1.3194	1.3685	1.2738	1.2052	1.36	1.3925	1.2898	1.3602	1.377	1.1982	1.1577	1.4223	1.3041	1.2623	1.3352	1.3512	1.2726	1.2069	1.3264	1.2886	1.2788	1.3894	1.0484	1.3165	1.3381	1.3707	1.4403	1.3229	1.2747	1.2395	1.4328	1.3343	1.4677	1.2855	1.4713
Ehd3	2.7091	1.5216	1.7508	1.7018	1.5738	2.6489	1.7901	1.6616	1.9217	2.4887	2.281	1.9434	2.0249	2.1099	2.1085	2.0146	1.9102	2.0131	1.944	1.8402	2.0121	2.099	1.7219	1.6178	1.8499	2.6442	1.4975	1.5001	1.6198	1.4457	1.5992	2.5958	1.6735	1.5723	1.8646	2.2668	2.0849	1.8548	1.875	1.8988	1.9571	1.8003	1.8196	1.913	1.8495	1.8221	1.9417	2.0037	1.827
Ehd4	1.5999	1.8782	2.0626	2.0764	2.0329	2.2338	2.1619	2.2325	2.0971	1.7765	1.7754	2.0072	1.97	2.0169	2.0671	1.9572	1.9487	1.8827	2.0233	2.0928	2.0547	1.8855	2.1034	1.9096	1.5682	1.5693	1.967	1.8208	1.9979	1.9951	1.9545	2.2048	2.1014	2.0277	2.1247	1.8734	1.9668	2.052	2.0815	2.0416	2.0075	2.0066	2.0357	1.8701	2.0502	2.1326	2.1181	2.0082	2.2357
Eid1	2.554	2.3467	2.3603	2.3429	2.4035	2.4965	2.4042	2.3662	2.2951	2.4509	2.1989	2.264	2.3291	2.3535	2.3342	2.398	2.681	2.3943	2.357	2.4367	2.5698	2.5485	2.4397	2.3367	2.1372	2.5563	2.262	2.3211	2.3934	2.3508	2.4022	2.5515	2.4398	2.4899	2.3546	2.3587	2.1706	2.1919	2.2857	2.4094	2.4185	2.3551	2.6139	2.3815	2.6868	2.6174	2.7963	2.8796	2.7344
Eif4e3	2.2352	1.5479	1.7848	1.6261	1.4923	2.2932	1.8866	1.6788	2.0842	2.4591	2.3363	2.2709	2.2402	2.408	2.4094	2.2637	2.585	1.8939	2.5622	2.3765	2.7709	2.8018	2.6541	1.5113	1.6002	2.2297	1.5506	1.5042	1.7204	1.5494	1.6292	2.2979	1.7858	1.7787	1.853	2.411	2.4023	2.2633	2.2002	2.3436	2.5806	2.2524	2.7459	2.0906	2.8629	2.6303	2.9007	3.075	2.8336
Ell2	1.1828	1.7874	1.4982	1.5447	1.6142	1.2421	1.5478	1.5873	1.5789	2.0305	1.8349	1.3935	1.5945	1.5327	1.8706	2.1326	1.674	1.7372	1.8659	2.1514	1.7501	1.7314	2.265	1.6617	1.3611	1.076	1.3792	1.7643	1.4208	1.5582	1.61	1.1823	1.4128	1.4981	1.5054	1.9442	1.7146	1.3135	1.2707	1.447	1.4957	1.706	1.6011	1.873	1.643	1.9832	1.6583	1.8406	1.9254
Emb	3.161	2.5642	2.6666	2.6799	2.7205	3.2773	2.759	2.6658	2.7423	3.1135	2.8287	2.7414	2.7108	2.7639	2.7619	2.7617	2.7552	2.605	2.8015	2.7826	2.8541	2.9022	2.839	2.555	2.6682	3.1813	2.5236	2.5342	2.6187	2.6816	2.6804	3.3322	2.7344	2.6482	2.7336	3.2016	2.939	2.7594	2.7617	2.8294	2.9356	2.9325	3.0192	2.4994	2.9937	3.0396	3.0741	3.0559	3.0944
Emp1	1.089	1.0623	1.0289	1.0163	1.0133	1.2614	0.99675	0.98368	0.99517	1.6127	1.2029	0.99085	0.96681	0.97941	0.97599	0.99823	1.0549	1.0605	1.0085	1.0897	1.026	1.0348	1.1086	1.0126	1.0233	1.1996	1.0076	1.0078	1.0554	1.0451	1.0435	1.6376	1.0009	1.0414	1.0274	1.6773	1.148	1.0666	0.99332	1.0393	1.1106	0.9734	1.3332	1.1869	1.3669	1.0886	1.5661	2.0698	1.2168
Emp3	3.4067	2.5177	2.6847	2.7098	2.6215	3.2592	2.8079	2.7159	2.8141	3.0659	2.9625	2.8169	2.8034	2.9059	2.9333	2.867	2.6415	2.5913	2.9284	2.9055	2.9693	3.1016	3.0039	2.554	2.7134	3.4397	2.654	2.4596	2.6473	2.6774	2.558	3.2579	2.7472	2.5976	2.7879	2.8392	2.7477	2.8268	2.8184	2.8595	2.8361	2.822	2.6873	2.5747	2.7108	2.6925	2.6608	2.8802	2.6686
Enah	1.0073	1.0193	1.0304	1.0794	1.0857	1.018	1.0588	1.0792	1.2333	1.0467	1.0853	1.1693	1.127	1.3739	1.2264	1.2366	1.25	1.0248	1.2931	1.2045	1.8904	2.1034	1.5191	1.1443	1.1252	1.0421	0.98508	1.0746	1.0577	1.0751	1.0865	1.1092	1.0634	1.0907	1.0834	1.0088	0.98758	1.1277	1.0839	1.1219	1.2179	1.1617	1.3118	1.069	1.8522	1.3956	2.0284	2.7497	1.9771
Endod1	1.1553	1.0044	1.1829	1.1523	1.1493	1.1157	1.2452	1.1223	1.1581	1.2806	1.3247	1.1154	1.1976	1.1285	1.3025	1.4521	1.0621	1.2636	1.464	1.4657	1.284	1.5166	1.703	1.1383	0.95229	1.1849	1.0094	0.99685	1.033	1.0579	1.0635	1.1211	0.99908	0.99628	0.95296	1.5893	1.1844	0.93955	0.96706	1.0288	1.0605	0.91397	1.0532	1.1617	1.1263	1.1122	1.0941	1.1906	1.3507
Eno3	2.13	2.1629	2.583	2.5144	2.333	1.9993	2.8018	2.4785	2.7952	1.8905	1.8873	2.6947	2.6425	2.7265	2.8568	2.7317	2.6672	1.7687	2.9824	2.7318	3.0312	3.0823	2.8819	1.9674	1.9163	2.0797	2.1207	1.9601	2.155	2.1187	2.0141	2.0185	2.3539	2.1074	2.3644	1.9894	1.8838	2.4087	2.4137	2.52	2.5842	2.405	2.5458	1.7478	2.5609	2.3558	2.5353	2.4567	2.385
Enpp1	2.121	1.2688	1.3459	1.1968	1.2062	2.209	1.2105	1.2764	1.3657	2.0064	1.7457	1.5279	1.4128	1.7453	1.8405	1.7518	1.6855	1.5606	2.1329	2.0691	2.3674	2.4742	2.5202	1.2277	1.3203	2.0362	1.2136	1.2003	1.1987	1.1818	1.2003	2.194	1.2182	1.2941	1.2574	1.9924	1.601	1.4356	1.4647	1.5336	1.7821	1.673	2.0381	1.3878	2.2167	2.2438	2.3505	2.4701	2.5781
Eomes	1.8114	1.6791	1.8332	1.7922	1.6488	1.7595	2.2033	1.6712	2.4963	1.9837	1.8428	2.6944	2.7365	2.77	2.6743	2.3398	2.1178	1.767	2.7856	2.4755	2.6326	2.5541	2.8216	1.8489	1.9189	1.7216	1.8354	1.7489	2.0627	1.7689	1.763	1.7256	2.1039	1.6841	1.9436	1.684	1.658	2.0581	2.1429	1.7961	1.7802	1.6258	1.6852	1.6667	1.653	1.5869	1.5719	1.6793	1.5222
Epc1	3.0443	2.5919	2.4872	2.4227	2.4743	3.1962	2.4804	2.5041	2.4453	3.1126	2.9315	2.5021	2.4693	2.4327	2.4267	2.4042	2.4233	2.8767	2.3386	2.297	2.3567	2.441	2.3512	2.7092	2.8311	3.0477	2.5591	2.5907	2.4608	2.4823	2.5032	3.1761	2.4452	2.4758	2.4495	3.0421	2.9454	2.4497	2.4106	2.3701	2.3847	2.4103	2.3681	2.8378	2.3777	2.3183	2.3609	2.4292	2.4298
Epcam	1.3536	1.4302	1.3078	1.2396	1.3447	1.4863	1.3157	1.2631	1.296	1.6695	1.9221	1.1505	1.2187	1.2356	1.1837	1.2848	1.3204	1.5764	1.266	1.376	1.3075	1.779	1.6337	1.3149	1.273	1.316	1.1896	1.4499	1.2791	1.3315	1.4673	1.5082	1.296	1.3402	1.3153	1.6927	1.6635	1.1792	1.2088	1.1934	1.3806	1.3733	1.4333	1.7058	1.4964	1.7273	1.8785	2.2391	2.5784
Ephx1	2.8945	2.3688	2.2418	2.1003	2.2313	2.9156	2.0292	2.158	2.0402	3.0148	3.0152	2.1493	2.0447	2.253	2.3993	2.4307	2.8907	2.5873	2.5026	2.609	2.6352	2.7548	2.6924	2.2372	2.0628	2.8481	1.9845	2.2682	1.9948	1.9338	2.1602	2.8839	1.8954	2.0091	2.0727	2.9439	2.8577	2.0637	2.0562	2.2021	2.4839	2.418	2.4763	2.4522	2.5639	2.6307	2.5256	2.5642	2.9539
Epsti1	3.067	1.8235	1.9326	1.6741	1.8505	3.0057	1.9345	1.9459	2.1927	2.6575	2.444	2.445	2.3401	2.6144	2.5681	2.4773	2.5244	2.3873	2.6585	2.5687	2.9737	3.1948	2.9358	2.1253	2.4947	3.0972	1.5384	1.7483	1.7813	1.6471	1.8874	3.039	1.6131	1.8495	1.7962	2.7366	2.7031	1.9397	1.9783	2.0394	2.2982	2.0789	2.4484	2.5425	2.7724	2.512	2.9236	3.2884	3.074
Erap1	2.5817	2.5626	2.5739	2.5302	2.5736	2.482	2.6071	2.6477	2.6622	2.4679	2.5097	2.6457	2.7153	2.6431	2.5457	2.5652	2.2762	2.9063	2.4546	2.4308	2.4386	2.3485	2.3587	2.7541	2.658	2.6007	2.729	2.8385	2.8205	2.7494	2.7973	2.5085	2.8016	2.8003	2.7421	2.5539	2.7374	2.6992	2.7321	2.6804	2.5821	2.5948	2.533	2.9745	2.486	2.4958	2.4115	2.3596	2.4108
Ercc5	2.228	2.13	2.0555	2.0348	2.1198	2.1423	2.0372	2.07	2.0205	2.0261	2.0046	2.0709	2.0331	2.0977	2.167	2.1559	2.4267	1.917	2.3534	2.4336	2.3533	2.3919	2.4459	2.0025	1.8785	2.2089	1.9957	2.1127	2.0045	2.0238	2.0072	2.0826	1.942	2.0586	2.0038	2.0665	1.8044	2.0187	2.0797	2.0923	2.0766	2.0691	2.0834	1.8583	2.2048	2.3056	2.2639	2.1266	2.4418
Ergic1	1.7959	2.6478	2.6621	2.6709	2.5809	1.5546	2.5394	2.6084	2.4644	1.6524	1.3886	2.2425	2.4186	2.3842	2.4716	2.5337	2.2512	2.0427	2.4237	2.4961	2.5242	2.4592	2.6498	2.5511	2.2081	1.7225	2.4555	2.4892	2.4617	2.4254	2.4098	1.5754	2.3778	2.4389	2.3691	1.3952	1.1835	2.2796	2.2489	2.2819	2.2397	2.2128	2.2313	2.008	2.2538	2.3138	2.1842	2.4495	2.4319
Ermp1	2.1805	2.2754	2.3245	2.3355	2.2181	2.1486	2.39	2.1685	2.329	2.2196	1.9955	2.2968	2.3446	2.3762	2.4603	2.4574	2.2293	1.873	2.3348	2.3621	2.3446	2.2453	2.4481	2.0279	1.9398	2.2802	2.2705	2.3197	2.4411	2.4398	2.2953	2.1919	2.5176	2.2312	2.4688	2.0796	1.9127	2.3719	2.4288	2.3914	2.3656	2.4414	2.2742	1.9276	2.3032	2.4097	2.3907	2.3678	2.4818
Ero1l	1.4701	2.2567	2.157	2.2168	2.2456	1.4597	2.2333	1.9882	2.2321	1.7891	1.6808	2.2371	2.1726	2.2885	2.3946	2.4894	3.321	2.1217	2.4436	2.5406	2.4193	2.8655	2.3934	2.2077	2.0807	1.5196	2.2873	2.3442	2.2648	2.3035	2.3519	1.4457	2.2985	2.3312	2.2898	1.7368	1.5695	2.2007	2.2319	2.4266	2.662	2.7318	2.6637	2.1182	2.7979	3.0308	3.022	3.0491	3.211
Espn	1.1188	1.0329	1.0762	1.086	1.1101	1.2441	1.1361	1.1098	1.1194	1.1749	1.2088	1.1228	1.0708	1.154	1.1398	1.1444	1.5662	1.1008	1.3346	1.3978	1.4977	1.89	1.5308	1.1079	1.0747	1.1298	1.1323	1.1344	1.1735	1.147	1.1607	1.0838	1.2149	1.1388	1.0785	1.1314	1.1335	1.1056	1.1191	1.1959	1.3219	1.1498	1.4261	1.0461	1.3905	1.7295	1.6717	1.8891	2.2801
Ethe1	2.214	1.9265	1.9542	2.0391	1.9089	2.1659	2.0924	1.9656	2.0633	1.9071	1.9101	1.9296	2.0157	2.077	2.0784	2.0922	2.1316	1.6224	2.1578	2.2667	2.3208	2.4085	2.3331	1.7716	1.7799	2.1209	1.9626	1.9391	1.9819	2.076	1.9572	2.2369	2.0597	1.9639	2.0637	1.8508	1.7062	2.0339	2.1119	2.1057	2.13	2.0326	2.0782	1.6076	2.1767	2.2344	2.2916	2.2408	2.2035
Ets1	2.8228	2.0909	2.2269	2.1531	2.2483	2.848	2.2111	1.9455	2.1902	2.7089	2.5807	2.2326	2.2097	2.2407	2.1557	2.0591	2.2695	2.1218	2.0772	1.9647	2.0411	2.3876	1.929	2.0102	2.0741	2.8828	2.0193	2.0596	2.1358	1.9772	2.2434	2.8156	2.1122	2.2571	2.0364	2.7771	2.4162	2.286	2.2111	2.1239	2.2787	2.1553	2.4534	2.0601	2.4479	2.299	2.4118	2.5482	2.5621
Ets2	2.9935	2.4989	2.4611	2.4932	2.3784	3.1252	2.4198	2.3879	2.3292	2.8331	2.8167	2.3564	2.3516	2.3236	2.3499	2.4525	2.6458	2.7364	2.3636	2.4191	2.2908	2.3644	2.3965	2.5907	2.5714	3.0443	2.5606	2.4363	2.4005	2.3994	2.3888	3.1891	2.3682	2.3226	2.3373	2.9427	2.9223	2.303	2.3469	2.2792	2.3012	2.3813	2.2516	2.6898	2.1931	2.3415	2.085	2.0222	2.2747
Etv6	1.6209	1.8891	1.9515	2.0164	1.9765	1.4124	2.0814	2.0831	2.1076	1.6025	1.8636	2.1666	2.0521	2.14	2.1005	2.155	1.9202	1.8454	2.0521	2.0138	1.9006	1.6864	1.9136	1.8615	1.7486	1.5577	2.4098	2.4495	2.4791	2.4852	2.483	1.5138	2.5052	2.5563	2.5049	1.9025	2.2382	2.4359	2.4761	2.4305	2.3728	2.3735	2.3565	2.3412	2.293	2.2296	2.0748	2.0903	1.9655
Evi2a	2.3998	1.668	1.9146	1.7207	1.7122	2.5077	1.9082	1.6284	1.9282	2.5066	2.3458	2.047	2.0004	2.0632	2.3102	2.5002	2.1879	1.7624	2.2893	2.4479	2.2832	2.2533	2.4025	1.4638	1.4776	2.3562	1.3945	1.3268	1.3717	1.3181	1.1481	2.3743	1.3377	1.2703	1.4948	2.2506	2.0328	1.5587	1.7081	1.717	1.8159	2.1294	1.8842	1.6932	1.9887	2.1849	2.1667	2.3193	2.3004
Exo1	1.333	1.74	2.1343	2.2148	2.0903	1.2938	2.5836	2.3655	2.6048	1.4066	1.433	2.5904	2.5389	2.619	2.5514	2.5235	2.3396	1.4313	2.3509	2.352	2.2883	2.1267	2.2566	1.2934	1.4455	1.3661	1.5888	1.6758	2.0757	2.0916	2.0829	1.3114	2.5615	2.247	2.6107	1.2581	1.7065	2.5033	2.5969	2.5503	2.5144	2.3706	2.3457	1.334	2.2985	2.1679	2.1223	2.0458	1.7634
Exosc8	2.0463	1.8547	1.903	1.8285	1.779	1.8618	1.8114	1.7101	1.7938	1.9473	1.9286	1.7168	1.8524	1.8018	1.834	1.8042	1.7496	2.0305	1.829	1.7789	1.8656	1.7821	1.912	1.8367	1.7897	1.9846	1.7759	1.8385	1.8531	1.7938	1.7743	1.942	1.8714	1.7807	1.8391	1.8691	1.7797	1.8034	1.7972	1.8252	1.8088	1.8136	1.8704	1.9561	1.8742	1.8871	1.7794	1.8436	1.8358
Fads2	0.96882	1.0185	1.0321	1.0097	1.0158	0.96138	1.2207	1.0836	1.7044	1.0219	0.99044	1.6247	1.7485	1.9358	2.1981	2.2125	2.0906	0.97087	1.995	1.9759	2.1191	1.9398	2.0633	0.97599	1.1432	1.025	1.0024	0.98789	0.95938	1.0147	1.0653	1.0305	1.1346	1.0545	1.4781	1.0091	0.94472	1.635	1.6599	1.905	2.068	2.0046	2.0814	0.97605	2.0776	1.9541	1.9567	2.1892	1.775
Fam102a	2.7623	1.7449	1.8321	1.6757	1.7702	2.5837	1.6528	1.8185	1.7187	2.5488	2.5078	1.7022	1.8063	1.9718	1.8087	1.7677	1.9883	2.3874	1.8927	1.912	2.1329	2.3185	2.0346	1.889	1.9269	2.7742	1.9386	1.8626	1.8887	1.8581	1.9587	2.8446	1.8855	2.0391	1.7705	3.0375	2.8955	1.969	1.8997	2.0588	2.1312	1.9452	2.3008	2.3815	2.4387	2.3706	2.5827	2.7938	2.5356
Fam111a	2.2388	1.825	2.3776	2.4092	2.1184	1.993	2.8474	2.4056	2.9126	2.0236	1.8871	2.8183	2.8322	2.8576	2.8739	2.8084	2.7612	1.5424	2.774	2.7757	2.7938	2.7698	2.6637	1.2982	1.4429	2.2908	1.5728	1.5016	2.0374	2.1551	1.8356	1.9752	2.7132	2.0508	2.8175	1.8941	1.7012	2.7419	2.7362	2.7692	2.7909	2.7449	2.6705	1.4076	2.6497	2.6475	2.6531	2.5725	2.4064
Fam114a2	2.6436	2.506	2.4512	2.4583	2.4634	2.5725	2.4361	2.4253	2.4281	2.4372	2.411	2.4462	2.4286	2.4471	2.5153	2.5376	2.8129	2.5142	2.5776	2.5715	2.6032	2.7766	2.5952	2.5381	2.495	2.6666	2.5067	2.4759	2.4818	2.4559	2.4686	2.5866	2.3429	2.379	2.3401	2.4293	2.3817	2.4025	2.4544	2.4715	2.5473	2.5546	2.5892	2.4396	2.6719	2.68	2.736	2.786	2.8777
Fam129a	1.3901	2.133	2.3452	2.3574	2.3304	1.2092	2.4241	2.3858	2.4593	1.3418	1.3611	2.4549	2.4493	2.227	2.4632	2.5818	2.5229	1.6101	2.5311	2.5819	2.3285	1.9924	2.3995	1.8397	1.6473	1.3606	1.9407	1.6019	1.728	1.7291	1.6908	1.3416	1.8113	1.744	1.8951	1.4125	1.2423	1.9522	1.9002	2.0789	2.1121	2.3542	2.296	1.4037	2.2593	2.4415	2.2759	2.1825	2.3536
Fam129b	1.245	1.3281	1.3677	1.4687	1.4618	1.2301	1.3433	1.3925	1.1754	1.2829	1.3272	1.2959	1.3046	1.1991	1.2515	1.2862	1.4425	1.2416	1.297	1.3942	1.3525	1.28	1.4152	1.2509	1.3864	1.2422	1.3987	1.2454	1.4077	1.4252	1.2856	1.2331	1.3027	1.3562	1.3101	1.2276	1.2128	1.2854	1.2442	1.2789	1.3013	1.4647	1.2558	1.2787	1.4022	1.3971	1.5196	1.5475	1.5012
Fam160b1	2.2809	1.7748	1.7391	1.7162	1.7547	2.3747	1.7636	1.8472	1.7152	2.2464	2.1575	1.6695	1.7577	1.7227	1.7671	1.6594	1.7127	1.9035	1.7649	1.5973	1.6574	1.7651	1.6548	1.7326	1.857	2.2229	1.7999	1.7959	1.7413	1.6278	1.8047	2.2555	1.714	1.7746	1.7177	2.2357	1.9623	1.7031	1.7061	1.7125	1.7637	1.6678	1.7108	1.6402	1.7405	1.7355	1.8046	1.8482	1.9508
Fam165b	2.3135	2.5895	2.6053	2.6267	2.5887	2.2271	2.5683	2.5744	2.4946	2.3547	2.2372	2.5182	2.442	2.4435	2.43	2.3492	2.3011	2.1059	2.3797	2.3751	2.4137	2.4063	2.4441	2.5358	2.4307	2.3066	2.587	2.5424	2.5757	2.5441	2.4548	2.2868	2.4975	2.5002	2.4713	2.3373	2.1639	2.4542	2.39	2.4508	2.4285	2.3198	2.3181	2.2713	2.3749	2.3606	2.4131	2.3601	2.4375
Fam189b	3.0288	1.9516	2.0887	1.993	1.9535	2.8287	2.0302	2.1007	2.053	2.5865	2.4758	2.1961	2.1845	2.1804	2.1724	1.983	2.1155	2.1287	2.1355	2.051	2.3544	2.5107	2.1747	1.9974	2.3197	2.9919	1.9888	1.9344	2.0033	1.9608	1.9726	2.865	1.9953	2.0344	2.0206	2.5213	2.374	2.1694	2.1934	2.2644	2.3068	2.1572	2.3823	2.0886	2.5014	2.2739	2.5547	2.7467	2.5284
Fam49b	3.5564	3.4131	3.4533	3.43	3.4408	3.4705	3.4768	3.4557	3.4767	3.4286	3.3802	3.4382	3.5261	3.4814	3.5087	3.4948	3.6021	3.3799	3.5345	3.5429	3.5494	3.5747	3.549	3.3372	3.2466	3.5151	3.4296	3.4856	3.5168	3.492	3.5373	3.5103	3.5505	3.5612	3.5625	3.344	3.3105	3.5132	3.5531	3.5198	3.5475	3.5574	3.6179	3.3607	3.6719	3.6978	3.6931	3.7205	3.7375
Fam69b	1.18	1.3855	1.4246	1.4194	1.3481	1.2299	1.6147	1.4011	1.3963	1.2243	1.1547	1.3005	1.2855	1.4963	1.581	1.476	1.5148	1.0994	1.6637	1.5048	1.6339	1.5866	1.5708	1.2524	1.2385	1.1856	1.3154	1.3771	1.5071	1.596	1.5498	1.1848	1.7035	1.5889	1.6179	1.1586	1.0365	1.6129	1.5194	1.6302	1.5093	1.5151	1.4247	1.2152	1.5414	1.5022	1.6819	1.4322	1.5053
Fancm	1.5333	1.5998	1.6644	1.6487	1.6864	1.7173	1.8842	1.6854	1.7605	1.6651	1.6029	1.8201	1.7768	1.8369	1.707	1.7493	1.6675	1.5219	1.5691	1.5446	1.6109	1.5233	1.4379	1.5263	1.602	1.5253	1.5643	1.5161	1.6932	1.6734	1.6118	1.7122	1.8513	1.7266	1.8158	1.5698	1.4079	1.7856	1.7932	1.7147	1.6684	1.5639	1.6693	1.4547	1.6899	1.5036	1.5466	1.5004	1.2535
Fap	1.1498	1.0712	1.095	1.1137	1.1275	1.0899	1.1104	1.1044	1.3816	1.0434	0.99151	1.2877	1.3017	1.2599	1.6468	2.0101	1.2898	1.1217	1.4159	1.736	1.3152	1.1675	1.8104	1.124	1.045	1.0925	1.053	1.0875	1.0717	1.082	1.0621	1.1045	1.0844	1.0766	1.2152	1.1442	1.0141	1.1126	1.0962	1.2032	1.1271	1.151	1.0584	1.2198	1.0841	1.1548	1.0518	1.0925	1.0498
Fas	2.0727	2.1714	1.9529	1.9974	2.1112	2.0453	1.9405	1.872	1.9667	2.2879	2.4112	2.1664	2.1278	2.2718	2.3245	2.3641	2.4952	2.3671	2.519	2.6513	2.5569	2.6475	2.6276	2.2327	2.1717	2.07	2.1213	2.2089	2.0821	2.0902	2.1871	2.6303	2.0617	2.1484	2.2721	3.0505	2.9391	2.3756	2.2886	2.4868	2.4511	2.5421	2.4275	2.5251	2.4318	2.5833	2.4981	2.6149	2.8046
Fasl	2.1722	2.0472	2.327	2.2189	1.9359	2.2334	2.0881	1.6838	1.9026	2.3576	2.2708	1.9356	1.8932	1.9385	2.1134	2.2689	2.032	2.2618	2.4071	2.4485	2.4243	2.4135	2.7013	2.4984	2.1437	2.2378	1.8657	1.4904	1.8529	1.6163	1.4362	2.2526	1.3941	1.2509	1.4193	2.0662	2.1486	1.2846	1.259	1.2571	1.4429	1.5825	1.4863	2.323	1.6013	1.7466	1.7411	1.5935	1.852
Fastkd2	2.0289	2.6759	2.5972	2.634	2.6528	1.9191	2.5948	2.6042	2.5694	1.9034	2.0569	2.5117	2.5964	2.5291	2.512	2.5126	2.1429	2.3571	2.332	2.307	2.1702	1.8995	2.0739	2.6869	2.4431	2.0062	2.7084	2.6985	2.6014	2.6527	2.6316	2.042	2.5819	2.6322	2.6006	1.7785	2.1286	2.5332	2.5305	2.5645	2.4049	2.3898	2.3058	2.4503	2.1159	2.123	1.98	1.7917	1.6219
Fbxo11	2.6777	2.7467	2.607	2.5673	2.6671	2.6793	2.5014	2.5559	2.4415	2.8006	2.8088	2.3831	2.5061	2.4346	2.4878	2.5918	2.4532	3.0022	2.4124	2.4389	2.3722	2.3808	2.3902	2.8664	2.7883	2.6616	2.7732	2.7305	2.5674	2.5378	2.6645	2.6726	2.4632	2.581	2.417	2.7316	2.7595	2.2976	2.3313	2.3967	2.3321	2.3215	2.2908	2.999	2.2803	2.3072	2.2089	2.336	2.2568
Fbxo18	2.2428	2.0473	2.0257	2.066	1.9937	2.0865	2.0611	2.0176	2.1148	1.855	1.7615	2.1133	2.0722	2.0942	2.1489	2.175	2.3305	1.8655	2.2793	2.3092	2.2415	2.4953	2.3615	1.7803	1.8108	2.2054	1.8949	1.8773	1.9598	1.936	1.8347	2.071	1.9326	1.8569	1.9452	1.8072	1.6451	2.0328	1.9916	2.0055	2.1094	2.1086	2.1398	1.7249	2.2057	2.2189	2.2891	2.2928	2.3848
Fbxo2	1.083	1.0784	1.1594	1.1822	1.2165	1.2138	1.1417	1.103	1.1135	1.2037	1.1213	1.1645	1.2281	1.2229	1.3165	1.3442	1.4488	1.0785	1.3088	1.5204	1.6328	1.8649	1.6624	1.0836	1.1891	1.1102	1.1796	1.0807	1.1388	1.1856	1.067	1.0802	1.1727	1.1125	1.1446	1.105	1.0443	1.1741	1.1417	1.249	1.2675	1.3005	1.4653	1.0963	1.7022	1.5232	1.77	1.9108	2.0778
Fes	1.2417	1.3174	1.2756	1.3837	1.3288	1.4251	1.342	1.273	1.4612	1.425	1.5588	1.4661	1.3961	1.3945	1.5259	1.6308	1.6495	1.5284	1.5624	1.7691	1.6709	1.5806	1.8566	1.4428	1.5236	1.3673	1.3175	1.3776	1.3093	1.4782	1.2993	1.4992	1.3381	1.3197	1.3205	1.6512	1.5876	1.3452	1.3648	1.4242	1.4195	1.4449	1.2822	1.6284	1.2428	1.3423	1.4141	1.3181	1.4003
Fez2	2.2788	1.5473	1.5883	1.4575	1.6608	2.4062	1.647	1.5626	1.7767	2.3906	2.0535	1.7312	1.7419	1.8232	1.8708	1.8131	2.0746	1.9825	1.9467	1.8656	1.9944	2.0578	1.8074	1.6675	1.8314	2.3022	1.5777	1.5201	1.618	1.6007	1.6965	2.2947	1.5596	1.6155	1.7161	2.2866	2.0734	1.7755	1.773	1.8096	1.9556	1.919	1.9654	1.9199	2.156	1.8961	2.0963	2.2116	2.0386
Fli1	2.6357	1.8007	2.0163	1.926	2.0042	2.5662	1.8405	1.9575	1.9229	2.5985	2.2767	2.0275	2.0275	1.9753	1.9065	1.7707	1.8711	1.895	1.9196	1.9575	1.867	2.0277	2.1351	1.5086	1.8903	2.5846	1.7925	1.9537	2.1034	1.9239	2.0674	2.5258	2.0869	2.29	2.024	2.7786	2.5247	2.1227	2.0773	2.0377	2.1218	1.8867	2.2664	1.863	2.2325	2.1626	2.0973	2.3478	2.3969
Flna	3.2854	2.2051	2.3555	2.2572	2.2029	3.1426	2.3711	2.494	2.4117	2.9622	2.8072	2.387	2.3532	2.3967	2.3857	2.4673	2.2341	2.7644	2.4016	2.4459	2.421	2.2535	2.4005	2.2886	2.51	3.2381	2.2277	2.1547	2.2184	2.1835	2.2086	3.1664	2.2893	2.2345	2.3849	2.9074	2.8048	2.4662	2.4138	2.465	2.4936	2.4996	2.4365	2.5563	2.4918	2.4448	2.4443	2.596	2.3708
Flot1	2.2938	2.0684	1.946	2.0089	2.0905	2.1575	1.9977	2.0285	1.9835	2.0331	2.0404	1.9844	1.9569	2.0139	2.1874	2.2543	2.6008	2.0496	2.5112	2.5891	2.5877	2.7387	2.6862	1.9608	2.2382	2.2611	2.0581	2.1573	2.1408	2.2011	2.162	2.1999	2.1249	2.2054	2.1123	2.4525	2.42	2.2145	2.2035	2.5066	2.745	2.746	2.8812	2.2588	3.0429	3.1013	3.2386	3.2148	3.2227
Flot2	2.3503	1.8964	1.9061	1.859	1.8609	2.3131	1.8041	2.0128	1.9445	2.3608	2.2516	1.9752	1.9972	2.0657	2.0994	2.0857	2.1367	2.2633	2.1711	2.2264	2.2687	2.2117	2.2672	1.863	2.0927	2.3443	1.8689	1.9224	1.9542	1.9153	1.9368	2.266	1.9169	1.9274	1.962	2.3653	2.4643	2.0624	2.1799	2.1613	2.2531	2.226	2.2718	2.3087	2.3025	2.3173	2.3196	2.4317	2.3572
Flt3l	2.5182	1.6369	1.7653	1.7512	1.5745	2.4796	1.8565	1.729	2.0275	2.2236	2.0257	2.0241	2.0754	2.06	1.9453	1.9271	2.0096	1.5704	1.9371	2.0879	2.0124	2.0173	2.1695	1.5117	1.6116	2.4772	1.9236	1.8429	1.9569	2.0018	1.9525	2.4431	1.9865	2.0108	2.0276	2.1831	2.1193	2.07	2.0596	2.0783	2.0827	2.0474	2.2042	1.7348	2.3073	2.2519	2.4582	2.696	2.596
Fndc3a	2.4626	2.1271	1.9792	1.9894	2.0348	2.4043	1.9807	2.0219	1.8884	2.5156	2.4181	1.9706	1.9324	1.9897	2.0029	1.9545	2.0857	2.4602	1.9796	2.013	1.9888	2.1391	2.0376	2.2096	2.2219	2.4834	2.2636	2.376	2.2987	2.2615	2.3993	2.4505	2.2682	2.3813	2.0985	2.6139	2.6082	1.9838	1.9862	2.0708	2.088	2.0359	2.1141	2.5292	2.1786	2.2941	2.2292	2.4594	2.603
Fosl2	1.8091	1.466	1.4942	1.426	1.4372	1.9824	1.4285	1.4705	1.3721	1.9889	2.3194	1.5716	1.4643	1.3359	1.5253	1.5838	2.2653	1.8669	1.5695	1.755	1.6339	1.5995	1.7519	1.5612	1.6692	1.761	1.4744	1.517	1.4043	1.444	1.3423	2.0121	1.4546	1.414	1.4942	1.952	2.1488	1.5093	1.4811	1.595	1.7462	1.8415	1.9674	1.9102	1.9389	2.2555	2.2486	1.952	2.2513
Foxo1	3.1933	2.4089	2.4467	2.4247	2.4429	3.1872	2.4011	2.3965	2.4101	2.9346	2.9266	2.4952	2.4272	2.5416	2.494	2.4748	2.6185	2.5069	2.5549	2.5519	2.6561	2.6977	2.7061	2.2738	2.2656	3.1785	2.357	2.4192	2.3932	2.4138	2.5261	3.2084	2.3718	2.4921	2.3448	2.8676	2.7956	2.3272	2.4431	2.4767	2.5324	2.4882	2.5478	2.4812	2.5524	2.5875	2.5877	2.6344	2.5827
Foxp1	3.4016	3.3825	3.3147	3.315	3.3406	3.3779	3.1631	3.2337	3.1821	3.4265	3.3068	3.1483	3.084	3.1185	3.0793	3.0033	3.0468	3.3116	3.0484	3.0047	2.9939	3.1556	3.1128	3.386	3.4324	3.3554	3.3619	3.3977	3.3483	3.3422	3.3677	3.356	3.2437	3.2772	3.1942	3.3485	3.2469	3.1555	3.1304	3.0457	3.0834	2.969	3.0379	3.2208	2.9581	2.9314	2.906	3.0274	3.0128
Frmd4b	1.7642	1.2371	1	1.0731	1.2355	1.7145	1.064	1.0386	1.0715	1.6896	1.8774	1.0851	1.1838	1.0721	1.2189	1.2703	1.4822	2.3929	1.2572	1.4417	1.2532	1.0413	1.3111	1.6129	1.3095	1.8928	1.7047	1.9014	1.4801	1.3416	2.0974	2.7463	1.3649	1.6869	1.7263	2.8722	2.9593	1.6199	1.5408	1.9763	2.1436	1.9564	2.2623	2.5829	2.2369	2.14	2.1018	2.0977	2.0157
Fth1	3.7875	3.5768	3.5268	3.5921	3.574	3.8231	3.6023	3.5931	3.5772	3.8333	3.7437	3.5369	3.5195	3.5342	3.5344	3.5528	3.5733	3.6534	3.5122	3.5578	3.5473	3.5576	3.5616	3.5063	3.5302	3.8234	3.4983	3.5532	3.5102	3.5245	3.5328	3.8407	3.542	3.5232	3.5267	3.7762	3.7372	3.5285	3.5238	3.544	3.5791	3.593	3.5714	3.6463	3.6342	3.6475	3.7178	3.7142	3.6885
Furin	1.9872	2.2031	2.0729	2.2187	2.102	2.1131	2.2076	2.164	2.1769	2.2318	2.3707	2.1563	2.2391	2.1217	2.2292	2.324	2.41	2.5755	2.2333	2.3971	2.1823	2.1726	2.352	2.3631	2.4131	2.0227	2.4073	2.2333	2.1736	2.2435	2.1288	2.339	2.1928	2.0916	2.1033	2.4406	2.5334	2.0764	2.0356	2.1753	2.0853	2.2126	2.0156	2.6105	2.0048	2.18	2.0191	1.9597	2.0295
Fut7	1.0771	1.1108	1.1548	1.147	1.2052	1.0563	1.1278	1.1298	1.2184	1.012	1.0423	1.1905	1.1749	1.257	1.304	1.1568	1.2468	1.1626	1.1811	1.1457	1.3689	1.4341	1.2997	0.99027	1.2523	1.0595	1.0729	1.0781	1.1788	1.1455	1.1303	1.0769	1.1357	1.0932	1.1134	1.1467	1.0327	1.1707	1.1807	1.2008	1.2771	1.2479	1.2475	1.0624	1.4031	1.231	1.38	1.4779	1.2278
Fut8	2.338	2.1236	2.1673	2.249	2.1924	2.3744	2.3199	2.199	2.3344	2.0203	1.9957	2.2899	2.2669	2.2833	2.3255	2.3641	2.1982	1.8982	2.3258	2.5306	2.3269	2.4162	2.4115	2.0888	2.0166	2.336	2.1327	1.9963	2.0189	2.0107	1.9465	2.3737	2.0479	1.8751	2.11	2.07	2.089	2.096	2.0266	1.9623	1.9455	2.0421	2.0217	1.9942	1.9884	1.9392	2.0818	2.4281	1.9863
Fyn	3.432	3.1719	3.1467	3.1567	3.1643	3.4176	3.0376	3.1113	2.9719	3.5081	3.6131	2.9732	2.9746	3.0066	3.0685	3.0935	3.0987	3.5211	3.0915	3.1702	3.0779	3.1727	3.1202	3.3118	3.268	3.4402	3.1927	3.174	3.1497	3.1488	3.1615	3.3833	3.0454	3.1371	2.9522	3.4599	3.5029	3.0143	2.9971	3.0398	3.1441	3.2032	3.1303	3.3903	3.1339	3.1826	3.1215	3.2172	3.1789
Gadd45g	1.817	1.5176	1.4436	1.4629	1.5335	1.8439	1.5265	1.4352	1.6594	1.8354	2.0419	1.8372	1.7767	1.9262	1.8792	1.9041	2.4056	1.9971	2.0109	2.1655	1.9927	2.031	2.4545	1.6394	1.5502	2.5356	1.5941	1.7277	1.703	1.7861	1.9053	2.7523	1.9209	1.8499	2.0686	2.3763	2.2833	2.2954	2.3081	2.6761	2.6272	2.6837	2.8677	2.1034	2.9553	2.8236	2.9306	3.0975	2.8197
Galk1	1.5748	2.8391	2.8563	2.8776	2.8943	1.5791	2.8834	2.8644	2.8029	1.6583	1.813	2.8188	2.7889	2.8277	2.8646	2.8759	3.0576	2.288	2.8628	2.8555	2.9463	2.9579	2.8025	2.8257	2.7193	1.5635	2.8537	2.8768	2.8861	2.9233	2.8959	1.5859	2.8886	2.9023	2.8406	1.6005	1.7489	2.8163	2.8281	2.8747	2.9448	2.919	2.9678	2.4289	3.0124	3.0199	3.0443	3.0454	2.8766
Galm	1.7711	1.859	1.9567	2.0208	1.8486	1.6505	2.1151	1.8952	2.1795	1.7116	1.4885	2.0262	2.1059	2.081	2.0762	2.1912	2.0172	1.6235	2.1887	2.2216	2.04	2.2729	2.1392	1.936	1.9449	1.7762	1.7368	1.7496	1.8045	1.7769	1.6741	1.6373	1.6532	1.5792	1.7142	1.4854	1.2596	1.6021	1.5729	1.5174	1.7952	1.8119	1.7345	1.4074	1.8451	1.9144	1.8459	1.9512	1.9175
Gap43	1.019	1.0727	1.032	1.1512	1.0235	1.0836	1.1384	1.0938	1.0769	1.0194	1.0488	1.0831	1.035	1.063	1.0702	1.0143	1.0757	1.0906	1.1308	1.1382	1.068	1.0835	1.0516	1.1305	1.0239	1.1084	1.0707	1.0697	1.1067	1.0824	1.1256	1.1125	1.0579	1.076	1.0727	1.1134	1.5179	1.0391	1.0552	1.0644	1.1182	1.0851	1.1081	0.99836	1.186	1.0663	1.1129	1.2089	1.1891
Gart	1.9194	2.6259	2.6299	2.676	2.6393	1.8443	2.7081	2.5645	2.6543	1.9952	2.1967	2.6539	2.5912	2.5534	2.5654	2.4578	2.3018	2.335	2.3602	2.3215	2.2593	2.1794	2.2202	2.4743	2.5342	1.9195	2.5074	2.633	2.646	2.6574	2.7113	1.9596	2.654	2.6406	2.6838	1.8543	2.0059	2.6286	2.6101	2.482	2.4572	2.5502	2.3667	2.2853	2.2466	2.2725	2.1118	1.981	1.8921
Gata3	2.692	1.8408	1.8629	1.8209	1.9923	2.4168	1.8718	1.9378	1.9071	2.1692	2.1962	1.9453	1.9422	2.0491	2.0205	1.9852	2.118	2.2844	2.3064	2.2261	2.2428	2.3096	2.4024	1.9884	2.0895	2.6059	1.4408	1.6272	1.41	1.2732	1.6394	2.3246	1.3352	1.5352	1.152	2.0294	1.9531	1.4815	1.3298	1.2866	1.3335	1.3765	1.5124	2.0326	1.5174	1.6378	1.637	1.9688	1.7991
Gatm	1.0431	1.0737	1.0235	1.1039	1.0451	0.96723	1.0375	1.0843	1.1993	0.97848	1.125	1.1372	1.159	1.1338	1.3178	1.2767	2.0194	1.1067	1.5129	1.6549	1.6509	1.5133	1.899	1.0712	1.0923	1.0641	1.1194	1.0733	1.04	1.1076	1.0551	0.99674	1.1576	1.0471	1.2349	1.0746	1.0957	1.2282	1.1493	1.5782	1.9288	1.9269	2.1472	1.0773	2.1728	2.4702	2.3737	1.9993	2.0379
Gbp2	2.6366	3.1089	2.8167	2.7291	3.0478	2.5505	3.151	3.1321	3.3337	2.6703	2.748	3.3778	3.4067	3.362	3.2465	3.1074	3.2665	3.7335	3.1641	3.0505	3.0332	2.8984	2.8672	3.3638	3.5966	2.733	3.578	3.708	3.705	3.6803	3.6843	3.1382	3.6903	3.7207	3.641	3.7667	3.8176	3.6515	3.6497	3.5954	3.5333	3.3589	3.4923	3.873	3.4341	3.1286	3.2569	3.2715	3.0866
Gdi1	2.8543	2.4079	2.4356	2.3291	2.2996	2.6819	2.3852	2.4603	2.4301	2.697	2.6739	2.4303	2.4113	2.4496	2.5047	2.5959	2.6882	2.688	2.5945	2.6368	2.5506	2.7241	2.7489	2.4205	2.3935	2.8327	2.4209	2.4829	2.5123	2.367	2.3842	2.6348	2.4168	2.4333	2.4658	2.6096	2.5645	2.4688	2.4786	2.4583	2.5062	2.6094	2.5623	2.5764	2.6556	2.7299	2.6191	2.7725	2.7703
Gdpd5	1.4725	1.3855	1.5165	1.4362	1.4305	1.3983	1.5105	1.4794	1.3565	1.4551	1.4158	1.5259	1.358	1.3281	1.3639	1.4992	1.3724	1.3784	1.4262	1.6614	1.3982	1.5282	1.5292	1.5194	1.5553	1.4639	1.3736	1.4101	1.3122	1.476	1.3823	1.4934	1.3191	1.3394	1.3695	1.2954	1.4394	1.3667	1.2433	1.2455	1.402	1.4585	1.4315	1.3203	1.511	1.5171	1.5793	1.5881	1.639
Gem	1.7676	1.208	1.2301	1.2197	1.2425	1.7107	1.1	1.1311	1.0439	1.5668	1.733	1.0306	1.1995	1.1104	1.2686	1.3752	2.2075	1.5774	1.1967	1.5158	1.2973	1.3955	1.4655	1.3035	1.1925	1.9107	1.2347	1.1888	1.1808	1.0561	1.1704	1.9364	1.1216	1.1453	1.2221	1.8131	1.756	1.1253	1.0547	1.3002	1.6315	1.8859	2.1056	1.7707	2.2657	2.6503	2.5079	2.5263	2.6552
Gemin6	1.851	2.7665	2.7829	2.8324	2.7104	1.7281	2.9034	2.7076	2.9685	2.0101	1.9303	2.9041	2.914	2.8403	2.8549	2.8834	2.5411	2.2635	2.8158	2.719	2.6987	2.4494	2.6477	2.6154	2.5207	1.9355	2.6875	2.7092	2.796	2.7662	2.6367	1.8654	2.8575	2.5781	2.9082	2.0483	1.8121	2.8245	2.8109	2.7654	2.7115	2.764	2.6244	2.2702	2.593	2.591	2.4811	2.3713	2.1872
Gfi1	2.264	2.6919	2.5481	2.6216	2.7072	2.3263	2.5054	2.5689	2.4879	2.7387	3.0765	2.4777	2.5401	2.6097	2.6555	2.6467	2.6285	3.0453	2.6686	2.6385	2.6703	2.776	2.6701	2.8187	2.7921	2.2224	2.9448	2.9861	2.8431	2.9083	3.0473	2	2.8417	2.9238	2.7112	2.6124	2.9948	2.6651	2.6987	2.6649	2.6241	2.5439	2.6123	3.1199	2.5855	2.6071	2.5106	2.5599	2.6444
Ggta1	1.7251	1.7774	1.713	1.6826	1.5339	1.5997	1.7197	1.6646	1.8913	1.8071	1.7521	1.9841	2.068	2.0899	2.1901	2.183	2.3475	1.7833	2.2777	2.2316	2.3509	2.4766	2.3564	1.923	1.647	1.7165	1.9109	1.9734	1.868	1.8181	1.8961	1.6748	1.9163	1.9342	1.9964	1.758	1.7548	2.1053	2.0815	2.1994	2.31	2.2279	2.386	1.9715	2.4254	2.4957	2.5024	2.5356	2.5476
Gimap4	3.6902	3.0086	2.9629	2.8247	2.8953	3.6735	3.0592	2.8738	3.1395	3.7419	3.7428	3.1722	3.1743	3.2536	3.311	3.233	3.3512	3.7503	3.4213	3.418	3.5577	3.6339	3.4579	3.2068	3.496	3.7266	3.256	3.3101	3.3843	3.3191	3.2629	3.7399	3.3208	3.2379	3.2907	3.8375	3.8868	3.3475	3.3276	3.338	3.4544	3.3284	3.5619	3.7394	3.6269	3.5537	3.6579	3.7544	3.6552
Gimap7	2.5461	1.7502	1.93	1.8195	1.7115	2.4948	2.0613	1.7575	2.1715	2.4688	2.369	2.3814	2.2806	2.5282	2.5923	2.4845	2.8636	1.8686	2.8428	2.7373	3.1868	3.3748	3.0707	1.7889	1.8772	2.5863	1.9501	1.9553	2.224	2.1022	2.0226	2.477	2.3197	2.0898	2.3633	2.4317	2.4465	2.6117	2.6041	2.7409	2.9037	2.6436	3.048	2.1471	3.282	3.1051	3.4358	3.4758	3.4463
Gja1	0.95734	1.3459	1.0862	1.1236	1.2712	1.0223	1.1042	1.1726	1.1353	1.1166	1.0153	1.1267	1.1431	1.0724	1.3585	1.4432	1.9843	0.97741	1.5563	2.0035	1.5292	1.385	2.0403	1.0347	1.0723	0.97958	1.1379	1.6298	1.2695	1.3107	1.597	0.96216	1.1982	1.6869	1.3109	1.0981	0.93477	1.4867	1.4356	1.8644	1.8751	2.0309	1.9835	1.0017	1.9791	2.3422	2.0334	1.9098	2.3467
Glcci1	2.0125	1.3339	1.3338	1.2676	1.2589	1.8597	1.3344	1.3783	1.3519	1.9405	1.9763	1.3414	1.3908	1.3312	1.3151	1.3071	1.2171	1.7637	1.3249	1.2659	1.3382	1.4784	1.4331	1.2979	1.3614	2.0812	1.2642	1.2934	1.207	1.2318	1.2568	1.9298	1.3052	1.3617	1.3643	2.1418	1.9141	1.168	1.2355	1.2457	1.2938	1.2117	1.2346	1.7703	1.3116	1.2084	1.256	1.314	1.2769
Glipr1	3.0955	2.8227	2.6401	2.5478	2.6694	3.1202	2.486	2.4965	2.5841	3.1411	3.1427	2.6659	2.6501	2.7654	2.8028	2.7494	2.746	2.8578	2.8944	3.0303	2.895	3.0489	3.149	2.8099	2.6958	3.0873	2.5264	2.7784	2.5275	2.4952	2.5449	3.1154	2.278	2.4482	2.445	3.0142	3.1312	2.5645	2.5677	2.5446	2.6292	2.5057	2.3549	2.9348	2.4788	2.6009	2.4921	2.6923	2.8551
Glipr2	1.9213	1.9235	1.8566	1.8391	1.7466	1.629	1.7548	1.487	1.8081	1.6601	1.6362	1.8851	1.8874	2.0715	2.3111	2.4139	2.3556	1.7465	2.4567	2.4752	2.4923	2.4888	2.4598	1.7056	1.5848	2.003	1.5755	1.7756	1.7846	1.7596	1.9058	1.7791	1.7965	1.7722	1.9382	1.7157	1.4587	2.1227	2.1527	2.3828	2.6321	2.669	2.7415	1.7911	2.8773	2.8439	2.8517	3.0135	2.8603
Gltpd1	1.5129	2.1381	2.1522	2.2157	2.1938	1.4371	2.2261	2.2319	2.2391	1.7443	1.7885	2.2647	2.22	2.2165	2.1809	2.1278	2.0244	1.6701	2.2087	2.1955	2.1576	1.9299	2.1571	2.0327	1.9394	1.5298	2.1674	2.1082	2.1917	2.1988	2.1458	1.6108	2.2081	2.1887	2.2146	1.6157	1.5126	2.207	2.1812	2.125	2.1312	2.0434	2.0632	1.7893	2.0087	1.9042	1.9021	1.9326	1.6089
Gltscr2	3.6182	3.3405	3.2708	3.2594	3.3098	3.6821	3.2562	3.3018	3.2311	3.653	3.5583	3.2326	3.2156	3.2014	3.2866	3.3677	3.4554	3.4577	3.4018	3.4951	3.4411	3.5465	3.5704	3.3562	3.4413	3.6156	3.3367	3.3523	3.3311	3.3277	3.3615	3.6586	3.2542	3.3377	3.2768	3.6137	3.5653	3.251	3.274	3.2848	3.335	3.4237	3.4051	3.4287	3.4663	3.5153	3.5282	3.5673	3.6248
Gm10345	2.0075	1.3973	1.4784	1.4153	1.4168	1.9103	1.3886	1.4402	1.3461	1.7484	1.7187	1.3623	1.3578	1.3052	1.3653	1.3433	1.3582	1.481	1.4387	1.4082	1.4415	1.3756	1.5197	1.4644	1.7269	1.9992	1.5062	1.3833	1.4434	1.3326	1.3089	1.8209	1.3687	1.359	1.3071	1.7028	1.3454	1.3557	1.3717	1.3988	1.5006	1.4174	1.4481	1.4552	1.6024	1.453	1.6271	1.6294	1.43
Gmfg	3.2777	2.1737	2.1817	2.1164	2.1502	3.2411	2.1161	2.1954	2.0993	3.1623	3.1002	2.1978	2.0873	2.2022	2.2334	2.217	2.4128	2.757	2.532	2.7134	2.7294	2.9593	3.0809	2.3797	2.7863	3.3126	2.0925	2.1445	2.1137	2.1069	2.1165	3.2063	2.0859	2.1334	2.1182	3.1508	3.1256	2.2212	2.2429	2.4395	2.5238	2.5734	2.7043	2.8754	2.9123	2.9655	3.1231	3.1133	3.2143
Gne	1.9163	2.1964	2.1454	2.1888	2.1918	1.7253	2.1061	2.3199	2.0753	1.5545	1.6117	2.1192	2.0724	2.0684	2.084	2.0824	2.1631	1.7655	2.1349	2.1864	2.1016	2.1391	2.1253	2.063	2.0388	1.8208	2.2078	2.1414	2.1036	2.1228	2.0927	1.7253	2.0741	2.0824	2.0064	1.6645	1.4735	2.0533	2.0072	2.0264	1.9846	2.0762	1.9216	1.7436	1.995	2.192	2.1165	1.9708	2.2212
Gnpda1	2.1018	2.3451	2.2683	2.2357	2.3144	1.9691	2.33	2.348	2.1919	2.0617	2.2026	2.1861	2.1682	2.2466	2.251	2.2344	2.3202	2.2017	2.3518	2.3416	2.3053	2.4072	2.4603	2.25	2.345	2.0896	2.2782	2.4282	2.3605	2.4224	2.4223	1.9501	2.4288	2.3271	2.3468	1.9408	1.9517	2.2857	2.2858	2.3482	2.4727	2.3843	2.3619	2.2793	2.4935	2.5076	2.476	2.6056	2.5444
Gnptab	1.5926	1.8852	1.8754	1.938	1.8956	1.6024	1.8467	1.599	1.6846	1.4325	1.36	1.6795	1.6924	1.5878	1.6449	1.6476	1.5618	1.7054	1.6549	1.7354	1.6335	1.6849	1.7399	1.8133	1.8546	1.7097	1.8536	1.9307	1.9047	1.8122	1.9018	1.7065	1.8466	1.8506	1.8204	1.4159	1.2962	1.7259	1.6849	1.6122	1.6217	1.787	1.7389	1.6339	1.7192	1.8511	1.8074	1.8633	1.9303
Golm1	2.4803	2.0623	2.0993	2.0625	2.0539	2.4028	2.102	2.0623	2.0738	2.3816	2.2598	2.0442	2.1042	2.0763	2.0517	2.0106	1.9583	2.1138	2.064	2.1458	2.0642	2.0548	2.0788	2.0467	2.1225	2.5085	1.9641	1.9332	2.0595	2.043	1.9839	2.3856	2.0135	1.9608	2.0955	2.1987	2.1241	2.1199	2.0761	2.0459	1.9587	1.9147	1.8748	1.7962	1.9821	1.9494	1.9505	1.919	1.899
Got1	2.9354	3.1486	3.1482	3.2232	3.1988	3.1255	3.2058	3.1171	3.1851	2.9431	2.7951	3.2046	3.1519	3.1497	3.2326	3.2439	3.2258	2.85	3.2062	3.1808	3.1717	3.2439	3.1198	3.1234	3.0542	2.9316	3.2542	3.2514	3.2824	3.315	3.3041	3.1022	3.2366	3.2826	3.2417	3.0598	3.0135	3.2226	3.1891	3.1558	3.1836	3.2813	3.1878	2.9693	3.189	3.2735	3.2465	3.1679	3.2307
Gpr146	1.8982	1.2387	1.1482	1.2393	1.1893	2.022	1.2274	1.3673	1.4269	1.8887	1.7338	1.3449	1.542	1.7154	1.7128	1.5598	1.9808	1.5701	1.9048	1.7405	2.062	2.1454	1.8807	1.3576	1.3856	1.9881	1.5954	1.5566	1.466	1.4017	1.6083	2.4016	1.426	1.6467	1.4486	2.3656	2.1228	1.6005	1.6155	1.8362	1.9981	1.8066	2.172	1.7784	2.2242	2.0703	2.2583	2.4219	1.968
Gpr65	2.3185	2.5012	2.5478	2.5653	2.6254	2.2163	2.3987	2.2515	2.3552	2.1874	2.3174	2.2098	2.2427	2.3039	2.5696	2.7238	2.8107	2.5712	2.7959	2.9342	2.6173	2.4018	2.8684	2.7781	2.4438	2.3933	2.6797	2.5919	2.6654	2.5927	2.7513	2.4884	2.5948	2.5576	2.5748	2.4145	2.6401	2.5539	2.4799	2.7313	2.775	2.7769	2.8619	2.7956	2.7533	2.9478	2.7022	2.4769	2.5642
Gpr83	1.5857	1.7218	1.7849	1.8118	1.7287	1.5801	2.068	1.8149	2.0972	1.711	1.9566	2.1807	2.174	2.287	2.0485	1.7544	1.5761	1.7608	1.9555	1.6753	2.1315	2.228	1.7183	1.5403	1.4897	1.5738	1.792	1.8664	1.9632	1.9109	1.8223	1.6276	2.0054	1.9565	1.8075	1.5847	1.791	1.9123	1.8348	1.6181	1.6351	1.5	1.592	1.8231	1.8179	1.5163	1.6404	1.8466	1.5967
Gpr89	1.9656	2.5083	2.5594	2.5188	2.5111	1.9526	2.5842	2.442	2.5576	2.0888	1.9968	2.5319	2.5079	2.5722	2.5465	2.5716	2.4805	2.2324	2.5133	2.5201	2.4927	2.5164	2.4818	2.4456	2.3223	2.0263	2.4738	2.4795	2.5509	2.5871	2.4349	1.8813	2.5749	2.4545	2.576	1.8535	1.9592	2.5508	2.5372	2.561	2.5464	2.5447	2.4697	2.3171	2.484	2.4859	2.5303	2.3568	2.4477
Gpsm2	1.64	1.4216	1.503	1.5744	1.5246	1.6589	1.6476	1.5764	1.9182	1.7574	1.6043	1.9998	1.9256	1.9664	1.9881	1.9732	1.854	1.5136	2.0151	2.0322	2.0344	2.043	2.0708	1.3895	1.5344	1.6531	1.2949	1.2595	1.3749	1.4278	1.3474	1.6912	1.5809	1.3553	1.8123	1.877	1.6158	1.8822	1.877	1.8152	1.9339	1.9595	1.932	1.3678	2.102	2.0967	2.1211	2.1293	2.1636
Gpt2	1.0336	1.1089	1.1509	1.1894	1.103	1.082	1.1836	1.1905	1.183	1.0393	1.007	1.3229	1.567	1.7845	2.2944	2.5597	2.2021	1.0511	2.4173	2.3589	2.3716	2.0157	2.0306	1.2598	1.08	1.0064	1.2839	1.1249	1.159	1.0895	1.0738	1.0583	1.2455	1.1228	1.6006	1.0231	0.99313	1.6527	1.7465	2.0958	2.243	2.4938	2.2906	1.1021	2.1349	2.3354	1.9996	1.7869	1.7449
Grina	2.4593	2.0379	1.9908	1.9426	2.0557	2.419	1.8851	2.2218	1.9196	2.3024	2.3297	1.9452	1.921	1.9657	2.1592	2.21	2.3021	2.0363	2.3666	2.4411	2.4485	2.6864	2.6403	2.0194	2.0648	2.4296	2.0107	2.0634	2.0367	1.9957	2.0196	2.443	2.0229	2.0621	1.9777	2.318	2.3067	2.0162	2.0135	2.1025	2.2116	2.2414	2.3287	2.0741	2.476	2.4375	2.6072	2.772	2.8536
Gripap1	2.5579	2.3796	2.3273	2.3479	2.2609	2.552	2.2726	2.3124	2.226	2.5402	2.6667	2.2314	2.2013	2.2314	2.2525	2.2562	2.228	2.7349	2.2238	2.1471	2.1024	2.2192	2.0616	2.476	2.4215	2.5977	2.4125	2.333	2.2564	2.2652	2.1644	2.5449	2.1817	2.1633	2.1463	2.5387	2.6478	2.1443	2.0997	2.1509	2.1865	2.173	2.1319	2.6985	2.1887	2.1382	2.0868	2.1956	1.9858
Gsn	2.4848	1.7026	1.476	1.433	1.6341	2.3376	1.4498	1.582	1.432	2.0498	1.9273	1.3981	1.5824	1.4758	1.7013	1.7467	2.0049	1.8276	1.9725	2.3137	2.1826	2.3509	2.6177	1.5742	1.4439	2.46	1.6041	1.7054	1.5014	1.5187	1.6669	2.4444	1.5935	1.6266	1.5979	2.1201	2.0189	1.5628	1.5885	1.6977	1.845	1.8822	2.2587	1.7235	2.3826	2.454	2.7176	2.9989	2.9305
Gtse1	1.336	1.7848	1.4314	1.399	1.5206	1.2937	1.6618	1.7482	2.0001	1.2841	1.3598	2.1058	2.1025	2.0631	2.0529	2.1005	2.2534	1.499	2.2029	2.2506	2.1681	2.052	2.1501	1.6219	1.4164	1.3678	1.5902	1.8256	1.4537	1.4436	1.5684	1.3967	1.5979	1.6454	2.0505	1.2175	1.2371	2.1531	2.0726	2.1041	2.0288	2.0846	2.0689	1.5488	2.04	2.1136	1.9622	2.0039	2.0192
Gusb	1.6587	2.304	2.3251	2.2768	2.2998	1.5763	2.2887	2.1206	2.2849	1.4186	1.4762	2.2557	2.361	2.3353	2.2023	2.3032	1.8075	2.0361	2.1375	2.0345	1.9047	1.8239	1.9491	2.2982	2.2119	1.7332	2.2706	2.3188	2.33	2.2991	2.3583	1.593	2.2652	2.3756	2.3094	1.442	1.4535	2.3316	2.2402	2.1308	2.1919	2.2615	2.1581	2.0912	1.9797	2.0733	1.8258	1.8199	1.5243
Gyk	1.3025	1.5067	1.5549	1.66	1.5182	1.3204	1.7589	1.615	1.8354	1.3429	1.209	1.6788	1.7609	1.6222	1.686	1.6807	1.5589	1.3454	1.6999	1.6275	1.5221	1.4563	1.6533	1.3928	1.153	1.175	1.4825	1.4471	1.516	1.5077	1.6157	1.3116	1.6719	1.6111	1.6658	1.4573	1.0958	1.5725	1.6065	1.5851	1.5642	1.4804	1.4675	1.3828	1.4704	1.5463	1.4794	1.3622	1.3995
Gypc	2.2014	2.3903	2.4149	2.3777	2.4782	2.5445	2.2948	2.374	2.3444	2.4969	2.3668	2.3234	2.3403	2.3266	2.4159	2.5128	2.4477	2.2429	2.3881	2.5702	2.2614	2.0677	2.3701	2.395	2.2436	2.1947	2.3667	2.2892	2.2312	2.2247	2.3574	2.3989	2.1391	2.1563	2.0642	2.2179	2.2438	2.1093	2.0807	2.1526	2.0726	2.2143	2.1728	2.2637	2.1433	2.2553	2.0047	1.89	1.798
Gys1	1.7381	1.7055	1.6772	1.7177	1.7226	1.6354	1.6978	1.7187	1.693	1.5715	1.636	1.7488	1.6581	1.8099	2.1318	2.2258	2.6398	1.5571	2.1809	2.2986	1.9939	2.1112	1.9578	1.5841	1.8814	1.6347	1.7479	1.7259	1.6771	1.7075	1.7059	1.6175	1.7403	1.6658	1.7442	1.5779	1.5733	1.751	1.8198	2.0034	2.2431	2.4949	2.2746	1.4724	2.3686	2.4371	2.3379	2.2979	2.2744
H1f0	1.6549	1.5294	1.5482	1.5623	1.4831	1.5437	1.6405	1.4491	2.0047	1.4779	1.2972	1.9462	2.01	2.1761	2.396	2.4299	2.2079	1.2738	2.4656	2.48	2.4495	2.4569	2.416	1.4397	1.3084	1.7442	1.3534	1.4763	1.5985	1.5122	1.5494	1.4796	1.6049	1.561	2.005	1.3633	1.1531	1.9858	2.0474	2.2074	2.4077	2.3333	2.4856	1.2061	2.5217	2.4035	2.4928	2.5353	2.3228
H2-ab1	1.8758	1.4007	1.3625	1.628	1.4577	1.8402	1.256	1.3301	1.2827	2.0862	2.4066	1.301	1.246	1.3365	1.552	1.5532	2.5499	2.0147	1.8431	1.8412	1.8809	2.3311	1.977	1.7395	1.7665	1.9362	1.5491	1.4715	1.2994	1.4616	1.4282	1.8487	1.3492	1.2705	1.2793	2.158	2.4057	1.2317	1.2581	1.5388	2.0041	1.6196	2.288	2.1093	2.3905	2.2253	2.5376	2.7295	2.7591
H2-eb1	2.0342	1.7925	1.4431	1.7145	1.692	2.0824	1.5712	1.6639	1.4149	2.2099	2.6577	1.4773	1.3916	1.427	1.4704	1.5993	1.6846	2.2494	1.7825	2.0718	1.9907	2.0237	2.6307	2.0143	2.1565	2.1508	1.7059	1.7892	1.4818	1.6554	1.6616	2.1259	1.5731	1.6656	1.6006	2.401	2.7079	1.5135	1.4459	1.3558	1.3662	1.4969	1.4491	2.3705	1.4289	1.7165	1.6991	1.4659	2.0996
H2-q10	1.184	1.0691	1.0931	1.0566	1.0839	1.1091	1.0775	1.0056	1.086	1.1313	1.0384	1.1131	1.0505	1.0525	1.0958	1.0425	2.0416	1.0807	1.2474	1.2638	1.312	1.4409	1.4509	1.0271	1.1437	1.1425	1.056	1.0452	1.0381	1.0481	1.0439	1.2295	1.068	1.0276	1.104	1.1058	0.98189	1.1603	1.156	1.4502	1.8328	1.6852	2.2345	1.0654	2.3428	2.4669	2.4882	2.5699	2.5647
H2afx	2.4839	2.6349	2.634	2.6291	2.5863	2.5241	2.6268	2.5623	2.8462	2.4475	2.3892	2.914	2.9292	2.8753	2.923	2.9467	2.8136	2.4278	2.954	2.9226	2.9423	2.868	2.9232	2.6521	2.5346	2.435	2.653	2.595	2.6093	2.6056	2.5493	2.4964	2.6034	2.5452	2.7526	2.4044	2.3275	2.868	2.9174	2.8666	2.8595	2.9322	2.871	2.4534	2.878	2.8365	2.8013	2.8725	2.5777
H47	3.0837	3.1766	3.0932	3.1165	3.1461	3.1384	3.0175	2.9884	2.9666	3.0409	3.0147	2.9552	2.9711	3.0081	3.0714	3.0581	3.0389	3.0418	3.0933	3.1481	3.0327	2.9434	3.0698	3.2378	3.1623	3.1474	3.1518	3.1898	3.1407	3.1377	3.1394	3.1327	3.0264	3.0782	2.9722	3.0321	2.9903	2.9381	2.929	3.0127	3.018	3.0136	3.1011	3.1209	3.1026	3.1314	3.0865	3.022	3.0772
Haus8	2.0174	1.8656	1.9606	1.9336	1.8507	1.9626	2.0791	1.8664	2.1203	1.9788	1.8489	2.0531	1.9902	2.0317	1.973	2.0012	2.0258	1.7387	1.9585	2.0016	1.9754	1.9893	1.9445	1.7944	1.8068	1.9422	1.8402	1.9192	1.8668	1.9359	1.9266	2.0234	2.0463	1.9295	2.1566	2.002	1.8903	2.0487	2.0875	2.0725	1.9924	1.9705	1.9999	1.7894	2.0024	1.9521	1.9534	1.9652	2.0119
Heatr1	2.5498	3.1204	3.0866	3.0816	3.0753	2.5915	3.0097	3.1321	2.9897	2.6803	2.8828	2.9455	2.9612	2.8663	2.8793	2.8757	2.6465	3.1546	2.7482	2.7049	2.6411	2.3788	2.4843	3.1572	3.1537	2.5562	3.1807	3.1523	3.1006	3.0871	3.1479	2.5914	3.0592	3.0997	3.0187	2.636	2.8715	2.9796	3	2.8786	2.847	2.9202	2.7569	3.0964	2.642	2.6706	2.5145	2.3236	2.1646
Helb	2.2288	1.9633	2.0413	1.9888	2.0403	2.3033	2.1538	2.0578	2.1545	2.3416	2.0971	2.0963	2.1685	2.1838	2.2196	2.242	2.528	1.9696	2.2055	2.0828	2.3249	2.4639	2.2025	1.7786	1.7098	2.2196	1.9291	1.8947	1.9715	2.0041	2.0106	2.3489	2.1558	2.0174	2.1942	2.2658	2.1374	2.126	2.1093	2.3076	2.3249	2.2641	2.3605	1.9743	2.4538	2.4283	2.4625	2.5993	2.4858
Hemk1	1.8574	1.99	1.9345	1.8397	2.0573	1.7854	2.0755	2.0788	2.0742	1.73	1.7667	2.1	1.993	2.1373	2.1545	2.2121	2.4982	2.0131	2.4839	2.3922	2.4186	2.4401	2.6081	1.8252	1.8593	1.8058	1.9479	1.9141	1.9252	1.9217	1.9716	1.8302	2.0658	2.0145	2.0513	1.782	1.9929	2.0399	2.0294	2.0979	2.1548	2.2235	2.171	2.0869	2.3141	2.2551	2.4096	2.4062	2.3349
Herc4	2.9408	2.6428	2.6666	2.6707	2.6848	2.9808	2.6612	2.6895	2.6781	2.9163	2.7874	2.6724	2.7106	2.7074	2.7999	2.8531	2.7312	2.7148	2.7925	2.7886	2.7992	2.8031	2.7802	2.6232	2.5266	2.9684	2.6378	2.5761	2.613	2.6505	2.6523	2.9558	2.5747	2.6182	2.6222	2.8533	2.8025	2.6683	2.661	2.6946	2.7747	2.7567	2.7012	2.733	2.7584	2.7406	2.7141	2.7256	2.7577
Hexim1	2.9428	1.9306	1.8998	1.9002	1.9977	2.945	1.8975	1.8761	1.8702	2.4602	2.4349	1.7603	1.8887	1.7531	1.6763	1.6742	1.6411	2.2318	1.6437	1.4624	1.6754	1.5652	1.5084	2.0501	2.0211	2.911	2.0248	1.9425	1.8895	1.9649	1.932	2.9141	1.8579	2.0128	1.8438	2.5086	2.2689	1.8074	1.8366	1.7035	1.7247	1.7705	1.7137	2.2147	1.6402	1.5943	1.4816	1.5815	1.3405
Hif1a	3.2556	3.2059	3.2153	3.1341	3.1597	3.2339	3.1356	3.1531	3.1295	3.2258	3.2166	3.1847	3.1815	3.1871	3.2488	3.269	3.3714	3.3957	3.4261	3.4064	3.4804	3.4385	3.5051	3.2851	3.2324	3.2515	3.3648	3.3528	3.3277	3.2958	3.3988	3.3124	3.2576	3.3979	3.2124	3.2933	3.3398	3.2442	3.2826	3.3679	3.4567	3.4301	3.5855	3.4657	3.595	3.621	3.567	3.605	3.5007
Hist3h2a	2.4904	1.9828	1.9377	1.8484	1.9183	2.3716	1.8311	1.8234	1.7658	2.1354	1.9168	1.9685	1.7576	1.8568	1.8692	1.9768	1.8293	1.8409	1.8872	1.7495	1.8209	1.8198	1.804	1.8287	2.0716	2.484	1.804	1.9574	1.8563	1.7913	1.8896	2.3362	1.7709	1.7151	1.8196	2.0342	1.7405	1.8793	1.9896	1.8336	1.9764	1.9742	1.9674	1.8147	1.908	1.8238	1.83	1.7348	1.8786
Hk1	2.0865	1.8891	2.0497	1.9753	2.0191	2.041	2.1353	2.0719	2.1287	1.99	2.039	2.1492	2.1292	2.2017	2.2212	2.2449	2.6517	2.1454	2.2485	2.2639	2.1783	2.4897	2.3074	1.8207	1.7947	2.0268	2.2463	2.1612	2.2445	2.2237	2.1683	2.1044	2.2722	2.2165	2.2497	2.5343	2.7467	2.2783	2.2503	2.2514	2.3878	2.3173	2.4008	2.3019	2.4676	2.4661	2.475	2.6173	2.7136
Hk2	1.5654	3.0092	2.966	3.0395	2.918	1.6002	3.0447	3.0395	3.0803	1.5471	1.9344	3.1197	3.064	3.129	3.1826	3.1031	3.3791	2.6564	3.1322	3.0713	3.0542	2.981	3.0591	3.0291	3.0907	1.4907	3.075	3.0319	3.0246	3.1491	3.0511	1.5526	3.137	3.0802	3.2364	1.6212	2.0607	3.2116	3.2245	3.3056	3.3131	3.3141	3.3178	2.6995	3.2729	3.2548	3.2328	3.1973	3.0932
Hlcs	1.8715	1.7208	1.7627	1.8056	1.7803	1.8734	1.9029	1.6924	2.0585	1.4362	1.3129	2.0859	2.0689	2.1818	2.2676	2.2398	1.7124	1.3695	2.1265	2.0247	2.0114	2.1204	2.0062	1.6373	1.6484	1.937	1.9064	1.919	2.0475	2.127	2.0322	1.8171	2.3036	1.9553	2.3637	1.4139	1.2512	2.2651	2.2277	2.2851	2.19	2.2621	1.9169	1.2578	1.8258	1.8743	1.7306	1.6394	1.6869
Hmgcl	2.4205	2.4854	2.4955	2.4542	2.5024	2.5673	2.4978	2.4969	2.5456	2.6335	2.5378	2.5167	2.4782	2.5296	2.5768	2.5999	2.7885	2.371	2.6179	2.6098	2.6247	2.7223	2.568	2.3795	2.4621	2.4252	2.3773	2.4437	2.4208	2.4909	2.4574	2.483	2.4221	2.4157	2.4734	2.6099	2.4788	2.4768	2.5129	2.582	2.5878	2.6431	2.5709	2.4078	2.6398	2.7166	2.685	2.7034	2.8506
Hmgn1	3.3828	3.5945	3.5958	3.5889	3.5629	3.4179	3.6332	3.5682	3.643	3.3755	3.4211	3.638	3.6573	3.5868	3.6052	3.5652	3.5348	3.429	3.5408	3.468	3.4506	3.3778	3.4308	3.577	3.5547	3.4013	3.5657	3.5994	3.6086	3.5462	3.6056	3.4095	3.6431	3.5915	3.6379	3.345	3.3941	3.6074	3.646	3.5957	3.5163	3.545	3.4911	3.5006	3.4761	3.4787	3.426	3.3122	3.3044
Hook2	1.3724	1.7006	1.5527	1.5587	1.5386	1.576	1.5661	1.6498	1.496	1.7004	1.5719	1.4224	1.4803	1.7371	1.7754	1.8726	2.1545	1.6982	1.923	1.8599	1.9114	2.0233	1.7876	1.7331	1.6437	1.4918	1.8365	1.8335	1.6584	1.7671	1.781	1.6128	1.7459	1.7077	1.7821	1.8278	1.6247	1.7229	1.7746	1.8558	1.9541	1.923	1.9271	1.772	2.0871	2.0321	2.0405	2.1292	2.0048
Hopx	2.2921	2.6453	2.7171	2.7039	2.6766	2.3492	2.7146	2.6531	2.6629	2.307	2.152	2.5996	2.5039	2.48	2.5973	2.624	2.7716	2.1786	2.8397	2.8351	2.9807	3.0732	3.0508	2.636	2.6882	2.3041	2.618	2.615	2.6259	2.6241	2.5736	2.3181	2.7052	2.5989	2.7466	2.17	2.0431	2.796	2.8797	2.9288	3.096	2.9917	3.2164	2.2764	3.3499	3.1993	3.4926	3.5542	3.4339
Hsd17b7	1.7838	2.1707	2.1635	2.2834	2.0723	1.8787	2.2613	2.1235	2.2872	1.7519	1.7011	2.1466	2.1141	2.1194	2.2748	2.2302	2.2783	2.252	2.1509	2.1519	2.2518	2.3418	2.423	2.1095	2.0801	1.7886	1.9311	2.1154	2.136	2.2733	2.0949	1.8582	2.1517	2.0892	2.0909	1.7313	1.5768	1.9424	2.0005	1.9299	1.9685	1.9364	1.9357	2.1334	1.9679	1.8547	2.0353	2.1437	1.9907
Hspa4l	2.1035	2.7575	2.6808	2.7684	2.7341	2.6596	2.5295	2.7775	2.4685	3.1723	3.1998	2.5357	2.4603	2.4812	2.5457	2.6641	2.7684	2.8528	2.6332	2.7879	2.6903	2.8472	2.8063	2.6059	2.3034	2.107	2.6584	2.6865	2.5661	2.644	2.611	2.6259	2.4208	2.6473	2.4376	3.0818	3.0967	2.4622	2.3994	2.5246	2.6638	2.6624	2.6732	2.8213	2.6971	2.877	2.8741	2.9302	3.1594
Icam1	2.206	2.2973	2.0038	2.1633	2.3209	2.3812	2.3346	2.4524	2.3887	2.4923	2.9284	2.4554	2.445	2.4055	2.43	2.4031	2.6087	3.0224	2.3488	2.4181	2.2217	2.0453	2.3654	2.3845	2.6982	2.6037	2.7312	2.8231	2.6952	2.7078	2.7575	3.1418	2.6773	2.7548	2.6078	3.1489	3.3436	2.5706	2.5943	2.5098	2.3928	2.5128	2.3733	3.1026	2.3554	2.2833	2.2002	2.2995	2.2797
Icam2	2.777	2.5487	2.6434	2.5488	2.501	2.4909	2.5603	2.4318	2.4515	2.4658	2.3859	2.4222	2.3897	2.4985	2.3612	2.1465	1.7799	2.4775	2.0558	1.8936	2.0807	1.7373	1.7341	2.5726	2.6128	2.7709	2.5474	2.5712	2.6044	2.6413	2.5254	2.5489	2.5753	2.4474	2.5347	2.4435	2.4512	2.5162	2.499	2.4411	2.2895	2.2006	2.177	2.4893	2.1242	1.8035	1.9796	2.1105	1.6472
Ick	1.5801	1.3391	1.4767	1.5619	1.4429	1.5053	1.3974	1.5151	1.4632	1.3396	1.3674	1.421	1.4595	1.4696	1.5512	1.546	1.4657	1.2631	1.552	1.584	1.4539	1.5241	1.4731	1.2826	1.3012	1.5719	1.5162	1.3805	1.4504	1.4582	1.3855	1.6141	1.3833	1.4123	1.4437	1.3446	1.3043	1.4751	1.3611	1.4214	1.4939	1.5719	1.5247	1.1363	1.511	1.6766	1.4865	1.4531	1.484
Id2	3.0632	2.2387	2.0663	2.0462	2.4711	2.7104	2.1438	2.3006	2.1911	2.431	2.4266	2.1603	2.1907	2.1885	2.1622	1.8898	2.9164	2.4756	2.1008	2.0294	2.2862	2.3919	2.1972	2.1897	2.3907	3.0571	2.2331	2.4893	2.1185	2.1691	2.6979	2.8526	2.2581	2.558	2.3411	2.4386	2.5672	2.3756	2.3475	2.3614	2.4576	2.1917	2.6304	2.7168	2.7708	2.6833	3.0043	3.1821	2.9583
Id3	2.3569	3.0205	2.974	3.0727	2.9502	2.231	2.9834	3.0043	2.9964	2.4811	2.7343	2.8625	2.8916	2.7389	2.8252	2.9118	2.6398	2.742	2.6861	2.8431	2.5402	2.3914	2.6565	2.9716	3.0013	2.3115	2.785	2.5902	2.5842	2.6438	2.4383	1.9561	2.6493	2.4077	2.643	1.9424	2.1223	2.6016	2.5963	2.6059	2.5516	2.601	2.3139	2.6496	2.2349	2.4641	2.2525	1.7501	2.2797
Idh1	1.3206	1.0832	1.1004	1.0851	1.0297	1.1223	1.122	1.0304	1.3127	1.3456	1.2338	1.1752	1.4263	1.6106	1.6612	1.6179	1.6202	1.1076	1.7409	1.4532	1.8161	1.9998	1.908	1.0976	1.0641	1.3364	1.1116	1.1505	0.96651	1.0563	1.0779	1.3288	1.1975	1.1014	1.1741	1.4319	1.1198	1.1794	1.1938	1.4366	1.6691	1.6181	1.7043	1.1255	1.7813	1.7509	1.8601	1.988	1.8208
Idi1	1.8867	2.6022	2.7578	2.8167	2.6688	1.7976	2.7859	2.687	2.8009	1.7888	1.8549	2.7154	2.8814	2.8203	2.8622	2.8619	2.7624	2.4686	2.6937	2.8513	2.7726	2.4926	2.8388	2.6159	2.4184	1.9491	2.406	2.4765	2.6585	2.7455	2.5611	1.8154	2.7294	2.6734	2.7884	2.0057	1.555	2.6833	2.6477	2.7826	2.638	2.5734	2.6171	2.5566	2.5066	2.6304	2.4746	2.5623	2.4107
Ier3	1.6244	1.7962	1.6817	2.1849	2.0107	1.6326	1.7983	2.0342	1.7798	1.645	2.174	1.7618	1.9315	2.1373	2.2805	2.5413	3.444	2.5617	2.5346	2.6714	2.7122	2.7395	2.7807	2.1108	2.379	1.7543	2.024	1.8538	1.6733	2.024	1.8659	1.782	1.8495	2.0115	1.9536	1.6574	1.9733	1.9681	1.9841	2.6446	2.6867	2.7474	3.0736	2.5471	3.1528	3.2094	3.3111	3.3439	3.3119
Ifi203	3.3955	2.2221	2.2142	1.9675	2.1367	3.2131	2.1676	2.1074	2.2923	2.8046	2.6956	2.3358	2.3422	2.4957	2.4392	2.2558	2.1059	3.1234	2.1803	1.8803	2.3325	2.4871	1.7365	2.5525	2.8387	3.3985	2.3931	2.3714	2.3118	2.1344	2.2732	3.395	1.795	2.1178	1.7098	3.5327	3.4889	1.5716	1.6388	1.3757	1.3749	1.2257	1.3321	3.2413	1.4192	1.1633	1.3613	2.0701	1.2404
Ifih1	2.2142	1.858	1.833	1.7532	1.8033	2.2603	1.8407	1.7991	2.0158	2.2633	2.266	1.9752	2.1903	2.2111	2.3985	2.5992	2.298	2.5151	2.4381	2.5184	2.22	2.1856	2.3788	2.1424	2.0801	2.3445	1.9264	1.7892	1.9238	1.7572	1.7509	2.3223	1.77	1.5825	1.6797	2.7238	2.9148	1.7457	1.6542	1.8007	1.8875	2.0996	1.9359	2.8319	1.9732	2.1232	1.9973	1.8497	1.9467
Ifit1	2.0399	1.3517	1.3123	1.2422	1.2482	1.8963	1.4327	1.2956	1.4334	1.4823	1.3884	1.3937	1.4915	1.5834	1.338	1.319	1.3781	2.307	1.7472	1.5835	1.6369	1.3293	1.4073	1.8273	2.1442	2.2718	1.29	1.4517	1.5555	1.259	1.2989	2.8974	1.4624	1.4352	1.4703	2.7265	2.7231	1.3261	1.3552	1.1365	1.2757	1.3643	1.4581	2.3478	1.6296	1.6003	1.603	1.4088	1.288
Ifit2	2.6532	1.8114	1.989	1.9713	1.9292	2.4446	2.1134	1.8551	2.0938	2.2056	2.0173	2.1576	2.1409	2.1906	2.1415	2.0409	1.8967	2.3271	2.1986	2.0012	2.224	2.1595	2.0765	2.0009	2.3262	2.6274	1.7175	1.8577	1.9762	1.916	1.9633	2.6065	2.1069	2.0136	2.1161	2.5363	2.4628	2.1475	2.1763	2.0843	2.0702	2.0437	2.0592	2.2059	2.1146	2.0459	2.0594	2.0532	1.9235
Ifit3	1.8367	1.4054	1.3749	1.0293	1.332	1.5206	1.1873	1.2125	1.1757	1.4426	1.217	1.2125	1.1078	1.1367	1.0912	1.0072	1.2042	1.9976	1.1127	1.0253	1.0959	1.0708	1.0998	1.8891	2.0435	1.9244	1.1402	1.3771	1.2942	1.0493	1.4476	2.3812	1.144	1.3693	1.1478	2.2572	2.2235	1.0318	1.1004	1.0598	1.0496	1.0821	1.0547	2.1645	0.98611	1.0815	1.1831	1.0786	1.0733
Ifitm1	1.2238	1.3201	1.3405	1.3071	1.2068	1.215	1.2923	1.2483	1.1894	1.3019	1.3592	1.2994	1.199	1.1869	1.1903	1.2766	1.33	1.7214	1.1915	1.3776	1.1973	1.3208	1.356	1.9081	1.9212	1.2758	1.4855	1.2305	1.3092	1.3134	1.1943	1.2487	1.1879	1.1945	1.1961	1.2258	1.2413	1.2119	1.2232	1.1421	1.1795	1.2704	1.2551	1.8642	1.1983	1.3508	1.2732	1.4217	1.3988
Ifitm2	1.3712	2.3596	2.7315	2.7686	2.4948	1.2292	2.9336	2.5407	2.9141	1.3458	1.6799	2.7997	2.7778	2.7313	2.871	2.99	3.1744	2.244	3.0141	3.1917	3.0626	3.0515	3.3374	2.855	2.9481	1.3012	2.9081	2.2114	2.7508	2.7423	2.1674	1.3052	2.7511	2.1572	2.7198	1.2354	1.4956	2.6299	2.6339	2.6517	2.6021	2.7578	2.5312	2.4558	2.6366	2.8351	2.8661	2.7863	2.9952
Ifitm3	1.5576	1.9981	2.3581	2.3947	1.9598	1.4165	2.5055	1.9418	2.4217	1.4967	1.6147	2.2864	2.3336	2.3134	2.2788	2.3415	2.2204	2.2293	2.4339	2.575	2.4799	2.2858	2.6165	2.7654	2.6558	1.5973	2.7848	1.9574	2.5307	2.5847	1.898	1.5719	2.4267	1.7512	2.2875	1.6113	2.1845	2.1558	2.1387	2.2846	2.0313	2.2344	1.9709	2.7913	1.9504	2.1518	2.1101	1.9609	1.9437
Ifnar1	2.4482	1.9132	1.9856	1.8111	1.8414	2.4474	1.9595	1.9714	1.9029	2.5481	2.3921	1.9093	1.969	2.0719	2.0688	2.0524	2.1542	2.2041	2.1794	2.192	2.1919	2.3768	2.302	1.9768	2.1101	2.4283	1.8869	1.8107	1.7758	1.712	1.8482	2.4113	1.7824	1.8219	1.8041	2.4633	2.2989	1.9245	1.8817	1.9389	1.9945	2.0349	1.9941	2.1913	2.1098	2.0211	2.0371	2.1918	2.0857
Ift57	1.6236	2.2223	2.1114	2.2229	2.2549	1.6748	2.2362	2.187	2.2713	1.7605	1.7529	2.2342	2.2416	2.321	2.3175	2.3469	2.2028	1.9775	2.3305	2.2647	2.3284	2.4568	2.3195	2.1351	2.105	1.7036	2.1739	2.2201	2.2465	2.2532	2.2357	1.5317	2.2463	2.2451	2.2865	1.7066	1.754	2.3117	2.2379	2.3165	2.2927	2.2727	2.2687	2.0142	2.3188	2.2287	2.3049	2.4308	2.1413
Igf2r	2.4069	2.1593	2.1796	2.1018	2.1059	2.4826	1.9884	2.2147	1.947	2.5827	2.5391	1.9399	2.0141	2.0434	2.0937	2.028	2.266	2.4365	2.1758	2.212	2.2445	2.4195	2.429	2.2389	2.3297	2.3552	2.1549	2.1324	2.1106	2.0588	2.1015	2.4389	2.0589	2.0691	2.0906	2.3842	2.4563	1.8895	1.9463	2.0084	2.1792	2.0024	2.1495	2.3339	2.2055	2.214	2.2714	2.2776	2.411
Igfbp4	3.0436	1.7976	1.9945	1.9869	1.9201	2.9858	2.0939	2.0441	1.9989	2.752	2.4321	2.0995	2.0319	1.967	1.8464	1.7964	2.1051	1.8447	1.866	1.943	2.0313	2.1291	2.2402	1.7016	1.9216	3.062	1.8661	1.9027	2.0536	2.035	2.0544	2.975	2.1069	2.1872	2.0573	2.7173	2.4844	2.2003	2.2899	2.2877	2.4918	2.3155	2.4809	2.0518	2.5908	2.4773	2.6886	2.7747	2.7862
Ikbke	3.3408	2.6168	2.5429	2.4785	2.5092	3.152	2.5478	2.6735	2.4715	2.9849	2.9499	2.4812	2.459	2.4493	2.5361	2.5446	2.6083	3.2146	2.6151	2.5358	2.5287	2.7529	2.6263	2.6868	2.9812	3.357	2.4102	2.4725	2.3521	2.2986	2.3406	3.1655	2.3378	2.3748	2.2433	2.8628	2.8949	2.3912	2.3409	2.4085	2.3997	2.4197	2.3654	3.0095	2.4962	2.4422	2.4155	2.5348	2.4586
Ikzf4	1.663	1.4656	1.5835	1.5639	1.6208	1.951	1.6401	1.6985	1.6632	2.1622	1.9966	1.6493	1.6694	1.6858	1.693	1.5125	1.9317	1.9091	1.7835	1.6906	1.8675	2.0914	2.0698	1.4957	1.7699	1.8532	1.6175	1.454	1.5803	1.579	1.6563	2.3764	1.6411	1.6805	1.5747	2.4621	2.2569	1.6686	1.6239	1.6899	1.6012	1.561	1.7431	1.8834	1.7741	1.7812	1.8327	2.0086	1.7528
Il10	1.0102	1.0726	1.0212	1.0547	1.066	1.052	1.02	1.088	1.0451	1.0985	1.0955	1.0728	1.0228	1.0263	1.1157	1.0383	1.0578	1.1292	1.0438	1.0713	1.0441	0.99189	1.0183	1.0428	1.0892	1.0508	1.0347	1.1622	1.0578	1.1048	1.1468	1.0346	1.0993	1.1566	1.2058	1.129	1.031	1.2583	1.2496	1.4589	1.5881	1.5383	1.776	1.1946	1.6523	1.4692	1.7272	1.8809	1.3559
Il10rb	2.286	1.9075	2.0859	1.8922	1.9324	2.0387	2.0891	1.9605	2.1236	2.0959	1.9133	2.2644	2.2456	2.3825	2.3865	2.3163	2.2995	1.9847	2.5256	2.397	2.6252	2.6375	2.6171	1.9983	2.0041	2.3606	1.8743	1.7683	1.8616	1.7406	1.7525	2.1105	1.8503	1.8113	1.8797	2.0723	1.9919	2.1715	2.1048	2.2346	2.3915	2.3308	2.364	1.8917	2.4849	2.4079	2.524	2.6177	2.5574
Il12rb1	1.2105	2.2686	2.352	2.4209	2.3256	1.1687	2.6157	2.5553	2.5521	1.3257	1.1146	2.4765	2.5208	2.4865	2.5121	2.5589	2.4697	1.5186	2.4378	2.5107	2.334	2.2166	2.5431	1.9411	1.5937	1.2414	2.6519	2.7406	2.7989	2.7713	2.729	1.2616	2.7945	2.7524	2.6973	1.2087	1.1892	2.6415	2.6937	2.5894	2.5287	2.6163	2.4692	2.1378	2.4774	2.5615	2.4852	2.5433	2.4882
Il12rb2	1.0561	1.1004	1.0906	1.0752	1.0549	1.1666	1.1176	1.1278	1.2609	1.0674	1.14	1.4441	1.4371	1.696	1.6655	1.5459	2.0488	1.1699	2.1925	2.0154	2.2098	2.3668	2.1722	1.1071	1.1224	1.0843	1.2187	1.2013	1.544	1.365	1.4864	1.0675	1.6447	1.8304	1.831	1.1451	1.216	2.0556	2.1432	2.1768	2.3493	2.2783	2.5367	1.1879	2.6214	2.6037	2.5498	2.5801	2.5246
Il15ra	1.3835	2.2133	2.0655	2.106	2.0831	1.4504	2.0045	1.8486	1.8627	1.1578	1.4939	1.8334	1.7042	1.8449	2.0617	2.179	2.0688	1.9283	2.069	2.1613	1.9804	1.876	1.9803	2.1801	1.9903	1.4245	2.197	2.3645	2.2468	2.1994	2.1963	1.4291	1.962	1.9599	1.9535	1.4826	2.0067	1.8164	1.8001	1.9459	1.9908	2.1407	1.8064	2.2056	1.7609	1.7578	1.8326	1.6135	1.7716
Il17a	1.2462	1.3626	1.2634	1.2428	1.2611	1.2335	1.2251	1.2196	1.1978	1.2356	1.3124	1.3052	1.185	1.1967	1.2658	1.3041	1.1789	1.3846	1.2464	1.3794	1.2636	1.2399	1.3008	1.5394	1.3615	1.2223	1.3776	1.2036	1.2086	1.2585	1.1479	1.161	1.2039	1.2792	1.2082	1.1711	1.3474	1.1382	1.1355	1.1998	1.1811	1.192	1.1763	1.4335	1.1696	1.2223	1.2027	1.1828	1.0927
Il1r1	1.2676	1.289	1.2656	1.2523	1.2785	1.3138	1.2329	1.2613	1.3051	1.2258	1.2829	1.2787	1.2868	1.2069	1.3262	1.2305	1.249	1.3359	1.2953	1.2887	1.2317	1.2767	1.2297	1.3087	1.3529	1.2858	1.284	1.3508	1.2446	1.2623	1.3063	1.2486	1.2749	1.2472	1.2565	1.3336	1.157	1.2707	1.3167	1.2447	1.3143	1.3039	1.3144	1.2963	1.3123	1.308	1.3409	1.3233	1.326
Il1rn	1.1414	1.1989	1.0523	1.1396	1.199	1.1934	1.1218	1.1458	1.2261	1.1218	1.2423	1.0958	1.2544	1.1313	1.4387	1.685	1.2503	1.3195	1.218	1.5107	1.1747	1.1258	1.4552	1.3202	1.0777	1.1777	1.1788	1.2234	1.2725	1.1722	1.1694	1.0581	1.2908	1.2192	1.5875	1.1593	1.1632	1.3203	1.2923	1.5603	1.4745	2.2788	1.6638	1.3186	1.3729	1.7829	1.247	1.1203	1.2336
Il21	1.2952	1.308	1.2557	1.2594	1.3505	1.2661	1.2285	1.3006	1.3938	1.4538	1.7041	1.3121	1.2885	1.3096	1.312	1.3245	1.4731	1.5182	1.3858	1.4423	1.3953	1.4457	1.4039	1.4157	1.3354	1.348	1.8205	2.0755	1.7288	2.0179	2.4505	1.3391	2.1548	2.6561	2.3296	1.7356	1.8969	2.4475	2.4708	2.8053	2.8445	2.8249	3.0519	2.1268	2.7653	2.7563	2.5112	2.4583	2.5719
Il24	1.0088	1.0348	1.0406	1.0698	1.0153	0.95007	0.98802	1.0196	1.0274	1.0219	0.99453	1.0923	1.0338	0.98017	1.0549	1.0486	1.0456	0.99325	1.0609	1.2024	1.1093	1.0758	1.4088	0.98916	1.1095	0.99671	1.0735	1.0226	1.0939	1.003	1.0427	1.0047	1.0134	0.98205	1.0057	1.0235	0.98398	1.106	1.0663	1.173	1.1449	1.0911	1.202	1.0039	1.3794	1.5059	1.5073	1.6968	1.4601
Il2ra	1.2062	2.474	2.407	2.3195	2.3943	1.2052	2.4023	2.2835	2.451	1.6403	2.0841	2.4146	2.5002	2.5447	2.5214	2.4959	2.5031	2.6715	2.6237	2.6033	2.7416	2.9551	2.7651	2.5682	2.5249	1.3015	2.537	2.6698	2.6235	2.5339	2.5859	1.3327	2.5439	2.6348	2.5912	1.9764	2.418	2.6083	2.6021	2.6258	2.6119	2.5909	2.7377	2.8202	2.8046	2.8845	2.9674	3.0228	3.048
Il2rb	1.3418	1.6532	1.9401	1.7966	1.7885	1.4597	2.0136	2.1787	2.1289	1.4981	1.6027	2.3437	2.3544	2.3719	2.2375	2.1106	2.651	1.7812	2.4369	2.2938	2.4207	2.8392	2.5516	1.6017	1.6236	1.3117	2.3095	2.0556	2.3117	2.1124	2.0916	1.5065	2.2009	2.1932	2.1192	1.761	1.8203	2.2502	2.184	2.0231	2.1845	2.2796	2.3502	1.9164	2.3944	2.4459	2.4074	2.7757	2.5722
Il3	1.0278	2.4295	2.2867	2.481	2.0117	1.0306	2.5779	2.084	2.4915	0.97725	1.5029	2.3697	2.3693	2.6263	3.1134	3.3821	3.3505	2.6872	3.0126	3.236	2.5232	2.1067	2.7496	2.8874	3.2	1.0601	2.5394	1.8185	2.2222	2.2897	1.524	1.1894	2.3614	1.6222	2.4193	1.1134	1.1998	2.0783	2.0844	2.7877	2.6742	3.1144	2.4892	2.5584	2.4577	2.4892	2.0148	1.6832	1.8896
Il7r	3.6038	2.4205	2.4624	1.8372	2.2139	3.5771	2.0389	2.2204	1.9656	3.701	3.5386	1.9536	1.9775	1.9814	2.1233	1.9396	2.2359	3.5682	2.4732	2.4279	2.6277	3.0695	2.9024	2.8627	3.4974	3.6165	2.0066	2.2474	2.168	1.5191	2.0964	3.5777	1.7841	2.1252	1.6942	3.6433	3.5049	1.9994	1.9696	2.0264	2.1859	2.0986	2.5109	3.4024	2.7287	2.6904	2.8589	3.1773	3.0282
Il9	1.3071	1.3092	1.2085	1.3476	1.485	1.2543	1.5151	1.4516	1.3849	1.2723	1.2976	1.4266	1.4438	1.3468	1.3145	1.259	1.2957	1.2751	1.302	1.2726	1.3075	1.3253	1.2833	1.3023	1.2813	1.3156	1.3959	1.276	1.2851	1.3764	1.2746	1.2801	1.2623	1.2824	1.3135	1.2724	1.3737	1.2307	1.2406	1.306	1.2587	1.3007	1.2097	1.2779	1.2618	1.2226	1.3518	1.3672	1.2091
Impa2	1.9739	1.914	2.1308	2.1839	2.0615	1.9415	2.4448	2.1651	2.5494	1.6919	1.8203	2.5322	2.453	2.5738	2.5835	2.5272	2.9331	1.5469	2.7233	2.6959	2.8937	3.1488	2.9303	1.5329	1.479	1.9629	1.501	1.7219	2.0635	2.0524	2.006	1.972	2.334	2.1143	2.5294	1.7475	1.807	2.5464	2.479	2.5273	2.6007	2.479	2.6976	1.5262	2.8506	2.8456	3.0368	3.2663	3.348
Impdh1	2.3959	2.4174	2.3518	2.3495	2.3261	2.3871	2.286	2.4202	2.2032	2.2964	2.3926	2.2351	2.1827	2.1805	2.1856	2.1395	2.2491	2.5366	2.1318	2.0641	2.1756	2.1549	2.0809	2.5391	2.6023	2.3631	2.5661	2.4593	2.4125	2.3751	2.3884	2.3642	2.3043	2.3224	2.3046	2.2148	2.2654	2.2593	2.2447	2.2205	2.1776	2.125	2.1943	2.5103	2.2312	2.2838	2.2639	2.3376	2.3523
Inadl	1.9995	1.3732	1.3264	1.18	1.2822	1.8334	1.2737	1.3505	1.1799	1.5276	1.5762	1.0473	1.1937	1.2334	1.1715	1.1845	1.1283	1.9434	1.0605	1.1618	1.1507	1.4105	1.1522	1.5785	1.6765	1.9792	1.181	1.3558	1.2581	1.1663	1.3449	1.9564	1.2018	1.2874	1.196	1.6006	1.4923	1.1338	1.1426	1.1057	1.0674	1.1564	1.1125	1.872	1.1099	1.157	1.1386	1.3661	1.2413
Ing2	2.9699	2.4051	2.4295	2.4661	2.4782	2.9911	2.4906	2.4074	2.4886	2.7837	2.6602	2.4725	2.4219	2.5145	2.5893	2.5592	3.0224	2.3019	2.64	2.6696	2.7192	2.9467	2.7146	2.2993	2.1914	2.9553	2.2717	2.2841	2.3015	2.325	2.3675	2.9439	2.4422	2.3972	2.4401	2.7148	2.5569	2.46	2.4648	2.6003	2.6359	2.6634	2.7146	2.306	2.7802	2.7895	2.8884	2.9	2.9819
Inhba	1.4633	1.5112	1.3879	1.4332	1.4329	1.41	1.4178	1.3767	1.4732	1.4433	1.4889	1.4186	1.363	1.3608	1.467	1.5429	1.543	1.4934	1.5815	1.8856	1.513	1.4104	1.8137	1.4752	1.5206	1.3957	1.435	1.4161	1.405	1.4037	1.4776	1.5004	1.377	1.4038	1.4213	1.5197	1.6637	1.4352	1.3851	1.4147	1.5408	1.6178	1.5195	1.4676	1.6011	1.8328	1.618	1.6235	1.7868
Inpp1	2.4226	1.4602	1.5765	1.5337	1.4314	2.4063	1.6815	1.5633	1.732	2.3118	2.1723	1.8448	1.8349	1.9418	1.9938	1.9958	2.1403	1.7787	2.0469	2.0374	2.1788	2.3527	2.1925	1.4499	1.588	2.4454	1.2285	1.478	1.5173	1.4563	1.5671	2.5182	1.5896	1.6336	1.727	2.4586	2.307	1.7837	1.8293	1.8833	2.0091	1.9307	2.0707	1.8796	2.0985	2.1754	2.2087	2.2782	2.4429
Inpp5a	2.0836	1.7842	1.6865	1.8069	1.7088	1.9534	1.703	1.9242	1.7512	2.519	2.5161	1.6168	1.7162	1.6013	1.6494	1.6464	1.5601	2.2093	1.5483	1.6074	1.6192	1.7809	1.6446	1.9155	1.9498	2.0827	1.9002	1.8153	1.7679	1.7356	1.7451	2.0294	1.7896	1.7343	1.8296	2.5095	2.5462	1.6665	1.6964	1.5828	1.6827	1.67	1.7012	2.2125	1.767	1.7082	1.7837	1.886	1.8254
Inpp5b	3.0722	2.5904	2.7453	2.684	2.5972	2.8772	2.7529	2.7371	2.7135	2.7022	2.7214	2.7241	2.7006	2.785	2.8694	2.9104	2.9871	2.5963	3.0494	3.0442	2.9976	3.0193	3.1161	2.4847	2.4262	3.0648	2.6033	2.5836	2.6494	2.6262	2.536	2.8987	2.7106	2.5453	2.7422	2.5954	2.5959	2.7129	2.7279	2.7268	2.8355	2.8793	2.8754	2.5133	2.934	2.9358	2.9375	3.0005	2.9395
Iqgap2	2.7461	1.8861	1.9364	1.9365	1.9218	2.7497	1.9631	1.8363	2.13	2.5315	2.3568	2.0878	2.0397	1.9845	1.9481	1.8953	1.7807	1.9562	1.9676	1.8115	2.0043	1.9992	1.8578	1.7297	1.9628	2.7101	1.4869	1.8507	1.8561	1.8189	1.8455	2.6375	1.975	1.904	2.0397	2.6238	2.552	2.0644	1.9915	2.0077	2.099	1.9218	2.1734	2.0348	2.1717	2.0497	2.0693	2.2748	2.0694
Irf4	2.9073	3.5931	3.5643	3.5445	3.6036	2.9504	3.453	3.6449	3.3659	3.2937	3.647	3.3014	3.2894	3.2191	3.2409	3.2522	3.3081	3.7972	3.282	3.3382	3.1652	3.023	3.3208	3.6148	3.5522	3.2834	3.6706	3.6925	3.6471	3.6374	3.6774	3.6206	3.5514	3.6659	3.4349	3.7627	3.8661	3.3735	3.3728	3.2404	3.3129	3.2882	3.3877	3.7942	3.4011	3.3784	3.2694	3.2249	3.1471
Irf5	1.2505	1.186	1.1333	1.2162	1.3389	1.181	1.5269	1.2801	1.4245	1.342	1.404	1.4757	1.3268	1.4207	1.5542	1.5976	1.7322	1.2962	1.6465	2.0239	1.617	1.6401	1.8211	1.2353	1.4963	1.1477	1.2644	1.2245	1.1413	1.2698	1.1254	1.2401	1.1464	1.2091	1.2566	1.3205	1.2921	1.2558	1.1823	1.1938	1.3147	1.4483	1.253	1.2729	1.3796	1.5363	1.4155	1.4202	1.4362
Isg20	2.3557	1.6817	1.6484	1.6075	1.6839	2.2092	1.8269	1.6748	1.877	2.0207	2.0787	1.734	1.793	1.9207	1.7858	1.7673	2.0549	2.2469	1.7163	1.6008	1.9425	1.7939	1.7778	2.0757	1.9768	2.3712	1.7317	1.7553	1.7082	1.6546	1.6404	2.4145	1.6048	1.589	1.3504	2.4529	2.7346	1.2855	1.3511	1.2298	1.2937	1.317	1.383	2.6326	1.5671	1.3617	1.5647	2.4111	1.7334
Itga3	1.3145	1.3225	1.3042	1.3665	1.3254	1.3588	1.3941	1.2607	1.3172	1.4048	1.393	1.3523	1.3365	1.3334	1.3891	1.479	1.4334	1.3849	1.3963	1.4401	1.4053	1.3797	1.575	1.4039	1.4419	1.3077	1.3214	1.3251	1.3325	1.3497	1.3173	1.3865	1.3085	1.2927	1.2903	1.388	1.1253	1.2829	1.2484	1.294	1.4274	1.4196	1.3917	1.3304	1.3979	1.605	1.5247	1.5846	1.6973
Itga7	1.1539	1.0429	1.0085	1.0657	0.9607	1.2441	1.0087	1.0015	0.97202	1.1821	1.1056	1.0798	1.0018	1.0996	1.0037	1.0943	1.5076	0.98653	1.0676	1.0641	1.1014	1.2897	1.1159	1.0496	1.1266	1.134	1.0489	0.99606	1.0956	1.03	1.0003	1.1757	1.012	1.0169	1.0038	1.0671	1.0853	0.97705	1.0701	1.0378	1.1848	1.0903	1.395	1.0527	1.7503	1.5327	1.7703	2.3601	2.2484
Itgb7	3.352	1.9649	2.1096	2.0418	2.0055	3.187	2.1053	2.2075	2.1555	2.7599	2.6272	2.2893	2.2532	2.3741	2.3065	2.2444	2.317	2.136	2.406	2.4054	2.5989	2.8271	2.5814	1.941	2.3764	3.2907	1.8973	2.0098	2.1053	2.11	2.0511	3.2335	2.1771	2.178	2.1859	2.7166	2.5462	2.323	2.3085	2.3349	2.3573	2.4163	2.4901	2.0167	2.5649	2.5837	2.7275	2.9049	2.854
Itih5	1.7727	1.417	1.4219	1.3804	1.3749	1.569	1.6294	1.4296	1.7124	1.3948	1.4363	1.8187	1.8167	2.2002	2.1984	2.0413	2.0858	1.4126	2.5695	2.1062	2.9917	3.2591	2.5186	1.3525	1.3474	1.7893	1.3851	1.3457	1.4022	1.4201	1.4038	1.5917	1.4511	1.4218	1.5778	1.499	1.2218	1.624	1.6146	1.7411	2.0948	1.6813	2.4399	1.3695	2.7271	2.2014	2.7479	2.965	2.7465
Itm2a	3.4298	3.7482	3.8245	3.7856	3.7393	3.5034	3.7093	3.733	3.621	3.7114	3.7684	3.5586	3.557	3.5759	3.629	3.6852	3.631	3.6949	3.6527	3.6892	3.652	3.6524	3.6915	3.7534	3.5198	3.4322	3.5928	3.4825	3.6061	3.5038	3.4266	3.4696	3.3832	3.4503	3.3008	3.5598	3.593	3.2539	3.2719	3.3052	3.4483	3.4554	3.4384	3.6031	3.4665	3.5726	3.4729	3.4922	3.69
Itpk1	2.5709	2.1648	2.1548	2.1666	2.1705	2.5062	2.1568	2.238	2.2222	2.4589	2.3599	2.2817	2.279	2.2794	2.323	2.2315	2.3275	2.0896	2.2769	2.2723	2.291	2.3517	2.3267	2.1645	2.155	2.5337	2.1619	2.1558	2.1997	2.155	2.2217	2.5643	2.2111	2.1839	2.2182	2.4057	2.2928	2.2728	2.2564	2.3153	2.3958	2.3546	2.4441	2.0665	2.3574	2.3537	2.4018	2.4328	2.5063
Itpr1	2.2506	1.9239	1.9318	1.9949	1.9479	2.2276	2.0085	1.977	2.025	2.2218	2.2127	1.9788	2.0608	2.081	2.128	2.1892	2.0898	1.9784	2.1937	2.1661	2.1025	2.0673	2.0504	1.9515	2.0135	2.3067	1.945	1.9892	1.8832	1.8492	1.9284	2.2878	2.0248	1.9395	2.0649	2.2246	2.1867	2.0347	2.0024	1.9987	2.0165	2.0569	2.0502	2.0866	2.0001	1.9987	1.9253	1.967	1.9041
Itpr3	2.6359	1.7816	1.835	1.8307	1.7452	2.5926	1.8984	1.9736	1.8764	2.2394	2.2238	1.8632	1.9082	1.9489	1.9381	1.9053	1.9385	1.9617	1.9004	1.9067	2.0408	2.1747	1.9709	1.6955	1.9376	2.6595	1.7118	1.7901	1.7919	1.7691	1.8107	2.6184	1.9252	1.8052	1.8689	2.2628	2.0659	1.8421	1.8909	1.9361	1.9783	1.9658	2.0379	1.8441	2.1268	2.0837	2.2553	2.392	2.3225
Jag2	1.508	1.2051	1.2372	1.1992	1.1625	1.4284	1.2567	1.2977	1.2266	1.3954	1.3313	1.3252	1.2685	1.1519	1.2652	1.1844	1.5048	1.2476	1.2694	1.2885	1.3025	1.4259	1.4759	1.1367	1.3929	1.3381	1.2337	1.1547	1.2701	1.2061	1.1534	1.5131	1.3163	1.297	1.322	1.3261	1.1426	1.334	1.2868	1.2924	1.3671	1.3634	1.2951	1.2944	1.3665	1.3891	1.4779	1.4554	1.5773
Jak3	2.2021	1.8272	1.9294	1.9418	1.8381	2.0803	2.0385	2.1607	2.0918	1.8596	1.8297	2.1479	2.0922	2.0663	2.0824	2.2137	2.376	1.8457	2.2267	2.3128	2.2421	2.406	2.4127	1.8998	1.7476	2.1428	2.0962	2.1306	2.231	2.1405	2.0638	2.1477	2.2213	2.125	2.2352	1.8973	1.8031	2.2651	2.2585	2.2399	2.4024	2.3471	2.4386	2.0162	2.4785	2.5374	2.5211	2.6894	2.6671
Kcna3	1.361	1.6718	1.5627	1.498	1.465	1.3382	1.3189	1.4386	1.2351	1.432	1.5455	1.1886	1.2258	1.0678	1.2091	1.1978	1.1536	1.8364	1.1183	1.163	1.0693	1.194	1.1721	1.6035	1.7488	1.3994	1.6016	1.6123	1.5147	1.3737	1.3767	1.3787	1.3837	1.3406	1.1886	1.4257	1.5839	1.1836	1.0823	1.1319	1.2673	1.2432	1.1698	1.8288	1.1214	1.1256	1.1054	1.1476	1.2138
Kctd12	1.8048	1.0446	1.1283	1.1204	1.0642	1.8073	1.1102	0.98641	1.129	1.8122	1.6934	0.95795	1.0699	0.98125	1.1777	1.1783	1.2913	1.1662	1.2467	1.2891	1.3529	1.3028	1.1644	1.0282	0.9523	1.8334	1.0069	1.0006	1.0231	1.0276	0.99673	1.9265	1.0601	0.97021	1.069	1.7905	1.3898	0.97316	1.0719	0.94679	1.157	1.0115	1.2553	1.3104	1.2312	1.2805	1.2861	1.1686	1.2245
Kctd14	1.4283	1.5151	1.4933	1.604	1.5642	1.5092	1.483	1.492	1.4967	1.5721	1.4795	1.566	1.4686	1.4888	1.4782	1.5552	1.4192	1.4396	1.4768	1.5214	1.6092	1.5568	1.6481	1.4834	1.6116	1.4733	1.477	1.505	1.5506	1.5486	1.4285	1.4336	1.5845	1.5379	1.497	1.4484	1.4131	1.5483	1.4936	1.3718	1.3926	1.4978	1.4217	1.397	1.4197	1.5448	1.5553	1.4646	1.5822
Kctd17	1.3615	1.7951	1.856	1.8787	1.7782	1.502	1.8629	1.8657	1.8665	1.5014	1.405	1.8882	1.8381	1.9888	1.9494	1.846	1.9105	1.5222	1.9612	1.8697	2.0628	2.0761	1.9885	1.7646	1.7706	1.3993	1.8714	1.825	1.8839	1.9314	1.7831	1.4937	1.9004	1.7773	1.959	1.468	1.3808	1.9714	1.9356	1.9641	1.9508	1.85	1.9785	1.5813	2.0132	1.9921	2.0919	2.1713	2.0419
Kdelc1	1.6214	2.6523	2.6669	2.7449	2.6978	1.6968	2.8114	2.7677	2.8252	1.7183	1.7292	2.7924	2.7553	2.7239	2.7882	2.856	2.6433	1.9285	2.7641	2.81	2.6673	2.5305	2.6581	2.3062	2.253	1.633	2.5334	2.5952	2.6782	2.7806	2.7256	1.7357	2.8366	2.7285	2.8655	1.7302	1.4694	2.7982	2.7899	2.7641	2.6764	2.8105	2.6189	1.9192	2.5495	2.6091	2.5093	2.2296	2.4778
Kdm2b	2.3866	3.0108	2.9591	2.9796	2.9918	2.8534	2.9751	2.9924	2.9526	3.1757	3.3636	2.9387	2.9244	2.9308	2.9735	3.0059	2.8755	3.4654	2.8795	2.9309	2.7943	2.7612	2.7826	3.2455	3.1619	2.3279	3.0057	2.8523	2.7947	2.836	2.8041	2.8315	2.8579	2.7441	2.8105	3.029	3.0805	2.7845	2.8389	2.8623	2.8315	2.761	2.7203	3.4199	2.7575	2.7479	2.7292	2.6775	2.6125
Kif3a	1.5706	1.7341	1.5957	1.6733	1.7345	1.6591	1.6413	1.6943	1.6521	1.6525	1.6468	1.598	1.5813	1.7061	1.7707	1.7778	1.8227	1.7079	1.9231	1.946	1.9893	2.0195	2.1755	1.5115	1.6479	1.536	1.5538	1.7605	1.626	1.7146	1.7693	1.6427	1.6902	1.8733	1.803	1.7388	1.6017	1.7268	1.5781	1.7176	1.7544	1.7492	1.8795	1.6652	1.8623	1.9487	1.9855	1.9871	1.9836
Klf10	2.5648	1.508	1.5765	1.6437	1.6988	2.5228	1.6948	1.6493	1.8251	2.4651	2.4681	1.7864	1.795	1.7848	1.58	1.4568	1.9761	2.2148	1.6293	1.3582	1.5715	1.5914	1.5989	1.7059	1.584	2.3937	1.5676	1.6954	1.8006	1.7051	1.7745	2.3397	1.972	1.7965	1.9282	2.2507	2.3506	1.771	1.8658	1.8867	1.7756	1.5	1.8256	2.2711	1.7892	1.6917	1.8133	1.8481	1.7193
Klf3	2.7474	1.9683	2.041	2.0108	2.0433	2.7574	2.033	1.9145	2.0676	2.9763	2.6819	1.9434	1.9266	1.8698	1.892	1.8392	1.7114	2.4954	1.8182	1.8646	1.741	1.8977	1.8833	1.9941	2.3025	2.6986	1.8813	1.7581	1.8785	1.8761	1.7901	2.586	1.8969	1.7871	1.7589	2.7272	2.4756	1.6792	1.6434	1.5173	1.3882	1.3804	1.2758	2.2768	1.2623	1.3466	1.3683	1.3938	1.5561
Klf4	3.0408	1.1788	1.1133	0.9722	1.1658	2.8859	1.1085	1.0463	1.248	1.8933	1.6681	1.0601	1.1925	1.1573	1.3148	1.505	1.865	1.4251	1.6703	1.9828	1.5762	1.3803	1.7019	1.1133	1.14	2.9666	1.1783	1.1671	1.1244	1.1075	1.3224	2.8668	1.1914	1.418	1.1689	1.8103	1.5309	1.1387	1.181	1.2298	1.3106	1.1825	1.2627	1.4126	1.3644	1.4506	1.4297	1.2955	1.5786
Klf7	2.8125	1.8575	1.9405	1.9364	1.872	2.8723	1.9678	1.8758	2.0032	2.9544	2.7318	2.0104	2.0236	2.1469	2.1812	2.1652	2.3084	2.4101	2.288	2.3081	2.4103	2.5332	2.4686	1.932	2.2212	2.8119	1.864	1.6702	1.7958	1.73	1.7158	2.8295	1.8114	1.6074	1.8772	2.8505	2.6045	2.09	2.1074	2.3259	2.5107	2.4273	2.637	2.3071	2.6742	2.6536	2.8669	2.9138	2.898
Klhdc5	1.9447	2.2308	2.1232	2.099	1.9425	1.8606	2.0569	2.2231	1.8765	2.0959	1.9901	1.798	1.9905	1.9026	1.8321	1.8602	1.7448	2.1494	1.8543	1.8709	1.8686	1.8834	1.9624	2.2569	2.2514	1.9245	2.1877	2.2123	2.1408	2.0341	1.9779	1.8374	2.0372	2.167	1.8771	2.0357	1.9859	1.85	1.8108	1.8488	1.7515	1.8662	1.761	2.0474	1.715	1.7718	1.7605	1.7297	1.8228
Klraq1	2.7715	2.0527	2.0756	1.9019	2.0151	2.6861	2.1261	2.1616	2.2891	2.4146	2.1565	2.3215	2.3342	2.3067	2.3479	2.1996	2.2523	2.2415	2.3423	2.2141	2.4481	2.5508	2.3353	1.8855	2.1864	2.7973	2.0952	2.1485	2.1238	2.1175	2.1159	2.6967	2.177	2.1941	2.2269	2.1185	1.8975	2.282	2.3486	2.2853	2.2717	2.2738	2.2298	2.0856	2.3089	2.2211	2.164	2.3029	2.0837
Krtcap2	3.0151	3.1363	3.1611	3.1599	3.1163	2.9253	3.1236	3.1589	3.0702	2.786	2.7795	3.001	3.0284	3.1722	3.2015	3.2118	3.1058	2.8989	3.2854	3.3932	3.3389	3.3211	3.3268	3.1354	2.945	2.9586	3.2329	3.0666	3.1592	3.1674	3.0908	2.9159	3.1384	3.113	3.167	2.7236	2.7995	3.1934	3.1653	3.2946	3.2877	3.2747	3.3558	2.9604	3.3221	3.4792	3.404	3.4692	3.5112
Lactb	2.2901	2.2589	2.3088	2.3017	2.2797	2.1995	2.2526	2.2892	2.2161	2.3019	2.1081	2.0344	2.1501	2.1928	2.2607	2.3299	2.1674	2.1765	2.3505	2.4516	2.4377	2.3862	2.5354	2.2345	2.1032	2.2367	2.0492	2.0375	2.0942	2.0109	2.0911	2.2228	2.1049	2.1152	2.1037	2.2028	2.0586	2.1189	2.0924	2.1823	2.2249	2.2197	2.2696	2.0598	2.32	2.3827	2.3435	2.2527	2.4066
Lad1	1.2504	3.1378	3.0789	3.1698	3.1387	1.2225	3.1853	3.1917	3.1669	1.2349	1.7997	3.1348	3.111	2.9999	3.1666	3.1866	2.9626	3.0885	3.105	3.0576	2.8454	2.5754	2.8712	3.2662	3.2655	1.2526	2.9734	2.536	2.437	2.469	2.4111	1.3359	2.4735	2.3205	2.3511	1.232	1.2794	2.2415	2.2734	2.1829	2.0945	2.2914	1.9677	2.63	1.9063	1.7698	1.6447	1.3074	1.4124
Lamc1	1.1207	1.163	1.1534	1.2038	1.1471	1.2362	1.2131	1.2169	1.1215	1.1578	1.1207	1.1247	1.2306	1.2247	1.1581	1.3407	1.3195	1.1142	1.3014	1.5062	1.4693	1.8905	1.6218	1.1037	1.1338	1.064	1.1091	1.1902	1.2089	1.2052	1.1812	1.1746	1.2041	1.1445	1.2474	1.1722	1.0944	1.2333	1.3727	1.3199	1.4135	1.5079	1.7032	1.1447	1.7586	1.8028	1.7247	1.9325	2.0548
Lbp	1.6363	1.0655	1.0666	1.1438	1.1759	1.294	1.068	1.0804	1.0774	1.149	1.1384	1.1303	1.0414	1.1322	1.0887	1.0653	1.1033	1.0464	1.0894	1.0649	1.0813	1.184	1.1093	1.091	1.0991	1.6901	1.0345	1.0734	1.0929	1.146	1.0589	1.3931	1.0873	1.0459	1.0824	1.1748	1.0675	1.0791	1.1086	1.2067	1.2123	1.3532	1.1963	1.0388	1.2284	1.1763	1.1781	1.1383	1.0941
Lclat1	2.1775	2.1864	2.3388	2.3056	2.2634	2.1337	2.3264	2.2773	2.358	2.1573	2.1224	2.3913	2.4028	2.3861	2.4225	2.4699	2.3699	2.2411	2.387	2.4141	2.3332	2.3266	2.3548	2.1564	2.1545	2.1905	2.1105	2.126	2.2229	2.192	2.17	2.1406	2.2672	2.1084	2.3203	2.1071	1.9467	2.3215	2.3434	2.2911	2.3626	2.4113	2.3235	2.1247	2.3223	2.3867	2.2709	2.2226	2.3271
Ldlrap1	2.5763	1.8704	1.9626	1.8369	1.9065	2.6896	1.9488	2.0205	1.818	2.7374	2.4451	1.8395	1.8618	1.8733	1.8101	1.7911	1.9933	1.9094	1.7875	1.6885	1.88	1.9654	1.9104	1.7141	1.8495	2.5319	1.8011	1.8077	1.8859	1.8493	1.8612	2.6694	1.898	1.9689	1.8341	2.5416	2.3587	1.9019	1.8806	1.9082	1.9711	1.7895	1.8874	1.8944	1.9359	1.8737	1.8286	2.0443	1.946
Lgals1	2.9746	2.0883	2.3697	2.4259	2.2411	2.9533	2.5511	2.3857	2.6829	2.8441	2.7797	2.8666	2.8264	3.0738	3.1862	3.1325	3.246	2.2802	3.4076	3.479	3.5074	3.5277	3.6949	2.0725	1.9759	3.02	2.146	2.1847	2.4884	2.491	2.3072	2.9932	2.7147	2.432	2.8476	2.7987	2.6424	3.0664	3.025	3.2394	3.3865	3.3628	3.3954	2.3519	3.5006	3.5406	3.6121	3.6568	3.6549
Lgals3	1.4854	1.3064	1.2743	1.266	1.5117	1.4144	1.4711	1.6067	1.3435	1.6539	1.7172	1.5602	1.5257	1.2128	1.2244	1.3177	2.16	1.7023	1.5852	1.9004	1.8489	1.9865	2.3581	1.4326	1.3015	1.4617	1.355	1.3645	1.2836	1.2454	1.39	1.5252	1.201	1.5312	1.3109	1.6487	1.7003	1.3322	1.3316	1.365	1.6953	1.6497	2.1617	1.745	2.5539	2.6255	2.8978	3.3094	3.3197
Lgals7	1.5437	1.6135	1.7587	1.7321	1.6871	1.6252	1.7529	1.5964	1.7066	2.134	2.4375	1.742	1.6712	1.688	1.7936	1.8032	1.7664	1.9234	1.7636	1.9262	1.909	1.8963	2.0565	1.8372	1.7309	1.5077	1.7453	1.5266	1.7152	1.6012	1.5295	1.6099	1.7073	1.5362	1.6981	1.8338	2.0712	1.6494	1.6272	1.6296	1.7264	1.6893	1.6452	1.9571	1.6554	1.6912	1.7236	1.7681	1.8297
Lif	1.5477	2.2833	2.052	2.181	2.1677	2.0291	2.4852	2.2799	2.7401	2.1628	2.6355	2.7992	2.8089	2.8758	2.8502	2.6774	2.8696	3.0013	2.8399	2.6265	2.7108	2.3817	2.6423	2.528	2.7668	1.5086	2.8456	2.7492	2.717	2.7015	2.5544	2.2171	2.7941	2.5965	2.81	2.7675	3.2131	2.8053	2.814	2.8061	2.7482	2.6617	2.6921	3.1989	2.6056	2.6368	2.4997	2.19	2.1927
Lime1	2.8569	2.0799	2.1378	2.0244	2.0021	2.7766	2.0376	2.145	2.0208	2.6774	2.5845	2.071	1.9168	1.9878	1.9716	1.937	2.0935	2.4907	2.0985	2.0954	2.2235	2.2498	2.2103	2.2789	2.2781	2.8463	2.2212	2.0675	2.0571	2.0187	2.0438	2.78	1.9894	1.9871	1.8796	2.599	2.5519	1.9905	1.9107	2.0964	2.1894	2.0524	2.3155	2.5449	2.39	2.2598	2.4684	2.6036	2.4754
Litaf	2.0431	2.376	2.5559	2.5941	2.4871	2.3267	2.734	2.6782	2.8006	2.507	2.5835	2.8611	2.8205	2.8174	2.8839	2.8378	2.883	2.6611	2.8582	2.8811	2.8807	2.9786	2.9723	2.6031	2.4216	2.0453	2.7007	2.596	2.8136	2.7798	2.712	2.4368	2.8367	2.8217	2.8286	2.5942	2.6635	2.8159	2.7888	2.7039	2.7868	2.7224	2.6991	2.7129	2.7179	2.7567	2.7881	2.8517	2.9459
Lpcat1	2.3521	2.3134	2.3155	2.3311	2.2957	2.2078	2.3914	2.3625	2.3928	2.2233	2.1751	2.5038	2.3926	2.362	2.3738	2.3445	2.2214	2.2428	2.2775	2.2936	2.1198	2.3994	2.2036	2.3065	2.5722	2.3223	2.3426	2.3264	2.3514	2.3514	2.3262	2.2177	2.3625	2.3076	2.3772	2.2257	1.9786	2.3865	2.3591	2.1854	2.279	2.3133	2.1973	2.0312	2.1954	2.2013	2.2342	2.2159	2.2155
Lpin2	2.3323	2.1333	2.1297	2.1176	2.1695	2.5005	2.1625	2.1193	2.2415	2.3561	2.2421	2.3005	2.2441	2.325	2.2617	2.2627	2.2978	2.0159	2.1771	2.2178	2.3011	2.4005	2.2849	2.044	1.9246	2.3191	2.1069	2.0923	2.1225	2.0774	2.0981	2.5364	2.1611	2.0612	2.1323	2.3358	2.2431	2.1521	2.1709	2.125	2.1607	2.0903	2.1245	2.081	2.2108	2.1878	2.3275	2.358	2.4724
Lpp	1.9686	1.3081	1.2748	1.2144	1.3411	2.154	1.3914	1.3188	1.4708	1.9457	1.9193	1.5171	1.4635	1.5566	1.5448	1.4404	1.4943	1.8585	1.7672	1.7317	1.7559	1.869	2.067	1.4589	1.3968	1.9937	1.1326	1.4136	1.2907	1.2386	1.4419	1.9674	1.3135	1.4267	1.5277	2.1204	1.9371	1.6688	1.6604	1.562	1.7637	1.6235	1.8156	2.114	1.9093	1.9438	1.9966	2.1023	2.0428
Lpxn	2.3419	2.0708	2.1416	2.0128	2.0246	2.544	1.9205	1.983	1.9955	3.1074	2.8999	2.0506	2.1002	2.0928	2.2111	2.2089	2.2414	2.5087	2.3028	2.419	2.3945	2.4525	2.5674	1.9616	2.339	2.3323	1.9571	2.1374	2.1438	2.0972	2.3151	2.5415	2.1806	2.3964	2.3112	2.9155	2.8482	2.3422	2.3343	2.5309	2.6445	2.6644	2.8339	2.4957	2.8914	2.936	2.995	3.0275	3.1349
Lrdd	1.5076	1.9	1.91	1.9175	1.8423	1.5701	1.9044	2.1167	1.9239	1.5019	1.6066	1.9369	1.914	1.9341	1.8937	1.7995	1.8407	1.5227	1.7829	1.811	1.7798	1.6889	1.7313	1.7558	1.6312	1.5415	1.928	1.8907	1.8559	1.9248	1.7603	1.54	1.9201	1.8259	1.9392	1.3228	1.4591	2.0063	1.8732	1.9239	1.7801	1.84	1.8042	1.5574	1.8067	1.6826	1.6966	1.7202	1.5548
Lrmp	2.2271	2.8999	2.9439	2.903	2.876	2.1641	2.8801	2.973	2.7559	2.0049	1.6936	2.7199	2.7587	2.7304	2.7585	2.7448	2.4775	2.4164	2.7457	2.7055	2.776	2.8556	2.818	2.8495	2.6211	2.2203	2.6739	2.6392	2.6525	2.6468	2.707	2.2577	2.6836	2.7666	2.6323	1.9438	1.6077	2.6354	2.6113	2.6348	2.6421	2.5445	2.692	2.2494	2.7271	2.659	2.7375	2.8131	2.73
Lrrc33	2.4963	2.3241	2.3951	2.3398	2.2772	2.325	2.3572	2.45	2.3954	2.221	2.3521	2.4249	2.43	2.3202	2.3778	2.3593	2.0426	2.2549	2.3357	2.2401	2.2156	2.2602	2.1917	2.3858	2.4068	2.4592	2.2791	2.3011	2.3053	2.2274	2.2115	2.2928	2.2576	2.2386	2.124	2.2484	2.1252	2.2736	2.2409	2.1034	2.1643	2.1352	2.1016	2.1059	2.1001	2.0314	1.9599	2.2169	1.8987
Lrrc59	2.6281	3.0364	3.0803	3.1162	3.0868	2.6887	3.1145	3.1382	3.0767	2.7165	2.8181	3.0793	3.0704	3.0482	2.9813	2.9299	2.8257	2.8444	2.9401	2.908	2.8742	2.7808	2.8301	2.9883	3.0362	2.5899	3.1017	3.0529	3.1198	3.1303	3.0824	2.6515	3.1406	3.0805	3.1124	2.6701	2.8405	3.0917	3.1282	3.0407	2.9797	3.0538	2.9958	2.8123	2.9124	2.9394	2.8654	2.8289	2.8856
Lrrfip1	2.1518	1.8134	1.7413	1.6209	1.6971	2.1191	1.5832	1.7599	1.5723	2.31	2.5542	1.5359	1.4767	1.5047	1.6084	1.5002	1.6768	2.3841	1.7383	1.5052	1.7061	1.7495	1.5178	1.8175	1.8707	2.1744	1.6903	1.6975	1.6908	1.6645	1.7057	1.9922	1.6047	1.7957	1.5282	2.2179	2.3346	1.5219	1.5257	1.5604	1.6595	1.5955	1.6652	2.3893	1.8232	1.5969	1.8311	1.8531	1.8256
Lsp1	3.4238	2.8495	3.2154	3.1559	2.9996	3.3925	3.3076	3.0641	3.3164	3.215	3.0338	3.323	3.2492	3.2395	3.2992	3.2868	3.1811	2.871	3.3321	3.4147	3.3821	3.3035	3.4311	2.7774	2.9781	3.4559	2.7493	2.5177	2.73	2.6888	2.5953	3.3734	2.7435	2.6574	2.6859	3.1664	3.0471	2.7706	2.7787	2.7469	2.8062	2.8264	2.8047	2.8905	3.0034	2.7952	3.0375	3.1025	2.7934
Lst1	1.358	1.2632	1.2488	1.2137	1.1711	1.3116	1.2398	1.259	1.2129	1.3729	1.3228	1.2525	1.3271	1.368	1.3772	1.5672	1.6379	1.3076	1.6232	1.7125	1.5118	1.8586	2.0366	1.3046	1.4201	1.5562	1.4071	1.192	1.2063	1.2373	1.2281	1.284	1.2068	1.1818	1.2008	1.2945	1.3185	1.2659	1.2633	1.271	1.3713	1.5173	1.3989	1.2682	1.5782	1.548	1.7883	1.7457	1.921
Lta	2.0662	3.0259	2.9105	3.0364	2.8303	2.1672	3.1519	2.7949	3.2808	2.6271	3.0607	3.3376	3.3773	3.5171	3.5307	3.4122	3.3216	3.3572	3.4667	3.3599	3.3445	3.2895	3.601	3.3015	3.2956	2.0488	3.3485	3.3099	3.3449	3.3865	3.2471	2.1281	3.4225	3.2431	3.3426	2.4448	2.9198	3.3168	3.2912	3.2982	3.1893	3.2479	3.0737	3.4516	3.0995	3.2686	3.2375	3.134	3.1841
Ltb	3.6423	3.0819	3.1046	2.8835	2.8614	3.5445	3.0109	2.8053	3.1227	3.5481	3.6387	3.2207	3.2915	3.4011	3.3283	3.2127	3.3526	3.6088	3.2453	2.9993	3.3284	3.3769	3.2111	3.4382	3.4188	3.6101	3.1436	3.1542	3.0623	2.9664	2.9323	3.4619	3.0195	2.8941	2.9259	3.4132	3.4522	3.0746	3.0684	3.1617	3.2915	2.9741	3.3034	3.7006	3.3695	3.212	3.4437	3.5717	3.4709
Ltb4r1	1.0813	1.0755	1.0463	1.0902	1.0665	1.0444	1.0182	1.0675	1.0526	1.1233	1.051	1.0875	1.0228	1.0334	1.1123	1.026	1.0527	0.983	1.0721	1.0585	1.1082	1.1189	1.1674	1.0976	1.0643	1.0505	1.1086	1.0422	1.065	1.1389	1.1086	1.0958	1.1228	1.0628	1.0326	1.1444	0.95681	1.079	1.0934	1.033	1.1224	1.0764	1.0974	1.0428	1.2266	1.0814	1.4454	1.7559	1.4224
Ly6a	3.0163	3.0523	2.8026	2.7609	2.9147	2.6231	3.253	2.9899	3.4041	2.7332	2.9501	3.447	3.4573	3.4934	3.5329	3.5207	3.5177	3.6706	3.6509	3.6969	3.6883	3.5801	3.7487	3.3905	3.506	2.9795	3.7364	3.7972	3.8216	3.7991	3.7936	3.0447	3.8222	3.8042	3.8356	3.6328	3.7173	3.7974	3.8052	3.7532	3.7723	3.77	3.7972	3.8249	3.8181	3.8063	3.8097	3.8507	3.8011
Ly9	2.9625	2.7609	2.7677	2.7544	2.7023	2.8236	2.6993	2.6892	2.688	2.7049	2.7225	2.7667	2.7797	2.8313	2.8398	2.7513	2.8112	2.7326	2.7149	2.6863	2.5962	2.6309	2.5216	2.8265	2.7027	2.9511	2.7964	2.7692	2.7659	2.7393	2.6776	2.8205	2.6773	2.5976	2.7305	2.7071	2.738	2.7447	2.7552	2.756	2.8261	2.744	2.7755	2.7121	2.7538	2.7232	2.723	2.8252	2.7464
Lyrm1	1.3132	1.7552	1.6926	1.742	1.5695	1.2739	1.5989	1.6154	1.5817	1.3391	1.5292	1.5159	1.5282	1.5265	1.6044	1.6094	1.5648	1.5231	1.7071	1.8172	1.6904	1.4864	1.8463	1.6114	1.4571	1.4612	1.5562	1.6071	1.637	1.7129	1.7003	1.3269	1.6851	1.6036	1.693	1.4532	1.4804	1.5422	1.4637	1.5508	1.6073	1.6216	1.5482	1.5592	1.6636	1.5498	1.6874	1.7303	1.5295
M6pr	3.0666	3.3924	3.3222	3.3581	3.3167	3.0961	3.2685	3.2563	3.1773	3.3563	3.4265	3.0882	3.1156	3.0698	3.1063	3.1618	3.1729	3.5845	3.061	3.1472	3.0413	2.987	3.1075	3.44	3.4059	3.0914	3.3547	3.3759	3.3095	3.2953	3.3415	3.092	3.2155	3.2779	3.1808	3.3344	3.4567	3.0393	3.065	3.0711	3.0909	3.0721	3.0064	3.5516	3.0135	3.0571	2.9891	2.974	3.0956
Maff	3.093	2.0284	1.8254	1.9088	1.8517	2.9841	1.9414	1.8744	1.9223	2.6917	2.8952	1.9973	1.8421	1.757	1.871	1.801	2.2161	2.7124	1.8598	1.7431	1.8082	1.8744	1.812	2.2377	2.3037	3.0514	2.4159	2.3722	2.3004	2.3382	2.1248	2.9582	2.208	2.1449	2.0937	2.8464	3.0716	1.97	1.9407	1.8549	1.8856	1.819	1.9834	2.8063	1.9811	1.9979	2.1117	2.1305	2.1364
Mafg	2.1475	2.3707	2.2128	2.3278	2.2311	2.381	2.1621	2.3229	2.0544	2.3219	2.4331	2.0123	2.074	2.005	2.0727	2.0933	1.9344	2.4072	2.0223	1.9824	2.0324	2.0624	1.9458	2.5195	2.5629	2.0676	2.4825	2.3911	2.2915	2.3556	2.2638	2.2749	2.2036	2.2705	2.1186	2.1983	2.3949	2.1403	2.1286	2.1193	2.0802	2.104	2.0634	2.4389	2.0618	2.0161	2.0816	2.0888	2.0974
Maged2	1.1208	1.1686	1.0907	1.1188	1.1897	1.254	1.1469	1.1356	1.2015	1.123	1.0523	1.2282	1.1435	1.2294	1.1407	1.2391	1.3567	1.124	1.2775	1.5429	1.3775	1.643	1.835	1.2255	1.0687	1.1085	1.1433	1.0734	1.2093	1.1979	1.1305	1.2112	1.1231	1.1294	1.1349	1.083	1.1863	1.1336	1.2375	1.1365	1.1197	1.1549	1.2158	1.0498	1.2997	1.5204	1.5267	1.4634	1.8286
Maoa	1.327	2.225	2.1678	2.3054	2.3134	1.4452	2.2851	2.2808	2.2352	1.6949	1.4278	2.1709	2.0919	2.003	2.1941	2.263	2.0942	1.7087	2.1963	2.2106	2.1258	1.8367	2.1116	1.9331	1.7524	1.1827	2.0005	2.1265	2.0985	2.2635	2.2343	1.5141	2.1865	2.2542	2.176	1.5503	1.4488	2.1145	2.1141	2.0755	2.0203	2.1587	1.8731	1.4108	1.8244	1.9638	1.7836	1.3855	1.6526
Map3k1	2.5296	1.8929	1.982	1.9217	1.8495	2.7186	1.879	1.9941	1.9056	2.7552	2.6669	1.9234	1.9762	2.0125	2.0491	2.0098	2.3663	2.3301	2.0951	2.1071	2.2022	2.2806	2.0748	1.868	1.9763	2.5192	1.8689	1.8651	1.8354	1.8788	1.7581	2.685	1.856	1.9234	1.8539	2.7811	2.6513	1.9628	1.9414	2.0735	2.2334	2.039	2.3061	2.2141	2.3169	2.2973	2.4355	2.4641	2.4964
Map3k14	1.8095	1.5668	1.5479	1.5064	1.5538	2.0464	1.4453	1.5794	1.4076	2.189	2.3059	1.4742	1.4684	1.4299	1.4213	1.5036	1.4156	2.0403	1.4854	1.4936	1.3293	1.4985	1.4483	1.4727	1.5187	1.7723	1.4654	1.5805	1.5907	1.4739	1.6351	1.9697	1.5149	1.5843	1.5584	2.148	2.2537	1.5378	1.5075	1.4304	1.5387	1.6073	1.4865	1.9739	1.5004	1.5826	1.5856	1.4672	1.5742
Map3k5	2.2563	2.0545	2.1008	2.1181	2.0411	2.3048	1.9826	1.9855	1.9348	2.1663	2.1688	1.9375	1.9672	2.0039	1.9557	1.9535	1.8912	2.3038	2.0049	2.0681	2.0111	2.1446	2.0853	2.1471	2.2912	2.2219	2.0374	1.9995	2.0441	2.0368	1.9016	2.2303	1.9777	2.0557	2.0174	2.3031	2.2943	2.0676	2.0568	2.173	2.3114	2.3182	2.444	2.3431	2.417	2.3847	2.3597	2.4472	2.3421
Map3k8	1.8057	1.6921	1.6963	1.7208	1.8661	1.889	1.9589	1.929	2.0016	2.1181	2.4401	1.9732	2.0558	2.1194	2.3072	2.3389	2.6237	2.3635	2.4321	2.4579	2.4383	2.3332	2.4877	1.9354	1.7383	1.9678	1.5945	1.576	1.5241	1.5175	1.612	2.608	1.4611	1.5229	1.6272	2.3909	2.5217	1.8257	1.7485	2.1447	2.3392	2.1349	2.4477	2.5506	2.411	2.3762	2.4968	2.5836	2.447
Map4k4	2.5436	2.1349	2.1062	2.0828	2.1944	2.6735	2.1212	2.2	2.0941	2.7681	2.7515	2.204	2.1537	2.1691	2.1355	2.1754	2.1651	2.4977	2.135	2.1886	2.2012	2.2239	2.2323	2.1053	2.0189	2.5661	2.0798	2.0607	2.0256	2.101	2.1538	2.6936	2.0599	2.1138	2.102	2.7384	2.7594	2.1545	2.2758	2.1466	2.1667	2.253	2.2742	2.4023	2.245	2.3326	2.3428	2.4131	2.4483
Mapk3	2.2533	1.9981	2.0052	2.0838	2.0874	2.1781	2.1568	2.1127	2.1448	2.1211	2.0082	2.1954	2.2297	2.2175	2.3189	2.3388	2.4845	2.0141	2.4597	2.5194	2.5618	2.6638	2.6694	1.8447	1.8969	2.2299	1.9548	1.9339	2.0235	2.0476	2.0627	2.1603	2.115	2.0527	2.1608	1.9785	1.8062	2.2097	2.2011	2.2754	2.3525	2.3316	2.3894	1.9473	2.5385	2.5676	2.6285	2.6805	2.7703
Mapk6	1.4021	1.6237	1.5066	1.5417	1.5443	1.5016	1.5238	1.3177	1.5332	1.7247	1.9487	1.4729	1.4937	1.5426	1.4602	1.4821	1.4526	1.9807	1.4161	1.4801	1.3478	1.44	1.4202	1.6914	1.6827	1.4783	1.5908	1.6926	1.5899	1.5482	1.6239	1.485	1.5661	1.5717	1.5125	1.7157	1.9932	1.5033	1.5032	1.4725	1.5042	1.6239	1.6148	1.9036	1.4474	1.6127	1.482	1.5512	1.7113
Mapk7	1.941	1.8018	1.7303	1.7398	1.7664	1.8673	1.8379	1.9499	1.7056	2.0007	2.0533	1.7336	1.6711	1.7257	1.7974	1.7896	1.812	2.179	1.756	1.6972	1.7391	1.8754	1.8454	1.8897	2.0047	1.8404	1.8454	1.764	1.7715	1.7545	1.8338	1.9094	1.8196	1.845	1.7067	1.9378	1.8693	1.7215	1.8119	1.7261	1.8495	1.7894	1.7167	2.1056	1.7814	1.7327	1.7385	1.8434	1.796
Mapkapk2	2.1832	2.27	2.2686	2.304	2.2682	2.3002	2.2671	2.5425	2.2812	2.4723	2.535	2.25	2.3557	2.2809	2.3044	2.3453	2.3918	2.5673	2.4151	2.3669	2.4475	2.5501	2.4615	2.3016	2.4177	2.1376	2.3848	2.2268	2.2528	2.1891	2.2521	2.327	2.2311	2.2736	2.264	2.426	2.4976	2.3247	2.3365	2.4336	2.5024	2.4933	2.5479	2.4164	2.511	2.5938	2.5246	2.643	2.5889
Mapkbp1	2.0395	2.2919	2.1645	2.157	2.1947	2.1565	1.8819	2.2926	1.7528	1.9148	1.7338	1.757	1.6452	1.714	1.8819	1.9168	2.2059	1.8798	1.9734	2.1492	1.9663	2.008	2.45	2.2274	2.173	2.0296	2.238	2.293	2.1696	2.2533	2.2628	2.17	2.0409	2.1474	1.9404	1.85	2.0291	1.8519	1.9303	1.9013	1.9324	2.0983	2.022	1.9088	2.1572	2.3747	2.3206	2.1983	2.5701
Marcks	1.5664	1.9067	1.5431	1.8758	2.1527	1.5779	1.7294	2.1671	1.7953	1.5452	1.7094	1.6937	1.7302	1.6456	1.7277	1.7788	1.7591	1.7742	1.7595	1.9886	1.7736	1.6472	2.0666	1.7469	1.6981	1.5754	1.5049	1.6288	1.4766	1.523	1.6383	1.5495	1.4767	1.6168	1.4557	1.5926	1.8564	1.4141	1.3594	1.3674	1.5087	1.4527	1.5313	1.7986	1.5393	1.663	1.5143	1.5143	1.6032
Marcksl1	2.4668	2.9335	3.0706	3.0028	2.9324	2.7104	3.0657	3.0534	3.0594	3.1702	3.4318	2.963	3.0771	3.0029	3.0199	3.0508	2.9241	3.5762	2.8694	2.9527	2.8038	2.6365	2.805	3.2873	3.1932	2.3728	3.0911	2.8279	2.8141	2.7949	2.7152	2.5893	2.7104	2.668	2.7368	2.9654	3.2589	2.6322	2.6134	2.6975	2.6847	2.5663	2.6374	3.4459	2.5476	2.3961	2.3153	2.3906	2.2256
Max	2.6766	2.751	2.7725	2.7076	2.757	2.7868	2.8477	2.6614	2.9034	2.8356	2.7467	2.8564	2.9181	2.8265	2.7193	2.6929	2.7218	2.7914	2.6351	2.5796	2.6857	2.588	2.5803	2.7493	2.6138	2.7171	2.8737	2.9401	2.9742	2.9283	3.0016	2.7834	2.9782	3.0159	2.9853	2.9761	2.9401	2.8707	2.9146	2.7548	2.7153	2.5112	2.6855	2.8838	2.6812	2.5478	2.6456	2.688	2.6015
Mboat2	1.4263	1.3539	1.329	1.4476	1.4066	1.3546	1.3825	1.4007	1.3736	1.4149	1.4263	1.3838	1.4587	1.4747	1.501	1.4588	2.1988	1.4099	1.5078	1.4721	1.6961	1.9	1.5163	1.4034	1.517	1.3688	1.5121	1.3978	1.4237	1.4026	1.4537	1.4141	1.4484	1.3808	1.4595	1.465	1.4753	1.4058	1.4454	1.5671	1.7602	1.5585	1.8304	1.3581	1.9963	1.8971	1.996	2.1586	2.2264
Mboat7	2.4838	2.5761	2.6451	2.6604	2.6348	2.476	2.6201	2.7635	2.573	2.507	2.4991	2.5082	2.5368	2.5291	2.5745	2.6071	2.4812	2.3537	2.499	2.5649	2.4418	2.5539	2.5419	2.3986	2.3693	2.4265	2.6772	2.646	2.7734	2.6728	2.6428	2.482	2.7078	2.6331	2.6435	2.451	2.3373	2.5538	2.6	2.5047	2.5213	2.5724	2.5346	2.2615	2.5201	2.535	2.454	2.5181	2.5157
Mbtd1	2.4201	2.3617	2.2577	2.2993	2.2943	2.5916	2.2614	2.4228	2.225	2.7393	2.6626	2.2529	2.191	2.3689	2.2711	2.2132	2.3197	2.4644	2.229	2.1552	2.2542	2.347	2.2312	2.4339	2.1903	2.4463	2.372	2.3477	2.2784	2.2868	2.3412	2.5099	2.2874	2.3944	2.2147	2.7544	2.6756	2.254	2.1844	2.2189	2.2357	2.1434	2.1995	2.4533	2.1697	2.1342	2.1385	2.2846	2.3014
Me2	2.7304	2.6079	2.677	2.7014	2.6935	2.6837	2.7483	2.5862	2.8219	2.6461	2.5393	2.8608	2.8437	2.8917	2.8328	2.7402	3.1392	2.5007	2.7978	2.7286	2.8712	2.9036	2.572	2.4811	2.4402	2.7727	2.5449	2.6363	2.6642	2.6849	2.673	2.6838	2.7841	2.7235	2.8501	2.596	2.5454	2.8616	2.8572	2.8661	2.9313	2.8146	2.9928	2.4495	3.0573	2.9133	3.0788	3.154	2.9981
Mecr	1.8878	2.4657	2.4645	2.4733	2.4155	1.8761	2.4539	2.4362	2.4041	1.6731	1.8826	2.4071	2.34	2.4007	2.3775	2.3819	2.2597	2.1643	2.2949	2.2496	2.2512	2.1588	2.0901	2.4892	2.3319	1.8968	2.4618	2.4338	2.4284	2.5022	2.4342	1.8812	2.3863	2.412	2.3986	1.7882	1.7609	2.3962	2.3624	2.3728	2.3582	2.34	2.2914	2.2178	2.2445	2.1999	2.2041	1.9532	2.0152
Mettl8	2.0345	1.8857	2.0019	1.9487	1.7844	1.8677	2.0242	1.7933	2.1093	1.4002	1.3276	2.1089	2.1733	2.1743	2.1501	2.0887	1.9073	1.4689	2.1367	2.0075	2.0191	2.0963	2.0474	1.7306	1.5631	2.089	1.7993	1.6755	1.9269	1.87	1.6429	1.8276	2.0249	1.6291	2.0027	1.4289	1.1437	2.0255	2.0013	1.9574	1.9136	1.9407	1.7845	1.4521	1.7986	1.8749	1.7818	1.7873	1.5475
Mfge8	2.0097	1.6207	1.6759	1.6527	1.6702	1.9823	1.7156	1.7605	1.7936	1.9127	1.8725	1.654	1.7381	1.6503	1.7844	1.6653	1.9728	1.7705	1.9204	1.9638	2.0751	1.9989	2.0608	1.6397	1.5107	2.0568	1.4299	1.5272	1.5903	1.5435	1.4953	2.0737	1.6528	1.4849	1.679	1.9254	1.7221	1.6488	1.606	1.7162	1.7985	1.6889	1.923	1.77	1.9184	2.067	2.1725	1.9846	2.2688
Mgll	1.1163	1.4234	1.4112	1.7301	1.5552	0.97689	1.5836	1.5681	1.5596	1.0155	1.2073	1.4323	1.4313	1.265	1.2847	1.2571	1.2512	1.8079	1.2728	1.1609	1.1445	1.1928	1.2259	1.992	2.158	1.1333	1.2842	1.1558	1.1637	1.2379	1.1648	1.1581	1.2347	1.1501	1.2231	1.1676	1.1018	1.2538	1.1608	1.2489	1.2356	1.2313	1.2456	1.3865	1.2623	1.2409	1.3346	1.6608	1.4177
Mical1	2.4231	1.467	1.7827	1.6164	1.5246	2.3892	1.791	1.8491	1.9801	2.5038	2.2318	2.0183	2.0355	2.2163	2.2226	2.22	2.1387	1.9897	2.3568	2.3558	2.4159	2.4922	2.3595	1.4925	1.7279	2.3807	1.4493	1.416	1.5825	1.5974	1.4566	2.3292	1.6729	1.6206	1.8963	2.208	1.9945	2.0362	2.0262	2.1002	2.2541	2.1576	2.3746	1.8761	2.431	2.368	2.4656	2.5811	2.447
Mina	2.6006	3.0813	3.0455	3.0316	3.037	2.3849	3.0312	2.9305	2.9662	2.4409	2.5636	2.8929	2.8896	2.7888	2.8643	2.8834	2.66	2.8832	2.8224	2.798	2.7162	2.5725	2.6036	3.046	2.8902	2.646	3.0891	3.1763	3.1181	3.0922	3.1316	2.3773	3.1015	3.0997	3.0483	2.4262	2.5913	2.9469	2.9498	2.8641	2.8376	2.9561	2.835	2.8698	2.7556	2.8959	2.6917	2.6609	2.5738
Mllt3	2.6304	2.1329	2.281	2.2459	2.299	2.6463	2.2104	2.3582	2.1761	2.3785	2.5472	2.2334	2.2152	2.1827	2.1969	2.1366	2.2299	2.4063	2.1812	2.1439	2.2459	2.3204	2.3367	2.0097	2.204	2.5816	2.2409	2.2664	2.3091	2.2418	2.3114	2.5795	2.3451	2.3408	2.2918	2.3379	2.39	2.3103	2.3205	2.2625	2.2859	2.1834	2.3509	2.346	2.3442	2.2372	2.2681	2.3382	2.2426
Mllt6	1.6795	1.9053	1.8082	1.868	1.8503	1.7296	1.8909	1.934	1.7497	1.6767	1.5895	1.811	1.6377	1.6459	1.5928	1.6215	1.6325	1.7226	1.5916	1.5653	1.4751	1.4328	1.5191	1.7745	1.9166	1.71	2.1747	2.0954	1.9634	1.9905	1.9723	1.7953	1.9204	1.9895	1.8335	1.7785	1.8013	1.7857	1.8248	1.7219	1.6442	1.6538	1.5414	1.9171	1.6332	1.5462	1.4497	1.5035	1.4671
Mmachc	1.3164	2.3118	2.3931	2.4073	2.3656	1.0027	2.3842	2.333	2.3127	1.109	1.2252	2.276	2.3461	2.1987	2.2032	2.288	1.9	1.8793	2.1434	2.1861	1.9526	1.7122	2.0242	2.2559	2.1191	1.3883	2.3473	2.3319	2.392	2.3426	2.3404	1.0392	2.3715	2.3535	2.3512	1.2852	1.3771	2.2467	2.3084	2.212	2.0866	2.1557	2.0126	1.8613	1.9763	2.0397	1.7542	1.4947	1.4308
Mmd	2.3441	2.5106	2.6993	2.5847	2.5047	2.2889	2.5861	2.44	2.5887	2.4767	2.4365	2.514	2.5505	2.47	2.4664	2.4554	2.1932	2.4714	2.4046	2.4024	2.3375	2.3789	2.4086	2.6431	2.5185	2.4071	2.1893	2.2401	2.2997	2.2487	2.1896	2.2561	2.3051	2.2513	2.414	2.2721	2.2313	2.405	2.4387	2.363	2.3717	2.2522	2.2593	2.3907	2.3395	2.2898	2.3461	2.2548	2.2424
Moap1	2.1498	2.3898	2.3857	2.4649	2.4794	2.29	2.4973	2.4623	2.5192	2.4125	2.4007	2.5022	2.4669	2.527	2.5103	2.5097	2.3721	2.1819	2.3941	2.4018	2.3285	2.2594	2.3074	2.3687	2.2757	2.1742	2.3754	2.4149	2.4299	2.518	2.4335	2.2875	2.5012	2.4379	2.512	2.4005	2.3396	2.5523	2.4763	2.5099	2.5233	2.5143	2.3833	2.2431	2.372	2.3851	2.2766	2.1881	2.0982
Mpdu1	2.2492	2.266	2.2669	2.2898	2.3082	2.4261	2.2954	2.3554	2.3214	2.3435	2.2423	2.3093	2.2771	2.2584	2.3025	2.2649	2.2674	2.2063	2.208	2.1855	2.1703	2.0616	2.1007	2.2292	2.2377	2.2821	2.3431	2.2779	2.3314	2.2907	2.3662	2.3544	2.2721	2.3493	2.3395	2.3205	2.1152	2.2815	2.3297	2.346	2.3218	2.2532	2.2373	2.2303	2.2109	2.1754	2.1457	2.0465	1.9443
Mpzl2	1.2242	1.2347	1.2491	1.2319	1.2734	1.236	1.2702	1.3483	1.2751	1.178	1.1878	1.2893	1.328	1.4492	1.4827	1.5263	1.7507	1.2668	1.5697	1.4444	1.5456	1.6642	1.3765	1.2009	1.2227	1.2073	1.2728	1.3516	1.3262	1.5189	1.528	1.208	1.5768	1.5438	1.622	1.2116	1.1978	1.4543	1.4752	1.7035	1.6572	1.3816	1.5105	1.2286	1.4632	1.3659	1.3522	1.4082	1.4548
Ms4a4b	3.7932	3.3446	3.5075	3.3642	3.377	3.7146	3.3695	3.3786	3.3673	3.7815	3.7573	3.35	3.3715	3.4902	3.5367	3.5654	3.5715	3.7868	3.6529	3.7082	3.7274	3.7326	3.7556	3.4302	3.615	3.8134	2.9991	3.1028	3.0519	2.7524	2.9612	3.7615	2.8763	3.053	2.8658	3.8645	3.8004	3.0179	2.984	3.1753	3.3371	3.0736	3.4006	3.7328	3.5252	3.4218	3.488	3.6998	3.5288
Ms4a4c	2.2414	2.0069	2.2693	2.0705	2.0067	2.0433	2.1733	2.006	2.2196	2.1383	2.246	2.2441	2.2539	2.3109	2.2811	2.3846	2.2311	2.3034	2.5847	2.4972	2.6697	2.5859	2.9509	2.1612	2.3361	2.2603	1.8873	1.9192	1.966	1.8628	1.8466	2.1788	1.8831	1.8419	1.8644	2.2697	2.3943	1.9212	1.9193	1.9113	1.9874	1.9399	2.0402	2.4601	2.1344	1.9691	2.0631	2.1561	2.016
Ms4a6c	2.4007	1.6535	1.6274	1.5977	1.6378	2.2891	1.6487	1.6808	1.6941	2.2429	2.2498	1.7876	1.7267	1.6442	1.701	1.7176	1.6572	2.4893	1.6358	1.4625	1.5628	1.4974	1.5472	1.7622	2.1012	2.3869	1.4621	1.5604	1.528	1.4684	1.5489	2.2415	1.5703	1.5426	1.4648	2.4348	2.4465	1.468	1.4852	1.5505	1.5244	1.4829	1.4502	2.4047	1.4715	1.4714	1.3943	1.5908	1.4404
Mt2	1.2829	1.4741	1.392	1.493	1.558	1.4653	1.55	1.5074	1.5767	1.3218	1.2436	1.5421	1.4723	1.4304	1.4809	1.4993	2.9348	1.3326	1.5872	1.6964	1.8019	1.9177	2.0699	1.3005	1.281	1.3672	1.5576	1.8067	1.9087	2.1622	2.2776	1.2898	2.2776	2.2174	2.3272	1.3003	1.4348	2.1562	2.1604	2.3005	2.529	2.3052	2.939	1.2855	2.8965	3.0111	3.1356	3.245	3.19
Mtss1	2.7393	1.9474	2.0203	1.9426	2.0089	2.6624	2.1622	2.0063	2.1777	2.3997	2.3416	2.2836	2.2828	2.3209	2.3438	2.4013	2.5079	2.2788	2.3535	2.4015	2.3667	2.4521	2.4429	2.0036	2.3197	2.7376	1.7654	1.9574	2.0742	2.1228	2.0966	2.7075	2.2327	2.1421	2.1623	2.3788	2.3865	2.1977	2.227	2.2368	2.335	2.3638	2.2827	2.3343	2.3612	2.4974	2.492	2.4519	2.6402
Mvp	1.7535	1.8432	1.8281	1.8124	1.8477	1.6488	1.7058	1.8632	1.4366	1.8758	1.9358	1.2376	1.4505	1.45	1.3326	1.5452	1.3855	2.1105	1.4336	1.6716	1.4561	1.3644	1.5878	1.8497	1.6842	1.7014	1.866	1.8559	1.8892	1.7874	1.8899	1.691	1.7455	1.8578	1.6753	1.9005	1.9136	1.557	1.4725	1.5741	1.4459	1.613	1.5569	2.0172	1.5804	1.5744	1.4519	1.639	1.5364
Mxd1	1.388	1.2903	1.2176	1.2795	1.2632	1.5165	1.2942	1.278	1.3154	1.3966	1.422	1.3656	1.2486	1.312	1.2717	1.2389	1.3448	1.3831	1.3399	1.3549	1.3058	1.3678	1.3314	1.1982	1.4152	1.4757	1.2436	1.2636	1.2881	1.2659	1.1956	1.5296	1.2401	1.2517	1.282	1.5664	1.7964	1.3223	1.3173	1.2474	1.3045	1.3483	1.3613	1.391	1.3232	1.4147	1.4575	1.5079	1.446
Mxi1	1.4857	1.1913	1.2174	1.3025	1.2556	1.7807	1.2337	1.101	1.3103	1.9089	1.5738	1.4934	1.4853	1.5432	1.6406	1.72	2.3377	1.2915	1.8543	1.9246	1.8673	2.361	2.0733	1.1891	1.1695	1.5453	1.1265	1.2533	1.2384	1.1824	1.2875	1.6136	1.2205	1.352	1.3839	1.8955	1.7552	1.423	1.5441	1.4888	1.7216	1.7048	2.0555	1.2098	2.1987	2.1753	2.1139	2.521	2.3606
Myb	2.8621	1.8906	2.3629	2.1358	2.2087	3.1624	2.293	2.2732	2.3353	2.966	2.8065	2.465	2.4178	2.4357	2.5441	2.4835	2.4324	2.4317	2.6497	2.4291	2.6737	2.7983	2.6517	1.8531	2.1335	2.8093	1.708	1.7328	2.0011	1.817	2.1025	2.9845	2.0182	2.0273	1.9251	2.6028	2.445	2.1264	2.1146	2.1317	2.331	2.0923	2.439	2.2774	2.4202	2.3736	2.4091	2.3846	2.3332
Mycbp2	3.4158	2.9575	2.9876	2.9088	2.9133	3.3661	2.9455	2.9109	2.9031	3.324	3.3008	2.9241	2.9278	2.8902	2.9018	2.8869	2.8404	3.2529	2.8781	2.8585	2.8645	2.8273	2.9497	3.0117	3.1452	3.3995	2.8984	2.9686	2.9467	2.8087	2.8895	3.3237	2.9354	2.8937	2.9272	3.3458	3.2577	2.8364	2.8599	2.7557	2.8509	2.827	2.7833	3.258	2.8141	2.779	2.8018	2.8401	2.8814
Myd88	2.7959	2.6759	2.6858	2.679	2.7343	2.8724	2.7506	2.7772	2.7785	2.8855	2.8885	2.8253	2.8371	2.7848	2.647	2.6002	2.4275	2.8307	2.5353	2.4987	2.4656	2.3429	2.5053	2.6956	2.7546	2.8966	2.8151	2.8518	2.8969	2.8772	2.9033	3.1492	2.983	2.9626	2.9749	3.0895	3.0599	3.0096	3.041	2.9132	2.8488	2.8585	2.7883	2.8166	2.7789	2.747	2.6369	2.7026	2.5742
Myo10	1.8212	1.5835	1.4688	1.5683	1.6188	1.9049	1.474	1.5597	1.3345	1.853	1.8967	1.4636	1.3931	1.351	1.2905	1.4389	1.5824	1.9959	1.3837	1.5485	1.4007	1.4838	1.6406	1.7522	1.9479	1.8386	1.747	1.6241	1.5836	1.5851	1.5685	1.8268	1.558	1.5378	1.5112	1.8294	1.7101	1.4715	1.5956	1.4565	1.4813	1.498	1.5369	1.8462	1.5586	1.6195	1.6795	1.719	1.8389
Myo18a	2.5398	1.9749	2.0381	2.1116	1.9519	2.4347	2.2035	2.1741	2.2254	2.0653	2.0539	2.2622	2.198	2.1464	2.2317	2.2182	2.3303	1.801	2.2996	2.3248	2.3812	2.342	2.3211	1.7886	1.9385	2.4708	2.008	1.9939	2.0178	1.9559	1.946	2.5358	2.0843	1.9691	2.0802	2.1302	1.7629	2.1243	2.1598	2.0953	2.1196	2.1447	2.1472	1.801	2.2222	2.1974	2.2718	2.378	2.2628
Myst4	2.4452	1.765	1.7519	1.6507	1.7442	2.4015	1.7267	1.7532	1.7046	2.3627	2.1191	1.5041	1.8287	1.7825	1.8287	1.9299	2.137	1.9583	1.8965	1.8931	1.9336	2.0672	1.9837	1.589	1.6806	2.4638	1.689	1.6933	1.682	1.5526	1.6791	2.3971	1.6152	1.6906	1.6864	2.3682	1.9953	1.7194	1.7538	1.9214	2.0069	1.9982	2.0855	1.9965	2.2498	2.2871	2.3058	2.3533	2.4313
Naca	3.7486	3.8478	3.8643	3.862	3.868	3.7652	3.8353	3.8507	3.8087	3.7834	3.7936	3.7326	3.7932	3.8387	3.7815	3.7912	3.7639	3.7369	3.7753	3.8406	3.7988	3.8219	3.8377	3.8446	3.7366	3.7768	3.8997	3.8207	3.8526	3.8552	3.8445	3.767	3.8435	3.8564	3.8056	3.7817	3.7763	3.7961	3.7839	3.8165	3.7718	3.7718	3.7638	3.8063	3.7588	3.8312	3.7942	3.7733	3.8481
Naga	2.0478	1.6905	1.7081	1.5684	1.6092	2.1222	1.7263	1.6499	1.7644	2.0455	2.0416	1.6121	1.7939	1.7857	1.8415	1.8442	1.9938	1.8771	1.9772	2.0215	2.0098	2.3085	2.1074	1.6123	1.8198	2.1183	1.624	1.727	1.6069	1.6478	1.5776	2.1724	1.6155	1.6092	1.7442	2.0459	2.0023	1.7393	1.7086	1.779	1.8867	1.8988	1.8738	1.8098	1.9483	2.0652	2.0595	2.1914	2.272
Narf	2.1466	1.5905	1.7268	1.5949	1.5655	2.2647	1.8343	1.7762	1.9334	2.1932	1.9496	1.8818	1.9421	2.141	2.1624	2.1581	2.4045	1.6855	2.1356	2.2518	2.1989	2.2745	2.1234	1.6115	1.5708	2.1921	1.4518	1.5308	1.6191	1.5232	1.5304	2.2772	1.5008	1.6188	1.7263	2.078	1.7424	1.9117	1.8942	2.1602	2.2163	2.1416	2.1396	1.6581	2.1833	2.1815	2.2126	2.2973	2.2405
Narg2	2.3584	2.4541	2.4829	2.4195	2.3478	1.9412	2.4534	2.3381	2.4225	2.0741	1.9627	2.3849	2.4668	2.3861	2.4576	2.486	2.3521	2.4268	2.4131	2.3713	2.3939	2.39	2.4265	2.4025	2.3591	2.3742	2.4265	2.428	2.4342	2.385	2.2761	1.9547	2.3454	2.3195	2.3697	2.0645	1.8981	2.3718	2.3663	2.4486	2.4452	2.4171	2.3801	2.3431	2.3803	2.3975	2.4111	2.3124	2.246
Ncdn	2.4802	2.5218	2.4797	2.5077	2.5166	2.3743	2.4598	2.5929	2.502	2.361	2.385	2.3508	2.4206	2.4263	2.3854	2.3368	2.2097	2.5542	2.235	2.1629	2.1198	1.9823	2.0853	2.551	2.4795	2.4216	2.6067	2.5092	2.5059	2.4563	2.4766	2.3374	2.477	2.49	2.4606	2.2145	2.2764	2.3817	2.4221	2.3858	2.2451	2.2319	2.1945	2.4781	2.1445	2.0559	2.0149	2.0503	1.8561
Nckap1	1.793	2.1736	1.874	2.0134	2.0646	1.8472	2.0694	2.1266	2.0509	2.3062	2.3015	2.1155	2.1742	2.1373	2.3225	2.4237	2.5049	2.036	2.566	2.6875	2.5338	2.4411	2.6446	2.116	1.9319	1.8651	2.3247	2.3595	2.1465	2.3003	2.3129	1.8947	2.2645	2.3515	2.3069	2.2531	2.0399	2.315	2.3087	2.3682	2.4254	2.6073	2.5013	1.9831	2.5254	2.6703	2.662	2.354	2.371
Ncoa1	2.3841	1.9357	1.8499	1.7713	1.8764	2.4053	1.8536	2.0627	1.8346	2.4175	2.4795	1.9053	1.9046	1.9621	1.9454	1.9915	1.9011	2.0895	1.9963	1.9917	1.8657	2.0186	2.0607	1.9106	2.0536	2.3671	2.0094	1.8815	1.8805	1.8882	1.8995	2.3728	1.9425	1.8696	2.0389	2.4007	2.3594	2.0704	2.0332	2.1127	2.1402	2.1174	2.1513	2.0357	2.1119	2.1858	2.0486	2.0475	2.1635
Ndrg1	1.5576	1.4826	1.4721	1.3204	1.3714	1.4513	1.4558	1.5634	1.4047	1.9559	1.8503	1.4138	1.4623	1.5293	1.8114	1.7975	2.8934	2.1719	1.8545	1.9477	2.0859	2.5129	2.057	1.8875	1.9216	1.5976	1.704	1.4571	1.4914	1.4854	1.3668	1.6921	1.3963	1.4101	1.4027	1.8643	1.7462	1.4744	1.4513	1.7527	2.129	1.9272	2.3432	2.0667	2.3625	2.4603	2.5466	2.8684	2.931
Ndrg2	1.8048	1.6792	1.8285	1.8041	1.7349	1.7856	1.8988	1.7716	1.873	1.7041	1.6278	1.8552	1.9582	2.1655	2.2295	2.3122	2.8078	1.4892	2.4266	2.4099	2.5457	2.6794	2.5747	1.4537	1.4893	1.9152	1.7005	1.6864	1.7684	1.8032	1.8132	1.8163	1.7183	1.7966	1.8427	1.6533	1.4399	1.8748	1.8677	2.1007	2.374	2.2107	2.4818	1.5998	2.5536	2.6134	2.6151	2.6645	2.4856
Ndrg4	1.0966	1.0406	1.048	1.0375	1.0332	1.0992	1.1188	1.1331	1.1035	1.1395	1.1672	1.1155	1.1197	1.0289	1.1485	1.0691	1.3149	1.134	1.2972	1.3182	1.4321	1.7312	1.8087	1.0426	1.1434	1.1037	1.0576	1.0439	1.0504	1.0614	1.0983	1.1537	1.0508	1.1031	1.1097	1.2263	1.0061	1.1139	1.1382	1.1144	1.2511	1.2494	1.3352	1.0831	1.5598	1.58	1.7318	1.7795	2.0912
Ndufv3	3.1629	2.9823	3.0674	3.0726	3.0316	3.1526	3.1189	3.102	3.1739	3.0674	2.8909	3.2078	3.1542	3.3165	3.3124	3.3272	3.6229	2.7179	3.4738	3.4606	3.578	3.6791	3.5405	2.8146	2.8139	3.1533	2.9447	2.9112	2.9882	2.9613	2.9169	3.1924	3.0015	2.996	3.0559	3.0345	2.9305	3.1537	3.104	3.2933	3.4683	3.3429	3.5998	2.7653	3.6396	3.583	3.6757	3.7412	3.7728
Nedd4	1.3336	1.2338	1.2595	1.2123	1.3041	1.2914	1.389	1.3223	1.4304	1.2825	1.2747	1.5759	1.5303	1.5995	1.7313	1.6497	1.6795	1.209	1.7788	1.8954	1.8883	2.0261	2.138	1.3744	1.2341	1.3791	1.2287	1.2166	1.3615	1.2829	1.3303	1.3219	1.6379	1.374	1.7166	1.2155	1.0473	1.8825	1.8331	1.8724	1.9125	1.9639	1.9267	1.2707	1.9613	2.2027	1.9079	1.7862	2.3669
Nedd9	3.0448	2.6422	2.5859	2.5656	2.5723	3.0106	2.395	2.4803	2.4188	2.7689	2.7261	2.3377	2.3421	2.2991	2.4713	2.5854	2.5633	2.7942	2.4022	2.494	2.2648	2.1781	2.6011	2.7024	2.6843	3.0443	2.6946	2.7116	2.6427	2.5847	2.617	3.0364	2.4769	2.4627	2.4597	2.7009	2.671	2.3801	2.3172	2.4298	2.5231	2.5851	2.4931	2.809	2.5024	2.5787	2.5624	2.6463	2.6079
Nefh	1.8388	2.8432	2.8836	2.8911	2.8013	1.9071	2.914	2.756	2.8067	1.797	1.9441	2.7234	2.6928	2.7393	2.6757	2.4667	2.4752	2.5268	2.4652	2.3128	2.391	1.999	2.163	2.9407	2.7014	1.8673	2.9485	2.8748	2.9321	2.9038	2.8291	1.8183	2.9486	2.8041	2.9261	1.571	1.8379	2.7706	2.7817	2.7134	2.6529	2.3884	2.452	2.538	2.3938	2.1923	2.1912	2.0458	1.8791
Nek6	1.3008	1.6647	1.4545	1.7086	1.6179	1.2536	1.5327	1.4975	1.5781	1.331	1.5211	1.4849	1.6009	1.7199	1.805	1.7792	1.7063	1.4102	1.9834	2.0411	1.788	1.6326	2.2538	1.6956	1.5657	1.2687	1.612	1.9235	1.8036	2.0374	2.0104	1.2917	2.079	1.9896	2.0816	1.3122	1.2898	2.0163	1.9118	1.9458	1.9868	2.2871	2.1101	1.4658	2.0632	2.3643	2.1258	2.0488	2.2355
Neu3	1.2109	1.1283	1.2298	1.2533	1.1947	1.176	1.2451	1.2449	1.279	1.2102	1.1612	1.2531	1.3704	1.4742	1.3822	1.5745	1.4992	1.1681	1.3055	1.659	1.5919	1.4005	1.6065	1.1241	1.0988	1.1983	1.1778	1.1066	1.2104	1.1333	1.1703	1.0714	1.2137	1.1149	1.2546	1.1463	1.2791	1.3781	1.3256	1.3761	1.4002	1.3325	1.3894	1.1572	1.544	1.5381	1.4038	1.4966	1.3508
Nfatc1	2.4555	2.6567	2.5162	2.4092	2.5502	2.6216	2.4293	2.4984	2.4187	2.9056	3.1065	2.5076	2.466	2.5458	2.5641	2.5033	2.5832	3.0303	2.4178	2.3571	2.3636	2.4263	2.4426	2.6891	2.7395	2.4119	2.6187	2.646	2.5379	2.4325	2.5865	2.6045	2.4672	2.4665	2.4562	2.6675	2.9185	2.4744	2.5033	2.5206	2.6184	2.4312	2.468	2.9493	2.4066	2.4983	2.4153	2.491	2.5804
Nfe2l2	2.8297	2.4586	2.4452	2.3854	2.4274	2.9362	2.4478	2.4578	2.388	2.9325	2.9437	2.4669	2.5157	2.519	2.4996	2.4899	2.5321	2.6117	2.5645	2.5195	2.5483	2.6102	2.5553	2.3913	2.3948	2.805	2.4412	2.4672	2.4986	2.3957	2.483	2.9865	2.5112	2.5575	2.5576	3.0384	2.9731	2.6169	2.6332	2.693	2.6509	2.6538	2.6981	2.6439	2.6799	2.7036	2.5868	2.712	2.6477
Nfil3	2.3977	1.3823	1.3017	1.4082	1.6019	2.2129	1.4781	1.4012	1.3484	1.7274	1.595	1.2636	1.2893	1.7311	2.0096	2.1065	2.6066	1.4782	2.2087	2.3456	2.3949	2.5093	2.3756	1.3617	1.3026	2.4084	1.4035	1.4235	1.333	1.4325	1.7742	2.3197	1.4881	1.6529	1.7834	1.704	1.5473	2.0554	2.0981	2.4952	2.6606	2.5722	2.8749	1.5531	2.8873	2.9002	3.1205	3.0855	3.1067
Nfkb1	3.1393	3.6295	3.4553	3.5714	3.6199	3.1952	3.4572	3.598	3.3922	3.6099	3.8142	3.3589	3.3282	3.2835	3.3616	3.3761	3.4313	3.7956	3.3634	3.4027	3.185	3.2212	3.3193	3.7424	3.8045	3.1474	3.6274	3.5876	3.4316	3.4529	3.4958	3.179	3.3605	3.4425	3.2659	3.6134	3.7529	3.2558	3.2455	3.1486	3.1824	3.2948	3.1874	3.7735	3.1666	3.2784	3.2212	3.2246	3.2505
Nfkbia	3.7732	3.467	3.3554	3.4097	3.4494	3.7273	3.3883	3.4824	3.3696	3.627	3.6979	3.2852	3.3115	3.2377	3.3754	3.4172	3.538	3.7125	3.3691	3.4433	3.3305	3.3167	3.4398	3.4844	3.58	3.7405	3.3883	3.3605	3.2241	3.2602	3.3184	3.671	3.2487	3.3542	3.2846	3.6053	3.6877	3.2242	3.233	3.2935	3.2372	3.2767	3.2087	3.6389	3.1612	3.2436	3.13	3.2496	3.1987
Nfkbie	2.1171	2.3319	2.2303	2.1606	2.2494	2.2974	2.168	2.4501	2.1022	2.2596	2.3868	1.9434	2.0502	1.9446	2.0157	2.0555	1.9183	2.4034	1.9718	2.0405	1.8213	1.7451	1.9898	2.251	2.2592	2.0987	2.1483	2.0962	2.081	2.0009	2.0411	2.176	1.8789	2.0218	1.7525	2.1219	2.2804	1.7132	1.7473	1.802	1.7607	1.8227	1.7211	2.4422	1.6061	1.6906	1.6125	1.6877	1.6067
Nfyb	2.4178	2.5503	2.4521	2.4671	2.5135	2.2968	2.5275	2.2763	2.6272	2.3069	2.3223	2.6883	2.6595	2.6562	2.7026	2.7247	2.9329	2.4979	2.7504	2.8114	2.685	2.775	2.7629	2.6394	2.3997	2.4217	2.6175	2.736	2.6374	2.6563	2.6538	2.3163	2.6436	2.6065	2.7334	2.4116	2.5625	2.6947	2.6957	2.7411	2.7964	2.8054	2.8575	2.7389	2.9262	3.0154	2.955	2.9619	3.1324
Nlgn2	1.3222	2.1298	1.9632	2.0861	2.1331	1.3129	1.9502	2.2349	1.7782	1.2764	1.4469	1.78	1.6965	1.794	1.8971	1.9035	2.1834	1.5251	2.0075	2.0866	2.0352	2.2865	2.2823	2.0886	2.0917	1.2066	2.1937	2.1299	2.0226	2.0658	2.1154	1.2732	2.0254	2.1077	1.9247	1.3366	1.4619	1.8183	1.8929	1.9145	1.992	2.0128	1.9454	1.5271	2.0382	2.1096	2.2062	2.2699	2.4349
Nln	1.4252	1.719	1.7249	1.6557	1.7346	1.2546	1.724	1.7673	1.7866	1.2542	1.3555	1.6539	1.6262	1.703	1.6857	1.6583	1.3979	1.5357	1.593	1.5684	1.4144	1.4012	1.6025	1.6976	1.607	1.2005	1.8139	1.7346	1.7004	1.6638	1.7754	1.1784	1.6455	1.7625	1.7559	1.2759	1.0897	1.7039	1.6952	1.6442	1.6224	1.6001	1.5493	1.3703	1.4641	1.4501	1.3214	1.3383	1.3238
Nme4	1.5698	1.9843	1.9114	2.015	2.0217	1.509	1.9185	1.9663	1.8602	1.4827	1.393	1.8361	1.7573	1.7998	1.8661	1.869	2.0459	1.2832	1.9129	1.9684	1.9281	1.852	2.0579	1.6706	1.7381	1.49	1.8357	2.0102	1.9779	1.9606	1.9621	1.5733	1.9761	1.9815	1.9421	1.3592	1.47	1.9115	1.8726	1.9444	1.8714	1.8712	1.8733	1.4037	1.8119	2.0407	1.9167	1.6347	1.8729
Npc2	3.6292	3.1283	3.1656	3.126	3.1925	3.5991	3.1886	3.2662	3.2459	3.5713	3.4077	3.3054	3.2825	3.3027	3.3563	3.3754	3.4885	3.1408	3.4769	3.4852	3.5077	3.6146	3.6279	3.0025	3.1913	3.6382	3.061	3.174	3.1412	3.1022	3.2577	3.6112	3.1734	3.3008	3.2638	3.4925	3.4528	3.344	3.3527	3.4426	3.4755	3.4517	3.5414	3.2463	3.5749	3.5402	3.5685	3.6549	3.7124
Nqo2	1.4234	1.1996	1.1499	1.0861	1.1108	1.2126	1.0934	1.1612	1.212	1.1783	1.1617	1.2638	1.2244	1.3116	1.2437	1.3047	1.201	1.0671	1.3555	1.339	1.5664	1.3301	1.8123	1.1374	1.048	1.4404	1.1679	1.0593	1.1511	1.0865	1.1622	1.2899	1.1666	1.0272	1.1686	1.1608	1.0286	1.1833	1.2071	1.2105	1.3138	1.1837	1.4381	1.124	1.5498	1.4024	1.747	1.558	1.387
Nrip1	2.5963	2.1828	2.2258	2.2873	2.2486	2.711	2.2631	2.0744	2.227	2.6357	2.5209	2.2335	2.1965	2.2045	2.3285	2.2771	2.3409	2.6671	2.304	2.2494	2.2335	2.4855	2.3248	2.5015	2.5935	2.5558	2.0441	2.1395	2.0512	1.9728	2.0947	2.6104	2.0778	2.086	1.962	2.6122	2.42	2.0844	2.1048	2.0011	2.0954	2.0011	2.1781	2.3724	2.2117	1.9707	2.0883	2.1752	2.2697
Nrp1	1.6062	1.3804	1.3193	1.3095	1.3675	1.4311	1.395	1.4486	1.6728	1.3981	1.3581	1.7073	1.749	1.8191	1.8501	1.7421	1.4398	1.4951	1.8792	1.7803	1.7514	1.6075	1.9546	1.2256	1.3429	1.6284	1.1859	1.2886	1.1778	1.1493	1.2539	1.469	1.1626	1.2285	1.297	1.316	1.3302	1.2203	1.2533	1.2377	1.1878	1.1624	1.1731	1.3111	1.1822	1.1351	1.1796	1.1842	1.1634
Nsf	2.4904	2.3416	2.313	2.3813	2.3773	2.4072	2.3781	2.382	2.3744	1.9893	2.1257	2.4028	2.3774	2.3112	2.3455	2.2846	2.2675	2.3116	2.3285	2.4074	2.2968	2.3967	2.4113	2.3216	2.4579	2.467	2.3855	2.3621	2.3306	2.367	2.4141	2.4255	2.4532	2.411	2.4531	2.1151	2.1808	2.4787	2.4357	2.4772	2.5169	2.4725	2.47	2.1803	2.4939	2.5274	2.5301	2.4442	2.4637
Nsg2	3.4653	2.1211	2.4614	2.3603	2.3122	3.4006	2.5474	2.3187	2.5974	3.1398	2.9515	2.7532	2.6939	2.7987	2.8022	2.739	2.7292	2.4365	2.8032	2.8008	2.9554	3.108	2.9543	2.1766	2.5589	3.4388	1.8926	1.8722	2.1055	2.0965	2.0257	3.4167	2.1346	2.0774	2.2769	3.1088	2.8643	2.4595	2.4911	2.5305	2.6499	2.5044	2.5623	2.3361	2.5996	2.6285	2.7853	2.7608	2.9339
Nsmaf	2.4234	2.3054	2.3004	2.3078	2.3149	2.3175	2.1865	2.2692	2.14	2.1684	2.1079	2.1007	2.171	2.2945	2.2297	2.2094	2.1754	2.0096	2.2788	2.3159	2.3029	2.2725	2.3741	2.0958	1.9434	2.3917	2.1482	2.1693	2.1303	2.1947	2.1757	2.3748	2.0599	2.1986	2.032	2.208	2.051	2.068	2.0594	2.1896	2.2128	2.151	2.3379	1.934	2.3079	2.3262	2.2971	2.4271	2.3181
Nucb2	1.2148	1.23	1.2948	1.2882	1.2534	1.2601	1.302	1.2501	1.3692	1.4462	1.2509	1.262	1.3924	1.3706	1.3731	1.4222	1.4025	1.2557	1.3727	1.6992	1.491	1.4544	1.5992	1.2108	1.187	1.2807	1.2383	1.1644	1.2694	1.2439	1.044	1.2557	1.1359	1.1211	1.17	1.2748	1.154	1.132	1.2178	1.2282	1.1692	1.2608	1.376	1.2315	1.5079	1.6611	1.7097	1.6235	1.8762
Nudt4	2.2753	2.3524	2.3716	2.4189	2.4128	2.3128	2.4317	2.4622	2.5098	2.2299	2.3087	2.4948	2.5968	2.5359	2.4783	2.4237	2.246	2.4884	2.419	2.2714	2.3473	2.3757	2.2208	2.4818	2.3352	2.2799	2.6285	2.501	2.5875	2.5275	2.6163	2.4089	2.5966	2.6474	2.4944	2.4714	2.6285	2.435	2.463	2.3584	2.3516	2.2046	2.2979	2.6515	2.2214	2.2135	2.144	2.2758	2.1072
Nupr1	1.0921	1.0824	1.1169	1.1218	1.1623	1.197	1.1336	1.1708	1.0466	1.0807	1.2424	1.1747	1.1304	1.6609	1.8504	2.2557	2.0299	1.1185	2.3669	2.597	2.2551	2.208	2.4102	1.0832	1.1171	1.128	1.1429	1.1443	1.1257	1.1828	1.1569	1.1852	1.0634	1.102	1.2103	1.0846	1.7845	1.5559	1.4625	1.8731	1.9805	2.4711	2.1004	1.1682	2.1095	2.576	2.3135	1.9002	2.3984
Oas1b	1.8014	1.6694	1.5887	1.547	1.6156	1.6698	1.5957	1.6339	1.6749	1.7599	1.7799	1.5889	1.6621	1.6755	1.637	1.6461	1.7444	1.8365	1.7462	1.7132	1.7145	1.7559	1.6926	1.7043	1.8984	1.9343	1.5795	1.6101	1.5727	1.512	1.5661	1.9294	1.6034	1.5699	1.5639	1.9508	1.9707	1.6123	1.6273	1.6192	1.6358	1.6018	1.5666	1.7825	1.6959	1.5931	1.6744	1.6928	1.6658
Oas1c	1.6201	1.0976	1.2394	1.1606	1.2638	1.3913	1.1457	1.1453	1.1143	1.2594	1.1849	1.1309	1.1732	1.2073	1.2106	1.1561	1.183	1.2971	1.2995	1.2909	1.3202	1.3827	1.425	1.0699	1.0961	1.7595	1.0308	1.0218	1.1083	1.1641	1.0977	1.4954	1.1551	1.1414	1.1197	1.2955	1.238	1.0642	1.0631	1.0951	1.098	1.0911	1.1876	1.1877	1.2382	1.1449	1.2743	1.2641	1.1908
Opn3	1.4411	1.8049	1.8457	1.8885	1.7594	1.3269	1.9629	1.8695	1.9542	1.4684	1.5535	1.9645	1.8137	1.7209	1.754	1.7123	1.5618	1.586	1.5784	1.6249	1.6403	1.524	1.5032	1.8472	1.8238	1.4015	1.5603	1.6975	1.7705	1.747	1.6163	1.5105	1.8455	1.6563	1.9111	1.5441	1.4575	1.8093	1.7979	1.6972	1.5963	1.6629	1.5558	1.6049	1.6008	1.5839	1.5429	1.4555	1.3487
Ormdl1	2.682	2.762	2.7895	2.789	2.7494	2.5851	2.7531	2.7375	2.7196	2.6721	2.463	2.7514	2.7774	2.7462	2.7911	2.8534	2.9287	2.4767	2.8349	2.9182	2.838	2.7693	2.9429	2.7515	2.5357	2.7492	2.6866	2.7519	2.7415	2.7144	2.7125	2.6841	2.7816	2.7338	2.7509	2.5984	2.4693	2.7001	2.7381	2.7176	2.6937	2.7377	2.7076	2.6262	2.7606	2.8026	2.7397	2.7462	2.8771
Osbpl2	2.4306	2.5375	2.5387	2.5558	2.5391	2.4669	2.5384	2.5482	2.4858	2.5869	2.4642	2.4865	2.4149	2.4238	2.5566	2.5436	2.4821	2.4566	2.5824	2.5821	2.4744	2.5672	2.572	2.5556	2.5771	2.4338	2.4896	2.5246	2.4996	2.4881	2.5017	2.5261	2.5192	2.4375	2.4962	2.4669	2.2857	2.4782	2.4492	2.4984	2.576	2.8354	2.5784	2.4551	2.646	2.7221	2.6465	2.6186	2.684
Otud7b	1.6668	1.9086	1.8336	1.9735	1.9425	1.5257	1.8108	1.9542	1.9504	1.7861	1.7431	1.7679	1.8429	1.784	1.8162	1.7744	1.6884	1.6873	1.7516	1.7167	1.7732	1.8026	1.7493	1.8485	1.7707	1.6442	1.8948	1.7922	1.8432	1.8433	1.8693	1.6446	1.87	1.7526	1.7903	1.7274	1.5431	1.7406	1.8532	1.7458	1.8283	1.767	1.7515	1.6597	1.7227	1.7745	1.7723	1.7907	1.8595
Oxct1	2.6938	2.4479	2.7031	2.6709	2.611	2.5128	2.7206	2.6439	2.6991	2.2745	2.2258	2.6088	2.8635	2.8331	2.795	2.8291	2.6617	1.879	2.7204	2.8621	2.8133	2.7713	2.8326	2.0335	1.5539	2.7153	2.2399	2.1654	2.4566	2.4145	2.2659	2.5972	2.5595	2.4895	2.6042	2.3063	2.1982	2.6353	2.5443	2.7769	2.6487	2.5851	2.6847	1.8918	2.6142	2.808	2.6407	2.5533	2.5418
P4ha2	1.4005	1.1979	1.1109	1.1184	1.1224	1.3535	1.2486	1.1176	1.2283	1.3045	1.2623	1.2874	1.2196	1.4453	1.7955	1.6427	2.8175	1.1171	1.9679	2.0008	1.927	2.2461	1.9759	1.1243	1.2996	1.2826	1.0426	1.1611	1.1761	1.25	1.2546	1.3431	1.1449	1.1345	1.2977	1.3878	1.2258	1.18	1.2406	1.6399	2.1402	1.7005	2.1556	1.0922	2.3977	2.2862	2.4015	2.7583	2.7781
P4hb	3.0466	3.1728	3.2131	3.1694	3.1866	3.0197	3.239	3.1177	3.1579	3.0301	3.0233	3.1607	3.2014	3.1973	3.175	3.1763	3.4906	3.1255	3.1862	3.1845	3.2306	3.3709	3.1653	3.1789	3.0978	3.0959	3.1564	3.2253	3.2418	3.2319	3.2704	3.037	3.2541	3.2538	3.1688	2.964	2.9844	3.1747	3.2229	3.1987	3.232	3.2013	3.3418	3.1433	3.3958	3.3778	3.4422	3.4652	3.5706
Pacs1	2.6794	2.0873	2.0612	1.9855	2.0336	2.6383	2.0643	2.2028	2.0013	2.4671	2.3056	1.958	1.9208	1.8871	1.9655	1.9247	2.1433	2.1494	1.9948	1.9759	1.9773	2.1173	2.0583	2.1118	2.3143	2.5975	2.0999	1.9763	1.9477	1.9413	2.05	2.6523	2.028	2.044	2.0524	2.2918	2.0836	1.897	2.007	1.9809	2.0311	2.0787	1.991	2.0106	2.0431	2.0722	2.0977	2.229	2.1926
Pacsin1	2.3987	1.9236	1.9722	1.9524	1.8646	2.3275	1.9734	1.906	2.0238	1.9434	1.9686	1.9218	1.942	1.9357	2.0186	2.001	1.835	2.4104	2.0243	1.9709	2.0233	2.1452	2.0726	2.258	2.1205	2.3553	1.8848	1.8254	1.8371	1.7597	1.7294	2.2749	1.7992	1.7094	1.8095	1.9561	1.8888	1.7176	1.7508	1.6715	1.8355	1.647	1.8055	2.3713	1.9321	1.8534	1.9286	2.0022	1.9209
Padi2	2.1883	1.4294	1.432	1.219	1.42	2.1271	1.3758	1.4335	1.3057	1.6864	1.4221	1.3052	1.2764	1.3709	1.3989	1.3805	1.4427	1.2572	1.4182	1.5176	1.5783	1.8524	2.0082	1.2758	1.2943	2.1679	1.3008	1.3415	1.2856	1.2682	1.3244	2.114	1.3654	1.2159	1.3003	1.5321	1.436	1.3412	1.368	1.3871	1.485	1.4733	1.6208	1.2672	1.885	1.8222	2.2405	2.3204	2.4563
Pafah1b3	1.5293	1.6191	1.5561	1.52	1.615	1.4126	1.6004	1.6176	1.7734	1.4486	1.4587	2.0203	1.9293	2.1655	2.2451	2.3482	2.6936	1.4949	2.4789	2.4788	2.5972	2.5553	2.5491	1.4412	1.7116	1.4761	1.5159	1.412	1.3159	1.2571	1.5213	1.4784	1.3649	1.6171	1.617	1.3298	1.5604	1.8554	1.8775	2.2212	2.3378	2.1835	2.4628	1.6081	2.6316	2.5067	2.5241	2.7368	2.8082
Pag1	1.6741	1.3693	1.4284	1.376	1.3928	1.7923	1.376	1.4275	1.4205	1.6092	1.6858	1.4704	1.4635	1.4136	1.3742	1.383	1.3375	1.458	1.3054	1.4849	1.3872	1.4854	1.3462	1.4185	1.4563	1.7817	1.5554	1.4274	1.4119	1.3719	1.4316	1.7814	1.4497	1.3153	1.3288	1.6745	1.7354	1.4114	1.3119	1.3996	1.3872	1.4443	1.4258	1.3764	1.4586	1.3892	1.3262	1.382	1.4134
Pak1	1.5694	1.33	1.2553	1.3156	1.4216	1.7045	1.3804	1.2992	1.369	1.9362	1.8251	1.3837	1.4211	1.323	1.3854	1.3872	1.9418	1.3211	1.3955	1.491	1.4483	1.4751	1.4054	1.2761	1.4409	1.5818	1.2993	1.2453	1.2844	1.339	1.2753	1.8509	1.3544	1.2944	1.4402	2.1543	1.7761	1.4616	1.319	1.4793	1.4999	1.4481	1.4776	1.4012	1.5892	1.5872	1.6679	1.7515	1.8815
Papolg	2.2329	2.3747	2.319	2.2688	2.2043	2.1658	2.2614	2.3371	2.3088	2.4748	2.4996	2.2569	2.3089	2.2885	2.3491	2.371	2.3882	2.5786	2.3355	2.229	2.2773	2.2942	2.3077	2.4893	2.4128	2.238	2.3175	2.3936	2.3105	2.2339	2.1999	2.1665	2.2783	2.2511	2.2799	2.4499	2.482	2.1484	2.1812	2.2446	2.2755	2.2384	2.1868	2.5715	2.2635	2.2919	2.1689	2.2698	2.2773
Papss1	2.4787	2.1337	2.2919	2.239	2.2645	2.5768	2.2723	2.2934	2.3204	2.5329	2.4139	2.2232	2.2642	2.2588	2.3509	2.4222	2.7522	1.9501	2.4207	2.4769	2.4894	2.7145	2.4955	1.9901	2.0041	2.4274	2.0772	2.099	2.1592	2.1355	2.1489	2.5987	2.1289	2.1666	2.1509	2.4665	2.2825	2.1734	2.2111	2.2017	2.3541	2.3954	2.4907	1.8625	2.5921	2.6856	2.6243	2.7158	2.7858
Parp16	1.6695	0.9706	1.0676	0.99712	1.0967	1.2126	1.0808	1.0482	1.0965	1.1297	1.1307	1.0727	1.1851	1.1601	1.1494	1.156	1.4066	1.0721	1.3397	1.2908	1.3704	1.7616	1.5451	1.0649	1.0097	1.6173	1.0719	1.0725	1.0189	1.0691	1.0102	1.3034	1.1278	1.0779	1.0332	1.1255	1.07	1.1534	1.1777	1.2301	1.3025	1.2018	1.3553	1.0505	1.6249	1.6426	1.9275	2.1735	2.1683
Parp6	2.3645	1.848	1.7641	1.7372	1.7919	2.3294	1.7323	1.8273	1.4893	2.1692	2.1297	1.5161	1.5126	1.5904	1.5888	1.6061	1.869	2.2216	1.5446	1.5979	1.5594	1.863	1.5918	1.9256	1.8819	2.3905	1.883	1.798	1.6871	1.6943	1.7185	2.2877	1.6245	1.6962	1.5183	2.2035	2.0892	1.4704	1.4229	1.5835	1.5559	1.659	1.6535	2.1564	1.6665	1.7112	1.7965	1.9441	1.9408
Parp8	2.538	1.8115	1.7883	1.5913	1.7013	2.5814	1.7029	1.9997	1.6433	2.2591	2.4114	1.61	1.6806	1.7181	1.7193	1.8222	1.7368	2.5273	1.7766	1.9034	1.738	1.7351	1.8402	1.7755	1.7179	2.5182	1.5827	1.6257	1.5708	1.4591	1.6129	2.4931	1.4678	1.6245	1.538	2.212	2.2277	1.4866	1.5327	1.4992	1.4898	1.6943	1.4911	2.1869	1.5341	1.6696	1.4911	1.3971	1.6095
Parp9	2.5669	1.9224	1.8742	1.7669	1.8679	2.5157	2.1666	1.9471	2.3148	2.3827	2.2737	2.4572	2.4289	2.5152	2.4911	2.4221	2.6519	2.8511	2.5955	2.5949	2.6184	2.6764	2.6431	2.2241	2.596	2.629	1.9965	2.135	2.2387	2.1376	2.2674	2.9617	2.3372	2.3235	2.4118	3.3107	3.2471	2.4982	2.5034	2.5863	2.6022	2.5358	2.6271	2.9505	2.7007	2.5688	2.68	2.7256	2.5266
Pbx2	2.4413	2.1217	2.1136	2.1657	2.1069	2.4683	2.0531	2.1977	1.9935	2.5509	2.5797	2.0184	2.0281	2.0442	2.0631	1.9771	1.9676	2.2715	1.9789	1.9943	2.1168	2.2413	2.2135	2.2229	2.1565	2.4727	2.2083	2.1298	2.1297	2.1283	2.1458	2.4022	2.0845	2.1487	2.0079	2.4306	2.4766	2.0233	2.0458	2.1167	2.1025	2.0076	2.0215	2.2129	2.1164	2.0628	2.1344	2.2154	2.2982
Pcbp4	1.8437	1.9593	1.986	1.9649	1.9128	1.7318	1.9442	2.1381	1.8709	1.7682	1.4817	1.7557	1.8923	1.8228	2.0068	2.0348	2.0051	1.7883	2.1751	2.1286	2.2092	2.2404	2.2246	1.7493	1.5359	1.8053	2.0115	1.9992	2.028	1.9875	2.0846	1.7805	2.02	2.1091	2.0736	1.6606	1.5023	1.9198	1.9905	2.0686	2.1172	2.0445	2.1912	1.6958	2.2319	2.2847	2.2999	2.5066	2.3282
Pccb	1.9879	1.9005	1.8488	1.9018	1.9165	1.8666	1.9054	1.922	1.9734	1.8094	1.5826	1.8898	1.9579	1.9171	2.0003	1.8996	1.9162	1.5743	1.9592	1.9535	1.9087	1.7473	1.8986	1.7625	1.7016	1.977	1.8579	1.8501	1.8773	1.9147	1.9397	1.9909	1.8703	1.8962	1.9262	1.7911	1.6777	1.9475	1.8921	1.8854	1.8961	1.9147	1.8802	1.5394	1.9078	1.9193	1.8844	1.7488	1.6971
Pcgf1	1.7231	1.7623	1.7369	1.7542	1.6744	1.6464	1.712	1.7217	1.5781	1.5152	1.3973	1.6236	1.6322	1.7756	1.7979	2.0019	1.9556	1.2959	1.9256	2.0553	1.8946	2.0211	2.0301	1.7366	1.5246	1.7414	1.8041	1.7655	1.7831	1.8367	1.6145	1.7205	1.699	1.6914	1.7433	1.585	1.2625	1.757	1.7972	1.833	1.8577	1.9559	1.9134	1.3789	1.8877	2.0701	1.9625	1.8542	2.014
Pck2	2.1705	1.7208	1.8926	1.8191	1.7635	2.1203	1.9972	1.9078	2.3164	2.0063	2.0223	2.3999	2.4082	2.6319	2.9558	3.1985	3.1675	1.8819	3.1248	3.2629	2.9768	2.9745	2.9832	1.6961	2.0268	2.171	1.658	1.6527	1.7594	1.7532	1.6889	2.0633	1.8421	1.7114	2.3567	1.9461	1.7698	2.7105	2.6769	2.8415	2.9757	3.2837	3.0165	1.8049	3.0032	3.2305	3.0356	2.831	3.041
Pdcd1	1.4908	2.717	2.6848	2.6059	2.4891	1.4428	2.5536	2.6228	2.4685	2.2376	2.3972	2.3774	2.3874	2.3827	2.3027	2.4337	2.072	2.7973	2.1179	2.2762	1.8829	1.7619	2.2083	2.8004	2.6741	1.3408	2.655	2.6273	2.6353	2.5943	2.4559	1.4691	2.4823	2.4496	2.446	2.3339	2.6561	2.2958	2.3016	2.3145	2.1841	2.2179	1.9723	2.8865	1.8301	2.0328	1.8011	1.733	1.9924
Pdcd1lg2	1.3593	2.5598	2.6257	2.5814	2.5004	1.3338	2.6458	2.4122	2.6193	2.2031	2.3934	2.3977	2.3728	2.3587	2.4989	2.6192	2.0898	2.1987	2.3611	2.5165	2.2016	2.0136	2.5614	2.4355	2.2848	1.3512	2.5268	2.5941	2.7787	2.7643	2.526	1.4862	2.7902	2.4702	2.7636	2.2578	2.4358	2.4314	2.4309	2.3126	2.2776	2.4197	2.0323	2.3766	2.1114	2.3487	2.0145	1.9193	2.3549
Pde6d	2.1077	2.1678	2.3234	2.3486	2.194	1.8345	2.4344	2.1529	2.462	1.7657	1.833	2.4165	2.3698	2.3803	2.4545	2.5278	2.6365	1.8442	2.5306	2.6042	2.5626	2.6196	2.5281	2.1313	2.0001	2.1366	2.0823	2.0483	2.1607	2.1758	1.9699	1.952	2.2064	1.9526	2.2388	1.7817	1.6868	2.2026	2.1908	2.232	2.3461	2.3316	2.2577	1.9147	2.4173	2.4276	2.5065	2.3751	2.487
Pde7a	2.1566	1.831	1.8053	1.9958	1.8175	2.2755	1.8839	1.8389	1.8857	2.1913	2.0354	1.8207	1.9076	1.9662	2.1737	2.2061	2.2252	1.7334	2.2455	2.2719	2.0963	2.2831	2.4101	1.8327	1.7892	2.1113	2.0455	2.032	2.0223	2.1688	1.9573	2.0954	2.0483	2.0144	1.9867	2.0937	1.8279	2.0025	1.995	2.0093	2.034	2.0474	1.9334	1.7871	1.9957	2.1866	1.9601	1.9699	2.1789
Pde8a	1.9268	1.7435	1.7921	1.7519	1.6788	2.1144	1.8314	1.8054	1.8405	2.4074	2.368	1.8022	1.6808	1.7632	1.9446	1.9844	1.9025	2.2501	2.0479	2.0281	2.0557	2.2882	2.2216	1.8966	2.1218	1.9408	1.6731	1.6314	1.6742	1.6579	1.5752	2.1365	1.6298	1.5556	1.6244	2.2203	2.2792	1.4671	1.5947	1.5151	1.7029	1.6982	1.632	2.1092	1.7446	1.7386	1.7238	1.7358	1.7319
Pdpn	1.0619	1.1024	1.1018	1.0804	1.0249	1.1239	1.0876	1.0412	1.0479	1.1435	1.1026	1.0795	1.0281	1.0519	1.0503	1.0918	1.0393	1.0885	1.0902	1.0476	1.0466	1.1191	1.1111	1.0976	1.0728	1.0884	1.0689	1.1291	1.0951	1.1097	1.0542	1.067	1.039	1.0433	1.0883	1.0753	1.1487	1.1263	1.0895	1.034	0.99529	1.0778	1.0188	1.1155	1.1414	1.0944	1.0529	1.0892	1.0328
Pdzk1ip1	1.2413	1.2752	1.2942	1.2281	1.2624	1.1261	1.3502	1.1991	1.4151	1.2556	1.2972	1.4406	1.3181	1.4521	1.4488	1.4834	1.4445	1.2495	1.5628	1.3641	1.4703	1.3671	1.3428	1.184	1.3108	1.2344	1.1882	1.1846	1.2524	1.1953	1.2883	1.2069	1.1946	1.2547	1.2401	1.2697	1.2518	1.2529	1.2793	1.2951	1.4304	1.3645	1.3577	1.2678	1.2577	1.255	1.2406	1.1289	1.2352
Peci	2.1972	2.038	2.0943	2.1108	2.151	2.1173	2.1876	2.168	2.2167	2.0356	1.7748	2.1949	2.2213	2.2821	2.3913	2.4718	2.579	1.8054	2.5801	2.648	2.686	2.7168	2.7289	1.7581	1.7731	2.2038	1.9153	1.9784	2.0735	2.0957	2.0556	2.151	2.0823	2.1146	2.2182	2.0438	1.8156	2.288	2.3149	2.4202	2.5006	2.5539	2.5874	1.843	2.6448	2.7013	2.7331	2.7243	2.7785
Penk	1.2349	1.8786	1.4785	1.6164	1.7527	1.2972	1.732	1.8313	1.6339	1.3794	1.3589	1.6188	1.5671	1.6015	2.153	2.1108	2.1609	1.6395	2.3958	2.6064	2.4459	2.1825	2.8708	1.6521	1.4961	1.1961	1.4462	1.3983	1.3125	1.3993	1.455	1.2465	1.3649	1.4331	1.4021	1.3358	1.1999	1.3501	1.4216	1.3366	1.3992	1.374	1.4163	1.485	1.5239	1.4447	1.5626	1.2008	1.2811
Perp	1.154	1.6885	1.5741	1.7831	1.7203	1.1143	1.6729	1.6051	1.4567	1.267	0.96826	1.4285	1.3704	1.4609	1.8201	2.2095	2.4852	1.2379	2.3114	2.7658	2.271	1.9572	2.7254	1.4433	1.1259	1.0712	1.4637	1.4778	1.5276	1.6937	1.5186	1.1067	1.5974	1.4887	1.4238	1.0917	1.2429	1.2939	1.3058	1.4089	1.6621	1.9021	1.8883	1.2546	1.9164	2.2814	1.9468	1.4877	2.1413
Pet112l	1.637	1.8791	1.922	1.848	1.8341	1.4698	1.9041	1.807	1.859	1.3829	1.3608	1.9168	1.9161	1.8877	1.9205	1.9438	1.8195	1.588	1.7697	1.8353	1.8004	1.676	1.7108	1.7539	1.4776	1.6015	1.8338	1.8167	1.898	1.9328	1.8703	1.5687	1.9307	1.8645	1.7977	1.3944	1.5912	1.8993	1.8084	1.8806	1.7965	1.87	1.8049	1.5036	1.7933	1.7473	1.6639	1.6114	1.4927
Pex19	1.9884	2.3438	2.3641	2.3332	2.3813	1.9586	2.2953	2.3287	2.2512	1.9286	1.7237	2.1744	2.1833	2.1278	2.1698	2.2551	2.1682	1.9816	2.115	2.0687	2.169	2.1549	2.059	2.184	2.1285	1.9204	2.2352	2.3141	2.3231	2.3693	2.3866	1.986	2.3006	2.3401	2.2449	1.876	1.5605	2.1198	2.1489	2.1617	2.1328	2.1504	2.0464	2.0172	2.0627	2.0317	2.015	2.087	1.8554
Pfkp	2.9341	3.1629	3.1868	3.2478	3.1853	3.1331	3.2358	3.1913	3.1839	3.1158	3.0977	3.1662	3.1067	3.306	3.3987	3.4087	3.6306	2.9731	3.4426	3.4466	3.4722	3.5889	3.3804	3.0588	3.0568	2.9001	3.3333	3.335	3.386	3.3966	3.392	3.098	3.3917	3.3656	3.3374	3.1418	3.1573	3.3458	3.3068	3.4074	3.5376	3.513	3.5132	3.1056	3.5606	3.5935	3.5322	3.6339	3.6088
Pgam1	2.5416	3.2073	3.2661	3.2954	3.2801	2.4619	3.3287	3.2504	3.3679	2.8184	3.0549	3.3439	3.3823	3.476	3.4575	3.374	3.4804	3.1537	3.3589	3.3549	3.4185	3.4434	3.3871	3.2372	3.0829	2.4803	3.2226	3.1884	3.2621	3.2954	3.2421	2.4654	3.2891	3.2959	3.3477	2.8225	3.0859	3.357	3.3379	3.4666	3.4385	3.3723	3.4717	3.2205	3.4438	3.4638	3.5135	3.5091	3.6316
Pgm1	2.3294	2.2347	2.259	2.2418	2.3272	2.3918	2.308	2.241	2.2782	2.3203	2.2975	2.2584	2.2414	2.3002	2.341	2.342	2.3813	2.2163	2.3695	2.435	2.3303	2.4258	2.3602	2.23	2.3004	2.3085	2.2383	2.2751	2.2386	2.278	2.2278	2.3753	2.2693	2.2086	2.2988	2.3279	2.3698	2.2919	2.3004	2.2765	2.3559	2.4016	2.3343	2.229	2.3827	2.4399	2.437	2.4026	2.3861
Pgm2	2.3137	2.2058	2.326	2.2815	2.3532	2.2195	2.3671	2.4231	2.4989	1.8774	1.8173	2.546	2.4611	2.6219	2.692	2.6468	3.2121	2.0908	2.759	2.7137	2.8419	3.0938	2.7091	2.1581	2.2246	2.2588	2.2261	2.237	2.2874	2.3022	2.2762	2.2506	2.3302	2.3398	2.4373	2.0008	1.8947	2.4829	2.4648	2.5823	2.8567	2.7253	2.9108	2.0462	3.0415	2.9853	3.0351	3.2037	3.1593
Pgrmc1	2.6998	2.6299	2.6622	2.6137	2.6931	2.7321	2.663	2.5818	2.6218	2.7042	2.4486	2.5392	2.5468	2.5012	2.6308	2.6868	2.5611	2.4201	2.5847	2.5945	2.5921	2.4204	2.6182	2.5573	2.3985	2.7245	2.3897	2.5079	2.5445	2.495	2.6509	2.7422	2.5708	2.6089	2.675	2.6366	2.4952	2.5282	2.5636	2.5999	2.5617	2.5369	2.607	2.4849	2.5187	2.5639	2.4498	2.4195	2.5427
Pgs1	2.6267	2.5094	2.4265	2.4145	2.4267	2.6225	2.3746	2.5476	2.3782	2.5834	2.6027	2.4673	2.4414	2.5371	2.5758	2.5261	2.4783	2.5801	2.5574	2.4968	2.6093	2.6347	2.5274	2.5592	2.5982	2.6386	2.6651	2.6419	2.5885	2.6242	2.619	2.69	2.5677	2.6197	2.4567	2.6719	2.6937	2.5504	2.546	2.599	2.6596	2.7173	2.7108	2.6086	2.7405	2.76	2.8468	2.903	2.8204
Phlda3	1.4733	2.688	2.2012	2.2445	2.5852	1.5521	2.0837	2.492	2.0415	1.4976	1.4822	2.2394	2.2038	2.2135	2.2734	2.2463	2.5551	2.1187	2.4582	2.5886	2.5013	2.2795	2.7006	2.6671	2.5569	1.2539	2.4216	2.688	2.2204	2.2543	2.5806	1.4031	2.0303	2.5036	2.1004	1.4331	1.4341	2.134	2.1132	2.1568	2.1169	2.1553	2.0898	2.1858	2.1608	2.2824	2.1099	2.097	2.4228
Phldb1	1.174	1.2559	1.1818	1.2626	1.2792	1.1811	1.2766	1.3111	1.2124	1.2113	1.3085	1.2425	1.2131	1.1749	1.2703	1.2379	1.2577	1.481	1.2316	1.246	1.2568	1.3979	1.2926	1.3011	1.5824	1.2391	1.3393	1.24	1.2347	1.2884	1.2024	1.2439	1.285	1.1948	1.2164	1.1786	1.1864	1.2209	1.2045	1.2433	1.2201	1.2881	1.1895	1.3486	1.1756	1.2037	1.2503	1.1596	1.253
Phlpp1	1.9185	1.8501	1.7946	1.7551	1.9014	2.0567	1.8662	2.0669	1.8055	2.6216	2.466	1.7443	1.7396	1.7526	1.8756	1.8901	1.9728	2.4029	1.8928	1.8895	1.9168	1.864	1.8127	1.9269	1.9407	1.8588	1.7415	1.7169	1.6292	1.6314	1.7684	2.0562	1.7149	1.8989	1.7232	2.6542	2.5157	1.6357	1.6011	1.7569	1.8276	1.7992	1.8481	2.4626	1.8702	1.8611	1.8738	1.8865	1.8198
Phtf2	2.0679	2.3137	2.3273	2.3822	2.2756	1.9251	2.4155	2.2782	2.3685	2.0255	1.9546	2.2141	2.3355	2.334	2.3431	2.3469	1.9556	2.3094	2.2264	2.0712	2.1975	2.0406	2.0726	2.3466	2.1856	2.0931	2.3304	2.2455	2.2342	2.3382	2.2162	2.0269	2.373	2.2265	2.3492	2.0528	1.7881	2.227	2.2495	2.1655	2.1183	2.0655	2.0146	2.214	1.9278	2.0066	1.9951	1.7581	1.7969
Picalm	3.2371	3.0048	2.8832	2.8644	2.8221	3.2633	2.8194	2.868	2.8228	3.3416	3.3906	2.8722	2.9441	2.9393	3.0038	3.0564	3.0969	3.4228	3.0827	3.0459	3.0346	3.1127	3.0415	3.1901	3.2917	3.2466	3.1142	3.168	3.1192	3.0836	3.0828	3.2738	3.1438	3.0984	3.0726	3.3939	3.4455	3.0393	3.0812	3.1604	3.2251	3.2433	3.2744	3.367	3.2743	3.2875	3.228	3.3322	3.2033
Piga	2.0634	2.0868	2.1049	2.0967	2.0267	2.0323	2.2182	1.9978	2.1989	2.1486	1.9868	2.2063	2.2702	2.3181	2.3346	2.3308	2.6325	2.035	2.2967	2.2221	2.3446	2.3667	2.2363	2.0009	1.9862	2.1351	1.9965	2.1121	2.2005	2.1855	2.0817	2.0434	2.2772	2.0675	2.2271	2.0766	1.8852	2.226	2.1886	2.336	2.4066	2.4466	2.3894	2.0771	2.4406	2.5123	2.5152	2.4844	2.4429
Pik3ca	2.5059	2.3101	2.2525	2.2106	2.2133	2.6687	2.2199	2.2458	2.1734	2.7562	2.6707	2.1267	2.1598	2.1383	2.1631	2.2439	2.1283	2.4221	2.1128	2.0405	2.1735	2.1647	2.2119	2.3177	2.226	2.5121	2.323	2.2996	2.3077	2.2127	2.2419	2.6411	2.1662	2.1971	2.1351	2.6714	2.5866	2.1196	2.1498	2.1962	2.2613	2.1501	2.205	2.4598	2.2349	2.2927	2.335	2.423	2.2609
Pim1	2.8857	2.6274	2.4156	2.3851	2.5808	2.9577	2.3936	2.5455	2.5687	2.9968	3.0874	2.603	2.5875	2.5957	2.6043	2.5022	2.653	3.1888	2.6725	2.6144	2.5712	2.8055	2.7873	2.6349	2.7279	2.8558	2.5486	2.8091	2.6025	2.5474	2.7365	2.9167	2.5596	2.709	2.6483	3.1061	3.1919	2.6766	2.665	2.5049	2.6748	2.6274	2.7623	3.0904	2.8264	2.7286	2.7698	3.0322	2.9664
Piwil2	1.1783	1.2433	1.2497	1.2942	1.28	1.2019	1.2624	1.2442	1.3029	1.2216	1.1931	1.2896	1.1988	1.2308	1.2635	1.225	1.3172	1.2684	1.3037	1.3033	1.204	1.2272	1.3517	1.2555	1.2577	1.1426	1.2274	1.2657	1.2355	1.2631	1.3203	1.176	1.2308	1.2361	1.2711	1.2783	1.3598	1.2504	1.3352	1.2097	1.3718	1.2713	1.3575	1.3089	1.384	1.4728	1.6965	1.4477	1.6338
Pknox1	2.1605	1.8313	1.772	1.7532	1.671	1.972	1.6949	1.4433	1.7809	2.1162	2.2013	1.6971	1.7252	1.7618	1.7104	1.6366	1.5319	2.361	1.6744	1.6533	1.589	1.6117	1.4424	2.04	2.0967	2.053	1.7738	1.899	1.8409	1.6417	1.6944	1.8978	1.6796	1.6381	1.7482	2.0369	2.0212	1.783	1.7272	1.6683	1.7643	1.586	1.6809	2.3162	1.6309	1.5802	1.4696	1.7101	1.4734
Pkp3	2.4998	2.0467	1.9603	1.9588	1.9495	2.3501	1.9887	1.9231	2.0454	2.2486	2.053	2.0531	2.0079	2.1382	2.2387	2.3058	2.1733	1.9445	2.3413	2.4024	2.4172	2.3668	2.5449	1.8968	2.0431	2.5494	1.9564	1.9798	1.9364	2.0141	1.997	2.4023	1.9996	1.9573	2.0052	2.1499	1.9744	2.1122	2.0854	2.1506	2.1927	2.3755	2.2122	1.9616	2.3162	2.4634	2.5079	2.5665	2.6078
Pkp4	2.0391	2.3837	2.3701	2.5043	2.3973	2.0257	2.4824	2.4735	2.538	2.192	2.2197	2.4969	2.5174	2.4845	2.6269	2.6792	2.5443	2.2649	2.6288	2.7253	2.5054	2.4234	2.6734	2.3395	2.3092	1.9124	2.3085	2.2487	2.2186	2.2836	2.2841	1.9449	2.3653	2.3363	2.4702	2.2108	2.2747	2.4271	2.3863	2.3049	2.3957	2.4308	2.3236	2.1576	2.2867	2.352	2.187	2.2466	2.2211
Pla1a	1.0555	1.1532	1.1276	1.1896	1.2088	1.1017	1.2659	1.2548	1.5271	1.0921	1.1136	1.6805	1.6207	1.6337	1.7867	1.9982	2.233	1.1307	2.2176	2.2187	2.2304	2.2609	2.3643	1.1563	1.154	1.0498	1.1858	1.1571	1.1218	1.2158	1.2404	1.1061	1.1618	1.1105	1.2041	1.2584	1.1505	1.3069	1.2448	1.3278	1.3091	1.4205	1.3505	1.0806	1.5514	1.3889	1.5618	1.458	1.3063
Pla2g12a	1.7278	2.6201	2.4591	2.5355	2.5834	1.9889	2.425	2.4339	2.3796	1.9344	2.1833	2.369	2.2915	2.4314	2.4605	2.4515	2.7448	2.4122	2.4787	2.62	2.559	2.6304	2.4725	2.6315	2.474	1.7946	2.6572	2.8023	2.6106	2.7441	2.7947	1.8913	2.5693	2.6962	2.5274	1.9134	2.1355	2.4581	2.4348	2.552	2.6364	2.7827	2.7453	2.5223	2.8268	2.9518	2.9351	2.8736	3.056
Plac8	1.5535	1.326	1.2455	1.3271	1.2944	1.5528	1.2873	1.3852	1.3842	1.8466	1.8459	1.4635	1.4953	1.4229	1.3787	1.3651	1.4078	1.6132	1.5136	1.514	1.9617	2.0494	1.749	1.5776	1.6053	1.5769	1.2746	1.4039	1.4351	1.3448	1.4219	1.674	1.6239	1.5608	1.8686	1.8215	1.8831	2.5286	2.5676	2.9053	3.0464	2.6055	3.2064	1.8684	3.3235	2.7166	3.2997	3.555	3.1464
Plagl1	1.3626	2.3155	2.06	2.2996	2.4075	1.7178	2.4467	2.5194	2.5752	2.4892	2.6203	2.6285	2.6236	2.5015	2.7139	2.6923	2.8805	2.7308	2.8823	2.8855	2.6913	2.5676	2.8076	2.4052	2.4916	1.2836	2.2368	2.3536	2.1358	2.3508	2.4033	1.7536	2.3871	2.396	2.378	2.3534	2.4286	2.2798	2.2414	2.3778	2.4002	2.487	2.3232	2.5655	2.2254	2.4014	2.1284	1.7212	2.2677
Plekha1	2.5168	2.4394	2.3626	2.3748	2.3741	2.3765	2.3435	2.3583	2.2334	2.535	2.5906	2.179	2.1596	2.0259	2.0899	2.1548	2.0151	2.6563	2.0276	2.0748	1.965	1.9347	1.996	2.5308	2.5993	2.5414	2.4266	2.3622	2.3018	2.3185	2.3186	2.4339	2.2866	2.226	2.1056	2.5454	2.5286	1.9305	1.9789	1.7964	1.8843	2.0236	1.8265	2.6332	1.8334	2.0865	1.8095	1.7251	1.9105
Plekha2	3.0848	2.5758	2.6213	2.5632	2.66	3.0549	2.6081	2.704	2.6599	3.0892	2.9692	2.8058	2.7486	2.8579	2.9314	2.9226	3.2759	2.7626	3.1129	3.0658	3.1846	3.312	3.203	2.4978	2.6815	3.0717	2.4129	2.5995	2.6326	2.6009	2.6691	3.0652	2.6106	2.6825	2.5526	2.8972	2.803	2.6562	2.7155	2.8715	3.0216	2.9384	3.0614	2.6503	3.1806	3.173	3.2815	3.2741	3.26
Plekhf2	1.5865	1.2745	1.2663	1.2917	1.2873	1.5499	1.2851	1.3446	1.3241	1.3865	1.4121	1.2602	1.3375	1.3442	1.4294	1.4484	1.3046	1.3266	1.2995	1.3408	1.3248	1.2439	1.2915	1.3801	1.2224	1.4545	1.3795	1.2819	1.3383	1.3221	1.3522	1.5286	1.3461	1.3524	1.4106	1.5797	1.3183	1.4192	1.3372	1.4378	1.4125	1.4225	1.3403	1.4102	1.2593	1.3662	1.202	1.2106	1.2319
Plod2	1.2904	1.2572	1.2345	1.2786	1.2966	1.1915	1.2647	1.3273	1.2244	1.2276	1.2907	1.3361	1.3344	1.2507	1.434	1.4008	2.0538	1.2879	1.5161	1.5653	1.5085	1.7206	1.5821	1.2699	1.4764	1.2148	1.3183	1.3213	1.2787	1.2806	1.2965	1.3175	1.3078	1.26	1.3817	1.3426	1.1941	1.2832	1.3089	1.4313	1.5836	1.4356	1.6184	1.2515	1.8054	1.6297	1.7013	1.9594	1.914
Plod3	1.6484	1.9798	1.9667	1.9737	1.9436	1.4967	1.9728	2.175	1.9375	1.402	1.6108	1.9674	1.8814	1.9846	2.0539	2.0103	2.1121	1.739	2.0022	2.002	1.8811	1.9646	1.9247	1.9114	1.8951	1.5766	2.117	2.0936	2.1302	2.0644	2.0608	1.6066	2.1013	1.9989	2.0971	1.4678	1.5622	2.0809	2.0592	1.971	2.0338	2.1313	2.0394	1.6089	2.032	2.0875	2.0169	2.0696	2.0449
Plxnc1	1.5685	1.3292	1.495	1.4521	1.4159	1.4177	1.9359	1.4818	2.0221	1.3809	1.3459	2.0635	2.0599	2.0741	2.2123	2.3987	2.3365	1.4795	2.4545	2.5177	2.3051	2.0531	2.451	1.3611	1.1557	1.6171	1.208	1.5077	1.6335	1.7053	1.7066	1.4098	2.0671	1.8421	2.2856	1.4593	1.288	2.2443	2.3287	2.3252	2.4508	2.6153	2.4252	1.5967	2.3695	2.4996	2.2521	1.8936	1.9354
Plxnd1	1.4914	1.5473	1.4386	1.4324	1.4713	1.6699	1.6377	1.6805	1.7626	1.5706	1.5007	1.7645	1.7504	1.7976	1.8498	1.9277	1.9383	1.6932	1.8916	1.9329	1.9052	2.1616	2.027	1.8276	1.9694	1.4273	1.6061	1.5387	1.4086	1.3924	1.4776	1.5335	1.6609	1.539	1.7378	1.3445	1.3573	1.6956	1.7069	1.5807	1.5825	1.5693	1.6707	1.6616	1.7688	1.7567	1.8896	1.8511	1.9652
Pmepa1	1.6968	2.1525	1.9936	2.2879	2.2857	2.1885	2.1392	2.2458	2.1337	2.6832	2.7813	2.0124	2.0089	1.9044	1.864	1.7815	1.6023	2.627	1.8873	1.8756	1.8353	1.9145	1.986	2.3491	2.1929	1.5438	2.54	2.4503	2.4281	2.5502	2.4786	2.1879	2.3842	2.5757	2.287	2.7255	2.786	2.13	2.0906	1.9179	1.7868	1.7477	1.6823	2.715	1.5898	1.5635	1.5021	1.5388	1.6737
Pml	2.1711	1.8893	1.8637	1.9153	1.9115	2.0665	2.1173	2.1914	2.1465	1.9134	1.8294	2.2121	2.2174	2.2445	2.2319	2.118	2.1692	2.2474	2.3141	2.2362	2.2645	2.1365	2.2198	1.8077	2.1177	2.1876	2.2537	2.3385	2.345	2.3055	2.4005	2.5321	2.3714	2.4824	2.3508	2.8339	2.8641	2.3375	2.378	2.3488	2.4072	2.34	2.4547	2.4135	2.4502	2.3812	2.4415	2.4286	2.3441
Polr3gl	2.153	1.5004	1.6147	1.5909	1.5	2.0747	1.6519	1.5607	1.6146	1.8989	1.734	1.6679	1.7183	1.7562	1.7294	1.8253	1.8371	1.5814	1.8445	1.8871	1.9025	2.1552	1.9781	1.3795	1.469	2.1934	1.4683	1.4104	1.49	1.519	1.457	2.0973	1.6341	1.539	1.6667	1.8804	1.5749	1.6326	1.6842	1.7345	1.7943	1.7504	1.8677	1.653	1.9437	2.0168	2.0893	2.1143	2.1588
Pomt2	1.3947	1.5473	1.4126	1.4199	1.3706	1.2844	1.4296	1.5761	1.4503	1.3755	1.3986	1.5028	1.3475	1.2707	1.325	1.335	1.3663	1.5252	1.3551	1.316	1.2755	1.236	1.3035	1.5249	1.6812	1.3216	1.5817	1.5384	1.6003	1.4538	1.5209	1.3433	1.4344	1.516	1.4522	1.4507	1.2665	1.3628	1.3508	1.3646	1.3737	1.4504	1.24	1.4736	1.255	1.2798	1.3546	1.3008	1.2979
Pou2f2	1.2943	2.1003	2.04	1.9907	1.9303	1.2076	1.8271	2.1428	1.5962	1.3384	1.6398	1.6297	1.5726	1.4691	1.5889	1.5947	1.5285	2.0361	1.6337	1.5912	1.455	1.6646	1.844	2.1529	2.2614	1.2119	1.8207	1.7869	1.6985	1.6624	1.6331	1.1812	1.5663	1.5696	1.531	1.0765	1.2745	1.3784	1.5132	1.393	1.4212	1.5101	1.3571	1.8895	1.3319	1.4785	1.3916	1.3941	1.5784
Ppcdc	2.5245	2.1162	2.1121	2.0752	2.0586	2.4688	2.1311	2.0828	2.1468	2.3261	2.2164	2.2159	2.1383	2.2495	2.3672	2.4287	2.482	2.1254	2.463	2.499	2.5094	2.4945	2.5525	2.0809	2.139	2.5681	2.0131	2.0972	2.0155	2.0319	1.9187	2.4401	2.0798	1.9537	2.1233	2.3048	2.1842	2.2051	2.1484	2.2693	2.2819	2.3698	2.319	2.0348	2.4569	2.447	2.5239	2.4436	2.4656
Ppic	1.9219	1.9081	2.0687	1.9291	1.9114	1.9492	2.0497	1.9153	1.9995	2.0356	1.7006	1.9599	1.9939	1.9428	1.9648	1.9697	1.7632	1.8577	1.8246	1.956	1.9122	1.8173	1.822	1.8254	1.8777	1.889	1.7698	1.7873	1.9313	1.8249	1.7489	1.9218	1.8838	1.7063	1.9917	1.8133	1.6981	1.7216	1.8156	1.7392	1.6244	1.6911	1.5395	1.9107	1.5783	1.6499	1.561	1.2879	1.5126
Ppil5	1.2363	1.5314	1.8978	1.8431	1.6798	1.2656	2.5486	2.1033	2.7442	1.4076	1.3008	2.621	2.7339	2.6533	2.6829	2.5777	2.5182	1.233	2.5216	2.3398	2.4574	2.241	2.27	1.3507	1.2496	1.3231	1.3568	1.4229	1.7544	1.7555	1.5824	1.2943	2.4797	1.9957	2.7299	1.3736	1.2102	2.6479	2.7109	2.6858	2.6354	2.4472	2.4801	1.3571	2.3924	2.2639	2.2275	2.1591	1.8847
Ppm1d	2.1092	2.1167	2.0787	2.0785	2.1269	2.2662	2.1879	2.1889	2.1891	2.4349	2.4226	2.1678	2.2158	2.2802	2.1342	2.1883	2.1662	2.1465	2.0793	2.173	2.0869	2.1964	2.0806	2.1154	1.9687	2.1091	2.0665	2.0283	2.1068	2.0686	2.0305	2.2427	2.1768	2.1583	2.147	2.3339	2.3963	2.2004	2.2016	2.2651	2.1222	2.1974	2.1749	2.1494	2.0864	2.1444	2.0814	2.0815	2.192
Ppme1	2.3759	2.527	2.5215	2.58	2.5496	2.4067	2.5589	2.5951	2.5671	2.6317	2.7156	2.521	2.4871	2.5756	2.5995	2.6052	2.9823	2.5484	2.5802	2.636	2.5568	2.7463	2.6095	2.5176	2.4753	2.3686	2.5851	2.5055	2.5758	2.5484	2.5451	2.4781	2.552	2.555	2.4945	2.6769	2.6583	2.5178	2.4694	2.5323	2.6848	2.6429	2.6944	2.4244	2.779	2.8318	2.8441	2.8486	2.8999
Ppp1cc	3.59	3.5101	3.5084	3.5351	3.5591	3.6267	3.5332	3.5606	3.6269	3.6488	3.6215	3.5878	3.6509	3.6222	3.5749	3.5546	3.5729	3.5752	3.568	3.5476	3.5911	3.5436	3.5295	3.5136	3.4637	3.5866	3.535	3.558	3.5473	3.5765	3.5743	3.6596	3.5898	3.6014	3.6229	3.6966	3.7107	3.644	3.6747	3.6215	3.6219	3.5821	3.617	3.5898	3.6177	3.616	3.6075	3.6432	3.585
Ppp1r10	2.3114	2.3804	2.2677	2.3143	2.2988	2.3298	2.266	2.3239	2.3564	2.6276	2.6324	2.3774	2.3663	2.3207	2.3105	2.2278	2.0361	2.6443	2.1747	2.2369	2.1215	2.1594	2.2451	2.4686	2.4873	2.2139	2.5321	2.425	2.3491	2.3461	2.3642	2.3097	2.2687	2.2735	2.3836	2.6026	2.7003	2.3149	2.3587	2.3489	2.28	2.1747	2.1635	2.5757	2.2026	2.1389	2.1139	2.1437	2.1002
Ppp3ca	2.262	1.5326	1.4307	1.5176	1.5782	2.2893	1.5158	1.5563	1.5376	2.2885	2.2701	1.4622	1.6436	1.5522	1.5968	1.5216	1.5287	1.913	1.6689	1.5412	1.7392	1.8816	1.7985	1.5628	1.6822	2.2918	1.3151	1.4122	1.3914	1.4075	1.3426	2.2807	1.3783	1.3971	1.5558	2.2259	2.1347	1.4995	1.4199	1.5105	1.4816	1.3814	1.4751	1.7493	1.5112	1.5514	1.6613	1.8245	1.7526
Ppp3cc	1.8471	1.5015	1.5255	1.4493	1.4822	1.8864	1.6064	1.372	1.6041	1.4811	1.4076	1.5389	1.733	1.8746	1.7731	1.7942	1.8885	1.835	1.9916	2.1435	2.101	2.308	2.1487	1.5667	1.4386	1.9362	1.4896	1.5465	1.5492	1.5697	1.6266	1.8224	1.585	1.7401	1.7671	1.5367	1.8076	1.8869	1.8114	1.9844	2.0057	1.9211	2.0363	1.8102	2.1738	2.2511	2.2793	2.2992	2.3224
Pppde1	2.6627	2.8371	2.8118	2.8725	2.8453	2.8885	2.841	2.8159	2.7855	2.9286	2.869	2.7949	2.8144	2.8038	2.8803	2.8897	2.8913	2.8715	2.8495	2.8866	2.8112	2.7509	2.8179	2.8362	2.8695	2.7033	2.8266	2.8875	2.8714	2.9025	2.8987	2.8609	2.8892	2.9198	2.9561	2.9429	2.9055	2.9795	2.9755	3.0239	3.0447	3.0359	3.003	2.8695	2.9215	2.9475	2.895	2.8532	2.9109
Prickle1	1.7828	1.7563	2.0163	2.1785	2.0644	2.0335	2.1353	1.9684	1.9161	1.3667	1.1668	1.8104	1.8038	1.7953	1.7379	1.8969	1.9407	1.1785	1.8694	1.9417	1.8838	2.082	2.1487	1.5803	1.6528	1.8691	1.4431	1.2855	1.4321	1.4362	1.2526	1.9225	1.5029	1.3637	1.4611	1.2575	1.1137	1.4032	1.4542	1.4028	1.4736	1.6551	1.5261	1.2735	1.5648	1.7866	1.7391	1.6833	1.5606
Prkca	1.4049	1.7426	1.815	1.8844	1.8392	1.3919	2.0129	1.8352	2.0477	1.25	1.2484	1.9962	1.931	1.8567	1.8343	1.8573	1.7468	1.4736	1.9308	1.9765	1.8183	2.0122	1.9662	1.4229	1.372	1.3023	1.6054	1.7587	1.826	1.9029	1.8976	1.3446	1.9161	1.8997	1.8766	1.3305	1.5395	1.9021	1.8419	1.5907	1.6038	1.7534	1.6468	1.3531	1.6528	1.6414	1.5107	1.4966	1.5974
Prkcd	2.5547	2.3592	2.3799	2.2948	2.412	2.6724	2.3706	2.5689	2.4249	2.8063	2.8138	2.4152	2.3962	2.3711	2.4357	2.4571	2.5471	2.6292	2.4984	2.4668	2.3913	2.6272	2.5496	2.44	2.4658	2.5019	2.3608	2.2813	2.2876	2.2572	2.3163	2.6642	2.2313	2.3828	2.2289	2.7582	2.7183	2.2782	2.2635	2.2411	2.311	2.3703	2.3215	2.5085	2.3534	2.4158	2.3756	2.5253	2.5247
Prkch	2.9937	2.4693	2.4961	2.4925	2.4705	3.0185	2.4153	2.4275	2.462	3.0059	3.1775	2.475	2.5702	2.4392	2.4741	2.4806	2.5541	3.0701	2.5621	2.6468	2.543	2.7144	2.756	2.6695	2.6796	3.0102	2.5999	2.5425	2.5359	2.4621	2.5456	2.9829	2.5914	2.6101	2.5446	2.9755	3.0118	2.6169	2.5486	2.5831	2.7285	2.6988	2.6917	2.9089	2.6799	2.8515	2.6978	2.6598	2.9192
Prkrir	2.7609	2.8865	2.9069	2.902	2.9229	2.8062	2.8578	2.8746	2.8527	2.8581	2.9167	2.8366	2.8251	2.7926	2.6929	2.6699	2.6762	2.9823	2.6418	2.6322	2.5484	2.4613	2.5253	2.9979	2.9837	2.7883	2.9497	2.9184	2.9141	2.8711	2.9163	2.8169	2.889	2.9276	2.8374	2.8355	2.924	2.8164	2.8391	2.7394	2.6921	2.6713	2.6845	2.9688	2.6027	2.5928	2.4438	2.3626	2.4335
Prnp	1.3321	1.5436	1.4361	1.508	1.5609	1.3578	1.605	1.4827	1.6241	1.7415	1.8622	1.6626	1.6272	1.6017	1.7046	1.7388	1.9616	2.2209	1.9789	2.0575	2.1271	2.4576	2.3536	1.7488	1.9168	1.3639	1.4514	1.5164	1.4291	1.4847	1.6127	1.4559	1.5588	1.5413	1.578	1.7895	1.9378	1.4611	1.4846	1.566	1.7123	1.7655	1.8362	2.0333	2.115	2.0269	2.1389	2.4571	2.3778
Procr	1.1513	1.2186	1.1625	1.1845	1.2158	1.2617	1.1551	1.0896	1.1036	1.1825	1.3348	1.131	1.1595	1.2516	1.2092	1.2627	1.2247	1.4788	1.211	1.3421	1.3824	1.4071	1.6049	1.2739	1.2062	1.2305	1.2397	1.1995	1.1404	1.2096	1.1364	1.1064	1.1421	1.1291	1.1604	1.1628	1.2354	1.2342	1.1044	1.1691	1.2356	1.2736	1.2326	1.4813	1.3274	1.275	1.3334	1.3976	1.4371
Prpsap2	2.3918	2.5251	2.4739	2.5257	2.4667	2.2786	2.5302	2.3528	2.4797	2.1948	2.063	2.3917	2.3623	2.4359	2.4646	2.5138	2.3352	2.2127	2.4376	2.4816	2.3498	2.2143	2.3922	2.4434	2.2729	2.4266	2.4879	2.5719	2.5413	2.5535	2.4701	2.2897	2.526	2.4263	2.4725	2.1909	2.0587	2.3959	2.3567	2.3978	2.4198	2.4749	2.313	2.3408	2.2963	2.3819	2.2068	2.0773	2.085
Psmd8	3.1549	3.385	3.3512	3.3728	3.4103	3.2055	3.3402	3.3773	3.3001	3.2475	3.1924	3.2881	3.2397	3.301	3.3008	3.3558	3.3449	3.1785	3.3237	3.3725	3.3487	3.3963	3.3267	3.3191	3.2502	3.1611	3.3709	3.3976	3.3548	3.4068	3.4132	3.1982	3.3338	3.3649	3.3348	3.1836	3.2168	3.3108	3.3032	3.322	3.3506	3.3678	3.3257	3.2666	3.3383	3.3361	3.3541	3.412	3.465
Psme1	3.545	3.689	3.6698	3.6457	3.6998	3.543	3.6389	3.6677	3.6172	3.5536	3.5467	3.6336	3.5999	3.6497	3.6601	3.6568	3.6422	3.6959	3.6507	3.6732	3.6936	3.6235	3.6734	3.7817	3.7416	3.5716	3.7391	3.7176	3.6962	3.711	3.6695	3.5962	3.639	3.699	3.6168	3.5976	3.6583	3.6341	3.6373	3.6453	3.6305	3.6291	3.5822	3.8199	3.5823	3.5929	3.6055	3.5704	3.5749
Psme2	3.4317	3.5923	3.6184	3.6137	3.5882	3.3892	3.6166	3.5976	3.6027	3.4312	3.4894	3.5423	3.5831	3.5782	3.5668	3.5938	3.5072	3.6852	3.5629	3.5767	3.5644	3.5147	3.5983	3.7306	3.6503	3.4326	3.6876	3.6002	3.6201	3.5881	3.5465	3.3927	3.5325	3.5639	3.4552	3.5621	3.6494	3.4365	3.4318	3.464	3.4621	3.4484	3.4222	3.8321	3.42	3.4349	3.4139	3.4114	3.3888
Psph	2.2938	2.6071	2.7188	2.7651	2.7065	2.0988	2.7641	2.7562	2.8655	2.0052	1.9675	2.904	2.9117	2.9653	3.1678	3.2849	3.1289	1.9824	3.1872	3.2232	3.0589	2.9066	2.9011	2.4926	2.3328	2.2856	2.6439	2.5577	2.6476	2.7088	2.6401	2.1872	2.7068	2.6525	2.8816	2.0041	1.8857	3.0115	3.0078	3.16	3.1965	3.292	3.1536	2.0528	3.1128	3.2236	2.9723	2.865	2.908
Psrc1	1.382	2.7124	2.0762	2.175	2.5458	1.4904	1.8382	2.5494	2.0727	1.3773	1.4142	2.317	2.2671	2.4026	2.5171	2.6081	2.8385	2.0505	2.8692	3.0453	2.9669	2.9898	3.1603	2.5537	2.3178	1.4614	2.4221	2.7751	2.2737	2.2919	2.6637	1.3454	1.8541	2.6197	2.0956	1.4791	1.3942	2.2651	2.3309	2.3199	2.4313	2.4356	2.404	2.0753	2.5591	2.8022	2.6739	2.5423	2.9281
Pstpip1	2.9719	2.0929	2.2214	2.1413	2.1518	2.89	2.2511	2.226	2.2789	2.5028	2.2398	2.2776	2.2532	2.4532	2.4615	2.5512	2.6748	1.9319	2.5934	2.7056	2.6006	2.735	2.679	2.0043	2.2465	2.9887	2.2548	2.2861	2.3634	2.4449	2.3958	2.9539	2.4187	2.3337	2.4219	2.3801	2.2191	2.5095	2.5497	2.6749	2.8195	2.7595	2.875	2.0353	2.9468	2.8837	3.0296	3.1876	3.1496
Pten	2.854	2.7126	2.6871	2.7261	2.7023	2.7679	2.6043	2.6551	2.5647	2.7292	2.635	2.4707	2.5293	2.4666	2.479	2.5124	2.5591	2.5371	2.3953	2.4185	2.4762	2.5959	2.5186	2.751	2.6315	2.8909	2.676	2.5864	2.578	2.5502	2.5209	2.7977	2.4638	2.4761	2.3709	2.6609	2.6095	2.2773	2.3327	2.1993	2.2727	2.2208	2.3445	2.5002	2.428	2.3809	2.483	2.5666	2.4572
Pter	1.4267	1.6197	1.737	1.8508	1.774	1.4581	2.0814	1.7966	2.1471	1.2245	1.3463	1.9974	1.9489	2.0762	2.1861	2.3485	2.1838	1.2331	2.4695	2.5823	2.35	2.0343	2.5014	1.4691	1.4209	1.2902	1.3954	1.5496	1.6107	1.6226	1.592	1.3849	1.7797	1.65	2.0302	1.1563	1.2753	1.9025	1.9252	1.9322	1.9436	2.0561	1.8293	1.2026	1.8838	2.0021	1.8605	1.6159	1.7304
Ptger2	1.146	2.7488	2.5615	2.6231	2.5205	1.0949	2.3338	2.6467	2.2207	1.5628	1.364	2.1107	2.1025	2.1293	2.2773	2.5176	2.4313	1.9881	2.4287	2.6545	2.3795	2.271	2.6247	2.5122	2.1787	1.1344	2.4596	2.6693	2.5722	2.6	2.4115	1.216	2.3995	2.6086	2.3696	1.4325	1.4882	2.2331	2.2199	2.3594	2.3281	2.6105	2.4203	2.0764	2.4553	2.6955	2.6042	2.4478	2.7762
Ptger4	2.0805	1.8925	1.8471	1.9846	1.9993	1.8885	1.9913	1.9091	2.0493	2.0076	2.0875	1.9997	2.0853	2.0335	2.0917	2.072	1.8809	2.0529	2.0107	2.0672	1.9605	1.9703	2.0409	1.8694	1.8354	2.1596	2.1559	2.0577	2.0274	1.9547	2.1109	2.214	1.9577	2.0716	1.9816	2.2019	2.1901	1.9685	1.9833	1.8872	1.8442	1.7446	1.8678	2.1085	1.7254	1.8017	1.5263	1.7639	1.6217
Ptp4a1	2.3749	1.7153	1.7213	1.7462	1.7931	2.1954	1.6594	1.7572	1.7168	1.9698	1.8818	1.6584	1.7045	1.7183	1.692	1.6601	1.5524	2.0095	1.6184	1.5298	1.6504	1.6858	1.5315	1.7724	1.7616	2.3297	1.768	1.7219	1.667	1.7373	1.7633	2.2123	1.7312	1.7735	1.7111	2.0079	1.924	1.7607	1.6343	1.6508	1.6505	1.6828	1.6178	1.959	1.5652	1.5868	1.468	1.6544	1.5318
Ptpn1	3.1278	2.9296	3.0203	3.0011	2.9698	3.2361	3.0599	2.986	3.1284	3.229	3.2304	3.1626	3.1423	3.1556	3.1529	3.1329	3.1872	2.9821	3.2366	3.1529	3.2547	3.3183	3.2999	2.8829	2.851	3.153	3.0758	3.0894	3.1867	3.1782	3.1541	3.2458	3.2072	3.1974	3.245	3.4116	3.3826	3.2741	3.3204	3.2876	3.3188	3.2345	3.2855	3.1438	3.2753	3.2141	3.2659	3.2723	3.1678
Ptprc	3.8667	3.7557	3.7383	3.6843	3.7011	3.8405	3.6855	3.7228	3.6477	3.8315	3.9043	3.6659	3.6957	3.6569	3.663	3.6674	3.6737	3.9721	3.6943	3.65	3.6873	3.7522	3.7088	3.7975	3.777	3.8586	3.7414	3.7492	3.7206	3.6539	3.7363	3.8315	3.7119	3.7251	3.6859	3.8393	3.8874	3.6459	3.6787	3.6847	3.7016	3.6582	3.7427	3.925	3.7322	3.7288	3.697	3.7777	3.7184
Ptprcap	3.0923	3.196	3.2483	3.2161	3.1928	2.966	3.1803	3.1438	3.0853	2.9025	2.9522	3.0809	3.0163	3.1554	3.1266	3.0852	2.853	2.8485	3.0558	3.0222	3.0761	3.0273	2.9576	3.197	3.0595	3.0982	3.254	3.1529	3.2349	3.2456	3.1382	2.9157	3.1361	3.1231	3.1024	2.7041	2.7571	3.0978	3.0742	3.1396	3.1544	3.0986	3.0641	2.8489	3.0918	3.0125	3.0918	3.1153	2.9375
Ptpre	2.5666	1.5651	1.6376	1.6247	1.4832	2.5374	1.5569	1.5175	1.608	2.4344	2.3631	1.6019	1.5806	1.7523	1.7233	1.8567	1.8119	1.9169	1.7574	1.7816	1.7888	1.7759	1.7357	1.5867	1.6474	2.5902	1.4341	1.519	1.5572	1.5243	1.4264	2.5639	1.5474	1.4098	1.5264	2.559	2.4569	1.5334	1.5129	1.5555	1.7369	1.7209	1.884	1.8271	2.0175	1.8859	2.0406	2.194	1.9868
Ptprf	1.2305	1.7003	1.5416	1.6032	1.5329	1.2708	1.4613	1.472	1.5249	1.4314	1.3872	1.3802	1.3343	1.2937	1.4375	1.3339	1.5235	1.6251	1.3763	1.4032	1.3271	1.3286	1.3276	1.9806	1.8613	1.2805	1.903	1.9052	1.8145	1.8449	1.8216	1.4356	1.7856	1.7519	1.9124	1.4229	1.2834	1.6528	1.7317	1.62	1.5368	1.5467	1.5917	1.6483	1.5529	1.6417	1.6161	1.3884	1.8926
Ptprj	1.0234	0.98073	0.94281	1.0394	0.97593	1.0205	0.99181	0.97686	1.0338	1.028	1.0205	1.063	0.92028	0.99455	0.93635	0.97781	0.9985	1.0013	0.93336	0.99495	0.99214	1.0015	1.0251	1.0554	1.0245	1.0121	1.021	0.96817	1.0132	1.0122	0.91512	0.98734	0.95034	0.99276	0.94363	0.96239	1.0553	0.94499	1.0418	0.94776	0.99936	1.0836	1.0263	1.0047	1.0362	1.0479	0.99488	0.97152	1.0722
Pts	2.3465	2.1911	2.2544	2.1963	2.1791	2.2614	2.2925	2.1554	2.2635	1.8961	1.8917	2.3419	2.2959	2.2354	2.2193	2.2638	2.1788	1.9048	2.2117	2.1524	2.2728	2.2359	2.1348	1.9846	2.0303	2.4104	2.0539	2.059	2.1359	2.1409	2.1373	2.3379	2.1583	2.105	2.2415	2.032	1.9403	2.259	2.2674	2.3859	2.3408	2.2379	2.2973	1.9819	2.3556	2.3061	2.3197	2.3628	2.3127
Pvt1	1.4761	1.7941	1.7066	1.7405	1.8362	1.3644	1.6798	1.6263	1.6397	1.3314	1.4405	1.4486	1.5431	1.5363	1.5945	1.5812	1.6222	1.8564	1.525	1.576	1.702	1.5961	1.616	1.9336	1.8475	1.5039	1.7228	1.7394	1.7028	1.6397	1.7985	1.4891	1.5879	1.607	1.5008	1.3149	1.4156	1.5528	1.4845	1.475	1.5899	1.5243	1.5945	1.8127	1.517	1.5296	1.6543	1.6179	1.6075
Pycr1	1.0197	1.6132	1.6214	1.6266	1.5471	1.0704	1.6228	1.509	1.5986	0.9899	1.3031	1.4582	1.522	1.5269	1.9815	2.2784	2.1227	1.1534	2.2919	2.3969	2.2708	2.1129	2.0984	1.686	1.5635	1.0352	1.5982	1.4296	1.6014	1.6457	1.3034	1.0336	1.5653	1.3963	1.6493	1.2352	1.1341	1.6792	1.7332	1.9693	2.0767	2.3968	2.1538	1.2186	2.0963	2.3827	2.2881	1.9429	2.0962
Pyhin1	3.2252	2.1616	2.1734	1.7425	1.9311	3.0972	1.7765	1.8464	1.6378	3.1583	3.0215	1.3848	1.6293	1.7062	1.6258	1.5804	1.3286	3.0915	1.7679	1.6872	1.8295	1.5357	1.5907	2.581	2.847	3.3243	1.7679	2.1073	1.8331	1.3618	1.9495	3.4061	1.5597	1.9372	1.3311	3.4714	3.3552	1.3616	1.3226	1.1915	1.2512	1.259	1.4711	3.0658	1.6598	1.2956	1.6795	2.2303	1.5788
Qprt	1.9182	1.6926	1.7421	1.6718	1.809	1.8404	1.5721	1.6561	1.5258	2.0248	1.9518	1.5278	1.4509	1.3477	1.44	1.5468	1.5524	2.0928	1.6182	1.6186	1.5761	1.7406	1.7698	1.8078	2.0807	1.9087	1.5052	1.5393	1.5065	1.4756	1.599	1.8403	1.4447	1.6299	1.3811	1.8289	1.8526	1.3493	1.3363	1.3069	1.3175	1.483	1.3977	2.057	1.4074	1.5799	1.6245	1.6569	2.0498
Qrich1	3.2772	3.017	3.0121	2.9794	2.9657	3.3467	2.8958	3.1242	2.9064	3.2728	3.2551	2.9453	2.9099	2.8849	2.9176	2.855	2.8725	3.2658	2.8955	2.8199	2.81	2.8461	2.858	3.0825	3.142	3.2316	3.0946	3.0285	2.9796	2.9033	2.9906	3.3182	2.8823	2.9589	2.8844	3.1787	3.2222	2.9296	2.9283	2.8681	2.9271	2.8781	2.9004	3.1577	2.8449	2.8056	2.8042	2.8711	2.7952
R3hdm1	2.9121	2.8509	2.8261	2.8653	2.8497	2.8758	2.8303	2.9258	2.8145	2.8946	2.809	2.8117	2.8114	2.8378	2.8749	2.8276	3.1271	2.8569	2.8667	2.8604	2.9142	3.0819	2.9467	2.843	2.8346	2.9315	2.8561	2.8625	2.8213	2.8056	2.8498	2.8791	2.8496	2.8154	2.8074	2.8495	2.8041	2.8017	2.7416	2.8371	2.9291	2.878	2.9089	2.8349	2.9907	3.0391	3.0427	3.1199	3.2018
Rab33a	1.3666	1.4218	1.4326	1.4856	1.434	1.3923	1.529	1.4967	1.5344	1.3597	1.3566	1.5611	1.4701	1.6383	1.6892	1.6744	2.4787	1.3697	1.7158	1.5501	1.9365	2.0448	1.7115	1.4042	1.4448	1.4037	1.4339	1.5136	1.4734	1.585	1.5009	1.3232	1.6745	1.5909	1.5931	1.4308	1.2979	1.6014	1.5447	1.7946	1.8939	1.6528	1.9905	1.3351	2.1186	2.0081	2.4603	2.5136	2.539
Rab4b	2.5559	2.3405	2.3139	2.2886	2.3846	2.5454	2.2994	2.3368	2.3067	2.4396	2.3421	2.3593	2.274	2.3674	2.359	2.444	2.4813	2.3124	2.4787	2.5982	2.5835	2.6349	2.6703	2.331	2.315	2.6459	2.3313	2.2729	2.2194	2.2669	2.258	2.569	2.2239	2.2831	2.2239	2.4377	2.3547	2.28	2.2697	2.4063	2.4951	2.5539	2.5628	2.3601	2.6258	2.6947	2.7318	2.7439	2.6084
Rab6	2.8949	2.7152	2.6779	2.6456	2.6568	2.8844	2.6205	2.7192	2.5406	2.8396	2.7998	2.5508	2.601	2.5587	2.5823	2.5889	2.7883	2.6983	2.6064	2.5614	2.5725	2.6098	2.6134	2.7366	2.6713	2.8481	2.7243	2.7198	2.7192	2.6876	2.7192	2.8591	2.6922	2.7319	2.6451	2.8202	2.6957	2.5638	2.6108	2.6109	2.6382	2.5792	2.6865	2.6906	2.6555	2.7907	2.7398	2.7401	2.8228
Rab7l1	2.0816	2.1315	2.1365	2.1464	2.1792	2.0685	2.2344	2.1726	2.2148	2.3214	2.2046	2.2033	2.1705	2.2237	2.227	2.2132	2.0822	2.0529	2.1938	2.1993	2.2493	2.1951	2.3565	1.9133	1.9938	2.0756	2.1185	2.0958	2.1638	2.2035	2.2031	2.3627	2.2456	2.2076	2.2529	2.5017	2.4188	2.1997	2.2425	2.2372	2.2528	2.2478	2.1676	2.1183	2.2587	2.2452	2.2769	2.2695	2.2226
Rad52	1.8248	1.8945	1.813	1.8177	1.7885	1.8861	1.8199	1.8764	1.7559	1.9336	1.8625	1.8157	1.8232	1.9733	1.9358	1.9649	2.1077	1.8827	2.0564	2.0288	2.1101	2.3197	1.9606	1.8808	1.7206	1.8681	1.8892	1.8512	1.8561	1.8449	1.7888	2.0614	1.8356	1.9234	1.8654	2.0033	2.0194	1.9839	1.9219	2.0305	2.0245	1.9318	2.0187	1.9069	2.1817	2.0626	2.3058	2.4668	2.3782
Ralb	1.6878	1.825	1.8383	1.7831	1.8007	1.6284	1.891	1.8393	1.9027	1.634	1.5755	1.8027	1.7715	1.8929	1.927	1.8395	2.2534	1.8324	1.9026	1.9384	2.0089	1.9727	1.9395	1.7825	1.7426	1.723	1.7732	1.8021	1.7867	1.8663	1.8158	1.7998	1.8899	1.7582	1.9452	1.7295	1.4707	1.8264	1.8606	1.8789	2.0432	1.9048	2.0366	1.7578	2.1245	2.0553	2.2076	2.164	2.1521
Ramp3	2.7198	1.7186	1.5625	1.5826	1.6806	3.2178	1.6451	1.7888	1.6392	3.4521	3.4167	1.5258	1.5644	1.6215	1.9673	2.1455	3.0331	2.9088	2.4611	2.6004	2.304	2.0377	2.199	2.2144	2.0925	2.607	1.827	1.6131	1.6832	1.5395	1.621	3.0397	1.6162	1.5722	1.514	3.2119	3.2039	1.4626	1.6155	1.6624	1.8537	1.9268	2.0411	2.731	2.1787	2.4549	2.2777	1.8787	2.2864
Rap1gds1	2.8269	2.6209	2.6933	2.7012	2.651	2.7936	2.7127	2.7837	2.7301	2.6121	2.5235	2.7251	2.6787	2.7192	2.7138	2.68	2.7858	2.6731	2.7776	2.7556	2.8093	2.8576	2.8451	2.6559	2.632	2.8115	2.7672	2.7121	2.7306	2.7237	2.7078	2.7142	2.797	2.7832	2.8059	2.862	2.8982	2.7806	2.8102	2.7784	2.8104	2.8301	2.9065	2.7469	2.9493	2.9317	3.0212	3.0314	3.0339
Rap2b	2.4616	2.2069	2.2417	2.158	2.2251	2.3655	2.213	2.2715	2.2965	2.4652	2.3847	2.351	2.2964	2.2982	2.2943	2.281	2.3169	2.1632	2.325	2.3119	2.3589	2.323	2.4182	2.2242	2.2079	2.488	2.1339	2.2105	2.1458	2.0789	2.2249	2.3629	2.2656	2.182	2.2747	2.2142	2.0993	2.2917	2.3399	2.2837	2.2364	2.2681	2.2746	2.1828	2.3275	2.2004	2.2725	2.2803	2.3047
Rara	1.9317	1.7381	1.5989	1.6517	1.7043	1.955	1.4877	1.9751	1.4567	2.1124	2.4172	1.5172	1.4926	1.5736	1.4629	1.4624	1.6401	2.0596	1.4207	1.4749	1.4226	1.5728	1.5431	1.7335	1.7386	1.7563	1.7347	1.6624	1.6217	1.5155	1.5982	1.8106	1.4798	1.6006	1.3763	1.9996	2.1868	1.5009	1.4947	1.3988	1.5262	1.4469	1.5796	1.9392	1.612	1.5963	1.6114	1.8919	1.716
Rasal1	1.7469	1.7522	1.705	1.7641	1.6965	1.6717	1.664	1.7413	1.6851	1.5938	1.6107	1.7305	1.6446	1.6627	1.6892	1.6478	1.4545	1.654	1.6089	1.5686	1.6498	1.5069	1.4903	1.763	1.6654	1.7848	1.6908	1.7103	1.7057	1.6643	1.6426	1.8053	1.6963	1.7496	1.6965	1.6122	1.5549	1.6851	1.716	1.6852	1.5993	1.6376	1.5847	1.5823	1.396	1.526	1.3656	1.424	1.393
Rassf1	2.8122	2.487	2.4421	2.4661	2.4428	2.7976	2.4525	2.4747	2.3631	2.7306	2.7166	2.5172	2.4897	2.4406	2.4088	2.3781	2.935	2.6243	2.41	2.4275	2.4656	2.6787	2.5053	2.6074	2.708	2.8091	2.534	2.5467	2.5095	2.5271	2.4024	2.8221	2.4696	2.5053	2.4132	2.6561	2.6862	2.5522	2.574	2.5325	2.5399	2.4928	2.6795	2.6839	2.722	2.6878	2.8597	2.78	2.9216
Rbm15	2.6912	2.4369	2.4462	2.3647	2.3958	2.814	2.502	2.5407	2.6601	2.783	2.7668	2.6325	2.696	2.6513	2.6147	2.5926	2.6641	2.739	2.5319	2.47	2.5506	2.5508	2.4543	2.4785	2.4455	2.6784	2.4858	2.4583	2.4059	2.3954	2.4943	2.8359	2.4992	2.513	2.6889	2.7542	2.7622	2.6397	2.7058	2.6592	2.6022	2.5623	2.5715	2.612	2.5344	2.5045	2.5014	2.5124	2.4803
Rbm43	2.4755	2.0692	2.1187	2.076	2.1686	2.244	2.1911	2.1477	2.2388	2.2551	2.1528	2.3226	2.2405	2.3131	2.3464	2.2332	2.2805	2.2912	2.3985	2.3584	2.4283	2.4311	2.4265	2.1077	2.2948	2.4246	2.0257	2.1007	2.05	2.0304	2.1098	2.361	2.134	2.0378	2.1948	2.3378	2.2683	2.142	2.1975	2.229	2.2457	2.2304	2.2545	2.2837	2.3359	2.2896	2.3484	2.4544	2.3397
Rbms2	1.9332	2.0608	2.023	1.9482	2.0198	1.9867	1.9951	2.0212	1.8805	1.9661	1.9293	1.9396	1.8399	1.8141	1.9816	2.0446	2.0127	1.908	1.9903	2.1586	1.9987	2.0056	2.2372	1.8731	2.015	1.9842	2.0057	2.0457	2.0391	2.0809	2.0206	1.9364	2.0178	1.9526	2.0529	1.9118	1.7714	1.9178	1.9236	1.9423	1.9425	2.1189	1.92	1.9048	1.9806	2.1101	2.037	1.9559	2.2282
Rbpj	1.6806	2.13	2.0132	2.1157	2.1191	1.73	1.8687	1.8881	1.7338	1.8407	1.6774	1.8548	1.7456	1.7088	1.823	1.9108	2.1846	2.0245	1.9498	2.1488	1.9584	1.8948	2.4026	2.0845	2.021	1.5523	2.0109	2.1346	2.057	2.002	2.177	1.7248	1.9897	2.0874	1.94	1.857	1.6366	1.8198	1.7464	1.7844	1.8529	1.9374	2.018	2.0791	2.0441	2.2076	2.0977	2.1311	2.3024
Rcan3	2.3554	1.9565	2.0751	1.9695	1.9104	2.499	2.0135	2.0355	2.101	2.8836	2.6839	2.1556	2.1379	2.1965	2.2131	2.2597	2.3916	2.3411	2.3098	2.3157	2.4092	2.5326	2.4428	1.9515	2.0359	2.3168	1.8866	1.9031	1.9434	1.9924	1.9089	2.3776	2.0133	1.9382	2.0186	2.7089	2.4508	2.114	2.1198	2.1388	2.2537	2.2676	2.3619	2.1752	2.4872	2.4277	2.6149	2.6377	2.529
Rcl1	2.3631	3.1167	3.0657	3.0796	3.0882	2.5901	3.0231	3.0721	2.9857	2.722	2.9718	2.9731	2.9286	2.8987	2.8841	2.8624	2.5943	3.1972	2.7289	2.7196	2.6494	2.4352	2.5116	3.1718	3.2003	2.3838	3.1149	3.1187	3.057	3.0756	3.0653	2.6267	3.0224	3.0112	2.975	2.7261	3.0191	2.946	2.925	2.8982	2.8224	2.8334	2.7043	3.2399	2.5719	2.5788	2.503	2.2852	2.2908
Rcsd1	3.1098	2.0546	2.3041	2.1935	2.1257	2.8929	2.3275	2.2736	2.3422	2.7299	2.6051	2.3955	2.3853	2.433	2.4631	2.3005	2.4659	2.2697	2.4815	2.3736	2.5801	2.7662	2.5645	1.9315	2.2335	3.0955	1.6534	1.7204	1.6909	1.6372	1.5784	2.9454	1.6499	1.7533	1.7198	2.6051	2.5355	1.9202	1.9504	2.0145	2.1623	1.8345	2.2594	2.1313	2.3897	2.1391	2.371	2.7538	2.3373
Rdh10	2.2186	2.1161	2.1474	2.1292	2.0878	2.3163	2.0552	2.1638	2.092	2.2274	2.1659	2.0951	2.0561	2.1133	2.1093	2.0218	1.8801	2.0407	1.9826	1.931	2.0869	2.0524	1.8534	2.033	1.9869	2.2663	2.0529	2.1605	2.1423	2.016	2.1339	2.3759	2.0646	2.1186	2.0704	2.2381	2.057	2.0634	2.0096	2.003	1.9908	1.9727	1.8484	2.0455	1.8399	1.809	1.6782	1.9129	1.8094
Rdh11	2.1527	2.1365	2.1369	2.2171	2.1108	2.1977	2.3892	2.1436	2.5512	2.1262	2.0809	2.4046	2.5192	2.5975	2.6968	2.737	2.5758	2.1436	2.637	2.6503	2.6696	2.6831	2.749	2.0547	1.8651	2.1389	2.0531	2.1303	2.0749	2.2333	2.158	2.1397	2.268	2.2288	2.3927	2.1222	1.9983	2.3032	2.2878	2.4656	2.4974	2.5078	2.4678	2.0834	2.4423	2.5412	2.4761	2.5903	2.5491
Reep3	2.0374	2.3415	2.3888	2.4226	2.3435	2.0493	2.3327	2.4166	2.1806	2.1323	2.0761	2.1204	2.2275	2.122	2.0915	2.0468	1.8742	2.5638	1.9841	2.0365	1.9868	1.9422	2.1691	2.4662	2.501	1.9999	2.3596	2.3155	2.2948	2.2169	2.27	2.0058	2.2524	2.3174	2.1211	2.0719	2.0472	2.0832	2.0406	1.9084	1.895	1.7636	1.8704	2.3299	1.8099	1.7916	1.7492	1.8209	1.5901
Rel	2.4866	2.7971	2.718	2.7519	2.8559	2.7426	2.7499	2.688	2.6431	3.0873	3.3468	2.6632	2.6066	2.5243	2.6527	2.6726	2.6771	3.2474	2.388	2.4351	2.1119	1.9734	2.1363	3.0004	3.0271	2.4691	2.7772	2.6511	2.5626	2.589	2.5983	2.6364	2.4777	2.4162	2.3951	2.9064	3.2409	2.3315	2.3443	2.3737	2.399	2.48	2.2007	3.1583	2.1085	2.2131	1.6796	1.6555	1.8893
Rell1	2.3697	1.2915	1.3645	1.3404	1.3539	2.8676	1.478	1.4084	1.4404	2.6545	2.4301	1.4906	1.5432	1.6186	1.7315	1.7571	1.994	1.881	1.9249	1.8231	2.1013	2.397	1.8724	1.442	1.73	2.3705	1.2531	1.3214	1.4788	1.3242	1.2187	2.8265	1.5083	1.4142	1.5703	2.5142	2.3178	1.5527	1.479	1.5959	1.7686	1.8413	1.8876	1.8534	1.9706	1.9463	2.0665	2.2761	2.2089
Reps1	2.6109	2.3876	2.3825	2.3499	2.3747	2.7633	2.3361	2.528	2.4221	2.6765	2.5202	2.4198	2.3798	2.353	2.4525	2.4583	2.4396	2.417	2.4633	2.497	2.37	2.4027	2.4609	2.3717	2.3775	2.5499	2.4499	2.3653	2.3941	2.3265	2.3321	2.7025	2.3037	2.3206	2.3151	2.5513	2.3545	2.3246	2.3389	2.3188	2.343	2.4324	2.3507	2.2658	2.3372	2.4624	2.2997	2.3517	2.4964
Retsat	1.4132	1.6021	1.6382	1.7224	1.6801	1.4651	1.7203	1.7534	1.8243	1.4603	1.32	1.8433	1.7953	1.8551	1.9325	1.8799	1.8536	1.4355	1.9184	1.9154	1.9466	1.849	1.7869	1.4979	1.528	1.4075	1.5098	1.4816	1.5981	1.5477	1.7119	1.3571	1.5756	1.6749	1.7337	1.4687	1.2379	1.7539	1.7845	1.7396	1.9453	1.7278	1.7624	1.4098	1.7544	1.6477	1.7924	1.7237	1.678
Rexo4	2.5263	2.7127	2.7058	2.6874	2.6401	2.4405	2.6834	2.7035	2.6633	2.5015	2.4997	2.6274	2.6436	2.6708	2.6098	2.6166	2.5318	2.6618	2.6095	2.5169	2.6071	2.4658	2.5277	2.7514	2.5562	2.5553	2.777	2.7321	2.7076	2.7448	2.7351	2.6031	2.7122	2.6962	2.7292	2.6245	2.6999	2.7382	2.7183	2.6859	2.5596	2.5416	2.5755	2.7421	2.5617	2.5751	2.5381	2.5124	2.5301
Rfwd3	2.3241	2.479	2.5648	2.5823	2.5307	2.3635	2.7324	2.5514	2.7899	2.5411	2.473	2.754	2.7821	2.7397	2.7749	2.6641	2.6413	2.4191	2.6663	2.5877	2.5753	2.519	2.5947	2.426	2.2976	2.368	2.4298	2.4626	2.545	2.5239	2.499	2.3699	2.6829	2.6087	2.7778	2.5454	2.4222	2.7495	2.7401	2.6888	2.728	2.6037	2.6943	2.3746	2.6477	2.5836	2.5068	2.6	2.4537
Rgs1	2.6548	3.1249	3.0767	3.1413	3.0998	2.5946	3.0901	3.2021	3.1784	2.6425	2.5228	3.2077	3.2177	3.2642	3.33	3.4219	3.4366	2.9211	3.3703	3.4403	3.3297	3.1991	3.4434	2.9721	2.6381	2.9206	3.2402	3.3859	3.3996	3.3999	3.3546	3.177	3.3231	3.3967	3.3365	3.1416	2.9989	3.2483	3.227	3.3084	3.2273	3.3336	3.2935	3.0918	3.2649	3.3567	3.2703	3.1975	3.3065
Rgs11	1.8242	1.2924	1.3385	1.3081	1.3032	1.6737	1.3299	1.4482	1.2614	1.6186	1.4405	1.3715	1.3034	1.3531	1.5615	1.4846	2.1547	1.4741	1.6384	1.6413	1.8057	2.1594	1.8156	1.3549	1.442	1.8751	1.2348	1.1932	1.3106	1.3794	1.3055	1.713	1.2765	1.2297	1.2187	1.5206	1.4193	1.2774	1.239	1.542	1.8218	1.72	1.9129	1.407	2.041	1.8561	2.1008	2.2709	2.1104
Rgs14	3.0526	1.9554	2.0573	2.029	2.0152	2.8227	1.9915	2.1599	2.0561	2.346	2.2048	2.1541	2.1008	2.2246	2.1221	2.146	2.1375	1.9622	2.1662	2.135	2.173	2.2903	2.2174	1.8285	2.2846	3.033	1.952	2.0569	2.0628	2.0336	2.0196	2.8257	2.0602	2.0376	2.1346	2.2044	1.9034	2.1181	2.17	2.0543	2.1948	2.1945	2.2406	1.955	2.3142	2.2695	2.4116	2.5586	2.4467
Rgs16	1.3283	2.8805	2.6086	2.6591	2.607	1.3859	2.3698	2.688	2.2379	1.9372	2.21	2.1853	2.1627	2.2138	2.3342	2.5642	2.3252	2.6911	2.1913	2.4872	1.8789	1.9116	2.3015	2.9014	2.7526	1.3958	2.9263	2.9892	2.8833	2.8868	2.7307	1.5949	2.6922	2.8418	2.5803	1.6452	1.9152	2.5369	2.4952	2.5469	2.5456	2.7597	2.4177	2.7526	2.2648	2.5991	2.2292	2.1036	2.6051
Rhbdf1	1.3518	1.9036	1.7959	1.988	1.9047	1.3615	2.118	2.2028	2.0361	1.3702	1.289	1.9676	1.9178	1.7628	1.8341	1.9608	1.9272	1.3125	1.8062	2.0178	1.7655	1.8493	1.8342	1.5094	1.5713	1.3871	1.6458	1.6597	1.5115	1.673	1.452	1.363	1.6778	1.562	1.5092	1.3464	1.1918	1.3357	1.4773	1.3962	1.3886	1.5733	1.3205	1.3808	1.453	1.5286	1.5566	1.2276	1.5028
Rhebl1	2.3235	2.2892	2.2316	2.3342	2.4041	2.4009	2.2848	2.2884	2.3051	2.3079	1.9449	2.2704	2.2764	2.3602	2.4378	2.3899	2.2709	2.1522	2.3776	2.2463	2.4152	2.226	2.2342	2.2523	2.1013	2.2671	2.2581	2.285	2.2713	2.3699	2.5109	2.3457	2.3617	2.4461	2.3371	2.2726	2.0495	2.4061	2.3781	2.4217	2.4161	2.4019	2.3619	2.0608	2.3184	2.2178	2.352	2.2098	2.1528
Rhoc	1.3648	1.2291	1.2505	1.235	1.1762	1.26	1.2184	1.1993	1.1638	1.2389	1.3131	1.2074	1.1697	1.1839	1.2775	1.2973	1.3176	1.2651	1.3882	1.5989	1.527	1.5734	1.8343	1.2082	1.2084	1.3097	1.2449	1.2879	1.235	1.2508	1.2783	1.2698	1.1622	1.1914	1.2513	1.2934	1.255	1.2019	1.2051	1.2357	1.2995	1.3659	1.3654	1.2385	1.5799	1.5069	1.8428	1.8809	2.0899
Rhoq	1.5048	1.7405	1.6767	1.6971	1.6226	1.4069	1.73	1.7551	1.7843	1.5168	1.5632	1.883	1.8697	2.0283	2.1662	2.1106	2.6776	1.6412	2.4712	2.4643	2.7435	2.8353	2.7945	1.6584	1.5884	1.4123	1.5998	1.8485	1.7828	1.7782	1.8155	1.4186	1.7806	1.845	1.8689	1.5388	1.4405	1.9437	1.9847	2.3139	2.6116	2.6261	2.782	1.7086	3.0779	3.1434	3.2484	3.3846	3.3571
Rilpl2	2.9042	3.3539	3.4002	3.3979	3.3227	3.0294	3.3343	3.3207	3.3197	3.2225	3.4325	3.3166	3.3147	3.2548	3.2938	3.3078	3.1758	3.3819	3.2739	3.2634	3.2458	3.3049	3.333	3.4484	3.3536	2.9009	3.3509	3.16	3.1951	3.1895	3.0588	2.9657	3.1432	3.0311	3.1023	3.225	3.4259	3.1462	3.1508	3.195	3.2264	3.2134	3.202	3.3948	3.1911	3.2018	3.2453	3.2601	3.3533
Riok3	2.5691	2.3884	2.3686	2.3773	2.3759	2.6223	2.3332	2.4057	2.2689	2.5823	2.4419	2.2914	2.3172	2.3451	2.3448	2.3764	2.4582	2.3508	2.3377	2.4254	2.3793	2.3929	2.3889	2.3331	2.1491	2.5695	2.3937	2.3591	2.3593	2.384	2.3815	2.6586	2.3324	2.3594	2.2529	2.5614	2.4277	2.2908	2.3284	2.3392	2.3448	2.3818	2.4381	2.3572	2.4415	2.4528	2.4215	2.4653	2.3976
Ripk1	2.062	1.896	1.9289	1.8633	1.9135	2.2887	2.0278	1.9837	1.9822	2.377	2.2278	1.8514	2.0031	2.0663	1.9063	1.8365	1.9062	2.2915	1.8923	1.9988	1.8672	1.875	2.1501	1.9532	1.9471	2.1788	2.0354	2.1097	2.0996	2.0931	2.1643	2.5277	2.2007	2.2589	2.1356	2.8527	2.743	2.1438	2.1559	2.1023	2.0729	2.0395	2.2182	2.2854	2.121	2.1315	2.0074	2.0996	2.1466
Ripk3	2.3374	2.2361	2.1466	2.0842	2.1515	2.4006	2.193	2.2262	2.2766	2.5421	2.568	2.2355	2.2543	2.3066	2.2015	2.0803	2.2513	2.4098	2.1686	2.0425	2.2696	2.2107	2.1069	2.1374	1.9608	2.3306	2.1946	2.2733	2.2095	2.2004	2.2882	2.3828	2.2586	2.3156	2.3671	2.472	2.5645	2.39	2.3942	2.3762	2.4074	2.2002	2.4865	2.4015	2.5922	2.4106	2.6099	2.6702	2.4829
Rnf113a1	1.5663	2.0646	2.0589	2.0634	2.0868	1.6801	2.0373	2.0314	1.9763	1.7968	1.6559	1.9861	1.9605	2.0645	2.1276	2.1046	2.2011	1.6272	2.0448	2.0168	2.073	1.9389	1.9191	1.9492	1.828	1.5524	1.9781	2.0734	2.0899	2.0574	2.0443	1.6367	2.0603	1.9793	2.0428	1.7168	1.5587	1.9961	2.0309	2.2135	2.181	2.149	2.2139	1.7429	2.2144	2.1821	2.2917	2.0814	1.9973
Rnf130	2.3409	2.4141	2.4334	2.4048	2.4288	2.4592	2.3199	2.3488	2.1768	2.4523	2.3508	2.1735	2.056	2.0707	2.2186	2.112	2.4694	2.2187	2.3352	2.2905	2.4586	2.5003	2.4262	2.5592	2.4647	2.3487	2.4587	2.4274	2.3537	2.3797	2.4028	2.4438	2.3553	2.3529	2.2702	2.3873	2.3457	2.1615	2.1063	2.2122	2.33	2.2424	2.3646	2.1964	2.4061	2.3858	2.5179	2.5215	2.6627
Rnf149	2.571	2.6585	2.576	2.503	2.5776	2.7252	2.4506	2.4698	2.4445	2.9579	3.0844	2.4722	2.4734	2.4289	2.5044	2.4357	2.5296	3.1355	2.3902	2.2654	2.2421	2.3443	2.2477	2.8494	2.7844	2.6085	2.6353	2.834	2.7274	2.6993	2.83	2.8443	2.4724	2.6648	2.4372	3.0757	3.2156	2.3183	2.3954	2.3216	2.4456	2.461	2.4819	3.2135	2.5061	2.5016	2.3546	2.5429	2.427
Rnf181	2.7575	2.5622	2.5579	2.5552	2.5108	2.7869	2.5809	2.5829	2.6226	2.8231	2.7511	2.6426	2.5985	2.7067	2.7461	2.7502	3.1531	2.6145	2.8112	2.8734	2.9089	3.0163	2.8279	2.5038	2.5989	2.7613	2.504	2.5215	2.507	2.5242	2.4702	2.7679	2.5189	2.5233	2.6038	2.7146	2.6583	2.6496	2.6823	2.7623	2.8576	2.8465	2.8764	2.5312	2.9976	2.9758	3.0446	3.074	3.0449
Rnf19b	2.5455	2.2127	2.1143	2.0823	2.314	2.638	2.0859	2.3277	2.2425	2.5842	2.6262	2.3288	2.3604	2.4262	2.4986	2.4681	2.6203	2.6034	2.6827	2.6118	2.6227	2.682	2.7035	2.3252	2.2564	2.4998	2.2941	2.2878	2.154	2.0601	2.2952	2.5827	2.1036	2.3177	2.2697	2.6574	2.5797	2.5199	2.4685	2.5445	2.6738	2.5821	2.691	2.6811	2.7129	2.718	2.6466	2.7953	2.6538
Rnh1	2.4793	2.5041	2.5977	2.5954	2.6158	2.5107	2.5997	2.5908	2.613	2.4571	2.391	2.674	2.5906	2.6968	2.7623	2.7454	2.8269	2.4618	2.9086	2.993	2.9726	3.0419	3.1249	2.4621	2.438	2.5178	2.5054	2.4781	2.5677	2.5919	2.6233	2.4038	2.6102	2.6803	2.691	2.4304	2.4421	2.7776	2.7554	2.9197	3.0377	3.1277	3.1173	2.4558	3.1886	3.3451	3.3044	3.2304	3.4043
Rora	1.7103	1.2663	1.129	1.3298	1.2671	2.4167	1.2092	1.1934	1.2068	2.1579	1.9992	1.1694	1.2272	1.32	1.6238	1.7741	2.2907	2.237	1.7255	1.8596	1.5712	1.8891	1.9963	1.5599	1.7755	1.6901	1.1225	1.1408	1.1536	1.1357	1.2044	2.3136	1.0029	1.1476	1.0669	2.1933	1.8927	1.1191	1.068	1.4158	1.7491	1.8837	1.9435	1.9808	1.9182	2.013	2.0257	2.118	2.313
Rorc	1.1256	1.6634	1.8941	1.9618	1.6259	1.1344	1.577	1.6944	1.274	1.1733	1.2614	1.2252	1.288	1.2276	1.3138	1.4343	1.2549	1.4362	1.1873	1.4274	1.1174	1.1024	1.2477	1.7808	1.6163	1.0917	1.5009	1.1755	1.2821	1.2385	1.1906	1.1183	1.1853	1.0674	1.2122	1.0473	1.2264	1.1813	1.1562	1.2963	1.3191	1.5217	1.4796	1.3679	1.4192	1.6786	1.4773	1.3547	1.349
Rpa2	2.4228	2.541	2.6863	2.6749	2.6843	2.5869	2.9194	2.8259	2.9089	2.4354	2.2309	2.8616	2.8916	2.8101	2.8106	2.7818	2.7202	2.2903	2.6954	2.6553	2.7511	2.6735	2.6594	2.3243	2.2381	2.4338	2.4056	2.4932	2.6551	2.6511	2.6794	2.5359	2.8865	2.7772	2.9071	2.3809	2.2629	2.8272	2.8523	2.7911	2.7556	2.6813	2.6941	2.3208	2.6676	2.5656	2.5607	2.5819	2.3737
Rpl14	3.7978	3.813	3.8424	3.8544	3.8592	3.7808	3.8167	3.8486	3.8093	3.7894	3.7897	3.7802	3.8039	3.8465	3.8202	3.8071	3.82	3.7264	3.8363	3.855	3.8305	3.8326	3.859	3.8492	3.7859	3.7944	3.892	3.7972	3.8366	3.8607	3.8338	3.8044	3.8099	3.8307	3.8118	3.7984	3.7228	3.8224	3.776	3.8438	3.8179	3.8167	3.8101	3.7866	3.8054	3.8488	3.8293	3.8193	3.8621
Rpl36al	3.6973	3.7462	3.7697	3.7419	3.7739	3.6791	3.725	3.7835	3.6824	3.6805	3.6763	3.6805	3.6751	3.6697	3.6883	3.6963	3.6833	3.6925	3.6993	3.7145	3.7197	3.7031	3.7421	3.7654	3.6947	3.6964	3.7679	3.7522	3.7462	3.7392	3.7485	3.6908	3.7093	3.7415	3.6799	3.6815	3.6759	3.6933	3.6929	3.7055	3.7296	3.688	3.6979	3.7184	3.7151	3.7404	3.7049	3.7164	3.7277
Rpn1	2.8128	3.3615	3.3937	3.3738	3.3699	2.7801	3.3874	3.3842	3.3644	2.9373	3.008	3.3595	3.3685	3.3064	3.3865	3.3499	3.2488	3.2161	3.3694	3.3284	3.3325	3.2344	3.2446	3.3732	3.3764	2.7823	3.32	3.3655	3.4277	3.4186	3.3987	2.8254	3.4226	3.4167	3.3558	2.9129	2.9125	3.3176	3.3238	3.3308	3.325	3.3335	3.3332	3.163	3.3355	3.3805	3.3323	3.2079	3.221
Rprd1a	1.7142	2.0363	1.8758	1.8536	1.913	1.5389	1.8998	1.772	1.9071	1.5933	1.7845	1.8929	1.9239	2.052	2.0269	2.0495	1.9564	1.7871	2.0149	2.0395	1.9485	1.9569	2.0054	2.1033	2.0615	1.5846	1.8949	2.0221	1.881	2.0182	1.8727	1.5257	1.9054	1.7852	1.9275	1.6761	1.766	2.0315	1.8667	2.0299	2.0036	2.0234	1.9128	1.911	2.0176	2.0009	2.0198	2.0061	2.0061
Rrad	2.9522	1.5921	1.4855	1.5086	1.511	3.0552	1.5279	1.7043	1.6959	3.2178	3.2065	1.7363	1.7419	1.7728	1.7452	1.7818	1.7155	2.7865	1.8207	1.8455	1.8228	1.8088	1.8129	2.0301	2	2.8697	1.4261	1.6397	1.4707	1.3718	1.4458	2.8116	1.5496	1.5117	1.5194	3.0735	3.1231	1.6294	1.6479	1.811	1.8864	1.7801	1.8931	2.8365	1.9271	1.8832	1.9984	2.0873	1.8772
Rraga	2.5436	2.702	2.6826	2.7449	2.7212	2.7385	2.6845	2.6165	2.6442	2.7876	2.696	2.6528	2.6231	2.7244	2.7437	2.6847	2.7986	2.6274	2.7017	2.6485	2.6994	2.5243	2.6136	2.7553	2.6815	2.6176	2.7127	2.682	2.6847	2.736	2.6838	2.7077	2.665	2.6556	2.659	2.7045	2.7146	2.655	2.6271	2.7129	2.7497	2.6857	2.7633	2.7387	2.7411	2.7294	2.7649	2.6823	2.5546
Rsad2	1.8209	1.2672	1.1496	1.2131	1.175	2.0708	1.198	1.0951	1.1285	1.5855	1.6525	1.16	1.159	1.174	1.0995	1.0867	1.2718	1.6436	1.2276	1.2231	1.2716	1.2157	1.255	1.3781	1.5611	2.0928	1.2443	1.2654	1.2095	1.1126	1.1634	2.393	1.2098	1.2666	1.1633	2.1301	2.0823	1.225	1.1596	1.1475	1.0788	1.2655	1.1557	1.7855	1.1843	1.2036	1.2589	1.2161	1.2275
Rtn4	2.6385	2.6215	2.6333	2.6486	2.6733	2.7848	2.7589	2.2808	2.8485	2.903	2.6729	2.8886	2.8651	2.8596	2.9421	3.0478	3.0027	2.5008	3.0183	3.1224	2.9001	2.9203	2.9946	2.5962	2.5436	2.7695	2.5055	2.6273	2.6752	2.6339	2.6892	2.7943	2.6906	2.6616	2.7883	2.9573	2.7647	2.8246	2.758	2.7547	2.7702	2.9607	2.8467	2.5744	2.8466	2.8826	2.8223	2.8408	2.7947
Runx1	2.7897	2.5588	2.506	2.5998	2.5545	2.8169	2.4151	2.5117	2.4224	2.8431	2.8425	2.3858	2.4191	2.3932	2.3686	2.3606	2.4384	3.0722	2.2654	2.2999	2.1167	2.3624	2.2865	2.9142	2.9078	2.7295	2.652	2.6731	2.5725	2.6482	2.6218	2.7389	2.574	2.577	2.4096	2.8773	2.8307	2.2961	2.3492	2.2187	2.2097	2.12	1.9695	2.8243	2.0528	2.0253	1.9297	2.2253	2.2033
Rxra	1.4318	1.5244	1.5494	1.5441	1.5212	1.4098	1.7267	1.5974	1.7276	1.3905	1.4799	1.687	1.7802	1.466	1.518	1.4641	1.5009	1.4733	1.5165	1.4572	1.4926	1.4544	1.5488	1.4016	1.535	1.4226	1.4623	1.5739	1.5828	1.5068	1.5183	1.492	1.5665	1.4873	1.5785	1.5231	1.2707	1.5225	1.5088	1.4543	1.4309	1.519	1.4535	1.4651	1.465	1.3904	1.4591	1.4528	1.5071
S100a13	2.5977	1.7438	1.8311	1.6933	1.817	2.5134	1.966	1.9128	2.0807	2.538	2.382	2.1202	2.1208	2.1612	2.1722	2.1726	2.2552	2.0911	2.3277	2.3732	2.541	2.7113	2.7167	1.7556	2.0638	2.6134	1.5957	1.6508	1.7055	1.6106	1.6911	2.6036	1.7951	1.8378	1.9614	2.425	2.2641	2.0933	2.1211	2.2274	2.3115	2.1997	2.3691	2.2556	2.5082	2.442	2.5272	2.713	2.6688
S100a4	1.7412	1.2298	1.3188	1.4299	1.263	1.8626	1.3762	1.2237	1.3651	2.0429	1.9156	1.5264	1.5073	1.5397	1.7419	1.6708	1.4458	1.4749	1.6496	1.4781	1.7217	1.5948	1.6379	1.4566	1.4841	1.8231	1.3577	1.2515	1.3223	1.2475	1.2099	1.9781	1.2841	1.2181	1.3035	2.1335	1.6502	1.3517	1.3288	1.4638	1.7256	1.366	1.4813	1.6282	1.5562	1.3179	1.5042	1.8625	1.3106
S100a6	1.7459	1.3054	1.1117	1.3195	1.2236	1.6234	1.2116	1.231	1.2206	1.8784	1.6778	1.2447	1.2143	1.4137	1.3743	1.3372	1.4754	1.3372	1.6625	1.6186	1.9491	1.7362	1.9971	1.3362	1.1997	1.7505	1.2121	1.1994	1.1819	1.1	1.3105	1.7217	1.2264	1.1792	1.2733	1.8468	1.6421	1.4277	1.416	2.019	2.3419	1.5271	2.233	1.4521	2.4896	1.7477	2.3883	2.9926	2.3362
S1pr1	3.2058	1.5318	1.5086	1.297	1.4755	3.2419	1.3651	1.41	1.4762	3.141	2.755	1.4552	1.4432	1.3162	1.4649	1.3805	1.5023	2.5536	1.5242	1.5277	1.5137	1.7457	1.6559	1.8637	2.4574	3.1752	1.2832	1.527	1.4402	1.2981	1.5202	3.13	1.2621	1.5235	1.3564	3.008	2.5196	1.4045	1.4949	1.4762	1.5452	1.7085	1.6237	2.3973	1.5363	1.6775	1.6448	1.8083	1.7206
Samsn1	2.1208	2.484	2.433	2.4372	2.4249	2.3047	2.3827	2.3463	2.3771	2.4509	2.4613	2.378	2.4037	2.5572	2.6622	2.6734	2.9012	2.4024	2.8143	2.8982	2.9047	2.9171	2.9511	2.5634	2.3499	2.1249	2.3507	2.4292	2.3151	2.3519	2.3272	2.516	2.2802	2.2849	2.3437	2.6227	2.6157	2.3714	2.3618	2.5589	2.6658	2.6026	2.7147	2.4348	2.8089	2.947	2.9275	2.8777	3.1101
Sap30	2.4588	2.7523	2.6828	2.6859	2.6941	2.3643	2.75	2.774	2.7682	2.423	2.5502	2.788	2.7513	2.9164	2.8479	2.8527	3.1895	2.5835	2.8268	2.7688	2.8686	2.8305	2.6981	2.7412	2.6116	2.3871	2.7434	2.7393	2.6658	2.7119	2.6785	2.3403	2.7241	2.6811	2.7669	2.3488	2.5665	2.7882	2.7748	2.9468	2.9449	2.8657	2.9697	2.6791	2.9613	2.9337	3.0314	3.0193	3.0715
Sars	2.8862	3.0873	3.0818	3.1262	3.1105	2.8647	3.0841	3.0403	3.1033	2.9044	2.9053	3.1211	3.0749	3.1778	3.3327	3.3683	3.428	2.9495	3.3879	3.4468	3.3526	3.3737	3.2582	3.1463	3.1113	2.931	3.1451	3.0421	3.1144	3.1254	3.058	2.8392	3.0819	3.0746	3.1203	2.8294	2.8993	3.2249	3.1562	3.2597	3.3652	3.4583	3.3789	3.0093	3.3594	3.4662	3.4171	3.3367	3.4416
Sash3	3.4123	2.5366	2.7452	2.6078	2.5542	3.4179	2.6777	2.6102	2.7831	3.3899	3.1687	2.8777	2.8254	2.8671	2.8876	2.8082	3.0313	2.7233	2.9162	2.9013	2.9767	3.1816	3.0455	2.5828	2.8976	3.3913	2.5252	2.5629	2.7084	2.6269	2.5294	3.3071	2.6999	2.5333	2.7217	3.0998	2.9601	2.8927	2.9054	2.9233	3.0651	3.0145	3.1125	2.6392	3.1638	3.1127	3.2145	3.3546	3.2998
Satb1	3.7103	3.0968	3.1591	3.0788	3.1346	3.7148	3.1109	3.3039	3.0986	3.7423	3.7393	3.1296	3.1783	3.1715	3.2491	3.2877	3.4035	3.7492	3.4637	3.4719	3.4481	3.4306	3.4534	3.2287	3.2491	3.6725	3.1449	3.1242	3.0029	2.9531	3.1903	3.7035	3.1409	3.394	3.148	3.7815	3.7824	3.3709	3.3702	3.4611	3.5031	3.4666	3.6221	3.6972	3.6376	3.5947	3.6018	3.6034	3.5515
Sc4mol	2.1781	2.6324	2.7509	2.8633	2.6216	2.2069	2.9143	2.6594	3.0218	2.3659	2.0918	2.8707	2.9267	3.0783	3.1646	3.1455	3.2034	2.4865	3.1155	3.1428	3.2513	3.3322	3.3004	2.5053	2.2749	2.1884	2.4783	2.5586	2.7244	2.8404	2.5583	2.1315	2.7064	2.7022	2.739	2.3078	2.1211	2.7235	2.6387	2.8921	2.9719	2.9444	2.9662	2.5175	3.0463	3.0808	3.1531	3.2426	3.2524
Scin	0.9721	1.0506	0.97281	1.0646	1.0271	0.99307	1.0602	1.1033	1.1659	1.0322	0.97394	1.412	1.3284	1.2793	1.3549	1.4686	1.5273	1.0137	1.405	1.6951	1.3229	1.1966	1.6918	1.0453	1.1089	1.0113	1.0215	1.0024	1.0305	1.0399	0.97801	1.0767	1.031	0.98782	1.0537	0.99536	1.0025	1.0273	0.98068	0.98012	1.0131	0.99926	0.9499	1.0567	1.0474	1.007	0.94839	0.96262	1.0395
Scml4	2.0029	1.1526	1.2827	1.2544	1.2084	1.7171	1.25	1.2053	1.3903	2.1887	2.1025	1.173	1.25	1.2204	1.2752	1.2037	1.3159	1.5146	1.2942	1.1876	1.3318	1.4105	1.4189	1.3496	1.6218	1.9289	1.2335	1.233	1.1299	1.217	1.2304	1.7258	1.1965	1.2268	1.2501	2.2743	2.1552	1.2293	1.1459	1.1237	1.2955	1.2693	1.3037	1.3807	1.2895	1.3044	1.396	1.5168	1.4574
Sdcbp2	1.9608	1.6201	1.4353	1.4601	1.4987	2.0757	1.3946	1.4192	1.3045	2.0976	1.9597	1.3012	1.3442	1.4406	1.4921	1.5881	2.0022	1.6625	1.7791	2.048	1.8538	1.9608	2.0844	1.6301	1.6623	1.9128	1.5365	1.7	1.6016	1.5144	1.4499	1.9699	1.4578	1.4022	1.3589	2.027	1.6976	1.2966	1.2447	1.4183	1.5909	1.6857	1.8884	1.7861	1.9753	1.9626	2.0507	2.128	2.0807
Selenbp1	1.2513	1.0691	1.0803	1.0909	1.0577	1.2047	1.0158	1.1395	1.1035	1.0573	1.1489	1.1003	1.0949	1.1322	1.1864	1.1509	2.9511	1.04	1.5526	1.6208	1.914	2.4561	1.9452	1.1127	1.2287	1.1238	1.0355	1.0607	1.0369	1.0743	1.0718	1.1715	1.1039	1.1144	1.0866	1.1256	1.1965	1.0732	1.0411	1.1836	1.4326	1.2189	2.0158	1.084	2.3223	2.1953	2.6312	2.9002	3.0787
Sema4a	2.5278	1.5018	1.4578	1.3771	1.4164	2.3141	1.4908	1.4857	1.6304	1.9815	1.6124	1.7136	1.7178	1.7274	1.8154	1.7602	1.8232	1.6625	1.893	2.0082	1.9953	1.9789	2.1514	1.6078	1.5927	2.5705	1.5548	1.4983	1.5355	1.486	1.5231	2.4732	1.6108	1.6008	1.679	2.3128	2.1172	1.7616	1.7828	1.8232	1.8781	1.8755	1.9739	1.877	2.0137	2.1046	2.1565	2.3657	2.115
Sema4d	1.3139	1.2834	1.1847	1.2054	1.172	1.3399	1.2716	1.1968	1.1944	1.346	1.375	1.3732	1.2964	1.1991	1.1972	1.2627	1.2789	1.2653	1.2448	1.1362	1.1973	1.2939	1.2918	1.2105	1.2202	1.4405	1.2803	1.2709	1.2132	1.2366	1.2164	1.3469	1.2214	1.2546	1.2486	1.3617	1.2608	1.2301	1.1841	1.2133	1.2249	1.3784	1.3951	1.2421	1.2706	1.4529	1.4537	1.4993	1.4528
Sema4f	2.1815	1.4504	1.4675	1.4994	1.4147	2.0585	1.4405	1.4764	1.5296	1.543	1.5632	1.5513	1.475	1.4041	1.5529	1.4445	1.548	1.5024	1.5511	1.5614	1.5453	1.5626	1.7345	1.4383	1.7127	2.1651	1.4303	1.4949	1.477	1.4981	1.4948	1.9992	1.5243	1.4906	1.5125	1.6239	1.3744	1.511	1.5964	1.6265	1.8242	1.9971	2.0747	1.5489	2.0713	2.3159	2.0886	1.9963	2.2825
Sema7a	1.1232	1.3393	1.0997	1.2822	1.223	1.0678	1.1203	1.165	1.1731	1.5748	1.9433	1.2917	1.2153	1.2222	1.2512	1.1894	1.3513	2.0324	1.2667	1.2207	1.1944	1.2127	1.2962	1.7379	1.6823	1.1171	1.8336	2.0413	1.8401	1.6577	1.5181	1.2554	1.6608	1.6916	1.5985	2.0153	2.2853	1.412	1.3311	1.4594	1.4142	1.5557	1.4225	2.2519	1.486	1.6917	1.4758	1.5341	1.5556
Sepp1	3.5958	2.6073	2.5937	2.3376	2.5224	3.5116	2.5241	2.5363	2.624	3.3493	3.1515	2.6937	2.7065	2.6918	2.7712	2.77	2.7094	3.15	2.8246	2.7766	2.9674	3.1277	2.9342	2.7743	3.1555	3.609	2.0909	2.4931	2.387	2.1716	2.4197	3.5202	2.4472	2.4802	2.5282	3.2952	3.1323	2.6052	2.624	2.6654	2.7673	2.6971	2.7897	3.1383	2.8694	2.7891	2.9084	3.1053	3.0048
Sepw1	2.5713	2.1869	2.1816	2.1454	2.1868	2.5006	2.2394	2.0838	2.2431	2.4533	2.3541	2.2926	2.2686	2.3194	2.302	2.2903	2.2556	2.2322	2.223	2.3141	2.2666	2.3326	2.4333	2.2342	2.3238	2.5322	2.151	2.2154	2.3033	2.3056	2.198	2.4545	2.3405	2.2063	2.3758	2.4438	2.3584	2.4507	2.4446	2.5089	2.4587	2.5361	2.4707	2.3116	2.4118	2.5386	2.4956	2.5096	2.6337
Serpinb6b	1.6016	2.008	2.1854	2.2494	2.2336	1.5572	2.4823	2.1602	2.5379	1.546	1.6887	2.5219	2.5832	2.6123	2.9184	3.0848	3.2284	1.7758	3.2244	3.404	3.2377	3.1824	3.463	2.2508	2.2474	1.5685	2.4067	2.3325	2.3453	2.5029	2.2697	1.7282	2.5254	2.1545	2.533	1.7004	1.5751	2.4863	2.4881	2.6919	2.6639	2.9225	2.8096	2.2286	2.8807	3.1711	3.1125	2.7973	3.1806
Serpinb9	1.971	2.2769	2.3117	2.4374	2.4135	2.009	2.6815	2.3666	2.7407	1.8813	1.8678	2.7148	2.6454	2.6039	2.7935	2.8622	2.9347	2.2526	2.9631	3.0269	2.8225	2.568	3.0039	2.6109	2.7615	1.956	2.8907	2.7836	2.8488	2.9359	2.847	2.1411	2.9469	2.6795	2.9396	2.0932	2.2901	2.6711	2.7451	2.656	2.5635	2.8039	2.6042	2.8592	2.5643	2.7151	2.5696	2.3086	2.3228
Serpinc1	1.3266	1.2205	1.2849	1.3698	1.3447	1.432	1.5476	1.3664	1.991	1.3127	1.2022	1.9626	2.0954	2.0346	2.1336	2.235	2.1013	1.3364	2.1257	2.2319	1.8256	1.4541	2.4594	1.2094	1.3584	1.2394	1.2527	1.2596	1.2559	1.2607	1.2453	1.2053	1.3571	1.3607	1.4315	1.1812	1.1507	1.5148	1.5735	1.4768	1.3069	1.5397	1.315	1.2236	1.2868	1.3524	1.2587	1.1794	1.1516
Serpine1	1.0527	1.1577	1.114	1.1729	1.2283	1.2342	1.2515	1.1388	1.182	1.1121	1.1212	1.1922	1.1286	1.0926	1.2817	1.36	2.5892	1.1871	1.3177	1.6929	1.4317	1.4848	1.8755	1.1379	1.2336	1.0811	1.0175	1.1291	1.1143	1.1737	1.02	1.0975	1.1465	1.1043	1.1497	1.0799	0.9998	1.1019	1.1578	1.2337	1.396	1.3069	1.4336	1.1229	1.736	1.9074	2.0123	1.9912	2.1966
Serpine2	1.2555	2.7423	2.4417	2.5427	2.5869	1.3723	2.6447	2.5016	2.6564	1.261	1.2881	2.6098	2.5976	2.5788	2.842	2.7746	2.8997	1.6486	3.0629	3.0383	3.0764	2.9636	3.1157	2.2835	2.1229	1.2163	2.3199	2.7361	2.4141	2.4257	2.6353	1.1223	2.3181	2.4694	2.2214	1.1513	1.1803	2.1928	2.2096	2.1765	2.4215	2.0115	2.4736	1.8706	2.5938	2.2508	2.4631	2.393	2.292
Serpinf1	1.091	1.1824	1.1776	1.182	1.2087	1.0529	1.1405	1.18	1.1031	1.0114	1.1397	1.1298	1.1336	1.1138	1.2311	1.3827	1.3593	1.1381	1.3621	1.6371	1.3818	1.4174	1.8603	1.1596	1.1508	1.0899	1.156	1.1343	1.298	1.1205	1.1868	1.104	1.2331	1.1478	1.323	1.0528	1.1944	1.2609	1.2146	1.3985	1.4954	1.812	1.8977	1.0976	2.0229	2.37	2.4751	2.6377	3.0147
Sertad1	3.2399	2.3478	2.2526	2.2065	2.2698	3.171	2.2072	2.2872	2.1905	3.1303	3.0454	2.2737	2.2089	2.3591	2.2578	2.2132	2.8906	2.7339	2.2415	2.3397	2.4689	2.5603	2.4738	2.4683	2.4423	3.2598	2.3642	2.4163	2.261	2.3318	2.2767	3.1697	2.2399	2.3859	2.2691	3.1199	3.0902	2.3144	2.3397	2.4568	2.4649	2.328	2.6022	2.7866	2.7078	2.579	2.8873	2.9169	2.8385
Sertad3	1.9048	1.5064	1.562	1.5414	1.5329	2.0325	1.4907	1.4733	1.4796	2.0895	1.7876	1.5748	1.5184	1.5933	1.559	1.5177	1.669	1.5011	1.6419	1.6082	1.8082	2.0288	1.8726	1.5331	1.6476	1.8785	1.4877	1.4529	1.5496	1.5369	1.4206	1.9469	1.4504	1.5283	1.4393	1.9342	1.648	1.5825	1.5458	1.6251	1.5655	1.624	1.6506	1.6454	1.8528	1.7669	2.0494	2.0663	2.2013
Sesn1	2.8958	1.8087	1.9174	1.9169	1.8192	2.7451	1.8375	1.9976	1.8892	2.6901	2.3959	1.8806	2.0515	1.9594	1.9637	1.9925	1.8799	2.2336	1.9711	1.9852	2.1121	2.3135	2.0857	1.7202	2.0183	2.851	1.6041	1.5751	1.6924	1.661	1.696	2.7703	1.6533	1.6687	1.7371	2.4065	2.2486	1.6547	1.6925	1.7851	1.8502	1.6305	1.8429	2.019	1.895	1.902	1.8149	2.0784	2.0642
Sesn3	2.9369	2.373	2.5285	2.4225	2.4167	3.0309	2.444	2.4931	2.3488	3.1895	3.1004	2.4013	2.3641	2.3156	2.3049	2.352	2.6496	2.9226	2.5788	2.6132	2.6386	2.8518	2.8761	2.4705	2.5918	2.9516	2.3489	2.271	2.427	2.27	2.4113	3.0431	2.3835	2.4831	2.3179	3.2372	3.0868	2.2632	2.3514	2.2611	2.4138	2.3517	2.5948	2.8973	2.5968	2.6303	2.6739	2.774	2.8931
Sf3b3	3.1033	3.262	3.1958	3.2257	3.2297	3.1538	3.1699	3.4153	3.1832	3.1936	3.2939	3.1999	3.175	3.1061	3.0857	3.006	2.8598	3.3556	3.0015	2.9049	2.9105	2.8112	2.9606	3.2918	3.323	3.0913	3.3324	3.2763	3.2496	3.1593	3.21	3.1625	3.182	3.2445	3.163	3.2012	3.2861	3.1785	3.1836	3.1038	3.1184	3.0092	3.0458	3.2654	2.9744	2.9512	2.9306	2.8643	2.7662
Sfmbt1	1.3315	1.7903	1.7735	1.743	1.8092	1.5145	1.8076	1.7376	1.7322	1.6575	1.6469	1.66	1.7467	1.6902	1.6413	1.7138	1.5564	1.7878	1.6214	1.7194	1.5881	1.4361	1.6237	1.8491	1.8149	1.5261	1.8452	1.8664	1.7981	1.8353	1.806	1.6497	1.9333	1.8492	1.8598	1.6596	1.5998	1.7547	1.7457	1.7476	1.6325	1.67	1.5503	1.8491	1.5604	1.5233	1.5733	1.3984	1.5376
Sgk1	2.9757	1.6409	1.418	1.3561	1.9323	2.5501	1.2369	1.4671	1.301	2.3221	2.2219	1.2978	1.5214	1.5209	1.4287	1.3152	1.3262	2.1117	1.3492	1.3082	1.4759	1.658	1.4562	1.5287	1.5212	3.2723	1.4222	1.654	1.3773	1.3723	1.9205	3.269	1.2777	1.4875	1.3182	2.7952	2.4685	1.4446	1.5423	1.7886	2.0184	1.6707	2.142	2.0519	2.2317	1.8315	2.2126	2.6056	2.0822
Sh2b1	2.7087	2.3952	2.359	2.3349	2.32	2.6491	2.2805	2.467	2.2256	2.6704	2.6039	2.2633	2.283	2.2916	2.2778	2.21	2.424	2.4076	2.3184	2.2318	2.2972	2.5662	2.3366	2.3667	2.5393	2.6624	2.4609	2.3775	2.2834	2.2616	2.2444	2.5902	2.2378	2.3096	2.21	2.4895	2.4197	2.2429	2.2396	2.2953	2.3157	2.3206	2.3707	2.3473	2.441	2.504	2.5984	2.6582	2.7739
Sh2d3c	2.5157	1.6707	1.8773	1.7491	1.6971	2.1501	1.6731	1.9787	1.6638	2.066	1.9825	1.8298	1.7898	1.9086	1.8471	1.8136	1.6405	1.5843	1.9271	1.9314	2.0249	2.1193	1.9758	1.6214	1.7963	2.4343	1.5273	1.5164	1.5658	1.4462	1.5385	2.1638	1.5939	1.5498	1.5962	1.6941	1.5704	1.8049	1.8057	1.8237	1.8151	1.8059	1.8668	1.5907	1.9683	1.996	2.0413	2.1141	2.0357
Sh3bp1	2.6733	1.9681	2.1342	2.036	2.0261	2.4755	2.1406	2.2329	2.1942	2.1188	1.9261	2.2607	2.2068	2.3156	2.2725	2.2254	2.2934	1.9304	2.318	2.2661	2.4546	2.582	2.4392	1.7115	1.9856	2.6417	1.8455	1.9572	2.0044	2.0065	2.0286	2.481	2.1048	2.0702	2.0683	2.1245	2.0416	2.1913	2.2186	2.2851	2.2674	2.2247	2.364	1.8799	2.4675	2.2952	2.3965	2.611	2.468
Sh3bp5	2.4992	2.0104	2.0011	1.8951	1.9596	2.5425	2.0126	1.7895	2.0307	2.5295	2.3817	2.1801	2.1852	2.1049	1.9839	1.9635	1.9576	2.5817	2.051	1.9182	2.1248	2.3698	1.9429	2.1155	2.3326	2.5578	1.7684	1.9912	1.8402	1.816	1.8977	2.682	1.728	1.9757	1.6405	2.9244	2.6558	1.9097	1.887	1.6577	1.7299	1.6548	1.8745	2.3909	1.9847	1.7731	1.8707	2.3476	1.9226
Sh3gl3	1.4261	1.9118	1.7285	1.7368	1.8439	1.3928	1.5486	1.6068	1.5138	1.4299	1.4959	1.6321	1.5308	1.465	1.5977	1.6467	1.7178	1.7591	1.7333	1.8408	1.9474	2.1726	2.0223	1.8824	1.6789	1.2198	1.5164	1.7563	1.6375	1.657	1.6196	1.3312	1.4723	1.5355	1.5334	1.4544	1.2999	1.5785	1.4315	1.4665	1.6018	1.6017	1.6368	1.7892	1.7039	1.823	1.9829	1.9914	2.2253
Sh3kbp1	3.3376	2.7271	2.8833	2.8777	2.8251	3.2794	2.9362	2.8557	2.8824	3.1769	3.1416	2.8805	2.8948	2.8792	2.9368	2.9303	2.9272	2.9895	2.9424	2.9255	2.975	3.0438	2.9462	2.5543	2.5882	3.3405	2.4787	2.5557	2.7422	2.6862	2.614	3.2625	2.7842	2.6514	2.7732	3.192	3.1013	2.8073	2.8088	2.8072	2.8896	2.8061	2.964	2.8179	3.0058	2.9974	3.0345	3.1314	3.1554
Siah1a	2.6501	2.2043	2.1686	2.1202	2.172	2.7481	2.1066	2.1235	2.098	2.6477	2.4759	2.0571	2.1392	2.1496	2.1495	2.111	2.0817	2.3715	2.0626	1.9921	2.0008	2.0629	1.99	2.2602	2.1418	2.6218	2.2008	2.3018	2.2084	2.168	2.2795	2.6555	2.158	2.2785	2.1769	2.5735	2.4592	2.2129	2.1523	2.1539	2.2013	2.0733	2.088	2.4027	2.0889	2.0788	2.0718	2.1692	2.1929
Sidt1	2.5057	1.3921	1.615	1.4938	1.4781	2.4613	1.6165	1.5498	1.7252	2.2184	1.9293	1.7118	1.7001	1.6992	1.5741	1.55	1.3872	1.7954	1.6116	1.5578	1.6024	1.5429	1.5683	1.5755	1.7728	2.496	1.5393	1.6361	1.6965	1.5684	1.6037	2.4071	1.6468	1.5554	1.6317	2.2017	1.8249	1.6153	1.6384	1.501	1.5483	1.4589	1.5854	1.6294	1.52	1.3952	1.4424	1.5376	1.5364
Sik1	2.5132	1.6113	1.5803	1.5929	1.7032	2.124	1.6709	1.3619	1.9176	1.9038	2.0512	1.8872	1.9968	1.9141	1.8372	1.8536	1.7355	1.9612	1.8406	1.8862	1.9214	1.9317	1.9707	1.8866	1.663	2.4326	1.6266	1.5993	1.549	1.6413	1.6068	1.81	1.6846	1.5352	1.6246	1.8157	1.7951	1.7349	1.7246	1.6482	1.6	1.6272	1.626	1.796	1.6811	1.7447	1.5596	1.5861	1.7433
Sipa1l2	1.9531	1.4725	1.4262	1.4579	1.3689	1.9025	1.4704	1.4003	1.4297	2.0377	2.0746	1.4026	1.4543	1.3989	1.3917	1.412	1.5038	1.6973	1.4635	1.4403	1.5342	1.5651	1.4281	1.5837	1.5755	1.9201	1.4411	1.3903	1.3669	1.4228	1.3497	1.9317	1.4044	1.4516	1.3825	1.8959	1.7807	1.4232	1.4485	1.414	1.4738	1.4327	1.4931	1.6253	1.6975	1.6991	1.6907	1.738	1.946
Sirt2	2.6871	2.6202	2.6651	2.6812	2.6585	2.7063	2.6771	2.6521	2.6095	2.7892	2.8232	2.5871	2.5515	2.6269	2.6633	2.719	2.7037	2.7043	2.6842	2.8494	2.7576	2.7419	2.8523	2.6196	2.6831	2.6711	2.6966	2.5796	2.6213	2.6737	2.5828	2.6743	2.6418	2.6017	2.6404	2.697	2.7608	2.6598	2.6759	2.6842	2.7102	2.7302	2.7399	2.6327	2.7477	2.7922	2.8749	2.8702	2.9041
Skap2	1.8493	1.7964	1.7689	1.8866	1.8513	1.9348	1.8801	1.858	2.0242	1.9124	1.7994	2.0434	2.0896	2.0195	2.1375	2.2614	2.2611	1.6092	2.3063	2.3953	2.4558	2.5404	2.3782	1.7323	1.653	1.9226	1.8461	1.8505	1.9234	1.9828	1.9232	1.9423	1.9912	2.0142	2.1319	1.9541	1.9448	2.219	2.2937	2.4078	2.5608	2.5507	2.6077	1.9294	2.6509	2.6716	2.7468	2.8293	2.675
Ski	2.9763	2.3332	2.3031	2.2835	2.3082	3.0262	2.3765	2.4687	2.4167	3.1574	3.0253	2.4808	2.4405	2.3951	2.2859	2.2136	2.1084	2.7407	2.2303	2.1185	2.0841	2.133	2.231	2.3746	2.6284	2.9116	2.5332	2.492	2.4235	2.494	2.495	2.961	2.5106	2.559	2.4721	2.9597	2.8999	2.5084	2.505	2.4343	2.3563	2.2399	2.2111	2.5804	2.1178	2.093	2.0859	2.2421	2.1736
Skil	1.7024	1.5796	1.5106	1.5681	1.4792	2.1487	1.5241	1.473	1.4758	2.381	2.4272	1.3758	1.4237	1.4569	1.4094	1.4284	1.5009	1.9877	1.3254	1.2657	1.262	1.1436	1.134	1.6656	1.4538	1.7561	1.6639	1.6114	1.6304	1.6323	1.5245	2.2199	1.4457	1.5704	1.4707	2.3785	2.4908	1.5486	1.5477	1.4996	1.3446	1.3559	1.3165	2.0798	1.2516	1.1832	1.2469	1.1216	1.0621
Sla2	1.9784	1.6707	1.7695	1.6459	1.6811	1.9832	1.6529	1.5873	1.7012	2.1872	2.1435	1.8686	1.8364	1.985	1.9795	2.0428	1.857	1.6692	2.1826	2.1766	2.3251	2.4034	2.2429	1.5432	1.7054	1.9199	1.5888	1.4714	1.5372	1.6625	1.4463	1.8899	1.5447	1.4097	1.6028	1.8987	1.8711	1.7727	1.822	1.881	1.8824	2.0127	2.0213	1.5569	2.1047	2.1384	2.2012	2.3791	2.2865
Slain1	2.266	1.7469	1.8298	1.8021	1.776	2.4212	1.8457	1.9852	1.938	2.2697	2.1161	2.0152	1.9947	1.9551	1.916	1.9311	1.9279	1.7935	1.9696	1.9887	1.9437	2.0428	2.1282	1.6099	1.6774	2.3114	1.7165	1.6067	1.7463	1.6107	1.6219	2.4996	1.7983	1.6996	1.7727	2.3275	2.0372	1.8726	1.8557	1.8201	1.8296	1.7915	1.8667	1.7012	1.8612	1.9332	1.9008	1.9818	2.0607
Slamf7	1.3523	2.2533	1.8617	2.0018	2.121	1.6627	1.9005	1.9707	1.7827	2.1898	2.2088	1.7232	1.7288	1.8637	1.9214	1.9133	2.7208	2.4847	2.0083	2.0638	2.0833	2.216	2.1012	2.2693	2.3795	1.2752	2.3756	2.5263	2.2427	2.3146	2.4353	1.3693	2.2726	2.268	2.2687	2.2313	2.5251	2.1594	2.1535	2.3454	2.361	2.2074	2.4001	2.7467	2.5911	2.59	2.7193	2.6212	2.6786
Slc16a6	2.1358	2.3211	2.2462	2.3291	2.4304	2.1989	2.3627	2.2908	2.3553	2.1639	2.2472	2.3652	2.3331	2.3714	2.3922	2.3654	2.4431	2.4636	2.4159	2.4495	2.2277	2.2513	2.5039	2.4635	2.4794	2.1357	2.3751	2.4109	2.4312	2.4614	2.566	2.1631	2.4711	2.457	2.431	2.1344	2.2836	2.4253	2.3649	2.3147	2.3029	2.3559	2.3194	2.4245	2.3124	2.3375	2.3792	2.3237	2.2552
Slc19a2	2.2551	2.6209	2.2605	2.2943	2.5099	2.2303	2.241	2.5334	2.1824	2.0295	2.2126	2.277	2.2898	2.2303	2.3094	2.3119	2.5582	2.7071	2.3536	2.4265	2.4459	2.3156	2.4585	2.736	2.6625	2.2174	2.4705	2.6862	2.2774	2.2801	2.5727	2.154	2.2845	2.5642	2.2803	1.9919	2.0001	2.3023	2.3207	2.2717	2.3116	2.3126	2.2595	2.76	2.2741	2.3169	2.2896	2.1754	2.3707
Slc1a4	1.2061	1.3855	1.4718	1.5244	1.3845	1.1289	1.42	1.4364	1.4328	1.1635	1.2092	1.3793	1.483	1.535	1.7696	1.9972	1.8536	1.2137	1.8782	1.8495	1.5944	1.5647	1.5695	1.4014	1.4037	1.1552	1.5248	1.3122	1.5624	1.4129	1.4001	1.1232	1.4868	1.326	1.6122	1.2683	1.182	1.5791	1.6958	1.7004	1.7927	2.0407	1.8363	1.2237	1.7088	1.8734	1.5256	1.3786	1.5342
Slc25a30	2.625	2.1828	2.2788	2.2604	2.12	2.456	2.2804	2.2851	2.3083	2.4273	2.2759	2.3407	2.3963	2.2809	2.3702	2.4729	2.4972	2.1774	2.4543	2.5124	2.4582	2.6285	2.6112	2.0295	2.0052	2.5949	2.1578	2.1756	2.2461	2.1675	2.1415	2.5256	2.361	2.3386	2.2663	2.4726	2.1627	2.3622	2.3922	2.3143	2.4537	2.6206	2.5129	2.0083	2.526	2.7706	2.6187	2.6764	2.8842
Slc25a38	2.4504	2.4265	2.3766	2.4221	2.3403	2.5463	2.2409	2.3857	2.2655	2.4366	2.4306	2.278	2.2615	2.1809	2.2089	2.1952	2.0963	2.3821	2.1918	2.1443	2.1117	1.9539	2.0716	2.4284	2.3882	2.4699	2.4007	2.4401	2.4003	2.3871	2.3671	2.466	2.3573	2.3441	2.253	2.4051	2.2943	2.3008	2.2324	2.2072	2.1434	2.1854	2.0856	2.3982	2.1225	2.0959	2.0921	1.9311	2.0881
Slc25a45	2.3354	1.6937	1.6766	1.717	1.7263	2.1583	1.668	1.7524	1.6886	2.0302	2.0059	1.7865	1.717	1.7433	1.7187	1.658	1.8293	2.0344	1.6728	1.6902	1.8604	1.9611	1.7942	1.717	1.9426	2.3454	1.536	1.5591	1.5837	1.4792	1.4884	2.1426	1.6136	1.5889	1.6197	2.0977	1.9919	1.6953	1.6479	1.7066	1.7361	1.6911	1.798	1.871	1.8366	1.659	1.8488	1.9835	1.7892
Slc29a3	1.6659	2.1507	2.0728	2.1427	2.1412	1.4496	1.8783	1.9726	1.6794	1.5471	1.568	1.697	1.6566	1.5679	1.876	1.9182	1.8751	2.3167	1.8246	1.8891	1.5905	1.5468	1.6765	2.5636	2.5819	1.5725	1.9577	1.9134	1.8558	1.7735	1.8177	1.5249	1.6955	1.7032	1.5569	1.4288	1.2398	1.4912	1.4722	1.4821	1.5349	1.6644	1.4236	2.0797	1.6046	1.4861	1.3539	1.4711	1.3658
Slc2a1	2.7367	2.4761	2.4703	2.4904	2.477	2.7759	2.5289	2.5503	2.5687	2.3784	2.483	2.6247	2.6853	2.8554	2.8704	2.7915	3.2236	2.5068	2.8667	2.8635	2.9045	2.9412	2.8146	2.5286	2.5214	2.7048	2.6129	2.4915	2.5605	2.5008	2.4765	2.7404	2.5783	2.528	2.5524	2.4068	2.4193	2.5987	2.6414	2.9099	3.0063	2.9343	3.0941	2.4835	3.1064	3.1537	3.194	3.2174	3.1283
Slc30a1	2.2223	1.7358	1.7765	1.7652	1.7982	2.276	1.7482	1.6601	1.7743	1.7206	1.6829	1.6581	1.6804	1.6659	1.6048	1.6987	1.6292	1.6033	1.5419	1.5985	1.46	1.5644	1.5126	1.8199	1.7535	2.3023	1.924	1.7813	1.8424	1.7838	1.793	2.3099	1.7682	1.7136	1.8104	1.6328	1.5712	1.6948	1.7431	1.6126	1.6326	1.6397	1.6126	1.6717	1.4534	1.5458	1.5018	1.4809	1.4908
Slc35d1	2.1234	1.9029	1.8519	1.7481	1.7327	2.4828	1.9711	1.9234	1.9521	2.2781	2.1827	1.9812	1.9622	1.8633	1.9327	1.911	1.9261	1.7718	1.8631	1.8268	1.8728	1.877	1.8697	1.7079	1.6083	2.125	1.854	1.8705	1.8356	1.7775	1.8719	2.3446	1.9294	1.8367	1.9598	2.1843	1.9979	1.8439	1.8966	1.8077	1.7731	1.8546	1.8175	1.7907	1.8186	1.8584	1.7763	1.852	1.8337
Slc38a1	2.5272	2.7515	2.7695	2.7635	2.8331	2.702	2.7825	2.8117	2.7781	2.9277	3.2124	2.8231	2.7715	2.7384	2.7852	2.7517	2.6534	3.0386	2.7408	2.7403	2.6133	2.664	2.6247	2.7751	2.9098	2.5072	2.8066	2.7823	2.7423	2.7834	2.7721	2.6214	2.7944	2.7629	2.7545	2.7871	3.0526	2.8235	2.8295	2.7351	2.7557	2.8351	2.7711	2.87	2.6758	2.7172	2.6495	2.5459	2.6593
Slc39a1	2.3688	2.3631	2.3055	2.346	2.469	2.5701	2.3298	2.4364	2.4613	2.6403	2.7295	2.4795	2.5432	2.4587	2.5014	2.4752	2.5187	2.5192	2.5506	2.5238	2.4679	2.4651	2.5295	2.4752	2.345	2.5148	2.4849	2.4711	2.4162	2.4209	2.5098	2.8421	2.4557	2.5306	2.5348	2.8078	2.7792	2.6378	2.6277	2.6178	2.6387	2.5753	2.6478	2.5043	2.6308	2.6772	2.5946	2.6032	2.6329
Slc39a8	1.4625	1.5479	1.7409	1.7469	1.7371	1.6307	1.8784	1.7576	1.9071	1.7239	1.5078	1.6758	1.8619	1.9171	1.7958	1.8244	1.8824	1.5347	1.8723	1.7882	1.9209	1.8536	1.8002	1.4445	1.3639	1.4509	1.4016	1.5268	1.536	1.5989	1.7085	1.7058	1.7203	1.8141	1.9613	1.8724	1.904	1.9845	1.9764	2.0407	2.002	1.6911	2.0956	1.643	2.1039	1.9692	2.1216	2.2238	2.066
Slc3a2	3.2266	3.1839	3.0218	3.0422	3.1115	3.3299	2.9917	3.0107	3.0254	3.2661	3.2873	3.0803	3.0114	3.0958	3.2211	3.3137	3.242	3.265	3.2455	3.2776	3.1824	2.9855	3.0646	3.3268	3.2974	3.1925	3.2486	3.2282	3.1294	3.1302	3.206	3.2619	3.0335	3.0976	3.0717	3.1929	3.2135	3.1735	3.1578	3.2483	3.3086	3.4113	3.3006	3.3382	3.2937	3.4337	3.2655	3.2511	3.2899
Slc48a1	1.7351	2.0056	1.8743	1.8658	1.8415	1.7978	1.7883	1.8229	1.7691	1.7613	1.6877	1.8459	1.8075	1.8262	1.9411	1.9886	2.0845	1.7593	2.0626	2.1069	2.0709	2.3067	2.232	2.0676	1.8834	1.7306	1.9247	1.9357	1.8597	1.8647	1.9949	1.779	1.8089	1.845	1.8635	1.7005	1.5344	1.8758	1.8353	1.8739	1.943	2.0044	2.0023	1.7374	2.1241	2.221	2.4094	2.368	2.6634
Slc9a3r1	3.4047	2.8992	2.999	2.9195	2.8954	3.3261	3.0788	3.0148	3.1374	3.3616	3.2447	3.1662	3.1478	3.2101	3.2151	3.1229	3.1228	3.0471	3.173	3.1149	3.2512	3.1854	3.1861	2.8363	2.9608	3.3895	2.8746	2.913	2.9962	2.927	2.9463	3.3528	3.07	2.9671	3.1143	3.2289	3.1358	3.1566	3.1978	3.1291	3.1974	3.0503	3.1611	2.9815	3.2608	3.1096	3.1629	3.3332	2.9897
Slco3a1	2.3212	1.8958	1.7654	1.782	2.0562	2.3649	2.1363	2.2373	2.2429	2.1095	1.9741	2.3822	2.3704	2.2199	2.2487	2.1806	2.1945	1.7818	2.2492	2.251	2.0516	1.9914	2.2257	1.9242	2.1877	2.3783	1.9246	2.0002	1.8939	1.9468	2.23	2.2937	2.2536	2.3311	2.2584	2.1459	1.8606	2.2499	2.2546	2.0871	2.0201	2.0388	1.9891	1.8506	1.901	1.89	1.95	1.9313	1.755
Slfn2	3.1843	3.4652	3.3071	3.3315	3.4091	3.3558	3.2681	3.1784	3.224	3.4018	3.3551	3.1437	3.1787	3.0845	3.091	3.1142	2.8451	3.5105	2.9792	2.965	2.8224	2.7389	2.9131	3.5205	3.5599	3.2552	3.4727	3.5193	3.4308	3.4463	3.4919	3.4545	3.3488	3.4327	3.2943	3.4579	3.4571	3.1931	3.1777	3.062	2.9599	3.0794	2.7986	3.6081	2.7605	2.6978	2.5328	2.9009	2.5512
Smarca2	2.6645	1.5445	1.6665	1.5522	1.412	2.46	1.5708	1.5143	1.5939	2.3927	2.2892	1.3703	1.6584	1.5855	1.6956	1.7593	1.8511	1.8726	1.716	1.787	1.6994	1.8729	1.8613	1.475	1.5172	2.6179	1.2344	1.363	1.4233	1.2468	1.3055	2.5404	1.3648	1.4016	1.4285	2.3784	2.0813	1.3781	1.388	1.517	1.5613	1.5207	1.7135	1.8464	1.7429	1.8431	1.7338	2.0118	1.8191
Smek1	3.0787	2.9198	2.8954	2.8986	2.9016	3.1151	2.8408	2.9638	2.8199	3.0527	3.0413	2.8693	2.7991	2.8042	2.7609	2.6783	2.6121	3.0194	2.6729	2.5468	2.5944	2.6065	2.5821	2.9404	3.0278	3.0921	2.9852	2.9293	2.8795	2.8526	2.8596	3.0805	2.835	2.8791	2.811	3.0352	3.0735	2.8193	2.8364	2.7711	2.8127	2.7108	2.7265	2.9671	2.635	2.588	2.5581	2.6488	2.5579
Smg5	2.5457	2.5337	2.479	2.527	2.5035	2.6428	2.3832	2.5617	2.3609	2.5563	2.55	2.4278	2.3913	2.3659	2.3411	2.2618	2.214	2.5865	2.1869	2.1189	2.1286	2.067	2.0458	2.6098	2.6564	2.5726	2.6116	2.5421	2.4821	2.5298	2.5226	2.6409	2.4062	2.4554	2.3753	2.4911	2.5433	2.4078	2.3828	2.3825	2.295	2.2562	2.2614	2.6095	2.2329	2.1065	2.1351	2.1186	1.961
Smox	1.9556	1.8736	1.7059	1.6635	1.7716	2.1447	1.6202	1.7765	1.635	2.4912	2.6736	1.7228	1.5188	1.6965	1.7655	1.8501	2.7611	2.6214	2.0261	2.2398	2.068	2.3789	2.359	2.0329	2.0161	1.9333	1.7643	1.852	1.5872	1.5636	1.6775	2.0615	1.4935	1.7481	1.5834	2.2639	2.3485	1.5212	1.5766	1.6545	1.92	2.0522	2.2908	2.4406	2.4209	2.6831	2.7111	2.5625	2.8429
Smpd4	1.4876	1.5766	1.718	1.7215	1.7539	1.5189	1.7873	1.7728	1.7969	1.467	1.4257	1.7305	1.7319	1.777	1.6252	1.5606	1.5292	1.5814	1.4879	1.4962	1.4761	1.4431	1.4572	1.6901	1.6791	1.5555	1.6366	1.6158	1.6933	1.7843	1.7552	1.6125	1.7702	1.7902	1.7188	1.5043	1.4825	1.7441	1.8468	1.6165	1.6054	1.6255	1.5448	1.5459	1.5772	1.4458	1.5024	1.4057	1.3453
Sms	1.5789	2.1501	2.2081	2.2957	2.2757	1.6652	2.0783	2.1759	2.0887	1.6535	1.8357	2.0652	2.0293	1.9824	1.9651	1.9069	1.8595	1.9576	1.9684	1.9027	1.8304	1.6936	1.9715	2.0968	2.0022	1.6555	2.1915	2.1539	2.1565	2.1671	2.2394	1.648	2.1335	2.2253	2.0649	1.6694	1.6921	1.9565	1.9078	1.9233	1.9653	1.7523	1.8314	1.9677	1.7758	1.8452	1.5819	1.6096	1.6392
Smyd5	1.7228	2.4811	2.4913	2.4252	2.4988	1.6837	2.4391	2.6347	2.3871	1.6944	1.9812	2.4357	2.4537	2.4196	2.3112	2.3843	2.1113	2.4382	2.3295	2.248	2.0747	2.0871	2.021	2.5489	2.5483	1.7215	2.5796	2.6173	2.5398	2.4905	2.6194	1.6643	2.4686	2.5641	2.3927	1.7691	1.9525	2.4659	2.4313	2.2448	2.2609	2.3357	2.2274	2.3681	2.1215	2.2612	2.0319	1.8093	1.9381
Snx10	1.719	1.7631	1.7719	1.7086	1.6936	1.6834	1.8226	1.7064	1.8119	1.5737	1.418	1.8211	1.7924	1.9468	2.0388	2.1113	2.0504	1.5175	2.2027	2.245	2.1197	2.044	2.0941	1.6849	1.6784	1.8236	1.6463	1.7264	1.7977	1.81	1.7369	1.6808	1.9946	1.8405	2.04	1.6456	1.4633	2.1194	2.1487	2.3427	2.3716	2.5747	2.3528	1.728	2.324	2.5426	2.2952	2.3191	2.3721
Snx11	1.7789	2.1214	2.0047	2.0898	2.1207	1.6856	2.101	2.1533	2.1665	1.7243	1.8221	2.1611	2.1866	2.0308	2.2721	2.2771	2.1732	2.0203	2.1708	2.2728	1.943	1.9694	2.3238	2.1566	2.2091	1.7757	2.1551	2.0617	2.0124	2.0926	2.0091	1.6952	2.0151	2.0195	2.0023	1.6396	1.6186	1.9869	1.958	1.8375	1.9137	2.007	1.7768	1.9994	1.8396	1.7543	1.7647	1.712	1.6711
Snx19	2.3179	2.2176	2.261	2.1856	2.2063	2.1828	2.2448	2.2201	2.189	1.9068	1.9106	2.2052	2.1051	2.1986	2.1443	2.1187	2.1266	2.016	2.0583	2.0942	2.045	1.9988	2.1007	2.2476	2.2235	2.2612	2.2235	2.2003	2.2135	2.2254	2.1875	2.103	2.224	2.1385	2.1766	2.006	1.7813	2.163	2.2199	2.1519	2.175	2.1662	2.1597	2.0363	2.1206	2.0607	2.0137	2.031	1.9445
Snx9	1.5081	2.1788	2.2134	2.1864	2.2413	1.3317	2.1539	2.1218	2.1267	1.4043	1.476	2.1284	2.1079	2.0577	2.0845	2.142	1.9106	1.6722	1.9909	2.0942	2.0329	1.9368	2.1391	2.1438	2.1204	1.4239	1.8572	2.0139	2.0538	1.9913	2.064	1.4326	1.9946	1.9083	1.9263	1.3089	1.311	1.9001	1.9914	1.9079	2.0002	1.8686	2.0006	1.7435	2.0223	1.9149	1.9754	2.0843	1.9733
Socs1	2.1357	2.1922	2.0575	2.0747	2.2637	2.0571	2.2676	1.9598	2.3724	2.4955	2.7644	2.4037	2.3305	2.4459	2.3912	2.2757	2.2512	2.9924	2.4461	2.3149	2.41	2.311	2.5133	2.4518	2.5006	2.8458	2.6532	2.6298	2.615	2.5985	2.5936	3.0888	2.595	2.6267	2.4873	3.2494	3.3568	2.4402	2.4404	2.3848	2.3924	2.2903	2.3736	3.0328	2.3675	2.3489	2.4216	2.4643	2.2065
Socs2	1.0458	1.3593	1.6528	1.5849	1.5384	1.1049	2.2513	1.9322	2.5556	1.1631	1.034	2.7777	2.8849	2.9683	2.8521	2.5065	2.4182	1.302	2.7259	2.3054	2.9729	3.0458	2.6017	1.4684	1.2206	0.97176	1.2807	1.3823	1.4868	1.4988	1.6221	0.98223	1.8314	1.7527	2.0923	1.3481	1.3268	2.5444	2.5637	2.4932	2.626	1.901	2.6821	1.416	2.7801	1.9042	2.4737	3.0595	2.1807
Socs3	2.8277	1.5062	1.5622	1.517	1.6406	2.819	1.8014	1.6266	1.9733	2.6513	2.5867	1.9169	2.113	2.2275	2.1654	2.2034	2.4412	2.5396	2.404	2.5296	2.6218	2.7594	2.7451	1.9129	1.9179	3.3201	2.2955	2.2695	2.2507	2.2738	2.354	3.5262	2.248	2.3515	2.2992	3.3425	3.0948	2.5711	2.5042	2.9192	2.9064	2.9599	3.0961	2.6801	3.1707	3.2682	3.2246	3.3252	3.1583
Son	2.1117	2.0639	2.0628	2.0851	2.0645	2.334	2.0112	1.8015	1.9787	2.2264	2.2703	1.9804	2.0474	1.9967	1.9505	1.9065	1.9008	2.1412	1.9415	1.8153	1.738	1.8782	1.7504	2.0552	1.9933	2.2146	2.058	2.167	2.0825	2.0599	2.1444	2.1982	2.0212	2.1227	1.9478	2.3962	2.2536	2.0238	2.0323	1.8723	2.0161	1.9573	1.9787	2.1472	1.8849	1.9164	1.797	1.9649	1.7668
Sorl1	2.6639	1.8771	1.831	1.9474	1.9004	2.6787	1.8995	1.9802	2.037	2.5313	2.473	1.9923	1.9359	1.873	1.9577	1.8732	1.9052	1.798	1.9524	1.9142	1.9911	2.2466	2.1563	1.7941	1.898	2.647	1.8717	1.9567	1.9895	2.0899	1.9323	2.5884	2.1409	1.8675	2.1342	2.4702	2.3529	2.0201	2.02	1.8438	2.0327	1.9564	2.0407	1.7006	2.1201	2.115	2.1708	2.3906	2.4911
Sox4	2.2698	1.6909	1.5779	1.5974	1.6428	2.3132	1.4196	1.4516	1.3345	2.0502	2.0557	1.3102	1.3133	1.3079	1.4601	1.5278	1.3005	2.1218	1.4493	1.6223	1.5617	1.4508	1.6312	1.9787	1.8963	2.2076	1.5306	1.684	1.4037	1.4251	1.56	2.1273	1.3633	1.452	1.2899	1.7705	1.5759	1.2672	1.1951	1.3235	1.3368	1.4256	1.304	1.9313	1.3133	1.4238	1.2584	1.2981	1.3522
Sphk1	1.4099	1.3281	1.2608	1.384	1.2519	1.4401	1.2881	1.2949	1.2759	1.3415	1.6203	1.3518	1.2773	1.2957	1.3294	1.2082	1.5566	1.6919	1.3	1.2463	1.2945	1.3501	1.3852	1.4377	1.4533	1.4572	1.3449	1.2876	1.2969	1.2848	1.2939	1.3173	1.2091	1.2503	1.196	1.3598	1.5751	1.3203	1.2549	1.258	1.2692	1.3161	1.2795	1.8728	1.318	1.2733	1.3904	1.3473	1.4078
Spin4	1.1885	2.566	2.6383	2.4464	2.2971	1.05	2.434	2.4184	2.203	1.5146	1.4992	2.1473	2.2654	2.2616	2.3224	2.5607	2.5767	2.2047	2.1908	2.3477	2.2375	2.0401	2.1102	2.5798	2.3078	1.0615	2.2507	2.2571	2.3238	2.1778	1.973	1.2066	2.108	2.0177	1.967	1.2748	1.2485	1.6758	1.6992	2.0171	2.0384	1.9754	1.9733	1.977	1.9755	2.1463	2.0011	2.0417	2.3049
Spn	2.1294	2.2512	2.3042	2.2794	2.2544	2.1444	2.1504	1.9132	2.0909	2.2363	2.0999	2.172	2.1217	2.14	2.1621	2.1895	1.9279	2.1049	2.1109	2.1105	2.0551	2.1406	2.2297	2.3013	2.3716	2.1901	1.9439	1.9095	2.0357	1.9551	1.891	2.0444	1.9428	1.9204	1.9871	2.0982	1.9569	1.9718	1.9712	1.9971	2.0436	2.022	2.0314	2.1112	2.0667	2.0801	2.1571	2.1319	2.1425
Spnb2	2.6256	2.0267	2.0594	2.0802	2.0818	2.5578	2.0323	2.0108	2.0131	2.5907	2.3155	2.0291	2.032	2.0049	2.0602	2.0099	1.94	2.2145	1.979	1.8056	1.8628	2.0372	1.8273	1.8678	2.0829	2.668	1.7982	1.8896	1.8853	1.9542	1.9249	2.6554	1.845	1.8907	1.8805	2.6709	2.3321	1.9582	1.9217	1.9557	1.9721	2.0238	2.1086	1.9108	2.0147	1.8647	2.0134	2.0025	1.9394
Spry1	1.5638	3.1956	3.0034	2.9156	2.9065	1.5718	2.5553	2.9871	2.282	2.2665	2.7123	2.2503	2.2565	2.2028	2.3526	2.6423	2.5739	3.2789	2.4078	2.606	2.1411	2.1526	2.5013	3.2592	3.2723	1.4778	3.0902	2.9852	2.8601	2.7267	2.551	1.5281	2.3702	2.5558	2.1112	2.1968	2.5974	1.9864	2.0366	2.1076	2.1925	2.4934	2.1931	3.1471	2.1407	2.3107	1.9143	1.8607	2.2471
Spsb1	2.1034	1.367	1.466	1.2785	1.392	2.1177	1.3555	1.3337	1.5017	2.2429	2.0395	1.5693	1.4607	1.399	1.4797	1.5042	2.0443	1.8311	1.5232	1.6313	1.5748	1.5462	1.6298	1.4345	1.4202	2.0895	1.1768	1.4436	1.415	1.3863	1.5213	2.1308	1.3573	1.4293	1.4694	2.2966	2.0545	1.5078	1.4601	1.5275	1.5823	1.5546	1.5976	1.8699	1.7199	1.7777	1.9308	1.7628	2.0201
Sptlc1	1.2431	1.4164	1.4849	1.3385	1.409	1.1254	1.2565	1.3447	1.2766	1.2785	1.2521	1.2772	1.3283	1.2837	1.2613	1.3218	1.265	1.5126	1.2388	1.2553	1.1806	1.2397	1.2095	1.3699	1.5433	1.2474	1.4585	1.4617	1.3532	1.3978	1.4309	1.1897	1.3794	1.3432	1.2944	1.2593	1.2181	1.2826	1.3371	1.3395	1.3008	1.282	1.3287	1.4364	1.3118	1.3142	1.2454	1.3427	1.2083
Sqle	2.2408	2.57	2.7084	2.7172	2.53	2.0034	2.7183	2.8466	2.7934	2.0385	2.1482	2.7145	2.7662	2.7827	2.8419	2.7794	2.7883	2.6947	2.7425	2.7376	2.7768	2.7873	2.8774	2.4801	2.511	2.0439	2.4703	2.534	2.6515	2.65	2.5202	2.0466	2.6474	2.6259	2.6521	1.9674	1.9383	2.6061	2.5978	2.622	2.7517	2.704	2.6905	2.5988	2.66	2.7252	2.6583	2.8525	2.7607
Sqstm1	3.1635	2.9132	2.7171	2.7334	2.8635	3.2995	2.6612	2.707	2.5006	3.3646	3.3566	2.6229	2.548	2.6685	2.6628	2.7022	2.8022	3.0769	2.7793	2.7699	2.7751	2.8572	2.6599	2.9879	3.0174	3.1979	2.8659	2.8935	2.7334	2.7886	2.8699	3.279	2.6289	2.8042	2.582	3.359	3.3271	2.689	2.647	2.6865	2.7732	2.8638	2.8504	3.1011	2.8727	2.8412	2.9263	2.9177	2.9101
Sra1	2.6533	2.9471	2.9248	2.9103	2.9285	2.6588	2.8467	2.8752	2.8499	2.8116	2.8226	2.7689	2.778	2.8415	2.8865	2.8831	3.093	2.7907	2.8704	3.0144	2.9472	2.9998	3.0447	2.9586	2.7598	2.6852	2.9716	2.9131	2.901	2.9006	2.8818	2.6145	2.8452	2.8673	2.8415	2.7488	2.7858	2.781	2.796	2.8224	2.8624	2.8554	2.8946	2.8562	2.9763	3.1003	3.0172	3.0766	3.2925
Srgap3	1.1909	1.258	1.3379	1.3686	1.3335	1.2034	1.2219	1.2125	1.2096	1.1333	1.141	1.209	1.2478	1.1752	1.1996	1.2467	1.3272	1.2597	1.3347	1.3816	1.2241	1.3185	1.7582	1.3752	1.3981	1.2915	1.2627	1.3071	1.2782	1.298	1.2139	1.2695	1.2635	1.2366	1.2981	1.2596	1.147	1.2545	1.2174	1.2166	1.2296	1.3204	1.3067	1.2884	1.3284	1.5348	1.3737	1.3787	1.8556
Srgn	3.8199	3.844	3.7596	3.7459	3.812	3.8706	3.6669	3.7337	3.5741	3.9348	3.9915	3.5575	3.5703	3.5778	3.6545	3.7112	3.7425	3.9811	3.7015	3.7808	3.6978	3.6709	3.7416	3.8624	3.7745	3.8105	3.7987	3.8573	3.7811	3.7875	3.8222	3.8752	3.7313	3.7875	3.6946	3.9371	3.9895	3.6779	3.6849	3.7314	3.7326	3.7644	3.7943	3.9997	3.8018	3.8177	3.8082	3.8296	3.8326
Srpk1	2.9806	2.8024	2.7549	2.7711	2.7669	2.9206	2.7302	2.7512	2.7283	3.0472	3.0219	2.7488	2.7345	2.7187	2.7472	2.7575	2.787	2.9707	2.6939	2.7529	2.7062	2.7187	2.6856	2.7956	2.8463	3.0454	2.82	2.8339	2.7581	2.7927	2.7777	2.9234	2.7476	2.7366	2.7599	2.9467	2.9953	2.729	2.7664	2.7272	2.7775	2.7875	2.7105	2.9107	2.7655	2.7811	2.8385	2.9587	2.9691
Srpk2	3.0102	2.2371	2.4762	2.4748	2.2799	2.9235	2.4577	2.4094	2.4939	2.9152	2.7784	2.5157	2.528	2.5533	2.6227	2.6316	2.6689	2.4163	2.6808	2.6831	2.7066	2.8906	2.7598	2.0304	2.28	2.989	1.9664	2.1028	2.2941	2.298	2.2117	2.8785	2.3875	2.2921	2.4281	2.9522	2.8666	2.5006	2.4651	2.5389	2.5798	2.5471	2.6232	2.4434	2.7036	2.7164	2.7029	2.7622	2.9471
Srxn1	1.306	1.2962	1.2703	1.3378	1.3564	1.331	1.2948	1.1919	1.3104	1.3735	1.5159	1.2096	1.1972	1.2521	1.2487	1.3331	1.257	1.4144	1.3567	1.3633	1.1968	1.2636	1.3405	1.3954	1.4118	1.2712	1.2785	1.309	1.2722	1.2963	1.292	1.2617	1.2386	1.2824	1.208	1.3602	1.1922	1.2283	1.2685	1.2754	1.3117	1.3333	1.3089	1.3579	1.2833	1.2628	1.2864	1.2603	1.2695
Ss18	3.216	2.9665	2.9369	2.9277	2.8993	3.4283	2.9512	2.9488	2.9495	3.4398	3.3413	2.9359	2.9522	2.953	2.9377	2.9496	2.989	3.0813	2.9725	2.95	3.0105	3.1849	3.0118	2.9812	3.019	3.2221	2.9716	2.9831	2.9839	2.9733	2.945	3.4309	3.0077	2.9972	2.9561	3.4165	3.3582	2.9824	2.9917	2.9606	2.9996	2.9803	3.0986	3.0245	3.1256	3.1279	3.1679	3.2741	3.1863
Ssbp4	2.1716	1.6898	1.7653	1.7412	1.7114	2.0969	1.8226	1.7362	1.957	1.932	2.167	1.9603	1.951	2.1278	2.116	2.0098	1.9823	2.4144	2.0961	2.1176	2.1546	2.2047	2.0916	2.043	2.0275	2.1631	1.9353	1.7314	1.8392	1.7944	1.7841	2.1833	1.9468	1.8101	2.1127	1.9528	2.2391	2.1625	2.1796	2.1951	2.2161	2.1689	2.2906	2.4036	2.3374	2.2071	2.3791	2.5047	2.2327
St14	1.0904	1.4275	1.3875	1.2027	1.3185	1.2398	1.421	1.4124	1.5595	1.1795	1.2086	1.5018	1.4867	1.6953	1.6215	1.4609	1.6332	1.1539	1.7647	1.6325	1.916	1.8464	1.7898	1.2266	1.227	1.1166	1.301	1.4208	1.2738	1.1523	1.2565	1.0675	1.3075	1.2301	1.3452	1.1699	1.1841	1.4725	1.2905	1.3988	1.5299	1.2951	1.6016	1.1757	1.7525	1.4086	1.6676	1.7934	1.733
St3gal1	2.1163	2.2447	2.0883	2.1384	2.17	1.9344	2.2468	2.2284	2.1572	1.6499	1.8393	2.0783	2.026	1.9524	2.018	2.0651	2.2071	2.3499	1.9259	2.1278	1.8092	2.1208	2.1676	2.2396	2.3623	2.1288	2.1771	1.9545	1.7728	1.8847	1.7573	1.9286	1.8707	1.6607	1.9141	1.709	1.9878	1.7905	1.7828	1.7077	1.7033	1.9797	1.8252	2.2763	1.7308	2.0452	1.9899	1.9699	2.3531
St7	1.7286	2.0561	2.0232	1.9666	2.0066	1.6943	1.9627	1.9745	1.9639	1.8203	1.6745	1.8494	1.8952	1.8789	1.9004	1.9673	1.8236	1.6598	1.8077	1.9032	1.7724	1.634	1.7176	2.0134	1.8234	1.7491	2.0239	2.0157	2.0555	2.0001	2.054	1.8029	1.9416	2.0599	2.0141	1.7884	1.7247	1.9246	1.9059	1.8484	1.9035	1.8903	1.8392	1.7241	1.775	1.8158	1.6375	1.7007	1.6443
St7l	2.2572	1.9932	1.8836	1.8458	1.8948	2.0952	1.889	1.7785	1.8388	1.8828	1.836	1.8531	1.9482	1.8933	1.8968	1.962	1.8145	1.6867	1.8042	1.8371	1.8449	1.7749	1.8324	1.9189	1.798	2.2474	1.8943	1.9611	1.9872	1.9017	1.8661	2.1987	1.8954	1.7767	1.9079	1.9	1.8413	1.8228	1.8677	1.913	1.8916	1.811	1.7882	1.7955	1.7948	1.7988	1.7528	1.7634	1.8287
Stab1	1.1796	1.1606	1.1443	1.1172	1.2117	1.2739	1.1149	1.2604	1.2361	1.2114	1.1621	1.1532	1.09	1.1592	1.1508	1.1312	1.1226	1.1004	1.2079	1.174	1.1594	1.1531	1.3054	1.0802	1.1894	1.1533	1.0673	1.1938	1.0772	1.0157	1.1771	1.2244	1.1762	1.1735	1.1811	1.2013	1.0659	1.1393	1.2327	1.1657	1.1807	1.139	1.0812	1.1137	1.0884	1.1668	1.3386	1.1895	1.2144
Stambp	1.7315	1.9076	1.7734	1.9572	1.8872	1.4734	1.9139	1.6286	1.9726	1.6496	1.3873	1.8748	1.9039	1.9629	2.118	2.0663	2.0449	1.5926	2.172	2.0861	2.0883	2.1688	2.139	1.7914	1.5714	1.7432	1.7927	1.9188	1.9346	1.9685	1.9227	1.5036	1.9124	1.9553	1.9419	1.6961	1.3496	1.9207	1.8224	1.8774	1.9404	2.0024	1.921	1.6423	2.0121	2.0209	2.0458	2.063	2.0536
Stap1	2.1934	2.6309	2.8416	2.6282	2.506	2.0735	2.5184	2.2638	2.4153	2.29	2.3705	2.4014	2.3615	2.3506	2.5382	2.5341	2.2886	2.5749	2.503	2.5666	2.4714	2.5227	2.5616	2.7823	2.4165	2.1693	2.2915	2.1641	2.4455	2.208	1.9772	2.0016	2.0757	1.9034	1.9934	2.1827	2.1641	2.0127	1.9909	2.0849	2.2089	2.196	2.1689	2.2584	2.2076	2.3052	2.2332	2.3083	2.4459
Stard10	1.9631	1.8764	1.9426	1.8945	1.928	2.2173	1.8755	1.867	1.9137	2.1799	2.1715	1.9732	1.9066	2.013	2.0348	2.1307	2.1279	2.0192	2.1787	2.2653	2.3506	2.7407	2.5417	1.7826	1.9421	1.999	1.8231	1.8611	1.7966	1.9801	1.8411	2.0835	1.8636	1.8753	1.9037	2.0936	2.0411	1.9302	1.9761	1.984	2.225	2.0258	2.231	1.9242	2.3937	2.2694	2.6164	2.7337	2.8808
Stard5	1.7453	1.9671	2.0589	1.968	2.0278	1.7936	1.9909	2.085	1.9892	2.0736	1.8815	2.0297	1.9643	1.9293	2.0102	2.1067	2.0451	1.7846	1.9925	2.0931	1.8936	1.8001	1.9759	1.8844	1.9735	1.7878	1.9292	2.0018	1.972	1.935	1.9575	1.7579	1.9817	1.9495	2.0685	1.8273	1.6731	2.0133	1.9435	1.9875	1.9699	2.2546	1.932	1.8272	1.9722	2.1552	1.9626	1.9126	1.9502
Stat2	1.9415	1.3774	1.3081	1.1939	1.3333	1.9438	1.2793	1.4105	1.3602	1.6616	1.7207	1.3542	1.4008	1.5195	1.5725	1.4439	1.718	2.2422	1.8609	1.8331	1.8642	1.9757	1.8653	1.5379	1.7339	2.0785	1.4486	1.5593	1.4262	1.3679	1.5256	2.4883	1.465	1.6162	1.3998	2.5946	2.5743	1.4707	1.5479	1.5665	1.6007	1.5954	1.7078	2.1793	1.7493	1.7181	1.8237	1.9941	1.7103
Stat3	3.0742	2.6662	2.7168	2.7298	2.732	3.2143	2.817	3.014	2.857	3.2404	3.3087	2.9117	2.8995	2.8623	2.8776	2.8779	3.2811	3.3061	3.0225	3.051	2.9538	3.0405	3.0746	2.6908	3.0011	3.0543	3.08	2.9856	2.9886	2.9492	3.0139	3.3393	2.9571	3.0163	2.8771	3.6055	3.6556	2.9372	2.9299	2.9505	3.1128	3.0427	3.092	3.2315	3.1184	3.1115	3.1072	3.1086	3.1664
Stat4	2.8724	2.3762	2.6523	2.6394	2.5762	2.9266	2.7264	2.6615	2.7881	3.0836	3.0716	2.727	2.7531	2.9071	3.089	3.1763	3.2907	2.7457	3.2946	3.3283	3.1514	3.2886	3.282	2.5291	2.5643	2.9276	2.5479	2.2903	2.5921	2.5389	2.4862	2.9044	2.6571	2.5669	2.7826	3.1582	3.0713	2.8138	2.809	2.9056	3.0978	3.0023	3.0962	2.5926	3.1198	3.0233	3.0377	3.19	3.0366
Stk4	2.5254	2.0399	2.1058	2.1052	2.1411	2.5516	2.101	2.1082	2.1602	2.6855	2.5072	2.1688	2.1647	2.1517	2.1305	2.0792	2.1636	2.2217	2.1589	2.1867	2.0768	2.0368	2.1211	2.0429	2.1163	2.3537	1.947	1.9694	1.9615	1.993	1.9983	2.4572	2.0707	2.0438	2.1856	2.6006	2.4744	2.1496	2.1177	2.1037	2.0874	2.01	2.0984	2.1362	2.0628	2.095	2.0459	2.002	2.1122
Stra6	1.192	1.0963	1.1772	1.1676	1.1975	1.1137	1.2588	1.2602	1.2997	1.169	1.1944	1.1975	1.4189	1.3624	1.3542	1.3823	1.3243	1.0931	1.3745	1.4946	1.2806	1.2958	1.5181	1.1261	1.273	1.2079	1.2812	1.1177	1.1414	1.1903	1.1813	1.1633	1.168	1.1372	1.1605	1.1718	1.0293	1.2436	1.1045	1.1956	1.1518	1.3399	1.2027	1.094	1.1189	1.2233	1.1123	1.0491	1.1171
Stx7	2.1442	1.877	1.7531	1.7398	1.7831	2.157	1.9042	1.7391	2.0018	2.1675	1.9371	1.9211	1.9916	2.0069	2.1249	2.2625	2.3622	1.9136	2.3066	2.3885	2.366	2.3438	2.5497	1.7723	1.9222	2.2583	1.7662	1.8704	1.8971	1.8357	1.9173	2.1862	1.9674	1.8687	2.0489	2.0911	1.8785	2.0023	1.9435	2.1873	2.3636	2.4074	2.4966	2.0013	2.6312	2.6343	2.628	2.7863	2.6667
Syce2	1.4993	2.5425	2.6695	2.7484	2.5735	1.7659	2.9258	2.6598	3.0075	1.9152	1.8891	2.9074	2.9147	2.8985	3.0175	2.9398	3.2958	2.2695	3.1311	3.0767	3.197	3.2226	3.1124	2.8182	2.7278	1.5204	2.6178	2.5615	2.6479	2.701	2.608	1.7599	2.9623	2.7001	3.0546	1.8571	1.9604	2.9799	2.998	2.9613	3.0751	2.9866	3.1388	2.3499	3.1881	3.1597	3.205	3.2014	3.0537
Syf2	2.8765	2.4654	2.4535	2.4322	2.4715	2.9516	2.3797	2.389	2.3972	2.8667	2.6424	2.3049	2.3643	2.4112	2.4179	2.3732	2.3676	2.5103	2.3654	2.3139	2.4357	2.3756	2.3455	2.4317	2.305	2.9153	2.5069	2.4662	2.4392	2.4858	2.5073	2.9872	2.3871	2.5107	2.3956	2.8722	2.675	2.3718	2.4367	2.4924	2.4027	2.3992	2.4972	2.5594	2.4791	2.4391	2.4527	2.4899	2.433
Syt11	1.8843	1.3982	1.466	1.3727	1.4537	1.813	1.4753	1.4903	1.5878	1.6502	1.3763	1.7012	1.7243	1.6887	1.7247	1.7362	1.8975	1.4119	1.785	1.6494	1.8388	1.9304	1.8612	1.258	1.3151	1.7895	1.2972	1.3352	1.4632	1.3672	1.4889	1.8289	1.5062	1.5666	1.7186	1.6813	1.3178	1.8835	1.9116	1.948	2.0057	1.851	1.9982	1.4807	2.1679	1.9049	2.0277	2.4057	2.2937
Sytl1	2.0144	1.6516	1.4804	1.5758	1.6211	1.8677	1.581	1.6469	1.6485	1.6512	1.623	1.763	1.6204	1.6854	1.8029	1.7189	2.0127	1.5291	1.9609	1.8204	2.2268	2.4219	2.3847	1.5817	1.6274	1.9216	1.568	1.7144	1.5951	1.5955	1.779	2.0044	1.6396	1.7781	1.5582	1.6268	1.468	1.7614	1.6117	1.7591	1.723	1.7588	1.9525	1.5685	2.1311	2.0031	2.2111	2.4437	2.2289
Sytl2	2.0677	1.1407	1.1541	1.1103	1.1284	1.9823	1.2522	1.1723	1.2965	1.9852	1.7909	1.2749	1.1212	1.1173	1.1256	1.0335	1.1331	1.3455	1.1855	1.1465	1.1378	1.0391	1.1376	1.0756	1.1568	2.1407	1.0389	1.0306	1.0597	1.0613	1.0079	2.1144	1.1259	1.0914	1.1205	1.796	1.3555	1.0679	1.1914	1.028	1.0682	1.0552	1.0953	1.2413	1.0954	1.1479	1.2164	1.252	1.2836
Sytl3	1.2149	1.5622	1.5573	1.6672	1.7005	1.2032	1.493	1.5847	1.4643	1.413	1.4394	1.4361	1.3941	1.4039	1.5688	1.6586	1.845	2.3238	1.7102	1.9924	1.7158	1.6088	1.9019	2.1755	2.5804	1.2567	1.8306	1.4917	1.2843	1.4783	1.4365	1.3299	1.3419	1.4202	1.2656	1.4722	1.4279	1.3465	1.2321	1.3822	1.365	1.5862	1.4132	2.0591	1.7126	1.7262	1.7748	1.7976	1.7707
Tacc2	2.0589	2.8549	2.7845	2.7918	2.7823	2.0499	2.6274	2.6346	2.5236	1.9031	2.1434	2.4593	2.4375	2.4641	2.4815	2.489	2.2446	2.3681	2.3539	2.3457	2.2782	2.2003	2.2926	2.8238	2.7106	2.0214	2.7995	2.7844	2.7895	2.8197	2.7819	1.9891	2.706	2.5381	2.6275	1.7886	1.79	2.5522	2.5709	2.4425	2.4391	2.5064	2.2574	2.2676	2.2302	2.2794	2.1578	1.9984	2.1953
Taf7	2.2807	2.0817	2.0167	1.949	1.9602	2.3229	1.9204	1.9181	1.8242	2.3295	2.3375	1.8566	1.8946	1.779	1.7465	1.7065	1.6279	2.3233	1.6469	1.6136	1.494	1.4602	1.5604	2.336	2.139	2.3302	2.1922	2.0833	2.038	1.9393	2.0136	2.3251	1.897	1.9059	1.7816	2.4447	2.4841	1.7132	1.723	1.6669	1.5953	1.5789	1.5254	2.4233	1.497	1.5171	1.4616	1.5103	1.4973
Tal2	1.0214	1.2297	1.4649	1.3697	1.3599	1.0775	1.5894	1.341	1.6769	1.025	1.053	1.497	1.6065	1.3945	1.5157	1.5328	1.2175	1.0214	1.2429	1.3177	1.1525	1.1292	1.1687	1.0374	1.0394	1.0931	1.1251	1.0778	1.2018	1.0539	1.0885	1.0269	1.2241	1.0385	1.1176	1.0815	0.96258	1.1428	1.1293	1.0939	1.1032	1.0655	0.99154	1.0769	1.0525	1.0705	1.0829	0.96838	1.1444
Tapbp	3.4516	2.9127	2.9462	2.873	2.9852	3.3834	2.9996	3.2423	3.0935	3.2974	3.3542	3.1436	3.1981	3.1723	3.094	2.9969	2.9117	3.4822	3.1031	3.0381	3.1251	3.2245	3.1625	3.0912	3.2603	3.4342	3.1952	3.1294	3.1677	3.0502	3.1571	3.4833	3.108	3.2282	2.9898	3.5442	3.5763	3.0473	3.0258	2.941	2.9306	2.8668	2.9276	3.5961	2.9789	2.9417	2.9656	3.1423	3.168
Tax1bp3	2.0208	1.4992	1.6298	1.4719	1.4421	2.1674	1.6579	1.6193	1.6957	2.3084	2.1371	1.7656	1.5643	1.6687	1.753	1.771	1.873	1.8651	1.9453	2.0606	2.1834	2.2304	2.1873	1.5295	1.6805	2.0319	1.4785	1.4515	1.5423	1.6182	1.5222	2.0788	1.6447	1.6043	1.6591	2.1495	2.0895	1.6107	1.6636	1.6711	1.7629	1.8146	1.8864	1.8679	2.0074	1.9701	2.1438	2.2516	2.2564
Tbx21	1.1407	2.1989	1.9653	2.2637	2.3679	1.2445	2.7462	2.6381	2.8419	1.4372	2.2503	2.8577	2.8878	2.7683	2.7888	2.7615	2.6953	2.7945	2.6992	2.7195	2.5411	2.3042	2.6436	2.2155	2.0872	1.2917	3.2803	3.2962	3.2784	3.2501	3.2278	1.895	3.2753	3.2647	3.1688	2.8582	3.1724	3.0812	3.0791	2.9789	2.8774	2.8473	2.7688	3.2397	2.7091	2.7239	2.6632	2.6396	2.6128
Tcf12	2.795	2.5034	2.5146	2.5431	2.6026	2.7975	2.5106	2.5063	2.5067	2.606	2.5461	2.5474	2.5009	2.4344	2.4702	2.4513	2.3361	2.6138	2.4395	2.3681	2.3085	2.328	2.2691	2.5231	2.6743	2.7405	2.5322	2.5386	2.5092	2.4873	2.5772	2.7229	2.5253	2.5052	2.4759	2.6178	2.5	2.4485	2.4499	2.3755	2.482	2.4352	2.3768	2.4459	2.3503	2.3267	2.2332	2.2799	2.2773
Tcf25	2.4873	1.8892	1.9622	1.8807	1.8418	2.5104	1.8536	2.1718	1.8147	2.5692	2.4526	1.7416	1.8217	1.8962	1.7932	1.9055	2.1735	2.4185	2.0254	1.7848	1.8898	2.1975	1.8427	1.9687	2.1284	2.3574	1.9707	1.9319	1.7542	1.9133	1.8856	2.4424	1.8614	2.0073	1.7659	2.4001	2.3449	1.6551	1.7371	1.8703	1.9253	1.8903	1.9682	2.1085	2.0238	2.0566	2.0637	2.1881	2.2513
Tec	2.1985	1.8106	1.7944	1.7002	1.698	2.268	1.6022	1.7079	1.494	2.4664	2.2263	1.6186	1.6512	1.8833	1.8903	1.7103	2.2489	2.0533	1.8059	1.7368	1.8884	1.9665	1.8439	1.8253	2.2555	2.3108	1.7135	1.6619	1.5844	1.7439	1.4954	2.5589	1.5446	1.5342	1.5017	2.5513	2.3315	1.5612	1.5544	1.7636	1.9369	1.7524	1.9339	2.093	2.0709	2.0476	2.0942	2.244	1.9827
Tef	2.2609	2.0336	1.8243	1.7152	1.8757	2.394	1.6848	1.7829	1.5119	2.3377	2.2758	1.7228	1.5585	1.6548	1.8449	1.8041	1.9961	2.3956	1.7658	1.8203	1.7891	1.9484	1.9979	2.3922	2.5015	2.2292	2.016	1.9443	1.7313	1.8015	1.8744	2.3177	1.6231	1.7395	1.5688	2.1929	2.0557	1.6017	1.5373	1.625	1.704	1.7092	1.7165	2.3785	1.7349	1.7028	1.8286	1.8681	1.9702
Tes	3.0173	2.8274	2.8988	2.8455	2.8627	2.9711	2.8376	2.8233	2.7618	3.0933	3.0142	2.7673	2.7182	2.7763	2.8682	2.8708	3.0946	2.9888	3.0138	3.0584	3.0289	3.055	3.1401	2.8953	2.7998	3.0276	2.794	2.831	2.8488	2.8241	2.8038	2.9658	2.754	2.818	2.697	3.0186	2.9478	2.6979	2.6855	2.6868	2.881	2.895	2.9936	2.9001	3.051	3.1323	3.0718	3.1363	3.1566
Tesk2	1.7046	1.479	1.6091	1.6781	1.4606	1.5496	1.6552	1.6285	1.7744	1.4928	1.4618	1.6019	1.7587	1.5827	1.6917	1.6954	1.7515	1.4501	1.717	1.7419	1.6866	1.6881	1.82	1.4837	1.4794	1.7479	1.5231	1.3865	1.4842	1.4663	1.4555	1.6634	1.4231	1.4533	1.4634	1.4773	1.2438	1.4465	1.4664	1.4758	1.5348	1.4655	1.5221	1.4382	1.5649	1.5748	1.4692	1.6344	1.6087
Tex2	2.3412	2.0653	2.1632	2.0851	2.0147	2.3677	2.2125	2.0438	2.1998	2.601	2.3213	2.2838	2.3289	2.4205	2.3945	2.3224	2.4004	2.2408	2.4636	2.2315	2.5906	2.7455	2.3773	1.9952	2.0187	2.323	2.1113	2.0267	2.15	2.08	2.0986	2.4794	2.2285	2.0863	2.2319	2.9433	2.8008	2.2692	2.311	2.2708	2.3582	2.27	2.4153	2.1723	2.5845	2.4981	2.5959	2.6689	2.544
Tfg	2.8578	3.071	3.0548	3.0807	3.0736	2.9551	3.0402	3.0278	3.0189	2.8946	2.8596	2.9798	2.9719	3.0044	3.0567	3.0219	3.1152	2.913	3.0481	3.0792	3.0507	3.1259	3.1084	3.0294	2.9944	2.8688	3.0639	3.0554	3.0874	3.0917	3.047	2.9027	3.0248	3.0421	3.0069	2.8567	2.8505	3.0422	3.0187	2.9955	3.0439	3.0365	3.0412	2.9028	3.0663	3.0967	3.0945	3.0848	3.1637
Tg	1.2464	1.6525	2.1263	1.9928	1.7784	1.2293	2.1457	2.0752	2.3279	1.2126	1.4416	2.511	2.4928	2.8006	2.9255	2.9237	3.0291	1.3789	3.3414	3.3745	3.4655	3.4688	3.5558	1.5946	1.4592	1.2675	1.7137	1.4643	1.8996	1.8133	1.4982	1.1609	1.843	1.5335	2.092	1.3405	1.3767	2.421	2.4372	2.6313	3.0046	2.7535	3.2195	1.3353	3.3715	3.3792	3.4081	3.2141	3.4223
Tgm1	1.1935	1.1979	1.0761	1.181	1.2494	1.2177	1.19	1.1882	1.1309	1.2459	1.1493	1.1588	1.1617	1.2603	1.2165	1.1049	1.4435	1.1621	1.2097	1.1161	1.2815	1.4724	1.3031	1.1913	1.1581	1.1763	1.2066	1.1637	1.2091	1.1871	1.1347	1.1974	1.2006	1.1543	1.1902	1.1463	1.0684	1.2089	1.2806	1.2374	1.2476	1.206	1.39	1.1541	1.6983	1.7242	1.8315	2.4552	2.3256
Tgm2	1.2011	1.1163	1.1811	1.0933	1.1382	1.1844	1.1437	1.0841	1.2742	1.3028	1.3453	1.7946	1.7931	2.4855	2.4944	2.1795	3.201	1.2806	2.9973	2.7179	3.2868	3.2454	3.2651	1.1157	1.1252	1.1585	1.2289	1.1056	1.0868	1.0652	1.1222	1.1593	1.1523	1.1155	1.2484	1.2149	1.2877	1.9283	1.9355	2.7177	3.1524	2.9185	3.4243	1.1856	3.5031	3.4219	3.5374	3.5582	3.4063
Thap4	2.1154	2.5273	2.5302	2.5543	2.5427	2.1711	2.5148	2.5884	2.4795	2.3526	2.3803	2.5057	2.424	2.519	2.4926	2.493	2.4894	2.4652	2.4931	2.5742	2.5047	2.5768	2.6011	2.547	2.6095	2.113	2.4953	2.4931	2.4667	2.4614	2.453	2.1777	2.4679	2.4497	2.4246	2.3215	2.3789	2.4339	2.4412	2.41	2.4012	2.4026	2.4312	2.455	2.3711	2.4423	2.5024	2.4595	2.6039
Thoc3	2.5995	2.8938	2.8445	2.9217	2.9271	2.7206	2.8752	2.8843	2.8835	2.6986	2.8066	2.9315	2.8745	2.8698	2.823	2.7194	2.7187	2.8504	2.6826	2.6318	2.6445	2.4872	2.6134	2.9188	2.9719	2.5334	2.9155	2.8823	2.9007	2.9061	2.9127	2.6563	2.8825	2.8946	2.8837	2.7019	2.7868	2.8634	2.865	2.8051	2.8056	2.7196	2.7285	2.8407	2.6479	2.536	2.5645	2.4914	2.3967
Thra	1.9767	1.3948	1.2936	1.4268	1.3546	1.8456	1.3822	1.5678	1.3479	2.0226	1.8303	1.4628	1.4351	1.4257	1.4463	1.4327	1.6311	1.4422	1.528	1.5323	1.6311	1.746	1.5596	1.4125	1.5406	1.9322	1.3016	1.3878	1.3854	1.4207	1.496	1.8452	1.4681	1.4582	1.3542	1.653	1.5623	1.4313	1.5056	1.5195	1.4526	1.5209	1.5578	1.4456	1.5768	1.5609	1.6867	1.7539	1.8226
Timd2	1.1978	1.0917	1.1034	1.1258	1.1199	1.0412	1.0282	1.144	1.1027	1.106	1.0226	1.054	1.1585	1.1072	1.0874	1.1576	1.0589	1.085	1.0645	1.176	1.127	1.0842	1.1015	1.0401	1.2881	1.0823	1.1094	1.0537	1.1707	1.0851	1.0827	1.1056	1.0973	1.0777	1.0754	1.0209	1.1926	1.0763	1.0288	1.0615	1.054	1.1885	1.1039	1.0285	1.0988	1.165	1.1057	1.1136	1.1292
Timp1	1.2426	1.3138	1.262	1.2891	1.1842	1.2162	1.1816	1.2861	1.1979	1.2355	1.2315	1.2317	1.1787	1.2084	1.2078	1.2561	1.1537	1.3636	1.2524	1.4486	1.205	1.2948	1.473	1.3488	1.6765	1.3178	1.5665	1.3309	1.3223	1.3833	1.4286	1.1877	1.3699	1.2027	1.2989	1.2511	1.3734	1.2635	1.2122	1.3219	1.3435	2.0138	1.7244	1.7628	1.8744	2.6832	2.318	1.7993	2.0544
Tiparp	3.0724	2.0751	1.8543	1.8574	2.138	2.735	1.8876	2.1146	1.8116	2.5052	2.375	1.7991	1.869	1.9404	1.9974	2.0059	2.7247	2.1431	1.9577	1.9413	2.1043	2.3018	1.9354	1.85	1.8441	3.0714	1.9655	2.0794	1.8761	1.919	2.3413	2.7832	1.8412	2.3885	1.8855	2.548	2.4533	1.8465	1.8465	2.1074	2.2211	2.1271	2.4948	2.2414	2.5539	2.6429	2.8555	2.8031	2.8129
Tlcd2	1.3788	1.5578	1.5378	1.7455	1.5854	1.3275	1.7854	1.589	1.8498	1.456	1.4423	1.9167	1.8662	2.0299	2.1635	2.2064	1.8665	1.4052	2.1058	2.1856	2.1808	2.1514	2.1442	1.568	1.3263	1.3851	1.4882	1.4513	1.4727	1.633	1.4785	1.3056	1.6025	1.5001	1.6815	1.3196	1.4326	1.6602	1.7218	1.853	1.8745	1.8672	1.7908	1.4166	1.8538	1.9231	1.9482	1.9069	1.9313
Tle6	1.5535	1.7551	1.642	1.6847	1.7479	1.5514	1.5158	1.5903	1.555	1.6273	1.5403	1.627	1.5231	1.5361	1.5633	1.5743	1.9575	1.5654	1.6965	1.6336	1.6804	1.8043	1.8169	1.8889	1.7992	1.6577	1.7492	1.7287	1.6941	1.6896	1.6626	1.551	1.5997	1.5923	1.6632	1.5568	1.4995	1.6604	1.5529	1.6074	1.7581	1.6516	1.7891	1.479	1.8554	1.8458	1.9435	2.0539	2.109
Tm9sf4	1.581	2.0289	2.0199	2.0377	2.0745	1.6129	2.0764	2.0117	2.1074	1.6922	1.8965	2.0319	2.0509	2.0191	2.1015	2.084	2.0235	2.1222	2.0701	2.1054	2.0018	1.9611	2.152	2.0663	2.0949	1.5616	2.1323	2.1514	2.0838	2.0519	2.0767	1.5654	2.2158	2.0624	2.2259	1.8319	1.7881	2.0683	2.116	2.0301	2.0292	2.1309	2.0332	2.1395	1.9396	1.9693	1.9721	1.8817	2.0195
Tmbim1	1.1309	1.8862	1.9291	1.9341	1.9232	1.2583	1.9322	2.1187	1.9458	1.1913	1.1794	1.9089	1.987	1.9933	2.1209	2.1814	2.0263	1.5197	2.1796	2.3519	2.1884	2.1001	2.4019	1.8048	1.6833	1.157	1.7562	1.7871	1.7977	1.8691	1.8611	1.2981	1.7916	1.8409	1.8133	1.1048	1.2533	1.835	1.7931	1.9612	1.9833	1.904	1.9702	1.5505	2.0714	2.1112	2.0827	1.9827	2.0681
Tmc6	2.6377	1.8216	1.9994	1.7763	1.6949	2.4392	1.8398	1.9215	1.7473	2.3742	2.2878	1.7204	1.8048	1.8247	1.878	1.9118	1.709	2.173	1.8105	1.857	1.8969	2.0494	1.9114	1.9042	2.0384	2.6453	1.8108	1.7612	1.8532	1.7342	1.6197	2.4547	1.7256	1.7136	1.7095	2.2047	2.028	1.7161	1.7606	1.7958	1.8744	1.7845	1.883	2.0424	1.8855	1.9153	1.9065	2.1316	1.9656
Tmed3	2.2297	2.499	2.5149	2.5005	2.5204	2.1833	2.5717	2.5056	2.5584	1.9386	1.9428	2.415	2.485	2.4559	2.5068	2.5169	2.6008	2.1281	2.6363	2.7227	2.6793	2.6927	2.8605	2.4775	2.3527	2.2331	2.5278	2.4368	2.5339	2.542	2.4478	2.1844	2.5656	2.5455	2.585	1.9649	1.8654	2.4887	2.4771	2.5103	2.5088	2.4679	2.5539	2.167	2.5768	2.7433	2.7631	2.5844	2.8485
Tmem120b	1.719	1.7329	1.8109	1.8189	1.6769	1.7894	1.8248	1.7772	1.7483	1.8958	1.8152	1.7564	1.7966	1.7915	1.8908	2.0192	1.9705	1.8983	1.9726	2.0949	1.954	2.0079	2.1805	1.8819	1.962	1.6972	1.5692	1.6973	1.6769	1.6228	1.6552	1.7435	1.6988	1.5372	1.7328	1.7367	1.7091	1.6335	1.7097	1.7565	1.6828	1.8122	1.7291	1.8167	1.7539	1.8076	1.8393	1.8024	1.8137
Tmem173	2.7584	2.4004	2.671	2.6182	2.5683	2.6745	2.8689	2.7014	2.9743	2.7906	2.7016	3.0631	3.0315	3.0758	3.0266	3.0405	2.7604	2.6165	3.0204	2.9948	2.9645	2.8903	2.9602	2.2551	2.4569	2.8083	2.4239	2.4952	2.8653	2.8339	2.7274	2.9504	3.0361	2.8062	3.0942	3.1412	3.0954	3.0631	3.0874	3.0654	3.0363	2.9691	2.9572	2.6813	2.9953	2.8846	2.8903	2.9876	2.871
Tmem176a	1.311	1.1847	1.1246	1.262	1.1657	1.285	1.101	1.1598	1.1783	1.2554	1.2286	1.1701	1.1874	1.082	1.1946	1.1468	1.1895	1.1941	1.0901	1.087	1.2169	1.2259	1.202	1.2523	1.2807	1.2659	1.1967	1.2123	1.1934	1.1569	1.1759	1.3438	1.2298	1.1448	1.0497	1.2269	1.1974	1.1812	1.0419	1.1668	1.1478	1.2414	1.0897	1.2396	1.2106	1.2221	1.2645	1.5269	1.2537
Tmem176b	1.3005	1.2127	1.0995	1.1798	1.085	1.2264	1.1652	1.1142	1.1606	1.263	1.3426	1.2002	1.1834	1.0926	1.1281	1.1527	1.1114	1.2471	1.0513	1.1061	1.0861	1.0803	1.1388	1.236	1.286	1.4265	1.1325	1.1013	1.1071	1.0732	1.0983	1.2502	1.0853	1.0146	1.0687	1.2497	1.2289	1.14	1.1171	1.1718	1.0835	1.1401	1.1652	1.2599	1.2246	1.146	1.2396	1.3388	1.187
Tmem183a	2.5728	2.8065	2.7828	2.8206	2.8079	2.7106	2.7699	2.7787	2.769	2.7415	2.7456	2.7326	2.7125	2.6458	2.6298	2.6036	2.5527	2.6524	2.5435	2.4936	2.5063	2.5218	2.5152	2.786	2.8101	2.5935	2.7923	2.7802	2.7912	2.8124	2.8132	2.7542	2.777	2.7919	2.7678	2.7382	2.7434	2.742	2.7228	2.6543	2.6244	2.6196	2.5407	2.6898	2.4943	2.5066	2.5227	2.462	2.4783
Tmem184b	1.895	1.8311	1.8444	1.8274	1.8104	2.0125	1.7486	2.0584	1.6872	2.1059	2.1424	1.6321	1.6911	1.5899	1.7036	1.6735	1.79	2.0498	1.8302	1.9624	1.853	1.8382	2.0194	1.9188	1.9864	1.8199	1.9468	1.8258	1.7872	1.8072	1.7548	1.9145	1.8277	1.8448	1.7305	2.0573	2.0237	1.7298	1.6741	1.7432	1.6877	1.7272	1.7546	2.0065	1.8097	1.9755	1.9897	1.9789	2.2017
Tmem19	2.0634	2.0987	2.0419	2.1372	2.1432	1.9052	2.0387	2.2444	2.0903	1.8851	1.6466	2.0747	1.9594	1.8897	2.0467	2.0712	2.0235	1.8132	2.0312	2.134	1.9158	1.8915	2.1543	1.9211	1.7896	1.9251	1.9741	1.9522	1.9475	1.9117	1.9304	1.8818	1.7874	1.9248	1.873	1.7785	1.4775	1.82	1.8607	1.7569	1.7196	1.7142	1.7017	1.6925	1.8388	1.8492	1.7638	1.7621	1.8298
Tmem48	1.2467	1.6668	1.6914	1.8221	1.799	1.3071	1.7449	1.4436	1.8306	1.3429	1.2785	1.6948	1.806	1.7697	1.7494	1.6264	1.5405	1.6374	1.5498	1.5544	1.4289	1.3921	1.443	1.6019	1.4895	1.2322	1.6263	1.6876	1.6066	1.7197	1.8164	1.2354	1.8199	1.8385	1.7249	1.1569	1.4853	1.7066	1.654	1.5995	1.6661	1.6306	1.563	1.5138	1.5157	1.4463	1.3422	1.2516	1.3178
Tmem71	3.3307	2.084	2.2011	1.762	1.914	3.1996	1.9498	1.9914	1.9164	3.1842	2.9431	1.9835	1.949	1.9773	2.0108	1.9648	2.2587	2.9459	2.0665	2.1412	2.3017	2.6062	2.2599	2.4339	2.8829	3.3403	1.5476	1.9645	1.7115	1.2694	1.8076	3.2119	1.4206	1.8749	1.5455	3.3155	3.0861	1.6807	1.694	1.7257	2.0161	1.7344	2.2505	3.029	2.4601	2.3133	2.5958	3.0265	2.9537
Tmtc4	2.075	2.0261	2.1729	2.1336	1.9821	1.8701	2.2258	1.9704	2.3141	1.6083	1.6025	2.2527	2.3536	2.3939	2.4767	2.4019	2.2064	2.1068	2.4273	2.3148	2.4691	2.5366	2.3569	2.2508	2.1677	2.0292	2.2046	2.1066	2.3303	2.1868	2.1241	1.9378	2.3738	2.1459	2.3788	1.6215	1.4398	2.3067	2.34	2.4071	2.4489	2.4447	2.4164	2.1188	2.396	2.4638	2.3623	2.338	2.2745
Tnf	2.3717	2.8337	2.6822	2.7269	2.504	2.9005	2.777	2.7351	2.7574	3.2147	3.5067	2.7404	2.6959	2.7406	2.589	2.7255	2.508	3.6686	2.4733	2.373	2.342	2.2683	2.3902	3.2087	3.347	2.2081	3.1207	3.0734	2.9452	3.0613	2.8126	2.6442	3.0026	3.0194	2.9401	3.2663	3.5582	2.7702	2.79	2.7429	2.4505	2.6516	2.4496	3.7357	2.329	2.4227	2.3642	2.3657	2.2096
Tnfaip8	2.9339	2.9258	2.967	2.9767	2.9728	3.1238	3.0116	2.9561	2.9713	3.0391	3.0891	2.8917	2.9412	2.9009	2.9767	3.0794	3.3079	2.9843	2.9994	3.119	3.021	2.9997	3.1454	2.8446	2.6933	2.94	2.795	2.7607	2.8119	2.8471	2.769	3.1904	2.8818	2.7235	2.9012	3.166	3.2118	2.7552	2.7991	2.8382	2.7865	2.831	2.7676	3.1178	2.7852	2.9063	2.8055	2.8561	2.9362
Tnfrsf13c	1.1444	1.4785	1.3739	1.527	1.5997	1.2149	1.5374	1.5809	1.4878	1.3067	1.6518	1.435	1.312	1.3409	1.4979	1.5595	1.8218	1.5516	1.6702	1.7616	1.6342	1.6526	1.7292	1.5544	1.6336	1.1524	1.3615	1.3173	1.2265	1.3345	1.306	1.2898	1.3257	1.3047	1.261	1.3171	1.8583	1.2767	1.2094	1.1879	1.2832	1.3318	1.2444	1.4554	1.3138	1.2965	1.3121	1.3507	1.4714
Tnfrsf1a	2.4954	2.0155	1.9795	1.9344	1.8619	2.6546	1.9156	1.9917	1.9198	2.5466	2.3811	2.054	1.9675	2.005	2.0319	1.9933	1.9837	2.2341	2.0449	2.0079	2.1053	2.1355	2.1109	1.9484	2.1121	2.4717	1.9621	2.004	2.0517	1.9406	1.9547	2.7295	2.0201	2.0507	2.0348	2.617	2.4385	2.0614	2.1011	2.0574	2.0166	2.08	2.0955	2.1345	2.1417	2.0544	2.0557	2.3069	2.3412
Tnfrsf25	2.3956	2.172	2.2052	2.2104	2.0941	2.2632	2.2122	2.1786	2.1752	2.5244	2.6678	2.2259	2.2014	2.1166	2.1637	2.184	2.1934	2.6866	2.1481	2.0557	2.0876	2.003	2.0867	2.38	2.5229	2.4187	2.3214	2.1404	2.0685	2.1138	2.1378	2.5002	2.0159	2.2143	2.0289	2.6873	2.8415	2.0161	2.0579	2.106	2.0952	2.0184	2.0788	2.7429	2.1566	2.1051	2.2621	2.1427	2.1656
Tnfsf11	2.1817	3.1166	3.1724	3.3203	3.2048	2.5138	3.1701	3.2245	3.1318	2.9493	3.2714	3.0781	3.1165	2.9433	3.1769	3.3547	3.1278	3.3808	3.0967	3.2512	2.8441	2.6768	3.0953	3.163	3.0726	2.1378	2.6172	2.3779	2.4024	2.5609	2.4121	2.2294	2.4146	2.1845	2.3798	2.739	3.0496	2.1177	2.2173	2.0982	2.0963	2.335	1.8159	3.1695	1.8655	2.0498	1.7884	1.649	2.1284
Tnfsf4	1.363	1.6925	1.4876	1.4774	1.5251	1.4166	1.4709	1.5102	1.5194	1.3181	1.334	1.5209	1.4943	1.5547	1.4783	1.4733	1.6906	1.3468	1.8245	1.9424	1.6408	1.521	1.7403	1.4873	1.41	1.4268	1.4299	1.7835	1.5086	1.4178	1.5839	1.4682	1.3926	1.4979	1.3452	1.3667	1.4157	1.2514	1.3665	1.3669	1.2934	1.4171	1.3141	1.4421	1.3856	1.3404	1.3612	1.354	1.6319
Tnfsf8	2.0271	2.8636	2.4807	2.583	2.8032	1.9229	2.4105	2.4935	2.3516	2.0101	2.1639	2.4178	2.3943	2.1494	2.2815	2.3904	2.5258	2.7889	2.4522	2.6397	2.2656	2.43	2.4463	2.7651	2.7713	2.0479	2.4561	3.0661	2.5244	2.545	2.8507	1.9946	2.0796	2.6163	1.8061	2.194	2.1355	1.886	1.9011	1.6307	1.6525	1.6854	1.9158	2.7566	1.9111	1.9243	1.7994	1.9947	2.0087
Tnfsf9	1.4602	1.8655	1.7457	1.8507	1.657	1.5775	2.1288	1.9619	2.1894	1.7831	2.0338	2.1856	2.0981	2.1457	2.2282	2.3267	2.4006	2.5429	2.1775	2.2322	2.2254	2.2434	2.3455	2.231	2.3907	1.4181	1.8027	1.5507	1.6229	1.654	1.6013	1.4546	1.7322	1.5644	1.8326	1.5959	1.7307	1.8286	1.8626	2.0815	2.1127	1.9797	2.1965	2.2611	2.2612	2.0997	2.4398	2.7066	2.5554
Tnip2	1.976	2.1271	2.0382	1.9823	2.1037	2.0841	1.9559	2.0254	1.9414	2.2831	2.2704	1.9504	1.9029	1.944	1.9533	2.0262	1.9865	2.3602	1.9602	1.8717	1.9304	1.9384	1.936	2.2467	2.1994	1.9871	2.1638	2.2527	2.2909	2.2272	2.25	2.2061	2.1173	2.268	2.0957	2.3563	2.3558	2.1109	2.064	2.056	2.1231	2.2661	2.115	2.3678	2.1319	2.1469	2.1073	2.1524	2.2921
Tnk2	2.7903	2.4834	2.4931	2.5343	2.5312	2.7877	2.5796	2.5641	2.4996	2.4828	2.1586	2.5792	2.5022	2.548	2.4935	2.4572	2.4245	2.0432	2.4399	2.3878	2.5249	2.5911	2.4094	2.4601	2.4341	2.8206	2.4699	2.4404	2.4077	2.5116	2.4755	2.7545	2.5359	2.5153	2.541	2.3683	2.0765	2.4969	2.5321	2.432	2.451	2.4452	2.4197	1.9896	2.4191	2.3774	2.5411	2.5531	2.3848
Tnnt2	0.94404	1.3198	1.1494	1.2946	1.2665	1.0223	1.2194	1.217	1.2328	0.94451	1.0626	1.0419	1.0393	0.96607	0.96004	1.0056	1.037	1.7184	0.96843	0.94574	0.94891	1.023	1	1.8979	1.7488	0.95381	1.3959	1.0931	0.99826	0.95372	1.0671	1.0016	1.0451	0.9596	0.92204	0.92617	1.5785	0.948	0.99085	0.94981	0.96758	0.93352	0.91053	1.1625	0.90302	0.90113	1.013	0.98081	0.9768
Tnrc6a	3.3743	3.1123	3.1021	3.0923	3.0379	3.4185	3.0897	3.1149	3.0657	3.4733	3.3874	3.153	3.0847	3.075	3.0855	3.0284	3.0509	3.2735	3.0652	2.9265	3.0153	3.1276	3.0132	3.1633	3.3084	3.3597	3.0696	3.1392	3.0485	3.058	3.0192	3.3762	3.103	3.0977	3.0117	3.4612	3.321	3.0743	3.0937	3.0402	3.103	3.0606	3.111	3.1531	3.1215	3.0247	3.1468	3.105	3.0414
Tns1	1.7042	1.66	1.7338	1.8225	1.7767	1.7658	1.8025	1.727	1.7995	1.8619	1.8362	1.9858	1.8173	1.823	1.7912	1.7041	1.7204	1.7692	1.8264	1.6932	1.7689	1.8331	1.7942	1.8057	1.7732	1.7168	1.8118	1.7237	1.696	1.7386	1.7025	1.7743	1.7877	1.6856	1.6985	1.8514	1.8701	1.8798	1.7193	1.8193	1.7602	1.7203	1.8471	1.763	1.7954	1.7633	1.8884	1.9209	1.8254
Tom1	2.0411	1.9491	1.8578	1.9421	1.906	2.1916	1.7942	1.9997	1.7836	2.1777	2.1016	1.92	1.7987	1.8048	1.9654	1.9171	2.1566	2.169	1.9425	1.9454	1.863	1.9473	1.8076	1.9908	1.8549	2.0328	1.9335	1.9583	1.9166	1.9528	2.0011	2.1592	1.8388	1.9512	1.8177	2.0998	2.0266	1.879	1.8506	1.9094	1.9575	1.998	1.9744	2.0882	2.0067	1.9737	2.0237	2.0429	1.9556
Tox	2.4522	1.9326	2.0717	2.015	2.0247	2.3746	1.9338	1.8654	1.9969	2.4032	2.553	1.8804	2.0041	1.9148	1.975	2.046	1.8641	2.3551	2.0246	2.0217	1.8982	2.1959	1.994	1.943	1.9066	2.45	1.9573	2.0025	2.1574	2.0068	2.1441	2.3959	2.1232	2.0916	2.1511	2.455	2.4668	2.0358	1.9549	1.8031	1.8466	1.966	1.8598	2.059	1.8083	1.8938	1.6497	1.7291	1.9525
Tpd52	2.1656	2.3601	2.3327	2.3099	2.3212	2.2334	2.3913	2.3302	2.382	2.2562	2.2038	2.2568	2.2486	2.2815	2.3271	2.3159	2.7843	2.2259	2.462	2.5056	2.5396	2.6905	2.5994	2.2577	2.3567	2.1744	2.2979	2.3295	2.3022	2.2891	2.3288	2.2216	2.3141	2.3456	2.3536	2.2926	2.2593	2.2294	2.2831	2.2159	2.3888	2.3185	2.4738	2.204	2.5932	2.6663	2.6783	2.8186	2.9126
Tprkb	2.3412	2.8316	2.8683	2.8841	2.8886	2.3029	2.7818	2.8538	2.7856	2.4217	2.3204	2.7094	2.7589	2.729	2.6957	2.6865	2.5352	2.4131	2.6025	2.6576	2.5242	2.4303	2.5902	2.7221	2.5793	2.4003	2.875	2.8174	2.8499	2.8833	2.8425	2.3064	2.8046	2.831	2.7753	2.4513	2.3491	2.7758	2.7122	2.7241	2.6143	2.5783	2.5403	2.4867	2.5007	2.5652	2.3909	2.3405	2.4667
Tpst1	1.7149	2.3317	2.3217	2.4069	2.3551	1.7836	2.4896	2.3479	2.5325	1.7165	1.68	2.5558	2.4755	2.5342	2.5234	2.4469	2.3016	2.2221	2.4458	2.3793	2.3645	2.2616	2.3374	2.4027	2.3709	1.6869	2.4565	2.4443	2.4879	2.5132	2.4886	1.8148	2.5949	2.4466	2.6133	1.7407	1.7604	2.5891	2.5974	2.4973	2.5018	2.3948	2.4434	2.2875	2.4243	2.2693	2.3636	2.3633	2.2896
Traf6	2.0327	1.9747	1.8731	1.8924	2.1105	2.224	1.8296	1.9827	1.7807	2.017	2.0827	1.593	1.7021	1.7152	1.6488	1.6415	1.7679	2.0336	1.5504	1.5106	1.5953	1.7055	1.6511	1.8284	1.936	2.0567	1.9116	1.9546	1.8381	1.8655	2.0745	2.2063	1.7687	1.8675	1.7778	1.9752	1.9804	1.7311	1.698	1.6915	1.6345	1.7603	1.6594	1.9151	1.6495	1.6151	1.5476	1.5868	1.6187
Trappc10	2.9006	2.6916	2.6542	2.7011	2.7123	2.9654	2.661	2.7125	2.6632	2.9344	2.9086	2.6944	2.6975	2.6626	2.7038	2.6861	2.649	2.9	2.6316	2.6189	2.6642	2.6923	2.7113	2.6937	2.6689	2.9379	2.7181	2.6969	2.6563	2.6409	2.7369	2.9313	2.6669	2.7207	2.6825	2.8856	2.8566	2.6472	2.6915	2.638	2.607	2.6206	2.6521	2.8568	2.6478	2.6281	2.7	2.7436	2.5963
Trat1	2.9954	2.432	2.2429	2.1335	2.2949	2.8281	2.5293	2.3534	2.6572	2.8355	2.5624	2.6203	2.722	2.6219	2.856	2.9615	2.7267	2.9441	2.9532	2.8921	2.8117	2.4983	2.4693	2.4991	2.3217	2.9884	1.9129	2.331	1.9684	1.9104	2.2014	2.949	2.0828	2.1035	2.1603	2.8194	2.6031	2.0532	2.1444	2.2295	2.212	2.8238	2.2281	2.851	2.0616	2.6167	2.0192	1.8995	1.9329
Trib1	2.0735	2.1114	2.0342	1.9965	2.2321	2.0492	2.0494	2.0769	1.9541	2.421	2.7825	2.0782	2.0781	1.9708	2.0184	1.8864	1.716	2.798	1.9205	1.8324	1.8477	1.9548	1.8952	2.2267	2.2235	2.0985	1.966	1.9305	1.8287	1.8477	1.9751	1.8658	1.8899	1.7963	1.7561	2.3496	2.6445	1.7729	1.8226	1.7556	1.7951	1.7065	1.6263	2.4832	1.65	1.7743	1.6611	1.7806	1.6602
Trib2	3.199	2.2991	2.2908	2.1198	2.3556	3.0527	2.2203	2.2724	2.2165	2.9861	2.9096	2.332	2.3032	2.3081	2.3027	2.3149	2.3873	2.917	2.2228	2.139	2.4562	2.7292	2.0354	2.4402	2.7225	3.1943	2.3754	2.3637	2.3086	2.2002	2.4744	3.1542	2.1518	2.3585	2.1447	3.1402	3.0735	2.4263	2.436	2.6295	2.9018	2.6256	2.9762	3.0271	2.9848	2.7694	2.9224	3.1932	3.0404
Trib3	1.6402	1.1615	1.2219	1.0827	1.2509	1.656	1.2293	1.1505	1.3973	1.5872	1.486	1.3515	1.4149	1.8118	2.2307	2.3989	2.3824	1.2309	2.2184	2.3477	2.1363	1.9374	1.6014	1.2268	1.4468	1.6564	1.223	1.2394	1.1262	1.1476	1.1456	1.659	1.2447	1.1108	1.7315	1.3655	1.2435	1.7813	1.878	2.1762	2.3741	2.5787	2.4566	1.1573	2.3908	2.5184	2.3416	2.2944	2.1682
Trim13	2.518	1.5757	1.4954	1.5647	1.7477	2.4236	1.5769	1.4022	1.4339	2.0975	1.7284	1.301	1.4631	1.4866	1.5026	1.6106	1.5831	1.4316	1.5744	1.6804	1.648	1.7654	1.7023	1.5009	1.3736	2.4855	1.5309	1.5627	1.5941	1.6164	1.631	2.4069	1.679	1.4649	1.5469	2.0771	1.646	1.4082	1.514	1.5594	1.526	1.6044	1.5388	1.4418	1.5485	1.7136	1.6794	1.6876	1.8078
Trim24	2.6496	2.2678	2.2262	2.2154	2.2564	2.5935	2.2401	2.2723	2.2321	2.614	2.4054	2.2632	2.3083	2.2756	2.3556	2.3558	2.3176	2.3443	2.4127	2.4784	2.3675	2.6651	2.5917	2.3898	2.3078	2.6052	2.2754	2.2118	2.2098	2.1738	2.1325	2.5798	2.2901	2.2175	2.1322	2.5495	2.3304	2.198	2.1809	2.197	2.3147	2.3526	2.2718	2.1862	2.2765	2.4065	2.2994	2.4599	2.5481
Trip10	1.6093	2.2379	2.2148	2.2218	2.2188	1.7016	2.2016	2.3146	2.0873	1.9524	2.1007	2.1076	2.0966	2.1102	2.1866	2.2428	2.2457	2.074	2.225	2.2241	2.2126	2.2818	2.2601	2.2946	2.2185	1.6535	2.2634	2.3163	2.2031	2.2356	2.2568	1.8029	2.1926	2.2694	2.1704	1.8761	1.7008	2.1765	2.0895	2.1781	2.2275	2.1846	2.2044	2.0518	2.2431	2.2376	2.3059	2.4055	2.4427
Trmt5	1.9083	2.6272	2.5545	2.6039	2.6222	1.8728	2.5572	2.4642	2.5087	1.9854	1.9909	2.5453	2.4809	2.5114	2.4721	2.4975	2.2304	2.1459	2.385	2.4099	2.3782	2.3687	2.3971	2.5031	2.2909	1.9078	2.5346	2.5986	2.5468	2.5361	2.5069	1.8499	2.5253	2.456	2.5019	1.7535	1.8744	2.5091	2.5264	2.4532	2.3656	2.4312	2.3113	2.1944	2.3296	2.2951	2.2656	2.2367	2.1149
Trp53i13	2.2989	1.807	1.7862	1.7942	1.8738	2.1694	1.8872	1.9072	1.8856	2.0188	1.6345	1.7444	1.8789	1.9595	2.0081	2.0235	2.0467	1.6756	2.1468	2.1044	2.1726	2.062	2.1653	1.5713	1.8174	2.313	1.7671	1.8649	1.8743	1.8305	1.8476	2.1979	1.9998	1.8382	2.0354	1.9711	1.5345	1.9291	1.9158	2.0573	2.0355	2.1609	2.1182	1.7778	2.1495	2.1664	2.1167	2.0435	2.1044
Trps1	1.6578	1.6646	1.7657	1.9138	1.9639	1.6923	1.7989	1.8773	1.7279	2.1323	2.0855	1.582	1.7568	1.6467	1.7159	1.825	1.9819	1.6347	1.8005	1.9797	1.5935	1.5673	1.9131	1.6909	1.4445	1.5857	2.0785	2.1358	2.1749	1.9755	2.1282	1.672	2.0451	2.1965	1.9332	2.3374	2.1179	1.7591	1.6315	1.7255	1.761	1.7562	1.8059	1.7664	1.6734	1.8144	1.4796	1.4241	1.6782
Trpv2	2.458	1.8273	1.991	1.8232	1.8377	2.2915	1.9182	1.9204	1.9791	2.108	2.0346	2.0206	2.0064	2.0649	2.1881	2.2866	2.2492	1.8113	2.3206	2.5072	2.3648	2.444	2.5037	1.6749	1.7145	2.5305	1.6784	1.6777	1.8123	1.7936	1.6532	2.3311	1.7853	1.7072	1.781	1.9423	1.6906	1.8856	1.9081	2.0312	2.0998	2.3231	2.3969	1.6216	2.4784	2.5385	2.5186	2.6221	2.6096
Tsc22d1	2.359	1.8414	1.8684	1.8462	1.8698	2.3973	1.8466	1.9616	1.7169	2.363	2.0715	1.6838	1.6166	1.6752	1.5958	1.5824	1.6963	1.9265	1.632	1.7129	1.799	1.8792	1.6386	1.9284	1.9969	2.3603	1.8902	1.7303	1.6934	1.7306	1.7822	2.4683	1.6888	1.7646	1.6591	2.2866	2.1466	1.7162	1.6488	1.6442	1.6491	1.538	1.6121	1.8786	1.6287	1.5801	1.6306	1.5881	1.5618
Tsc22d3	3.2747	1.5935	1.6404	1.3768	1.5258	3.0896	1.5077	1.5376	1.4654	2.9339	2.5202	1.5534	1.5422	1.782	1.7734	1.9711	2.3915	2.4762	2.0363	2.0703	2.1853	2.3057	2.1294	1.8794	2.1685	3.2414	1.2281	1.5691	1.519	1.4323	1.5459	3.0184	1.3243	1.5312	1.5147	2.6844	2.4347	1.6228	1.6851	1.9074	1.8754	1.8433	2.0836	2.3247	2.1515	2.0805	2.1428	2.2915	2.6209
Tsga14	1.5057	1.4237	1.503	1.4814	1.2961	1.4256	1.4254	1.244	1.4772	1.1846	1.1287	1.3564	1.5492	1.3278	1.2982	1.3306	1.3182	1.511	1.317	1.326	1.3022	1.2238	1.3431	1.6048	1.4804	1.6452	1.3385	1.4482	1.4598	1.3849	1.3634	1.3999	1.4604	1.3467	1.4587	1.0986	1.0898	1.4912	1.3955	1.3748	1.4051	1.3719	1.4116	1.3967	1.4028	1.4111	1.2691	1.364	1.2898
Tspan13	3.2565	2.9564	3.1158	3.1796	3.1245	3.2139	3.2238	3.1516	3.293	3.2969	3.2126	3.3029	3.3707	3.2232	3.2784	3.2462	3.2756	2.7247	3.3428	3.4405	3.3379	3.4007	3.459	2.7808	2.6703	3.2527	2.7942	2.6974	2.8403	2.8842	2.8515	3.2048	3.0443	2.9552	3.1076	3.3321	3.1102	3.1751	3.0914	3.2067	3.2823	3.3158	3.4098	2.6669	3.3936	3.5413	3.5108	3.4367	3.5809
Tspan2	0.9981	1.1607	1.1196	1.1061	1.0899	1.0489	1.3212	1.1178	1.4828	1.1076	1.1343	1.611	1.645	1.5229	1.5877	1.5277	1.3059	1.0499	1.4927	1.3738	1.4517	1.5628	1.5275	1.0915	1.0537	1.0069	1.1893	1.0866	1.137	1.1265	1.0675	1.0964	1.2325	1.1404	1.2898	1.1711	1.0394	1.2739	1.3256	1.3056	1.3665	1.1915	1.1922	1.0144	1.2393	1.2403	1.2259	1.2397	1.193
Tspan3	2.0104	2.4	2.4424	2.5647	2.5236	2.1832	2.6295	2.5683	2.7056	2.2836	2.1383	2.7299	2.734	2.6658	2.7544	2.8099	2.787	2.3827	2.7888	2.903	2.7641	2.7602	2.9574	2.5471	2.5665	1.9749	2.4039	2.3646	2.3953	2.4887	2.4696	2.2228	2.5543	2.5089	2.6035	2.2233	2.084	2.5912	2.6172	2.618	2.6064	2.6006	2.5918	2.3427	2.6073	2.653	2.6296	2.5786	2.7498
Tspan5	2.0661	2.1838	2.1923	2.1973	2.2417	2.0075	2.176	2.1793	2.1178	1.9418	1.92	2.111	2.1236	2.0485	2.1062	2.0727	2.1827	2.0792	2.1157	2.0472	2.1462	2.1914	2.0805	2.3315	2.3021	1.9303	2.2342	2.142	2.1877	2.1774	2.218	2.1053	2.2241	2.1711	2.1663	2.0885	1.8265	2.207	2.2371	2.3444	2.3634	2.3354	2.361	2.0443	2.334	2.3186	2.3612	2.392	2.4437
Tspan6	1.1983	1.8464	1.8403	1.8831	1.9416	1.1756	1.6698	1.8096	1.6041	1.1899	1.1966	1.372	1.5838	1.4659	1.5163	1.5874	1.5031	1.3088	1.5063	1.609	1.5039	1.2888	1.6436	1.8033	1.5935	1.2301	1.8315	1.7668	1.8244	1.9166	1.875	1.2822	1.6957	1.7668	1.6321	1.2435	1.1591	1.4887	1.4807	1.5347	1.4985	1.5037	1.5162	1.3858	1.5326	1.5807	1.4666	1.2883	1.4037
Tspyl4	2.0981	1.2424	1.3338	1.3441	1.3688	1.8469	1.5123	1.3874	1.5692	1.8451	1.5777	1.4522	1.5767	1.7002	1.9677	2.2174	1.9659	1.4929	1.9936	2.1414	2.0907	1.9592	2.0185	1.2186	1.3513	2.1091	1.2249	1.3003	1.3705	1.2083	1.4503	1.933	1.3777	1.2672	1.5681	1.6881	1.3211	1.6394	1.6208	1.8853	2.0329	2.2602	2.0422	1.2838	2.0627	2.197	1.9377	2.0493	1.7612
Ttc39c	1.0627	1.0965	0.98498	1.1116	1.1017	1.0567	1.02	1.1556	1.0472	1.0612	1.1032	1.0278	1.0265	1.0236	1.1376	1.0589	1.1876	1.0682	1.317	1.7843	1.3563	1.1474	1.9535	1.0801	1.1468	1.0335	1.1851	1.0863	0.99419	1.0549	1.0842	1.1095	1.0386	1.1548	1.0321	1.1121	1.0866	1.0014	1.0402	1.1577	1.2091	1.3452	1.6181	1.1546	1.7359	2.117	2.0116	1.271	1.596
Tubb2b	1.9212	1.5284	1.4691	1.5188	1.3581	2.0449	1.5795	1.3408	1.4546	2.1919	2.045	1.4079	1.5521	1.6828	1.9621	2.1371	2.2204	1.9149	2.2218	2.4958	2.4902	2.6086	2.5386	1.3817	1.4823	1.8675	1.4756	1.3563	1.3654	1.5357	1.366	2.0194	1.5443	1.5463	1.665	2.0349	1.9818	1.7456	1.77	2.0994	2.3047	2.3109	2.4403	1.9515	2.4387	2.7573	2.5808	2.6711	2.8789
Tubb6	1.1314	1.6915	1.5105	1.5696	1.6993	1.141	1.5435	1.661	1.5232	1.1264	1.2799	1.4632	1.4161	1.4236	1.6867	1.7324	2.5878	1.2013	2.1785	2.3063	2.312	2.3391	2.68	1.5762	1.6008	1.1236	1.1512	1.4442	1.2826	1.3297	1.3625	1.1009	1.1879	1.3518	1.3482	1.2097	1.2227	1.2492	1.3881	1.4974	1.8277	1.7115	2.1679	1.2834	2.5019	2.6137	2.7159	2.7011	2.95
Tubgcp5	2.2086	2.0905	2.0239	2.0765	2.0519	2.0959	2.0303	2.0626	2.0076	1.828	1.7259	1.9132	1.9668	2.0683	2.0208	2.0295	1.9228	1.9646	2.0366	1.9051	1.9913	1.9204	1.9956	2.0201	2.055	2.2461	2.0471	2.0387	2.0585	2.0372	1.9826	2.0387	1.9751	2.0067	1.9666	1.84	1.6271	1.8973	1.8864	1.9435	1.9948	1.8924	1.897	1.9777	1.9203	1.8762	1.8872	1.9164	1.6856
Txk	2.5674	1.7397	1.8962	1.8254	1.664	2.6346	1.9337	1.6895	1.9289	2.8215	2.5643	1.9604	1.93	2.0426	1.957	1.9857	2.1884	2.2928	2.02	2.0021	2.2784	2.6672	1.9771	1.7905	2.0703	2.5789	1.6935	1.6648	1.7957	1.7661	1.5704	2.7332	1.6879	1.6368	1.7084	3.13	2.8992	1.7121	1.7071	1.6602	1.9663	1.8895	2.0489	2.3226	2.2677	2.2873	2.454	2.656	2.5901
Txndc17	2.7914	3.1228	3.1325	3.0909	3.1218	2.7544	3.0642	3.1072	3.0469	2.9059	2.9148	3.0402	3.0081	3.086	3.0741	3.0356	2.9838	2.9664	3.084	3.0691	3.0471	2.9735	3.1213	3.1317	3.0991	2.7501	3.0908	3.1155	3.155	3.1364	3.1826	2.7545	3.1504	3.1907	3.1934	2.8358	2.8889	3.1446	3.1291	3.1137	3.0778	3.033	3.0282	3.051	3.0209	3.0305	3.001	3.0122	3.0525
Tyw1	1.618	1.7632	1.853	1.8607	1.7893	1.3687	1.7287	1.8332	1.8132	1.1925	1.2675	1.7197	1.8187	1.8423	1.8079	1.7462	1.5144	1.4454	1.7521	1.7915	1.5987	1.712	1.5726	1.7318	1.5039	1.5552	1.8895	1.8196	1.8055	1.8213	1.6313	1.4688	1.7714	1.69	1.8138	1.1097	1.1414	1.807	1.8148	1.771	1.7959	1.7284	1.694	1.4808	1.6323	1.7422	1.5583	1.5335	1.5397
Uba1	3.0367	3.1205	3.1315	3.1645	3.1416	2.9648	3.1325	3.3631	3.112	3.0345	3.1233	3.1108	3.1183	3.0936	3.1094	3.0966	3.0325	3.1555	3.1025	3.1301	3.0586	3.1111	3.1546	3.0445	3.0728	2.991	3.2726	3.1596	3.1414	3.1082	3.1493	3.0181	3.163	3.1495	3.1097	2.9627	3.0846	3.1218	3.1358	3.1313	3.1455	3.1762	3.1581	3.1938	3.1756	3.2097	3.2146	3.1305	3.1968
Ube2v1	2.7248	2.7568	2.749	2.729	2.7511	2.7334	2.7175	2.7889	2.7545	2.7915	2.8195	2.7682	2.7288	2.7778	2.7398	2.6803	2.9112	2.7771	2.7802	2.7956	2.8405	2.9013	2.9335	2.799	2.7821	2.6825	2.7799	2.7962	2.7832	2.7919	2.7619	2.705	2.7739	2.7344	2.7814	2.7648	2.79	2.7598	2.7946	2.7514	2.7967	2.7789	2.8139	2.7428	2.8342	2.8088	2.8943	2.9307	3.0018
Ubiad1	1.5895	2.2804	2.3229	2.3464	2.214	1.7041	2.339	2.3013	2.3407	1.6019	1.778	2.2814	2.2574	2.2432	2.3573	2.3989	2.0734	2.0941	2.2349	2.2758	2.0914	1.9355	2.154	2.4233	2.3259	1.6042	2.3384	2.2628	2.3098	2.3237	2.1712	1.6671	2.3217	2.1859	2.3113	1.5721	1.4515	2.2773	2.3232	2.3001	2.2186	2.357	2.0896	2.0586	2.0205	2.2046	1.9844	1.8216	1.7223
Ubtd1	1.803	1.6485	1.6997	1.615	1.7523	1.743	1.778	1.7122	1.6339	1.7329	1.6994	1.7354	1.6253	1.6856	1.6858	1.7511	1.7944	1.5834	1.752	1.818	1.7972	1.8877	2.0164	1.7131	1.6692	1.8151	1.6295	1.6106	1.6604	1.649	1.5701	1.8498	1.6653	1.6011	1.5469	1.7358	1.5161	1.6479	1.6869	1.6892	1.7402	1.8871	1.7788	1.721	2.0234	2.0971	2.1881	2.2819	2.1794
Ucp2	3.1302	2.9272	2.9201	2.9042	2.9645	3.051	2.9099	2.9463	2.902	2.9476	2.7975	2.9316	2.8681	2.9415	3.073	3.1018	3.141	2.8575	3.1088	3.1076	3.1828	3.1839	3.1431	2.9084	2.8872	3.1527	2.8912	2.9135	2.8961	2.8815	2.9296	2.9843	2.8964	2.9264	2.9205	2.8626	2.7668	2.9728	2.9488	3.0117	3.0775	3.1439	3.161	2.8156	3.1849	3.1482	3.232	3.249	3.1275
Ulk2	2.4159	1.639	1.6537	1.5766	1.5221	2.2816	1.7387	1.6401	1.7744	2.0184	1.7808	1.7488	1.7661	1.7349	1.8411	1.9601	1.9033	1.8446	1.9837	1.9977	1.89	1.9251	1.9661	1.7135	1.7488	2.41	1.5705	1.5311	1.5237	1.4875	1.5513	2.3054	1.697	1.6936	1.8687	2.096	1.7623	1.7781	1.7695	1.8662	1.8934	2.0652	1.8718	1.8266	1.9571	2.0341	1.9038	1.9664	1.7741
Unc119b	2.357	2.2422	2.2777	2.2054	2.2188	2.3663	2.2078	2.3448	2.2122	2.456	2.4304	2.3224	2.3057	2.3508	2.3476	2.3579	2.5324	2.2551	2.4326	2.4455	2.5514	2.7726	2.6394	2.2054	2.2333	2.3661	2.2305	2.2104	2.2418	2.227	2.2109	2.4406	2.1916	2.2385	2.2094	2.4849	2.3878	2.2451	2.2919	2.308	2.4291	2.3188	2.5646	2.2156	2.6518	2.6222	2.6972	2.7593	2.7593
Upp1	1.0844	1.1374	1.0637	1.1013	1.1456	1.1188	1.1068	1.0938	1.0998	1.1419	1.1837	1.2222	1.0964	1.074	1.1531	1.1632	1.2056	1.1292	1.167	1.1915	1.2005	1.2532	1.7188	1.2017	1.2488	1.1031	1.0839	1.1671	1.1009	1.0992	1.1266	1.1772	1.1464	1.0988	1.1484	1.1635	1.1867	1.1671	1.0645	1.129	1.1445	1.1855	1.2146	1.2286	1.4288	1.4054	1.6714	1.7337	2.1111
Urm1	1.7859	1.9822	1.9359	1.9098	1.8878	1.8249	1.8804	1.9085	1.8828	1.8538	1.7303	1.9272	1.8517	1.9363	1.8522	1.8215	1.8056	1.8231	1.7846	1.8073	1.7844	1.7797	1.6914	2.0949	1.9421	1.7333	1.9512	1.9555	1.9311	2.0028	1.9722	1.7811	1.8197	1.911	1.8278	1.8105	1.7557	1.8903	1.8829	1.884	1.8575	1.7318	1.7919	1.8906	1.7311	1.7161	1.8037	1.6542	1.6138
Uros	2.1517	2.0563	2.063	1.9932	1.9388	1.9456	2.0281	1.9115	2.0318	1.5558	1.4051	1.8976	1.9362	1.8739	1.8807	1.8441	1.5957	1.8483	1.7307	1.7147	1.5838	1.5144	1.7189	1.9562	1.8962	2.129	1.8977	1.9958	1.9837	2.0112	1.869	1.9531	1.9702	1.866	2.0546	1.5269	1.4804	1.9276	1.9033	1.866	1.8608	1.8741	1.8322	1.9265	1.7581	1.7477	1.5754	1.5935	1.3895
Usp22	2.0327	1.5514	1.4837	1.5644	1.5929	2.0501	1.497	1.4246	1.5648	1.7273	1.7198	1.5018	1.4809	1.4665	1.5784	1.4612	1.6703	1.9248	1.5494	1.4552	1.4364	1.5184	1.4826	1.5646	1.7473	1.9911	1.596	1.6196	1.5437	1.545	1.5055	1.9114	1.3927	1.6306	1.4735	1.7401	1.5626	1.525	1.5202	1.4652	1.583	1.4099	1.569	1.7037	1.3918	1.5154	1.5073	1.4727	1.5411
Utf1	1.6885	2.6741	2.6054	2.7124	2.727	1.5928	2.5238	2.4769	2.3273	1.7956	1.9152	2.2686	2.177	2.0379	2.0918	2.1589	2.2181	2.3357	2.0071	2.074	1.9719	1.8803	1.9441	2.7734	2.7218	1.5307	2.4899	2.3771	2.2139	2.3865	2.184	1.5348	2.1943	2.1145	2.0388	1.6427	1.9331	1.7403	1.9409	1.6436	1.6251	1.7689	1.6056	2.1577	1.5491	1.6669	1.6221	1.6612	1.7018
Utp20	2.5518	3.1669	3.115	3.1311	3.1485	2.5629	3.0655	3.1601	3.0043	2.4317	2.5632	2.997	2.9466	2.9296	2.8976	2.8138	2.5753	3.0889	2.6741	2.5669	2.5387	2.1714	2.3178	3.2437	3.2463	2.5545	3.2557	3.1783	3.123	3.1311	3.1496	2.5459	3.0961	3.0864	3.042	2.4545	2.6252	2.9954	3.0162	2.899	2.8153	2.8139	2.6741	3.0314	2.557	2.4332	2.3972	2.1216	1.9361
Vav1	2.4359	2.1567	2.2049	2.1865	2.0987	2.2598	2.1401	2.2477	2.1359	2.2417	2.4598	2.131	2.1394	2.2216	2.1125	2.1701	2.0197	2.3854	2.0777	2.108	2.0451	2.0321	2.0016	2.2363	1.9286	2.3901	2.3007	2.2238	2.2664	2.2557	2.2107	2.2406	2.2083	2.1954	2.1727	2.2757	2.3686	2.2108	2.1839	2.262	2.2338	2.1261	2.2494	2.3706	2.262	2.2116	2.2487	2.3694	2.1933
Vav3	1.9211	1.8533	1.9631	1.9174	1.9807	2.0533	2.1148	2.1092	2.1418	1.7858	1.806	2.1017	2.1788	2.2192	2.2226	2.2944	2.1557	1.4982	2.2122	2.2013	2.2601	2.2835	2.2024	1.5606	1.5228	1.9644	1.863	1.9607	2.1083	1.9659	2.0591	2.0254	2.0219	2.1147	1.9435	1.9165	2.0787	1.8692	1.8976	1.9313	2.0153	1.8174	1.9919	1.9349	2.0385	1.9848	2.1256	2.2002	2.0774
Vax2	1.011	1.0248	1.034	1.0618	1.0203	1.0567	1.0191	1.0588	1.0966	1.0946	0.99151	1.0545	0.97849	1.0044	0.98843	1.0784	1.1396	1.0723	1.0977	1.005	1.0649	1.0504	1.1633	1.0334	1.1852	1.0018	0.98551	0.95189	1.0255	1.0116	1.1282	1.1077	0.95927	1.0517	1.0011	1.0865	1.0022	1.0662	1.0241	0.95593	1.0982	1.1664	1.044	1.065	1.0598	1.0157	1.09	1.0866	1.1019
Vdac1	2.1141	2.6511	2.6808	2.7397	2.7091	2.1021	2.7207	2.736	2.7206	2.064	1.9581	2.6417	2.7934	2.7937	2.7358	2.7924	2.8763	2.0476	2.7654	2.7844	2.7907	2.8178	2.7885	2.5706	2.3441	2.0915	2.7475	2.6019	2.7002	2.7492	2.6646	2.136	2.7522	2.7538	2.7468	1.9933	1.7728	2.7134	2.7095	2.8533	2.7518	2.723	2.7785	2.155	2.7849	2.8602	2.8114	2.8074	2.7796
Vegfa	1.3537	1.1064	1.2015	1.016	1.1745	1.3972	1.2185	1.117	1.2865	1.2014	1.162	1.3054	1.4507	1.727	1.9326	2.0947	2.4263	1.2841	2.0021	1.9287	1.9094	2.1461	1.8972	1.219	1.1369	1.3406	1.1706	1.169	1.2153	1.1619	1.1626	1.3061	1.3412	1.2475	1.5231	1.2312	1.0462	1.5052	1.5842	1.9577	2.0428	2.1099	2.0989	1.3205	2.0533	2.1318	2.2209	2.2996	2.198
Vegfb	1.6803	1.9222	1.9172	2.0274	1.9873	1.6244	2.0112	2.0323	2.0056	1.7747	1.8245	1.9992	1.9623	2.0134	2.023	1.8955	2.028	1.7566	2.0681	2.0753	2.1086	2.2039	2.1571	1.9232	1.8417	1.5949	1.9635	1.9322	1.9579	1.9549	1.9126	1.7941	2.0101	1.9794	1.9961	1.593	1.7146	2.0562	2.0435	2.0307	2.106	2.027	2.0287	1.645	2.0009	2.0632	2.0976	2.1322	2.1685
Vgll4	2.769	2.2662	2.2118	2.2424	2.3153	3.1134	2.1018	2.1705	2.1239	3.0113	2.8248	2.2411	2.1641	2.1766	2.2804	2.3034	2.4225	2.4736	2.3358	2.3675	2.2753	2.3445	2.322	2.1766	2.1979	2.6832	2.0321	2.1949	2.0953	2.0803	2.2378	2.8865	2.0349	2.1396	2.1166	2.8819	2.7966	2.2466	2.2434	2.1953	2.2244	2.254	2.329	2.3823	2.3129	2.2583	2.2605	2.284	2.4318
Vim	3.182	1.7698	1.8561	1.7385	1.9947	3.0939	2.3043	2.1607	2.5854	2.9279	2.8334	2.6643	2.8015	2.9769	2.9797	2.9005	3.3137	2.4866	3.1994	3.2656	3.3629	3.3882	3.3888	1.9461	2.0761	3.2602	1.7393	1.6917	1.8397	1.7123	1.8864	3.1853	2.0194	2.1201	2.044	3.014	2.8279	2.5244	2.4974	2.784	2.9696	2.7792	3.2992	2.591	3.4189	3.3964	3.5641	3.7205	3.6768
Vldlr	1.0279	0.9756	1.0255	1.0141	0.9773	1.0247	0.97897	0.99091	0.99272	0.98689	1.1123	0.98733	0.98533	1.0553	1.2765	1.4655	2.107	1.0179	1.3046	1.693	1.4352	1.6099	1.5177	1.0471	1.0873	1.0003	1.0384	0.99865	0.98514	1.0013	0.96795	1.0741	0.99315	1.0203	0.96671	1.0014	1.1221	0.98463	1.0167	1.1817	1.3516	1.6168	1.6779	0.99809	1.8862	1.9321	1.9331	1.9185	2.0898
Vps37b	3.5318	1.81	1.8568	1.6766	1.8098	3.7282	1.834	1.9569	1.7065	3.3925	3.1709	1.5983	1.6912	1.7584	1.8363	1.7774	2.2018	2.6217	2.0626	1.986	2.1756	2.1779	2.0693	2.107	2.3273	3.4915	1.953	1.7948	1.8028	1.6178	1.6752	3.7022	1.6705	1.7848	1.6466	3.2347	3.0798	1.7249	1.699	1.9034	2.1398	1.9037	2.2868	2.4714	2.3497	2.2108	2.2651	2.3105	2.2952
Vps54	2.5362	2.2939	2.1772	2.164	2.1936	2.4385	2.1297	2.2403	2.1506	2.3717	2.3912	2.1398	2.2603	2.193	2.2119	2.2574	2.2514	2.6059	2.2536	2.2566	2.319	2.3985	2.3842	2.3675	2.4764	2.5715	2.5018	2.4887	2.3795	2.3146	2.4377	2.4448	2.213	2.3864	2.1735	2.5052	2.5272	2.2144	2.3026	2.3693	2.4268	2.4315	2.5229	2.7245	2.5656	2.606	2.6199	2.7248	2.6244
Vrk2	1.5889	1.5337	1.5643	1.6002	1.6036	1.6365	1.6465	1.5038	1.7265	1.468	1.1574	1.648	1.6624	1.7682	1.798	1.8817	1.7148	1.3092	1.7901	1.8716	1.8714	1.7791	1.7645	1.4795	1.4016	1.5973	1.5032	1.4163	1.4816	1.5166	1.4877	1.5189	1.5629	1.5619	1.6118	1.3984	1.2754	1.6258	1.6337	1.7142	1.7115	1.7059	1.628	1.3485	1.6489	1.8353	1.7152	1.6805	1.6382
Wdfy2	1.7928	1.6257	1.5144	1.4663	1.5147	1.7377	1.4262	1.5211	1.4882	1.6394	1.4688	1.55	1.5038	1.4634	1.6037	1.6316	1.7294	1.6011	1.7224	1.6279	1.731	1.8037	1.7021	1.5854	1.4954	1.7558	1.5417	1.6302	1.4879	1.5257	1.5607	1.6994	1.4914	1.5121	1.4602	1.5581	1.26	1.4538	1.5323	1.5046	1.5875	1.6947	1.6029	1.5425	1.6347	1.8257	1.6828	1.7402	1.8009
Wdr82	3.1019	2.9727	2.939	2.9534	2.9766	3.0924	2.9355	2.9607	2.9555	3.0684	3.0238	2.8949	2.9515	2.9559	2.9548	2.9444	2.8439	3.0378	2.9103	2.8935	3.0216	3.1256	2.8868	2.9928	2.9203	3.1183	2.9875	2.9872	2.9374	2.95	2.9769	3.1579	2.9418	2.9839	2.9158	3.189	3.1288	2.9642	2.9619	2.9674	2.9372	2.9104	2.9237	3.0461	2.9035	2.8933	2.8749	3.0885	2.8587
Wee1	1.4763	2.3085	2.4897	2.4604	2.305	1.582	2.4865	2.4488	2.4881	1.5254	1.6476	2.4462	2.4085	2.4198	2.3493	2.3697	2.1499	1.9222	2.2631	2.1789	2.2764	2.3525	2.3282	2.1904	2.0025	1.575	2.1498	2.1457	2.4051	2.3771	2.2695	1.6512	2.48	2.3838	2.4177	1.6326	1.5498	2.3561	2.4173	2.3619	2.2944	2.2426	2.2455	1.9487	2.2388	2.1287	2.1442	2.2885	2.1007
Wipf1	2.8937	2.6661	2.7704	2.7256	2.7157	2.8195	2.777	2.7729	2.8191	2.7438	2.693	2.8629	2.8487	2.8659	2.9134	2.8865	3.0917	2.6543	2.9708	2.905	2.9106	2.9707	2.9467	2.5897	2.5065	2.9212	2.6239	2.5937	2.6933	2.6482	2.5847	2.8233	2.6776	2.597	2.675	2.7619	2.7144	2.757	2.7238	2.7738	2.8687	2.7934	2.8701	2.6189	2.9396	2.8693	2.9474	3.0301	2.9272
Wisp1	1.1621	1.3708	1.2329	1.349	1.327	1.1868	1.2774	1.4081	1.245	1.0856	1.2389	1.3603	1.278	1.3595	1.6415	1.9465	1.8893	1.3793	2.0631	2.1296	1.9833	1.7958	2.241	1.4433	1.4056	1.2871	1.3186	1.1927	1.2205	1.1556	1.2508	1.1115	1.2541	1.1821	1.2084	1.1637	1.2698	1.2384	1.2421	1.2115	1.2219	1.2997	1.3137	1.3828	1.2728	1.3494	1.2396	1.2708	1.2231
Wwp1	1.9852	1.933	1.8529	1.9328	2.0055	2.0174	1.8675	1.9385	1.8827	1.8735	1.6525	1.8231	1.8572	1.8758	1.9191	1.9126	1.9462	1.8419	1.9187	1.8324	1.9914	2.1895	1.9606	1.8981	1.72	1.9998	1.9086	1.9341	1.9133	1.9342	2.0277	1.9964	1.9849	1.8998	1.92	1.8053	1.3601	1.8957	1.8885	1.8792	1.874	1.9253	1.9656	1.814	1.9738	1.9637	2.1657	2.171	2.0597
Xdh	1.5027	1.2057	1.2435	1.2219	1.2103	1.6527	1.2036	1.2393	1.3672	1.8132	1.8487	1.3956	1.4254	1.4379	1.3888	1.3353	1.3888	1.7353	1.4883	1.4013	1.7764	2.1581	1.5468	1.525	1.5551	1.6251	1.2132	1.1705	1.2514	1.3398	1.221	1.5407	1.2248	1.2685	1.1935	1.6066	1.4533	1.3458	1.3663	1.3741	1.4814	1.4232	1.7814	1.4987	1.9552	1.4594	2.0363	2.4505	2.0567
Xpnpep1	2.2632	2.4967	2.5155	2.4971	2.5255	2.292	2.5281	2.5331	2.5606	2.3157	2.283	2.5703	2.5431	2.6122	2.6446	2.6471	2.8607	2.4315	2.6889	2.6401	2.6599	2.6762	2.5981	2.4949	2.4414	2.2765	2.4973	2.5082	2.5034	2.4403	2.4791	2.2181	2.5065	2.4824	2.5305	2.228	2.177	2.546	2.5801	2.5692	2.7281	2.6519	2.7475	2.3686	2.8237	2.7478	2.7367	2.8183	2.6529
Xrcc5	2.1035	2.6042	2.6339	2.6184	2.6527	2.1087	2.5992	2.5777	2.589	1.9022	1.7404	2.5392	2.5208	2.4902	2.4874	2.5284	2.327	2.1807	2.4293	2.4208	2.3045	2.1356	2.3149	2.4928	2.3801	2.0747	2.523	2.5503	2.5715	2.5771	2.5711	2.0495	2.528	2.5279	2.5012	1.8527	1.5216	2.423	2.4151	2.3263	2.33	2.4054	2.241	2.1674	2.173	2.2856	2.1974	2.0369	2.0098
Xylt2	1.8936	1.4838	1.5471	1.5571	1.4575	1.6244	1.3977	1.7842	1.4123	1.6111	1.6893	1.3366	1.4232	1.39	1.3593	1.2295	1.4091	1.6194	1.2682	1.4587	1.3417	1.4335	1.4061	1.6599	1.4806	1.8295	1.6563	1.4937	1.4618	1.4497	1.5161	1.7289	1.4394	1.425	1.3919	1.553	1.3966	1.4839	1.1983	1.4043	1.4435	1.3476	1.371	1.5439	1.3975	1.3482	1.3781	1.4121	1.527
Ypel3	3.0643	2.007	2.026	1.6807	1.8187	3.0257	1.8255	1.973	1.6561	3.0249	2.8579	1.7708	1.7236	1.7851	2.0483	2.1461	2.44	2.6225	2.2761	2.4438	2.4255	2.7778	2.6535	2.1536	2.7054	3.0436	1.7189	1.8913	1.7171	1.4631	1.7868	2.9898	1.6367	1.7289	1.6423	2.8595	2.7628	1.7475	1.7484	1.9519	2.2187	2.2522	2.3585	2.5373	2.5058	2.6175	2.6449	2.8736	2.9519
Ypel5	2.4931	1.1782	1.2933	1.1527	1.3477	2.5352	1.1525	1.3373	1.2503	2.2714	1.9991	1.1435	1.2456	1.3374	1.3997	1.4987	1.8598	1.8008	1.6186	1.7606	1.8308	2.0794	1.8611	1.3209	1.6171	2.5392	1.1311	1.2472	1.1226	1.1416	1.2412	2.6434	0.99542	1.2565	1.0957	2.2927	1.9381	1.1788	1.1771	1.3196	1.5795	1.5566	1.7338	1.7564	1.8885	1.9581	2.0778	2.1725	2.2501
Zadh2	2.3689	2.0729	2.2117	2.1492	2.1649	2.3838	2.187	2.1683	2.2653	2.4512	2.2261	2.2829	2.2755	2.2732	2.3361	2.3448	2.4218	1.973	2.3659	2.4147	2.4781	2.4532	2.3719	1.96	1.9498	2.2903	1.8957	1.9916	2.0671	2.0264	2.131	2.2663	2.1198	2.1253	2.1622	2.2103	2.033	2.1906	2.287	2.2537	2.2985	2.3198	2.3852	1.9051	2.4036	2.4168	2.4427	2.4427	2.3566
Zbed4	2.1272	2.371	2.3876	2.4121	2.3438	2.0093	2.4102	2.4005	2.3087	2.1118	2.1462	2.2843	2.3158	2.3579	2.2606	2.3005	2.1518	2.2787	2.2232	2.1109	2.187	2.0203	2.0024	2.333	2.2985	2.1504	2.4659	2.3958	2.3971	2.4015	2.41	1.9766	2.4181	2.4348	2.3772	2.1356	1.9518	2.3291	2.3657	2.3057	2.2223	2.2402	2.1796	2.3226	2.1311	2.1518	2.1057	2.0846	1.949
Zfp146	1.5812	1.9922	1.9222	1.9004	1.8915	1.6993	1.8641	1.2535	1.9414	1.7202	1.742	1.957	2.0235	1.9671	1.91	1.9676	1.9772	1.8273	1.8725	1.8698	1.8302	1.7914	1.8312	1.9816	1.7638	1.525	1.8194	2.0563	2.0061	1.8686	1.8603	1.6361	1.9635	2.0037	1.9278	1.9494	1.6491	1.9948	1.965	1.905	1.8076	1.9525	1.9166	1.8442	1.827	1.9623	1.6689	1.8493	1.8571
Zfp238	2.6876	2.2769	2.2891	2.1934	2.0872	2.5638	2.3156	2.2268	2.2719	2.6135	2.5	2.1207	2.3061	2.2419	2.331	2.427	2.368	2.4622	2.3417	2.3062	2.4285	2.4575	2.3888	2.3403	2.3413	2.7288	2.2646	2.3018	2.3443	2.2078	2.2459	2.5339	2.371	2.3312	2.2928	2.5733	2.3413	2.2498	2.2878	2.3966	2.3379	2.5034	2.4111	2.5185	2.3648	2.4971	2.3586	2.3464	2.3338
Zfp239	1.1818	1.7592	1.8324	1.7732	1.7915	1.0991	1.7751	1.7623	1.6922	1.085	1.2076	1.5755	1.7014	1.6274	1.6969	1.6553	1.4326	1.3095	1.6558	1.6323	1.5755	1.5478	1.5337	1.5146	1.6177	1.2161	1.6885	1.7289	1.7397	1.7872	1.7462	1.2387	1.7468	1.6672	1.8171	1.317	1.1226	1.7474	1.7272	1.695	1.5973	1.6404	1.5946	1.2199	1.5588	1.5919	1.5402	1.4896	1.3049
Zfp362	2.5482	1.9447	1.9488	2.0217	2.0212	2.411	2.0326	1.9814	2.0607	2.2539	2.1737	2.0682	2.1174	2.0823	2.1226	2.1627	2.0584	1.9955	2.1181	2.11	2.2104	2.1979	2.2098	1.94	2.0101	2.5273	1.8341	1.8942	1.9069	1.7933	1.8741	2.3887	1.8273	1.8558	1.8477	2.1347	1.9749	1.9538	1.9255	1.9004	1.9637	1.9791	2.0114	1.8615	2.0508	2.039	1.9572	2.077	2.0228
Zfp36l1	3.3297	2.8734	2.8521	2.7716	2.7161	3.2187	2.5629	2.7471	2.5499	3.334	3.5859	2.4773	2.5194	2.3902	2.4872	2.4688	2.4781	3.5966	2.3421	2.338	2.3494	2.4237	2.3412	3.0404	3.0244	3.2646	2.8249	2.7733	2.665	2.5675	2.6553	3.1505	2.4535	2.7478	2.3879	3.356	3.5558	2.4153	2.4454	2.4743	2.5784	2.3937	2.5765	3.4863	2.5447	2.4144	2.4319	2.5317	2.5729
Zfp426	2.0082	2.1224	2.0174	2.0133	1.9986	1.6827	1.9965	2.1304	1.945	1.8285	1.7279	1.9279	2.0184	2.0363	2.0487	2.1197	2.0324	1.9141	2.0263	2.0956	1.9984	2.0344	2.0237	2.1012	1.9561	2.024	2.0532	2.0952	1.9584	2.005	1.932	1.7485	2.0095	1.9904	2.0261	1.8161	1.6912	1.9669	2.0116	2.0294	1.988	2.1136	1.9855	1.9312	2.0252	1.9895	1.9685	1.974	1.9905
Zfp568	2.0047	2.2585	2.1376	2.147	2.0636	1.8038	2.155	2.1307	2.0757	1.9282	1.7827	2.0025	2.0726	1.9993	1.9797	1.9524	1.6719	2.0931	1.7799	1.6917	1.6825	1.6049	1.6415	2.2339	2.23	2.0962	2.2309	2.1931	2.1799	2.1984	2.1124	1.8502	2.1839	2.1705	1.9955	1.8037	1.6052	2.0064	2.0213	1.9683	1.9045	1.9186	1.8508	2.0508	1.7486	1.6483	1.58	1.571	1.4773
Zfp7	1.8654	1.8924	1.8893	1.878	1.7258	1.6055	1.8489	1.9913	1.7835	1.9024	1.7374	1.7618	1.8407	1.8615	1.8845	1.8668	1.8747	1.7935	1.8981	1.7752	1.7903	1.841	1.7445	1.7506	1.8113	1.7799	1.8775	1.8474	1.878	1.7318	1.743	1.5075	1.8249	1.8875	1.9073	1.8139	1.5062	1.8315	1.8483	1.8409	1.9138	1.8319	1.9016	1.7248	1.8861	1.8795	1.7242	1.8754	1.8347
Zmat3	2.0222	2.596	2.2656	2.3224	2.5246	1.9729	2.0587	2.5227	2.1477	1.9698	1.8275	2.2127	2.1841	2.1391	2.2512	2.2634	2.4595	2.2002	2.4928	2.5651	2.5448	2.596	2.7249	2.4774	2.4318	2.0663	2.3316	2.619	2.2745	2.3178	2.6286	1.9865	2.1057	2.5605	2.1644	1.8098	1.6795	2.1685	2.2303	2.1402	2.2776	2.2349	2.3177	2.1472	2.4012	2.4791	2.4394	2.3923	2.6055
Znrf1	2.4756	1.6441	1.5946	1.6952	1.6687	2.5397	1.6302	1.8527	1.5814	2.3932	2.3484	1.5514	1.5478	1.5597	1.5898	1.4758	1.615	2.1414	1.5624	1.5385	1.5325	1.6156	1.6751	1.7014	2.0658	2.5018	1.6805	1.6764	1.6993	1.6903	1.7164	2.455	1.6671	1.6163	1.552	2.4198	2.3353	1.6163	1.5951	1.536	1.4985	1.6164	1.5869	2.0691	1.5895	1.5612	1.5975	1.7173	1.6697
Zscan21	2.3319	2.4599	2.5147	2.4112	2.4249	2.4311	2.4488	2.5109	2.5011	2.6176	2.4991	2.4642	2.4927	2.4878	2.4141	2.4356	2.3113	2.4578	2.362	2.3749	2.4151	2.3697	2.3588	2.4271	2.3089	2.2825	2.4956	2.4449	2.4514	2.4775	2.3989	2.4384	2.4656	2.4855	2.5204	2.5845	2.53	2.4972	2.4574	2.4659	2.364	2.3186	2.318	2.4624	2.2985	2.2573	2.2552	2.2394	2.285
Zyg11b	2.6572	2.2019	2.2135	2.1314	2.1809	2.6903	2.2173	2.1596	2.1359	2.8263	2.5057	2.0394	2.1919	2.1726	2.1869	2.2129	2.1493	2.3974	2.2234	2.2137	2.3301	2.3983	2.263	2.1864	2.3013	2.6451	2.0902	2.1033	2.0633	2.0865	2.2017	2.733	2.1052	2.2272	2.0971	2.7176	2.5168	2.0216	2.166	2.1237	2.1932	2.2798	2.2835	2.3507	2.3427	2.3011	2.368	2.353	2.445
[truncated: 54 more columns]
