# Supplementary material for: Leveraging chromatin accessibility for transcriptional regulatory network inference in T Helper 17 Cells
Source: Genome Res. 2019 Mar;29(3):449–63. doi: 10.1101/gr.238253.118 (PMC6396413; doi:10.1101/gr.238253.118)
Supplement: Supplemental Material [file supp_gr.238253.118_Supplemental_jp_gene_viz.zip › jp_gene_viz-master/examples/genes.gtf]

chr1	unknown	exon	3204563	3207049	.	-	.	gene_id "Xkr4"; gene_name "Xkr4"; p_id "P1298"; transcript_id "NM_001011874"; tss_id "TSS1978";
chr1	unknown	stop_codon	3206103	3206105	.	-	.	gene_id "Xkr4"; gene_name "Xkr4"; p_id "P1298"; transcript_id "NM_001011874"; tss_id "TSS1978";
chr1	unknown	CDS	3206106	3207049	.	-	2	gene_id "Xkr4"; gene_name "Xkr4"; p_id "P1298"; transcript_id "NM_001011874"; tss_id "TSS1978";
chr1	unknown	CDS	3411783	3411982	.	-	1	gene_id "Xkr4"; gene_name "Xkr4"; p_id "P1298"; transcript_id "NM_001011874"; tss_id "TSS1978";
chr1	unknown	exon	3411783	3411982	.	-	.	gene_id "Xkr4"; gene_name "Xkr4"; p_id "P1298"; transcript_id "NM_001011874"; tss_id "TSS1978";
chr1	unknown	CDS	3660633	3661429	.	-	0	gene_id "Xkr4"; gene_name "Xkr4"; p_id "P1298"; transcript_id "NM_001011874"; tss_id "TSS1978";
chr1	unknown	exon	3660633	3661579	.	-	.	gene_id "Xkr4"; gene_name "Xkr4"; p_id "P1298"; transcript_id "NM_001011874"; tss_id "TSS1978";
chr1	unknown	start_codon	3661427	3661429	.	-	.	gene_id "Xkr4"; gene_name "Xkr4"; p_id "P1298"; transcript_id "NM_001011874"; tss_id "TSS1978";
chr1	unknown	exon	4280927	4283093	.	-	.	gene_id "Rp1"; gene_name "Rp1"; p_id "P11404"; transcript_id "NM_001195662"; tss_id "TSS19117";
chr1	unknown	stop_codon	4283062	4283064	.	-	.	gene_id "Rp1"; gene_name "Rp1"; p_id "P11404"; transcript_id "NM_001195662"; tss_id "TSS19117";
chr1	unknown	CDS	4283065	4283093	.	-	2	gene_id "Rp1"; gene_name "Rp1"; p_id "P11404"; transcript_id "NM_001195662"; tss_id "TSS19117";
chr1	unknown	exon	4333588	4340172	.	-	.	gene_id "Rp1"; gene_name "Rp1"; p_id "P15705"; transcript_id "NM_011283"; tss_id "TSS15840";
chr1	unknown	stop_codon	4334681	4334683	.	-	.	gene_id "Rp1"; gene_name "Rp1"; p_id "P15705"; transcript_id "NM_011283"; tss_id "TSS15840";
chr1	unknown	CDS	4334684	4340172	.	-	2	gene_id "Rp1"; gene_name "Rp1"; p_id "P15705"; transcript_id "NM_011283"; tss_id "TSS15840";
chr1	unknown	CDS	4341991	4342162	.	-	0	gene_id "Rp1"; gene_name "Rp1"; p_id "P15705"; transcript_id "NM_011283"; tss_id "TSS15840";
chr1	unknown	CDS	4341991	4342162	.	-	0	gene_id "Rp1"; gene_name "Rp1"; p_id "P11404"; transcript_id "NM_001195662"; tss_id "TSS19117";
chr1	unknown	exon	4341991	4342162	.	-	.	gene_id "Rp1"; gene_name "Rp1"; p_id "P15705"; transcript_id "NM_011283"; tss_id "TSS15840";
chr1	unknown	exon	4341991	4342162	.	-	.	gene_id "Rp1"; gene_name "Rp1"; p_id "P11404"; transcript_id "NM_001195662"; tss_id "TSS19117";
chr1	unknown	CDS	4342283	4342906	.	-	0	gene_id "Rp1"; gene_name "Rp1"; p_id "P15705"; transcript_id "NM_011283"; tss_id "TSS15840";
chr1	unknown	CDS	4342283	4342918	.	-	0	gene_id "Rp1"; gene_name "Rp1"; p_id "P11404"; transcript_id "NM_001195662"; tss_id "TSS19117";
chr1	unknown	exon	4342283	4342918	.	-	.	gene_id "Rp1"; gene_name "Rp1"; p_id "P15705"; transcript_id "NM_011283"; tss_id "TSS15840";
chr1	unknown	exon	4342283	4342918	.	-	.	gene_id "Rp1"; gene_name "Rp1"; p_id "P11404"; transcript_id "NM_001195662"; tss_id "TSS19117";
chr1	unknown	start_codon	4342904	4342906	.	-	.	gene_id "Rp1"; gene_name "Rp1"; p_id "P15705"; transcript_id "NM_011283"; tss_id "TSS15840";
chr1	unknown	exon	4350281	4350395	.	-	.	gene_id "Rp1"; gene_name "Rp1"; p_id "P15705"; transcript_id "NM_011283"; tss_id "TSS15840";
chr1	unknown	CDS	4399251	4399268	.	-	0	gene_id "Rp1"; gene_name "Rp1"; p_id "P11404"; transcript_id "NM_001195662"; tss_id "TSS19117";
chr1	unknown	exon	4399251	4399322	.	-	.	gene_id "Rp1"; gene_name "Rp1"; p_id "P11404"; transcript_id "NM_001195662"; tss_id "TSS19117";
chr1	unknown	start_codon	4399266	4399268	.	-	.	gene_id "Rp1"; gene_name "Rp1"; p_id "P11404"; transcript_id "NM_001195662"; tss_id "TSS19117";
chr1	unknown	exon	4481009	4482749	.	-	.	gene_id "Sox17"; gene_name "Sox17"; p_id "P20163"; transcript_id "NM_001289467"; tss_id "TSS25644";
chr1	unknown	exon	4481009	4482749	.	-	.	gene_id "Sox17"; gene_name "Sox17"; p_id "P23432"; transcript_id "NM_001289465"; tss_id "TSS25644";
chr1	unknown	exon	4481009	4482749	.	-	.	gene_id "Sox17"; gene_name "Sox17"; p_id "P23432"; transcript_id "NM_001289466"; tss_id "TSS25644";
chr1	unknown	exon	4481009	4482749	.	-	.	gene_id "Sox17"; gene_name "Sox17"; p_id "P23787"; transcript_id "NM_001289464"; tss_id "TSS25644";
chr1	unknown	exon	4481009	4482749	.	-	.	gene_id "Sox17"; gene_name "Sox17"; p_id "P23787"; transcript_id "NM_011441"; tss_id "TSS25644";
chr1	unknown	stop_codon	4481797	4481799	.	-	.	gene_id "Sox17"; gene_name "Sox17"; p_id "P20163"; transcript_id "NM_001289467"; tss_id "TSS25644";
chr1	unknown	stop_codon	4481797	4481799	.	-	.	gene_id "Sox17"; gene_name "Sox17"; p_id "P23432"; transcript_id "NM_001289465"; tss_id "TSS25644";
chr1	unknown	stop_codon	4481797	4481799	.	-	.	gene_id "Sox17"; gene_name "Sox17"; p_id "P23432"; transcript_id "NM_001289466"; tss_id "TSS25644";
chr1	unknown	stop_codon	4481797	4481799	.	-	.	gene_id "Sox17"; gene_name "Sox17"; p_id "P23787"; transcript_id "NM_001289464"; tss_id "TSS25644";
chr1	unknown	stop_codon	4481797	4481799	.	-	.	gene_id "Sox17"; gene_name "Sox17"; p_id "P23787"; transcript_id "NM_011441"; tss_id "TSS25644";
chr1	unknown	CDS	4481800	4482672	.	-	0	gene_id "Sox17"; gene_name "Sox17"; p_id "P20163"; transcript_id "NM_001289467"; tss_id "TSS25644";
chr1	unknown	CDS	4481800	4482749	.	-	2	gene_id "Sox17"; gene_name "Sox17"; p_id "P23432"; transcript_id "NM_001289465"; tss_id "TSS25644";
chr1	unknown	CDS	4481800	4482749	.	-	2	gene_id "Sox17"; gene_name "Sox17"; p_id "P23432"; transcript_id "NM_001289466"; tss_id "TSS25644";
chr1	unknown	CDS	4481800	4482749	.	-	2	gene_id "Sox17"; gene_name "Sox17"; p_id "P23787"; transcript_id "NM_001289464"; tss_id "TSS25644";
chr1	unknown	CDS	4481800	4482749	.	-	2	gene_id "Sox17"; gene_name "Sox17"; p_id "P23787"; transcript_id "NM_011441"; tss_id "TSS25644";
chr1	unknown	start_codon	4482670	4482672	.	-	.	gene_id "Sox17"; gene_name "Sox17"; p_id "P20163"; transcript_id "NM_001289467"; tss_id "TSS25644";
chr1	unknown	CDS	4483181	4483487	.	-	0	gene_id "Sox17"; gene_name "Sox17"; p_id "P23787"; transcript_id "NM_001289464"; tss_id "TSS25644";
chr1	unknown	CDS	4483181	4483487	.	-	0	gene_id "Sox17"; gene_name "Sox17"; p_id "P23787"; transcript_id "NM_011441"; tss_id "TSS25644";
chr1	unknown	exon	4483181	4483547	.	-	.	gene_id "Sox17"; gene_name "Sox17"; p_id "P23787"; transcript_id "NM_011441"; tss_id "TSS25644";
chr1	unknown	exon	4483181	4483571	.	-	.	gene_id "Sox17"; gene_name "Sox17"; p_id "P23787"; transcript_id "NM_001289464"; tss_id "TSS25644";
chr1	unknown	start_codon	4483485	4483487	.	-	.	gene_id "Sox17"; gene_name "Sox17"; p_id "P23787"; transcript_id "NM_001289464"; tss_id "TSS25644";
chr1	unknown	start_codon	4483485	4483487	.	-	.	gene_id "Sox17"; gene_name "Sox17"; p_id "P23787"; transcript_id "NM_011441"; tss_id "TSS25644";
chr1	unknown	CDS	4483853	4483944	.	-	1	gene_id "Sox17"; gene_name "Sox17"; p_id "P23432"; transcript_id "NM_001289465"; tss_id "TSS25644";
chr1	unknown	CDS	4483853	4483944	.	-	1	gene_id "Sox17"; gene_name "Sox17"; p_id "P23432"; transcript_id "NM_001289466"; tss_id "TSS25644";
chr1	unknown	exon	4483853	4483944	.	-	.	gene_id "Sox17"; gene_name "Sox17"; p_id "P20163"; transcript_id "NM_001289467"; tss_id "TSS25644";
chr1	unknown	exon	4483853	4483944	.	-	.	gene_id "Sox17"; gene_name "Sox17"; p_id "P23432"; transcript_id "NM_001289465"; tss_id "TSS25644";
chr1	unknown	exon	4483853	4483944	.	-	.	gene_id "Sox17"; gene_name "Sox17"; p_id "P23432"; transcript_id "NM_001289466"; tss_id "TSS25644";
chr1	unknown	exon	4483853	4483944	.	-	.	gene_id "Sox17"; gene_name "Sox17"; p_id "P23787"; transcript_id "NM_001289464"; tss_id "TSS25644";
chr1	unknown	exon	4483853	4483944	.	-	.	gene_id "Sox17"; gene_name "Sox17"; p_id "P23787"; transcript_id "NM_011441"; tss_id "TSS25644";
chr1	unknown	CDS	4485217	4485236	.	-	0	gene_id "Sox17"; gene_name "Sox17"; p_id "P23432"; transcript_id "NM_001289465"; tss_id "TSS25644";
chr1	unknown	CDS	4485217	4485236	.	-	0	gene_id "Sox17"; gene_name "Sox17"; p_id "P23432"; transcript_id "NM_001289466"; tss_id "TSS25644";
chr1	unknown	exon	4485217	4485279	.	-	.	gene_id "Sox17"; gene_name "Sox17"; p_id "P23432"; transcript_id "NM_001289466"; tss_id "TSS25644";
chr1	unknown	exon	4485217	4486023	.	-	.	gene_id "Sox17"; gene_name "Sox17"; p_id "P23432"; transcript_id "NM_001289465"; tss_id "TSS25644";
chr1	unknown	exon	4485217	4486023	.	-	.	gene_id "Sox17"; gene_name "Sox17"; p_id "P23787"; transcript_id "NM_011441"; tss_id "TSS25644";
chr1	unknown	start_codon	4485234	4485236	.	-	.	gene_id "Sox17"; gene_name "Sox17"; p_id "P23432"; transcript_id "NM_001289465"; tss_id "TSS25644";
chr1	unknown	start_codon	4485234	4485236	.	-	.	gene_id "Sox17"; gene_name "Sox17"; p_id "P23432"; transcript_id "NM_001289466"; tss_id "TSS25644";
chr1	unknown	exon	4486372	4487435	.	-	.	gene_id "Sox17"; gene_name "Sox17"; p_id "P20163"; transcript_id "NM_001289467"; tss_id "TSS25644";
chr1	unknown	exon	4486372	4487435	.	-	.	gene_id "Sox17"; gene_name "Sox17"; p_id "P23432"; transcript_id "NM_001289465"; tss_id "TSS25644";
chr1	unknown	exon	4486372	4487435	.	-	.	gene_id "Sox17"; gene_name "Sox17"; p_id "P23432"; transcript_id "NM_001289466"; tss_id "TSS25644";
chr1	unknown	exon	4486372	4487435	.	-	.	gene_id "Sox17"; gene_name "Sox17"; p_id "P23787"; transcript_id "NM_001289464"; tss_id "TSS25644";
chr1	unknown	exon	4486372	4487435	.	-	.	gene_id "Sox17"; gene_name "Sox17"; p_id "P23787"; transcript_id "NM_011441"; tss_id "TSS25644";
chr1	unknown	exon	4763279	4764597	.	-	.	gene_id "Mrpl15"; gene_name "Mrpl15"; transcript_id "NR_033530"; tss_id "TSS21323";
chr1	unknown	exon	4763279	4764597	.	-	.	gene_id "Mrpl15"; gene_name "Mrpl15"; p_id "P16345"; transcript_id "NM_025300"; tss_id "TSS21323";
chr1	unknown	exon	4763279	4766882	.	-	.	gene_id "Mrpl15"; gene_name "Mrpl15"; p_id "P23428"; transcript_id "NM_001177658"; tss_id "TSS21323";
chr1	unknown	stop_codon	4764533	4764535	.	-	.	gene_id "Mrpl15"; gene_name "Mrpl15"; p_id "P16345"; transcript_id "NM_025300"; tss_id "TSS21323";
chr1	unknown	CDS	4764536	4764597	.	-	2	gene_id "Mrpl15"; gene_name "Mrpl15"; p_id "P16345"; transcript_id "NM_025300"; tss_id "TSS21323";
chr1	unknown	stop_codon	4766545	4766547	.	-	.	gene_id "Mrpl15"; gene_name "Mrpl15"; p_id "P23428"; transcript_id "NM_001177658"; tss_id "TSS21323";
chr1	unknown	CDS	4766548	4766882	.	-	2	gene_id "Mrpl15"; gene_name "Mrpl15"; p_id "P23428"; transcript_id "NM_001177658"; tss_id "TSS21323";
chr1	unknown	CDS	4767606	4767729	.	-	0	gene_id "Mrpl15"; gene_name "Mrpl15"; p_id "P23428"; transcript_id "NM_001177658"; tss_id "TSS21323";
chr1	unknown	CDS	4767606	4767729	.	-	0	gene_id "Mrpl15"; gene_name "Mrpl15"; p_id "P16345"; transcript_id "NM_025300"; tss_id "TSS21323";
chr1	unknown	exon	4767606	4767729	.	-	.	gene_id "Mrpl15"; gene_name "Mrpl15"; transcript_id "NR_033530"; tss_id "TSS21323";
chr1	unknown	exon	4767606	4767729	.	-	.	gene_id "Mrpl15"; gene_name "Mrpl15"; p_id "P23428"; transcript_id "NM_001177658"; tss_id "TSS21323";
chr1	unknown	exon	4767606	4767729	.	-	.	gene_id "Mrpl15"; gene_name "Mrpl15"; p_id "P16345"; transcript_id "NM_025300"; tss_id "TSS21323";
chr1	unknown	CDS	4772649	4772814	.	-	1	gene_id "Mrpl15"; gene_name "Mrpl15"; p_id "P23428"; transcript_id "NM_001177658"; tss_id "TSS21323";
chr1	unknown	CDS	4772649	4772814	.	-	1	gene_id "Mrpl15"; gene_name "Mrpl15"; p_id "P16345"; transcript_id "NM_025300"; tss_id "TSS21323";
chr1	unknown	exon	4772649	4772814	.	-	.	gene_id "Mrpl15"; gene_name "Mrpl15"; transcript_id "NR_033530"; tss_id "TSS21323";
chr1	unknown	exon	4772649	4772814	.	-	.	gene_id "Mrpl15"; gene_name "Mrpl15"; p_id "P23428"; transcript_id "NM_001177658"; tss_id "TSS21323";
chr1	unknown	exon	4772649	4772814	.	-	.	gene_id "Mrpl15"; gene_name "Mrpl15"; p_id "P16345"; transcript_id "NM_025300"; tss_id "TSS21323";
chr1	unknown	CDS	4774032	4774186	.	-	0	gene_id "Mrpl15"; gene_name "Mrpl15"; p_id "P23428"; transcript_id "NM_001177658"; tss_id "TSS21323";
chr1	unknown	CDS	4774032	4774186	.	-	0	gene_id "Mrpl15"; gene_name "Mrpl15"; p_id "P16345"; transcript_id "NM_025300"; tss_id "TSS21323";
chr1	unknown	exon	4774032	4774186	.	-	.	gene_id "Mrpl15"; gene_name "Mrpl15"; p_id "P23428"; transcript_id "NM_001177658"; tss_id "TSS21323";
chr1	unknown	exon	4774032	4774186	.	-	.	gene_id "Mrpl15"; gene_name "Mrpl15"; p_id "P16345"; transcript_id "NM_025300"; tss_id "TSS21323";
chr1	unknown	CDS	4775654	4775758	.	-	0	gene_id "Mrpl15"; gene_name "Mrpl15"; p_id "P23428"; transcript_id "NM_001177658"; tss_id "TSS21323";
chr1	unknown	CDS	4775654	4775758	.	-	0	gene_id "Mrpl15"; gene_name "Mrpl15"; p_id "P16345"; transcript_id "NM_025300"; tss_id "TSS21323";
chr1	unknown	exon	4775654	4775807	.	-	.	gene_id "Mrpl15"; gene_name "Mrpl15"; transcript_id "NR_033530"; tss_id "TSS21323";
chr1	unknown	exon	4775654	4775807	.	-	.	gene_id "Mrpl15"; gene_name "Mrpl15"; p_id "P23428"; transcript_id "NM_001177658"; tss_id "TSS21323";
chr1	unknown	exon	4775654	4775807	.	-	.	gene_id "Mrpl15"; gene_name "Mrpl15"; p_id "P16345"; transcript_id "NM_025300"; tss_id "TSS21323";
chr1	unknown	start_codon	4775756	4775758	.	-	.	gene_id "Mrpl15"; gene_name "Mrpl15"; p_id "P23428"; transcript_id "NM_001177658"; tss_id "TSS21323";
chr1	unknown	start_codon	4775756	4775758	.	-	.	gene_id "Mrpl15"; gene_name "Mrpl15"; p_id "P16345"; transcript_id "NM_025300"; tss_id "TSS21323";
chr1	unknown	exon	4797974	4798063	.	+	.	gene_id "Lypla1"; gene_name "Lypla1"; p_id "P23065"; transcript_id "NM_008866"; tss_id "TSS18540";
chr1	unknown	CDS	4797995	4798063	.	+	0	gene_id "Lypla1"; gene_name "Lypla1"; p_id "P23065"; transcript_id "NM_008866"; tss_id "TSS18540";
chr1	unknown	start_codon	4797995	4797997	.	+	.	gene_id "Lypla1"; gene_name "Lypla1"; p_id "P23065"; transcript_id "NM_008866"; tss_id "TSS18540";
chr1	unknown	CDS	4798536	4798567	.	+	0	gene_id "Lypla1"; gene_name "Lypla1"; p_id "P23065"; transcript_id "NM_008866"; tss_id "TSS18540";
chr1	unknown	exon	4798536	4798567	.	+	.	gene_id "Lypla1"; gene_name "Lypla1"; p_id "P23065"; transcript_id "NM_008866"; tss_id "TSS18540";
chr1	unknown	CDS	4818665	4818730	.	+	1	gene_id "Lypla1"; gene_name "Lypla1"; p_id "P23065"; transcript_id "NM_008866"; tss_id "TSS18540";
chr1	unknown	exon	4818665	4818730	.	+	.	gene_id "Lypla1"; gene_name "Lypla1"; p_id "P23065"; transcript_id "NM_008866"; tss_id "TSS18540";
chr1	unknown	CDS	4820349	4820396	.	+	1	gene_id "Lypla1"; gene_name "Lypla1"; p_id "P23065"; transcript_id "NM_008866"; tss_id "TSS18540";
chr1	unknown	exon	4820349	4820396	.	+	.	gene_id "Lypla1"; gene_name "Lypla1"; p_id "P23065"; transcript_id "NM_008866"; tss_id "TSS18540";
chr1	unknown	CDS	4822392	4822462	.	+	1	gene_id "Lypla1"; gene_name "Lypla1"; p_id "P23065"; transcript_id "NM_008866"; tss_id "TSS18540";
chr1	unknown	exon	4822392	4822462	.	+	.	gene_id "Lypla1"; gene_name "Lypla1"; p_id "P23065"; transcript_id "NM_008866"; tss_id "TSS18540";
chr1	unknown	CDS	4827082	4827155	.	+	2	gene_id "Lypla1"; gene_name "Lypla1"; p_id "P23065"; transcript_id "NM_008866"; tss_id "TSS18540";
chr1	unknown	exon	4827082	4827155	.	+	.	gene_id "Lypla1"; gene_name "Lypla1"; p_id "P23065"; transcript_id "NM_008866"; tss_id "TSS18540";
chr1	unknown	CDS	4829468	4829569	.	+	0	gene_id "Lypla1"; gene_name "Lypla1"; p_id "P23065"; transcript_id "NM_008866"; tss_id "TSS18540";
chr1	unknown	exon	4829468	4829569	.	+	.	gene_id "Lypla1"; gene_name "Lypla1"; p_id "P23065"; transcript_id "NM_008866"; tss_id "TSS18540";
chr1	unknown	CDS	4831037	4831213	.	+	0	gene_id "Lypla1"; gene_name "Lypla1"; p_id "P23065"; transcript_id "NM_008866"; tss_id "TSS18540";
chr1	unknown	exon	4831037	4831213	.	+	.	gene_id "Lypla1"; gene_name "Lypla1"; p_id "P23065"; transcript_id "NM_008866"; tss_id "TSS18540";
chr1	unknown	CDS	4835044	4835094	.	+	0	gene_id "Lypla1"; gene_name "Lypla1"; p_id "P23065"; transcript_id "NM_008866"; tss_id "TSS18540";
chr1	unknown	exon	4835044	4836816	.	+	.	gene_id "Lypla1"; gene_name "Lypla1"; p_id "P23065"; transcript_id "NM_008866"; tss_id "TSS18540";
chr1	unknown	stop_codon	4835095	4835097	.	+	.	gene_id "Lypla1"; gene_name "Lypla1"; p_id "P23065"; transcript_id "NM_008866"; tss_id "TSS18540";
chr1	unknown	exon	4847775	4848057	.	+	.	gene_id "Tcea1"; gene_name "Tcea1"; p_id "P6144"; transcript_id "NM_001159750"; tss_id "TSS18205";
chr1	unknown	exon	4847775	4848057	.	+	.	gene_id "Tcea1"; gene_name "Tcea1"; p_id "P15075"; transcript_id "NM_011541"; tss_id "TSS18205";
chr1	unknown	CDS	4847995	4848057	.	+	0	gene_id "Tcea1"; gene_name "Tcea1"; p_id "P6144"; transcript_id "NM_001159750"; tss_id "TSS18205";
chr1	unknown	CDS	4847995	4848057	.	+	0	gene_id "Tcea1"; gene_name "Tcea1"; p_id "P15075"; transcript_id "NM_011541"; tss_id "TSS18205";
chr1	unknown	start_codon	4847995	4847997	.	+	.	gene_id "Tcea1"; gene_name "Tcea1"; p_id "P6144"; transcript_id "NM_001159750"; tss_id "TSS18205";
chr1	unknown	start_codon	4847995	4847997	.	+	.	gene_id "Tcea1"; gene_name "Tcea1"; p_id "P15075"; transcript_id "NM_011541"; tss_id "TSS18205";
chr1	unknown	exon	4848409	4848584	.	+	.	gene_id "Tcea1"; gene_name "Tcea1"; p_id "P2246"; transcript_id "NM_001159751"; tss_id "TSS18508";
chr1	unknown	CDS	4848489	4848584	.	+	0	gene_id "Tcea1"; gene_name "Tcea1"; p_id "P2246"; transcript_id "NM_001159751"; tss_id "TSS18508";
chr1	unknown	start_codon	4848489	4848491	.	+	.	gene_id "Tcea1"; gene_name "Tcea1"; p_id "P2246"; transcript_id "NM_001159751"; tss_id "TSS18508";
chr1	unknown	CDS	4857551	4857613	.	+	0	gene_id "Tcea1"; gene_name "Tcea1"; p_id "P6144"; transcript_id "NM_001159750"; tss_id "TSS18205";
chr1	unknown	CDS	4857551	4857613	.	+	0	gene_id "Tcea1"; gene_name "Tcea1"; p_id "P15075"; transcript_id "NM_011541"; tss_id "TSS18205";
chr1	unknown	CDS	4857551	4857613	.	+	0	gene_id "Tcea1"; gene_name "Tcea1"; p_id "P2246"; transcript_id "NM_001159751"; tss_id "TSS18508";
chr1	unknown	exon	4857551	4857613	.	+	.	gene_id "Tcea1"; gene_name "Tcea1"; p_id "P6144"; transcript_id "NM_001159750"; tss_id "TSS18205";
chr1	unknown	exon	4857551	4857613	.	+	.	gene_id "Tcea1"; gene_name "Tcea1"; p_id "P15075"; transcript_id "NM_011541"; tss_id "TSS18205";
chr1	unknown	exon	4857551	4857613	.	+	.	gene_id "Tcea1"; gene_name "Tcea1"; p_id "P2246"; transcript_id "NM_001159751"; tss_id "TSS18508";
chr1	unknown	CDS	4868108	4868213	.	+	0	gene_id "Tcea1"; gene_name "Tcea1"; p_id "P6144"; transcript_id "NM_001159750"; tss_id "TSS18205";
chr1	unknown	CDS	4868108	4868213	.	+	0	gene_id "Tcea1"; gene_name "Tcea1"; p_id "P15075"; transcript_id "NM_011541"; tss_id "TSS18205";
chr1	unknown	CDS	4868108	4868213	.	+	0	gene_id "Tcea1"; gene_name "Tcea1"; p_id "P2246"; transcript_id "NM_001159751"; tss_id "TSS18508";
chr1	unknown	exon	4868108	4868213	.	+	.	gene_id "Tcea1"; gene_name "Tcea1"; p_id "P6144"; transcript_id "NM_001159750"; tss_id "TSS18205";
chr1	unknown	exon	4868108	4868213	.	+	.	gene_id "Tcea1"; gene_name "Tcea1"; p_id "P15075"; transcript_id "NM_011541"; tss_id "TSS18205";
chr1	unknown	exon	4868108	4868213	.	+	.	gene_id "Tcea1"; gene_name "Tcea1"; p_id "P2246"; transcript_id "NM_001159751"; tss_id "TSS18508";
chr1	unknown	CDS	4876825	4876912	.	+	2	gene_id "Tcea1"; gene_name "Tcea1"; p_id "P6144"; transcript_id "NM_001159750"; tss_id "TSS18205";
chr1	unknown	CDS	4876825	4876912	.	+	2	gene_id "Tcea1"; gene_name "Tcea1"; p_id "P15075"; transcript_id "NM_011541"; tss_id "TSS18205";
chr1	unknown	CDS	4876825	4876912	.	+	2	gene_id "Tcea1"; gene_name "Tcea1"; p_id "P2246"; transcript_id "NM_001159751"; tss_id "TSS18508";
chr1	unknown	exon	4876825	4876912	.	+	.	gene_id "Tcea1"; gene_name "Tcea1"; p_id "P6144"; transcript_id "NM_001159750"; tss_id "TSS18205";
chr1	unknown	exon	4876825	4876912	.	+	.	gene_id "Tcea1"; gene_name "Tcea1"; p_id "P15075"; transcript_id "NM_011541"; tss_id "TSS18205";
chr1	unknown	exon	4876825	4876912	.	+	.	gene_id "Tcea1"; gene_name "Tcea1"; p_id "P2246"; transcript_id "NM_001159751"; tss_id "TSS18508";
chr1	unknown	CDS	4879538	4879683	.	+	1	gene_id "Tcea1"; gene_name "Tcea1"; p_id "P15075"; transcript_id "NM_011541"; tss_id "TSS18205";
chr1	unknown	CDS	4879538	4879683	.	+	1	gene_id "Tcea1"; gene_name "Tcea1"; p_id "P2246"; transcript_id "NM_001159751"; tss_id "TSS18508";
chr1	unknown	exon	4879538	4879683	.	+	.	gene_id "Tcea1"; gene_name "Tcea1"; p_id "P15075"; transcript_id "NM_011541"; tss_id "TSS18205";
chr1	unknown	exon	4879538	4879683	.	+	.	gene_id "Tcea1"; gene_name "Tcea1"; p_id "P2246"; transcript_id "NM_001159751"; tss_id "TSS18508";
chr1	unknown	CDS	4879541	4879683	.	+	1	gene_id "Tcea1"; gene_name "Tcea1"; p_id "P6144"; transcript_id "NM_001159750"; tss_id "TSS18205";
chr1	unknown	exon	4879541	4879683	.	+	.	gene_id "Tcea1"; gene_name "Tcea1"; p_id "P6144"; transcript_id "NM_001159750"; tss_id "TSS18205";
chr1	unknown	CDS	4880821	4880877	.	+	2	gene_id "Tcea1"; gene_name "Tcea1"; p_id "P6144"; transcript_id "NM_001159750"; tss_id "TSS18205";
chr1	unknown	CDS	4880821	4880877	.	+	2	gene_id "Tcea1"; gene_name "Tcea1"; p_id "P15075"; transcript_id "NM_011541"; tss_id "TSS18205";
chr1	unknown	CDS	4880821	4880877	.	+	2	gene_id "Tcea1"; gene_name "Tcea1"; p_id "P2246"; transcript_id "NM_001159751"; tss_id "TSS18508";
chr1	unknown	exon	4880821	4880877	.	+	.	gene_id "Tcea1"; gene_name "Tcea1"; p_id "P6144"; transcript_id "NM_001159750"; tss_id "TSS18205";
chr1	unknown	exon	4880821	4880877	.	+	.	gene_id "Tcea1"; gene_name "Tcea1"; p_id "P15075"; transcript_id "NM_011541"; tss_id "TSS18205";
chr1	unknown	exon	4880821	4880877	.	+	.	gene_id "Tcea1"; gene_name "Tcea1"; p_id "P2246"; transcript_id "NM_001159751"; tss_id "TSS18508";
chr1	unknown	CDS	4881996	4882150	.	+	2	gene_id "Tcea1"; gene_name "Tcea1"; p_id "P6144"; transcript_id "NM_001159750"; tss_id "TSS18205";
chr1	unknown	CDS	4881996	4882150	.	+	2	gene_id "Tcea1"; gene_name "Tcea1"; p_id "P15075"; transcript_id "NM_011541"; tss_id "TSS18205";
chr1	unknown	CDS	4881996	4882150	.	+	2	gene_id "Tcea1"; gene_name "Tcea1"; p_id "P2246"; transcript_id "NM_001159751"; tss_id "TSS18508";
chr1	unknown	exon	4881996	4882150	.	+	.	gene_id "Tcea1"; gene_name "Tcea1"; p_id "P6144"; transcript_id "NM_001159750"; tss_id "TSS18205";
chr1	unknown	exon	4881996	4882150	.	+	.	gene_id "Tcea1"; gene_name "Tcea1"; p_id "P15075"; transcript_id "NM_011541"; tss_id "TSS18205";
chr1	unknown	exon	4881996	4882150	.	+	.	gene_id "Tcea1"; gene_name "Tcea1"; p_id "P2246"; transcript_id "NM_001159751"; tss_id "TSS18508";
chr1	unknown	CDS	4883498	4883644	.	+	0	gene_id "Tcea1"; gene_name "Tcea1"; p_id "P6144"; transcript_id "NM_001159750"; tss_id "TSS18205";
chr1	unknown	CDS	4883498	4883644	.	+	0	gene_id "Tcea1"; gene_name "Tcea1"; p_id "P15075"; transcript_id "NM_011541"; tss_id "TSS18205";
chr1	unknown	CDS	4883498	4883644	.	+	0	gene_id "Tcea1"; gene_name "Tcea1"; p_id "P2246"; transcript_id "NM_001159751"; tss_id "TSS18508";
chr1	unknown	exon	4883498	4883644	.	+	.	gene_id "Tcea1"; gene_name "Tcea1"; p_id "P6144"; transcript_id "NM_001159750"; tss_id "TSS18205";
chr1	unknown	exon	4883498	4883644	.	+	.	gene_id "Tcea1"; gene_name "Tcea1"; p_id "P15075"; transcript_id "NM_011541"; tss_id "TSS18205";
chr1	unknown	exon	4883498	4883644	.	+	.	gene_id "Tcea1"; gene_name "Tcea1"; p_id "P2246"; transcript_id "NM_001159751"; tss_id "TSS18508";
chr1	unknown	CDS	4885015	4885086	.	+	0	gene_id "Tcea1"; gene_name "Tcea1"; p_id "P6144"; transcript_id "NM_001159750"; tss_id "TSS18205";
chr1	unknown	CDS	4885015	4885086	.	+	0	gene_id "Tcea1"; gene_name "Tcea1"; p_id "P15075"; transcript_id "NM_011541"; tss_id "TSS18205";
chr1	unknown	CDS	4885015	4885086	.	+	0	gene_id "Tcea1"; gene_name "Tcea1"; p_id "P2246"; transcript_id "NM_001159751"; tss_id "TSS18508";
chr1	unknown	exon	4885015	4885086	.	+	.	gene_id "Tcea1"; gene_name "Tcea1"; p_id "P6144"; transcript_id "NM_001159750"; tss_id "TSS18205";
chr1	unknown	exon	4885015	4885086	.	+	.	gene_id "Tcea1"; gene_name "Tcea1"; p_id "P15075"; transcript_id "NM_011541"; tss_id "TSS18205";
chr1	unknown	exon	4885015	4885086	.	+	.	gene_id "Tcea1"; gene_name "Tcea1"; p_id "P2246"; transcript_id "NM_001159751"; tss_id "TSS18508";
chr1	unknown	CDS	4886437	4886442	.	+	0	gene_id "Tcea1"; gene_name "Tcea1"; p_id "P6144"; transcript_id "NM_001159750"; tss_id "TSS18205";
chr1	unknown	CDS	4886437	4886442	.	+	0	gene_id "Tcea1"; gene_name "Tcea1"; p_id "P15075"; transcript_id "NM_011541"; tss_id "TSS18205";
chr1	unknown	CDS	4886437	4886442	.	+	0	gene_id "Tcea1"; gene_name "Tcea1"; p_id "P2246"; transcript_id "NM_001159751"; tss_id "TSS18508";
chr1	unknown	exon	4886437	4887990	.	+	.	gene_id "Tcea1"; gene_name "Tcea1"; p_id "P6144"; transcript_id "NM_001159750"; tss_id "TSS18205";
chr1	unknown	exon	4886437	4887990	.	+	.	gene_id "Tcea1"; gene_name "Tcea1"; p_id "P15075"; transcript_id "NM_011541"; tss_id "TSS18205";
chr1	unknown	exon	4886437	4887990	.	+	.	gene_id "Tcea1"; gene_name "Tcea1"; p_id "P2246"; transcript_id "NM_001159751"; tss_id "TSS18508";
chr1	unknown	stop_codon	4886443	4886445	.	+	.	gene_id "Tcea1"; gene_name "Tcea1"; p_id "P6144"; transcript_id "NM_001159750"; tss_id "TSS18205";
chr1	unknown	stop_codon	4886443	4886445	.	+	.	gene_id "Tcea1"; gene_name "Tcea1"; p_id "P15075"; transcript_id "NM_011541"; tss_id "TSS18205";
chr1	unknown	stop_codon	4886443	4886445	.	+	.	gene_id "Tcea1"; gene_name "Tcea1"; p_id "P2246"; transcript_id "NM_001159751"; tss_id "TSS18508";
chr1	unknown	exon	4899657	4900743	.	-	.	gene_id "Rgs20"; gene_name "Rgs20"; p_id "P2882"; transcript_id "NM_001290372"; tss_id "TSS15593";
chr1	unknown	exon	4899657	4900743	.	-	.	gene_id "Rgs20"; gene_name "Rgs20"; p_id "P19907"; transcript_id "NM_001177795"; tss_id "TSS1835";
chr1	unknown	exon	4899657	4900743	.	-	.	gene_id "Rgs20"; gene_name "Rgs20"; p_id "P9510"; transcript_id "NM_021374"; tss_id "TSS8078";
chr1	unknown	stop_codon	4900555	4900557	.	-	.	gene_id "Rgs20"; gene_name "Rgs20"; p_id "P2882"; transcript_id "NM_001290372"; tss_id "TSS15593";
chr1	unknown	stop_codon	4900555	4900557	.	-	.	gene_id "Rgs20"; gene_name "Rgs20"; p_id "P19907"; transcript_id "NM_001177795"; tss_id "TSS1835";
chr1	unknown	stop_codon	4900555	4900557	.	-	.	gene_id "Rgs20"; gene_name "Rgs20"; p_id "P9510"; transcript_id "NM_021374"; tss_id "TSS8078";
chr1	unknown	CDS	4900558	4900743	.	-	0	gene_id "Rgs20"; gene_name "Rgs20"; p_id "P2882"; transcript_id "NM_001290372"; tss_id "TSS15593";
chr1	unknown	CDS	4900558	4900743	.	-	0	gene_id "Rgs20"; gene_name "Rgs20"; p_id "P19907"; transcript_id "NM_001177795"; tss_id "TSS1835";
chr1	unknown	CDS	4900558	4900743	.	-	0	gene_id "Rgs20"; gene_name "Rgs20"; p_id "P9510"; transcript_id "NM_021374"; tss_id "TSS8078";
chr1	unknown	CDS	4902395	4902629	.	-	1	gene_id "Rgs20"; gene_name "Rgs20"; p_id "P2882"; transcript_id "NM_001290372"; tss_id "TSS15593";
chr1	unknown	CDS	4902395	4902629	.	-	1	gene_id "Rgs20"; gene_name "Rgs20"; p_id "P19907"; transcript_id "NM_001177795"; tss_id "TSS1835";
chr1	unknown	CDS	4902395	4902629	.	-	1	gene_id "Rgs20"; gene_name "Rgs20"; p_id "P9510"; transcript_id "NM_021374"; tss_id "TSS8078";
chr1	unknown	exon	4902395	4902629	.	-	.	gene_id "Rgs20"; gene_name "Rgs20"; p_id "P2882"; transcript_id "NM_001290372"; tss_id "TSS15593";
chr1	unknown	exon	4902395	4902629	.	-	.	gene_id "Rgs20"; gene_name "Rgs20"; p_id "P19907"; transcript_id "NM_001177795"; tss_id "TSS1835";
chr1	unknown	exon	4902395	4902629	.	-	.	gene_id "Rgs20"; gene_name "Rgs20"; p_id "P9510"; transcript_id "NM_021374"; tss_id "TSS8078";
chr1	unknown	CDS	4906978	4907061	.	-	1	gene_id "Rgs20"; gene_name "Rgs20"; p_id "P2882"; transcript_id "NM_001290372"; tss_id "TSS15593";
chr1	unknown	CDS	4906978	4907061	.	-	1	gene_id "Rgs20"; gene_name "Rgs20"; p_id "P19907"; transcript_id "NM_001177795"; tss_id "TSS1835";
chr1	unknown	CDS	4906978	4907061	.	-	1	gene_id "Rgs20"; gene_name "Rgs20"; p_id "P9510"; transcript_id "NM_021374"; tss_id "TSS8078";
chr1	unknown	exon	4906978	4907061	.	-	.	gene_id "Rgs20"; gene_name "Rgs20"; p_id "P2882"; transcript_id "NM_001290372"; tss_id "TSS15593";
chr1	unknown	exon	4906978	4907061	.	-	.	gene_id "Rgs20"; gene_name "Rgs20"; p_id "P19907"; transcript_id "NM_001177795"; tss_id "TSS1835";
chr1	unknown	exon	4906978	4907061	.	-	.	gene_id "Rgs20"; gene_name "Rgs20"; p_id "P9510"; transcript_id "NM_021374"; tss_id "TSS8078";
chr1	unknown	CDS	4913928	4914046	.	-	0	gene_id "Rgs20"; gene_name "Rgs20"; p_id "P2882"; transcript_id "NM_001290372"; tss_id "TSS15593";
chr1	unknown	CDS	4913928	4914070	.	-	0	gene_id "Rgs20"; gene_name "Rgs20"; p_id "P19907"; transcript_id "NM_001177795"; tss_id "TSS1835";
chr1	unknown	CDS	4913928	4914070	.	-	0	gene_id "Rgs20"; gene_name "Rgs20"; p_id "P9510"; transcript_id "NM_021374"; tss_id "TSS8078";
chr1	unknown	exon	4913928	4914070	.	-	.	gene_id "Rgs20"; gene_name "Rgs20"; p_id "P2882"; transcript_id "NM_001290372"; tss_id "TSS15593";
chr1	unknown	exon	4913928	4914070	.	-	.	gene_id "Rgs20"; gene_name "Rgs20"; p_id "P19907"; transcript_id "NM_001177795"; tss_id "TSS1835";
chr1	unknown	exon	4913928	4914070	.	-	.	gene_id "Rgs20"; gene_name "Rgs20"; p_id "P9510"; transcript_id "NM_021374"; tss_id "TSS8078";
chr1	unknown	start_codon	4914044	4914046	.	-	.	gene_id "Rgs20"; gene_name "Rgs20"; p_id "P2882"; transcript_id "NM_001290372"; tss_id "TSS15593";
chr1	unknown	exon	5008657	5008815	.	-	.	gene_id "Rgs20"; gene_name "Rgs20"; p_id "P2882"; transcript_id "NM_001290372"; tss_id "TSS15593";
chr1	unknown	CDS	5009392	5009460	.	-	0	gene_id "Rgs20"; gene_name "Rgs20"; p_id "P9510"; transcript_id "NM_021374"; tss_id "TSS8078";
chr1	unknown	exon	5009392	5009620	.	-	.	gene_id "Rgs20"; gene_name "Rgs20"; p_id "P9510"; transcript_id "NM_021374"; tss_id "TSS8078";
chr1	unknown	start_codon	5009458	5009460	.	-	.	gene_id "Rgs20"; gene_name "Rgs20"; p_id "P9510"; transcript_id "NM_021374"; tss_id "TSS8078";
chr1	unknown	CDS	5010819	5011118	.	-	0	gene_id "Rgs20"; gene_name "Rgs20"; p_id "P19907"; transcript_id "NM_001177795"; tss_id "TSS1835";
chr1	unknown	exon	5010819	5011118	.	-	.	gene_id "Rgs20"; gene_name "Rgs20"; p_id "P19907"; transcript_id "NM_001177795"; tss_id "TSS1835";
chr1	unknown	CDS	5060091	5060258	.	-	0	gene_id "Rgs20"; gene_name "Rgs20"; p_id "P19907"; transcript_id "NM_001177795"; tss_id "TSS1835";
chr1	unknown	exon	5060091	5060366	.	-	.	gene_id "Rgs20"; gene_name "Rgs20"; p_id "P19907"; transcript_id "NM_001177795"; tss_id "TSS1835";
chr1	unknown	start_codon	5060256	5060258	.	-	.	gene_id "Rgs20"; gene_name "Rgs20"; p_id "P19907"; transcript_id "NM_001177795"; tss_id "TSS1835";
chr1	unknown	exon	5073254	5073359	.	+	.	gene_id "Atp6v1h"; gene_name "Atp6v1h"; p_id "P11628"; transcript_id "NM_133826"; tss_id "TSS14041";
chr1	unknown	exon	5074498	5074644	.	+	.	gene_id "Atp6v1h"; gene_name "Atp6v1h"; p_id "P11628"; transcript_id "NM_133826"; tss_id "TSS14041";
chr1	unknown	CDS	5074532	5074644	.	+	0	gene_id "Atp6v1h"; gene_name "Atp6v1h"; p_id "P11628"; transcript_id "NM_133826"; tss_id "TSS14041";
chr1	unknown	start_codon	5074532	5074534	.	+	.	gene_id "Atp6v1h"; gene_name "Atp6v1h"; p_id "P11628"; transcript_id "NM_133826"; tss_id "TSS14041";
chr1	unknown	CDS	5079090	5079192	.	+	1	gene_id "Atp6v1h"; gene_name "Atp6v1h"; p_id "P11628"; transcript_id "NM_133826"; tss_id "TSS14041";
chr1	unknown	exon	5079090	5079192	.	+	.	gene_id "Atp6v1h"; gene_name "Atp6v1h"; p_id "P11628"; transcript_id "NM_133826"; tss_id "TSS14041";
chr1	unknown	CDS	5083444	5083533	.	+	0	gene_id "Atp6v1h"; gene_name "Atp6v1h"; p_id "P11628"; transcript_id "NM_133826"; tss_id "TSS14041";
chr1	unknown	exon	5083444	5083533	.	+	.	gene_id "Atp6v1h"; gene_name "Atp6v1h"; p_id "P11628"; transcript_id "NM_133826"; tss_id "TSS14041";
chr1	unknown	CDS	5085696	5085809	.	+	0	gene_id "Atp6v1h"; gene_name "Atp6v1h"; p_id "P11628"; transcript_id "NM_133826"; tss_id "TSS14041";
chr1	unknown	exon	5085696	5085809	.	+	.	gene_id "Atp6v1h"; gene_name "Atp6v1h"; p_id "P11628"; transcript_id "NM_133826"; tss_id "TSS14041";
chr1	unknown	CDS	5088110	5088214	.	+	0	gene_id "Atp6v1h"; gene_name "Atp6v1h"; p_id "P11628"; transcript_id "NM_133826"; tss_id "TSS14041";
chr1	unknown	exon	5088110	5088214	.	+	.	gene_id "Atp6v1h"; gene_name "Atp6v1h"; p_id "P11628"; transcript_id "NM_133826"; tss_id "TSS14041";
chr1	unknown	CDS	5091151	5091204	.	+	0	gene_id "Atp6v1h"; gene_name "Atp6v1h"; p_id "P11628"; transcript_id "NM_133826"; tss_id "TSS14041";
chr1	unknown	exon	5091151	5091204	.	+	.	gene_id "Atp6v1h"; gene_name "Atp6v1h"; p_id "P11628"; transcript_id "NM_133826"; tss_id "TSS14041";
chr1	unknown	CDS	5107471	5107568	.	+	0	gene_id "Atp6v1h"; gene_name "Atp6v1h"; p_id "P11628"; transcript_id "NM_133826"; tss_id "TSS14041";
chr1	unknown	exon	5107471	5107568	.	+	.	gene_id "Atp6v1h"; gene_name "Atp6v1h"; p_id "P11628"; transcript_id "NM_133826"; tss_id "TSS14041";
chr1	unknown	CDS	5114358	5114550	.	+	1	gene_id "Atp6v1h"; gene_name "Atp6v1h"; p_id "P11628"; transcript_id "NM_133826"; tss_id "TSS14041";
chr1	unknown	exon	5114358	5114550	.	+	.	gene_id "Atp6v1h"; gene_name "Atp6v1h"; p_id "P11628"; transcript_id "NM_133826"; tss_id "TSS14041";
chr1	unknown	CDS	5123165	5123343	.	+	0	gene_id "Atp6v1h"; gene_name "Atp6v1h"; p_id "P11628"; transcript_id "NM_133826"; tss_id "TSS14041";
chr1	unknown	exon	5123165	5123343	.	+	.	gene_id "Atp6v1h"; gene_name "Atp6v1h"; p_id "P11628"; transcript_id "NM_133826"; tss_id "TSS14041";
chr1	unknown	CDS	5125893	5126018	.	+	1	gene_id "Atp6v1h"; gene_name "Atp6v1h"; p_id "P11628"; transcript_id "NM_133826"; tss_id "TSS14041";
chr1	unknown	exon	5125893	5126018	.	+	.	gene_id "Atp6v1h"; gene_name "Atp6v1h"; p_id "P11628"; transcript_id "NM_133826"; tss_id "TSS14041";
chr1	unknown	CDS	5133831	5133932	.	+	1	gene_id "Atp6v1h"; gene_name "Atp6v1h"; p_id "P11628"; transcript_id "NM_133826"; tss_id "TSS14041";
chr1	unknown	exon	5133831	5133932	.	+	.	gene_id "Atp6v1h"; gene_name "Atp6v1h"; p_id "P11628"; transcript_id "NM_133826"; tss_id "TSS14041";
chr1	unknown	CDS	5140029	5140142	.	+	1	gene_id "Atp6v1h"; gene_name "Atp6v1h"; p_id "P11628"; transcript_id "NM_133826"; tss_id "TSS14041";
chr1	unknown	exon	5140029	5140142	.	+	.	gene_id "Atp6v1h"; gene_name "Atp6v1h"; p_id "P11628"; transcript_id "NM_133826"; tss_id "TSS14041";
chr1	unknown	CDS	5152186	5152243	.	+	1	gene_id "Atp6v1h"; gene_name "Atp6v1h"; p_id "P11628"; transcript_id "NM_133826"; tss_id "TSS14041";
chr1	unknown	exon	5152186	5152630	.	+	.	gene_id "Atp6v1h"; gene_name "Atp6v1h"; p_id "P11628"; transcript_id "NM_133826"; tss_id "TSS14041";
chr1	unknown	stop_codon	5152244	5152246	.	+	.	gene_id "Atp6v1h"; gene_name "Atp6v1h"; p_id "P11628"; transcript_id "NM_133826"; tss_id "TSS14041";
chr1	unknown	exon	5578574	5578744	.	+	.	gene_id "Oprk1"; gene_name "Oprk1"; p_id "P23502"; transcript_id "NM_011011"; tss_id "TSS193";
chr1	unknown	exon	5578574	5578744	.	+	.	gene_id "Oprk1"; gene_name "Oprk1"; p_id "P23502"; transcript_id "NM_001204371"; tss_id "TSS193";
chr1	unknown	exon	5579086	5579386	.	+	.	gene_id "Oprk1"; gene_name "Oprk1"; p_id "P23502"; transcript_id "NM_001204371"; tss_id "TSS193";
chr1	unknown	exon	5579116	5579386	.	+	.	gene_id "Oprk1"; gene_name "Oprk1"; p_id "P23502"; transcript_id "NM_011011"; tss_id "TSS193";
chr1	unknown	CDS	5579130	5579386	.	+	0	gene_id "Oprk1"; gene_name "Oprk1"; p_id "P23502"; transcript_id "NM_011011"; tss_id "TSS193";
chr1	unknown	CDS	5579130	5579386	.	+	0	gene_id "Oprk1"; gene_name "Oprk1"; p_id "P23502"; transcript_id "NM_001204371"; tss_id "TSS193";
chr1	unknown	start_codon	5579130	5579132	.	+	.	gene_id "Oprk1"; gene_name "Oprk1"; p_id "P23502"; transcript_id "NM_011011"; tss_id "TSS193";
chr1	unknown	start_codon	5579130	5579132	.	+	.	gene_id "Oprk1"; gene_name "Oprk1"; p_id "P23502"; transcript_id "NM_001204371"; tss_id "TSS193";
chr1	unknown	CDS	5588671	5589023	.	+	1	gene_id "Oprk1"; gene_name "Oprk1"; p_id "P23502"; transcript_id "NM_011011"; tss_id "TSS193";
chr1	unknown	CDS	5588671	5589023	.	+	1	gene_id "Oprk1"; gene_name "Oprk1"; p_id "P23502"; transcript_id "NM_001204371"; tss_id "TSS193";
chr1	unknown	exon	5588671	5589023	.	+	.	gene_id "Oprk1"; gene_name "Oprk1"; p_id "P23502"; transcript_id "NM_011011"; tss_id "TSS193";
chr1	unknown	exon	5588671	5589023	.	+	.	gene_id "Oprk1"; gene_name "Oprk1"; p_id "P23502"; transcript_id "NM_001204371"; tss_id "TSS193";
chr1	unknown	CDS	5592333	5592862	.	+	2	gene_id "Oprk1"; gene_name "Oprk1"; p_id "P23502"; transcript_id "NM_011011"; tss_id "TSS193";
chr1	unknown	CDS	5592333	5592862	.	+	2	gene_id "Oprk1"; gene_name "Oprk1"; p_id "P23502"; transcript_id "NM_001204371"; tss_id "TSS193";
chr1	unknown	exon	5592333	5596214	.	+	.	gene_id "Oprk1"; gene_name "Oprk1"; p_id "P23502"; transcript_id "NM_011011"; tss_id "TSS193";
chr1	unknown	exon	5592333	5596214	.	+	.	gene_id "Oprk1"; gene_name "Oprk1"; p_id "P23502"; transcript_id "NM_001204371"; tss_id "TSS193";
chr1	unknown	stop_codon	5592863	5592865	.	+	.	gene_id "Oprk1"; gene_name "Oprk1"; p_id "P23502"; transcript_id "NM_011011"; tss_id "TSS193";
chr1	unknown	stop_codon	5592863	5592865	.	+	.	gene_id "Oprk1"; gene_name "Oprk1"; p_id "P23502"; transcript_id "NM_001204371"; tss_id "TSS193";
chr1	unknown	exon	5903788	5907479	.	-	.	gene_id "Npbwr1"; gene_name "Npbwr1"; p_id "P18553"; transcript_id "NM_010342"; tss_id "TSS23343";
chr1	unknown	stop_codon	5906385	5906387	.	-	.	gene_id "Npbwr1"; gene_name "Npbwr1"; p_id "P18553"; transcript_id "NM_010342"; tss_id "TSS23343";
chr1	unknown	CDS	5906388	5907374	.	-	0	gene_id "Npbwr1"; gene_name "Npbwr1"; p_id "P18553"; transcript_id "NM_010342"; tss_id "TSS23343";
chr1	unknown	start_codon	5907372	5907374	.	-	.	gene_id "Npbwr1"; gene_name "Npbwr1"; p_id "P18553"; transcript_id "NM_010342"; tss_id "TSS23343";
chr1	unknown	exon	6204743	6205038	.	+	.	gene_id "Rb1cc1"; gene_name "Rb1cc1"; p_id "P12143"; transcript_id "NM_009826"; tss_id "TSS8753";
chr1	unknown	exon	6218021	6218130	.	+	.	gene_id "Rb1cc1"; gene_name "Rb1cc1"; p_id "P12143"; transcript_id "NM_009826"; tss_id "TSS8753";
chr1	unknown	exon	6220040	6220154	.	+	.	gene_id "Rb1cc1"; gene_name "Rb1cc1"; p_id "P12143"; transcript_id "NM_009826"; tss_id "TSS8753";
chr1	unknown	CDS	6220084	6220154	.	+	0	gene_id "Rb1cc1"; gene_name "Rb1cc1"; p_id "P12143"; transcript_id "NM_009826"; tss_id "TSS8753";
chr1	unknown	start_codon	6220084	6220086	.	+	.	gene_id "Rb1cc1"; gene_name "Rb1cc1"; p_id "P12143"; transcript_id "NM_009826"; tss_id "TSS8753";
chr1	unknown	CDS	6224042	6224168	.	+	1	gene_id "Rb1cc1"; gene_name "Rb1cc1"; p_id "P12143"; transcript_id "NM_009826"; tss_id "TSS8753";
chr1	unknown	exon	6224042	6224168	.	+	.	gene_id "Rb1cc1"; gene_name "Rb1cc1"; p_id "P12143"; transcript_id "NM_009826"; tss_id "TSS8753";
chr1	unknown	CDS	6224310	6224480	.	+	0	gene_id "Rb1cc1"; gene_name "Rb1cc1"; p_id "P12143"; transcript_id "NM_009826"; tss_id "TSS8753";
chr1	unknown	exon	6224310	6224480	.	+	.	gene_id "Rb1cc1"; gene_name "Rb1cc1"; p_id "P12143"; transcript_id "NM_009826"; tss_id "TSS8753";
chr1	unknown	CDS	6228343	6228545	.	+	0	gene_id "Rb1cc1"; gene_name "Rb1cc1"; p_id "P12143"; transcript_id "NM_009826"; tss_id "TSS8753";
chr1	unknown	exon	6228343	6228545	.	+	.	gene_id "Rb1cc1"; gene_name "Rb1cc1"; p_id "P12143"; transcript_id "NM_009826"; tss_id "TSS8753";
chr1	unknown	CDS	6230033	6230459	.	+	1	gene_id "Rb1cc1"; gene_name "Rb1cc1"; p_id "P12143"; transcript_id "NM_009826"; tss_id "TSS8753";
chr1	unknown	exon	6230033	6230459	.	+	.	gene_id "Rb1cc1"; gene_name "Rb1cc1"; p_id "P12143"; transcript_id "NM_009826"; tss_id "TSS8753";
chr1	unknown	CDS	6234186	6234356	.	+	0	gene_id "Rb1cc1"; gene_name "Rb1cc1"; p_id "P12143"; transcript_id "NM_009826"; tss_id "TSS8753";
chr1	unknown	exon	6234186	6234356	.	+	.	gene_id "Rb1cc1"; gene_name "Rb1cc1"; p_id "P12143"; transcript_id "NM_009826"; tss_id "TSS8753";
chr1	unknown	CDS	6234876	6235060	.	+	0	gene_id "Rb1cc1"; gene_name "Rb1cc1"; p_id "P12143"; transcript_id "NM_009826"; tss_id "TSS8753";
chr1	unknown	exon	6234876	6235060	.	+	.	gene_id "Rb1cc1"; gene_name "Rb1cc1"; p_id "P12143"; transcript_id "NM_009826"; tss_id "TSS8753";
chr1	unknown	CDS	6235239	6235425	.	+	1	gene_id "Rb1cc1"; gene_name "Rb1cc1"; p_id "P12143"; transcript_id "NM_009826"; tss_id "TSS8753";
chr1	unknown	exon	6235239	6235425	.	+	.	gene_id "Rb1cc1"; gene_name "Rb1cc1"; p_id "P12143"; transcript_id "NM_009826"; tss_id "TSS8753";
chr1	unknown	CDS	6235506	6235587	.	+	0	gene_id "Rb1cc1"; gene_name "Rb1cc1"; p_id "P12143"; transcript_id "NM_009826"; tss_id "TSS8753";
chr1	unknown	exon	6235506	6235587	.	+	.	gene_id "Rb1cc1"; gene_name "Rb1cc1"; p_id "P12143"; transcript_id "NM_009826"; tss_id "TSS8753";
chr1	unknown	CDS	6235679	6235740	.	+	2	gene_id "Rb1cc1"; gene_name "Rb1cc1"; p_id "P12143"; transcript_id "NM_009826"; tss_id "TSS8753";
chr1	unknown	exon	6235679	6235740	.	+	.	gene_id "Rb1cc1"; gene_name "Rb1cc1"; p_id "P12143"; transcript_id "NM_009826"; tss_id "TSS8753";
chr1	unknown	CDS	6237787	6237890	.	+	0	gene_id "Rb1cc1"; gene_name "Rb1cc1"; p_id "P12143"; transcript_id "NM_009826"; tss_id "TSS8753";
chr1	unknown	exon	6237787	6237890	.	+	.	gene_id "Rb1cc1"; gene_name "Rb1cc1"; p_id "P12143"; transcript_id "NM_009826"; tss_id "TSS8753";
chr1	unknown	CDS	6238147	6238273	.	+	1	gene_id "Rb1cc1"; gene_name "Rb1cc1"; p_id "P12143"; transcript_id "NM_009826"; tss_id "TSS8753";
chr1	unknown	exon	6238147	6238273	.	+	.	gene_id "Rb1cc1"; gene_name "Rb1cc1"; p_id "P12143"; transcript_id "NM_009826"; tss_id "TSS8753";
chr1	unknown	CDS	6238357	6240248	.	+	0	gene_id "Rb1cc1"; gene_name "Rb1cc1"; p_id "P12143"; transcript_id "NM_009826"; tss_id "TSS8753";
chr1	unknown	exon	6238357	6240248	.	+	.	gene_id "Rb1cc1"; gene_name "Rb1cc1"; p_id "P12143"; transcript_id "NM_009826"; tss_id "TSS8753";
chr1	unknown	CDS	6251011	6251176	.	+	1	gene_id "Rb1cc1"; gene_name "Rb1cc1"; p_id "P12143"; transcript_id "NM_009826"; tss_id "TSS8753";
chr1	unknown	exon	6251011	6251176	.	+	.	gene_id "Rb1cc1"; gene_name "Rb1cc1"; p_id "P12143"; transcript_id "NM_009826"; tss_id "TSS8753";
chr1	unknown	CDS	6252915	6253023	.	+	0	gene_id "Rb1cc1"; gene_name "Rb1cc1"; p_id "P12143"; transcript_id "NM_009826"; tss_id "TSS8753";
chr1	unknown	exon	6252915	6253023	.	+	.	gene_id "Rb1cc1"; gene_name "Rb1cc1"; p_id "P12143"; transcript_id "NM_009826"; tss_id "TSS8753";
chr1	unknown	CDS	6253105	6253345	.	+	2	gene_id "Rb1cc1"; gene_name "Rb1cc1"; p_id "P12143"; transcript_id "NM_009826"; tss_id "TSS8753";
chr1	unknown	exon	6253105	6253345	.	+	.	gene_id "Rb1cc1"; gene_name "Rb1cc1"; p_id "P12143"; transcript_id "NM_009826"; tss_id "TSS8753";
chr1	unknown	CDS	6254623	6254671	.	+	1	gene_id "Rb1cc1"; gene_name "Rb1cc1"; p_id "P12143"; transcript_id "NM_009826"; tss_id "TSS8753";
chr1	unknown	exon	6254623	6254671	.	+	.	gene_id "Rb1cc1"; gene_name "Rb1cc1"; p_id "P12143"; transcript_id "NM_009826"; tss_id "TSS8753";
chr1	unknown	CDS	6255655	6255702	.	+	0	gene_id "Rb1cc1"; gene_name "Rb1cc1"; p_id "P12143"; transcript_id "NM_009826"; tss_id "TSS8753";
chr1	unknown	exon	6255655	6255702	.	+	.	gene_id "Rb1cc1"; gene_name "Rb1cc1"; p_id "P12143"; transcript_id "NM_009826"; tss_id "TSS8753";
chr1	unknown	CDS	6258779	6258837	.	+	0	gene_id "Rb1cc1"; gene_name "Rb1cc1"; p_id "P12143"; transcript_id "NM_009826"; tss_id "TSS8753";
chr1	unknown	exon	6258779	6258837	.	+	.	gene_id "Rb1cc1"; gene_name "Rb1cc1"; p_id "P12143"; transcript_id "NM_009826"; tss_id "TSS8753";
chr1	unknown	CDS	6260772	6260908	.	+	1	gene_id "Rb1cc1"; gene_name "Rb1cc1"; p_id "P12143"; transcript_id "NM_009826"; tss_id "TSS8753";
chr1	unknown	exon	6260772	6260908	.	+	.	gene_id "Rb1cc1"; gene_name "Rb1cc1"; p_id "P12143"; transcript_id "NM_009826"; tss_id "TSS8753";
chr1	unknown	CDS	6262782	6262852	.	+	2	gene_id "Rb1cc1"; gene_name "Rb1cc1"; p_id "P12143"; transcript_id "NM_009826"; tss_id "TSS8753";
chr1	unknown	exon	6262782	6262852	.	+	.	gene_id "Rb1cc1"; gene_name "Rb1cc1"; p_id "P12143"; transcript_id "NM_009826"; tss_id "TSS8753";
chr1	unknown	CDS	6264279	6264353	.	+	0	gene_id "Rb1cc1"; gene_name "Rb1cc1"; p_id "P12143"; transcript_id "NM_009826"; tss_id "TSS8753";
chr1	unknown	exon	6264279	6266185	.	+	.	gene_id "Rb1cc1"; gene_name "Rb1cc1"; p_id "P12143"; transcript_id "NM_009826"; tss_id "TSS8753";
chr1	unknown	stop_codon	6264354	6264356	.	+	.	gene_id "Rb1cc1"; gene_name "Rb1cc1"; p_id "P12143"; transcript_id "NM_009826"; tss_id "TSS8753";
chr1	unknown	CDS	6349412	6349595	.	+	0	gene_id "Fam150a"; gene_name "Fam150a"; p_id "P6325"; transcript_id "NM_001195732"; tss_id "TSS15963";
chr1	unknown	exon	6349412	6349595	.	+	.	gene_id "Fam150a"; gene_name "Fam150a"; p_id "P6325"; transcript_id "NM_001195732"; tss_id "TSS15963";
chr1	unknown	start_codon	6349412	6349414	.	+	.	gene_id "Fam150a"; gene_name "Fam150a"; p_id "P6325"; transcript_id "NM_001195732"; tss_id "TSS15963";
chr1	unknown	CDS	6378654	6378707	.	+	2	gene_id "Fam150a"; gene_name "Fam150a"; p_id "P6325"; transcript_id "NM_001195732"; tss_id "TSS15963";
chr1	unknown	exon	6378654	6378707	.	+	.	gene_id "Fam150a"; gene_name "Fam150a"; p_id "P6325"; transcript_id "NM_001195732"; tss_id "TSS15963";
chr1	unknown	CDS	6379521	6379601	.	+	2	gene_id "Fam150a"; gene_name "Fam150a"; p_id "P6325"; transcript_id "NM_001195732"; tss_id "TSS15963";
chr1	unknown	exon	6379521	6379601	.	+	.	gene_id "Fam150a"; gene_name "Fam150a"; p_id "P6325"; transcript_id "NM_001195732"; tss_id "TSS15963";
chr1	unknown	CDS	6381121	6381182	.	+	2	gene_id "Fam150a"; gene_name "Fam150a"; p_id "P6325"; transcript_id "NM_001195732"; tss_id "TSS15963";
chr1	unknown	exon	6381121	6381197	.	+	.	gene_id "Fam150a"; gene_name "Fam150a"; p_id "P6325"; transcript_id "NM_001195732"; tss_id "TSS15963";
chr1	unknown	stop_codon	6381183	6381185	.	+	.	gene_id "Fam150a"; gene_name "Fam150a"; p_id "P6325"; transcript_id "NM_001195732"; tss_id "TSS15963";
chr1	unknown	exon	6384351	6384812	.	+	.	gene_id "Fam150a"; gene_name "Fam150a"; p_id "P6325"; transcript_id "NM_001195732"; tss_id "TSS15963";
chr1	unknown	exon	6477312	6477486	.	+	.	gene_id "St18"; gene_name "St18"; p_id "P19361"; transcript_id "NM_001244692"; tss_id "TSS25246";
chr1	unknown	exon	6477312	6477486	.	+	.	gene_id "St18"; gene_name "St18"; p_id "P19361"; transcript_id "NM_001244693"; tss_id "TSS25246";
chr1	unknown	exon	6477699	6477822	.	+	.	gene_id "St18"; gene_name "St18"; p_id "P19361"; transcript_id "NM_001244692"; tss_id "TSS25246";
chr1	unknown	exon	6477699	6477822	.	+	.	gene_id "St18"; gene_name "St18"; p_id "P19361"; transcript_id "NM_001244693"; tss_id "TSS25246";
chr1	unknown	exon	6720132	6720321	.	+	.	gene_id "St18"; gene_name "St18"; transcript_id "NR_045189"; tss_id "TSS23158";
chr1	unknown	exon	6720132	6720321	.	+	.	gene_id "St18"; gene_name "St18"; p_id "P19361"; transcript_id "NM_173868"; tss_id "TSS23158";
chr1	unknown	exon	6720132	6720321	.	+	.	gene_id "St18"; gene_name "St18"; transcript_id "NR_045188"; tss_id "TSS23158";
chr1	unknown	exon	6727661	6727738	.	+	.	gene_id "St18"; gene_name "St18"; p_id "P19361"; transcript_id "NM_001244692"; tss_id "TSS25246";
chr1	unknown	exon	6727661	6727738	.	+	.	gene_id "St18"; gene_name "St18"; transcript_id "NR_045188"; tss_id "TSS23158";
chr1	unknown	exon	6742377	6742449	.	+	.	gene_id "St18"; gene_name "St18"; transcript_id "NR_045189"; tss_id "TSS23158";
chr1	unknown	exon	6742377	6742449	.	+	.	gene_id "St18"; gene_name "St18"; transcript_id "NR_045188"; tss_id "TSS23158";
chr1	unknown	exon	6743075	6743117	.	+	.	gene_id "St18"; gene_name "St18"; transcript_id "NR_045189"; tss_id "TSS23158";
chr1	unknown	exon	6743075	6743117	.	+	.	gene_id "St18"; gene_name "St18"; p_id "P19361"; transcript_id "NM_001244692"; tss_id "TSS25246";
chr1	unknown	exon	6743075	6743117	.	+	.	gene_id "St18"; gene_name "St18"; p_id "P19361"; transcript_id "NM_173868"; tss_id "TSS23158";
chr1	unknown	exon	6743075	6743117	.	+	.	gene_id "St18"; gene_name "St18"; transcript_id "NR_045188"; tss_id "TSS23158";
chr1	unknown	exon	6743075	6743117	.	+	.	gene_id "St18"; gene_name "St18"; p_id "P19361"; transcript_id "NM_001244693"; tss_id "TSS25246";
chr1	unknown	CDS	6758979	6759033	.	+	0	gene_id "St18"; gene_name "St18"; p_id "P19361"; transcript_id "NM_001244692"; tss_id "TSS25246";
chr1	unknown	CDS	6758979	6759033	.	+	0	gene_id "St18"; gene_name "St18"; p_id "P19361"; transcript_id "NM_173868"; tss_id "TSS23158";
chr1	unknown	CDS	6758979	6759033	.	+	0	gene_id "St18"; gene_name "St18"; p_id "P19361"; transcript_id "NM_001244693"; tss_id "TSS25246";
chr1	unknown	exon	6758979	6759033	.	+	.	gene_id "St18"; gene_name "St18"; transcript_id "NR_045189"; tss_id "TSS23158";
chr1	unknown	exon	6758979	6759033	.	+	.	gene_id "St18"; gene_name "St18"; p_id "P19361"; transcript_id "NM_001244692"; tss_id "TSS25246";
chr1	unknown	exon	6758979	6759033	.	+	.	gene_id "St18"; gene_name "St18"; p_id "P19361"; transcript_id "NM_173868"; tss_id "TSS23158";
chr1	unknown	exon	6758979	6759033	.	+	.	gene_id "St18"; gene_name "St18"; transcript_id "NR_045188"; tss_id "TSS23158";
chr1	unknown	exon	6758979	6759033	.	+	.	gene_id "St18"; gene_name "St18"; p_id "P19361"; transcript_id "NM_001244693"; tss_id "TSS25246";
chr1	unknown	start_codon	6758979	6758981	.	+	.	gene_id "St18"; gene_name "St18"; p_id "P19361"; transcript_id "NM_001244692"; tss_id "TSS25246";
chr1	unknown	start_codon	6758979	6758981	.	+	.	gene_id "St18"; gene_name "St18"; p_id "P19361"; transcript_id "NM_173868"; tss_id "TSS23158";
chr1	unknown	start_codon	6758979	6758981	.	+	.	gene_id "St18"; gene_name "St18"; p_id "P19361"; transcript_id "NM_001244693"; tss_id "TSS25246";
chr1	unknown	CDS	6761025	6761055	.	+	2	gene_id "St18"; gene_name "St18"; p_id "P19361"; transcript_id "NM_001244692"; tss_id "TSS25246";
chr1	unknown	CDS	6761025	6761055	.	+	2	gene_id "St18"; gene_name "St18"; p_id "P19361"; transcript_id "NM_173868"; tss_id "TSS23158";
chr1	unknown	CDS	6761025	6761055	.	+	2	gene_id "St18"; gene_name "St18"; p_id "P19361"; transcript_id "NM_001244693"; tss_id "TSS25246";
chr1	unknown	exon	6761025	6761055	.	+	.	gene_id "St18"; gene_name "St18"; transcript_id "NR_045189"; tss_id "TSS23158";
chr1	unknown	exon	6761025	6761055	.	+	.	gene_id "St18"; gene_name "St18"; p_id "P19361"; transcript_id "NM_001244692"; tss_id "TSS25246";
chr1	unknown	exon	6761025	6761055	.	+	.	gene_id "St18"; gene_name "St18"; p_id "P19361"; transcript_id "NM_173868"; tss_id "TSS23158";
chr1	unknown	exon	6761025	6761055	.	+	.	gene_id "St18"; gene_name "St18"; transcript_id "NR_045188"; tss_id "TSS23158";
chr1	unknown	exon	6761025	6761055	.	+	.	gene_id "St18"; gene_name "St18"; p_id "P19361"; transcript_id "NM_001244693"; tss_id "TSS25246";
chr1	unknown	CDS	6785467	6785657	.	+	1	gene_id "St18"; gene_name "St18"; p_id "P19361"; transcript_id "NM_001244692"; tss_id "TSS25246";
chr1	unknown	CDS	6785467	6785657	.	+	1	gene_id "St18"; gene_name "St18"; p_id "P19361"; transcript_id "NM_173868"; tss_id "TSS23158";
chr1	unknown	CDS	6785467	6785657	.	+	1	gene_id "St18"; gene_name "St18"; p_id "P19361"; transcript_id "NM_001244693"; tss_id "TSS25246";
chr1	unknown	exon	6785467	6785657	.	+	.	gene_id "St18"; gene_name "St18"; transcript_id "NR_045189"; tss_id "TSS23158";
chr1	unknown	exon	6785467	6785657	.	+	.	gene_id "St18"; gene_name "St18"; p_id "P19361"; transcript_id "NM_001244692"; tss_id "TSS25246";
chr1	unknown	exon	6785467	6785657	.	+	.	gene_id "St18"; gene_name "St18"; p_id "P19361"; transcript_id "NM_173868"; tss_id "TSS23158";
chr1	unknown	exon	6785467	6785657	.	+	.	gene_id "St18"; gene_name "St18"; transcript_id "NR_045188"; tss_id "TSS23158";
chr1	unknown	exon	6785467	6785657	.	+	.	gene_id "St18"; gene_name "St18"; p_id "P19361"; transcript_id "NM_001244693"; tss_id "TSS25246";
chr1	unknown	CDS	6792401	6793186	.	+	2	gene_id "St18"; gene_name "St18"; p_id "P19361"; transcript_id "NM_001244692"; tss_id "TSS25246";
chr1	unknown	CDS	6792401	6793186	.	+	2	gene_id "St18"; gene_name "St18"; p_id "P19361"; transcript_id "NM_173868"; tss_id "TSS23158";
chr1	unknown	CDS	6792401	6793186	.	+	2	gene_id "St18"; gene_name "St18"; p_id "P19361"; transcript_id "NM_001244693"; tss_id "TSS25246";
chr1	unknown	exon	6792401	6793186	.	+	.	gene_id "St18"; gene_name "St18"; transcript_id "NR_045189"; tss_id "TSS23158";
chr1	unknown	exon	6792401	6793186	.	+	.	gene_id "St18"; gene_name "St18"; p_id "P19361"; transcript_id "NM_001244692"; tss_id "TSS25246";
chr1	unknown	exon	6792401	6793186	.	+	.	gene_id "St18"; gene_name "St18"; p_id "P19361"; transcript_id "NM_173868"; tss_id "TSS23158";
chr1	unknown	exon	6792401	6793186	.	+	.	gene_id "St18"; gene_name "St18"; transcript_id "NR_045188"; tss_id "TSS23158";
chr1	unknown	exon	6792401	6793186	.	+	.	gene_id "St18"; gene_name "St18"; p_id "P19361"; transcript_id "NM_001244693"; tss_id "TSS25246";
chr1	unknown	CDS	6797624	6797758	.	+	2	gene_id "St18"; gene_name "St18"; p_id "P19361"; transcript_id "NM_001244692"; tss_id "TSS25246";
chr1	unknown	CDS	6797624	6797758	.	+	2	gene_id "St18"; gene_name "St18"; p_id "P19361"; transcript_id "NM_173868"; tss_id "TSS23158";
chr1	unknown	CDS	6797624	6797758	.	+	2	gene_id "St18"; gene_name "St18"; p_id "P19361"; transcript_id "NM_001244693"; tss_id "TSS25246";
chr1	unknown	exon	6797624	6797758	.	+	.	gene_id "St18"; gene_name "St18"; transcript_id "NR_045189"; tss_id "TSS23158";
chr1	unknown	exon	6797624	6797758	.	+	.	gene_id "St18"; gene_name "St18"; p_id "P19361"; transcript_id "NM_001244692"; tss_id "TSS25246";
chr1	unknown	exon	6797624	6797758	.	+	.	gene_id "St18"; gene_name "St18"; p_id "P19361"; transcript_id "NM_173868"; tss_id "TSS23158";
chr1	unknown	exon	6797624	6797758	.	+	.	gene_id "St18"; gene_name "St18"; transcript_id "NR_045188"; tss_id "TSS23158";
chr1	unknown	exon	6797624	6797758	.	+	.	gene_id "St18"; gene_name "St18"; p_id "P19361"; transcript_id "NM_001244693"; tss_id "TSS25246";
chr1	unknown	CDS	6799358	6799448	.	+	2	gene_id "St18"; gene_name "St18"; p_id "P19361"; transcript_id "NM_001244692"; tss_id "TSS25246";
chr1	unknown	CDS	6799358	6799448	.	+	2	gene_id "St18"; gene_name "St18"; p_id "P19361"; transcript_id "NM_173868"; tss_id "TSS23158";
chr1	unknown	CDS	6799358	6799448	.	+	2	gene_id "St18"; gene_name "St18"; p_id "P19361"; transcript_id "NM_001244693"; tss_id "TSS25246";
chr1	unknown	exon	6799358	6799448	.	+	.	gene_id "St18"; gene_name "St18"; transcript_id "NR_045189"; tss_id "TSS23158";
chr1	unknown	exon	6799358	6799448	.	+	.	gene_id "St18"; gene_name "St18"; p_id "P19361"; transcript_id "NM_001244692"; tss_id "TSS25246";
chr1	unknown	exon	6799358	6799448	.	+	.	gene_id "St18"; gene_name "St18"; p_id "P19361"; transcript_id "NM_173868"; tss_id "TSS23158";
chr1	unknown	exon	6799358	6799448	.	+	.	gene_id "St18"; gene_name "St18"; transcript_id "NR_045188"; tss_id "TSS23158";
chr1	unknown	exon	6799358	6799448	.	+	.	gene_id "St18"; gene_name "St18"; p_id "P19361"; transcript_id "NM_001244693"; tss_id "TSS25246";
chr1	unknown	CDS	6800655	6800759	.	+	1	gene_id "St18"; gene_name "St18"; p_id "P19361"; transcript_id "NM_001244692"; tss_id "TSS25246";
chr1	unknown	CDS	6800655	6800759	.	+	1	gene_id "St18"; gene_name "St18"; p_id "P19361"; transcript_id "NM_173868"; tss_id "TSS23158";
chr1	unknown	CDS	6800655	6800759	.	+	1	gene_id "St18"; gene_name "St18"; p_id "P19361"; transcript_id "NM_001244693"; tss_id "TSS25246";
chr1	unknown	exon	6800655	6800759	.	+	.	gene_id "St18"; gene_name "St18"; transcript_id "NR_045189"; tss_id "TSS23158";
chr1	unknown	exon	6800655	6800759	.	+	.	gene_id "St18"; gene_name "St18"; p_id "P19361"; transcript_id "NM_001244692"; tss_id "TSS25246";
chr1	unknown	exon	6800655	6800759	.	+	.	gene_id "St18"; gene_name "St18"; p_id "P19361"; transcript_id "NM_173868"; tss_id "TSS23158";
chr1	unknown	exon	6800655	6800759	.	+	.	gene_id "St18"; gene_name "St18"; transcript_id "NR_045188"; tss_id "TSS23158";
chr1	unknown	exon	6800655	6800759	.	+	.	gene_id "St18"; gene_name "St18"; p_id "P19361"; transcript_id "NM_001244693"; tss_id "TSS25246";
chr1	unknown	CDS	6807684	6807877	.	+	1	gene_id "St18"; gene_name "St18"; p_id "P19361"; transcript_id "NM_001244692"; tss_id "TSS25246";
chr1	unknown	CDS	6807684	6807877	.	+	1	gene_id "St18"; gene_name "St18"; p_id "P19361"; transcript_id "NM_173868"; tss_id "TSS23158";
chr1	unknown	CDS	6807684	6807877	.	+	1	gene_id "St18"; gene_name "St18"; p_id "P19361"; transcript_id "NM_001244693"; tss_id "TSS25246";
chr1	unknown	exon	6807684	6807877	.	+	.	gene_id "St18"; gene_name "St18"; transcript_id "NR_045189"; tss_id "TSS23158";
chr1	unknown	exon	6807684	6807877	.	+	.	gene_id "St18"; gene_name "St18"; p_id "P19361"; transcript_id "NM_001244692"; tss_id "TSS25246";
chr1	unknown	exon	6807684	6807877	.	+	.	gene_id "St18"; gene_name "St18"; p_id "P19361"; transcript_id "NM_173868"; tss_id "TSS23158";
chr1	unknown	exon	6807684	6807877	.	+	.	gene_id "St18"; gene_name "St18"; transcript_id "NR_045188"; tss_id "TSS23158";
chr1	unknown	exon	6807684	6807877	.	+	.	gene_id "St18"; gene_name "St18"; p_id "P19361"; transcript_id "NM_001244693"; tss_id "TSS25246";
chr1	unknown	CDS	6810015	6810226	.	+	2	gene_id "St18"; gene_name "St18"; p_id "P19361"; transcript_id "NM_001244692"; tss_id "TSS25246";
chr1	unknown	CDS	6810015	6810226	.	+	2	gene_id "St18"; gene_name "St18"; p_id "P19361"; transcript_id "NM_173868"; tss_id "TSS23158";
chr1	unknown	CDS	6810015	6810226	.	+	2	gene_id "St18"; gene_name "St18"; p_id "P19361"; transcript_id "NM_001244693"; tss_id "TSS25246";
chr1	unknown	exon	6810015	6810226	.	+	.	gene_id "St18"; gene_name "St18"; transcript_id "NR_045189"; tss_id "TSS23158";
chr1	unknown	exon	6810015	6810226	.	+	.	gene_id "St18"; gene_name "St18"; p_id "P19361"; transcript_id "NM_001244692"; tss_id "TSS25246";
chr1	unknown	exon	6810015	6810226	.	+	.	gene_id "St18"; gene_name "St18"; p_id "P19361"; transcript_id "NM_173868"; tss_id "TSS23158";
chr1	unknown	exon	6810015	6810226	.	+	.	gene_id "St18"; gene_name "St18"; transcript_id "NR_045188"; tss_id "TSS23158";
chr1	unknown	exon	6810015	6810226	.	+	.	gene_id "St18"; gene_name "St18"; p_id "P19361"; transcript_id "NM_001244693"; tss_id "TSS25246";
chr1	unknown	CDS	6817857	6818102	.	+	0	gene_id "St18"; gene_name "St18"; p_id "P19361"; transcript_id "NM_001244692"; tss_id "TSS25246";
chr1	unknown	CDS	6817857	6818102	.	+	0	gene_id "St18"; gene_name "St18"; p_id "P19361"; transcript_id "NM_173868"; tss_id "TSS23158";
chr1	unknown	CDS	6817857	6818102	.	+	0	gene_id "St18"; gene_name "St18"; p_id "P19361"; transcript_id "NM_001244693"; tss_id "TSS25246";
chr1	unknown	exon	6817857	6818102	.	+	.	gene_id "St18"; gene_name "St18"; transcript_id "NR_045189"; tss_id "TSS23158";
chr1	unknown	exon	6817857	6818102	.	+	.	gene_id "St18"; gene_name "St18"; p_id "P19361"; transcript_id "NM_001244692"; tss_id "TSS25246";
chr1	unknown	exon	6817857	6818102	.	+	.	gene_id "St18"; gene_name "St18"; p_id "P19361"; transcript_id "NM_173868"; tss_id "TSS23158";
chr1	unknown	exon	6817857	6818102	.	+	.	gene_id "St18"; gene_name "St18"; transcript_id "NR_045188"; tss_id "TSS23158";
chr1	unknown	exon	6817857	6818102	.	+	.	gene_id "St18"; gene_name "St18"; p_id "P19361"; transcript_id "NM_001244693"; tss_id "TSS25246";
chr1	unknown	CDS	6823644	6823759	.	+	0	gene_id "St18"; gene_name "St18"; p_id "P19361"; transcript_id "NM_001244692"; tss_id "TSS25246";
chr1	unknown	CDS	6823644	6823759	.	+	0	gene_id "St18"; gene_name "St18"; p_id "P19361"; transcript_id "NM_173868"; tss_id "TSS23158";
chr1	unknown	CDS	6823644	6823759	.	+	0	gene_id "St18"; gene_name "St18"; p_id "P19361"; transcript_id "NM_001244693"; tss_id "TSS25246";
chr1	unknown	exon	6823644	6823759	.	+	.	gene_id "St18"; gene_name "St18"; transcript_id "NR_045189"; tss_id "TSS23158";
chr1	unknown	exon	6823644	6823759	.	+	.	gene_id "St18"; gene_name "St18"; p_id "P19361"; transcript_id "NM_001244692"; tss_id "TSS25246";
chr1	unknown	exon	6823644	6823759	.	+	.	gene_id "St18"; gene_name "St18"; p_id "P19361"; transcript_id "NM_173868"; tss_id "TSS23158";
chr1	unknown	exon	6823644	6823759	.	+	.	gene_id "St18"; gene_name "St18"; transcript_id "NR_045188"; tss_id "TSS23158";
chr1	unknown	exon	6823644	6823759	.	+	.	gene_id "St18"; gene_name "St18"; p_id "P19361"; transcript_id "NM_001244693"; tss_id "TSS25246";
chr1	unknown	CDS	6832220	6832282	.	+	1	gene_id "St18"; gene_name "St18"; p_id "P19361"; transcript_id "NM_001244692"; tss_id "TSS25246";
chr1	unknown	CDS	6832220	6832282	.	+	1	gene_id "St18"; gene_name "St18"; p_id "P19361"; transcript_id "NM_173868"; tss_id "TSS23158";
chr1	unknown	CDS	6832220	6832282	.	+	1	gene_id "St18"; gene_name "St18"; p_id "P19361"; transcript_id "NM_001244693"; tss_id "TSS25246";
chr1	unknown	exon	6832220	6832282	.	+	.	gene_id "St18"; gene_name "St18"; transcript_id "NR_045189"; tss_id "TSS23158";
chr1	unknown	exon	6832220	6832282	.	+	.	gene_id "St18"; gene_name "St18"; p_id "P19361"; transcript_id "NM_001244692"; tss_id "TSS25246";
chr1	unknown	exon	6832220	6832282	.	+	.	gene_id "St18"; gene_name "St18"; p_id "P19361"; transcript_id "NM_173868"; tss_id "TSS23158";
chr1	unknown	exon	6832220	6832282	.	+	.	gene_id "St18"; gene_name "St18"; transcript_id "NR_045188"; tss_id "TSS23158";
chr1	unknown	exon	6832220	6832282	.	+	.	gene_id "St18"; gene_name "St18"; p_id "P19361"; transcript_id "NM_001244693"; tss_id "TSS25246";
chr1	unknown	CDS	6832954	6833022	.	+	1	gene_id "St18"; gene_name "St18"; p_id "P19361"; transcript_id "NM_001244692"; tss_id "TSS25246";
chr1	unknown	CDS	6832954	6833022	.	+	1	gene_id "St18"; gene_name "St18"; p_id "P19361"; transcript_id "NM_173868"; tss_id "TSS23158";
chr1	unknown	CDS	6832954	6833022	.	+	1	gene_id "St18"; gene_name "St18"; p_id "P19361"; transcript_id "NM_001244693"; tss_id "TSS25246";
chr1	unknown	exon	6832954	6833022	.	+	.	gene_id "St18"; gene_name "St18"; transcript_id "NR_045189"; tss_id "TSS23158";
chr1	unknown	exon	6832954	6833022	.	+	.	gene_id "St18"; gene_name "St18"; p_id "P19361"; transcript_id "NM_001244692"; tss_id "TSS25246";
chr1	unknown	exon	6832954	6833022	.	+	.	gene_id "St18"; gene_name "St18"; p_id "P19361"; transcript_id "NM_173868"; tss_id "TSS23158";
chr1	unknown	exon	6832954	6833022	.	+	.	gene_id "St18"; gene_name "St18"; transcript_id "NR_045188"; tss_id "TSS23158";
chr1	unknown	exon	6832954	6833022	.	+	.	gene_id "St18"; gene_name "St18"; p_id "P19361"; transcript_id "NM_001244693"; tss_id "TSS25246";
chr1	unknown	CDS	6834202	6834264	.	+	1	gene_id "St18"; gene_name "St18"; p_id "P19361"; transcript_id "NM_001244692"; tss_id "TSS25246";
chr1	unknown	CDS	6834202	6834264	.	+	1	gene_id "St18"; gene_name "St18"; p_id "P19361"; transcript_id "NM_173868"; tss_id "TSS23158";
chr1	unknown	CDS	6834202	6834264	.	+	1	gene_id "St18"; gene_name "St18"; p_id "P19361"; transcript_id "NM_001244693"; tss_id "TSS25246";
chr1	unknown	exon	6834202	6834264	.	+	.	gene_id "St18"; gene_name "St18"; transcript_id "NR_045189"; tss_id "TSS23158";
chr1	unknown	exon	6834202	6834264	.	+	.	gene_id "St18"; gene_name "St18"; p_id "P19361"; transcript_id "NM_001244692"; tss_id "TSS25246";
chr1	unknown	exon	6834202	6834264	.	+	.	gene_id "St18"; gene_name "St18"; p_id "P19361"; transcript_id "NM_173868"; tss_id "TSS23158";
chr1	unknown	exon	6834202	6834264	.	+	.	gene_id "St18"; gene_name "St18"; transcript_id "NR_045188"; tss_id "TSS23158";
chr1	unknown	exon	6834202	6834264	.	+	.	gene_id "St18"; gene_name "St18"; p_id "P19361"; transcript_id "NM_001244693"; tss_id "TSS25246";
chr1	unknown	CDS	6834372	6834452	.	+	1	gene_id "St18"; gene_name "St18"; p_id "P19361"; transcript_id "NM_001244692"; tss_id "TSS25246";
chr1	unknown	CDS	6834372	6834452	.	+	1	gene_id "St18"; gene_name "St18"; p_id "P19361"; transcript_id "NM_173868"; tss_id "TSS23158";
chr1	unknown	CDS	6834372	6834452	.	+	1	gene_id "St18"; gene_name "St18"; p_id "P19361"; transcript_id "NM_001244693"; tss_id "TSS25246";
chr1	unknown	exon	6834372	6834452	.	+	.	gene_id "St18"; gene_name "St18"; transcript_id "NR_045189"; tss_id "TSS23158";
chr1	unknown	exon	6834372	6834452	.	+	.	gene_id "St18"; gene_name "St18"; p_id "P19361"; transcript_id "NM_001244692"; tss_id "TSS25246";
chr1	unknown	exon	6834372	6834452	.	+	.	gene_id "St18"; gene_name "St18"; p_id "P19361"; transcript_id "NM_173868"; tss_id "TSS23158";
chr1	unknown	exon	6834372	6834452	.	+	.	gene_id "St18"; gene_name "St18"; transcript_id "NR_045188"; tss_id "TSS23158";
chr1	unknown	exon	6834372	6834452	.	+	.	gene_id "St18"; gene_name "St18"; p_id "P19361"; transcript_id "NM_001244693"; tss_id "TSS25246";
chr1	unknown	CDS	6835652	6835873	.	+	1	gene_id "St18"; gene_name "St18"; p_id "P19361"; transcript_id "NM_001244692"; tss_id "TSS25246";
chr1	unknown	CDS	6835652	6835873	.	+	1	gene_id "St18"; gene_name "St18"; p_id "P19361"; transcript_id "NM_173868"; tss_id "TSS23158";
chr1	unknown	CDS	6835652	6835873	.	+	1	gene_id "St18"; gene_name "St18"; p_id "P19361"; transcript_id "NM_001244693"; tss_id "TSS25246";
chr1	unknown	exon	6835652	6835873	.	+	.	gene_id "St18"; gene_name "St18"; transcript_id "NR_045189"; tss_id "TSS23158";
chr1	unknown	exon	6835652	6835873	.	+	.	gene_id "St18"; gene_name "St18"; p_id "P19361"; transcript_id "NM_001244692"; tss_id "TSS25246";
chr1	unknown	exon	6835652	6835873	.	+	.	gene_id "St18"; gene_name "St18"; p_id "P19361"; transcript_id "NM_173868"; tss_id "TSS23158";
chr1	unknown	exon	6835652	6835873	.	+	.	gene_id "St18"; gene_name "St18"; transcript_id "NR_045188"; tss_id "TSS23158";
chr1	unknown	exon	6835652	6835873	.	+	.	gene_id "St18"; gene_name "St18"; p_id "P19361"; transcript_id "NM_001244693"; tss_id "TSS25246";
chr1	unknown	CDS	6838988	6839076	.	+	1	gene_id "St18"; gene_name "St18"; p_id "P19361"; transcript_id "NM_001244692"; tss_id "TSS25246";
chr1	unknown	CDS	6838988	6839076	.	+	1	gene_id "St18"; gene_name "St18"; p_id "P19361"; transcript_id "NM_173868"; tss_id "TSS23158";
chr1	unknown	CDS	6838988	6839076	.	+	1	gene_id "St18"; gene_name "St18"; p_id "P19361"; transcript_id "NM_001244693"; tss_id "TSS25246";
chr1	unknown	exon	6838988	6839076	.	+	.	gene_id "St18"; gene_name "St18"; transcript_id "NR_045189"; tss_id "TSS23158";
chr1	unknown	exon	6838988	6839076	.	+	.	gene_id "St18"; gene_name "St18"; p_id "P19361"; transcript_id "NM_001244692"; tss_id "TSS25246";
chr1	unknown	exon	6838988	6839076	.	+	.	gene_id "St18"; gene_name "St18"; p_id "P19361"; transcript_id "NM_173868"; tss_id "TSS23158";
chr1	unknown	exon	6838988	6839076	.	+	.	gene_id "St18"; gene_name "St18"; transcript_id "NR_045188"; tss_id "TSS23158";
chr1	unknown	exon	6838988	6839076	.	+	.	gene_id "St18"; gene_name "St18"; p_id "P19361"; transcript_id "NM_001244693"; tss_id "TSS25246";
chr1	unknown	CDS	6845450	6845553	.	+	2	gene_id "St18"; gene_name "St18"; p_id "P19361"; transcript_id "NM_001244692"; tss_id "TSS25246";
chr1	unknown	CDS	6845450	6845553	.	+	2	gene_id "St18"; gene_name "St18"; p_id "P19361"; transcript_id "NM_173868"; tss_id "TSS23158";
chr1	unknown	CDS	6845450	6845553	.	+	2	gene_id "St18"; gene_name "St18"; p_id "P19361"; transcript_id "NM_001244693"; tss_id "TSS25246";
chr1	unknown	exon	6845450	6845553	.	+	.	gene_id "St18"; gene_name "St18"; transcript_id "NR_045189"; tss_id "TSS23158";
chr1	unknown	exon	6845450	6845553	.	+	.	gene_id "St18"; gene_name "St18"; p_id "P19361"; transcript_id "NM_001244692"; tss_id "TSS25246";
chr1	unknown	exon	6845450	6845553	.	+	.	gene_id "St18"; gene_name "St18"; p_id "P19361"; transcript_id "NM_173868"; tss_id "TSS23158";
chr1	unknown	exon	6845450	6845553	.	+	.	gene_id "St18"; gene_name "St18"; transcript_id "NR_045188"; tss_id "TSS23158";
chr1	unknown	exon	6845450	6845553	.	+	.	gene_id "St18"; gene_name "St18"; p_id "P19361"; transcript_id "NM_001244693"; tss_id "TSS25246";
chr1	unknown	CDS	6847381	6847524	.	+	0	gene_id "St18"; gene_name "St18"; p_id "P19361"; transcript_id "NM_001244692"; tss_id "TSS25246";
chr1	unknown	CDS	6847381	6847524	.	+	0	gene_id "St18"; gene_name "St18"; p_id "P19361"; transcript_id "NM_173868"; tss_id "TSS23158";
chr1	unknown	CDS	6847381	6847524	.	+	0	gene_id "St18"; gene_name "St18"; p_id "P19361"; transcript_id "NM_001244693"; tss_id "TSS25246";
chr1	unknown	exon	6847381	6847524	.	+	.	gene_id "St18"; gene_name "St18"; transcript_id "NR_045189"; tss_id "TSS23158";
chr1	unknown	exon	6847381	6847524	.	+	.	gene_id "St18"; gene_name "St18"; p_id "P19361"; transcript_id "NM_001244692"; tss_id "TSS25246";
chr1	unknown	exon	6847381	6847524	.	+	.	gene_id "St18"; gene_name "St18"; p_id "P19361"; transcript_id "NM_173868"; tss_id "TSS23158";
chr1	unknown	exon	6847381	6847524	.	+	.	gene_id "St18"; gene_name "St18"; transcript_id "NR_045188"; tss_id "TSS23158";
chr1	unknown	exon	6847381	6847524	.	+	.	gene_id "St18"; gene_name "St18"; p_id "P19361"; transcript_id "NM_001244693"; tss_id "TSS25246";
chr1	unknown	CDS	6848541	6848678	.	+	0	gene_id "St18"; gene_name "St18"; p_id "P19361"; transcript_id "NM_001244692"; tss_id "TSS25246";
chr1	unknown	CDS	6848541	6848678	.	+	0	gene_id "St18"; gene_name "St18"; p_id "P19361"; transcript_id "NM_173868"; tss_id "TSS23158";
chr1	unknown	CDS	6848541	6848678	.	+	0	gene_id "St18"; gene_name "St18"; p_id "P19361"; transcript_id "NM_001244693"; tss_id "TSS25246";
chr1	unknown	exon	6848541	6851021	.	+	.	gene_id "St18"; gene_name "St18"; transcript_id "NR_045189"; tss_id "TSS23158";
chr1	unknown	exon	6848541	6851021	.	+	.	gene_id "St18"; gene_name "St18"; p_id "P19361"; transcript_id "NM_001244692"; tss_id "TSS25246";
chr1	unknown	exon	6848541	6851021	.	+	.	gene_id "St18"; gene_name "St18"; p_id "P19361"; transcript_id "NM_173868"; tss_id "TSS23158";
chr1	unknown	exon	6848541	6851021	.	+	.	gene_id "St18"; gene_name "St18"; transcript_id "NR_045188"; tss_id "TSS23158";
chr1	unknown	exon	6848541	6851021	.	+	.	gene_id "St18"; gene_name "St18"; p_id "P19361"; transcript_id "NM_001244693"; tss_id "TSS25246";
chr1	unknown	stop_codon	6848679	6848681	.	+	.	gene_id "St18"; gene_name "St18"; p_id "P19361"; transcript_id "NM_001244692"; tss_id "TSS25246";
chr1	unknown	stop_codon	6848679	6848681	.	+	.	gene_id "St18"; gene_name "St18"; p_id "P19361"; transcript_id "NM_173868"; tss_id "TSS23158";
chr1	unknown	stop_codon	6848679	6848681	.	+	.	gene_id "St18"; gene_name "St18"; p_id "P19361"; transcript_id "NM_001244693"; tss_id "TSS25246";
chr1	unknown	exon	7079001	7079297	.	+	.	gene_id "Pcmtd1"; gene_name "Pcmtd1"; p_id "P3480"; transcript_id "NM_183028"; tss_id "TSS12734";
chr1	unknown	exon	7110275	7110696	.	+	.	gene_id "Pcmtd1"; gene_name "Pcmtd1"; p_id "P3480"; transcript_id "NM_183028"; tss_id "TSS12734";
chr1	unknown	CDS	7110390	7110696	.	+	0	gene_id "Pcmtd1"; gene_name "Pcmtd1"; p_id "P3480"; transcript_id "NM_183028"; tss_id "TSS12734";
chr1	unknown	start_codon	7110390	7110392	.	+	.	gene_id "Pcmtd1"; gene_name "Pcmtd1"; p_id "P3480"; transcript_id "NM_183028"; tss_id "TSS12734";
chr1	unknown	CDS	7137718	7137820	.	+	2	gene_id "Pcmtd1"; gene_name "Pcmtd1"; p_id "P3480"; transcript_id "NM_183028"; tss_id "TSS12734";
chr1	unknown	exon	7137718	7137820	.	+	.	gene_id "Pcmtd1"; gene_name "Pcmtd1"; p_id "P3480"; transcript_id "NM_183028"; tss_id "TSS12734";
chr1	unknown	CDS	7150973	7151144	.	+	1	gene_id "Pcmtd1"; gene_name "Pcmtd1"; p_id "P3480"; transcript_id "NM_183028"; tss_id "TSS12734";
chr1	unknown	exon	7150973	7151144	.	+	.	gene_id "Pcmtd1"; gene_name "Pcmtd1"; p_id "P3480"; transcript_id "NM_183028"; tss_id "TSS12734";
chr1	unknown	CDS	7153329	7153452	.	+	0	gene_id "Pcmtd1"; gene_name "Pcmtd1"; p_id "P3480"; transcript_id "NM_183028"; tss_id "TSS12734";
chr1	unknown	exon	7153329	7153452	.	+	.	gene_id "Pcmtd1"; gene_name "Pcmtd1"; p_id "P3480"; transcript_id "NM_183028"; tss_id "TSS12734";
chr1	unknown	CDS	7159596	7159960	.	+	2	gene_id "Pcmtd1"; gene_name "Pcmtd1"; p_id "P3480"; transcript_id "NM_183028"; tss_id "TSS12734";
chr1	unknown	exon	7159596	7163709	.	+	.	gene_id "Pcmtd1"; gene_name "Pcmtd1"; p_id "P3480"; transcript_id "NM_183028"; tss_id "TSS12734";
chr1	unknown	stop_codon	7159961	7159963	.	+	.	gene_id "Pcmtd1"; gene_name "Pcmtd1"; p_id "P3480"; transcript_id "NM_183028"; tss_id "TSS12734";
chr1	unknown	exon	8349820	8353714	.	-	.	gene_id "Sntg1"; gene_name "Sntg1"; p_id "P22935"; transcript_id "NM_001290390"; tss_id "TSS24602";
chr1	unknown	exon	8349820	8353714	.	-	.	gene_id "Sntg1"; gene_name "Sntg1"; p_id "P2095"; transcript_id "NM_027671"; tss_id "TSS24602";
chr1	unknown	exon	8349820	8353714	.	-	.	gene_id "Sntg1"; gene_name "Sntg1"; p_id "P2095"; transcript_id "NM_001290393"; tss_id "TSS24602";
chr1	unknown	exon	8349820	8353714	.	-	.	gene_id "Sntg1"; gene_name "Sntg1"; p_id "P14356"; transcript_id "NM_001290392"; tss_id "TSS24602";
chr1	unknown	stop_codon	8353556	8353558	.	-	.	gene_id "Sntg1"; gene_name "Sntg1"; p_id "P22935"; transcript_id "NM_001290390"; tss_id "TSS24602";
chr1	unknown	stop_codon	8353556	8353558	.	-	.	gene_id "Sntg1"; gene_name "Sntg1"; p_id "P2095"; transcript_id "NM_027671"; tss_id "TSS24602";
chr1	unknown	stop_codon	8353556	8353558	.	-	.	gene_id "Sntg1"; gene_name "Sntg1"; p_id "P2095"; transcript_id "NM_001290393"; tss_id "TSS24602";
chr1	unknown	stop_codon	8353556	8353558	.	-	.	gene_id "Sntg1"; gene_name "Sntg1"; p_id "P14356"; transcript_id "NM_001290392"; tss_id "TSS24602";
chr1	unknown	CDS	8353559	8353714	.	-	0	gene_id "Sntg1"; gene_name "Sntg1"; p_id "P22935"; transcript_id "NM_001290390"; tss_id "TSS24602";
chr1	unknown	CDS	8353559	8353714	.	-	0	gene_id "Sntg1"; gene_name "Sntg1"; p_id "P2095"; transcript_id "NM_027671"; tss_id "TSS24602";
chr1	unknown	CDS	8353559	8353714	.	-	0	gene_id "Sntg1"; gene_name "Sntg1"; p_id "P2095"; transcript_id "NM_001290393"; tss_id "TSS24602";
chr1	unknown	CDS	8353559	8353714	.	-	0	gene_id "Sntg1"; gene_name "Sntg1"; p_id "P14356"; transcript_id "NM_001290392"; tss_id "TSS24602";
chr1	unknown	CDS	8404284	8404394	.	-	0	gene_id "Sntg1"; gene_name "Sntg1"; p_id "P22935"; transcript_id "NM_001290390"; tss_id "TSS24602";
chr1	unknown	CDS	8404284	8404394	.	-	0	gene_id "Sntg1"; gene_name "Sntg1"; p_id "P2095"; transcript_id "NM_027671"; tss_id "TSS24602";
chr1	unknown	CDS	8404284	8404394	.	-	0	gene_id "Sntg1"; gene_name "Sntg1"; p_id "P2095"; transcript_id "NM_001290393"; tss_id "TSS24602";
chr1	unknown	CDS	8404284	8404394	.	-	0	gene_id "Sntg1"; gene_name "Sntg1"; p_id "P14356"; transcript_id "NM_001290392"; tss_id "TSS24602";
chr1	unknown	exon	8404284	8404394	.	-	.	gene_id "Sntg1"; gene_name "Sntg1"; p_id "P22935"; transcript_id "NM_001290390"; tss_id "TSS24602";
chr1	unknown	exon	8404284	8404394	.	-	.	gene_id "Sntg1"; gene_name "Sntg1"; p_id "P2095"; transcript_id "NM_027671"; tss_id "TSS24602";
chr1	unknown	exon	8404284	8404394	.	-	.	gene_id "Sntg1"; gene_name "Sntg1"; p_id "P2095"; transcript_id "NM_001290393"; tss_id "TSS24602";
chr1	unknown	exon	8404284	8404394	.	-	.	gene_id "Sntg1"; gene_name "Sntg1"; p_id "P14356"; transcript_id "NM_001290392"; tss_id "TSS24602";
chr1	unknown	CDS	8435108	8435200	.	-	0	gene_id "Sntg1"; gene_name "Sntg1"; p_id "P22935"; transcript_id "NM_001290390"; tss_id "TSS24602";
chr1	unknown	CDS	8435108	8435200	.	-	0	gene_id "Sntg1"; gene_name "Sntg1"; p_id "P2095"; transcript_id "NM_027671"; tss_id "TSS24602";
chr1	unknown	CDS	8435108	8435200	.	-	0	gene_id "Sntg1"; gene_name "Sntg1"; p_id "P2095"; transcript_id "NM_001290393"; tss_id "TSS24602";
chr1	unknown	CDS	8435108	8435200	.	-	0	gene_id "Sntg1"; gene_name "Sntg1"; p_id "P14356"; transcript_id "NM_001290392"; tss_id "TSS24602";
chr1	unknown	exon	8435108	8435200	.	-	.	gene_id "Sntg1"; gene_name "Sntg1"; p_id "P22935"; transcript_id "NM_001290390"; tss_id "TSS24602";
chr1	unknown	exon	8435108	8435200	.	-	.	gene_id "Sntg1"; gene_name "Sntg1"; p_id "P2095"; transcript_id "NM_027671"; tss_id "TSS24602";
chr1	unknown	exon	8435108	8435200	.	-	.	gene_id "Sntg1"; gene_name "Sntg1"; p_id "P2095"; transcript_id "NM_001290393"; tss_id "TSS24602";
chr1	unknown	exon	8435108	8435200	.	-	.	gene_id "Sntg1"; gene_name "Sntg1"; p_id "P14356"; transcript_id "NM_001290392"; tss_id "TSS24602";
chr1	unknown	CDS	8438061	8438213	.	-	0	gene_id "Sntg1"; gene_name "Sntg1"; p_id "P22935"; transcript_id "NM_001290390"; tss_id "TSS24602";
chr1	unknown	CDS	8438061	8438213	.	-	0	gene_id "Sntg1"; gene_name "Sntg1"; p_id "P2095"; transcript_id "NM_027671"; tss_id "TSS24602";
chr1	unknown	CDS	8438061	8438213	.	-	0	gene_id "Sntg1"; gene_name "Sntg1"; p_id "P2095"; transcript_id "NM_001290393"; tss_id "TSS24602";
chr1	unknown	CDS	8438061	8438213	.	-	0	gene_id "Sntg1"; gene_name "Sntg1"; p_id "P14356"; transcript_id "NM_001290392"; tss_id "TSS24602";
chr1	unknown	exon	8438061	8438213	.	-	.	gene_id "Sntg1"; gene_name "Sntg1"; p_id "P22935"; transcript_id "NM_001290390"; tss_id "TSS24602";
chr1	unknown	exon	8438061	8438213	.	-	.	gene_id "Sntg1"; gene_name "Sntg1"; p_id "P2095"; transcript_id "NM_027671"; tss_id "TSS24602";
chr1	unknown	exon	8438061	8438213	.	-	.	gene_id "Sntg1"; gene_name "Sntg1"; p_id "P2095"; transcript_id "NM_001290393"; tss_id "TSS24602";
chr1	unknown	exon	8438061	8438213	.	-	.	gene_id "Sntg1"; gene_name "Sntg1"; p_id "P14356"; transcript_id "NM_001290392"; tss_id "TSS24602";
chr1	unknown	CDS	8453475	8453546	.	-	0	gene_id "Sntg1"; gene_name "Sntg1"; p_id "P22935"; transcript_id "NM_001290390"; tss_id "TSS24602";
chr1	unknown	CDS	8453475	8453546	.	-	0	gene_id "Sntg1"; gene_name "Sntg1"; p_id "P2095"; transcript_id "NM_027671"; tss_id "TSS24602";
chr1	unknown	CDS	8453475	8453546	.	-	0	gene_id "Sntg1"; gene_name "Sntg1"; p_id "P2095"; transcript_id "NM_001290393"; tss_id "TSS24602";
chr1	unknown	CDS	8453475	8453546	.	-	0	gene_id "Sntg1"; gene_name "Sntg1"; p_id "P14356"; transcript_id "NM_001290392"; tss_id "TSS24602";
chr1	unknown	exon	8453475	8453546	.	-	.	gene_id "Sntg1"; gene_name "Sntg1"; p_id "P22935"; transcript_id "NM_001290390"; tss_id "TSS24602";
chr1	unknown	exon	8453475	8453546	.	-	.	gene_id "Sntg1"; gene_name "Sntg1"; p_id "P2095"; transcript_id "NM_027671"; tss_id "TSS24602";
chr1	unknown	exon	8453475	8453546	.	-	.	gene_id "Sntg1"; gene_name "Sntg1"; p_id "P2095"; transcript_id "NM_001290393"; tss_id "TSS24602";
chr1	unknown	exon	8453475	8453546	.	-	.	gene_id "Sntg1"; gene_name "Sntg1"; p_id "P14356"; transcript_id "NM_001290392"; tss_id "TSS24602";
chr1	unknown	CDS	8455518	8455634	.	-	0	gene_id "Sntg1"; gene_name "Sntg1"; p_id "P22935"; transcript_id "NM_001290390"; tss_id "TSS24602";
chr1	unknown	CDS	8455518	8455634	.	-	0	gene_id "Sntg1"; gene_name "Sntg1"; p_id "P2095"; transcript_id "NM_027671"; tss_id "TSS24602";
chr1	unknown	CDS	8455518	8455634	.	-	0	gene_id "Sntg1"; gene_name "Sntg1"; p_id "P2095"; transcript_id "NM_001290393"; tss_id "TSS24602";
chr1	unknown	CDS	8455518	8455634	.	-	0	gene_id "Sntg1"; gene_name "Sntg1"; p_id "P14356"; transcript_id "NM_001290392"; tss_id "TSS24602";
chr1	unknown	exon	8455518	8455634	.	-	.	gene_id "Sntg1"; gene_name "Sntg1"; p_id "P22935"; transcript_id "NM_001290390"; tss_id "TSS24602";
chr1	unknown	exon	8455518	8455634	.	-	.	gene_id "Sntg1"; gene_name "Sntg1"; p_id "P2095"; transcript_id "NM_027671"; tss_id "TSS24602";
chr1	unknown	exon	8455518	8455634	.	-	.	gene_id "Sntg1"; gene_name "Sntg1"; p_id "P2095"; transcript_id "NM_001290393"; tss_id "TSS24602";
chr1	unknown	exon	8455518	8455634	.	-	.	gene_id "Sntg1"; gene_name "Sntg1"; p_id "P14356"; transcript_id "NM_001290392"; tss_id "TSS24602";
chr1	unknown	CDS	8544806	8544844	.	-	0	gene_id "Sntg1"; gene_name "Sntg1"; p_id "P22935"; transcript_id "NM_001290390"; tss_id "TSS24602";
chr1	unknown	CDS	8544806	8544844	.	-	0	gene_id "Sntg1"; gene_name "Sntg1"; p_id "P2095"; transcript_id "NM_027671"; tss_id "TSS24602";
chr1	unknown	CDS	8544806	8544844	.	-	0	gene_id "Sntg1"; gene_name "Sntg1"; p_id "P2095"; transcript_id "NM_001290393"; tss_id "TSS24602";
chr1	unknown	CDS	8544806	8544844	.	-	0	gene_id "Sntg1"; gene_name "Sntg1"; p_id "P14356"; transcript_id "NM_001290392"; tss_id "TSS24602";
chr1	unknown	exon	8544806	8544844	.	-	.	gene_id "Sntg1"; gene_name "Sntg1"; p_id "P22935"; transcript_id "NM_001290390"; tss_id "TSS24602";
chr1	unknown	exon	8544806	8544844	.	-	.	gene_id "Sntg1"; gene_name "Sntg1"; p_id "P2095"; transcript_id "NM_027671"; tss_id "TSS24602";
chr1	unknown	exon	8544806	8544844	.	-	.	gene_id "Sntg1"; gene_name "Sntg1"; p_id "P2095"; transcript_id "NM_001290393"; tss_id "TSS24602";
chr1	unknown	exon	8544806	8544844	.	-	.	gene_id "Sntg1"; gene_name "Sntg1"; p_id "P14356"; transcript_id "NM_001290392"; tss_id "TSS24602";
chr1	unknown	CDS	8573286	8573339	.	-	0	gene_id "Sntg1"; gene_name "Sntg1"; p_id "P14356"; transcript_id "NM_001290392"; tss_id "TSS24602";
chr1	unknown	CDS	8573286	8573415	.	-	1	gene_id "Sntg1"; gene_name "Sntg1"; p_id "P22935"; transcript_id "NM_001290390"; tss_id "TSS24602";
chr1	unknown	CDS	8573286	8573415	.	-	1	gene_id "Sntg1"; gene_name "Sntg1"; p_id "P2095"; transcript_id "NM_027671"; tss_id "TSS24602";
chr1	unknown	CDS	8573286	8573415	.	-	1	gene_id "Sntg1"; gene_name "Sntg1"; p_id "P2095"; transcript_id "NM_001290393"; tss_id "TSS24602";
chr1	unknown	exon	8573286	8573415	.	-	.	gene_id "Sntg1"; gene_name "Sntg1"; p_id "P22935"; transcript_id "NM_001290390"; tss_id "TSS24602";
chr1	unknown	exon	8573286	8573415	.	-	.	gene_id "Sntg1"; gene_name "Sntg1"; p_id "P2095"; transcript_id "NM_027671"; tss_id "TSS24602";
chr1	unknown	exon	8573286	8573415	.	-	.	gene_id "Sntg1"; gene_name "Sntg1"; p_id "P2095"; transcript_id "NM_001290393"; tss_id "TSS24602";
chr1	unknown	exon	8573286	8573415	.	-	.	gene_id "Sntg1"; gene_name "Sntg1"; p_id "P14356"; transcript_id "NM_001290392"; tss_id "TSS24602";
chr1	unknown	start_codon	8573337	8573339	.	-	.	gene_id "Sntg1"; gene_name "Sntg1"; p_id "P14356"; transcript_id "NM_001290392"; tss_id "TSS24602";
chr1	unknown	CDS	8585493	8585623	.	-	0	gene_id "Sntg1"; gene_name "Sntg1"; p_id "P22935"; transcript_id "NM_001290390"; tss_id "TSS24602";
chr1	unknown	CDS	8585493	8585623	.	-	0	gene_id "Sntg1"; gene_name "Sntg1"; p_id "P2095"; transcript_id "NM_027671"; tss_id "TSS24602";
chr1	unknown	CDS	8585493	8585623	.	-	0	gene_id "Sntg1"; gene_name "Sntg1"; p_id "P2095"; transcript_id "NM_001290393"; tss_id "TSS24602";
chr1	unknown	exon	8585493	8585623	.	-	.	gene_id "Sntg1"; gene_name "Sntg1"; p_id "P22935"; transcript_id "NM_001290390"; tss_id "TSS24602";
chr1	unknown	exon	8585493	8585623	.	-	.	gene_id "Sntg1"; gene_name "Sntg1"; p_id "P2095"; transcript_id "NM_027671"; tss_id "TSS24602";
chr1	unknown	exon	8585493	8585623	.	-	.	gene_id "Sntg1"; gene_name "Sntg1"; p_id "P2095"; transcript_id "NM_001290393"; tss_id "TSS24602";
chr1	unknown	CDS	8597151	8597233	.	-	2	gene_id "Sntg1"; gene_name "Sntg1"; p_id "P22935"; transcript_id "NM_001290390"; tss_id "TSS24602";
chr1	unknown	CDS	8597151	8597233	.	-	2	gene_id "Sntg1"; gene_name "Sntg1"; p_id "P2095"; transcript_id "NM_027671"; tss_id "TSS24602";
chr1	unknown	CDS	8597151	8597233	.	-	2	gene_id "Sntg1"; gene_name "Sntg1"; p_id "P2095"; transcript_id "NM_001290393"; tss_id "TSS24602";
chr1	unknown	exon	8597151	8597233	.	-	.	gene_id "Sntg1"; gene_name "Sntg1"; p_id "P22935"; transcript_id "NM_001290390"; tss_id "TSS24602";
chr1	unknown	exon	8597151	8597233	.	-	.	gene_id "Sntg1"; gene_name "Sntg1"; p_id "P2095"; transcript_id "NM_027671"; tss_id "TSS24602";
chr1	unknown	exon	8597151	8597233	.	-	.	gene_id "Sntg1"; gene_name "Sntg1"; p_id "P2095"; transcript_id "NM_001290393"; tss_id "TSS24602";
chr1	unknown	CDS	8614860	8614962	.	-	0	gene_id "Sntg1"; gene_name "Sntg1"; p_id "P22935"; transcript_id "NM_001290390"; tss_id "TSS24602";
chr1	unknown	CDS	8614860	8614962	.	-	0	gene_id "Sntg1"; gene_name "Sntg1"; p_id "P2095"; transcript_id "NM_027671"; tss_id "TSS24602";
chr1	unknown	CDS	8614860	8614962	.	-	0	gene_id "Sntg1"; gene_name "Sntg1"; p_id "P2095"; transcript_id "NM_001290393"; tss_id "TSS24602";
chr1	unknown	exon	8614860	8614962	.	-	.	gene_id "Sntg1"; gene_name "Sntg1"; p_id "P22935"; transcript_id "NM_001290390"; tss_id "TSS24602";
chr1	unknown	exon	8614860	8614962	.	-	.	gene_id "Sntg1"; gene_name "Sntg1"; p_id "P2095"; transcript_id "NM_027671"; tss_id "TSS24602";
chr1	unknown	exon	8614860	8614962	.	-	.	gene_id "Sntg1"; gene_name "Sntg1"; p_id "P2095"; transcript_id "NM_001290393"; tss_id "TSS24602";
chr1	unknown	exon	8614860	8614962	.	-	.	gene_id "Sntg1"; gene_name "Sntg1"; p_id "P14356"; transcript_id "NM_001290392"; tss_id "TSS24602";
chr1	unknown	CDS	8667888	8667929	.	-	0	gene_id "Sntg1"; gene_name "Sntg1"; p_id "P22935"; transcript_id "NM_001290390"; tss_id "TSS24602";
chr1	unknown	CDS	8667888	8667929	.	-	0	gene_id "Sntg1"; gene_name "Sntg1"; p_id "P2095"; transcript_id "NM_027671"; tss_id "TSS24602";
chr1	unknown	CDS	8667888	8667929	.	-	0	gene_id "Sntg1"; gene_name "Sntg1"; p_id "P2095"; transcript_id "NM_001290393"; tss_id "TSS24602";
chr1	unknown	exon	8667888	8667929	.	-	.	gene_id "Sntg1"; gene_name "Sntg1"; p_id "P22935"; transcript_id "NM_001290390"; tss_id "TSS24602";
chr1	unknown	exon	8667888	8667929	.	-	.	gene_id "Sntg1"; gene_name "Sntg1"; p_id "P2095"; transcript_id "NM_027671"; tss_id "TSS24602";
chr1	unknown	exon	8667888	8667929	.	-	.	gene_id "Sntg1"; gene_name "Sntg1"; p_id "P2095"; transcript_id "NM_001290393"; tss_id "TSS24602";
chr1	unknown	exon	8667888	8667929	.	-	.	gene_id "Sntg1"; gene_name "Sntg1"; p_id "P14356"; transcript_id "NM_001290392"; tss_id "TSS24602";
chr1	unknown	CDS	8668018	8668058	.	-	2	gene_id "Sntg1"; gene_name "Sntg1"; p_id "P22935"; transcript_id "NM_001290390"; tss_id "TSS24602";
chr1	unknown	CDS	8668018	8668061	.	-	2	gene_id "Sntg1"; gene_name "Sntg1"; p_id "P2095"; transcript_id "NM_027671"; tss_id "TSS24602";
chr1	unknown	CDS	8668018	8668061	.	-	2	gene_id "Sntg1"; gene_name "Sntg1"; p_id "P2095"; transcript_id "NM_001290393"; tss_id "TSS24602";
chr1	unknown	exon	8668018	8668058	.	-	.	gene_id "Sntg1"; gene_name "Sntg1"; p_id "P22935"; transcript_id "NM_001290390"; tss_id "TSS24602";
chr1	unknown	exon	8668018	8668061	.	-	.	gene_id "Sntg1"; gene_name "Sntg1"; p_id "P2095"; transcript_id "NM_027671"; tss_id "TSS24602";
chr1	unknown	exon	8668018	8668061	.	-	.	gene_id "Sntg1"; gene_name "Sntg1"; p_id "P2095"; transcript_id "NM_001290393"; tss_id "TSS24602";
chr1	unknown	exon	8668018	8668061	.	-	.	gene_id "Sntg1"; gene_name "Sntg1"; p_id "P14356"; transcript_id "NM_001290392"; tss_id "TSS24602";
chr1	unknown	CDS	8669154	8669211	.	-	0	gene_id "Sntg1"; gene_name "Sntg1"; p_id "P22935"; transcript_id "NM_001290390"; tss_id "TSS24602";
chr1	unknown	CDS	8669154	8669211	.	-	0	gene_id "Sntg1"; gene_name "Sntg1"; p_id "P2095"; transcript_id "NM_027671"; tss_id "TSS24602";
chr1	unknown	CDS	8669154	8669211	.	-	0	gene_id "Sntg1"; gene_name "Sntg1"; p_id "P2095"; transcript_id "NM_001290393"; tss_id "TSS24602";
chr1	unknown	exon	8669154	8669211	.	-	.	gene_id "Sntg1"; gene_name "Sntg1"; p_id "P22935"; transcript_id "NM_001290390"; tss_id "TSS24602";
chr1	unknown	exon	8669154	8669211	.	-	.	gene_id "Sntg1"; gene_name "Sntg1"; p_id "P2095"; transcript_id "NM_027671"; tss_id "TSS24602";
chr1	unknown	exon	8669154	8669211	.	-	.	gene_id "Sntg1"; gene_name "Sntg1"; p_id "P2095"; transcript_id "NM_001290393"; tss_id "TSS24602";
chr1	unknown	exon	8669154	8669211	.	-	.	gene_id "Sntg1"; gene_name "Sntg1"; p_id "P14356"; transcript_id "NM_001290392"; tss_id "TSS24602";
chr1	unknown	CDS	8672054	8672110	.	-	0	gene_id "Sntg1"; gene_name "Sntg1"; p_id "P22935"; transcript_id "NM_001290390"; tss_id "TSS24602";
chr1	unknown	CDS	8672054	8672110	.	-	0	gene_id "Sntg1"; gene_name "Sntg1"; p_id "P2095"; transcript_id "NM_027671"; tss_id "TSS24602";
chr1	unknown	CDS	8672054	8672110	.	-	0	gene_id "Sntg1"; gene_name "Sntg1"; p_id "P2095"; transcript_id "NM_001290393"; tss_id "TSS24602";
chr1	unknown	exon	8672054	8672110	.	-	.	gene_id "Sntg1"; gene_name "Sntg1"; p_id "P22935"; transcript_id "NM_001290390"; tss_id "TSS24602";
chr1	unknown	exon	8672054	8672110	.	-	.	gene_id "Sntg1"; gene_name "Sntg1"; p_id "P2095"; transcript_id "NM_027671"; tss_id "TSS24602";
chr1	unknown	exon	8672054	8672110	.	-	.	gene_id "Sntg1"; gene_name "Sntg1"; p_id "P2095"; transcript_id "NM_001290393"; tss_id "TSS24602";
chr1	unknown	exon	8672054	8672110	.	-	.	gene_id "Sntg1"; gene_name "Sntg1"; p_id "P14356"; transcript_id "NM_001290392"; tss_id "TSS24602";
chr1	unknown	CDS	8772844	8772978	.	-	0	gene_id "Sntg1"; gene_name "Sntg1"; p_id "P22935"; transcript_id "NM_001290390"; tss_id "TSS24602";
chr1	unknown	CDS	8772844	8772978	.	-	0	gene_id "Sntg1"; gene_name "Sntg1"; p_id "P2095"; transcript_id "NM_027671"; tss_id "TSS24602";
chr1	unknown	CDS	8772844	8772978	.	-	0	gene_id "Sntg1"; gene_name "Sntg1"; p_id "P2095"; transcript_id "NM_001290393"; tss_id "TSS24602";
chr1	unknown	exon	8772844	8772978	.	-	.	gene_id "Sntg1"; gene_name "Sntg1"; p_id "P22935"; transcript_id "NM_001290390"; tss_id "TSS24602";
chr1	unknown	exon	8772844	8772978	.	-	.	gene_id "Sntg1"; gene_name "Sntg1"; p_id "P2095"; transcript_id "NM_027671"; tss_id "TSS24602";
chr1	unknown	exon	8772844	8772978	.	-	.	gene_id "Sntg1"; gene_name "Sntg1"; p_id "P2095"; transcript_id "NM_001290393"; tss_id "TSS24602";
chr1	unknown	exon	8772844	8772978	.	-	.	gene_id "Sntg1"; gene_name "Sntg1"; p_id "P14356"; transcript_id "NM_001290392"; tss_id "TSS24602";
chr1	unknown	CDS	8793998	8794024	.	-	0	gene_id "Sntg1"; gene_name "Sntg1"; p_id "P22935"; transcript_id "NM_001290390"; tss_id "TSS24602";
chr1	unknown	CDS	8793998	8794024	.	-	0	gene_id "Sntg1"; gene_name "Sntg1"; p_id "P2095"; transcript_id "NM_027671"; tss_id "TSS24602";
chr1	unknown	CDS	8793998	8794024	.	-	0	gene_id "Sntg1"; gene_name "Sntg1"; p_id "P2095"; transcript_id "NM_001290393"; tss_id "TSS24602";
chr1	unknown	exon	8793998	8794051	.	-	.	gene_id "Sntg1"; gene_name "Sntg1"; p_id "P22935"; transcript_id "NM_001290390"; tss_id "TSS24602";
chr1	unknown	exon	8793998	8794051	.	-	.	gene_id "Sntg1"; gene_name "Sntg1"; p_id "P2095"; transcript_id "NM_027671"; tss_id "TSS24602";
chr1	unknown	exon	8793998	8794051	.	-	.	gene_id "Sntg1"; gene_name "Sntg1"; p_id "P2095"; transcript_id "NM_001290393"; tss_id "TSS24602";
chr1	unknown	exon	8793998	8794051	.	-	.	gene_id "Sntg1"; gene_name "Sntg1"; p_id "P14356"; transcript_id "NM_001290392"; tss_id "TSS24602";
chr1	unknown	start_codon	8794022	8794024	.	-	.	gene_id "Sntg1"; gene_name "Sntg1"; p_id "P22935"; transcript_id "NM_001290390"; tss_id "TSS24602";
chr1	unknown	start_codon	8794022	8794024	.	-	.	gene_id "Sntg1"; gene_name "Sntg1"; p_id "P2095"; transcript_id "NM_027671"; tss_id "TSS24602";
chr1	unknown	start_codon	8794022	8794024	.	-	.	gene_id "Sntg1"; gene_name "Sntg1"; p_id "P2095"; transcript_id "NM_001290393"; tss_id "TSS24602";
chr1	unknown	exon	8872242	8872295	.	-	.	gene_id "Sntg1"; gene_name "Sntg1"; p_id "P22935"; transcript_id "NM_001290390"; tss_id "TSS24602";
chr1	unknown	exon	8872242	8872295	.	-	.	gene_id "Sntg1"; gene_name "Sntg1"; p_id "P2095"; transcript_id "NM_027671"; tss_id "TSS24602";
chr1	unknown	exon	8989267	8989330	.	-	.	gene_id "Sntg1"; gene_name "Sntg1"; p_id "P22935"; transcript_id "NM_001290390"; tss_id "TSS24602";
chr1	unknown	exon	8989267	8989330	.	-	.	gene_id "Sntg1"; gene_name "Sntg1"; p_id "P2095"; transcript_id "NM_027671"; tss_id "TSS24602";
chr1	unknown	exon	8989267	8989330	.	-	.	gene_id "Sntg1"; gene_name "Sntg1"; p_id "P2095"; transcript_id "NM_001290393"; tss_id "TSS24602";
chr1	unknown	exon	8989267	8989330	.	-	.	gene_id "Sntg1"; gene_name "Sntg1"; p_id "P14356"; transcript_id "NM_001290392"; tss_id "TSS24602";
chr1	unknown	exon	9193260	9193341	.	-	.	gene_id "Sntg1"; gene_name "Sntg1"; p_id "P22935"; transcript_id "NM_001290390"; tss_id "TSS24602";
chr1	unknown	exon	9193260	9193341	.	-	.	gene_id "Sntg1"; gene_name "Sntg1"; p_id "P2095"; transcript_id "NM_027671"; tss_id "TSS24602";
chr1	unknown	exon	9193260	9193341	.	-	.	gene_id "Sntg1"; gene_name "Sntg1"; p_id "P2095"; transcript_id "NM_001290393"; tss_id "TSS24602";
chr1	unknown	exon	9193260	9193341	.	-	.	gene_id "Sntg1"; gene_name "Sntg1"; p_id "P14356"; transcript_id "NM_001290392"; tss_id "TSS24602";
chr1	unknown	exon	9288214	9289958	.	-	.	gene_id "Sntg1"; gene_name "Sntg1"; p_id "P22935"; transcript_id "NM_001290390"; tss_id "TSS24602";
chr1	unknown	exon	9288214	9289958	.	-	.	gene_id "Sntg1"; gene_name "Sntg1"; p_id "P2095"; transcript_id "NM_027671"; tss_id "TSS24602";
chr1	unknown	exon	9288214	9289958	.	-	.	gene_id "Sntg1"; gene_name "Sntg1"; p_id "P2095"; transcript_id "NM_001290393"; tss_id "TSS24602";
chr1	unknown	exon	9288214	9289958	.	-	.	gene_id "Sntg1"; gene_name "Sntg1"; p_id "P14356"; transcript_id "NM_001290392"; tss_id "TSS24602";
chr1	unknown	exon	9535489	9537536	.	+	.	gene_id "Rrs1"; gene_name "Rrs1"; p_id "P25969"; transcript_id "NM_021511"; tss_id "TSS4494";
chr1	unknown	CDS	9535605	9536699	.	+	0	gene_id "Rrs1"; gene_name "Rrs1"; p_id "P25969"; transcript_id "NM_021511"; tss_id "TSS4494";
chr1	unknown	start_codon	9535605	9535607	.	+	.	gene_id "Rrs1"; gene_name "Rrs1"; p_id "P25969"; transcript_id "NM_021511"; tss_id "TSS4494";
chr1	unknown	stop_codon	9536700	9536702	.	+	.	gene_id "Rrs1"; gene_name "Rrs1"; p_id "P25969"; transcript_id "NM_021511"; tss_id "TSS4494";
chr1	unknown	exon	9538127	9538232	.	+	.	gene_id "Adhfe1"; gene_name "Adhfe1"; transcript_id "NR_027664"; tss_id "TSS7312";
chr1	unknown	exon	9538127	9538232	.	+	.	gene_id "Adhfe1"; gene_name "Adhfe1"; p_id "P601"; transcript_id "NM_175236"; tss_id "TSS7312";
chr1	unknown	CDS	9538174	9538232	.	+	0	gene_id "Adhfe1"; gene_name "Adhfe1"; p_id "P601"; transcript_id "NM_175236"; tss_id "TSS7312";
chr1	unknown	start_codon	9538174	9538176	.	+	.	gene_id "Adhfe1"; gene_name "Adhfe1"; p_id "P601"; transcript_id "NM_175236"; tss_id "TSS7312";
chr1	unknown	CDS	9539988	9540025	.	+	1	gene_id "Adhfe1"; gene_name "Adhfe1"; p_id "P601"; transcript_id "NM_175236"; tss_id "TSS7312";
chr1	unknown	exon	9539988	9540025	.	+	.	gene_id "Adhfe1"; gene_name "Adhfe1"; transcript_id "NR_027664"; tss_id "TSS7312";
chr1	unknown	exon	9539988	9540025	.	+	.	gene_id "Adhfe1"; gene_name "Adhfe1"; p_id "P601"; transcript_id "NM_175236"; tss_id "TSS7312";
chr1	unknown	CDS	9541798	9541838	.	+	2	gene_id "Adhfe1"; gene_name "Adhfe1"; p_id "P601"; transcript_id "NM_175236"; tss_id "TSS7312";
chr1	unknown	exon	9541798	9541838	.	+	.	gene_id "Adhfe1"; gene_name "Adhfe1"; p_id "P601"; transcript_id "NM_175236"; tss_id "TSS7312";
chr1	unknown	CDS	9543004	9543057	.	+	0	gene_id "Adhfe1"; gene_name "Adhfe1"; p_id "P601"; transcript_id "NM_175236"; tss_id "TSS7312";
chr1	unknown	exon	9543004	9543057	.	+	.	gene_id "Adhfe1"; gene_name "Adhfe1"; transcript_id "NR_027664"; tss_id "TSS7312";
chr1	unknown	exon	9543004	9543057	.	+	.	gene_id "Adhfe1"; gene_name "Adhfe1"; p_id "P601"; transcript_id "NM_175236"; tss_id "TSS7312";
chr1	unknown	CDS	9543399	9543553	.	+	0	gene_id "Adhfe1"; gene_name "Adhfe1"; p_id "P601"; transcript_id "NM_175236"; tss_id "TSS7312";
chr1	unknown	exon	9543399	9543553	.	+	.	gene_id "Adhfe1"; gene_name "Adhfe1"; transcript_id "NR_027664"; tss_id "TSS7312";
chr1	unknown	exon	9543399	9543553	.	+	.	gene_id "Adhfe1"; gene_name "Adhfe1"; p_id "P601"; transcript_id "NM_175236"; tss_id "TSS7312";
chr1	unknown	CDS	9543704	9543900	.	+	1	gene_id "Adhfe1"; gene_name "Adhfe1"; p_id "P601"; transcript_id "NM_175236"; tss_id "TSS7312";
chr1	unknown	exon	9543704	9543900	.	+	.	gene_id "Adhfe1"; gene_name "Adhfe1"; transcript_id "NR_027664"; tss_id "TSS7312";
chr1	unknown	exon	9543704	9543900	.	+	.	gene_id "Adhfe1"; gene_name "Adhfe1"; p_id "P601"; transcript_id "NM_175236"; tss_id "TSS7312";
chr1	unknown	CDS	9545619	9545696	.	+	2	gene_id "Adhfe1"; gene_name "Adhfe1"; p_id "P601"; transcript_id "NM_175236"; tss_id "TSS7312";
chr1	unknown	exon	9545619	9545696	.	+	.	gene_id "Adhfe1"; gene_name "Adhfe1"; transcript_id "NR_027664"; tss_id "TSS7312";
chr1	unknown	exon	9545619	9545696	.	+	.	gene_id "Adhfe1"; gene_name "Adhfe1"; p_id "P601"; transcript_id "NM_175236"; tss_id "TSS7312";
chr1	unknown	CDS	9547081	9547186	.	+	2	gene_id "Adhfe1"; gene_name "Adhfe1"; p_id "P601"; transcript_id "NM_175236"; tss_id "TSS7312";
chr1	unknown	exon	9547081	9547186	.	+	.	gene_id "Adhfe1"; gene_name "Adhfe1"; transcript_id "NR_027664"; tss_id "TSS7312";
chr1	unknown	exon	9547081	9547186	.	+	.	gene_id "Adhfe1"; gene_name "Adhfe1"; p_id "P601"; transcript_id "NM_175236"; tss_id "TSS7312";
chr1	unknown	CDS	9548214	9548366	.	+	1	gene_id "Adhfe1"; gene_name "Adhfe1"; p_id "P601"; transcript_id "NM_175236"; tss_id "TSS7312";
chr1	unknown	exon	9548214	9548366	.	+	.	gene_id "Adhfe1"; gene_name "Adhfe1"; transcript_id "NR_027664"; tss_id "TSS7312";
chr1	unknown	exon	9548214	9548366	.	+	.	gene_id "Adhfe1"; gene_name "Adhfe1"; p_id "P601"; transcript_id "NM_175236"; tss_id "TSS7312";
chr1	unknown	CDS	9550190	9550288	.	+	1	gene_id "Adhfe1"; gene_name "Adhfe1"; p_id "P601"; transcript_id "NM_175236"; tss_id "TSS7312";
chr1	unknown	exon	9550190	9550288	.	+	.	gene_id "Adhfe1"; gene_name "Adhfe1"; transcript_id "NR_027664"; tss_id "TSS7312";
chr1	unknown	exon	9550190	9550288	.	+	.	gene_id "Adhfe1"; gene_name "Adhfe1"; p_id "P601"; transcript_id "NM_175236"; tss_id "TSS7312";
chr1	unknown	exon	9550914	9551859	.	-	.	gene_id "2610203C22Rik"; gene_name "2610203C22Rik"; transcript_id "NR_015470"; tss_id "TSS2349";
chr1	unknown	CDS	9553590	9553668	.	+	1	gene_id "Adhfe1"; gene_name "Adhfe1"; p_id "P601"; transcript_id "NM_175236"; tss_id "TSS7312";
chr1	unknown	exon	9553590	9553668	.	+	.	gene_id "Adhfe1"; gene_name "Adhfe1"; transcript_id "NR_027664"; tss_id "TSS7312";
chr1	unknown	exon	9553590	9553668	.	+	.	gene_id "Adhfe1"; gene_name "Adhfe1"; p_id "P601"; transcript_id "NM_175236"; tss_id "TSS7312";
chr1	unknown	CDS	9553878	9553974	.	+	0	gene_id "Adhfe1"; gene_name "Adhfe1"; p_id "P601"; transcript_id "NM_175236"; tss_id "TSS7312";
chr1	unknown	exon	9553878	9553974	.	+	.	gene_id "Adhfe1"; gene_name "Adhfe1"; transcript_id "NR_027664"; tss_id "TSS7312";
chr1	unknown	exon	9553878	9553974	.	+	.	gene_id "Adhfe1"; gene_name "Adhfe1"; p_id "P601"; transcript_id "NM_175236"; tss_id "TSS7312";
chr1	unknown	exon	9553904	9553952	.	-	.	gene_id "2610203C22Rik"; gene_name "2610203C22Rik"; transcript_id "NR_015470"; tss_id "TSS2349";
chr1	unknown	CDS	9556862	9557019	.	+	2	gene_id "Adhfe1"; gene_name "Adhfe1"; p_id "P601"; transcript_id "NM_175236"; tss_id "TSS7312";
chr1	unknown	exon	9556862	9557019	.	+	.	gene_id "Adhfe1"; gene_name "Adhfe1"; transcript_id "NR_027664"; tss_id "TSS7312";
chr1	unknown	exon	9556862	9557019	.	+	.	gene_id "Adhfe1"; gene_name "Adhfe1"; p_id "P601"; transcript_id "NM_175236"; tss_id "TSS7312";
chr1	unknown	CDS	9566272	9566352	.	+	0	gene_id "Adhfe1"; gene_name "Adhfe1"; p_id "P601"; transcript_id "NM_175236"; tss_id "TSS7312";
chr1	unknown	exon	9566272	9568049	.	+	.	gene_id "Adhfe1"; gene_name "Adhfe1"; transcript_id "NR_027664"; tss_id "TSS7312";
chr1	unknown	exon	9566272	9568049	.	+	.	gene_id "Adhfe1"; gene_name "Adhfe1"; p_id "P601"; transcript_id "NM_175236"; tss_id "TSS7312";
chr1	unknown	stop_codon	9566353	9566355	.	+	.	gene_id "Adhfe1"; gene_name "Adhfe1"; p_id "P601"; transcript_id "NM_175236"; tss_id "TSS7312";
chr1	unknown	exon	9591348	9591731	.	+	.	gene_id "3110035E14Rik"; gene_name "3110035E14Rik"; p_id "P2838"; transcript_id "NM_178399"; tss_id "TSS24228";
chr1	unknown	CDS	9591665	9591731	.	+	0	gene_id "3110035E14Rik"; gene_name "3110035E14Rik"; p_id "P2838"; transcript_id "NM_178399"; tss_id "TSS24228";
chr1	unknown	start_codon	9591665	9591667	.	+	.	gene_id "3110035E14Rik"; gene_name "3110035E14Rik"; p_id "P2838"; transcript_id "NM_178399"; tss_id "TSS24228";
chr1	unknown	CDS	9597055	9597110	.	+	2	gene_id "3110035E14Rik"; gene_name "3110035E14Rik"; p_id "P2838"; transcript_id "NM_178399"; tss_id "TSS24228";
chr1	unknown	exon	9597055	9597110	.	+	.	gene_id "3110035E14Rik"; gene_name "3110035E14Rik"; p_id "P2838"; transcript_id "NM_178399"; tss_id "TSS24228";
chr1	unknown	CDS	9603393	9603555	.	+	0	gene_id "3110035E14Rik"; gene_name "3110035E14Rik"; p_id "P2838"; transcript_id "NM_178399"; tss_id "TSS24228";
chr1	unknown	exon	9603393	9603555	.	+	.	gene_id "3110035E14Rik"; gene_name "3110035E14Rik"; p_id "P2838"; transcript_id "NM_178399"; tss_id "TSS24228";
chr1	unknown	exon	9609631	9609720	.	-	.	gene_id "2610203C22Rik"; gene_name "2610203C22Rik"; transcript_id "NR_015470"; tss_id "TSS2349";
chr1	unknown	CDS	9609917	9609978	.	+	2	gene_id "3110035E14Rik"; gene_name "3110035E14Rik"; p_id "P2838"; transcript_id "NM_178399"; tss_id "TSS24228";
chr1	unknown	exon	9609917	9609978	.	+	.	gene_id "3110035E14Rik"; gene_name "3110035E14Rik"; p_id "P2838"; transcript_id "NM_178399"; tss_id "TSS24228";
chr1	unknown	exon	9611036	9611163	.	-	.	gene_id "2610203C22Rik"; gene_name "2610203C22Rik"; transcript_id "NR_015470"; tss_id "TSS2349";
chr1	unknown	CDS	9612674	9612765	.	+	0	gene_id "3110035E14Rik"; gene_name "3110035E14Rik"; p_id "P2838"; transcript_id "NM_178399"; tss_id "TSS24228";
chr1	unknown	exon	9612674	9612765	.	+	.	gene_id "3110035E14Rik"; gene_name "3110035E14Rik"; p_id "P2838"; transcript_id "NM_178399"; tss_id "TSS24228";
chr1	unknown	CDS	9614794	9614974	.	+	1	gene_id "3110035E14Rik"; gene_name "3110035E14Rik"; p_id "P2838"; transcript_id "NM_178399"; tss_id "TSS24228";
chr1	unknown	exon	9614794	9617223	.	+	.	gene_id "3110035E14Rik"; gene_name "3110035E14Rik"; p_id "P2838"; transcript_id "NM_178399"; tss_id "TSS24228";
chr1	unknown	stop_codon	9614975	9614977	.	+	.	gene_id "3110035E14Rik"; gene_name "3110035E14Rik"; p_id "P2838"; transcript_id "NM_178399"; tss_id "TSS24228";
chr1	unknown	exon	9621142	9621173	.	-	.	gene_id "2610203C22Rik"; gene_name "2610203C22Rik"; transcript_id "NR_015470"; tss_id "TSS2349";
chr1	unknown	exon	9657492	9660093	.	-	.	gene_id "Mybl1"; gene_name "Mybl1"; p_id "P11014"; transcript_id "NM_001290397"; tss_id "TSS18624";
chr1	unknown	exon	9657492	9660093	.	-	.	gene_id "Mybl1"; gene_name "Mybl1"; p_id "P25301"; transcript_id "NM_008651"; tss_id "TSS18624";
chr1	unknown	stop_codon	9659965	9659967	.	-	.	gene_id "Mybl1"; gene_name "Mybl1"; p_id "P11014"; transcript_id "NM_001290397"; tss_id "TSS18624";
chr1	unknown	stop_codon	9659965	9659967	.	-	.	gene_id "Mybl1"; gene_name "Mybl1"; p_id "P25301"; transcript_id "NM_008651"; tss_id "TSS18624";
chr1	unknown	CDS	9659968	9660093	.	-	0	gene_id "Mybl1"; gene_name "Mybl1"; p_id "P11014"; transcript_id "NM_001290397"; tss_id "TSS18624";
chr1	unknown	CDS	9659968	9660093	.	-	0	gene_id "Mybl1"; gene_name "Mybl1"; p_id "P25301"; transcript_id "NM_008651"; tss_id "TSS18624";
chr1	unknown	CDS	9661660	9661839	.	-	0	gene_id "Mybl1"; gene_name "Mybl1"; p_id "P25301"; transcript_id "NM_008651"; tss_id "TSS18624";
chr1	unknown	exon	9661660	9661839	.	-	.	gene_id "Mybl1"; gene_name "Mybl1"; p_id "P25301"; transcript_id "NM_008651"; tss_id "TSS18624";
chr1	unknown	CDS	9662293	9662397	.	-	0	gene_id "Mybl1"; gene_name "Mybl1"; p_id "P11014"; transcript_id "NM_001290397"; tss_id "TSS18624";
chr1	unknown	CDS	9662293	9662397	.	-	0	gene_id "Mybl1"; gene_name "Mybl1"; p_id "P25301"; transcript_id "NM_008651"; tss_id "TSS18624";
chr1	unknown	exon	9662293	9662397	.	-	.	gene_id "Mybl1"; gene_name "Mybl1"; p_id "P11014"; transcript_id "NM_001290397"; tss_id "TSS18624";
chr1	unknown	exon	9662293	9662397	.	-	.	gene_id "Mybl1"; gene_name "Mybl1"; p_id "P25301"; transcript_id "NM_008651"; tss_id "TSS18624";
chr1	unknown	CDS	9662621	9662737	.	-	0	gene_id "Mybl1"; gene_name "Mybl1"; p_id "P11014"; transcript_id "NM_001290397"; tss_id "TSS18624";
chr1	unknown	CDS	9662621	9662737	.	-	0	gene_id "Mybl1"; gene_name "Mybl1"; p_id "P25301"; transcript_id "NM_008651"; tss_id "TSS18624";
chr1	unknown	exon	9662621	9662737	.	-	.	gene_id "Mybl1"; gene_name "Mybl1"; p_id "P11014"; transcript_id "NM_001290397"; tss_id "TSS18624";
chr1	unknown	exon	9662621	9662737	.	-	.	gene_id "Mybl1"; gene_name "Mybl1"; p_id "P25301"; transcript_id "NM_008651"; tss_id "TSS18624";
chr1	unknown	CDS	9663182	9663296	.	-	1	gene_id "Mybl1"; gene_name "Mybl1"; p_id "P11014"; transcript_id "NM_001290397"; tss_id "TSS18624";
chr1	unknown	CDS	9663182	9663296	.	-	1	gene_id "Mybl1"; gene_name "Mybl1"; p_id "P25301"; transcript_id "NM_008651"; tss_id "TSS18624";
chr1	unknown	exon	9663182	9663296	.	-	.	gene_id "Mybl1"; gene_name "Mybl1"; p_id "P11014"; transcript_id "NM_001290397"; tss_id "TSS18624";
chr1	unknown	exon	9663182	9663296	.	-	.	gene_id "Mybl1"; gene_name "Mybl1"; p_id "P25301"; transcript_id "NM_008651"; tss_id "TSS18624";
chr1	unknown	CDS	9663826	9663968	.	-	0	gene_id "Mybl1"; gene_name "Mybl1"; p_id "P11014"; transcript_id "NM_001290397"; tss_id "TSS18624";
chr1	unknown	CDS	9663826	9663968	.	-	0	gene_id "Mybl1"; gene_name "Mybl1"; p_id "P25301"; transcript_id "NM_008651"; tss_id "TSS18624";
chr1	unknown	exon	9663826	9663968	.	-	.	gene_id "Mybl1"; gene_name "Mybl1"; p_id "P11014"; transcript_id "NM_001290397"; tss_id "TSS18624";
chr1	unknown	exon	9663826	9663968	.	-	.	gene_id "Mybl1"; gene_name "Mybl1"; p_id "P25301"; transcript_id "NM_008651"; tss_id "TSS18624";
chr1	unknown	CDS	9666048	9666416	.	-	0	gene_id "Mybl1"; gene_name "Mybl1"; p_id "P11014"; transcript_id "NM_001290397"; tss_id "TSS18624";
chr1	unknown	CDS	9666048	9666416	.	-	0	gene_id "Mybl1"; gene_name "Mybl1"; p_id "P25301"; transcript_id "NM_008651"; tss_id "TSS18624";
chr1	unknown	exon	9666048	9666416	.	-	.	gene_id "Mybl1"; gene_name "Mybl1"; p_id "P11014"; transcript_id "NM_001290397"; tss_id "TSS18624";
chr1	unknown	exon	9666048	9666416	.	-	.	gene_id "Mybl1"; gene_name "Mybl1"; p_id "P25301"; transcript_id "NM_008651"; tss_id "TSS18624";
chr1	unknown	CDS	9668353	9668586	.	-	0	gene_id "Mybl1"; gene_name "Mybl1"; p_id "P11014"; transcript_id "NM_001290397"; tss_id "TSS18624";
chr1	unknown	CDS	9668353	9668586	.	-	0	gene_id "Mybl1"; gene_name "Mybl1"; p_id "P25301"; transcript_id "NM_008651"; tss_id "TSS18624";
chr1	unknown	exon	9668353	9668586	.	-	.	gene_id "Mybl1"; gene_name "Mybl1"; p_id "P11014"; transcript_id "NM_001290397"; tss_id "TSS18624";
chr1	unknown	exon	9668353	9668586	.	-	.	gene_id "Mybl1"; gene_name "Mybl1"; p_id "P25301"; transcript_id "NM_008651"; tss_id "TSS18624";
chr1	unknown	CDS	9671866	9671970	.	-	0	gene_id "Mybl1"; gene_name "Mybl1"; p_id "P11014"; transcript_id "NM_001290397"; tss_id "TSS18624";
chr1	unknown	CDS	9671866	9671970	.	-	0	gene_id "Mybl1"; gene_name "Mybl1"; p_id "P25301"; transcript_id "NM_008651"; tss_id "TSS18624";
chr1	unknown	exon	9671866	9671970	.	-	.	gene_id "Mybl1"; gene_name "Mybl1"; p_id "P11014"; transcript_id "NM_001290397"; tss_id "TSS18624";
chr1	unknown	exon	9671866	9671970	.	-	.	gene_id "Mybl1"; gene_name "Mybl1"; p_id "P25301"; transcript_id "NM_008651"; tss_id "TSS18624";
chr1	unknown	CDS	9673178	9673249	.	-	0	gene_id "Mybl1"; gene_name "Mybl1"; p_id "P11014"; transcript_id "NM_001290397"; tss_id "TSS18624";
chr1	unknown	CDS	9673178	9673249	.	-	0	gene_id "Mybl1"; gene_name "Mybl1"; p_id "P25301"; transcript_id "NM_008651"; tss_id "TSS18624";
chr1	unknown	exon	9673178	9673249	.	-	.	gene_id "Mybl1"; gene_name "Mybl1"; p_id "P11014"; transcript_id "NM_001290397"; tss_id "TSS18624";
chr1	unknown	exon	9673178	9673249	.	-	.	gene_id "Mybl1"; gene_name "Mybl1"; p_id "P25301"; transcript_id "NM_008651"; tss_id "TSS18624";
chr1	unknown	CDS	9675717	9675891	.	-	1	gene_id "Mybl1"; gene_name "Mybl1"; p_id "P11014"; transcript_id "NM_001290397"; tss_id "TSS18624";
chr1	unknown	CDS	9675717	9675891	.	-	1	gene_id "Mybl1"; gene_name "Mybl1"; p_id "P25301"; transcript_id "NM_008651"; tss_id "TSS18624";
chr1	unknown	exon	9675717	9675891	.	-	.	gene_id "Mybl1"; gene_name "Mybl1"; p_id "P11014"; transcript_id "NM_001290397"; tss_id "TSS18624";
chr1	unknown	exon	9675717	9675891	.	-	.	gene_id "Mybl1"; gene_name "Mybl1"; p_id "P25301"; transcript_id "NM_008651"; tss_id "TSS18624";
chr1	unknown	CDS	9677642	9677862	.	-	0	gene_id "Mybl1"; gene_name "Mybl1"; p_id "P11014"; transcript_id "NM_001290397"; tss_id "TSS18624";
chr1	unknown	CDS	9677642	9677862	.	-	0	gene_id "Mybl1"; gene_name "Mybl1"; p_id "P25301"; transcript_id "NM_008651"; tss_id "TSS18624";
chr1	unknown	exon	9677642	9677862	.	-	.	gene_id "Mybl1"; gene_name "Mybl1"; p_id "P11014"; transcript_id "NM_001290397"; tss_id "TSS18624";
chr1	unknown	exon	9677642	9677862	.	-	.	gene_id "Mybl1"; gene_name "Mybl1"; p_id "P25301"; transcript_id "NM_008651"; tss_id "TSS18624";
chr1	unknown	CDS	9680162	9680254	.	-	0	gene_id "Mybl1"; gene_name "Mybl1"; p_id "P11014"; transcript_id "NM_001290397"; tss_id "TSS18624";
chr1	unknown	CDS	9680162	9680254	.	-	0	gene_id "Mybl1"; gene_name "Mybl1"; p_id "P25301"; transcript_id "NM_008651"; tss_id "TSS18624";
chr1	unknown	exon	9680162	9680254	.	-	.	gene_id "Mybl1"; gene_name "Mybl1"; p_id "P11014"; transcript_id "NM_001290397"; tss_id "TSS18624";
chr1	unknown	exon	9680162	9680254	.	-	.	gene_id "Mybl1"; gene_name "Mybl1"; p_id "P25301"; transcript_id "NM_008651"; tss_id "TSS18624";
chr1	unknown	CDS	9682799	9682870	.	-	0	gene_id "Mybl1"; gene_name "Mybl1"; p_id "P11014"; transcript_id "NM_001290397"; tss_id "TSS18624";
chr1	unknown	CDS	9682799	9682870	.	-	0	gene_id "Mybl1"; gene_name "Mybl1"; p_id "P25301"; transcript_id "NM_008651"; tss_id "TSS18624";
chr1	unknown	exon	9682799	9682870	.	-	.	gene_id "Mybl1"; gene_name "Mybl1"; p_id "P11014"; transcript_id "NM_001290397"; tss_id "TSS18624";
chr1	unknown	exon	9682799	9682870	.	-	.	gene_id "Mybl1"; gene_name "Mybl1"; p_id "P25301"; transcript_id "NM_008651"; tss_id "TSS18624";
chr1	unknown	CDS	9683368	9683473	.	-	1	gene_id "Mybl1"; gene_name "Mybl1"; p_id "P11014"; transcript_id "NM_001290397"; tss_id "TSS18624";
chr1	unknown	CDS	9683368	9683473	.	-	1	gene_id "Mybl1"; gene_name "Mybl1"; p_id "P25301"; transcript_id "NM_008651"; tss_id "TSS18624";
chr1	unknown	exon	9683368	9683473	.	-	.	gene_id "Mybl1"; gene_name "Mybl1"; p_id "P11014"; transcript_id "NM_001290397"; tss_id "TSS18624";
chr1	unknown	exon	9683368	9683473	.	-	.	gene_id "Mybl1"; gene_name "Mybl1"; p_id "P25301"; transcript_id "NM_008651"; tss_id "TSS18624";
chr1	unknown	CDS	9690016	9690035	.	-	0	gene_id "Mybl1"; gene_name "Mybl1"; p_id "P11014"; transcript_id "NM_001290397"; tss_id "TSS18624";
chr1	unknown	CDS	9690016	9690035	.	-	0	gene_id "Mybl1"; gene_name "Mybl1"; p_id "P25301"; transcript_id "NM_008651"; tss_id "TSS18624";
chr1	unknown	exon	9690016	9690290	.	-	.	gene_id "Mybl1"; gene_name "Mybl1"; p_id "P11014"; transcript_id "NM_001290397"; tss_id "TSS18624";
chr1	unknown	exon	9690016	9690290	.	-	.	gene_id "Mybl1"; gene_name "Mybl1"; p_id "P25301"; transcript_id "NM_008651"; tss_id "TSS18624";
chr1	unknown	start_codon	9690033	9690035	.	-	.	gene_id "Mybl1"; gene_name "Mybl1"; p_id "P11014"; transcript_id "NM_001290397"; tss_id "TSS18624";
chr1	unknown	start_codon	9690033	9690035	.	-	.	gene_id "Mybl1"; gene_name "Mybl1"; p_id "P25301"; transcript_id "NM_008651"; tss_id "TSS18624";
chr1	unknown	exon	9713278	9715431	.	-	.	gene_id "Vcpip1"; gene_name "Vcpip1"; p_id "P19513"; transcript_id "NM_173443"; tss_id "TSS9703";
chr1	unknown	stop_codon	9714563	9714565	.	-	.	gene_id "Vcpip1"; gene_name "Vcpip1"; p_id "P19513"; transcript_id "NM_173443"; tss_id "TSS9703";
chr1	unknown	CDS	9714566	9715431	.	-	2	gene_id "Vcpip1"; gene_name "Vcpip1"; p_id "P19513"; transcript_id "NM_173443"; tss_id "TSS9703";
chr1	unknown	CDS	9727047	9727133	.	-	2	gene_id "Vcpip1"; gene_name "Vcpip1"; p_id "P19513"; transcript_id "NM_173443"; tss_id "TSS9703";
chr1	unknown	exon	9727047	9727133	.	-	.	gene_id "Vcpip1"; gene_name "Vcpip1"; p_id "P19513"; transcript_id "NM_173443"; tss_id "TSS9703";
chr1	unknown	CDS	9735531	9738237	.	-	0	gene_id "Vcpip1"; gene_name "Vcpip1"; p_id "P19513"; transcript_id "NM_173443"; tss_id "TSS9703";
chr1	unknown	exon	9735531	9738463	.	-	.	gene_id "Vcpip1"; gene_name "Vcpip1"; p_id "P19513"; transcript_id "NM_173443"; tss_id "TSS9703";
chr1	unknown	exon	9737729	9738685	.	+	.	gene_id "1700034P13Rik"; gene_name "1700034P13Rik"; transcript_id "NR_040462"; tss_id "TSS18550";
chr1	unknown	start_codon	9738235	9738237	.	-	.	gene_id "Vcpip1"; gene_name "Vcpip1"; p_id "P19513"; transcript_id "NM_173443"; tss_id "TSS9703";
chr1	unknown	exon	9742530	9742645	.	+	.	gene_id "1700034P13Rik"; gene_name "1700034P13Rik"; transcript_id "NR_040462"; tss_id "TSS18550";
chr1	unknown	exon	9760753	9760876	.	+	.	gene_id "1700034P13Rik"; gene_name "1700034P13Rik"; transcript_id "NR_040462"; tss_id "TSS18550";
chr1	unknown	exon	9761041	9761337	.	+	.	gene_id "1700034P13Rik"; gene_name "1700034P13Rik"; transcript_id "NR_040462"; tss_id "TSS18550";
chr1	unknown	exon	9788211	9788327	.	+	.	gene_id "Sgk3"; gene_name "Sgk3"; p_id "P8559"; transcript_id "NM_133220"; tss_id "TSS19954";
chr1	unknown	exon	9788211	9788327	.	+	.	gene_id "Sgk3"; gene_name "Sgk3"; p_id "P8559"; transcript_id "NM_177547"; tss_id "TSS19954";
chr1	unknown	exon	9817094	9817200	.	+	.	gene_id "Sgk3"; gene_name "Sgk3"; p_id "P8559"; transcript_id "NM_133220"; tss_id "TSS19954";
chr1	unknown	exon	9838362	9838466	.	+	.	gene_id "Sgk3"; gene_name "Sgk3"; p_id "P8559"; transcript_id "NM_001037759"; tss_id "TSS8997";
chr1	unknown	exon	9855212	9855429	.	+	.	gene_id "Sgk3"; gene_name "Sgk3"; p_id "P8559"; transcript_id "NM_133220"; tss_id "TSS19954";
chr1	unknown	exon	9855212	9855429	.	+	.	gene_id "Sgk3"; gene_name "Sgk3"; p_id "P8559"; transcript_id "NM_177547"; tss_id "TSS19954";
chr1	unknown	exon	9855212	9855429	.	+	.	gene_id "Sgk3"; gene_name "Sgk3"; p_id "P8559"; transcript_id "NM_001037759"; tss_id "TSS8997";
chr1	unknown	CDS	9855334	9855429	.	+	0	gene_id "Sgk3"; gene_name "Sgk3"; p_id "P8559"; transcript_id "NM_133220"; tss_id "TSS19954";
chr1	unknown	CDS	9855334	9855429	.	+	0	gene_id "Sgk3"; gene_name "Sgk3"; p_id "P8559"; transcript_id "NM_177547"; tss_id "TSS19954";
chr1	unknown	CDS	9855334	9855429	.	+	0	gene_id "Sgk3"; gene_name "Sgk3"; p_id "P8559"; transcript_id "NM_001037759"; tss_id "TSS8997";
chr1	unknown	start_codon	9855334	9855336	.	+	.	gene_id "Sgk3"; gene_name "Sgk3"; p_id "P8559"; transcript_id "NM_133220"; tss_id "TSS19954";
chr1	unknown	start_codon	9855334	9855336	.	+	.	gene_id "Sgk3"; gene_name "Sgk3"; p_id "P8559"; transcript_id "NM_177547"; tss_id "TSS19954";
chr1	unknown	start_codon	9855334	9855336	.	+	.	gene_id "Sgk3"; gene_name "Sgk3"; p_id "P8559"; transcript_id "NM_001037759"; tss_id "TSS8997";
chr1	unknown	CDS	9858464	9858547	.	+	0	gene_id "Sgk3"; gene_name "Sgk3"; p_id "P8559"; transcript_id "NM_133220"; tss_id "TSS19954";
chr1	unknown	CDS	9858464	9858547	.	+	0	gene_id "Sgk3"; gene_name "Sgk3"; p_id "P8559"; transcript_id "NM_177547"; tss_id "TSS19954";
chr1	unknown	CDS	9858464	9858547	.	+	0	gene_id "Sgk3"; gene_name "Sgk3"; p_id "P8559"; transcript_id "NM_001037759"; tss_id "TSS8997";
chr1	unknown	exon	9858464	9858547	.	+	.	gene_id "Sgk3"; gene_name "Sgk3"; p_id "P8559"; transcript_id "NM_133220"; tss_id "TSS19954";
chr1	unknown	exon	9858464	9858547	.	+	.	gene_id "Sgk3"; gene_name "Sgk3"; p_id "P8559"; transcript_id "NM_177547"; tss_id "TSS19954";
chr1	unknown	exon	9858464	9858547	.	+	.	gene_id "Sgk3"; gene_name "Sgk3"; p_id "P8559"; transcript_id "NM_001037759"; tss_id "TSS8997";
chr1	unknown	CDS	9861711	9861783	.	+	0	gene_id "Sgk3"; gene_name "Sgk3"; p_id "P8559"; transcript_id "NM_133220"; tss_id "TSS19954";
chr1	unknown	CDS	9861711	9861783	.	+	0	gene_id "Sgk3"; gene_name "Sgk3"; p_id "P8559"; transcript_id "NM_177547"; tss_id "TSS19954";
chr1	unknown	CDS	9861711	9861783	.	+	0	gene_id "Sgk3"; gene_name "Sgk3"; p_id "P8559"; transcript_id "NM_001037759"; tss_id "TSS8997";
chr1	unknown	exon	9861711	9861783	.	+	.	gene_id "Sgk3"; gene_name "Sgk3"; p_id "P8559"; transcript_id "NM_133220"; tss_id "TSS19954";
chr1	unknown	exon	9861711	9861783	.	+	.	gene_id "Sgk3"; gene_name "Sgk3"; p_id "P8559"; transcript_id "NM_177547"; tss_id "TSS19954";
chr1	unknown	exon	9861711	9861783	.	+	.	gene_id "Sgk3"; gene_name "Sgk3"; p_id "P8559"; transcript_id "NM_001037759"; tss_id "TSS8997";
chr1	unknown	CDS	9862339	9862414	.	+	2	gene_id "Sgk3"; gene_name "Sgk3"; p_id "P8559"; transcript_id "NM_133220"; tss_id "TSS19954";
chr1	unknown	CDS	9862339	9862414	.	+	2	gene_id "Sgk3"; gene_name "Sgk3"; p_id "P8559"; transcript_id "NM_177547"; tss_id "TSS19954";
chr1	unknown	CDS	9862339	9862414	.	+	2	gene_id "Sgk3"; gene_name "Sgk3"; p_id "P8559"; transcript_id "NM_001037759"; tss_id "TSS8997";
chr1	unknown	exon	9862339	9862414	.	+	.	gene_id "Sgk3"; gene_name "Sgk3"; p_id "P8559"; transcript_id "NM_133220"; tss_id "TSS19954";
chr1	unknown	exon	9862339	9862414	.	+	.	gene_id "Sgk3"; gene_name "Sgk3"; p_id "P8559"; transcript_id "NM_177547"; tss_id "TSS19954";
chr1	unknown	exon	9862339	9862414	.	+	.	gene_id "Sgk3"; gene_name "Sgk3"; p_id "P8559"; transcript_id "NM_001037759"; tss_id "TSS8997";
chr1	unknown	CDS	9867247	9867334	.	+	1	gene_id "Sgk3"; gene_name "Sgk3"; p_id "P8559"; transcript_id "NM_133220"; tss_id "TSS19954";
chr1	unknown	CDS	9867247	9867334	.	+	1	gene_id "Sgk3"; gene_name "Sgk3"; p_id "P8559"; transcript_id "NM_177547"; tss_id "TSS19954";
chr1	unknown	CDS	9867247	9867334	.	+	1	gene_id "Sgk3"; gene_name "Sgk3"; p_id "P8559"; transcript_id "NM_001037759"; tss_id "TSS8997";
chr1	unknown	exon	9867247	9867334	.	+	.	gene_id "Sgk3"; gene_name "Sgk3"; p_id "P8559"; transcript_id "NM_133220"; tss_id "TSS19954";
chr1	unknown	exon	9867247	9867334	.	+	.	gene_id "Sgk3"; gene_name "Sgk3"; p_id "P8559"; transcript_id "NM_177547"; tss_id "TSS19954";
chr1	unknown	exon	9867247	9867334	.	+	.	gene_id "Sgk3"; gene_name "Sgk3"; p_id "P8559"; transcript_id "NM_001037759"; tss_id "TSS8997";
chr1	unknown	CDS	9869107	9869156	.	+	0	gene_id "Sgk3"; gene_name "Sgk3"; p_id "P8559"; transcript_id "NM_133220"; tss_id "TSS19954";
chr1	unknown	CDS	9869107	9869156	.	+	0	gene_id "Sgk3"; gene_name "Sgk3"; p_id "P8559"; transcript_id "NM_177547"; tss_id "TSS19954";
chr1	unknown	CDS	9869107	9869156	.	+	0	gene_id "Sgk3"; gene_name "Sgk3"; p_id "P8559"; transcript_id "NM_001037759"; tss_id "TSS8997";
chr1	unknown	exon	9869107	9869156	.	+	.	gene_id "Sgk3"; gene_name "Sgk3"; p_id "P8559"; transcript_id "NM_133220"; tss_id "TSS19954";
chr1	unknown	exon	9869107	9869156	.	+	.	gene_id "Sgk3"; gene_name "Sgk3"; p_id "P8559"; transcript_id "NM_177547"; tss_id "TSS19954";
chr1	unknown	exon	9869107	9869156	.	+	.	gene_id "Sgk3"; gene_name "Sgk3"; p_id "P8559"; transcript_id "NM_001037759"; tss_id "TSS8997";
chr1	unknown	CDS	9870413	9870470	.	+	1	gene_id "Sgk3"; gene_name "Sgk3"; p_id "P8559"; transcript_id "NM_133220"; tss_id "TSS19954";
chr1	unknown	CDS	9870413	9870470	.	+	1	gene_id "Sgk3"; gene_name "Sgk3"; p_id "P8559"; transcript_id "NM_177547"; tss_id "TSS19954";
chr1	unknown	CDS	9870413	9870470	.	+	1	gene_id "Sgk3"; gene_name "Sgk3"; p_id "P8559"; transcript_id "NM_001037759"; tss_id "TSS8997";
chr1	unknown	exon	9870413	9870470	.	+	.	gene_id "Sgk3"; gene_name "Sgk3"; p_id "P8559"; transcript_id "NM_133220"; tss_id "TSS19954";
chr1	unknown	exon	9870413	9870470	.	+	.	gene_id "Sgk3"; gene_name "Sgk3"; p_id "P8559"; transcript_id "NM_177547"; tss_id "TSS19954";
chr1	unknown	exon	9870413	9870470	.	+	.	gene_id "Sgk3"; gene_name "Sgk3"; p_id "P8559"; transcript_id "NM_001037759"; tss_id "TSS8997";
chr1	unknown	CDS	9871659	9871742	.	+	0	gene_id "Sgk3"; gene_name "Sgk3"; p_id "P8559"; transcript_id "NM_133220"; tss_id "TSS19954";
chr1	unknown	CDS	9871659	9871742	.	+	0	gene_id "Sgk3"; gene_name "Sgk3"; p_id "P8559"; transcript_id "NM_177547"; tss_id "TSS19954";
chr1	unknown	CDS	9871659	9871742	.	+	0	gene_id "Sgk3"; gene_name "Sgk3"; p_id "P8559"; transcript_id "NM_001037759"; tss_id "TSS8997";
chr1	unknown	exon	9871659	9871742	.	+	.	gene_id "Sgk3"; gene_name "Sgk3"; p_id "P8559"; transcript_id "NM_133220"; tss_id "TSS19954";
chr1	unknown	exon	9871659	9871742	.	+	.	gene_id "Sgk3"; gene_name "Sgk3"; p_id "P8559"; transcript_id "NM_177547"; tss_id "TSS19954";
chr1	unknown	exon	9871659	9871742	.	+	.	gene_id "Sgk3"; gene_name "Sgk3"; p_id "P8559"; transcript_id "NM_001037759"; tss_id "TSS8997";
chr1	unknown	CDS	9871841	9871972	.	+	0	gene_id "Sgk3"; gene_name "Sgk3"; p_id "P8559"; transcript_id "NM_133220"; tss_id "TSS19954";
chr1	unknown	CDS	9871841	9871972	.	+	0	gene_id "Sgk3"; gene_name "Sgk3"; p_id "P8559"; transcript_id "NM_177547"; tss_id "TSS19954";
chr1	unknown	CDS	9871841	9871972	.	+	0	gene_id "Sgk3"; gene_name "Sgk3"; p_id "P8559"; transcript_id "NM_001037759"; tss_id "TSS8997";
chr1	unknown	exon	9871841	9871972	.	+	.	gene_id "Sgk3"; gene_name "Sgk3"; p_id "P8559"; transcript_id "NM_133220"; tss_id "TSS19954";
chr1	unknown	exon	9871841	9871972	.	+	.	gene_id "Sgk3"; gene_name "Sgk3"; p_id "P8559"; transcript_id "NM_177547"; tss_id "TSS19954";
chr1	unknown	exon	9871841	9871972	.	+	.	gene_id "Sgk3"; gene_name "Sgk3"; p_id "P8559"; transcript_id "NM_001037759"; tss_id "TSS8997";
chr1	unknown	CDS	9874488	9874600	.	+	0	gene_id "Sgk3"; gene_name "Sgk3"; p_id "P8559"; transcript_id "NM_133220"; tss_id "TSS19954";
chr1	unknown	CDS	9874488	9874600	.	+	0	gene_id "Sgk3"; gene_name "Sgk3"; p_id "P8559"; transcript_id "NM_177547"; tss_id "TSS19954";
chr1	unknown	CDS	9874488	9874600	.	+	0	gene_id "Sgk3"; gene_name "Sgk3"; p_id "P8559"; transcript_id "NM_001037759"; tss_id "TSS8997";
chr1	unknown	exon	9874488	9874600	.	+	.	gene_id "Sgk3"; gene_name "Sgk3"; p_id "P8559"; transcript_id "NM_133220"; tss_id "TSS19954";
chr1	unknown	exon	9874488	9874600	.	+	.	gene_id "Sgk3"; gene_name "Sgk3"; p_id "P8559"; transcript_id "NM_177547"; tss_id "TSS19954";
chr1	unknown	exon	9874488	9874600	.	+	.	gene_id "Sgk3"; gene_name "Sgk3"; p_id "P8559"; transcript_id "NM_001037759"; tss_id "TSS8997";
chr1	unknown	CDS	9874706	9874742	.	+	1	gene_id "Sgk3"; gene_name "Sgk3"; p_id "P8559"; transcript_id "NM_133220"; tss_id "TSS19954";
chr1	unknown	CDS	9874706	9874742	.	+	1	gene_id "Sgk3"; gene_name "Sgk3"; p_id "P8559"; transcript_id "NM_177547"; tss_id "TSS19954";
chr1	unknown	CDS	9874706	9874742	.	+	1	gene_id "Sgk3"; gene_name "Sgk3"; p_id "P8559"; transcript_id "NM_001037759"; tss_id "TSS8997";
chr1	unknown	exon	9874706	9874742	.	+	.	gene_id "Sgk3"; gene_name "Sgk3"; p_id "P8559"; transcript_id "NM_133220"; tss_id "TSS19954";
chr1	unknown	exon	9874706	9874742	.	+	.	gene_id "Sgk3"; gene_name "Sgk3"; p_id "P8559"; transcript_id "NM_177547"; tss_id "TSS19954";
chr1	unknown	exon	9874706	9874742	.	+	.	gene_id "Sgk3"; gene_name "Sgk3"; p_id "P8559"; transcript_id "NM_001037759"; tss_id "TSS8997";
chr1	unknown	CDS	9875748	9875834	.	+	0	gene_id "Sgk3"; gene_name "Sgk3"; p_id "P8559"; transcript_id "NM_133220"; tss_id "TSS19954";
chr1	unknown	CDS	9875748	9875834	.	+	0	gene_id "Sgk3"; gene_name "Sgk3"; p_id "P8559"; transcript_id "NM_177547"; tss_id "TSS19954";
chr1	unknown	CDS	9875748	9875834	.	+	0	gene_id "Sgk3"; gene_name "Sgk3"; p_id "P8559"; transcript_id "NM_001037759"; tss_id "TSS8997";
chr1	unknown	exon	9875748	9875834	.	+	.	gene_id "Sgk3"; gene_name "Sgk3"; p_id "P8559"; transcript_id "NM_133220"; tss_id "TSS19954";
chr1	unknown	exon	9875748	9875834	.	+	.	gene_id "Sgk3"; gene_name "Sgk3"; p_id "P8559"; transcript_id "NM_177547"; tss_id "TSS19954";
chr1	unknown	exon	9875748	9875834	.	+	.	gene_id "Sgk3"; gene_name "Sgk3"; p_id "P8559"; transcript_id "NM_001037759"; tss_id "TSS8997";
chr1	unknown	CDS	9876128	9876223	.	+	0	gene_id "Sgk3"; gene_name "Sgk3"; p_id "P8559"; transcript_id "NM_133220"; tss_id "TSS19954";
chr1	unknown	CDS	9876128	9876223	.	+	0	gene_id "Sgk3"; gene_name "Sgk3"; p_id "P8559"; transcript_id "NM_177547"; tss_id "TSS19954";
chr1	unknown	CDS	9876128	9876223	.	+	0	gene_id "Sgk3"; gene_name "Sgk3"; p_id "P8559"; transcript_id "NM_001037759"; tss_id "TSS8997";
chr1	unknown	exon	9876128	9876223	.	+	.	gene_id "Sgk3"; gene_name "Sgk3"; p_id "P8559"; transcript_id "NM_133220"; tss_id "TSS19954";
chr1	unknown	exon	9876128	9876223	.	+	.	gene_id "Sgk3"; gene_name "Sgk3"; p_id "P8559"; transcript_id "NM_177547"; tss_id "TSS19954";
chr1	unknown	exon	9876128	9876223	.	+	.	gene_id "Sgk3"; gene_name "Sgk3"; p_id "P8559"; transcript_id "NM_001037759"; tss_id "TSS8997";
chr1	unknown	CDS	9878951	9879106	.	+	0	gene_id "Sgk3"; gene_name "Sgk3"; p_id "P8559"; transcript_id "NM_133220"; tss_id "TSS19954";
chr1	unknown	CDS	9878951	9879106	.	+	0	gene_id "Sgk3"; gene_name "Sgk3"; p_id "P8559"; transcript_id "NM_177547"; tss_id "TSS19954";
chr1	unknown	CDS	9878951	9879106	.	+	0	gene_id "Sgk3"; gene_name "Sgk3"; p_id "P8559"; transcript_id "NM_001037759"; tss_id "TSS8997";
chr1	unknown	exon	9878951	9879106	.	+	.	gene_id "Sgk3"; gene_name "Sgk3"; p_id "P8559"; transcript_id "NM_133220"; tss_id "TSS19954";
chr1	unknown	exon	9878951	9879106	.	+	.	gene_id "Sgk3"; gene_name "Sgk3"; p_id "P8559"; transcript_id "NM_177547"; tss_id "TSS19954";
chr1	unknown	exon	9878951	9879106	.	+	.	gene_id "Sgk3"; gene_name "Sgk3"; p_id "P8559"; transcript_id "NM_001037759"; tss_id "TSS8997";
chr1	unknown	CDS	9881442	9881531	.	+	0	gene_id "Sgk3"; gene_name "Sgk3"; p_id "P8559"; transcript_id "NM_133220"; tss_id "TSS19954";
chr1	unknown	CDS	9881442	9881531	.	+	0	gene_id "Sgk3"; gene_name "Sgk3"; p_id "P8559"; transcript_id "NM_177547"; tss_id "TSS19954";
chr1	unknown	CDS	9881442	9881531	.	+	0	gene_id "Sgk3"; gene_name "Sgk3"; p_id "P8559"; transcript_id "NM_001037759"; tss_id "TSS8997";
chr1	unknown	exon	9881442	9881531	.	+	.	gene_id "Sgk3"; gene_name "Sgk3"; p_id "P8559"; transcript_id "NM_133220"; tss_id "TSS19954";
chr1	unknown	exon	9881442	9881531	.	+	.	gene_id "Sgk3"; gene_name "Sgk3"; p_id "P8559"; transcript_id "NM_177547"; tss_id "TSS19954";
chr1	unknown	exon	9881442	9881531	.	+	.	gene_id "Sgk3"; gene_name "Sgk3"; p_id "P8559"; transcript_id "NM_001037759"; tss_id "TSS8997";
chr1	unknown	CDS	9888801	9888968	.	+	0	gene_id "Sgk3"; gene_name "Sgk3"; p_id "P8559"; transcript_id "NM_133220"; tss_id "TSS19954";
chr1	unknown	CDS	9888801	9888968	.	+	0	gene_id "Sgk3"; gene_name "Sgk3"; p_id "P8559"; transcript_id "NM_177547"; tss_id "TSS19954";
chr1	unknown	CDS	9888801	9888968	.	+	0	gene_id "Sgk3"; gene_name "Sgk3"; p_id "P8559"; transcript_id "NM_001037759"; tss_id "TSS8997";
chr1	unknown	exon	9888801	9892649	.	+	.	gene_id "Sgk3"; gene_name "Sgk3"; p_id "P8559"; transcript_id "NM_133220"; tss_id "TSS19954";
chr1	unknown	exon	9888801	9892649	.	+	.	gene_id "Sgk3"; gene_name "Sgk3"; p_id "P8559"; transcript_id "NM_177547"; tss_id "TSS19954";
chr1	unknown	exon	9888801	9892649	.	+	.	gene_id "Sgk3"; gene_name "Sgk3"; p_id "P8559"; transcript_id "NM_001037759"; tss_id "TSS8997";
chr1	unknown	stop_codon	9888969	9888971	.	+	.	gene_id "Sgk3"; gene_name "Sgk3"; p_id "P8559"; transcript_id "NM_133220"; tss_id "TSS19954";
chr1	unknown	stop_codon	9888969	9888971	.	+	.	gene_id "Sgk3"; gene_name "Sgk3"; p_id "P8559"; transcript_id "NM_177547"; tss_id "TSS19954";
chr1	unknown	stop_codon	9888969	9888971	.	+	.	gene_id "Sgk3"; gene_name "Sgk3"; p_id "P8559"; transcript_id "NM_001037759"; tss_id "TSS8997";
chr1	unknown	exon	9898719	9898771	.	+	.	gene_id "Mcmdc2"; gene_name "Mcmdc2"; p_id "P15964"; transcript_id "NM_177722"; tss_id "TSS7150";
chr1	unknown	exon	9901756	9901893	.	+	.	gene_id "Mcmdc2"; gene_name "Mcmdc2"; p_id "P15964"; transcript_id "NM_177722"; tss_id "TSS7150";
chr1	unknown	CDS	9901800	9901893	.	+	0	gene_id "Mcmdc2"; gene_name "Mcmdc2"; p_id "P15964"; transcript_id "NM_177722"; tss_id "TSS7150";
chr1	unknown	start_codon	9901800	9901802	.	+	.	gene_id "Mcmdc2"; gene_name "Mcmdc2"; p_id "P15964"; transcript_id "NM_177722"; tss_id "TSS7150";
chr1	unknown	CDS	9901991	9902121	.	+	2	gene_id "Mcmdc2"; gene_name "Mcmdc2"; p_id "P15964"; transcript_id "NM_177722"; tss_id "TSS7150";
chr1	unknown	exon	9901991	9902121	.	+	.	gene_id "Mcmdc2"; gene_name "Mcmdc2"; p_id "P15964"; transcript_id "NM_177722"; tss_id "TSS7150";
chr1	unknown	CDS	9902195	9902254	.	+	0	gene_id "Mcmdc2"; gene_name "Mcmdc2"; p_id "P15964"; transcript_id "NM_177722"; tss_id "TSS7150";
chr1	unknown	exon	9902195	9902254	.	+	.	gene_id "Mcmdc2"; gene_name "Mcmdc2"; p_id "P15964"; transcript_id "NM_177722"; tss_id "TSS7150";
chr1	unknown	CDS	9905555	9905750	.	+	0	gene_id "Mcmdc2"; gene_name "Mcmdc2"; p_id "P15964"; transcript_id "NM_177722"; tss_id "TSS7150";
chr1	unknown	exon	9905555	9905750	.	+	.	gene_id "Mcmdc2"; gene_name "Mcmdc2"; p_id "P15964"; transcript_id "NM_177722"; tss_id "TSS7150";
chr1	unknown	CDS	9906397	9906519	.	+	2	gene_id "Mcmdc2"; gene_name "Mcmdc2"; p_id "P15964"; transcript_id "NM_177722"; tss_id "TSS7150";
chr1	unknown	exon	9906397	9906519	.	+	.	gene_id "Mcmdc2"; gene_name "Mcmdc2"; p_id "P15964"; transcript_id "NM_177722"; tss_id "TSS7150";
chr1	unknown	CDS	9906631	9906735	.	+	2	gene_id "Mcmdc2"; gene_name "Mcmdc2"; p_id "P15964"; transcript_id "NM_177722"; tss_id "TSS7150";
chr1	unknown	exon	9906631	9906735	.	+	.	gene_id "Mcmdc2"; gene_name "Mcmdc2"; p_id "P15964"; transcript_id "NM_177722"; tss_id "TSS7150";
chr1	unknown	CDS	9909101	9909226	.	+	2	gene_id "Mcmdc2"; gene_name "Mcmdc2"; p_id "P15964"; transcript_id "NM_177722"; tss_id "TSS7150";
chr1	unknown	exon	9909101	9909226	.	+	.	gene_id "Mcmdc2"; gene_name "Mcmdc2"; p_id "P15964"; transcript_id "NM_177722"; tss_id "TSS7150";
chr1	unknown	CDS	9910516	9910753	.	+	2	gene_id "Mcmdc2"; gene_name "Mcmdc2"; p_id "P15964"; transcript_id "NM_177722"; tss_id "TSS7150";
chr1	unknown	exon	9910516	9910753	.	+	.	gene_id "Mcmdc2"; gene_name "Mcmdc2"; p_id "P15964"; transcript_id "NM_177722"; tss_id "TSS7150";
chr1	unknown	CDS	9914138	9914343	.	+	1	gene_id "Mcmdc2"; gene_name "Mcmdc2"; p_id "P15964"; transcript_id "NM_177722"; tss_id "TSS7150";
chr1	unknown	exon	9914138	9914343	.	+	.	gene_id "Mcmdc2"; gene_name "Mcmdc2"; p_id "P15964"; transcript_id "NM_177722"; tss_id "TSS7150";
chr1	unknown	CDS	9920862	9921028	.	+	2	gene_id "Mcmdc2"; gene_name "Mcmdc2"; p_id "P15964"; transcript_id "NM_177722"; tss_id "TSS7150";
chr1	unknown	exon	9920862	9921028	.	+	.	gene_id "Mcmdc2"; gene_name "Mcmdc2"; p_id "P15964"; transcript_id "NM_177722"; tss_id "TSS7150";
chr1	unknown	CDS	9922083	9922262	.	+	0	gene_id "Mcmdc2"; gene_name "Mcmdc2"; p_id "P15964"; transcript_id "NM_177722"; tss_id "TSS7150";
chr1	unknown	exon	9922083	9922262	.	+	.	gene_id "Mcmdc2"; gene_name "Mcmdc2"; p_id "P15964"; transcript_id "NM_177722"; tss_id "TSS7150";
chr1	unknown	CDS	9924004	9924146	.	+	0	gene_id "Mcmdc2"; gene_name "Mcmdc2"; p_id "P15964"; transcript_id "NM_177722"; tss_id "TSS7150";
chr1	unknown	exon	9924004	9924146	.	+	.	gene_id "Mcmdc2"; gene_name "Mcmdc2"; p_id "P15964"; transcript_id "NM_177722"; tss_id "TSS7150";
chr1	unknown	CDS	9927077	9927186	.	+	1	gene_id "Mcmdc2"; gene_name "Mcmdc2"; p_id "P15964"; transcript_id "NM_177722"; tss_id "TSS7150";
chr1	unknown	exon	9927077	9927186	.	+	.	gene_id "Mcmdc2"; gene_name "Mcmdc2"; p_id "P15964"; transcript_id "NM_177722"; tss_id "TSS7150";
chr1	unknown	CDS	9930459	9930622	.	+	2	gene_id "Mcmdc2"; gene_name "Mcmdc2"; p_id "P15964"; transcript_id "NM_177722"; tss_id "TSS7150";
chr1	unknown	exon	9930459	9931035	.	+	.	gene_id "Mcmdc2"; gene_name "Mcmdc2"; p_id "P15964"; transcript_id "NM_177722"; tss_id "TSS7150";
chr1	unknown	stop_codon	9930623	9930625	.	+	.	gene_id "Mcmdc2"; gene_name "Mcmdc2"; p_id "P15964"; transcript_id "NM_177722"; tss_id "TSS7150";
chr1	unknown	exon	9932106	9932236	.	-	.	gene_id "Snhg6"; gene_name "Snhg6"; transcript_id "NR_024067"; tss_id "TSS23570";
chr1	unknown	exon	9932404	9932472	.	-	.	gene_id "Snhg6"; gene_name "Snhg6"; transcript_id "NR_024067"; tss_id "TSS23570";
chr1	unknown	exon	9932551	9932624	.	-	.	gene_id "Snord87"; gene_name "Snord87"; transcript_id "NR_004410"; tss_id "TSS316";
chr1	unknown	exon	9932691	9932798	.	-	.	gene_id "Snhg6"; gene_name "Snhg6"; transcript_id "NR_024067"; tss_id "TSS23570";
chr1	unknown	exon	9934101	9934199	.	-	.	gene_id "Snhg6"; gene_name "Snhg6"; transcript_id "NR_024067"; tss_id "TSS23570";
chr1	unknown	exon	9950244	9953602	.	-	.	gene_id "Tcf24"; gene_name "Tcf24"; p_id "P7919"; transcript_id "NM_001285425"; tss_id "TSS1065";
chr1	unknown	stop_codon	9953489	9953491	.	-	.	gene_id "Tcf24"; gene_name "Tcf24"; p_id "P7919"; transcript_id "NM_001285425"; tss_id "TSS1065";
chr1	unknown	CDS	9953492	9953602	.	-	0	gene_id "Tcf24"; gene_name "Tcf24"; p_id "P7919"; transcript_id "NM_001285425"; tss_id "TSS1065";
chr1	unknown	CDS	9957180	9957566	.	-	0	gene_id "Tcf24"; gene_name "Tcf24"; p_id "P7919"; transcript_id "NM_001285425"; tss_id "TSS1065";
chr1	unknown	exon	9957180	9957566	.	-	.	gene_id "Tcf24"; gene_name "Tcf24"; p_id "P7919"; transcript_id "NM_001285425"; tss_id "TSS1065";
chr1	unknown	start_codon	9957564	9957566	.	-	.	gene_id "Tcf24"; gene_name "Tcf24"; p_id "P7919"; transcript_id "NM_001285425"; tss_id "TSS1065";
chr1	unknown	exon	9958703	9959012	.	-	.	gene_id "Ppp1r42"; gene_name "Ppp1r42"; p_id "P25048"; transcript_id "NM_145692"; tss_id "TSS17562";
chr1	unknown	exon	9958703	9959012	.	-	.	gene_id "Ppp1r42"; gene_name "Ppp1r42"; transcript_id "NR_110971"; tss_id "TSS17562";
chr1	unknown	stop_codon	9958901	9958903	.	-	.	gene_id "Ppp1r42"; gene_name "Ppp1r42"; p_id "P25048"; transcript_id "NM_145692"; tss_id "TSS17562";
chr1	unknown	CDS	9958904	9959012	.	-	1	gene_id "Ppp1r42"; gene_name "Ppp1r42"; p_id "P25048"; transcript_id "NM_145692"; tss_id "TSS17562";
chr1	unknown	CDS	9966668	9966827	.	-	2	gene_id "Ppp1r42"; gene_name "Ppp1r42"; p_id "P25048"; transcript_id "NM_145692"; tss_id "TSS17562";
chr1	unknown	exon	9966668	9966827	.	-	.	gene_id "Ppp1r42"; gene_name "Ppp1r42"; p_id "P25048"; transcript_id "NM_145692"; tss_id "TSS17562";
chr1	unknown	CDS	9968897	9969028	.	-	2	gene_id "Ppp1r42"; gene_name "Ppp1r42"; p_id "P25048"; transcript_id "NM_145692"; tss_id "TSS17562";
chr1	unknown	exon	9968897	9969028	.	-	.	gene_id "Ppp1r42"; gene_name "Ppp1r42"; p_id "P25048"; transcript_id "NM_145692"; tss_id "TSS17562";
chr1	unknown	CDS	9975673	9975790	.	-	0	gene_id "Ppp1r42"; gene_name "Ppp1r42"; p_id "P25048"; transcript_id "NM_145692"; tss_id "TSS17562";
chr1	unknown	exon	9975673	9975790	.	-	.	gene_id "Ppp1r42"; gene_name "Ppp1r42"; p_id "P25048"; transcript_id "NM_145692"; tss_id "TSS17562";
chr1	unknown	exon	9975673	9975790	.	-	.	gene_id "Ppp1r42"; gene_name "Ppp1r42"; transcript_id "NR_110971"; tss_id "TSS17562";
chr1	unknown	exon	9985144	9985343	.	-	.	gene_id "Ppp1r42"; gene_name "Ppp1r42"; p_id "P16425"; transcript_id "NM_027033"; tss_id "TSS11951";
chr1	unknown	stop_codon	9985218	9985220	.	-	.	gene_id "Ppp1r42"; gene_name "Ppp1r42"; p_id "P16425"; transcript_id "NM_027033"; tss_id "TSS11951";
chr1	unknown	CDS	9985221	9985343	.	-	0	gene_id "Ppp1r42"; gene_name "Ppp1r42"; p_id "P16425"; transcript_id "NM_027033"; tss_id "TSS11951";
chr1	unknown	CDS	9985227	9985343	.	-	0	gene_id "Ppp1r42"; gene_name "Ppp1r42"; p_id "P25048"; transcript_id "NM_145692"; tss_id "TSS17562";
chr1	unknown	exon	9985227	9985343	.	-	.	gene_id "Ppp1r42"; gene_name "Ppp1r42"; p_id "P25048"; transcript_id "NM_145692"; tss_id "TSS17562";
chr1	unknown	exon	9985227	9985358	.	-	.	gene_id "Ppp1r42"; gene_name "Ppp1r42"; transcript_id "NR_110971"; tss_id "TSS17562";
chr1	unknown	CDS	9989482	9989620	.	-	1	gene_id "Ppp1r42"; gene_name "Ppp1r42"; p_id "P25048"; transcript_id "NM_145692"; tss_id "TSS17562";
chr1	unknown	CDS	9989482	9989620	.	-	1	gene_id "Ppp1r42"; gene_name "Ppp1r42"; p_id "P16425"; transcript_id "NM_027033"; tss_id "TSS11951";
chr1	unknown	exon	9989482	9989620	.	-	.	gene_id "Ppp1r42"; gene_name "Ppp1r42"; p_id "P25048"; transcript_id "NM_145692"; tss_id "TSS17562";
chr1	unknown	exon	9989482	9989620	.	-	.	gene_id "Ppp1r42"; gene_name "Ppp1r42"; transcript_id "NR_110971"; tss_id "TSS17562";
chr1	unknown	exon	9989482	9989620	.	-	.	gene_id "Ppp1r42"; gene_name "Ppp1r42"; p_id "P16425"; transcript_id "NM_027033"; tss_id "TSS11951";
chr1	unknown	CDS	9990052	9990218	.	-	0	gene_id "Ppp1r42"; gene_name "Ppp1r42"; p_id "P25048"; transcript_id "NM_145692"; tss_id "TSS17562";
chr1	unknown	CDS	9990052	9990218	.	-	0	gene_id "Ppp1r42"; gene_name "Ppp1r42"; p_id "P16425"; transcript_id "NM_027033"; tss_id "TSS11951";
chr1	unknown	exon	9990052	9990218	.	-	.	gene_id "Ppp1r42"; gene_name "Ppp1r42"; p_id "P25048"; transcript_id "NM_145692"; tss_id "TSS17562";
chr1	unknown	exon	9990052	9990218	.	-	.	gene_id "Ppp1r42"; gene_name "Ppp1r42"; transcript_id "NR_110971"; tss_id "TSS17562";
chr1	unknown	exon	9990052	9990218	.	-	.	gene_id "Ppp1r42"; gene_name "Ppp1r42"; p_id "P16425"; transcript_id "NM_027033"; tss_id "TSS11951";
chr1	unknown	CDS	9993316	9993444	.	-	0	gene_id "Ppp1r42"; gene_name "Ppp1r42"; p_id "P25048"; transcript_id "NM_145692"; tss_id "TSS17562";
chr1	unknown	CDS	9993316	9993444	.	-	0	gene_id "Ppp1r42"; gene_name "Ppp1r42"; p_id "P16425"; transcript_id "NM_027033"; tss_id "TSS11951";
chr1	unknown	exon	9993316	9993534	.	-	.	gene_id "Ppp1r42"; gene_name "Ppp1r42"; p_id "P25048"; transcript_id "NM_145692"; tss_id "TSS17562";
chr1	unknown	exon	9993316	9993534	.	-	.	gene_id "Ppp1r42"; gene_name "Ppp1r42"; transcript_id "NR_110971"; tss_id "TSS17562";
chr1	unknown	exon	9993316	9993534	.	-	.	gene_id "Ppp1r42"; gene_name "Ppp1r42"; p_id "P16425"; transcript_id "NM_027033"; tss_id "TSS11951";
chr1	unknown	start_codon	9993442	9993444	.	-	.	gene_id "Ppp1r42"; gene_name "Ppp1r42"; p_id "P25048"; transcript_id "NM_145692"; tss_id "TSS17562";
chr1	unknown	start_codon	9993442	9993444	.	-	.	gene_id "Ppp1r42"; gene_name "Ppp1r42"; p_id "P16425"; transcript_id "NM_027033"; tss_id "TSS11951";
chr1	unknown	exon	9999153	9999211	.	-	.	gene_id "Ppp1r42"; gene_name "Ppp1r42"; p_id "P16425"; transcript_id "NM_027033"; tss_id "TSS11951";
chr1	unknown	exon	9999153	9999217	.	-	.	gene_id "Ppp1r42"; gene_name "Ppp1r42"; p_id "P25048"; transcript_id "NM_145692"; tss_id "TSS17562";
chr1	unknown	exon	9999153	9999217	.	-	.	gene_id "Ppp1r42"; gene_name "Ppp1r42"; transcript_id "NR_110971"; tss_id "TSS17562";
chr1	unknown	exon	10014681	10015144	.	-	.	gene_id "Cops5"; gene_name "Cops5"; p_id "P11727"; transcript_id "NM_001277101"; tss_id "TSS14624";
chr1	unknown	exon	10014681	10015144	.	-	.	gene_id "Cops5"; gene_name "Cops5"; p_id "P9245"; transcript_id "NM_013715"; tss_id "TSS14624";
chr1	unknown	exon	10014681	10015144	.	-	.	gene_id "Cops5"; gene_name "Cops5"; transcript_id "NR_102282"; tss_id "TSS14624";
chr1	unknown	stop_codon	10015060	10015062	.	-	.	gene_id "Cops5"; gene_name "Cops5"; p_id "P11727"; transcript_id "NM_001277101"; tss_id "TSS14624";
chr1	unknown	stop_codon	10015060	10015062	.	-	.	gene_id "Cops5"; gene_name "Cops5"; p_id "P9245"; transcript_id "NM_013715"; tss_id "TSS14624";
chr1	unknown	CDS	10015063	10015144	.	-	1	gene_id "Cops5"; gene_name "Cops5"; p_id "P11727"; transcript_id "NM_001277101"; tss_id "TSS14624";
chr1	unknown	CDS	10015063	10015144	.	-	1	gene_id "Cops5"; gene_name "Cops5"; p_id "P9245"; transcript_id "NM_013715"; tss_id "TSS14624";
chr1	unknown	CDS	10017184	10017332	.	-	0	gene_id "Cops5"; gene_name "Cops5"; p_id "P11727"; transcript_id "NM_001277101"; tss_id "TSS14624";
chr1	unknown	CDS	10017184	10017332	.	-	0	gene_id "Cops5"; gene_name "Cops5"; p_id "P9245"; transcript_id "NM_013715"; tss_id "TSS14624";
chr1	unknown	exon	10017184	10017332	.	-	.	gene_id "Cops5"; gene_name "Cops5"; p_id "P11727"; transcript_id "NM_001277101"; tss_id "TSS14624";
chr1	unknown	exon	10017184	10017332	.	-	.	gene_id "Cops5"; gene_name "Cops5"; p_id "P9245"; transcript_id "NM_013715"; tss_id "TSS14624";
chr1	unknown	exon	10017184	10017332	.	-	.	gene_id "Cops5"; gene_name "Cops5"; transcript_id "NR_102282"; tss_id "TSS14624";
chr1	unknown	CDS	10020680	10020791	.	-	1	gene_id "Cops5"; gene_name "Cops5"; p_id "P11727"; transcript_id "NM_001277101"; tss_id "TSS14624";
chr1	unknown	CDS	10020680	10020791	.	-	1	gene_id "Cops5"; gene_name "Cops5"; p_id "P9245"; transcript_id "NM_013715"; tss_id "TSS14624";
chr1	unknown	exon	10020680	10020791	.	-	.	gene_id "Cops5"; gene_name "Cops5"; p_id "P11727"; transcript_id "NM_001277101"; tss_id "TSS14624";
chr1	unknown	exon	10020680	10020791	.	-	.	gene_id "Cops5"; gene_name "Cops5"; p_id "P9245"; transcript_id "NM_013715"; tss_id "TSS14624";
chr1	unknown	exon	10020680	10020791	.	-	.	gene_id "Cops5"; gene_name "Cops5"; transcript_id "NR_102282"; tss_id "TSS14624";
chr1	unknown	CDS	10022420	10022505	.	-	0	gene_id "Cops5"; gene_name "Cops5"; p_id "P11727"; transcript_id "NM_001277101"; tss_id "TSS14624";
chr1	unknown	CDS	10022420	10022505	.	-	0	gene_id "Cops5"; gene_name "Cops5"; p_id "P9245"; transcript_id "NM_013715"; tss_id "TSS14624";
chr1	unknown	exon	10022420	10022505	.	-	.	gene_id "Cops5"; gene_name "Cops5"; p_id "P11727"; transcript_id "NM_001277101"; tss_id "TSS14624";
chr1	unknown	exon	10022420	10022505	.	-	.	gene_id "Cops5"; gene_name "Cops5"; p_id "P9245"; transcript_id "NM_013715"; tss_id "TSS14624";
chr1	unknown	exon	10022420	10022505	.	-	.	gene_id "Cops5"; gene_name "Cops5"; transcript_id "NR_102282"; tss_id "TSS14624";
chr1	unknown	CDS	10023339	10023404	.	-	0	gene_id "Cops5"; gene_name "Cops5"; p_id "P11727"; transcript_id "NM_001277101"; tss_id "TSS14624";
chr1	unknown	CDS	10023339	10023404	.	-	0	gene_id "Cops5"; gene_name "Cops5"; p_id "P9245"; transcript_id "NM_013715"; tss_id "TSS14624";
chr1	unknown	exon	10023339	10023404	.	-	.	gene_id "Cops5"; gene_name "Cops5"; p_id "P11727"; transcript_id "NM_001277101"; tss_id "TSS14624";
chr1	unknown	exon	10023339	10023404	.	-	.	gene_id "Cops5"; gene_name "Cops5"; p_id "P9245"; transcript_id "NM_013715"; tss_id "TSS14624";
chr1	unknown	exon	10023339	10023404	.	-	.	gene_id "Cops5"; gene_name "Cops5"; transcript_id "NR_102282"; tss_id "TSS14624";
chr1	unknown	CDS	10024089	10024217	.	-	0	gene_id "Cops5"; gene_name "Cops5"; p_id "P11727"; transcript_id "NM_001277101"; tss_id "TSS14624";
chr1	unknown	CDS	10024089	10024217	.	-	0	gene_id "Cops5"; gene_name "Cops5"; p_id "P9245"; transcript_id "NM_013715"; tss_id "TSS14624";
chr1	unknown	exon	10024089	10024217	.	-	.	gene_id "Cops5"; gene_name "Cops5"; p_id "P11727"; transcript_id "NM_001277101"; tss_id "TSS14624";
chr1	unknown	exon	10024089	10024217	.	-	.	gene_id "Cops5"; gene_name "Cops5"; p_id "P9245"; transcript_id "NM_013715"; tss_id "TSS14624";
chr1	unknown	exon	10024089	10024217	.	-	.	gene_id "Cops5"; gene_name "Cops5"; transcript_id "NR_102282"; tss_id "TSS14624";
chr1	unknown	CDS	10025010	10025244	.	-	1	gene_id "Cops5"; gene_name "Cops5"; p_id "P11727"; transcript_id "NM_001277101"; tss_id "TSS14624";
chr1	unknown	CDS	10025010	10025244	.	-	1	gene_id "Cops5"; gene_name "Cops5"; p_id "P9245"; transcript_id "NM_013715"; tss_id "TSS14624";
chr1	unknown	exon	10025010	10025244	.	-	.	gene_id "Cops5"; gene_name "Cops5"; p_id "P11727"; transcript_id "NM_001277101"; tss_id "TSS14624";
chr1	unknown	exon	10025010	10025244	.	-	.	gene_id "Cops5"; gene_name "Cops5"; p_id "P9245"; transcript_id "NM_013715"; tss_id "TSS14624";
chr1	unknown	exon	10025010	10025244	.	-	.	gene_id "Cops5"; gene_name "Cops5"; transcript_id "NR_102282"; tss_id "TSS14624";
chr1	unknown	exon	10027743	10028240	.	-	.	gene_id "Cops5"; gene_name "Cops5"; transcript_id "NR_102282"; tss_id "TSS14624";
chr1	unknown	CDS	10027751	10027893	.	-	0	gene_id "Cops5"; gene_name "Cops5"; p_id "P9245"; transcript_id "NM_013715"; tss_id "TSS14624";
chr1	unknown	exon	10027751	10028240	.	-	.	gene_id "Cops5"; gene_name "Cops5"; p_id "P9245"; transcript_id "NM_013715"; tss_id "TSS14624";
chr1	unknown	start_codon	10027891	10027893	.	-	.	gene_id "Cops5"; gene_name "Cops5"; p_id "P9245"; transcript_id "NM_013715"; tss_id "TSS14624";
chr1	unknown	CDS	10028000	10028091	.	-	0	gene_id "Cops5"; gene_name "Cops5"; p_id "P11727"; transcript_id "NM_001277101"; tss_id "TSS14624";
chr1	unknown	exon	10028000	10028240	.	-	.	gene_id "Cops5"; gene_name "Cops5"; p_id "P11727"; transcript_id "NM_001277101"; tss_id "TSS14624";
chr1	unknown	start_codon	10028089	10028091	.	-	.	gene_id "Cops5"; gene_name "Cops5"; p_id "P11727"; transcript_id "NM_001277101"; tss_id "TSS14624";
chr1	unknown	exon	10028299	10028425	.	+	.	gene_id "Cspp1"; gene_name "Cspp1"; p_id "P15010"; transcript_id "NM_026493"; tss_id "TSS4891";
chr1	unknown	exon	10035157	10035265	.	+	.	gene_id "Cspp1"; gene_name "Cspp1"; p_id "P15010"; transcript_id "NM_026493"; tss_id "TSS4891";
chr1	unknown	CDS	10035167	10035265	.	+	0	gene_id "Cspp1"; gene_name "Cspp1"; p_id "P15010"; transcript_id "NM_026493"; tss_id "TSS4891";
chr1	unknown	start_codon	10035167	10035169	.	+	.	gene_id "Cspp1"; gene_name "Cspp1"; p_id "P15010"; transcript_id "NM_026493"; tss_id "TSS4891";
chr1	unknown	CDS	10037505	10037607	.	+	0	gene_id "Cspp1"; gene_name "Cspp1"; p_id "P15010"; transcript_id "NM_026493"; tss_id "TSS4891";
chr1	unknown	exon	10037505	10037607	.	+	.	gene_id "Cspp1"; gene_name "Cspp1"; p_id "P15010"; transcript_id "NM_026493"; tss_id "TSS4891";
chr1	unknown	CDS	10048801	10048904	.	+	2	gene_id "Cspp1"; gene_name "Cspp1"; p_id "P15010"; transcript_id "NM_026493"; tss_id "TSS4891";
chr1	unknown	exon	10048801	10048904	.	+	.	gene_id "Cspp1"; gene_name "Cspp1"; p_id "P15010"; transcript_id "NM_026493"; tss_id "TSS4891";
chr1	unknown	CDS	10054414	10054494	.	+	0	gene_id "Cspp1"; gene_name "Cspp1"; p_id "P15010"; transcript_id "NM_026493"; tss_id "TSS4891";
chr1	unknown	exon	10054414	10054494	.	+	.	gene_id "Cspp1"; gene_name "Cspp1"; p_id "P15010"; transcript_id "NM_026493"; tss_id "TSS4891";
chr1	unknown	CDS	10055404	10055502	.	+	0	gene_id "Cspp1"; gene_name "Cspp1"; p_id "P15010"; transcript_id "NM_026493"; tss_id "TSS4891";
chr1	unknown	exon	10055404	10055502	.	+	.	gene_id "Cspp1"; gene_name "Cspp1"; p_id "P15010"; transcript_id "NM_026493"; tss_id "TSS4891";
chr1	unknown	CDS	10056507	10056901	.	+	0	gene_id "Cspp1"; gene_name "Cspp1"; p_id "P15010"; transcript_id "NM_026493"; tss_id "TSS4891";
chr1	unknown	exon	10056507	10056901	.	+	.	gene_id "Cspp1"; gene_name "Cspp1"; p_id "P15010"; transcript_id "NM_026493"; tss_id "TSS4891";
chr1	unknown	CDS	10064941	10065027	.	+	1	gene_id "Cspp1"; gene_name "Cspp1"; p_id "P15010"; transcript_id "NM_026493"; tss_id "TSS4891";
chr1	unknown	exon	10064941	10065027	.	+	.	gene_id "Cspp1"; gene_name "Cspp1"; p_id "P15010"; transcript_id "NM_026493"; tss_id "TSS4891";
chr1	unknown	CDS	10067253	10067323	.	+	1	gene_id "Cspp1"; gene_name "Cspp1"; p_id "P15010"; transcript_id "NM_026493"; tss_id "TSS4891";
chr1	unknown	exon	10067253	10067323	.	+	.	gene_id "Cspp1"; gene_name "Cspp1"; p_id "P15010"; transcript_id "NM_026493"; tss_id "TSS4891";
chr1	unknown	CDS	10072334	10072427	.	+	2	gene_id "Cspp1"; gene_name "Cspp1"; p_id "P15010"; transcript_id "NM_026493"; tss_id "TSS4891";
chr1	unknown	exon	10072334	10072427	.	+	.	gene_id "Cspp1"; gene_name "Cspp1"; p_id "P15010"; transcript_id "NM_026493"; tss_id "TSS4891";
chr1	unknown	CDS	10073582	10073639	.	+	1	gene_id "Cspp1"; gene_name "Cspp1"; p_id "P15010"; transcript_id "NM_026493"; tss_id "TSS4891";
chr1	unknown	exon	10073582	10073639	.	+	.	gene_id "Cspp1"; gene_name "Cspp1"; p_id "P15010"; transcript_id "NM_026493"; tss_id "TSS4891";
chr1	unknown	CDS	10075828	10076033	.	+	0	gene_id "Cspp1"; gene_name "Cspp1"; p_id "P15010"; transcript_id "NM_026493"; tss_id "TSS4891";
chr1	unknown	exon	10075828	10076033	.	+	.	gene_id "Cspp1"; gene_name "Cspp1"; p_id "P15010"; transcript_id "NM_026493"; tss_id "TSS4891";
chr1	unknown	CDS	10078132	10078265	.	+	1	gene_id "Cspp1"; gene_name "Cspp1"; p_id "P15010"; transcript_id "NM_026493"; tss_id "TSS4891";
chr1	unknown	exon	10078132	10078265	.	+	.	gene_id "Cspp1"; gene_name "Cspp1"; p_id "P15010"; transcript_id "NM_026493"; tss_id "TSS4891";
chr1	unknown	CDS	10078963	10079041	.	+	2	gene_id "Cspp1"; gene_name "Cspp1"; p_id "P15010"; transcript_id "NM_026493"; tss_id "TSS4891";
chr1	unknown	exon	10078963	10079041	.	+	.	gene_id "Cspp1"; gene_name "Cspp1"; p_id "P15010"; transcript_id "NM_026493"; tss_id "TSS4891";
chr1	unknown	CDS	10080269	10080398	.	+	1	gene_id "Cspp1"; gene_name "Cspp1"; p_id "P15010"; transcript_id "NM_026493"; tss_id "TSS4891";
chr1	unknown	exon	10080269	10080398	.	+	.	gene_id "Cspp1"; gene_name "Cspp1"; p_id "P15010"; transcript_id "NM_026493"; tss_id "TSS4891";
chr1	unknown	CDS	10085947	10086094	.	+	0	gene_id "Cspp1"; gene_name "Cspp1"; p_id "P15010"; transcript_id "NM_026493"; tss_id "TSS4891";
chr1	unknown	exon	10085947	10086094	.	+	.	gene_id "Cspp1"; gene_name "Cspp1"; p_id "P15010"; transcript_id "NM_026493"; tss_id "TSS4891";
chr1	unknown	CDS	10094293	10094445	.	+	2	gene_id "Cspp1"; gene_name "Cspp1"; p_id "P15010"; transcript_id "NM_026493"; tss_id "TSS4891";
chr1	unknown	exon	10094293	10094445	.	+	.	gene_id "Cspp1"; gene_name "Cspp1"; p_id "P15010"; transcript_id "NM_026493"; tss_id "TSS4891";
chr1	unknown	CDS	10098450	10098562	.	+	2	gene_id "Cspp1"; gene_name "Cspp1"; p_id "P15010"; transcript_id "NM_026493"; tss_id "TSS4891";
chr1	unknown	exon	10098450	10098562	.	+	.	gene_id "Cspp1"; gene_name "Cspp1"; p_id "P15010"; transcript_id "NM_026493"; tss_id "TSS4891";
chr1	unknown	CDS	10102474	10102623	.	+	0	gene_id "Cspp1"; gene_name "Cspp1"; p_id "P15010"; transcript_id "NM_026493"; tss_id "TSS4891";
chr1	unknown	exon	10102474	10102623	.	+	.	gene_id "Cspp1"; gene_name "Cspp1"; p_id "P15010"; transcript_id "NM_026493"; tss_id "TSS4891";
chr1	unknown	CDS	10102957	10103103	.	+	0	gene_id "Cspp1"; gene_name "Cspp1"; p_id "P15010"; transcript_id "NM_026493"; tss_id "TSS4891";
chr1	unknown	exon	10102957	10103103	.	+	.	gene_id "Cspp1"; gene_name "Cspp1"; p_id "P15010"; transcript_id "NM_026493"; tss_id "TSS4891";
chr1	unknown	CDS	10103684	10103788	.	+	0	gene_id "Cspp1"; gene_name "Cspp1"; p_id "P15010"; transcript_id "NM_026493"; tss_id "TSS4891";
chr1	unknown	exon	10103684	10103788	.	+	.	gene_id "Cspp1"; gene_name "Cspp1"; p_id "P15010"; transcript_id "NM_026493"; tss_id "TSS4891";
chr1	unknown	CDS	10106099	10106165	.	+	0	gene_id "Cspp1"; gene_name "Cspp1"; p_id "P15010"; transcript_id "NM_026493"; tss_id "TSS4891";
chr1	unknown	exon	10106099	10106165	.	+	.	gene_id "Cspp1"; gene_name "Cspp1"; p_id "P15010"; transcript_id "NM_026493"; tss_id "TSS4891";
chr1	unknown	CDS	10106695	10106812	.	+	2	gene_id "Cspp1"; gene_name "Cspp1"; p_id "P15010"; transcript_id "NM_026493"; tss_id "TSS4891";
chr1	unknown	exon	10106695	10106812	.	+	.	gene_id "Cspp1"; gene_name "Cspp1"; p_id "P15010"; transcript_id "NM_026493"; tss_id "TSS4891";
chr1	unknown	CDS	10116421	10116560	.	+	1	gene_id "Cspp1"; gene_name "Cspp1"; p_id "P15010"; transcript_id "NM_026493"; tss_id "TSS4891";
chr1	unknown	exon	10116421	10116560	.	+	.	gene_id "Cspp1"; gene_name "Cspp1"; p_id "P15010"; transcript_id "NM_026493"; tss_id "TSS4891";
chr1	unknown	CDS	10117504	10117644	.	+	2	gene_id "Cspp1"; gene_name "Cspp1"; p_id "P15010"; transcript_id "NM_026493"; tss_id "TSS4891";
chr1	unknown	exon	10117504	10117644	.	+	.	gene_id "Cspp1"; gene_name "Cspp1"; p_id "P15010"; transcript_id "NM_026493"; tss_id "TSS4891";
chr1	unknown	CDS	10120067	10120113	.	+	2	gene_id "Cspp1"; gene_name "Cspp1"; p_id "P15010"; transcript_id "NM_026493"; tss_id "TSS4891";
chr1	unknown	exon	10120067	10120113	.	+	.	gene_id "Cspp1"; gene_name "Cspp1"; p_id "P15010"; transcript_id "NM_026493"; tss_id "TSS4891";
chr1	unknown	CDS	10122535	10122598	.	+	0	gene_id "Cspp1"; gene_name "Cspp1"; p_id "P15010"; transcript_id "NM_026493"; tss_id "TSS4891";
chr1	unknown	exon	10122535	10122598	.	+	.	gene_id "Cspp1"; gene_name "Cspp1"; p_id "P15010"; transcript_id "NM_026493"; tss_id "TSS4891";
chr1	unknown	CDS	10123245	10123354	.	+	2	gene_id "Cspp1"; gene_name "Cspp1"; p_id "P15010"; transcript_id "NM_026493"; tss_id "TSS4891";
chr1	unknown	exon	10123245	10123354	.	+	.	gene_id "Cspp1"; gene_name "Cspp1"; p_id "P15010"; transcript_id "NM_026493"; tss_id "TSS4891";
chr1	unknown	CDS	10124173	10124311	.	+	0	gene_id "Cspp1"; gene_name "Cspp1"; p_id "P15010"; transcript_id "NM_026493"; tss_id "TSS4891";
chr1	unknown	exon	10124173	10124311	.	+	.	gene_id "Cspp1"; gene_name "Cspp1"; p_id "P15010"; transcript_id "NM_026493"; tss_id "TSS4891";
chr1	unknown	CDS	10126015	10126223	.	+	2	gene_id "Cspp1"; gene_name "Cspp1"; p_id "P15010"; transcript_id "NM_026493"; tss_id "TSS4891";
chr1	unknown	exon	10126015	10126849	.	+	.	gene_id "Cspp1"; gene_name "Cspp1"; p_id "P15010"; transcript_id "NM_026493"; tss_id "TSS4891";
chr1	unknown	stop_codon	10126224	10126226	.	+	.	gene_id "Cspp1"; gene_name "Cspp1"; p_id "P15010"; transcript_id "NM_026493"; tss_id "TSS4891";
chr1	unknown	exon	10127588	10129077	.	-	.	gene_id "Arfgef1"; gene_name "Arfgef1"; p_id "P11684"; transcript_id "NM_001102430"; tss_id "TSS16285";
chr1	unknown	stop_codon	10128913	10128915	.	-	.	gene_id "Arfgef1"; gene_name "Arfgef1"; p_id "P11684"; transcript_id "NM_001102430"; tss_id "TSS16285";
chr1	unknown	CDS	10128916	10129077	.	-	0	gene_id "Arfgef1"; gene_name "Arfgef1"; p_id "P11684"; transcript_id "NM_001102430"; tss_id "TSS16285";
chr1	unknown	CDS	10130548	10130665	.	-	1	gene_id "Arfgef1"; gene_name "Arfgef1"; p_id "P11684"; transcript_id "NM_001102430"; tss_id "TSS16285";
chr1	unknown	exon	10130548	10130665	.	-	.	gene_id "Arfgef1"; gene_name "Arfgef1"; p_id "P11684"; transcript_id "NM_001102430"; tss_id "TSS16285";
chr1	unknown	CDS	10131640	10131778	.	-	2	gene_id "Arfgef1"; gene_name "Arfgef1"; p_id "P11684"; transcript_id "NM_001102430"; tss_id "TSS16285";
chr1	unknown	exon	10131640	10131778	.	-	.	gene_id "Arfgef1"; gene_name "Arfgef1"; p_id "P11684"; transcript_id "NM_001102430"; tss_id "TSS16285";
chr1	unknown	CDS	10132657	10132825	.	-	0	gene_id "Arfgef1"; gene_name "Arfgef1"; p_id "P11684"; transcript_id "NM_001102430"; tss_id "TSS16285";
chr1	unknown	exon	10132657	10132825	.	-	.	gene_id "Arfgef1"; gene_name "Arfgef1"; p_id "P11684"; transcript_id "NM_001102430"; tss_id "TSS16285";
chr1	unknown	CDS	10134799	10134938	.	-	2	gene_id "Arfgef1"; gene_name "Arfgef1"; p_id "P11684"; transcript_id "NM_001102430"; tss_id "TSS16285";
chr1	unknown	exon	10134799	10134938	.	-	.	gene_id "Arfgef1"; gene_name "Arfgef1"; p_id "P11684"; transcript_id "NM_001102430"; tss_id "TSS16285";
chr1	unknown	CDS	10137484	10137616	.	-	0	gene_id "Arfgef1"; gene_name "Arfgef1"; p_id "P11684"; transcript_id "NM_001102430"; tss_id "TSS16285";
chr1	unknown	exon	10137484	10137616	.	-	.	gene_id "Arfgef1"; gene_name "Arfgef1"; p_id "P11684"; transcript_id "NM_001102430"; tss_id "TSS16285";
chr1	unknown	CDS	10141882	10141954	.	-	1	gene_id "Arfgef1"; gene_name "Arfgef1"; p_id "P11684"; transcript_id "NM_001102430"; tss_id "TSS16285";
chr1	unknown	exon	10141882	10141954	.	-	.	gene_id "Arfgef1"; gene_name "Arfgef1"; p_id "P11684"; transcript_id "NM_001102430"; tss_id "TSS16285";
chr1	unknown	CDS	10143467	10143605	.	-	2	gene_id "Arfgef1"; gene_name "Arfgef1"; p_id "P11684"; transcript_id "NM_001102430"; tss_id "TSS16285";
chr1	unknown	exon	10143467	10143605	.	-	.	gene_id "Arfgef1"; gene_name "Arfgef1"; p_id "P11684"; transcript_id "NM_001102430"; tss_id "TSS16285";
chr1	unknown	CDS	10143688	10143823	.	-	0	gene_id "Arfgef1"; gene_name "Arfgef1"; p_id "P11684"; transcript_id "NM_001102430"; tss_id "TSS16285";
chr1	unknown	exon	10143688	10143823	.	-	.	gene_id "Arfgef1"; gene_name "Arfgef1"; p_id "P11684"; transcript_id "NM_001102430"; tss_id "TSS16285";
chr1	unknown	CDS	10144362	10144491	.	-	1	gene_id "Arfgef1"; gene_name "Arfgef1"; p_id "P11684"; transcript_id "NM_001102430"; tss_id "TSS16285";
chr1	unknown	exon	10144362	10144491	.	-	.	gene_id "Arfgef1"; gene_name "Arfgef1"; p_id "P11684"; transcript_id "NM_001102430"; tss_id "TSS16285";
chr1	unknown	CDS	10146995	10147125	.	-	0	gene_id "Arfgef1"; gene_name "Arfgef1"; p_id "P11684"; transcript_id "NM_001102430"; tss_id "TSS16285";
chr1	unknown	exon	10146995	10147125	.	-	.	gene_id "Arfgef1"; gene_name "Arfgef1"; p_id "P11684"; transcript_id "NM_001102430"; tss_id "TSS16285";
chr1	unknown	CDS	10147981	10148141	.	-	2	gene_id "Arfgef1"; gene_name "Arfgef1"; p_id "P11684"; transcript_id "NM_001102430"; tss_id "TSS16285";
chr1	unknown	exon	10147981	10148141	.	-	.	gene_id "Arfgef1"; gene_name "Arfgef1"; p_id "P11684"; transcript_id "NM_001102430"; tss_id "TSS16285";
chr1	unknown	CDS	10149649	10149821	.	-	1	gene_id "Arfgef1"; gene_name "Arfgef1"; p_id "P11684"; transcript_id "NM_001102430"; tss_id "TSS16285";
chr1	unknown	exon	10149649	10149821	.	-	.	gene_id "Arfgef1"; gene_name "Arfgef1"; p_id "P11684"; transcript_id "NM_001102430"; tss_id "TSS16285";
chr1	unknown	CDS	10149958	10150109	.	-	0	gene_id "Arfgef1"; gene_name "Arfgef1"; p_id "P11684"; transcript_id "NM_001102430"; tss_id "TSS16285";
chr1	unknown	exon	10149958	10150109	.	-	.	gene_id "Arfgef1"; gene_name "Arfgef1"; p_id "P11684"; transcript_id "NM_001102430"; tss_id "TSS16285";
chr1	unknown	CDS	10150782	10150951	.	-	2	gene_id "Arfgef1"; gene_name "Arfgef1"; p_id "P11684"; transcript_id "NM_001102430"; tss_id "TSS16285";
chr1	unknown	exon	10150782	10150951	.	-	.	gene_id "Arfgef1"; gene_name "Arfgef1"; p_id "P11684"; transcript_id "NM_001102430"; tss_id "TSS16285";
chr1	unknown	CDS	10151044	10151084	.	-	1	gene_id "Arfgef1"; gene_name "Arfgef1"; p_id "P11684"; transcript_id "NM_001102430"; tss_id "TSS16285";
chr1	unknown	exon	10151044	10151084	.	-	.	gene_id "Arfgef1"; gene_name "Arfgef1"; p_id "P11684"; transcript_id "NM_001102430"; tss_id "TSS16285";
chr1	unknown	CDS	10153778	10153868	.	-	2	gene_id "Arfgef1"; gene_name "Arfgef1"; p_id "P11684"; transcript_id "NM_001102430"; tss_id "TSS16285";
chr1	unknown	exon	10153778	10153868	.	-	.	gene_id "Arfgef1"; gene_name "Arfgef1"; p_id "P11684"; transcript_id "NM_001102430"; tss_id "TSS16285";
chr1	unknown	CDS	10162915	10163065	.	-	0	gene_id "Arfgef1"; gene_name "Arfgef1"; p_id "P11684"; transcript_id "NM_001102430"; tss_id "TSS16285";
chr1	unknown	exon	10162915	10163065	.	-	.	gene_id "Arfgef1"; gene_name "Arfgef1"; p_id "P11684"; transcript_id "NM_001102430"; tss_id "TSS16285";
chr1	unknown	CDS	10163275	10163433	.	-	0	gene_id "Arfgef1"; gene_name "Arfgef1"; p_id "P11684"; transcript_id "NM_001102430"; tss_id "TSS16285";
chr1	unknown	exon	10163275	10163433	.	-	.	gene_id "Arfgef1"; gene_name "Arfgef1"; p_id "P11684"; transcript_id "NM_001102430"; tss_id "TSS16285";
chr1	unknown	CDS	10164148	10164276	.	-	0	gene_id "Arfgef1"; gene_name "Arfgef1"; p_id "P11684"; transcript_id "NM_001102430"; tss_id "TSS16285";
chr1	unknown	exon	10164148	10164276	.	-	.	gene_id "Arfgef1"; gene_name "Arfgef1"; p_id "P11684"; transcript_id "NM_001102430"; tss_id "TSS16285";
chr1	unknown	CDS	10169907	10170058	.	-	2	gene_id "Arfgef1"; gene_name "Arfgef1"; p_id "P11684"; transcript_id "NM_001102430"; tss_id "TSS16285";
chr1	unknown	exon	10169907	10170058	.	-	.	gene_id "Arfgef1"; gene_name "Arfgef1"; p_id "P11684"; transcript_id "NM_001102430"; tss_id "TSS16285";
chr1	unknown	CDS	10170951	10171122	.	-	0	gene_id "Arfgef1"; gene_name "Arfgef1"; p_id "P11684"; transcript_id "NM_001102430"; tss_id "TSS16285";
chr1	unknown	exon	10170951	10171122	.	-	.	gene_id "Arfgef1"; gene_name "Arfgef1"; p_id "P11684"; transcript_id "NM_001102430"; tss_id "TSS16285";
chr1	unknown	CDS	10173744	10173828	.	-	1	gene_id "Arfgef1"; gene_name "Arfgef1"; p_id "P11684"; transcript_id "NM_001102430"; tss_id "TSS16285";
chr1	unknown	exon	10173744	10173828	.	-	.	gene_id "Arfgef1"; gene_name "Arfgef1"; p_id "P11684"; transcript_id "NM_001102430"; tss_id "TSS16285";
chr1	unknown	CDS	10174057	10174262	.	-	0	gene_id "Arfgef1"; gene_name "Arfgef1"; p_id "P11684"; transcript_id "NM_001102430"; tss_id "TSS16285";
chr1	unknown	exon	10174057	10174262	.	-	.	gene_id "Arfgef1"; gene_name "Arfgef1"; p_id "P11684"; transcript_id "NM_001102430"; tss_id "TSS16285";
chr1	unknown	CDS	10174467	10174578	.	-	1	gene_id "Arfgef1"; gene_name "Arfgef1"; p_id "P11684"; transcript_id "NM_001102430"; tss_id "TSS16285";
chr1	unknown	exon	10174467	10174578	.	-	.	gene_id "Arfgef1"; gene_name "Arfgef1"; p_id "P11684"; transcript_id "NM_001102430"; tss_id "TSS16285";
chr1	unknown	CDS	10178838	10179039	.	-	2	gene_id "Arfgef1"; gene_name "Arfgef1"; p_id "P11684"; transcript_id "NM_001102430"; tss_id "TSS16285";
chr1	unknown	exon	10178838	10179039	.	-	.	gene_id "Arfgef1"; gene_name "Arfgef1"; p_id "P11684"; transcript_id "NM_001102430"; tss_id "TSS16285";
chr1	unknown	CDS	10179308	10179416	.	-	0	gene_id "Arfgef1"; gene_name "Arfgef1"; p_id "P11684"; transcript_id "NM_001102430"; tss_id "TSS16285";
chr1	unknown	exon	10179308	10179416	.	-	.	gene_id "Arfgef1"; gene_name "Arfgef1"; p_id "P11684"; transcript_id "NM_001102430"; tss_id "TSS16285";
chr1	unknown	CDS	10179520	10179759	.	-	0	gene_id "Arfgef1"; gene_name "Arfgef1"; p_id "P11684"; transcript_id "NM_001102430"; tss_id "TSS16285";
chr1	unknown	exon	10179520	10179759	.	-	.	gene_id "Arfgef1"; gene_name "Arfgef1"; p_id "P11684"; transcript_id "NM_001102430"; tss_id "TSS16285";
chr1	unknown	CDS	10184338	10184572	.	-	1	gene_id "Arfgef1"; gene_name "Arfgef1"; p_id "P11684"; transcript_id "NM_001102430"; tss_id "TSS16285";
chr1	unknown	exon	10184338	10184572	.	-	.	gene_id "Arfgef1"; gene_name "Arfgef1"; p_id "P11684"; transcript_id "NM_001102430"; tss_id "TSS16285";
chr1	unknown	CDS	10188924	10189057	.	-	0	gene_id "Arfgef1"; gene_name "Arfgef1"; p_id "P11684"; transcript_id "NM_001102430"; tss_id "TSS16285";
chr1	unknown	exon	10188924	10189057	.	-	.	gene_id "Arfgef1"; gene_name "Arfgef1"; p_id "P11684"; transcript_id "NM_001102430"; tss_id "TSS16285";
chr1	unknown	CDS	10189810	10189985	.	-	2	gene_id "Arfgef1"; gene_name "Arfgef1"; p_id "P11684"; transcript_id "NM_001102430"; tss_id "TSS16285";
chr1	unknown	exon	10189810	10189985	.	-	.	gene_id "Arfgef1"; gene_name "Arfgef1"; p_id "P11684"; transcript_id "NM_001102430"; tss_id "TSS16285";
chr1	unknown	CDS	10194889	10194990	.	-	2	gene_id "Arfgef1"; gene_name "Arfgef1"; p_id "P11684"; transcript_id "NM_001102430"; tss_id "TSS16285";
chr1	unknown	exon	10194889	10194990	.	-	.	gene_id "Arfgef1"; gene_name "Arfgef1"; p_id "P11684"; transcript_id "NM_001102430"; tss_id "TSS16285";
chr1	unknown	CDS	10199506	10199782	.	-	0	gene_id "Arfgef1"; gene_name "Arfgef1"; p_id "P11684"; transcript_id "NM_001102430"; tss_id "TSS16285";
chr1	unknown	exon	10199506	10199782	.	-	.	gene_id "Arfgef1"; gene_name "Arfgef1"; p_id "P11684"; transcript_id "NM_001102430"; tss_id "TSS16285";
chr1	unknown	CDS	10203125	10203304	.	-	0	gene_id "Arfgef1"; gene_name "Arfgef1"; p_id "P11684"; transcript_id "NM_001102430"; tss_id "TSS16285";
chr1	unknown	exon	10203125	10203304	.	-	.	gene_id "Arfgef1"; gene_name "Arfgef1"; p_id "P11684"; transcript_id "NM_001102430"; tss_id "TSS16285";
chr1	unknown	CDS	10204206	10204352	.	-	0	gene_id "Arfgef1"; gene_name "Arfgef1"; p_id "P11684"; transcript_id "NM_001102430"; tss_id "TSS16285";
chr1	unknown	exon	10204206	10204352	.	-	.	gene_id "Arfgef1"; gene_name "Arfgef1"; p_id "P11684"; transcript_id "NM_001102430"; tss_id "TSS16285";
chr1	unknown	CDS	10205918	10206074	.	-	1	gene_id "Arfgef1"; gene_name "Arfgef1"; p_id "P11684"; transcript_id "NM_001102430"; tss_id "TSS16285";
chr1	unknown	exon	10205918	10206074	.	-	.	gene_id "Arfgef1"; gene_name "Arfgef1"; p_id "P11684"; transcript_id "NM_001102430"; tss_id "TSS16285";
chr1	unknown	CDS	10206610	10206640	.	-	2	gene_id "Arfgef1"; gene_name "Arfgef1"; p_id "P11684"; transcript_id "NM_001102430"; tss_id "TSS16285";
chr1	unknown	exon	10206610	10206640	.	-	.	gene_id "Arfgef1"; gene_name "Arfgef1"; p_id "P11684"; transcript_id "NM_001102430"; tss_id "TSS16285";
chr1	unknown	CDS	10222452	10222575	.	-	0	gene_id "Arfgef1"; gene_name "Arfgef1"; p_id "P11684"; transcript_id "NM_001102430"; tss_id "TSS16285";
chr1	unknown	exon	10222452	10222751	.	-	.	gene_id "Arfgef1"; gene_name "Arfgef1"; p_id "P11684"; transcript_id "NM_001102430"; tss_id "TSS16285";
chr1	unknown	start_codon	10222573	10222575	.	-	.	gene_id "Arfgef1"; gene_name "Arfgef1"; p_id "P11684"; transcript_id "NM_001102430"; tss_id "TSS16285";
chr1	unknown	exon	10314800	10315392	.	-	.	gene_id "Cpa6"; gene_name "Cpa6"; p_id "P19535"; transcript_id "NM_001289497"; tss_id "TSS23249";
chr1	unknown	exon	10314800	10315392	.	-	.	gene_id "Cpa6"; gene_name "Cpa6"; p_id "P5277"; transcript_id "NM_177834"; tss_id "TSS23249";
chr1	unknown	stop_codon	10315205	10315207	.	-	.	gene_id "Cpa6"; gene_name "Cpa6"; p_id "P19535"; transcript_id "NM_001289497"; tss_id "TSS23249";
chr1	unknown	stop_codon	10315205	10315207	.	-	.	gene_id "Cpa6"; gene_name "Cpa6"; p_id "P5277"; transcript_id "NM_177834"; tss_id "TSS23249";
chr1	unknown	CDS	10315208	10315392	.	-	2	gene_id "Cpa6"; gene_name "Cpa6"; p_id "P19535"; transcript_id "NM_001289497"; tss_id "TSS23249";
chr1	unknown	CDS	10315208	10315392	.	-	2	gene_id "Cpa6"; gene_name "Cpa6"; p_id "P5277"; transcript_id "NM_177834"; tss_id "TSS23249";
chr1	unknown	CDS	10319554	10319638	.	-	0	gene_id "Cpa6"; gene_name "Cpa6"; p_id "P19535"; transcript_id "NM_001289497"; tss_id "TSS23249";
chr1	unknown	CDS	10319554	10319638	.	-	0	gene_id "Cpa6"; gene_name "Cpa6"; p_id "P5277"; transcript_id "NM_177834"; tss_id "TSS23249";
chr1	unknown	exon	10319554	10319638	.	-	.	gene_id "Cpa6"; gene_name "Cpa6"; p_id "P19535"; transcript_id "NM_001289497"; tss_id "TSS23249";
chr1	unknown	exon	10319554	10319638	.	-	.	gene_id "Cpa6"; gene_name "Cpa6"; p_id "P5277"; transcript_id "NM_177834"; tss_id "TSS23249";
chr1	unknown	CDS	10327348	10327550	.	-	2	gene_id "Cpa6"; gene_name "Cpa6"; p_id "P19535"; transcript_id "NM_001289497"; tss_id "TSS23249";
chr1	unknown	CDS	10327348	10327550	.	-	2	gene_id "Cpa6"; gene_name "Cpa6"; p_id "P5277"; transcript_id "NM_177834"; tss_id "TSS23249";
chr1	unknown	exon	10327348	10327550	.	-	.	gene_id "Cpa6"; gene_name "Cpa6"; p_id "P19535"; transcript_id "NM_001289497"; tss_id "TSS23249";
chr1	unknown	exon	10327348	10327550	.	-	.	gene_id "Cpa6"; gene_name "Cpa6"; p_id "P5277"; transcript_id "NM_177834"; tss_id "TSS23249";
chr1	unknown	CDS	10398350	10398440	.	-	0	gene_id "Cpa6"; gene_name "Cpa6"; p_id "P19535"; transcript_id "NM_001289497"; tss_id "TSS23249";
chr1	unknown	CDS	10398350	10398440	.	-	0	gene_id "Cpa6"; gene_name "Cpa6"; p_id "P5277"; transcript_id "NM_177834"; tss_id "TSS23249";
chr1	unknown	exon	10398350	10398440	.	-	.	gene_id "Cpa6"; gene_name "Cpa6"; p_id "P19535"; transcript_id "NM_001289497"; tss_id "TSS23249";
chr1	unknown	exon	10398350	10398440	.	-	.	gene_id "Cpa6"; gene_name "Cpa6"; p_id "P5277"; transcript_id "NM_177834"; tss_id "TSS23249";
chr1	unknown	CDS	10399338	10399448	.	-	0	gene_id "Cpa6"; gene_name "Cpa6"; p_id "P19535"; transcript_id "NM_001289497"; tss_id "TSS23249";
chr1	unknown	CDS	10399338	10399448	.	-	0	gene_id "Cpa6"; gene_name "Cpa6"; p_id "P5277"; transcript_id "NM_177834"; tss_id "TSS23249";
chr1	unknown	exon	10399338	10399448	.	-	.	gene_id "Cpa6"; gene_name "Cpa6"; p_id "P19535"; transcript_id "NM_001289497"; tss_id "TSS23249";
chr1	unknown	exon	10399338	10399448	.	-	.	gene_id "Cpa6"; gene_name "Cpa6"; p_id "P5277"; transcript_id "NM_177834"; tss_id "TSS23249";
chr1	unknown	CDS	10467106	10467210	.	-	0	gene_id "Cpa6"; gene_name "Cpa6"; p_id "P19535"; transcript_id "NM_001289497"; tss_id "TSS23249";
chr1	unknown	CDS	10467106	10467210	.	-	0	gene_id "Cpa6"; gene_name "Cpa6"; p_id "P5277"; transcript_id "NM_177834"; tss_id "TSS23249";
chr1	unknown	exon	10467106	10467210	.	-	.	gene_id "Cpa6"; gene_name "Cpa6"; p_id "P19535"; transcript_id "NM_001289497"; tss_id "TSS23249";
chr1	unknown	exon	10467106	10467210	.	-	.	gene_id "Cpa6"; gene_name "Cpa6"; p_id "P5277"; transcript_id "NM_177834"; tss_id "TSS23249";
chr1	unknown	CDS	10471095	10471100	.	-	0	gene_id "Cpa6"; gene_name "Cpa6"; p_id "P19535"; transcript_id "NM_001289497"; tss_id "TSS23249";
chr1	unknown	CDS	10471095	10471196	.	-	0	gene_id "Cpa6"; gene_name "Cpa6"; p_id "P5277"; transcript_id "NM_177834"; tss_id "TSS23249";
chr1	unknown	exon	10471095	10471196	.	-	.	gene_id "Cpa6"; gene_name "Cpa6"; p_id "P19535"; transcript_id "NM_001289497"; tss_id "TSS23249";
chr1	unknown	exon	10471095	10471196	.	-	.	gene_id "Cpa6"; gene_name "Cpa6"; p_id "P5277"; transcript_id "NM_177834"; tss_id "TSS23249";
chr1	unknown	start_codon	10471098	10471100	.	-	.	gene_id "Cpa6"; gene_name "Cpa6"; p_id "P19535"; transcript_id "NM_001289497"; tss_id "TSS23249";
chr1	unknown	CDS	10474030	10474144	.	-	1	gene_id "Cpa6"; gene_name "Cpa6"; p_id "P5277"; transcript_id "NM_177834"; tss_id "TSS23249";
chr1	unknown	exon	10474030	10474144	.	-	.	gene_id "Cpa6"; gene_name "Cpa6"; p_id "P19535"; transcript_id "NM_001289497"; tss_id "TSS23249";
chr1	unknown	exon	10474030	10474144	.	-	.	gene_id "Cpa6"; gene_name "Cpa6"; p_id "P5277"; transcript_id "NM_177834"; tss_id "TSS23249";
chr1	unknown	CDS	10478906	10479030	.	-	0	gene_id "Cpa6"; gene_name "Cpa6"; p_id "P5277"; transcript_id "NM_177834"; tss_id "TSS23249";
chr1	unknown	exon	10478906	10479030	.	-	.	gene_id "Cpa6"; gene_name "Cpa6"; p_id "P5277"; transcript_id "NM_177834"; tss_id "TSS23249";
chr1	unknown	CDS	10585701	10585776	.	-	1	gene_id "Cpa6"; gene_name "Cpa6"; p_id "P5277"; transcript_id "NM_177834"; tss_id "TSS23249";
chr1	unknown	exon	10585701	10585776	.	-	.	gene_id "Cpa6"; gene_name "Cpa6"; p_id "P19535"; transcript_id "NM_001289497"; tss_id "TSS23249";
chr1	unknown	exon	10585701	10585776	.	-	.	gene_id "Cpa6"; gene_name "Cpa6"; p_id "P5277"; transcript_id "NM_177834"; tss_id "TSS23249";
chr1	unknown	CDS	10709693	10709808	.	-	0	gene_id "Cpa6"; gene_name "Cpa6"; p_id "P5277"; transcript_id "NM_177834"; tss_id "TSS23249";
chr1	unknown	exon	10709693	10710026	.	-	.	gene_id "Cpa6"; gene_name "Cpa6"; p_id "P19535"; transcript_id "NM_001289497"; tss_id "TSS23249";
chr1	unknown	exon	10709693	10710026	.	-	.	gene_id "Cpa6"; gene_name "Cpa6"; p_id "P5277"; transcript_id "NM_177834"; tss_id "TSS23249";
chr1	unknown	start_codon	10709806	10709808	.	-	.	gene_id "Cpa6"; gene_name "Cpa6"; p_id "P5277"; transcript_id "NM_177834"; tss_id "TSS23249";
chr1	unknown	exon	10983546	10983990	.	+	.	gene_id "Prex2"; gene_name "Prex2"; p_id "P11615"; transcript_id "NM_029525"; tss_id "TSS9754";
chr1	unknown	CDS	10983874	10983990	.	+	0	gene_id "Prex2"; gene_name "Prex2"; p_id "P11615"; transcript_id "NM_029525"; tss_id "TSS9754";
chr1	unknown	start_codon	10983874	10983876	.	+	.	gene_id "Prex2"; gene_name "Prex2"; p_id "P11615"; transcript_id "NM_029525"; tss_id "TSS9754";
chr1	unknown	CDS	11051407	11051478	.	+	0	gene_id "Prex2"; gene_name "Prex2"; p_id "P11615"; transcript_id "NM_029525"; tss_id "TSS9754";
chr1	unknown	exon	11051407	11051478	.	+	.	gene_id "Prex2"; gene_name "Prex2"; p_id "P11615"; transcript_id "NM_029525"; tss_id "TSS9754";
chr1	unknown	CDS	11055875	11055997	.	+	0	gene_id "Prex2"; gene_name "Prex2"; p_id "P11615"; transcript_id "NM_029525"; tss_id "TSS9754";
chr1	unknown	exon	11055875	11055997	.	+	.	gene_id "Prex2"; gene_name "Prex2"; p_id "P11615"; transcript_id "NM_029525"; tss_id "TSS9754";
chr1	unknown	CDS	11058092	11058196	.	+	0	gene_id "Prex2"; gene_name "Prex2"; p_id "P11615"; transcript_id "NM_029525"; tss_id "TSS9754";
chr1	unknown	exon	11058092	11058196	.	+	.	gene_id "Prex2"; gene_name "Prex2"; p_id "P11615"; transcript_id "NM_029525"; tss_id "TSS9754";
chr1	unknown	CDS	11070104	11070205	.	+	0	gene_id "Prex2"; gene_name "Prex2"; p_id "P11615"; transcript_id "NM_029525"; tss_id "TSS9754";
chr1	unknown	exon	11070104	11070205	.	+	.	gene_id "Prex2"; gene_name "Prex2"; p_id "P11615"; transcript_id "NM_029525"; tss_id "TSS9754";
chr1	unknown	CDS	11079798	11079959	.	+	0	gene_id "Prex2"; gene_name "Prex2"; p_id "P11615"; transcript_id "NM_029525"; tss_id "TSS9754";
chr1	unknown	exon	11079798	11079959	.	+	.	gene_id "Prex2"; gene_name "Prex2"; p_id "P11615"; transcript_id "NM_029525"; tss_id "TSS9754";
chr1	unknown	CDS	11088544	11088677	.	+	0	gene_id "Prex2"; gene_name "Prex2"; p_id "P11615"; transcript_id "NM_029525"; tss_id "TSS9754";
chr1	unknown	exon	11088544	11088677	.	+	.	gene_id "Prex2"; gene_name "Prex2"; p_id "P11615"; transcript_id "NM_029525"; tss_id "TSS9754";
chr1	unknown	CDS	11091145	11091248	.	+	1	gene_id "Prex2"; gene_name "Prex2"; p_id "P11615"; transcript_id "NM_029525"; tss_id "TSS9754";
chr1	unknown	exon	11091145	11091248	.	+	.	gene_id "Prex2"; gene_name "Prex2"; p_id "P11615"; transcript_id "NM_029525"; tss_id "TSS9754";
chr1	unknown	CDS	11097684	11097833	.	+	2	gene_id "Prex2"; gene_name "Prex2"; p_id "P11615"; transcript_id "NM_029525"; tss_id "TSS9754";
chr1	unknown	exon	11097684	11097833	.	+	.	gene_id "Prex2"; gene_name "Prex2"; p_id "P11615"; transcript_id "NM_029525"; tss_id "TSS9754";
chr1	unknown	CDS	11100363	11100507	.	+	2	gene_id "Prex2"; gene_name "Prex2"; p_id "P11615"; transcript_id "NM_029525"; tss_id "TSS9754";
chr1	unknown	exon	11100363	11100507	.	+	.	gene_id "Prex2"; gene_name "Prex2"; p_id "P11615"; transcript_id "NM_029525"; tss_id "TSS9754";
chr1	unknown	CDS	11102824	11102924	.	+	1	gene_id "Prex2"; gene_name "Prex2"; p_id "P11615"; transcript_id "NM_029525"; tss_id "TSS9754";
chr1	unknown	exon	11102824	11102924	.	+	.	gene_id "Prex2"; gene_name "Prex2"; p_id "P11615"; transcript_id "NM_029525"; tss_id "TSS9754";
chr1	unknown	CDS	11113202	11113305	.	+	2	gene_id "Prex2"; gene_name "Prex2"; p_id "P11615"; transcript_id "NM_029525"; tss_id "TSS9754";
chr1	unknown	exon	11113202	11113305	.	+	.	gene_id "Prex2"; gene_name "Prex2"; p_id "P11615"; transcript_id "NM_029525"; tss_id "TSS9754";
chr1	unknown	CDS	11113895	11113944	.	+	0	gene_id "Prex2"; gene_name "Prex2"; p_id "P11615"; transcript_id "NM_029525"; tss_id "TSS9754";
chr1	unknown	exon	11113895	11113944	.	+	.	gene_id "Prex2"; gene_name "Prex2"; p_id "P11615"; transcript_id "NM_029525"; tss_id "TSS9754";
chr1	unknown	CDS	11122419	11122494	.	+	1	gene_id "Prex2"; gene_name "Prex2"; p_id "P11615"; transcript_id "NM_029525"; tss_id "TSS9754";
chr1	unknown	exon	11122419	11122494	.	+	.	gene_id "Prex2"; gene_name "Prex2"; p_id "P11615"; transcript_id "NM_029525"; tss_id "TSS9754";
chr1	unknown	CDS	11126846	11126918	.	+	0	gene_id "Prex2"; gene_name "Prex2"; p_id "P11615"; transcript_id "NM_029525"; tss_id "TSS9754";
chr1	unknown	exon	11126846	11126918	.	+	.	gene_id "Prex2"; gene_name "Prex2"; p_id "P11615"; transcript_id "NM_029525"; tss_id "TSS9754";
chr1	unknown	CDS	11130037	11130179	.	+	2	gene_id "Prex2"; gene_name "Prex2"; p_id "P11615"; transcript_id "NM_029525"; tss_id "TSS9754";
chr1	unknown	exon	11130037	11130179	.	+	.	gene_id "Prex2"; gene_name "Prex2"; p_id "P11615"; transcript_id "NM_029525"; tss_id "TSS9754";
chr1	unknown	CDS	11130317	11130409	.	+	0	gene_id "Prex2"; gene_name "Prex2"; p_id "P11615"; transcript_id "NM_029525"; tss_id "TSS9754";
chr1	unknown	exon	11130317	11130409	.	+	.	gene_id "Prex2"; gene_name "Prex2"; p_id "P11615"; transcript_id "NM_029525"; tss_id "TSS9754";
chr1	unknown	CDS	11132730	11132878	.	+	0	gene_id "Prex2"; gene_name "Prex2"; p_id "P11615"; transcript_id "NM_029525"; tss_id "TSS9754";
chr1	unknown	exon	11132730	11132878	.	+	.	gene_id "Prex2"; gene_name "Prex2"; p_id "P11615"; transcript_id "NM_029525"; tss_id "TSS9754";
chr1	unknown	CDS	11139891	11139976	.	+	1	gene_id "Prex2"; gene_name "Prex2"; p_id "P11615"; transcript_id "NM_029525"; tss_id "TSS9754";
chr1	unknown	exon	11139891	11139976	.	+	.	gene_id "Prex2"; gene_name "Prex2"; p_id "P11615"; transcript_id "NM_029525"; tss_id "TSS9754";
chr1	unknown	CDS	11143624	11143760	.	+	2	gene_id "Prex2"; gene_name "Prex2"; p_id "P11615"; transcript_id "NM_029525"; tss_id "TSS9754";
chr1	unknown	exon	11143624	11143760	.	+	.	gene_id "Prex2"; gene_name "Prex2"; p_id "P11615"; transcript_id "NM_029525"; tss_id "TSS9754";
chr1	unknown	CDS	11146322	11146439	.	+	0	gene_id "Prex2"; gene_name "Prex2"; p_id "P11615"; transcript_id "NM_029525"; tss_id "TSS9754";
chr1	unknown	exon	11146322	11146439	.	+	.	gene_id "Prex2"; gene_name "Prex2"; p_id "P11615"; transcript_id "NM_029525"; tss_id "TSS9754";
chr1	unknown	CDS	11150177	11150361	.	+	2	gene_id "Prex2"; gene_name "Prex2"; p_id "P11615"; transcript_id "NM_029525"; tss_id "TSS9754";
chr1	unknown	exon	11150177	11150361	.	+	.	gene_id "Prex2"; gene_name "Prex2"; p_id "P11615"; transcript_id "NM_029525"; tss_id "TSS9754";
chr1	unknown	CDS	11152321	11152482	.	+	0	gene_id "Prex2"; gene_name "Prex2"; p_id "P11615"; transcript_id "NM_029525"; tss_id "TSS9754";
chr1	unknown	exon	11152321	11152482	.	+	.	gene_id "Prex2"; gene_name "Prex2"; p_id "P11615"; transcript_id "NM_029525"; tss_id "TSS9754";
chr1	unknown	CDS	11159934	11160156	.	+	0	gene_id "Prex2"; gene_name "Prex2"; p_id "P11615"; transcript_id "NM_029525"; tss_id "TSS9754";
chr1	unknown	exon	11159934	11160156	.	+	.	gene_id "Prex2"; gene_name "Prex2"; p_id "P11615"; transcript_id "NM_029525"; tss_id "TSS9754";
chr1	unknown	CDS	11160665	11160872	.	+	2	gene_id "Prex2"; gene_name "Prex2"; p_id "P11615"; transcript_id "NM_029525"; tss_id "TSS9754";
chr1	unknown	exon	11160665	11160872	.	+	.	gene_id "Prex2"; gene_name "Prex2"; p_id "P11615"; transcript_id "NM_029525"; tss_id "TSS9754";
chr1	unknown	CDS	11171936	11172115	.	+	1	gene_id "Prex2"; gene_name "Prex2"; p_id "P11615"; transcript_id "NM_029525"; tss_id "TSS9754";
chr1	unknown	exon	11171936	11172115	.	+	.	gene_id "Prex2"; gene_name "Prex2"; p_id "P11615"; transcript_id "NM_029525"; tss_id "TSS9754";
chr1	unknown	CDS	11174527	11174621	.	+	1	gene_id "Prex2"; gene_name "Prex2"; p_id "P11615"; transcript_id "NM_029525"; tss_id "TSS9754";
chr1	unknown	exon	11174527	11174621	.	+	.	gene_id "Prex2"; gene_name "Prex2"; p_id "P11615"; transcript_id "NM_029525"; tss_id "TSS9754";
chr1	unknown	CDS	11175211	11175293	.	+	2	gene_id "Prex2"; gene_name "Prex2"; p_id "P11615"; transcript_id "NM_029525"; tss_id "TSS9754";
chr1	unknown	exon	11175211	11175293	.	+	.	gene_id "Prex2"; gene_name "Prex2"; p_id "P11615"; transcript_id "NM_029525"; tss_id "TSS9754";
chr1	unknown	CDS	11175968	11176058	.	+	0	gene_id "Prex2"; gene_name "Prex2"; p_id "P11615"; transcript_id "NM_029525"; tss_id "TSS9754";
chr1	unknown	exon	11175968	11176058	.	+	.	gene_id "Prex2"; gene_name "Prex2"; p_id "P11615"; transcript_id "NM_029525"; tss_id "TSS9754";
chr1	unknown	CDS	11176718	11176846	.	+	2	gene_id "Prex2"; gene_name "Prex2"; p_id "P11615"; transcript_id "NM_029525"; tss_id "TSS9754";
chr1	unknown	exon	11176718	11176846	.	+	.	gene_id "Prex2"; gene_name "Prex2"; p_id "P11615"; transcript_id "NM_029525"; tss_id "TSS9754";
chr1	unknown	CDS	11183594	11183635	.	+	2	gene_id "Prex2"; gene_name "Prex2"; p_id "P11615"; transcript_id "NM_029525"; tss_id "TSS9754";
chr1	unknown	exon	11183594	11183635	.	+	.	gene_id "Prex2"; gene_name "Prex2"; p_id "P11615"; transcript_id "NM_029525"; tss_id "TSS9754";
chr1	unknown	CDS	11189916	11190133	.	+	2	gene_id "Prex2"; gene_name "Prex2"; p_id "P11615"; transcript_id "NM_029525"; tss_id "TSS9754";
chr1	unknown	exon	11189916	11190133	.	+	.	gene_id "Prex2"; gene_name "Prex2"; p_id "P11615"; transcript_id "NM_029525"; tss_id "TSS9754";
chr1	unknown	CDS	11194147	11194249	.	+	0	gene_id "Prex2"; gene_name "Prex2"; p_id "P11615"; transcript_id "NM_029525"; tss_id "TSS9754";
chr1	unknown	exon	11194147	11194249	.	+	.	gene_id "Prex2"; gene_name "Prex2"; p_id "P11615"; transcript_id "NM_029525"; tss_id "TSS9754";
chr1	unknown	CDS	11198593	11198736	.	+	2	gene_id "Prex2"; gene_name "Prex2"; p_id "P11615"; transcript_id "NM_029525"; tss_id "TSS9754";
chr1	unknown	exon	11198593	11198736	.	+	.	gene_id "Prex2"; gene_name "Prex2"; p_id "P11615"; transcript_id "NM_029525"; tss_id "TSS9754";
chr1	unknown	CDS	11221763	11221877	.	+	2	gene_id "Prex2"; gene_name "Prex2"; p_id "P11615"; transcript_id "NM_029525"; tss_id "TSS9754";
chr1	unknown	exon	11221763	11221877	.	+	.	gene_id "Prex2"; gene_name "Prex2"; p_id "P11615"; transcript_id "NM_029525"; tss_id "TSS9754";
chr1	unknown	exon	11254044	11254176	.	+	.	gene_id "Prex2"; gene_name "Prex2"; p_id "P23018"; transcript_id "NM_001033636"; tss_id "TSS19976";
chr1	unknown	CDS	11255760	11255826	.	+	1	gene_id "Prex2"; gene_name "Prex2"; p_id "P11615"; transcript_id "NM_029525"; tss_id "TSS9754";
chr1	unknown	exon	11255760	11255826	.	+	.	gene_id "Prex2"; gene_name "Prex2"; p_id "P11615"; transcript_id "NM_029525"; tss_id "TSS9754";
chr1	unknown	exon	11255760	11255826	.	+	.	gene_id "Prex2"; gene_name "Prex2"; p_id "P23018"; transcript_id "NM_001033636"; tss_id "TSS19976";
chr1	unknown	CDS	11256050	11256240	.	+	0	gene_id "Prex2"; gene_name "Prex2"; p_id "P11615"; transcript_id "NM_029525"; tss_id "TSS9754";
chr1	unknown	exon	11256050	11256240	.	+	.	gene_id "Prex2"; gene_name "Prex2"; p_id "P11615"; transcript_id "NM_029525"; tss_id "TSS9754";
chr1	unknown	exon	11256050	11256240	.	+	.	gene_id "Prex2"; gene_name "Prex2"; p_id "P23018"; transcript_id "NM_001033636"; tss_id "TSS19976";
chr1	unknown	CDS	11256053	11256240	.	+	0	gene_id "Prex2"; gene_name "Prex2"; p_id "P23018"; transcript_id "NM_001033636"; tss_id "TSS19976";
chr1	unknown	start_codon	11256053	11256055	.	+	.	gene_id "Prex2"; gene_name "Prex2"; p_id "P23018"; transcript_id "NM_001033636"; tss_id "TSS19976";
chr1	unknown	CDS	11275138	11275240	.	+	1	gene_id "Prex2"; gene_name "Prex2"; p_id "P11615"; transcript_id "NM_029525"; tss_id "TSS9754";
chr1	unknown	CDS	11275138	11275240	.	+	1	gene_id "Prex2"; gene_name "Prex2"; p_id "P23018"; transcript_id "NM_001033636"; tss_id "TSS19976";
chr1	unknown	exon	11275138	11275240	.	+	.	gene_id "Prex2"; gene_name "Prex2"; p_id "P11615"; transcript_id "NM_029525"; tss_id "TSS9754";
chr1	unknown	exon	11275138	11275240	.	+	.	gene_id "Prex2"; gene_name "Prex2"; p_id "P23018"; transcript_id "NM_001033636"; tss_id "TSS19976";
chr1	unknown	CDS	11279334	11279401	.	+	0	gene_id "Prex2"; gene_name "Prex2"; p_id "P11615"; transcript_id "NM_029525"; tss_id "TSS9754";
chr1	unknown	CDS	11279334	11279401	.	+	0	gene_id "Prex2"; gene_name "Prex2"; p_id "P23018"; transcript_id "NM_001033636"; tss_id "TSS19976";
chr1	unknown	exon	11279334	11279401	.	+	.	gene_id "Prex2"; gene_name "Prex2"; p_id "P11615"; transcript_id "NM_029525"; tss_id "TSS9754";
chr1	unknown	exon	11279334	11279401	.	+	.	gene_id "Prex2"; gene_name "Prex2"; p_id "P23018"; transcript_id "NM_001033636"; tss_id "TSS19976";
chr1	unknown	CDS	11287789	11287831	.	+	1	gene_id "Prex2"; gene_name "Prex2"; p_id "P11615"; transcript_id "NM_029525"; tss_id "TSS9754";
chr1	unknown	CDS	11287789	11287831	.	+	1	gene_id "Prex2"; gene_name "Prex2"; p_id "P23018"; transcript_id "NM_001033636"; tss_id "TSS19976";
chr1	unknown	exon	11287789	11293763	.	+	.	gene_id "Prex2"; gene_name "Prex2"; p_id "P11615"; transcript_id "NM_029525"; tss_id "TSS9754";
chr1	unknown	exon	11287789	11293763	.	+	.	gene_id "Prex2"; gene_name "Prex2"; p_id "P23018"; transcript_id "NM_001033636"; tss_id "TSS19976";
chr1	unknown	stop_codon	11287832	11287834	.	+	.	gene_id "Prex2"; gene_name "Prex2"; p_id "P11615"; transcript_id "NM_029525"; tss_id "TSS9754";
chr1	unknown	stop_codon	11287832	11287834	.	+	.	gene_id "Prex2"; gene_name "Prex2"; p_id "P23018"; transcript_id "NM_001033636"; tss_id "TSS19976";
chr1	unknown	exon	11404186	11404718	.	+	.	gene_id "A830018L16Rik"; gene_name "A830018L16Rik"; p_id "P12134"; transcript_id "NM_001160371"; tss_id "TSS20513";
chr1	unknown	exon	11404186	11404718	.	+	.	gene_id "A830018L16Rik"; gene_name "A830018L16Rik"; p_id "P26354"; transcript_id "NM_001160370"; tss_id "TSS20513";
chr1	unknown	exon	11404186	11404718	.	+	.	gene_id "A830018L16Rik"; gene_name "A830018L16Rik"; p_id "P23880"; transcript_id "NM_001160369"; tss_id "TSS20513";
chr1	unknown	exon	11404186	11404718	.	+	.	gene_id "A830018L16Rik"; gene_name "A830018L16Rik"; p_id "P22852"; transcript_id "NM_177173"; tss_id "TSS20513";
chr1	unknown	CDS	11404650	11404718	.	+	0	gene_id "A830018L16Rik"; gene_name "A830018L16Rik"; p_id "P12134"; transcript_id "NM_001160371"; tss_id "TSS20513";
chr1	unknown	CDS	11404650	11404718	.	+	0	gene_id "A830018L16Rik"; gene_name "A830018L16Rik"; p_id "P26354"; transcript_id "NM_001160370"; tss_id "TSS20513";
chr1	unknown	CDS	11404650	11404718	.	+	0	gene_id "A830018L16Rik"; gene_name "A830018L16Rik"; p_id "P23880"; transcript_id "NM_001160369"; tss_id "TSS20513";
chr1	unknown	CDS	11404650	11404718	.	+	0	gene_id "A830018L16Rik"; gene_name "A830018L16Rik"; p_id "P22852"; transcript_id "NM_177173"; tss_id "TSS20513";
chr1	unknown	start_codon	11404650	11404652	.	+	.	gene_id "A830018L16Rik"; gene_name "A830018L16Rik"; p_id "P12134"; transcript_id "NM_001160371"; tss_id "TSS20513";
chr1	unknown	start_codon	11404650	11404652	.	+	.	gene_id "A830018L16Rik"; gene_name "A830018L16Rik"; p_id "P26354"; transcript_id "NM_001160370"; tss_id "TSS20513";
chr1	unknown	start_codon	11404650	11404652	.	+	.	gene_id "A830018L16Rik"; gene_name "A830018L16Rik"; p_id "P23880"; transcript_id "NM_001160369"; tss_id "TSS20513";
chr1	unknown	start_codon	11404650	11404652	.	+	.	gene_id "A830018L16Rik"; gene_name "A830018L16Rik"; p_id "P22852"; transcript_id "NM_177173"; tss_id "TSS20513";
chr1	unknown	CDS	11501999	11502146	.	+	0	gene_id "A830018L16Rik"; gene_name "A830018L16Rik"; p_id "P12134"; transcript_id "NM_001160371"; tss_id "TSS20513";
chr1	unknown	CDS	11501999	11502146	.	+	0	gene_id "A830018L16Rik"; gene_name "A830018L16Rik"; p_id "P26354"; transcript_id "NM_001160370"; tss_id "TSS20513";
chr1	unknown	CDS	11501999	11502146	.	+	0	gene_id "A830018L16Rik"; gene_name "A830018L16Rik"; p_id "P23880"; transcript_id "NM_001160369"; tss_id "TSS20513";
chr1	unknown	CDS	11501999	11502146	.	+	0	gene_id "A830018L16Rik"; gene_name "A830018L16Rik"; p_id "P22852"; transcript_id "NM_177173"; tss_id "TSS20513";
chr1	unknown	exon	11501999	11502146	.	+	.	gene_id "A830018L16Rik"; gene_name "A830018L16Rik"; p_id "P12134"; transcript_id "NM_001160371"; tss_id "TSS20513";
chr1	unknown	exon	11501999	11502146	.	+	.	gene_id "A830018L16Rik"; gene_name "A830018L16Rik"; p_id "P26354"; transcript_id "NM_001160370"; tss_id "TSS20513";
chr1	unknown	exon	11501999	11502146	.	+	.	gene_id "A830018L16Rik"; gene_name "A830018L16Rik"; p_id "P23880"; transcript_id "NM_001160369"; tss_id "TSS20513";
chr1	unknown	exon	11501999	11502146	.	+	.	gene_id "A830018L16Rik"; gene_name "A830018L16Rik"; p_id "P22852"; transcript_id "NM_177173"; tss_id "TSS20513";
chr1	unknown	CDS	11508659	11508790	.	+	2	gene_id "A830018L16Rik"; gene_name "A830018L16Rik"; p_id "P12134"; transcript_id "NM_001160371"; tss_id "TSS20513";
chr1	unknown	CDS	11508659	11508790	.	+	2	gene_id "A830018L16Rik"; gene_name "A830018L16Rik"; p_id "P26354"; transcript_id "NM_001160370"; tss_id "TSS20513";
chr1	unknown	CDS	11508659	11508790	.	+	2	gene_id "A830018L16Rik"; gene_name "A830018L16Rik"; p_id "P23880"; transcript_id "NM_001160369"; tss_id "TSS20513";
chr1	unknown	CDS	11508659	11508790	.	+	2	gene_id "A830018L16Rik"; gene_name "A830018L16Rik"; p_id "P22852"; transcript_id "NM_177173"; tss_id "TSS20513";
chr1	unknown	exon	11508659	11508790	.	+	.	gene_id "A830018L16Rik"; gene_name "A830018L16Rik"; p_id "P12134"; transcript_id "NM_001160371"; tss_id "TSS20513";
chr1	unknown	exon	11508659	11508790	.	+	.	gene_id "A830018L16Rik"; gene_name "A830018L16Rik"; p_id "P26354"; transcript_id "NM_001160370"; tss_id "TSS20513";
chr1	unknown	exon	11508659	11508790	.	+	.	gene_id "A830018L16Rik"; gene_name "A830018L16Rik"; p_id "P23880"; transcript_id "NM_001160369"; tss_id "TSS20513";
chr1	unknown	exon	11508659	11508790	.	+	.	gene_id "A830018L16Rik"; gene_name "A830018L16Rik"; p_id "P22852"; transcript_id "NM_177173"; tss_id "TSS20513";
chr1	unknown	CDS	11535235	11535363	.	+	2	gene_id "A830018L16Rik"; gene_name "A830018L16Rik"; p_id "P12134"; transcript_id "NM_001160371"; tss_id "TSS20513";
chr1	unknown	CDS	11535235	11535363	.	+	2	gene_id "A830018L16Rik"; gene_name "A830018L16Rik"; p_id "P26354"; transcript_id "NM_001160370"; tss_id "TSS20513";
chr1	unknown	CDS	11535235	11535363	.	+	2	gene_id "A830018L16Rik"; gene_name "A830018L16Rik"; p_id "P23880"; transcript_id "NM_001160369"; tss_id "TSS20513";
chr1	unknown	CDS	11535235	11535363	.	+	2	gene_id "A830018L16Rik"; gene_name "A830018L16Rik"; p_id "P22852"; transcript_id "NM_177173"; tss_id "TSS20513";
chr1	unknown	exon	11535235	11535363	.	+	.	gene_id "A830018L16Rik"; gene_name "A830018L16Rik"; p_id "P12134"; transcript_id "NM_001160371"; tss_id "TSS20513";
chr1	unknown	exon	11535235	11535363	.	+	.	gene_id "A830018L16Rik"; gene_name "A830018L16Rik"; p_id "P26354"; transcript_id "NM_001160370"; tss_id "TSS20513";
chr1	unknown	exon	11535235	11535363	.	+	.	gene_id "A830018L16Rik"; gene_name "A830018L16Rik"; p_id "P23880"; transcript_id "NM_001160369"; tss_id "TSS20513";
chr1	unknown	exon	11535235	11535363	.	+	.	gene_id "A830018L16Rik"; gene_name "A830018L16Rik"; p_id "P22852"; transcript_id "NM_177173"; tss_id "TSS20513";
chr1	unknown	CDS	11553044	11553072	.	+	2	gene_id "A830018L16Rik"; gene_name "A830018L16Rik"; p_id "P12134"; transcript_id "NM_001160371"; tss_id "TSS20513";
chr1	unknown	CDS	11553044	11553072	.	+	2	gene_id "A830018L16Rik"; gene_name "A830018L16Rik"; p_id "P26354"; transcript_id "NM_001160370"; tss_id "TSS20513";
chr1	unknown	CDS	11553044	11553072	.	+	2	gene_id "A830018L16Rik"; gene_name "A830018L16Rik"; p_id "P23880"; transcript_id "NM_001160369"; tss_id "TSS20513";
chr1	unknown	CDS	11553044	11553072	.	+	2	gene_id "A830018L16Rik"; gene_name "A830018L16Rik"; p_id "P22852"; transcript_id "NM_177173"; tss_id "TSS20513";
chr1	unknown	exon	11553044	11553072	.	+	.	gene_id "A830018L16Rik"; gene_name "A830018L16Rik"; p_id "P12134"; transcript_id "NM_001160371"; tss_id "TSS20513";
chr1	unknown	exon	11553044	11553072	.	+	.	gene_id "A830018L16Rik"; gene_name "A830018L16Rik"; p_id "P26354"; transcript_id "NM_001160370"; tss_id "TSS20513";
chr1	unknown	exon	11553044	11553072	.	+	.	gene_id "A830018L16Rik"; gene_name "A830018L16Rik"; p_id "P23880"; transcript_id "NM_001160369"; tss_id "TSS20513";
chr1	unknown	exon	11553044	11553072	.	+	.	gene_id "A830018L16Rik"; gene_name "A830018L16Rik"; p_id "P22852"; transcript_id "NM_177173"; tss_id "TSS20513";
chr1	unknown	CDS	11578455	11578627	.	+	0	gene_id "A830018L16Rik"; gene_name "A830018L16Rik"; p_id "P12134"; transcript_id "NM_001160371"; tss_id "TSS20513";
chr1	unknown	CDS	11578455	11578627	.	+	0	gene_id "A830018L16Rik"; gene_name "A830018L16Rik"; p_id "P26354"; transcript_id "NM_001160370"; tss_id "TSS20513";
chr1	unknown	CDS	11578455	11578627	.	+	0	gene_id "A830018L16Rik"; gene_name "A830018L16Rik"; p_id "P23880"; transcript_id "NM_001160369"; tss_id "TSS20513";
chr1	unknown	CDS	11578455	11578627	.	+	0	gene_id "A830018L16Rik"; gene_name "A830018L16Rik"; p_id "P22852"; transcript_id "NM_177173"; tss_id "TSS20513";
chr1	unknown	exon	11578455	11578627	.	+	.	gene_id "A830018L16Rik"; gene_name "A830018L16Rik"; p_id "P12134"; transcript_id "NM_001160371"; tss_id "TSS20513";
chr1	unknown	exon	11578455	11578627	.	+	.	gene_id "A830018L16Rik"; gene_name "A830018L16Rik"; p_id "P26354"; transcript_id "NM_001160370"; tss_id "TSS20513";
chr1	unknown	exon	11578455	11578627	.	+	.	gene_id "A830018L16Rik"; gene_name "A830018L16Rik"; p_id "P23880"; transcript_id "NM_001160369"; tss_id "TSS20513";
chr1	unknown	exon	11578455	11578627	.	+	.	gene_id "A830018L16Rik"; gene_name "A830018L16Rik"; p_id "P22852"; transcript_id "NM_177173"; tss_id "TSS20513";
chr1	unknown	CDS	11586232	11586398	.	+	1	gene_id "A830018L16Rik"; gene_name "A830018L16Rik"; p_id "P12134"; transcript_id "NM_001160371"; tss_id "TSS20513";
chr1	unknown	CDS	11586232	11586398	.	+	1	gene_id "A830018L16Rik"; gene_name "A830018L16Rik"; p_id "P23880"; transcript_id "NM_001160369"; tss_id "TSS20513";
chr1	unknown	CDS	11586232	11586398	.	+	1	gene_id "A830018L16Rik"; gene_name "A830018L16Rik"; p_id "P22852"; transcript_id "NM_177173"; tss_id "TSS20513";
chr1	unknown	CDS	11586232	11586412	.	+	1	gene_id "A830018L16Rik"; gene_name "A830018L16Rik"; p_id "P26354"; transcript_id "NM_001160370"; tss_id "TSS20513";
chr1	unknown	exon	11586232	11586398	.	+	.	gene_id "A830018L16Rik"; gene_name "A830018L16Rik"; p_id "P12134"; transcript_id "NM_001160371"; tss_id "TSS20513";
chr1	unknown	exon	11586232	11586398	.	+	.	gene_id "A830018L16Rik"; gene_name "A830018L16Rik"; p_id "P23880"; transcript_id "NM_001160369"; tss_id "TSS20513";
chr1	unknown	exon	11586232	11586398	.	+	.	gene_id "A830018L16Rik"; gene_name "A830018L16Rik"; p_id "P22852"; transcript_id "NM_177173"; tss_id "TSS20513";
chr1	unknown	exon	11586232	11591902	.	+	.	gene_id "A830018L16Rik"; gene_name "A830018L16Rik"; p_id "P26354"; transcript_id "NM_001160370"; tss_id "TSS20513";
chr1	unknown	stop_codon	11586413	11586415	.	+	.	gene_id "A830018L16Rik"; gene_name "A830018L16Rik"; p_id "P26354"; transcript_id "NM_001160370"; tss_id "TSS20513";
chr1	unknown	CDS	11587046	11587062	.	+	2	gene_id "A830018L16Rik"; gene_name "A830018L16Rik"; p_id "P12134"; transcript_id "NM_001160371"; tss_id "TSS20513";
chr1	unknown	exon	11587046	11591902	.	+	.	gene_id "A830018L16Rik"; gene_name "A830018L16Rik"; p_id "P12134"; transcript_id "NM_001160371"; tss_id "TSS20513";
chr1	unknown	stop_codon	11587063	11587065	.	+	.	gene_id "A830018L16Rik"; gene_name "A830018L16Rik"; p_id "P12134"; transcript_id "NM_001160371"; tss_id "TSS20513";
chr1	unknown	CDS	11738046	11738172	.	+	2	gene_id "A830018L16Rik"; gene_name "A830018L16Rik"; p_id "P22852"; transcript_id "NM_177173"; tss_id "TSS20513";
chr1	unknown	CDS	11738046	11738181	.	+	2	gene_id "A830018L16Rik"; gene_name "A830018L16Rik"; p_id "P23880"; transcript_id "NM_001160369"; tss_id "TSS20513";
chr1	unknown	exon	11738046	11738172	.	+	.	gene_id "A830018L16Rik"; gene_name "A830018L16Rik"; p_id "P22852"; transcript_id "NM_177173"; tss_id "TSS20513";
chr1	unknown	exon	11738046	11738181	.	+	.	gene_id "A830018L16Rik"; gene_name "A830018L16Rik"; p_id "P23880"; transcript_id "NM_001160369"; tss_id "TSS20513";
chr1	unknown	CDS	11788562	11788647	.	+	1	gene_id "A830018L16Rik"; gene_name "A830018L16Rik"; p_id "P23880"; transcript_id "NM_001160369"; tss_id "TSS20513";
chr1	unknown	CDS	11788562	11788647	.	+	1	gene_id "A830018L16Rik"; gene_name "A830018L16Rik"; p_id "P22852"; transcript_id "NM_177173"; tss_id "TSS20513";
chr1	unknown	exon	11788562	11788647	.	+	.	gene_id "A830018L16Rik"; gene_name "A830018L16Rik"; p_id "P23880"; transcript_id "NM_001160369"; tss_id "TSS20513";
chr1	unknown	exon	11788562	11788647	.	+	.	gene_id "A830018L16Rik"; gene_name "A830018L16Rik"; p_id "P22852"; transcript_id "NM_177173"; tss_id "TSS20513";
chr1	unknown	CDS	11819896	11819972	.	+	2	gene_id "A830018L16Rik"; gene_name "A830018L16Rik"; p_id "P23880"; transcript_id "NM_001160369"; tss_id "TSS20513";
chr1	unknown	CDS	11819896	11819972	.	+	2	gene_id "A830018L16Rik"; gene_name "A830018L16Rik"; p_id "P22852"; transcript_id "NM_177173"; tss_id "TSS20513";
chr1	unknown	exon	11819896	11819972	.	+	.	gene_id "A830018L16Rik"; gene_name "A830018L16Rik"; p_id "P23880"; transcript_id "NM_001160369"; tss_id "TSS20513";
chr1	unknown	exon	11819896	11819972	.	+	.	gene_id "A830018L16Rik"; gene_name "A830018L16Rik"; p_id "P22852"; transcript_id "NM_177173"; tss_id "TSS20513";
chr1	unknown	CDS	11923625	11923672	.	+	0	gene_id "A830018L16Rik"; gene_name "A830018L16Rik"; p_id "P23880"; transcript_id "NM_001160369"; tss_id "TSS20513";
chr1	unknown	CDS	11923625	11923672	.	+	0	gene_id "A830018L16Rik"; gene_name "A830018L16Rik"; p_id "P22852"; transcript_id "NM_177173"; tss_id "TSS20513";
chr1	unknown	exon	11923625	11923672	.	+	.	gene_id "A830018L16Rik"; gene_name "A830018L16Rik"; p_id "P23880"; transcript_id "NM_001160369"; tss_id "TSS20513";
chr1	unknown	exon	11923625	11923672	.	+	.	gene_id "A830018L16Rik"; gene_name "A830018L16Rik"; p_id "P22852"; transcript_id "NM_177173"; tss_id "TSS20513";
chr1	unknown	CDS	11941044	11941137	.	+	0	gene_id "A830018L16Rik"; gene_name "A830018L16Rik"; p_id "P23880"; transcript_id "NM_001160369"; tss_id "TSS20513";
chr1	unknown	CDS	11941044	11941137	.	+	0	gene_id "A830018L16Rik"; gene_name "A830018L16Rik"; p_id "P22852"; transcript_id "NM_177173"; tss_id "TSS20513";
chr1	unknown	exon	11941044	11941137	.	+	.	gene_id "A830018L16Rik"; gene_name "A830018L16Rik"; p_id "P23880"; transcript_id "NM_001160369"; tss_id "TSS20513";
chr1	unknown	exon	11941044	11941137	.	+	.	gene_id "A830018L16Rik"; gene_name "A830018L16Rik"; p_id "P22852"; transcript_id "NM_177173"; tss_id "TSS20513";
chr1	unknown	CDS	11962127	11962183	.	+	2	gene_id "A830018L16Rik"; gene_name "A830018L16Rik"; p_id "P23880"; transcript_id "NM_001160369"; tss_id "TSS20513";
chr1	unknown	CDS	11962127	11962183	.	+	2	gene_id "A830018L16Rik"; gene_name "A830018L16Rik"; p_id "P22852"; transcript_id "NM_177173"; tss_id "TSS20513";
chr1	unknown	exon	11962127	11962183	.	+	.	gene_id "A830018L16Rik"; gene_name "A830018L16Rik"; p_id "P23880"; transcript_id "NM_001160369"; tss_id "TSS20513";
chr1	unknown	exon	11962127	11962183	.	+	.	gene_id "A830018L16Rik"; gene_name "A830018L16Rik"; p_id "P22852"; transcript_id "NM_177173"; tss_id "TSS20513";
chr1	unknown	CDS	11965004	11965044	.	+	2	gene_id "A830018L16Rik"; gene_name "A830018L16Rik"; p_id "P23880"; transcript_id "NM_001160369"; tss_id "TSS20513";
chr1	unknown	CDS	11965004	11965044	.	+	2	gene_id "A830018L16Rik"; gene_name "A830018L16Rik"; p_id "P22852"; transcript_id "NM_177173"; tss_id "TSS20513";
chr1	unknown	exon	11965004	11965983	.	+	.	gene_id "A830018L16Rik"; gene_name "A830018L16Rik"; p_id "P23880"; transcript_id "NM_001160369"; tss_id "TSS20513";
chr1	unknown	exon	11965004	11965983	.	+	.	gene_id "A830018L16Rik"; gene_name "A830018L16Rik"; p_id "P22852"; transcript_id "NM_177173"; tss_id "TSS20513";
chr1	unknown	stop_codon	11965045	11965047	.	+	.	gene_id "A830018L16Rik"; gene_name "A830018L16Rik"; p_id "P23880"; transcript_id "NM_001160369"; tss_id "TSS20513";
chr1	unknown	stop_codon	11965045	11965047	.	+	.	gene_id "A830018L16Rik"; gene_name "A830018L16Rik"; p_id "P22852"; transcript_id "NM_177173"; tss_id "TSS20513";
chr1	unknown	exon	12416067	12416187	.	+	.	gene_id "Mir6341"; gene_name "Mir6341"; transcript_id "NR_105759"; tss_id "TSS1251";
chr1	unknown	exon	12657644	12659173	.	+	.	gene_id "Gm17644"; gene_name "Gm17644"; transcript_id "NR_045297"; tss_id "TSS14075";
chr1	unknown	exon	12661397	12661436	.	+	.	gene_id "Gm17644"; gene_name "Gm17644"; transcript_id "NR_045297"; tss_id "TSS14075";
chr1	unknown	exon	12661542	12663171	.	+	.	gene_id "Gm17644"; gene_name "Gm17644"; transcript_id "NR_045297"; tss_id "TSS14075";
chr1	unknown	exon	12682511	12682765	.	+	.	gene_id "Sulf1"; gene_name "Sulf1"; p_id "P12521"; transcript_id "NM_001198566"; tss_id "TSS11968";
chr1	unknown	exon	12682511	12682765	.	+	.	gene_id "Sulf1"; gene_name "Sulf1"; p_id "P12521"; transcript_id "NM_001198565"; tss_id "TSS11968";
chr1	unknown	exon	12708626	12708864	.	+	.	gene_id "Sulf1"; gene_name "Sulf1"; p_id "P12521"; transcript_id "NM_172294"; tss_id "TSS1751";
chr1	unknown	exon	12718675	12718769	.	+	.	gene_id "Sulf1"; gene_name "Sulf1"; p_id "P12521"; transcript_id "NM_001198565"; tss_id "TSS11968";
chr1	unknown	exon	12718675	12718769	.	+	.	gene_id "Sulf1"; gene_name "Sulf1"; p_id "P12521"; transcript_id "NM_172294"; tss_id "TSS1751";
chr1	unknown	exon	12776160	12776232	.	+	.	gene_id "Sulf1"; gene_name "Sulf1"; p_id "P12521"; transcript_id "NM_001198566"; tss_id "TSS11968";
chr1	unknown	exon	12776160	12776232	.	+	.	gene_id "Sulf1"; gene_name "Sulf1"; p_id "P12521"; transcript_id "NM_001198565"; tss_id "TSS11968";
chr1	unknown	exon	12776160	12776232	.	+	.	gene_id "Sulf1"; gene_name "Sulf1"; p_id "P12521"; transcript_id "NM_172294"; tss_id "TSS1751";
chr1	unknown	exon	12776549	12776779	.	+	.	gene_id "Sulf1"; gene_name "Sulf1"; p_id "P12521"; transcript_id "NM_001198566"; tss_id "TSS11968";
chr1	unknown	exon	12776549	12776779	.	+	.	gene_id "Sulf1"; gene_name "Sulf1"; p_id "P12521"; transcript_id "NM_001198565"; tss_id "TSS11968";
chr1	unknown	exon	12776549	12776779	.	+	.	gene_id "Sulf1"; gene_name "Sulf1"; p_id "P12521"; transcript_id "NM_172294"; tss_id "TSS1751";
chr1	unknown	CDS	12776608	12776779	.	+	0	gene_id "Sulf1"; gene_name "Sulf1"; p_id "P12521"; transcript_id "NM_001198566"; tss_id "TSS11968";
chr1	unknown	CDS	12776608	12776779	.	+	0	gene_id "Sulf1"; gene_name "Sulf1"; p_id "P12521"; transcript_id "NM_001198565"; tss_id "TSS11968";
chr1	unknown	CDS	12776608	12776779	.	+	0	gene_id "Sulf1"; gene_name "Sulf1"; p_id "P12521"; transcript_id "NM_172294"; tss_id "TSS1751";
chr1	unknown	start_codon	12776608	12776610	.	+	.	gene_id "Sulf1"; gene_name "Sulf1"; p_id "P12521"; transcript_id "NM_001198566"; tss_id "TSS11968";
chr1	unknown	start_codon	12776608	12776610	.	+	.	gene_id "Sulf1"; gene_name "Sulf1"; p_id "P12521"; transcript_id "NM_001198565"; tss_id "TSS11968";
chr1	unknown	start_codon	12776608	12776610	.	+	.	gene_id "Sulf1"; gene_name "Sulf1"; p_id "P12521"; transcript_id "NM_172294"; tss_id "TSS1751";
chr1	unknown	CDS	12786847	12787086	.	+	2	gene_id "Sulf1"; gene_name "Sulf1"; p_id "P12521"; transcript_id "NM_001198566"; tss_id "TSS11968";
chr1	unknown	CDS	12786847	12787086	.	+	2	gene_id "Sulf1"; gene_name "Sulf1"; p_id "P12521"; transcript_id "NM_001198565"; tss_id "TSS11968";
chr1	unknown	CDS	12786847	12787086	.	+	2	gene_id "Sulf1"; gene_name "Sulf1"; p_id "P12521"; transcript_id "NM_172294"; tss_id "TSS1751";
chr1	unknown	exon	12786847	12787086	.	+	.	gene_id "Sulf1"; gene_name "Sulf1"; p_id "P12521"; transcript_id "NM_001198566"; tss_id "TSS11968";
chr1	unknown	exon	12786847	12787086	.	+	.	gene_id "Sulf1"; gene_name "Sulf1"; p_id "P12521"; transcript_id "NM_001198565"; tss_id "TSS11968";
chr1	unknown	exon	12786847	12787086	.	+	.	gene_id "Sulf1"; gene_name "Sulf1"; p_id "P12521"; transcript_id "NM_172294"; tss_id "TSS1751";
chr1	unknown	CDS	12795261	12795412	.	+	2	gene_id "Sulf1"; gene_name "Sulf1"; p_id "P12521"; transcript_id "NM_001198566"; tss_id "TSS11968";
chr1	unknown	CDS	12795261	12795412	.	+	2	gene_id "Sulf1"; gene_name "Sulf1"; p_id "P12521"; transcript_id "NM_001198565"; tss_id "TSS11968";
chr1	unknown	CDS	12795261	12795412	.	+	2	gene_id "Sulf1"; gene_name "Sulf1"; p_id "P12521"; transcript_id "NM_172294"; tss_id "TSS1751";
chr1	unknown	exon	12795261	12795412	.	+	.	gene_id "Sulf1"; gene_name "Sulf1"; p_id "P12521"; transcript_id "NM_001198566"; tss_id "TSS11968";
chr1	unknown	exon	12795261	12795412	.	+	.	gene_id "Sulf1"; gene_name "Sulf1"; p_id "P12521"; transcript_id "NM_001198565"; tss_id "TSS11968";
chr1	unknown	exon	12795261	12795412	.	+	.	gene_id "Sulf1"; gene_name "Sulf1"; p_id "P12521"; transcript_id "NM_172294"; tss_id "TSS1751";
chr1	unknown	CDS	12797935	12798104	.	+	0	gene_id "Sulf1"; gene_name "Sulf1"; p_id "P12521"; transcript_id "NM_001198566"; tss_id "TSS11968";
chr1	unknown	CDS	12797935	12798104	.	+	0	gene_id "Sulf1"; gene_name "Sulf1"; p_id "P12521"; transcript_id "NM_001198565"; tss_id "TSS11968";
chr1	unknown	CDS	12797935	12798104	.	+	0	gene_id "Sulf1"; gene_name "Sulf1"; p_id "P12521"; transcript_id "NM_172294"; tss_id "TSS1751";
chr1	unknown	exon	12797935	12798104	.	+	.	gene_id "Sulf1"; gene_name "Sulf1"; p_id "P12521"; transcript_id "NM_001198566"; tss_id "TSS11968";
chr1	unknown	exon	12797935	12798104	.	+	.	gene_id "Sulf1"; gene_name "Sulf1"; p_id "P12521"; transcript_id "NM_001198565"; tss_id "TSS11968";
chr1	unknown	exon	12797935	12798104	.	+	.	gene_id "Sulf1"; gene_name "Sulf1"; p_id "P12521"; transcript_id "NM_172294"; tss_id "TSS1751";
chr1	unknown	CDS	12807419	12807569	.	+	1	gene_id "Sulf1"; gene_name "Sulf1"; p_id "P12521"; transcript_id "NM_001198566"; tss_id "TSS11968";
chr1	unknown	CDS	12807419	12807569	.	+	1	gene_id "Sulf1"; gene_name "Sulf1"; p_id "P12521"; transcript_id "NM_001198565"; tss_id "TSS11968";
chr1	unknown	CDS	12807419	12807569	.	+	1	gene_id "Sulf1"; gene_name "Sulf1"; p_id "P12521"; transcript_id "NM_172294"; tss_id "TSS1751";
chr1	unknown	exon	12807419	12807569	.	+	.	gene_id "Sulf1"; gene_name "Sulf1"; p_id "P12521"; transcript_id "NM_001198566"; tss_id "TSS11968";
chr1	unknown	exon	12807419	12807569	.	+	.	gene_id "Sulf1"; gene_name "Sulf1"; p_id "P12521"; transcript_id "NM_001198565"; tss_id "TSS11968";
chr1	unknown	exon	12807419	12807569	.	+	.	gene_id "Sulf1"; gene_name "Sulf1"; p_id "P12521"; transcript_id "NM_172294"; tss_id "TSS1751";
chr1	unknown	CDS	12808459	12808634	.	+	0	gene_id "Sulf1"; gene_name "Sulf1"; p_id "P12521"; transcript_id "NM_001198566"; tss_id "TSS11968";
chr1	unknown	CDS	12808459	12808634	.	+	0	gene_id "Sulf1"; gene_name "Sulf1"; p_id "P12521"; transcript_id "NM_001198565"; tss_id "TSS11968";
chr1	unknown	CDS	12808459	12808634	.	+	0	gene_id "Sulf1"; gene_name "Sulf1"; p_id "P12521"; transcript_id "NM_172294"; tss_id "TSS1751";
chr1	unknown	exon	12808459	12808634	.	+	.	gene_id "Sulf1"; gene_name "Sulf1"; p_id "P12521"; transcript_id "NM_001198566"; tss_id "TSS11968";
chr1	unknown	exon	12808459	12808634	.	+	.	gene_id "Sulf1"; gene_name "Sulf1"; p_id "P12521"; transcript_id "NM_001198565"; tss_id "TSS11968";
chr1	unknown	exon	12808459	12808634	.	+	.	gene_id "Sulf1"; gene_name "Sulf1"; p_id "P12521"; transcript_id "NM_172294"; tss_id "TSS1751";
chr1	unknown	CDS	12810482	12810610	.	+	1	gene_id "Sulf1"; gene_name "Sulf1"; p_id "P12521"; transcript_id "NM_001198566"; tss_id "TSS11968";
chr1	unknown	CDS	12810482	12810610	.	+	1	gene_id "Sulf1"; gene_name "Sulf1"; p_id "P12521"; transcript_id "NM_001198565"; tss_id "TSS11968";
chr1	unknown	CDS	12810482	12810610	.	+	1	gene_id "Sulf1"; gene_name "Sulf1"; p_id "P12521"; transcript_id "NM_172294"; tss_id "TSS1751";
chr1	unknown	exon	12810482	12810610	.	+	.	gene_id "Sulf1"; gene_name "Sulf1"; p_id "P12521"; transcript_id "NM_001198566"; tss_id "TSS11968";
chr1	unknown	exon	12810482	12810610	.	+	.	gene_id "Sulf1"; gene_name "Sulf1"; p_id "P12521"; transcript_id "NM_001198565"; tss_id "TSS11968";
chr1	unknown	exon	12810482	12810610	.	+	.	gene_id "Sulf1"; gene_name "Sulf1"; p_id "P12521"; transcript_id "NM_172294"; tss_id "TSS1751";
chr1	unknown	CDS	12810876	12810932	.	+	1	gene_id "Sulf1"; gene_name "Sulf1"; p_id "P12521"; transcript_id "NM_001198566"; tss_id "TSS11968";
chr1	unknown	CDS	12810876	12810932	.	+	1	gene_id "Sulf1"; gene_name "Sulf1"; p_id "P12521"; transcript_id "NM_001198565"; tss_id "TSS11968";
chr1	unknown	CDS	12810876	12810932	.	+	1	gene_id "Sulf1"; gene_name "Sulf1"; p_id "P12521"; transcript_id "NM_172294"; tss_id "TSS1751";
chr1	unknown	exon	12810876	12810932	.	+	.	gene_id "Sulf1"; gene_name "Sulf1"; p_id "P12521"; transcript_id "NM_001198566"; tss_id "TSS11968";
chr1	unknown	exon	12810876	12810932	.	+	.	gene_id "Sulf1"; gene_name "Sulf1"; p_id "P12521"; transcript_id "NM_001198565"; tss_id "TSS11968";
chr1	unknown	exon	12810876	12810932	.	+	.	gene_id "Sulf1"; gene_name "Sulf1"; p_id "P12521"; transcript_id "NM_172294"; tss_id "TSS1751";
chr1	unknown	CDS	12812051	12812180	.	+	1	gene_id "Sulf1"; gene_name "Sulf1"; p_id "P12521"; transcript_id "NM_001198566"; tss_id "TSS11968";
chr1	unknown	CDS	12812051	12812180	.	+	1	gene_id "Sulf1"; gene_name "Sulf1"; p_id "P12521"; transcript_id "NM_001198565"; tss_id "TSS11968";
chr1	unknown	CDS	12812051	12812180	.	+	1	gene_id "Sulf1"; gene_name "Sulf1"; p_id "P12521"; transcript_id "NM_172294"; tss_id "TSS1751";
chr1	unknown	exon	12812051	12812180	.	+	.	gene_id "Sulf1"; gene_name "Sulf1"; p_id "P12521"; transcript_id "NM_001198566"; tss_id "TSS11968";
chr1	unknown	exon	12812051	12812180	.	+	.	gene_id "Sulf1"; gene_name "Sulf1"; p_id "P12521"; transcript_id "NM_001198565"; tss_id "TSS11968";
chr1	unknown	exon	12812051	12812180	.	+	.	gene_id "Sulf1"; gene_name "Sulf1"; p_id "P12521"; transcript_id "NM_172294"; tss_id "TSS1751";
chr1	unknown	CDS	12826194	12826410	.	+	0	gene_id "Sulf1"; gene_name "Sulf1"; p_id "P12521"; transcript_id "NM_001198566"; tss_id "TSS11968";
chr1	unknown	CDS	12826194	12826410	.	+	0	gene_id "Sulf1"; gene_name "Sulf1"; p_id "P12521"; transcript_id "NM_001198565"; tss_id "TSS11968";
chr1	unknown	CDS	12826194	12826410	.	+	0	gene_id "Sulf1"; gene_name "Sulf1"; p_id "P12521"; transcript_id "NM_172294"; tss_id "TSS1751";
chr1	unknown	exon	12826194	12826410	.	+	.	gene_id "Sulf1"; gene_name "Sulf1"; p_id "P12521"; transcript_id "NM_001198566"; tss_id "TSS11968";
chr1	unknown	exon	12826194	12826410	.	+	.	gene_id "Sulf1"; gene_name "Sulf1"; p_id "P12521"; transcript_id "NM_001198565"; tss_id "TSS11968";
chr1	unknown	exon	12826194	12826410	.	+	.	gene_id "Sulf1"; gene_name "Sulf1"; p_id "P12521"; transcript_id "NM_172294"; tss_id "TSS1751";
chr1	unknown	CDS	12828440	12828692	.	+	2	gene_id "Sulf1"; gene_name "Sulf1"; p_id "P12521"; transcript_id "NM_001198566"; tss_id "TSS11968";
chr1	unknown	CDS	12828440	12828692	.	+	2	gene_id "Sulf1"; gene_name "Sulf1"; p_id "P12521"; transcript_id "NM_001198565"; tss_id "TSS11968";
chr1	unknown	CDS	12828440	12828692	.	+	2	gene_id "Sulf1"; gene_name "Sulf1"; p_id "P12521"; transcript_id "NM_172294"; tss_id "TSS1751";
chr1	unknown	exon	12828440	12828692	.	+	.	gene_id "Sulf1"; gene_name "Sulf1"; p_id "P12521"; transcript_id "NM_001198566"; tss_id "TSS11968";
chr1	unknown	exon	12828440	12828692	.	+	.	gene_id "Sulf1"; gene_name "Sulf1"; p_id "P12521"; transcript_id "NM_001198565"; tss_id "TSS11968";
chr1	unknown	exon	12828440	12828692	.	+	.	gene_id "Sulf1"; gene_name "Sulf1"; p_id "P12521"; transcript_id "NM_172294"; tss_id "TSS1751";
chr1	unknown	CDS	12829910	12830006	.	+	1	gene_id "Sulf1"; gene_name "Sulf1"; p_id "P12521"; transcript_id "NM_001198566"; tss_id "TSS11968";
chr1	unknown	CDS	12829910	12830006	.	+	1	gene_id "Sulf1"; gene_name "Sulf1"; p_id "P12521"; transcript_id "NM_001198565"; tss_id "TSS11968";
chr1	unknown	CDS	12829910	12830006	.	+	1	gene_id "Sulf1"; gene_name "Sulf1"; p_id "P12521"; transcript_id "NM_172294"; tss_id "TSS1751";
chr1	unknown	exon	12829910	12830006	.	+	.	gene_id "Sulf1"; gene_name "Sulf1"; p_id "P12521"; transcript_id "NM_001198566"; tss_id "TSS11968";
chr1	unknown	exon	12829910	12830006	.	+	.	gene_id "Sulf1"; gene_name "Sulf1"; p_id "P12521"; transcript_id "NM_001198565"; tss_id "TSS11968";
chr1	unknown	exon	12829910	12830006	.	+	.	gene_id "Sulf1"; gene_name "Sulf1"; p_id "P12521"; transcript_id "NM_172294"; tss_id "TSS1751";
chr1	unknown	CDS	12830484	12830578	.	+	0	gene_id "Sulf1"; gene_name "Sulf1"; p_id "P12521"; transcript_id "NM_001198566"; tss_id "TSS11968";
chr1	unknown	CDS	12830484	12830578	.	+	0	gene_id "Sulf1"; gene_name "Sulf1"; p_id "P12521"; transcript_id "NM_001198565"; tss_id "TSS11968";
chr1	unknown	CDS	12830484	12830578	.	+	0	gene_id "Sulf1"; gene_name "Sulf1"; p_id "P12521"; transcript_id "NM_172294"; tss_id "TSS1751";
chr1	unknown	exon	12830484	12830578	.	+	.	gene_id "Sulf1"; gene_name "Sulf1"; p_id "P12521"; transcript_id "NM_001198566"; tss_id "TSS11968";
chr1	unknown	exon	12830484	12830578	.	+	.	gene_id "Sulf1"; gene_name "Sulf1"; p_id "P12521"; transcript_id "NM_001198565"; tss_id "TSS11968";
chr1	unknown	exon	12830484	12830578	.	+	.	gene_id "Sulf1"; gene_name "Sulf1"; p_id "P12521"; transcript_id "NM_172294"; tss_id "TSS1751";
chr1	unknown	CDS	12831524	12831589	.	+	1	gene_id "Sulf1"; gene_name "Sulf1"; p_id "P12521"; transcript_id "NM_001198566"; tss_id "TSS11968";
chr1	unknown	CDS	12831524	12831589	.	+	1	gene_id "Sulf1"; gene_name "Sulf1"; p_id "P12521"; transcript_id "NM_001198565"; tss_id "TSS11968";
chr1	unknown	CDS	12831524	12831589	.	+	1	gene_id "Sulf1"; gene_name "Sulf1"; p_id "P12521"; transcript_id "NM_172294"; tss_id "TSS1751";
chr1	unknown	exon	12831524	12831589	.	+	.	gene_id "Sulf1"; gene_name "Sulf1"; p_id "P12521"; transcript_id "NM_001198566"; tss_id "TSS11968";
chr1	unknown	exon	12831524	12831589	.	+	.	gene_id "Sulf1"; gene_name "Sulf1"; p_id "P12521"; transcript_id "NM_001198565"; tss_id "TSS11968";
chr1	unknown	exon	12831524	12831589	.	+	.	gene_id "Sulf1"; gene_name "Sulf1"; p_id "P12521"; transcript_id "NM_172294"; tss_id "TSS1751";
chr1	unknown	CDS	12832730	12832905	.	+	1	gene_id "Sulf1"; gene_name "Sulf1"; p_id "P12521"; transcript_id "NM_001198566"; tss_id "TSS11968";
chr1	unknown	CDS	12832730	12832905	.	+	1	gene_id "Sulf1"; gene_name "Sulf1"; p_id "P12521"; transcript_id "NM_001198565"; tss_id "TSS11968";
chr1	unknown	CDS	12832730	12832905	.	+	1	gene_id "Sulf1"; gene_name "Sulf1"; p_id "P12521"; transcript_id "NM_172294"; tss_id "TSS1751";
chr1	unknown	exon	12832730	12832905	.	+	.	gene_id "Sulf1"; gene_name "Sulf1"; p_id "P12521"; transcript_id "NM_001198566"; tss_id "TSS11968";
chr1	unknown	exon	12832730	12832905	.	+	.	gene_id "Sulf1"; gene_name "Sulf1"; p_id "P12521"; transcript_id "NM_001198565"; tss_id "TSS11968";
chr1	unknown	exon	12832730	12832905	.	+	.	gene_id "Sulf1"; gene_name "Sulf1"; p_id "P12521"; transcript_id "NM_172294"; tss_id "TSS1751";
chr1	unknown	CDS	12838176	12838318	.	+	2	gene_id "Sulf1"; gene_name "Sulf1"; p_id "P12521"; transcript_id "NM_001198566"; tss_id "TSS11968";
chr1	unknown	CDS	12838176	12838318	.	+	2	gene_id "Sulf1"; gene_name "Sulf1"; p_id "P12521"; transcript_id "NM_001198565"; tss_id "TSS11968";
chr1	unknown	CDS	12838176	12838318	.	+	2	gene_id "Sulf1"; gene_name "Sulf1"; p_id "P12521"; transcript_id "NM_172294"; tss_id "TSS1751";
chr1	unknown	exon	12838176	12838318	.	+	.	gene_id "Sulf1"; gene_name "Sulf1"; p_id "P12521"; transcript_id "NM_001198566"; tss_id "TSS11968";
chr1	unknown	exon	12838176	12838318	.	+	.	gene_id "Sulf1"; gene_name "Sulf1"; p_id "P12521"; transcript_id "NM_001198565"; tss_id "TSS11968";
chr1	unknown	exon	12838176	12838318	.	+	.	gene_id "Sulf1"; gene_name "Sulf1"; p_id "P12521"; transcript_id "NM_172294"; tss_id "TSS1751";
chr1	unknown	CDS	12838412	12838535	.	+	0	gene_id "Sulf1"; gene_name "Sulf1"; p_id "P12521"; transcript_id "NM_001198566"; tss_id "TSS11968";
chr1	unknown	CDS	12838412	12838535	.	+	0	gene_id "Sulf1"; gene_name "Sulf1"; p_id "P12521"; transcript_id "NM_001198565"; tss_id "TSS11968";
chr1	unknown	CDS	12838412	12838535	.	+	0	gene_id "Sulf1"; gene_name "Sulf1"; p_id "P12521"; transcript_id "NM_172294"; tss_id "TSS1751";
chr1	unknown	exon	12838412	12838535	.	+	.	gene_id "Sulf1"; gene_name "Sulf1"; p_id "P12521"; transcript_id "NM_001198566"; tss_id "TSS11968";
chr1	unknown	exon	12838412	12838535	.	+	.	gene_id "Sulf1"; gene_name "Sulf1"; p_id "P12521"; transcript_id "NM_001198565"; tss_id "TSS11968";
chr1	unknown	exon	12838412	12838535	.	+	.	gene_id "Sulf1"; gene_name "Sulf1"; p_id "P12521"; transcript_id "NM_172294"; tss_id "TSS1751";
chr1	unknown	CDS	12840841	12840874	.	+	2	gene_id "Sulf1"; gene_name "Sulf1"; p_id "P12521"; transcript_id "NM_001198566"; tss_id "TSS11968";
chr1	unknown	CDS	12840841	12840874	.	+	2	gene_id "Sulf1"; gene_name "Sulf1"; p_id "P12521"; transcript_id "NM_001198565"; tss_id "TSS11968";
chr1	unknown	CDS	12840841	12840874	.	+	2	gene_id "Sulf1"; gene_name "Sulf1"; p_id "P12521"; transcript_id "NM_172294"; tss_id "TSS1751";
chr1	unknown	exon	12840841	12840874	.	+	.	gene_id "Sulf1"; gene_name "Sulf1"; p_id "P12521"; transcript_id "NM_001198566"; tss_id "TSS11968";
chr1	unknown	exon	12840841	12840874	.	+	.	gene_id "Sulf1"; gene_name "Sulf1"; p_id "P12521"; transcript_id "NM_001198565"; tss_id "TSS11968";
chr1	unknown	exon	12840841	12840874	.	+	.	gene_id "Sulf1"; gene_name "Sulf1"; p_id "P12521"; transcript_id "NM_172294"; tss_id "TSS1751";
chr1	unknown	CDS	12848893	12848920	.	+	1	gene_id "Sulf1"; gene_name "Sulf1"; p_id "P12521"; transcript_id "NM_001198566"; tss_id "TSS11968";
chr1	unknown	CDS	12848893	12848920	.	+	1	gene_id "Sulf1"; gene_name "Sulf1"; p_id "P12521"; transcript_id "NM_001198565"; tss_id "TSS11968";
chr1	unknown	CDS	12848893	12848920	.	+	1	gene_id "Sulf1"; gene_name "Sulf1"; p_id "P12521"; transcript_id "NM_172294"; tss_id "TSS1751";
chr1	unknown	exon	12848893	12850453	.	+	.	gene_id "Sulf1"; gene_name "Sulf1"; p_id "P12521"; transcript_id "NM_001198566"; tss_id "TSS11968";
chr1	unknown	exon	12848893	12850453	.	+	.	gene_id "Sulf1"; gene_name "Sulf1"; p_id "P12521"; transcript_id "NM_001198565"; tss_id "TSS11968";
chr1	unknown	exon	12848893	12850453	.	+	.	gene_id "Sulf1"; gene_name "Sulf1"; p_id "P12521"; transcript_id "NM_172294"; tss_id "TSS1751";
chr1	unknown	stop_codon	12848921	12848923	.	+	.	gene_id "Sulf1"; gene_name "Sulf1"; p_id "P12521"; transcript_id "NM_001198566"; tss_id "TSS11968";
chr1	unknown	stop_codon	12848921	12848923	.	+	.	gene_id "Sulf1"; gene_name "Sulf1"; p_id "P12521"; transcript_id "NM_001198565"; tss_id "TSS11968";
chr1	unknown	stop_codon	12848921	12848923	.	+	.	gene_id "Sulf1"; gene_name "Sulf1"; p_id "P12521"; transcript_id "NM_172294"; tss_id "TSS1751";
chr1	unknown	exon	12856631	12862409	.	-	.	gene_id "Slco5a1"; gene_name "Slco5a1"; p_id "P15328"; transcript_id "NM_172841"; tss_id "TSS17541";
chr1	unknown	stop_codon	12861949	12861951	.	-	.	gene_id "Slco5a1"; gene_name "Slco5a1"; p_id "P15328"; transcript_id "NM_172841"; tss_id "TSS17541";
chr1	unknown	CDS	12861952	12862409	.	-	2	gene_id "Slco5a1"; gene_name "Slco5a1"; p_id "P15328"; transcript_id "NM_172841"; tss_id "TSS17541";
chr1	unknown	CDS	12866391	12866455	.	-	1	gene_id "Slco5a1"; gene_name "Slco5a1"; p_id "P15328"; transcript_id "NM_172841"; tss_id "TSS17541";
chr1	unknown	exon	12866391	12866455	.	-	.	gene_id "Slco5a1"; gene_name "Slco5a1"; p_id "P15328"; transcript_id "NM_172841"; tss_id "TSS17541";
chr1	unknown	CDS	12869219	12869460	.	-	0	gene_id "Slco5a1"; gene_name "Slco5a1"; p_id "P15328"; transcript_id "NM_172841"; tss_id "TSS17541";
chr1	unknown	exon	12869219	12869460	.	-	.	gene_id "Slco5a1"; gene_name "Slco5a1"; p_id "P15328"; transcript_id "NM_172841"; tss_id "TSS17541";
chr1	unknown	CDS	12871374	12871533	.	-	1	gene_id "Slco5a1"; gene_name "Slco5a1"; p_id "P15328"; transcript_id "NM_172841"; tss_id "TSS17541";
chr1	unknown	exon	12871374	12871533	.	-	.	gene_id "Slco5a1"; gene_name "Slco5a1"; p_id "P15328"; transcript_id "NM_172841"; tss_id "TSS17541";
chr1	unknown	CDS	12884508	12884706	.	-	2	gene_id "Slco5a1"; gene_name "Slco5a1"; p_id "P15328"; transcript_id "NM_172841"; tss_id "TSS17541";
chr1	unknown	exon	12884508	12884706	.	-	.	gene_id "Slco5a1"; gene_name "Slco5a1"; p_id "P15328"; transcript_id "NM_172841"; tss_id "TSS17541";
chr1	unknown	CDS	12911119	12911283	.	-	2	gene_id "Slco5a1"; gene_name "Slco5a1"; p_id "P15328"; transcript_id "NM_172841"; tss_id "TSS17541";
chr1	unknown	exon	12911119	12911283	.	-	.	gene_id "Slco5a1"; gene_name "Slco5a1"; p_id "P15328"; transcript_id "NM_172841"; tss_id "TSS17541";
chr1	unknown	CDS	12929070	12929281	.	-	1	gene_id "Slco5a1"; gene_name "Slco5a1"; p_id "P15328"; transcript_id "NM_172841"; tss_id "TSS17541";
chr1	unknown	exon	12929070	12929281	.	-	.	gene_id "Slco5a1"; gene_name "Slco5a1"; p_id "P15328"; transcript_id "NM_172841"; tss_id "TSS17541";
chr1	unknown	CDS	12934061	12934193	.	-	2	gene_id "Slco5a1"; gene_name "Slco5a1"; p_id "P15328"; transcript_id "NM_172841"; tss_id "TSS17541";
chr1	unknown	exon	12934061	12934193	.	-	.	gene_id "Slco5a1"; gene_name "Slco5a1"; p_id "P15328"; transcript_id "NM_172841"; tss_id "TSS17541";
chr1	unknown	CDS	12979661	12980576	.	-	0	gene_id "Slco5a1"; gene_name "Slco5a1"; p_id "P15328"; transcript_id "NM_172841"; tss_id "TSS17541";
chr1	unknown	exon	12979661	12981216	.	-	.	gene_id "Slco5a1"; gene_name "Slco5a1"; p_id "P15328"; transcript_id "NM_172841"; tss_id "TSS17541";
chr1	unknown	start_codon	12980574	12980576	.	-	.	gene_id "Slco5a1"; gene_name "Slco5a1"; p_id "P15328"; transcript_id "NM_172841"; tss_id "TSS17541";
chr1	unknown	exon	13103509	13104568	.	-	.	gene_id "Prdm14"; gene_name "Prdm14"; p_id "P6930"; transcript_id "NM_001081209"; tss_id "TSS1018";
chr1	unknown	stop_codon	13104341	13104343	.	-	.	gene_id "Prdm14"; gene_name "Prdm14"; p_id "P6930"; transcript_id "NM_001081209"; tss_id "TSS1018";
chr1	unknown	CDS	13104344	13104568	.	-	0	gene_id "Prdm14"; gene_name "Prdm14"; p_id "P6930"; transcript_id "NM_001081209"; tss_id "TSS1018";
chr1	unknown	CDS	13105861	13105962	.	-	0	gene_id "Prdm14"; gene_name "Prdm14"; p_id "P6930"; transcript_id "NM_001081209"; tss_id "TSS1018";
chr1	unknown	exon	13105861	13105962	.	-	.	gene_id "Prdm14"; gene_name "Prdm14"; p_id "P6930"; transcript_id "NM_001081209"; tss_id "TSS1018";
chr1	unknown	CDS	13108844	13109046	.	-	2	gene_id "Prdm14"; gene_name "Prdm14"; p_id "P6930"; transcript_id "NM_001081209"; tss_id "TSS1018";
chr1	unknown	exon	13108844	13109046	.	-	.	gene_id "Prdm14"; gene_name "Prdm14"; p_id "P6930"; transcript_id "NM_001081209"; tss_id "TSS1018";
chr1	unknown	CDS	13112442	13112712	.	-	0	gene_id "Prdm14"; gene_name "Prdm14"; p_id "P6930"; transcript_id "NM_001081209"; tss_id "TSS1018";
chr1	unknown	exon	13112442	13112712	.	-	.	gene_id "Prdm14"; gene_name "Prdm14"; p_id "P6930"; transcript_id "NM_001081209"; tss_id "TSS1018";
chr1	unknown	CDS	13114444	13114601	.	-	2	gene_id "Prdm14"; gene_name "Prdm14"; p_id "P6930"; transcript_id "NM_001081209"; tss_id "TSS1018";
chr1	unknown	exon	13114444	13114601	.	-	.	gene_id "Prdm14"; gene_name "Prdm14"; p_id "P6930"; transcript_id "NM_001081209"; tss_id "TSS1018";
chr1	unknown	CDS	13114700	13114753	.	-	2	gene_id "Prdm14"; gene_name "Prdm14"; p_id "P6930"; transcript_id "NM_001081209"; tss_id "TSS1018";
chr1	unknown	exon	13114700	13114753	.	-	.	gene_id "Prdm14"; gene_name "Prdm14"; p_id "P6930"; transcript_id "NM_001081209"; tss_id "TSS1018";
chr1	unknown	CDS	13115247	13115916	.	-	0	gene_id "Prdm14"; gene_name "Prdm14"; p_id "P6930"; transcript_id "NM_001081209"; tss_id "TSS1018";
chr1	unknown	exon	13115247	13115937	.	-	.	gene_id "Prdm14"; gene_name "Prdm14"; p_id "P6930"; transcript_id "NM_001081209"; tss_id "TSS1018";
chr1	unknown	start_codon	13115914	13115916	.	-	.	gene_id "Prdm14"; gene_name "Prdm14"; p_id "P6930"; transcript_id "NM_001081209"; tss_id "TSS1018";
chr1	unknown	exon	13117191	13117244	.	-	.	gene_id "Prdm14"; gene_name "Prdm14"; p_id "P6930"; transcript_id "NM_001081209"; tss_id "TSS1018";
chr1	unknown	exon	13129240	13132853	.	-	.	gene_id "Ncoa2"; gene_name "Ncoa2"; p_id "P4915"; transcript_id "NM_008678"; tss_id "TSS10223";
chr1	unknown	exon	13129240	13132853	.	-	.	gene_id "Ncoa2"; gene_name "Ncoa2"; p_id "P21699"; transcript_id "NM_001077695"; tss_id "TSS10223";
chr1	unknown	stop_codon	13132842	13132844	.	-	.	gene_id "Ncoa2"; gene_name "Ncoa2"; p_id "P4915"; transcript_id "NM_008678"; tss_id "TSS10223";
chr1	unknown	stop_codon	13132842	13132844	.	-	.	gene_id "Ncoa2"; gene_name "Ncoa2"; p_id "P21699"; transcript_id "NM_001077695"; tss_id "TSS10223";
chr1	unknown	CDS	13132845	13132853	.	-	0	gene_id "Ncoa2"; gene_name "Ncoa2"; p_id "P4915"; transcript_id "NM_008678"; tss_id "TSS10223";
chr1	unknown	CDS	13132845	13132853	.	-	0	gene_id "Ncoa2"; gene_name "Ncoa2"; p_id "P21699"; transcript_id "NM_001077695"; tss_id "TSS10223";
chr1	unknown	CDS	13136956	13137045	.	-	0	gene_id "Ncoa2"; gene_name "Ncoa2"; p_id "P4915"; transcript_id "NM_008678"; tss_id "TSS10223";
chr1	unknown	CDS	13136956	13137045	.	-	0	gene_id "Ncoa2"; gene_name "Ncoa2"; p_id "P21699"; transcript_id "NM_001077695"; tss_id "TSS10223";
chr1	unknown	exon	13136956	13137045	.	-	.	gene_id "Ncoa2"; gene_name "Ncoa2"; p_id "P4915"; transcript_id "NM_008678"; tss_id "TSS10223";
chr1	unknown	exon	13136956	13137045	.	-	.	gene_id "Ncoa2"; gene_name "Ncoa2"; p_id "P21699"; transcript_id "NM_001077695"; tss_id "TSS10223";
chr1	unknown	CDS	13138398	13138596	.	-	1	gene_id "Ncoa2"; gene_name "Ncoa2"; p_id "P4915"; transcript_id "NM_008678"; tss_id "TSS10223";
chr1	unknown	CDS	13138398	13138596	.	-	1	gene_id "Ncoa2"; gene_name "Ncoa2"; p_id "P21699"; transcript_id "NM_001077695"; tss_id "TSS10223";
chr1	unknown	exon	13138398	13138596	.	-	.	gene_id "Ncoa2"; gene_name "Ncoa2"; p_id "P4915"; transcript_id "NM_008678"; tss_id "TSS10223";
chr1	unknown	exon	13138398	13138596	.	-	.	gene_id "Ncoa2"; gene_name "Ncoa2"; p_id "P21699"; transcript_id "NM_001077695"; tss_id "TSS10223";
chr1	unknown	CDS	13139012	13139189	.	-	2	gene_id "Ncoa2"; gene_name "Ncoa2"; p_id "P4915"; transcript_id "NM_008678"; tss_id "TSS10223";
chr1	unknown	CDS	13139012	13139189	.	-	2	gene_id "Ncoa2"; gene_name "Ncoa2"; p_id "P21699"; transcript_id "NM_001077695"; tss_id "TSS10223";
chr1	unknown	exon	13139012	13139189	.	-	.	gene_id "Ncoa2"; gene_name "Ncoa2"; p_id "P4915"; transcript_id "NM_008678"; tss_id "TSS10223";
chr1	unknown	exon	13139012	13139189	.	-	.	gene_id "Ncoa2"; gene_name "Ncoa2"; p_id "P21699"; transcript_id "NM_001077695"; tss_id "TSS10223";
chr1	unknown	CDS	13140771	13140999	.	-	0	gene_id "Ncoa2"; gene_name "Ncoa2"; p_id "P4915"; transcript_id "NM_008678"; tss_id "TSS10223";
chr1	unknown	CDS	13140771	13140999	.	-	0	gene_id "Ncoa2"; gene_name "Ncoa2"; p_id "P21699"; transcript_id "NM_001077695"; tss_id "TSS10223";
chr1	unknown	exon	13140771	13140999	.	-	.	gene_id "Ncoa2"; gene_name "Ncoa2"; p_id "P4915"; transcript_id "NM_008678"; tss_id "TSS10223";
chr1	unknown	exon	13140771	13140999	.	-	.	gene_id "Ncoa2"; gene_name "Ncoa2"; p_id "P21699"; transcript_id "NM_001077695"; tss_id "TSS10223";
chr1	unknown	CDS	13142460	13142537	.	-	0	gene_id "Ncoa2"; gene_name "Ncoa2"; p_id "P4915"; transcript_id "NM_008678"; tss_id "TSS10223";
chr1	unknown	CDS	13142460	13142537	.	-	0	gene_id "Ncoa2"; gene_name "Ncoa2"; p_id "P21699"; transcript_id "NM_001077695"; tss_id "TSS10223";
chr1	unknown	exon	13142460	13142537	.	-	.	gene_id "Ncoa2"; gene_name "Ncoa2"; p_id "P4915"; transcript_id "NM_008678"; tss_id "TSS10223";
chr1	unknown	exon	13142460	13142537	.	-	.	gene_id "Ncoa2"; gene_name "Ncoa2"; p_id "P21699"; transcript_id "NM_001077695"; tss_id "TSS10223";
chr1	unknown	CDS	13142878	13143156	.	-	0	gene_id "Ncoa2"; gene_name "Ncoa2"; p_id "P4915"; transcript_id "NM_008678"; tss_id "TSS10223";
chr1	unknown	CDS	13142878	13143156	.	-	0	gene_id "Ncoa2"; gene_name "Ncoa2"; p_id "P21699"; transcript_id "NM_001077695"; tss_id "TSS10223";
chr1	unknown	exon	13142878	13143156	.	-	.	gene_id "Ncoa2"; gene_name "Ncoa2"; p_id "P4915"; transcript_id "NM_008678"; tss_id "TSS10223";
chr1	unknown	exon	13142878	13143156	.	-	.	gene_id "Ncoa2"; gene_name "Ncoa2"; p_id "P21699"; transcript_id "NM_001077695"; tss_id "TSS10223";
chr1	unknown	CDS	13146451	13146616	.	-	1	gene_id "Ncoa2"; gene_name "Ncoa2"; p_id "P4915"; transcript_id "NM_008678"; tss_id "TSS10223";
chr1	unknown	CDS	13146451	13146616	.	-	1	gene_id "Ncoa2"; gene_name "Ncoa2"; p_id "P21699"; transcript_id "NM_001077695"; tss_id "TSS10223";
chr1	unknown	exon	13146451	13146616	.	-	.	gene_id "Ncoa2"; gene_name "Ncoa2"; p_id "P4915"; transcript_id "NM_008678"; tss_id "TSS10223";
chr1	unknown	exon	13146451	13146616	.	-	.	gene_id "Ncoa2"; gene_name "Ncoa2"; p_id "P21699"; transcript_id "NM_001077695"; tss_id "TSS10223";
chr1	unknown	CDS	13150242	13150371	.	-	2	gene_id "Ncoa2"; gene_name "Ncoa2"; p_id "P4915"; transcript_id "NM_008678"; tss_id "TSS10223";
chr1	unknown	CDS	13150242	13150371	.	-	2	gene_id "Ncoa2"; gene_name "Ncoa2"; p_id "P21699"; transcript_id "NM_001077695"; tss_id "TSS10223";
chr1	unknown	exon	13150242	13150371	.	-	.	gene_id "Ncoa2"; gene_name "Ncoa2"; p_id "P4915"; transcript_id "NM_008678"; tss_id "TSS10223";
chr1	unknown	exon	13150242	13150371	.	-	.	gene_id "Ncoa2"; gene_name "Ncoa2"; p_id "P21699"; transcript_id "NM_001077695"; tss_id "TSS10223";
chr1	unknown	CDS	13152154	13152369	.	-	2	gene_id "Ncoa2"; gene_name "Ncoa2"; p_id "P4915"; transcript_id "NM_008678"; tss_id "TSS10223";
chr1	unknown	CDS	13152154	13152369	.	-	2	gene_id "Ncoa2"; gene_name "Ncoa2"; p_id "P21699"; transcript_id "NM_001077695"; tss_id "TSS10223";
chr1	unknown	exon	13152154	13152369	.	-	.	gene_id "Ncoa2"; gene_name "Ncoa2"; p_id "P4915"; transcript_id "NM_008678"; tss_id "TSS10223";
chr1	unknown	exon	13152154	13152369	.	-	.	gene_id "Ncoa2"; gene_name "Ncoa2"; p_id "P21699"; transcript_id "NM_001077695"; tss_id "TSS10223";
chr1	unknown	CDS	13154977	13155183	.	-	2	gene_id "Ncoa2"; gene_name "Ncoa2"; p_id "P4915"; transcript_id "NM_008678"; tss_id "TSS10223";
chr1	unknown	exon	13154977	13155183	.	-	.	gene_id "Ncoa2"; gene_name "Ncoa2"; p_id "P4915"; transcript_id "NM_008678"; tss_id "TSS10223";
chr1	unknown	CDS	13156977	13157187	.	-	0	gene_id "Ncoa2"; gene_name "Ncoa2"; p_id "P4915"; transcript_id "NM_008678"; tss_id "TSS10223";
chr1	unknown	CDS	13156977	13157187	.	-	0	gene_id "Ncoa2"; gene_name "Ncoa2"; p_id "P21699"; transcript_id "NM_001077695"; tss_id "TSS10223";
chr1	unknown	exon	13156977	13157187	.	-	.	gene_id "Ncoa2"; gene_name "Ncoa2"; p_id "P4915"; transcript_id "NM_008678"; tss_id "TSS10223";
chr1	unknown	exon	13156977	13157187	.	-	.	gene_id "Ncoa2"; gene_name "Ncoa2"; p_id "P21699"; transcript_id "NM_001077695"; tss_id "TSS10223";
chr1	unknown	CDS	13164160	13165429	.	-	1	gene_id "Ncoa2"; gene_name "Ncoa2"; p_id "P4915"; transcript_id "NM_008678"; tss_id "TSS10223";
chr1	unknown	CDS	13164160	13165429	.	-	1	gene_id "Ncoa2"; gene_name "Ncoa2"; p_id "P21699"; transcript_id "NM_001077695"; tss_id "TSS10223";
chr1	unknown	exon	13164160	13165429	.	-	.	gene_id "Ncoa2"; gene_name "Ncoa2"; p_id "P4915"; transcript_id "NM_008678"; tss_id "TSS10223";
chr1	unknown	exon	13164160	13165429	.	-	.	gene_id "Ncoa2"; gene_name "Ncoa2"; p_id "P21699"; transcript_id "NM_001077695"; tss_id "TSS10223";
chr1	unknown	CDS	13167155	13167302	.	-	2	gene_id "Ncoa2"; gene_name "Ncoa2"; p_id "P4915"; transcript_id "NM_008678"; tss_id "TSS10223";
chr1	unknown	CDS	13167155	13167302	.	-	2	gene_id "Ncoa2"; gene_name "Ncoa2"; p_id "P21699"; transcript_id "NM_001077695"; tss_id "TSS10223";
chr1	unknown	exon	13167155	13167302	.	-	.	gene_id "Ncoa2"; gene_name "Ncoa2"; p_id "P4915"; transcript_id "NM_008678"; tss_id "TSS10223";
chr1	unknown	exon	13167155	13167302	.	-	.	gene_id "Ncoa2"; gene_name "Ncoa2"; p_id "P21699"; transcript_id "NM_001077695"; tss_id "TSS10223";
chr1	unknown	CDS	13170562	13170705	.	-	2	gene_id "Ncoa2"; gene_name "Ncoa2"; p_id "P4915"; transcript_id "NM_008678"; tss_id "TSS10223";
chr1	unknown	CDS	13170562	13170705	.	-	2	gene_id "Ncoa2"; gene_name "Ncoa2"; p_id "P21699"; transcript_id "NM_001077695"; tss_id "TSS10223";
chr1	unknown	exon	13170562	13170705	.	-	.	gene_id "Ncoa2"; gene_name "Ncoa2"; p_id "P4915"; transcript_id "NM_008678"; tss_id "TSS10223";
chr1	unknown	exon	13170562	13170705	.	-	.	gene_id "Ncoa2"; gene_name "Ncoa2"; p_id "P21699"; transcript_id "NM_001077695"; tss_id "TSS10223";
chr1	unknown	CDS	13171297	13171398	.	-	2	gene_id "Ncoa2"; gene_name "Ncoa2"; p_id "P4915"; transcript_id "NM_008678"; tss_id "TSS10223";
chr1	unknown	CDS	13171297	13171398	.	-	2	gene_id "Ncoa2"; gene_name "Ncoa2"; p_id "P21699"; transcript_id "NM_001077695"; tss_id "TSS10223";
chr1	unknown	exon	13171297	13171398	.	-	.	gene_id "Ncoa2"; gene_name "Ncoa2"; p_id "P4915"; transcript_id "NM_008678"; tss_id "TSS10223";
chr1	unknown	exon	13171297	13171398	.	-	.	gene_id "Ncoa2"; gene_name "Ncoa2"; p_id "P21699"; transcript_id "NM_001077695"; tss_id "TSS10223";
chr1	unknown	CDS	13174256	13174444	.	-	2	gene_id "Ncoa2"; gene_name "Ncoa2"; p_id "P4915"; transcript_id "NM_008678"; tss_id "TSS10223";
chr1	unknown	CDS	13174256	13174444	.	-	2	gene_id "Ncoa2"; gene_name "Ncoa2"; p_id "P21699"; transcript_id "NM_001077695"; tss_id "TSS10223";
chr1	unknown	exon	13174256	13174444	.	-	.	gene_id "Ncoa2"; gene_name "Ncoa2"; p_id "P4915"; transcript_id "NM_008678"; tss_id "TSS10223";
chr1	unknown	exon	13174256	13174444	.	-	.	gene_id "Ncoa2"; gene_name "Ncoa2"; p_id "P21699"; transcript_id "NM_001077695"; tss_id "TSS10223";
chr1	unknown	CDS	13176814	13176991	.	-	0	gene_id "Ncoa2"; gene_name "Ncoa2"; p_id "P4915"; transcript_id "NM_008678"; tss_id "TSS10223";
chr1	unknown	CDS	13176814	13176991	.	-	0	gene_id "Ncoa2"; gene_name "Ncoa2"; p_id "P21699"; transcript_id "NM_001077695"; tss_id "TSS10223";
chr1	unknown	exon	13176814	13176991	.	-	.	gene_id "Ncoa2"; gene_name "Ncoa2"; p_id "P4915"; transcript_id "NM_008678"; tss_id "TSS10223";
chr1	unknown	exon	13176814	13176991	.	-	.	gene_id "Ncoa2"; gene_name "Ncoa2"; p_id "P21699"; transcript_id "NM_001077695"; tss_id "TSS10223";
chr1	unknown	CDS	13180168	13180271	.	-	2	gene_id "Ncoa2"; gene_name "Ncoa2"; p_id "P4915"; transcript_id "NM_008678"; tss_id "TSS10223";
chr1	unknown	CDS	13180168	13180271	.	-	2	gene_id "Ncoa2"; gene_name "Ncoa2"; p_id "P21699"; transcript_id "NM_001077695"; tss_id "TSS10223";
chr1	unknown	exon	13180168	13180271	.	-	.	gene_id "Ncoa2"; gene_name "Ncoa2"; p_id "P4915"; transcript_id "NM_008678"; tss_id "TSS10223";
chr1	unknown	exon	13180168	13180271	.	-	.	gene_id "Ncoa2"; gene_name "Ncoa2"; p_id "P21699"; transcript_id "NM_001077695"; tss_id "TSS10223";
chr1	unknown	CDS	13211388	13211560	.	-	1	gene_id "Ncoa2"; gene_name "Ncoa2"; p_id "P4915"; transcript_id "NM_008678"; tss_id "TSS10223";
chr1	unknown	CDS	13211388	13211560	.	-	1	gene_id "Ncoa2"; gene_name "Ncoa2"; p_id "P21699"; transcript_id "NM_001077695"; tss_id "TSS10223";
chr1	unknown	exon	13211388	13211560	.	-	.	gene_id "Ncoa2"; gene_name "Ncoa2"; p_id "P4915"; transcript_id "NM_008678"; tss_id "TSS10223";
chr1	unknown	exon	13211388	13211560	.	-	.	gene_id "Ncoa2"; gene_name "Ncoa2"; p_id "P21699"; transcript_id "NM_001077695"; tss_id "TSS10223";
chr1	unknown	CDS	13214690	13214775	.	-	0	gene_id "Ncoa2"; gene_name "Ncoa2"; p_id "P4915"; transcript_id "NM_008678"; tss_id "TSS10223";
chr1	unknown	CDS	13214690	13214775	.	-	0	gene_id "Ncoa2"; gene_name "Ncoa2"; p_id "P21699"; transcript_id "NM_001077695"; tss_id "TSS10223";
chr1	unknown	exon	13214690	13214794	.	-	.	gene_id "Ncoa2"; gene_name "Ncoa2"; p_id "P4915"; transcript_id "NM_008678"; tss_id "TSS10223";
chr1	unknown	exon	13214690	13214794	.	-	.	gene_id "Ncoa2"; gene_name "Ncoa2"; p_id "P21699"; transcript_id "NM_001077695"; tss_id "TSS10223";
chr1	unknown	start_codon	13214773	13214775	.	-	.	gene_id "Ncoa2"; gene_name "Ncoa2"; p_id "P4915"; transcript_id "NM_008678"; tss_id "TSS10223";
chr1	unknown	start_codon	13214773	13214775	.	-	.	gene_id "Ncoa2"; gene_name "Ncoa2"; p_id "P21699"; transcript_id "NM_001077695"; tss_id "TSS10223";
chr1	unknown	exon	13276050	13276106	.	-	.	gene_id "Ncoa2"; gene_name "Ncoa2"; p_id "P4915"; transcript_id "NM_008678"; tss_id "TSS10223";
chr1	unknown	exon	13276050	13276106	.	-	.	gene_id "Ncoa2"; gene_name "Ncoa2"; p_id "P21699"; transcript_id "NM_001077695"; tss_id "TSS10223";
chr1	unknown	exon	13364019	13364164	.	-	.	gene_id "Ncoa2"; gene_name "Ncoa2"; p_id "P4915"; transcript_id "NM_008678"; tss_id "TSS10223";
chr1	unknown	exon	13364019	13364164	.	-	.	gene_id "Ncoa2"; gene_name "Ncoa2"; p_id "P21699"; transcript_id "NM_001077695"; tss_id "TSS10223";
chr1	unknown	exon	13554783	13556477	.	-	.	gene_id "Tram1"; gene_name "Tram1"; p_id "P15243"; transcript_id "NM_028173"; tss_id "TSS7164";
chr1	unknown	stop_codon	13556404	13556406	.	-	.	gene_id "Tram1"; gene_name "Tram1"; p_id "P15243"; transcript_id "NM_028173"; tss_id "TSS7164";
chr1	unknown	CDS	13556407	13556477	.	-	2	gene_id "Tram1"; gene_name "Tram1"; p_id "P15243"; transcript_id "NM_028173"; tss_id "TSS7164";
chr1	unknown	CDS	13559552	13559712	.	-	1	gene_id "Tram1"; gene_name "Tram1"; p_id "P15243"; transcript_id "NM_028173"; tss_id "TSS7164";
chr1	unknown	exon	13559552	13559712	.	-	.	gene_id "Tram1"; gene_name "Tram1"; p_id "P15243"; transcript_id "NM_028173"; tss_id "TSS7164";
chr1	unknown	CDS	13560020	13560163	.	-	1	gene_id "Tram1"; gene_name "Tram1"; p_id "P15243"; transcript_id "NM_028173"; tss_id "TSS7164";
chr1	unknown	exon	13560020	13560163	.	-	.	gene_id "Tram1"; gene_name "Tram1"; p_id "P15243"; transcript_id "NM_028173"; tss_id "TSS7164";
chr1	unknown	CDS	13561884	13561988	.	-	1	gene_id "Tram1"; gene_name "Tram1"; p_id "P15243"; transcript_id "NM_028173"; tss_id "TSS7164";
chr1	unknown	exon	13561884	13561988	.	-	.	gene_id "Tram1"; gene_name "Tram1"; p_id "P15243"; transcript_id "NM_028173"; tss_id "TSS7164";
chr1	unknown	CDS	13562085	13562155	.	-	0	gene_id "Tram1"; gene_name "Tram1"; p_id "P15243"; transcript_id "NM_028173"; tss_id "TSS7164";
chr1	unknown	exon	13562085	13562155	.	-	.	gene_id "Tram1"; gene_name "Tram1"; p_id "P15243"; transcript_id "NM_028173"; tss_id "TSS7164";
chr1	unknown	CDS	13566449	13566533	.	-	1	gene_id "Tram1"; gene_name "Tram1"; p_id "P15243"; transcript_id "NM_028173"; tss_id "TSS7164";
chr1	unknown	exon	13566449	13566533	.	-	.	gene_id "Tram1"; gene_name "Tram1"; p_id "P15243"; transcript_id "NM_028173"; tss_id "TSS7164";
chr1	unknown	CDS	13568181	13568239	.	-	0	gene_id "Tram1"; gene_name "Tram1"; p_id "P15243"; transcript_id "NM_028173"; tss_id "TSS7164";
chr1	unknown	exon	13568181	13568239	.	-	.	gene_id "Tram1"; gene_name "Tram1"; p_id "P15243"; transcript_id "NM_028173"; tss_id "TSS7164";
chr1	unknown	CDS	13569531	13569647	.	-	0	gene_id "Tram1"; gene_name "Tram1"; p_id "P15243"; transcript_id "NM_028173"; tss_id "TSS7164";
chr1	unknown	exon	13569531	13569647	.	-	.	gene_id "Tram1"; gene_name "Tram1"; p_id "P15243"; transcript_id "NM_028173"; tss_id "TSS7164";
chr1	unknown	CDS	13569771	13569892	.	-	2	gene_id "Tram1"; gene_name "Tram1"; p_id "P15243"; transcript_id "NM_028173"; tss_id "TSS7164";
chr1	unknown	exon	13569771	13569892	.	-	.	gene_id "Tram1"; gene_name "Tram1"; p_id "P15243"; transcript_id "NM_028173"; tss_id "TSS7164";
chr1	unknown	CDS	13571104	13571167	.	-	0	gene_id "Tram1"; gene_name "Tram1"; p_id "P15243"; transcript_id "NM_028173"; tss_id "TSS7164";
chr1	unknown	exon	13571104	13571167	.	-	.	gene_id "Tram1"; gene_name "Tram1"; p_id "P15243"; transcript_id "NM_028173"; tss_id "TSS7164";
chr1	unknown	CDS	13579681	13579803	.	-	0	gene_id "Tram1"; gene_name "Tram1"; p_id "P15243"; transcript_id "NM_028173"; tss_id "TSS7164";
chr1	unknown	exon	13579681	13579945	.	-	.	gene_id "Tram1"; gene_name "Tram1"; p_id "P15243"; transcript_id "NM_028173"; tss_id "TSS7164";
chr1	unknown	start_codon	13579801	13579803	.	-	.	gene_id "Tram1"; gene_name "Tram1"; p_id "P15243"; transcript_id "NM_028173"; tss_id "TSS7164";
chr1	unknown	exon	13615980	13616985	.	-	.	gene_id "Lactb2"; gene_name "Lactb2"; p_id "P210"; transcript_id "NM_145381"; tss_id "TSS5918";
chr1	unknown	stop_codon	13616942	13616944	.	-	.	gene_id "Lactb2"; gene_name "Lactb2"; p_id "P210"; transcript_id "NM_145381"; tss_id "TSS5918";
chr1	unknown	CDS	13616945	13616985	.	-	2	gene_id "Lactb2"; gene_name "Lactb2"; p_id "P210"; transcript_id "NM_145381"; tss_id "TSS5918";
chr1	unknown	CDS	13617437	13617518	.	-	0	gene_id "Lactb2"; gene_name "Lactb2"; p_id "P210"; transcript_id "NM_145381"; tss_id "TSS5918";
chr1	unknown	exon	13617437	13617518	.	-	.	gene_id "Lactb2"; gene_name "Lactb2"; p_id "P210"; transcript_id "NM_145381"; tss_id "TSS5918";
chr1	unknown	CDS	13620146	13620294	.	-	2	gene_id "Lactb2"; gene_name "Lactb2"; p_id "P210"; transcript_id "NM_145381"; tss_id "TSS5918";
chr1	unknown	exon	13620146	13620294	.	-	.	gene_id "Lactb2"; gene_name "Lactb2"; p_id "P210"; transcript_id "NM_145381"; tss_id "TSS5918";
chr1	unknown	CDS	13628312	13628490	.	-	1	gene_id "Lactb2"; gene_name "Lactb2"; p_id "P210"; transcript_id "NM_145381"; tss_id "TSS5918";
chr1	unknown	exon	13628312	13628490	.	-	.	gene_id "Lactb2"; gene_name "Lactb2"; p_id "P210"; transcript_id "NM_145381"; tss_id "TSS5918";
chr1	unknown	CDS	13637466	13637592	.	-	2	gene_id "Lactb2"; gene_name "Lactb2"; p_id "P210"; transcript_id "NM_145381"; tss_id "TSS5918";
chr1	unknown	exon	13637466	13637592	.	-	.	gene_id "Lactb2"; gene_name "Lactb2"; p_id "P210"; transcript_id "NM_145381"; tss_id "TSS5918";
chr1	unknown	CDS	13640802	13640965	.	-	1	gene_id "Lactb2"; gene_name "Lactb2"; p_id "P210"; transcript_id "NM_145381"; tss_id "TSS5918";
chr1	unknown	exon	13640802	13640965	.	-	.	gene_id "Lactb2"; gene_name "Lactb2"; p_id "P210"; transcript_id "NM_145381"; tss_id "TSS5918";
chr1	unknown	CDS	13650410	13650531	.	-	0	gene_id "Lactb2"; gene_name "Lactb2"; p_id "P210"; transcript_id "NM_145381"; tss_id "TSS5918";
chr1	unknown	exon	13650410	13650590	.	-	.	gene_id "Lactb2"; gene_name "Lactb2"; p_id "P210"; transcript_id "NM_145381"; tss_id "TSS5918";
chr1	unknown	start_codon	13650529	13650531	.	-	.	gene_id "Lactb2"; gene_name "Lactb2"; p_id "P210"; transcript_id "NM_145381"; tss_id "TSS5918";
chr1	unknown	exon	13658852	13658948	.	+	.	gene_id "Xkr9"; gene_name "Xkr9"; p_id "P13374"; transcript_id "NM_001011873"; tss_id "TSS17140";
chr1	unknown	exon	13662207	13662845	.	+	.	gene_id "Xkr9"; gene_name "Xkr9"; p_id "P13374"; transcript_id "NM_001011873"; tss_id "TSS17140";
chr1	unknown	CDS	13662574	13662845	.	+	0	gene_id "Xkr9"; gene_name "Xkr9"; p_id "P13374"; transcript_id "NM_001011873"; tss_id "TSS17140";
chr1	unknown	start_codon	13662574	13662576	.	+	.	gene_id "Xkr9"; gene_name "Xkr9"; p_id "P13374"; transcript_id "NM_001011873"; tss_id "TSS17140";
chr1	unknown	CDS	13674137	13674357	.	+	1	gene_id "Xkr9"; gene_name "Xkr9"; p_id "P13374"; transcript_id "NM_001011873"; tss_id "TSS17140";
chr1	unknown	exon	13674137	13674357	.	+	.	gene_id "Xkr9"; gene_name "Xkr9"; p_id "P13374"; transcript_id "NM_001011873"; tss_id "TSS17140";
chr1	unknown	CDS	13690836	13691461	.	+	2	gene_id "Xkr9"; gene_name "Xkr9"; p_id "P13374"; transcript_id "NM_001011873"; tss_id "TSS17140";
chr1	unknown	exon	13690836	13691804	.	+	.	gene_id "Xkr9"; gene_name "Xkr9"; p_id "P13374"; transcript_id "NM_001011873"; tss_id "TSS17140";
chr1	unknown	stop_codon	13691462	13691464	.	+	.	gene_id "Xkr9"; gene_name "Xkr9"; p_id "P13374"; transcript_id "NM_001011873"; tss_id "TSS17140";
chr1	unknown	exon	13775766	13777010	.	-	.	gene_id "Gm5523"; gene_name "Gm5523"; transcript_id "NR_004447"; tss_id "TSS4500";
chr1	unknown	exon	14159039	14161077	.	-	.	gene_id "Eya1"; gene_name "Eya1"; p_id "P473"; transcript_id "NM_010164"; tss_id "TSS14465";
chr1	unknown	exon	14159039	14161077	.	-	.	gene_id "Eya1"; gene_name "Eya1"; p_id "P21612"; transcript_id "NM_001252192"; tss_id "TSS14465";
chr1	unknown	stop_codon	14160997	14160999	.	-	.	gene_id "Eya1"; gene_name "Eya1"; p_id "P473"; transcript_id "NM_010164"; tss_id "TSS14465";
chr1	unknown	stop_codon	14160997	14160999	.	-	.	gene_id "Eya1"; gene_name "Eya1"; p_id "P21612"; transcript_id "NM_001252192"; tss_id "TSS14465";
chr1	unknown	CDS	14161000	14161077	.	-	0	gene_id "Eya1"; gene_name "Eya1"; p_id "P473"; transcript_id "NM_010164"; tss_id "TSS14465";
chr1	unknown	CDS	14161000	14161077	.	-	0	gene_id "Eya1"; gene_name "Eya1"; p_id "P21612"; transcript_id "NM_001252192"; tss_id "TSS14465";
chr1	unknown	CDS	14169561	14169661	.	-	2	gene_id "Eya1"; gene_name "Eya1"; p_id "P473"; transcript_id "NM_010164"; tss_id "TSS14465";
chr1	unknown	CDS	14169561	14169661	.	-	2	gene_id "Eya1"; gene_name "Eya1"; p_id "P21612"; transcript_id "NM_001252192"; tss_id "TSS14465";
chr1	unknown	exon	14169561	14169661	.	-	.	gene_id "Eya1"; gene_name "Eya1"; p_id "P473"; transcript_id "NM_010164"; tss_id "TSS14465";
chr1	unknown	exon	14169561	14169661	.	-	.	gene_id "Eya1"; gene_name "Eya1"; p_id "P21612"; transcript_id "NM_001252192"; tss_id "TSS14465";
chr1	unknown	CDS	14173238	14173359	.	-	1	gene_id "Eya1"; gene_name "Eya1"; p_id "P473"; transcript_id "NM_010164"; tss_id "TSS14465";
chr1	unknown	CDS	14173238	14173359	.	-	1	gene_id "Eya1"; gene_name "Eya1"; p_id "P21612"; transcript_id "NM_001252192"; tss_id "TSS14465";
chr1	unknown	exon	14173238	14173359	.	-	.	gene_id "Eya1"; gene_name "Eya1"; p_id "P473"; transcript_id "NM_010164"; tss_id "TSS14465";
chr1	unknown	exon	14173238	14173359	.	-	.	gene_id "Eya1"; gene_name "Eya1"; p_id "P21612"; transcript_id "NM_001252192"; tss_id "TSS14465";
chr1	unknown	CDS	14173462	14173576	.	-	2	gene_id "Eya1"; gene_name "Eya1"; p_id "P473"; transcript_id "NM_010164"; tss_id "TSS14465";
chr1	unknown	CDS	14173462	14173576	.	-	2	gene_id "Eya1"; gene_name "Eya1"; p_id "P21612"; transcript_id "NM_001252192"; tss_id "TSS14465";
chr1	unknown	exon	14173462	14173576	.	-	.	gene_id "Eya1"; gene_name "Eya1"; p_id "P473"; transcript_id "NM_010164"; tss_id "TSS14465";
chr1	unknown	exon	14173462	14173576	.	-	.	gene_id "Eya1"; gene_name "Eya1"; p_id "P21612"; transcript_id "NM_001252192"; tss_id "TSS14465";
chr1	unknown	CDS	14174430	14174590	.	-	1	gene_id "Eya1"; gene_name "Eya1"; p_id "P473"; transcript_id "NM_010164"; tss_id "TSS14465";
chr1	unknown	CDS	14174430	14174590	.	-	1	gene_id "Eya1"; gene_name "Eya1"; p_id "P21612"; transcript_id "NM_001252192"; tss_id "TSS14465";
chr1	unknown	exon	14174430	14174590	.	-	.	gene_id "Eya1"; gene_name "Eya1"; p_id "P473"; transcript_id "NM_010164"; tss_id "TSS14465";
chr1	unknown	exon	14174430	14174590	.	-	.	gene_id "Eya1"; gene_name "Eya1"; p_id "P21612"; transcript_id "NM_001252192"; tss_id "TSS14465";
chr1	unknown	CDS	14174707	14174765	.	-	0	gene_id "Eya1"; gene_name "Eya1"; p_id "P473"; transcript_id "NM_010164"; tss_id "TSS14465";
chr1	unknown	CDS	14174707	14174765	.	-	0	gene_id "Eya1"; gene_name "Eya1"; p_id "P21612"; transcript_id "NM_001252192"; tss_id "TSS14465";
chr1	unknown	exon	14174707	14174765	.	-	.	gene_id "Eya1"; gene_name "Eya1"; p_id "P473"; transcript_id "NM_010164"; tss_id "TSS14465";
chr1	unknown	exon	14174707	14174765	.	-	.	gene_id "Eya1"; gene_name "Eya1"; p_id "P21612"; transcript_id "NM_001252192"; tss_id "TSS14465";
chr1	unknown	CDS	14198976	14199065	.	-	0	gene_id "Eya1"; gene_name "Eya1"; p_id "P473"; transcript_id "NM_010164"; tss_id "TSS14465";
chr1	unknown	CDS	14198976	14199065	.	-	0	gene_id "Eya1"; gene_name "Eya1"; p_id "P21612"; transcript_id "NM_001252192"; tss_id "TSS14465";
chr1	unknown	exon	14198976	14199065	.	-	.	gene_id "Eya1"; gene_name "Eya1"; p_id "P473"; transcript_id "NM_010164"; tss_id "TSS14465";
chr1	unknown	exon	14198976	14199065	.	-	.	gene_id "Eya1"; gene_name "Eya1"; p_id "P21612"; transcript_id "NM_001252192"; tss_id "TSS14465";
chr1	unknown	CDS	14219574	14219657	.	-	0	gene_id "Eya1"; gene_name "Eya1"; p_id "P473"; transcript_id "NM_010164"; tss_id "TSS14465";
chr1	unknown	CDS	14219574	14219657	.	-	0	gene_id "Eya1"; gene_name "Eya1"; p_id "P21612"; transcript_id "NM_001252192"; tss_id "TSS14465";
chr1	unknown	exon	14219574	14219657	.	-	.	gene_id "Eya1"; gene_name "Eya1"; p_id "P473"; transcript_id "NM_010164"; tss_id "TSS14465";
chr1	unknown	exon	14219574	14219657	.	-	.	gene_id "Eya1"; gene_name "Eya1"; p_id "P21612"; transcript_id "NM_001252192"; tss_id "TSS14465";
chr1	unknown	CDS	14221494	14221633	.	-	2	gene_id "Eya1"; gene_name "Eya1"; p_id "P473"; transcript_id "NM_010164"; tss_id "TSS14465";
chr1	unknown	CDS	14221494	14221633	.	-	2	gene_id "Eya1"; gene_name "Eya1"; p_id "P21612"; transcript_id "NM_001252192"; tss_id "TSS14465";
chr1	unknown	exon	14221494	14221633	.	-	.	gene_id "Eya1"; gene_name "Eya1"; p_id "P473"; transcript_id "NM_010164"; tss_id "TSS14465";
chr1	unknown	exon	14221494	14221633	.	-	.	gene_id "Eya1"; gene_name "Eya1"; p_id "P21612"; transcript_id "NM_001252192"; tss_id "TSS14465";
chr1	unknown	CDS	14242509	14242695	.	-	0	gene_id "Eya1"; gene_name "Eya1"; p_id "P473"; transcript_id "NM_010164"; tss_id "TSS14465";
chr1	unknown	CDS	14242509	14242695	.	-	0	gene_id "Eya1"; gene_name "Eya1"; p_id "P21612"; transcript_id "NM_001252192"; tss_id "TSS14465";
chr1	unknown	exon	14242509	14242695	.	-	.	gene_id "Eya1"; gene_name "Eya1"; p_id "P473"; transcript_id "NM_010164"; tss_id "TSS14465";
chr1	unknown	exon	14242509	14242695	.	-	.	gene_id "Eya1"; gene_name "Eya1"; p_id "P21612"; transcript_id "NM_001252192"; tss_id "TSS14465";
chr1	unknown	CDS	14243101	14243183	.	-	2	gene_id "Eya1"; gene_name "Eya1"; p_id "P473"; transcript_id "NM_010164"; tss_id "TSS14465";
chr1	unknown	CDS	14243101	14243183	.	-	2	gene_id "Eya1"; gene_name "Eya1"; p_id "P21612"; transcript_id "NM_001252192"; tss_id "TSS14465";
chr1	unknown	exon	14243101	14243183	.	-	.	gene_id "Eya1"; gene_name "Eya1"; p_id "P473"; transcript_id "NM_010164"; tss_id "TSS14465";
chr1	unknown	exon	14243101	14243183	.	-	.	gene_id "Eya1"; gene_name "Eya1"; p_id "P21612"; transcript_id "NM_001252192"; tss_id "TSS14465";
chr1	unknown	CDS	14260786	14260908	.	-	2	gene_id "Eya1"; gene_name "Eya1"; p_id "P473"; transcript_id "NM_010164"; tss_id "TSS14465";
chr1	unknown	CDS	14260786	14260923	.	-	2	gene_id "Eya1"; gene_name "Eya1"; p_id "P21612"; transcript_id "NM_001252192"; tss_id "TSS14465";
chr1	unknown	exon	14260786	14260908	.	-	.	gene_id "Eya1"; gene_name "Eya1"; p_id "P473"; transcript_id "NM_010164"; tss_id "TSS14465";
chr1	unknown	exon	14260786	14260923	.	-	.	gene_id "Eya1"; gene_name "Eya1"; p_id "P21612"; transcript_id "NM_001252192"; tss_id "TSS14465";
chr1	unknown	CDS	14264146	14264288	.	-	1	gene_id "Eya1"; gene_name "Eya1"; p_id "P21612"; transcript_id "NM_001252192"; tss_id "TSS14465";
chr1	unknown	CDS	14264146	14264291	.	-	1	gene_id "Eya1"; gene_name "Eya1"; p_id "P473"; transcript_id "NM_010164"; tss_id "TSS14465";
chr1	unknown	exon	14264146	14264288	.	-	.	gene_id "Eya1"; gene_name "Eya1"; p_id "P21612"; transcript_id "NM_001252192"; tss_id "TSS14465";
chr1	unknown	exon	14264146	14264291	.	-	.	gene_id "Eya1"; gene_name "Eya1"; p_id "P473"; transcript_id "NM_010164"; tss_id "TSS14465";
chr1	unknown	CDS	14264615	14264684	.	-	2	gene_id "Eya1"; gene_name "Eya1"; p_id "P473"; transcript_id "NM_010164"; tss_id "TSS14465";
chr1	unknown	CDS	14264615	14264684	.	-	2	gene_id "Eya1"; gene_name "Eya1"; p_id "P21612"; transcript_id "NM_001252192"; tss_id "TSS14465";
chr1	unknown	exon	14264615	14264684	.	-	.	gene_id "Eya1"; gene_name "Eya1"; p_id "P473"; transcript_id "NM_010164"; tss_id "TSS14465";
chr1	unknown	exon	14264615	14264684	.	-	.	gene_id "Eya1"; gene_name "Eya1"; p_id "P21612"; transcript_id "NM_001252192"; tss_id "TSS14465";
chr1	unknown	CDS	14273202	14273279	.	-	2	gene_id "Eya1"; gene_name "Eya1"; p_id "P473"; transcript_id "NM_010164"; tss_id "TSS14465";
chr1	unknown	CDS	14273202	14273279	.	-	2	gene_id "Eya1"; gene_name "Eya1"; p_id "P21612"; transcript_id "NM_001252192"; tss_id "TSS14465";
chr1	unknown	exon	14273202	14273279	.	-	.	gene_id "Eya1"; gene_name "Eya1"; p_id "P473"; transcript_id "NM_010164"; tss_id "TSS14465";
chr1	unknown	exon	14273202	14273279	.	-	.	gene_id "Eya1"; gene_name "Eya1"; p_id "P21612"; transcript_id "NM_001252192"; tss_id "TSS14465";
chr1	unknown	CDS	14292851	14292974	.	-	0	gene_id "Eya1"; gene_name "Eya1"; p_id "P473"; transcript_id "NM_010164"; tss_id "TSS14465";
chr1	unknown	exon	14292851	14292978	.	-	.	gene_id "Eya1"; gene_name "Eya1"; p_id "P473"; transcript_id "NM_010164"; tss_id "TSS14465";
chr1	unknown	start_codon	14292972	14292974	.	-	.	gene_id "Eya1"; gene_name "Eya1"; p_id "P473"; transcript_id "NM_010164"; tss_id "TSS14465";
chr1	unknown	CDS	14294506	14294530	.	-	0	gene_id "Eya1"; gene_name "Eya1"; p_id "P21612"; transcript_id "NM_001252192"; tss_id "TSS14465";
chr1	unknown	exon	14294506	14294555	.	-	.	gene_id "Eya1"; gene_name "Eya1"; p_id "P473"; transcript_id "NM_010164"; tss_id "TSS14465";
chr1	unknown	exon	14294506	14294555	.	-	.	gene_id "Eya1"; gene_name "Eya1"; p_id "P21612"; transcript_id "NM_001252192"; tss_id "TSS14465";
chr1	unknown	start_codon	14294528	14294530	.	-	.	gene_id "Eya1"; gene_name "Eya1"; p_id "P21612"; transcript_id "NM_001252192"; tss_id "TSS14465";
chr1	unknown	exon	14299727	14300280	.	-	.	gene_id "Eya1"; gene_name "Eya1"; p_id "P473"; transcript_id "NM_010164"; tss_id "TSS14465";
chr1	unknown	exon	14299727	14300280	.	-	.	gene_id "Eya1"; gene_name "Eya1"; p_id "P21612"; transcript_id "NM_001252192"; tss_id "TSS14465";
chr1	unknown	exon	14743429	14744406	.	-	.	gene_id "Msc"; gene_name "Msc"; p_id "P9479"; transcript_id "NM_010827"; tss_id "TSS2745";
chr1	unknown	stop_codon	14744320	14744322	.	-	.	gene_id "Msc"; gene_name "Msc"; p_id "P9479"; transcript_id "NM_010827"; tss_id "TSS2745";
chr1	unknown	CDS	14744323	14744406	.	-	0	gene_id "Msc"; gene_name "Msc"; p_id "P9479"; transcript_id "NM_010827"; tss_id "TSS2745";
chr1	unknown	CDS	14745311	14745829	.	-	0	gene_id "Msc"; gene_name "Msc"; p_id "P9479"; transcript_id "NM_010827"; tss_id "TSS2745";
chr1	unknown	exon	14745311	14746047	.	-	.	gene_id "Msc"; gene_name "Msc"; p_id "P9479"; transcript_id "NM_010827"; tss_id "TSS2745";
chr1	unknown	start_codon	14745827	14745829	.	-	.	gene_id "Msc"; gene_name "Msc"; p_id "P9479"; transcript_id "NM_010827"; tss_id "TSS2745";
chr1	unknown	exon	14862729	14863809	.	-	.	gene_id "Trpa1"; gene_name "Trpa1"; p_id "P11585"; transcript_id "NM_177781"; tss_id "TSS10097";
chr1	unknown	stop_codon	14863587	14863589	.	-	.	gene_id "Trpa1"; gene_name "Trpa1"; p_id "P11585"; transcript_id "NM_177781"; tss_id "TSS10097";
chr1	unknown	CDS	14863590	14863809	.	-	1	gene_id "Trpa1"; gene_name "Trpa1"; p_id "P11585"; transcript_id "NM_177781"; tss_id "TSS10097";
chr1	unknown	CDS	14864445	14864542	.	-	0	gene_id "Trpa1"; gene_name "Trpa1"; p_id "P11585"; transcript_id "NM_177781"; tss_id "TSS10097";
chr1	unknown	exon	14864445	14864542	.	-	.	gene_id "Trpa1"; gene_name "Trpa1"; p_id "P11585"; transcript_id "NM_177781"; tss_id "TSS10097";
chr1	unknown	CDS	14865930	14866040	.	-	0	gene_id "Trpa1"; gene_name "Trpa1"; p_id "P11585"; transcript_id "NM_177781"; tss_id "TSS10097";
chr1	unknown	exon	14865930	14866040	.	-	.	gene_id "Trpa1"; gene_name "Trpa1"; p_id "P11585"; transcript_id "NM_177781"; tss_id "TSS10097";
chr1	unknown	CDS	14870280	14870348	.	-	0	gene_id "Trpa1"; gene_name "Trpa1"; p_id "P11585"; transcript_id "NM_177781"; tss_id "TSS10097";
chr1	unknown	exon	14870280	14870348	.	-	.	gene_id "Trpa1"; gene_name "Trpa1"; p_id "P11585"; transcript_id "NM_177781"; tss_id "TSS10097";
chr1	unknown	CDS	14871678	14871860	.	-	0	gene_id "Trpa1"; gene_name "Trpa1"; p_id "P11585"; transcript_id "NM_177781"; tss_id "TSS10097";
chr1	unknown	exon	14871678	14871860	.	-	.	gene_id "Trpa1"; gene_name "Trpa1"; p_id "P11585"; transcript_id "NM_177781"; tss_id "TSS10097";
chr1	unknown	CDS	14872193	14872322	.	-	1	gene_id "Trpa1"; gene_name "Trpa1"; p_id "P11585"; transcript_id "NM_177781"; tss_id "TSS10097";
chr1	unknown	exon	14872193	14872322	.	-	.	gene_id "Trpa1"; gene_name "Trpa1"; p_id "P11585"; transcript_id "NM_177781"; tss_id "TSS10097";
chr1	unknown	CDS	14874191	14874360	.	-	0	gene_id "Trpa1"; gene_name "Trpa1"; p_id "P11585"; transcript_id "NM_177781"; tss_id "TSS10097";
chr1	unknown	exon	14874191	14874360	.	-	.	gene_id "Trpa1"; gene_name "Trpa1"; p_id "P11585"; transcript_id "NM_177781"; tss_id "TSS10097";
chr1	unknown	CDS	14875831	14875920	.	-	0	gene_id "Trpa1"; gene_name "Trpa1"; p_id "P11585"; transcript_id "NM_177781"; tss_id "TSS10097";
chr1	unknown	exon	14875831	14875920	.	-	.	gene_id "Trpa1"; gene_name "Trpa1"; p_id "P11585"; transcript_id "NM_177781"; tss_id "TSS10097";
chr1	unknown	CDS	14876968	14877133	.	-	1	gene_id "Trpa1"; gene_name "Trpa1"; p_id "P11585"; transcript_id "NM_177781"; tss_id "TSS10097";
chr1	unknown	exon	14876968	14877133	.	-	.	gene_id "Trpa1"; gene_name "Trpa1"; p_id "P11585"; transcript_id "NM_177781"; tss_id "TSS10097";
chr1	unknown	CDS	14877676	14877746	.	-	0	gene_id "Trpa1"; gene_name "Trpa1"; p_id "P11585"; transcript_id "NM_177781"; tss_id "TSS10097";
chr1	unknown	exon	14877676	14877746	.	-	.	gene_id "Trpa1"; gene_name "Trpa1"; p_id "P11585"; transcript_id "NM_177781"; tss_id "TSS10097";
chr1	unknown	CDS	14879475	14879573	.	-	0	gene_id "Trpa1"; gene_name "Trpa1"; p_id "P11585"; transcript_id "NM_177781"; tss_id "TSS10097";
chr1	unknown	exon	14879475	14879573	.	-	.	gene_id "Trpa1"; gene_name "Trpa1"; p_id "P11585"; transcript_id "NM_177781"; tss_id "TSS10097";
chr1	unknown	CDS	14880476	14880535	.	-	0	gene_id "Trpa1"; gene_name "Trpa1"; p_id "P11585"; transcript_id "NM_177781"; tss_id "TSS10097";
chr1	unknown	exon	14880476	14880535	.	-	.	gene_id "Trpa1"; gene_name "Trpa1"; p_id "P11585"; transcript_id "NM_177781"; tss_id "TSS10097";
chr1	unknown	CDS	14881386	14881479	.	-	1	gene_id "Trpa1"; gene_name "Trpa1"; p_id "P11585"; transcript_id "NM_177781"; tss_id "TSS10097";
chr1	unknown	exon	14881386	14881479	.	-	.	gene_id "Trpa1"; gene_name "Trpa1"; p_id "P11585"; transcript_id "NM_177781"; tss_id "TSS10097";
chr1	unknown	CDS	14883264	14883430	.	-	0	gene_id "Trpa1"; gene_name "Trpa1"; p_id "P11585"; transcript_id "NM_177781"; tss_id "TSS10097";
chr1	unknown	exon	14883264	14883430	.	-	.	gene_id "Trpa1"; gene_name "Trpa1"; p_id "P11585"; transcript_id "NM_177781"; tss_id "TSS10097";
chr1	unknown	CDS	14886573	14886687	.	-	1	gene_id "Trpa1"; gene_name "Trpa1"; p_id "P11585"; transcript_id "NM_177781"; tss_id "TSS10097";
chr1	unknown	exon	14886573	14886687	.	-	.	gene_id "Trpa1"; gene_name "Trpa1"; p_id "P11585"; transcript_id "NM_177781"; tss_id "TSS10097";
chr1	unknown	CDS	14888090	14888254	.	-	1	gene_id "Trpa1"; gene_name "Trpa1"; p_id "P11585"; transcript_id "NM_177781"; tss_id "TSS10097";
chr1	unknown	exon	14888090	14888254	.	-	.	gene_id "Trpa1"; gene_name "Trpa1"; p_id "P11585"; transcript_id "NM_177781"; tss_id "TSS10097";
chr1	unknown	CDS	14888337	14888506	.	-	0	gene_id "Trpa1"; gene_name "Trpa1"; p_id "P11585"; transcript_id "NM_177781"; tss_id "TSS10097";
chr1	unknown	exon	14888337	14888506	.	-	.	gene_id "Trpa1"; gene_name "Trpa1"; p_id "P11585"; transcript_id "NM_177781"; tss_id "TSS10097";
chr1	unknown	CDS	14889428	14889528	.	-	2	gene_id "Trpa1"; gene_name "Trpa1"; p_id "P11585"; transcript_id "NM_177781"; tss_id "TSS10097";
chr1	unknown	exon	14889428	14889528	.	-	.	gene_id "Trpa1"; gene_name "Trpa1"; p_id "P11585"; transcript_id "NM_177781"; tss_id "TSS10097";
chr1	unknown	CDS	14890146	14890245	.	-	0	gene_id "Trpa1"; gene_name "Trpa1"; p_id "P11585"; transcript_id "NM_177781"; tss_id "TSS10097";
chr1	unknown	exon	14890146	14890245	.	-	.	gene_id "Trpa1"; gene_name "Trpa1"; p_id "P11585"; transcript_id "NM_177781"; tss_id "TSS10097";
chr1	unknown	CDS	14891943	14891991	.	-	1	gene_id "Trpa1"; gene_name "Trpa1"; p_id "P11585"; transcript_id "NM_177781"; tss_id "TSS10097";
chr1	unknown	exon	14891943	14891991	.	-	.	gene_id "Trpa1"; gene_name "Trpa1"; p_id "P11585"; transcript_id "NM_177781"; tss_id "TSS10097";
chr1	unknown	CDS	14893227	14893363	.	-	0	gene_id "Trpa1"; gene_name "Trpa1"; p_id "P11585"; transcript_id "NM_177781"; tss_id "TSS10097";
chr1	unknown	exon	14893227	14893363	.	-	.	gene_id "Trpa1"; gene_name "Trpa1"; p_id "P11585"; transcript_id "NM_177781"; tss_id "TSS10097";
chr1	unknown	CDS	14894228	14894373	.	-	2	gene_id "Trpa1"; gene_name "Trpa1"; p_id "P11585"; transcript_id "NM_177781"; tss_id "TSS10097";
chr1	unknown	exon	14894228	14894373	.	-	.	gene_id "Trpa1"; gene_name "Trpa1"; p_id "P11585"; transcript_id "NM_177781"; tss_id "TSS10097";
chr1	unknown	CDS	14894534	14894642	.	-	0	gene_id "Trpa1"; gene_name "Trpa1"; p_id "P11585"; transcript_id "NM_177781"; tss_id "TSS10097";
chr1	unknown	exon	14894534	14894642	.	-	.	gene_id "Trpa1"; gene_name "Trpa1"; p_id "P11585"; transcript_id "NM_177781"; tss_id "TSS10097";
chr1	unknown	CDS	14896004	14896111	.	-	0	gene_id "Trpa1"; gene_name "Trpa1"; p_id "P11585"; transcript_id "NM_177781"; tss_id "TSS10097";
chr1	unknown	exon	14896004	14896111	.	-	.	gene_id "Trpa1"; gene_name "Trpa1"; p_id "P11585"; transcript_id "NM_177781"; tss_id "TSS10097";
chr1	unknown	CDS	14900811	14900986	.	-	2	gene_id "Trpa1"; gene_name "Trpa1"; p_id "P11585"; transcript_id "NM_177781"; tss_id "TSS10097";
chr1	unknown	exon	14900811	14900986	.	-	.	gene_id "Trpa1"; gene_name "Trpa1"; p_id "P11585"; transcript_id "NM_177781"; tss_id "TSS10097";
chr1	unknown	CDS	14902441	14902600	.	-	0	gene_id "Trpa1"; gene_name "Trpa1"; p_id "P11585"; transcript_id "NM_177781"; tss_id "TSS10097";
chr1	unknown	exon	14902441	14902600	.	-	.	gene_id "Trpa1"; gene_name "Trpa1"; p_id "P11585"; transcript_id "NM_177781"; tss_id "TSS10097";
chr1	unknown	CDS	14908806	14908916	.	-	0	gene_id "Trpa1"; gene_name "Trpa1"; p_id "P11585"; transcript_id "NM_177781"; tss_id "TSS10097";
chr1	unknown	exon	14908806	14908943	.	-	.	gene_id "Trpa1"; gene_name "Trpa1"; p_id "P11585"; transcript_id "NM_177781"; tss_id "TSS10097";
chr1	unknown	start_codon	14908914	14908916	.	-	.	gene_id "Trpa1"; gene_name "Trpa1"; p_id "P11585"; transcript_id "NM_177781"; tss_id "TSS10097";
chr1	unknown	CDS	15302533	15303111	.	+	0	gene_id "Kcnb2"; gene_name "Kcnb2"; p_id "P10287"; transcript_id "NM_001098528"; tss_id "TSS100";
chr1	unknown	exon	15302533	15303111	.	+	.	gene_id "Kcnb2"; gene_name "Kcnb2"; p_id "P10287"; transcript_id "NM_001098528"; tss_id "TSS100";
chr1	unknown	start_codon	15302533	15302535	.	+	.	gene_id "Kcnb2"; gene_name "Kcnb2"; p_id "P10287"; transcript_id "NM_001098528"; tss_id "TSS100";
chr1	unknown	CDS	15699566	15701707	.	+	0	gene_id "Kcnb2"; gene_name "Kcnb2"; p_id "P10287"; transcript_id "NM_001098528"; tss_id "TSS100";
chr1	unknown	exon	15699566	15704295	.	+	.	gene_id "Kcnb2"; gene_name "Kcnb2"; p_id "P10287"; transcript_id "NM_001098528"; tss_id "TSS100";
chr1	unknown	stop_codon	15701708	15701710	.	+	.	gene_id "Kcnb2"; gene_name "Kcnb2"; p_id "P10287"; transcript_id "NM_001098528"; tss_id "TSS100";
chr1	unknown	exon	15795727	15796038	.	+	.	gene_id "Terf1"; gene_name "Terf1"; p_id "P4027"; transcript_id "NM_009352"; tss_id "TSS24278";
chr1	unknown	exon	15795727	15796038	.	+	.	gene_id "Terf1"; gene_name "Terf1"; p_id "P24878"; transcript_id "NM_001286628"; tss_id "TSS24278";
chr1	unknown	CDS	15795759	15796038	.	+	0	gene_id "Terf1"; gene_name "Terf1"; p_id "P4027"; transcript_id "NM_009352"; tss_id "TSS24278";
chr1	unknown	CDS	15795759	15796038	.	+	0	gene_id "Terf1"; gene_name "Terf1"; p_id "P24878"; transcript_id "NM_001286628"; tss_id "TSS24278";
chr1	unknown	start_codon	15795759	15795761	.	+	.	gene_id "Terf1"; gene_name "Terf1"; p_id "P4027"; transcript_id "NM_009352"; tss_id "TSS24278";
chr1	unknown	start_codon	15795759	15795761	.	+	.	gene_id "Terf1"; gene_name "Terf1"; p_id "P24878"; transcript_id "NM_001286628"; tss_id "TSS24278";
chr1	unknown	CDS	15797722	15797817	.	+	2	gene_id "Terf1"; gene_name "Terf1"; p_id "P4027"; transcript_id "NM_009352"; tss_id "TSS24278";
chr1	unknown	CDS	15797722	15797817	.	+	2	gene_id "Terf1"; gene_name "Terf1"; p_id "P24878"; transcript_id "NM_001286628"; tss_id "TSS24278";
chr1	unknown	exon	15797722	15797817	.	+	.	gene_id "Terf1"; gene_name "Terf1"; p_id "P4027"; transcript_id "NM_009352"; tss_id "TSS24278";
chr1	unknown	exon	15797722	15797817	.	+	.	gene_id "Terf1"; gene_name "Terf1"; p_id "P24878"; transcript_id "NM_001286628"; tss_id "TSS24278";
chr1	unknown	CDS	15803122	15803243	.	+	2	gene_id "Terf1"; gene_name "Terf1"; p_id "P4027"; transcript_id "NM_009352"; tss_id "TSS24278";
chr1	unknown	CDS	15803122	15803243	.	+	2	gene_id "Terf1"; gene_name "Terf1"; p_id "P24878"; transcript_id "NM_001286628"; tss_id "TSS24278";
chr1	unknown	exon	15803122	15803243	.	+	.	gene_id "Terf1"; gene_name "Terf1"; p_id "P4027"; transcript_id "NM_009352"; tss_id "TSS24278";
chr1	unknown	exon	15803122	15803243	.	+	.	gene_id "Terf1"; gene_name "Terf1"; p_id "P24878"; transcript_id "NM_001286628"; tss_id "TSS24278";
chr1	unknown	CDS	15805967	15806053	.	+	0	gene_id "Terf1"; gene_name "Terf1"; p_id "P4027"; transcript_id "NM_009352"; tss_id "TSS24278";
chr1	unknown	exon	15805967	15806053	.	+	.	gene_id "Terf1"; gene_name "Terf1"; p_id "P4027"; transcript_id "NM_009352"; tss_id "TSS24278";
chr1	unknown	CDS	15809015	15809164	.	+	0	gene_id "Terf1"; gene_name "Terf1"; p_id "P4027"; transcript_id "NM_009352"; tss_id "TSS24278";
chr1	unknown	CDS	15809015	15809164	.	+	0	gene_id "Terf1"; gene_name "Terf1"; p_id "P24878"; transcript_id "NM_001286628"; tss_id "TSS24278";
chr1	unknown	exon	15809015	15809164	.	+	.	gene_id "Terf1"; gene_name "Terf1"; p_id "P4027"; transcript_id "NM_009352"; tss_id "TSS24278";
chr1	unknown	exon	15809015	15809164	.	+	.	gene_id "Terf1"; gene_name "Terf1"; p_id "P24878"; transcript_id "NM_001286628"; tss_id "TSS24278";
chr1	unknown	CDS	15809732	15809844	.	+	0	gene_id "Terf1"; gene_name "Terf1"; p_id "P4027"; transcript_id "NM_009352"; tss_id "TSS24278";
chr1	unknown	CDS	15809732	15809844	.	+	0	gene_id "Terf1"; gene_name "Terf1"; p_id "P24878"; transcript_id "NM_001286628"; tss_id "TSS24278";
chr1	unknown	exon	15809732	15809844	.	+	.	gene_id "Terf1"; gene_name "Terf1"; p_id "P4027"; transcript_id "NM_009352"; tss_id "TSS24278";
chr1	unknown	exon	15809732	15809844	.	+	.	gene_id "Terf1"; gene_name "Terf1"; p_id "P24878"; transcript_id "NM_001286628"; tss_id "TSS24278";
chr1	unknown	CDS	15821588	15821647	.	+	1	gene_id "Terf1"; gene_name "Terf1"; p_id "P4027"; transcript_id "NM_009352"; tss_id "TSS24278";
chr1	unknown	CDS	15821588	15821647	.	+	1	gene_id "Terf1"; gene_name "Terf1"; p_id "P24878"; transcript_id "NM_001286628"; tss_id "TSS24278";
chr1	unknown	exon	15821588	15821647	.	+	.	gene_id "Terf1"; gene_name "Terf1"; p_id "P4027"; transcript_id "NM_009352"; tss_id "TSS24278";
chr1	unknown	exon	15821588	15821647	.	+	.	gene_id "Terf1"; gene_name "Terf1"; p_id "P24878"; transcript_id "NM_001286628"; tss_id "TSS24278";
chr1	unknown	CDS	15823482	15823570	.	+	1	gene_id "Terf1"; gene_name "Terf1"; p_id "P4027"; transcript_id "NM_009352"; tss_id "TSS24278";
chr1	unknown	CDS	15823482	15823570	.	+	1	gene_id "Terf1"; gene_name "Terf1"; p_id "P24878"; transcript_id "NM_001286628"; tss_id "TSS24278";
chr1	unknown	exon	15823482	15823570	.	+	.	gene_id "Terf1"; gene_name "Terf1"; p_id "P4027"; transcript_id "NM_009352"; tss_id "TSS24278";
chr1	unknown	exon	15823482	15823570	.	+	.	gene_id "Terf1"; gene_name "Terf1"; p_id "P24878"; transcript_id "NM_001286628"; tss_id "TSS24278";
chr1	unknown	CDS	15828263	15828369	.	+	2	gene_id "Terf1"; gene_name "Terf1"; p_id "P4027"; transcript_id "NM_009352"; tss_id "TSS24278";
chr1	unknown	CDS	15828263	15828369	.	+	2	gene_id "Terf1"; gene_name "Terf1"; p_id "P24878"; transcript_id "NM_001286628"; tss_id "TSS24278";
chr1	unknown	exon	15828263	15828369	.	+	.	gene_id "Terf1"; gene_name "Terf1"; p_id "P4027"; transcript_id "NM_009352"; tss_id "TSS24278";
chr1	unknown	exon	15828263	15828369	.	+	.	gene_id "Terf1"; gene_name "Terf1"; p_id "P24878"; transcript_id "NM_001286628"; tss_id "TSS24278";
chr1	unknown	CDS	15833002	15833160	.	+	0	gene_id "Terf1"; gene_name "Terf1"; p_id "P4027"; transcript_id "NM_009352"; tss_id "TSS24278";
chr1	unknown	CDS	15833002	15833160	.	+	0	gene_id "Terf1"; gene_name "Terf1"; p_id "P24878"; transcript_id "NM_001286628"; tss_id "TSS24278";
chr1	unknown	exon	15833002	15834133	.	+	.	gene_id "Terf1"; gene_name "Terf1"; p_id "P4027"; transcript_id "NM_009352"; tss_id "TSS24278";
chr1	unknown	exon	15833002	15834133	.	+	.	gene_id "Terf1"; gene_name "Terf1"; p_id "P24878"; transcript_id "NM_001286628"; tss_id "TSS24278";
chr1	unknown	stop_codon	15833161	15833163	.	+	.	gene_id "Terf1"; gene_name "Terf1"; p_id "P4027"; transcript_id "NM_009352"; tss_id "TSS24278";
chr1	unknown	stop_codon	15833161	15833163	.	+	.	gene_id "Terf1"; gene_name "Terf1"; p_id "P24878"; transcript_id "NM_001286628"; tss_id "TSS24278";
chr1	unknown	exon	15843943	15845943	.	-	.	gene_id "Sbspon"; gene_name "Sbspon"; p_id "P9193"; transcript_id "NM_001033288"; tss_id "TSS8785";
chr1	unknown	stop_codon	15845826	15845828	.	-	.	gene_id "Sbspon"; gene_name "Sbspon"; p_id "P9193"; transcript_id "NM_001033288"; tss_id "TSS8785";
chr1	unknown	CDS	15845829	15845943	.	-	1	gene_id "Sbspon"; gene_name "Sbspon"; p_id "P9193"; transcript_id "NM_001033288"; tss_id "TSS8785";
chr1	unknown	CDS	15848970	15849146	.	-	1	gene_id "Sbspon"; gene_name "Sbspon"; p_id "P9193"; transcript_id "NM_001033288"; tss_id "TSS8785";
chr1	unknown	exon	15848970	15849146	.	-	.	gene_id "Sbspon"; gene_name "Sbspon"; p_id "P9193"; transcript_id "NM_001033288"; tss_id "TSS8785";
chr1	unknown	CDS	15850342	15850432	.	-	2	gene_id "Sbspon"; gene_name "Sbspon"; p_id "P9193"; transcript_id "NM_001033288"; tss_id "TSS8785";
chr1	unknown	exon	15850342	15850432	.	-	.	gene_id "Sbspon"; gene_name "Sbspon"; p_id "P9193"; transcript_id "NM_001033288"; tss_id "TSS8785";
chr1	unknown	CDS	15873727	15873921	.	-	2	gene_id "Sbspon"; gene_name "Sbspon"; p_id "P9193"; transcript_id "NM_001033288"; tss_id "TSS8785";
chr1	unknown	exon	15873727	15873921	.	-	.	gene_id "Sbspon"; gene_name "Sbspon"; p_id "P9193"; transcript_id "NM_001033288"; tss_id "TSS8785";
chr1	unknown	CDS	15882520	15882733	.	-	0	gene_id "Sbspon"; gene_name "Sbspon"; p_id "P9193"; transcript_id "NM_001033288"; tss_id "TSS8785";
chr1	unknown	exon	15882520	15882803	.	-	.	gene_id "Sbspon"; gene_name "Sbspon"; p_id "P9193"; transcript_id "NM_001033288"; tss_id "TSS8785";
chr1	unknown	start_codon	15882731	15882733	.	-	.	gene_id "Sbspon"; gene_name "Sbspon"; p_id "P9193"; transcript_id "NM_001033288"; tss_id "TSS8785";
chr1	unknown	exon	16056060	16056355	.	-	.	gene_id "4930444P10Rik"; gene_name "4930444P10Rik"; p_id "P7410"; transcript_id "NM_001243238"; tss_id "TSS13750";
chr1	unknown	stop_codon	16056207	16056209	.	-	.	gene_id "4930444P10Rik"; gene_name "4930444P10Rik"; p_id "P7410"; transcript_id "NM_001243238"; tss_id "TSS13750";
chr1	unknown	CDS	16056210	16056355	.	-	2	gene_id "4930444P10Rik"; gene_name "4930444P10Rik"; p_id "P7410"; transcript_id "NM_001243238"; tss_id "TSS13750";
chr1	unknown	CDS	16058881	16058936	.	-	1	gene_id "4930444P10Rik"; gene_name "4930444P10Rik"; p_id "P7410"; transcript_id "NM_001243238"; tss_id "TSS13750";
chr1	unknown	exon	16058881	16058936	.	-	.	gene_id "4930444P10Rik"; gene_name "4930444P10Rik"; p_id "P7410"; transcript_id "NM_001243238"; tss_id "TSS13750";
chr1	unknown	CDS	16068649	16068781	.	-	2	gene_id "4930444P10Rik"; gene_name "4930444P10Rik"; p_id "P7410"; transcript_id "NM_001243238"; tss_id "TSS13750";
chr1	unknown	exon	16068649	16068781	.	-	.	gene_id "4930444P10Rik"; gene_name "4930444P10Rik"; p_id "P7410"; transcript_id "NM_001243238"; tss_id "TSS13750";
chr1	unknown	CDS	16070911	16071037	.	-	0	gene_id "4930444P10Rik"; gene_name "4930444P10Rik"; p_id "P7410"; transcript_id "NM_001243238"; tss_id "TSS13750";
chr1	unknown	exon	16070911	16071074	.	-	.	gene_id "4930444P10Rik"; gene_name "4930444P10Rik"; p_id "P7410"; transcript_id "NM_001243238"; tss_id "TSS13750";
chr1	unknown	start_codon	16071035	16071037	.	-	.	gene_id "4930444P10Rik"; gene_name "4930444P10Rik"; p_id "P7410"; transcript_id "NM_001243238"; tss_id "TSS13750";
chr1	unknown	exon	16083055	16083122	.	-	.	gene_id "4930444P10Rik"; gene_name "4930444P10Rik"; p_id "P7410"; transcript_id "NM_001243238"; tss_id "TSS13750";
chr1	unknown	exon	16091376	16091440	.	-	.	gene_id "Rpl7"; gene_name "Rpl7"; p_id "P4206"; transcript_id "NM_011291"; tss_id "TSS18617";
chr1	unknown	exon	16091808	16092017	.	-	.	gene_id "Rpl7"; gene_name "Rpl7"; p_id "P4206"; transcript_id "NM_011291"; tss_id "TSS18617";
chr1	unknown	stop_codon	16091809	16091811	.	-	.	gene_id "Rpl7"; gene_name "Rpl7"; p_id "P4206"; transcript_id "NM_011291"; tss_id "TSS18617";
chr1	unknown	CDS	16091812	16092017	.	-	2	gene_id "Rpl7"; gene_name "Rpl7"; p_id "P4206"; transcript_id "NM_011291"; tss_id "TSS18617";
chr1	unknown	CDS	16092571	16092680	.	-	1	gene_id "Rpl7"; gene_name "Rpl7"; p_id "P4206"; transcript_id "NM_011291"; tss_id "TSS18617";
chr1	unknown	exon	16092571	16092680	.	-	.	gene_id "Rpl7"; gene_name "Rpl7"; p_id "P4206"; transcript_id "NM_011291"; tss_id "TSS18617";
chr1	unknown	CDS	16092773	16092910	.	-	1	gene_id "Rpl7"; gene_name "Rpl7"; p_id "P4206"; transcript_id "NM_011291"; tss_id "TSS18617";
chr1	unknown	exon	16092773	16092910	.	-	.	gene_id "Rpl7"; gene_name "Rpl7"; p_id "P4206"; transcript_id "NM_011291"; tss_id "TSS18617";
chr1	unknown	CDS	16093249	16093415	.	-	0	gene_id "Rpl7"; gene_name "Rpl7"; p_id "P4206"; transcript_id "NM_011291"; tss_id "TSS18617";
chr1	unknown	exon	16093249	16093415	.	-	.	gene_id "Rpl7"; gene_name "Rpl7"; p_id "P4206"; transcript_id "NM_011291"; tss_id "TSS18617";
chr1	unknown	CDS	16093591	16093765	.	-	1	gene_id "Rpl7"; gene_name "Rpl7"; p_id "P4206"; transcript_id "NM_011291"; tss_id "TSS18617";
chr1	unknown	exon	16093591	16093765	.	-	.	gene_id "Rpl7"; gene_name "Rpl7"; p_id "P4206"; transcript_id "NM_011291"; tss_id "TSS18617";
chr1	unknown	CDS	16094446	16094459	.	-	0	gene_id "Rpl7"; gene_name "Rpl7"; p_id "P4206"; transcript_id "NM_011291"; tss_id "TSS18617";
chr1	unknown	exon	16094446	16094514	.	-	.	gene_id "Rpl7"; gene_name "Rpl7"; p_id "P4206"; transcript_id "NM_011291"; tss_id "TSS18617";
chr1	unknown	start_codon	16094457	16094459	.	-	.	gene_id "Rpl7"; gene_name "Rpl7"; p_id "P4206"; transcript_id "NM_011291"; tss_id "TSS18617";
chr1	unknown	exon	16095963	16096387	.	+	.	gene_id "Rdh10"; gene_name "Rdh10"; p_id "P13872"; transcript_id "NM_133832"; tss_id "TSS10695";
chr1	unknown	CDS	16096099	16096387	.	+	0	gene_id "Rdh10"; gene_name "Rdh10"; p_id "P13872"; transcript_id "NM_133832"; tss_id "TSS10695";
chr1	unknown	start_codon	16096099	16096101	.	+	.	gene_id "Rdh10"; gene_name "Rdh10"; p_id "P13872"; transcript_id "NM_133832"; tss_id "TSS10695";
chr1	unknown	CDS	16097876	16098111	.	+	2	gene_id "Rdh10"; gene_name "Rdh10"; p_id "P13872"; transcript_id "NM_133832"; tss_id "TSS10695";
chr1	unknown	exon	16097876	16098111	.	+	.	gene_id "Rdh10"; gene_name "Rdh10"; p_id "P13872"; transcript_id "NM_133832"; tss_id "TSS10695";
chr1	unknown	CDS	16118246	16118344	.	+	0	gene_id "Rdh10"; gene_name "Rdh10"; p_id "P13872"; transcript_id "NM_133832"; tss_id "TSS10695";
chr1	unknown	exon	16118246	16118344	.	+	.	gene_id "Rdh10"; gene_name "Rdh10"; p_id "P13872"; transcript_id "NM_133832"; tss_id "TSS10695";
chr1	unknown	CDS	16119277	16119422	.	+	0	gene_id "Rdh10"; gene_name "Rdh10"; p_id "P13872"; transcript_id "NM_133832"; tss_id "TSS10695";
chr1	unknown	exon	16119277	16119422	.	+	.	gene_id "Rdh10"; gene_name "Rdh10"; p_id "P13872"; transcript_id "NM_133832"; tss_id "TSS10695";
chr1	unknown	CDS	16121156	16121287	.	+	1	gene_id "Rdh10"; gene_name "Rdh10"; p_id "P13872"; transcript_id "NM_133832"; tss_id "TSS10695";
chr1	unknown	exon	16121156	16121287	.	+	.	gene_id "Rdh10"; gene_name "Rdh10"; p_id "P13872"; transcript_id "NM_133832"; tss_id "TSS10695";
chr1	unknown	CDS	16121375	16121495	.	+	1	gene_id "Rdh10"; gene_name "Rdh10"; p_id "P13872"; transcript_id "NM_133832"; tss_id "TSS10695";
chr1	unknown	exon	16121375	16122631	.	+	.	gene_id "Rdh10"; gene_name "Rdh10"; p_id "P13872"; transcript_id "NM_133832"; tss_id "TSS10695";
chr1	unknown	stop_codon	16121496	16121498	.	+	.	gene_id "Rdh10"; gene_name "Rdh10"; p_id "P13872"; transcript_id "NM_133832"; tss_id "TSS10695";
chr1	unknown	exon	16218891	16219947	.	-	.	gene_id "Stau2"; gene_name "Stau2"; p_id "P21323"; transcript_id "NM_025303"; tss_id "TSS5582";
chr1	unknown	exon	16218891	16219947	.	-	.	gene_id "Stau2"; gene_name "Stau2"; p_id "P13980"; transcript_id "NM_001111272"; tss_id "TSS5582";
chr1	unknown	stop_codon	16219854	16219856	.	-	.	gene_id "Stau2"; gene_name "Stau2"; p_id "P21323"; transcript_id "NM_025303"; tss_id "TSS5582";
chr1	unknown	stop_codon	16219854	16219856	.	-	.	gene_id "Stau2"; gene_name "Stau2"; p_id "P13980"; transcript_id "NM_001111272"; tss_id "TSS5582";
chr1	unknown	CDS	16219857	16219947	.	-	1	gene_id "Stau2"; gene_name "Stau2"; p_id "P21323"; transcript_id "NM_025303"; tss_id "TSS5582";
chr1	unknown	CDS	16219857	16219947	.	-	1	gene_id "Stau2"; gene_name "Stau2"; p_id "P13980"; transcript_id "NM_001111272"; tss_id "TSS5582";
chr1	unknown	CDS	16221084	16221172	.	-	0	gene_id "Stau2"; gene_name "Stau2"; p_id "P21323"; transcript_id "NM_025303"; tss_id "TSS5582";
chr1	unknown	CDS	16221084	16221172	.	-	0	gene_id "Stau2"; gene_name "Stau2"; p_id "P13980"; transcript_id "NM_001111272"; tss_id "TSS5582";
chr1	unknown	exon	16221084	16221172	.	-	.	gene_id "Stau2"; gene_name "Stau2"; p_id "P21323"; transcript_id "NM_025303"; tss_id "TSS5582";
chr1	unknown	exon	16221084	16221172	.	-	.	gene_id "Stau2"; gene_name "Stau2"; p_id "P13980"; transcript_id "NM_001111272"; tss_id "TSS5582";
chr1	unknown	CDS	16335785	16336092	.	-	2	gene_id "Stau2"; gene_name "Stau2"; p_id "P21323"; transcript_id "NM_025303"; tss_id "TSS5582";
chr1	unknown	CDS	16335785	16336092	.	-	2	gene_id "Stau2"; gene_name "Stau2"; p_id "P13980"; transcript_id "NM_001111272"; tss_id "TSS5582";
chr1	unknown	exon	16335785	16336092	.	-	.	gene_id "Stau2"; gene_name "Stau2"; p_id "P21323"; transcript_id "NM_025303"; tss_id "TSS5582";
chr1	unknown	exon	16335785	16336092	.	-	.	gene_id "Stau2"; gene_name "Stau2"; p_id "P13980"; transcript_id "NM_001111272"; tss_id "TSS5582";
chr1	unknown	CDS	16356160	16356220	.	-	0	gene_id "Stau2"; gene_name "Stau2"; p_id "P21323"; transcript_id "NM_025303"; tss_id "TSS5582";
chr1	unknown	CDS	16356160	16356220	.	-	0	gene_id "Stau2"; gene_name "Stau2"; p_id "P13980"; transcript_id "NM_001111272"; tss_id "TSS5582";
chr1	unknown	exon	16356160	16356220	.	-	.	gene_id "Stau2"; gene_name "Stau2"; p_id "P21323"; transcript_id "NM_025303"; tss_id "TSS5582";
chr1	unknown	exon	16356160	16356220	.	-	.	gene_id "Stau2"; gene_name "Stau2"; p_id "P13980"; transcript_id "NM_001111272"; tss_id "TSS5582";
chr1	unknown	CDS	16359836	16359967	.	-	0	gene_id "Stau2"; gene_name "Stau2"; p_id "P21323"; transcript_id "NM_025303"; tss_id "TSS5582";
chr1	unknown	CDS	16359836	16359967	.	-	0	gene_id "Stau2"; gene_name "Stau2"; p_id "P13980"; transcript_id "NM_001111272"; tss_id "TSS5582";
chr1	unknown	exon	16359836	16359967	.	-	.	gene_id "Stau2"; gene_name "Stau2"; p_id "P21323"; transcript_id "NM_025303"; tss_id "TSS5582";
chr1	unknown	exon	16359836	16359967	.	-	.	gene_id "Stau2"; gene_name "Stau2"; p_id "P13980"; transcript_id "NM_001111272"; tss_id "TSS5582";
chr1	unknown	CDS	16364755	16364892	.	-	0	gene_id "Stau2"; gene_name "Stau2"; p_id "P21323"; transcript_id "NM_025303"; tss_id "TSS5582";
chr1	unknown	CDS	16364755	16364892	.	-	0	gene_id "Stau2"; gene_name "Stau2"; p_id "P13980"; transcript_id "NM_001111272"; tss_id "TSS5582";
chr1	unknown	exon	16364755	16364892	.	-	.	gene_id "Stau2"; gene_name "Stau2"; p_id "P21323"; transcript_id "NM_025303"; tss_id "TSS5582";
chr1	unknown	exon	16364755	16364892	.	-	.	gene_id "Stau2"; gene_name "Stau2"; p_id "P13980"; transcript_id "NM_001111272"; tss_id "TSS5582";
chr1	unknown	CDS	16379902	16380114	.	-	0	gene_id "Stau2"; gene_name "Stau2"; p_id "P21323"; transcript_id "NM_025303"; tss_id "TSS5582";
chr1	unknown	CDS	16379902	16380114	.	-	0	gene_id "Stau2"; gene_name "Stau2"; p_id "P13980"; transcript_id "NM_001111272"; tss_id "TSS5582";
chr1	unknown	exon	16379902	16380114	.	-	.	gene_id "Stau2"; gene_name "Stau2"; p_id "P21323"; transcript_id "NM_025303"; tss_id "TSS5582";
chr1	unknown	exon	16379902	16380114	.	-	.	gene_id "Stau2"; gene_name "Stau2"; p_id "P13980"; transcript_id "NM_001111272"; tss_id "TSS5582";
chr1	unknown	CDS	16382598	16382705	.	-	0	gene_id "Stau2"; gene_name "Stau2"; p_id "P21323"; transcript_id "NM_025303"; tss_id "TSS5582";
chr1	unknown	CDS	16382598	16382705	.	-	0	gene_id "Stau2"; gene_name "Stau2"; p_id "P13980"; transcript_id "NM_001111272"; tss_id "TSS5582";
chr1	unknown	exon	16382598	16382705	.	-	.	gene_id "Stau2"; gene_name "Stau2"; p_id "P21323"; transcript_id "NM_025303"; tss_id "TSS5582";
chr1	unknown	exon	16382598	16382705	.	-	.	gene_id "Stau2"; gene_name "Stau2"; p_id "P13980"; transcript_id "NM_001111272"; tss_id "TSS5582";
chr1	unknown	CDS	16384132	16384291	.	-	1	gene_id "Stau2"; gene_name "Stau2"; p_id "P21323"; transcript_id "NM_025303"; tss_id "TSS5582";
chr1	unknown	CDS	16384132	16384291	.	-	1	gene_id "Stau2"; gene_name "Stau2"; p_id "P13980"; transcript_id "NM_001111272"; tss_id "TSS5582";
chr1	unknown	exon	16384132	16384291	.	-	.	gene_id "Stau2"; gene_name "Stau2"; p_id "P21323"; transcript_id "NM_025303"; tss_id "TSS5582";
chr1	unknown	exon	16384132	16384291	.	-	.	gene_id "Stau2"; gene_name "Stau2"; p_id "P13980"; transcript_id "NM_001111272"; tss_id "TSS5582";
chr1	unknown	CDS	16430404	16430539	.	-	2	gene_id "Stau2"; gene_name "Stau2"; p_id "P21323"; transcript_id "NM_025303"; tss_id "TSS5582";
chr1	unknown	CDS	16430404	16430539	.	-	2	gene_id "Stau2"; gene_name "Stau2"; p_id "P13980"; transcript_id "NM_001111272"; tss_id "TSS5582";
chr1	unknown	exon	16430404	16430539	.	-	.	gene_id "Stau2"; gene_name "Stau2"; p_id "P21323"; transcript_id "NM_025303"; tss_id "TSS5582";
chr1	unknown	exon	16430404	16430539	.	-	.	gene_id "Stau2"; gene_name "Stau2"; p_id "P13980"; transcript_id "NM_001111272"; tss_id "TSS5582";
chr1	unknown	CDS	16453116	16453275	.	-	0	gene_id "Stau2"; gene_name "Stau2"; p_id "P21323"; transcript_id "NM_025303"; tss_id "TSS5582";
chr1	unknown	CDS	16453116	16453275	.	-	0	gene_id "Stau2"; gene_name "Stau2"; p_id "P13980"; transcript_id "NM_001111272"; tss_id "TSS5582";
[truncated: 652,284 more rows]
