# Supplementary material for: Leveraging chromatin accessibility for transcriptional regulatory network inference in T Helper 17 Cells
Source: Genome Res. 2019 Mar;29(3):449–63. doi: 10.1101/gr.238253.118 (PMC6396413; doi:10.1101/gr.238253.118)
Supplement: Supplemental Material [file supp_gr.238253.118_Supplemental_jp_gene_viz.zip › jp_gene_viz-master/examples/Heat map.ipynb]

# %% [markdown]
# Stand alone heatmap

The interaction below loads and initializes a stand alone
heatmap widget for exploring gene expression data.  The widget supports
selection of genes and conditions using space separated lists of
names or "glob" patterns.

For example to select all `th0` conditions add `th0*` in the conditions
text area and click the conditions button.

To select `nsf`, `nme4`, and `nudt4` genes add `nsf nme4 nudt4` in the
genes text area and click the genes button.

# %% [code]
from jp_gene_viz import dExpression

# %% [code]
dExpression.load_javascript_support()

# %% [code]
E = dExpression.display_heat_map("expr.tsv", show=True)

# %% [code]
E.match_text.value = "th0*"
E.match_click()
E.genes_text.value = "nsf nme4 nudt4"
E.genes_click()
E.title_html.value = "experiment th0 values for ssf, nme4, and nudt4"
E.transform_dropdown.value = dExpression.LOG2_TRANSFORM

# %% [code]
