# Supplementary material for: Leveraging chromatin accessibility for transcriptional regulatory network inference in T Helper 17 Cells
Source: Genome Res. 2019 Mar;29(3):449–63. doi: 10.1101/gr.238253.118 (PMC6396413; doi:10.1101/gr.238253.118)
Supplement: Supplemental Material [file supp_gr.238253.118_Supplemental_jp_gene_viz.zip › jp_gene_viz-master/examples/HighCharts using js_proxy.ipynb]

# %% [markdown]
# HighCharts using js_proxy

This notebook demonstrates use the `js_proxy` widget infrastructure to display and interact with 
[`HighCharts` charts.](http://www.highcharts.com/docs).

First load the Python and javascript code for `js_proxy`:

# %% [code]
# allow import without install
import sys
if ".." not in sys.path:
    sys.path.append("..")

from jp_gene_viz import js_proxy
# this loads the proxy widget javascript "view" implementation
js_proxy.load_javascript_support()
from IPython.display import display, HTML

# %% [markdown]
Then load [Highcharts (jQuery style)](http://www.highcharts.com/docs/getting-started/installation)
from a CDN location:

# %% [code]
# Load Highcharts (jQuery is loaded already)
# Load any Highcharts modules needed (like drill down)
load_highcharts = """
<script src="https://code.highcharts.com/highcharts.js"></script>
"""
display(HTML(load_highcharts))

# %% [code]
load_modules = """
<script src="https://code.highcharts.com/modules/drilldown.js"></script>
<script src="https://code.highcharts.com/highcharts-more.js"></script>
<script src="https://code.highcharts.com/modules/exporting.js"></script>
"""
display(HTML(load_modules))

# %% [markdown]
Note: At least in the case of the drilldown module you need to load
the module before creating any charts, or the module functionality
will not work.

### First chart

Now create
[Your first chart](http://www.highcharts.com/docs/getting-started/your-first-chart).

# %% [code]
# This is a transliteration from the Quickstart.
b = js_proxy.ProxyWidget()
# save some typing.
elt = b.element()
[chart, type_, title, xAxis, yAxis, series, text, categories, name, data] = \
 "chart type title xAxis yAxis series text categories name data".split()
# size the element
b(elt.width("100%").height("400px"))
b(elt.highcharts({
        chart: {
            type_: 'bar'
        },
        title: {
            text: 'Fruit Consumption'
        },
        xAxis: {
            categories: ['Apples', 'Bananas', 'Oranges']
        },
        yAxis: {
            title: {
                text: 'Fruit eaten'
            }
        },
        series: [{
            name: 'Jane',
            data: [1, 0, 4]
        }, {
            name: 'John',
            data: [5, 7, 3]
        }]
    }))
b.flush()
display(b)

# %% [markdown]
### Scatter plot

Make a 
[scatter plot](http://www.highcharts.com/docs/chart-and-series-types/scatter-chart):

# %% [code]
# This is a transliteration from the Highcharts example.
sc = js_proxy.ProxyWidget()

# save some typing
elt = sc.element()
true = True
false = False
sc(elt.width("500px").height("400px"))
sc(elt.highcharts({
        "chart": {
            "type": 'scatter',
            "zoomType": 'xy'
        },
        "title": {
            "text": 'Height Versus Weight of 507 Individuals by Gender'
        },
        "subtitle": {
            "text": 'Source: Heinz  2003'
        },
        "xAxis": {
            title: {
                "enabled": true,
                "text": 'Height (cm)'
            },
            "startOnTick": true,
            "endOnTick": true,
            "showLastLabel": true
        },
        "yAxis": {
            "title": {
                "text": 'Weight (kg)'
            }
        },
        "legend": {
            "layout": 'vertical',
            "align": 'left',
            "verticalAlign": 'top',
            "x": 100,
            "y": 70,
            "floating": true,
            "backgroundColor": '#FFFFFF',
            "borderWidth": 1
        },
        "plotOptions": {
            "scatter": {
                "marker": {
                    "radius": 2,
                    "states": {
                        "hover": {
                            "enabled": true,
                            "lineColor": 'rgb(100,100,100)'
                        }
                    }
                },
                "states": {
                    "hover": {
                        "marker": {
                            "enabled": false
                        }
                    }
                },
                "tooltip": {
                    "headerFormat": '<b>{series.name}</b><br>',
                    "pointFormat": '{point.x} cm, {point.y} kg'
                }
            }
        },
        "series": [{
            "name": 'Female',
            "marker": {"radius": 5, "symbol": "square"},
            "color": 'rgba(223, 83, 83, .5)',
            "data": [[161.2, 51.6], [167.5, 59.0], [159.5, 49.2], [157.0, 63.0], [155.8, 53.6],
                [170.0, 59.0], [159.1, 47.6], [166.0, 69.8], [176.2, 66.8], [160.2, 75.2],
                [172.5, 55.2], [170.9, 54.2], [172.9, 62.5], [153.4, 42.0], [160.0, 50.0],
                [147.2, 49.8], [168.2, 49.2], [175.0, 73.2], [157.0, 47.8], [167.6, 68.8],
                [159.5, 50.6], [175.0, 82.5], [166.8, 57.2], [176.5, 87.8], [170.2, 72.8],
                [174.0, 54.5], [173.0, 59.8], [179.9, 67.3], [170.5, 67.8], [160.0, 47.0],
                [154.4, 46.2], [162.0, 55.0], [176.5, 83.0], [160.0, 54.4], [152.0, 45.8],
                [162.1, 53.6], [170.0, 73.2], [160.2, 52.1], [161.3, 67.9], [166.4, 56.6],
                [168.9, 62.3], [163.8, 58.5], [167.6, 54.5], [160.0, 50.2], [161.3, 60.3],
                [167.6, 58.3], [165.1, 56.2], [160.0, 50.2], [170.0, 72.9], [157.5, 59.8],
                [167.6, 61.0], [160.7, 69.1], [163.2, 55.9], [152.4, 46.5], [157.5, 54.3],
                [168.3, 54.8], [180.3, 60.7], [165.5, 60.0], [165.0, 62.0], [164.5, 60.3],
                [156.0, 52.7], [160.0, 74.3], [163.0, 62.0], [165.7, 73.1], [161.0, 80.0],
                [162.0, 54.7], [166.0, 53.2], [174.0, 75.7], [172.7, 61.1], [167.6, 55.7],
                [151.1, 48.7], [164.5, 52.3], [163.5, 50.0], [152.0, 59.3], [169.0, 62.5],
                [164.0, 55.7], [161.2, 54.8], [155.0, 45.9], [170.0, 70.6], [176.2, 67.2],
                [170.0, 69.4], [162.5, 58.2], [170.3, 64.8], [164.1, 71.6], [169.5, 52.8],
                [163.2, 59.8], [154.5, 49.0], [159.8, 50.0], [173.2, 69.2], [170.0, 55.9],
                [161.4, 63.4], [169.0, 58.2], [166.2, 58.6], [159.4, 45.7], [162.5, 52.2],
                [159.0, 48.6], [162.8, 57.8], [159.0, 55.6], [179.8, 66.8], [162.9, 59.4],
                [161.0, 53.6], [151.1, 73.2], [168.2, 53.4], [168.9, 69.0], [173.2, 58.4],
                [171.8, 56.2], [178.0, 70.6], [164.3, 59.8], [163.0, 72.0], [168.5, 65.2],
                [166.8, 56.6], [172.7, 105.2], [163.5, 51.8], [169.4, 63.4], [167.8, 59.0],
                [159.5, 47.6], [167.6, 63.0], [161.2, 55.2], [160.0, 45.0], [163.2, 54.0],
                [162.2, 50.2], [161.3, 60.2], [149.5, 44.8], [157.5, 58.8], [163.2, 56.4],
                [172.7, 62.0], [155.0, 49.2], [156.5, 67.2], [164.0, 53.8], [160.9, 54.4],
                [162.8, 58.0], [167.0, 59.8], [160.0, 54.8], [160.0, 43.2], [168.9, 60.5],
                [158.2, 46.4], [156.0, 64.4], [160.0, 48.8], [167.1, 62.2], [158.0, 55.5],
                [167.6, 57.8], [156.0, 54.6], [162.1, 59.2], [173.4, 52.7], [159.8, 53.2],
                [170.5, 64.5], [159.2, 51.8], [157.5, 56.0], [161.3, 63.6], [162.6, 63.2],
                [160.0, 59.5], [168.9, 56.8], [165.1, 64.1], [162.6, 50.0], [165.1, 72.3],
                [166.4, 55.0], [160.0, 55.9], [152.4, 60.4], [170.2, 69.1], [162.6, 84.5],
                [170.2, 55.9], [158.8, 55.5], [172.7, 69.5], [167.6, 76.4], [162.6, 61.4],
                [167.6, 65.9], [156.2, 58.6], [175.2, 66.8], [172.1, 56.6], [162.6, 58.6],
                [160.0, 55.9], [165.1, 59.1], [182.9, 81.8], [166.4, 70.7], [165.1, 56.8],
                [177.8, 60.0], [165.1, 58.2], [175.3, 72.7], [154.9, 54.1], [158.8, 49.1],
                [172.7, 75.9], [168.9, 55.0], [161.3, 57.3], [167.6, 55.0], [165.1, 65.5],
                [175.3, 65.5], [157.5, 48.6], [163.8, 58.6], [167.6, 63.6], [165.1, 55.2],
                [165.1, 62.7], [168.9, 56.6], [162.6, 53.9], [164.5, 63.2], [176.5, 73.6],
                [168.9, 62.0], [175.3, 63.6], [159.4, 53.2], [160.0, 53.4], [170.2, 55.0],
                [162.6, 70.5], [167.6, 54.5], [162.6, 54.5], [160.7, 55.9], [160.0, 59.0],
                [157.5, 63.6], [162.6, 54.5], [152.4, 47.3], [170.2, 67.7], [165.1, 80.9],
                [172.7, 70.5], [165.1, 60.9], [170.2, 63.6], [170.2, 54.5], [170.2, 59.1],
                [161.3, 70.5], [167.6, 52.7], [167.6, 62.7], [165.1, 86.3], [162.6, 66.4],
                [152.4, 67.3], [168.9, 63.0], [170.2, 73.6], [175.2, 62.3], [175.2, 57.7],
                [160.0, 55.4], [165.1, 104.1], [174.0, 55.5], [170.2, 77.3], [160.0, 80.5],
                [167.6, 64.5], [167.6, 72.3], [167.6, 61.4], [154.9, 58.2], [162.6, 81.8],
                [175.3, 63.6], [171.4, 53.4], [157.5, 54.5], [165.1, 53.6], [160.0, 60.0],
                [174.0, 73.6], [162.6, 61.4], [174.0, 55.5], [162.6, 63.6], [161.3, 60.9],
                [156.2, 60.0], [149.9, 46.8], [169.5, 57.3], [160.0, 64.1], [175.3, 63.6],
                [169.5, 67.3], [160.0, 75.5], [172.7, 68.2], [162.6, 61.4], [157.5, 76.8],
                [176.5, 71.8], [164.4, 55.5], [160.7, 48.6], [174.0, 66.4], [163.8, 67.3]]

        }, {
            "name": 'Male',
            "color": 'rgba(119, 152, 191, .5)',
            "data": [[174.0, 65.6], [175.3, 71.8], [193.5, 80.7], [186.5, 72.6], [187.2, 78.8],
                [181.5, 74.8], [184.0, 86.4], [184.5, 78.4], [175.0, 62.0], [184.0, 81.6],
                [180.0, 76.6], [177.8, 83.6], [192.0, 90.0], [176.0, 74.6], [174.0, 71.0],
                [184.0, 79.6], [192.7, 93.8], [171.5, 70.0], [173.0, 72.4], [176.0, 85.9],
                [176.0, 78.8], [180.5, 77.8], [172.7, 66.2], [176.0, 86.4], [173.5, 81.8],
                [178.0, 89.6], [180.3, 82.8], [180.3, 76.4], [164.5, 63.2], [173.0, 60.9],
                [183.5, 74.8], [175.5, 70.0], [188.0, 72.4], [189.2, 84.1], [172.8, 69.1],
                [170.0, 59.5], [182.0, 67.2], [170.0, 61.3], [177.8, 68.6], [184.2, 80.1],
                [186.7, 87.8], [171.4, 84.7], [172.7, 73.4], [175.3, 72.1], [180.3, 82.6],
                [182.9, 88.7], [188.0, 84.1], [177.2, 94.1], [172.1, 74.9], [167.0, 59.1],
                [169.5, 75.6], [174.0, 86.2], [172.7, 75.3], [182.2, 87.1], [164.1, 55.2],
                [163.0, 57.0], [171.5, 61.4], [184.2, 76.8], [174.0, 86.8], [174.0, 72.2],
                [177.0, 71.6], [186.0, 84.8], [167.0, 68.2], [171.8, 66.1], [182.0, 72.0],
                [167.0, 64.6], [177.8, 74.8], [164.5, 70.0], [192.0, 101.6], [175.5, 63.2],
                [171.2, 79.1], [181.6, 78.9], [167.4, 67.7], [181.1, 66.0], [177.0, 68.2],
                [174.5, 63.9], [177.5, 72.0], [170.5, 56.8], [182.4, 74.5], [197.1, 90.9],
                [180.1, 93.0], [175.5, 80.9], [180.6, 72.7], [184.4, 68.0], [175.5, 70.9],
                [180.6, 72.5], [177.0, 72.5], [177.1, 83.4], [181.6, 75.5], [176.5, 73.0],
                [175.0, 70.2], [174.0, 73.4], [165.1, 70.5], [177.0, 68.9], [192.0, 102.3],
                [176.5, 68.4], [169.4, 65.9], [182.1, 75.7], [179.8, 84.5], [175.3, 87.7],
                [184.9, 86.4], [177.3, 73.2], [167.4, 53.9], [178.1, 72.0], [168.9, 55.5],
                [157.2, 58.4], [180.3, 83.2], [170.2, 72.7], [177.8, 64.1], [172.7, 72.3],
                [165.1, 65.0], [186.7, 86.4], [165.1, 65.0], [174.0, 88.6], [175.3, 84.1],
                [185.4, 66.8], [177.8, 75.5], [180.3, 93.2], [180.3, 82.7], [177.8, 58.0],
                [177.8, 79.5], [177.8, 78.6], [177.8, 71.8], [177.8, 116.4], [163.8, 72.2],
                [188.0, 83.6], [198.1, 85.5], [175.3, 90.9], [166.4, 85.9], [190.5, 89.1],
                [166.4, 75.0], [177.8, 77.7], [179.7, 86.4], [172.7, 90.9], [190.5, 73.6],
                [185.4, 76.4], [168.9, 69.1], [167.6, 84.5], [175.3, 64.5], [170.2, 69.1],
                [190.5, 108.6], [177.8, 86.4], [190.5, 80.9], [177.8, 87.7], [184.2, 94.5],
                [176.5, 80.2], [177.8, 72.0], [180.3, 71.4], [171.4, 72.7], [172.7, 84.1],
                [172.7, 76.8], [177.8, 63.6], [177.8, 80.9], [182.9, 80.9], [170.2, 85.5],
                [167.6, 68.6], [175.3, 67.7], [165.1, 66.4], [185.4, 102.3], [181.6, 70.5],
                [172.7, 95.9], [190.5, 84.1], [179.1, 87.3], [175.3, 71.8], [170.2, 65.9],
                [193.0, 95.9], [171.4, 91.4], [177.8, 81.8], [177.8, 96.8], [167.6, 69.1],
                [167.6, 82.7], [180.3, 75.5], [182.9, 79.5], [176.5, 73.6], [186.7, 91.8],
                [188.0, 84.1], [188.0, 85.9], [177.8, 81.8], [174.0, 82.5], [177.8, 80.5],
                [171.4, 70.0], [185.4, 81.8], [185.4, 84.1], [188.0, 90.5], [188.0, 91.4],
                [182.9, 89.1], [176.5, 85.0], [175.3, 69.1], [175.3, 73.6], [188.0, 80.5],
                [188.0, 82.7], [175.3, 86.4], [170.5, 67.7], [179.1, 92.7], [177.8, 93.6],
                [175.3, 70.9], [182.9, 75.0], [170.8, 93.2], [188.0, 93.2], [180.3, 77.7],
                [177.8, 61.4], [185.4, 94.1], [168.9, 75.0], [185.4, 83.6], [180.3, 85.5],
                [174.0, 73.9], [167.6, 66.8], [182.9, 87.3], [160.0, 72.3], [180.3, 88.6],
                [167.6, 75.5], [186.7, 101.4], [175.3, 91.1], [175.3, 67.3], [175.9, 77.7],
                [175.3, 81.8], [179.1, 75.5], [181.6, 84.5], [177.8, 76.6], [182.9, 85.0],
                [177.8, 102.5], [184.2, 77.3], [179.1, 71.8], [176.5, 87.9], [188.0, 94.3],
                [174.0, 70.9], [167.6, 64.5], [170.2, 77.3], [167.6, 72.3], [188.0, 87.3],
                [174.0, 80.0], [176.5, 82.3], [180.3, 73.6], [167.6, 74.1], [188.0, 85.9],
                [180.3, 73.2], [167.6, 76.3], [183.0, 65.9], [183.0, 90.9], [179.1, 89.1],
                [170.2, 62.3], [177.8, 82.7], [179.1, 79.1], [190.5, 98.2], [177.8, 84.1],
                [180.3, 83.2], [180.3, 83.2]]
        }]
    })
   )
sc.flush()
display(sc)

# %% [markdown]
### Drilling down

Make a bar chart with a 
[drill down event](http://jsfiddle.net/gh/get/jquery/1.7.2/highslide-software/highcharts.com/tree/master/samples/highcharts/drilldown/async/).
We had to load the drilldown module with the supporting functionality
above before we created any charts.

The tricky part here is constructing a callback that allows
Javascript to inform Python of the drilldown event.

Also, for some reason I don't understand the ipython protocol seems
to get confused if it is not allowed to do work while the callback is paused.
In particular subsequent callbacks after the first fail.

In this case we do the ajax emulation using another thread to allow
the main kernel thread to proceed.  I've also been able to avoid the problem
by calling `get_ipython.kernel.do_one_iteration()`.

# %% [code]
sc = js_proxy.ProxyWidget()

# save some typing
elt = sc.element()
win = sc.window()

# drill down data
[name, data] = "name data".split()

drilldowns = {
        'Animals': {
            name: 'Animals',
            data: [
                ['Cows', 2],
                ['Sheep', 3]
            ]
        },
        'Fruits': {
            name: 'Fruits',
            data: [
                ['Apples', 5],
                ['Oranges', 7],
                ['Bananas', 2]
            ]
        },
        'Cars': {
            name: 'Cars',
            data: [
                ['Toyota', 1],
                ['Volkswagen', 2],
                ['Opel', 5]
            ]
        }
    }
import threading

def handle_drilldown(ident, args):
    import time, pprint
    #pprint.pprint(args.keys())
    eventinfo = args["0"]
    #pprint.pprint(("info", eventinfo))
    if not eventinfo.get("seriesOption"):
        chart = elt.highcharts()
        pointname = eventinfo["point"]["name"]
        pointobjectref = chart.get(pointname)
        series = drilldowns[pointname]
        # set up a Timer to resolve the ajax emulation
        sc(chart.showLoading('Simulating calculation/retrieval delay...'))
        t = threading.Timer(2.0, resolve, [pointobjectref, series])
        t.start()
    sc.flush()

def resolve(pointobjectref, series):
    chart = elt.highcharts()
    sc(chart.hideLoading())
    sc(chart.addSeriesAsDrilldown(pointobjectref, series))
    sc.flush()
        
drilldown_callback = sc.callback(handle_drilldown, data=None, level=3)

# for debugging...
debug_function = sc.function(["event"], "debugger;")

sc(elt.width("500px").height("400px"))
sc(elt.highcharts({
        "chart": {
            "type": 'column',
             "events": {
                 "drilldown": drilldown_callback
                    #"drilldown": debug_function
               }
        },
        title: {
            "text": 'Async drilldown'
        },
        xAxis: {
            "type": 'category'
        },

        "legend": {
            "enabled": false
        },

        "plotOptions": {
            "series": {
                "borderWidth": 0,
                "dataLabels": {
                    "enabled": true
                }
            }
        },

        "series": [{
            "name": 'Things',
            "colorByPoint": true,
            "data": [{ # NOTE: NEED TO ADD ID TO LOCATE POINTS
                "id": 'Animals',
                "name": 'Animals',
                "y": 5,
                "drilldown": true
            }, {
                "id": 'Fruits',
                "name": 'Fruits',
                "y": 2,
                "drilldown": true
            }, {
                "id": 'Cars',
                "name": 'Cars',
                "y": 4,
                "drilldown": true
            }]
        }],

        "drilldown": {
            "series": []
        }
    }))
sc.flush()
display(sc)

# %% [markdown]
Click on a category name to drill down.

### Boxplot

Here is a boxplot translated from the 
[jsfiddle example](http://jsfiddle.net/gh/get/jquery/1.7.2/highslide-software/highcharts.com/tree/master/samples/highcharts/plotoptions/box-plot-styling/)

# %% [code]
sc.js_debug()

# %% [code]
bx = js_proxy.ProxyWidget()
elt = bx.element()
bx(elt.width("100%").height("400px"))
bx(elt
   .highcharts({
        "chart": {
            "type": 'boxplot'
        },
        "title": {
            "text": 'Highcharts box plot styling'
        },
        "legend": {
            "enabled": false
        },

        "xAxis": {
            "categories": ['1', '2', '3', '4', '5'],
            "title": {
                "text": 'Experiment No.'
            }
        },
        "yAxis": {
            "title": {
                "text": 'Observations'
            }
        },
        "plotOptions": {
            "boxplot": {
                "fillColor": '#F0F0E0',
                "lineWidth": 2,
                "medianColor": '#0C5DA5',
                "medianWidth": 3,
                "stemColor": '#A63400',
                "stemDashStyle": 'dot',
                "stemWidth": 1,
                "whiskerColor": '#3D9200',
                "whiskerLength": '20%',
                "whiskerWidth": 3
            }
        },
        "series": [{
            "name": 'Observations',
            "data": [
                [760, 801, 848, 895, 965],
                [733, 853, 939, 980, 1080],
                [714, 762, 817, 870, 918],
                [724, 802, 806, 871, 950],
                [834, 836, 864, 882, 910]
            ]
        }]
    })
  )
bx.flush()
display(bx)

# %% [markdown]
### Boxplot with outliers

Note that data in the scatter plot is of form `(category_index, value)` -- using category names doesn't work.

# %% [code]
bx2 = js_proxy.ProxyWidget()
elt = bx2.element()
bx2(elt.width("100%").height("400px"))
Highcharts = bx2.window().Highcharts
bx2(elt.highcharts({

    "chart": {
        "type": 'boxplot'
    },
    
    "title": {
        "text": 'Highcharts box plot'
    },
    
    "xAxis": {
        "minTickInterval": 1,
        "categories": ['pig', 'dog', 'pigdog']
    },

    "series": [{
        "name": 'Box plot',
        "data": [
            [0.5, 1, 2.5, 3, 6],
            [1, 2, 3, 4, 5],
            { "low": 2, "q1": 3, "median": 4, "q3": 5, "high": 6 }
        ]
    }, {
        "name": 'Outliers',
        "type": 'scatter',
        "marker": {
            "fillColor": 'white',
            "lineColor": Highcharts.getOptions().colors.__getattr__(1),
            "lineWidth": 1
        },
        "data": [
            [0, -0.5], [0.7, -1],
            [1, 6], [1, 0],
            [2, -2]
        ]
    }]

}
    ))
bx2.flush()
display(bx2)

# %% [markdown]
### Line chart with steps

Adapted from [this jsfiddle](http://jsfiddle.net/gh/get/jquery/1.7.1/highslide-software/highcharts.com/tree/master/samples/highcharts/plotoptions/line-step/)

# %% [code]
lc = js_proxy.ProxyWidget()
elt = lc.element()
lc(elt.width("100%").height("400px"))
Highcharts = lc.window().Highcharts
null = None
lc(elt.highcharts({
        "title": {
            "text": 'Step line types, with null values in the series'
        },
        "xAxis": {
            "categories": ['Jan', 'Feb', 'Mar', 'Apr', 'May', 'Jun', 'Jul', 'Aug', 'Sep', 'Oct', 'Nov', 'Dec']
        },
        "series": [{
            "data": [1, 2, 3, 4, null, 6, 7, null, 9],
            "step": 'right',
            "name": 'Right'
        }, {
            "data": [5, 6, 7, 8, null, 10, 11, null, 13],
            "step": 'center',
            "name": 'Center'
        }, {
            "data": [9, 10, 11, 12, null, 14, 15, null, 17],
            "step": 'left',
            "name": 'Left'
        }]

    }
        ))

lc.flush()
display(lc)

# %% [code]
