# Supplementary material for: Leveraging chromatin accessibility for transcriptional regulatory network inference in T Helper 17 Cells
Source: Genome Res. 2019 Mar;29(3):449–63. doi: 10.1101/gr.238253.118 (PMC6396413; doi:10.1101/gr.238253.118)
Supplement: Supplemental Material [file supp_gr.238253.118_Supplemental_jp_gene_viz.zip › jp_gene_viz-master/examples/Linked Heatmap and Network.ipynb]

# %% [markdown]
# A regulatory network widget linked with a heat-map

This notebook shows how a regulatory network model visualization may be linked to
a heatmap representing an array of gene expression values.

Please see the [Combined widgets](../doc/Combined widgets.ipynb) documentation notebook
for details of the heat-map and linkage controls.

# %% [code]
from jp_gene_viz.dGraph import clr
from jp_gene_viz import HMap
from jp_gene_viz import dGraph

# Heat map colors
HMap.HeatMap.max_clr = clr(222, 111, 0)
HMap.HeatMap.min_clr = clr(0, 222, 111)
HMap.HeatMap.zero_clr = clr(100, 100, 100)
# Network edge colors
dGraph.WGraph.positive_edge_color = clr(222, 111, 0)
dGraph.WGraph.negative_edge_color = clr(0, 222, 111)
dGraph.WGraph.zero_edge_color = clr(100, 100, 100)
# Network node colors
dGraph.WGraph.positive_node_color = clr(222, 111, 0)
dGraph.WGraph.negative_node_color = clr(0, 222, 111)
dGraph.WGraph.zero_node_color = clr(100, 100, 100)

# %% [code]
from jp_gene_viz import LExpression

# %% [code]
LExpression.load_javascript_support()

# %% [code]
L = LExpression.LinkedExpressionNetwork()
L.load_network("network.tsv")
L.load_heatmap("expr.tsv")
L.network.rectangle_color = "#dddd55"
L.show()

# %% [code]
L.network.rectangle_color = "yellow"

# %% [code]
