# Supplementary material for: Leveraging chromatin accessibility for transcriptional regulatory network inference in T Helper 17 Cells
Source: Genome Res. 2019 Mar;29(3):449–63. doi: 10.1101/gr.238253.118 (PMC6396413; doi:10.1101/gr.238253.118)
Supplement: Supplemental Material [file supp_gr.238253.118_Supplemental_jp_gene_viz.zip › jp_gene_viz-master/examples/Miscellaneous examples.ipynb]

# %% [markdown]
### Miscellaneous

This notebook provides example usage demonstrations for
small components that don't require lengthy explanations.

First load some libraries needed for the demonstrations:

# %% [code]
# First import needed modules and javascript support
# allow import without install
import sys
if ".." not in sys.path:
    sys.path.append("..")
    
# Load needed libraries
from jp_gene_viz import js_proxy
# this loads the proxy widget javascript "view" implementation
js_proxy.load_javascript_support()
from jp_gene_viz import js_context
import ipywidgets as widgets
from IPython.display import display

# %% [markdown]
### Simple upload button

The `simple_upload_button` plugin
allows the user to upload a file to the (remote?) notebook.
It is implemented as a jQueryUI plugin.  The source file contains
an example usage function from Javascript.  Here is an example usage
using `js_proxy`.

The following example allows the user to upload a file
to the Python interpreter and displays the file content
and metadata in a text box widget.

This example also illustrates how to use a jQuery plugin
with `js_proxy` without the need for any special supporting
Javascript.

# %% [code]
js_context.load_if_not_loaded(["simple_upload_button.js"])
# To support binary data the internal unicode string passes
# hexidecimal encoded bytes by default.
from jp_gene_viz.file_chooser_widget import from_hex

u = js_proxy.ProxyWidget()
output = widgets.Textarea(description="output")

def upload_handler(dummy, args):
    "Do something with the uploaded metadata and content."
    info = args["0"]
    # decode hexidecimal content
    content = from_hex(info["hexcontent"])
    L = [info["name"], info["type"], str(info["size"]), "===", content]
    output.value = "\n".join(L)

# Need the callback to provide 2 levels when passing arguments back.
upload_callback = u.callback(upload_handler, data=None, level=2)

div = u.element()
u(div.simple_upload_button(upload_callback).appendTo(div))
u.flush()
v = widgets.VBox(children=[u, output])
display(v)

# %% [markdown]
### File chooser widget

The `file_chooser_widget` implementation uses the
jQuery plugin `server_file_chooser` (also included in `jp_gene_viz`)
to allow the user to view files and folders in the Jupyter
server environment and to optionally upload and download
files to/from the environment.

The following example usage allows the user to view
file and folder names and upload or download files.

# %% [code]
from jp_gene_viz.file_chooser_widget import FileChooser
c = FileChooser(root=".", upload=True, message="upload or download")
c.enable_downloads()
c.show()

# %% [markdown]
Please see the source code for `server_file_chooser` and `file_chooser_widget`
for additional documentation and example usage.

# %% [code]
