# Supplementary material for: Leveraging chromatin accessibility for transcriptional regulatory network inference in T Helper 17 Cells
Source: Genome Res. 2019 Mar;29(3):449–63. doi: 10.1101/gr.238253.118 (PMC6396413; doi:10.1101/gr.238253.118)
Supplement: Supplemental Material [file supp_gr.238253.118_Supplemental_jp_gene_viz.zip › jp_gene_viz-master/examples/mm9_em.meme]

MEME version 4.4

ALPHABET= ACGT

strands: + -

Background letter frequencies (from uniform background):
A 0.25000 C 0.25000 G 0.25000 T 0.25000 

MOTIF BatfIrf4Th17f_1 Batf::Irf4

letter-probability matrix: alength= 4 w= 18 nsites= 425 E= 2.6e-297
0.176471 0.115294 0.080000 0.628235 
0.054118 0.181176 0.529412 0.235294 
0.903529 0.000000 0.007059 0.089412 
0.032941 0.355294 0.496471 0.115294 
0.004706 0.000000 0.016471 0.978824 
0.087059 0.877647 0.028235 0.007059 
1.000000 0.000000 0.000000 0.000000 
0.249412 0.051765 0.152941 0.545882 
0.550588 0.080000 0.000000 0.369412 
0.270588 0.211765 0.131765 0.385882 
0.202353 0.402353 0.117647 0.277647 
0.242353 0.075294 0.470588 0.211765 
0.520000 0.089412 0.287059 0.103529 
0.411765 0.115294 0.364706 0.108235 
0.851765 0.089412 0.030588 0.028235 
0.265882 0.247059 0.378824 0.108235 
0.235294 0.268235 0.124706 0.371765 
0.301176 0.171765 0.301176 0.225882 

MOTIF BatfIrf4_1 Batf::Irf4

letter-probability matrix: alength= 4 w= 11 nsites= 428 E= 2.1e-236
0.235981 0.093458 0.570093 0.100467 
0.418224 0.056075 0.247664 0.278037 
0.383178 0.007009 0.158879 0.450935 
0.602804 0.109813 0.077103 0.210280 
0.000000 0.000000 0.000000 1.000000 
0.000000 0.002336 0.925234 0.072430 
0.997664 0.000000 0.000000 0.002336 
0.109813 0.514019 0.357477 0.018692 
0.000000 0.000000 0.009346 0.990654 
0.247664 0.525701 0.203271 0.023364 
0.637850 0.049065 0.088785 0.224299 

MOTIF M0131_1.01 Ahctf1

letter-probability matrix: alength= 4 w= 8 nsites= 20 E= 0
  0.750001	  0.083333	  0.083333	  0.083333	
  0.799999	  0.066667	  0.066667	  0.066667	
  0.733333	  0.066667	  0.066667	  0.133333	
  0.266667	  0.066667	  0.066667	  0.599999	
  0.733333	  0.066667	  0.066667	  0.133333	
  0.666666	  0.066667	  0.066667	  0.200000	
  0.692308	  0.076923	  0.076923	  0.153846	
  0.166667	  0.083333	  0.083333	  0.666667	

MOTIF M2787_1.01 Ahrr

letter-probability matrix: alength= 4 w= 18 nsites= 20 E= 0
  0.333333	  0.000000	  0.000000	  0.666667	
  0.000000	  0.555556	  0.333333	  0.111111	
  0.111111	  0.111111	  0.111111	  0.666667	
  0.000000	  1.000000	  0.000000	  0.000000	
  1.000000	  0.000000	  0.000000	  0.000000	
  0.000000	  1.000000	  0.000000	  0.000000	
  0.000000	  0.000000	  1.000000	  0.000000	
  0.000000	  1.000000	  0.000000	  0.000000	
  0.333333	  0.111111	  0.222222	  0.333333	
  1.000000	  0.000000	  0.000000	  0.000000	
  0.000000	  0.444444	  0.555556	  0.000000	
  0.111111	  0.444444	  0.111111	  0.333333	
  0.000000	  0.555556	  0.000000	  0.444444	
  0.111111	  0.333333	  0.333333	  0.222222	
  0.000000	  0.222222	  0.777778	  0.000000	
  0.333333	  0.111111	  0.555556	  0.000000	
  0.333333	  0.000000	  0.666667	  0.000000	
  0.111111	  0.222222	  0.666667	  0.000000	

MOTIF M0914_1.01 Alx1

letter-probability matrix: alength= 4 w= 8 nsites= 20 E= 0
  0.244872	  0.260014	  0.144133	  0.350982	
  0.077444	  0.034798	  0.008081	  0.879677	
  0.867505	  0.035010	  0.060680	  0.036805	
  0.982723	  0.000589	  0.009586	  0.007102	
  0.016319	  0.031259	  0.025086	  0.927336	
  0.092664	  0.083846	  0.096446	  0.727044	
  0.388672	  0.095845	  0.384805	  0.130678	
  0.289713	  0.198123	  0.368297	  0.143867	

MOTIF M0915_1.01 Alx1

letter-probability matrix: alength= 4 w= 8 nsites= 20 E= 0
  0.242841	  0.263067	  0.185380	  0.308712	
  0.148309	  0.025011	  0.084716	  0.741964	
  0.720696	  0.068048	  0.132982	  0.078274	
  0.901099	  0.000634	  0.037100	  0.061167	
  0.054250	  0.052647	  0.101861	  0.791242	
  0.155226	  0.112717	  0.168154	  0.563903	
  0.352662	  0.120966	  0.359786	  0.166586	
  0.298979	  0.206515	  0.330423	  0.164083	

MOTIF M5801_1.01 Alx1

letter-probability matrix: alength= 4 w= 10 nsites= 20 E= 0
  0.139233	  0.190447	  0.291925	  0.378396	
  0.134485	  0.314941	  0.190282	  0.360292	
  0.058905	  0.001422	  0.033195	  0.906478	
  0.909421	  0.006383	  0.049241	  0.034955	
  0.990027	  0.000838	  0.005763	  0.003372	
  0.005169	  0.005840	  0.003195	  0.985796	
  0.020685	  0.065493	  0.013493	  0.900329	
  0.626955	  0.030277	  0.266319	  0.076449	
  0.309182	  0.125857	  0.470192	  0.094769	
  0.471688	  0.123031	  0.266416	  0.138864	

MOTIF M5802_1.01 Alx1

letter-probability matrix: alength= 4 w= 13 nsites= 20 E= 0
  0.201813	  0.195565	  0.245126	  0.357495	
  0.070205	  0.025925	  0.010958	  0.892912	
  0.858676	  0.005939	  0.057239	  0.078146	
  0.995282	  0.000777	  0.003303	  0.000638	
  0.022722	  0.071416	  0.029857	  0.876005	
  0.021256	  0.201898	  0.099711	  0.677135	
  0.312127	  0.149523	  0.211329	  0.327021	
  0.555183	  0.067725	  0.351550	  0.025542	
  0.788451	  0.017834	  0.156661	  0.037054	
  0.000806	  0.001889	  0.001222	  0.996083	
  0.057437	  0.038325	  0.007305	  0.896933	
  0.835699	  0.009440	  0.047712	  0.107149	
  0.270625	  0.149941	  0.329447	  0.249986	

MOTIF M0838_1.01 Alx3

letter-probability matrix: alength= 4 w= 7 nsites= 20 E= 0
  0.144397	  0.120611	  0.119411	  0.615581	
  0.644210	  0.107557	  0.134025	  0.114208	
  0.733859	  0.022383	  0.092602	  0.151156	
  0.080543	  0.104458	  0.116604	  0.698395	
  0.170686	  0.157563	  0.174135	  0.497616	
  0.375164	  0.124881	  0.304102	  0.195853	
  0.313095	  0.175301	  0.329148	  0.182456	

MOTIF M0930_1.01 Alx4

letter-probability matrix: alength= 4 w= 8 nsites= 20 E= 0
  0.245580	  0.266033	  0.173057	  0.315330	
  0.119000	  0.042484	  0.026819	  0.811697	
  0.775972	  0.070395	  0.099895	  0.053738	
  0.952272	  0.000511	  0.019863	  0.027354	
  0.039124	  0.063863	  0.062598	  0.834415	
  0.140547	  0.106223	  0.141959	  0.611271	
  0.355145	  0.111333	  0.377106	  0.156417	
  0.288606	  0.209571	  0.335312	  0.166511	

MOTIF M5803_1.01 Alx4

letter-probability matrix: alength= 4 w= 13 nsites= 20 E= 0
  0.200885	  0.193567	  0.259509	  0.346039	
  0.095935	  0.038525	  0.014644	  0.850896	
  0.760318	  0.011189	  0.111526	  0.116967	
  0.992418	  0.000878	  0.005108	  0.001596	
  0.026776	  0.071588	  0.032299	  0.869337	
  0.040436	  0.205161	  0.117312	  0.637091	
  0.267310	  0.170004	  0.227423	  0.335263	
  0.510476	  0.103871	  0.332633	  0.053020	
  0.765890	  0.022789	  0.153671	  0.057650	
  0.001199	  0.002639	  0.001839	  0.994323	
  0.066421	  0.074256	  0.012194	  0.847129	
  0.739562	  0.016177	  0.064232	  0.180029	
  0.234419	  0.170406	  0.291435	  0.303739	

MOTIF M1413_1.01 Arid2

letter-probability matrix: alength= 4 w= 10 nsites= 20 E= 0
  0.228304	  0.228304	  0.228304	  0.315088	
  0.119950	  0.353086	  0.407015	  0.119950	
  0.000130	  0.000130	  0.999610	  0.000130	
  0.000130	  0.000130	  0.000130	  0.999610	
  0.000130	  0.000130	  0.000130	  0.999610	
  0.086914	  0.000130	  0.912826	  0.000130	
  0.000130	  0.999610	  0.000130	  0.000130	
  0.000130	  0.437251	  0.000130	  0.562489	
  0.934522	  0.021826	  0.021826	  0.021826	
  0.130180	  0.304898	  0.261306	  0.303616	

MOTIF M0105_1.01 Arid3c

letter-probability matrix: alength= 4 w= 9 nsites= 20 E= 0
  0.246578	  0.267115	  0.232219	  0.254088	
  0.378326	  0.089636	  0.246105	  0.285933	
  0.932211	  0.020037	  0.024473	  0.023279	
  0.109459	  0.057143	  0.094212	  0.739186	
  0.198441	  0.333784	  0.113351	  0.354424	
  0.708755	  0.056459	  0.138866	  0.095920	
  0.607309	  0.100387	  0.141039	  0.151265	
  0.519306	  0.108039	  0.187259	  0.185396	
  0.347377	  0.202433	  0.185010	  0.265180	

MOTIF M0106_1.01 Arid3a

letter-probability matrix: alength= 4 w= 9 nsites= 20 E= 0
  0.269597	  0.199722	  0.229735	  0.300945	
  0.345989	  0.092426	  0.238987	  0.322598	
  0.980846	  0.000894	  0.017434	  0.000826	
  0.009794	  0.013221	  0.012327	  0.964658	
  0.245593	  0.306027	  0.039396	  0.408983	
  0.786967	  0.060231	  0.082120	  0.070682	
  0.733314	  0.071348	  0.076522	  0.118816	
  0.557268	  0.076942	  0.145918	  0.219872	
  0.365112	  0.210651	  0.137030	  0.287207	

MOTIF M1837_1.01 Arid3a

letter-probability matrix: alength= 4 w= 6 nsites= 20 E= 0
  1.000000	  0.000000	  0.000000	  0.000000	
  0.000000	  0.000000	  0.000000	  1.000000	
  0.037037	  0.333333	  0.000000	  0.629630	
  1.000000	  0.000000	  0.000000	  0.000000	
  1.000000	  0.000000	  0.000000	  0.000000	
  0.740741	  0.000000	  0.037037	  0.222222	

MOTIF M0104_1.01 Arid3b

letter-probability matrix: alength= 4 w= 11 nsites= 20 E= 0
  0.467943	  0.177352	  0.177352	  0.177352	
  0.273411	  0.080067	  0.080067	  0.566455	
  0.609176	  0.119174	  0.033749	  0.237901	
  0.104443	  0.000141	  0.000141	  0.895275	
  0.000141	  0.000141	  0.000141	  0.999577	
  0.999577	  0.000141	  0.000141	  0.000141	
  0.910940	  0.000141	  0.000141	  0.088778	
  0.088778	  0.000141	  0.000141	  0.910940	
  0.261793	  0.167866	  0.072788	  0.497552	
  0.489780	  0.170073	  0.170073	  0.170073	
  0.350824	  0.216392	  0.216392	  0.216392	

MOTIF M0108_1.01 Arid5a

letter-probability matrix: alength= 4 w= 11 nsites= 20 E= 0
  0.299920	  0.199062	  0.199062	  0.301956	
  0.282795	  0.466267	  0.073219	  0.177718	
  0.928777	  0.023741	  0.023741	  0.023741	
  0.999535	  0.000155	  0.000155	  0.000155	
  0.000155	  0.000155	  0.000155	  0.999535	
  0.999535	  0.000155	  0.000155	  0.000155	
  0.000155	  0.000155	  0.000155	  0.999535	
  0.000155	  0.097259	  0.000155	  0.902431	
  0.542245	  0.051092	  0.149621	  0.257042	
  0.176936	  0.277743	  0.176936	  0.368385	
  0.226414	  0.320759	  0.226414	  0.226414	

MOTIF M0107_1.01 Arid5b

letter-probability matrix: alength= 4 w= 8 nsites= 20 E= 0
  0.215558	  0.305892	  0.198985	  0.279564	
  0.497422	  0.067995	  0.230313	  0.204269	
  0.835696	  0.067240	  0.001646	  0.095418	
  0.059111	  0.062142	  0.016600	  0.862147	
  0.541039	  0.077749	  0.128187	  0.253025	
  0.188467	  0.310730	  0.085535	  0.415268	
  0.205969	  0.319810	  0.246590	  0.227631	
  0.296771	  0.189230	  0.302766	  0.211233	

MOTIF M1354_1.01 Ar

letter-probability matrix: alength= 4 w= 10 nsites= 20 E= 0
  0.176604	  0.274508	  0.267366	  0.281522	
  0.571705	  0.044206	  0.339883	  0.044206	
  0.000144	  0.000144	  0.000144	  0.999568	
  0.000144	  0.000144	  0.999568	  0.000144	
  0.000144	  0.000144	  0.000144	  0.999568	
  0.215487	  0.000144	  0.000144	  0.784225	
  0.000144	  0.999568	  0.000144	  0.000144	
  0.103279	  0.630860	  0.000144	  0.265717	
  0.073540	  0.176676	  0.073540	  0.676244	
  0.296311	  0.205938	  0.205938	  0.291813	

MOTIF M5804_1.01 Ar

letter-probability matrix: alength= 4 w= 17 nsites= 20 E= 0
  0.259535	  0.140465	  0.332293	  0.267707	
  0.344375	  0.008225	  0.599637	  0.047763	
  0.000000	  0.000000	  0.969259	  0.030741	
  0.204553	  0.136257	  0.074099	  0.585091	
  0.973397	  0.000000	  0.003031	  0.023572	
  0.000000	  0.995002	  0.000000	  0.004998	
  0.700736	  0.000000	  0.247300	  0.051964	
  0.059751	  0.398380	  0.176340	  0.365529	
  0.160382	  0.200478	  0.389662	  0.249477	
  0.298796	  0.098658	  0.501123	  0.101423	
  0.028942	  0.168158	  0.002964	  0.799936	
  0.000598	  0.000000	  0.999402	  0.000000	
  0.016321	  0.000000	  0.003451	  0.980228	
  0.533218	  0.054261	  0.161506	  0.251015	
  0.044390	  0.948818	  0.002426	  0.004366	
  0.049348	  0.568302	  0.026863	  0.355487	
  0.212594	  0.222216	  0.291278	  0.273913	

MOTIF M0177_1.01 Arnt2

letter-probability matrix: alength= 4 w= 10 nsites= 20 E= 0
  0.132987	  0.132987	  0.403477	  0.330549	
  0.088991	  0.665010	  0.088991	  0.157008	
  0.928609	  0.070969	  0.000211	  0.000211	
  0.070969	  0.566243	  0.000211	  0.362577	
  0.502829	  0.000211	  0.496749	  0.000211	
  0.000211	  0.069705	  0.000211	  0.929873	
  0.150448	  0.000211	  0.708097	  0.141244	
  0.733701	  0.265877	  0.000211	  0.000211	
  0.394950	  0.225189	  0.187982	  0.191879	
  0.161220	  0.161220	  0.235875	  0.441686	

MOTIF M0217_1.01 Arntl

letter-probability matrix: alength= 4 w= 10 nsites= 20 E= 0
  0.250929	  0.229332	  0.261169	  0.258571	
  0.245912	  0.124583	  0.558342	  0.071163	
  0.061688	  0.043908	  0.142892	  0.751512	
  0.002732	  0.997148	  0.000037	  0.000083	
  0.953025	  0.016113	  0.010172	  0.020690	
  0.001939	  0.965026	  0.009414	  0.023621	
  0.048058	  0.002671	  0.946168	  0.003103	
  0.054023	  0.057940	  0.051388	  0.836649	
  0.009432	  0.004113	  0.938316	  0.048139	
  0.255140	  0.330899	  0.145739	  0.268222	

MOTIF M0176_1.01 Arnt

letter-probability matrix: alength= 4 w= 12 nsites= 20 E= 0
  0.306611	  0.231130	  0.231130	  0.231130	
  0.341743	  0.181842	  0.294572	  0.181842	
  0.079056	  0.079056	  0.208948	  0.632940	
  0.095302	  0.793287	  0.019820	  0.091591	
  0.999460	  0.000180	  0.000180	  0.000180	
  0.154221	  0.773648	  0.000180	  0.071951	
  0.000180	  0.000180	  0.852207	  0.147433	
  0.000180	  0.000180	  0.000180	  0.999460	
  0.097610	  0.019051	  0.864288	  0.019051	
  0.265173	  0.598151	  0.068338	  0.068338	
  0.316182	  0.171125	  0.171125	  0.341568	
  0.230360	  0.230360	  0.230360	  0.308919	

MOTIF M1709_1.01 Arnt

letter-probability matrix: alength= 4 w= 6 nsites= 20 E= 0
  0.200000	  0.800000	  0.000000	  0.000000	
  0.950000	  0.000000	  0.050000	  0.000000	
  0.000000	  1.000000	  0.000000	  0.000000	
  0.000000	  0.000000	  1.000000	  0.000000	
  0.000000	  0.000000	  0.000000	  1.000000	
  0.000000	  0.000000	  1.000000	  0.000000	

MOTIF M0910_1.01 Arx

letter-probability matrix: alength= 4 w= 8 nsites= 20 E= 0
  0.216987	  0.314139	  0.148389	  0.320485	
  0.078163	  0.026544	  0.007454	  0.887839	
  0.853506	  0.044228	  0.065324	  0.036942	
  0.978482	  0.000211	  0.008551	  0.012756	
  0.002825	  0.026803	  0.027897	  0.942475	
  0.104556	  0.090897	  0.098468	  0.706079	
  0.391058	  0.094524	  0.371986	  0.142431	
  0.297757	  0.193694	  0.374758	  0.133791	

MOTIF M5805_1.01 Arx

letter-probability matrix: alength= 4 w= 13 nsites= 20 E= 0
  0.167576	  0.247052	  0.181550	  0.403821	
  0.072384	  0.032053	  0.013861	  0.881702	
  0.801260	  0.013296	  0.068754	  0.116690	
  0.984311	  0.003009	  0.009241	  0.003439	
  0.018116	  0.071296	  0.018409	  0.892179	
  0.020574	  0.244681	  0.060217	  0.674528	
  0.251310	  0.198581	  0.176092	  0.374017	
  0.606747	  0.077581	  0.283784	  0.031888	
  0.835767	  0.023266	  0.093248	  0.047719	
  0.003126	  0.006899	  0.002587	  0.987388	
  0.059908	  0.052227	  0.008449	  0.879416	
  0.787753	  0.019608	  0.044462	  0.148177	
  0.271318	  0.185828	  0.274375	  0.268479	

MOTIF M0175_1.01 Ascl2

letter-probability matrix: alength= 4 w= 10 nsites= 20 E= 0
  0.315548	  0.181281	  0.304969	  0.198202	
  0.342567	  0.215650	  0.329096	  0.112687	
  0.036296	  0.956859	  0.000000	  0.006845	
  0.887444	  0.026036	  0.052040	  0.034480	
  0.022313	  0.233167	  0.582931	  0.161589	
  0.161589	  0.582931	  0.233167	  0.022313	
  0.034480	  0.052040	  0.026036	  0.887444	
  0.006845	  0.000000	  0.956859	  0.036296	
  0.112687	  0.329096	  0.215650	  0.342567	
  0.198202	  0.304969	  0.181281	  0.315548	

MOTIF M5806_1.01 Ascl2

letter-probability matrix: alength= 4 w= 10 nsites= 20 E= 0
  0.673295	  0.102273	  0.178977	  0.045455	
  0.374269	  0.119883	  0.502924	  0.002924	
  0.009868	  0.986843	  0.000000	  0.003289	
  0.952381	  0.000000	  0.000000	  0.047619	
  0.020115	  0.066092	  0.862069	  0.051724	
  0.009804	  0.980392	  0.006536	  0.003268	
  0.013158	  0.000000	  0.000000	  0.986842	
  0.000000	  0.003300	  0.990099	  0.006601	
  0.018692	  0.641744	  0.046729	  0.292835	
  0.093923	  0.279006	  0.077348	  0.549723	

MOTIF M0287_1.01 Atf1

letter-probability matrix: alength= 4 w= 10 nsites= 20 E= 0
  0.241999	  0.270138	  0.151250	  0.336613	
  0.198253	  0.278534	  0.183010	  0.340203	
  0.311428	  0.235372	  0.185151	  0.268049	
  0.163249	  0.480715	  0.100011	  0.256025	
  0.222903	  0.182497	  0.422731	  0.171869	
  0.160732	  0.281389	  0.112139	  0.445741	
  0.246379	  0.390283	  0.177128	  0.186210	
  0.413188	  0.245649	  0.166318	  0.174845	
  0.236716	  0.261611	  0.203743	  0.297930	
  0.255440	  0.290902	  0.193057	  0.260600	

MOTIF M0288_1.01 Atf1

letter-probability matrix: alength= 4 w= 8 nsites= 20 E= 0
  0.100075	  0.162544	  0.137556	  0.599825	
  0.711545	  0.000090	  0.198217	  0.090148	
  0.000070	  0.992749	  0.000070	  0.007111	
  0.000070	  0.000070	  0.999790	  0.000070	
  0.000070	  0.000070	  0.000070	  0.999790	
  0.175204	  0.802759	  0.021964	  0.000073	
  0.960406	  0.000079	  0.015822	  0.023693	
  0.064596	  0.387038	  0.086092	  0.462274	

MOTIF M0293_1.01 Atf2

letter-probability matrix: alength= 4 w= 10 nsites= 20 E= 0
  0.198951	  0.187365	  0.124345	  0.489340	
  0.121484	  0.102492	  0.407396	  0.368627	
  0.647675	  0.068950	  0.166233	  0.117142	
  0.067738	  0.710274	  0.065082	  0.156906	
  0.192271	  0.084682	  0.638365	  0.084682	
  0.090976	  0.125285	  0.025806	  0.757933	
  0.287525	  0.556302	  0.082377	  0.073796	
  0.900751	  0.001238	  0.062379	  0.035632	
  0.062380	  0.274034	  0.133387	  0.530199	
  0.246241	  0.277636	  0.184253	  0.291870	

MOTIF M0291_1.01 Atf3

letter-probability matrix: alength= 4 w= 9 nsites= 20 E= 0
  0.330365	  0.200376	  0.252194	  0.217065	
  0.173884	  0.463306	  0.132739	  0.230071	
  0.218605	  0.033357	  0.669994	  0.078044	
  0.114477	  0.030888	  0.000259	  0.854376	
  0.216256	  0.643206	  0.056062	  0.084476	
  0.978747	  0.000325	  0.000716	  0.020212	
  0.093911	  0.235650	  0.113562	  0.556877	
  0.214325	  0.458287	  0.146569	  0.180819	
  0.345129	  0.229045	  0.245653	  0.180173	

MOTIF M0292_1.01 Atf3

letter-probability matrix: alength= 4 w= 8 nsites= 20 E= 0
  0.676868	  0.032539	  0.193621	  0.096972	
  0.081264	  0.810205	  0.000270	  0.108261	
  0.000238	  0.000238	  0.999286	  0.000238	
  0.000238	  0.000238	  0.000238	  0.999286	
  0.047812	  0.951712	  0.000238	  0.000238	
  0.999286	  0.000238	  0.000238	  0.000238	
  0.000285	  0.171518	  0.000285	  0.827912	
  0.087240	  0.694878	  0.130642	  0.087240	

MOTIF M0299_1.01 Atf4

letter-probability matrix: alength= 4 w= 13 nsites= 20 E= 0
  0.321368	  0.226211	  0.226211	  0.226211	
  0.201985	  0.201985	  0.298889	  0.297141	
  0.216709	  0.119805	  0.317568	  0.345918	
  0.070979	  0.166391	  0.199722	  0.562908	
  0.443490	  0.024285	  0.311922	  0.220303	
  0.193330	  0.522049	  0.093650	  0.190971	
  0.192764	  0.000238	  0.713348	  0.093650	
  0.102844	  0.289208	  0.000238	  0.607710	
  0.610398	  0.152771	  0.119440	  0.117391	
  0.563857	  0.150860	  0.141617	  0.143666	
  0.130433	  0.223845	  0.225846	  0.419876	
  0.272671	  0.179259	  0.272623	  0.275447	
  0.225953	  0.225953	  0.322141	  0.225953	

MOTIF M5807_1.01 Atf4

letter-probability matrix: alength= 4 w= 14 nsites= 20 E= 0
  0.014419	  0.046650	  0.543681	  0.395250	
  0.842846	  0.028122	  0.129032	  0.000000	
  0.000000	  0.000000	  0.001832	  0.998168	
  0.000000	  0.000000	  0.000000	  1.000000	
  0.039389	  0.000000	  0.960611	  0.000000	
  0.000000	  0.996769	  0.003231	  0.000000	
  0.688211	  0.001420	  0.310369	  0.000000	
  0.000897	  0.000000	  0.000000	  0.999103	
  0.002641	  0.996479	  0.000000	  0.000880	
  0.998119	  0.000000	  0.001881	  0.000000	
  0.000000	  0.056780	  0.075424	  0.867796	
  0.146589	  0.554427	  0.233672	  0.065312	
  0.093399	  0.650983	  0.025983	  0.229635	
  0.169216	  0.139579	  0.119503	  0.571702	

MOTIF M2848_1.01 Atf6

letter-probability matrix: alength= 4 w= 8 nsites= 20 E= 0
  0.000000	  0.900000	  0.000000	  0.100000	
  0.000000	  0.900000	  0.100000	  0.000000	
  1.000000	  0.000000	  0.000000	  0.000000	
  0.000000	  1.000000	  0.000000	  0.000000	
  0.000000	  0.000000	  1.000000	  0.000000	
  0.000000	  0.000000	  0.000000	  1.000000	
  0.000000	  1.000000	  0.000000	  0.000000	
  1.000000	  0.000000	  0.000000	  0.000000	

MOTIF M0302_1.01 Atf7

letter-probability matrix: alength= 4 w= 10 nsites= 20 E= 0
  0.182621	  0.170275	  0.119991	  0.527113	
  0.084680	  0.102399	  0.440927	  0.371994	
  0.652786	  0.087466	  0.126628	  0.133120	
  0.060532	  0.694487	  0.075427	  0.169554	
  0.165189	  0.000028	  0.834717	  0.000066	
  0.000313	  0.140958	  0.005980	  0.852749	
  0.284883	  0.579449	  0.061073	  0.074595	
  0.944252	  0.000006	  0.055723	  0.000019	
  0.011459	  0.289668	  0.121357	  0.577516	
  0.247322	  0.311279	  0.181397	  0.260002	

MOTIF M2134_1.01 Atoh1

letter-probability matrix: alength= 4 w= 8 nsites= 20 E= 0
  0.380347	  0.000000	  0.619653	  0.000000	
  0.000000	  1.000000	  0.000000	  0.000000	
  0.000000	  1.000000	  0.000000	  0.000000	
  0.798159	  0.000000	  0.000000	  0.201841	
  0.000000	  0.000000	  0.449183	  0.550817	
  0.000000	  1.000000	  0.000000	  0.000000	
  0.000000	  0.000000	  0.000000	  1.000000	
  0.000000	  0.000000	  1.000000	  0.000000	

MOTIF M5808_1.01 Atoh1

letter-probability matrix: alength= 4 w= 10 nsites= 20 E= 0
  0.548576	  0.090452	  0.311558	  0.049414	
  0.509250	  0.325219	  0.145083	  0.020448	
  0.038997	  0.953575	  0.007428	  0.000000	
  0.950047	  0.018501	  0.031452	  0.000000	
  0.014286	  0.008403	  0.114286	  0.863025	
  0.932788	  0.067212	  0.000000	  0.000000	
  0.020794	  0.003781	  0.004726	  0.970699	
  0.001885	  0.000943	  0.967954	  0.029218	
  0.033074	  0.227626	  0.365759	  0.373541	
  0.099922	  0.385636	  0.098361	  0.416081	

MOTIF M0221_1.01 Atoh1

letter-probability matrix: alength= 4 w= 10 nsites= 20 E= 0
  0.383121	  0.221525	  0.243456	  0.151898	
  0.665689	  0.168178	  0.118649	  0.047484	
  0.000011	  0.999967	  0.000011	  0.000011	
  0.999967	  0.000011	  0.000011	  0.000011	
  0.000011	  0.000011	  0.087923	  0.912055	
  0.912055	  0.087923	  0.000011	  0.000011	
  0.000011	  0.000011	  0.000011	  0.999967	
  0.000011	  0.000011	  0.999967	  0.000011	
  0.098113	  0.098113	  0.500295	  0.303479	
  0.202526	  0.300826	  0.202526	  0.294121	

MOTIF M4935_1.01 Atoh8

letter-probability matrix: alength= 4 w= 9 nsites= 20 E= 0
  0.454545	  0.181818	  0.318182	  0.045455	
  0.272727	  0.590909	  0.136364	  0.000000	
  0.000000	  1.000000	  0.000000	  0.000000	
  1.000000	  0.000000	  0.000000	  0.000000	
  0.000000	  0.636364	  0.090909	  0.272727	
  0.000000	  1.000000	  0.000000	  0.000000	
  0.000000	  0.045455	  0.000000	  0.954545	
  0.000000	  0.000000	  1.000000	  0.000000	
  0.045455	  0.181818	  0.318182	  0.454545	

MOTIF M2849_1.01 Bach1

letter-probability matrix: alength= 4 w= 15 nsites= 20 E= 0
  0.481481	  0.185185	  0.259259	  0.074074	
  0.222222	  0.333333	  0.222222	  0.222222	
  0.111111	  0.333333	  0.444444	  0.111111	
  0.740741	  0.037037	  0.222222	  0.000000	
  0.000000	  0.000000	  0.000000	  1.000000	
  0.000000	  0.000000	  1.000000	  0.000000	
  1.000000	  0.000000	  0.000000	  0.000000	
  0.000000	  0.000000	  1.000000	  0.000000	
  0.000000	  0.000000	  0.000000	  1.000000	
  0.000000	  1.000000	  0.000000	  0.000000	
  1.000000	  0.000000	  0.000000	  0.000000	
  0.037037	  0.111111	  0.037037	  0.814815	
  0.148148	  0.222222	  0.518519	  0.111111	
  0.259259	  0.333333	  0.259259	  0.148148	
  0.074074	  0.259259	  0.148148	  0.518519	

MOTIF M2850_1.01 Bach2

letter-probability matrix: alength= 4 w= 11 nsites= 20 E= 0
  0.090909	  0.500000	  0.318182	  0.090909	
  0.384615	  0.076923	  0.500000	  0.038462	
  0.000000	  0.000000	  0.076923	  0.923077	
  0.000000	  0.000000	  0.961538	  0.038462	
  0.692307	  0.230769	  0.038462	  0.038462	
  0.076923	  0.000000	  0.923077	  0.000000	
  0.038462	  0.000000	  0.038462	  0.923076	
  0.076923	  0.884615	  0.038462	  0.000000	
  0.954545	  0.000000	  0.045455	  0.000000	
  0.100000	  0.250000	  0.150000	  0.500000	
  0.150000	  0.550000	  0.250000	  0.050000	

MOTIF M0871_1.01 Barhl1

letter-probability matrix: alength= 4 w= 9 nsites= 20 E= 0
  0.239869	  0.317378	  0.190584	  0.252168	
  0.133763	  0.050707	  0.022333	  0.793197	
  0.850989	  0.020830	  0.051749	  0.076432	
  0.959275	  0.011777	  0.004509	  0.024439	
  0.324957	  0.077765	  0.136141	  0.461136	
  0.139125	  0.306548	  0.136371	  0.417956	
  0.193728	  0.061958	  0.611831	  0.132483	
  0.201560	  0.269370	  0.319285	  0.209785	
  0.174474	  0.290550	  0.187125	  0.347851	

MOTIF M5809_1.01 Barhl1

letter-probability matrix: alength= 4 w= 10 nsites= 20 E= 0
  0.473523	  0.104039	  0.263069	  0.159369	
  0.192974	  0.338595	  0.236422	  0.232010	
  0.110601	  0.711543	  0.035861	  0.141995	
  0.332423	  0.026699	  0.595975	  0.044903	
  0.204505	  0.105068	  0.026802	  0.663625	
  0.001009	  0.007571	  0.000000	  0.991420	
  0.132442	  0.001323	  0.000000	  0.866235	
  0.900382	  0.000000	  0.008098	  0.091520	
  0.275581	  0.141184	  0.361955	  0.221279	
  0.157305	  0.310708	  0.281181	  0.250806	

MOTIF M5810_1.01 Barhl1

letter-probability matrix: alength= 4 w= 10 nsites= 20 E= 0
  0.193806	  0.259100	  0.338921	  0.208174	
  0.179888	  0.344613	  0.178931	  0.296568	
  0.085557	  0.005945	  0.000000	  0.908498	
  0.963995	  0.000000	  0.008155	  0.027850	
  0.993340	  0.000000	  0.006184	  0.000476	
  0.272949	  0.035203	  0.164224	  0.527624	
  0.155455	  0.166694	  0.160083	  0.517768	
  0.194979	  0.037270	  0.692878	  0.074873	
  0.181354	  0.327746	  0.293582	  0.197318	
  0.157223	  0.280926	  0.190742	  0.371109	

MOTIF M5811_1.01 Barhl1

letter-probability matrix: alength= 4 w= 16 nsites= 20 E= 0
  0.069746	  0.756984	  0.018623	  0.154647	
  0.461712	  0.079860	  0.389448	  0.068980	
  0.424378	  0.105297	  0.012763	  0.457562	
  0.001203	  0.001203	  0.000000	  0.997594	
  0.094164	  0.006292	  0.000000	  0.899544	
  0.951136	  0.000459	  0.006423	  0.041982	
  0.318456	  0.130760	  0.366466	  0.184318	
  0.135070	  0.369754	  0.317414	  0.177762	
  0.447527	  0.119421	  0.331484	  0.101568	
  0.223589	  0.304872	  0.317414	  0.154124	
  0.061611	  0.785972	  0.015735	  0.136682	
  0.478400	  0.080600	  0.350800	  0.090200	
  0.457739	  0.101128	  0.016181	  0.424952	
  0.001671	  0.007641	  0.000716	  0.989972	
  0.072030	  0.007092	  0.001995	  0.918883	
  0.950481	  0.000229	  0.005961	  0.043329	

MOTIF M0903_1.01 Barhl2

letter-probability matrix: alength= 4 w= 9 nsites= 20 E= 0
  0.245921	  0.297380	  0.182183	  0.274516	
  0.148145	  0.057294	  0.053420	  0.741141	
  0.826195	  0.029278	  0.049246	  0.095281	
  0.911652	  0.016367	  0.020806	  0.051175	
  0.341059	  0.073851	  0.129290	  0.455800	
  0.145727	  0.296408	  0.137241	  0.420623	
  0.217704	  0.062373	  0.591781	  0.128142	
  0.218605	  0.261718	  0.292150	  0.227527	
  0.175236	  0.274825	  0.175236	  0.374703	

MOTIF M0849_1.01 Barx1

letter-probability matrix: alength= 4 w= 10 nsites= 20 E= 0
  0.226902	  0.245800	  0.321989	  0.205309	
  0.242216	  0.287100	  0.200303	  0.270381	
  0.160115	  0.052242	  0.025685	  0.761958	
  0.833901	  0.014384	  0.087892	  0.063823	
  0.916212	  0.019111	  0.030884	  0.033793	
  0.098357	  0.140978	  0.128844	  0.631821	
  0.120820	  0.238483	  0.315544	  0.325154	
  0.252984	  0.097839	  0.489472	  0.159705	
  0.192219	  0.295490	  0.272772	  0.239520	
  0.187034	  0.293327	  0.188913	  0.330726	

MOTIF M0900_1.01 Barx2

letter-probability matrix: alength= 4 w= 9 nsites= 20 E= 0
  0.238173	  0.273964	  0.196959	  0.290905	
  0.148488	  0.053544	  0.024792	  0.773176	
  0.809421	  0.043655	  0.075665	  0.071259	
  0.862134	  0.036944	  0.030858	  0.070064	
  0.112524	  0.137438	  0.140214	  0.609824	
  0.139816	  0.237538	  0.278754	  0.343892	
  0.259102	  0.111857	  0.444620	  0.184421	
  0.203569	  0.288878	  0.246166	  0.261388	
  0.198960	  0.282338	  0.187374	  0.331327	

MOTIF M1460_1.01 Bbx

letter-probability matrix: alength= 4 w= 8 nsites= 20 E= 0
  0.009615	  0.009615	  0.009615	  0.971155	
  0.009615	  0.971155	  0.009615	  0.009615	
  0.971155	  0.009615	  0.009615	  0.009615	
  0.971155	  0.009615	  0.009615	  0.009615	
  0.009615	  0.009615	  0.009615	  0.971155	
  0.009615	  0.009615	  0.971155	  0.009615	
  0.971155	  0.009615	  0.009615	  0.009615	
  0.971155	  0.009615	  0.009615	  0.009615	

MOTIF M0360_1.01 Bcl6b

letter-probability matrix: alength= 4 w= 12 nsites= 20 E= 0
  0.204139	  0.204139	  0.297022	  0.294700	
  0.075511	  0.258693	  0.075511	  0.590285	
  0.075511	  0.475764	  0.075511	  0.373214	
  0.024714	  0.227200	  0.117305	  0.630781	
  0.000191	  0.204678	  0.000191	  0.794940	
  0.000191	  0.297041	  0.000191	  0.702577	
  0.000191	  0.813621	  0.000191	  0.185997	
  0.000191	  0.273933	  0.112087	  0.613789	
  0.585740	  0.136642	  0.046052	  0.231566	
  0.174679	  0.174679	  0.475962	  0.174679	
  0.386441	  0.174679	  0.264200	  0.174679	
  0.323570	  0.225477	  0.225477	  0.225477	

MOTIF M2135_1.01 Bcl6

letter-probability matrix: alength= 4 w= 14 nsites= 20 E= 0
  0.243724	  0.173640	  0.196653	  0.385983	
  0.164226	  0.121339	  0.516736	  0.197699	
  0.139121	  0.658996	  0.096234	  0.105649	
  0.126569	  0.222803	  0.007322	  0.643306	
  0.039749	  0.183054	  0.105649	  0.671548	
  0.004184	  0.011506	  0.000000	  0.984310	
  0.000000	  0.851464	  0.000000	  0.148536	
  0.020921	  0.422594	  0.089958	  0.466527	
  1.000000	  0.000000	  0.000000	  0.000000	
  0.143305	  0.000000	  0.856695	  0.000000	
  0.027197	  0.025105	  0.916317	  0.031381	
  0.879707	  0.031381	  0.083682	  0.005230	
  0.911087	  0.029289	  0.023013	  0.036611	
  0.365063	  0.256276	  0.178870	  0.199791	

MOTIF M5955_1.01 Bcl6

letter-probability matrix: alength= 4 w= 30 nsites= 20 E= 0
  0.169811	  0.216981	  0.103774	  0.509434	
  0.094340	  0.424528	  0.066038	  0.415094	
  0.150943	  0.216981	  0.150943	  0.481132	
  0.122642	  0.386792	  0.160377	  0.330189	
  0.169811	  0.622642	  0.000000	  0.207547	
  0.264151	  0.462264	  0.103774	  0.169811	
  0.349057	  0.000000	  0.103774	  0.547169	
  0.113208	  0.301887	  0.264151	  0.320755	
  0.273585	  0.066038	  0.122642	  0.537735	
  0.018868	  0.650943	  0.301887	  0.028302	
  0.188679	  0.198113	  0.000000	  0.613208	
  0.000000	  0.179245	  0.122642	  0.698113	
  0.066038	  0.754717	  0.047170	  0.132075	
  0.198113	  0.584906	  0.000000	  0.216981	
  0.000000	  0.575472	  0.037736	  0.386792	
  0.132075	  0.358491	  0.141509	  0.367925	
  0.018868	  0.349057	  0.000000	  0.632075	
  0.132075	  0.556604	  0.037736	  0.273585	
  0.009434	  0.556604	  0.009434	  0.424528	
  0.084906	  0.566037	  0.018868	  0.330189	
  0.084906	  0.481132	  0.000000	  0.433962	
  0.018868	  0.349057	  0.084906	  0.547169	
  0.169811	  0.264151	  0.198113	  0.367925	
  0.084906	  0.396226	  0.254717	  0.264151	
  0.113208	  0.377358	  0.056604	  0.452830	
  0.028302	  0.547170	  0.150943	  0.273585	
  0.235849	  0.301887	  0.000000	  0.462264	
  0.000000	  0.481132	  0.066038	  0.452830	
  0.150943	  0.471698	  0.018868	  0.358491	
  0.141509	  0.367925	  0.122642	  0.367925	

MOTIF M0215_1.01 Bhlha15

letter-probability matrix: alength= 4 w= 8 nsites= 20 E= 0
  0.614264	  0.154141	  0.230828	  0.000767	
  0.000499	  0.998503	  0.000499	  0.000499	
  0.998503	  0.000499	  0.000499	  0.000499	
  0.000499	  0.000499	  0.200100	  0.798902	
  0.798902	  0.200100	  0.000499	  0.000499	
  0.000499	  0.000499	  0.000499	  0.998503	
  0.000499	  0.000499	  0.998503	  0.000499	
  0.000712	  0.285613	  0.570513	  0.143162	

MOTIF M0191_1.01 Bhlhe22

letter-probability matrix: alength= 4 w= 10 nsites= 20 E= 0
  0.412746	  0.175491	  0.236272	  0.175491	
  0.413869	  0.220536	  0.298563	  0.067033	
  0.000046	  0.999862	  0.000046	  0.000046	
  0.999862	  0.000046	  0.000046	  0.000046	
  0.000046	  0.000046	  0.000046	  0.999862	
  0.999862	  0.000046	  0.000046	  0.000046	
  0.000046	  0.000046	  0.000046	  0.999862	
  0.000046	  0.000046	  0.999862	  0.000046	
  0.074555	  0.134874	  0.651657	  0.138914	
  0.183013	  0.272775	  0.183013	  0.361199	

MOTIF M5127_1.01 Bhlhe23

letter-probability matrix: alength= 4 w= 10 nsites= 20 E= 0
  0.625752	  0.025271	  0.305656	  0.043321	
  0.385797	  0.236084	  0.370441	  0.007678	
  0.007605	  0.988593	  0.003802	  0.000000	
  0.898100	  0.000000	  0.082902	  0.018998	
  0.003788	  0.003788	  0.007576	  0.984848	
  0.996169	  0.000000	  0.003831	  0.000000	
  0.014337	  0.043011	  0.010753	  0.931899	
  0.000000	  0.000000	  0.988593	  0.011407	
  0.007678	  0.190019	  0.439539	  0.362764	
  0.028417	  0.232747	  0.035183	  0.703653	

MOTIF M0201_1.01 Bhlhe40

letter-probability matrix: alength= 4 w= 9 nsites= 20 E= 0
  0.194866	  0.242818	  0.404362	  0.157955	
  0.078463	  0.056409	  0.404487	  0.460642	
  0.000253	  0.999508	  0.000143	  0.000096	
  0.852074	  0.027873	  0.056130	  0.063923	
  0.005751	  0.924659	  0.023091	  0.046499	
  0.079188	  0.024333	  0.890538	  0.005941	
  0.086416	  0.146814	  0.095504	  0.671266	
  0.026260	  0.029608	  0.786850	  0.157282	
  0.323864	  0.284383	  0.092789	  0.298964	

MOTIF M0202_1.01 Bhlhe40

letter-probability matrix: alength= 4 w= 8 nsites= 20 E= 0
  0.267902	  0.219339	  0.228291	  0.284468	
  0.222256	  0.519999	  0.141717	  0.116028	
  0.425708	  0.158183	  0.226729	  0.189380	
  0.106247	  0.605325	  0.078710	  0.209718	
  0.118105	  0.048988	  0.821866	  0.011041	
  0.000989	  0.037290	  0.000000	  0.961721	
  0.053596	  0.000226	  0.881367	  0.064811	
  0.318931	  0.356016	  0.129668	  0.195386	

MOTIF M2136_1.01 Bhlhe40

letter-probability matrix: alength= 4 w= 11 nsites= 20 E= 0
  0.102885	  0.434574	  0.399329	  0.063212	
  0.308087	  0.033156	  0.199064	  0.459694	
  0.000000	  1.000000	  0.000000	  0.000000	
  1.000000	  0.000000	  0.000000	  0.000000	
  0.000000	  0.917046	  0.000000	  0.082954	
  0.181916	  0.070046	  0.748038	  0.000000	
  0.000000	  0.000000	  0.000000	  1.000000	
  0.000000	  0.000000	  1.000000	  0.000000	
  0.244179	  0.754176	  0.001645	  0.000000	
  0.419451	  0.269236	  0.021830	  0.289484	
  0.128322	  0.398190	  0.232916	  0.240572	

MOTIF M5812_1.01 Bhlhe40

letter-probability matrix: alength= 4 w= 10 nsites= 20 E= 0
  0.238543	  0.158176	  0.472469	  0.130812	
  0.036111	  0.009028	  0.378472	  0.576389	
  0.003817	  0.994579	  0.000719	  0.000885	
  0.970163	  0.005234	  0.013974	  0.010629	
  0.000000	  0.997283	  0.001497	  0.001220	
  0.001998	  0.000222	  0.997780	  0.000000	
  0.005631	  0.007490	  0.003827	  0.983052	
  0.000221	  0.001986	  0.992055	  0.005738	
  0.468422	  0.431438	  0.016265	  0.083876	
  0.125633	  0.341805	  0.211668	  0.320894	

MOTIF M5813_1.01 Bhlhe40

letter-probability matrix: alength= 4 w= 10 nsites= 20 E= 0
  0.207891	  0.143773	  0.496178	  0.152158	
  0.034336	  0.005446	  0.454890	  0.505328	
  0.006849	  0.991928	  0.000000	  0.001223	
  0.966627	  0.002145	  0.018832	  0.012396	
  0.000000	  0.996070	  0.000000	  0.003930	
  0.000000	  0.000493	  0.999507	  0.000000	
  0.005310	  0.007241	  0.008689	  0.978760	
  0.000000	  0.000000	  0.994848	  0.005152	
  0.439869	  0.443573	  0.023094	  0.093464	
  0.133136	  0.295611	  0.275394	  0.295858	

MOTIF M0203_1.01 Bhlhe41

letter-probability matrix: alength= 4 w= 9 nsites= 20 E= 0
  0.236892	  0.214348	  0.406508	  0.142252	
  0.068606	  0.031766	  0.463304	  0.436324	
  0.015328	  0.982112	  0.000506	  0.002054	
  0.949817	  0.020212	  0.010552	  0.019419	
  0.002645	  0.909397	  0.033208	  0.054750	
  0.113844	  0.053776	  0.808217	  0.024163	
  0.162519	  0.344053	  0.131735	  0.361693	
  0.084822	  0.130394	  0.590259	  0.194525	
  0.252900	  0.235803	  0.180007	  0.331290	

MOTIF M0964_1.01 Bsx

letter-probability matrix: alength= 4 w= 9 nsites= 20 E= 0
  0.266806	  0.229642	  0.205721	  0.297830	
  0.116229	  0.082729	  0.031676	  0.769366	
  0.886269	  0.000274	  0.097224	  0.016233	
  0.956010	  0.016164	  0.000365	  0.027461	
  0.057873	  0.196026	  0.082125	  0.663976	
  0.104695	  0.230685	  0.333971	  0.330648	
  0.326888	  0.077449	  0.441252	  0.154411	
  0.189730	  0.271946	  0.338866	  0.199458	
  0.170012	  0.319216	  0.175189	  0.335583	

MOTIF M2888_1.01 Cdc5l

letter-probability matrix: alength= 4 w= 12 nsites= 20 E= 0
  0.000000	  0.100000	  0.900000	  0.000000	
  0.600000	  0.100000	  0.100000	  0.200000	
  0.100000	  0.000000	  0.300000	  0.600000	
  0.100000	  0.000000	  0.100000	  0.800000	
  0.100000	  0.000000	  0.000000	  0.900000	
  1.000000	  0.000000	  0.000000	  0.000000	
  0.800000	  0.100000	  0.000000	  0.100000	
  0.100000	  0.700000	  0.000000	  0.200000	
  0.600000	  0.000000	  0.300000	  0.100000	
  0.100000	  0.100000	  0.000000	  0.800000	
  0.800000	  0.100000	  0.100000	  0.000000	
  0.600000	  0.000000	  0.200000	  0.200000	

MOTIF M0865_1.01 Cdx4

letter-probability matrix: alength= 4 w= 9 nsites= 20 E= 0
  0.168479	  0.163500	  0.146469	  0.521552	
  0.211125	  0.111324	  0.092061	  0.585490	
  0.332803	  0.037621	  0.152559	  0.477017	
  0.833329	  0.023463	  0.043182	  0.100026	
  0.015491	  0.177732	  0.064089	  0.742688	
  0.151377	  0.075927	  0.326939	  0.445757	
  0.427605	  0.074307	  0.394730	  0.103358	
  0.140060	  0.392316	  0.217472	  0.250152	
  0.235202	  0.305040	  0.214958	  0.244800	

MOTIF M0887_1.01 Cdx2

letter-probability matrix: alength= 4 w= 9 nsites= 20 E= 0
  0.183920	  0.139004	  0.156726	  0.520350	
  0.231545	  0.100965	  0.097981	  0.569509	
  0.322915	  0.032375	  0.117612	  0.527098	
  0.895068	  0.000095	  0.040322	  0.064515	
  0.018680	  0.218648	  0.065200	  0.697472	
  0.195021	  0.071744	  0.312033	  0.421201	
  0.410966	  0.079719	  0.410966	  0.098348	
  0.135530	  0.399094	  0.208345	  0.257031	
  0.228343	  0.305164	  0.221594	  0.244899	

MOTIF M0297_1.01 Cebpa

letter-probability matrix: alength= 4 w= 10 nsites= 20 E= 0
  0.417594	  0.193373	  0.289850	  0.099182	
  0.070926	  0.105762	  0.069103	  0.754209	
  0.075979	  0.046003	  0.228470	  0.649548	
  0.348495	  0.037506	  0.334665	  0.279334	
  0.126578	  0.520621	  0.107184	  0.245617	
  0.245617	  0.107184	  0.520621	  0.126578	
  0.279334	  0.334665	  0.037506	  0.348495	
  0.649548	  0.228470	  0.046003	  0.075979	
  0.754209	  0.069103	  0.105762	  0.070926	
  0.099182	  0.289850	  0.193373	  0.417594	

MOTIF M0307_1.01 Cebpb

letter-probability matrix: alength= 4 w= 10 nsites= 20 E= 0
  0.386668	  0.216495	  0.289329	  0.107508	
  0.060123	  0.033328	  0.020830	  0.885719	
  0.003914	  0.035680	  0.076293	  0.884113	
  0.322782	  0.001853	  0.481535	  0.193829	
  0.084448	  0.739621	  0.061938	  0.113993	
  0.338556	  0.120867	  0.413513	  0.127064	
  0.295659	  0.292717	  0.064664	  0.346959	
  0.463925	  0.368604	  0.066004	  0.101466	
  0.702943	  0.099016	  0.098030	  0.100011	
  0.145396	  0.307804	  0.196264	  0.350536	

MOTIF M0308_1.01 Cebpb

letter-probability matrix: alength= 4 w= 10 nsites= 20 E= 0
  0.431714	  0.208047	  0.298200	  0.062039	
  0.000768	  0.000197	  0.000189	  0.998846	
  0.000294	  0.000168	  0.000030	  0.999508	
  0.280621	  0.000476	  0.582310	  0.136593	
  0.088026	  0.755689	  0.045496	  0.110789	
  0.258429	  0.120858	  0.525642	  0.095071	
  0.244243	  0.410824	  0.024982	  0.319950	
  0.643236	  0.294863	  0.024693	  0.037208	
  0.847748	  0.045267	  0.061718	  0.045267	
  0.110259	  0.293780	  0.187322	  0.408639	

MOTIF M5814_1.01 Cebpb

letter-probability matrix: alength= 4 w= 10 nsites= 20 E= 0
  0.627489	  0.033807	  0.334913	  0.003791	
  0.001743	  0.001308	  0.001199	  0.995750	
  0.000000	  0.001408	  0.008881	  0.989711	
  0.071390	  0.000891	  0.814439	  0.113280	
  0.012058	  0.881451	  0.008488	  0.098003	
  0.088410	  0.005052	  0.887787	  0.018751	
  0.064322	  0.489416	  0.001227	  0.445035	
  0.931214	  0.065423	  0.001834	  0.001529	
  0.994450	  0.001632	  0.003265	  0.000653	
  0.022765	  0.272518	  0.176535	  0.528182	

MOTIF M0270_1.01 Cebpd

letter-probability matrix: alength= 4 w= 9 nsites= 20 E= 0
  0.163837	  0.131482	  0.149735	  0.554946	
  0.137413	  0.121874	  0.265866	  0.474847	
  0.324281	  0.098653	  0.311566	  0.265499	
  0.152861	  0.441214	  0.138315	  0.267610	
  0.206906	  0.082456	  0.591264	  0.119374	
  0.220411	  0.466610	  0.006395	  0.306584	
  0.696859	  0.144978	  0.063853	  0.094310	
  0.793828	  0.034704	  0.071298	  0.100170	
  0.075122	  0.295631	  0.179309	  0.449938	

MOTIF M0303_1.01 Cebpe

letter-probability matrix: alength= 4 w= 8 nsites= 20 E= 0
  0.013641	  0.013641	  0.013641	  0.959077	
  0.000127	  0.000127	  0.126645	  0.873101	
  0.139297	  0.000127	  0.809842	  0.050734	
  0.025430	  0.873103	  0.012778	  0.088689	
  0.363577	  0.039071	  0.597222	  0.000130	
  0.457025	  0.228584	  0.000143	  0.314249	
  0.693262	  0.193585	  0.000161	  0.112992	
  0.999334	  0.000222	  0.000222	  0.000222	

MOTIF M0306_1.01 Cebpg

letter-probability matrix: alength= 4 w= 10 nsites= 20 E= 0
  0.178478	  0.171480	  0.183913	  0.466130	
  0.165768	  0.160869	  0.281628	  0.391736	
  0.317055	  0.134166	  0.313900	  0.234880	
  0.156324	  0.376882	  0.164339	  0.302455	
  0.161187	  0.077678	  0.673554	  0.087581	
  0.202320	  0.492675	  0.000145	  0.304859	
  0.774614	  0.142931	  0.055278	  0.027177	
  0.846642	  0.047053	  0.042152	  0.064153	
  0.066026	  0.317366	  0.170725	  0.445882	
  0.277606	  0.288935	  0.201583	  0.231876	

MOTIF M5139_1.01 Cenpb

letter-probability matrix: alength= 4 w= 15 nsites= 20 E= 0
  0.032811	  0.009631	  0.046686	  0.910872	
  0.234187	  0.007507	  0.071622	  0.686684	
  0.000000	  0.853602	  0.013003	  0.133395	
  0.016736	  0.001841	  0.933892	  0.047531	
  0.086900	  0.275546	  0.101019	  0.536535	
  0.327957	  0.136201	  0.147312	  0.388530	
  0.186559	  0.265054	  0.316667	  0.231720	
  0.193369	  0.207348	  0.293548	  0.305735	
  0.884311	  0.000000	  0.068621	  0.047068	
  0.285842	  0.205556	  0.112724	  0.395878	
  0.267133	  0.148663	  0.582950	  0.001254	
  0.034152	  0.907464	  0.030249	  0.028135	
  0.002501	  0.000179	  0.996963	  0.000357	
  0.024708	  0.000686	  0.957447	  0.017159	
  0.104827	  0.000428	  0.796916	  0.097829	

MOTIF M1458_1.01 Cic

letter-probability matrix: alength= 4 w= 10 nsites= 20 E= 0
  0.279067	  0.181426	  0.181426	  0.358081	
  0.289551	  0.189085	  0.212315	  0.309049	
  0.000105	  0.000105	  0.000105	  0.999685	
  0.000105	  0.000105	  0.999685	  0.000105	
  0.000105	  0.999685	  0.000105	  0.000105	
  0.000105	  0.000105	  0.000105	  0.999685	
  0.000105	  0.000105	  0.999685	  0.000105	
  0.999685	  0.000105	  0.000105	  0.000105	
  0.068679	  0.613130	  0.162332	  0.155859	
  0.241038	  0.147190	  0.147190	  0.464583	

MOTIF M0197_1.01 Clock

letter-probability matrix: alength= 4 w= 10 nsites= 20 E= 0
  0.239964	  0.200309	  0.336557	  0.223170	
  0.293276	  0.320740	  0.252774	  0.133210	
  0.162184	  0.774560	  0.028113	  0.035143	
  0.713119	  0.054463	  0.173280	  0.059138	
  0.027939	  0.674387	  0.047681	  0.249993	
  0.249993	  0.047681	  0.674387	  0.027939	
  0.059138	  0.173280	  0.054463	  0.713119	
  0.035143	  0.028113	  0.774560	  0.162184	
  0.133210	  0.252774	  0.320740	  0.293276	
  0.223170	  0.336557	  0.200309	  0.239964	

MOTIF M0977_1.01 Cphx

letter-probability matrix: alength= 4 w= 10 nsites= 20 E= 0
  0.235363	  0.093797	  0.091939	  0.578901	
  0.124534	  0.087757	  0.635603	  0.152106	
  0.716677	  0.057663	  0.032286	  0.193374	
  0.123907	  0.122674	  0.139705	  0.613714	
  0.218062	  0.156770	  0.211617	  0.413551	
  0.249307	  0.136822	  0.423555	  0.190316	
  0.281709	  0.237668	  0.330588	  0.150036	
  0.313585	  0.241790	  0.163706	  0.280920	
  0.228100	  0.188629	  0.175877	  0.407395	
  0.216465	  0.349824	  0.203859	  0.229851	

MOTIF M0290_1.01 Creb1

letter-probability matrix: alength= 4 w= 9 nsites= 20 E= 0
  0.262532	  0.254773	  0.192553	  0.290142	
  0.169598	  0.228934	  0.263337	  0.338131	
  0.515203	  0.086883	  0.245811	  0.152103	
  0.063164	  0.777230	  0.046793	  0.112813	
  0.129965	  0.002478	  0.834861	  0.032696	
  0.063703	  0.128283	  0.024149	  0.783865	
  0.244652	  0.665032	  0.089107	  0.001209	
  0.808905	  0.065084	  0.109473	  0.016538	
  0.110943	  0.361051	  0.170548	  0.357458	

MOTIF M0298_1.01 Creb3l2

letter-probability matrix: alength= 4 w= 9 nsites= 20 E= 0
  0.497525	  0.250000	  0.002475	  0.250000	
  0.001420	  0.853694	  0.143466	  0.001420	
  0.996268	  0.001244	  0.001244	  0.001244	
  0.001244	  0.996268	  0.001244	  0.001244	
  0.001244	  0.001244	  0.996268	  0.001244	
  0.001244	  0.001244	  0.001244	  0.996268	
  0.001244	  0.125622	  0.871890	  0.001244	
  0.125622	  0.001244	  0.623134	  0.250000	
  0.250000	  0.745050	  0.002475	  0.002475	

MOTIF M5815_1.01 Creb3l2

letter-probability matrix: alength= 4 w= 13 nsites= 20 E= 0
  0.010058	  0.101724	  0.015230	  0.872988	
  0.001287	  0.000000	  0.992276	  0.006437	
  0.029760	  0.965988	  0.003037	  0.001215	
  0.000000	  0.997280	  0.000302	  0.002418	
  0.998601	  0.001049	  0.000350	  0.000000	
  0.000601	  0.997897	  0.000300	  0.001202	
  0.004527	  0.000533	  0.994940	  0.000000	
  0.000000	  0.000300	  0.000300	  0.999400	
  0.007591	  0.987737	  0.003796	  0.000876	
  0.986139	  0.001650	  0.008911	  0.003300	
  0.005184	  0.205645	  0.110023	  0.679148	
  0.009327	  0.968344	  0.009610	  0.012719	
  0.870807	  0.018323	  0.088199	  0.022671	

MOTIF M5816_1.01 Creb3l2

letter-probability matrix: alength= 4 w= 12 nsites= 20 E= 0
  0.035011	  0.080963	  0.096280	  0.787746	
  0.020121	  0.024145	  0.895372	  0.060362	
  0.079872	  0.814696	  0.009585	  0.095847	
  0.000000	  0.862069	  0.112853	  0.025078	
  0.995327	  0.000000	  0.004673	  0.000000	
  0.000000	  1.000000	  0.000000	  0.000000	
  0.000000	  0.000000	  1.000000	  0.000000	
  0.010101	  0.000000	  0.005051	  0.984848	
  0.010482	  0.111111	  0.870021	  0.008386	
  0.082969	  0.000000	  0.853712	  0.063319	
  0.137313	  0.823881	  0.002985	  0.035821	
  0.650456	  0.273556	  0.075988	  0.000000	

MOTIF M5142_1.01 Creb3l3

letter-probability matrix: alength= 4 w= 14 nsites= 20 E= 0
  0.157895	  0.350877	  0.175439	  0.315789	
  0.247788	  0.221239	  0.336283	  0.194690	
  0.475000	  0.041667	  0.475000	  0.008333	
  0.000000	  0.000000	  0.000000	  1.000000	
  0.000000	  0.008475	  0.966101	  0.025424	
  0.991304	  0.000000	  0.000000	  0.008696	
  0.000000	  0.991304	  0.000000	  0.008696	
  0.000000	  0.000000	  0.991304	  0.008696	
  0.000000	  0.008696	  0.000000	  0.991304	
  0.000000	  0.991304	  0.008696	  0.000000	
  0.974359	  0.008547	  0.008547	  0.008547	
  0.008264	  0.438017	  0.049587	  0.504132	
  0.079710	  0.826087	  0.036232	  0.057971	
  0.500000	  0.254386	  0.175439	  0.070175	

MOTIF M5817_1.01 9430076C15Rik

letter-probability matrix: alength= 4 w= 12 nsites= 20 E= 0
  0.324602	  0.199838	  0.287875	  0.187686	
  0.876272	  0.053702	  0.060563	  0.009463	
  0.001610	  0.004294	  0.000000	  0.994096	
  0.002801	  0.001293	  0.798104	  0.197802	
  0.997039	  0.000000	  0.000269	  0.002692	
  0.000000	  0.984844	  0.000000	  0.015156	
  0.039170	  0.000000	  0.960830	  0.000000	
  0.004828	  0.001609	  0.000000	  0.993563	
  0.198270	  0.800865	  0.000000	  0.000865	
  0.999460	  0.000000	  0.000000	  0.000540	
  0.006569	  0.488965	  0.020231	  0.484235	
  0.199784	  0.395788	  0.100432	  0.303996	

MOTIF M0300_1.01 Crebzf

letter-probability matrix: alength= 4 w= 8 nsites= 20 E= 0
  0.398810	  0.398810	  0.001984	  0.200397	
  0.498756	  0.001244	  0.001244	  0.498756	
  0.996682	  0.001106	  0.001106	  0.001106	
  0.001106	  0.996682	  0.001106	  0.001106	
  0.001106	  0.001106	  0.996682	  0.001106	
  0.001106	  0.001106	  0.001106	  0.996682	
  0.498756	  0.001244	  0.001244	  0.498756	
  0.374378	  0.001244	  0.125622	  0.498756	

MOTIF M0312_1.01 Crem

letter-probability matrix: alength= 4 w= 10 nsites= 20 E= 0
  0.162909	  0.162909	  0.162909	  0.511273	
  0.067062	  0.067062	  0.317911	  0.547965	
  0.999448	  0.000184	  0.000184	  0.000184	
  0.000184	  0.999448	  0.000184	  0.000184	
  0.000184	  0.000184	  0.999448	  0.000184	
  0.000184	  0.000184	  0.000184	  0.999448	
  0.274944	  0.724688	  0.000184	  0.000184	
  0.999448	  0.000184	  0.000184	  0.000184	
  0.087274	  0.180054	  0.087274	  0.645398	
  0.363215	  0.270541	  0.183122	  0.183122	

MOTIF M0932_1.01 Crx

letter-probability matrix: alength= 4 w= 8 nsites= 20 E= 0
  0.240936	  0.277143	  0.187641	  0.294280	
  0.196116	  0.075846	  0.050335	  0.677703	
  0.686838	  0.044795	  0.125474	  0.142893	
  0.924084	  0.026544	  0.036191	  0.013181	
  0.063459	  0.029382	  0.267842	  0.639317	
  0.146816	  0.625895	  0.091760	  0.135529	
  0.111722	  0.490787	  0.146351	  0.251140	
  0.187597	  0.297167	  0.288385	  0.226851	

MOTIF M2139_1.01 Crx

letter-probability matrix: alength= 4 w= 11 nsites= 20 E= 0
  0.083453	  0.632332	  0.024797	  0.259418	
  0.048641	  0.000000	  0.000000	  0.951359	
  0.986171	  0.000000	  0.013829	  0.000000	
  1.000000	  0.000000	  0.000000	  0.000000	
  0.000000	  0.000000	  0.221745	  0.778255	
  0.000000	  1.000000	  0.000000	  0.000000	
  0.003815	  0.750596	  0.000000	  0.245589	
  0.051979	  0.392465	  0.105866	  0.449690	
  0.107296	  0.701002	  0.026228	  0.165474	
  0.087267	  0.198856	  0.020505	  0.693372	
  0.064378	  0.218407	  0.141631	  0.575584	

MOTIF M5944_1.01 Ctcf

letter-probability matrix: alength= 4 w= 15 nsites= 20 E= 0
  0.071960	  0.875931	  0.019851	  0.032258	
  0.007444	  0.992556	  0.000000	  0.000000	
  0.851117	  0.012407	  0.047146	  0.089330	
  0.057072	  0.548387	  0.392060	  0.002481	
  0.208437	  0.384615	  0.047146	  0.359801	
  0.960297	  0.009926	  0.019851	  0.009926	
  0.000000	  0.002481	  0.995038	  0.002481	
  0.426799	  0.004963	  0.563275	  0.004963	
  0.034739	  0.019851	  0.590571	  0.354839	
  0.009926	  0.000000	  0.982630	  0.007444	
  0.076923	  0.009926	  0.861042	  0.052109	
  0.156328	  0.754342	  0.007444	  0.081886	
  0.431762	  0.002481	  0.535980	  0.029777	
  0.089330	  0.526055	  0.287841	  0.096774	
  0.131514	  0.337469	  0.054591	  0.476427	

MOTIF M0888_1.01 Cux1

letter-probability matrix: alength= 4 w= 8 nsites= 20 E= 0
  0.233794	  0.271630	  0.203251	  0.291325	
  0.189285	  0.255508	  0.055883	  0.499324	
  0.311875	  0.118226	  0.358742	  0.211157	
  0.645598	  0.174196	  0.000705	  0.179501	
  0.168702	  0.264578	  0.000978	  0.565742	
  0.213073	  0.513697	  0.074562	  0.198668	
  0.346919	  0.298596	  0.154330	  0.200155	
  0.248444	  0.269136	  0.248444	  0.233976	

MOTIF M5154_1.01 Cux2

letter-probability matrix: alength= 4 w= 18 nsites= 20 E= 0
  0.938156	  0.003647	  0.015852	  0.042345	
  0.003325	  0.007023	  0.002833	  0.986819	
  0.002895	  0.972113	  0.001948	  0.023044	
  0.102834	  0.007478	  0.880718	  0.008970	
  0.982984	  0.003535	  0.008642	  0.004839	
  0.013794	  0.004239	  0.003087	  0.978880	
  0.677734	  0.072424	  0.060893	  0.188949	
  0.379065	  0.184628	  0.086375	  0.349932	
  0.291903	  0.171734	  0.197253	  0.339110	
  0.258665	  0.166877	  0.187671	  0.386788	
  0.221022	  0.088258	  0.195154	  0.495566	
  0.107320	  0.069940	  0.061139	  0.761601	
  0.974257	  0.002880	  0.003274	  0.019589	
  0.006625	  0.004213	  0.003378	  0.985784	
  0.004950	  0.501800	  0.006597	  0.486653	
  0.002743	  0.004304	  0.987654	  0.005299	
  0.985574	  0.004017	  0.007923	  0.002486	
  0.013112	  0.015164	  0.003027	  0.968697	

MOTIF M0538_1.01 Cxxc1

letter-probability matrix: alength= 4 w= 7 nsites= 20 E= 0
  0.240571	  0.247897	  0.242988	  0.268544	
  0.231338	  0.263454	  0.205178	  0.300029	
  0.339485	  0.227563	  0.214311	  0.218641	
  0.123203	  0.315398	  0.377600	  0.183798	
  0.000638	  0.982581	  0.000001	  0.016780	
  0.022750	  0.000029	  0.977099	  0.000122	
  0.165154	  0.132540	  0.453448	  0.248858	

MOTIF M0310_1.01 Dbp

letter-probability matrix: alength= 4 w= 10 nsites= 20 E= 0
  0.172482	  0.102544	  0.104616	  0.620358	
  0.089924	  0.145324	  0.204173	  0.560579	
  0.508302	  0.089217	  0.252415	  0.150066	
  0.079445	  0.457172	  0.159982	  0.303402	
  0.391604	  0.066039	  0.454978	  0.087379	
  0.082967	  0.237091	  0.035461	  0.644481	
  0.707747	  0.185320	  0.045245	  0.061688	
  0.746126	  0.076317	  0.084343	  0.093214	
  0.053071	  0.361995	  0.196691	  0.388243	
  0.307010	  0.251358	  0.227438	  0.214193	

MOTIF M0311_1.01 Dbp

letter-probability matrix: alength= 4 w= 13 nsites= 20 E= 0
  0.227605	  0.227605	  0.227605	  0.317186	
  0.317186	  0.227605	  0.227605	  0.227605	
  0.225575	  0.058277	  0.058277	  0.657871	
  0.193357	  0.039156	  0.121950	  0.645537	
  0.861849	  0.020145	  0.020145	  0.097861	
  0.157740	  0.676008	  0.000185	  0.166067	
  0.600659	  0.000185	  0.398971	  0.000185	
  0.000185	  0.130427	  0.076670	  0.792718	
  0.779729	  0.022581	  0.022581	  0.175109	
  0.779729	  0.022581	  0.098625	  0.099065	
  0.348232	  0.267952	  0.191908	  0.191908	
  0.211029	  0.211029	  0.287073	  0.290868	
  0.230040	  0.230040	  0.230040	  0.309879	

MOTIF M5818_1.01 Dbp

letter-probability matrix: alength= 4 w= 12 nsites= 20 E= 0
  0.164918	  0.294118	  0.212425	  0.328539	
  0.528453	  0.110146	  0.358891	  0.002510	
  0.000235	  0.000706	  0.000235	  0.998824	
  0.001029	  0.001143	  0.028343	  0.969485	
  0.981374	  0.000463	  0.018163	  0.000000	
  0.000539	  0.914412	  0.000431	  0.084618	
  0.173105	  0.001070	  0.825436	  0.000389	
  0.000226	  0.042104	  0.000113	  0.957557	
  0.975843	  0.023467	  0.000230	  0.000460	
  0.999529	  0.000000	  0.000118	  0.000353	
  0.002989	  0.544338	  0.058009	  0.394664	
  0.390428	  0.326535	  0.145703	  0.137333	

MOTIF M0893_1.01 Dbx1

letter-probability matrix: alength= 4 w= 8 nsites= 20 E= 0
  0.745050	  0.002475	  0.002475	  0.250000	
  0.200397	  0.001984	  0.001984	  0.795635	
  0.001984	  0.001984	  0.001984	  0.994048	
  0.795635	  0.001984	  0.001984	  0.200397	
  0.994048	  0.001984	  0.001984	  0.001984	
  0.001984	  0.001984	  0.001984	  0.994048	
  0.200397	  0.001984	  0.001984	  0.795635	
  0.992575	  0.002475	  0.002475	  0.002475	

MOTIF M0944_1.01 Dbx2

letter-probability matrix: alength= 4 w= 7 nsites= 20 E= 0
  0.180902	  0.254159	  0.292352	  0.272587	
  0.175178	  0.363509	  0.132397	  0.328916	
  0.388597	  0.204904	  0.245315	  0.161183	
  0.667958	  0.130873	  0.059396	  0.141773	
  0.213722	  0.147625	  0.086028	  0.552625	
  0.300299	  0.168137	  0.189574	  0.341989	
  0.486211	  0.149402	  0.158641	  0.205746	

MOTIF M0934_1.01 Dlx1

letter-probability matrix: alength= 4 w= 9 nsites= 20 E= 0
  0.308862	  0.217651	  0.204976	  0.268511	
  0.162560	  0.093789	  0.036637	  0.707014	
  0.804281	  0.032784	  0.144020	  0.018915	
  0.924954	  0.003353	  0.032451	  0.039242	
  0.084100	  0.081615	  0.097711	  0.736574	
  0.173718	  0.152541	  0.191988	  0.481753	
  0.336856	  0.096511	  0.419748	  0.146886	
  0.197434	  0.312750	  0.280172	  0.209643	
  0.224674	  0.282775	  0.231517	  0.261034	

MOTIF M5819_1.01 Dlx1

letter-probability matrix: alength= 4 w= 8 nsites= 20 E= 0
  0.245903	  0.187061	  0.301128	  0.265908	
  0.068010	  0.007654	  0.013951	  0.910385	
  0.879457	  0.026018	  0.067852	  0.026673	
  0.992186	  0.002534	  0.005174	  0.000106	
  0.023002	  0.010234	  0.050877	  0.915887	
  0.058421	  0.046824	  0.069226	  0.825529	
  0.424056	  0.011233	  0.510039	  0.054672	
  0.176971	  0.279983	  0.293072	  0.249973	

MOTIF M0860_1.01 Dlx2

letter-probability matrix: alength= 4 w= 9 nsites= 20 E= 0
  0.304718	  0.228009	  0.194297	  0.272977	
  0.151961	  0.073967	  0.021405	  0.752667	
  0.823630	  0.052653	  0.108172	  0.015545	
  0.943176	  0.000270	  0.024761	  0.031793	
  0.083188	  0.065438	  0.100596	  0.750778	
  0.166825	  0.139344	  0.182536	  0.511295	
  0.341885	  0.086011	  0.430296	  0.141808	
  0.195606	  0.309854	  0.288906	  0.205635	
  0.223337	  0.278296	  0.225582	  0.272785	

MOTIF M5820_1.01 Dlx2

letter-probability matrix: alength= 4 w= 8 nsites= 20 E= 0
  0.268892	  0.222925	  0.238345	  0.269838	
  0.040128	  0.003812	  0.003188	  0.952872	
  0.918620	  0.037750	  0.026258	  0.017372	
  1.000000	  0.000000	  0.000000	  0.000000	
  0.012577	  0.001054	  0.020306	  0.966063	
  0.033927	  0.031596	  0.044286	  0.890191	
  0.439454	  0.009357	  0.513551	  0.037638	
  0.165467	  0.344680	  0.259292	  0.230562	

MOTIF M0820_1.01 Dlx3

letter-probability matrix: alength= 4 w= 9 nsites= 20 E= 0
  0.315765	  0.220301	  0.205408	  0.258526	
  0.151708	  0.068167	  0.021157	  0.758968	
  0.845957	  0.049426	  0.102562	  0.002055	
  0.951364	  0.000267	  0.022374	  0.025995	
  0.075887	  0.057354	  0.094561	  0.772198	
  0.162453	  0.124013	  0.179538	  0.533996	
  0.376830	  0.081597	  0.412317	  0.129256	
  0.193529	  0.319075	  0.269193	  0.218203	
  0.222715	  0.280309	  0.224953	  0.272024	

MOTIF M0845_1.01 Dlx4

letter-probability matrix: alength= 4 w= 8 nsites= 20 E= 0
  0.291903	  0.225072	  0.216247	  0.266779	
  0.183993	  0.113852	  0.066347	  0.635808	
  0.741382	  0.039986	  0.172176	  0.046456	
  0.871576	  0.001364	  0.054071	  0.072989	
  0.092359	  0.096129	  0.122204	  0.689308	
  0.172865	  0.150282	  0.206957	  0.469896	
  0.350649	  0.105614	  0.395356	  0.148381	
  0.204867	  0.308697	  0.271065	  0.215371	

MOTIF M0891_1.01 Dlx5

letter-probability matrix: alength= 4 w= 7 nsites= 20 E= 0
  0.204525	  0.110023	  0.089183	  0.596269	
  0.636768	  0.083630	  0.182437	  0.097165	
  0.800513	  0.006654	  0.071898	  0.120935	
  0.095734	  0.118105	  0.133163	  0.652998	
  0.161720	  0.173446	  0.211847	  0.452988	
  0.313028	  0.103161	  0.448673	  0.135138	
  0.200270	  0.304803	  0.275797	  0.219130	

MOTIF M5163_1.01 Dlx6

letter-probability matrix: alength= 4 w= 8 nsites= 20 E= 0
  0.237896	  0.180328	  0.313763	  0.268014	
  0.067435	  0.005590	  0.010482	  0.916493	
  0.911081	  0.023619	  0.048628	  0.016672	
  0.995446	  0.000000	  0.000000	  0.004554	
  0.019979	  0.000000	  0.044238	  0.935783	
  0.057090	  0.044369	  0.084704	  0.813837	
  0.435971	  0.007554	  0.507194	  0.049281	
  0.158276	  0.259344	  0.352784	  0.229596	

MOTIF M0880_1.01 Dmbx1

letter-probability matrix: alength= 4 w= 9 nsites= 20 E= 0
  0.212858	  0.299055	  0.164125	  0.323962	
  0.153798	  0.038307	  0.030742	  0.777153	
  0.777779	  0.031389	  0.089698	  0.101134	
  0.945835	  0.014470	  0.014615	  0.025080	
  0.045414	  0.028101	  0.156932	  0.769553	
  0.119773	  0.689246	  0.071208	  0.119773	
  0.076693	  0.566685	  0.114412	  0.242210	
  0.157784	  0.314576	  0.287500	  0.240141	
  0.219437	  0.296208	  0.221642	  0.262713	

MOTIF M0561_1.01 Dmrt1

letter-probability matrix: alength= 4 w= 10 nsites= 20 E= 0
  0.471737	  0.142084	  0.127284	  0.258895	
  0.433336	  0.119285	  0.135845	  0.311535	
  0.263167	  0.062978	  0.058136	  0.615719	
  0.118099	  0.043014	  0.736217	  0.102670	
  0.050738	  0.040718	  0.031396	  0.877148	
  0.522994	  0.042080	  0.101450	  0.333476	
  0.302427	  0.047553	  0.265560	  0.384460	
  0.105681	  0.672112	  0.073731	  0.148476	
  0.322263	  0.195462	  0.241137	  0.241137	
  0.458630	  0.126247	  0.182773	  0.232350	

MOTIF M0564_1.01 Dmrt2

letter-probability matrix: alength= 4 w= 10 nsites= 20 E= 0
  0.152291	  0.152291	  0.246263	  0.449154	
  0.765275	  0.048025	  0.048025	  0.138675	
  0.999535	  0.000155	  0.000155	  0.000155	
  0.000155	  0.000155	  0.000155	  0.999535	
  0.129788	  0.000155	  0.489012	  0.381045	
  0.000155	  0.000155	  0.000155	  0.999535	
  0.908885	  0.000155	  0.000155	  0.090805	
  0.091796	  0.000155	  0.000155	  0.907894	
  0.279387	  0.195482	  0.097864	  0.427268	
  0.393611	  0.202130	  0.202130	  0.202130	

MOTIF M0560_1.01 Dmrt3

letter-probability matrix: alength= 4 w= 11 nsites= 20 E= 0
  0.452849	  0.240018	  0.153566	  0.153566	
  0.538651	  0.122796	  0.122796	  0.215757	
  0.105898	  0.021764	  0.021764	  0.850574	
  0.000170	  0.000170	  0.999490	  0.000170	
  0.000170	  0.000170	  0.000170	  0.999490	
  0.999490	  0.000170	  0.000170	  0.000170	
  0.201683	  0.000170	  0.104063	  0.694084	
  0.000170	  0.999490	  0.000170	  0.000170	
  0.618481	  0.188311	  0.096604	  0.096604	
  0.509326	  0.127374	  0.127374	  0.235926	
  0.228406	  0.228406	  0.228406	  0.314782	

MOTIF M0570_1.01 Dmrta1

letter-probability matrix: alength= 4 w= 10 nsites= 20 E= 0
  0.264213	  0.114063	  0.073461	  0.548263	
  0.146979	  0.076730	  0.639248	  0.137043	
  0.091623	  0.122448	  0.030195	  0.755734	
  0.530775	  0.071833	  0.106096	  0.291296	
  0.340580	  0.064757	  0.186914	  0.407748	
  0.130860	  0.648157	  0.077799	  0.143184	
  0.378005	  0.205389	  0.180351	  0.236254	
  0.412383	  0.112387	  0.172768	  0.302461	
  0.281282	  0.131546	  0.159072	  0.428100	
  0.236410	  0.182284	  0.128453	  0.452853	

MOTIF M0566_1.01 Dmrtc2

letter-probability matrix: alength= 4 w= 13 nsites= 20 E= 0
  0.341381	  0.219540	  0.219540	  0.219540	
  0.474682	  0.175106	  0.175106	  0.175106	
  0.263748	  0.386040	  0.175106	  0.175106	
  0.680242	  0.106586	  0.106586	  0.106586	
  0.022531	  0.022531	  0.022531	  0.932407	
  0.187692	  0.000165	  0.811978	  0.000165	
  0.000165	  0.000165	  0.000165	  0.999505	
  0.877664	  0.000165	  0.000165	  0.122006	
  0.119267	  0.030625	  0.030625	  0.819483	
  0.401418	  0.260937	  0.075059	  0.262586	
  0.537929	  0.311953	  0.075059	  0.075059	
  0.383101	  0.143579	  0.143579	  0.329740	
  0.317099	  0.227634	  0.227634	  0.227634	

MOTIF M0396_1.01 Dnajc21

letter-probability matrix: alength= 4 w= 10 nsites= 20 E= 0
  0.218758	  0.343081	  0.157270	  0.280891	
  0.145025	  0.410308	  0.087962	  0.356705	
  0.467387	  0.107464	  0.313299	  0.111850	
  0.238167	  0.392670	  0.024361	  0.344802	
  0.300804	  0.356544	  0.182447	  0.160206	
  0.306636	  0.303585	  0.115084	  0.274695	
  0.238386	  0.315416	  0.143150	  0.303048	
  0.268280	  0.400227	  0.144320	  0.187173	
  0.217106	  0.368848	  0.192555	  0.221491	
  0.216781	  0.289712	  0.223383	  0.270125	

MOTIF M1036_1.01 Dobox4

letter-probability matrix: alength= 4 w= 10 nsites= 20 E= 0
  0.249799	  0.177799	  0.254845	  0.317557	
  0.456696	  0.047656	  0.180191	  0.315456	
  0.272279	  0.047315	  0.476670	  0.203736	
  0.903689	  0.060733	  0.000186	  0.035392	
  0.101119	  0.131144	  0.300754	  0.466983	
  0.398268	  0.511387	  0.030178	  0.060167	
  0.120397	  0.645994	  0.086556	  0.147053	
  0.207360	  0.417572	  0.169772	  0.205297	
  0.215314	  0.341073	  0.164366	  0.279247	
  0.225771	  0.284155	  0.194323	  0.295752	

MOTIF M0947_1.01 Gm10394

letter-probability matrix: alength= 4 w= 10 nsites= 20 E= 0
  0.223211	  0.251670	  0.201970	  0.323150	
  0.213875	  0.086090	  0.082714	  0.617321	
  0.152627	  0.032395	  0.786815	  0.028163	
  0.947396	  0.001328	  0.017703	  0.033573	
  0.053157	  0.093061	  0.172993	  0.680789	
  0.125858	  0.103044	  0.201372	  0.569726	
  0.363510	  0.094236	  0.409856	  0.132397	
  0.257554	  0.221678	  0.324157	  0.196611	
  0.284158	  0.216921	  0.284158	  0.214762	
  0.201921	  0.241743	  0.192073	  0.364263	

MOTIF M0948_1.01 Duxbl

letter-probability matrix: alength= 4 w= 9 nsites= 20 E= 0
  0.223466	  0.251957	  0.170589	  0.353987	
  0.162369	  0.063426	  0.046519	  0.727686	
  0.084013	  0.047039	  0.813193	  0.055755	
  0.943171	  0.002137	  0.009576	  0.045116	
  0.043708	  0.043708	  0.133959	  0.778625	
  0.099044	  0.078694	  0.160063	  0.662199	
  0.366340	  0.059356	  0.470390	  0.103914	
  0.277032	  0.240840	  0.300105	  0.182023	
  0.240077	  0.244927	  0.260073	  0.254923	

MOTIF M0752_1.01 Gm4981

letter-probability matrix: alength= 4 w= 8 nsites= 20 E= 0
  0.242433	  0.242433	  0.030569	  0.484564	
  0.000200	  0.000200	  0.000200	  0.999400	
  0.000200	  0.000200	  0.999400	  0.000200	
  0.999400	  0.000200	  0.000200	  0.000200	
  0.000200	  0.000200	  0.000200	  0.999400	
  0.000200	  0.000200	  0.000200	  0.999400	
  0.130539	  0.000217	  0.869027	  0.000217	
  0.218789	  0.250000	  0.312422	  0.218789	

MOTIF M1726_1.01 E2f1

letter-probability matrix: alength= 4 w= 11 nsites= 20 E= 0
  0.244570	  0.299339	  0.264400	  0.191690	
  0.205855	  0.000000	  0.593012	  0.201133	
  0.135977	  0.258735	  0.605288	  0.000000	
  0.000000	  0.000000	  1.000000	  0.000000	
  0.000000	  1.000000	  0.000000	  0.000000	
  0.000000	  0.000000	  1.000000	  0.000000	
  0.000000	  0.318225	  0.681775	  0.000000	
  0.000000	  0.270066	  0.729934	  0.000000	
  1.000000	  0.000000	  0.000000	  0.000000	
  0.479698	  0.000000	  0.520302	  0.000000	
  0.288008	  0.254013	  0.457979	  0.000000	

MOTIF M0595_1.01 E2f2

letter-probability matrix: alength= 4 w= 10 nsites= 20 E= 0
  0.323791	  0.157606	  0.184952	  0.333651	
  0.356499	  0.123511	  0.133798	  0.386191	
  0.252758	  0.144378	  0.247753	  0.355112	
  0.126742	  0.200769	  0.545747	  0.126742	
  0.023207	  0.074773	  0.901856	  0.000164	
  0.069741	  0.911218	  0.000224	  0.018817	
  0.000176	  0.000025	  0.982509	  0.017290	
  0.011409	  0.610579	  0.359389	  0.018623	
  0.108464	  0.261496	  0.386224	  0.243817	
  0.250797	  0.271685	  0.168114	  0.309403	

MOTIF M0594_1.01 E2f3

letter-probability matrix: alength= 4 w= 10 nsites= 20 E= 0
  0.328844	  0.158473	  0.193559	  0.319125	
  0.340062	  0.138259	  0.138259	  0.383419	
  0.250781	  0.152106	  0.248285	  0.348828	
  0.146662	  0.212328	  0.477294	  0.163716	
  0.049148	  0.109382	  0.841215	  0.000255	
  0.098666	  0.881603	  0.000009	  0.019722	
  0.001228	  0.000013	  0.977949	  0.020810	
  0.022581	  0.624590	  0.326064	  0.026765	
  0.135566	  0.284138	  0.361210	  0.219085	
  0.234821	  0.292605	  0.182879	  0.289694	

MOTIF M2141_1.01 E2f3

letter-probability matrix: alength= 4 w= 15 nsites= 20 E= 0
  0.134476	  0.334372	  0.372793	  0.158359	
  0.334891	  0.103842	  0.332295	  0.228972	
  0.083074	  0.302181	  0.558151	  0.056594	
  0.142264	  0.265836	  0.170820	  0.421080	
  0.118478	  0.218125	  0.586504	  0.076893	
  0.246763	  0.291095	  0.354257	  0.107885	
  0.180463	  0.155747	  0.520597	  0.143193	
  0.093762	  0.238133	  0.668105	  0.000000	
  0.000000	  0.000000	  1.000000	  0.000000	
  0.121224	  0.878776	  0.000000	  0.000000	
  0.000000	  0.000000	  1.000000	  0.000000	
  0.000000	  0.031385	  0.968615	  0.000000	
  0.000000	  0.000000	  1.000000	  0.000000	
  1.000000	  0.000000	  0.000000	  0.000000	
  0.450765	  0.000000	  0.549235	  0.000000	

MOTIF M2142_1.01 E2f4

letter-probability matrix: alength= 4 w= 11 nsites= 20 E= 0
  0.144835	  0.197018	  0.451544	  0.206603	
  0.082535	  0.271565	  0.645900	  0.000000	
  0.000000	  0.005857	  0.994143	  0.000000	
  0.000000	  1.000000	  0.000000	  0.000000	
  0.000000	  0.000000	  1.000000	  0.000000	
  0.014377	  0.116081	  0.869542	  0.000000	
  0.007987	  0.021832	  0.970181	  0.000000	
  0.960064	  0.000000	  0.039936	  0.000000	
  0.667199	  0.000000	  0.332801	  0.000000	
  0.379127	  0.185836	  0.383387	  0.051651	
  0.267838	  0.209265	  0.328009	  0.194888	

MOTIF M6013_1.01 E2f5

letter-probability matrix: alength= 4 w= 10 nsites= 20 E= 0
  0.134298	  0.398760	  0.332645	  0.134298	
  0.000000	  0.107438	  0.892562	  0.000000	
  0.000000	  1.000000	  0.000000	  0.000000	
  0.000000	  0.000000	  1.000000	  0.000000	
  0.000000	  0.851240	  0.148760	  0.000000	
  0.000000	  0.533058	  0.466942	  0.000000	
  1.000000	  0.000000	  0.000000	  0.000000	
  1.000000	  0.000000	  0.000000	  0.000000	
  1.000000	  0.000000	  0.000000	  0.000000	
  0.266529	  0.398760	  0.134298	  0.200413	

MOTIF M2143_1.01 E2f6

letter-probability matrix: alength= 4 w= 11 nsites= 20 E= 0
  0.294523	  0.029017	  0.509975	  0.166485	
  0.160319	  0.147262	  0.692419	  0.000000	
  0.000000	  0.000000	  1.000000	  0.000000	
  0.243743	  0.708742	  0.000000	  0.047515	
  0.002539	  0.000000	  0.997461	  0.000000	
  0.000000	  0.000000	  1.000000	  0.000000	
  0.007254	  0.010519	  0.982227	  0.000000	
  1.000000	  0.000000	  0.000000	  0.000000	
  0.611534	  0.000000	  0.388466	  0.000000	
  0.358361	  0.164672	  0.411679	  0.065288	
  0.279652	  0.256075	  0.329706	  0.134567	

MOTIF M5181_1.01 E2f7

letter-probability matrix: alength= 4 w= 14 nsites= 20 E= 0
  0.323009	  0.002212	  0.002212	  0.672567	
  0.047566	  0.000000	  0.002212	  0.950222	
  0.006383	  0.003191	  0.001064	  0.989362	
  0.005453	  0.000000	  0.000000	  0.994547	
  0.001005	  0.017085	  0.981910	  0.000000	
  0.000000	  0.000000	  1.000000	  0.000000	
  0.000000	  0.996994	  0.001002	  0.002004	
  0.000000	  0.000000	  1.000000	  0.000000	
  0.000000	  0.010299	  0.989701	  0.000000	
  0.000000	  0.002079	  0.997921	  0.000000	
  0.998956	  0.000000	  0.001044	  0.000000	
  0.996894	  0.000000	  0.003106	  0.000000	
  0.933962	  0.018868	  0.007338	  0.039832	
  0.547958	  0.172840	  0.068376	  0.210826	

MOTIF M5182_1.01 E2f8

letter-probability matrix: alength= 4 w= 12 nsites= 20 E= 0
  0.046512	  0.011628	  0.023256	  0.918604	
  0.000000	  0.000000	  0.000000	  1.000000	
  0.011765	  0.035294	  0.011765	  0.941176	
  0.000000	  0.040404	  0.939394	  0.020202	
  0.010309	  0.000000	  0.989691	  0.000000	
  0.000000	  0.915385	  0.053846	  0.030769	
  0.000000	  0.010204	  0.989796	  0.000000	
  0.030303	  0.000000	  0.969697	  0.000000	
  0.010101	  0.000000	  0.989899	  0.000000	
  0.989247	  0.010753	  0.000000	  0.000000	
  0.967742	  0.000000	  0.032258	  0.000000	
  0.925532	  0.010638	  0.031915	  0.031915	

MOTIF M3560_1.01 Ebf1

letter-probability matrix: alength= 4 w= 22 nsites= 20 E= 0
  0.375000	  0.250000	  0.250000	  0.125000	
  0.000000	  0.625000	  0.125000	  0.250000	
  0.500000	  0.375000	  0.125000	  0.000000	
  0.375000	  0.250000	  0.125000	  0.250000	
  0.375000	  0.375000	  0.250000	  0.000000	
  0.000000	  0.500000	  0.125000	  0.375000	
  0.125000	  0.250000	  0.000000	  0.625000	
  0.000000	  1.000000	  0.000000	  0.000000	
  0.000000	  0.625000	  0.000000	  0.375000	
  0.000000	  0.750000	  0.000000	  0.250000	
  0.125000	  0.250000	  0.125000	  0.500000	
  0.375000	  0.000000	  0.500000	  0.125000	
  0.125000	  0.000000	  0.875000	  0.000000	
  0.000000	  0.000000	  1.000000	  0.000000	
  0.000000	  0.000000	  1.000000	  0.000000	
  1.000000	  0.000000	  0.000000	  0.000000	
  0.375000	  0.250000	  0.375000	  0.000000	
  0.125000	  0.125000	  0.000000	  0.750000	
  0.375000	  0.250000	  0.000000	  0.375000	
  0.000000	  0.125000	  0.625000	  0.250000	
  0.250000	  0.250000	  0.125000	  0.375000	
  0.125000	  0.250000	  0.375000	  0.250000	

MOTIF M0386_1.01 Egr1

letter-probability matrix: alength= 4 w= 10 nsites= 20 E= 0
  0.160575	  0.497086	  0.138208	  0.204131	
  0.242692	  0.124187	  0.442213	  0.190908	
  0.071941	  0.859062	  0.024924	  0.044073	
  0.009280	  0.970566	  0.019451	  0.000703	
  0.033686	  0.770526	  0.022133	  0.173655	
  0.421923	  0.439142	  0.077078	  0.061857	
  0.044901	  0.816038	  0.048641	  0.090420	
  0.103739	  0.192843	  0.437849	  0.265569	
  0.129970	  0.516619	  0.155602	  0.197809	
  0.339665	  0.225419	  0.197939	  0.236976	

MOTIF M0387_1.01 Egr1

letter-probability matrix: alength= 4 w= 9 nsites= 20 E= 0
  0.160527	  0.733964	  0.046454	  0.059055	
  0.015522	  0.936617	  0.041358	  0.006503	
  0.023878	  0.882676	  0.010104	  0.083342	
  0.488627	  0.478952	  0.017665	  0.014755	
  0.012201	  0.964432	  0.006564	  0.016803	
  0.167571	  0.027978	  0.686365	  0.118086	
  0.083944	  0.590015	  0.104601	  0.221440	
  0.437023	  0.137001	  0.223629	  0.202347	
  0.244582	  0.247040	  0.194329	  0.314049	

MOTIF M0388_1.01 Egr1

letter-probability matrix: alength= 4 w= 8 nsites= 20 E= 0
  0.053763	  0.731183	  0.032258	  0.182796	
  0.152672	  0.267176	  0.473282	  0.106870	
  0.013605	  0.986395	  0.000000	  0.000000	
  0.013072	  0.980392	  0.006536	  0.000000	
  0.000000	  0.928104	  0.006536	  0.065360	
  0.585526	  0.315789	  0.052632	  0.046053	
  0.006623	  0.980132	  0.000000	  0.013245	
  0.179487	  0.145299	  0.581197	  0.094017	

MOTIF M5821_1.01 Egr1

letter-probability matrix: alength= 4 w= 16 nsites= 20 E= 0
  0.323142	  0.324196	  0.113337	  0.239325	
  0.322785	  0.309072	  0.036920	  0.331224	
  0.618182	  0.366753	  0.003636	  0.011429	
  0.000000	  0.996845	  0.000526	  0.002629	
  0.075444	  0.004325	  0.911101	  0.009130	
  0.000000	  0.999473	  0.000527	  0.000000	
  0.001578	  0.997370	  0.001052	  0.000000	
  0.000000	  1.000000	  0.000000	  0.000000	
  0.517114	  0.481306	  0.001580	  0.000000	
  0.003150	  0.995275	  0.000000	  0.001575	
  0.004228	  0.167321	  0.255814	  0.572637	
  0.001580	  0.998420	  0.000000	  0.000000	
  0.891816	  0.057385	  0.036218	  0.014581	
  0.442511	  0.322785	  0.049578	  0.185127	
  0.311709	  0.197785	  0.042722	  0.447785	
  0.262131	  0.310127	  0.096519	  0.331224	

MOTIF M0385_1.01 Egr2

letter-probability matrix: alength= 4 w= 10 nsites= 20 E= 0
  0.101428	  0.658093	  0.055665	  0.184814	
  0.187938	  0.032012	  0.636582	  0.143468	
  0.029851	  0.959299	  0.002550	  0.008300	
  0.000790	  0.996449	  0.002373	  0.000388	
  0.007800	  0.919744	  0.002063	  0.070393	
  0.730395	  0.253049	  0.008361	  0.008195	
  0.000529	  0.995714	  0.000425	  0.003332	
  0.127618	  0.043339	  0.741770	  0.087273	
  0.068293	  0.622543	  0.080143	  0.229021	
  0.428018	  0.160640	  0.219021	  0.192321	

MOTIF M2144_1.01 Egr2

letter-probability matrix: alength= 4 w= 15 nsites= 20 E= 0
  0.135634	  0.459069	  0.233547	  0.171750	
  0.270465	  0.369181	  0.144462	  0.215891	
  0.134831	  0.459069	  0.173355	  0.232745	
  0.310594	  0.579454	  0.052167	  0.057785	
  0.020867	  0.951846	  0.000000	  0.027287	
  0.359551	  0.000000	  0.483146	  0.157303	
  0.000000	  1.000000	  0.000000	  0.000000	
  0.121990	  0.878010	  0.000000	  0.000000	
  0.000000	  0.938202	  0.000000	  0.061798	
  0.849920	  0.150080	  0.000000	  0.000000	
  0.000000	  1.000000	  0.000000	  0.000000	
  0.369181	  0.000000	  0.464687	  0.166132	
  0.000000	  0.835473	  0.091493	  0.073034	
  0.447833	  0.242376	  0.159711	  0.150080	
  0.101926	  0.495185	  0.201445	  0.201445	

MOTIF M0383_1.01 Egr3

letter-probability matrix: alength= 4 w= 10 nsites= 20 E= 0
  0.280343	  0.401824	  0.122243	  0.195589	
  0.159193	  0.561222	  0.092770	  0.186815	
  0.239553	  0.087250	  0.492146	  0.181051	
  0.080006	  0.890780	  0.000074	  0.029140	
  0.019342	  0.918063	  0.055827	  0.006768	
  0.030644	  0.790315	  0.012967	  0.166074	
  0.622599	  0.276968	  0.053726	  0.046707	
  0.021692	  0.922383	  0.022578	  0.033347	
  0.219875	  0.070320	  0.551731	  0.158074	
  0.144571	  0.461170	  0.133455	  0.260804	

MOTIF M5822_1.01 Egr3

letter-probability matrix: alength= 4 w= 15 nsites= 20 E= 0
  0.313199	  0.241051	  0.093400	  0.352349	
  0.657558	  0.323480	  0.007250	  0.011712	
  0.000000	  0.991347	  0.002704	  0.005949	
  0.017956	  0.006446	  0.966390	  0.009208	
  0.000548	  0.996164	  0.001096	  0.002192	
  0.004360	  0.991280	  0.002180	  0.002180	
  0.002144	  0.951232	  0.002680	  0.043944	
  0.795125	  0.203134	  0.000000	  0.001741	
  0.000000	  0.997272	  0.001637	  0.001091	
  0.004233	  0.007056	  0.979774	  0.008937	
  0.001621	  0.989735	  0.000000	  0.008644	
  0.886555	  0.030612	  0.061825	  0.021008	
  0.316327	  0.268707	  0.078231	  0.336735	
  0.298206	  0.116592	  0.086883	  0.498318	
  0.232967	  0.213736	  0.139560	  0.413736	

MOTIF M3500_1.01 Egr4

letter-probability matrix: alength= 4 w= 12 nsites= 20 E= 0
  0.280000	  0.700000	  0.000000	  0.020000	
  0.000000	  1.000000	  0.000000	  0.000000	
  0.340000	  0.000000	  0.566000	  0.094000	
  0.000000	  1.000000	  0.000000	  0.000000	
  0.000000	  1.000000	  0.000000	  0.000000	
  0.000000	  0.759000	  0.000000	  0.241000	
  0.907000	  0.093000	  0.000000	  0.000000	
  0.000000	  1.000000	  0.000000	  0.000000	
  0.000000	  0.000000	  0.943000	  0.057000	
  0.000000	  0.981000	  0.000000	  0.019000	
  0.738739	  0.071071	  0.095095	  0.095095	
  0.368368	  0.105105	  0.000000	  0.526527	

MOTIF M0620_1.01 Ehf

letter-probability matrix: alength= 4 w= 10 nsites= 20 E= 0
  0.497929	  0.096588	  0.145541	  0.259942	
  0.239502	  0.275493	  0.259450	  0.225555	
  0.238666	  0.401443	  0.297397	  0.062494	
  0.339402	  0.554011	  0.093427	  0.013160	
  0.009336	  0.001239	  0.986254	  0.003171	
  0.006697	  0.003195	  0.983988	  0.006120	
  0.979496	  0.004380	  0.005458	  0.010666	
  0.868198	  0.019815	  0.004602	  0.107385	
  0.352316	  0.096017	  0.530876	  0.020791	
  0.123743	  0.244253	  0.082947	  0.549057	

MOTIF M0621_1.01 Ehf

letter-probability matrix: alength= 4 w= 10 nsites= 20 E= 0
  0.491383	  0.099209	  0.145071	  0.264337	
  0.243739	  0.277576	  0.253686	  0.224999	
  0.235752	  0.404552	  0.296718	  0.062978	
  0.339887	  0.549283	  0.096410	  0.014420	
  0.010222	  0.000465	  0.986867	  0.002446	
  0.006692	  0.003424	  0.983259	  0.006625	
  0.977561	  0.004978	  0.005339	  0.012122	
  0.863380	  0.020103	  0.005370	  0.111147	
  0.358704	  0.099733	  0.519310	  0.022253	
  0.129493	  0.250542	  0.084236	  0.535729	

MOTIF M2145_1.01 Elf1

letter-probability matrix: alength= 4 w= 13 nsites= 20 E= 0
  0.305814	  0.160305	  0.413301	  0.120580	
  0.517089	  0.111111	  0.263574	  0.108226	
  0.590176	  0.089288	  0.171475	  0.149061	
  0.302264	  0.339473	  0.230138	  0.128125	
  0.068353	  0.740273	  0.191374	  0.000000	
  0.660527	  0.339473	  0.000000	  0.000000	
  0.000000	  0.000000	  1.000000	  0.000000	
  0.000000	  0.000000	  1.000000	  0.000000	
  1.000000	  0.000000	  0.000000	  0.000000	
  1.000000	  0.000000	  0.000000	  0.000000	
  0.087513	  0.000000	  0.912487	  0.000000	
  0.116215	  0.154905	  0.013242	  0.715638	
  0.194851	  0.128347	  0.601051	  0.075751	

MOTIF M0632_1.01 Elf2

letter-probability matrix: alength= 4 w= 10 nsites= 20 E= 0
  0.372844	  0.157773	  0.219458	  0.249925	
  0.282039	  0.273704	  0.189057	  0.255200	
  0.177779	  0.464305	  0.257377	  0.100539	
  0.260304	  0.591019	  0.112376	  0.036301	
  0.048307	  0.002265	  0.941601	  0.007827	
  0.026432	  0.018441	  0.938771	  0.016356	
  0.877400	  0.019628	  0.024952	  0.078020	
  0.765799	  0.046568	  0.015043	  0.172590	
  0.281705	  0.157726	  0.488266	  0.072303	
  0.182791	  0.244287	  0.114245	  0.458676	

MOTIF M0611_1.01 Elf3

letter-probability matrix: alength= 4 w= 10 nsites= 20 E= 0
  0.411349	  0.141096	  0.190460	  0.257094	
  0.256228	  0.286021	  0.214019	  0.243731	
  0.255689	  0.345145	  0.285420	  0.113745	
  0.360725	  0.386880	  0.177348	  0.075047	
  0.143150	  0.028047	  0.745382	  0.083421	
  0.125128	  0.023321	  0.756981	  0.094570	
  0.888188	  0.000017	  0.039614	  0.072181	
  0.787695	  0.000028	  0.029345	  0.182932	
  0.390316	  0.110715	  0.414452	  0.084517	
  0.222956	  0.197744	  0.143592	  0.435709	

MOTIF M0612_1.01 Elf3

letter-probability matrix: alength= 4 w= 10 nsites= 20 E= 0
  0.350685	  0.160756	  0.212701	  0.275858	
  0.244116	  0.269790	  0.251550	  0.234544	
  0.253145	  0.309192	  0.282580	  0.155083	
  0.327987	  0.369805	  0.166164	  0.136044	
  0.176264	  0.064199	  0.615224	  0.144313	
  0.165059	  0.084462	  0.599626	  0.150853	
  0.844606	  0.003486	  0.021734	  0.130174	
  0.722342	  0.020958	  0.006440	  0.250260	
  0.379399	  0.139573	  0.360896	  0.120132	
  0.218131	  0.238673	  0.133633	  0.409564	

MOTIF M0630_1.01 Elf4

letter-probability matrix: alength= 4 w= 10 nsites= 20 E= 0
  0.352704	  0.187847	  0.218248	  0.241201	
  0.295417	  0.283834	  0.188366	  0.232383	
  0.200864	  0.429503	  0.247802	  0.121830	
  0.289523	  0.522298	  0.118894	  0.069285	
  0.138981	  0.013255	  0.791821	  0.055943	
  0.109863	  0.063386	  0.772194	  0.054557	
  0.902087	  0.004458	  0.007424	  0.086031	
  0.789723	  0.012203	  0.005268	  0.192806	
  0.278298	  0.168796	  0.445276	  0.107629	
  0.208426	  0.254572	  0.121460	  0.415542	

MOTIF M0628_1.01 Elf5

letter-probability matrix: alength= 4 w= 10 nsites= 20 E= 0
  0.462039	  0.109470	  0.153799	  0.274692	
  0.228603	  0.302471	  0.228603	  0.240323	
  0.256190	  0.359933	  0.306715	  0.077163	
  0.380840	  0.425123	  0.162776	  0.031261	
  0.042120	  0.000942	  0.953872	  0.003066	
  0.009357	  0.028109	  0.940200	  0.022334	
  0.926989	  0.011156	  0.022918	  0.038937	
  0.783498	  0.037855	  0.012351	  0.166296	
  0.327019	  0.130323	  0.492758	  0.049900	
  0.183028	  0.235013	  0.122688	  0.459271	

MOTIF M5823_1.01 Elf5

letter-probability matrix: alength= 4 w= 11 nsites= 20 E= 0
  0.608955	  0.067463	  0.096119	  0.227463	
  0.211125	  0.404551	  0.189633	  0.194690	
  0.207538	  0.508609	  0.261517	  0.022336	
  0.328738	  0.575822	  0.081654	  0.013786	
  0.000000	  0.000000	  1.000000	  0.000000	
  0.000000	  0.000743	  0.998514	  0.000743	
  0.984154	  0.005838	  0.000000	  0.010008	
  0.876046	  0.020532	  0.006084	  0.097338	
  0.254835	  0.069966	  0.662116	  0.013083	
  0.127900	  0.195246	  0.091115	  0.585739	
  0.342128	  0.152340	  0.271489	  0.234043	

MOTIF M0619_1.01 Elk1

letter-probability matrix: alength= 4 w= 10 nsites= 20 E= 0
  0.309868	  0.222771	  0.251174	  0.216187	
  0.457429	  0.125917	  0.274684	  0.141971	
  0.105811	  0.679702	  0.144265	  0.070222	
  0.082782	  0.903446	  0.010657	  0.003115	
  0.000362	  0.000111	  0.996194	  0.003333	
  0.001272	  0.002562	  0.993129	  0.003037	
  0.976431	  0.003873	  0.006579	  0.013117	
  0.816922	  0.026724	  0.005616	  0.150738	
  0.219085	  0.152851	  0.589610	  0.038454	
  0.105478	  0.283865	  0.082972	  0.527685	

MOTIF M0616_1.01 Elk3

letter-probability matrix: alength= 4 w= 10 nsites= 20 E= 0
  0.276546	  0.257850	  0.250229	  0.215374	
  0.410218	  0.140708	  0.306951	  0.142122	
  0.125944	  0.623803	  0.164982	  0.085271	
  0.111066	  0.862749	  0.019888	  0.006297	
  0.002234	  0.000095	  0.996033	  0.001638	
  0.002038	  0.001118	  0.994227	  0.002617	
  0.960448	  0.004746	  0.008563	  0.026243	
  0.757691	  0.043828	  0.015337	  0.183144	
  0.262154	  0.154305	  0.522659	  0.060882	
  0.128267	  0.297113	  0.103971	  0.470649	

MOTIF M5824_1.01 Elk3

letter-probability matrix: alength= 4 w= 10 nsites= 20 E= 0
  0.759088	  0.035939	  0.135215	  0.069758	
  0.040159	  0.914147	  0.030155	  0.015539	
  0.017433	  0.980816	  0.001599	  0.000152	
  0.000000	  0.000853	  0.999147	  0.000000	
  0.000000	  0.000000	  0.991840	  0.008160	
  0.997909	  0.001007	  0.000000	  0.001084	
  0.923915	  0.006526	  0.001649	  0.067910	
  0.114676	  0.033404	  0.847186	  0.004734	
  0.032554	  0.107996	  0.027258	  0.832192	
  0.355247	  0.111146	  0.320320	  0.213288	

MOTIF M0627_1.01 Elk4

letter-probability matrix: alength= 4 w= 10 nsites= 20 E= 0
  0.292662	  0.237228	  0.244452	  0.225658	
  0.396424	  0.156410	  0.290756	  0.156410	
  0.143761	  0.549032	  0.188322	  0.118885	
  0.120828	  0.832446	  0.032930	  0.013796	
  0.000258	  0.000099	  0.996966	  0.002677	
  0.006486	  0.006108	  0.981989	  0.005417	
  0.929250	  0.010220	  0.029206	  0.031324	
  0.638425	  0.070740	  0.020677	  0.270158	
  0.353350	  0.140817	  0.431582	  0.074251	
  0.136540	  0.294896	  0.110678	  0.457886	

MOTIF M0802_1.01 Emx1

letter-probability matrix: alength= 4 w= 10 nsites= 20 E= 0
  0.278360	  0.307636	  0.270133	  0.143871	
  0.130958	  0.409474	  0.130958	  0.328611	
  0.077310	  0.078087	  0.009280	  0.835323	
  0.925286	  0.017995	  0.039256	  0.017463	
  0.972774	  0.002586	  0.004350	  0.020290	
  0.033715	  0.021284	  0.021714	  0.923287	
  0.073569	  0.045070	  0.298338	  0.583023	
  0.719299	  0.017607	  0.216649	  0.046445	
  0.170597	  0.357560	  0.323534	  0.148310	
  0.162911	  0.348349	  0.209182	  0.279557	

MOTIF M0938_1.01 Emx2

letter-probability matrix: alength= 4 w= 9 nsites= 20 E= 0
  0.184447	  0.364076	  0.184447	  0.267030	
  0.116544	  0.046445	  0.001308	  0.835703	
  0.822966	  0.097799	  0.078485	  0.000750	
  0.891592	  0.011056	  0.021179	  0.076173	
  0.116988	  0.045699	  0.100693	  0.736620	
  0.189372	  0.123188	  0.282510	  0.404930	
  0.430266	  0.105047	  0.303203	  0.161484	
  0.227412	  0.274998	  0.297901	  0.199689	
  0.184723	  0.307617	  0.234829	  0.272832	

MOTIF M0968_1.01 En1

letter-probability matrix: alength= 4 w= 7 nsites= 20 E= 0
  0.198153	  0.196181	  0.098400	  0.507266	
  0.407233	  0.165569	  0.264909	  0.162290	
  0.538574	  0.100376	  0.116621	  0.244429	
  0.082031	  0.128651	  0.126103	  0.663215	
  0.207305	  0.169727	  0.147553	  0.475416	
  0.361814	  0.160956	  0.324125	  0.153106	
  0.244650	  0.257194	  0.301820	  0.196336	

MOTIF M1729_1.01 En1

letter-probability matrix: alength= 4 w= 11 nsites= 20 E= 0
  0.200000	  0.100000	  0.600000	  0.100000	
  0.400000	  0.100000	  0.400000	  0.100000	
  0.300000	  0.300000	  0.300000	  0.100000	
  0.300000	  0.400000	  0.100000	  0.200000	
  0.700000	  0.000000	  0.000000	  0.300000	
  0.000000	  0.700000	  0.000000	  0.300000	
  0.300000	  0.300000	  0.000000	  0.400000	
  0.800000	  0.200000	  0.000000	  0.000000	
  0.000000	  0.700000	  0.000000	  0.300000	
  0.100000	  0.200000	  0.200000	  0.500000	
  0.300000	  0.200000	  0.100000	  0.400000	

MOTIF M0927_1.01 En2

letter-probability matrix: alength= 4 w= 8 nsites= 20 E= 0
  0.196993	  0.162905	  0.130735	  0.509367	
  0.494807	  0.120804	  0.248183	  0.136206	
  0.762430	  0.012262	  0.104221	  0.121087	
  0.044830	  0.053137	  0.111371	  0.790662	
  0.159889	  0.107177	  0.152091	  0.580843	
  0.432917	  0.048938	  0.403649	  0.114497	
  0.270673	  0.230652	  0.320830	  0.177845	
  0.198913	  0.285108	  0.255410	  0.260569	

MOTIF M5825_1.01 En2

letter-probability matrix: alength= 4 w= 10 nsites= 20 E= 0
  0.272727	  0.269697	  0.372727	  0.084848	
  0.120846	  0.447130	  0.196375	  0.235650	
  0.000000	  0.000000	  0.000000	  1.000000	
  0.866141	  0.091864	  0.041995	  0.000000	
  0.988024	  0.000000	  0.000000	  0.011976	
  0.000000	  0.029412	  0.000000	  0.970588	
  0.000000	  0.044917	  0.174941	  0.780142	
  0.800000	  0.000000	  0.200000	  0.000000	
  0.096677	  0.347432	  0.459215	  0.096677	
  0.163636	  0.339394	  0.296970	  0.200000	

MOTIF M1505_1.01 Eomes

letter-probability matrix: alength= 4 w= 10 nsites= 20 E= 0
  0.641109	  0.058160	  0.180044	  0.120687	
  0.203688	  0.114045	  0.553682	  0.128585	
  0.022478	  0.062962	  0.847705	  0.066855	
  0.005277	  0.137459	  0.000358	  0.856906	
  0.009771	  0.000794	  0.981825	  0.007610	
  0.144062	  0.198392	  0.043391	  0.614155	
  0.072181	  0.202185	  0.449970	  0.275664	
  0.795423	  0.023078	  0.136848	  0.044651	
  0.435915	  0.191991	  0.155625	  0.216469	
  0.329786	  0.251752	  0.188377	  0.230084	

MOTIF M5217_1.01 Erf

letter-probability matrix: alength= 4 w= 10 nsites= 20 E= 0
  0.836734	  0.016327	  0.134694	  0.012245	
  0.027559	  0.807087	  0.031496	  0.133858	
  0.105932	  0.868644	  0.025424	  0.000000	
  0.000000	  0.000000	  1.000000	  0.000000	
  0.000000	  0.014423	  0.985577	  0.000000	
  0.962442	  0.014084	  0.014084	  0.009390	
  0.872340	  0.000000	  0.000000	  0.127660	
  0.269737	  0.055921	  0.674342	  0.000000	
  0.000000	  0.159533	  0.042802	  0.797665	
  0.303922	  0.137255	  0.450980	  0.107843	

MOTIF M0633_1.01 Erg

letter-probability matrix: alength= 4 w= 10 nsites= 20 E= 0
  0.281573	  0.232850	  0.257339	  0.228239	
  0.414866	  0.149598	  0.249125	  0.186411	
  0.179962	  0.494103	  0.211187	  0.114749	
  0.259489	  0.638239	  0.085517	  0.016755	
  0.004798	  0.001474	  0.980685	  0.013043	
  0.008733	  0.003278	  0.979598	  0.008391	
  0.916015	  0.015333	  0.027386	  0.041266	
  0.617614	  0.075631	  0.032004	  0.274751	
  0.365042	  0.122733	  0.437035	  0.075190	
  0.145434	  0.289954	  0.127705	  0.436908	

MOTIF M2146_1.01 Erg

letter-probability matrix: alength= 4 w= 11 nsites= 20 E= 0
  0.563759	  0.013810	  0.351169	  0.071262	
  0.088061	  0.626712	  0.283135	  0.002092	
  0.956956	  0.041430	  0.001614	  0.000000	
  0.000000	  0.000000	  1.000000	  0.000000	
  0.000000	  0.000000	  1.000000	  0.000000	
  1.000000	  0.000000	  0.000000	  0.000000	
  0.991212	  0.000000	  0.000000	  0.008788	
  0.193938	  0.000000	  0.806062	  0.000000	
  0.093860	  0.241406	  0.128296	  0.536438	
  0.296108	  0.089556	  0.490465	  0.123872	
  0.272494	  0.147905	  0.480780	  0.098822	

MOTIF M1342_1.01 Esr1

letter-probability matrix: alength= 4 w= 10 nsites= 20 E= 0
  0.233910	  0.250870	  0.271764	  0.243456	
  0.226313	  0.270945	  0.252628	  0.250114	
  0.301504	  0.138211	  0.295534	  0.264750	
  0.002879	  0.210068	  0.000682	  0.786371	
  0.001035	  0.001886	  0.996773	  0.000306	
  0.999366	  0.000021	  0.000002	  0.000611	
  0.000823	  0.997241	  0.001707	  0.000229	
  0.209053	  0.708100	  0.016653	  0.066194	
  0.084562	  0.378979	  0.117623	  0.418837	
  0.247074	  0.281374	  0.216954	  0.254598	

MOTIF M1935_1.01 Esr2

letter-probability matrix: alength= 4 w= 15 nsites= 20 E= 0
  0.496785	  0.073517	  0.328521	  0.101177	
  0.155041	  0.000000	  0.710178	  0.134781	
  0.118525	  0.044037	  0.784787	  0.052651	
  0.184156	  0.168749	  0.249424	  0.397671	
  0.008007	  0.807716	  0.048283	  0.135994	
  0.622710	  0.064661	  0.118282	  0.194347	
  0.212544	  0.263618	  0.304501	  0.219338	
  0.148975	  0.204780	  0.392454	  0.253791	
  0.097173	  0.332161	  0.509766	  0.060900	
  0.010554	  0.006915	  0.000121	  0.982410	
  0.010797	  0.064661	  0.924542	  0.000000	
  0.853209	  0.119981	  0.017833	  0.008977	
  0.004974	  0.987868	  0.000000	  0.007158	
  0.078127	  0.869829	  0.000000	  0.052044	
  0.021109	  0.310930	  0.011646	  0.656315	

MOTIF M1345_1.01 Esrra

letter-probability matrix: alength= 4 w= 9 nsites= 20 E= 0
  0.320467	  0.123938	  0.259766	  0.295829	
  0.027818	  0.220453	  0.019800	  0.731929	
  0.141231	  0.077509	  0.773091	  0.008169	
  0.746477	  0.122164	  0.007967	  0.123392	
  0.009680	  0.972658	  0.003222	  0.014440	
  0.070721	  0.896716	  0.000467	  0.032096	
  0.006845	  0.100835	  0.026669	  0.865651	
  0.080336	  0.189847	  0.026212	  0.703605	
  0.107495	  0.246520	  0.435914	  0.210071	

MOTIF M5826_1.01 Esrra

letter-probability matrix: alength= 4 w= 17 nsites= 20 E= 0
  0.000000	  0.072976	  0.023945	  0.903079	
  0.125249	  0.003976	  0.870775	  0.000000	
  0.992357	  0.000000	  0.001274	  0.006369	
  0.000000	  0.993220	  0.000000	  0.006780	
  0.003398	  0.996602	  0.000000	  0.000000	
  0.000000	  0.006386	  0.000000	  0.993614	
  0.000000	  0.000000	  0.000000	  1.000000	
  0.000000	  0.066332	  0.712562	  0.221106	
  0.833872	  0.022654	  0.138080	  0.005394	
  0.427340	  0.449507	  0.118227	  0.004926	
  0.000000	  0.127353	  0.000000	  0.872647	
  0.330364	  0.036437	  0.633199	  0.000000	
  0.825447	  0.006309	  0.000000	  0.168244	
  0.020666	  0.975890	  0.003444	  0.000000	
  0.002315	  0.997685	  0.000000	  0.000000	
  0.000000	  0.033201	  0.000000	  0.966799	
  0.409387	  0.301173	  0.000000	  0.289439	

MOTIF M5827_1.01 Esrra

letter-probability matrix: alength= 4 w= 11 nsites= 20 E= 0
  0.760368	  0.011521	  0.073314	  0.154797	
  0.000394	  0.057723	  0.001182	  0.940701	
  0.008353	  0.041965	  0.949682	  0.000000	
  0.985755	  0.010735	  0.002271	  0.001239	
  0.000628	  0.998954	  0.000418	  0.000000	
  0.001880	  0.997284	  0.000627	  0.000209	
  0.000000	  0.000837	  0.000000	  0.999163	
  0.000000	  0.000837	  0.000000	  0.999163	
  0.000767	  0.077454	  0.915452	  0.006327	
  0.900603	  0.010751	  0.063938	  0.024708	
  0.676058	  0.209826	  0.098542	  0.015574	

MOTIF M1344_1.01 Esrrb

letter-probability matrix: alength= 4 w= 10 nsites= 20 E= 0
  0.409877	  0.130088	  0.213954	  0.246082	
  0.019979	  0.260988	  0.007599	  0.711434	
  0.175954	  0.040842	  0.750741	  0.032463	
  0.838252	  0.037541	  0.000000	  0.124207	
  0.027786	  0.955880	  0.000003	  0.016331	
  0.193757	  0.759825	  0.021184	  0.025234	
  0.014688	  0.015887	  0.014885	  0.954540	
  0.045712	  0.063720	  0.005305	  0.885263	
  0.058007	  0.262303	  0.525613	  0.154077	
  0.441026	  0.240716	  0.141861	  0.176398	

MOTIF M1828_1.01 Esrrb

letter-probability matrix: alength= 4 w= 12 nsites= 20 E= 0
  0.007117	  0.035040	  0.005749	  0.952094	
  0.023256	  0.045691	  0.928591	  0.002462	
  0.872608	  0.066430	  0.011755	  0.049207	
  0.004370	  0.989347	  0.003005	  0.003278	
  0.007921	  0.982519	  0.000546	  0.009014	
  0.001640	  0.016402	  0.000547	  0.981411	
  0.007389	  0.067871	  0.008758	  0.915982	
  0.013988	  0.172792	  0.727647	  0.085573	
  0.467454	  0.123318	  0.337819	  0.071409	
  0.222069	  0.333517	  0.333517	  0.110897	
  0.211645	  0.373068	  0.229581	  0.185706	
  0.213950	  0.272350	  0.221699	  0.292001	

MOTIF M5945_1.01 Esrrb

letter-probability matrix: alength= 4 w= 15 nsites= 20 E= 0
  0.265000	  0.245000	  0.380000	  0.110000	
  0.140000	  0.280000	  0.415000	  0.165000	
  0.225000	  0.220000	  0.400000	  0.155000	
  0.015000	  0.020000	  0.020000	  0.945000	
  0.000000	  0.065000	  0.935000	  0.000000	
  0.870000	  0.045000	  0.035000	  0.050000	
  0.005000	  0.995000	  0.000000	  0.000000	
  0.000000	  1.000000	  0.000000	  0.000000	
  0.000000	  0.015000	  0.000000	  0.985000	
  0.000000	  0.050000	  0.000000	  0.950000	
  0.000000	  0.130000	  0.705000	  0.165000	
  0.550000	  0.115000	  0.240000	  0.095000	
  0.305000	  0.355000	  0.220000	  0.120000	
  0.205000	  0.470000	  0.135000	  0.190000	
  0.205000	  0.245000	  0.185000	  0.365000	

MOTIF M1347_1.01 Esrrg

letter-probability matrix: alength= 4 w= 8 nsites= 20 E= 0
  0.018349	  0.220183	  0.009174	  0.752294	
  0.101449	  0.036232	  0.855073	  0.007246	
  0.746479	  0.105634	  0.007042	  0.140845	
  0.007042	  0.978874	  0.007042	  0.007042	
  0.056338	  0.915493	  0.007042	  0.021127	
  0.007194	  0.093525	  0.007194	  0.892087	
  0.059322	  0.135593	  0.008475	  0.796610	
  0.080000	  0.226667	  0.506666	  0.186667	

MOTIF M0861_1.01 Esx1

letter-probability matrix: alength= 4 w= 8 nsites= 20 E= 0
  0.304614	  0.223418	  0.292670	  0.179297	
  0.117074	  0.396553	  0.109159	  0.377213	
  0.077200	  0.160196	  0.022792	  0.739812	
  0.820658	  0.043821	  0.081460	  0.054061	
  0.990440	  0.001375	  0.006877	  0.001308	
  0.026666	  0.029767	  0.015232	  0.928335	
  0.152387	  0.122294	  0.075673	  0.649646	
  0.599624	  0.071258	  0.189863	  0.139255	

MOTIF M0631_1.01 Ets1

letter-probability matrix: alength= 4 w= 10 nsites= 20 E= 0
  0.278377	  0.232520	  0.251886	  0.237217	
  0.400904	  0.166288	  0.271435	  0.161373	
  0.188699	  0.487920	  0.235133	  0.088248	
  0.287618	  0.608886	  0.097674	  0.005822	
  0.029886	  0.000000	  0.970106	  0.000008	
  0.013770	  0.000215	  0.975074	  0.010941	
  0.969811	  0.004841	  0.011788	  0.013560	
  0.548525	  0.095319	  0.026769	  0.329387	
  0.376063	  0.090900	  0.473312	  0.059725	
  0.144105	  0.281615	  0.119169	  0.455111	

MOTIF M1792_1.01 Ets1

letter-probability matrix: alength= 4 w= 15 nsites= 20 E= 0
  0.268737	  0.252677	  0.336724	  0.141863	
  0.380621	  0.165418	  0.290150	  0.163812	
  0.324946	  0.233940	  0.362955	  0.078159	
  0.622055	  0.033191	  0.309957	  0.034797	
  0.062634	  0.761242	  0.176124	  0.000000	
  0.916488	  0.083512	  0.000000	  0.000000	
  0.000000	  0.000000	  1.000000	  0.000000	
  0.000000	  0.000000	  1.000000	  0.000000	
  1.000000	  0.000000	  0.000000	  0.000000	
  0.823876	  0.000000	  0.000000	  0.176124	
  0.191113	  0.002141	  0.806746	  0.000000	
  0.064775	  0.241435	  0.062634	  0.631156	
  0.227516	  0.100107	  0.531585	  0.140792	
  0.170771	  0.130621	  0.620985	  0.077623	
  0.186831	  0.224839	  0.357602	  0.230728	

MOTIF M0614_1.01 Etv1

letter-probability matrix: alength= 4 w= 10 nsites= 20 E= 0
  0.259502	  0.251832	  0.278318	  0.210348	
  0.409997	  0.140632	  0.261426	  0.187945	
  0.135358	  0.582845	  0.206010	  0.075787	
  0.163979	  0.772583	  0.035507	  0.027931	
  0.039875	  0.037930	  0.876328	  0.045867	
  0.047517	  0.012821	  0.916991	  0.022671	
  0.910702	  0.016848	  0.052679	  0.019771	
  0.580099	  0.084200	  0.041813	  0.293888	
  0.279024	  0.153131	  0.498347	  0.069498	
  0.147561	  0.282659	  0.122027	  0.447753	

MOTIF M5240_1.01 Etv2

letter-probability matrix: alength= 4 w= 11 nsites= 20 E= 0
  0.537693	  0.113987	  0.180745	  0.167575	
  0.968903	  0.008183	  0.018822	  0.004092	
  0.042222	  0.877037	  0.080741	  0.000000	
  0.089025	  0.908673	  0.002302	  0.000000	
  0.000000	  0.000000	  1.000000	  0.000000	
  0.000000	  0.000000	  1.000000	  0.000000	
  1.000000	  0.000000	  0.000000	  0.000000	
  0.891566	  0.000753	  0.000000	  0.107681	
  0.713924	  0.001688	  0.284388	  0.000000	
  0.010539	  0.257611	  0.038642	  0.693208	
  0.471111	  0.102222	  0.280000	  0.146667	

MOTIF M0613_1.01 Etv3

letter-probability matrix: alength= 4 w= 10 nsites= 20 E= 0
  0.313334	  0.205875	  0.241597	  0.239193	
  0.387641	  0.160787	  0.247171	  0.204400	
  0.197818	  0.349795	  0.246496	  0.205891	
  0.265919	  0.499293	  0.148888	  0.085901	
  0.048518	  0.002724	  0.908635	  0.040123	
  0.060566	  0.022505	  0.883356	  0.033573	
  0.952353	  0.001933	  0.000612	  0.045102	
  0.571191	  0.089812	  0.022370	  0.316627	
  0.381171	  0.136081	  0.408809	  0.073940	
  0.173410	  0.277455	  0.131061	  0.418074	

MOTIF M0624_1.01 Etv4

letter-probability matrix: alength= 4 w= 10 nsites= 20 E= 0
  0.261603	  0.241490	  0.280572	  0.216335	
  0.446052	  0.120354	  0.267852	  0.165742	
  0.103040	  0.655313	  0.180388	  0.061259	
  0.133099	  0.838059	  0.023362	  0.005480	
  0.000937	  0.000046	  0.996869	  0.002148	
  0.001110	  0.001655	  0.996211	  0.001024	
  0.967825	  0.006720	  0.009254	  0.016201	
  0.666747	  0.047107	  0.028287	  0.257859	
  0.287380	  0.110036	  0.556021	  0.046563	
  0.109809	  0.281109	  0.091720	  0.517362	

MOTIF M0622_1.01 ENSMUSG00000044690

letter-probability matrix: alength= 4 w= 9 nsites= 20 E= 0
  0.459522	  0.123988	  0.257286	  0.159204	
  0.115659	  0.639476	  0.181390	  0.063475	
  0.147216	  0.822129	  0.025839	  0.004816	
  0.000821	  0.001213	  0.995523	  0.002443	
  0.001119	  0.001200	  0.994484	  0.003197	
  0.964412	  0.005880	  0.009792	  0.019916	
  0.635432	  0.057645	  0.032600	  0.274323	
  0.279102	  0.122925	  0.545433	  0.052540	
  0.125096	  0.281205	  0.101401	  0.492298	

MOTIF M0629_1.01 Etv6

letter-probability matrix: alength= 4 w= 10 nsites= 20 E= 0
  0.334466	  0.166091	  0.231027	  0.268415	
  0.310818	  0.221231	  0.244498	  0.223454	
  0.180155	  0.373837	  0.297026	  0.148981	
  0.268613	  0.504349	  0.144499	  0.082539	
  0.017254	  0.001160	  0.970694	  0.010892	
  0.032848	  0.025582	  0.917718	  0.023852	
  0.926227	  0.024560	  0.019514	  0.029699	
  0.879574	  0.038453	  0.015324	  0.066649	
  0.369584	  0.085831	  0.519245	  0.025340	
  0.142210	  0.259123	  0.082048	  0.516619	

MOTIF M0828_1.01 Evx1

letter-probability matrix: alength= 4 w= 9 nsites= 20 E= 0
  0.219460	  0.327396	  0.179679	  0.273464	
  0.088570	  0.053186	  0.000936	  0.857308	
  0.857068	  0.032574	  0.099835	  0.010523	
  0.954621	  0.009692	  0.000478	  0.035209	
  0.041206	  0.128843	  0.065930	  0.764021	
  0.111328	  0.194900	  0.327826	  0.365946	
  0.451704	  0.092114	  0.302786	  0.153397	
  0.201062	  0.302963	  0.282481	  0.213494	
  0.202149	  0.292657	  0.221186	  0.284008	

MOTIF M0826_1.01 Evx2

letter-probability matrix: alength= 4 w= 8 nsites= 20 E= 0
  0.235698	  0.265748	  0.314993	  0.183561	
  0.194613	  0.361771	  0.230676	  0.212940	
  0.142042	  0.092400	  0.025949	  0.739609	
  0.699379	  0.079059	  0.175949	  0.045613	
  0.870945	  0.043362	  0.006683	  0.079010	
  0.058490	  0.192260	  0.064641	  0.684609	
  0.137513	  0.209290	  0.328232	  0.324966	
  0.380775	  0.133247	  0.314885	  0.171093	

MOTIF M4790_1.01 Ferd3l

letter-probability matrix: alength= 4 w= 10 nsites= 20 E= 0
  0.052632	  0.000000	  0.789473	  0.157895	
  0.105263	  0.105263	  0.210526	  0.578948	
  0.421053	  0.210526	  0.368421	  0.000000	
  0.736842	  0.000000	  0.105263	  0.157895	
  0.000000	  1.000000	  0.000000	  0.000000	
  0.947368	  0.000000	  0.052632	  0.000000	
  0.000000	  0.052632	  0.789473	  0.157895	
  0.263158	  0.421053	  0.263158	  0.052632	
  0.000000	  0.052632	  0.000000	  0.947368	
  0.000000	  0.000000	  0.894737	  0.105263	

MOTIF M5248_1.01 Fev

letter-probability matrix: alength= 4 w= 10 nsites= 20 E= 0
  0.658580	  0.052149	  0.141274	  0.147997	
  0.124267	  0.773226	  0.076587	  0.025920	
  0.077555	  0.915624	  0.006442	  0.000379	
  0.001790	  0.000000	  0.997935	  0.000275	
  0.000275	  0.000138	  0.998348	  0.001239	
  0.995605	  0.001511	  0.000412	  0.002472	
  0.754711	  0.016033	  0.000625	  0.228631	
  0.300952	  0.033197	  0.657506	  0.008345	
  0.043796	  0.179621	  0.061551	  0.715032	
  0.294426	  0.187362	  0.311396	  0.206816	

MOTIF M4659_1.01 Fezf1

letter-probability matrix: alength= 4 w= 11 nsites= 20 E= 0
  0.105263	  0.000000	  0.684211	  0.210526	
  0.263158	  0.105263	  0.105263	  0.526316	
  0.000000	  0.052632	  0.105263	  0.842105	
  0.052632	  0.000000	  0.947368	  0.000000	
  0.000000	  0.631579	  0.157895	  0.210526	
  0.000000	  0.157895	  0.421053	  0.421053	
  0.000000	  0.947368	  0.000000	  0.052632	
  0.526316	  0.000000	  0.000000	  0.473684	
  0.000000	  0.052632	  0.052632	  0.894736	
  0.000000	  0.000000	  0.000000	  1.000000	
  0.000000	  0.000000	  0.000000	  1.000000	

MOTIF M0200_1.01 Figla

letter-probability matrix: alength= 4 w= 9 nsites= 20 E= 0
  0.353836	  0.206197	  0.167140	  0.272826	
  0.296844	  0.308958	  0.217719	  0.176480	
  0.044767	  0.881371	  0.014034	  0.059828	
  0.976757	  0.000006	  0.022070	  0.001167	
  0.010832	  0.627999	  0.314989	  0.046180	
  0.022579	  0.570799	  0.398232	  0.008390	
  0.008690	  0.040133	  0.033188	  0.917989	
  0.000039	  0.000150	  0.986427	  0.013384	
  0.174826	  0.193213	  0.381378	  0.250583	

MOTIF M0623_1.01 Fli1

letter-probability matrix: alength= 4 w= 10 nsites= 20 E= 0
  0.285712	  0.231594	  0.253404	  0.229290	
  0.408828	  0.148903	  0.252976	  0.189293	
  0.179923	  0.493996	  0.209040	  0.117041	
  0.256626	  0.637542	  0.087149	  0.018683	
  0.006067	  0.001108	  0.985189	  0.007636	
  0.009552	  0.003807	  0.979202	  0.007439	
  0.918134	  0.015065	  0.025851	  0.040950	
  0.621584	  0.076117	  0.031258	  0.271041	
  0.366912	  0.123362	  0.434903	  0.074823	
  0.146891	  0.292860	  0.127701	  0.432548	

MOTIF M6047_1.01 Fosb

letter-probability matrix: alength= 4 w= 10 nsites= 20 E= 0
  0.148148	  0.234568	  0.407407	  0.209877	
  0.555555	  0.049383	  0.345679	  0.049383	
  0.000000	  0.061728	  0.000000	  0.938272	
  0.000000	  0.049383	  0.845679	  0.104938	
  0.845679	  0.000000	  0.043210	  0.111111	
  0.049383	  0.049383	  0.759259	  0.141975	
  0.061728	  0.000000	  0.000000	  0.938272	
  0.209877	  0.746913	  0.000000	  0.043210	
  0.956790	  0.000000	  0.000000	  0.043210	
  0.000000	  0.049383	  0.697531	  0.253086	

MOTIF M0289_1.01 Fosl1

letter-probability matrix: alength= 4 w= 11 nsites= 20 E= 0
  0.270758	  0.146991	  0.254412	  0.327839	
  0.017708	  0.091913	  0.261855	  0.628524	
  0.398426	  0.017708	  0.566158	  0.017708	
  0.486494	  0.513290	  0.000108	  0.000108	
  0.000108	  0.000108	  0.999676	  0.000108	
  0.000108	  0.000108	  0.000108	  0.999676	
  0.062474	  0.937310	  0.000108	  0.000108	
  0.999676	  0.000108	  0.000108	  0.000108	
  0.103117	  0.183423	  0.103117	  0.610343	
  0.232400	  0.302800	  0.232400	  0.232400	
  0.302800	  0.232400	  0.232400	  0.232400	

MOTIF M0294_1.01 Fosl2

letter-probability matrix: alength= 4 w= 8 nsites= 20 E= 0
  0.420693	  0.053046	  0.368172	  0.158088	
  0.250000	  0.606633	  0.000357	  0.143010	
  0.000294	  0.000294	  0.999118	  0.000294	
  0.029671	  0.000294	  0.000294	  0.969741	
  0.000294	  0.999118	  0.000294	  0.000294	
  0.969741	  0.000294	  0.029671	  0.000294	
  0.000322	  0.032539	  0.000322	  0.966817	
  0.130642	  0.694879	  0.130642	  0.043837	

MOTIF M2148_1.01 Fos

letter-probability matrix: alength= 4 w= 11 nsites= 20 E= 0
  0.268030	  0.024221	  0.329501	  0.378249	
  0.254286	  0.346204	  0.368792	  0.030718	
  0.000000	  0.000000	  0.000000	  1.000000	
  0.000000	  0.000000	  0.922166	  0.077834	
  1.000000	  0.000000	  0.000000	  0.000000	
  0.033950	  0.478943	  0.381208	  0.105899	
  0.000000	  0.000000	  0.000000	  1.000000	
  0.000000	  1.000000	  0.000000	  0.000000	
  1.000000	  0.000000	  0.000000	  0.000000	
  0.008777	  0.198088	  0.052320	  0.740815	
  0.136277	  0.280174	  0.268642	  0.314907	

MOTIF M1835_1.01 Foxa1

letter-probability matrix: alength= 4 w= 15 nsites= 20 E= 0
  0.235505	  0.427799	  0.118275	  0.218421	
  0.510814	  0.002863	  0.000045	  0.486278	
  0.567657	  0.063250	  0.331516	  0.037577	
  0.461650	  0.000000	  0.120638	  0.417712	
  0.065976	  0.000000	  0.934024	  0.000000	
  0.000000	  0.170665	  0.000000	  0.829335	
  0.870093	  0.129907	  0.000000	  0.000000	
  0.941294	  0.058706	  0.000000	  0.000000	
  1.000000	  0.000000	  0.000000	  0.000000	
  0.000000	  0.732688	  0.000000	  0.267312	
  0.996274	  0.000545	  0.000000	  0.003181	
  0.314204	  0.165440	  0.196156	  0.324200	
  0.230553	  0.241458	  0.388859	  0.139131	
  0.262041	  0.214967	  0.311296	  0.211696	
  0.396628	  0.187386	  0.219329	  0.196656	

MOTIF M0653_1.01 Foxa2

letter-probability matrix: alength= 4 w= 8 nsites= 20 E= 0
  0.160144	  0.000399	  0.839058	  0.000399	
  0.000322	  0.032539	  0.000322	  0.966817	
  0.878026	  0.121368	  0.000303	  0.000303	
  0.968825	  0.030569	  0.000303	  0.000303	
  0.999091	  0.000303	  0.000303	  0.000303	
  0.000303	  0.635895	  0.000303	  0.363499	
  0.999091	  0.000303	  0.000303	  0.000303	
  0.630778	  0.105567	  0.105567	  0.158088	

MOTIF M1749_1.01 Foxa2

letter-probability matrix: alength= 4 w= 12 nsites= 20 E= 0
  0.235367	  0.361146	  0.242839	  0.160648	
  0.173697	  0.598015	  0.065757	  0.162531	
  0.446097	  0.029740	  0.007435	  0.516728	
  0.538937	  0.071693	  0.327565	  0.061805	
  0.483313	  0.003708	  0.095179	  0.417800	
  0.100000	  0.002469	  0.895062	  0.002469	
  0.003704	  0.082716	  0.004938	  0.908642	
  0.781751	  0.215783	  0.001233	  0.001233	
  0.950557	  0.044499	  0.003708	  0.001236	
  0.996292	  0.001236	  0.001236	  0.001236	
  0.003708	  0.719407	  0.003708	  0.273177	
  0.996286	  0.001238	  0.001238	  0.001238	

MOTIF M0661_1.01 Foxb1

letter-probability matrix: alength= 4 w= 10 nsites= 20 E= 0
  0.329842	  0.082156	  0.060257	  0.527745	
  0.520070	  0.108198	  0.255689	  0.116043	
  0.283345	  0.081995	  0.128595	  0.506065	
  0.209230	  0.033229	  0.701648	  0.055893	
  0.071321	  0.155585	  0.032694	  0.740400	
  0.638753	  0.232646	  0.070072	  0.058529	
  0.729555	  0.133278	  0.066184	  0.070983	
  0.865458	  0.036352	  0.043959	  0.054231	
  0.059316	  0.519509	  0.058726	  0.362449	
  0.777489	  0.053307	  0.067092	  0.102112	

MOTIF M0658_1.01 Foxc1

letter-probability matrix: alength= 4 w= 10 nsites= 20 E= 0
  0.351977	  0.145994	  0.093090	  0.408939	
  0.430155	  0.146079	  0.255736	  0.168030	
  0.278189	  0.199996	  0.208158	  0.313657	
  0.359617	  0.095110	  0.461757	  0.083516	
  0.198979	  0.180044	  0.080094	  0.540883	
  0.531072	  0.271754	  0.087786	  0.109388	
  0.713787	  0.108917	  0.076753	  0.100543	
  0.717547	  0.081113	  0.105197	  0.096143	
  0.093915	  0.556901	  0.052583	  0.296601	
  0.697500	  0.074255	  0.098249	  0.129996	

MOTIF M5828_1.01 Foxc1

letter-probability matrix: alength= 4 w= 11 nsites= 20 E= 0
  0.302211	  0.024980	  0.651924	  0.020885	
  0.098133	  0.088000	  0.016000	  0.797867	
  0.880629	  0.100786	  0.005004	  0.013581	
  0.962794	  0.022779	  0.004556	  0.009871	
  0.980568	  0.000747	  0.018685	  0.000000	
  0.001983	  0.415069	  0.000661	  0.582287	
  0.995410	  0.001530	  0.000765	  0.002295	
  0.998467	  0.000000	  0.000000	  0.001533	
  0.949604	  0.017999	  0.018718	  0.013679	
  0.026022	  0.828377	  0.009294	  0.136307	
  0.945196	  0.021352	  0.028470	  0.004982	

MOTIF M5829_1.01 Foxc1

letter-probability matrix: alength= 4 w= 7 nsites= 20 E= 0
  0.598010	  0.014925	  0.387065	  0.000000	
  0.038786	  0.126476	  0.000000	  0.834738	
  0.814144	  0.160362	  0.021382	  0.004112	
  0.908257	  0.019266	  0.037615	  0.034862	
  0.976332	  0.005917	  0.000000	  0.017751	
  0.007028	  0.768072	  0.000000	  0.224900	
  0.993976	  0.000000	  0.006024	  0.000000	

MOTIF M0656_1.01 Foxs1

letter-probability matrix: alength= 4 w= 10 nsites= 20 E= 0
  0.359371	  0.149061	  0.090410	  0.401158	
  0.421728	  0.136232	  0.263581	  0.178459	
  0.287711	  0.194796	  0.208921	  0.308572	
  0.387293	  0.104499	  0.432326	  0.075882	
  0.213252	  0.166081	  0.058118	  0.562549	
  0.555669	  0.284341	  0.048919	  0.111071	
  0.768443	  0.096967	  0.051130	  0.083460	
  0.771860	  0.058487	  0.089910	  0.079743	
  0.062825	  0.561351	  0.051953	  0.323871	
  0.748483	  0.072099	  0.068583	  0.110835	

MOTIF M3166_1.01 Foxd1

letter-probability matrix: alength= 4 w= 16 nsites= 20 E= 0
  0.000000	  0.700000	  0.300000	  0.000000	
  0.100000	  0.300000	  0.000000	  0.600000	
  0.400000	  0.000000	  0.000000	  0.600000	
  0.750000	  0.000000	  0.250000	  0.000000	
  0.550000	  0.000000	  0.150000	  0.300000	
  0.050000	  0.000000	  0.950000	  0.000000	
  0.000000	  0.000000	  0.000000	  1.000000	
  0.950000	  0.050000	  0.000000	  0.000000	
  1.000000	  0.000000	  0.000000	  0.000000	
  1.000000	  0.000000	  0.000000	  0.000000	
  0.000000	  1.000000	  0.000000	  0.000000	
  1.000000	  0.000000	  0.000000	  0.000000	
  0.350000	  0.100000	  0.200000	  0.350000	
  0.350000	  0.150000	  0.050000	  0.450000	
  0.200000	  0.200000	  0.550000	  0.050000	
  0.150000	  0.300000	  0.400000	  0.150000	

MOTIF M1743_1.01 Foxe1

letter-probability matrix: alength= 4 w= 12 nsites= 20 E= 0
  0.744681	  0.000000	  0.255319	  0.000000	
  0.851064	  0.085106	  0.042553	  0.021277	
  0.723404	  0.000000	  0.148936	  0.127660	
  0.255319	  0.446809	  0.000000	  0.297872	
  0.680851	  0.212766	  0.000000	  0.106383	
  0.978723	  0.000000	  0.000000	  0.021277	
  1.000000	  0.000000	  0.000000	  0.000000	
  0.021277	  0.723404	  0.000000	  0.255319	
  0.893617	  0.000000	  0.085106	  0.021277	
  0.468085	  0.000000	  0.021277	  0.510638	
  0.319149	  0.000000	  0.042553	  0.638298	
  0.148936	  0.553191	  0.063830	  0.234043	

MOTIF M1733_1.01 Foxd2

letter-probability matrix: alength= 4 w= 8 nsites= 20 E= 0
  0.050000	  0.050000	  0.850000	  0.050000	
  0.000000	  0.000000	  0.000000	  1.000000	
  0.950000	  0.050000	  0.000000	  0.000000	
  1.000000	  0.000000	  0.000000	  0.000000	
  0.900000	  0.050000	  0.050000	  0.000000	
  0.050000	  0.900000	  0.000000	  0.050000	
  1.000000	  0.000000	  0.000000	  0.000000	
  0.350000	  0.100000	  0.150000	  0.400000	

MOTIF M1732_1.01 Foxf1a

letter-probability matrix: alength= 4 w= 14 nsites= 20 E= 0
  0.037037	  0.370370	  0.259259	  0.333333	
  0.370370	  0.259259	  0.185185	  0.185185	
  0.629630	  0.148148	  0.074074	  0.148148	
  0.464286	  0.178571	  0.178571	  0.178571	
  0.136364	  0.500000	  0.363636	  0.000000	
  0.259259	  0.000000	  0.740741	  0.000000	
  0.000000	  0.000000	  0.000000	  1.000000	
  1.000000	  0.000000	  0.000000	  0.000000	
  1.000000	  0.000000	  0.000000	  0.000000	
  1.000000	  0.000000	  0.000000	  0.000000	
  0.000000	  0.925926	  0.000000	  0.074074	
  1.000000	  0.000000	  0.000000	  0.000000	
  0.592593	  0.148148	  0.074074	  0.185185	
  0.259259	  0.148148	  0.222222	  0.370370	

MOTIF M0647_1.01 Foxg1

letter-probability matrix: alength= 4 w= 10 nsites= 20 E= 0
  0.304424	  0.223279	  0.262020	  0.210276	
  0.213777	  0.233909	  0.245902	  0.306412	
  0.293934	  0.159709	  0.385043	  0.161314	
  0.246234	  0.175262	  0.129837	  0.448667	
  0.528194	  0.286995	  0.062145	  0.122666	
  0.598966	  0.187767	  0.067034	  0.146233	
  0.718961	  0.066540	  0.146615	  0.067884	
  0.033458	  0.590091	  0.077500	  0.298951	
  0.671272	  0.049858	  0.121410	  0.157460	
  0.326891	  0.210530	  0.210530	  0.252050	

MOTIF M5830_1.01 Foxg1

letter-probability matrix: alength= 4 w= 17 nsites= 20 E= 0
  0.839337	  0.007433	  0.151229	  0.002001	
  0.000000	  0.019010	  0.001462	  0.979528	
  1.000000	  0.000000	  0.000000	  0.000000	
  0.997645	  0.000000	  0.002355	  0.000000	
  0.997551	  0.000000	  0.000000	  0.002449	
  0.000960	  0.984881	  0.000000	  0.014159	
  1.000000	  0.000000	  0.000000	  0.000000	
  0.764045	  0.000000	  0.000000	  0.235955	
  0.290984	  0.175637	  0.520716	  0.012663	
  0.035672	  0.031556	  0.025872	  0.906900	
  0.140009	  0.000000	  0.859991	  0.000000	
  0.000000	  0.001293	  0.000000	  0.998707	
  0.646897	  0.353103	  0.000000	  0.000000	
  1.000000	  0.000000	  0.000000	  0.000000	
  0.998087	  0.001913	  0.000000	  0.000000	
  0.000000	  0.982892	  0.000000	  0.017108	
  0.996098	  0.001951	  0.001951	  0.000000	

MOTIF M5831_1.01 Foxg1

letter-probability matrix: alength= 4 w= 12 nsites= 20 E= 0
  0.272727	  0.601010	  0.101010	  0.025253	
  0.223684	  0.543860	  0.035088	  0.197368	
  0.000000	  0.000000	  0.992780	  0.007220	
  0.000000	  0.003521	  0.985916	  0.010563	
  0.918750	  0.000000	  0.000000	  0.081250	
  0.037815	  0.924370	  0.008403	  0.029412	
  0.944785	  0.042945	  0.012270	  0.000000	
  0.000000	  0.986487	  0.000000	  0.013513	
  0.846153	  0.065934	  0.049451	  0.038462	
  0.766666	  0.127778	  0.077778	  0.027778	
  0.043478	  0.021739	  0.061594	  0.873189	
  0.024490	  0.718367	  0.061225	  0.195918	

MOTIF M5832_1.01 Foxg1

letter-probability matrix: alength= 4 w= 7 nsites= 20 E= 0
  0.220252	  0.000000	  0.777532	  0.002216	
  0.054655	  0.043847	  0.016826	  0.884672	
  0.898242	  0.101758	  0.000000	  0.000000	
  0.991466	  0.007846	  0.000688	  0.000000	
  1.000000	  0.000000	  0.000000	  0.000000	
  0.008227	  0.820924	  0.004114	  0.166735	
  0.995577	  0.000000	  0.004423	  0.000000	

MOTIF M2151_1.01 Foxh1

letter-probability matrix: alength= 4 w= 11 nsites= 20 E= 0
  0.114359	  0.345877	  0.181464	  0.358300	
  0.192181	  0.284131	  0.260261	  0.263427	
  0.118500	  0.397150	  0.384362	  0.099988	
  1.000000	  0.000000	  0.000000	  0.000000	
  0.919133	  0.000000	  0.027889	  0.052978	
  0.000000	  0.000000	  0.000000	  1.000000	
  0.289124	  0.703082	  0.000000	  0.007794	
  0.172208	  0.827792	  0.000000	  0.000000	
  1.000000	  0.000000	  0.000000	  0.000000	
  0.000000	  1.000000	  0.000000	  0.000000	
  0.869322	  0.000000	  0.000000	  0.130678	

MOTIF M1744_1.01 Foxi3

letter-probability matrix: alength= 4 w= 12 nsites= 20 E= 0
  0.774194	  0.129032	  0.032258	  0.064516	
  0.580645	  0.129032	  0.032258	  0.258065	
  0.774194	  0.225806	  0.000000	  0.000000	
  0.000000	  0.516129	  0.000000	  0.483871	
  1.000000	  0.000000	  0.000000	  0.000000	
  1.000000	  0.000000	  0.000000	  0.000000	
  1.000000	  0.000000	  0.000000	  0.000000	
  0.000000	  0.580645	  0.000000	  0.419355	
  1.000000	  0.000000	  0.000000	  0.000000	
  0.258065	  0.258065	  0.129032	  0.354839	
  0.225806	  0.387097	  0.258065	  0.129032	
  0.322581	  0.451613	  0.032258	  0.193548	

MOTIF M0652_1.01 Foxj1

letter-probability matrix: alength= 4 w= 12 nsites= 20 E= 0
  0.394926	  0.201691	  0.201691	  0.201691	
  0.357836	  0.147163	  0.347838	  0.147163	
  0.159006	  0.172368	  0.068783	  0.599843	
  0.841383	  0.113021	  0.022798	  0.022798	
  0.999532	  0.000156	  0.000156	  0.000156	
  0.999532	  0.000156	  0.000156	  0.000156	
  0.000156	  0.999532	  0.000156	  0.000156	
  0.999532	  0.000156	  0.000156	  0.000156	
  0.854605	  0.048465	  0.048465	  0.048465	
  0.691021	  0.102993	  0.102993	  0.102993	
  0.181373	  0.360053	  0.181373	  0.277201	
  0.317926	  0.227358	  0.227358	  0.227358	

MOTIF M0645_1.01 Foxj2

letter-probability matrix: alength= 4 w= 9 nsites= 20 E= 0
  0.337606	  0.151696	  0.424910	  0.085788	
  0.214462	  0.151129	  0.074302	  0.560107	
  0.593218	  0.291652	  0.036436	  0.078694	
  0.697590	  0.152571	  0.033369	  0.116470	
  0.810619	  0.060208	  0.065878	  0.063295	
  0.020715	  0.679160	  0.040079	  0.260046	
  0.798255	  0.049522	  0.065525	  0.086698	
  0.354392	  0.210693	  0.192559	  0.242355	
  0.307967	  0.221405	  0.177681	  0.292947	

MOTIF M0646_1.01 Foxj2

letter-probability matrix: alength= 4 w= 8 nsites= 20 E= 0
  0.461214	  0.000384	  0.538018	  0.000384	
  0.050200	  0.025225	  0.000250	  0.924325	
  0.794959	  0.204587	  0.000227	  0.000227	
  0.977132	  0.000222	  0.000222	  0.022424	
  0.999334	  0.000222	  0.000222	  0.000222	
  0.000227	  0.953906	  0.000227	  0.045640	
  0.999319	  0.000227	  0.000227	  0.000227	
  0.593321	  0.125156	  0.125156	  0.156367	

MOTIF M0650_1.01 Foxj3

letter-probability matrix: alength= 4 w= 10 nsites= 20 E= 0
  0.272342	  0.213287	  0.238265	  0.276106	
  0.383328	  0.071216	  0.521888	  0.023568	
  0.117428	  0.105265	  0.021002	  0.756305	
  0.834939	  0.152266	  0.000007	  0.012788	
  0.908291	  0.059096	  0.002967	  0.029646	
  0.977393	  0.014489	  0.001628	  0.006490	
  0.001282	  0.843633	  0.000000	  0.155085	
  0.965164	  0.012083	  0.006831	  0.015922	
  0.479654	  0.164189	  0.114694	  0.241463	
  0.417043	  0.185221	  0.142285	  0.255451	

MOTIF M0651_1.01 Foxj3

letter-probability matrix: alength= 4 w= 9 nsites= 20 E= 0
  0.285936	  0.209719	  0.382132	  0.122213	
  0.259231	  0.180859	  0.145143	  0.414767	
  0.482799	  0.289919	  0.074411	  0.152872	
  0.584225	  0.181324	  0.065385	  0.169066	
  0.800779	  0.028377	  0.101047	  0.069797	
  0.006674	  0.733800	  0.002741	  0.256785	
  0.711264	  0.065173	  0.101194	  0.122369	
  0.343115	  0.208109	  0.218779	  0.229997	
  0.298983	  0.230531	  0.194491	  0.275996	

MOTIF M5833_1.01 Foxj3

letter-probability matrix: alength= 4 w= 11 nsites= 20 E= 0
  0.782000	  0.029000	  0.156000	  0.033000	
  0.096916	  0.861234	  0.009912	  0.031938	
  0.022472	  0.001248	  0.976280	  0.000000	
  0.001232	  0.000000	  0.963054	  0.035714	
  0.984887	  0.000000	  0.002519	  0.012594	
  0.002538	  0.992386	  0.005076	  0.000000	
  0.997449	  0.000000	  0.000000	  0.002551	
  0.000000	  1.000000	  0.000000	  0.000000	
  0.982412	  0.000000	  0.000000	  0.017588	
  0.959509	  0.001227	  0.000000	  0.039264	
  0.024510	  0.003676	  0.013480	  0.958334	

MOTIF M5834_1.01 Foxj3

letter-probability matrix: alength= 4 w= 14 nsites= 20 E= 0
  0.182578	  0.087979	  0.708363	  0.021080	
  0.080494	  0.083049	  0.034497	  0.801960	
  0.809612	  0.116682	  0.031885	  0.041821	
  0.908652	  0.042375	  0.023852	  0.025121	
  0.940492	  0.017191	  0.027506	  0.014811	
  0.029889	  0.867464	  0.030572	  0.072075	
  0.938759	  0.020944	  0.029693	  0.010604	
  0.556125	  0.016496	  0.408608	  0.018771	
  0.159973	  0.076242	  0.025459	  0.738326	
  0.590918	  0.277950	  0.072223	  0.058909	
  0.871380	  0.072165	  0.030682	  0.025773	
  0.820118	  0.086543	  0.030358	  0.062981	
  0.077357	  0.821596	  0.031426	  0.069621	
  0.919116	  0.005275	  0.036423	  0.039186	

MOTIF M5835_1.01 Foxj3

letter-probability matrix: alength= 4 w= 8 nsites= 20 E= 0
  0.433250	  0.019339	  0.543824	  0.003587	
  0.056432	  0.093133	  0.026309	  0.824126	
  0.895511	  0.096341	  0.007433	  0.000715	
  0.942530	  0.047691	  0.004664	  0.005115	
  0.981667	  0.006581	  0.003604	  0.008148	
  0.000000	  0.907445	  0.000145	  0.092410	
  0.988951	  0.005051	  0.005998	  0.000000	
  0.604264	  0.115258	  0.108410	  0.172068	

MOTIF M5836_1.01 Foxj3

letter-probability matrix: alength= 4 w= 13 nsites= 20 E= 0
  0.311905	  0.020952	  0.658572	  0.008571	
  0.105360	  0.127019	  0.019090	  0.748531	
  0.925556	  0.054017	  0.012256	  0.008171	
  0.975132	  0.016260	  0.004782	  0.003826	
  0.983599	  0.000000	  0.013989	  0.002412	
  0.013746	  0.875859	  0.002577	  0.107818	
  0.918882	  0.000000	  0.081118	  0.000000	
  0.441199	  0.031982	  0.013347	  0.513472	
  0.908119	  0.083131	  0.003889	  0.004861	
  0.960885	  0.019793	  0.003299	  0.016023	
  0.974200	  0.006211	  0.015767	  0.003822	
  0.059305	  0.833947	  0.001636	  0.105112	
  0.977468	  0.000000	  0.014382	  0.008150	

MOTIF M5837_1.01 Foxk1

letter-probability matrix: alength= 4 w= 11 nsites= 20 E= 0
  0.041930	  0.865953	  0.067088	  0.025029	
  0.010229	  0.000259	  0.989081	  0.000431	
  0.000000	  0.004397	  0.986090	  0.009513	
  0.997920	  0.000000	  0.001518	  0.000562	
  0.000000	  0.997708	  0.001003	  0.001289	
  0.997900	  0.000851	  0.001249	  0.000000	
  0.000358	  0.997853	  0.000072	  0.001717	
  0.992331	  0.000000	  0.005397	  0.002272	
  0.996613	  0.000000	  0.001263	  0.002124	
  0.086196	  0.000000	  0.006697	  0.907107	
  0.030255	  0.786682	  0.111691	  0.071372	

MOTIF M5838_1.01 Foxk1

letter-probability matrix: alength= 4 w= 7 nsites= 20 E= 0
  0.363985	  0.000000	  0.617405	  0.018610	
  0.082468	  0.121406	  0.080072	  0.716054	
  0.787094	  0.161984	  0.025022	  0.025900	
  0.853200	  0.039971	  0.042113	  0.064716	
  0.817789	  0.106043	  0.024401	  0.051767	
  0.104992	  0.683308	  0.053354	  0.158346	
  0.937027	  0.000000	  0.021949	  0.041024	

MOTIF M0660_1.01 Foxk1

letter-probability matrix: alength= 4 w= 8 nsites= 20 E= 0
  0.309467	  0.142959	  0.547336	  0.000238	
  0.295052	  0.000164	  0.000164	  0.704620	
  0.619510	  0.295749	  0.000141	  0.084600	
  0.888534	  0.069545	  0.000139	  0.041782	
  0.999583	  0.000139	  0.000139	  0.000139	
  0.000139	  0.957940	  0.000139	  0.041782	
  0.999571	  0.000143	  0.000143	  0.000143	
  0.660068	  0.132164	  0.056750	  0.151018	

MOTIF M0668_1.01 Foxl1

letter-probability matrix: alength= 4 w= 10 nsites= 20 E= 0
  0.366283	  0.166235	  0.164581	  0.302901	
  0.345139	  0.171391	  0.195185	  0.288285	
  0.267836	  0.181340	  0.196443	  0.354381	
  0.346821	  0.108724	  0.419393	  0.125062	
  0.146969	  0.100507	  0.031824	  0.720700	
  0.700016	  0.254959	  0.000720	  0.044305	
  0.906192	  0.053477	  0.000316	  0.040015	
  0.934401	  0.000771	  0.023568	  0.041260	
  0.033048	  0.600627	  0.033381	  0.332944	
  0.853101	  0.047889	  0.045553	  0.053457	

MOTIF M0655_1.01 Foxo1

letter-probability matrix: alength= 4 w= 9 nsites= 20 E= 0
  0.234081	  0.261299	  0.227163	  0.277457	
  0.341007	  0.082426	  0.529484	  0.047083	
  0.228892	  0.082537	  0.040987	  0.647584	
  0.603148	  0.293584	  0.042189	  0.061079	
  0.822332	  0.101712	  0.023386	  0.052570	
  0.886984	  0.024479	  0.041175	  0.047362	
  0.032218	  0.729621	  0.018403	  0.219758	
  0.848511	  0.032573	  0.036360	  0.082556	
  0.363227	  0.215946	  0.191527	  0.229299	

MOTIF M2152_1.01 Foxo1

letter-probability matrix: alength= 4 w= 11 nsites= 20 E= 0
  0.310843	  0.028514	  0.230120	  0.430522	
  0.193976	  0.000000	  0.806024	  0.000000	
  0.185542	  0.000000	  0.063052	  0.751406	
  0.884739	  0.115261	  0.000000	  0.000000	
  1.000000	  0.000000	  0.000000	  0.000000	
  1.000000	  0.000000	  0.000000	  0.000000	
  0.000000	  1.000000	  0.000000	  0.000000	
  1.000000	  0.000000	  0.000000	  0.000000	
  0.316466	  0.083936	  0.564658	  0.034940	
  0.133333	  0.302008	  0.513655	  0.051004	
  0.508835	  0.191968	  0.111245	  0.187952	

MOTIF M0657_1.01 Foxo3

letter-probability matrix: alength= 4 w= 8 nsites= 20 E= 0
  0.346154	  0.076923	  0.557692	  0.019231	
  0.181818	  0.038961	  0.012987	  0.766234	
  0.650603	  0.277108	  0.024096	  0.048193	
  0.916667	  0.035714	  0.011905	  0.035714	
  0.952380	  0.011905	  0.011905	  0.023810	
  0.011905	  0.845238	  0.011905	  0.130952	
  0.964285	  0.011905	  0.011905	  0.011905	
  0.571429	  0.142857	  0.126984	  0.158730	

MOTIF M0654_1.01 Foxo4

letter-probability matrix: alength= 4 w= 10 nsites= 20 E= 0
  0.272830	  0.216772	  0.234827	  0.275572	
  0.236181	  0.268969	  0.233831	  0.261020	
  0.376099	  0.120284	  0.459368	  0.044250	
  0.301361	  0.116549	  0.054506	  0.527584	
  0.541462	  0.362953	  0.011294	  0.084291	
  0.808870	  0.125919	  0.005133	  0.060078	
  0.912414	  0.013411	  0.041517	  0.032658	
  0.002774	  0.692452	  0.002830	  0.301944	
  0.832856	  0.046752	  0.050646	  0.069746	
  0.333275	  0.225646	  0.206225	  0.234855	

MOTIF M0659_1.01 Foxo6

letter-probability matrix: alength= 4 w= 10 nsites= 20 E= 0
  0.257065	  0.230288	  0.239686	  0.272961	
  0.221196	  0.262184	  0.254436	  0.262184	
  0.300293	  0.189570	  0.359516	  0.150620	
  0.274149	  0.169639	  0.143119	  0.413093	
  0.434028	  0.299798	  0.094927	  0.171247	
  0.539248	  0.208549	  0.086503	  0.165700	
  0.654738	  0.054284	  0.174903	  0.116075	
  0.042271	  0.580615	  0.077022	  0.300092	
  0.617317	  0.070484	  0.158441	  0.153758	
  0.310172	  0.220771	  0.227495	  0.241562	

MOTIF M0649_1.01 Foxp1

letter-probability matrix: alength= 4 w= 9 nsites= 20 E= 0
  0.241224	  0.213947	  0.241224	  0.303605	
  0.275666	  0.080575	  0.595374	  0.048385	
  0.127608	  0.106587	  0.046015	  0.719790	
  0.633017	  0.284433	  0.047016	  0.035534	
  0.756360	  0.123781	  0.021510	  0.098349	
  0.835774	  0.039188	  0.066577	  0.058461	
  0.045897	  0.676139	  0.024201	  0.253763	
  0.813942	  0.034532	  0.045690	  0.105836	
  0.401396	  0.197344	  0.189606	  0.211653	

MOTIF M0648_1.01 Foxp2

letter-probability matrix: alength= 4 w= 8 nsites= 20 E= 0
  0.314286	  0.057143	  0.600000	  0.028571	
  0.116279	  0.046512	  0.023256	  0.813953	
  0.790697	  0.162791	  0.023256	  0.023256	
  0.860465	  0.046512	  0.023256	  0.069767	
  0.930232	  0.023256	  0.023256	  0.023256	
  0.023256	  0.790697	  0.023256	  0.162791	
  0.928570	  0.023810	  0.023810	  0.023810	
  0.551724	  0.103448	  0.137931	  0.206897	

MOTIF M0641_1.01 Foxp3

letter-probability matrix: alength= 4 w= 8 nsites= 20 E= 0
  0.294014	  0.000587	  0.704812	  0.000587	
  0.048004	  0.000475	  0.000475	  0.951046	
  0.903518	  0.095532	  0.000475	  0.000475	
  0.951046	  0.000475	  0.000475	  0.048004	
  0.998575	  0.000475	  0.000475	  0.000475	
  0.000475	  0.903518	  0.000475	  0.095532	
  0.998575	  0.000475	  0.000475	  0.000475	
  0.690951	  0.077454	  0.077454	  0.154141	

MOTIF M1742_1.01 Foxq1

letter-probability matrix: alength= 4 w= 11 nsites= 20 E= 0
  0.500000	  0.166667	  0.000000	  0.333333	
  0.722222	  0.222222	  0.055556	  0.000000	
  0.000000	  0.055556	  0.000000	  0.944444	
  1.000000	  0.000000	  0.000000	  0.000000	
  1.000000	  0.000000	  0.000000	  0.000000	
  1.000000	  0.000000	  0.000000	  0.000000	
  0.000000	  1.000000	  0.000000	  0.000000	
  0.833333	  0.000000	  0.000000	  0.166667	
  0.611111	  0.000000	  0.111111	  0.277778	
  0.055556	  0.166667	  0.055556	  0.722221	
  0.388889	  0.166667	  0.222222	  0.222222	

MOTIF M0617_1.01 Gabpa

letter-probability matrix: alength= 4 w= 10 nsites= 20 E= 0
  0.310173	  0.239160	  0.232091	  0.218575	
  0.515469	  0.099990	  0.271802	  0.112739	
  0.100868	  0.708969	  0.159782	  0.030381	
  0.125542	  0.847793	  0.021599	  0.005066	
  0.008511	  0.006180	  0.983770	  0.001539	
  0.001765	  0.005251	  0.990671	  0.002313	
  0.980239	  0.008916	  0.004748	  0.006097	
  0.784085	  0.021000	  0.005390	  0.189525	
  0.330437	  0.069437	  0.572729	  0.027397	
  0.085838	  0.235677	  0.092987	  0.585498	

MOTIF M0618_1.01 Gabpa

letter-probability matrix: alength= 4 w= 9 nsites= 20 E= 0
  0.635514	  0.077048	  0.180266	  0.107172	
  0.154613	  0.646084	  0.165824	  0.033479	
  0.148376	  0.812201	  0.037328	  0.002095	
  0.000563	  0.000345	  0.997693	  0.001399	
  0.009222	  0.004912	  0.984004	  0.001862	
  0.979651	  0.004126	  0.014690	  0.001533	
  0.777163	  0.021024	  0.004330	  0.197483	
  0.378533	  0.050719	  0.553524	  0.017224	
  0.132095	  0.222188	  0.053706	  0.592011	

MOTIF M1761_1.01 Gabpa

letter-probability matrix: alength= 4 w= 11 nsites= 20 E= 0
  0.032356	  0.776542	  0.190091	  0.001011	
  0.070779	  0.924166	  0.004044	  0.001011	
  0.000000	  0.000000	  0.998991	  0.001009	
  0.000000	  0.000000	  1.000000	  0.000000	
  0.997986	  0.001007	  0.001007	  0.000000	
  0.995972	  0.002014	  0.000000	  0.002014	
  0.094758	  0.032258	  0.872984	  0.000000	
  0.056509	  0.263370	  0.037336	  0.642785	
  0.155556	  0.138384	  0.609090	  0.096970	
  0.266667	  0.264646	  0.419192	  0.049495	
  0.235354	  0.360606	  0.226263	  0.177778	

MOTIF M1737_1.01 Gata1

letter-probability matrix: alength= 4 w= 11 nsites= 20 E= 0
  0.523476	  0.089000	  0.282484	  0.105040	
  0.144806	  0.372431	  0.343414	  0.139348	
  0.879365	  0.000000	  0.000000	  0.120635	
  0.000000	  0.000000	  1.000000	  0.000000	
  1.000000	  0.000000	  0.000000	  0.000000	
  0.000000	  0.000000	  0.000000	  1.000000	
  1.000000	  0.000000	  0.000000	  0.000000	
  0.961181	  0.000000	  0.038819	  0.000000	
  0.147536	  0.024339	  0.828125	  0.000000	
  0.459538	  0.155500	  0.356781	  0.028182	
  0.505096	  0.140908	  0.240657	  0.113339	

MOTIF M4465_1.01 Gata2

letter-probability matrix: alength= 4 w= 11 nsites= 20 E= 0
  0.341902	  0.136247	  0.287918	  0.233933	
  0.205656	  0.413882	  0.290488	  0.089974	
  0.622108	  0.000000	  0.000000	  0.377892	
  0.000000	  0.000000	  1.000000	  0.000000	
  1.000000	  0.000000	  0.000000	  0.000000	
  0.000000	  0.000000	  0.000000	  1.000000	
  0.894602	  0.000000	  0.023136	  0.082262	
  0.853471	  0.000000	  0.141388	  0.005141	
  0.167095	  0.241645	  0.506427	  0.084833	
  0.496144	  0.174807	  0.236504	  0.092545	
  0.434447	  0.138817	  0.156812	  0.269923	

MOTIF M0703_1.01 Gata3

letter-probability matrix: alength= 4 w= 10 nsites= 20 E= 0
  0.197619	  0.316190	  0.258874	  0.227316	
  0.223182	  0.190183	  0.132686	  0.453949	
  0.236948	  0.095377	  0.180881	  0.486794	
  0.870777	  0.036212	  0.030247	  0.062764	
  0.046885	  0.001747	  0.009657	  0.941711	
  0.024099	  0.873191	  0.028851	  0.073859	
  0.273121	  0.065360	  0.237440	  0.424078	
  0.247717	  0.268349	  0.255262	  0.228672	
  0.260810	  0.229016	  0.235991	  0.274182	
  0.271295	  0.226604	  0.233506	  0.268595	

MOTIF M0705_1.01 Gata4

letter-probability matrix: alength= 4 w= 9 nsites= 20 E= 0
  0.248650	  0.261399	  0.241301	  0.248650	
  0.392226	  0.219607	  0.070234	  0.317932	
  0.025762	  0.011346	  0.942829	  0.020063	
  0.931183	  0.018110	  0.009175	  0.041532	
  0.020910	  0.020496	  0.005004	  0.953590	
  0.652610	  0.066752	  0.028247	  0.252391	
  0.541666	  0.110460	  0.158325	  0.189549	
  0.196060	  0.286696	  0.350172	  0.167072	
  0.286130	  0.225078	  0.309961	  0.178832	

MOTIF M2154_1.01 Gata4

letter-probability matrix: alength= 4 w= 11 nsites= 20 E= 0
  0.272760	  0.248361	  0.338310	  0.140568	
  0.358339	  0.057174	  0.365623	  0.218864	
  0.206118	  0.342316	  0.451566	  0.000000	
  0.800801	  0.000000	  0.000000	  0.199199	
  0.000000	  0.000000	  1.000000	  0.000000	
  1.000000	  0.000000	  0.000000	  0.000000	
  0.000000	  0.000000	  0.014202	  0.985798	
  1.000000	  0.000000	  0.000000	  0.000000	
  0.967589	  0.000000	  0.032411	  0.000000	
  0.100146	  0.111435	  0.788419	  0.000000	
  0.481792	  0.136198	  0.378369	  0.003642	

MOTIF M0704_1.01 Gata5

letter-probability matrix: alength= 4 w= 9 nsites= 20 E= 0
  0.269704	  0.232136	  0.256550	  0.241610	
  0.223924	  0.265418	  0.268085	  0.242574	
  0.334851	  0.238337	  0.111462	  0.315350	
  0.139815	  0.113332	  0.678798	  0.068055	
  0.741047	  0.046902	  0.102316	  0.109735	
  0.190215	  0.082943	  0.088957	  0.637885	
  0.577501	  0.109805	  0.104450	  0.208244	
  0.492768	  0.132959	  0.175922	  0.198351	
  0.218515	  0.266895	  0.342700	  0.171890	

MOTIF M0702_1.01 Gata6

letter-probability matrix: alength= 4 w= 8 nsites= 20 E= 0
  0.229267	  0.280027	  0.263720	  0.226986	
  0.435295	  0.191718	  0.040692	  0.332295	
  0.004968	  0.003232	  0.985357	  0.006443	
  0.991817	  0.000571	  0.000077	  0.007535	
  0.002971	  0.004567	  0.001257	  0.991205	
  0.755577	  0.020440	  0.011793	  0.212190	
  0.638146	  0.080525	  0.151195	  0.130134	
  0.180992	  0.289586	  0.357256	  0.172165	

MOTIF M0974_1.01 Gbx1

letter-probability matrix: alength= 4 w= 8 nsites= 20 E= 0
  0.241487	  0.243914	  0.322730	  0.191869	
  0.189717	  0.338842	  0.220420	  0.251021	
  0.139342	  0.124828	  0.031720	  0.704110	
  0.786338	  0.055003	  0.097260	  0.061399	
  0.986540	  0.000494	  0.012357	  0.000609	
  0.068011	  0.068694	  0.075163	  0.788132	
  0.129913	  0.199710	  0.153986	  0.516391	
  0.401050	  0.076255	  0.389197	  0.133498	

MOTIF M5839_1.01 Gbx1

letter-probability matrix: alength= 4 w= 10 nsites= 20 E= 0
  0.176900	  0.260556	  0.344092	  0.218453	
  0.134964	  0.324894	  0.211926	  0.328217	
  0.043056	  0.005792	  0.012212	  0.938940	
  0.893071	  0.035700	  0.042746	  0.028483	
  0.998401	  0.001599	  0.000000	  0.000000	
  0.001270	  0.000000	  0.015260	  0.983470	
  0.036928	  0.034869	  0.058510	  0.869693	
  0.426263	  0.010838	  0.516167	  0.046732	
  0.244848	  0.179984	  0.440181	  0.134988	
  0.180625	  0.271141	  0.236259	  0.311976	

MOTIF M0905_1.01 Gbx2

letter-probability matrix: alength= 4 w= 7 nsites= 20 E= 0
  0.198929	  0.327978	  0.255430	  0.217663	
  0.220805	  0.126126	  0.131273	  0.521796	
  0.509991	  0.118438	  0.182070	  0.189501	
  0.706385	  0.038868	  0.107787	  0.146960	
  0.169953	  0.139146	  0.120967	  0.569934	
  0.143686	  0.234541	  0.190115	  0.431657	
  0.324622	  0.125544	  0.396494	  0.153340	

MOTIF M5840_1.01 Gbx2

letter-probability matrix: alength= 4 w= 10 nsites= 20 E= 0
  0.243090	  0.264028	  0.301508	  0.191374	
  0.158886	  0.351476	  0.191124	  0.298514	
  0.036970	  0.000799	  0.007794	  0.954437	
  0.916699	  0.029750	  0.034165	  0.019386	
  1.000000	  0.000000	  0.000000	  0.000000	
  0.025777	  0.000000	  0.034435	  0.939788	
  0.012398	  0.043116	  0.060696	  0.883790	
  0.410520	  0.012063	  0.534111	  0.043306	
  0.173786	  0.291457	  0.375419	  0.159338	
  0.145907	  0.261042	  0.175215	  0.417835	

MOTIF M0728_1.01 Gcm1

letter-probability matrix: alength= 4 w= 9 nsites= 20 E= 0
  0.454860	  0.111051	  0.317345	  0.116745	
  0.013130	  0.977420	  0.003838	  0.005612	
  0.009996	  0.974742	  0.010198	  0.005064	
  0.163509	  0.690122	  0.060152	  0.086217	
  0.115638	  0.198435	  0.523462	  0.162465	
  0.005584	  0.549993	  0.142580	  0.301843	
  0.728632	  0.066100	  0.102634	  0.102634	
  0.081829	  0.203291	  0.183945	  0.530935	
  0.241803	  0.272632	  0.264574	  0.220991	

MOTIF M2155_1.01 Gfi1b

letter-probability matrix: alength= 4 w= 11 nsites= 20 E= 0
  0.638274	  0.248722	  0.059057	  0.053947	
  1.000000	  0.000000	  0.000000	  0.000000	
  0.998864	  0.000000	  0.001136	  0.000000	
  0.000000	  0.191936	  0.015900	  0.792164	
  0.000000	  1.000000	  0.000000	  0.000000	
  0.586599	  0.011925	  0.000000	  0.401476	
  0.034639	  0.745032	  0.220329	  0.000000	
  0.633731	  0.000000	  0.000568	  0.365701	
  0.032368	  0.000568	  0.951732	  0.015332	
  0.080636	  0.754117	  0.043157	  0.122090	
  0.420216	  0.245883	  0.073822	  0.260080	

MOTIF M5939_1.01 Gli3

letter-probability matrix: alength= 4 w= 11 nsites= 20 E= 0
  0.397849	  0.086022	  0.408602	  0.107527	
  0.010753	  0.000000	  0.956989	  0.032258	
  0.645161	  0.172043	  0.182796	  0.000000	
  0.043011	  0.956989	  0.000000	  0.000000	
  0.000000	  1.000000	  0.000000	  0.000000	
  0.924731	  0.010753	  0.021505	  0.043011	
  0.032258	  0.956989	  0.010753	  0.000000	
  0.161290	  0.838710	  0.000000	  0.000000	
  0.010753	  0.967742	  0.000000	  0.021505	
  0.892473	  0.043011	  0.032258	  0.032258	
  0.075269	  0.408602	  0.462366	  0.053763	

MOTIF M5309_1.01 Glis1

letter-probability matrix: alength= 4 w= 16 nsites= 20 E= 0
  0.533201	  0.303510	  0.016477	  0.146812	
  0.000310	  0.004545	  0.890186	  0.104959	
  0.997788	  0.000000	  0.000948	  0.001264	
  0.000000	  0.999584	  0.000416	  0.000000	
  0.000837	  0.998116	  0.000419	  0.000628	
  0.000000	  0.997712	  0.002288	  0.000000	
  0.000622	  0.997928	  0.001036	  0.000414	
  0.000000	  0.998513	  0.000000	  0.001487	
  0.001328	  0.997122	  0.001107	  0.000443	
  0.975683	  0.000432	  0.023022	  0.000863	
  0.000000	  1.000000	  0.000000	  0.000000	
  0.000690	  0.000000	  0.994280	  0.005030	
  0.736538	  0.000512	  0.004093	  0.258857	
  0.408204	  0.192197	  0.000000	  0.399598	
  0.000729	  0.000520	  0.996253	  0.002498	
  0.136378	  0.485996	  0.213877	  0.163749	

MOTIF M0362_1.01 Glis2

letter-probability matrix: alength= 4 w= 11 nsites= 20 E= 0
  0.297787	  0.205271	  0.291670	  0.205271	
  0.122468	  0.122468	  0.516476	  0.238588	
  0.853501	  0.048833	  0.048833	  0.048833	
  0.000178	  0.999466	  0.000178	  0.000178	
  0.000178	  0.999466	  0.000178	  0.000178	
  0.000178	  0.999466	  0.000178	  0.000178	
  0.000178	  0.999466	  0.000178	  0.000178	
  0.000178	  0.634039	  0.000178	  0.365605	
  0.044907	  0.678766	  0.044907	  0.231420	
  0.335713	  0.127710	  0.227261	  0.309315	
  0.201346	  0.300897	  0.201346	  0.296412	

MOTIF M1320_1.01 Gm239

letter-probability matrix: alength= 4 w= 8 nsites= 20 E= 0
  0.009615	  0.009615	  0.009615	  0.971155	
  0.009615	  0.009615	  0.971155	  0.009615	
  0.009615	  0.009615	  0.971155	  0.009615	
  0.009615	  0.009615	  0.009615	  0.971155	
  0.971155	  0.009615	  0.009615	  0.009615	
  0.009615	  0.971155	  0.009615	  0.009615	
  0.009615	  0.971155	  0.009615	  0.009615	
  0.971155	  0.009615	  0.009615	  0.009615	

MOTIF M0941_1.01 Gm4830

letter-probability matrix: alength= 4 w= 9 nsites= 20 E= 0
  0.212647	  0.273045	  0.170654	  0.343654	
  0.185437	  0.042212	  0.035259	  0.737092	
  0.762592	  0.028410	  0.111802	  0.097196	
  0.934207	  0.021321	  0.026303	  0.018169	
  0.053696	  0.031923	  0.233536	  0.680845	
  0.117060	  0.680405	  0.073163	  0.129372	
  0.080827	  0.579586	  0.096768	  0.242819	
  0.201334	  0.335280	  0.224745	  0.238642	
  0.229466	  0.280271	  0.218275	  0.271988	

MOTIF M0638_1.01 Gm4881

letter-probability matrix: alength= 4 w= 10 nsites= 20 E= 0
  0.317910	  0.196718	  0.242686	  0.242686	
  0.410724	  0.145172	  0.244184	  0.199921	
  0.176615	  0.381448	  0.240802	  0.201135	
  0.268249	  0.562233	  0.109062	  0.060456	
  0.055322	  0.002040	  0.909748	  0.032890	
  0.057867	  0.000001	  0.942131	  0.000001	
  0.950314	  0.000003	  0.014981	  0.034702	
  0.635026	  0.051607	  0.007342	  0.306025	
  0.406386	  0.099216	  0.427222	  0.067175	
  0.152880	  0.289934	  0.102479	  0.454707	

MOTIF M0667_1.01 Gm5294

letter-probability matrix: alength= 4 w= 12 nsites= 20 E= 0
  0.324414	  0.225195	  0.225195	  0.225195	
  0.394452	  0.201849	  0.201849	  0.201849	
  0.122778	  0.122778	  0.225799	  0.528645	
  0.432796	  0.048048	  0.471109	  0.048048	
  0.093391	  0.090381	  0.000221	  0.816007	
  0.897352	  0.102206	  0.000221	  0.000221	
  0.999337	  0.000221	  0.000221	  0.000221	
  0.999337	  0.000221	  0.000221	  0.000221	
  0.025025	  0.831755	  0.025025	  0.118195	
  0.854887	  0.048371	  0.048371	  0.048371	
  0.318752	  0.233808	  0.127443	  0.319997	
  0.393482	  0.202173	  0.202173	  0.202173	

MOTIF M0634_1.01 Gm5454

letter-probability matrix: alength= 4 w= 10 nsites= 20 E= 0
  0.273969	  0.224307	  0.302782	  0.198942	
  0.487672	  0.100448	  0.244604	  0.167276	
  0.092545	  0.704648	  0.163645	  0.039162	
  0.101165	  0.886031	  0.012143	  0.000661	
  0.000629	  0.000385	  0.998745	  0.000241	
  0.003523	  0.004524	  0.991646	  0.000307	
  0.973452	  0.007177	  0.011033	  0.008338	
  0.692543	  0.034137	  0.018548	  0.254772	
  0.273496	  0.101625	  0.596624	  0.028255	
  0.097991	  0.269045	  0.080228	  0.552736	

MOTIF M1321_1.01 Gm98

letter-probability matrix: alength= 4 w= 10 nsites= 20 E= 0
  0.173462	  0.261376	  0.401802	  0.163360	
  0.245651	  0.297053	  0.331594	  0.125702	
  0.148747	  0.192914	  0.169397	  0.488942	
  0.115846	  0.151754	  0.615390	  0.117010	
  0.205687	  0.088797	  0.559114	  0.146402	
  0.058088	  0.327654	  0.125456	  0.488802	
  0.683262	  0.091550	  0.147951	  0.077237	
  0.024723	  0.835237	  0.043716	  0.096324	
  0.161416	  0.338318	  0.355664	  0.144602	
  0.254492	  0.190427	  0.415412	  0.139668	

MOTIF M1427_1.01 Gmeb1

letter-probability matrix: alength= 4 w= 9 nsites= 20 E= 0
  0.196646	  0.249986	  0.198622	  0.354747	
  0.144790	  0.176847	  0.356126	  0.322236	
  0.656130	  0.126010	  0.165068	  0.052792	
  0.000765	  0.984230	  0.000098	  0.014907	
  0.000422	  0.000120	  0.999246	  0.000212	
  0.030859	  0.441173	  0.035497	  0.492471	
  0.427619	  0.180952	  0.170414	  0.221015	
  0.279059	  0.311508	  0.200622	  0.208810	
  0.274317	  0.238480	  0.255772	  0.231432	

MOTIF M1428_1.01 Gmeb2

letter-probability matrix: alength= 4 w= 8 nsites= 20 E= 0
  0.176250	  0.262934	  0.198721	  0.362094	
  0.134190	  0.160655	  0.368433	  0.336722	
  0.666909	  0.111347	  0.154880	  0.066864	
  0.000310	  0.981683	  0.000206	  0.017801	
  0.000236	  0.000026	  0.999202	  0.000536	
  0.021531	  0.432452	  0.033431	  0.512586	
  0.438523	  0.185566	  0.164583	  0.211328	
  0.280502	  0.325897	  0.203686	  0.189916	

MOTIF M5316_1.01 Grhl1

letter-probability matrix: alength= 4 w= 17 nsites= 20 E= 0
  0.752404	  0.044427	  0.150948	  0.052221	
  0.852881	  0.013632	  0.033436	  0.100051	
  0.001024	  0.975685	  0.023291	  0.000000	
  0.077768	  0.750000	  0.028952	  0.143280	
  0.121684	  0.093032	  0.611248	  0.174036	
  0.000563	  0.000000	  0.998312	  0.001125	
  0.268625	  0.071275	  0.023997	  0.636103	
  0.240741	  0.147392	  0.061980	  0.549887	
  0.491780	  0.145104	  0.161187	  0.201930	
  0.479281	  0.053558	  0.263878	  0.203284	
  0.668218	  0.029977	  0.079744	  0.222061	
  0.000000	  0.986727	  0.006371	  0.006902	
  0.198035	  0.597522	  0.085879	  0.118564	
  0.212638	  0.084132	  0.647497	  0.055733	
  0.002558	  0.062404	  0.935038	  0.000000	
  0.087354	  0.058479	  0.036184	  0.817983	
  0.126880	  0.259776	  0.038830	  0.574514	

MOTIF M5320_1.01 Gsc2

letter-probability matrix: alength= 4 w= 10 nsites= 20 E= 0
  0.228671	  0.340278	  0.219246	  0.211806	
  0.176675	  0.416377	  0.094293	  0.312655	
  0.054409	  0.000000	  0.000000	  0.945591	
  0.854238	  0.036864	  0.023729	  0.085169	
  0.933766	  0.005095	  0.000000	  0.061139	
  0.000000	  0.018619	  0.065849	  0.915532	
  0.096081	  0.759609	  0.067445	  0.076865	
  0.059497	  0.659038	  0.137954	  0.143511	
  0.101737	  0.331514	  0.346402	  0.220347	
  0.252480	  0.403770	  0.083333	  0.260417	

MOTIF M0846_1.01 Gsc

letter-probability matrix: alength= 4 w= 9 nsites= 20 E= 0
  0.240681	  0.253021	  0.279632	  0.226665	
  0.227219	  0.312909	  0.182347	  0.277525	
  0.152629	  0.043729	  0.032395	  0.771247	
  0.781271	  0.024069	  0.108954	  0.085706	
  0.946628	  0.020347	  0.018971	  0.014054	
  0.079369	  0.043125	  0.124475	  0.753031	
  0.124675	  0.611373	  0.090533	  0.173419	
  0.108349	  0.531316	  0.137739	  0.222596	
  0.186346	  0.310320	  0.277995	  0.225339	

MOTIF M5321_1.01 Gsx1

letter-probability matrix: alength= 4 w= 10 nsites= 20 E= 0
  0.266047	  0.180743	  0.257601	  0.295608	
  0.146238	  0.264582	  0.210482	  0.378698	
  0.079537	  0.006950	  0.000000	  0.913513	
  0.848028	  0.000000	  0.075986	  0.075986	
  0.873062	  0.002214	  0.058303	  0.066421	
  0.034200	  0.084131	  0.072503	  0.809166	
  0.124648	  0.042253	  0.283099	  0.550000	
  0.540960	  0.035424	  0.332103	  0.091513	
  0.191040	  0.218090	  0.452240	  0.138631	
  0.213018	  0.176669	  0.330516	  0.279797	

MOTIF M0912_1.01 Gsx2

letter-probability matrix: alength= 4 w= 9 nsites= 20 E= 0
  0.180487	  0.322358	  0.168285	  0.328870	
  0.103026	  0.115005	  0.065038	  0.716931	
  0.775550	  0.063661	  0.107080	  0.053709	
  0.897628	  0.006358	  0.000454	  0.095560	
  0.077016	  0.098890	  0.055925	  0.768169	
  0.180572	  0.058917	  0.288913	  0.471598	
  0.490098	  0.081013	  0.288474	  0.140415	
  0.197887	  0.298180	  0.280815	  0.223117	
  0.176121	  0.347641	  0.210855	  0.265382	

MOTIF M6087_1.01 Hand2

letter-probability matrix: alength= 4 w= 12 nsites= 20 E= 0
  0.509615	  0.125000	  0.201923	  0.163462	
  0.538461	  0.153846	  0.115385	  0.192308	
  0.384615	  0.076923	  0.038462	  0.500000	
  0.192308	  0.038462	  0.423077	  0.346154	
  0.038462	  0.884615	  0.076923	  0.000000	
  0.000000	  1.000000	  0.000000	  0.000000	
  1.000000	  0.000000	  0.000000	  0.000000	
  0.000000	  0.038462	  0.961538	  0.000000	
  0.884615	  0.038462	  0.076923	  0.000000	
  0.038462	  0.576923	  0.000000	  0.384615	
  0.269231	  0.346154	  0.346154	  0.038462	
  0.173077	  0.634615	  0.019231	  0.173077	

MOTIF M1457_1.01 Hbp1

letter-probability matrix: alength= 4 w= 8 nsites= 20 E= 0
  0.185899	  0.335359	  0.129697	  0.349045	
  0.214136	  0.414308	  0.150899	  0.220657	
  0.476741	  0.131233	  0.166830	  0.225196	
  0.196390	  0.198364	  0.076715	  0.528531	
  0.246185	  0.144906	  0.103139	  0.505770	
  0.137773	  0.363438	  0.312814	  0.185974	
  0.371762	  0.194077	  0.177373	  0.256789	
  0.255286	  0.260443	  0.257852	  0.226419	

MOTIF M0906_1.01 Hdx

letter-probability matrix: alength= 4 w= 7 nsites= 20 E= 0
  0.225905	  0.179489	  0.091846	  0.502760	
  0.135522	  0.210426	  0.463651	  0.190401	
  0.624716	  0.154053	  0.004794	  0.216437	
  0.139008	  0.199244	  0.000236	  0.661512	
  0.223860	  0.314512	  0.041307	  0.420322	
  0.157912	  0.230912	  0.299477	  0.311699	
  0.154591	  0.365323	  0.159299	  0.320788	

MOTIF M0188_1.01 Hes1

letter-probability matrix: alength= 4 w= 10 nsites= 20 E= 0
  0.200446	  0.198451	  0.383962	  0.217140	
  0.320634	  0.151457	  0.301962	  0.225947	
  0.168007	  0.661167	  0.112619	  0.058207	
  0.347853	  0.066805	  0.469552	  0.115790	
  0.025659	  0.768864	  0.040647	  0.164830	
  0.081856	  0.055978	  0.832943	  0.029223	
  0.082321	  0.141263	  0.033469	  0.742947	
  0.071071	  0.014206	  0.874530	  0.040193	
  0.095736	  0.396073	  0.299345	  0.208846	
  0.178062	  0.376958	  0.257787	  0.187192	

MOTIF M0196_1.01 Hes2

letter-probability matrix: alength= 4 w= 13 nsites= 20 E= 0
  0.214247	  0.214247	  0.214247	  0.357260	
  0.341052	  0.197239	  0.197239	  0.264469	
  0.341052	  0.197239	  0.197239	  0.264469	
  0.245377	  0.332697	  0.244578	  0.177348	
  0.082925	  0.152323	  0.681827	  0.082925	
  0.602961	  0.000158	  0.396723	  0.000158	
  0.281517	  0.718167	  0.000158	  0.000158	
  0.930129	  0.000158	  0.069555	  0.000158	
  0.174257	  0.753921	  0.035911	  0.035911	
  0.123235	  0.052918	  0.770929	  0.052918	
  0.052918	  0.052918	  0.052918	  0.841246	
  0.143126	  0.072810	  0.711254	  0.072810	
  0.237549	  0.427986	  0.167232	  0.167232	

MOTIF M0212_1.01 Hes5

letter-probability matrix: alength= 4 w= 10 nsites= 20 E= 0
  0.216882	  0.223200	  0.384442	  0.175475	
  0.345594	  0.220337	  0.348034	  0.086035	
  0.070888	  0.898272	  0.018035	  0.012805	
  0.587881	  0.086790	  0.237040	  0.088289	
  0.022632	  0.821184	  0.052593	  0.103591	
  0.103591	  0.052593	  0.821184	  0.022632	
  0.088289	  0.237040	  0.086790	  0.587881	
  0.012805	  0.018035	  0.898272	  0.070888	
  0.086035	  0.348034	  0.220337	  0.345594	
  0.175475	  0.384442	  0.223200	  0.216882	

MOTIF M0189_1.01 Hes7

letter-probability matrix: alength= 4 w= 10 nsites= 20 E= 0
  0.227282	  0.175246	  0.397896	  0.199575	
  0.347982	  0.154803	  0.337698	  0.159517	
  0.144508	  0.798982	  0.033560	  0.022950	
  0.234584	  0.082915	  0.522078	  0.160423	
  0.028070	  0.824447	  0.025399	  0.122084	
  0.031607	  0.017003	  0.947069	  0.004321	
  0.045487	  0.046406	  0.021486	  0.886621	
  0.010821	  0.004911	  0.964353	  0.019915	
  0.095751	  0.416445	  0.242682	  0.245121	
  0.159861	  0.443326	  0.207329	  0.189484	

MOTIF M1073_1.01 Hesx1

letter-probability matrix: alength= 4 w= 8 nsites= 20 E= 0
  0.157992	  0.052839	  0.184280	  0.604889	
  0.000189	  0.113311	  0.000189	  0.886311	
  0.999475	  0.000175	  0.000175	  0.000175	
  0.999475	  0.000175	  0.000175	  0.000175	
  0.000175	  0.000175	  0.000175	  0.999475	
  0.000175	  0.000175	  0.000175	  0.999475	
  0.691968	  0.000192	  0.307648	  0.000192	
  0.054266	  0.162257	  0.594222	  0.189255	

MOTIF M5328_1.01 Hey1

letter-probability matrix: alength= 4 w= 10 nsites= 20 E= 0
  0.130917	  0.227981	  0.535650	  0.105452	
  0.411324	  0.196525	  0.359197	  0.032954	
  0.000298	  0.994340	  0.000894	  0.004468	
  0.950456	  0.008542	  0.035023	  0.005979	
  0.000000	  1.000000	  0.000000	  0.000000	
  0.000000	  0.005364	  0.994636	  0.000000	
  0.000000	  0.124019	  0.002616	  0.873365	
  0.009381	  0.005570	  0.978599	  0.006450	
  0.099760	  0.527861	  0.113841	  0.258538	
  0.142301	  0.650688	  0.111744	  0.095267	

MOTIF M0180_1.01 Heyl

letter-probability matrix: alength= 4 w= 9 nsites= 20 E= 0
  0.127939	  0.141394	  0.584966	  0.145701	
  0.373417	  0.217608	  0.219795	  0.189179	
  0.050354	  0.853272	  0.050354	  0.046020	
  0.802681	  0.011681	  0.158850	  0.026788	
  0.013844	  0.914033	  0.014848	  0.057275	
  0.054400	  0.029264	  0.903575	  0.012761	
  0.017038	  0.146267	  0.011652	  0.825043	
  0.010324	  0.002043	  0.967255	  0.020378	
  0.093895	  0.524360	  0.108005	  0.273740	

MOTIF M1020_1.01 Hhex

letter-probability matrix: alength= 4 w= 10 nsites= 20 E= 0
  0.240816	  0.226792	  0.271519	  0.260873	
  0.280565	  0.227422	  0.286233	  0.205780	
  0.235681	  0.250255	  0.341204	  0.172860	
  0.169104	  0.395643	  0.124029	  0.311224	
  0.427182	  0.203814	  0.190035	  0.178968	
  0.688904	  0.115020	  0.173314	  0.022762	
  0.081639	  0.159542	  0.022028	  0.736791	
  0.316472	  0.253975	  0.165213	  0.264340	
  0.234629	  0.269888	  0.289457	  0.206027	
  0.340075	  0.196206	  0.267513	  0.196206	

MOTIF M0394_1.01 Hic1

letter-probability matrix: alength= 4 w= 9 nsites= 20 E= 0
  0.262028	  0.210283	  0.346697	  0.180992	
  0.221366	  0.136978	  0.528381	  0.113275	
  0.157584	  0.190558	  0.219194	  0.432663	
  0.056602	  0.009450	  0.386078	  0.547870	
  0.004697	  0.001711	  0.979480	  0.014112	
  0.001556	  0.013489	  0.984235	  0.000720	
  0.005870	  0.853954	  0.003190	  0.136986	
  0.971265	  0.001820	  0.025498	  0.001417	
  0.094782	  0.433364	  0.087495	  0.384359	

MOTIF M5841_1.01 Hic1

letter-probability matrix: alength= 4 w= 18 nsites= 20 E= 0
  0.367014	  0.050521	  0.536833	  0.045632	
  0.000301	  0.003614	  0.004217	  0.991868	
  0.040569	  0.002119	  0.956706	  0.000606	
  0.000000	  0.989722	  0.009935	  0.000343	
  0.002110	  0.997186	  0.000352	  0.000352	
  0.851095	  0.105839	  0.003285	  0.039781	
  0.320971	  0.258597	  0.384356	  0.036076	
  0.017440	  0.911483	  0.032906	  0.038171	
  0.061199	  0.583911	  0.077918	  0.276972	
  0.059581	  0.310789	  0.190338	  0.439291	
  0.553111	  0.012032	  0.415950	  0.018907	
  0.000000	  0.003572	  0.001489	  0.994939	
  0.041141	  0.003604	  0.954955	  0.000300	
  0.000000	  0.981306	  0.016655	  0.002039	
  0.000693	  0.985111	  0.013850	  0.000346	
  0.770285	  0.199619	  0.003429	  0.026667	
  0.433923	  0.208810	  0.240721	  0.116545	
  0.029667	  0.870666	  0.026667	  0.073000	

MOTIF M5842_1.01 Hic1

letter-probability matrix: alength= 4 w= 9 nsites= 20 E= 0
  0.511379	  0.058021	  0.376856	  0.053744	
  0.005361	  0.036493	  0.006313	  0.951833	
  0.074639	  0.046197	  0.864786	  0.014378	
  0.004473	  0.984702	  0.010825	  0.000000	
  0.007861	  0.983295	  0.002769	  0.006075	
  0.795268	  0.176481	  0.000265	  0.027986	
  0.557826	  0.180431	  0.205960	  0.055783	
  0.079510	  0.717349	  0.106165	  0.096976	
  0.146257	  0.438045	  0.171148	  0.244549	

MOTIF M5331_1.01 Hic2

letter-probability matrix: alength= 4 w= 9 nsites= 20 E= 0
  0.461076	  0.069710	  0.404282	  0.064933	
  0.000000	  0.023363	  0.000000	  0.976637	
  0.083871	  0.060102	  0.830390	  0.025637	
  0.004667	  0.992492	  0.002841	  0.000000	
  0.080780	  0.908264	  0.000000	  0.010956	
  0.299734	  0.700266	  0.000000	  0.000000	
  0.509607	  0.145135	  0.263696	  0.081562	
  0.157432	  0.449806	  0.252914	  0.139849	
  0.155387	  0.354120	  0.204662	  0.285831	

MOTIF M6363_1.01 Hivep1

letter-probability matrix: alength= 4 w= 12 nsites= 20 E= 0
  0.059859	  0.130282	  0.200704	  0.609155	
  0.000000	  0.000000	  1.000000	  0.000000	
  0.267606	  0.000000	  0.732394	  0.000000	
  0.281690	  0.000000	  0.718310	  0.000000	
  0.718310	  0.000000	  0.281690	  0.000000	
  1.000000	  0.000000	  0.000000	  0.000000	
  0.718310	  0.000000	  0.281690	  0.000000	
  0.126761	  0.000000	  0.000000	  0.873239	
  0.000000	  0.802817	  0.126761	  0.070422	
  0.000000	  1.000000	  0.000000	  0.000000	
  0.000000	  0.859155	  0.000000	  0.140845	
  0.095070	  0.433099	  0.235915	  0.235915	

MOTIF M5843_1.01 Hlf

letter-probability matrix: alength= 4 w= 12 nsites= 20 E= 0
  0.127072	  0.235727	  0.320442	  0.316759	
  0.511073	  0.059625	  0.412266	  0.017036	
  0.012368	  0.001767	  0.028269	  0.957596	
  0.016304	  0.000000	  0.001812	  0.981884	
  0.987250	  0.009107	  0.000000	  0.003643	
  0.000000	  0.945899	  0.000000	  0.054101	
  0.122977	  0.000000	  0.877023	  0.000000	
  0.008961	  0.019713	  0.000000	  0.971326	
  0.920204	  0.000000	  0.000000	  0.079796	
  0.985455	  0.003636	  0.001818	  0.009091	
  0.007194	  0.557554	  0.019784	  0.415468	
  0.385609	  0.389299	  0.105166	  0.119926	

MOTIF M0928_1.01 Hlx

letter-probability matrix: alength= 4 w= 7 nsites= 20 E= 0
  0.166165	  0.321495	  0.042224	  0.470117	
  0.399981	  0.230769	  0.126649	  0.242601	
  0.594697	  0.152635	  0.003519	  0.249149	
  0.073485	  0.207904	  0.000173	  0.718438	
  0.290140	  0.244781	  0.169078	  0.296001	
  0.318793	  0.229188	  0.201249	  0.250771	
  0.293737	  0.247815	  0.271153	  0.187295	

MOTIF M0855_1.01 Hmbox1

letter-probability matrix: alength= 4 w= 8 nsites= 20 E= 0
  0.185619	  0.362743	  0.201079	  0.250559	
  0.199750	  0.175399	  0.218561	  0.406289	
  0.364381	  0.146672	  0.346610	  0.142337	
  0.136241	  0.057652	  0.661442	  0.144665	
  0.187515	  0.094053	  0.108187	  0.610245	
  0.293166	  0.154584	  0.148523	  0.403727	
  0.426725	  0.129819	  0.216186	  0.227270	
  0.308388	  0.196637	  0.247487	  0.247487	

MOTIF M1459_1.01 Hmg20b

letter-probability matrix: alength= 4 w= 11 nsites= 20 E= 0
  0.317355	  0.227548	  0.227548	  0.227548	
  0.346887	  0.122773	  0.122773	  0.407566	
  0.621479	  0.051469	  0.177554	  0.149498	
  0.328180	  0.093202	  0.000193	  0.578425	
  0.999421	  0.000193	  0.000193	  0.000193	
  0.000193	  0.000193	  0.000193	  0.999421	
  0.810271	  0.000193	  0.000193	  0.189343	
  0.999421	  0.000193	  0.000193	  0.000193	
  0.022645	  0.022645	  0.022645	  0.932065	
  0.428737	  0.127420	  0.127420	  0.316423	
  0.403828	  0.198724	  0.198724	  0.198724	

MOTIF M0132_1.01 Hmga2

letter-probability matrix: alength= 4 w= 10 nsites= 20 E= 0
  0.237374	  0.264976	  0.264976	  0.232674	
  0.254916	  0.278923	  0.226090	  0.240071	
  0.234840	  0.237201	  0.304572	  0.223387	
  0.201961	  0.286597	  0.267221	  0.244221	
  0.601325	  0.000225	  0.320261	  0.078189	
  0.466521	  0.184067	  0.000331	  0.349080	
  0.391854	  0.070168	  0.064129	  0.473849	
  0.435120	  0.083565	  0.075612	  0.405703	
  0.376315	  0.160843	  0.160843	  0.302000	
  0.303804	  0.236603	  0.161804	  0.297789	

MOTIF M0973_1.01 Hmx1

letter-probability matrix: alength= 4 w= 10 nsites= 20 E= 0
  0.221818	  0.204764	  0.161073	  0.412344	
  0.207435	  0.166471	  0.084337	  0.541757	
  0.621586	  0.036681	  0.185355	  0.156378	
  0.910510	  0.013383	  0.034261	  0.041846	
  0.138801	  0.083349	  0.268550	  0.509300	
  0.088820	  0.300850	  0.045450	  0.564880	
  0.170729	  0.062808	  0.652020	  0.114443	
  0.204093	  0.304470	  0.254315	  0.237122	
  0.175698	  0.304530	  0.186563	  0.333209	
  0.196959	  0.273964	  0.238173	  0.290905	

MOTIF M0953_1.01 Hmx2

letter-probability matrix: alength= 4 w= 10 nsites= 20 E= 0
  0.229800	  0.175424	  0.136621	  0.458155	
  0.205362	  0.156769	  0.068359	  0.569510	
  0.650275	  0.021486	  0.177221	  0.151018	
  0.943954	  0.016446	  0.019107	  0.020493	
  0.190493	  0.134238	  0.247057	  0.428212	
  0.082157	  0.336511	  0.015312	  0.566020	
  0.121541	  0.069425	  0.671997	  0.137037	
  0.195044	  0.268600	  0.302846	  0.233510	
  0.172739	  0.290552	  0.171020	  0.365689	
  0.204629	  0.254983	  0.219466	  0.320922	

MOTIF M3271_1.01 NP_032283.3

letter-probability matrix: alength= 4 w= 10 nsites= 20 E= 0
  0.000000	  1.000000	  0.000000	  0.000000	
  1.000000	  0.000000	  0.000000	  0.000000	
  1.000000	  0.000000	  0.000000	  0.000000	
  0.000000	  0.000000	  1.000000	  0.000000	
  0.000000	  0.000000	  0.000000	  1.000000	
  0.000000	  0.090909	  0.909091	  0.000000	
  0.000000	  0.909091	  0.090909	  0.000000	
  0.000000	  0.000000	  1.000000	  0.000000	
  0.090909	  0.000000	  0.000000	  0.909091	
  0.090909	  0.000000	  0.909091	  0.000000	

MOTIF M0883_1.01 Hnf1a

letter-probability matrix: alength= 4 w= 8 nsites= 20 E= 0
  0.208589	  0.259918	  0.115627	  0.415867	
  0.174432	  0.069515	  0.027154	  0.728899	
  0.781903	  0.055797	  0.018024	  0.144276	
  0.872713	  0.008950	  0.026354	  0.091983	
  0.000143	  0.726066	  0.041581	  0.232210	
  0.095060	  0.393275	  0.110444	  0.401220	
  0.294001	  0.176546	  0.268697	  0.260756	
  0.311570	  0.204716	  0.321059	  0.162654	

MOTIF M0884_1.01 Hnf1a

letter-probability matrix: alength= 4 w= 9 nsites= 20 E= 0
  0.218667	  0.269765	  0.124905	  0.386662	
  0.175991	  0.083968	  0.033463	  0.706578	
  0.745533	  0.068313	  0.032593	  0.153561	
  0.885883	  0.007438	  0.036110	  0.070569	
  0.007351	  0.716793	  0.051151	  0.224705	
  0.104444	  0.390976	  0.121346	  0.383234	
  0.303140	  0.180223	  0.258319	  0.258319	
  0.292967	  0.219217	  0.327033	  0.160784	
  0.261915	  0.229987	  0.278111	  0.229987	

MOTIF M0844_1.01 Hnf1b

letter-probability matrix: alength= 4 w= 8 nsites= 20 E= 0
  0.202254	  0.304760	  0.228041	  0.264945	
  0.209749	  0.253638	  0.207662	  0.328951	
  0.320859	  0.165836	  0.340700	  0.172604	
  0.179359	  0.093634	  0.691865	  0.035142	
  0.205774	  0.061361	  0.076461	  0.656404	
  0.275237	  0.088911	  0.158798	  0.477055	
  0.466545	  0.127148	  0.185927	  0.220380	
  0.317313	  0.183074	  0.259794	  0.239820	

MOTIF M1341_1.01 Hnf4a

letter-probability matrix: alength= 4 w= 10 nsites= 20 E= 0
  0.261610	  0.229719	  0.239094	  0.269577	
  0.234808	  0.198099	  0.259503	  0.307590	
  0.068302	  0.253139	  0.092198	  0.586361	
  0.090979	  0.103610	  0.652382	  0.153029	
  0.391242	  0.101426	  0.379679	  0.127654	
  0.513430	  0.420360	  0.000114	  0.066096	
  0.045658	  0.935597	  0.000549	  0.018196	
  0.044377	  0.524639	  0.046188	  0.384796	
  0.130739	  0.412898	  0.147407	  0.308956	
  0.218433	  0.218433	  0.227347	  0.335787	

MOTIF M5844_1.01 Hnf4a

letter-probability matrix: alength= 4 w= 16 nsites= 20 E= 0
  0.421073	  0.175479	  0.206082	  0.197366	
  0.151879	  0.217164	  0.214839	  0.416118	
  0.025324	  0.132996	  0.006565	  0.835115	
  0.035654	  0.000747	  0.963599	  0.000000	
  0.150689	  0.020520	  0.808584	  0.020207	
  0.997681	  0.001353	  0.000966	  0.000000	
  0.000581	  0.999225	  0.000194	  0.000000	
  0.000000	  0.009973	  0.000000	  0.990027	
  0.002098	  0.013163	  0.000000	  0.984739	
  0.000000	  0.029870	  0.000376	  0.969754	
  0.023062	  0.000945	  0.975804	  0.000189	
  0.869023	  0.094950	  0.011111	  0.024916	
  0.116596	  0.846506	  0.002296	  0.034602	
  0.000193	  0.998646	  0.000000	  0.001161	
  0.000963	  0.681696	  0.004432	  0.312909	
  0.075129	  0.529600	  0.094434	  0.300837	

MOTIF M2156_1.01 Hnf4g

letter-probability matrix: alength= 4 w= 15 nsites= 20 E= 0
  0.139336	  0.058824	  0.084003	  0.717837	
  0.087918	  0.008993	  0.886267	  0.016822	
  0.400127	  0.117118	  0.458950	  0.023804	
  0.567181	  0.383411	  0.015129	  0.034279	
  0.026344	  0.962547	  0.000635	  0.010474	
  0.005290	  0.099238	  0.000000	  0.895472	
  0.000000	  0.156686	  0.008675	  0.834639	
  0.000000	  0.005713	  0.005819	  0.988468	
  0.042742	  0.023381	  0.933877	  0.000000	
  0.295387	  0.241113	  0.303639	  0.159860	
  0.369657	  0.349238	  0.075434	  0.205671	
  0.070673	  0.791367	  0.021265	  0.116695	
  0.089188	  0.403195	  0.010791	  0.496826	
  0.088024	  0.405205	  0.161976	  0.344795	
  0.218261	  0.212759	  0.197207	  0.371773	

MOTIF M0967_1.01 Homez

letter-probability matrix: alength= 4 w= 10 nsites= 20 E= 0
  0.317745	  0.222480	  0.168451	  0.291324	
  0.312838	  0.209965	  0.174141	  0.303056	
  0.365021	  0.225150	  0.117506	  0.292323	
  0.243529	  0.198977	  0.097955	  0.459540	
  0.166040	  0.511575	  0.172335	  0.150050	
  0.150050	  0.172335	  0.511575	  0.166040	
  0.459540	  0.097955	  0.198977	  0.243529	
  0.292323	  0.117506	  0.225150	  0.365021	
  0.303056	  0.174141	  0.209965	  0.312838	
  0.291324	  0.168451	  0.222480	  0.317745	

MOTIF M0814_1.01 Hoxa10

letter-probability matrix: alength= 4 w= 9 nsites= 20 E= 0
  0.187731	  0.158382	  0.173298	  0.480589	
  0.167569	  0.131814	  0.115745	  0.584872	
  0.349023	  0.092309	  0.110514	  0.448155	
  0.651686	  0.088196	  0.113246	  0.146872	
  0.112866	  0.256262	  0.099107	  0.531765	
  0.157200	  0.146572	  0.349855	  0.346373	
  0.360306	  0.132549	  0.322774	  0.184371	
  0.161159	  0.348065	  0.238028	  0.252747	
  0.234266	  0.294847	  0.234266	  0.236621	

MOTIF M0917_1.01 Hoxa11

letter-probability matrix: alength= 4 w= 9 nsites= 20 E= 0
  0.202833	  0.130632	  0.147287	  0.519248	
  0.159348	  0.134436	  0.133099	  0.573117	
  0.294125	  0.130844	  0.113750	  0.461280	
  0.520506	  0.125813	  0.171537	  0.182144	
  0.127007	  0.331704	  0.119611	  0.421678	
  0.179782	  0.144279	  0.388288	  0.287651	
  0.381823	  0.156798	  0.271771	  0.189608	
  0.151875	  0.334641	  0.258026	  0.255458	
  0.245353	  0.285059	  0.224235	  0.245353	

MOTIF M5845_1.01 Hoxa11

letter-probability matrix: alength= 4 w= 12 nsites= 20 E= 0
  0.487216	  0.159091	  0.156250	  0.197443	
  0.299716	  0.213068	  0.232955	  0.254261	
  0.167375	  0.099405	  0.135089	  0.598131	
  0.051680	  0.003876	  0.034884	  0.909560	
  0.042062	  0.002714	  0.000000	  0.955224	
  0.298611	  0.018056	  0.004167	  0.679166	
  0.975069	  0.004155	  0.001385	  0.019391	
  0.007269	  0.731049	  0.002077	  0.259605	
  0.046753	  0.000000	  0.914286	  0.038961	
  0.939920	  0.021362	  0.037383	  0.001335	
  0.002385	  0.559618	  0.202703	  0.235294	
  0.157670	  0.436080	  0.153409	  0.252841	

MOTIF M5846_1.01 Hoxa11

letter-probability matrix: alength= 4 w= 11 nsites= 20 E= 0
  0.287129	  0.178218	  0.252475	  0.282178	
  0.130986	  0.107042	  0.192958	  0.569014	
  0.002273	  0.009091	  0.070455	  0.918181	
  0.053864	  0.000000	  0.000000	  0.946136	
  0.372922	  0.009501	  0.033254	  0.584323	
  0.930876	  0.000000	  0.000000	  0.069124	
  0.001789	  0.109123	  0.166369	  0.722719	
  0.032397	  0.080993	  0.450324	  0.436285	
  0.466830	  0.009828	  0.523342	  0.000000	
  0.142539	  0.449889	  0.233853	  0.173719	
  0.165842	  0.396040	  0.185644	  0.252475	

MOTIF M0916_1.01 Hoxa13

letter-probability matrix: alength= 4 w= 9 nsites= 20 E= 0
  0.244490	  0.160642	  0.219023	  0.375845	
  0.124284	  0.061718	  0.105908	  0.708090	
  0.123768	  0.059645	  0.037278	  0.779309	
  0.271565	  0.077805	  0.058218	  0.592412	
  0.809605	  0.019425	  0.090608	  0.080362	
  0.076476	  0.382594	  0.034708	  0.506222	
  0.250689	  0.067641	  0.381540	  0.300130	
  0.436308	  0.082134	  0.350145	  0.131413	
  0.141495	  0.242806	  0.420844	  0.194856	

MOTIF M0892_1.01 Hoxa1

letter-probability matrix: alength= 4 w= 9 nsites= 20 E= 0
  0.196325	  0.259764	  0.216973	  0.326938	
  0.168024	  0.144619	  0.100897	  0.586460	
  0.700378	  0.000665	  0.217374	  0.081583	
  0.964678	  0.000287	  0.006765	  0.028270	
  0.099760	  0.022937	  0.086727	  0.790576	
  0.079382	  0.133523	  0.297160	  0.489935	
  0.592997	  0.034301	  0.309572	  0.063130	
  0.209422	  0.321935	  0.297183	  0.171460	
  0.160609	  0.343427	  0.206226	  0.289737	

MOTIF M0839_1.01 Hoxa2

letter-probability matrix: alength= 4 w= 9 nsites= 20 E= 0
  0.212944	  0.305219	  0.179654	  0.302182	
  0.139237	  0.074157	  0.032014	  0.754592	
  0.749862	  0.028786	  0.146920	  0.074432	
  0.910880	  0.019190	  0.000909	  0.069021	
  0.047994	  0.131772	  0.069483	  0.750751	
  0.077838	  0.112689	  0.370417	  0.439057	
  0.522797	  0.084707	  0.264858	  0.127638	
  0.180205	  0.341756	  0.255723	  0.222315	
  0.212626	  0.301731	  0.212626	  0.273017	

MOTIF M5847_1.01 Hoxa2

letter-probability matrix: alength= 4 w= 10 nsites= 20 E= 0
  0.229273	  0.174652	  0.375042	  0.221033	
  0.162151	  0.292789	  0.280472	  0.264588	
  0.019068	  0.000000	  0.000666	  0.980266	
  0.887854	  0.001244	  0.080471	  0.030431	
  0.976039	  0.005555	  0.015753	  0.002653	
  0.005723	  0.035137	  0.016888	  0.942252	
  0.027505	  0.074276	  0.282799	  0.615420	
  0.683098	  0.034117	  0.219458	  0.063327	
  0.152735	  0.287717	  0.376784	  0.182764	
  0.196645	  0.255850	  0.230962	  0.316543	

MOTIF M0982_1.01 Hoxa3

letter-probability matrix: alength= 4 w= 10 nsites= 20 E= 0
  0.183789	  0.303016	  0.164644	  0.348551	
  0.107098	  0.054258	  0.023190	  0.815454	
  0.868220	  0.022566	  0.074176	  0.035038	
  0.965412	  0.017682	  0.000907	  0.015999	
  0.018285	  0.097133	  0.050708	  0.833874	
  0.113053	  0.096338	  0.418995	  0.371615	
  0.447592	  0.063681	  0.359201	  0.129526	
  0.204977	  0.311967	  0.273937	  0.209118	
  0.227740	  0.286634	  0.210231	  0.275395	
  0.212729	  0.249640	  0.210612	  0.327019	

MOTIF M0983_1.01 Hoxa3

letter-probability matrix: alength= 4 w= 9 nsites= 20 E= 0
  0.180771	  0.316470	  0.149490	  0.353269	
  0.087724	  0.051635	  0.011521	  0.849120	
  0.903434	  0.012506	  0.065773	  0.018287	
  0.983264	  0.000463	  0.000459	  0.015814	
  0.010033	  0.092380	  0.055474	  0.842113	
  0.094530	  0.082180	  0.432210	  0.391080	
  0.500756	  0.052254	  0.345889	  0.101101	
  0.173376	  0.345662	  0.269201	  0.211761	
  0.208474	  0.298812	  0.208474	  0.284239	

MOTIF M0815_1.01 Hoxa4

letter-probability matrix: alength= 4 w= 9 nsites= 20 E= 0
  0.196847	  0.282147	  0.169428	  0.351577	
  0.155907	  0.072187	  0.051897	  0.720009	
  0.696670	  0.087035	  0.095232	  0.121063	
  0.798358	  0.042630	  0.032219	  0.126793	
  0.067221	  0.146641	  0.081287	  0.704851	
  0.114380	  0.141109	  0.368533	  0.375978	
  0.447955	  0.095078	  0.322046	  0.134922	
  0.226418	  0.284970	  0.217540	  0.271072	
  0.214998	  0.296080	  0.212859	  0.276063	

MOTIF M0921_1.01 Hoxa5

letter-probability matrix: alength= 4 w= 9 nsites= 20 E= 0
  0.197615	  0.274876	  0.191775	  0.335734	
  0.172181	  0.077366	  0.072860	  0.677593	
  0.653012	  0.064174	  0.139993	  0.142821	
  0.767214	  0.043500	  0.059905	  0.129381	
  0.077594	  0.142807	  0.113465	  0.666134	
  0.137746	  0.146263	  0.352626	  0.363365	
  0.380293	  0.108956	  0.354582	  0.156169	
  0.199945	  0.316728	  0.264553	  0.218775	
  0.222950	  0.292056	  0.220731	  0.264263	

MOTIF M0937_1.01 Hoxa6

letter-probability matrix: alength= 4 w= 9 nsites= 20 E= 0
  0.211874	  0.191712	  0.182362	  0.414052	
  0.162671	  0.088388	  0.089276	  0.659665	
  0.635240	  0.026417	  0.087707	  0.250636	
  0.841058	  0.027790	  0.054853	  0.076299	
  0.060485	  0.134613	  0.075370	  0.729532	
  0.126207	  0.093496	  0.357066	  0.423232	
  0.406948	  0.066599	  0.390992	  0.135461	
  0.160293	  0.398219	  0.220744	  0.220744	
  0.214080	  0.319370	  0.186112	  0.280437	

MOTIF M0919_1.01 Hoxa7

letter-probability matrix: alength= 4 w= 9 nsites= 20 E= 0
  0.219817	  0.202917	  0.222026	  0.355240	
  0.214850	  0.129017	  0.132946	  0.523187	
  0.513373	  0.061621	  0.131763	  0.293243	
  0.787782	  0.015788	  0.077418	  0.119012	
  0.061583	  0.194490	  0.104625	  0.639302	
  0.168088	  0.140399	  0.363030	  0.328483	
  0.320844	  0.119218	  0.380298	  0.179640	
  0.183628	  0.344782	  0.238153	  0.233437	
  0.224687	  0.297291	  0.224687	  0.253334	

MOTIF M0920_1.01 Hoxa7

letter-probability matrix: alength= 4 w= 9 nsites= 20 E= 0
  0.190330	  0.246844	  0.175697	  0.387129	
  0.129842	  0.195648	  0.056617	  0.617893	
  0.444933	  0.170362	  0.074286	  0.310419	
  0.549744	  0.186691	  0.065330	  0.198235	
  0.103996	  0.213652	  0.053215	  0.629137	
  0.136924	  0.190457	  0.307792	  0.364827	
  0.328463	  0.171473	  0.312444	  0.187621	
  0.182405	  0.360045	  0.216205	  0.241345	
  0.241926	  0.298459	  0.210321	  0.249294	

MOTIF M0918_1.01 Hoxa9

letter-probability matrix: alength= 4 w= 8 nsites= 20 E= 0
  0.198559	  0.160948	  0.185135	  0.455358	
  0.175561	  0.148114	  0.154159	  0.522166	
  0.336729	  0.106621	  0.145369	  0.411281	
  0.586896	  0.120886	  0.132270	  0.159948	
  0.115924	  0.247878	  0.132018	  0.504180	
  0.165556	  0.160663	  0.346994	  0.326787	
  0.324967	  0.137514	  0.355571	  0.181949	
  0.154698	  0.376709	  0.230782	  0.237811	

MOTIF M2256_1.01 Hoxa9

letter-probability matrix: alength= 4 w= 11 nsites= 20 E= 0
  0.197674	  0.308140	  0.470930	  0.023256	
  0.069767	  0.639535	  0.029070	  0.261628	
  0.220930	  0.680233	  0.000000	  0.098837	
  0.936046	  0.017442	  0.046512	  0.000000	
  0.000000	  0.000000	  0.000000	  1.000000	
  0.587209	  0.337209	  0.046512	  0.029070	
  0.912790	  0.034884	  0.000000	  0.052326	
  0.994186	  0.005814	  0.000000	  0.000000	
  0.029070	  0.000000	  0.005814	  0.965116	
  0.040698	  0.895349	  0.000000	  0.063953	
  0.761628	  0.063953	  0.000000	  0.174419	

MOTIF M0951_1.01 Hoxb13

letter-probability matrix: alength= 4 w= 10 nsites= 20 E= 0
  0.242902	  0.174628	  0.209068	  0.373403	
  0.137233	  0.078389	  0.118118	  0.666260	
  0.145926	  0.055874	  0.015227	  0.782973	
  0.283836	  0.093541	  0.056735	  0.565888	
  0.843774	  0.000371	  0.100272	  0.055583	
  0.074995	  0.371454	  0.036871	  0.516680	
  0.263896	  0.077910	  0.342254	  0.315940	
  0.386425	  0.094343	  0.371273	  0.147959	
  0.152431	  0.251316	  0.386337	  0.209917	
  0.228389	  0.278955	  0.254946	  0.237710	

MOTIF M6114_1.01 Hoxb1

letter-probability matrix: alength= 4 w= 10 nsites= 20 E= 0
  0.307985	  0.000000	  0.068441	  0.623574	
  0.000000	  0.000000	  1.000000	  0.000000	
  1.000000	  0.000000	  0.000000	  0.000000	
  0.000000	  0.000000	  0.000000	  1.000000	
  0.000000	  0.000000	  0.623574	  0.376426	
  0.000000	  0.000000	  1.000000	  0.000000	
  1.000000	  0.000000	  0.000000	  0.000000	
  0.000000	  0.000000	  0.000000	  1.000000	
  0.000000	  0.171103	  0.828897	  0.000000	
  0.068441	  0.068441	  0.863118	  0.000000	

MOTIF M0797_1.01 Hoxb2

letter-probability matrix: alength= 4 w= 9 nsites= 20 E= 0
  0.230829	  0.276353	  0.240250	  0.252568	
  0.231609	  0.269091	  0.248402	  0.250899	
  0.162001	  0.234535	  0.145126	  0.458337	
  0.508116	  0.051455	  0.262620	  0.177809	
  0.517403	  0.208267	  0.105512	  0.168818	
  0.196825	  0.250213	  0.078438	  0.474524	
  0.161490	  0.169769	  0.359402	  0.309340	
  0.400484	  0.161204	  0.204931	  0.233381	
  0.224564	  0.277040	  0.282637	  0.215759	

MOTIF M0950_1.01 Hoxb3

letter-probability matrix: alength= 4 w= 9 nsites= 20 E= 0
  0.187953	  0.312996	  0.166699	  0.332351	
  0.123462	  0.059498	  0.023949	  0.793091	
  0.836264	  0.023546	  0.099379	  0.040811	
  0.958798	  0.008548	  0.007734	  0.024920	
  0.020845	  0.118761	  0.058388	  0.802006	
  0.122114	  0.113858	  0.421979	  0.342049	
  0.445655	  0.068686	  0.354088	  0.131571	
  0.186220	  0.326010	  0.277808	  0.209962	
  0.215548	  0.296837	  0.224345	  0.263271	

MOTIF M0922_1.01 Hoxb4

letter-probability matrix: alength= 4 w= 9 nsites= 20 E= 0
  0.215070	  0.276155	  0.181447	  0.327328	
  0.172619	  0.092859	  0.055207	  0.679315	
  0.727186	  0.051893	  0.126366	  0.094555	
  0.872145	  0.025815	  0.020511	  0.081529	
  0.049444	  0.150030	  0.086560	  0.713966	
  0.136238	  0.143223	  0.385447	  0.335092	
  0.420940	  0.087574	  0.341207	  0.150278	
  0.234385	  0.280610	  0.220736	  0.264269	
  0.230172	  0.281132	  0.210361	  0.278335	

MOTIF M0923_1.01 Hoxb5

letter-probability matrix: alength= 4 w= 9 nsites= 20 E= 0
  0.189568	  0.274444	  0.207420	  0.328569	
  0.169234	  0.099612	  0.097640	  0.633514	
  0.540007	  0.097669	  0.167600	  0.194724	
  0.650833	  0.070686	  0.086336	  0.192145	
  0.077678	  0.161187	  0.087581	  0.673554	
  0.137376	  0.166122	  0.355215	  0.341287	
  0.341237	  0.137356	  0.337841	  0.183566	
  0.207499	  0.315805	  0.258559	  0.218137	
  0.241008	  0.285668	  0.222479	  0.250844	

MOTIF M0813_1.01 Hoxb6

letter-probability matrix: alength= 4 w= 7 nsites= 20 E= 0
  0.154837	  0.144369	  0.176333	  0.524461	
  0.423924	  0.128967	  0.174087	  0.273022	
  0.477586	  0.116599	  0.158974	  0.246841	
  0.139209	  0.211870	  0.101086	  0.547835	
  0.172621	  0.202573	  0.337342	  0.287464	
  0.266719	  0.175247	  0.356451	  0.201582	
  0.239474	  0.307490	  0.264659	  0.188377	

MOTIF M0924_1.01 Hoxb7

letter-probability matrix: alength= 4 w= 8 nsites= 20 E= 0
  0.201569	  0.209795	  0.225007	  0.363628	
  0.189212	  0.140172	  0.145893	  0.524723	
  0.499325	  0.071755	  0.132060	  0.296859	
  0.682712	  0.063820	  0.093324	  0.160144	
  0.092818	  0.196496	  0.120379	  0.590307	
  0.162938	  0.150410	  0.351907	  0.334745	
  0.335484	  0.115074	  0.370767	  0.178676	
  0.178488	  0.341900	  0.233812	  0.245800	

MOTIF M0965_1.01 Hoxb8

letter-probability matrix: alength= 4 w= 9 nsites= 20 E= 0
  0.234785	  0.179230	  0.210329	  0.375655	
  0.189992	  0.117564	  0.127355	  0.565089	
  0.519732	  0.058167	  0.094002	  0.328099	
  0.819487	  0.015009	  0.062096	  0.103408	
  0.042139	  0.194606	  0.084013	  0.679242	
  0.161195	  0.134641	  0.369671	  0.334492	
  0.295609	  0.106595	  0.411183	  0.186613	
  0.184573	  0.364325	  0.201955	  0.249147	
  0.245355	  0.282225	  0.193003	  0.279417	

MOTIF M1064_1.01 NP_032296.2

letter-probability matrix: alength= 4 w= 10 nsites= 20 E= 0
  0.234744	  0.168763	  0.168763	  0.427731	
  0.142094	  0.094300	  0.107392	  0.656214	
  0.105763	  0.089229	  0.061633	  0.743375	
  0.354051	  0.070066	  0.052955	  0.522928	
  0.740176	  0.078798	  0.082838	  0.098188	
  0.045681	  0.268187	  0.089272	  0.596860	
  0.136557	  0.109589	  0.386348	  0.367506	
  0.383728	  0.090011	  0.368681	  0.157580	
  0.134133	  0.411098	  0.210362	  0.244406	
  0.204244	  0.333391	  0.186665	  0.275700	

MOTIF M0858_1.01 Hoxc10

letter-probability matrix: alength= 4 w= 8 nsites= 20 E= 0
  0.063386	  0.000127	  0.025430	  0.911057	
  0.020295	  0.000101	  0.000101	  0.979503	
  0.666503	  0.000098	  0.000098	  0.333301	
  0.901705	  0.000098	  0.000098	  0.098099	
  0.000098	  0.147099	  0.019698	  0.833105	
  0.050586	  0.000101	  0.575626	  0.373687	
  0.740945	  0.035395	  0.211783	  0.011877	
  0.069090	  0.551517	  0.172467	  0.206926	

MOTIF M5848_1.01 Hoxc10

letter-probability matrix: alength= 4 w= 10 nsites= 20 E= 0
  0.262690	  0.063452	  0.203046	  0.470812	
  0.142081	  0.054299	  0.090498	  0.713122	
  0.027446	  0.000000	  0.032220	  0.940334	
  0.027161	  0.000000	  0.000000	  0.972839	
  0.264339	  0.004988	  0.012469	  0.718204	
  0.998733	  0.001267	  0.000000	  0.000000	
  0.000000	  0.499050	  0.000000	  0.500950	
  0.056928	  0.012889	  0.846402	  0.083781	
  0.957473	  0.000000	  0.035237	  0.007290	
  0.000000	  0.628891	  0.133280	  0.237829	

MOTIF M5849_1.01 Hoxc10

letter-probability matrix: alength= 4 w= 10 nsites= 20 E= 0
  0.215912	  0.104353	  0.205823	  0.473912	
  0.099714	  0.064573	  0.073578	  0.762135	
  0.031436	  0.015447	  0.012737	  0.940380	
  0.011396	  0.000000	  0.000000	  0.988604	
  0.246171	  0.012762	  0.003120	  0.737947	
  0.962019	  0.007485	  0.000000	  0.030496	
  0.006768	  0.025176	  0.028695	  0.939361	
  0.047077	  0.068337	  0.225892	  0.658694	
  0.506892	  0.005345	  0.469198	  0.018565	
  0.063465	  0.661330	  0.113017	  0.162188	

MOTIF M0823_1.01 Hoxc11

letter-probability matrix: alength= 4 w= 10 nsites= 20 E= 0
  0.243261	  0.166357	  0.201167	  0.389216	
  0.150809	  0.096160	  0.097127	  0.655904	
  0.132509	  0.071282	  0.033672	  0.762537	
  0.375039	  0.047800	  0.050251	  0.526910	
  0.786701	  0.022598	  0.070658	  0.120043	
  0.049934	  0.380205	  0.076762	  0.493099	
  0.144111	  0.083145	  0.473703	  0.299041	
  0.480914	  0.085259	  0.283068	  0.150760	
  0.111427	  0.385049	  0.255538	  0.247986	
  0.205443	  0.332012	  0.201375	  0.261170	

MOTIF M0954_1.01 Hoxc12

letter-probability matrix: alength= 4 w= 10 nsites= 20 E= 0
  0.254480	  0.177545	  0.210444	  0.357531	
  0.174738	  0.101828	  0.137454	  0.585980	
  0.162033	  0.069951	  0.063295	  0.704721	
  0.290350	  0.070887	  0.125347	  0.513416	
  0.735953	  0.035915	  0.110075	  0.118057	
  0.070733	  0.387190	  0.105522	  0.436555	
  0.153114	  0.153114	  0.372853	  0.320918	
  0.438653	  0.107094	  0.315358	  0.138894	
  0.124257	  0.377040	  0.235651	  0.263052	
  0.213885	  0.309649	  0.220399	  0.256067	

MOTIF M0822_1.01 Hoxc13

letter-probability matrix: alength= 4 w= 10 nsites= 20 E= 0
  0.244352	  0.152721	  0.200059	  0.402869	
  0.112366	  0.042172	  0.086640	  0.758822	
  0.122987	  0.043907	  0.010827	  0.822279	
  0.271439	  0.066270	  0.039795	  0.622496	
  0.894248	  0.000505	  0.058908	  0.046339	
  0.067680	  0.355950	  0.023684	  0.552686	
  0.252481	  0.054127	  0.369199	  0.324192	
  0.440104	  0.070599	  0.356741	  0.132557	
  0.145106	  0.244072	  0.418829	  0.191994	
  0.238314	  0.279665	  0.253051	  0.228970	

MOTIF M0980_1.01 Hoxc4

letter-probability matrix: alength= 4 w= 9 nsites= 20 E= 0
  0.237025	  0.267245	  0.188324	  0.307405	
  0.190943	  0.097707	  0.058089	  0.653261	
  0.706722	  0.053018	  0.142684	  0.097576	
  0.852822	  0.035822	  0.030832	  0.080524	
  0.049891	  0.154446	  0.096529	  0.699134	
  0.151984	  0.156613	  0.366419	  0.324984	
  0.385943	  0.105182	  0.338894	  0.169981	
  0.241443	  0.272226	  0.227382	  0.258949	
  0.220137	  0.282662	  0.220137	  0.277064	

MOTIF M0859_1.01 Hoxc5

letter-probability matrix: alength= 4 w= 7 nsites= 20 E= 0
  0.190028	  0.259088	  0.234433	  0.316451	
  0.202470	  0.101554	  0.105699	  0.590277	
  0.663860	  0.035096	  0.167013	  0.134031	
  0.824891	  0.001005	  0.082703	  0.091401	
  0.139244	  0.098123	  0.093338	  0.669295	
  0.169026	  0.149913	  0.350743	  0.330318	
  0.396330	  0.104820	  0.327749	  0.171100	

MOTIF M0825_1.01 Hoxc6

letter-probability matrix: alength= 4 w= 8 nsites= 20 E= 0
  0.143010	  0.107347	  0.036020	  0.713623	
  0.000250	  0.025225	  0.000250	  0.974275	
  0.974275	  0.000250	  0.000250	  0.025225	
  0.999250	  0.000250	  0.000250	  0.000250	
  0.000250	  0.000250	  0.000250	  0.999250	
  0.000250	  0.000250	  0.125125	  0.874375	
  0.804940	  0.000277	  0.194506	  0.000277	
  0.038787	  0.576420	  0.153994	  0.230799	

MOTIF M0824_1.01 Hoxc8

letter-probability matrix: alength= 4 w= 9 nsites= 20 E= 0
  0.201377	  0.189650	  0.199373	  0.409599	
  0.157052	  0.155489	  0.139293	  0.548166	
  0.419702	  0.117866	  0.128965	  0.333467	
  0.566608	  0.127698	  0.131587	  0.174107	
  0.096197	  0.207764	  0.119869	  0.576170	
  0.155086	  0.164676	  0.331617	  0.348620	
  0.337231	  0.142703	  0.347501	  0.172564	
  0.172316	  0.364793	  0.230288	  0.232602	
  0.256317	  0.288996	  0.225070	  0.229617	

MOTIF M0913_1.01 Hoxc9

letter-probability matrix: alength= 4 w= 10 nsites= 20 E= 0
  0.296955	  0.201485	  0.201485	  0.300074	
  0.050979	  0.050979	  0.155497	  0.742545	
  0.000192	  0.000192	  0.000192	  0.999424	
  0.603949	  0.098992	  0.000192	  0.296867	
  0.999424	  0.000192	  0.000192	  0.000192	
  0.000192	  0.000192	  0.000192	  0.999424	
  0.000192	  0.000192	  0.110092	  0.889524	
  0.805161	  0.000192	  0.194455	  0.000192	
  0.147507	  0.661229	  0.048707	  0.142557	
  0.199213	  0.303560	  0.199213	  0.298013	

MOTIF M2157_1.01 Hoxc9

letter-probability matrix: alength= 4 w= 13 nsites= 20 E= 0
  0.265537	  0.124294	  0.453107	  0.157062	
  0.126554	  0.193220	  0.605650	  0.074576	
  0.099435	  0.683616	  0.045198	  0.171751	
  0.253107	  0.528814	  0.001130	  0.216949	
  0.746893	  0.003390	  0.231638	  0.018079	
  0.000000	  0.010169	  0.000000	  0.989831	
  0.841808	  0.094915	  0.039548	  0.023729	
  0.995480	  0.000000	  0.000000	  0.004520	
  0.993220	  0.006780	  0.000000	  0.000000	
  0.020339	  0.000000	  0.000000	  0.979661	
  0.054237	  0.807910	  0.005650	  0.132203	
  0.640678	  0.081356	  0.006780	  0.271186	
  0.159322	  0.371751	  0.180791	  0.288136	

MOTIF M0955_1.01 Hoxd10

letter-probability matrix: alength= 4 w= 8 nsites= 20 E= 0
  0.232472	  0.141002	  0.172220	  0.454306	
  0.195416	  0.163225	  0.130991	  0.510368	
  0.290449	  0.153152	  0.144233	  0.412167	
  0.482720	  0.165577	  0.179368	  0.172335	
  0.150739	  0.256095	  0.144828	  0.448338	
  0.186948	  0.177830	  0.317611	  0.317611	
  0.334627	  0.169528	  0.302783	  0.193063	
  0.186800	  0.323772	  0.242267	  0.247161	

MOTIF M0936_1.01 Hoxd11

letter-probability matrix: alength= 4 w= 8 nsites= 20 E= 0
  0.220461	  0.118596	  0.155356	  0.505587	
  0.167954	  0.119545	  0.132117	  0.580384	
  0.294321	  0.124546	  0.137644	  0.443489	
  0.487902	  0.138395	  0.183115	  0.190588	
  0.151536	  0.327281	  0.137115	  0.384068	
  0.172500	  0.139826	  0.391662	  0.296012	
  0.398017	  0.146422	  0.274924	  0.180638	
  0.151095	  0.332923	  0.256701	  0.259281	

MOTIF M1065_1.01 NP_032300.2

letter-probability matrix: alength= 4 w= 10 nsites= 20 E= 0
  0.265831	  0.178192	  0.211212	  0.344765	
  0.193737	  0.108473	  0.127295	  0.570495	
  0.162686	  0.077620	  0.086645	  0.673049	
  0.297385	  0.085202	  0.127107	  0.490305	
  0.677597	  0.073593	  0.112006	  0.136804	
  0.076497	  0.375124	  0.121177	  0.427202	
  0.139819	  0.152986	  0.380067	  0.327127	
  0.471111	  0.108320	  0.280085	  0.140484	
  0.122190	  0.367080	  0.238789	  0.271940	
  0.231072	  0.293750	  0.219803	  0.255374	

MOTIF M0827_1.01 Hoxd13

letter-probability matrix: alength= 4 w= 9 nsites= 20 E= 0
  0.268595	  0.158096	  0.207100	  0.366209	
  0.161909	  0.084524	  0.116400	  0.637167	
  0.146018	  0.111467	  0.047643	  0.694872	
  0.237832	  0.138596	  0.104749	  0.518823	
  0.616295	  0.130807	  0.148967	  0.103931	
  0.105546	  0.326735	  0.099400	  0.468319	
  0.240622	  0.117123	  0.348357	  0.293897	
  0.394030	  0.124764	  0.319395	  0.161811	
  0.168107	  0.248291	  0.374129	  0.209474	

MOTIF M5850_1.01 Hoxd13

letter-probability matrix: alength= 4 w= 10 nsites= 20 E= 0
  0.262933	  0.086853	  0.303749	  0.346464	
  0.127523	  0.050459	  0.177982	  0.644036	
  0.010082	  0.000917	  0.023831	  0.965170	
  0.019553	  0.000000	  0.000000	  0.980447	
  0.113423	  0.022440	  0.004896	  0.859241	
  0.997631	  0.001895	  0.000474	  0.000000	
  0.045208	  0.002712	  0.000000	  0.952080	
  0.154390	  0.000000	  0.168221	  0.677389	
  0.424089	  0.000000	  0.532895	  0.043016	
  0.062145	  0.316400	  0.543064	  0.078391	

MOTIF M5851_1.01 Hoxd13

letter-probability matrix: alength= 4 w= 11 nsites= 20 E= 0
  0.267370	  0.101108	  0.350906	  0.280616	
  0.154627	  0.070406	  0.159288	  0.615679	
  0.026452	  0.010633	  0.003631	  0.959284	
  0.021917	  0.000000	  0.001320	  0.976763	
  0.204086	  0.005959	  0.002767	  0.787188	
  0.998650	  0.000810	  0.000540	  0.000000	
  0.006980	  0.593557	  0.000000	  0.399463	
  0.120983	  0.011247	  0.594312	  0.273458	
  0.834236	  0.012404	  0.129454	  0.023906	
  0.017981	  0.169532	  0.730883	  0.081604	
  0.262503	  0.324953	  0.228440	  0.184104	

MOTIF M0935_1.01 Hoxd1

letter-probability matrix: alength= 4 w= 8 nsites= 20 E= 0
  0.183774	  0.159765	  0.141699	  0.514762	
  0.545909	  0.082472	  0.265723	  0.105896	
  0.785895	  0.001415	  0.085355	  0.127335	
  0.099932	  0.061836	  0.107178	  0.731054	
  0.138710	  0.233315	  0.265705	  0.362269	
  0.382301	  0.074159	  0.378497	  0.165043	
  0.254540	  0.267591	  0.320364	  0.157505	
  0.209768	  0.283158	  0.229523	  0.277551	

MOTIF M0981_1.01 Hoxd3

letter-probability matrix: alength= 4 w= 8 nsites= 20 E= 0
  0.197705	  0.297905	  0.188063	  0.316327	
  0.149881	  0.075932	  0.046518	  0.727669	
  0.769845	  0.044088	  0.131130	  0.054937	
  0.865681	  0.028037	  0.030070	  0.076212	
  0.059224	  0.157799	  0.096672	  0.686305	
  0.154873	  0.134640	  0.362348	  0.348140	
  0.399402	  0.099481	  0.340348	  0.160769	
  0.198563	  0.308310	  0.260111	  0.233016	

MOTIF M5852_1.01 Hoxd3

letter-probability matrix: alength= 4 w= 10 nsites= 20 E= 0
  0.234523	  0.268026	  0.315368	  0.182083	
  0.148472	  0.310771	  0.211063	  0.329694	
  0.071242	  0.013072	  0.018301	  0.897385	
  0.723012	  0.193260	  0.041601	  0.042127	
  0.934014	  0.045578	  0.000000	  0.020408	
  0.093696	  0.044534	  0.067669	  0.794101	
  0.076923	  0.085165	  0.209249	  0.628663	
  0.590075	  0.010877	  0.343304	  0.055744	
  0.175528	  0.348871	  0.297160	  0.178441	
  0.175528	  0.298616	  0.206118	  0.319738	

MOTIF M6122_1.01 Hoxd4

letter-probability matrix: alength= 4 w= 8 nsites= 20 E= 0
  0.030822	  0.030822	  0.277397	  0.660959	
  0.000000	  0.000000	  0.000000	  1.000000	
  0.753424	  0.123288	  0.123288	  0.000000	
  0.876712	  0.000000	  0.123288	  0.000000	
  0.000000	  0.000000	  0.000000	  1.000000	
  0.000000	  0.000000	  0.000000	  1.000000	
  0.123288	  0.123288	  0.506849	  0.246575	
  0.414384	  0.030822	  0.154110	  0.400685	

MOTIF M0874_1.01 Hoxd8

letter-probability matrix: alength= 4 w= 8 nsites= 20 E= 0
  0.219314	  0.185028	  0.219314	  0.376344	
  0.189250	  0.129421	  0.156502	  0.524827	
  0.457679	  0.090574	  0.125986	  0.325762	
  0.597136	  0.103767	  0.128015	  0.171082	
  0.090772	  0.208170	  0.123761	  0.577297	
  0.175293	  0.171822	  0.346006	  0.306880	
  0.288745	  0.129742	  0.393682	  0.187831	
  0.187393	  0.351851	  0.217720	  0.243036	

MOTIF M5853_1.01 Hoxd9

letter-probability matrix: alength= 4 w= 9 nsites= 20 E= 0
  0.034653	  0.153465	  0.143564	  0.668318	
  0.141129	  0.000000	  0.044355	  0.814516	
  0.044355	  0.000000	  0.141129	  0.814516	
  0.327536	  0.000000	  0.086957	  0.585507	
  0.935185	  0.000000	  0.064815	  0.000000	
  0.095745	  0.187943	  0.000000	  0.716312	
  0.000000	  0.019481	  0.655844	  0.324675	
  0.162162	  0.000000	  0.606607	  0.231231	
  0.067114	  0.331096	  0.451902	  0.149888	

MOTIF M5854_1.01 Hoxd9

letter-probability matrix: alength= 4 w= 10 nsites= 20 E= 0
  0.333333	  0.097436	  0.143590	  0.425641	
  0.144737	  0.131579	  0.085526	  0.638158	
  0.033654	  0.000000	  0.033654	  0.932692	
  0.079812	  0.000000	  0.009390	  0.910798	
  0.482234	  0.000000	  0.015228	  0.502538	
  0.877828	  0.031674	  0.031674	  0.058824	
  0.021552	  0.133621	  0.008621	  0.836206	
  0.000000	  0.117264	  0.250814	  0.631922	
  0.384158	  0.023762	  0.544555	  0.047525	
  0.027950	  0.602485	  0.136646	  0.232919	

MOTIF M5855_1.01 Hoxd9

letter-probability matrix: alength= 4 w= 9 nsites= 20 E= 0
  0.152941	  0.123529	  0.164706	  0.558824	
  0.000000	  0.000000	  0.039548	  0.960452	
  0.053476	  0.016043	  0.021390	  0.909091	
  0.254386	  0.000000	  0.000000	  0.745614	
  0.837438	  0.093596	  0.034483	  0.034483	
  0.042636	  0.658914	  0.027132	  0.271318	
  0.174274	  0.000000	  0.705394	  0.120332	
  0.666667	  0.078431	  0.203922	  0.050980	
  0.002674	  0.454545	  0.296791	  0.245989	

MOTIF M2158_1.01 Hsf1

letter-probability matrix: alength= 4 w= 15 nsites= 20 E= 0
  0.111111	  0.364444	  0.248889	  0.275556	
  0.035556	  0.115556	  0.053333	  0.795555	
  0.013333	  0.048889	  0.035556	  0.902222	
  0.004444	  0.986667	  0.008889	  0.000000	
  0.017778	  0.315556	  0.026667	  0.639999	
  0.568889	  0.031111	  0.395556	  0.004444	
  0.000000	  0.000000	  1.000000	  0.000000	
  0.831111	  0.106667	  0.013333	  0.048889	
  0.826666	  0.026667	  0.066667	  0.080000	
  0.195556	  0.280000	  0.324444	  0.200000	
  0.173333	  0.275556	  0.297778	  0.253333	
  0.057778	  0.071111	  0.040000	  0.831111	
  0.035556	  0.022222	  0.017778	  0.924444	
  0.000000	  0.968889	  0.008889	  0.022222	
  0.026667	  0.391111	  0.080000	  0.502222	

MOTIF M3314_1.01 Hsf2

letter-probability matrix: alength= 4 w= 10 nsites= 20 E= 0
  0.346154	  0.230769	  0.307692	  0.115385	
  0.000000	  0.000000	  1.000000	  0.000000	
  0.888889	  0.037037	  0.074074	  0.000000	
  0.740741	  0.037037	  0.074074	  0.148148	
  0.148148	  0.222222	  0.259259	  0.370370	
  0.296296	  0.259259	  0.296296	  0.148148	
  0.296296	  0.074074	  0.074074	  0.555556	
  0.153846	  0.000000	  0.076923	  0.769231	
  0.000000	  1.000000	  0.000000	  0.000000	
  0.074074	  0.148148	  0.444444	  0.333333	

MOTIF M5386_1.01 Hsf4

letter-probability matrix: alength= 4 w= 13 nsites= 20 E= 0
  0.135768	  0.072627	  0.078998	  0.712607	
  0.061326	  0.007666	  0.082975	  0.848033	
  0.009089	  0.973409	  0.010733	  0.006769	
  0.003501	  0.244438	  0.183625	  0.568436	
  0.532589	  0.212253	  0.253412	  0.001746	
  0.000297	  0.001189	  0.997721	  0.000793	
  0.854221	  0.070598	  0.004158	  0.071023	
  0.805102	  0.033109	  0.029511	  0.132278	
  0.134698	  0.366147	  0.216946	  0.282209	
  0.258468	  0.220522	  0.330287	  0.190722	
  0.109276	  0.023565	  0.031862	  0.835297	
  0.030180	  0.007545	  0.012827	  0.949448	
  0.009353	  0.960775	  0.009544	  0.020328	

MOTIF M5387_1.01 Hsfy2

letter-probability matrix: alength= 4 w= 15 nsites= 20 E= 0
  0.210024	  0.069212	  0.085919	  0.634845	
  0.056782	  0.025237	  0.078864	  0.839117	
  0.154450	  0.696335	  0.149215	  0.000000	
  0.003086	  0.043210	  0.820988	  0.132716	
  0.877887	  0.016502	  0.046205	  0.059406	
  0.593749	  0.058036	  0.071429	  0.276786	
  0.056604	  0.422642	  0.120755	  0.400000	
  0.101887	  0.233962	  0.400000	  0.264151	
  0.221805	  0.131579	  0.300752	  0.345865	
  0.220159	  0.029178	  0.045093	  0.705570	
  0.030509	  0.006780	  0.061017	  0.901694	
  0.146199	  0.777778	  0.073099	  0.002924	
  0.005952	  0.077381	  0.791667	  0.125000	
  0.768786	  0.043353	  0.020231	  0.167630	
  0.604546	  0.072727	  0.090909	  0.231818	

MOTIF M0186_1.01 Id1

letter-probability matrix: alength= 4 w= 8 nsites= 20 E= 0
  0.181942	  0.272686	  0.045826	  0.499546	
  0.000344	  0.998968	  0.000344	  0.000344	
  0.999001	  0.000333	  0.000333	  0.000333	
  0.000333	  0.999001	  0.000333	  0.000333	
  0.000333	  0.000333	  0.999001	  0.000333	
  0.000333	  0.000333	  0.000333	  0.999001	
  0.000370	  0.000370	  0.998890	  0.000370	
  0.055987	  0.499446	  0.166851	  0.277716	

MOTIF M5390_1.01 Id4

letter-probability matrix: alength= 4 w= 10 nsites= 20 E= 0
  0.207333	  0.189333	  0.250667	  0.352667	
  0.498473	  0.056811	  0.417838	  0.026878	
  0.000000	  1.000000	  0.000000	  0.000000	
  0.996678	  0.000000	  0.003322	  0.000000	
  0.000000	  0.923077	  0.076923	  0.000000	
  0.015753	  0.945179	  0.035287	  0.003781	
  0.046408	  0.000000	  0.000000	  0.953592	
  0.032136	  0.022684	  0.945180	  0.000000	
  0.040694	  0.337558	  0.209473	  0.412275	
  0.216144	  0.403602	  0.157438	  0.222815	

MOTIF M3320_1.01 Ikzf1

letter-probability matrix: alength= 4 w= 13 nsites= 20 E= 0
  0.166667	  0.125000	  0.583333	  0.125000	
  0.250000	  0.083333	  0.541667	  0.125000	
  0.125000	  0.333333	  0.083333	  0.458333	
  0.625000	  0.083333	  0.166667	  0.125000	
  0.083333	  0.000000	  0.000000	  0.916667	
  0.000000	  0.000000	  0.000000	  1.000000	
  0.000000	  1.000000	  0.000000	  0.000000	
  0.000000	  1.000000	  0.000000	  0.000000	
  0.000000	  0.916667	  0.000000	  0.083333	
  0.625000	  0.041667	  0.250000	  0.083333	
  0.458333	  0.291667	  0.125000	  0.125000	
  0.375000	  0.000000	  0.375000	  0.250000	
  0.208333	  0.291667	  0.208333	  0.291667	

MOTIF M1839_1.01 Insm1

letter-probability matrix: alength= 4 w= 12 nsites= 20 E= 0
  0.083333	  0.500000	  0.000000	  0.416667	
  0.208333	  0.000000	  0.666667	  0.125000	
  0.250000	  0.666667	  0.083333	  0.000000	
  0.000000	  1.000000	  0.000000	  0.000000	
  0.000000	  1.000000	  0.000000	  0.000000	
  0.000000	  0.958333	  0.041667	  0.000000	
  0.000000	  1.000000	  0.000000	  0.000000	
  0.333333	  0.000000	  0.000000	  0.666667	
  0.125000	  0.000000	  0.625000	  0.250000	
  0.541667	  0.125000	  0.333333	  0.000000	
  0.166667	  0.833333	  0.000000	  0.000000	
  0.791666	  0.166667	  0.000000	  0.041667	

MOTIF M1434_1.01 IRC900814

letter-probability matrix: alength= 4 w= 10 nsites= 20 E= 0
  0.259655	  0.213725	  0.221956	  0.304664	
  0.266233	  0.202468	  0.213483	  0.317816	
  0.247930	  0.237652	  0.218918	  0.295501	
  0.268587	  0.255718	  0.191125	  0.284569	
  0.071385	  0.623710	  0.003691	  0.301214	
  0.301214	  0.003691	  0.623710	  0.071385	
  0.284569	  0.191125	  0.255718	  0.268587	
  0.295501	  0.218918	  0.237652	  0.247930	
  0.317816	  0.213483	  0.202468	  0.266233	
  0.304664	  0.221956	  0.213725	  0.259655	

MOTIF M1752_1.01 Irf1

letter-probability matrix: alength= 4 w= 21 nsites= 20 E= 0
  0.232012	  0.234949	  0.195301	  0.337739	
  0.184288	  0.208517	  0.184288	  0.422907	
  0.127019	  0.237885	  0.155653	  0.479442	
  0.101322	  0.315712	  0.108664	  0.474302	
  0.539648	  0.074156	  0.265051	  0.121145	
  0.017621	  0.581498	  0.371512	  0.029369	
  0.008811	  0.000000	  0.000000	  0.991189	
  0.000000	  0.022761	  0.000000	  0.977239	
  0.000000	  0.041116	  0.002937	  0.955947	
  0.000000	  0.917034	  0.000000	  0.082966	
  0.670338	  0.028634	  0.174743	  0.126285	
  0.014684	  0.577827	  0.253304	  0.154185	
  0.011747	  0.000734	  0.000000	  0.987519	
  0.005139	  0.010279	  0.003671	  0.980911	
  0.008076	  0.042584	  0.000000	  0.949340	
  0.012482	  0.751101	  0.020558	  0.215859	
  0.376652	  0.179883	  0.193098	  0.250367	
  0.160059	  0.340675	  0.213656	  0.285609	
  0.106461	  0.136564	  0.083700	  0.673275	
  0.145374	  0.141703	  0.072687	  0.640236	
  0.121880	  0.243025	  0.110866	  0.524229	

MOTIF M1172_1.01 Irf2

letter-probability matrix: alength= 4 w= 10 nsites= 20 E= 0
  0.115494	  0.361122	  0.361122	  0.162263	
  0.071287	  0.070578	  0.023730	  0.834405	
  0.139247	  0.051741	  0.031383	  0.777629	
  0.053567	  0.111155	  0.069472	  0.765806	
  0.031045	  0.800668	  0.024914	  0.143373	
  0.331329	  0.072466	  0.442797	  0.153409	
  0.234293	  0.261536	  0.231962	  0.272209	
  0.198901	  0.136021	  0.067546	  0.597532	
  0.272861	  0.160607	  0.093594	  0.472938	
  0.169132	  0.244858	  0.153037	  0.432974	

MOTIF M1167_1.01 Irf3

letter-probability matrix: alength= 4 w= 10 nsites= 20 E= 0
  0.121695	  0.196668	  0.584946	  0.096691	
  0.116783	  0.037725	  0.152982	  0.692510	
  0.159601	  0.080052	  0.086719	  0.673628	
  0.077798	  0.109302	  0.158240	  0.654660	
  0.004184	  0.872316	  0.022900	  0.100600	
  0.132588	  0.467428	  0.289237	  0.110747	
  0.244189	  0.232280	  0.286559	  0.236972	
  0.296568	  0.105877	  0.098719	  0.498836	
  0.204762	  0.206820	  0.099668	  0.488749	
  0.117437	  0.359928	  0.074136	  0.448498	

MOTIF M1168_1.01 Irf4

letter-probability matrix: alength= 4 w= 10 nsites= 20 E= 0
  0.363918	  0.131227	  0.346169	  0.158686	
  0.092819	  0.240003	  0.534138	  0.133040	
  0.074599	  0.000416	  0.043040	  0.881945	
  0.192710	  0.157778	  0.009691	  0.639821	
  0.048102	  0.130754	  0.076197	  0.744947	
  0.032142	  0.854187	  0.024536	  0.089135	
  0.295547	  0.079744	  0.497118	  0.127591	
  0.239625	  0.214664	  0.326710	  0.219001	
  0.257755	  0.185306	  0.194807	  0.362132	
  0.266921	  0.239117	  0.189986	  0.303977	

MOTIF M1171_1.01 Irf5

letter-probability matrix: alength= 4 w= 10 nsites= 20 E= 0
  0.388874	  0.108121	  0.344900	  0.158104	
  0.088348	  0.210879	  0.590685	  0.110088	
  0.046326	  0.000027	  0.013814	  0.939833	
  0.221778	  0.213082	  0.003039	  0.562101	
  0.022569	  0.137910	  0.045906	  0.793615	
  0.023044	  0.860425	  0.020235	  0.096296	
  0.216128	  0.052766	  0.564460	  0.166646	
  0.268882	  0.185726	  0.309288	  0.236104	
  0.180341	  0.236240	  0.169839	  0.413580	
  0.237834	  0.262847	  0.190866	  0.308454	

MOTIF M1170_1.01 Irf6

letter-probability matrix: alength= 4 w= 10 nsites= 20 E= 0
  0.350949	  0.138468	  0.380178	  0.130404	
  0.093657	  0.170655	  0.664903	  0.070785	
  0.037662	  0.011231	  0.008488	  0.942619	
  0.353967	  0.163891	  0.027638	  0.454503	
  0.054450	  0.119975	  0.031415	  0.794160	
  0.044428	  0.832033	  0.029485	  0.094054	
  0.218701	  0.071358	  0.527266	  0.182675	
  0.242505	  0.221633	  0.337316	  0.198546	
  0.149546	  0.295186	  0.201866	  0.353402	
  0.214715	  0.292748	  0.230284	  0.262254	

MOTIF M1169_1.01 Irf7

letter-probability matrix: alength= 4 w= 10 nsites= 20 E= 0
  0.149192	  0.400593	  0.157529	  0.292685	
  0.121648	  0.049514	  0.053199	  0.775639	
  0.053563	  0.108946	  0.015351	  0.822140	
  0.113391	  0.111355	  0.056195	  0.719059	
  0.072650	  0.743745	  0.022632	  0.160973	
  0.168805	  0.155689	  0.458313	  0.217193	
  0.135762	  0.283192	  0.149052	  0.431993	
  0.185345	  0.123317	  0.207204	  0.484133	
  0.123513	  0.067872	  0.095812	  0.712803	
  0.260539	  0.444060	  0.035525	  0.259875	

MOTIF M1166_1.01 Irf9

letter-probability matrix: alength= 4 w= 9 nsites= 20 E= 0
  0.387491	  0.125173	  0.287061	  0.200275	
  0.134569	  0.215310	  0.493774	  0.156347	
  0.144547	  0.000045	  0.015235	  0.840173	
  0.159996	  0.098018	  0.017728	  0.724258	
  0.125436	  0.112370	  0.109049	  0.653145	
  0.102182	  0.593926	  0.089725	  0.214167	
  0.256109	  0.135045	  0.443902	  0.164944	
  0.311904	  0.206995	  0.198879	  0.282222	
  0.229815	  0.152516	  0.168557	  0.449112	

MOTIF M0819_1.01 Irx2

letter-probability matrix: alength= 4 w= 9 nsites= 20 E= 0
  0.236295	  0.248410	  0.243491	  0.271804	
  0.175187	  0.363528	  0.229489	  0.231796	
  0.330396	  0.116780	  0.244764	  0.308060	
  0.149817	  0.066647	  0.112103	  0.671433	
  0.111181	  0.043867	  0.743341	  0.101611	
  0.114708	  0.091139	  0.011733	  0.782420	
  0.345491	  0.258518	  0.080236	  0.315755	
  0.287588	  0.276312	  0.235457	  0.200643	
  0.235720	  0.255353	  0.240482	  0.268445	

MOTIF M5856_1.01 Irx1

letter-probability matrix: alength= 4 w= 12 nsites= 20 E= 0
  0.017523	  0.539720	  0.026869	  0.415888	
  0.331992	  0.007042	  0.133803	  0.527163	
  0.995344	  0.000000	  0.003492	  0.001164	
  0.000000	  0.994186	  0.000000	  0.005814	
  1.000000	  0.000000	  0.000000	  0.000000	
  0.044723	  0.183363	  0.007156	  0.764758	
  0.145455	  0.008612	  0.818182	  0.027751	
  0.836595	  0.021526	  0.039139	  0.102740	
  0.369035	  0.537646	  0.020148	  0.073171	
  0.895288	  0.038744	  0.010471	  0.055497	
  0.603697	  0.102669	  0.019507	  0.274127	
  0.659250	  0.040984	  0.022248	  0.277518	

MOTIF M0895_1.01 Irx3

letter-probability matrix: alength= 4 w= 10 nsites= 20 E= 0
  0.293750	  0.219803	  0.231072	  0.255374	
  0.253369	  0.224718	  0.236240	  0.285673	
  0.157262	  0.398583	  0.218747	  0.225409	
  0.373640	  0.087645	  0.226624	  0.312091	
  0.109511	  0.049701	  0.078730	  0.762058	
  0.069696	  0.012233	  0.849069	  0.069002	
  0.058314	  0.056027	  0.000434	  0.885225	
  0.388318	  0.242700	  0.060450	  0.308532	
  0.318574	  0.268770	  0.213547	  0.199110	
  0.247157	  0.247157	  0.212730	  0.292956	

MOTIF M0896_1.01 Irx3

letter-probability matrix: alength= 4 w= 8 nsites= 20 E= 0
  0.283186	  0.234183	  0.241315	  0.241315	
  0.203789	  0.239148	  0.259066	  0.297997	
  0.317573	  0.090081	  0.244865	  0.347480	
  0.746234	  0.034989	  0.087798	  0.130979	
  0.131691	  0.678891	  0.065396	  0.124022	
  0.648829	  0.112750	  0.071892	  0.166529	
  0.313258	  0.222968	  0.117569	  0.346204	
  0.243959	  0.216372	  0.349674	  0.189995	

MOTIF M0852_1.01 Irx4

letter-probability matrix: alength= 4 w= 8 nsites= 20 E= 0
  0.262564	  0.254804	  0.249759	  0.232873	
  0.275648	  0.244478	  0.251924	  0.227950	
  0.207360	  0.229168	  0.266256	  0.297216	
  0.311690	  0.111276	  0.242744	  0.334290	
  0.708550	  0.043957	  0.124365	  0.123128	
  0.169491	  0.597528	  0.115908	  0.117073	
  0.675885	  0.093319	  0.088768	  0.142028	
  0.337236	  0.221580	  0.120396	  0.320789	

MOTIF M0897_1.01 Irx5

letter-probability matrix: alength= 4 w= 9 nsites= 20 E= 0
  0.265252	  0.242422	  0.240010	  0.252316	
  0.275814	  0.239781	  0.244625	  0.239781	
  0.197169	  0.245688	  0.268825	  0.288317	
  0.323908	  0.090059	  0.252260	  0.333773	
  0.723600	  0.059994	  0.093153	  0.123253	
  0.113358	  0.678953	  0.075986	  0.131703	
  0.679783	  0.088391	  0.072369	  0.159457	
  0.313644	  0.227752	  0.111973	  0.346630	
  0.239213	  0.212163	  0.360451	  0.188172	

MOTIF M0898_1.01 Irx6

letter-probability matrix: alength= 4 w= 7 nsites= 20 E= 0
  0.269032	  0.253365	  0.248348	  0.229254	
  0.209966	  0.234381	  0.275048	  0.280605	
  0.313154	  0.102176	  0.248811	  0.335860	
  0.666829	  0.048064	  0.125529	  0.159578	
  0.143545	  0.599832	  0.118706	  0.137917	
  0.632455	  0.122683	  0.099445	  0.145417	
  0.306208	  0.255767	  0.134864	  0.303161	

MOTIF M0901_1.01 Isl1

letter-probability matrix: alength= 4 w= 7 nsites= 20 E= 0
  0.207112	  0.268610	  0.252968	  0.271310	
  0.229210	  0.070431	  0.130927	  0.569432	
  0.521449	  0.073450	  0.236656	  0.168445	
  0.627941	  0.108034	  0.128053	  0.135972	
  0.172464	  0.088251	  0.270478	  0.468806	
  0.209059	  0.140136	  0.302661	  0.348144	
  0.255000	  0.139947	  0.428917	  0.176137	

MOTIF M0894_1.01 Isx

letter-probability matrix: alength= 4 w= 8 nsites= 20 E= 0
  0.239091	  0.264236	  0.294961	  0.201712	
  0.176161	  0.340836	  0.206727	  0.276276	
  0.188476	  0.162223	  0.077399	  0.571902	
  0.603928	  0.093079	  0.161330	  0.141663	
  0.890758	  0.000561	  0.058679	  0.050002	
  0.076457	  0.106349	  0.084498	  0.732696	
  0.192939	  0.154837	  0.200813	  0.451410	
  0.315354	  0.151972	  0.366390	  0.166284	

MOTIF M0295_1.01 Jdp2

letter-probability matrix: alength= 4 w= 10 nsites= 20 E= 0
  0.232596	  0.214714	  0.202210	  0.350480	
  0.136216	  0.220135	  0.277061	  0.366588	
  0.366512	  0.136187	  0.294133	  0.203168	
  0.229696	  0.496090	  0.107421	  0.166793	
  0.197822	  0.123639	  0.637383	  0.041156	
  0.011652	  0.000224	  0.000325	  0.987799	
  0.175982	  0.742765	  0.036980	  0.044273	
  0.981034	  0.001614	  0.013179	  0.004173	
  0.031914	  0.369830	  0.137420	  0.460836	
  0.212988	  0.358252	  0.202601	  0.226159	

MOTIF M0296_1.01 Jdp2

letter-probability matrix: alength= 4 w= 10 nsites= 20 E= 0
  0.163893	  0.086037	  0.136419	  0.613651	
  0.016844	  0.069743	  0.396651	  0.516762	
  0.718037	  0.000043	  0.281877	  0.000043	
  0.233189	  0.766725	  0.000043	  0.000043	
  0.000043	  0.000043	  0.999871	  0.000043	
  0.000043	  0.000043	  0.000043	  0.999871	
  0.051301	  0.948613	  0.000043	  0.000043	
  0.999871	  0.000043	  0.000043	  0.000043	
  0.164006	  0.164006	  0.164006	  0.507982	
  0.233199	  0.300403	  0.233199	  0.233199	

MOTIF M5857_1.01 Jdp2

letter-probability matrix: alength= 4 w= 9 nsites= 20 E= 0
  0.891246	  0.013263	  0.090186	  0.005305	
  0.000000	  0.000000	  0.000000	  1.000000	
  0.000000	  0.000000	  0.997033	  0.002967	
  1.000000	  0.000000	  0.000000	  0.000000	
  0.002967	  0.305638	  0.691395	  0.000000	
  0.000000	  0.000000	  0.000000	  1.000000	
  0.005900	  0.991150	  0.000000	  0.002950	
  1.000000	  0.000000	  0.000000	  0.000000	
  0.000000	  0.042493	  0.005666	  0.951841	

MOTIF M5858_1.01 Jdp2

letter-probability matrix: alength= 4 w= 12 nsites= 20 E= 0
  0.222142	  0.211816	  0.474304	  0.091739	
  0.927808	  0.026738	  0.044340	  0.001114	
  0.000240	  0.000480	  0.000000	  0.999280	
  0.000000	  0.000231	  0.962330	  0.037439	
  0.999520	  0.000240	  0.000000	  0.000240	
  0.000237	  0.988370	  0.000000	  0.011393	
  0.014198	  0.000473	  0.985329	  0.000000	
  0.000240	  0.000719	  0.000480	  0.998561	
  0.036771	  0.962998	  0.000000	  0.000231	
  0.999520	  0.000240	  0.000240	  0.000000	
  0.000696	  0.399258	  0.033851	  0.566195	
  0.209174	  0.460615	  0.146013	  0.184198	

MOTIF M0305_1.01 Junb

letter-probability matrix: alength= 4 w= 8 nsites= 20 E= 0
  0.333333	  0.166667	  0.166667	  0.333333	
  0.142857	  0.142857	  0.285714	  0.428571	
  0.285714	  0.142857	  0.428571	  0.142857	
  0.428571	  0.285714	  0.142857	  0.142857	
  0.142857	  0.142857	  0.571429	  0.142857	
  0.142857	  0.142857	  0.142857	  0.571429	
  0.142857	  0.571429	  0.142857	  0.142857	
  0.571429	  0.142857	  0.142857	  0.142857	

MOTIF M0313_1.01 Jund

letter-probability matrix: alength= 4 w= 9 nsites= 20 E= 0
  0.332237	  0.003289	  0.332237	  0.332237	
  0.001656	  0.001656	  0.167219	  0.829469	
  0.167219	  0.001656	  0.829469	  0.001656	
  0.663907	  0.332781	  0.001656	  0.001656	
  0.001656	  0.001656	  0.995032	  0.001656	
  0.001656	  0.001656	  0.001656	  0.995032	
  0.001656	  0.995032	  0.001656	  0.001656	
  0.995032	  0.001656	  0.001656	  0.001656	
  0.003289	  0.332237	  0.003289	  0.661185	

MOTIF M0304_1.01 Jun

letter-probability matrix: alength= 4 w= 9 nsites= 20 E= 0
  0.308262	  0.186425	  0.096485	  0.408828	
  0.090200	  0.000261	  0.133293	  0.776246	
  0.401311	  0.000261	  0.506026	  0.092402	
  0.322132	  0.589375	  0.000261	  0.088232	
  0.090309	  0.000261	  0.909169	  0.000261	
  0.090309	  0.088232	  0.000261	  0.821198	
  0.266310	  0.643229	  0.000261	  0.090200	
  0.821307	  0.088232	  0.090200	  0.000261	
  0.241746	  0.153776	  0.153776	  0.450702	

MOTIF M0542_1.01 Kdm2b

letter-probability matrix: alength= 4 w= 9 nsites= 20 E= 0
  0.257321	  0.225952	  0.235173	  0.281554	
  0.288557	  0.205386	  0.231573	  0.274484	
  0.260133	  0.221671	  0.247446	  0.270749	
  0.227464	  0.216370	  0.209975	  0.346191	
  0.224538	  0.203170	  0.133492	  0.438800	
  0.373946	  0.211476	  0.207289	  0.207289	
  0.120261	  0.699010	  0.045135	  0.135594	
  0.161208	  0.000758	  0.831056	  0.006978	
  0.252481	  0.255018	  0.247482	  0.245019	

MOTIF M0412_1.01 Klf12

letter-probability matrix: alength= 4 w= 10 nsites= 20 E= 0
  0.259860	  0.156045	  0.411638	  0.172456	
  0.231178	  0.470215	  0.130737	  0.167870	
  0.193153	  0.514647	  0.102872	  0.189328	
  0.506834	  0.346604	  0.086331	  0.060231	
  0.001945	  0.997699	  0.000031	  0.000325	
  0.302468	  0.000039	  0.621399	  0.076094	
  0.000034	  0.999566	  0.000026	  0.000374	
  0.000063	  0.999930	  0.000005	  0.000002	
  0.022471	  0.790168	  0.000148	  0.187213	
  0.391927	  0.223872	  0.124098	  0.260102	

MOTIF M5859_1.01 Klf12

letter-probability matrix: alength= 4 w= 15 nsites= 20 E= 0
  0.105363	  0.022082	  0.730599	  0.141956	
  0.505022	  0.010046	  0.484932	  0.000000	
  0.026989	  0.948863	  0.011364	  0.012784	
  0.007246	  0.971015	  0.017391	  0.004348	
  0.967120	  0.030612	  0.002268	  0.000000	
  0.013081	  0.981105	  0.000000	  0.005814	
  0.136076	  0.000633	  0.853164	  0.010127	
  0.000000	  0.994211	  0.000000	  0.005789	
  0.000000	  0.969780	  0.012363	  0.017857	
  0.000000	  0.982143	  0.000000	  0.017857	
  0.404738	  0.118460	  0.000000	  0.476802	
  0.248175	  0.228363	  0.103233	  0.420229	
  0.334419	  0.259501	  0.091205	  0.314875	
  0.245361	  0.191753	  0.120619	  0.442268	
  0.284664	  0.220588	  0.148109	  0.346639	

MOTIF M5411_1.01 Klf14

letter-probability matrix: alength= 4 w= 14 nsites= 20 E= 0
  0.186632	  0.093316	  0.419271	  0.300781	
  0.332047	  0.020116	  0.628272	  0.019565	
  0.220453	  0.569991	  0.040235	  0.169321	
  0.000000	  0.861066	  0.005385	  0.133549	
  0.895648	  0.071316	  0.030414	  0.002622	
  0.001250	  0.997500	  0.000000	  0.001250	
  0.022439	  0.011707	  0.955773	  0.010081	
  0.000000	  0.998131	  0.001869	  0.000000	
  0.000000	  0.994420	  0.001860	  0.003720	
  0.000000	  0.958879	  0.002384	  0.038737	
  0.418958	  0.562318	  0.000585	  0.018139	
  0.015466	  0.707105	  0.007250	  0.270179	
  0.139721	  0.296407	  0.044411	  0.519461	
  0.192353	  0.219621	  0.093065	  0.494961	

MOTIF M2164_1.01 Klf1

letter-probability matrix: alength= 4 w= 11 nsites= 20 E= 0
  0.285171	  0.144487	  0.384030	  0.186312	
  0.317490	  0.076046	  0.579848	  0.026616	
  0.127376	  0.752852	  0.060837	  0.058935	
  0.024715	  0.876426	  0.000000	  0.098859	
  0.768060	  0.224335	  0.000000	  0.007605	
  0.000000	  1.000000	  0.000000	  0.000000	
  0.760456	  0.000000	  0.184411	  0.055133	
  0.000000	  1.000000	  0.000000	  0.000000	
  0.000000	  1.000000	  0.000000	  0.000000	
  0.000000	  0.965779	  0.000000	  0.034221	
  0.532319	  0.066540	  0.000000	  0.401141	

MOTIF M1741_1.01 Klf4

letter-probability matrix: alength= 4 w= 10 nsites= 20 E= 0
  0.215541	  0.064755	  0.660962	  0.058742	
  0.066728	  0.874856	  0.030016	  0.028400	
  0.028822	  0.899700	  0.010606	  0.060872	
  0.470182	  0.501727	  0.018420	  0.009671	
  0.007827	  0.983656	  0.003453	  0.005064	
  0.491837	  0.002529	  0.441941	  0.063693	
  0.003681	  0.984816	  0.008282	  0.003221	
  0.002993	  0.990791	  0.002993	  0.003223	
  0.001382	  0.976268	  0.002074	  0.020276	
  0.407057	  0.235701	  0.018681	  0.338561	

MOTIF M5946_1.01 Klf4

letter-probability matrix: alength= 4 w= 11 nsites= 20 E= 0
  0.275748	  0.212625	  0.395349	  0.116279	
  0.272425	  0.069767	  0.561462	  0.096346	
  0.046512	  0.873754	  0.023256	  0.056478	
  0.036545	  0.867109	  0.000000	  0.096346	
  0.455150	  0.495017	  0.009967	  0.039867	
  0.000000	  1.000000	  0.000000	  0.000000	
  0.524917	  0.000000	  0.368771	  0.106312	
  0.000000	  1.000000	  0.000000	  0.000000	
  0.000000	  1.000000	  0.000000	  0.000000	
  0.000000	  0.986711	  0.000000	  0.013289	
  0.395349	  0.196013	  0.026578	  0.382060	

MOTIF M2261_1.01 Klf5

letter-probability matrix: alength= 4 w= 10 nsites= 20 E= 0
  0.104989	  0.148630	  0.556314	  0.190067	
  0.000000	  0.874293	  0.000000	  0.125707	
  0.000000	  0.882228	  0.000000	  0.117772	
  0.255455	  0.703035	  0.000000	  0.041510	
  0.000000	  1.000000	  0.000000	  0.000000	
  0.371097	  0.000000	  0.380721	  0.248182	
  0.000000	  1.000000	  0.000000	  0.000000	
  0.000000	  1.000000	  0.000000	  0.000000	
  0.000000	  0.965028	  0.000000	  0.034972	
  0.287635	  0.411065	  0.000000	  0.301300	

MOTIF M0374_1.01 Klf7

letter-probability matrix: alength= 4 w= 10 nsites= 20 E= 0
  0.234441	  0.180766	  0.414554	  0.170239	
  0.219242	  0.497789	  0.115605	  0.167365	
  0.177318	  0.538047	  0.076550	  0.208085	
  0.515538	  0.352557	  0.089587	  0.042318	
  0.009895	  0.974574	  0.000320	  0.015211	
  0.228736	  0.010304	  0.660217	  0.100743	
  0.000089	  0.999596	  0.000241	  0.000074	
  0.000191	  0.999364	  0.000173	  0.000272	
  0.001121	  0.823800	  0.000229	  0.174850	
  0.342124	  0.258571	  0.077105	  0.322200	

MOTIF M0390_1.01 Klf8

letter-probability matrix: alength= 4 w= 10 nsites= 20 E= 0
  0.271429	  0.178341	  0.362745	  0.187485	
  0.239158	  0.418687	  0.154026	  0.188128	
  0.199845	  0.467566	  0.128707	  0.203882	
  0.440520	  0.343077	  0.120056	  0.096347	
  0.065239	  0.843918	  0.000098	  0.090745	
  0.367441	  0.000033	  0.495994	  0.136533	
  0.038593	  0.946792	  0.000130	  0.014485	
  0.031059	  0.968649	  0.000135	  0.000157	
  0.045846	  0.702954	  0.000241	  0.250959	
  0.322624	  0.251260	  0.153929	  0.272187	

MOTIF M0384_1.01 Klf9

letter-probability matrix: alength= 4 w= 8 nsites= 20 E= 0
  0.375000	  0.200000	  0.225000	  0.200000	
  0.053571	  0.910715	  0.017857	  0.017857	
  0.017857	  0.946429	  0.017857	  0.017857	
  0.017857	  0.017857	  0.946429	  0.017857	
  0.017857	  0.089286	  0.017857	  0.875000	
  0.017857	  0.017857	  0.017857	  0.946429	
  0.944443	  0.018519	  0.018519	  0.018519	
  0.142857	  0.257143	  0.285714	  0.314286	

MOTIF M0804_1.01 Lbx1

letter-probability matrix: alength= 4 w= 8 nsites= 20 E= 0
  0.217448	  0.130642	  0.174045	  0.477865	
  0.000244	  0.048977	  0.000244	  0.950535	
  0.999286	  0.000238	  0.000238	  0.000238	
  0.999286	  0.000238	  0.000238	  0.000238	
  0.000238	  0.261893	  0.000238	  0.737631	
  0.142959	  0.000238	  0.119172	  0.737631	
  0.731237	  0.000244	  0.268275	  0.000244	
  0.028824	  0.114441	  0.799372	  0.057363	

MOTIF M0908_1.01 Lbx2

letter-probability matrix: alength= 4 w= 8 nsites= 20 E= 0
  0.238388	  0.266108	  0.189407	  0.306097	
  0.177834	  0.219390	  0.079111	  0.523665	
  0.707758	  0.012963	  0.161112	  0.118167	
  0.787274	  0.072863	  0.000292	  0.139571	
  0.093784	  0.293240	  0.153085	  0.459892	
  0.201582	  0.175247	  0.266719	  0.356451	
  0.469581	  0.094807	  0.324356	  0.111257	
  0.214701	  0.198194	  0.428052	  0.159054	

MOTIF M1387_1.01 Lcor

letter-probability matrix: alength= 4 w= 10 nsites= 20 E= 0
  0.303053	  0.199120	  0.229043	  0.268784	
  0.214680	  0.264845	  0.278424	  0.242051	
  0.189804	  0.515940	  0.143451	  0.150805	
  0.102432	  0.632197	  0.059098	  0.206273	
  0.335306	  0.248401	  0.191530	  0.224763	
  0.839148	  0.005768	  0.087566	  0.067518	
  0.921414	  0.053299	  0.002046	  0.023241	
  0.526852	  0.102199	  0.038356	  0.332593	
  0.285584	  0.207376	  0.147604	  0.359436	
  0.231423	  0.245733	  0.207316	  0.315528	

MOTIF M1464_1.01 Lef1

letter-probability matrix: alength= 4 w= 10 nsites= 20 E= 0
  0.487159	  0.134101	  0.192210	  0.186530	
  0.103241	  0.367628	  0.410375	  0.118756	
  0.639521	  0.041709	  0.022663	  0.296107	
  0.118677	  0.035037	  0.012139	  0.834147	
  0.107632	  0.677713	  0.134118	  0.080537	
  0.874585	  0.017180	  0.013247	  0.094988	
  0.809823	  0.058957	  0.086213	  0.045007	
  0.758453	  0.014031	  0.099612	  0.127904	
  0.182254	  0.175107	  0.575592	  0.067047	
  0.284337	  0.183124	  0.403494	  0.129045	

MOTIF M0841_1.01 Lhx1

letter-probability matrix: alength= 4 w= 9 nsites= 20 E= 0
  0.166699	  0.079535	  0.057179	  0.696587	
  0.658460	  0.072959	  0.164006	  0.104575	
  0.860814	  0.014554	  0.044163	  0.080469	
  0.057497	  0.058075	  0.037402	  0.847026	
  0.146493	  0.115235	  0.184376	  0.553896	
  0.427710	  0.071411	  0.368133	  0.132747	
  0.333758	  0.210696	  0.276004	  0.179543	
  0.279203	  0.233210	  0.202743	  0.284843	
  0.269584	  0.207863	  0.189973	  0.332580	

MOTIF M0812_1.01 Lhx2

letter-probability matrix: alength= 4 w= 8 nsites= 20 E= 0
  0.197712	  0.294951	  0.128613	  0.378724	
  0.094122	  0.079408	  0.010325	  0.816145	
  0.890434	  0.022015	  0.083238	  0.004313	
  0.994089	  0.000151	  0.000109	  0.005651	
  0.011499	  0.089327	  0.025850	  0.873324	
  0.128510	  0.058910	  0.253662	  0.558918	
  0.589184	  0.038044	  0.310672	  0.062100	
  0.188759	  0.223737	  0.420090	  0.167414	

MOTIF M0873_1.01 Lhx3

letter-probability matrix: alength= 4 w= 9 nsites= 20 E= 0
  0.336764	  0.194296	  0.190449	  0.278490	
  0.293592	  0.187202	  0.219684	  0.299522	
  0.143147	  0.291160	  0.156628	  0.409065	
  0.060921	  0.242154	  0.011817	  0.685108	
  0.768466	  0.128303	  0.074024	  0.029207	
  0.954390	  0.018561	  0.016964	  0.010085	
  0.035549	  0.016296	  0.012819	  0.935336	
  0.150061	  0.196574	  0.074518	  0.578847	
  0.582945	  0.073559	  0.135381	  0.208115	

MOTIF M1824_1.01 Lhx3

letter-probability matrix: alength= 4 w= 13 nsites= 20 E= 0
  0.450000	  0.000000	  0.150000	  0.400000	
  0.800000	  0.100000	  0.100000	  0.000000	
  0.950000	  0.000000	  0.000000	  0.050000	
  0.000000	  0.000000	  0.000000	  1.000000	
  0.000000	  0.000000	  0.000000	  1.000000	
  0.950000	  0.000000	  0.000000	  0.050000	
  1.000000	  0.000000	  0.000000	  0.000000	
  0.100000	  0.100000	  0.000000	  0.800000	
  0.000000	  0.050000	  0.000000	  0.950000	
  0.800000	  0.050000	  0.000000	  0.150000	
  0.450000	  0.000000	  0.150000	  0.400000	
  0.100000	  0.400000	  0.000000	  0.500000	
  0.100000	  0.450000	  0.150000	  0.300000	

MOTIF M0868_1.01 Lhx4

letter-probability matrix: alength= 4 w= 7 nsites= 20 E= 0
  0.143815	  0.343274	  0.223303	  0.289608	
  0.074562	  0.321060	  0.036658	  0.567720	
  0.673560	  0.162809	  0.098749	  0.064882	
  0.883750	  0.060593	  0.022069	  0.033588	
  0.044040	  0.070464	  0.000928	  0.884568	
  0.163964	  0.310956	  0.088204	  0.436876	
  0.481574	  0.126098	  0.155564	  0.236763	

MOTIF M5860_1.01 Lhx4

letter-probability matrix: alength= 4 w= 8 nsites= 20 E= 0
  0.094991	  0.296028	  0.155095	  0.453886	
  0.039870	  0.093326	  0.011518	  0.855286	
  0.852015	  0.016770	  0.131215	  0.000000	
  1.000000	  0.000000	  0.000000	  0.000000	
  0.050803	  0.000000	  0.000000	  0.949197	
  0.065586	  0.079475	  0.110082	  0.744857	
  0.719503	  0.000000	  0.226584	  0.053913	
  0.401036	  0.170984	  0.282211	  0.145769	

MOTIF M0885_1.01 Lhx5

letter-probability matrix: alength= 4 w= 9 nsites= 20 E= 0
  0.152081	  0.091324	  0.047201	  0.709394	
  0.690458	  0.086259	  0.135281	  0.088002	
  0.886062	  0.013024	  0.035758	  0.065156	
  0.031077	  0.036836	  0.028403	  0.903684	
  0.110911	  0.101365	  0.155824	  0.631900	
  0.491062	  0.048743	  0.349523	  0.110672	
  0.367221	  0.191706	  0.269337	  0.171737	
  0.287641	  0.235500	  0.183408	  0.293451	
  0.278534	  0.200244	  0.177601	  0.343621	

MOTIF M0872_1.01 Lhx6

letter-probability matrix: alength= 4 w= 8 nsites= 20 E= 0
  0.181066	  0.320174	  0.134137	  0.364623	
  0.077756	  0.030374	  0.026143	  0.865727	
  0.451520	  0.051554	  0.474670	  0.022256	
  0.972805	  0.002535	  0.014882	  0.009778	
  0.013067	  0.018176	  0.024782	  0.943975	
  0.042824	  0.039929	  0.115250	  0.801997	
  0.521680	  0.031095	  0.367622	  0.079603	
  0.194449	  0.311118	  0.327069	  0.167364	

MOTIF M0879_1.01 Lhx8

letter-probability matrix: alength= 4 w= 9 nsites= 20 E= 0
  0.244674	  0.265052	  0.295872	  0.194402	
  0.199546	  0.312951	  0.189814	  0.297688	
  0.124554	  0.063101	  0.066336	  0.746009	
  0.394226	  0.078801	  0.481509	  0.045464	
  0.923939	  0.001184	  0.040799	  0.034078	
  0.031988	  0.042324	  0.067044	  0.858644	
  0.088201	  0.075915	  0.177614	  0.658270	
  0.401306	  0.069043	  0.401306	  0.128345	
  0.206496	  0.295977	  0.304991	  0.192536	

MOTIF M5861_1.01 Lhx8

letter-probability matrix: alength= 4 w= 18 nsites= 20 E= 0
  0.100090	  0.320108	  0.250676	  0.329125	
  0.042553	  0.244681	  0.018773	  0.693993	
  0.565816	  0.075510	  0.339286	  0.019388	
  0.943027	  0.017857	  0.027211	  0.011905	
  0.001773	  0.013298	  0.001773	  0.983156	
  0.026981	  0.291737	  0.057898	  0.623384	
  0.644768	  0.025581	  0.270930	  0.058721	
  0.229937	  0.171326	  0.475203	  0.123535	
  0.132432	  0.325225	  0.265766	  0.276577	
  0.205591	  0.213706	  0.422002	  0.158702	
  0.092877	  0.363390	  0.219116	  0.324617	
  0.048450	  0.213178	  0.021964	  0.716408	
  0.573423	  0.088935	  0.316960	  0.020682	
  0.945439	  0.015345	  0.021313	  0.017903	
  0.002604	  0.017361	  0.017361	  0.962674	
  0.016365	  0.277031	  0.058445	  0.648159	
  0.623384	  0.021922	  0.290613	  0.064081	
  0.262399	  0.176736	  0.422904	  0.137962	

MOTIF M5862_1.01 Lhx8

letter-probability matrix: alength= 4 w= 8 nsites= 20 E= 0
  0.081304	  0.423409	  0.227023	  0.268264	
  0.000000	  0.274747	  0.000000	  0.725253	
  0.701088	  0.012116	  0.286796	  0.000000	
  1.000000	  0.000000	  0.000000	  0.000000	
  0.000000	  0.000000	  0.000000	  1.000000	
  0.000000	  0.241260	  0.023115	  0.735625	
  0.718397	  0.000000	  0.281603	  0.000000	
  0.217554	  0.181622	  0.508148	  0.092676	

MOTIF M5863_1.01 Lhx8

letter-probability matrix: alength= 4 w= 12 nsites= 20 E= 0
  0.038862	  0.017389	  0.012251	  0.931498	
  0.469712	  0.005849	  0.514970	  0.009469	
  0.985092	  0.003344	  0.008220	  0.003344	
  0.007846	  0.005368	  0.013489	  0.973297	
  0.008373	  0.007824	  0.013178	  0.970625	
  0.079221	  0.005768	  0.906422	  0.008589	
  0.004462	  0.876316	  0.008675	  0.110547	
  0.960734	  0.015489	  0.007473	  0.016304	
  0.960342	  0.014804	  0.009643	  0.015211	
  0.002237	  0.006572	  0.002517	  0.988674	
  0.006988	  0.451572	  0.004752	  0.536688	
  0.915932	  0.009197	  0.024741	  0.050130	

MOTIF M0842_1.01 Lhx9

letter-probability matrix: alength= 4 w= 8 nsites= 20 E= 0
  0.216311	  0.291989	  0.142126	  0.349574	
  0.127143	  0.093253	  0.018089	  0.761515	
  0.817918	  0.041962	  0.123564	  0.016556	
  0.955147	  0.007403	  0.010825	  0.026625	
  0.021750	  0.121465	  0.044684	  0.812101	
  0.145739	  0.082419	  0.268223	  0.503619	
  0.509054	  0.065533	  0.337833	  0.087580	
  0.196989	  0.238208	  0.381132	  0.183671	

MOTIF M0529_1.01 Lin54

letter-probability matrix: alength= 4 w= 9 nsites= 20 E= 0
  0.411378	  0.091233	  0.211983	  0.285406	
  0.000206	  0.000206	  0.000206	  0.999382	
  0.000206	  0.000206	  0.000206	  0.999382	
  0.000206	  0.211990	  0.000206	  0.787598	
  0.437915	  0.000206	  0.561673	  0.000206	
  0.999382	  0.000206	  0.000206	  0.000206	
  0.999382	  0.000206	  0.000206	  0.000206	
  0.103784	  0.210663	  0.000206	  0.685347	
  0.242672	  0.248680	  0.158972	  0.349676	

MOTIF M0870_1.01 Lmx1a

letter-probability matrix: alength= 4 w= 8 nsites= 20 E= 0
  0.179449	  0.275859	  0.239820	  0.304872	
  0.098405	  0.330001	  0.069345	  0.502249	
  0.556556	  0.215243	  0.116952	  0.111249	
  0.735866	  0.107883	  0.030909	  0.125342	
  0.077738	  0.120704	  0.010521	  0.791037	
  0.332583	  0.184360	  0.088845	  0.394212	
  0.425109	  0.147281	  0.128040	  0.299569	
  0.296228	  0.237729	  0.233021	  0.233021	

MOTIF M0925_1.01 Lmx1b

letter-probability matrix: alength= 4 w= 7 nsites= 20 E= 0
  0.161249	  0.279486	  0.178208	  0.381058	
  0.074215	  0.310124	  0.003515	  0.612146	
  0.496430	  0.223061	  0.103280	  0.177229	
  0.604375	  0.168039	  0.074010	  0.153576	
  0.151745	  0.140078	  0.000347	  0.707830	
  0.255989	  0.195416	  0.091390	  0.457205	
  0.395010	  0.194204	  0.151246	  0.259540	

MOTIF M0314_1.01 Mafb

letter-probability matrix: alength= 4 w= 13 nsites= 20 E= 0
  0.311331	  0.229556	  0.229556	  0.229556	
  0.263927	  0.336617	  0.247677	  0.151778	
  0.046512	  0.046512	  0.860464	  0.046512	
  0.020238	  0.020238	  0.020238	  0.939286	
  0.020238	  0.939286	  0.020238	  0.020238	
  0.919256	  0.000209	  0.000209	  0.080326	
  0.000209	  0.000209	  0.999373	  0.000209	
  0.000209	  0.999373	  0.000209	  0.000209	
  0.938044	  0.020652	  0.020652	  0.020652	
  0.403239	  0.220542	  0.175901	  0.200318	
  0.203696	  0.203696	  0.203696	  0.388911	
  0.229971	  0.229971	  0.229971	  0.310088	
  0.229971	  0.229971	  0.229971	  0.310088	

MOTIF M5864_1.01 Mafb

letter-probability matrix: alength= 4 w= 12 nsites= 20 E= 0
  0.373969	  0.296059	  0.063245	  0.266728	
  0.087304	  0.156700	  0.697793	  0.058203	
  0.005843	  0.007640	  0.005843	  0.980674	
  0.070539	  0.905395	  0.005394	  0.018672	
  0.969347	  0.000888	  0.015993	  0.013772	
  0.002812	  0.002009	  0.876658	  0.118521	
  0.002270	  0.990467	  0.006355	  0.000908	
  0.705008	  0.010016	  0.199677	  0.085299	
  0.280018	  0.196609	  0.182401	  0.340972	
  0.322640	  0.083410	  0.098992	  0.494959	
  0.292851	  0.072869	  0.055454	  0.578826	
  0.204306	  0.149336	  0.079707	  0.566651	

MOTIF M5865_1.01 Mafb

letter-probability matrix: alength= 4 w= 17 nsites= 20 E= 0
  0.447945	  0.167263	  0.090362	  0.294429	
  0.342870	  0.204100	  0.226958	  0.226073	
  0.083517	  0.234728	  0.012108	  0.669647	
  0.015295	  0.017710	  0.965385	  0.001610	
  0.099063	  0.867374	  0.002391	  0.031172	
  0.131491	  0.100805	  0.020550	  0.747154	
  0.063199	  0.043076	  0.697571	  0.196154	
  0.765694	  0.118876	  0.010660	  0.104770	
  0.106742	  0.404886	  0.395349	  0.093023	
  0.085441	  0.014514	  0.082747	  0.817298	
  0.122558	  0.800496	  0.021914	  0.055032	
  0.799189	  0.032868	  0.054030	  0.113913	
  0.024924	  0.003705	  0.849781	  0.121590	
  0.000462	  0.986608	  0.007389	  0.005541	
  0.715104	  0.019597	  0.197570	  0.067729	
  0.263412	  0.304195	  0.165327	  0.267066	
  0.381649	  0.130644	  0.119878	  0.367829	

MOTIF M5866_1.01 Mafb

letter-probability matrix: alength= 4 w= 18 nsites= 20 E= 0
  0.423207	  0.167068	  0.096293	  0.313433	
  0.282148	  0.231276	  0.262365	  0.224211	
  0.105081	  0.084854	  0.013320	  0.796745	
  0.017108	  0.019316	  0.960817	  0.002759	
  0.102027	  0.846261	  0.005940	  0.045772	
  0.131439	  0.120782	  0.027531	  0.720248	
  0.050626	  0.024530	  0.441545	  0.483299	
  0.895191	  0.011508	  0.069462	  0.023839	
  0.009346	  0.824673	  0.044860	  0.121121	
  0.139709	  0.053446	  0.801688	  0.005157	
  0.003956	  0.018299	  0.004451	  0.973294	
  0.069539	  0.831444	  0.026455	  0.072562	
  0.885832	  0.017248	  0.032854	  0.064066	
  0.013359	  0.002863	  0.846373	  0.137405	
  0.002729	  0.973099	  0.012086	  0.012086	
  0.647435	  0.016484	  0.287088	  0.048993	
  0.266476	  0.274117	  0.198185	  0.261223	
  0.350716	  0.105317	  0.109918	  0.434049	

MOTIF M0301_1.01 Mafg

letter-probability matrix: alength= 4 w= 10 nsites= 20 E= 0
  0.210236	  0.241829	  0.402717	  0.145218	
  0.137799	  0.117425	  0.127204	  0.617572	
  0.252961	  0.530191	  0.058747	  0.158101	
  0.595516	  0.084726	  0.143944	  0.175814	
  0.134960	  0.017374	  0.661809	  0.185857	
  0.085670	  0.720903	  0.101545	  0.091882	
  0.538447	  0.049338	  0.259482	  0.152733	
  0.320244	  0.206249	  0.186622	  0.286886	
  0.324774	  0.156512	  0.187379	  0.331335	
  0.306832	  0.191770	  0.155446	  0.345952	

MOTIF M0283_1.01 Mafk

letter-probability matrix: alength= 4 w= 10 nsites= 20 E= 0
  0.204029	  0.225487	  0.206080	  0.364404	
  0.236887	  0.356945	  0.180834	  0.225334	
  0.366431	  0.173090	  0.224485	  0.235995	
  0.211095	  0.124252	  0.479292	  0.185362	
  0.221482	  0.544759	  0.112207	  0.121552	
  0.581822	  0.053848	  0.253703	  0.110627	
  0.397568	  0.193517	  0.184079	  0.224835	
  0.408500	  0.110221	  0.169439	  0.311840	
  0.374779	  0.157014	  0.132467	  0.335740	
  0.299479	  0.213160	  0.169363	  0.317998	

MOTIF M0218_1.01 Max

letter-probability matrix: alength= 4 w= 9 nsites= 20 E= 0
  0.314891	  0.233277	  0.273753	  0.178079	
  0.217080	  0.333707	  0.254745	  0.194467	
  0.000020	  0.999805	  0.000010	  0.000165	
  0.904321	  0.030484	  0.006216	  0.058979	
  0.001006	  0.649470	  0.069141	  0.280383	
  0.089682	  0.076422	  0.817513	  0.016383	
  0.109577	  0.272224	  0.064497	  0.553702	
  0.055816	  0.075344	  0.707733	  0.161107	
  0.181263	  0.265058	  0.365019	  0.188660	

MOTIF M0548_1.01 Mbd1

letter-probability matrix: alength= 4 w= 8 nsites= 20 E= 0
  0.122553	  0.734299	  0.122553	  0.020595	
  0.070302	  0.017707	  0.789095	  0.122896	
  0.129110	  0.838330	  0.016280	  0.016280	
  0.015771	  0.000156	  0.858995	  0.125078	
  0.031387	  0.952686	  0.000156	  0.015771	
  0.000161	  0.032398	  0.838331	  0.129110	
  0.619704	  0.140088	  0.060152	  0.180056	
  0.176557	  0.059048	  0.059048	  0.705347	

MOTIF M6156_1.01 Mbd2

letter-probability matrix: alength= 4 w= 11 nsites= 20 E= 0
  0.151786	  0.401786	  0.401786	  0.044643	
  0.053571	  0.392857	  0.464286	  0.089286	
  0.000000	  0.250000	  0.750000	  0.000000	
  0.000000	  0.000000	  0.517857	  0.482143	
  0.000000	  1.000000	  0.000000	  0.000000	
  0.000000	  1.000000	  0.000000	  0.000000	
  0.000000	  0.000000	  1.000000	  0.000000	
  0.000000	  0.000000	  1.000000	  0.000000	
  0.535714	  0.357143	  0.107143	  0.000000	
  0.107143	  0.107143	  0.589285	  0.196429	
  0.321429	  0.125000	  0.482143	  0.071429	

MOTIF M1731_1.01 Mecom

letter-probability matrix: alength= 4 w= 14 nsites= 20 E= 0
  0.111111	  0.111111	  0.222222	  0.555556	
  0.259259	  0.259259	  0.259259	  0.222222	
  0.000000	  0.148148	  0.000000	  0.851852	
  0.074074	  0.000000	  0.037037	  0.888889	
  0.888889	  0.000000	  0.111111	  0.000000	
  0.000000	  0.000000	  0.000000	  1.000000	
  0.000000	  1.000000	  0.000000	  0.000000	
  0.000000	  0.037037	  0.000000	  0.962963	
  0.000000	  0.000000	  0.000000	  1.000000	
  0.592593	  0.000000	  0.370370	  0.037037	
  0.000000	  0.000000	  0.000000	  1.000000	
  0.037037	  0.925926	  0.037037	  0.000000	
  0.148148	  0.074074	  0.037037	  0.740741	
  0.185185	  0.222222	  0.074074	  0.518519	

MOTIF M1203_1.01 Mecp2

letter-probability matrix: alength= 4 w= 10 nsites= 20 E= 0
  0.292117	  0.216406	  0.229788	  0.261689	
  0.293434	  0.217381	  0.198671	  0.290514	
  0.254961	  0.223880	  0.244964	  0.276196	
  0.243717	  0.197553	  0.294715	  0.264015	
  0.385457	  0.191412	  0.164750	  0.258380	
  0.232024	  0.501118	  0.087956	  0.178902	
  0.780361	  0.005811	  0.152896	  0.060932	
  0.185573	  0.499420	  0.032572	  0.282435	
  0.261438	  0.266720	  0.165042	  0.306801	
  0.258108	  0.238264	  0.245520	  0.258108	

MOTIF M1754_1.01 Mef2a

letter-probability matrix: alength= 4 w= 15 nsites= 20 E= 0
  0.326544	  0.100475	  0.257298	  0.315682	
  0.114732	  0.101154	  0.424304	  0.359810	
  0.078751	  0.800408	  0.021724	  0.099117	
  0.000000	  0.321113	  0.000000	  0.678887	
  0.863545	  0.046164	  0.009504	  0.080787	
  0.684318	  0.000000	  0.080787	  0.234895	
  0.938900	  0.000000	  0.026477	  0.034623	
  0.917855	  0.003394	  0.000000	  0.078751	
  0.943652	  0.000000	  0.000000	  0.056348	
  0.004073	  0.000000	  0.000000	  0.995927	
  0.999321	  0.000000	  0.000000	  0.000679	
  0.156823	  0.033265	  0.787509	  0.022403	
  0.398506	  0.429056	  0.076035	  0.096402	
  0.359810	  0.277665	  0.074677	  0.287848	
  0.234216	  0.304820	  0.137814	  0.323150	

MOTIF M2167_1.01 Mef2c

letter-probability matrix: alength= 4 w= 15 nsites= 20 E= 0
  0.319149	  0.145315	  0.306021	  0.229516	
  0.331824	  0.068357	  0.259393	  0.340426	
  0.195111	  0.088728	  0.372114	  0.344047	
  0.172929	  0.639203	  0.035310	  0.152558	
  0.000000	  0.445903	  0.000000	  0.554097	
  0.731553	  0.115890	  0.033499	  0.119058	
  0.772295	  0.014486	  0.109099	  0.104120	
  0.953826	  0.000000	  0.039384	  0.006790	
  0.964690	  0.000000	  0.000905	  0.034405	
  0.966500	  0.000000	  0.001811	  0.031689	
  0.025351	  0.028067	  0.000000	  0.946582	
  0.985514	  0.000000	  0.014486	  0.000000	
  0.176098	  0.054323	  0.756451	  0.013128	
  0.441376	  0.378452	  0.066999	  0.113173	
  0.456768	  0.203712	  0.057039	  0.282481	

MOTIF M0843_1.01 Meis1

letter-probability matrix: alength= 4 w= 9 nsites= 20 E= 0
  0.295464	  0.173911	  0.204087	  0.326538	
  0.083726	  0.082068	  0.055565	  0.778641	
  0.003120	  0.034053	  0.960934	  0.001893	
  0.873497	  0.000758	  0.057541	  0.068204	
  0.019591	  0.939246	  0.007207	  0.033956	
  0.851815	  0.012030	  0.105359	  0.030796	
  0.150397	  0.123135	  0.540926	  0.185542	
  0.147020	  0.354449	  0.343974	  0.154557	
  0.187865	  0.236447	  0.144854	  0.430834	

MOTIF M2168_1.01 Meis1

letter-probability matrix: alength= 4 w= 15 nsites= 20 E= 0
  0.330648	  0.184120	  0.282317	  0.202915	
  0.227081	  0.205600	  0.386268	  0.181051	
  0.227848	  0.266974	  0.307633	  0.197545	
  0.328347	  0.055620	  0.209820	  0.406214	
  0.178750	  0.189490	  0.564633	  0.067127	
  0.565017	  0.100882	  0.205984	  0.128117	
  0.059839	  0.412351	  0.427695	  0.100115	
  0.057154	  0.000000	  0.000000	  0.942846	
  0.000000	  0.000000	  1.000000	  0.000000	
  0.948216	  0.000000	  0.019179	  0.032605	
  0.000000	  1.000000	  0.000000	  0.000000	
  1.000000	  0.000000	  0.000000	  0.000000	
  0.027618	  0.001151	  0.924817	  0.046414	
  0.100882	  0.542386	  0.291139	  0.065593	
  0.247411	  0.191408	  0.046797	  0.514384	

MOTIF M0875_1.01 Meis2

letter-probability matrix: alength= 4 w= 9 nsites= 20 E= 0
  0.279714	  0.187498	  0.226732	  0.306056	
  0.133384	  0.136078	  0.089410	  0.641128	
  0.028209	  0.031489	  0.906530	  0.033772	
  0.787150	  0.003969	  0.102352	  0.106529	
  0.042661	  0.891832	  0.004969	  0.060538	
  0.758157	  0.019315	  0.172585	  0.049943	
  0.174931	  0.152077	  0.461457	  0.211535	
  0.174360	  0.324123	  0.333994	  0.167523	
  0.196701	  0.255107	  0.167617	  0.380575	

MOTIF M5867_1.01 Meis2

letter-probability matrix: alength= 4 w= 7 nsites= 20 E= 0
  0.279593	  0.201700	  0.154561	  0.364146	
  0.082896	  0.042198	  0.019487	  0.855419	
  0.000000	  0.000000	  1.000000	  0.000000	
  1.000000	  0.000000	  0.000000	  0.000000	
  0.000000	  0.998163	  0.000000	  0.001837	
  0.893175	  0.002583	  0.068399	  0.035843	
  0.176465	  0.164549	  0.488741	  0.170244	

MOTIF M5868_1.01 Meis2

letter-probability matrix: alength= 4 w= 12 nsites= 20 E= 0
  0.088201	  0.065856	  0.038808	  0.807135	
  0.030911	  0.046366	  0.900167	  0.022556	
  0.848058	  0.014563	  0.061165	  0.076214	
  0.028639	  0.918779	  0.015493	  0.037089	
  0.951604	  0.005604	  0.037188	  0.005604	
  0.043365	  0.016075	  0.757756	  0.182804	
  0.087941	  0.316482	  0.568194	  0.027383	
  0.021071	  0.053556	  0.015803	  0.909570	
  0.046656	  0.038103	  0.879082	  0.036159	
  0.168396	  0.084597	  0.040702	  0.706305	
  0.039024	  0.754878	  0.157724	  0.048374	
  0.714118	  0.070782	  0.100275	  0.114825	

MOTIF M0931_1.01 Meis3

letter-probability matrix: alength= 4 w= 9 nsites= 20 E= 0
  0.277842	  0.203782	  0.232073	  0.286303	
  0.100553	  0.116826	  0.068764	  0.713857	
  0.007499	  0.015406	  0.957898	  0.019197	
  0.860840	  0.011564	  0.068574	  0.059022	
  0.021076	  0.932738	  0.008918	  0.037268	
  0.814925	  0.009053	  0.137428	  0.038594	
  0.169905	  0.139107	  0.485530	  0.205458	
  0.160131	  0.332284	  0.345845	  0.161740	
  0.191526	  0.253414	  0.161584	  0.393477	

MOTIF M5869_1.01 Meis3

letter-probability matrix: alength= 4 w= 7 nsites= 20 E= 0
  0.244694	  0.209796	  0.172245	  0.373265	
  0.071395	  0.084576	  0.075004	  0.769025	
  0.000000	  0.000000	  1.000000	  0.000000	
  0.909107	  0.083473	  0.007420	  0.000000	
  0.000000	  0.991102	  0.008898	  0.000000	
  0.866054	  0.000000	  0.120516	  0.013430	
  0.166089	  0.179759	  0.493981	  0.160171	

MOTIF M5870_1.01 Meis3

letter-probability matrix: alength= 4 w= 12 nsites= 20 E= 0
  0.042272	  0.055559	  0.022471	  0.879698	
  0.013780	  0.086555	  0.896503	  0.003162	
  0.869585	  0.011647	  0.036347	  0.082421	
  0.027410	  0.950415	  0.007235	  0.014940	
  0.979241	  0.006161	  0.011250	  0.003348	
  0.017126	  0.542035	  0.411527	  0.029312	
  0.131548	  0.794360	  0.004964	  0.069128	
  0.001847	  0.010875	  0.001984	  0.985294	
  0.016642	  0.029015	  0.949765	  0.004578	
  0.058401	  0.027582	  0.005115	  0.908902	
  0.001628	  0.928928	  0.066637	  0.002807	
  0.928671	  0.005325	  0.025639	  0.040365	

MOTIF M0817_1.01 Meox1

letter-probability matrix: alength= 4 w= 9 nsites= 20 E= 0
  0.260011	  0.244869	  0.186928	  0.308192	
  0.121246	  0.118845	  0.033711	  0.726198	
  0.700490	  0.000333	  0.270908	  0.028269	
  0.962123	  0.009292	  0.000107	  0.028478	
  0.024775	  0.111032	  0.068021	  0.796172	
  0.075798	  0.088950	  0.394680	  0.440572	
  0.541590	  0.066321	  0.277137	  0.114952	
  0.183583	  0.341268	  0.255359	  0.219789	
  0.201776	  0.326086	  0.199769	  0.272370	

MOTIF M5871_1.01 Meox2

letter-probability matrix: alength= 4 w= 8 nsites= 20 E= 0
  0.212888	  0.205657	  0.296682	  0.284772	
  0.023875	  0.130883	  0.037616	  0.807626	
  0.860857	  0.000000	  0.100513	  0.038630	
  0.980605	  0.013973	  0.000000	  0.005422	
  0.000000	  0.047304	  0.010223	  0.942473	
  0.005581	  0.057205	  0.319514	  0.617700	
  0.807765	  0.004638	  0.143103	  0.044494	
  0.238409	  0.312846	  0.249468	  0.199277	

MOTIF M5446_1.01 Msgn1

letter-probability matrix: alength= 4 w= 10 nsites= 20 E= 0
  0.268293	  0.324042	  0.184669	  0.222997	
  0.376307	  0.254355	  0.365854	  0.003484	
  0.047904	  0.859282	  0.092814	  0.000000	
  0.888545	  0.000000	  0.111455	  0.000000	
  0.066265	  0.045181	  0.864458	  0.024096	
  0.042169	  0.093373	  0.864458	  0.000000	
  0.000000	  0.000000	  0.114198	  0.885802	
  0.000000	  0.000000	  1.000000	  0.000000	
  0.020906	  0.317073	  0.191638	  0.470383	
  0.293706	  0.048951	  0.255245	  0.402098	

MOTIF M5447_1.01 Mga

letter-probability matrix: alength= 4 w= 8 nsites= 20 E= 0
  0.008618	  0.028937	  0.003460	  0.958985	
  0.164103	  0.773911	  0.044497	  0.017489	
  0.871089	  0.010885	  0.088255	  0.029771	
  0.000360	  0.999148	  0.000033	  0.000459	
  0.893293	  0.002813	  0.103542	  0.000352	
  0.003342	  0.979787	  0.016357	  0.000514	
  0.047671	  0.753466	  0.092351	  0.106512	
  0.093121	  0.198621	  0.025765	  0.682493	

MOTIF M0205_1.01 Mitf

letter-probability matrix: alength= 4 w= 10 nsites= 20 E= 0
  0.274271	  0.193275	  0.312347	  0.220107	
  0.397562	  0.081073	  0.461902	  0.059463	
  0.077449	  0.094597	  0.100446	  0.727508	
  0.006596	  0.988797	  0.002736	  0.001871	
  0.881512	  0.052020	  0.015985	  0.050483	
  0.008133	  0.724836	  0.073402	  0.193629	
  0.156385	  0.032862	  0.798170	  0.012583	
  0.238338	  0.191271	  0.109256	  0.461135	
  0.027780	  0.028341	  0.883880	  0.059999	
  0.245119	  0.215238	  0.340953	  0.198690	

MOTIF M0208_1.01 Mlxip

letter-probability matrix: alength= 4 w= 8 nsites= 20 E= 0
  0.499377	  0.250000	  0.062968	  0.187656	
  0.000399	  0.998803	  0.000399	  0.000399	
  0.998803	  0.000399	  0.000399	  0.000399	
  0.000399	  0.998803	  0.000399	  0.000399	
  0.000399	  0.000399	  0.998803	  0.000399	
  0.000399	  0.000399	  0.000399	  0.998803	
  0.000399	  0.000399	  0.998803	  0.000399	
  0.263130	  0.420693	  0.263130	  0.053046	

MOTIF M0178_1.01 Mlx

letter-probability matrix: alength= 4 w= 9 nsites= 20 E= 0
  0.124649	  0.769317	  0.053812	  0.052222	
  0.776554	  0.112715	  0.012741	  0.097990	
  0.000987	  0.922526	  0.076487	  0.000000	
  0.201004	  0.000000	  0.798969	  0.000027	
  0.000004	  0.111055	  0.000000	  0.888941	
  0.000349	  0.000071	  0.999579	  0.000001	
  0.335047	  0.258338	  0.197210	  0.209405	
  0.233000	  0.265347	  0.160941	  0.340712	
  0.273742	  0.327729	  0.185339	  0.213190	

MOTIF M0179_1.01 Mlx

letter-probability matrix: alength= 4 w= 10 nsites= 20 E= 0
  0.215831	  0.182089	  0.348799	  0.253280	
  0.344139	  0.156186	  0.284589	  0.215087	
  0.181259	  0.190552	  0.270406	  0.357783	
  0.028192	  0.971681	  0.000070	  0.000057	
  0.930791	  0.050706	  0.000035	  0.018468	
  0.001039	  0.733697	  0.050810	  0.214454	
  0.078478	  0.029160	  0.873768	  0.018594	
  0.128674	  0.246480	  0.092507	  0.532339	
  0.095117	  0.074077	  0.709889	  0.120917	
  0.180114	  0.291077	  0.315320	  0.213490	

MOTIF M5872_1.01 Mlx

letter-probability matrix: alength= 4 w= 10 nsites= 20 E= 0
  0.592452	  0.014223	  0.312435	  0.080890	
  0.068206	  0.065275	  0.117673	  0.748846	
  0.000086	  0.999656	  0.000258	  0.000000	
  0.998711	  0.001289	  0.000000	  0.000000	
  0.000000	  1.000000	  0.000000	  0.000000	
  0.000000	  0.000000	  1.000000	  0.000000	
  0.000000	  0.000421	  0.000000	  0.999579	
  0.000000	  0.000338	  0.999662	  0.000000	
  0.684600	  0.167738	  0.076605	  0.071057	
  0.121745	  0.300678	  0.025941	  0.551636	

MOTIF M0172_1.01 Mnt

letter-probability matrix: alength= 4 w= 9 nsites= 20 E= 0
  0.237177	  0.246857	  0.223365	  0.292601	
  0.263053	  0.221929	  0.327785	  0.187233	
  0.059666	  0.787421	  0.047407	  0.105506	
  0.799512	  0.000774	  0.059383	  0.140331	
  0.018558	  0.805026	  0.000347	  0.176069	
  0.048592	  0.094015	  0.857013	  0.000380	
  0.032566	  0.226622	  0.003298	  0.737514	
  0.075226	  0.001633	  0.788785	  0.134356	
  0.183543	  0.327814	  0.217554	  0.271089	

MOTIF M0821_1.01 Mnx1

letter-probability matrix: alength= 4 w= 10 nsites= 20 E= 0
  0.247073	  0.284202	  0.206373	  0.262352	
  0.149870	  0.075171	  0.040036	  0.734923	
  0.706549	  0.090958	  0.126519	  0.075974	
  0.851646	  0.008910	  0.044131	  0.095313	
  0.070692	  0.091682	  0.096383	  0.741243	
  0.120799	  0.217919	  0.226813	  0.434469	
  0.367812	  0.088905	  0.402450	  0.140833	
  0.215590	  0.296895	  0.274069	  0.213445	
  0.220651	  0.269503	  0.211999	  0.297847	
  0.238452	  0.238452	  0.243269	  0.279826	

MOTIF M0192_1.01 Msc

letter-probability matrix: alength= 4 w= 10 nsites= 20 E= 0
  0.349915	  0.146774	  0.278558	  0.224752	
  0.357002	  0.417355	  0.173504	  0.052139	
  0.139509	  0.827856	  0.032002	  0.000633	
  0.724593	  0.000000	  0.227645	  0.047762	
  0.064454	  0.126184	  0.294078	  0.515284	
  0.515284	  0.294078	  0.126184	  0.064454	
  0.047762	  0.227645	  0.000000	  0.724593	
  0.000633	  0.032002	  0.827856	  0.139509	
  0.052139	  0.173504	  0.417355	  0.357002	
  0.224752	  0.278558	  0.146774	  0.349915	

MOTIF M0946_1.01 Msx1

letter-probability matrix: alength= 4 w= 7 nsites= 20 E= 0
  0.226066	  0.281695	  0.221589	  0.270650	
  0.146677	  0.148151	  0.067238	  0.637934	
  0.618779	  0.056134	  0.149568	  0.175519	
  0.877477	  0.000256	  0.058384	  0.063883	
  0.113953	  0.010652	  0.066406	  0.808989	
  0.155387	  0.136445	  0.149295	  0.558873	
  0.312201	  0.086803	  0.417233	  0.183763	

MOTIF M0850_1.01 Msx2

letter-probability matrix: alength= 4 w= 8 nsites= 20 E= 0
  0.162992	  0.138893	  0.094038	  0.604077	
  0.638831	  0.078229	  0.151357	  0.131583	
  0.873581	  0.002865	  0.046647	  0.076907	
  0.039956	  0.065222	  0.100262	  0.794560	
  0.116668	  0.115507	  0.135548	  0.632277	
  0.330056	  0.064668	  0.482635	  0.122641	
  0.211492	  0.263535	  0.331685	  0.193289	
  0.216841	  0.275659	  0.223445	  0.284054	

MOTIF M0867_1.01 Msx3

letter-probability matrix: alength= 4 w= 8 nsites= 20 E= 0
  0.140569	  0.125927	  0.071215	  0.662289	
  0.658858	  0.073737	  0.131697	  0.135708	
  0.889545	  0.000632	  0.054637	  0.055186	
  0.047090	  0.041349	  0.089305	  0.822256	
  0.122003	  0.124468	  0.143172	  0.610357	
  0.318933	  0.072601	  0.443625	  0.164841	
  0.234350	  0.253868	  0.310075	  0.201707	
  0.229553	  0.266702	  0.220552	  0.283194	

MOTIF M5873_1.01 Msx3

letter-probability matrix: alength= 4 w= 18 nsites= 20 E= 0
  0.029770	  0.067659	  0.008119	  0.894452	
  0.936663	  0.004872	  0.040195	  0.018270	
  0.998710	  0.000000	  0.000000	  0.001290	
  0.011611	  0.008708	  0.026125	  0.953556	
  0.011780	  0.106021	  0.045811	  0.836388	
  0.174684	  0.021519	  0.744303	  0.059494	
  0.075402	  0.386897	  0.421508	  0.116193	
  0.281944	  0.156944	  0.098611	  0.462500	
  0.284746	  0.167797	  0.116102	  0.431356	
  0.166958	  0.172203	  0.187937	  0.472902	
  0.179688	  0.170898	  0.128906	  0.520508	
  0.023495	  0.076358	  0.011747	  0.888400	
  0.862543	  0.009164	  0.077892	  0.050401	
  0.996274	  0.002484	  0.001242	  0.000000	
  0.004511	  0.016541	  0.051128	  0.927820	
  0.034200	  0.065663	  0.075239	  0.824898	
  0.279393	  0.024020	  0.653603	  0.042984	
  0.130163	  0.430538	  0.297872	  0.141427	

MOTIF M5874_1.01 Msx3

letter-probability matrix: alength= 4 w= 8 nsites= 20 E= 0
  0.162272	  0.309629	  0.207255	  0.320845	
  0.024371	  0.010069	  0.006751	  0.958809	
  0.950006	  0.011903	  0.024374	  0.013717	
  1.000000	  0.000000	  0.000000	  0.000000	
  0.000587	  0.004464	  0.010456	  0.984493	
  0.010596	  0.026716	  0.018036	  0.944652	
  0.296067	  0.003325	  0.664832	  0.035776	
  0.149881	  0.297852	  0.387470	  0.164797	

MOTIF M0376_1.01 Mtf1

letter-probability matrix: alength= 4 w= 9 nsites= 20 E= 0
  0.004902	  0.004902	  0.495098	  0.495098	
  0.002475	  0.002475	  0.002475	  0.992575	
  0.002475	  0.002475	  0.992575	  0.002475	
  0.002475	  0.992575	  0.002475	  0.002475	
  0.497525	  0.002475	  0.497525	  0.002475	
  0.002475	  0.992575	  0.002475	  0.002475	
  0.992575	  0.002475	  0.002475	  0.002475	
  0.002475	  0.992575	  0.002475	  0.002475	
  0.004902	  0.004902	  0.985294	  0.004902	

MOTIF M1259_1.01 Mybl1

letter-probability matrix: alength= 4 w= 9 nsites= 20 E= 0
  0.242611	  0.252512	  0.187065	  0.317812	
  0.298027	  0.082863	  0.427171	  0.191940	
  0.391712	  0.064105	  0.281611	  0.262572	
  0.117740	  0.748805	  0.035110	  0.098345	
  0.158837	  0.625080	  0.182706	  0.033377	
  0.000043	  0.000045	  0.998220	  0.001692	
  0.000965	  0.003613	  0.047209	  0.948213	
  0.004630	  0.019936	  0.000330	  0.975104	
  0.454283	  0.036919	  0.343340	  0.165458	

MOTIF M1257_1.01 Mybl2

letter-probability matrix: alength= 4 w= 9 nsites= 20 E= 0
  0.194575	  0.290271	  0.230630	  0.284524	
  0.412586	  0.051032	  0.429424	  0.106959	
  0.436595	  0.073627	  0.259565	  0.230213	
  0.144774	  0.688952	  0.085215	  0.081059	
  0.143990	  0.620015	  0.198292	  0.037703	
  0.016455	  0.000237	  0.983016	  0.000292	
  0.009119	  0.023112	  0.087388	  0.880381	
  0.011819	  0.043368	  0.001197	  0.943616	
  0.481213	  0.051744	  0.269430	  0.197613	

MOTIF M1258_1.01 Myb

letter-probability matrix: alength= 4 w= 10 nsites= 20 E= 0
  0.294139	  0.185685	  0.220094	  0.300081	
  0.255531	  0.219937	  0.193126	  0.331406	
  0.278446	  0.076648	  0.432345	  0.212560	
  0.366402	  0.059963	  0.291119	  0.282515	
  0.085799	  0.782119	  0.024095	  0.107987	
  0.133415	  0.680932	  0.148928	  0.036725	
  0.000349	  0.000011	  0.998471	  0.001169	
  0.002607	  0.002999	  0.033060	  0.961334	
  0.005463	  0.012781	  0.001374	  0.980382	
  0.431985	  0.036907	  0.333083	  0.198025	

MOTIF M1793_1.01 Myb

letter-probability matrix: alength= 4 w= 10 nsites= 20 E= 0
  0.090909	  0.382022	  0.194076	  0.332993	
  0.231869	  0.461696	  0.000000	  0.306435	
  1.000000	  0.000000	  0.000000	  0.000000	
  0.929520	  0.000000	  0.070480	  0.000000	
  0.000000	  1.000000	  0.000000	  0.000000	
  0.054137	  0.000000	  0.000000	  0.945863	
  0.000000	  0.000000	  1.000000	  0.000000	
  0.153218	  0.424923	  0.009193	  0.412666	
  0.030644	  0.969356	  0.000000	  0.000000	
  0.740551	  0.008172	  0.000000	  0.251277	

MOTIF M1797_1.01 Mycs

letter-probability matrix: alength= 4 w= 8 nsites= 20 E= 0
  0.376336	  0.104063	  0.403421	  0.116180	
  0.000000	  0.808981	  0.191019	  0.000000	
  0.000000	  1.000000	  0.000000	  0.000000	
  1.000000	  0.000000	  0.000000	  0.000000	
  0.000000	  1.000000	  0.000000	  0.000000	
  0.119743	  0.000000	  0.880257	  0.000000	
  0.000000	  0.000000	  0.000000	  1.000000	
  0.000000	  0.000000	  1.000000	  0.000000	

MOTIF M1834_1.01 Myc

letter-probability matrix: alength= 4 w= 10 nsites= 20 E= 0
  0.221368	  0.684162	  0.094470	  0.000000	
  0.000000	  1.000000	  0.000000	  0.000000	
  1.000000	  0.000000	  0.000000	  0.000000	
  0.000000	  0.430178	  0.000000	  0.569822	
  0.000000	  0.000000	  1.000000	  0.000000	
  0.000000	  0.000000	  0.000000	  1.000000	
  0.000000	  0.000000	  1.000000	  0.000000	
  0.009185	  0.430553	  0.390066	  0.170197	
  0.158950	  0.203749	  0.104217	  0.533084	
  0.015370	  0.351828	  0.150141	  0.482662	

MOTIF M0206_1.01 Myf6

letter-probability matrix: alength= 4 w= 9 nsites= 20 E= 0
  0.441097	  0.072187	  0.468373	  0.018343	
  0.453699	  0.146560	  0.165246	  0.234495	
  0.126256	  0.869844	  0.002135	  0.001765	
  0.998706	  0.000312	  0.000378	  0.000604	
  0.177355	  0.173843	  0.458588	  0.190214	
  0.171664	  0.261266	  0.300527	  0.266544	
  0.128869	  0.232478	  0.105509	  0.533144	
  0.120605	  0.052067	  0.774738	  0.052590	
  0.186433	  0.269905	  0.254187	  0.289475	

MOTIF M0207_1.01 Myf6

letter-probability matrix: alength= 4 w= 9 nsites= 20 E= 0
  0.597222	  0.001984	  0.398810	  0.001984	
  0.886062	  0.001106	  0.001106	  0.111726	
  0.000996	  0.997012	  0.000996	  0.000996	
  0.997012	  0.000996	  0.000996	  0.000996	
  0.001106	  0.001106	  0.775443	  0.222345	
  0.222345	  0.554204	  0.001106	  0.222345	
  0.001106	  0.001106	  0.001106	  0.996682	
  0.001106	  0.001106	  0.996682	  0.001106	
  0.398810	  0.200397	  0.001984	  0.398810	

MOTIF M2169_1.01 Myod1

letter-probability matrix: alength= 4 w= 13 nsites= 20 E= 0
  0.338786	  0.180428	  0.312352	  0.168434	
  0.271681	  0.176185	  0.474096	  0.078037	
  0.208738	  0.242514	  0.309660	  0.239088	
  0.431712	  0.118504	  0.449131	  0.000653	
  0.602268	  0.026679	  0.370686	  0.000367	
  0.000000	  1.000000	  0.000000	  0.000000	
  1.000000	  0.000000	  0.000000	  0.000000	
  0.000000	  0.000000	  1.000000	  0.000000	
  0.000775	  0.737211	  0.262014	  0.000000	
  0.006568	  0.000000	  0.000000	  0.993432	
  0.000000	  0.000000	  1.000000	  0.000000	
  0.116627	  0.448723	  0.265685	  0.168965	
  0.287999	  0.204087	  0.227992	  0.279922	

MOTIF M2170_1.01 Myog

letter-probability matrix: alength= 4 w= 11 nsites= 20 E= 0
  0.404939	  0.148274	  0.446787	  0.000000	
  0.597850	  0.017101	  0.385049	  0.000000	
  0.000000	  1.000000	  0.000000	  0.000000	
  1.000000	  0.000000	  0.000000	  0.000000	
  0.000000	  0.000000	  1.000000	  0.000000	
  0.003461	  0.840102	  0.156437	  0.000000	
  0.000000	  0.000000	  0.000000	  1.000000	
  0.000000	  0.000000	  1.000000	  0.000000	
  0.146311	  0.440380	  0.303833	  0.109475	
  0.276038	  0.194462	  0.266997	  0.262503	
  0.210219	  0.246435	  0.388458	  0.154887	

MOTIF M1261_1.01 Mypop

letter-probability matrix: alength= 4 w= 10 nsites= 20 E= 0
  0.149859	  0.249600	  0.149859	  0.450681	
  0.250009	  0.049802	  0.549723	  0.150466	
  0.000089	  0.000089	  0.999733	  0.000089	
  0.000089	  0.999733	  0.000089	  0.000089	
  0.000089	  0.000089	  0.999733	  0.000089	
  0.000089	  0.999733	  0.000089	  0.000089	
  0.699026	  0.000089	  0.000089	  0.300796	
  0.999733	  0.000089	  0.000089	  0.000089	
  0.500361	  0.100230	  0.100230	  0.299179	
  0.299769	  0.299658	  0.200287	  0.200287	

MOTIF M0378_1.01 Mzf1

letter-probability matrix: alength= 4 w= 10 nsites= 20 E= 0
  0.246087	  0.209702	  0.243639	  0.300572	
  0.399815	  0.104690	  0.399815	  0.095679	
  0.682376	  0.137769	  0.067059	  0.112796	
  0.000629	  0.000015	  0.000000	  0.999356	
  0.030036	  0.918193	  0.005598	  0.046173	
  0.013454	  0.981668	  0.004260	  0.000618	
  0.026775	  0.960519	  0.011218	  0.001488	
  0.031780	  0.787472	  0.051875	  0.128873	
  0.364131	  0.301121	  0.100235	  0.234513	
  0.252558	  0.317869	  0.124168	  0.305405	

MOTIF M1185_1.01 Naif1

letter-probability matrix: alength= 4 w= 9 nsites= 20 E= 0
  0.191332	  0.233694	  0.215727	  0.359247	
  0.239667	  0.134189	  0.275683	  0.350461	
  0.322711	  0.157080	  0.386355	  0.133855	
  0.121810	  0.708010	  0.080839	  0.089341	
  0.087093	  0.000005	  0.843008	  0.069894	
  0.041786	  0.245318	  0.039352	  0.673544	
  0.693122	  0.023132	  0.091032	  0.192714	
  0.358910	  0.205013	  0.243003	  0.193074	
  0.263287	  0.243044	  0.282377	  0.211292	

MOTIF M0836_1.01 Nanog

letter-probability matrix: alength= 4 w= 9 nsites= 20 E= 0
  0.199862	  0.244112	  0.184496	  0.371529	
  0.169704	  0.189437	  0.094072	  0.546787	
  0.525652	  0.067670	  0.238564	  0.168114	
  0.783953	  0.088619	  0.063077	  0.064351	
  0.112432	  0.147283	  0.099719	  0.640566	
  0.162190	  0.283941	  0.275550	  0.278319	
  0.259012	  0.078797	  0.481485	  0.180707	
  0.184005	  0.285706	  0.271772	  0.258517	
  0.186869	  0.284408	  0.181346	  0.347376	

MOTIF M5471_1.01 Neurod2

letter-probability matrix: alength= 4 w= 10 nsites= 20 E= 0
  0.380592	  0.074984	  0.484562	  0.059861	
  0.320950	  0.532887	  0.146163	  0.000000	
  0.000000	  0.943520	  0.056480	  0.000000	
  0.815100	  0.000000	  0.158192	  0.026708	
  0.000000	  0.089501	  0.000000	  0.910499	
  0.907375	  0.068611	  0.021727	  0.002287	
  0.000000	  0.171279	  0.000000	  0.828721	
  0.000000	  0.000000	  0.934079	  0.065921	
  0.000000	  0.229397	  0.433579	  0.337023	
  0.131695	  0.373031	  0.063642	  0.431632	

MOTIF M0214_1.01 Neurog1

letter-probability matrix: alength= 4 w= 10 nsites= 20 E= 0
  0.403111	  0.234912	  0.270213	  0.091763	
  0.389213	  0.421629	  0.150525	  0.038634	
  0.117703	  0.869711	  0.000903	  0.011683	
  0.762775	  0.010559	  0.150952	  0.075714	
  0.009272	  0.056090	  0.140745	  0.793893	
  0.791226	  0.143105	  0.064301	  0.001368	
  0.113291	  0.186785	  0.034812	  0.665112	
  0.013922	  0.026936	  0.687777	  0.271365	
  0.066931	  0.171342	  0.592090	  0.169637	
  0.226244	  0.235478	  0.113479	  0.424799	

MOTIF M5472_1.01 Neurog3

letter-probability matrix: alength= 4 w= 10 nsites= 20 E= 0
  0.427470	  0.067975	  0.472320	  0.032236	
  0.497869	  0.223169	  0.266176	  0.012786	
  0.000000	  0.996124	  0.003101	  0.000775	
  0.998446	  0.000000	  0.001554	  0.000000	
  0.006823	  0.000000	  0.018954	  0.974223	
  0.944159	  0.047024	  0.008817	  0.000000	
  0.000760	  0.016717	  0.006079	  0.976444	
  0.002320	  0.000000	  0.993813	  0.003867	
  0.009789	  0.146316	  0.181865	  0.662030	
  0.020979	  0.318182	  0.080420	  0.580419	

MOTIF M1397_1.01 Nfat5

letter-probability matrix: alength= 4 w= 10 nsites= 20 E= 0
  0.321785	  0.248110	  0.162589	  0.267517	
  0.547857	  0.040613	  0.287055	  0.124475	
  0.084980	  0.000121	  0.083984	  0.830915	
  0.088646	  0.084980	  0.826253	  0.000121	
  0.084980	  0.000121	  0.914778	  0.000121	
  0.827249	  0.000121	  0.083984	  0.088646	
  0.999637	  0.000121	  0.000121	  0.000121	
  0.999637	  0.000121	  0.000121	  0.000121	
  0.648879	  0.087532	  0.087532	  0.176057	
  0.209508	  0.209508	  0.209508	  0.371475	

MOTIF M1399_1.01 Nfatc1

letter-probability matrix: alength= 4 w= 10 nsites= 20 E= 0
  0.292634	  0.225636	  0.246885	  0.234844	
  0.299039	  0.190676	  0.267889	  0.242396	
  0.172569	  0.317601	  0.118013	  0.391817	
  0.129466	  0.061155	  0.737613	  0.071766	
  0.038694	  0.073382	  0.754214	  0.133710	
  0.767134	  0.077685	  0.034559	  0.120622	
  0.697557	  0.077292	  0.100242	  0.124909	
  0.472466	  0.192090	  0.118862	  0.216581	
  0.321837	  0.222304	  0.205212	  0.250647	
  0.294258	  0.205297	  0.178476	  0.321969	

MOTIF M1396_1.01 Nfatc2

letter-probability matrix: alength= 4 w= 10 nsites= 20 E= 0
  0.351335	  0.221792	  0.188999	  0.237874	
  0.440756	  0.102360	  0.256850	  0.200035	
  0.075602	  0.280195	  0.032966	  0.611237	
  0.073042	  0.030297	  0.854939	  0.041722	
  0.052936	  0.064656	  0.811663	  0.070745	
  0.837379	  0.038485	  0.038485	  0.085651	
  0.852675	  0.046450	  0.038798	  0.062077	
  0.738839	  0.075571	  0.037905	  0.147685	
  0.422186	  0.222615	  0.201431	  0.153768	
  0.328494	  0.133556	  0.098941	  0.439009	

MOTIF M1395_1.01 Nfatc3

letter-probability matrix: alength= 4 w= 10 nsites= 20 E= 0
  0.400489	  0.172895	  0.211175	  0.215441	
  0.442998	  0.133428	  0.250527	  0.173047	
  0.066983	  0.341875	  0.038646	  0.552496	
  0.009930	  0.023465	  0.958636	  0.007969	
  0.029625	  0.001348	  0.933203	  0.035824	
  0.965726	  0.008696	  0.022712	  0.002866	
  0.971118	  0.004896	  0.009568	  0.014418	
  0.769616	  0.072667	  0.040281	  0.117436	
  0.471925	  0.168480	  0.180697	  0.178899	
  0.347838	  0.138620	  0.092920	  0.420623	

MOTIF M3900_1.01 Nfe2l1

letter-probability matrix: alength= 4 w= 13 nsites= 20 E= 0
  0.096774	  0.064516	  0.838710	  0.000000	
  0.000000	  0.000000	  0.000000	  1.000000	
  0.000000	  1.000000	  0.000000	  0.000000	
  1.000000	  0.000000	  0.000000	  0.000000	
  0.032258	  0.161290	  0.000000	  0.806452	
  0.161290	  0.258065	  0.258065	  0.322581	
  0.225806	  0.290323	  0.161290	  0.322581	
  0.354839	  0.096774	  0.096774	  0.451613	
  0.290323	  0.096774	  0.322581	  0.290323	
  0.129032	  0.258065	  0.322581	  0.290323	
  0.266667	  0.266667	  0.233333	  0.233333	
  0.266667	  0.266667	  0.233333	  0.233333	
  0.172414	  0.275862	  0.344828	  0.206897	

MOTIF M1836_1.01 Nfe2l2

letter-probability matrix: alength= 4 w= 15 nsites= 20 E= 0
  0.063361	  0.042700	  0.035813	  0.858126	
  0.005510	  0.026171	  0.962809	  0.005510	
  0.009642	  0.961432	  0.015152	  0.013774	
  0.077135	  0.123967	  0.004132	  0.794766	
  0.090909	  0.063361	  0.756198	  0.089532	
  0.834711	  0.022039	  0.027548	  0.115702	
  0.075758	  0.162534	  0.734160	  0.027548	
  0.000000	  0.000000	  0.000000	  1.000000	
  0.020661	  0.979339	  0.000000	  0.000000	
  1.000000	  0.000000	  0.000000	  0.000000	
  0.006887	  0.282369	  0.038567	  0.672177	
  0.170799	  0.209366	  0.340220	  0.279614	
  0.129477	  0.378788	  0.329201	  0.162534	
  0.121212	  0.219008	  0.107438	  0.552342	
  0.155647	  0.150138	  0.465565	  0.228650	

MOTIF M3487_1.01 Nfe2

letter-probability matrix: alength= 4 w= 11 nsites= 20 E= 0
  0.444444	  0.000000	  0.444444	  0.111111	
  0.000000	  0.000000	  0.111111	  0.888889	
  0.111111	  0.000000	  0.888889	  0.000000	
  0.888889	  0.111111	  0.000000	  0.000000	
  0.000000	  0.666667	  0.333333	  0.000000	
  0.000000	  0.000000	  0.000000	  1.000000	
  0.000000	  1.000000	  0.000000	  0.000000	
  1.000000	  0.000000	  0.000000	  0.000000	
  0.000000	  0.000000	  0.888889	  0.111111	
  0.000000	  0.777778	  0.000000	  0.222222	
  0.555556	  0.000000	  0.222222	  0.222222	

MOTIF M1840_1.01 Nfic

letter-probability matrix: alength= 4 w= 6 nsites= 20 E= 0
  0.051794	  0.265046	  0.025463	  0.657697	
  0.011719	  0.009693	  0.043403	  0.935185	
  0.011719	  0.009693	  0.971210	  0.007378	
  0.013166	  0.012731	  0.961082	  0.013021	
  0.177373	  0.776041	  0.023148	  0.023438	
  0.477141	  0.141927	  0.171586	  0.209346	

MOTIF M0309_1.01 Nfil3

letter-probability matrix: alength= 4 w= 10 nsites= 20 E= 0
  0.161033	  0.164286	  0.129232	  0.545449	
  0.133083	  0.177856	  0.293235	  0.395826	
  0.455327	  0.144173	  0.232995	  0.167505	
  0.077870	  0.525865	  0.159979	  0.236286	
  0.229493	  0.042772	  0.696364	  0.031371	
  0.020570	  0.121975	  0.000132	  0.857323	
  0.821052	  0.167434	  0.010080	  0.001434	
  0.977421	  0.002843	  0.008206	  0.011530	
  0.022188	  0.320398	  0.096502	  0.560912	
  0.362529	  0.288041	  0.172968	  0.176462	

MOTIF M0330_1.01 Nfil3

letter-probability matrix: alength= 4 w= 8 nsites= 20 E= 0
  0.329640	  0.236986	  0.223185	  0.210188	
  0.168937	  0.368531	  0.210508	  0.252024	
  0.364391	  0.108660	  0.414979	  0.111970	
  0.119202	  0.221588	  0.097594	  0.561616	
  0.672955	  0.129241	  0.091990	  0.105814	
  0.679985	  0.113530	  0.102726	  0.103759	
  0.162970	  0.302950	  0.156580	  0.377499	
  0.341865	  0.238511	  0.197239	  0.222386	

MOTIF M5483_1.01 Nfix

letter-probability matrix: alength= 4 w= 15 nsites= 20 E= 0
  0.093534	  0.160182	  0.044938	  0.701346	
  0.009838	  0.013136	  0.071295	  0.905731	
  0.000239	  0.000015	  0.999656	  0.000090	
  0.005800	  0.000460	  0.990432	  0.003308	
  0.118343	  0.863421	  0.009154	  0.009082	
  0.716548	  0.079353	  0.085220	  0.118879	
  0.247220	  0.331827	  0.177061	  0.243893	
  0.245359	  0.259718	  0.245762	  0.249160	
  0.248349	  0.195911	  0.323504	  0.232236	
  0.241838	  0.224748	  0.169919	  0.363496	
  0.013744	  0.015154	  0.790875	  0.180227	
  0.004439	  0.986977	  0.000123	  0.008461	
  0.000213	  0.999511	  0.000138	  0.000138	
  0.917438	  0.062840	  0.009406	  0.010316	
  0.476488	  0.030792	  0.432457	  0.060263	

MOTIF M4314_1.01 Nfkb1

letter-probability matrix: alength= 4 w= 14 nsites= 20 E= 0
  0.177528	  0.339326	  0.184270	  0.298876	
  0.101124	  0.301124	  0.242697	  0.355056	
  0.112360	  0.062921	  0.417978	  0.406742	
  0.044944	  0.000000	  0.939326	  0.015730	
  0.031461	  0.000000	  0.966292	  0.002247	
  0.788764	  0.008989	  0.197753	  0.004494	
  0.959551	  0.004494	  0.035955	  0.000000	
  0.849439	  0.002247	  0.013483	  0.134831	
  0.125843	  0.101124	  0.312360	  0.460674	
  0.040449	  0.543821	  0.011236	  0.404494	
  0.058427	  0.941573	  0.000000	  0.000000	
  0.000000	  0.997753	  0.002247	  0.000000	
  0.042697	  0.957303	  0.000000	  0.000000	
  0.220225	  0.265169	  0.074157	  0.440449	

MOTIF M5488_1.01 Nfkb2

letter-probability matrix: alength= 4 w= 13 nsites= 20 E= 0
  0.459748	  0.167614	  0.255339	  0.117299	
  0.001780	  0.000232	  0.997369	  0.000619	
  0.000157	  0.000079	  0.999607	  0.000157	
  0.003391	  0.000077	  0.976800	  0.019732	
  0.135792	  0.001382	  0.800858	  0.061968	
  0.750701	  0.073661	  0.095411	  0.080227	
  0.530054	  0.004528	  0.005327	  0.460091	
  0.058623	  0.078901	  0.090054	  0.772422	
  0.058785	  0.781954	  0.000655	  0.158606	
  0.033969	  0.965249	  0.000301	  0.000481	
  0.000187	  0.999689	  0.000062	  0.000062	
  0.000243	  0.987752	  0.005881	  0.006124	
  0.168039	  0.195706	  0.208436	  0.427820	

MOTIF M1760_1.01 Nfya

letter-probability matrix: alength= 4 w= 18 nsites= 20 E= 0
  0.536953	  0.172787	  0.112112	  0.178148	
  0.135379	  0.112568	  0.522354	  0.229699	
  0.404653	  0.257299	  0.247263	  0.090785	
  0.137203	  0.339074	  0.453695	  0.070027	
  0.208257	  0.267336	  0.035698	  0.488709	
  0.021898	  0.095119	  0.546076	  0.336907	
  0.027030	  0.842153	  0.054859	  0.075958	
  0.001825	  0.113253	  0.027600	  0.857322	
  0.025319	  0.116104	  0.819001	  0.039576	
  0.975707	  0.000228	  0.017108	  0.006957	
  0.000570	  0.005931	  0.000912	  0.992587	
  0.001141	  0.000570	  0.000570	  0.997719	
  0.003307	  0.001141	  0.994526	  0.001026	
  0.001369	  0.007984	  0.990305	  0.000342	
  0.042997	  0.305315	  0.001711	  0.649977	
  0.052464	  0.449703	  0.213618	  0.284215	
  0.175297	  0.476277	  0.253992	  0.094434	
  0.485972	  0.129562	  0.308736	  0.075730	

MOTIF M1750_1.01 Nhlh1

letter-probability matrix: alength= 4 w= 12 nsites= 20 E= 0
  0.240741	  0.240741	  0.314815	  0.203704	
  0.240741	  0.722222	  0.037037	  0.000000	
  0.055556	  0.092593	  0.685184	  0.166667	
  0.018519	  0.981481	  0.000000	  0.000000	
  1.000000	  0.000000	  0.000000	  0.000000	
  0.018519	  0.018519	  0.962962	  0.000000	
  0.018519	  0.925925	  0.055556	  0.000000	
  0.018519	  0.018519	  0.000000	  0.962962	
  0.000000	  0.000000	  0.981481	  0.018519	
  0.055556	  0.685185	  0.148148	  0.111111	
  0.037037	  0.000000	  0.685185	  0.277778	
  0.092593	  0.314815	  0.222222	  0.370370	

MOTIF M0213_1.01 Nhlh2

letter-probability matrix: alength= 4 w= 10 nsites= 20 E= 0
  0.212551	  0.293420	  0.212551	  0.281479	
  0.467447	  0.078225	  0.301874	  0.152455	
  0.000178	  0.922231	  0.000178	  0.077413	
  0.931660	  0.000178	  0.067984	  0.000178	
  0.071132	  0.069106	  0.714544	  0.145218	
  0.136912	  0.714543	  0.077413	  0.071132	
  0.000178	  0.069106	  0.000178	  0.930538	
  0.136912	  0.000178	  0.862732	  0.000178	
  0.250617	  0.674127	  0.037628	  0.037628	
  0.239759	  0.171954	  0.305521	  0.282767	

MOTIF M1034_1.01 Nkx1-1

letter-probability matrix: alength= 4 w= 10 nsites= 20 E= 0
  0.232947	  0.273366	  0.293187	  0.200499	
  0.212847	  0.340554	  0.181376	  0.265223	
  0.136717	  0.049300	  0.011335	  0.802648	
  0.797527	  0.087489	  0.088368	  0.026616	
  0.889583	  0.000658	  0.045639	  0.064120	
  0.150641	  0.058845	  0.122107	  0.668407	
  0.186789	  0.142591	  0.242253	  0.428367	
  0.315574	  0.091322	  0.456867	  0.136237	
  0.212950	  0.281760	  0.314523	  0.190768	
  0.193573	  0.288776	  0.231748	  0.285903	

MOTIF M0949_1.01 Nkx1-2

letter-probability matrix: alength= 4 w= 9 nsites= 20 E= 0
  0.242312	  0.257296	  0.295961	  0.204430	
  0.220659	  0.319456	  0.195707	  0.264177	
  0.154275	  0.070017	  0.048849	  0.726859	
  0.769057	  0.097044	  0.104080	  0.029819	
  0.865538	  0.002324	  0.041819	  0.090319	
  0.169786	  0.096019	  0.129611	  0.604584	
  0.206223	  0.152774	  0.242005	  0.398999	
  0.320167	  0.100368	  0.423623	  0.155842	
  0.220298	  0.266395	  0.297371	  0.215936	

MOTIF M0818_1.01 Nkx2-1

letter-probability matrix: alength= 4 w= 8 nsites= 20 E= 0
  0.255055	  0.187069	  0.145689	  0.412187	
  0.156259	  0.305367	  0.217351	  0.321023	
  0.515678	  0.042755	  0.332115	  0.109452	
  0.874266	  0.000203	  0.046219	  0.079312	
  0.114396	  0.028210	  0.706034	  0.151360	
  0.240421	  0.043484	  0.196840	  0.519255	
  0.348669	  0.028336	  0.499757	  0.123239	
  0.135811	  0.293320	  0.330718	  0.240150	

MOTIF M0876_1.01 Nkx2-2

letter-probability matrix: alength= 4 w= 9 nsites= 20 E= 0
  0.211292	  0.263287	  0.243044	  0.282377	
  0.249961	  0.185175	  0.148607	  0.416257	
  0.165668	  0.301867	  0.221404	  0.311061	
  0.494881	  0.045346	  0.355781	  0.103992	
  0.869196	  0.000051	  0.015449	  0.115304	
  0.101810	  0.062998	  0.673918	  0.161274	
  0.247088	  0.045139	  0.174120	  0.533653	
  0.334033	  0.038522	  0.503326	  0.124119	
  0.129395	  0.311957	  0.305780	  0.252868	

MOTIF M0940_1.01 Nkx2-3

letter-probability matrix: alength= 4 w= 9 nsites= 20 E= 0
  0.245645	  0.217868	  0.155072	  0.381415	
  0.155646	  0.286456	  0.182652	  0.375247	
  0.590071	  0.027667	  0.267800	  0.114462	
  0.898778	  0.013079	  0.023360	  0.064783	
  0.070908	  0.007549	  0.728794	  0.192749	
  0.205889	  0.053375	  0.175447	  0.565289	
  0.315679	  0.022081	  0.558205	  0.104035	
  0.130473	  0.305262	  0.324138	  0.240127	
  0.222604	  0.274622	  0.222604	  0.280170	

MOTIF M0962_1.01 Nkx2-4

letter-probability matrix: alength= 4 w= 10 nsites= 20 E= 0
  0.249098	  0.179083	  0.131348	  0.440472	
  0.139892	  0.314465	  0.221600	  0.324042	
  0.552522	  0.032934	  0.315606	  0.098938	
  0.913363	  0.000390	  0.027858	  0.058389	
  0.079246	  0.024351	  0.767049	  0.129354	
  0.228007	  0.037314	  0.190447	  0.544232	
  0.335535	  0.032000	  0.526222	  0.106243	
  0.109850	  0.304634	  0.343474	  0.242042	
  0.213882	  0.271897	  0.222610	  0.291611	
  0.222371	  0.255788	  0.209421	  0.312420	

MOTIF M0840_1.01 Nkx2-5

letter-probability matrix: alength= 4 w= 10 nsites= 20 E= 0
  0.265501	  0.230815	  0.281919	  0.221765	
  0.220284	  0.345475	  0.315740	  0.118501	
  0.085267	  0.587448	  0.020610	  0.306675	
  0.570425	  0.180617	  0.039110	  0.209848	
  0.162990	  0.775643	  0.020362	  0.041005	
  0.067651	  0.004501	  0.017019	  0.910829	
  0.111072	  0.278712	  0.026054	  0.584162	
  0.340448	  0.186842	  0.301950	  0.170760	
  0.370324	  0.152076	  0.226870	  0.250730	
  0.283218	  0.234210	  0.274847	  0.207725	

MOTIF M1762_1.01 Nkx2-5

letter-probability matrix: alength= 4 w= 7 nsites= 20 E= 0
  0.411765	  0.000000	  0.058824	  0.529411	
  0.000000	  0.235294	  0.000000	  0.764706	
  1.000000	  0.000000	  0.000000	  0.000000	
  1.000000	  0.000000	  0.000000	  0.000000	
  0.000000	  0.000000	  0.411765	  0.588235	
  0.235294	  0.117647	  0.000000	  0.647059	
  0.117647	  0.058824	  0.647058	  0.176471	

MOTIF M2172_1.01 Nkx2-5

letter-probability matrix: alength= 4 w= 11 nsites= 20 E= 0
  0.051327	  0.523477	  0.278798	  0.146398	
  0.097988	  0.240595	  0.000875	  0.660542	
  0.040828	  0.000000	  0.125693	  0.833479	
  0.011082	  0.000000	  0.988918	  0.000000	
  1.000000	  0.000000	  0.000000	  0.000000	
  0.000000	  0.000000	  1.000000	  0.000000	
  0.278798	  0.000000	  0.001750	  0.719452	
  0.000000	  0.000000	  1.000000	  0.000000	
  0.004666	  0.376786	  0.518227	  0.100321	
  0.142316	  0.427822	  0.055993	  0.373870	
  0.143190	  0.239428	  0.095363	  0.522019	

MOTIF M0939_1.01 Nkx2-6

letter-probability matrix: alength= 4 w= 10 nsites= 20 E= 0
  0.349626	  0.191879	  0.277790	  0.180705	
  0.313879	  0.202150	  0.289747	  0.194223	
  0.179282	  0.423672	  0.323423	  0.073623	
  0.025608	  0.687392	  0.010308	  0.276692	
  0.806369	  0.059296	  0.024108	  0.110227	
  0.070371	  0.910311	  0.000140	  0.019178	
  0.013549	  0.017053	  0.000345	  0.969053	
  0.030529	  0.162173	  0.004050	  0.803248	
  0.455149	  0.131713	  0.323961	  0.089177	
  0.531781	  0.098124	  0.153889	  0.216206	

MOTIF M0969_1.01 Nkx2-9

letter-probability matrix: alength= 4 w= 10 nsites= 20 E= 0
  0.197843	  0.277959	  0.249005	  0.275193	
  0.252164	  0.179483	  0.148425	  0.419927	
  0.156664	  0.277025	  0.224552	  0.341759	
  0.527329	  0.023054	  0.375338	  0.074279	
  0.911634	  0.000381	  0.019594	  0.068391	
  0.062233	  0.028814	  0.743137	  0.165816	
  0.208570	  0.039263	  0.179518	  0.572649	
  0.333491	  0.028492	  0.544362	  0.093655	
  0.105715	  0.327258	  0.299091	  0.267936	
  0.208653	  0.278850	  0.219351	  0.293147	

MOTIF M0970_1.01 Nkx2-9

letter-probability matrix: alength= 4 w= 10 nsites= 20 E= 0
  0.251692	  0.163728	  0.139520	  0.445059	
  0.153301	  0.287839	  0.192944	  0.365915	
  0.557509	  0.032573	  0.338147	  0.071771	
  0.915903	  0.009582	  0.006488	  0.068027	
  0.040785	  0.041195	  0.763810	  0.154210	
  0.186426	  0.045062	  0.155716	  0.612796	
  0.331382	  0.036353	  0.546357	  0.085908	
  0.090498	  0.349089	  0.285810	  0.274603	
  0.193842	  0.272338	  0.214229	  0.319591	
  0.213257	  0.238054	  0.217565	  0.331125	

MOTIF M0856_1.01 Nkx3-1

letter-probability matrix: alength= 4 w= 10 nsites= 20 E= 0
  0.347729	  0.198626	  0.262808	  0.190838	
  0.295118	  0.207966	  0.319698	  0.177217	
  0.207080	  0.373569	  0.321534	  0.097818	
  0.025496	  0.613089	  0.018147	  0.343268	
  0.750904	  0.095706	  0.022903	  0.130487	
  0.129422	  0.856692	  0.002492	  0.011394	
  0.008748	  0.015625	  0.004091	  0.971536	
  0.041809	  0.178238	  0.012467	  0.767486	
  0.570496	  0.144967	  0.121087	  0.163450	
  0.397074	  0.159832	  0.233720	  0.209374	

MOTIF M0857_1.01 Nkx3-1

letter-probability matrix: alength= 4 w= 10 nsites= 20 E= 0
  0.336919	  0.198312	  0.270384	  0.194385	
  0.304483	  0.214565	  0.292544	  0.188409	
  0.199434	  0.389741	  0.312775	  0.098050	
  0.028331	  0.622625	  0.010740	  0.338304	
  0.739587	  0.106282	  0.023014	  0.131117	
  0.129691	  0.849931	  0.002472	  0.017906	
  0.009646	  0.009940	  0.001386	  0.979028	
  0.045693	  0.194796	  0.008101	  0.751410	
  0.549565	  0.154335	  0.128911	  0.167189	
  0.367410	  0.173552	  0.251258	  0.207780	

MOTIF M0952_1.01 Nkx3-2

letter-probability matrix: alength= 4 w= 9 nsites= 20 E= 0
  0.222072	  0.252902	  0.183644	  0.341382	
  0.190880	  0.144264	  0.176205	  0.488650	
  0.671910	  0.026579	  0.219231	  0.082280	
  0.946942	  0.002124	  0.008275	  0.042659	
  0.048899	  0.017112	  0.727602	  0.206387	
  0.181881	  0.050066	  0.158119	  0.609934	
  0.334214	  0.016976	  0.579278	  0.069532	
  0.135232	  0.297969	  0.339336	  0.227464	
  0.208040	  0.278030	  0.218707	  0.295223	

MOTIF M1812_1.01 Nkx3-2

letter-probability matrix: alength= 4 w= 9 nsites= 20 E= 0
  0.125000	  0.208333	  0.291667	  0.375000	
  0.083333	  0.500000	  0.250000	  0.166667	
  0.000000	  0.750000	  0.000000	  0.250000	
  1.000000	  0.000000	  0.000000	  0.000000	
  0.000000	  1.000000	  0.000000	  0.000000	
  0.000000	  0.000000	  0.000000	  1.000000	
  0.125000	  0.291667	  0.041667	  0.541666	
  0.583333	  0.208333	  0.166667	  0.041667	
  0.375000	  0.166667	  0.291667	  0.166667	

MOTIF M0909_1.01 Nkx6-1

letter-probability matrix: alength= 4 w= 9 nsites= 20 E= 0
  0.319806	  0.179059	  0.239299	  0.261835	
  0.326964	  0.089108	  0.142572	  0.441355	
  0.104999	  0.140324	  0.052665	  0.702012	
  0.632389	  0.042927	  0.165588	  0.159096	
  0.902413	  0.000373	  0.035342	  0.061872	
  0.062494	  0.001133	  0.033956	  0.902417	
  0.174093	  0.139713	  0.298744	  0.387450	
  0.522018	  0.055573	  0.301178	  0.121231	
  0.164852	  0.331971	  0.291502	  0.211674	

MOTIF M1070_1.01 NP_083278.1

letter-probability matrix: alength= 4 w= 9 nsites= 20 E= 0
  0.287806	  0.198798	  0.247717	  0.265679	
  0.306685	  0.119800	  0.155372	  0.418143	
  0.132401	  0.166640	  0.077156	  0.623803	
  0.569683	  0.060044	  0.193462	  0.176811	
  0.836303	  0.006482	  0.067289	  0.089926	
  0.091438	  0.019023	  0.056017	  0.833522	
  0.170676	  0.136971	  0.304834	  0.387520	
  0.473486	  0.077488	  0.323799	  0.125226	
  0.169558	  0.321564	  0.305881	  0.202998	

MOTIF M0890_1.01 Nobox

letter-probability matrix: alength= 4 w= 9 nsites= 20 E= 0
  0.227294	  0.229578	  0.168383	  0.374744	
  0.207877	  0.182535	  0.087966	  0.521622	
  0.535240	  0.077689	  0.224240	  0.162831	
  0.857016	  0.000255	  0.034586	  0.108143	
  0.047739	  0.152285	  0.150769	  0.649207	
  0.149851	  0.122688	  0.214786	  0.512675	
  0.380732	  0.085806	  0.446793	  0.086669	
  0.229760	  0.216380	  0.371309	  0.182552	
  0.194452	  0.304961	  0.232801	  0.267785	

MOTIF M1815_1.01 Nobox

letter-probability matrix: alength= 4 w= 8 nsites= 20 E= 0
  0.000000	  0.026316	  0.000000	  0.973684	
  0.947368	  0.000000	  0.000000	  0.052632	
  1.000000	  0.000000	  0.000000	  0.000000	
  0.026316	  0.026316	  0.052632	  0.894736	
  0.052632	  0.000000	  0.105263	  0.842105	
  0.394737	  0.000000	  0.578947	  0.026316	
  0.105263	  0.315789	  0.473684	  0.105263	
  0.052632	  0.342105	  0.157895	  0.447368	

MOTIF M0975_1.01 Noto

letter-probability matrix: alength= 4 w= 10 nsites= 20 E= 0
  0.259113	  0.247671	  0.283785	  0.209432	
  0.176585	  0.304012	  0.182580	  0.336823	
  0.185934	  0.201995	  0.067671	  0.544400	
  0.573081	  0.199590	  0.057691	  0.169638	
  0.814804	  0.062588	  0.052341	  0.070267	
  0.070267	  0.052341	  0.062588	  0.814804	
  0.169638	  0.057691	  0.199590	  0.573081	
  0.544400	  0.067671	  0.201995	  0.185934	
  0.336823	  0.182580	  0.304012	  0.176585	
  0.209432	  0.283785	  0.247671	  0.259113	

MOTIF M5053_1.01 Sim2

letter-probability matrix: alength= 4 w= 10 nsites= 20 E= 0
  0.238095	  0.142857	  0.619048	  0.000000	
  0.142857	  0.047619	  0.809524	  0.000000	
  0.000000	  0.000000	  0.136364	  0.863636	
  0.000000	  1.000000	  0.000000	  0.000000	
  1.000000	  0.000000	  0.000000	  0.000000	
  0.000000	  1.000000	  0.000000	  0.000000	
  0.000000	  0.000000	  1.000000	  0.000000	
  0.000000	  0.000000	  0.000000	  1.000000	
  0.636364	  0.090909	  0.000000	  0.272727	
  0.000000	  0.590909	  0.181818	  0.227273	

MOTIF M0193_1.01 Npas2

letter-probability matrix: alength= 4 w= 10 nsites= 20 E= 0
  0.202007	  0.202007	  0.298928	  0.297058	
  0.566457	  0.187665	  0.172181	  0.073697	
  0.000226	  0.918448	  0.000226	  0.081100	
  0.999322	  0.000226	  0.000226	  0.000226	
  0.000226	  0.918448	  0.000226	  0.081100	
  0.000226	  0.000226	  0.918448	  0.081100	
  0.000226	  0.000226	  0.000226	  0.999322	
  0.000226	  0.000226	  0.999322	  0.000226	
  0.048219	  0.420347	  0.377249	  0.154185	
  0.257403	  0.292754	  0.176530	  0.273313	

MOTIF M4749_1.01 Npas4

letter-probability matrix: alength= 4 w= 11 nsites= 20 E= 0
  0.521738	  0.086957	  0.304348	  0.086957	
  0.608696	  0.000000	  0.217391	  0.173913	
  0.391304	  0.000000	  0.347826	  0.260870	
  0.000000	  0.000000	  0.000000	  1.000000	
  0.000000	  1.000000	  0.000000	  0.000000	
  0.000000	  0.000000	  1.000000	  0.000000	
  0.000000	  0.000000	  0.000000	  1.000000	
  0.000000	  0.000000	  1.000000	  0.000000	
  0.913044	  0.043478	  0.043478	  0.000000	
  0.000000	  0.695652	  0.043478	  0.260870	
  0.130435	  0.173913	  0.043478	  0.652174	

MOTIF M6202_1.01 Nr1h2

letter-probability matrix: alength= 4 w= 19 nsites= 20 E= 0
  0.333333	  0.625000	  0.041667	  0.000000	
  0.125000	  0.250000	  0.625000	  0.000000	
  0.083333	  0.083333	  0.000000	  0.833334	
  0.000000	  0.000000	  0.000000	  1.000000	
  0.000000	  0.000000	  1.000000	  0.000000	
  1.000000	  0.000000	  0.000000	  0.000000	
  0.000000	  1.000000	  0.000000	  0.000000	
  0.000000	  1.000000	  0.000000	  0.000000	
  0.000000	  0.000000	  0.000000	  1.000000	
  0.000000	  0.000000	  0.000000	  1.000000	
  0.000000	  0.000000	  0.000000	  1.000000	
  0.000000	  0.000000	  1.000000	  0.000000	
  1.000000	  0.000000	  0.000000	  0.000000	
  0.041667	  0.958333	  0.000000	  0.000000	
  0.000000	  1.000000	  0.000000	  0.000000	
  0.000000	  0.208333	  0.000000	  0.791667	
  0.083333	  0.208333	  0.000000	  0.708334	
  0.083333	  0.000000	  0.208333	  0.708334	
  0.874999	  0.041667	  0.041667	  0.041667	

MOTIF M6204_1.01 Nr1i2

letter-probability matrix: alength= 4 w= 19 nsites= 20 E= 0
  0.287500	  0.355357	  0.226786	  0.130357	
  0.000000	  0.067857	  0.032143	  0.900000	
  0.103571	  0.135714	  0.760715	  0.000000	
  0.803571	  0.035714	  0.064286	  0.096429	
  0.625000	  0.303571	  0.071429	  0.000000	
  0.000000	  1.000000	  0.000000	  0.000000	
  0.000000	  0.071429	  0.000000	  0.928571	
  0.000000	  0.335714	  0.067857	  0.596429	
  0.200000	  0.232143	  0.235714	  0.332143	
  0.200000	  0.292857	  0.207143	  0.300000	
  0.139286	  0.164286	  0.096429	  0.599999	
  0.000000	  0.000000	  0.292857	  0.707143	
  0.328571	  0.064286	  0.607143	  0.000000	
  0.903571	  0.064286	  0.032143	  0.000000	
  0.167857	  0.560715	  0.203571	  0.067857	
  0.071429	  0.664285	  0.000000	  0.264286	
  0.035714	  0.396429	  0.135714	  0.432143	
  0.235714	  0.400000	  0.064286	  0.300000	
  0.360714	  0.192857	  0.125000	  0.321429	

MOTIF M6206_1.01 Nr1i3

letter-probability matrix: alength= 4 w= 18 nsites= 20 E= 0
  0.316540	  0.358365	  0.141635	  0.183460	
  0.076046	  0.140684	  0.072243	  0.711027	
  0.220532	  0.072243	  0.707225	  0.000000	
  0.718631	  0.000000	  0.106464	  0.174905	
  0.722433	  0.212928	  0.064639	  0.000000	
  0.000000	  0.961977	  0.000000	  0.038023	
  0.000000	  0.095057	  0.000000	  0.904943	
  0.034221	  0.311787	  0.072243	  0.581749	
  0.136882	  0.266160	  0.197719	  0.399240	
  0.163498	  0.387833	  0.193916	  0.254753	
  0.159696	  0.357414	  0.163498	  0.319392	
  0.000000	  0.000000	  0.072243	  0.927757	
  0.110266	  0.068441	  0.821293	  0.000000	
  0.965779	  0.034221	  0.000000	  0.000000	
  0.133080	  0.726236	  0.140684	  0.000000	
  0.072243	  0.749050	  0.000000	  0.178707	
  0.000000	  0.467681	  0.076046	  0.456274	
  0.182510	  0.494297	  0.000000	  0.323194	

MOTIF M1336_1.01 Nr2c1

letter-probability matrix: alength= 4 w= 10 nsites= 20 E= 0
  0.201566	  0.300701	  0.258816	  0.238917	
  0.264898	  0.154369	  0.307768	  0.272965	
  0.053525	  0.108869	  0.008672	  0.828934	
  0.110679	  0.024944	  0.826032	  0.038345	
  0.907673	  0.019705	  0.034497	  0.038125	
  0.061640	  0.855182	  0.043874	  0.039304	
  0.056664	  0.860178	  0.042826	  0.040332	
  0.022392	  0.402902	  0.019860	  0.554846	
  0.095558	  0.411467	  0.085604	  0.407372	
  0.244615	  0.181215	  0.194355	  0.379815	

MOTIF M1337_1.01 Nr2c1

letter-probability matrix: alength= 4 w= 8 nsites= 20 E= 0
  0.288432	  0.115488	  0.269216	  0.326864	
  0.000145	  0.000145	  0.014629	  0.985081	
  0.014217	  0.000141	  0.985501	  0.000141	
  0.985501	  0.014217	  0.000141	  0.000141	
  0.000141	  0.999577	  0.000141	  0.000141	
  0.000143	  0.999571	  0.000143	  0.000143	
  0.000159	  0.412595	  0.000159	  0.587087	
  0.077100	  0.461322	  0.077100	  0.384477	

MOTIF M4419_1.01 Nr2c2

letter-probability matrix: alength= 4 w= 15 nsites= 20 E= 0
  0.107256	  0.277603	  0.192429	  0.422713	
  0.214511	  0.145110	  0.608833	  0.031546	
  0.545742	  0.353312	  0.044164	  0.056782	
  0.094637	  0.782335	  0.050473	  0.072555	
  0.009464	  0.965299	  0.015773	  0.009464	
  0.047319	  0.930599	  0.000000	  0.022082	
  0.000000	  0.000000	  1.000000	  0.000000	
  0.000000	  0.000000	  1.000000	  0.000000	
  0.987381	  0.006309	  0.003155	  0.003155	
  0.930599	  0.022082	  0.015773	  0.031546	
  0.107256	  0.078864	  0.798107	  0.015773	
  0.126183	  0.394322	  0.072555	  0.406940	
  0.372240	  0.056782	  0.488959	  0.082019	
  0.280757	  0.287066	  0.365931	  0.066246	
  0.435331	  0.066246	  0.015773	  0.482650	

MOTIF M1343_1.01 Nr2e1

letter-probability matrix: alength= 4 w= 10 nsites= 20 E= 0
  0.265175	  0.232849	  0.249733	  0.252243	
  0.257859	  0.226424	  0.257859	  0.257859	
  0.218746	  0.229961	  0.234607	  0.316686	
  0.057272	  0.234586	  0.024236	  0.683906	
  0.216057	  0.045858	  0.675561	  0.062524	
  0.677429	  0.079703	  0.167052	  0.075816	
  0.046349	  0.754604	  0.001457	  0.197590	
  0.181367	  0.225998	  0.172522	  0.420113	
  0.137274	  0.273685	  0.196759	  0.392281	
  0.207111	  0.290980	  0.205050	  0.296858	

MOTIF M5875_1.01 Nr2e1

letter-probability matrix: alength= 4 w= 9 nsites= 20 E= 0
  0.170595	  0.085098	  0.099081	  0.645226	
  0.001788	  0.029201	  0.006555	  0.962456	
  0.024478	  0.000000	  0.964179	  0.011343	
  0.922330	  0.014849	  0.061108	  0.001713	
  0.001217	  0.982958	  0.010347	  0.005478	
  0.000000	  0.068886	  0.004018	  0.927096	
  0.007416	  0.061609	  0.009698	  0.921277	
  0.219585	  0.188592	  0.059347	  0.532476	
  0.200576	  0.105510	  0.112351	  0.581563	

MOTIF M5876_1.01 Nr2e1

letter-probability matrix: alength= 4 w= 14 nsites= 20 E= 0
  0.007576	  0.093855	  0.010101	  0.888468	
  0.086471	  0.024756	  0.886332	  0.002441	
  0.848866	  0.028621	  0.122513	  0.000000	
  0.000855	  0.992017	  0.000285	  0.006843	
  0.026992	  0.057841	  0.029991	  0.885176	
  0.049318	  0.028622	  0.009687	  0.912373	
  0.376019	  0.251067	  0.062088	  0.310827	
  0.156182	  0.113160	  0.090383	  0.640275	
  0.017888	  0.084642	  0.004799	  0.892671	
  0.084740	  0.013713	  0.901547	  0.000000	
  0.871811	  0.059164	  0.060184	  0.008841	
  0.006823	  0.917303	  0.004367	  0.071507	
  0.094446	  0.192784	  0.092678	  0.620092	
  0.021005	  0.271417	  0.074547	  0.633031	

MOTIF M1843_1.01 Nr2e3

letter-probability matrix: alength= 4 w= 7 nsites= 20 E= 0
  0.173913	  0.521739	  0.086957	  0.217391	
  1.000000	  0.000000	  0.000000	  0.000000	
  1.000000	  0.000000	  0.000000	  0.000000	
  0.000000	  0.043478	  0.956522	  0.000000	
  0.000000	  1.000000	  0.000000	  0.000000	
  0.000000	  0.000000	  0.000000	  1.000000	
  0.000000	  0.000000	  0.000000	  1.000000	

MOTIF M1355_1.01 Nr2f1

letter-probability matrix: alength= 4 w= 8 nsites= 20 E= 0
  0.248736	  0.182434	  0.309944	  0.258887	
  0.081847	  0.193417	  0.049643	  0.675093	
  0.142543	  0.055127	  0.796036	  0.006294	
  0.799098	  0.119520	  0.068271	  0.013111	
  0.105114	  0.833006	  0.008628	  0.053252	
  0.095014	  0.848972	  0.007878	  0.048136	
  0.034152	  0.446223	  0.055192	  0.464433	
  0.175237	  0.418274	  0.111736	  0.294753	

MOTIF M1349_1.01 Nr2f2

letter-probability matrix: alength= 4 w= 8 nsites= 20 E= 0
  0.237412	  0.152902	  0.304843	  0.304843	
  0.016400	  0.121182	  0.010668	  0.851750	
  0.073351	  0.028368	  0.893592	  0.004689	
  0.948654	  0.031660	  0.014806	  0.004880	
  0.044147	  0.941552	  0.000182	  0.014119	
  0.021538	  0.972450	  0.000372	  0.005640	
  0.004918	  0.465429	  0.010104	  0.519549	
  0.097453	  0.441142	  0.117844	  0.343561	

MOTIF M1335_1.01 Nr2f6

letter-probability matrix: alength= 4 w= 10 nsites= 20 E= 0
  0.184830	  0.320357	  0.275734	  0.219080	
  0.239346	  0.142296	  0.295276	  0.323083	
  0.020161	  0.085948	  0.010525	  0.883366	
  0.046475	  0.018521	  0.933468	  0.001536	
  0.970976	  0.020870	  0.007678	  0.000476	
  0.013860	  0.981450	  0.000168	  0.004522	
  0.010309	  0.975584	  0.007265	  0.006842	
  0.008067	  0.336238	  0.005144	  0.650551	
  0.093085	  0.438569	  0.025369	  0.442977	
  0.216466	  0.184461	  0.140813	  0.458260	

MOTIF M5877_1.01 Nr2f6

letter-probability matrix: alength= 4 w= 15 nsites= 20 E= 0
  0.000000	  0.019780	  0.000000	  0.980220	
  0.004405	  0.000000	  0.995595	  0.000000	
  0.994609	  0.000000	  0.000000	  0.005391	
  0.031250	  0.968750	  0.000000	  0.000000	
  0.000000	  1.000000	  0.000000	  0.000000	
  0.000000	  0.000000	  0.000000	  1.000000	
  0.185535	  0.295597	  0.000000	  0.518868	
  0.021127	  0.016432	  0.009390	  0.953051	
  0.001905	  0.000000	  0.057143	  0.940952	
  0.070932	  0.001391	  0.927677	  0.000000	
  0.997361	  0.002639	  0.000000	  0.000000	
  0.000000	  0.994565	  0.000000	  0.005435	
  0.000000	  1.000000	  0.000000	  0.000000	
  0.009346	  0.165109	  0.000000	  0.825545	
  0.000000	  0.597222	  0.055556	  0.347222	

MOTIF M5878_1.01 Nr2f6

letter-probability matrix: alength= 4 w= 14 nsites= 20 E= 0
  0.005192	  0.072170	  0.001558	  0.921080	
  0.061004	  0.016399	  0.922597	  0.000000	
  0.992614	  0.003283	  0.004103	  0.000000	
  0.023427	  0.976573	  0.000000	  0.000000	
  0.003956	  0.996044	  0.000000	  0.000000	
  0.000361	  0.012982	  0.000000	  0.986657	
  0.014593	  0.004608	  0.000768	  0.980031	
  0.003680	  0.000000	  0.000000	  0.996320	
  0.113670	  0.000000	  0.866548	  0.019782	
  0.993062	  0.000925	  0.006013	  0.000000	
  0.025554	  0.974020	  0.000000	  0.000426	
  0.029909	  0.967730	  0.000000	  0.002361	
  0.000447	  0.254245	  0.000000	  0.745308	
  0.089721	  0.501743	  0.025261	  0.383275	

MOTIF M1805_1.01 Nr3c1

letter-probability matrix: alength= 4 w= 15 nsites= 20 E= 0
  0.533333	  0.000000	  0.322581	  0.144086	
  0.150538	  0.000000	  0.795699	  0.053763	
  0.445161	  0.202151	  0.234409	  0.118280	
  0.862366	  0.000000	  0.077419	  0.060215	
  0.000000	  1.000000	  0.000000	  0.000000	
  0.827958	  0.000000	  0.030107	  0.141935	
  0.326882	  0.292473	  0.380645	  0.000000	
  0.503226	  0.152688	  0.174194	  0.169892	
  0.535483	  0.230108	  0.234409	  0.000000	
  0.232258	  0.000000	  0.040860	  0.726882	
  0.000000	  0.000000	  1.000000	  0.000000	
  0.101075	  0.017204	  0.000000	  0.881721	
  0.258065	  0.348387	  0.000000	  0.393548	
  0.000000	  0.875269	  0.000000	  0.124731	
  0.129032	  0.322581	  0.000000	  0.548387	

MOTIF M1331_1.01 Nr3c2

letter-probability matrix: alength= 4 w= 9 nsites= 20 E= 0
  0.408530	  0.134635	  0.247786	  0.209049	
  0.134977	  0.159988	  0.002215	  0.702820	
  0.113888	  0.033288	  0.738936	  0.113888	
  0.096904	  0.009619	  0.001251	  0.892226	
  0.356509	  0.193709	  0.089690	  0.360092	
  0.130591	  0.646821	  0.086667	  0.135921	
  0.109014	  0.433321	  0.095725	  0.361940	
  0.219860	  0.377281	  0.215506	  0.187352	
  0.312438	  0.152080	  0.277108	  0.258374	

MOTIF M1348_1.01 Nr4a2

letter-probability matrix: alength= 4 w= 8 nsites= 20 E= 0
  0.024691	  0.160494	  0.024691	  0.790124	
  0.134615	  0.019231	  0.836539	  0.009615	
  0.803571	  0.089286	  0.098214	  0.008929	
  0.017857	  0.946428	  0.008929	  0.026786	
  0.234234	  0.747748	  0.009009	  0.009009	
  0.009091	  0.009091	  0.009091	  0.972727	
  0.123711	  0.051546	  0.010309	  0.814434	
  0.125000	  0.138889	  0.013889	  0.722222	

MOTIF M6214_1.01 Nr4a3

letter-probability matrix: alength= 4 w= 10 nsites= 20 E= 0
  0.028184	  0.554689	  0.388943	  0.028184	
  0.000000	  0.000000	  0.000000	  1.000000	
  0.000000	  0.112737	  0.887263	  0.000000	
  1.000000	  0.000000	  0.000000	  0.000000	
  0.000000	  1.000000	  0.000000	  0.000000	
  0.000000	  1.000000	  0.000000	  0.000000	
  0.000000	  0.000000	  0.000000	  1.000000	
  0.000000	  0.000000	  0.000000	  1.000000	
  0.000000	  0.000000	  0.180379	  0.819621	
  0.028184	  0.028184	  0.735068	  0.208564	

MOTIF M1346_1.01 Nr5a2

letter-probability matrix: alength= 4 w= 8 nsites= 20 E= 0
  0.025000	  0.250000	  0.025000	  0.700000	
  0.053571	  0.017857	  0.910715	  0.017857	
  0.762712	  0.016949	  0.135593	  0.084746	
  0.016949	  0.949153	  0.016949	  0.016949	
  0.016949	  0.949153	  0.016949	  0.016949	
  0.016949	  0.016949	  0.016949	  0.949153	
  0.019608	  0.137255	  0.019608	  0.823529	
  0.078947	  0.184211	  0.552631	  0.184211	

MOTIF M2174_1.01 Nr5a2

letter-probability matrix: alength= 4 w= 15 nsites= 20 E= 0
  0.179788	  0.266745	  0.407168	  0.146298	
  0.203290	  0.434783	  0.202703	  0.159224	
  0.091069	  0.052879	  0.011751	  0.844301	
  0.071680	  0.007051	  0.921269	  0.000000	
  0.521739	  0.035840	  0.343126	  0.099295	
  0.000000	  1.000000	  0.000000	  0.000000	
  0.000000	  0.977086	  0.000000	  0.022914	
  0.000000	  0.013513	  0.000000	  0.986487	
  0.001763	  0.000000	  0.008226	  0.990011	
  0.002350	  0.043478	  0.949472	  0.004700	
  0.738543	  0.013513	  0.206228	  0.041716	
  0.491187	  0.215041	  0.222092	  0.071680	
  0.139835	  0.581669	  0.116334	  0.162162	
  0.123972	  0.197415	  0.099882	  0.578731	
  0.116921	  0.372503	  0.131610	  0.378966	

MOTIF M3209_1.01 Nr6a1

letter-probability matrix: alength= 4 w= 18 nsites= 20 E= 0
  0.270270	  0.189189	  0.378378	  0.162162	
  0.216216	  0.162162	  0.378378	  0.243243	
  0.027027	  0.027027	  0.027027	  0.918919	
  0.054054	  0.000000	  0.945946	  0.000000	
  0.891892	  0.054054	  0.027027	  0.027027	
  0.486486	  0.459459	  0.027027	  0.027027	
  0.081081	  0.918919	  0.000000	  0.000000	
  0.000000	  0.000000	  0.027027	  0.972973	
  0.000000	  0.000000	  0.000000	  1.000000	
  0.000000	  0.000000	  1.000000	  0.000000	
  1.000000	  0.000000	  0.000000	  0.000000	
  0.621622	  0.351351	  0.027027	  0.000000	
  0.000000	  0.972973	  0.000000	  0.027027	
  0.027027	  0.027027	  0.000000	  0.945946	
  0.027027	  0.108108	  0.027027	  0.837838	
  0.027027	  0.135135	  0.756757	  0.081081	
  0.621622	  0.189189	  0.135135	  0.054054	
  0.135135	  0.216216	  0.405405	  0.243243	

MOTIF M5508_1.01 Nrl

letter-probability matrix: alength= 4 w= 11 nsites= 20 E= 0
  0.223643	  0.158140	  0.571207	  0.047010	
  0.060952	  0.022219	  0.048191	  0.868638	
  0.174559	  0.761116	  0.013023	  0.051302	
  0.877997	  0.012595	  0.041275	  0.068133	
  0.023930	  0.000000	  0.839159	  0.136911	
  0.000000	  0.987540	  0.003926	  0.008534	
  0.672634	  0.036736	  0.199953	  0.090677	
  0.306722	  0.213582	  0.238120	  0.241576	
  0.398203	  0.102834	  0.153992	  0.344971	
  0.304648	  0.151201	  0.105063	  0.439088	
  0.265296	  0.212236	  0.133426	  0.389043	

MOTIF M0963_1.01 Obox1

letter-probability matrix: alength= 4 w= 10 nsites= 20 E= 0
  0.290733	  0.198821	  0.151776	  0.358671	
  0.144824	  0.031675	  0.022772	  0.800729	
  0.829505	  0.011482	  0.079109	  0.079904	
  0.985862	  0.002701	  0.007718	  0.003719	
  0.027043	  0.013296	  0.099229	  0.860432	
  0.128862	  0.803308	  0.019467	  0.048363	
  0.065261	  0.619178	  0.085489	  0.230072	
  0.150068	  0.450828	  0.179663	  0.219441	
  0.209064	  0.341258	  0.189169	  0.260509	
  0.228808	  0.279467	  0.194977	  0.296748	

MOTIF M0979_1.01 Q8VHG7_MOUSE

letter-probability matrix: alength= 4 w= 8 nsites= 20 E= 0
  0.333195	  0.083611	  0.000416	  0.582778	
  0.000333	  0.000333	  0.000333	  0.999001	
  0.999001	  0.000333	  0.000333	  0.000333	
  0.999001	  0.000333	  0.000333	  0.000333	
  0.000333	  0.000333	  0.000333	  0.999001	
  0.000333	  0.965712	  0.000333	  0.033622	
  0.000384	  0.883641	  0.000384	  0.115591	
  0.187656	  0.499377	  0.062968	  0.250000	

MOTIF M0972_1.01 Gm5889

letter-probability matrix: alength= 4 w= 7 nsites= 20 E= 0
  0.266391	  0.253399	  0.197347	  0.282863	
  0.229965	  0.135359	  0.051828	  0.582848	
  0.577866	  0.078206	  0.139678	  0.204250	
  0.742163	  0.121458	  0.004805	  0.131574	
  0.142628	  0.049414	  0.101518	  0.706440	
  0.212946	  0.567385	  0.086577	  0.133092	
  0.149664	  0.436328	  0.146701	  0.267306	

MOTIF M0978_1.01 NP_663755.2

letter-probability matrix: alength= 4 w= 8 nsites= 20 E= 0
  0.268383	  0.228701	  0.154843	  0.348073	
  0.164673	  0.128247	  0.032588	  0.674492	
  0.581036	  0.110477	  0.098969	  0.209518	
  0.688905	  0.123360	  0.045838	  0.141897	
  0.144783	  0.048194	  0.082701	  0.724322	
  0.171242	  0.591746	  0.093979	  0.143033	
  0.129742	  0.439461	  0.139149	  0.291648	
  0.215463	  0.324664	  0.231086	  0.228787	

MOTIF M0933_1.01 Obox6

letter-probability matrix: alength= 4 w= 9 nsites= 20 E= 0
  0.308923	  0.211260	  0.180024	  0.299793	
  0.176328	  0.069571	  0.046171	  0.707930	
  0.721008	  0.021341	  0.119182	  0.138469	
  0.962115	  0.011931	  0.011812	  0.014142	
  0.051682	  0.021870	  0.141898	  0.784550	
  0.144452	  0.722666	  0.044387	  0.088495	
  0.089733	  0.565003	  0.088840	  0.256424	
  0.184437	  0.298064	  0.301060	  0.216439	
  0.236913	  0.283637	  0.225359	  0.254091	

MOTIF M5509_1.01 Olig1

letter-probability matrix: alength= 4 w= 10 nsites= 20 E= 0
  0.852493	  0.017961	  0.114204	  0.015342	
  0.520537	  0.363525	  0.115938	  0.000000	
  0.004544	  0.995456	  0.000000	  0.000000	
  0.981053	  0.000086	  0.011971	  0.006890	
  0.001041	  0.001301	  0.009800	  0.987858	
  0.990693	  0.006958	  0.001479	  0.000870	
  0.016580	  0.014880	  0.000000	  0.968540	
  0.000000	  0.000000	  0.993546	  0.006454	
  0.001053	  0.182760	  0.400983	  0.415204	
  0.032776	  0.188094	  0.017191	  0.761939	

MOTIF M5510_1.01 Olig2

letter-probability matrix: alength= 4 w= 10 nsites= 20 E= 0
  0.650081	  0.047480	  0.236098	  0.066341	
  0.467941	  0.328554	  0.197133	  0.006372	
  0.117077	  0.879842	  0.001320	  0.001761	
  0.908636	  0.001818	  0.072273	  0.017273	
  0.000000	  0.001955	  0.021017	  0.977028	
  0.977985	  0.017123	  0.004892	  0.000000	
  0.015573	  0.039641	  0.001416	  0.943370	
  0.000000	  0.000000	  0.898831	  0.101169	
  0.003199	  0.082724	  0.476234	  0.437843	
  0.051272	  0.110254	  0.067849	  0.770625	

MOTIF M0210_1.01 Olig3

letter-probability matrix: alength= 4 w= 11 nsites= 20 E= 0
  0.225931	  0.322206	  0.225931	  0.225931	
  0.266582	  0.392660	  0.170379	  0.170379	
  0.374546	  0.237061	  0.144721	  0.243671	
  0.093488	  0.000302	  0.000302	  0.905908	
  0.711731	  0.093488	  0.194479	  0.000302	
  0.189691	  0.000302	  0.000302	  0.809705	
  0.189856	  0.000302	  0.614669	  0.195173	
  0.291985	  0.000302	  0.517891	  0.189822	
  0.123039	  0.024371	  0.120705	  0.731885	
  0.565229	  0.079923	  0.079923	  0.274925	
  0.201784	  0.300452	  0.295980	  0.201784	

MOTIF M5516_1.01 Onecut3

letter-probability matrix: alength= 4 w= 14 nsites= 20 E= 0
  0.380694	  0.104095	  0.209012	  0.306200	
  0.194408	  0.068585	  0.141612	  0.595395	
  0.051362	  0.027840	  0.015632	  0.905166	
  0.990873	  0.001141	  0.000978	  0.007008	
  0.003597	  0.001471	  0.000981	  0.993951	
  0.001800	  0.348552	  0.003273	  0.646375	
  0.000818	  0.000491	  0.994927	  0.003764	
  0.976079	  0.002248	  0.016536	  0.005137	
  0.001792	  0.006681	  0.000815	  0.990712	
  0.008621	  0.016283	  0.004470	  0.970626	
  0.160954	  0.014764	  0.022805	  0.801477	
  0.113583	  0.064424	  0.035446	  0.786547	
  0.116612	  0.187664	  0.062336	  0.633388	
  0.136678	  0.228289	  0.168092	  0.466941	

MOTIF M0400_1.01 Osr1

letter-probability matrix: alength= 4 w= 9 nsites= 20 E= 0
  0.403971	  0.240169	  0.179710	  0.176151	
  0.198142	  0.544020	  0.131497	  0.126341	
  0.492328	  0.000000	  0.507322	  0.000350	
  0.083075	  0.002363	  0.906639	  0.007923	
  0.250624	  0.044432	  0.158215	  0.546729	
  0.796265	  0.000247	  0.170704	  0.032784	
  0.140921	  0.002359	  0.835643	  0.021077	
  0.097198	  0.532058	  0.178887	  0.191857	
  0.295275	  0.246634	  0.218745	  0.239345	

MOTIF M0365_1.01 Osr2

letter-probability matrix: alength= 4 w= 10 nsites= 20 E= 0
  0.421366	  0.195525	  0.181878	  0.201232	
  0.443805	  0.205154	  0.147552	  0.203489	
  0.163505	  0.668655	  0.069838	  0.098002	
  0.486448	  0.000004	  0.513152	  0.000396	
  0.006671	  0.000189	  0.993136	  0.000004	
  0.203978	  0.028198	  0.090710	  0.677114	
  0.859284	  0.000001	  0.104554	  0.036161	
  0.044236	  0.000000	  0.942390	  0.013374	
  0.034714	  0.675757	  0.116217	  0.173312	
  0.351094	  0.201449	  0.184650	  0.262806	

MOTIF M0853_1.01 Otp

letter-probability matrix: alength= 4 w= 8 nsites= 20 E= 0
  0.281218	  0.216834	  0.307701	  0.194247	
  0.129122	  0.376440	  0.129122	  0.365315	
  0.165282	  0.184501	  0.049782	  0.600435	
  0.689509	  0.110607	  0.091467	  0.108417	
  0.925332	  0.042528	  0.028507	  0.003633	
  0.103670	  0.106828	  0.082370	  0.707132	
  0.155855	  0.155855	  0.181078	  0.507212	
  0.479837	  0.103902	  0.258126	  0.158135	

MOTIF M0829_1.01 Otx1

letter-probability matrix: alength= 4 w= 8 nsites= 20 E= 0
  0.243137	  0.255603	  0.173058	  0.328201	
  0.180751	  0.050761	  0.028138	  0.740350	
  0.754094	  0.029830	  0.091425	  0.124651	
  0.948502	  0.020184	  0.016361	  0.014953	
  0.061921	  0.014525	  0.234126	  0.689428	
  0.144617	  0.648127	  0.069692	  0.137564	
  0.112198	  0.502838	  0.114465	  0.270499	
  0.173843	  0.301314	  0.278148	  0.246695	

MOTIF M5879_1.01 Otx1

letter-probability matrix: alength= 4 w= 15 nsites= 20 E= 0
  0.212069	  0.222414	  0.289655	  0.275862	
  0.263793	  0.244828	  0.132759	  0.358621	
  0.062893	  0.025157	  0.000000	  0.911950	
  0.940032	  0.000000	  0.032415	  0.027553	
  0.998279	  0.000000	  0.001721	  0.000000	
  0.014045	  0.007022	  0.164326	  0.814607	
  0.009434	  0.911950	  0.078616	  0.000000	
  0.032573	  0.944626	  0.000000	  0.022801	
  0.006024	  0.016566	  0.873494	  0.103916	
  0.706456	  0.237515	  0.014616	  0.041413	
  0.010118	  0.010118	  0.001686	  0.978078	
  0.048544	  0.012945	  0.000000	  0.938511	
  0.880122	  0.010622	  0.031866	  0.077390	
  0.334483	  0.155172	  0.256897	  0.253448	
  0.244828	  0.331034	  0.236207	  0.187931	

MOTIF M5880_1.01 Otx1

letter-probability matrix: alength= 4 w= 8 nsites= 20 E= 0
  0.278330	  0.233488	  0.129004	  0.359178	
  0.043109	  0.040680	  0.000000	  0.916211	
  0.850140	  0.048639	  0.064601	  0.036620	
  0.991241	  0.001095	  0.007664	  0.000000	
  0.000000	  0.029189	  0.112775	  0.858036	
  0.056677	  0.878688	  0.041149	  0.023486	
  0.024800	  0.710563	  0.077382	  0.187255	
  0.135631	  0.224210	  0.354319	  0.285841	

MOTIF M0854_1.01 Otx2

letter-probability matrix: alength= 4 w= 8 nsites= 20 E= 0
  0.244685	  0.262426	  0.184929	  0.307960	
  0.195722	  0.063860	  0.036477	  0.703941	
  0.712083	  0.037645	  0.106505	  0.143767	
  0.921470	  0.039884	  0.018840	  0.019806	
  0.072358	  0.024572	  0.250040	  0.653030	
  0.149500	  0.630995	  0.082872	  0.136633	
  0.112604	  0.499634	  0.129525	  0.258237	
  0.173100	  0.309164	  0.276959	  0.240777	

MOTIF M6221_1.01 Ovol1

letter-probability matrix: alength= 4 w= 9 nsites= 20 E= 0
  0.714286	  0.000000	  0.000000	  0.285714	
  0.000000	  0.857143	  0.000000	  0.142857	
  0.571429	  0.285714	  0.000000	  0.142857	
  0.000000	  0.000000	  0.857143	  0.142857	
  0.000000	  0.000000	  0.142857	  0.857143	
  0.000000	  0.000000	  0.000000	  1.000000	
  0.857143	  0.142857	  0.000000	  0.000000	
  0.000000	  0.857143	  0.000000	  0.142857	
  0.571429	  0.285714	  0.142857	  0.000000	

MOTIF M3416_1.01 Patz1

letter-probability matrix: alength= 4 w= 13 nsites= 20 E= 0
  0.128205	  0.153846	  0.282051	  0.435897	
  0.153846	  0.102564	  0.512821	  0.230769	
  0.179487	  0.000000	  0.512821	  0.307692	
  0.000000	  1.000000	  0.000000	  0.000000	
  0.000000	  1.000000	  0.000000	  0.000000	
  0.000000	  0.974359	  0.000000	  0.025641	
  0.000000	  1.000000	  0.000000	  0.000000	
  0.102564	  0.743590	  0.000000	  0.153846	
  0.000000	  0.925000	  0.000000	  0.075000	
  0.051282	  0.897436	  0.000000	  0.051282	
  0.025641	  0.717949	  0.102564	  0.153846	
  0.000000	  0.552632	  0.315789	  0.131579	
  0.261905	  0.333333	  0.119048	  0.285714	

MOTIF M1765_1.01 Pax2

letter-probability matrix: alength= 4 w= 8 nsites= 20 E= 0
  0.322581	  0.225806	  0.161290	  0.290323	
  0.225806	  0.032258	  0.677420	  0.064516	
  0.096774	  0.064516	  0.000000	  0.838710	
  0.000000	  0.903226	  0.032258	  0.064516	
  0.838710	  0.032258	  0.096774	  0.032258	
  0.064516	  0.548387	  0.032258	  0.354839	
  0.064516	  0.000000	  0.612903	  0.322581	
  0.032258	  0.354839	  0.354839	  0.258065	

MOTIF M3583_1.01 Pax3

letter-probability matrix: alength= 4 w= 13 nsites= 20 E= 0
  0.000000	  0.000000	  0.000000	  1.000000	
  0.000000	  1.000000	  0.000000	  0.000000	
  0.000000	  0.000000	  1.000000	  0.000000	
  0.153846	  0.000000	  0.000000	  0.846154	
  0.000000	  0.961538	  0.000000	  0.038462	
  0.961538	  0.038462	  0.000000	  0.000000	
  0.000000	  0.923077	  0.000000	  0.076923	
  0.423077	  0.000000	  0.576923	  0.000000	
  0.000000	  0.807692	  0.153846	  0.038462	
  0.153846	  0.192308	  0.038462	  0.615384	
  0.038462	  0.307692	  0.000000	  0.653846	
  0.346154	  0.384615	  0.000000	  0.269231	
  0.500000	  0.307692	  0.115385	  0.076923	

MOTIF M0889_1.01 Pax4

letter-probability matrix: alength= 4 w= 8 nsites= 20 E= 0
  0.202799	  0.305581	  0.179866	  0.311754	
  0.146782	  0.085537	  0.018522	  0.749159	
  0.700658	  0.066821	  0.151717	  0.080804	
  0.825038	  0.056004	  0.015886	  0.103072	
  0.086193	  0.147908	  0.054959	  0.710940	
  0.203810	  0.205858	  0.203810	  0.386522	
  0.249810	  0.320762	  0.196507	  0.232921	
  0.244997	  0.215130	  0.365492	  0.174381	

MOTIF M1766_1.01 Pax4

letter-probability matrix: alength= 4 w= 30 nsites= 20 E= 0
  0.333333	  0.095238	  0.523810	  0.047619	
  0.952381	  0.000000	  0.047619	  0.000000	
  0.761905	  0.095238	  0.047619	  0.095238	
  0.523810	  0.047619	  0.047619	  0.380952	
  0.619048	  0.047619	  0.142857	  0.190476	
  0.523810	  0.142857	  0.047619	  0.285714	
  0.285714	  0.047619	  0.095238	  0.571429	
  0.428571	  0.047619	  0.047619	  0.476190	
  0.238095	  0.142857	  0.285714	  0.333333	
  0.238095	  0.523810	  0.047619	  0.190476	
  0.285714	  0.523810	  0.190476	  0.000000	
  0.333333	  0.333333	  0.238095	  0.095238	
  0.380952	  0.333333	  0.095238	  0.190476	
  0.285714	  0.238095	  0.047619	  0.428571	
  0.476190	  0.238095	  0.190476	  0.095238	
  0.190476	  0.380952	  0.190476	  0.238095	
  0.142857	  0.285714	  0.190476	  0.380952	
  0.333333	  0.380952	  0.142857	  0.142857	
  0.190476	  0.428571	  0.142857	  0.238095	
  0.428571	  0.285714	  0.095238	  0.190476	
  0.238095	  0.333333	  0.238095	  0.190476	
  0.238095	  0.285714	  0.095238	  0.380952	
  0.333333	  0.523810	  0.000000	  0.142857	
  0.285714	  0.428571	  0.047619	  0.238095	
  0.142857	  0.571429	  0.095238	  0.190476	
  0.333333	  0.428571	  0.095238	  0.142857	
  0.142857	  0.571429	  0.095238	  0.190476	
  0.047619	  0.523810	  0.142857	  0.285714	
  0.285714	  0.523810	  0.047619	  0.142857	
  0.142857	  0.619048	  0.095238	  0.142857	

MOTIF M1718_1.01 Pax5

letter-probability matrix: alength= 4 w= 19 nsites= 20 E= 0
  0.058036	  0.027902	  0.744419	  0.169643	
  0.060268	  0.247768	  0.036830	  0.655134	
  0.006696	  0.735492	  0.006696	  0.251116	
  0.610491	  0.172991	  0.045759	  0.170759	
  0.024554	  0.602678	  0.018973	  0.353795	
  0.139509	  0.018973	  0.838170	  0.003348	
  0.002232	  0.757813	  0.239955	  0.000000	
  0.175223	  0.206473	  0.018973	  0.599331	
  0.002232	  0.383929	  0.008929	  0.604910	
  0.010045	  0.328125	  0.467634	  0.194196	
  0.350446	  0.039062	  0.600447	  0.010045	
  0.053571	  0.594866	  0.181920	  0.169643	
  0.029018	  0.092634	  0.023438	  0.854910	
  0.135045	  0.000000	  0.821428	  0.043527	
  0.303571	  0.507813	  0.188616	  0.000000	
  0.186384	  0.375000	  0.165179	  0.273438	
  0.013393	  0.609375	  0.033482	  0.343750	
  0.334821	  0.247768	  0.065848	  0.351562	
  0.082589	  0.371652	  0.254464	  0.291295	

MOTIF M1130_1.01 Pax6

letter-probability matrix: alength= 4 w= 8 nsites= 20 E= 0
  0.074334	  0.740015	  0.037352	  0.148299	
  0.105415	  0.184280	  0.184280	  0.526025	
  0.853664	  0.104288	  0.041840	  0.000208	
  0.999376	  0.000208	  0.000208	  0.000208	
  0.000208	  0.000208	  0.000208	  0.999376	
  0.000213	  0.000213	  0.000213	  0.999361	
  0.953905	  0.000227	  0.022934	  0.022934	
  0.864201	  0.000270	  0.108261	  0.027268	

MOTIF M0881_1.01 Pax7

letter-probability matrix: alength= 4 w= 8 nsites= 20 E= 0
  0.279458	  0.257972	  0.222039	  0.240532	
  0.219119	  0.081420	  0.091800	  0.607661	
  0.710086	  0.064418	  0.097066	  0.128430	
  0.831775	  0.061779	  0.040188	  0.066258	
  0.119257	  0.118071	  0.069497	  0.693175	
  0.114974	  0.318845	  0.176744	  0.389438	
  0.254916	  0.185107	  0.365379	  0.194598	
  0.290358	  0.210843	  0.296223	  0.202576	

MOTIF M5530_1.01 Pax9

letter-probability matrix: alength= 4 w= 17 nsites= 20 E= 0
  0.038655	  0.604919	  0.295181	  0.061245	
  0.000000	  0.000000	  0.997383	  0.002617	
  0.020983	  0.004071	  0.001879	  0.973067	
  0.000000	  0.956665	  0.000000	  0.043335	
  0.977677	  0.021418	  0.000603	  0.000302	
  0.000000	  0.935304	  0.000000	  0.064696	
  0.000000	  0.000000	  1.000000	  0.000000	
  0.000000	  0.835595	  0.164405	  0.000000	
  0.597985	  0.026974	  0.004225	  0.370816	
  0.000307	  0.020878	  0.000000	  0.978815	
  0.000604	  0.284105	  0.714687	  0.000604	
  0.868206	  0.000000	  0.131794	  0.000000	
  0.180238	  0.412344	  0.278760	  0.128658	
  0.001794	  0.061883	  0.000000	  0.936323	
  0.035420	  0.001996	  0.899975	  0.062609	
  0.303893	  0.581508	  0.114599	  0.000000	
  0.435580	  0.266055	  0.128440	  0.169924	

MOTIF M0960_1.01 Pbx1

letter-probability matrix: alength= 4 w= 9 nsites= 20 E= 0
  0.266112	  0.222276	  0.229045	  0.282568	
  0.237101	  0.188385	  0.227804	  0.346709	
  0.168681	  0.122488	  0.165341	  0.543490	
  0.135910	  0.075339	  0.627656	  0.161095	
  0.670613	  0.096370	  0.100303	  0.132714	
  0.153825	  0.312879	  0.143425	  0.389871	
  0.261540	  0.143536	  0.378641	  0.216283	
  0.251042	  0.207601	  0.277444	  0.263913	
  0.263023	  0.226386	  0.344550	  0.166042	

MOTIF M4343_1.01 Pbx3

letter-probability matrix: alength= 4 w= 15 nsites= 20 E= 0
  0.150000	  0.414000	  0.112000	  0.324000	
  0.100000	  0.260000	  0.240000	  0.400000	
  0.094000	  0.484000	  0.220000	  0.202000	
  0.000000	  0.390000	  0.050000	  0.560000	
  0.038000	  0.294000	  0.522000	  0.146000	
  0.960000	  0.002000	  0.038000	  0.000000	
  0.004000	  0.064000	  0.098000	  0.834000	
  0.026000	  0.000000	  0.022000	  0.952000	
  0.000000	  0.000000	  0.998000	  0.002000	
  0.144000	  0.008000	  0.844000	  0.004000	
  0.094000	  0.608000	  0.078000	  0.220000	
  0.178000	  0.366000	  0.100000	  0.356000	
  0.220000	  0.176000	  0.498000	  0.106000	
  0.244000	  0.234000	  0.380000	  0.142000	
  0.204000	  0.382000	  0.212000	  0.202000	

MOTIF M6232_1.01 Pbx2

letter-probability matrix: alength= 4 w= 15 nsites= 20 E= 0
  0.039557	  0.147152	  0.349684	  0.463608	
  0.436709	  0.101266	  0.373418	  0.088608	
  0.537974	  0.208861	  0.202532	  0.050633	
  0.518987	  0.164557	  0.056962	  0.259494	
  0.056962	  0.050633	  0.322785	  0.569620	
  0.056962	  0.050633	  0.000000	  0.892405	
  0.050633	  0.000000	  0.816456	  0.132911	
  0.791139	  0.000000	  0.158228	  0.050633	
  0.000000	  0.164557	  0.000000	  0.835443	
  0.107595	  0.000000	  0.000000	  0.892405	
  0.000000	  0.000000	  0.784810	  0.215190	
  0.708860	  0.031646	  0.107595	  0.151899	
  0.272152	  0.113924	  0.000000	  0.613924	
  0.164557	  0.000000	  0.436709	  0.398734	
  0.170886	  0.234177	  0.398734	  0.196203	

MOTIF M0886_1.01 Pdx1

letter-probability matrix: alength= 4 w= 8 nsites= 20 E= 0
  0.207406	  0.312522	  0.197290	  0.282782	
  0.212544	  0.078190	  0.070750	  0.638516	
  0.637558	  0.086284	  0.186353	  0.089805	
  0.761956	  0.050194	  0.052767	  0.135083	
  0.078717	  0.160109	  0.131087	  0.630087	
  0.157976	  0.172853	  0.344620	  0.324551	
  0.338739	  0.140503	  0.342143	  0.178615	
  0.200480	  0.314415	  0.267927	  0.217177	

MOTIF M1822_1.01 Pdx1

letter-probability matrix: alength= 4 w= 6 nsites= 20 E= 0
  0.032258	  0.612904	  0.161290	  0.193548	
  0.000000	  0.000000	  0.000000	  1.000000	
  1.000000	  0.000000	  0.000000	  0.000000	
  1.000000	  0.000000	  0.000000	  0.000000	
  0.000000	  0.000000	  0.032258	  0.967742	
  0.032258	  0.032258	  0.322581	  0.612903	

MOTIF M0133_1.01 Phf21a

letter-probability matrix: alength= 4 w= 12 nsites= 20 E= 0
  0.319241	  0.226920	  0.226920	  0.226920	
  0.295675	  0.203353	  0.297619	  0.203353	
  0.447891	  0.153263	  0.153263	  0.245584	
  0.759502	  0.080166	  0.080166	  0.080166	
  0.234882	  0.000164	  0.000164	  0.764790	
  0.819788	  0.000164	  0.000164	  0.179884	
  0.096133	  0.000164	  0.099450	  0.804253	
  0.407905	  0.000164	  0.000164	  0.591767	
  0.836000	  0.117510	  0.023245	  0.023245	
  0.859567	  0.046811	  0.046811	  0.046811	
  0.096902	  0.096902	  0.096902	  0.709294	
  0.169998	  0.169998	  0.169998	  0.490007	

MOTIF M0833_1.01 Phox2a

letter-probability matrix: alength= 4 w= 8 nsites= 20 E= 0
  0.243151	  0.255618	  0.294031	  0.207200	
  0.204295	  0.330156	  0.208422	  0.257126	
  0.207505	  0.171598	  0.110516	  0.510381	
  0.662568	  0.072684	  0.144912	  0.119836	
  0.981457	  0.006747	  0.008577	  0.003219	
  0.124820	  0.161883	  0.088843	  0.624454	
  0.193139	  0.203041	  0.203041	  0.400779	
  0.311134	  0.192525	  0.295960	  0.200382	

MOTIF M0837_1.01 Phox2b

letter-probability matrix: alength= 4 w= 8 nsites= 20 E= 0
  0.239075	  0.258987	  0.292007	  0.209931	
  0.193409	  0.338596	  0.209518	  0.258477	
  0.196306	  0.190504	  0.105601	  0.507589	
  0.649964	  0.079592	  0.135222	  0.135222	
  0.927405	  0.055835	  0.000602	  0.016158	
  0.131551	  0.181162	  0.073655	  0.613632	
  0.187274	  0.215416	  0.200852	  0.396458	
  0.315394	  0.201104	  0.274190	  0.209311	

MOTIF M1149_1.01 Pit1

letter-probability matrix: alength= 4 w= 10 nsites= 20 E= 0
  0.254442	  0.214663	  0.194236	  0.336659	
  0.362141	  0.167676	  0.190954	  0.279229	
  0.126186	  0.236929	  0.120032	  0.516853	
  0.145820	  0.056961	  0.384664	  0.412555	
  0.548244	  0.353089	  0.059544	  0.039123	
  0.908824	  0.024099	  0.021374	  0.045703	
  0.009927	  0.001036	  0.001455	  0.987582	
  0.418499	  0.084494	  0.110684	  0.386324	
  0.570966	  0.052317	  0.084549	  0.292168	
  0.258297	  0.146073	  0.229089	  0.366541	

MOTIF M0851_1.01 Pitx1

letter-probability matrix: alength= 4 w= 9 nsites= 20 E= 0
  0.214819	  0.275834	  0.165637	  0.343710	
  0.156468	  0.031590	  0.029162	  0.782780	
  0.812989	  0.018187	  0.092825	  0.075999	
  0.970114	  0.005298	  0.018493	  0.006095	
  0.033505	  0.020526	  0.194747	  0.751222	
  0.084598	  0.778927	  0.049300	  0.087175	
  0.054735	  0.673516	  0.068890	  0.202859	
  0.203348	  0.355996	  0.215922	  0.224734	
  0.226520	  0.293780	  0.211205	  0.268495	

MOTIF M0878_1.01 Pitx2

letter-probability matrix: alength= 4 w= 8 nsites= 20 E= 0
  0.199334	  0.255950	  0.143306	  0.401410	
  0.120251	  0.014579	  0.011468	  0.853702	
  0.868714	  0.009089	  0.069896	  0.052301	
  0.985773	  0.000714	  0.012103	  0.001410	
  0.025840	  0.013625	  0.162699	  0.797836	
  0.072647	  0.825182	  0.036438	  0.065733	
  0.041642	  0.712741	  0.051373	  0.194244	
  0.178251	  0.381149	  0.207098	  0.233502	

MOTIF M0866_1.01 Pitx3

letter-probability matrix: alength= 4 w= 8 nsites= 20 E= 0
  0.214080	  0.280437	  0.186112	  0.319370	
  0.173078	  0.042256	  0.039399	  0.745267	
  0.770016	  0.023961	  0.116328	  0.089695	
  0.957259	  0.007957	  0.026419	  0.008365	
  0.043332	  0.034429	  0.244419	  0.677820	
  0.098369	  0.741536	  0.064633	  0.095462	
  0.065929	  0.651042	  0.082978	  0.200051	
  0.196515	  0.358074	  0.226046	  0.219365	

MOTIF M0832_1.01 Pknox1

letter-probability matrix: alength= 4 w= 8 nsites= 20 E= 0
  0.145807	  0.166050	  0.102749	  0.585394	
  0.047416	  0.026548	  0.887984	  0.038052	
  0.795903	  0.000436	  0.143952	  0.059709	
  0.041428	  0.910466	  0.001396	  0.046710	
  0.672067	  0.019113	  0.247239	  0.061581	
  0.160336	  0.171961	  0.418748	  0.248954	
  0.200186	  0.289816	  0.301643	  0.208355	
  0.204146	  0.262129	  0.190345	  0.343380	

MOTIF M0911_1.01 Pknox2

letter-probability matrix: alength= 4 w= 10 nsites= 20 E= 0
  0.273727	  0.219671	  0.235599	  0.271003	
  0.251042	  0.222654	  0.246071	  0.280233	
  0.174794	  0.193177	  0.137498	  0.494531	
  0.074726	  0.046704	  0.815526	  0.063044	
  0.715968	  0.000627	  0.187473	  0.095932	
  0.054401	  0.876887	  0.000243	  0.068469	
  0.623674	  0.022774	  0.283051	  0.070501	
  0.161831	  0.182463	  0.414283	  0.241423	
  0.204355	  0.287109	  0.314147	  0.194389	
  0.205527	  0.274673	  0.197469	  0.322331	

MOTIF M5881_1.01 Pknox2

letter-probability matrix: alength= 4 w= 12 nsites= 20 E= 0
  0.003549	  0.003709	  0.001124	  0.991618	
  0.000904	  0.000706	  0.997881	  0.000509	
  0.979787	  0.000397	  0.002161	  0.017655	
  0.000230	  0.999170	  0.000115	  0.000485	
  0.998373	  0.000461	  0.000868	  0.000298	
  0.000311	  0.618010	  0.364269	  0.017410	
  0.037089	  0.961867	  0.000311	  0.000733	
  0.000385	  0.001211	  0.000257	  0.998147	
  0.000876	  0.000277	  0.998467	  0.000380	
  0.001252	  0.001971	  0.000331	  0.996446	
  0.000099	  0.999456	  0.000074	  0.000371	
  0.993064	  0.000474	  0.003746	  0.002716	

MOTIF M1842_1.01 Plag1

letter-probability matrix: alength= 4 w= 14 nsites= 20 E= 0
  0.000000	  0.888889	  0.000000	  0.111111	
  0.111111	  0.888889	  0.000000	  0.000000	
  0.000000	  1.000000	  0.000000	  0.000000	
  0.000000	  1.000000	  0.000000	  0.000000	
  0.111111	  0.777778	  0.000000	  0.111111	
  0.000000	  0.111111	  0.277778	  0.611111	
  0.333333	  0.000000	  0.000000	  0.666667	
  0.166667	  0.055556	  0.555555	  0.222222	
  0.111111	  0.055556	  0.833333	  0.000000	
  0.000000	  0.222222	  0.777778	  0.000000	
  0.055556	  0.944444	  0.000000	  0.000000	
  0.000000	  1.000000	  0.000000	  0.000000	
  0.055556	  0.777777	  0.000000	  0.166667	
  0.000000	  1.000000	  0.000000	  0.000000	

MOTIF M0363_1.01 Plagl1

letter-probability matrix: alength= 4 w= 10 nsites= 20 E= 0
  0.208508	  0.214858	  0.327005	  0.249629	
  0.182810	  0.170451	  0.423455	  0.223285	
  0.150319	  0.191093	  0.494112	  0.164476	
  0.158555	  0.203589	  0.553411	  0.084445	
  0.038465	  0.934250	  0.000980	  0.026305	
  0.067970	  0.924329	  0.000170	  0.007531	
  0.009151	  0.752816	  0.011289	  0.226744	
  0.056874	  0.872050	  0.030595	  0.040481	
  0.243664	  0.338929	  0.119796	  0.297612	
  0.230968	  0.302560	  0.200794	  0.265677	

MOTIF M1138_1.01 Pou1f1

letter-probability matrix: alength= 4 w= 9 nsites= 20 E= 0
  0.307459	  0.230061	  0.227772	  0.234708	
  0.178940	  0.322807	  0.145046	  0.353207	
  0.155268	  0.091391	  0.291532	  0.461809	
  0.421965	  0.413610	  0.096055	  0.068369	
  0.900690	  0.007792	  0.053686	  0.037832	
  0.077699	  0.006189	  0.033543	  0.882569	
  0.293233	  0.062864	  0.004225	  0.639678	
  0.622036	  0.063625	  0.080882	  0.233457	
  0.299363	  0.161041	  0.198673	  0.340923	

MOTIF M1139_1.01 Pou1f1

letter-probability matrix: alength= 4 w= 10 nsites= 20 E= 0
  0.257353	  0.217119	  0.185017	  0.340511	
  0.396211	  0.187157	  0.194795	  0.221838	
  0.136702	  0.251591	  0.120038	  0.491669	
  0.135835	  0.075297	  0.376697	  0.412172	
  0.474793	  0.373486	  0.095859	  0.055862	
  0.858672	  0.032963	  0.062514	  0.045851	
  0.044819	  0.068213	  0.030650	  0.856318	
  0.386422	  0.082842	  0.132546	  0.398190	
  0.546096	  0.038970	  0.090269	  0.324665	
  0.254550	  0.160693	  0.244569	  0.340188	

MOTIF M1142_1.01 Pou2f1

letter-probability matrix: alength= 4 w= 9 nsites= 20 E= 0
  0.175923	  0.284305	  0.167343	  0.372429	
  0.174804	  0.098856	  0.309100	  0.417241	
  0.456242	  0.366143	  0.119465	  0.058150	
  0.765122	  0.048426	  0.083934	  0.102518	
  0.001882	  0.001958	  0.001826	  0.994334	
  0.368110	  0.063331	  0.086348	  0.482211	
  0.549732	  0.062143	  0.117852	  0.270273	
  0.273793	  0.172841	  0.247738	  0.305629	
  0.233576	  0.296934	  0.211349	  0.258142	

MOTIF M1141_1.01 Pou2f2

letter-probability matrix: alength= 4 w= 8 nsites= 20 E= 0
  0.186979	  0.361765	  0.160934	  0.290323	
  0.190740	  0.131751	  0.148549	  0.528960	
  0.348040	  0.324511	  0.196826	  0.130623	
  0.786015	  0.117563	  0.052299	  0.044123	
  0.230558	  0.018002	  0.001117	  0.750323	
  0.062167	  0.000664	  0.066011	  0.871158	
  0.738790	  0.069063	  0.035340	  0.156807	
  0.272105	  0.170066	  0.211916	  0.345913	

MOTIF M5882_1.01 Pou2f2

letter-probability matrix: alength= 4 w= 14 nsites= 20 E= 0
  0.180623	  0.265016	  0.074726	  0.479635	
  0.535746	  0.084189	  0.086800	  0.293265	
  0.095163	  0.047933	  0.048635	  0.808269	
  0.062275	  0.007320	  0.914492	  0.015913	
  0.740973	  0.251482	  0.003449	  0.004096	
  0.972845	  0.003698	  0.005283	  0.018174	
  0.027886	  0.002526	  0.000737	  0.968851	
  0.964790	  0.003144	  0.002201	  0.029865	
  0.020309	  0.003385	  0.002433	  0.973873	
  0.002914	  0.003346	  0.430653	  0.563087	
  0.011319	  0.942017	  0.005553	  0.041111	
  0.881389	  0.038484	  0.025369	  0.054758	
  0.458767	  0.089856	  0.070243	  0.381135	
  0.636907	  0.061909	  0.201803	  0.099381	

MOTIF M5883_1.01 Pou2f2

letter-probability matrix: alength= 4 w= 9 nsites= 20 E= 0
  0.878281	  0.020222	  0.017183	  0.084314	
  0.011405	  0.005795	  0.002836	  0.979964	
  0.077697	  0.021008	  0.017840	  0.883455	
  0.180270	  0.003796	  0.000462	  0.815472	
  0.081167	  0.001729	  0.916355	  0.000749	
  0.097332	  0.900571	  0.000737	  0.001360	
  0.995804	  0.000125	  0.002380	  0.001691	
  0.000440	  0.000628	  0.000063	  0.998869	
  0.968264	  0.004447	  0.016873	  0.010416	

MOTIF M0899_1.01 Pou2f3

letter-probability matrix: alength= 4 w= 9 nsites= 20 E= 0
  0.259191	  0.225330	  0.301138	  0.214341	
  0.286543	  0.269856	  0.179090	  0.264512	
  0.272193	  0.091516	  0.065793	  0.570498	
  0.565782	  0.065905	  0.069980	  0.298333	
  0.893995	  0.021883	  0.003021	  0.081101	
  0.065591	  0.077745	  0.049572	  0.807092	
  0.067853	  0.135279	  0.406402	  0.390466	
  0.474693	  0.276627	  0.085856	  0.162824	
  0.330442	  0.145537	  0.361561	  0.162460	

MOTIF M1144_1.01 Pou3f1

letter-probability matrix: alength= 4 w= 9 nsites= 20 E= 0
  0.164655	  0.315403	  0.174836	  0.345106	
  0.179210	  0.128838	  0.320076	  0.371875	
  0.388499	  0.392403	  0.124249	  0.094849	
  0.811429	  0.031462	  0.070725	  0.086384	
  0.006982	  0.017695	  0.028313	  0.947010	
  0.320621	  0.083118	  0.046074	  0.550187	
  0.565640	  0.087178	  0.105420	  0.241762	
  0.306376	  0.171540	  0.209519	  0.312565	
  0.241329	  0.261429	  0.214040	  0.283202	

MOTIF M1145_1.01 Pou3f1

letter-probability matrix: alength= 4 w= 9 nsites= 20 E= 0
  0.200918	  0.348241	  0.162861	  0.287981	
  0.173093	  0.112598	  0.253111	  0.461198	
  0.411376	  0.361227	  0.123904	  0.103493	
  0.722042	  0.062308	  0.121764	  0.093886	
  0.112712	  0.013394	  0.105092	  0.768802	
  0.157371	  0.115423	  0.000440	  0.726766	
  0.644889	  0.042482	  0.136876	  0.175753	
  0.307543	  0.175671	  0.206152	  0.310634	
  0.238239	  0.263295	  0.245495	  0.252971	

MOTIF M0961_1.01 Pou3f2

letter-probability matrix: alength= 4 w= 8 nsites= 20 E= 0
  0.283815	  0.232368	  0.200001	  0.283815	
  0.236713	  0.124817	  0.106362	  0.532108	
  0.563934	  0.049153	  0.104057	  0.282856	
  0.737179	  0.085015	  0.067547	  0.110259	
  0.109429	  0.118543	  0.054887	  0.717141	
  0.117163	  0.178318	  0.366342	  0.338177	
  0.373995	  0.279847	  0.156686	  0.189472	
  0.301404	  0.186504	  0.336450	  0.175642	

MOTIF M0943_1.01 Pou3f3

letter-probability matrix: alength= 4 w= 8 nsites= 20 E= 0
  0.262286	  0.259676	  0.223505	  0.254534	
  0.166046	  0.284936	  0.164394	  0.384624	
  0.169773	  0.116101	  0.480326	  0.233800	
  0.329590	  0.431751	  0.130041	  0.108619	
  0.669368	  0.061950	  0.122283	  0.146399	
  0.213280	  0.093935	  0.070995	  0.621790	
  0.478746	  0.114568	  0.130473	  0.276212	
  0.386433	  0.216363	  0.140746	  0.256457	

MOTIF M0966_1.01 Pou3f4

letter-probability matrix: alength= 4 w= 10 nsites= 20 E= 0
  0.342836	  0.195831	  0.148006	  0.313328	
  0.233948	  0.045381	  0.071887	  0.648784	
  0.630038	  0.029541	  0.048705	  0.291716	
  0.890485	  0.018025	  0.006565	  0.084925	
  0.023928	  0.035696	  0.001156	  0.939220	
  0.067470	  0.098660	  0.396106	  0.437764	
  0.469405	  0.287570	  0.101643	  0.141382	
  0.365860	  0.153278	  0.324489	  0.156374	
  0.257189	  0.214823	  0.216982	  0.311006	
  0.275025	  0.212059	  0.199709	  0.313207	

MOTIF M0863_1.01 Pou4f3

letter-probability matrix: alength= 4 w= 8 nsites= 20 E= 0
  0.331331	  0.238202	  0.233485	  0.196983	
  0.165466	  0.254364	  0.112030	  0.468140	
  0.188233	  0.067876	  0.232219	  0.511672	
  0.532506	  0.229889	  0.095354	  0.142251	
  0.842425	  0.049714	  0.087033	  0.020828	
  0.135529	  0.075127	  0.040012	  0.749332	
  0.289054	  0.100144	  0.303874	  0.306928	
  0.422022	  0.187740	  0.163213	  0.227025	

MOTIF M1829_1.01 Pou5f1

letter-probability matrix: alength= 4 w= 15 nsites= 20 E= 0
  0.614989	  0.152094	  0.087436	  0.145481	
  0.038942	  0.055107	  0.024247	  0.881704	
  0.067548	  0.231278	  0.049927	  0.651247	
  0.197070	  0.021978	  0.011722	  0.769230	
  0.143275	  0.094298	  0.752193	  0.010234	
  0.075968	  0.905040	  0.011687	  0.007305	
  0.972973	  0.010957	  0.003652	  0.012418	
  0.058437	  0.017531	  0.021914	  0.902118	
  0.447042	  0.135866	  0.266618	  0.150475	
  0.662528	  0.021183	  0.013148	  0.303141	
  0.046019	  0.602630	  0.265157	  0.086194	
  0.899196	  0.057706	  0.008766	  0.034332	
  0.929042	  0.026335	  0.036576	  0.008047	
  0.513177	  0.020498	  0.042460	  0.423865	
  0.285191	  0.048387	  0.620234	  0.046188	

MOTIF M5940_1.01 Pou5f1

letter-probability matrix: alength= 4 w= 15 nsites= 20 E= 0
  0.000000	  0.025424	  0.067797	  0.906779	
  0.067797	  0.135593	  0.000000	  0.796610	
  0.322034	  0.008475	  0.000000	  0.669491	
  0.330508	  0.152542	  0.440678	  0.076271	
  0.271186	  0.728814	  0.000000	  0.000000	
  0.991525	  0.000000	  0.000000	  0.008475	
  0.296610	  0.008475	  0.042373	  0.652542	
  0.466102	  0.033898	  0.245763	  0.254237	
  0.542373	  0.059322	  0.016949	  0.381356	
  0.237288	  0.322034	  0.288136	  0.152542	
  0.830508	  0.084746	  0.008475	  0.076271	
  0.915255	  0.050847	  0.033898	  0.000000	
  0.635593	  0.016949	  0.059322	  0.288136	
  0.457627	  0.042373	  0.440678	  0.059322	
  0.516949	  0.101695	  0.381356	  0.000000	

MOTIF M5947_1.01 Pou5f1

letter-probability matrix: alength= 4 w= 15 nsites= 20 E= 0
  0.077160	  0.080247	  0.049383	  0.793210	
  0.169753	  0.200617	  0.104938	  0.524692	
  0.151235	  0.021605	  0.018519	  0.808641	
  0.098765	  0.037037	  0.864198	  0.000000	
  0.077160	  0.922840	  0.000000	  0.000000	
  0.972222	  0.000000	  0.000000	  0.027778	
  0.033951	  0.021605	  0.012346	  0.932098	
  0.466049	  0.089506	  0.268519	  0.175926	
  0.657408	  0.003086	  0.012346	  0.327160	
  0.052469	  0.570988	  0.277778	  0.098765	
  0.870370	  0.129630	  0.000000	  0.000000	
  0.953704	  0.021605	  0.024691	  0.000000	
  0.425926	  0.006173	  0.027778	  0.540123	
  0.283951	  0.040123	  0.623457	  0.052469	
  0.259259	  0.175926	  0.506173	  0.058642	

MOTIF M5952_1.01 Pou5f1

letter-probability matrix: alength= 4 w= 15 nsites= 20 E= 0
  0.596970	  0.121212	  0.118182	  0.163636	
  0.033333	  0.042424	  0.030303	  0.893940	
  0.042424	  0.187879	  0.018182	  0.751515	
  0.275758	  0.000000	  0.012121	  0.712121	
  0.190909	  0.081818	  0.709091	  0.018182	
  0.142424	  0.857576	  0.000000	  0.000000	
  0.990909	  0.009091	  0.000000	  0.000000	
  0.106061	  0.030303	  0.012121	  0.851515	
  0.324242	  0.142424	  0.233333	  0.300000	
  0.557576	  0.021212	  0.012121	  0.409091	
  0.075758	  0.524242	  0.342424	  0.057576	
  0.893939	  0.039394	  0.000000	  0.066667	
  0.909091	  0.033333	  0.021212	  0.036364	
  0.381818	  0.015152	  0.021212	  0.581818	
  0.342424	  0.063636	  0.506061	  0.087879	

MOTIF M0834_1.01 Pou6f1

letter-probability matrix: alength= 4 w= 10 nsites= 20 E= 0
  0.332818	  0.195898	  0.179038	  0.292246	
  0.171444	  0.069010	  0.043132	  0.716414	
  0.820268	  0.020078	  0.065998	  0.093656	
  0.863407	  0.055196	  0.015973	  0.065424	
  0.058856	  0.042739	  0.098013	  0.800392	
  0.127104	  0.086057	  0.471071	  0.315768	
  0.708109	  0.081663	  0.097768	  0.112460	
  0.145656	  0.148598	  0.488454	  0.217293	
  0.251535	  0.289334	  0.249032	  0.210099	
  0.223950	  0.226201	  0.198626	  0.351223	

MOTIF M0835_1.01 Pou6f1

letter-probability matrix: alength= 4 w= 10 nsites= 20 E= 0
  0.359434	  0.183925	  0.176714	  0.279927	
  0.167167	  0.055645	  0.020471	  0.756717	
  0.870598	  0.011695	  0.046955	  0.070752	
  0.910670	  0.037871	  0.005664	  0.045795	
  0.041128	  0.030165	  0.094320	  0.834387	
  0.124232	  0.076872	  0.484030	  0.314866	
  0.771053	  0.064571	  0.078082	  0.086294	
  0.126403	  0.131562	  0.522946	  0.219089	
  0.261928	  0.272617	  0.246674	  0.218781	
  0.235732	  0.233386	  0.193001	  0.337881	

MOTIF M5565_1.01 Pou6f2

letter-probability matrix: alength= 4 w= 10 nsites= 20 E= 0
  0.560510	  0.097361	  0.176524	  0.165605	
  0.166939	  0.276128	  0.494739	  0.062193	
  0.059571	  0.821785	  0.054586	  0.064058	
  0.021127	  0.018028	  0.032113	  0.928732	
  0.347725	  0.614060	  0.014586	  0.023629	
  0.971707	  0.022104	  0.000000	  0.006189	
  0.000000	  0.001212	  0.000000	  0.998788	
  0.000000	  0.003582	  0.012239	  0.984179	
  0.969991	  0.007944	  0.006472	  0.015593	
  0.384592	  0.165605	  0.062178	  0.387625	

MOTIF M3651_1.01 Ppara

letter-probability matrix: alength= 4 w= 20 nsites= 20 E= 0
  0.142857	  0.000000	  0.000000	  0.857143	
  0.000000	  0.142857	  0.857143	  0.000000	
  1.000000	  0.000000	  0.000000	  0.000000	
  0.285714	  0.714286	  0.000000	  0.000000	
  0.000000	  1.000000	  0.000000	  0.000000	
  0.000000	  0.000000	  0.000000	  1.000000	
  0.285714	  0.000000	  0.000000	  0.714286	
  0.000000	  0.000000	  0.000000	  1.000000	
  0.000000	  0.000000	  0.857143	  0.142857	
  0.428571	  0.142857	  0.285714	  0.142857	
  0.000000	  1.000000	  0.000000	  0.000000	
  0.000000	  1.000000	  0.000000	  0.000000	
  0.000000	  0.142857	  0.000000	  0.857143	
  0.714286	  0.000000	  0.285714	  0.000000	
  0.000000	  0.142857	  0.714286	  0.142857	
  0.285714	  0.142857	  0.000000	  0.571429	
  0.000000	  0.142857	  0.142857	  0.714286	
  0.000000	  0.428571	  0.000000	  0.571429	
  0.285714	  0.000000	  0.142857	  0.571429	
  0.000000	  0.142857	  0.714286	  0.142857	

MOTIF M6251_1.01 Ppard

letter-probability matrix: alength= 4 w= 14 nsites= 20 E= 0
  0.059006	  0.195652	  0.009317	  0.736025	
  0.118012	  0.062112	  0.726708	  0.093168	
  0.745342	  0.062112	  0.043478	  0.149068	
  0.055901	  0.881987	  0.000000	  0.062112	
  0.037267	  0.962733	  0.000000	  0.000000	
  0.055901	  0.062112	  0.000000	  0.881987	
  0.055901	  0.167702	  0.217391	  0.559006	
  0.055901	  0.000000	  0.180124	  0.763975	
  0.211180	  0.242236	  0.372671	  0.173913	
  0.173913	  0.242236	  0.242236	  0.341615	
  0.111801	  0.770186	  0.062112	  0.055901	
  0.000000	  0.937888	  0.062112	  0.000000	
  0.062112	  0.204969	  0.000000	  0.732919	
  0.468944	  0.083851	  0.363354	  0.083851	

MOTIF M1764_1.01 Pparg

letter-probability matrix: alength= 4 w= 20 nsites= 20 E= 0
  0.714286	  0.035714	  0.000000	  0.250000	
  0.178571	  0.214286	  0.428571	  0.178571	
  0.035714	  0.000000	  0.178571	  0.785715	
  0.464286	  0.000000	  0.428571	  0.107143	
  0.107143	  0.000000	  0.892857	  0.000000	
  0.000000	  0.000000	  0.964286	  0.035714	
  0.035714	  0.000000	  0.178571	  0.785715	
  0.035714	  0.714286	  0.178571	  0.071429	
  0.892857	  0.071429	  0.000000	  0.035714	
  0.142857	  0.642857	  0.071429	  0.142857	
  0.214286	  0.357143	  0.250000	  0.178571	
  0.142857	  0.142857	  0.535715	  0.178571	
  0.035714	  0.000000	  0.035714	  0.928572	
  0.000000	  0.107143	  0.821428	  0.071429	
  0.821429	  0.142857	  0.035714	  0.000000	
  0.035714	  0.928572	  0.000000	  0.035714	
  0.000000	  0.964286	  0.035714	  0.000000	
  0.000000	  0.321429	  0.000000	  0.678571	
  0.892857	  0.000000	  0.000000	  0.107143	
  0.107143	  0.500000	  0.285714	  0.107143	

MOTIF M1262_1.01 Prdm11

letter-probability matrix: alength= 4 w= 10 nsites= 20 E= 0
  0.370491	  0.103010	  0.144724	  0.381774	
  0.124058	  0.162511	  0.111135	  0.602296	
  0.269511	  0.017058	  0.009551	  0.703880	
  0.012530	  0.011338	  0.961131	  0.015001	
  0.004718	  0.983681	  0.000113	  0.011488	
  0.022151	  0.012653	  0.895936	  0.069260	
  0.171037	  0.140033	  0.503648	  0.185282	
  0.364875	  0.167261	  0.267616	  0.200248	
  0.346779	  0.200074	  0.188423	  0.264724	
  0.271263	  0.240589	  0.202976	  0.285171	

MOTIF M4586_1.01 Prdm1

letter-probability matrix: alength= 4 w= 12 nsites= 20 E= 0
  0.750000	  0.000000	  0.250000	  0.000000	
  0.000000	  0.916667	  0.000000	  0.083333	
  0.000000	  0.000000	  0.000000	  1.000000	
  0.000000	  0.083333	  0.000000	  0.916667	
  0.000000	  0.000000	  0.000000	  1.000000	
  0.000000	  1.000000	  0.000000	  0.000000	
  0.750000	  0.083333	  0.166667	  0.000000	
  0.000000	  0.916667	  0.000000	  0.083333	
  0.000000	  0.000000	  0.000000	  1.000000	
  0.000000	  0.083333	  0.083333	  0.833334	
  0.083333	  0.000000	  0.000000	  0.916667	
  0.000000	  0.666667	  0.000000	  0.333333	

MOTIF M5569_1.01 Prdm4

letter-probability matrix: alength= 4 w= 13 nsites= 20 E= 0
  0.000299	  0.000616	  0.000158	  0.998927	
  0.000123	  0.000599	  0.000000	  0.999278	
  0.000387	  0.000563	  0.000000	  0.999050	
  0.000370	  0.996778	  0.000000	  0.002852	
  0.991295	  0.001178	  0.000897	  0.006630	
  0.997923	  0.001461	  0.000246	  0.000370	
  0.000018	  0.001038	  0.998082	  0.000862	
  0.023084	  0.002828	  0.892610	  0.081478	
  0.009375	  0.970751	  0.004705	  0.015169	
  0.006819	  0.832328	  0.009543	  0.151310	
  0.042388	  0.951929	  0.001249	  0.004434	
  0.000211	  0.999613	  0.000000	  0.000176	
  0.000141	  0.998239	  0.000000	  0.001620	

MOTIF M1538_1.01 Prkrir

letter-probability matrix: alength= 4 w= 12 nsites= 20 E= 0
  0.325786	  0.224738	  0.224738	  0.224738	
  0.202961	  0.202961	  0.202961	  0.391117	
  0.264506	  0.279651	  0.278446	  0.177398	
  0.022661	  0.334579	  0.124914	  0.517846	
  0.470666	  0.528890	  0.000222	  0.000222	
  0.000222	  0.332128	  0.494215	  0.173435	
  0.173437	  0.216972	  0.226033	  0.383558	
  0.188376	  0.226033	  0.216972	  0.368618	
  0.111590	  0.223248	  0.270282	  0.394880	
  0.047261	  0.134368	  0.771110	  0.047261	
  0.274428	  0.072824	  0.579924	  0.072824	
  0.317318	  0.227561	  0.227561	  0.227561	

MOTIF M0942_1.01 Prop1

letter-probability matrix: alength= 4 w= 7 nsites= 20 E= 0
  0.175950	  0.145503	  0.190604	  0.487943	
  0.582759	  0.076537	  0.225377	  0.115327	
  0.705838	  0.000115	  0.168913	  0.125134	
  0.128923	  0.052416	  0.167204	  0.651457	
  0.206964	  0.084145	  0.204905	  0.503986	
  0.458110	  0.053899	  0.326069	  0.161921	
  0.337329	  0.157757	  0.340719	  0.164195	

MOTIF M0869_1.01 Prrx1

letter-probability matrix: alength= 4 w= 8 nsites= 20 E= 0
  0.097409	  0.113174	  0.032751	  0.756666	
  0.789978	  0.041763	  0.110168	  0.058091	
  0.961786	  0.000398	  0.018152	  0.019664	
  0.015867	  0.053209	  0.038253	  0.892671	
  0.109607	  0.104261	  0.116385	  0.669747	
  0.466764	  0.086127	  0.316026	  0.131082	
  0.311503	  0.148622	  0.408058	  0.131816	
  0.205307	  0.309360	  0.213686	  0.271648	

MOTIF M0929_1.01 Prrx2

letter-probability matrix: alength= 4 w= 7 nsites= 20 E= 0
  0.153626	  0.124527	  0.117275	  0.604572	
  0.593609	  0.094275	  0.189847	  0.122269	
  0.704174	  0.030785	  0.098202	  0.166839	
  0.084709	  0.138271	  0.119011	  0.658009	
  0.158625	  0.155484	  0.189908	  0.495983	
  0.362402	  0.126818	  0.341297	  0.169483	
  0.274738	  0.195550	  0.352771	  0.176941	

MOTIF M1772_1.01 Prrx2

letter-probability matrix: alength= 4 w= 5 nsites= 20 E= 0
  0.000000	  0.016949	  0.000000	  0.983051	
  1.000000	  0.000000	  0.000000	  0.000000	
  0.983051	  0.016949	  0.000000	  0.000000	
  0.000000	  0.000000	  0.000000	  1.000000	
  0.016949	  0.067797	  0.033898	  0.881356	

MOTIF M3723_1.01 Prrx2

letter-probability matrix: alength= 4 w= 16 nsites= 20 E= 0
  0.416667	  0.166667	  0.083333	  0.333333	
  0.200000	  0.266667	  0.400000	  0.133333	
  0.263158	  0.157895	  0.526315	  0.052632	
  0.195122	  0.341463	  0.073171	  0.390244	
  0.000000	  0.000000	  0.000000	  1.000000	
  1.000000	  0.000000	  0.000000	  0.000000	
  1.000000	  0.000000	  0.000000	  0.000000	
  0.000000	  0.000000	  0.000000	  1.000000	
  0.000000	  0.052632	  0.035088	  0.912280	
  0.471698	  0.000000	  0.509434	  0.018868	
  0.392157	  0.098039	  0.392157	  0.117647	
  0.200000	  0.240000	  0.280000	  0.280000	
  0.212766	  0.148936	  0.106383	  0.531915	
  0.311111	  0.288889	  0.155556	  0.244444	
  0.394737	  0.105263	  0.184211	  0.315789	
  0.411765	  0.117647	  0.117647	  0.352941	

MOTIF M5884_1.01 Prrx2

letter-probability matrix: alength= 4 w= 8 nsites= 20 E= 0
  0.161206	  0.333266	  0.141709	  0.363819	
  0.049697	  0.016566	  0.047560	  0.886177	
  0.937441	  0.005276	  0.057283	  0.000000	
  1.000000	  0.000000	  0.000000	  0.000000	
  0.015205	  0.000000	  0.002370	  0.982425	
  0.032649	  0.048528	  0.031222	  0.887601	
  0.561397	  0.033489	  0.334354	  0.070760	
  0.284680	  0.164857	  0.380579	  0.169883	

MOTIF M6260_1.01 Ptf1a

letter-probability matrix: alength= 4 w= 21 nsites= 20 E= 0
  0.150510	  0.068878	  0.528061	  0.252551	
  0.000000	  0.479592	  0.520408	  0.000000	
  0.459184	  0.000000	  0.367347	  0.173469	
  0.000000	  1.000000	  0.000000	  0.000000	
  0.816327	  0.000000	  0.000000	  0.183673	
  0.000000	  0.275510	  0.530612	  0.193878	
  0.173469	  0.551021	  0.275510	  0.000000	
  0.183673	  0.000000	  0.000000	  0.816327	
  0.000000	  0.000000	  0.897959	  0.102041	
  0.000000	  0.173469	  0.193878	  0.632653	
  0.173469	  0.091837	  0.275510	  0.459184	
  0.102041	  0.448980	  0.357143	  0.091837	
  0.367347	  0.091837	  0.173469	  0.367347	
  0.193878	  0.173469	  0.367347	  0.265306	
  0.102041	  0.000000	  0.000000	  0.897959	
  0.000000	  0.183673	  0.102041	  0.714286	
  0.000000	  0.438776	  0.000000	  0.561224	
  0.000000	  0.816327	  0.183673	  0.000000	
  0.000000	  0.714286	  0.102041	  0.183673	
  0.183673	  0.377551	  0.000000	  0.438776	
  0.209184	  0.117347	  0.464286	  0.209184	

MOTIF M1352_1.01 Rara

letter-probability matrix: alength= 4 w= 8 nsites= 20 E= 0
  0.224515	  0.178385	  0.328306	  0.268794	
  0.016964	  0.104701	  0.006056	  0.872279	
  0.082268	  0.045150	  0.854041	  0.018541	
  0.844084	  0.069287	  0.035811	  0.050818	
  0.177164	  0.818173	  0.000012	  0.004651	
  0.039751	  0.955886	  0.000046	  0.004317	
  0.019401	  0.332064	  0.084380	  0.564155	
  0.153115	  0.347647	  0.151591	  0.347647	

MOTIF M5885_1.01 Rara

letter-probability matrix: alength= 4 w= 18 nsites= 20 E= 0
  0.000000	  0.000000	  0.005618	  0.994382	
  0.004717	  0.018868	  0.976415	  0.000000	
  0.974226	  0.020619	  0.000000	  0.005155	
  0.055814	  0.939535	  0.000000	  0.004651	
  0.000000	  0.995455	  0.000000	  0.004545	
  0.000000	  0.211111	  0.005556	  0.783333	
  0.024039	  0.620192	  0.014423	  0.341346	
  0.080189	  0.349057	  0.179245	  0.391509	
  0.208738	  0.398058	  0.281553	  0.111650	
  0.312500	  0.062500	  0.270833	  0.354167	
  0.005000	  0.015000	  0.005000	  0.975000	
  0.015306	  0.000000	  0.984694	  0.000000	
  0.985437	  0.014563	  0.000000	  0.000000	
  0.037657	  0.962343	  0.000000	  0.000000	
  0.000000	  0.995781	  0.000000	  0.004219	
  0.000000	  0.123656	  0.010753	  0.865591	
  0.016667	  0.222222	  0.016667	  0.744444	
  0.085427	  0.045226	  0.140704	  0.728643	

MOTIF M5886_1.01 Rara

letter-probability matrix: alength= 4 w= 17 nsites= 20 E= 0
  0.000000	  0.017483	  0.000000	  0.982517	
  0.007673	  0.000000	  0.989769	  0.002558	
  0.995745	  0.000000	  0.004255	  0.000000	
  0.133929	  0.861607	  0.004464	  0.000000	
  0.000000	  0.995496	  0.004504	  0.000000	
  0.000000	  0.089286	  0.010714	  0.900000	
  0.014440	  0.205776	  0.010830	  0.768954	
  0.152824	  0.059801	  0.049834	  0.737541	
  0.334532	  0.064748	  0.384892	  0.215827	
  0.313208	  0.271698	  0.275472	  0.139623	
  0.171930	  0.059649	  0.484211	  0.284211	
  0.003175	  0.000000	  0.000000	  0.996825	
  0.008357	  0.005571	  0.986072	  0.000000	
  0.965518	  0.026820	  0.003831	  0.003831	
  0.182879	  0.801557	  0.011673	  0.003891	
  0.008264	  0.975208	  0.008264	  0.008264	
  0.003731	  0.111940	  0.000000	  0.884329	

MOTIF M5887_1.01 Rara

letter-probability matrix: alength= 4 w= 15 nsites= 20 E= 0
  0.001976	  0.000000	  0.000000	  0.998024	
  0.006261	  0.006261	  0.986584	  0.000894	
  0.981481	  0.014620	  0.002924	  0.000975	
  0.147527	  0.851635	  0.000838	  0.000000	
  0.000000	  0.999136	  0.000000	  0.000864	
  0.000940	  0.061090	  0.001880	  0.936090	
  0.032258	  0.047005	  0.000922	  0.919815	
  0.018709	  0.004677	  0.002806	  0.973808	
  0.000951	  0.002854	  0.000000	  0.996195	
  0.002778	  0.005556	  0.991666	  0.000000	
  0.986174	  0.006452	  0.003687	  0.003687	
  0.078926	  0.920260	  0.000000	  0.000814	
  0.001622	  0.998378	  0.000000	  0.000000	
  0.000000	  0.153691	  0.007078	  0.839231	
  0.022578	  0.370649	  0.040452	  0.566321	

MOTIF M1340_1.01 Rarb

letter-probability matrix: alength= 4 w= 10 nsites= 20 E= 0
  0.228896	  0.228896	  0.313311	  0.228896	
  0.204872	  0.112695	  0.488298	  0.194136	
  0.000077	  0.000077	  0.000077	  0.999769	
  0.000077	  0.000077	  0.999769	  0.000077	
  0.999769	  0.000077	  0.000077	  0.000077	
  0.000077	  0.999769	  0.000077	  0.000077	
  0.000077	  0.999769	  0.000077	  0.000077	
  0.000077	  0.250373	  0.000077	  0.749473	
  0.021181	  0.516828	  0.021181	  0.440810	
  0.137382	  0.137382	  0.313744	  0.411491	

MOTIF M5888_1.01 Rarb

letter-probability matrix: alength= 4 w= 16 nsites= 20 E= 0
  0.001276	  0.001913	  0.000000	  0.996811	
  0.005634	  0.001408	  0.992254	  0.000704	
  0.992486	  0.002312	  0.004624	  0.000578	
  0.132877	  0.866634	  0.000489	  0.000000	
  0.000000	  0.999493	  0.000000	  0.000507	
  0.000000	  0.019096	  0.000000	  0.980904	
  0.014599	  0.105231	  0.002433	  0.877737	
  0.050694	  0.001811	  0.006639	  0.940856	
  0.000000	  0.008578	  0.000000	  0.991422	
  0.005997	  0.006747	  0.986506	  0.000750	
  0.986126	  0.008324	  0.002220	  0.003330	
  0.015712	  0.983781	  0.000507	  0.000000	
  0.000509	  0.999491	  0.000000	  0.000000	
  0.000000	  0.156371	  0.001287	  0.842342	
  0.053185	  0.139684	  0.019287	  0.787844	
  0.211904	  0.092868	  0.131862	  0.563366	

MOTIF M5889_1.01 Rarb

letter-probability matrix: alength= 4 w= 18 nsites= 20 E= 0
  0.000000	  0.010460	  0.002092	  0.987448	
  0.000000	  0.012097	  0.983871	  0.004032	
  0.987421	  0.008386	  0.004193	  0.000000	
  0.154455	  0.843565	  0.000000	  0.001980	
  0.001984	  0.998016	  0.000000	  0.000000	
  0.000000	  0.234783	  0.000000	  0.765217	
  0.013857	  0.498845	  0.006928	  0.480370	
  0.157205	  0.050218	  0.139738	  0.652839	
  0.188841	  0.253219	  0.435622	  0.122318	
  0.185355	  0.160183	  0.331808	  0.322654	
  0.000000	  0.000000	  0.000000	  1.000000	
  0.006772	  0.000000	  0.986456	  0.006772	
  0.994000	  0.004000	  0.002000	  0.000000	
  0.057654	  0.942346	  0.000000	  0.000000	
  0.000000	  1.000000	  0.000000	  0.000000	
  0.000000	  0.097950	  0.002278	  0.899772	
  0.015086	  0.383621	  0.002155	  0.599138	
  0.108607	  0.165984	  0.098361	  0.627048	

MOTIF M5890_1.01 Rarb

letter-probability matrix: alength= 4 w= 17 nsites= 20 E= 0
  0.001437	  0.002874	  0.000000	  0.995689	
  0.005202	  0.000000	  0.994798	  0.000000	
  0.989721	  0.005874	  0.004405	  0.000000	
  0.037627	  0.959479	  0.002894	  0.000000	
  0.000000	  0.997076	  0.001462	  0.001462	
  0.001477	  0.054653	  0.000000	  0.943870	
  0.006410	  0.349359	  0.006410	  0.637821	
  0.235469	  0.061103	  0.050671	  0.652757	
  0.416914	  0.172107	  0.354599	  0.056380	
  0.090780	  0.198582	  0.357447	  0.353191	
  0.282548	  0.020776	  0.290859	  0.405817	
  0.000000	  0.005464	  0.000000	  0.994536	
  0.001449	  0.002899	  0.994203	  0.001449	
  0.997126	  0.000000	  0.002874	  0.000000	
  0.031977	  0.963663	  0.001453	  0.002907	
  0.000000	  0.998599	  0.001401	  0.000000	
  0.000000	  0.059816	  0.004601	  0.935583	

MOTIF M1334_1.01 Rarg

letter-probability matrix: alength= 4 w= 10 nsites= 20 E= 0
  0.226630	  0.260686	  0.276806	  0.235878	
  0.247587	  0.196716	  0.284793	  0.270904	
  0.041798	  0.196932	  0.001621	  0.759649	
  0.162149	  0.049825	  0.748832	  0.039194	
  0.705413	  0.110917	  0.078162	  0.105508	
  0.286638	  0.691055	  0.000149	  0.022158	
  0.122043	  0.799809	  0.013796	  0.064352	
  0.074430	  0.295852	  0.179443	  0.450275	
  0.236648	  0.310001	  0.146434	  0.306916	
  0.261090	  0.220272	  0.238618	  0.280021	

MOTIF M5891_1.01 Rarg

letter-probability matrix: alength= 4 w= 16 nsites= 20 E= 0
  0.232731	  0.103278	  0.202208	  0.461783	
  0.000108	  0.008880	  0.000433	  0.990579	
  0.008822	  0.005629	  0.985549	  0.000000	
  0.990173	  0.005167	  0.004052	  0.000608	
  0.220322	  0.779510	  0.000168	  0.000000	
  0.000226	  0.999624	  0.000075	  0.000075	
  0.000000	  0.041003	  0.000416	  0.958581	
  0.035845	  0.062754	  0.001320	  0.900081	
  0.026801	  0.011889	  0.005110	  0.956200	
  0.000000	  0.001693	  0.000226	  0.998081	
  0.006185	  0.002975	  0.990605	  0.000235	
  0.988274	  0.006306	  0.003449	  0.001971	
  0.132338	  0.867445	  0.000217	  0.000000	
  0.000000	  0.999765	  0.000000	  0.000235	
  0.000479	  0.294275	  0.014072	  0.691174	
  0.048842	  0.421216	  0.061751	  0.468191	

MOTIF M5892_1.01 Rarg

letter-probability matrix: alength= 4 w= 18 nsites= 20 E= 0
  0.000313	  0.000000	  0.000000	  0.999687	
  0.003939	  0.000303	  0.995758	  0.000000	
  0.999370	  0.000000	  0.000000	  0.000630	
  0.063572	  0.936428	  0.000000	  0.000000	
  0.000000	  1.000000	  0.000000	  0.000000	
  0.000000	  0.112915	  0.004940	  0.882145	
  0.026343	  0.224427	  0.006158	  0.743072	
  0.074436	  0.047154	  0.043449	  0.834961	
  0.377830	  0.065901	  0.315309	  0.240960	
  0.063596	  0.299554	  0.477266	  0.159584	
  0.415823	  0.064492	  0.125234	  0.394451	
  0.000405	  0.001618	  0.000809	  0.997168	
  0.000000	  0.001022	  0.998978	  0.000000	
  0.997043	  0.000739	  0.001109	  0.001109	
  0.064767	  0.934974	  0.000000	  0.000259	
  0.000000	  1.000000	  0.000000	  0.000000	
  0.000000	  0.027234	  0.001993	  0.970773	
  0.030764	  0.338098	  0.007147	  0.623991	

MOTIF M5893_1.01 Rarg

letter-probability matrix: alength= 4 w= 17 nsites= 20 E= 0
  0.000000	  0.001257	  0.001047	  0.997696	
  0.004096	  0.000372	  0.994229	  0.001303	
  0.996488	  0.000000	  0.000439	  0.003073	
  0.059437	  0.939072	  0.001491	  0.000000	
  0.000170	  0.999830	  0.000000	  0.000000	
  0.000447	  0.187263	  0.007151	  0.805139	
  0.011416	  0.427198	  0.011616	  0.549770	
  0.100482	  0.117055	  0.101112	  0.681351	
  0.116007	  0.476116	  0.346656	  0.061220	
  0.148940	  0.073706	  0.511171	  0.266183	
  0.000000	  0.002956	  0.000739	  0.996305	
  0.000000	  0.000000	  0.999680	  0.000320	
  0.994691	  0.002770	  0.002539	  0.000000	
  0.034644	  0.965356	  0.000000	  0.000000	
  0.000339	  0.998982	  0.000679	  0.000000	
  0.000000	  0.055429	  0.001453	  0.943118	
  0.006300	  0.163788	  0.002032	  0.827880	

MOTIF M0864_1.01 Rax

letter-probability matrix: alength= 4 w= 9 nsites= 20 E= 0
  0.269860	  0.244180	  0.310413	  0.175547	
  0.222956	  0.322782	  0.189991	  0.264271	
  0.095770	  0.046616	  0.010401	  0.847213	
  0.799391	  0.056478	  0.097891	  0.046240	
  0.967308	  0.000597	  0.022076	  0.010019	
  0.039713	  0.048993	  0.055795	  0.855499	
  0.112128	  0.104548	  0.131584	  0.651740	
  0.377268	  0.097803	  0.400597	  0.124332	
  0.274391	  0.207380	  0.363054	  0.155175	

MOTIF M5956_1.01 Rela

letter-probability matrix: alength= 4 w= 11 nsites= 20 E= 0
  0.103604	  0.009009	  0.536036	  0.351351	
  0.000000	  0.000000	  0.986486	  0.013514	
  0.004505	  0.000000	  0.977477	  0.018018	
  0.774774	  0.004505	  0.220721	  0.000000	
  0.959459	  0.000000	  0.040541	  0.000000	
  0.936937	  0.000000	  0.045045	  0.018018	
  0.094595	  0.184685	  0.225225	  0.495495	
  0.027027	  0.274775	  0.022523	  0.675675	
  0.063063	  0.783783	  0.076577	  0.076577	
  0.000000	  0.945946	  0.000000	  0.054054	
  0.333333	  0.409910	  0.027027	  0.229730	

MOTIF M5957_1.01 Rela

letter-probability matrix: alength= 4 w= 30 nsites= 20 E= 0
  0.447917	  0.166667	  0.385417	  0.000000	
  0.239583	  0.343750	  0.416667	  0.000000	
  0.770834	  0.000000	  0.114583	  0.114583	
  0.322917	  0.000000	  0.635416	  0.041667	
  0.135417	  0.218750	  0.614583	  0.031250	
  0.354167	  0.197917	  0.270833	  0.177083	
  0.312500	  0.208333	  0.322917	  0.156250	
  0.458333	  0.031250	  0.072917	  0.437500	
  0.208333	  0.000000	  0.635417	  0.156250	
  0.135417	  0.145833	  0.666667	  0.052083	
  0.447917	  0.041667	  0.437500	  0.072917	
  0.239583	  0.052083	  0.656251	  0.052083	
  0.531251	  0.114583	  0.302083	  0.052083	
  0.437500	  0.020833	  0.385417	  0.156250	
  0.250000	  0.000000	  0.572917	  0.177083	
  0.354167	  0.208333	  0.291667	  0.145833	
  0.302083	  0.000000	  0.541667	  0.156250	
  0.302083	  0.000000	  0.625000	  0.072917	
  0.468750	  0.083333	  0.354167	  0.093750	
  0.333333	  0.000000	  0.500000	  0.166667	
  0.229167	  0.062500	  0.656250	  0.052083	
  0.218750	  0.145833	  0.468750	  0.166667	
  0.593750	  0.010417	  0.250000	  0.145833	
  0.208333	  0.000000	  0.666667	  0.125000	
  0.125000	  0.166667	  0.708333	  0.000000	
  0.520834	  0.114583	  0.270833	  0.093750	
  0.645833	  0.010417	  0.291667	  0.052083	
  0.208333	  0.104167	  0.687500	  0.000000	
  0.437500	  0.062500	  0.302083	  0.197917	
  0.322917	  0.125000	  0.375000	  0.177083	

MOTIF M1794_1.01 Rel

letter-probability matrix: alength= 4 w= 10 nsites= 20 E= 0
  0.000000	  0.000000	  0.941176	  0.058824	
  0.117647	  0.000000	  0.882353	  0.000000	
  0.882353	  0.000000	  0.000000	  0.117647	
  0.941176	  0.000000	  0.000000	  0.058824	
  0.588234	  0.058824	  0.058824	  0.294118	
  0.176471	  0.176471	  0.294118	  0.352941	
  0.117647	  0.529411	  0.058824	  0.294118	
  0.058824	  0.882352	  0.000000	  0.058824	
  0.058824	  0.882352	  0.058824	  0.000000	
  0.235294	  0.470588	  0.294118	  0.000000	

MOTIF M2178_1.01 Rfx1

letter-probability matrix: alength= 4 w= 14 nsites= 20 E= 0
  0.000000	  0.000000	  1.000000	  0.000000	
  0.000000	  0.026193	  0.000000	  0.973807	
  0.047240	  0.114125	  0.000000	  0.838635	
  0.060337	  0.005613	  0.799812	  0.134238	
  0.000000	  0.913003	  0.000000	  0.086997	
  0.000000	  0.717493	  0.000000	  0.282507	
  0.836763	  0.044902	  0.053789	  0.064546	
  0.191300	  0.034144	  0.188026	  0.586530	
  0.042095	  0.000000	  0.957905	  0.000000	
  0.120206	  0.044902	  0.817586	  0.017306	
  0.244153	  0.356408	  0.202526	  0.196913	
  0.481291	  0.061272	  0.389616	  0.067820	
  0.692704	  0.176333	  0.103835	  0.027128	
  0.074369	  0.716557	  0.073433	  0.135641	

MOTIF M5894_1.01 Rfx2

letter-probability matrix: alength= 4 w= 16 nsites= 20 E= 0
  0.101425	  0.440092	  0.265011	  0.193471	
  0.049078	  0.000488	  0.948484	  0.001950	
  0.006240	  0.016224	  0.004546	  0.972990	
  0.177649	  0.092840	  0.005179	  0.724332	
  0.319773	  0.027277	  0.535159	  0.117791	
  0.000889	  0.882395	  0.008649	  0.108067	
  0.000450	  0.782103	  0.001725	  0.215722	
  0.939984	  0.010741	  0.015843	  0.033432	
  0.025428	  0.013121	  0.007330	  0.954121	
  0.234328	  0.001425	  0.763647	  0.000600	
  0.150116	  0.016293	  0.831738	  0.001853	
  0.112770	  0.542594	  0.028762	  0.315874	
  0.703411	  0.008633	  0.108760	  0.179196	
  0.974060	  0.007392	  0.011828	  0.006720	
  0.002229	  0.961216	  0.000535	  0.036020	
  0.154148	  0.371048	  0.360989	  0.113815	

MOTIF M5895_1.01 Rfx2

letter-probability matrix: alength= 4 w= 15 nsites= 20 E= 0
  0.058923	  0.456146	  0.341348	  0.143583	
  0.005091	  0.001818	  0.988000	  0.005091	
  0.003152	  0.004052	  0.000000	  0.992796	
  0.026464	  0.034707	  0.001302	  0.937527	
  0.064917	  0.012086	  0.914710	  0.008287	
  0.000358	  0.993913	  0.000000	  0.005729	
  0.000897	  0.114350	  0.003587	  0.881166	
  0.981792	  0.008146	  0.010062	  0.000000	
  0.321822	  0.052372	  0.572296	  0.053510	
  0.004590	  0.004943	  0.987642	  0.002825	
  0.034902	  0.808518	  0.055075	  0.101505	
  0.820313	  0.016036	  0.098273	  0.065378	
  0.894097	  0.040799	  0.052951	  0.012153	
  0.031163	  0.908242	  0.025623	  0.034972	
  0.172219	  0.309793	  0.445370	  0.072618	

MOTIF M1409_1.01 Rfx3

letter-probability matrix: alength= 4 w= 10 nsites= 20 E= 0
  0.128340	  0.335186	  0.300271	  0.236202	
  0.071305	  0.002656	  0.904128	  0.021911	
  0.028176	  0.047869	  0.053972	  0.869983	
  0.263197	  0.233435	  0.018971	  0.484397	
  0.319457	  0.038345	  0.457887	  0.184311	
  0.067487	  0.573599	  0.103744	  0.255170	
  0.020695	  0.365006	  0.101485	  0.512814	
  0.714992	  0.073867	  0.112423	  0.098718	
  0.294272	  0.156727	  0.282733	  0.266268	
  0.116769	  0.194454	  0.584172	  0.104605	

MOTIF M5896_1.01 Rfx3

letter-probability matrix: alength= 4 w= 16 nsites= 20 E= 0
  0.089563	  0.389341	  0.413027	  0.108068	
  0.001893	  0.001420	  0.996687	  0.000000	
  0.000592	  0.001777	  0.001185	  0.996446	
  0.089382	  0.019796	  0.001200	  0.889622	
  0.274955	  0.006575	  0.670652	  0.047818	
  0.000000	  0.885990	  0.004831	  0.109179	
  0.000948	  0.845497	  0.000000	  0.153555	
  0.982317	  0.000000	  0.006189	  0.011494	
  0.005737	  0.002869	  0.001721	  0.989673	
  0.151515	  0.000000	  0.848485	  0.000000	
  0.085264	  0.000000	  0.913750	  0.000986	
  0.046956	  0.601739	  0.010435	  0.340870	
  0.918519	  0.000823	  0.044444	  0.036214	
  0.996488	  0.000878	  0.000000	  0.002634	
  0.000000	  0.978218	  0.001980	  0.019802	
  0.129094	  0.224791	  0.585742	  0.060373	

MOTIF M1406_1.01 Rfx4

letter-probability matrix: alength= 4 w= 10 nsites= 20 E= 0
  0.071969	  0.027556	  0.876757	  0.023718	
  0.043751	  0.062085	  0.082972	  0.811192	
  0.263828	  0.195449	  0.035350	  0.505373	
  0.277657	  0.050219	  0.476462	  0.195662	
  0.040535	  0.621519	  0.064210	  0.273736	
  0.027735	  0.451560	  0.091168	  0.429537	
  0.579359	  0.135900	  0.150193	  0.134548	
  0.268595	  0.156524	  0.265923	  0.308958	
  0.108591	  0.168610	  0.656935	  0.065864	
  0.169606	  0.263349	  0.369991	  0.197054	

MOTIF M2179_1.01 Rfx5

letter-probability matrix: alength= 4 w= 15 nsites= 20 E= 0
  0.095657	  0.320321	  0.358842	  0.225181	
  0.094881	  0.564633	  0.093330	  0.247156	
  0.259049	  0.000000	  0.202172	  0.538779	
  0.000000	  0.000000	  1.000000	  0.000000	
  0.000000	  0.000000	  0.045502	  0.954498	
  0.000000	  0.081179	  0.128490	  0.790331	
  0.166753	  0.105481	  0.727766	  0.000000	
  0.028180	  0.908480	  0.000000	  0.063340	
  0.000000	  0.523009	  0.000259	  0.476732	
  0.784902	  0.000000	  0.215098	  0.000000	
  0.115564	  0.015770	  0.561272	  0.307394	
  0.000000	  0.000000	  0.953206	  0.046794	
  0.183299	  0.331696	  0.483454	  0.001551	
  0.417528	  0.222854	  0.205791	  0.153826	
  0.359876	  0.145036	  0.406412	  0.088676	

MOTIF M1404_1.01 Rfx6

letter-probability matrix: alength= 4 w= 10 nsites= 20 E= 0
  0.146385	  0.041110	  0.801301	  0.011204	
  0.054032	  0.084740	  0.119055	  0.742173	
  0.252056	  0.259732	  0.055682	  0.432530	
  0.251560	  0.057840	  0.462979	  0.227621	
  0.061907	  0.636278	  0.083566	  0.218249	
  0.067831	  0.496222	  0.137968	  0.297979	
  0.411291	  0.175792	  0.214713	  0.198205	
  0.254958	  0.159349	  0.340732	  0.244961	
  0.122928	  0.139994	  0.653012	  0.084066	
  0.170067	  0.256260	  0.401896	  0.171776	

MOTIF M1407_1.01 Rfx7

letter-probability matrix: alength= 4 w= 10 nsites= 20 E= 0
  0.059337	  0.000621	  0.928181	  0.011861	
  0.018759	  0.033505	  0.039319	  0.908417	
  0.149151	  0.185853	  0.022759	  0.642237	
  0.267523	  0.020475	  0.560711	  0.151291	
  0.048693	  0.717325	  0.051704	  0.182278	
  0.060788	  0.307168	  0.088889	  0.543155	
  0.623034	  0.036401	  0.279947	  0.060618	
  0.227931	  0.165512	  0.292669	  0.313889	
  0.107270	  0.169924	  0.611158	  0.111648	
  0.120378	  0.281643	  0.340577	  0.257402	

MOTIF M1408_1.01 Rfx7

letter-probability matrix: alength= 4 w= 10 nsites= 20 E= 0
  0.112836	  0.359938	  0.306719	  0.220508	
  0.105431	  0.000349	  0.843918	  0.050302	
  0.042441	  0.070677	  0.059627	  0.827255	
  0.192406	  0.221319	  0.014008	  0.572267	
  0.304137	  0.028431	  0.486617	  0.180816	
  0.069149	  0.656069	  0.060720	  0.214062	
  0.071394	  0.379259	  0.113094	  0.436252	
  0.515964	  0.083600	  0.266677	  0.133759	
  0.266260	  0.176703	  0.277126	  0.279911	
  0.176934	  0.211828	  0.476170	  0.135068	

MOTIF M1415_1.01 Rfx8

letter-probability matrix: alength= 4 w= 8 nsites= 20 E= 0
  0.001420	  0.001420	  0.995740	  0.001420	
  0.001420	  0.001420	  0.001420	  0.995740	
  0.001420	  0.001420	  0.001420	  0.995740	
  0.001420	  0.001420	  0.995740	  0.001420	
  0.001420	  0.995740	  0.001420	  0.001420	
  0.001420	  0.143466	  0.001420	  0.853694	
  0.995740	  0.001420	  0.001420	  0.001420	
  0.250000	  0.002475	  0.250000	  0.497525	

MOTIF M0956_1.01 Rhox11

letter-probability matrix: alength= 4 w= 10 nsites= 20 E= 0
  0.277342	  0.241110	  0.220358	  0.261191	
  0.355571	  0.137514	  0.181949	  0.324967	
  0.275633	  0.162239	  0.146800	  0.415328	
  0.333769	  0.099529	  0.073733	  0.492970	
  0.868644	  0.020634	  0.035764	  0.074958	
  0.083447	  0.681439	  0.008283	  0.226831	
  0.759654	  0.045735	  0.087607	  0.107004	
  0.092005	  0.260302	  0.365711	  0.281982	
  0.151550	  0.433077	  0.210801	  0.204571	
  0.268253	  0.196750	  0.299445	  0.235552	

MOTIF M0957_1.01 Rhox11

letter-probability matrix: alength= 4 w= 9 nsites= 20 E= 0
  0.337435	  0.120466	  0.204664	  0.337435	
  0.270730	  0.137157	  0.167523	  0.424590	
  0.371610	  0.063297	  0.058431	  0.506662	
  0.959727	  0.005401	  0.000520	  0.034352	
  0.073328	  0.724114	  0.001227	  0.201331	
  0.859784	  0.031396	  0.043671	  0.065149	
  0.066252	  0.248008	  0.408895	  0.276845	
  0.134288	  0.468712	  0.190564	  0.206436	
  0.274111	  0.213478	  0.274111	  0.238301	

MOTIF M0958_1.01 Rhox11

letter-probability matrix: alength= 4 w= 8 nsites= 20 E= 0
  0.315216	  0.151905	  0.211295	  0.321584	
  0.252074	  0.162345	  0.174116	  0.411465	
  0.364386	  0.075054	  0.106507	  0.454053	
  0.912798	  0.021042	  0.000367	  0.065793	
  0.098115	  0.689620	  0.004555	  0.207710	
  0.796568	  0.049915	  0.053001	  0.100516	
  0.082394	  0.247524	  0.388195	  0.281887	
  0.147402	  0.438414	  0.207092	  0.207092	

MOTIF M5897_1.01 Rhox11

letter-probability matrix: alength= 4 w= 9 nsites= 20 E= 0
  0.281588	  0.031047	  0.244043	  0.443321	
  0.202722	  0.109241	  0.191977	  0.496060	
  0.527457	  0.000000	  0.000000	  0.472543	
  1.000000	  0.000000	  0.000000	  0.000000	
  0.034127	  0.891823	  0.000000	  0.074050	
  0.992120	  0.000000	  0.000000	  0.007880	
  0.031822	  0.191805	  0.603749	  0.172624	
  0.062269	  0.638838	  0.088561	  0.210332	
  0.361733	  0.090253	  0.376173	  0.171841	

MOTIF M0830_1.01 Rhox9

letter-probability matrix: alength= 4 w= 8 nsites= 20 E= 0
  0.231521	  0.322038	  0.152120	  0.294321	
  0.110994	  0.048399	  0.003894	  0.836713	
  0.890625	  0.030022	  0.073107	  0.006246	
  0.905588	  0.045087	  0.036914	  0.012411	
  0.067218	  0.186408	  0.121260	  0.625114	
  0.276731	  0.151873	  0.226568	  0.344828	
  0.542664	  0.234274	  0.103182	  0.119880	
  0.280142	  0.195448	  0.370664	  0.153745	

MOTIF M0985_1.01 Rhox8

letter-probability matrix: alength= 4 w= 9 nsites= 20 E= 0
  0.398810	  0.001984	  0.200397	  0.398810	
  0.000996	  0.000996	  0.000996	  0.997012	
  0.299801	  0.000996	  0.000996	  0.698207	
  0.997012	  0.000996	  0.000996	  0.000996	
  0.000996	  0.897410	  0.000996	  0.100598	
  0.997012	  0.000996	  0.000996	  0.000996	
  0.000996	  0.997012	  0.000996	  0.000996	
  0.000996	  0.997012	  0.000996	  0.000996	
  0.200397	  0.200397	  0.200397	  0.398810	

MOTIF M1350_1.01 Rora

letter-probability matrix: alength= 4 w= 8 nsites= 20 E= 0
  0.061437	  0.218769	  0.000683	  0.719111	
  0.158293	  0.003506	  0.731027	  0.107174	
  0.700287	  0.086616	  0.099633	  0.113464	
  0.105789	  0.821758	  0.000828	  0.071625	
  0.147367	  0.767337	  0.003607	  0.081689	
  0.071152	  0.370488	  0.058254	  0.500106	
  0.361830	  0.268050	  0.167532	  0.202588	
  0.267885	  0.210726	  0.293113	  0.228276	

MOTIF M1351_1.01 Rorb

letter-probability matrix: alength= 4 w= 9 nsites= 20 E= 0
  0.193241	  0.243213	  0.352108	  0.211439	
  0.170750	  0.181309	  0.333687	  0.314254	
  0.001931	  0.093514	  0.008399	  0.896156	
  0.043727	  0.000105	  0.951419	  0.004749	
  0.879496	  0.049866	  0.045121	  0.025517	
  0.016402	  0.979842	  0.000059	  0.003697	
  0.033181	  0.964867	  0.000572	  0.001380	
  0.006671	  0.453852	  0.017423	  0.522054	
  0.402438	  0.283593	  0.143673	  0.170296	

MOTIF M6274_1.01 Rorc

letter-probability matrix: alength= 4 w= 13 nsites= 20 E= 0
  0.040984	  0.729507	  0.040984	  0.188525	
  0.000000	  0.000000	  0.000000	  1.000000	
  0.114754	  0.000000	  0.885246	  0.000000	
  1.000000	  0.000000	  0.000000	  0.000000	
  0.000000	  1.000000	  0.000000	  0.000000	
  0.000000	  1.000000	  0.000000	  0.000000	
  0.000000	  0.426230	  0.000000	  0.573770	
  0.704918	  0.000000	  0.147541	  0.147541	
  0.000000	  0.704918	  0.147541	  0.147541	
  0.311475	  0.147541	  0.000000	  0.540984	
  0.000000	  0.000000	  0.000000	  1.000000	
  0.459016	  0.000000	  0.000000	  0.540984	
  0.303279	  0.303279	  0.040984	  0.352459	

MOTIF M1771_1.01 Rreb1

letter-probability matrix: alength= 4 w= 20 nsites= 20 E= 0
  0.272727	  0.727273	  0.000000	  0.000000	
  0.090909	  0.909091	  0.000000	  0.000000	
  0.272727	  0.727273	  0.000000	  0.000000	
  0.000000	  1.000000	  0.000000	  0.000000	
  0.636364	  0.363636	  0.000000	  0.000000	
  0.818182	  0.181818	  0.000000	  0.000000	
  0.727273	  0.272727	  0.000000	  0.000000	
  0.363636	  0.545455	  0.000000	  0.090909	
  0.000000	  1.000000	  0.000000	  0.000000	
  1.000000	  0.000000	  0.000000	  0.000000	
  0.363636	  0.636364	  0.000000	  0.000000	
  0.090909	  0.909091	  0.000000	  0.000000	
  0.272727	  0.727273	  0.000000	  0.000000	
  0.363636	  0.545455	  0.090909	  0.000000	
  0.181818	  0.818182	  0.000000	  0.000000	
  0.363636	  0.454545	  0.000000	  0.181818	
  0.363636	  0.454545	  0.090909	  0.090909	
  0.363636	  0.545455	  0.000000	  0.090909	
  0.090909	  0.636364	  0.272727	  0.000000	
  0.363636	  0.363636	  0.181818	  0.090909	

MOTIF M1707_1.01 Runx1

letter-probability matrix: alength= 4 w= 11 nsites= 20 E= 0
  0.526500	  0.144500	  0.079000	  0.250000	
  0.662500	  0.040500	  0.231500	  0.065500	
  0.669500	  0.125500	  0.200000	  0.005000	
  0.046500	  0.924000	  0.021000	  0.008500	
  0.006500	  0.993500	  0.000000	  0.000000	
  0.858000	  0.035000	  0.063500	  0.043500	
  0.026500	  0.936000	  0.037500	  0.000000	
  0.968000	  0.003500	  0.000000	  0.028500	
  0.328000	  0.074500	  0.536000	  0.061500	
  0.407000	  0.233500	  0.242500	  0.117000	
  0.260500	  0.348000	  0.248000	  0.143500	

MOTIF M2180_1.01 Runx2

letter-probability matrix: alength= 4 w= 15 nsites= 20 E= 0
  0.327684	  0.435028	  0.118644	  0.118644	
  0.614877	  0.134652	  0.007533	  0.242938	
  0.632768	  0.148776	  0.178908	  0.039548	
  0.790960	  0.084746	  0.124294	  0.000000	
  0.001883	  0.998117	  0.000000	  0.000000	
  0.000000	  1.000000	  0.000000	  0.000000	
  0.983051	  0.000000	  0.002825	  0.014124	
  0.029190	  0.969868	  0.000942	  0.000000	
  0.977401	  0.010358	  0.003766	  0.008475	
  0.435028	  0.125235	  0.369115	  0.070622	
  0.506591	  0.230697	  0.145951	  0.116761	
  0.274953	  0.449153	  0.161959	  0.113936	
  0.382298	  0.401130	  0.074388	  0.142185	
  0.314501	  0.418079	  0.112053	  0.155367	
  0.364407	  0.417137	  0.125235	  0.093220	

MOTIF M1339_1.01 Rxra

letter-probability matrix: alength= 4 w= 10 nsites= 20 E= 0
  0.205872	  0.319658	  0.223018	  0.251452	
  0.265576	  0.148695	  0.314788	  0.270941	
  0.015228	  0.169546	  0.000279	  0.814947	
  0.139195	  0.097113	  0.682576	  0.081116	
  0.866036	  0.085109	  0.000240	  0.048615	
  0.210707	  0.765452	  0.000259	  0.023582	
  0.001791	  0.956243	  0.000161	  0.041805	
  0.000446	  0.551872	  0.000344	  0.447338	
  0.088495	  0.489286	  0.119456	  0.302762	
  0.268930	  0.176700	  0.229167	  0.325203	

MOTIF M2181_1.01 Rxra

letter-probability matrix: alength= 4 w= 11 nsites= 20 E= 0
  0.261219	  0.293381	  0.138743	  0.306657	
  0.148093	  0.436799	  0.200075	  0.215034	
  0.000000	  0.000000	  0.000000	  1.000000	
  0.000000	  0.000000	  1.000000	  0.000000	
  0.770755	  0.120232	  0.109013	  0.000000	
  0.274121	  0.725879	  0.000000	  0.000000	
  0.000000	  1.000000	  0.000000	  0.000000	
  0.000000	  0.088070	  0.000000	  0.911930	
  0.000000	  0.462416	  0.047120	  0.490464	
  0.143418	  0.001683	  0.078160	  0.776739	
  0.045624	  0.057031	  0.845363	  0.051982	

MOTIF M5898_1.01 Rxra

letter-probability matrix: alength= 4 w= 14 nsites= 20 E= 0
  0.009535	  0.087421	  0.012751	  0.890293	
  0.118863	  0.101225	  0.768340	  0.011572	
  0.973706	  0.022576	  0.003054	  0.000664	
  0.118590	  0.877928	  0.000106	  0.003376	
  0.002266	  0.996655	  0.000000	  0.001079	
  0.000142	  0.096017	  0.000711	  0.903130	
  0.032068	  0.033164	  0.001370	  0.933398	
  0.000129	  0.006704	  0.000000	  0.993167	
  0.090280	  0.060771	  0.847683	  0.001266	
  0.977593	  0.019624	  0.002505	  0.000278	
  0.146913	  0.845816	  0.000231	  0.007040	
  0.006187	  0.984595	  0.000758	  0.008460	
  0.000183	  0.633784	  0.005840	  0.360193	
  0.061719	  0.558262	  0.088042	  0.291977	

MOTIF M5899_1.01 Rxra

letter-probability matrix: alength= 4 w= 12 nsites= 20 E= 0
  0.372565	  0.000414	  0.627021	  0.000000	
  0.000711	  0.000000	  0.998934	  0.000355	
  0.000000	  0.000742	  0.960297	  0.038961	
  0.001464	  0.001952	  0.011713	  0.984871	
  0.000000	  0.983706	  0.004190	  0.012104	
  0.756526	  0.000000	  0.242574	  0.000900	
  0.000412	  0.079522	  0.001236	  0.918830	
  0.003076	  0.000000	  0.995805	  0.001119	
  0.994831	  0.003101	  0.001034	  0.001034	
  0.038932	  0.950500	  0.008899	  0.001669	
  0.000582	  0.990682	  0.008736	  0.000000	
  0.001094	  0.644967	  0.000547	  0.353392	

MOTIF M1353_1.01 Rxrb

letter-probability matrix: alength= 4 w= 8 nsites= 20 E= 0
  0.243247	  0.121691	  0.391815	  0.243247	
  0.000099	  0.039687	  0.000099	  0.960115	
  0.009898	  0.000098	  0.989906	  0.000098	
  0.999706	  0.000098	  0.000098	  0.000098	
  0.029498	  0.970306	  0.000098	  0.000098	
  0.000098	  0.999706	  0.000098	  0.000098	
  0.000122	  0.560824	  0.000122	  0.438932	
  0.091025	  0.418060	  0.181868	  0.309048	

MOTIF M5900_1.01 Rxrb

letter-probability matrix: alength= 4 w= 14 nsites= 20 E= 0
  0.000000	  0.051971	  0.000000	  0.948029	
  0.064917	  0.029006	  0.906077	  0.000000	
  0.997792	  0.002208	  0.000000	  0.000000	
  0.027723	  0.972277	  0.000000	  0.000000	
  0.000000	  1.000000	  0.000000	  0.000000	
  0.000000	  0.049242	  0.000000	  0.950758	
  0.017046	  0.020833	  0.000000	  0.962121	
  0.000000	  0.000000	  0.000000	  1.000000	
  0.096732	  0.011765	  0.888889	  0.002614	
  0.995604	  0.004396	  0.000000	  0.000000	
  0.040080	  0.959920	  0.000000	  0.000000	
  0.000000	  1.000000	  0.000000	  0.000000	
  0.000000	  0.736667	  0.000000	  0.263333	
  0.043919	  0.736486	  0.060811	  0.158784	

MOTIF M1338_1.01 Rxrg

letter-probability matrix: alength= 4 w= 8 nsites= 20 E= 0
  0.260865	  0.130487	  0.369513	  0.239135	
  0.000079	  0.063551	  0.000079	  0.936291	
  0.015339	  0.015339	  0.969246	  0.000076	
  0.992140	  0.000076	  0.007708	  0.000076	
  0.038233	  0.953983	  0.000076	  0.007708	
  0.000076	  0.992140	  0.007708	  0.000076	
  0.009802	  0.592100	  0.000097	  0.398001	
  0.083426	  0.485980	  0.194475	  0.236119	

MOTIF M5623_1.01 Scrt1

letter-probability matrix: alength= 4 w= 15 nsites= 20 E= 0
  0.426710	  0.096091	  0.258143	  0.219055	
  0.372408	  0.237640	  0.240829	  0.149123	
  0.265328	  0.546512	  0.114693	  0.073467	
  0.145465	  0.742727	  0.023959	  0.087849	
  0.995618	  0.001753	  0.002629	  0.000000	
  0.001226	  0.998774	  0.000000	  0.000000	
  0.003014	  0.880651	  0.001808	  0.114527	
  0.000000	  0.000000	  0.000000	  1.000000	
  0.000000	  0.000000	  0.999334	  0.000666	
  0.000000	  0.000000	  0.000000	  1.000000	
  0.021719	  0.000000	  0.031674	  0.946607	
  0.013541	  0.002031	  0.979689	  0.004739	
  0.260935	  0.703871	  0.020111	  0.015083	
  0.355286	  0.077123	  0.175910	  0.391681	
  0.083837	  0.433535	  0.126133	  0.356495	

MOTIF M5624_1.01 Scrt2

letter-probability matrix: alength= 4 w= 13 nsites= 20 E= 0
  0.212549	  0.440000	  0.232941	  0.114510	
  0.160054	  0.726967	  0.040350	  0.072629	
  0.995798	  0.000000	  0.001681	  0.002521	
  0.000000	  0.989980	  0.010020	  0.000000	
  0.000000	  0.905179	  0.003362	  0.091459	
  0.000000	  0.000000	  0.004303	  0.995697	
  0.002129	  0.001419	  0.987226	  0.009226	
  0.000000	  0.000000	  0.000000	  1.000000	
  0.000867	  0.002600	  0.012998	  0.983535	
  0.000000	  0.000000	  0.999297	  0.000703	
  0.203314	  0.775654	  0.016571	  0.004461	
  0.455017	  0.025952	  0.186851	  0.332180	
  0.077381	  0.398810	  0.078231	  0.445578	

MOTIF M4669_1.01 Tcf15

letter-probability matrix: alength= 4 w= 21 nsites= 20 E= 0
  0.058824	  0.000000	  0.117647	  0.823529	
  0.095238	  0.095238	  0.428571	  0.380952	
  0.130435	  0.173913	  0.217391	  0.478261	
  0.304348	  0.086957	  0.173913	  0.434783	
  0.304348	  0.130435	  0.391304	  0.173913	
  0.173913	  0.000000	  0.173913	  0.652174	
  0.173913	  0.260870	  0.347826	  0.217391	
  0.086957	  0.000000	  0.434783	  0.478261	
  0.086957	  0.347826	  0.260870	  0.304348	
  0.130435	  0.347826	  0.260870	  0.260870	
  0.260870	  0.000000	  0.434783	  0.304348	
  0.000000	  0.347826	  0.173913	  0.478261	
  0.260870	  0.130435	  0.391304	  0.217391	
  0.347826	  0.478261	  0.130435	  0.043478	
  0.130435	  0.782608	  0.000000	  0.086957	
  0.913044	  0.043478	  0.043478	  0.000000	
  0.000000	  0.000000	  0.260870	  0.739130	
  0.173913	  0.521739	  0.304348	  0.000000	
  0.000000	  0.130435	  0.043478	  0.826087	
  0.000000	  0.000000	  1.000000	  0.000000	
  0.000000	  0.130435	  0.565217	  0.304348	

MOTIF M0816_1.01 Sebox

letter-probability matrix: alength= 4 w= 10 nsites= 20 E= 0
  0.300377	  0.283462	  0.208081	  0.208081	
  0.450588	  0.286377	  0.095384	  0.167651	
  0.072007	  0.202474	  0.000087	  0.725432	
  0.000087	  0.000087	  0.000087	  0.999739	
  0.999739	  0.000087	  0.000087	  0.000087	
  0.999739	  0.000087	  0.000087	  0.000087	
  0.000087	  0.000087	  0.000087	  0.999739	
  0.000087	  0.000087	  0.000087	  0.999739	
  0.873982	  0.042006	  0.042006	  0.042006	
  0.310358	  0.154703	  0.380237	  0.154703	

MOTIF M0130_1.01 Setbp1

letter-probability matrix: alength= 4 w= 10 nsites= 20 E= 0
  0.215163	  0.323274	  0.194792	  0.266771	
  0.289484	  0.100082	  0.393882	  0.216552	
  0.286614	  0.288427	  0.170297	  0.254662	
  0.404746	  0.159463	  0.167260	  0.268531	
  0.420520	  0.151365	  0.157426	  0.270689	
  0.270689	  0.157426	  0.151365	  0.420520	
  0.268531	  0.167260	  0.159463	  0.404746	
  0.254662	  0.170297	  0.288427	  0.286614	
  0.216552	  0.393882	  0.100082	  0.289484	
  0.266771	  0.194792	  0.323274	  0.215163	

MOTIF M0609_1.01 Sfpi1

letter-probability matrix: alength= 4 w= 10 nsites= 20 E= 0
  0.400158	  0.141438	  0.192840	  0.265565	
  0.346223	  0.154020	  0.201761	  0.297997	
  0.252726	  0.215359	  0.384639	  0.147276	
  0.322103	  0.282837	  0.306394	  0.088666	
  0.169129	  0.033807	  0.742973	  0.054091	
  0.048752	  0.023969	  0.894925	  0.032354	
  0.906122	  0.002291	  0.009386	  0.082201	
  0.833295	  0.037916	  0.000359	  0.128430	
  0.170480	  0.307544	  0.432083	  0.089893	
  0.185625	  0.226723	  0.117182	  0.470469	

MOTIF M0610_1.01 Sfpi1

letter-probability matrix: alength= 4 w= 10 nsites= 20 E= 0
  0.444315	  0.118692	  0.180645	  0.256348	
  0.349319	  0.124709	  0.216153	  0.309818	
  0.255840	  0.195303	  0.421810	  0.127047	
  0.307632	  0.310723	  0.317000	  0.064644	
  0.110300	  0.012344	  0.856799	  0.020557	
  0.017415	  0.012150	  0.960387	  0.010048	
  0.947248	  0.001866	  0.006914	  0.043972	
  0.903251	  0.021456	  0.000405	  0.074888	
  0.141802	  0.325197	  0.480310	  0.052690	
  0.131010	  0.231661	  0.084375	  0.552954	

MOTIF M1777_1.01 Sfpi1

letter-probability matrix: alength= 4 w= 15 nsites= 20 E= 0
  0.391697	  0.164326	  0.275555	  0.168422	
  0.424876	  0.123597	  0.345617	  0.105909	
  0.611567	  0.051966	  0.216370	  0.120097	
  0.663125	  0.048701	  0.188841	  0.099333	
  0.607110	  0.008381	  0.180224	  0.204285	
  0.197395	  0.127443	  0.675162	  0.000000	
  0.711857	  0.050365	  0.230448	  0.007330	
  0.075351	  0.000000	  0.924649	  0.000000	
  0.000000	  0.000000	  1.000000	  0.000000	
  0.999215	  0.000000	  0.000785	  0.000000	
  1.000000	  0.000000	  0.000000	  0.000000	
  0.053928	  0.159225	  0.786847	  0.000000	
  0.129483	  0.050585	  0.053127	  0.766805	
  0.061100	  0.188935	  0.714134	  0.035831	
  0.343891	  0.188778	  0.329640	  0.137691	

MOTIF M5941_1.01 Sfpi1

letter-probability matrix: alength= 4 w= 15 nsites= 20 E= 0
  0.492147	  0.209424	  0.178010	  0.120419	
  0.486911	  0.089005	  0.308901	  0.115183	
  0.638743	  0.041885	  0.235602	  0.083770	
  0.706807	  0.052356	  0.193717	  0.047120	
  0.643979	  0.005236	  0.151832	  0.198953	
  0.251309	  0.104712	  0.628272	  0.015707	
  0.691100	  0.073298	  0.214660	  0.020942	
  0.109948	  0.000000	  0.890052	  0.000000	
  0.031414	  0.000000	  0.968586	  0.000000	
  0.989529	  0.000000	  0.010471	  0.000000	
  1.000000	  0.000000	  0.000000	  0.000000	
  0.099476	  0.052356	  0.837697	  0.010471	
  0.157068	  0.052356	  0.136126	  0.654450	
  0.151832	  0.162304	  0.612566	  0.073298	
  0.429319	  0.094241	  0.335079	  0.141361	

MOTIF M0877_1.01 Shox2

letter-probability matrix: alength= 4 w= 8 nsites= 20 E= 0
  0.222888	  0.280526	  0.201677	  0.294909	
  0.135819	  0.056902	  0.017838	  0.789441	
  0.749166	  0.066617	  0.112052	  0.072165	
  0.950512	  0.000309	  0.023975	  0.025204	
  0.033254	  0.061201	  0.073271	  0.832274	
  0.170087	  0.110643	  0.160182	  0.559088	
  0.345558	  0.104080	  0.393532	  0.156830	
  0.274902	  0.209855	  0.329118	  0.186125	

MOTIF M5901_1.01 Shox2

letter-probability matrix: alength= 4 w= 8 nsites= 20 E= 0
  0.125316	  0.348608	  0.166190	  0.359886	
  0.046366	  0.001865	  0.009998	  0.941771	
  0.900351	  0.043089	  0.026992	  0.029568	
  0.997749	  0.000000	  0.000659	  0.001592	
  0.004294	  0.000163	  0.007500	  0.988043	
  0.038306	  0.021303	  0.031305	  0.909086	
  0.472093	  0.011761	  0.465645	  0.050500	
  0.264151	  0.181088	  0.423291	  0.131470	

MOTIF M0959_1.01 Six1

letter-probability matrix: alength= 4 w= 10 nsites= 20 E= 0
  0.289634	  0.216722	  0.244354	  0.249290	
  0.166573	  0.211756	  0.182260	  0.439411	
  0.165752	  0.090967	  0.544840	  0.198441	
  0.929154	  0.059996	  0.000107	  0.010743	
  0.054059	  0.154483	  0.048915	  0.742543	
  0.658419	  0.278618	  0.000170	  0.062793	
  0.069036	  0.541652	  0.109358	  0.279954	
  0.180538	  0.374631	  0.241276	  0.203556	
  0.212494	  0.310727	  0.214630	  0.262149	
  0.221051	  0.289569	  0.216674	  0.272706	

MOTIF M0862_1.01 Six2

letter-probability matrix: alength= 4 w= 8 nsites= 20 E= 0
  0.177918	  0.245015	  0.196630	  0.380437	
  0.185511	  0.128139	  0.489368	  0.196982	
  0.844183	  0.107594	  0.012408	  0.035815	
  0.079962	  0.206759	  0.066790	  0.646489	
  0.600471	  0.307266	  0.010998	  0.081265	
  0.102580	  0.523558	  0.126551	  0.247311	
  0.201123	  0.352101	  0.245653	  0.201123	
  0.225861	  0.295869	  0.223613	  0.254657	

MOTIF M0926_1.01 Six3

letter-probability matrix: alength= 4 w= 7 nsites= 20 E= 0
  0.247356	  0.242458	  0.265291	  0.244895	
  0.187686	  0.245862	  0.203318	  0.363134	
  0.206531	  0.145540	  0.437226	  0.210703	
  0.818608	  0.111900	  0.033704	  0.035788	
  0.126658	  0.170970	  0.099632	  0.602740	
  0.539507	  0.337193	  0.043409	  0.079891	
  0.146793	  0.419484	  0.179294	  0.254430	

MOTIF M0904_1.01 Six4

letter-probability matrix: alength= 4 w= 9 nsites= 20 E= 0
  0.294249	  0.222388	  0.222388	  0.260975	
  0.183480	  0.221873	  0.178057	  0.416591	
  0.075940	  0.132946	  0.517985	  0.273129	
  0.948766	  0.047711	  0.002423	  0.001100	
  0.114207	  0.261913	  0.146644	  0.477236	
  0.526111	  0.349154	  0.000085	  0.124650	
  0.145740	  0.556585	  0.082420	  0.215255	
  0.169751	  0.417520	  0.211523	  0.201207	
  0.257435	  0.267941	  0.217189	  0.257435	

MOTIF M0847_1.01 Six6

letter-probability matrix: alength= 4 w= 7 nsites= 20 E= 0
  0.189564	  0.248322	  0.164799	  0.397314	
  0.171082	  0.164374	  0.433608	  0.230936	
  0.736822	  0.172837	  0.000112	  0.090229	
  0.119808	  0.193619	  0.030750	  0.655823	
  0.544071	  0.336662	  0.000272	  0.118995	
  0.130720	  0.456257	  0.144468	  0.268555	
  0.205555	  0.335531	  0.229457	  0.229457	

MOTIF M0848_1.01 Six6

letter-probability matrix: alength= 4 w= 11 nsites= 20 E= 0
  0.224678	  0.224678	  0.325965	  0.224678	
  0.366466	  0.177416	  0.278702	  0.177416	
  0.372784	  0.173243	  0.274206	  0.179767	
  0.000167	  0.000167	  0.101453	  0.898213	
  0.000167	  0.000167	  0.999499	  0.000167	
  0.999499	  0.000167	  0.000167	  0.000167	
  0.000167	  0.000167	  0.000167	  0.999499	
  0.999499	  0.000167	  0.000167	  0.000167	
  0.025488	  0.341886	  0.025488	  0.607138	
  0.072751	  0.680050	  0.072751	  0.174448	
  0.279422	  0.289702	  0.168129	  0.262748	

MOTIF M1450_1.01 Smad3

letter-probability matrix: alength= 4 w= 10 nsites= 20 E= 0
  0.161347	  0.312172	  0.137491	  0.388991	
  0.001880	  0.000028	  0.917333	  0.080759	
  0.059948	  0.048110	  0.263350	  0.628592	
  0.005782	  0.858164	  0.067007	  0.069047	
  0.006546	  0.075861	  0.339984	  0.577609	
  0.253754	  0.214084	  0.390086	  0.142077	
  0.243170	  0.197110	  0.381367	  0.178353	
  0.290031	  0.210606	  0.244689	  0.254675	
  0.293113	  0.228276	  0.210726	  0.267885	
  0.261235	  0.234024	  0.216031	  0.288710	

MOTIF M4397_1.01 Smarcc2

letter-probability matrix: alength= 4 w= 21 nsites= 20 E= 0
  0.041667	  0.010417	  0.927083	  0.020833	
  0.041667	  0.791666	  0.104167	  0.062500	
  0.375000	  0.479167	  0.062500	  0.083333	
  0.000000	  0.197917	  0.010417	  0.791666	
  0.041667	  0.208333	  0.385417	  0.364583	
  0.145833	  0.635417	  0.114583	  0.104167	
  0.000000	  0.177083	  0.010417	  0.812500	
  0.010417	  0.000000	  0.989583	  0.000000	
  0.000000	  0.000000	  1.000000	  0.000000	
  0.031250	  0.000000	  0.947917	  0.020833	
  0.875000	  0.031250	  0.083333	  0.010417	
  0.333333	  0.145833	  0.437500	  0.083333	
  0.197917	  0.093750	  0.083333	  0.625000	
  0.020833	  0.083333	  0.083333	  0.812501	
  0.020833	  0.000000	  0.979167	  0.000000	
  0.020833	  0.041667	  0.062500	  0.875000	
  0.968750	  0.000000	  0.031250	  0.000000	
  0.000000	  0.000000	  1.000000	  0.000000	
  0.000000	  0.000000	  0.000000	  1.000000	
  0.031250	  0.479167	  0.052083	  0.437500	
  0.020833	  0.541667	  0.000000	  0.437500	

MOTIF M0393_1.01 Snai1

letter-probability matrix: alength= 4 w= 10 nsites= 20 E= 0
  0.277274	  0.205410	  0.231599	  0.285718	
  0.260772	  0.211378	  0.215648	  0.312201	
  0.119201	  0.079108	  0.058605	  0.743086	
  0.006837	  0.028857	  0.918135	  0.046171	
  0.862086	  0.000771	  0.084720	  0.052423	
  0.039362	  0.891405	  0.009326	  0.059907	
  0.762637	  0.017936	  0.180690	  0.038737	
  0.164638	  0.133453	  0.461162	  0.240748	
  0.190999	  0.293614	  0.282101	  0.233286	
  0.218148	  0.236317	  0.178604	  0.366931	

MOTIF M0195_1.01 Sohlh2

letter-probability matrix: alength= 4 w= 10 nsites= 20 E= 0
  0.314175	  0.219192	  0.249622	  0.217011	
  0.209218	  0.174753	  0.434144	  0.181885	
  0.159171	  0.387601	  0.102512	  0.350716	
  0.253998	  0.378920	  0.186294	  0.180788	
  0.131112	  0.769738	  0.026471	  0.072679	
  0.075648	  0.029847	  0.894340	  0.000165	
  0.109744	  0.024733	  0.070679	  0.794844	
  0.000431	  0.092665	  0.896940	  0.009964	
  0.171237	  0.574240	  0.137421	  0.117102	
  0.291434	  0.191486	  0.303328	  0.213752	

MOTIF M1465_1.01 Sox10

letter-probability matrix: alength= 4 w= 9 nsites= 20 E= 0
  0.665120	  0.052983	  0.122728	  0.159169	
  0.034306	  0.113901	  0.112768	  0.739025	
  0.088109	  0.047398	  0.069309	  0.795184	
  0.184921	  0.214848	  0.544534	  0.055697	
  0.330536	  0.068082	  0.050943	  0.550439	
  0.199805	  0.180791	  0.170262	  0.449142	
  0.265021	  0.267684	  0.183059	  0.284237	
  0.261290	  0.216076	  0.203493	  0.319141	
  0.275550	  0.283942	  0.210349	  0.230159	

MOTIF M5902_1.01 Sox10

letter-probability matrix: alength= 4 w= 15 nsites= 20 E= 0
  0.911931	  0.007576	  0.078599	  0.001894	
  1.000000	  0.000000	  0.000000	  0.000000	
  0.000000	  0.998963	  0.001037	  0.000000	
  0.996895	  0.001035	  0.001035	  0.001035	
  0.121597	  0.873866	  0.000000	  0.004537	
  0.000000	  0.001037	  0.000000	  0.998963	
  0.000000	  0.000000	  1.000000	  0.000000	
  0.446539	  0.312967	  0.129022	  0.111472	
  0.995864	  0.001034	  0.000000	  0.003102	
  1.000000	  0.000000	  0.000000	  0.000000	
  0.000000	  0.037962	  0.000000	  0.962038	
  0.000000	  0.000000	  0.000000	  1.000000	
  0.000000	  0.000000	  1.000000	  0.000000	
  0.000000	  0.000000	  0.000000	  1.000000	
  0.000000	  0.002073	  0.000000	  0.997927	

MOTIF M5903_1.01 Sox10

letter-probability matrix: alength= 4 w= 15 nsites= 20 E= 0
  0.999659	  0.000000	  0.000341	  0.000000	
  0.000000	  0.000000	  0.000000	  1.000000	
  0.000000	  1.000000	  0.000000	  0.000000	
  1.000000	  0.000000	  0.000000	  0.000000	
  1.000000	  0.000000	  0.000000	  0.000000	
  0.000000	  0.000000	  0.000000	  1.000000	
  0.000000	  0.000338	  0.007778	  0.991884	
  0.118209	  0.004129	  0.637332	  0.240330	
  0.000000	  1.000000	  0.000000	  0.000000	
  0.999318	  0.000341	  0.000341	  0.000000	
  0.000000	  0.000338	  0.992220	  0.007442	
  0.000340	  0.001021	  0.000340	  0.998299	
  0.000341	  0.000000	  0.999659	  0.000000	
  0.998978	  0.000341	  0.000681	  0.000000	
  0.001355	  0.002371	  0.002710	  0.993564	

MOTIF M5904_1.01 Sox10

letter-probability matrix: alength= 4 w= 15 nsites= 20 E= 0
  0.995625	  0.000875	  0.003500	  0.000000	
  0.000000	  0.000000	  0.000000	  1.000000	
  0.000000	  0.000000	  1.000000	  0.000000	
  1.000000	  0.000000	  0.000000	  0.000000	
  1.000000	  0.000000	  0.000000	  0.000000	
  0.000000	  0.000000	  0.000000	  1.000000	
  0.000000	  0.000870	  0.008703	  0.990427	
  0.210398	  0.040126	  0.397069	  0.352408	
  0.000000	  1.000000	  0.000000	  0.000000	
  1.000000	  0.000000	  0.000000	  0.000000	
  0.000000	  0.000000	  0.996497	  0.003503	
  0.000000	  0.002629	  0.000000	  0.997371	
  0.000000	  1.000000	  0.000000	  0.000000	
  1.000000	  0.000000	  0.000000	  0.000000	
  0.032313	  0.000000	  0.000000	  0.967687	

MOTIF M1478_1.01 Sox11

letter-probability matrix: alength= 4 w= 9 nsites= 20 E= 0
  0.260687	  0.240644	  0.285237	  0.213432	
  0.308597	  0.215301	  0.230912	  0.245191	
  0.304580	  0.151250	  0.304580	  0.239591	
  0.402292	  0.201780	  0.280670	  0.115259	
  0.908124	  0.008260	  0.020726	  0.062890	
  0.013182	  0.712569	  0.112042	  0.162207	
  0.986658	  0.008451	  0.004197	  0.000694	
  0.930102	  0.042747	  0.026985	  0.000166	
  0.307049	  0.065171	  0.045468	  0.582312	

MOTIF M5906_1.01 Sox11

letter-probability matrix: alength= 4 w= 15 nsites= 20 E= 0
  0.938461	  0.015385	  0.043077	  0.003077	
  1.000000	  0.000000	  0.000000	  0.000000	
  0.000000	  1.000000	  0.000000	  0.000000	
  0.993485	  0.006515	  0.000000	  0.000000	
  0.245050	  0.754950	  0.000000	  0.000000	
  0.000000	  0.000000	  0.000000	  1.000000	
  0.003268	  0.000000	  0.996732	  0.000000	
  0.524692	  0.376543	  0.048148	  0.050617	
  0.996732	  0.000000	  0.003268	  0.000000	
  1.000000	  0.000000	  0.000000	  0.000000	
  0.000000	  0.000000	  0.000000	  1.000000	
  0.000000	  0.000000	  0.000000	  1.000000	
  0.000000	  0.000000	  1.000000	  0.000000	
  0.000000	  0.000000	  0.000000	  1.000000	
  0.000000	  0.000000	  0.000000	  1.000000	

MOTIF M1471_1.01 Sox12

letter-probability matrix: alength= 4 w= 10 nsites= 20 E= 0
  0.219705	  0.348028	  0.091130	  0.341137	
  0.588174	  0.037227	  0.070600	  0.303999	
  0.000309	  0.035044	  0.051760	  0.912887	
  0.025252	  0.020469	  0.001972	  0.952307	
  0.158336	  0.116131	  0.702551	  0.022982	
  0.113178	  0.038052	  0.029048	  0.819722	
  0.109991	  0.293067	  0.164088	  0.432854	
  0.218075	  0.312573	  0.156779	  0.312573	
  0.195622	  0.256257	  0.205651	  0.342469	
  0.219142	  0.249565	  0.247082	  0.284212	

MOTIF M1480_1.01 Sox13

letter-probability matrix: alength= 4 w= 8 nsites= 20 E= 0
  0.443584	  0.001106	  0.001106	  0.554204	
  0.997699	  0.000767	  0.000767	  0.000767	
  0.000767	  0.000767	  0.000767	  0.997699	
  0.000767	  0.000767	  0.000767	  0.997699	
  0.000767	  0.000767	  0.997699	  0.000767	
  0.000767	  0.000767	  0.000767	  0.997699	
  0.000831	  0.083887	  0.000831	  0.914451	
  0.125622	  0.623134	  0.001244	  0.250000	

MOTIF M1473_1.01 Sox14

letter-probability matrix: alength= 4 w= 8 nsites= 20 E= 0
  0.200000	  0.360000	  0.120000	  0.320000	
  0.914287	  0.028571	  0.028571	  0.028571	
  0.028571	  0.028571	  0.028571	  0.914287	
  0.028571	  0.028571	  0.028571	  0.914287	
  0.057143	  0.028571	  0.885715	  0.028571	
  0.028571	  0.028571	  0.028571	  0.914287	
  0.129032	  0.032258	  0.032258	  0.806452	
  0.434783	  0.130435	  0.173913	  0.260870	

MOTIF M1474_1.01 Sox14

letter-probability matrix: alength= 4 w= 8 nsites= 20 E= 0
  0.329744	  0.196040	  0.241850	  0.232367	
  0.315975	  0.161687	  0.285906	  0.236432	
  0.387559	  0.184910	  0.214834	  0.212697	
  0.696768	  0.058936	  0.054405	  0.189891	
  0.046536	  0.507869	  0.198388	  0.247207	
  0.997612	  0.001291	  0.000815	  0.000282	
  0.902274	  0.054321	  0.043160	  0.000245	
  0.221148	  0.035475	  0.030841	  0.712536	

MOTIF M1467_1.01 Sox15

letter-probability matrix: alength= 4 w= 9 nsites= 20 E= 0
  0.631817	  0.056182	  0.062715	  0.249286	
  0.000160	  0.054418	  0.041542	  0.903880	
  0.090057	  0.000544	  0.020094	  0.889305	
  0.201840	  0.259167	  0.449203	  0.089790	
  0.325271	  0.069038	  0.090438	  0.515253	
  0.239857	  0.228159	  0.198352	  0.333633	
  0.238056	  0.260475	  0.198841	  0.302628	
  0.252609	  0.237898	  0.221815	  0.287678	
  0.254386	  0.249349	  0.244411	  0.251855	

MOTIF M1463_1.01 Sox17

letter-probability matrix: alength= 4 w= 9 nsites= 20 E= 0
  0.795854	  0.035143	  0.053486	  0.115517	
  0.000146	  0.035091	  0.022827	  0.941936	
  0.065351	  0.000027	  0.000353	  0.934269	
  0.091475	  0.418242	  0.409960	  0.080323	
  0.497084	  0.045094	  0.050844	  0.406978	
  0.184163	  0.193605	  0.150780	  0.471453	
  0.204116	  0.316932	  0.206167	  0.272786	
  0.242529	  0.281779	  0.212964	  0.262729	
  0.261353	  0.246133	  0.220494	  0.272019	

MOTIF M1775_1.01 Sox17

letter-probability matrix: alength= 4 w= 9 nsites= 20 E= 0
  0.225806	  0.290323	  0.193548	  0.290323	
  0.258065	  0.258065	  0.129032	  0.354839	
  0.096774	  0.580645	  0.032258	  0.290323	
  0.967742	  0.000000	  0.000000	  0.032258	
  0.000000	  0.032258	  0.000000	  0.967742	
  0.000000	  0.000000	  0.000000	  1.000000	
  0.000000	  0.000000	  1.000000	  0.000000	
  0.000000	  0.000000	  0.064516	  0.935484	
  0.000000	  0.548387	  0.322581	  0.129032	

MOTIF M5910_1.01 Sox17

letter-probability matrix: alength= 4 w= 15 nsites= 20 E= 0
  0.947715	  0.016056	  0.017703	  0.018526	
  0.989256	  0.003868	  0.004727	  0.002149	
  0.000434	  0.998265	  0.000000	  0.001301	
  0.986712	  0.009859	  0.000000	  0.003429	
  0.774562	  0.223419	  0.002019	  0.000000	
  0.000000	  0.000434	  0.000000	  0.999566	
  0.063247	  0.011570	  0.887775	  0.037408	
  0.304952	  0.317116	  0.109904	  0.268028	
  0.468288	  0.079496	  0.014335	  0.437880	
  1.000000	  0.000000	  0.000000	  0.000000	
  0.001225	  0.012658	  0.046141	  0.939976	
  0.002166	  0.000433	  0.000000	  0.997401	
  0.003460	  0.000433	  0.995674	  0.000433	
  0.001293	  0.006032	  0.000862	  0.991813	
  0.016729	  0.011711	  0.008783	  0.962777	

MOTIF M5911_1.01 Sox17

letter-probability matrix: alength= 4 w= 15 nsites= 20 E= 0
  0.875000	  0.023810	  0.031746	  0.069444	
  0.008929	  0.006696	  0.000000	  0.984375	
  0.073529	  0.000000	  0.926471	  0.000000	
  0.995486	  0.002257	  0.000000	  0.002257	
  0.950431	  0.028017	  0.021552	  0.000000	
  0.002262	  0.000000	  0.000000	  0.997738	
  0.424628	  0.025478	  0.038217	  0.511677	
  0.297052	  0.174603	  0.222222	  0.306122	
  0.024242	  0.890909	  0.016162	  0.068687	
  1.000000	  0.000000	  0.000000	  0.000000	
  0.001835	  0.001835	  0.187156	  0.809174	
  0.006757	  0.000000	  0.000000	  0.993243	
  0.000000	  0.977827	  0.000000	  0.022173	
  0.993243	  0.000000	  0.000000	  0.006757	
  0.062992	  0.023622	  0.045276	  0.868110	

MOTIF M5943_1.01 Sox17

letter-probability matrix: alength= 4 w= 11 nsites= 20 E= 0
  0.146119	  0.255708	  0.260274	  0.337900	
  0.123288	  0.210046	  0.228311	  0.438356	
  0.000000	  0.630137	  0.159817	  0.210046	
  0.000000	  0.712329	  0.000000	  0.287671	
  0.735160	  0.000000	  0.000000	  0.264840	
  0.000000	  0.000000	  0.018265	  0.981735	
  0.000000	  0.000000	  0.000000	  1.000000	
  0.000000	  0.086758	  0.881279	  0.031963	
  0.000000	  0.000000	  0.000000	  1.000000	
  0.000000	  0.315068	  0.214612	  0.470320	
  0.082192	  0.315068	  0.000000	  0.602740	

MOTIF M1470_1.01 Sox18

letter-probability matrix: alength= 4 w= 8 nsites= 20 E= 0
  0.711649	  0.042418	  0.063281	  0.182652	
  0.010859	  0.054869	  0.031975	  0.902297	
  0.090385	  0.000562	  0.025383	  0.883670	
  0.189090	  0.228657	  0.503822	  0.078431	
  0.267738	  0.063435	  0.072967	  0.595860	
  0.232691	  0.225814	  0.194360	  0.347135	
  0.239195	  0.261721	  0.182597	  0.316486	
  0.246455	  0.241575	  0.207925	  0.304046	

MOTIF M1482_1.01 ENSMUSG00000079994

letter-probability matrix: alength= 4 w= 10 nsites= 20 E= 0
  0.635476	  0.088622	  0.044450	  0.231452	
  0.007154	  0.093468	  0.047352	  0.852026	
  0.043755	  0.082154	  0.012662	  0.861429	
  0.138598	  0.442117	  0.296360	  0.122925	
  0.471352	  0.116234	  0.083563	  0.328851	
  0.203189	  0.217922	  0.169718	  0.409172	
  0.225655	  0.298570	  0.208305	  0.267470	
  0.254329	  0.251798	  0.221103	  0.272770	
  0.273662	  0.245155	  0.204771	  0.276412	
  0.245589	  0.260775	  0.222218	  0.271418	

MOTIF M5905_1.01 ENSMUSG00000079994

letter-probability matrix: alength= 4 w= 15 nsites= 20 E= 0
  0.591106	  0.170984	  0.153713	  0.084197	
  0.930869	  0.020498	  0.014469	  0.034164	
  0.000000	  1.000000	  0.000000	  0.000000	
  0.991863	  0.005139	  0.000000	  0.002998	
  0.876941	  0.123059	  0.000000	  0.000000	
  0.005582	  0.000000	  0.000000	  0.994418	
  0.627612	  0.001866	  0.133955	  0.236567	
  0.337505	  0.219249	  0.226586	  0.216659	
  0.001664	  0.963394	  0.021215	  0.013727	
  1.000000	  0.000000	  0.000000	  0.000000	
  0.000000	  0.000000	  0.095312	  0.904688	
  0.000000	  0.006009	  0.000000	  0.993991	
  0.000000	  0.000000	  1.000000	  0.000000	
  0.029119	  0.095835	  0.021379	  0.853667	
  0.095896	  0.142117	  0.114471	  0.647516	

MOTIF M5907_1.01 ENSMUSG00000079994

letter-probability matrix: alength= 4 w= 15 nsites= 20 E= 0
  0.441043	  0.225455	  0.160931	  0.172571	
  0.008410	  0.008410	  0.005936	  0.977244	
  0.008502	  0.003501	  0.987997	  0.000000	
  1.000000	  0.000000	  0.000000	  0.000000	
  0.916280	  0.083720	  0.000000	  0.000000	
  0.000000	  0.000000	  0.000000	  1.000000	
  0.596245	  0.006690	  0.140483	  0.256582	
  0.386231	  0.259428	  0.191091	  0.163250	
  0.006755	  0.988491	  0.002252	  0.002502	
  1.000000	  0.000000	  0.000000	  0.000000	
  0.000000	  0.000000	  0.059062	  0.940938	
  0.000000	  0.000000	  0.000000	  1.000000	
  0.000000	  0.991717	  0.000000	  0.008283	
  0.955271	  0.000725	  0.005803	  0.038201	
  0.133384	  0.208302	  0.157428	  0.500886	

MOTIF M5908_1.01 ENSMUSG00000079994

letter-probability matrix: alength= 4 w= 13 nsites= 20 E= 0
  0.055063	  0.000000	  0.000000	  0.944937	
  0.000000	  0.994008	  0.000000	  0.005992	
  1.000000	  0.000000	  0.000000	  0.000000	
  0.897775	  0.102225	  0.000000	  0.000000	
  0.008632	  0.000000	  0.000000	  0.991368	
  0.560758	  0.005017	  0.162765	  0.271460	
  0.318821	  0.302746	  0.197589	  0.180844	
  0.003904	  0.971373	  0.000000	  0.024723	
  1.000000	  0.000000	  0.000000	  0.000000	
  0.000000	  0.000000	  0.021625	  0.978375	
  0.000000	  0.008632	  0.000000	  0.991368	
  0.015033	  0.009150	  0.975817	  0.000000	
  0.829445	  0.067222	  0.030000	  0.073333	

MOTIF M5909_1.01 ENSMUSG00000079994

letter-probability matrix: alength= 4 w= 14 nsites= 20 E= 0
  0.000000	  0.000000	  0.025701	  0.974299	
  0.000000	  0.000000	  1.000000	  0.000000	
  0.972028	  0.027972	  0.000000	  0.000000	
  0.967517	  0.032483	  0.000000	  0.000000	
  0.000000	  0.032483	  0.000000	  0.967517	
  0.371765	  0.000000	  0.428235	  0.200000	
  0.350962	  0.103365	  0.276442	  0.269231	
  0.223022	  0.335731	  0.131894	  0.309353	
  0.239808	  0.292566	  0.011990	  0.455635	
  0.939189	  0.000000	  0.060811	  0.000000	
  0.000000	  0.000000	  0.021127	  0.978873	
  0.000000	  0.000000	  0.000000	  1.000000	
  0.000000	  1.000000	  0.000000	  0.000000	
  0.956422	  0.025229	  0.018349	  0.000000	

MOTIF M1476_1.01 Sox21

letter-probability matrix: alength= 4 w= 9 nsites= 20 E= 0
  0.610508	  0.080181	  0.080181	  0.229130	
  0.027959	  0.087421	  0.055188	  0.829432	
  0.077434	  0.030859	  0.020893	  0.870814	
  0.237747	  0.206688	  0.478765	  0.076800	
  0.240465	  0.078459	  0.077678	  0.603398	
  0.222149	  0.224382	  0.205070	  0.348399	
  0.230661	  0.273404	  0.181445	  0.314490	
  0.236240	  0.248352	  0.218077	  0.297331	
  0.240132	  0.254981	  0.252444	  0.252444	

MOTIF M1830_1.01 Sox2

letter-probability matrix: alength= 4 w= 8 nsites= 20 E= 0
  0.000000	  1.000000	  0.000000	  0.000000	
  0.000000	  1.000000	  0.000000	  0.000000	
  0.453252	  0.000000	  0.000000	  0.546748	
  0.000000	  0.000000	  0.000000	  1.000000	
  0.000000	  0.000000	  0.000000	  1.000000	
  0.000000	  0.000000	  1.000000	  0.000000	
  0.000000	  0.000000	  0.000000	  1.000000	
  0.000000	  0.283875	  0.201220	  0.514905	

MOTIF M5948_1.01 Sox2

letter-probability matrix: alength= 4 w= 15 nsites= 20 E= 0
  0.049351	  0.644156	  0.142857	  0.163636	
  0.046753	  0.633767	  0.007792	  0.311688	
  0.498701	  0.012987	  0.000000	  0.488312	
  0.000000	  0.002597	  0.015584	  0.981819	
  0.007792	  0.000000	  0.000000	  0.992208	
  0.044156	  0.142857	  0.789610	  0.023377	
  0.166234	  0.007792	  0.000000	  0.825974	
  0.127273	  0.280519	  0.158442	  0.433766	
  0.524676	  0.174026	  0.054545	  0.246753	
  0.067532	  0.015584	  0.067532	  0.849352	
  0.000000	  0.088312	  0.701298	  0.210390	
  0.083117	  0.625974	  0.122078	  0.168831	
  0.579221	  0.090909	  0.070130	  0.259740	
  0.477922	  0.111688	  0.220779	  0.189610	
  0.618182	  0.137662	  0.057143	  0.187013	

MOTIF M5953_1.01 Sox2

letter-probability matrix: alength= 4 w= 15 nsites= 20 E= 0
  0.050794	  0.501587	  0.225397	  0.222222	
  0.066667	  0.523810	  0.044444	  0.365079	
  0.549207	  0.022222	  0.006349	  0.422222	
  0.000000	  0.015873	  0.034921	  0.949206	
  0.022222	  0.000000	  0.009524	  0.968254	
  0.076190	  0.273016	  0.568254	  0.082540	
  0.282540	  0.012698	  0.012698	  0.692064	
  0.257143	  0.228571	  0.139683	  0.374603	
  0.739683	  0.015873	  0.060317	  0.184127	
  0.006349	  0.000000	  0.038095	  0.955556	
  0.003175	  0.000000	  0.860317	  0.136508	
  0.031746	  0.647619	  0.101587	  0.219048	
  0.666667	  0.031746	  0.015873	  0.285714	
  0.723809	  0.019048	  0.174603	  0.082540	
  0.888889	  0.025397	  0.041270	  0.044444	

MOTIF M1466_1.01 Sox30

letter-probability matrix: alength= 4 w= 10 nsites= 20 E= 0
  0.300752	  0.195642	  0.309911	  0.193695	
  0.241071	  0.285743	  0.248413	  0.224773	
  0.363974	  0.161917	  0.272348	  0.201761	
  0.266335	  0.199289	  0.288517	  0.245858	
  0.492606	  0.142552	  0.262358	  0.102484	
  0.864737	  0.028572	  0.023393	  0.083298	
  0.009745	  0.649876	  0.078789	  0.261590	
  0.999602	  0.000079	  0.000157	  0.000162	
  0.926881	  0.009411	  0.063550	  0.000158	
  0.159696	  0.014929	  0.018417	  0.806958	

MOTIF M1469_1.01 Sox3

letter-probability matrix: alength= 4 w= 8 nsites= 20 E= 0
  0.297240	  0.233817	  0.205314	  0.263628	
  0.292758	  0.182975	  0.237305	  0.286961	
  0.340887	  0.206758	  0.194718	  0.257637	
  0.497501	  0.113250	  0.139714	  0.249535	
  0.056887	  0.556164	  0.167513	  0.219436	
  0.732187	  0.077172	  0.081129	  0.109512	
  0.588134	  0.129925	  0.124830	  0.157111	
  0.192480	  0.131630	  0.091835	  0.584055	

MOTIF M2182_1.01 Sox3

letter-probability matrix: alength= 4 w= 10 nsites= 20 E= 0
  0.000000	  0.719400	  0.159652	  0.120948	
  0.000000	  0.750847	  0.000000	  0.249153	
  0.126754	  0.000000	  0.000000	  0.873246	
  0.000000	  0.000000	  0.000000	  1.000000	
  0.000000	  0.000000	  0.000000	  1.000000	
  0.000000	  0.069666	  0.930334	  0.000000	
  0.000000	  0.000000	  0.000000	  1.000000	
  0.000000	  0.337687	  0.122883	  0.539430	
  0.009192	  0.412675	  0.010643	  0.567490	
  0.020319	  0.316401	  0.184809	  0.478471	

MOTIF M5912_1.01 Sox3

letter-probability matrix: alength= 4 w= 17 nsites= 20 E= 0
  0.605792	  0.229980	  0.015549	  0.148679	
  0.951368	  0.008895	  0.011892	  0.027845	
  0.994141	  0.000606	  0.001212	  0.004041	
  0.000709	  0.996859	  0.001216	  0.001216	
  0.995850	  0.000405	  0.001012	  0.002733	
  0.892032	  0.105339	  0.001088	  0.001541	
  0.000102	  0.000000	  0.000406	  0.999492	
  0.439153	  0.000091	  0.455149	  0.105608	
  0.207520	  0.168598	  0.151524	  0.472358	
  0.117067	  0.548405	  0.000986	  0.333542	
  0.999695	  0.000000	  0.000305	  0.000000	
  0.000000	  0.000203	  0.000102	  0.999695	
  0.000812	  0.000102	  0.000203	  0.998883	
  0.001522	  0.000000	  0.998275	  0.000203	
  0.001705	  0.011030	  0.000602	  0.986663	
  0.006369	  0.011942	  0.002488	  0.979201	
  0.082520	  0.159045	  0.127846	  0.630589	

MOTIF M5913_1.01 Sox3

letter-probability matrix: alength= 4 w= 17 nsites= 20 E= 0
  0.407307	  0.282815	  0.081191	  0.228687	
  0.844483	  0.053745	  0.018296	  0.083476	
  0.016067	  0.033419	  0.001285	  0.949229	
  0.000675	  0.997300	  0.000675	  0.001350	
  0.996625	  0.000675	  0.001350	  0.001350	
  0.798810	  0.200108	  0.000000	  0.001082	
  0.000000	  0.000000	  0.000000	  1.000000	
  0.665991	  0.000676	  0.332657	  0.000676	
  0.538930	  0.238321	  0.153013	  0.069736	
  0.244414	  0.755586	  0.000000	  0.000000	
  0.999323	  0.000000	  0.000677	  0.000000	
  0.000000	  0.000677	  0.000000	  0.999323	
  0.000000	  0.000677	  0.000000	  0.999323	
  0.006716	  0.001343	  0.991941	  0.000000	
  0.959714	  0.004548	  0.000650	  0.035088	
  0.052463	  0.105460	  0.051392	  0.790685	
  0.190928	  0.421801	  0.310765	  0.076506	

MOTIF M5914_1.01 Sox3

letter-probability matrix: alength= 4 w= 17 nsites= 20 E= 0
  0.126761	  0.417666	  0.052686	  0.402886	
  0.866788	  0.037221	  0.006781	  0.089210	
  0.000694	  0.000694	  0.000694	  0.997918	
  0.000347	  0.000347	  0.998612	  0.000694	
  0.997054	  0.000693	  0.001040	  0.001213	
  0.806845	  0.191471	  0.000842	  0.000842	
  0.000174	  0.000347	  0.000174	  0.999305	
  0.501128	  0.001389	  0.497309	  0.000174	
  0.184631	  0.374652	  0.240264	  0.200452	
  0.298922	  0.700730	  0.000348	  0.000000	
  0.999305	  0.000174	  0.000347	  0.000174	
  0.000347	  0.000521	  0.000347	  0.998785	
  0.000347	  0.000695	  0.000174	  0.998784	
  0.000000	  0.997745	  0.000173	  0.002082	
  0.997226	  0.000173	  0.000347	  0.002254	
  0.045326	  0.039680	  0.012861	  0.902133	
  0.321280	  0.420723	  0.074235	  0.183762	

MOTIF M1481_1.01 Sox4

letter-probability matrix: alength= 4 w= 9 nsites= 20 E= 0
  0.183072	  0.399366	  0.080631	  0.336931	
  0.456092	  0.040964	  0.077687	  0.425257	
  0.000349	  0.032682	  0.053884	  0.913085	
  0.026579	  0.028793	  0.000625	  0.944003	
  0.134862	  0.114921	  0.738225	  0.011992	
  0.090826	  0.030844	  0.016592	  0.861738	
  0.118439	  0.285545	  0.178467	  0.417549	
  0.211650	  0.318917	  0.153689	  0.315744	
  0.216712	  0.256870	  0.218890	  0.307529	

MOTIF M1468_1.01 Sox5

letter-probability matrix: alength= 4 w= 8 nsites= 20 E= 0
  0.325060	  0.176621	  0.282593	  0.215726	
  0.267073	  0.166921	  0.342928	  0.223078	
  0.471419	  0.139177	  0.271985	  0.117419	
  0.845993	  0.034141	  0.035892	  0.083974	
  0.048786	  0.676843	  0.110768	  0.163603	
  0.958463	  0.000489	  0.005341	  0.035707	
  0.847023	  0.036662	  0.102692	  0.013623	
  0.150993	  0.074981	  0.062629	  0.711397	

MOTIF M1784_1.01 Sox5

letter-probability matrix: alength= 4 w= 7 nsites= 20 E= 0
  1.000000	  0.000000	  0.000000	  0.000000	
  0.000000	  0.000000	  0.043478	  0.956522	
  0.000000	  0.000000	  0.000000	  1.000000	
  0.043478	  0.000000	  0.956522	  0.000000	
  0.000000	  0.043478	  0.000000	  0.956522	
  0.043478	  0.043478	  0.000000	  0.913044	
  0.347826	  0.130435	  0.173913	  0.347826	

MOTIF M1472_1.01 Sox6

letter-probability matrix: alength= 4 w= 9 nsites= 20 E= 0
  0.229320	  0.263780	  0.255984	  0.250916	
  0.306651	  0.222674	  0.229455	  0.241220	
  0.317338	  0.162384	  0.247143	  0.273135	
  0.478087	  0.146906	  0.228102	  0.146906	
  0.738614	  0.050642	  0.063104	  0.147640	
  0.036458	  0.696557	  0.095216	  0.171769	
  0.804594	  0.051436	  0.059166	  0.084804	
  0.751248	  0.062286	  0.124180	  0.062286	
  0.186787	  0.087354	  0.067355	  0.658504	

MOTIF M2183_1.01 Sox6

letter-probability matrix: alength= 4 w= 10 nsites= 20 E= 0
  0.016064	  0.558233	  0.200803	  0.224900	
  0.000000	  0.887550	  0.000000	  0.112450	
  0.646586	  0.000000	  0.000000	  0.353414	
  0.000000	  0.000000	  0.000000	  1.000000	
  0.000000	  0.000000	  0.000000	  1.000000	
  0.000000	  0.000000	  1.000000	  0.000000	
  0.000000	  0.000000	  0.000000	  1.000000	
  0.000000	  0.461847	  0.020080	  0.518073	
  0.016064	  0.449799	  0.000000	  0.534137	
  0.056225	  0.305221	  0.124498	  0.514056	

MOTIF M1477_1.01 Sox7

letter-probability matrix: alength= 4 w= 8 nsites= 20 E= 0
  0.709038	  0.047177	  0.059974	  0.183811	
  0.023508	  0.081236	  0.026242	  0.869014	
  0.055529	  0.000958	  0.011905	  0.931608	
  0.200431	  0.186881	  0.555835	  0.056853	
  0.208826	  0.056345	  0.055230	  0.679599	
  0.212624	  0.237347	  0.192390	  0.357639	
  0.238883	  0.266660	  0.175208	  0.319250	
  0.242015	  0.246904	  0.212512	  0.298569	

MOTIF M1461_1.01 Sox8

letter-probability matrix: alength= 4 w= 8 nsites= 20 E= 0
  0.723607	  0.044003	  0.052157	  0.180233	
  0.000202	  0.078370	  0.031232	  0.890196	
  0.011350	  0.000386	  0.016431	  0.971833	
  0.191344	  0.245690	  0.504755	  0.058211	
  0.324337	  0.029719	  0.043025	  0.602919	
  0.191068	  0.217594	  0.166107	  0.425231	
  0.238242	  0.285228	  0.161304	  0.315226	
  0.233622	  0.253079	  0.201080	  0.312219	

MOTIF M1774_1.01 Sox9

letter-probability matrix: alength= 4 w= 9 nsites= 20 E= 0
  0.039474	  0.723684	  0.118421	  0.118421	
  0.105263	  0.500001	  0.078947	  0.315789	
  0.934210	  0.013158	  0.000000	  0.052632	
  0.026316	  0.013158	  0.026316	  0.934210	
  0.092105	  0.000000	  0.052632	  0.855263	
  0.026316	  0.026316	  0.947368	  0.000000	
  0.171053	  0.000000	  0.052632	  0.776315	
  0.118421	  0.092105	  0.078947	  0.710527	
  0.184211	  0.407895	  0.092105	  0.315789	

MOTIF M1426_1.01 Sp100

letter-probability matrix: alength= 4 w= 10 nsites= 20 E= 0
  0.211385	  0.217822	  0.291104	  0.279689	
  0.233921	  0.245914	  0.191518	  0.328647	
  0.088731	  0.792825	  0.022323	  0.096121	
  0.061408	  0.056122	  0.810407	  0.072063	
  0.206441	  0.247154	  0.267739	  0.278666	
  0.304731	  0.192372	  0.232625	  0.270272	
  0.405420	  0.134953	  0.168161	  0.291466	
  0.442715	  0.126840	  0.130703	  0.299743	
  0.369257	  0.172689	  0.167585	  0.290468	
  0.296350	  0.202663	  0.198650	  0.302337	

MOTIF M1429_1.01 AC168977.1

letter-probability matrix: alength= 4 w= 9 nsites= 20 E= 0
  0.218951	  0.249348	  0.230177	  0.301524	
  0.127783	  0.239927	  0.252228	  0.380062	
  0.083664	  0.793781	  0.000214	  0.122341	
  0.000229	  0.999358	  0.000191	  0.000222	
  0.000069	  0.992606	  0.006174	  0.001151	
  0.000230	  0.194122	  0.173901	  0.631747	
  0.267451	  0.264790	  0.281164	  0.186595	
  0.255295	  0.265714	  0.282145	  0.196846	
  0.250390	  0.231139	  0.321507	  0.196964	

MOTIF M1433_1.01 IRC900814

letter-probability matrix: alength= 4 w= 10 nsites= 20 E= 0
[truncated: 86,677 more chars]
