# Supplementary material for: Leveraging chromatin accessibility for transcriptional regulatory network inference in T Helper 17 Cells
Source: Genome Res. 2019 Mar;29(3):449–63. doi: 10.1101/gr.238253.118 (PMC6396413; doi:10.1101/gr.238253.118)
Supplement: Supplemental Material [file supp_gr.238253.118_Supplemental_jp_gene_viz.zip › jp_gene_viz-master/examples/Motif widget usage.ipynb]

# %% [markdown]
# Binding motif widget usage example

This notebook demonstrates how to load binding motif data, how to display motif logos,
and how to associate motifs to regulatory relationships in regulatory network widgets.

# %% [code]
# allow import without install in Binder
import sys
if ".." not in sys.path:
    sys.path.append("..")

from IPython.display import display
from jp_gene_viz import motif_data

# %% [markdown]
### Read a *.meme file

# %% [code]
C = motif_data.MotifCollection()
# for extra safety "rU" reads with universal line ending support
C.read_meme_file(open("mm9_em.meme", "rU"))

# %% [code]
C.letter_order

# %% [code]
motif_names = list(C.name_to_motif.keys())
motif_names[:20]

# %% [code]
# Choose a particular motif by name.
Ebf1 = C["Ebf1"]

# %% [code]
# Display the motif logo with entropy.
Ebf1_with_entropy = Ebf1.canvas()
display(Ebf1_with_entropy)

# %% [code]
# Display the motif logo without entropy.
Ebf1_no_entropy = Ebf1.canvas(entropy=False)
display(Ebf1_no_entropy)

# %% [code]
# display 10 randomly chosen motifs with and without entropy
import random
for i in range(10):
    name = random.choice(motif_names)
    mt = C[name]
    c = mt.canvas(entropy=False)
    display(c)
    c.evaluate(c.element().after("<div>%s</div" % name))
    c = mt.canvas()
    display(c)
    c.evaluate(c.element().after("<div>%s with entropy</div" % name))

# %% [markdown]
### Create a sample network data file with a motif column

The interaction below assigns motifs to regulatory relationships
in a regulatory network visualization.

Note: the motif names in the network file have an added suffix:
`M5338_1.01_hg19` indicates a motif named `M5338_1.01` where the
`_hg19` suffix is ignored in this context

# %% [code]
# First create a (fake) network data file which includes the network motif
# comma separated list as a fourth column.  For the fake data we assign motifs
# randomly.
from jp_gene_viz import getData
n = getData.read_network("network.tsv")
out_file_name = "network_with_motifs.tsv"
out_file = open(out_file_name, "w")
out_file.write("Regulator\tTarget\tWeight\tMotifs\n")
ew = n.edge_weights
for e in ew:
    (r, t) = e
    w = str(ew[e])
    nmotifs = random.randint(0,5)
    # add the ignored suffix here
    motifs = set(random.choice(motif_names) + "_hg19" for i in range(nmotifs))
    m = ",".join(list(motifs))
    out_file.write(("\t".join([r, t, w, m])) + "\n")
out_file.close()

# Display the first few rows of the faked out data file.
print(open(out_file_name).read(500))

# %% [markdown]
### Load a visualization for the network and attach the motif collection

# %% [code]
# Load the implementation
from jp_gene_viz import dNetwork
#reload(dNetwork)
dNetwork.load_javascript_support()

# Read the network data file with the motif column.
net_with_motifs = dNetwork.display_network(out_file_name)

# Attach the motif collection populated above:
net_with_motifs.motif_collection = C

# display the network with motifs.
net_with_motifs

# %% [markdown]
### Mouse over the edges of the network to show associated motifs.
