# Supplementary material for: Leveraging chromatin accessibility for transcriptional regulatory network inference in T Helper 17 Cells
Source: Genome Res. 2019 Mar;29(3):449–63. doi: 10.1101/gr.238253.118 (PMC6396413; doi:10.1101/gr.238253.118)
Supplement: Supplemental Material [file supp_gr.238253.118_Supplemental_jp_gene_viz.zip › jp_gene_viz-master/examples/Multiple Coordinated Networks.ipynb]

# %% [markdown]
# Multiple coordinated network displays (with expression heat maps)

This notebook demonstrates the usage for the `multiple_network.MultipleNetworks`
widget which displays a rectangular arrangment of any number of network widgets
(`dNetwork.NetworkDisplay` instances) and network/heatmap widgets
(`LExpression.LinkedExpressionNetwork` instances) in a coordinated manner.

To create a multi-network display

- Create the underlying widgets (without displaying them).
- Optionally configure each widget individually.
- Create a `multiple_network.MultipleNetworks` instance wrapping
the underlying widgets in a specified rectangular arrangement.
- Show the `multiple_network.MultipleNetworks` instance.

The following interaction constructs a `multiple_network.MultipleNetworks`
instance as outlined above.

First we load the required modules and initialize the javascript support for the widgets.

# %% [code]
# Uncomment to run without install (in binder, for example)
import sys
if ".." not in sys.path:
    sys.path.append("..")

# %% [code]
from jp_gene_viz import dNetwork
dNetwork.load_javascript_support()

# %% [markdown]
## Create and configure underlying widgets

Below we create three `dNetwork.display_network` widgets `N1`, `N2`, and `N3`.
We name the widgets using variables so we can configure them later after they
have been displayed.

# %% [code]
N1 = dNetwork.display_network("network.tsv", show=False)
N2 = dNetwork.display_network("network2.tsv", show=False)
N3 = dNetwork.display_network("network.tsv", show=False)

# %% [code]
from jp_gene_viz import multiple_network

# %% [markdown]
# Create a Multiple Networks widget instance

The following creates a `multiple_network.MultipleNetworks` widget to contain
the three underlying widgets.  The list of lists parameter to the widget constructor
specifies the widgets to be included and also their rectangular layout in rows.

Here

```
        [[N1, N2], 
         [N3]]
```
specifies that `N1` and `N2` should be displayed in the first row and `N3` in the
last row.

# %% [code]
M = multiple_network.MultipleNetworks(
        [[N1, N2], 
         [N3]])

# %% [markdown]
## Show the multiple network display and then configure the underlying networks

The `show` method embeds the multiple network widget into the notebook.
We defer customization interactions with the network until after the widget
has been embedded to guarantee that the javascript components for the widget
have been fully initialized in case the javascript components are modified by
the customization.

# %% [code]
M.show()

# Configure the widgets after they have been fully displayed
N1.title_html.value = "First network"
N2.title_html.value = "Second network"
N2.threshhold_slider.value = 0.4
N2.apply_click(None)
N3.title_html.value = "just a copy of first network"

# %% [markdown]
## Coordination controls

The `multiple_network.MultipleNetworks` widget provides a slider at the top
which allows the user to adjust the widths of all network displays.

The networks displayed in the array are initially shown in "minimized" form,
with controls hidden.  The controls can revealed by checking the "maximize"
checkbox labelled with <b>⋯</b> as described below:

Each individual network component is adorned with some additional controls:

- A "difference others" button labelled with <b>⊖</b>.  The action associated
with this button removes from all <em>other</em> networks any edge currently
displayed in the network owning the button.  (The network display owning the button
is left unchanged).
- An "intersect others" button labelled with <b>∧</b>.  The action associated
with this button removes from all <em>other</em> networks any edge not currently
displayed in the network owning the button.
- A "sync others" button labelled with <b>⊨</b>.  The action associated with
this button restricts the nodes of all other displayed networks to the nodes
currently displayed by the network owning the button.  The layout for the
network owning the button is also applied to all other networks.
- A "size" slider which controls the height and width of the network
display.
- A "maximize" checkbox labelled with <b>⋯</b> which will display hidden
controls for the network owning the checkbox when checked.

## Multiple networks with heatmaps

The `multiple_network.MultipleNetworks` widget accepts
`LExpression.LinkedExpressionNetwork` instances 
which contain a network associated with an gene expression heat map as underlying
widgets to display in the rectangular array.

The following interaction creates a multi-network display
with a network that is associated with a heat map on the bottom.

<b>The heat map is hidden by default initially.  Check the "maximize"
checkbox labelled <b>⋯</b> to show the heatmap for the
`LExpression.LinkedExpressionNetwork` along with other controls.

# %% [code]
from jp_gene_viz import LExpression

# %% [code]
# Create a linked network and heatmap.  Load the data.
L = LExpression.LinkedExpressionNetwork()
L.load_network("network.tsv")
L.load_heatmap("expr.tsv")

# %% [code]
# Create a non-linked network.
N = dNetwork.display_network("network2.tsv", show=False)

# %% [code]
# Create a combined widget, positioning the linked network below.
M2 = multiple_network.MultipleNetworks(
        [[N], 
         [L]])
M2.svg_width = 500

# Display the combined widget.
M2.show()

# Customize the component widgets after displaying them.
L.network.title_html.value = "Linked network (click checkbox to show heatmap)"
L.network.threshhold_slider.value = 6.7
L.network.apply_click(None)
L.load_heatmap("expr.tsv")

N.title_html.value = "Non-linked network"
N.threshhold_slider.value = 0.339
N.apply_click(None)

# %% [code]
