# Supplementary material for: Leveraging chromatin accessibility for transcriptional regulatory network inference in T Helper 17 Cells
Source: Genome Res. 2019 Mar;29(3):449–63. doi: 10.1101/gr.238253.118 (PMC6396413; doi:10.1101/gr.238253.118)
Supplement: Supplemental Material [file supp_gr.238253.118_Supplemental_jp_gene_viz.zip › jp_gene_viz-master/examples/Network Pair.ipynb]

# %% [markdown]
# Synchronized network pair

# %% [code]
# allow import without install
import sys
if ".." not in sys.path:
    sys.path.append("..")

# Load a pair of networks with coordinated display.
from jp_gene_viz import paired_networks
paired_networks.load_javascript_support()

# %% [code]
P = paired_networks.PairedNetworks()
P.load_networks("network.tsv", "network2.tsv")

# %% [code]
P.show()

# %% [markdown]
# Network pair with heatmaps

# %% [code]
from jp_gene_viz import paired_links
LL = paired_links.PairedLinks()
LL.load_left("network.tsv", "expr.tsv")
LL.load_right("network2.tsv", "expr.tsv")

# %% [code]
LL.show()

# %% [code]
