# Supplementary material for: Leveraging chromatin accessibility for transcriptional regulatory network inference in T Helper 17 Cells
Source: Genome Res. 2019 Mar;29(3):449–63. doi: 10.1101/gr.238253.118 (PMC6396413; doi:10.1101/gr.238253.118)
Supplement: Supplemental Material [file supp_gr.238253.118_Supplemental_jp_gene_viz.zip › jp_gene_viz-master/examples/Network with line styles.ipynb]

# %% [markdown]

# The Network Widget with line styles

The following cells illustrate how to create a visualization for a
transcriptional regulatory network using a data file in tab separated values
format.  Line styles have been added to the data file

Please see [the network overview documentation notebook](../doc/dNetwork%20widget%20overview.ipynb)
for a description of the features of this widget.

# %% [code]
# Uncomment to run without install in the Binder service.
import sys
if ".." not in sys.path:
    sys.path.append("..")

# %% [code]
# Import the python implementation.
from jp_gene_viz import dNetwork

# %% [code]
# Load the javascript "client side" support logic.
dNetwork.load_javascript_support()

# %% [code]
# Load and display the network.
N = dNetwork.display_network("network_styled.tsv")
N.title_html.value = "An example regulatory network"

# %% [code]
