# Supplementary material for: Leveraging chromatin accessibility for transcriptional regulatory network inference in T Helper 17 Cells
Source: Genome Res. 2019 Mar;29(3):449–63. doi: 10.1101/gr.238253.118 (PMC6396413; doi:10.1101/gr.238253.118)
Supplement: Supplemental Material [file supp_gr.238253.118_Supplemental_jp_gene_viz.zip › jp_gene_viz-master/examples/Network.ipynb]

# %% [markdown]
# The Network Widget

The following cells illustrate how to create a visualization for a
transcriptional regulatory network using a data file in tab separated values
format.

Please see [the network overview documentation notebook](../doc/dNetwork%20widget%20overview.ipynb)
for a description of the features of this widget.

# %% [code]
# Uncomment to run without install in the Binder service.
import sys
#if ".." not in sys.path:
#    sys.path.append("..")

# %% [code]
# Import the python implementation.
from jp_gene_viz import dNetwork

# %% [code]
# Load the javascript "client side" support logic.
dNetwork.load_javascript_support()

# %% [code]
# Load and display the network.
N = dNetwork.display_network("network.tsv")
N.title_html.value = "An example regulatory network"

# %% [markdown]
### Programmatic configuration and layout of the network widget

The network widget can be configured using script fragments.  For example the following
fragment displays the Egr3 gene and genes directly related to Egr3 arranged in a circular
layout.

# %% [code]
import math

def Egr3_circle():
    # make sure labels are visible:
    N.labels_button.value = True
    # Programattically select only those elements directly connected to Egr3:
    focus = "Egr3"
    N.select_and_draw([focus])
    N.expand_click()
    # Use the SVG interactive container:
    N.container_dropdown.value = "SVG"
    # arrange the visible nodes in a circle
    nodes = sorted(N.display_graph.node_weights.keys())
    dtheta = 2 * math.pi / len(nodes)
    theta = 0
    radius = 50
    layout = {}
    for node in nodes:
        theta += dtheta
        layout[node] = (math.sin(theta) * radius, math.cos(theta) * radius)
    N.select_layout(layout)
    
# run the customization.  Scroll up to view the effect on the widget.
Egr3_circle()

# %% [markdown]
### Save the node positions for future use

The positions of the nodes displayed in the network can be stored to a file by calling the `save_view_positions`
method.
The saved positions can later be applied to this network or some other network (with a similar node set)
using the `load_view_positions` method.

# %% [code]
N.save_view_positions("network_node_positions.json")

# %% [code]
# Reload the saved positions and node selection:
N.load_view_positions("network_node_positions.json")

# %% [markdown]
### Custom colorization

The following function demonstrates how the node and edge weights and network colorization
may be adjusted to special purpose values.  Such colorization may be useful
to highlight node or edge groups of special interest, or for other purposes.

# %% [code]
# randomly reset the weight to integers 0..10

def adjust_colorization():
    import random
    G = N.display_graph
    nw = G.node_weights
    for node in nw.keys():
        nw[node] = random.randint(0, 10)
    ew = G.edge_weights
    for edge in ew.keys():
        ew[edge] = random.randint(0,10)
    # Use Emily's color scheme, please refer to the source code for more information.
    dNetwork.set_node_color_levels(N)
    dNetwork.set_edge_color_levels(N)
    # redraw
    N.draw()

# %% [code]
# Uncomment to change the network colorization.  Scroll up to view the effect on the widget.
adjust_colorization()

# %% [code]
