# Supplementary material for: Leveraging chromatin accessibility for transcriptional regulatory network inference in T Helper 17 Cells
Source: Genome Res. 2019 Mar;29(3):449–63. doi: 10.1101/gr.238253.118 (PMC6396413; doi:10.1101/gr.238253.118)
Supplement: Supplemental Material [file supp_gr.238253.118_Supplemental_jp_gene_viz.zip › jp_gene_viz-master/examples/network.tsv]

regulator	target	beta.sign.sum	beta.non.zero	var.exp.median	var.exp.ranksum	prior
Exo1	Ppil5	50	50	0.955222567812806	62	0
Nfyb	Znrf1	-50	50	0.931630791091037	196	0
H1f0	Fads2	50	50	0.900272790746536	670	0
Exo1	Rfwd3	50	50	0.898941291392887	750	0
Stat3	Serpinf1	50	50	0.86132111589503	1680	0
Inhba	Itga3	50	50	0.849013930658841	2675	0
Klf4	Plekha2	50	50	0.868785455930375	3763	1
Pou2f2	Tnrc6a	50	50	0.881168951950414	4180	1
Exo1	Rpa2	50	50	0.829551811581917	5005	0
Rpa2	Exo1	50	50	0.821567626603001	5074	0
Sox4	Txndc17	-50	50	0.81709094173276	6958	0
Aes	Cnn2	50	50	0.780985067073912	8096	0
Mxi1	Stambp	-50	50	0.790573383800687	8406	0
Nfyb	Gpr89	49	49	0.895977256724335	10279.5	1
Irf5	Cd274	50	50	0.729173334493233	10394	1
Egr2	Naga	49	49	0.877892551993251	10826	0
Pbx2	Trappc10	-49	49	0.856938982367711	12788.5	0
Klf4	Arrb1	50	50	0.709517171984721	12823	0
Prkrir	Acsl6	50	50	0.710794969075427	12984	0
Klf4	Cd47	50	50	0.751154336806753	13101	0
Prkrir	Serpinb6b	49	49	0.837898320804394	13754.5	1
Dnmt3a	B4galnt1	50	50	0.710689729001573	13834	0
Aes	Itgb7	49	49	0.883896845030065	14640.5	0
Ifih1	Ctss	50	50	0.713830765494156	15247	0
Gfi1	Wipf1	50	50	0.704609388845504	17271	1
Aes	Crip1	49	49	0.802790845826986	17363.5	0
H1f0	Anln	49	49	0.753214101793658	17990.5	0
Tbx21	Gadd45g	50	50	0.662434863268441	19559	1
Egr2	Cox7a2l	48	48	0.903844838152072	20362	1
Trib3	Vegfa	50	50	0.750806820867843	20677	0
Irf4	Eif4e3	49	49	0.742180233336065	20862	1
Fosl2	Antxr2	50	50	0.673087980473956	21150	1
Irf4	Foxp1	-49	49	0.732941315482647	22338	1
Klf4	Enpp1	50	50	0.627457972065109	23737	0
Tal2	Acsl6	50	50	0.6204903386699	24523	0
Irf5	Ctla4	-48	48	0.821374807158393	24610	0
Nfkb1	Cd83	49	49	0.724927615709057	24725.5	1
Arid5a	Pdpn	50	50	0.639631641584278	25602	1
Nfatc1	Siah1a	-48	48	0.835055011009891	26553	0
Nfyb	H2afx	49	49	0.668385230544296	27575	1
Irf5	Peci	-50	50	0.640099352378411	27934	0
Dnmt3a	Pou2f2	49	49	0.730094730393965	28188	0
Nfyb	4933426m11rik	-48	48	0.876778628585487	29008	0
Arid3a	Ldlrap1	50	50	0.577908666688989	29796	0
Rara	Cd70	48	48	0.78321165044967	29883	0
Ing2	Papss1	49	49	0.657270744100935	30498.5	0
Prkrir	Tspan3	50	50	0.577238291820275	30985	0
Mxi1	Prkca	-49	49	0.644003586343375	31411	1
Stat2	Tnk2	-49	49	0.64590436494331	31715.5	0
Aes	Emb	48	48	0.797599642394721	32549.5	0
Egr2	Gltscr2	47	47	0.805431735416992	33386	1
Rara	Eomes	50	50	0.614486753407104	33815	1
Arid5a	Timd2	50	50	0.564668289308388	34034	1
Exo1	Gltscr2	-48	48	0.685324750019301	34188.5	0
Crem	Sh2d3c	-49	49	0.625349897830725	34345	0
Exo1	Anln	48	48	0.68925076224927	34862.5	0
Trib3	Gpt2	47	47	0.815940566817838	35093.5	0
Klf4	Pkp3	49	49	0.606198570568187	35470	1
Tbx21	Fam102a	48	48	0.688174508357306	35531.5	0
Ahr	Ehd3	-49	49	0.604328648976084	36987.5	0
Irf4	Nucb2	50	50	0.624202831604861	37827	1
Stat3	Cysltr1	47	47	0.74418948160073	38266.5	1
H1f0	Plekha1	-48	48	0.627640150380724	38535.5	0
Nfyb	S1pr1	-46	46	0.928201949480602	38800.5	0
Nfyb	Kdelc1	46	46	0.929722144651831	38940.5	0
Tbx21	Opn3	-47	47	0.755606630236644	39712	0
Aes	Bid	-47	47	0.810181416142607	39792	0
Hif1a	Pla2g12a	47	47	0.742131820744518	40130.5	0
Nfkb1	Arrb1	-50	50	0.525776367373022	40321	1
Cebpb	Slain1	48	48	0.663094846414455	40472	0
Rara	Penk	47	47	0.727984915475609	40645.5	0
Cebpb	4930420k17rik	47	47	0.712635361593183	41073.5	0
Trib3	Pck2	49	49	0.535958372936488	41211.5	0
Klf4	Fbxo18	48	48	0.63757424689033	41619	1
Stat3	Plod2	46	46	0.838743354369264	41732.5	1
Klf4	Abhd4	47	47	0.722981254670522	41744.5	1
Stat2	Fas	49	49	0.561660027135994	42177	1
Tal2	Srgn	-48	48	0.630565601620467	42190.5	0
Ift57	Cpox	46	46	0.845141742843113	42312.5	0
Trib3	Nupr1	49	49	0.598186512808611	43016.5	0
Runx1	Oxct1	48	48	0.641440689850461	43342.5	1
Exo1	4632428n05rik	-50	50	0.474685015166204	43382	0
Egr2	Map3k1	46	46	0.808407715117793	43520	1
Stat2	Cd274	50	50	0.503103981829861	44006	1
H1f0	H2afx	47	47	0.683992862891196	44110	0
Ift57	Kctd17	48	48	0.800990108980845	44130.5	0
Bcl3	Il12rb2	-50	50	0.501036385199054	44825	0
Aes	Itpr3	46	46	0.79767802579147	45314.5	0
Aes	Pgm1	48	48	0.581286619689256	45354.5	0
Prkrir	St14	47	47	0.681538480697867	45381	0
Ahr	Inpp1	-48	48	0.611385568274157	45468	0
Stat2	Cd84	48	48	0.679336276299465	45579	0
Irf4	Vim	47	47	0.647650013734832	46178.5	1
Egr2	Zbed4	-46	46	0.795730587236602	46432.5	0
Klf3	Ifit2	49	49	0.526993079285106	47801.5	1
Aes	Aen	-46	46	0.760612881430226	48148	0
Klf4	Tubb2b	47	47	0.638728133000099	48487	1
Nfatc1	Zmat3	48	48	0.615395353581003	48923.5	1
Mxi1	Abcb1b	-47	47	0.631091933866583	49055	0
Stat3	Rnf19b	47	47	0.653029649651343	49566	1
Klf3	Gbp2	47	47	0.724026277991272	49963	1
Tbx21	Gpr146	46	46	0.773173883879678	49995	0
Klf7	Mt2	49	49	0.517590509585642	50300.5	1
Mxi1	Mafg	47	47	0.802086129206673	50592	1
Rara	Nrp1	47	47	0.672857092494249	50678.5	1
Tef	Ms4a4b	49	49	0.537855816971069	50681	1
Pcbp4	Rel	-46	46	0.792236260209423	51331	0
Creb1	Frmd4b	-46	46	0.671163107182864	51946	0
Satb1	Lpp	46	46	0.726385796916278	52019.5	0
Tbx21	Spsb1	47	47	0.629320827045274	52057.5	1
Rxra	Ier3	49	49	0.537696737343237	52863	1
Nupr1	Batf3	49	49	0.475948110135255	53227	0
Batf3	Sdcbp2	47	47	0.630031265584868	53479	1
Klf4	Bc021614	45	45	0.83745483870791	53633	0
Stat2	Cpd	-47	47	0.617915286845396	54275	1
Tal2	Rxra	49	49	0.485902356939048	54381.5	0
Inhba	Fam129b	46	46	0.7036483848668	55354.5	0
Rara	Cadm1	49	49	0.483276984822309	55505.5	0
Hmgn1	Dhrs4	48	48	0.533685355347067	55652	0
Egr2	Fastkd2	-45	45	0.837077943304594	55730.5	0
Stat2	Erap1	46	46	0.720295130659637	55756	1
Egr2	Map4k4	46	46	0.644179403529045	55860.5	1
Cebpb	Vav3	46	46	0.667144171943877	56736.5	1
Ing2	Hmgcl	47	47	0.628178968272249	56762	0
Mxi1	Vav3	-45	45	0.759670960311553	57063	0
Nfyb	Gemin6	44	44	0.887125260720695	59231.5	0
Gata3	Map3k14	48	48	0.531726416886555	59247.5	1
Crebbp	Qrich1	45	45	0.851664569742352	59673	0
Nfkb1	Cd44	47	47	0.605490017751203	60064.5	1
Rxra	Serpine1	49	49	0.458934700854026	60365.5	1
Egr2	Arl4c	45	45	0.713851743409341	61162	0
H2afx	H1f0	45	45	0.708365900993448	61275.5	0
Exo1	Socs2	46	46	0.624823377725582	61495	0
Tbx21	Socs3	46	46	0.608859303792171	61899.5	1
Arid5a	Cldnd1	45	45	0.683450668787492	62105.5	0
Foxo1	Eomes	50	50	0.41691827339426	62401	1
H1f0	Zadh2	44	44	0.801126201950016	62764.5	0
Mxi1	Myo10	46	46	0.588542193439577	63243.5	1
Nfyb	Adrb2	-44	44	0.897185108347883	63807	0
Klf4	Il10rb	46	46	0.644542609432609	64866	1
Stat4	Ly6a	47	47	0.582263450762431	65091	1
Nfyb	Rsad2	-44	44	0.777765228151222	65435	0
Rara	Dhrs3	48	48	0.502598715881792	65525.5	1
Rxra	Ndrg1	47	47	0.547676804007187	65599	1
Pou2f2	Dip2b	45	45	0.768896717690735	67191.5	1
Arid3a	Zadh2	44	44	0.727971287559108	67358	1
Nfyb	Galk1	43	43	0.897437952597758	68128	0
Stat3	Gatm	44	44	0.79370026299908	69223	0
Irf5	Inpp5b	-47	47	0.448607252190975	70008.5	0
Stat2	Ifih1	46	46	0.555532639903953	70457.5	1
Irf4	Gpsm2	45	45	0.715579312969718	70819	1
Prkrir	Tg	44	44	0.696949594833527	71218	0
Fosl2	Sorl1	47	47	0.50636025479922	71381	1
Inhba	Ptprj	45	45	0.586103163345975	71747.5	0
H1f0	Rdh11	44	44	0.673493857083439	72236	0
Stat2	Ptprc	45	45	0.616209749783479	72356	1
Stat3	Il24	45	45	0.596827323173034	72889.5	0
Exo1	Retsat	46	46	0.49065311866596	73933.5	0
Nupr1	Trib3	44	44	0.74688862535566	74049.5	0
Mxi1	Fbxo18	-43	43	0.756738016688245	74342.5	1
Hmgn1	Ypel3	-44	44	0.669661879774673	74996.5	0
Fbxo18	Ascc1	46	46	0.491012683415734	75015	0
Dnmt3a	Trp53i13	-46	46	0.501694709467359	77028	0
Bcl3	Ppp1r10	47	47	0.497889497102791	77187.5	1
Bcl3	Fam49b	-45	45	0.602046008812175	78133	0
Rpa2	Fam111a	42	42	0.883776400585758	78135.5	0
Nfyb	Pik3ca	-42	42	0.8779585706187	78163.5	0
Ifih1	D730040f13rik	47	47	0.476820907076856	78248	0
Cebpb	Il2ra	-47	47	0.435171601236318	79401.5	1
Nfe2l2	Gem	43	43	0.751872711463831	79470.5	0
Stat2	Psme1	44	44	0.631449779011522	79493	1
Klf4	Rnf181	44	44	0.61542556700485	79811	0
Nfatc1	Ptger2	44	44	0.637459178442487	80187.5	1
Ifih1	Trat1	44	44	0.616446054132832	80638.5	0
Naca	Rpl14	46	46	0.528740718213262	80656	0
Myb	Slc39a8	44	44	0.605209515996923	80767.5	1
Tcf12	Cmas	-44	44	0.617140227371962	81225	0
H1f0	Trpv2	43	43	0.680983937235929	81868	0
Maff	Smarca2	-43	43	0.717282378471877	81983	1
Fosl2	Ss18	44	44	0.604990089457851	82603	1
Exo1	Tef	-43	43	0.785605815033314	82609	0
Myb	Ikbke	-44	44	0.632473454380439	82821	0
Prkrir	Ercc5	45	45	0.544270819535921	84120	0
Egr2	Rell1	42	42	0.710001499268836	85750.5	1
Sox4	Acy1	-43	43	0.657128696326811	86076.5	0
Egr2	Cbx4	43	43	0.656527026094475	86105	1
Stat4	Etv6	47	47	0.408091879451073	87186.5	1
Rara	Pkp4	45	45	0.516106442262321	87564	1
Exo1	Cenpm	41	41	0.88903530604934	89145.5	0
Ifih1	Il3	45	45	0.498864396237061	89611.5	0
Rara	Csf2	43	43	0.616900602315937	89748.5	1
Cebpb	Gnpda1	-43	43	0.650645786444092	89789	0
Dnmt3a	Rab7l1	-43	43	0.607932865489533	90409.5	0
Klf3	Tapbp	46	46	0.390313847489561	90803	0
Ifih1	Ms4a4c	45	45	0.469059911092647	91818	0
H2afx	Gtse1	46	46	0.394615943474886	92053	0
Klf4	Bcl2	45	45	0.508803508998222	92053.5	1
Pou2f2	Cnot1	43	43	0.696355546231108	92210	0
Stat4	Gypc	-44	44	0.530501890088623	92818	0
Rora	Il24	44	44	0.519252405814757	93701.5	1
Stat3	Kif3a	41	41	0.750548306809363	94428	1
Vax2	Maff	-43	43	0.5623300855584	95632.5	0
Nfil3	Npc2	42	42	0.662664038902959	96491.5	0
Klf4	Ddx51	-41	41	0.732562263008092	96527.5	0
Prkrir	Itih5	43	43	0.556216329817465	96592	0
Nfyb	Vdac1	41	41	0.704727564157504	96681.5	0
Stat2	Psme2	41	41	0.730428433382962	97574.5	1
Stat2	Phlpp1	46	46	0.387453492562364	97614.5	1
Cebpb	Lpin2	43	43	0.518719971315511	97735.5	0
Rxra	Ube2v1	47	47	0.35321316936587	97970	1
Irf4	St14	46	46	0.401111793337876	98634.5	1
Tbx21	Arid5a	42	42	0.61161964611899	98711	0
Rara	Ifih1	43	43	0.531881092687295	99090	1
Gata3	Egr3	47	47	0.267767000378871	99482.5	1
Maf	Alpk2	-40	40	0.805987412025676	99864.5	1
Irf4	Smg5	-44	44	0.470625791933409	100309.5	1
Creb1	Sgk1	-41	41	0.643734141357217	100513.5	0
Stat2	Kctd14	-40	40	0.854098172544278	100906.5	0
Nfatc1	Sqle	40	40	0.821470902637952	101119	0
Gata3	Ppm1d	46	46	0.406572789302947	101375	1
Cebpb	Slc16a6	-43	43	0.579143443583395	102129.5	0
Cebpb	Trat1	44	44	0.454650915087604	102546.5	1
Pbx2	Hlcs	42	42	0.579791792579833	102665	0
Stat4	Gbp2	44	44	0.475069351359965	103341.5	1
Dnmt3a	Arid5a	-43	43	0.494586605014847	104008.5	0
Sox4	Adipor2	44	44	0.382980745432753	104192	1
Hif1a	Ero1l	41	41	0.643767059097012	104290	1
Aes	Zfp568	-43	43	0.506635979024102	104648	0
Ahr	Herc4	-44	44	0.477474432271099	104698.5	0
Nfkb1	Utf1	43	43	0.534493081926446	104701.5	1
Aes	Acox1	40	40	0.82140925850242	105144	0
Tal2	Tesk2	43	43	0.521459070728535	105612.5	0
Rara	Wisp1	41	41	0.632061492191471	106099	0
Batf3	Alpk2	40	40	0.7001400811682	106191.5	1
Klf4	Zfp568	-43	43	0.475386229223908	107408.5	0
Sox4	Ppp3ca	42	42	0.512893182354109	107549.5	0
Mxi1	Ermp1	-41	41	0.654106308055908	107588.5	0
Myb	Agpat3	41	41	0.537357911571465	107679.5	0
Sap30	Ralb	40	40	0.68881379302227	109220.5	0
Rxra	Penk	44	44	0.420929537691846	109356.5	1
Aes	Capn2	41	41	0.614190525421151	109384	0
Nfkb1	Sorl1	-41	41	0.58684422884972	109584	0
Sap30	Xpnpep1	42	42	0.501726795366609	109826.5	0
Aes	Dnmt3a	-40	40	0.670569333356511	110040	0
Mxi1	Abcd3	-42	42	0.466020961593012	111305.5	0
Stat3	Mt2	43	43	0.393482311366258	111437	1
H1f0	Idh1	41	41	0.572890389827251	111475	0
Inhba	Anxa3	42	42	0.472980083877889	111789.5	0
Pbx2	Maff	-41	41	0.55974062295412	113321.5	0
Arid5a	Tmem176a	42	42	0.454554761569108	113512.5	0
Myb	Timp1	42	42	0.48474742639647	114038.5	0
Zfp239	Ccbl2	40	40	0.617853575377927	114360.5	0
Egr2	Mtss1	42	42	0.464598545599348	115847	1
Rxra	Basp1	41	41	0.546413713815876	115899	0
Zfp36l1	Gripap1	39	39	0.708126695854731	116109	0
Ikzf3	Cyfip2	42	42	0.463893525825247	116276	0
Hif1a	Egln1	42	42	0.496247935575535	116282.5	1
Inhba	B230312a22rik	41	41	0.540668521407623	116388	0
Ercc5	Cd80	45	45	0.294286022417925	116894	0
Runx1	Myo18a	42	42	0.500854586897737	117236	0
Trib3	Gys1	39	39	0.659865396449914	117508.5	0
Tef	Pten	44	44	0.359821526004044	117575	1
Nfatc1	Ergic1	40	40	0.587723206609983	117746	1
Mafg	Fez2	40	40	0.588711859341754	117785	1
Stat3	Maged2	40	40	0.666465024070033	117922	1
Egr2	Clk3	39	39	0.69278868148616	118078	0
Irf4	Fam111a	39	39	0.682672753702257	118242.5	1
Rora	Piwil2	40	40	0.519207462783073	118529.5	0
Klf4	Ncdn	-39	39	0.685277569309573	118615.5	0
Exo1	Nedd9	-40	40	0.603275667215023	118870.5	0
Max	Asnsd1	41	41	0.473379879169676	118882	0
Prkrir	Traf6	-40	40	0.621361327198456	119164	0
Exo1	Dtl	39	39	0.62076293049165	119280.5	0
Batf3	Myo10	39	39	0.667337315633086	119515	1
Stat2	Ccl5	44	44	0.348715816022033	119610.5	1
Zfp239	Ltb	-41	41	0.605266298762452	119793	0
Exo1	Sqstm1	-42	42	0.428111657056558	119959.5	0
Sox4	Vps37b	41	41	0.503521115676819	120244	0
Max	Nfe2l2	-41	41	0.510899606825816	120480	1
Pknox1	Picalm	42	42	0.455099127022867	120537.5	1
Dnmt3b	Nefh	42	42	0.446725670917921	120823	0
Creb1	2010002n04rik	-39	39	0.697632113413742	121010.5	0
Gfi1	Tspan6	-39	39	0.630681396783693	121406	0
Cebpb	Lsp1	39	39	0.666199636868678	121570	0
Max	Cd86	-42	42	0.43303605975227	121600.5	1
Egr2	Smyd5	-38	38	0.796837363392294	121682.5	1
Hmgn1	Hspa4l	-42	42	0.430652164036099	122537.5	0
Gfi1	Xdh	42	42	0.43232163210913	122540.5	0
Myb	Arhgef3	-38	38	0.781173765329553	122856	0
Stat3	Stx7	38	38	0.816888397776233	122903.5	1
Irf5	Pyhin1	40	40	0.545186430416494	123199.5	1
Stat3	Pcbp4	40	40	0.5550978357316	123635.5	1
Rara	Cyr61	42	42	0.403646849505553	123661.5	0
Irf4	Cd70	40	40	0.552827359859487	123814	1
Satb1	Rnf19b	43	43	0.392561328386642	123916	0
Hopx	H2-q10	39	39	0.617937011388311	123976	0
Egr2	Sms	-39	39	0.62401788503797	124099.5	1
Mxi1	Map3k14	44	44	0.333073211499101	124492	0
Cebpb	Lta	-40	40	0.583883509633835	124921.5	0
Son	Tspan3	-41	41	0.47974360134222	125148.5	0
Tal2	Serpinc1	40	40	0.504600650879576	125253	0
Klf7	Nrip1	-43	43	0.359224660706262	125964	1
Ets2	Gsn	38	38	0.739701649059653	126577.5	0
Klf4	Idh1	41	41	0.458029497934387	127136	0
Egr2	Fosl2	41	41	0.472568489850424	127235	1
Mafg	Aldh3a2	38	38	0.686026009506365	127731	0
Stat2	Map3k5	41	41	0.506254726268192	127964.5	1
Bcl3	Ccl1	41	41	0.417932832843242	128056.5	1
Ahr	Epsti1	-40	40	0.505241213755466	128351	0
Nfatc1	Skil	-37	37	0.855560106554306	129407.5	0
Runx1	Nsmaf	41	41	0.399672096294539	129793.5	1
Klf3	Slc48a1	-40	40	0.515560507157257	130037.5	0
Stat2	Samsn1	43	43	0.355083305367366	130039	1
Maff	Nek6	42	42	0.346684018093195	130455.5	1
Myb	Itm2a	-38	38	0.671305200067961	130504	0
Mafg	Slc9a3r1	43	43	0.303580011376789	130511.5	1
Lrrfip1	Tnfrsf25	42	42	0.378423708132756	130692	0
Stat3	Ttc39c	40	40	0.519095347587228	130805.5	0
Ddit3	Tns1	45	45	0.260962582686914	130916	1
Egr2	Polr3gl	37	37	0.757470263805473	131325	0
Batf3	Armcx2	-39	39	0.583245503320719	131382.5	0
Ifih1	Tnfrsf13c	43	43	0.281513875069834	132140	0
H1f0	Pck2	39	39	0.548334355393282	132414.5	0
Dnmt3a	B4galt1	-38	38	0.685164937395331	132768	0
Bcl3	Nfkbie	40	40	0.476985894110606	132820.5	0
Exo1	Fyn	-38	38	0.633332031687305	132978	0
Ets2	Hmgn1	-39	39	0.54285410449079	133194	0
Prkrir	Klf10	-40	40	0.458391302590289	133452	0
Nfatc1	Psrc1	38	38	0.695396470279586	133757	1
Gata3	Tmc6	42	42	0.369236821218721	133790.5	1
Rxra	Sra1	44	44	0.243265555059348	134281.5	1
Rxra	Grina	39	39	0.524580306847497	134564.5	1
Exo1	Arhgap17	-40	40	0.474272822110927	134881.5	0
Trib3	Rnf181	42	42	0.368421574103421	134964	0
Kdm2b	Avpi1	-38	38	0.602048126192996	135476.5	0
Irf5	Ndufv3	-39	39	0.505087383851123	136025	0
Pou2f2	Smarca2	38	38	0.585073166725883	136580	1
Klf4	Sytl1	40	40	0.471967210272809	136698.5	0
Fli1	Pgs1	-40	40	0.486522668021958	136699	1
Nfyb	Rpn1	37	37	0.718189002443977	136730.5	1
Ifih1	Fap	39	39	0.578279419630037	137563	0
Klf4	Sla2	40	40	0.428716686075215	137797	0
H1f0	Tlcd2	37	37	0.670066065144056	137825.5	0
Dffb	Athl1	-41	41	0.339158157490153	137983	0
Aes	Sptlc1	-38	38	0.573764141738359	138009.5	0
Cebpb	Tsc22d1	41	41	0.395939692775543	138868	0
Stat3	Nfil3	40	40	0.440241931550437	138931.5	1
Irf4	Piga	40	40	0.422644342890259	139849.5	1
Myb	Cd9	-37	37	0.637763739126592	140067.5	0
Tcf12	Enpp1	-38	38	0.55693868997058	140737.5	0
Batf	Adam9	40	40	0.396009294147196	141021.5	1
Lef1	Sidt1	38	38	0.542678971140965	141224	1
Xrcc5	Tprkb	37	37	0.656854124816603	142538	0
Pou2f2	Hspa4l	43	43	0.260886190571	142551.5	1
Runx1	Tspan13	39	39	0.461748965377755	142863	1
Pou2f2	Sidt1	36	36	0.719289469334992	142928	1
Egr2	C630004h02rik	37	37	0.624412828705008	142998	0
Lef1	Sema4d	-43	43	0.235221547230944	143007.5	1
Nfkb1	Hsd17b7	40	40	0.401937169548794	143242.5	0
Prkrir	Eno3	39	39	0.464209891511866	143275.5	0
Atf6	Lad1	-36	36	0.669297277358553	143329	0
Mxi1	Rara	40	40	0.365437848362866	144187	1
Stat2	Gimap4	38	38	0.537976238174254	144308.5	1
Maff	Mafg	37	37	0.626686345149972	144449	1
Nupr1	Sars	37	37	0.5895182743161	144716	0
Nfkb1	Stra6	41	41	0.345958563735459	144724.5	1
Irf4	Zfp362	39	39	0.44035405772405	144948	1
Rpa2	Haus8	38	38	0.514287672410814	144987.5	0
Runx1	Ick	40	40	0.403579613186192	145162.5	1
Cebpb	Reps1	41	41	0.308653216757614	145173.5	0
Rxra	Ggta1	42	42	0.282126024921885	145234.5	1
Gata3	Hexim1	40	40	0.406673815889333	145379	1
Chd7	Satb1	36	36	0.679052352420202	146111	0
Impdh1	Tmem173	-37	37	0.612148726757826	146394	0
Tef	Cltb	-38	38	0.481219325935572	147007	0
Cebpb	Cbx4	40	40	0.385728385479132	147499	1
Crem	Rnf149	37	37	0.556234328776538	147593.5	0
Egr2	Aes	37	37	0.49002351399033	147809.5	1
Tbx21	Arhgef10	38	38	0.496447815063176	147820.5	1
Satb1	Mapkapk2	37	37	0.551998959240251	148194	0
Nfatc2	Runx1	37	37	0.557187818064341	148422.5	0
Klf4	Mfge8	39	39	0.411873094546245	148435	1
Ets2	Padi2	37	37	0.574364017252744	148593.5	1
Stat4	Evi2a	-39	39	0.383246538103692	148764	0
Stat4	Atf6	40	40	0.362883178714572	149653	0
Nfyb	Il12rb1	35	35	0.826263985103164	149669	0
Nfyb	Epc1	-35	35	0.713785264915232	150038.5	0
Rxra	Wisp1	39	39	0.422854749171833	150073.5	1
Satb1	Cutc	-36	36	0.613153641424575	150532	0
Tcf25	D19wsu162e	39	39	0.405493508355415	150589.5	0
Myb	Fasl	-38	38	0.418105854628906	150819.5	0
Egr2	Tacc2	-37	37	0.541643134969895	151119.5	1
Klf4	Unc119b	36	36	0.614016302581807	151327.5	1
Ifih1	Cd74	37	37	0.497857909219467	151953	0
Aes	A430005l14rik	-36	36	0.73281391066781	152543	0
Impdh1	Pomt2	39	39	0.397805461322481	152618.5	0
Irf4	Cdc25b	35	35	0.785470299617218	152948	0
Klf3	Rab7l1	40	40	0.349274098831204	153129.5	1
Myb	Nek6	36	36	0.671631908125545	153241	1
Trib3	Ddit3	35	35	0.692868955646988	153390.5	0
Ets1	Otud7b	41	41	0.268797383827908	153468	1
Irf4	Ccnd3	35	35	0.671619809105674	153531	1
Irf4	Clybl	37	37	0.471292388213178	153695.5	1
Rxra	Vax2	42	42	0.200342553160578	154285	1
Nfatc2	Rcl1	35	35	0.710178834194463	154543.5	0
Batf	Inhba	36	36	0.601029011148293	154820.5	1
Zfp36l1	4632428n05rik	39	39	0.385028321631364	155511	0
Satb1	Rrad	36	36	0.532315057176872	156175	0
Rara	Ctla2a	-35	35	0.62284487973173	156680	0
Egr2	Eif4e3	35	35	0.650148351135815	157335.5	0
Ets1	Max	40	40	0.319304074781581	157346	1
Mafg	Emp3	36	36	0.590310216724725	157585.5	0
Dnmt3a	Flt3l	-36	36	0.450676814912592	157592.5	0
Klf4	Itih5	36	36	0.572053396426165	158168.5	1
Rxra	Cd80	41	41	0.235012841996998	158791	1
Creb1	Hif1a	-36	36	0.521971426726228	158888	1
Lef1	Max	39	39	0.322397572043516	159256	1
H1f0	Klhdc5	-37	37	0.467655914947497	159428	0
Smarca2	Kctd12	34	34	0.795784894833424	159690.5	0
Fosl2	Foxo1	37	37	0.453405476541504	160005	1
Prkrir	Pla1a	36	36	0.523312607974522	160040.5	0
Prkrir	Serpine2	35	35	0.629650157439356	160127.5	0
Egr2	Rcl1	-34	34	0.750013318334907	160340	0
Prkrir	Tlcd2	39	39	0.324007738988363	160378.5	0
Klf3	Ms4a6c	36	36	0.508299367448373	160443	0
Fosl2	Spsb1	38	38	0.39553706795112	160488.5	1
Fbxo18	Ing2	37	37	0.468711931492077	160534	0
Gfi1	Ahr	-39	39	0.333127659942971	160764.5	0
Mxi1	Abhd4	-35	35	0.608829387626977	160787	1
Exo1	Nedd4	36	36	0.537231387892543	160855.5	0
Etv6	Ehd3	37	37	0.457941730483925	161080	1
Son	Gtse1	-39	39	0.325394039829111	161157	0
Stat3	Lpxn	37	37	0.431009923698322	161518	1
Ahr	Srpk2	-34	34	0.722978466017591	161759.5	0
Akna	Cmah	34	34	0.736991663381642	161789.5	0
Egr2	Sema4a	34	34	0.771602944641775	161923.5	1
Egr2	Nefh	-35	35	0.589566957858985	161931	0
Pbx2	Map4k4	-34	34	0.712620601778837	162021.5	0
Dnmt3a	Dnmt3b	34	34	0.721001508294842	163205	0
Irf4	Crip1	37	37	0.423646291403667	163248.5	0
Rxra	Gsn	38	38	0.343328056131945	163615	1
Pou2f2	Dnmt3b	-36	36	0.477252439224865	163660	1
Nfil3	Rorc	-36	36	0.488222031664468	163704	0
Bcl3	B3gnt2	40	40	0.269802675335408	163868	1
Creb1	Furin	-35	35	0.535827762128209	164061.5	0
Ahr	Naca	37	37	0.471734601476771	164090.5	0
Klf4	Stard10	35	35	0.488347455946682	164608.5	0
Rara	Ripk3	-35	35	0.538845215748843	164883	0
Ifih1	Isg20	36	36	0.523926001014406	164973.5	0
Ppp1r10	Papss1	-37	37	0.410241421977795	165257	0
Nfe2l2	Picalm	36	36	0.486819520979257	165376.5	0
Mxi1	Cyp51	-36	36	0.444937184580003	165488.5	0
Klf4	Prpsap2	-36	36	0.452946043551256	165656.5	1
Rxra	Cd9	38	38	0.378853847522129	165865	1
Egr2	Sh3bp1	34	34	0.6418519596107	165982	1
Akna	Tmc6	36	36	0.485902467234035	166556	0
Stat2	Tspan2	-37	37	0.414463524626465	166722	1
Ifih1	Ifi203	35	35	0.560515434603786	166769	0
Tbx21	Sertad1	34	34	0.621372972503811	167018.5	0
Rxra	Prnp	39	39	0.285346845685525	167244.5	1
Rara	Apobec1	37	37	0.400033148515355	167389	1
Nupr1	Pafah1b3	37	37	0.401240707937874	167611	0
Nfkb1	Plagl1	38	38	0.36025422813428	168006	1
Id2	Tiparp	37	37	0.394178314629393	168125.5	0
Gata3	Pbx2	39	39	0.295952496134425	168351.5	1
Batf	Il10	35	35	0.532579650666732	168358	1
Fosl2	Pmepa1	36	36	0.456313701308262	168534.5	1
Gfi1	Rilpl2	36	36	0.454563534298802	169015	1
Crebbp	Hexim1	36	36	0.458036961330395	169418.5	0
Irf4	Hk1	39	39	0.261562572016303	169868	1
Pcbp4	3110003a17rik	-35	35	0.456741444050356	170346	0
Creb1	Kctd14	-34	34	0.626554410124485	170539	0
Gfi1	Gimap7	34	34	0.613419935249614	170557.5	0
Runx1	Ccr7	38	38	0.330759499256908	170721.5	1
Nfkb1	Pstpip1	-34	34	0.588952983726722	171599	1
Son	Cd81	-34	34	0.542293804236399	171753	0
Stat2	Gripap1	37	37	0.368044023574962	172272.5	0
Irf5	Ucp2	-33	33	0.717660640778832	172558	0
Foxo1	Epsti1	36	36	0.425894321407583	173220	0
Nfkb1	Ccr8	37	37	0.338927879984322	173466	1
Klf4	Erap1	-33	33	0.691584428030774	173487	0
Stat3	Lamc1	33	33	0.713956317388818	173650.5	1
Stat4	Rcsd1	-37	37	0.354848610999842	173894.5	0
Egr2	Mecr	-33	33	0.573093317240947	174181	1
Bcl3	Cebpb	-38	38	0.273180820724131	174684	0
Exo1	Parp6	-34	34	0.547215914194116	174853	0
Rpa2	Fbxo11	-35	35	0.479289856295335	175011	0
Gata3	Als2cl	37	37	0.363454314641616	175012.5	1
Klf7	Zfp7	37	37	0.347467547573536	175078	1
Klf4	Sash3	35	35	0.48784809701986	175286.5	0
Stat2	Vps54	36	36	0.386153271451635	175314	1
Ahr	Sepp1	-37	37	0.329337809273121	175393.5	0
Ift57	Mbtd1	-32	32	0.842148734082717	175646	0
Stat2	Il15ra	35	35	0.460148072421743	175811.5	1
Stat4	Tspan5	37	37	0.330825564796797	175973.5	1
Gfi1	Nsg2	35	35	0.38683341858116	176039	1
Max	Fam102a	-36	36	0.406418781825766	176056.5	1
Nfyb	Psph	33	33	0.548936779666037	176064	1
Arid5a	Hopx	-34	34	0.453739898081975	176425	0
Maf	Clic1	-33	33	0.583827462349406	177529	0
Creb1	Socs1	-36	36	0.389661156469488	177638.5	1
Mafg	Slain1	35	35	0.450069298442725	178084.5	1
Nupr1	Akr1b8	36	36	0.371535884408857	179161	0
Irf4	Nrp1	34	34	0.524435055772268	179260	1
Irf5	Syt11	-32	32	0.744683913227349	179319.5	0
Sap30	Aldoa	34	34	0.461552174756544	179555	0
Satb1	Chd7	32	32	0.71741645027392	179675	0
Nfil3	Sepw1	36	36	0.38397275493261	179902.5	0
Aes	Acp5	35	35	0.377403993442369	180021.5	0
Tbx21	Stat3	36	36	0.329019988042955	180157.5	0
Nfyb	Chka	-34	34	0.524906223030877	180307	1
Rxra	Ndrg4	38	38	0.253490919749833	180706	1
Hif1a	Cd96	-37	37	0.294076234494247	180825	0
Aes	Thap4	-35	35	0.469260857973287	180852	0
Irf5	Glipr2	-33	33	0.539587861818248	181040	0
Maff	Tex2	-33	33	0.578760138038026	181556.5	0
Creb1	Ptpn1	-38	38	0.24695616224898	181561	0
Egr2	Ing2	34	34	0.453509771306953	181700.5	1
Tal2	Abcg2	34	34	0.463588889734682	181750.5	0
Ski	Abhd2	36	36	0.348953175544624	181758.5	0
Inhba	Gap43	33	33	0.56645876768442	181804	0
Mafg	Slco3a1	37	37	0.256551015587991	182098.5	1
Fancm	Moap1	34	34	0.463614285985263	182316	0
Cebpb	Cd96	34	34	0.483523596306414	182569	0
Rara	Tnfrsf13c	35	35	0.418625920551037	182610	0
Irf5	Ifi203	32	32	0.663677874620375	182617	1
Hopx	Rab33a	34	34	0.472128882423025	182700	0
Nfatc2	Pfkp	-35	35	0.420565446281415	182864.5	1
Nupr1	Glipr2	35	35	0.417181817110686	182925	0
Nucb2	Akr1b8	35	35	0.413577984151449	183257.5	0
Mxi1	Mettl8	-33	33	0.458950495093732	183724.5	0
Inhba	Timp1	34	34	0.440422192294367	184098	0
Sox4	Tmem71	33	33	0.45558012432509	184106	0
Mxi1	Prpsap2	-34	34	0.473758645726107	184294.5	1
Rxra	Cacna1s	37	37	0.256193369356803	184331	1
Creb1	Emp1	-32	32	0.639918740392169	184358.5	0
Rxra	Sh3gl3	36	36	0.353495062946365	184421.5	1
H1f0	Rtn4	33	33	0.598192439408904	184583.5	0
Bcl3	Mmd	36	36	0.31879910774675	184844.5	1
Irf5	Taf7	32	32	0.585445930408864	184901.5	0
Crem	Pmepa1	34	34	0.476666932547213	185174.5	1
Nfyb	Pyhin1	-31	31	0.843014979880357	185370.5	0
Nfe2l2	Map3k5	35	35	0.393370246556903	185407	1
Atf6	Id3	-34	34	0.386536773312543	185541	0
Tal2	Ppic	34	34	0.383893122348416	185708	0
Egr2	Jag2	35	35	0.382759221952792	185742	0
H1f0	Bnip3	31	31	0.809785080748292	185803.5	0
Nfatc2	Rhoc	-34	34	0.472644719698843	185881.5	0
Bcl3	Rilpl2	34	34	0.391505148002338	186021.5	1
Runx1	Ercc5	35	35	0.391739202326702	186152.5	1
Foxo1	Abcb1a	37	37	0.251093927899403	186194.5	1
Stat2	Bcl2l11	34	34	0.41286844273784	186305.5	1
Ifih1	Ass1	-34	34	0.383109504736959	186404.5	0
Mafg	Tm9sf4	-35	35	0.340951334117927	186717	1
Ing2	Clybl	34	34	0.465082341043578	186876.5	0
Creb1	Il1r1	-33	33	0.484681678466033	186968.5	0
Irf4	Mical1	32	32	0.568231196442019	187329	0
Rel	Ssbp4	33	33	0.512872262676917	187650	0
Zfp36l1	Ptprc	31	31	0.740652224032798	188040	0
Klf4	Dhrs1	32	32	0.47285646556414	188108.5	1
Ahr	Rbm43	-33	33	0.487027053453712	188151.5	0
Impdh1	Pla1a	-34	34	0.418059232249137	188177.5	0
Hif1a	Bnip3	32	32	0.598733734979518	188229.5	1
Dnmt3a	Crtam	32	32	0.565483554325191	188311	0
Klf7	Ube2v1	36	36	0.287875578931455	188359	1
Klf7	Ccdc21	36	36	0.330056698678885	188442.5	1
Rpa2	Ada	34	34	0.43970807116393	188512.5	0
Mxi1	Xylt2	35	35	0.370547934252608	188537	0
Max	Lrdd	34	34	0.307334889539162	188895.5	1
Egr2	Dctpp1	-31	31	0.731793709509928	189244.5	0
Nfkb1	Reep3	33	33	0.494713265940379	189412.5	1
Cebpb	Tox	35	35	0.366287149209822	189553	1
Rara	Snx11	34	34	0.366323100356804	189622.5	0
Irf5	Fbxo11	33	33	0.467901746462711	189708	1
Ahr	S100a13	-32	32	0.588376708148331	189941	0
Zfp36l1	Mapk6	34	34	0.322785900508899	190804	0
Hif1a	Rab33a	32	32	0.513435692338674	191122.5	0
Ahr	Myb	-35	35	0.300980050051174	191738	0
Sox4	Arhgef10	33	33	0.48550130371856	191750	0
Ahr	Stat4	-34	34	0.311327751702939	191755.5	0
Inhba	Cyp11a1	34	34	0.276499586408386	192037	0
Inhba	Rbpj	32	32	0.496680018009691	192270	0
Dnmt3a	Ptpn1	-33	33	0.486181536365287	192558	0
Arid3a	Mllt3	34	34	0.417107863752549	192625.5	1
Mxi1	Tom1	34	34	0.327126026631852	192848	1
Runx1	Pgrmc1	37	37	0.229707890135817	193061.5	1
Batf3	Prkrir	32	32	0.514692747226039	193252	0
Rorc	Cxcr5	35	35	0.271340559305594	193297	1
Batf3	Pts	-32	32	0.535903036448723	193454.5	0
Rxra	Lst1	37	37	0.224995495958213	193765.5	1
Creb1	Tnip2	-32	32	0.445719127890492	193823.5	0
Nfatc1	Mmachc	32	32	0.501253219924545	194245.5	1
Irf5	Tnf	33	33	0.44220046600224	194297	1
Stat2	Tapbp	35	35	0.323931178799995	194856	1
Prkrir	Ifitm2	33	33	0.404936761130397	195163.5	0
Batf3	Hlcs	-32	32	0.516147412495156	195272	0
Pknox1	Ankmy2	-35	35	0.293271273079025	195322.5	1
Nfil3	Syt11	32	32	0.530531706963837	195364.5	1
Ikzf4	Cd200r1	32	32	0.518974792620116	195572	0
Stat2	Ly6a	34	34	0.335360159294757	195578.5	1
Klf3	Nlgn2	-34	34	0.354172708197011	195829.5	0
Irf4	Dusp14	32	32	0.506048430918941	195913	1
Cebpb	Prickle1	33	33	0.384161536878412	195963	1
Nfyb	Vps37b	-31	31	0.60330854547309	196095	0
Ets1	Tprkb	34	34	0.388220389785394	196297	1
Smarca2	Sepp1	31	31	0.58332526096874	196322	0
Stat2	Slamf7	33	33	0.43696494642231	196873.5	1
Exo1	Runx1	-33	33	0.447322926264493	196887.5	0
Myb	Aqp3	31	31	0.540587098365893	196944	0
Cebpb	Ifi203	32	32	0.502048874587837	196970	1
Rpa2	Bc002230	35	35	0.313868762874303	197337.5	0
Egr2	Heatr1	-30	30	0.72885261435335	197404	0
Trim24	Bbc3	34	34	0.340858248693843	197576	0
Crebbp	Smek1	31	31	0.537336564262777	197819.5	0
Myb	Ptprj	33	33	0.399657444756215	198061	1
Klf3	Ptger4	34	34	0.310529988583664	198280	0
Nupr1	Icam2	-32	32	0.400764851994497	198355.5	0
Stat3	Pdpn	33	33	0.373260778944804	198679	1
Ift57	Glcci1	-33	33	0.36417173881605	198756.5	0
Nfkb1	Chd7	-32	32	0.492097567673788	199100	1
Hif1a	Mboat2	31	31	0.559988563194886	199279.5	0
Irf5	B3gnt2	34	34	0.344564270243727	199295	0
Dnmt3a	Lgals1	-31	31	0.59830520915119	199403.5	0
Arid5a	Lbp	34	34	0.311916759455971	199455.5	0
Nfatc1	Rell1	-34	34	0.312767731733168	199512.5	1
Klf4	P4ha2	32	32	0.41641819106209	199798	0
Dnmt3a	Cdk5r1	32	32	0.464144827788938	199814.5	0
Vax2	Fam129a	33	33	0.416103725043223	199928.5	1
Egr2	Klf7	30	30	0.653528683328558	200005.5	0
Nfkb1	Irf5	34	34	0.29612751694783	200231	1
Akna	Ifnar1	30	30	0.667704386783074	200598.5	0
Egr2	Fam189b	30	30	0.657091314915658	200865	1
Mxi1	Pbx2	35	35	0.263454446163606	200975	1
Prkrir	Ski	-31	31	0.54875824638965	201337	0
Stat4	Rexo4	35	35	0.298634110121641	201445.5	1
Dnmt3a	Slc9a3r1	-35	35	0.277249622964877	201518.5	0
Runx1	Ccdc21	-35	35	0.291829607323509	201545	1
Ets2	Sdcbp2	32	32	0.419682599592931	201620.5	1
Xrcc5	Pex19	33	33	0.358320155513605	201905.5	0
Pou2f2	Fam160b1	33	33	0.282636157526612	202274.5	0
Rpa2	Akr1c13	33	33	0.321284156091564	202295	0
Maf	Hemk1	-31	31	0.521473892257005	202559	0
Tal2	Rhbdf1	33	33	0.323986332648572	202588.5	0
Nfatc1	Pde6d	31	31	0.469796838132695	202785.5	1
Maf	Tubb6	-30	30	0.602879437576145	202984.5	0
Stat2	Fyn	32	32	0.449957288036644	203014	1
Egr2	Mical1	32	32	0.393647475040799	203197.5	1
Klf3	Fam49b	-32	32	0.419849508993938	203592.5	1
Stat4	4930420k17rik	-33	33	0.352157710844485	203826	0
Stat4	B4galt1	-32	32	0.434107472663379	204137.5	1
Exo1	Oxct1	29	29	0.80638776185016	204459	0
Zfp239	Ramp3	-33	33	0.348875134703115	204461	0
Akna	Sh3bp5	35	35	0.242806224620668	204807	0
Nfyb	Sertad1	-31	31	0.496815290240426	204818.5	1
Zfp239	Prkch	-31	31	0.440953489011305	204942.5	0
Zfp239	Il7r	-30	30	0.610110341233672	205106	0
Tal2	Gyk	32	32	0.381459433267419	205232	0
Rxra	Ttc39c	36	36	0.182452524384399	205358	1
Irf5	Ethe1	-30	30	0.621050399186474	205455.5	0
Dnmt3a	Slc29a3	31	31	0.46072854494948	205562.5	0
Maff	Cyth1	-30	30	0.618523413732301	205709.5	0
Tbx21	Dock9	31	31	0.48801228578718	206144.5	0
Stat3	Cyfip2	32	32	0.416147908087433	206286	1
Rara	Bmp2	36	36	0.186308737599097	206319.5	0
Gata3	Creb1	33	33	0.335640879346187	206550	1
Aes	Cd28	31	31	0.452154081098707	206555.5	0
Akna	Sesn1	30	30	0.54549736950819	206615	0
Stat2	Il1r1	-30	30	0.538958983464269	206668.5	0
Runx1	Dnajc21	-33	33	0.197422976739802	206777	0
Pknox1	Vps54	33	33	0.300661601442008	206848	0
Trib3	Nfil3	32	32	0.349769416919876	207436.5	0
Ift57	Anxa4	29	29	0.691543687681452	207521.5	0
Tcf12	Stx7	-30	30	0.582651311374201	207708.5	1
Egr2	Thoc3	-31	31	0.422997508199775	207739.5	0
Hmgn1	Smpd4	31	31	0.373974312557676	207980	0
Nfatc2	Prkrir	31	31	0.402244269108128	208034.5	0
Max	Xrcc5	32	32	0.387678205462289	208133.5	1
Nfkb1	Rhbdf1	33	33	0.282380722362167	208160.5	1
Hmgn1	Zfp239	31	31	0.444457697652854	208272	0
Stat4	Dnajc12	-31	31	0.411242756714557	208360.5	0
Gata3	Pknox1	34	34	0.197913445342189	208536.5	1
Rora	Padi2	31	31	0.363751144659826	208677.5	1
Zfp36l1	Nfatc1	30	30	0.547918657639381	208806	0
Rxra	Slc48a1	33	33	0.281414918933652	208845.5	1
H1f0	Eaf2	31	31	0.397140001846952	209272.5	0
Ikzf3	Tnnt2	-30	30	0.489409706709245	209523.5	0
Ahr	Dpp4	-30	30	0.505290814128456	209685.5	0
Nfatc1	Eea1	30	30	0.559173515350654	209704	1
Egr2	Gusb	-29	29	0.665134041116508	210141	0
Trib3	Tspyl4	30	30	0.493009382385898	210402	0
Batf3	Pmepa1	32	32	0.362369094442338	210444.5	1
Nfkb1	Acp5	-32	32	0.340101292119099	210461	0
Pknox1	Lrrfip1	34	34	0.236515989171801	210587	1
Crem	Batf	34	34	0.229186898909636	210616.5	0
Gata3	Klf3	31	31	0.455483765509869	210816	1
Ahr	Rcsd1	-32	32	0.365403264444125	211255	0
H1f0	Batf3	33	33	0.322439552385598	211269.5	0
Exo1	Sh3bp1	30	30	0.379435211768993	211508.5	0
Irf4	Cln6	31	31	0.326653998915393	211547	0
Arid3a	Cd28	31	31	0.399741452078705	211559.5	0
Mxi1	Maoa	-32	32	0.33962755634659	211590.5	1
Stat2	Fam129b	-30	30	0.497457254573439	211793.5	0
Klf7	Thap4	34	34	0.244746673554935	211861	1
Hmgn1	Tmem48	31	31	0.394265492981834	211873.5	0
Ahr	Rpl36al	31	31	0.400713683524652	211899.5	0
Rorc	Cd24a	34	34	0.208746581135098	212119	1
Irf4	Impa2	30	30	0.435536058060304	212265	1
Stat3	Arid3a	32	32	0.339472897123822	212281	0
Plagl1	Stard5	35	35	0.184762938859948	212627.5	1
Pcbp4	Cdk5r1	-30	30	0.482845041965591	212646.5	0
Chd7	Slc3a2	33	33	0.292028399056208	212652	0
Maf	Ier3	-29	29	0.612695233302506	212691	0
Egr2	Ikzf4	31	31	0.423150477616376	212781.5	1
Crem	Cd4	-29	29	0.583870926243886	212990.5	0
Creb1	Bcl3	-31	31	0.424654711475631	213021.5	0
Gfi1	Litaf	32	32	0.252257200596973	213125.5	0
Ppp1r10	Pdcd1	32	32	0.324855381133954	213265.5	0
Thap4	Ifitm2	31	31	0.411424712690097	213512	0
Stat3	C2cd2l	30	30	0.473135288133658	213895.5	1
Hif1a	Fam114a2	34	34	0.249751181076558	214113.5	1
Prkrir	Il10rb	31	31	0.415343298056217	214437	0
Nfkb1	Snx11	31	31	0.310192108415374	214881	0
Nfatc1	Tubb6	32	32	0.345578711474835	214900	1
Egr2	Inpp1	30	30	0.501744240741539	215013.5	1
Vax2	Abcd3	33	33	0.298748802997563	215136	0
Stat3	Cela1	29	29	0.498866352137662	215227.5	0
Max	Sh3bp5	-32	32	0.31110261327085	215476.5	1
Fosl2	Ankrd13c	31	31	0.418694758713614	215481.5	1
Mxi1	Dhcr7	-29	29	0.481094088912956	215855.5	0
Rxra	Espn	34	34	0.201622343137895	215970.5	1
Sox4	Slc25a45	28	28	0.695726495445257	216207	0
Dnmt3a	Vim	-32	32	0.327573155950291	216374.5	0
Rara	Calcr	33	33	0.278060887704696	216464.5	0
Zfp239	Adipor2	-33	33	0.27247060632715	216538	0
H1f0	Lgals1	28	28	0.722428692235846	217090.5	0
Ski	Dusp22	-29	29	0.502705628558346	217221	0
Stat3	Eid1	33	33	0.255827414662627	217230.5	1
Nfyb	Tpst1	29	29	0.442412092083938	217252.5	1
Akna	Ypel3	29	29	0.565713271419812	217465	0
Egr2	Gart	-29	29	0.454567475844523	217519	0
Klf4	Tax1bp3	31	31	0.332007148517455	217588	1
Prkrir	Il3	30	30	0.417436017714171	218112.5	0
Klf7	Nfkbie	-30	30	0.287038989536035	218514.5	1
Thap4	Spin4	30	30	0.345151661322462	218902.5	0
Pknox1	Pts	-33	33	0.259676163083833	218980	1
Mxi1	Asnsd1	-31	31	0.387334004686979	219170.5	0
Rora	Cysltr1	32	32	0.277636454689788	219334.5	1
Klf3	2810021b07rik	-33	33	0.195585253721927	219400	0
Trib3	Cebpb	32	32	0.257662215589699	219708.5	0
Tbx21	Trib2	30	30	0.345062661116305	219747	1
Akna	Mina	-29	29	0.406823914978176	219969.5	0
Irf4	Adck1	-29	29	0.49369403645452	220623	1
Egr2	Utp20	-28	28	0.443720196867254	220911.5	0
Vax2	Fndc3a	-29	29	0.408377443595167	221187	0
Tef	Sh3gl3	32	32	0.295416479015747	221217	1
Klf3	0610012g03rik	-29	29	0.409255652738684	221295.5	0
Nfyb	Sqstm1	-28	28	0.592647785060748	221460	0
Ifih1	Gata3	32	32	0.270456719036172	221518.5	0
Hif1a	Vegfa	32	32	0.291301369165948	222260.5	1
Klf10	Sphk1	32	32	0.2670534518268	222533	0
Crebbp	Plekha1	31	31	0.368372620236034	222642	0
Cebpb	Chchd7	31	31	0.275323226967035	222699	1
Klf3	Bik	-32	32	0.254686752367718	222713.5	0
Bcl3	Pfkp	-30	30	0.311097828004936	222777.5	0
Nfkb1	Tnfsf11	29	29	0.467429496407676	222816	1
Tbx21	Cd2	28	28	0.462153271671417	223058	0
Rxra	Adam8	34	34	0.154435855034854	223179.5	1
Bcl3	Ndrg2	-29	29	0.477683514610306	223268	0
Nfkb1	Abcb9	-30	30	0.394931542946976	223366	1
Crebbp	Taf7	29	29	0.4587917405848	223485	0
Lef1	Ltb4r1	-30	30	0.335788432114689	223596.5	0
Egr2	Nln	-29	29	0.414946182341514	223605.5	0
Egr2	Thra	29	29	0.323777940940648	223666	1
Maff	Gnptab	31	31	0.314983885497938	223846.5	0
Hif1a	E330009j07rik	29	29	0.424315662781594	223976	0
Egr2	Pla2g12a	-28	28	0.587432495662588	224043	1
Stat3	Gja1	27	27	0.764919793912028	224143	1
Irf5	Isg20	31	31	0.257559869626414	224291.5	1
Foxp1	Rbm15	30	30	0.260503177409862	224308.5	1
Foxp1	Ets2	28	28	0.356626344723256	224371.5	1
Maff	Appl2	-28	28	0.561285447458917	224459	0
Rara	Igfbp4	-29	29	0.490833928466826	224483.5	0
Klf4	Espn	30	30	0.331553175656919	224526	1
Mafg	Arrb2	28	28	0.564843043716385	224539.5	0
Max	0610007p14rik	28	28	0.499017978585341	224625.5	0
Gfi1	Tspan13	29	29	0.428202887414942	224635	1
Aes	Eea1	-28	28	0.544508685354598	224841.5	0
Runx1	Tal2	31	31	0.263308753110067	224934.5	1
Creb1	Tec	-29	29	0.394055013813617	225107	0
Hif1a	Selenbp1	28	28	0.443981528838392	225109	0
Ets2	Rhoc	30	30	0.308103796290606	225317	1
Ifih1	Lgals7	32	32	0.228333655864338	225433	0
Egr2	Abcg1	28	28	0.420814612982284	226421	1
Mafg	Aig1	-30	30	0.305968320084904	226481	1
Dnmt3a	Dnajc27	29	29	0.304002178516871	226576	0
Nfkb1	Fli1	-30	30	0.313533147903499	226595	1
Mxi1	Dlg3	-28	28	0.405233659173397	226682	0
Akna	Stk4	29	29	0.446109352449006	226719.5	0
Rxra	Ifitm3	32	32	0.198134449855503	227183	1
Batf3	Vrk2	-29	29	0.369669459414207	227275	0
Bcl3	Mt2	-30	30	0.345275010033358	228522	0
Stat3	Pkp3	31	31	0.303167275046417	228558.5	1
Tef	Tspan2	-32	32	0.240854054754067	228626	1
Ski	Ero1l	-27	27	0.6852333537609	228775	0
Klf7	Fam69b	29	29	0.35745921554189	228835.5	0
Tbx21	Flot1	29	29	0.407982324082282	229043.5	1
Gata3	Ski	30	30	0.320284737716316	229111.5	1
Klf4	Slc30a1	-31	31	0.221088642927475	229296.5	0
Arid3a	Erap1	-30	30	0.315242291935324	229996	1
Chd7	Lpcat1	-29	29	0.309651595439122	230386.5	0
Mxi1	Impa2	-28	28	0.466924836988307	230427	1
Akna	Ramp3	30	30	0.344470710590737	230476	0
Rxra	Cish	32	32	0.193934383097329	230719.5	1
Tal2	Eno3	31	31	0.288159836162516	230753.5	0
Batf3	C2cd3	-29	29	0.406409960966353	230848.5	0
Rora	Il1rn	30	30	0.298066984733906	230857.5	1
Egr2	Chic2	29	29	0.33136489824312	230960	1
Mxi1	Ormdl1	-28	28	0.40160538416191	231281	0
Tcf12	Tgm1	-31	31	0.238299520693135	231312	1
Ifih1	Tnfsf11	30	30	0.284870986471778	231506	0
Stat3	Sirt2	29	29	0.344047071666114	231524.5	1
Dnmt3a	Ccl22	28	28	0.360430798381935	231541	0
Xrcc5	St7	29	29	0.270314478994253	231707.5	0
Nfe2l2	Plac8	28	28	0.201958205220405	231779	0
Irf4	Parp9	30	30	0.319350834102251	231983.5	1
Prkrir	Perp	29	29	0.30514350031697	232012.5	0
Stat3	Marcks	29	29	0.403219307369744	232017	1
H1f0	Neu3	27	27	0.536271844666618	232036	0
Exo1	Ccnd3	27	27	0.468112004662079	232209	0
Stat4	Tbx21	30	30	0.261846535243806	232258	0
Nfatc2	Nqo2	-29	29	0.389719734440832	232478.5	0
Pou2f2	Rgs1	-29	29	0.316672367666318	232700.5	0
Hif1a	Ptprf	30	30	0.301017645322693	232741	1
Klf4	Rab4b	30	30	0.290524329000638	232976	0
Sox4	Crybg3	-30	30	0.319257047799183	233374.5	1
Stat3	2310033p09rik	-28	28	0.365381441494205	233382.5	0
Stat3	Upp1	29	29	0.29303671560413	233548.5	1
Nfyb	Tmtc4	28	28	0.337382510174616	233552.5	1
Nupr1	Tmem183a	-30	30	0.281790480942835	233643.5	0
Nfil3	Slc19a2	-30	30	0.261745228286225	233687	0
Irf4	S100a13	27	27	0.444140297601179	233857.5	1
Batf	Mapkapk2	30	30	0.320627930400851	233932.5	1
Nfatc1	Gne	26	26	0.62567311778622	234080	0
Creb1	Id2	-27	27	0.412186171852122	234124	0
Id2	Lpxn	29	29	0.379666931709482	234153	0
Hif1a	Hook2	30	30	0.273578157466859	234279	0
Tcf12	Ptpre	-26	26	0.735866324110741	234284	0
Aes	Itpk1	27	27	0.449700109005193	234308.5	0
Tbx21	Bcl3	29	29	0.346444099586168	234339.5	0
Rxra	Ccl5	30	30	0.30425021289831	234503.5	0
Myb	H47	-30	30	0.309754319224478	234806	0
Gfi1	R3hdm1	31	31	0.208806134199116	234846.5	1
Tef	St3gal1	32	32	0.169080046116768	234894	1
Creb1	Lrmp	28	28	0.348042325096615	235336	0
Nfyb	Tyw1	26	26	0.535150764392545	235510	0
Rorc	Il2ra	31	31	0.233051136436275	235735.5	1
Zfp239	Commd9	28	28	0.35382118560529	235752.5	0
Ets1	Fam165b	30	30	0.247412875978512	235807	1
Pbx2	Acsl5	28	28	0.356273040555485	235857	0
Cebpb	Slc35d1	29	29	0.299661357420135	236087	1
Batf	Gadd45g	32	32	0.190355735482475	236175.5	1
Ing2	Sertad3	30	30	0.173855868505981	236240	0
Zfp239	Cyp2s1	-28	28	0.213325147374962	236336	0
Egr2	Grina	26	26	0.679620812231329	236435.5	0
Fosl2	Cyth1	30	30	0.274624029149426	236562	1
Dnmt3a	Aes	-27	27	0.467088964501534	236609.5	0
Bcl3	Nfil3	-29	29	0.331307257174215	236629	0
Hif1a	Aig1	29	29	0.304134553357766	236861	1
Rara	Scin	27	27	0.516899457253924	237037.5	0
Stat3	Pgs1	27	27	0.521326642989914	237043	1
Egr2	Pak1	26	26	0.623604075236847	237054.5	1
Prkrir	Wipf1	28	28	0.424491077314273	237113	0
Pbx2	Bcl11b	-28	28	0.34149291117675	237331.5	0
Zfp239	Clk3	-29	29	0.328268803375483	237583	0
Sphk1	Ccrn4l	30	30	0.270635619341613	237631.5	0
Ifih1	Glipr1	29	29	0.303904523590468	237762	0
Nfil3	Pdcd1	-27	27	0.43949474491522	237767	0
Myb	Klf3	-27	27	0.450398628684003	237785	0
Mxi1	Ccbl2	-30	30	0.305112353742986	237876.5	0
Klf3	Cltb	27	27	0.391606499211697	237922	0
Klf7	Sap30	28	28	0.421505593851423	238281	1
Creb1	Chmp4b	-27	27	0.382074561134539	238512	0
Ets1	Pdcd1lg2	30	30	0.207939265575382	238626	1
Son	Dusp14	-27	27	0.455414382087639	238945.5	0
H1f0	Socs2	28	28	0.413204132886705	239122	0
Dnmt3a	Chst15	28	28	0.277340028269154	239258	0
Xrcc5	Dci	29	29	0.31411140834962	239346.5	0
Son	Calhm2	-28	28	0.392473581000239	239541.5	0
Klf4	Mxi1	26	26	0.399030950306337	239654	0
Tcf25	Igf2r	30	30	0.235728924863346	239712	0
Nfatc2	Il12rb2	-27	27	0.43075552060676	239795.5	0
Hmgn1	Gmfg	-27	27	0.423769995157409	240414.5	0
Aes	Rcan3	27	27	0.443639284240293	240596	0
Foxp1	Phlpp1	27	27	0.494402905388192	240607	1
Pou2f2	Egr3	31	31	0.200899568795551	240655.5	1
Arid3a	Srpk2	28	28	0.39907431102853	240863.5	1
Cebpb	Spnb2	28	28	0.277925321644793	240895.5	0
Irf5	Pstpip1	-26	26	0.345705981831331	240975.5	0
Klf4	Sf3b3	-27	27	0.42761215350607	241293	1
Fli1	Golm1	30	30	0.18261729907364	241319	1
Hif1a	Tgm1	28	28	0.288359219471873	241396	0
Pbx2	Tmem184b	-27	27	0.329404045887969	241398	0
Irf4	Rad52	27	27	0.347386615479132	241822	1
Klf4	Mboat2	29	29	0.325258470300976	241833	1
Zfp36l1	Psph	-26	26	0.487232395991226	241880.5	0
Fosl2	Aim2	31	31	0.168649999336377	241969.5	1
Runx1	Sema7a	-29	29	0.251631965160191	242262	1
Klf3	Acsbg1	-27	27	0.350276081020225	242274.5	0
Cebpb	Asap1	28	28	0.398991295432552	242289	1
Inhba	Il17a	27	27	0.350233565225629	242291.5	0
Ski	Acin1	28	28	0.314898641619766	242385.5	0
Foxp1	Ptpre	25	25	0.393797457606177	242778.5	1
Trib3	Tgm2	27	27	0.408925544520655	242834	0
Dnmt3a	Psme1	27	27	0.311564951070033	243172	0
Ifih1	Stab1	-28	28	0.378446303210305	243301.5	0
Bcl3	Abhd14b	-29	29	0.225029779832847	243503	0
Hmgn1	Moap1	29	29	0.292254199634594	243635.5	0
Chd7	Plac8	28	28	0.230244098509541	243735	0
Arid5a	Tmem176b	28	28	0.215789276930722	243819.5	0
Irf4	Dyx1c1	28	28	0.288359517555032	243850	1
Eomes	Ptprcap	29	29	0.21446872568899	243881	0
Fbxo18	Ap3b1	28	28	0.212555087381009	243949.5	0
Batf	Nckap1	28	28	0.300193892314451	244092.5	1
Atf6	Tex2	28	28	0.37741039538413	244344.5	1
Inhba	Fes	27	27	0.300861930922581	244367	0
Ets2	Itga7	29	29	0.216209333171738	244413	1
Irf5	1500010j02rik	-26	26	0.252547656321429	244521.5	0
Tcf25	Sh2b1	28	28	0.310217006518025	244594.5	0
Atf6	St3gal1	-28	28	0.329344881647368	244709.5	0
Gata3	Stk4	29	29	0.283244367640373	244823.5	1
Dnmt3a	Atmin	28	28	0.191590923561183	244979.5	0
Ahr	Cln5	30	30	0.141152600583661	245108.5	1
Bcl3	Dusp6	29	29	0.223503650355085	245112	0
Batf3	Il17a	26	26	0.256093175747996	245230.5	1
Rorc	Ly9	-28	28	0.314191708189	245264	0
Rara	Pdzk1ip1	27	27	0.283161860314618	245682	0
Klf7	Espn	27	27	0.406504419116891	245695	1
Ifih1	Ahr	-29	29	0.269509249645403	245768.5	0
Nfyb	Gltpd1	25	25	0.255591660449677	245956.5	0
Fosl2	Ccl4	-26	26	0.44622844594844	246004.5	0
Zfp36l1	Cs	-25	25	0.317976120342255	246116	0
Klf3	Ppp1cc	27	27	0.305000196561679	246173	0
Tal2	Cyr61	29	29	0.197938002654926	246223	0
Stat4	Abcb1a	-30	30	0.193894796023683	246334	0
Maff	Rgs16	25	25	0.245218768299569	246395.5	0
Irf4	Serpine1	27	27	0.398934675469325	246412	1
Eomes	Parp9	-27	27	0.315148910505859	246632.5	0
Xrcc5	Hmgn1	28	28	0.36284554482727	246733.5	0
Batf	Zfp238	29	29	0.222839743656776	246944.5	1
Stat3	Lgals3	26	26	0.282293387298313	247044	0
Irf4	Endod1	30	30	0.180929459714572	247152	1
Ifih1	Tnfsf9	28	28	0.2502347759333	247199	0
Rel	Lif	29	29	0.187297616777352	247223.5	1
Prkrir	Vrk2	27	27	0.279204744890844	247276	0
Klf7	Ehbp1l1	28	28	0.19085137386236	247308.5	1
Ncoa1	Lpxn	27	27	0.385322438241137	247808.5	0
Foxo1	Plxnd1	29	29	0.169908311584982	248092	1
Nfe2l2	Frmd4b	29	29	0.251135965257301	248454.5	1
Nfatc2	Reep3	28	28	0.297768938589028	248462.5	1
Irf4	Heatr1	-25	25	0.30488804651337	248483.5	0
Fli1	Dyx1c1	28	28	0.302235386736297	248523	1
Myb	Il9	25	25	0.18053220342137	248682	0
Pbx2	Alcam	27	27	0.294141079767411	248719	1
Max	Iqgap2	-27	27	0.290876312096607	248790.5	1
Max	Ifit1	-28	28	0.31013458453278	248902.5	0
Cebpb	Tnfaip8	28	28	0.283318699100138	248994	1
Rara	Galm	28	28	0.160448376018082	249285	1
Egr2	Trim13	26	26	0.302825163643678	249321	0
Arid5a	Il9	25	25	0.289210568906263	249353	0
Cebpb	Sh3kbp1	27	27	0.316839101511534	249421	1
Rara	Ccl1	28	28	0.266325294462096	249510	1
Stat3	Crybg3	27	27	0.259942306336669	249678	1
Exo1	Fancm	25	25	0.275118523226376	249727	0
Max	Actn1	-27	27	0.329784740555871	249735	1
Dnmt3a	Plxnd1	27	27	0.228946031955706	250051.5	0
Tbx21	Tiparp	28	28	0.304450828093958	250419.5	1
Cebpb	Rgs16	-26	26	0.348081425474792	250464	0
Nfkb1	Sash3	-27	27	0.311471021811064	250483	1
Myb	Cog6	26	26	0.241859923688086	250823.5	0
Klf3	Pycr1	-27	27	0.350005299149603	251036.5	0
Sap30	Wdr82	-26	26	0.202203010247121	251038.5	0
Ets1	Rexo4	29	29	0.167348317385636	251098	1
Pou2f2	Pcbp4	-26	26	0.441371608596543	251248.5	1
Fli1	Mmd	29	29	0.201256485510366	251263.5	1
Cebpb	Nsg2	27	27	0.29183582355104	251456.5	1
Nucb2	Nqo2	28	28	0.220329688101731	251577	0
Klf4	Uros	-27	27	0.197231975266536	251664	0
Nfyb	Ccdc50	24	24	0	251835	0
Runx1	Wipf1	27	27	0.354629246084399	251852.5	1
Zfp36l1	Qprt	26	26	0.18086825156724	252062.5	0
Sap30	Pgam1	26	26	0.240808326917405	252396	0
Pcbp4	Adam9	29	29	0.215894029525449	252410	0
Ift57	Tspan6	25	25	0.275333672993444	252443.5	0
Maf	Skap2	-26	26	0.360824593337754	252557.5	0
Klf10	Acsbg1	26	26	0.212826122276042	252809.5	0
H1f0	Stra6	26	26	0.258074734893449	252893.5	0
Myb	Ppp1cc	26	26	0.208206485744619	253381	0
Nfatc1	Ccdc50	24	24	0	253396.5	1
Irf5	Utf1	27	27	0.246165423702602	253450.5	0
Stat3	Flna	28	28	0.212131626120891	254192	1
Max	2310008h04rik	25	25	0.133878156443668	254361	0
Fancm	Slc3a2	-27	27	0.269996378849803	254806	0
Bcl3	Eid1	-29	29	0.171980921928161	254818.5	0
Nfyb	Syce2	25	25	0.171253825342719	254884.5	1
Mxi1	Litaf	-26	26	0.3913496461044	254911	0
Rpa2	Fancm	25	25	0.24494720338671	254943.5	0
Trib3	Reep3	-26	26	0.248141121629046	254997	0
H2afx	Mvp	-26	26	0.252605297618688	255342	0
Mxi1	Rnf149	26	26	0.381363834305051	255384	0
Irf4	Sc4mol	25	25	0.218156876018369	255405.5	1
Irf4	Cd5l	26	26	0.206629152368986	255751.5	1
Gfi1	Serpinb6b	26	26	0.352551962611483	255991	1
Nfil3	Cyfip2	28	28	0.275799569950839	256069.5	0
Foxp1	Nfkbia	26	26	0.218497919126223	256509	1
Bcl3	3110057o12rik	-27	27	0.292465737520263	256553.5	0
Zfp36l1	Crebbp	24	24	0	256634	0
Aes	Flt3l	26	26	0.213792756809551	256639.5	0
Nfatc2	Clybl	-26	26	0.32815230685594	256729.5	0
Nfyb	Acsl5	24	24	0	256974	0
Gata3	Hemk1	-27	27	0.320366296547538	257219.5	1
Sox4	Pacsin1	26	26	0.270483233427544	257373.5	1
Irf5	Ddit4	-26	26	0.27009985447323	257532	0
Rxra	Fam114a2	28	28	0.226589504797792	257642.5	1
Hopx	Mboat2	28	28	0.223583874397735	257976	0
Stat4	Tmem120b	-26	26	0.320104492715606	258275.5	0
Dnmt3a	Spry1	25	25	0.185646859349172	258347.5	0
Nfatc1	Pacs1	-24	24	0	258493	0
Satb1	Mboat7	-26	26	0.264841404338558	259080	0
Hmgn1	H2-ab1	-26	26	0.167886816580707	259125.5	0
Sap30	Sars	25	25	0.16757023233931	259329.5	0
Aes	Klhdc5	-25	25	0.199290765503363	259330	0
Crem	Cltb	27	27	0.218794997174769	259829.5	1
Mxi1	Fap	-25	25	0.150916180165383	259912.5	0
Hmgn1	Pim1	-25	25	0.226814373938968	260107	0
Rbpj	Rora	26	26	0.276004244862734	260595	1
Mxi1	Tsga14	25	25	0.120009069876144	260748	1
Max	Ifit3	-25	25	0.168152464065026	260816	0
Xrcc5	Flot2	-24	24	0	261011.5	0
Ahr	Adarb1	26	26	0.286506091324826	261263.5	0
Crem	Cxcr5	26	26	0.227450116160353	261356.5	0
Irf4	Inpp5b	28	28	0.25414735287053	261451.5	1
Ahr	Evi2a	-26	26	0.287508095292041	261476	0
Crebbp	Cs	-23	23	0	261648	0
Nfe2l2	Prkca	-27	27	0.297307900785963	261673.5	1
Egr2	Mina	-25	25	0.128124852332848	261674	1
Mafg	Rgs14	27	27	0.17687465519751	261754.5	0
Irf5	Slc25a30	-25	25	0.12221500155465	261989.5	0
Foxp1	Trip10	-24	24	0	262048	0
Foxo1	Lrrc59	-25	25	0.129249143245903	262080	0
Zfp239	Wee1	24	24	0	262277.5	0
Pou2f2	Sytl2	24	24	0	262390	0
Irf4	Slc25a38	-26	26	0.304007395529841	262417	0
Rora	S100a6	26	26	0.208933168217949	262447.5	1
Impdh1	Cd80	-28	28	0.15950764348306	262682	0
Maf	Gja1	-23	23	0	263055.5	0
Fosl2	Apbb1ip	27	27	0.172289984007772	263184	1
Rxra	Ubtd1	28	28	0.161440700281145	263299.5	1
Chd7	Klf7	26	26	0.325099876275185	263396	0
Ikzf4	Tacc2	-25	25	0.173522529107677	263440	0
Mafg	Alcam	-27	27	0.194845318824349	263616	1
Nfe2l2	Rdh10	-26	26	0.143947221424963	263776.5	0
Ski	Bmyc	-25	25	0.0967816938271185	263791.5	0
Nfkb1	Lta	27	27	0.169403929965374	263869	1
Irf4	Anxa4	24	24	0	263896.5	0
Klf4	Arfgap3	26	26	0.275770088166797	263904.5	0
Ahr	Mapkbp1	25	25	0.107207667286843	263905.5	0
Ets2	Als2cl	27	27	0.210835649403131	263951.5	1
Stat3	Ctla2a	24	24	0	264178.5	1
Egr2	Cxcr4	25	25	0.160080906292809	264195.5	1
Rara	Pter	24	24	0	264198	1
Fosl2	Zfp426	-26	26	0.245465740344991	264209.5	1
Stat4	Zfp362	-25	25	0.11208883658563	264218	0
Irf4	Scin	26	26	0.230864653612381	264265.5	1
Nfyb	Scml4	-24	24	0	264304.5	0
Rora	Cyp11a1	26	26	0.214125617647659	264383	0
Klf4	Gm10345	27	27	0.20663149152374	264431.5	1
Kdm2b	Slfn2	26	26	0.227099253212421	264458	0
Txk	Ece1	-26	26	0.207582690230944	264821.5	0
Irf5	Agpat3	-24	24	0	264931	1
Stat3	Timd2	24	24	0	265070.5	1
Arid3a	Ets1	26	26	0.185220329021569	265081	1
Rpa2	Gyk	25	25	0.114292626648813	265164.5	0
Crebbp	Bc016423	24	24	0	265182.5	0
Zfp36l1	Got1	-26	26	0.219605445194695	265325.5	0
Nfatc2	Cstf2t	27	27	0.233616622798334	265504.5	0
Stat3	Ralb	25	25	0.19235982175196	265584.5	0
Rxra	Mapkbp1	27	27	0.127536171224921	265639	1
Lef1	Chst12	-26	26	0.285952846887107	265833.5	1
Pbx2	Dci	26	26	0.316209859683301	265953	0
Prkrir	Lsp1	24	24	0	266088.5	0
H1f0	Impdh1	-24	24	0	266094.5	0
Nfatc1	2610019f03rik	-23	23	0	266380	0
H1f0	Ankrd57	25	25	0.105242045217978	266401.5	0
Max	Map3k1	-24	24	0	266423	1
Tcf12	Pppde1	-28	28	0.156968923154794	266543.5	1
Zbed4	Dffb	26	26	0.185123379819431	266658	0
Sphk1	Mapk7	27	27	0.175033793506783	266664.5	0
Fli1	Pml	-27	27	0.221443711006137	266739	1
H1f0	Casp3	24	24	0	266831.5	0
Maf	Rnh1	-24	24	0	266843	1
Gfi1	Cpd	-24	24	0	266918.5	0
Pbx2	Ccl3	23	23	0	266985	0
Sox4	Lrrc59	-23	23	0	267101	0
Irf4	Capn2	23	23	0	267182	1
Egr2	Myst4	24	24	0	267212	0
Sox4	Sh3kbp1	23	23	0	267253	1
Inhba	Rorc	26	26	0.249151515600503	267383	0
Stat2	Gfi1	27	27	0.149919408790037	267598	1
Sox4	Sytl2	25	25	0.092660661446369	267612	1
Rara	Ap3b1	26	26	0.219589645317676	267645	1
Myb	Nfkbie	-24	24	0	267849	0
Pcbp4	Arhgdig	25	25	0.144042692067405	267901.5	0
Fosl2	Alcam	-24	24	0	267902	1
Gfi1	Stat4	26	26	0.219890183462876	268030.5	1
Creb1	Aim1	-24	24	0	268318.5	1
Ercc5	Cd81	25	25	0.166289569192213	268378.5	0
Ahr	Afp	25	25	0.11420704612344	268470.5	0
Trib3	Slc2a1	25	25	0.169977631899017	268659	0
Zfp36l1	Vdac1	-24	24	0	269102	0
Mxi1	Pter	-25	25	0.155297057729772	269115.5	0
Chd7	Sepw1	27	27	0.195353729871557	269217	0
Egr2	Ubiad1	-23	23	0	269230	1
Stat2	Litaf	25	25	0.111259784569992	269281.5	1
Sox4	Gmfg	24	24	0	269305.5	0
Nfyb	Tsga14	24	24	0	269444.5	1
Nfatc2	Snx10	-24	24	0	269675	0
Pbx2	Lrrfip1	-24	24	0	269711.5	0
Irf5	Ms4a6c	25	25	0.11373080166299	269774.5	1
Pou2f2	Ppp3ca	25	25	0.161189850421908	269862	1
Rbpj	Ephx1	24	24	0	269899.5	0
Eomes	Satb1	-26	26	0.288431966261011	269911	1
Zfp36l1	Kcna3	24	24	0	270172	0
Klf7	Eaf2	27	27	0.164501057052791	270329.5	1
Stat4	Itpr1	-26	26	0.18525821704603	270336	1
Tcf12	Appl2	-25	25	0.136968806943463	270351.5	0
Tcf12	Mapk7	26	26	0.157570869288765	270440	1
Rbpj	Vgll4	25	25	0.112902047187275	270526	0
Rxra	Adora2a	26	26	0.15341310303891	270641	1
Batf	Foxp1	-24	24	0	270899	1
Arid3a	Slc19a2	-26	26	0.179737297252629	270917.5	0
Cebpb	Dpp4	24	24	0	271068.5	1
Klf4	Slc25a38	-23	23	0	271214.5	1
Tbx21	Fas	26	26	0.249275038278073	271295.5	0
Arid3a	Ap4m1	26	26	0.182382574721391	271552	1
Batf	Hif1a	25	25	0.115378533058241	271772	1
Tbx21	Ncoa1	24	24	0	271967	0
Stat4	Rap1gds1	25	25	0.0857947883909601	272267	1
Txk	Sesn3	23	23	0	272423.5	0
Sox4	Cpd	-24	24	0	272444.5	0
Ets1	Rora	-25	25	0.112141246685659	272447	1
Pou2f2	Mycbp2	22	22	0	272532	1
Nfkb1	Rgs14	-25	25	0.077677615200899	272624	1
Max	Il15ra	24	24	0	272941	1
Plagl1	Cxcr5	26	26	0.185778730286842	273033.5	1
Batf	Il21	24	24	0	273065.5	1
Rara	Ebag9	24	24	0	273134	0
Prkrir	Irf5	25	25	0.107995434254144	273372.5	0
Irf5	Chst15	24	24	0	273396	0
Irf4	Polr3gl	24	24	0	273619	1
Ahr	Slc1a4	24	24	0	273764	1
Prkrir	Ccng1	25	25	0.0825338744569739	273896	0
Rara	Serpine2	25	25	0.113350013814739	274074	1
Bcl3	P4ha2	-25	25	0.115633325793869	274149.5	0
Dnmt3a	Basp1	-23	23	0	274186.5	0
Klf10	Adam19	24	24	0	274195.5	0
Dnmt3a	Slc39a1	-26	26	0.171333752617461	274308	0
Stat2	Ifnar1	25	25	0.151592836026938	274491.5	1
Foxp1	Zfp239	-23	23	0	274614.5	1
Foxp1	Parp8	23	23	0	274689.5	1
Ahr	Uba1	25	25	0.0871689110155096	274703.5	1
Ing2	Mxi1	24	24	0	274712	0
Ikzf3	Fth1	25	25	0.116427905513718	274842	0
Atf6	Riok3	24	24	0	275001.5	0
Rel	Gypc	-27	27	0.145811366173056	275057.5	1
Maf	Tgm2	-22	22	0	275096.5	0
Myb	Parp8	-23	23	0	275334.5	0
Rorc	Uba1	25	25	0.145104621881176	275389	0
Nfatc1	Syf2	-23	23	0	275475	0
Stat2	Serpinb6b	23	23	0	275574	1
Myb	Nsf	24	24	0	275986	0
Prkrir	Rbm43	25	25	0.092800045324848	276317	0
Fosl2	Serpinb9	-23	23	0	276443	1
Kdm2b	Max	26	26	0.176196834805611	276654	0
Gata3	Sema7a	25	25	0.0681344045628501	276703	1
Ski	Lactb	-25	25	0.0697940879002149	276709	0
Hif1a	Krtcap2	24	24	0	276751.5	0
Sox4	Akna	23	23	0	276817	1
Fli1	Arrb2	26	26	0.157453581264732	276839	1
Zfp36l1	Dhcr7	-22	22	0	276891.5	0
Mxi1	Mapk7	25	25	0.0951930707933277	276921	1
Stat3	2310004i24rik	23	23	0	277052.5	0
Fbxo18	Ppcdc	24	24	0	277127.5	0
Pou2f2	Arhgdig	-24	24	0	277274	0
Akna	Myb	25	25	0.0951933045644381	277342	0
Trib3	Pycr1	23	23	0	277403	0
Nfkb1	Tmem19	25	25	0.0865738028741455	277496.5	1
Prkrir	Cd44	25	25	0.0980342550484006	277542.5	0
Irf4	Slfn2	-25	25	0.0769498986419721	277572	1
Kdm2b	Xpnpep1	-25	25	0.111472164503241	277720.5	0
Stat4	Adora2a	-26	26	0.11673056232839	277923.5	1
Kdm2b	Slc25a38	25	25	0.0916498245440354	278146	0
Myb	Pten	-23	23	0	278215.5	0
Gfi1	Ms4a4c	26	26	0.200961212540558	278439.5	0
Rara	Rnf130	-25	25	0.0788482787703051	278663	1
Fosl2	Txk	23	23	0	278783	1
Nfatc2	Ccr8	25	25	0.0878886486903547	278907	1
Ahr	Map3k8	-24	24	0	278991	0
Rxra	Dcxr	23	23	0	279007.5	0
Ski	Chchd7	-23	23	0	279017.5	0
Irf4	Plxnd1	24	24	0	279050	1
Rpa2	Ccnd3	22	22	0	279145	0
Fancm	Aig1	-24	24	0	279184	0
Gata3	Gpr65	-23	23	0	279242.5	1
Dnmt3a	D730040f13rik	24	24	0	279347	0
Nupr1	Asns	22	22	0	279356.5	0
Nfatc1	Fancm	-24	24	0	279415.5	1
Egr2	Nfe2l2	23	23	0	279416	1
Bcl3	Tpd52	-25	25	0.0775983143542393	279481.5	0
Foxp1	Tfg	-22	22	0	279561	0
Egr2	Tsc22d3	22	22	0	279630	0
Kdm2b	Tox	24	24	0	279739.5	0
Stat2	Emp1	-22	22	0	279806.5	0
Rara	Tnfsf11	23	23	0	279855	0
Irf4	Peci	25	25	0.142126706210547	279867.5	0
Pcbp4	Car2	-23	23	0	280058.5	0
Klf3	Ifit1	25	25	0.11421094839527	280109.5	0
Runx1	Abcg2	25	25	0.0952812423619509	280460	1
Irf5	Mycbp2	22	22	0	280515	1
Pou2f2	Hk2	-22	22	0	280517	1
Cebpb	Ms4a4b	23	23	0	280526	0
Pcbp4	Nme4	24	24	0	280644	0
Prkrir	1500010j02rik	22	22	0	280801	0
Eomes	Ripk1	-25	25	0.0825375567445937	280928.5	1
Klf3	Parp9	22	22	0	281021.5	0
Impdh1	Pdzk1ip1	-24	24	0	281091.5	0
Egr2	Rpn1	-22	22	0	281153.5	0
Nfatc1	Zyg11b	-22	22	0	281226.5	0
Dnmt3a	Slc39a8	-23	23	0	281274.5	0
Sap30	Gys1	23	23	0	281363	0
Rara	Marcks	24	24	0	281391.5	1
Creb1	Acsbg1	-22	22	0	281422.5	0
Klf3	Tmed3	-23	23	0	281519	0
Gfi1	Ms4a4b	22	22	0	281522	0
Irf5	Irf4	24	24	0	281780	1
Arid3a	Rprd1a	-23	23	0	281907	0
Ifih1	Serpinb9	23	23	0	281909	0
Creb1	Lgals7	25	25	0.0549614742033382	282005.5	1
Klf7	Vegfb	24	24	0	282038.5	1
Zfp239	S100a4	-23	23	0	282133	0
Egr2	Prkrir	-22	22	0	282164	1
Ercc5	Tnfsf4	24	24	0	282373	0
Fli1	Oas1b	-25	25	0.0836266558402404	282451.5	1
Nfkb1	Mgll	25	25	0.0706927757572322	282604.5	1
Bcl3	Marcksl1	23	23	0	282680	0
Gata3	Tmem120b	-24	24	0	282805.5	1
Irf4	Sf3b3	-23	23	0	282902.5	0
Inhba	Procr	22	22	0	283058	0
Rbpj	Tes	24	24	0	283136	1
Rxra	Ap3b1	25	25	0.0851548358803124	283244.5	1
Mxi1	Flna	24	24	0	283547.5	1
Stat3	Tgm2	21	21	0	283592	0
Nfatc1	Pag1	-22	22	0	283651	1
Ppp1r10	Pknox1	23	23	0	284010	0
Max	Rara	25	25	0.0716854018039199	284492.5	1
Rora	Pdpn	24	24	0	284565.5	0
Maff	Tspyl4	-23	23	0	284642.5	1
Pou2f2	Ramp3	23	23	0	284777.5	0
Sox4	Nrip1	24	24	0	284843.5	1
Maf	Tcf12	23	23	0	285030.5	1
Zfp36l1	Nfkb1	22	22	0	285069.5	0
Egr2	Mmachc	-21	21	0	285087	0
Pbx2	Txk	-22	22	0	285197.5	0
Stat2	Il9	-23	23	0	285201	0
Klf4	St7	-25	25	0.0769226441715434	285225	1
Klf4	Ap3b1	23	23	0	285421	0
Zfp36l1	Arhgdig	-22	22	0	285581.5	0
Rxra	R3hdm1	25	25	0.065587189505209	285665	1
Max	Jak3	25	25	0.0750839784675086	285709.5	1
Arid5a	Il1rn	23	23	0	285904.5	0
Maf	Batf	-24	24	0	286132	1
Pbx2	Arl4c	-23	23	0	286347.5	0
Bcl3	Acin1	23	23	0	286487	0
Bcl3	Skap2	-23	23	0	286987	0
Klf4	Rgs11	22	22	0	287424	0
Egr2	Iqgap2	22	22	0	287653.5	1
Nupr1	Ddit4	24	24	0	287676.5	0
Ifih1	Tnfaip8	23	23	0	287801.5	0
Crem	Myd88	23	23	0	287829	0
Myb	Bcl2l11	-22	22	0	287834.5	0
Klf3	Mllt3	23	23	0	287882.5	0
Irf4	Ell2	24	24	0	288089	1
Myb	Tnfsf8	-22	22	0	288132	0
Rxra	Vldlr	24	24	0	288168.5	0
Crebbp	Exo1	-23	23	0	288202	0
Ing2	Mfge8	24	24	0	288349.5	0
Creb1	Klf10	-24	24	0	288354.5	0
Nfkb1	Marcks	24	24	0	288392.5	1
Max	Isg20	-23	23	0	288654	1
Stat2	Wdfy2	-23	23	0	288687	1
Ift57	Wwp1	23	23	0	288700.5	0
H1f0	Tg	21	21	0	288760	0
Bcl3	Chmp4b	-24	24	0	288985.5	1
Nfkb1	H2-q10	-22	22	0	289026	0
Ski	Pcgf1	-23	23	0	289033.5	0
Zfp36l1	Tnnt2	22	22	0	289061	0
Stat2	Aqp3	-21	21	0	289151.5	0
Vax2	Areg	-23	23	0	289242	0
Maf	Eid1	25	25	0.0812371587730464	289328	1
Tcf12	Abcb9	-23	23	0	289417	0
Nfatc2	Rnh1	-22	22	0	289501.5	0
Egr2	Txk	21	21	0	289537	0
Batf	Timd2	21	21	0	289570.5	1
Tbx21	Myst4	21	21	0	289689	0
Nfatc1	Gja1	22	22	0	289870	1
Batf3	Casp3	-23	23	0	289923	0
Nfyb	0610007p14rik	20	20	0	290113.5	0
Cebpb	Chic2	23	23	0	290227.5	0
Stat2	Ifit1	24	24	0	290340	1
Ahr	Oas1c	-23	23	0	290390.5	0
Rxra	Smox	23	23	0	290460.5	1
Sap30	Syce2	23	23	0	290588.5	0
Ercc5	Lactb	24	24	0	290805	0
Nfyb	Mxd1	-24	24	0	290836.5	1
Maf	Il1rn	-22	22	0	290981.5	0
Tbx21	Ddit3	21	21	0	291026.5	0
Maff	Ptger2	23	23	0	291096.5	0
Prkrir	Amz2	22	22	0	291205	0
Klf4	Tmem183a	-23	23	0	291281	1
Stat2	Parp9	21	21	0	291298.5	1
Tbx21	Phtf2	-22	22	0	291471	0
Prkrir	Ccl3	21	21	0	291553	0
Dnmt3a	Dusp2	22	22	0	291594	0
Egr2	Appl2	20	20	0	291620	1
Klf7	Chst12	23	23	0	291856.5	1
Maff	Nsg2	-22	22	0	291915.5	1
Gfi1	Sla2	23	23	0	291953	0
Ets2	Dazap2	22	22	0	292038	0
Arid5a	Il24	23	23	0	292045	0
Rxra	Lgals7	24	24	0	292302.5	1
Tbx21	Bcl2	23	23	0	292512	0
Rxra	Srgap3	24	24	0	292547	1
Klf3	Stard5	-23	23	0	292645	0
Tcf12	Gimap7	-21	21	0	292783.5	1
Stat4	Akna	-22	22	0	292862	0
Nfatc1	Idi1	21	21	0	293103	1
Mxi1	Tcf25	22	22	0	293187.5	0
Sox4	Ndrg1	23	23	0	293239.5	1
Klf4	Fbxo2	22	22	0	293318.5	1
Rara	Abcb1a	23	23	0	293357.5	1
Max	Syce2	22	22	0	293396.5	1
Gfi1	Mllt6	-22	22	0	293516.5	1
Inhba	Cldnd1	22	22	0	293521	0
Ahr	Mllt6	23	23	0	293551.5	0
Gfi1	Selenbp1	21	21	0	293707	1
Ets2	Ss18	21	21	0	293749	1
Stat2	Clec2i	21	21	0	293752.5	1
Egr2	Ypel5	21	21	0	293772.5	0
Nfyb	Hk2	20	20	0	293773.5	0
Stat3	Slc2a1	22	22	0	293813.5	1
Chd7	Sipa1l2	23	23	0	293976	0
Zbed4	St7	22	22	0	294148	0
Aes	Ecd	-21	21	0	294174.5	0
Pbx2	Sesn3	-20	20	0	294326.5	0
Smarca2	Scml4	22	22	0	294468	0
Tal2	Ankrd57	23	23	0	294616	0
Crem	Dlg3	-23	23	0	294635	0
Ahr	Cox7a2l	-21	21	0	294688.5	0
Irf5	Dhcr7	-21	21	0	294750.5	0
Lef1	Bzw2	22	22	0	294935	1
Ing2	Narf	21	21	0	295032.5	0
Nfatc1	Vgll4	-21	21	0	295035.5	1
Ets2	Il7r	23	23	0	295058.5	1
Irf5	M6pr	21	21	0	295095	0
Ercc5	Bbc3	24	24	0	295302.5	0
Nfyb	H2-eb1	-21	21	0	295323	0
Irf5	Il15ra	21	21	0	295325.5	1
Arid3a	Iqgap2	21	21	0	295423.5	0
Satb1	Prkch	22	22	0	295515	0
Klf7	Son	-22	22	0	295633.5	1
Mxi1	Sc4mol	-20	20	0	295704	0
Stat3	Casp6	21	21	0	295739	0
Crebbp	Vdac1	-21	21	0	295810	0
Tef	Utf1	22	22	0	295887	0
Zfp36l1	Kdm2b	22	22	0	296006.5	0
Prkrir	Ikzf4	-23	23	0	296189.5	0
Dnmt3b	Sfmbt1	23	23	0	296246.5	0
Runx1	Rgs14	24	24	0	296275	1
Tcf12	Ddx51	22	22	0	296321	0
Ski	Myd88	22	22	0	296343	0
Trib3	4930583h14rik	22	22	0	296389.5	0
Stat2	Plekhf2	-21	21	0	296728	0
Klf3	Capg	-20	20	0	297053.5	0
Lef1	B230312a22rik	-22	22	0	297177	0
Impdh1	Penk	-23	23	0	297251	0
H1f0	Pafah1b3	21	21	0	297264.5	0
Trib3	P4ha2	22	22	0	297573	0
Klf7	Mapk3	20	20	0	297632	1
Nfatc2	Agpat3	-20	20	0	297790	0
Irf4	Avpi1	22	22	0	297869.5	0
Rxra	Gdpd5	24	24	0	298024	1
Fbxo18	Evi2a	22	22	0	298106.5	0
Atf6	Psme2	-20	20	0	298138	0
Irf5	Tspan13	-21	21	0	298215	1
Tbx21	Trmt5	-21	21	0	298216.5	0
Batf3	Irf4	23	23	0	298340.5	0
H1f0	Ndrg2	21	21	0	298559	0
Mafg	Pvt1	-21	21	0	298762	0
Mxi1	D19wsu162e	22	22	0	298871	0
Batf	Pgs1	22	22	0	299026.5	1
Irf5	Me2	-20	20	0	299197.5	0
Maf	Ctla2a	-20	20	0	299404	1
Dnmt3a	Sms	21	21	0	299426.5	0
Tcf12	Ppcdc	-21	21	0	299437	1
Maf	Rasal1	21	21	0	299485	0
Stat2	Plxnc1	20	20	0	299600.5	1
Tef	Aig1	22	22	0	299615.5	1
Irf4	Afp	-20	20	0	299615.5	1
Cebpb	Ccr7	22	22	0	299681	1
Max	Xylt2	23	23	0	299681.5	1
Fosl2	Ldlrap1	21	21	0	299717	0
Bcl3	Rhoq	-21	21	0	299940.5	0
Cebpb	Apobec1	21	21	0	300012.5	0
Mxi1	Eno3	-21	21	0	300315.5	0
Irf4	Pafah1b3	21	21	0	300341	0
Chd7	Epcam	22	22	0	300456	0
Ercc5	Dyx1c1	21	21	0	300494.5	0
Nfyb	Sesn3	-21	21	0	300591	1
Zfp36l1	Dusp6	21	21	0	300759.5	0
Impdh1	Scin	-22	22	0	300834.5	0
Gfi1	Antxr2	-21	21	0	301151.5	0
Stat2	Cmah	22	22	0	301279.5	1
Batf	Ccl20	22	22	0	301379	1
Klf4	Heatr1	-20	20	0	301407.5	1
H1f0	Tspan2	21	21	0	301440.5	0
Nfyb	2610019f03rik	-19	19	0	301674.5	0
Fosl2	Rab6	23	23	0	301797.5	1
Egr2	Slc25a30	20	20	0	302171	0
Cebpb	Mina	-21	21	0	302186	0
Gfi1	St7l	-24	24	0	302195	1
Thap4	Eea1	20	20	0	302213.5	0
Prkrir	Mllt6	-21	21	0	302248.5	0
Hmgn1	Lime1	-20	20	0	302266.5	0
Klf7	Smpd4	22	22	0	302294	1
Ets2	Basp1	21	21	0	302294.5	1
Egr3	Myo10	-22	22	0	302310.5	1
Rbpj	Igf2r	22	22	0	302407.5	0
Aes	Dbt	-21	21	0	302499	0
Impdh1	Cln5	23	23	0	302499.5	0
Irf4	H1f0	20	20	0	302535	0
Kdm2b	Fut7	-22	22	0	302732	0
Tcf12	Pdcd1	21	21	0	302794.5	1
Dnmt3a	Pvt1	20	20	0	302803.5	0
Egr2	Helb	19	19	0	302827.5	0
Ets1	Riok3	-22	22	0	302910	1
Myb	Tmed3	21	21	0	303103	1
Sox4	Trps1	-22	22	0	303157	1
Nfatc1	Tnfrsf1a	-20	20	0	303183	0
Nfatc1	Tnfsf9	21	21	0	303386	1
Ets2	Ctsw	21	21	0	303617.5	1
Smarca2	Trmt5	-19	19	0	303670	0
Batf	Tspan6	21	21	0	303789.5	1
Klf4	Mapk3	19	19	0	303817	0
Klf7	Pgam1	21	21	0	303847.5	0
Nfatc2	4930583h14rik	-22	22	0	304043.5	0
Stat3	Jak3	20	20	0	304160.5	1
Runx1	Sh3kbp1	20	20	0	304334.5	1
Stat3	Capg	20	20	0	304336.5	1
Ikzf3	Phlda3	-20	20	0	304509.5	0
Vax2	Tmem19	21	21	0	304526.5	0
Fosl2	Sap30	-22	22	0	304609	1
Ifih1	Gpr83	-22	22	0	304667.5	0
Zbed4	Flot2	-20	20	0	304815	0
Ifih1	Rorc	-22	22	0	304867.5	0
Klf7	Trim13	-22	22	0	304903.5	1
Irf5	Dhrs1	-20	20	0	304933	0
Ahr	Rbpj	20	20	0	304968.5	1
Max	Gja1	21	21	0	305114	1
Klf4	Cst3	22	22	0	305270.5	1
Foxp1	P4hb	-21	21	0	305292.5	0
Rora	Tnk2	22	22	0	305535.5	1
Stat3	Mxi1	20	20	0	305539	1
Klf3	Srgap3	-21	21	0	305666	0
Klf4	Prkrir	-19	19	0	305830.5	0
Pou2f2	Rdh10	22	22	0	306093	1
Ifih1	Sik1	23	23	0	306109	0
Inhba	Stab1	20	20	0	306230.5	0
Nfatc2	Nfkbia	21	21	0	306296	1
Lrrfip1	Dlg3	-20	20	0	306359	0
Chd7	Maoa	-20	20	0	306390.5	0
Sox4	C2cd3	21	21	0	306661	1
Batf	Actn1	-20	20	0	306886	1
Irf5	Cstf2t	22	22	0	306895	0
Trib3	Abcb9	22	22	0	306933	0
Dnmt3a	S100a13	-19	19	0	307068.5	0
Ets2	Ctss	19	19	0	307084.5	1
Ikzf3	Pvt1	-20	20	0	307151	0
Irf4	Utp20	-20	20	0	307207	0
Klf4	Sfmbt1	-21	21	0	307392.5	0
Ift57	Plod3	20	20	0	307558.5	0
H1f0	Bc016423	-20	20	0	307576.5	0
Egr2	Ecd	-20	20	0	307720.5	0
Myb	Cd84	-22	22	0	307942.5	0
Stat3	Stard10	20	20	0	308018.5	1
Nfatc2	3110057o12rik	-21	21	0	308053	0
H1f0	Ccl20	20	20	0	308079	0
Nfatc1	Son	-19	19	0	308104.5	0
Nfil3	Cxcr3	-20	20	0	308107	0
Impdh1	Dnajc12	-21	21	0	308110	0
Irf5	Dnajc27	19	19	0	308237	0
Exo1	Ifit2	21	21	0	308352.5	0
Aes	Dgat1	20	20	0	308473.5	0
Lrrfip1	Ctsw	20	20	0	308649	0
Etv6	Parp16	-21	21	0	308762	1
Mxi1	Tnf	20	20	0	308961	1
Pou2f2	Tsc22d1	20	20	0	308970	0
Nfatc2	Rap1gds1	-21	21	0	309010	1
Rora	C1s	21	21	0	309210	1
Bcl3	Nckap1	-21	21	0	309340.5	0
Trib3	3110057o12rik	21	21	0	309431	0
Rara	Il10	-20	20	0	309626.5	0
Sox4	Ptpre	18	18	0	309803	1
Aes	Akap12	19	19	0	309825.5	0
Myb	Ift57	20	20	0	309889.5	1
Rara	Nudt4	22	22	0	309897	1
Zfp239	Cxcr4	-19	19	0	309973.5	0
Tbx21	Cxcr3	21	21	0	310149	1
Nfatc1	Il2ra	22	22	0	310262.5	1
Fosl2	Ets1	22	22	0	310266	1
Ets2	Xdh	22	22	0	310267	1
Crem	Icam1	20	20	0	310398	0
Nfatc2	Rgs1	-22	22	0	310431	1
Zfp36l1	Papolg	20	20	0	310534	0
Rxra	Srxn1	22	22	0	310929.5	1
Prkrir	Fam129a	20	20	0	310956	0
Bcl3	Ppp3cc	-22	22	0	311094	0
Ski	Bex1	-20	20	0	311239.5	0
Stat2	Tmem71	20	20	0	311310	1
Fosl2	Fam160b1	22	22	0	311317	1
Runx1	Rhbdf1	21	21	0	311371	1
Stat3	Ndrg4	20	20	0	311683	0
Gfi1	Lpin2	21	21	0	311694.5	0
Stat4	Irf5	-20	20	0	311775	0
Klf4	Thoc3	-21	21	0	311783	0
Max	Dusp14	20	20	0	311792	1
Son	Ankra2	21	21	0	311844	0
Smarca2	Dctpp1	-18	18	0	311862	0
Rpa2	Oxct1	18	18	0	311899.5	0
Stat2	Glipr1	20	20	0	311909	1
Egr2	Narf	19	19	0	311944	1
Irf5	Mapk3	-19	19	0	311965	0
Mxi1	Tmbim1	-19	19	0	312095	0
Prkrir	Pgm2	18	18	0	312150.5	0
Klf4	Flot2	20	20	0	312155.5	1
Tcf12	Inpp1	-19	19	0	312209.5	0
Rel	Flot1	20	20	0	312214.5	1
Rxra	Rassf1	22	22	0	312215.5	1
Nfyb	Rnf113a1	19	19	0	312296	0
Rora	Glipr1	-20	20	0	312320	0
Inhba	Kctd14	19	19	0	312354	0
Nfe2l2	Tnfsf4	-21	21	0	312411	0
Phtf2	Smox	-21	21	0	312523	0
Ercc5	Ap3b1	21	21	0	312729	0
Mxi1	Csnk1e	19	19	0	312925	0
Crebbp	Chst12	-19	19	0	313147.5	0
Trim24	Pde8a	21	21	0	313600.5	0
Zfp239	Parp6	-20	20	0	313610.5	0
Klf7	Hk1	22	22	0	313814.5	1
Ets2	Abcb1b	-19	19	0	313911	1
Ets1	Akr1c12	22	22	0	314008.5	1
Aes	Tubgcp5	-20	20	0	314042.5	0
Ski	Decr1	-19	19	0	314133	0
Stat3	Ankrd13c	-19	19	0	314144.5	1
Bcl3	Amz2	-20	20	0	314310.5	1
Klf4	Akna	20	20	0	314495	1
Zfp36l1	Sox4	19	19	0	314559.5	0
Pou2f2	Map3k1	19	19	0	314561.5	1
Crebbp	Decr1	-19	19	0	314618	0
Irf5	Aes	-18	18	0	314642	0
Tcf12	Sema4d	-22	22	0	314690	1
Irf5	1190002n15rik	-19	19	0	314751	0
Max	Afp	18	18	0	314788	1
Pknox1	Ap4m1	-20	20	0	314848.5	0
Fancm	Eef1a1	-21	21	0	315002	0
Egr3	Ppm1d	22	22	0	315043.5	1
Klf4	Sertad3	20	20	0	315060.5	1
Ing2	Sash3	20	20	0	315156.5	0
Sap30	P4hb	19	19	0	315169.5	0
Tal2	Tnfsf4	21	21	0	315218	0
Ets1	Brd3	20	20	0	315234	1
Myb	Sox4	-19	19	0	315379.5	0
Ahr	Stard5	20	20	0	315427.5	0
H1f0	Nqo2	19	19	0	315491	0
Egr2	Brd3	-20	20	0	315492.5	0
Klf3	Rbpj	-19	19	0	315583	0
Ahr	Plagl1	-21	21	0	315685	0
Akna	Ctss	18	18	0	315890	0
Myb	Il2rb	19	19	0	316062.5	0
Klf7	Slc30a1	-21	21	0	316074.5	1
Ets1	Slfn2	21	21	0	316118.5	1
Runx1	Gdpd5	21	21	0	316135.5	1
Irf4	Tmem183a	-21	21	0	316211	0
Batf	Gpr65	20	20	0	316217.5	1
Aes	Ece1	-20	20	0	316267	0
Pbx2	Aqp3	-18	18	0	316278	0
Sox4	Tmem48	-21	21	0	316401	1
Mxi1	Ick	-20	20	0	316660	0
Aes	Klraq1	19	19	0	316879.5	0
Hmgn1	Brd3	20	20	0	316919	0
Klf4	Npc2	19	19	0	317017.5	0
H2afx	1500010j02rik	18	18	0	317020	0
Klf3	Bmyc	-20	20	0	317044	0
Rxra	Tubb6	20	20	0	317207.5	1
Ets1	Mtss1	-21	21	0	317362.5	0
Maf	Dnmt3a	18	18	0	317467	1
Zfp36l1	Spry1	19	19	0	317620	0
Rpa2	Ifitm1	-19	19	0	317643.5	0
Sox4	Clec2i	18	18	0	317656	1
Stat2	Stap1	20	20	0	317670.5	1
Pcbp4	Arrb2	21	21	0	317757	0
Ahr	Ifih1	-19	19	0	317823.5	0
Dnmt3a	Haus8	-19	19	0	318004	0
Rxra	Atmin	19	19	0	318179	1
Tbx21	Mxd1	21	21	0	318260	0
Mafg	Narg2	-20	20	0	318269.5	1
Sox4	Cd1d1	18	18	0	318398	0
Ski	Ankra2	-20	20	0	318421	0
Nfe2l2	Osbpl2	21	21	0	318450.5	1
Dnmt3a	Akap12	-19	19	0	318770.5	0
Fli1	Spn	21	21	0	318771.5	1
Bcl3	Marcks	20	20	0	318803.5	1
Stat4	Endod1	-21	21	0	318842	0
Egr2	Cog6	19	19	0	318868	1
Tcf12	Bcl2	-20	20	0	319007.5	1
Pou2f2	Nrip1	20	20	0	319137	1
Xrcc5	Atp6v1d	-19	19	0	319169.5	0
Fli1	Aste1	-21	21	0	319374.5	1
Akna	Apbb1ip	21	21	0	319404.5	0
Ikzf4	Rasal1	-19	19	0	319420.5	0
Nfkb1	Lrrc33	20	20	0	319444	1
Pbx2	Gm10345	-18	18	0	319468	0
Sap30	Hk2	19	19	0	319509	0
Lef1	Slc30a1	21	21	0	319600	1
Nupr1	4930583h14rik	19	19	0	319695	0
Egr2	Wdr82	19	19	0	319789	1
Arid5a	Tpd52	-21	21	0	319859	1
Smarca2	Slc25a45	17	17	0	319940.5	0
Pml	Spn	-21	21	0	319955.5	0
Tcf12	Cd5l	18	18	0	320034.5	1
Nfatc2	Pgm2	-18	18	0	320070.5	0
Max	Pet112l	18	18	0	320080	1
Zfp36l1	Slc38a1	18	18	0	320605.5	0
Hmgn1	Lrdd	20	20	0	320610.5	0
Runx1	Cd4	19	19	0	320611.5	0
Foxp1	Plagl1	20	20	0	320678.5	1
Klf3	Tns1	21	21	0	320740	1
Etv6	Herc4	20	20	0	320776.5	1
Mafg	Zfp426	-20	20	0	320867	1
Mafg	Klraq1	19	19	0	320869	0
Egr2	Snx19	-18	18	0	320918.5	0
Crem	Wipf1	-18	18	0	321121	0
Ikzf3	2810021b07rik	-19	19	0	321147.5	0
Nfatc2	Ppp3cc	-19	19	0	321443	0
Pcbp4	Kdm2b	-20	20	0	321454	0
Stat3	Usp22	21	21	0	321591	1
Myb	Mycbp2	-17	17	0	321718	0
Cebpb	Cd4	18	18	0	321906.5	0
Rora	Anxa3	20	20	0	322092.5	0
Zbed4	Uros	20	20	0	322286	0
Cebpb	2010002n04rik	-18	18	0	322326	0
Satb1	Acsl4	19	19	0	322363	0
H2afx	D1ertd622e	-19	19	0	322441	0
Eomes	Golm1	-20	20	0	322477	0
Maf	Ctla2b	-18	18	0	322505	1
Rbpj	Akna	18	18	0	322563	1
Dnmt3a	Tmem176a	-19	19	0	322572	0
Lef1	Zscan21	19	19	0	322576	0
Nfyb	Gys1	18	18	0	322629.5	1
Prkrir	Lrmp	18	18	0	322681	1
Stat2	Chst15	18	18	0	322715.5	0
Pknox1	Mettl8	-20	20	0	322740	0
Pou2f2	Pde8a	19	19	0	322753.5	1
Akna	Klf4	18	18	0	322814.5	0
Crebbp	Zfp36l1	17	17	0	322864.5	0
Stat3	Basp1	18	18	0	323089.5	1
Pou2f2	Pten	19	19	0	323355	1
Sox4	Adarb1	-19	19	0	323400.5	0
Zfp239	Nfkbia	-18	18	0	323645	0
Pou2f2	Chic2	19	19	0	323663	0
Ikzf4	Stat3	20	20	0	323831	0
Sox4	Fasl	18	18	0	323841.5	1
Ifih1	Tmem120b	20	20	0	323857	0
Batf	Akap12	19	19	0	323960.5	1
Ahr	Tnfsf9	-19	19	0	324040	0
Prkrir	Dcxr	18	18	0	324083	0
Klf4	Parp16	18	18	0	324124.5	0
Zfp239	Maoa	18	18	0	324232	0
Aes	Ets1	18	18	0	324293	0
Klf4	Cog6	18	18	0	324393.5	0
Rxra	Fes	19	19	0	324398.5	1
Nfe2l2	Chd7	17	17	0	324637	1
Irf4	Tcf12	-18	18	0	324671	1
Ets2	Lgals3	20	20	0	324672.5	1
Mxi1	1700081l11rik	20	20	0	324842.5	0
Chd7	Tmem19	-19	19	0	324842.5	0
Ahr	Akna	-17	17	0	324887	0
Xrcc5	Mecr	19	19	0	324889	0
Chd7	Ccr5	19	19	0	324957.5	0
Nfkb1	Lif	19	19	0	325010.5	1
Ifih1	Car2	18	18	0	325071.5	0
Sap30	Rnf113a1	19	19	0	325072	0
Rara	Mpzl2	19	19	0	325109	0
Stat3	Dnmt3a	-17	17	0	325171.5	1
Klf7	Dhrs1	17	17	0	325223	1
Inhba	Uba1	19	19	0	325324.5	0
Klf7	Dazap2	-19	19	0	325347	1
Gata3	Fli1	19	19	0	325395	1
Myb	Foxp1	-18	18	0	325410.5	1
Klf4	Dpp4	17	17	0	325432	0
Foxo1	Pacsin1	19	19	0	325468.5	1
Tbx21	Gart	-17	17	0	325513.5	0
Klf4	Lamc1	17	17	0	325570	1
Stat4	Ms4a6c	-18	18	0	325597	1
Tbx21	Arfgap3	19	19	0	325638.5	0
Mxi1	Sox4	17	17	0	325717.5	0
Fbxo18	Dpp4	18	18	0	325755.5	0
Pou2f2	Gusb	-18	18	0	325762	0
Dnmt3a	Phldb1	20	20	0	325800	0
Klf3	Ripk1	19	19	0	325868.5	0
Ercc5	Cacna1s	20	20	0	325911.5	0
Egr3	Adam19	-19	19	0	325938.5	1
Klf4	Utp20	-17	17	0	325946	0
Stat2	Furin	-19	19	0	325948.5	0
Rara	Il21	-18	18	0	325955.5	1
Exo1	Idi1	19	19	0	326002.5	0
Stat2	A2ld1	-19	19	0	326042.5	1
Arid3a	Ifitm3	-19	19	0	326127	0
Atf6	Ets1	19	19	0	326249	0
Zfp239	Nme4	17	17	0	326269	0
Ing2	Uros	-19	19	0	326287.5	0
Stat3	Emp1	18	18	0	326364.5	1
Klf7	P4hb	18	18	0	326404.5	1
Kdm2b	Mbtd1	18	18	0	326419.5	1
Bcl3	Ankra2	-20	20	0	326431.5	1
Arid5a	Mgll	20	20	0	326527	1
Maf	Gata3	19	19	0	326593	1
Rel	Gpr65	19	19	0	326621	1
Nucb2	Lgals3	18	18	0	326661.5	0
Pou2f2	Slc25a38	17	17	0	326745.5	1
Zfp239	Dynll2	18	18	0	326779.5	0
Eomes	Mtss1	-20	20	0	326805	1
Akna	Cd83	17	17	0	326845	0
Atf6	Tal2	-17	17	0	326911.5	0
Rxra	Procr	19	19	0	326954.5	1
Klf10	Tnfrsf25	19	19	0	327001.5	0
Rxra	Scin	19	19	0	327024	1
Batf	Klf3	-17	17	0	327047	0
Gata3	1700081l11rik	19	19	0	327196.5	0
Runx1	Galm	20	20	0	327250	1
Creb1	Gpr83	-19	19	0	327513.5	0
Zfp239	Bpnt1	18	18	0	327588.5	0
Irf5	Nfkb1	18	18	0	327735	1
Impdh1	Wisp1	-19	19	0	327847.5	0
Stat2	Papolg	20	20	0	327948.5	1
Batf3	Ccrn4l	19	19	0	328055	0
Nupr1	Nedd4	17	17	0	328156.5	0
Runx1	Slamf7	-20	20	0	328557.5	1
Gata3	Bcl11b	20	20	0	328615	1
Ikzf3	Ppp1cc	18	18	0	328644	0
Nfatc1	Ncoa1	-18	18	0	328716.5	1
Irf5	Trp53i13	-18	18	0	328785.5	0
Ets2	Zyg11b	18	18	0	328798.5	0
Trim24	Prkcd	19	19	0	328892	0
Bcl3	Gimap7	-17	17	0	328946.5	0
Irf4	Pgm1	20	20	0	329181	0
Hmgn1	Cyp2s1	-18	18	0	329519	0
Ets1	Wdfy2	-19	19	0	329550	1
Prkrir	4930420k17rik	18	18	0	329774	0
Dnmt3a	Ltb4r1	-19	19	0	329806.5	0
Rxra	Tes	19	19	0	329832.5	1
Rxra	Tpd52	20	20	0	330007	1
Tbx21	Sema4a	17	17	0	330046	0
Rara	Ctla2b	-17	17	0	330103.5	0
Stat2	Plod3	-18	18	0	330104	0
Atf6	Dbt	-18	18	0	330137	0
Myb	B4galnt1	-19	19	0	330306.5	0
Mxi1	Tal2	-17	17	0	330379	0
Tbx21	Rab4b	18	18	0	330547.5	0
Irf5	Tnfsf8	18	18	0	330634.5	1
Dnmt3b	Atp6v1d	-18	18	0	330804.5	0
Rel	Nfyb	17	17	0	330809	0
Klf10	Vav1	18	18	0	330859	0
Dnmt3a	Ifitm1	18	18	0	330955.5	0
Maf	Actn1	17	17	0	331043	1
Zfp36l1	Pccb	-18	18	0	331099	0
Ifih1	Parp8	17	17	0	331106.5	0
Hif1a	Sap30	18	18	0	331159.5	1
Rara	Fasl	17	17	0	331514.5	1
Max	Plagl1	19	19	0	331679	1
Arid3a	Tm9sf4	-18	18	0	331937.5	0
Pou2f2	Trim24	18	18	0	331946	1
Pou2f2	0610007p14rik	-17	17	0	332392.5	0
Irf5	Aste1	19	19	0	332610.5	0
Crem	D1ertd622e	19	19	0	332621	0
Creb1	Il21	-17	17	0	332744	0
Stat3	Clic1	16	16	0	332783	1
Pbx2	Ass1	-18	18	0	332905	0
Ikzf3	Psme1	-17	17	0	332912.5	0
Aes	Emp3	17	17	0	332923.5	0
Gfi1	Tpd52	18	18	0	332947	1
Rara	Cacna1s	19	19	0	333045.5	0
Nfil3	Abcg2	18	18	0	333073.5	1
Stat3	Ube2v1	-19	19	0	333222	1
Tbx21	Txk	17	17	0	333256	0
Mafg	Rgs16	-16	16	0	333392	0
Nupr1	Ppp3cc	18	18	0	333595.5	0
Tal2	Gpr65	-18	18	0	333650	0
Sox4	Slc1a4	-17	17	0	333704.5	1
H1f0	Zfp36l1	-16	16	0	333936.5	0
Irf4	3110057o12rik	18	18	0	334075.5	0
Nfyb	Pet112l	16	16	0	334173	0
Klf4	Lst1	18	18	0	334345	1
Sra1	Tle6	17	17	0	334415.5	0
Satb1	Fosl2	18	18	0	334421.5	0
Pou2f2	Tox	18	18	0	334444	1
Pou2f2	Bcl2l11	18	18	0	334523.5	0
Rbpj	Trim24	18	18	0	334529	0
Sox4	Pex19	-19	19	0	334816.5	1
Aes	Pomt2	-18	18	0	334906.5	0
Zbed4	Phtf2	17	17	0	334941.5	0
Klf7	Lamc1	16	16	0	334964	1
Mxi1	Dcxr	-16	16	0	334966	0
Rel	Bzw2	-17	17	0	335131.5	0
Trib3	Slc1a4	16	16	0	335385.5	0
Pcbp4	Cst3	18	18	0	335419	0
Vax2	Papolg	-18	18	0	335553.5	0
Foxp1	Aldoa	-17	17	0	335625.5	0
Pou2f2	Dusp2	17	17	0	335663.5	1
Tbx21	Gimap4	16	16	0	335805.5	0
Myb	Adam19	17	17	0	335832	1
Tcf12	Lif	18	18	0	335869	1
Batf	Cldnd1	18	18	0	335873	1
Klf4	Gdi1	18	18	0	336122	1
Gfi1	Rgs11	18	18	0	336143	0
Fbxo18	Dyx1c1	17	17	0	336222	0
Rbpj	Ell2	19	19	0	336295.5	1
Rora	Adam19	17	17	0	336395.5	1
Mafg	Nfkb1	-17	17	0	336425.5	1
Max	Pdcd1lg2	18	18	0	336445	1
Klf7	Unc119b	17	17	0	336490	1
Nfkb1	Utp20	16	16	0	336582	1
Ikzf3	Flna	17	17	0	336595.5	0
Creb1	Stap1	17	17	0	336656	0
Sox4	Ms4a4b	16	16	0	336744	1
Pou2f2	Mbtd1	16	16	0	336779	1
Dnmt3a	Ccl1	18	18	0	336808.5	0
Sox4	Apobec1	17	17	0	336831	1
Cebpb	Sesn1	18	18	0	337247	1
Batf	Zscan21	-18	18	0	337267.5	1
Aes	Crtam	-16	16	0	337318	0
Runx1	Bc002230	18	18	0	337392.5	0
Rxra	Sdcbp2	18	18	0	337426	1
Lrrfip1	Tcf25	17	17	0	337502	0
Klf4	Trim24	18	18	0	337531.5	1
Klf10	Smox	17	17	0	337585.5	0
Stat2	Icam1	18	18	0	337704.5	1
Impdh1	Narf	-17	17	0	337715	0
Max	Ormdl1	16	16	0	337737.5	0
Nfkb1	Sema4f	-17	17	0	337760.5	0
Nupr1	Lst1	18	18	0	337845	0
Nfe2l2	H2-q10	16	16	0	337848	0
Max	Smg5	-18	18	0	337933	1
Cebpb	Itpr1	18	18	0	337972	1
Zfp239	Tmem71	-17	17	0	338047	0
Myb	Ifi203	-16	16	0	338057	0
Stat3	Ubtd1	18	18	0	338071	1
Sap30	H2-q10	17	17	0	338239	0
Creb1	Stat3	-17	17	0	338297.5	0
Egr2	Sesn3	16	16	0	338331.5	1
H1f0	Nedd4	16	16	0	338634.5	0
Exo1	Ehd4	18	18	0	338785	0
Ifih1	Fasl	18	18	0	338808	0
Myb	Emp1	16	16	0	338872.5	1
Bcl3	1190002n15rik	-18	18	0	338946	0
Mxi1	Perp	-17	17	0	338959	0
Ski	Tmed3	-16	16	0	339052	0
Rara	Rad52	-16	16	0	339143	0
Nfe2l2	Fez2	16	16	0	339195.5	1
Mxi1	Piga	-17	17	0	339241.5	0
Gata3	Wee1	-17	17	0	339279.5	1
Rara	Chm	-16	16	0	339454	0
Egr3	Sytl3	-18	18	0	339579.5	1
Ets2	Ypel5	16	16	0	339653	1
Stat3	Cadm1	18	18	0	339681	1
H2afx	Retsat	18	18	0	339687	0
Fosl2	Pycr1	-17	17	0	339699.5	1
Tbx21	Hook2	17	17	0	339860.5	0
Exo1	Helb	16	16	0	339881.5	0
Klf4	Ndrg4	17	17	0	340200	0
Rxra	Samsn1	18	18	0	340261	1
Batf3	Mvp	17	17	0	340316.5	0
Fosl2	Otud7b	-18	18	0	340361	1
Ets2	Acvrl1	17	17	0	340419.5	0
Foxo1	Atad2b	18	18	0	340582.5	1
H1f0	Myo18a	17	17	0	340636	0
Rpa2	Srgn	-16	16	0	340639	0
Myb	Glipr1	-17	17	0	340698	0
Phtf2	Rassf1	-17	17	0	340755.5	0
Prkrir	Ptprf	-16	16	0	340902.5	0
Cebpb	Pag1	18	18	0	340991	1
Dnmt3a	Kcna3	17	17	0	341043.5	0
Ahr	Fam165b	17	17	0	341044	0
Id2	Rab6	16	16	0	341166	0
Fbxo18	Acot13	17	17	0	341195.5	0
Prkrir	Map4k4	-15	15	0	341205.5	0
Bcl3	Flot1	-17	17	0	341235	0
Batf3	Srxn1	18	18	0	341496.5	0
H1f0	Il12rb2	16	16	0	341497.5	0
Fli1	Icam1	-16	16	0	341551	0
Creb1	Ahr	-17	17	0	341698.5	0
Zfp36l1	Inpp5a	18	18	0	341707	0
Foxp1	Rrad	15	15	0	341842	1
Rora	Il17a	17	17	0	341938	1
Tbx21	Gdi1	16	16	0	342097	0
Irf5	Pacsin1	16	16	0	342243	1
Ikzf3	Narg2	-17	17	0	342291	0
Impdh1	Mafg	17	17	0	342293.5	0
Nfe2l2	Fosl2	17	17	0	342307	0
Rxra	Pla1a	17	17	0	342542	1
Pbx2	Srgn	-16	16	0	342608.5	0
Mafg	Flna	16	16	0	342704	0
Irf5	Ifit3	18	18	0	342729.5	0
Klf3	Adarb1	-16	16	0	342738.5	0
Ercc5	9030617o03rik	16	16	0	342788	0
H1f0	Asns	15	15	0	342825	0
Creb1	Pgrmc1	17	17	0	342971	0
Foxp1	Stat3	18	18	0	342982.5	1
Stat2	Ccl4	17	17	0	343140.5	0
Crebbp	Acot13	-16	16	0	343152	0
Max	Scml4	-17	17	0	343187	1
H2afx	Ggta1	16	16	0	343223.5	0
Kdm2b	Srpk1	16	16	0	343339	0
Nucb2	Nupr1	17	17	0	343411.5	0
Hmgn1	Il7r	-16	16	0	343433	0
Hopx	Rhoq	15	15	0	343593.5	0
Aes	Aim1	15	15	0	343621.5	0
Cebpb	Zfp362	16	16	0	343673	1
Crem	Trps1	18	18	0	343690	1
Sap30	Zscan21	-16	16	0	343765	0
Klf7	Ulk2	-17	17	0	343776.5	1
Klf3	Pml	16	16	0	343777.5	0
Ift57	Il2rb	16	16	0	343923.5	0
Creb1	Fndc3a	-17	17	0	343967	0
Egr2	Cxcr5	16	16	0	343969	1
Rel	Hook2	17	17	0	344180	0
Hmgn1	Fam114a2	-17	17	0	344189.5	0
Tbx21	Rgs11	16	16	0	344206.5	0
Rpa2	Dhrs4	18	18	0	344232	0
Runx1	Prickle1	17	17	0	344382	1
H2afx	Pter	17	17	0	344437	0
Vax2	Pim1	-16	16	0	344450.5	0
Nfe2l2	Gmfg	15	15	0	344601	0
Ing2	Helb	15	15	0	344616.5	0
H1f0	Tspyl4	15	15	0	344617	0
Nfatc1	Vps37b	-15	15	0	344636	0
Chd7	Vps54	16	16	0	344637	0
Cebpb	Ift57	-15	15	0	344703	1
Tcf12	Fes	16	16	0	344789	1
Nfe2l2	Scin	-16	16	0	344837	1
Plagl1	Gdpd5	-18	18	0	344968.5	1
Atf6	Ctla2b	15	15	0	344969	0
Ahr	Impdh1	16	16	0	344994	0
Gata3	Lyrm1	-18	18	0	345031	1
Rora	Zfp362	-16	16	0	345123.5	0
Ets1	Samsn1	-17	17	0	345133.5	1
Fli1	Lif	-17	17	0	345269	1
Pou2f2	Bik	-18	18	0	345299	0
Zbed4	Xrcc5	15	15	0	345368	0
Ing2	Mllt6	-17	17	0	345385.5	0
Rxra	Gata3	16	16	0	345469.5	1
Ifih1	Me2	-15	15	0	345485	0
Sap30	Tfg	16	16	0	345583	0
Xrcc5	Snx19	17	17	0	345636.5	0
Impdh1	Calcr	-18	18	0	345638.5	0
Tef	Tnfsf8	17	17	0	345756	1
Nupr1	H1f0	15	15	0	345772.5	0
Tbx21	Bzw2	-15	15	0	345790	0
Irf4	Pppde1	-17	17	0	345829	1
Stat3	Rad52	15	15	0	345869	0
Klf4	Fas	17	17	0	345904.5	1
Nfkb1	Ptger4	17	17	0	345992	1
Egr2	Ss18	15	15	0	345999	1
Zfp36l1	M6pr	15	15	0	346002.5	0
Cebpb	Hk2	-16	16	0	346191	1
Fosl2	Tpst1	-15	15	0	346299	0
Ets1	Tubb2b	-17	17	0	346442	0
Rad52	Bzw2	-15	15	0	346457	0
Ikzf3	Lrrfip1	16	16	0	346666	1
Scml4	Mxd1	16	16	0	346694.5	0
Klf7	Cs	16	16	0	346792.5	1
[truncated: 15,107 more rows]
