# Supplementary material for: Leveraging chromatin accessibility for transcriptional regulatory network inference in T Helper 17 Cells
Source: Genome Res. 2019 Mar;29(3):449–63. doi: 10.1101/gr.238253.118 (PMC6396413; doi:10.1101/gr.238253.118)
Supplement: Supplemental Material [file supp_gr.238253.118_Supplemental_jp_gene_viz.zip › jp_gene_viz-master/examples/network.tsv.layout.json]

{"ifih1": [451.48513797902746, 463.49896140653937], "trat1": [565.03987453862635, 519.53476488950605], "apbb1ip": [466.20518207856708, 606.72640625937902], "il10rb": [211.04433714309587, 336.53747966721596], "prpsap2": [239.89514714322857, 320.42736957047885], "tubb6": [699.66093414598015, 794.93100935989003], "hspa4l": [389.11076146375785, 666.03477138207825], "s1pr1": [179.28671728316266, 743.96014469289162], "stx7": [567.69144470330616, 181.13107108535206], "2010109k11rik": [472.91544230882687, 355.47575822974215], "h47": [510.41162897587787, 800.50795979822783], "inhba": [300.68525733973831, 114.43168673527356], "nsg2": [784.24012399560502, 869.55020701658589], "syt11": [367.57091040237549, 389.16335479194885], "skil": [672.61208804569617, 787.13998286196852], "utp20": [341.4958334091292, 829.75613313403232], "trip10": [685.39716539068809, 759.66937914339212], "ccl20": [318.26745777010854, 213.12225358250163], "ptpn1": [62.85014000115774, 315.57682824493986], "ccl22": [446.48286712442001, 369.41780050533521], "pts": [906.89489189612266, 229.81980113669707], "sash3": [254.52948666708033, 370.03441409674713], "c630004h02rik": [348.36520643346068, 810.19850992037095], "ppcdc": [352.78797626870681, 283.53252583905731], "tmc6": [587.64004389439287, 104.60167657290197], "ifit2": [803.38280655407948, 497.62270390916802], "tnfaip8": [740.08980138291713, 563.02855878748892], "xrcc5": [786.76724414439025, 98.427239703352257], "tex2": [494.35665614299131, 718.46552362681757], "gtse1": [159.23951981707057, 611.56777149000209], "tm9sf4": [361.99431183848412, 449.41257494752296], "eno3": [883.53552751686675, 549.31631591684868], "vegfa": [361.28465652962927, 585.25194194976814], "acsbg1": [833.28494188041032, 466.35733751476477], "vegfb": [575.6144604769031, 455.80378109917814], "tg": [829.24487447847412, 631.67884036741384], "ucp2": [258.33244066626446, 569.82053274760142], "h2-eb1": [202.58020712531862, 657.89359581770736], "nme4": [588.79280576835629, 41.875083505383202], "ypel5": [332.94595545539801, 836.8342235023872], "trim13": [294.2764438675859, 801.35432471794411], "retsat": [75.92619798466734, 564.11240404005946], "itih5": [889.70135130546691, 537.72589136940871], "hook2": [14.584522209921715, 348.87899667554086], "alcam": [411.9768709960349, 555.92876110279087], "fap": [439.58728367004284, 432.22435434167232], "slc39a8": [539.19775430376171, 810.11932856596695], "agpat3": [519.81254485267414, 815.96961408892253], "rad52": [599.51395568411385, 892.3586478958789], "rbm15": [630.15871653238753, 773.42646988950878], "ms4a4c": [431.59703976560706, 492.85743809203666], "slc39a1": [526.38819171664602, 360.34646984373649], "pycr1": [820.02505290329918, 424.63344630727039], "srpk1": [552.63796615661067, 931.51672160651901], "kcna3": [82.14877800537505, 367.77325319147326], "srpk2": [722.49033002989722, 958.59015084147495], "tspyl4": [325.43820534219606, 612.90725926637151], "timd2": [599.04817393532369, 527.6713155777752], "eif4e3": [622.26027843311829, 864.54402692931808], "sertad3": [961.79458029018645, 645.28219956910903], "gypc": [809.81960512692672, 750.9118065557044], "als2cl": [620.75836487896458, 129.33919489758443], "tmem19": [425.64474181566521, 179.81598587259907], "rcl1": [646.7278963875392, 540.24314462628467], "rell1": [474.56072999513088, 789.66369004268256], "trp53i13": [483.88772982130905, 348.32696184245208], "batf3": [128.8040577315075, 690.50157706742993], "s100a6": [696.07110566388769, 50.588813664261068], "papss1": [942.01102841852401, 663.61114275794705], "cebpb": [707.62755500725439, 584.07533391775075], "hmgn1": [407.42284291901456, 818.97852359700221], "hk2": [388.92478651292345, 604.76359602115576], "tec": [73.998529877981298, 283.07314157495517], "spsb1": [593.50644688908017, 482.21971184786798], "narg2": [364.82187010641718, 374.20305184025233], "tef": [45.882117370512105, 515.28157002090211], "cln6": [661.76516714482364, 875.28448159065874], "cln5": [740.28201102044682, 908.32322587011981], "padi2": [460.12896686914047, 864.82834520944959], "pdzk1ip1": [633.14027974597889, 400.5295817512656], "me2": [247.38040243618951, 587.39028402844428], "pml": [417.09631934953467, 49.632294139876421], "tes": [337.92624349606842, 24.714118256645236], "aig1": [374.73979580703013, 458.42999696498367], "bnip3": [7.0916167349392936, 413.27211951416803], "d19wsu162e": [640.61311018287734, 320.22984778203659], "egln1": [12.321912876554791, 371.71814131760664], "lamc1": [590.37593702111042, 141.12568074319285], "lpin2": [725.39869938457923, 629.68614598666977], "traf6": [881.52209504211328, 588.88512662834728], "ift57": [569.81584643420729, 961.16053544382521], "dgat1": [241.02812342876976, 170.99196892668436], "clybl": [649.24475661859083, 881.34733477062912], "dbt": [247.47203957518587, 178.97381219457361], "ubtd1": [620.64201856890486, 618.44611046247542], "plekha1": [118.12127109560635, 439.66703112755113], "plekha2": [227.21021888461649, 304.78928569413227], "rprd1a": [138.88549170040557, 214.63085929187343], "rpl36al": [712.91999077410833, 933.52912561765277], "vps54": [178.92048352716995, 511.5768214309785], "sema7a": [721.21430106606181, 471.10416916772203], "zfp146": [705.04427097268274, 61.942776031586902], "phlda3": [704.95942817228422, 110.29271477197216], "cd74": [486.57023493659699, 472.41238242883321], "cd70": [624.73536175732272, 296.68440077214154], "clic1": [92.990963901627993, 789.31057012476083], "selenbp1": [15.822591648464822, 420.13473690426878], "rcan3": [290.01206010845573, 157.87684256099709], "acin1": [899.02808823347914, 418.10082192255379], "cpox": [538.49581201281103, 984.37433324959284], "nfyb": [210.90780478193878, 710.36135939192923], "eaf2": [162.40800348351803, 417.03220133515021], "hopx": [562.43261874106202, 571.23762722347647], "csf2": [649.89543519958079, 300.89432924840219], "4930420k17rik": [678.17521547228421, 543.9508293786937], "ankra2": [939.38919799130861, 595.12062153405475], "myo10": [521.49550751166714, 397.26374634095527], "marcksl1": [838.90265613058705, 703.57572441413038], "il2ra": [715.24652955883846, 628.11826940380388], "il2rb": [535.1203315513319, 735.74108428040176], "ppm1d": [584.52131510497838, 185.13439159992697], "adipor2": [933.77724268972315, 355.27710366253098], "lrrfip1": [931.3486457776379, 229.21103141544532], "adora2a": [719.92182244424362, 686.18799363250639], "rorc": [404.19885485312682, 252.99630540431755], "rora": [669.76247650481901, 78.934649993916878], "9030617o03rik": [959.95213832103934, 551.35921385116887], "decr1": [818.87928980494712, 333.5262085513379], "pbx2": [424.12007931176595, 647.80490678935689], "serpine1": [646.00678659827281, 663.49794997855679], "serpine2": [853.97299501669931, 589.52975678830524], "hsd17b7": [454.63507849099733, 192.83146312874311], "inpp5a": [94.289348734715361, 375.69004316698874], "fbxo18": [366.60190777196038, 315.5125721417171], "txk": [454.55093798500025, 638.27740591417955], "tnk2": [168.56898923372302, 530.31846895196611], "eea1": [672.54813292062852, 836.6995213868413], "calcr": [620.46109972536317, 306.23234457778835], "fbxo11": [58.694607945716768, 609.55770443498386], "nudt4": [635.33521337976367, 360.49533456066609], "ifi203": [419.57898163354776, 445.32851139979601], "vim": [634.29766182242383, 904.35336142185372], "hist3h2a": [374.29054128899003, 367.8819529297981], "atmin": [465.74990549671725, 365.67913885849504], "zmat3": [701.49492395158131, 805.13541472704446], "arrb2": [377.15267297076127, 434.94255651971474], "arrb1": [340.85952265135785, 258.05765115085723], "sepw1": [415.74357086897714, 278.23106805176747], "ralb": [383.82865917867849, 627.54944262119147], "ikbke": [520.80566275394222, 777.85995919140328], "wwp1": [520.86543645486654, 968.97263511190363], "asnsd1": [839.89985247388279, 213.09343370398221], "chm": [638.14129091139148, 300.83842148898771], "3110003a17rik": [616.73296567272962, 31.456959751505451], "thra": [284.52496465174283, 784.68640228126196], "perp": [839.57356322578164, 535.87712307733148], "fes": [271.77120433988284, 94.204979331882839], "igfbp4": [598.46466094862581, 305.2987035919183], "uba1": [706.54113103713348, 952.88289392228455], "lgals3": [589.21581140887452, 125.65195679841707], "flna": [559.10178380005254, 130.64111286036081], "abcb9": [441.27878519036761, 196.59641020839729], "lgals7": [421.49126192458255, 480.98770780936587], "zfp362": [646.64996935721592, 899.65941160076511], "ptprcap": [650.52772142306594, 279.3613770307021], "rhebl1": [970.78756660156046, 358.09903923649989], "chchd7": [702.60543563259341, 598.2901764995047], "sgk1": [60.428924078064767, 302.66614069413367], "skap2": [81.90720688989478, 771.19381815286624], "stra6": [414.13073363811827, 180.29735114169773], "etv6": [809.21831900583425, 792.88817738622322], "fez2": [380.24721849051696, 394.22795108836567], "tmem183a": [142.03989554089833, 663.01963376343815], "ercc5": [929.68091147178836, 553.70364611672494], "appl2": [492.91764576935253, 705.21992816402667], "pgam1": [408.74148417984185, 615.14791028694503], "thoc3": [289.0855858676565, 765.54624497806299], "ndrg1": [650.7203905048907, 696.95052902205464], "ndrg2": [868.41749290640701, 697.71660411326457], "ndrg4": [661.33495295042985, 689.9528460354278], "c2cd2l": [546.44585385760956, 146.67696283657006], "cyp11a1": [278.50956963175997, 75.301580450900644], "plagl1": [410.61511063477116, 163.23514684823738], "bc016423": [758.38501704626356, 197.45634496547251], "tbx21": [699.92918721001627, 410.82362449297977], "chmp4b": [111.17149283729862, 293.5214600251544], "il3": [411.02530565097095, 453.27708470970839], "cd81": [929.1741851795357, 598.45270531736992], "tnf": [278.99988106540161, 580.03442618638383], "cish": [613.28628125007094, 695.5967320914898], "plod3": [527.22034793003513, 959.91146349467522], "bbc3": [975.60311192485756, 559.05199616252389], "brd3": [382.17609192833982, 821.6063062484684], "cmah": [544.12329652034828, 38.400249636684293], "b4galnt1": [470.33543036745857, 378.78902693608518], "cldnd1": [564.74102819987593, 546.03565745635024], "r3hdm1": [775.33872853970217, 880.50250429812581], "slc48a1": [809.88789242007385, 418.00066533157008], "tiparp": [652.84439979521642, 45.427777738749967], "spn": [418.26632856868429, 14.656967234612296], "sh2d3c": [284.71886797380387, 413.32439341489555], "naga": [349.69577587922538, 772.86275957650298], "casp6": [531.79322874876857, 148.25328189246881], "dusp22": [843.84113397697956, 370.87498334593147], "rilpl2": [748.98526392297504, 884.35290831055636], "nucb2": [629.8195839601882, 867.83038991422472], "il1rn": [689.35616487050174, 62.152691509966814], "inpp1": [771.48164757228778, 917.13766276537899], "socs1": [65.886478221652283, 291.51894502791487], "lst1": [626.58425296025337, 682.85819953857276], "socs3": [662.94891817452981, 434.56823900256444], "socs2": [61.914103810038341, 547.67893094852616], "dnajc27": [476.6604916650162, 335.21063071492165], "d930015e06rik": [188.69498417039671, 495.26665430133403], "lta": [742.79548630003615, 625.56517909170907], "pdpn": [582.24774277603592, 527.69252756128355], "rpl14": [658.04417534535742, 966.73434249081856], "gatm": [576.73603494286363, 138.32447104498686], "fastkd2": [302.2493915895634, 790.48754410526362], "tmem48": [385.06228401800831, 865.0821890567413], "fas": [182.1037728108264, 484.5100991411955], "narf": [967.52661811369762, 667.42909041363907], "afp": [718.15831732862625, 920.65731408610418], "tyw1": [196.28455436249544, 770.32155149652476], "cadm1": [634.40491735071737, 313.35963064855173], "arid3a": [155.51565767274138, 255.80296628682854], "piga": [601.75624472362404, 877.18865487427934], "anxa3": [306.0495928756871, 69.326589223198596], "sik1": [448.48510325860872, 495.62087096394276], "anxa4": [527.7054122800846, 978.68385007475854], "mmd": [855.53264081107477, 703.93001813147566], "tpd52": [854.40764329978379, 653.1853287786862], "max": [823.12960276942658, 228.56166995275109], "ifitm1": [36.451768474808546, 605.51627721547891], "rpa2": [61.69874524235712, 579.64866170415939], "il21": [292.07741084839756, 213.60655000196539], "ebag9": [605.35063745804086, 288.13463194532551], "rexo4": [849.33255956751736, 741.4898259479487], "eid1": [543.79947558672109, 131.06006371882688], "thap4": [246.8602173769716, 154.91939819295851], "papolg": [211.32080905911522, 465.7596438685506], "ly6a": [817.20521387628446, 732.23679051085207], "antxr2": [461.41336271513734, 591.52039034149425], "rab7l1": [624.85701095914328, 416.99732020859267], "tal2": [760.1614556605, 607.78941290342834], "icam1": [264.12003827674971, 435.47299165067284], "dctpp1": [322.79011637104639, 787.08217274224921], "tnrc6a": [382.30549936547288, 547.80248123888828], "aldoa": [427.37866904330377, 614.22653263737641], "dnajc12": [835.18231386137745, 764.88755144468223], "acot13": [345.85992715425033, 296.95043318656246], "myst4": [328.67873514379909, 761.33304802027442], "il1r1": [81.220263777852267, 299.1483624962226], "ndufv3": [257.79239773386576, 591.37720606445305], "tax1bp3": [228.26273447361561, 263.0498570233151], "4930583h14rik": [450.20499564096497, 566.36832582814009], "cd1d1": [920.02574957747845, 344.06476791249179], "cutc": [455.25305535602132, 75.092853955957935], "exo1": [102.06593093150934, 550.358735182602], "gpr146": [722.38263537364026, 378.52129587131657], "creb1": [92.16707786599676, 326.63276391153784], "smpd4": [393.23841284855473, 873.18829332531914], "impa2": [606.50084731846664, 864.57177161606523], "commd9": [980.43561479939967, 418.40863710604822], "slc29a3": [558.98737246177916, 397.06238712604966], "srgap3": [655.55253517487745, 635.11172338680763], "ms4a4b": [27.401869053273515, 510.4747820008742], "gpr83": [432.31169115019554, 451.64246919479831], "maff": [478.02638132258437, 684.7761957953378], "mafg": [404.17857161124198, 418.36090543784786], "ell2": [617.16756011364555, 851.16745674304264], "acvrl1": [470.12645848818352, 871.88945427295323], "il17a": [298.68340449943958, 84.935317264916307], "m6pr": [248.42829187118193, 576.60961873858184], "h2afx": [194.22401669058445, 582.62400131159609], "nrip1": [567.51704007074443, 411.14548286545039], "mboat2": [12.718211005924275, 386.92203746771065], "mboat7": [486.42815054913353, 38.809413349608405], "crem": [302.56350843511234, 404.09021477820238], "prkrir": [852.25121248835956, 565.78215432228501], "fam129a": [520.20222705075639, 716.67675057811198], "cysltr1": [529.43402913375087, 136.89153805111306], "pppde1": [178.18583192764885, 196.35775336851901], "gja1": [603.35435834344105, 141.20066529839755], "foxp1": [654.46354508374759, 787.23623243732106], "zbed4": [317.87899625562494, 847.27685358141059], "sertad1": [711.61228522082581, 398.87785452332128], "fam129b": [267.96708007313055, 83.778918610995902], "abcg2": [790.02934931440268, 576.84775921019786], "pla1a": [843.61309034682108, 526.33792253874549], "fut7": [537.62891839999543, 916.71591499550686], "inadl": [582.36396356238788, 440.83277236183403], "ikzf4": [295.72899429065859, 839.50109193508956], "rgs1": [366.9414099219494, 565.1323575422258], "srgn": [791.63512776871278, 611.08666949815722], "psme1": [176.57688514662885, 536.18660362524622], "abcd3": [533.09299901684619, 312.50475642668835], "fut8": [802.81415427467346, 594.84312669748601], "ccl3": [402.4697881500166, 668.38578682717139], "st3gal1": [16.003375803212066, 506.16631517163808], "ccl1": [862.01745435400062, 685.89647704880792], "kctd17": [553.75288688088074, 972.02052167207444], "ccl4": [452.36376315315471, 608.28650495388888], "rab6": [423.02794184990381, 500.08056606091696], "gmfg": [432.40057489682749, 848.20499569182948], "ap4m1": [159.67587381848853, 210.26373074889955], "tspan13": [728.31483448270194, 480.32075746993837], "zadh2": [149.5155285986354, 356.56908330594541], "usp22": [591.51061241658567, 158.74093603073715], "aldh3a2": [385.26590609471208, 453.12007750827502], "mycbp2": [353.57344035218068, 591.43760312157099], "ets1": [827.68874012890171, 157.53553957377432], "mapk6": [70.257933877786797, 380.31083212540648], "d1ertd622e": [251.32684522415036, 481.48582192183051], "rap2b": [829.54907061904191, 749.28144653570962], "phlpp1": [218.75577569003221, 476.66644578125437], "nckap1": [277.18134677756177, 220.1349141200987], "upp1": [601.11228138180638, 165.75281245877198], "fam102a": [761.40074568446039, 325.61374437649772], "ankrd13c": [476.34389984898991, 591.744532249945], "ctsw": [461.63792488387992, 880.21306061255359], "trim24": [989.89055658481971, 567.11493210380263], "endod1": [631.74852322668221, 830.71625302510324], "maged2": [571.83714271881809, 115.30180444169457], "ddx51": [223.75917764088328, 269.94693291694512], "ptprf": [27.359645346906916, 421.21304850107981], "ptpre": [179.16754343661478, 181.40219632790593], "rcsd1": [842.04194980781244, 750.40231522438148], "ube2v1": [600.39131595514834, 570.79475310219073], "got1": [81.400064071268218, 379.74386803215543], "rsad2": [166.31392199100662, 737.5976259242484], "sipa1l2": [393.16962766220382, 88.949363422425336], "smox": [672.70175200424148, 652.69120433215937], "siah1a": [659.52890574143021, 794.98053629691628], "neu3": [140.9278468982115, 420.3869997837395], "plac8": [401.48406791584762, 79.984780510470614], "dhrs4": [420.1521089147364, 834.33833222038231], "sms": [359.58142089071339, 756.82249351467476], "dhrs3": [615.19762322564009, 284.9911577291258], "dlg3": [496.10560152395908, 373.60087436050151], "dhrs1": [246.55627225885411, 273.06864583066692], "ppme1": [31.133158181293254, 410.12843682926365], "runx1": [682.96797928993146, 497.36915467663084], "icam2": [149.32823809271451, 694.80145553222894], "rel": [598.4557678108855, 36.352373743017267], "fam165b": [853.05980418872105, 143.52491158153663], "slc35d1": [748.12247651830444, 593.52014202130033], "tmbim1": [562.78077741998607, 369.25777909939734], "taf7": [282.53931891808031, 592.86598736273004], "ecd": [251.23828860651656, 165.25935043129022], "pag1": [639.71109165718894, 826.38228795259158], "tsc22d1": [687.45736558850444, 535.43602522701497], "eef1a1": [377.10179307208949, 923.17638178254242], "tsc22d3": [306.82838694333481, 812.28284265786124], "cstf2t": [656.73281157693793, 556.2321434347798], "tnfrsf25": [933.81924909882741, 215.44340258420988], "s100a4": [963.44463413914696, 371.01987446826217], "rhoc": [637.24894581299566, 556.95132508830557], "lrmp": [74.627062862160699, 311.29837277325259], "itpr1": [804.28801794919809, 739.78969501373081], "mvp": [168.62102243445764, 616.09853312241319], "nfatc1": [643.32881324542234, 804.83963040813933], "nfatc2": [631.2621368298536, 536.42436377477327], "plod2": [538.24300602836206, 120.20546071984126], "cd80": [949.33031027954598, 545.36544805090602], "cd83": [457.08254515035787, 206.83598513370379], "psph": [178.01471065593768, 730.46543428096675], "cd84": [230.7555596817424, 514.81835505910954], "cd86": [840.05181545519054, 228.56160363481581], "ltb": [991.26789833234511, 378.82643789064593], "adrb2": [206.34250353560492, 766.27429512910646], "rnh1": [93.361894929645871, 775.69550320754922], "pgs1": [425.90890370185286, 73.286900077687847], "zfp239": [975.48833192960228, 385.24218530697175], "zfp238": [289.97908063620605, 226.14500872698642], "pomt2": [916.02476661005642, 476.66781674259784], "gpsm2": [621.33608365045359, 828.11845380808802], "il24": [625.42225343097709, 115.22018654273904], "mical1": [300.76706302983268, 766.24577599913505], "naca": [685.69094676021166, 953.17168776095491], "chd7": [429.38920140286518, 113.88831393712104], "ccdc21": [617.40109932376095, 475.2762646600695], "fli1": [418.73243393469994, 105.1730459620677], "maf": [101.85453238394251, 766.73198354407987], "zfp36l1": [75.980106573808655, 407.69549051267541], "enpp1": [278.6326696053743, 275.68183822317974], "ets2": [464.35791624194582, 827.26463095595125], "st14": [769.34944399252231, 694.04370522642853], "mmachc": [675.18894109056805, 825.0713323189841], "acsl4": [463.44957598982916, 83.36747645471678], "1190002n15rik": [252.46154817914251, 557.47794605678507], "cltb": [26.779733888654221, 492.93824162435021], "2310033p09rik": [560.9319679080146, 148.89496096542871], "cd200r1": [278.52535306462801, 868.93998328200996], "fancm": [366.11559607710478, 919.9863050237866], "ppp3cc": [875.94327351939683, 665.40437734827526], "abhd6": [830.66151769729572, 280.34970872689183], "abhd4": [278.87080527254204, 296.93098794823311], "cd24a": [379.81096593759008, 215.29470350936401], "sorl1": [432.33890929243222, 416.293392922679], "tox": [720.71481798586717, 552.93596139738634], "chst12": [797.40907799080981, 217.89836800931778], "chst15": [457.46609571612458, 349.09413120701606], "piwil2": [683.10609045604804, 48.670685707205791], "pvt1": [363.71984296922102, 401.78978884500054], "il10": [306.79394930838373, 209.08181549454383], "rbpj": [322.91083430957542, 57.260146565026275], "aim1": [104.24915129165566, 283.38299979699991], "pgm1": [305.88203467819801, 155.98519061137921], "pgm2": [769.62745285252095, 538.28829906090709], "aim2": [473.66843276248431, 573.9359339306734], "slain1": [724.96101943519102, 592.5960359545652], "st7": [778.4387882127279, 109.89503385031969], "ccrn4l": [977.51624625524892, 493.41257974279421], "dnajc21": [724.81331769715382, 501.25455874535186], "scin": [655.21036739877218, 334.21999295081571], "slc16a6": [737.28439176130109, 585.73471660423399], "srxn1": [628.91327568310851, 612.41140794201135], "tprkb": [801.06517477348461, 118.3722746911759], "asap1": [698.78247870662642, 570.99981458110574], "cox7a2l": [347.61840016642572, 800.04251211813425], "ctla4": [274.02384601907397, 529.32397982637769], "klf10": [898.79924509337798, 523.81760561719921], "stab1": [454.54376361073002, 484.22467889487177], "vav1": [934.41601096835745, 512.99486163556878], "vav3": [632.32472210163064, 486.53717000583191], "gyk": [806.14794105982912, 607.42710334366848], "1700081l11rik": [547.4476874867139, 318.74377586333344], "avpi1": [526.30092471080968, 934.24518964063691], "tmem120b": [852.74735654401775, 729.47025813295136], "epsti1": [776.35686875010674, 897.45093770836206], "slamf7": [188.84097442059169, 555.70407980246091], "peci": [268.7594875163353, 589.70482889820187], "sh3gl3": [660.95966304974559, 657.76694595110428], "phtf2": [753.35205839461059, 361.76812823470124], "cacna1s": [634.83138521204421, 702.29863940106941], "aqp3": [517.3671665485889, 830.17765970408777], "vrk2": [101.55053943182003, 709.93639432832015], "tacc2": [301.74180240696796, 750.22982585275258], "mapkbp1": [637.90389939229681, 689.723791052195], "xpnpep1": [412.89282838593618, 601.96873487688219], "p4ha2": [198.95969737046124, 293.62057212847958], "pcbp4": [591.39428787988754, 63.702284732076748], "fam114a2": [28.482880325792564, 343.15569500957332], "cdk5r1": [450.59630732113214, 358.37643062018594], "idi1": [683.04535935328113, 812.83918741058324], "osbpl2": [838.98436000456581, 288.02494624601911], "sema4a": [405.64900704753171, 779.75647119030509], "klhdc5": [154.83824768854282, 407.36830183738061], "sema4d": [774.38986844722376, 210.58007994083044], "hlcs": [405.98259339341178, 689.34485491691055], "sema4f": [413.9500493567283, 193.84261859504221], "fam111a": [75.98739769637865, 591.29325817855613], "mettl8": [503.30028187975176, 394.62788936890502], "ggta1": [595.85322998102595, 668.45124249124444], "4632428n05rik": [80.116433546690416, 471.60394014298811], "gfi1": [737.027090808087, 887.58790981226116], "rhoq": [866.37183329047934, 655.71049672222046], "mina": [548.93466191039226, 20.131103108544096], "bcl11b": [405.42904578088917, 625.97410196103442], "ripk1": [663.31120831446663, 289.39537555559269], "ripk3": [651.73026401807545, 367.00119338672368], "otud7b": [838.27286093509338, 146.73860783549696], "rdh10": [808.02755208154156, 306.04999684410132], "rdh11": [120.36649887101009, 422.5853109334069], "erap1": [175.11742124401121, 495.0781783167792], "galm": [597.62610999761216, 295.17408780429935], "sytl1": [216.70251782237995, 279.87256585035124], "myd88": [267.61972391050847, 409.80764422939228], "pafah1b3": [157.37373171108794, 685.97662104966071], "lif": [606.31118289308949, 23.55677337372714], "ergic1": [663.87091657414931, 822.29537770377169], "tspan2": [168.09348830983646, 515.26595522920218], "tspan3": [882.09207082370608, 573.6984621805808], "tspan6": [665.71817438012636, 923.4001339831741], "tspan5": [862.18713867620568, 735.7942025879438], "samsn1": [203.26635300515852, 538.03846024497909], "wipf1": [713.76334704064834, 892.61504483866565], "mapkapk2": [474.01350559147704, 34.683295402007275], "sepp1": [730.85302953608254, 949.16750149904556], "ephx1": [326.75161817501368, 29.449123744992164], "litaf": [777.03992517726306, 858.44712359069956], "map4k4": [283.99031012900866, 795.83893864897595], "mxi1": [523.72295211500978, 362.20150872301514], "sla2": [224.75000292802721, 327.08128166747809], "hif1a": [29.042598472134046, 378.77997606373481], "b230312a22rik": [291.5007635927048, 71.1097043685063], "ms4a6c": [810.09745386445843, 473.0208503104239], "mpdu1": [415.21787760109538, 80.008567789325696], "s100a13": [715.91235321839122, 945.67492115014579], "ctss": [470.62005825429316, 459.56225620361005], "smek1": [748.14652099681928, 196.8895474011764], "ehd4": [114.84117033686658, 554.91714339129987], "rraga": [837.14676705770501, 134.47304312307693], "vax2": [532.1611506553221, 688.85960936059985], "pgrmc1": [709.67439349040137, 473.0504793422802], "glipr1": [427.77310387235241, 435.12771951622545], "arhgef3": [525.60205756739299, 833.63584383506225], "lpp": [469.03523876642242, 51.880447445011782], "cd96": [1.7934777910278399, 401.91811765204346], "stap1": [173.25684535673457, 557.14608760713395], "trmt5": [713.25461186820712, 424.71289959522403], "picalm": [890.48851186647266, 248.37662035919254], "slc1a4": [740.19112413750941, 955.34387716979495], "tmem71": [889.56495139578419, 307.31072441614458], "nsmaf": [669.35714782493653, 504.98406903492491], "mllt6": [764.20262809629173, 936.47618441976147], "trib1": [729.34977172863546, 738.06650001719163], "cd28": [200.8843683233282, 216.42529403265053], "ehd3": [773.16114746085418, 870.85788665540099], "serpinc1": [791.94616189576618, 628.36379608547907], "egr2": [337.94414407343504, 769.60918218777124], "egr3": [643.33873195103797, 142.24539990693791], "txndc17": [899.37024430877705, 321.76875224391966], "syf2": [690.70447397982468, 785.46722357367935], "polr3gl": [405.66028026367843, 789.52220700254747], "tnip2": [84.068918670534629, 279.09858592576791], "fbxo2": [305.34151052471128, 316.37808183047377], "ddit3": [283.82276285398359, 642.73607568248201], "hk1": [603.64569442064851, 850.05170745106125], "gimap4": [193.52484884939162, 476.17082607401386], "fndc3a": [507.62656059242931, 697.4295647289623], "tcf25": [685.98733647057759, 301.84767384920281], "stard5": [396.20977256147302, 131.25156687784448], "sqle": [680.99420861094245, 780.08506188199385], "ikzf3": [676.95486276142458, 121.50083707127982], "nln": [363.0961819807095, 783.96474407786627], "spnb2": [748.38111624214389, 580.42095234974295], "atp6v1d": [801.08341243478003, 94.852655894315319], "trps1": [902.73493936541922, 307.23155322103241], "akr1c12": [845.19076889068924, 128.75366990014629], "pou2f2": [403.16666951103764, 542.05038144441585], "pim1": [401.55740624720914, 866.47530279721036], "idh1": [204.72116389554242, 367.05252948859595], "acox1": [293.58358650513264, 174.2809326155263], "pter": [533.65415298865992, 382.34156149934557], "arl4c": [337.48986285730734, 819.68751040453071], "pde7a": [128.49442385768668, 431.3121193126355], "pten": [17.541788519758938, 524.9224793214571], "ifnar1": [554.57311173387734, 29.24856486393935], "oxct1": [696.90250275172468, 485.8128022610224], "athl1": [294.54800517019487, 918.96417968547962], "hemk1": [119.55605144264376, 796.65666507998139], "pdcd1lg2": [822.60473442148157, 135.42231346293073], "tubb2b": [240.29780568047778, 261.09066776811636], "ccdc50": [687.0605503678396, 832.32258660060177], "flt3l": [494.36188003208463, 358.02797867078044], "urm1": [747.5374230576914, 405.20216666923312], "atf6": [867.2416968535058, 754.1741615474898], "sesn1": [536.79124189551681, 25.61210106746114], "gap43": [284.72159914166639, 88.748859264992177], "sesn3": [451.9328451054829, 677.68852611428724], "unc119b": [254.51110606189653, 268.54788166415955], "snx11": [667.31377045506179, 335.52633354536187], "nfkbia": [643.16284419043654, 770.20826109764175], "tfg": [676.20653475056361, 758.27055843331163], "ptger2": [645.20043120545711, 783.53383139895459], "xdh": [743.33635033653582, 867.99992313423763], "cd4": [276.11965472979273, 441.71584162478149], "sh3bp5": [531.85659171315592, 37.609869330844617], "gripap1": [91.510094634308416, 389.44393341551552], "sh3bp1": [376.56107618388387, 770.31660061661205], "cd2": [755.48567659221635, 391.51872263149937], "lactb": [864.55499311902076, 384.57574019472685], "tmem184b": [419.6468047028435, 690.5917195989648], "slc30a1": [216.28547243904254, 312.56582009667164], "cd9": [595.76800896411396, 718.55895321026094], "gem": [854.01298946422139, 274.41000433767368], "stard10": [217.19679005297755, 296.51908076963764], "abcg1": [323.60879001933699, 831.52448666454677], "aes": [289.60674089245811, 200.97880327932933], "qprt": [58.664284624779214, 409.77142111620674], "gpr89": [210.30706589217499, 695.08551723796018], "hmgcl": [976.9512858078931, 649.24351946628758], "h2-ab1": [416.78870550600527, 861.72008776483153], "clk3": [353.43735202888359, 819.58715482614684], "dtl": [89.710782168042215, 538.82719088522538], "asns": [129.74486417599866, 668.08328130299992], "slc2a1": [293.17787360868806, 624.77963261337504], "zfp426": [461.5952700947164, 547.61603177264612], "syce2": [177.68456809436492, 756.84482603047104], "hexim1": [677.759938430185, 197.06977529269312], "vgll4": [341.97628379748073, 34.499830557074745], "wdr82": [382.36093932772854, 618.77921837067811], "epcam": [434.24814061435887, 95.311005647006823], "ckap4": [227.83129634154113, 282.93151676835981], "gusb": [320.47559840320423, 807.35294820748004], "clec2i": [212.26205852172927, 513.7656221511869], "e330009j07rik": [0.0, 386.64676321846775], "lrrc33": [445.22985018078032, 180.08258026900444], "parp8": [596.93467954184985, 785.08865360239054], "parp9": [614.68061694411449, 878.3710832710758], "espn": [611.20700849205798, 656.0501419453858], "parp6": [84.885774837198767, 525.4267058440397], "itga3": [309.29748139990647, 94.603812451703789], "itga7": [448.25201965075098, 868.61168036705158], "h1f0": [157.46337640229666, 440.5242655360255], "akap12": [382.09095276400922, 277.64317353928698], "sra1": [676.39870660844167, 667.55739135771682], "rbms2": [583.87729841109388, 25.130105269437649], "b4galt1": [451.96064433509679, 380.34483709719058], "il12rb1": [192.15225851962174, 657.14686298910408], "gbp2": [809.7225186147657, 565.60609594061771], "p4hb": [616.75481780477219, 785.9200460229174], "il12rb2": [825.56159539954592, 692.32035679691137], "h2-q10": [556.25727910701221, 594.84601792813896], "mllt3": [135.77714787545875, 227.11979062090498], "il7r": [998.57268059690978, 390.92089938925329], "flot1": [733.21425341610768, 362.196902503621], "flot2": [771.97910575356036, 79.033502375313674], "ascc1": [366.97261883003989, 283.72970689425711], "2810021b07rik": [833.26185689985505, 454.33786935416236], "ldlrap1": [159.32890162739022, 227.71468628403454], "il9": [553.3913033853155, 665.21078646536557], "smg5": [633.51471314519654, 894.08331069616293], "chic2": [363.10750549950569, 814.19197556453946], "alpk2": [101.91279902088655, 730.66775878747114], "psmd8": [845.91656468685937, 388.00077314585303], "lpxn": [601.05627526412468, 105.68745350433966], "ctla2a": [638.00804293651913, 289.60762719342495], "eomes": [660.10469257673799, 280.22918069821094], "ccng1": [894.72769931262314, 555.87962263333213], "cnn2": [283.27874799022288, 178.80646567493466], "smarca2": [471.34661426601468, 739.30382051580762], "zscan21": [790.56700014325054, 204.51729127682438], "ramp3": [982.56552433011029, 353.54823058442003], "ulk2": [567.4867097608427, 439.67681557618482], "stat4": [816.03309197213594, 713.36372935338443], "stat3": [561.7499010981229, 168.52162472932247], "stat2": [226.26262499230603, 502.67279707424143], "arhgdig": [623.36750328540882, 41.681015606324934], "opn3": [736.85896588623541, 379.81378262096541], "prnp": [651.43958063166463, 682.47287618880796], "vps37b": [915.4711053401893, 316.60970300465533], "basp1": [675.26547782393709, 689.99843637403865], "ccr5": [412.75377031982941, 94.885880754305902], "ccr7": [730.375550814446, 491.25939579856589], "ccr8": [440.61078968245153, 210.71686699706498], "lbp": [563.72918512159572, 534.31550747230665], "gdi1": [269.5577548431088, 325.97721169209683], "ccnd3": [671.87404714690229, 884.48565590857754], "ing2": [959.74899088682264, 658.08149409778878], "golm1": [425.14014075665426, 58.648591095156235], "plxnc1": [192.11774924038792, 513.10822422374792], "rgs14": [358.90930203985448, 422.01608556648478], "timp1": [541.39474283756363, 824.77475640170815], "rgs11": [264.29903155282238, 366.36733372121148], "2310004i24rik": [576.41268960667321, 155.71235391842345], "stambp": [544.16885800306181, 375.45662359909272], "bc002230": [57.365148066363474, 566.62020776402937], "cog6": [509.11068814834067, 824.82781427903433], "cyth1": [435.01919929289369, 597.9337869266318], "rbm43": [730.45408887514714, 935.2199904195121], "rap1gds1": [831.5614937575441, 736.56979281488793], "cs": [56.237349564797455, 376.40782478211071], "oas1c": [750.14620799764953, 939.12263108840693], "oas1b": [436.42078429260653, 64.161272840482525], "atad2b": [682.91768239724024, 234.50797701684698], "cd5l": [683.67981095646758, 871.88101684397213], "ncoa1": [618.00508105168183, 83.069930762287754], "cyfip2": [645.33404263112186, 132.55533854595996], "lclat1": [148.20298871103188, 582.51880878002123], "cyp51": [524.07569993806919, 331.5525848190112], "lrdd": [851.03761362701903, 197.48374727425011], "sh3kbp1": [726.57803699437216, 609.10917738334672], "tmtc4": [181.26626095054701, 766.82647944510131], "ptp4a1": [575.86102130942265, 34.790956116109726], "tmem176b": [579.54437747947736, 547.50486410550809], "akna": [559.45810056565824, 64.00999802536785], "sars": [150.29439940308265, 673.45894026318831], "snx19": [319.98113138657538, 743.85177713567532], "emb": [260.97195180308142, 159.24014776895336], "d730040f13rik": [459.10988920755295, 444.0524846640638], "bex1": [893.91662438873118, 400.75476493358826], "snx10": [645.06923384202912, 566.88080610529857], "arid5a": [579.89652489104344, 511.48464195031062], "nedd9": [100.68345304079514, 522.76168292937666], "lsp1": [734.8893968586608, 631.510238499141], "armcx2": [96.201193446630839, 700.0451333190083], "epc1": [221.01516983523499, 760.80224410264145], "foxo1": [679.81554081128195, 250.37013392995485], "pfkp": [653.76444859058643, 525.47309515104155], "herc4": [781.15115606128518, 910.61179896825115], "tcf12": [212.50756466437909, 213.59005637850544], "isg20": [416.87131946338116, 469.33137896853151], "dyx1c1": [409.87810081853019, 61.320917715666781], "cmas": [192.064946839534, 193.42885196059228], "batf": [301.61360831698482, 247.32304565450917], "gata3": [612.50869220973686, 175.06089060019963], "ethe1": [279.95151010051273, 563.13906331748922], "c2cd3": [119.08700003844706, 676.95144269955586], "riok3": [890.97520348833848, 776.61163367319227], "map3k8": [774.54571788881094, 928.45362779311927], "tnnt2": [689.2869760220816, 123.84088620713817], "ypel3": [388.34121278688542, 851.02128604616178], "dynll2": [996.82058959650749, 404.08309404093723], "penk": [633.4672580555839, 476.60504653119244], "map3k1": [285.74901407444759, 809.37520708428633], "map3k5": [192.02716010718132, 457.28920551387858], "rnf113a1": [332.93838391550139, 647.09389999804819], "arhgef10": [787.14025436792997, 378.43129322818675], "mtss1": [312.83852977070399, 758.8056928748407], "stk4": [578.90245022555087, 125.36220897480098], "nfe2l2": [843.35548567168007, 266.2982411197039], "crebbp": [754.77336946928881, 240.28417406563466], "ap3b1": [360.34766305236383, 294.86018566758833], "prickle1": [751.01691796663556, 619.21779278719328], "sphk1": [947.31922066263337, 501.15352771055518], "tpst1": [190.32772391974913, 762.85567478053758], "fam189b": [310.28147306134088, 780.63407274616998], "mapk7": [972.53101200908918, 483.39177336429941], "zfp7": [588.94105694194127, 470.66386956164121], "rxra": [634.32082324333328, 651.5630433235882], "0610012g03rik": [817.17332544627038, 443.88509455769531], "sf3b3": [240.60777932901487, 345.42807665490068], "cyp2s1": [991.5892314535829, 414.84488383022824], "gm10345": [233.63814880414785, 339.41765676119707], "wee1": [958.81579035737627, 387.59235190731255], "tesk2": [789.17036665435501, 591.20538932666352], "bik": [823.73636788192698, 479.45035881658453], "ifitm3": [611.19264375825412, 684.645263983213], "ifitm2": [877.43756121315778, 537.36391582175156], "actn1": [827.61482094131384, 203.82611576002608], "igf2r": [720.16911339368789, 292.68615672895169], "wisp1": [667.53468245468116, 323.89287831279182], "arhgap17": [81.581148189343423, 505.90215024887613], "2610019f03rik": [695.99976334514918, 824.27520630362915], "map3k14": [580.85402942252927, 240.51838177542581], "fosl2": [443.72794443342895, 570.05226158343794], "slfn2": [578.86099044749767, 900.52930976186781], "lef1": [773.55881101867658, 231.5097721338482], "tnfsf4": [960.43420109078841, 537.22838951632036], "slc9a3r1": [360.7060576746897, 436.3038633689988], "furin": [93.82337032493831, 298.77749702022334], "utf1": [431.45933470793693, 191.5508851327649], "lime1": [410.05124617288601, 873.03832987352962], "itgb7": [267.55374463584531, 147.85552344164], "fyn": [144.02235901542554, 589.06414314018707], "psrc1": [622.79028935905387, 800.73177250270442], "dhcr7": [515.43483030431003, 357.88215225277378], "ss18": [447.29701731889827, 504.78967844723059], "capn2": [311.63514531909249, 188.06138410856619], "klraq1": [348.06087241153284, 321.51719423939687], "evi2a": [814.63169687598361, 763.87770521403672], "rab33a": [551.46841174354563, 605.37687539013405], "vdac1": [196.73118522925512, 752.38630494063761], "prkcd": [1000.0, 561.53699099939217], "rnf19b": [518.43376972026169, 120.47473312876167], "a2ld1": [195.07241547316551, 549.37226390465401], "tnfsf11": [482.2842454565415, 491.93317174535673], "vldlr": [651.04044814603651, 643.45389343091028], "pacsin1": [903.88870467162542, 347.31169387880323], "qrich1": [752.24836822860334, 211.80580357090219], "tnfrsf13c": [469.0122728813941, 486.93797178077887], "gys1": [331.57691090664639, 604.41608497153345], "sfmbt1": [319.68300214167289, 518.66681234832549], "exosc8": [711.42276647709468, 276.9707876311885], "trappc10": [419.32355486066649, 667.02096699698507], "st7l": [710.5738144520609, 903.1302681819991], "mecr": [292.11383598991381, 778.98442837786956], "gimap7": [762.94750385146199, 857.31295162646074], "il15ra": [181.2343242308321, 463.84434418745798], "gsn": [557.06539581736104, 733.67231339244574], "rgs16": [737.9022013217716, 608.31827805076159], "dock9": [743.14800156497449, 366.68719536494859], "ddit4": [275.89314498902809, 544.47245195431901], "bmp2": [651.43246399500424, 315.21328181357194], "sytl3": [664.23550521130937, 110.24295532002714], "sytl2": [879.42332174242506, 320.37843655973398], "inpp5b": [267.29891885609851, 573.494127839621], "gltscr2": [204.45337631923672, 644.98791632968596], "ppp1r10": [894.18724146304851, 674.61867214057759], "ankmy2": [915.39500734864328, 248.96186551591904], "lad1": [901.14490887957595, 759.79845706738627], "jak3": [859.64413312464092, 204.88068074342931], "plxnd1": [707.64142757385468, 222.29728539459251], "rab4b": [254.90635054907844, 338.48622894723673], "pstpip1": [400.86291273302481, 175.06478712653086], "dpp4": [760.4703442692994, 897.50932893486515], "ssbp4": [595.79269501734268, 20.879074542513592], "zfp568": [257.30854227380121, 232.23242736456359], "kdm2b": [543.0049177880876, 926.33606706851083], "pcgf1": [880.36518720788331, 399.88163770377946], "pex19": [767.21905793032852, 93.884553148423379], "ctla2b": [106.65473226954515, 798.98975127636027], "rtn4": [130.4665032323922, 405.20472436368709], "cd274": [245.83111190089687, 523.88049205765458], "acp5": [320.7340897620694, 180.58395493196224], "gnpda1": [709.20701923171998, 616.72936028042363], "gemin6": [225.0095769254832, 739.42136520462043], "tle6": [708.67625556963469, 698.74206175666814], "adam8": [684.383264032748, 666.56893989842843], "abhd14b": [855.04599920749047, 670.45981724316516], "ubiad1": [326.23913711645235, 818.80357099694697], "apobec1": [662.61591056233829, 313.11135932356103], "tsga14": [556.30541767073464, 349.47918719779364], "ada": [30.317270975038298, 592.4071176511826], "fam160b1": [388.83046039873295, 576.40548350001313], "spin4": [221.3987443529916, 121.06255714878313], "procr": [322.43417447640729, 88.923481897666363], "ski": [860.2403548119687, 422.04180604214389], "pla2g12a": [24.036147814521485, 396.40771256177663], "gltpd1": [221.02022146830041, 722.54962958292822], "scml4": [169.33307888407739, 750.41940652561061], "moap1": [380.77733835223768, 893.28179470000134], "mfge8": [205.49881246454163, 320.09543009104743], "kctd12": [458.25207790470205, 777.95352985689965], "sidt1": [779.09739470350223, 195.38036714179071], "bid": [335.5445665539815, 225.35540056677851], "ncdn": [201.14391489559466, 306.72935397165327], "xylt2": [553.31594126499613, 335.30843585982751], "ier3": [594.86134939935164, 699.70825724305473], "klf7": [552.93370695655028, 462.80349961670754], "rhbdf1": [402.87021458967229, 199.6988924231822], "spry1": [501.75605903725574, 347.29486381328388], "klf4": [255.54732218121538, 308.65286679036529], "klf3": [787.30418871067059, 456.09794890475217], "slc25a30": [266.50198247519836, 603.96518660376773], "bc021614": [293.56440908040497, 273.83222001109493], "mpzl2": [609.51470860748816, 315.45736650273545], "capg": [813.86146038650134, 506.01347045529525], "slc25a38": [622.90675958908264, 894.21263625145468], "bcl3": [821.41976925458948, 672.50641431484689], "bcl2": [265.42788669189281, 276.831716999327], "gadd45g": [722.09561444108567, 389.70120981031687], "tgm2": [306.64324694422828, 628.01187660582036], "bcl2l11": [212.73845680938177, 545.65775544317762], "nfkb1": [416.36720712002392, 220.85911101862115], "tapbp": [799.02449502328227, 422.42065782446809], "kdelc1": [187.98372668901033, 694.91700390590006], "kctd14": [161.22003902118331, 423.98445523587321], "nqo2": [661.09751230966003, 538.68802227360879], "ece1": [457.41965511351884, 665.68483525392139], "cxcr3": [741.45913288545125, 391.29150352466763], "pkp4": [642.28236080526756, 401.8447911244333], "pkp3": [208.84142646060701, 291.84275776270954], "cxcr5": [390.75212483342608, 216.59892898709325], "cxcr4": [334.67249456309139, 795.50147283074966], "c1s": [701.14862640705871, 72.9302326264974], "dusp2": [488.85927315987101, 338.02442138323079], "rrad": [482.6821100544127, 55.235433880847836], "dip2b": [377.12379766821988, 559.23666366933639], "phldb1": [555.39746361096456, 392.72938164549072], "ppp3ca": [883.29405816042959, 362.21114489097124], "ankrd57": [138.43353780679956, 411.41033277620977], "csnk1e": [521.34417772344011, 314.1047007601104], "arfgap3": [299.44183593830758, 284.6004422945141], "satb1": [476.27250391887515, 75.663068864820502], "lpcat1": [430.24854657028766, 85.225697237680947], "bmyc": [876.53068302042175, 383.53192127301696], "glipr2": [140.97831709358195, 685.89482247810292], "rfwd3": [80.12092612970855, 578.45651043125861], "dnmt3b": [349.36507773807102, 530.83917368917537], "dnmt3a": [489.42645856455152, 394.37050094511557], "bpnt1": [962.70032812564591, 403.0080387611743], "casp3": [138.88517249609021, 445.13188290966434], "rnf130": [658.6414411997556, 349.70953425272984], "mapk3": [577.36334204468596, 409.98731520354607], "tom1": [568.54235716410176, 358.10369323387874], "mbtd1": [539.29154163604028, 965.95305505167562], "id2": [636.82422772260236, 66.715977459943133], "id3": [895.87360928342878, 768.26937862056536], "chka": [214.44986679400151, 771.3644515146209], "serpinb9": [444.77930563249078, 518.10951849181174], "maoa": [469.05708340896297, 397.90800911970575], "acy1": [924.70991091500059, 330.54610149985092], "sh2b1": [696.12476923914915, 308.98499660718062], "slc19a2": [402.06818173013619, 321.02170576643243], "pknox1": [910.59711919210963, 239.48149165924482], "wdfy2": [183.95591458712141, 529.12740811140611], "sirt2": [544.17972982012316, 176.19949674336323], "amz2": [893.17630142848111, 567.4106828809422], "dci": [788.12861157036843, 79.74825636635984], "pik3ca": [189.90622938183071, 728.89474593858131], "itpr3": [295.59687052726883, 148.37429494828763], "nupr1": [174.07769901400599, 657.75420375541046], "crybg3": [911.02140662821853, 333.22865724916346], "ly9": [386.56773243860079, 227.2741803255372], "rnf149": [277.2992877827183, 397.41593518990692], "grina": [587.29086033549936, 691.36458975474591], "emp3": [373.93053421282241, 416.39338247862401], "emp1": [113.09012570258267, 306.69378881432544], "pet112l": [840.83609024288648, 191.82904395248841], "adam19": [930.04132949117434, 502.62266314239969], "nedd4": [121.31720752896229, 539.42009589109557], "pacs1": [656.23425747466831, 832.12347040858754], "rara": [617.22220709786347, 343.26629731291439], "tmed3": [804.84239714827186, 435.38552240160885], "slc3a2": [398.05405784455468, 100.05845908613406], "snx9": [823.63581722433355, 626.2275590272061], "calhm2": [935.43546260457322, 584.64723323663941], "reps1": [749.19513749995247, 608.17223973219166], "krtcap2": [6.5482532081719, 363.55228869166598], "pde6d": [623.50126865990342, 815.54872558022873], "reep3": [394.62896272731058, 186.00414277517069], "pdcd1": [926.37694820691218, 688.1495328712075], "tlcd2": [864.07280945613161, 603.64473921968158], "abcb1b": [540.84675664964493, 328.21014016919617], "abcb1a": [698.13889877066481, 213.51287164084749], "nrp1": [625.56663590098469, 330.88703693830428], "ppp1cc": [831.38351866072139, 444.31460969728209], "psme2": [169.61353780886975, 545.72994400329378], "nsf": [538.34328128167499, 787.13951871798065], "son": [900.62759619808844, 580.65633191953475], "ahr": [741.1281070658365, 921.9983898399795], "fam69b": [576.56383064100351, 465.3203147679481], "rpn1": [166.76627179861686, 725.67469611055401], "jag2": [293.67414721847547, 818.1524522027803], "gart": [309.66597805146591, 800.63490715718831], "adck1": [658.751134785109, 893.49592698217566], "ifit3": [860.37014088339197, 228.263603707052], "pak1": [378.05202843984802, 789.16847503261874], "ifit1": [851.32569528018553, 237.17570738171472], "pck2": [306.62589067350632, 616.39767100838606], "areg": [506.50464910620013, 708.29065368214083], "ero1l": [26.4509860431221, 356.18471846790686], "lrrc59": [695.22137324169898, 243.16895652478584], "ermp1": [463.99762946462607, 388.30655910121254], "haus8": [46.116559385313678, 615.85310426173601], "anln": [123.20253157610216, 472.84181929999619], "acsl6": [803.78241646764525, 584.27741508096722], "abhd2": [884.84026599338335, 417.55856770662308], "acsl5": [418.07680948086124, 624.35621800249032], "car2": [609.81310875016231, 45.066017521869185], "marcks": [553.93168840027556, 116.90817373688537], "fasl": [504.23226799930751, 813.72622901853515], "cdc25b": [674.35618317927378, 867.52980972628473], "ttc39c": [588.87501343389033, 175.42439221403339], "tmem176a": [593.52289836897353, 541.32803596702865], "cnot1": [370.15279587914858, 543.31871568217446], "cbx4": [362.56029870437243, 802.52554685202904], "ass1": [509.14947453863874, 489.659131794789], "npc2": [404.96566994801179, 308.1182494352355], "nek6": [460.73976934760304, 726.2736113143136], "2310008h04rik": [817.21932788241361, 193.29161426962605], "dazap2": [449.74000535964547, 879.67869163942362], "nlgn2": [818.95615916450072, 458.03668035925119], "irf5": [287.89030903038696, 547.63299997640456], "irf4": [649.32595567486135, 848.43599041602215], "3110057o12rik": [845.2630340502825, 663.15873812656207], "gpt2": [372.28695863201375, 587.31176297436241], "ltb4r1": [784.27863834214236, 220.62006539515141], "adarb1": [702.02999623381947, 936.66184799322878], "rasal1": [111.52575046191708, 784.55242356865438], "akr1b8": [132.28598333365778, 654.40473338627964], "ccl5": [224.82181768907253, 532.99448721622866], "ppil5": [73.860058691740619, 545.90213921894019], "trib2": [664.80953193782216, 445.79376336158839], "trib3": [310.40898979956364, 581.03115764386609], "dusp14": [634.56131247940925, 879.9316318574987], "tns1": [271.4949075293589, 671.15579694578219], "fads2": [170.34454809356339, 421.27094512909059], "lgals1": [514.16986929994368, 375.19632746237215], "cenpm": [74.770122386608762, 524.6442224715347], "slco3a1": [371.47278631215602, 449.54309553446114], "cyr61": [626.42363869212454, 282.77814370166516], "myo18a": [678.70387282850606, 516.96183380552861], "rassf1": [658.3716552160588, 673.34310610250895], "ppic": [801.35996571318128, 620.86313608004627], "nfkbie": [877.03755146921071, 685.18232758172826], "plekhf2": [205.42539612417664, 489.86766832059112], "pyhin1": [249.41819692569973, 628.36998820903273], "pmepa1": [384.15797356886873, 509.59442188447764], "4933426m11rik": [208.79966175468161, 752.30952211846807], "dcxr": [613.10454089837663, 672.28613092759053], "frmd4b": [100.54081500364845, 312.21767770793332], "gdpd5": [600.03015491988924, 651.36883932986109], "ptprc": [192.1351877895043, 535.08521241751089], "cela1": [521.90515869023693, 152.37760786515406], "crip1": [263.47226550251571, 174.99880305530075], "mxd1": [184.01127623523615, 714.43716651674549], "ptger4": [829.08642176976173, 432.81377320142991], "sap30": [431.03213309262838, 578.0259568146372], "0610007p14rik": [828.20808426007386, 188.40494139313171], "kif3a": [602.03548119392462, 131.6992947033682], "sqstm1": [70.255030154068265, 514.38704242586232], "2010002n04rik": [94.61261224727366, 277.88538591450879], "cd44": [450.58117162731219, 218.58082686304306], "cd47": [243.4071161345978, 285.69706179775022], "mgll": [431.92053570983239, 171.34928775454239], "impdh1": [895.12143210268277, 490.73895075208998], "serpinb6b": [861.44434706265088, 553.89480535194446], "aste1": [399.29059022191558, 59.387168696717708], "tnfsf9": [505.92638231941214, 499.79557881460727], "tnfsf8": [530.80248562034421, 820.81465486765387], "heatr1": [314.52807859836446, 821.64056167809701], "mt2": [564.3859860550549, 348.28181789365567], "akr1c13": [35.27568836390185, 579.31736278536982], "cst3": [210.63163534122651, 272.60972491574216], "myb": [540.06567522417072, 777.18596577618405], "pde8a": [995.76864430901651, 549.03317648841653], "glcci1": [551.65952634342852, 985.34303276538765], "cndp2": [852.89056418280552, 367.4741093889071], "nefh": [327.63792084385045, 528.3009116371968], "fth1": [684.03940230271098, 110.21441175078445], "ehbp1l1": [595.40121785668623, 461.35575338006117], "galk1": [226.80548507032788, 751.55118741349702], "b3gnt2": [866.34477614997775, 674.65816546580686], "tgm1": [189.6126120590385, 175.07789489462368], "parp16": [834.74658465231983, 811.85899182433047], "tnfrsf1a": [688.62800819312122, 796.70740011516568], "a430005l14rik": [266.1147872053433, 195.01026408816159], "ptprj": [320.21644456753813, 76.29465802604102], "gpr65": [655.24009985302098, 167.36571660413767], "pccb": [66.606255360868488, 397.45917337966915], "serpinf1": [536.49140122921347, 157.16592866101433], "helb": [303.78746489467585, 825.20773911221704], "nfil3": [443.96964463386769, 278.23823373950455], "fam49b": [838.19781362930541, 689.0327925626101], "gne": [670.6460917163073, 809.88876915205753], "dusp6": [851.11920684259803, 690.64553451387974], "dusp1": [67.216283284075871, 368.39898994986675], "iqgap2": [860.92740508289944, 216.20352453410743], "1500010j02rik": [261.09071648623706, 543.15649219521515], "ick": [709.67818920128695, 506.30593549002975], "crtam": [466.16723066697159, 341.24524527356044], "slc38a1": [54.108129924752973, 392.79050146376079], "ormdl1": [541.65061464920154, 395.46745403430009], "sdcbp2": [121.58847933926887, 687.50871908450006], "aen": [341.41107087867994, 218.1013126421301], "rnf181": [276.46316619111542, 430.46652586511152], "gnptab": [471.98210947663648, 718.73307913939311], "dffb": [301.44504623271553, 896.71148675526786], "sc4mol": [612.58965834242986, 893.10520724612184], "enah": [571.96632776372701, 920.75351447013293], "smyd5": [340.52540237828242, 746.21549459537925], "znrf1": [205.56469541069168, 737.44290514098952], "sptlc1": [272.06996096333137, 157.96535359744627], "tmem173": [926.08540542993694, 470.21314474067424], "slc25a45": [866.66581321810304, 346.40622400631668], "prkch": [991.34660341241124, 364.18397853455144], "trpv2": [145.97002667360465, 390.32588790674629], "prkca": [533.06621270697121, 396.73692758190538], "cpd": [201.29096517078239, 502.29658327053755], "lyrm1": [628.69776752324606, 204.17457053610076], "uros": [261.71588062370222, 289.29853921174094], "tubgcp5": [249.10906130197191, 192.15090227182475], "adam9": [307.26003506571965, 227.07157847442318], "itpk1": [281.49638880853911, 147.08392077808338], "zyg11b": [698.52339913498122, 814.46028643962381], "bzw2": [797.17242038022891, 228.58016313726895], "itm2a": [544.70808594553887, 739.12025207258159], "sox4": [881.74706206358474, 343.12201528934031], "ccbl2": [969.34477125141302, 413.98586841356405]}
