# Supplementary material for: Leveraging chromatin accessibility for transcriptional regulatory network inference in T Helper 17 Cells
Source: Genome Res. 2019 Mar;29(3):449–63. doi: 10.1101/gr.238253.118 (PMC6396413; doi:10.1101/gr.238253.118)
Supplement: Supplemental Material [file supp_gr.238253.118_Supplemental_jp_gene_viz.zip › jp_gene_viz-master/examples/network2.tsv]

regulator	target	weight
Fosl2	0610007c21rik	1.03594972596
Maf	0610007p08rik	-1.50973258775
Irf4	0610007p14rik	1.91947274492
Stat3	0610007p14rik	1.25354777829
Hif1a	0610007p22rik	1.6346013695
Nfe2l2	0610009b22rik	-1.43610570258
Batf	0610012g03rik	1.69252389516
Hif1a	0610012g03rik	1.70001922998
Jmjd6	0610012g03rik	-1.6857358071
Maf	1110002b05rik	-1.12644482833
Hif1a	1110008f13rik	1.59552839936
Nfe2l2	1110008j03rik	-1.36454737885
Kdm6b	1110014n23rik	1.58068359142
Irf4	1110018g07rik	1.31490835107
Rorc	1110018g07rik	-1.22395214006
Fosl2	1110018g07rik	1.75995715355
Irf4	1110018j18rik	1.02681586586
Rorc	1110018j18rik	-1.28783385316
Fosl2	1110018j18rik	1.61087725111
Hif1a	1110018j18rik	1.48885365002
Hif1a	1110020g09rik	1.34729234894
Batf	1110032f04rik	-1.4378069956
Irf4	1110032f04rik	-1.21999641744
Stat3	1110032f04rik	-1.3918154818
Maf	1110034b05rik	-1.01398464618
Hif1a	1110059e24rik	1.50357389651
Batf	1190002h23rik	1.93647252119
Irf4	1190002h23rik	1.80235454341
Maf	1190002h23rik	-1.92970927845
Stat3	1190002h23rik	1.8419535243
Rorc	1190002h23rik	-1.7147988086
Hif1a	1190002h23rik	1.94891809004
Batf	1190002n15rik	1.73410943582
Irf4	1190002n15rik	1.71887859458
Maf	1190002n15rik	-1.68684372313
Stat3	1190002n15rik	1.46547481334
Hif1a	1190002n15rik	1.76290269484
Maf	1200016b10rik	-1.26688400326
Fosl2	1300001i01rik	-1.53558311785
Batf	1500003o03rik	1.31779439593
Irf4	1500003o03rik	1.25715003816
Stat3	1500003o03rik	1.43773947988
Nfe2l2	1500011k16rik	1.3702879008
Maf	1500012f01rik	-1.89318704144
Maf	1600012h06rik	-1.14718921564
Batf	1600014c10rik	1.68657347232
Hif1a	1600014c10rik	1.41452667826
Etv6	1600014c10rik	-1.58495216689
Jmjd6	1600014c10rik	-1.84984663835
Batf	1700017b05rik	-1.31573537178
Irf4	1700017b05rik	1.1833286869
Rorc	1700019e19rik	-1.32783143252
Rorc	1700021c14rik	1.21430132248
Batf	1700021f05rik	-1.78662651791
Hif1a	1700021k19rik	1.63560045755
Jmjd6	1700021k19rik	1.2891971485
Batf	1700025g04rik	1.96081870188
Irf4	1700025g04rik	1.89387617571
Stat3	1700025g04rik	1.74157369332
Fosl2	1700025g04rik	1.86349962596
Fosl2	1700029f09rik	-1.19251535082
Hif1a	1700034h14rik	1.5491055317
Etv6	1700037c18rik	1.54834930309
Jmjd6	1700040i03rik	-1.61380509745
Fosl2	1810008a18rik	-1.34846540461
Kdm6b	1810014b01rik	1.56962598915
Hif1a	1810027o10rik	1.55695888181
Etv6	1810031k17rik	-1.4607463775
Hif1a	1810037i17rik	1.68258874447
Fosl2	1810049h13rik	1.09091990879
Nfe2l2	1810049h13rik	1.26551538781
Batf	2010002n04rik	1.96241948923
Irf4	2010002n04rik	1.96785820805
Stat3	2010002n04rik	1.94111851868
Hif1a	2010002n04rik	1.73341340075
Kdm6b	2010002n04rik	1.66379229274
Hif1a	2010007h12rik	1.48934085433
Nfe2l2	2010012o05rik	-1.63659059043
Stat3	2010016i18rik	1.39023795223
Jmjd6	2010107e04rik	-1.51074829952
Hif1a	2010107h07rik	1.43316358427
Batf	2010109k11rik	1.20181868617
Irf4	2010109k11rik	1.21168857401
Hif1a	2010109k11rik	1.63682475245
Batf	2010111i01rik	-1.90899610574
Hif1a	2010204k13rik	1.44211551061
Fosl2	2010305a19rik	-1.77966047612
Hif1a	2010317e24rik	1.58043274829
Etv6	2010320m18rik	-1.48404353447
Irf4	2210010c17rik	1.85306783196
Rorc	2210010c17rik	1.79980843667
Fosl2	2210010c17rik	1.93252944762
Jmjd6	2210010c17rik	-1.50341141664
Nfe2l2	2210012g02rik	-1.22204961244
Irf4	2210018m11rik	1.02700964581
Stat3	2210018m11rik	1.28110759463
Irf4	2210403k04rik	1.81590845921
Stat3	2210403k04rik	1.65665806922
Hif1a	2210403k04rik	1.76046604718
Jmjd6	2310003h01rik	1.49546582784
Batf	2310004i24rik	1.91247816217
Irf4	2310004i24rik	1.92971401069
Stat3	2310004i24rik	1.92146972144
Rorc	2310004i24rik	-1.54467765838
Batf	2310007l24rik	1.25359203569
Irf4	2310007l24rik	1.39074147798
Maf	2310007l24rik	1.22165573531
Stat3	2310007l24rik	1.52329226464
Rorc	2310007l24rik	1.8726587746
Fosl2	2310007l24rik	1.65722571305
Stat3	2310008h04rik	1.00616755238
Hif1a	2310008h04rik	1.42229294088
Fosl2	2310008h09rik	-1.03343417033
Hif1a	2310011j03rik	1.41289715418
Irf4	2310016c08rik	1.90432592646
Stat3	2310016c08rik	1.71926948667
Fosl2	2310016c08rik	1.76005299287
Hif1a	2310016c08rik	1.89657997128
Batf	2310022a10rik	-1.57750073595
Hif1a	2310022b05rik	1.71664527574
Fosl2	2310039h08rik	1.59767331583
Irf4	2310044g17rik	1.84362890133
Fosl2	2310044g17rik	1.81135647167
Hif1a	2310044g17rik	1.84087445993
Jmjd6	2310044g17rik	1.64049818226
Hif1a	2310047m10rik	1.89824161488
Hif1a	2400001e08rik	1.77461387361
Maf	2410001c21rik	-1.00520794188
Fosl2	2410004b18rik	-1.3034029475
Fosl2	2410006h16rik	1.78893713595
Nfe2l2	2610005l07rik	-1.74844241111
Rorc	2610015p09rik	-1.72856922055
Fosl2	2610015p09rik	1.11705269143
Fosl2	2610024g14rik	-1.27063215165
Maf	2610029i01rik	-1.79367532223
Nfe2l2	2700023e23rik	1.48912115577
Rorc	2700029m09rik	-1.12237914811
Hif1a	2700097o09rik	1.65138278726
Nfe2l2	2810002d19rik	1.71300494319
Nfe2l2	2810006k23rik	1.69139024885
Hif1a	2810021b07rik	1.50354422063
Kdm6b	2810046l04rik	1.65285259696
Batf	2810407c02rik	-1.06096202203
Hif1a	2810408m09rik	1.66718853456
Batf	2810417h13rik	-1.24170920451
Etv6	2810432d09rik	-1.48606351906
Batf	2810474o19rik	-1.30506538791
Irf4	2810474o19rik	-1.7185997585
Rorc	2810474o19rik	-1.37342161718
Irf4	2900026a02rik	-1.01717645834
Maf	2900026a02rik	-1.07278913582
Stat3	2900026a02rik	-1.229755318
Jmjd6	2900026a02rik	1.87697682887
Batf	2900073g15rik	1.76283827351
Fosl2	2900073g15rik	-1.75115322124
Irf4	3110003a17rik	-1.75094246404
Nfe2l2	3110009e18rik	-1.08863820595
Irf4	3110043o21rik	1.33151189867
Maf	3110043o21rik	-1.13943155688
Irf4	3110052m02rik	-1.50261997678
Batf	3110056o03rik	-1.31316234796
Fosl2	3110056o03rik	-1.196842365
Stat3	3110057o12rik	1.14385887827
Fosl2	3110057o12rik	1.03162699242
Hif1a	3110057o12rik	1.81657195083
Fosl2	3110082i17rik	-1.33968385709
Irf4	4632428n05rik	-1.87354428438
Stat3	4632428n05rik	1.72146459117
Fosl2	4632428n05rik	1.81429413652
Hif1a	4632428n05rik	1.75107996226
Batf	4632434i11rik	-1.04145334187
Jmjd6	4632434i11rik	-1.5533764289
Hif1a	4732471d19rik	-1.15718946904
Kdm6b	4831426i19rik	1.36279199832
Fosl2	4833439l19rik	-1.4698799563
Rorc	4833442j19rik	-1.30141046188
Fosl2	4833442j19rik	1.17268525241
Hif1a	4833442j19rik	1.62552454648
Nfe2l2	4930404n11rik	1.74718996451
Maf	4930417o13rik	-1.61949849691
Stat3	4930417o13rik	1.72734406543
Hif1a	4930417o13rik	1.84414926517
Batf	4930452b06rik	1.0239593327
Fosl2	4930471m23rik	-1.91883805737
Kdm6b	4930481a15rik	-1.54031481874
Batf	4930503l19rik	1.73844953375
Maf	4930503l19rik	-1.74994468083
Maf	4930506m07rik	-1.07200387474
Fosl2	4930506m07rik	-1.04312481864
Jmjd6	4930572j05rik	1.45500606013
Batf	4930583h14rik	1.07760884936
Irf4	4930583h14rik	1.28568692688
Maf	4930583h14rik	-1.08943709335
Hif1a	4930583h14rik	1.88992942387
Maf	4931406c07rik	-1.11483512301
Batf	4932438h23rik	1.9125054149
Stat3	4932438h23rik	1.85319469235
Rorc	4932438h23rik	-1.85234553826
Fosl2	4932438h23rik	1.9397056122
Nfe2l2	4932438h23rik	1.70280432006
Hif1a	4932438h23rik	1.82022735072
Hif1a	4933403f05rik	1.58313678053
Batf	4933404o12rik	-1.00757784411
Batf	4933407c03rik	1.88091411416
Irf4	4933407c03rik	1.82578190931
Maf	4933421e11rik	-1.271821135
Maf	5033414d02rik	-1.83712636979
Jmjd6	5033414d02rik	-1.541173459
Hif1a	5330426p16rik	1.86263300496
Kdm6b	5430411k18rik	1.27666899126
Hif1a	5430417l22rik	1.64078152415
Jmjd6	5730455p16rik	1.60247812126
Stat3	5730469m10rik	1.20647935953
Fosl2	5730469m10rik	1.85352617057
Rorc	5730508b09rik	-1.16631790714
Fosl2	5730508b09rik	-1.78545829888
Batf	5830405n20rik	1.97565491397
Maf	5830405n20rik	-1.8097480219
Rorc	5830405n20rik	1.47017452512
Jmjd6	5830415f09rik	-1.80358552539
Irf4	6430527g18rik	1.91428059015
Etv6	6430527g18rik	-1.95182765339
Kdm6b	6430527g18rik	1.86606668475
Batf	6430598a04rik	1.69314129439
Irf4	6430598a04rik	1.77909834379
Stat3	6430598a04rik	1.47297644439
Maf	6530402f18rik	-1.08946881037
Batf	6530418l21rik	-1.29347972914
Maf	6530418l21rik	-1.05658771162
Fosl2	6530418l21rik	-1.59910806565
Irf4	6720401g13rik	1.11188265769
Batf	6720463m24rik	-1.20040176826
Fosl2	8430410a17rik	-1.71723176973
Irf4	8430419l09rik	1.14543391243
Rorc	8430427h17rik	1.31180249029
Jmjd6	8430429k09rik	-1.74799683449
Maf	9030617o03rik	-1.47055467779
Hif1a	9030617o03rik	-1.14607079519
Jmjd6	9030617o03rik	-1.2122472015
Batf	9230114k14rik	-1.01681273416
Hif1a	9330151l19rik	1.68477389052
Batf	9430020k01rik	1.5190621481
Irf4	9430020k01rik	1.0427928095
Maf	9430023l20rik	-1.43474835436
Fosl2	9530082p21rik	1.36695135896
Hif1a	9530082p21rik	1.70155515276
Fosl2	9630033f20rik	-1.21107372162
Hif1a	A230046k03rik	1.30987112086
Batf	A230050p20rik	1.3848459255
Etv6	A230050p20rik	-1.48767755402
Hif1a	A230051g13rik	1.71631801948
Batf	A2ld1	1.7049764213
Stat3	A2ld1	1.21771523874
Fosl2	A2ld1	1.56119267802
Kdm6b	A2ld1	1.68489456809
Maf	A430093f15rik	-1.88313900857
Stat3	A430093f15rik	1.97219890799
Stat3	A630007b06rik	1.06924093004
Nfe2l2	A630007b06rik	1.22715120252
Batf	A630033h20rik	-1.42910923453
Irf4	A630033h20rik	-1.39617373831
Maf	A630033h20rik	-1.65321887236
Maf	A730011l01rik	-1.10376631293
Fosl2	A830007p12rik	1.52206307945
Stat3	A830010m20rik	1.24068454621
Hif1a	A830010m20rik	1.58320796248
Rorc	A930001n09rik	-1.18250349051
Fosl2	A930001n09rik	1.52273359211
Maf	A930015d03rik	-1.87385049442
Stat3	Aa465934	-1.86982449191
Irf4	Aa467197	1.44205111465
Maf	Aa467197	-1.4225230705
Rorc	Aa467197	-1.29547050006
Etv6	Aa467197	-1.46717148104
Nfe2l2	Aa474331	1.38573660887
Nfe2l2	Ab124611	1.26844142974
Irf4	Ai314976	1.62518600489
Nfe2l2	Ai413582	1.91422085961
Hif1a	Ai413582	1.67864429135
Hif1a	Ai462493	1.74349704099
Kdm6b	Ai462493	1.83542547868
Batf	Ai504432	1.76977293775
Irf4	Ai504432	1.94650325078
Maf	Ai504432	-1.82932005904
Stat3	Ai504432	1.61104170732
Rorc	Ai504432	1.73418834105
Fosl2	Ai504432	-1.93233355928
Maf	Ai597468	-1.38236247021
Hif1a	Ai846148	1.40592816559
Hif1a	Au022252	1.60222620253
Etv6	Au040320	-1.49231822165
Batf	Aw112010	1.76638518638
Maf	Aw112010	-1.75309522956
Stat3	Aw112010	-1.65634207432
Rorc	Aw112010	-1.36153109659
Batf	Aw549877	-1.83299707812
Fosl2	Aw549877	1.8311675455
Irf4	Aw555464	1.2800399419
Jmjd6	Aw555464	1.71690188999
Batf	Aacs	-1.45076072612
Kdm6b	Aagab	1.45743874418
Hif1a	Aamp	1.57505826872
Irf4	Aars	1.79592304923
Kdm6b	Aars	1.60467120232
Maf	Abca1	-1.42388140245
Stat3	Abca1	1.02238372779
Rorc	Abca1	-1.04159117991
Etv6	Abca1	1.09213667214
Kdm6b	Abca1	1.71146077554
Jmjd6	Abca1	1.39636896905
Stat3	Abca2	1.42747438861
Maf	Abcb1a	-1.17133029923
Batf	Abcb1b	-1.14101032827
Maf	Abcb1b	-1.31147621121
Fosl2	Abcb1b	-1.04678537643
Batf	Abcb6	1.14777249594
Hif1a	Abcb6	1.48596628187
Batf	Abcb9	1.6121522071
Irf4	Abcb9	-1.37663639571
Rorc	Abcb9	-1.19363049799
Fosl2	Abcb9	1.48791112901
Batf	Abcc1	1.13896265661
Irf4	Abcc1	1.05993943677
Irf4	Abcd3	-1.78409196755
Maf	Abcd3	-1.13331038437
Stat3	Abcd3	1.18869096574
Kdm6b	Abcd3	1.51451057509
Fosl2	Abce1	-1.4869785321
Fosl2	Abcf2	-1.39902557567
Batf	Abcg1	-1.78476801756
Fosl2	Abcg1	1.88168716041
Batf	Abhd12	-1.55096033332
Nfe2l2	Abhd14a	1.85511307182
Nfe2l2	Abhd14b	1.52878778481
Hif1a	Abhd8	1.33481460246
Etv6	Abhd8	-1.68117470206
Irf4	Abi2	1.02721151017
Stat3	Abi2	1.15484761942
Batf	Abi3	1.67041830019
Irf4	Abi3	1.84302159182
Stat3	Abi3	1.90144848335
Kdm6b	Abl1	1.20531381602
Rorc	Ablim1	-1.78730571121
Fosl2	Ablim1	1.97828914406
Hif1a	Ablim1	1.39334596443
Stat3	Abtb1	1.68687058175
Hif1a	Abtb1	1.83687812916
Etv6	Abtb1	-1.39843046891
Batf	Abtb2	1.90816884352
Irf4	Abtb2	1.97803238983
Maf	Abtb2	-1.9542813695
Stat3	Abtb2	1.94190882322
Hif1a	Abtb2	1.81932382042
Jmjd6	Abtb2	1.42106331644
Maf	Acaa2	-1.22521162261
Hif1a	Acaa2	1.35600255376
Fosl2	Acaca	-1.01639960492
Maf	Acadl	-1.28414385203
Rorc	Acadm	-1.53045999659
Fosl2	Acadsb	1.68230126511
Irf4	Acat3	-1.14782428574
Rorc	Acbd5	-1.14477322304
Stat3	Acly	1.07408046327
Kdm6b	Acly	1.41108825919
Rorc	Acot13	-1.36030701955
Fosl2	Acot13	1.51055388199
Fosl2	Acot7	-1.39730834739
Irf4	Acox1	1.38669385326
Hif1a	Acox1	1.26775952449
Batf	Acox3	1.74673428052
Irf4	Acox3	1.63268018624
Stat3	Acox3	1.21639582839
Fosl2	Acox3	1.47911934904
Batf	Acp5	1.76678491265
Fosl2	Acp5	1.77171166182
Hif1a	Acp5	1.7758205538
Rorc	Acp6	-1.55106552184
Fosl2	Acp6	1.12693509238
Batf	Acsbg1	1.36300045694
Irf4	Acsbg1	-1.19967451018
Fosl2	Acsbg1	1.74822989681
Nfe2l2	Acsf2	1.14175017149
Batf	Acsl3	-1.7556124652
Stat3	Acsl3	1.15086848553
Rorc	Acsl3	-1.12696304483
Batf	Acsl4	1.8900981404
Irf4	Acsl4	1.82881538313
Stat3	Acsl4	1.25131362782
Fosl2	Acsl4	1.77816051264
Batf	Acsl5	-1.82877442836
Irf4	Acsl6	1.82920470276
Maf	Acsl6	-1.67074542715
Stat3	Acsl6	-1.74075201333
Rorc	Acsl6	-1.5666860515
Fosl2	Acsl6	-1.65137667969
Nfe2l2	Acsl6	-1.13542817486
Hif1a	Acsl6	1.25474021624
Batf	Acss2	-1.65586922698
Fosl2	Acss2	1.59268303013
Stat3	Actn1	-1.23369503864
Kdm6b	Actn4	1.39005011513
Irf4	Acvrl1	1.44503101464
Fosl2	Acvrl1	1.08967042717
Hif1a	Acvrl1	1.85575853942
Jmjd6	Acvrl1	-1.67565235867
Batf	Adam10	-1.37001510545
Fosl2	Adam10	-1.20400575828
Irf4	Adam15	1.44426911045
Stat3	Adam15	1.66377889339
Fosl2	Adam15	1.0807720547
Maf	Adam17	-1.11214436291
Batf	Adam19	1.9900677752
Maf	Adam19	-1.9795660238
Stat3	Adam19	1.97342545736
Rorc	Adam19	1.96960624912
Kdm6b	Adam19	1.27428612046
Irf4	Adamts6	-1.5295161455
Maf	Adamts6	-1.23549628314
Batf	Adap1	1.95284738128
Irf4	Adap1	1.96603631155
Maf	Adap1	-1.79865879048
Fosl2	Adap1	-1.84697639001
Irf4	Adarb1	1.95484802617
Stat3	Adarb1	1.945045044
Fosl2	Adarb1	1.97803777182
Kdm6b	Adarb1	1.51260560391
Maf	Adat2	-1.4476054084
Hif1a	Adck5	1.58714585028
Jmjd6	Adck5	1.5996902187
Hif1a	Adcy3	1.20820163492
Irf4	Adcy6	1.04460234226
Kdm6b	Adcy6	1.60195729513
Batf	Adcy7	-1.34141199516
Irf4	Adcy7	-1.62330179685
Maf	Adcy7	-1.27559842945
Rorc	Add1	-1.1181658999
Batf	Adh1	1.19572349415
Fosl2	Adh1	1.06813936792
Irf4	Adh4	1.93357952543
Stat3	Adh4	1.6959296781
Rorc	Adh4	1.82309723196
Fosl2	Adh4	1.87995502348
Irf4	Adh5	1.19528980891
Batf	Adi1	-1.58757891609
Maf	Adk	-1.9308332063
Fosl2	Adk	-1.83025963451
Kdm6b	Adk	1.09952544721
Batf	Adm	-1.77188594156
Batf	Adora2a	1.30833848226
Maf	Adora2a	-1.36441708469
Fosl2	Adora2a	-1.50665132814
Fosl2	Adora2b	1.11492026947
Batf	Adpgk	-1.48236831585
Jmjd6	Adprhl2	1.81419722398
Kdm6b	Adrbk1	1.59762414344
Irf4	Adss	1.64530830007
Batf	Adssl1	1.65451797904
Irf4	Aebp2	1.95551355468
Fosl2	Aebp2	1.84074227071
Hif1a	Aebp2	1.84788276386
Batf	Aen	-1.69495212362
Fosl2	Aen	-1.81594403352
Irf4	Aes	1.43836937976
Batf	Aff3	1.97021149423
Irf4	Aff3	1.97078163111
Maf	Aff3	1.90880147263
Rorc	Aff3	-1.21779419352
Fosl2	Aff3	1.97658324071
Hif1a	Afg3l2	1.83502571666
Fosl2	Agbl5	1.14514792317
Hif1a	Agbl5	1.87798295582
Maf	Agfg1	-1.81348225434
Fosl2	Agfg1	-1.89372319412
Maf	Agl	-1.01980462377
Hif1a	Agl	1.5761408448
Batf	Agpat4	-1.93324250474
Irf4	Agpat9	1.46436309799
Rorc	Agpat9	-1.1451119756
Fosl2	Agpat9	1.59422951008
Batf	Ahcy	-1.77186683458
Irf4	Ahi1	-1.93229227104
Maf	Ahi1	-1.88978093598
Batf	Ahnak	1.96273122932
Irf4	Ahnak	1.97625135314
Maf	Ahnak	-1.97947189235
Stat3	Ahnak	1.8369039722
Fosl2	Ahnak	-1.97546697304
Hif1a	Ahnak	1.68115504779
Kdm6b	Ahnak	1.79756938835
Batf	Ahr	1.73726929978
Irf4	Ahr	1.86538118474
Maf	Ahr	1.78158529544
Stat3	Ahr	1.36450585217
Kdm6b	Ahr	1.62618705308
Irf4	Aig1	1.93247608151
Maf	Aig1	-1.7905276591
Stat3	Aig1	1.7471190585
Batf	Aim1	1.9530029796
Irf4	Aim1	1.93359356279
Stat3	Aim1	1.78709886152
Fosl2	Aim1	1.77489606649
Hif1a	Aim1	1.11496142995
Maf	Aim2	-1.32024181815
Fosl2	Aim2	-1.15793598922
Hif1a	Aimp2	1.75502250558
Irf4	Airn	-1.91374314917
Batf	Ak3	-1.6855406032
Hif1a	Ak4	1.81003659832
Fosl2	Akap1	-1.06384340299
Batf	Akap12	1.00192276892
Irf4	Akap12	1.16223218877
Stat3	Akap12	1.03036034452
Fosl2	Akap12	-1.17919435077
Batf	Akap13	1.9724959414
Rorc	Akap13	-1.82050672528
Hif1a	Akap13	1.41085896497
Fosl2	Akap8l	1.0730731718
Maf	Akna	-1.95575564828
Maf	Akr1a4	-1.26270280179
Maf	Akr1b8	-1.36723013775
Irf4	Akr1c18	-1.06385687791
Etv6	Akt1s1	-1.87608607321
Fosl2	Akt2	-1.31901253943
Irf4	Alcam	-1.9223075199
Maf	Alcam	-1.39119003467
Stat3	Alcam	-1.06161245827
Rorc	Alcam	1.04798501628
Fosl2	Alcam	-1.76221502964
Jmjd6	Alcam	-1.0360981589
Irf4	Aldh1l2	1.23639267988
Stat3	Aldh1l2	1.25730854662
Fosl2	Aldh1l2	1.0515879231
Hif1a	Aldh1l2	-1.42957880597
Etv6	Aldh1l2	-1.31018585995
Irf4	Aldh3a2	1.2492584175
Batf	Aldh7a1	1.06232545389
Stat3	Aldh7a1	1.09965087255
Stat3	Aldoa	1.70692705437
Hif1a	Aldoa	1.94366089425
Irf4	Aldoc	1.13373193343
Fosl2	Aldoc	1.11685586298
Nfe2l2	Aldoc	-1.50639441265
Hif1a	Aldoc	1.7918219678
Hif1a	Alg11	1.78190615365
Jmjd6	Alg12	-1.71843709381
Fosl2	Alg8	-1.01334332326
Hif1a	Alkbh2	1.48114562455
Hif1a	Alkbh5	1.8615814222
Irf4	Alpk2	1.99699214386
Maf	Alpk2	1.96854048173
Stat3	Alpk2	1.99196006341
Rorc	Alpk2	-1.95065816973
Hif1a	Alpk2	1.62523064738
Etv6	Alpk2	-1.61595399504
Kdm6b	Alpk2	1.56661628742
Jmjd6	Alpk2	-1.20288608123
Batf	Als2cl	1.60634915891
Stat3	Als2cl	1.53231083552
Fosl2	Amdhd2	1.91906750704
Batf	Amica1	-1.74219024844
Irf4	Amica1	-1.73685240098
Maf	Amica1	-1.21301786891
Rorc	Amica1	-1.15197882028
Fosl2	Amica1	-1.69375682013
Batf	Amigo2	-1.1037255705
Batf	Ammecr1	-1.92602507144
Nfe2l2	Amn1	1.16585990729
Fosl2	Ampd3	1.49084245441
Batf	Amz1	1.1652886675
Irf4	Amz1	1.09715782299
Hif1a	Anapc11	1.58872337134
Rorc	Anapc13	-1.47767142684
Batf	Angptl2	-1.26946067631
Irf4	Angptl2	-1.04270267745
Rorc	Angptl2	-1.13374714485
Fosl2	Angptl2	-1.74099189027
Irf4	Angptl4	-1.50278955695
Kdm6b	Angptl4	1.66760151993
Batf	Angptl6	1.63790088673
Irf4	Angptl6	1.8409782907
Fosl2	Angptl6	1.69218032987
Nfe2l2	Angptl6	-1.71153917759
Hif1a	Angptl6	-1.81725379738
Batf	Ank	-1.65600069103
Maf	Ankib1	-1.10082729375
Batf	Ankle1	-1.72181699004
Maf	Ankrd12	-1.21308346521
Fosl2	Ankrd12	-1.74448593332
Fosl2	Ankrd13b	-1.57658418803
Nfe2l2	Ankrd37	-1.369282866
Hif1a	Ankrd37	1.89604142152
Irf4	Ankrd39	-1.11007043936
Kdm6b	Ankrd40	1.62468604961
Maf	Ankrd44	-1.91198423602
Maf	Ankrd46	-1.83292160569
Rorc	Ankrd46	-1.38797533158
Hif1a	Ankrd46	1.72386089872
Batf	Ankrd57	1.09434209318
Irf4	Ankrd57	1.20821007667
Hif1a	Ankzf1	1.88207111311
Etv6	Ano8	-1.8554286059
Irf4	Anp32a	1.95636538594
Stat3	Anp32a	1.84793568062
Hif1a	Anp32a	1.90843941914
Kdm6b	Anp32b	1.6636893943
Irf4	Anp32e	1.64219046138
Batf	Antxr2	-1.95134150162
Irf4	Antxr2	-1.95160971851
Fosl2	Antxr2	-1.87650791712
Batf	Anxa11	1.82479320556
Irf4	Anxa11	1.85991897616
Kdm6b	Anxa11	1.53183185279
Batf	Anxa2	1.94743747096
Irf4	Anxa2	1.92247449565
Maf	Anxa2	-1.9103878867
Stat3	Anxa2	1.38540069415
Rorc	Anxa2	-1.62068552767
Hif1a	Anxa2	1.79665368813
Kdm6b	Anxa2	1.50518294844
Irf4	Anxa3	1.22172418613
Irf4	Anxa4	1.8991846377
Rorc	Anxa4	-1.55175740545
Batf	Anxa5	1.66105438904
Maf	Anxa5	-1.08623971825
Stat3	Anxa5	1.19125740512
Batf	Anxa6	1.81467672237
Maf	Anxa6	-1.86465288061
Hif1a	Anxa6	1.40049874041
Etv6	Anxa6	-1.34418019666
Hif1a	Anxa9	1.43540314639
Batf	Aoc2	-1.31129173999
Fosl2	Ap1ar	-1.38095787909
Rorc	Ap3b1	-1.01441703862
Stat3	Ap3s1	-1.07600117292
Nfe2l2	Ap4b1	1.29367565233
Rorc	Apaf1	-1.2196330923
Hif1a	Apba3	1.78926264923
Batf	Apbb1ip	-1.94496984427
Irf4	Apbb1ip	-1.9488603872
Hif1a	Apbb3	1.84891851728
Etv6	Apex1	-1.4567183785
Batf	Aplp1	1.22249063457
Irf4	Aplp1	1.2502316594
Fosl2	Aplp1	1.61894343938
Hif1a	Aplp1	1.42131653591
Fosl2	Apoa1bp	1.18708745152
Irf4	Apobec1	-1.23746469739
Jmjd6	Apol9a	-1.41678811074
Batf	Apold1	1.16555349154
Stat3	Apold1	1.32198696366
Irf4	Appl1	1.83201236821
Maf	Appl1	-1.65668875805
Stat3	Appl2	1.09996913795
Hif1a	Appl2	1.71143941555
Batf	Aqp3	-1.46357237696
Irf4	Aqp3	1.65313930749
Maf	Aqp3	1.42901121994
Fosl2	Aqp3	1.88624167062
Batf	Arap2	1.68790584488
Irf4	Arap2	1.43015199411
Rorc	Arap2	-1.11556942506
Kdm6b	Arap2	1.28294656898
Irf4	Arc	-1.60446452109
Stat3	Arc	-1.62078424074
Fosl2	Arc	-1.14252428104
Batf	Arf2	-1.595956125
Maf	Arf2	-1.46564169508
Kdm6b	Arf3	1.64405997356
Maf	Arf6	-1.79474991895
Stat3	Arf6	1.71252182015
Maf	Arfip1	-1.3916208628
Batf	Arhgap10	-1.90010662926
Kdm6b	Arhgap10	1.03417687414
Irf4	Arhgap12	1.94401310715
Stat3	Arhgap12	1.71569971991
Rorc	Arhgap12	-1.14999758482
Maf	Arhgap15	-1.26839665855
Fosl2	Arhgap15	1.60579986517
Batf	Arhgap17	1.8398969662
Batf	Arhgap18	1.96529797054
Rorc	Arhgap18	-1.79010414448
Fosl2	Arhgap18	1.97863971885
Irf4	Arhgap19	1.11214067384
Fosl2	Arhgap21	-1.80329238018
Rorc	Arhgap25	-1.69943298585
Hif1a	Arhgap30	1.54030356787
Batf	Arhgap31	-1.64828994625
Fosl2	Arhgap31	-1.23956518722
Maf	Arhgap39	-1.85631697401
Fosl2	Arhgap39	-1.90316329118
Jmjd6	Arhgap39	1.50825625025
Hif1a	Arhgdia	1.85849314673
Fosl2	Arhgdig	-1.0821379595
Hif1a	Arhgdig	1.87810995197
Irf4	Arhgef1	-1.84395020399
Etv6	Arhgef1	-1.394886696
Batf	Arhgef10	1.8028809327
Stat3	Arhgef10	1.84262631004
Rorc	Arhgef10	-1.73528743594
Fosl2	Arhgef10	1.94011436883
Hif1a	Arhgef10	1.78406694791
Hif1a	Arhgef11	1.37848312798
Irf4	Arhgef18	-1.04992393629
Irf4	Arhgef3	-1.94997889295
Maf	Arhgef3	-1.99336930699
Fosl2	Arhgef3	-1.97839760093
Hif1a	Arhgef3	-1.52617732483
Batf	Arhgef40	1.01832906556
Irf4	Arhgef40	1.0560536849
Maf	Arhgef40	-1.53138418945
Stat3	Arhgef40	1.1889939453
Maf	Arhgef9	-1.65954307384
Hif1a	Arhgef9	1.70624818017
Kdm6b	Arid1a	1.81752363091
Kdm6b	Arid1b	1.55419310122
Irf4	Arid3a	1.39831243829
Hif1a	Arid3a	1.30511374549
Kdm6b	Arid3a	1.67828078276
Jmjd6	Arid3a	1.77124036851
Batf	Arid4a	-1.85626441953
Irf4	Arid5a	1.96701644229
Stat3	Arid5a	1.98243174776
Rorc	Arid5a	-1.94358408939
Fosl2	Arid5a	1.91714581608
Hif1a	Arid5a	1.82868580762
Batf	Arid5b	-1.93981722241
Stat3	Arid5b	1.92207252315
Hif1a	Arih2	1.57565718469
Irf4	Arl10	1.87578761914
Fosl2	Arl15	-1.34581817359
Irf4	Arl4a	-1.00691952584
Batf	Arl4c	1.91259898045
Irf4	Arl4c	1.86506509405
Maf	Arl4c	-1.90665770785
Stat3	Arl4c	1.79113809084
Rorc	Arl4c	-1.40728257129
Fosl2	Arl4c	1.81084288841
Fosl2	Arl5c	1.55937030724
Nfe2l2	Arl5c	1.36602295481
Batf	Arl6ip1	-1.8715977094
Hif1a	Arl6ip5	1.83972624667
Irf4	Arl8a	1.02354710647
Jmjd6	Armc5	1.46439011335
Fosl2	Armc6	-1.56294379125
Irf4	Armcx6	1.67844879563
Stat3	Arntl	1.06155184583
Rorc	Arntl	1.91233771187
Hif1a	Arpc2	1.78829391743
Batf	Arrb1	1.35856432513
Irf4	Arrb1	1.12006533011
Stat3	Arrb1	1.24387198494
Fosl2	Arrb1	1.50221160266
Hif1a	Arrb1	1.83015672278
Irf4	Arrb2	1.41051624567
Fosl2	Arrdc3	1.07505833223
Fosl2	Arrdc4	1.06704416813
Irf4	Arsb	-1.75140338219
Fosl2	Arsb	-1.76635502053
Maf	Asah1	-1.02948193389
Stat3	Asap1	-1.41130565544
Batf	Asb2	1.90416717427
Irf4	Asb2	-1.82692851012
Maf	Asb2	-1.94482081594
Rorc	Asb2	-1.74867557752
Fosl2	Asb2	1.92129734758
Etv6	Asb2	1.28684777371
Jmjd6	Asb2	-1.5522936595
Hif1a	Asb3	1.31499090751
Batf	Asf1a	-1.15686617836
Hif1a	Asl	1.34057675979
Irf4	Asns	1.05705810318
Batf	Asph	1.95438568746
Irf4	Asph	1.93576764253
Stat3	Asph	1.1954440726
Hif1a	Asph	1.67678633005
Jmjd6	Ass1	1.44048871621
Maf	Aste1	-1.08562339819
Batf	Atad1	-1.83017435216
Fosl2	Atad3a	-1.08156014586
Jmjd6	Atad3a	1.63245353724
Batf	Atad5	-1.65942183231
Batf	Atf3	-1.77782014383
Irf4	Atf3	1.2290157656
Maf	Atf3	-1.39632870561
Stat3	Atf3	-1.28826886719
Fosl2	Atf3	1.46774094947
Kdm6b	Atf4	1.70889289076
Hif1a	Atf5	-1.66343647585
Irf4	Atf6	1.92378052806
Stat3	Atf6	1.68516646868
Etv6	Atf6b	-1.43139645178
Hif1a	Atg16l1	1.38579398402
Hif1a	Atg2b	1.62658927121
Irf4	Atg3	1.64102249119
Rorc	Atg3	-1.3207281803
Stat3	Atg9a	1.20960390353
Hif1a	Atg9a	1.92904742518
Batf	Atg9b	1.82575156247
Stat3	Atg9b	1.70052285078
Hif1a	Atg9b	1.9013373678
Stat3	Athl1	1.35216990922
Rorc	Atl3	-1.50207214054
Kdm6b	Atl3	1.61154803595
Irf4	Atmin	1.42747589616
Kdm6b	Atn1	1.90610295835
Jmjd6	Atn1	1.9148608304
Maf	Atp10a	-1.92937702646
Stat3	Atp10a	1.65467158545
Fosl2	Atp10a	-1.98465841137
Kdm6b	Atp10a	1.15308536172
Batf	Atp10d	1.92050172647
Irf4	Atp10d	1.90502792063
Stat3	Atp10d	1.72041772463
Fosl2	Atp10d	1.74588524673
Batf	Atp11a	-1.03037122907
Stat3	Atp11a	-1.07828869698
Rorc	Atp11b	-1.07750042361
Fosl2	Atp11b	1.72603304722
Hif1a	Atp11b	1.60800252143
Batf	Atp1a1	-1.64354790146
Irf4	Atp1a1	-1.63123174196
Fosl2	Atp1a1	-1.7522924892
Maf	Atp1b1	-1.30618432705
Fosl2	Atp2a2	-1.78510311356
Maf	Atp2a3	-1.72444397704
Stat3	Atp2a3	1.45465550439
Fosl2	Atp2a3	1.26407179429
Batf	Atp2b1	-1.53977091101
Maf	Atp2b1	-1.3264194412
Jmjd6	Atp2b4	1.27819314502
Hif1a	Atp5d	1.86479911395
Hif1a	Atp5e	1.37488069474
Maf	Atp5f1	-1.11386251415
Nfe2l2	Atp5j	-1.60981080132
Batf	Atp6v0a1	1.86119630264
Stat3	Atp6v0a1	1.70323200154
Fosl2	Atp6v0a1	1.86143146019
Etv6	Atp6v0a1	-1.67464594798
Maf	Atp6v0a2	-1.18246456908
Stat3	Atp6v0c	-1.64334234574
Hif1a	Atp6v0d1	1.64216033191
Batf	Atp6v0d2	1.81156138494
Hif1a	Atp6v0e	1.35944748828
Rorc	Atp6v1d	-1.08039093326
Hif1a	Atp7a	1.21599684039
Batf	Atp8b4	1.96446563368
Irf4	Atp8b4	-1.97577131848
Maf	Atp8b4	-1.95408941609
Rorc	Atp8b4	-1.64096053853
Hif1a	Atp8b4	1.00640351711
Kdm6b	Atpaf1	1.57380825284
Irf4	Atpif1	1.08442336959
Batf	Atrnl1	1.93097845682
Irf4	Atrnl1	1.91838728316
Stat3	Atrnl1	1.89514054113
Kdm6b	Atrnl1	1.16252069079
Jmjd6	Atrnl1	1.11371888067
Irf4	Atxn1	1.99678049631
Maf	Atxn1	-1.98587680179
Stat3	Atxn1	1.94029597961
Kdm6b	Atxn1	1.72416483223
Jmjd6	Atxn1l	1.59753659861
Hif1a	Atxn7l1	1.60614330624
Hif1a	Atxn7l2	1.8065975742
Rorc	Auh	-1.9332235578
Fosl2	Auh	1.9159147834
Batf	Aup1	-1.38494397844
Batf	Aurkb	-1.78528994165
Hif1a	Aurkb	1.83023220856
Irf4	Avpi1	1.92470625779
Stat3	Avpi1	1.89379953202
Rorc	Avpi1	1.96033179356
Hif1a	Avpi1	1.54070763463
Kdm6b	Avpi1	1.73533983779
Irf4	Axin2	1.70046184211
Kdm6b	Axin2	1.68037798214
Stat3	Axl	1.8977670957
Fosl2	Axl	-1.94023977147
Etv6	Axl	1.59733524475
Batf	B230120h23rik	-1.8643601255
Irf4	B230120h23rik	1.80107241225
Stat3	B230120h23rik	1.72483681879
Rorc	B230120h23rik	-1.53471427184
Fosl2	B230120h23rik	1.86419492326
Jmjd6	B230120h23rik	1.50276086655
Kdm6b	B230219d22rik	1.5800832291
Irf4	B230312a22rik	1.8786741413
Stat3	B230312a22rik	1.8990207536
Fosl2	B230312a22rik	1.90777424987
Kdm6b	B230312a22rik	1.81798422165
Batf	B2m	-1.79482424731
Stat3	B2m	-1.58836307469
Fosl2	B2m	1.77969153663
Etv6	B3gat3	-1.66296412821
Maf	B3gnt2	-1.86475282466
Fosl2	B3gnt2	-1.78649451939
Fosl2	B430306n03rik	1.53298024222
Irf4	B4galnt1	-1.84863842233
Stat3	B4galnt1	-1.78212113524
Fosl2	B4galnt1	-1.69036281416
Batf	B4galnt4	1.93563939011
Irf4	B4galnt4	1.9333615925
Maf	B4galnt4	1.92992706603
Stat3	B4galnt4	1.94081961003
Hif1a	B4galnt4	1.3641620107
Maf	B4galt1	1.97575318138
Rorc	B4galt1	-1.88678771583
Fosl2	B4galt1	1.92414588928
Maf	B4galt4	-1.01581088781
Maf	B4galt5	-1.43191248702
Stat3	B4galt5	-1.64974627939
Fosl2	B4galt5	-1.78844911966
Hif1a	B630005n14rik	1.80367679354
Batf	Bc016423	-1.12669723654
Batf	Bc016495	1.64332961459
Maf	Bc016495	-1.73879054027
Fosl2	Bc016495	-1.65823137436
Etv6	Bc016495	1.26474454192
Batf	Bc017612	-1.66612075185
Hif1a	Bc017643	1.88431766003
Batf	Bc021614	1.85511114578
Stat3	Bc021614	1.95718948877
Fosl2	Bc021614	1.88616284586
Batf	Bc024659	-1.45920226047
Fosl2	Bc026590	-1.04910522732
Etv6	Bc029214	-1.75130163885
Irf4	Bc029722	1.77127479897
Stat3	Bc030867	1.4529885115
Hif1a	Bc030867	1.77973188383
Fosl2	Bc031353	1.20066762467
Etv6	Bc037034	-1.72656183504
Fosl2	Bc048355	-1.06802470564
Irf4	Bc052040	1.75984107054
Nfe2l2	Bc055324	1.48549764883
Maf	Bc056474	1.43001519337
Stat3	Bach2	1.91962308711
Fosl2	Bag2	-1.01536775395
Hif1a	Bag2	1.36687448259
Batf	Baiap2	-1.76854123264
Kdm6b	Baiap2	1.52162256488
Jmjd6	Baiap2	1.30394757007
Batf	Basp1	1.02679877484
Fosl2	Basp1	1.01301006166
Batf	Batf	1.9694650968
Maf	Batf	-1.70582099317
Stat3	Batf	1.96514145047
Fosl2	Batf	-1.94949305612
Maf	Batf3	-1.90491114092
Stat3	Batf3	-1.78968673601
Rorc	Batf3	-1.95098662924
Fosl2	Batf3	-1.8760554863
Etv6	Bax	-1.47856089221
Kdm6b	Bax	-1.71979199043
Irf4	Baz2a	1.74343114788
Jmjd6	Bbc3	-1.53228681569
Irf4	Bcap29	-1.06802627598
Batf	Bcar1	1.53317097842
Irf4	Bcar1	1.02927681775
Hif1a	Bcar1	1.28740932203
Maf	Bcat1	-1.49538478571
Fosl2	Bcat1	-1.80728224871
Kdm6b	Bcat1	1.22867923266
Batf	Bcl2	1.95293316804
Stat3	Bcl2	1.90070803372
Rorc	Bcl2	-1.96944464792
Fosl2	Bcl2	1.9942108139
Hif1a	Bcl2	1.92075102044
Kdm6b	Bcl2	1.53885981014
Batf	Bcl2a1a	1.7301214887
Maf	Bcl2a1a	-1.32764344128
Fosl2	Bcl2a1a	-1.76860598284
Batf	Bcl2a1b	1.96088412895
Irf4	Bcl2a1b	-1.90489910052
Maf	Bcl2a1b	-1.86849418576
Fosl2	Bcl2a1b	-1.93139593409
Batf	Bcl2a1c	1.32418079519
Maf	Bcl2a1c	-1.10240008196
Batf	Bcl2a1d	1.96573060842
Irf4	Bcl2a1d	-1.87350863835
Maf	Bcl2a1d	-1.83037080481
Rorc	Bcl2a1d	1.7356179005
Fosl2	Bcl2a1d	-1.95110894774
Maf	Bcl2l1	-1.93132623026
Rorc	Bcl2l1	1.94018167374
Fosl2	Bcl2l1	-1.92147599022
Batf	Bcl2l11	-1.96974332533
Irf4	Bcl2l11	-1.97835605058
Rorc	Bcl2l11	-1.8528427455
Fosl2	Bcl2l11	1.90718109347
Hif1a	Bcl2l11	1.70924349401
Irf4	Bcl2l2	1.43755046765
Irf4	Bcl3	1.91374508885
Stat3	Bcl3	1.97080589325
Rorc	Bcl3	-1.83876716431
Hif1a	Bcl3	1.755802228
Batf	Bcl6	1.8966040631
Stat3	Bcl6	1.93641137135
Rorc	Bcl6	1.94287711672
Fosl2	Bcl6	-1.88513694332
Kdm6b	Bcl6	1.96115083718
Jmjd6	Bcl6	1.46201942257
Irf4	Bcorl1	1.12743535675
Hif1a	Bcorl1	1.09083572439
Jmjd6	Bcr	1.80775304514
Nfe2l2	Bcs1l	1.60550120589
Maf	Bdh1	-1.03668982078
Irf4	Bdh2	-1.69680134208
Stat3	Bdh2	1.59924535914
Fosl2	Bdh2	-1.79637186106
Hif1a	Bdh2	1.25411324415
Batf	Bend3	-1.70808583728
Irf4	Bend3	-1.66389892787
Fosl2	Bend3	-1.62086174182
Kdm6b	Bend3	1.67716585734
Batf	Bend4	1.73524744546
Maf	Bend4	-1.86863819916
Stat3	Bend4	1.53643396197
Rorc	Bend4	-1.48713974661
Fosl2	Bend4	1.76501320675
Batf	Bend5	1.18184027159
Irf4	Bend5	1.10027299385
Fosl2	Bend5	1.03102224017
Hif1a	Bend5	1.43106763997
Kdm6b	Bhlhb9	1.58558936808
Batf	Bhlhe40	1.91392593645
Irf4	Bhlhe40	1.95932560355
Maf	Bhlhe40	-1.95735685198
Stat3	Bhlhe40	1.95049146233
Kdm6b	Bhlhe40	1.92338725963
Jmjd6	Bhlhe40	1.71441243734
Rorc	Bik	1.57974939879
Kdm6b	Bik	1.54317650507
Maf	Bin1	-1.50920846563
Maf	Birc2	-1.62496770806
Irf4	Bivm	1.4973831496
Batf	Blmh	-1.40153207582
Kdm6b	Blmh	1.72225198956
Hif1a	Bloc1s3	1.84818331648
Fosl2	Blvrb	1.14219295888
Maf	Bmi1	-1.74570856479
Kdm6b	Bmi1	1.90873396471
Batf	Bmp2k	1.94066980164
Irf4	Bmpr1a	1.43148938966
Stat3	Bmpr1a	1.47284522087
Hif1a	Bmpr1a	1.74307864865
Jmjd6	Bmpr1a	1.72540665504
Irf4	Bmyc	-1.48061469038
Irf4	Bnip3	1.03746697702
Fosl2	Bnip3	1.04850409328
Hif1a	Bnip3	1.94246447245
Batf	Bnip3l	1.28367590785
Maf	Bnip3l	-1.25456781091
Stat3	Bnip3l	1.21553957969
Fosl2	Bnip3l	1.20810341716
Hif1a	Bnip3l	1.87042260562
Fosl2	Bphl	1.67216563809
Kdm6b	Brf1	1.40494781818
Fosl2	Brix1	-1.20678141726
Fosl2	Brms1	-1.35454339917
Irf4	Brp44l	1.63419728344
Stat3	Bsg	1.23997663035
Hif1a	Bsg	1.88727890594
Irf4	Bspry	-1.85140631692
Hif1a	Bspry	1.37024247534
Etv6	Bspry	-1.81444919446
Stat3	Bst2	-1.38768339997
Irf4	Btbd19	1.85574058386
Rorc	Btbd19	1.85110398822
Fosl2	Btbd19	-1.76330951445
Fosl2	Btbd2	1.74520784004
Irf4	Btg1	-1.94564454747
Fosl2	Btg1	1.86918840238
Hif1a	Btg1	1.82824298662
Maf	Btg2	-1.80768697883
Stat3	Btg2	1.80460593051
Fosl2	Btg2	-1.75430944473
Irf4	Btla	1.94084192517
Stat3	Btla	1.76265890356
Kdm6b	Bysl	1.69415896804
Fosl2	Bzw1	-1.25541932261
Batf	Bzw2	-1.15462446549
Fosl2	Bzw2	-1.10832008838
Batf	C030046e11rik	-1.64309631745
Rorc	C030046e11rik	1.58454761886
Maf	C1galt1	-1.37786058115
Batf	C1qtnf6	-1.54248368198
Kdm6b	C230081a13rik	1.81214111778
Kdm6b	C230096c10rik	1.53340001881
Fosl2	C2cd2l	-1.24439694227
Etv6	C2cd2l	-1.87614819208
Nfe2l2	C2cd4b	1.48917339947
Jmjd6	C330006k01rik	-1.73504317951
Rorc	C330018d20rik	-1.12845530158
Batf	C330019g07rik	-1.29272027794
Irf4	C630004h02rik	1.03570643129
Batf	C920009b18rik	1.93486890511
Stat3	C920009b18rik	1.90411051478
Fosl2	C920009b18rik	1.80743205686
Batf	Cacnb3	1.82767034469
Irf4	Cacnb3	1.90215580846
Batf	Cacybp	-1.09403732266
Fosl2	Cad	-1.5144203731
Batf	Cadm1	-1.01831601544
Maf	Calcoco1	-1.01202511558
Batf	Calcrl	1.36586258901
Irf4	Calcrl	1.33282222546
Maf	Calcrl	-1.10152495831
Stat3	Calcrl	1.09366902346
Hif1a	Calcrl	-1.11475890353
Rorc	Calhm2	-1.20058487178
Irf4	Calm2	1.50862710593
Rorc	Calm2	-1.51852555743
Kdm6b	Calm2	1.76276609172
Irf4	Calm3	1.77254491222
Kdm6b	Calr	1.66260687889
Irf4	Camk2d	-1.8666106953
Irf4	Camk2g	-1.15629429425
Rorc	Camk4	-1.95053890602
Fosl2	Camk4	1.97255262464
Stat3	Cand2	1.13777481397
Jmjd6	Cand2	1.33098827931
Irf4	Capg	-1.89270103483
Stat3	Capg	1.72599337099
Fosl2	Capg	1.85455373422
Hif1a	Capg	1.60180156295
Batf	Capn2	1.77605025035
Maf	Capn2	-1.73163104978
Rorc	Capn2	-1.81400145517
Stat3	Capns1	1.26744697136
Irf4	Capsl	1.88384429291
Rorc	Capsl	-1.4682612911
Irf4	Capza2	1.86795207851
Irf4	Car12	-1.08120130992
Fosl2	Car12	-1.47240818794
Etv6	Car5b	-1.40309507379
Batf	Carhsp1	-1.22266469218
Irf4	Cars	1.08155224927
Irf4	Cask	-1.09450478297
Jmjd6	Caskin2	1.70692417223
Batf	Casp1	1.84547018352
Irf4	Casp1	1.91366800146
Maf	Casp1	-1.91264758699
Batf	Casp3	-1.96932326283
Maf	Casp3	-1.92585490748
Stat3	Casp3	-1.36058662414
Irf4	Casp4	1.82328194201
Maf	Casp4	-1.8286368458
Stat3	Casp4	1.58403068222
Batf	Casp6	1.8027430039
Irf4	Casp6	1.70577827675
Stat3	Casp6	1.86553792947
Rorc	Casp6	-1.7307504957
Fosl2	Casp6	1.90877084676
Hif1a	Casp8	1.22392199846
Irf4	Cast	1.76036240462
Maf	Cast	-1.65752306151
Stat3	Cast	1.58214668004
Irf4	Cblb	1.87648536103
Maf	Cblb	-1.91715443019
Rorc	Cblb	-1.9659716308
Fosl2	Cblb	1.97695535641
Kdm6b	Cbx3	1.82494125868
Irf4	Cbx4	1.79761907434
Jmjd6	Cbx6	1.79879789603
Etv6	Cc2d1a	-1.38831131689
Etv6	Cc2d1b	-1.5156151156
Irf4	Ccdc109a	1.71053235213
Batf	Ccdc109b	1.75056460093
Maf	Ccdc109b	-1.06089785733
Rorc	Ccdc111	-1.09249120219
Fosl2	Ccdc111	1.61924837724
Hif1a	Ccdc115	1.91812803308
Kdm6b	Ccdc115	1.56907762255
Fosl2	Ccdc124	-1.32204980674
Hif1a	Ccdc134	1.82350077292
Batf	Ccdc40	1.16057266224
Irf4	Ccdc40	1.44927307028
Stat3	Ccdc40	1.41915209703
Kdm6b	Ccdc50	1.39711403704
Jmjd6	Ccdc50	1.2830916541
Hif1a	Ccdc58	1.82916117914
Jmjd6	Ccdc6	1.08711343718
Etv6	Ccdc61	-1.27709605687
Batf	Ccdc63	1.93329691826
Irf4	Ccdc63	1.97122148177
Stat3	Ccdc63	1.9184664234
Rorc	Ccdc63	1.96737455239
Hif1a	Ccdc63	1.58978368263
Jmjd6	Ccdc63	-1.75043295388
Irf4	Ccdc64	1.96304182535
Stat3	Ccdc64	1.87646004164
Kdm6b	Ccdc64	1.27333529791
Nfe2l2	Ccdc84	-1.87810170624
Hif1a	Ccdc84	1.8586198648
Hif1a	Ccdc85b	1.54407516298
Kdm6b	Ccdc85c	1.54442338119
Jmjd6	Ccdc85c	1.27865902764
Fosl2	Ccdc86	-1.0792284348
Maf	Ccdc88a	-1.01003412515
Stat3	Ccdc88a	1.30208526807
Hif1a	Ccdc88b	1.32812801803
Kdm6b	Ccdc9	1.66458961172
Fosl2	Ccdc90a	-1.60271534011
Batf	Ccdc92	1.24585712282
Hif1a	Ccdc92	1.2535483735
Batf	Ccl20	1.74105436439
Stat3	Ccl20	1.82728632494
Rorc	Ccl20	1.81692477374
Fosl2	Ccl20	-1.86040976481
Batf	Ccl3	-1.87145614006
Irf4	Ccl3	-1.80343407148
Maf	Ccl3	-1.67761450362
Fosl2	Ccl3	-1.70661059215
Batf	Ccl4	-1.73949616271
Maf	Ccl4	-1.58225825145
Fosl2	Ccl4	-1.71075667442
Fosl2	Ccl5	1.86342911988
Irf4	Ccnd2	1.86784367808
Maf	Ccnd2	-1.97005180282
Kdm6b	Ccnd2	1.86133418323
Irf4	Ccnd3	1.96922240794
Hif1a	Ccnd3	1.85802875021
Batf	Ccne1	-1.63812533174
Fosl2	Ccne1	-1.80629329831
Batf	Ccnf	-1.60217418858
Batf	Ccng1	-1.21664813626
Maf	Ccng1	-1.15861961044
Irf4	Ccng2	1.68163585446
Stat3	Ccng2	1.29931477831
Fosl2	Ccng2	1.71891050188
Hif1a	Ccng2	1.87909984214
Fosl2	Ccni	1.37543170751
Maf	Ccnyl1	-1.23514303817
Batf	Ccr4	1.9245111792
Hif1a	Ccr4	1.78226320909
Maf	Ccr5	1.84255040482
Fosl2	Ccr5	1.69952155907
Batf	Ccr6	1.82892245697
Irf4	Ccr6	1.96362340329
Maf	Ccr6	-1.96454112592
Rorc	Ccr6	1.96626244181
Fosl2	Ccr6	-1.85277124157
Irf4	Ccr7	1.9634546663
Stat3	Ccr7	-1.9619633516
Rorc	Ccr7	-1.98112867256
Fosl2	Ccr7	1.97662111321
Hif1a	Ccr7	1.81375725052
Kdm6b	Ccr7	-1.83196131582
Irf4	Ccr8	-1.73689046426
Stat3	Ccr8	-1.48340840621
Rorc	Ccr8	-1.61037952043
Fosl2	Ccr8	-1.56993615337
Hif1a	Ccrl2	1.41933291053
Hif1a	Ccrn4l	1.69160588495
Irf4	Cd101	-1.96892941066
Fosl2	Cd101	1.96488684156
Jmjd6	Cd101	-1.49926170222
Nfe2l2	Cd151	1.4454864182
Batf	Cd2	1.90586258631
Rorc	Cd2	-1.96697785613
Fosl2	Cd2	1.9457189898
Hif1a	Cd2	1.82534709952
Batf	Cd200	1.93868492608
Irf4	Cd200	1.97643300203
Stat3	Cd200	1.54517364555
Fosl2	Cd200	1.94303274704
Batf	Cd200r1	1.7495302969
Maf	Cd200r1	-1.76642951003
Stat3	Cd200r1	1.47798442971
Irf4	Cd226	-1.88653271799
Maf	Cd226	-1.80244361053
Rorc	Cd226	1.73647439973
Irf4	Cd247	1.9722632931
Batf	Cd24a	1.45795705892
Irf4	Cd24a	1.57775869516
Maf	Cd24a	-1.16777718546
Stat3	Cd24a	1.58125594113
Fosl2	Cd24a	-1.12611500383
Hif1a	Cd24a	1.53859700461
Kdm6b	Cd24a	1.71927337336
Irf4	Cd27	-1.85418233345
Rorc	Cd27	-1.86006337615
Batf	Cd274	-1.92659283153
Irf4	Cd274	-1.95969903512
Maf	Cd274	-1.7000655968
Stat3	Cd274	-1.2024884194
Irf4	Cd28	1.98853053334
Stat3	Cd28	1.9907889824
Fosl2	Cd28	1.98268996388
Kdm6b	Cd28	1.9063609938
Batf	Cd3d	-1.82092373189
Irf4	Cd3e	-1.71861832308
Hif1a	Cd3e	1.68169583463
Hif1a	Cd3eap	1.8623414947
Irf4	Cd3g	-1.92791608618
Maf	Cd3g	-1.85856242893
Rorc	Cd3g	-1.75726144817
Hif1a	Cd3g	1.39046346777
Irf4	Cd40lg	1.3308128351
Fosl2	Cd40lg	-1.04100751108
Batf	Cd44	1.81428966806
Irf4	Cd44	-1.95940807911
Maf	Cd44	-1.36930381578
Stat3	Cd44	-1.05641034365
Fosl2	Cd44	-1.94410316243
Irf4	Cd47	1.80758061227
Fosl2	Cd47	1.85995740197
Hif1a	Cd48	1.20315238915
Batf	Cd5	-1.62625458852
Stat3	Cd5	1.95246408096
Kdm6b	Cd5	1.68612465787
Jmjd6	Cd5	1.76088490627
Batf	Cd52	-1.49010711427
Rorc	Cd52	-1.34750602494
Fosl2	Cd52	1.84580884062
Maf	Cd53	-1.77617295021
Stat3	Cd53	1.9266185349
Rorc	Cd53	-1.78361592045
Fosl2	Cd53	1.91917900393
Jmjd6	Cd55	-1.62895239942
Batf	Cd5l	1.87296494403
Irf4	Cd5l	1.91931052174
Stat3	Cd5l	1.60753774498
Rorc	Cd5l	1.34924315207
Fosl2	Cd5l	-1.83001160479
Batf	Cd6	-1.90885480695
Stat3	Cd6	1.80270578212
Kdm6b	Cd6	1.48231366036
Irf4	Cd69	-1.96512073875
Maf	Cd69	-1.92011362749
Hif1a	Cd69	-1.44909427312
Irf4	Cd72	-1.31289486314
Stat3	Cd72	-1.30366312031
Batf	Cd74	-1.06820726866
Batf	Cd80	-1.19567239972
Maf	Cd80	-1.60811612008
Stat3	Cd80	-1.42602673541
Etv6	Cd80	1.53268115455
Maf	Cd81	-1.18296889635
Kdm6b	Cd81	1.67745715138
Irf4	Cd82	-1.93753496021
Maf	Cd82	-1.95004503346
Hif1a	Cd82	1.68154867476
Batf	Cd83	1.85746843557
Irf4	Cd83	-1.91297332315
Maf	Cd83	-1.91875478699
Stat3	Cd83	-1.92719410593
Rorc	Cd83	1.8346715276
Fosl2	Cd83	-1.93807329434
Nfe2l2	Cd83	-1.24758835388
Kdm6b	Cd83	1.57594650964
Batf	Cd84	1.24799028395
Maf	Cd84	-1.53868464047
Stat3	Cd84	1.06505065016
Stat3	Cd86	-1.42412662433
Rorc	Cd86	-1.40411262654
Fosl2	Cd86	1.85629637541
Batf	Cd8b1	-1.44309945571
Maf	Cd9	-1.57286557611
Fosl2	Cd9	-1.85516159437
Irf4	Cd96	-1.05052765506
Maf	Cd96	-1.04007701406
Fosl2	Cd96	-1.34923122899
Maf	Cd97	-1.41951670626
Stat3	Cd97	-1.23037784688
Fosl2	Cd97	-1.84477619353
Maf	Cdc14a	-1.09562177795
Irf4	Cdc14b	1.60415093019
Stat3	Cdc14b	1.14955064343
Rorc	Cdc14b	-1.03647404073
Hif1a	Cdc14b	1.47102751174
Fosl2	Cdc25a	-1.17009224999
Irf4	Cdc25b	1.84802053244
Stat3	Cdc25b	1.62017536325
Fosl2	Cdc34	-1.42458440994
Batf	Cdc42ep3	1.59368956312
Maf	Cdc42ep3	1.80927680535
Batf	Cdc42ep4	-1.07425659194
Irf4	Cdc42ep4	1.2507351786
Kdm6b	Cdc42ep4	1.46499415583
Hif1a	Cdc42se1	1.6656428267
Irf4	Cdca3	1.17830580457
Batf	Cdca7	-1.02592141176
Rorc	Cdk19	-1.15526990338
Rorc	Cdk5rap1	1.39270094713
Kdm6b	Cdk5rap1	1.56251403722
Hif1a	Cdk5rap3	1.31515785962
Stat3	Cdk6	1.97855229447
Hif1a	Cdk6	1.8285495762
Kdm6b	Cdk6	1.66417015437
Jmjd6	Cdk6	1.52130942454
Irf4	Cdkn1a	1.81874428519
Maf	Cdkn1a	-1.82368917679
Stat3	Cdkn1a	1.6737979441
Hif1a	Cdkn1a	1.94118125558
Kdm6b	Cdkn1a	-1.81682556431
Jmjd6	Cdkn1a	-1.74451461263
Stat3	Cdkn1b	1.78351996465
Rorc	Cdkn1b	-1.69835355393
Fosl2	Cdkn1b	1.05991204687
Hif1a	Cdkn1b	1.89938936915
Batf	Cdkn2c	-1.80804409997
Maf	Cdkn2c	1.75820680038
Irf4	Cdkn2d	1.96570579437
Stat3	Cdkn2d	1.96257282767
Hif1a	Cdkn2d	1.89476725926
Maf	Cdon	-1.70336094798
Rorc	Cdon	1.7909548756
Fosl2	Cdr2	-1.452537
Batf	Cdt1	-1.30395855648
Kdm6b	Cdt1	1.74845187689
Fosl2	Cdv3	-1.02772755113
Kdm6b	Cdyl	1.54617016814
Maf	Cdyl2	-1.91688755529
Kdm6b	Cdyl2	1.68625420398
Nfe2l2	Cebpb	1.37519259786
Irf4	Cebpg	1.38115900484
Maf	Celf2	-1.75662151636
Rorc	Celf2	-1.88115383777
Jmjd6	Celsr1	1.52085027945
Irf4	Cenpb	1.37256286707
Hif1a	Cenpb	1.46306639451
Stat3	Cenpf	1.12467105735
Batf	Cenpl	-1.26778388746
Irf4	Cenpt	1.60351568997
Maf	Cep110	-1.5731813847
Jmjd6	Cep120	1.67862539896
Batf	Cep170	1.03283353759
Irf4	Cep170	1.14680851657
Hif1a	Cep170	1.63600367173
Maf	Cep290	-1.02363653541
Irf4	Cep97	1.61089554334
Stat3	Cep97	1.54870397465
Fosl2	Cep97	1.24082095901
Maf	Cept1	-1.50661613942
Irf4	Cerk	-1.57115996499
Rorc	Cerk	1.78297370006
Stat3	Cetn4	1.87491165371
Kdm6b	Cetn4	1.6132301411
Maf	Cfl2	-1.18083944722
Maf	Cflar	-1.96225709888
Stat3	Cflar	1.90427907135
Irf4	Chac1	1.34437414575
Kdm6b	Chac1	1.75837585401
Batf	Chaf1a	-1.63375756248
Irf4	Chchd10	1.51893432292
Maf	Chchd2	-1.13734866578
Fosl2	Chchd4	-1.41984798225
Fosl2	Chchd5	1.04732045211
Kdm6b	Chd4	1.66438548043
Irf4	Chd7	1.9787174452
Stat3	Chd7	1.94492328327
Rorc	Chd7	-1.83567825925
Fosl2	Chd7	1.97803820281
Hif1a	Chd7	1.04058086526
Kdm6b	Chd7	1.13116489603
Maf	Chd9	-1.87476325095
Kdm6b	Chic2	-1.49312852055
Batf	Chm	1.82267485531
Irf4	Chm	1.943764562
Stat3	Chm	1.88509876549
Fosl2	Chm	1.79665284099
Fosl2	Chml	-1.21465564953
Irf4	Chmp2a	1.77640031839
Stat3	Chmp4b	1.89572273993
Rorc	Chmp4b	-1.73447066008
Hif1a	Chmp4b	1.32371191727
Kdm6b	Chmp4b	1.61629732455
Maf	Chmp5	-1.54235296266
Etv6	Chpf	-1.52933246393
Jmjd6	Chpf2	1.66567423926
Fosl2	Chrm4	-1.20642330394
Hif1a	Chst10	1.25016416773
Maf	Chst11	-1.60102976234
Fosl2	Chst11	-1.83643574037
Rorc	Chst12	-1.3510447332
Hif1a	Chst12	1.33612460131
Irf4	Chst15	1.21029053346
Maf	Chst15	-1.23893950119
Jmjd6	Chst15	1.13767764332
Batf	Chst2	1.77226316324
Maf	Chst2	-1.83300202392
Stat3	Chst2	1.94824743692
Rorc	Chst2	1.91963097366
Fosl2	Chst2	-1.85421873456
Hif1a	Chst2	-1.56940187503
Kdm6b	Chst2	1.84953608448
Jmjd6	Chst2	1.48781566917
Maf	Chsy1	-1.92544121645
Maf	Ciapin1	-1.90888574347
Fosl2	Ciapin1	-1.7547926019
Stat3	Cic	1.9128889512
Etv6	Cic	-1.40583737881
Kdm6b	Cic	1.77762600038
Fosl2	Cirh1a	-1.72685190879
Batf	Cisd2	-1.5546806933
Maf	Cisd2	-1.10657497917
Batf	Cisd3	1.72895619221
Irf4	Cisd3	1.43496709962
Hif1a	Cisd3	1.52232391939
Hif1a	Cish	1.85624211041
Batf	Cited2	1.66466341984
Irf4	Cited2	1.77935925432
Maf	Cited2	-1.8611080216
Stat3	Cited2	1.76327660297
Fosl2	Cited2	-1.0249779993
Hif1a	Cited2	1.83179921241
Jmjd6	Ciz1	1.79149442781
Maf	Ckb	-1.39498253331
Rorc	Ckb	1.35270592243
Hif1a	Ckb	1.40436161344
Jmjd6	Ckb	1.55906948829
Kdm6b	Clasrp	1.59733692991
Hif1a	Clcn3	1.91034677136
Irf4	Cldn12	1.20809516738
Batf	Cldnd1	1.90235151846
Irf4	Cldnd1	1.88629056683
Rorc	Cldnd1	-1.27042656418
Hif1a	Cldnd1	-1.51806755111
Hif1a	Clec16a	1.36488743137
Irf4	Clec2d	1.72775510974
Batf	Clec2i	-1.7251990828
Irf4	Clec2i	-1.78636987698
Fosl2	Clec2i	-1.78150591918
Irf4	Clic1	1.83021306658
Stat3	Clic1	1.91057994807
Irf4	Clic4	1.83286485299
Kdm6b	Clic4	1.51584098915
Batf	Clip2	1.03963828568
Irf4	Clk3	1.46547214766
Hif1a	Clk3	1.65326533723
Jmjd6	Cln5	-1.44748890291
Stat3	Cln6	1.23597099444
Fosl2	Cln6	1.18362151039
Jmjd6	Clpb	1.81233461846
Hif1a	Clta	1.46513798962
Fosl2	Cltb	-1.34719295016
Stat3	Clybl	1.02208453
Fosl2	Clybl	1.02201598977
Hif1a	Clybl	1.52678849806
Batf	Cmah	-1.8618683207
Maf	Cmah	-1.7072470194
Irf4	Cmas	1.80788249953
Maf	Cmas	-1.59239533103
Rorc	Cmas	-1.16471943543
Fosl2	Cmas	1.74744722288
Hif1a	Cmas	1.54547541825
Batf	Cmtm6	-1.80838584552
Hif1a	Cmtm6	1.68064567986
Batf	Cmtm7	-1.85549383682
Irf4	Cmtm7	-1.8118647087
Maf	Cmtm7	1.74234435219
Stat3	Cmtm7	-1.52794485048
Fosl2	Cmtm7	1.81800165849
Rorc	Cndp2	-1.70633294026
Hif1a	Cndp2	1.46099398588
Batf	Cnih4	-1.86740546894
Irf4	Cnih4	-1.82603392847
Stat3	Cnnm4	1.16215994017
Maf	Cnot6l	-1.06047060117
Maf	Cnot7	-1.59107254212
Rorc	Cnp	-1.33091083497
Fosl2	Cnp	1.23800639182
Fosl2	Cnpy2	1.05022984887
Fosl2	Cnst	1.83523460887
Hif1a	Cnst	1.19153840903
Etv6	Cnst	-1.43007749796
Irf4	Cobll1	1.83948474517
Stat3	Cobll1	1.17379528944
Rorc	Cobll1	1.81524409357
Kdm6b	Cobll1	1.25764948949
Hif1a	Cobra1	1.75782844186
Batf	Cog6	1.44059452433
Irf4	Cog6	1.32014540409
Kdm6b	Cog8	1.57278326434
Rorc	Col4a3bp	-1.2559231145
Batf	Col5a3	1.20295031257
Maf	Col5a3	-1.52452555954
Stat3	Col5a3	1.14188970405
Rorc	Col5a3	1.30675244674
Fosl2	Col5a3	-1.63563546999
Maf	Commd10	-1.17289942224
Rorc	Commd3	-1.28542716033
Hif1a	Cope	1.78162538266
Etv6	Cops7a	-1.82157628991
Fosl2	Cops8	-1.13988258091
Maf	Coq10b	-1.41024866518
Fosl2	Coq10b	-1.7391543393
Maf	Coq3	-1.14918785363
Fosl2	Coro1c	-1.75081294244
Batf	Coro2a	1.17751522171
Maf	Coro2a	-1.47891226042
Stat3	Coro2a	-1.09509625738
Fosl2	Coro2a	-1.4619907919
Nfe2l2	Coro2a	-1.26075420971
Kdm6b	Coro2a	1.39043963873
Batf	Coro7	1.46317992991
Stat3	Coro7	1.43257621076
Fosl2	Coro7	1.46658059504
Hif1a	Coro7	1.52897272662
Irf4	Cotl1	-1.64750064645
Fosl2	Cox10	-1.55994255837
Maf	Cox11	-1.30076494653
Batf	Cox17	-1.61328910592
Jmjd6	Cox6b1	-1.68506236752
Irf4	Cox7a1	1.56157460681
Hif1a	Cox7a1	1.80070550752
Hif1a	Cox7b	1.68817139613
Batf	Cpd	1.89064387613
Irf4	Cpd	1.97932710045
Stat3	Cpd	1.89394077584
Rorc	Cpd	1.94051901175
Batf	Cpm	1.98033837767
Maf	Cpm	-1.84189430995
Stat3	Cpm	1.89388375877
Nfe2l2	Cpm	-1.88607176819
Hif1a	Cpm	1.74839776171
Kdm6b	Cpm	-1.80676611933
Jmjd6	Cpne2	1.38701524267
Batf	Cpox	1.73225756208
Irf4	Cpox	1.84178856319
Rorc	Cpox	-1.25424827845
Etv6	Cpsf1	-1.65889137297
Maf	Cpsf2	-1.46979731352
Jmjd6	Cpt1a	-1.34817785992
Batf	Crabp2	-1.09548419589
Irf4	Crabp2	1.20734147482
Maf	Crabp2	-1.42391619073
Stat3	Crabp2	1.49993753318
Fosl2	Crabp2	-1.70040644372
Jmjd6	Crabp2	1.66759168994
Irf4	Crat	1.02788504259
Stat3	Crat	1.24090877157
Hif1a	Crat	1.24056216653
Etv6	Crat	-1.44126356007
Maf	Crbn	-1.60062401202
Maf	Creb1	-1.81484129185
Irf4	Creb3l2	1.71546787524
Stat3	Creb3l2	1.24031746617
Rorc	Creb3l2	-1.17266669014
Fosl2	Creb3l2	1.9421746111
Stat3	Crebbp	1.12216030536
Rorc	Crebl2	-1.30909384312
Rorc	Creld1	1.51441013486
Batf	Crem	1.82381438355
Irf4	Crem	1.88533331373
Maf	Crem	1.86620811515
Stat3	Crem	1.77305633226
Rorc	Crem	-1.8589995562
Fosl2	Crem	1.89018259253
Hif1a	Crem	1.83184509402
Batf	Crim1	1.84805073577
Irf4	Crim1	1.79984613295
Kdm6b	Crim1	1.75131808431
Batf	Crip1	1.11202300588
Irf4	Crip1	1.24081156681
Stat3	Crip1	1.58538607902
Hif1a	Crip1	1.76381620034
Jmjd6	Crip1	-1.67359751809
Irf4	Crip2	1.22147551207
Maf	Crip2	-1.10572278955
Stat3	Crip2	1.39561667513
Batf	Crispld2	1.71181825233
Stat3	Crispld2	1.7991950528
Rorc	Crispld2	-1.88702782153
Fosl2	Crispld2	1.68271843219
Fosl2	Crlf2	1.77927167398
Batf	Crmp1	1.00815782097
Hif1a	Crocc	1.63430650021
Maf	Crot	-1.35866810832
Batf	Crtam	1.40622339623
Irf4	Crtam	-1.44930161989
Maf	Crtam	-1.3088872034
Fosl2	Crtam	-1.67607912548
Irf4	Crybg3	1.83014680058
Rorc	Crybg3	1.88213452357
Fosl2	Crybg3	-1.96245113208
Kdm6b	Crybg3	1.40672237868
Hif1a	Cryz	1.48120568468
Etv6	Cryz	1.29792804685
Irf4	Cs	1.55701509596
Batf	Cse1l	-1.73651295242
Irf4	Csf1	-1.40064006743
Irf4	Csf2	-1.12048800769
Rorc	Csf2	1.31435184666
Etv6	Csf2ra	-1.56718492984
Maf	Csgalnact2	-1.19709175379
Maf	Csnk1g3	-1.83308796802
Fosl2	Csrnp1	1.85343062558
Hif1a	Csrnp1	1.75416455551
Etv6	Csrnp1	-1.41284390251
Kdm6b	Csrnp1	1.79845358051
Fosl2	Csrp1	-1.20247064254
Maf	Cst7	-1.68226524248
Stat3	Cst7	1.35714008581
Fosl2	Cst7	1.57644707374
Maf	Cth	-1.41764600456
Hif1a	Cth	-1.51009860189
Batf	Ctla2a	1.74292605433
Irf4	Ctla2a	1.85269624251
Maf	Ctla2a	1.32613771128
Stat3	Ctla2a	1.39169075348
Fosl2	Ctla2a	1.56354175919
Nfe2l2	Ctla2a	1.43145097466
Batf	Ctla2b	1.85138299028
Irf4	Ctla2b	1.81078030488
Maf	Ctla2b	1.67551715384
Stat3	Ctla2b	1.43316166408
Rorc	Ctla2b	-1.65184158572
Fosl2	Ctla2b	1.80970862545
Batf	Ctla4	1.98908111136
Irf4	Ctla4	1.99141166811
Maf	Ctla4	1.98346383377
Stat3	Ctla4	1.96648435153
Fosl2	Ctla4	1.83441597579
Hif1a	Ctla4	1.96124984377
Kdm6b	Ctla4	1.97163971035
Irf4	Ctnna1	1.0716725794
Stat3	Ctnna1	1.14308168325
Batf	Ctnnd1	1.02304693642
Irf4	Ctnnd1	1.00627967293
Fosl2	Ctps	-1.09117139263
Batf	Ctps2	1.01228654378
Rorc	Ctps2	-1.01950872979
Hif1a	Ctsa	1.45693350362
Batf	Ctsb	-1.72186042377
Irf4	Ctsb	1.60465293998
Fosl2	Ctsb	-1.83416427986
Irf4	Ctse	-1.42433126313
Maf	Ctse	-1.17123819674
Fosl2	Ctse	-1.03200088222
Irf4	Ctso	-1.00720842046
Stat3	Ctss	-1.18453688192
Irf4	Ctsw	-1.44845114337
Maf	Ctsw	-1.43684887111
Stat3	Ctsw	-1.85851348088
Rorc	Ctsw	-1.31845347091
Fosl2	Ctsw	-1.32399570218
Hif1a	Ctsw	1.56605814254
Fosl2	Ctu2	-1.15626406299
Batf	Cuedc1	1.90656092857
Irf4	Cuedc1	1.95259443824
Kdm6b	Cuedc1	1.73165725526
Jmjd6	Cuedc1	1.5979110537
Hif1a	Cuedc2	1.70540384846
Hif1a	Cul4a	1.71334781187
Hif1a	Cul7	1.73637133403
Etv6	Cul7	-1.88434592871
Jmjd6	Cutc	-1.5987690755
Batf	Cux1	-1.9268611319
Irf4	Cux1	-1.90141262605
Irf4	Cxcl10	1.84511150881
Maf	Cxcl10	1.93817889859
Stat3	Cxcl10	1.19624949765
Rorc	Cxcl10	-1.29711308432
Fosl2	Cxcl10	1.78321591418
Batf	Cxcr3	1.70289322774
Maf	Cxcr3	-1.66541589493
Stat3	Cxcr3	1.57356772554
Fosl2	Cxcr3	-1.87510604223
Batf	Cxcr4	1.34193710661
Irf4	Cxcr4	1.6924993613
Maf	Cxcr4	1.69140189528
Stat3	Cxcr4	1.31893683592
Rorc	Cxcr4	-1.42569948085
Fosl2	Cxcr4	1.39370617114
Hif1a	Cxcr4	1.75739649115
Kdm6b	Cxcr4	1.66664730049
Rorc	Cxcr5	-1.20166209953
Nfe2l2	Cxcr5	-1.31166342186
Kdm6b	Cxcr5	1.54334647883
Irf4	Cxcr6	-1.53901097016
Etv6	Cxxc1	-1.52458012559
Maf	Cyb5	-1.4071144837
Hif1a	Cyb5	1.40564089021
Fosl2	Cyb5b	-1.04747246794
Irf4	Cyb5r1	1.27558963701
Hif1a	Cyb5r1	-1.41933562899
Kdm6b	Cyb5r1	1.57282423071
Hif1a	Cyb5r3	1.84508892735
Kdm6b	Cyb5r3	1.83545469277
Maf	Cycs	-1.65282132043
Fosl2	Cycs	-1.70076883325
Fosl2	Cyfip1	-1.44450646688
Irf4	Cyfip2	1.88464928127
Stat3	Cyfip2	1.84321255714
Fosl2	Cyfip2	1.44931404114
Kdm6b	Cyfip2	1.40917322885
Maf	Cyld	-1.32783126304
Irf4	Cyp11a1	1.90106181624
Stat3	Cyp11a1	1.75963429964
Rorc	Cyp11a1	-1.47048216581
Fosl2	Cyp11a1	1.9825930579
Batf	Cyp2s1	1.58380070738
Irf4	Cyp2s1	1.3244672794
Stat3	Cyp2s1	1.25293709684
Fosl2	Cyp2s1	1.3473920267
Hif1a	Cyp2s1	1.52252435266
Batf	Cyp51	-1.52196305812
Irf4	Cyp51	-1.45646283986
Maf	Cyp51	-1.21410780605
Fosl2	Cyr61	-1.19589921826
Batf	Cysltr1	1.60694543082
Irf4	Cysltr1	1.66976010042
Maf	Cysltr1	1.65519143054
Stat3	Cysltr1	1.31660814406
Rorc	Cysltr1	1.73032522335
Fosl2	Cysltr1	1.53242844133
Hif1a	Cysltr1	1.59132429549
Maf	Cysltr2	-1.42934667645
Fosl2	Cysltr2	1.66078125262
Batf	Cyth1	1.97301366803
Rorc	Cyth1	1.93120045571
Irf4	Cyth3	-1.68790269161
Maf	Cyth3	-1.73638624831
Rorc	Cyth3	-1.02469891391
Fosl2	Cyth3	-1.28776307226
Irf4	Cyth4	1.90028006641
Stat3	Cyth4	1.97621024231
Kdm6b	Cyth4	1.51545467046
Batf	Cytip	1.90885178463
Irf4	Cytip	1.9293430974
Stat3	Cytip	1.90986101534
Rorc	Cytip	-1.96415975479
Fosl2	D030028a08rik	-1.36378186993
Stat3	D10bwg1379e	1.01221011251
Fosl2	D10bwg1379e	1.05135100017
Hif1a	D10jhu81e	1.4736694604
Batf	D16ertd472e	1.96099939562
Stat3	D16ertd472e	1.85419521924
Fosl2	D16ertd472e	1.957989293
Kdm6b	D16ertd472e	1.80089418286
Maf	D18ertd653e	-1.93407254054
Stat3	D18ertd653e	1.87870734183
Fosl2	D18ertd653e	-1.88528994155
Fosl2	D19wsu162e	1.95327350841
Hif1a	D19wsu162e	1.79358732291
Etv6	D19wsu162e	-1.46310230631
Kdm6b	D19wsu162e	1.45169006781
Batf	D1ertd622e	-1.43408642997
Fosl2	D1ertd622e	-1.26933129797
Batf	D430020j02rik	-1.23200274913
Rorc	D4wsu53e	-1.6315879725
Fosl2	D4wsu53e	1.84408994141
Hif1a	D4wsu53e	1.81660670361
Batf	D6mm5e	1.98487971085
Irf4	D6mm5e	1.9691118876
Stat3	D6mm5e	1.71874561793
Rorc	D6mm5e	-1.86462044308
Fosl2	D6mm5e	1.98384591687
Nfe2l2	D6mm5e	1.29274714492
Nfe2l2	D730005e14rik	1.84876500522
Batf	D730040f13rik	-1.00222144172
Maf	D730040f13rik	-1.03500179081
Irf4	D8ertd82e	-1.52602827049
Stat3	D8ertd82e	1.07608166666
Maf	D930015e06rik	-1.7513915203
Fosl2	D930015e06rik	-1.93329089422
Hif1a	Dad1	1.88809241631
Hif1a	Dag1	1.6591736675
Hif1a	Dalrd3	1.81399530716
Batf	Dap	1.83757462582
Stat3	Dap	1.14864428905
Fosl2	Dap	1.94247683219
Hif1a	Dap	1.76970314805
Hif1a	Dap3	1.79011772021
Rorc	Dapl1	-1.43796247285
Maf	Dars2	-1.86215713725
Hif1a	Dazap1	1.68578589516
Hif1a	Dbnl	1.76343696527
Maf	Dcaf11	-1.42716894664
Kdm6b	Dcaf5	1.34043711877
Batf	Dcakd	-1.42064154922
Batf	Dclk1	1.30792746855
Irf4	Dclk1	1.45956525101
Maf	Dclk1	-1.08611773098
Stat3	Dclk1	1.10596415461
Rorc	Dclk1	-1.57080362475
Fosl2	Dclk1	-1.39703942877
Kdm6b	Dclk1	1.21437080491
Fosl2	Dclre1b	-1.73402047692
Batf	Dcp2	-1.03906417041
Batf	Dctn4	1.02959458775
Irf4	Dctn4	1.36197668423
Stat3	Dctn4	1.52265789536
Batf	Dctpp1	-1.36924262187
Fosl2	Dcun1d2	-1.13702703596
Fosl2	Ddb2	1.09627706302
Batf	Ddit3	1.73335268566
Irf4	Ddit3	1.69342837405
Stat3	Ddit3	1.87838877291
Fosl2	Ddit3	1.7367076583
Hif1a	Ddit3	-1.53517472987
Irf4	Ddit4	1.84827530227
Stat3	Ddit4	1.72750046198
Hif1a	Ddit4	1.94408756388
Batf	Ddr1	-1.82709815027
Irf4	Ddr1	1.90476825696
Maf	Ddr1	1.86526343587
Stat3	Ddr1	1.88257437938
Fosl2	Ddr1	1.9538147707
Etv6	Ddr1	-1.34188813468
Maf	Ddrgk1	-1.03979185979
Stat3	Ddt	1.66775026026
Irf4	Ddx11	1.73290110952
Maf	Ddx11	-1.57566912597
Fosl2	Ddx11	-1.57526849424
Fosl2	Ddx21	-1.22699425199
Batf	Ddx3x	-1.16557191349
Fosl2	Ddx3x	-1.36164134925
Fosl2	Ddx56	-1.02256685997
Irf4	Ddx58	-1.34264122073
Rorc	Ddx58	-1.05173638826
Rorc	Decr1	-1.15299950376
Etv6	Dedd2	-1.33155625608
Hif1a	Def6	1.85584155345
Jmjd6	Def8	1.50493794605
Fosl2	Degs1	-1.2630152759
Nfe2l2	Degs2	1.35712300539
Irf4	Dennd1b	-1.84819779061
Rorc	Dennd1b	-1.04234912617
Fosl2	Dennd1c	1.06996494128
Batf	Dennd3	1.77872045485
Irf4	Dennd3	1.30428331093
Stat3	Dennd3	1.28111772365
Fosl2	Dennd3	1.13115072126
Maf	Dennd4a	-1.01898691651
Hif1a	Dennd4b	1.66846727683
Kdm6b	Dennd4b	1.67404011186
Stat3	Dennd4c	1.07379359536
Batf	Dennd5a	1.80115571306
Irf4	Dennd5a	1.9323111124
Stat3	Dennd5a	1.6826573341
Jmjd6	Dennd5a	1.28543949004
Maf	Depdc1b	1.33132914102
Irf4	Derl1	1.39247446634
Kdm6b	Dffb	-1.73049453943
Jmjd6	Dffb	-1.51601520322
Batf	Dgat1	1.71177274571
Irf4	Dgat1	1.67176347618
Stat3	Dgat1	1.86706792916
Fosl2	Dgat1	1.48395666354
Hif1a	Dgat1	1.93616068724
Batf	Dgcr8	-1.50556051546
Batf	Dgka	-1.81732773393
Rorc	Dgka	-1.67667015856
Fosl2	Dgka	1.84272063126
Hif1a	Dgka	1.59564664533
Fosl2	Dgke	-1.17065773388
Batf	Dgkh	-1.61938298309
Stat3	Dgkz	-1.14504402705
Rorc	Dguok	-1.28163625503
Batf	Dhcr24	-1.04113625238
Fosl2	Dhcr24	-1.11138594046
Batf	Dhcr7	-1.38014454188
Fosl2	Dhcr7	-1.41927015967
Batf	Dhdh	1.00678417973
Maf	Dhdh	-1.09551251846
Batf	Dhrs1	1.24311157345
Irf4	Dhrs1	1.59722273155
Stat3	Dhrs1	1.26301289265
Fosl2	Dhrs1	1.2134602545
Hif1a	Dhrs1	1.39973815786
Irf4	Dhrs13	1.83850055928
Irf4	Dhrs3	-1.17533638201
Fosl2	Dhrs3	-1.80136696947
Batf	Dhrs4	-1.16025229316
Irf4	Dhrs7	1.04400316
Rorc	Dhrs7	-1.12648326402
Fosl2	Dhx15	-1.4301487867
Kdm6b	Dhx16	1.6017392695
Jmjd6	Dhx16	1.48678330909
Fosl2	Dhx33	-1.17708631676
Fosl2	Dhx37	-1.43231201465
Kdm6b	Dhx37	1.84414439583
Etv6	Dhx38	-1.78148491063
Stat3	Dhx58	-1.57847632284
Fosl2	Dhx58	1.42371540917
Stat3	Dip2c	1.07724755459
Batf	Dixdc1	1.73287536149
Batf	Dlg2	1.9120665695
Stat3	Dlg2	1.07130904001
Kdm6b	Dlg2	1.34834475319
Irf4	Dlg3	1.09927063548
Fosl2	Dlg4	1.23478419021
Hif1a	Dlg4	1.62638215497
Irf4	Dlgap5	1.02862474014
Irf4	Dmwd	1.17093077844
Jmjd6	Dmwd	1.84680538341
Maf	Dmxl2	-1.02611399417
Fosl2	Dmxl2	-1.05230575255
Batf	Dna2	-1.02027019155
Batf	Dnahc8	1.29411484497
Fosl2	Dnaja1	-1.08965452813
Batf	Dnaja4	1.53409151883
Irf4	Dnaja4	1.44954931915
Stat3	Dnaja4	1.12677250785
Hif1a	Dnajb1	1.77805621557
Stat3	Dnajb14	1.80464984067
[truncated: 5,898 more rows]
