# Supplementary material for: Leveraging chromatin accessibility for transcriptional regulatory network inference in T Helper 17 Cells
Source: Genome Res. 2019 Mar;29(3):449–63. doi: 10.1101/gr.238253.118 (PMC6396413; doi:10.1101/gr.238253.118)
Supplement: Supplemental Material [file supp_gr.238253.118_Supplemental_jp_gene_viz.zip › jp_gene_viz-master/examples/network2.tsv.layout.json]

{"c330019g07rik": [218.76320519382929, 133.28454465533662], "plcb2": [38.570979286082888, 512.3368943696363], "bc026590": [120.05338687751049, 578.34598360297252], "gpr180": [426.74165667265129, 843.46252629975606], "gpr183": [895.70110578877132, 485.71143195185221], "ifih1": [74.896827622125898, 484.81369890020807], "cdc42se1": [347.66234187031068, 894.77946969586378], "inhba": [827.93796860408725, 859.98127874714442], "nsg2": [660.28406483932747, 297.8640934413977], "neurl3": [611.99954084725198, 280.15099883893868], "neurl4": [783.63295283929961, 837.10457882559353], "8430410a17rik": [63.806114460752667, 514.17535568789344], "f2rl2": [227.69268339102871, 106.86690634711636], "lamc1": [653.25570619247981, 352.1321545594368], "orf19": [914.219375916589, 301.50699402749774], "neu1": [557.03991219201805, 4.1577895687384512], "vps54": [461.73802350953179, 823.56743200523306], "ube2h": [121.22208118079033, 622.19655661385491], "ube2m": [862.39596317772862, 776.13238584738156], "nckipsd": [358.65216429193356, 820.48834455376732], "ube2o": [655.20543534060482, 960.2900310968862], "auh": [840.4033959910405, 529.72229032157236], "ube2b": [847.33236942586586, 457.21408107457711], "tnfaip1": [118.8397837439739, 584.60861124229086], "tnfaip3": [305.29890128193563, 112.8066583387249], "4930503l19rik": [904.08196760404076, 181.04942768030929], "spen": [849.14049727538372, 768.73960678890876], "foxred2": [724.75948803380186, 924.59792982283398], "ube2z": [363.86381535434504, 789.72684546170694], "tm9sf1": [272.13467134890016, 100.56944856026098], "etnk1": [397.86442307079722, 823.92560176052484], "mpp2": [543.31330406890118, 340.48780603078512], "2810006k23rik": [116.43882319078506, 840.03977133526337], "ucp2": [72.429427128179213, 614.81755283421876], "klhl9": [470.29880306768126, 866.7344281272658], "nolc1": [156.46426541245631, 593.58581410560066], "bcl2l1": [875.38686545658106, 527.451471181805], "bcl2l2": [575.58555888218132, 332.03490539512865], "nme1": [174.599641535236, 573.19663168869329], "dusp3": [586.60698744050842, 298.60120567879159], "a930015d03rik": [877.16413351873348, 191.24269657942921], "dnajc16": [455.28006883885286, 833.69317798748261], "dnajc15": [886.15302058298903, 258.37579889179329], "ai462493": [877.04089222991229, 810.24861554836616], "dnajc10": [325.19589021852971, 185.12269156928505], "dnajc11": [140.40422077856226, 619.68340227876638], "pycr2": [66.878391492055982, 528.46500583196223], "pycr1": [401.51867151624475, 892.98626869264081], "2010109k11rik": [336.69237546972312, 891.34825844376724], "cysltr2": [124.87266439477912, 606.49513465816824], "kcna3": [646.57620140809877, 328.59286158039663], "dnajc19": [891.52278235951121, 269.19352596244335], "rab19": [975.87126072131923, 255.21606593296227], "zfp703": [659.29936198461792, 923.72899292161458], "a830010m20rik": [453.31316122346703, 904.74088761869393], "zfp868": [921.29152019130845, 320.16190494960995], "trp53i11": [225.8706672800669, 249.25266652420007], "trp53i13": [643.52564516429402, 300.33162586799256], "crbn": [955.77780350580974, 286.59258759536141], "insig2": [369.18140733183549, 820.23178390126009], "gpr68": [232.27393839178595, 139.45269201008267], "sigirr": [610.83303518153627, 649.55831282124927], "insig1": [213.62848740246383, 188.58289204858784], "batf3": [864.16260220749996, 527.90612810252389], "s100a6": [32.133162305709334, 588.34398106150559], "s100a1": [214.27699843325604, 159.1078270900386], "s100a3": [924.6126620742433, 241.77189407642572], "kif21b": [221.76268733523531, 231.84185930759173], "rap2b": [945.6349087627641, 266.09251423245047], "2410004b18rik": [52.053611137558505, 567.40756222244636], "atxn1l": [679.37149442826876, 995.17035479671324], "hmgn2": [300.12884085637688, 237.85260017386867], "hmgn1": [306.8680242404821, 233.0620478263732], "impdh1": [406.596204349289, 833.0159279437612], "ccdc88a": [723.73662555305475, 656.97053727834827], "zfp523": [813.90964602394115, 801.67258324448289], "rras2": [825.3937748446715, 540.95697222045987], "ramp1": [820.90173366762338, 536.76650494666524], "ramp3": [962.00786896242903, 259.16232156454089], "zfp526": [404.81311908688235, 792.90919865859314], "akap8l": [67.646820720601568, 598.58356229393848], "me2": [365.41843950841115, 817.23723655401125], "cul7": [542.92105065827445, 73.231600634701351], "hist1h1a": [784.42631520750444, 855.20264955044365], "aig1": [658.89962687927255, 347.08395248942639], "hist1h1c": [763.74372169570779, 880.21295977376553], "egln3": [358.19744922273162, 806.83107039801484], "d19wsu162e": [76.944603891075928, 569.8030885953475], "egln1": [368.00571923876805, 811.38414510417465], "ttc27": [67.420835637634184, 567.33544993563714], "sh3bgrl3": [655.52420724255626, 295.59088992055251], "racgap1": [833.4651293543277, 838.80347061355269], "mogs": [196.18627691120508, 144.29251928663268], "usp3": [883.61105655164647, 806.93807725430372], "usp5": [387.89009900640764, 796.18805999845199], "ak4": [374.26251950031781, 847.4924069551106], "fam110a": [875.71029440832876, 538.01486780338439], "raph1": [851.03233969282655, 810.62928938247092], "slc23a2": [136.33275079992796, 503.27387096605293], "2310008h04rik": [333.88737217443924, 863.72999614587093], "cars": [566.63108611338487, 355.12238279588405], "pycard": [974.68949257379495, 247.26730827744296], "neu3": [271.12705930907214, 157.60964688773009], "phf20": [83.679056253961733, 596.47057804025246], "clec2i": [563.02821284437732, 357.29365661355087], "syngr2": [296.38734125174568, 221.60318663508463], "9530082p21rik": [463.47711783125197, 899.9332607231255], "selenbp1": [328.12593354664256, 149.10772260471202], "clec2d": [558.90809187705872, 345.1759818082711], "iqgap1": [143.81771576428275, 503.1835790975104], "aa467197": [595.72251682311617, 44.207445978370004], "sfpq": [314.68020028531532, 220.3731240737884], "tnfaip8": [930.76767897295099, 207.97193624466524], "aagab": [823.59331068998858, 757.0934372167369], "lrrfip1": [108.84912204225299, 494.30712285118312], "fam65a": [727.21095829902879, 940.45975491741422], "nrd1": [847.55259458285593, 256.93826757249974], "gla": [701.5941105678354, 613.76509545731108], "atxn7l2": [397.86569788872765, 918.78186262816871], "1110020g09rik": [367.29864125022073, 853.88852588599821], "epb4.1": [616.54130206829302, 282.40886124408155], "rfc4": [721.92816383296031, 931.92537737621933], "zdhhc21": [172.06948390518471, 170.09840483177089], "decr1": [868.11822530954498, 534.2346626926261], "gls": [181.42224089435689, 550.56104603588881], "ghdc": [541.97400731748678, 28.909829597350779], "cops8": [101.4576456073878, 596.47372097709012], "pfkl": [384.18425358488827, 792.5928051323192], "txk": [99.788447552824209, 617.14883234414765], "tbl1xr1": [301.13707163661348, 165.95128848473468], "hdhd2": [876.73163781446192, 243.72036907454367], "eea1": [870.82311558989682, 786.34299559696444], "pla2g12a": [36.587905987592364, 534.22414105683424], "itpr2": [171.85354929318538, 559.16747706224419], "tmem143": [123.18962231294972, 618.28108065741696], "pik3ip1": [68.736141128421821, 580.93784597162448], "lrmp": [579.97234007624331, 327.73174029426264], "serpinf1": [611.47590038066028, 272.66220919513921], "tmem149": [586.4379120320317, 361.03298911833775], "wdr6": [597.46083827795405, 16.144671344141329], "cnih4": [327.38334664713261, 197.94423463076498], "wdr1": [175.63336648273935, 192.94094751192705], "gm4902": [583.1976400740549, 247.61351339675548], "calr": [883.3132382419833, 790.1526940307208], "adck5": [708.54720739322488, 962.62885657685536], "noc3l": [182.65905923346185, 575.32663124429473], "ppfibp1": [95.296610152875985, 536.99023130326304], "snora74a": [887.9171762359199, 527.36413044109463], "uba6": [950.10899535612145, 210.55175941704391], "arhgap31": [184.69848197376717, 168.72220164844504], "lgals8": [606.00104280490245, 382.71614361845974], "uba3": [588.53719373939668, 318.64688369303178], "uba1": [585.69780575328514, 323.73840183598935], "lgals3": [270.42133769403495, 221.81796705843408], "flna": [189.65196818858996, 147.55232296197948], "lgals1": [38.878382039994051, 505.93952425967672], "lgals7": [43.180019166548277, 502.26759236939637], "tra2a": [230.7664009912985, 248.63792744608088], "bc031353": [111.59059245545484, 577.99982909961193], "smarcc1": [211.70957795155448, 222.85544972668157], "fam124b": [877.13170477685173, 547.92166846034013], "nfatc1": [268.76075336433189, 176.00371092298559], "stra6": [630.02721807740977, 369.368068861388], "mlec": [838.6338806108713, 853.87348955870266], "uvrag": [210.40233234966121, 236.33052325782046], "celf2": [871.79707413073584, 495.03339676752091], "dnaja1": [130.47438131658112, 610.10220563360258], "tpbg": [166.61989981984925, 504.7042142509967], "zcwpw1": [172.45851359751919, 183.22768609180156], "tg": [597.15402640946047, 360.39595662889889], "ndrg1": [274.89779290737602, 110.12709243654859], "car12": [39.457383580338728, 540.45564587663989], "dohh": [147.47091386620394, 622.96144526006935], "5033414d02rik": [871.04484156209116, 196.9712780947508], "prkab2": [474.59184987402773, 856.009988665028], "ai413582": [87.825815406830145, 829.5271485532046], "0610012g03rik": [379.66398800421121, 818.98207244967034], "tbx21": [688.66600727171829, 984.5237934926779], "endog": [334.84042213107313, 884.17251408839707], "cdc14b": [576.03703409333787, 295.26886328759696], "cdc14a": [879.36118043913541, 227.80033040843614], "stxbp1": [698.28526059716614, 995.40182137957686], "snapc1": [459.90815071482649, 803.02295809701286], "tnf": [887.82622783626709, 490.58875822587368], "stxbp5": [849.87349828490051, 225.00196528747597], "mylpf": [121.81605477202885, 818.78939398241425], "ube2g1": [958.16569915797163, 211.09742064284166], "ttyh3": [613.62746293645671, 23.989512293292023], "bbc3": [689.05307603305175, 994.39793454794813], "pitpnc1": [44.01978808435814, 562.61915194434107], "tmem164": [257.86637971195574, 102.11049242213858], "dtx3l": [443.98837990251189, 846.80824651562489], "nme4": [326.94998091131242, 838.52253463919692], "2010317e24rik": [328.36109791240534, 871.61832428513844], "b4galnt1": [594.67190244272126, 263.35255256614107], "spag9": [869.32345383643906, 298.34169560403046], "ppapdc1b": [620.32269463943305, 622.21527157040578], "rexo2": [155.60505830921517, 865.42858933801278], "smtn": [675.1423098506981, 695.06323208047661], "tmem168": [966.7561114358125, 225.25248675341766], "b3gat3": [574.43885340830036, 81.26298279896929], "dusp22": [595.16267708256373, 282.84021820933259], "rilpl2": [937.33062578106365, 271.75575972298554], "il1rn": [928.55359065825292, 316.27874009321886], "thap2": [276.82488754428306, 168.96125566563705], "ltb": [471.43247280999492, 851.99870586325642], "plaur": [240.08062724572594, 190.8756763615844], "d930015e06rik": [52.748256805709843, 549.33519655811438], "apex1": [581.06702975329824, 71.586246398897231], "gatm": [323.40144707751796, 853.52075338604823], "plekhb2": [425.11280482725977, 801.34622290727702], "fas": [864.63565797990304, 270.40789185535323], "snord95": [112.70711190001867, 863.76099509347773], "ecsit": [381.77715774576785, 812.53564645487529], "arid3a": [684.82608729073411, 990.22385657353561], "tgfb1": [829.01785703176893, 764.09931978229497], "tgfb3": [145.07784736729462, 618.3077391566768], "wdr92": [957.28293653389869, 255.12904876997973], "wdr91": [842.44537625737507, 840.91023818474059], "wdr90": [946.50923959996464, 254.1834636881552], "6430527g18rik": [581.02281052813601, 35.931940046617854], "rpa2": [68.48077903568344, 586.25266656138524], "dyrk3": [311.59261054189687, 123.46630060102757], "bphl": [103.81964368435456, 477.45745545583941], "1700021k19rik": [385.64353249424983, 917.01992857218261], "lnpep": [895.25253867208426, 315.3089265694216], "sec61g": [443.26645955537344, 913.85131305921732], "sec14l1": [622.04734354715106, 629.35631196950192], "hexdc": [419.92070387594134, 777.62281164232013], "gm9199": [866.55835958622743, 209.3592093942616], "gimap6": [369.02863532140844, 904.79566598431461], "mrps26": [474.3497803371078, 832.63099570257248], "npepl1": [774.33567540349009, 802.72326310197946], "rnpep": [910.40560007266606, 268.2103426595138], "kank3": [393.80484655339609, 774.61832779720385], "obsl1": [267.11918207396957, 189.86249627719064], "aldh7a1": [681.778125955409, 690.05906721027554], "aldoa": [379.52638600527735, 867.28296982973916], "myst1": [697.90110402258767, 978.53027971158326], "aldoc": [379.5527683927736, 880.38281038277273], "lfng": [613.61802706356207, 373.29822663998959], "myst4": [651.91334368432331, 617.18895146670764], "il1r2": [214.29564892249903, 273.48334080045606], "il1r1": [183.96477608921884, 350.9103912704943], "atp5f1": [892.93335653725217, 226.08666745451995], "2900026a02rik": [708.96114874253965, 943.40233218626804], "vars": [882.8019961914373, 831.82125939678508], "phf21a": [142.68845682317669, 826.21993056935889], "mgat1": [205.99944960373296, 190.16788220531367], "dna2": [311.09464553938892, 159.36025435639766], "phc1": [593.1875700175101, 79.544861983553062], "mgat5": [592.61086131385446, 389.52459898970574], "phc3": [90.270568134384177, 605.09472705907103], "slc39a1": [404.38716427589304, 779.90517903052], "gcdh": [718.30384543670471, 914.7903943456372], "slc39a7": [562.92110994009431, 52.185150023030587], "pias2": [598.77833349310049, 366.14887179045115], "acvrl1": [427.15500888369593, 872.74859762784467], "axin2": [604.56637851368089, 261.92796952675621], "arhgap17": [177.17468680516924, 157.06247620930327], "mns1": [178.82929744818409, 587.49566866558473], "rock2": [613.29535372752616, 238.96064351523432], "rsbn1": [430.66391184707334, 895.32536902758432], "fbxw8": [730.23391699113927, 944.57894117194769], "mboat2": [548.96101499776864, 289.95171582306011], "mboat1": [167.31670021404801, 583.451195692704], "tbc1d20": [356.54955093514428, 814.3727262708004], "mcm3": [544.56781282636166, 299.23466538503789], "crem": [106.41626681027043, 609.81483264989288], "hspe1": [249.27649068367873, 204.65720831179192], "galnt4": [708.8854885093881, 927.92878655992376], "fam129a": [191.26231980141941, 161.5057244826537], "galnt6": [355.20730135618641, 884.99205599038442], "cysltr1": [845.41122023841069, 555.4034422229887], "rnasel": [195.28970564609813, 223.59053002418329], "galnt2": [842.52834081766878, 766.22321139490032], "galnt3": [227.21230823182637, 102.10495361194808], "sdf4": [862.75907778759461, 465.7910462352317], "gja1": [884.24845719884263, 186.11115631457778], "foxp1": [555.69647483621111, 330.57376774428559], "cdv3": [47.884064933185073, 589.56234341856248], "timm10": [93.256857083857653, 636.51919190756189], "foxp4": [923.86678462910493, 317.31005626271593], "safb": [432.93149368961235, 866.80753492589906], "ubqln4": [654.32095581080387, 951.58853351966491], "rnf6": [880.52366326305787, 836.48016706662645], "gstt3": [726.30390836415563, 648.20163941861199], "rnf4": [203.40566013451215, 223.09122497186797], "kbtbd8": [114.21214671834548, 535.90885445840433], "abcd3": [613.09048172492601, 263.26972038685795], "arap2": [182.07688027881579, 146.82282944810663], "pla2g15": [621.39206759480749, 60.252688497313045], "eif3j": [141.67501720112756, 527.15277902813625], "mpzl2": [595.7884637173936, 10.642428473740608], "mpzl3": [182.00306589922155, 142.7188880010051], "pex26": [879.83733605972122, 537.1277629233706], "gmfg": [251.84713120464232, 158.81979932697055], "eif3b": [140.63183542848145, 537.40342853074935], "exoc5": [873.9903151340618, 306.98042841884501], "osgepl1": [373.03921582215514, 909.99960638538005], "crocc": [358.72381289743782, 854.38468746649755], "trp53inp1": [841.50051073985833, 458.71347548204307], "rrm2b": [595.3136251083132, 242.76331094533975], "wdfy2": [932.19435527556607, 226.99950366578963], "wdfy1": [649.44745052541384, 269.22380803466763], "mtap4": [550.12572388454157, 306.32944159652834], "mtap6": [879.91478391288388, 507.09045329758078], "setx": [359.95205463956034, 919.99441781023734], "ptprv": [69.700186605137674, 524.27051433673171], "fam102a": [643.48879239664541, 700.39081034523247], "ptprs": [647.16166909225012, 680.09262803262504], "pgp": [426.10135861539629, 878.96374107292979], "dnajc5": [460.41648347451991, 838.21525127637551], "rad51l3": [961.7634170945696, 250.80647467801586], "kcnk10": [661.04904157805845, 318.01724904795981], "tia1": [893.00432105316031, 527.84561526415837], "2610024g14rik": [58.603549255888424, 555.47733386649043], "myo18a": [567.80282021571759, 268.68911485619662], "lrrc68": [811.22972631208177, 865.47048116070096], "4930572j05rik": [724.52005306132651, 952.07341012041911], "tut1": [344.10411171530114, 818.69597448688614], "fam53b": [560.6096587486511, 310.92791776794445], "ptprj": [972.09884403668389, 264.9123500401555], "kif14": [213.69223987147345, 214.43543058135236], "lphn1": [678.29543987726015, 947.84910676773541], "il6ra": [213.77862782725234, 230.40480135731895], "dst": [328.24233384633317, 144.91771238007431], "sms": [866.06489449570699, 815.44253758983928], "nefh": [327.63573228304904, 826.67694337281648], "1600012h06rik": [906.60056497459584, 184.071900149474], "runx2": [190.91261123921095, 169.196099943707], "runx3": [191.07413455681589, 165.18016555252007], "runx1": [838.22154398396742, 512.92285034708686], "hnrnpl": [832.97607436287012, 857.75554766997539], "ece2": [882.66632740557225, 499.40477192809004], "ece1": [166.38468751585509, 588.58551857304622], "slc35d3": [376.48407629309474, 785.38173934135114], "2310022a10rik": [247.97153895004732, 229.14917803089344], "etfa": [909.34425518685771, 309.14253892955549], "chst11": [104.1309837473886, 550.44319301335554], "3110052m02rik": [596.74906187153181, 290.58314387045743], "etfb": [901.10382881286569, 310.59799218691069], "zfp281": [805.43467862514558, 486.94200821476875], "h2-oa": [693.8538380949974, 1000.0], "tomm7": [304.69254546816751, 228.02776334055596], "sdc1": [318.85992509851684, 137.39944382098236], "sdc3": [319.6793170338143, 142.16606442621111], "sdc4": [447.30130373774023, 900.71611533294276], "d10bwg1379e": [93.51044147437068, 582.2464812610159], "tnfrsf23": [311.40073260713712, 118.89802586154661], "serpinb1a": [87.367832460413297, 517.72062080023022], "chst12": [898.19292367189007, 505.43169750766157], "sept9": [435.06222198801481, 921.17369048377259], "sept8": [601.40231667593332, 277.78579240620536], "tnfrsf25": [883.93298430040909, 478.32005064866496], "s100a4": [265.38536539816653, 145.27009861529547], "sept7": [908.32372737929302, 208.7961158744281], "smap2": [854.27178341496483, 519.37611961807261], "lrig1": [80.359086502937942, 487.84528549720926], "ube3b": [871.9997461587285, 781.87633930010566], "pvt1": [966.10061596133824, 256.39077653967161], "f3": [75.582218612543329, 478.66171191940964], "adap1": [627.24040985961733, 343.41962601640046], "tmem201": [660.51488486439996, 939.89099683350298], "zfp51": [805.80867994083701, 492.46346025181361], "rnh1": [648.15736181848774, 661.14574120990221], "pgs1": [585.8019899326639, 78.828230719460748], "gimap5": [860.69654428186391, 201.38054243681916], "tmem209": [265.73046455952732, 96.697871045669558], "zmiz1": [872.60976034395321, 300.24654523242191], "npepps": [856.6752722737524, 220.7315852071165], "pfas": [209.15955791361435, 214.11925588816052], "chd4": [834.08935241588733, 759.45840067095958], "chd7": [559.57029323809456, 306.84377208686283], "zfp467": [686.16409575771672, 661.01692729778961], "chd9": [856.49724829010142, 246.74395092443837], "zfp36l1": [676.45125559071812, 347.2777101933832], "zfp36l2": [580.23700926573997, 2.0773006194860955], "stx11": [859.32998073125782, 543.33109698093472], "zfp192": [586.71554708976919, 2.0991062279221637], "fabp5": [443.7817943363134, 824.87331396848469], "snord2": [849.48450806032679, 243.88490760422388], "1190002n15rik": [388.16026461237783, 906.92077022056515], "stx16": [796.64552267099998, 816.72368232969143], "sipa1l1": [153.1325466765079, 523.53858864426979], "baz2a": [584.55008675415945, 264.63506539504692], "sipa1l3": [343.57209651104915, 906.20830559211731], "ncor2": [696.71426683325615, 961.70869831699702], "rasa2": [206.2140986526241, 206.10387536195788], "rasa3": [676.04009907144587, 270.08788553154125], "tox": [683.21913427984714, 323.23670079186695], "hspbap1": [164.30588720343258, 859.35757379361678], "zdhhc12": [413.88283507244029, 786.72280886259273], "il10": [718.1186531374442, 678.95951220539462], "pusl1": [50.015420939205683, 527.83612195806677], "zdhhc18": [402.02754186109092, 786.09558714318473], "pgm2": [415.38711062916343, 862.62136344751264], "pde3b": [235.43019421905342, 234.22765319612921], "ccrn4l": [327.49714328311063, 881.58340781151105], "zfp513": [575.09001841040822, 4.5995679130882081], "pold4": [624.46507823287095, 612.87436803458149], "rnf19a": [386.25573631885464, 922.79776639333704], "dmwd": [693.4716483652021, 978.23739334171592], "ccdc88b": [341.00917939177498, 902.80663478065242], "zmiz2": [786.58552218253362, 792.85958816191237], "klf13": [699.99834701400982, 620.49067083903913], "tfrc": [384.35032362260966, 777.59887778316329], "klf10": [704.28861627851029, 629.67879901235676], "bc055324": [106.82551381477737, 825.68618228651496], "crispld2": [865.10858363335137, 549.48633977890245], "ubxn2b": [964.00704396885749, 219.00510216095427], "gyk": [155.79976520299971, 544.93788905885765], "bc052040": [568.82978649210088, 283.01313268238721], "tmem154": [968.01268973243577, 231.60339879539964], "1110008j03rik": [89.214509736887806, 848.52920494545833], "sun1": [346.02047937541516, 850.78939419569861], "dpf1": [462.89987816734651, 848.42927080471577], "slamf7": [157.18474135729394, 508.59199923285212], "slamf6": [664.75261798046211, 327.16631556075845], "e130303b06rik": [416.25412969098375, 828.9644005497953], "slamf1": [625.65600692757039, 678.53105419593169], "e2f7": [296.91075691177957, 126.57688810040116], "lrrc8d": [581.2543252330546, 300.10355779505687], "snord15a": [877.61759627805441, 516.99824183145734], "lrrc8a": [453.33839357071008, 877.34047307467745], "aqp3": [57.272550758063176, 622.13910966720971], "lrrc8c": [876.36539540523449, 293.22542871492931], "vrk2": [189.76650128025224, 220.85814951970229], "lpar6": [308.79546992777261, 171.4922798364214], "tacc2": [868.74971921993279, 217.05918945959951], "cetn4": [709.74851166584881, 648.68390490715274], "pabpc4": [647.31185775354925, 966.4526574848569], "e2f8": [302.34567454420812, 121.19946482549693], "arhgap21": [52.314788020343258, 613.27277519184702], "fam114a2": [453.58819843244351, 858.515824687129], "arhgap25": [815.10456081016105, 519.86101928488119], "blvrb": [105.88897284814567, 489.98597517518181], "fuca1": [914.80780763364714, 319.05635672206222], "fuca2": [698.48407381807579, 686.21620678278418], "fam111a": [179.18055402216072, 181.53878242333462], "lbp": [233.39401582710553, 238.52353187201021], "qser1": [279.12272949902621, 198.86222301113554], "farp1": [196.38182558417736, 121.69858180452098], "ftl1": [549.10343452120821, 353.06192797888787], "fastk": [428.10486841309415, 907.56647469363622], "zfp865": [781.80568711240335, 793.22022526476849], "c920009b18rik": [223.95194883931663, 141.16057484887364], "rps6ka3": [644.03211800072029, 638.85264009325238], "gpn2": [172.44617142144784, 577.39206994589085], "zfp862": [207.3131021198881, 232.52957400459155], "lbh": [239.58750466152313, 231.01860511748629], "bcar1": [216.96446686757557, 106.71728910157475], "ndufa6": [902.76478289219676, 495.40052247858728], "sec11c": [879.81394570565408, 216.19012772685318], "2310016c08rik": [626.06834633971732, 375.18385692345987], "rpl13a": [739.12829420350454, 936.76244527608037], "h3f3a": [284.5577208685404, 175.42282382634994], "rusc1": [198.65972701326848, 156.23921498835693], "bdh2": [105.01757004677228, 507.33499150575472], "clta": [441.98419167465983, 900.40240848456119], "zbp1": [677.30227469383033, 286.40842093196613], "slc35a3": [860.57658177375686, 851.22280201816216], "fam169b": [64.819771377475718, 485.54489852776476], "mapkapk3": [139.3582699576765, 557.96611752059903], "vav3": [617.0685064821115, 273.03113660918672], "cd81": [851.4063477338359, 773.23699013744022], "gpr25": [720.1633626606083, 627.14300386066645], "cpt1a": [670.83177233341428, 940.45773839445758], "4933421e11rik": [887.57915552284976, 194.55155092073932], "adh1": [292.34902615141664, 216.96185311136725], "vav2": [190.67989183798215, 225.36129715327445], "adh5": [652.23215263470081, 347.70203435809361], "adh4": [645.88006785050015, 345.20314055317772], "mxi1": [549.33527368707701, 285.19817803994249], "fzr1": [843.64557788067168, 761.12186657637108], "zswim4": [117.92338934690594, 631.6488659219051], "dus3l": [556.65840621808047, 60.447228783132005], "zswim6": [232.62924552730138, 252.04715384364511], "ndufs7": [795.63512272593334, 837.82433555475438], "hmha1": [28.603282033485641, 528.76770073505645], "gramd1b": [166.84818592432953, 552.00928968470384], "bsg": [375.88375745720242, 902.59593720724092], "scand1": [463.5504180548761, 885.46165883498963], "m6pr": [257.0517747558921, 205.61137931881422], "gtf2e2": [452.4099919767005, 821.42853621319682], "plekhf1": [264.30653817152552, 137.39709723766725], "heatr3": [46.019285826891746, 558.25529905443705], "plekhf2": [831.38049782171493, 851.10219207849491], "tnrc18": [556.59844264161427, 25.261176595015968], "gtf3c4": [776.10647716194262, 809.36120848591327], "lpp": [319.78039562171, 154.39469190439473], "ak3": [307.52568386842017, 136.05753381448466], "gm7120": [137.33044056723395, 884.0869905943232], "clybl": [431.64540777885145, 902.71691892210765], "sc4mol": [296.58233418119369, 131.58422793392839], "amn1": [86.570106040862356, 835.32328604033194], "1810008a18rik": [64.648139270262334, 595.43993772670069], "fam134a": [534.79733422388585, 25.397138094601132], "egr2": [943.45381919441388, 298.78777802963378], "egr3": [109.80907963341787, 880.76451910651804], "egr1": [602.69869612630077, 387.0623468431379], "polr3gl": [40.975119820226269, 530.26489122632915], "dvl2": [550.89503909444772, 53.651522548668879], "unc13a": [371.8913525039784, 801.46725027296793], "cox7a1": [390.06803191642223, 899.75782634811776], "mtap": [172.45709698225073, 583.54478348120278], "slc20a2": [316.17342932547609, 150.95755855890377], "cul4a": [350.04494146635602, 827.33239266868588], "slc20a1": [135.88011180351407, 508.91911691323634], "strn3": [861.34958656543427, 252.96586230832864], "nampt": [393.28812665468899, 811.24097811217916], "mrps33": [465.94694870743905, 822.59230784773968], "lmln": [397.11041899692691, 891.05515300724483], "pten": [596.4385333871752, 384.10040627836975], "tsnax": [356.69740595874651, 916.49960035422941], "rpl7l1": [58.216802307037199, 583.26357363078375], "tmem216": [551.40971188632204, 27.637763447011878], "lst1": [297.37985172346492, 177.49580226643639], "zbtb12": [685.40069714586457, 288.91612465211369], "ptger4": [583.55985509865775, 382.01015709418704], "spire1": [275.96154397053647, 217.76102882919133], "nfkbia": [861.40209492777944, 235.26781546781643], "ncf1": [281.74074946243161, 128.04905085057618], "ptger2": [286.0821892958989, 121.90118470605665], "tmem97": [355.4893488263952, 796.25951293765081], "pop1": [46.256082160452252, 535.86162636958147], "1300001i01rik": [83.251635763016509, 618.88493739189073], "pop4": [942.83687870073459, 233.01194765201888], "mettl13": [148.45260084086709, 587.96571409147032], "1810037i17rik": [371.41811110872692, 919.7990314902936], "zfat": [600.92727141858131, 8.171445544718722], "emd": [630.37545963758294, 326.88655565498686], "gm8369": [868.27200086032542, 199.88188092980727], "them4": [824.36884952385822, 776.24024053755693], "stk40": [870.02549516828321, 270.59485024167367], "ric8": [635.10149323796873, 275.0839644410645], "emb": [938.32973409145598, 281.72850672964148], "mdfic": [896.62342570253577, 294.84919330920729], "1110002b05rik": [867.98568488691376, 239.19065440676445], "nras": [844.78929279055421, 238.58066714541394], "men1": [356.18665076991397, 847.53384086574499], "bax": [857.53097625135024, 834.31468025632546], "hspd1": [255.25109848276958, 215.93375955695325], "wdr81": [27.671331540693586, 552.94586569811861], "uqcrh": [383.79900934281903, 787.44252660522784], "hexim2": [537.68011341268129, 42.291611791239802], "nacc1": [814.87671250003086, 839.10235051237669], "rcc1": [93.354139995653497, 482.2118490683647], "e330009j07rik": [393.43835044285396, 817.47840211459538], "rnf125": [201.5347039969206, 235.96728114590121], "tada2a": [308.31294074997743, 180.10696804883366], "gorasp1": [739.07161678628745, 969.24761108110351], "tshz1": [371.12853723895245, 924.56755086116516], "itga4": [581.68862824406096, 291.45770920812402], "itga5": [958.04765544706106, 297.69928774472851], "itga7": [343.09114719271059, 803.06350733927161], "ppp1r15a": [615.99508525022782, 631.34640866351856], "srebf1": [837.29634539237509, 782.59400994645102], "sra1": [426.03984063656736, 892.29720951395689], "ubxn2a": [83.509630447440998, 622.72560121660888], "dguok": [870.09298566027201, 523.5150474689259], "lin54": [602.81325751397742, 366.82120411119092], "arl5c": [85.855802134777548, 606.92036766784213], "slc39a13": [120.94965444525121, 490.5030914965356], "slc39a10": [117.93971218050649, 892.7027529366519], "slc39a11": [720.44107980968693, 970.89665044065964], "fam82a2": [52.139940878671894, 492.07254473953225], "gfod1": [171.6825810384733, 519.82960830335912], "slc39a14": [852.74703526890357, 511.77313831839211], "mllt4": [162.24125043882725, 598.12764315755658], "mllt6": [450.60087383964901, 872.95113033885332], "4930404n11rik": [118.77566496726786, 825.6365811964248], "selplg": [869.52676417296993, 467.20847969897324], "mllt3": [921.75702773808143, 280.43123417626038], "2700023e23rik": [105.60676245390107, 844.85714683807487], "il2": [655.93705402097999, 285.15972642517494], "il3": [663.97207239528996, 267.40987087499502], "mir142": [839.10038027712653, 861.26574918606684], "1700021f05rik": [258.61810651391289, 249.17324801917152], "lipa": [907.34636317436741, 314.36781774239813], "tnni1": [670.88102050701264, 607.1834036840479], "il9": [661.74698190060758, 254.25837112535476], "d730005e14rik": [94.741663362088502, 871.2955624262047], "naa20": [207.38821173504303, 218.29569249623643], "gt(rosa)26sor": [452.91967509015922, 827.00206176847814], "psmd8": [617.69975785670954, 374.09669020819877], "naa25": [225.96067179287607, 220.71285445902896], "c330018d20rik": [859.73616967651242, 526.48564363445905], "psmd5": [948.66601304626784, 227.90873825990752], "dnajb1": [450.2844882372703, 832.27567548731588], "ercc6l": [258.40768616568403, 122.63886690855924], "itgav": [571.75896810772849, 311.14673114915024], "tcn2": [144.07431181729578, 624.3005233249346], "cog8": [837.33809885387745, 776.61762563376521], "itgal": [890.39291964577956, 481.01861306271144], "0610007c21rik": [113.97397207091529, 630.41188886170119], "stambpl1": [615.72987028712157, 348.35081264276806], "gpatch4": [180.81783558448899, 568.01539865734799], "dyrk1b": [147.68512937959974, 607.61568966579068], "sh3kbp1": [862.15319093227572, 489.90775197293902], "pcdhga4": [159.61937089182771, 838.60663380721462], "pdcd1": [611.57310120657974, 244.89219699792011], "rab8b": [961.54394421811344, 241.11596186836221], "fam81a": [50.661683866292492, 499.86651921990887], "rab8a": [336.93217716137968, 836.32749420866162], "gm13253": [730.91973682015794, 933.77201039701049], "pacsin1": [633.71726051205087, 238.944764178882], "ring1": [870.33303703806894, 821.62090324615338], "fam183b": [54.265593766033192, 497.92912302789142], "prg4": [649.58568729605258, 370.74179799704973], "fggy": [200.84096769421663, 143.79250855405485], "ppp5c": [131.66856486627285, 523.79087657819923], "nfix": [661.95766192613894, 945.6196270495841], "zfp292": [398.73486839548946, 790.71011029607826], "zfp296": [94.38972750661253, 861.65423889924909], "ggta1": [217.65497944180521, 121.95469041434745], "atp2a3": [882.83074592060666, 220.91446864377752], "sh2d1a": [639.91646139240243, 288.2647309494991], "tnk2": [877.43787040781558, 460.20800311452899], "atg3": [642.89025945227559, 245.872662589291], "2610005l07rik": [97.165959297738652, 841.77434633037342], "afg3l2": [406.05807726669002, 875.36046391345963], "gpm6b": [562.09636064685787, 292.635442260665], "acot7": [124.01837807314757, 479.7726193788925], "vac14": [35.659995475367509, 559.34537351663516], "tnfrsf18": [928.09437149156656, 213.65289357486881], "ncoa2": [599.32765732975849, 271.65782691064715], "adamts6": [625.62973065117092, 333.50104343812984], "cyfip1": [109.44029296691929, 637.14294292233558], "cyfip2": [610.65703246324142, 370.32502047002458], "pex6": [593.23678082587912, 73.539080606825109], "cyth4": [681.00661060129653, 619.5146669499029], "eml2": [737.51283097518717, 974.95883163781377], "ptp4a3": [287.59927285659751, 142.07317426658238], "rasal1": [700.51336698534942, 916.73992655562267], "tuba4a": [50.674045411012287, 595.99855885047964], "rasal3": [337.52835769108282, 802.52560810755801], "pik3ap1": [224.4485180979253, 210.71990516493389], "tnfrsf1b": [678.50776472084999, 357.66181247908844], "degs1": [64.004202162770014, 520.97530968606429], "zfp473": [678.27162634947126, 670.08930668307607], "il2rb": [655.93145771564468, 275.49120144942884], "klhl6": [682.02714522804263, 612.71280323338806], "foxo1": [185.15801242981632, 139.8986305253805], "idh1": [854.09400388507117, 279.79226732038092], "klhl2": [73.894530095271705, 519.67935492639549], "eml4": [291.8282093162249, 120.87140759198724], "foxo4": [546.21380692079913, 15.158885352836762], "tmem30a": [892.72316947842228, 515.05258945704622], "ksr1": [944.22790859822862, 293.61594549075431], "ivns1abp": [249.47664590240296, 133.31778053146201], "gata3": [551.57350151542892, 333.879754716771], "fam65b": [201.69044754634893, 125.08251730205677], "herpud1": [303.74860331532136, 217.91193618370164], "fam63b": [447.98780970091428, 894.89089720027414], "dynll1": [432.97394086921054, 838.51663059157545], "dynll2": [873.85931773254015, 802.9621843786249], "hax1": [614.17125947541615, 305.98581891389722], "rnf113a1": [346.20954980081854, 887.80728091304309], "mast3": [422.31449532931532, 779.87937026238944], "tapbpl": [874.26312191986847, 237.49978661783456], "tmem194b": [111.8256419723603, 605.36814953809085], "ikbke": [670.60944021808666, 992.43468947901943], "uap1l1": [133.89843946818542, 626.43430194485609], "9430023l20rik": [846.5039145616413, 227.69310833666947], "samd4b": [599.9206565552148, 258.17883107001796], "sla": [673.30589918718624, 319.29864712190869], "atxn7l1": [393.75008723117196, 907.11325688273041], "prkd3": [955.2595726004663, 238.23864518010413], "gmppa": [408.83855220718681, 907.18634408162416], "sall2": [31.176041724439813, 577.63888043154157], "top1": [164.5019706076028, 509.38751636567468], "4833439l19rik": [41.344529250690414, 534.99361191045546], "trappc6a": [351.85211205106225, 897.89569135229499], "ly6c1": [135.10208992871867, 518.05818400160729], "hs3st3b1": [271.54671586353322, 241.71537203227979], "rnf208": [79.188854520618008, 542.65342150710114], "cyp2s1": [301.1706828963986, 135.66818199750458], "ell2": [633.57278817624683, 346.55792952288829], "dpm3": [455.83916265701703, 850.76331600245328], "ifitm3": [79.437806138449332, 482.02664146468982], "ifitm2": [164.30326987933785, 866.22556086323164], "actn1": [690.12438752386947, 684.50436709477822], "mfge8": [662.33329399184015, 977.5533044619109], "stoml1": [624.06900322872502, 366.25833817573613], "actn4": [862.16263109836086, 769.13837946423666], "nt5dc2": [335.18415784599864, 872.81238226036976], "wisp1": [179.64277501321828, 210.15340567013686], "tbc1d23": [137.49792675708125, 597.18050569641866], "cux1": [294.32286832917987, 141.77604315690093], "ccnf": [194.41809101199411, 187.10660871683763], "arhgap15": [51.776136258725728, 618.28783868953906], "arhgap12": [679.25043672253867, 331.39384510578992], "cdca7": [297.83235425084865, 212.15780660680707], "arhgap10": [178.05555121919872, 147.41891550486656], "il1rap": [928.65115227188085, 309.89743041194492], "sp110": [261.81908810166959, 202.6431972174255], "lef1": [260.45831039200959, 227.45945485205664], "dad1": [383.23838119812467, 837.38163692447415], "ccni": [108.49544065651924, 620.20866714907629], "arhgap18": [48.110513445293066, 613.62461853925947], "arhgap19": [687.804414248493, 333.49760214781793], "pus7l": [60.115664222135024, 523.49255268634806], "cd8b1": [280.17134607098575, 210.5375674292826], "5830415f09rik": [719.29662146437909, 962.75684540686507], "kremen2": [42.17705180221941, 508.94733177395301], "kremen1": [474.20451510190759, 877.3755657427572], "rnf19b": [203.81728135277007, 228.04825263744976], "hirip3": [31.256217093044029, 547.48497836193292], "brix1": [97.272857399773216, 482.89067155233533], "gpr15": [573.27529447953498, 325.49551388019353], "trerf1": [143.80051822793729, 491.15226445825556], "2210018m11rik": [649.56804862331444, 674.30184175324621], "stk38l": [315.59472438720161, 167.20541541146804], "gpr19": [728.56616269538756, 982.09417258637154], "gpr18": [160.24137056635294, 580.6775909423078], "lrsam1": [466.72649672778346, 870.98878535255949], "scarna17": [123.41457171038604, 875.23457039811717], "slc25a30": [648.66855380272921, 338.06729765991224], "klhl24": [688.10641031989587, 612.72980346539998], "ddit3": [667.2580976099996, 613.38107918097808], "ddit4": [460.62170686815142, 853.9430647339077], "2900073g15rik": [254.66767179009753, 237.31063589731377], "cd74": [261.29399673485801, 212.65661108939719], "2310044g17rik": [614.07203261571988, 358.07017712136849], "klhl28": [969.14613098013911, 274.44368843417965], "dtymk": [324.85607774255209, 136.45093045437744], "themis": [281.64196280764605, 162.69468881816266], "gipr": [179.92392300693314, 543.52308739709542], "adam10": [284.92342429534386, 224.53472829745454], "sar1b": [898.291815665748, 229.28613613399688], "coro7": [401.16541894224713, 904.48167638429072], "plekhg2": [631.30215006775836, 616.78524209254192], "basp1": [241.31935195334867, 96.992597444672356], "tpcn1": [267.43960311419283, 248.77775667355525], "capns1": [717.57458980135561, 648.37272367689582], "cd274": [579.01422054530701, 286.63322854277402], "ccnd3": [552.58406296709711, 274.43017828860997], "ccnd2": [864.82715286096732, 298.92942562079975], "abhd14a": [96.3619408878115, 834.15686864576105], "abhd14b": [100.47322270423382, 830.48690856723067], "arrdc4": [137.00318061320883, 617.68168047457107], "hacl1": [62.170530014775522, 567.90196350876545], "arrdc3": [119.90603280046719, 613.97406013898103], "gtf2h1": [239.12761966491294, 115.32433064640497], "nrp1": [675.44925282146187, 313.55448364914668], "znf512b": [586.15734594637263, 7.1368502710673738], "fam168b": [196.60438050596861, 148.22250850986944], "acadm": [824.94018541396861, 548.3411476217791], "fam168a": [434.96428808366437, 848.18877104093872], "arid1b": [867.25372303063182, 826.96879732370883], "arid1a": [872.08957719494811, 833.2546556902289], "aimp2": [375.95280084834604, 841.40046496847663], "pdss2": [152.89658141689989, 829.13981270447596], "gabarap": [704.89102739382531, 685.05068647004418], "mfap3": [366.79031370267717, 863.47366669348821], "bcat1": [96.562116527230728, 563.105718391354], "samsn1": [595.30997170560886, 250.51358806905083], "cited2": [905.6901685637846, 278.22738642897991], "capg": [571.5598542281889, 357.63206355745206], "hpdl": [554.48115380975048, 15.453525835399375], "nars2": [278.67877943585097, 189.31507696077881], "sgpl1": [146.87913428428857, 568.1076268010861], "vdr": [834.22214937196577, 472.08858037824666], "fam3a": [454.53095080549326, 870.2820949566642], "sav1": [468.86398385848071, 876.44893250843245], "cxcr3": [77.039273814458681, 632.84150803136959], "cxcr6": [611.74338274009733, 387.11132004200834], "cxcr5": [845.17190414344998, 778.60591608892537], "cxcr4": [357.20235664807893, 826.27678698903219], "a230051g13rik": [452.8874110016676, 910.22552937716455], "ncaph2": [363.98760453244643, 808.83413791295789], "rrad": [603.77752405457738, 240.42299082106769], "serpinb6a": [326.10651557563563, 158.39915608736686], "ptges2": [690.9068617426675, 921.11794157973031], "dip2c": [650.61038737096237, 611.5153637077234], "icos": [227.07175203190573, 168.81889546997326], "nup85": [243.85781258098777, 157.8827841986793], "rras": [423.13215318590835, 905.84545118571737], "marveld1": [642.19464392245754, 656.49584283773765], "lamp2": [242.03618128559512, 217.03609202414827], "lamp1": [239.85705308110624, 221.55698462835363], "isoc2b": [179.34642491134855, 555.55708767536362], "gypc": [609.20627184262298, 329.82155905724278], "ino80c": [926.29670480711354, 323.26032619134952], "2310008h09rik": [40.926568381369975, 566.93362634223877], "casp6": [41.10050802097112, 558.97431124313243], "alg8": [56.292265642490463, 616.63169371795118], "4930471m23rik": [37.834295766488083, 519.89740890323026], "znrf1": [110.76081891164091, 633.56351949901693], "casp3": [194.2915924537337, 196.35203148935813], "cnp": [893.22992841645009, 521.88810509252085], "fos": [554.93545237317426, 321.5906738307624], "scd2": [866.63057563312555, 849.7725797540553], "scd1": [312.12540429831012, 128.44628066773095], "casp8": [363.2097118017972, 900.45449508596289], "adam15": [684.45514758623585, 684.93417962634135], "gm14492": [740.88669955845148, 943.2151933469836], "ssh2": [921.8890991938938, 323.78051839552847], "ssh3": [105.76201304246894, 872.22458721593944], "ssh1": [318.29961780986702, 188.14389848157515], "rrbp1": [905.60448458142446, 283.67882834272166], "med7": [199.51216037871788, 225.1358213390169], "stradb": [98.23988897281879, 875.30525747765466], "1700034h14rik": [382.36288972734184, 924.03223074579319], "hdac3": [415.23861949412975, 803.35168323499852], "hdac2": [632.03292025845019, 265.5216201329365], "hdac5": [531.38310857067643, 51.268426963430159], "hdac4": [723.06572783414856, 632.23963672411071], "hdac7": [417.52911366564751, 791.62300597278454], "hdac9": [642.16411842659352, 254.00873860699929], "vps28": [454.38687591261555, 815.63383842587859], "nr2f6": [148.04888999790364, 824.54738547537818], "cdt1": [858.57382969936953, 759.22483369486918], "mnda": [550.49856303816898, 358.16315948028603], "smpdl3a": [208.91369447443856, 197.27393019054324], "ifrd1": [95.954778863796776, 496.00203057534895], "ifrd2": [107.83596508457316, 499.82899336889807], "golga7": [415.40861794922768, 891.43515262947926], "atp6v0d2": [250.99861632955066, 105.10031449898997], "atp6v0d1": [371.1404613296782, 882.78358388558308], "2010320m18rik": [582.82503109469269, 24.888586909494904], "gzmb": [885.80559494960926, 484.05340688189244], "gpr155": [534.92514978060183, 46.513423452002257], "akap1": [56.857588327439373, 577.86093672478864], "tinf2": [569.96054688834579, 337.59145598217447], "eif2s2": [634.41064886105505, 367.90478675670067], "wwp1": [181.94476760789445, 214.84818425580147], "znhit2-ps": [399.60975196025413, 796.25348362045963], "pkmyt1": [849.2162578251947, 855.56164960172919], "krtcap2": [676.67824804378927, 336.45651259368788], "hist1h2ao": [540.87030460668097, 34.064661570670637], "prr11": [620.64159050568048, 666.66113630170855], "uhrf1bp1l": [590.58815581425199, 310.77207676269632], "ggt7": [705.97883938041628, 621.59086220274253], "hist1h2ag": [879.02436628054238, 479.80691739724176], "sema6b": [82.005781522230222, 548.04915700414085], "fgf2": [540.47674930626386, 319.03537044297684], "map2k6": [891.26113418503564, 487.36907429099108], "frg1": [542.01263925320086, 20.777694888613269], "batf": [254.24165321597445, 176.99344730933609], "bc030867": [417.75349616266573, 915.77652039443296], "hp1bp3": [48.461180222858445, 523.27568461402552], "rfx5": [92.605993467144742, 505.86230198905974], "myh9": [181.95593158233106, 535.74299253486379], "psme2": [635.75389167706078, 669.54506944053105], "psme3": [279.34273491506872, 100.04179549588548], "psme1": [949.87537828993891, 234.41363570065954], "ahr": [671.8720128587272, 335.34951718150239], "mical1": [844.90349211559646, 866.43446234117823], "ptk2b": [965.43336571947498, 236.82488317451691], "rbbp4": [199.77118837619966, 192.13746477976639], "mbp": [207.51157001040482, 239.46984860954166], "ipcef1": [644.99297192192671, 258.58733833517363], "pck2": [605.41094968180926, 245.18440413995802], "mesdc1": [203.34691621306141, 202.13866749366105], "cyb5r1": [854.94308090859806, 789.22069095665847], "uba7": [645.97365585051466, 961.39534363525399], "mt2": [644.61144856979399, 618.33596291056506], "mt1": [549.56720667551792, 317.14887741063285], "ahi1": [669.22012001103008, 340.07880775021272], "fam35a": [128.95187260938809, 882.34467347457348], "zkscan3": [81.691212615153972, 615.40839792143743], "a230046k03rik": [459.62820199178503, 903.35003347542852], "zkscan6": [88.975190568893424, 619.96629555953211], "chchd10": [556.64994176139157, 302.32265028692575], "cbx6": [721.63844752776231, 976.8771582781751], "rdh10": [203.17297784832573, 130.66145535408219], "cbx4": [551.94401502569315, 338.43804344576336], "cbx3": [876.94986660625, 781.67260439906249], "igfbp7": [201.76375939544465, 219.70839292675635], "ticam1": [643.10235762789125, 632.72686519788249], "ticam2": [283.56973171444986, 154.14706665759485], "kbtbd11": [397.18462508008702, 783.1516644422461], "cryz": [350.50970469782777, 844.84966850247793], "sub1": [869.91622059925237, 545.38987967633443], "dclk1": [857.01425242243499, 537.3913132924032], "rbm38": [187.84769796104982, 157.52244779670838], "litaf": [57.408703538299335, 503.72422412475566], "zfp260": [38.985667855006739, 578.22932135862266], "a430093f15rik": [660.36125495697979, 670.85671007610631], "arhgap39": [45.6975699349411, 610.19923143697054], "mir1949": [875.89229583066322, 510.58628382315675], "fndc3a": [548.82578283960743, 330.667945481944], "tns1": [653.75312184295353, 932.44719780662444], "atf6": [646.63322387744165, 251.07545635673267], "flnb": [102.23573013135797, 496.88643765066331], "atf3": [222.4395764894046, 104.26280879124039], "tns4": [322.26759251178703, 191.94334727347331], "phf15": [217.21486087736997, 204.41552752094327], "gsto1": [232.51089632408434, 116.15131199187056], "phf10": [591.58323200550183, 327.55748727499105], "ehd1": [945.14062347396657, 286.83142535373941], "zfp664": [939.7531609121761, 318.52298871680489], "serf2": [403.95243050672229, 928.90884567048568], "slc9a8": [298.49646354884823, 226.34429969596988], "phf19": [227.9292099919, 205.22803855518742], "ermp1": [253.43125767342221, 127.06183307864757], "asf1a": [207.09328407523179, 159.085904593507], "usp12": [38.180273904077012, 600.98505086897853], "slc12a4": [634.22297803666515, 682.33917115620454], "usp10": [41.209114999774272, 605.67965650799601], "frmd4b": [548.53925867909993, 348.40011836504749], "fiz1": [868.20320726053251, 763.64087055569235], "vezf1": [625.90187052998749, 264.21298690460787], "slc12a2": [296.98105022060986, 163.31242793416578], "klk8": [51.714544673288458, 517.71946239679164], "tmem223": [952.77405989475983, 223.23752788193354], "usp18": [954.3760444532204, 208.0648345819373], "slc12a9": [605.69359103170575, 62.434801935545806], "trio": [221.94916281990197, 239.33004593595223], "faah": [219.22817231369686, 128.75794774860333], "tcf25": [369.90712958888298, 783.2762126718161], "jmy": [386.49012877670867, 774.20299000156365], "il33": [668.49078831653981, 263.78177063751139], "slc27a4": [339.13427001895883, 841.50723532374195], "eny2": [275.79878301607283, 128.32447236868626], "nnt": [140.88003881383941, 819.36885541491142], "xylt2": [465.84092564715246, 811.49493719462589], "foxn2": [184.91868856326226, 148.9004035567749], "hectd2": [774.29785013480341, 824.27844813412446], "plagl1": [41.831489086590807, 519.76576669709027], "b3gnt2": [901.71854702344558, 215.60691427860723], "pde1b": [657.29567051949573, 982.81392048902535], "pde1a": [901.30175043192253, 527.72673295429513], "arl6ip1": [205.26532167212389, 171.21542228362961], "taok1": [694.30105927337161, 662.98626681561586], "txn2": [112.8788941178849, 624.81560909816903], "dgkh": [297.88387678314234, 121.6412136551229], "acat3": [626.09620975471444, 287.6094485206097], "dgka": [65.345986075411815, 552.14676782378137], "1700025g04rik": [255.27975120132103, 241.96787780717989], "dgke": [55.909112397717536, 563.66635909072113], "gemin8": [552.6095079897824, 294.72377115919403], "slc38a6": [324.02284769600669, 206.60767682002842], "ifng": [213.31797252165333, 137.51151278930649], "a730011l01rik": [863.80162081958019, 204.12858220688929], "tpm4": [240.02834481736488, 251.84851513442797], "gemin6": [215.04832985484035, 116.02540040646835], "casp4": [869.80681667527642, 292.91514730954901], "tpm1": [661.88802375227897, 932.07739689138202], "gemin5": [166.61060713756996, 514.91369887039809], "slc1a4": [653.39640032991429, 332.30050244558117], "tmem55b": [356.86234814267556, 790.47224336238287], "manbal": [900.29473526895799, 485.35484074367827], "rnf219": [79.069542538431108, 556.1767692028767], "fam38a": [844.4277009483335, 252.11280765319833], "usp31": [41.727727698186811, 582.17496187610891], "ifi47": [214.66671919284784, 128.09003573117468], "usmg5": [392.09635099749886, 784.34112472361062], "rnf216": [729.60337092993382, 928.37810187340074], "ccdc85c": [858.11983638773154, 781.51668350812668], "tmem173": [645.72262132165929, 608.3116759552197], "slc25a45": [328.41367418360926, 191.47342882400562], "prkci": [802.87894007276009, 845.64705346221012], "prkch": [133.65494137298515, 499.26259565489363], "maml2": [230.82077584303536, 182.6274649110353], "znrf3": [219.23540954228625, 244.72450070073961], "pion": [620.1743392563925, 386.16981705258576], "maml1": [464.96965553259463, 828.01457222952558], "mad1l1": [134.17256534894, 530.86561562545307], "tecpr1": [157.59507466290603, 616.32808178562175], "tecpr2": [824.07864580339515, 761.96575964347369], "casp1": [554.70627004944413, 357.84246939707356], "prkcd": [795.06696403875981, 852.82006970582711], "malt1": [133.59536645056261, 549.20931345348583], "egfr": [296.86043894632553, 116.83909798551775], "prkcq": [811.23638919552729, 850.5926752596522], "fam117a": [67.758328221980207, 481.88849538247865], "fam117b": [439.02450291447536, 851.74980464604175], "nxn": [648.5249194380267, 264.73402768918788], "ubn2": [366.06749858140603, 781.13698932785064], "1110059e24rik": [368.52729903787974, 876.95766560345999], "mthfd2": [552.00088996292936, 299.96351876381743], "mthfd1": [184.7725666130932, 177.6047056577367], "iqgap2": [154.20681031860465, 517.38308023547199], "tubb6": [338.93802709867532, 849.6518276894501], "wipi1": [478.58114782389993, 847.54020463148549], "bc048355": [101.72807577398197, 576.84263399692873], "taco1": [789.22682175397267, 832.44801866407602], "dok2": [140.06457444263111, 613.38806960864576], "syt11": [699.81194794574105, 674.37989424022203], "osm": [569.3455447906523, 27.60773079736299], "skil": [677.59523031412004, 308.62980099957451], "pldn": [262.61244821490965, 169.04401775034995], "xpr1": [690.33479128520344, 629.97297406213602], "ndrg2": [349.37285465199705, 814.66510492614509], "serpinb9": [95.496807719897959, 523.40809947643515], "tmc6": [939.60432741816589, 227.86522621235224], "lime1": [290.13731581448201, 203.29646529434086], "plin2": [814.25284745529802, 505.91635598685554], "asph": [205.97618973401842, 144.56749477514029], "gm6525": [897.82367783946847, 524.88423743558485], "thoc6": [670.78907976837831, 962.71300648585884], "eno1": [346.06339854987164, 877.62290278933983], "eno3": [622.04871935067013, 304.76052869625391], "ube2cbp": [652.62580305501297, 967.26951676997612], "ccr7": [815.26664463740394, 492.27212384391834], "tfdp1": [284.43822299398312, 191.75820858133176], "myo9b": [401.97303987160973, 815.73238777941822], "trim16": [856.60243925836085, 459.44244595408651], "chpf2": [711.57939805152228, 912.28825046969541], "c1qtnf6": [211.37441211194619, 124.61489194406818], "d430020j02rik": [300.08919283058964, 108.07286709282738], "sccpdh": [453.23267197337805, 895.38301320078619], "lims1": [922.71664753596565, 313.29489579517451], "sertad1": [385.73797074823466, 928.69047607594359], "eif4e3": [296.29145608663839, 106.71175734031925], "sertad3": [368.53520294658477, 923.51123108066145], "hspa2": [673.94975957662678, 264.2080171604614], "ccne1": [117.22915776209476, 624.34509885255625], "cep97": [557.00648291315213, 293.97906902117722], "hist2h2bb": [807.98037541028771, 860.84117115837466], "grap2": [166.49755243724252, 540.16847599216078], "ip6k1": [130.12712123027029, 479.40353329444645], "irgm2": [180.15730836443436, 530.58263333755281], "irgm1": [705.96490001372968, 644.20653978969358], "cebpb": [98.554207050546722, 866.0584346644855], "cebpg": [561.16856181623621, 285.07323347806812], "plbd2": [843.37242665638985, 854.6763486486343], "traf1": [945.470051435801, 222.57644349382707], "znrd1as": [796.89265127960039, 772.70350858003576], "nop56": [126.44968823721007, 582.84757063091752], "vat1": [201.88676242161824, 232.03733114177584], "mrps17": [680.77990821979881, 978.42952845448985], "fkbp5": [89.855589620147043, 487.73760413776563], "snrnp35": [845.01128146950498, 511.94609981203865], "padi2": [36.826951663525904, 584.5663071385361], "hist2h4": [546.33519824737107, 24.518975971383782], "2700097o09rik": [358.89947881748293, 880.57090126810942], "fkbp3": [866.22795582037475, 554.42972054389816], "pml": [34.568347144073698, 513.31998237772495], "rab24": [361.899281913435, 875.24234642356168], "chst2": [698.90958368512361, 632.73982261786887], "stk17b": [322.03054026896672, 158.56914914617545], "mapk8ip3": [431.93357656842835, 779.62659987420261], "hscb": [79.298013385731508, 560.6811406784052], "tbxa2r": [144.73114665134727, 613.86353096851144], "lrba": [586.15190051432592, 339.16876805154152], "dgat1": [445.19212299204759, 840.70912333414185], "erf": [879.86468994600421, 776.02032980889101], "gtf2a1": [728.35828166386477, 642.65879609818978], "cyld": [881.24980309378236, 298.34888273196515], "sema7a": [903.56865517737765, 198.09071090348726], "chst10": [431.0384106931769, 913.3494312593308], "phlda3": [78.967266942530671, 587.01780091867761], "1500012f01rik": [894.17800476574803, 188.65917221417118], "mat2a": [164.19182619227996, 574.97764069685979], "snapc5": [139.53497430944282, 890.15649824391221], "tagap": [144.19769274558007, 578.0015243016926], "atp6v1d": [825.11569914543134, 521.35447558710098], "cep120": [716.21013614797084, 927.33797671009074], "p2ry10": [30.207451436352812, 572.31785526834869], "yod1": [953.67425008934879, 252.08844726422655], "nfyb": [632.74508972585545, 652.97682378836043], "dcaf11": [863.64554380106051, 215.63162982887638], "gimap7": [560.61368663465805, 265.93649022312684], "arhgdia": [365.85030936030535, 826.87476833302367], "phf6": [235.63070804727562, 205.63913515395109], "bnip3l": [385.4830563296332, 908.16359566376013], "rpain": [139.24007091690186, 874.74654327973678], "gap43": [233.62909624380291, 104.47430340108599], "pim3": [468.3439757990003, 883.93543289808474], "marcksl1": [176.38720418696641, 168.75463233167773], "acp5": [442.75055931413419, 872.27728682241002], "acp6": [838.43432699068035, 553.90904294567963], "cnnm4": [694.33177899293241, 656.17387703490306], "add1": [840.33716732221819, 549.02792048552419], "rrp9": [37.886767998216612, 593.86586074878721], "hvcn1": [232.70275572525082, 186.85837805720206], "pfn2": [66.435836342557707, 607.57604669538921], "ptcd1": [614.19056428747103, 48.10626230403426], "ankrd37": [364.24708932715311, 889.27779870316385], "mcoln1": [625.01487760972111, 44.108827987619577], "mgea5": [620.18260265222159, 678.82046283662362], "pbx2": [575.13291973937339, 43.136665839832119], "ankrd39": [640.02124815148113, 389.4758617813161], "sfxn3": [132.3651945803814, 566.59609593043638], "orai2": [639.33369002730228, 260.04843810232683], "b4galnt4": [702.13918899053488, 664.38661859107333], "cnst": [95.06203415657717, 576.16842209670995], "tomm40": [335.32036143105086, 824.07478181367537], "rab4b": [599.4234411769894, 266.17632921335405], "umps": [63.159288914491469, 604.12976339422198], "adi1": [289.71953301944484, 209.23857995153412], "apoa1bp": [66.209406076196558, 626.9501727748069], "tchp": [103.82166660303568, 887.55257018052134], "aff3": [53.510123789817897, 523.24005586687235], "fbxo17": [66.201509901844986, 505.08345263433858], "tmcc1": [263.20336770209582, 103.95787208757406], "rasgrp1": [681.91940367862026, 279.04552179582868], "arrb2": [660.40860415540828, 269.36263491691], "wsb1": [474.86134803026613, 840.44887377669261], "arrb1": [463.35076869708496, 893.4678423785025], "ppp1r13l": [443.23050090664668, 791.30950290433339], "ap1ar": [76.983531592796737, 619.7775969647239], "gpr55": [227.09578412040437, 146.59902382021806], "znhit3": [101.32768436005921, 633.86225124352109], "znhit1": [408.36292685598278, 796.95451269512728], "triobp": [365.09198063429881, 919.84779968451039], "calhm2": [845.3463096863054, 518.67211613184509], "ddx11": [627.84882045980203, 350.94554005757749], "gm12250": [587.27838175979377, 244.65568006299151], "3110003a17rik": [601.34455007600786, 326.0064510933309], "thra": [585.8831902475265, 333.21926767321787], "perp": [948.59580771655601, 291.43267226993328], "ppig": [802.84867855732818, 497.01746293086251], "1700040i03rik": [688.88551920329951, 928.71278816659196], "prep": [791.49456703864871, 848.404566722254], "3110043o21rik": [598.50555632408873, 308.26441728317104], "2310011j03rik": [332.84635264723522, 857.0780246970271], "abcg1": [108.07987292067412, 484.53696376183245], "nanos1": [386.69424811717789, 809.78475247255153], "ercc5": [924.37258057088411, 293.98863583849021], "ier3ip1": [456.91216658260691, 874.46115144935391], "hbegf": [623.31130987159668, 283.31902174969213], "tmsb10": [287.17069297609459, 102.80623609503908], "rab43": [589.00010558541771, 284.78356055266079], "pgam1": [387.61989825300702, 819.6471761632979], "vamp2": [392.32650926158533, 801.04880853952227], "vamp4": [34.704755469130646, 564.69887932197241], "st6gal1": [892.50255793623137, 307.06969891485909], "vwa5a": [193.14364966162483, 212.60286220590245], "dusp14": [134.70127631834845, 604.5706741955571], "lax1": [623.61039743156493, 359.04160424327279], "fermt3": [75.588562562737536, 506.23315008253411], "per1": [405.89117657308827, 773.69090819755047], "utrn": [32.52736776835377, 555.46588959304972], "cish": [438.27623112160342, 916.10990556699335], "2810407c02rik": [252.59597544459379, 226.06372566495014], "gm8615": [574.02885222280861, 254.68357826503316], "cobll1": [586.42428086651455, 378.6846248429797], "pla2g4f": [650.03235997693741, 363.87929407353272], "cad": [57.83237846080749, 515.76362721417627], "gnl3": [220.63939641366281, 185.12469798207979], "ccdc50": [865.6083683055914, 781.16009365696755], "nipal3": [172.86462898293325, 568.21540586618505], "tnp2": [345.47096635753815, 805.99451909016807], "sepw1": [866.04851766358729, 854.39050091260538], "tirap": [379.44927663463744, 776.71898502412569], "zfp275": [810.16211286381986, 823.45481988180188], "hmgb2": [302.73379284508644, 234.03481270860334], "hmgb1": [823.15781811955503, 855.03588275201673], "0610007p22rik": [389.45030279743946, 805.81484905418279], "sel1l": [584.92075449384151, 270.70093123561179], "fyco1": [125.8571607325232, 509.27245013577232], "spn": [165.00382580913532, 579.281386885698], "sh2d3c": [648.019998435562, 292.90995358250689], "dock10": [896.05842792462147, 282.63728087195068], "dock11": [624.67267423339069, 253.18197500355464], "zbtb39": [658.06115372777811, 964.22844899168376], "sdccag8": [620.75575906528684, 40.379223564463587], "fastkd1": [56.281102399666338, 490.39593320237339], "vaultrc5": [938.02304390867607, 209.40199682941824], "unc119b": [594.37498725928151, 302.5637167663117], "usp28": [45.016048394815584, 593.9461862607244], "usp25": [947.80375192178167, 205.75050031184651], "2010012o05rik": [83.600679600993828, 844.33434496564075], "usp22": [600.87708656314499, 296.83909276724], "usp20": [648.25303976122166, 947.96249675876152], "slbp": [312.29661905928981, 153.54398893471642], "trafd1": [162.68348322613161, 500.40171322467631], "tpd52": [342.41519252966168, 854.2411817356251], "max": [392.8899848068454, 790.83154362896312], "sp2": [561.30990317030103, 37.698919016095886], "maz": [176.6733217155018, 185.64102646873852], "sp4": [642.10485580475324, 281.75218959381368], "lrrc33": [423.37400760004567, 888.73177359909869], "il21": [913.53623163642487, 323.41094516783022], "il22": [843.16289262463943, 481.53425125292716], "il24": [715.94561801088435, 669.02101166974182], "maf": [909.78192692159769, 252.70615145686864], "2210010c17rik": [45.124844806556212, 577.81698953799048], "sema6d": [87.256574216046147, 540.15496387618646], "adcy6": [868.55019096325941, 777.96323837264185], "adcy7": [639.43121668321612, 346.79775815372278], "wdtc1": [692.24141074133104, 608.51100951687806], "antxr2": [665.55455644287201, 362.08137519705099], "ikbip": [880.1594660060141, 267.02615213512615], "idi1": [673.74102139416209, 276.20867596083644], "4632428n05rik": [595.72989364962268, 274.1084679450795], "bmi1": [844.93710055538793, 798.89616736278322], "rnft1": [654.07493637942071, 666.98629605105259], "ccdc84": [99.951002461375367, 852.91166393059939], "samd1": [445.41084835061258, 855.1638036196839], "mdh1": [877.77942862586224, 500.24213904753856], "btbd19": [619.55048457103931, 382.70540052536796], "acot13": [133.63795121114941, 482.3683974655043], "picalm": [607.60874463891639, 378.39901503175497], "bc016495": [875.76077878504293, 212.43979016375221], "ccdc64": [548.90601207705924, 281.77061403716573], "npas4": [100.94607964083184, 585.61356671181034], "ccdc61": [528.08007900582277, 48.093810196762831], "ccdc63": [547.45284188925552, 295.89516830219969], "cutc": [678.62689265668723, 955.15495978954664], "st8sia6": [313.94693496404938, 163.6172317651978], "st8sia4": [160.50829271389296, 519.20672163162976], "gpr146": [903.18943000529998, 490.52299174938253], "st8sia1": [851.69713562230459, 540.77354244638366], "cenpt": [556.99228411539139, 285.82905079090534], "tmem109": [133.48086659148299, 620.48690793194351], "6530418l21rik": [54.579777699569718, 507.88466621444053], "lsr": [471.7956524668549, 861.47401033096094], "oxsr1": [406.18258143701456, 922.50695084872359], "ttl": [840.09572628291949, 791.58143456218397], "rai1": [842.70624261143666, 822.48240313456654], "atp7a": [385.74663081198645, 899.28777314804188], "nbeal2": [568.63665339473494, 3.4555525186395926], "il17f": [821.24384343897225, 466.87510102669631], "il17a": [901.39369564114236, 294.52439847347432], "jhdm1d": [144.85154624635788, 542.61398931823101], "camk2d": [574.97444308016111, 372.53629953366237], "prrg4": [95.906056831078786, 514.86083758996085], "hist1h4d": [874.0807811645393, 472.70405754924769], "camk2g": [577.71527696059525, 359.70872169977486], "guk1": [161.25917635750875, 539.35689320172457], "smtnl2": [447.47322001466483, 793.21773542575761], "stard10": [158.46080868614018, 523.27351134328467], "zbed3": [789.67328478045545, 816.56406280649003], "cyb5": [892.26262574833913, 301.60224633267103], "ddr1": [60.184816268268378, 486.41774654218904], "ppip5k2": [245.24710568896182, 126.63625419972573], "pglyrp2": [77.048504436704434, 612.93316181293528], "tap2": [680.00235505559692, 634.49857573361214], "mipep": [671.5909514232477, 974.73296509240629], "rgs1": [668.60809204717225, 293.80512760825337], "rgs2": [653.56245769754571, 280.49451810248269], "rgs3": [647.56262016914695, 277.62964263743595], "st6galnac6": [704.69537194817599, 671.44728910163349], "st6galnac4": [701.47385185578128, 680.50758519514363], "st6galnac2": [153.75474416062849, 531.67260922641697], "ccl3": [193.20343348763234, 203.20352780478953], "st3gal1": [315.58419473076935, 174.33011119537463], "spats2": [628.91144361873069, 312.82002956784629], "st3gal6": [616.27793874717986, 338.57242457686459], "ccl4": [188.31773645365797, 196.9027009326777], "st3gal4": [140.32081921793286, 543.40221623530613], "gprc5a": [159.86739557291151, 575.64442815933273], "plk3": [809.44303238543216, 499.64670973063494], "plk2": [957.70120169731854, 267.76887335427961], "ndufb2": [881.54309624679195, 248.7909523582961], "1110018j18rik": [93.190231772779782, 627.60197426166974], "gtpbp4": [161.52646675365941, 533.66271387898689], "gtpbp6": [143.32066448215284, 869.82743912887599], "izumo4": [165.67608958861035, 546.50092517330336], "gtpbp2": [149.20915023399874, 530.93478095046009], "mir3091": [426.4772614350025, 884.31219302682518], "bdh1": [881.40926900060538, 190.44857554118499], "gtpbp8": [247.08829013243863, 123.01303057568862], "trim28": [809.86741567655952, 809.67463884807091], "aw112010": [253.91492569180528, 99.688068196626034], "syde2": [150.96206497550446, 555.10061649285501], "trim23": [959.71381012055735, 215.50228978163898], "pdk1": [450.38936223379216, 797.43881153671327], "pdk3": [438.76220733941869, 789.46818374354143], "anxa2": [206.16806808613742, 164.3402703253098], "dhdh": [885.63053064270252, 226.34410061626488], "anxa5": [193.4318130012679, 157.79355295686815], "pld3": [663.9155820963831, 959.92948591227309], "amigo2": [270.88332405303538, 150.40170431576576], "spata7": [883.22977938523343, 309.82660106492676], "spata6": [633.32858085168982, 297.77781458465176], "ppp2r5b": [654.49026908468591, 380.41584020459533], "kras": [235.54020384165244, 224.3639166883288], "rps21": [402.48420185847357, 921.20140925948022], "anxa6": [936.80319371760925, 192.52132141938995], "mfhas1": [595.82997725424332, 379.49254327854339], "vars2": [619.77111340322153, 31.613993823899818], "pik3c2a": [222.25782108854648, 203.04623927402145], "tmem180": [114.37647232625437, 617.60722395077596], "prdx6": [660.45615657204985, 367.02408487128321], "gm2382": [248.65277000175291, 140.50927471288173], "fam179b": [849.46198348348184, 271.17371111038972], "klrc1": [958.88300126757895, 275.54416054500189], "nudcd2": [53.443322514690465, 557.89567785702422], "ghitm": [556.23861556306315, 277.51650792791651], "cacnb3": [592.64253307429669, 368.13335879246142], "arpc2": [450.46470278717993, 889.40182623399346], "thop1": [116.03604601211816, 614.07901486696505], "snrnp25": [467.69906848641415, 816.47867530650319], "plec": [639.93011869232669, 610.08481373204586], "pttg1": [443.53707210464893, 887.3999246198598], "ilvbl": [903.66255296596546, 331.00132884782215], "itpr3": [172.73456202476689, 552.81978478204144], "itpr1": [945.61464208243865, 306.93919896479576], "plek": [262.68260864185089, 158.55389671876185], "ifngr2": [872.52214156899242, 275.18094921250372], "als2cl": [290.94534435878927, 149.30796001705579], "gm608": [880.09747013298625, 194.63262455926485], "slc11a2": [306.40808211567594, 161.4436908372964], "1110014n23rik": [801.67240592140297, 768.92946585921788], "prps1": [265.1547371464311, 110.02942330576957], "nisch": [324.39330874694451, 842.3619389642879], "4930481a15rik": [813.2968277223514, 767.06387445650739], "gin1": [890.64457539104114, 532.94384527858699], "zfp710": [669.45861082283568, 919.14945627566078], "susd3": [862.90399381555721, 197.01394243541972], "acsl3": [275.3144685647153, 239.487646157114], "lrrcc1": [867.67896162016928, 456.35957955882054], "aen": [61.352828143198906, 508.82914602336126], "gpsm2": [583.29265376811793, 363.40502002974767], "trim34a": [147.73186030590705, 514.81133153059636], "twf1": [90.830473659544566, 611.15884534939096], "unkl": [122.85919792905207, 889.13132993970817], "twf2": [649.30256369136123, 938.40400184865769], "2010016i18rik": [644.97223828622032, 684.21977847902451], "exoc6b": [594.17074759300431, 233.08749839805768], "b430306n03rik": [130.47475956358028, 589.62561669953709], "mobkl1a": [180.91157819773599, 584.41744640889283], "lat": [934.741701766196, 317.05512410162419], "abhd8": [602.50681832065663, 50.431900222791569], "il3ra": [147.09364872372748, 500.40638160849761], "acsl4": [274.97173162277556, 228.41222891151762], "cltb": [115.55153681575416, 564.19681705769824], "cd200r1": [853.22439189483623, 258.47228407434721], "depdc1b": [886.47679241335823, 210.38377241458778], "relt": [858.2233103189418, 808.02047835849135], "dhcr24": [49.753992939665409, 575.64457078340752], "znrd1": [791.46734423537259, 776.19819525356183], "necap2": [328.44817839760123, 830.5053023420935], "rbpj": [659.20020903427826, 692.18128875111893], "ftsj2": [534.23345799992421, 21.386206186902314], "ftsj3": [206.19999586979358, 139.09615228156667], "laptm5": [470.89220604204695, 887.52706158855608], "imp4": [126.9186832476272, 486.28071640901391], "adpgk": [297.71678319044588, 184.23502837399457], "snord15b": [860.99833244227807, 516.51709597896024], "lpgat1": [887.70819943009133, 307.20267932579361], "cox7b": [375.67715901397969, 885.94469819716733], "xpnpep1": [470.37006044931513, 825.48274899231274], "apaf1": [817.80781537158816, 526.2231442355984], "lpar5": [407.09409223786861, 902.03842124797836], "pecr": [824.68878630472682, 822.18562297483481], "otud7b": [286.90656562518421, 243.17235494122542], "galnt12": [854.53896615462963, 546.22022256066282], "ncbp2": [354.28893237739391, 817.72574156646442], "cope": [411.07042291921312, 894.13902431664371], "obfc2a": [878.02727382303829, 303.26091867021756], "cdr2": [54.661016165378726, 596.74537019059767], "e130311k13rik": [865.07334472440766, 496.57588359096712], "gch1": [864.54493632207368, 544.56739490287953], "atp10d": [233.13294847030156, 108.23349857379264], "rap1b": [664.43429036087343, 258.88965310460048], "wdr35": [931.42100238895307, 235.4130911413431], "avpi1": [854.60527495439726, 531.35962113836263], "gadd45gip1": [373.17959541593871, 905.76202677797005], "2810432d09rik": [577.32463754443825, 29.678881560951538], "pnn": [254.6769696668012, 134.70093292470278], "snhg3": [718.25856048649553, 981.47440191617352], "dmxl2": [116.45456778269113, 607.5244753155381], "pkm2": [475.1480182925792, 869.19149525746138], "ap4b1": [93.571590943624869, 829.64576977933575], "fgd3": [890.31625200437372, 294.53790371686375], "cep110": [896.09411877511639, 198.02321662451516], "aamp": [446.45162621074354, 905.98593741834225], "nr4a3": [655.9069852456073, 316.77886131378261], "sema4c": [886.9874767800261, 203.69117809742875], "sema4d": [68.304772876703225, 544.81877595829155], "rpph1": [178.88321930913054, 188.9987025785465], "agfg1": [47.908684760694598, 541.52098793406969], "cblb": [53.63436801463962, 575.93937297118521], "samd9l": [291.51881443950163, 135.62104310531947], "tlk1": [269.82545257886341, 110.42318775941118], "dazap1": [442.04861981679721, 860.99966533147744], "mettl1": [870.88660070773744, 501.56122499942722], "naa50": [896.69025314331293, 261.40289202685597], "ddrgk1": [874.15283651290201, 198.31957910559737], "crabp2": [95.735934367780715, 602.99365761663023], "ank": [235.46306182959231, 153.45562552928095], "e330016a19rik": [544.49895181673105, 47.689394429089191], "nt5dc3": [77.152741381317583, 580.12571703670551], "n4bp3": [894.09018672720401, 495.18108631745656], "nt5dc1": [863.30872910701976, 290.51685638719403], "ptpn2": [288.82281744838838, 157.24807153952202], "ep300": [646.64024051971603, 693.60145108681036], "nebl": [273.25865164542176, 122.03773892319305], "3110056o03rik": [258.72796742524031, 232.66726308012568], "twsg1": [947.02394420287033, 216.22745864042861], "nek1": [325.42850509029171, 834.55068136549289], "slain1": [921.79858166170789, 211.78849261994804], "tspan2": [607.56068262734243, 301.86736541468997], "tspan3": [952.96334081913096, 214.36889318809023], "tspan6": [244.80306354869498, 248.17256469216039], "ngrn": [859.98668920902185, 228.02965386866998], "tspan4": [149.41982139798677, 892.40273401796856], "tspan5": [234.54904053998118, 245.60177768304953], "bc021614": [719.01739698855863, 652.87099408394874], "atf6b": [571.72114020303741, 70.176833722198751], "apol9a": [694.86017182510523, 986.17540363225066], "tnrc6b": [167.09519075796555, 522.5725912168333], "cnot6l": [913.58455025298372, 283.6786397686887], "map4k2": [435.76915567193925, 784.92397540588263], "map4k5": [651.81254000982585, 654.19383765586065], "map4k4": [564.9296896675487, 263.88453896267356], "ctso": [641.99387548089328, 396.53928731304092], "ctsa": [346.83707448937764, 839.54824353268191], "ctsb": [77.286978478614515, 625.08698511735463], "ptpla": [470.66179195615786, 880.4638728394882], "ctse": [662.76242280019892, 432.89601990746814], "prr12": [618.30924530918173, 55.595067200242624], "prr13": [473.18021102538677, 871.62637444643769], "ms4a6c": [165.29617684189174, 601.04419899081847], "ms4a6b": [543.36716830111652, 322.90885996409867], "gpr89": [234.68746151668631, 131.99338736763985], "ms4a6d": [913.57671300397874, 225.01697771502762], "gpr132": [566.3754750724562, 309.29423166585065], "nlrc5": [636.06985530150564, 301.92491444339589], "ctss": [696.00855904765331, 625.98133577737087], "kif3c": [225.97603547338869, 225.96418429875268], "kif3a": [689.21573998864824, 312.78707520439855], "2010107h07rik": [347.61701514870327, 899.79071807076093], "rcn2": [957.49990343495142, 280.82751085367954], "rcn1": [818.9724647444707, 531.62660959804759], "arhgef9": [408.39166561480954, 854.81644065796672], "iltifb": [859.74255930537049, 482.33232121503397], "arhgef3": [919.56776507907421, 196.84093873683577], "arhgef1": [689.25680383303688, 328.33335328184364], "il12rb1": [827.8306742631745, 463.55207392180972], "ccnyl1": [860.25133672847176, 286.89275086834027], "rrm2": [181.27463532528316, 164.9032777709707], "psmg3": [283.25763433379711, 101.50621897684164], "usp30": [888.61763395087996, 813.25610323211959], "slc1a5": [306.48102170092318, 146.78472888912506], "nufip1": [344.60619893914014, 885.30937288771179], "tubgcp5": [595.48020944906239, 320.09375969044777], "axl": [142.74841830467011, 599.92450586495534], "paqr8": [616.80586150982492, 245.90050878635668], "btbd2": [75.920817786818475, 490.86958059676635], "cd86": [70.482976419161844, 629.80230084375842], "akna": [934.14947994208296, 197.18092129758958], "clcn3": [438.66849643111487, 911.7431442388297], "paqr3": [617.47105892910383, 646.32685161712641], "paqr4": [433.68633947356193, 889.9618798421011], "paqr7": [254.31918925792854, 248.14157022147651], "atf5": [421.81581604350384, 882.66804909279074], "tkt": [379.60608221265574, 786.43641923319547], "bc029722": [572.65392587033227, 270.73043990131873], "gbp5": [545.06416403007506, 316.91169339053857], "atf4": [873.48689483594228, 826.43575014079534], "ikzf4": [444.39899854565891, 866.82575535824901], "gbp4": [115.71075860696641, 521.33110017326464], "lemd3": [812.52498209228133, 857.71687298835172], "dcun1d2": [51.7715047103909, 505.46859866333159], "ikzf2": [715.71443376274942, 673.83569321087157], "errfi1": [370.96549480066545, 829.29462922559742], "clk3": [441.32668771025192, 907.7713482392063], "pim2": [460.77245282069907, 896.67463618851116], "gnaq": [570.01357830280824, 263.45028078090297], "pim1": [55.961081571258148, 571.66199337335343], "6530402f18rik": [857.22852123312589, 205.81165210647674], "med30": [559.52918413769805, 334.28251862880427], "ovca2": [957.67186177047756, 307.50109005658163], "arl4c": [202.81202277389536, 182.65803054206168], "pde7a": [967.62593541856199, 289.41746211242298], "athl1": [678.76588363519909, 682.2112212716977], "hemk1": [299.25207669463202, 203.29675626573624], "tubb2a": [61.270514917726302, 598.72001540348151], "rmrp": [151.0396900315277, 873.02357118033615], "tubb2c": [339.74496377810567, 869.86679129822437], "tubb2b": [76.756680767841942, 603.38782351021428], "zfp330": [965.48302615119655, 270.05826730596175], "dph1": [131.70041038485135, 599.47337627858428], "flt3l": [546.0424891121927, 9.34510021672628], "sesn1": [621.05247532554836, 269.33447144615974], "sesn2": [629.05738271891312, 273.65792289417539], "sesn3": [313.93969180874092, 196.97203479828693], "ccdc58": [361.93937077375472, 915.60591969983557], "calcoco1": [873.99046654545145, 280.53127544845177], "tgtp2": [132.54393907908513, 614.47476427340598], "sdccag3": [56.427436584054078, 534.61002421812111], "nphp3": [324.29706065471714, 848.01781655906086], "nphp1": [845.87188947299524, 223.10034357236282], "gripap1": [530.57116684841424, 56.369117111720527], "slc30a9": [364.72803440421296, 797.59768577335922], "creb1": [941.18786421302536, 286.75892503558782], "tk1": [271.45059650483302, 126.78824446701708], "tmem110": [953.5545387114862, 230.76526804994097], "slc30a4": [641.01736848943528, 693.17028703260598], "tmem115": [371.31288850099571, 794.50219097027752], "gem": [715.69564178426037, 629.37617239391375], "fam40a": [192.71039676000129, 133.09420068590981], "5830405n20rik": [295.14357637190631, 235.15927662779245], "lysmd2": [896.46841629579546, 475.28874613304498], "fam57a": [456.92602888454417, 884.1609318733482], "neat1": [645.68887980358159, 628.85873902859623], "phf12": [661.49218689653424, 984.25237502377354], "slc2a8": [353.90292846020361, 810.41625403922671], "hmgcl": [438.93598197178846, 826.36780266938661], "slc2a6": [727.92537896924455, 974.21292906906842], "asns": [653.61342827140652, 260.91344958744168], "slc2a1": [344.9700005887405, 826.70456071428316], "ldlrap1": [454.78856571340424, 887.38332853781776], "tiam1": [104.23788877501727, 621.90469326665777], "hmgcr": [26.934644613008118, 533.20839046724973], "tbc1d13": [551.87304080513991, 8.602086455916492], "sdf2l1": [55.365403656547983, 541.45038442601071], "crim1": [298.67247547216107, 195.13295577832628], "zfp428": [656.69490281911771, 935.70280184682633], "zfp429": [684.55255730012482, 346.02578018835027], "vps4a": [869.60794034705737, 841.98017872204912], "bcap29": [565.41761741774042, 300.1307079871047], "cd24a": [846.00792847382399, 782.5705984419692], "espn": [383.69961265535272, 826.45787266969273], "fzd7": [362.68246884276687, 908.24870117947034], "qsox1": [83.29170247114422, 526.5560571877046], "timm9": [104.0929236284943, 637.55950088255804], "tcea1": [807.83098687358415, 777.63881156054163], "akap12": [63.85990451376432, 590.27009454335666], "akap13": [298.47682454340531, 139.37337574601884], "b4galt1": [893.48972737460599, 210.03699101914196], "frmd6": [690.08360585647677, 692.27490946798014], "lag3": [665.12102957166405, 345.11306106688926], "b4galt5": [123.94752360061761, 588.10653243739841], "b4galt4": [879.49066301226389, 207.59772735875043], "taf1c": [561.17926268229689, 3.7250523584197026], "cd101": [561.31899607373828, 279.1556184091491], "4931406c07rik": [900.75346706645337, 192.65199046544728], "ipo13": [573.53455183463529, 9.3350922144372248], "cept1": [872.28657847370209, 187.83031288008652], "h2-q10": [123.68805322532575, 565.53499124852226], "arhgap30": [358.27883033187106, 831.48339512209577], "tex261": [380.8484467455603, 781.1359322310575], "tex264": [550.28485031955347, 19.081528826464023], "2810021b07rik": [369.20915133292965, 893.67032952148725], "lhx2": [438.89657864816007, 888.69855246794737], "alpk2": [641.28487716310303, 473.6386751090327], "lpxn": [323.97828873000105, 141.95968646170246], "arf3": [873.52868410591327, 838.4675175548881], "arf2": [177.31869485585679, 151.70279530616364], "arf6": [925.57200449956258, 187.2511156994787], "cycs": [97.740561872202534, 637.15559317179066], "ccng1": [201.59562448415278, 188.03164207263922], "ccng2": [331.42709172123818, 888.85793379207735], "cd247": [573.0839818421282, 290.7595996068095], "mib2": [576.84952955901929, 383.32945061766412], "nucks1": [205.84751824406365, 153.10547234046794], "glce": [565.32171941056708, 259.46329581290144], "slco4a1": [261.58518344454973, 238.20107064286987], "slc43a2": [846.83587674038176, 526.35645604493254], "chmp5": [863.6019324842606, 257.96342456166224], "rps12": [741.91609317139182, 948.09891712742206], "dpagt1": [887.69959020524675, 817.61515185071312], "rps17": [736.21141749438959, 960.31102253025415], "rps15": [734.97590134681286, 953.80067766978937], "cdc42ep3": [893.82688364332739, 219.5254845325361], "nfe2l2": [124.37609425833256, 851.28554724429659], "eif4g1": [152.70617734546641, 503.32240190926478], "cdc42ep4": [857.08532619955599, 771.76687816568494], "pvrl3": [969.57242585911536, 258.31759530320448], "pum1": [826.62287551291729, 846.60649629305124], "ablim1": [113.34627894217925, 476.53465387054456], "pik3r2": [658.45140492299777, 973.3626668040838], "rad1": [608.67279800047243, 26.434240719871184], "kdm6b": [826.77519971480126, 811.81038805893388], "zeb1": [176.72509582762206, 165.02743512835622], "enc1": [287.09288358674212, 127.99089151201554], "ywhaz": [800.39381177059977, 823.05776962030905], "capza2": [565.97234763900838, 360.95311047424616], "nhp2l1": [651.63252563819856, 943.59860468619058], "ubiad1": [122.68505165168904, 611.59686082944791], "extl3": [578.66475845775801, 256.74187270714918], "por": [418.67914922676982, 807.34726867439372], "zfp518a": [962.66146219665416, 299.11563787388729], "gm614": [261.55714756849432, 151.44039107657659], "pole": [244.69682435521403, 135.62107986218513], "gbp8": [726.8644216770308, 653.20193177819942], "atp11b": [170.18730877544414, 602.53468299524025], "atp11a": [686.87262885752114, 676.76746843493333], "8430427h17rik": [815.49869871943429, 539.56981502703127], "polm": [31.442849911191217, 525.81069264566793], "gm8801": [142.06090179452968, 880.78467562171784], "polk": [937.30736392822666, 236.38997660938924], "poli": [32.846242919599376, 517.71490989669701], "plscr3": [644.84369654402792, 359.07890565482182], "fundc2": [218.07635227200845, 139.93269350995911], "oxnad1": [638.72788025027501, 240.18131240562656], "qtrtd1": [99.611779008466783, 522.92804457160003], "ccdc124": [90.716484103556354, 594.61265857710396], "snord49b": [127.93131156268828, 864.98848807612342], "fbxw9": [372.84718656436382, 864.60333047389872], "slc43a3": [315.63008774697039, 217.59910746667703], "cyp51": [301.91647518330751, 126.65539726808856], "spred1": [843.00396700380998, 772.82719507647016], "spred2": [158.2278323057036, 571.77065728892546], "spred3": [146.99307872070415, 574.24159502404598], "tmem176a": [592.08768995097205, 372.31037800091559], "tmem176b": [602.27861807132308, 380.6004761749885], "chaf1a": [314.32646738964269, 190.43810456272405], "rnf26": [607.89573382690651, 12.976929633111752], "hist1h2bh": [145.23066365580831, 835.07164599857913], "hist1h2bj": [156.05746759692778, 835.02849027760124], "d730040f13rik": [857.0687708331559, 254.12617805051241], "slc44a1": [851.44859490666363, 833.12751810798443], "ulk3": [375.00277440306684, 797.31541623096018], "lsp1": [875.50094738677672, 463.73606033693761], "pank2": [263.68948389023791, 252.57023816416978], "d8ertd82e": [618.49545598017585, 360.47527910143913], "dhx33": [101.62354275371337, 604.2112511041629], "herc4": [304.95167548220775, 207.91514334360193], "dennd5a": [642.00084176994449, 323.1352129360622], "herc6": [650.3820468954151, 246.67080509020366], "nhedc2": [261.54540030509435, 194.48156255522002], "zfp932": [890.7796738763227, 317.24280613756417], "rnasek": [331.6260707204051, 882.10983252414212], "coq3": [933.64427514434055, 281.84203450117298], "tspyl1": [348.76184023887623, 904.09151245023656], "riok3": [627.67392223801596, 268.52691726893283], "gcnt1": [146.6096768049249, 511.39732326943675], "hsph1": [62.180396333922374, 542.89332064947075], "glod4": [889.19795691727734, 190.64309313402907], "cask": [558.73383112425131, 355.99529994108866], "cast": [554.13143831476918, 351.54914863596736], "5730469m10rik": [46.781010056528885, 509.06577917849199], "uqcrfs1": [228.58026874026547, 244.1434498410635], "ankrd12": [81.433232701279621, 601.92582814227137], "4930506m07rik": [909.00606049773057, 188.17655612447794], "repin1": [96.135970016016699, 502.46754997161145], "arhgef10": [56.409302247548794, 608.92291615852866], "arhgef11": [391.89594485935856, 840.26772837574106], "ints1": [676.55251096770348, 971.20884889056424], "smurf2": [454.4828735536949, 795.23950299851663], "ints7": [228.88874212045587, 134.61246459424291], "dlg4": [447.56966497002674, 836.57365914535433], "ints5": [826.82272107677841, 865.15054606568845], "ints4": [223.49171827970429, 148.81302680437619], "arhgef18": [687.83379545021864, 323.09970949412815], "fam189b": [447.38994042262533, 859.25156662522431], "acsf2": [94.286645593952244, 824.09806368611123], "gm2a": [400.25423212300814, 927.29924819216762], "gse1": [793.51321299738811, 800.77400439925179], "atp6v0a1": [156.60862352718573, 598.23987646627813], "atp6v0a2": [900.71252807273584, 221.99680449010805], "dennd3": [282.78770975992927, 119.63857478302748], "1700037c18rik": [592.2581250254716, 19.335654626052872], "swap70": [152.31459364191159, 541.55991211524133], "tec": [292.84095653157283, 164.8025341598609], "tomm6": [341.16428768677486, 837.60275620424909], "bspry": [615.61261098732757, 388.57213553919564], "zbtb7a": [781.17643736240586, 819.17733134125979], "1190002h23rik": [375.40509363624773, 895.32140062666758], "sh3rf1": [665.86783654063652, 297.99821536216893], "pik3r5": [823.26518553043093, 512.33323888118923], "cst7": [914.41960434842463, 306.25257280262952], "map3k10": [451.52265593715782, 806.18902682125167], "map3k11": [444.72325358816875, 798.29853023213218], "nkain1": [184.03357398373731, 564.27672196938192], "gstm1": [715.0219982812373, 635.05639228932296], "fosl2": [104.89335587853083, 556.20380226437658], "irak2": [882.12139449860808, 473.27340730968916], "marcks": [883.65739513521203, 493.56753132590603], "dr1": [915.66934223179737, 295.06772451262236], "irak4": [949.36159052513244, 297.75097866831288], "dgkz": [647.77569077835642, 600.00473207992252], "manf": [588.999206373113, 255.22977657652564], "nck2": [274.37041515346664, 115.14091420712907], "aa474331": [111.11001227750955, 828.28107008466441], "pitpnm2": [630.58894246123452, 376.63775768301912], "heatr2": [401.43570817950388, 777.34567049468365], "mbd2": [377.70455894593493, 802.67176794313605], "pink1": [612.46135474889422, 68.25481612299842], "galk1": [363.60406674334178, 894.98226213193789], "bag2": [433.79868367656633, 915.85242471048468], "dcp2": [279.2302665619917, 115.13004359348162], "dot1l": [137.04982314143217, 607.71772294455013], "jmjd6": [698.57142410249003, 948.8894200085108], "jmjd5": [575.75197526465183, 14.10539453136505], "snord38a": [136.22118669793696, 864.77027193896379], "gys1": [446.1436088946154, 818.51250938875512], "sfmbt1": [915.64037631691667, 206.87751495566141], "sfmbt2": [313.66558453388473, 224.58020925660497], "sepsecs": [733.39311236628919, 980.38368698647491], "csrp1": [89.603036109164918, 624.76401663663785], "mobkl2b": [635.15411592011571, 647.57590316839685], "prc1": [661.96954878901818, 370.77625937955793], "zeb2": [685.64670730618252, 316.90612628825136], "arl6ip5": [440.86369366117549, 876.2589287416929], "dock8": [905.86231748295745, 289.54466073749734], "dock9": [611.3858715114286, 256.68517047372052], "tgds": [893.4971741854697, 239.26117956359718], "3110009e18rik": [118.32831382994596, 832.92288625550759], "rest": [332.65653662374632, 828.69603989562938], "dock5": [332.48886545267078, 158.94639615563165], "srgn": [136.59262035179529, 570.25309490014047], "obfc1": [255.91252654726046, 170.73227556924996], "jak2": [239.38217551766135, 146.59126663460648], "ccdc92": [335.50762966488833, 896.33983163044297], "nudt14": [43.59012727727054, 548.34290410689823], "nudt18": [33.636618125173584, 539.02677037792193], "ctu2": [74.732420051937936, 628.80957944301406], "nckap5l": [351.59672225565066, 822.25451786861754], "ctla2a": [665.97727369187351, 431.61438624188008], "ctla2b": [304.66045770603432, 151.7500056111474], "zfp653": [407.37476025365379, 788.35487117123932], "cpne2": [667.04428583927438, 929.7893630714193], "rtn3": [835.37489747294637, 526.276980721884], "slc38a10": [579.91505385193136, 64.034609877890944], "apobec1": [670.98937788744934, 330.97008182008682], "txn1": [668.17762704208758, 596.33159785720909], "arl15": [70.682637469308418, 603.63988597516175], "lcp2": [249.75843447608813, 238.27618371566604], "il7r": [662.42545827521246, 262.22124467846925], "rab11fip3": [684.24101454209961, 919.74194921057301], "ywhaq": [955.48768678007286, 262.36113947884144], "foxk1": [849.81834523656971, 761.5593708102349], "kctd12": [957.2213745585575, 292.46846891793621], "dhrs13": [663.01380382081152, 290.31530552921174], "pla2g16": [644.15912830012064, 364.3454507023788], "psd": [957.24311192152641, 228.7014934256789], "commd10": [928.07240866357847, 281.3973430687978], "klf6": [684.03681770664582, 329.0319319871287], "klf4": [689.71214659399868, 319.31355106807462], "klf3": [232.07081201153943, 219.36576906114908], "klf2": [225.14492976827955, 216.81761109587495], "edem1": [590.50775028103942, 376.82721466592159], "bst2": [723.51086807829506, 641.65278630408386], "plxnd1": [941.43611477786021, 263.89804481907913], "snora3": [878.61376996735657, 520.90881129735021], "wbp5": [824.80855096328605, 473.99177303000471], "9330151l19rik": [456.89562890637023, 907.11578461095939], "ift27": [682.34210583300614, 999.19848734625293], "ppp1r15b": [248.25718153489368, 116.84039067086962], "irs2": [184.16036241624101, 539.32098875969359], "ywhah": [678.3178574457969, 275.73042628611495], "bmyc": [600.0452941487913, 392.2042081741082], "cdon": [852.19947349745905, 494.68395609067454], "pkp4": [38.081174707782168, 547.78875371969514], "a630007b06rik": [113.35939091793415, 821.38461339226603], "gm16517": [744.0703517219273, 957.060923463584], "2610029i01rik": [911.33093669070604, 182.3361780934755], "6720463m24rik": [291.00881713749106, 239.14582583819305], "podnl1": [819.90562445020657, 844.50025027321385], "gbe1": [322.96452549411089, 860.04247559780265], "naaa": [178.47049415357134, 539.28999191745015], "dhx58": [644.03214921384983, 603.49393419815601], "zbtb4": [692.87409548421374, 645.31172139803334], "scarb2": [852.47094635983444, 488.39499891553328], "scarb1": [871.34292406162126, 849.38615676680115], "iqcb1": [135.55094206271099, 490.29259924382086], "ezr": [881.41488701887909, 783.71275619950484], "ccdc40": [549.50632140590506, 310.53959472571961], "atp5j": [102.06096677829731, 819.73309367335423], "isg15": [184.80233616923664, 545.26969274913438], "ddb2": [57.265865674563486, 494.87159389999556], "mtfr1": [176.54338942579869, 566.29092973115439], "mrps18c": [871.80636484075558, 507.16357184250347], "atp5e": [371.53181821800945, 869.1954543396065], "atp5d": [365.86252815696514, 858.06344967809071], "grcc10": [173.26933096086475, 532.28040519414219], "entpd5": [351.72080916582411, 851.87830714450274], "entpd4": [346.86249431507508, 864.27197103434889], "kdelr3": [223.98812043676054, 181.26416363379121], "c230096c10rik": [865.9172172818719, 798.74434793522732], "ddt": [659.577633435846, 610.36193645612786], "zfp119b": [953.5809577920395, 269.37979985092858], "zfp119a": [180.32655806100723, 178.00833581100892], "sh2b2": [636.04284860651092, 280.25259175689132], "ston1": [324.17091510976707, 174.13722984693544], "sh2b1": [160.50205609451518, 563.92867149192364], "mtap9": [445.93892194076102, 808.30449216101351], "snapin": [869.97323545599647, 514.28451529174015], "1700021c14rik": [800.01249932348367, 516.13643803404477], "4831426i19rik": [807.97802233988386, 770.88341627796899], "lonp1": [397.19833056950091, 899.42875607832207], "col4a3bp": [881.36302207550125, 526.97893385640964], "kcnmb4": [867.27146126649495, 484.26557092218565], "gpi1": [421.88670360403415, 859.51800275834898], "rnf181": [375.25518003833054, 914.37055575871045], "pik3cb": [135.21589679052988, 824.24266552282279], "pdia3": [892.66793681333013, 537.72202470660341], "csf1": [648.27666746606428, 394.07852653811835], "csf2": [858.34808851546313, 550.29434568120826], "pik3cg": [222.01055588783419, 194.58036326231405], "tmem205": [109.90321233231106, 591.5540549393728], "rpp14": [177.33204542659644, 201.70641439752461], "gemin4": [156.70564372071027, 512.8581713704292], "mlkl": [155.81245207662408, 606.39955966883076], "atmin": [630.52012556191869, 246.16748448280089], "cox6b1": [665.99983645733596, 916.02755908944164], "mllt11": [560.16248742455184, 370.39586685032464], "rabl2": [966.10793864601965, 242.75901089896144], "ufsp2": [366.05383377108569, 785.54393942616321], "atp6v0c": [693.879652202736, 670.48055082104952], "phlpp1": [597.68858711810719, 336.43829548887595], "srf": [133.49550958945991, 577.94910772664002], "snx6": [475.06336344789332, 864.64738267272025], "snx5": [244.1167004947078, 183.69762328717866], "atp6v0e": [379.70148470231521, 895.10264984907985], "uqcr11": [379.53789575703405, 795.67488084324805], "sri": [840.79518513494918, 535.79570927211648], "fam78a": [438.25099831933289, 902.99615298548213], "srm": [134.59135745334464, 555.81988641373528], "snora81": [874.14467093240967, 806.09404125976857], "abca2": [683.38187437499835, 672.91398405956522], "pde6d": [896.37831672525328, 532.58321621155437], "abca1": [831.02327799992918, 755.64413388926096], "gcap14": [725.13173436885563, 637.37114298409324], "abcb1b": [903.33557915509357, 187.37802594344708], "abcb1a": [892.15790350567818, 183.20326046885958], "ppp1cb": [947.72377680028376, 241.39353663520018], "2310022b05rik": [337.95736309638835, 859.8409883262791], "cflar": [850.50140787783721, 212.65892168990905], "cdkn2c": [315.54257551852953, 204.51561584527229], "dennd4a": [884.73722220016248, 198.40630262528919], "dennd4b": [864.30528089288691, 809.01019601387088], "nae1": [891.02519041830055, 255.02736384583224], "gart": [226.90515413092837, 113.61880743698367], "zdhhc17": [105.107237490008, 865.11323821552219], "gas2l1": [707.70251188083319, 920.66730306462705], "gas2l3": [330.31809397390668, 862.03133457058379], "cd82": [858.71400385995628, 241.89302454365816], "nsun2": [327.11374485311245, 859.25564069734673], "ccdc85b": [350.69028528445995, 913.26014384500888], "cdc25b": [569.42099479293381, 303.5142091056216], "ttc39c": [273.91544715348243, 246.0604547355353], "ttc39b": [271.01569728187127, 250.47424812760096], "neto2": [672.80535790995032, 950.89122154633208], "cnot7": [922.16849175148513, 286.81423997922047], "maged2": [127.54770136322895, 545.22529642480583], "vps13c": [30.778796377478784, 584.66399948804485], "hif3a": [39.653236081396869, 552.44996096657633], "idh3a": [56.993235645769118, 511.21496895176944], "snord17": [155.95025281322194, 875.11647207506087], "hells": [35.681303488704941, 551.70274619802183], "gpt2": [591.64181853702621, 380.75717127867262], "katnb1": [683.04189078444483, 961.57042613714657], "jun": [610.5169408451934, 345.34910387994887], "2010107e04rik": [695.24546095871494, 932.18170677267585], "adarb1": [99.01672106433557, 489.48790113909104], "ranbp9": [650.75772961510688, 257.84930552649234], "trib1": [149.842430663154, 496.2291328357764], "trib2": [954.15729065578739, 219.07027525598954], "rnf24": [623.4431632002985, 243.27659193964843], "pdcd10": [961.98403032523515, 302.8198581999722], "5730455p16rik": [727.99453747307984, 959.76562106412598], "ranbp6": [952.13914409704989, 258.40103551192431], "ranbp1": [115.37331048771739, 493.21123898085011], "nrf1": [197.88332021831411, 167.40588475973476], "ptpn22": [971.55399346685317, 237.23178639339983], "ptpn23": [641.19427731585495, 677.61757060981904], "cyr61": [129.76397709005442, 622.3415135852664], "atad3a": [667.85036406474467, 979.35281171267206], "ptprf": [976.3818702482306, 264.83257457899401], "insl6": [219.18694353895032, 167.70321819059029], "insl3": [149.66259632394264, 857.98852331912894], "prkca": [262.83149721912298, 114.01979445160589], "rftn1": [187.46722125075416, 183.51896230616444], "akt1s1": [596.7274441746606, 53.818653945260621], "mbnl1": [181.52845966638694, 201.46045607176995], "mbnl2": [185.87981672508201, 219.11940313696749], "mbnl3": [196.73696658427676, 233.21669212261281], "mxd3": [423.84098600577272, 820.63404756888076], "mxd1": [178.14161280163785, 549.77742006563813], "atxn1": [617.34148687709171, 262.9194869439562], "prkcb": [144.00516729088309, 495.51638338318418], "adss": [659.7500921496943, 355.53110223930912], "nlrc3": [217.34536780176202, 210.7538537956529], "aste1": [890.49320217818013, 213.376950090984], "igf2r": [202.18509684606951, 174.40538918796722], "slc12a7": [295.49954928206864, 153.78815310476233], "mapre2": [554.09835181853305, 280.98712595254221], "parp16": [437.36126520754254, 856.97418833696702], "parp14": [569.63697722301765, 36.090646835812549], "enoph1": [144.03060494813519, 486.16584247557921], "parp10": [619.48245479485013, 642.16493062958807], "fam53c": [884.57908939567653, 781.20259881150287], "csnk1g3": [926.68236511415125, 303.42501221332043], "ncdn": [178.40553338700283, 561.78340871586568], "ankib1": [944.72861247676497, 196.42529522438349], "myo5a": [172.68701418569105, 513.60861524605559], "orf61": [567.12128254327763, 19.166516136991845], "pnrc1": [425.18320706434946, 807.31329144522078], "nup35": [28.876630385814906, 541.50744018025023], "rps6kc1": [899.55456879877829, 277.93948955515503], "lca5": [128.54026485839182, 834.7139476103041], "ccrl2": [326.1038499408445, 877.04560612394675], "iqcc": [629.56703650612371, 252.3018777543877], "wdr12": [174.92948390444292, 180.05927504757318], "nsmce1": [561.48774065579744, 11.659797311902537], "smyd5": [168.12693815793256, 510.99596707013654], "aplp1": [71.600210634675136, 624.15215812193162], "pxmp2": [966.87420068295683, 250.9388525056217], "dctn4": [675.16152274940305, 613.22015677737966], "pxmp4": [421.6638690688979, 894.08879159331025], "2410006h16rik": [63.523963651132249, 562.96393938171286], "phyh": [633.59431955372452, 622.52635130642068], "2210403k04rik": [648.29286068614454, 383.69500271119523], "cpm": [301.12202117286654, 207.82400340726468], "col5a3": [94.98848306387606, 588.21298635553376], "hyal2": [565.50352021592141, 8.4846233552573835], "cpd": [610.2736052427025, 383.1840018170023], "4933403f05rik": [432.88154493001133, 924.74092243894063], "lyst": [587.20070938212496, 275.94177190676731], "h2-t23": [432.20534852117891, 817.7190572549282], "sox4": [645.41285721336999, 288.42857731733193], "sox5": [154.32961799449743, 575.09296489507074], "apbb1ip": [673.25030890545145, 342.40938583801096], "il10ra": [885.12983888246913, 271.41418263680305], "il10rb": [842.22809501117229, 465.66146500205633], "gm885": [547.25061604361804, 34.507859493380806], "s1pr2": [595.91645844194557, 254.52209356762751], "s1pr1": [281.27908116234198, 138.22260538982198], "mri1": [926.48956330609963, 261.48059529032162], "mnt": [839.6905965643607, 846.52953310380497], "mpp6": [167.17749469330948, 606.25940796299631], "rps19bp1": [47.760492273751879, 583.56734456026766], "s1pr4": [432.25431345576857, 872.49537153238339], "tapbp": [563.56304735432013, 341.43193483925347], "fam108a": [470.06916867899258, 846.03838205330158], "aebp2": [665.74147990359199, 356.13134730600575], "nsfl1c": [648.87306672547197, 954.20729027684024], "ptpn3": [972.7331758226785, 243.36254858751209], "rab10": [835.86624952964598, 546.98919407064602], "ptpn1": [459.81470574138649, 880.9906156607467], "trip13": [129.15650339058828, 528.47571333875908], "pts": [285.67732121381647, 186.0168196736841], "ptpn6": [973.83362374560147, 258.88659155317947], "ptpn5": [828.98952533154909, 546.3026748109329], "ptpn4": [287.04132378637837, 171.85456505830007], "smo": [670.48734502909167, 698.47510639549762], "peli1": [961.12970902190204, 289.6275192562731], "zbtb38": [178.69826844189708, 195.01148284181886], "kif1b": [215.37378194608104, 225.5056023303689], "h60b": [83.370632688270518, 573.5877952483238], "lsm5": [121.91699305363301, 794.48159801345855], "lsm6": [302.10690546963332, 159.83383024392162], "btla": [611.20802998917679, 364.76030351492091], "ctps2": [852.28946348889281, 552.95200082026588], "au022252": [408.36360268728856, 926.52405672409168], "osgin2": [947.38294634965155, 309.2848740152682], "fbxo21": [384.60215439272542, 871.09311856458953], "acsbg1": [111.52228686648726, 481.72283279383322], "phf5a": [83.992206375277931, 590.68677178230701], "hnrnpm": [459.62680282127621, 861.47427099431707], "ubash3a": [122.68813496361082, 628.0536977719745], "mfsd7b": [148.16450194999425, 597.5152011832372], "filip1l": [900.97198650738756, 304.7985802652031], "paox": [619.06665192081823, 241.31155391327371], "abi3": [693.6026368698449, 688.20276079332325], "mxd4": [412.44340275493681, 818.67054201349742], "fau": [414.73713051895487, 906.14088581643159], "slc39a8": [852.88727965047497, 524.44383918721485], "fyttd1": [357.60301026566071, 896.41655496135877], "fah": [210.17443923687762, 146.03112370329279], "tgoln1": [598.3785745721724, 343.84608475272944], "snord104": [883.81548995791593, 522.18435011920587], "rad52": [612.88744431619364, 252.63801769748642], "rad51": [110.74880335342999, 505.28690604754888], "ms4a4c": [919.47020010501319, 222.04615340357486], "ms4a4b": [920.97151021502452, 235.59851428444603], "rbm19": [106.33707417511823, 480.25588487349279], "slc39a3": [568.25252068109103, 59.920945347879467], "slc39a4": [128.23196620576618, 891.48432544443267], "carhsp1": [194.43663987516123, 191.14810954819916], "exoc2": [594.96688468150523, 184.51690699852071], "rnf130": [76.834849169281426, 528.65352175461067], "exoc7": [412.69447199858871, 824.74589691865845], "exoc4": [887.09410314198408, 313.16991884071848], "pgbd1": [586.23274062711084, 305.58136977757039], "rcl1": [197.67474043572378, 130.34214938357286], "pfkp": [592.46781431837792, 294.94582964247923], "bc017643": [426.0993381205605, 914.92403205772302], "pfkm": [381.43145229862171, 807.1932256790227], "6430598a04rik": [592.66232155737737, 259.17511610558836], "snhg1": [871.35942194919392, 812.60146871556788], "kif11": [217.01463574686568, 197.71711304751], "acbd5": [832.32556661847593, 551.93260093177059], "folr4": [554.13451045061049, 326.40705236619431], "dlgap5": [656.20083841798214, 264.64074589651693], "lztr1": [826.75919684757605, 869.87635249538653], "pbk": [815.86956449512491, 796.25344850672889], "rad54l2": [839.78389849568089, 829.21004289825646], "papss1": [433.75915576227993, 906.27246773546347], "celsr1": [719.10085016948756, 942.31461553107192], "foxj2": [862.26617992699084, 762.38706551454379], "rps27l": [902.95906181877353, 270.72808770025824], "stat4": [627.1126829572147, 361.01364475400817], "slc7a5": [551.00237785061177, 43.486911352562288], "agbl5": [397.2051932728275, 871.65522051160042], "epsti1": [888.49773087932294, 511.30166199306507], "slc7a1": [858.06425892949881, 824.04715105963851], "cln6": [685.82598704529323, 653.83926269851054], "cln5": [679.78768649772564, 907.72660354527306], "med13": [638.60677089241688, 662.84253523126597], "med14": [559.66257583722893, 321.43008577818273], "haao": [423.56694657085296, 812.96145276718903], "med16": [662.33481471833215, 970.50258174266344], "tes": [153.9663274945579, 619.74797257136981], "pgk1": [407.80436392686806, 844.35088123081005], "rere": [186.40009928499796, 164.50785148023675], "slfn3": [649.04113697955154, 299.45979209614961], "bc056474": [881.6782796427733, 202.80757013685934], "ift57": [670.72593266762487, 288.19146881235156], "pkd1l3": [616.43238353132313, 64.21320110519116], "cd96": [66.785655131995497, 622.11602748089103], "cd97": [62.017960611800959, 620.64683360001607], "meis3": [200.87330890071422, 213.87330163388032], "cotl1": [597.99251572420451, 375.54753770528282], "zfp62": [953.74629877628286, 308.82744112849491], "atg16l1": [409.8518311569091, 870.83585463041163], "cpsf1": [534.8362402869277, 61.233210387706777], "fam71f2": [47.127098368587895, 504.31202248876974], "anxa11": [667.16045355321876, 370.20091290851582], "mdm1": [908.28563976763724, 294.3516782133899], "mdm2": [915.91847666623471, 289.33049396606646], "zfp60": [798.87797977548144, 498.68466111554432], "asb2": [896.58609126452143, 205.72022523742299], "asb3": [456.22951726162472, 893.89567998408393], "zfp358": [28.38682780390161, 581.69748794882241], "tmem131": [637.00722214368602, 605.91709478309042], "hic1": [872.84518506061556, 255.68564641091126], "cd72": [574.06094678494685, 284.92071104128593], "tmem135": [261.0601436470082, 99.465801363557773], "tuba1c": [341.73094938140719, 889.18274235499132], "tuba1b": [56.719611179429648, 591.76568298765017], "tuba1a": [63.419610083452596, 581.55362483593012], "zer1": [26.585624514578114, 574.45923225027548], "cpox": [619.68824896980038, 391.69160637616631], "b2m": [240.59626306841315, 107.63675098412364], "cyth1": [303.05756969280162, 116.76368694562916], "cyth3": [870.2689622858893, 288.61545925988395], "ggh": [854.22833749816323, 239.79398924272709], "gls2": [389.17179352280687, 926.92750239972634], "syn1": [308.7238208223585, 210.90765073841499], "lmnb2": [806.04886550909805, 856.47161017884514], "hccs": [293.60865047256505, 187.70429447545456], "degs2": [102.76316264869621, 879.20991758155458], "lmnb1": [300.64844364636838, 189.02764632482865], "emilin1": [332.8542273692492, 868.40851635337594], "il2rg": [215.73734522043978, 248.73263740201742], "il16": [210.36893847151003, 271.58051879587805], "rorc": [837.74175497378451, 493.44019934075828], "camk4": [45.278855960806823, 527.3649158167575], "rora": [652.86498391417933, 643.49600687140514], "fam55c": [554.74293736287234, 315.00182305541057], "crebbp": [700.72491587198135, 656.37407088604186], "sept11": [88.27218940718285, 526.18182160073889], "hsd17b7": [857.93308491353582, 274.49675064881501], "inpp5a": [212.19784304645475, 209.185818736778], "erap1": [608.25653860453781, 258.17597361972594], "inpp5d": [376.8611309687808, 823.08168958683518], "inpp5e": [675.81566253599578, 982.62784337253242], "1110032f04rik": [242.70069065447038, 254.65565503701171], "bhlhe40": [585.83036462046834, 368.24869467494352], "gadd45a": [117.0505079492205, 482.44090850781271], "gadd45b": [844.49104387257285, 545.19552078821255], "nudt4": [24.837466057276174, 542.48583163461626], "dlg3": [660.65330892082306, 276.53579829814566], "nudt6": [794.20583650763228, 781.15922064570316], "gadd45g": [900.21614993335743, 314.17941063090507], "sepn1": [732.76794978260921, 974.01064269706808], "dlg2": [311.0382873975044, 142.72821980276859], "baiap2": [244.00376273427511, 100.68730828732845], "scpep1": [314.00841312458294, 138.0550133428128], "shmt2": [676.29298256376478, 300.12999798770562], "shmt1": [150.28085470330956, 536.53487532675194], "def6": [450.94498537827036, 848.17852102085294], "aup1": [252.96823299728817, 95.715749918272081], "slc16a3": [340.2568194496431, 894.56600797839565], "slc29a3": [116.85011124941661, 496.85034723617338], "slc16a6": [859.47462516454618, 860.1036113596258], "coro1c": [105.90023979904953, 595.72504155148681], "tpi1": [347.41974317305466, 870.99850023652789], "abcb6": [455.21225099291257, 900.09357419898492], "igfbp4": [202.54480196348604, 196.97593669980756], "tmem184b": [616.77687789230617, 367.67442049329992], "tarsl2": [308.15666776046817, 155.35534498093199], "mid1": [152.31118307248624, 599.17879190439453], "tagap1": [558.45263134706749, 362.3565703714338], "pofut1": [808.92861317139023, 838.37263282662457], "ptprcap": [569.96019013027376, 378.97674968096595], "def8": [688.62622909928268, 966.88344445165717], "lrp6": [313.18721011526588, 146.07722492373603], "sgk1": [618.70667910081227, 48.800741698877744], "lrp5": [623.44612143703102, 51.230482742319055], "skap2": [612.54837215201928, 660.94637715172291], "2410001c21rik": [916.02089030826221, 182.70677928221716], "skap1": [160.53480122464663, 514.31519579820304], "galnt9": [100.19634404613572, 473.71329525295323], "rxra": [921.89633607899145, 268.57490071167581], "zfp35": [971.93239966587976, 282.26931351398144], "zfp36": [575.35506499321366, 0.0], "cd226": [571.97920417314936, 297.93632651737494], "rxrb": [875.39466612901197, 844.99568591148181], "zkscan14": [71.51057411298865, 618.96637910883862], "zkscan17": [667.02798116733788, 688.04086662898794], "ccdc9": [848.01391827639895, 788.44930974433009], "thoc7": [901.45463002839676, 235.47013340273725], "plin3": [650.73266278909489, 358.09187779155934], "mctp2": [216.90490324050623, 234.34084399026335], "fhl2": [78.605602344562612, 500.47588710807128], "arl4a": [680.53301652491803, 303.55496900197829], "shc1": [849.65085541084272, 842.69841171112489], "bc016423": [236.24623968474438, 98.483247252574813], "chmp4b": [706.56146189848323, 638.04670231117132], "trmt61a": [123.79722907957557, 522.60815679075245], "prrt2": [275.64405087888667, 97.300134246049936], "kdm4b": [449.07052377441192, 814.86930866343005], "cd80": [851.9701353526624, 248.33482422149581], "1500003o03rik": [652.4549357308972, 689.25360908719563], "amica1": [280.19349829393479, 149.52657439848161], "4930452b06rik": [263.99732243120206, 233.67757405325352], "snord22": [869.23493848490466, 791.23077554904899], "sntb2": [682.63639997798271, 695.74493028857466], "rasgrp4": [112.01381878573414, 489.69961046325125], "sntb1": [236.92339885926685, 175.18937705648977], "slc25a1": [339.23538851259457, 866.11435988431606], "b230120h23rik": [239.46400746688721, 102.64233563044075], "rapgef1": [691.06569053275598, 913.00018865808238], "smarcd1": [715.00820628074734, 973.42836100970737], "tlcd1": [570.70053911685477, 343.79860519724389], "gas2": [88.3312173215283, 491.74992392706491], "gas5": [836.84033906755417, 768.60617821456185], "nucb2": [63.667016996515883, 572.63705508903354], "socs1": [462.1867126932267, 874.42560712130444], "socs3": [698.75939158464553, 697.32827265660023], "socs2": [699.72988890025067, 692.15952741797867], "ngly1": [898.30791189661682, 509.96942588042037], "trex1": [802.31807700356535, 812.43165250636025], "mpst": [160.91718229168703, 606.95021796220556], "pdpn": [971.02273218678829, 286.74284630436551], "hn1l": [292.25133751697331, 243.88456826196057], "pdpr": [818.25059380432367, 810.59039311903484], "fam113a": [467.51276344780405, 859.03712993006582], "synj2": [872.36302632305046, 204.85959224335392], "rg9mtd2": [90.065752886002144, 500.27831064124388], "aacs": [272.69848134843915, 233.23315772301322], "cadm1": [211.15733641384625, 172.37364361545605], "anxa3": [672.28136459533789, 362.50210106070659], "ggcx": [133.33011923556865, 888.3749020798939], "sik1": [853.63224091603593, 839.9729313265866], "anxa4": [669.47515720419096, 351.72354729369408], "sik3": [682.1714110546377, 298.5058069588473], "nrgn": [660.96213978912772, 323.07566428455368], "anxa9": [355.29433667252738, 871.3371018755397], "ptov1": [642.18119232089521, 670.72759242198549], "prdx5": [461.13740663715544, 810.62075451959572], "prdx4": [449.39709152301754, 801.79395370000634], "prdx1": [153.98534609043253, 496.3644556844294], "treml2": [159.85365352016129, 880.01847385777842], "slc31a1": [323.12047922996629, 209.71500337014095], "stk25": [357.03782675907962, 863.4159109113773], "eid2": [121.57910484705741, 882.61133778580165], "phospho2": [953.73731963862588, 296.45490851140607], "slc25a19": [329.21963726087347, 158.35098011426936], "eid1": [338.92191311162634, 824.98922365042745], "slc25a17": [917.45943120150878, 186.85927924998293], "slc25a13": [919.91454562475633, 190.45357406921806], "gigyf1": [170.0909582952026, 533.51725716443514], "slc41a1": [648.62369942129988, 699.27922146541346], "lmf2": [401.65919460755669, 880.97972529255037], "lmf1": [411.12906122459805, 887.27681414351355], "calm2": [878.39438298528376, 799.80748295912986], "calm3": [580.76908337850364, 376.69816056576508], "nr4a2": [186.16267934066784, 174.89692158382388], "pygl": [380.50056844008543, 887.03145885293429], "nr4a1": [86.854209408280269, 583.21660673406552], "il18r1": [907.77436297715462, 299.7639476923556], "pdp1": [973.49489377365558, 278.8694799771763], "nop16": [146.73288560792605, 591.91604585843027], "txnip": [673.278047590911, 601.78414271120891], "5430417l22rik": [448.40042266411962, 915.59458131496331], "chac1": [845.35228951310773, 755.67904244973602], "tax1bp1": [874.33105343087288, 249.51145715428044], "snx15": [470.32230073122639, 833.16876454719568], "snx14": [830.54098078799234, 525.53230235137141], "itk": [879.479704884287, 485.95168656256737], "snx11": [693.58748669449221, 698.64368514308251], "snx10": [171.07146637704022, 524.56476977407135], "ninj1": [783.93510597837417, 812.98338018459253], "tradd": [350.35122020507885, 887.09556961520229], "snx18": [475.8679419378426, 851.15140150280604], "impa2": [419.74826694872365, 840.31657765120917], "pprc1": [148.58292860734264, 506.20443335902729], "nf1": [622.48997025355106, 292.11975200580787], "helb": [408.6159205683615, 777.2710883424129], "pcnx": [652.89866416075529, 980.28103067332927], "nedd9": [152.39309765227188, 584.4153039459959], "pcx": [458.17503968095832, 818.952073168943], "pkn1": [467.11153096893099, 854.42970499647731], "zfp398": [813.62116672781303, 816.07858747255864], "bnip3": [394.16516381867734, 914.90390636431221], "dennd4c": [653.00673317243195, 602.2906823114588], "refbp2": [157.76390814703876, 858.43511239108921], "ptms": [566.25543089975997, 377.2105793955057], "upf2": [237.80033844754411, 248.28182771022819], "aw549877": [247.33648281685308, 96.879805187950922], "pppde1": [657.96313371097176, 363.99278431120354], "efhd2": [175.34883458292347, 559.40966191057657], "tm7sf3": [925.91085162799595, 227.90148089301925], "abtb1": [459.48107643680248, 890.12596046784779], "abtb2": [621.8362458865779, 275.89057729435916], "ostf1": [289.0960694003528, 228.31504381622415], "zfp180": [184.3482882817234, 197.36367615027552], "inadl": [118.28044253184538, 478.70304406308094], "yif1b": [438.94950015072652, 799.16522153595599], "mobkl2a": [464.81803033389525, 866.08586807735742], "eif4e": [147.77830267206139, 518.79763686492231], "evl": [251.30876814428925, 120.83038432119019], "slmo2": [131.63349643398635, 494.0938958702713], "rnmtl1": [74.727398598030618, 573.60638213027732], "atrnl1": [249.30293661344501, 101.21971362640011], "rab11fip1": [834.04896611427012, 538.66890206402104], "aw555464": [687.04800575608772, 999.05348577794507], "kctd17": [686.14228339324052, 947.13157392393487], "rab11fip4": [973.57856676676329, 251.70477923481189], "fance": [875.28970326126887, 775.19265497123524], "tmc8": [590.46922415521999, 361.73668837108062], "tigit": [98.3136024559509, 630.09774858057858], "nr2c1": [778.14261317648641, 796.01266267294477], "d1ertd622e": [292.70784394478017, 103.84862478408093], "sco1": [579.5840728296439, 252.70206654388008], "cdk5rap3": [363.63301171958142, 903.97393280831659], "cdk5rap1": [856.52412387733261, 766.37095660034038], "nckap1": [805.50940511029955, 850.22312891164552], "sacm1l": [918.82252814159472, 229.38546403976454], "mthfd1l": [436.23350956985195, 812.83426880755724], "rnu12": [193.34796056178925, 218.05801578125988], "rnu11": [393.48059539826653, 928.87759191627106], "vps13a": [927.49309977172015, 220.04597392777447], "endod1": [280.97193386911601, 132.28273413555297], "cdc25a": [64.827411270283733, 612.86814936018652], "grk5": [607.50517948445327, 352.24484127799906], "otx1": [630.24062649069515, 240.07093342913004], "rasa4": [326.15762247418945, 777.62050243226372], "map2k4": [216.11339884705987, 170.65270670361735], "ube2v1": [359.67186641540201, 800.37444332965879], "pea15a": [658.93297318453392, 988.67053946825217], "tmem2": [646.18001234824101, 353.03160631231532], "eif2c2": [949.26034082199374, 286.11481282357545], "2700029m09rik": [810.56467831079885, 530.23913107336375], "ehmt2": [724.43860976421524, 984.95514078645715], "siah1b": [319.3082917665987, 177.43926295033441], "taf4a": [777.02094074852403, 827.61787027895491], "fam54a": [196.33125687969323, 126.09428458263261], "h2-t22": [141.97213374333558, 860.52618233699729], "h2-t24": [888.76101501893027, 219.13654341248366], "suv420h1": [335.50252238648579, 844.67927636852858], "tnfrsf10b": [126.89442852668805, 573.94579918399245], "icam2": [665.84838151677127, 273.01857639268138], "psmb9": [630.00629840437591, 674.21910233318317], "psmb8": [626.83779753827537, 669.48064083366148], "psmb5": [81.984468161978725, 517.80236324410532], "emp3": [151.40670837321932, 492.12598275330737], "cdyl": [852.45004345243353, 756.17723199473562], "lzts1": [271.62097284328524, 203.77243700434428], "taf6": [773.90411910103967, 814.64287766175858], "tpx2": [678.1353667309844, 319.4745783080067], "bend5": [412.39700827907643, 912.49163510234962], "bend3": [206.21304405832237, 115.27568616926635], "tsc22d1": [832.04611267985524, 797.48645361065985], "tsc22d3": [90.5297831621304, 514.37424510327003], "c230081a13rik": [865.60711369872683, 802.79168431911444], "tsc22d4": [375.39330001515475, 925.26021333793346], "shisa5": [159.63918965594058, 546.76782271975992], "gm12942": [702.83982814502224, 607.59436268739159], "mmd": [554.887944636258, 365.19062757943044], "dhcr7": [60.246600369608132, 587.45674561107228], "asl": [441.59365024276161, 891.55001832042876], "supt16h": [319.86287622414858, 200.17008210017826], "msi2": [639.82917447540876, 624.32738142586857], "cd83": [80.922608365315114, 633.12951960503733], "kcnk7": [401.30343402064159, 805.55222815030606], "cd84": [869.11370512993471, 233.52409066186846], "g6pc3": [379.65347219163897, 913.19162437028592], "tm4sf5": [583.10879039895326, 354.85336298633285], "med13l": [628.73737486965092, 664.97446030224023], "dap3": [428.42486360157591, 850.51566069358205], "zfp238": [679.49871864086299, 326.32823383253583], "etf1": [138.50488971952228, 487.56697038150065], "pou2f2": [637.33076299019024, 378.58678067843869], "nat10": [809.77570541709019, 844.59545291031304], "tmem106b": [617.51161616342392, 625.67229279104504], "zfp341": [88.411199341252939, 865.95029873911676], "jarid2": [589.30970917341506, 354.21259513739039], "tnfsf9": [354.61346341295177, 802.06514617198866], "flad1": [734.25784135591584, 929.45962463373507], "cd69": [580.14589226422879, 277.69362428124202], "atp1b1": [882.20900062664646, 211.98907846197142], "ets2": [258.32901530855406, 107.90194120193695], "fancf": [48.978921125520742, 494.64856489232983], "st14": [708.89073768270339, 996.61450169106774], "ets1": [129.83080816766017, 489.047287798681], "airn": [656.62784515146438, 359.94454238267326], "fanca": [849.46181792738707, 252.357971996923], "prkacb": [807.46429651576204, 514.27761268512347], "ppp3ca": [655.93465900705428, 373.59889139093025], "ppp3cb": [804.95757023795409, 505.2817435555117], "ppp3cc": [654.65751482476128, 368.27667310605733], "nop58": [112.35558864016173, 584.87158298375903], "nfat5": [154.19091233944431, 588.71573200922171], "lnx2": [70.352408058158858, 506.32422786436496], "wls": [669.54899788067291, 271.84899613682478], "gnb5": [230.53698410701122, 174.70651391350748], "gnb4": [241.4139677691617, 165.46315682670183], "metap2": [159.36325278865036, 589.15550497610889], "aim1": [315.56986971143459, 131.4124901771039], "aim2": [933.16763892606673, 189.76624988748915], "myo1g": [900.77090985350628, 254.00208822340022], "cxxc1": [546.76663810637865, 69.308342152349041], "lrch1": [674.65229101985392, 960.89967528401849], "ccdc86": [106.71595844689381, 601.92156708286223], "crot": [935.10450990513255, 291.35212294393239], "kdm5b": [458.25502797777, 827.28996429094036], "ctla4": [711.98105644137183, 540.75997991336044], "gspt1": [148.63934827245555, 525.66053144846899], "tmem38b": [275.65288843436724, 104.05092900741471], "tnfsf10": [143.58459262623535, 549.32921726403697], "gbp10": [710.53818052963356, 668.25241889453298], "glrx": [228.55675980805978, 128.53371516096155], "syne1": [303.88808002383826, 222.43224192320298], "cytip": [848.56055243368019, 547.16556758380295], "ptgfrn": [819.03408277627182, 543.52681452106879], "tm2d1": [122.87885428830856, 896.78002728988156], "chml": [83.387580971224622, 567.59642402569216], "esrra": [528.75216243569048, 35.725655334802241], "gstt2": [718.75683230658819, 639.01830816359188], "ptgir": [287.76720926767103, 132.92543368289603], "acadl": [907.7817891111049, 193.54735805746679], "tmf1": [654.23969531767204, 606.99446254234601], "tnfsf14": [879.50820544966632, 468.31127872360884], "asap1": [674.19858976736305, 689.82307217260438], "itm2c": [257.81435484979977, 113.27871075918591], "osbpl8": [638.91360858484416, 244.60933742229605], "htt": [57.765618987244011, 527.06537943452963], "fam105b": [190.69564118231784, 174.50368980947349], "snora64": [888.93980920489025, 521.39349138244393], "osbpl3": [283.74581819516891, 218.80185815556803], "pde4b": [625.39232699852937, 645.78511427038836], "pde4d": [46.43285566776035, 605.35836839742876], "abcc1": [265.15967488121555, 245.02786063979909], "flywch1": [352.93922313555589, 876.52014131077772], "sirt3": [923.91239859407062, 207.04655877794551], "sirt2": [687.63586049407877, 294.27003396193152], "n4bp2l1": [176.89844541503021, 522.18900074343833], "sirt6": [341.8941674795189, 898.66577984786329], "sirt4": [682.92495207903357, 294.34778773913558], "zfp41": [655.96860341321587, 945.94719337657148], "gale": [555.65303880292038, 340.33234097257798], "ripk3": [79.10249669512541, 513.68544780008438], "ripk2": [627.11583916218854, 257.66967375114064], "galc": [228.10396654598219, 110.55236237790814], "galm": [869.01165540875593, 284.67422026908616], "klhl17": [454.06057285849539, 853.80984499356543], "pafah1b3": [424.82906590656222, 911.12499373192873], "sell": [592.17889861841491, 275.46800936200026], "srsf7": [309.22268870237258, 196.12622716967547], "srsf6": [313.30119939788841, 201.60702266682887], "srsf2": [319.97277234627853, 213.2059559386733], "nub1": [646.94319083176242, 273.44583920240586], "srpk2": [309.66887039667813, 220.15008548825807], "srsf9": [830.78768863480514, 786.25316682714163], "hgs": [777.38931446437232, 839.04350807030869], "ergic1": [138.57174337221721, 483.57989970392379], "gtf3a": [143.13302056722682, 531.79760343521639], "ppard": [429.34470210251794, 791.19492201306764], "wipf2": [691.62923724626785, 618.75068786843951], "wipf1": [174.87825926686668, 198.36599539482125], "tube1": [341.8168053449071, 832.46728927568188], "fbxo31": [541.02778064218967, 12.758415183014961], "bcl2a1d": [213.34703713367858, 109.85196582310431], "ephx1": [740.30701238151096, 954.68631369851687], "mrpl12": [151.63528658815051, 604.10400105750512], "mrpl13": [181.86275218484889, 159.43668562929435], "trim30d": [156.47562445025375, 501.72813530937117], "bcl2a1a": [104.69418680544391, 526.50721419782008], "bcl2a1b": [209.13279420970358, 110.25973292054539], "bcl2a1c": [210.41317871737246, 114.54557733324276], "snord34": [862.47638644970732, 785.49103780815642], "8430419l09rik": [599.6873157867559, 243.5711562511778], "hif1a": [400.14976633178355, 851.17584815157818], "chsy1": [882.66236108711439, 276.02131897714287], "exosc3": [862.94620236746402, 295.44810863026862], "s100a11": [230.9724919885555, 155.84633983728037], "1110034b05rik": [871.64665622967129, 220.61967068213448], "s100a13": [248.2237820470169, 150.31859927958823], "gopc": [416.94417462417164, 877.78579150200289], "rnf14": [930.96620878555962, 266.88006228084578], "rragd": [175.89564349815538, 173.83884635415114], "cobra1": [421.36322054306834, 901.45270440406944], "brf1": [852.71084447395992, 795.30205030944921], "acaca": [121.35532743374938, 476.48316258678665], "thg1l": [682.09973148853783, 972.03661509590825], "il2ra": [139.4506367833302, 510.84320312533629], "ccdc111": [73.223049634150016, 586.92446231032227], "stap1": [620.60787180434909, 352.41974853101158], "spp1": [899.1551166846566, 318.27557540160757], "abi2": [692.35925160527893, 678.89694428215375], "tmem71": [671.02541978889622, 355.47699460141871], "serpinc1": [323.02293835641456, 166.93974393775545], "gnas": [813.95899014926022, 774.47808484944505], "mtf2": [911.1196945144643, 237.25854652776843], "senp1": [867.14167503994508, 477.87859144087196], "dapl1": [846.6926769517305, 539.65875474146776], "tnip2": [662.61805704504513, 606.39765110944302], "tnip3": [325.56057681686474, 169.65358146699623], "c1galt1": [872.39116736568053, 263.55129423415519], "tnip1": [156.17772054157916, 536.49181210367647], "slc25a26": [593.70525711020139, 66.238864301886565], "fbxo5": [187.97403885959082, 131.55302505616328], "slc25a24": [330.24245268032985, 175.11634429580118], "slc25a25": [128.33770621300772, 502.47266446727662], "atp2b1": [244.63250119741755, 105.58664606584108], "patz1": [813.69791422562685, 784.1245268733644], "clpb": [672.77003508812925, 910.97316876700256], "txnrd2": [644.24565045474708, 952.27123713811784], "atp2b4": [680.4111782017161, 986.5107802362503], "txnrd1": [125.05348555012836, 623.88677717905614], "ankrd44": [949.16996547236704, 201.18618419311616], "hsf2": [268.09476556635929, 228.45124328440448], "ankrd40": [877.39310913620352, 831.77414577809611], "nup98": [626.73683919686493, 657.58048087382451], "nup93": [32.558247011857588, 543.83726041619229], "vps37b": [191.77092859150889, 228.61540184271826], "akr1c18": [650.15403240046373, 375.34004162102417], "orc1": [634.35207977105779, 252.21346958812674], "derl1": [646.38801146118135, 312.76314971314878], "pno1": [30.473888610410654, 521.00247812340149], "snf8": [890.62351235555332, 203.12038631539934], "vax2": [845.85144292946211, 471.51578951252827], "pdcd1lg2": [237.36626335488029, 240.83661171241999], "p4htm": [154.94717015338915, 843.28854167112036], "cdk19": [832.50700499426614, 489.53850173519868], "crebl2": [863.46332628958157, 535.21285415655041], "orm2": [932.51054017900935, 306.40945732470539], "sh3bp4": [310.08894936611313, 205.12930680072498], "cd5": [724.59848361853983, 669.35328703253856], "cd6": [243.16673480019827, 207.82583897981237], "cd2": [813.48901855579379, 483.99230935400908], "lactb": [852.22651160599094, 478.51708343609306], "e2f3": [158.95932224879806, 602.1528383917082], "cd9": [62.338435152465195, 625.56379839744511], "wdr77": [172.58959246306779, 188.8883032774296], "wdr76": [171.68255765968394, 176.98698425507149], "tgfbr3": [267.61575093856169, 182.81755375162248], "tgfbr2": [274.42919207496493, 190.27957592756525], "ppp2r1b": [114.14258614481577, 529.20182221077198], "e2f1": [405.13476621265318, 822.6839726175084], "rbl2": [195.76453140336355, 174.28707641917867], "stat5b": [316.7053747975753, 157.83459536572491], "phlda1": [627.60740516823671, 625.36217852666755], "tcp11l2": [150.09544539375725, 619.08548620727652], "zranb2": [868.91367013757576, 279.81817459160243], "stat5a": [882.9331655393579, 288.42893816162973], "kcnab2": [394.99249214142964, 795.44292332561736], "lgals3bp": [836.83555864941923, 463.52157348917888], "elmod3": [331.63437894182107, 851.03745892039683], "2810002d19rik": [112.58757612514916, 846.97992498453391], "rfk": [830.11407161482339, 534.27943331287315], "lad1": [673.83032238952023, 620.26899754127294], "pmm1": [642.89627085495147, 373.63053278997432], "mobkl3": [927.7632210061962, 273.30244619989014], "ldha": [466.3519327619004, 889.96987385732587], "jak3": [373.04406127729902, 784.80071949540695], "jakmip1": [950.40151015243509, 302.31315048798285], "rab34": [257.65049993313175, 221.09402963447809], "parp8": [618.00351607341076, 237.82098529146776], "parp9": [448.36807708896112, 826.54109838197814], "calcrl": [198.80654223778708, 180.64898593647951], "zhx2": [63.512764700875891, 616.77792945471424], "parp6": [439.47885765185436, 841.31690800052183], "1700029f09rik": [74.620528719439449, 607.7865375176782], "parp3": [902.93363503488399, 521.24931651324255], "arc": [681.12643862285017, 705.47555154920792], "g3bp1": [837.95916810173435, 762.22839354549069], "g3bp2": [377.10915414137833, 920.08097873362249], "zfp365": [196.69369912712628, 215.40683371660162], "ern1": [598.69280320540793, 183.79526884805153], "glipr2": [697.64399464663154, 606.1796563890075], "2010305a19rik": [52.138797422165112, 588.98651160368468], "ano8": [588.2454810542115, 62.436987889806403], "sytl3": [304.18258299683578, 193.89032525696996], "mif4gd": [570.46526352056389, 374.04398440899558], "hmox1": [710.52861359436861, 616.8816968170695], "pcbp4": [245.59344233631026, 243.64740250639397], "ecm1": [179.61227033845444, 578.51308050767591], "pde4dip": [610.31908280569826, 266.80159282884841], "osbpl9": [25.12543341476686, 563.10225028306331], "capn2": [830.6971306405768, 507.25794854914847], "zbtb25": [116.73553621170623, 877.70185135833549], "mad2l2": [466.90976115096299, 846.19139289548173], "c2cd4b": [98.559448895877495, 846.50119145344411], "snrpd1": [830.97672676612024, 515.44508624760488], "d6mm5e": [287.87048206664309, 107.17701474788089], "coq10b": [112.43895063616623, 598.77959976318687], "atl3": [867.31333942338642, 832.32134838758077], "nos2": [184.61196661025389, 191.01762734961886], "blmh": [842.78084107349991, 807.74583430490281], "plcg1": [439.99113070705749, 833.74862012874792], "il17ra": [829.76980898330362, 478.2444434180868], "h2-t10": [898.69344400727869, 202.56482359530793], "golm1": [174.17904913009824, 548.62001257089867], "rab3a": [609.16622012471066, 41.986045657744285], "il1a": [919.40279052929986, 302.62391958307649], "gpr171": [211.59410512227385, 166.43909905843429], "thy1": [578.51925669728109, 336.40042680783597], "lars2": [136.25372401243408, 849.03232870400109], "gpr174": [215.86761244691232, 154.0995798766296], "acadsb": [128.72579883424083, 482.61012551683041], "itpripl2": [570.06535403698501, 363.50980177782725], "pemt": [888.23495202054789, 541.57640449012479], "itpripl1": [261.3058781136109, 124.91066878829395], "nop2": [135.8901090850016, 586.04751723127572], "prnp": [122.2118423710121, 506.65125120301076], "f2r": [81.151391990052957, 477.04321614292149], "hs6st1": [839.33258614044121, 865.61132495267293], "zfp652": [51.14188677217237, 608.02942690331065], "ing4": [122.06753984520316, 484.03477988506364], "psmc2": [69.738728492807184, 518.99786632065172], "luc7l2": [817.48859769482249, 866.98214021829676], "psmc5": [818.68894340529323, 850.01919186856549], "ing2": [390.76502452958005, 828.02857007099033], "rgs16": [658.70244089491928, 290.32427214578297], "mdn1": [209.10825985392825, 228.21879960631026], "rgs14": [616.63017778043798, 19.280841887334304], "mdc1": [554.32193073414555, 309.66128155464276], "rgs10": [187.27823217933911, 204.14876503362791], "rgs11": [328.70537851156541, 847.36187035200169], "htra2": [239.34383037225959, 199.14020902434464], "habp4": [143.38830366795185, 852.94996329894786], "amdhd2": [59.834493397507117, 614.0797949302347], "lbr": [241.53392157910505, 241.54143468940873], "ccdc90a": [119.67959857928105, 603.9556189412292], "klc2": [678.13040881286872, 939.20783014916935], "zfp654": [411.49849485531263, 791.5559183440123], "klc4": [462.87944965688666, 842.97260901466495], "ebi3": [579.19235407902056, 366.51614117803149], "cd5l": [584.29170080431481, 280.19959754629861], "aa465934": [671.96897653571773, 673.4123380927648], "sestd1": [316.58688800696041, 212.50941762002174], "ciz1": [702.68153578565807, 908.07386607553053], "arl10": [682.31856945846152, 314.27491906313674], "march7": [143.00712654171906, 565.32008508919682], "gatsl2": [707.21233706597741, 678.7426540410213], "f730043m19rik": [224.18482217964322, 117.03003235858426], "2400001e08rik": [351.34083912295682, 867.16460213041103], "myo10": [191.96116591177815, 209.89480092479408], "dut": [712.01190094950448, 990.60261076753545], "cd52": [85.925784198775034, 627.86299762083911], "cd53": [721.81398047027187, 673.57053867947525], "lactb2": [939.00304553542276, 307.23602504603252], "cd55": [721.78914062069725, 956.71991863147719], "mrps6": [543.03995197218399, 331.33401847857954], "mrps2": [688.25407301183225, 976.84087100849547], "metap1": [565.90343358403993, 350.32644920392369], "gpx1": [166.93849398237057, 566.42993953307405], "ndufaf4": [162.30907112538711, 568.60356574320758], "ccl5": [128.02927173966123, 626.54891413241603], "ndufaf1": [797.114467486492, 846.48677937251909], "gpx4": [602.2784242201825, 372.92146754525322], "ndufaf3": [338.93527495091593, 816.73243106598511], "isg20": [590.70785072855597, 269.91182734587824], "pank3": [944.63387465003177, 315.21010792184643], "chpf": [529.47402123222071, 42.663034321323323], "apba3": [354.75726497391423, 857.88331294383829], "fam20a": [846.15419428852169, 261.81298456335793], "1810027o10rik": [379.54716614097498, 927.30698058520898], "6720401g13rik": [592.64137819807672, 247.33193099256727], "atg9a": [383.40583305777551, 856.30993201881165], "atg9b": [369.37457758881396, 849.21781353954873], "chrm4": [90.937422246506117, 557.17564438712009], "cops7a": [537.34748222016913, 51.300626479309528], "cisd2": [309.79268500108901, 184.85169275034514], "cisd3": [321.8985537129538, 182.44517133322773], "ppp2r3a": [122.21344777326237, 529.33642525041137], "pecam1": [54.175728426465696, 603.62769221604697], "9630033f20rik": [73.014533101258962, 511.98107267301327], "birc2": [864.68049282449374, 228.78117472239035], "ppm1j": [103.3799068005934, 535.39871558567756], "gm5617": [257.61740080468684, 140.83299640180422], "slc5a3": [663.9483197296272, 696.61285284790256], "slc5a6": [556.9158103869014, 47.340215532449577], "hnrnpab": [36.01070571163325, 523.65508767804033], "stt3a": [328.74336856094402, 187.78935577288559], "safb2": [436.62123053615619, 861.96782320450097], "nab1": [897.83078450797984, 491.94696282265505], "nab2": [247.07829562396185, 215.07880170808818], "myl6": [904.64964462220064, 244.64946036850631], "tob2": [811.04819795425146, 791.86598101834306], "klhl21": [463.48769635342865, 858.72864578846554], "mll3": [635.0186044496445, 675.4794757480895], "mll2": [634.47999092460873, 686.5414668125303], "erp44": [885.69360400221228, 517.27164654814248], "nol9": [164.79891585815335, 594.41943181695547], "nol8": [169.42453599388523, 597.8733187341586], "mll5": [633.53839061902761, 660.97513005882206], "fam129b": [662.14222447660336, 705.76107950832761], "tpk1": [254.0191197196647, 254.45862805584551], "eif4ebp1": [638.99052396794809, 362.82350111065637], "nol7": [198.23330384160715, 205.57118460113958], "nol6": [175.49692231614495, 589.09298433444781], "furin": [550.03978395244201, 344.32779051587795], "ttll5": [661.87616682436794, 599.25539399551451], "lrp10": [414.76002321043825, 901.72814682881301], "lilrb4": [662.48126931775187, 625.61549408873736], "ttll1": [266.82587542151197, 241.00856010323901], "ube2j2": [350.74558275068421, 807.20639986605863], "aldh1l2": [375.67631359931227, 856.90082409850697], "hnrnpa0": [450.31173276540693, 842.84956994958202], "hnrnpa1": [161.51349726953509, 845.02947994671285], "lif": [281.04013727711578, 214.75737882525499], "smc6": [859.10895141460355, 511.07955531598333], "zfp52": [34.020204282674285, 591.59179790389749], "zfp53": [42.161731755231699, 598.16806643493521], "dars2": [857.11124172366465, 234.08948081142984], "cd200": [565.50820693029414, 290.06747329764755], "vdac1": [406.93577400411573, 812.48105677122578], "a2ld1": [279.75506693685713, 240.10609435961123], "klf7": [695.59325232015431, 614.10317152266214], "gsr": [442.58387152063557, 830.31328752381955], "vldlr": [451.30675866316818, 809.77522354162841], "snora5c": [149.02721475711655, 883.46364239810225], "spry1": [706.4733434892612, 690.38452295690229], "cyb5b": [86.309223149941545, 635.5815853285718], "glg1": [380.83004320865865, 917.38976711987277], "akt2": [61.041682189422772, 608.65299791190819], "chmp2a": [561.83067448200245, 326.39217872801504], "e130012a19rik": [423.76591237967091, 832.81996086025401], "kdm2a": [430.09252616465363, 802.63088790649886], "edem2": [184.55527691143368, 569.34330621211279], "fut8": [847.57693257901792, 551.97296839121702], "trpv2": [602.17874264472709, 15.760145549376773], "il15ra": [894.91920259803055, 288.62275023846325], "d030028a08rik": [113.62901996869573, 592.98235621030108], "nfil3": [899.24162698076555, 500.72040762588585], "gsn": [236.59042310395063, 124.46930771177807], "lgr4": [851.70532526299553, 457.50708664004611], "rab39b": [243.15398279572577, 227.02728177376827], "pgrmc2": [435.75818999033339, 896.61204232744922], "slc6a9": [419.39881849670473, 786.40108056032523], "snord47": [850.34047715783959, 264.40953789286505], "tdrkh": [883.57044211346192, 546.58843591362108], "gltscr2": [175.11488763320335, 543.07505699610374], "eif4enif1": [299.3675161424967, 113.37114124911625], "dpp9": [127.37055022087816, 601.47417617378551], "prelid1": [470.14363218782438, 821.00961413163054], "orai1": [277.12799906826825, 205.05638147905455], "wbp2": [638.71317434160801, 265.27018350731777], "dpp4": [126.57488340108125, 595.28123320330474], "tmem67": [144.65254318570834, 890.10900860572838], "arfip1": [925.10849773918812, 198.32907991999076], "tmem65": [894.47904319534996, 503.98140508024738], "pcgf2": [652.9074095657902, 975.34336873106884], "pcgf5": [609.12775918101295, 240.49091676846001], "cuedc1": [625.37959189329422, 391.68950043279017], "cuedc2": [347.49935192099315, 833.83794009880057], "tmem60": [359.95454636641745, 793.58114943675332], "tbc1d1": [575.35931281169462, 342.84391436500732], "tbc1d4": [586.62371168426318, 346.83250129555847], "cog6": [315.20812870959543, 208.2114293377407], "tbc1d7": [880.8587756568254, 254.83741063456574], "lrdd": [320.98678979552119, 134.2737147218171], "tnfrsf8": [312.86258836352596, 133.97996548398436], "tnfrsf9": [680.20936167398577, 346.34436089252006], "apold1": [688.34812266865129, 703.18347193612738], "tnfrsf4": [350.37665231693722, 801.21763013262716], "spin4": [619.81376512383929, 326.97993777151254], "nfkb2": [862.99192423569366, 242.02097108704157], "myl6b": [115.89373060127332, 812.65228022608437], "fbxo11": [60.00031252262329, 499.90528470318441], "ddx3x": [67.455168932762149, 497.07829745876666], "bik": [873.5092592158594, 532.78929083045387], "atp2a2": [168.90662119565212, 593.80058482213246], "siah3": [320.05127568930362, 163.02652101944307], "nt5e": [650.851234585979, 285.82880710942976], "ipmk": [633.66730030415033, 258.71093970704061], "gen1": [211.91029193395829, 119.78793351902993], "ier3": [62.577592980437714, 496.36913893376288], "ska1": [685.53679854587881, 303.72049678343762], "rhbdf2": [946.82214634644004, 277.15275486949292], "slc25a36": [336.56036611166269, 853.50976885999125], "ifi27l1": [212.80495700446377, 141.80769632864394], "slc25a33": [851.83022465312411, 863.95787339929734], "dennd1c": [65.412583090103965, 536.89025704965036], "dennd1b": [641.19091509633995, 333.17962924749042], "snord4a": [554.84934811749281, 38.065677867215697], "gbas": [859.51272336591865, 262.71525080717686], "slc25a38": [853.9908292717414, 859.90257295324091], "got1": [566.64272300022265, 274.89838383820819], "rpn1": [185.2592723748354, 210.85602386369851], "bysl": [861.5986146855314, 793.09110029862211], "rps6ka4": [411.93015992666551, 921.69460357718174], "ankrd57": [650.33281044452406, 380.22933362828394], "ubtf": [96.204261214884013, 622.19123939273311], "nqo2": [648.89659951026101, 317.73458634418193], "2310003h01rik": [701.88377396601413, 937.06900286640871], "esyt2": [918.46937246070729, 309.47177922206583], "mapkapk2": [191.25785165437398, 144.99536147024588], "gga1": [341.45714432503422, 877.52728342746479], "tmsb4x": [941.85923917123387, 218.27728061539744], "gga2": [535.16483521451755, 30.126839523309513], "bc024659": [222.22979595972265, 108.13934814597354], "2810408m09rik": [380.95164693699314, 903.47200649922991], "mrto4": [158.41066324345815, 611.28081449074762], "hspb6": [710.37204284837458, 631.36598228986054], "fxyd5": [119.89094407926649, 512.19238738885701], "cyb5r3": [362.20117583660397, 833.45360071504376], "lipg": [860.12762530428597, 455.09427070727827], "trim30a": [666.819445796374, 601.7864199600009], "dcakd": [284.71973418197297, 113.02526278243619], "mfsd2a": [385.31573492104042, 875.72777534835768], "ppox": [445.34214276560266, 787.68616094372589], "rab2b": [683.38678785090281, 913.71423216637163], "zmpste24": [787.61196141994242, 781.84604061642949], "igtp": [116.81717261803112, 507.55718660185454], "0610007p14rik": [667.79027139304765, 365.79727580896827], "prelid2": [471.2882871058527, 838.58191208819449], "cxcl10": [905.41675028163786, 304.68112432850785], "wdr60": [939.6172885143751, 251.94917409138918], "mrpl55": [149.96259417211365, 611.69553170422046], "wdr67": [656.22299847913132, 270.31177971870784], "tmem107": [665.18037190598443, 952.07665828598863], "taok3": [344.12798665616913, 822.65362855668968], "lars": [638.60420134687115, 354.10708448165747], "dram2": [671.41025977173103, 635.89837431669116], "mrpl16": [143.33157420566192, 595.75448165448699], "gprin3": [885.05483206388908, 182.44604737187029], "trat1": [227.33316765972853, 240.03796052586159], "id2": [714.99674204168662, 660.41210273930756], "id3": [833.10935539110983, 864.31764173215288], "rc3h1": [662.64051486094991, 686.83223992971057], "tsc22d2": [662.82269973674329, 921.9830838607279], "tbl2": [365.69955802269857, 801.57932340084221], "tbl3": [141.4123983647234, 607.12316709239929], "mier1": [632.25806440924657, 691.82691937992502], "pkp3": [636.44288920167799, 361.38220919465908], "pwp2": [52.182012784065194, 535.20393321662073], "pkp2": [455.23396980018339, 840.70300686336032], "rab21": [969.04385067511271, 247.31918772562688], "igf1r": [673.88070674715709, 997.26861466595028], "bcl3": [721.3789855906366, 645.94016195910683], "traf4": [668.34221419908499, 315.78590521688085], "rab26": [108.94044698338485, 517.90985892421634], "traf7": [802.98222607041737, 802.10790661365468], "rab28": [959.57692383411609, 245.84415240323858], "inpp4b": [942.73468293318251, 304.06576620290627], "gtf3c3": [784.12633083210471, 807.29865296536741], "gtf3c1": [790.2252055283127, 807.27251348293055], "8430429k09rik": [713.35216791092114, 957.44562091584021], "inpp4a": [938.84840813754499, 314.03167157044527], "gm962": [405.01347100048338, 917.33462690929127], "adam17": [915.35525094837442, 199.59740419776261], "adam19": [291.1963123379719, 223.26837594733564], "hivep1": [658.69269926127276, 250.80473209584054], "hivep2": [658.91368272994214, 257.78880618195109], "hivep3": [27.03735253573069, 537.59633798589255], "pebp1": [417.42632629464919, 774.63402028873998], "efr3a": [937.19486801978587, 301.1062026930872], "slc37a4": [389.87275214142261, 778.55858304352228], "g2e3": [369.3891665824143, 915.73440800209892], "tex15": [594.35309450963632, 355.46884963829211], "cmah": [326.38440812599873, 177.10907712666437], "tex10": [288.38927440230555, 181.47895823055859], "rdh11": [199.62262659139677, 139.17236322701291], "rbmx": [962.96601140569419, 273.32162031654741], "cmas": [578.92669779835978, 372.24905336154171], "1500011k16rik": [91.337478766220158, 855.28053640878534], "mrs2": [457.51015184241231, 813.42464912188143], "med1": [835.64883650740376, 869.22215554043964], "trove2": [657.57005075564962, 598.26169559630466], "glipr1": [569.64980665237306, 255.35200334339365], "zbtb32": [688.13490400230751, 299.69560625253905], "zbtb37": [112.94709037353982, 871.33945590639223], "naf1": [265.85293854058688, 205.09241674380041], "d18ertd653e": [862.50021993289056, 273.70011483414601], "dpy19l3": [864.49483420484637, 506.55942694454353], "dpy19l4": [889.12971506381427, 807.52462559141122], "ireb2": [234.72814234154527, 120.05980063311961], "cirh1a": [115.24143859071336, 554.10172573972659], "mrpl1": [922.59136350124913, 248.76567938017382], "nsf": [668.98037627887004, 306.75138484065042], "tmco7": [139.331583347579, 625.3179481038228], "sphk2": [559.80063930156132, 30.439123171448671], "armc6": [101.88786098938056, 610.64895145370053], "tnfrsf26": [134.92051151755413, 562.22032061089021], "zfp219": [37.020257680442, 572.26977405710659], "trrap": [668.53021088185062, 924.89234411464611], "cdk6": [723.02117646850184, 663.24830352927995], "s100a10": [926.53092673690094, 255.03042282046115], "jag2": [360.17374323389777, 786.8324545626117], "ifit2": [678.16960791590668, 282.15123870992488], "ifit1": [72.146454095983927, 481.60316817312611], "grina": [174.0094667777322, 527.44484252430584], "armc5": [675.91803395419629, 990.36005003461128], "tcf3": [818.46899316380063, 771.53347075298166], "nup107": [217.34701910439202, 146.97194220010465], "hexa": [40.060187696361538, 544.27242944393947], "ppan": [79.064916958519348, 535.03102832332877], "lin37": [610.34727589665067, 51.299051895039383], "rspry1": [915.14952654165131, 276.46304531303724], "acsl6": [631.06647468797485, 319.52516241079036], "paip2": [897.79738382811718, 518.34109211463135], "bc017612": [231.24469254760407, 100.71519523091922], "acsl5": [277.31795661364208, 223.94872474159246], "clip2": [328.22071148525015, 181.01344359695173], "ppat": [86.930691754971804, 534.2618711363026], "fasn": [867.87200493177443, 769.01892246536408], "scnm1": [858.89448425063324, 475.7107266396672], "fasl": [541.66542584590252, 308.84587944161558], "malat1": [116.47498047254021, 738.66764476926551], "fes": [734.43209904501907, 938.64728008937107], "nek6": [870.2249396401769, 245.10304785275724], "nek7": [788.49804182003106, 839.12589483457953], "irf1": [708.89477679370725, 660.14215593774884], "irf6": [167.14988231028349, 527.89584030146898], "irf5": [610.835481259061, 248.69743938093151], "irf4": [618.12876523810053, 317.74508382582337], "ugdh": [373.12591242121698, 790.81844967531151], "irf9": [601.14870671502229, 254.78644437993904], "irf8": [360.54709887480078, 812.52395778053869], "notch2": [779.45541759219054, 804.56432348394935], "srd5a3": [717.19253162951156, 994.2407756049796], "rgl2": [859.94263167836971, 815.83832501735651], "sugt1": [634.77755585389332, 374.50552905279346], "phip": [231.18076064331308, 210.33302266372453], "bend4": [867.25886716182322, 194.20357852445068], "rraga": [417.88051360886845, 911.80050473331153], "fads2": [855.24432730636181, 285.66498451763721], "zc3h12d": [688.71305146869145, 307.81521606159561], "fads6": [529.75677916147754, 29.968472073228611], "cic": [690.64344856958633, 636.18792259628708], "slco3a1": [281.5386753043199, 235.13082591409903], "2810417h13rik": [247.92599407217742, 233.7682072402896], "lrrc32": [574.07087393922279, 319.20235293168224], "zfp580": [799.94686700704631, 787.07224385258451], "lpcat4": [802.53597832568744, 862.52052418730864], "ly75": [284.03025923800419, 201.93253561136106], "ppp6r2": [141.18107986598022, 517.07008636766091], "leng1": [126.39928743108032, 816.02453181608871], "ppa1": [70.449152623913392, 533.32773387597933], "gdpd5": [547.77333091418234, 301.89014234071453], "gabbr1": [125.01558079138738, 491.21269643980122], "uty": [941.55327911026552, 205.96475199409406], "crip1": [365.29690395240027, 869.60684745537264], "crip2": [700.67287041002737, 648.25988188222959], "fmnl1": [682.73131562313347, 700.6922350558973], "cd48": [338.40607494541621, 883.30504282364132], "ift80": [856.33040451376087, 468.23886375542884], "plscr1": [269.57550821951133, 132.27032259870771], "pfkfb4": [626.46057252083574, 632.64161942330259], "cd44": [578.05828335412025, 272.1030831105187], "cd47": [94.702344994589623, 618.62433756986218], "ier5": [220.86778855789339, 153.04948542189635], "zfp568": [807.29653252013964, 788.92030159910087], "ift88": [159.54437651598357, 868.49425200344967], "elovl6": [658.72694061239133, 682.76081793736591], "elovl5": [292.18193740996037, 114.46044318633699], "ost4": [390.21166298882588, 919.04380134599478], "gimap1": [357.15219393602388, 890.44740815551427], "tspo": [62.207156719420709, 550.70928963547146], "pde8a": [461.86051004709282, 805.81707563776126], "fbxl18": [537.91525548655591, 17.655273489274805], "psrc1": [695.88894688787548, 909.50338138241432], "ehbp1l1": [344.75756121787578, 814.07577687231151], "chchd4": [54.090759959518664, 583.7623503546655], "galk2": [883.64761339284769, 303.01320736168623], "irgc1": [245.89856339237801, 110.96926423213927], "tet3": [293.6328707820054, 173.09102820098826], "tet2": [889.58283116310577, 247.15773320539631], "2310047m10rik": [343.63240826610365, 860.29337894147034], "cnpy2": [108.26368902121072, 570.4611346268988], "neil3": [271.83921798785684, 138.06867887296494], "grn": [896.98710339334957, 181.91339167495369], "kdm3a": [441.3199568489394, 804.98724754067098], "adrbk1": [870.06102554530412, 795.2568633804201], "tufm": [851.66531654634036, 784.57458757013228], "iqgap3": [621.16168171264655, 247.29984592374143], "pcca": [41.406757241089565, 591.98711046448477], "scyl2": [886.28277320904954, 231.9013788554966], "tmem41b": [280.93738368441291, 105.90014013441157], "dffb": [864.88725012821283, 819.9565753419912], "mfsd6": [621.90519523935359, 673.07380141149758], "usf2": [387.21450552519224, 784.07885801878297], "cd151": [103.19058787460398, 858.15589273390776], "dos": [704.63932532414992, 983.84539527546565], "kdelr2": [419.08118241387405, 800.15817867161741], "gm9897": [147.51333499393184, 877.7533512279681], "kdelr1": [671.02659427948993, 311.36213331642267], "mtap1s": [581.7386075930209, 9.3291420332004122], "edf1": [374.11547253445656, 813.57898954631617], "qprt": [565.859905853388, 345.38418927852183], "nasp": [285.71408888469654, 167.06920864593246], "agl": [389.40242798698449, 861.81270688718075], "snora43": [856.74075992443534, 225.76774527813433], "appl1": [673.96126798978423, 326.57095544082472], "tank": [870.39616915733905, 227.48561077099737], "appl2": [354.34419926183966, 839.02572437725053], "zfp362": [967.69940066972845, 292.64515375508654], "fam107b": [183.39347471176461, 184.00026485224703], "dhx16": [875.32647940987113, 817.80273059648994], "ifngr1": [84.985841488418941, 487.66069528555158], "ebf1": [874.88168918705401, 491.11332970299395], "dhx15": [88.249804750489488, 599.67664718186575], "tjp2": [819.88998260201151, 783.16337522022377], "abce1": [94.211065931439407, 487.36793852178999], "itm2a": [955.30640106438, 303.4114734858191], "sp100": [253.58117287624879, 194.28706869136704], "car5b": [551.86364742478395, 63.899382991584332], "tmem20": [135.0738937059416, 895.82397637728548], "kat2b": [821.1779139546577, 860.3524197011152], "stx7": [850.237130779263, 238.45289671647913], "tatdn2": [141.46701810135465, 586.39559984793277], "hipk3": [717.8197728021737, 622.90355279387859], "hipk2": [299.29184538740049, 230.7698519035568], "utp20": [30.733850160604334, 561.19438071487809], "plekho2": [622.13147697481168, 617.74528630357611], "plekho1": [969.39009944747477, 268.81988431212312], "cpsf2": [962.25909085018998, 279.50274096173973], "zfp61": [792.33366809072356, 794.3446296492416], "c630004h02rik": [604.12880970349056, 361.8400342938196], "c030046e11rik": [206.3371173709223, 121.94103716367084], "ppcdc": [240.37825546632823, 121.72471339766696], "dzip3": [923.62019658043937, 298.22004082751505], "cdkn2d": [566.54596768800025, 286.39485405470111], "rac1": [215.768639047687, 218.1348338056419], "nle1": [179.1413291246775, 572.13268348702411], "acaa2": [450.28713596925968, 880.79501387648452], "polr3d": [128.13688903105128, 826.252146578571], "polr3e": [792.10505811599182, 843.15112167927441], "vegfa": [415.17503983291135, 812.98347394047346], "polr3c": [673.37814974668595, 931.36624364141539], "vegfb": [429.09084236771292, 813.2024574143793], "scn1b": [110.52131765936747, 888.06279167401169], "hip1r": [308.49539855419431, 226.60587895838444], "rrp12": [826.21802174864615, 530.03099247444959], "hook2": [710.80129116359421, 623.86046127808265], "alcam": [636.96239137864757, 388.20592779183642], "snord52": [120.1836860975331, 861.74378117738047], "hook1": [864.61196895637772, 264.81775438530599], "a230050p20rik": [588.50718348224882, 39.461557043814821], "ndfip1": [800.28482234071771, 853.79986778305192], "agpat4": [300.78751077526886, 154.66369684333057], "taf5": [319.06113260954425, 169.13229667596522], "tagln2": [784.63717926552567, 800.796532841057], "abcb9": [268.50486700351451, 235.81276902811612], "agpat9": [49.880078806793165, 561.30232776987214], "timd2": [280.57379675412744, 144.51495660635032], "dalrd3": [414.33417505031093, 845.97625547933353], "b230219d22rik": [864.435238971324, 837.98993221190403], "tmem19": [631.66512602369744, 358.2502266733743], "4933404o12rik": [277.35673662037311, 233.87513166136949], "bmpr1a": [400.63720439668538, 913.33446988964579], "taf4b": [566.59746755147421, 372.85975561149519], "4932438h23rik": [42.575621756800729, 514.78973574057875], "erc1": [605.50856833232569, 231.15083018134823], "fbxo4": [191.6448229355999, 126.52614808770056], "coro2a": [941.61040949445896, 276.77212822433341], "pdzd8": [230.71923796422118, 227.3931428235407], "cmtm6": [331.5107818336196, 168.90024387623248], "cmtm7": [332.0482169815221, 183.182933655353], "ogfr": [626.82451552649206, 651.53803524204739], "d16ertd472e": [296.06877209684319, 110.83688568000196], "2010204k13rik": [334.83905379618989, 878.54130269004872], "samhd1": [907.83348485262059, 223.3238331097204], "zc3h7a": [425.40642072673177, 788.87209867980164], "hexb": [412.88627829425781, 773.81437015461972], "hk2": [668.54845601959164, 258.83634385800957], "kat2a": [581.21098350927059, 18.821580513229549], "myo1e": [175.9858546964121, 517.30060682152964], "hk1": [437.80972683080319, 808.66946979266959], "nedd4": [151.08930366817066, 579.71247170256333], "supt3h": [709.83026926636126, 684.83995050075805], "trim35": [823.08527395040267, 803.31692955533276], "cdyl2": [900.68265970396737, 210.02623437544901], "akr1a4": [936.09365384957346, 202.37399249776695], "stk39": [327.94497056429606, 164.56921891713978], "synpo": [295.78498080144641, 207.76160030827697], "fnip1": [114.07134457361701, 502.03746843493923], "lpin2": [72.219335222651239, 491.93002407148555], "tmem106c": [627.10748927484428, 617.1250815125203], "lpin1": [73.676936263159178, 500.58034216237058], "bc029214": [565.64845079201632, 81.027283470136013], "sqle": [139.05031362548135, 578.28587333173436], "ubtd2": [109.68302819136369, 614.44546655307431], "plekha5": [633.92042233646839, 612.11535097985325], "golim4": [170.48216127673908, 543.76656901554168], "ubtd1": [683.54439258559751, 606.21180200255776], "plekha1": [257.82593862151202, 146.22849023101418], "plekha2": [431.62069796298215, 809.06983849761855], "pik3ca": [638.14821594495243, 616.08635015632899], "atpif1": [621.51356822985122, 259.04598614297856], "pdia5": [663.37364944778801, 991.19322174950344], "mon1b": [619.78006950881627, 26.358966180041762], "tasp1": [794.07800398341601, 787.72600530829186], "4732471d19rik": [398.41602285795381, 923.39187443920264], "clic4": [575.13959376555829, 363.16722016475489], "iffo2": [863.40582124574348, 280.36762055914249], "sigmar1": [346.9710918592649, 909.6506602847802], "clic1": [684.72562744613799, 641.83425327306122], "rcan1": [95.644320208887734, 475.6756562710068], "pik3cd": [837.81904170294774, 521.68407649992935], "rcan3": [89.057381077448042, 480.1257283814889], "hspa8": [263.7690112114858, 221.79012182817337], "eif2b3": [149.09040743437981, 548.14325711403478], "sgol2": [640.3614750810442, 273.29607329353064], "ammecr1": [255.89563559262945, 150.87526736466253], "mapk14": [202.37578238901409, 153.61201268354716], "ctps": [81.321010408516429, 628.04437118511066], "trps1": [616.35469948967318, 294.47259159357293], "crybg3": [104.13713409748942, 627.73752588425384], "myo19": [179.94135437318687, 525.93078798484521], "cox10": [96.621519119917139, 595.79938755765556], "cox11": [952.60994230762253, 276.88582415687017], "fdx1": [359.74339763839441, 868.67783726324581], "1200016b10rik": [878.82582493123709, 200.6634802409198], "cox17": [307.20866839694787, 215.4414075649986], "ppm1f": [254.19659552152063, 117.83055074440284], "nagpa": [132.35111401427594, 817.15357925896944], "angptl2": [75.113256166305973, 598.75281466963986], "hnrpdl": [282.42451294694473, 243.78501246720884], "sf3b5": [352.18677778686703, 908.30305920881847], "sf3b4": [118.35205157677768, 544.29965120396457], "hdlbp": [646.86960411662221, 244.31116070695413], "sash3": [460.88493643885494, 869.49097212097331], "cerk": [889.73005099645104, 497.36734113540547], "sf3b3": [108.44718597234208, 533.09818914192249], "ppm1h": [942.35640175333663, 239.57774175931689], "pole3": [240.49014290200546, 130.09437065372703], "flot1": [540.6978483837961, 327.17868659326973], "gkap1": [185.845290066507, 554.25754715561425], "e130306d19rik": [571.03306243702377, 331.86010168085204], "2610015p09rik": [809.39799280993043, 522.90277546750258], "cth": [343.95772053969461, 844.85479423167953], "serpine1": [314.85940813945922, 180.71040218759322], "serpine2": [915.79891134134721, 212.60414244096756], "2310039h08rik": [46.584703819094614, 569.4333046694469], "spg21": [450.14853786637951, 885.10413210674665], "pias4": [607.72891100823074, 72.281829328485344], "vps37c": [602.84687674143106, 25.936002038748313], "ifi204": [667.54298020585895, 284.257683151918], "ifi205": [69.776243419360867, 487.65832992763899], "ifi203": [665.16701931742625, 279.2988642757735], "pter": [281.67199170476584, 110.30727207915066], "pxk": [137.9692118126556, 838.05756143315944], "pxn": [615.46073957402416, 41.601445447595552], "zcchc3": [788.91453717917784, 827.57858737622087], "rbx1": [674.67569903332173, 294.90854629399399], "cfl2": [858.47885154394658, 198.19704151972559], "e2f2": [302.18214582112842, 130.92593236739884], "wiz": [824.57049986417007, 838.70045050955969], "hint2": [142.13742541588249, 843.48300933210658], "9230114k14rik": [287.29639930074757, 233.09966951246565], "tor1aip2": [284.06484315291266, 247.97335916079516], "mybl2": [187.78903061064173, 191.52270455025877], "itfg3": [887.89042706744453, 472.550891154108], "rnf145": [368.3002063188959, 900.30681291763472], "chm": [561.51726228112841, 316.6975732362971], "1110008f13rik": [372.87283485256262, 835.94059328829746], "fam103a1": [883.13702919242189, 531.26497683454909], "ppp1r9b": [611.94835294667416, 643.61306541125805], "ust": [609.13803393568799, 284.1684157360142], "ldb1": [602.4827904274141, 42.423441036083034], "ctnnd1": [297.49832175365736, 147.76821553529447], "wdr43": [25.637366375877491, 569.73759167524872], "nmi": [858.63477538254688, 213.97885644142622], "4632434i11rik": [716.33512387392602, 948.41471875417528], "rabac1": [230.80791887296812, 232.26419754615949], "arhgef40": [914.33953896124478, 191.72428330944859], "chchd2": [848.55589680921685, 232.28883340720427], "sqstm1": [298.63134859654537, 217.97522754642597], "map2k1": [462.35773262773324, 816.1279970892133], "c2cd2l": [560.14188131327091, 69.902571391603715], "snx2": [170.31635806056426, 537.99491087725141], "pccb": [952.00920694821889, 311.40227607304598], "anapc11": [372.05020755771324, 889.53002001394657], "1810031k17rik": [592.09019475489413, 25.512068676227102], "fez2": [879.20342649103497, 282.05245644508602], "higd1a": [424.40353495255272, 783.76276831662176], "traip": [158.27392672685335, 495.79454627091036], "scyl1": [612.23665049882982, 35.979325422109753], "sord": [155.41663735462487, 561.55686636689097], "ttc14": [833.47569313254417, 457.36067036680294], "tomm34": [312.66501036965019, 212.48580812307057], "anapc13": [834.76553808884432, 542.70402002986066], "dnajb14": [659.4521441982356, 617.27493045969402], "ifi27l2a": [673.2206218753746, 282.78520133545612], "adat2": [923.17189665256251, 193.22799099047882], "xrcc5": [178.20142019481818, 206.23461292584801], "psma4": [811.05625802435941, 535.33197268887591], "rreb1": [174.6496988935877, 161.62754221790539], "cyp11a1": [121.44924148245383, 634.66296827570557], "tdg": [374.47636683479129, 778.99888764236823], "asah1": [909.04738250427067, 201.04652085595023], "snhg7": [722.54746951500465, 989.55813056562181], "prpf19": [110.89392629105942, 511.82473489267585], "syp": [612.32480189720104, 392.46660556103996], "mospd3": [607.66004443808004, 18.728581818927182], "caskin2": [712.11182926195306, 982.3627703608322], "bcorl1": [580.9805226249739, 349.57226799501848], "trpm6": [631.07090691047597, 292.84175905281796], "snx9": [858.66608031057797, 281.7065672988183], "2810046l04rik": [806.03293448021736, 765.56224961782652], "slc4a11": [656.03137943599722, 704.49444042645098], "mpeg1": [637.13718817421761, 634.46254226078315], "il18rap": [661.77837102509136, 284.34558929052616], "cldnd1": [318.79055555911094, 183.54415464506087], "r3hdm1": [568.35500782111001, 323.67648548783302], "taz": [91.559577856036526, 876.13726854148945], "2010111i01rik": [253.5442535947958, 232.28461029529257], "2810474o19rik": [606.21670648702707, 341.12678610535886], "kcnn4": [409.95385841946052, 806.9169018760665], "tiparp": [276.40452126827836, 138.72282215995398], "dgcr8": [291.18035659937414, 125.4964161792891], "cd3d": [227.85198978054822, 199.55230361187341], "cd3e": [577.02455231000886, 280.78250029066623], "cd3g": [573.09732316489908, 275.32411725301802], "h2-k2": [703.86785670042877, 997.51202617900321], "heg1": [301.69292474750864, 198.73302465609612], "nup50": [356.58037072497933, 900.25688211518764], "llgl1": [427.52844536828434, 898.7217197036955], "dnajc27": [332.79363205036816, 172.39737814816471], "fam46a": [887.13322264522697, 790.99410917239459], "srgap3": [930.91751168167514, 320.47627145593913], "fam46c": [560.95930231684679, 298.32707524446289], "snord32a": [148.48430272477219, 866.68285195059298], "atn1": [671.68073304438121, 983.22610369597533], "dcaf5": [858.27965226699803, 799.47597671957419], "1110018g07rik": [105.64875697973252, 631.75621044021557], "zfp771": [414.14982040018475, 795.77874166359516], "lrrc28": [886.19822972369957, 298.71659795714169], "bin1": [861.60153213026547, 210.06178834639093], "zfp777": [676.39035741361226, 922.37931553309318], "slfn10-ps": [653.33546385798024, 323.11006867036235], "pigc": [964.26405201295802, 294.54658155537084], "ppp1r3b": [441.78267334090339, 795.71855509274837], "ppp3r1": [947.70179738816137, 247.29498284718386], "tm6sf1": [271.09128732551039, 105.58443767792903], "mknk2": [443.00857965631258, 880.97627793152969], "pigk": [967.72034946798431, 280.73315316183232], "rabgap1l": [220.59873527862774, 227.4901910036557], "pigo": [834.34577450355664, 844.73932172018635], "pigp": [865.72002642782388, 539.19002744433885], "pigq": [845.0846611058596, 849.24017886590354], "insr": [654.4990394643437, 253.88442640663681], "gng5": [903.88581201159161, 508.43221176394837], "gng2": [903.75593576095855, 515.34410271381535], "nfkbid": [161.11732089449208, 584.71300491272314], "rod1": [645.65903760678418, 650.09954313567698], "cd40lg": [574.6194363502417, 266.38108450423238], "letm2": [839.65701641529836, 473.63592153090087], "reep3": [101.78966834616784, 502.26042513631461], "slc17a9": [143.77541843986046, 507.87720286121203], "ly6e": [586.5911322157973, 289.26402561313409], "lmbr1l": [416.68695903146062, 897.66912093577275], "arhgdig": [378.68874170636934, 831.48673604447072], "ly6a": [130.86751311785395, 506.68971815048786], "sh3bp5": [317.04093753404277, 193.76012385777005], "sepx1": [419.96476246645619, 928.0234605053621], "tal2": [326.03221394361441, 153.53257210363245], "rbks": [148.18413620224658, 845.50533195306446], "ly6i": [889.95653707307656, 468.23749639581155], "icam1": [713.13744699303925, 643.47538308305286], "dctpp1": [278.14659722010799, 121.13271805093166], "ahcy": [306.23318557803077, 141.1049563696663], "snhg6": [871.52366494175646, 212.03745494296805], "ndufv3": [331.27592483045203, 821.17150157213882], "4930583h14rik": [423.92741584096837, 926.66984383738918], "sh3bp2": [167.58617169465225, 555.92981288021065], "ndufv2": [906.84199119812092, 503.74597455221118], "sp140": [267.22350236338889, 214.31356864500106], "tanc1": [555.44358395415361, 348.07035513166784], "smpd4": [153.40730580367364, 507.6417045942755], "mafk": [126.26059252829327, 536.80867968342238], "smpd1": [433.78469241035714, 790.43234974413724], "nars": [581.38894524804505, 267.90192899911796], "slc29a1": [324.51472436579331, 201.93774179773965], "trpa1": [104.91648502690293, 513.23343293841447], "usp6nl": [886.07767262509105, 824.00480040091156], "maff": [465.42718501962742, 834.47537955600797], "dph2": [121.78976196063741, 596.69719164507171], "ext2": [734.83176941144052, 947.75375800935035], "ext1": [637.70703224237002, 696.10778352588522], "bach2": [708.03321473413757, 655.51032762635532], "prkrir": [631.88381421108556, 383.19859589937681], "h2afx": [271.01925042777884, 143.9801345091862], "nrip1": [668.45724384131461, 321.62147869992373], "h2afz": [277.83566134133412, 158.59766782738171], "wdr74": [857.52347565010484, 844.7918754326713], "nf2": [778.48521222330055, 833.37873303708534], "atp1a1": [171.05344303145705, 589.97329941647286], "zfp395": [400.06302170973254, 800.32443267527344], "hist1h4f": [791.11675999589625, 861.10024926501524], "il1rl2": [934.16533519337031, 312.08722665945044], "ruvbl2": [432.58085104276387, 882.92445978104649], "hist1h4i": [654.62834361885598, 247.82509889660861], "il13ra1": [207.79020618245727, 243.79194912806105], "pla1a": [229.9291596744215, 193.93328929310644], "creb3l2": [96.893898440222245, 610.32910006004875], "spata13": [634.05008341805205, 286.16239874773385], "ibtk": [671.62860148602715, 268.06371198283489], "fut4": [860.6744095725644, 555.15031324453798], "dap": [51.796547434944046, 531.5153538521065], "trip10": [587.32398038391648, 16.733574839720347], "gcfc1": [130.15563205633543, 517.59753013089187], "utp14b": [216.61475786208467, 241.87187516386717], "utp18": [34.243402498247576, 569.05899569719543], "bzw1": [65.529894018571895, 501.39466267430669], "sec23a": [579.54222740663374, 262.17896188953176], "rab1": [577.19968641701416, 304.15562975309496], "narf": [372.67469269824039, 807.49756783977602], "ppap2c": [422.15258818685544, 795.60001322015887], "rab6": [348.37854906783036, 856.83613886648664], "ccdc6": [724.9550604805994, 967.77818752084067], "mtap7d1": [830.18073851071472, 828.68031824530703], "tspan13": [78.839120252112764, 523.51618485505867], "mars2": [152.95306508423539, 569.74431584470983], "vwa1": [33.555209102541767, 580.68868667549611], "mapk3": [562.24866813666961, 271.19779797939395], "ydjc": [454.73185989965697, 801.06818597849588], "4930417o13rik": [414.80660464610889, 929.38266246774288], "ssu72": [908.42301789616045, 318.63465482870527], "trim12a": [662.84687420425996, 310.5175610261719], "pdcd11": [43.879602455126303, 601.44245752624443], "timm8b": [910.71659117454101, 230.64727246692598], "a930001n09rik": [84.732531805587257, 494.70057483845039], "igf2bp3": [209.88852670795606, 154.07735421602848], "dok1": [604.41800790818809, 268.73264949087564], "ddx58": [637.38814620118774, 340.77413778307948], "ankrd13b": [81.021750678027104, 609.46177037764016], "inppl1": [822.27922620660581, 865.25927039337898], "piga": [449.46709483469363, 903.6330714350313], "1600014c10rik": [681.50146716508516, 927.39565809145643], "ddx56": [66.677022342780788, 510.22234372070483], "npc2": [641.22051059961541, 309.8838375090952], "ube2q2": [679.06493165666257, 603.74076979953941], "rcsd1": [666.70681769621035, 302.61673040063476], "setd3": [635.4809188008096, 269.47569604644605], "fth1": [194.63739585665232, 137.71049844488272], "ehd3": [159.43474690159672, 555.79332656314307], "setd7": [862.57451256765762, 845.27460243896644], "zscan12": [590.11592422386252, 11.394847171539084], "smox": [203.5740148403132, 210.33540636227707], "zfp827": [787.90297231101408, 788.09047410541075], "lhpp": [683.65796445519356, 938.66725888060614], "dhrs7": [867.041580034238, 518.04661616923818], "dhrs4": [306.88679991671012, 120.34127555132409], "xpa": [811.60761239261149, 472.59390263296933], "vcl": [34.962178877423923, 575.57499642448579], "dhrs3": [74.217486711048764, 593.26086321727053], "dhrs1": [655.05254727053193, 302.08825331959679], "ppme1": [439.54763290586078, 785.12961201981329], "gpr65": [580.37296364498434, 343.44395012268825], "gm6548": [583.13382990015384, 257.38698146396575], "rel": [98.326722241509003, 507.807439088232], "arid4a": [192.06856613437787, 179.20345116094046], "1810049h13rik": [86.265609650717352, 852.31409261724957], "snrpf": [222.92003806561681, 175.96629134383011], "matk": [407.17408922645831, 784.10899836813428], "tmbim1": [138.03848925060481, 629.92408270763406], "tom1l2": [564.55071733911518, 24.244497265735049], "ankle1": [222.05000125806455, 161.83166821671301], "syngr1": [794.82359904102918, 828.05791896989081], "rhoq": [83.345504403944005, 503.64009771533949], "fam176b": [61.216490772730367, 490.72487888224634], "ero1l": [361.0650226429276, 840.47370482856036], "oas3": [23.830939116601485, 551.31167369207492], "rhoh": [324.45048532263922, 868.18638526821906], "rcor2": [702.88879512079166, 925.35282366841966], "rhoc": [188.08334466233049, 214.91997316401341], "rhob": [327.27780148654455, 854.66278694668074], "rhof": [663.60735677967136, 677.16138222570339], "tgfbr1": [601.96703334474489, 354.7785840271431], "midn": [624.28697520007586, 35.53102919152326], "rexo1": [712.21378503568076, 933.96323155169023], "nfatc2": [638.39554084091242, 642.01719816681157], "p2ry1": [949.26929303117254, 315.23602020228572], "scamp3": [601.50656121183499, 31.467920925436488], "ltb4r1": [878.59896503903542, 288.78143430889429], "plod2": [427.85090767481421, 796.35996911066809], "plod3": [433.42542175131803, 800.5594126365653], "snord65": [853.27036881116919, 778.20670225260483], "polr2d": [419.67827928555272, 815.30197804579802], "lta": [883.59608931313619, 464.44965414151682], "polr2f": [36.639966198379682, 528.16824703950658], "nhp2": [168.80676778488731, 574.00096176116074], "zfp91": [905.01697766492657, 320.78264190124423], "polr2l": [41.786341380307704, 524.19118178957604], "snord69": [214.45430709436795, 184.13517715512069], "trpt1": [156.48764957336181, 884.35795789615008], "pgd": [397.93611133566679, 831.37552100847586], "kbtbd4": [587.09856656540796, 28.99133850132489], "wdr44": [932.68093089827494, 245.19412095824947], "wdr46": [23.618129751769459, 559.15102014684203], "wdr47": [817.77585498531562, 472.84573804112131], "commd3": [870.52602456931982, 528.95344495423012], "cep290": [888.62265663128096, 186.58007644822942], "trp53inp2": [117.64366014627029, 517.35824334470237], "pigx": [850.22731303709838, 533.65717749796318], "slc4a7": [662.19392533911275, 339.4979011336419], "pvr": [564.85624671153744, 367.47228504370656], "sacs": [843.51266392807418, 500.99413343590027], "slc4a2": [658.56628594090591, 699.55853356073817], "unc93b1": [959.33878889649918, 220.93034704548091], "stc2": [389.91368637933959, 876.85524927753863], "nsun6": [852.18499754503796, 274.84801717900189], "slc4a8": [658.38020554269895, 330.26574005649354], "ttc5": [655.53078058476615, 927.59861611894735], "sbno2": [632.80022404877207, 630.50452428779374], "tomm5": [164.2155838800868, 520.6819429154358], "chst15": [874.9554957615494, 268.58419265044722], "uap1": [259.80508895801938, 244.05131529893464], "scarna2": [115.96050385905414, 884.40941121805531], "pold2": [667.59049444899711, 945.09320718900062], "brms1": [84.628987055614687, 482.80028053705593], "tmem229b": [660.95436707525982, 351.55209528404714], "gm129": [397.55502951555189, 931.25665021004181], "upb1": [246.34816490795376, 251.88399125926307], "hspbp1": [70.386521236918782, 553.62469711926951], "gcsh": [160.08582835159672, 505.74414050048188], "lrp12": [93.643276292283417, 492.7538089702665], "taf15": [581.13152901196531, 385.22156630487223], "zfyve21": [879.45584399624272, 311.45795626319568], "itga3": [891.7183851070406, 475.48999790220427], "chchd5": [69.149084850948725, 576.10488694469598], "ogt": [620.98064255098939, 653.53850352136396], "1700017b05rik": [250.5116997858641, 252.66240519590465], "fam3c": [871.96025217038687, 549.68774916447501], "csrnp1": [98.85852193577216, 625.52379074065902], "mphosph6": [174.51867180829902, 597.44556753372115], "dnajb5": [649.58709118226295, 253.70232667243326], "ech1": [930.83666049150133, 295.65727090803591], "optn": [897.09840934818999, 301.68171701150982], "vps13d": [456.27814385742261, 806.4169259103403], "phactr2": [87.160359398780372, 613.7725394012017], "homer3": [163.02036413247845, 852.01249928846505], "phtf2": [599.76662914190024, 349.98094000736455], "csf2ra": [538.02696145993389, 68.898082336058849], "adcy3": [416.93687361291336, 872.35545563473556], "ass1": [668.37064154697305, 987.31973532604707], "mapkbp1": [181.79179345211071, 154.66438187872905], "thbs1": [592.14791942334091, 338.73021240310737], "p4ha2": [425.94804048373373, 924.3530710953346], "med21": [354.32378959645166, 832.54149261477323], "p4ha1": [416.71776001874639, 921.28635006635511], "polr2a": [801.11497035166826, 838.06407449150242], "gm11346": [238.44224009204339, 136.75550489584145], "klhdc4": [973.91082784859259, 273.62986739406563], "csgalnact2": [932.19694294176043, 300.13021190850225], "klhdc3": [594.83133691827356, 34.793672070325727], "klhdc1": [457.86585976544757, 846.4532134356707], "phf17": [829.23480970190849, 833.7923220327275], "prepl": [953.38116417230299, 244.41153101857373], "il27ra": [430.39821351054246, 855.72627040343059], "gfi1": [553.78035407361222, 288.25405831548107], "pex7": [940.34241169240602, 295.02540704350764], "larp7": [246.77395171177253, 222.51992657413638], "ssrp1": [822.66475031741902, 790.12118148580214], "ai597468": [928.86007977926238, 189.84602563953905], "2210012g02rik": [89.217270052152003, 841.05410390817815], "whsc1l1": [26.506841567510719, 548.04292293868548], "eml5": [653.92478170525567, 693.61712863463197], "rdh14": [154.95501313283779, 851.645377621742], "mtss1": [545.01785683475532, 292.1483629550367], "mast4": [885.05615060675177, 506.66841350799905], "gcn1l1": [725.88450403714364, 920.22116704349355], "tomm22": [936.88840359155552, 221.04211765803711], "ube4a": [129.8974604946481, 896.64768457932746], "hpcal1": [62.50948228505797, 532.48034938272292], "wdr54": [473.18130583423107, 827.86412046016972], "nup160": [232.80149846418098, 147.29995604420316], "pmvk": [938.32290072445926, 246.1222113110353], "mif": [406.86645169203979, 881.99185114941849], "angptl6": [629.83777591043008, 409.45612853270677], "angptl4": [880.05232928017961, 821.80996633153461], "slc15a4": [920.78171559256032, 202.77794988392895], "b630005n14rik": [429.56022027551336, 921.27313635840699], "fcrl1": [197.72277723038999, 133.8837060772276], "clasrp": [831.03327604121387, 776.73985984931414], "pex16": [600.95930056016937, 67.56727998001179], "xkr5": [810.41558396378218, 831.62045467344728], "nfkbil1": [853.26088071226923, 230.91196680014059], "5430411k18rik": [817.2348341454026, 760.6275956290865], "usp49": [606.6792273420815, 291.18372204721675], "btg2": [865.96594099593608, 248.21995514703588], "btg1": [619.78924324732543, 377.09795935301884], "sqrdl": [916.86713446832255, 315.22946059984395], "capsl": [563.36877955610828, 364.46587499630533], "tab2": [597.09663993057859, 389.47999631470765], "man2a2": [588.54241668570762, 262.82108414907361], "b230312a22rik": [136.44346045827655, 592.20441953814657], "plcxd1": [433.46928650487945, 822.95332049548244], "aurkb": [417.5333597727593, 925.1046998259983], "lrrc58": [658.91265972358678, 635.63514736556067], "lrrc59": [577.13120785960416, 309.65645298760609], "cs": [631.47658220070855, 390.18300804676835], "ehd4": [664.81594772293806, 666.72159371206112], "mov10": [544.94960044010929, 347.02717515652665], "ehd2": [614.35258903677527, 380.77804851130321], "pgrmc1": [584.44650188050457, 315.37248579597969], "ckb": [691.60123361950059, 905.57585924179318], "park7": [436.64504128605779, 873.85995700613], "ai314976": [665.0853618592231, 333.8051991948721], "ncs1": [650.29496427088384, 623.02459766728066], "slc35a5": [904.60975115433678, 203.48250993053682], "ap3s1": [688.06438724042653, 696.95473211890589], "ccl20": [127.34234951313931, 614.95409127811388], "slc35a1": [912.06484338519999, 195.75669416035811], "slc35a2": [858.23501097593112, 855.99372649885402], "gde1": [328.57247479952957, 866.76498616264553], "abl1": [840.44211427979167, 755.87417558524055], "adssl1": [300.47684674948937, 171.79863544393595], "stard4": [408.06144770976255, 891.16607726417465], "slc15a3": [857.34310821948634, 501.55938871373615], "gdpd3": [220.06758316249255, 117.27526255721881], "kdm1b": [682.56686735861626, 309.57837608224997], "cd28": [727.53513913068969, 662.33340904505769], "sdf2": [876.0763590472302, 223.76418753484302], "fam49b": [872.99861141958661, 553.52260549415735], "epn1": [535.13084805732194, 37.980744630817071], "pi4k2a": [601.17214117745652, 75.840547826612635], "cd27": [821.57841894444459, 485.85415062328553], "a630033h20rik": [854.93181014705806, 215.05182761558797], "pex11b": [399.25627974630288, 772.92881615960141], "zfpm1": [674.21254781448738, 358.81360366081833], "naga": [184.74913700426634, 550.0112801766993], "ai846148": [383.03315351822852, 849.68037013557841], "cdca3": [567.45205509843163, 295.50429402651935], "dusp16": [320.01421164800774, 128.3955320229922], "psip1": [805.38927669190093, 526.53919026000915], "tnfaip8l2": [345.74717560575215, 799.4618832200772], "acox3": [278.6461138187837, 248.15565081992884], "acox1": [628.56934424509313, 303.4396599946997], "1700019e19rik": [801.4461929978429, 510.64908267770932], "bmp2k": [201.95692312807054, 116.23615126110502], "apbb3": [359.97175940806255, 846.72589568323087], "ifnar1": [865.93704590129869, 471.14282528520766], "oxct1": [276.26156769232739, 251.22058406937387], "kpna2": [47.168868240263464, 513.86525468661], "zfp167": [594.17371697458498, 4.6684730376200605], "pstk": [695.3000853695994, 917.45646548813716], "gar1": [91.184230857588034, 476.68510455809565], "fdft1": [204.6269133421963, 134.78433273195446], "stx4a": [157.53567887216417, 529.34802802296281], "soat2": [162.08346971431979, 550.59436660993981], "ccdc134": [365.89146890764505, 911.97415228001159], "fxc1": [716.86469336423067, 921.17887208129923], "soat1": [703.37659133073203, 695.57852045613208], "tsr1": [258.64948483212225, 253.54332392933139], "tsr2": [602.88136009272989, 313.41460104785619], "tex2": [886.90632115865787, 536.36206392897577], "vim": [934.00106918550637, 212.60802480239113], "sptlc1": [287.82290158344904, 215.57301853145833], "atg2b": [397.44795829152969, 863.49249659433985], "tap1": [687.96947696214011, 648.2427814539576], "trmt11": [223.60351371027537, 244.85364450929495], "aes": [670.35988464252932, 347.60230562544609], "sumf1": [853.5093749621376, 208.40939028866444], "hira": [784.76056452507441, 844.92001483016293], "prrg2": [676.80557455429516, 916.8732394424203], "gba": [708.8445508321156, 914.97626233531514], "aldh3a2": [633.43759737119262, 408.87687020440183], "h2-ab1": [439.60473962589219, 818.9386422914049], "ankrd46": [943.07582122186091, 200.50766820200209], "slc3a2": [654.42639438452011, 341.32926907639654], "dhx38": [554.2542588117301, 70.840714284568151], "atad5": [217.93987803721336, 112.99708354884478], "syce2": [336.67476876856972, 831.93260125525637], "cacybp": [222.18310591683741, 157.23801836059255], "cdkn1b": [397.67198583918656, 909.44005255227239], "fam101b": [198.32404900970272, 162.13598761735511], "top2a": [296.22929409610856, 240.34337496633015], "surf4": [626.77233241422584, 386.28304290414923], "dhx37": [881.67941366845753, 816.99513085130548], "arntl": [816.24508243359946, 514.22944395843615], "zdhhc2": [802.2651356759618, 482.3571013143233], "pcnxl3": [586.26386346039226, 49.431856838863041], "zdhhc6": [801.952924871954, 828.73113110285146], "zdhhc8": [659.0685259668295, 955.18328293663649], "4833442j19rik": [409.37755690113454, 929.83236464320021], "2010007h12rik": [359.28261973591469, 911.83841124054243], "a830007p12rik": [81.370800520236116, 507.43652375102988], "ube2e3": [141.34564557781658, 897.08063258154255], "mgst2": [586.09251762314932, 388.90654667165927], "mgst3": [204.46232161209221, 177.79790076832052], "rbms1": [189.96834298994489, 140.70676342369291], "hddc2": [411.77358680816923, 780.33623114478883], "rbms2": [652.71480185928669, 684.64480535509847], "au040320": [570.46049502469782, 76.249534765975056], "rnf157": [917.63428191976163, 262.39181354663742], "gbp9": [543.37430560555049, 304.77360347577837], "zfp280b": [679.82120066719824, 339.27730438862363], "vhl": [442.04242276125882, 812.65982417518785], "gbp3": [546.77991235537422, 326.25892545108775], "gbp2": [101.55613771016266, 516.12744874781697], "gbp1": [88.746974152889436, 506.87474401602896], "il12rb2": [887.81397869038778, 281.70642511988524], "gbp6": [718.82315888647474, 664.13001203098611], "ifi30": [211.57998139179253, 132.69307293712166], "3110082i17rik": [48.016365196338313, 546.56593696858192], "polr1a": [32.237677026235019, 531.96731336305083], "polr1b": [232.8892357419393, 126.21878641940935], "gvin1": [259.09804715027872, 131.66428793550631], "flot2": [543.30031222179093, 335.15576569668019], "fam69b": [545.72387275449034, 312.08009729028151], "lum": [290.66786572519709, 192.97493548461563], "h1f0": [716.48078046068645, 988.79611078856544], "psmb10": [625.32872461277861, 381.68523068145345], "inpp5b": [873.1816943417507, 479.65980783277701], "anp32e": [671.19745020374683, 368.33716242648535], "anp32b": [878.25791738121757, 840.26022572476495], "psmd3": [685.50502786857533, 908.75643800926389], "anp32a": [662.85190482242092, 375.60377086134304], "smarca2": [140.80207547459008, 499.28929279524618], "dnajb4": [884.99007146622534, 241.20873298163258], "zscan22": [85.083244206163272, 861.57096532615219], "abcf2": [102.10345745796781, 484.33303472405123], "ulk2": [685.46088506249839, 600.09060399395037], "stat6": [397.96153536504869, 884.78279233958415], "ulk1": [963.64177680296825, 230.26564830234616], "stat3": [669.23551443072949, 649.14598774385547], "stat2": [714.38437521985429, 682.58557059999862], "stat1": [710.57559016408482, 675.56643329658789], "gp49a": [714.51706683992234, 618.81984048852939], "nap1l4": [382.74193334091001, 802.40831919310347], "emp1": [929.55736412646797, 288.05782314359431], "ccr4": [212.58228466886203, 193.6202963118165], "ccr5": [855.80265105748731, 270.37794587625586], "ccr6": [821.17023985824289, 499.86520419388188], "atp8b4": [620.48140728258591, 252.39045264418633], "ccr8": [557.13796925152053, 269.60392336491634], "rnf31": [601.15983094944988, 21.574198128835462], "fam126a": [181.14338546735712, 171.21663168573286], "nkg7": [622.23186988774023, 660.00860734526111], "timp2": [115.95600367051418, 636.32056020863104], "timp1": [631.66824013952146, 637.18698856868104], "2310004i24rik": [637.58609455786018, 382.85279500966124], "vps37a": [690.33374980689143, 603.04200227214619], "hprt": [464.51421197106839, 876.7356390528787], "h2afy": [102.48132503348722, 570.99488305808211], "ctsw": [686.52132044650318, 623.56548438737991], "gm11110": [393.74090750689709, 923.64866722522675], "cc2d1a": [545.15360866290314, 58.872530773450194], "cc2d1b": [538.4186201716044, 56.01651127548439], "trim46": [656.52566063300492, 306.91671991917588], "sap30": [451.0290810341491, 865.01775201824807], "5330426p16rik": [441.56196014174429, 919.44768773042858], "il21r": [896.63669715855781, 329.58383857349111], "aoc2": [187.23719816240489, 152.70937542203973], "dpysl2": [667.54493232565881, 622.72524197239784], "esco2": [261.02078516531469, 118.02990529017205], "esco1": [923.64665187439414, 306.41865844819705], "uck2": [877.30730343286905, 792.03040611285587], "tbcc": [97.20379377845029, 882.42820926378306], "rb1": [681.92766288168002, 286.38387892239717], "gpatch3": [543.55847517651296, 40.920363604726845], "mrpl54": [475.18124266008476, 845.60134896268846], "golt1b": [183.41995159019274, 558.89145468571905], "vps33a": [613.43529081489305, 30.355599798891433], "tmtc4": [291.00372190273742, 109.79945732524243], "tmtc2": [349.37539936012126, 796.27456348674104], "5730508b09rik": [46.552805632952754, 499.9914372961403], "myh10": [189.30137729740505, 201.51643544537728], "arid5b": [190.2410315093116, 186.39378462107567], "arid5a": [676.3426502817241, 700.51760271747298], "tusc3": [944.68950335517366, 211.56145980250341], "eif2ak3": [624.30405157589553, 371.90877434009508], "eif2ak2": [656.87499706852248, 675.74563295235839], "cdc34": [58.375135796392783, 603.13308582033221], "mcm2": [214.37998403318343, 238.47277816727745], "prex1": [612.99254402268298, 655.54307770638343], "jazf1": [154.44527775557276, 550.18748413919639], "zc3h10": [782.29086578467309, 823.7719279982216], "ldlr": [817.24469662196361, 856.77813584671753], "atpaf1": [861.85936512228363, 831.93558476675116], "e130308a19rik": [572.68106848783532, 349.65761574788155], "1810014b01rik": [810.09781453355254, 762.61259911620937], "pmaip1": [937.25734265160963, 257.48796423409522], "prr7": [134.1117433409529, 830.87184563474034], "pqlc1": [251.68601301262967, 112.7852138061578], "ypel5": [27.280172917508082, 557.04448076660242], "nfe2l1": [783.55590035814794, 829.12423938081884], "map3k8": [573.17849076857487, 259.59253945095315], "ubash3b": [250.47325884111859, 245.85421462544093], "dbnl": [455.35835596238144, 863.44329885184789], "ypel3": [650.6238291378063, 958.67301225298775], "nrn1": [782.72356482446389, 786.61454514764318], "map3k1": [583.86252589920684, 253.16231961934983], "hist1h2bm": [430.30563744139806, 786.08073121705172], "map3k7": [887.94117599020137, 289.98457201171732], "map3k4": [668.01497310755576, 967.79473392421903], "map3k5": [657.61469873458236, 646.73229003115694], "n6amt2": [177.39855867209462, 533.36133122173021], "rab5c": [606.38433478233242, 34.89323362259978], "slc16a10": [300.69040882158339, 144.87745675435713], "zbtb8os": [807.13112353450538, 477.3743410897448], "mgrn1": [628.57430273626971, 687.2893955780537], "tmem86b": [153.55721741826522, 888.19467236023706], "luzp1": [121.89844020041858, 496.46323611577577], "ap3b1": [826.15284468110463, 536.32673247940534], "prickle1": [641.67354628856651, 377.68471852344317], "0610009b22rik": [82.571166832890299, 854.88481447947345], "ralgds": [843.89525359045933, 814.87451713216706], "cep170": [421.39985130024337, 918.28471753807457], "pou2af1": [59.065087898029731, 537.8401168221867], "rrp1b": [41.537848324617926, 587.37730114866497], "trak2": [148.7902883365212, 489.24543917056178], "zfp7": [682.14782345821391, 351.16247834206729], "vapb": [398.32332113284264, 809.50402056394933], "egln2": [871.27284813307165, 772.83378466331601], "spns1": [558.78624778543201, 19.437101177330078], "fhl3": [673.74089111776334, 705.61380886974644], "abhd12": [268.87834517301155, 253.51948058074271], "bhlhb9": [849.64946656977588, 818.83332512955508], "mrpl14": [476.78229846209115, 859.27374175807381], "nhej1": [789.53739077009232, 821.07611065252559], "pdlim5": [600.88963031167805, 285.57501082735189], "pdlim1": [606.33781076021501, 275.99462406626856], "pdlim2": [595.84137141618885, 58.981153550419151], "mterf": [116.88802018514713, 794.61494570303284], "rab27a": [271.4694524036945, 212.28639645406065], "fam48a": [844.56849251167182, 245.95404408988225], "fam71b": [540.51197065478891, 313.38464320007529], "sc5d": [307.04735956881495, 125.75623812769004], "grwd1": [162.52710406059288, 527.92564492582017], "fbxl14": [402.66048784993961, 899.13490167485816], "foxp3": [548.03854547566755, 338.62224670360439], "slfn2": [651.88614586369749, 310.15035064945943], "cse1l": [306.30944450581421, 167.26292329426178], "slfn1": [242.65943851702258, 236.88083524112136], "eaf1": [873.78715897154507, 797.30078218585709], "evi5l": [640.50044027766205, 688.81485972189648], "slfn5": [225.9481109559681, 233.88960310175827], "itgb1": [169.18351993771148, 561.98488917605334], "mtrf1": [887.24932210684551, 500.86185478267203], "itgb3": [565.50376250738179, 330.41308919666028], "mir17hg": [844.49582467829441, 860.85520236454056], "arih2": [424.46815228822425, 865.74641345504438], "itgb7": [163.76042958467855, 559.69797401996288], "morn4": [188.13140655511734, 136.29878454886051], "smad7": [668.43733483842948, 706.06077686920048], "pros1": [615.78723176125175, 664.0706555386721], "ept1": [267.3341627394185, 122.24403491027886], "smad3": [666.12189438013274, 701.43729075599629], "fkbp1a": [80.11748360003503, 493.57706853970598], "evi2a": [253.61136804890901, 109.50033043406722], "sit1": [853.93766505794247, 851.79006674978723], "evi2b": [114.86139313921001, 485.77466024245916], "pdzk1ip1": [219.71403240152912, 221.80869744401042], "eif1b": [332.09141157158285, 835.55698114101233], "fut7": [854.96483783158328, 556.29888328733762], "tnfsf11": [685.11553442544766, 340.86717911156899], "unk": [885.93999860231406, 802.73980594608531], "arsb": [152.72487664324467, 614.26797456599672], "nkrf": [234.82660218717768, 213.47060807291865], "ndst1": [687.60516072650444, 955.43973051113971], "ai504432": [658.55440061505692, 337.44602775007388], "creld1": [873.12837694209782, 542.725339549875], "glud1": [577.68444524437382, 248.91905483404699], "rrs1": [34.307065174306388, 596.39534902025468], "exosc8": [427.3785315604419, 825.8526433942277], "krcc1": [951.94116436387935, 282.70265256534208], "gimap8": [876.18198384012453, 186.97627944783903], "gimap9": [883.95080784543893, 540.70697847346594], "gimap4": [878.30621330169788, 543.67896675471445], "alg11": [385.08485121649574, 891.27491099496774], "alg12": [703.99447812115136, 978.48809274397422], "exosc1": [99.921801377832651, 478.91725396412107], "exosc6": [86.415775858204086, 476.84755984885953], "exosc7": [243.48430604787777, 115.51175317776512], "zyx": [124.07174297198088, 632.01324460701221], "gimap3": [851.24513725096972, 217.37964018887908], "plxnc1": [264.06333559934387, 130.83764570646525], "stk11": [373.2654049745413, 873.39449205404901], "sytl1": [149.16175039230905, 563.40442523740717], "dnaja4": [310.47850042854463, 188.29163701960641], "acss2": [281.49582003950286, 228.6716534270987], "rundc3b": [599.71538534302829, 248.00346628616398], "usp53": [388.81056198329549, 791.05264868217228], "clec16a": [446.68536799930325, 911.07381012162432], "lrrc40": [877.19792513166317, 298.11937890884872], "palm": [648.69539380592732, 972.67060791374911], "rabggta": [333.35597334160843, 810.91451655349283], "lrrc45": [438.10003426240166, 882.3073144080081], "rnf126": [354.00837776354086, 893.01618636456351], "ab124611": [101.51742456448125, 825.01118877464035], "pstpip1": [959.16415043403322, 234.74833279567463], "parp11": [617.58152905580278, 650.49294996724598], "nup210": [568.06662542799791, 13.605858311450959], "ssbp4": [556.90584048605785, 10.15177957192509], "ubxn11": [850.73715726457954, 465.27559973022062], "chic2": [826.74380138433935, 769.48108651827056], "adora2a": [85.673056811911636, 498.0269754765078], "adora2b": [72.346885686173493, 497.28648887607005], "cand2": [706.66001599296203, 989.73231743483984], "tle3": [621.14958461107267, 635.38371278196814], "pag1": [625.70486050907562, 238.62349973967764], "tle1": [269.4841829842955, 116.73630922810457], "gnpda1": [211.78298111809826, 179.26573783226644], "galns": [108.7891180872702, 475.12591799289959], "tle6": [128.62506753332099, 633.59098767700243], "slc35b2": [853.79262550104568, 845.43023985345621], "fam100a": [459.6248985711743, 833.05050759561993], "fam100b": [879.09966345187058, 788.17547349478764], "adm": [293.23749782882783, 198.32251443737039], "ski": [616.52538374239077, 671.11186971397194], "adk": [928.80065794405209, 194.8224603110765], "rfxap": [330.70350721584339, 841.63894383132026], "fyb": [223.96885017280465, 132.15841634626105], "etv6": [577.1848855006325, 54.213489318043003], "2310007l24rik": [803.74020768595096, 520.46729629197421], "gemin7": [831.28382419837817, 769.82376826516679], "arl8a": [677.47501080041013, 291.29384384193526], "fyn": [227.68503366862333, 120.94119671464205], "zcchc11": [28.256616004046634, 565.97201527893367], "bivm": [589.28290315684376, 385.07290296567481], "hdgf": [777.83152247407656, 815.68976752199728], "gins1": [223.39145712578988, 123.84135294097996], "ubac2": [842.41811141898643, 453.89268248493869], "engase": [741.99834405318154, 964.13044386188733], "dusp4": [887.43633183779116, 799.33229998600427], "ppp1r16b": [644.42447089086318, 381.5521329576676], "bcl6": [852.69596262559639, 826.45183441590871], "dclre1b": [53.969673696317841, 516.74405870326052], "hes6": [415.70288173388576, 781.27738630514023], "bcl2": [99.470156936352907, 545.71890000756082], "tgm1": [276.80541836665736, 177.26044552958263], "tgm2": [654.85745079995195, 629.56117321863644], "sbf2": [41.833423527326886, 570.63295722657051], "bcl2l11": [567.91915519095039, 316.59928402209948], "kdelc1": [232.66771996389187, 163.74725419843105], "prps1l3": [269.18394642487959, 98.262951921226716], "kdelc2": [964.68482655370326, 284.5703535236579], "bc037034": [559.29397847111568, 78.036256299370791], "9030617o03rik": [851.02339302761072, 220.36519911308147], "tbkbp1": [668.89119443025356, 629.64018182226266], "gosr2": [871.58560322630956, 191.14801166259423], "khnyn": [93.964761989707483, 529.03306192154434], "zfp446": [406.11811302134805, 802.06064579064741], "hjurp": [434.70867245947102, 795.78317160226356], "d10jhu81e": [368.18681704032343, 835.20009369373611], "guf1": [899.09824889592824, 188.22795369969776], "serinc5": [612.34870558417686, 634.65589579352138], "nid1": [250.12214091011754, 209.42240602201832], "itpkb": [351.78651292213499, 792.59709117620719], "lpcat3": [895.41961902134835, 309.90299230431447], "satb1": [588.17995185151631, 249.69770255842386], "tapt1": [322.53561993163407, 147.68959695016969], "crat": [540.26023347793193, 63.862458886213176], "uhrf1": [883.6206636039924, 796.46085956878869], "uhrf2": [962.63523542236067, 225.57747703917892], "raver1": [852.19591820270409, 803.9722882525989], "dnmt3b": [883.55417395677114, 812.41702351911476], "dnahc8": [309.81557107887375, 175.17608324025639], "dnmt3a": [638.16189635326793, 249.67103004526012], "ccdc109a": [549.96376507067782, 323.20669100997515], "ccdc109b": [197.56741272049575, 200.3353177194827], "tom1": [338.63661316805144, 812.00139763482912], "p4hb": [426.39398264430963, 918.69588109413326], "hspa4l": [72.609214160027761, 560.95836018315799], "sec24d": [614.8187407826448, 638.23386924184206], "tpp1": [675.78690609094974, 598.41725654073434], "tmem194": [259.52162781791571, 95.568618142282617], "cndp2": [898.85359334817701, 514.17722537387237], "zmynd11": [798.03114862709481, 505.34407293175036], "rybp": [131.30582189580213, 874.55129651561515], "0610007p08rik": [868.67139544686484, 259.17814720460348], "slc19a2": [341.47771289738728, 881.71783868458954], "ralb": [323.46249055321982, 781.12008470280932], "rala": [638.08158133208826, 254.83398930755533], "zmynd19": [93.714694670282711, 632.59036472900993], "itpk1": [561.66250576303514, 349.2779720334874], "bloc1s3": [405.98240209536215, 912.62419790944432], "amz1": [244.84111013206166, 146.16420917904452], "adprhl2": [707.80204678940356, 970.32725900908622], "il4ra": [137.86176930067262, 494.07512651401618], "cd3eap": [330.67895728507426, 876.56393508221458], "ahnak": [929.9711370087748, 200.65148597721543], "gpd2": [798.21495848083532, 792.72278780150577], "mir3064": [201.81309770025885, 160.621779168003], "tspan32": [72.231628787614966, 538.53395893259312], "elk3": [288.83653202233108, 116.40813655248172], "ncoa1": [267.33483453662905, 104.01936134226133], "tlr1": [576.16483563945417, 352.40056793639104], "mex3d": [584.19489286034707, 373.21005429120555], "wdhd1": [183.52587036721036, 205.75928730592108], "mex3b": [572.87443871433527, 365.17208448573331], "pacs1": [634.51831120483587, 244.00254190458429], "zfp609": [672.25093945771118, 680.97265243664538], "rara": [264.74350228931769, 716.49661869123747], "rarg": [948.84251594381249, 262.09156465829159], "dag1": [398.44174350472986, 841.70939882340122], "fam113b": [651.95948113159284, 702.801801889226], "reep1": [193.32642140392232, 151.76790852457276], "pdcd4": [615.80491211815331, 256.2507082431049], "reep2": [102.03855526067241, 492.74436567588884], "zmym6": [88.511120242837194, 631.25487233367244], "zap70": [948.74861439247707, 270.63462405007044], "pgm2l1": [210.81160480427084, 204.07408074279033], "4933407c03rik": [291.48687819518619, 232.21782816853255], "upp1": [49.977407891744861, 601.78957609532756], "slc26a2": [121.41537028849928, 501.11659466253911], "zfp948": [678.49802632656611, 353.74697645449771], "brp44l": [606.89091531125609, 392.34621976157217], "dixdc1": [307.42270071914317, 131.19738166639593], "crlf2": [104.59111288572831, 616.40866770654031], "alkbh5": [385.17440577640502, 885.76573017672013], "alkbh2": [390.32609014457887, 893.9584540906576], "nol10": [177.13733068920271, 581.21112107066278], "scaper": [47.721804268484789, 554.67207627053256], "pdgfb": [626.45563299800335, 640.08027529102719], "sema4f": [894.78761763586169, 194.4723625437839], "mndal": [174.87618109523856, 593.53051644177935], "aars": [605.52148188889214, 251.41047589233176], "ciapin1": [892.80530399655368, 276.12260223585668], "man1a": [898.78480610240604, 480.36936121250028], "tlcd2": [111.99884719820727, 893.36714736441877], "psph": [606.77924386866243, 374.45059740819659], "gnptab": [904.00409058367791, 499.54018554054994], "gpaa1": [801.61574540211438, 778.17297183770279], "ankzf1": [362.46757805634331, 883.26505783274342], "nlgn2": [863.07583272494799, 221.86211710410902], "9430020k01rik": [286.26123293936848, 237.87445607112204], "3110057o12rik": [389.5927067409649, 913.8898777990488], "d4wsu53e": [61.545812047003551, 559.97820928335773], "otud5": [804.67096839457815, 782.01570963902282], "plcxd2": [632.401906216719, 607.71181127554814], "otud1": [150.64768044535015, 834.99644700310614], "crmp1": [302.84085651344287, 181.24128860037274], "akr1b8": [939.47696340452421, 197.13167712595589], "gna13": [868.41552919453989, 204.11175676102403], "gna11": [821.15596512900174, 767.28217357011511], "spsb2": [440.39630807309197, 895.1869078607856], "trim56": [138.80238456632833, 522.88266388593092], "rnf149": [196.52721278148971, 230.12488359494728], "fam162a": [421.51373923919522, 849.90139411455471], "ddx21": [66.190320204168927, 491.01635349334128], "far1": [854.88637266620321, 263.51140346454923], "madd": [245.1331760837835, 195.51764619254863], "cenpl": [322.8557276448239, 196.6235044761753], "il23a": [128.82711004318401, 512.86465391696527], "keap1": [465.88493868329141, 838.22472589243102], "rassf1": [334.03871766616805, 816.81653126964579], "cenpf": [715.22940205938608, 655.84319105801978], "cdkn1a": [380.70893729442031, 908.21845129867881], "rassf2": [612.50426908136239, 17.379068405147621], "rassf5": [961.75501962127123, 264.69003674147723], "cenpb": [410.33220951261319, 916.77731541774938], "pmepa1": [643.38939819000802, 368.94116941070558], "hddc3": [880.12159114547057, 233.48223414174362], "mrpl42": [145.45915985042592, 604.06417967502148], "il23r": [880.70932371033211, 370.65430012240199], "ampd3": [69.999670982774205, 610.25129205535552], "narfl": [698.46001466320581, 970.33846326900778], "mrpl48": [839.845280913632, 835.32618870499118], "dedd2": [549.6624300472389, 76.133541513554121], "eif4a2": [875.34259944500309, 769.10834264514415], "cldn12": [562.23753086419572, 336.72116450032223], "rdm1": [671.85801500805496, 301.13735055867085], "irgq": [345.52290389483835, 809.88852893754961], "2010002n04rik": [658.71173067202994, 377.26833315509703], "pfkfb3": [394.30530868321694, 779.01888939720811], "mgll": [624.96779361700078, 683.59733034402575], "stoml2": [798.50518519461639, 806.67790874402579], "serpinb6b": [911.13503563018764, 215.08530632241883], "plcl2": [252.69970409727154, 183.37773271987339], "tnfsf8": [319.1545206467822, 148.68799205745523], "whamm": [477.12450765861121, 837.36490396141653], "myc": [819.73324504167522, 831.8359607931045], "myb": [558.2757009486777, 274.11724855019526], "g630016d24rik": [127.44441572503069, 498.00080886395654], "tnfsf4": [684.43166594512184, 335.53881346937101], "tmem170b": [366.16524570566071, 793.46897299203692], "grhpr": [431.71776339246691, 832.58801125558693], "ncapg2": [286.35378720390293, 146.71329730102468], "ccdc115": [357.55961207690405, 905.75606711673367], "atad1": [208.68416130422648, 128.29625033176097], "gngt2": [707.32207867773104, 612.59838737836128], "ezh1": [236.45422582910527, 111.02871063000663], "tyms": [132.3804846038808, 630.40379515707468], "trib3": [355.44065406737735, 910.75607121213432], "ezh2": [567.3182864307538, 278.29692975089711], "trdmt1": [574.67107645480428, 20.547980770737468], "armcx6": [669.91357080315811, 278.42450704039072], "dusp5": [675.07961865580273, 649.16443935472898], "acly": [853.71858482540165, 761.87767722076615], "dusp6": [578.23693348546726, 315.7565674467603], "rmnd5b": [879.47317281978326, 827.13711357371926], "dusp2": [316.48670908387271, 123.5069839971498], "tmx3": [933.57237667367008, 217.13040745529901], "crtam": [108.33537791053482, 625.58228875228406], "fnbp1": [912.33466173428599, 313.57562638845889], "traf3ip3": [867.74997996843081, 460.71657237686219], "sdcbp2": [54.606500652427258, 545.95222070908642], "junb": [630.60050470828094, 337.43593968369805], "jund": [131.21471756906681, 539.15021962679657], "rai14": [626.27681431649671, 248.29484595996934], "saal1": [733.70011193308994, 966.18236225808255], "pdxp": [427.87800458703879, 780.57241205027674], "lmna": [593.69399577692252, 350.14697031614037], "stam": [807.59057260445138, 797.31967652651088], "foxo3": [352.05947145904861, 882.11156328856782], "ptk2": [574.64915883948504, 379.66880655804232], "bcs1l": [105.16630312830659, 837.0332537550546], "sft2d2": [125.12939451264185, 556.73477709115286], "efemp2": [671.87737277020051, 660.63630569132249], "gapdh": [343.19692105947786, 872.53080745193779], "atp10a": [163.42296904657519, 610.86212659154648], "odc1": [643.85869707884331, 265.60766137389635], "hps1": [73.550282574468497, 547.49349786945311], "mcl1": [889.33539954498065, 505.74721931471726], "sipa1": [611.87427514268848, 57.989457414303104], "gzf1": [143.17010431563716, 556.01053710559518], "bzw2": [201.48886031204552, 120.40645020854657], "fbxl20": [392.19421256227128, 886.45869767094473], "ctnna1": [698.99542058844315, 638.40157067631083], "bcr": [693.95811743362356, 992.42370370950096], "c330006k01rik": [700.80949173996578, 990.29497326345302]}
