# Supplementary material for: Leveraging chromatin accessibility for transcriptional regulatory network inference in T Helper 17 Cells
Source: Genome Res. 2019 Mar;29(3):449–63. doi: 10.1101/gr.238253.118 (PMC6396413; doi:10.1101/gr.238253.118)
Supplement: Supplemental Material [file supp_gr.238253.118_Supplemental_jp_gene_viz.zip › jp_gene_viz-master/examples/three.js using js_proxy.ipynb]

# %% [markdown]
# Using three.js with js_proxy

This notebook transcribes the example from the 
[three.js README](https://github.com/mrdoob/three.js)
into the equivalent incantations using the `js_proxy`
proxy widget mechanism.

This may not be the best way to use `three.js` inside
Jupyter/IPython notebooks.  I recommend taking a look at
[pythreejs](https://github.com/jovyan/pythreejs)
for a sophisticated and tuned embedding of `three.js` functionality
in a IPython widget implementation.

However, this proof of concept demonstrates that `js_proxy`
can be useful.

To start, load the `three.js` minified javascript from
a CDN location.

# %% [code]
from IPython import display
load_three = """
<script src="https://cdnjs.cloudflare.com/ajax/libs/three.js/r70/three.min.js">
</script>
"""
display.display(display.HTML(load_three))

# %% [markdown]
Then load the js_proxy Python and Javascript support and create a proxy widget
to use as a communication link to the browser/Javascript context.

Also add some convenience variables and functions.

# %% [code]
# allow import without install
import sys
if ".." not in sys.path:
    sys.path.append("..")
    
from jp_gene_viz import js_proxy
js_proxy.load_javascript_support()

# %% [code]
w = js_proxy.ProxyWidget()

# Some shortcut names for proxy references for convenience:
# The global window namespace:
window = w.window()
# The jQuery element for the widget:
element = w.element()
# The THREE module object:
THREE = window.THREE
# The emulation of the JS "new" keyword.
new = w.save_new

# %% [markdown]
Now we create "proxy commands" which emulate the actions of the `init` function of the README.

# %% [code]
scene = new("scene", THREE.Scene, [])
camera = new("camera", THREE.PerspectiveCamera, [75, 1.0, 1, 10000])
w(camera.position._set("z", 500))
geometry = new("geometry", THREE.BoxGeometry, [200, 200, 200])
material = new("material", THREE.MeshBasicMaterial, [{"color": 0xff0000, "wireframe": True } ])
mesh = new("mesh", THREE.Mesh, [geometry, material])
w(scene.add(mesh))
renderer = new("renderer", THREE.WebGLRenderer, [])
w(renderer.setSize(300, 300))
w(element.append(renderer.domElement))
do_render = w(renderer.render(scene, camera))

# send the buffered commands
json_sent = w.flush()

# %% [code]
# show the 3d scene.
display.display(w)

# %% [code]
# rotate the cube using a busy-loop blocking the interpreter.
import time

def make_it_rotate():
    for i in xrange(100):
        time.sleep(0.1)
        w(mesh.rotation._set("x", i/10.0)._set("y", i/5.0))
        w(do_render)
        w.flush()

make_it_rotate()

# %% [code]
# rotate the cube using a requestAnimationFrame callback
# this doesn't block the interpreter.
requestAnimationFrame = window.requestAnimationFrame
rotation = {"x": 1.1, "y": 2.2, "count": 0}

def animation_frame(data=None, arguments=None):
    rotation["count"] += 1
    if rotation["count"] > 100000:
        return # stop animation
    rotation["x"] += 0.01
    rotation["y"] += 0.02
    w(mesh.rotation._set("x", rotation["x"])._set("y", rotation["y"]))
    w(do_render)
    w(requestAnimationFrame(animation_callback))
    w.flush()

# set up the js-->python callback interface
animation_callback = w.callback(animation_frame, data=None)

# start the animation sequence
animation_frame()

# %% [code]
# do some calculation during the animation
12 + 90

# %% [code]
