# Supplementary material for: Leveraging chromatin accessibility for transcriptional regulatory network inference in T Helper 17 Cells
Source: Genome Res. 2019 Mar;29(3):449–63. doi: 10.1101/gr.238253.118 (PMC6396413; doi:10.1101/gr.238253.118)
Supplement: Supplemental Material [file supp_gr.238253.118_Supplemental_jp_gene_viz.zip › jp_gene_viz-master/experiments/Compositional Geometry.ipynb]

# %% [markdown]
# Experiments in Compositional Geometry

# %% [code]
# allow import without install
import sys
if ".." not in sys.path:
    sys.path.append("..")
import compositional

# %% [code]
D = compositional.Diagram()

# %% [markdown]
This visualization illustrates transforms for compositional data.

Unadjusted compositional data with three components is shown in white.

The same data "closed" to sum to one (projected onto the simplex) is shown in green.

"Centered log ratio" transformation for the data is shown in cyan.

# %% [code]
D.show()

# %% [code]
D.loop_animation()

# %% [code]
