# Supplementary material for: Leveraging chromatin accessibility for transcriptional regulatory network inference in T Helper 17 Cells
Source: Genome Res. 2019 Mar;29(3):449–63. doi: 10.1101/gr.238253.118 (PMC6396413; doi:10.1101/gr.238253.118)
Supplement: Supplemental Material [file supp_gr.238253.118_Supplemental_jp_gene_viz.zip › jp_gene_viz-master/experiments/graph diagram test.ipynb]

# %% [code]
# allow import without install
import sys
if ".." not in sys.path:
    sys.path.append("..")
from jp_gene_viz import graph_diagram
from jp_gene_viz.addenda import Addenda
add = Addenda("graph.data")

# %% [code]
G = graph_diagram.GraphDiagramWidget(add, "Basic")

# %% [code]
G.show()

# %% [code]
 G = graph_diagram.GraphDiagramWidget(add, "Remote", "Basic")

# %% [code]
G.show()

# %% [code]
G = graph_diagram.GraphDiagramWidget(add, "Container", "Remote")
G.show()

# %% [code]
G = graph_diagram.GraphDiagramWidget(add, "Overview")
G.show()

# %% [code]
