# Supplementary material for: Leveraging chromatin accessibility for transcriptional regulatory network inference in T Helper 17 Cells
Source: Genome Res. 2019 Mar;29(3):449–63. doi: 10.1101/gr.238253.118 (PMC6396413; doi:10.1101/gr.238253.118)
Supplement: Supplemental Material [file supp_gr.238253.118_Supplemental_jp_gene_viz.zip › jp_gene_viz-master/experiments/graph.data]

{
    "Basic": {
        "boxSelectionEnabled": false, 
        "count": 10, 
        "elements": {
            "edges": [
                {
                    "classes": "", 
                    "data": {
                        "id": "7", 
                        "isEdge": true, 
                        "isNode": false, 
                        "label": "socket", 
                        "shiftKey": false, 
                        "source": "5", 
                        "target": "4", 
                        "type": "click"
                    }, 
                    "grabbable": true, 
                    "grabbed": false, 
                    "group": "edges", 
                    "locked": false, 
                    "position": {}, 
                    "removed": false, 
                    "selectable": true, 
                    "selected": false
                }, 
                {
                    "classes": "", 
                    "data": {
                        "id": "8", 
                        "label": "", 
                        "source": "4", 
                        "target": "5"
                    }, 
                    "grabbable": true, 
                    "grabbed": false, 
                    "group": "edges", 
                    "locked": false, 
                    "position": {}, 
                    "removed": false, 
                    "selectable": true, 
                    "selected": false
                }, 
                {
                    "classes": "", 
                    "data": {
                        "id": "9", 
                        "label": "", 
                        "source": "6", 
                        "target": "5"
                    }, 
                    "grabbable": true, 
                    "grabbed": false, 
                    "group": "edges", 
                    "locked": false, 
                    "position": {}, 
                    "removed": false, 
                    "selectable": true, 
                    "selected": false
                }, 
                {
                    "classes": "", 
                    "data": {
                        "id": "10", 
                        "label": "", 
                        "source": "5", 
                        "target": "6"
                    }, 
                    "grabbable": true, 
                    "grabbed": false, 
                    "group": "edges", 
                    "locked": false, 
                    "position": {}, 
                    "removed": false, 
                    "selectable": true, 
                    "selected": false
                }
            ], 
            "nodes": [
                {
                    "classes": "", 
                    "data": {
                        "id": "1", 
                        "isEdge": false, 
                        "isNode": true, 
                        "label": "Local Box", 
                        "shiftKey": false, 
                        "type": "click"
                    }, 
                    "grabbable": true, 
                    "grabbed": false, 
                    "group": "nodes", 
                    "locked": false, 
                    "position": {
                        "x": 364.59985173928874, 
                        "y": 391.03727477799816
                    }, 
                    "removed": false, 
                    "selectable": true, 
                    "selected": false
                }, 
                {
                    "classes": "", 
                    "data": {
                        "id": "2", 
                        "isEdge": false, 
                        "isNode": true, 
                        "label": "Browser", 
                        "parent": "1", 
                        "shiftKey": false, 
                        "type": "click"
                    }, 
                    "grabbable": true, 
                    "grabbed": false, 
                    "group": "nodes", 
                    "locked": false, 
                    "position": {
                        "x": 348.1786657508514, 
                        "y": 332.80927082059213
                    }, 
                    "removed": false, 
                    "selectable": true, 
                    "selected": false
                }, 
                {
                    "classes": "", 
                    "data": {
                        "id": "3", 
                        "isEdge": false, 
                        "isNode": true, 
                        "label": "Jupyter server", 
                        "parent": "1", 
                        "shiftKey": false, 
                        "type": "click"
                    }, 
                    "grabbable": true, 
                    "grabbed": false, 
                    "group": "nodes", 
                    "locked": false, 
                    "position": {
                        "x": 394.9088549345289, 
                        "y": 432.3618553135742
                    }, 
                    "removed": false, 
                    "selectable": true, 
                    "selected": true
                }, 
                {
                    "classes": "", 
                    "data": {
                        "id": "4", 
                        "isEdge": false, 
                        "isNode": true, 
                        "label": "Javascript", 
                        "parent": "2", 
                        "shiftKey": false, 
                        "type": "click"
                    }, 
                    "grabbable": true, 
                    "grabbed": false, 
                    "group": "nodes", 
                    "locked": false, 
                    "position": {
                        "x": 348.1786657508514, 
                        "y": 332.80927082059213
                    }, 
                    "removed": false, 
                    "selectable": true, 
                    "selected": false
                }, 
                {
                    "classes": "", 
                    "data": {
                        "id": "5", 
                        "isEdge": false, 
                        "isNode": true, 
                        "label": "Nb process", 
                        "parent": "3", 
                        "shiftKey": false, 
                        "type": "click"
                    }, 
                    "grabbable": true, 
                    "grabbed": false, 
                    "group": "nodes", 
                    "locked": false, 
                    "position": {
                        "x": 446.021037727726, 
                        "y": 400.4584318917442
                    }, 
                    "removed": false, 
                    "selectable": true, 
                    "selected": false
                }, 
                {
                    "classes": "", 
                    "data": {
                        "id": "6", 
                        "isEdge": false, 
                        "isNode": true, 
                        "label": "Kernel", 
                        "parent": "3", 
                        "shiftKey": true, 
                        "type": "click"
                    }, 
                    "grabbable": true, 
                    "grabbed": false, 
                    "group": "nodes", 
                    "locked": false, 
                    "position": {
                        "x": 336.7966721413317, 
                        "y": 465.26527873540425
                    }, 
                    "removed": false, 
                    "selectable": true, 
                    "selected": false
                }
            ]
        }, 
        "layout": {
            "name": "cose", 
            "padding": 5
        }, 
        "maxZoom": 1e+50, 
        "minZoom": 1e-50, 
        "pan": {
            "x": -354.3908377218695, 
            "y": -562.9710599573526
        }, 
        "panningEnabled": true, 
        "renderer": {
            "name": "canvas"
        }, 
        "style": [
            {
                "selector": "node", 
                "style": {
                    "background-color": "cyan", 
                    "color": "white", 
                    "content": "data(label)", 
                    "text-halign": "center", 
                    "text-max-width": "80px", 
                    "text-outline-color": "#888", 
                    "text-outline-width": "2px", 
                    "text-valign": "center", 
                    "text-wrap": "wrap"
                }
            }, 
            {
                "selector": "$node > node", 
                "style": {
                    "background-color": "#bbb", 
                    "padding-bottom": "10px", 
                    "padding-left": "10px", 
                    "padding-right": "10px", 
                    "padding-top": "10px", 
                    "text-halign": "left", 
                    "text-valign": "top"
                }
            }, 
            {
                "selector": "edge", 
                "style": {
                    "content": "data(label)", 
                    "edge-text-rotation": "autorotate", 
                    "line-color": "red", 
                    "target-arrow-color": "red", 
                    "target-arrow-shape": "triangle"
                }
            }, 
            {
                "selector": ":selected", 
                "style": {
                    "background-color": "black", 
                    "line-color": "black", 
                    "source-arrow-color": "black", 
                    "target-arrow-color": "black"
                }
            }
        ], 
        "userPanningEnabled": true, 
        "userZoomingEnabled": true, 
        "zoom": 2.294361435051236, 
        "zoomingEnabled": true
    }, 
    "Basic1": {
        "boxSelectionEnabled": false, 
        "count": 3, 
        "elements": {
            "nodes": [
                {
                    "classes": "", 
                    "data": {
                        "id": "1", 
                        "isEdge": false, 
                        "isNode": true, 
                        "label": "abc", 
                        "shiftKey": false, 
                        "type": "click"
                    }, 
                    "grabbable": true, 
                    "grabbed": false, 
                    "group": "nodes", 
                    "locked": false, 
                    "position": {
                        "x": 365.54086980873393, 
                        "y": 362.81526765654536
                    }, 
                    "removed": false, 
                    "selectable": true, 
                    "selected": true
                }, 
                {
                    "classes": "", 
                    "data": {
                        "id": "2", 
                        "isEdge": false, 
                        "isNode": true, 
                        "label": "", 
                        "shiftKey": false, 
                        "type": "click"
                    }, 
                    "grabbable": true, 
                    "grabbed": false, 
                    "group": "nodes", 
                    "locked": false, 
                    "position": {
                        "x": 416.935745795875, 
                        "y": 418.27530674630947
                    }, 
                    "removed": false, 
                    "selectable": true, 
                    "selected": false
                }, 
                {
                    "classes": "", 
                    "data": {
                        "id": "3", 
                        "label": "jhgkjg", 
                        "parent": "1"
                    }, 
                    "grabbable": true, 
                    "grabbed": false, 
                    "group": "nodes", 
                    "locked": false, 
                    "position": {
                        "x": 365.54086980873393, 
                        "y": 362.81526765654536
                    }, 
                    "removed": false, 
                    "selectable": true, 
                    "selected": false
                }
            ]
        }, 
        "layout": {
            "name": "cose", 
            "padding": 5
        }, 
        "maxZoom": 1e+50, 
        "minZoom": 1e-50, 
        "pan": {
            "x": -1559.8109186686984, 
            "y": -1698.4895148785076
        }, 
        "panningEnabled": true, 
        "renderer": {
            "name": "canvas"
        }, 
        "style": [
            {
                "selector": "node", 
                "style": {
                    "background-color": "cyan", 
                    "background-fit": "cover", 
                    "background-image": "https://farm7.staticflickr.com/6098/6224655456_f4c3c98589_b.jpg", 
                    "color": "white", 
                    "content": "data(label)", 
                    "text-halign": "center", 
                    "text-max-width": "80px", 
                    "text-outline-color": "#888", 
                    "text-outline-width": "2px", 
                    "text-valign": "center", 
                    "text-wrap": "wrap"
                }
            }, 
            {
                "selector": "$node > node", 
                "style": {
                    "background-color": "#bbb", 
                    "padding-bottom": "10px", 
                    "padding-left": "10px", 
                    "padding-right": "10px", 
                    "padding-top": "10px", 
                    "text-halign": "left", 
                    "text-valign": "top"
                }
            }, 
            {
                "selector": "edge", 
                "style": {
                    "content": "data(label)", 
                    "edge-text-rotation": "autorotate", 
                    "line-color": "red", 
                    "target-arrow-color": "red", 
                    "target-arrow-shape": "triangle"
                }
            }, 
            {
                "selector": ":selected", 
                "style": {
                    "background-color": "black", 
                    "line-color": "black", 
                    "source-arrow-color": "black", 
                    "target-arrow-color": "black"
                }
            }, 
            {
                "selector": "#1", 
                "style": {
                    "background-color": "pink", 
                    "background-image": "https://farm6.staticflickr.com/5109/5817854163_eaccd688f5_b.jpg"
                }
            }
        ], 
        "userPanningEnabled": true, 
        "userZoomingEnabled": true, 
        "zoom": 5.293376934174989, 
        "zoomingEnabled": true
    }, 
    "Container": {
        "boxSelectionEnabled": false, 
        "count": 34, 
        "elements": {
            "edges": [
                {
                    "classes": "", 
                    "data": {
                        "id": "24", 
                        "label": "", 
                        "source": "4", 
                        "target": "19"
                    }, 
                    "grabbable": true, 
                    "grabbed": false, 
                    "group": "edges", 
                    "locked": false, 
                    "position": {}, 
                    "removed": false, 
                    "selectable": true, 
                    "selected": false
                }, 
                {
                    "classes": "", 
                    "data": {
                        "id": "25", 
                        "label": "", 
                        "source": "19", 
                        "target": "4"
                    }, 
                    "grabbable": true, 
                    "grabbed": false, 
                    "group": "edges", 
                    "locked": false, 
                    "position": {}, 
                    "removed": false, 
                    "selectable": true, 
                    "selected": false
                }, 
                {
                    "classes": "", 
                    "data": {
                        "id": "26", 
                        "label": "", 
                        "source": "19", 
                        "target": "22"
                    }, 
                    "grabbable": true, 
                    "grabbed": false, 
                    "group": "edges", 
                    "locked": false, 
                    "position": {}, 
                    "removed": false, 
                    "selectable": true, 
                    "selected": false
                }, 
                {
                    "classes": "", 
                    "data": {
                        "id": "27", 
                        "label": "", 
                        "source": "22", 
                        "target": "19"
                    }, 
                    "grabbable": true, 
                    "grabbed": false, 
                    "group": "edges", 
                    "locked": false, 
                    "position": {}, 
                    "removed": false, 
                    "selectable": true, 
                    "selected": false
                }, 
                {
                    "classes": "", 
                    "data": {
                        "id": "28", 
                        "label": "", 
                        "source": "22", 
                        "target": "23"
                    }, 
                    "grabbable": true, 
                    "grabbed": false, 
                    "group": "edges", 
                    "locked": false, 
                    "position": {}, 
                    "removed": false, 
                    "selectable": true, 
                    "selected": false
                }, 
                {
                    "classes": "", 
                    "data": {
                        "id": "29", 
                        "label": "", 
                        "source": "23", 
                        "target": "22"
                    }, 
                    "grabbable": true, 
                    "grabbed": false, 
                    "group": "edges", 
                    "locked": false, 
                    "position": {}, 
                    "removed": false, 
                    "selectable": true, 
                    "selected": false
                }, 
                {
                    "classes": "", 
                    "data": {
                        "id": "33", 
                        "label": "", 
                        "source": "32", 
                        "target": "31"
                    }, 
                    "grabbable": true, 
                    "grabbed": false, 
                    "group": "edges", 
                    "locked": false, 
                    "position": {}, 
                    "removed": false, 
                    "selectable": true, 
                    "selected": false
                }, 
                {
                    "classes": "", 
                    "data": {
                        "id": "34", 
                        "label": "", 
                        "source": "31", 
                        "target": "32"
                    }, 
                    "grabbable": true, 
                    "grabbed": false, 
                    "group": "edges", 
                    "locked": false, 
                    "position": {}, 
                    "removed": false, 
                    "selectable": true, 
                    "selected": false
                }
            ], 
            "nodes": [
                {
                    "classes": "", 
                    "data": {
                        "id": "1", 
                        "isEdge": false, 
                        "isNode": true, 
                        "label": "Local Box", 
                        "shiftKey": false, 
                        "type": "click"
                    }, 
                    "grabbable": true, 
                    "grabbed": false, 
                    "group": "nodes", 
                    "locked": false, 
                    "position": {
                        "x": 507.30796639310165, 
                        "y": -43.477447035315635
                    }, 
                    "removed": false, 
                    "selectable": true, 
                    "selected": false
                }, 
                {
                    "classes": "", 
                    "data": {
                        "id": "2", 
                        "isEdge": false, 
                        "isNode": true, 
                        "label": "Browser", 
                        "parent": "1", 
                        "shiftKey": false, 
                        "type": "click"
                    }, 
                    "grabbable": true, 
                    "grabbed": false, 
                    "group": "nodes", 
                    "locked": false, 
                    "position": {
                        "x": 536.8079663931017, 
                        "y": -35.477447035315635
                    }, 
                    "removed": false, 
                    "selectable": true, 
                    "selected": false
                }, 
                {
                    "classes": "", 
                    "data": {
                        "id": "4", 
                        "isEdge": false, 
                        "isNode": true, 
                        "label": "Javascript", 
                        "parent": "2", 
                        "shiftKey": true, 
                        "type": "click"
                    }, 
                    "grabbable": true, 
                    "grabbed": false, 
                    "group": "nodes", 
                    "locked": false, 
                    "position": {
                        "x": 536.8079663931017, 
                        "y": -35.477447035315635
                    }, 
                    "removed": false, 
                    "selectable": true, 
                    "selected": false
                }, 
                {
                    "classes": "", 
                    "data": {
                        "id": "11", 
                        "isEdge": false, 
                        "isNode": true, 
                        "label": "Remote box", 
                        "shiftKey": false, 
                        "type": "click"
                    }, 
                    "grabbable": true, 
                    "grabbed": false, 
                    "group": "nodes", 
                    "locked": false, 
                    "position": {
                        "x": 234.71848281508306, 
                        "y": 144.24905086867736
                    }, 
                    "removed": false, 
                    "selectable": true, 
                    "selected": true
                }, 
                {
                    "classes": "", 
                    "data": {
                        "id": "19", 
                        "isEdge": false, 
                        "isNode": true, 
                        "label": "hub server", 
                        "parent": "11", 
                        "shiftKey": true, 
                        "type": "click"
                    }, 
                    "grabbable": true, 
                    "grabbed": false, 
                    "group": "nodes", 
                    "locked": false, 
                    "position": {
                        "x": 344.54921109984974, 
                        "y": -16.471920517836736
                    }, 
                    "removed": false, 
                    "selectable": true, 
                    "selected": false
                }, 
                {
                    "classes": "", 
                    "data": {
                        "id": "20", 
                        "isEdge": false, 
                        "isNode": true, 
                        "label": "container", 
                        "parent": "11", 
                        "shiftKey": false, 
                        "type": "click"
                    }, 
                    "grabbable": true, 
                    "grabbed": false, 
                    "group": "nodes", 
                    "locked": false, 
                    "position": {
                        "x": 265.9488878315725, 
                        "y": 127.64546846788647
                    }, 
                    "removed": false, 
                    "selectable": true, 
                    "selected": false
                }, 
                {
                    "classes": "", 
                    "data": {
                        "id": "21", 
                        "isEdge": false, 
                        "isNode": true, 
                        "label": "Jupyter server", 
                        "parent": "20", 
                        "shiftKey": false, 
                        "type": "click"
                    }, 
                    "grabbable": true, 
                    "grabbed": false, 
                    "group": "nodes", 
                    "locked": false, 
                    "position": {
                        "x": 294.4488878315725, 
                        "y": 143.64546846788647
                    }, 
                    "removed": false, 
                    "selectable": true, 
                    "selected": false
                }, 
                {
                    "classes": "", 
                    "data": {
                        "id": "22", 
                        "isEdge": false, 
                        "isNode": true, 
                        "label": "nb process", 
                        "parent": "21", 
                        "shiftKey": true, 
                        "type": "click"
                    }, 
                    "grabbable": true, 
                    "grabbed": false, 
                    "group": "nodes", 
                    "locked": false, 
                    "position": {
                        "x": 294.4488878315725, 
                        "y": 107.54766743879478
                    }, 
                    "removed": false, 
                    "selectable": true, 
                    "selected": false
                }, 
                {
                    "classes": "", 
                    "data": {
                        "id": "23", 
                        "isEdge": false, 
                        "isNode": true, 
                        "label": "kernel", 
                        "parent": "21", 
                        "shiftKey": false, 
                        "type": "click"
                    }, 
                    "grabbable": true, 
                    "grabbed": false, 
                    "group": "nodes", 
                    "locked": false, 
                    "position": {
                        "x": 286.4728294337613, 
                        "y": 179.74326949697817
                    }, 
                    "removed": false, 
                    "selectable": true, 
                    "selected": false
                }, 
                {
                    "classes": "", 
                    "data": {
                        "id": "30", 
                        "isEdge": false, 
                        "isNode": true, 
                        "label": "container 2", 
                        "parent": "11", 
                        "shiftKey": false, 
                        "type": "click"
                    }, 
                    "grabbable": true, 
                    "grabbed": false, 
                    "group": "nodes", 
                    "locked": false, 
                    "position": {
                        "x": 206.88775453031636, 
                        "y": 293.97002225519145
                    }, 
                    "removed": false, 
                    "selectable": true, 
                    "selected": false
                }, 
                {
                    "classes": "", 
                    "data": {
                        "id": "31", 
                        "isEdge": false, 
                        "isNode": true, 
                        "label": "Jupyter server...", 
                        "parent": "30", 
                        "shiftKey": false, 
                        "type": "click"
                    }, 
                    "grabbable": true, 
                    "grabbed": false, 
                    "group": "nodes", 
                    "locked": false, 
                    "position": {
                        "x": 206.88775453031636, 
                        "y": 293.97002225519145
                    }, 
                    "removed": false, 
                    "selectable": true, 
                    "selected": false
                }, 
                {
                    "classes": "", 
                    "data": {
                        "id": "32", 
                        "isEdge": false, 
                        "isNode": true, 
                        "label": "Other local box", 
                        "shiftKey": false, 
                        "type": "click"
                    }, 
                    "grabbable": true, 
                    "grabbed": false, 
                    "group": "nodes", 
                    "locked": false, 
                    "position": {
                        "x": 235.37845632697312, 
                        "y": 368.83023173765923
                    }, 
                    "removed": false, 
                    "selectable": true, 
                    "selected": false
                }
            ]
        }, 
        "layout": {
            "name": "cose", 
            "padding": 5
        }, 
        "maxZoom": 1e+50, 
        "minZoom": 1e-50, 
        "pan": {
            "x": -2.7122190316590604, 
            "y": 110.67432170154667
        }, 
        "panningEnabled": true, 
        "renderer": {
            "name": "canvas"
        }, 
        "style": [
            {
                "selector": "node", 
                "style": {
                    "background-color": "cyan", 
                    "color": "white", 
                    "content": "data(label)", 
                    "text-halign": "center", 
                    "text-max-width": "80px", 
                    "text-outline-color": "#888", 
                    "text-outline-width": "2px", 
                    "text-valign": "center", 
                    "text-wrap": "wrap"
                }
            }, 
            {
                "selector": "$node > node", 
                "style": {
                    "background-color": "#bbb", 
                    "padding-bottom": "10px", 
                    "padding-left": "10px", 
                    "padding-right": "10px", 
                    "padding-top": "10px", 
                    "text-halign": "left", 
                    "text-valign": "top"
                }
            }, 
            {
                "selector": "edge", 
                "style": {
                    "content": "data(label)", 
                    "edge-text-rotation": "autorotate", 
                    "line-color": "red", 
                    "target-arrow-color": "red", 
                    "target-arrow-shape": "triangle"
                }
            }, 
            {
                "selector": ":selected", 
                "style": {
                    "background-color": "black", 
                    "line-color": "black", 
                    "source-arrow-color": "black", 
                    "target-arrow-color": "black"
                }
            }
        ], 
        "userPanningEnabled": true, 
        "userZoomingEnabled": true, 
        "zoom": 1.0217060284987316, 
        "zoomingEnabled": true
    }, 
    "Remote": {
        "boxSelectionEnabled": false, 
        "count": 18, 
        "elements": {
            "edges": [
                {
                    "classes": "", 
                    "data": {
                        "id": "15", 
                        "isEdge": true, 
                        "isNode": false, 
                        "label": "socket", 
                        "shiftKey": false, 
                        "source": "4", 
                        "target": "13", 
                        "type": "click"
                    }, 
                    "grabbable": true, 
                    "grabbed": false, 
                    "group": "edges", 
                    "locked": false, 
                    "position": {}, 
                    "removed": false, 
                    "selectable": true, 
                    "selected": false
                }, 
                {
                    "classes": "", 
                    "data": {
                        "id": "16", 
                        "label": "", 
                        "source": "13", 
                        "target": "4"
                    }, 
                    "grabbable": true, 
                    "grabbed": false, 
                    "group": "edges", 
                    "locked": false, 
                    "position": {}, 
                    "removed": false, 
                    "selectable": true, 
                    "selected": false
                }, 
                {
                    "classes": "", 
                    "data": {
                        "id": "17", 
                        "label": "", 
                        "source": "13", 
                        "target": "14"
                    }, 
                    "grabbable": true, 
                    "grabbed": false, 
                    "group": "edges", 
                    "locked": false, 
                    "position": {}, 
                    "removed": false, 
                    "selectable": true, 
                    "selected": false
                }, 
                {
                    "classes": "", 
                    "data": {
                        "id": "18", 
                        "label": "", 
                        "source": "14", 
                        "target": "13"
                    }, 
                    "grabbable": true, 
                    "grabbed": false, 
                    "group": "edges", 
                    "locked": false, 
                    "position": {}, 
                    "removed": false, 
                    "selectable": true, 
                    "selected": false
                }
            ], 
            "nodes": [
                {
                    "classes": "", 
                    "data": {
                        "id": "1", 
                        "isEdge": false, 
                        "isNode": true, 
                        "label": "Local Box", 
                        "shiftKey": false, 
                        "type": "click"
                    }, 
                    "grabbable": true, 
                    "grabbed": false, 
                    "group": "nodes", 
                    "locked": false, 
                    "position": {
                        "x": 386.6148859294625, 
                        "y": 207.69701609352558
                    }, 
                    "removed": false, 
                    "selectable": true, 
                    "selected": false
                }, 
                {
                    "classes": "", 
                    "data": {
                        "id": "2", 
                        "isEdge": false, 
                        "isNode": true, 
                        "label": "Browser", 
                        "parent": "1", 
                        "shiftKey": false, 
                        "type": "click"
                    }, 
                    "grabbable": true, 
                    "grabbed": false, 
                    "group": "nodes", 
                    "locked": false, 
                    "position": {
                        "x": 416.1148859294625, 
                        "y": 215.69701609352558
                    }, 
                    "removed": false, 
                    "selectable": true, 
                    "selected": false
                }, 
                {
                    "classes": "", 
                    "data": {
                        "id": "4", 
                        "isEdge": false, 
                        "isNode": true, 
                        "label": "Javascript", 
                        "parent": "2", 
                        "shiftKey": true, 
                        "type": "click"
                    }, 
                    "grabbable": true, 
                    "grabbed": false, 
                    "group": "nodes", 
                    "locked": false, 
                    "position": {
                        "x": 416.1148859294625, 
                        "y": 215.69701609352558
                    }, 
                    "removed": false, 
                    "selectable": true, 
                    "selected": false
                }, 
                {
                    "classes": "", 
                    "data": {
                        "id": "11", 
                        "isEdge": false, 
                        "isNode": true, 
                        "label": "Remote box", 
                        "shiftKey": false, 
                        "type": "click"
                    }, 
                    "grabbable": true, 
                    "grabbed": false, 
                    "group": "nodes", 
                    "locked": false, 
                    "position": {
                        "x": 398.2143477630092, 
                        "y": 365.96399436339385
                    }, 
                    "removed": false, 
                    "selectable": true, 
                    "selected": true
                }, 
                {
                    "classes": "", 
                    "data": {
                        "id": "12", 
                        "isEdge": false, 
                        "isNode": true, 
                        "label": "Jupyter server", 
                        "parent": "11", 
                        "shiftKey": false, 
                        "type": "click"
                    }, 
                    "grabbable": true, 
                    "grabbed": false, 
                    "group": "nodes", 
                    "locked": false, 
                    "position": {
                        "x": 426.7143477630092, 
                        "y": 381.96399436339385
                    }, 
                    "removed": false, 
                    "selectable": true, 
                    "selected": false
                }, 
                {
                    "classes": "", 
                    "data": {
                        "id": "13", 
                        "isEdge": false, 
                        "isNode": true, 
                        "label": "Nb process", 
                        "parent": "12", 
                        "shiftKey": true, 
                        "type": "click"
                    }, 
                    "grabbable": true, 
                    "grabbed": false, 
                    "group": "nodes", 
                    "locked": false, 
                    "position": {
                        "x": 444.5528583055852, 
                        "y": 360.88400746230406
                    }, 
                    "removed": false, 
                    "selectable": true, 
                    "selected": false
                }, 
                {
                    "classes": "", 
                    "data": {
                        "id": "14", 
                        "isEdge": false, 
                        "isNode": true, 
                        "label": "Kernel", 
                        "parent": "12", 
                        "shiftKey": false, 
                        "type": "click"
                    }, 
                    "grabbable": true, 
                    "grabbed": false, 
                    "group": "nodes", 
                    "locked": false, 
                    "position": {
                        "x": 401.87583722043325, 
                        "y": 404.04398126448365
                    }, 
                    "removed": false, 
                    "selectable": true, 
                    "selected": false
                }
            ]
        }, 
        "layout": {
            "name": "cose", 
            "padding": 5
        }, 
        "maxZoom": 1e+50, 
        "minZoom": 1e-50, 
        "pan": {
            "x": -353.1553281478, 
            "y": -231.49709756864092
        }, 
        "panningEnabled": true, 
        "renderer": {
            "name": "canvas"
        }, 
        "style": [
            {
                "selector": "node", 
                "style": {
                    "background-color": "cyan", 
                    "color": "white", 
                    "content": "data(label)", 
                    "text-halign": "center", 
                    "text-max-width": "80px", 
                    "text-outline-color": "#888", 
                    "text-outline-width": "2px", 
                    "text-valign": "center", 
                    "text-wrap": "wrap"
                }
            }, 
            {
                "selector": "$node > node", 
                "style": {
                    "background-color": "#bbb", 
                    "padding-bottom": "10px", 
                    "padding-left": "10px", 
                    "padding-right": "10px", 
                    "padding-top": "10px", 
                    "text-halign": "left", 
                    "text-valign": "top"
                }
            }, 
            {
                "selector": "edge", 
                "style": {
                    "content": "data(label)", 
                    "edge-text-rotation": "autorotate", 
                    "line-color": "red", 
                    "target-arrow-color": "red", 
                    "target-arrow-shape": "triangle"
                }
            }, 
            {
                "selector": ":selected", 
                "style": {
                    "background-color": "black", 
                    "line-color": "black", 
                    "source-arrow-color": "black", 
                    "target-arrow-color": "black"
                }
            }
        ], 
        "userPanningEnabled": true, 
        "userZoomingEnabled": true, 
        "zoom": 1.774121178285798, 
        "zoomingEnabled": true
    }
}
