# Supplementary material for: Leveraging chromatin accessibility for transcriptional regulatory network inference in T Helper 17 Cells
Source: Genome Res. 2019 Mar;29(3):449–63. doi: 10.1101/gr.238253.118 (PMC6396413; doi:10.1101/gr.238253.118)
Supplement: Supplemental Material [file supp_gr.238253.118_Supplemental_jp_gene_viz.zip › jp_gene_viz-master/experiments/Inverse CLR.ipynb]

# %% [code]
# allow import without install
import sys
if ".." not in sys.path:
    sys.path.append("..")
import compositional

# %% [markdown]
This visualization illustrates how 4 dimensional compositional data represented in
centered log ration (CLR) space corresponds to points in the 3 dimensional simplex.

The cyan curves represent a sphere in an orthogonal projection onto 3 dimensions of
of the CLR space for 4 components (which has 3 degrees of freedom).

The green represents the inverse mapping of the CLR representation into the 3 dimensional
(where the "redundant" fourth dimension of the inversion has been discarded).

# %% [code]
D = compositional.InvDiagram()

# %% [code]
D.show()

# %% [code]
D.loop_animation()

# %% [code]
