# Supplementary material for: Leveraging chromatin accessibility for transcriptional regulatory network inference in T Helper 17 Cells
Source: Genome Res. 2019 Mar;29(3):449–63. doi: 10.1101/gr.238253.118 (PMC6396413; doi:10.1101/gr.238253.118)
Supplement: Supplemental Material [file supp_gr.238253.118_Supplemental_jp_gene_viz.zip › jp_gene_viz-master/experiments/Iris.ipynb]

# %% [markdown]
# Iris data visualization experiments.

These are different ways of looking at characteristics of iris species.

# %% [code]
# allow import without install
import sys
if ".." not in sys.path:
    sys.path.append("..")

import nearest_neighbors
from sklearn import neighbors, datasets

# %% [code]
# This visualization illustrates the correlations among the features and the species distributions
# for feature pairs.
reload(nearest_neighbors)
iris = datasets.load_iris()
#bc = datasets.load_breast_cancer()
w = nearest_neighbors.SVGScatterer(iris).widget()

# %% [code]
# This widget interactively compares two features and the nearest neighbor boundary
# implied by using just those features to species.
nearest_neighbors.load_javascript_support()
nearest_neighbors.show_iris()

# %% [code]
# This visualization extends the nearest neighbor visualization to 3 dimension.
import nn3d

# %% [code]
nn = nn3d.show_iris()

# %% [code]
nn.x_name, nn.y_name, nn.z_name

# %% [code]
nn.scatter_plot.results

# %% [code]
from jp_gene_viz import js_context


# %% [code]
js_context.load_if_not_loaded(["three.js"], force=True, verbose=True)

# %% [code]
