# Supplementary material for: Leveraging chromatin accessibility for transcriptional regulatory network inference in T Helper 17 Cells
Source: Genome Res. 2019 Mar;29(3):449–63. doi: 10.1101/gr.238253.118 (PMC6396413; doi:10.1101/gr.238253.118)
Supplement: Supplemental Material [file supp_gr.238253.118_Supplemental_jp_gene_viz.zip › jp_gene_viz-master/experiments/static 3d iris neareast neighbors.ipynb]

# %% [markdown]
# Iris data visualization experiments.

This is a demonstration of a static embedding of a 3d visualization.

The visualization shows a nearest neighbor classification of iris species.

# %% [code]
# allow import without install
import sys
if ".." not in sys.path:
    sys.path.append("..")

# %% [code]
# This visualization extends the nearest neighbor visualization to 3 dimension.
import nn3d

# %% [code]
nn = nn3d.static_iris()

# %% [code]
print nn.scatter_plot.embedded_html()

# %% [code]
