# Supplementary material for: Leveraging chromatin accessibility for transcriptional regulatory network inference in T Helper 17 Cells
Source: Genome Res. 2019 Mar;29(3):449–63. doi: 10.1101/gr.238253.118 (PMC6396413; doi:10.1101/gr.238253.118)
Supplement: Supplemental Material [file supp_gr.238253.118_Supplemental_jp_gene_viz.zip › jp_gene_viz-master/experiments/three widget examples.ipynb]

# %% [code]
# three add on example runs
# allow import without install
import sys
if ".." not in sys.path:
    sys.path.append("..")

# %% [code]
from jp_gene_viz import js_context
from jp_gene_viz import js_proxy

# %% [code]
js_context.load_if_not_loaded(["three.js"])
js_context.load_if_not_loaded(["FontUtils.js"])
js_context.load_if_not_loaded(["helvetiker_regular.typeface.js"])
js_context.load_if_not_loaded(["three_scatter.js"])
js_context.load_if_not_loaded(["three_rotator.js"])
js_context.load_if_not_loaded(["three_orbit.js"])
js_context.load_if_not_loaded(["three_curve.js"])
js_context.load_if_not_loaded(["TextGeometry.js"])
js_context.load_if_not_loaded(["three_simple_text.js"])
js_context.load_if_not_loaded(["OrbitControls.js"])

# %% [code]
js_proxy.load_javascript_support()

# %% [code]
w = js_proxy.ProxyWidget()
element = w.element()
window = w.window()
THREE = window.THREE
w(THREE.rotator.example(element))
w.flush()
w

# %% [code]
w = js_proxy.ProxyWidget()
element = w.element()
window = w.window()
THREE = window.THREE
w(THREE.orbiter.example(element))
w.flush()
w

# %% [code]
w = js_proxy.ProxyWidget()
element = w.element()
window = w.window()
THREE = window.THREE
w(THREE.scatter.example(element))
w.flush()
w

# %% [code]
w = js_proxy.ProxyWidget()
element = w.element()
window = w.window()
THREE = window.THREE
w(THREE.simple_text.example(element))
w.flush()
w

# %% [code]
w = js_proxy.ProxyWidget()
element = w.element()
window = w.window()
THREE = window.THREE
w(THREE.simple_curve.example(element))
w.flush()
w

# %% [code]
js_context.load_if_not_loaded(["three_triangles.js"])

# %% [code]
w = js_proxy.ProxyWidget()
element = w.element()
window = w.window()
THREE = window.THREE
w(THREE.triangle_surface.example(element))
w.flush()
w

# %% [code]
from jp_gene_viz import doodle3d

# %% [code]
D = doodle3d.Doodle3D()

# %% [code]
x = 50
points = [ (0,0,0), (x,x,x), (0, x,x), (x, 0, x), (0,0,0)]
indices = ( (0,1,2), (0,1,3), (0,2,3), (1,2,3))
D.curve(0xff0000, points)
D.light(0xff00ff, 1000, 1000, 1000)
D.light(0xffff00, 1000, 0, 1000)
D.light(0x00ffff, 1000, 1000, 0)
D.ambient_light(0x775533)
x = -50
points = [ (0,0,0), (x,x,x), (0, x,x), (x, 0, x), (0,0,0)]
D.triangle_surface(points, indices, 0x999999, "solid", opacity=0.5)

# %% [code]
D.show()

# %% [code]
reload(doodle3d)

# %% [code]
