# Supplementary material for: Leveraging chromatin accessibility for transcriptional regulatory network inference in T Helper 17 Cells
Source: Genome Res. 2019 Mar;29(3):449–63. doi: 10.1101/gr.238253.118 (PMC6396413; doi:10.1101/gr.238253.118)
Supplement: Supplemental Material [file supp_gr.238253.118_Supplemental_jp_gene_viz.zip › jp_gene_viz-master/jp_gene_viz/cytoscape.js]

/*!
 * This file is part of Cytoscape.js 2.4.8.
 *
 * Cytoscape.js is free software: you can redistribute it and/or modify it
 * under the terms of the GNU Lesser General Public License as published by the Free
 * Software Foundation, either version 3 of the License, or (at your option) any
 * later version.
 *
 * Cytoscape.js is distributed in the hope that it will be useful, but WITHOUT
 * ANY WARRANTY; without even the implied warranty of MERCHANTABILITY or FITNESS
 * FOR A PARTICULAR PURPOSE. See the GNU Lesser General Public License for more
 * details.
 *
 * You should have received a copy of the GNU Lesser General Public License along with
 * Cytoscape.js. If not, see <http://www.gnu.org/licenses/>.
 */

// this is put as a global var in the browser
// or it's just a global to this module if commonjs

var cytoscape;

(function(window){ 'use strict';

  // the object iteself is a function that init's an instance of cytoscape

  var $$ = cytoscape = function(){ // jshint ignore:line
    return cytoscape.init.apply(cytoscape, arguments);
  };

  $$.version = '2.4.8';

  // allow functional access to cytoscape.js
  // e.g. var cyto = $.cytoscape({ selector: "#foo", ... });
  //      var nodes = cyto.nodes();
  $$.init = function( options ){

    // if no options specified, use default
    if( options === undefined ){
      options = {};
    }

    // create instance
    if( $$.is.plainObject( options ) ){
      return new $$.Core( options );
    }

    // allow for registration of extensions
    // e.g. $.cytoscape('renderer', 'svg', SvgRenderer);
    // e.g. $.cytoscape('renderer', 'svg', 'nodeshape', 'ellipse', SvgEllipseNodeShape);
    // e.g. $.cytoscape('core', 'doSomething', function(){ /* doSomething code */ });
    // e.g. $.cytoscape('collection', 'doSomething', function(){ /* doSomething code */ });
    else if( $$.is.string( options ) ) {
      return $$.extension.apply($$.extension, arguments);
    }
  };

  // define the function namespace here, since it has members in many places
  $$.fn = {};

  if( typeof module !== 'undefined' && module.exports ){ // expose as a commonjs module
    module.exports = cytoscape;
  }

  if( typeof define !== 'undefined' && define.amd ){ // expose as an amd/requirejs module
    define('cytoscape', function(){
      return cytoscape;
    });
  }

  // make sure we always register in the window just in case (e.g. w/ derbyjs)
  if( window ){
    window.cytoscape = cytoscape;
  }

})( typeof window === 'undefined' ? null : window );

// extra set to `this` is necessary for meteor
this.cytoscape = cytoscape;

// internal, minimal Promise impl s.t. apis can return promises in old envs
// based on thenable (http://github.com/rse/thenable)

// NB: you must use `new $$.Promise`, because you may have native promises that don't autonew for you

;(function($$){ 'use strict';

  /*  promise states [Promises/A+ 2.1]  */
  var STATE_PENDING   = 0;                                         /*  [Promises/A+ 2.1.1]  */
  var STATE_FULFILLED = 1;                                         /*  [Promises/A+ 2.1.2]  */
  var STATE_REJECTED  = 2;                                         /*  [Promises/A+ 2.1.3]  */

  /*  promise object constructor  */
  var api = function (executor) {
    /*  optionally support non-constructor/plain-function call  */
    if (!(this instanceof api))
      return new api(executor);

    /*  initialize object  */
    this.id           = "Thenable/1.0.7";
    this.state        = STATE_PENDING; /*  initial state  */
    this.fulfillValue = undefined;     /*  initial value  */     /*  [Promises/A+ 1.3, 2.1.2.2]  */
    this.rejectReason = undefined;     /*  initial reason */     /*  [Promises/A+ 1.5, 2.1.3.2]  */
    this.onFulfilled  = [];            /*  initial handlers  */
    this.onRejected   = [];            /*  initial handlers  */

    /*  provide optional information-hiding proxy  */
    this.proxy = {
      then: this.then.bind(this)
    };

    /*  support optional executor function  */
    if (typeof executor === "function")
      executor.call(this, this.fulfill.bind(this), this.reject.bind(this));
  };

  /*  promise API methods  */
  api.prototype = {
    /*  promise resolving methods  */
    fulfill: function (value) { return deliver(this, STATE_FULFILLED, "fulfillValue", value); },
    reject:  function (value) { return deliver(this, STATE_REJECTED,  "rejectReason", value); },

    /*  "The then Method" [Promises/A+ 1.1, 1.2, 2.2]  */
    then: function (onFulfilled, onRejected) {
      var curr = this;
      var next = new api();                                    /*  [Promises/A+ 2.2.7]  */
      curr.onFulfilled.push(
        resolver(onFulfilled, next, "fulfill"));             /*  [Promises/A+ 2.2.2/2.2.6]  */
      curr.onRejected.push(
        resolver(onRejected,  next, "reject" ));             /*  [Promises/A+ 2.2.3/2.2.6]  */
      execute(curr);
      return next.proxy;                                       /*  [Promises/A+ 2.2.7, 3.3]  */
    }
  };

  /*  deliver an action  */
  var deliver = function (curr, state, name, value) {
    if (curr.state === STATE_PENDING) {
      curr.state = state;                                      /*  [Promises/A+ 2.1.2.1, 2.1.3.1]  */
      curr[name] = value;                                      /*  [Promises/A+ 2.1.2.2, 2.1.3.2]  */
      execute(curr);
    }
    return curr;
  };

  /*  execute all handlers  */
  var execute = function (curr) {
    if (curr.state === STATE_FULFILLED)
      execute_handlers(curr, "onFulfilled", curr.fulfillValue);
    else if (curr.state === STATE_REJECTED)
      execute_handlers(curr, "onRejected",  curr.rejectReason);
  };

  /*  execute particular set of handlers  */
  var execute_handlers = function (curr, name, value) {
    /* global process: true */
    /* global setImmediate: true */
    /* global setTimeout: true */

    /*  short-circuit processing  */
    if (curr[name].length === 0)
      return;

    /*  iterate over all handlers, exactly once  */
    var handlers = curr[name];
    curr[name] = [];                                             /*  [Promises/A+ 2.2.2.3, 2.2.3.3]  */
    var func = function () {
      for (var i = 0; i < handlers.length; i++)
        handlers[i](value);                                  /*  [Promises/A+ 2.2.5]  */
    };

    /*  execute procedure asynchronously  */                     /*  [Promises/A+ 2.2.4, 3.1]  */
    if (typeof process === "object" && typeof process.nextTick === "function")
      process.nextTick(func);
    else if (typeof setImmediate === "function")
      setImmediate(func);
    else
      setTimeout(func, 0);
  };

  /*  generate a resolver function  */
  var resolver = function (cb, next, method) {
    return function (value) {
      if (typeof cb !== "function")                            /*  [Promises/A+ 2.2.1, 2.2.7.3, 2.2.7.4]  */
        next[method].call(next, value);                      /*  [Promises/A+ 2.2.7.3, 2.2.7.4]  */
      else {
        var result;
        try { result = cb(value); }                          /*  [Promises/A+ 2.2.2.1, 2.2.3.1, 2.2.5, 3.2]  */
        catch (e) {
          next.reject(e);                                  /*  [Promises/A+ 2.2.7.2]  */
          return;
        }
        resolve(next, result);                               /*  [Promises/A+ 2.2.7.1]  */
      }
    };
  };

  /*  "Promise Resolution Procedure"  */                           /*  [Promises/A+ 2.3]  */
  var resolve = function (promise, x) {
    /*  sanity check arguments  */                               /*  [Promises/A+ 2.3.1]  */
    if (promise === x || promise.proxy === x) {
      promise.reject(new TypeError("cannot resolve promise with itself"));
      return;
    }

    /*  surgically check for a "then" method
      (mainly to just call the "getter" of "then" only once)  */
    var then;
    if ((typeof x === "object" && x !== null) || typeof x === "function") {
      try { then = x.then; }                                   /*  [Promises/A+ 2.3.3.1, 3.5]  */
      catch (e) {
        promise.reject(e);                                   /*  [Promises/A+ 2.3.3.2]  */
        return;
      }
    }

    /*  handle own Thenables    [Promises/A+ 2.3.2]
      and similar "thenables" [Promises/A+ 2.3.3]  */
    if (typeof then === "function") {
      var resolved = false;
      try {
        /*  call retrieved "then" method */                  /*  [Promises/A+ 2.3.3.3]  */
        then.call(x,
          /*  resolvePromise  */                           /*  [Promises/A+ 2.3.3.3.1]  */
          function (y) {
            if (resolved) return; resolved = true;       /*  [Promises/A+ 2.3.3.3.3]  */
            if (y === x)                                 /*  [Promises/A+ 3.6]  */
              promise.reject(new TypeError("circular thenable chain"));
            else
              resolve(promise, y);
          },

          /*  rejectPromise  */                            /*  [Promises/A+ 2.3.3.3.2]  */
          function (r) {
            if (resolved) return; resolved = true;       /*  [Promises/A+ 2.3.3.3.3]  */
            promise.reject(r);
          }
        );
      }
      catch (e) {
        if (!resolved)                                       /*  [Promises/A+ 2.3.3.3.3]  */
          promise.reject(e);                               /*  [Promises/A+ 2.3.3.3.4]  */
      }
      return;
    }

    /*  handle other values  */
    promise.fulfill(x);                                          /*  [Promises/A+ 2.3.4, 2.3.3.4]  */
  };

  // use native promises where possible
  $$.Promise = typeof Promise === 'undefined' ? api : Promise;

  // so we always have Promise.all()
  $$.Promise.all = $$.Promise.all || function( ps ){
    return new $$.Promise(function( resolveAll, rejectAll ){
      var vals = new Array( ps.length );
      var doneCount = 0;

      var fulfill = function( i, val ){
        vals[i] = val;
        doneCount++;

        if( doneCount === ps.length ){
          resolveAll( vals );
        }
      };

      for( var i = 0; i < ps.length; i++ ){
        (function( i ){
          var p = ps[i];
          var isPromise = p.then != null;

          if( isPromise ){
            p.then(function( val ){
              fulfill( i, val );
            }, function( err ){
              rejectAll( err );
            });
          } else {
            var val = p;
            fulfill( i, val );
          }
        })( i );
      }

    });
  };

})( cytoscape );

// type testing utility functions

;(function($$, window){ 'use strict';

  var typeofstr = typeof '';
  var typeofobj = typeof {};
  var typeoffn = typeof function(){};

  $$.is = {
    defined: function(obj){
      return obj != null; // not undefined or null
    },

    string: function(obj){
      return obj != null && typeof obj == typeofstr;
    },

    fn: function(obj){
      return obj != null && typeof obj === typeoffn;
    },

    array: function(obj){
      return Array.isArray ? Array.isArray(obj) : obj != null && obj instanceof Array;
    },

    plainObject: function(obj){
      return obj != null && typeof obj === typeofobj && !$$.is.array(obj) && obj.constructor === Object;
    },

    object: function(obj){
      return obj != null && typeof obj === typeofobj;
    },

    number: function(obj){
      return obj != null && typeof obj === typeof 1 && !isNaN(obj);
    },

    integer: function( obj ){
      return $$.is.number(obj) && Math.floor(obj) === obj;
    },

    color: function(obj){
      return obj != null && typeof obj === typeof '' && $.Color(obj).toString() !== '';
    },

    bool: function(obj){
      return obj != null && typeof obj === typeof true;
    },

    elementOrCollection: function(obj){
      return $$.is.element(obj) || $$.is.collection(obj);
    },

    element: function(obj){
      return obj instanceof $$.Element && obj._private.single;
    },

    collection: function(obj){
      return obj instanceof $$.Collection && !obj._private.single;
    },

    core: function(obj){
      return obj instanceof $$.Core;
    },

    style: function(obj){
      return obj instanceof $$.Style;
    },

    stylesheet: function(obj){
      return obj instanceof $$.Stylesheet;
    },

    event: function(obj){
      return obj instanceof $$.Event;
    },

    thread: function(obj){
      return obj instanceof $$.Thread;
    },

    fabric: function(obj){
      return obj instanceof $$.Fabric;
    },

    emptyString: function(obj){
      if( !obj ){ // null is empty
        return true;
      } else if( $$.is.string(obj) ){
        if( obj === '' || obj.match(/^\s+$/) ){
          return true; // empty string is empty
        }
      }

      return false; // otherwise, we don't know what we've got
    },

    nonemptyString: function(obj){
      if( obj && $$.is.string(obj) && obj !== '' && !obj.match(/^\s+$/) ){
        return true;
      }

      return false;
    },

    domElement: function(obj){
      if( typeof HTMLElement === 'undefined' ){
        return false; // we're not in a browser so it doesn't matter
      } else {
        return obj instanceof HTMLElement;
      }
    },

    boundingBox: function(obj){
      return $$.is.plainObject(obj) &&
        $$.is.number(obj.x1) && $$.is.number(obj.x2) &&
        $$.is.number(obj.y1) && $$.is.number(obj.y2)
      ;
    },

    promise: function(obj){
      return $$.is.object(obj) && $$.is.fn(obj.then);
    },

    touch: function(){
      return window && ( ('ontouchstart' in window) || window.DocumentTouch && document instanceof DocumentTouch );
    },

    gecko: function(){
      return typeof InstallTrigger !== 'undefined' || ('MozAppearance' in document.documentElement.style);
    },

    webkit: function(){
      return typeof webkitURL !== 'undefined' || ('WebkitAppearance' in document.documentElement.style);
    },

    chromium: function(){
      return typeof chrome !== 'undefined';
    },

    khtml: function(){
      return navigator.vendor.match(/kde/i); // TODO probably a better way to detect this...
    },

    khtmlEtc: function(){
      return $$.is.khtml() || $$.is.webkit() || $$.is.chromium();
    },

    trident: function(){
       return typeof ActiveXObject !== 'undefined' || /*@cc_on!@*/false;
    },

    windows: function(){
      return typeof navigator !== 'undefined' && navigator.appVersion.match(/Win/i);
    },

    mac: function(){
      return typeof navigator !== 'undefined' && navigator.appVersion.match(/Mac/i);
    },

    linux: function(){
      return typeof navigator !== 'undefined' && navigator.appVersion.match(/Linux/i);
    },

    unix: function(){
      return typeof navigator !== 'undefined' && navigator.appVersion.match(/X11/i);
    }
  };

})( cytoscape, typeof window === 'undefined' ? null : window );

;(function($$, window){ 'use strict';

  // utility functions only for internal use

  $$.util = {

    // the jquery extend() function
    // NB: modified to use $$.is etc since we can't use jquery functions
    extend: function() {
      var options, name, src, copy, copyIsArray, clone,
        target = arguments[0] || {},
        i = 1,
        length = arguments.length,
        deep = false;

      // Handle a deep copy situation
      if ( typeof target === 'boolean' ) {
        deep = target;
        target = arguments[1] || {};
        // skip the boolean and the target
        i = 2;
      }

      // Handle case when target is a string or something (possible in deep copy)
      if ( typeof target !== 'object' && !$$.is.fn(target) ) {
        target = {};
      }

      // extend jQuery itself if only one argument is passed
      if ( length === i ) {
        target = this;
        --i;
      }

      for ( ; i < length; i++ ) {
        // Only deal with non-null/undefined values
        if ( (options = arguments[ i ]) != null ) {
          // Extend the base object
          for ( name in options ) {
            src = target[ name ];
            copy = options[ name ];

            // Prevent never-ending loop
            if ( target === copy ) {
              continue;
            }

            // Recurse if we're merging plain objects or arrays
            if ( deep && copy && ( $$.is.plainObject(copy) || (copyIsArray = $$.is.array(copy)) ) ) {
              if ( copyIsArray ) {
                copyIsArray = false;
                clone = src && $$.is.array(src) ? src : [];

              } else {
                clone = src && $$.is.plainObject(src) ? src : {};
              }

              // Never move original objects, clone them
              target[ name ] = $$.util.extend( deep, clone, copy );

            // Don't bring in undefined values
            } else if ( copy !== undefined ) {
              target[ name ] = copy;
            }
          }
        }
      }

      // Return the modified object
      return target;
    },

    // require that pulls in module from commonjs, amd, or window (falling back until found)
    require: function( name, callback, options ){
      var ret;
      options = $$.util.extend({
        msgIfNotFound: true
      }, options);

      var done = false;
      var fulfil = function( ret ){
        done = true;
        callback( ret );
      };

      var checkWindow = function( next ){
        if( window ){ // detected browser/window env
          ret = window[ name ];
        }

        if( ret !== undefined ){ fulfil(ret); }
        if( next ){ next(); }
      };
      var onCheckWindowDone = function(){
        if( !done ){
          checkCommonJs( onCheckCommonJsDone );
        }
      };

      var checkCommonJs = function( next ){
        if( typeof module !== 'undefined' && module.exports && require ){ // detected commonjs env
          try {
            ret = require( name ); // regular require
          } catch( err ){}
        }

        if( ret !== undefined ){ fulfil(ret); }
        if( next ){ next(); }
      };
      var onCheckCommonJsDone = function(){
        if( !done ){
          checkAmd( onCheckAmdDone );
        }
      };

      var checkAmd = function( next ){
        if( typeof define !== 'undefined' && define.amd && require ){ // detected amd env w/ defined module
          require([ name ], function( nameImpl ){
            ret = nameImpl;

            if( ret !== undefined ){ fulfil(ret); }
            if( next ){ next(); }
          }, function( err ){
            if( next ){ next(); }
          });
        }
      };
      var onCheckAmdDone = function(){
        if( !done && options.msgIfNotFound ){
          $$.util.error('Cytoscape.js tried to pull in dependency `' + name + '` but no module (i.e. CommonJS, AMD, or window) was found');
        }
      };

      // kick off 1st check: window
      checkWindow( onCheckWindowDone );

    },

    // multiple requires in one callback
    requires: function( names, callback ){
      var impls = [];
      var gotImpl = [];

      var checkDone = function(){
        for( var i = 0; i < names.length; i++ ){ // check have all impls
          if( !gotImpl[i] ){ return; }
        }

        // otherwise, all got all impls => done
        callback.apply( callback, impls );
      };

      for( var i = 0; i < names.length; i++ ){ (function(){ // w/scope
        var name = names[i];
        var index = i;

        $$.util.require(name, function(impl){
          impls[index] = impl;
          gotImpl[index] = true;

          checkDone();
        });
      })(); }
    },

    // ported lodash throttle function
    throttle: function(func, wait, options) {
      var leading = true,
          trailing = true;

      if (options === false) {
        leading = false;
      } else if ($$.is.plainObject(options)) {
        leading = 'leading' in options ? options.leading : leading;
        trailing = 'trailing' in options ? options.trailing : trailing;
      }
      options = options || {};
      options.leading = leading;
      options.maxWait = wait;
      options.trailing = trailing;

      return $$.util.debounce(func, wait, options);
    },

    now: function(){
      return +new Date();
    },

    // ported lodash debounce function
    debounce: function(func, wait, options) {
      var args,
          maxTimeoutId,
          result,
          stamp,
          thisArg,
          timeoutId,
          trailingCall,
          lastCalled = 0,
          maxWait = false,
          trailing = true;

      if (!$$.is.fn(func)) {
        return;
      }
      wait = Math.max(0, wait) || 0;
      if (options === true) {
        var leading = true;
        trailing = false;
      } else if ($$.is.plainObject(options)) {
        leading = options.leading;
        maxWait = 'maxWait' in options && (Math.max(wait, options.maxWait) || 0);
        trailing = 'trailing' in options ? options.trailing : trailing;
      }
      var delayed = function() {
        var remaining = wait - ($$.util.now() - stamp);
        if (remaining <= 0) {
          if (maxTimeoutId) {
            clearTimeout(maxTimeoutId);
          }
          var isCalled = trailingCall;
          maxTimeoutId = timeoutId = trailingCall = undefined;
          if (isCalled) {
            lastCalled = $$.util.now();
            result = func.apply(thisArg, args);
            if (!timeoutId && !maxTimeoutId) {
              args = thisArg = null;
            }
          }
        } else {
          timeoutId = setTimeout(delayed, remaining);
        }
      };

      var maxDelayed = function() {
        if (timeoutId) {
          clearTimeout(timeoutId);
        }
        maxTimeoutId = timeoutId = trailingCall = undefined;
        if (trailing || (maxWait !== wait)) {
          lastCalled = $$.util.now();
          result = func.apply(thisArg, args);
          if (!timeoutId && !maxTimeoutId) {
            args = thisArg = null;
          }
        }
      };

      return function() {
        args = arguments;
        stamp = $$.util.now();
        thisArg = this;
        trailingCall = trailing && (timeoutId || !leading);

        if (maxWait === false) {
          var leadingCall = leading && !timeoutId;
        } else {
          if (!maxTimeoutId && !leading) {
            lastCalled = stamp;
          }
          var remaining = maxWait - (stamp - lastCalled),
              isCalled = remaining <= 0;

          if (isCalled) {
            if (maxTimeoutId) {
              maxTimeoutId = clearTimeout(maxTimeoutId);
            }
            lastCalled = stamp;
            result = func.apply(thisArg, args);
          }
          else if (!maxTimeoutId) {
            maxTimeoutId = setTimeout(maxDelayed, remaining);
          }
        }
        if (isCalled && timeoutId) {
          timeoutId = clearTimeout(timeoutId);
        }
        else if (!timeoutId && wait !== maxWait) {
          timeoutId = setTimeout(delayed, wait);
        }
        if (leadingCall) {
          isCalled = true;
          result = func.apply(thisArg, args);
        }
        if (isCalled && !timeoutId && !maxTimeoutId) {
          args = thisArg = null;
        }
        return result;
      };
    },

    error: function( msg ){
      if( console ){
        if( console.error ){
          console.error.apply( console, arguments );
        } else if( console.log ){
          console.log.apply( console, arguments );
        } else {
          throw msg;
        }
      } else {
        throw msg;
      }
    },

    clone: function( obj ){
      var target = {};
      for (var i in obj) {
        //if( obj.hasOwnProperty(i) ){ // TODO is this hasOwnProperty() call necessary for our use?
          target[i] = obj[i];
        //}
      }
      return target;
    },

    // gets a shallow copy of the argument
    copy: function( obj ){
      if( obj == null ){
        return obj;
      } if( $$.is.array(obj) ){
        return obj.slice();
      } else if( $$.is.plainObject(obj) ){
        return $$.util.clone( obj );
      } else {
        return obj;
      }
    },

    // makes a full bb (x1, y1, x2, y2, w, h) from implicit params
    makeBoundingBox: function( bb ){
      if( bb.x1 != null && bb.y1 != null ){
        if( bb.x2 != null && bb.y2 != null && bb.x2 >= bb.x1 && bb.y2 >= bb.y1 ){
          return {
            x1: bb.x1,
            y1: bb.y1,
            x2: bb.x2,
            y2: bb.y2,
            w: bb.x2 - bb.x1,
            h: bb.y2 - bb.y1
          };
        } else if( bb.w != null && bb.h != null && bb.w >= 0 && bb.h >= 0 ){
          return {
            x1: bb.x1,
            y1: bb.y1,
            x2: bb.x1 + bb.w,
            y2: bb.y1 + bb.h,
            w: bb.w,
            h: bb.h
          };
        }
      }
    },

    // has anything been set in the map
    mapEmpty: function( map ){
      var empty = true;

      if( map != null ){
        for(var i in map){ // jshint ignore:line
          empty = false;
          break;
        }
      }

      return empty;
    },

    // pushes to the array at the end of a map (map may not be built)
    pushMap: function( options ){
      var array = $$.util.getMap(options);

      if( array == null ){ // if empty, put initial array
        $$.util.setMap( $.extend({}, options, {
          value: [ options.value ]
        }) );
      } else {
        array.push( options.value );
      }
    },

    // sets the value in a map (map may not be built)
    setMap: function( options ){
      var obj = options.map;
      var key;
      var keys = options.keys;
      var l = keys.length;

      for(var i = 0; i < l; i++){
        var key = keys[i];

        if( $$.is.plainObject( key ) ){
          $$.util.error('Tried to set map with object key');
        }

        if( i < keys.length - 1 ){

          // extend the map if necessary
          if( obj[key] == null ){
            obj[key] = {};
          }

          obj = obj[key];
        } else {
          // set the value
          obj[key] = options.value;
        }
      }
    },

    // gets the value in a map even if it's not built in places
    getMap: function( options ){
      var obj = options.map;
      var keys = options.keys;
      var l = keys.length;

      for(var i = 0; i < l; i++){
        var key = keys[i];

        if( $$.is.plainObject( key ) ){
          $$.util.error('Tried to get map with object key');
        }

        obj = obj[key];

        if( obj == null ){
          return obj;
        }
      }

      return obj;
    },

    // deletes the entry in the map
    deleteMap: function( options ){
      var obj = options.map;
      var keys = options.keys;
      var l = keys.length;
      var keepChildren = options.keepChildren;

      for(var i = 0; i < l; i++){
        var key = keys[i];

        if( $$.is.plainObject( key ) ){
          $$.util.error('Tried to delete map with object key');
        }

        var lastKey = i === options.keys.length - 1;
        if( lastKey ){

          if( keepChildren ){ // then only delete child fields not in keepChildren
            for( var child in obj ){
              if( !keepChildren[child] ){
                obj[child] = undefined;
              }
            }
          } else {
            obj[key] = undefined;
          }

        } else {
          obj = obj[key];
        }
      }
    },

    capitalize: function(str){
      if( $$.is.emptyString(str) ){
        return str;
      }

      return str.charAt(0).toUpperCase() + str.substring(1);
    },

    // strip spaces from beginning of string and end of string
    trim: function( str ){
      var first, last;

      // find first non-space char
      for( first = 0; first < str.length && str[first] === ' '; first++ ){}

      // find last non-space char
      for( last = str.length - 1; last > first && str[last] === ' '; last-- ){}

      return str.substring(first, last + 1);
    },

    // get [r, g, b] from #abc or #aabbcc
    hex2tuple: function( hex ){
      if( !(hex.length === 4 || hex.length === 7) || hex[0] !== "#" ){ return; }

      var shortHex = hex.length === 4;
      var r, g, b;
      var base = 16;

      if( shortHex ){
        r = parseInt( hex[1] + hex[1], base );
        g = parseInt( hex[2] + hex[2], base );
        b = parseInt( hex[3] + hex[3], base );
      } else {
        r = parseInt( hex[1] + hex[2], base );
        g = parseInt( hex[3] + hex[4], base );
        b = parseInt( hex[5] + hex[6], base );
      }

      return [r, g, b];
    },

    // get [r, g, b, a] from hsl(0, 0, 0) or hsla(0, 0, 0, 0)
    hsl2tuple: function( hsl ){
      var ret;
      var h, s, l, a, r, g, b;
      function hue2rgb(p, q, t){
        if(t < 0) t += 1;
        if(t > 1) t -= 1;
        if(t < 1/6) return p + (q - p) * 6 * t;
        if(t < 1/2) return q;
        if(t < 2/3) return p + (q - p) * (2/3 - t) * 6;
        return p;
      }

      var m = new RegExp("^" + $$.util.regex.hsla + "$").exec(hsl);
      if( m ){

        // get hue
        h = parseInt( m[1] );
        if( h < 0 ){
          h = ( 360 - (-1*h % 360) ) % 360;
        } else if( h > 360 ){
          h = h % 360;
        }
        h /= 360; // normalise on [0, 1]

        s = parseFloat( m[2] );
        if( s < 0 || s > 100 ){ return; } // saturation is [0, 100]
        s = s/100; // normalise on [0, 1]

        l = parseFloat( m[3] );
        if( l < 0 || l > 100 ){ return; } // lightness is [0, 100]
        l = l/100; // normalise on [0, 1]

        a = m[4];
        if( a !== undefined ){
          a = parseFloat( a );

          if( a < 0 || a > 1 ){ return; } // alpha is [0, 1]
        }

        // now, convert to rgb
        // code from http://mjijackson.com/2008/02/rgb-to-hsl-and-rgb-to-hsv-color-model-conversion-algorithms-in-javascript
        if( s === 0 ){
          r = g = b = Math.round(l * 255); // achromatic
        } else {
          var q = l < 0.5 ? l * (1 + s) : l + s - l * s;
          var p = 2 * l - q;
          r = Math.round( 255 * hue2rgb(p, q, h + 1/3) );
          g = Math.round( 255 * hue2rgb(p, q, h) );
          b = Math.round( 255 * hue2rgb(p, q, h - 1/3) );
        }

        ret = [r, g, b, a];
      }

      return ret;
    },

    // get [r, g, b, a] from rgb(0, 0, 0) or rgba(0, 0, 0, 0)
    rgb2tuple: function( rgb ){
      var ret;

      var m = new RegExp("^" + $$.util.regex.rgba + "$").exec(rgb);
      if( m ){
        ret = [];

        var isPct = [];
        for( var i = 1; i <= 3; i++ ){
          var channel = m[i];

          if( channel[ channel.length - 1 ] === "%" ){
            isPct[i] = true;
          }
          channel = parseFloat( channel );

          if( isPct[i] ){
            channel = channel/100 * 255; // normalise to [0, 255]
          }

          if( channel < 0 || channel > 255 ){ return; } // invalid channel value

          ret.push( Math.floor(channel) );
        }

        var atLeastOneIsPct = isPct[1] || isPct[2] || isPct[3];
        var allArePct = isPct[1] && isPct[2] && isPct[3];
        if( atLeastOneIsPct && !allArePct ){ return; } // must all be percent values if one is

        var alpha = m[4];
        if( alpha !== undefined ){
          alpha = parseFloat( alpha );

          if( alpha < 0 || alpha > 1 ){ return; } // invalid alpha value

          ret.push( alpha );
        }
      }

      return ret;
    },

    colorname2tuple: function( color ){
      return $$.util.colors[ color.toLowerCase() ];
    },

    color2tuple: function( color ){
      return ( $$.is.array(color) ? color : null )
        || $$.util.colorname2tuple(color)
        || $$.util.hex2tuple(color)
        || $$.util.rgb2tuple(color)
        || $$.util.hsl2tuple(color);
    },

    tuple2hex: function( tuple ){
      var r = tuple[0];
      var g = tuple[1];
      var b = tuple[2];

      function ch2hex( ch ){
        var hex = ch.toString(16);

        if( hex.length === 1 ){
          hex = '0' + hex;
        }

        return hex;
      }

      return '#' + ch2hex(r) + ch2hex(g) + ch2hex(b);
    },

    colors: {
      // special colour names
      transparent:      [0,0,0,0], // NB alpha === 0

      // regular colours
      aliceblue:        [240,248,255],
      antiquewhite:      [250,235,215],
      aqua:          [0,255,255],
      aquamarine:        [127,255,212],
      azure:          [240,255,255],
      beige:          [245,245,220],
      bisque:          [255,228,196],
      black:          [0,0,0],
      blanchedalmond:      [255,235,205],
      blue:          [0,0,255],
      blueviolet:        [138,43,226],
      brown:          [165,42,42],
      burlywood:        [222,184,135],
      cadetblue:        [95,158,160],
      chartreuse:        [127,255,0],
      chocolate:        [210,105,30],
      coral:          [255,127,80],
      cornflowerblue:      [100,149,237],
      cornsilk:        [255,248,220],
      crimson:        [220,20,60],
      cyan:          [0,255,255],
      darkblue:        [0,0,139],
      darkcyan:        [0,139,139],
      darkgoldenrod:      [184,134,11],
      darkgray:        [169,169,169],
      darkgreen:        [0,100,0],
      darkgrey:        [169,169,169],
      darkkhaki:        [189,183,107],
      darkmagenta:      [139,0,139],
      darkolivegreen:      [85,107,47],
      darkorange:        [255,140,0],
      darkorchid:        [153,50,204],
      darkred:        [139,0,0],
      darksalmon:        [233,150,122],
      darkseagreen:      [143,188,143],
      darkslateblue:      [72,61,139],
      darkslategray:      [47,79,79],
      darkslategrey:      [47,79,79],
      darkturquoise:      [0,206,209],
      darkviolet:        [148,0,211],
      deeppink:        [255,20,147],
      deepskyblue:      [0,191,255],
      dimgray:        [105,105,105],
      dimgrey:        [105,105,105],
      dodgerblue:        [30,144,255],
      firebrick:        [178,34,34],
      floralwhite:      [255,250,240],
      forestgreen:      [34,139,34],
      fuchsia:        [255,0,255],
      gainsboro:        [220,220,220],
      ghostwhite:        [248,248,255],
      gold:          [255,215,0],
      goldenrod:        [218,165,32],
      gray:          [128,128,128],
      grey:          [128,128,128],
      green:          [0,128,0],
      greenyellow:      [173,255,47],
      honeydew:        [240,255,240],
      hotpink:        [255,105,180],
      indianred:        [205,92,92],
      indigo:          [75,0,130],
      ivory:          [255,255,240],
      khaki:          [240,230,140],
      lavender:        [230,230,250],
      lavenderblush:      [255,240,245],
      lawngreen:        [124,252,0],
      lemonchiffon:      [255,250,205],
      lightblue:        [173,216,230],
      lightcoral:        [240,128,128],
      lightcyan:        [224,255,255],
      lightgoldenrodyellow:  [250,250,210],
      lightgray:        [211,211,211],
      lightgreen:        [144,238,144],
      lightgrey:        [211,211,211],
      lightpink:        [255,182,193],
      lightsalmon:      [255,160,122],
      lightseagreen:      [32,178,170],
      lightskyblue:      [135,206,250],
      lightslategray:      [119,136,153],
      lightslategrey:      [119,136,153],
      lightsteelblue:      [176,196,222],
      lightyellow:      [255,255,224],
      lime:          [0,255,0],
      limegreen:        [50,205,50],
      linen:          [250,240,230],
      magenta:        [255,0,255],
      maroon:          [128,0,0],
      mediumaquamarine:    [102,205,170],
      mediumblue:        [0,0,205],
      mediumorchid:      [186,85,211],
      mediumpurple:      [147,112,219],
      mediumseagreen:      [60,179,113],
      mediumslateblue:    [123,104,238],
      mediumspringgreen:    [0,250,154],
      mediumturquoise:    [72,209,204],
      mediumvioletred:    [199,21,133],
      midnightblue:      [25,25,112],
      mintcream:        [245,255,250],
      mistyrose:        [255,228,225],
      moccasin:        [255,228,181],
      navajowhite:      [255,222,173],
      navy:          [0,0,128],
      oldlace:        [253,245,230],
      olive:          [128,128,0],
      olivedrab:        [107,142,35],
      orange:          [255,165,0],
      orangered:        [255,69,0],
      orchid:          [218,112,214],
      palegoldenrod:      [238,232,170],
      palegreen:        [152,251,152],
      paleturquoise:      [175,238,238],
      palevioletred:      [219,112,147],
      papayawhip:        [255,239,213],
      peachpuff:        [255,218,185],
      peru:          [205,133,63],
      pink:          [255,192,203],
      plum:          [221,160,221],
      powderblue:        [176,224,230],
      purple:          [128,0,128],
      red:          [255,0,0],
      rosybrown:        [188,143,143],
      royalblue:        [65,105,225],
      saddlebrown:      [139,69,19],
      salmon:          [250,128,114],
      sandybrown:        [244,164,96],
      seagreen:        [46,139,87],
      seashell:        [255,245,238],
      sienna:          [160,82,45],
      silver:          [192,192,192],
      skyblue:        [135,206,235],
      slateblue:        [106,90,205],
      slategray:        [112,128,144],
      slategrey:        [112,128,144],
      snow:          [255,250,250],
      springgreen:      [0,255,127],
      steelblue:        [70,130,180],
      tan:          [210,180,140],
      teal:          [0,128,128],
      thistle:        [216,191,216],
      tomato:          [255,99,71],
      turquoise:        [64,224,208],
      violet:          [238,130,238],
      wheat:          [245,222,179],
      white:          [255,255,255],
      whitesmoke:        [245,245,245],
      yellow:          [255,255,0],
      yellowgreen:      [154,205,50]
    },

    memoize: function( fn, keyFn ){
      var self = this;
      var cache = {};

      if( !keyFn ){
        keyFn = function(){
          if( arguments.length === 1 ){
            return arguments[0];
          }

          var args = [];

          for( var i = 0; i < arguments.length; i++ ){
            args.push( arguments[i] );
          }

          return args.join('$');
        };
      }

      return function memoizedFn(){
        var args = arguments;
        var ret;
        var k = keyFn.apply( self, args );

        if( !(ret = cache[k]) ){
          ret = cache[k] = fn.apply( self, args );
        }

        return ret;
      };
    }

  };

  $$.util.camel2dash = $$.util.memoize( function( str ){
    var ret = [];

    for( var i = 0; i < str.length; i++ ){
      var ch = str[i];
      var chLowerCase = ch.toLowerCase();
      var isUpperCase = ch !== chLowerCase;

      if( isUpperCase ){
        ret.push( '-' );
        ret.push( chLowerCase );
      } else {
        ret.push( ch );
      }
    }

    var noUpperCases = ret.length === str.length;
    if( noUpperCases ){ return str; } // cheaper than .join()

    return ret.join('');
  } );

  $$.util.dash2camel = $$.util.memoize( function( str ){
    var ret = [];
    var nextIsUpper = false;

    for( var i = 0; i < str.length; i++ ){
      var ch = str[i];
      var isDash = ch === '-';

      if( isDash ){
        nextIsUpper = true;
      } else {
        if( nextIsUpper ){
          ret.push( ch.toUpperCase() );
        } else {
          ret.push( ch );
        }

        nextIsUpper = false;
      }
    }

    return ret.join('');
  } );

  $$.util.regex = {};

  $$.util.regex.number = "(?:[-+]?(?:(?:\\d+|\\d*\\.\\d+)(?:[Ee][+-]?\\d+)?))";

  $$.util.regex.rgba = "rgb[a]?\\(("+ $$.util.regex.number +"[%]?)\\s*,\\s*("+ $$.util.regex.number +"[%]?)\\s*,\\s*("+ $$.util.regex.number +"[%]?)(?:\\s*,\\s*("+ $$.util.regex.number +"))?\\)";
  $$.util.regex.rgbaNoBackRefs = "rgb[a]?\\((?:"+ $$.util.regex.number +"[%]?)\\s*,\\s*(?:"+ $$.util.regex.number +"[%]?)\\s*,\\s*(?:"+ $$.util.regex.number +"[%]?)(?:\\s*,\\s*(?:"+ $$.util.regex.number +"))?\\)";

  $$.util.regex.hsla = "hsl[a]?\\(("+ $$.util.regex.number +")\\s*,\\s*("+ $$.util.regex.number +"[%])\\s*,\\s*("+ $$.util.regex.number +"[%])(?:\\s*,\\s*("+ $$.util.regex.number +"))?\\)";
  $$.util.regex.hslaNoBackRefs = "hsl[a]?\\((?:"+ $$.util.regex.number +")\\s*,\\s*(?:"+ $$.util.regex.number +"[%])\\s*,\\s*(?:"+ $$.util.regex.number +"[%])(?:\\s*,\\s*(?:"+ $$.util.regex.number +"))?\\)";

  $$.util.regex.hex3 = "\\#[0-9a-fA-F]{3}";
  $$.util.regex.hex6 = "\\#[0-9a-fA-F]{6}";

  var raf = !window ? null : ( window.requestAnimationFrame || window.mozRequestAnimationFrame ||
        window.webkitRequestAnimationFrame || window.msRequestAnimationFrame );

  raf = raf || function(fn){ if(fn){ setTimeout(fn, 1000/60); } };

  $$.util.requestAnimationFrame = function(fn){
    raf( fn );
  };

})( cytoscape, typeof window === 'undefined' ? null : window  );

;(function($$){ 'use strict';

  $$.math = {};

  $$.math.signum = function(x){
    if( x > 0 ){
      return 1;
    } else if( x < 0 ){
      return -1;
    } else {
      return 0;
    }
  };

  $$.math.distance = function( p1, p2 ){
    var dx = p2.x - p1.x;
    var dy = p2.y - p1.y;

    return Math.sqrt( dx*dx + dy*dy );
  };

  // from http://en.wikipedia.org/wiki/Bezier_curve#Quadratic_curves
  $$.math.qbezierAt = function(p0, p1, p2, t){
    return (1 - t)*(1 - t)*p0 + 2*(1 - t)*t*p1 + t*t*p2;
  };

  $$.math.qbezierPtAt = function(p0, p1, p2, t){
    return {
      x: $$.math.qbezierAt( p0.x, p1.x, p2.x, t ),
      y: $$.math.qbezierAt( p0.y, p1.y, p2.y, t )
    };
  };

  $$.math.boundingBoxesIntersect = function( bb1, bb2 ){
    // case: one bb to right of other
    if( bb1.x1 > bb2.x2 ){ return false; }
    if( bb2.x1 > bb1.x2 ){ return false; }

    // case: one bb to left of other
    if( bb1.x2 < bb2.x1 ){ return false; }
    if( bb2.x2 < bb1.x1 ){ return false; }

    // case: one bb above other
    if( bb1.y2 < bb2.y1 ){ return false; }
    if( bb2.y2 < bb1.y1 ){ return false; }

    // case: one bb below other
    if( bb1.y1 > bb2.y2 ){ return false; }
    if( bb2.y1 > bb1.y2 ){ return false; }

    // otherwise, must have some overlap
    return true;
  };

  $$.math.inBoundingBox = function( bb, x, y ){
    return bb.x1 <= x && x <= bb.x2 && bb.y1 <= y && y <= bb.y2;
  };

  $$.math.pointInBoundingBox = function( bb, pt ){
    return this.inBoundingBox( bb, pt.x, pt.y );
  };

  $$.math.roundRectangleIntersectLine = function(
    x, y, nodeX, nodeY, width, height, padding) {

    var cornerRadius = this.getRoundRectangleRadius(width, height);

    var halfWidth = width / 2;
    var halfHeight = height / 2;

    // Check intersections with straight line segments
    var straightLineIntersections;

    // Top segment, left to right
    {
      var topStartX = nodeX - halfWidth + cornerRadius - padding;
      var topStartY = nodeY - halfHeight - padding;
      var topEndX = nodeX + halfWidth - cornerRadius + padding;
      var topEndY = topStartY;

      straightLineIntersections = this.finiteLinesIntersect(
        x, y, nodeX, nodeY, topStartX, topStartY, topEndX, topEndY, false);

      if (straightLineIntersections.length > 0) {
        return straightLineIntersections;
      }
    }

    // Right segment, top to bottom
    {
      var rightStartX = nodeX + halfWidth + padding;
      var rightStartY = nodeY - halfHeight + cornerRadius - padding;
      var rightEndX = rightStartX;
      var rightEndY = nodeY + halfHeight - cornerRadius + padding;

      straightLineIntersections = this.finiteLinesIntersect(
        x, y, nodeX, nodeY, rightStartX, rightStartY, rightEndX, rightEndY, false);

      if (straightLineIntersections.length > 0) {
        return straightLineIntersections;
      }
    }

    // Bottom segment, left to right
    {
      var bottomStartX = nodeX - halfWidth + cornerRadius - padding;
      var bottomStartY = nodeY + halfHeight + padding;
      var bottomEndX = nodeX + halfWidth - cornerRadius + padding;
      var bottomEndY = bottomStartY;

      straightLineIntersections = this.finiteLinesIntersect(
        x, y, nodeX, nodeY, bottomStartX, bottomStartY, bottomEndX, bottomEndY, false);

      if (straightLineIntersections.length > 0) {
        return straightLineIntersections;
      }
    }

    // Left segment, top to bottom
    {
      var leftStartX = nodeX - halfWidth - padding;
      var leftStartY = nodeY - halfHeight + cornerRadius - padding;
      var leftEndX = leftStartX;
      var leftEndY = nodeY + halfHeight - cornerRadius + padding;

      straightLineIntersections = this.finiteLinesIntersect(
        x, y, nodeX, nodeY, leftStartX, leftStartY, leftEndX, leftEndY, false);

      if (straightLineIntersections.length > 0) {
        return straightLineIntersections;
      }
    }

    // Check intersections with arc segments
    var arcIntersections;

    // Top Left
    {
      var topLeftCenterX = nodeX - halfWidth + cornerRadius;
      var topLeftCenterY = nodeY - halfHeight + cornerRadius;
      arcIntersections = this.intersectLineCircle(
        x, y, nodeX, nodeY,
        topLeftCenterX, topLeftCenterY, cornerRadius + padding);

      // Ensure the intersection is on the desired quarter of the circle
      if (arcIntersections.length > 0
        && arcIntersections[0] <= topLeftCenterX
        && arcIntersections[1] <= topLeftCenterY) {
        return [arcIntersections[0], arcIntersections[1]];
      }
    }

    // Top Right
    {
      var topRightCenterX = nodeX + halfWidth - cornerRadius;
      var topRightCenterY = nodeY - halfHeight + cornerRadius;
      arcIntersections = this.intersectLineCircle(
        x, y, nodeX, nodeY,
        topRightCenterX, topRightCenterY, cornerRadius + padding);

      // Ensure the intersection is on the desired quarter of the circle
      if (arcIntersections.length > 0
        && arcIntersections[0] >= topRightCenterX
        && arcIntersections[1] <= topRightCenterY) {
        return [arcIntersections[0], arcIntersections[1]];
      }
    }

    // Bottom Right
    {
      var bottomRightCenterX = nodeX + halfWidth - cornerRadius;
      var bottomRightCenterY = nodeY + halfHeight - cornerRadius;
      arcIntersections = this.intersectLineCircle(
        x, y, nodeX, nodeY,
        bottomRightCenterX, bottomRightCenterY, cornerRadius + padding);

      // Ensure the intersection is on the desired quarter of the circle
      if (arcIntersections.length > 0
        && arcIntersections[0] >= bottomRightCenterX
        && arcIntersections[1] >= bottomRightCenterY) {
        return [arcIntersections[0], arcIntersections[1]];
      }
    }

    // Bottom Left
    {
      var bottomLeftCenterX = nodeX - halfWidth + cornerRadius;
      var bottomLeftCenterY = nodeY + halfHeight - cornerRadius;
      arcIntersections = this.intersectLineCircle(
        x, y, nodeX, nodeY,
        bottomLeftCenterX, bottomLeftCenterY, cornerRadius + padding);

      // Ensure the intersection is on the desired quarter of the circle
      if (arcIntersections.length > 0
        && arcIntersections[0] <= bottomLeftCenterX
        && arcIntersections[1] >= bottomLeftCenterY) {
        return [arcIntersections[0], arcIntersections[1]];
      }
    }

    return []; // if nothing
  };

  $$.math.roundRectangleIntersectBox = function(
    boxX1, boxY1, boxX2, boxY2, width, height, centerX, centerY, padding) {

    // We have the following shpae

    //    _____
    //  _|     |_
    // |         |
    // |_       _|
    //   |_____|
    //
    // With a quarter circle at each corner.

    var cornerRadius = this.getRoundRectangleRadius(width, height);

    var hBoxTopLeftX = centerX - width / 2 - padding;
    var hBoxTopLeftY = centerY - height / 2 + cornerRadius - padding;
    var hBoxBottomRightX = centerX + width / 2 + padding;
    var hBoxBottomRightY = centerY + height / 2 - cornerRadius + padding;

    var vBoxTopLeftX = centerX - width / 2 + cornerRadius - padding;
    var vBoxTopLeftY = centerY - height / 2 - padding;
    var vBoxBottomRightX = centerX + width / 2 - cornerRadius + padding;
    var vBoxBottomRightY = centerY + height / 2 + padding;

    // Check if the box is out of bounds
    var boxMinX = Math.min(boxX1, boxX2);
    var boxMaxX = Math.max(boxX1, boxX2);
    var boxMinY = Math.min(boxY1, boxY2);
    var boxMaxY = Math.max(boxY1, boxY2);

    if (boxMaxX < hBoxTopLeftX) {
      return false;
    } else if (boxMinX > hBoxBottomRightX) {
      return false;
    }

    if (boxMaxY < vBoxTopLeftY) {
      return false;
    } else if (boxMinY > vBoxBottomRightY) {
      return false;
    }

    // Check if an hBox point is in given box
    if (hBoxTopLeftX >= boxMinX && hBoxTopLeftX <= boxMaxX
        && hBoxTopLeftY >= boxMinY && hBoxTopLeftY <= boxMaxY) {
      return true;
    }

    if (hBoxBottomRightX >= boxMinX && hBoxBottomRightX <= boxMaxX
        && hBoxTopLeftY >= boxMinY && hBoxTopLeftY <= boxMaxY) {
      return true;
    }

    if (hBoxBottomRightX >= boxMinX && hBoxBottomRightX <= boxMaxX
        && hBoxBottomRightY >= boxMinY && hBoxBottomRightY <= boxMaxY) {
      return true;
    }

    if (hBoxTopLeftX >= boxMinX && hBoxTopLeftX <= boxMaxX
        && hBoxBottomRightY >= boxMinY && hBoxBottomRightY <= boxMaxY) {
      return true;
    }

    // Check if a given point box is in the hBox
    if (boxMinX >= hBoxTopLeftX && boxMinX <= hBoxBottomRightX
      && boxMinY >= hBoxTopLeftY && boxMinY <= hBoxBottomRightY) {
      return true;
    }

    if (boxMaxX >= hBoxTopLeftX && boxMaxX <= hBoxBottomRightX
      && boxMinY >= hBoxTopLeftY && boxMinY <= hBoxBottomRightY) {
      return true;
    }

    if (boxMaxX >= hBoxTopLeftX && boxMaxX <= hBoxBottomRightX
      && boxMaxY >= hBoxTopLeftY && boxMaxY <= hBoxBottomRightY) {
      return true;
    }

    if (boxMinX >= hBoxTopLeftX && boxMinX <= hBoxBottomRightX
      && boxMaxY >= hBoxTopLeftY && boxMaxY <= hBoxBottomRightY) {
      return true;
    }

    // Check if an vBox point is in given box
    if (vBoxTopLeftX >= boxMinX && vBoxTopLeftX <= boxMaxX
        && vBoxTopLeftY >= boxMinY && vBoxTopLeftY <= boxMaxY) {
      return true;
    }

    if (vBoxBottomRightX >= boxMinX && vBoxBottomRightX <= boxMaxX
        && vBoxTopLeftY >= boxMinY && vBoxTopLeftY <= boxMaxY) {
      return true;
    }

    if (vBoxBottomRightX >= boxMinX && vBoxBottomRightX <= boxMaxX
        && vBoxBottomRightY >= boxMinY && vBoxBottomRightY <= boxMaxY) {
      return true;
    }

    if (vBoxTopLeftX >= boxMinX && vBoxTopLeftX <= boxMaxX
        && vBoxBottomRightY >= boxMinY && vBoxBottomRightY <= boxMaxY) {
      return true;
    }

    // Check if a given point box is in the vBox
    if (boxMinX >= vBoxTopLeftX && boxMinX <= vBoxBottomRightX
      && boxMinY >= vBoxTopLeftY && boxMinY <= vBoxBottomRightY) {
      return true;
    }

    if (boxMaxX >= vBoxTopLeftX && boxMaxX <= vBoxBottomRightX
      && boxMinY >= vBoxTopLeftY && boxMinY <= vBoxBottomRightY) {
      return true;
    }

    if (boxMaxX >= vBoxTopLeftX && boxMaxX <= vBoxBottomRightX
      && boxMaxY >= vBoxTopLeftY && boxMaxY <= vBoxBottomRightY) {
      return true;
    }

    if (boxMinX >= vBoxTopLeftX && boxMinX <= vBoxBottomRightX
      && boxMaxY >= vBoxTopLeftY && boxMaxY <= vBoxBottomRightY) {
      return true;
    }

    // Lastly, check if one of the ellipses coincide with the box

    if (this.boxIntersectEllipse(boxMinX, boxMinY, boxMaxX, boxMaxY, padding,
        cornerRadius * 2, cornerRadius * 2, vBoxTopLeftX + padding, hBoxTopLeftY + padding)) {
      return true;
    }

    if (this.boxIntersectEllipse(boxMinX, boxMinY, boxMaxX, boxMaxY, padding,
        cornerRadius * 2, cornerRadius * 2, vBoxBottomRightX - padding, hBoxTopLeftY + padding)) {
      return true;
    }

    if (this.boxIntersectEllipse(boxMinX, boxMinY, boxMaxX, boxMaxY, padding,
        cornerRadius * 2, cornerRadius * 2, vBoxBottomRightX - padding, hBoxBottomRightY - padding)) {
      return true;
    }

    if (this.boxIntersectEllipse(boxMinX, boxMinY, boxMaxX, boxMaxY, padding,
        cornerRadius * 2, cornerRadius * 2, vBoxTopLeftX + padding, hBoxBottomRightY - padding)) {
      return true;
    }

    return false;
  };

  // @O Approximate collision functions
  $$.math.checkInBoundingCircle = function(
    x, y, farthestPointSqDistance, padding, width, height, centerX, centerY) {

    x = (x - centerX) / (width + padding);
    y = (y - centerY) / (height + padding);

    return (x * x + y * y) <= farthestPointSqDistance;
  };

  $$.math.boxInBezierVicinity = function(
    x1box, y1box, x2box, y2box, x1, y1, x2, y2, x3, y3, tolerance) {

    // Return values:
    // 0 - curve is not in box
    // 1 - curve may be in box; needs precise check
    // 2 - curve is in box

    // midpoint
    var midX = 0.25 * x1 + 0.5 * x2 + 0.25 * x3;
    var midY = 0.25 * y1 + 0.5 * y2 + 0.25 * y3;

    var boxMinX = Math.min(x1box, x2box) - tolerance;
    var boxMinY = Math.min(y1box, y2box) - tolerance;
    var boxMaxX = Math.max(x1box, x2box) + tolerance;
    var boxMaxY = Math.max(y1box, y2box) + tolerance;

    if (x1 >= boxMinX && x1 <= boxMaxX && y1 >= boxMinY && y1 <= boxMaxY) { // (x1, y1) in box
      return 1;
    } else if (x3 >= boxMinX && x3 <= boxMaxX && y3 >= boxMinY && y3 <= boxMaxY) { // (x3, y3) in box
      return 1;
    } else if (midX >= boxMinX && midX <= boxMaxX && midY >= boxMinY && midY <= boxMaxY) { // (midX, midY) in box
      return 1;
    } else if (x2 >= boxMinX && x2 <= boxMaxX && y2 >= boxMinY && y2 <= boxMaxY) { // ctrl pt in box
      return 1;
    }

    var curveMinX = Math.min(x1, midX, x3);
    var curveMinY = Math.min(y1, midY, y3);
    var curveMaxX = Math.max(x1, midX, x3);
    var curveMaxY = Math.max(y1, midY, y3);

    /*
    console.log(curveMinX + ", " + curveMinY + ", " + curveMaxX
      + ", " + curveMaxY);
    if (curveMinX == undefined) {
      console.log("undefined curveMinX: " + x1 + ", " + x2 + ", " + x3);
    }
    */

    if (curveMinX > boxMaxX
      || curveMaxX < boxMinX
      || curveMinY > boxMaxY
      || curveMaxY < boxMinY) {

      return 0;
    }

    return 1;
  };

  $$.math.checkBezierInBox = function(
    x1box, y1box, x2box, y2box, x1, y1, x2, y2, x3, y3, tolerance) {

    function sampleInBox(t){
      var x = $$.math.qbezierAt(x1, x2, x3, t);
      var y = $$.math.qbezierAt(y1, y2, y3, t);

      return x1box <= x && x <= x2box
        && y1box <= y && y <= y2box
      ;
    }

    for( var t = 0; t <= 1; t += 0.25 ){
      if( !sampleInBox(t) ){
        return false;
      }
    }

    return true;
  };

  $$.math.checkStraightEdgeInBox = function(
    x1box, y1box, x2box, y2box, x1, y1, x2, y2, tolerance) {

    return x1box <= x1 && x1 <= x2box
      && x1box <= x2 && x2 <= x2box
      && y1box <= y1 && y1 <= y2box
      && y1box <= y2 && y2 <= y2box
    ;
  };

  $$.math.checkStraightEdgeCrossesBox = function(
    x1box, y1box, x2box, y2box, x1, y1, x2, y2, tolerance) {

   //console.log(arguments);

    var boxMinX = Math.min(x1box, x2box) - tolerance;
    var boxMinY = Math.min(y1box, y2box) - tolerance;
    var boxMaxX = Math.max(x1box, x2box) + tolerance;
    var boxMaxY = Math.max(y1box, y2box) + tolerance;

    // Check left + right bounds
    var aX = x2 - x1;
    var bX = x1;
    var yValue;

    // Top and bottom
    var aY = y2 - y1;
    var bY = y1;
    var xValue;

    if (Math.abs(aX) < 0.0001) {
      return (x1 >= boxMinX && x1 <= boxMaxX
        && Math.min(y1, y2) <= boxMinY
        && Math.max(y1, y2) >= boxMaxY);
    }

    var tLeft = (boxMinX - bX) / aX;
    if (tLeft > 0 && tLeft <= 1) {
      yValue = aY * tLeft + bY;
      if (yValue >= boxMinY && yValue <= boxMaxY) {
        return true;
      }
    }

    var tRight = (boxMaxX - bX) / aX;
    if (tRight > 0 && tRight <= 1) {
      yValue = aY * tRight + bY;
      if (yValue >= boxMinY && yValue <= boxMaxY) {
        return true;
      }
    }

    var tTop = (boxMinY - bY) / aY;
    if (tTop > 0 && tTop <= 1) {
      xValue = aX * tTop + bX;
      if (xValue >= boxMinX && xValue <= boxMaxX) {
        return true;
      }
    }

    var tBottom = (boxMaxY - bY) / aY;
    if (tBottom > 0 && tBottom <= 1) {
      xValue = aX * tBottom + bX;
      if (xValue >= boxMinX && xValue <= boxMaxX) {
        return true;
      }
    }

    return false;
  };

  $$.math.checkBezierCrossesBox = function(
    x1box, y1box, x2box, y2box, x1, y1, x2, y2, x3, y3, tolerance) {

    var boxMinX = Math.min(x1box, x2box) - tolerance;
    var boxMinY = Math.min(y1box, y2box) - tolerance;
    var boxMaxX = Math.max(x1box, x2box) + tolerance;
    var boxMaxY = Math.max(y1box, y2box) + tolerance;

    if (x1 >= boxMinX && x1 <= boxMaxX && y1 >= boxMinY && y1 <= boxMaxY) {
      return true;
    } else if (x3 >= boxMinX && x3 <= boxMaxX && y3 >= boxMinY && y3 <= boxMaxY) {
      return true;
    }

    var aX = x1 - 2 * x2 + x3;
    var bX = -2 * x1 + 2 * x2;
    var cX = x1;

    var xIntervals = [];

    if (Math.abs(aX) < 0.0001) {
      var leftParam = (boxMinX - x1) / bX;
      var rightParam = (boxMaxX - x1) / bX;

      xIntervals.push(leftParam, rightParam);
    } else {
      // Find when x coordinate of the curve crosses the left side of the box
      var discriminantX1 = bX * bX - 4 * aX * (cX - boxMinX);
      var tX1, tX2;
      if (discriminantX1 > 0) {
        var sqrt = Math.sqrt(discriminantX1);
        tX1 = (-bX + sqrt) / (2 * aX);
        tX2 = (-bX - sqrt) / (2 * aX);

        xIntervals.push(tX1, tX2);
      }

      var discriminantX2 = bX * bX - 4 * aX * (cX - boxMaxX);
      var tX3, tX4;
      if (discriminantX2 > 0) {
        var sqrt = Math.sqrt(discriminantX2);
        tX3 = (-bX + sqrt) / (2 * aX);
        tX4 = (-bX - sqrt) / (2 * aX);

        xIntervals.push(tX3, tX4);
      }
    }

    xIntervals.sort(function(a, b) { return a - b; });

    var aY = y1 - 2 * y2 + y3;
    var bY = -2 * y1 + 2 * y2;
    var cY = y1;

    var yIntervals = [];

    if (Math.abs(aY) < 0.0001) {
      var topParam = (boxMinY - y1) / bY;
      var bottomParam = (boxMaxY - y1) / bY;

      yIntervals.push(topParam, bottomParam);
    } else {
      var discriminantY1 = bY * bY - 4 * aY * (cY - boxMinY);

      var tY1, tY2;
      if (discriminantY1 > 0) {
        var sqrt = Math.sqrt(discriminantY1);
        tY1 = (-bY + sqrt) / (2 * aY);
        tY2 = (-bY - sqrt) / (2 * aY);

        yIntervals.push(tY1, tY2);
      }

      var discriminantY2 = bY * bY - 4 * aY * (cY - boxMaxY);

      var tY3, tY4;
      if (discriminantY2 > 0) {
        var sqrt = Math.sqrt(discriminantY2);
        tY3 = (-bY + sqrt) / (2 * aY);
        tY4 = (-bY - sqrt) / (2 * aY);

        yIntervals.push(tY3, tY4);
      }
    }

    yIntervals.sort(function(a, b) { return a - b; });

    for (var index = 0; index < xIntervals.length; index += 2) {
      for (var yIndex = 1; yIndex < yIntervals.length; yIndex += 2) {

        // Check if there exists values for the Bezier curve
        // parameter between 0 and 1 where both the curve's
        // x and y coordinates are within the bounds specified by the box
        if (xIntervals[index] < yIntervals[yIndex]
          && yIntervals[yIndex] >= 0.0
          && xIntervals[index] <= 1.0
          && xIntervals[index + 1] > yIntervals[yIndex - 1]
          && yIntervals[yIndex - 1] <= 1.0
          && xIntervals[index + 1] >= 0.0) {

          return true;
        }
      }
    }

    return false;
  };

  $$.math.inLineVicinity = function(x, y, lx1, ly1, lx2, ly2, tolerance){
    var t = tolerance;

    var x1 = Math.min(lx1, lx2);
    var x2 = Math.max(lx1, lx2);
    var y1 = Math.min(ly1, ly2);
    var y2 = Math.max(ly1, ly2);

    return x1 - t <= x && x <= x2 + t
      && y1 - t <= y && y <= y2 + t;
  };

  $$.math.inBezierVicinity = function(
    x, y, x1, y1, x2, y2, x3, y3, toleranceSquared) {

    var bb = {
      x1: Math.min( x1, x3, x2 ),
      x2: Math.max( x1, x3, x2 ),
      y1: Math.min( y1, y3, y2 ),
      y2: Math.max( y1, y3, y2 )
    };

    // if outside the rough bounding box for the bezier, then it can't be a hit
    if( x < bb.x1 || x > bb.x2 || y < bb.y1 || y > bb.y2 ){
      // console.log('bezier out of rough bb')
      return false;
    } else {
      // console.log('do more expensive check');
      return true;
    }

  };

  $$.math.solveCubic = function(a, b, c, d, result) {

    // Solves a cubic function, returns root in form [r1, i1, r2, i2, r3, i3], where
    // r is the real component, i is the imaginary component

    // An implementation of the Cardano method from the year 1545
    // http://en.wikipedia.org/wiki/Cubic_function#The_nature_of_the_roots

    b /= a;
    c /= a;
    d /= a;

    var discriminant, q, r, dum1, s, t, term1, r13;

    q = (3.0 * c - (b * b)) / 9.0;
    r = -(27.0 * d) + b * (9.0 * c - 2.0 * (b * b));
    r /= 54.0;

    discriminant = q * q * q + r * r;
    result[1] = 0;
    term1 = (b / 3.0);

    if (discriminant > 0) {
      s = r + Math.sqrt(discriminant);
      s = ((s < 0) ? -Math.pow(-s, (1.0 / 3.0)) : Math.pow(s, (1.0 / 3.0)));
      t = r - Math.sqrt(discriminant);
      t = ((t < 0) ? -Math.pow(-t, (1.0 / 3.0)) : Math.pow(t, (1.0 / 3.0)));
      result[0] = -term1 + s + t;
      term1 += (s + t) / 2.0;
      result[4] = result[2] = -term1;
      term1 = Math.sqrt(3.0) * (-t + s) / 2;
      result[3] = term1;
      result[5] = -term1;
      return;
    }

    result[5] = result[3] = 0;

    if (discriminant === 0) {
      r13 = ((r < 0) ? -Math.pow(-r, (1.0 / 3.0)) : Math.pow(r, (1.0 / 3.0)));
      result[0] = -term1 + 2.0 * r13;
      result[4] = result[2] = -(r13 + term1);
      return;
    }

    q = -q;
    dum1 = q * q * q;
    dum1 = Math.acos(r / Math.sqrt(dum1));
    r13 = 2.0 * Math.sqrt(q);
    result[0] = -term1 + r13 * Math.cos(dum1 / 3.0);
    result[2] = -term1 + r13 * Math.cos((dum1 + 2.0 * Math.PI) / 3.0);
    result[4] = -term1 + r13 * Math.cos((dum1 + 4.0 * Math.PI) / 3.0);

    return;
  };

  $$.math.sqDistanceToQuadraticBezier = function(
    x, y, x1, y1, x2, y2, x3, y3) {

    // Find minimum distance by using the minimum of the distance
    // function between the given point and the curve

    // This gives the coefficients of the resulting cubic equation
    // whose roots tell us where a possible minimum is
    // (Coefficients are divided by 4)

    var a = 1.0 * x1*x1 - 4*x1*x2 + 2*x1*x3 + 4*x2*x2 - 4*x2*x3 + x3*x3
      + y1*y1 - 4*y1*y2 + 2*y1*y3 + 4*y2*y2 - 4*y2*y3 + y3*y3;

    var b = 1.0 * 9*x1*x2 - 3*x1*x1 - 3*x1*x3 - 6*x2*x2 + 3*x2*x3
      + 9*y1*y2 - 3*y1*y1 - 3*y1*y3 - 6*y2*y2 + 3*y2*y3;

    var c = 1.0 * 3*x1*x1 - 6*x1*x2 + x1*x3 - x1*x + 2*x2*x2 + 2*x2*x - x3*x
      + 3*y1*y1 - 6*y1*y2 + y1*y3 - y1*y + 2*y2*y2 + 2*y2*y - y3*y;

    var d = 1.0 * x1*x2 - x1*x1 + x1*x - x2*x
      + y1*y2 - y1*y1 + y1*y - y2*y;

    // debug("coefficients: " + a / a + ", " + b / a + ", " + c / a + ", " + d / a);

    var roots = [];

    // Use the cubic solving algorithm
    this.solveCubic(a, b, c, d, roots);

    var zeroThreshold = 0.0000001;

    var params = [];

    for (var index = 0; index < 6; index += 2) {
      if (Math.abs(roots[index + 1]) < zeroThreshold
          && roots[index] >= 0
          && roots[index] <= 1.0) {
        params.push(roots[index]);
      }
    }

    params.push(1.0);
    params.push(0.0);

    var minDistanceSquared = -1;
    var closestParam;

    var curX, curY, distSquared;
    for (var i = 0; i < params.length; i++) {
      curX = Math.pow(1.0 - params[i], 2.0) * x1
        + 2.0 * (1 - params[i]) * params[i] * x2
        + params[i] * params[i] * x3;

      curY = Math.pow(1 - params[i], 2.0) * y1
        + 2 * (1.0 - params[i]) * params[i] * y2
        + params[i] * params[i] * y3;

      distSquared = Math.pow(curX - x, 2) + Math.pow(curY - y, 2);
      // debug('distance for param ' + params[i] + ": " + Math.sqrt(distSquared));
      if (minDistanceSquared >= 0) {
        if (distSquared < minDistanceSquared) {
          minDistanceSquared = distSquared;
          closestParam = params[i];
        }
      } else {
        minDistanceSquared = distSquared;
        closestParam = params[i];
      }
    }

    /*
    debugStats.clickX = x;
    debugStats.clickY = y;

    debugStats.closestX = Math.pow(1.0 - closestParam, 2.0) * x1
        + 2.0 * (1.0 - closestParam) * closestParam * x2
        + closestParam * closestParam * x3;

    debugStats.closestY = Math.pow(1.0 - closestParam, 2.0) * y1
        + 2.0 * (1.0 - closestParam) * closestParam * y2
        + closestParam * closestParam * y3;
    */

    // debug("given: "
    //   + "( " + x + ", " + y + "), "
    //   + "( " + x1 + ", " + y1 + "), "
    //   + "( " + x2 + ", " + y2 + "), "
    //   + "( " + x3 + ", " + y3 + ")");


    // debug("roots: " + roots);
    // debug("params: " + params);
    // debug("closest param: " + closestParam);
    return minDistanceSquared;
  };

  $$.math.sqDistanceToFiniteLine = function(x, y, x1, y1, x2, y2) {
    var offset = [x - x1, y - y1];
    var line = [x2 - x1, y2 - y1];

    var lineSq = line[0] * line[0] + line[1] * line[1];
    var hypSq = offset[0] * offset[0] + offset[1] * offset[1];

    var dotProduct = offset[0] * line[0] + offset[1] * line[1];
    var adjSq = dotProduct * dotProduct / lineSq;

    if (dotProduct < 0) {
      return hypSq;
    }

    if (adjSq > lineSq) {
      return (x - x2) * (x - x2) + (y - y2) * (y - y2);
    }

    return hypSq - adjSq;
  };

  $$.math.pointInsidePolygon = function(
    x, y, basePoints, centerX, centerY, width, height, direction, padding) {

    //var direction = arguments[6];
    var transformedPoints = new Array(basePoints.length);

    // Gives negative angle
    var angle = Math.asin(direction[1] / (Math.sqrt(direction[0] * direction[0]
      + direction[1] * direction[1])));

    if (direction[0] < 0) {
      angle = angle + Math.PI / 2;
    } else {
      angle = -angle - Math.PI / 2;
    }

    var cos = Math.cos(-angle);
    var sin = Math.sin(-angle);

//    console.log("base: " + basePoints);
    for (var i = 0; i < transformedPoints.length / 2; i++) {
      transformedPoints[i * 2] =
        width / 2 * (basePoints[i * 2] * cos
          - basePoints[i * 2 + 1] * sin);

      transformedPoints[i * 2 + 1] =
        height / 2 * (basePoints[i * 2 + 1] * cos
          + basePoints[i * 2] * sin);

      transformedPoints[i * 2] += centerX;
      transformedPoints[i * 2 + 1] += centerY;
    }

    var points;

    if (padding > 0) {
      var expandedLineSet = this.expandPolygon(
        transformedPoints,
        -padding);

      points = this.joinLines(expandedLineSet);
    } else {
      points = transformedPoints;
    }

    var x1, y1, x2, y2;
    var y3;

    // Intersect with vertical line through (x, y)
    var up = 0;
    var down = 0;
    for (var i = 0; i < points.length / 2; i++) {

      x1 = points[i * 2];
      y1 = points[i * 2 + 1];

      if (i + 1 < points.length / 2) {
        x2 = points[(i + 1) * 2];
        y2 = points[(i + 1) * 2 + 1];
      } else {
        x2 = points[(i + 1 - points.length / 2) * 2];
        y2 = points[(i + 1 - points.length / 2) * 2 + 1];
      }

//*      console.log("line from (" + x1 + ", " + y1 + ") to (" + x2 + ", " + y2 + ")");

//&      console.log(x1, x, x2);

      if (x1 == x && x2 == x) {

      } else if ((x1 >= x && x >= x2)
        || (x1 <= x && x <= x2)) {

        y3 = (x - x1) / (x2 - x1) * (y2 - y1) + y1;

        if (y3 > y) {
          up++;
        }

        if (y3 < y) {
          down++;
        }

//*        console.log(y3, y);

      } else {
//*        console.log('22');
        continue;
      }

    }

//*    console.log("up: " + up + ", down: " + down);

    if (up % 2 === 0) {
      return false;
    } else {
      return true;
    }
  };

  $$.math.joinLines = function(lineSet) {

    var vertices = new Array(lineSet.length / 2);

    var currentLineStartX, currentLineStartY, currentLineEndX, currentLineEndY;
    var nextLineStartX, nextLineStartY, nextLineEndX, nextLineEndY;

    for (var i = 0; i < lineSet.length / 4; i++) {
      currentLineStartX = lineSet[i * 4];
      currentLineStartY = lineSet[i * 4 + 1];
      currentLineEndX = lineSet[i * 4 + 2];
      currentLineEndY = lineSet[i * 4 + 3];

      if (i < lineSet.length / 4 - 1) {
        nextLineStartX = lineSet[(i + 1) * 4];
        nextLineStartY = lineSet[(i + 1) * 4 + 1];
        nextLineEndX = lineSet[(i + 1) * 4 + 2];
        nextLineEndY = lineSet[(i + 1) * 4 + 3];
      } else {
        nextLineStartX = lineSet[0];
        nextLineStartY = lineSet[1];
        nextLineEndX = lineSet[2];
        nextLineEndY = lineSet[3];
      }

      var intersection = this.finiteLinesIntersect(
        currentLineStartX, currentLineStartY,
        currentLineEndX, currentLineEndY,
        nextLineStartX, nextLineStartY,
        nextLineEndX, nextLineEndY,
        true);

      vertices[i * 2] = intersection[0];
      vertices[i * 2 + 1] = intersection[1];
    }

    return vertices;
  };

  $$.math.expandPolygon = function(points, pad) {

    var expandedLineSet = new Array(points.length * 2);

    var currentPointX, currentPointY, nextPointX, nextPointY;

    for (var i = 0; i < points.length / 2; i++) {
      currentPointX = points[i * 2];
      currentPointY = points[i * 2 + 1];

      if (i < points.length / 2 - 1) {
        nextPointX = points[(i + 1) * 2];
        nextPointY = points[(i + 1) * 2 + 1];
      } else {
        nextPointX = points[0];
        nextPointY = points[1];
      }

      // Current line: [currentPointX, currentPointY] to [nextPointX, nextPointY]

      // Assume CCW polygon winding

      var offsetX = (nextPointY - currentPointY);
      var offsetY = -(nextPointX - currentPointX);

      // Normalize
      var offsetLength = Math.sqrt(offsetX * offsetX + offsetY * offsetY);
      var normalizedOffsetX = offsetX / offsetLength;
      var normalizedOffsetY = offsetY / offsetLength;

      expandedLineSet[i * 4] = currentPointX + normalizedOffsetX * pad;
      expandedLineSet[i * 4 + 1] = currentPointY + normalizedOffsetY * pad;
      expandedLineSet[i * 4 + 2] = nextPointX + normalizedOffsetX * pad;
      expandedLineSet[i * 4 + 3] = nextPointY + normalizedOffsetY * pad;
    }

    return expandedLineSet;
  };

  $$.math.intersectLineEllipse = function(
    x, y, centerX, centerY, ellipseWradius, ellipseHradius) {

    var dispX = centerX - x;
    var dispY = centerY - y;

    dispX /= ellipseWradius;
    dispY /= ellipseHradius;

    var len = Math.sqrt(dispX * dispX + dispY * dispY);

    var newLength = len - 1;

    if (newLength < 0) {
      return [];
    }

    var lenProportion = newLength / len;

    return [(centerX - x) * lenProportion + x, (centerY - y) * lenProportion + y];
  };

  $$.math.dotProduct = function(
    vec1, vec2) {

    if (vec1.length != 2 || vec2.length != 2) {
      throw 'dot product: arguments are not vectors';
    }

    return (vec1[0] * vec2[0] + vec1[1] * vec2[1]);
  };

  // Returns intersections of increasing distance from line's start point
  $$.math.intersectLineCircle = function(
    x1, y1, x2, y2, centerX, centerY, radius) {

    // Calculate d, direction vector of line
    var d = [x2 - x1, y2 - y1]; // Direction vector of line
    var c = [centerX, centerY]; // Center of circle
    var f = [x1 - centerX, y1 - centerY];

    var a = d[0] * d[0] + d[1] * d[1];
    var b = 2 * (f[0] * d[0] + f[1] * d[1]);
    var c = (f[0] * f[0] + f[1] * f[1]) - radius * radius ;

    var discriminant = b*b-4*a*c;

    if (discriminant < 0) {
      return [];
    }

    var t1 = (-b + Math.sqrt(discriminant)) / (2 * a);
    var t2 = (-b - Math.sqrt(discriminant)) / (2 * a);

    var tMin = Math.min(t1, t2);
    var tMax = Math.max(t1, t2);
    var inRangeParams = [];

    if (tMin >= 0 && tMin <= 1) {
      inRangeParams.push(tMin);
    }

    if (tMax >= 0 && tMax <= 1) {
      inRangeParams.push(tMax);
    }

    if (inRangeParams.length === 0) {
      return [];
    }

    var nearIntersectionX = inRangeParams[0] * d[0] + x1;
    var nearIntersectionY = inRangeParams[0] * d[1] + y1;

    if (inRangeParams.length > 1) {

      if (inRangeParams[0] == inRangeParams[1]) {
        return [nearIntersectionX, nearIntersectionY];
      } else {

        var farIntersectionX = inRangeParams[1] * d[0] + x1;
        var farIntersectionY = inRangeParams[1] * d[1] + y1;

        return [nearIntersectionX, nearIntersectionY, farIntersectionX, farIntersectionY];
      }

    } else {
      return [nearIntersectionX, nearIntersectionY];
    }

  };

  $$.math.findCircleNearPoint = function(centerX, centerY,
    radius, farX, farY) {

    var displacementX = farX - centerX;
    var displacementY = farY - centerY;
    var distance = Math.sqrt(displacementX * displacementX
      + displacementY * displacementY);

    var unitDisplacementX = displacementX / distance;
    var unitDisplacementY = displacementY / distance;

    return [centerX + unitDisplacementX * radius,
      centerY + unitDisplacementY * radius];
  };

  $$.math.findMaxSqDistanceToOrigin = function(points) {
    var maxSqDistance = 0.000001;
    var sqDistance;

    for (var i = 0; i < points.length / 2; i++) {

      sqDistance = points[i * 2] * points[i * 2]
        + points[i * 2 + 1] * points[i * 2 + 1];

      if (sqDistance > maxSqDistance) {
        maxSqDistance = sqDistance;
      }
    }

    return maxSqDistance;
  };

  $$.math.finiteLinesIntersect = function(
    x1, y1, x2, y2, x3, y3, x4, y4, infiniteLines) {

    var ua_t = (x4 - x3) * (y1 - y3) - (y4 - y3) * (x1 - x3);
    var ub_t = (x2 - x1) * (y1 - y3) - (y2 - y1) * (x1 - x3);
    var u_b = (y4 - y3) * (x2 - x1) - (x4 - x3) * (y2 - y1);

    if (u_b !== 0) {
      var ua = ua_t / u_b;
      var ub = ub_t / u_b;

      if (0 <= ua && ua <= 1 && 0 <= ub && ub <= 1) {
        return [x1 + ua * (x2 - x1), y1 + ua * (y2 - y1)];

      } else {
        if (!infiniteLines) {
          return [];
        } else {
          return [x1 + ua * (x2 - x1), y1 + ua * (y2 - y1)];
        }
      }
    } else {
      if (ua_t === 0 || ub_t === 0) {

        // Parallel, coincident lines. Check if overlap

        // Check endpoint of second line
        if ([x1, x2, x4].sort()[1] === x4) {
          return [x4, y4];
        }

        // Check start point of second line
        if ([x1, x2, x3].sort()[1] === x3) {
          return [x3, y3];
        }

        // Endpoint of first line
        if ([x3, x4, x2].sort()[1] === x2) {
          return [x2, y2];
        }

        return [];
      } else {

        // Parallel, non-coincident
        return [];
      }
    }
  };

  // (boxMinX, boxMinY, boxMaxX, boxMaxY, padding,
  //      cornerRadius * 2, cornerRadius * 2, vBoxTopLeftX + padding, hBoxTopLeftY + padding)) {

  $$.math.boxIntersectEllipse = function(
    x1, y1, x2, y2, padding, width, height, centerX, centerY) {

    if (x2 < x1) {
      var oldX1 = x1;
      x1 = x2;
      x2 = oldX1;
    }

    if (y2 < y1) {
      var oldY1 = y1;
      y1 = y2;
      y2 = oldY1;
    }

    // 4 ortho extreme points
    var west = [centerX - width / 2 - padding, centerY];
    var east = [centerX + width / 2 + padding, centerY];
    var north = [centerX, centerY - height / 2 - padding];
    var south = [centerX, centerY + height / 2 + padding];

    // out of bounds: return false
    if (x2 < west[0]) {
      return false;
    }

    if (x1 > east[0]) {
      return false;
    }

    if (y1 > south[1]) {
      return false;
    }

    if (y2 < north[1]) {
      return false;
    }

    // 1 of 4 ortho extreme points in box: return true
    if (x1 <= east[0] && east[0] <= x2
        && y1 <= east[1] && east[1] <= y2) {
      return true;
    }

    if (x1 <= west[0] && west[0] <= x2
        && y1 <= west[1] && west[1] <= y2) {
      return true;
    }

    if (x1 <= north[0] && north[0] <= x2
        && y1 <= north[1] && north[1] <= y2) {
      return true;
    }

    if (x1 <= south[0] && south[0] <= x2
        && y1 <= south[1] && south[1] <= y2) {
      return true;
    }

    // box corner in ellipse: return true
    x1 = (x1 - centerX) / (width / 2 + padding);
    x2 = (x2 - centerX) / (width / 2 + padding);

    y1 = (y1 - centerY) / (height / 2 + padding);
    y2 = (y2 - centerY) / (height / 2 + padding);

    if (x1 * x1 + y1 * y1 <= 1) {
      return true;
    }

    if (x2 * x2 + y1 * y1 <= 1) {
      return true;
    }

    if (x2 * x2 + y2 * y2 <= 1) {
      return true;
    }

    if (x1 * x1 + y2 * y2 <= 1) {
      return true;
    }

    return false;
  };

  $$.math.boxIntersectPolygon = function(
    x1, y1, x2, y2, basePoints, width, height, centerX, centerY, direction, padding) {

//    console.log(arguments);

    if (x2 < x1) {
      var oldX1 = x1;
      x1 = x2;
      x2 = oldX1;
    }

    if (y2 < y1) {
      var oldY1 = y1;
      y1 = y2;
      y2 = oldY1;
    }

    var transformedPoints = new Array(basePoints.length);

    // Gives negative of angle
    var angle = Math.asin(direction[1] / (Math.sqrt(direction[0] * direction[0]
      + direction[1] * direction[1])));

    if (direction[0] < 0) {
      angle = angle + Math.PI / 2;
    } else {
      angle = -angle - Math.PI / 2;
    }

    var cos = Math.cos(-angle);
    var sin = Math.sin(-angle);

    for (var i = 0; i < transformedPoints.length / 2; i++) {
      transformedPoints[i * 2] =
        width / 2 * (basePoints[i * 2] * cos
          - basePoints[i * 2 + 1] * sin);

      transformedPoints[i * 2 + 1] =
        height / 2 * (basePoints[i * 2 + 1] * cos
          + basePoints[i * 2] * sin);

      transformedPoints[i * 2] += centerX;
      transformedPoints[i * 2 + 1] += centerY;
    }

    // Assume transformedPoints.length > 0, and check if intersection is possible
    var minTransformedX = transformedPoints[0];
    var maxTransformedX = transformedPoints[0];
    var minTransformedY = transformedPoints[1];
    var maxTransformedY = transformedPoints[1];

    for (var i = 1; i < transformedPoints.length / 2; i++) {
      if (transformedPoints[i * 2] > maxTransformedX) {
        maxTransformedX = transformedPoints[i * 2];
      }

      if (transformedPoints[i * 2] < minTransformedX) {
        minTransformedX = transformedPoints[i * 2];
      }

      if (transformedPoints[i * 2 + 1] > maxTransformedY) {
        maxTransformedY = transformedPoints[i * 2 + 1];
      }

      if (transformedPoints[i * 2 + 1] < minTransformedY) {
        minTransformedY = transformedPoints[i * 2 + 1];
      }
    }

    if (x2 < minTransformedX - padding) {
      return false;
    }

    if (x1 > maxTransformedX + padding) {
      return false;
    }

    if (y2 < minTransformedY - padding) {
      return false;
    }

    if (y1 > maxTransformedY + padding) {
      return false;
    }

    // Continue checking with padding-corrected points
    var points;

    if (padding > 0) {
      var expandedLineSet = $$.math.expandPolygon(
        transformedPoints,
        -padding);

      points = $$.math.joinLines(expandedLineSet);
    } else {
      points = transformedPoints;
    }

    // Check if a point is in box
    for (var i = 0; i < transformedPoints.length / 2; i++) {
      if (x1 <= transformedPoints[i * 2]
          && transformedPoints[i * 2] <= x2) {

        if (y1 <= transformedPoints[i * 2 + 1]
            && transformedPoints[i * 2 + 1] <= y2) {

          return true;
        }
      }
    }


    // Check for intersections with the selection box
    for (var i = 0; i < points.length / 2; i++) {

      var currentX = points[i * 2];
      var currentY = points[i * 2 + 1];
      var nextX;
      var nextY;

      if (i < points.length / 2 - 1) {
        nextX = points[(i + 1) * 2];
        nextY = points[(i + 1) * 2 + 1];
      } else {
        nextX = points[0];
        nextY = points[1];
      }

      // Intersection with top of selection box
      if ($$.math.finiteLinesIntersect(currentX, currentY, nextX, nextY, x1, y1, x2, y1, false).length > 0) {
        return true;
      }

      // Intersection with bottom of selection box
      if ($$.math.finiteLinesIntersect(currentX, currentY, nextX, nextY, x1, y2, x2, y2, false).length > 0) {
        return true;
      }

      // Intersection with left side of selection box
      if ($$.math.finiteLinesIntersect(currentX, currentY, nextX, nextY, x1, y1, x1, y2, false).length > 0) {
        return true;
      }

      // Intersection with right side of selection box
      if ($$.math.finiteLinesIntersect(currentX, currentY, nextX, nextY, x2, y1, x2, y2, false).length > 0) {
        return true;
      }
    }

    /*
    // Check if box corner in the polygon
    if ($$.math.pointInsidePolygon(
      x1, y1, points, 0, 0, 1, 1, 0, direction)) {

      return true;
    } else if ($$.math.pointInsidePolygon(
      x1, y2, points, 0, 0, 1, 1, 0, direction)) {

      return true;
    } else if ($$.math.pointInsidePolygon(
      x2, y2, points, 0, 0, 1, 1, 0, direction)) {

      return true;
    } else if ($$.math.pointInsidePolygon(
      x2, y1, points, 0, 0, 1, 1, 0, direction)) {

      return true;
    }
    */
    return false;
  };

  $$.math.polygonIntersectLine = function(
    x, y, basePoints, centerX, centerY, width, height, padding) {

    var intersections = [];
    var intersection;

    var transformedPoints = new Array(basePoints.length);

    for (var i = 0; i < transformedPoints.length / 2; i++) {
      transformedPoints[i * 2] = basePoints[i * 2] * width + centerX;
      transformedPoints[i * 2 + 1] = basePoints[i * 2 + 1] * height + centerY;
    }

    var points;

    if (padding > 0) {
      var expandedLineSet = $$.math.expandPolygon(
        transformedPoints,
        -padding);

      points = $$.math.joinLines(expandedLineSet);
    } else {
      points = transformedPoints;
    }
    // var points = transformedPoints;

    var currentX, currentY, nextX, nextY;

    for (var i = 0; i < points.length / 2; i++) {

      currentX = points[i * 2];
      currentY = points[i * 2 + 1];

      if (i < points.length / 2 - 1) {
        nextX = points[(i + 1) * 2];
        nextY = points[(i + 1) * 2 + 1];
      } else {
        nextX = points[0];
        nextY = points[1];
      }

      intersection = this.finiteLinesIntersect(
        x, y, centerX, centerY,
        currentX, currentY,
        nextX, nextY);

      if (intersection.length !== 0) {
        intersections.push(intersection[0], intersection[1]);
      }
    }

    return intersections;
  };

  $$.math.shortenIntersection = function(
    intersection, offset, amount) {

    var disp = [intersection[0] - offset[0], intersection[1] - offset[1]];

    var length = Math.sqrt(disp[0] * disp[0] + disp[1] * disp[1]);

    var lenRatio = (length - amount) / length;

    if (lenRatio < 0) {
      lenRatio = 0.00001;
    }

    return [offset[0] + lenRatio * disp[0], offset[1] + lenRatio * disp[1]];
  };

  $$.math.generateUnitNgonPointsFitToSquare = function(sides, rotationRadians) {
    var points = $$.math.generateUnitNgonPoints(sides, rotationRadians);
    points = $$.math.fitPolygonToSquare(points);

    return points;
  };

  $$.math.fitPolygonToSquare = function(points){
    var x, y;
    var sides = points.length/2;
    var minX = Infinity, minY = Infinity, maxX = -Infinity, maxY = -Infinity;

    for (var i = 0; i < sides; i++) {
      x = points[2 * i];
      y = points[2 * i + 1];

      minX = Math.min( minX, x );
      maxX = Math.max( maxX, x );
      minY = Math.min( minY, y );
      maxY = Math.max( maxY, y );
    }

    // stretch factors
    var sx = 2 / (maxX - minX);
    var sy = 2 / (maxY - minY);

    for (var i = 0; i < sides; i++){
      x = points[2 * i] = points[2 * i] * sx;
      y = points[2 * i + 1] = points[2 * i + 1] * sy;

      minX = Math.min( minX, x );
      maxX = Math.max( maxX, x );
      minY = Math.min( minY, y );
      maxY = Math.max( maxY, y );
    }

    if( minY < -1 ){
      for (var i = 0; i < sides; i++){
        y = points[2 * i + 1] = points[2 * i + 1] + (-1 -minY);
      }
    }

    return points;
  };

  $$.math.generateUnitNgonPoints = function(sides, rotationRadians) {

    var increment = 1.0 / sides * 2 * Math.PI;
    var startAngle = sides % 2 === 0 ?
      Math.PI / 2.0 + increment / 2.0 : Math.PI / 2.0;
//    console.log(nodeShapes['square']);
    startAngle += rotationRadians;

    var points = new Array(sides * 2);

    var currentAngle, x, y;
    for (var i = 0; i < sides; i++) {
      currentAngle = i * increment + startAngle;

      x = points[2 * i] = Math.cos(currentAngle);// * (1 + i/2);
      y = points[2 * i + 1] = Math.sin(-currentAngle);//  * (1 + i/2);
    }

    return points;
  };

  $$.math.getRoundRectangleRadius = function(width, height) {

    // Set the default radius, unless half of width or height is smaller than default
    return Math.min(width / 4, height / 4, 8);
  };

})( cytoscape );

;(function($$){ 'use strict';

  // registered extensions to cytoscape, indexed by name
  var extensions = {};
  $$.extensions = extensions;

  // registered modules for extensions, indexed by name
  var modules = {};
  $$.modules = modules;

  function setExtension(type, name, registrant){
    var impl = {};
    impl[name] = registrant;

    switch( type ){
    case 'core':
    case 'collection':
      $$.fn[type]( impl );
    }

    // fill in missing layout functions in the prototype
    if( type === 'layout' ){
      var layoutProto = registrant.prototype;
      var optLayoutFns = [];

      for( var i = 0; i < optLayoutFns.length; i++ ){
        var fnName = optLayoutFns[i];

        layoutProto[fnName] = layoutProto[fnName] || function(){ return this; };
      }

      // either .start() or .run() is defined, so autogen the other
      if( layoutProto.start && !layoutProto.run ){
        layoutProto.run = function(){ this.start(); return this; };
      } else if( !layoutProto.start && layoutProto.run ){
        layoutProto.start = function(){ this.run(); return this; };
      }

      if( !layoutProto.stop ){
        layoutProto.stop = function(){
          var opts = this.options;

          if( opts && opts.animate ){
            opts.eles.stop();
          }

          return this;
        };
      }

      layoutProto.on = $$.define.on({ layout: true });
      layoutProto.one = $$.define.on({ layout: true, unbindSelfOnTrigger: true });
      layoutProto.once = $$.define.on({ layout: true, unbindAllBindersOnTrigger: true });
      layoutProto.off = $$.define.off({ layout: true });
      layoutProto.trigger = $$.define.trigger({ layout: true });

      $$.define.eventAliasesOn( layoutProto );
    }

    return $$.util.setMap({
      map: extensions,
      keys: [ type, name ],
      value: registrant
    });
  }

  function getExtension(type, name){
    return $$.util.getMap({
      map: extensions,
      keys: [ type, name ]
    });
  }

  function setModule(type, name, moduleType, moduleName, registrant){
    return $$.util.setMap({
      map: modules,
      keys: [ type, name, moduleType, moduleName ],
      value: registrant
    });
  }

  function getModule(type, name, moduleType, moduleName){
    return $$.util.getMap({
      map: modules,
      keys: [ type, name, moduleType, moduleName ]
    });
  }

  $$.extension = function(){
    // e.g. $$.extension('renderer', 'svg')
    if( arguments.length == 2 ){
      return getExtension.apply(this, arguments);
    }

    // e.g. $$.extension('renderer', 'svg', { ... })
    else if( arguments.length == 3 ){
      return setExtension.apply(this, arguments);
    }

    // e.g. $$.extension('renderer', 'svg', 'nodeShape', 'ellipse')
    else if( arguments.length == 4 ){
      return getModule.apply(this, arguments);
    }

    // e.g. $$.extension('renderer', 'svg', 'nodeShape', 'ellipse', { ... })
    else if( arguments.length == 5 ){
      return setModule.apply(this, arguments);
    }

    else {
      $$.util.error('Invalid extension access syntax');
    }

  };

})( cytoscape );

;(function($, $$){ 'use strict';

  var cyReg = function( $ele ){
    var d = $ele[0]._cyreg = $ele[0]._cyreg || {};

    return d;
  };

  $$.registerJquery = function( $ ){
    if( !$ ){ return; } // no jquery => don't need this

    if( $.fn.cytoscape ){ return; } // already registered

    // allow calls on a jQuery selector by proxying calls to $.cytoscape
    // e.g. $("#foo").cytoscape(options) => $.cytoscape(options) on #foo
    $.fn.cytoscape = function(opts){
      var $this = $(this);

      // get object
      if( opts === 'get' ){
        return cyReg( $this ).cy;
      }

      // bind to ready
      else if( $$.is.fn(opts) ){

        var ready = opts;
        var cy = cyReg( $this ).cy;

        if( cy && cy.isReady() ){ // already ready so just trigger now
          cy.trigger('ready', [], ready);

        } else { // not yet ready, so add to readies list
          var data = cyReg( $this );
          var readies = data.readies = data.readies || [];

          readies.push( ready );
        }

      }

      // proxy to create instance
      else if( $$.is.plainObject(opts) ){
        return $this.each(function(){
          var options = $.extend({}, opts, {
            container: $(this)[0]
          });

          cytoscape(options);
        });
      }
    };

    // allow access to the global cytoscape object under jquery for legacy reasons
    $.cytoscape = cytoscape;

    // use short alias (cy) if not already defined
    if( $.fn.cy == null && $.cy == null ){
      $.fn.cy = $.fn.cytoscape;
      $.cy = $.cytoscape;
    }
  };

  $$.registerJquery( $ ); // try to register with global jquery for convenience

})(typeof jQuery !== 'undefined' ? jQuery : null , cytoscape);

;(function($$){ 'use strict';

  // shamelessly taken from jQuery
  // https://github.com/jquery/jquery/blob/master/src/event.js

  $$.Event = function( src, props ) {
    // Allow instantiation without the 'new' keyword
    if ( !(this instanceof $$.Event) ) {
      return new $$.Event( src, props );
    }

    // Event object
    if ( src && src.type ) {
      this.originalEvent = src;
      this.type = src.type;

      // Events bubbling up the document may have been marked as prevented
      // by a handler lower down the tree; reflect the correct value.
      this.isDefaultPrevented = ( src.defaultPrevented ) ? returnTrue : returnFalse;

    // Event type
    } else {
      this.type = src;
    }

    // Put explicitly provided properties onto the event object
    if ( props ) {
      // $$.util.extend( this, props );

      // more efficient to manually copy fields we use
      this.type = props.type !== undefined ? props.type : this.type;
      this.cy = props.cy;
      this.cyTarget = props.cyTarget;
      this.cyPosition = props.cyPosition;
      this.cyRenderedPosition = props.cyRenderedPosition;
      this.namespace = props.namespace;
      this.layout = props.layout;
      this.data = props.data;
      this.message = props.message;
    }

    // Create a timestamp if incoming event doesn't have one
    this.timeStamp = src && src.timeStamp || +new Date();
  };

  function returnFalse() {
    return false;
  }
  function returnTrue() {
    return true;
  }

  // jQuery.Event is based on DOM3 Events as specified by the ECMAScript Language Binding
  // http://www.w3.org/TR/2003/WD-DOM-Level-3-Events-20030331/ecma-script-binding.html
  $$.Event.prototype = {
    preventDefault: function() {
      this.isDefaultPrevented = returnTrue;

      var e = this.originalEvent;
      if ( !e ) {
        return;
      }

      // if preventDefault exists run it on the original event
      if ( e.preventDefault ) {
        e.preventDefault();
      }
    },
    stopPropagation: function() {
      this.isPropagationStopped = returnTrue;

      var e = this.originalEvent;
      if ( !e ) {
        return;
      }
      // if stopPropagation exists run it on the original event
      if ( e.stopPropagation ) {
        e.stopPropagation();
      }
    },
    stopImmediatePropagation: function() {
      this.isImmediatePropagationStopped = returnTrue;
      this.stopPropagation();
    },
    isDefaultPrevented: returnFalse,
    isPropagationStopped: returnFalse,
    isImmediatePropagationStopped: returnFalse
  };


})( cytoscape );

;(function($$){ 'use strict';

  // use this module to cherry pick functions into your prototype
  // (useful for functions shared between the core and collections, for example)

  // e.g.
  // $$.fn.collection({
  //   foo: $$.define.foo({ /* params... */ })
  // });

  $$.define = {

    // access data field
    data: function( params ){
      var defaults = {
        field: 'data',
        bindingEvent: 'data',
        allowBinding: false,
        allowSetting: false,
        allowGetting: false,
        settingEvent: 'data',
        settingTriggersEvent: false,
        triggerFnName: 'trigger',
        immutableKeys: {}, // key => true if immutable
        updateStyle: false,
        onSet: function( self ){},
        canSet: function( self ){ return true; }
      };
      params = $$.util.extend({}, defaults, params);

      return function dataImpl( name, value ){
        var p = params;
        var self = this;
        var selfIsArrayLike = self.length !== undefined;
        var all = selfIsArrayLike ? self : [self]; // put in array if not array-like
        var single = selfIsArrayLike ? self[0] : self;

        // .data('foo', ...)
        if( $$.is.string(name) ){ // set or get property

          // .data('foo')
          if( p.allowGetting && value === undefined ){ // get

            var ret;
            if( single ){
              ret = single._private[ p.field ][ name ];
            }
            return ret;

          // .data('foo', 'bar')
          } else if( p.allowSetting && value !== undefined ) { // set
            var valid = !p.immutableKeys[name];
            if( valid ){
              for( var i = 0, l = all.length; i < l; i++ ){
                if( p.canSet( all[i] ) ){
                  all[i]._private[ p.field ][ name ] = value;
                }
              }

              // update mappers if asked
              if( p.updateStyle ){ self.updateStyle(); }

              // call onSet callback
              p.onSet( self );

              if( p.settingTriggersEvent ){
                self[ p.triggerFnName ]( p.settingEvent );
              }
            }
          }

        // .data({ 'foo': 'bar' })
        } else if( p.allowSetting && $$.is.plainObject(name) ){ // extend
          var obj = name;
          var k, v;

          for( k in obj ){
            v = obj[ k ];

            var valid = !p.immutableKeys[k];
            if( valid ){
              for( var i = 0, l = all.length; i < l; i++ ){
                if( p.canSet( all[i] ) ){
                  all[i]._private[ p.field ][ k ] = v;
                }
              }
            }
          }

          // update mappers if asked
          if( p.updateStyle ){ self.updateStyle(); }

          // call onSet callback
          p.onSet( self );

          if( p.settingTriggersEvent ){
            self[ p.triggerFnName ]( p.settingEvent );
          }

        // .data(function(){ ... })
        } else if( p.allowBinding && $$.is.fn(name) ){ // bind to event
          var fn = name;
          self.bind( p.bindingEvent, fn );

        // .data()
        } else if( p.allowGetting && name === undefined ){ // get whole object
          var ret;
          if( single ){
            ret = single._private[ p.field ];
          }
          return ret;
        }

        return self; // maintain chainability
      }; // function
    }, // data

    // remove data field
    removeData: function( params ){
      var defaults = {
        field: 'data',
        event: 'data',
        triggerFnName: 'trigger',
        triggerEvent: false,
        immutableKeys: {} // key => true if immutable
      };
      params = $$.util.extend({}, defaults, params);

      return function removeDataImpl( names ){
        var p = params;
        var self = this;
        var selfIsArrayLike = self.length !== undefined;
        var all = selfIsArrayLike ? self : [self]; // put in array if not array-like

        // .removeData('foo bar')
        if( $$.is.string(names) ){ // then get the list of keys, and delete them
          var keys = names.split(/\s+/);
          var l = keys.length;

          for( var i = 0; i < l; i++ ){ // delete each non-empty key
            var key = keys[i];
            if( $$.is.emptyString(key) ){ continue; }

            var valid = !p.immutableKeys[ key ]; // not valid if immutable
            if( valid ){
              for( var i_a = 0, l_a = all.length; i_a < l_a; i_a++ ){
                all[ i_a ]._private[ p.field ][ key ] = undefined;
              }
            }
          }

          if( p.triggerEvent ){
            self[ p.triggerFnName ]( p.event );
          }

        // .removeData()
        } else if( names === undefined ){ // then delete all keys

          for( var i_a = 0, l_a = all.length; i_a < l_a; i_a++ ){
            var _privateFields = all[ i_a ]._private[ p.field ];

            for( var key in _privateFields ){
              var validKeyToDelete = !p.immutableKeys[ key ];

              if( validKeyToDelete ){
                _privateFields[ key ] = undefined;
              }
            }
          }

          if( p.triggerEvent ){
            self[ p.triggerFnName ]( p.event );
          }
        }

        return self; // maintain chaining
      }; // function
    }, // removeData

    // event function reusable stuff
    event: {
      regex: /(\w+)(\.\w+)?/, // regex for matching event strings (e.g. "click.namespace")
      optionalTypeRegex: /(\w+)?(\.\w+)?/,
      falseCallback: function(){ return false; }
    },

    // event binding
    on: function( params ){
      var defaults = {
        unbindSelfOnTrigger: false,
        unbindAllBindersOnTrigger: false
      };
      params = $$.util.extend({}, defaults, params);

      return function onImpl(events, selector, data, callback){
        var self = this;
        var selfIsArrayLike = self.length !== undefined;
        var all = selfIsArrayLike ? self : [self]; // put in array if not array-like
        var eventsIsString = $$.is.string(events);
        var p = params;

        if( $$.is.plainObject(selector) ){ // selector is actually data
          callback = data;
          data = selector;
          selector = undefined;
        } else if( $$.is.fn(selector) || selector === false ){ // selector is actually callback
          callback = selector;
          data = undefined;
          selector = undefined;
        }

        if( $$.is.fn(data) || data === false ){ // data is actually callback
          callback = data;
          data = undefined;
        }

        // if there isn't a callback, we can't really do anything
        // (can't speak for mapped events arg version)
        if( !($$.is.fn(callback) || callback === false) && eventsIsString ){
          return self; // maintain chaining
        }

        if( eventsIsString ){ // then convert to map
          var map = {};
          map[ events ] = callback;
          events = map;
        }

        for( var evts in events ){
          callback = events[evts];
          if( callback === false ){
            callback = $$.define.event.falseCallback;
          }

          if( !$$.is.fn(callback) ){ continue; }

          evts = evts.split(/\s+/);
          for( var i = 0; i < evts.length; i++ ){
            var evt = evts[i];
            if( $$.is.emptyString(evt) ){ continue; }

            var match = evt.match( $$.define.event.regex ); // type[.namespace]

            if( match ){
              var type = match[1];
              var namespace = match[2] ? match[2] : undefined;

              var listener = {
                callback: callback, // callback to run
                data: data, // extra data in eventObj.data
                delegated: selector ? true : false, // whether the evt is delegated
                selector: selector, // the selector to match for delegated events
                selObj: new $$.Selector(selector), // cached selector object to save rebuilding
                type: type, // the event type (e.g. 'click')
                namespace: namespace, // the event namespace (e.g. ".foo")
                unbindSelfOnTrigger: p.unbindSelfOnTrigger,
                unbindAllBindersOnTrigger: p.unbindAllBindersOnTrigger,
                binders: all // who bound together
              };

              for( var j = 0; j < all.length; j++ ){
                var _p = all[j]._private;

                _p.listeners = _p.listeners || [];
                _p.listeners.push( listener );
              }
            }
          } // for events array
        } // for events map

        return self; // maintain chaining
      }; // function
    }, // on

    eventAliasesOn: function( proto ){
      var p = proto;

      p.addListener = p.listen = p.bind = p.on;
      p.removeListener = p.unlisten = p.unbind = p.off;
      p.emit = p.trigger;

      // this is just a wrapper alias of .on()
      p.pon = p.promiseOn = function( events, selector ){
        var self = this;
        var args = Array.prototype.slice.call( arguments, 0 );

        return new $$.Promise(function( resolve, reject ){
          var callback = function( e ){
            self.off.apply( self, offArgs );

            resolve( e );
          };

          var onArgs = args.concat([ callback ]);
          var offArgs = onArgs.concat([]);

          self.on.apply( self, onArgs );
        });
      };
    },

    off: function offImpl( params ){
      var defaults = {
      };
      params = $$.util.extend({}, defaults, params);

      return function(events, selector, callback){
        var self = this;
        var selfIsArrayLike = self.length !== undefined;
        var all = selfIsArrayLike ? self : [self]; // put in array if not array-like
        var eventsIsString = $$.is.string(events);

        if( arguments.length === 0 ){ // then unbind all

          for( var i = 0; i < all.length; i++ ){
            all[i]._private.listeners = [];
          }

          return self; // maintain chaining
        }

        if( $$.is.fn(selector) || selector === false ){ // selector is actually callback
          callback = selector;
          selector = undefined;
        }

        if( eventsIsString ){ // then convert to map
          var map = {};
          map[ events ] = callback;
          events = map;
        }

        for( var evts in events ){
          callback = events[evts];

          if( callback === false ){
            callback = $$.define.event.falseCallback;
          }

          evts = evts.split(/\s+/);
          for( var h = 0; h < evts.length; h++ ){
            var evt = evts[h];
            if( $$.is.emptyString(evt) ){ continue; }

            var match = evt.match( $$.define.event.optionalTypeRegex ); // [type][.namespace]
            if( match ){
              var type = match[1] ? match[1] : undefined;
              var namespace = match[2] ? match[2] : undefined;

              for( var i = 0; i < all.length; i++ ){ //
                var listeners = all[i]._private.listeners = all[i]._private.listeners || [];

                for( var j = 0; j < listeners.length; j++ ){
                  var listener = listeners[j];
                  var nsMatches = !namespace || namespace === listener.namespace;
                  var typeMatches = !type || listener.type === type;
                  var cbMatches = !callback || callback === listener.callback;
                  var listenerMatches = nsMatches && typeMatches && cbMatches;

                  // delete listener if it matches
                  if( listenerMatches ){
                    listeners.splice(j, 1);
                    j--;
                  }
                } // for listeners
              } // for all
            } // if match
          } // for events array

        } // for events map

        return self; // maintain chaining
      }; // function
    }, // off

    trigger: function( params ){
      var defaults = {};
      params = $$.util.extend({}, defaults, params);

      return function triggerImpl(events, extraParams, fnToTrigger){
        var self = this;
        var selfIsArrayLike = self.length !== undefined;
        var all = selfIsArrayLike ? self : [self]; // put in array if not array-like
        var eventsIsString = $$.is.string(events);
        var eventsIsObject = $$.is.plainObject(events);
        var eventsIsEvent = $$.is.event(events);
        var cy = this._private.cy || ( $$.is.core(this) ? this : null );
        var hasCompounds = cy ? cy.hasCompoundNodes() : false;

        if( eventsIsString ){ // then make a plain event object for each event name
          var evts = events.split(/\s+/);
          events = [];

          for( var i = 0; i < evts.length; i++ ){
            var evt = evts[i];
            if( $$.is.emptyString(evt) ){ continue; }

            var match = evt.match( $$.define.event.regex ); // type[.namespace]
            var type = match[1];
            var namespace = match[2] ? match[2] : undefined;

            events.push( {
              type: type,
              namespace: namespace
            } );
          }
        } else if( eventsIsObject ){ // put in length 1 array
          var eventArgObj = events;

          events = [ eventArgObj ];
        }

        if( extraParams ){
          if( !$$.is.array(extraParams) ){ // make sure extra params are in an array if specified
            extraParams = [ extraParams ];
          }
        } else { // otherwise, we've got nothing
          extraParams = [];
        }

        for( var i = 0; i < events.length; i++ ){ // trigger each event in order
          var evtObj = events[i];

          for( var j = 0; j < all.length; j++ ){ // for each
            var triggerer = all[j];
            var listeners = triggerer._private.listeners = triggerer._private.listeners || [];
            var triggererIsElement = $$.is.element(triggerer);
            var bubbleUp = triggererIsElement || params.layout;

            // create the event for this element from the event object
            var evt;

            if( eventsIsEvent ){ // then just get the object
              evt = evtObj;

              evt.cyTarget = evt.cyTarget || triggerer;
              evt.cy = evt.cy || cy;

            } else { // then we have to make one
              evt = new $$.Event( evtObj, {
                cyTarget: triggerer,
                cy: cy,
                namespace: evtObj.namespace
              } );
            }

            // if a layout was specified, then put it in the typed event
            if( evtObj.layout ){
              evt.layout = evtObj.layout;
            }

            // if triggered by layout, put in event
            if( params.layout ){
              evt.layout = triggerer;
            }

            // create a rendered position based on the passed position
            if( evt.cyPosition ){
              var pos = evt.cyPosition;
              var zoom = cy.zoom();
              var pan = cy.pan();

              evt.cyRenderedPosition = {
                x: pos.x * zoom + pan.x,
                y: pos.y * zoom + pan.y
              };
            }

            if( fnToTrigger ){ // then override the listeners list with just the one we specified
              listeners = [{
                namespace: evt.namespace,
                type: evt.type,
                callback: fnToTrigger
              }];
            }

            for( var k = 0; k < listeners.length; k++ ){ // check each listener
              var lis = listeners[k];
              var nsMatches = !lis.namespace || lis.namespace === evt.namespace;
              var typeMatches = lis.type === evt.type;
              var targetMatches = lis.delegated ? ( triggerer !== evt.cyTarget && $$.is.element(evt.cyTarget) && lis.selObj.matches(evt.cyTarget) ) : (true); // we're not going to validate the hierarchy; that's too expensive
              var listenerMatches = nsMatches && typeMatches && targetMatches;

              if( listenerMatches ){ // then trigger it
                var args = [ evt ];
                args = args.concat( extraParams ); // add extra params to args list

                if( lis.data ){ // add on data plugged into binding
                  evt.data = lis.data;
                } else { // or clear it in case the event obj is reused
                  evt.data = undefined;
                }

                if( lis.unbindSelfOnTrigger || lis.unbindAllBindersOnTrigger ){ // then remove listener
                  listeners.splice(k, 1);
                  k--;
                }

                if( lis.unbindAllBindersOnTrigger ){ // then delete the listener for all binders
                  var binders = lis.binders;
                  for( var l = 0; l < binders.length; l++ ){
                    var binder = binders[l];
                    if( !binder || binder === triggerer ){ continue; } // already handled triggerer or we can't handle it

                    var binderListeners = binder._private.listeners;
                    for( var m = 0; m < binderListeners.length; m++ ){
                      var binderListener = binderListeners[m];

                      if( binderListener === lis ){ // delete listener from list
                        binderListeners.splice(m, 1);
                        m--;
                      }
                    }
                  }
                }

                // run the callback
                var context = lis.delegated ? evt.cyTarget : triggerer;
                var ret = lis.callback.apply( context, args );

                if( ret === false || evt.isPropagationStopped() ){
                  // then don't bubble
                  bubbleUp = false;

                  if( ret === false ){
                    // returning false is a shorthand for stopping propagation and preventing the def. action
                    evt.stopPropagation();
                    evt.preventDefault();
                  }
                }
              } // if listener matches
            } // for each listener

            // bubble up event for elements
            if( bubbleUp ){
              var parent = hasCompounds ? triggerer._private.parent : null;
              var hasParent = parent != null && parent.length !== 0;

              if( hasParent ){ // then bubble up to parent
                parent = parent[0];
                parent.trigger(evt);
              } else { // otherwise, bubble up to the core
                cy.trigger(evt);
              }
            }

          } // for each of all
        } // for each event

        return self; // maintain chaining
      }; // function
    }, // trigger


    animated: function( fnParams ){
      var defaults = {};
      fnParams = $$.util.extend({}, defaults, fnParams);

      return function animatedImpl(){
        var self = this;
        var selfIsArrayLike = self.length !== undefined;
        var all = selfIsArrayLike ? self : [self]; // put in array if not array-like
        var cy = this._private.cy || this;

        if( !cy.styleEnabled() ){ return false; }

        var ele = all[0];

        if( ele ){
          return ele._private.animation.current.length > 0;
        }
      };
    }, // animated

    clearQueue: function( fnParams ){
      var defaults = {};
      fnParams = $$.util.extend({}, defaults, fnParams);

      return function clearQueueImpl(){
        var self = this;
        var selfIsArrayLike = self.length !== undefined;
        var all = selfIsArrayLike ? self : [self]; // put in array if not array-like
        var cy = this._private.cy || this;

        if( !cy.styleEnabled() ){ return this; }

        for( var i = 0; i < all.length; i++ ){
          var ele = all[i];
          ele._private.animation.queue = [];
        }

        return this;
      };
    }, // clearQueue

    delay: function( fnParams ){
      var defaults = {};
      fnParams = $$.util.extend({}, defaults, fnParams);

      return function delayImpl( time, complete ){
        var cy = this._private.cy || this;

        if( !cy.styleEnabled() ){ return this; }

        this.animate({
          delay: time
        }, {
          duration: time,
          complete: complete
        });

        return this;
      };
    }, // delay

    animate: function( fnParams ){
      var defaults = {};
      fnParams = $$.util.extend({}, defaults, fnParams);

      return function animateImpl( properties, params ){
        var self = this;
        var selfIsArrayLike = self.length !== undefined;
        var all = selfIsArrayLike ? self : [self]; // put in array if not array-like
        var cy = this._private.cy || this;
        var isCore = !selfIsArrayLike;
        var isEles = !isCore;

        if( !cy.styleEnabled() ){ return this; }

        var callTime = +new Date();
        var style = cy.style();
        var q;

        if( params === undefined ){
          params = {};
        }

        if( params.duration === undefined ){
          params.duration = 400;
        }

        switch( params.duration ){
        case 'slow':
          params.duration = 600;
          break;
        case 'fast':
          params.duration = 200;
          break;
        }

        var propertiesEmpty = true;
        if( properties ){ for( var i in properties ){
          propertiesEmpty = false;
          break;
        } }

        if( propertiesEmpty ){
          return this; // nothing to animate
        }
        
        if( isEles ){
          properties.style = style.getPropsList( properties.style || properties.css );
          
          properties.css = undefined;
        }

        if( properties.renderedPosition && isEles ){
          var rpos = properties.renderedPosition;
          var pan = cy.pan();
          var zoom = cy.zoom();

          properties.position = {
            x: ( rpos.x - pan.x ) /zoom,
            y: ( rpos.y - pan.y ) /zoom
          };
        }

        // override pan w/ panBy if set
        if( properties.panBy && isCore ){
          var panBy = properties.panBy;
          var cyPan = cy.pan();

          properties.pan = {
            x: cyPan.x + panBy.x,
            y: cyPan.y + panBy.y
          };
        }

        // override pan w/ center if set
        var center = properties.center || properties.centre;
        if( center && isCore ){
          var centerPan = cy.getCenterPan( center.eles, properties.zoom );

          if( centerPan ){
            properties.pan = centerPan;
          }
        }

        // override pan & zoom w/ fit if set
        if( properties.fit && isCore ){
          var fit = properties.fit;
          var fitVp = cy.getFitViewport( fit.eles || fit.boundingBox, fit.padding );

          if( fitVp ){
            properties.pan = fitVp.pan; //{ x: fitVp.pan.x, y: fitVp.pan.y };
            properties.zoom = fitVp.zoom;
          }
        }

        for( var i = 0; i < all.length; i++ ){
          var ele = all[i];

          if( ele.animated() && (params.queue === undefined || params.queue) ){
            q = ele._private.animation.queue;
          } else {
            q = ele._private.animation.current;
          }

          q.push({
            properties: properties,
            duration: params.duration,
            params: params,
            callTime: callTime
          });
        }

        if( isEles ){
          cy.addToAnimationPool( this );
        }

        return this; // chaining
      };
    }, // animate

    stop: function( fnParams ){
      var defaults = {};
      fnParams = $$.util.extend({}, defaults, fnParams);

      return function stopImpl( clearQueue, jumpToEnd ){
        var self = this;
        var selfIsArrayLike = self.length !== undefined;
        var all = selfIsArrayLike ? self : [self]; // put in array if not array-like
        var cy = this._private.cy || this;

        if( !cy.styleEnabled() ){ return this; }

        for( var i = 0; i < all.length; i++ ){
          var ele = all[i];
          var anis = ele._private.animation.current;

          for( var j = 0; j < anis.length; j++ ){
            var animation = anis[j];
            if( jumpToEnd ){
              // next iteration of the animation loop, the animation
              // will go straight to the end and be removed
              animation.duration = 0;
            }
          }

          // clear the queue of future animations
          if( clearQueue ){
            ele._private.animation.queue = [];
          }

          if( !jumpToEnd ){
            ele._private.animation.current = [];
          }
        }

        // we have to notify (the animation loop doesn't do it for us on `stop`)
        cy.notify({
          collection: this,
          type: 'draw'
        });

        return this;
      };
    } // stop

  }; // define


})( cytoscape );

;(function($$){ 'use strict';

  $$.fn.selector = function(map, options){
    for( var name in map ){
      var fn = map[name];
      $$.Selector.prototype[ name ] = fn;
    }
  };

  $$.Selector = function(onlyThisGroup, selector){

    if( !(this instanceof $$.Selector) ){
      return new $$.Selector(onlyThisGroup, selector);
    }

    if( selector === undefined && onlyThisGroup !== undefined ){
      selector = onlyThisGroup;
      onlyThisGroup = undefined;
    }

    var self = this;

    self._private = {
      selectorText: null,
      invalid: true
    };

    if( !selector || ( $$.is.string(selector) && selector.match(/^\s*$/) ) ){

      if( onlyThisGroup == null ){
        // ignore
        self.length = 0;
      } else {
        self[0] = newQuery();
        self[0].group = onlyThisGroup;
        self.length = 1;
      }

    } else if( $$.is.element( selector ) ){
      var collection = new $$.Collection(self.cy(), [ selector ]);

      self[0] = newQuery();
      self[0].collection = collection;
      self.length = 1;

    } else if( $$.is.collection( selector ) ){
      self[0] = newQuery();
      self[0].collection = selector;
      self.length = 1;

    } else if( $$.is.fn( selector ) ) {
      self[0] = newQuery();
      self[0].filter = selector;
      self.length = 1;

    } else if( $$.is.string( selector ) ){

      // the current subject in the query
      var currentSubject = null;

      // storage for parsed queries
      var newQuery = function(){
        return {
          classes: [],
          colonSelectors: [],
          data: [],
          group: null,
          ids: [],
          meta: [],

          // fake selectors
          collection: null, // a collection to match against
          filter: null, // filter function

          // these are defined in the upward direction rather than down (e.g. child)
          // because we need to go up in Selector.filter()
          parent: null, // parent query obj
          ancestor: null, // ancestor query obj
          subject: null, // defines subject in compound query (subject query obj; points to self if subject)

          // use these only when subject has been defined
          child: null,
          descendant: null
        };
      };

      // tokens in the query language
      var tokens = {
        metaChar: '[\\!\\"\\#\\$\\%\\&\\\'\\(\\)\\*\\+\\,\\.\\/\\:\\;\\<\\=\\>\\?\\@\\[\\]\\^\\`\\{\\|\\}\\~]', // chars we need to escape in var names, etc
        comparatorOp: '=|\\!=|>|>=|<|<=|\\$=|\\^=|\\*=', // binary comparison op (used in data selectors)
        boolOp: '\\?|\\!|\\^', // boolean (unary) operators (used in data selectors)
        string: '"(?:\\\\"|[^"])+"' + '|' + "'(?:\\\\'|[^'])+'", // string literals (used in data selectors) -- doublequotes | singlequotes
        number: $$.util.regex.number, // number literal (used in data selectors) --- e.g. 0.1234, 1234, 12e123
        meta: 'degree|indegree|outdegree', // allowed metadata fields (i.e. allowed functions to use from $$.Collection)
        separator: '\\s*,\\s*', // queries are separated by commas, e.g. edge[foo = 'bar'], node.someClass
        descendant: '\\s+',
        child: '\\s+>\\s+',
        subject: '\\$'
      };
      tokens.variable = '(?:[\\w-]|(?:\\\\'+ tokens.metaChar +'))+'; // a variable name
      tokens.value = tokens.string + '|' + tokens.number; // a value literal, either a string or number
      tokens.className = tokens.variable; // a class name (follows variable conventions)
      tokens.id = tokens.variable; // an element id (follows variable conventions)

      // when a token like a variable has escaped meta characters, we need to clean the backslashes out
      // so that values get compared properly in Selector.filter()
      var cleanMetaChars = function(str){
        return str.replace(new RegExp('\\\\(' + tokens.metaChar + ')', 'g'), function(match, $1, offset, original){
          return $1;
        });
      };

      // add @ variants to comparatorOp
      var ops = tokens.comparatorOp.split('|');
      for( var i = 0; i < ops.length; i++ ){
        var op = ops[i];
        tokens.comparatorOp += '|@' + op;
      }

      // add ! variants to comparatorOp
      var ops = tokens.comparatorOp.split('|');
      for( var i = 0; i < ops.length; i++ ){
        var op = ops[i];

        if( op.indexOf('!') >= 0 ){ continue; } // skip ops that explicitly contain !
        if( op === '=' ){ continue; } // skip = b/c != is explicitly defined

        tokens.comparatorOp += '|\\!' + op;
      }

      // NOTE: add new expression syntax here to have it recognised by the parser;
      // - a query contains all adjacent (i.e. no separator in between) expressions;
      // - the current query is stored in self[i] --- you can use the reference to `this` in the populate function;
      // - you need to check the query objects in Selector.filter() for it actually filter properly, but that's pretty straight forward
      // - when you add something here, also add to Selector.toString()
      var exprs = {
        group: {
          query: true,
          regex: '(node|edge|\\*)',
          populate: function( group ){
            this.group = group == "*" ? group : group + 's';
          }
        },

        state: {
          query: true,
          // NB: if one colon selector is a substring of another from its start, place the longer one first
          // e.g. :foobar|:foo
          regex: '(:selected|:unselected|:locked|:unlocked|:visible|:hidden|:transparent|:grabbed|:free|:removed|:inside|:grabbable|:ungrabbable|:animated|:unanimated|:selectable|:unselectable|:orphan|:nonorphan|:parent|:child|:loop|:simple|:active|:inactive|:touch|:backgrounding|:nonbackgrounding)',
          populate: function( state ){
            this.colonSelectors.push( state );
          }
        },

        id: {
          query: true,
          regex: '\\#('+ tokens.id +')',
          populate: function( id ){
            this.ids.push( cleanMetaChars(id) );
          }
        },

        className: {
          query: true,
          regex: '\\.('+ tokens.className +')',
          populate: function( className ){
            this.classes.push( cleanMetaChars(className) );
          }
        },

        dataExists: {
          query: true,
          regex: '\\[\\s*('+ tokens.variable +')\\s*\\]',
          populate: function( variable ){
            this.data.push({
              field: cleanMetaChars(variable)
            });
          }
        },

        dataCompare: {
          query: true,
          regex: '\\[\\s*('+ tokens.variable +')\\s*('+ tokens.comparatorOp +')\\s*('+ tokens.value +')\\s*\\]',
          populate: function( variable, comparatorOp, value ){
            var valueIsString = new RegExp('^' + tokens.string + '$').exec(value) != null;

            if( valueIsString ){
              value = value.substring(1, value.length - 1);
            } else {
              value = parseFloat(value);
            }

            this.data.push({
              field: cleanMetaChars(variable),
              operator: comparatorOp,
              value: value
            });
          }
        },

        dataBool: {
          query: true,
          regex: '\\[\\s*('+ tokens.boolOp +')\\s*('+ tokens.variable +')\\s*\\]',
          populate: function( boolOp, variable ){
            this.data.push({
              field: cleanMetaChars(variable),
              operator: boolOp
            });
          }
        },

        metaCompare: {
          query: true,
          regex: '\\[\\[\\s*('+ tokens.meta +')\\s*('+ tokens.comparatorOp +')\\s*('+ tokens.number +')\\s*\\]\\]',
          populate: function( meta, comparatorOp, number ){
            this.meta.push({
              field: cleanMetaChars(meta),
              operator: comparatorOp,
              value: parseFloat(number)
            });
          }
        },

        nextQuery: {
          separator: true,
          regex: tokens.separator,
          populate: function(){
            // go on to next query
            self[++i] = newQuery();
            currentSubject = null;
          }
        },

        child: {
          separator: true,
          regex: tokens.child,
          populate: function(){
            // this query is the parent of the following query
            var childQuery = newQuery();
            childQuery.parent = this;
            childQuery.subject = currentSubject;

            // we're now populating the child query with expressions that follow
            self[i] = childQuery;
          }
        },

        descendant: {
          separator: true,
          regex: tokens.descendant,
          populate: function(){
            // this query is the ancestor of the following query
            var descendantQuery = newQuery();
            descendantQuery.ancestor = this;
            descendantQuery.subject = currentSubject;

            // we're now populating the descendant query with expressions that follow
            self[i] = descendantQuery;
          }
        },

        subject: {
          modifier: true,
          regex: tokens.subject,
          populate: function(){
            if( currentSubject != null && this.subject != this ){
              $$.util.error('Redefinition of subject in selector `' + selector + '`');
              return false;
            }

            currentSubject = this;
            this.subject = this;
          }

        }
      };

      var j = 0;
      for( var name in exprs ){
        exprs[j] = exprs[name];
        exprs[j].name = name;

        j++;
      }
      exprs.length = j;

      self._private.selectorText = selector;
      var remaining = selector;
      var i = 0;

      // of all the expressions, find the first match in the remaining text
      var consumeExpr = function( expectation ){
        var expr;
        var match;
        var name;

        for( var j = 0; j < exprs.length; j++ ){
          var e = exprs[j];
          var n = e.name;

          // ignore this expression if it doesn't meet the expectation function
          if( $$.is.fn( expectation ) && !expectation(n, e) ){ continue; }

          var m = remaining.match(new RegExp( '^' + e.regex ));

          if( m != null ){
            match = m;
            expr = e;
            name = n;

            var consumed = m[0];
            remaining = remaining.substring( consumed.length );

            break; // we've consumed one expr, so we can return now
          }
        }

        return {
          expr: expr,
          match: match,
          name: name
        };
      };

      // consume all leading whitespace
      var consumeWhitespace = function(){
        var match = remaining.match(/^\s+/);

        if( match ){
          var consumed = match[0];
          remaining = remaining.substring( consumed.length );
        }
      };

      self[0] = newQuery(); // get started

      consumeWhitespace(); // get rid of leading whitespace
      for(;;){
        var check = consumeExpr();

        if( check.expr == null ){
          $$.util.error('The selector `'+ selector +'`is invalid');
          return;
        } else {
          var args = [];
          for(var j = 1; j < check.match.length; j++){
            args.push( check.match[j] );
          }

          // let the token populate the selector object (i.e. in self[i])
          var ret = check.expr.populate.apply( self[i], args );

          if( ret === false ){ return; } // exit if population failed
        }

        // we're done when there's nothing left to parse
        if( remaining.match(/^\s*$/) ){
          break;
        }
      }

      self.length = i + 1;

      // adjust references for subject
      for(j = 0; j < self.length; j++){
        var query = self[j];

        if( query.subject != null ){
          // go up the tree until we reach the subject
          for(;;){
            if( query.subject == query ){ break; } // done if subject is self

            if( query.parent != null ){ // swap parent/child reference
              var parent = query.parent;
              var child = query;

              child.parent = null;
              parent.child = child;

              query = parent; // go up the tree
            } else if( query.ancestor != null ){ // swap ancestor/descendant
              var ancestor = query.ancestor;
              var descendant = query;

              descendant.ancestor = null;
              ancestor.descendant = descendant;

              query = ancestor; // go up the tree
            } else {
              $$.util.error('When adjusting references for the selector `'+ query +'`, neither parent nor ancestor was found');
              break;
            }
          } // for

          self[j] = query.subject; // subject should be the root query
        } // if
      } // for

      // make sure for each query that the subject group matches the implicit group if any
      if( onlyThisGroup != null ){
        for(var j = 0; j < self.length; j++){
          if( self[j].group != null && self[j].group != onlyThisGroup ){
            $$.util.error('Group `'+ self[j].group +'` conflicts with implicit group `'+ onlyThisGroup +'` in selector `'+ selector +'`');
            return;
          }

          self[j].group = onlyThisGroup; // set to implicit group
        }
      }

    } else {
      $$.util.error('A selector must be created from a string; found ' + selector);
      return;
    }

    self._private.invalid = false;

  };

  $$.selfn = $$.Selector.prototype;

  $$.selfn.size = function(){
    return this.length;
  };

  $$.selfn.eq = function(i){
    return this[i];
  };

  // get elements from the core and then filter them
  $$.selfn.find = function(){
    // TODO impl if we decide to use a DB for storing elements
  };

  var queryMatches = function(query, element){
    // check group
    if( query.group != null && query.group != '*' && query.group != element._private.group ){
      return false;
    }

    var cy = element.cy();

    // check colon selectors
    var allColonSelectorsMatch = true;
    for(var k = 0; k < query.colonSelectors.length; k++){
      var sel = query.colonSelectors[k];

      switch(sel){
      case ':selected':
        allColonSelectorsMatch = element.selected();
        break;
      case ':unselected':
        allColonSelectorsMatch = !element.selected();
        break;
      case ':selectable':
        allColonSelectorsMatch = element.selectable();
        break;
      case ':unselectable':
        allColonSelectorsMatch = !element.selectable();
        break;
      case ':locked':
        allColonSelectorsMatch = element.locked();
        break;
      case ':unlocked':
        allColonSelectorsMatch = !element.locked();
        break;
      case ':visible':
        allColonSelectorsMatch = element.visible();
        break;
      case ':hidden':
        allColonSelectorsMatch = !element.visible();
        break;
      case ':transparent':
        allColonSelectorsMatch = element.transparent();
        break;
      case ':grabbed':
        allColonSelectorsMatch = element.grabbed();
        break;
      case ':free':
        allColonSelectorsMatch = !element.grabbed();
        break;
      case ':removed':
        allColonSelectorsMatch = element.removed();
        break;
      case ':inside':
        allColonSelectorsMatch = !element.removed();
        break;
      case ':grabbable':
        allColonSelectorsMatch = element.grabbable();
        break;
      case ':ungrabbable':
        allColonSelectorsMatch = !element.grabbable();
        break;
      case ':animated':
        allColonSelectorsMatch = element.animated();
        break;
      case ':unanimated':
        allColonSelectorsMatch = !element.animated();
        break;
      case ':parent':
        allColonSelectorsMatch = element.isNode() && element.children().nonempty();
        break;
      case ':child':
      case ':nonorphan':
        allColonSelectorsMatch = element.isNode() && element.parent().nonempty();
        break;
      case ':orphan':
        allColonSelectorsMatch = element.isNode() && element.parent().empty();
        break;
      case ':loop':
        allColonSelectorsMatch = element.isEdge() && element.data('source') === element.data('target');
        break;
      case ':simple':
        allColonSelectorsMatch = element.isEdge() && element.data('source') !== element.data('target');
        break;
      case ':active':
        allColonSelectorsMatch = element.active();
        break;
      case ':inactive':
        allColonSelectorsMatch = !element.active();
        break;
      case ':touch':
        allColonSelectorsMatch = $$.is.touch();
        break;
      case ':backgrounding':
        allColonSelectorsMatch = element.backgrounding();
        break;
      case ':nonbackgrounding':
        allColonSelectorsMatch = !element.backgrounding();
        break;
      }

      if( !allColonSelectorsMatch ) break;
    }
    if( !allColonSelectorsMatch ) return false;

    // check id
    var allIdsMatch = true;
    for(var k = 0; k < query.ids.length; k++){
      var id = query.ids[k];
      var actualId = element._private.data.id;

      allIdsMatch = allIdsMatch && (id == actualId);

      if( !allIdsMatch ) break;
    }
    if( !allIdsMatch ) return false;

    // check classes
    var allClassesMatch = true;
    for(var k = 0; k < query.classes.length; k++){
      var cls = query.classes[k];

      allClassesMatch = allClassesMatch && element.hasClass(cls);

      if( !allClassesMatch ) break;
    }
    if( !allClassesMatch ) return false;

    // generic checking for data/metadata
    var operandsMatch = function(params){
      var allDataMatches = true;
      for(var k = 0; k < query[params.name].length; k++){
        var data = query[params.name][k];
        var operator = data.operator;
        var value = data.value;
        var field = data.field;
        var matches;

        if( operator != null && value != null ){

          var fieldVal = params.fieldValue(field);
          var fieldStr = !$$.is.string(fieldVal) && !$$.is.number(fieldVal) ? '' : '' + fieldVal;
          var valStr = '' + value;

          var caseInsensitive = false;
          if( operator.indexOf('@') >= 0 ){
            fieldStr = fieldStr.toLowerCase();
            valStr = valStr.toLowerCase();

            operator = operator.replace('@', '');
            caseInsensitive = true;
          }

          var notExpr = false;
          var handledNotExpr = false;
          if( operator.indexOf('!') >= 0 ){
            operator = operator.replace('!', '');
            notExpr = true;
          }

          // if we're doing a case insensitive comparison, then we're using a STRING comparison
          // even if we're comparing numbers
          if( caseInsensitive ){
            value = valStr.toLowerCase();
            fieldVal = fieldStr.toLowerCase();
          }

          switch(operator){
          case '*=':
            matches = fieldStr.search(valStr) >= 0;
            break;
          case '$=':
            matches = new RegExp(valStr + '$').exec(fieldStr) != null;
            break;
          case '^=':
            matches = new RegExp('^' + valStr).exec(fieldStr) != null;
            break;
          case '=':
            matches = fieldVal === value;
            break;
          case '!=':
            matches = fieldVal !== value;
            break;
          case '>':
            matches = !notExpr ? fieldVal > value : fieldVal <= value;
            handledNotExpr = true;
            break;
          case '>=':
            matches = !notExpr ? fieldVal >= value : fieldVal < value;
            handledNotExpr = true;
            break;
          case '<':
            matches = !notExpr ? fieldVal < value : fieldVal >= value;
            handledNotExpr = true;
            break;
          case '<=':
            matches = !notExpr ? fieldVal <= value : fieldVal > value;
            handledNotExpr = true;
            break;
          default:
            matches = false;
            break;

          }
        } else if( operator != null ){
          switch(operator){
          case '?':
            matches = params.fieldTruthy(field);
            break;
          case '!':
            matches = !params.fieldTruthy(field);
            break;
          case '^':
            matches = params.fieldUndefined(field);
            break;
          }
        } else {
          matches = !params.fieldUndefined(field);
        }

        if( notExpr && !handledNotExpr ){
          matches = !matches;
          handledNotExpr = true;
        }

        if( !matches ){
          allDataMatches = false;
          break;
        }
      } // for

      return allDataMatches;
    }; // operandsMatch

    // check data matches
    var allDataMatches = operandsMatch({
      name: 'data',
      fieldValue: function(field){
        return element._private.data[field];
      },
      fieldRef: function(field){
        return 'element._private.data.' + field;
      },
      fieldUndefined: function(field){
        return element._private.data[field] === undefined;
      },
      fieldTruthy: function(field){
        if( element._private.data[field] ){
          return true;
        }
        return false;
      }
    });

    if( !allDataMatches ){
      return false;
    }

    // check metadata matches
    var allMetaMatches = operandsMatch({
      name: 'meta',
      fieldValue: function(field){
        return element[field]();
      },
      fieldRef: function(field){
        return 'element.' + field + '()';
      },
      fieldUndefined: function(field){
        return element[field]() == null;
      },
      fieldTruthy: function(field){
        if( element[field]() ){
          return true;
        }
        return false;
      }
    });

    if( !allMetaMatches ){
      return false;
    }

    // check collection
    if( query.collection != null ){
      var matchesAny = query.collection._private.ids[ element.id() ] != null;

      if( !matchesAny ){
        return false;
      }
    }

    // check filter function
    if( query.filter != null && element.collection().filter( query.filter ).size() === 0 ){
      return false;
    }


    // check parent/child relations
    var confirmRelations = function( query, elements ){
      if( query != null ){
        var matches = false;

        if( !cy.hasCompoundNodes() ){
          return false;
        }

        elements = elements(); // make elements functional so we save cycles if query == null

        // query must match for at least one element (may be recursive)
        for(var i = 0; i < elements.length; i++){
          if( queryMatches( query, elements[i] ) ){
            matches = true;
            break;
          }
        }

        return matches;
      } else {
        return true;
      }
    };

    if (! confirmRelations(query.parent, function(){
      return element.parent();
    }) ){ return false; }

    if (! confirmRelations(query.ancestor, function(){
      return element.parents();
    }) ){ return false; }

    if (! confirmRelations(query.child, function(){
      return element.children();
    }) ){ return false; }

    if (! confirmRelations(query.descendant, function(){
      return element.descendants();
    }) ){ return false; }

    // we've reached the end, so we've matched everything for this query
    return true;
  }; // queryMatches

  // filter an existing collection
  $$.selfn.filter = function(collection){
    var self = this;
    var cy = collection.cy();

    // don't bother trying if it's invalid
    if( self._private.invalid ){
      return new $$.Collection( cy );
    }

    var selectorFunction = function(i, element){
      for(var j = 0; j < self.length; j++){
        var query = self[j];

        if( queryMatches(query, element) ){
          return true;
        }
      }

      return false;
    };

    if( self._private.selectorText == null ){
      selectorFunction = function(){ return true; };
    }

    var filteredCollection = collection.filter( selectorFunction );

    return filteredCollection;
  }; // filter

  // does selector match a single element?
  $$.selfn.matches = function(ele){
    var self = this;

    // don't bother trying if it's invalid
    if( self._private.invalid ){
      return false;
    }

    for(var j = 0; j < self.length; j++){
      var query = self[j];

      if( queryMatches(query, ele) ){
        return true;
      }
    }

    return false;
  }; // filter

  // ith query to string
  $$.selfn.toString = $$.selfn.selector = function(){

    var str = '';

    var clean = function(obj, isValue){
      if( $$.is.string(obj) ){
        return isValue ? '"' + obj + '"' : obj;
      }
      return '';
    };

    var queryToString = function(query){
      var str = '';

      if( query.subject === query ){
        str += '$';
      }

      var group = clean(query.group);
      str += group.substring(0, group.length - 1);

      for(var j = 0; j < query.data.length; j++){
        var data = query.data[j];

        if( data.value ){
          str += '[' + data.field + clean(data.operator) + clean(data.value, true) + ']';
        } else {
          str += '[' + clean(data.operator) + data.field + ']';
        }
      }

      for(var j = 0; j < query.meta.length; j++){
        var meta = query.meta[j];
        str += '[[' + meta.field + clean(meta.operator) + clean(meta.value, true) + ']]';
      }

      for(var j = 0; j < query.colonSelectors.length; j++){
        var sel = query.colonSelectors[i];
        str += sel;
      }

      for(var j = 0; j < query.ids.length; j++){
        var sel = '#' + query.ids[i];
        str += sel;
      }

      for(var j = 0; j < query.classes.length; j++){
        var sel = '.' + query.classes[i];
        str += sel;
      }

      if( query.parent != null ){
        str = queryToString( query.parent ) + ' > ' + str;
      }

      if( query.ancestor != null ){
        str = queryToString( query.ancestor ) + ' ' + str;
      }

      if( query.child != null ){
        str += ' > ' + queryToString( query.child );
      }

      if( query.descendant != null ){
        str += ' ' + queryToString( query.descendant );
      }

      return str;
    };

    for(var i = 0; i < this.length; i++){
      var query = this[i];

      str += queryToString( query );

      if( this.length > 1 && i < this.length - 1 ){
        str += ', ';
      }
    }

    return str;
  };

})( cytoscape );

;(function($$){ 'use strict';

  $$.Style = function( cy ){

    if( !(this instanceof $$.Style) ){
      return new $$.Style(cy);
    }

    if( !$$.is.core(cy) ){
      $$.util.error('A style must have a core reference');
      return;
    }

    this._private = {
      cy: cy,
      coreStyle: {},
      newStyle: true
    };

    this.length = 0;

    this.addDefaultStylesheet();
  };

  // nice-to-have aliases
  $$.style = $$.Style;
  $$.styfn = $$.Style.prototype;

  // define functions in the Style prototype
  $$.fn.style = function( fnMap, options ){
    for( var fnName in fnMap ){
      var fn = fnMap[ fnName ];
      $$.Style.prototype = fn;
    }
  };

  (function(){
    var number = $$.util.regex.number;
    var rgba = $$.util.regex.rgbaNoBackRefs;
    var hsla = $$.util.regex.hslaNoBackRefs;
    var hex3 = $$.util.regex.hex3;
    var hex6 = $$.util.regex.hex6;
    var data = function( prefix ){ return '^' + prefix + '\\s*\\(\\s*([\\w\\.]+)\\s*\\)$'; };
    var mapData = function( prefix ){ return '^' + prefix + '\\s*\\(([\\w\\.]+)\\s*\\,\\s*(' + number + ')\\s*\\,\\s*(' + number + ')\\s*,\\s*(' + number + '|\\w+|' + rgba + '|' + hsla + '|' + hex3 + '|' + hex6 + ')\\s*\\,\\s*(' + number + '|\\w+|' + rgba + '|' + hsla + '|' + hex3 + '|' + hex6 + ')\\)$'; };

    // each visual style property has a type and needs to be validated according to it
    $$.style.types = {
      time: { number: true, min: 0, units: 's|ms', implicitUnits: 'ms' },
      percent: { number: true, min: 0, max: 100, units: '%' },
      zeroOneNumber: { number: true, min: 0, max: 1, unitless: true },
      nOneOneNumber: { number: true, min: -1, max: 1, unitless: true },
      nonNegativeInt: { number: true, min: 0, integer: true, unitless: true },
      position: { enums: ['parent', 'origin'] },
      autoSize: { number: true, min: 0, enums: ['auto'] },
      number: { number: true },
      size: { number: true, min: 0 },
      bgSize: { number: true, min: 0, allowPercent: true },
      bgWH: { number: true, min: 0, allowPercent: true, enums: ['auto'] },
      bgPos: { number: true, allowPercent: true },
      bgRepeat: { enums: ['repeat', 'repeat-x', 'repeat-y', 'no-repeat'] },
      bgFit: { enums: ['none', 'contain', 'cover'] },
      bgClip: { enums: ['none', 'node'] },
      color: { color: true },
      lineStyle: { enums: ['solid', 'dotted', 'dashed'] },
      borderStyle: { enums: ['solid', 'dotted', 'dashed', 'double'] },
      curveStyle: { enums: ['bezier', 'unbundled-bezier', 'haystack'] },
      fontFamily: { regex: '^([\\w- \\"]+(?:\\s*,\\s*[\\w- \\"]+)*)$' },
      fontVariant: { enums: ['small-caps', 'normal'] },
      fontStyle: { enums: ['italic', 'normal', 'oblique'] },
      fontWeight: { enums: ['normal', 'bold', 'bolder', 'lighter', '100', '200', '300', '400', '500', '600', '800', '900', 100, 200, 300, 400, 500, 600, 700, 800, 900] },
      textDecoration: { enums: ['none', 'underline', 'overline', 'line-through'] },
      textTransform: { enums: ['none', 'uppercase', 'lowercase'] },
      textWrap: { enums: ['none', 'wrap'] },
      textBackgroundShape: { enums: ['rectangle', 'roundrectangle']},
      nodeShape: { enums: ['rectangle', 'roundrectangle', 'ellipse', 'triangle', 'square', 'pentagon', 'hexagon', 'heptagon', 'octagon', 'star', 'diamond', 'vee', 'rhomboid'] },
      compoundIncludeLabels: { enums: ['include', 'exclude'] },
      arrowShape: { enums: ['tee', 'triangle', 'triangle-tee', 'triangle-backcurve', 'half-triangle-overshot', 'square', 'circle', 'diamond', 'none'] },
      arrowFill: { enums: ['filled', 'hollow'] },
      display: { enums: ['element', 'none'] },
      visibility: { enums: ['hidden', 'visible'] },
      valign: { enums: ['top', 'center', 'bottom'] },
      halign: { enums: ['left', 'center', 'right'] },
      text: { string: true },
      data: { mapping: true, regex: data('data') },
      layoutData: { mapping: true, regex: data('layoutData') },
      scratch: { mapping: true, regex: data('scratch') },
      mapData: { mapping: true, regex: mapData('mapData') },
      mapLayoutData: { mapping: true, regex: mapData('mapLayoutData') },
      mapScratch: { mapping: true, regex: mapData('mapScratch') },
      fn: { mapping: true, fn: true },
      url: { regex: '^url\\s*\\(\\s*([^\\s]+)\\s*\\s*\\)|none|(.+)$' },
      propList: { propList: true },
      angle: { number: true, units: 'deg|rad' },
      textRotation: { enums: ['none', 'autorotate'] }
    };

    // define visual style properties
    var t = $$.style.types;
    var props = $$.style.properties = [
      // labels
      { name: 'text-valign', type: t.valign },
      { name: 'text-halign', type: t.halign },
      { name: 'color', type: t.color },
      { name: 'content', type: t.text },
      { name: 'text-outline-color', type: t.color },
      { name: 'text-outline-width', type: t.size },
      { name: 'text-outline-opacity', type: t.zeroOneNumber },
      { name: 'text-opacity', type: t.zeroOneNumber },
      { name: 'text-background-color', type: t.color },
      { name: 'text-background-opacity', type: t.zeroOneNumber },
      { name: 'text-border-opacity', type: t.zeroOneNumber },
      { name: 'text-border-color', type: t.color },
      { name: 'text-border-width', type: t.size },
      { name: 'text-border-style', type: t.borderStyle },
      { name: 'text-background-shape', type: t.textBackgroundShape},
      // { name: 'text-decoration', type: t.textDecoration }, // not supported in canvas
      { name: 'text-transform', type: t.textTransform },
      { name: 'text-wrap', type: t.textWrap },
      { name: 'text-max-width', type: t.size },

      // { name: 'text-rotation', type: t.angle }, // TODO disabled b/c rotation breaks bounding boxes
      { name: 'font-family', type: t.fontFamily },
      { name: 'font-style', type: t.fontStyle },
      // { name: 'font-variant', type: t.fontVariant }, // not useful
      { name: 'font-weight', type: t.fontWeight },
      { name: 'font-size', type: t.size },
      { name: 'min-zoomed-font-size', type: t.size },
      { name: 'edge-text-rotation', type: t.textRotation },

      // visibility
      { name: 'display', type: t.display },
      { name: 'visibility', type: t.visibility },
      { name: 'opacity', type: t.zeroOneNumber },
      { name: 'z-index', type: t.nonNegativeInt },

      // overlays
      { name: 'overlay-padding', type: t.size },
      { name: 'overlay-color', type: t.color },
      { name: 'overlay-opacity', type: t.zeroOneNumber },

      // shadows
      { name: 'shadow-blur', type: t.size },
      { name: 'shadow-color', type: t.color },
      { name: 'shadow-opacity', type: t.zeroOneNumber },
      { name: 'shadow-offset-x', type: t.number },
      { name: 'shadow-offset-y', type: t.number },

      // label shadows
      { name: 'text-shadow-blur', type: t.size },
      { name: 'text-shadow-color', type: t.color },
      { name: 'text-shadow-opacity', type: t.zeroOneNumber },
      { name: 'text-shadow-offset-x', type: t.number },
      { name: 'text-shadow-offset-y', type: t.number },

      // transition anis
      { name: 'transition-property', type: t.propList },
      { name: 'transition-duration', type: t.time },
      { name: 'transition-delay', type: t.time },

      // node body
      { name: 'height', type: t.autoSize },
      { name: 'width', type: t.autoSize },
      { name: 'shape', type: t.nodeShape },
      { name: 'background-color', type: t.color },
      { name: 'background-opacity', type: t.zeroOneNumber },
      { name: 'background-blacken', type: t.nOneOneNumber },

      // node border
      { name: 'border-color', type: t.color },
      { name: 'border-opacity', type: t.zeroOneNumber },
      { name: 'border-width', type: t.size },
      { name: 'border-style', type: t.borderStyle },

      // node background images
      { name: 'background-image', type: t.url },
      { name: 'background-image-opacity', type: t.zeroOneNumber },
      { name: 'background-position-x', type: t.bgPos },
      { name: 'background-position-y', type: t.bgPos },
      { name: 'background-repeat', type: t.bgRepeat },
      { name: 'background-fit', type: t.bgFit },
      { name: 'background-clip', type: t.bgClip },
      { name: 'background-width', type: t.bgWH },
      { name: 'background-height', type: t.bgWH },

      // compound props
      { name: 'padding-left', type: t.size },
      { name: 'padding-right', type: t.size },
      { name: 'padding-top', type: t.size },
      { name: 'padding-bottom', type: t.size },
      { name: 'position', type: t.position },
      { name: 'compound-sizing-wrt-labels', type: t.compoundIncludeLabels },

      // edge line
      { name: 'line-style', type: t.lineStyle },
      { name: 'line-color', type: t.color },
      { name: 'control-point-step-size', type: t.size },
      { name: 'control-point-distance', type: t.number },
      { name: 'control-point-weight', type: t.zeroOneNumber },
      { name: 'curve-style', type: t.curveStyle },
      { name: 'haystack-radius', type: t.zeroOneNumber },

      // edge arrows
      { name: 'source-arrow-shape', type: t.arrowShape },
      { name: 'target-arrow-shape', type: t.arrowShape },
      { name: 'mid-source-arrow-shape', type: t.arrowShape },
      { name: 'mid-target-arrow-shape', type: t.arrowShape },
      { name: 'source-arrow-color', type: t.color },
      { name: 'target-arrow-color', type: t.color },
      { name: 'mid-source-arrow-color', type: t.color },
      { name: 'mid-target-arrow-color', type: t.color },
      { name: 'source-arrow-fill', type: t.arrowFill },
      { name: 'target-arrow-fill', type: t.arrowFill },
      { name: 'mid-source-arrow-fill', type: t.arrowFill },
      { name: 'mid-target-arrow-fill', type: t.arrowFill },

      // these are just for the core
      { name: 'selection-box-color', type: t.color },
      { name: 'selection-box-opacity', type: t.zeroOneNumber },
      { name: 'selection-box-border-color', type: t.color },
      { name: 'selection-box-border-width', type: t.size },
      { name: 'active-bg-color', type: t.color },
      { name: 'active-bg-opacity', type: t.zeroOneNumber },
      { name: 'active-bg-size', type: t.size },
      { name: 'outside-texture-bg-color', type: t.color },
      { name: 'outside-texture-bg-opacity', type: t.zeroOneNumber }
    ];

    // pie backgrounds for nodes
    $$.style.pieBackgroundN = 16; // because the pie properties are numbered, give access to a constant N (for renderer use)
    props.push({ name: 'pie-size', type: t.bgSize });
    for( var i = 1; i <= $$.style.pieBackgroundN; i++ ){
      props.push({ name: 'pie-'+i+'-background-color', type: t.color });
      props.push({ name: 'pie-'+i+'-background-size', type: t.percent });
      props.push({ name: 'pie-'+i+'-background-opacity', type: t.zeroOneNumber });
    }

    // allow access of properties by name ( e.g. $$.style.properties.height )
    for( var i = 0; i < props.length; i++ ){
      var prop = props[i];

      props[ prop.name ] = prop; // allow lookup by name
    }
  })();

  // adds the default stylesheet to the current style
  $$.styfn.addDefaultStylesheet = function(){
    // to be nice, we build font related style properties from the core container
    // so that cytoscape matches the style of its container by default
    //
    // unfortunately, this doesn't seem work consistently and can grab the default stylesheet values
    // instead of the developer's values so let's just make it explicit for the dev for now
    //
    // delaying the read of these val's is not an opt'n: that would delay init'l load time
    var fontFamily = 'Helvetica' || this.containerPropertyAsString('font-family') || 'sans-serif';
    var fontStyle = 'normal' || this.containerPropertyAsString('font-style') || 'normal';
    // var fontVariant = 'normal' || this.containerPropertyAsString('font-variant') || 'normal';
    var fontWeight = 'normal' || this.containerPropertyAsString('font-weight') || 'normal';
    var color = '#000' || this.containerPropertyAsString('color') || '#000';
    var textTransform = 'none' || this.containerPropertyAsString('text-transform') || 'none';
    var fontSize = 16 || this.containerPropertyAsString('font-size') || 16;
    var textMaxWidth = 9999 || this.containerPropertyAsString('text-max-width') || 9999;

    // fill the style with the default stylesheet
    this
      .selector('node, edge') // common properties
        .css({
          'text-valign': 'top',
          'text-halign': 'center',
          'color': color,
          'text-outline-color': '#000',
          'text-outline-width': 0,
          'text-outline-opacity': 1,
          'text-opacity': 1,
          'text-decoration': 'none',
          'text-transform': textTransform,
          'text-wrap': 'none',
          'text-max-width': textMaxWidth,
          'text-background-color': '#000',
          'text-background-opacity': 0,
          'text-border-opacity': 0,
          'text-border-width': 0,
          'text-border-style': 'solid',
          'text-border-color':'#000',
          'text-background-shape':'rectangle',
          'font-family': fontFamily,
          'font-style': fontStyle,
          // 'font-variant': fontVariant,
          'font-weight': fontWeight,
          'font-size': fontSize,
          'min-zoomed-font-size': 0,
          'edge-text-rotation': 'none',
          'visibility': 'visible',
          'display': 'element',
          'opacity': 1,
          'z-index': 0,
          'content': '',
          'overlay-opacity': 0,
          'overlay-color': '#000',
          'overlay-padding': 10,
          'shadow-opacity': 0,
          'shadow-color': '#000',
          'shadow-blur': 10,
          'shadow-offset-x': 0,
          'shadow-offset-y': 0,
          'text-shadow-opacity': 0,
          'text-shadow-color': '#000',
          'text-shadow-blur': 5,
          'text-shadow-offset-x': 0,
          'text-shadow-offset-y': 0,
          'transition-property': 'none',
          'transition-duration': 0,
          'transition-delay': 0,

          // node props
          'background-blacken': 0,
          'background-color': '#888',
          'background-opacity': 1,
          'background-image': 'none',
          'background-image-opacity': 1,
          'background-position-x': '50%',
          'background-position-y': '50%',
          'background-repeat': 'no-repeat',
          'background-fit': 'none',
          'background-clip': 'node',
          'background-width': 'auto',
          'background-height': 'auto',
          'border-color': '#000',
          'border-opacity': 1,
          'border-width': 0,
          'border-style': 'solid',
          'height': 30,
          'width': 30,
          'shape': 'ellipse',

          // compound props
          'padding-top': 0,
          'padding-bottom': 0,
          'padding-left': 0,
          'padding-right': 0,
          'position': 'origin',
          'compound-sizing-wrt-labels': 'include',


          // node pie bg
          'pie-size': '100%',
          'pie-1-background-color': 'black',
          'pie-2-background-color': 'black',
          'pie-3-background-color': 'black',
          'pie-4-background-color': 'black',
          'pie-5-background-color': 'black',
          'pie-6-background-color': 'black',
          'pie-7-background-color': 'black',
          'pie-8-background-color': 'black',
          'pie-9-background-color': 'black',
          'pie-10-background-color': 'black',
          'pie-11-background-color': 'black',
          'pie-12-background-color': 'black',
          'pie-13-background-color': 'black',
          'pie-14-background-color': 'black',
          'pie-15-background-color': 'black',
          'pie-16-background-color': 'black',
          'pie-1-background-size': '0%',
          'pie-2-background-size': '0%',
          'pie-3-background-size': '0%',
          'pie-4-background-size': '0%',
          'pie-5-background-size': '0%',
          'pie-6-background-size': '0%',
          'pie-7-background-size': '0%',
          'pie-8-background-size': '0%',
          'pie-9-background-size': '0%',
          'pie-10-background-size': '0%',
          'pie-11-background-size': '0%',
          'pie-12-background-size': '0%',
          'pie-13-background-size': '0%',
          'pie-14-background-size': '0%',
          'pie-15-background-size': '0%',
          'pie-16-background-size': '0%',
          'pie-1-background-opacity': 1,
          'pie-2-background-opacity': 1,
          'pie-3-background-opacity': 1,
          'pie-4-background-opacity': 1,
          'pie-5-background-opacity': 1,
          'pie-6-background-opacity': 1,
          'pie-7-background-opacity': 1,
          'pie-8-background-opacity': 1,
          'pie-9-background-opacity': 1,
          'pie-10-background-opacity': 1,
          'pie-11-background-opacity': 1,
          'pie-12-background-opacity': 1,
          'pie-13-background-opacity': 1,
          'pie-14-background-opacity': 1,
          'pie-15-background-opacity': 1,
          'pie-16-background-opacity': 1,

          // edge props
          'source-arrow-shape': 'none',
          'mid-source-arrow-shape': 'none',
          'target-arrow-shape': 'none',
          'mid-target-arrow-shape': 'none',
          'source-arrow-color': '#ddd',
          'mid-source-arrow-color': '#ddd',
          'target-arrow-color': '#ddd',
          'mid-target-arrow-color': '#ddd',
          'source-arrow-fill': 'filled',
          'mid-source-arrow-fill': 'filled',
          'target-arrow-fill': 'filled',
          'mid-target-arrow-fill': 'filled',
          'line-style': 'solid',
          'line-color': '#ddd',
          'control-point-step-size': 40,
          'control-point-weight': 0.5,
          'curve-style': 'bezier',
          'haystack-radius': 0.8
        })
      .selector('$node > node') // compound (parent) node properties
        .css({
          'width': 'auto',
          'height': 'auto',
          'shape': 'rectangle',
          'background-opacity': 0.5,
          'padding-top': 10,
          'padding-right': 10,
          'padding-left': 10,
          'padding-bottom': 10
        })
      .selector('edge') // just edge properties
        .css({
          'width': 1
        })
      .selector(':active')
        .css({
          'overlay-color': 'black',
          'overlay-padding': 10,
          'overlay-opacity': 0.25
        })
      .selector('core') // just core properties
        .css({
          'selection-box-color': '#ddd',
          'selection-box-opacity': 0.65,
          'selection-box-border-color': '#aaa',
          'selection-box-border-width': 1,
          'active-bg-color': 'black',
          'active-bg-opacity': 0.15,
          'active-bg-size': 30,
          'outside-texture-bg-color': '#000',
          'outside-texture-bg-opacity': 0.125
        })
    ;

    this.defaultLength = this.length;
  };

  // remove all contexts
  $$.styfn.clear = function(){
    for( var i = 0; i < this.length; i++ ){
      this[i] = undefined;
    }
    this.length = 0;
    this._private.newStyle = true;

    return this; // chaining
  };

  $$.styfn.resetToDefault = function(){
    this.clear();
    this.addDefaultStylesheet();

    return this;
  };

  // builds a style object for the 'core' selector
  $$.styfn.core = function(){
    return this._private.coreStyle;
  };

  // a caching layer for property parsing
  $$.styfn.parse = function( name, value, propIsBypass, propIsFlat ){
    var argHash = [ name, value, propIsBypass, propIsFlat ].join('$');
    var propCache = this.propCache = this.propCache || {};
    var ret;

    if( !(ret = propCache[argHash]) ){
      ret = propCache[argHash] = this.parseImpl( name, value, propIsBypass, propIsFlat );
    }

    // always need a copy since props are mutated later in their lifecycles
    return $$.util.copy( ret );
  };

  // parse a property; return null on invalid; return parsed property otherwise
  // fields :
  // - name : the name of the property
  // - value : the parsed, native-typed value of the property
  // - strValue : a string value that represents the property value in valid css
  // - bypass : true iff the property is a bypass property
  $$.styfn.parseImpl = function( name, value, propIsBypass, propIsFlat ){

    name = $$.util.camel2dash( name ); // make sure the property name is in dash form (e.g. 'property-name' not 'propertyName')
    var property = $$.style.properties[ name ];
    var passedValue = value;
    var types = $$.style.types;

    if( !property ){ return null; } // return null on property of unknown name
    if( value === undefined || value === null ){ return null; } // can't assign null

    var valueIsString = $$.is.string(value);
    if( valueIsString ){ // trim the value to make parsing easier
      value = $$.util.trim( value );
    }

    var type = property.type;
    if( !type ){ return null; } // no type, no luck

    // check if bypass is null or empty string (i.e. indication to delete bypass property)
    if( propIsBypass && (value === '' || value === null) ){
      return {
        name: name,
        value: value,
        bypass: true,
        deleteBypass: true
      };
    }

    var hasPie = name.match(/pie-(\d+)-background-size/);

    // check if value is a function used as a mapper
    if( $$.is.fn(value) ){
      return {
        name: name,
        value: value,
        strValue: 'fn',
        mapped: types.fn,
        bypass: propIsBypass,
        hasPie: hasPie
      };
    }

    // check if value is mapped
    var data, mapData, layoutData, mapLayoutData, scratch, mapScratch;
    if( !valueIsString || propIsFlat ){
      // then don't bother to do the expensive regex checks

    } else if(
      ( data = new RegExp( types.data.regex ).exec( value ) ) ||
      ( layoutData = new RegExp( types.layoutData.regex ).exec( value ) ) ||
      ( scratch = new RegExp( types.scratch.regex ).exec( value ) )
    ){
      if( propIsBypass ){ return false; } // mappers not allowed in bypass

      var mapped;
      if( data ){
        mapped = types.data;
      } else if( layoutData ){
        mapped = types.layoutData;
      } else {
        mapped = types.scratch;
      }

      data = data || layoutData || scratch;

      return {
        name: name,
        value: data,
        strValue: '' + value,
        mapped: mapped,
        field: data[1],
        bypass: propIsBypass,
        hasPie: hasPie
      };

    } else if(
      ( mapData = new RegExp( types.mapData.regex ).exec( value ) ) ||
      ( mapLayoutData = new RegExp( types.mapLayoutData.regex ).exec( value ) ) ||
      ( mapScratch = new RegExp( types.mapScratch.regex ).exec( value ) )
    ){
      if( propIsBypass ){ return false; } // mappers not allowed in bypass

      var mapped;
      if( mapData ){
        mapped = types.mapData;
      } else if( mapLayoutData ){
        mapped = types.mapLayoutData;
      } else {
        mapped = types.mapScratch;
      }

      mapData = mapData || mapLayoutData || mapScratch;

      // we can map only if the type is a colour or a number
      if( !(type.color || type.number) ){ return false; }

      var valueMin = this.parse( name, mapData[4]); // parse to validate
      if( !valueMin || valueMin.mapped ){ return false; } // can't be invalid or mapped

      var valueMax = this.parse( name, mapData[5]); // parse to validate
      if( !valueMax || valueMax.mapped ){ return false; } // can't be invalid or mapped

      // check if valueMin and valueMax are the same
      if( valueMin.value === valueMax.value ){
        return false; // can't make much of a mapper without a range

      } else if( type.color ){
        var c1 = valueMin.value;
        var c2 = valueMax.value;

        var same = c1[0] === c2[0] // red
          && c1[1] === c2[1] // green
          && c1[2] === c2[2] // blue
          && ( // optional alpha
            c1[3] === c2[3] // same alpha outright
            || (
              (c1[3] == null || c1[3] === 1) // full opacity for colour 1?
              &&
              (c2[3] == null || c2[3] === 1) // full opacity for colour 2?
            )
          )
        ;

        if( same ){ return false; } // can't make a mapper without a range
      }

      return {
        name: name,
        value: mapData,
        strValue: '' + value,
        mapped: mapped,
        field: mapData[1],
        fieldMin: parseFloat( mapData[2] ), // min & max are numeric
        fieldMax: parseFloat( mapData[3] ),
        valueMin: valueMin.value,
        valueMax: valueMax.value,
        bypass: propIsBypass,
        hasPie: hasPie
      };
    }

    // check the type and return the appropriate object
    if( type.number ){
      var units;
      var implicitUnits = 'px'; // not set => px

      if( type.units ){ // use specified units if set
        units = type.units;
      }

      if( type.implicitUnits ){
        implicitUnits = type.implicitUnits;
      }

      if( !type.unitless ){
        if( valueIsString ){
          var unitsRegex = 'px|em' + (type.allowPercent ? '|\\%' : '');
          if( units ){ unitsRegex = units; } // only allow explicit units if so set
          var match = value.match( '^(' + $$.util.regex.number + ')(' + unitsRegex + ')?' + '$' );

          if( match ){
            value = match[1];
            units = match[2] || implicitUnits;
          }

        } else if( !units || type.implicitUnits ) {
          units = implicitUnits; // implicitly px if unspecified
        }
      }

      value = parseFloat( value );

      // if not a number and enums not allowed, then the value is invalid
      if( isNaN(value) && type.enums === undefined ){
        return null;
      }

      // check if this number type also accepts special keywords in place of numbers
      // (i.e. `left`, `auto`, etc)
      if( isNaN(value) && type.enums !== undefined ){
        value = passedValue;

        for( var i = 0; i < type.enums.length; i++ ){
          var en = type.enums[i];

          if( en === value ){
            return {
              name: name,
              value: value,
              strValue: '' + value,
              bypass: propIsBypass
            };
          }
        }

        return null; // failed on enum after failing on number
      }

      // check if value must be an integer
      if( type.integer && !$$.is.integer(value) ){
        return null;
      }

      // check value is within range
      if( (type.min !== undefined && value < type.min)
      || (type.max !== undefined && value > type.max)
      ){
        return null;
      }

      var ret = {
        name: name,
        value: value,
        strValue: '' + value + (units ? units : ''),
        units: units,
        bypass: propIsBypass,
        hasPie: hasPie && value != null && value !== 0 && value !== ''
      };

      // normalise value in pixels
      if( type.unitless || (units !== 'px' && units !== 'em') ){
        // then pxValue does not apply
      } else {
        ret.pxValue = ( units === 'px' || !units ? (value) : (this.getEmSizeInPixels() * value) );
      }

      // normalise value in ms
      if( units === 'ms' || units === 's' ){
        ret.msValue = units === 'ms' ? value : 1000 * value;
      }

      return ret;

    } else if( type.propList ) {

      var props = [];
      var propsStr = '' + value;

      if( propsStr === 'none' ){
        // leave empty

      } else { // go over each prop

        var propsSplit = propsStr.split(',');
        for( var i = 0; i < propsSplit.length; i++ ){
          var propName = $$.util.trim( propsSplit[i] );

          if( $$.style.properties[propName] ){
            props.push( propName );
          }
        }

        if( props.length === 0 ){ return null; }

      }

      return {
        name: name,
        value: props,
        strValue: props.length === 0 ? 'none' : props.join(', '),
        bypass: propIsBypass
      };

    } else if( type.color ){
      var tuple = $$.util.color2tuple( value );

      if( !tuple ){ return null; }

      return {
        name: name,
        value: tuple,
        strValue: '' + value,
        bypass: propIsBypass
      };

    } else if( type.enums ){
      for( var i = 0; i < type.enums.length; i++ ){
        var en = type.enums[i];

        if( en === value ){
          return {
            name: name,
            value: value,
            strValue: '' + value,
            bypass: propIsBypass
          };
        }
      }

      return null;

    } else if( type.regex ){
      var regex = new RegExp( type.regex ); // make a regex from the type
      var m = regex.exec( value );

      if( m ){ // regex matches
        return {
          name: name,
          value: m,
          strValue: '' + value,
          bypass: propIsBypass
        };
      } else { // regex doesn't match
        return null; // didn't match the regex so the value is bogus
      }

    } else if( type.string ){
      // just return
      return {
        name: name,
        value: value,
        strValue: '' + value,
        bypass: propIsBypass
      };

    } else {
      return null; // not a type we can handle
    }

  };

  // create a new context from the specified selector string and switch to that context
  $$.styfn.selector = function( selectorStr ){
    // 'core' is a special case and does not need a selector
    var selector = selectorStr === 'core' ? null : new $$.Selector( selectorStr );

    var i = this.length++; // new context means new index
    this[i] = {
      selector: selector,
      properties: [],
      mappedProperties: [],
      index: i
    };

    return this; // chaining
  };

  // add one or many css rules to the current context
  $$.styfn.css = function(){
    var args = arguments;

    switch( args.length ){
    case 1:
      var map = args[0];

      for( var i = 0; i < $$.style.properties.length; i++ ){
        var prop = $$.style.properties[i];
        var mapVal = map[ prop.name ];

        if( mapVal === undefined ){
          mapVal = map[ $$.util.dash2camel(prop.name) ];
        }

        if( mapVal !== undefined ){
          this.cssRule( prop.name, mapVal );
        }
      }

      break;

    case 2:
      this.cssRule( args[0], args[1] );
      break;

    default:
      break; // do nothing if args are invalid
    }

    return this; // chaining
  };
  $$.styfn.style = $$.styfn.css;

  // add a single css rule to the current context
  $$.styfn.cssRule = function( name, value ){
    // name-value pair
    var property = this.parse( name, value );

    // add property to current context if valid
    if( property ){
      var i = this.length - 1;
      this[i].properties.push( property );
      this[i].properties[ property.name ] = property; // allow access by name as well

      if( property.hasPie ){
        this._private.hasPie = true;
      }

      if( property.mapped ){
        this[i].mappedProperties.push( property );
      }

      // add to core style if necessary
      var currentSelectorIsCore = !this[i].selector;
      if( currentSelectorIsCore ){
        this._private.coreStyle[ property.name ] = property;
      }
    }

    return this; // chaining
  };

})( cytoscape );

;(function($$){ 'use strict';

  // (potentially expensive calculation)
  // apply the style to the element based on
  // - its bypass
  // - what selectors match it
  $$.styfn.apply = function( eles ){
    var self = this;

    if( self._private.newStyle ){ // clear style caches
      this._private.contextStyles = {};
      this._private.propDiffs = {};
    }

    for( var ie = 0; ie < eles.length; ie++ ){
      var ele = eles[ie];
      var cxtMeta = self.getContextMeta( ele );
      var cxtStyle = self.getContextStyle( cxtMeta );
      var app = self.applyContextStyle( cxtMeta, cxtStyle, ele );

      self.updateTransitions( ele, app.diffProps );
      self.updateStyleHints( ele );

    } // for elements

    self._private.newStyle = false;
  };

  $$.styfn.getPropertiesDiff = function( oldCxtKey, newCxtKey ){
    var self = this;
    var cache = self._private.propDiffs = self._private.propDiffs || {};
    var dualCxtKey = oldCxtKey + '-' + newCxtKey;
    var cachedVal = cache[dualCxtKey];

    if( cachedVal ){
      return cachedVal;
    }

    var diffProps = [];
    var addedProp = {};

    for( var i = 0; i < self.length; i++ ){
      var cxt = self[i];
      var oldHasCxt = oldCxtKey[i] === 't';
      var newHasCxt = newCxtKey[i] === 't';
      var cxtHasDiffed = oldHasCxt !== newHasCxt;
      var cxtHasMappedProps = cxt.mappedProperties.length > 0;

      if( cxtHasDiffed || cxtHasMappedProps ){
        var props;

        if( cxtHasDiffed && cxtHasMappedProps ){
          props = cxt.properties; // suffices b/c mappedProperties is a subset of properties
        } else if( cxtHasDiffed ){
          props = cxt.properties; // need to check them all
        } else if( cxtHasMappedProps ){
          props = cxt.mappedProperties; // only need to check mapped
        }

        for( var j = 0; j < props.length; j++ ){
          var prop = props[j];
          var name = prop.name;

          // if a later context overrides this property, then the fact that this context has switched/diffed doesn't matter
          // (semi expensive check since it makes this function O(n^2) on context length, but worth it since overall result
          // is cached)
          var laterCxtOverrides = false;
          for( var k = i + 1; k < self.length; k++ ){
            var laterCxt = self[k];
            var hasLaterCxt = newCxtKey[k] === 't';

            if( !hasLaterCxt ){ continue; } // can't override unless the context is active

            laterCxtOverrides = laterCxt.properties[ prop.name ] != null;

            if( laterCxtOverrides ){ break; } // exit early as long as one later context overrides
          }

          if( !addedProp[name] && !laterCxtOverrides ){
            addedProp[name] = true;
            diffProps.push( name );
          }
        } // for props
      } // if

    } // for contexts

    cache[ dualCxtKey ] = diffProps;
    return diffProps;
  };

  $$.styfn.getContextMeta = function( ele ){
    var self = this;
    var cxtKey = '';
    var diffProps;
    var prevKey = ele._private.styleCxtKey || '';

    if( self._private.newStyle ){
      prevKey = ''; // since we need to apply all style if a fresh stylesheet
    }

    // get the cxt key
    for( var i = 0; i < self.length; i++ ){
      var context = self[i];
      var contextSelectorMatches = context.selector && context.selector.matches( ele ); // NB: context.selector may be null for 'core'

      if( contextSelectorMatches ){
        cxtKey += 't';
      } else {
        cxtKey += 'f';
      }
    } // for context

    diffProps = self.getPropertiesDiff( prevKey, cxtKey );

    ele._private.styleCxtKey = cxtKey;

    return {
      key: cxtKey,
      diffPropNames: diffProps
    };
  };

  // gets a computed ele style object based on matched contexts
  $$.styfn.getContextStyle = function( cxtMeta ){
    var cxtKey = cxtMeta.key;
    var self = this;
    var cxtStyles = this._private.contextStyles = this._private.contextStyles || {};

    // if already computed style, returned cached copy
    if( cxtStyles[cxtKey] ){ return cxtStyles[cxtKey]; }

    var style = {
      _private: {
        key: cxtKey
      }
    };

    for( var i = 0; i < self.length; i++ ){
      var cxt = self[i];
      var hasCxt = cxtKey[i] === 't';

      if( !hasCxt ){ continue; }

      for( var j = 0; j < cxt.properties.length; j++ ){
        var prop = cxt.properties[j];
        var styProp = style[ prop.name ] = prop;

        styProp.context = cxt;
      }
    }

    cxtStyles[cxtKey] = style;
    return style;
  };

  $$.styfn.applyContextStyle = function( cxtMeta, cxtStyle, ele ){
    var self = this;
    var diffProps = cxtMeta.diffPropNames;
    var retDiffProps = {};

    for( var i = 0; i < diffProps.length; i++ ){
      var diffPropName = diffProps[i];
      var cxtProp = cxtStyle[ diffPropName ];
      var eleProp = ele._private.style[ diffPropName ];

      // save cycles when the context prop doesn't need to be applied
      if( !cxtProp || eleProp === cxtProp ){ continue; }

      var retDiffProp = retDiffProps[ diffPropName ] = {
        prev: eleProp
      };

      self.applyParsedProperty( ele, cxtProp );

      retDiffProp.next = ele._private.style[ diffPropName ];

      if( retDiffProp.next && retDiffProp.next.bypass ){
        retDiffProp.next = retDiffProp.next.bypassed;
      }
    }

    return {
      diffProps: retDiffProps
    };
  };

  $$.styfn.updateStyleHints = function(ele){
    var _p = ele._private;
    var self = this;
    var style = _p.style;

    // set whether has pie or not; for greater efficiency
    var hasPie = false;
    if( _p.group === 'nodes' && self._private.hasPie ){
      for( var i = 1; i <= $$.style.pieBackgroundN; i++ ){ // 1..N
        var size = _p.style['pie-' + i + '-background-size'].value;

        if( size > 0 ){
          hasPie = true;
          break;
        }
      }
    }

    _p.hasPie = hasPie;

    var transform = style['text-transform'].strValue;
    var content = style['content'].strValue;
    var fStyle = style['font-style'].strValue;
    var size = style['font-size'].pxValue + 'px';
    var family = style['font-family'].strValue;
    // var variant = style['font-variant'].strValue;
    var weight = style['font-weight'].strValue;
    var valign = style['text-valign'].strValue;
    var halign = style['text-valign'].strValue;
    var oWidth = style['text-outline-width'].pxValue;
    var wrap = style['text-wrap'].strValue;
    var wrapW = style['text-max-width'].pxValue;
    _p.labelKey = fStyle +'$'+ size +'$'+ family +'$'+ weight +'$'+ content +'$'+ transform +'$'+ valign +'$'+ halign +'$'+ oWidth + '$' + wrap + '$' + wrapW;
    _p.fontKey = fStyle +'$'+ weight +'$'+ size +'$'+ family;

    var width = style['width'].pxValue;
    var height = style['height'].pxValue;
    var borderW = style['border-width'].pxValue;
    _p.boundingBoxKey = width +'$'+ height +'$'+ borderW;

    if( ele._private.group === 'edges' ){
      var cpss = style['control-point-step-size'].pxValue;
      var cpd = style['control-point-distance'] ? style['control-point-distance'].pxValue : undefined;
      var cpw = style['control-point-weight'].value;
      var curve = style['curve-style'].strValue;

      _p.boundingBoxKey += '$'+ cpss +'$'+ cpd +'$'+ cpw +'$'+ curve;
    }

    _p.styleKey = Date.now(); // probably safe to use applied time and much faster
    // for( var i = 0; i < $$.style.properties.length; i++ ){
    //   var prop = $$.style.properties[i];
    //   var eleProp = _p.style[ prop.name ];
    //   var val = eleProp && eleProp.strValue ? eleProp.strValue : 'undefined';

    //   _p.styleKey += '$' + val;
    // }
  };

  // apply a property to the style (for internal use)
  // returns whether application was successful
  //
  // now, this function flattens the property, and here's how:
  //
  // for parsedProp:{ bypass: true, deleteBypass: true }
  // no property is generated, instead the bypass property in the
  // element's style is replaced by what's pointed to by the `bypassed`
  // field in the bypass property (i.e. restoring the property the
  // bypass was overriding)
  //
  // for parsedProp:{ mapped: truthy }
  // the generated flattenedProp:{ mapping: prop }
  //
  // for parsedProp:{ bypass: true }
  // the generated flattenedProp:{ bypassed: parsedProp }
  $$.styfn.applyParsedProperty = function( ele, parsedProp ){
    var prop = parsedProp;
    var style = ele._private.style;
    var fieldVal, flatProp;
    var types = $$.style.types;
    var type = $$.style.properties[ prop.name ].type;
    var propIsBypass = prop.bypass;
    var origProp = style[ prop.name ];
    var origPropIsBypass = origProp && origProp.bypass;
    var _p = ele._private;

    // can't apply auto to width or height unless it's a parent node
    if( (parsedProp.name === 'height' || parsedProp.name === 'width') && ele.isNode() ){
      if( parsedProp.value === 'auto' && !ele.isParent() ){
        return false;
      } else if( parsedProp.value !== 'auto' && ele.isParent() ){
        prop = parsedProp = this.parse( parsedProp.name, 'auto', propIsBypass );
      }
    }

    // check if we need to delete the current bypass
    if( propIsBypass && prop.deleteBypass ){ // then this property is just here to indicate we need to delete
      var currentProp = style[ prop.name ];

      // can only delete if the current prop is a bypass and it points to the property it was overriding
      if( !currentProp ){
        return true; // property is already not defined
      } else if( currentProp.bypass && currentProp.bypassed ){ // then replace the bypass property with the original

        // because the bypassed property was already applied (and therefore parsed), we can just replace it (no reapplying necessary)
        style[ prop.name ] = currentProp.bypassed;
        return true;

      } else {
        return false; // we're unsuccessful deleting the bypass
      }
    }

    var printMappingErr = function(){
      $$.util.error('Do not assign mappings to elements without corresponding data (e.g. ele `'+ ele.id() +'` for property `'+ prop.name +'` with data field `'+ prop.field +'`); try a `['+ prop.field +']` selector to limit scope to elements with `'+ prop.field +'` defined');
    };

    // put the property in the style objects
    switch( prop.mapped ){ // flatten the property if mapped
    case types.mapData:
    case types.mapLayoutData:
    case types.mapScratch:

      var isLayout = prop.mapped === types.mapLayoutData;
      var isScratch = prop.mapped === types.mapScratch;

      // flatten the field (e.g. data.foo.bar)
      var fields = prop.field.split(".");
      var fieldVal;

      if( isScratch || isLayout ){
        fieldVal = _p.scratch;
      } else {
        fieldVal = _p.data;
      }

      for( var i = 0; i < fields.length && fieldVal; i++ ){
        var field = fields[i];
        fieldVal = fieldVal[ field ];
      }

      var percent;
      if( !$$.is.number(fieldVal) ){ // then keep the mapping but assume 0% for now
        percent = 0;
      } else {
        percent = (fieldVal - prop.fieldMin) / (prop.fieldMax - prop.fieldMin);
      }

      // make sure to bound percent value
      if( percent < 0 ){
        percent = 0;
      } else if( percent > 1 ){
        percent = 1;
      }

      if( type.color ){
        var r1 = prop.valueMin[0];
        var r2 = prop.valueMax[0];
        var g1 = prop.valueMin[1];
        var g2 = prop.valueMax[1];
        var b1 = prop.valueMin[2];
        var b2 = prop.valueMax[2];
        var a1 = prop.valueMin[3] == null ? 1 : prop.valueMin[3];
        var a2 = prop.valueMax[3] == null ? 1 : prop.valueMax[3];

        var clr = [
          Math.round( r1 + (r2 - r1)*percent ),
          Math.round( g1 + (g2 - g1)*percent ),
          Math.round( b1 + (b2 - b1)*percent ),
          Math.round( a1 + (a2 - a1)*percent )
        ];

        flatProp = { // colours are simple, so just create the flat property instead of expensive string parsing
          bypass: prop.bypass, // we're a bypass if the mapping property is a bypass
          name: prop.name,
          value: clr,
          strValue: 'rgb(' + clr[0] + ', ' + clr[1] + ', ' + clr[2] + ')'
        };

      } else if( type.number ){
        var calcValue = prop.valueMin + (prop.valueMax - prop.valueMin) * percent;
        flatProp = this.parse( prop.name, calcValue, prop.bypass, true );

      } else {
        return false; // can only map to colours and numbers
      }

      if( !flatProp ){ // if we can't flatten the property, then use the origProp so we still keep the mapping itself
        flatProp = this.parse( prop.name, origProp.strValue, prop.bypass, true );
      }

      if( !flatProp ){ printMappingErr(); }
      flatProp.mapping = prop; // keep a reference to the mapping
      prop = flatProp; // the flattened (mapped) property is the one we want

      break;

    // direct mapping
    case types.data:
    case types.layoutData:
    case types.scratch:
      var isLayout = prop.mapped === types.layoutData;
      var isScratch = prop.mapped === types.scratch;

      // flatten the field (e.g. data.foo.bar)
      var fields = prop.field.split(".");
      var fieldVal;

      if( isScratch || isLayout ){
        fieldVal = _p.scratch;
      } else {
        fieldVal = _p.data;
      }

      if( fieldVal ){ for( var i = 0; i < fields.length; i++ ){
        var field = fields[i];
        fieldVal = fieldVal[ field ];
      } }

      flatProp = this.parse( prop.name, fieldVal, prop.bypass, true );

      if( !flatProp ){ // if we can't flatten the property, then use the origProp so we still keep the mapping itself
        var flatPropVal = origProp ? origProp.strValue : '';

        flatProp = this.parse( prop.name, flatPropVal, prop.bypass, true );
      }

      if( !flatProp ){ printMappingErr(); }
      flatProp.mapping = prop; // keep a reference to the mapping
      prop = flatProp; // the flattened (mapped) property is the one we want

      break;

    case types.fn:
      var fn = prop.value;
      var fnRetVal = fn( ele );

      flatProp = this.parse( prop.name, fnRetVal, prop.bypass, true );
      flatProp.mapping = prop; // keep a reference to the mapping
      prop = flatProp; // the flattened (mapped) property is the one we want

      break;

    case undefined:
      break; // just set the property

    default:
      return false; // not a valid mapping
    }

    // if the property is a bypass property, then link the resultant property to the original one
    if( propIsBypass ){
      if( origPropIsBypass ){ // then this bypass overrides the existing one
        prop.bypassed = origProp.bypassed; // steal bypassed prop from old bypass
      } else { // then link the orig prop to the new bypass
        prop.bypassed = origProp;
      }

      style[ prop.name ] = prop; // and set

    } else { // prop is not bypass
      if( origPropIsBypass ){ // then keep the orig prop (since it's a bypass) and link to the new prop
        origProp.bypassed = prop;
      } else { // then just replace the old prop with the new one
        style[ prop.name ] = prop;
      }
    }

    return true;
  };

  // updates the visual style for all elements (useful for manual style modification after init)
  $$.styfn.update = function(){
    var cy = this._private.cy;
    var eles = cy.elements();

    eles.updateStyle();
  };

  // just update the functional properties (i.e. mappings) in the elements'
  // styles (less expensive than recalculation)
  $$.styfn.updateMappers = function( eles ){
    for( var i = 0; i < eles.length; i++ ){ // for each ele
      var ele = eles[i];
      var style = ele._private.style;

      for( var j = 0; j < $$.style.properties.length; j++ ){ // for each prop
        var prop = $$.style.properties[j];
        var propInStyle = style[ prop.name ];

        if( propInStyle && propInStyle.mapping ){
          var mapping = propInStyle.mapping;
          this.applyParsedProperty( ele, mapping ); // reapply the mapping property
        }
      }

      this.updateStyleHints( ele );
    }
  };

  // diffProps : { name => { prev, next } }
  $$.styfn.updateTransitions = function( ele, diffProps, isBypass ){
    var self = this;
    var style = ele._private.style;

    var props = style['transition-property'].value;
    var duration = style['transition-duration'].msValue;
    var delay = style['transition-delay'].msValue;
    var css = {};

    if( props.length > 0 && duration > 0 ){

      // build up the style to animate towards
      var anyPrev = false;
      for( var i = 0; i < props.length; i++ ){
        var prop = props[i];
        var styProp = style[ prop ];
        var diffProp = diffProps[ prop ];

        if( !diffProp ){ continue; }

        var prevProp = diffProp.prev;
        var fromProp = prevProp;
        var toProp = diffProp.next != null ? diffProp.next : styProp;
        var diff = false;
        var initVal;
        var initDt = 0.000001; // delta time % value for initVal (allows animating out of init zero opacity)

        if( !fromProp ){ continue; }

        // consider px values
        if( $$.is.number( fromProp.pxValue ) && $$.is.number( toProp.pxValue ) ){
          diff = toProp.pxValue - fromProp.pxValue; // nonzero is truthy
          initVal = fromProp.pxValue + initDt * diff;

        // consider numerical values
        } else if( $$.is.number( fromProp.value ) && $$.is.number( toProp.value ) ){
          diff = toProp.value - fromProp.value; // nonzero is truthy
          initVal = fromProp.value + initDt * diff;

        // consider colour values
        } else if( $$.is.array( fromProp.value ) && $$.is.array( toProp.value ) ){
          diff = fromProp.value[0] !== toProp.value[0]
            || fromProp.value[1] !== toProp.value[1]
            || fromProp.value[2] !== toProp.value[2]
          ;

          initVal = fromProp.strValue;
        }

        // the previous value is good for an animation only if it's different
        if( diff ){
          css[ prop ] = toProp.strValue; // to val
          this.applyBypass( ele, prop, initVal ); // from val
          anyPrev = true;
        }

      } // end if props allow ani

      // can't transition if there's nothing previous to transition from
      if( !anyPrev ){ return; }

      ele._private.transitioning = true;

      ele.stop();

      if( delay > 0 ){
        ele.delay( delay );
      }

      ele.animate({
        css: css
      }, {
        duration: duration,
        queue: false,
        complete: function(){
          if( !isBypass ){
            self.removeBypasses( ele, props );
          }

          ele._private.transitioning = false;
        }
      });

    } else if( ele._private.transitioning ){
      ele.stop();

      this.removeBypasses( ele, props );

      ele._private.transitioning = false;
    }
  };

})( cytoscape );

;(function($$){ 'use strict';

  // bypasses are applied to an existing style on an element, and just tacked on temporarily
  // returns true iff application was successful for at least 1 specified property
  $$.styfn.applyBypass = function( eles, name, value, updateTransitions ){
    var props = [];
    var isBypass = true;

    // put all the properties (can specify one or many) in an array after parsing them
    if( name === "*" || name === "**" ){ // apply to all property names

      if( value !== undefined ){
        for( var i = 0; i < $$.style.properties.length; i++ ){
          var prop = $$.style.properties[i];
          var name = prop.name;

          var parsedProp = this.parse(name, value, true);

          if( parsedProp ){
            props.push( parsedProp );
          }
        }
      }

    } else if( $$.is.string(name) ){ // then parse the single property
      var parsedProp = this.parse(name, value, true);

      if( parsedProp ){
        props.push( parsedProp );
      }
    } else if( $$.is.plainObject(name) ){ // then parse each property
      var specifiedProps = name;
      updateTransitions = value;

      for( var i = 0; i < $$.style.properties.length; i++ ){
        var prop = $$.style.properties[i];
        var name = prop.name;
        var value = specifiedProps[ name ];

        if( value === undefined ){ // try camel case name too
          value = specifiedProps[ $$.util.dash2camel(name) ];
        }

        if( value !== undefined ){
          var parsedProp = this.parse(name, value, true);

          if( parsedProp ){
            props.push( parsedProp );
          }
        }
      }
    } else { // can't do anything without well defined properties
      return false;
    }

    // we've failed if there are no valid properties
    if( props.length === 0 ){ return false; }

    // now, apply the bypass properties on the elements
    var ret = false; // return true if at least one succesful bypass applied
    for( var i = 0; i < eles.length; i++ ){ // for each ele
      var ele = eles[i];
      var style = ele._private.style;
      var diffProps = {};
      var diffProp;

      for( var j = 0; j < props.length; j++ ){ // for each prop
        var prop = props[j];

        if( updateTransitions ){
          var prevProp = style[ prop.name ];
          diffProp = diffProps[ prop.name ] = { prev: prevProp };
        }

        ret = this.applyParsedProperty( ele, prop ) || ret;

        if( updateTransitions ){
          diffProp.next = style[ prop.name ];
        }

      } // for props

      if( updateTransitions ){
        this.updateTransitions( ele, diffProps, isBypass );
      }
    } // for eles

    return ret;
  };

  // only useful in specific cases like animation
  $$.styfn.overrideBypass = function( eles, name, value ){
    name = $$.util.camel2dash(name);

    for( var i = 0; i < eles.length; i++ ){
      var ele = eles[i];
      var prop = ele._private.style[ name ];
      var isColor = $$.style.properties[ name ].type.color;

      if( !prop.bypass ){ // need a bypass if one doesn't exist
        this.applyBypass( ele, name, value );
        continue;
      }

      prop.value = value;

      if( prop.pxValue != null ){
        prop.pxValue = value;
      }

      if( isColor ){
        prop.strValue = 'rgb(' + prop.value.join(',') + ')';
      } else {
        prop.strValue = '' + value;
      }
    }
  };

  $$.styfn.removeAllBypasses = function( eles, updateTransitions ){
    var isBypass = true;

    for( var j = 0; j < eles.length; j++ ){
      var ele = eles[j];
      var diffProps = {};
      var style = ele._private.style;

      for( var i = 0; i < $$.style.properties.length; i++ ){
        var prop = $$.style.properties[i];
        var name = prop.name;
        var value = ''; // empty => remove bypass
        var parsedProp = this.parse(name, value, true);
        var prevProp = style[ prop.name ];
        var diffProp = diffProps[ prop.name ] = { prev: prevProp };

        this.applyParsedProperty(ele, parsedProp);

        diffProp.next = style[ prop.name ];
      } // for props

      if( updateTransitions ){
        this.updateTransitions( ele, diffProps, isBypass );
      }
    } // for eles
  };

  $$.styfn.removeBypasses = function( eles, props, updateTransitions ){
    var isBypass = true;

    for( var j = 0; j < eles.length; j++ ){
      var ele = eles[j];
      var diffProps = {};
      var style = ele._private.style;

      for( var i = 0; i < props.length; i++ ){
        var name = props[i];
        var prop = $$.style.properties[ name ];
        var value = ''; // empty => remove bypass
        var parsedProp = this.parse(name, value, true);
        var prevProp = style[ prop.name ];
        var diffProp = diffProps[ prop.name ] = { prev: prevProp };

        this.applyParsedProperty(ele, parsedProp);

        diffProp.next = style[ prop.name ];
      } // for props

      if( updateTransitions ){
        this.updateTransitions( ele, diffProps, isBypass );
      }
    } // for eles
  };

})( cytoscape );

;(function($$, window){ 'use strict';

  // gets what an em size corresponds to in pixels relative to a dom element
  $$.styfn.getEmSizeInPixels = function(){
    var cy = this._private.cy;
    var domElement = cy.container();

    if( window && domElement && window.getComputedStyle ){
      var pxAsStr = window.getComputedStyle(domElement).getPropertyValue('font-size');
      var px = parseFloat( pxAsStr );
      return px;
    } else {
      return 1; // in case we're running outside of the browser
    }
  };

  // gets css property from the core container
  $$.styfn.containerCss = function( propName ){
    var cy = this._private.cy;
    var domElement = cy.container();

    if( window && domElement && window.getComputedStyle ){
      return window.getComputedStyle(domElement).getPropertyValue( propName );
    }
  };

  $$.styfn.containerProperty = function( propName ){
    var propStr = this.containerCss( propName );
    var prop = this.parse( propName, propStr );
    return prop;
  };

  $$.styfn.containerPropertyAsString = function( propName ){
    var prop = this.containerProperty( propName );

    if( prop ){
      return prop.strValue;
    }
  };

})( cytoscape, typeof window === 'undefined' ? null : window );

;(function($$){ 'use strict';

  // gets the rendered style for an element
  $$.styfn.getRenderedStyle = function( ele ){
    var ele = ele[0]; // insure it's an element

    if( ele ){
      var rstyle = {};
      var style = ele._private.style;
      var cy = this._private.cy;
      var zoom = cy.zoom();

      for( var i = 0; i < $$.style.properties.length; i++ ){
        var prop = $$.style.properties[i];
        var styleProp = style[ prop.name ];

        if( styleProp ){
          var val = styleProp.unitless ? styleProp.strValue : (styleProp.pxValue * zoom) + 'px';
          rstyle[ prop.name ] = val;
          rstyle[ $$.util.dash2camel(prop.name) ] = val;
        }
      }

      return rstyle;
    }
  };

  // gets the raw style for an element
  $$.styfn.getRawStyle = function( ele ){
    var ele = ele[0]; // insure it's an element

    if( ele ){
      var rstyle = {};
      var style = ele._private.style;

      for( var i = 0; i < $$.style.properties.length; i++ ){
        var prop = $$.style.properties[i];
        var styleProp = style[ prop.name ];

        if( styleProp ){
          rstyle[ prop.name ] = styleProp.strValue;
          rstyle[ $$.util.dash2camel(prop.name) ] = styleProp.strValue;
        }
      }

      return rstyle;
    }
  };

  // gets the value style for an element (useful for things like animations)
  $$.styfn.getValueStyle = function( ele ){
    var rstyle = {};
    var style;
    var isEle = $$.is.element(ele);

    if( isEle ){
      style = ele._private.style;
    } else {
      style = ele; // just passed the style itself
    }

    if( style ){
      for( var i = 0; i < $$.style.properties.length; i++ ){
        var prop = $$.style.properties[i];
        var styleProp = style[ prop.name ] || style[ $$.util.dash2camel(prop.name) ];

        if( styleProp !== undefined ){ // then make a prop of it
          if( $$.is.plainObject( styleProp ) ){
            styleProp = this.parse( prop.name, styleProp.strValue );
          } else {
            styleProp = this.parse( prop.name, styleProp );
          }
        }

        if( styleProp ){
          rstyle[ prop.name ] = styleProp;
          rstyle[ $$.util.dash2camel(prop.name) ] = styleProp;
        }
      }
    }

    return rstyle;
  };

  $$.styfn.getPropsList = function( propsObj ){
    var rstyle = [];
    var style = propsObj;
    var props = $$.style.properties;

    if( style ){
      for( var name in style ){
        var val = style[name];
        var prop = props[name] || props[ $$.util.camel2dash(name) ];
        var styleProp = this.parse( prop.name, val );

        rstyle.push( styleProp );
      }
    }

    return rstyle;
  };

})( cytoscape );

;(function($$){ 'use strict';

  $$.style.applyFromJson = function( style, json ){
    for( var i = 0; i < json.length; i++ ){
      var context = json[i];
      var selector = context.selector;
      var props = context.style || context.css;

      style.selector( selector ); // apply selector

      for( var name in props ){
        var value = props[name];

        style.css( name, value ); // apply property
      }
    }

    return style;
  };

  // static function
  $$.style.fromJson = function( cy, json ){
    var style = new $$.Style(cy);

    $$.style.applyFromJson( style, json );

    return style;
  };

  // accessible cy.style() function
  $$.styfn.fromJson = function( json ){
    var style = this;

    style.resetToDefault();

    $$.style.applyFromJson( style, json );

    return style;
  };

  // get json from cy.style() api
  $$.styfn.json = function(){
    var json = [];

    for( var i = this.defaultLength; i < this.length; i++ ){
      var cxt = this[i];
      var selector = cxt.selector;
      var props = cxt.properties;
      var css = {};

      for( var j = 0; j < props.length; j++ ){
        var prop = props[j];
        css[ prop.name ] = prop.strValue;
      }

      json.push({
        selector: !selector ? 'core' : selector.toString(),
        style: css
      });
    }

    return json;
  };

})( cytoscape );

;(function($$){ 'use strict';

  $$.style.applyFromString = function( style, string ){
    var remaining = '' + string;
    var selAndBlockStr;
    var blockRem;
    var propAndValStr;

    // remove comments from the style string
    remaining = remaining.replace(/[/][*](\s|.)+?[*][/]/g, '');

    function removeSelAndBlockFromRemaining(){
      // remove the parsed selector and block from the remaining text to parse
      if( remaining.length > selAndBlockStr.length ){
        remaining = remaining.substr( selAndBlockStr.length );
      } else {
        remaining = '';
      }
    }

    function removePropAndValFromRem(){
      // remove the parsed property and value from the remaining block text to parse
      if( blockRem.length > propAndValStr.length ){
        blockRem = blockRem.substr( propAndValStr.length );
      } else {
        blockRem = '';
      }
    }

    while(true){
      var nothingLeftToParse = remaining.match(/^\s*$/);
      if( nothingLeftToParse ){ break; }

      var selAndBlock = remaining.match(/^\s*((?:.|\s)+?)\s*\{((?:.|\s)+?)\}/);

      if( !selAndBlock ){
        $$.util.error('Halting stylesheet parsing: String stylesheet contains more to parse but no selector and block found in: ' + remaining);
        break;
      }

      selAndBlockStr = selAndBlock[0];

      // parse the selector
      var selectorStr = selAndBlock[1];
      if( selectorStr !== 'core' ){
        var selector = new $$.Selector( selectorStr );
        if( selector._private.invalid ){
          $$.util.error('Skipping parsing of block: Invalid selector found in string stylesheet: ' + selectorStr);

          // skip this selector and block
          removeSelAndBlockFromRemaining();
          continue;
        }
      }

      // parse the block of properties and values
      var blockStr = selAndBlock[2];
      var invalidBlock = false;
      blockRem = blockStr;
      var props = [];

      while(true){
        var nothingLeftToParse = blockRem.match(/^\s*$/);
        if( nothingLeftToParse ){ break; }

        var propAndVal = blockRem.match(/^\s*(.+?)\s*:\s*(.+?)\s*;/);

        if( !propAndVal ){
          $$.util.error('Skipping parsing of block: Invalid formatting of style property and value definitions found in:' + blockStr);
          invalidBlock = true;
          break;
        }

        propAndValStr = propAndVal[0];
        var propStr = propAndVal[1];
        var valStr = propAndVal[2];

        var prop = $$.style.properties[ propStr ];
        if( !prop ){
          $$.util.error('Skipping property: Invalid property name in: ' + propAndValStr);

          // skip this property in the block
          removePropAndValFromRem();
          continue;
        }

        var parsedProp = style.parse( propStr, valStr );

        if( !parsedProp ){
          $$.util.error('Skipping property: Invalid property definition in: ' + propAndValStr);

          // skip this property in the block
          removePropAndValFromRem();
          continue;
        }

        props.push({
          name: propStr,
          val: valStr
        });
        removePropAndValFromRem();
      }

      if( invalidBlock ){
        removeSelAndBlockFromRemaining();
        break;
      }

      // put the parsed block in the style
      style.selector( selectorStr );
      for( var i = 0; i < props.length; i++ ){
        var prop = props[i];
        style.css( prop.name, prop.val );
      }

      removeSelAndBlockFromRemaining();
    }

    return style;
  };

  $$.style.fromString = function( cy, string ){
    var style = new $$.Style(cy);

    $$.style.applyFromString( style, string );

    return style;
  };

  $$.styfn.fromString = function( string ){
    var style = this;

    style.resetToDefault();

    $$.style.applyFromString( style, string );

    return style;
  };

})( cytoscape );

;(function($$){ 'use strict';

  // a dummy stylesheet object that doesn't need a reference to the core
  // (useful for init)
  $$.stylesheet = $$.Stylesheet = function(){
    if( !(this instanceof $$.Stylesheet) ){
      return new $$.Stylesheet();
    }

    this.length = 0;
  };

  $$.sheetfn = $$.Stylesheet.prototype;

  // just store the selector to be parsed later
  $$.sheetfn.selector = function( selector ){
    var i = this.length++;

    this[i] = {
      selector: selector,
      properties: []
    };

    return this; // chaining
  };

  // just store the property to be parsed later
  $$.sheetfn.css = function( name, value ){
    var i = this.length - 1;

    if( $$.is.string(name) ){
      this[i].properties.push({
        name: name,
        value: value
      });
    } else if( $$.is.plainObject(name) ){
      var map = name;

      for( var j = 0; j < $$.style.properties.length; j++ ){
        var prop = $$.style.properties[j];
        var mapVal = map[ prop.name ];

        if( mapVal === undefined ){ // also try camel case name
          mapVal = map[ $$.util.dash2camel(prop.name) ];
        }

        if( mapVal !== undefined ){
          var name = prop.name;
          var value = mapVal;

          this[i].properties.push({
            name: name,
            value: value
          });
        }
      }
    }

    return this; // chaining
  };

  $$.sheetfn.style = $$.sheetfn.css;

  // generate a real style object from the dummy stylesheet
  $$.sheetfn.generateStyle = function( cy ){
    var style = new $$.Style(cy);

    for( var i = 0; i < this.length; i++ ){
      var context = this[i];
      var selector = context.selector;
      var props = context.properties;

      style.selector(selector); // apply selector

      for( var j = 0; j < props.length; j++ ){
        var prop = props[j];

        style.css( prop.name, prop.value ); // apply property
      }
    }

    return style;
  };

})( cytoscape );

// cross-env thread/worker
// NB : uses (heavyweight) processes on nodejs so best not to create too many threads

;(function($$, window){ 'use strict';

  $$.Thread = function( fn ){
    if( !(this instanceof $$.Thread) ){
      return new $$.Thread( fn );
    }

    this._private = {
      requires: [],
      files: [],
      queue: null,
      pass: []
    };

    if( fn ){
      this.run( fn );
    }

  };

  $$.thread = $$.Thread;
  $$.thdfn = $$.Thread.prototype; // short alias

  $$.fn.thread = function( fnMap, options ){
    for( var name in fnMap ){
      var fn = fnMap[name];
      $$.Thread.prototype[ name ] = fn;
    }
  };

  var stringifyFieldVal = function( val ){
    var valStr = $$.is.fn( val ) ? val.toString() : 'JSON.parse("' + JSON.stringify(val) + '")';

    return valStr;
  };

  // allows for requires with prototypes and subobjs etc
  var fnAsRequire = function( fn ){
    var req;
    var fnName;

    if( $$.is.object(fn) && fn.fn ){ // manual fn
      req = fnAs( fn.fn, fn.name );
      fnName = fn.name;
      fn = fn.fn;
    } else if( $$.is.fn(fn) ){ // auto fn
      req = fn.toString();
      fnName = fn.name;
    } else if( $$.is.string(fn) ){ // stringified fn
      req = fn;
    } else if( $$.is.object(fn) ){ // plain object
      if( fn.proto ){
        req = '';
      } else {
        req = fn.name + ' = {};';
      }

      fnName = fn.name;
      fn = fn.obj;
    }

    req += '\n';

    var protoreq = function( val, subname ){
      if( val.prototype ){
        var protoNonempty = false;
        for( var prop in val.prototype ){ protoNonempty = true; break; }

        if( protoNonempty ){
          req += fnAsRequire( {
            name: subname,
            obj: val,
            proto: true
          }, val );
        }
      }
    };

    // pull in prototype
    if( fn.prototype && fnName != null ){

      for( var name in fn.prototype ){
        var protoStr = '';

        var val = fn.prototype[ name ];
        var valStr = stringifyFieldVal( val );
        var subname = fnName + '.prototype.' + name;

        protoStr += subname + ' = ' + valStr + ';\n';

        if( protoStr ){
          req += protoStr;
        }

        protoreq( val, subname ); // subobject with prototype
      }

    }

    // pull in properties for obj/fns
    if( !$$.is.string(fn) ){ for( var name in fn ){
      var propsStr = '';

      if( fn.hasOwnProperty(name) ){
        var val = fn[ name ];
        var valStr = stringifyFieldVal( val );
        var subname = fnName + '["' + name + '"]';

        propsStr += subname + ' = ' + valStr + ';\n';
      }

      if( propsStr ){
        req += propsStr;
      }

      protoreq( val, subname ); // subobject with prototype
    } }

    return req;
  };

  var isPathStr = function( str ){
    return $$.is.string(str) && str.match(/\.js$/);
  };

  $$.fn.thread({

    require: function( fn, as ){
      if( isPathStr(fn) ){
        this._private.files.push( fn );

        return this;
      }

      if( as ){
        if( $$.is.fn(fn) ){
          // disabled b/c doesn't work with forced names on functions w/ prototypes
          //fn = fnAs( fn, as );

          as = as || fn.name;

          fn = { name: as, fn: fn };
        } else {
          fn = { name: as, obj: fn };
        }
      }

      this._private.requires.push( fn );

      return this; // chaining
    },

    pass: function( data ){
      this._private.pass.push( data );

      return this; // chaining
    },

    run: function( fn, pass ){ // fn used like main()
      var self = this;
      var _p = this._private;
      pass = pass || _p.pass.shift();

      if( _p.stopped ){
        $$.util.error('Attempted to run a stopped thread!  Start a new thread or do not stop the existing thread and reuse it.');
        return;
      }

      if( _p.running ){
        return _p.queue = _p.queue.then(function(){ // inductive step
          return self.run( fn, pass );
        });
      }

      var useWW = window != null;
      var useNode = typeof module !== 'undefined';

      self.trigger('run');

      var runP = new $$.Promise(function( resolve, reject ){

        _p.running = true;

        var threadTechAlreadyExists = _p.ran;

        var fnImplStr = $$.is.string( fn ) ? fn : fn.toString();

        // worker code to exec
        var fnStr = '\n' + ( _p.requires.map(function( r ){
          return fnAsRequire( r );
        }) ).concat( _p.files.map(function( f ){
          if( useWW ){
            var wwifyFile = function( file ){
              if( file.match(/^\.\//) || file.match(/^\.\./) ){
                return window.location.origin + window.location.pathname + file;
              } else if( file.match(/^\//) ){
                return window.location.origin + '/' + file;
              }
              return file;
            };

            return 'importScripts("' + wwifyFile(f) + '");';
          } else if( useNode ) {
            return 'eval( require("fs").readFileSync("' + f + '", { encoding: "utf8" }) );';
          }
        }) ).concat([
          '( function(){',
            'var ret = (' + fnImplStr + ')(' + JSON.stringify(pass) + ');',
            'if( ret !== undefined ){ resolve(ret); }', // assume if ran fn returns defined value (incl. null), that we want to resolve to it
          '} )()\n'
        ]).join('\n');

        // because we've now consumed the requires, empty the list so we don't dupe on next run()
        _p.requires = [];
        _p.files = [];

        if( useWW ){
          var fnBlob, fnUrl;

          // add normalised thread api functions
          if( !threadTechAlreadyExists ){
            var fnPre = fnStr + '';

            fnStr = [
              'function broadcast(m){ return message(m); };', // alias
              'function message(m){ postMessage(m); };',
              'function listen(fn){',
              '  self.addEventListener("message", function(m){ ',
              '    if( typeof m === "object" && (m.data.$$eval || m.data === "$$start") ){',
              '    } else { ',
              '      fn( m.data );',
              '    }',
              '  });',
              '};',
              'self.addEventListener("message", function(m){  if( m.data.$$eval ){ eval( m.data.$$eval ); }  });',
              'function resolve(v){ postMessage({ $$resolve: v }); };',
              'function reject(v){ postMessage({ $$reject: v }); };'
            ].join('\n');

            fnStr += fnPre;

            fnBlob = new Blob([ fnStr ], {
              type: 'application/javascript'
            });
            fnUrl = window.URL.createObjectURL( fnBlob );
          }
          // create webworker and let it exec the serialised code
          var ww = _p.webworker = _p.webworker || new Worker( fnUrl );

          if( threadTechAlreadyExists ){ // then just exec new run() code
            ww.postMessage({
              $$eval: fnStr
            });
          }

          // worker messages => events
          var cb;
          ww.addEventListener('message', cb = function( m ){
            var isObject = $$.is.object(m) && $$.is.object( m.data );

            if( isObject && ('$$resolve' in m.data) ){
              ww.removeEventListener('message', cb); // done listening b/c resolve()

              resolve( m.data.$$resolve );
            } else if( isObject && ('$$reject' in m.data) ){
              ww.removeEventListener('message', cb); // done listening b/c reject()

              reject( m.data.$$reject );
            } else {
              self.trigger( new $$.Event(m, { type: 'message', message: m.data }) );
            }
          }, false);

          if( !threadTechAlreadyExists ){
            ww.postMessage('$$start'); // start up the worker
          }

        } else if( useNode ){
          // create a new process
          var path = require('path');
          var child_process = require('child_process');
          var child = _p.child = _p.child || child_process.fork( path.join(__dirname, 'thread-node-fork') );

          // child process messages => events
          var cb;
          child.on('message', cb = function( m ){
            if( $$.is.object(m) && ('$$resolve' in m) ){
              child.removeListener('message', cb); // done listening b/c resolve()

              resolve( m.$$resolve );
            } else if( $$.is.object(m) && ('$$reject' in m) ){
              child.removeListener('message', cb); // done listening b/c reject()

              reject( m.$$reject );
            } else {
              self.trigger( new $$.Event({}, { type: 'message', message: m }) );
            }
          });

          // ask the child process to eval the worker code
          child.send({
            $$eval: fnStr
          });
        } else {
          $$.error('Tried to create thread but no underlying tech found!');
          // TODO fallback on main JS thread?
        }

      }).then(function( v ){
        _p.running = false;
        _p.ran = true;

        self.trigger('ran');

        return v;
      });

      if( _p.queue == null ){
        _p.queue = runP; // i.e. first step of inductive promise chain (for queue)
      }

      return runP;
    },

    // send the thread a message
    message: function( m ){
      var _p = this._private;

      if( _p.webworker ){
        _p.webworker.postMessage( m );
      }

      if( _p.child ){
        _p.child.send( m );
      }

      return this; // chaining
    },

    stop: function(){
      var _p = this._private;

      if( _p.webworker ){
        _p.webworker.terminate();
      }

      if( _p.child ){
        _p.child.kill();
      }

      _p.stopped = true;

      return this.trigger('stop'); // chaining
    },

    stopped: function(){
      return this._private.stopped;
    }

  });

  var fnAs = function( fn, name ){
    var fnStr = fn.toString();
    fnStr = fnStr.replace(/function.*\(/, 'function ' + name + '(');

    return fnStr;
  };

  var defineFnal = function( opts ){
    opts = opts || {};

    return function fnalImpl( fn, arg1 ){
      var fnStr = fnAs( fn, '_$_$_' + opts.name );

      this.require( fnStr );

      return this.run( [
        'function( data ){',
        '  var origResolve = resolve;',
        '  var res = [];',
        '  ',
        '  resolve = function( val ){',
        '    res.push( val );',
        '  };',
        '  ',
        '  var ret = data.' + opts.name + '( _$_$_' + opts.name + ( arguments.length > 1 ? ', ' + JSON.stringify(arg1) : '' ) + ' );',
        '  ',
        '  resolve = origResolve;',
        '  resolve( res.length > 0 ? res : ret );',
        '}'
      ].join('\n') );
    };
  };

  $$.fn.thread({
    reduce: defineFnal({ name: 'reduce' }),

    reduceRight: defineFnal({ name: 'reduceRight' }),

    map: defineFnal({ name: 'map' })
  });

  // aliases
  var fn = $$.thdfn;
  fn.promise = fn.run;
  fn.terminate = fn.halt = fn.stop;
  fn.include = fn.require;

  // higher level alias (in case you like the worker metaphor)
  $$.worker = $$.Worker = $$.Thread;

  // pull in event apis
  $$.fn.thread({
    on: $$.define.on(),
    one: $$.define.on({ unbindSelfOnTrigger: true }),
    off: $$.define.off(),
    trigger: $$.define.trigger()
  });

  $$.define.eventAliasesOn( $$.thdfn );

})( cytoscape, typeof window === 'undefined' ? null : window );

;(function($$, window){ 'use strict';

  $$.Fabric = function( N ){
    if( !(this instanceof $$.Fabric) ){
      return new $$.Fabric( N );
    }

    this._private = {
      pass: []
    };

    var defN = 4;

    if( $$.is.number(N) ){
      // then use the specified number of threads
    } if( typeof navigator !== 'undefined' && navigator.hardwareConcurrency != null ){
      N = navigator.hardwareConcurrency;
    } else if( typeof module !== 'undefined' ){
      N = require('os').cpus().length;
    } else { // TODO could use an estimation here but would the additional expense be worth it?
      N = defN;
    }

    for( var i = 0; i < N; i++ ){
      this[i] = $$.Thread();
    }

    this.length = N;
  };

  $$.fabric = $$.Fabric;
  $$.fabfn = $$.Fabric.prototype; // short alias

  $$.fn.fabric = function( fnMap, options ){
    for( var name in fnMap ){
      var fn = fnMap[name];
      $$.Fabric.prototype[ name ] = fn;
    }
  };

  $$.fn.fabric({

    // require fn in all threads
    require: function( fn, as ){
      for( var i = 0; i < this.length; i++ ){
        var thread = this[i];

        thread.require( fn, as );
      }

      return this;
    },

    // get a random thread
    random: function(){
      var i = Math.round( (this.length - 1) * Math.random() );
      var thread = this[i];

      return thread;
    },

    // run on random thread
    run: function( fn ){
      var pass = this._private.pass.shift();

      return this.random().pass( pass ).run( fn );
    },

    // sends a random thread a message
    message: function( m ){
      return this.random().message( m );
    },

    // send all threads a message
    broadcast: function( m ){
      for( var i = 0; i < this.length; i++ ){
        var thread = this[i];

        thread.message( m );
      }

      return this; // chaining
    },

    // stop all threads
    stop: function(){
      for( var i = 0; i < this.length; i++ ){
        var thread = this[i];

        thread.stop();
      }

      return this; // chaining
    },

    // pass data to be used with .spread() etc.
    pass: function( data ){
      var pass = this._private.pass;

      if( $$.is.array(data) ){
        pass.push( data );
      } else {
        $$.util.error('Only arrays or collections may be used with fabric.pass()');
      }

      return this; // chaining
    },

    spreadSize: function(){
      var subsize =  Math.ceil( this._private.pass[0].length / this.length );

      subsize = Math.max( 1, subsize ); // don't pass less than one ele to each thread

      return subsize;
    },

    // split the data into slices to spread the data equally among threads
    spread: function( fn ){
      var self = this;
      var _p = self._private;
      var subsize = self.spreadSize(); // number of pass eles to handle in each thread
      var pass = _p.pass.shift().concat([]); // keep a copy
      var runPs = [];

      for( var i = 0; i < this.length; i++ ){
        var thread = this[i];
        var slice = pass.splice( 0, subsize );

        var runP = thread.pass( slice ).run( fn );

        runPs.push( runP );

        var doneEarly = pass.length === 0;
        if( doneEarly ){ break; }
      }

      return $$.Promise.all( runPs ).then(function( thens ){
        var postpass = [];
        var p = 0;

        // fill postpass with the total result joined from all threads
        for( var i = 0; i < thens.length; i++ ){
          var then = thens[i]; // array result from thread i

          for( var j = 0; j < then.length; j++ ){
            var t = then[j]; // array element

            postpass[ p++ ] = t;
          }
        }

        return postpass;
      });
    },

    // parallel version of array.map()
    map: function( fn ){
      var self = this;

      self.require( fn, '_$_$_fabmap' );

      return self.spread(function( split ){
        var mapped = [];
        var origResolve = resolve;

        resolve = function( val ){
          mapped.push( val );
        };

        for( var i = 0; i < split.length; i++ ){
          var oldLen = mapped.length;
          var ret = _$_$_fabmap( split[i] );
          var nothingInsdByResolve = oldLen === mapped.length;

          if( nothingInsdByResolve ){
            mapped.push( ret );
          }
        }

        resolve = origResolve;

        return mapped;
      });

    },

    // parallel version of array.filter()
    filter: function( fn ){
      var _p = this._private;
      var pass = _p.pass[0];

      return this.map( fn ).then(function( include ){
        var ret = [];

        for( var i = 0; i < pass.length; i++ ){
          var datum = pass[i];
          var incDatum = include[i];

          if( incDatum ){
            ret.push( datum );
          }
        }

        return ret;
      });
    },

    // sorts the passed array using a divide and conquer strategy
    sort: function( cmp ){
      var self = this;
      var P = this._private.pass[0].length;
      var subsize = this.spreadSize();

      cmp = cmp || function( a, b ){ // default comparison function
        if( a < b ){
          return -1;
        } else if( a > b ){
          return 1;
        }

        return 0;
      };

      self.require( cmp, '_$_$_cmp' );

      return self.spread(function( split ){ // sort each split normally
        var sortedSplit = split.sort( _$_$_cmp );
        resolve( sortedSplit );

      }).then(function( joined ){
        // do all the merging in the main thread to minimise data transfer

        // TODO could do merging in separate threads but would incur add'l cost of data transfer
        // for each level of the merge

        var merge = function( i, j, max ){
          // don't overflow array
          j = Math.min( j, P );
          max = Math.min( max, P );

          // left and right sides of merge
          var l = i;
          var r = j;

          var sorted = [];

          for( var k = l; k < max; k++ ){

            var eleI = joined[i];
            var eleJ = joined[j];

            if( i < r && ( j >= max || cmp(eleI, eleJ) <= 0 ) ){
              sorted.push( eleI );
              i++;
            } else {
              sorted.push( eleJ );
              j++;
            }

          }

          // in the array proper, put the sorted values
          for( var k = 0; k < sorted.length; k++ ){ // kth sorted item
            var index = l + k;

            joined[ index ] = sorted[k];
          }
        };

        for( var splitL = subsize; splitL < P; splitL *= 2 ){ // merge until array is "split" as 1

          for( var i = 0; i < P; i += 2*splitL ){
            merge( i, i + splitL, i + 2*splitL );
          }

        }

        return joined;
      });
    }


  });

  var defineRandomPasser = function( opts ){
    opts = opts || {};

    return function( fn, arg1 ){
      var pass = this._private.pass.shift();

      return this.random().pass( pass )[ opts.threadFn ]( fn, arg1 );
    };
  };

  $$.fn.fabric({
    randomMap: defineRandomPasser({ threadFn: 'map' }),

    reduce: defineRandomPasser({ threadFn: 'reduce' }),

    reduceRight: defineRandomPasser({ threadFn: 'reduceRight' })
  });

  // aliases
  var fn = $$.fabfn;
  fn.promise = fn.run;
  fn.terminate = fn.halt = fn.stop;
  fn.include = fn.require;

  // pull in event apis
  $$.fn.fabric({
    on: $$.define.on(),
    one: $$.define.on({ unbindSelfOnTrigger: true }),
    off: $$.define.off(),
    trigger: $$.define.trigger()
  });

  $$.define.eventAliasesOn( $$.fabfn );

})( cytoscape, typeof window === 'undefined' ? null : window );

;(function($$, window){ 'use strict';

  var defaults = {
  };

  var origDefaults = $$.util.copy( defaults );

  $$.defaults = function( opts ){
    defaults = $$.util.extend({}, origDefaults, opts);
  };

  $$.fn.core = function( fnMap, options ){
    for( var name in fnMap ){
      var fn = fnMap[name];
      $$.Core.prototype[ name ] = fn;
    }
  };

  $$.Core = function( opts ){
    if( !(this instanceof $$.Core) ){
      return new $$.Core(opts);
    }
    var cy = this;

    opts = $$.util.extend({}, defaults, opts);

    var container = opts.container;
    var reg = container ? container._cyreg : null; // e.g. already registered some info (e.g. readies) via jquery
    reg = reg || {};

    if( reg && reg.cy ){
      if( container ){
        while( container.firstChild ){ // clean the container
          container.removeChild( container.firstChild );
        }
      }

      reg.cy.notify({ type: 'destroy' }); // destroy the renderer

      reg = {}; // old instance => replace reg completely
    }

    var readies = reg.readies = reg.readies || [];

    if( container ){ container._cyreg = reg; } // make sure container assoc'd reg points to this cy
    reg.cy = cy;

    var head = window !== undefined && container !== undefined && !opts.headless;
    var options = opts;
    options.layout = $$.util.extend( { name: head ? 'grid' : 'null' }, options.layout );
    options.renderer = $$.util.extend( { name: head ? 'canvas' : 'null' }, options.renderer );

    var defVal = function( def, val, altVal ){
      if( val !== undefined ){
        return val;
      } else if( altVal !== undefined ){
        return altVal;
      } else {
        return def;
      }
    };

    var _p = this._private = {
      container: options.container, // html dom ele container
      ready: false, // whether ready has been triggered
      initrender: false, // has initrender has been triggered
      options: options, // cached options
      elements: [], // array of elements
      id2index: {}, // element id => index in elements array
      listeners: [], // list of listeners
      onRenders: [], // rendering listeners
      aniEles: $$.Collection(this), // elements being animated
      scratch: {}, // scratch object for core
      layout: null,
      renderer: null,
      notificationsEnabled: true, // whether notifications are sent to the renderer
      minZoom: 1e-50,
      maxZoom: 1e50,
      zoomingEnabled: defVal(true, options.zoomingEnabled),
      userZoomingEnabled: defVal(true, options.userZoomingEnabled),
      panningEnabled: defVal(true, options.panningEnabled),
      userPanningEnabled: defVal(true, options.userPanningEnabled),
      boxSelectionEnabled: defVal(false, options.boxSelectionEnabled),
      autolock: defVal(false, options.autolock, options.autolockNodes),
      autoungrabify: defVal(false, options.autoungrabify, options.autoungrabifyNodes),
      autounselectify: defVal(false, options.autounselectify),
      styleEnabled: options.styleEnabled === undefined ? head : options.styleEnabled,
      zoom: $$.is.number(options.zoom) ? options.zoom : 1,
      pan: {
        x: $$.is.plainObject(options.pan) && $$.is.number(options.pan.x) ? options.pan.x : 0,
        y: $$.is.plainObject(options.pan) && $$.is.number(options.pan.y) ? options.pan.y : 0
      },
      animation: { // object for currently-running animations
        current: [],
        queue: []
      },
      hasCompoundNodes: false,
      deferredExecQueue: []
    };

    // set selection type
    var selType = options.selectionType;
    if( selType === undefined || (selType !== 'additive' && selType !== 'single') ){
      // then set default

      _p.selectionType = 'single';
    } else {
      _p.selectionType = selType;
    }

    // init zoom bounds
    if( $$.is.number(options.minZoom) && $$.is.number(options.maxZoom) && options.minZoom < options.maxZoom ){
      _p.minZoom = options.minZoom;
      _p.maxZoom = options.maxZoom;
    } else if( $$.is.number(options.minZoom) && options.maxZoom === undefined ){
      _p.minZoom = options.minZoom;
    } else if( $$.is.number(options.maxZoom) && options.minZoom === undefined ){
      _p.maxZoom = options.maxZoom;
    }

    var loadExtData = function( next ){
      var anyIsPromise = false;

      for( var i = 0; i < extData.length; i++ ){
        var datum = extData[i];

        if( $$.is.promise(datum) ){
          anyIsPromise = true;
          break;
        }
      }

      if( anyIsPromise ){
        return $$.Promise.all( extData ).then( next ); // load all data asynchronously, then exec rest of init
      } else {
        next( extData ); // exec synchronously for convenience
      }
    };

    var extData = [ options.style, options.elements ];
    loadExtData(function( thens ){
      var initStyle = thens[0];
      var initEles = thens[1];

      // init style
      if( _p.styleEnabled ){
        cy.setStyle( initStyle );
      }

      // create the renderer
      cy.initRenderer( $$.util.extend({
        hideEdgesOnViewport: options.hideEdgesOnViewport,
        hideLabelsOnViewport: options.hideLabelsOnViewport,
        textureOnViewport: options.textureOnViewport,
        wheelSensitivity: $$.is.number(options.wheelSensitivity) && options.wheelSensitivity > 0 ? options.wheelSensitivity : 1,
        motionBlur: options.motionBlur === undefined ? true : options.motionBlur, // on by default
        motionBlurOpacity: options.motionBlurOpacity === undefined ? 0.05 : options.motionBlurOpacity,
        pixelRatio: $$.is.number(options.pixelRatio) && options.pixelRatio > 0 ? options.pixelRatio : (options.pixelRatio === 'auto' ? undefined : 1),
        desktopTapThreshold: options.desktopTapThreshold === undefined ? 4 : options.desktopTapThreshold,
        touchTapThreshold: options.touchTapThreshold === undefined ? 8 : options.touchTapThreshold
      }, options.renderer) );

      // trigger the passed function for the `initrender` event
      if( options.initrender ){
        cy.on('initrender', options.initrender);
        cy.on('initrender', function(){
          cy._private.initrender = true;
        });
      }

      // initial load
      cy.load(initEles, function(){ // onready
        cy.startAnimationLoop();
        cy._private.ready = true;

        // if a ready callback is specified as an option, the bind it
        if( $$.is.fn( options.ready ) ){
          cy.on('ready', options.ready);
        }

        // bind all the ready handlers registered before creating this instance
        for( var i = 0; i < readies.length; i++ ){
          var fn = readies[i];
          cy.on('ready', fn);
        }
        if( reg ){ reg.readies = []; } // clear b/c we've bound them all and don't want to keep it around in case a new core uses the same div etc

        cy.trigger('ready');
      }, options.done);

    });
  };

  $$.corefn = $$.Core.prototype; // short alias


  $$.fn.core({
    isReady: function(){
      return this._private.ready;
    },

    ready: function( fn ){
      if( this.isReady() ){
        this.trigger('ready', [], fn); // just calls fn as though triggered via ready event
      } else {
        this.on('ready', fn);
      }
    },

    initrender: function(){
      return this._private.initrender;
    },

    destroy: function(){
      this.notify({ type: 'destroy' }); // destroy the renderer

      var domEle = this.container();
      var parEle = domEle.parentNode;
      if( parEle ){
        try{
          parEle.removeChild( domEle );
        } catch(e){
          // ie10 issue #1014
        }
      }

      return this;
    },

    getElementById: function( id ){
      var index = this._private.id2index[ id ];
      if( index !== undefined ){
        return this._private.elements[ index ];
      }

      // worst case, return an empty collection
      return new $$.Collection( this );
    },

    selectionType: function(){
      return this._private.selectionType;
    },

    hasCompoundNodes: function(){
      return this._private.hasCompoundNodes;
    },

    styleEnabled: function(){
      return this._private.styleEnabled;
    },

    addToPool: function( eles ){
      var elements = this._private.elements;
      var id2index = this._private.id2index;

      for( var i = 0; i < eles.length; i++ ){
        var ele = eles[i];

        var id = ele._private.data.id;
        var index = id2index[ id ];
        var alreadyInPool = index !== undefined;

        if( !alreadyInPool ){
          index = elements.length;
          elements.push( ele );
          id2index[ id ] = index;
          ele._private.index = index;
        }
      }

      return this; // chaining
    },

    removeFromPool: function( eles ){
      var elements = this._private.elements;
      var id2index = this._private.id2index;

      for( var i = 0; i < eles.length; i++ ){
        var ele = eles[i];

        var id = ele._private.data.id;
        var index = id2index[ id ];
        var inPool = index !== undefined;

        if( inPool ){
          this._private.id2index[ id ] = undefined;
          elements.splice(index, 1);

          // adjust the index of all elements past this index
          for( var j = index; j < elements.length; j++ ){
            var jid = elements[j]._private.data.id;
            id2index[ jid ]--;
            elements[j]._private.index--;
          }
        }
      }
    },

    container: function(){
      return this._private.container;
    },

    options: function(){
      return $$.util.copy( this._private.options );
    },

    json: function(params){
      var json = {};
      var cy = this;

      json.elements = {};
      cy.elements().each(function(i, ele){
        var group = ele.group();

        if( !json.elements[group] ){
          json.elements[group] = [];
        }

        json.elements[group].push( ele.json() );
      });

      if( this._private.styleEnabled ){
        json.style = cy.style().json();
      }

      json.zoomingEnabled = cy._private.zoomingEnabled;
      json.userZoomingEnabled = cy._private.userZoomingEnabled;
      json.zoom = cy._private.zoom;
      json.minZoom = cy._private.minZoom;
      json.maxZoom = cy._private.maxZoom;
      json.panningEnabled = cy._private.panningEnabled;
      json.userPanningEnabled = cy._private.userPanningEnabled;
      json.pan = cy._private.pan;
      json.boxSelectionEnabled = cy._private.boxSelectionEnabled;
      json.layout = cy._private.options.layout;
      json.renderer = cy._private.options.renderer;
      json.hideEdgesOnViewport = cy._private.options.hideEdgesOnViewport;
      json.hideLabelsOnViewport = cy._private.options.hideLabelsOnViewport;
      json.textureOnViewport = cy._private.options.textureOnViewport;
      json.wheelSensitivity = cy._private.options.wheelSensitivity;
      json.motionBlur = cy._private.options.motionBlur;

      return json;
    },

    // defer execution until not busy and guarantee relative execution order of deferred functions
    defer: function( fn ){
      var cy = this;
      var _p = cy._private;
      var q = _p.deferredExecQueue;

      q.push( fn );

      if( !_p.deferredTimeout ){
        _p.deferredTimeout = setTimeout(function(){
          while( q.length > 0 ){
            ( q.shift() )();
          }

          _p.deferredTimeout = null;
        }, 0);
      }
    }

  });

})( cytoscape, typeof window === 'undefined' ? null : window );

(function($$, window){ 'use strict';

  function ready(f) {
    var fn = ( document && (document.readyState === 'interactive' || document.readyState === 'complete') )  ? f : ready;

    setTimeout(fn, 9, f);
  }

  $$.fn.core({
    add: function(opts){

      var elements;
      var cy = this;

      // add the elements
      if( $$.is.elementOrCollection(opts) ){
        var eles = opts;

        if( eles._private.cy === cy ){ // same instance => just restore
          elements = eles.restore();

        } else { // otherwise, copy from json
          var jsons = [];

          for( var i = 0; i < eles.length; i++ ){
            var ele = eles[i];
            jsons.push( ele.json() );
          }

          elements = new $$.Collection( cy, jsons );
        }
      }

      // specify an array of options
      else if( $$.is.array(opts) ){
        var jsons = opts;

        elements = new $$.Collection(cy, jsons);
      }

      // specify via opts.nodes and opts.edges
      else if( $$.is.plainObject(opts) && ($$.is.array(opts.nodes) || $$.is.array(opts.edges)) ){
        var elesByGroup = opts;
        var jsons = [];

        var grs = ['nodes', 'edges'];
        for( var i = 0, il = grs.length; i < il; i++ ){
          var group = grs[i];
          var elesArray = elesByGroup[group];

          if( $$.is.array(elesArray) ){

            for( var j = 0, jl = elesArray.length; j < jl; j++ ){
              var json = elesArray[j];
              json.group = group;

              jsons.push( json );
            }
          }
        }

        elements = new $$.Collection(cy, jsons);
      }

      // specify options for one element
      else {
        var json = opts;
        elements = (new $$.Element( cy, json )).collection();
      }

      return elements;
    },

    remove: function(collection){
      if( $$.is.elementOrCollection(collection) ){
        collection = collection;
      } else if( $$.is.string(collection) ){
        var selector = collection;
        collection = this.$( selector );
      }

      return collection.remove();
    },

    load: function(elements, onload, ondone){
      var cy = this;

      cy.notifications(false);

      // remove old elements
      var oldEles = cy.elements();
      if( oldEles.length > 0 ){
        oldEles.remove();
      }

      if( elements != null ){
        if( $$.is.plainObject(elements) || $$.is.array(elements) ){
          cy.add( elements );
        }
      }

      function callback(){
        cy.one('layoutready', function(e){
          cy.notifications(true);
          cy.trigger(e); // we missed this event by turning notifications off, so pass it on

          cy.notify({
            type: 'load',
            collection: cy.elements()
          });

          cy.one('load', onload);
          cy.trigger('load');
        }).one('layoutstop', function(){
          cy.one('done', ondone);
          cy.trigger('done');
        });

        var layoutOpts = $$.util.extend({}, cy._private.options.layout);
        layoutOpts.eles = cy.$();

        cy.layout( layoutOpts );

      }

      if( window ){
        ready( callback );
      } else {
        callback();
      }

      return this;
    }
  });

})( cytoscape, typeof window === 'undefined' ? null : window );

;(function($$, window){ 'use strict';

  $$.fn.core({

    // pull in animation functions
    animated: $$.define.animated(),
    clearQueue: $$.define.clearQueue(),
    delay: $$.define.delay(),
    animate: $$.define.animate(),
    stop: $$.define.stop(),

    addToAnimationPool: function( eles ){
      var cy = this;

      if( !cy.styleEnabled() ){ return; } // save cycles when no style used

      cy._private.aniEles.merge( eles );
    },

    startAnimationLoop: function(){
      var cy = this;

      if( !cy.styleEnabled() ){ return; } // save cycles when no style used

      // don't execute the animation loop in headless environments
      if( !window ){
        return;
      }

      function globalAnimationStep(){
        $$.util.requestAnimationFrame(function(now){
          handleElements(now);
          globalAnimationStep();
        });
      }

      globalAnimationStep(); // first call

      function handleElements(now){
        now = +new Date();

        var eles = cy._private.aniEles;
        var doneEles = [];
        var startedSomeAniThisTick = false;

        function handleElement( ele, isCore ){
          var current = ele._private.animation.current;
          var queue = ele._private.animation.queue;
          var ranAnis = false;

          // if nothing currently animating, get something from the queue
          if( current.length === 0 ){
            var next = queue.length > 0 ? queue.shift() : null;

            if( next ){
              next.callTime = now; // was queued, so update call time
              current.push( next );
            }
          }

          // step and remove if done
          var completes = [];
          for(var i = current.length - 1; i >= 0; i--){
            var ani = current[i];

            // start if need be
            if( !ani.started ){
              startAnimation( ele, ani );
              startedSomeAniThisTick = true;
            }

            step( ele, ani, now, isCore );

            if( ani.done ){
              completes.push( ani );

              // remove current[i]
              current.splice(i, 1);
            }

            ranAnis = true;
          }

          // call complete callbacks
          for( var i = 0; i < completes.length; i++ ){
            var ani = completes[i];
            var complete = ani.params.complete;

            if( $$.is.fn(complete) ){
              complete.apply( ele, [ now ] );
            }
          }

          if( !isCore && current.length === 0 && queue.length === 0 ){
            doneEles.push( ele );
          }

          return ranAnis;
        } // handleElements

        // handle all eles
        for( var e = 0; e < eles.length; e++ ){
          var ele = eles[e];

          handleElement( ele );
        } // each element

        var ranCoreAni = handleElement( cy, true );

        // notify renderer
        if( eles.length > 0 || ranCoreAni ){
          var toNotify;

          if( eles.length > 0 ){
            var updatedEles = eles.updateCompoundBounds();
            toNotify = updatedEles.length > 0 ? eles.add( updatedEles ) : eles;
          }

          cy.notify({
            type: startedSomeAniThisTick ? 'style' : 'draw',
            collection: toNotify
          });
        }

        // remove elements from list of currently animating if its queues are empty
        eles.unmerge( doneEles );

      } // handleElements

      function startAnimation( self, ani ){
        var isCore = $$.is.core( self );
        var isEles = !isCore;
        var ele = self;
        var style = cy._private.style;

        if( isEles ){
          var pos = ele._private.position;
          var startPosition = {
            x: pos.x,
            y: pos.y
          };
          var startStyle = style.getValueStyle( ele );
        }

        if( isCore ){
          var pan = cy._private.pan;
          var startPan = {
            x: pan.x,
            y: pan.y
          };

          var startZoom = cy._private.zoom;
        }

        ani.started = true;
        ani.startTime = Date.now();
        ani.startPosition = startPosition;
        ani.startStyle = startStyle;
        ani.startPan = startPan;
        ani.startZoom = startZoom;
      }

      function step( self, animation, now, isCore ){
        var style = cy._private.style;
        var properties = animation.properties;
        var params = animation.params;
        var startTime = animation.startTime;
        var percent;
        var isEles = !isCore;

        if( animation.duration === 0 ){
          percent = 1;
        } else {
          percent = Math.min(1, (now - startTime)/animation.duration);
        }

        if( percent < 0 ){
          percent = 0;
        } else if( percent > 1 ){
          percent = 1;
        }

        if( properties.delay == null ){ // then update

          var startPos = animation.startPosition;
          var endPos = properties.position;
          var pos = self._private.position;
          if( endPos && isEles ){
            if( valid( startPos.x, endPos.x ) ){
              pos.x = ease( startPos.x, endPos.x, percent );
            }

            if( valid( startPos.y, endPos.y ) ){
              pos.y = ease( startPos.y, endPos.y, percent );
            }
          }

          var startPan = animation.startPan;
          var endPan = properties.pan;
          var pan = self._private.pan;
          var animatingPan = endPan != null && isCore;
          if( animatingPan ){
            if( valid( startPan.x, endPan.x ) ){
              pan.x = ease( startPan.x, endPan.x, percent );
            }

            if( valid( startPan.y, endPan.y ) ){
              pan.y = ease( startPan.y, endPan.y, percent );
            }

            self.trigger('pan');
          }

          var startZoom = animation.startZoom;
          var endZoom = properties.zoom;
          var animatingZoom = endZoom != null && isCore;
          if( animatingZoom ){
            if( valid( startZoom, endZoom ) ){
              self._private.zoom = ease( startZoom, endZoom, percent );
            }

            self.trigger('zoom');
          }

          if( animatingPan || animatingZoom ){
            self.trigger('viewport');
          }

          var props = properties.style || properties.css;
          if( props && isEles ){

            for( var i = 0; i < props.length; i++ ){
              var name = props[i].name;
              var prop = props[i];
              var end = prop;

              var start = animation.startStyle[ name ];
              var easedVal = ease( start, end, percent );

              style.overrideBypass( self, name, easedVal );
            } // for props

          } // if

        }

        if( $$.is.fn(params.step) ){
          params.step.apply( self, [ now ] );
        }

        if( percent >= 1 ){
          animation.done = true;
        }

        return percent;
      }

      function valid(start, end){
        if( start == null || end == null ){
          return false;
        }

        if( $$.is.number(start) && $$.is.number(end) ){
          return true;
        } else if( (start) && (end) ){
          return true;
        }

        return false;
      }

      function ease(startProp, endProp, percent){
        if( percent < 0 ){
          percent = 0;
        } else if( percent > 1 ){
          percent = 1;
        }

        var start, end;

        if( startProp.pxValue != null || startProp.value != null ){
          start = startProp.pxValue != null ? startProp.pxValue : startProp.value;
        } else {
          start = startProp;
        }

        if( endProp.pxValue != null || endProp.value != null ){
          end = endProp.pxValue != null ? endProp.pxValue : endProp.value;
        } else {
          end = endProp;
        }

        if( $$.is.number(start) && $$.is.number(end) ){
          return start + (end - start) * percent;

        } else if( $$.is.number(start[0]) && $$.is.number(end[0]) ){ // then assume a colour
          var c1 = start;
          var c2 = end;

          var ch = function(ch1, ch2){
            var diff = ch2 - ch1;
            var min = ch1;
            return Math.round( percent * diff + min );
          };

          var r = ch( c1[0], c2[0] );
          var g = ch( c1[1], c2[1] );
          var b = ch( c1[2], c2[2] );

          return [r, g, b];
        }

        return undefined;
      }

    }

  });

})( cytoscape, typeof window === 'undefined' ? null : window );

;(function($$){ 'use strict';

  $$.fn.core({
    data: $$.define.data({
      field: 'data',
      bindingEvent: 'data',
      allowBinding: true,
      allowSetting: true,
      settingEvent: 'data',
      settingTriggersEvent: true,
      triggerFnName: 'trigger',
      allowGetting: true
    }),

    removeData: $$.define.removeData({
      field: 'data',
      event: 'data',
      triggerFnName: 'trigger',
      triggerEvent: true
    }),

    scratch: $$.define.data({
      field: 'scratch',
      allowBinding: false,
      allowSetting: true,
      settingTriggersEvent: false,
      allowGetting: true
    }),

    removeScratch: $$.define.removeData({
      field: 'scratch',
      triggerEvent: false
    })
  });

})( cytoscape );

;(function($$){ 'use strict';

  $$.fn.core({
    on: $$.define.on(), // .on( events [, selector] [, data], handler)
    one: $$.define.on({ unbindSelfOnTrigger: true }),
    once: $$.define.on({ unbindAllBindersOnTrigger: true }),
    off: $$.define.off(), // .off( events [, selector] [, handler] )
    trigger: $$.define.trigger() // .trigger( events [, extraParams] )
  });

  $$.define.eventAliasesOn( $$.corefn );

})( cytoscape );

;(function($$){ 'use strict';

  $$.fn.core({

    png: function( options ){
      var renderer = this._private.renderer;
      options = options || {};

      return renderer.png( options );
    },

    jpg: function( options ){
      var renderer = this._private.renderer;
      options = options || {};

      options.bg = options.bg || '#fff';

      return renderer.jpg( options );
    }

  });

  $$.corefn.jpeg = $$.corefn.jpg;

})( cytoscape );

;(function($$){ 'use strict';

  $$.fn.core({

    layout: function( params ){
      var layout;

      // always use a new layout w/ init opts; slightly different backwards compatibility
      // but fixes layout reuse issues like dagre #819
      if( params == null ){
        params = $$.util.extend({}, this._private.options.layout);
        params.eles = this.$();
      }

      layout = this.initLayout( params );
      layout.run();

      return this; // chaining
    },

    makeLayout: function( params ){
      return this.initLayout( params );
    },

    initLayout: function( options ){
      if( options == null ){
        $$.util.error('Layout options must be specified to make a layout');
        return;
      }

      if( options.name == null ){
        $$.util.error('A `name` must be specified to make a layout');
        return;
      }

      var name = options.name;
      var LayoutProto = $$.extension('layout', name);

      if( LayoutProto == null ){
        $$.util.error('Can not apply layout: No such layout `' + name + '` found; did you include its JS file?');
        return;
      }

      options.eles = options.eles != null ? options.eles : this.$();

      if( $$.is.string( options.eles ) ){
        options.eles = this.$( options.eles );
      }

      var layout = new LayoutProto( $$.util.extend({}, options, {
        cy: this
      }) );

      // make sure layout has _private for use w/ std apis like .on()
      if( !$$.is.plainObject(layout._private) ){
        layout._private = {};
      }

      layout._private.cy = this;
      layout._private.listeners = [];

      return layout;
    }

  });

  $$.corefn.createLayout = $$.corefn.makeLayout;

})( cytoscape );

(function($$){ 'use strict';

  $$.fn.core({
    notify: function( params ){
      if( this._private.batchingNotify ){
        var bEles = this._private.batchNotifyEles;
        var bTypes = this._private.batchNotifyTypes;

        if( params.collection ){ for( var i = 0; i < params.collection.length; i++ ){
          var ele = params.collection[i];

          if( !bEles.ids[ ele._private.id ] ){
            bEles.push( ele );
          }
        } }

        if( !bTypes.ids[ params.type ] ){
          bTypes.push( params.type );
        }

        return; // notifications are disabled during batching
      }

      if( !this._private.notificationsEnabled ){ return; } // exit on disabled

      var renderer = this.renderer();

      renderer.notify(params);
    },

    notifications: function( bool ){
      var p = this._private;

      if( bool === undefined ){
        return p.notificationsEnabled;
      } else {
        p.notificationsEnabled = bool ? true : false;
      }
    },

    noNotifications: function( callback ){
      this.notifications(false);
      callback();
      this.notifications(true);
    },

    startBatch: function(){
      var _p = this._private;

      _p.batchingStyle = _p.batchingNotify = true;
      _p.batchStyleEles = [];
      _p.batchNotifyEles = [];
      _p.batchNotifyTypes = [];

      _p.batchStyleEles.ids = {};
      _p.batchNotifyEles.ids = {};
      _p.batchNotifyTypes.ids = {};

      return this;
    },

    endBatch: function(){
      var _p = this._private;

      // update style for dirty eles
      _p.batchingStyle = false;
      new $$.Collection(this, _p.batchStyleEles).updateStyle();

      // notify the renderer of queued eles and event types
      _p.batchingNotify = false;
      this.notify({
        type: _p.batchNotifyTypes,
        collection: _p.batchNotifyEles
      });

      return this;
    },

    batch: function( callback ){
      this.startBatch();
      callback();
      this.endBatch();

      return this;
    },

    // for backwards compatibility
    batchData: function( map ){
      var cy = this;

      return this.batch(function(){
        for( var id in map ){
          var data = map[id];
          var ele = cy.getElementById( id );

          ele.data( data );
        }
      });
    }
  });

})( cytoscape );

;(function($$){ 'use strict';

  $$.fn.core({

    renderTo: function( context, zoom, pan, pxRatio ){
      var r = this._private.renderer;

      r.renderTo( context, zoom, pan, pxRatio );
      return this;
    },

    renderer: function(){
      return this._private.renderer;
    },

    forceRender: function(){
      this.notify({
        type: 'draw'
      });

      return this;
    },

    resize: function(){
      this.notify({
        type: 'resize'
      });

      this.trigger('resize');

      return this;
    },

    initRenderer: function( options ){
      var cy = this;

      var RendererProto = $$.extension('renderer', options.name);
      if( RendererProto == null ){
        $$.util.error('Can not initialise: No such renderer `%s` found; did you include its JS file?', options.name);
        return;
      }

      this._private.renderer = new RendererProto(
        $$.util.extend({}, options, {
          cy: cy,
          style: cy._private.style
        })
      );

    },

    triggerOnRender: function(){
      var cbs = this._private.onRenders;

      for( var i = 0; i < cbs.length; i++ ){
        var cb = cbs[i];

        cb();
      }

      return this;
    },

    onRender: function( cb ){
      this._private.onRenders.push( cb );

      return this;
    },

    offRender: function( fn ){
      var cbs = this._private.onRenders;

      if( fn == null ){ // unbind all
        this._private.onRenders = [];
        return this;
      }

      for( var i = 0; i < cbs.length; i++ ){ // unbind specified
        var cb = cbs[i];

        if( fn === cb ){
          cbs.splice( i, 1 );
          break;
        }
      }

      return this;
    }

  });

})( cytoscape );

;(function($$){ 'use strict';

  $$.fn.core({

    // get a collection
    // - empty collection on no args
    // - collection of elements in the graph on selector arg
    // - guarantee a returned collection when elements or collection specified
    collection: function( eles ){

      if( $$.is.string( eles ) ){
        return this.$( eles );

      } else if( $$.is.elementOrCollection( eles ) ){
        return eles.collection();

      } else if( $$.is.array( eles ) ){
        return new $$.Collection( this, eles );
      }

      return new $$.Collection( this );
    },

    nodes: function( selector ){
      var nodes = this.$(function(){
        return this.isNode();
      });

      if( selector ){
        return nodes.filter( selector );
      }

      return nodes;
    },

    edges: function( selector ){
      var edges = this.$(function(){
        return this.isEdge();
      });

      if( selector ){
        return edges.filter( selector );
      }

      return edges;
    },

    // search the graph like jQuery
    $: function( selector ){
      var eles = new $$.Collection( this, this._private.elements );

      if( selector ){
        return eles.filter( selector );
      }

      return eles;
    }

  });

  // aliases
  $$.corefn.elements = $$.corefn.filter = $$.corefn.$;

})( cytoscape );

;(function($$){ 'use strict';

  $$.fn.core({

    style: function( newStyle ){
      if( newStyle ){
        var s = this.setStyle( newStyle );

        s.update();
      }

      return this._private.style;
    },

    setStyle: function( style ){
      var _p = this._private;

      if( $$.is.stylesheet(style) ){
        _p.style = style.generateStyle(this);

      } else if( $$.is.array(style) ) {
        _p.style = $$.style.fromJson(this, style);

      } else if( $$.is.string(style) ){
        _p.style = $$.style.fromString(this, style);

      } else {
        _p.style = new $$.Style( this );
      }

      return _p.style;
    }
  });

})( cytoscape );

;(function($$){ 'use strict';

  $$.fn.core({

    autolock: function(bool){
      if( bool !== undefined ){
        this._private.autolock = bool ? true : false;
      } else {
        return this._private.autolock;
      }

      return this; // chaining
    },

    autoungrabify: function(bool){
      if( bool !== undefined ){
        this._private.autoungrabify = bool ? true : false;
      } else {
        return this._private.autoungrabify;
      }

      return this; // chaining
    },

    autounselectify: function(bool){
      if( bool !== undefined ){
        this._private.autounselectify = bool ? true : false;
      } else {
        return this._private.autounselectify;
      }

      return this; // chaining
    },

    panningEnabled: function( bool ){
      if( bool !== undefined ){
        this._private.panningEnabled = bool ? true : false;
      } else {
        return this._private.panningEnabled;
      }

      return this; // chaining
    },

    userPanningEnabled: function( bool ){
      if( bool !== undefined ){
        this._private.userPanningEnabled = bool ? true : false;
      } else {
        return this._private.userPanningEnabled;
      }

      return this; // chaining
    },

    zoomingEnabled: function( bool ){
      if( bool !== undefined ){
        this._private.zoomingEnabled = bool ? true : false;
      } else {
        return this._private.zoomingEnabled;
      }

      return this; // chaining
    },

    userZoomingEnabled: function( bool ){
      if( bool !== undefined ){
        this._private.userZoomingEnabled = bool ? true : false;
      } else {
        return this._private.userZoomingEnabled;
      }

      return this; // chaining
    },

    boxSelectionEnabled: function( bool ){
      if( bool !== undefined ){
        this._private.boxSelectionEnabled = bool ? true : false;
      } else {
        return this._private.boxSelectionEnabled;
      }

      return this; // chaining
    },

    pan: function(){
      var args = arguments;
      var pan = this._private.pan;
      var dim, val, dims, x, y;

      switch( args.length ){
      case 0: // .pan()
        return pan;

      case 1:

        if( $$.is.string( args[0] ) ){ // .pan('x')
          dim = args[0];
          return pan[ dim ];

        } else if( $$.is.plainObject( args[0] ) ) { // .pan({ x: 0, y: 100 })
          if( !this._private.panningEnabled ){
            return this;
          }

          dims = args[0];
          x = dims.x;
          y = dims.y;

          if( $$.is.number(x) ){
            pan.x = x;
          }

          if( $$.is.number(y) ){
            pan.y = y;
          }

          this.trigger('pan viewport');
        }
        break;

      case 2: // .pan('x', 100)
        if( !this._private.panningEnabled ){
          return this;
        }

        dim = args[0];
        val = args[1];

        if( (dim === 'x' || dim === 'y') && $$.is.number(val) ){
          pan[dim] = val;
        }

        this.trigger('pan viewport');
        break;

      default:
        break; // invalid
      }

      this.notify({ // notify the renderer that the viewport changed
        type: 'viewport'
      });

      return this; // chaining
    },

    panBy: function(params){
      var args = arguments;
      var pan = this._private.pan;
      var dim, val, dims, x, y;

      if( !this._private.panningEnabled ){
        return this;
      }

      switch( args.length ){
      case 1:

        if( $$.is.plainObject( args[0] ) ) { // .panBy({ x: 0, y: 100 })
          dims = args[0];
          x = dims.x;
          y = dims.y;

          if( $$.is.number(x) ){
            pan.x += x;
          }

          if( $$.is.number(y) ){
            pan.y += y;
          }

          this.trigger('pan viewport');
        }
        break;

      case 2: // .panBy('x', 100)
        dim = args[0];
        val = args[1];

        if( (dim === 'x' || dim === 'y') && $$.is.number(val) ){
          pan[dim] += val;
        }

        this.trigger('pan viewport');
        break;

      default:
        break; // invalid
      }

      this.notify({ // notify the renderer that the viewport changed
        type: 'viewport'
      });

      return this; // chaining
    },

    fit: function( elements, padding ){
      var viewportState = this.getFitViewport( elements, padding );

      if( viewportState ){
        var _p = this._private;
        _p.zoom = viewportState.zoom;
        _p.pan = viewportState.pan;

        this.trigger('pan zoom viewport');

        this.notify({ // notify the renderer that the viewport changed
          type: 'viewport'
        });
      }

      return this; // chaining
    },

    getFitViewport: function( elements, padding ){
      if( $$.is.number(elements) && padding === undefined ){ // elements is optional
        padding = elements;
        elements = undefined;
      }

      if( !this._private.panningEnabled || !this._private.zoomingEnabled ){
        return;
      }

      var bb;

      if( $$.is.string(elements) ){
        var sel = elements;
        elements = this.$( sel );

      } else if( $$.is.boundingBox(elements) ){ // assume bb
        var bbe = elements;
        bb = {
          x1: bbe.x1,
          y1: bbe.y1,
          x2: bbe.x2,
          y2: bbe.y2
        };

        bb.w = bb.x2 - bb.x1;
        bb.h = bb.y2 - bb.y1;

      } else if( !$$.is.elementOrCollection(elements) ){
        elements = this.elements();
      }

      bb = bb || elements.boundingBox();

      var w = this.width();
      var h = this.height();
      var zoom;
      padding = $$.is.number(padding) ? padding : 0;

      if( !isNaN(w) && !isNaN(h) && w > 0 && h > 0 && !isNaN(bb.w) && !isNaN(bb.h) &&  bb.w > 0 && bb.h > 0 ){
        zoom = Math.min( (w - 2*padding)/bb.w, (h - 2*padding)/bb.h );

        // crop zoom
        zoom = zoom > this._private.maxZoom ? this._private.maxZoom : zoom;
        zoom = zoom < this._private.minZoom ? this._private.minZoom : zoom;

        var pan = { // now pan to middle
          x: (w - zoom*( bb.x1 + bb.x2 ))/2,
          y: (h - zoom*( bb.y1 + bb.y2 ))/2
        };

        return {
          zoom: zoom,
          pan: pan
        };
      }

      return;
    },

    minZoom: function( zoom ){
      if( zoom === undefined ){
        return this._private.minZoom;
      } else if( $$.is.number(zoom) ){
        this._private.minZoom = zoom;
      }

      return this;
    },

    maxZoom: function( zoom ){
      if( zoom === undefined ){
        return this._private.maxZoom;
      } else if( $$.is.number(zoom) ){
        this._private.maxZoom = zoom;
      }

      return this;
    },

    zoom: function( params ){
      var pos; // in rendered px
      var zoom;

      if( params === undefined ){ // then get the zoom
        return this._private.zoom;

      } else if( $$.is.number(params) ){ // then set the zoom
        zoom = params;

      } else if( $$.is.plainObject(params) ){ // then zoom about a point
        zoom = params.level;

        if( params.position ){
          var p = params.position;
          var pan = this._private.pan;
          var z = this._private.zoom;

          pos = { // convert to rendered px
            x: p.x * z + pan.x,
            y: p.y * z + pan.y
          };
        } else if( params.renderedPosition ){
          pos = params.renderedPosition;
        }

        if( pos && !this._private.panningEnabled ){
          return this; // panning disabled
        }
      }

      if( !this._private.zoomingEnabled ){
        return this; // zooming disabled
      }

      if( !$$.is.number(zoom) || ( pos && (!$$.is.number(pos.x) || !$$.is.number(pos.y)) ) ){
        return this; // can't zoom with invalid params
      }

      // crop zoom
      zoom = zoom > this._private.maxZoom ? this._private.maxZoom : zoom;
      zoom = zoom < this._private.minZoom ? this._private.minZoom : zoom;

      if( pos ){ // set zoom about position
        var pan1 = this._private.pan;
        var zoom1 = this._private.zoom;
        var zoom2 = zoom;

        var pan2 = {
          x: -zoom2/zoom1 * (pos.x - pan1.x) + pos.x,
          y: -zoom2/zoom1 * (pos.y - pan1.y) + pos.y
        };

        this._private.zoom = zoom;
        this._private.pan = pan2;

        var posChanged = pan1.x !== pan2.x || pan1.y !== pan2.y;
        this.trigger(' zoom ' + (posChanged ? ' pan ' : '') + ' viewport ' );

      } else { // just set the zoom
        this._private.zoom = zoom;
        this.trigger('zoom viewport');
      }

      this.notify({ // notify the renderer that the viewport changed
        type: 'viewport'
      });

      return this; // chaining
    },

    viewport: function( opts ){
      var _p = this._private;
      var zoomDefd = true;
      var panDefd = true;
      var events = []; // to trigger
      var zoomFailed = false;
      var panFailed = false;

      if( !opts ){ return this; }
      if( !$$.is.number(opts.zoom) ){ zoomDefd = false; }
      if( !$$.is.plainObject(opts.pan) ){ panDefd = false; }
      if( !zoomDefd && !panDefd ){ return this; }

      if( zoomDefd ){
        var z = opts.zoom;

        if( z < _p.minZoom || z > _p.maxZoom || !_p.zoomingEnabled ){
          zoomFailed = true;

        } else {
          _p.zoom = z;

          events.push('zoom');
        }
      }

      if( panDefd && (!zoomFailed || !opts.cancelOnFailedZoom) && _p.panningEnabled ){
        var p = opts.pan;

        if( $$.is.number(p.x) ){
          _p.pan.x = p.x;
          panFailed = false;
        }

        if( $$.is.number(p.y) ){
          _p.pan.y = p.y;
          panFailed = false;
        }

        if( !panFailed ){
          events.push('pan');
        }
      }

      if( events.length > 0 ){
        events.push('viewport');
        this.trigger( events.join(' ') );

        this.notify({
          type: 'viewport'
        });
      }

      return this; // chaining
    },

    center: function( elements ){
      var pan = this.getCenterPan( elements );

      if( pan ){
        this._private.pan = pan;

        this.trigger('pan viewport');

        this.notify({ // notify the renderer that the viewport changed
          type: 'viewport'
        });
      }

      return this; // chaining
    },

    getCenterPan: function( elements, zoom ){
      if( !this._private.panningEnabled ){
        return;
      }

      if( $$.is.string(elements) ){
        var selector = elements;
        elements = this.elements( selector );
      } else if( !$$.is.elementOrCollection(elements) ){
        elements = this.elements();
      }

      var bb = elements.boundingBox();
      var w = this.width();
      var h = this.height();
      zoom = zoom === undefined ? this._private.zoom : zoom;

      var pan = { // middle
        x: (w - zoom*( bb.x1 + bb.x2 ))/2,
        y: (h - zoom*( bb.y1 + bb.y2 ))/2
      };

      return pan;
    },

    reset: function(){
      if( !this._private.panningEnabled || !this._private.zoomingEnabled ){
        return this;
      }

      this.viewport({
        pan: { x: 0, y: 0 },
        zoom: 1
      });

      return this; // chaining
    },

    width: function(){
      var container = this._private.container;

      if( container ){
        return container.clientWidth;
      }

      return 1; // fallback if no container (not 0 b/c can be used for dividing etc)
    },

    height: function(){
      var container = this._private.container;

      if( container ){
        return container.clientHeight;
      }

      return 1; // fallback if no container (not 0 b/c can be used for dividing etc)
    },

    extent: function(){
      var pan = this._private.pan;
      var zoom = this._private.zoom;
      var rb = this.renderedExtent();

      var b = {
        x1: ( rb.x1 - pan.x )/zoom,
        x2: ( rb.x2 - pan.x )/zoom,
        y1: ( rb.y1 - pan.y )/zoom,
        y2: ( rb.y2 - pan.y )/zoom,
      };

      b.w = b.x2 - b.x1;
      b.h = b.y2 - b.y1;

      return b;
    },

    renderedExtent: function(){
      var width = this.width();
      var height = this.height();

      return {
        x1: 0,
        y1: 0,
        x2: width,
        y2: height,
        w: width,
        h: height
      };
    }
  });

  // aliases
  $$.corefn.centre = $$.corefn.center;

  // backwards compatibility
  $$.corefn.autolockNodes = $$.corefn.autolock;
  $$.corefn.autoungrabifyNodes = $$.corefn.autoungrabify;

})( cytoscape );

;(function($$){ 'use strict';

  // Use this interface to define functions for collections/elements.
  // This interface is good, because it forces you to think in terms
  // of the collections case (more than 1 element), so we don't need
  // notification blocking nonsense everywhere.
  //
  // Other collection-*.js files depend on this being defined first.
  // It's a trade off: It simplifies the code for Collection and
  // Element integration so much that it's worth it to create the
  // JS dependency.
  //
  // Having this integration guarantees that we can call any
  // collection function on an element and vice versa.

  // e.g. $$.fn.collection({ someFunc: function(){ /* ... */ } })
  $$.fn.collection = $$.fn.eles = function( fnMap, options ){
    for( var name in fnMap ){
      var fn = fnMap[name];

      $$.Collection.prototype[ name ] = fn;
    }
  };

  // factory for generating edge ids when no id is specified for a new element
  var idFactory = {
    prefix: {
      nodes: 'n',
      edges: 'e'
    },
    id: {
      nodes: 0,
      edges: 0
    },
    generate: function(cy, element, tryThisId){
      var json = $$.is.element( element ) ? element._private : element;
      var group = json.group;
      var id = tryThisId != null ? tryThisId : this.prefix[group] + this.id[group];

      if( cy.getElementById(id).empty() ){
        this.id[group]++; // we've used the current id, so move it up
      } else { // otherwise keep trying successive unused ids
        while( !cy.getElementById(id).empty() ){
          id = this.prefix[group] + ( ++this.id[group] );
        }
      }

      return id;
    }
  };

  // Element
  ////////////////////////////////////////////////////////////////////////////////////////////////////

  // represents a node or an edge
  $$.Element = function(cy, params, restore){
    if( !(this instanceof $$.Element) ){
      return new $$.Element(cy, params, restore);
    }

    var self = this;
    restore = (restore === undefined || restore ? true : false);

    if( cy === undefined || params === undefined || !$$.is.core(cy) ){
      $$.util.error('An element must have a core reference and parameters set');
      return;
    }

    // validate group
    if( params.group !== 'nodes' && params.group !== 'edges' ){
      $$.util.error('An element must be of type `nodes` or `edges`; you specified `' + params.group + '`');
      return;
    }

    // make the element array-like, just like a collection
    this.length = 1;
    this[0] = this;

    // NOTE: when something is added here, add also to ele.json()
    this._private = {
      cy: cy,
      single: true, // indicates this is an element
      data: params.data || {}, // data object
      position: params.position || {}, // (x, y) position pair
      autoWidth: undefined, // width and height of nodes calculated by the renderer when set to special 'auto' value
      autoHeight: undefined,
      listeners: [], // array of bound listeners
      group: params.group, // string; 'nodes' or 'edges'
      style: {}, // properties as set by the style
      rstyle: {}, // properties for style sent from the renderer to the core
      styleCxts: [], // applied style contexts from the styler
      removed: true, // whether it's inside the vis; true if removed (set true here since we call restore)
      selected: params.selected ? true : false, // whether it's selected
      selectable: params.selectable === undefined ? true : ( params.selectable ? true : false ), // whether it's selectable
      locked: params.locked ? true : false, // whether the element is locked (cannot be moved)
      grabbed: false, // whether the element is grabbed by the mouse; renderer sets this privately
      grabbable: params.grabbable === undefined ? true : ( params.grabbable ? true : false ), // whether the element can be grabbed
      active: false, // whether the element is active from user interaction
      classes: {}, // map ( className => true )
      animation: { // object for currently-running animations
        current: [],
        queue: []
      },
      rscratch: {}, // object in which the renderer can store information
      scratch: params.scratch || {}, // scratch objects
      edges: [], // array of connected edges
      children: [] // array of children
    };

    // renderedPosition overrides if specified
    if( params.renderedPosition ){
      var rpos = params.renderedPosition;
      var pan = cy.pan();
      var zoom = cy.zoom();

      this._private.position = {
        x: (rpos.x - pan.x)/zoom,
        y: (rpos.y - pan.y)/zoom
      };
    }

    if( $$.is.string(params.classes) ){
      var classes = params.classes.split(/\s+/);
      for( var i = 0, l = classes.length; i < l; i++ ){
        var cls = classes[i];
        if( !cls || cls === '' ){ continue; }

        self._private.classes[cls] = true;
      }
    }

    if( params.css ){
      cy.style().applyBypass( this, params.css );
    }

    if( restore === undefined || restore ){
      this.restore();
    }

  };


  // Collection
  ////////////////////////////////////////////////////////////////////////////////////////////////////

  // represents a set of nodes, edges, or both together
  $$.Collection = function(cy, elements, options){
    if( !(this instanceof $$.Collection) ){
      return new $$.Collection(cy, elements);
    }

    if( cy === undefined || !$$.is.core(cy) ){
      $$.util.error('A collection must have a reference to the core');
      return;
    }

    var ids = {};
    var indexes = {};
    var createdElements = false;

    if( !elements ){
      elements = [];
    } else if( elements.length > 0 && $$.is.plainObject( elements[0] ) && !$$.is.element( elements[0] ) ){
      createdElements = true;

      // make elements from json and restore all at once later
      var eles = [];
      var elesIds = {};

      for( var i = 0, l = elements.length; i < l; i++ ){
        var json = elements[i];

        if( json.data == null ){
          json.data = {};
        }

        var data = json.data;

        // make sure newly created elements have valid ids
        if( data.id == null ){
          data.id = idFactory.generate( cy, json );
        } else if( cy.getElementById( data.id ).length !== 0 || elesIds[ data.id ] ){
          continue; // can't create element if prior id already exists
        }

        var ele = new $$.Element( cy, json, false );
        eles.push( ele );
        elesIds[ data.id ] = true;
      }

      elements = eles;
    }

    this.length = 0;

    for( var i = 0, l = elements.length; i < l; i++ ){
      var element = elements[i];
      if( !element ){  continue; }

      var id = element._private.data.id;

      if( !options || (options.unique && !ids[ id ] ) ){
        ids[ id ] = element;
        indexes[ id ] = this.length;

        this[ this.length ] = element;
        this.length++;
      }
    }

    this._private = {
      cy: cy,
      ids: ids,
      indexes: indexes
    };

    // restore the elements if we created them from json
    if( createdElements ){
      this.restore();
    }
  };


  // Functions
  ////////////////////////////////////////////////////////////////////////////////////////////////////

  // keep the prototypes in sync (an element has the same functions as a collection)
  // and use $$.elefn and $$.elesfn as shorthands to the prototypes
  $$.elefn = $$.elesfn = $$.Element.prototype = $$.Collection.prototype;

  $$.elesfn.cy = function(){
    return this._private.cy;
  };

  $$.elesfn.element = function(){
    return this[0];
  };

  $$.elesfn.collection = function(){
    if( $$.is.collection(this) ){
      return this;
    } else { // an element
      return new $$.Collection( this._private.cy, [this] );
    }
  };

  $$.elesfn.unique = function(){
    return new $$.Collection( this._private.cy, this, { unique: true } );
  };

  $$.elesfn.getElementById = function( id ){
    var cy = this._private.cy;
    var ele = this._private.ids[ id ];

    return ele ? ele : $$.Collection(cy); // get ele or empty collection
  };

  $$.elesfn.json = function(){
    var ele = this.element();
    if( ele == null ){ return undefined; }

    var p = ele._private;

    var json = $$.util.copy({
      data: p.data,
      position: p.position,
      group: p.group,
      bypass: p.bypass,
      removed: p.removed,
      selected: p.selected,
      selectable: p.selectable,
      locked: p.locked,
      grabbed: p.grabbed,
      grabbable: p.grabbable,
      classes: ''
    });

    var classes = [];
    for( var cls in p.classes ){
      if( p.classes[cls] ){
        classes.push(cls);
      }
    }

    for( var i = 0; i < classes.length; i++ ){
      var cls = classes[i];
      json.classes += cls + ( i < classes.length - 1 ? ' ' : '' );
    }

    return json;
  };

  $$.elesfn.jsons = function(){
    var jsons = [];

    for( var i = 0; i < this.length; i++ ){
      var ele = this[i];
      var json = ele.json();

      jsons.push( json );
    }

    return jsons;
  };

  $$.elesfn.clone = function(){
    var cy = this.cy();
    var elesArr = [];

    for( var i = 0; i < this.length; i++ ){
      var ele = this[i];
      var json = ele.json();
      var clone = new $$.Element(cy, json, false); // NB no restore

      elesArr.push( clone );
    }

    return new $$.Collection( cy, elesArr );
  };
  $$.elesfn.copy = $$.elesfn.clone;

  $$.elesfn.restore = function( notifyRenderer ){
    var self = this;
    var restored = [];
    var cy = self.cy();

    if( notifyRenderer === undefined ){
      notifyRenderer = true;
    }

    // create arrays of nodes and edges, since we need to
    // restore the nodes first
    var elements = [];
    var nodes = [], edges = [];
    var numNodes = 0;
    var numEdges = 0;
    for( var i = 0, l = self.length; i < l; i++ ){
      var ele = self[i];

      // keep nodes first in the array and edges after
      if( ele.isNode() ){ // put to front of array if node
        nodes.push( ele );
        numNodes++;
      } else { // put to end of array if edge
        edges.push( ele );
        numEdges++;
      }
    }

    elements = nodes.concat( edges );

    // now, restore each element
    for( var i = 0, l = elements.length; i < l; i++ ){
      var ele = elements[i];

      if( !ele.removed() ){
        // don't need to do anything
        continue;
      }

      var _private = ele._private;
      var data = _private.data;

      // set id and validate
      if( data.id === undefined ){
        data.id = idFactory.generate( cy, ele );

      } else if( $$.is.number(data.id) ){
        data.id = '' + data.id; // now it's a string

      } else if( $$.is.emptyString(data.id) || !$$.is.string(data.id) ){
        $$.util.error('Can not create element with invalid string ID `' + data.id + '`');

        // can't create element if it has empty string as id or non-string id
        continue;
      } else if( cy.getElementById( data.id ).length !== 0 ){
        $$.util.error('Can not create second element with ID `' + data.id + '`');

        // can't create element if one already has that id
        continue;
      }

      var id = data.id; // id is finalised, now let's keep a ref

      if( ele.isNode() ){ // extra checks for nodes
        var node = ele;
        var pos = _private.position;

        // make sure we have a defined position
        if( pos.x == null ){ pos.x = 0; }
        if( pos.y == null ){ pos.y = 0; }
      }

      if( ele.isEdge() ){ // extra checks for edges

        var edge = ele;
        var fields = ['source', 'target'];
        var fieldsLength = fields.length;
        var badSourceOrTarget = false;
        for(var j = 0; j < fieldsLength; j++){

          var field = fields[j];
          var val = data[field];

          if( $$.is.number(val) ){
            val = data[field] = '' + data[field]; // now string
          }

          if( val == null || val === '' ){
            // can't create if source or target is not defined properly
            $$.util.error('Can not create edge `' + id + '` with unspecified ' + field);
            badSourceOrTarget = true;
          } else if( cy.getElementById(val).empty() ){
            // can't create edge if one of its nodes doesn't exist
            $$.util.error('Can not create edge `' + id + '` with nonexistant ' + field + ' `' + val + '`');
            badSourceOrTarget = true;
          }
        }

        if( badSourceOrTarget ){ continue; } // can't create this

        var src = cy.getElementById( data.source );
        var tgt = cy.getElementById( data.target );

        src._private.edges.push( edge );
        tgt._private.edges.push( edge );

        edge._private.source = src;
        edge._private.target = tgt;

      } // if is edge

      // create mock ids map for element so it can be used like collections
      _private.ids = {};
      _private.ids[ id ] = ele;

      _private.removed = false;
      cy.addToPool( ele );

      restored.push( ele );
    } // for each element

    // do compound node sanity checks
    for( var i = 0; i < numNodes; i++ ){ // each node
      var node = elements[i];
      var data = node._private.data;

      if( $$.is.number(data.parent) ){ // then automake string
        data.parent = '' + data.parent;
      }

      var parentId = data.parent;

      var specifiedParent = parentId != null;

      if( specifiedParent ){
        var parent = cy.getElementById( parentId );

        if( parent.empty() ){
          // non-existant parent; just remove it
          data.parent = undefined;
        } else {
          var selfAsParent = false;
          var ancestor = parent;
          while( !ancestor.empty() ){
            if( node.same(ancestor) ){
              // mark self as parent and remove from data
              selfAsParent = true;
              data.parent = undefined; // remove parent reference

              // exit or we loop forever
              break;
            }

            ancestor = ancestor.parent();
          }

          if( !selfAsParent ){
            // connect with children
            parent[0]._private.children.push( node );
            node._private.parent = parent[0];

            // let the core know we have a compound graph
            cy._private.hasCompoundNodes = true;
          }
        } // else
      } // if specified parent
    } // for each node

    restored = new $$.Collection( cy, restored );
    if( restored.length > 0 ){

      var toUpdateStyle = restored.add( restored.connectedNodes() ).add( restored.parent() );
      toUpdateStyle.updateStyle( notifyRenderer );

      if( notifyRenderer ){
        restored.rtrigger('add');
      } else {
        restored.trigger('add');
      }
    }

    return self; // chainability
  };

  $$.elesfn.removed = function(){
    var ele = this[0];
    return ele && ele._private.removed;
  };

  $$.elesfn.inside = function(){
    var ele = this[0];
    return ele && !ele._private.removed;
  };

  $$.elesfn.remove = function( notifyRenderer ){
    var self = this;
    var removed = [];
    var elesToRemove = [];
    var elesToRemoveIds = {};
    var cy = self._private.cy;

    if( notifyRenderer === undefined ){
      notifyRenderer = true;
    }

    // add connected edges
    function addConnectedEdges(node){
      var edges = node._private.edges;
      for( var i = 0; i < edges.length; i++ ){
        add( edges[i] );
      }
    }


    // add descendant nodes
    function addChildren(node){
      var children = node._private.children;

      for( var i = 0; i < children.length; i++ ){
        add( children[i] );
      }
    }

    function add( ele ){
      var alreadyAdded =  elesToRemoveIds[ ele.id() ];
      if( alreadyAdded ){
        return;
      } else {
        elesToRemoveIds[ ele.id() ] = true;
      }

      if( ele.isNode() ){
        elesToRemove.push( ele ); // nodes are removed last

        addConnectedEdges( ele );
        addChildren( ele );
      } else {
        elesToRemove.unshift( ele ); // edges are removed first
      }
    }

    // make the list of elements to remove
    // (may be removing more than specified due to connected edges etc)

    for( var i = 0, l = self.length; i < l; i++ ){
      var ele = self[i];

      add( ele );
    }

    function removeEdgeRef(node, edge){
      var connectedEdges = node._private.edges;
      for( var j = 0; j < connectedEdges.length; j++ ){
        var connectedEdge = connectedEdges[j];

        if( edge === connectedEdge ){
          connectedEdges.splice( j, 1 );
          break;
        }
      }
    }

    function removeChildRef(parent, ele){
      ele = ele[0];
      parent = parent[0];
      var children = parent._private.children;

      for( var j = 0; j < children.length; j++ ){
        if( children[j][0] === ele[0] ){
          children.splice(j, 1);
          break;
        }
      }
    }

    for( var i = 0; i < elesToRemove.length; i++ ){
      var ele = elesToRemove[i];

      // mark as removed
      ele._private.removed = true;

      // remove from core pool
      cy.removeFromPool( ele );

      // add to list of removed elements
      removed.push( ele );

      if( ele.isEdge() ){ // remove references to this edge in its connected nodes
        var src = ele.source()[0];
        var tgt = ele.target()[0];

        removeEdgeRef( src, ele );
        removeEdgeRef( tgt, ele );

      } else { // remove reference to parent
        var parent = ele.parent();

        if( parent.length !== 0 ){
          removeChildRef(parent, ele);
        }
      }
    }

    // check to see if we have a compound graph or not
    var elesStillInside = cy._private.elements;
    cy._private.hasCompoundNodes = false;
    for( var i = 0; i < elesStillInside.length; i++ ){
      var ele = elesStillInside[i];

      if( ele.isParent() ){
        cy._private.hasCompoundNodes = true;
        break;
      }
    }

    var removedElements = new $$.Collection( this.cy(), removed );
    if( removedElements.size() > 0 ){
      // must manually notify since trigger won't do this automatically once removed

      if( notifyRenderer ){
        this.cy().notify({
          type: 'remove',
          collection: removedElements
        });
      }

      removedElements.trigger('remove');
    }

    // check for empty remaining parent nodes
    var checkedParentId = {};
    for( var i = 0; i < elesToRemove.length; i++ ){
      var ele = elesToRemove[i];
      var isNode = ele._private.group === 'nodes';
      var parentId = ele._private.data.parent;

      if( isNode && parentId !== undefined && !checkedParentId[ parentId ] ){
        checkedParentId[ parentId ] = true;
        var parent = cy.getElementById( parentId );

        if( parent && parent.length !== 0 && !parent._private.removed && parent.children().length === 0 ){
          parent.updateStyle();
        }
      }
    }

    return this;
  };

  $$.elesfn.move = function( struct ){
    var cy = this._private.cy;

    if( struct.source !== undefined || struct.target !== undefined ){
      var srcId = struct.source;
      var tgtId = struct.target;
      var srcExists = cy.getElementById( srcId ).length > 0;
      var tgtExists = cy.getElementById( tgtId ).length > 0;

      if( srcExists || tgtExists ){
        var jsons = this.jsons();

        this.remove();

        for( var i = 0; i < jsons.length; i++ ){
          var json = jsons[i];

          if( json.group === 'edges' ){
            if( srcExists ){ json.data.source = srcId; }
            if( tgtExists ){ json.data.target = tgtId; }
          }
        }

        return cy.add( jsons );
      }

    } else if( struct.parent !== undefined ){ // move node to new parent
      var parentId = struct.parent;
      var parentExists = parentId === null || cy.getElementById( parentId ).length > 0;

      if( parentExists ){
        var jsons = this.jsons();
        var descs = this.descendants();
        var descsEtc = descs.merge( descs.add(this).connectedEdges() );

        this.remove(); // NB: also removes descendants and their connected edges

        for( var i = 0; i < this.length; i++ ){
          var json = jsons[i];

          if( json.group === 'nodes' ){
            json.data.parent = parentId === null ? undefined : parentId;
          }
        }
      }

      return cy.add( jsons ).merge( descsEtc.restore() );
    }

    return this; // if nothing done
  };

})( cytoscape );

;(function($$){ 'use strict';

  // search, spanning trees, etc
  $$.fn.eles({

    // std functional ele first callback style
    stdBreadthFirstSearch: function( options ){
      options = $$.util.extend( {}, options, {
        std: true
      } );

      return this.breadthFirstSearch( options );
    },

    // do a breadth first search from the nodes in the collection
    // from pseudocode on wikipedia
    breadthFirstSearch: function( roots, fn, directed ){
      var options;
      var std;
      var thisArg;
      if( $$.is.plainObject(roots) && !$$.is.elementOrCollection(roots) ){
        options = roots;
        roots = options.roots;
        fn = options.visit;
        directed = options.directed;
        std = options.std;
        thisArg = options.thisArg;
      }

      directed = arguments.length === 2 && !$$.is.fn(fn) ? fn : directed;
      fn = $$.is.fn(fn) ? fn : function(){};

      var cy = this._private.cy;
      var v = $$.is.string(roots) ? this.filter(roots) : roots;
      var Q = [];
      var connectedNodes = [];
      var connectedBy = {};
      var id2depth = {};
      var V = {};
      var j = 0;
      var found;
      var nodes = this.nodes();
      var edges = this.edges();

      // enqueue v
      for( var i = 0; i < v.length; i++ ){
        if( v[i].isNode() ){
          Q.unshift( v[i] );
          V[ v[i].id() ] = true;

          connectedNodes.push( v[i] );
          id2depth[ v[i].id() ] = 0;
        }
      }

      while( Q.length !== 0 ){
        var v = Q.shift();
        var depth = id2depth[ v.id() ];
        var prevEdge = connectedBy[ v.id() ];
        var prevNode = prevEdge == null ? undefined : prevEdge.connectedNodes().not( v )[0];
        var ret;

        if( std ){
          ret = fn.call(thisArg, v, prevEdge, prevNode, j++, depth);
        } else {
          ret = fn.call(v, j++, depth, v, prevEdge, prevNode);
        }

        if( ret === true ){
          found = v;
          break;
        }

        if( ret === false ){
          break;
        }

        var vwEdges = v.connectedEdges(directed ? function(){ return this.data('source') === v.id(); } : undefined).intersect( edges );
        for( var i = 0; i < vwEdges.length; i++ ){
          var e = vwEdges[i];
          var w = e.connectedNodes(function(){ return this.id() !== v.id(); }).intersect( nodes );

          if( w.length !== 0 && !V[ w.id() ] ){
            w = w[0];

            Q.push( w );
            V[ w.id() ] = true;

            id2depth[ w.id() ] = id2depth[ v.id() ] + 1;

            connectedNodes.push( w );
            connectedBy[ w.id() ] = e;
          }
        }

      }

      var connectedEles = [];

      for( var i = 0; i < connectedNodes.length; i++ ){
        var node = connectedNodes[i];
        var edge = connectedBy[ node.id() ];

        if( edge ){
          connectedEles.push( edge );
        }

        connectedEles.push( node );
      }

      return {
        path: new $$.Collection( cy, connectedEles, { unique: true } ),
        found: new $$.Collection( cy, found, { unique: true } )
      };
    },

    // std functional ele first callback style
    stdDepthFirstSearch: function( options ){
      options = $$.util.extend( {}, options, {
        std: true
      } );

      return this.depthFirstSearch( options );
    },

    // do a depth first search on the nodes in the collection
    // from pseudocode on wikipedia (iterative impl)
    depthFirstSearch: function( roots, fn, directed ){
      var options;
      var std;
      var thisArg;
      if( $$.is.plainObject(roots) && !$$.is.elementOrCollection(roots) ){
        options = roots;
        roots = options.roots;
        fn = options.visit;
        directed = options.directed;
        std = options.std;
        thisArg = options.thisArg;
      }

      directed = arguments.length === 2 && !$$.is.fn(fn) ? fn : directed;
      fn = $$.is.fn(fn) ? fn : function(){};
      var cy = this._private.cy;
      var v = $$.is.string(roots) ? this.filter(roots) : roots;
      var S = [];
      var connectedNodes = [];
      var connectedBy = {};
      var id2depth = {};
      var discovered = {};
      var j = 0;
      var found;
      var edges = this.edges();
      var nodes = this.nodes();

      // push v
      for( var i = 0; i < v.length; i++ ){
        if( v[i].isNode() ){
          S.push( v[i] );

          connectedNodes.push( v[i] );
          id2depth[ v[i].id() ] = 0;
        }
      }

      while( S.length !== 0 ){
        var v = S.pop();

        if( !discovered[ v.id() ] ){
          discovered[ v.id() ] = true;

          var depth = id2depth[ v.id() ];
          var prevEdge = connectedBy[ v.id() ];
          var prevNode = prevEdge == null ? undefined : prevEdge.connectedNodes().not( v )[0];
          var ret;

          if( std ){
            ret = fn.call(thisArg, v, prevEdge, prevNode, j++, depth);
          } else {
            ret = fn.call(v, j++, depth, v, prevEdge, prevNode);
          }

          if( ret === true ){
            found = v;
            break;
          }

          if( ret === false ){
            break;
          }

          var vwEdges = v.connectedEdges(directed ? function(){ return this.data('source') === v.id(); } : undefined).intersect( edges );

          for( var i = 0; i < vwEdges.length; i++ ){
            var e = vwEdges[i];
            var w = e.connectedNodes(function(){ return this.id() !== v.id(); }).intersect( nodes );

            if( w.length !== 0 && !discovered[ w.id() ] ){
              w = w[0];

              S.push( w );

              id2depth[ w.id() ] = id2depth[ v.id() ] + 1;

              connectedNodes.push( w );
              connectedBy[ w.id() ] = e;
            }
          }
        }
      }

      var connectedEles = [];

      for( var i = 0; i < connectedNodes.length; i++ ){
        var node = connectedNodes[i];
        var edge = connectedBy[ node.id() ];

        if( edge ){
          connectedEles.push( edge );
        }

        connectedEles.push( node );
      }

      return {
        path: new $$.Collection( cy, connectedEles, { unique: true } ),
        found: new $$.Collection( cy, found, { unique: true } )
      };
    },

    // kruskal's algorithm (finds min spanning tree, assuming undirected graph)
    // implemented from pseudocode from wikipedia
    kruskal: function( weightFn ){
      weightFn = $$.is.fn(weightFn) ? weightFn : function(){ return 1; }; // if not specified, assume each edge has equal weight (1)

      function findSet(ele){
        for( var i = 0; i < forest.length; i++ ){
          var eles = forest[i];

          if( eles.anySame(ele) ){
            return {
              eles: eles,
              index: i
            };
          }
        }
      }

      var A = new $$.Collection(this._private.cy, []);
      var forest = [];
      var nodes = this.nodes();

      for( var i = 0; i < nodes.length; i++ ){
        forest.push( nodes[i].collection() );
      }

      var edges = this.edges();
      var S = edges.toArray().sort(function(a, b){
        var weightA = weightFn.call(a, a);
        var weightB = weightFn.call(b, b);

        return weightA - weightB;
      });

      for(var i = 0; i < S.length; i++){
        var edge = S[i];
        var u = edge.source()[0];
        var v = edge.target()[0];
        var setU = findSet(u);
        var setV = findSet(v);

        if( setU.index !== setV.index ){
          A = A.add( edge );

          // combine forests for u and v
          forest[ setU.index ] = setU.eles.add( setV.eles );
          forest.splice( setV.index, 1 );
        }
      }

      return nodes.add( A );

    },

    dijkstra: function( root, weightFn, directed ){
      var options;
      if( $$.is.plainObject(root) && !$$.is.elementOrCollection(root) ){
        options = root;
        root = options.root;
        weightFn = options.weight;
        directed = options.directed;
      }

      var cy = this._private.cy;
      weightFn = $$.is.fn(weightFn) ? weightFn : function(){ return 1; }; // if not specified, assume each edge has equal weight (1)

      var source = $$.is.string(root) ? this.filter(root)[0] : root[0];
      var dist = {};
      var prev = {};
      var knownDist = {};

      var edges = this.edges().filter(function(){ return !this.isLoop(); });
      var nodes = this.nodes();
      var Q = [];

      for( var i = 0; i < nodes.length; i++ ){
        dist[ nodes[i].id() ] = nodes[i].same( source ) ? 0 : Infinity;
        Q.push( nodes[i] );
      }

      var valueFn = function(node) {
        return dist[ node.id() ];
      };

      Q = new $$.Collection(cy, Q);

      var heap = $$.Minheap(cy, Q, valueFn);

      var distBetween = function(u, v){
        var uvs = ( directed ? u.edgesTo(v) : u.edgesWith(v) ).intersect(edges);
        var smallestDistance = Infinity;
        var smallestEdge;

        for( var i = 0; i < uvs.length; i++ ){
          var edge = uvs[i];
          var weight = weightFn.apply( edge, [edge] );

          if( weight < smallestDistance || !smallestEdge ){
            smallestDistance = weight;
            smallestEdge = edge;
          }
        }

        return {
          edge: smallestEdge,
          dist: smallestDistance
        };
      };

      while(heap.size() > 0){
        var smallestEl = heap.pop(),
        smalletsDist = smallestEl.value,
        uid = smallestEl.id,
        u = cy.getElementById(uid);

        knownDist[uid] = smalletsDist;

        if( smalletsDist === Math.Infinite ){
          break;
        }

        var neighbors = u.neighborhood().intersect(nodes);
        for( var i = 0; i < neighbors.length; i++ ){
          var v = neighbors[i];
          var vid = v.id();
          var vDist = distBetween(u, v);

          var alt = smalletsDist + vDist.dist;

          if( alt < heap.getValueById(vid) ){
            heap.edit(vid, alt);
            prev[ vid ] = {
              node: u,
              edge: vDist.edge
            };
          }
        } // for
      } // while

      return {
        distanceTo: function(node){
          var target = $$.is.string(node) ? nodes.filter(node)[0] : node[0];

          return knownDist[ target.id() ];
        },

        pathTo: function(node){
          var target = $$.is.string(node) ? nodes.filter(node)[0] : node[0];
          var S = [];
          var u = target;

          if( target.length > 0 ){
            S.unshift( target );

            while( prev[ u.id() ] ){
              var p = prev[ u.id() ];

              S.unshift( p.edge );
              S.unshift( p.node );

              u = p.node;
            }
          }

          return new $$.Collection( cy, S );
        }
      };
    }
  });

  // nice, short mathemathical alias
  $$.elesfn.bfs = $$.elesfn.breadthFirstSearch;
  $$.elesfn.dfs = $$.elesfn.depthFirstSearch;
  $$.elesfn.stdBfs = $$.elesfn.stdBreadthFirstSearch;
  $$.elesfn.stdDfs = $$.elesfn.stdDepthFirstSearch;

})( cytoscape );

;(function($$) { 
  'use strict';

  // Additional graph analysis algorithms
  $$.fn.eles({

    // Implemented from pseudocode from wikipedia

    // options => options object
    //   root // starting node (either element or selector string)
    //   weight: function( edge ){} // specifies weight to use for `edge`/`this`. If not present, it will be asumed a weight of 1 for all edges
    //   heuristic: function( node ){} // specifies heuristic value for `node`/`this`
    //   directed // default false
    //   goal // target node (either element or selector string). Mandatory.

    // retObj => returned object by function
    //   found : true/false // whether a path from root to goal has been found
    //   distance // Distance for the shortest path from root to goal
    //   path // Array of ids of nodes in shortest path
    aStar: function(options) {
      options = options || {};

      // var logDebug = function() {
      //   if (debug) {
      //     console.log.apply(console, arguments);
      //   }
      // };

      // Reconstructs the path from Start to End, acumulating the result in pathAcum
      var reconstructPath = function(start, end, cameFromMap, pathAcum) {
        // Base case
        if (start == end) {
          pathAcum.push( cy.getElementById(end) );
          return pathAcum;
        }

        if (end in cameFromMap) {
          // We know which node is before the last one
          var previous = cameFromMap[end];
          var previousEdge = cameFromEdge[end];

          pathAcum.push( cy.getElementById(end) );
          pathAcum.push( cy.getElementById(previousEdge) );


          return reconstructPath(start,
                       previous,
                       cameFromMap,
                       pathAcum);
        }

        // We should not reach here!
        return undefined;
      };

      // Returns the index of the element in openSet which has minimum fScore
      var findMin = function(openSet, fScore) {
        if (openSet.length === 0) {
          // Should never be the case
          return undefined;
        }
        var minPos = 0;
        var tempScore = fScore[openSet[0]];
        for (var i = 1; i < openSet.length; i++) {
          var s = fScore[openSet[i]];
          if (s < tempScore) {
            tempScore = s;
            minPos = i;
          }
        }
        return minPos;
      };

      // Parse options
      // debug - optional
      // if (options.debug != null) {
      //   var debug = options.debug;
      // } else {
      //   var debug = false;
      // }

      // logDebug("Starting aStar...");
      var cy = this._private.cy;

      // root - mandatory!
      if (options != null && options.root != null) {
        var source = $$.is.string(options.root) ?
          // use it as a selector, e.g. "#rootID
          this.filter(options.root)[0] :
          options.root[0];
        // logDebug("Source node: %s", source.id());
      } else {
        return undefined;
      }

      // goal - mandatory!
      if (options.goal != null) {
        var target = $$.is.string(options.goal) ?
          // use it as a selector, e.g. "#goalID
          this.filter(options.goal)[0] :
          options.goal[0];
        // logDebug("Target node: %s", target.id());
      } else {
        return undefined;
      }

      // Heuristic function - optional
      if (options.heuristic != null && $$.is.fn(options.heuristic)) {
        var heuristic = options.heuristic;
      } else {
        var heuristic = function(){ return 0; }; // use constant if unspecified
        // $$.util.error("Missing required parameter (heuristic)! Aborting.");
        // return;
      }

      // Weight function - optional
      if (options.weight != null && $$.is.fn(options.weight)) {
        var weightFn = options.weight;
      } else {
        // If not specified, assume each edge has equal weight (1)
        var weightFn = function(e) {return 1;};
      }

      // directed - optional
      if (options.directed != null) {
        var directed = options.directed;
      } else {
        var directed = false;
      }

      var closedSet = [];
      var openSet = [source.id()];
      var cameFrom = {};
      var cameFromEdge = {};
      var gScore = {};
      var fScore = {};

      gScore[source.id()] = 0;
      fScore[source.id()] = heuristic(source);

      var edges = this.edges().stdFilter(function(e){ return !e.isLoop(); });
      var nodes = this.nodes();

      // Counter
      var steps = 0;

      // Main loop
      while (openSet.length > 0) {
        var minPos = findMin(openSet, fScore);
        var cMin = cy.getElementById( openSet[minPos] );
        steps++;

        // logDebug("\nStep: %s", steps);
        // logDebug("Processing node: %s, fScore = %s", cMin.id(), fScore[cMin.id()]);

        // If we've found our goal, then we are done
        if (cMin.id() == target.id()) {
          // logDebug("Found goal node!");
          var rPath = reconstructPath(source.id(), target.id(), cameFrom, []);
          rPath.reverse();
          // logDebug("Path: %s", rPath);
          return {
            found : true,
            distance : gScore[cMin.id()],
            path : new $$.Collection(cy, rPath),
            steps : steps
          };
        }

        // Add cMin to processed nodes
        closedSet.push(cMin.id());
        // Remove cMin from boundary nodes
        openSet.splice(minPos, 1);
        // logDebug("Added node to closedSet, removed from openSet.");
        // logDebug("Processing neighbors...");

        // Update scores for neighbors of cMin
        // Take into account if graph is directed or not
        var vwEdges = cMin.connectedEdges();
        if( directed ){ vwEdges = vwEdges.stdFilter(function(ele){ return ele.data('source') === cMin.id(); }); }
        vwEdges = vwEdges.intersect(edges);

        for (var i = 0; i < vwEdges.length; i++) {
          var e = vwEdges[i];
          var w = e.connectedNodes().stdFilter(function(n){ return n.id() !== cMin.id(); }).intersect(nodes);

          // logDebug("   processing neighbor: %s", w.id());
          // if node is in closedSet, ignore it
          if (closedSet.indexOf(w.id()) != -1) {
            // logDebug("   already in closedSet, ignoring it.");
            continue;
          }

          // New tentative score for node w
          var tempScore = gScore[cMin.id()] + weightFn.apply(e, [e]);
          // logDebug("   tentative gScore: %d", tempScore);

          // Update gScore for node w if:
          //   w not present in openSet
          // OR
          //   tentative gScore is less than previous value

          // w not in openSet
          if (openSet.indexOf(w.id()) == -1) {
            gScore[w.id()] = tempScore;
            fScore[w.id()] = tempScore + heuristic(w);
            openSet.push(w.id()); // Add node to openSet
            cameFrom[w.id()] = cMin.id();
            cameFromEdge[w.id()] = e.id();
            // logDebug("   not in openSet, adding it. ");
            // logDebug("   fScore(%s) = %s", w.id(), tempScore);
            continue;
          }
          // w already in openSet, but with greater gScore
          if (tempScore < gScore[w.id()]) {
            gScore[w.id()] = tempScore;
            fScore[w.id()] = tempScore + heuristic(w);
            cameFrom[w.id()] = cMin.id();
            // logDebug("   better score, replacing gScore. ");
            // logDebug("   fScore(%s) = %s", w.id(), tempScore);
          }

        } // End of neighbors update

      } // End of main loop

      // If we've reached here, then we've not reached our goal
      // logDebug("Reached end of computation without finding our goal");
      return {
        found : false,
        distance : undefined,
        path : undefined,
        steps : steps
      };
    }, // aStar()


    // Implemented from pseudocode from wikipedia
    // options => options object
    //   weight: function( edge ){} // specifies weight to use for `edge`/`this`. If not present, it will be asumed a weight of 1 for all edges
    //   directed // default false
    // retObj => returned object by function
    //   pathTo : function(fromId, toId) // Returns the shortest path from node with ID "fromID" to node with ID "toId", as an array of node IDs
    //   distanceTo: function(fromId, toId) // Returns the distance of the shortest path from node with ID "fromID" to node with ID "toId"
    floydWarshall: function(options) {
      options = options || {};

      // var logDebug = function() {
      //   if (debug) {
      //     console.log.apply(console, arguments);
      //   }
      // };

      // Parse options
      // debug - optional
      // if (options.debug != null) {
      //   var debug = options.debug;
      // } else {
      //   var debug = false;
      // }
      // logDebug("Starting floydWarshall...");

      var cy = this._private.cy;

      // Weight function - optional
      if (options.weight != null && $$.is.fn(options.weight)) {
        var weightFn = options.weight;
      } else {
        // If not specified, assume each edge has equal weight (1)
        var weightFn = function(e) {return 1;};
      }

      // directed - optional
      if (options.directed != null) {
        var directed = options.directed;
      } else {
        var directed = false;
      }

      var edges = this.edges().stdFilter(function(e){ return !e.isLoop(); });
      var nodes = this.nodes();
      var numNodes = nodes.length;

      // mapping: node id -> position in nodes array
      var id2position = {};
      for (var i = 0; i < numNodes; i++) {
        id2position[nodes[i].id()] = i;
      }

      // Initialize distance matrix
      var dist = [];
      for (var i = 0; i < numNodes; i++) {
        var newRow = new Array(numNodes);
        for (var j = 0; j < numNodes; j++) {
          if (i == j) {
            newRow[j] = 0;
          } else {
            newRow[j] = Infinity;
          }
        }
        dist.push(newRow);
      }

      // Initialize matrix used for path reconstruction
      // Initialize distance matrix
      var next = [];
      var edgeNext = [];

      var initMatrix = function(next){
        for (var i = 0; i < numNodes; i++) {
          var newRow = new Array(numNodes);
          for (var j = 0; j < numNodes; j++) {
            newRow[j] = undefined;
          }
          next.push(newRow);
        }
      };

      initMatrix(next);
      initMatrix(edgeNext);

      // Process edges
      for (var i = 0; i < edges.length ; i++) {
        var sourceIndex = id2position[edges[i].source().id()];
        var targetIndex = id2position[edges[i].target().id()];
        var weight = weightFn.apply(edges[i], [edges[i]]);

        // Check if already process another edge between same 2 nodes
        if (dist[sourceIndex][targetIndex] > weight) {
          dist[sourceIndex][targetIndex] = weight;
          next[sourceIndex][targetIndex] = targetIndex;
          edgeNext[sourceIndex][targetIndex] = edges[i];
        }
      }

      // If undirected graph, process 'reversed' edges
      if (!directed) {
        for (var i = 0; i < edges.length ; i++) {
          var sourceIndex = id2position[edges[i].target().id()];
          var targetIndex = id2position[edges[i].source().id()];
          var weight = weightFn.apply(edges[i], [edges[i]]);

          // Check if already process another edge between same 2 nodes
          if (dist[sourceIndex][targetIndex] > weight) {
            dist[sourceIndex][targetIndex] = weight;
            next[sourceIndex][targetIndex] = targetIndex;
            edgeNext[sourceIndex][targetIndex] = edges[i];
          }
        }
      }

      // Main loop
      for (var k = 0; k < numNodes; k++) {
        for (var i = 0; i < numNodes; i++) {
          for (var j = 0; j < numNodes; j++) {
            if (dist[i][k] + dist[k][j] < dist[i][j]) {
              dist[i][j] = dist[i][k] + dist[k][j];
              next[i][j] = next[i][k];
            }
          }
        }
      }

      // Build result object
      var position2id = [];
      for (var i = 0; i < numNodes; i++) {
        position2id.push(nodes[i].id());
      }

      var res = {
        distance: function(from, to) {
          if ($$.is.string(from)) {
            // from is a selector string
            var fromId = (cy.filter(from)[0]).id();
          } else {
            // from is a node
            var fromId = from.id();
          }

          if ($$.is.string(to)) {
            // to is a selector string
            var toId = (cy.filter(to)[0]).id();
          } else {
            // to is a node
            var toId = to.id();
          }

          return dist[id2position[fromId]][id2position[toId]];
        },

        path: function(from, to) {
          var reconstructPathAux = function(from, to, next, position2id, edgeNext) {
            if (from === to) {
              return cy.getElementById( position2id[from] );
            }
            if (next[from][to] === undefined) {
              return undefined;
            }

            var path = [ cy.getElementById(position2id[from]) ];
            var prev = from;
            while (from !== to) {
              prev = from;
              from = next[from][to];

              var edge = edgeNext[prev][from];
              path.push( edge );

              path.push( cy.getElementById(position2id[from]) );
            }
            return path;
          };

          if ($$.is.string(from)) {
            // from is a selector string
            var fromId = (cy.filter(from)[0]).id();
          } else {
            // from is a node
            var fromId = from.id();
          }

          if ($$.is.string(to)) {
            // to is a selector string
            var toId = (cy.filter(to)[0]).id();
          } else {
            // to is a node
            var toId = to.id();
          }

          var pathArr = reconstructPathAux(id2position[fromId],
                        id2position[toId],
                        next,
                        position2id,
                        edgeNext);

          return new $$.Collection( cy, pathArr );
        },
      };

      return res;

    }, // floydWarshall


    // Implemented from pseudocode from wikipedia
    // options => options object
    //   root: starting node (either element or selector string)
    //   weight: function( edge ){} // specifies weight to use for `edge`/`this`. If not present, it will be asumed a weight of 1 for all edges
    //   directed // default false
    // retObj => returned object by function
    //   pathTo : function(toId) // Returns the shortest path from root node to node with ID "toId", as an array of node IDs
    //   distanceTo: function(toId) // Returns the distance of the shortest path from root node to node with ID "toId"
    //   hasNegativeWeightCycle: true/false (if true, pathTo and distanceTo will be undefined)
    bellmanFord: function(options) {
      options = options || {};

      // var logDebug = function() {
      //   if (debug) {
      //     console.log.apply(console, arguments);
      //   }
      // };

      // Parse options
      // debug - optional
      // if (options.debug != null) {
      //   var debug = options.debug;
      // } else {
      //   var debug = false;
      // }
      // logDebug("Starting bellmanFord...");

      // Weight function - optional
      if (options.weight != null && $$.is.fn(options.weight)) {
        var weightFn = options.weight;
      } else {
        // If not specified, assume each edge has equal weight (1)
        var weightFn = function(e) {return 1;};
      }

      // directed - optional
      if (options.directed != null) {
        var directed = options.directed;
      } else {
        var directed = false;
      }

      // root - mandatory!
      if (options.root != null) {
        if ($$.is.string(options.root)) {
          // use it as a selector, e.g. "#rootID
          var source = this.filter(options.root)[0];
        } else {
          var source = options.root[0];
        }
        // logDebug("Source node: %s", source.id());
      } else {
        $$.util.error("options.root required");
        return undefined;
      }

      var cy = this._private.cy;
      var edges = this.edges().stdFilter(function(e){ return !e.isLoop(); });
      var nodes = this.nodes();
      var numNodes = nodes.length;

      // mapping: node id -> position in nodes array
      var id2position = {};
      for (var i = 0; i < numNodes; i++) {
        id2position[nodes[i].id()] = i;
      }

      // Initializations
      var cost = [];
      var predecessor = [];
      var predEdge = [];

      for (var i = 0; i < numNodes; i++) {
        if (nodes[i].id() === source.id()) {
          cost[i] = 0;
        } else {
          cost[i] = Infinity;
        }
        predecessor[i] = undefined;
      }

      // Edges relaxation
      var flag = false;
      for (var i = 1; i < numNodes; i++) {
        flag = false;
        for (var e = 0; e < edges.length; e++) {
          var sourceIndex = id2position[edges[e].source().id()];
          var targetIndex = id2position[edges[e].target().id()];
          var weight = weightFn.apply(edges[e], [edges[e]]);

          var temp = cost[sourceIndex] + weight;
          if (temp < cost[targetIndex]) {
            cost[targetIndex] = temp;
            predecessor[targetIndex] = sourceIndex;
            predEdge[targetIndex] = edges[e];
            flag = true;
          }

          // If undirected graph, we need to take into account the 'reverse' edge
          if (!directed) {
            var temp = cost[targetIndex] + weight;
            if (temp < cost[sourceIndex]) {
              cost[sourceIndex] = temp;
              predecessor[sourceIndex] = targetIndex;
              predEdge[sourceIndex] = edges[e];
              flag = true;
            }
          }
        }

        if (!flag) {
          break;
        }
      }

      if (flag) {
        // Check for negative weight cycles
        for (var e = 0; e < edges.length; e++) {
          var sourceIndex = id2position[edges[e].source().id()];
          var targetIndex = id2position[edges[e].target().id()];
          var weight = weightFn.apply(edges[e], [edges[e]]);

          if (cost[sourceIndex] + weight < cost[targetIndex]) {
            $$.util.error("Error: graph contains a negative weigth cycle!");
            return { pathTo: undefined,
                 distanceTo: undefined,
                 hasNegativeWeightCycle: true};
          }
        }
      }

      // Build result object
      var position2id = [];
      for (var i = 0; i < numNodes; i++) {
        position2id.push(nodes[i].id());
      }


      var res = {
        distanceTo : function(to) {
          if ($$.is.string(to)) {
            // to is a selector string
            var toId = (cy.filter(to)[0]).id();
          } else {
            // to is a node
            var toId = to.id();
          }

          return cost[id2position[toId]];
        },

        pathTo : function(to) {

          var reconstructPathAux = function(predecessor, fromPos, toPos, position2id, acumPath, predEdge) {
            for(;;){
              // Add toId to path
              acumPath.push( cy.getElementById(position2id[toPos]) );
              acumPath.push( predEdge[toPos] );

              if (fromPos === toPos) {
                // reached starting node
                return acumPath;
              }

              // If no path exists, discart acumulated path and return undefined
              var predPos = predecessor[toPos];
              if (typeof predPos === "undefined") {
                return undefined;
              }

              toPos = predPos;
            }

          };

          if ($$.is.string(to)) {
            // to is a selector string
            var toId = (cy.filter(to)[0]).id();
          } else {
            // to is a node
            var toId = to.id();
          }
          var path = [];

          // This returns a reversed path
          var res =  reconstructPathAux(predecessor,
                        id2position[source.id()],
                        id2position[toId],
                        position2id,
                        path,
                        predEdge);

          // Get it in the correct order and return it
          if (res != null) {
            res.reverse();
          }

          return new $$.Collection(cy, res);
        },

        hasNegativeWeightCycle: false
      };

      return res;

    }, // bellmanFord


    // Computes the minimum cut of an undirected graph
    // Returns the correct answer with high probability
    // options => options object
    //
    // retObj => returned object by function
    //   cut : list of IDs of edges in the cut,
    //   partition1: list of IDs of nodes in one partition
    //   partition2: list of IDs of nodes in the other partition
    kargerStein: function(options) {
      options = options || {};

      // var logDebug = function() {
      //   if (debug) {
      //     console.log.apply(console, arguments);
      //   }
      // };

      // Function which colapses 2 (meta) nodes into one
      // Updates the remaining edge lists
      // Receives as a paramater the edge which causes the collapse
      var colapse = function(edgeIndex, nodeMap, remainingEdges) {
        var edgeInfo = remainingEdges[edgeIndex];
        var sourceIn = edgeInfo[1];
        var targetIn = edgeInfo[2];
        var partition1 = nodeMap[sourceIn];
        var partition2 = nodeMap[targetIn];

        // Delete all edges between partition1 and partition2
        var newEdges = remainingEdges.filter(function(edge) {
          if (nodeMap[edge[1]] === partition1 && nodeMap[edge[2]] === partition2) {
            return false;
          }
          if (nodeMap[edge[1]] === partition2 && nodeMap[edge[2]] === partition1) {
            return false;
          }
          return true;
        });

        // All edges pointing to partition2 should now point to partition1
        for (var i = 0; i < newEdges.length; i++) {
          var edge = newEdges[i];
          if (edge[1] === partition2) { // Check source
            newEdges[i] = edge.slice(0);
            newEdges[i][1] = partition1;
          } else if (edge[2] === partition2) { // Check target
            newEdges[i] = edge.slice(0);
            newEdges[i][2] = partition1;
          }
        }

        // Move all nodes from partition2 to partition1
        for (var i = 0; i < nodeMap.length; i++) {
          if (nodeMap[i] === partition2) {
            nodeMap[i] = partition1;
          }
        }

        return newEdges;
      };


      // Contracts a graph until we reach a certain number of meta nodes
      var contractUntil = function(metaNodeMap,
                     remainingEdges,
                     size,
                     sizeLimit) {
        // Stop condition
        if (size <= sizeLimit) {
          return remainingEdges;
        }

        // Choose an edge randomly
        var edgeIndex = Math.floor((Math.random() * remainingEdges.length));

        // Colapse graph based on edge
        var newEdges = colapse(edgeIndex, metaNodeMap, remainingEdges);

        return contractUntil(metaNodeMap,
                   newEdges,
                   size - 1,
                   sizeLimit);
      };


      // Parse options
      // debug - optional
      // if (options != null && options.debug != null) {
      //   var debug = options.debug;
      // } else {
      //   var debug = false;
      // }
      // logDebug("Starting kargerStein...");

      var cy = this._private.cy;
      var edges = this.edges().stdFilter(function(e){ return !e.isLoop(); });
      var nodes = this.nodes();
      var numNodes = nodes.length;
      var numEdges = edges.length;
      var numIter = Math.ceil(Math.pow(Math.log(numNodes) / Math.LN2, 2));
      var stopSize = Math.floor(numNodes / Math.sqrt(2));

      if (numNodes < 2) {
        $$.util.error("At least 2 nodes are required for KargerSteing algorithm!");
        return undefined;
      }

      // Create numerical identifiers for each node
      // mapping: node id -> position in nodes array
      // for reverse mapping, simply use nodes array
      var id2position = {};
      for (var i = 0; i < numNodes; i++) {
        id2position[nodes[i].id()] = i;
      }

      // Now store edge destination as indexes
      // Format for each edge (edge index, source node index, target node index)
      var edgeIndexes = [];
      for (var i = 0; i < numEdges; i++) {
        var e = edges[i];
        edgeIndexes.push([i, id2position[e.source().id()], id2position[e.target().id()]]);
      }

      // We will store the best cut found here
      var minCutSize = Infinity;
      var minCut;

      // Initial meta node partition
      var originalMetaNode = [];
      for (var i = 0; i < numNodes; i++) {
        originalMetaNode.push(i);
      }

      // Main loop
      for (var iter = 0; iter <= numIter; iter++) {
        // Create new meta node partition
        var metaNodeMap = originalMetaNode.slice(0);

        // Contract until stop point (stopSize nodes)
        var edgesState = contractUntil(metaNodeMap, edgeIndexes, numNodes, stopSize);

        // Create a copy of the colapsed nodes state
        var metaNodeMap2 = metaNodeMap.slice(0);

        // Run 2 iterations starting in the stop state
        var res1 = contractUntil(metaNodeMap, edgesState, stopSize, 2);
        var res2 = contractUntil(metaNodeMap2, edgesState, stopSize, 2);

        // Is any of the 2 results the best cut so far?
        if (res1.length <= res2.length && res1.length < minCutSize) {
          minCutSize = res1.length;
          minCut = [res1, metaNodeMap];
        } else if (res2.length <= res1.length && res2.length < minCutSize) {
          minCutSize = res2.length;
          minCut = [res2, metaNodeMap2];
        }
      } // end of main loop


      // Construct result
      var resEdges = (minCut[0]).map(function(e){ return edges[e[0]]; });
      var partition1 = [];
      var partition2 = [];

      // traverse metaNodeMap for best cut
      var witnessNodePartition = minCut[1][0];
      for (var i = 0; i < minCut[1].length; i++) {
        var partitionId = minCut[1][i];
        if (partitionId === witnessNodePartition) {
          partition1.push(nodes[i]);
        } else {
          partition2.push(nodes[i]);
        }
      }

      var ret = {
        cut: new $$.Collection(cy, resEdges),
        partition1: new $$.Collection(cy, partition1),
        partition2: new $$.Collection(cy, partition2)
      };

      return ret;
    },


    //
    // options => options object
    //   dampingFactor: optional
    //   precision: optional
    //   iterations : optional
    // retObj => returned object by function
    //  rank : function that returns the pageRank of a given node (object or selector string)
    pageRank: function(options) {
      options = options || {};

      var normalizeVector = function(vector) {
        var length = vector.length;

        // First, get sum of all elements
        var total = 0;
        for (var i = 0; i < length; i++) {
          total += vector[i];
        }

        // Now, divide each by the sum of all elements
        for (var i = 0; i < length; i++) {
          vector[i] = vector[i] / total;
        }
      };

      // var logDebug = function() {
      //   if (debug) {
      //     console.log.apply(console, arguments);
      //   }
      // };

      // Parse options
      // debug - optional
      // if (options != null &&
      //   options.debug != null) {
      //   var debug = options.debug;
      // } else {
      //   var debug = false;
      // }
      // logDebug("Starting pageRank...");

      // dampingFactor - optional
      if (options != null &&
        options.dampingfactor != null) {
        var dampingFactor = options.dampingFactor;
      } else {
        var dampingFactor = 0.8; // Default damping factor
      }

      // desired precision - optional
      if (options != null &&
        options.precision != null) {
        var epsilon = options.precision;
      } else {
        var epsilon = 0.000001; // Default precision
      }

      // Max number of iterations - optional
      if (options != null &&
        options.iterations != null) {
        var numIter = options.iterations;
      } else {
        var numIter = 200; // Default number of iterations
      }

      // Weight function - optional
      if (options != null &&
        options.weight != null &&
        $$.is.fn(options.weight)) {
        var weightFn = options.weight;
      } else {
        // If not specified, assume each edge has equal weight (1)
        var weightFn = function(e) {return 1;};
      }

      var cy = this._private.cy;
      var edges = this.edges().stdFilter(function(e){ return !e.isLoop(); });
      var nodes = this.nodes();
      var numNodes = nodes.length;
      var numEdges = edges.length;

      // Create numerical identifiers for each node
      // mapping: node id -> position in nodes array
      // for reverse mapping, simply use nodes array
      var id2position = {};
      for (var i = 0; i < numNodes; i++) {
        id2position[nodes[i].id()] = i;
      }

      // Construct transposed adjacency matrix
      // First lets have a zeroed matrix of the right size
      // We'll also keep track of the sum of each column
      var matrix = [];
      var columnSum = [];
      var additionalProb = (1 - dampingFactor) / numNodes;

      // Create null matric
      for (var i = 0; i < numNodes; i++) {
        var newRow = [];
        for (var j = 0; j < numNodes; j++) {
          newRow.push(0.0);
        }
        matrix.push(newRow);
        columnSum.push(0.0);
      }

      // Now, process edges
      for (var i = 0; i < numEdges; i++) {
        var edge = edges[i];
        var s = id2position[edge.source().id()];
        var t = id2position[edge.target().id()];
        var w = weightFn.apply(edge, [edge]);

        // Update matrix
        matrix[t][s] += w;

        // Update column sum
        columnSum[s] += w;
      }

      // Add additional probability based on damping factor
      // Also, take into account columns that have sum = 0
      var p = 1.0 / numNodes + additionalProb; // Shorthand
      // Traverse matrix, column by column
      for (var j = 0; j < numNodes; j++) {
        if (columnSum[j] === 0) {
          // No 'links' out from node jth, assume equal probability for each possible node
          for (var i = 0; i < numNodes; i++) {
            matrix[i][j] = p;
          }
        } else {
          // Node jth has outgoing link, compute normalized probabilities
          for (var i = 0; i < numNodes; i++) {
            matrix[i][j] = matrix[i][j] / columnSum[j] + additionalProb;
          }
        }
      }

      // Compute dominant eigenvector using power method
      var eigenvector = [];
      var nullVector = [];
      var previous;

      // Start with a vector of all 1's
      // Also, initialize a null vector which will be used as shorthand
      for (var i = 0; i < numNodes; i++) {
        eigenvector.push(1.0);
        nullVector.push(0.0);
      }

      for (var iter = 0; iter < numIter; iter++) {
        // New array with all 0's
        var temp = nullVector.slice(0);

        // Multiply matrix with previous result
        for (var i = 0; i < numNodes; i++) {
          for (var j = 0; j < numNodes; j++) {
            temp[i] += matrix[i][j] * eigenvector[j];
          }
        }

        normalizeVector(temp);
        previous = eigenvector;
        eigenvector = temp;

        var diff = 0;
        // Compute difference (squared module) of both vectors
        for (var i = 0; i < numNodes; i++) {
          diff += Math.pow(previous[i] - eigenvector[i], 2);
        }

        // If difference is less than the desired threshold, stop iterating
        if (diff < epsilon) {
          // logDebug("Stoped at iteration %s", iter);
          break;
        }
      }

      // logDebug("Result:\n" + eigenvector);

      // Construct result
      var res = {
        rank : function(node) {
          if ($$.is.string(node)) {
            // is a selector string
            var nodeId = (cy.filter(node)[0]).id();
          } else {
            // is a node object
            var nodeId = node.id();
          }
          return eigenvector[id2position[nodeId]];
        }
      };


      return res;
    }, // pageRank


    // options => options object
    //   weight: function( edge ){} // specifies weight to use for `edge`/`this`. If not present, it will be asumed a weight of 1 for all edges
    //   directed // default false
    // retObj => returned object by function
    // if directed
    //   indegree : function(node) // Returns the normalized indegree of the given node
    //   outdegree: function(node) // Returns the normalized outdegree of the given node
    // if undirected
    //   degree : function(node) // Returns the normalized degree of the given node
    degreeCentralityNormalized: function (options) {
      options = options || {};

      // var logDebug = function () {
      //   if (debug) {
      //     console.log.apply(console, arguments);
      //   }
      // };

      // Parse options
      // debug - optional
      // if (options.debug != null) {
      //   var debug = options.debug;
      // } else {
      //   var debug = false;
      // }

      // directed - optional
      if (options.directed != null) {
        var directed = options.directed;
      } else {
        var directed = false;
      }

      // logDebug("Starting degree centrality...");
      var nodes = this.nodes();
      var numNodes = nodes.length;

      if (!directed) {
        var degrees = {};
        var maxDegree = 0;

        for (var i = 0; i < numNodes; i++) {
          var node = nodes[i];
          // add current node to the current options object and call degreeCentrality
          var currDegree = this.degreeCentrality($$.util.extend({}, options, {root: node}));
          if (maxDegree < currDegree.degree)
            maxDegree = currDegree.degree;

          degrees[node.id()] = currDegree.degree;
        }

        return {
          degree: function (node) {
            if ($$.is.string(node)) {
              // from is a selector string
              var node = (cy.filter(node)[0]).id();
            } else {
              // from is a node
              var node = node.id();
            }

            return degrees[node] / maxDegree;
          }
        };
      } else {
        var indegrees = {};
        var outdegrees = {};
        var maxIndegree = 0;
        var maxOutdegree = 0;

        for (var i = 0; i < numNodes; i++) {
          var node = nodes[i];
          // add current node to the current options object and call degreeCentrality
          var currDegree = this.degreeCentrality($$.util.extend({}, options, {root: node}));

          if (maxIndegree < currDegree.indegree)
            maxIndegree = currDegree.indegree;

          if (maxOutdegree < currDegree.outdegree)
            maxOutdegree = currDegree.outdegree;

          indegrees[node.id()] = currDegree.indegree;
          outdegrees[node.id()] = currDegree.outdegree;
        }

        return {
          indegree: function (node) {
            if ($$.is.string(node)) {
              // from is a selector string
              var node = (cy.filter(node)[0]).id();
            } else {
              // from is a node
              var node = node.id();
            }

            return indegrees[node] / maxIndegree;
          },
          outdegree: function (node) {
            if ($$.is.string(node)) {
              // from is a selector string
              var node = (cy.filter(node)[0]).id();
            } else {
              // from is a node
              var node = node.id();
            }

            return outdegrees[node] / maxOutdegree;
          }

        };
      }

    }, // degreeCentralityNormalized

    // Implemented from the algorithm in Opsahl's paper "Node centrality in weighted networks: Generalizing degree and shortest paths" check the heading 2 "Degree"
    // options => options object
    //   node : focal node
    //   weight: function( edge ){} // specifies weight to use for `edge`/`this`. If not present, it will be asumed a weight of 1 for all edges
    //   alpha : alpha value for the algorithm (Benchmark values of alpha: 0 -> disregards the weights focuses on number of edges
    //                                                                     1 -> disregards the number of edges focuses on total amount of weight
    //   directed // default false
    // retObj => returned object by function
    // if directed
    //   indegree : indegree of the given node
    //   outdegree: outdegree of the given node
    // if undirected
    //   degree : degree of the given node
    degreeCentrality: function (options) {
      options = options || {};

      var callingEles = this;

      // var logDebug = function () {
      //   if (debug) {
      //     console.log.apply(console, arguments);
      //   }
      // };

      // Parse options
      // debug - optional
      // if (options.debug != null) {
      //   var debug = options.debug;
      // } else {
      //   var debug = false;
      // }

      // logDebug("Starting degree centrality...");

      // root - mandatory!
      if (options != null && options.root != null) {
        var root = $$.is.string(options.root) ? this.filter(options.root)[0] : options.root[0];
        // logDebug("Source node: %s", root.id());
      } else {
        return undefined;
      }

      // weight - optional
      if (options.weight != null && $$.is.fn(options.weight)) {
        var weightFn = options.weight;
      } else {
        // If not specified, assume each edge has equal weight (1)
        var weightFn = function (e) {
          return 1;
        };
      }

      // directed - optional
      if (options.directed != null) {
        var directed = options.directed;
      } else {
        var directed = false;
      }

      // alpha - optional
      if (options.alpha != null && $$.is.number(options.alpha)) {
        var alpha = options.alpha;
      } else {
        alpha = 0;
      }


      if (!directed) {
        var connEdges = root.connectedEdges().intersection( callingEles );
        var k = connEdges.length;
        var s = 0;

        // Now, sum edge weights
        for (var i = 0; i < connEdges.length; i++) {
          var edge = connEdges[i];
          s += weightFn.apply(edge, [edge]);
        }

        return {
          degree: Math.pow(k, 1 - alpha) * Math.pow(s, alpha)
        };
      } else {
        var incoming = root.connectedEdges('edge[target = "' + root.id() + '"]').intersection( callingEles );
        var outgoing = root.connectedEdges('edge[source = "' + root.id() + '"]').intersection( callingEles );
        var k_in = incoming.length;
        var k_out = outgoing.length;
        var s_in = 0;
        var s_out = 0;

        // Now, sum incoming edge weights
        for (var i = 0; i < incoming.length; i++) {
          var edge = incoming[i];
          s_in += weightFn.apply(edge, [edge]);
        }

        // Now, sum outgoing edge weights
        for (var i = 0; i < outgoing.length; i++) {
          var edge = outgoing[i];
          s_out += weightFn.apply(edge, [edge]);
        }

        return {
          indegree: Math.pow(k_in, 1 - alpha) * Math.pow(s_in, alpha),
          outdegree: Math.pow(k_out, 1 - alpha) * Math.pow(s_out, alpha)
        };
      }
    }, // degreeCentrality

    // options => options object
    //   weight: function( edge ){} // specifies weight to use for `edge`/`this`. If not present, it will be asumed a weight of 1 for all edges
    //   directed // default false
    //   harmonic // use harmonic mean instead of arithmetic mean
    // retObj => returned object by function
    //   closeness : function(node) // Returns the normalized closeness of the given node
    closenessCentralityNormalized: function (options) {
      options = options || {};

      // var logDebug = function () {
      //   if (debug) {
      //     console.log.apply(console, arguments);
      //   }
      // };

      // Parse options
      // debug - optional
      // if (options.debug != null) {
      //   var debug = options.debug;
      // } else {
      //   var debug = false;
      // }

      // logDebug("Starting closeness centrality...");

      var harmonic = options.harmonic;
      if( harmonic === undefined ){
        harmonic = true;
      }

      var closenesses = {};
      var maxCloseness = 0;
      var nodes = this.nodes();
      var fw = this.floydWarshall({ weight: options.weight, directed: options.directed });

      // Compute closeness for every node and find the maximum closeness
      for(var i = 0; i < nodes.length; i++){
        var currCloseness = 0;
        for (var j = 0; j < nodes.length; j++) {
          if (i != j) {
            var d = fw.distance(nodes[i], nodes[j]);

            if( harmonic ){
              currCloseness += 1 / d;
            } else {
              currCloseness += d;
            }
          }
        }

        if( !harmonic ){
          currCloseness = 1 / currCloseness;
        }

        if (maxCloseness < currCloseness){
          maxCloseness = currCloseness;
        }

        closenesses[nodes[i].id()] = currCloseness;
      }

      return {
        closeness: function (node) {
          if ($$.is.string(node)) {
            // from is a selector string
            var node = (cy.filter(node)[0]).id();
          } else {
            // from is a node
            var node = node.id();
          }

          return closenesses[node] / maxCloseness;
        }
      };
    },
    // Implemented from pseudocode from wikipedia
    // options => options object
    //   root : focal node
    //   weight: function( edge ){} // specifies weight to use for `edge`/`this`. If not present, it will be asumed a weight of 1 for all edges
    //   directed // default false
    // closeness => returned value by the function. Closeness value of the given node.
    closenessCentrality: function (options) {
      options = options || {};

      // var logDebug = function () {
      //   if (debug) {
      //     console.log.apply(console, arguments);
      //   }
      // };

      // Parse options
      // debug - optional
      // if (options.debug != null) {
      //   var debug = options.debug;
      // } else {
      //   var debug = false;
      // }

      // logDebug("Starting closeness centrality...");

      // root - mandatory!
      if (options.root != null) {
        if ($$.is.string(options.root)) {
          // use it as a selector, e.g. "#rootID
          var root = this.filter(options.root)[0];
        } else {
          var root = options.root[0];
        }
        // logDebug("Source node: %s", root.id());
      } else {
        $$.util.error("options.root required");
        return undefined;
      }

      // weight - optional
      if (options.weight != null && $$.is.fn(options.weight)) {
        var weight = options.weight;
      } else {
        var weight = function(){return 1;};
      }

      // directed - optional
      if (options.directed != null && $$.is.bool(options.directed)) {
        var directed = options.directed;
      } else {
        var directed = false;
      }

      var harmonic = options.harmonic;
      if( harmonic === undefined ){
        harmonic = true;
      }

      // we need distance from this node to every other node
      var dijkstra = this.dijkstra({
        root: root,
        weight: weight,
        directed: directed
      });
      var totalDistance = 0;

      var nodes = this.nodes();
      for (var i = 0; i < nodes.length; i++){
        if (nodes[i].id() != root.id()){
          var d = dijkstra.distanceTo(nodes[i]);

          if( harmonic ){
            totalDistance += 1 / d;
          } else {
            totalDistance += d;
          }
        }
      }

      return harmonic ? totalDistance : 1 / totalDistance;
    }, // closenessCentrality

    // Implemented from the algorithm in the paper "On Variants of Shortest-Path Betweenness Centrality and their Generic Computation" by Ulrik Brandes
    // options => options object
    //   weight: function( edge ){} // specifies weight to use for `edge`/`this`. If not present, it will be asumed a weight of 1 for all edges
    //   directed // default false
    // retObj => returned object by function
    //   betweenness : function(node) // Returns the betweenness centrality of the given node
    //   betweennessNormalized : function(node) // Returns the normalized betweenness centrality of the given node
    betweennessCentrality: function (options) {
      options = options || {};

      // var logDebug = function () {
      //   if (debug) {
      //     console.log.apply(console, arguments);
      //   }
      // };

      // Parse options
      // debug - optional
      // if (options.debug != null) {
      //   var debug = options.debug;
      // } else {
      //   var debug = false;
      // }

      // logDebug("Starting betweenness centrality...");

      // Weight - optional
      if (options.weight != null && $$.is.fn(options.weight)) {
        var weightFn = options.weight;
        var weighted = true;
      } else {
        var weighted = false;
      }

      // Directed - default false
      if (options.directed != null && $$.is.bool(options.directed)) {
        var directed = options.directed;
      } else {
        var directed = false;
      }

      var priorityInsert = function (queue, ele) {
        queue.unshift(ele);
        for (var i = 0; d[queue[i]] < d[queue[i + 1]] && i < queue.length - 1; i++) {
          var tmp = queue[i];
          queue[i] = queue[i + 1];
          queue[i + 1] = tmp;
        }
      };

      var cy = this._private.cy;

      // starting
      var V = this.nodes();
      var A = {};
      var C = {};

      // A contains the neighborhoods of every node
      for (var i = 0; i < V.length; i++) {
        if (directed) {
          A[V[i].id()] = V[i].outgoers("node"); // get outgoers of every node
        } else {
          A[V[i].id()] = V[i].openNeighborhood("node"); // get neighbors of every node
        }
      }

      // C contains the betweenness values
      for (var i = 0; i < V.length; i++) {
        C[V[i].id()] = 0;
      }

      for (var s = 0; s < V.length; s++) {
        var S = []; // stack
        var P = {};
        var g = {};
        var d = {};
        var Q = []; // queue

        // init dictionaries
        for (var i = 0; i < V.length; i++) {
          P[V[i].id()] = [];
          g[V[i].id()] = 0;
          d[V[i].id()] = Number.POSITIVE_INFINITY;
        }

        g[V[s].id()] = 1; // sigma
        d[V[s].id()] = 0; // distance to s

        Q.unshift(V[s].id());

        while (Q.length > 0) {
          var v = Q.pop();
          S.push(v);
          if (weighted) {
            A[v].forEach(function (w) {
              if (cy.$('#' + v).edgesTo(w).length > 0) {
                var edge = cy.$('#' + v).edgesTo(w)[0];
              } else {
                var edge = w.edgesTo('#' + v)[0];
              }

              var edgeWeight = weightFn.apply(edge, [edge]);

              if (d[w.id()] > d[v] + edgeWeight) {
                d[w.id()] = d[v] + edgeWeight;
                if (Q.indexOf(w.id()) < 0) { //if w is not in Q
                  priorityInsert(Q, w.id());
                } else { // update position if w is in Q
                  Q.splice(Q.indexOf(w.id()), 1);
                  priorityInsert(Q, w.id());
                }
                g[w.id()] = 0;
                P[w.id()] = [];
              }
              if (d[w.id()] == d[v] + edgeWeight) {
                g[w.id()] = g[w.id()] + g[v];
                P[w.id()].push(v);
              }
            });
          } else {
            A[v].forEach(function (w) {
              if (d[w.id()] == Number.POSITIVE_INFINITY) {
                Q.unshift(w.id());
                d[w.id()] = d[v] + 1;
              }
              if (d[w.id()] == d[v] + 1) {
                g[w.id()] = g[w.id()] + g[v];
                P[w.id()].push(v);
              }
            });
          }
        }

        var e = {};
        for (var i = 0; i < V.length; i++) {
          e[V[i].id()] = 0;
        }

        while (S.length > 0) {
          var w = S.pop();
          P[w].forEach(function (v) {
            e[v] = e[v] + (g[v] / g[w]) * (1 + e[w]);
            if (w != V[s].id())
              C[w] = C[w] + e[w];
          });
        }
      }

      var max = 0;
      for (var key in C) {
        if (max < C[key])
          max = C[key];
      }

      var ret = {
        betweenness: function (node) {
          if ($$.is.string(node)) {
            var node = (cy.filter(node)[0]).id();
          } else {
            var node = node.id();
          }

          return C[node];
        },

        betweennessNormalized: function (node) {
          if ($$.is.string(node)) {
            var node = (cy.filter(node)[0]).id();
          } else {
            var node = node.id();
          }

          return C[node] / max;
        }
      };

      // alias
      ret.betweennessNormalised = ret.betweennessNormalized;

      return ret;
    } // betweennessCentrality
  }); // $$.fn.eles

  // nice, short mathemathical alias
  $$.elesfn.dc = $$.elesfn.degreeCentrality;
  $$.elesfn.dcn = $$.elesfn.degreeCentralityNormalised = $$.elesfn.degreeCentralityNormalized;
  $$.elesfn.cc = $$.elesfn.closenessCentrality;
  $$.elesfn.ccn = $$.elesfn.closenessCentralityNormalised = $$.elesfn.closenessCentralityNormalized;
  $$.elesfn.bc = $$.elesfn.betweennessCentrality;
}) (cytoscape);

;(function( $$ ){ 'use strict';

  $$.fn.eles({
    animated: $$.define.animated(),
    clearQueue: $$.define.clearQueue(),
    delay: $$.define.delay(),
    animate: $$.define.animate(),
    stop: $$.define.stop()
  });

})( cytoscape );

;(function( $$ ){ 'use strict';

  $$.fn.eles({
    addClass: function(classes){
      classes = classes.split(/\s+/);
      var self = this;
      var changed = [];

      for( var i = 0; i < classes.length; i++ ){
        var cls = classes[i];
        if( $$.is.emptyString(cls) ){ continue; }

        for( var j = 0; j < self.length; j++ ){
          var ele = self[j];
          var hasClass = ele._private.classes[cls];
          ele._private.classes[cls] = true;

          if( !hasClass ){ // if didn't already have, add to list of changed
            changed.push( ele );
          }
        }
      }

      // trigger update style on those eles that had class changes
      if( changed.length > 0 ){
        new $$.Collection(this._private.cy, changed)
          .updateStyle()
          .trigger('class')
        ;
      }

      return self;
    },

    hasClass: function(className){
      var ele = this[0];
      return ( ele != null && ele._private.classes[className] ) ? true : false;
    },

    toggleClass: function(classesStr, toggle){
      var classes = classesStr.split(/\s+/);
      var self = this;
      var changed = []; // eles who had classes changed

      for( var i = 0, il = self.length; i < il; i++ ){
        var ele = self[i];

        for( var j = 0; j < classes.length; j++ ){
          var cls = classes[j];

          if( $$.is.emptyString(cls) ){ continue; }

          var hasClass = ele._private.classes[cls];
          var shouldAdd = toggle || (toggle === undefined && !hasClass);

          if( shouldAdd ){
            ele._private.classes[cls] = true;

            if( !hasClass ){ changed.push(ele); }
          } else { // then remove
            ele._private.classes[cls] = false;

            if( hasClass ){ changed.push(ele); }
          }

        } // for j classes
      } // for i eles

      // trigger update style on those eles that had class changes
      if( changed.length > 0 ){
        new $$.Collection(this._private.cy, changed)
          .updateStyle()
          .trigger('class')
        ;
      }

      return self;
    },

    removeClass: function(classes){
      classes = classes.split(/\s+/);
      var self = this;
      var changed = [];

      for( var i = 0; i < self.length; i++ ){
        var ele = self[i];

        for( var j = 0; j < classes.length; j++ ){
          var cls = classes[j];
          if( !cls || cls === '' ){ continue; }

          var hasClass = ele._private.classes[cls];
          ele._private.classes[cls] = undefined;

          if( hasClass ){ // then we changed its set of classes
            changed.push( ele );
          }
        }
      }

      // trigger update style on those eles that had class changes
      if( changed.length > 0 ){
        new $$.Collection(self._private.cy, changed).updateStyle();
      }

      self.trigger('class');
      return self;
    },

    flashClass: function(classes, duration){
      var self = this;

      if( duration == null ){
        duration = 250;
      } else if( duration === 0 ){
        return self; // nothing to do really
      }

      self.addClass( classes );
      setTimeout(function(){
        self.removeClass( classes );
      }, duration);

      return self;
    }
  });

})( cytoscape );

;(function($$){ 'use strict';

  $$.fn.eles({
    allAre: function( selector ){
      return this.filter(selector).length === this.length;
    },

    is: function( selector ){
      return this.filter(selector).length > 0;
    },

    some: function( fn, thisArg ){
      for( var i = 0; i < this.length; i++ ){
        var ret = !thisArg ? fn( this[i], i, this ) : fn.apply( thisArg, [ this[i], i, this ] );

        if( ret ){
          return true;
        }
      }

      return false;
    },

    every: function( fn, thisArg ){
      for( var i = 0; i < this.length; i++ ){
        var ret = !thisArg ? fn( this[i], i, this ) : fn.apply( thisArg, [ this[i], i, this ] );

        if( !ret ){
          return false;
        }
      }

      return true;
    },

    same: function( collection ){
      collection = this.cy().collection( collection );

      // cheap extra check
      if( this.length !== collection.length ){
        return false;
      }

      return this.intersect( collection ).length === this.length;
    },

    anySame: function( collection ){
      collection = this.cy().collection( collection );

      return this.intersect( collection ).length > 0;
    },

    allAreNeighbors: function( collection ){
      collection = this.cy().collection( collection );

      return this.neighborhood().intersect( collection ).length === collection.length;
    }
  });

  $$.elesfn.allAreNeighbours = $$.elesfn.allAreNeighbors;

})( cytoscape );

;(function($$){ 'use strict';

  // Compound functions
  /////////////////////

  $$.fn.eles({
    parent: function( selector ){
      var parents = [];
      var cy = this._private.cy;

      for( var i = 0; i < this.length; i++ ){
        var ele = this[i];
        var parent = cy.getElementById( ele._private.data.parent );

        if( parent.size() > 0 ){
          parents.push( parent );
        }
      }

      return new $$.Collection( cy, parents, { unique: true } ).filter( selector );
    },

    parents: function( selector ){
      var parents = [];

      var eles = this.parent();
      while( eles.nonempty() ){
        for( var i = 0; i < eles.length; i++ ){
          var ele = eles[i];
          parents.push( ele );
        }

        eles = eles.parent();
      }

      return new $$.Collection( this.cy(), parents, { unique: true } ).filter( selector );
    },

    commonAncestors: function( selector ){
      var ancestors;

      for( var i = 0; i < this.length; i++ ){
        var ele = this[i];
        var parents = ele.parents();

        ancestors = ancestors || parents;

        ancestors = ancestors.intersect( parents ); // current list must be common with current ele parents set
      }

      return ancestors.filter( selector );
    },

    orphans: function( selector ){
      return this.stdFilter(function( ele ){
        return ele.isNode() && ele.parent().empty();
      }).filter( selector );
    },

    nonorphans: function( selector ){
      return this.stdFilter(function( ele ){
        return ele.isNode() && ele.parent().nonempty();
      }).filter( selector );
    },

    children: function( selector ){
      var children = [];

      for( var i = 0; i < this.length; i++ ){
        var ele = this[i];
        children = children.concat( ele._private.children );
      }

      return new $$.Collection( this.cy(), children, { unique: true } ).filter( selector );
    },

    siblings: function( selector ){
      return this.parent().children().not( this ).filter( selector );
    },

    isParent: function(){
      var ele = this[0];

      if( ele ){
        return ele._private.children.length !== 0;
      }
    },

    isChild: function(){
      var ele = this[0];

      if( ele ){
        return ele._private.data.parent !== undefined && ele.parent().length !== 0;
      }
    },

    descendants: function( selector ){
      var elements = [];

      function add( eles ){
        for( var i = 0; i < eles.length; i++ ){
          var ele = eles[i];

          elements.push( ele );

          if( ele.children().nonempty() ){
            add( ele.children() );
          }
        }
      }

      add( this.children() );

      return new $$.Collection( this.cy(), elements, { unique: true } ).filter( selector );
    }
  });

  // aliases
  $$.elesfn.ancestors = $$.elesfn.parents;

})( cytoscape );

;(function($$){ 'use strict';

  var borderWidthMultiplier = 2 * 0.5;
  var borderWidthAdjustment = 0;

  $$.fn.eles({

    data: $$.define.data({
      field: 'data',
      bindingEvent: 'data',
      allowBinding: true,
      allowSetting: true,
      settingEvent: 'data',
      settingTriggersEvent: true,
      triggerFnName: 'trigger',
      allowGetting: true,
      immutableKeys: {
        'id': true,
        'source': true,
        'target': true,
        'parent': true
      },
      updateStyle: true
    }),

    removeData: $$.define.removeData({
      field: 'data',
      event: 'data',
      triggerFnName: 'trigger',
      triggerEvent: true,
      immutableKeys: {
        'id': true,
        'source': true,
        'target': true,
        'parent': true
      },
      updateStyle: true
    }),

    scratch: $$.define.data({
      field: 'scratch',
      bindingEvent: 'scratch',
      allowBinding: true,
      allowSetting: true,
      settingEvent: 'scratch',
      settingTriggersEvent: true,
      triggerFnName: 'trigger',
      allowGetting: true,
      updateStyle: true
    }),

    removeScratch: $$.define.removeData({
      field: 'scratch',
      event: 'scratch',
      triggerFnName: 'trigger',
      triggerEvent: true,
      updateStyle: true
    }),

    rscratch: $$.define.data({
      field: 'rscratch',
      allowBinding: false,
      allowSetting: true,
      settingTriggersEvent: false,
      allowGetting: true
    }),

    removeRscratch: $$.define.removeData({
      field: 'rscratch',
      triggerEvent: false
    }),

    id: function(){
      var ele = this[0];

      if( ele ){
        return ele._private.data.id;
      }
    },

    position: $$.define.data({
      field: 'position',
      bindingEvent: 'position',
      allowBinding: true,
      allowSetting: true,
      settingEvent: 'position',
      settingTriggersEvent: true,
      triggerFnName: 'rtrigger',
      allowGetting: true,
      validKeys: ['x', 'y'],
      onSet: function( eles ){
        var updatedEles = eles.updateCompoundBounds();
        updatedEles.rtrigger('position');
      },
      canSet: function( ele ){
        return !ele.locked();
      }
    }),

    // position but no notification to renderer
    silentPosition: $$.define.data({
      field: 'position',
      bindingEvent: 'position',
      allowBinding: false,
      allowSetting: true,
      settingEvent: 'position',
      settingTriggersEvent: false,
      triggerFnName: 'trigger',
      allowGetting: true,
      validKeys: ['x', 'y'],
      onSet: function( eles ){
        eles.updateCompoundBounds();
      },
      canSet: function( ele ){
        return !ele.locked();
      }
    }),

    positions: function( pos, silent ){
      if( $$.is.plainObject(pos) ){
        this.position(pos);

      } else if( $$.is.fn(pos) ){
        var fn = pos;

        for( var i = 0; i < this.length; i++ ){
          var ele = this[i];

          var pos = fn.apply(ele, [i, ele]);

          if( pos && !ele.locked() ){
            var elePos = ele._private.position;
            elePos.x = pos.x;
            elePos.y = pos.y;
          }
        }

        var updatedEles = this.updateCompoundBounds();
        var toTrigger = updatedEles.length > 0 ? this.add( updatedEles ) : this;

        if( silent ){
          toTrigger.trigger('position');
        } else {
          toTrigger.rtrigger('position');
        }
      }

      return this; // chaining
    },

    silentPositions: function( pos ){
      return this.positions( pos, true );
    },

    updateCompoundBounds: function(){
      var cy = this.cy();

      if( !cy.styleEnabled() || !cy.hasCompoundNodes() ){ return cy.collection(); } // save cycles for non compound graphs or when style disabled

      var updated = [];

      function update( parent ){
        var children = parent.children();
        var style = parent._private.style;
        var includeLabels = style['compound-sizing-wrt-labels'].value === 'include';
        var bb = children.boundingBox({ includeLabels: includeLabels, includeEdges: true });
        var padding = {
          top: style['padding-top'].pxValue,
          bottom: style['padding-bottom'].pxValue,
          left: style['padding-left'].pxValue,
          right: style['padding-right'].pxValue
        };
        var pos = parent._private.position;
        var didUpdate = false;

        if( style['width'].value === 'auto' ){
          parent._private.autoWidth = bb.w + padding.left + padding.right;
          pos.x = (bb.x1 + bb.x2 - padding.left + padding.right)/2;
          didUpdate = true;
        }

        if( style['height'].value === 'auto' ){
          parent._private.autoHeight = bb.h + padding.top + padding.bottom;
          pos.y = (bb.y1 + bb.y2 - padding.top + padding.bottom)/2;
          didUpdate = true;
        }

        if( didUpdate ){
          updated.push( parent );
        }
      }

      // go up, level by level
      var eles = this.parent();
      while( eles.nonempty() ){

        // update each parent node in this level
        for( var i = 0; i < eles.length; i++ ){
          var ele = eles[i];

          update( ele );
        }

        // next level
        eles = eles.parent();
      }

      // return changed
      return new $$.Collection( cy, updated );
    },

    // get/set the rendered (i.e. on screen) positon of the element
    renderedPosition: function( dim, val ){
      var ele = this[0];
      var cy = this.cy();
      var zoom = cy.zoom();
      var pan = cy.pan();
      var rpos = $$.is.plainObject( dim ) ? dim : undefined;
      var setting = rpos !== undefined || ( val !== undefined && $$.is.string(dim) );

      if( ele && ele.isNode() ){ // must have an element and must be a node to return position
        if( setting ){
          for( var i = 0; i < this.length; i++ ){
            var ele = this[i];

            if( val !== undefined ){ // set one dimension
              ele._private.position[dim] = ( val - pan[dim] )/zoom;
            } else if( rpos !== undefined ){ // set whole position
              ele._private.position = {
                x: ( rpos.x - pan.x ) /zoom,
                y: ( rpos.y - pan.y ) /zoom
              };
            }
          }

          this.rtrigger('position');
        } else { // getting
          var pos = ele._private.position;
          rpos = {
            x: pos.x * zoom + pan.x,
            y: pos.y * zoom + pan.y
          };

          if( dim === undefined ){ // then return the whole rendered position
            return rpos;
          } else { // then return the specified dimension
            return rpos[ dim ];
          }
        }
      } else if( !setting ){
        return undefined; // for empty collection case
      }

      return this; // chaining
    },

    // get/set the position relative to the parent
    relativePosition: function( dim, val ){
      var ele = this[0];
      var cy = this.cy();
      var ppos = $$.is.plainObject( dim ) ? dim : undefined;
      var setting = ppos !== undefined || ( val !== undefined && $$.is.string(dim) );
      var hasCompoundNodes = cy.hasCompoundNodes();

      if( ele && ele.isNode() ){ // must have an element and must be a node to return position
        if( setting ){
          for( var i = 0; i < this.length; i++ ){
            var ele = this[i];
            var parent = hasCompoundNodes ? ele.parent() : null;
            var hasParent = parent && parent.length > 0;
            var relativeToParent = hasParent;

            if( hasParent ){
              parent = parent[0];
            }

            var origin = relativeToParent ? parent._private.position : { x: 0, y: 0 };

            if( val !== undefined ){ // set one dimension
              ele._private.position[dim] = val + origin[dim];
            } else if( ppos !== undefined ){ // set whole position
              ele._private.position = {
                x: ppos.x + origin.x,
                y: ppos.y + origin.y,
              };
            }
          }

          this.rtrigger('position');

        } else { // getting
          var pos = ele._private.position;
          var parent = hasCompoundNodes ? ele.parent() : null;
          var hasParent = parent && parent.length > 0;
          var relativeToParent = hasParent;

          if( hasParent ){
            parent = parent[0];
          }

          var origin = relativeToParent ? parent._private.position : { x: 0, y: 0 };

          ppos = {
            x: pos.x - origin.x,
            y: pos.y - origin.y
          };

          if( dim === undefined ){ // then return the whole rendered position
            return ppos;
          } else { // then return the specified dimension
            return ppos[ dim ];
          }
        }
      } else if( !setting ){
        return undefined; // for empty collection case
      }

      return this; // chaining
    },

    // convenience function to get a numerical value for the width of the node/edge
    width: function(){
      var ele = this[0];
      var cy = ele._private.cy;
      var styleEnabled = cy._private.styleEnabled;

      if( ele ){
        if( styleEnabled ){
          var w = ele._private.style.width;
          return w.strValue === 'auto' ? ele._private.autoWidth : w.pxValue;
        } else {
          return 1;
        }
      }
    },

    outerWidth: function(){
      var ele = this[0];
      var cy = ele._private.cy;
      var styleEnabled = cy._private.styleEnabled;

      if( ele ){
        if( styleEnabled ){
          var style = ele._private.style;
          var width = style.width.strValue === 'auto' ? ele._private.autoWidth : style.width.pxValue;
          var border = style['border-width'] ? style['border-width'].pxValue * borderWidthMultiplier + borderWidthAdjustment : 0;

          return width + border;
        } else {
          return 1;
        }
      }
    },

    renderedWidth: function(){
      var ele = this[0];

      if( ele ){
        var width = ele.width();
        return width * this.cy().zoom();
      }
    },

    renderedOuterWidth: function(){
      var ele = this[0];

      if( ele ){
        var owidth = ele.outerWidth();
        return owidth * this.cy().zoom();
      }
    },

    // convenience function to get a numerical value for the height of the node
    height: function(){
      var ele = this[0];
      var cy = ele._private.cy;
      var styleEnabled = cy._private.styleEnabled;

      if( ele && ele._private.group === 'nodes' ){
        if( styleEnabled ){
          var h = ele._private.style.height;
          return h.strValue === 'auto' ? ele._private.autoHeight : h.pxValue;
        } else {
          return 1;
        }
      }
    },

    outerHeight: function(){
      var ele = this[0];
      var cy = ele._private.cy;
      var styleEnabled = cy._private.styleEnabled;

      if( ele && ele._private.group === 'nodes' ){
        if( styleEnabled ){
          var style = ele._private.style;
          var height = style.height.strValue === 'auto' ? ele._private.autoHeight : style.height.pxValue;
          var border = style['border-width'] ? style['border-width'].pxValue * borderWidthMultiplier + borderWidthAdjustment : 0;
        } else {
          return 1;
        }

        return height + border;
      }
    },

    renderedHeight: function(){
      var ele = this[0];

      if( ele && ele._private.group === 'nodes' ){
        var height = ele.height();
        return height * this.cy().zoom();
      }
    },

    renderedOuterHeight: function(){
      var ele = this[0];

      if( ele && ele._private.group === 'nodes' ){
        var oheight = ele.outerHeight();
        return oheight * this.cy().zoom();
      }
    },

    renderedBoundingBox: function( options ){
      var bb = this.boundingBox( options );
      var cy = this.cy();
      var zoom = cy.zoom();
      var pan = cy.pan();

      var x1 = bb.x1 * zoom + pan.x;
      var x2 = bb.x2 * zoom + pan.x;
      var y1 = bb.y1 * zoom + pan.y;
      var y2 = bb.y2 * zoom + pan.y;

      return {
        x1: x1,
        x2: x2,
        y1: y1,
        y2: y2,
        w: x2 - x1,
        h: y2 - y1
      };
    },

    // get the bounding box of the elements (in raw model position)
    boundingBox: function( options ){
      var eles = this;
      var cy = eles._private.cy;
      var cy_p = cy._private;
      var styleEnabled = cy_p.styleEnabled;

      options = options || {};

      var includeNodes = options.includeNodes === undefined ? true : options.includeNodes;
      var includeEdges = options.includeEdges === undefined ? true : options.includeEdges;
      var includeLabels = options.includeLabels === undefined ? true : options.includeLabels;

      // recalculate projections etc
      if( styleEnabled ){
        cy_p.renderer.recalculateRenderedStyle( this );
      }

      var x1 = Infinity;
      var x2 = -Infinity;
      var y1 = Infinity;
      var y2 = -Infinity;

      // find bounds of elements
      for( var i = 0; i < eles.length; i++ ){
        var ele = eles[i];
        var _p = ele._private;
        var style = _p.style;
        var display = styleEnabled ? _p.style['display'].value : 'element';
        var isNode = _p.group === 'nodes';
        var ex1, ex2, ey1, ey2, x, y;
        var includedEle = false;

        if( display === 'none' ){ continue; } // then ele doesn't take up space

        if( isNode && includeNodes ){
          includedEle = true;

          var pos = _p.position;
          x = pos.x;
          y = pos.y;
          var w = ele.outerWidth();
          var halfW = w/2;
          var h = ele.outerHeight();
          var halfH = h/2;

          // handle node dimensions
          /////////////////////////

          ex1 = x - halfW;
          ex2 = x + halfW;
          ey1 = y - halfH;
          ey2 = y + halfH;

          x1 = ex1 < x1 ? ex1 : x1;
          x2 = ex2 > x2 ? ex2 : x2;
          y1 = ey1 < y1 ? ey1 : y1;
          y2 = ey2 > y2 ? ey2 : y2;

        } else if( ele.isEdge() && includeEdges ){
          includedEle = true;

          var n1 = _p.source;
          var n1_p = n1._private;
          var n1pos = n1_p.position;

          var n2 = _p.target;
          var n2_p = n2._private;
          var n2pos = n2_p.position;


          // handle edge dimensions (rough box estimate)
          //////////////////////////////////////////////

          var rstyle = _p.rstyle || {};
          var w = 0;
          var wHalf = 0;

          if( styleEnabled ){
            w = style['width'].pxValue;
            wHalf = w/2;
          }

          ex1 = n1pos.x;
          ex2 = n2pos.x;
          ey1 = n1pos.y;
          ey2 = n2pos.y;

          if( ex1 > ex2 ){
            var temp = ex1;
            ex1 = ex2;
            ex2 = temp;
          }

          if( ey1 > ey2 ){
            var temp = ey1;
            ey1 = ey2;
            ey2 = temp;
          }

          // take into account edge width
          ex1 -= wHalf;
          ex2 += wHalf;
          ey1 -= wHalf;
          ey2 += wHalf;

          x1 = ex1 < x1 ? ex1 : x1;
          x2 = ex2 > x2 ? ex2 : x2;
          y1 = ey1 < y1 ? ey1 : y1;
          y2 = ey2 > y2 ? ey2 : y2;

          // handle points along edge (sanity check)
          //////////////////////////////////////////

          if( styleEnabled ){
            var bpts = rstyle.bezierPts || [];

            for( var j = 0; j < bpts.length; j++ ){
              var bpt = bpts[j];

              ex1 = bpt.x - wHalf;
              ex2 = bpt.x + wHalf;
              ey1 = bpt.y - wHalf;
              ey2 = bpt.y + wHalf;

              x1 = ex1 < x1 ? ex1 : x1;
              x2 = ex2 > x2 ? ex2 : x2;
              y1 = ey1 < y1 ? ey1 : y1;
              y2 = ey2 > y2 ? ey2 : y2;
            }
          }

          // precise haystacks (sanity check)
          ///////////////////////////////////

          if( styleEnabled && style['curve-style'].strValue === 'haystack' ){
            var hpts = _p.rscratch.haystackPts;

            ex1 = hpts[0];
            ey1 = hpts[1];
            ex2 = hpts[2];
            ey2 = hpts[3];

            if( ex1 > ex2 ){
              var temp = ex1;
              ex1 = ex2;
              ex2 = temp;
            }

            if( ey1 > ey2 ){
              var temp = ey1;
              ey1 = ey2;
              ey2 = temp;
            }

            x1 = ex1 < x1 ? ex1 : x1;
            x2 = ex2 > x2 ? ex2 : x2;
            y1 = ey1 < y1 ? ey1 : y1;
            y2 = ey2 > y2 ? ey2 : y2;
          }

        } // edges


        // handle label dimensions
        //////////////////////////

        if( styleEnabled ){

          var style = ele._private.style;
          var rstyle = ele._private.rstyle;
          var label = style['content'].strValue;
          var fontSize = style['font-size'];
          var halign = style['text-halign'];
          var valign = style['text-valign'];
          var labelWidth = rstyle.labelWidth;
          var labelHeight = rstyle.labelHeight;
          var labelX = rstyle.labelX;
          var labelY = rstyle.labelY;

          if( includedEle && includeLabels && label && fontSize && labelHeight != null && labelWidth != null && labelX != null && labelY != null && halign && valign ){
            var lh = labelHeight;
            var lw = labelWidth;
            var lx1, lx2, ly1, ly2;

            if( ele.isEdge() ){
              lx1 = labelX - lw/2;
              lx2 = labelX + lw/2;
              ly1 = labelY - lh/2;
              ly2 = labelY + lh/2;
            } else {
              switch( halign.value ){
                case 'left':
                  lx1 = labelX - lw;
                  lx2 = labelX;
                  break;

                case 'center':
                  lx1 = labelX - lw/2;
                  lx2 = labelX + lw/2;
                  break;

                case 'right':
                  lx1 = labelX;
                  lx2 = labelX + lw;
                  break;
              }

              switch( valign.value ){
                case 'top':
                  ly1 = labelY - lh;
                  ly2 = labelY;
                  break;

                case 'center':
                  ly1 = labelY - lh/2;
                  ly2 = labelY + lh/2;
                  break;

                case 'bottom':
                  ly1 = labelY;
                  ly2 = labelY + lh;
                  break;
              }
            }

            x1 = lx1 < x1 ? lx1 : x1;
            x2 = lx2 > x2 ? lx2 : x2;
            y1 = ly1 < y1 ? ly1 : y1;
            y2 = ly2 > y2 ? ly2 : y2;
          }
        } // style enabled
      } // for

      var noninf = function(x){
        if( x === Infinity || x === -Infinity ){
          return 0;
        }

        return x;
      };

      x1 = noninf(x1);
      x2 = noninf(x2);
      y1 = noninf(y1);
      y2 = noninf(y2);

      return {
        x1: x1,
        x2: x2,
        y1: y1,
        y2: y2,
        w: x2 - x1,
        h: y2 - y1
      };
    }
  });

  // aliases
  var fn = $$.elesfn;
  fn.attr = fn.data;
  fn.removeAttr = fn.removeData;
  fn.modelPosition = fn.point = fn.position;
  fn.modelPositions = fn.points = fn.positions;
  fn.renderedPoint = fn.renderedPosition;
  fn.relativePoint = fn.relativePosition;
  fn.boundingbox = fn.boundingBox;
  fn.renderedBoundingbox = fn.renderedBoundingBox;

})( cytoscape );

;(function( $$ ){ 'use strict';

  // Regular degree functions (works on single element)
  ////////////////////////////////////////////////////////////////////////////////////////////////////

  function defineDegreeFunction(callback){
    return function( includeLoops ){
      var self = this;

      if( includeLoops === undefined ){
        includeLoops = true;
      }

      if( self.length === 0 ){ return; }

      if( self.isNode() && !self.removed() ){
        var degree = 0;
        var node = self[0];
        var connectedEdges = node._private.edges;

        for( var i = 0; i < connectedEdges.length; i++ ){
          var edge = connectedEdges[i];

          if( !includeLoops && edge.isLoop() ){
            continue;
          }

          degree += callback( node, edge );
        }

        return degree;
      } else {
        return;
      }
    };
  }

  $$.fn.eles({
    degree: defineDegreeFunction(function(node, edge){
      if( edge.source().same( edge.target() ) ){
        return 2;
      } else {
        return 1;
      }
    }),

    indegree: defineDegreeFunction(function(node, edge){
      if( edge.target().same(node) ){
        return 1;
      } else {
        return 0;
      }
    }),

    outdegree: defineDegreeFunction(function(node, edge){
      if( edge.source().same(node) ){
        return 1;
      } else {
        return 0;
      }
    })
  });


  // Collection degree stats
  ////////////////////////////////////////////////////////////////////////////////////////////////////

  function defineDegreeBoundsFunction(degreeFn, callback){
    return function( includeLoops ){
      var ret;
      var nodes = this.nodes();

      for( var i = 0; i < nodes.length; i++ ){
        var ele = nodes[i];
        var degree = ele[degreeFn]( includeLoops );
        if( degree !== undefined && (ret === undefined || callback(degree, ret)) ){
          ret = degree;
        }
      }

      return ret;
    };
  }

  $$.fn.eles({
    minDegree: defineDegreeBoundsFunction('degree', function(degree, min){
      return degree < min;
    }),

    maxDegree: defineDegreeBoundsFunction('degree', function(degree, max){
      return degree > max;
    }),

    minIndegree: defineDegreeBoundsFunction('indegree', function(degree, min){
      return degree < min;
    }),

    maxIndegree: defineDegreeBoundsFunction('indegree', function(degree, max){
      return degree > max;
    }),

    minOutdegree: defineDegreeBoundsFunction('outdegree', function(degree, min){
      return degree < min;
    }),

    maxOutdegree: defineDegreeBoundsFunction('outdegree', function(degree, max){
      return degree > max;
    })
  });

  $$.fn.eles({
    totalDegree: function( includeLoops ){
      var total = 0;
      var nodes = this.nodes();

      for( var i = 0; i < nodes.length; i++ ){
        total += nodes[i].degree( includeLoops );
      }

      return total;
    }
  });

})( cytoscape );

;(function($$){ 'use strict';

  // Functions for binding & triggering events
  ////////////////////////////////////////////////////////////////////////////////////////////////////

  $$.fn.eles({
    on: $$.define.on(), // .on( events [, selector] [, data], handler)
    one: $$.define.on({ unbindSelfOnTrigger: true }),
    once: $$.define.on({ unbindAllBindersOnTrigger: true }),
    off: $$.define.off(), // .off( events [, selector] [, handler] )
    trigger: $$.define.trigger(), // .trigger( events [, extraParams] )

    rtrigger: function(event, extraParams){ // for internal use only
      if( this.length === 0 ){ return; } // empty collections don't need to notify anything

      // notify renderer
      this.cy().notify({
        type: event,
        collection: this
      });

      this.trigger(event, extraParams);
      return this;
    }
  });

  // aliases:
  $$.define.eventAliasesOn( $$.elesfn );

})( cytoscape );

;(function($$){ 'use strict';

  $$.fn.eles({
    nodes: function( selector ){
      return this.filter(function(i, element){
        return element.isNode();
      }).filter(selector);
    },

    edges: function( selector ){
      return this.filter(function(i, element){
        return element.isEdge();
      }).filter(selector);
    },

    filter: function( filter ){
      var cy = this._private.cy;

      if( $$.is.fn(filter) ){
        var elements = [];

        for( var i = 0; i < this.length; i++ ){
          var ele = this[i];

          if( filter.apply(ele, [i, ele]) ){
            elements.push(ele);
          }
        }

        return new $$.Collection(cy, elements);

      } else if( $$.is.string(filter) || $$.is.elementOrCollection(filter) ){
        return new $$.Selector(filter).filter(this);

      } else if( filter === undefined ){
        return this;
      }

      return new $$.Collection( cy ); // if not handled by above, give 'em an empty collection
    },

    not: function( toRemove ){
      var cy = this._private.cy;

      if( !toRemove ){
        return this;
      } else {

        if( $$.is.string( toRemove ) ){
          toRemove = this.filter( toRemove );
        }

        var elements = [];

        for( var i = 0; i < this.length; i++ ){
          var element = this[i];

          var remove = toRemove._private.ids[ element.id() ];
          if( !remove ){
            elements.push( element );
          }
        }

        return new $$.Collection( cy, elements );
      }

    },

    absoluteComplement: function(){
      var cy = this._private.cy;

      return cy.elements().not( this );
    },

    intersect: function( other ){
      var cy = this._private.cy;

      // if a selector is specified, then filter by it instead
      if( $$.is.string(other) ){
        var selector = other;
        return this.filter( selector );
      }

      var elements = [];
      var col1 = this;
      var col2 = other;
      var col1Smaller = this.length < other.length;
      // var ids1 = col1Smaller ? col1._private.ids : col2._private.ids;
      var ids2 = col1Smaller ? col2._private.ids : col1._private.ids;
      var col = col1Smaller ? col1 : col2;

      for( var i = 0; i < col.length; i++ ){
        var id = col[i]._private.data.id;
        var ele = ids2[ id ];

        if( ele ){
          elements.push( ele );
        }
      }

      return new $$.Collection( cy, elements );
    },

    xor: function( other ){
      var cy = this._private.cy;

      if( $$.is.string(other) ){
        other = cy.$( other );
      }

      var elements = [];
      var col1 = this;
      var col2 = other;

      var add = function( col, other ){

        for( var i = 0; i < col.length; i++ ){
          var ele = col[i];
          var id = ele._private.data.id;
          var inOther = other._private.ids[ id ];

          if( !inOther ){
            elements.push( ele );
          }
        }

      };

      add( col1, col2 );
      add( col2, col1 );

      return new $$.Collection( cy, elements );
    },

    diff: function( other ){
      var cy = this._private.cy;

      if( $$.is.string(other) ){
        other = cy.$( other );
      }

      var left = [];
      var right = [];
      var both = [];
      var col1 = this;
      var col2 = other;

      var add = function( col, other, retEles ){

        for( var i = 0; i < col.length; i++ ){
          var ele = col[i];
          var id = ele._private.data.id;
          var inOther = other._private.ids[ id ];

          if( inOther ){
            both.push( ele );
          } else {
            retEles.push( ele );
          }
        }

      };

      add( col1, col2, left );
      add( col2, col1, right );

      return {
        left: new $$.Collection( cy, left, { unique: true } ),
        right: new $$.Collection( cy, right, { unique: true } ),
        both: new $$.Collection( cy, both, { unique: true } )
      };
    },

    add: function( toAdd ){
      var cy = this._private.cy;

      if( !toAdd ){
        return this;
      }

      if( $$.is.string(toAdd) ){
        var selector = toAdd;
        toAdd = cy.elements(selector);
      }

      var elements = [];

      for( var i = 0; i < this.length; i++ ){
        elements.push( this[i] );
      }

      for( var i = 0; i < toAdd.length; i++ ){

        var add = !this._private.ids[ toAdd[i].id() ];
        if( add ){
          elements.push( toAdd[i] );
        }
      }

      return new $$.Collection(cy, elements);
    },

    // in place merge on calling collection
    merge: function( toAdd ){
      var _p = this._private;
      var cy = _p.cy;

      if( !toAdd ){
        return this;
      }

      if( $$.is.string(toAdd) ){
        var selector = toAdd;
        toAdd = cy.elements(selector);
      }

      for( var i = 0; i < toAdd.length; i++ ){
        var toAddEle = toAdd[i];
        var id = toAddEle.id();
        var add = !_p.ids[ id ];

        if( add ){
          var index = this.length++;

          this[ index ] = toAddEle;
          _p.ids[ id ] = toAddEle;
          _p.indexes[ id ] = index;
        }
      }

      return this; // chaining
    },

    // remove single ele in place in calling collection
    unmergeOne: function( ele ){
      ele = ele[0];

      var _p = this._private;
      var id = ele.id();
      var i = _p.indexes[ id ];

      if( i == null ){
        return this; // no need to remove
      }

      // remove ele
      this[i] = undefined;
      _p.ids[ id ] = undefined;
      _p.indexes[ id ] = undefined;

      var unmergedLastEle = i === this.length - 1;

      // replace empty spot with last ele in collection
      if( this.length > 1 && !unmergedLastEle ){
        var lastEleI = this.length - 1;
        var lastEle = this[ lastEleI ];

        this[ lastEleI ] = undefined;
        this[i] = lastEle;
        _p.indexes[ lastEle.id() ] = i;
      }

      // the collection is now 1 ele smaller
      this.length--;

      return this;
    },

    // remove eles in place on calling collection
    unmerge: function( toRemove ){
      var cy = this._private.cy;

      if( !toRemove ){
        return this;
      }

      if( $$.is.string(toRemove) ){
        var selector = toRemove;
        toRemove = cy.elements(selector);
      }

      for( var i = 0; i < toRemove.length; i++ ){
        this.unmergeOne( toRemove[i] );
      }

      return this; // chaining
    },

    map: function( mapFn, thisArg ){
      var arr = [];
      var eles = this;

      for( var i = 0; i < eles.length; i++ ){
        var ele = eles[i];
        var ret = thisArg ? mapFn.apply( thisArg, [ele, i, eles] ) : mapFn( ele, i, eles );

        arr.push( ret );
      }

      return arr;
    },

    stdFilter: function( fn, thisArg ){
      var filterEles = [];
      var eles = this;
      var cy = this._private.cy;

      for( var i = 0; i < eles.length; i++ ){
        var ele = eles[i];
        var include = thisArg ? fn.apply( thisArg, [ele, i, eles] ) : fn( ele, i, eles );

        if( include ){
          filterEles.push( ele );
        }
      }

      return new $$.Collection( cy, filterEles );
    },

    max: function( valFn, thisArg ){
      var max = -Infinity;
      var maxEle;
      var eles = this;

      for( var i = 0; i < eles.length; i++ ){
        var ele = eles[i];
        var val = thisArg ? valFn.apply( thisArg, [ ele, i, eles ] ) : valFn( ele, i, eles );

        if( val > max ){
          max = val;
          maxEle = ele;
        }
      }

      return {
        value: max,
        ele: maxEle
      };
    },

    min: function( valFn, thisArg ){
      var min = Infinity;
      var minEle;
      var eles = this;

      for( var i = 0; i < eles.length; i++ ){
        var ele = eles[i];
        var val = thisArg ? valFn.apply( thisArg, [ ele, i, eles ] ) : valFn( ele, i, eles );

        if( val < min ){
          min = val;
          minEle = ele;
        }
      }

      return {
        value: min,
        ele: minEle
      };
    }
  });

  // aliases
  var fn = $$.elesfn;
  fn['u'] = fn['|'] = fn['+'] = fn.union = fn.or = fn.add;
  fn['\\'] = fn['!'] = fn['-'] = fn.difference = fn.relativeComplement = fn.not;
  fn['n'] = fn['&'] = fn['.'] = fn.and = fn.intersection = fn.intersect;
  fn['^'] = fn['(+)'] = fn['(-)'] = fn.symmetricDifference = fn.symdiff = fn.xor;
  fn.fnFilter = fn.filterFn = fn.stdFilter;
  fn.complement = fn.abscomp = fn.absoluteComplement;

})( cytoscape );

;(function($$){ 'use strict';

  $$.fn.eles({
    isNode: function(){
      return this.group() === 'nodes';
    },

    isEdge: function(){
      return this.group() === 'edges';
    },

    isLoop: function(){
      return this.isEdge() && this.source().id() === this.target().id();
    },

    isSimple: function(){
      return this.isEdge() && this.source().id() !== this.target().id();
    },

    group: function(){
      var ele = this[0];

      if( ele ){
        return ele._private.group;
      }
    }
  });


})( cytoscape );

;(function($$){ 'use strict';

  // Functions for iterating over collections
  ////////////////////////////////////////////////////////////////////////////////////////////////////

  $$.fn.eles({
    each: function(fn){
      if( $$.is.fn(fn) ){
        for(var i = 0; i < this.length; i++){
          var ele = this[i];
          var ret = fn.apply( ele, [ i, ele ] );

          if( ret === false ){ break; } // exit each early on return false
        }
      }
      return this;
    },

    forEach: function(fn, thisArg){
      if( $$.is.fn(fn) ){

        for(var i = 0; i < this.length; i++){
          var ele = this[i];
          var ret = thisArg ? fn.apply( thisArg, [ ele, i, this ] ) : fn( ele, i, this );

          if( ret === false ){ break; } // exit each early on return false
        }
      }

      return this;
    },

    toArray: function(){
      var array = [];

      for(var i = 0; i < this.length; i++){
        array.push( this[i] );
      }

      return array;
    },

    slice: function(start, end){
      var array = [];
      var thisSize = this.length;

      if( end == null ){
        end = thisSize;
      }

      if( start == null ){
        start = 0;
      }

      if( start < 0 ){
        start = thisSize + start;
      }

      if( end < 0 ){
        end = thisSize + end;
      }

      for(var i = start; i >= 0 && i < end && i < thisSize; i++){
        array.push( this[i] );
      }

      return new $$.Collection(this.cy(), array);
    },

    size: function(){
      return this.length;
    },

    eq: function(i){
      return this[i] || new $$.Collection( this.cy() );
    },

    first: function(){
      return this[0] || new $$.Collection( this.cy() );
    },

    last: function(){
      return this[ this.length - 1 ] || new $$.Collection( this.cy() );
    },

    empty: function(){
      return this.length === 0;
    },

    nonempty: function(){
      return !this.empty();
    },

    sort: function( sortFn ){
      if( !$$.is.fn( sortFn ) ){
        return this;
      }

      var cy = this.cy();
      var sorted = this.toArray().sort( sortFn );

      return new $$.Collection(cy, sorted);
    },

    sortByZIndex: function(){
      return this.sort( $$.Collection.zIndexSort );
    },

    zDepth: function(){
      var ele = this[0];
      if( !ele ){ return undefined; }

      // var cy = ele.cy();
      var _p = ele._private;
      var group = _p.group;

      if( group === 'nodes' ){
        var depth = _p.data.parent ? ele.parents().size() : 0;

        if( !ele.isParent() ){
          return Number.MAX_VALUE; // childless nodes always on top
        }

        return depth;
      } else {
        var src = _p.source;
        var tgt = _p.target;
        var srcDepth = src.zDepth();
        var tgtDepth = tgt.zDepth();

        return Math.max( srcDepth, tgtDepth, 0 ); // depth of deepest parent
      }
    }
  });

  $$.Collection.zIndexSort = function(a, b){
    var cy = a.cy();
    var a_p = a._private;
    var b_p = b._private;
    var zDiff = a_p.style['z-index'].value - b_p.style['z-index'].value;
    var depthA = 0;
    var depthB = 0;
    var hasCompoundNodes = cy.hasCompoundNodes();
    var aIsNode = a_p.group === 'nodes';
    var aIsEdge = a_p.group === 'edges';
    var bIsNode = b_p.group === 'nodes';
    var bIsEdge = b_p.group === 'edges';

    // no need to calculate element depth if there is no compound node
    if( hasCompoundNodes ){
      depthA = a.zDepth();
      depthB = b.zDepth();
    }

    var depthDiff = depthA - depthB;
    var sameDepth = depthDiff === 0;

    if( sameDepth ){

      if( aIsNode && bIsEdge ){
        return 1; // 'a' is a node, it should be drawn later

      } else if( aIsEdge && bIsNode ){
        return -1; // 'a' is an edge, it should be drawn first

      } else { // both nodes or both edges
        if( zDiff === 0 ){ // same z-index => compare indices in the core (order added to graph w/ last on top)
          return a_p.index - b_p.index;
        } else {
          return zDiff;
        }
      }
[truncated: 353,920 more chars]
