# Supplementary material for: Leveraging chromatin accessibility for transcriptional regulatory network inference in T Helper 17 Cells
Source: Genome Res. 2019 Mar;29(3):449–63. doi: 10.1101/gr.238253.118 (PMC6396413; doi:10.1101/gr.238253.118)
Supplement: Supplemental Material [file supp_gr.238253.118_Supplemental_jp_gene_viz.zip › jp_gene_viz-master/jp_gene_viz/FontUtils.js]

/**
 * @author zz85 / http://www.lab4games.net/zz85/blog
 * @author alteredq / http://alteredqualia.com/
 *
 * For Text operations in three.js (See TextGeometry)
 *
 * It uses techniques used in:
 *
 *	Triangulation ported from AS3
 *		Simple Polygon Triangulation
 *		http://actionsnippet.com/?p=1462
 *
 * 	A Method to triangulate shapes with holes
 *		http://www.sakri.net/blog/2009/06/12/an-approach-to-triangulating-polygons-with-holes/
 *
 */

THREE.FontUtils = {

	faces: {},

	// Just for now. face[weight][style]

	face: 'helvetiker',
	weight: 'normal',
	style: 'normal',
	size: 150,
	divisions: 10,

	getFace: function () {

		try {

			return this.faces[ this.face.toLowerCase() ][ this.weight ][ this.style ];

		} catch ( e ) {

			throw "The font " + this.face + " with " + this.weight + " weight and " + this.style + " style is missing."

		}

	},

	loadFace: function ( data ) {

		var family = data.familyName.toLowerCase();

		var ThreeFont = this;

		ThreeFont.faces[ family ] = ThreeFont.faces[ family ] || {};

		ThreeFont.faces[ family ][ data.cssFontWeight ] = ThreeFont.faces[ family ][ data.cssFontWeight ] || {};
		ThreeFont.faces[ family ][ data.cssFontWeight ][ data.cssFontStyle ] = data;

		ThreeFont.faces[ family ][ data.cssFontWeight ][ data.cssFontStyle ] = data;

		return data;

	},

	drawText: function ( text ) {

		// RenderText

		var i,
			face = this.getFace(),
			scale = this.size / face.resolution,
			offset = 0,
			chars = String( text ).split( '' ),
			length = chars.length;

		var fontPaths = [];

		for ( i = 0; i < length; i ++ ) {

			var path = new THREE.Path();

			var ret = this.extractGlyphPoints( chars[ i ], face, scale, offset, path );
			offset += ret.offset;

			fontPaths.push( ret.path );

		}

		// get the width

		var width = offset / 2;
		//
		// for ( p = 0; p < allPts.length; p++ ) {
		//
		// 	allPts[ p ].x -= width;
		//
		// }

		//var extract = this.extractPoints( allPts, characterPts );
		//extract.contour = allPts;

		//extract.paths = fontPaths;
		//extract.offset = width;

		return { paths: fontPaths, offset: width };

	},


	extractGlyphPoints: function ( c, face, scale, offset, path ) {

		var pts = [];

		var b2 = THREE.ShapeUtils.b2;
		var b3 = THREE.ShapeUtils.b3;

		var i, i2, divisions,
			outline, action, length,
			scaleX, scaleY,
			x, y, cpx, cpy, cpx0, cpy0, cpx1, cpy1, cpx2, cpy2,
			laste,
			glyph = face.glyphs[ c ] || face.glyphs[ '?' ];

		if ( ! glyph ) return;

		if ( glyph.o ) {

			outline = glyph._cachedOutline || ( glyph._cachedOutline = glyph.o.split( ' ' ) );
			length = outline.length;

			scaleX = scale;
			scaleY = scale;

			for ( i = 0; i < length; ) {

				action = outline[ i ++ ];

				//console.log( action );

				switch ( action ) {

				case 'm':

					// Move To

					x = outline[ i ++ ] * scaleX + offset;
					y = outline[ i ++ ] * scaleY;

					path.moveTo( x, y );
					break;

				case 'l':

					// Line To

					x = outline[ i ++ ] * scaleX + offset;
					y = outline[ i ++ ] * scaleY;
					path.lineTo( x, y );
					break;

				case 'q':

					// QuadraticCurveTo

					cpx  = outline[ i ++ ] * scaleX + offset;
					cpy  = outline[ i ++ ] * scaleY;
					cpx1 = outline[ i ++ ] * scaleX + offset;
					cpy1 = outline[ i ++ ] * scaleY;

					path.quadraticCurveTo( cpx1, cpy1, cpx, cpy );

					laste = pts[ pts.length - 1 ];

					if ( laste ) {

						cpx0 = laste.x;
						cpy0 = laste.y;

						for ( i2 = 1, divisions = this.divisions; i2 <= divisions; i2 ++ ) {

							var t = i2 / divisions;
							b2( t, cpx0, cpx1, cpx );
							b2( t, cpy0, cpy1, cpy );

						}

					}

					break;

				case 'b':

					// Cubic Bezier Curve

					cpx  = outline[ i ++ ] * scaleX + offset;
					cpy  = outline[ i ++ ] * scaleY;
					cpx1 = outline[ i ++ ] * scaleX + offset;
					cpy1 = outline[ i ++ ] * scaleY;
					cpx2 = outline[ i ++ ] * scaleX + offset;
					cpy2 = outline[ i ++ ] * scaleY;

					path.bezierCurveTo( cpx1, cpy1, cpx2, cpy2, cpx, cpy );

					laste = pts[ pts.length - 1 ];

					if ( laste ) {

						cpx0 = laste.x;
						cpy0 = laste.y;

						for ( i2 = 1, divisions = this.divisions; i2 <= divisions; i2 ++ ) {

							var t = i2 / divisions;
							b3( t, cpx0, cpx1, cpx2, cpx );
							b3( t, cpy0, cpy1, cpy2, cpy );

						}

					}

					break;

				}

			}

		}


		return { offset: glyph.ha * scale, path: path };

	}

};


THREE.FontUtils.generateShapes = function ( text, parameters ) {

	// Parameters

	parameters = parameters || {};

	var size = parameters.size !== undefined ? parameters.size : 100;
	var curveSegments = parameters.curveSegments !== undefined ? parameters.curveSegments : 4;

	var font = parameters.font !== undefined ? parameters.font : 'helvetiker';
	var weight = parameters.weight !== undefined ? parameters.weight : 'normal';
	var style = parameters.style !== undefined ? parameters.style : 'normal';

	THREE.FontUtils.size = size;
	THREE.FontUtils.divisions = curveSegments;

	THREE.FontUtils.face = font;
	THREE.FontUtils.weight = weight;
	THREE.FontUtils.style = style;

	// Get a Font data json object

	var data = THREE.FontUtils.drawText( text );

	var paths = data.paths;
	var shapes = [];

	for ( var p = 0, pl = paths.length; p < pl; p ++ ) {

		Array.prototype.push.apply( shapes, paths[ p ].toShapes() );

	}

	return shapes;

};

// To use the typeface.js face files, hook up the API

THREE.typeface_js = { faces: THREE.FontUtils.faces, loadFace: THREE.FontUtils.loadFace };
if ( typeof self !== 'undefined' ) self._typeface_js = THREE.typeface_js;
