# Supplementary material for: Leveraging chromatin accessibility for transcriptional regulatory network inference in T Helper 17 Cells
Source: Genome Res. 2019 Mar;29(3):449–63. doi: 10.1101/gr.238253.118 (PMC6396413; doi:10.1101/gr.238253.118)
Supplement: Supplemental Material [file supp_gr.238253.118_Supplemental_jp_gene_viz.zip › jp_gene_viz-master/jp_gene_viz/js_context.py]

"""
Utility for ensuring that each javascript file is loaded exactly once for a Jupyter
python interpreter.
"""

from __future__ import print_function

import os
from IPython.display import display, Javascript
import time

my_dir = os.path.dirname(__file__)

LOADED_JAVASCRIPT = set()

def load_if_not_loaded(filenames, verbose=False, delay=0.1, force=False, local=True):
    """
    Load a javascript file to the Jupyter notebook context,
    unless it was already loaded.
    """
    loaded = False
    for filename in filenames:
        if local and os.path.exists(filename):
            js_filename = os.path.abspath(filename)
        else:
            js_filename = os.path.join(my_dir, filename)
        assert os.path.exists(js_filename), "no such file " + repr(js_filename)
        if force or not js_filename in LOADED_JAVASCRIPT:
            if verbose:
                print("loading javascript file", js_filename)
            display(Javascript(js_filename))
            LOADED_JAVASCRIPT.add(js_filename)
            loaded = True
        else:
            if verbose:
                print ("not reloading javascript file", js_filename)
        if loaded and delay > 0:
            if verbose:
                print ("delaying to allow JS interpreter to sync.")
            time.sleep(delay)
