# Supplementary material for: Leveraging chromatin accessibility for transcriptional regulatory network inference in T Helper 17 Cells
Source: Genome Res. 2019 Mar;29(3):449–63. doi: 10.1101/gr.238253.118 (PMC6396413; doi:10.1101/gr.238253.118)
Supplement: Supplemental Material [file supp_gr.238253.118_Supplemental_jp_gene_viz.zip › jp_gene_viz-master/jp_gene_viz/js_proxy.js]

// This is the javascript side to match js_proxy.py.
// See js_proxy.py for an explanation of the command transfer
// protocol

// imitating ipywidgets/docs/source/examples/Custom Widget - Hello World.ipynb

//require(["widgets/js/widget", "widgets/js/manager", "underscore", "jquery"
//], function(widget, manager, _, $) {

require.undef("JSProxy");

define("JSProxy", ['@jupyter-widgets/base'], function(widgets) {

    var JSProxyView = widgets.DOMWidgetView.extend({

        render: function() {
            var that = this;
            that.on("displayed", function() {
                that.update();
            });
            // Wrap $el as a proper jQuery object
            that.$$el = $(that.$el);
            // "new" keyword emulation
            // http://stackoverflow.com/questions/17342497/dynamically-control-arguments-while-creating-objects-in-javascript
            that.$$el.New = function(klass, args) {
                var obj = Object.create(klass.prototype);
                return klass.apply(obj, args) || obj;
            };

            // fix key bindings for wayward element.
            // XXXX This is a bit of a hack that may not be needed in future
            // Jupyter releases.
            that.$$el.Fix = function(element) {
                debugger;
                that.model.widget_manager.keyboard_manager.register_events(element);
            };
        },

        update: function(options) {
            var that = this;
            var commands = that.model.get("commands");
            if (commands.length >= 2) {
                var command_counter = commands[0];
                var command_list = commands[1];
                var level = commands[2];
                level = that.check_level(level);
                var results = [];
                try {
                    _.each(command_list, function(command,i) {
                        var result = that.execute_command(command);
                        results[i] = that.json_safe(result, level);
                    });
                } catch (err) {
                    results.push("" + err);
                }
                that.model.set("commands", []);
                that.model.set("results", [command_counter, results])
                that.touch();
            }
        },

        execute_command: function(command) {
            var that = this;
            var result = command;
            if ($.isArray(command)) {
                var indicator = command[0];
                var remainder = command.slice();
                remainder.shift();
                if (indicator == "element") {
                    // Make sure the element is wrapped as a proper JQuery(UI) object
                    if (!that.$$el) {
                        that.$$el = $(that.$el);
                    }
                    result = that.$$el;
                } else if (indicator == "window") {
                    result = window;
                } else if (indicator == "method") {
                    var target_desc = remainder.shift();
                    var target = that.execute_command(target_desc);
                    var name = remainder.shift();
                    var args = remainder.map(that.execute_command, that);
                    var method = target[name];
                    if (method) {
                        result = method.apply(target, args);
                    } else {
                        result = "In " + target + " no such method " + name;
                    }
                } else if (indicator == "function") {
                    var function_desc = remainder.shift();
                    var function_value = that.execute_command(function_desc);
                    var args = remainder.map(that.execute_command, that);
                    // Use "that" as the "this" value for function values?
                    result = function_value.apply(that, args);
                } else if (indicator == "id") {
                    result = remainder[0];
                } else if (indicator == "list") {
                    result = remainder.map(that.execute_command, that);
                } else if (indicator == "dict") {
                    result = {}
                    var desc = remainder[0];
                    for (var key in desc) {
                        var key_desc = desc[key];
                        var val = that.execute_command(key_desc);
                        result[key] = val;
                    }
                } else if (indicator == "callback") {
                    var identifier = remainder.shift();
                    var data = remainder.shift();
                    var level = remainder.shift();
                    // sanity check
                    level = that.check_level(level);
                    result = that.callback_factory(identifier, data, level);
                } else if (indicator == "get") {
                    var target_desc = remainder.shift();
                    var target = that.execute_command(target_desc);
                    var name = remainder.shift();
                    try {
                        result = target[name];
                    } catch(err) {
                        result = "failed to get "+name+" from "+target+" :: "+err;
                    }
                } else if (indicator == "set") {
                    var target_desc = remainder.shift();
                    var target = that.execute_command(target_desc);
                    var name = remainder.shift();
                    var value_desc = remainder.shift()
                    var value = that.execute_command(value_desc);
                    target[name] = value;
                    result = target;
                } else if (indicator == "null") {
                    target_desc = remainder.shift();
                    that.execute_command(target_desc);
                    result = null;
                } else {
                    result = "Unknown indicator " + indicator;
                }
            }
            return result;
        },

        check_level: function(level) {
            if ((typeof level) != "number" || (level < 0)) {
                level = 0;
            } else if (level > 5) {
                level = 5;
            }
            return level;
        },

        callback_factory: function(identifier, data, level) {
            var that = this;
            // Counter makes sure change is noticed even if other arguments don't change.
            var counter = 0;
            var handler = function () {
                counter += 1;
                var payload = that.json_safe([identifier, data, arguments, counter], level + 1);
                that.model.set("callback_results", payload);
                that.touch();
            };
            return handler;
        },

        json_safe: function(val, depth) {
            // maybe expand later as need arises
            var that = this;
            var ty = (typeof val);
            if ((ty == "number") || (ty == "string") || (ty == "boolean")) {
                return val;
            }
            if (!val) {
                // translate all other falsies to None
                return null;
            }
            if (((typeof depth) == "number") && (depth > 0)) {
                if ($.isArray(val)) {
                    var result = [];
                    _.each(val, function(elt, i) {
                        var r = that.json_safe(elt, depth-1);
                        if (r != null) {
                            result[i] = r;
                        }
                    });
                    return result;
                } else {
                    var result = {};
                    for (var key in val) {
                        var jv = that.json_safe(val[key], depth-1);
                        if (jv != null) {
                            result[key] = jv;
                        }
                    }
                    return result;
                }
            }
            return null;
        }

    });

    //manager.WidgetManager.register_widget_view('JSProxyView', JSProxyView);
    return {
        JSProxyView: JSProxyView
    }
});
