# Supplementary material for: Leveraging chromatin accessibility for transcriptional regulatory network inference in T Helper 17 Cells
Source: Genome Res. 2019 Mar;29(3):449–63. doi: 10.1101/gr.238253.118 (PMC6396413; doi:10.1101/gr.238253.118)
Supplement: Supplemental Material [file supp_gr.238253.118_Supplemental_jp_gene_viz.zip › jp_gene_viz-master/jp_gene_viz/TextGeometry.js]

/**
 * @author zz85 / http://www.lab4games.net/zz85/blog
 * @author alteredq / http://alteredqualia.com/
 *
 * For creating 3D text geometry in three.js
 *
 * Text = 3D Text
 *
 * parameters = {
 *  size: 			<float>, 	// size of the text
 *  height: 		<float>, 	// thickness to extrude text
 *  curveSegments: 	<int>,		// number of points on the curves
 *
 *  font: 			<string>,		// font name
 *  weight: 		<string>,		// font weight (normal, bold)
 *  style: 			<string>,		// font style  (normal, italics)
 *
 *  bevelEnabled:	<bool>,			// turn on bevel
 *  bevelThickness: <float>, 		// how deep into text bevel goes
 *  bevelSize:		<float>, 		// how far from text outline is bevel
 *  }
 *
 */

/*	Usage Examples

	// TextGeometry wrapper

	var text3d = new TextGeometry( text, options );

	// Complete manner

	var textShapes = THREE.FontUtils.generateShapes( text, options );
	var text3d = new ExtrudeGeometry( textShapes, options );

*/


THREE.TextGeometry = function ( text, parameters ) {

	parameters = parameters || {};

	var textShapes = THREE.FontUtils.generateShapes( text, parameters );

	// translate parameters to ExtrudeGeometry API

	parameters.amount = parameters.height !== undefined ? parameters.height : 50;

	// defaults

	if ( parameters.bevelThickness === undefined ) parameters.bevelThickness = 10;
	if ( parameters.bevelSize === undefined ) parameters.bevelSize = 8;
	if ( parameters.bevelEnabled === undefined ) parameters.bevelEnabled = false;

	THREE.ExtrudeGeometry.call( this, textShapes, parameters );

	this.type = 'TextGeometry';

};

THREE.TextGeometry.prototype = Object.create( THREE.ExtrudeGeometry.prototype );
THREE.TextGeometry.prototype.constructor = THREE.TextGeometry;
