# Supplementary material for: Leveraging chromatin accessibility for transcriptional regulatory network inference in T Helper 17 Cells
Source: Genome Res. 2019 Mar;29(3):449–63. doi: 10.1101/gr.238253.118 (PMC6396413; doi:10.1101/gr.238253.118)
Supplement: Supplemental Material [file supp_gr.238253.118_Supplemental_jp_gene_viz.zip › jp_gene_viz-master/jp_gene_viz/three.js]

// File:src/Three.js

/**
 * @author mrdoob / http://mrdoob.com/
 */

// don't redefine THREE if it is already there.
if (window.THREE != undefined) {
	console.log("Not reloading THREE.");
} else {

var THREE = { REVISION: '73' };
window.THREE = THREE

//

if ( typeof define === 'function' && define.amd ) {
console.log("defining three");
		define( 'three', THREE );

} 

if ( 'undefined' !== typeof exports && 'undefined' !== typeof module ) {
console.log("exporting three");
		module.exports = THREE;

}


// polyfills

if ( self.requestAnimationFrame === undefined || self.cancelAnimationFrame === undefined ) {

	// Missing in Android stock browser.

	( function () {

		var lastTime = 0;
		var vendors = [ 'ms', 'moz', 'webkit', 'o' ];

		for ( var x = 0; x < vendors.length && ! self.requestAnimationFrame; ++ x ) {

			self.requestAnimationFrame = self[ vendors[ x ] + 'RequestAnimationFrame' ];
			self.cancelAnimationFrame = self[ vendors[ x ] + 'CancelAnimationFrame' ] || self[ vendors[ x ] + 'CancelRequestAnimationFrame' ];

		}

		if ( self.requestAnimationFrame === undefined && self.setTimeout !== undefined ) {

			self.requestAnimationFrame = function ( callback ) {

				var currTime = Date.now(), timeToCall = Math.max( 0, 16 - ( currTime - lastTime ) );
				var id = self.setTimeout( function () {

					callback( currTime + timeToCall );

				}, timeToCall );
				lastTime = currTime + timeToCall;
				return id;

			};

		}

		if ( self.cancelAnimationFrame === undefined && self.clearTimeout !== undefined ) {

			self.cancelAnimationFrame = function ( id ) {

				self.clearTimeout( id );

			};

		}

	} )();

}

//

if ( self.performance === undefined ) {

	self.performance = {};

}

if ( self.performance.now === undefined ) {

	( function () {

		var start = Date.now();

		self.performance.now = function () {

			return Date.now() - start;

		}

	} )();

}

//

if ( Number.EPSILON === undefined ) {

	Number.EPSILON = Math.pow( 2, -52 );

}

//

if ( Math.sign === undefined ) {

	// https://developer.mozilla.org/en-US/docs/Web/JavaScript/Reference/Global_Objects/Math/sign

	Math.sign = function ( x ) {

		return ( x < 0 ) ? - 1 : ( x > 0 ) ? 1 : + x;

	};

}

if ( Function.prototype.name === undefined && Object.defineProperty !== undefined ) {

	// Missing in IE9-11.
	// https://developer.mozilla.org/en-US/docs/Web/JavaScript/Reference/Global_Objects/Function/name

	Object.defineProperty( Function.prototype, 'name', {

		get: function () {

			return this.toString().match( /^\s*function\s*(\S*)\s*\(/ )[ 1 ];

		}

	} );

}

// https://developer.mozilla.org/en-US/docs/Web/API/MouseEvent.button

THREE.MOUSE = { LEFT: 0, MIDDLE: 1, RIGHT: 2 };

// GL STATE CONSTANTS

THREE.CullFaceNone = 0;
THREE.CullFaceBack = 1;
THREE.CullFaceFront = 2;
THREE.CullFaceFrontBack = 3;

THREE.FrontFaceDirectionCW = 0;
THREE.FrontFaceDirectionCCW = 1;

// SHADOWING TYPES

THREE.BasicShadowMap = 0;
THREE.PCFShadowMap = 1;
THREE.PCFSoftShadowMap = 2;

// MATERIAL CONSTANTS

// side

THREE.FrontSide = 0;
THREE.BackSide = 1;
THREE.DoubleSide = 2;

// shading

THREE.FlatShading = 1;
THREE.SmoothShading = 2;

// colors

THREE.NoColors = 0;
THREE.FaceColors = 1;
THREE.VertexColors = 2;

// blending modes

THREE.NoBlending = 0;
THREE.NormalBlending = 1;
THREE.AdditiveBlending = 2;
THREE.SubtractiveBlending = 3;
THREE.MultiplyBlending = 4;
THREE.CustomBlending = 5;

// custom blending equations
// (numbers start from 100 not to clash with other
// mappings to OpenGL constants defined in Texture.js)

THREE.AddEquation = 100;
THREE.SubtractEquation = 101;
THREE.ReverseSubtractEquation = 102;
THREE.MinEquation = 103;
THREE.MaxEquation = 104;

// custom blending destination factors

THREE.ZeroFactor = 200;
THREE.OneFactor = 201;
THREE.SrcColorFactor = 202;
THREE.OneMinusSrcColorFactor = 203;
THREE.SrcAlphaFactor = 204;
THREE.OneMinusSrcAlphaFactor = 205;
THREE.DstAlphaFactor = 206;
THREE.OneMinusDstAlphaFactor = 207;

// custom blending source factors

//THREE.ZeroFactor = 200;
//THREE.OneFactor = 201;
//THREE.SrcAlphaFactor = 204;
//THREE.OneMinusSrcAlphaFactor = 205;
//THREE.DstAlphaFactor = 206;
//THREE.OneMinusDstAlphaFactor = 207;
THREE.DstColorFactor = 208;
THREE.OneMinusDstColorFactor = 209;
THREE.SrcAlphaSaturateFactor = 210;

// depth modes

THREE.NeverDepth = 0;
THREE.AlwaysDepth = 1;
THREE.LessDepth = 2;
THREE.LessEqualDepth = 3;
THREE.EqualDepth = 4;
THREE.GreaterEqualDepth = 5;
THREE.GreaterDepth = 6;
THREE.NotEqualDepth = 7;


// TEXTURE CONSTANTS

THREE.MultiplyOperation = 0;
THREE.MixOperation = 1;
THREE.AddOperation = 2;

// Mapping modes

THREE.UVMapping = 300;

THREE.CubeReflectionMapping = 301;
THREE.CubeRefractionMapping = 302;

THREE.EquirectangularReflectionMapping = 303;
THREE.EquirectangularRefractionMapping = 304;

THREE.SphericalReflectionMapping = 305;

// Wrapping modes

THREE.RepeatWrapping = 1000;
THREE.ClampToEdgeWrapping = 1001;
THREE.MirroredRepeatWrapping = 1002;

// Filters

THREE.NearestFilter = 1003;
THREE.NearestMipMapNearestFilter = 1004;
THREE.NearestMipMapLinearFilter = 1005;
THREE.LinearFilter = 1006;
THREE.LinearMipMapNearestFilter = 1007;
THREE.LinearMipMapLinearFilter = 1008;

// Data types

THREE.UnsignedByteType = 1009;
THREE.ByteType = 1010;
THREE.ShortType = 1011;
THREE.UnsignedShortType = 1012;
THREE.IntType = 1013;
THREE.UnsignedIntType = 1014;
THREE.FloatType = 1015;
THREE.HalfFloatType = 1025;

// Pixel types

//THREE.UnsignedByteType = 1009;
THREE.UnsignedShort4444Type = 1016;
THREE.UnsignedShort5551Type = 1017;
THREE.UnsignedShort565Type = 1018;

// Pixel formats

THREE.AlphaFormat = 1019;
THREE.RGBFormat = 1020;
THREE.RGBAFormat = 1021;
THREE.LuminanceFormat = 1022;
THREE.LuminanceAlphaFormat = 1023;
// THREE.RGBEFormat handled as THREE.RGBAFormat in shaders
THREE.RGBEFormat = THREE.RGBAFormat; //1024;

// DDS / ST3C Compressed texture formats

THREE.RGB_S3TC_DXT1_Format = 2001;
THREE.RGBA_S3TC_DXT1_Format = 2002;
THREE.RGBA_S3TC_DXT3_Format = 2003;
THREE.RGBA_S3TC_DXT5_Format = 2004;


// PVRTC compressed texture formats

THREE.RGB_PVRTC_4BPPV1_Format = 2100;
THREE.RGB_PVRTC_2BPPV1_Format = 2101;
THREE.RGBA_PVRTC_4BPPV1_Format = 2102;
THREE.RGBA_PVRTC_2BPPV1_Format = 2103;

// Loop styles for AnimationAction

THREE.LoopOnce = 2200;
THREE.LoopRepeat = 2201;
THREE.LoopPingPong = 2202;

// DEPRECATED

THREE.Projector = function () {

	console.error( 'THREE.Projector has been moved to /examples/js/renderers/Projector.js.' );

	this.projectVector = function ( vector, camera ) {

		console.warn( 'THREE.Projector: .projectVector() is now vector.project().' );
		vector.project( camera );

	};

	this.unprojectVector = function ( vector, camera ) {

		console.warn( 'THREE.Projector: .unprojectVector() is now vector.unproject().' );
		vector.unproject( camera );

	};

	this.pickingRay = function ( vector, camera ) {

		console.error( 'THREE.Projector: .pickingRay() is now raycaster.setFromCamera().' );

	};

};

THREE.CanvasRenderer = function () {

	console.error( 'THREE.CanvasRenderer has been moved to /examples/js/renderers/CanvasRenderer.js' );

	this.domElement = document.createElement( 'canvas' );
	this.clear = function () {};
	this.render = function () {};
	this.setClearColor = function () {};
	this.setSize = function () {};

};

// File:src/math/Color.js

/**
 * @author mrdoob / http://mrdoob.com/
 */

THREE.Color = function ( color ) {

	if ( arguments.length === 3 ) {

		return this.fromArray( arguments );

	}

	return this.set( color );

};

THREE.Color.prototype = {

	constructor: THREE.Color,

	r: 1, g: 1, b: 1,

	set: function ( value ) {

		if ( value instanceof THREE.Color ) {

			this.copy( value );

		} else if ( typeof value === 'number' ) {

			this.setHex( value );

		} else if ( typeof value === 'string' ) {

			this.setStyle( value );

		}

		return this;

	},

	setHex: function ( hex ) {

		hex = Math.floor( hex );

		this.r = ( hex >> 16 & 255 ) / 255;
		this.g = ( hex >> 8 & 255 ) / 255;
		this.b = ( hex & 255 ) / 255;

		return this;

	},

	setRGB: function ( r, g, b ) {

		this.r = r;
		this.g = g;
		this.b = b;

		return this;

	},

	setHSL: function () {

		function hue2rgb( p, q, t ) {

			if ( t < 0 ) t += 1;
			if ( t > 1 ) t -= 1;
			if ( t < 1 / 6 ) return p + ( q - p ) * 6 * t;
			if ( t < 1 / 2 ) return q;
			if ( t < 2 / 3 ) return p + ( q - p ) * 6 * ( 2 / 3 - t );
			return p;

		}

		return function ( h, s, l ) {

			// h,s,l ranges are in 0.0 - 1.0
			h = THREE.Math.euclideanModulo( h, 1 );
			s = THREE.Math.clamp( s, 0, 1 );
			l = THREE.Math.clamp( l, 0, 1 );

			if ( s === 0 ) {

				this.r = this.g = this.b = l;

			} else {

				var p = l <= 0.5 ? l * ( 1 + s ) : l + s - ( l * s );
				var q = ( 2 * l ) - p;

				this.r = hue2rgb( q, p, h + 1 / 3 );
				this.g = hue2rgb( q, p, h );
				this.b = hue2rgb( q, p, h - 1 / 3 );

			}

			return this;

		};

	}(),

	setStyle: function ( style ) {

		function handleAlpha( string ) {

			if ( string === undefined ) return;

			if ( parseFloat( string ) < 1 ) {

				console.warn( 'THREE.Color: Alpha component of ' + style + ' will be ignored.' );

			}

		}


		var m;

		if ( m = /^((?:rgb|hsl)a?)\(\s*([^\)]*)\)/.exec( style ) ) {

			// rgb / hsl

			var color;
			var name = m[ 1 ];
			var components = m[ 2 ];

			switch ( name ) {

				case 'rgb':
				case 'rgba':

					if ( color = /^(\d+)\s*,\s*(\d+)\s*,\s*(\d+)\s*(,\s*([0-9]*\.?[0-9]+)\s*)?$/.exec( components ) ) {

						// rgb(255,0,0) rgba(255,0,0,0.5)
						this.r = Math.min( 255, parseInt( color[ 1 ], 10 ) ) / 255;
						this.g = Math.min( 255, parseInt( color[ 2 ], 10 ) ) / 255;
						this.b = Math.min( 255, parseInt( color[ 3 ], 10 ) ) / 255;

						handleAlpha( color[ 5 ] );

						return this;

					}

					if ( color = /^(\d+)\%\s*,\s*(\d+)\%\s*,\s*(\d+)\%\s*(,\s*([0-9]*\.?[0-9]+)\s*)?$/.exec( components ) ) {

						// rgb(100%,0%,0%) rgba(100%,0%,0%,0.5)
						this.r = Math.min( 100, parseInt( color[ 1 ], 10 ) ) / 100;
						this.g = Math.min( 100, parseInt( color[ 2 ], 10 ) ) / 100;
						this.b = Math.min( 100, parseInt( color[ 3 ], 10 ) ) / 100;

						handleAlpha( color[ 5 ] );

						return this;

					}

					break;

				case 'hsl':
				case 'hsla':

					if ( color = /^([0-9]*\.?[0-9]+)\s*,\s*(\d+)\%\s*,\s*(\d+)\%\s*(,\s*([0-9]*\.?[0-9]+)\s*)?$/.exec( components ) ) {

						// hsl(120,50%,50%) hsla(120,50%,50%,0.5)
						var h = parseFloat( color[ 1 ] ) / 360;
						var s = parseInt( color[ 2 ], 10 ) / 100;
						var l = parseInt( color[ 3 ], 10 ) / 100;

						handleAlpha( color[ 5 ] );

						return this.setHSL( h, s, l );

					}

					break;

			}

		} else if ( m = /^\#([A-Fa-f0-9]+)$/.exec( style ) ) {

			// hex color

			var hex = m[ 1 ];
			var size = hex.length;

			if ( size === 3 ) {

				// #ff0
				this.r = parseInt( hex.charAt( 0 ) + hex.charAt( 0 ), 16 ) / 255;
				this.g = parseInt( hex.charAt( 1 ) + hex.charAt( 1 ), 16 ) / 255;
				this.b = parseInt( hex.charAt( 2 ) + hex.charAt( 2 ), 16 ) / 255;

				return this;

			} else if ( size === 6 ) {

				// #ff0000
				this.r = parseInt( hex.charAt( 0 ) + hex.charAt( 1 ), 16 ) / 255;
				this.g = parseInt( hex.charAt( 2 ) + hex.charAt( 3 ), 16 ) / 255;
				this.b = parseInt( hex.charAt( 4 ) + hex.charAt( 5 ), 16 ) / 255;

				return this;

			}

		}

		if ( style && style.length > 0 ) {

			// color keywords
			var hex = THREE.ColorKeywords[ style ];

			if ( hex !== undefined ) {

				// red
				this.setHex( hex );

			} else {

				// unknown color
				console.warn( 'THREE.Color: Unknown color ' + style );

			}

		}

		return this;

	},

	clone: function () {

		return new this.constructor( this.r, this.g, this.b );

	},

	copy: function ( color ) {

		this.r = color.r;
		this.g = color.g;
		this.b = color.b;

		return this;

	},

	copyGammaToLinear: function ( color, gammaFactor ) {

		if ( gammaFactor === undefined ) gammaFactor = 2.0;

		this.r = Math.pow( color.r, gammaFactor );
		this.g = Math.pow( color.g, gammaFactor );
		this.b = Math.pow( color.b, gammaFactor );

		return this;

	},

	copyLinearToGamma: function ( color, gammaFactor ) {

		if ( gammaFactor === undefined ) gammaFactor = 2.0;

		var safeInverse = ( gammaFactor > 0 ) ? ( 1.0 / gammaFactor ) : 1.0;

		this.r = Math.pow( color.r, safeInverse );
		this.g = Math.pow( color.g, safeInverse );
		this.b = Math.pow( color.b, safeInverse );

		return this;

	},

	convertGammaToLinear: function () {

		var r = this.r, g = this.g, b = this.b;

		this.r = r * r;
		this.g = g * g;
		this.b = b * b;

		return this;

	},

	convertLinearToGamma: function () {

		this.r = Math.sqrt( this.r );
		this.g = Math.sqrt( this.g );
		this.b = Math.sqrt( this.b );

		return this;

	},

	getHex: function () {

		return ( this.r * 255 ) << 16 ^ ( this.g * 255 ) << 8 ^ ( this.b * 255 ) << 0;

	},

	getHexString: function () {

		return ( '000000' + this.getHex().toString( 16 ) ).slice( - 6 );

	},

	getHSL: function ( optionalTarget ) {

		// h,s,l ranges are in 0.0 - 1.0

		var hsl = optionalTarget || { h: 0, s: 0, l: 0 };

		var r = this.r, g = this.g, b = this.b;

		var max = Math.max( r, g, b );
		var min = Math.min( r, g, b );

		var hue, saturation;
		var lightness = ( min + max ) / 2.0;

		if ( min === max ) {

			hue = 0;
			saturation = 0;

		} else {

			var delta = max - min;

			saturation = lightness <= 0.5 ? delta / ( max + min ) : delta / ( 2 - max - min );

			switch ( max ) {

				case r: hue = ( g - b ) / delta + ( g < b ? 6 : 0 ); break;
				case g: hue = ( b - r ) / delta + 2; break;
				case b: hue = ( r - g ) / delta + 4; break;

			}

			hue /= 6;

		}

		hsl.h = hue;
		hsl.s = saturation;
		hsl.l = lightness;

		return hsl;

	},

	getStyle: function () {

		return 'rgb(' + ( ( this.r * 255 ) | 0 ) + ',' + ( ( this.g * 255 ) | 0 ) + ',' + ( ( this.b * 255 ) | 0 ) + ')';

	},

	offsetHSL: function ( h, s, l ) {

		var hsl = this.getHSL();

		hsl.h += h; hsl.s += s; hsl.l += l;

		this.setHSL( hsl.h, hsl.s, hsl.l );

		return this;

	},

	add: function ( color ) {

		this.r += color.r;
		this.g += color.g;
		this.b += color.b;

		return this;

	},

	addColors: function ( color1, color2 ) {

		this.r = color1.r + color2.r;
		this.g = color1.g + color2.g;
		this.b = color1.b + color2.b;

		return this;

	},

	addScalar: function ( s ) {

		this.r += s;
		this.g += s;
		this.b += s;

		return this;

	},

	multiply: function ( color ) {

		this.r *= color.r;
		this.g *= color.g;
		this.b *= color.b;

		return this;

	},

	multiplyScalar: function ( s ) {

		this.r *= s;
		this.g *= s;
		this.b *= s;

		return this;

	},

	lerp: function ( color, alpha ) {

		this.r += ( color.r - this.r ) * alpha;
		this.g += ( color.g - this.g ) * alpha;
		this.b += ( color.b - this.b ) * alpha;

		return this;

	},

	equals: function ( c ) {

		return ( c.r === this.r ) && ( c.g === this.g ) && ( c.b === this.b );

	},

	fromArray: function ( array, offset ) {

		if ( offset === undefined ) offset = 0;

		this.r = array[ offset ];
		this.g = array[ offset + 1 ];
		this.b = array[ offset + 2 ];

		return this;

	},

	toArray: function ( array, offset ) {

		if ( array === undefined ) array = [];
		if ( offset === undefined ) offset = 0;

		array[ offset ] = this.r;
		array[ offset + 1 ] = this.g;
		array[ offset + 2 ] = this.b;

		return array;

	}

};

THREE.ColorKeywords = { 'aliceblue': 0xF0F8FF, 'antiquewhite': 0xFAEBD7, 'aqua': 0x00FFFF, 'aquamarine': 0x7FFFD4, 'azure': 0xF0FFFF,
'beige': 0xF5F5DC, 'bisque': 0xFFE4C4, 'black': 0x000000, 'blanchedalmond': 0xFFEBCD, 'blue': 0x0000FF, 'blueviolet': 0x8A2BE2,
'brown': 0xA52A2A, 'burlywood': 0xDEB887, 'cadetblue': 0x5F9EA0, 'chartreuse': 0x7FFF00, 'chocolate': 0xD2691E, 'coral': 0xFF7F50,
'cornflowerblue': 0x6495ED, 'cornsilk': 0xFFF8DC, 'crimson': 0xDC143C, 'cyan': 0x00FFFF, 'darkblue': 0x00008B, 'darkcyan': 0x008B8B,
'darkgoldenrod': 0xB8860B, 'darkgray': 0xA9A9A9, 'darkgreen': 0x006400, 'darkgrey': 0xA9A9A9, 'darkkhaki': 0xBDB76B, 'darkmagenta': 0x8B008B,
'darkolivegreen': 0x556B2F, 'darkorange': 0xFF8C00, 'darkorchid': 0x9932CC, 'darkred': 0x8B0000, 'darksalmon': 0xE9967A, 'darkseagreen': 0x8FBC8F,
'darkslateblue': 0x483D8B, 'darkslategray': 0x2F4F4F, 'darkslategrey': 0x2F4F4F, 'darkturquoise': 0x00CED1, 'darkviolet': 0x9400D3,
'deeppink': 0xFF1493, 'deepskyblue': 0x00BFFF, 'dimgray': 0x696969, 'dimgrey': 0x696969, 'dodgerblue': 0x1E90FF, 'firebrick': 0xB22222,
'floralwhite': 0xFFFAF0, 'forestgreen': 0x228B22, 'fuchsia': 0xFF00FF, 'gainsboro': 0xDCDCDC, 'ghostwhite': 0xF8F8FF, 'gold': 0xFFD700,
'goldenrod': 0xDAA520, 'gray': 0x808080, 'green': 0x008000, 'greenyellow': 0xADFF2F, 'grey': 0x808080, 'honeydew': 0xF0FFF0, 'hotpink': 0xFF69B4,
'indianred': 0xCD5C5C, 'indigo': 0x4B0082, 'ivory': 0xFFFFF0, 'khaki': 0xF0E68C, 'lavender': 0xE6E6FA, 'lavenderblush': 0xFFF0F5, 'lawngreen': 0x7CFC00,
'lemonchiffon': 0xFFFACD, 'lightblue': 0xADD8E6, 'lightcoral': 0xF08080, 'lightcyan': 0xE0FFFF, 'lightgoldenrodyellow': 0xFAFAD2, 'lightgray': 0xD3D3D3,
'lightgreen': 0x90EE90, 'lightgrey': 0xD3D3D3, 'lightpink': 0xFFB6C1, 'lightsalmon': 0xFFA07A, 'lightseagreen': 0x20B2AA, 'lightskyblue': 0x87CEFA,
'lightslategray': 0x778899, 'lightslategrey': 0x778899, 'lightsteelblue': 0xB0C4DE, 'lightyellow': 0xFFFFE0, 'lime': 0x00FF00, 'limegreen': 0x32CD32,
'linen': 0xFAF0E6, 'magenta': 0xFF00FF, 'maroon': 0x800000, 'mediumaquamarine': 0x66CDAA, 'mediumblue': 0x0000CD, 'mediumorchid': 0xBA55D3,
'mediumpurple': 0x9370DB, 'mediumseagreen': 0x3CB371, 'mediumslateblue': 0x7B68EE, 'mediumspringgreen': 0x00FA9A, 'mediumturquoise': 0x48D1CC,
'mediumvioletred': 0xC71585, 'midnightblue': 0x191970, 'mintcream': 0xF5FFFA, 'mistyrose': 0xFFE4E1, 'moccasin': 0xFFE4B5, 'navajowhite': 0xFFDEAD,
'navy': 0x000080, 'oldlace': 0xFDF5E6, 'olive': 0x808000, 'olivedrab': 0x6B8E23, 'orange': 0xFFA500, 'orangered': 0xFF4500, 'orchid': 0xDA70D6,
'palegoldenrod': 0xEEE8AA, 'palegreen': 0x98FB98, 'paleturquoise': 0xAFEEEE, 'palevioletred': 0xDB7093, 'papayawhip': 0xFFEFD5, 'peachpuff': 0xFFDAB9,
'peru': 0xCD853F, 'pink': 0xFFC0CB, 'plum': 0xDDA0DD, 'powderblue': 0xB0E0E6, 'purple': 0x800080, 'red': 0xFF0000, 'rosybrown': 0xBC8F8F,
'royalblue': 0x4169E1, 'saddlebrown': 0x8B4513, 'salmon': 0xFA8072, 'sandybrown': 0xF4A460, 'seagreen': 0x2E8B57, 'seashell': 0xFFF5EE,
'sienna': 0xA0522D, 'silver': 0xC0C0C0, 'skyblue': 0x87CEEB, 'slateblue': 0x6A5ACD, 'slategray': 0x708090, 'slategrey': 0x708090, 'snow': 0xFFFAFA,
'springgreen': 0x00FF7F, 'steelblue': 0x4682B4, 'tan': 0xD2B48C, 'teal': 0x008080, 'thistle': 0xD8BFD8, 'tomato': 0xFF6347, 'turquoise': 0x40E0D0,
'violet': 0xEE82EE, 'wheat': 0xF5DEB3, 'white': 0xFFFFFF, 'whitesmoke': 0xF5F5F5, 'yellow': 0xFFFF00, 'yellowgreen': 0x9ACD32 };

// File:src/math/Quaternion.js

/**
 * @author mikael emtinger / http://gomo.se/
 * @author alteredq / http://alteredqualia.com/
 * @author WestLangley / http://github.com/WestLangley
 * @author bhouston / http://clara.io
 */

THREE.Quaternion = function ( x, y, z, w ) {

	this._x = x || 0;
	this._y = y || 0;
	this._z = z || 0;
	this._w = ( w !== undefined ) ? w : 1;

};

THREE.Quaternion.prototype = {

	constructor: THREE.Quaternion,

	get x () {

		return this._x;

	},

	set x ( value ) {

		this._x = value;
		this.onChangeCallback();

	},

	get y () {

		return this._y;

	},

	set y ( value ) {

		this._y = value;
		this.onChangeCallback();

	},

	get z () {

		return this._z;

	},

	set z ( value ) {

		this._z = value;
		this.onChangeCallback();

	},

	get w () {

		return this._w;

	},

	set w ( value ) {

		this._w = value;
		this.onChangeCallback();

	},

	set: function ( x, y, z, w ) {

		this._x = x;
		this._y = y;
		this._z = z;
		this._w = w;

		this.onChangeCallback();

		return this;

	},

	clone: function () {

		return new this.constructor( this._x, this._y, this._z, this._w );

	},

	copy: function ( quaternion ) {

		this._x = quaternion.x;
		this._y = quaternion.y;
		this._z = quaternion.z;
		this._w = quaternion.w;

		this.onChangeCallback();

		return this;

	},

	setFromEuler: function ( euler, update ) {

		if ( euler instanceof THREE.Euler === false ) {

			throw new Error( 'THREE.Quaternion: .setFromEuler() now expects a Euler rotation rather than a Vector3 and order.' );

		}

		// http://www.mathworks.com/matlabcentral/fileexchange/
		// 	20696-function-to-convert-between-dcm-euler-angles-quaternions-and-euler-vectors/
		//	content/SpinCalc.m

		var c1 = Math.cos( euler._x / 2 );
		var c2 = Math.cos( euler._y / 2 );
		var c3 = Math.cos( euler._z / 2 );
		var s1 = Math.sin( euler._x / 2 );
		var s2 = Math.sin( euler._y / 2 );
		var s3 = Math.sin( euler._z / 2 );

		var order = euler.order;

		if ( order === 'XYZ' ) {

			this._x = s1 * c2 * c3 + c1 * s2 * s3;
			this._y = c1 * s2 * c3 - s1 * c2 * s3;
			this._z = c1 * c2 * s3 + s1 * s2 * c3;
			this._w = c1 * c2 * c3 - s1 * s2 * s3;

		} else if ( order === 'YXZ' ) {

			this._x = s1 * c2 * c3 + c1 * s2 * s3;
			this._y = c1 * s2 * c3 - s1 * c2 * s3;
			this._z = c1 * c2 * s3 - s1 * s2 * c3;
			this._w = c1 * c2 * c3 + s1 * s2 * s3;

		} else if ( order === 'ZXY' ) {

			this._x = s1 * c2 * c3 - c1 * s2 * s3;
			this._y = c1 * s2 * c3 + s1 * c2 * s3;
			this._z = c1 * c2 * s3 + s1 * s2 * c3;
			this._w = c1 * c2 * c3 - s1 * s2 * s3;

		} else if ( order === 'ZYX' ) {

			this._x = s1 * c2 * c3 - c1 * s2 * s3;
			this._y = c1 * s2 * c3 + s1 * c2 * s3;
			this._z = c1 * c2 * s3 - s1 * s2 * c3;
			this._w = c1 * c2 * c3 + s1 * s2 * s3;

		} else if ( order === 'YZX' ) {

			this._x = s1 * c2 * c3 + c1 * s2 * s3;
			this._y = c1 * s2 * c3 + s1 * c2 * s3;
			this._z = c1 * c2 * s3 - s1 * s2 * c3;
			this._w = c1 * c2 * c3 - s1 * s2 * s3;

		} else if ( order === 'XZY' ) {

			this._x = s1 * c2 * c3 - c1 * s2 * s3;
			this._y = c1 * s2 * c3 - s1 * c2 * s3;
			this._z = c1 * c2 * s3 + s1 * s2 * c3;
			this._w = c1 * c2 * c3 + s1 * s2 * s3;

		}

		if ( update !== false ) this.onChangeCallback();

		return this;

	},

	setFromAxisAngle: function ( axis, angle ) {

		// http://www.euclideanspace.com/maths/geometry/rotations/conversions/angleToQuaternion/index.htm

		// assumes axis is normalized

		var halfAngle = angle / 2, s = Math.sin( halfAngle );

		this._x = axis.x * s;
		this._y = axis.y * s;
		this._z = axis.z * s;
		this._w = Math.cos( halfAngle );

		this.onChangeCallback();

		return this;

	},

	setFromRotationMatrix: function ( m ) {

		// http://www.euclideanspace.com/maths/geometry/rotations/conversions/matrixToQuaternion/index.htm

		// assumes the upper 3x3 of m is a pure rotation matrix (i.e, unscaled)

		var te = m.elements,

			m11 = te[ 0 ], m12 = te[ 4 ], m13 = te[ 8 ],
			m21 = te[ 1 ], m22 = te[ 5 ], m23 = te[ 9 ],
			m31 = te[ 2 ], m32 = te[ 6 ], m33 = te[ 10 ],

			trace = m11 + m22 + m33,
			s;

		if ( trace > 0 ) {

			s = 0.5 / Math.sqrt( trace + 1.0 );

			this._w = 0.25 / s;
			this._x = ( m32 - m23 ) * s;
			this._y = ( m13 - m31 ) * s;
			this._z = ( m21 - m12 ) * s;

		} else if ( m11 > m22 && m11 > m33 ) {

			s = 2.0 * Math.sqrt( 1.0 + m11 - m22 - m33 );

			this._w = ( m32 - m23 ) / s;
			this._x = 0.25 * s;
			this._y = ( m12 + m21 ) / s;
			this._z = ( m13 + m31 ) / s;

		} else if ( m22 > m33 ) {

			s = 2.0 * Math.sqrt( 1.0 + m22 - m11 - m33 );

			this._w = ( m13 - m31 ) / s;
			this._x = ( m12 + m21 ) / s;
			this._y = 0.25 * s;
			this._z = ( m23 + m32 ) / s;

		} else {

			s = 2.0 * Math.sqrt( 1.0 + m33 - m11 - m22 );

			this._w = ( m21 - m12 ) / s;
			this._x = ( m13 + m31 ) / s;
			this._y = ( m23 + m32 ) / s;
			this._z = 0.25 * s;

		}

		this.onChangeCallback();

		return this;

	},

	setFromUnitVectors: function () {

		// http://lolengine.net/blog/2014/02/24/quaternion-from-two-vectors-final

		// assumes direction vectors vFrom and vTo are normalized

		var v1, r;

		var EPS = 0.000001;

		return function ( vFrom, vTo ) {

			if ( v1 === undefined ) v1 = new THREE.Vector3();

			r = vFrom.dot( vTo ) + 1;

			if ( r < EPS ) {

				r = 0;

				if ( Math.abs( vFrom.x ) > Math.abs( vFrom.z ) ) {

					v1.set( - vFrom.y, vFrom.x, 0 );

				} else {

					v1.set( 0, - vFrom.z, vFrom.y );

				}

			} else {

				v1.crossVectors( vFrom, vTo );

			}

			this._x = v1.x;
			this._y = v1.y;
			this._z = v1.z;
			this._w = r;

			this.normalize();

			return this;

		}

	}(),

	inverse: function () {

		this.conjugate().normalize();

		return this;

	},

	conjugate: function () {

		this._x *= - 1;
		this._y *= - 1;
		this._z *= - 1;

		this.onChangeCallback();

		return this;

	},

	dot: function ( v ) {

		return this._x * v._x + this._y * v._y + this._z * v._z + this._w * v._w;

	},

	lengthSq: function () {

		return this._x * this._x + this._y * this._y + this._z * this._z + this._w * this._w;

	},

	length: function () {

		return Math.sqrt( this._x * this._x + this._y * this._y + this._z * this._z + this._w * this._w );

	},

	normalize: function () {

		var l = this.length();

		if ( l === 0 ) {

			this._x = 0;
			this._y = 0;
			this._z = 0;
			this._w = 1;

		} else {

			l = 1 / l;

			this._x = this._x * l;
			this._y = this._y * l;
			this._z = this._z * l;
			this._w = this._w * l;

		}

		this.onChangeCallback();

		return this;

	},

	multiply: function ( q, p ) {

		if ( p !== undefined ) {

			console.warn( 'THREE.Quaternion: .multiply() now only accepts one argument. Use .multiplyQuaternions( a, b ) instead.' );
			return this.multiplyQuaternions( q, p );

		}

		return this.multiplyQuaternions( this, q );

	},

	multiplyQuaternions: function ( a, b ) {

		// from http://www.euclideanspace.com/maths/algebra/realNormedAlgebra/quaternions/code/index.htm

		var qax = a._x, qay = a._y, qaz = a._z, qaw = a._w;
		var qbx = b._x, qby = b._y, qbz = b._z, qbw = b._w;

		this._x = qax * qbw + qaw * qbx + qay * qbz - qaz * qby;
		this._y = qay * qbw + qaw * qby + qaz * qbx - qax * qbz;
		this._z = qaz * qbw + qaw * qbz + qax * qby - qay * qbx;
		this._w = qaw * qbw - qax * qbx - qay * qby - qaz * qbz;

		this.onChangeCallback();

		return this;

	},

	multiplyVector3: function ( vector ) {

		console.warn( 'THREE.Quaternion: .multiplyVector3() has been removed. Use is now vector.applyQuaternion( quaternion ) instead.' );
		return vector.applyQuaternion( this );

	},

	slerp: function ( qb, t ) {

		if ( t === 0 ) return this;
		if ( t === 1 ) return this.copy( qb );

		var x = this._x, y = this._y, z = this._z, w = this._w;

		// http://www.euclideanspace.com/maths/algebra/realNormedAlgebra/quaternions/slerp/

		var cosHalfTheta = w * qb._w + x * qb._x + y * qb._y + z * qb._z;

		if ( cosHalfTheta < 0 ) {

			this._w = - qb._w;
			this._x = - qb._x;
			this._y = - qb._y;
			this._z = - qb._z;

			cosHalfTheta = - cosHalfTheta;

		} else {

			this.copy( qb );

		}

		if ( cosHalfTheta >= 1.0 ) {

			this._w = w;
			this._x = x;
			this._y = y;
			this._z = z;

			return this;

		}

		var halfTheta = Math.acos( cosHalfTheta );
		var sinHalfTheta = Math.sqrt( 1.0 - cosHalfTheta * cosHalfTheta );

		if ( Math.abs( sinHalfTheta ) < 0.001 ) {

			this._w = 0.5 * ( w + this._w );
			this._x = 0.5 * ( x + this._x );
			this._y = 0.5 * ( y + this._y );
			this._z = 0.5 * ( z + this._z );

			return this;

		}

		var ratioA = Math.sin( ( 1 - t ) * halfTheta ) / sinHalfTheta,
		ratioB = Math.sin( t * halfTheta ) / sinHalfTheta;

		this._w = ( w * ratioA + this._w * ratioB );
		this._x = ( x * ratioA + this._x * ratioB );
		this._y = ( y * ratioA + this._y * ratioB );
		this._z = ( z * ratioA + this._z * ratioB );

		this.onChangeCallback();

		return this;

	},

	equals: function ( quaternion ) {

		return ( quaternion._x === this._x ) && ( quaternion._y === this._y ) && ( quaternion._z === this._z ) && ( quaternion._w === this._w );

	},

	fromArray: function ( array, offset ) {

		if ( offset === undefined ) offset = 0;

		this._x = array[ offset ];
		this._y = array[ offset + 1 ];
		this._z = array[ offset + 2 ];
		this._w = array[ offset + 3 ];

		this.onChangeCallback();

		return this;

	},

	toArray: function ( array, offset ) {

		if ( array === undefined ) array = [];
		if ( offset === undefined ) offset = 0;

		array[ offset ] = this._x;
		array[ offset + 1 ] = this._y;
		array[ offset + 2 ] = this._z;
		array[ offset + 3 ] = this._w;

		return array;

	},

	onChange: function ( callback ) {

		this.onChangeCallback = callback;

		return this;

	},

	onChangeCallback: function () {}

};

THREE.Quaternion.slerp = function ( qa, qb, qm, t ) {

	return qm.copy( qa ).slerp( qb, t );

};

// File:src/math/Vector2.js

/**
 * @author mrdoob / http://mrdoob.com/
 * @author philogb / http://blog.thejit.org/
 * @author egraether / http://egraether.com/
 * @author zz85 / http://www.lab4games.net/zz85/blog
 */

THREE.Vector2 = function ( x, y ) {

	this.x = x || 0;
	this.y = y || 0;

};

THREE.Vector2.prototype = {

	constructor: THREE.Vector2,

	get width() { return this.x },
	set width( value ) { this.x = value },

	get height() { return this.y },
	set height( value ) { this.y = value },

	//

	set: function ( x, y ) {

		this.x = x;
		this.y = y;

		return this;

	},

	setX: function ( x ) {

		this.x = x;

		return this;

	},

	setY: function ( y ) {

		this.y = y;

		return this;

	},

	setComponent: function ( index, value ) {

		switch ( index ) {

			case 0: this.x = value; break;
			case 1: this.y = value; break;
			default: throw new Error( 'index is out of range: ' + index );

		}

	},

	getComponent: function ( index ) {

		switch ( index ) {

			case 0: return this.x;
			case 1: return this.y;
			default: throw new Error( 'index is out of range: ' + index );

		}

	},

	clone: function () {

		return new this.constructor( this.x, this.y );

	},

	copy: function ( v ) {

		this.x = v.x;
		this.y = v.y;

		return this;

	},

	add: function ( v, w ) {

		if ( w !== undefined ) {

			console.warn( 'THREE.Vector2: .add() now only accepts one argument. Use .addVectors( a, b ) instead.' );
			return this.addVectors( v, w );

		}

		this.x += v.x;
		this.y += v.y;

		return this;

	},

	addScalar: function ( s ) {

		this.x += s;
		this.y += s;

		return this;

	},

	addVectors: function ( a, b ) {

		this.x = a.x + b.x;
		this.y = a.y + b.y;

		return this;

	},

	addScaledVector: function ( v, s ) {

		this.x += v.x * s;
		this.y += v.y * s;

		return this;

	},

	sub: function ( v, w ) {

		if ( w !== undefined ) {

			console.warn( 'THREE.Vector2: .sub() now only accepts one argument. Use .subVectors( a, b ) instead.' );
			return this.subVectors( v, w );

		}

		this.x -= v.x;
		this.y -= v.y;

		return this;

	},

	subScalar: function ( s ) {

		this.x -= s;
		this.y -= s;

		return this;

	},

	subVectors: function ( a, b ) {

		this.x = a.x - b.x;
		this.y = a.y - b.y;

		return this;

	},

	multiply: function ( v ) {

		this.x *= v.x;
		this.y *= v.y;

		return this;

	},

	multiplyScalar: function ( scalar ) {

		if ( isFinite( scalar ) ) {
			this.x *= scalar;
			this.y *= scalar;
		} else {
			this.x = 0;
			this.y = 0;
		}

		return this;

	},

	divide: function ( v ) {

		this.x /= v.x;
		this.y /= v.y;

		return this;

	},

	divideScalar: function ( scalar ) {

		return this.multiplyScalar( 1 / scalar );

	},

	min: function ( v ) {

		this.x = Math.min( this.x, v.x );
		this.y = Math.min( this.y, v.y );

		return this;

	},

	max: function ( v ) {

		this.x = Math.max( this.x, v.x );
		this.y = Math.max( this.y, v.y );

		return this;

	},

	clamp: function ( min, max ) {

		// This function assumes min < max, if this assumption isn't true it will not operate correctly

		this.x = Math.max( min.x, Math.min( max.x, this.x ) );
		this.y = Math.max( min.y, Math.min( max.y, this.y ) );

		return this;

	},

	clampScalar: function () {

		var min, max;

		return function clampScalar( minVal, maxVal ) {

			if ( min === undefined ) {

				min = new THREE.Vector2();
				max = new THREE.Vector2();

			}

			min.set( minVal, minVal );
			max.set( maxVal, maxVal );

			return this.clamp( min, max );

		};

	}(),

	clampLength: function ( min, max ) {

		var length = this.length();

		this.multiplyScalar( Math.max( min, Math.min( max, length ) ) / length );

		return this;

	},

	floor: function () {

		this.x = Math.floor( this.x );
		this.y = Math.floor( this.y );

		return this;

	},

	ceil: function () {

		this.x = Math.ceil( this.x );
		this.y = Math.ceil( this.y );

		return this;

	},

	round: function () {

		this.x = Math.round( this.x );
		this.y = Math.round( this.y );

		return this;

	},

	roundToZero: function () {

		this.x = ( this.x < 0 ) ? Math.ceil( this.x ) : Math.floor( this.x );
		this.y = ( this.y < 0 ) ? Math.ceil( this.y ) : Math.floor( this.y );

		return this;

	},

	negate: function () {

		this.x = - this.x;
		this.y = - this.y;

		return this;

	},

	dot: function ( v ) {

		return this.x * v.x + this.y * v.y;

	},

	lengthSq: function () {

		return this.x * this.x + this.y * this.y;

	},

	length: function () {

		return Math.sqrt( this.x * this.x + this.y * this.y );

	},

	lengthManhattan: function() {

		return Math.abs( this.x ) + Math.abs( this.y );

	},

	normalize: function () {

		return this.divideScalar( this.length() );

	},

	distanceTo: function ( v ) {

		return Math.sqrt( this.distanceToSquared( v ) );

	},

	distanceToSquared: function ( v ) {

		var dx = this.x - v.x, dy = this.y - v.y;
		return dx * dx + dy * dy;

	},

	setLength: function ( length ) {

		return this.multiplyScalar( length / this.length() );

	},

	lerp: function ( v, alpha ) {

		this.x += ( v.x - this.x ) * alpha;
		this.y += ( v.y - this.y ) * alpha;

		return this;

	},

	lerpVectors: function ( v1, v2, alpha ) {

		this.subVectors( v2, v1 ).multiplyScalar( alpha ).add( v1 );

		return this;

	},

	equals: function ( v ) {

		return ( ( v.x === this.x ) && ( v.y === this.y ) );

	},

	fromArray: function ( array, offset ) {

		if ( offset === undefined ) offset = 0;

		this.x = array[ offset ];
		this.y = array[ offset + 1 ];

		return this;

	},

	toArray: function ( array, offset ) {

		if ( array === undefined ) array = [];
		if ( offset === undefined ) offset = 0;

		array[ offset ] = this.x;
		array[ offset + 1 ] = this.y;

		return array;

	},

	fromAttribute: function ( attribute, index, offset ) {

		if ( offset === undefined ) offset = 0;

		index = index * attribute.itemSize + offset;

		this.x = attribute.array[ index ];
		this.y = attribute.array[ index + 1 ];

		return this;

	},

	rotateAround: function ( center, angle ) {

		var c = Math.cos( angle ), s = Math.sin( angle );

		var x = this.x - center.x;
		var y = this.y - center.y;

		this.x = x * c - y * s + center.x;
		this.y = x * s + y * c + center.y;

		return this;

	}

};

// File:src/math/Vector3.js

/**
 * @author mrdoob / http://mrdoob.com/
 * @author *kile / http://kile.stravaganza.org/
 * @author philogb / http://blog.thejit.org/
 * @author mikael emtinger / http://gomo.se/
 * @author egraether / http://egraether.com/
 * @author WestLangley / http://github.com/WestLangley
 */

THREE.Vector3 = function ( x, y, z ) {

	this.x = x || 0;
	this.y = y || 0;
	this.z = z || 0;

};

THREE.Vector3.prototype = {

	constructor: THREE.Vector3,

	set: function ( x, y, z ) {

		this.x = x;
		this.y = y;
		this.z = z;

		return this;

	},

	setX: function ( x ) {

		this.x = x;

		return this;

	},

	setY: function ( y ) {

		this.y = y;

		return this;

	},

	setZ: function ( z ) {

		this.z = z;

		return this;

	},

	setComponent: function ( index, value ) {

		switch ( index ) {

			case 0: this.x = value; break;
			case 1: this.y = value; break;
			case 2: this.z = value; break;
			default: throw new Error( 'index is out of range: ' + index );

		}

	},

	getComponent: function ( index ) {

		switch ( index ) {

			case 0: return this.x;
			case 1: return this.y;
			case 2: return this.z;
			default: throw new Error( 'index is out of range: ' + index );

		}

	},

	clone: function () {

		return new this.constructor( this.x, this.y, this.z );

	},

	copy: function ( v ) {

		this.x = v.x;
		this.y = v.y;
		this.z = v.z;

		return this;

	},

	add: function ( v, w ) {

		if ( w !== undefined ) {

			console.warn( 'THREE.Vector3: .add() now only accepts one argument. Use .addVectors( a, b ) instead.' );
			return this.addVectors( v, w );

		}

		this.x += v.x;
		this.y += v.y;
		this.z += v.z;

		return this;

	},

	addScalar: function ( s ) {

		this.x += s;
		this.y += s;
		this.z += s;

		return this;

	},

	addVectors: function ( a, b ) {

		this.x = a.x + b.x;
		this.y = a.y + b.y;
		this.z = a.z + b.z;

		return this;

	},

	addScaledVector: function ( v, s ) {

		this.x += v.x * s;
		this.y += v.y * s;
		this.z += v.z * s;

		return this;

	},

	sub: function ( v, w ) {

		if ( w !== undefined ) {

			console.warn( 'THREE.Vector3: .sub() now only accepts one argument. Use .subVectors( a, b ) instead.' );
			return this.subVectors( v, w );

		}

		this.x -= v.x;
		this.y -= v.y;
		this.z -= v.z;

		return this;

	},

	subScalar: function ( s ) {

		this.x -= s;
		this.y -= s;
		this.z -= s;

		return this;

	},

	subVectors: function ( a, b ) {

		this.x = a.x - b.x;
		this.y = a.y - b.y;
		this.z = a.z - b.z;

		return this;

	},

	multiply: function ( v, w ) {

		if ( w !== undefined ) {

			console.warn( 'THREE.Vector3: .multiply() now only accepts one argument. Use .multiplyVectors( a, b ) instead.' );
			return this.multiplyVectors( v, w );

		}

		this.x *= v.x;
		this.y *= v.y;
		this.z *= v.z;

		return this;

	},

	multiplyScalar: function ( scalar ) {

		if ( isFinite( scalar ) ) {
			this.x *= scalar;
			this.y *= scalar;
			this.z *= scalar;
		} else {
			this.x = 0;
			this.y = 0;
			this.z = 0;
		}

		return this;

	},

	multiplyVectors: function ( a, b ) {

		this.x = a.x * b.x;
		this.y = a.y * b.y;
		this.z = a.z * b.z;

		return this;

	},

	applyEuler: function () {

		var quaternion;

		return function applyEuler( euler ) {

			if ( euler instanceof THREE.Euler === false ) {

				console.error( 'THREE.Vector3: .applyEuler() now expects a Euler rotation rather than a Vector3 and order.' );

			}

			if ( quaternion === undefined ) quaternion = new THREE.Quaternion();

			this.applyQuaternion( quaternion.setFromEuler( euler ) );

			return this;

		};

	}(),

	applyAxisAngle: function () {

		var quaternion;

		return function applyAxisAngle( axis, angle ) {

			if ( quaternion === undefined ) quaternion = new THREE.Quaternion();

			this.applyQuaternion( quaternion.setFromAxisAngle( axis, angle ) );

			return this;

		};

	}(),

	applyMatrix3: function ( m ) {

		var x = this.x;
		var y = this.y;
		var z = this.z;

		var e = m.elements;

		this.x = e[ 0 ] * x + e[ 3 ] * y + e[ 6 ] * z;
		this.y = e[ 1 ] * x + e[ 4 ] * y + e[ 7 ] * z;
		this.z = e[ 2 ] * x + e[ 5 ] * y + e[ 8 ] * z;

		return this;

	},

	applyMatrix4: function ( m ) {

		// input: THREE.Matrix4 affine matrix

		var x = this.x, y = this.y, z = this.z;

		var e = m.elements;

		this.x = e[ 0 ] * x + e[ 4 ] * y + e[ 8 ]  * z + e[ 12 ];
		this.y = e[ 1 ] * x + e[ 5 ] * y + e[ 9 ]  * z + e[ 13 ];
		this.z = e[ 2 ] * x + e[ 6 ] * y + e[ 10 ] * z + e[ 14 ];

		return this;

	},

	applyProjection: function ( m ) {

		// input: THREE.Matrix4 projection matrix

		var x = this.x, y = this.y, z = this.z;

		var e = m.elements;
		var d = 1 / ( e[ 3 ] * x + e[ 7 ] * y + e[ 11 ] * z + e[ 15 ] ); // perspective divide

		this.x = ( e[ 0 ] * x + e[ 4 ] * y + e[ 8 ]  * z + e[ 12 ] ) * d;
		this.y = ( e[ 1 ] * x + e[ 5 ] * y + e[ 9 ]  * z + e[ 13 ] ) * d;
		this.z = ( e[ 2 ] * x + e[ 6 ] * y + e[ 10 ] * z + e[ 14 ] ) * d;

		return this;

	},

	applyQuaternion: function ( q ) {

		var x = this.x;
		var y = this.y;
		var z = this.z;

		var qx = q.x;
		var qy = q.y;
		var qz = q.z;
		var qw = q.w;

		// calculate quat * vector

		var ix =  qw * x + qy * z - qz * y;
		var iy =  qw * y + qz * x - qx * z;
		var iz =  qw * z + qx * y - qy * x;
		var iw = - qx * x - qy * y - qz * z;

		// calculate result * inverse quat

		this.x = ix * qw + iw * - qx + iy * - qz - iz * - qy;
		this.y = iy * qw + iw * - qy + iz * - qx - ix * - qz;
		this.z = iz * qw + iw * - qz + ix * - qy - iy * - qx;

		return this;

	},

	project: function () {

		var matrix;

		return function project( camera ) {

			if ( matrix === undefined ) matrix = new THREE.Matrix4();

			matrix.multiplyMatrices( camera.projectionMatrix, matrix.getInverse( camera.matrixWorld ) );
			return this.applyProjection( matrix );

		};

	}(),

	unproject: function () {

		var matrix;

		return function unproject( camera ) {

			if ( matrix === undefined ) matrix = new THREE.Matrix4();

			matrix.multiplyMatrices( camera.matrixWorld, matrix.getInverse( camera.projectionMatrix ) );
			return this.applyProjection( matrix );

		};

	}(),

	transformDirection: function ( m ) {

		// input: THREE.Matrix4 affine matrix
		// vector interpreted as a direction

		var x = this.x, y = this.y, z = this.z;

		var e = m.elements;

		this.x = e[ 0 ] * x + e[ 4 ] * y + e[ 8 ]  * z;
		this.y = e[ 1 ] * x + e[ 5 ] * y + e[ 9 ]  * z;
		this.z = e[ 2 ] * x + e[ 6 ] * y + e[ 10 ] * z;

		this.normalize();

		return this;

	},

	divide: function ( v ) {

		this.x /= v.x;
		this.y /= v.y;
		this.z /= v.z;

		return this;

	},

	divideScalar: function ( scalar ) {

		return this.multiplyScalar( 1 / scalar );

	},

	min: function ( v ) {

		this.x = Math.min( this.x, v.x );
		this.y = Math.min( this.y, v.y );
		this.z = Math.min( this.z, v.z );

		return this;

	},

	max: function ( v ) {

		this.x = Math.max( this.x, v.x );
		this.y = Math.max( this.y, v.y );
		this.z = Math.max( this.z, v.z );

		return this;

	},

	clamp: function ( min, max ) {

		// This function assumes min < max, if this assumption isn't true it will not operate correctly

		this.x = Math.max( min.x, Math.min( max.x, this.x ) );
		this.y = Math.max( min.y, Math.min( max.y, this.y ) );
		this.z = Math.max( min.z, Math.min( max.z, this.z ) );

		return this;

	},

	clampScalar: function () {

		var min, max;

		return function clampScalar( minVal, maxVal ) {

			if ( min === undefined ) {

				min = new THREE.Vector3();
				max = new THREE.Vector3();

			}

			min.set( minVal, minVal, minVal );
			max.set( maxVal, maxVal, maxVal );

			return this.clamp( min, max );

		};

	}(),

	clampLength: function ( min, max ) {

		var length = this.length();

		this.multiplyScalar( Math.max( min, Math.min( max, length ) ) / length );

		return this;

	},

	floor: function () {

		this.x = Math.floor( this.x );
		this.y = Math.floor( this.y );
		this.z = Math.floor( this.z );

		return this;

	},

	ceil: function () {

		this.x = Math.ceil( this.x );
		this.y = Math.ceil( this.y );
		this.z = Math.ceil( this.z );

		return this;

	},

	round: function () {

		this.x = Math.round( this.x );
		this.y = Math.round( this.y );
		this.z = Math.round( this.z );

		return this;

	},

	roundToZero: function () {

		this.x = ( this.x < 0 ) ? Math.ceil( this.x ) : Math.floor( this.x );
		this.y = ( this.y < 0 ) ? Math.ceil( this.y ) : Math.floor( this.y );
		this.z = ( this.z < 0 ) ? Math.ceil( this.z ) : Math.floor( this.z );

		return this;

	},

	negate: function () {

		this.x = - this.x;
		this.y = - this.y;
		this.z = - this.z;

		return this;

	},

	dot: function ( v ) {

		return this.x * v.x + this.y * v.y + this.z * v.z;

	},

	lengthSq: function () {

		return this.x * this.x + this.y * this.y + this.z * this.z;

	},

	length: function () {

		return Math.sqrt( this.x * this.x + this.y * this.y + this.z * this.z );

	},

	lengthManhattan: function () {

		return Math.abs( this.x ) + Math.abs( this.y ) + Math.abs( this.z );

	},

	normalize: function () {

		return this.divideScalar( this.length() );

	},

	setLength: function ( length ) {

		return this.multiplyScalar( length / this.length() );

	},

	lerp: function ( v, alpha ) {

		this.x += ( v.x - this.x ) * alpha;
		this.y += ( v.y - this.y ) * alpha;
		this.z += ( v.z - this.z ) * alpha;

		return this;

	},

	lerpVectors: function ( v1, v2, alpha ) {

		this.subVectors( v2, v1 ).multiplyScalar( alpha ).add( v1 );

		return this;

	},

	cross: function ( v, w ) {

		if ( w !== undefined ) {

			console.warn( 'THREE.Vector3: .cross() now only accepts one argument. Use .crossVectors( a, b ) instead.' );
			return this.crossVectors( v, w );

		}

		var x = this.x, y = this.y, z = this.z;

		this.x = y * v.z - z * v.y;
		this.y = z * v.x - x * v.z;
		this.z = x * v.y - y * v.x;

		return this;

	},

	crossVectors: function ( a, b ) {

		var ax = a.x, ay = a.y, az = a.z;
		var bx = b.x, by = b.y, bz = b.z;

		this.x = ay * bz - az * by;
		this.y = az * bx - ax * bz;
		this.z = ax * by - ay * bx;

		return this;

	},

	projectOnVector: function () {

		var v1, dot;

		return function projectOnVector( vector ) {

			if ( v1 === undefined ) v1 = new THREE.Vector3();

			v1.copy( vector ).normalize();

			dot = this.dot( v1 );

			return this.copy( v1 ).multiplyScalar( dot );

		};

	}(),

	projectOnPlane: function () {

		var v1;

		return function projectOnPlane( planeNormal ) {

			if ( v1 === undefined ) v1 = new THREE.Vector3();

			v1.copy( this ).projectOnVector( planeNormal );

			return this.sub( v1 );

		}

	}(),

	reflect: function () {

		// reflect incident vector off plane orthogonal to normal
		// normal is assumed to have unit length

		var v1;

		return function reflect( normal ) {

			if ( v1 === undefined ) v1 = new THREE.Vector3();

			return this.sub( v1.copy( normal ).multiplyScalar( 2 * this.dot( normal ) ) );

		}

	}(),

	angleTo: function ( v ) {

		var theta = this.dot( v ) / ( this.length() * v.length() );

		// clamp, to handle numerical problems

		return Math.acos( THREE.Math.clamp( theta, - 1, 1 ) );

	},

	distanceTo: function ( v ) {

		return Math.sqrt( this.distanceToSquared( v ) );

	},

	distanceToSquared: function ( v ) {

		var dx = this.x - v.x;
		var dy = this.y - v.y;
		var dz = this.z - v.z;

		return dx * dx + dy * dy + dz * dz;

	},

	setEulerFromRotationMatrix: function ( m, order ) {

		console.error( 'THREE.Vector3: .setEulerFromRotationMatrix() has been removed. Use Euler.setFromRotationMatrix() instead.' );

	},

	setEulerFromQuaternion: function ( q, order ) {

		console.error( 'THREE.Vector3: .setEulerFromQuaternion() has been removed. Use Euler.setFromQuaternion() instead.' );

	},

	getPositionFromMatrix: function ( m ) {

		console.warn( 'THREE.Vector3: .getPositionFromMatrix() has been renamed to .setFromMatrixPosition().' );

		return this.setFromMatrixPosition( m );

	},

	getScaleFromMatrix: function ( m ) {

		console.warn( 'THREE.Vector3: .getScaleFromMatrix() has been renamed to .setFromMatrixScale().' );

		return this.setFromMatrixScale( m );

	},

	getColumnFromMatrix: function ( index, matrix ) {

		console.warn( 'THREE.Vector3: .getColumnFromMatrix() has been renamed to .setFromMatrixColumn().' );

		return this.setFromMatrixColumn( index, matrix );

	},

	setFromMatrixPosition: function ( m ) {

		this.x = m.elements[ 12 ];
		this.y = m.elements[ 13 ];
		this.z = m.elements[ 14 ];

		return this;

	},

	setFromMatrixScale: function ( m ) {

		var sx = this.set( m.elements[ 0 ], m.elements[ 1 ], m.elements[ 2 ] ).length();
		var sy = this.set( m.elements[ 4 ], m.elements[ 5 ], m.elements[ 6 ] ).length();
		var sz = this.set( m.elements[ 8 ], m.elements[ 9 ], m.elements[ 10 ] ).length();

		this.x = sx;
		this.y = sy;
		this.z = sz;

		return this;

	},

	setFromMatrixColumn: function ( index, matrix ) {

		var offset = index * 4;

		var me = matrix.elements;

		this.x = me[ offset ];
		this.y = me[ offset + 1 ];
		this.z = me[ offset + 2 ];

		return this;

	},

	equals: function ( v ) {

		return ( ( v.x === this.x ) && ( v.y === this.y ) && ( v.z === this.z ) );

	},

	fromArray: function ( array, offset ) {

		if ( offset === undefined ) offset = 0;

		this.x = array[ offset ];
		this.y = array[ offset + 1 ];
		this.z = array[ offset + 2 ];

		return this;

	},

	toArray: function ( array, offset ) {

		if ( array === undefined ) array = [];
		if ( offset === undefined ) offset = 0;

		array[ offset ] = this.x;
		array[ offset + 1 ] = this.y;
		array[ offset + 2 ] = this.z;

		return array;

	},

	fromAttribute: function ( attribute, index, offset ) {

		if ( offset === undefined ) offset = 0;

		index = index * attribute.itemSize + offset;

		this.x = attribute.array[ index ];
		this.y = attribute.array[ index + 1 ];
		this.z = attribute.array[ index + 2 ];

		return this;

	}

};

// File:src/math/Vector4.js

/**
 * @author supereggbert / http://www.paulbrunt.co.uk/
 * @author philogb / http://blog.thejit.org/
 * @author mikael emtinger / http://gomo.se/
 * @author egraether / http://egraether.com/
 * @author WestLangley / http://github.com/WestLangley
 */

THREE.Vector4 = function ( x, y, z, w ) {

	this.x = x || 0;
	this.y = y || 0;
	this.z = z || 0;
	this.w = ( w !== undefined ) ? w : 1;

};

THREE.Vector4.prototype = {

	constructor: THREE.Vector4,

	set: function ( x, y, z, w ) {

		this.x = x;
		this.y = y;
		this.z = z;
		this.w = w;

		return this;

	},

	setX: function ( x ) {

		this.x = x;

		return this;

	},

	setY: function ( y ) {

		this.y = y;

		return this;

	},

	setZ: function ( z ) {

		this.z = z;

		return this;

	},

	setW: function ( w ) {

		this.w = w;

		return this;

	},

	setComponent: function ( index, value ) {

		switch ( index ) {

			case 0: this.x = value; break;
			case 1: this.y = value; break;
			case 2: this.z = value; break;
			case 3: this.w = value; break;
			default: throw new Error( 'index is out of range: ' + index );

		}

	},

	getComponent: function ( index ) {

		switch ( index ) {

			case 0: return this.x;
			case 1: return this.y;
			case 2: return this.z;
			case 3: return this.w;
			default: throw new Error( 'index is out of range: ' + index );

		}

	},

	clone: function () {

		return new this.constructor( this.x, this.y, this.z, this.w );

	},

	copy: function ( v ) {

		this.x = v.x;
		this.y = v.y;
		this.z = v.z;
		this.w = ( v.w !== undefined ) ? v.w : 1;

		return this;

	},

	add: function ( v, w ) {

		if ( w !== undefined ) {

			console.warn( 'THREE.Vector4: .add() now only accepts one argument. Use .addVectors( a, b ) instead.' );
			return this.addVectors( v, w );

		}

		this.x += v.x;
		this.y += v.y;
		this.z += v.z;
		this.w += v.w;

		return this;

	},

	addScalar: function ( s ) {

		this.x += s;
		this.y += s;
		this.z += s;
		this.w += s;

		return this;

	},

	addVectors: function ( a, b ) {

		this.x = a.x + b.x;
		this.y = a.y + b.y;
		this.z = a.z + b.z;
		this.w = a.w + b.w;

		return this;

	},

	addScaledVector: function ( v, s ) {

		this.x += v.x * s;
		this.y += v.y * s;
		this.z += v.z * s;
		this.w += v.w * s;

		return this;

	},

	sub: function ( v, w ) {

		if ( w !== undefined ) {

			console.warn( 'THREE.Vector4: .sub() now only accepts one argument. Use .subVectors( a, b ) instead.' );
			return this.subVectors( v, w );

		}

		this.x -= v.x;
		this.y -= v.y;
		this.z -= v.z;
		this.w -= v.w;

		return this;

	},

	subScalar: function ( s ) {

		this.x -= s;
		this.y -= s;
		this.z -= s;
		this.w -= s;

		return this;

	},

	subVectors: function ( a, b ) {

		this.x = a.x - b.x;
		this.y = a.y - b.y;
		this.z = a.z - b.z;
		this.w = a.w - b.w;

		return this;

	},

	multiplyScalar: function ( scalar ) {

		if ( isFinite( scalar ) ) {
			this.x *= scalar;
			this.y *= scalar;
			this.z *= scalar;
			this.w *= scalar;
		} else {
			this.x = 0;
			this.y = 0;
			this.z = 0;
			this.w = 0;
		}

		return this;

	},

	applyMatrix4: function ( m ) {

		var x = this.x;
		var y = this.y;
		var z = this.z;
		var w = this.w;

		var e = m.elements;

		this.x = e[ 0 ] * x + e[ 4 ] * y + e[ 8 ] * z + e[ 12 ] * w;
		this.y = e[ 1 ] * x + e[ 5 ] * y + e[ 9 ] * z + e[ 13 ] * w;
		this.z = e[ 2 ] * x + e[ 6 ] * y + e[ 10 ] * z + e[ 14 ] * w;
		this.w = e[ 3 ] * x + e[ 7 ] * y + e[ 11 ] * z + e[ 15 ] * w;

		return this;

	},

	divideScalar: function ( scalar ) {

		return this.multiplyScalar( 1 / scalar );

	},

	setAxisAngleFromQuaternion: function ( q ) {

		// http://www.euclideanspace.com/maths/geometry/rotations/conversions/quaternionToAngle/index.htm

		// q is assumed to be normalized

		this.w = 2 * Math.acos( q.w );

		var s = Math.sqrt( 1 - q.w * q.w );

		if ( s < 0.0001 ) {

			 this.x = 1;
			 this.y = 0;
			 this.z = 0;

		} else {

			 this.x = q.x / s;
			 this.y = q.y / s;
			 this.z = q.z / s;

		}

		return this;

	},

	setAxisAngleFromRotationMatrix: function ( m ) {

		// http://www.euclideanspace.com/maths/geometry/rotations/conversions/matrixToAngle/index.htm

		// assumes the upper 3x3 of m is a pure rotation matrix (i.e, unscaled)

		var angle, x, y, z,		// variables for result
			epsilon = 0.01,		// margin to allow for rounding errors
			epsilon2 = 0.1,		// margin to distinguish between 0 and 180 degrees

			te = m.elements,

			m11 = te[ 0 ], m12 = te[ 4 ], m13 = te[ 8 ],
			m21 = te[ 1 ], m22 = te[ 5 ], m23 = te[ 9 ],
			m31 = te[ 2 ], m32 = te[ 6 ], m33 = te[ 10 ];

		if ( ( Math.abs( m12 - m21 ) < epsilon )
		   && ( Math.abs( m13 - m31 ) < epsilon )
		   && ( Math.abs( m23 - m32 ) < epsilon ) ) {

			// singularity found
			// first check for identity matrix which must have +1 for all terms
			// in leading diagonal and zero in other terms

			if ( ( Math.abs( m12 + m21 ) < epsilon2 )
			   && ( Math.abs( m13 + m31 ) < epsilon2 )
			   && ( Math.abs( m23 + m32 ) < epsilon2 )
			   && ( Math.abs( m11 + m22 + m33 - 3 ) < epsilon2 ) ) {

				// this singularity is identity matrix so angle = 0

				this.set( 1, 0, 0, 0 );

				return this; // zero angle, arbitrary axis

			}

			// otherwise this singularity is angle = 180

			angle = Math.PI;

			var xx = ( m11 + 1 ) / 2;
			var yy = ( m22 + 1 ) / 2;
			var zz = ( m33 + 1 ) / 2;
			var xy = ( m12 + m21 ) / 4;
			var xz = ( m13 + m31 ) / 4;
			var yz = ( m23 + m32 ) / 4;

			if ( ( xx > yy ) && ( xx > zz ) ) {

				// m11 is the largest diagonal term

				if ( xx < epsilon ) {

					x = 0;
					y = 0.707106781;
					z = 0.707106781;

				} else {

					x = Math.sqrt( xx );
					y = xy / x;
					z = xz / x;

				}

			} else if ( yy > zz ) {

				// m22 is the largest diagonal term

				if ( yy < epsilon ) {

					x = 0.707106781;
					y = 0;
					z = 0.707106781;

				} else {

					y = Math.sqrt( yy );
					x = xy / y;
					z = yz / y;

				}

			} else {

				// m33 is the largest diagonal term so base result on this

				if ( zz < epsilon ) {

					x = 0.707106781;
					y = 0.707106781;
					z = 0;

				} else {

					z = Math.sqrt( zz );
					x = xz / z;
					y = yz / z;

				}

			}

			this.set( x, y, z, angle );

			return this; // return 180 deg rotation

		}

		// as we have reached here there are no singularities so we can handle normally

		var s = Math.sqrt( ( m32 - m23 ) * ( m32 - m23 )
						  + ( m13 - m31 ) * ( m13 - m31 )
						  + ( m21 - m12 ) * ( m21 - m12 ) ); // used to normalize

		if ( Math.abs( s ) < 0.001 ) s = 1;

		// prevent divide by zero, should not happen if matrix is orthogonal and should be
		// caught by singularity test above, but I've left it in just in case

		this.x = ( m32 - m23 ) / s;
		this.y = ( m13 - m31 ) / s;
		this.z = ( m21 - m12 ) / s;
		this.w = Math.acos( ( m11 + m22 + m33 - 1 ) / 2 );

		return this;

	},

	min: function ( v ) {

		this.x = Math.min( this.x, v.x );
		this.y = Math.min( this.y, v.y );
		this.z = Math.min( this.z, v.z );
		this.w = Math.min( this.w, v.w );

		return this;

	},

	max: function ( v ) {

		this.x = Math.max( this.x, v.x );
		this.y = Math.max( this.y, v.y );
		this.z = Math.max( this.z, v.z );
		this.w = Math.max( this.w, v.w );

		return this;

	},

	clamp: function ( min, max ) {

		// This function assumes min < max, if this assumption isn't true it will not operate correctly

		this.x = Math.max( min.x, Math.min( max.x, this.x ) );
		this.y = Math.max( min.y, Math.min( max.y, this.y ) );
		this.z = Math.max( min.z, Math.min( max.z, this.z ) );
		this.w = Math.max( min.w, Math.min( max.w, this.w ) );

		return this;

	},

	clampScalar: function () {

		var min, max;

		return function clampScalar( minVal, maxVal ) {

			if ( min === undefined ) {

				min = new THREE.Vector4();
				max = new THREE.Vector4();

			}

			min.set( minVal, minVal, minVal, minVal );
			max.set( maxVal, maxVal, maxVal, maxVal );

			return this.clamp( min, max );

		};

	}(),

	floor: function () {

		this.x = Math.floor( this.x );
		this.y = Math.floor( this.y );
		this.z = Math.floor( this.z );
		this.w = Math.floor( this.w );

		return this;

	},

	ceil: function () {

		this.x = Math.ceil( this.x );
		this.y = Math.ceil( this.y );
		this.z = Math.ceil( this.z );
		this.w = Math.ceil( this.w );

		return this;

	},

	round: function () {

		this.x = Math.round( this.x );
		this.y = Math.round( this.y );
		this.z = Math.round( this.z );
		this.w = Math.round( this.w );

		return this;

	},

	roundToZero: function () {

		this.x = ( this.x < 0 ) ? Math.ceil( this.x ) : Math.floor( this.x );
		this.y = ( this.y < 0 ) ? Math.ceil( this.y ) : Math.floor( this.y );
		this.z = ( this.z < 0 ) ? Math.ceil( this.z ) : Math.floor( this.z );
		this.w = ( this.w < 0 ) ? Math.ceil( this.w ) : Math.floor( this.w );

		return this;

	},

	negate: function () {

		this.x = - this.x;
		this.y = - this.y;
		this.z = - this.z;
		this.w = - this.w;

		return this;

	},

	dot: function ( v ) {

		return this.x * v.x + this.y * v.y + this.z * v.z + this.w * v.w;

	},

	lengthSq: function () {

		return this.x * this.x + this.y * this.y + this.z * this.z + this.w * this.w;

	},

	length: function () {

		return Math.sqrt( this.x * this.x + this.y * this.y + this.z * this.z + this.w * this.w );

	},

	lengthManhattan: function () {

		return Math.abs( this.x ) + Math.abs( this.y ) + Math.abs( this.z ) + Math.abs( this.w );

	},

	normalize: function () {

		return this.divideScalar( this.length() );

	},

	setLength: function ( length ) {

		return this.multiplyScalar( length / this.length() );

	},

	lerp: function ( v, alpha ) {

		this.x += ( v.x - this.x ) * alpha;
		this.y += ( v.y - this.y ) * alpha;
		this.z += ( v.z - this.z ) * alpha;
		this.w += ( v.w - this.w ) * alpha;

		return this;

	},

	lerpVectors: function ( v1, v2, alpha ) {

		this.subVectors( v2, v1 ).multiplyScalar( alpha ).add( v1 );

		return this;

	},

	equals: function ( v ) {

		return ( ( v.x === this.x ) && ( v.y === this.y ) && ( v.z === this.z ) && ( v.w === this.w ) );

	},

	fromArray: function ( array, offset ) {

		if ( offset === undefined ) offset = 0;

		this.x = array[ offset ];
		this.y = array[ offset + 1 ];
		this.z = array[ offset + 2 ];
		this.w = array[ offset + 3 ];

		return this;

	},

	toArray: function ( array, offset ) {

		if ( array === undefined ) array = [];
		if ( offset === undefined ) offset = 0;

		array[ offset ] = this.x;
		array[ offset + 1 ] = this.y;
		array[ offset + 2 ] = this.z;
		array[ offset + 3 ] = this.w;

		return array;

	},

	fromAttribute: function ( attribute, index, offset ) {

		if ( offset === undefined ) offset = 0;

		index = index * attribute.itemSize + offset;

		this.x = attribute.array[ index ];
		this.y = attribute.array[ index + 1 ];
		this.z = attribute.array[ index + 2 ];
		this.w = attribute.array[ index + 3 ];

		return this;

	}

};

// File:src/math/Euler.js

/**
 * @author mrdoob / http://mrdoob.com/
 * @author WestLangley / http://github.com/WestLangley
 * @author bhouston / http://clara.io
 */

THREE.Euler = function ( x, y, z, order ) {

	this._x = x || 0;
	this._y = y || 0;
	this._z = z || 0;
	this._order = order || THREE.Euler.DefaultOrder;

};

THREE.Euler.RotationOrders = [ 'XYZ', 'YZX', 'ZXY', 'XZY', 'YXZ', 'ZYX' ];

THREE.Euler.DefaultOrder = 'XYZ';

THREE.Euler.prototype = {

	constructor: THREE.Euler,

	get x () {

		return this._x;

	},

	set x ( value ) {

		this._x = value;
		this.onChangeCallback();

	},

	get y () {

		return this._y;

	},

	set y ( value ) {

		this._y = value;
		this.onChangeCallback();

	},

	get z () {

		return this._z;

	},

	set z ( value ) {

		this._z = value;
		this.onChangeCallback();

	},

	get order () {

		return this._order;

	},

	set order ( value ) {

		this._order = value;
		this.onChangeCallback();

	},

	set: function ( x, y, z, order ) {

		this._x = x;
		this._y = y;
		this._z = z;
		this._order = order || this._order;

		this.onChangeCallback();

		return this;

	},

	clone: function () {

		return new this.constructor( this._x, this._y, this._z, this._order);

	},

	copy: function ( euler ) {

		this._x = euler._x;
		this._y = euler._y;
		this._z = euler._z;
		this._order = euler._order;

		this.onChangeCallback();

		return this;

	},

	setFromRotationMatrix: function ( m, order, update ) {

		var clamp = THREE.Math.clamp;

		// assumes the upper 3x3 of m is a pure rotation matrix (i.e, unscaled)

		var te = m.elements;
		var m11 = te[ 0 ], m12 = te[ 4 ], m13 = te[ 8 ];
		var m21 = te[ 1 ], m22 = te[ 5 ], m23 = te[ 9 ];
		var m31 = te[ 2 ], m32 = te[ 6 ], m33 = te[ 10 ];

		order = order || this._order;

		if ( order === 'XYZ' ) {

			this._y = Math.asin( clamp( m13, - 1, 1 ) );

			if ( Math.abs( m13 ) < 0.99999 ) {

				this._x = Math.atan2( - m23, m33 );
				this._z = Math.atan2( - m12, m11 );

			} else {

				this._x = Math.atan2( m32, m22 );
				this._z = 0;

			}

		} else if ( order === 'YXZ' ) {

			this._x = Math.asin( - clamp( m23, - 1, 1 ) );

			if ( Math.abs( m23 ) < 0.99999 ) {

				this._y = Math.atan2( m13, m33 );
				this._z = Math.atan2( m21, m22 );

			} else {

				this._y = Math.atan2( - m31, m11 );
				this._z = 0;

			}

		} else if ( order === 'ZXY' ) {

			this._x = Math.asin( clamp( m32, - 1, 1 ) );

			if ( Math.abs( m32 ) < 0.99999 ) {

				this._y = Math.atan2( - m31, m33 );
				this._z = Math.atan2( - m12, m22 );

			} else {

				this._y = 0;
				this._z = Math.atan2( m21, m11 );

			}

		} else if ( order === 'ZYX' ) {

			this._y = Math.asin( - clamp( m31, - 1, 1 ) );

			if ( Math.abs( m31 ) < 0.99999 ) {

				this._x = Math.atan2( m32, m33 );
				this._z = Math.atan2( m21, m11 );

			} else {

				this._x = 0;
				this._z = Math.atan2( - m12, m22 );

			}

		} else if ( order === 'YZX' ) {

			this._z = Math.asin( clamp( m21, - 1, 1 ) );

			if ( Math.abs( m21 ) < 0.99999 ) {

				this._x = Math.atan2( - m23, m22 );
				this._y = Math.atan2( - m31, m11 );

			} else {

				this._x = 0;
				this._y = Math.atan2( m13, m33 );

			}

		} else if ( order === 'XZY' ) {

			this._z = Math.asin( - clamp( m12, - 1, 1 ) );

			if ( Math.abs( m12 ) < 0.99999 ) {

				this._x = Math.atan2( m32, m22 );
				this._y = Math.atan2( m13, m11 );

			} else {

				this._x = Math.atan2( - m23, m33 );
				this._y = 0;

			}

		} else {

			console.warn( 'THREE.Euler: .setFromRotationMatrix() given unsupported order: ' + order )

		}

		this._order = order;

		if ( update !== false ) this.onChangeCallback();

		return this;

	},

	setFromQuaternion: function () {

		var matrix;

		return function ( q, order, update ) {

			if ( matrix === undefined ) matrix = new THREE.Matrix4();
			matrix.makeRotationFromQuaternion( q );
			this.setFromRotationMatrix( matrix, order, update );

			return this;

		};

	}(),

	setFromVector3: function ( v, order ) {

		return this.set( v.x, v.y, v.z, order || this._order );

	},

	reorder: function () {

		// WARNING: this discards revolution information -bhouston

		var q = new THREE.Quaternion();

		return function ( newOrder ) {

			q.setFromEuler( this );
			this.setFromQuaternion( q, newOrder );

		};

	}(),

	equals: function ( euler ) {

		return ( euler._x === this._x ) && ( euler._y === this._y ) && ( euler._z === this._z ) && ( euler._order === this._order );

	},

	fromArray: function ( array ) {

		this._x = array[ 0 ];
		this._y = array[ 1 ];
		this._z = array[ 2 ];
		if ( array[ 3 ] !== undefined ) this._order = array[ 3 ];

		this.onChangeCallback();

		return this;

	},

	toArray: function ( array, offset ) {

		if ( array === undefined ) array = [];
		if ( offset === undefined ) offset = 0;

		array[ offset ] = this._x;
		array[ offset + 1 ] = this._y;
		array[ offset + 2 ] = this._z;
		array[ offset + 3 ] = this._order;

		return array;

	},

	toVector3: function ( optionalResult ) {

		if ( optionalResult ) {

			return optionalResult.set( this._x, this._y, this._z );

		} else {

			return new THREE.Vector3( this._x, this._y, this._z );

		}

	},

	onChange: function ( callback ) {

		this.onChangeCallback = callback;

		return this;

	},

	onChangeCallback: function () {}

};

// File:src/math/Line3.js

/**
 * @author bhouston / http://clara.io
 */

THREE.Line3 = function ( start, end ) {

	this.start = ( start !== undefined ) ? start : new THREE.Vector3();
	this.end = ( end !== undefined ) ? end : new THREE.Vector3();

};

THREE.Line3.prototype = {

	constructor: THREE.Line3,

	set: function ( start, end ) {

		this.start.copy( start );
		this.end.copy( end );

		return this;

	},

	clone: function () {

		return new this.constructor().copy( this );

	},

	copy: function ( line ) {

		this.start.copy( line.start );
		this.end.copy( line.end );

		return this;

	},

	center: function ( optionalTarget ) {

		var result = optionalTarget || new THREE.Vector3();
		return result.addVectors( this.start, this.end ).multiplyScalar( 0.5 );

	},

	delta: function ( optionalTarget ) {

		var result = optionalTarget || new THREE.Vector3();
		return result.subVectors( this.end, this.start );

	},

	distanceSq: function () {

		return this.start.distanceToSquared( this.end );

	},

	distance: function () {

		return this.start.distanceTo( this.end );

	},

	at: function ( t, optionalTarget ) {

		var result = optionalTarget || new THREE.Vector3();

		return this.delta( result ).multiplyScalar( t ).add( this.start );

	},

	closestPointToPointParameter: function () {

		var startP = new THREE.Vector3();
		var startEnd = new THREE.Vector3();

		return function ( point, clampToLine ) {

			startP.subVectors( point, this.start );
			startEnd.subVectors( this.end, this.start );

			var startEnd2 = startEnd.dot( startEnd );
			var startEnd_startP = startEnd.dot( startP );

			var t = startEnd_startP / startEnd2;

			if ( clampToLine ) {

				t = THREE.Math.clamp( t, 0, 1 );

			}

			return t;

		};

	}(),

	closestPointToPoint: function ( point, clampToLine, optionalTarget ) {

		var t = this.closestPointToPointParameter( point, clampToLine );

		var result = optionalTarget || new THREE.Vector3();

		return this.delta( result ).multiplyScalar( t ).add( this.start );

	},

	applyMatrix4: function ( matrix ) {

		this.start.applyMatrix4( matrix );
		this.end.applyMatrix4( matrix );

		return this;

	},

	equals: function ( line ) {

		return line.start.equals( this.start ) && line.end.equals( this.end );

	}

};

// File:src/math/Box2.js

/**
 * @author bhouston / http://clara.io
 */

THREE.Box2 = function ( min, max ) {

	this.min = ( min !== undefined ) ? min : new THREE.Vector2( Infinity, Infinity );
	this.max = ( max !== undefined ) ? max : new THREE.Vector2( - Infinity, - Infinity );

};

THREE.Box2.prototype = {

	constructor: THREE.Box2,

	set: function ( min, max ) {

		this.min.copy( min );
		this.max.copy( max );

		return this;

	},

	setFromPoints: function ( points ) {

		this.makeEmpty();

		for ( var i = 0, il = points.length; i < il; i ++ ) {

			this.expandByPoint( points[ i ] )

		}

		return this;

	},

	setFromCenterAndSize: function () {

		var v1 = new THREE.Vector2();

		return function ( center, size ) {

			var halfSize = v1.copy( size ).multiplyScalar( 0.5 );
			this.min.copy( center ).sub( halfSize );
			this.max.copy( center ).add( halfSize );

			return this;

		};

	}(),
	
	clone: function () {

		return new this.constructor().copy( this );

	},

	copy: function ( box ) {

		this.min.copy( box.min );
		this.max.copy( box.max );

		return this;

	},

	makeEmpty: function () {

		this.min.x = this.min.y = Infinity;
		this.max.x = this.max.y = - Infinity;

		return this;

	},

	empty: function () {

		// this is a more robust check for empty than ( volume <= 0 ) because volume can get positive with two negative axes

		return ( this.max.x < this.min.x ) || ( this.max.y < this.min.y );

	},

	center: function ( optionalTarget ) {

		var result = optionalTarget || new THREE.Vector2();
		return result.addVectors( this.min, this.max ).multiplyScalar( 0.5 );

	},

	size: function ( optionalTarget ) {

		var result = optionalTarget || new THREE.Vector2();
		return result.subVectors( this.max, this.min );

	},

	expandByPoint: function ( point ) {

		this.min.min( point );
		this.max.max( point );

		return this;

	},

	expandByVector: function ( vector ) {

		this.min.sub( vector );
		this.max.add( vector );

		return this;

	},

	expandByScalar: function ( scalar ) {

		this.min.addScalar( - scalar );
		this.max.addScalar( scalar );

		return this;

	},

	containsPoint: function ( point ) {

		if ( point.x < this.min.x || point.x > this.max.x ||
		     point.y < this.min.y || point.y > this.max.y ) {

			return false;

		}

		return true;

	},

	containsBox: function ( box ) {

		if ( ( this.min.x <= box.min.x ) && ( box.max.x <= this.max.x ) &&
		     ( this.min.y <= box.min.y ) && ( box.max.y <= this.max.y ) ) {

			return true;

		}

		return false;

	},

	getParameter: function ( point, optionalTarget ) {

		// This can potentially have a divide by zero if the box
		// has a size dimension of 0.

		var result = optionalTarget || new THREE.Vector2();

		return result.set(
			( point.x - this.min.x ) / ( this.max.x - this.min.x ),
			( point.y - this.min.y ) / ( this.max.y - this.min.y )
		);

	},

	isIntersectionBox: function ( box ) {

		// using 6 splitting planes to rule out intersections.

		if ( box.max.x < this.min.x || box.min.x > this.max.x ||
		     box.max.y < this.min.y || box.min.y > this.max.y ) {

			return false;

		}

		return true;

	},

	clampPoint: function ( point, optionalTarget ) {

		var result = optionalTarget || new THREE.Vector2();
		return result.copy( point ).clamp( this.min, this.max );

	},

	distanceToPoint: function () {

		var v1 = new THREE.Vector2();

		return function ( point ) {

			var clampedPoint = v1.copy( point ).clamp( this.min, this.max );
			return clampedPoint.sub( point ).length();

		};

	}(),

	intersect: function ( box ) {

		this.min.max( box.min );
		this.max.min( box.max );

		return this;

	},

	union: function ( box ) {

		this.min.min( box.min );
		this.max.max( box.max );

		return this;

	},

	translate: function ( offset ) {

		this.min.add( offset );
		this.max.add( offset );

		return this;

	},

	equals: function ( box ) {

		return box.min.equals( this.min ) && box.max.equals( this.max );

	}

};

// File:src/math/Box3.js

/**
 * @author bhouston / http://clara.io
 * @author WestLangley / http://github.com/WestLangley
 */

THREE.Box3 = function ( min, max ) {

	this.min = ( min !== undefined ) ? min : new THREE.Vector3( Infinity, Infinity, Infinity );
	this.max = ( max !== undefined ) ? max : new THREE.Vector3( - Infinity, - Infinity, - Infinity );

};

THREE.Box3.prototype = {

	constructor: THREE.Box3,

	set: function ( min, max ) {

		this.min.copy( min );
		this.max.copy( max );

		return this;

	},

	setFromPoints: function ( points ) {

		this.makeEmpty();

		for ( var i = 0, il = points.length; i < il; i ++ ) {

			this.expandByPoint( points[ i ] );

		}

		return this;

	},

	setFromCenterAndSize: function () {

		var v1 = new THREE.Vector3();

		return function ( center, size ) {

			var halfSize = v1.copy( size ).multiplyScalar( 0.5 );

			this.min.copy( center ).sub( halfSize );
			this.max.copy( center ).add( halfSize );

			return this;

		};

	}(),

	setFromObject: function () {

		// Computes the world-axis-aligned bounding box of an object (including its children),
		// accounting for both the object's, and children's, world transforms

		var v1 = new THREE.Vector3();

		return function ( object ) {

			var scope = this;

			object.updateMatrixWorld( true );

			this.makeEmpty();

			object.traverse( function ( node ) {

				var geometry = node.geometry;

				if ( geometry !== undefined ) {

					if ( geometry instanceof THREE.Geometry ) {

						var vertices = geometry.vertices;

						for ( var i = 0, il = vertices.length; i < il; i ++ ) {

							v1.copy( vertices[ i ] );

							v1.applyMatrix4( node.matrixWorld );

							scope.expandByPoint( v1 );

						}

					} else if ( geometry instanceof THREE.BufferGeometry && geometry.attributes[ 'position' ] !== undefined ) {

						var positions = geometry.attributes[ 'position' ].array;

						for ( var i = 0, il = positions.length; i < il; i += 3 ) {

							v1.set( positions[ i ], positions[ i + 1 ], positions[ i + 2 ] );

							v1.applyMatrix4( node.matrixWorld );

							scope.expandByPoint( v1 );

						}

					}

				}

			} );

			return this;

		};

	}(),

	clone: function () {

		return new this.constructor().copy( this );

	},

	copy: function ( box ) {

		this.min.copy( box.min );
		this.max.copy( box.max );

		return this;

	},

	makeEmpty: function () {

		this.min.x = this.min.y = this.min.z = Infinity;
		this.max.x = this.max.y = this.max.z = - Infinity;

		return this;

	},

	empty: function () {

		// this is a more robust check for empty than ( volume <= 0 ) because volume can get positive with two negative axes

		return ( this.max.x < this.min.x ) || ( this.max.y < this.min.y ) || ( this.max.z < this.min.z );

	},

	center: function ( optionalTarget ) {

		var result = optionalTarget || new THREE.Vector3();
		return result.addVectors( this.min, this.max ).multiplyScalar( 0.5 );

	},

	size: function ( optionalTarget ) {

		var result = optionalTarget || new THREE.Vector3();
		return result.subVectors( this.max, this.min );

	},

	expandByPoint: function ( point ) {

		this.min.min( point );
		this.max.max( point );

		return this;

	},

	expandByVector: function ( vector ) {

		this.min.sub( vector );
		this.max.add( vector );

		return this;

	},

	expandByScalar: function ( scalar ) {

		this.min.addScalar( - scalar );
		this.max.addScalar( scalar );

		return this;

	},

	containsPoint: function ( point ) {

		if ( point.x < this.min.x || point.x > this.max.x ||
		     point.y < this.min.y || point.y > this.max.y ||
		     point.z < this.min.z || point.z > this.max.z ) {

			return false;

		}

		return true;

	},

	containsBox: function ( box ) {

		if ( ( this.min.x <= box.min.x ) && ( box.max.x <= this.max.x ) &&
			 ( this.min.y <= box.min.y ) && ( box.max.y <= this.max.y ) &&
			 ( this.min.z <= box.min.z ) && ( box.max.z <= this.max.z ) ) {

			return true;

		}

		return false;

	},

	getParameter: function ( point, optionalTarget ) {

		// This can potentially have a divide by zero if the box
		// has a size dimension of 0.

		var result = optionalTarget || new THREE.Vector3();

		return result.set(
			( point.x - this.min.x ) / ( this.max.x - this.min.x ),
			( point.y - this.min.y ) / ( this.max.y - this.min.y ),
			( point.z - this.min.z ) / ( this.max.z - this.min.z )
		);

	},

	isIntersectionBox: function ( box ) {

		// using 6 splitting planes to rule out intersections.

		if ( box.max.x < this.min.x || box.min.x > this.max.x ||
		     box.max.y < this.min.y || box.min.y > this.max.y ||
		     box.max.z < this.min.z || box.min.z > this.max.z ) {

			return false;

		}

		return true;

	},

	clampPoint: function ( point, optionalTarget ) {

		var result = optionalTarget || new THREE.Vector3();
		return result.copy( point ).clamp( this.min, this.max );

	},

	distanceToPoint: function () {

		var v1 = new THREE.Vector3();

		return function ( point ) {

			var clampedPoint = v1.copy( point ).clamp( this.min, this.max );
			return clampedPoint.sub( point ).length();

		};

	}(),

	getBoundingSphere: function () {

		var v1 = new THREE.Vector3();

		return function ( optionalTarget ) {

			var result = optionalTarget || new THREE.Sphere();

			result.center = this.center();
			result.radius = this.size( v1 ).length() * 0.5;

			return result;

		};

	}(),

	intersect: function ( box ) {

		this.min.max( box.min );
		this.max.min( box.max );

		return this;

	},

	union: function ( box ) {

		this.min.min( box.min );
		this.max.max( box.max );

		return this;

	},

	applyMatrix4: function () {

		var points = [
			new THREE.Vector3(),
			new THREE.Vector3(),
			new THREE.Vector3(),
			new THREE.Vector3(),
			new THREE.Vector3(),
			new THREE.Vector3(),
			new THREE.Vector3(),
			new THREE.Vector3()
		];

		return function ( matrix ) {

			// NOTE: I am using a binary pattern to specify all 2^3 combinations below
			points[ 0 ].set( this.min.x, this.min.y, this.min.z ).applyMatrix4( matrix ); // 000
			points[ 1 ].set( this.min.x, this.min.y, this.max.z ).applyMatrix4( matrix ); // 001
			points[ 2 ].set( this.min.x, this.max.y, this.min.z ).applyMatrix4( matrix ); // 010
			points[ 3 ].set( this.min.x, this.max.y, this.max.z ).applyMatrix4( matrix ); // 011
			points[ 4 ].set( this.max.x, this.min.y, this.min.z ).applyMatrix4( matrix ); // 100
			points[ 5 ].set( this.max.x, this.min.y, this.max.z ).applyMatrix4( matrix ); // 101
			points[ 6 ].set( this.max.x, this.max.y, this.min.z ).applyMatrix4( matrix ); // 110
			points[ 7 ].set( this.max.x, this.max.y, this.max.z ).applyMatrix4( matrix );  // 111

			this.makeEmpty();
			this.setFromPoints( points );

			return this;

		};

	}(),

	translate: function ( offset ) {

		this.min.add( offset );
		this.max.add( offset );

		return this;

	},

	equals: function ( box ) {

		return box.min.equals( this.min ) && box.max.equals( this.max );

	}

};

// File:src/math/Matrix3.js

/**
 * @author alteredq / http://alteredqualia.com/
 * @author WestLangley / http://github.com/WestLangley
 * @author bhouston / http://clara.io
 */

THREE.Matrix3 = function () {

	this.elements = new Float32Array( [

		1, 0, 0,
		0, 1, 0,
		0, 0, 1

	] );

	if ( arguments.length > 0 ) {

		console.error( 'THREE.Matrix3: the constructor no longer reads arguments. use .set() instead.' );

	}

};

THREE.Matrix3.prototype = {

	constructor: THREE.Matrix3,

	set: function ( n11, n12, n13, n21, n22, n23, n31, n32, n33 ) {

		var te = this.elements;

		te[ 0 ] = n11; te[ 3 ] = n12; te[ 6 ] = n13;
		te[ 1 ] = n21; te[ 4 ] = n22; te[ 7 ] = n23;
		te[ 2 ] = n31; te[ 5 ] = n32; te[ 8 ] = n33;

		return this;

	},

	identity: function () {

		this.set(

			1, 0, 0,
			0, 1, 0,
			0, 0, 1

		);

		return this;

	},

	clone: function () {

		return new this.constructor().fromArray( this.elements );

	},

	copy: function ( m ) {

		var me = m.elements;

		this.set(

			me[ 0 ], me[ 3 ], me[ 6 ],
			me[ 1 ], me[ 4 ], me[ 7 ],
			me[ 2 ], me[ 5 ], me[ 8 ]

		);

		return this;

	},

	multiplyVector3: function ( vector ) {

		console.warn( 'THREE.Matrix3: .multiplyVector3() has been removed. Use vector.applyMatrix3( matrix ) instead.' );
		return vector.applyMatrix3( this );

	},

	multiplyVector3Array: function ( a ) {

		console.warn( 'THREE.Matrix3: .multiplyVector3Array() has been renamed. Use matrix.applyToVector3Array( array ) instead.' );
		return this.applyToVector3Array( a );

	},

	applyToVector3Array: function () {

		var v1;

		return function ( array, offset, length ) {

			if ( v1 === undefined ) v1 = new THREE.Vector3();
			if ( offset === undefined ) offset = 0;
			if ( length === undefined ) length = array.length;

			for ( var i = 0, j = offset; i < length; i += 3, j += 3 ) {

				v1.fromArray( array, j );
				v1.applyMatrix3( this );
				v1.toArray( array, j );

			}

			return array;

		};

	}(),

	applyToBuffer: function () {

		var v1;

		return function applyToBuffer( buffer, offset, length ) {

			if ( v1 === undefined ) v1 = new THREE.Vector3();
			if ( offset === undefined ) offset = 0;
			if ( length === undefined ) length = buffer.length / buffer.itemSize;

			for ( var i = 0, j = offset; i < length; i ++, j ++ ) {

				v1.x = buffer.getX( j );
				v1.y = buffer.getY( j );
				v1.z = buffer.getZ( j );

				v1.applyMatrix3( this );

				buffer.setXYZ( v1.x, v1.y, v1.z );

			}

			return buffer;

		};

	}(),

	multiplyScalar: function ( s ) {

		var te = this.elements;

		te[ 0 ] *= s; te[ 3 ] *= s; te[ 6 ] *= s;
		te[ 1 ] *= s; te[ 4 ] *= s; te[ 7 ] *= s;
		te[ 2 ] *= s; te[ 5 ] *= s; te[ 8 ] *= s;

		return this;

	},

	determinant: function () {

		var te = this.elements;

		var a = te[ 0 ], b = te[ 1 ], c = te[ 2 ],
			d = te[ 3 ], e = te[ 4 ], f = te[ 5 ],
			g = te[ 6 ], h = te[ 7 ], i = te[ 8 ];

		return a * e * i - a * f * h - b * d * i + b * f * g + c * d * h - c * e * g;

	},

	getInverse: function ( matrix, throwOnInvertible ) {

		// input: THREE.Matrix4
		// ( based on http://code.google.com/p/webgl-mjs/ )

		var me = matrix.elements;
		var te = this.elements;

		te[ 0 ] =   me[ 10 ] * me[ 5 ] - me[ 6 ] * me[ 9 ];
		te[ 1 ] = - me[ 10 ] * me[ 1 ] + me[ 2 ] * me[ 9 ];
		te[ 2 ] =   me[ 6 ] * me[ 1 ] - me[ 2 ] * me[ 5 ];
		te[ 3 ] = - me[ 10 ] * me[ 4 ] + me[ 6 ] * me[ 8 ];
		te[ 4 ] =   me[ 10 ] * me[ 0 ] - me[ 2 ] * me[ 8 ];
		te[ 5 ] = - me[ 6 ] * me[ 0 ] + me[ 2 ] * me[ 4 ];
		te[ 6 ] =   me[ 9 ] * me[ 4 ] - me[ 5 ] * me[ 8 ];
		te[ 7 ] = - me[ 9 ] * me[ 0 ] + me[ 1 ] * me[ 8 ];
		te[ 8 ] =   me[ 5 ] * me[ 0 ] - me[ 1 ] * me[ 4 ];

		var det = me[ 0 ] * te[ 0 ] + me[ 1 ] * te[ 3 ] + me[ 2 ] * te[ 6 ];

		// no inverse

		if ( det === 0 ) {

			var msg = "Matrix3.getInverse(): can't invert matrix, determinant is 0";

			if ( throwOnInvertible || false ) {

				throw new Error( msg );

			} else {

				console.warn( msg );

			}

			this.identity();

			return this;

		}

		this.multiplyScalar( 1.0 / det );

		return this;

	},

	transpose: function () {

		var tmp, m = this.elements;

		tmp = m[ 1 ]; m[ 1 ] = m[ 3 ]; m[ 3 ] = tmp;
		tmp = m[ 2 ]; m[ 2 ] = m[ 6 ]; m[ 6 ] = tmp;
		tmp = m[ 5 ]; m[ 5 ] = m[ 7 ]; m[ 7 ] = tmp;

		return this;

	},

	flattenToArrayOffset: function ( array, offset ) {

		var te = this.elements;

		array[ offset ] = te[ 0 ];
		array[ offset + 1 ] = te[ 1 ];
		array[ offset + 2 ] = te[ 2 ];

		array[ offset + 3 ] = te[ 3 ];
		array[ offset + 4 ] = te[ 4 ];
		array[ offset + 5 ] = te[ 5 ];

		array[ offset + 6 ] = te[ 6 ];
		array[ offset + 7 ] = te[ 7 ];
		array[ offset + 8 ]  = te[ 8 ];

		return array;

	},

	getNormalMatrix: function ( m ) {

		// input: THREE.Matrix4

		this.getInverse( m ).transpose();

		return this;

	},

	transposeIntoArray: function ( r ) {

		var m = this.elements;

		r[ 0 ] = m[ 0 ];
		r[ 1 ] = m[ 3 ];
		r[ 2 ] = m[ 6 ];
		r[ 3 ] = m[ 1 ];
		r[ 4 ] = m[ 4 ];
		r[ 5 ] = m[ 7 ];
		r[ 6 ] = m[ 2 ];
		r[ 7 ] = m[ 5 ];
		r[ 8 ] = m[ 8 ];

		return this;

	},

	fromArray: function ( array ) {

		this.elements.set( array );

		return this;

	},

	toArray: function () {

		var te = this.elements;

		return [
			te[ 0 ], te[ 1 ], te[ 2 ],
			te[ 3 ], te[ 4 ], te[ 5 ],
			te[ 6 ], te[ 7 ], te[ 8 ]
		];

	}

};

// File:src/math/Matrix4.js

/**
 * @author mrdoob / http://mrdoob.com/
 * @author supereggbert / http://www.paulbrunt.co.uk/
 * @author philogb / http://blog.thejit.org/
 * @author jordi_ros / http://plattsoft.com
 * @author D1plo1d / http://github.com/D1plo1d
 * @author alteredq / http://alteredqualia.com/
 * @author mikael emtinger / http://gomo.se/
 * @author timknip / http://www.floorplanner.com/
 * @author bhouston / http://clara.io
 * @author WestLangley / http://github.com/WestLangley
 */

THREE.Matrix4 = function () {

	this.elements = new Float32Array( [

		1, 0, 0, 0,
		0, 1, 0, 0,
		0, 0, 1, 0,
		0, 0, 0, 1

	] );

	if ( arguments.length > 0 ) {

		console.error( 'THREE.Matrix4: the constructor no longer reads arguments. use .set() instead.' );

	}

};

THREE.Matrix4.prototype = {

	constructor: THREE.Matrix4,

	set: function ( n11, n12, n13, n14, n21, n22, n23, n24, n31, n32, n33, n34, n41, n42, n43, n44 ) {

		var te = this.elements;

		te[ 0 ] = n11; te[ 4 ] = n12; te[ 8 ] = n13; te[ 12 ] = n14;
		te[ 1 ] = n21; te[ 5 ] = n22; te[ 9 ] = n23; te[ 13 ] = n24;
		te[ 2 ] = n31; te[ 6 ] = n32; te[ 10 ] = n33; te[ 14 ] = n34;
		te[ 3 ] = n41; te[ 7 ] = n42; te[ 11 ] = n43; te[ 15 ] = n44;

		return this;

	},

	identity: function () {

		this.set(

			1, 0, 0, 0,
			0, 1, 0, 0,
			0, 0, 1, 0,
			0, 0, 0, 1

		);

		return this;

	},

	clone: function () {

		return new THREE.Matrix4().fromArray( this.elements );

	},

	copy: function ( m ) {

		this.elements.set( m.elements );

		return this;

	},

	extractPosition: function ( m ) {

		console.warn( 'THREE.Matrix4: .extractPosition() has been renamed to .copyPosition().' );
		return this.copyPosition( m );

	},

	copyPosition: function ( m ) {

		var te = this.elements;
		var me = m.elements;

		te[ 12 ] = me[ 12 ];
		te[ 13 ] = me[ 13 ];
		te[ 14 ] = me[ 14 ];

		return this;

	},

	extractBasis: function ( xAxis, yAxis, zAxis ) {

		var te = this.elements;

		xAxis.set( te[ 0 ], te[ 1 ], te[ 2 ] );
		yAxis.set( te[ 4 ], te[ 5 ], te[ 6 ] );
		zAxis.set( te[ 8 ], te[ 9 ], te[ 10 ] );

		return this;

	},

	makeBasis: function ( xAxis, yAxis, zAxis ) {

		this.set(
			xAxis.x, yAxis.x, zAxis.x, 0,
			xAxis.y, yAxis.y, zAxis.y, 0,
			xAxis.z, yAxis.z, zAxis.z, 0,
			0,       0,       0,       1
		);

		return this;

	},

	extractRotation: function () {

		var v1;

		return function ( m ) {

			if ( v1 === undefined ) v1 = new THREE.Vector3();

			var te = this.elements;
			var me = m.elements;

			var scaleX = 1 / v1.set( me[ 0 ], me[ 1 ], me[ 2 ] ).length();
			var scaleY = 1 / v1.set( me[ 4 ], me[ 5 ], me[ 6 ] ).length();
			var scaleZ = 1 / v1.set( me[ 8 ], me[ 9 ], me[ 10 ] ).length();

			te[ 0 ] = me[ 0 ] * scaleX;
			te[ 1 ] = me[ 1 ] * scaleX;
			te[ 2 ] = me[ 2 ] * scaleX;

			te[ 4 ] = me[ 4 ] * scaleY;
			te[ 5 ] = me[ 5 ] * scaleY;
			te[ 6 ] = me[ 6 ] * scaleY;

			te[ 8 ] = me[ 8 ] * scaleZ;
			te[ 9 ] = me[ 9 ] * scaleZ;
			te[ 10 ] = me[ 10 ] * scaleZ;

			return this;

		};

	}(),

	makeRotationFromEuler: function ( euler ) {

		if ( euler instanceof THREE.Euler === false ) {

			console.error( 'THREE.Matrix: .makeRotationFromEuler() now expects a Euler rotation rather than a Vector3 and order.' );

		}

		var te = this.elements;

		var x = euler.x, y = euler.y, z = euler.z;
		var a = Math.cos( x ), b = Math.sin( x );
		var c = Math.cos( y ), d = Math.sin( y );
		var e = Math.cos( z ), f = Math.sin( z );

		if ( euler.order === 'XYZ' ) {

			var ae = a * e, af = a * f, be = b * e, bf = b * f;

			te[ 0 ] = c * e;
			te[ 4 ] = - c * f;
			te[ 8 ] = d;

			te[ 1 ] = af + be * d;
			te[ 5 ] = ae - bf * d;
			te[ 9 ] = - b * c;

			te[ 2 ] = bf - ae * d;
			te[ 6 ] = be + af * d;
			te[ 10 ] = a * c;

		} else if ( euler.order === 'YXZ' ) {

			var ce = c * e, cf = c * f, de = d * e, df = d * f;

			te[ 0 ] = ce + df * b;
			te[ 4 ] = de * b - cf;
			te[ 8 ] = a * d;

			te[ 1 ] = a * f;
			te[ 5 ] = a * e;
			te[ 9 ] = - b;

			te[ 2 ] = cf * b - de;
			te[ 6 ] = df + ce * b;
			te[ 10 ] = a * c;

		} else if ( euler.order === 'ZXY' ) {

			var ce = c * e, cf = c * f, de = d * e, df = d * f;

			te[ 0 ] = ce - df * b;
			te[ 4 ] = - a * f;
			te[ 8 ] = de + cf * b;

			te[ 1 ] = cf + de * b;
			te[ 5 ] = a * e;
			te[ 9 ] = df - ce * b;

			te[ 2 ] = - a * d;
			te[ 6 ] = b;
			te[ 10 ] = a * c;

		} else if ( euler.order === 'ZYX' ) {

			var ae = a * e, af = a * f, be = b * e, bf = b * f;

			te[ 0 ] = c * e;
			te[ 4 ] = be * d - af;
			te[ 8 ] = ae * d + bf;

			te[ 1 ] = c * f;
			te[ 5 ] = bf * d + ae;
			te[ 9 ] = af * d - be;

			te[ 2 ] = - d;
			te[ 6 ] = b * c;
			te[ 10 ] = a * c;

		} else if ( euler.order === 'YZX' ) {

			var ac = a * c, ad = a * d, bc = b * c, bd = b * d;

			te[ 0 ] = c * e;
			te[ 4 ] = bd - ac * f;
			te[ 8 ] = bc * f + ad;

			te[ 1 ] = f;
			te[ 5 ] = a * e;
			te[ 9 ] = - b * e;

			te[ 2 ] = - d * e;
			te[ 6 ] = ad * f + bc;
			te[ 10 ] = ac - bd * f;

		} else if ( euler.order === 'XZY' ) {

			var ac = a * c, ad = a * d, bc = b * c, bd = b * d;

			te[ 0 ] = c * e;
			te[ 4 ] = - f;
			te[ 8 ] = d * e;

			te[ 1 ] = ac * f + bd;
			te[ 5 ] = a * e;
			te[ 9 ] = ad * f - bc;

			te[ 2 ] = bc * f - ad;
			te[ 6 ] = b * e;
			te[ 10 ] = bd * f + ac;

		}

		// last column
		te[ 3 ] = 0;
		te[ 7 ] = 0;
		te[ 11 ] = 0;

		// bottom row
		te[ 12 ] = 0;
		te[ 13 ] = 0;
		te[ 14 ] = 0;
		te[ 15 ] = 1;

		return this;

	},

	setRotationFromQuaternion: function ( q ) {

		console.warn( 'THREE.Matrix4: .setRotationFromQuaternion() has been renamed to .makeRotationFromQuaternion().' );

		return this.makeRotationFromQuaternion( q );

	},

	makeRotationFromQuaternion: function ( q ) {

		var te = this.elements;

		var x = q.x, y = q.y, z = q.z, w = q.w;
		var x2 = x + x, y2 = y + y, z2 = z + z;
		var xx = x * x2, xy = x * y2, xz = x * z2;
		var yy = y * y2, yz = y * z2, zz = z * z2;
		var wx = w * x2, wy = w * y2, wz = w * z2;

		te[ 0 ] = 1 - ( yy + zz );
		te[ 4 ] = xy - wz;
		te[ 8 ] = xz + wy;

		te[ 1 ] = xy + wz;
		te[ 5 ] = 1 - ( xx + zz );
		te[ 9 ] = yz - wx;

		te[ 2 ] = xz - wy;
		te[ 6 ] = yz + wx;
		te[ 10 ] = 1 - ( xx + yy );

		// last column
		te[ 3 ] = 0;
		te[ 7 ] = 0;
		te[ 11 ] = 0;

		// bottom row
		te[ 12 ] = 0;
		te[ 13 ] = 0;
		te[ 14 ] = 0;
		te[ 15 ] = 1;

		return this;

	},

	lookAt: function () {

		var x, y, z;

		return function ( eye, target, up ) {

			if ( x === undefined ) x = new THREE.Vector3();
			if ( y === undefined ) y = new THREE.Vector3();
			if ( z === undefined ) z = new THREE.Vector3();

			var te = this.elements;

			z.subVectors( eye, target ).normalize();

			if ( z.lengthSq() === 0 ) {

				z.z = 1;

			}

			x.crossVectors( up, z ).normalize();

			if ( x.lengthSq() === 0 ) {

				z.x += 0.0001;
				x.crossVectors( up, z ).normalize();

			}

			y.crossVectors( z, x );


			te[ 0 ] = x.x; te[ 4 ] = y.x; te[ 8 ] = z.x;
			te[ 1 ] = x.y; te[ 5 ] = y.y; te[ 9 ] = z.y;
			te[ 2 ] = x.z; te[ 6 ] = y.z; te[ 10 ] = z.z;

			return this;

		};

	}(),

	multiply: function ( m, n ) {

		if ( n !== undefined ) {

			console.warn( 'THREE.Matrix4: .multiply() now only accepts one argument. Use .multiplyMatrices( a, b ) instead.' );
			return this.multiplyMatrices( m, n );

		}

		return this.multiplyMatrices( this, m );

	},

	multiplyMatrices: function ( a, b ) {

		var ae = a.elements;
		var be = b.elements;
		var te = this.elements;

		var a11 = ae[ 0 ], a12 = ae[ 4 ], a13 = ae[ 8 ], a14 = ae[ 12 ];
		var a21 = ae[ 1 ], a22 = ae[ 5 ], a23 = ae[ 9 ], a24 = ae[ 13 ];
		var a31 = ae[ 2 ], a32 = ae[ 6 ], a33 = ae[ 10 ], a34 = ae[ 14 ];
		var a41 = ae[ 3 ], a42 = ae[ 7 ], a43 = ae[ 11 ], a44 = ae[ 15 ];

		var b11 = be[ 0 ], b12 = be[ 4 ], b13 = be[ 8 ], b14 = be[ 12 ];
		var b21 = be[ 1 ], b22 = be[ 5 ], b23 = be[ 9 ], b24 = be[ 13 ];
		var b31 = be[ 2 ], b32 = be[ 6 ], b33 = be[ 10 ], b34 = be[ 14 ];
		var b41 = be[ 3 ], b42 = be[ 7 ], b43 = be[ 11 ], b44 = be[ 15 ];

		te[ 0 ] = a11 * b11 + a12 * b21 + a13 * b31 + a14 * b41;
		te[ 4 ] = a11 * b12 + a12 * b22 + a13 * b32 + a14 * b42;
		te[ 8 ] = a11 * b13 + a12 * b23 + a13 * b33 + a14 * b43;
		te[ 12 ] = a11 * b14 + a12 * b24 + a13 * b34 + a14 * b44;

		te[ 1 ] = a21 * b11 + a22 * b21 + a23 * b31 + a24 * b41;
		te[ 5 ] = a21 * b12 + a22 * b22 + a23 * b32 + a24 * b42;
		te[ 9 ] = a21 * b13 + a22 * b23 + a23 * b33 + a24 * b43;
		te[ 13 ] = a21 * b14 + a22 * b24 + a23 * b34 + a24 * b44;

		te[ 2 ] = a31 * b11 + a32 * b21 + a33 * b31 + a34 * b41;
		te[ 6 ] = a31 * b12 + a32 * b22 + a33 * b32 + a34 * b42;
		te[ 10 ] = a31 * b13 + a32 * b23 + a33 * b33 + a34 * b43;
		te[ 14 ] = a31 * b14 + a32 * b24 + a33 * b34 + a34 * b44;

		te[ 3 ] = a41 * b11 + a42 * b21 + a43 * b31 + a44 * b41;
		te[ 7 ] = a41 * b12 + a42 * b22 + a43 * b32 + a44 * b42;
		te[ 11 ] = a41 * b13 + a42 * b23 + a43 * b33 + a44 * b43;
		te[ 15 ] = a41 * b14 + a42 * b24 + a43 * b34 + a44 * b44;

		return this;

	},

	multiplyToArray: function ( a, b, r ) {

		var te = this.elements;

		this.multiplyMatrices( a, b );

		r[ 0 ] = te[ 0 ]; r[ 1 ] = te[ 1 ]; r[ 2 ] = te[ 2 ]; r[ 3 ] = te[ 3 ];
		r[ 4 ] = te[ 4 ]; r[ 5 ] = te[ 5 ]; r[ 6 ] = te[ 6 ]; r[ 7 ] = te[ 7 ];
		r[ 8 ]  = te[ 8 ]; r[ 9 ]  = te[ 9 ]; r[ 10 ] = te[ 10 ]; r[ 11 ] = te[ 11 ];
		r[ 12 ] = te[ 12 ]; r[ 13 ] = te[ 13 ]; r[ 14 ] = te[ 14 ]; r[ 15 ] = te[ 15 ];

		return this;

	},

	multiplyScalar: function ( s ) {

		var te = this.elements;

		te[ 0 ] *= s; te[ 4 ] *= s; te[ 8 ] *= s; te[ 12 ] *= s;
		te[ 1 ] *= s; te[ 5 ] *= s; te[ 9 ] *= s; te[ 13 ] *= s;
		te[ 2 ] *= s; te[ 6 ] *= s; te[ 10 ] *= s; te[ 14 ] *= s;
		te[ 3 ] *= s; te[ 7 ] *= s; te[ 11 ] *= s; te[ 15 ] *= s;

		return this;

	},

	multiplyVector3: function ( vector ) {

		console.warn( 'THREE.Matrix4: .multiplyVector3() has been removed. Use vector.applyMatrix4( matrix ) or vector.applyProjection( matrix ) instead.' );
		return vector.applyProjection( this );

	},

	multiplyVector4: function ( vector ) {

		console.warn( 'THREE.Matrix4: .multiplyVector4() has been removed. Use vector.applyMatrix4( matrix ) instead.' );
		return vector.applyMatrix4( this );

	},

	multiplyVector3Array: function ( a ) {

		console.warn( 'THREE.Matrix4: .multiplyVector3Array() has been renamed. Use matrix.applyToVector3Array( array ) instead.' );
		return this.applyToVector3Array( a );

	},

	applyToVector3Array: function () {

		var v1;

		return function ( array, offset, length ) {

			if ( v1 === undefined ) v1 = new THREE.Vector3();
			if ( offset === undefined ) offset = 0;
			if ( length === undefined ) length = array.length;

			for ( var i = 0, j = offset; i < length; i += 3, j += 3 ) {

				v1.fromArray( array, j );
				v1.applyMatrix4( this );
				v1.toArray( array, j );

			}

			return array;

		};

	}(),

	applyToBuffer: function () {

		var v1;

		return function applyToBuffer( buffer, offset, length ) {

			if ( v1 === undefined ) v1 = new THREE.Vector3();
			if ( offset === undefined ) offset = 0;
			if ( length === undefined ) length = buffer.length / buffer.itemSize;

			for ( var i = 0, j = offset; i < length; i ++, j ++ ) {

				v1.x = buffer.getX( j );
				v1.y = buffer.getY( j );
				v1.z = buffer.getZ( j );

				v1.applyMatrix4( this );

				buffer.setXYZ( v1.x, v1.y, v1.z );

			}

			return buffer;

		};

	}(),

	rotateAxis: function ( v ) {

		console.warn( 'THREE.Matrix4: .rotateAxis() has been removed. Use Vector3.transformDirection( matrix ) instead.' );

		v.transformDirection( this );

	},

	crossVector: function ( vector ) {

		console.warn( 'THREE.Matrix4: .crossVector() has been removed. Use vector.applyMatrix4( matrix ) instead.' );
		return vector.applyMatrix4( this );

	},

	determinant: function () {

		var te = this.elements;

		var n11 = te[ 0 ], n12 = te[ 4 ], n13 = te[ 8 ], n14 = te[ 12 ];
		var n21 = te[ 1 ], n22 = te[ 5 ], n23 = te[ 9 ], n24 = te[ 13 ];
		var n31 = te[ 2 ], n32 = te[ 6 ], n33 = te[ 10 ], n34 = te[ 14 ];
		var n41 = te[ 3 ], n42 = te[ 7 ], n43 = te[ 11 ], n44 = te[ 15 ];

		//TODO: make this more efficient
		//( based on http://www.euclideanspace.com/maths/algebra/matrix/functions/inverse/fourD/index.htm )

		return (
			n41 * (
				+ n14 * n23 * n32
				 - n13 * n24 * n32
				 - n14 * n22 * n33
				 + n12 * n24 * n33
				 + n13 * n22 * n34
				 - n12 * n23 * n34
			) +
			n42 * (
				+ n11 * n23 * n34
				 - n11 * n24 * n33
				 + n14 * n21 * n33
				 - n13 * n21 * n34
				 + n13 * n24 * n31
				 - n14 * n23 * n31
			) +
			n43 * (
				+ n11 * n24 * n32
				 - n11 * n22 * n34
				 - n14 * n21 * n32
				 + n12 * n21 * n34
				 + n14 * n22 * n31
				 - n12 * n24 * n31
			) +
			n44 * (
				- n13 * n22 * n31
				 - n11 * n23 * n32
				 + n11 * n22 * n33
				 + n13 * n21 * n32
				 - n12 * n21 * n33
				 + n12 * n23 * n31
			)

		);

	},

	transpose: function () {

		var te = this.elements;
		var tmp;

		tmp = te[ 1 ]; te[ 1 ] = te[ 4 ]; te[ 4 ] = tmp;
		tmp = te[ 2 ]; te[ 2 ] = te[ 8 ]; te[ 8 ] = tmp;
		tmp = te[ 6 ]; te[ 6 ] = te[ 9 ]; te[ 9 ] = tmp;

		tmp = te[ 3 ]; te[ 3 ] = te[ 12 ]; te[ 12 ] = tmp;
		tmp = te[ 7 ]; te[ 7 ] = te[ 13 ]; te[ 13 ] = tmp;
		tmp = te[ 11 ]; te[ 11 ] = te[ 14 ]; te[ 14 ] = tmp;

		return this;

	},

	flattenToArrayOffset: function ( array, offset ) {

		var te = this.elements;

		array[ offset ] = te[ 0 ];
		array[ offset + 1 ] = te[ 1 ];
		array[ offset + 2 ] = te[ 2 ];
		array[ offset + 3 ] = te[ 3 ];

		array[ offset + 4 ] = te[ 4 ];
		array[ offset + 5 ] = te[ 5 ];
		array[ offset + 6 ] = te[ 6 ];
		array[ offset + 7 ] = te[ 7 ];

		array[ offset + 8 ]  = te[ 8 ];
		array[ offset + 9 ]  = te[ 9 ];
		array[ offset + 10 ] = te[ 10 ];
		array[ offset + 11 ] = te[ 11 ];

		array[ offset + 12 ] = te[ 12 ];
		array[ offset + 13 ] = te[ 13 ];
		array[ offset + 14 ] = te[ 14 ];
		array[ offset + 15 ] = te[ 15 ];

		return array;

	},

	getPosition: function () {

		var v1;

		return function () {

			if ( v1 === undefined ) v1 = new THREE.Vector3();
			console.warn( 'THREE.Matrix4: .getPosition() has been removed. Use Vector3.setFromMatrixPosition( matrix ) instead.' );

			var te = this.elements;
			return v1.set( te[ 12 ], te[ 13 ], te[ 14 ] );

		};

	}(),

	setPosition: function ( v ) {

		var te = this.elements;

		te[ 12 ] = v.x;
		te[ 13 ] = v.y;
		te[ 14 ] = v.z;

		return this;

	},

	getInverse: function ( m, throwOnInvertible ) {

		// based on http://www.euclideanspace.com/maths/algebra/matrix/functions/inverse/fourD/index.htm
		var te = this.elements;
		var me = m.elements;

		var n11 = me[ 0 ], n12 = me[ 4 ], n13 = me[ 8 ], n14 = me[ 12 ];
		var n21 = me[ 1 ], n22 = me[ 5 ], n23 = me[ 9 ], n24 = me[ 13 ];
		var n31 = me[ 2 ], n32 = me[ 6 ], n33 = me[ 10 ], n34 = me[ 14 ];
		var n41 = me[ 3 ], n42 = me[ 7 ], n43 = me[ 11 ], n44 = me[ 15 ];

		te[ 0 ] = n23 * n34 * n42 - n24 * n33 * n42 + n24 * n32 * n43 - n22 * n34 * n43 - n23 * n32 * n44 + n22 * n33 * n44;
		te[ 4 ] = n14 * n33 * n42 - n13 * n34 * n42 - n14 * n32 * n43 + n12 * n34 * n43 + n13 * n32 * n44 - n12 * n33 * n44;
		te[ 8 ] = n13 * n24 * n42 - n14 * n23 * n42 + n14 * n22 * n43 - n12 * n24 * n43 - n13 * n22 * n44 + n12 * n23 * n44;
		te[ 12 ] = n14 * n23 * n32 - n13 * n24 * n32 - n14 * n22 * n33 + n12 * n24 * n33 + n13 * n22 * n34 - n12 * n23 * n34;
		te[ 1 ] = n24 * n33 * n41 - n23 * n34 * n41 - n24 * n31 * n43 + n21 * n34 * n43 + n23 * n31 * n44 - n21 * n33 * n44;
		te[ 5 ] = n13 * n34 * n41 - n14 * n33 * n41 + n14 * n31 * n43 - n11 * n34 * n43 - n13 * n31 * n44 + n11 * n33 * n44;
		te[ 9 ] = n14 * n23 * n41 - n13 * n24 * n41 - n14 * n21 * n43 + n11 * n24 * n43 + n13 * n21 * n44 - n11 * n23 * n44;
		te[ 13 ] = n13 * n24 * n31 - n14 * n23 * n31 + n14 * n21 * n33 - n11 * n24 * n33 - n13 * n21 * n34 + n11 * n23 * n34;
		te[ 2 ] = n22 * n34 * n41 - n24 * n32 * n41 + n24 * n31 * n42 - n21 * n34 * n42 - n22 * n31 * n44 + n21 * n32 * n44;
		te[ 6 ] = n14 * n32 * n41 - n12 * n34 * n41 - n14 * n31 * n42 + n11 * n34 * n42 + n12 * n31 * n44 - n11 * n32 * n44;
		te[ 10 ] = n12 * n24 * n41 - n14 * n22 * n41 + n14 * n21 * n42 - n11 * n24 * n42 - n12 * n21 * n44 + n11 * n22 * n44;
		te[ 14 ] = n14 * n22 * n31 - n12 * n24 * n31 - n14 * n21 * n32 + n11 * n24 * n32 + n12 * n21 * n34 - n11 * n22 * n34;
		te[ 3 ] = n23 * n32 * n41 - n22 * n33 * n41 - n23 * n31 * n42 + n21 * n33 * n42 + n22 * n31 * n43 - n21 * n32 * n43;
		te[ 7 ] = n12 * n33 * n41 - n13 * n32 * n41 + n13 * n31 * n42 - n11 * n33 * n42 - n12 * n31 * n43 + n11 * n32 * n43;
		te[ 11 ] = n13 * n22 * n41 - n12 * n23 * n41 - n13 * n21 * n42 + n11 * n23 * n42 + n12 * n21 * n43 - n11 * n22 * n43;
		te[ 15 ] = n12 * n23 * n31 - n13 * n22 * n31 + n13 * n21 * n32 - n11 * n23 * n32 - n12 * n21 * n33 + n11 * n22 * n33;

		var det = n11 * te[ 0 ] + n21 * te[ 4 ] + n31 * te[ 8 ] + n41 * te[ 12 ];

		if ( det === 0 ) {

			var msg = "THREE.Matrix4.getInverse(): can't invert matrix, determinant is 0";

			if ( throwOnInvertible || false ) {

				throw new Error( msg );

			} else {

				console.warn( msg );

			}

			this.identity();

			return this;

		}

		this.multiplyScalar( 1 / det );

		return this;

	},

	translate: function ( v ) {

		console.error( 'THREE.Matrix4: .translate() has been removed.' );

	},

	rotateX: function ( angle ) {

		console.error( 'THREE.Matrix4: .rotateX() has been removed.' );

	},

	rotateY: function ( angle ) {

		console.error( 'THREE.Matrix4: .rotateY() has been removed.' );

	},

	rotateZ: function ( angle ) {

		console.error( 'THREE.Matrix4: .rotateZ() has been removed.' );

	},

	rotateByAxis: function ( axis, angle ) {

		console.error( 'THREE.Matrix4: .rotateByAxis() has been removed.' );

	},

	scale: function ( v ) {

		var te = this.elements;
		var x = v.x, y = v.y, z = v.z;

		te[ 0 ] *= x; te[ 4 ] *= y; te[ 8 ] *= z;
		te[ 1 ] *= x; te[ 5 ] *= y; te[ 9 ] *= z;
		te[ 2 ] *= x; te[ 6 ] *= y; te[ 10 ] *= z;
		te[ 3 ] *= x; te[ 7 ] *= y; te[ 11 ] *= z;

		return this;

	},

	getMaxScaleOnAxis: function () {

		var te = this.elements;

		var scaleXSq = te[ 0 ] * te[ 0 ] + te[ 1 ] * te[ 1 ] + te[ 2 ] * te[ 2 ];
		var scaleYSq = te[ 4 ] * te[ 4 ] + te[ 5 ] * te[ 5 ] + te[ 6 ] * te[ 6 ];
		var scaleZSq = te[ 8 ] * te[ 8 ] + te[ 9 ] * te[ 9 ] + te[ 10 ] * te[ 10 ];

		return Math.sqrt( Math.max( scaleXSq, scaleYSq, scaleZSq ) );

	},

	makeTranslation: function ( x, y, z ) {

		this.set(

			1, 0, 0, x,
			0, 1, 0, y,
			0, 0, 1, z,
			0, 0, 0, 1

		);

		return this;

	},

	makeRotationX: function ( theta ) {

		var c = Math.cos( theta ), s = Math.sin( theta );

		this.set(

			1, 0,  0, 0,
			0, c, - s, 0,
			0, s,  c, 0,
			0, 0,  0, 1

		);

		return this;

	},

	makeRotationY: function ( theta ) {

		var c = Math.cos( theta ), s = Math.sin( theta );

		this.set(

			 c, 0, s, 0,
			 0, 1, 0, 0,
			- s, 0, c, 0,
			 0, 0, 0, 1

		);

		return this;

	},

	makeRotationZ: function ( theta ) {

		var c = Math.cos( theta ), s = Math.sin( theta );

		this.set(

			c, - s, 0, 0,
			s,  c, 0, 0,
			0,  0, 1, 0,
			0,  0, 0, 1

		);

		return this;

	},

	makeRotationAxis: function ( axis, angle ) {

		// Based on http://www.gamedev.net/reference/articles/article1199.asp

		var c = Math.cos( angle );
		var s = Math.sin( angle );
		var t = 1 - c;
		var x = axis.x, y = axis.y, z = axis.z;
		var tx = t * x, ty = t * y;

		this.set(

			tx * x + c, tx * y - s * z, tx * z + s * y, 0,
			tx * y + s * z, ty * y + c, ty * z - s * x, 0,
			tx * z - s * y, ty * z + s * x, t * z * z + c, 0,
			0, 0, 0, 1

		);

		 return this;

	},

	makeScale: function ( x, y, z ) {

		this.set(

			x, 0, 0, 0,
			0, y, 0, 0,
			0, 0, z, 0,
			0, 0, 0, 1

		);

		return this;

	},

	compose: function ( position, quaternion, scale ) {

		this.makeRotationFromQuaternion( quaternion );
		this.scale( scale );
		this.setPosition( position );

		return this;

	},

	decompose: function () {

		var vector, matrix;

		return function ( position, quaternion, scale ) {

			if ( vector === undefined ) vector = new THREE.Vector3();
			if ( matrix === undefined ) matrix = new THREE.Matrix4();

			var te = this.elements;

			var sx = vector.set( te[ 0 ], te[ 1 ], te[ 2 ] ).length();
			var sy = vector.set( te[ 4 ], te[ 5 ], te[ 6 ] ).length();
			var sz = vector.set( te[ 8 ], te[ 9 ], te[ 10 ] ).length();

			// if determine is negative, we need to invert one scale
			var det = this.determinant();
			if ( det < 0 ) {

				sx = - sx;

			}

			position.x = te[ 12 ];
			position.y = te[ 13 ];
			position.z = te[ 14 ];

			// scale the rotation part

			matrix.elements.set( this.elements ); // at this point matrix is incomplete so we can't use .copy()

			var invSX = 1 / sx;
			var invSY = 1 / sy;
			var invSZ = 1 / sz;

			matrix.elements[ 0 ] *= invSX;
			matrix.elements[ 1 ] *= invSX;
			matrix.elements[ 2 ] *= invSX;

			matrix.elements[ 4 ] *= invSY;
			matrix.elements[ 5 ] *= invSY;
			matrix.elements[ 6 ] *= invSY;

			matrix.elements[ 8 ] *= invSZ;
			matrix.elements[ 9 ] *= invSZ;
			matrix.elements[ 10 ] *= invSZ;

			quaternion.setFromRotationMatrix( matrix );

			scale.x = sx;
			scale.y = sy;
			scale.z = sz;

			return this;

		};

	}(),

	makeFrustum: function ( left, right, bottom, top, near, far ) {

		var te = this.elements;
		var x = 2 * near / ( right - left );
		var y = 2 * near / ( top - bottom );

		var a = ( right + left ) / ( right - left );
		var b = ( top + bottom ) / ( top - bottom );
		var c = - ( far + near ) / ( far - near );
		var d = - 2 * far * near / ( far - near );

		te[ 0 ] = x;	te[ 4 ] = 0;	te[ 8 ] = a;	te[ 12 ] = 0;
		te[ 1 ] = 0;	te[ 5 ] = y;	te[ 9 ] = b;	te[ 13 ] = 0;
		te[ 2 ] = 0;	te[ 6 ] = 0;	te[ 10 ] = c;	te[ 14 ] = d;
		te[ 3 ] = 0;	te[ 7 ] = 0;	te[ 11 ] = - 1;	te[ 15 ] = 0;

		return this;

	},

	makePerspective: function ( fov, aspect, near, far ) {

		var ymax = near * Math.tan( THREE.Math.degToRad( fov * 0.5 ) );
		var ymin = - ymax;
		var xmin = ymin * aspect;
		var xmax = ymax * aspect;

		return this.makeFrustum( xmin, xmax, ymin, ymax, near, far );

	},

	makeOrthographic: function ( left, right, top, bottom, near, far ) {

		var te = this.elements;
		var w = right - left;
		var h = top - bottom;
		var p = far - near;

		var x = ( right + left ) / w;
		var y = ( top + bottom ) / h;
		var z = ( far + near ) / p;

		te[ 0 ] = 2 / w;	te[ 4 ] = 0;	te[ 8 ] = 0;	te[ 12 ] = - x;
		te[ 1 ] = 0;	te[ 5 ] = 2 / h;	te[ 9 ] = 0;	te[ 13 ] = - y;
		te[ 2 ] = 0;	te[ 6 ] = 0;	te[ 10 ] = - 2 / p;	te[ 14 ] = - z;
		te[ 3 ] = 0;	te[ 7 ] = 0;	te[ 11 ] = 0;	te[ 15 ] = 1;

		return this;

	},

	equals: function ( matrix ) {

		var te = this.elements;
		var me = matrix.elements;

		for ( var i = 0; i < 16; i ++ ) {

			if ( te[ i ] !== me[ i ] ) return false;

		}

		return true;

	},

	fromArray: function ( array ) {

		this.elements.set( array );

		return this;

	},

	toArray: function () {

		var te = this.elements;

		return [
			te[ 0 ], te[ 1 ], te[ 2 ], te[ 3 ],
			te[ 4 ], te[ 5 ], te[ 6 ], te[ 7 ],
			te[ 8 ], te[ 9 ], te[ 10 ], te[ 11 ],
			te[ 12 ], te[ 13 ], te[ 14 ], te[ 15 ]
		];

	}

};

// File:src/math/Ray.js

/**
 * @author bhouston / http://clara.io
 */

THREE.Ray = function ( origin, direction ) {

	this.origin = ( origin !== undefined ) ? origin : new THREE.Vector3();
	this.direction = ( direction !== undefined ) ? direction : new THREE.Vector3();

};

THREE.Ray.prototype = {

	constructor: THREE.Ray,

	set: function ( origin, direction ) {

		this.origin.copy( origin );
		this.direction.copy( direction );

		return this;

	},

	clone: function () {

		return new this.constructor().copy( this );

	},

	copy: function ( ray ) {

		this.origin.copy( ray.origin );
		this.direction.copy( ray.direction );

		return this;

	},

	at: function ( t, optionalTarget ) {

		var result = optionalTarget || new THREE.Vector3();

		return result.copy( this.direction ).multiplyScalar( t ).add( this.origin );

	},

	recast: function () {

		var v1 = new THREE.Vector3();

		return function ( t ) {

			this.origin.copy( this.at( t, v1 ) );

			return this;

		};

	}(),

	closestPointToPoint: function ( point, optionalTarget ) {

		var result = optionalTarget || new THREE.Vector3();
		result.subVectors( point, this.origin );
		var directionDistance = result.dot( this.direction );

		if ( directionDistance < 0 ) {

			return result.copy( this.origin );

		}

		return result.copy( this.direction ).multiplyScalar( directionDistance ).add( this.origin );

	},

	distanceToPoint: function ( point ) {

		return Math.sqrt( this.distanceSqToPoint( point ) );

	},

	distanceSqToPoint: function () {

		var v1 = new THREE.Vector3();

		return function ( point ) {

			var directionDistance = v1.subVectors( point, this.origin ).dot( this.direction );

			// point behind the ray

			if ( directionDistance < 0 ) {

				return this.origin.distanceToSquared( point );

			}

			v1.copy( this.direction ).multiplyScalar( directionDistance ).add( this.origin );

			return v1.distanceToSquared( point );

		};

	}(),

	distanceSqToSegment: function () {

		var segCenter = new THREE.Vector3();
		var segDir = new THREE.Vector3();
		var diff = new THREE.Vector3();

		return function ( v0, v1, optionalPointOnRay, optionalPointOnSegment ) {

			// from http://www.geometrictools.com/LibMathematics/Distance/Wm5DistRay3Segment3.cpp
			// It returns the min distance between the ray and the segment
			// defined by v0 and v1
			// It can also set two optional targets :
			// - The closest point on the ray
			// - The closest point on the segment

			segCenter.copy( v0 ).add( v1 ).multiplyScalar( 0.5 );
			segDir.copy( v1 ).sub( v0 ).normalize();
			diff.copy( this.origin ).sub( segCenter );

			var segExtent = v0.distanceTo( v1 ) * 0.5;
			var a01 = - this.direction.dot( segDir );
			var b0 = diff.dot( this.direction );
			var b1 = - diff.dot( segDir );
			var c = diff.lengthSq();
			var det = Math.abs( 1 - a01 * a01 );
			var s0, s1, sqrDist, extDet;

			if ( det > 0 ) {

				// The ray and segment are not parallel.

				s0 = a01 * b1 - b0;
				s1 = a01 * b0 - b1;
				extDet = segExtent * det;

				if ( s0 >= 0 ) {

					if ( s1 >= - extDet ) {

						if ( s1 <= extDet ) {

							// region 0
							// Minimum at interior points of ray and segment.

							var invDet = 1 / det;
							s0 *= invDet;
							s1 *= invDet;
							sqrDist = s0 * ( s0 + a01 * s1 + 2 * b0 ) + s1 * ( a01 * s0 + s1 + 2 * b1 ) + c;

						} else {

							// region 1

							s1 = segExtent;
							s0 = Math.max( 0, - ( a01 * s1 + b0 ) );
							sqrDist = - s0 * s0 + s1 * ( s1 + 2 * b1 ) + c;

						}

					} else {

						// region 5

						s1 = - segExtent;
						s0 = Math.max( 0, - ( a01 * s1 + b0 ) );
						sqrDist = - s0 * s0 + s1 * ( s1 + 2 * b1 ) + c;

					}

				} else {

					if ( s1 <= - extDet ) {

						// region 4

						s0 = Math.max( 0, - ( - a01 * segExtent + b0 ) );
						s1 = ( s0 > 0 ) ? - segExtent : Math.min( Math.max( - segExtent, - b1 ), segExtent );
						sqrDist = - s0 * s0 + s1 * ( s1 + 2 * b1 ) + c;

					} else if ( s1 <= extDet ) {

						// region 3

						s0 = 0;
						s1 = Math.min( Math.max( - segExtent, - b1 ), segExtent );
						sqrDist = s1 * ( s1 + 2 * b1 ) + c;

					} else {

						// region 2

						s0 = Math.max( 0, - ( a01 * segExtent + b0 ) );
						s1 = ( s0 > 0 ) ? segExtent : Math.min( Math.max( - segExtent, - b1 ), segExtent );
						sqrDist = - s0 * s0 + s1 * ( s1 + 2 * b1 ) + c;

					}

				}

			} else {

				// Ray and segment are parallel.

				s1 = ( a01 > 0 ) ? - segExtent : segExtent;
				s0 = Math.max( 0, - ( a01 * s1 + b0 ) );
				sqrDist = - s0 * s0 + s1 * ( s1 + 2 * b1 ) + c;

			}

			if ( optionalPointOnRay ) {

				optionalPointOnRay.copy( this.direction ).multiplyScalar( s0 ).add( this.origin );

			}

			if ( optionalPointOnSegment ) {

				optionalPointOnSegment.copy( segDir ).multiplyScalar( s1 ).add( segCenter );

			}

			return sqrDist;

		};

	}(),


	isIntersectionSphere: function ( sphere ) {

		return this.distanceToPoint( sphere.center ) <= sphere.radius;

	},

	intersectSphere: function () {

		// from http://www.scratchapixel.com/lessons/3d-basic-lessons/lesson-7-intersecting-simple-shapes/ray-sphere-intersection/

		var v1 = new THREE.Vector3();

		return function ( sphere, optionalTarget ) {

			v1.subVectors( sphere.center, this.origin );

			var tca = v1.dot( this.direction );

			var d2 = v1.dot( v1 ) - tca * tca;

			var radius2 = sphere.radius * sphere.radius;

			if ( d2 > radius2 ) return null;

			var thc = Math.sqrt( radius2 - d2 );

			// t0 = first intersect point - entrance on front of sphere
			var t0 = tca - thc;

			// t1 = second intersect point - exit point on back of sphere
			var t1 = tca + thc;

			// test to see if both t0 and t1 are behind the ray - if so, return null
			if ( t0 < 0 && t1 < 0 ) return null;

			// test to see if t0 is behind the ray:
			// if it is, the ray is inside the sphere, so return the second exit point scaled by t1,
			// in order to always return an intersect point that is in front of the ray.
			if ( t0 < 0 ) return this.at( t1, optionalTarget );

			// else t0 is in front of the ray, so return the first collision point scaled by t0
			return this.at( t0, optionalTarget );

		}

	}(),

	isIntersectionPlane: function ( plane ) {

		// check if the ray lies on the plane first

		var distToPoint = plane.distanceToPoint( this.origin );

		if ( distToPoint === 0 ) {

			return true;

		}

		var denominator = plane.normal.dot( this.direction );

		if ( denominator * distToPoint < 0 ) {

			return true;

		}

		// ray origin is behind the plane (and is pointing behind it)

		return false;

	},

	distanceToPlane: function ( plane ) {

		var denominator = plane.normal.dot( this.direction );
		if ( denominator === 0 ) {

			// line is coplanar, return origin
			if ( plane.distanceToPoint( this.origin ) === 0 ) {

				return 0;

			}

			// Null is preferable to undefined since undefined means.... it is undefined

			return null;

		}

		var t = - ( this.origin.dot( plane.normal ) + plane.constant ) / denominator;

		// Return if the ray never intersects the plane

		return t >= 0 ? t :  null;

	},

	intersectPlane: function ( plane, optionalTarget ) {

		var t = this.distanceToPlane( plane );

		if ( t === null ) {

			return null;

		}

		return this.at( t, optionalTarget );

	},

	isIntersectionBox: function () {

		var v = new THREE.Vector3();

		return function ( box ) {

			return this.intersectBox( box, v ) !== null;

		};

	}(),

	intersectBox: function ( box, optionalTarget ) {

		// http://www.scratchapixel.com/lessons/3d-basic-lessons/lesson-7-intersecting-simple-shapes/ray-box-intersection/

		var tmin, tmax, tymin, tymax, tzmin, tzmax;

		var invdirx = 1 / this.direction.x,
			invdiry = 1 / this.direction.y,
			invdirz = 1 / this.direction.z;

		var origin = this.origin;

		if ( invdirx >= 0 ) {

			tmin = ( box.min.x - origin.x ) * invdirx;
			tmax = ( box.max.x - origin.x ) * invdirx;

		} else {

			tmin = ( box.max.x - origin.x ) * invdirx;
			tmax = ( box.min.x - origin.x ) * invdirx;

		}

		if ( invdiry >= 0 ) {

			tymin = ( box.min.y - origin.y ) * invdiry;
			tymax = ( box.max.y - origin.y ) * invdiry;

		} else {

			tymin = ( box.max.y - origin.y ) * invdiry;
			tymax = ( box.min.y - origin.y ) * invdiry;

		}

		if ( ( tmin > tymax ) || ( tymin > tmax ) ) return null;

		// These lines also handle the case where tmin or tmax is NaN
		// (result of 0 * Infinity). x !== x returns true if x is NaN

		if ( tymin > tmin || tmin !== tmin ) tmin = tymin;

		if ( tymax < tmax || tmax !== tmax ) tmax = tymax;

		if ( invdirz >= 0 ) {

			tzmin = ( box.min.z - origin.z ) * invdirz;
			tzmax = ( box.max.z - origin.z ) * invdirz;

		} else {

			tzmin = ( box.max.z - origin.z ) * invdirz;
			tzmax = ( box.min.z - origin.z ) * invdirz;

		}

		if ( ( tmin > tzmax ) || ( tzmin > tmax ) ) return null;

		if ( tzmin > tmin || tmin !== tmin ) tmin = tzmin;

		if ( tzmax < tmax || tmax !== tmax ) tmax = tzmax;

		//return point closest to the ray (positive side)

		if ( tmax < 0 ) return null;

		return this.at( tmin >= 0 ? tmin : tmax, optionalTarget );

	},

	intersectTriangle: function () {

		// Compute the offset origin, edges, and normal.
		var diff = new THREE.Vector3();
		var edge1 = new THREE.Vector3();
		var edge2 = new THREE.Vector3();
		var normal = new THREE.Vector3();

		return function ( a, b, c, backfaceCulling, optionalTarget ) {

			// from http://www.geometrictools.com/LibMathematics/Intersection/Wm5IntrRay3Triangle3.cpp

			edge1.subVectors( b, a );
			edge2.subVectors( c, a );
			normal.crossVectors( edge1, edge2 );

			// Solve Q + t*D = b1*E1 + b2*E2 (Q = kDiff, D = ray direction,
			// E1 = kEdge1, E2 = kEdge2, N = Cross(E1,E2)) by
			//   |Dot(D,N)|*b1 = sign(Dot(D,N))*Dot(D,Cross(Q,E2))
			//   |Dot(D,N)|*b2 = sign(Dot(D,N))*Dot(D,Cross(E1,Q))
			//   |Dot(D,N)|*t = -sign(Dot(D,N))*Dot(Q,N)
			var DdN = this.direction.dot( normal );
			var sign;

			if ( DdN > 0 ) {

				if ( backfaceCulling ) return null;
				sign = 1;

			} else if ( DdN < 0 ) {

				sign = - 1;
				DdN = - DdN;

			} else {

				return null;

			}

			diff.subVectors( this.origin, a );
			var DdQxE2 = sign * this.direction.dot( edge2.crossVectors( diff, edge2 ) );

			// b1 < 0, no intersection
			if ( DdQxE2 < 0 ) {

				return null;

			}

			var DdE1xQ = sign * this.direction.dot( edge1.cross( diff ) );

			// b2 < 0, no intersection
			if ( DdE1xQ < 0 ) {

				return null;

			}

			// b1+b2 > 1, no intersection
			if ( DdQxE2 + DdE1xQ > DdN ) {

				return null;

			}

			// Line intersects triangle, check if ray does.
			var QdN = - sign * diff.dot( normal );

			// t < 0, no intersection
			if ( QdN < 0 ) {

				return null;

			}

			// Ray intersects triangle.
			return this.at( QdN / DdN, optionalTarget );

		};

	}(),

	applyMatrix4: function ( matrix4 ) {

		this.direction.add( this.origin ).applyMatrix4( matrix4 );
		this.origin.applyMatrix4( matrix4 );
		this.direction.sub( this.origin );
		this.direction.normalize();

		return this;

	},

	equals: function ( ray ) {

		return ray.origin.equals( this.origin ) && ray.direction.equals( this.direction );

	}

};

// File:src/math/Sphere.js

/**
 * @author bhouston / http://clara.io
 * @author mrdoob / http://mrdoob.com/
 */

THREE.Sphere = function ( center, radius ) {

	this.center = ( center !== undefined ) ? center : new THREE.Vector3();
	this.radius = ( radius !== undefined ) ? radius : 0;

};

THREE.Sphere.prototype = {

	constructor: THREE.Sphere,

	set: function ( center, radius ) {

		this.center.copy( center );
		this.radius = radius;

		return this;

	},

	setFromPoints: function () {

		var box = new THREE.Box3();

		return function ( points, optionalCenter ) {

			var center = this.center;

			if ( optionalCenter !== undefined ) {

				center.copy( optionalCenter );

			} else {

				box.setFromPoints( points ).center( center );

			}

			var maxRadiusSq = 0;

			for ( var i = 0, il = points.length; i < il; i ++ ) {

				maxRadiusSq = Math.max( maxRadiusSq, center.distanceToSquared( points[ i ] ) );

			}

			this.radius = Math.sqrt( maxRadiusSq );

			return this;

		};

	}(),

	clone: function () {

		return new this.constructor().copy( this );

	},

	copy: function ( sphere ) {

		this.center.copy( sphere.center );
		this.radius = sphere.radius;

		return this;

	},

	empty: function () {

		return ( this.radius <= 0 );

	},

	containsPoint: function ( point ) {

		return ( point.distanceToSquared( this.center ) <= ( this.radius * this.radius ) );

	},

	distanceToPoint: function ( point ) {

		return ( point.distanceTo( this.center ) - this.radius );

	},

	intersectsSphere: function ( sphere ) {

		var radiusSum = this.radius + sphere.radius;

		return sphere.center.distanceToSquared( this.center ) <= ( radiusSum * radiusSum );

	},

	clampPoint: function ( point, optionalTarget ) {

		var deltaLengthSq = this.center.distanceToSquared( point );

		var result = optionalTarget || new THREE.Vector3();
		result.copy( point );

		if ( deltaLengthSq > ( this.radius * this.radius ) ) {

			result.sub( this.center ).normalize();
			result.multiplyScalar( this.radius ).add( this.center );

		}

		return result;

	},

	getBoundingBox: function ( optionalTarget ) {

		var box = optionalTarget || new THREE.Box3();

		box.set( this.center, this.center );
		box.expandByScalar( this.radius );

		return box;

	},

	applyMatrix4: function ( matrix ) {

		this.center.applyMatrix4( matrix );
		this.radius = this.radius * matrix.getMaxScaleOnAxis();

		return this;

	},

	translate: function ( offset ) {

		this.center.add( offset );

		return this;

	},

	equals: function ( sphere ) {

		return sphere.center.equals( this.center ) && ( sphere.radius === this.radius );

	}

};

// File:src/math/Frustum.js

/**
 * @author mrdoob / http://mrdoob.com/
 * @author alteredq / http://alteredqualia.com/
 * @author bhouston / http://clara.io
 */

THREE.Frustum = function ( p0, p1, p2, p3, p4, p5 ) {

	this.planes = [

		( p0 !== undefined ) ? p0 : new THREE.Plane(),
		( p1 !== undefined ) ? p1 : new THREE.Plane(),
		( p2 !== undefined ) ? p2 : new THREE.Plane(),
		( p3 !== undefined ) ? p3 : new THREE.Plane(),
		( p4 !== undefined ) ? p4 : new THREE.Plane(),
		( p5 !== undefined ) ? p5 : new THREE.Plane()

	];

};

THREE.Frustum.prototype = {

	constructor: THREE.Frustum,

	set: function ( p0, p1, p2, p3, p4, p5 ) {

		var planes = this.planes;

		planes[ 0 ].copy( p0 );
		planes[ 1 ].copy( p1 );
		planes[ 2 ].copy( p2 );
		planes[ 3 ].copy( p3 );
		planes[ 4 ].copy( p4 );
		planes[ 5 ].copy( p5 );

		return this;

	},

	clone: function () {

		return new this.constructor().copy( this );

	},

	copy: function ( frustum ) {

		var planes = this.planes;

		for ( var i = 0; i < 6; i ++ ) {

			planes[ i ].copy( frustum.planes[ i ] );

		}

		return this;

	},

	setFromMatrix: function ( m ) {

		var planes = this.planes;
		var me = m.elements;
		var me0 = me[ 0 ], me1 = me[ 1 ], me2 = me[ 2 ], me3 = me[ 3 ];
		var me4 = me[ 4 ], me5 = me[ 5 ], me6 = me[ 6 ], me7 = me[ 7 ];
		var me8 = me[ 8 ], me9 = me[ 9 ], me10 = me[ 10 ], me11 = me[ 11 ];
		var me12 = me[ 12 ], me13 = me[ 13 ], me14 = me[ 14 ], me15 = me[ 15 ];

		planes[ 0 ].setComponents( me3 - me0, me7 - me4, me11 - me8, me15 - me12 ).normalize();
		planes[ 1 ].setComponents( me3 + me0, me7 + me4, me11 + me8, me15 + me12 ).normalize();
		planes[ 2 ].setComponents( me3 + me1, me7 + me5, me11 + me9, me15 + me13 ).normalize();
		planes[ 3 ].setComponents( me3 - me1, me7 - me5, me11 - me9, me15 - me13 ).normalize();
		planes[ 4 ].setComponents( me3 - me2, me7 - me6, me11 - me10, me15 - me14 ).normalize();
		planes[ 5 ].setComponents( me3 + me2, me7 + me6, me11 + me10, me15 + me14 ).normalize();

		return this;

	},

	intersectsObject: function () {

		var sphere = new THREE.Sphere();

		return function ( object ) {

			var geometry = object.geometry;

			if ( geometry.boundingSphere === null ) geometry.computeBoundingSphere();

			sphere.copy( geometry.boundingSphere );
			sphere.applyMatrix4( object.matrixWorld );

			return this.intersectsSphere( sphere );

		};

	}(),

	intersectsSphere: function ( sphere ) {

		var planes = this.planes;
		var center = sphere.center;
		var negRadius = - sphere.radius;

		for ( var i = 0; i < 6; i ++ ) {

			var distance = planes[ i ].distanceToPoint( center );

			if ( distance < negRadius ) {

				return false;

			}

		}

		return true;

	},

	intersectsBox: function () {

		var p1 = new THREE.Vector3(),
			p2 = new THREE.Vector3();

		return function ( box ) {

			var planes = this.planes;

			for ( var i = 0; i < 6 ; i ++ ) {

				var plane = planes[ i ];

				p1.x = plane.normal.x > 0 ? box.min.x : box.max.x;
				p2.x = plane.normal.x > 0 ? box.max.x : box.min.x;
				p1.y = plane.normal.y > 0 ? box.min.y : box.max.y;
				p2.y = plane.normal.y > 0 ? box.max.y : box.min.y;
				p1.z = plane.normal.z > 0 ? box.min.z : box.max.z;
				p2.z = plane.normal.z > 0 ? box.max.z : box.min.z;

				var d1 = plane.distanceToPoint( p1 );
				var d2 = plane.distanceToPoint( p2 );

				// if both outside plane, no intersection

				if ( d1 < 0 && d2 < 0 ) {

					return false;

				}

			}

			return true;

		};

	}(),


	containsPoint: function ( point ) {

		var planes = this.planes;

		for ( var i = 0; i < 6; i ++ ) {

			if ( planes[ i ].distanceToPoint( point ) < 0 ) {

				return false;

			}

		}

		return true;

	}

};

// File:src/math/Plane.js

/**
 * @author bhouston / http://clara.io
 */

THREE.Plane = function ( normal, constant ) {

	this.normal = ( normal !== undefined ) ? normal : new THREE.Vector3( 1, 0, 0 );
	this.constant = ( constant !== undefined ) ? constant : 0;

};

THREE.Plane.prototype = {

	constructor: THREE.Plane,

	set: function ( normal, constant ) {

		this.normal.copy( normal );
		this.constant = constant;

		return this;

	},

	setComponents: function ( x, y, z, w ) {

		this.normal.set( x, y, z );
		this.constant = w;

		return this;

	},

	setFromNormalAndCoplanarPoint: function ( normal, point ) {

		this.normal.copy( normal );
		this.constant = - point.dot( this.normal );	// must be this.normal, not normal, as this.normal is normalized

		return this;

	},

	setFromCoplanarPoints: function () {

		var v1 = new THREE.Vector3();
		var v2 = new THREE.Vector3();

		return function ( a, b, c ) {

			var normal = v1.subVectors( c, b ).cross( v2.subVectors( a, b ) ).normalize();

			// Q: should an error be thrown if normal is zero (e.g. degenerate plane)?

			this.setFromNormalAndCoplanarPoint( normal, a );

			return this;

		};

	}(),

	clone: function () {

		return new this.constructor().copy( this );

	},

	copy: function ( plane ) {

		this.normal.copy( plane.normal );
		this.constant = plane.constant;

		return this;

	},

	normalize: function () {

		// Note: will lead to a divide by zero if the plane is invalid.

		var inverseNormalLength = 1.0 / this.normal.length();
		this.normal.multiplyScalar( inverseNormalLength );
		this.constant *= inverseNormalLength;

		return this;

	},

	negate: function () {

		this.constant *= - 1;
		this.normal.negate();

		return this;

	},

	distanceToPoint: function ( point ) {

		return this.normal.dot( point ) + this.constant;

	},

	distanceToSphere: function ( sphere ) {

		return this.distanceToPoint( sphere.center ) - sphere.radius;

	},

	projectPoint: function ( point, optionalTarget ) {

		return this.orthoPoint( point, optionalTarget ).sub( point ).negate();

	},

	orthoPoint: function ( point, optionalTarget ) {

		var perpendicularMagnitude = this.distanceToPoint( point );

		var result = optionalTarget || new THREE.Vector3();
		return result.copy( this.normal ).multiplyScalar( perpendicularMagnitude );

	},

	isIntersectionLine: function ( line ) {

		// Note: this tests if a line intersects the plane, not whether it (or its end-points) are coplanar with it.

		var startSign = this.distanceToPoint( line.start );
		var endSign = this.distanceToPoint( line.end );

		return ( startSign < 0 && endSign > 0 ) || ( endSign < 0 && startSign > 0 );

	},

	intersectLine: function () {

		var v1 = new THREE.Vector3();

		return function ( line, optionalTarget ) {

			var result = optionalTarget || new THREE.Vector3();

			var direction = line.delta( v1 );

			var denominator = this.normal.dot( direction );

			if ( denominator === 0 ) {

				// line is coplanar, return origin
				if ( this.distanceToPoint( line.start ) === 0 ) {

					return result.copy( line.start );

				}

				// Unsure if this is the correct method to handle this case.
				return undefined;

			}

			var t = - ( line.start.dot( this.normal ) + this.constant ) / denominator;

			if ( t < 0 || t > 1 ) {

				return undefined;

			}

			return result.copy( direction ).multiplyScalar( t ).add( line.start );

		};

	}(),


	coplanarPoint: function ( optionalTarget ) {

		var result = optionalTarget || new THREE.Vector3();
		return result.copy( this.normal ).multiplyScalar( - this.constant );

	},

	applyMatrix4: function () {

		var v1 = new THREE.Vector3();
		var v2 = new THREE.Vector3();
		var m1 = new THREE.Matrix3();

		return function ( matrix, optionalNormalMatrix ) {

			// compute new normal based on theory here:
			// http://www.songho.ca/opengl/gl_normaltransform.html
			var normalMatrix = optionalNormalMatrix || m1.getNormalMatrix( matrix );
			var newNormal = v1.copy( this.normal ).applyMatrix3( normalMatrix );

			var newCoplanarPoint = this.coplanarPoint( v2 );
			newCoplanarPoint.applyMatrix4( matrix );

			this.setFromNormalAndCoplanarPoint( newNormal, newCoplanarPoint );

			return this;

		};

	}(),

	translate: function ( offset ) {

		this.constant = this.constant - offset.dot( this.normal );

		return this;

	},

	equals: function ( plane ) {

		return plane.normal.equals( this.normal ) && ( plane.constant === this.constant );

	}

};

// File:src/math/Math.js

/**
 * @author alteredq / http://alteredqualia.com/
 * @author mrdoob / http://mrdoob.com/
 */

THREE.Math = {

	generateUUID: function () {

		// http://www.broofa.com/Tools/Math.uuid.htm

		var chars = '0123456789ABCDEFGHIJKLMNOPQRSTUVWXYZabcdefghijklmnopqrstuvwxyz'.split( '' );
		var uuid = new Array( 36 );
		var rnd = 0, r;

		return function () {

			for ( var i = 0; i < 36; i ++ ) {

				if ( i === 8 || i === 13 || i === 18 || i === 23 ) {

					uuid[ i ] = '-';

				} else if ( i === 14 ) {

					uuid[ i ] = '4';

				} else {

					if ( rnd <= 0x02 ) rnd = 0x2000000 + ( Math.random() * 0x1000000 ) | 0;
					r = rnd & 0xf;
					rnd = rnd >> 4;
					uuid[ i ] = chars[ ( i === 19 ) ? ( r & 0x3 ) | 0x8 : r ];

				}

			}

			return uuid.join( '' );

		};

	}(),

	clamp: function ( value, min, max ) {

		return Math.max( min, Math.min( max, value ) );

	},

	// compute euclidian modulo of m % n
	// https://en.wikipedia.org/wiki/Modulo_operation

	euclideanModulo: function ( n, m ) {

		return ( ( n % m ) + m ) % m;

	},

	// Linear mapping from range <a1, a2> to range <b1, b2>

	mapLinear: function ( x, a1, a2, b1, b2 ) {

		return b1 + ( x - a1 ) * ( b2 - b1 ) / ( a2 - a1 );

	},

	// http://en.wikipedia.org/wiki/Smoothstep

	smoothstep: function ( x, min, max ) {

		if ( x <= min ) return 0;
		if ( x >= max ) return 1;

		x = ( x - min ) / ( max - min );

		return x * x * ( 3 - 2 * x );

	},

	smootherstep: function ( x, min, max ) {

		if ( x <= min ) return 0;
		if ( x >= max ) return 1;

		x = ( x - min ) / ( max - min );

		return x * x * x * ( x * ( x * 6 - 15 ) + 10 );

	},

	// Random float from <0, 1> with 16 bits of randomness
	// (standard Math.random() creates repetitive patterns when applied over larger space)

	random16: function () {

		return ( 65280 * Math.random() + 255 * Math.random() ) / 65535;

	},

	// Random integer from <low, high> interval

	randInt: function ( low, high ) {

		return low + Math.floor( Math.random() * ( high - low + 1 ) );

	},

	// Random float from <low, high> interval

	randFloat: function ( low, high ) {

		return low + Math.random() * ( high - low );

	},

	// Random float from <-range/2, range/2> interval

	randFloatSpread: function ( range ) {

		return range * ( 0.5 - Math.random() );

	},

	degToRad: function () {

		var degreeToRadiansFactor = Math.PI / 180;

		return function ( degrees ) {

			return degrees * degreeToRadiansFactor;

		};

	}(),

	radToDeg: function () {

		var radianToDegreesFactor = 180 / Math.PI;

		return function ( radians ) {

			return radians * radianToDegreesFactor;

		};

	}(),

	isPowerOfTwo: function ( value ) {

		return ( value & ( value - 1 ) ) === 0 && value !== 0;

	},

	nearestPowerOfTwo: function ( value ) {

		return Math.pow( 2, Math.round( Math.log( value ) / Math.LN2 ) );

	},

	nextPowerOfTwo: function ( value ) {

		value --;
		value |= value >> 1;
		value |= value >> 2;
		value |= value >> 4;
		value |= value >> 8;
		value |= value >> 16;
		value ++;

		return value;

	}

};

// File:src/math/Spline.js

/**
 * Spline from Tween.js, slightly optimized (and trashed)
 * http://sole.github.com/tween.js/examples/05_spline.html
 *
 * @author mrdoob / http://mrdoob.com/
 * @author alteredq / http://alteredqualia.com/
 */

THREE.Spline = function ( points ) {

	this.points = points;

	var c = [], v3 = { x: 0, y: 0, z: 0 },
	point, intPoint, weight, w2, w3,
	pa, pb, pc, pd;

	this.initFromArray = function ( a ) {

		this.points = [];

		for ( var i = 0; i < a.length; i ++ ) {

			this.points[ i ] = { x: a[ i ][ 0 ], y: a[ i ][ 1 ], z: a[ i ][ 2 ] };

		}

	};

	this.getPoint = function ( k ) {

		point = ( this.points.length - 1 ) * k;
		intPoint = Math.floor( point );
		weight = point - intPoint;

		c[ 0 ] = intPoint === 0 ? intPoint : intPoint - 1;
		c[ 1 ] = intPoint;
		c[ 2 ] = intPoint  > this.points.length - 2 ? this.points.length - 1 : intPoint + 1;
		c[ 3 ] = intPoint  > this.points.length - 3 ? this.points.length - 1 : intPoint + 2;

		pa = this.points[ c[ 0 ] ];
		pb = this.points[ c[ 1 ] ];
		pc = this.points[ c[ 2 ] ];
		pd = this.points[ c[ 3 ] ];

		w2 = weight * weight;
		w3 = weight * w2;

		v3.x = interpolate( pa.x, pb.x, pc.x, pd.x, weight, w2, w3 );
		v3.y = interpolate( pa.y, pb.y, pc.y, pd.y, weight, w2, w3 );
		v3.z = interpolate( pa.z, pb.z, pc.z, pd.z, weight, w2, w3 );

		return v3;

	};

	this.getControlPointsArray = function () {

		var i, p, l = this.points.length,
			coords = [];

		for ( i = 0; i < l; i ++ ) {

			p = this.points[ i ];
			coords[ i ] = [ p.x, p.y, p.z ];

		}

		return coords;

	};

	// approximate length by summing linear segments

	this.getLength = function ( nSubDivisions ) {

		var i, index, nSamples, position,
			point = 0, intPoint = 0, oldIntPoint = 0,
			oldPosition = new THREE.Vector3(),
			tmpVec = new THREE.Vector3(),
			chunkLengths = [],
			totalLength = 0;

		// first point has 0 length

		chunkLengths[ 0 ] = 0;

		if ( ! nSubDivisions ) nSubDivisions = 100;

		nSamples = this.points.length * nSubDivisions;

		oldPosition.copy( this.points[ 0 ] );

		for ( i = 1; i < nSamples; i ++ ) {

			index = i / nSamples;

			position = this.getPoint( index );
			tmpVec.copy( position );

			totalLength += tmpVec.distanceTo( oldPosition );

			oldPosition.copy( position );

			point = ( this.points.length - 1 ) * index;
			intPoint = Math.floor( point );

			if ( intPoint !== oldIntPoint ) {

				chunkLengths[ intPoint ] = totalLength;
				oldIntPoint = intPoint;

			}

		}

		// last point ends with total length

		chunkLengths[ chunkLengths.length ] = totalLength;

		return { chunks: chunkLengths, total: totalLength };

	};

	this.reparametrizeByArcLength = function ( samplingCoef ) {

		var i, j,
			index, indexCurrent, indexNext,
			realDistance,
			sampling, position,
			newpoints = [],
			tmpVec = new THREE.Vector3(),
			sl = this.getLength();

		newpoints.push( tmpVec.copy( this.points[ 0 ] ).clone() );

		for ( i = 1; i < this.points.length; i ++ ) {

			//tmpVec.copy( this.points[ i - 1 ] );
			//linearDistance = tmpVec.distanceTo( this.points[ i ] );

			realDistance = sl.chunks[ i ] - sl.chunks[ i - 1 ];

			sampling = Math.ceil( samplingCoef * realDistance / sl.total );

			indexCurrent = ( i - 1 ) / ( this.points.length - 1 );
			indexNext = i / ( this.points.length - 1 );

			for ( j = 1; j < sampling - 1; j ++ ) {

				index = indexCurrent + j * ( 1 / sampling ) * ( indexNext - indexCurrent );

				position = this.getPoint( index );
				newpoints.push( tmpVec.copy( position ).clone() );

			}

			newpoints.push( tmpVec.copy( this.points[ i ] ).clone() );

		}

		this.points = newpoints;

	};

	// Catmull-Rom

	function interpolate( p0, p1, p2, p3, t, t2, t3 ) {

		var v0 = ( p2 - p0 ) * 0.5,
			v1 = ( p3 - p1 ) * 0.5;

		return ( 2 * ( p1 - p2 ) + v0 + v1 ) * t3 + ( - 3 * ( p1 - p2 ) - 2 * v0 - v1 ) * t2 + v0 * t + p1;

	}

};

// File:src/math/Triangle.js

/**
 * @author bhouston / http://clara.io
 * @author mrdoob / http://mrdoob.com/
 */

THREE.Triangle = function ( a, b, c ) {

	this.a = ( a !== undefined ) ? a : new THREE.Vector3();
	this.b = ( b !== undefined ) ? b : new THREE.Vector3();
	this.c = ( c !== undefined ) ? c : new THREE.Vector3();

};

THREE.Triangle.normal = function () {

	var v0 = new THREE.Vector3();

	return function ( a, b, c, optionalTarget ) {

		var result = optionalTarget || new THREE.Vector3();

		result.subVectors( c, b );
		v0.subVectors( a, b );
		result.cross( v0 );

		var resultLengthSq = result.lengthSq();
		if ( resultLengthSq > 0 ) {

			return result.multiplyScalar( 1 / Math.sqrt( resultLengthSq ) );

		}

		return result.set( 0, 0, 0 );

	};

}();

// static/instance method to calculate barycentric coordinates
// based on: http://www.blackpawn.com/texts/pointinpoly/default.html
THREE.Triangle.barycoordFromPoint = function () {

	var v0 = new THREE.Vector3();
	var v1 = new THREE.Vector3();
	var v2 = new THREE.Vector3();

	return function ( point, a, b, c, optionalTarget ) {

		v0.subVectors( c, a );
		v1.subVectors( b, a );
		v2.subVectors( point, a );

		var dot00 = v0.dot( v0 );
		var dot01 = v0.dot( v1 );
		var dot02 = v0.dot( v2 );
		var dot11 = v1.dot( v1 );
		var dot12 = v1.dot( v2 );

		var denom = ( dot00 * dot11 - dot01 * dot01 );

		var result = optionalTarget || new THREE.Vector3();

		// collinear or singular triangle
		if ( denom === 0 ) {

			// arbitrary location outside of triangle?
			// not sure if this is the best idea, maybe should be returning undefined
			return result.set( - 2, - 1, - 1 );

		}

		var invDenom = 1 / denom;
		var u = ( dot11 * dot02 - dot01 * dot12 ) * invDenom;
		var v = ( dot00 * dot12 - dot01 * dot02 ) * invDenom;

		// barycentric coordinates must always sum to 1
		return result.set( 1 - u - v, v, u );

	};

}();

THREE.Triangle.containsPoint = function () {

	var v1 = new THREE.Vector3();

	return function ( point, a, b, c ) {

		var result = THREE.Triangle.barycoordFromPoint( point, a, b, c, v1 );

		return ( result.x >= 0 ) && ( result.y >= 0 ) && ( ( result.x + result.y ) <= 1 );

	};

}();

THREE.Triangle.prototype = {

	constructor: THREE.Triangle,

	set: function ( a, b, c ) {

		this.a.copy( a );
		this.b.copy( b );
		this.c.copy( c );

		return this;

	},

	setFromPointsAndIndices: function ( points, i0, i1, i2 ) {

		this.a.copy( points[ i0 ] );
		this.b.copy( points[ i1 ] );
		this.c.copy( points[ i2 ] );

		return this;

	},

	clone: function () {

		return new this.constructor().copy( this );

	},

	copy: function ( triangle ) {

		this.a.copy( triangle.a );
		this.b.copy( triangle.b );
		this.c.copy( triangle.c );

		return this;

	},

	area: function () {

		var v0 = new THREE.Vector3();
		var v1 = new THREE.Vector3();

		return function () {

			v0.subVectors( this.c, this.b );
			v1.subVectors( this.a, this.b );

			return v0.cross( v1 ).length() * 0.5;

		};

	}(),

	midpoint: function ( optionalTarget ) {

		var result = optionalTarget || new THREE.Vector3();
		return result.addVectors( this.a, this.b ).add( this.c ).multiplyScalar( 1 / 3 );

	},

	normal: function ( optionalTarget ) {

		return THREE.Triangle.normal( this.a, this.b, this.c, optionalTarget );

	},

	plane: function ( optionalTarget ) {

		var result = optionalTarget || new THREE.Plane();

		return result.setFromCoplanarPoints( this.a, this.b, this.c );

	},

	barycoordFromPoint: function ( point, optionalTarget ) {

		return THREE.Triangle.barycoordFromPoint( point, this.a, this.b, this.c, optionalTarget );

	},

	containsPoint: function ( point ) {

		return THREE.Triangle.containsPoint( point, this.a, this.b, this.c );

	},

	equals: function ( triangle ) {

		return triangle.a.equals( this.a ) && triangle.b.equals( this.b ) && triangle.c.equals( this.c );

	}

};

// File:src/core/Channels.js

/**
 * @author mrdoob / http://mrdoob.com/
 */

THREE.Channels = function () {

	this.mask = 1;

};

THREE.Channels.prototype = {

	constructor: THREE.Channels,

	set: function ( channel ) {

		this.mask = 1 << channel;

	},

	enable: function ( channel ) {

		this.mask |= 1 << channel;

	},

	toggle: function ( channel ) {

		this.mask ^= 1 << channel;

	},

	disable: function ( channel ) {

		this.mask &= ~ ( 1 << channel );

	}

};

// File:src/core/Clock.js

/**
 * @author alteredq / http://alteredqualia.com/
 */

THREE.Clock = function ( autoStart ) {

	this.autoStart = ( autoStart !== undefined ) ? autoStart : true;

	this.startTime = 0;
	this.oldTime = 0;
	this.elapsedTime = 0;

	this.running = false;

};

THREE.Clock.prototype = {

	constructor: THREE.Clock,

	start: function () {

		this.startTime = self.performance.now();

		this.oldTime = this.startTime;
		this.running = true;

	},

	stop: function () {

		this.getElapsedTime();
		this.running = false;

	},

	getElapsedTime: function () {

		this.getDelta();
		return this.elapsedTime;

	},

	getDelta: function () {

		var diff = 0;

		if ( this.autoStart && ! this.running ) {

			this.start();

		}

		if ( this.running ) {

			var newTime = self.performance.now();

			diff = 0.001 * ( newTime - this.oldTime );
			this.oldTime = newTime;

			this.elapsedTime += diff;

		}

		return diff;

	}

};

// File:src/core/EventDispatcher.js

/**
 * https://github.com/mrdoob/eventdispatcher.js/
 */

THREE.EventDispatcher = function () {};

THREE.EventDispatcher.prototype = {

	constructor: THREE.EventDispatcher,

	apply: function ( object ) {

		object.addEventListener = THREE.EventDispatcher.prototype.addEventListener;
		object.hasEventListener = THREE.EventDispatcher.prototype.hasEventListener;
		object.removeEventListener = THREE.EventDispatcher.prototype.removeEventListener;
		object.dispatchEvent = THREE.EventDispatcher.prototype.dispatchEvent;

	},

	addEventListener: function ( type, listener ) {

		if ( this._listeners === undefined ) this._listeners = {};

		var listeners = this._listeners;

		if ( listeners[ type ] === undefined ) {

			listeners[ type ] = [];

		}

		if ( listeners[ type ].indexOf( listener ) === - 1 ) {

			listeners[ type ].push( listener );

		}

	},

	hasEventListener: function ( type, listener ) {

		if ( this._listeners === undefined ) return false;

		var listeners = this._listeners;

		if ( listeners[ type ] !== undefined && listeners[ type ].indexOf( listener ) !== - 1 ) {

			return true;

		}

		return false;

	},

	removeEventListener: function ( type, listener ) {

		if ( this._listeners === undefined ) return;

		var listeners = this._listeners;
		var listenerArray = listeners[ type ];

		if ( listenerArray !== undefined ) {

			var index = listenerArray.indexOf( listener );

			if ( index !== - 1 ) {

				listenerArray.splice( index, 1 );

			}

		}

	},

	dispatchEvent: function ( event ) {

		if ( this._listeners === undefined ) return;

		var listeners = this._listeners;
		var listenerArray = listeners[ event.type ];

		if ( listenerArray !== undefined ) {

			event.target = this;

			var array = [];
			var length = listenerArray.length;

			for ( var i = 0; i < length; i ++ ) {

				array[ i ] = listenerArray[ i ];

			}

			for ( var i = 0; i < length; i ++ ) {

				array[ i ].call( this, event );

			}

		}

	}

};

// File:src/core/Raycaster.js

/**
 * @author mrdoob / http://mrdoob.com/
 * @author bhouston / http://clara.io/
 * @author stephomi / http://stephaneginier.com/
 */

( function ( THREE ) {

	THREE.Raycaster = function ( origin, direction, near, far ) {

		this.ray = new THREE.Ray( origin, direction );
		// direction is assumed to be normalized (for accurate distance calculations)

		this.near = near || 0;
		this.far = far || Infinity;

		this.params = {
			Mesh: {},
			Line: {},
			LOD: {},
			Points: { threshold: 1 },
			Sprite: {}
		};

		Object.defineProperties( this.params, {
			PointCloud: {
				get: function () {
					console.warn( 'THREE.Raycaster: params.PointCloud has been renamed to params.Points.' );
					return this.Points;
				}
			}
		} );

	};

	function descSort( a, b ) {

		return a.distance - b.distance;

	}

	function intersectObject( object, raycaster, intersects, recursive ) {

		if ( object.visible === false ) return;

		object.raycast( raycaster, intersects );

		if ( recursive === true ) {

			var children = object.children;

			for ( var i = 0, l = children.length; i < l; i ++ ) {

				intersectObject( children[ i ], raycaster, intersects, true );

			}

		}

	}

	//

	THREE.Raycaster.prototype = {

		constructor: THREE.Raycaster,

		linePrecision: 1,

		set: function ( origin, direction ) {

			// direction is assumed to be normalized (for accurate distance calculations)

			this.ray.set( origin, direction );

		},

		setFromCamera: function ( coords, camera ) {

			if ( camera instanceof THREE.PerspectiveCamera ) {

				this.ray.origin.setFromMatrixPosition( camera.matrixWorld );
				this.ray.direction.set( coords.x, coords.y, 0.5 ).unproject( camera ).sub( this.ray.origin ).normalize();

			} else if ( camera instanceof THREE.OrthographicCamera ) {

				this.ray.origin.set( coords.x, coords.y, - 1 ).unproject( camera );
				this.ray.direction.set( 0, 0, - 1 ).transformDirection( camera.matrixWorld );

			} else {

				console.error( 'THREE.Raycaster: Unsupported camera type.' );

			}

		},

		intersectObject: function ( object, recursive ) {

			var intersects = [];

			intersectObject( object, this, intersects, recursive );

			intersects.sort( descSort );

			return intersects;

		},

		intersectObjects: function ( objects, recursive ) {

			var intersects = [];

			if ( Array.isArray( objects ) === false ) {

				console.warn( 'THREE.Raycaster.intersectObjects: objects is not an Array.' );
				return intersects;

			}

			for ( var i = 0, l = objects.length; i < l; i ++ ) {

				intersectObject( objects[ i ], this, intersects, recursive );

			}

			intersects.sort( descSort );

			return intersects;

		}

	};

}( THREE ) );

// File:src/core/Object3D.js

/**
 * @author mrdoob / http://mrdoob.com/
 * @author mikael emtinger / http://gomo.se/
 * @author alteredq / http://alteredqualia.com/
 * @author WestLangley / http://github.com/WestLangley
 * @author elephantatwork / www.elephantatwork.ch
 */

THREE.Object3D = function () {

	Object.defineProperty( this, 'id', { value: THREE.Object3DIdCount ++ } );

	this.uuid = THREE.Math.generateUUID();

	this.name = '';
	this.type = 'Object3D';

	this.parent = null;
	this.channels = new THREE.Channels();
	this.children = [];

	this.up = THREE.Object3D.DefaultUp.clone();

	var position = new THREE.Vector3();
	var rotation = new THREE.Euler();
	var quaternion = new THREE.Quaternion();
	var scale = new THREE.Vector3( 1, 1, 1 );

	function onRotationChange() {

		quaternion.setFromEuler( rotation, false );

	}

	function onQuaternionChange() {

		rotation.setFromQuaternion( quaternion, undefined, false );

	}

	rotation.onChange( onRotationChange );
	quaternion.onChange( onQuaternionChange );

	Object.defineProperties( this, {
		position: {
			enumerable: true,
			value: position
		},
		rotation: {
			enumerable: true,
			value: rotation
		},
		quaternion: {
			enumerable: true,
			value: quaternion
		},
		scale: {
			enumerable: true,
			value: scale
		},
		modelViewMatrix: {
			value: new THREE.Matrix4()
		},
		normalMatrix: {
			value: new THREE.Matrix3()
		}
	} );

	this.rotationAutoUpdate = true;

	this.matrix = new THREE.Matrix4();
	this.matrixWorld = new THREE.Matrix4();

	this.matrixAutoUpdate = THREE.Object3D.DefaultMatrixAutoUpdate;
	this.matrixWorldNeedsUpdate = false;

	this.visible = true;

	this.castShadow = false;
	this.receiveShadow = false;

	this.frustumCulled = true;
	this.renderOrder = 0;

	this.userData = {};

};

THREE.Object3D.DefaultUp = new THREE.Vector3( 0, 1, 0 );
THREE.Object3D.DefaultMatrixAutoUpdate = true;

THREE.Object3D.prototype = {

	constructor: THREE.Object3D,

	get eulerOrder () {

		console.warn( 'THREE.Object3D: .eulerOrder is now .rotation.order.' );

		return this.rotation.order;

	},

	set eulerOrder ( value ) {

		console.warn( 'THREE.Object3D: .eulerOrder is now .rotation.order.' );

		this.rotation.order = value;

	},

	get useQuaternion () {

		console.warn( 'THREE.Object3D: .useQuaternion has been removed. The library now uses quaternions by default.' );

	},

	set useQuaternion ( value ) {

		console.warn( 'THREE.Object3D: .useQuaternion has been removed. The library now uses quaternions by default.' );

	},

	set renderDepth ( value ) {

		console.warn( 'THREE.Object3D: .renderDepth has been removed. Use .renderOrder, instead.' );

	},

	//

	applyMatrix: function ( matrix ) {

		this.matrix.multiplyMatrices( matrix, this.matrix );

		this.matrix.decompose( this.position, this.quaternion, this.scale );

	},

	setRotationFromAxisAngle: function ( axis, angle ) {

		// assumes axis is normalized

		this.quaternion.setFromAxisAngle( axis, angle );

	},

	setRotationFromEuler: function ( euler ) {

		this.quaternion.setFromEuler( euler, true );

	},

	setRotationFromMatrix: function ( m ) {

		// assumes the upper 3x3 of m is a pure rotation matrix (i.e, unscaled)

		this.quaternion.setFromRotationMatrix( m );

	},

	setRotationFromQuaternion: function ( q ) {

		// assumes q is normalized

		this.quaternion.copy( q );

	},

	rotateOnAxis: function () {

		// rotate object on axis in object space
		// axis is assumed to be normalized

		var q1 = new THREE.Quaternion();

		return function ( axis, angle ) {

			q1.setFromAxisAngle( axis, angle );

			this.quaternion.multiply( q1 );

			return this;

		};

	}(),

	rotateX: function () {

		var v1 = new THREE.Vector3( 1, 0, 0 );

		return function ( angle ) {

			return this.rotateOnAxis( v1, angle );

		};

	}(),

	rotateY: function () {

		var v1 = new THREE.Vector3( 0, 1, 0 );

		return function ( angle ) {

			return this.rotateOnAxis( v1, angle );

		};

	}(),

	rotateZ: function () {

		var v1 = new THREE.Vector3( 0, 0, 1 );

		return function ( angle ) {

			return this.rotateOnAxis( v1, angle );

		};

	}(),

	translateOnAxis: function () {

		// translate object by distance along axis in object space
		// axis is assumed to be normalized

		var v1 = new THREE.Vector3();

		return function ( axis, distance ) {

			v1.copy( axis ).applyQuaternion( this.quaternion );

			this.position.add( v1.multiplyScalar( distance ) );

			return this;

		};

	}(),

	translate: function ( distance, axis ) {

		console.warn( 'THREE.Object3D: .translate() has been removed. Use .translateOnAxis( axis, distance ) instead.' );
		return this.translateOnAxis( axis, distance );

	},

	translateX: function () {

		var v1 = new THREE.Vector3( 1, 0, 0 );

		return function ( distance ) {

			return this.translateOnAxis( v1, distance );

		};

	}(),

	translateY: function () {

		var v1 = new THREE.Vector3( 0, 1, 0 );

		return function ( distance ) {

			return this.translateOnAxis( v1, distance );

		};

	}(),

	translateZ: function () {

		var v1 = new THREE.Vector3( 0, 0, 1 );

		return function ( distance ) {

			return this.translateOnAxis( v1, distance );

		};

	}(),

	localToWorld: function ( vector ) {

		return vector.applyMatrix4( this.matrixWorld );

	},

	worldToLocal: function () {

		var m1 = new THREE.Matrix4();

		return function ( vector ) {

			return vector.applyMatrix4( m1.getInverse( this.matrixWorld ) );

		};

	}(),

	lookAt: function () {

		// This routine does not support objects with rotated and/or translated parent(s)

		var m1 = new THREE.Matrix4();

		return function ( vector ) {

			m1.lookAt( vector, this.position, this.up );

			this.quaternion.setFromRotationMatrix( m1 );

		};

	}(),

	add: function ( object ) {

		if ( arguments.length > 1 ) {

			for ( var i = 0; i < arguments.length; i ++ ) {

				this.add( arguments[ i ] );

			}

			return this;

		}

		if ( object === this ) {

			console.error( "THREE.Object3D.add: object can't be added as a child of itself.", object );
			return this;

		}

		if ( object instanceof THREE.Object3D ) {

			if ( object.parent !== null ) {

				object.parent.remove( object );

			}

			object.parent = this;
			object.dispatchEvent( { type: 'added' } );

			this.children.push( object );

		} else {
debugger;
			console.error( "THREE.Object3D.add: object not an instance of THREE.Object3D.", object );

		}

		return this;

	},

	remove: function ( object ) {

		if ( arguments.length > 1 ) {

			for ( var i = 0; i < arguments.length; i ++ ) {

				this.remove( arguments[ i ] );

			}

		}

		var index = this.children.indexOf( object );

		if ( index !== - 1 ) {

			object.parent = null;

			object.dispatchEvent( { type: 'removed' } );

			this.children.splice( index, 1 );

		}

	},

	getChildByName: function ( name ) {

		console.warn( 'THREE.Object3D: .getChildByName() has been renamed to .getObjectByName().' );
		return this.getObjectByName( name );

	},

	getObjectById: function ( id ) {

		return this.getObjectByProperty( 'id', id );

	},

	getObjectByName: function ( name ) {

		return this.getObjectByProperty( 'name', name );

	},

	getObjectByProperty: function ( name, value ) {

		if ( this[ name ] === value ) return this;

		for ( var i = 0, l = this.children.length; i < l; i ++ ) {

			var child = this.children[ i ];
			var object = child.getObjectByProperty( name, value );

			if ( object !== undefined ) {

				return object;

			}

		}

		return undefined;

	},

	getWorldPosition: function ( optionalTarget ) {

		var result = optionalTarget || new THREE.Vector3();

		this.updateMatrixWorld( true );

		return result.setFromMatrixPosition( this.matrixWorld );

	},

	getWorldQuaternion: function () {

		var position = new THREE.Vector3();
		var scale = new THREE.Vector3();

		return function ( optionalTarget ) {

			var result = optionalTarget || new THREE.Quaternion();

			this.updateMatrixWorld( true );

			this.matrixWorld.decompose( position, result, scale );

			return result;

		};

	}(),

	getWorldRotation: function () {

		var quaternion = new THREE.Quaternion();

		return function ( optionalTarget ) {

			var result = optionalTarget || new THREE.Euler();

			this.getWorldQuaternion( quaternion );

			return result.setFromQuaternion( quaternion, this.rotation.order, false );

		};

	}(),

	getWorldScale: function () {

		var position = new THREE.Vector3();
		var quaternion = new THREE.Quaternion();

		return function ( optionalTarget ) {

			var result = optionalTarget || new THREE.Vector3();

			this.updateMatrixWorld( true );

			this.matrixWorld.decompose( position, quaternion, result );

			return result;

		};

	}(),

	getWorldDirection: function () {

		var quaternion = new THREE.Quaternion();

		return function ( optionalTarget ) {

			var result = optionalTarget || new THREE.Vector3();

			this.getWorldQuaternion( quaternion );

			return result.set( 0, 0, 1 ).applyQuaternion( quaternion );

		};

	}(),

	raycast: function () {},

	traverse: function ( callback ) {

		callback( this );

		var children = this.children;

		for ( var i = 0, l = children.length; i < l; i ++ ) {

			children[ i ].traverse( callback );

		}

	},

	traverseVisible: function ( callback ) {

		if ( this.visible === false ) return;

		callback( this );

		var children = this.children;

		for ( var i = 0, l = children.length; i < l; i ++ ) {

			children[ i ].traverseVisible( callback );

		}

	},

	traverseAncestors: function ( callback ) {

		var parent = this.parent;

		if ( parent !== null ) {

			callback( parent );

			parent.traverseAncestors( callback );

		}

	},

	updateMatrix: function () {

		this.matrix.compose( this.position, this.quaternion, this.scale );

		this.matrixWorldNeedsUpdate = true;

	},

	updateMatrixWorld: function ( force ) {

		if ( this.matrixAutoUpdate === true ) this.updateMatrix();

		if ( this.matrixWorldNeedsUpdate === true || force === true ) {

			if ( this.parent === null ) {

				this.matrixWorld.copy( this.matrix );

			} else {

				this.matrixWorld.multiplyMatrices( this.parent.matrixWorld, this.matrix );

			}

			this.matrixWorldNeedsUpdate = false;

			force = true;

		}

		// update children

		for ( var i = 0, l = this.children.length; i < l; i ++ ) {

			this.children[ i ].updateMatrixWorld( force );

		}

	},

	toJSON: function ( meta ) {

		var isRootObject = ( meta === undefined );

		var output = {};

		// meta is a hash used to collect geometries, materials.
		// not providing it implies that this is the root object
		// being serialized.
		if ( isRootObject ) {

			// initialize meta obj
			meta = {
				geometries: {},
				materials: {},
				textures: {},
				images: {}
			};

			output.metadata = {
				version: 4.4,
				type: 'Object',
				generator: 'Object3D.toJSON'
			};

		}

		// standard Object3D serialization

		var object = {};

		object.uuid = this.uuid;
		object.type = this.type;

		if ( this.name !== '' ) object.name = this.name;
		if ( JSON.stringify( this.userData ) !== '{}' ) object.userData = this.userData;
		if ( this.castShadow === true ) object.castShadow = true;
		if ( this.receiveShadow === true ) object.receiveShadow = true;
		if ( this.visible === false ) object.visible = false;

		object.matrix = this.matrix.toArray();

		//

		if ( this.geometry !== undefined ) {

			if ( meta.geometries[ this.geometry.uuid ] === undefined ) {

				meta.geometries[ this.geometry.uuid ] = this.geometry.toJSON( meta );

			}

			object.geometry = this.geometry.uuid;

		}

		if ( this.material !== undefined ) {

			if ( meta.materials[ this.material.uuid ] === undefined ) {

				meta.materials[ this.material.uuid ] = this.material.toJSON( meta );

			}

			object.material = this.material.uuid;

		}

		//

		if ( this.children.length > 0 ) {

			object.children = [];

			for ( var i = 0; i < this.children.length; i ++ ) {

				object.children.push( this.children[ i ].toJSON( meta ).object );

			}

		}

		if ( isRootObject ) {

			var geometries = extractFromCache( meta.geometries );
			var materials = extractFromCache( meta.materials );
			var textures = extractFromCache( meta.textures );
			var images = extractFromCache( meta.images );

			if ( geometries.length > 0 ) output.geometries = geometries;
			if ( materials.length > 0 ) output.materials = materials;
			if ( textures.length > 0 ) output.textures = textures;
			if ( images.length > 0 ) output.images = images;

		}

		output.object = object;

		return output;

		// extract data from the cache hash
		// remove metadata on each item
		// and return as array
		function extractFromCache ( cache ) {

			var values = [];
			for ( var key in cache ) {

				var data = cache[ key ];
				delete data.metadata;
				values.push( data );

			}
			return values;

		}

	},

	clone: function ( recursive ) {

		return new this.constructor().copy( this, recursive );

	},

	copy: function ( source, recursive ) {

		if ( recursive === undefined ) recursive = true;

		this.name = source.name;

		this.up.copy( source.up );

		this.position.copy( source.position );
		this.quaternion.copy( source.quaternion );
		this.scale.copy( source.scale );

		this.rotationAutoUpdate = source.rotationAutoUpdate;

		this.matrix.copy( source.matrix );
		this.matrixWorld.copy( source.matrixWorld );

		this.matrixAutoUpdate = source.matrixAutoUpdate;
		this.matrixWorldNeedsUpdate = source.matrixWorldNeedsUpdate;

		this.visible = source.visible;

		this.castShadow = source.castShadow;
		this.receiveShadow = source.receiveShadow;

		this.frustumCulled = source.frustumCulled;
		this.renderOrder = source.renderOrder;

		this.userData = JSON.parse( JSON.stringify( source.userData ) );

		if ( recursive === true ) {

			for ( var i = 0; i < source.children.length; i ++ ) {

				var child = source.children[ i ];
				this.add( child.clone() );

			}

		}

		return this;

	}

};

THREE.EventDispatcher.prototype.apply( THREE.Object3D.prototype );

THREE.Object3DIdCount = 0;

// File:src/core/Face3.js

/**
 * @author mrdoob / http://mrdoob.com/
 * @author alteredq / http://alteredqualia.com/
 */

THREE.Face3 = function ( a, b, c, normal, color, materialIndex ) {

	this.a = a;
	this.b = b;
	this.c = c;

	this.normal = normal instanceof THREE.Vector3 ? normal : new THREE.Vector3();
	this.vertexNormals = Array.isArray( normal ) ? normal : [];

	this.color = color instanceof THREE.Color ? color : new THREE.Color();
	this.vertexColors = Array.isArray( color ) ? color : [];

	this.materialIndex = materialIndex !== undefined ? materialIndex : 0;

};

THREE.Face3.prototype = {

	constructor: THREE.Face3,

	clone: function () {

		return new this.constructor().copy( this );

	},

	copy: function ( source ) {

		this.a = source.a;
		this.b = source.b;
		this.c = source.c;

		this.normal.copy( source.normal );
		this.color.copy( source.color );

		this.materialIndex = source.materialIndex;

		for ( var i = 0, il = source.vertexNormals.length; i < il; i ++ ) {

			this.vertexNormals[ i ] = source.vertexNormals[ i ].clone();

		}

		for ( var i = 0, il = source.vertexColors.length; i < il; i ++ ) {

			this.vertexColors[ i ] = source.vertexColors[ i ].clone();

		}

		return this;

	}

};

// File:src/core/Face4.js

/**
 * @author mrdoob / http://mrdoob.com/
 */

THREE.Face4 = function ( a, b, c, d, normal, color, materialIndex ) {

	console.warn( 'THREE.Face4 has been removed. A THREE.Face3 will be created instead.' );
	return new THREE.Face3( a, b, c, normal, color, materialIndex );

};

// File:src/core/BufferAttribute.js

/**
 * @author mrdoob / http://mrdoob.com/
 */

THREE.BufferAttribute = function ( array, itemSize ) {

	this.uuid = THREE.Math.generateUUID();

	this.array = array;
	this.itemSize = itemSize;

	this.dynamic = false;
	this.updateRange = { offset: 0, count: - 1 };

	this.version = 0;

};

THREE.BufferAttribute.prototype = {

	constructor: THREE.BufferAttribute,

	get length() {

		console.warn( 'THREE.BufferAttribute: .length has been deprecated. Please use .count.' );
		return this.array.length;

	},

	get count() {

		return this.array.length / this.itemSize;

	},

	set needsUpdate( value ) {

		if ( value === true ) this.version ++;

	},

	setDynamic: function ( value ) {

		this.dynamic = value;

		return this;

	},

	copy: function ( source ) {

		this.array = new source.array.constructor( source.array );
		this.itemSize = source.itemSize;

		this.dynamic = source.dynamic;

		return this;

	},

	copyAt: function ( index1, attribute, index2 ) {

		index1 *= this.itemSize;
		index2 *= attribute.itemSize;

		for ( var i = 0, l = this.itemSize; i < l; i ++ ) {

			this.array[ index1 + i ] = attribute.array[ index2 + i ];

		}

		return this;

	},

	copyArray: function ( array ) {

		this.array.set( array );

		return this;

	},

	copyColorsArray: function ( colors ) {

		var array = this.array, offset = 0;

		for ( var i = 0, l = colors.length; i < l; i ++ ) {

			var color = colors[ i ];

			if ( color === undefined ) {

				console.warn( 'THREE.BufferAttribute.copyColorsArray(): color is undefined', i );
				color = new THREE.Color();

			}

			array[ offset ++ ] = color.r;
			array[ offset ++ ] = color.g;
			array[ offset ++ ] = color.b;

		}

		return this;

	},

	copyIndicesArray: function ( indices ) {

		var array = this.array, offset = 0;

		for ( var i = 0, l = indices.length; i < l; i ++ ) {

			var index = indices[ i ];

			array[ offset ++ ] = index.a;
			array[ offset ++ ] = index.b;
			array[ offset ++ ] = index.c;

		}

		return this;

	},

	copyVector2sArray: function ( vectors ) {

		var array = this.array, offset = 0;

		for ( var i = 0, l = vectors.length; i < l; i ++ ) {

			var vector = vectors[ i ];

			if ( vector === undefined ) {

				console.warn( 'THREE.BufferAttribute.copyVector2sArray(): vector is undefined', i );
				vector = new THREE.Vector2();

			}

			array[ offset ++ ] = vector.x;
			array[ offset ++ ] = vector.y;

		}

		return this;

	},

	copyVector3sArray: function ( vectors ) {

		var array = this.array, offset = 0;

		for ( var i = 0, l = vectors.length; i < l; i ++ ) {

			var vector = vectors[ i ];

			if ( vector === undefined ) {

				console.warn( 'THREE.BufferAttribute.copyVector3sArray(): vector is undefined', i );
				vector = new THREE.Vector3();

			}

			array[ offset ++ ] = vector.x;
			array[ offset ++ ] = vector.y;
			array[ offset ++ ] = vector.z;

		}

		return this;

	},

	copyVector4sArray: function ( vectors ) {

		var array = this.array, offset = 0;

		for ( var i = 0, l = vectors.length; i < l; i ++ ) {

			var vector = vectors[ i ];

			if ( vector === undefined ) {

				console.warn( 'THREE.BufferAttribute.copyVector4sArray(): vector is undefined', i );
				vector = new THREE.Vector4();

			}

			array[ offset ++ ] = vector.x;
			array[ offset ++ ] = vector.y;
			array[ offset ++ ] = vector.z;
			array[ offset ++ ] = vector.w;

		}

		return this;

	},

	set: function ( value, offset ) {

		if ( offset === undefined ) offset = 0;

		this.array.set( value, offset );

		return this;

	},

	getX: function ( index ) {

		return this.array[ index * this.itemSize ];

	},

	setX: function ( index, x ) {

		this.array[ index * this.itemSize ] = x;

		return this;

	},

	getY: function ( index ) {

		return this.array[ index * this.itemSize + 1 ];

	},

	setY: function ( index, y ) {

		this.array[ index * this.itemSize + 1 ] = y;

		return this;

	},

	getZ: function ( index ) {

		return this.array[ index * this.itemSize + 2 ];

	},

	setZ: function ( index, z ) {

		this.array[ index * this.itemSize + 2 ] = z;

		return this;

	},

	getW: function ( index ) {

		return this.array[ index * this.itemSize + 3 ];

	},

	setW: function ( index, w ) {

		this.array[ index * this.itemSize + 3 ] = w;

		return this;

	},

	setXY: function ( index, x, y ) {

		index *= this.itemSize;

		this.array[ index + 0 ] = x;
		this.array[ index + 1 ] = y;

		return this;

	},

	setXYZ: function ( index, x, y, z ) {

		index *= this.itemSize;

		this.array[ index + 0 ] = x;
		this.array[ index + 1 ] = y;
		this.array[ index + 2 ] = z;

		return this;

	},

	setXYZW: function ( index, x, y, z, w ) {

		index *= this.itemSize;

		this.array[ index + 0 ] = x;
		this.array[ index + 1 ] = y;
		this.array[ index + 2 ] = z;
		this.array[ index + 3 ] = w;

		return this;

	},

	clone: function () {

		return new this.constructor().copy( this );

	}

};

//

THREE.Int8Attribute = function ( array, itemSize ) {

	return new THREE.BufferAttribute( new Int8Array( array ), itemSize );

};

THREE.Uint8Attribute = function ( array, itemSize ) {

	return new THREE.BufferAttribute( new Uint8Array( array ), itemSize );

};

THREE.Uint8ClampedAttribute = function ( array, itemSize ) {

	return new THREE.BufferAttribute( new Uint8ClampedArray( array ), itemSize );

};

THREE.Int16Attribute = function ( array, itemSize ) {

	return new THREE.BufferAttribute( new Int16Array( array ), itemSize );

};

THREE.Uint16Attribute = function ( array, itemSize ) {

	return new THREE.BufferAttribute( new Uint16Array( array ), itemSize );

};

THREE.Int32Attribute = function ( array, itemSize ) {

	return new THREE.BufferAttribute( new Int32Array( array ), itemSize );

};

THREE.Uint32Attribute = function ( array, itemSize ) {

	return new THREE.BufferAttribute( new Uint32Array( array ), itemSize );

};

THREE.Float32Attribute = function ( array, itemSize ) {

	return new THREE.BufferAttribute( new Float32Array( array ), itemSize );

};

THREE.Float64Attribute = function ( array, itemSize ) {

	return new THREE.BufferAttribute( new Float64Array( array ), itemSize );

};


// Deprecated

THREE.DynamicBufferAttribute = function ( array, itemSize ) {

	console.warn( 'THREE.DynamicBufferAttribute has been removed. Use new THREE.BufferAttribute().setDynamic( true ) instead.' );
	return new THREE.BufferAttribute( array, itemSize ).setDynamic( true );

};

// File:src/core/InstancedBufferAttribute.js

/**
 * @author benaadams / https://twitter.com/ben_a_adams
 */

THREE.InstancedBufferAttribute = function ( array, itemSize, meshPerAttribute ) {

	THREE.BufferAttribute.call( this, array, itemSize );

	this.meshPerAttribute = meshPerAttribute || 1;

};

THREE.InstancedBufferAttribute.prototype = Object.create( THREE.BufferAttribute.prototype );
THREE.InstancedBufferAttribute.prototype.constructor = THREE.InstancedBufferAttribute;

THREE.InstancedBufferAttribute.prototype.copy = function ( source ) {

	THREE.BufferAttribute.prototype.copy.call( this, source );

	this.meshPerAttribute = source.meshPerAttribute;

	return this;

};

// File:src/core/InterleavedBuffer.js

/**
 * @author benaadams / https://twitter.com/ben_a_adams
 */

THREE.InterleavedBuffer = function ( array, stride ) {

	this.uuid = THREE.Math.generateUUID();

	this.array = array;
	this.stride = stride;

	this.dynamic = false;
	this.updateRange = { offset: 0, count: - 1 };

	this.version = 0;

};

THREE.InterleavedBuffer.prototype = {

	constructor: THREE.InterleavedBuffer,

	get length () {

		return this.array.length;

	},

	get count () {

		return this.array.length / this.stride;

	},

	set needsUpdate( value ) {

		if ( value === true ) this.version ++;

	},

	setDynamic: function ( value ) {

		this.dynamic = value;

		return this;

	},

	copy: function ( source ) {

		this.array = new source.array.constructor( source.array );
		this.stride = source.stride;
		this.dynamic = source.dynamic;

	},

	copyAt: function ( index1, attribute, index2 ) {

		index1 *= this.stride;
		index2 *= attribute.stride;

		for ( var i = 0, l = this.stride; i < l; i ++ ) {

			this.array[ index1 + i ] = attribute.array[ index2 + i ];

		}

		return this;

	},

	set: function ( value, offset ) {

		if ( offset === undefined ) offset = 0;

		this.array.set( value, offset );

		return this;

	},

	clone: function () {

		return new this.constructor().copy( this );

	}

};

// File:src/core/InstancedInterleavedBuffer.js

/**
 * @author benaadams / https://twitter.com/ben_a_adams
 */

THREE.InstancedInterleavedBuffer = function ( array, stride, meshPerAttribute ) {

	THREE.InterleavedBuffer.call( this, array, stride );

	this.meshPerAttribute = meshPerAttribute || 1;

};

THREE.InstancedInterleavedBuffer.prototype = Object.create( THREE.InterleavedBuffer.prototype );
THREE.InstancedInterleavedBuffer.prototype.constructor = THREE.InstancedInterleavedBuffer;

THREE.InstancedInterleavedBuffer.prototype.copy = function ( source ) {

	THREE.InterleavedBuffer.prototype.copy.call( this, source );

	this.meshPerAttribute = source.meshPerAttribute;

	return this;

};

// File:src/core/InterleavedBufferAttribute.js

/**
 * @author benaadams / https://twitter.com/ben_a_adams
 */

THREE.InterleavedBufferAttribute = function ( interleavedBuffer, itemSize, offset ) {

	this.uuid = THREE.Math.generateUUID();

	this.data = interleavedBuffer;
	this.itemSize = itemSize;
	this.offset = offset;

};


THREE.InterleavedBufferAttribute.prototype = {

	constructor: THREE.InterleavedBufferAttribute,

	get length() {

		console.warn( 'THREE.BufferAttribute: .length has been deprecated. Please use .count.' );
		return this.array.length;

	},

	get count() {

		return this.data.array.length / this.data.stride;

	},

	setX: function ( index, x ) {

		this.data.array[ index * this.data.stride + this.offset ] = x;

		return this;

	},

	setY: function ( index, y ) {

		this.data.array[ index * this.data.stride + this.offset + 1 ] = y;

		return this;

	},

	setZ: function ( index, z ) {

		this.data.array[ index * this.data.stride + this.offset + 2 ] = z;

		return this;

	},

	setW: function ( index, w ) {

		this.data.array[ index * this.data.stride + this.offset + 3 ] = w;

		return this;

	},

	getX: function ( index ) {

		return this.data.array[ index * this.data.stride + this.offset ];

	},

	getY: function ( index ) {

		return this.data.array[ index * this.data.stride + this.offset + 1 ];

	},

	getZ: function ( index ) {

		return this.data.array[ index * this.data.stride + this.offset + 2 ];

	},

	getW: function ( index ) {

		return this.data.array[ index * this.data.stride + this.offset + 3 ];

	},

	setXY: function ( index, x, y ) {

		index = index * this.data.stride + this.offset;

		this.data.array[ index + 0 ] = x;
		this.data.array[ index + 1 ] = y;

		return this;

	},

	setXYZ: function ( index, x, y, z ) {

		index = index * this.data.stride + this.offset;

		this.data.array[ index + 0 ] = x;
		this.data.array[ index + 1 ] = y;
		this.data.array[ index + 2 ] = z;

		return this;

	},

	setXYZW: function ( index, x, y, z, w ) {

		index = index * this.data.stride + this.offset;

		this.data.array[ index + 0 ] = x;
		this.data.array[ index + 1 ] = y;
		this.data.array[ index + 2 ] = z;
		this.data.array[ index + 3 ] = w;

		return this;

	}

};

// File:src/core/Geometry.js

/**
 * @author mrdoob / http://mrdoob.com/
 * @author kile / http://kile.stravaganza.org/
 * @author alteredq / http://alteredqualia.com/
 * @author mikael emtinger / http://gomo.se/
 * @author zz85 / http://www.lab4games.net/zz85/blog
 * @author bhouston / http://clara.io
 */

THREE.Geometry = function () {

	Object.defineProperty( this, 'id', { value: THREE.GeometryIdCount ++ } );

	this.uuid = THREE.Math.generateUUID();

	this.name = '';
	this.type = 'Geometry';

	this.vertices = [];
	this.colors = [];
	this.faces = [];
	this.faceVertexUvs = [ [] ];

	this.morphTargets = [];
	this.morphNormals = [];

	this.skinWeights = [];
	this.skinIndices = [];

	this.lineDistances = [];

	this.boundingBox = null;
	this.boundingSphere = null;

	// update flags

	this.verticesNeedUpdate = false;
	this.elementsNeedUpdate = false;
	this.uvsNeedUpdate = false;
	this.normalsNeedUpdate = false;
	this.colorsNeedUpdate = false;
	this.lineDistancesNeedUpdate = false;
	this.groupsNeedUpdate = false;

};

THREE.Geometry.prototype = {

	constructor: THREE.Geometry,

	applyMatrix: function ( matrix ) {

		var normalMatrix = new THREE.Matrix3().getNormalMatrix( matrix );

		for ( var i = 0, il = this.vertices.length; i < il; i ++ ) {

			var vertex = this.vertices[ i ];
			vertex.applyMatrix4( matrix );

		}

		for ( var i = 0, il = this.faces.length; i < il; i ++ ) {

			var face = this.faces[ i ];
			face.normal.applyMatrix3( normalMatrix ).normalize();

			for ( var j = 0, jl = face.vertexNormals.length; j < jl; j ++ ) {

				face.vertexNormals[ j ].applyMatrix3( normalMatrix ).normalize();

			}

		}

		if ( this.boundingBox !== null ) {

			this.computeBoundingBox();

		}

		if ( this.boundingSphere !== null ) {

			this.computeBoundingSphere();

		}

		this.verticesNeedUpdate = true;
		this.normalsNeedUpdate = true;

	},

	rotateX: function () {

		// rotate geometry around world x-axis

		var m1;

		return function rotateX( angle ) {

			if ( m1 === undefined ) m1 = new THREE.Matrix4();

			m1.makeRotationX( angle );

			this.applyMatrix( m1 );

			return this;

		};

	}(),

	rotateY: function () {

		// rotate geometry around world y-axis

		var m1;

		return function rotateY( angle ) {

			if ( m1 === undefined ) m1 = new THREE.Matrix4();

			m1.makeRotationY( angle );

			this.applyMatrix( m1 );

			return this;

		};

	}(),

	rotateZ: function () {

		// rotate geometry around world z-axis

		var m1;

		return function rotateZ( angle ) {

			if ( m1 === undefined ) m1 = new THREE.Matrix4();

			m1.makeRotationZ( angle );

			this.applyMatrix( m1 );

			return this;

		};

	}(),

	translate: function () {

		// translate geometry

		var m1;

		return function translate( x, y, z ) {

			if ( m1 === undefined ) m1 = new THREE.Matrix4();

			m1.makeTranslation( x, y, z );

			this.applyMatrix( m1 );

			return this;

		};

	}(),

	scale: function () {

		// scale geometry

		var m1;

		return function scale( x, y, z ) {

			if ( m1 === undefined ) m1 = new THREE.Matrix4();

			m1.makeScale( x, y, z );

			this.applyMatrix( m1 );

			return this;

		};

	}(),

	lookAt: function () {

		var obj;

		return function lookAt( vector ) {

			if ( obj === undefined ) obj = new THREE.Object3D();

			obj.lookAt( vector );

			obj.updateMatrix();

			this.applyMatrix( obj.matrix );

		};

	}(),

	fromBufferGeometry: function ( geometry ) {

		var scope = this;

		var indices = geometry.index !== null ? geometry.index.array : undefined;
		var attributes = geometry.attributes;

		var vertices = attributes.position.array;
		var normals = attributes.normal !== undefined ? attributes.normal.array : undefined;
		var colors = attributes.color !== undefined ? attributes.color.array : undefined;
		var uvs = attributes.uv !== undefined ? attributes.uv.array : undefined;
		var uvs2 = attributes.uv2 !== undefined ? attributes.uv2.array : undefined;

		if ( uvs2 !== undefined ) this.faceVertexUvs[ 1 ] = [];

		var tempNormals = [];
		var tempUVs = [];
		var tempUVs2 = [];

		for ( var i = 0, j = 0, k = 0; i < vertices.length; i += 3, j += 2, k += 4 ) {

			scope.vertices.push( new THREE.Vector3( vertices[ i ], vertices[ i + 1 ], vertices[ i + 2 ] ) );

			if ( normals !== undefined ) {

				tempNormals.push( new THREE.Vector3( normals[ i ], normals[ i + 1 ], normals[ i + 2 ] ) );

			}

			if ( colors !== undefined ) {

				scope.colors.push( new THREE.Color( colors[ i ], colors[ i + 1 ], colors[ i + 2 ] ) );

			}

			if ( uvs !== undefined ) {

				tempUVs.push( new THREE.Vector2( uvs[ j ], uvs[ j + 1 ] ) );

			}

			if ( uvs2 !== undefined ) {

				tempUVs2.push( new THREE.Vector2( uvs2[ j ], uvs2[ j + 1 ] ) );

			}

		}

		function addFace( a, b, c ) {

			var vertexNormals = normals !== undefined ? [ tempNormals[ a ].clone(), tempNormals[ b ].clone(), tempNormals[ c ].clone() ] : [];
			var vertexColors = colors !== undefined ? [ scope.colors[ a ].clone(), scope.colors[ b ].clone(), scope.colors[ c ].clone() ] : [];

			var face = new THREE.Face3( a, b, c, vertexNormals, vertexColors );

			scope.faces.push( face );

			if ( uvs !== undefined ) {

				scope.faceVertexUvs[ 0 ].push( [ tempUVs[ a ].clone(), tempUVs[ b ].clone(), tempUVs[ c ].clone() ] );

			}

			if ( uvs2 !== undefined ) {

				scope.faceVertexUvs[ 1 ].push( [ tempUVs2[ a ].clone(), tempUVs2[ b ].clone(), tempUVs2[ c ].clone() ] );

			}

		};

		if ( indices !== undefined ) {

			var groups = geometry.groups;

			if ( groups.length > 0 ) {

				for ( var i = 0; i < groups.length; i ++ ) {

					var group = groups[ i ];

					var start = group.start;
					var count = group.count;

					for ( var j = start, jl = start + count; j < jl; j += 3 ) {

						addFace( indices[ j ], indices[ j + 1 ], indices[ j + 2 ] );

					}

				}

			} else {

				for ( var i = 0; i < indices.length; i += 3 ) {

					addFace( indices[ i ], indices[ i + 1 ], indices[ i + 2 ] );

				}

			}

		} else {

			for ( var i = 0; i < vertices.length / 3; i += 3 ) {

				addFace( i, i + 1, i + 2 );

			}

		}

		this.computeFaceNormals();

		if ( geometry.boundingBox !== null ) {

			this.boundingBox = geometry.boundingBox.clone();

		}

		if ( geometry.boundingSphere !== null ) {

			this.boundingSphere = geometry.boundingSphere.clone();

		}

		return this;

	},

	center: function () {

		this.computeBoundingBox();

		var offset = this.boundingBox.center().negate();

		this.translate( offset.x, offset.y, offset.z );

		return offset;

	},

	normalize: function () {

		this.computeBoundingSphere();

		var center = this.boundingSphere.center;
		var radius = this.boundingSphere.radius;

		var s = radius === 0 ? 1 : 1.0 / radius;

		var matrix = new THREE.Matrix4();
		matrix.set(
			s, 0, 0, - s * center.x,
			0, s, 0, - s * center.y,
			0, 0, s, - s * center.z,
			0, 0, 0, 1
		);

		this.applyMatrix( matrix );

		return this;

	},

	computeFaceNormals: function () {

		var cb = new THREE.Vector3(), ab = new THREE.Vector3();

		for ( var f = 0, fl = this.faces.length; f < fl; f ++ ) {

			var face = this.faces[ f ];

			var vA = this.vertices[ face.a ];
			var vB = this.vertices[ face.b ];
			var vC = this.vertices[ face.c ];

			cb.subVectors( vC, vB );
			ab.subVectors( vA, vB );
			cb.cross( ab );

			cb.normalize();

			face.normal.copy( cb );

		}

	},

	computeVertexNormals: function ( areaWeighted ) {

		var v, vl, f, fl, face, vertices;

		vertices = new Array( this.vertices.length );

		for ( v = 0, vl = this.vertices.length; v < vl; v ++ ) {

			vertices[ v ] = new THREE.Vector3();

		}

		if ( areaWeighted ) {

			// vertex normals weighted by triangle areas
			// http://www.iquilezles.org/www/articles/normals/normals.htm

			var vA, vB, vC;
			var cb = new THREE.Vector3(), ab = new THREE.Vector3();

			for ( f = 0, fl = this.faces.length; f < fl; f ++ ) {

				face = this.faces[ f ];

				vA = this.vertices[ face.a ];
				vB = this.vertices[ face.b ];
				vC = this.vertices[ face.c ];

				cb.subVectors( vC, vB );
				ab.subVectors( vA, vB );
				cb.cross( ab );

				vertices[ face.a ].add( cb );
				vertices[ face.b ].add( cb );
				vertices[ face.c ].add( cb );

			}

		} else {

			for ( f = 0, fl = this.faces.length; f < fl; f ++ ) {

				face = this.faces[ f ];

				vertices[ face.a ].add( face.normal );
				vertices[ face.b ].add( face.normal );
				vertices[ face.c ].add( face.normal );

			}

		}

		for ( v = 0, vl = this.vertices.length; v < vl; v ++ ) {

			vertices[ v ].normalize();

		}

		for ( f = 0, fl = this.faces.length; f < fl; f ++ ) {

			face = this.faces[ f ];

			var vertexNormals = face.vertexNormals;

			if ( vertexNormals.length === 3 ) {

				vertexNormals[ 0 ].copy( vertices[ face.a ] );
				vertexNormals[ 1 ].copy( vertices[ face.b ] );
				vertexNormals[ 2 ].copy( vertices[ face.c ] );

			} else {

				vertexNormals[ 0 ] = vertices[ face.a ].clone();
				vertexNormals[ 1 ] = vertices[ face.b ].clone();
				vertexNormals[ 2 ] = vertices[ face.c ].clone();

			}

		}

	},

	computeMorphNormals: function () {

		var i, il, f, fl, face;

		// save original normals
		// - create temp variables on first access
		//   otherwise just copy (for faster repeated calls)

		for ( f = 0, fl = this.faces.length; f < fl; f ++ ) {

			face = this.faces[ f ];

			if ( ! face.__originalFaceNormal ) {

				face.__originalFaceNormal = face.normal.clone();

			} else {

				face.__originalFaceNormal.copy( face.normal );

			}

			if ( ! face.__originalVertexNormals ) face.__originalVertexNormals = [];

			for ( i = 0, il = face.vertexNormals.length; i < il; i ++ ) {

				if ( ! face.__originalVertexNormals[ i ] ) {

					face.__originalVertexNormals[ i ] = face.vertexNormals[ i ].clone();

				} else {

					face.__originalVertexNormals[ i ].copy( face.vertexNormals[ i ] );

				}

			}

		}

		// use temp geometry to compute face and vertex normals for each morph

		var tmpGeo = new THREE.Geometry();
		tmpGeo.faces = this.faces;

		for ( i = 0, il = this.morphTargets.length; i < il; i ++ ) {

			// create on first access

			if ( ! this.morphNormals[ i ] ) {

				this.morphNormals[ i ] = {};
				this.morphNormals[ i ].faceNormals = [];
				this.morphNormals[ i ].vertexNormals = [];

				var dstNormalsFace = this.morphNormals[ i ].faceNormals;
				var dstNormalsVertex = this.morphNormals[ i ].vertexNormals;

				var faceNormal, vertexNormals;

				for ( f = 0, fl = this.faces.length; f < fl; f ++ ) {

					faceNormal = new THREE.Vector3();
					vertexNormals = { a: new THREE.Vector3(), b: new THREE.Vector3(), c: new THREE.Vector3() };

					dstNormalsFace.push( faceNormal );
					dstNormalsVertex.push( vertexNormals );

				}

			}

			var morphNormals = this.morphNormals[ i ];

			// set vertices to morph target

			tmpGeo.vertices = this.morphTargets[ i ].vertices;

			// compute morph normals

			tmpGeo.computeFaceNormals();
			tmpGeo.computeVertexNormals();

			// store morph normals

			var faceNormal, vertexNormals;

			for ( f = 0, fl = this.faces.length; f < fl; f ++ ) {

				face = this.faces[ f ];

				faceNormal = morphNormals.faceNormals[ f ];
				vertexNormals = morphNormals.vertexNormals[ f ];

				faceNormal.copy( face.normal );

				vertexNormals.a.copy( face.vertexNormals[ 0 ] );
				vertexNormals.b.copy( face.vertexNormals[ 1 ] );
				vertexNormals.c.copy( face.vertexNormals[ 2 ] );

			}

		}

		// restore original normals

		for ( f = 0, fl = this.faces.length; f < fl; f ++ ) {

			face = this.faces[ f ];

			face.normal = face.__originalFaceNormal;
			face.vertexNormals = face.__originalVertexNormals;

		}

	},

	computeTangents: function () {

		console.warn( 'THREE.Geometry: .computeTangents() has been removed.' );

	},

	computeLineDistances: function () {

		var d = 0;
		var vertices = this.vertices;

		for ( var i = 0, il = vertices.length; i < il; i ++ ) {

			if ( i > 0 ) {

				d += vertices[ i ].distanceTo( vertices[ i - 1 ] );

			}

			this.lineDistances[ i ] = d;

		}

	},

	computeBoundingBox: function () {

		if ( this.boundingBox === null ) {

			this.boundingBox = new THREE.Box3();

		}

		this.boundingBox.setFromPoints( this.vertices );

	},

	computeBoundingSphere: function () {

		if ( this.boundingSphere === null ) {

			this.boundingSphere = new THREE.Sphere();

		}

		this.boundingSphere.setFromPoints( this.vertices );

	},

	merge: function ( geometry, matrix, materialIndexOffset ) {

		if ( geometry instanceof THREE.Geometry === false ) {

			console.error( 'THREE.Geometry.merge(): geometry not an instance of THREE.Geometry.', geometry );
			return;

		}

		var normalMatrix,
		vertexOffset = this.vertices.length,
		vertices1 = this.vertices,
		vertices2 = geometry.vertices,
		faces1 = this.faces,
		faces2 = geometry.faces,
		uvs1 = this.faceVertexUvs[ 0 ],
		uvs2 = geometry.faceVertexUvs[ 0 ];

		if ( materialIndexOffset === undefined ) materialIndexOffset = 0;

		if ( matrix !== undefined ) {

			normalMatrix = new THREE.Matrix3().getNormalMatrix( matrix );

		}

		// vertices

		for ( var i = 0, il = vertices2.length; i < il; i ++ ) {

			var vertex = vertices2[ i ];

			var vertexCopy = vertex.clone();

			if ( matrix !== undefined ) vertexCopy.applyMatrix4( matrix );

			vertices1.push( vertexCopy );

		}

		// faces

		for ( i = 0, il = faces2.length; i < il; i ++ ) {

			var face = faces2[ i ], faceCopy, normal, color,
			faceVertexNormals = face.vertexNormals,
			faceVertexColors = face.vertexColors;

			faceCopy = new THREE.Face3( face.a + vertexOffset, face.b + vertexOffset, face.c + vertexOffset );
			faceCopy.normal.copy( face.normal );

			if ( normalMatrix !== undefined ) {

				faceCopy.normal.applyMatrix3( normalMatrix ).normalize();

			}

			for ( var j = 0, jl = faceVertexNormals.length; j < jl; j ++ ) {

				normal = faceVertexNormals[ j ].clone();

				if ( normalMatrix !== undefined ) {

					normal.applyMatrix3( normalMatrix ).normalize();

				}

				faceCopy.vertexNormals.push( normal );

			}

			faceCopy.color.copy( face.color );

			for ( var j = 0, jl = faceVertexColors.length; j < jl; j ++ ) {

				color = faceVertexColors[ j ];
				faceCopy.vertexColors.push( color.clone() );

			}

			faceCopy.materialIndex = face.materialIndex + materialIndexOffset;

			faces1.push( faceCopy );

		}

		// uvs

		for ( i = 0, il = uvs2.length; i < il; i ++ ) {

			var uv = uvs2[ i ], uvCopy = [];

			if ( uv === undefined ) {

				continue;

			}

			for ( var j = 0, jl = uv.length; j < jl; j ++ ) {

				uvCopy.push( uv[ j ].clone() );

			}

			uvs1.push( uvCopy );

		}

	},

	mergeMesh: function ( mesh ) {

		if ( mesh instanceof THREE.Mesh === false ) {

			console.error( 'THREE.Geometry.mergeMesh(): mesh not an instance of THREE.Mesh.', mesh );
			return;

		}

		mesh.matrixAutoUpdate && mesh.updateMatrix();

		this.merge( mesh.geometry, mesh.matrix );

	},

	/*
	 * Checks for duplicate vertices with hashmap.
	 * Duplicated vertices are removed
	 * and faces' vertices are updated.
	 */

	mergeVertices: function () {

		var verticesMap = {}; // Hashmap for looking up vertices by position coordinates (and making sure they are unique)
		var unique = [], changes = [];

		var v, key;
		var precisionPoints = 4; // number of decimal points, e.g. 4 for epsilon of 0.0001
		var precision = Math.pow( 10, precisionPoints );
		var i, il, face;
		var indices, j, jl;

		for ( i = 0, il = this.vertices.length; i < il; i ++ ) {

			v = this.vertices[ i ];
			key = Math.round( v.x * precision ) + '_' + Math.round( v.y * precision ) + '_' + Math.round( v.z * precision );

			if ( verticesMap[ key ] === undefined ) {

				verticesMap[ key ] = i;
				unique.push( this.vertices[ i ] );
				changes[ i ] = unique.length - 1;

			} else {

				//console.log('Duplicate vertex found. ', i, ' could be using ', verticesMap[key]);
				changes[ i ] = changes[ verticesMap[ key ] ];

			}

		}


		// if faces are completely degenerate after merging vertices, we
		// have to remove them from the geometry.
		var faceIndicesToRemove = [];

		for ( i = 0, il = this.faces.length; i < il; i ++ ) {

			face = this.faces[ i ];

			face.a = changes[ face.a ];
			face.b = changes[ face.b ];
			face.c = changes[ face.c ];

			indices = [ face.a, face.b, face.c ];

			var dupIndex = - 1;

			// if any duplicate vertices are found in a Face3
			// we have to remove the face as nothing can be saved
			for ( var n = 0; n < 3; n ++ ) {

				if ( indices[ n ] === indices[ ( n + 1 ) % 3 ] ) {

					dupIndex = n;
					faceIndicesToRemove.push( i );
					break;

				}

			}

		}

		for ( i = faceIndicesToRemove.length - 1; i >= 0; i -- ) {

			var idx = faceIndicesToRemove[ i ];

			this.faces.splice( idx, 1 );

			for ( j = 0, jl = this.faceVertexUvs.length; j < jl; j ++ ) {

				this.faceVertexUvs[ j ].splice( idx, 1 );

			}

		}

		// Use unique set of vertices

		var diff = this.vertices.length - unique.length;
		this.vertices = unique;
		return diff;

	},

	sortFacesByMaterialIndex: function () {

		var faces = this.faces;
		var length = faces.length;

		// tag faces

		for ( var i = 0; i < length; i ++ ) {

			faces[ i ]._id = i;

		}

		// sort faces

		function materialIndexSort( a, b ) {

			return a.materialIndex - b.materialIndex;

		}

		faces.sort( materialIndexSort );

		// sort uvs

		var uvs1 = this.faceVertexUvs[ 0 ];
		var uvs2 = this.faceVertexUvs[ 1 ];

		var newUvs1, newUvs2;

		if ( uvs1 && uvs1.length === length ) newUvs1 = [];
		if ( uvs2 && uvs2.length === length ) newUvs2 = [];

		for ( var i = 0; i < length; i ++ ) {

			var id = faces[ i ]._id;

			if ( newUvs1 ) newUvs1.push( uvs1[ id ] );
			if ( newUvs2 ) newUvs2.push( uvs2[ id ] );

		}

		if ( newUvs1 ) this.faceVertexUvs[ 0 ] = newUvs1;
		if ( newUvs2 ) this.faceVertexUvs[ 1 ] = newUvs2;

	},

	toJSON: function () {

		var data = {
			metadata: {
				version: 4.4,
				type: 'Geometry',
				generator: 'Geometry.toJSON'
			}
		};

		// standard Geometry serialization

		data.uuid = this.uuid;
		data.type = this.type;
		if ( this.name !== '' ) data.name = this.name;

		if ( this.parameters !== undefined ) {

			var parameters = this.parameters;

			for ( var key in parameters ) {

				if ( parameters[ key ] !== undefined ) data[ key ] = parameters[ key ];

			}

			return data;

		}

		var vertices = [];

		for ( var i = 0; i < this.vertices.length; i ++ ) {

			var vertex = this.vertices[ i ];
			vertices.push( vertex.x, vertex.y, vertex.z );

		}

		var faces = [];
		var normals = [];
		var normalsHash = {};
		var colors = [];
		var colorsHash = {};
		var uvs = [];
		var uvsHash = {};

		for ( var i = 0; i < this.faces.length; i ++ ) {

			var face = this.faces[ i ];

			var hasMaterial = false; // face.materialIndex !== undefined;
			var hasFaceUv = false; // deprecated
			var hasFaceVertexUv = this.faceVertexUvs[ 0 ][ i ] !== undefined;
			var hasFaceNormal = face.normal.length() > 0;
			var hasFaceVertexNormal = face.vertexNormals.length > 0;
			var hasFaceColor = face.color.r !== 1 || face.color.g !== 1 || face.color.b !== 1;
			var hasFaceVertexColor = face.vertexColors.length > 0;

			var faceType = 0;

			faceType = setBit( faceType, 0, 0 );
			faceType = setBit( faceType, 1, hasMaterial );
			faceType = setBit( faceType, 2, hasFaceUv );
			faceType = setBit( faceType, 3, hasFaceVertexUv );
			faceType = setBit( faceType, 4, hasFaceNormal );
			faceType = setBit( faceType, 5, hasFaceVertexNormal );
			faceType = setBit( faceType, 6, hasFaceColor );
			faceType = setBit( faceType, 7, hasFaceVertexColor );

			faces.push( faceType );
			faces.push( face.a, face.b, face.c );

			if ( hasFaceVertexUv ) {

				var faceVertexUvs = this.faceVertexUvs[ 0 ][ i ];

				faces.push(
					getUvIndex( faceVertexUvs[ 0 ] ),
					getUvIndex( faceVertexUvs[ 1 ] ),
					getUvIndex( faceVertexUvs[ 2 ] )
				);

			}

			if ( hasFaceNormal ) {

				faces.push( getNormalIndex( face.normal ) );

			}

			if ( hasFaceVertexNormal ) {

				var vertexNormals = face.vertexNormals;

				faces.push(
					getNormalIndex( vertexNormals[ 0 ] ),
					getNormalIndex( vertexNormals[ 1 ] ),
					getNormalIndex( vertexNormals[ 2 ] )
				);

			}

			if ( hasFaceColor ) {

				faces.push( getColorIndex( face.color ) );

			}

			if ( hasFaceVertexColor ) {

				var vertexColors = face.vertexColors;

				faces.push(
					getColorIndex( vertexColors[ 0 ] ),
					getColorIndex( vertexColors[ 1 ] ),
					getColorIndex( vertexColors[ 2 ] )
				);

			}

		}

		function setBit( value, position, enabled ) {

			return enabled ? value | ( 1 << position ) : value & ( ~ ( 1 << position ) );

		}

		function getNormalIndex( normal ) {

			var hash = normal.x.toString() + normal.y.toString() + normal.z.toString();

			if ( normalsHash[ hash ] !== undefined ) {

				return normalsHash[ hash ];

			}

			normalsHash[ hash ] = normals.length / 3;
			normals.push( normal.x, normal.y, normal.z );

			return normalsHash[ hash ];

		}

		function getColorIndex( color ) {

			var hash = color.r.toString() + color.g.toString() + color.b.toString();

			if ( colorsHash[ hash ] !== undefined ) {

				return colorsHash[ hash ];

			}

			colorsHash[ hash ] = colors.length;
			colors.push( color.getHex() );

			return colorsHash[ hash ];

		}

		function getUvIndex( uv ) {

			var hash = uv.x.toString() + uv.y.toString();

			if ( uvsHash[ hash ] !== undefined ) {

				return uvsHash[ hash ];

			}

			uvsHash[ hash ] = uvs.length / 2;
			uvs.push( uv.x, uv.y );

			return uvsHash[ hash ];

		}

		data.data = {};

		data.data.vertices = vertices;
		data.data.normals = normals;
		if ( colors.length > 0 ) data.data.colors = colors;
		if ( uvs.length > 0 ) data.data.uvs = [ uvs ]; // temporal backward compatibility
		data.data.faces = faces;

		return data;

	},

	clone: function () {

		return new this.constructor().copy( this );

	},

	copy: function ( source ) {

		this.vertices = [];
		this.faces = [];
		this.faceVertexUvs = [ [] ];

		var vertices = source.vertices;

		for ( var i = 0, il = vertices.length; i < il; i ++ ) {

			this.vertices.push( vertices[ i ].clone() );

		}

		var faces = source.faces;

		for ( var i = 0, il = faces.length; i < il; i ++ ) {

			this.faces.push( faces[ i ].clone() );

		}

		for ( var i = 0, il = source.faceVertexUvs.length; i < il; i ++ ) {

			var faceVertexUvs = source.faceVertexUvs[ i ];

			if ( this.faceVertexUvs[ i ] === undefined ) {

				this.faceVertexUvs[ i ] = [];

			}

			for ( var j = 0, jl = faceVertexUvs.length; j < jl; j ++ ) {

				var uvs = faceVertexUvs[ j ], uvsCopy = [];

				for ( var k = 0, kl = uvs.length; k < kl; k ++ ) {

					var uv = uvs[ k ];

					uvsCopy.push( uv.clone() );

				}

				this.faceVertexUvs[ i ].push( uvsCopy );

			}

		}

		return this;

	},

	dispose: function () {

		this.dispatchEvent( { type: 'dispose' } );

	}

};

THREE.EventDispatcher.prototype.apply( THREE.Geometry.prototype );

THREE.GeometryIdCount = 0;

// File:src/core/DirectGeometry.js

/**
 * @author mrdoob / http://mrdoob.com/
 */

THREE.DirectGeometry = function () {

	Object.defineProperty( this, 'id', { value: THREE.GeometryIdCount ++ } );

	this.uuid = THREE.Math.generateUUID();

	this.name = '';
	this.type = 'DirectGeometry';

	this.indices = [];
	this.vertices = [];
	this.normals = [];
	this.colors = [];
	this.uvs = [];
	this.uvs2 = [];

	this.groups = [];

	this.morphTargets = {};

	this.skinWeights = [];
	this.skinIndices = [];

	// this.lineDistances = [];

	this.boundingBox = null;
	this.boundingSphere = null;

	// update flags

	this.verticesNeedUpdate = false;
	this.normalsNeedUpdate = false;
	this.colorsNeedUpdate = false;
	this.uvsNeedUpdate = false;
	this.groupsNeedUpdate = false;

};

THREE.DirectGeometry.prototype = {

	constructor: THREE.DirectGeometry,

	computeBoundingBox: THREE.Geometry.prototype.computeBoundingBox,
	computeBoundingSphere: THREE.Geometry.prototype.computeBoundingSphere,

	computeFaceNormals: function () {

		console.warn( 'THREE.DirectGeometry: computeFaceNormals() is not a method of this type of geometry.' );

	},

	computeVertexNormals: function () {

		console.warn( 'THREE.DirectGeometry: computeVertexNormals() is not a method of this type of geometry.' );

	},

	computeGroups: function ( geometry ) {

		var group;
		var groups = [];
		var materialIndex;

		var faces = geometry.faces;

		for ( var i = 0; i < faces.length; i ++ ) {

			var face = faces[ i ];

			// materials

			if ( face.materialIndex !== materialIndex ) {

				materialIndex = face.materialIndex;

				if ( group !== undefined ) {

					group.count = ( i * 3 ) - group.start;
					groups.push( group );

				}

				group = {
					start: i * 3,
					materialIndex: materialIndex
				};

			}

		}

		if ( group !== undefined ) {

			group.count = ( i * 3 ) - group.start;
			groups.push( group );

		}

		this.groups = groups;

	},

	fromGeometry: function ( geometry ) {

		var faces = geometry.faces;
		var vertices = geometry.vertices;
		var faceVertexUvs = geometry.faceVertexUvs;

		var hasFaceVertexUv = faceVertexUvs[ 0 ] && faceVertexUvs[ 0 ].length > 0;
		var hasFaceVertexUv2 = faceVertexUvs[ 1 ] && faceVertexUvs[ 1 ].length > 0;

		// morphs

		var morphTargets = geometry.morphTargets;
		var morphTargetsLength = morphTargets.length;

		if ( morphTargetsLength > 0 ) {

			var morphTargetsPosition = [];

			for ( var i = 0; i < morphTargetsLength; i ++ ) {

				morphTargetsPosition[ i ] = [];

			}

			this.morphTargets.position = morphTargetsPosition;

		}

		var morphNormals = geometry.morphNormals;
		var morphNormalsLength = morphNormals.length;

		if ( morphNormalsLength > 0 ) {

			var morphTargetsNormal = [];

			for ( var i = 0; i < morphNormalsLength; i ++ ) {

				morphTargetsNormal[ i ] = [];

			}

			this.morphTargets.normal = morphTargetsNormal;

		}

		// skins

		var skinIndices = geometry.skinIndices;
		var skinWeights = geometry.skinWeights;

		var hasSkinIndices = skinIndices.length === vertices.length;
		var hasSkinWeights = skinWeights.length === vertices.length;

		//

		for ( var i = 0; i < faces.length; i ++ ) {

			var face = faces[ i ];

			this.vertices.push( vertices[ face.a ], vertices[ face.b ], vertices[ face.c ] );

			var vertexNormals = face.vertexNormals;

			if ( vertexNormals.length === 3 ) {

				this.normals.push( vertexNormals[ 0 ], vertexNormals[ 1 ], vertexNormals[ 2 ] );

			} else {

				var normal = face.normal;

				this.normals.push( normal, normal, normal );

			}

			var vertexColors = face.vertexColors;

			if ( vertexColors.length === 3 ) {

				this.colors.push( vertexColors[ 0 ], vertexColors[ 1 ], vertexColors[ 2 ] );

			} else {

				var color = face.color;

				this.colors.push( color, color, color );

			}

			if ( hasFaceVertexUv === true ) {

				var vertexUvs = faceVertexUvs[ 0 ][ i ];

				if ( vertexUvs !== undefined ) {

					this.uvs.push( vertexUvs[ 0 ], vertexUvs[ 1 ], vertexUvs[ 2 ] );

				} else {

					console.warn( 'THREE.DirectGeometry.fromGeometry(): Undefined vertexUv ', i );

					this.uvs.push( new THREE.Vector2(), new THREE.Vector2(), new THREE.Vector2() );

				}

			}

			if ( hasFaceVertexUv2 === true ) {

				var vertexUvs = faceVertexUvs[ 1 ][ i ];

				if ( vertexUvs !== undefined ) {

					this.uvs2.push( vertexUvs[ 0 ], vertexUvs[ 1 ], vertexUvs[ 2 ] );

				} else {

					console.warn( 'THREE.DirectGeometry.fromGeometry(): Undefined vertexUv2 ', i );

					this.uvs2.push( new THREE.Vector2(), new THREE.Vector2(), new THREE.Vector2() );

				}

			}

			// morphs

			for ( var j = 0; j < morphTargetsLength; j ++ ) {

				var morphTarget = morphTargets[ j ].vertices;

				morphTargetsPosition[ j ].push( morphTarget[ face.a ], morphTarget[ face.b ], morphTarget[ face.c ] );

			}

			for ( var j = 0; j < morphNormalsLength; j ++ ) {

				var morphNormal = morphNormals[ j ].vertexNormals[ i ];

				morphTargetsNormal[ j ].push( morphNormal.a, morphNormal.b, morphNormal.c );

			}

			// skins

			if ( hasSkinIndices ) {

				this.skinIndices.push( skinIndices[ face.a ], skinIndices[ face.b ], skinIndices[ face.c ] );

			}

			if ( hasSkinWeights ) {

				this.skinWeights.push( skinWeights[ face.a ], skinWeights[ face.b ], skinWeights[ face.c ] );

			}

		}

		this.computeGroups( geometry );

		this.verticesNeedUpdate = geometry.verticesNeedUpdate;
		this.normalsNeedUpdate = geometry.normalsNeedUpdate;
		this.colorsNeedUpdate = geometry.colorsNeedUpdate;
		this.uvsNeedUpdate = geometry.uvsNeedUpdate;
		this.groupsNeedUpdate = geometry.groupsNeedUpdate;

		return this;

	},

	dispose: function () {

		this.dispatchEvent( { type: 'dispose' } );

	}

};

THREE.EventDispatcher.prototype.apply( THREE.DirectGeometry.prototype );

// File:src/core/BufferGeometry.js

/**
 * @author alteredq / http://alteredqualia.com/
 * @author mrdoob / http://mrdoob.com/
 */

THREE.BufferGeometry = function () {

	Object.defineProperty( this, 'id', { value: THREE.GeometryIdCount ++ } );

	this.uuid = THREE.Math.generateUUID();

	this.name = '';
	this.type = 'BufferGeometry';

	this.index = null;
	this.attributes = {};

	this.morphAttributes = {};

	this.groups = [];

	this.boundingBox = null;
	this.boundingSphere = null;

	this.drawRange = { start: 0, count: Infinity };

};

THREE.BufferGeometry.prototype = {

	constructor: THREE.BufferGeometry,

	addIndex: function ( index ) {

		console.warn( 'THREE.BufferGeometry: .addIndex() has been renamed to .setIndex().' );
		this.setIndex( index );

	},

	getIndex: function () {

		return this.index;

	},

	setIndex: function ( index ) {

		this.index = index;

	},

	addAttribute: function ( name, attribute ) {

		if ( attribute instanceof THREE.BufferAttribute === false && attribute instanceof THREE.InterleavedBufferAttribute === false ) {

			console.warn( 'THREE.BufferGeometry: .addAttribute() now expects ( name, attribute ).' );

			this.addAttribute( name, new THREE.BufferAttribute( arguments[ 1 ], arguments[ 2 ] ) );

			return;

		}

		if ( name === 'index' ) {

			console.warn( 'THREE.BufferGeometry.addAttribute: Use .setIndex() for index attribute.' );
			this.setIndex( attribute );

			return;

		}

		this.attributes[ name ] = attribute;

	},

	getAttribute: function ( name ) {

		return this.attributes[ name ];

	},

	removeAttribute: function ( name ) {

		delete this.attributes[ name ];

	},

	get drawcalls() {

		console.error( 'THREE.BufferGeometry: .drawcalls has been renamed to .groups.' );
		return this.groups;

	},

	get offsets() {

		console.warn( 'THREE.BufferGeometry: .offsets has been renamed to .groups.' );
		return this.groups;

	},

	addDrawCall: function ( start, count, indexOffset ) {

		if ( indexOffset !== undefined ) {

			console.warn( 'THREE.BufferGeometry: .addDrawCall() no longer supports indexOffset.' );

		}

		console.warn( 'THREE.BufferGeometry: .addDrawCall() is now .addGroup().' );
		this.addGroup( start, count );

	},

	clearDrawCalls: function () {

		console.warn( 'THREE.BufferGeometry: .clearDrawCalls() is now .clearGroups().' );
		this.clearGroups();

	},

	addGroup: function ( start, count, materialIndex ) {

		this.groups.push( {

			start: start,
			count: count,
			materialIndex: materialIndex !== undefined ? materialIndex : 0

		} );

	},

	clearGroups: function () {

		this.groups = [];

	},

	setDrawRange: function ( start, count ) {

		this.drawRange.start = start;
		this.drawRange.count = count;

	},

	applyMatrix: function ( matrix ) {

		var position = this.attributes.position;

		if ( position !== undefined ) {

			matrix.applyToVector3Array( position.array );
			position.needsUpdate = true;

		}

		var normal = this.attributes.normal;

		if ( normal !== undefined ) {

			var normalMatrix = new THREE.Matrix3().getNormalMatrix( matrix );

			normalMatrix.applyToVector3Array( normal.array );
			normal.needsUpdate = true;

		}

		if ( this.boundingBox !== null ) {

			this.computeBoundingBox();

		}

		if ( this.boundingSphere !== null ) {

			this.computeBoundingSphere();

		}

	},

	rotateX: function () {

		// rotate geometry around world x-axis

		var m1;

		return function rotateX( angle ) {

			if ( m1 === undefined ) m1 = new THREE.Matrix4();

			m1.makeRotationX( angle );

			this.applyMatrix( m1 );

			return this;

		};

	}(),

	rotateY: function () {

		// rotate geometry around world y-axis

		var m1;

		return function rotateY( angle ) {

			if ( m1 === undefined ) m1 = new THREE.Matrix4();

			m1.makeRotationY( angle );

			this.applyMatrix( m1 );

			return this;

		};

	}(),

	rotateZ: function () {

		// rotate geometry around world z-axis

		var m1;

		return function rotateZ( angle ) {

			if ( m1 === undefined ) m1 = new THREE.Matrix4();

			m1.makeRotationZ( angle );

			this.applyMatrix( m1 );

			return this;

		};

	}(),

	translate: function () {

		// translate geometry

		var m1;

		return function translate( x, y, z ) {

			if ( m1 === undefined ) m1 = new THREE.Matrix4();

			m1.makeTranslation( x, y, z );

			this.applyMatrix( m1 );

			return this;

		};

	}(),

	scale: function () {

		// scale geometry

		var m1;

		return function scale( x, y, z ) {

			if ( m1 === undefined ) m1 = new THREE.Matrix4();

			m1.makeScale( x, y, z );

			this.applyMatrix( m1 );

			return this;

		};

	}(),

	lookAt: function () {

		var obj;

		return function lookAt( vector ) {

			if ( obj === undefined ) obj = new THREE.Object3D();

			obj.lookAt( vector );

			obj.updateMatrix();

			this.applyMatrix( obj.matrix );

		};

	}(),

	center: function () {

		this.computeBoundingBox();

		var offset = this.boundingBox.center().negate();

		this.translate( offset.x, offset.y, offset.z );

		return offset;

	},

	setFromObject: function ( object ) {

		// console.log( 'THREE.BufferGeometry.setFromObject(). Converting', object, this );

		var geometry = object.geometry;

		if ( object instanceof THREE.Points || object instanceof THREE.Line ) {

			var positions = new THREE.Float32Attribute( geometry.vertices.length * 3, 3 );
			var colors = new THREE.Float32Attribute( geometry.colors.length * 3, 3 );

			this.addAttribute( 'position', positions.copyVector3sArray( geometry.vertices ) );
			this.addAttribute( 'color', colors.copyColorsArray( geometry.colors ) );

			if ( geometry.lineDistances && geometry.lineDistances.length === geometry.vertices.length ) {

				var lineDistances = new THREE.Float32Attribute( geometry.lineDistances.length, 1 );

				this.addAttribute( 'lineDistance', lineDistances.copyArray( geometry.lineDistances ) );

			}

			if ( geometry.boundingSphere !== null ) {

				this.boundingSphere = geometry.boundingSphere.clone();

			}

			if ( geometry.boundingBox !== null ) {

				this.boundingBox = geometry.boundingBox.clone();

			}

		} else if ( object instanceof THREE.Mesh ) {

			if ( geometry instanceof THREE.Geometry ) {

				this.fromGeometry( geometry );

			}

		}

		return this;

	},

	updateFromObject: function ( object ) {

		var geometry = object.geometry;

		if ( object instanceof THREE.Mesh ) {

			var direct = geometry.__directGeometry;

			if ( direct === undefined ) {

				return this.fromGeometry( geometry );

			}

			direct.verticesNeedUpdate = geometry.verticesNeedUpdate;
			direct.normalsNeedUpdate = geometry.normalsNeedUpdate;
			direct.colorsNeedUpdate = geometry.colorsNeedUpdate;
			direct.uvsNeedUpdate = geometry.uvsNeedUpdate;
			direct.groupsNeedUpdate = geometry.groupsNeedUpdate;

			geometry.verticesNeedUpdate = false;
			geometry.normalsNeedUpdate = false;
			geometry.colorsNeedUpdate = false;
			geometry.uvsNeedUpdate = false;
			geometry.groupsNeedUpdate = false;

			geometry = direct;

		}

		if ( geometry.verticesNeedUpdate === true ) {

			var attribute = this.attributes.position;

			if ( attribute !== undefined ) {

				attribute.copyVector3sArray( geometry.vertices );
				attribute.needsUpdate = true;

			}

			geometry.verticesNeedUpdate = false;

		}

		if ( geometry.normalsNeedUpdate === true ) {

			var attribute = this.attributes.normal;

			if ( attribute !== undefined ) {

				attribute.copyVector3sArray( geometry.normals );
				attribute.needsUpdate = true;

			}

			geometry.normalsNeedUpdate = false;

		}

		if ( geometry.colorsNeedUpdate === true ) {

			var attribute = this.attributes.color;

			if ( attribute !== undefined ) {

				attribute.copyColorsArray( geometry.colors );
				attribute.needsUpdate = true;

			}

			geometry.colorsNeedUpdate = false;

		}

		if ( geometry.uvsNeedUpdate ) {

				var attribute = this.attributes.uv;

				if ( attribute !== undefined ) {

						attribute.copyVector2sArray( geometry.uvs );
						attribute.needsUpdate = true;

				}

				geometry.uvsNeedUpdate = false;

		}

		if ( geometry.lineDistancesNeedUpdate ) {

			var attribute = this.attributes.lineDistance;

			if ( attribute !== undefined ) {

				attribute.copyArray( geometry.lineDistances );
				attribute.needsUpdate = true;

			}

			geometry.lineDistancesNeedUpdate = false;

		}

		if ( geometry.groupsNeedUpdate ) {

			geometry.computeGroups( object.geometry );
			this.groups = geometry.groups;

			geometry.groupsNeedUpdate = false;

		}

		return this;

	},

	fromGeometry: function ( geometry ) {

		geometry.__directGeometry = new THREE.DirectGeometry().fromGeometry( geometry );

		return this.fromDirectGeometry( geometry.__directGeometry );

	},

	fromDirectGeometry: function ( geometry ) {

		var positions = new Float32Array( geometry.vertices.length * 3 );
		this.addAttribute( 'position', new THREE.BufferAttribute( positions, 3 ).copyVector3sArray( geometry.vertices ) );

		if ( geometry.normals.length > 0 ) {

			var normals = new Float32Array( geometry.normals.length * 3 );
			this.addAttribute( 'normal', new THREE.BufferAttribute( normals, 3 ).copyVector3sArray( geometry.normals ) );

		}

		if ( geometry.colors.length > 0 ) {

			var colors = new Float32Array( geometry.colors.length * 3 );
			this.addAttribute( 'color', new THREE.BufferAttribute( colors, 3 ).copyColorsArray( geometry.colors ) );

		}

		if ( geometry.uvs.length > 0 ) {

			var uvs = new Float32Array( geometry.uvs.length * 2 );
			this.addAttribute( 'uv', new THREE.BufferAttribute( uvs, 2 ).copyVector2sArray( geometry.uvs ) );

		}

		if ( geometry.uvs2.length > 0 ) {

			var uvs2 = new Float32Array( geometry.uvs2.length * 2 );
			this.addAttribute( 'uv2', new THREE.BufferAttribute( uvs2, 2 ).copyVector2sArray( geometry.uvs2 ) );

		}

		if ( geometry.indices.length > 0 ) {

			var TypeArray = geometry.vertices.length > 65535 ? Uint32Array : Uint16Array;
			var indices = new TypeArray( geometry.indices.length * 3 );
			this.setIndex( new THREE.BufferAttribute( indices, 1 ).copyIndicesArray( geometry.indices ) );

		}

		// groups

		this.groups = geometry.groups;

		// morphs

		for ( var name in geometry.morphTargets ) {

			var array = [];
			var morphTargets = geometry.morphTargets[ name ];

			for ( var i = 0, l = morphTargets.length; i < l; i ++ ) {

				var morphTarget = morphTargets[ i ];

				var attribute = new THREE.Float32Attribute( morphTarget.length * 3, 3 );

				array.push( attribute.copyVector3sArray( morphTarget ) );

			}

			this.morphAttributes[ name ] = array;

		}

		// skinning

		if ( geometry.skinIndices.length > 0 ) {

			var skinIndices = new THREE.Float32Attribute( geometry.skinIndices.length * 4, 4 );
			this.addAttribute( 'skinIndex', skinIndices.copyVector4sArray( geometry.skinIndices ) );

		}

		if ( geometry.skinWeights.length > 0 ) {

			var skinWeights = new THREE.Float32Attribute( geometry.skinWeights.length * 4, 4 );
			this.addAttribute( 'skinWeight', skinWeights.copyVector4sArray( geometry.skinWeights ) );

		}

		//

		if ( geometry.boundingSphere !== null ) {

			this.boundingSphere = geometry.boundingSphere.clone();

		}

		if ( geometry.boundingBox !== null ) {

			this.boundingBox = geometry.boundingBox.clone();

		}

		return this;

	},

	computeBoundingBox: function () {

		var vector = new THREE.Vector3();

		return function () {

			if ( this.boundingBox === null ) {

				this.boundingBox = new THREE.Box3();

			}

			var positions = this.attributes.position.array;

			if ( positions ) {

				var bb = this.boundingBox;
				bb.makeEmpty();

				for ( var i = 0, il = positions.length; i < il; i += 3 ) {

					vector.fromArray( positions, i );
					bb.expandByPoint( vector );

				}

			}

			if ( positions === undefined || positions.length === 0 ) {

				this.boundingBox.min.set( 0, 0, 0 );
				this.boundingBox.max.set( 0, 0, 0 );

			}

			if ( isNaN( this.boundingBox.min.x ) || isNaN( this.boundingBox.min.y ) || isNaN( this.boundingBox.min.z ) ) {

				console.error( 'THREE.BufferGeometry.computeBoundingBox: Computed min/max have NaN values. The "position" attribute is likely to have NaN values.', this );

			}

		};

	}(),

	computeBoundingSphere: function () {

		var box = new THREE.Box3();
		var vector = new THREE.Vector3();

		return function () {

			if ( this.boundingSphere === null ) {

				this.boundingSphere = new THREE.Sphere();

			}

			var positions = this.attributes.position.array;

			if ( positions ) {

				box.makeEmpty();

				var center = this.boundingSphere.center;

				for ( var i = 0, il = positions.length; i < il; i += 3 ) {

					vector.fromArray( positions, i );
					box.expandByPoint( vector );

				}

				box.center( center );

				// hoping to find a boundingSphere with a radius smaller than the
				// boundingSphere of the boundingBox: sqrt(3) smaller in the best case

				var maxRadiusSq = 0;

				for ( var i = 0, il = positions.length; i < il; i += 3 ) {

					vector.fromArray( positions, i );
					maxRadiusSq = Math.max( maxRadiusSq, center.distanceToSquared( vector ) );

				}

				this.boundingSphere.radius = Math.sqrt( maxRadiusSq );

				if ( isNaN( this.boundingSphere.radius ) ) {

					console.error( 'THREE.BufferGeometry.computeBoundingSphere(): Computed radius is NaN. The "position" attribute is likely to have NaN values.', this );

				}

			}

		};

	}(),

	computeFaceNormals: function () {

		// backwards compatibility

	},

	computeVertexNormals: function () {

		var index = this.index;
		var attributes = this.attributes;
		var groups = this.groups;

		if ( attributes.position ) {

			var positions = attributes.position.array;

			if ( attributes.normal === undefined ) {

				this.addAttribute( 'normal', new THREE.BufferAttribute( new Float32Array( positions.length ), 3 ) );

			} else {

				// reset existing normals to zero

				var normals = attributes.normal.array;

				for ( var i = 0, il = normals.length; i < il; i ++ ) {

					normals[ i ] = 0;

				}

			}

			var normals = attributes.normal.array;

			var vA, vB, vC,

			pA = new THREE.Vector3(),
			pB = new THREE.Vector3(),
			pC = new THREE.Vector3(),

			cb = new THREE.Vector3(),
			ab = new THREE.Vector3();

			// indexed elements

			if ( index ) {

				var indices = index.array;

				if ( groups.length === 0 ) {

					this.addGroup( 0, indices.length );

				}

				for ( var j = 0, jl = groups.length; j < jl; ++ j ) {

					var group = groups[ j ];

					var start = group.start;
					var count = group.count;

					for ( var i = start, il = start + count; i < il; i += 3 ) {

						vA = indices[ i + 0 ] * 3;
						vB = indices[ i + 1 ] * 3;
						vC = indices[ i + 2 ] * 3;

						pA.fromArray( positions, vA );
						pB.fromArray( positions, vB );
						pC.fromArray( positions, vC );

						cb.subVectors( pC, pB );
						ab.subVectors( pA, pB );
						cb.cross( ab );

						normals[ vA ] += cb.x;
						normals[ vA + 1 ] += cb.y;
						normals[ vA + 2 ] += cb.z;

						normals[ vB ] += cb.x;
						normals[ vB + 1 ] += cb.y;
						normals[ vB + 2 ] += cb.z;

						normals[ vC ] += cb.x;
						normals[ vC + 1 ] += cb.y;
						normals[ vC + 2 ] += cb.z;

					}

				}

			} else {

				// non-indexed elements (unconnected triangle soup)

				for ( var i = 0, il = positions.length; i < il; i += 9 ) {

					pA.fromArray( positions, i );
					pB.fromArray( positions, i + 3 );
					pC.fromArray( positions, i + 6 );

					cb.subVectors( pC, pB );
					ab.subVectors( pA, pB );
					cb.cross( ab );

					normals[ i ] = cb.x;
					normals[ i + 1 ] = cb.y;
					normals[ i + 2 ] = cb.z;

					normals[ i + 3 ] = cb.x;
					normals[ i + 4 ] = cb.y;
					normals[ i + 5 ] = cb.z;

					normals[ i + 6 ] = cb.x;
					normals[ i + 7 ] = cb.y;
					normals[ i + 8 ] = cb.z;

				}

			}

			this.normalizeNormals();

			attributes.normal.needsUpdate = true;

		}

	},

	computeTangents: function () {

		console.warn( 'THREE.BufferGeometry: .computeTangents() has been removed.' );

	},

	computeOffsets: function ( size ) {

		console.warn( 'THREE.BufferGeometry: .computeOffsets() has been removed.')

	},

	merge: function ( geometry, offset ) {

		if ( geometry instanceof THREE.BufferGeometry === false ) {

			console.error( 'THREE.BufferGeometry.merge(): geometry not an instance of THREE.BufferGeometry.', geometry );
			return;

		}

		if ( offset === undefined ) offset = 0;

		var attributes = this.attributes;

		for ( var key in attributes ) {

			if ( geometry.attributes[ key ] === undefined ) continue;

			var attribute1 = attributes[ key ];
			var attributeArray1 = attribute1.array;

			var attribute2 = geometry.attributes[ key ];
			var attributeArray2 = attribute2.array;

			var attributeSize = attribute2.itemSize;

			for ( var i = 0, j = attributeSize * offset; i < attributeArray2.length; i ++, j ++ ) {

				attributeArray1[ j ] = attributeArray2[ i ];

			}

		}

		return this;

	},

	normalizeNormals: function () {

		var normals = this.attributes.normal.array;

		var x, y, z, n;

		for ( var i = 0, il = normals.length; i < il; i += 3 ) {

			x = normals[ i ];
			y = normals[ i + 1 ];
			z = normals[ i + 2 ];

			n = 1.0 / Math.sqrt( x * x + y * y + z * z );

			normals[ i ] *= n;
			normals[ i + 1 ] *= n;
			normals[ i + 2 ] *= n;

		}

	},

	toJSON: function () {

		var data = {
			metadata: {
				version: 4.4,
				type: 'BufferGeometry',
				generator: 'BufferGeometry.toJSON'
			}
		};

		// standard BufferGeometry serialization

		data.uuid = this.uuid;
		data.type = this.type;
		if ( this.name !== '' ) data.name = this.name;

		if ( this.parameters !== undefined ) {

			var parameters = this.parameters;

			for ( var key in parameters ) {

				if ( parameters[ key ] !== undefined ) data[ key ] = parameters[ key ];

			}

			return data;

		}

		data.data = { attributes: {} };

		var index = this.index;

		if ( index !== null ) {

			var array = Array.prototype.slice.call( index.array );

			data.data.index = {
				type: index.array.constructor.name,
				array: array
			};

		}

		var attributes = this.attributes;

		for ( var key in attributes ) {

			var attribute = attributes[ key ];

			var array = Array.prototype.slice.call( attribute.array );

			data.data.attributes[ key ] = {
				itemSize: attribute.itemSize,
				type: attribute.array.constructor.name,
				array: array
			};

		}

		var groups = this.groups;

		if ( groups.length > 0 ) {

			data.data.groups = JSON.parse( JSON.stringify( groups ) );

		}

		var boundingSphere = this.boundingSphere;

		if ( boundingSphere !== null ) {

			data.data.boundingSphere = {
				center: boundingSphere.center.toArray(),
				radius: boundingSphere.radius
			};

		}

		return data;

	},

	clone: function () {

		return new this.constructor().copy( this );

	},

	copy: function ( source ) {

		var index = source.index;

		if ( index !== null ) {

			this.setIndex( index.clone() );

		}

		var attributes = source.attributes;

		for ( var name in attributes ) {

			var attribute = attributes[ name ];
			this.addAttribute( name, attribute.clone() );

		}

		var groups = source.groups;

		for ( var i = 0, l = groups.length; i < l; i ++ ) {

			var group = groups[ i ];
			this.addGroup( group.start, group.count );

		}

		return this;

	},

	dispose: function () {

		this.dispatchEvent( { type: 'dispose' } );

	}

};

THREE.EventDispatcher.prototype.apply( THREE.BufferGeometry.prototype );

THREE.BufferGeometry.MaxIndex = 65535;

// File:src/core/InstancedBufferGeometry.js

/**
 * @author benaadams / https://twitter.com/ben_a_adams
 */

THREE.InstancedBufferGeometry = function () {

	THREE.BufferGeometry.call( this );

	this.type = 'InstancedBufferGeometry';
	this.maxInstancedCount = undefined;

};

THREE.InstancedBufferGeometry.prototype = Object.create( THREE.BufferGeometry.prototype );
THREE.InstancedBufferGeometry.prototype.constructor = THREE.InstancedBufferGeometry;

THREE.InstancedBufferGeometry.prototype.addGroup = function ( start, count, instances ) {

	this.groups.push( {

		start: start,
		count: count,
		instances: instances

	} );

};

THREE.InstancedBufferGeometry.prototype.copy = function ( source ) {

	var index = source.index;

	if ( index !== null ) {

		this.setIndex( index.clone() );

	}

	var attributes = source.attributes;

	for ( var name in attributes ) {

		var attribute = attributes[ name ];
		this.addAttribute( name, attribute.clone() );

	}

	var groups = source.groups;

	for ( var i = 0, l = groups.length; i < l; i ++ ) {

		var group = groups[ i ];
		this.addGroup( group.start, group.count, group.instances );

	}

	return this;

};

THREE.EventDispatcher.prototype.apply( THREE.InstancedBufferGeometry.prototype );

// File:src/animation/AnimationAction.js

/**
 *
 * A clip that has been explicitly scheduled.
 *
 * @author Ben Houston / http://clara.io/
 * @author David Sarno / http://lighthaus.us/
 */

THREE.AnimationAction = function ( clip, startTime, timeScale, weight, loop ) {

	if ( clip === undefined ) throw new Error( 'clip is null' );
	this.clip = clip;
	this.localRoot = null;
	this.startTime = startTime || 0;
	this.timeScale = timeScale || 1;
	this.weight = weight || 1;
	this.loop = loop || THREE.LoopRepeat;
	this.loopCount = 0;
	this.enabled = true;	// allow for easy disabling of the action.

	this.actionTime = - this.startTime;
	this.clipTime = 0;

	this.propertyBindings = [];
};

/*
THREE.LoopOnce = 2200;
THREE.LoopRepeat = 2201;
THREE.LoopPingPing = 2202;
*/

THREE.AnimationAction.prototype = {

	constructor: THREE.AnimationAction,

	setLocalRoot: function( localRoot ) {

		this.localRoot = localRoot;

		return this;

	},

	updateTime: function( clipDeltaTime ) {

		var previousClipTime = this.clipTime;
   		var previousLoopCount = this.loopCount;
   		var previousActionTime = this.actionTime;

		var duration = this.clip.duration;

		this.actionTime = this.actionTime + clipDeltaTime;

		if ( this.loop === THREE.LoopOnce ) {

			this.loopCount = 0;
			this.clipTime = Math.min( Math.max( this.actionTime, 0 ), duration );

			// if time is changed since last time, see if we have hit a start/end limit
			if ( this.clipTime !== previousClipTime ) {

				if ( this.clipTime === duration ) {

					this.mixer.dispatchEvent( { type: 'finished', action: this, direction: 1 } );

				} else if ( this.clipTime === 0 ) {

					this.mixer.dispatchEvent( { type: 'finished', action: this, direction: -1 } );

				}

			}


			return this.clipTime;

		}

		this.loopCount = Math.floor( this.actionTime / duration );

		var newClipTime = this.actionTime - this.loopCount * duration;
		newClipTime = newClipTime % duration;

		// if we are ping pong looping, ensure that we go backwards when appropriate
		if ( this.loop == THREE.LoopPingPong ) {

			if ( Math.abs( this.loopCount % 2 ) === 1 ) {

				newClipTime = duration - newClipTime;

			}

		}

		this.clipTime = newClipTime;

		if ( this.loopCount !== previousLoopCount ) {

   			this.mixer.dispatchEvent( { type: 'loop', action: this, loopDelta: ( this.loopCount - this.loopCount ) } );

   		}

	   	return this.clipTime;

	},

	syncWith: function( action ) {

		this.actionTime = action.actionTime;
		this.timeScale = action.timeScale;

		return this;
	},

	warpToDuration: function( duration ) {

		this.timeScale = this.clip.duration / duration;

		return this;
	},

	init: function( time ) {

		this.clipTime = time - this.startTime;

		return this;

	},

	update: function( clipDeltaTime ) {

		this.updateTime( clipDeltaTime );

		var clipResults = this.clip.getAt( this.clipTime );

		return clipResults;

	},

	getTimeScaleAt: function( time ) {

		if ( this.timeScale.getAt ) {
			// pass in time, not clip time, allows for fadein/fadeout across multiple loops of the clip
			return this.timeScale.getAt( time );

		}

		return this.timeScale;

	},

	getWeightAt: function( time ) {

		if ( this.weight.getAt ) {
			// pass in time, not clip time, allows for fadein/fadeout across multiple loops of the clip
			return this.weight.getAt( time );

		}

		return this.weight;

	}

};

// File:src/animation/AnimationClip.js

/**
 *
 * Reusable set of Tracks that represent an animation.
 *
 * @author Ben Houston / http://clara.io/
 * @author David Sarno / http://lighthaus.us/
 */

THREE.AnimationClip = function ( name, duration, tracks ) {

	this.name = name;
	this.tracks = tracks;
	this.duration = ( duration !== undefined ) ? duration : -1;

	// this means it should figure out its duration by scanning the tracks
	if ( this.duration < 0 ) {
		for ( var i = 0; i < this.tracks.length; i ++ ) {
			var track = this.tracks[i];
			this.duration = Math.max( track.keys[ track.keys.length - 1 ].time );
		}
	}

	// maybe only do these on demand, as doing them here could potentially slow down loading
	// but leaving these here during development as this ensures a lot of testing of these functions
	this.trim();
	this.optimize();

	this.results = [];

};

THREE.AnimationClip.prototype = {

	constructor: THREE.AnimationClip,

	getAt: function( clipTime ) {

		clipTime = Math.max( 0, Math.min( clipTime, this.duration ) );

		for ( var i = 0; i < this.tracks.length; i ++ ) {

			var track = this.tracks[ i ];

			this.results[ i ] = track.getAt( clipTime );

		}

		return this.results;
	},

	trim: function() {

		for ( var i = 0; i < this.tracks.length; i ++ ) {

			this.tracks[ i ].trim( 0, this.duration );

		}

		return this;

	},

	optimize: function() {

		for ( var i = 0; i < this.tracks.length; i ++ ) {

			this.tracks[ i ].optimize();

		}

		return this;

	}

};


THREE.AnimationClip.CreateFromMorphTargetSequence = function( name, morphTargetSequence, fps ) {


	var numMorphTargets = morphTargetSequence.length;
	var tracks = [];

	for ( var i = 0; i < numMorphTargets; i ++ ) {

		var keys = [];

		keys.push( { time: ( i + numMorphTargets - 1 ) % numMorphTargets, value: 0 } );
		keys.push( { time: i, value: 1 } );
		keys.push( { time: ( i + 1 ) % numMorphTargets, value: 0 } );

		keys.sort( THREE.KeyframeTrack.keyComparer );

		// if there is a key at the first frame, duplicate it as the last frame as well for perfect loop.
		if ( keys[0].time === 0 ) {
			keys.push( {
				time: numMorphTargets,
				value: keys[0].value
			});
		}

		tracks.push( new THREE.NumberKeyframeTrack( '.morphTargetInfluences[' + morphTargetSequence[i].name + ']', keys ).scale( 1.0 / fps ) );
	}

	return new THREE.AnimationClip( name, -1, tracks );

};

THREE.AnimationClip.findByName = function( clipArray, name ) {

	for ( var i = 0; i < clipArray.length; i ++ ) {

		if ( clipArray[i].name === name ) {

			return clipArray[i];

		}
	}

	return null;

};

THREE.AnimationClip.CreateClipsFromMorphTargetSequences = function( morphTargets, fps ) {

	var animationToMorphTargets = {};

	// tested with https://regex101.com/ on trick sequences such flamingo_flyA_003, flamingo_run1_003, crdeath0059
	var pattern = /^([\w-]*?)([\d]+)$/;

	// sort morph target names into animation groups based patterns like Walk_001, Walk_002, Run_001, Run_002
	for ( var i = 0, il = morphTargets.length; i < il; i ++ ) {

		var morphTarget = morphTargets[ i ];
		var parts = morphTarget.name.match( pattern );

		if ( parts && parts.length > 1 ) {

			var name = parts[ 1 ];

			var animationMorphTargets = animationToMorphTargets[ name ];
			if ( ! animationMorphTargets ) {
				animationToMorphTargets[ name ] = animationMorphTargets = [];
			}

			animationMorphTargets.push( morphTarget );

		}

	}

	var clips = [];

	for ( var name in animationToMorphTargets ) {

		clips.push( THREE.AnimationClip.CreateFromMorphTargetSequence( name, animationToMorphTargets[ name ], fps ) );
	}

	return clips;

};

// parse the standard JSON format for clips
THREE.AnimationClip.parse = function( json ) {

	var tracks = [];

	for ( var i = 0; i < json.tracks.length; i ++ ) {

		tracks.push( THREE.KeyframeTrack.parse( json.tracks[i] ).scale( 1.0 / json.fps ) );

	}

	return new THREE.AnimationClip( json.name, json.duration, tracks );

};


// parse the animation.hierarchy format
THREE.AnimationClip.parseAnimation = function( animation, bones, nodeName ) {

	if ( ! animation ) {
		console.error( "  no animation in JSONLoader data" );
		return null;
	}

	var convertTrack = function( trackName, animationKeys, propertyName, trackType, animationKeyToValueFunc ) {

		var keys = [];

		for ( var k = 0; k < animationKeys.length; k ++ ) {

			var animationKey = animationKeys[k];

			if ( animationKey[propertyName] !== undefined ) {

				keys.push( { time: animationKey.time, value: animationKeyToValueFunc( animationKey ) } );
			}

		}

		// only return track if there are actually keys.
		if ( keys.length > 0 ) {

			return new trackType( trackName, keys );

		}

		return null;

	};

	var tracks = [];

	var clipName = animation.name || 'default';
	var duration = animation.length || -1; // automatic length determination in AnimationClip.
	var fps = animation.fps || 30;

	var hierarchyTracks = animation.hierarchy || [];

	for ( var h = 0; h < hierarchyTracks.length; h ++ ) {

		var animationKeys = hierarchyTracks[ h ].keys;

		// skip empty tracks
		if ( ! animationKeys || animationKeys.length == 0 ) {
			continue;
		}

		// process morph targets in a way exactly compatible with AnimationHandler.init( animation )
		if ( animationKeys[0].morphTargets ) {

			// figure out all morph targets used in this track
			var morphTargetNames = {};
			for ( var k = 0; k < animationKeys.length; k ++ ) {

				if ( animationKeys[k].morphTargets ) {
					for ( var m = 0; m < animationKeys[k].morphTargets.length; m ++ ) {

						morphTargetNames[ animationKeys[k].morphTargets[m] ] = -1;
					}
				}

			}

			// create a track for each morph target with all zero morphTargetInfluences except for the keys in which the morphTarget is named.
			for ( var morphTargetName in morphTargetNames ) {

				var keys = [];

				for ( var m = 0; m < animationKeys[k].morphTargets.length; m ++ ) {

					var animationKey = animationKeys[k];

					keys.push( {
							time: animationKey.time,
							value: (( animationKey.morphTarget === morphTargetName ) ? 1 : 0 )
						});

				}

				tracks.push( new THREE.NumberKeyframeTrack( nodeName + '.morphTargetInfluence[' + morphTargetName + ']', keys ) );

			}

			duration = morphTargetNames.length * ( fps || 1.0 );

		} else {

			var boneName = nodeName + '.bones[' + bones[ h ].name + ']';

			// track contains positions...
			var positionTrack = convertTrack( boneName + '.position', animationKeys, 'pos', THREE.VectorKeyframeTrack, function( animationKey ) {
					return new THREE.Vector3().fromArray( animationKey.pos )
				} );

			if ( positionTrack ) tracks.push( positionTrack );

			// track contains quaternions...
			var quaternionTrack = convertTrack( boneName + '.quaternion', animationKeys, 'rot', THREE.QuaternionKeyframeTrack, function( animationKey ) {
					if ( animationKey.rot.slerp ) {
						return animationKey.rot.clone();
					} else {
						return new THREE.Quaternion().fromArray( animationKey.rot );
					}
				} );

			if ( quaternionTrack ) tracks.push( quaternionTrack );

			// track contains quaternions...
			var scaleTrack = convertTrack( boneName + '.scale', animationKeys, 'scl', THREE.VectorKeyframeTrack, function( animationKey ) {
					return new THREE.Vector3().fromArray( animationKey.scl )
				} );

			if ( scaleTrack ) tracks.push( scaleTrack );

		}
	}

	if ( tracks.length === 0 ) {

		return null;

	}

	var clip = new THREE.AnimationClip( clipName, duration, tracks );

	return clip;

};

// File:src/animation/AnimationMixer.js

/**
 *
 * Mixes together the AnimationClips scheduled by AnimationActions and applies them to the root and subtree
 *
 *
 * @author Ben Houston / http://clara.io/
 * @author David Sarno / http://lighthaus.us/
 */

THREE.AnimationMixer = function( root ) {

	this.root = root;
	this.time = 0;
	this.timeScale = 1.0;
	this.actions = [];
	this.propertyBindingMap = {};

};

THREE.AnimationMixer.prototype = {

	constructor: THREE.AnimationMixer,

	addAction: function( action ) {

		// TODO: check for duplicate action names?  Or provide each action with a UUID?

		this.actions.push( action );
		action.init( this.time );
		action.mixer = this;

		var tracks = action.clip.tracks;

		var root = action.localRoot || this.root;

		for ( var i = 0; i < tracks.length; i ++ ) {

			var track = tracks[ i ];

			var propertyBindingKey = root.uuid + '-' + track.name;
			var propertyBinding = this.propertyBindingMap[ propertyBindingKey ];

			if ( propertyBinding === undefined ) {

				propertyBinding = new THREE.PropertyBinding( root, track.name );
				this.propertyBindingMap[ propertyBindingKey ] = propertyBinding;

			}

			// push in the same order as the tracks.
			action.propertyBindings.push( propertyBinding );

			// track usages of shared property bindings, because if we leave too many around, the mixer can get slow
			propertyBinding.referenceCount += 1;

		}

	},

	removeAllActions: function() {

		for ( var i = 0; i < this.actions.length; i ++ ) {

			this.actions[i].mixer = null;

		}

		// unbind all property bindings
		for ( var properyBindingKey in this.propertyBindingMap ) {

			this.propertyBindingMap[ properyBindingKey ].unbind();

		}

		this.actions = [];
		this.propertyBindingMap = {};

		return this;

	},

	removeAction: function( action ) {

		var index = this.actions.indexOf( action );

		if ( index !== - 1 ) {

			this.actions.splice( index, 1 );
			action.mixer = null;

		}


		// remove unused property bindings because if we leave them around the mixer can get slow
		var root = action.localRoot || this.root;
		var tracks = action.clip.tracks;

		for ( var i = 0; i < tracks.length; i ++ ) {

			var track = tracks[ i ];

			var propertyBindingKey = root.uuid + '-' + track.name;
			var propertyBinding = this.propertyBindingMap[ propertyBindingKey ];

			propertyBinding.referenceCount -= 1;

			if ( propertyBinding.referenceCount <= 0 ) {

				propertyBinding.unbind();

				delete this.propertyBindingMap[ propertyBindingKey ];

			}
		}

		return this;

	},

	// can be optimized if needed
	findActionByName: function( name ) {

		for ( var i = 0; i < this.actions.length; i ++ ) {

			if ( this.actions[i].name === name ) return this.actions[i];

		}

		return null;

	},

	play: function( action, optionalFadeInDuration ) {

		action.startTime = this.time;
		this.addAction( action );

		return this;

	},

	fadeOut: function( action, duration ) {

		var keys = [];

		keys.push( { time: this.time, value: 1 } );
		keys.push( { time: this.time + duration, value: 0 } );

		action.weight = new THREE.NumberKeyframeTrack( "weight", keys );

		return this;

	},

	fadeIn: function( action, duration ) {

		var keys = [];

		keys.push( { time: this.time, value: 0 } );
		keys.push( { time: this.time + duration, value: 1 } );

		action.weight = new THREE.NumberKeyframeTrack( "weight", keys );

		return this;

	},

	warp: function( action, startTimeScale, endTimeScale, duration ) {

		var keys = [];

		keys.push( { time: this.time, value: startTimeScale } );
		keys.push( { time: this.time + duration, value: endTimeScale } );

		action.timeScale = new THREE.NumberKeyframeTrack( "timeScale", keys );

		return this;

	},

	crossFade: function( fadeOutAction, fadeInAction, duration, warp ) {

		this.fadeOut( fadeOutAction, duration );
		this.fadeIn( fadeInAction, duration );

		if ( warp ) {

			var startEndRatio = fadeOutAction.clip.duration / fadeInAction.clip.duration;
			var endStartRatio = 1.0 / startEndRatio;

			this.warp( fadeOutAction, 1.0, startEndRatio, duration );
			this.warp( fadeInAction, endStartRatio, 1.0, duration );

		}

		return this;

	},

	update: function( deltaTime ) {

		var mixerDeltaTime = deltaTime * this.timeScale;
		this.time += mixerDeltaTime;

		for ( var i = 0; i < this.actions.length; i ++ ) {

			var action = this.actions[i];

			var weight = action.getWeightAt( this.time );

			var actionTimeScale = action.getTimeScaleAt( this.time );
			var actionDeltaTime = mixerDeltaTime * actionTimeScale;

			var actionResults = action.update( actionDeltaTime );

			if ( action.weight <= 0 || ! action.enabled ) continue;

			for ( var j = 0; j < actionResults.length; j ++ ) {

				var name = action.clip.tracks[j].name;

				action.propertyBindings[ j ].accumulate( actionResults[j], weight );

			}

		}

		// apply to nodes
		for ( var propertyBindingKey in this.propertyBindingMap ) {

			this.propertyBindingMap[ propertyBindingKey ].apply();

		}

		return this;

	}

};

THREE.EventDispatcher.prototype.apply( THREE.AnimationMixer.prototype );

// File:src/animation/AnimationUtils.js

/**
 * @author Ben Houston / http://clara.io/
 * @author David Sarno / http://lighthaus.us/
 */

THREE.AnimationUtils = {

	getEqualsFunc: function( exemplarValue ) {

		if ( exemplarValue.equals ) {
			return function equals_object( a, b ) {
				return a.equals( b );
			}
		}

		return function equals_primitive( a, b ) {
			return ( a === b );
		};

	},

	clone: function( exemplarValue ) {

		var typeName = typeof exemplarValue;
		if ( typeName === "object" ) {
			if ( exemplarValue.clone ) {
				return exemplarValue.clone();
			}
			console.error( "can not figure out how to copy exemplarValue", exemplarValue );
		}

		return exemplarValue;

	},

	lerp: function( a, b, alpha, interTrack ) {

		var lerpFunc = THREE.AnimationUtils.getLerpFunc( a, interTrack );

		return lerpFunc( a, b, alpha );

	},

	lerp_object: function( a, b, alpha ) {
		return a.lerp( b, alpha );
	},

	slerp_object: function( a, b, alpha ) {
		return a.slerp( b, alpha );
	},

	lerp_number: function( a, b, alpha ) {
		return a * ( 1 - alpha ) + b * alpha;
	},

	lerp_boolean: function( a, b, alpha ) {
		return ( alpha < 0.5 ) ? a : b;
	},

	lerp_boolean_immediate: function( a, b, alpha ) {
		return a;
	},

	lerp_string: function( a, b, alpha ) {
		return ( alpha < 0.5 ) ? a : b;
	},

	lerp_string_immediate: function( a, b, alpha ) {
 		return a;
 	},

	// NOTE: this is an accumulator function that modifies the first argument (e.g. a).	This is to minimize memory alocations.
	getLerpFunc: function( exemplarValue, interTrack ) {

		if ( exemplarValue === undefined || exemplarValue === null ) throw new Error( "examplarValue is null" );

		var typeName = typeof exemplarValue;

		switch( typeName ) {

			case "object":
				if ( exemplarValue.lerp ) {
					return THREE.AnimationUtils.lerp_object;
				}

				if ( exemplarValue.slerp ) {
					return THREE.AnimationUtils.slerp_object;
				}
				break;

			case "number":
				return THREE.AnimationUtils.lerp_number;

			case "boolean":
				if ( interTrack ) {
					return THREE.AnimationUtils.lerp_boolean;
				} else {
					return THREE.AnimationUtils.lerp_boolean_immediate;
				}

			case "string":
				if ( interTrack ) {
					return THREE.AnimationUtils.lerp_string;
				} else {
					return THREE.AnimationUtils.lerp_string_immediate;
				}

		}

	}

};

// File:src/animation/KeyframeTrack.js

/**
 *
 * A Track that returns a keyframe interpolated value, currently linearly interpolated
 *
 * @author Ben Houston / http://clara.io/
 * @author David Sarno / http://lighthaus.us/
 */

THREE.KeyframeTrack = function ( name, keys ) {

	if ( name === undefined ) throw new Error( "track name is undefined" );
	if ( keys === undefined || keys.length === 0 ) throw new Error( "no keys in track named " + name );

	this.name = name;
	this.keys = keys;	// time in seconds, value as value

	// the index of the last result, used as a starting point for local search.
	this.lastIndex = 0;

	this.validate();
	this.optimize();

};

THREE.KeyframeTrack.prototype = {

	constructor: THREE.KeyframeTrack,

	getAt: function( time ) {


		// this can not go higher than this.keys.length.
		while( ( this.lastIndex < this.keys.length ) && ( time >= this.keys[this.lastIndex].time ) ) {
			this.lastIndex ++;
		};

		// this can not go lower than 0.
		while( ( this.lastIndex > 0 ) && ( time < this.keys[this.lastIndex - 1].time ) ) {
			this.lastIndex --;
		}

		if ( this.lastIndex >= this.keys.length ) {

			this.setResult( this.keys[ this.keys.length - 1 ].value );

			return this.result;

		}

		if ( this.lastIndex === 0 ) {

			this.setResult( this.keys[ 0 ].value );

			return this.result;

		}

		var prevKey = this.keys[ this.lastIndex - 1 ];
		this.setResult( prevKey.value );

		// if true, means that prev/current keys are identical, thus no interpolation required.
		if ( prevKey.constantToNext ) {

			return this.result;

		}

		// linear interpolation to start with
		var currentKey = this.keys[ this.lastIndex ];
		var alpha = ( time - prevKey.time ) / ( currentKey.time - prevKey.time );
		this.result = this.lerpValues( this.result, currentKey.value, alpha );

		return this.result;

	},

	// move all keyframes either forwards or backwards in time
	shift: function( timeOffset ) {

		if ( timeOffset !== 0.0 ) {

			for ( var i = 0; i < this.keys.length; i ++ ) {
				this.keys[i].time += timeOffset;
			}

		}

		return this;

	},

	// scale all keyframe times by a factor (useful for frame <-> seconds conversions)
	scale: function( timeScale ) {

		if ( timeScale !== 1.0 ) {

			for ( var i = 0; i < this.keys.length; i ++ ) {
				this.keys[i].time *= timeScale;
			}

		}

		return this;

	},

	// removes keyframes before and after animation without changing any values within the range [startTime, endTime].
	// IMPORTANT: We do not shift around keys to the start of the track time, because for interpolated keys this will change their values
 	trim: function( startTime, endTime ) {

		var firstKeysToRemove = 0;
		for ( var i = 1; i < this.keys.length; i ++ ) {
			if ( this.keys[i] <= startTime ) {
				firstKeysToRemove ++;
			}
		}

		var lastKeysToRemove = 0;
		for ( var i = this.keys.length - 2; i > 0; i ++ ) {
			if ( this.keys[i] >= endTime ) {
				lastKeysToRemove ++;
			} else {
				break;
			}
		}

		// remove last keys first because it doesn't affect the position of the first keys (the otherway around doesn't work as easily)
		if ( ( firstKeysToRemove + lastKeysToRemove ) > 0 ) {
			this.keys = this.keys.splice( firstKeysToRemove, this.keys.length - lastKeysToRemove - firstKeysToRemove );;
		}

		return this;

	},

	/* NOTE: This is commented out because we really shouldn't have to handle unsorted key lists
	         Tracks with out of order keys should be considered to be invalid.  - bhouston
	sort: function() {

		this.keys.sort( THREE.KeyframeTrack.keyComparer );

		return this;

	},*/

	// ensure we do not get a GarbageInGarbageOut situation, make sure tracks are at least minimally viable
	// One could eventually ensure that all key.values in a track are all of the same type (otherwise interpolation makes no sense.)
	validate: function() {

		var prevKey = null;

		if ( this.keys.length === 0 ) {
			console.error( "  track is empty, no keys", this );
			return;
		}

		for ( var i = 0; i < this.keys.length; i ++ ) {

			var currKey = this.keys[i];

			if ( ! currKey ) {
				console.error( "  key is null in track", this, i );
				return;
			}

			if ( ( typeof currKey.time ) !== 'number' || isNaN( currKey.time ) ) {
				console.error( "  key.time is not a valid number", this, i, currKey );
				return;
			}

			if ( currKey.value === undefined || currKey.value === null) {
				console.error( "  key.value is null in track", this, i, currKey );
				return;
			}

			if ( prevKey && prevKey.time > currKey.time ) {
				console.error( "  key.time is less than previous key time, out of order keys", this, i, currKey, prevKey );
				return;
			}

			prevKey = currKey;

		}

		return this;

	},

	// currently only removes equivalent sequential keys (0,0,0,0,1,1,1,0,0,0,0,0,0,0) --> (0,0,1,1,0,0), which are common in morph target animations
	optimize: function() {

		var newKeys = [];
		var prevKey = this.keys[0];
		newKeys.push( prevKey );

		var equalsFunc = THREE.AnimationUtils.getEqualsFunc( prevKey.value );

		for ( var i = 1; i < this.keys.length - 1; i ++ ) {
			var currKey = this.keys[i];
			var nextKey = this.keys[i+1];

			// if prevKey & currKey are the same time, remove currKey.  If you want immediate adjacent keys, use an epsilon offset
			// it is not possible to have two keys at the same time as we sort them.  The sort is not stable on keys with the same time.
			if ( ( prevKey.time === currKey.time ) ) {

				continue;

			}

			// remove completely unnecessary keyframes that are the same as their prev and next keys
			if ( this.compareValues( prevKey.value, currKey.value ) && this.compareValues( currKey.value, nextKey.value ) ) {

				continue;

			}

			// determine if interpolation is required
			prevKey.constantToNext = this.compareValues( prevKey.value, currKey.value );

			newKeys.push( currKey );
			prevKey = currKey;
		}
		newKeys.push( this.keys[ this.keys.length - 1 ] );

		this.keys = newKeys;

		return this;

	}

};

THREE.KeyframeTrack.keyComparer = function keyComparator(key0, key1) {
	return key0.time - key1.time;
};

THREE.KeyframeTrack.parse = function( json ) {

	if ( json.type === undefined ) throw new Error( "track type undefined, can not parse" );

	var trackType = THREE.KeyframeTrack.GetTrackTypeForTypeName( json.type );

	return trackType.parse( json );

};

THREE.KeyframeTrack.GetTrackTypeForTypeName = function( typeName ) {
	switch( typeName.toLowerCase() ) {
	 	case "vector":
	 	case "vector2":
	 	case "vector3":
	 	case "vector4":
			return THREE.VectorKeyframeTrack;

	 	case "quaternion":
			return THREE.QuaternionKeyframeTrack;

	 	case "integer":
	 	case "scalar":
	 	case "double":
	 	case "float":
	 	case "number":
			return THREE.NumberKeyframeTrack;

	 	case "bool":
	 	case "boolean":
			return THREE.BooleanKeyframeTrack;

	 	case "string":
	 		return THREE.StringKeyframeTrack;
	};

	throw new Error( "Unsupported typeName: " + typeName );
};

// File:src/animation/PropertyBinding.js

/**
 *
 * A track bound to a real value in the scene graph.
 *
 * @author Ben Houston / http://clara.io/
 * @author David Sarno / http://lighthaus.us/
 */

THREE.PropertyBinding = function ( rootNode, trackName ) {

	this.rootNode = rootNode;
	this.trackName = trackName;
	this.referenceCount = 0;
	this.originalValue = null; // the value of the property before it was controlled by this binding

	var parseResults = THREE.PropertyBinding.parseTrackName( trackName );

	this.directoryName = parseResults.directoryName;
	this.nodeName = parseResults.nodeName;
	this.objectName = parseResults.objectName;
	this.objectIndex = parseResults.objectIndex;
	this.propertyName = parseResults.propertyName;
	this.propertyIndex = parseResults.propertyIndex;

	this.node = THREE.PropertyBinding.findNode( rootNode, this.nodeName ) || rootNode;

	this.cumulativeValue = null;
	this.cumulativeWeight = 0;
};

THREE.PropertyBinding.prototype = {

	constructor: THREE.PropertyBinding,

	reset: function() {

		this.cumulativeValue = null;
		this.cumulativeWeight = 0;

	},

	accumulate: function( value, weight ) {

		if ( ! this.isBound ) this.bind();

		if ( this.cumulativeWeight === 0 ) {

			if ( weight > 0 ) {

				if ( this.cumulativeValue === null ) {
					this.cumulativeValue = THREE.AnimationUtils.clone( value );
				}
				this.cumulativeWeight = weight;

			}

		} else {

			var lerpAlpha = weight / ( this.cumulativeWeight + weight );
			this.cumulativeValue = this.lerpValue( this.cumulativeValue, value, lerpAlpha );
			this.cumulativeWeight += weight;

		}

	},

	unbind: function() {

		if ( ! this.isBound ) return;

		this.setValue( this.originalValue );

		this.setValue = null;
		this.getValue = null;
		this.lerpValue = null;
		this.equalsValue = null;
		this.triggerDirty = null;
		this.isBound = false;

	},

	// bind to the real property in the scene graph, remember original value, memorize various accessors for speed/inefficiency
	bind: function() {

		if ( this.isBound ) return;

		var targetObject = this.node;

 		// ensure there is a value node
		if ( ! targetObject ) {
			console.error( "  trying to update node for track: " + this.trackName + " but it wasn't found." );
			return;
		}

		if ( this.objectName ) {
			// special case were we need to reach deeper into the hierarchy to get the face materials....
			if ( this.objectName === "materials" ) {
				if ( ! targetObject.material ) {
					console.error( '  can not bind to material as node does not have a material', this );
					return;
				}
				if ( ! targetObject.material.materials ) {
					console.error( '  can not bind to material.materials as node.material does not have a materials array', this );
					return;
				}
				targetObject = targetObject.material.materials;
			} else if ( this.objectName === "bones" ) {
				if ( ! targetObject.skeleton ) {
					console.error( '  can not bind to bones as node does not have a skeleton', this );
					return;
				}
				// potential future optimization: skip this if propertyIndex is already an integer, and convert the integer string to a true integer.

				targetObject = targetObject.skeleton.bones;

				// support resolving morphTarget names into indices.
				for ( var i = 0; i < targetObject.length; i ++ ) {
					if ( targetObject[i].name === this.objectIndex ) {
						this.objectIndex = i;
						break;
					}
				}
			} else {

				if ( targetObject[ this.objectName ] === undefined ) {
					console.error( '  can not bind to objectName of node, undefined', this );
					return;
				}
				targetObject = targetObject[ this.objectName ];
			}

			if ( this.objectIndex !== undefined ) {
				if ( targetObject[ this.objectIndex ] === undefined ) {
					console.error( "  trying to bind to objectIndex of objectName, but is undefined:", this, targetObject );
					return;
				}

				targetObject = targetObject[ this.objectIndex ];
			}

		}

 		// special case mappings
 		var nodeProperty = targetObject[ this.propertyName ];
		if ( ! nodeProperty ) {
			console.error( "  trying to update property for track: " + this.nodeName + '.' + this.propertyName + " but it wasn't found.", targetObject );
			return;
		}

		// access a sub element of the property array (only primitives are supported right now)
		if ( this.propertyIndex !== undefined ) {

			if ( this.propertyName === "morphTargetInfluences" ) {
				// potential optimization, skip this if propertyIndex is already an integer, and convert the integer string to a true integer.

				// support resolving morphTarget names into indices.
				if ( ! targetObject.geometry ) {
					console.error( '  can not bind to morphTargetInfluences becasuse node does not have a geometry', this );
				}
				if ( ! targetObject.geometry.morphTargets ) {
					console.error( '  can not bind to morphTargetInfluences becasuse node does not have a geometry.morphTargets', this );
				}

				for ( var i = 0; i < this.node.geometry.morphTargets.length; i ++ ) {
					if ( targetObject.geometry.morphTargets[i].name === this.propertyIndex ) {
						this.propertyIndex = i;
						break;
					}
				}
			}

			this.setValue = function setValue_propertyIndexed( value ) {
				if ( ! this.equalsValue( nodeProperty[ this.propertyIndex ], value ) ) {
					nodeProperty[ this.propertyIndex ] = value;
					return true;
				}
				return false;
			};

			this.getValue = function getValue_propertyIndexed() {
				return nodeProperty[ this.propertyIndex ];
			};

		}
		// must use copy for Object3D.Euler/Quaternion
		else if ( nodeProperty.copy ) {

			this.setValue = function setValue_propertyObject( value ) {
				if ( ! this.equalsValue( nodeProperty, value ) ) {
					nodeProperty.copy( value );
					return true;
				}
				return false;
			}

			this.getValue = function getValue_propertyObject() {
				return nodeProperty;
			};

		}
		// otherwise just set the property directly on the node (do not use nodeProperty as it may not be a reference object)
		else {

			this.setValue = function setValue_property( value ) {
				if ( ! this.equalsValue( targetObject[ this.propertyName ], value ) ) {
					targetObject[ this.propertyName ] = value;
					return true;
				}
				return false;
			}

			this.getValue = function getValue_property() {
				return targetObject[ this.propertyName ];
			};

		}

		// trigger node dirty
		if ( targetObject.needsUpdate !== undefined ) { // material

			this.triggerDirty = function triggerDirty_needsUpdate() {
				this.node.needsUpdate = true;
			}

		} else if ( targetObject.matrixWorldNeedsUpdate !== undefined ) { // node transform

			this.triggerDirty = function triggerDirty_matrixWorldNeedsUpdate() {
				targetObject.matrixWorldNeedsUpdate = true;
			}

		}

		this.originalValue = this.getValue();

		this.equalsValue = THREE.AnimationUtils.getEqualsFunc( this.originalValue );
		this.lerpValue = THREE.AnimationUtils.getLerpFunc( this.originalValue, true );

		this.isBound = true;

	},

	apply: function() {

		// for speed capture the setter pattern as a closure (sort of a memoization pattern: https://en.wikipedia.org/wiki/Memoization)
		if ( ! this.isBound ) this.bind();

		// early exit if there is nothing to apply.
		if ( this.cumulativeWeight > 0 ) {

			// blend with original value
			if ( this.cumulativeWeight < 1 ) {

				var remainingWeight = 1 - this.cumulativeWeight;
				var lerpAlpha = remainingWeight / ( this.cumulativeWeight + remainingWeight );
				this.cumulativeValue = this.lerpValue( this.cumulativeValue, this.originalValue, lerpAlpha );

			}

			var valueChanged = this.setValue( this.cumulativeValue );

			if ( valueChanged && this.triggerDirty ) {
				this.triggerDirty();
			}

			// reset accumulator
			this.cumulativeValue = null;
			this.cumulativeWeight = 0;

		}
	}

};


THREE.PropertyBinding.parseTrackName = function( trackName ) {

	// matches strings in the form of:
	//    nodeName.property
	//    nodeName.property[accessor]
	//    nodeName.material.property[accessor]
	//    uuid.property[accessor]
	//    uuid.objectName[objectIndex].propertyName[propertyIndex]
	//    parentName/nodeName.property
	//    parentName/parentName/nodeName.property[index]
	//	  .bone[Armature.DEF_cog].position
	// created and tested via https://regex101.com/#javascript

	var re = /^(([\w]+\/)*)([\w-\d]+)?(\.([\w]+)(\[([\w\d\[\]\_. ]+)\])?)?(\.([\w.]+)(\[([\w\d\[\]\_. ]+)\])?)$/;
	var matches = re.exec(trackName);

	if ( ! matches ) {
		throw new Error( "cannot parse trackName at all: " + trackName );
	}

    if (matches.index === re.lastIndex) {
        re.lastIndex++;
    }

	var results = {
		directoryName: matches[1],
		nodeName: matches[3], 	// allowed to be null, specified root node.
		objectName: matches[5],
		objectIndex: matches[7],
		propertyName: matches[9],
		propertyIndex: matches[11]	// allowed to be null, specifies that the whole property is set.
	};

	if ( results.propertyName === null || results.propertyName.length === 0 ) {
		throw new Error( "can not parse propertyName from trackName: " + trackName );
	}

	return results;

};

THREE.PropertyBinding.findNode = function( root, nodeName ) {

	function searchSkeleton( skeleton ) {

		for ( var i = 0; i < skeleton.bones.length; i ++ ) {

			var bone = skeleton.bones[i];

			if ( bone.name === nodeName ) {

				return bone;

			}
		}

		return null;

	}

	function searchNodeSubtree( children ) {

		for ( var i = 0; i < children.length; i ++ ) {

			var childNode = children[i];

			if ( childNode.name === nodeName || childNode.uuid === nodeName ) {

				return childNode;

			}

			var result = searchNodeSubtree( childNode.children );

			if ( result ) return result;

		}

		return null;

	}

	//

	if ( ! nodeName || nodeName === "" || nodeName === "root" || nodeName === "." || nodeName === -1 || nodeName === root.name || nodeName === root.uuid ) {

		return root;

	}

	// search into skeleton bones.
	if ( root.skeleton ) {

		var bone = searchSkeleton( root.skeleton );

		if ( bone ) {

			return bone;

		}
	}

	// search into node subtree.
	if ( root.children ) {

		var subTreeNode = searchNodeSubtree( root.children );

		if ( subTreeNode ) {

			return subTreeNode;

		}

	}

	return null;
}

// File:src/animation/tracks/VectorKeyframeTrack.js

/**
 *
 * A Track that interpolates Vectors
 *
 * @author Ben Houston / http://clara.io/
 * @author David Sarno / http://lighthaus.us/
 */

THREE.VectorKeyframeTrack = function ( name, keys ) {

	THREE.KeyframeTrack.call( this, name, keys );

	// local cache of value type to avoid allocations during runtime.
	this.result = this.keys[0].value.clone();

};

THREE.VectorKeyframeTrack.prototype = Object.create( THREE.KeyframeTrack.prototype );

THREE.VectorKeyframeTrack.prototype.constructor = THREE.VectorKeyframeTrack;

THREE.VectorKeyframeTrack.prototype.setResult = function( value ) {

	this.result.copy( value );

};

// memoization of the lerp function for speed.
// NOTE: Do not optimize as a prototype initialization closure, as value0 will be different on a per class basis.
THREE.VectorKeyframeTrack.prototype.lerpValues = function( value0, value1, alpha ) {

	return value0.lerp( value1, alpha );

};

THREE.VectorKeyframeTrack.prototype.compareValues = function( value0, value1 ) {

	return value0.equals( value1 );

};

THREE.VectorKeyframeTrack.prototype.clone = function() {

	var clonedKeys = [];

	for ( var i = 0; i < this.keys.length; i ++ ) {

		var key = this.keys[i];
		clonedKeys.push( {
			time: key.time,
			value: key.value.clone()
		} );
	}

	return new THREE.VectorKeyframeTrack( this.name, clonedKeys );

};

THREE.VectorKeyframeTrack.parse = function( json ) {

	var elementCount = json.keys[0].value.length;
	var valueType = THREE[ 'Vector' + elementCount ];

	var keys = [];

	for ( var i = 0; i < json.keys.length; i ++ ) {
		var jsonKey = json.keys[i];
		keys.push( {
			value: new valueType().fromArray( jsonKey.value ),
			time: jsonKey.time
		} );
	}

	return new THREE.VectorKeyframeTrack( json.name, keys );

};

// File:src/animation/tracks/QuaternionKeyframeTrack.js

/**
 *
 * A Track that interpolates Quaternion
 *
 * @author Ben Houston / http://clara.io/
 * @author David Sarno / http://lighthaus.us/
 */

THREE.QuaternionKeyframeTrack = function ( name, keys ) {

	THREE.KeyframeTrack.call( this, name, keys );

	// local cache of value type to avoid allocations during runtime.
	this.result = this.keys[0].value.clone();

};

THREE.QuaternionKeyframeTrack.prototype = Object.create( THREE.KeyframeTrack.prototype );

THREE.QuaternionKeyframeTrack.prototype.constructor = THREE.QuaternionKeyframeTrack;

THREE.QuaternionKeyframeTrack.prototype.setResult = function( value ) {

	this.result.copy( value );

};

// memoization of the lerp function for speed.
// NOTE: Do not optimize as a prototype initialization closure, as value0 will be different on a per class basis.
THREE.QuaternionKeyframeTrack.prototype.lerpValues = function( value0, value1, alpha ) {

	return value0.slerp( value1, alpha );

};

THREE.QuaternionKeyframeTrack.prototype.compareValues = function( value0, value1 ) {

	return value0.equals( value1 );

};

THREE.QuaternionKeyframeTrack.prototype.multiply = function( quat ) {

	for ( var i = 0; i < this.keys.length; i ++ ) {

		this.keys[i].value.multiply( quat );

	}

	return this;

};

THREE.QuaternionKeyframeTrack.prototype.clone = function() {

	var clonedKeys = [];

	for ( var i = 0; i < this.keys.length; i ++ ) {

		var key = this.keys[i];
		clonedKeys.push( {
			time: key.time,
			value: key.value.clone()
		} );
	}

	return new THREE.QuaternionKeyframeTrack( this.name, clonedKeys );

};

THREE.QuaternionKeyframeTrack.parse = function( json ) {

	var keys = [];

	for ( var i = 0; i < json.keys.length; i ++ ) {
		var jsonKey = json.keys[i];
		keys.push( {
			value: new THREE.Quaternion().fromArray( jsonKey.value ),
			time: jsonKey.time
		} );
	}

	return new THREE.QuaternionKeyframeTrack( json.name, keys );

};

// File:src/animation/tracks/StringKeyframeTrack.js

/**
 *
 * A Track that interpolates Strings
 *
 * @author Ben Houston / http://clara.io/
 * @author David Sarno / http://lighthaus.us/
 */

THREE.StringKeyframeTrack = function ( name, keys ) {

	THREE.KeyframeTrack.call( this, name, keys );

	// local cache of value type to avoid allocations during runtime.
	this.result = this.keys[0].value;

};

THREE.StringKeyframeTrack.prototype = Object.create( THREE.KeyframeTrack.prototype );

THREE.StringKeyframeTrack.prototype.constructor = THREE.StringKeyframeTrack;

THREE.StringKeyframeTrack.prototype.setResult = function( value ) {

	this.result = value;

};

// memoization of the lerp function for speed.
// NOTE: Do not optimize as a prototype initialization closure, as value0 will be different on a per class basis.
THREE.StringKeyframeTrack.prototype.lerpValues = function( value0, value1, alpha ) {

	return ( alpha < 1.0 ) ? value0 : value1;

};

THREE.StringKeyframeTrack.prototype.compareValues = function( value0, value1 ) {

	return ( value0 === value1 );

};

THREE.StringKeyframeTrack.prototype.clone = function() {

	var clonedKeys = [];

	for ( var i = 0; i < this.keys.length; i ++ ) {

		var key = this.keys[i];
		clonedKeys.push( {
			time: key.time,
			value: key.value
		} );
	}

	return new THREE.StringKeyframeTrack( this.name, clonedKeys );

};

THREE.StringKeyframeTrack.parse = function( json ) {

	return new THREE.StringKeyframeTrack( json.name, json.keys );

};

// File:src/animation/tracks/BooleanKeyframeTrack.js

/**
 *
 * A Track that interpolates Boolean
 *
 * @author Ben Houston / http://clara.io/
 * @author David Sarno / http://lighthaus.us/
 */

THREE.BooleanKeyframeTrack = function ( name, keys ) {

	THREE.KeyframeTrack.call( this, name, keys );

	// local cache of value type to avoid allocations during runtime.
	this.result = this.keys[0].value;

};

THREE.BooleanKeyframeTrack.prototype = Object.create( THREE.KeyframeTrack.prototype );

THREE.BooleanKeyframeTrack.prototype.constructor = THREE.BooleanKeyframeTrack;

THREE.BooleanKeyframeTrack.prototype.setResult = function( value ) {

	this.result = value;

};

// memoization of the lerp function for speed.
// NOTE: Do not optimize as a prototype initialization closure, as value0 will be different on a per class basis.
THREE.BooleanKeyframeTrack.prototype.lerpValues = function( value0, value1, alpha ) {

	return ( alpha < 1.0 ) ? value0 : value1;

};

THREE.BooleanKeyframeTrack.prototype.compareValues = function( value0, value1 ) {

	return ( value0 === value1 );

};

THREE.BooleanKeyframeTrack.prototype.clone = function() {

	var clonedKeys = [];

	for ( var i = 0; i < this.keys.length; i ++ ) {

		var key = this.keys[i];
		clonedKeys.push( {
			time: key.time,
			value: key.value
		} );
	}

	return new THREE.BooleanKeyframeTrack( this.name, clonedKeys );

};

THREE.BooleanKeyframeTrack.parse = function( json ) {

	return new THREE.BooleanKeyframeTrack( json.name, json.keys );

};

// File:src/animation/tracks/NumberKeyframeTrack.js

/**
 *
 * A Track that interpolates Numbers
 *
 * @author Ben Houston / http://clara.io/
 * @author David Sarno / http://lighthaus.us/
 */

THREE.NumberKeyframeTrack = function ( name, keys ) {

	THREE.KeyframeTrack.call( this, name, keys );

	// local cache of value type to avoid allocations during runtime.
	this.result = this.keys[0].value;

};

THREE.NumberKeyframeTrack.prototype = Object.create( THREE.KeyframeTrack.prototype );

THREE.NumberKeyframeTrack.prototype.constructor = THREE.NumberKeyframeTrack;

THREE.NumberKeyframeTrack.prototype.setResult = function( value ) {

	this.result = value;

};

// memoization of the lerp function for speed.
// NOTE: Do not optimize as a prototype initialization closure, as value0 will be different on a per class basis.
THREE.NumberKeyframeTrack.prototype.lerpValues = function( value0, value1, alpha ) {

	return value0 * ( 1 - alpha ) + value1 * alpha;

};

THREE.NumberKeyframeTrack.prototype.compareValues = function( value0, value1 ) {

	return ( value0 === value1 );

};

THREE.NumberKeyframeTrack.prototype.clone = function() {

	var clonedKeys = [];

	for ( var i = 0; i < this.keys.length; i ++ ) {

		var key = this.keys[i];
		clonedKeys.push( {
			time: key.time,
			value: key.value
		} );
	}

	return new THREE.NumberKeyframeTrack( this.name, clonedKeys );

};

THREE.NumberKeyframeTrack.parse = function( json ) {

	return new THREE.NumberKeyframeTrack( json.name, json.keys );

};

// File:src/cameras/Camera.js

/**
 * @author mrdoob / http://mrdoob.com/
 * @author mikael emtinger / http://gomo.se/
 * @author WestLangley / http://github.com/WestLangley
*/

THREE.Camera = function () {

	THREE.Object3D.call( this );

	this.type = 'Camera';

	this.matrixWorldInverse = new THREE.Matrix4();
	this.projectionMatrix = new THREE.Matrix4();

};

THREE.Camera.prototype = Object.create( THREE.Object3D.prototype );
THREE.Camera.prototype.constructor = THREE.Camera;

THREE.Camera.prototype.getWorldDirection = function () {

	var quaternion = new THREE.Quaternion();

	return function ( optionalTarget ) {

		var result = optionalTarget || new THREE.Vector3();

		this.getWorldQuaternion( quaternion );

		return result.set( 0, 0, - 1 ).applyQuaternion( quaternion );

	};

}();

THREE.Camera.prototype.lookAt = function () {

	// This routine does not support cameras with rotated and/or translated parent(s)

	var m1 = new THREE.Matrix4();

	return function ( vector ) {

		m1.lookAt( this.position, vector, this.up );

		this.quaternion.setFromRotationMatrix( m1 );

	};

}();

THREE.Camera.prototype.clone = function () {

	return new this.constructor().copy( this );

};

THREE.Camera.prototype.copy = function ( source ) {

	THREE.Object3D.prototype.copy.call( this, source );

	this.matrixWorldInverse.copy( source.matrixWorldInverse );
	this.projectionMatrix.copy( source.projectionMatrix );

	return this;

};

// File:src/cameras/CubeCamera.js

/**
 * Camera for rendering cube maps
 *	- renders scene into axis-aligned cube
 *
 * @author alteredq / http://alteredqualia.com/
 */

THREE.CubeCamera = function ( near, far, cubeResolution ) {

	THREE.Object3D.call( this );

	this.type = 'CubeCamera';

	var fov = 90, aspect = 1;

	var cameraPX = new THREE.PerspectiveCamera( fov, aspect, near, far );
	cameraPX.up.set( 0, - 1, 0 );
	cameraPX.lookAt( new THREE.Vector3( 1, 0, 0 ) );
	this.add( cameraPX );

	var cameraNX = new THREE.PerspectiveCamera( fov, aspect, near, far );
	cameraNX.up.set( 0, - 1, 0 );
	cameraNX.lookAt( new THREE.Vector3( - 1, 0, 0 ) );
	this.add( cameraNX );

	var cameraPY = new THREE.PerspectiveCamera( fov, aspect, near, far );
	cameraPY.up.set( 0, 0, 1 );
	cameraPY.lookAt( new THREE.Vector3( 0, 1, 0 ) );
	this.add( cameraPY );

	var cameraNY = new THREE.PerspectiveCamera( fov, aspect, near, far );
	cameraNY.up.set( 0, 0, - 1 );
	cameraNY.lookAt( new THREE.Vector3( 0, - 1, 0 ) );
	this.add( cameraNY );

	var cameraPZ = new THREE.PerspectiveCamera( fov, aspect, near, far );
	cameraPZ.up.set( 0, - 1, 0 );
	cameraPZ.lookAt( new THREE.Vector3( 0, 0, 1 ) );
	this.add( cameraPZ );

	var cameraNZ = new THREE.PerspectiveCamera( fov, aspect, near, far );
	cameraNZ.up.set( 0, - 1, 0 );
	cameraNZ.lookAt( new THREE.Vector3( 0, 0, - 1 ) );
	this.add( cameraNZ );

	this.renderTarget = new THREE.WebGLRenderTargetCube( cubeResolution, cubeResolution, { format: THREE.RGBFormat, magFilter: THREE.LinearFilter, minFilter: THREE.LinearFilter } );

	this.updateCubeMap = function ( renderer, scene ) {

		if ( this.parent === null ) this.updateMatrixWorld();

		var renderTarget = this.renderTarget;
		var generateMipmaps = renderTarget.texture.generateMipmaps;

		renderTarget.texture.generateMipmaps = false;

		renderTarget.activeCubeFace = 0;
		renderer.render( scene, cameraPX, renderTarget );

		renderTarget.activeCubeFace = 1;
		renderer.render( scene, cameraNX, renderTarget );

		renderTarget.activeCubeFace = 2;
		renderer.render( scene, cameraPY, renderTarget );

		renderTarget.activeCubeFace = 3;
		renderer.render( scene, cameraNY, renderTarget );

		renderTarget.activeCubeFace = 4;
		renderer.render( scene, cameraPZ, renderTarget );

		renderTarget.texture.generateMipmaps = generateMipmaps;

		renderTarget.activeCubeFace = 5;
		renderer.render( scene, cameraNZ, renderTarget );

		renderer.setRenderTarget( null );

	};

};

THREE.CubeCamera.prototype = Object.create( THREE.Object3D.prototype );
THREE.CubeCamera.prototype.constructor = THREE.CubeCamera;

// File:src/cameras/OrthographicCamera.js

/**
 * @author alteredq / http://alteredqualia.com/
 */

THREE.OrthographicCamera = function ( left, right, top, bottom, near, far ) {

	THREE.Camera.call( this );

	this.type = 'OrthographicCamera';

	this.zoom = 1;

	this.left = left;
	this.right = right;
	this.top = top;
	this.bottom = bottom;

	this.near = ( near !== undefined ) ? near : 0.1;
	this.far = ( far !== undefined ) ? far : 2000;

	this.updateProjectionMatrix();

};

THREE.OrthographicCamera.prototype = Object.create( THREE.Camera.prototype );
THREE.OrthographicCamera.prototype.constructor = THREE.OrthographicCamera;

THREE.OrthographicCamera.prototype.updateProjectionMatrix = function () {

	var dx = ( this.right - this.left ) / ( 2 * this.zoom );
	var dy = ( this.top - this.bottom ) / ( 2 * this.zoom );
	var cx = ( this.right + this.left ) / 2;
	var cy = ( this.top + this.bottom ) / 2;

	this.projectionMatrix.makeOrthographic( cx - dx, cx + dx, cy + dy, cy - dy, this.near, this.far );

};

THREE.OrthographicCamera.prototype.copy = function ( source ) {
	
	THREE.Camera.prototype.copy.call( this, source );
	
	this.left = source.left;
	this.right = source.right;
	this.top = source.top;
	this.bottom = source.bottom;
	this.near = source.near;
	this.far = source.far;
	
	this.zoom = source.zoom;
	
	return this;
		
};

THREE.OrthographicCamera.prototype.toJSON = function ( meta ) {

	var data = THREE.Object3D.prototype.toJSON.call( this, meta );

	data.object.zoom = this.zoom;
	data.object.left = this.left;
	data.object.right = this.right;
	data.object.top = this.top;
	data.object.bottom = this.bottom;
	data.object.near = this.near;
	data.object.far = this.far;

	return data;

};

// File:src/cameras/PerspectiveCamera.js

/**
 * @author mrdoob / http://mrdoob.com/
 * @author greggman / http://games.greggman.com/
 * @author zz85 / http://www.lab4games.net/zz85/blog
 */

THREE.PerspectiveCamera = function ( fov, aspect, near, far ) {

	THREE.Camera.call( this );

	this.type = 'PerspectiveCamera';

	this.zoom = 1;

	this.fov = fov !== undefined ? fov : 50;
	this.aspect = aspect !== undefined ? aspect : 1;
	this.near = near !== undefined ? near : 0.1;
	this.far = far !== undefined ? far : 2000;

	this.updateProjectionMatrix();

};

THREE.PerspectiveCamera.prototype = Object.create( THREE.Camera.prototype );
THREE.PerspectiveCamera.prototype.constructor = THREE.PerspectiveCamera;


/**
 * Uses Focal Length (in mm) to estimate and set FOV
 * 35mm (full-frame) camera is used if frame size is not specified;
 * Formula based on http://www.bobatkins.com/photography/technical/field_of_view.html
 */

THREE.PerspectiveCamera.prototype.setLens = function ( focalLength, frameHeight ) {

	if ( frameHeight === undefined ) frameHeight = 24;

	this.fov = 2 * THREE.Math.radToDeg( Math.atan( frameHeight / ( focalLength * 2 ) ) );
	this.updateProjectionMatrix();

};


/**
 * Sets an offset in a larger frustum. This is useful for multi-window or
 * multi-monitor/multi-machine setups.
 *
 * For example, if you have 3x2 monitors and each monitor is 1920x1080 and
 * the monitors are in grid like this
 *
 *   +---+---+---+
 *   | A | B | C |
 *   +---+---+---+
 *   | D | E | F |
 *   +---+---+---+
 *
 * then for each monitor you would call it like this
 *
 *   var w = 1920;
 *   var h = 1080;
 *   var fullWidth = w * 3;
 *   var fullHeight = h * 2;
 *
 *   --A--
 *   camera.setOffset( fullWidth, fullHeight, w * 0, h * 0, w, h );
 *   --B--
 *   camera.setOffset( fullWidth, fullHeight, w * 1, h * 0, w, h );
 *   --C--
 *   camera.setOffset( fullWidth, fullHeight, w * 2, h * 0, w, h );
 *   --D--
 *   camera.setOffset( fullWidth, fullHeight, w * 0, h * 1, w, h );
 *   --E--
 *   camera.setOffset( fullWidth, fullHeight, w * 1, h * 1, w, h );
 *   --F--
 *   camera.setOffset( fullWidth, fullHeight, w * 2, h * 1, w, h );
 *
 *   Note there is no reason monitors have to be the same size or in a grid.
 */

THREE.PerspectiveCamera.prototype.setViewOffset = function ( fullWidth, fullHeight, x, y, width, height ) {

	this.fullWidth = fullWidth;
	this.fullHeight = fullHeight;
	this.x = x;
	this.y = y;
	this.width = width;
	this.height = height;

	this.updateProjectionMatrix();

};


THREE.PerspectiveCamera.prototype.updateProjectionMatrix = function () {

	var fov = THREE.Math.radToDeg( 2 * Math.atan( Math.tan( THREE.Math.degToRad( this.fov ) * 0.5 ) / this.zoom ) );

	if ( this.fullWidth ) {

		var aspect = this.fullWidth / this.fullHeight;
		var top = Math.tan( THREE.Math.degToRad( fov * 0.5 ) ) * this.near;
		var bottom = - top;
		var left = aspect * bottom;
		var right = aspect * top;
		var width = Math.abs( right - left );
		var height = Math.abs( top - bottom );

		this.projectionMatrix.makeFrustum(
			left + this.x * width / this.fullWidth,
			left + ( this.x + this.width ) * width / this.fullWidth,
			top - ( this.y + this.height ) * height / this.fullHeight,
			top - this.y * height / this.fullHeight,
			this.near,
			this.far
		);

	} else {

		this.projectionMatrix.makePerspective( fov, this.aspect, this.near, this.far );

	}

};

THREE.PerspectiveCamera.prototype.copy = function ( source ) {
	
	THREE.Camera.prototype.copy.call( this, source );
	
	this.fov = source.fov;
	this.aspect = source.aspect;
	this.near = source.near;
	this.far = source.far;
	
	this.zoom = source.zoom;
	
	return this;
		
};

THREE.PerspectiveCamera.prototype.toJSON = function ( meta ) {

	var data = THREE.Object3D.prototype.toJSON.call( this, meta );

	data.object.zoom = this.zoom;
	data.object.fov = this.fov;
	data.object.aspect = this.aspect;
	data.object.near = this.near;
	data.object.far = this.far;

	return data;

};

// File:src/lights/Light.js

/**
 * @author mrdoob / http://mrdoob.com/
 * @author alteredq / http://alteredqualia.com/
 */

THREE.Light = function ( color ) {

	THREE.Object3D.call( this );

	this.type = 'Light';

	this.color = new THREE.Color( color );

	this.receiveShadow = undefined;

};

THREE.Light.prototype = Object.create( THREE.Object3D.prototype );
THREE.Light.prototype.constructor = THREE.Light;

Object.defineProperties( THREE.Light.prototype, {
	onlyShadow: {
		set: function ( value ) {
			console.warn( 'THREE.Light: .onlyShadow has been removed.' );
		}
	},
	shadowCameraFov: {
		set: function ( value ) {
			this.shadow.camera.fov = value;
		}
	},
	shadowCameraLeft: {
		set: function ( value ) {
			this.shadow.camera.left = value;
		}
	},
	shadowCameraRight: {
		set: function ( value ) {
			this.shadow.camera.right = value;
		}
	},
	shadowCameraTop: {
		set: function ( value ) {
			this.shadow.camera.top = value;
		}
	},
	shadowCameraBottom: {
		set: function ( value ) {
			this.shadow.camera.bottom = value;
		}
	},
	shadowCameraNear: {
		set: function ( value ) {
			this.shadow.camera.near = value;
		}
	},
	shadowCameraFar: {
		set: function ( value ) {
			this.shadow.camera.far = value;
		}
	},
	shadowCameraVisible: {
		set: function ( value ) {
			console.warn( 'THREE.Light: .shadowCameraVisible has been removed. Use new THREE.CameraHelper( light.shadow ) instead.' );
		}
	},
	shadowBias: {
		set: function ( value ) {
			this.shadow.bias = value;
		}
	},
	shadowDarkness: {
		set: function ( value ) {
			this.shadow.darkness = value;
		}
	},
	shadowMapWidth: {
		set: function ( value ) {
			this.shadow.mapSize.width = value;
		}
	},
	shadowMapHeight: {
		set: function ( value ) {
			this.shadow.mapSize.height = value;
		}
	}
} );

THREE.Light.prototype.copy = function ( source ) {

	THREE.Object3D.prototype.copy.call( this, source );

	this.color.copy( source.color );

	return this;

};

THREE.Light.prototype.toJSON = function ( meta ) {

	var data = THREE.Object3D.prototype.toJSON.call( this, meta );

	data.object.color = this.color.getHex();
	if ( this.groundColor !== undefined ) data.object.groundColor = this.groundColor.getHex();

	if ( this.intensity !== undefined ) data.object.intensity = this.intensity;
	if ( this.distance !== undefined ) data.object.distance = this.distance;
	if ( this.angle !== undefined ) data.object.angle = this.angle;
	if ( this.decay !== undefined ) data.object.decay = this.decay;
	if ( this.exponent !== undefined ) data.object.exponent = this.exponent;

	return data;

};

// File:src/lights/LightShadow.js

/**
 * @author mrdoob / http://mrdoob.com/
 */

THREE.LightShadow = function ( camera ) {

	this.camera = camera;

	this.bias = 0;
	this.darkness = 1;

	this.mapSize = new THREE.Vector2( 512, 512 );

	this.map = null;
	this.matrix = null;

};

THREE.LightShadow.prototype = {

	constructor: THREE.LightShadow,

	copy: function ( source ) {

		this.camera = source.camera.clone();

		this.bias = source.bias;
		this.darkness = source.darkness;

		this.mapSize.copy( source.mapSize );

	},

	clone: function () {

		return new this.constructor().copy( this );

	}

};

// File:src/lights/AmbientLight.js

/**
 * @author mrdoob / http://mrdoob.com/
 */

THREE.AmbientLight = function ( color ) {

	THREE.Light.call( this, color );

	this.type = 'AmbientLight';

	this.castShadow = undefined;

};

THREE.AmbientLight.prototype = Object.create( THREE.Light.prototype );
THREE.AmbientLight.prototype.constructor = THREE.AmbientLight;

// File:src/lights/DirectionalLight.js

/**
 * @author mrdoob / http://mrdoob.com/
 * @author alteredq / http://alteredqualia.com/
 */

THREE.DirectionalLight = function ( color, intensity ) {

	THREE.Light.call( this, color );

	this.type = 'DirectionalLight';

	this.position.set( 0, 1, 0 );
	this.updateMatrix();

	this.target = new THREE.Object3D();

	this.intensity = ( intensity !== undefined ) ? intensity : 1;

	this.shadow = new THREE.LightShadow( new THREE.OrthographicCamera( - 500, 500, 500, - 500, 50, 5000 ) );

};

THREE.DirectionalLight.prototype = Object.create( THREE.Light.prototype );
THREE.DirectionalLight.prototype.constructor = THREE.DirectionalLight;

THREE.DirectionalLight.prototype.copy = function ( source ) {

	THREE.Light.prototype.copy.call( this, source );

	this.intensity = source.intensity;
	this.target = source.target.clone();

	this.shadow = source.shadow.clone();

	return this;

};

// File:src/lights/HemisphereLight.js

/**
 * @author alteredq / http://alteredqualia.com/
 */

THREE.HemisphereLight = function ( skyColor, groundColor, intensity ) {

	THREE.Light.call( this, skyColor );

	this.type = 'HemisphereLight';

	this.castShadow = undefined;

	this.position.set( 0, 1, 0 );
	this.updateMatrix();

	this.groundColor = new THREE.Color( groundColor );
	this.intensity = ( intensity !== undefined ) ? intensity : 1;

};

THREE.HemisphereLight.prototype = Object.create( THREE.Light.prototype );
THREE.HemisphereLight.prototype.constructor = THREE.HemisphereLight;

THREE.HemisphereLight.prototype.copy = function ( source ) {

	THREE.Light.prototype.copy.call( this, source );

	this.groundColor.copy( source.groundColor );
	this.intensity = source.intensity;

	return this;

};

// File:src/lights/PointLight.js

/**
 * @author mrdoob / http://mrdoob.com/
 */


THREE.PointLight = function ( color, intensity, distance, decay ) {

	THREE.Light.call( this, color );

	this.type = 'PointLight';

	this.intensity = ( intensity !== undefined ) ? intensity : 1;
	this.distance = ( distance !== undefined ) ? distance : 0;
	this.decay = ( decay !== undefined ) ? decay : 1;	// for physically correct lights, should be 2.

	this.shadow = new THREE.LightShadow( new THREE.PerspectiveCamera( 90, 1, 1, 500 ) );

};

THREE.PointLight.prototype = Object.create( THREE.Light.prototype );
THREE.PointLight.prototype.constructor = THREE.PointLight;

THREE.PointLight.prototype.copy = function ( source ) {

	THREE.Light.prototype.copy.call( this, source );

	this.intensity = source.intensity;
	this.distance = source.distance;
	this.decay = source.decay;

	this.shadow = source.shadow.clone();

	return this;

};

// File:src/lights/SpotLight.js

/**
 * @author alteredq / http://alteredqualia.com/
 */

THREE.SpotLight = function ( color, intensity, distance, angle, exponent, decay ) {

	THREE.Light.call( this, color );

	this.type = 'SpotLight';

	this.position.set( 0, 1, 0 );
	this.updateMatrix();

	this.target = new THREE.Object3D();

	this.intensity = ( intensity !== undefined ) ? intensity : 1;
	this.distance = ( distance !== undefined ) ? distance : 0;
	this.angle = ( angle !== undefined ) ? angle : Math.PI / 3;
	this.exponent = ( exponent !== undefined ) ? exponent : 10;
	this.decay = ( decay !== undefined ) ? decay : 1;	// for physically correct lights, should be 2.

	this.shadow = new THREE.LightShadow( new THREE.PerspectiveCamera( 50, 1, 50, 5000 ) );

};

THREE.SpotLight.prototype = Object.create( THREE.Light.prototype );
THREE.SpotLight.prototype.constructor = THREE.SpotLight;

THREE.SpotLight.prototype.copy = function ( source ) {

	THREE.Light.prototype.copy.call( this, source );

	this.intensity = source.intensity;
	this.distance = source.distance;
	this.angle = source.angle;
	this.exponent = source.exponent;
	this.decay = source.decay;

	this.target = source.target.clone();

	this.shadow = source.shadow.clone();

	return this;

};

// File:src/loaders/Cache.js

/**
 * @author mrdoob / http://mrdoob.com/
 */

THREE.Cache = {

	enabled: false,

	files: {},

	add: function ( key, file ) {

		if ( this.enabled === false ) return;

		// console.log( 'THREE.Cache', 'Adding key:', key );

		this.files[ key ] = file;

	},

	get: function ( key ) {

		if ( this.enabled === false ) return;

		// console.log( 'THREE.Cache', 'Checking key:', key );

		return this.files[ key ];

	},

	remove: function ( key ) {

		delete this.files[ key ];

	},

	clear: function () {

		this.files = {};

	}

};

// File:src/loaders/Loader.js

/**
 * @author alteredq / http://alteredqualia.com/
 */

THREE.Loader = function () {

	this.onLoadStart = function () {};
	this.onLoadProgress = function () {};
	this.onLoadComplete = function () {};

};

THREE.Loader.prototype = {

	constructor: THREE.Loader,

	crossOrigin: undefined,

	extractUrlBase: function ( url ) {

		var parts = url.split( '/' );

		if ( parts.length === 1 ) return './';

		parts.pop();

		return parts.join( '/' ) + '/';

	},

	initMaterials: function ( materials, texturePath, crossOrigin ) {

		var array = [];

		for ( var i = 0; i < materials.length; ++ i ) {

			array[ i ] = this.createMaterial( materials[ i ], texturePath, crossOrigin );

		}

		return array;

	},

	createMaterial: ( function () {

		var color, textureLoader, materialLoader;

		return function ( m, texturePath, crossOrigin ) {

			if ( color === undefined ) color = new THREE.Color();
			if ( textureLoader === undefined ) textureLoader = new THREE.TextureLoader();
			if ( materialLoader === undefined ) materialLoader = new THREE.MaterialLoader();

			// convert from old material format

			var textures = {};

			function loadTexture( path, repeat, offset, wrap, anisotropy ) {

				var fullPath = texturePath + path;
				var loader = THREE.Loader.Handlers.get( fullPath );

				var texture;

				if ( loader !== null ) {

					texture = loader.load( fullPath );

				} else {

					textureLoader.setCrossOrigin( crossOrigin );
					texture = textureLoader.load( fullPath );

				}

				if ( repeat !== undefined ) {

					texture.repeat.fromArray( repeat );

					if ( repeat[ 0 ] !== 1 ) texture.wrapS = THREE.RepeatWrapping;
					if ( repeat[ 1 ] !== 1 ) texture.wrapT = THREE.RepeatWrapping;

				}

				if ( offset !== undefined ) {

					texture.offset.fromArray( offset );

				}

				if ( wrap !== undefined ) {

					if ( wrap[ 0 ] === 'repeat' ) texture.wrapS = THREE.RepeatWrapping;
					if ( wrap[ 0 ] === 'mirror' ) texture.wrapS = THREE.MirroredRepeatWrapping;

					if ( wrap[ 1 ] === 'repeat' ) texture.wrapT = THREE.RepeatWrapping;
					if ( wrap[ 1 ] === 'mirror' ) texture.wrapT = THREE.MirroredRepeatWrapping;

				}

				if ( anisotropy !== undefined ) {

					texture.anisotropy = anisotropy;

				}

				var uuid = THREE.Math.generateUUID();

				textures[ uuid ] = texture;

				return uuid;

			}

			//

			var json = {
				uuid: THREE.Math.generateUUID(),
				type: 'MeshLambertMaterial'
			};

			for ( var name in m ) {

				var value = m[ name ];

				switch ( name ) {
					case 'DbgColor':
						json.color = value;
						break;
					case 'DbgIndex':
					case 'opticalDensity':
					case 'illumination':
						// These were never supported
						break;
					case 'DbgName':
						json.name = value;
						break;
					case 'blending':
						json.blending = THREE[ value ];
						break;
					case 'colorDiffuse':
						json.color = color.fromArray( value ).getHex();
						break;
					case 'colorSpecular':
						json.specular = color.fromArray( value ).getHex();
						break;
					case 'colorEmissive':
						json.emissive = color.fromArray( value ).getHex();
						break;
					case 'specularCoef':
						json.shininess = value;
						break;
					case 'shading':
						if ( value.toLowerCase() === 'basic' ) json.type = 'MeshBasicMaterial';
						if ( value.toLowerCase() === 'phong' ) json.type = 'MeshPhongMaterial';
						break;
					case 'mapDiffuse':
						json.map = loadTexture( value, m.mapDiffuseRepeat, m.mapDiffuseOffset, m.mapDiffuseWrap, m.mapDiffuseAnisotropy );
						break;
					case 'mapDiffuseRepeat':
					case 'mapDiffuseOffset':
					case 'mapDiffuseWrap':
					case 'mapDiffuseAnisotropy':
						break;
					case 'mapLight':
						json.lightMap = loadTexture( value, m.mapLightRepeat, m.mapLightOffset, m.mapLightWrap, m.mapLightAnisotropy );
						break;
					case 'mapLightRepeat':
					case 'mapLightOffset':
					case 'mapLightWrap':
					case 'mapLightAnisotropy':
						break;
					case 'mapAO':
						json.aoMap = loadTexture( value, m.mapAORepeat, m.mapAOOffset, m.mapAOWrap, m.mapAOAnisotropy );
						break;
					case 'mapAORepeat':
					case 'mapAOOffset':
					case 'mapAOWrap':
					case 'mapAOAnisotropy':
						break;
					case 'mapBump':
						json.bumpMap = loadTexture( value, m.mapBumpRepeat, m.mapBumpOffset, m.mapBumpWrap, m.mapBumpAnisotropy );
						break;
					case 'mapBumpScale':
						json.bumpScale = value;
						break;
					case 'mapBumpRepeat':
					case 'mapBumpOffset':
					case 'mapBumpWrap':
					case 'mapBumpAnisotropy':
						break;
					case 'mapNormal':
						json.normalMap = loadTexture( value, m.mapNormalRepeat, m.mapNormalOffset, m.mapNormalWrap, m.mapNormalAnisotropy );
						break;
					case 'mapNormalFactor':
						json.normalScale = [ value, value ];
						break;
					case 'mapNormalRepeat':
					case 'mapNormalOffset':
					case 'mapNormalWrap':
					case 'mapNormalAnisotropy':
						break;
					case 'mapSpecular':
						json.specularMap = loadTexture( value, m.mapSpecularRepeat, m.mapSpecularOffset, m.mapSpecularWrap, m.mapSpecularAnisotropy );
						break;
					case 'mapSpecularRepeat':
					case 'mapSpecularOffset':
					case 'mapSpecularWrap':
					case 'mapSpecularAnisotropy':
						break;
					case 'mapAlpha':
						json.alphaMap = loadTexture( value, m.mapAlphaRepeat, m.mapAlphaOffset, m.mapAlphaWrap, m.mapAlphaAnisotropy );
						break;
					case 'mapAlphaRepeat':
					case 'mapAlphaOffset':
					case 'mapAlphaWrap':
					case 'mapAlphaAnisotropy':
						break;
					case 'flipSided':
						json.side = THREE.BackSide;
						break;
					case 'doubleSided':
						json.side = THREE.DoubleSide;
						break;
					case 'transparency':
						console.warn( 'THREE.Loader: transparency has been renamed to opacity' );
						json.opacity = value;
						break;
					case 'opacity':
					case 'transparent':
					case 'depthTest':
					case 'depthWrite':
					case 'transparent':
					case 'visible':
					case 'wireframe':
						json[ name ] = value;
						break;
					case 'vertexColors':
						if ( value === true ) json.vertexColors = THREE.VertexColors;
						if ( value === 'face' ) json.vertexColors = THREE.FaceColors;
						break;
					default:
						console.error( 'Loader.createMaterial: Unsupported', name, value );
						break;
				}

			}

			if ( json.type !== 'MeshPhongMaterial' ) delete json.specular;
			if ( json.opacity < 1 ) json.transparent = true;

			materialLoader.setTextures( textures );

			return materialLoader.parse( json );

		};

	} )()

};

THREE.Loader.Handlers = {

	handlers: [],

	add: function ( regex, loader ) {

		this.handlers.push( regex, loader );

	},

	get: function ( file ) {

		var handlers = this.handlers;

		for ( var i = 0, l = handlers.length; i < l; i += 2 ) {

			var regex = handlers[ i ];
			var loader  = handlers[ i + 1 ];

			if ( regex.test( file ) ) {

				return loader;

			}

		}

		return null;

	}

};

// File:src/loaders/XHRLoader.js

/**
 * @author mrdoob / http://mrdoob.com/
 */

THREE.XHRLoader = function ( manager ) {

	this.manager = ( manager !== undefined ) ? manager : THREE.DefaultLoadingManager;

};

THREE.XHRLoader.prototype = {

	constructor: THREE.XHRLoader,

	load: function ( url, onLoad, onProgress, onError ) {

		var scope = this;

		var cached = THREE.Cache.get( url );

		if ( cached !== undefined ) {

			if ( onLoad ) {

				setTimeout( function () {

					onLoad( cached );

				}, 0 );

			}

			return cached;

		}

		var request = new XMLHttpRequest();
		request.open( 'GET', url, true );

		request.addEventListener( 'load', function ( event ) {

			var response = event.target.response;

			THREE.Cache.add( url, response );

			if ( onLoad ) onLoad( response );

			scope.manager.itemEnd( url );

		}, false );

		if ( onProgress !== undefined ) {

			request.addEventListener( 'progress', function ( event ) {

				onProgress( event );

			}, false );

		}

		request.addEventListener( 'error', function ( event ) {

			if ( onError ) onError( event );

			scope.manager.itemError( url );

		}, false );

		if ( this.crossOrigin !== undefined ) request.crossOrigin = this.crossOrigin;
		if ( this.responseType !== undefined ) request.responseType = this.responseType;
		if ( this.withCredentials !== undefined ) request.withCredentials = this.withCredentials;

		request.send( null );

		scope.manager.itemStart( url );

		return request;

	},

	setResponseType: function ( value ) {

		this.responseType = value;

	},

	setCrossOrigin: function ( value ) {

		this.crossOrigin = value;

	},

	setWithCredentials: function ( value ) {

		this.withCredentials = value;

	}

};

// File:src/loaders/ImageLoader.js

/**
 * @author mrdoob / http://mrdoob.com/
 */

THREE.ImageLoader = function ( manager ) {

	this.manager = ( manager !== undefined ) ? manager : THREE.DefaultLoadingManager;

};

THREE.ImageLoader.prototype = {

	constructor: THREE.ImageLoader,

	load: function ( url, onLoad, onProgress, onError ) {

		var scope = this;

		var cached = THREE.Cache.get( url );

		if ( cached !== undefined ) {

			scope.manager.itemStart( url );

			if ( onLoad ) {

				setTimeout( function () {

					onLoad( cached );

					scope.manager.itemEnd( url );

				}, 0 );

			} else {

				scope.manager.itemEnd( url );

			}

			return cached;

		}

		var image = document.createElement( 'img' );

		image.addEventListener( 'load', function ( event ) {

			THREE.Cache.add( url, this );

			if ( onLoad ) onLoad( this );

			scope.manager.itemEnd( url );

		}, false );

		if ( onProgress !== undefined ) {

			image.addEventListener( 'progress', function ( event ) {

				onProgress( event );

			}, false );

		}

		image.addEventListener( 'error', function ( event ) {

			if ( onError ) onError( event );

			scope.manager.itemError( url );

		}, false );

		if ( this.crossOrigin !== undefined ) image.crossOrigin = this.crossOrigin;

		scope.manager.itemStart( url );

		image.src = url;

		return image;

	},

	setCrossOrigin: function ( value ) {

		this.crossOrigin = value;

	}

};

// File:src/loaders/JSONLoader.js

/**
 * @author mrdoob / http://mrdoob.com/
 * @author alteredq / http://alteredqualia.com/
 */

THREE.JSONLoader = function ( manager ) {

	if ( typeof manager === 'boolean' ) {

		console.warn( 'THREE.JSONLoader: showStatus parameter has been removed from constructor.' );
		manager = undefined;

	}

	this.manager = ( manager !== undefined ) ? manager : THREE.DefaultLoadingManager;

	this.withCredentials = false;

};

THREE.JSONLoader.prototype = {

	constructor: THREE.JSONLoader,

	// Deprecated

	get statusDomElement () {

		if ( this._statusDomElement === undefined ) {

			this._statusDomElement = document.createElement( 'div' );

		}

		console.warn( 'THREE.JSONLoader: .statusDomElement has been removed.' );
		return this._statusDomElement;

	},

	load: function( url, onLoad, onProgress, onError ) {

		var scope = this;

		var texturePath = this.texturePath && ( typeof this.texturePath === "string" ) ? this.texturePath : THREE.Loader.prototype.extractUrlBase( url );

		var loader = new THREE.XHRLoader( this.manager );
		loader.setCrossOrigin( this.crossOrigin );
		loader.setWithCredentials( this.withCredentials );
		loader.load( url, function ( text ) {

			var json = JSON.parse( text );
			var metadata = json.metadata;

			if ( metadata !== undefined ) {

				if ( metadata.type === 'object' ) {

					console.error( 'THREE.JSONLoader: ' + url + ' should be loaded with THREE.ObjectLoader instead.' );
					return;

				}

				if ( metadata.type === 'scene' ) {

					console.error( 'THREE.JSONLoader: ' + url + ' should be loaded with THREE.SceneLoader instead.' );
					return;

				}

			}

			var object = scope.parse( json, texturePath );
			onLoad( object.geometry, object.materials );

		} );

	},

	setCrossOrigin: function ( value ) {

		this.crossOrigin = value;

	},

	setTexturePath: function ( value ) {

		this.texturePath = value;

	},

	parse: function ( json, texturePath ) {

		var geometry = new THREE.Geometry(),
		scale = ( json.scale !== undefined ) ? 1.0 / json.scale : 1.0;

		parseModel( scale );

		parseSkin();
		parseMorphing( scale );
		parseAnimations();

		geometry.computeFaceNormals();
		geometry.computeBoundingSphere();

		function parseModel( scale ) {

			function isBitSet( value, position ) {

				return value & ( 1 << position );

			}

			var i, j, fi,

			offset, zLength,

		colorIndex, normalIndex, uvIndex, materialIndex,

			type,
			isQuad,
			hasMaterial,
			hasFaceVertexUv,
			hasFaceNormal, hasFaceVertexNormal,
			hasFaceColor, hasFaceVertexColor,

		vertex, face, faceA, faceB, hex, normal,

			uvLayer, uv, u, v,

			faces = json.faces,
			vertices = json.vertices,
			normals = json.normals,
			colors = json.colors,

			nUvLayers = 0;

			if ( json.uvs !== undefined ) {

				// disregard empty arrays

				for ( i = 0; i < json.uvs.length; i ++ ) {

					if ( json.uvs[ i ].length ) nUvLayers ++;

				}

				for ( i = 0; i < nUvLayers; i ++ ) {

					geometry.faceVertexUvs[ i ] = [];

				}

			}

			offset = 0;
			zLength = vertices.length;

			while ( offset < zLength ) {

				vertex = new THREE.Vector3();

				vertex.x = vertices[ offset ++ ] * scale;
				vertex.y = vertices[ offset ++ ] * scale;
				vertex.z = vertices[ offset ++ ] * scale;

				geometry.vertices.push( vertex );

			}

			offset = 0;
			zLength = faces.length;

			while ( offset < zLength ) {

				type = faces[ offset ++ ];


				isQuad              = isBitSet( type, 0 );
				hasMaterial         = isBitSet( type, 1 );
				hasFaceVertexUv     = isBitSet( type, 3 );
				hasFaceNormal       = isBitSet( type, 4 );
				hasFaceVertexNormal = isBitSet( type, 5 );
				hasFaceColor	     = isBitSet( type, 6 );
				hasFaceVertexColor  = isBitSet( type, 7 );

				// console.log("type", type, "bits", isQuad, hasMaterial, hasFaceVertexUv, hasFaceNormal, hasFaceVertexNormal, hasFaceColor, hasFaceVertexColor);

				if ( isQuad ) {

					faceA = new THREE.Face3();
					faceA.a = faces[ offset ];
					faceA.b = faces[ offset + 1 ];
					faceA.c = faces[ offset + 3 ];

					faceB = new THREE.Face3();
					faceB.a = faces[ offset + 1 ];
					faceB.b = faces[ offset + 2 ];
					faceB.c = faces[ offset + 3 ];

					offset += 4;

					if ( hasMaterial ) {

						materialIndex = faces[ offset ++ ];
						faceA.materialIndex = materialIndex;
						faceB.materialIndex = materialIndex;

					}

					// to get face <=> uv index correspondence

					fi = geometry.faces.length;

					if ( hasFaceVertexUv ) {

						for ( i = 0; i < nUvLayers; i ++ ) {

							uvLayer = json.uvs[ i ];

							geometry.faceVertexUvs[ i ][ fi ] = [];
							geometry.faceVertexUvs[ i ][ fi + 1 ] = [];

							for ( j = 0; j < 4; j ++ ) {

								uvIndex = faces[ offset ++ ];

								u = uvLayer[ uvIndex * 2 ];
								v = uvLayer[ uvIndex * 2 + 1 ];

								uv = new THREE.Vector2( u, v );

								if ( j !== 2 ) geometry.faceVertexUvs[ i ][ fi ].push( uv );
								if ( j !== 0 ) geometry.faceVertexUvs[ i ][ fi + 1 ].push( uv );

							}

						}

					}

					if ( hasFaceNormal ) {

						normalIndex = faces[ offset ++ ] * 3;

						faceA.normal.set(
							normals[ normalIndex ++ ],
							normals[ normalIndex ++ ],
							normals[ normalIndex ]
						);

						faceB.normal.copy( faceA.normal );

					}

					if ( hasFaceVertexNormal ) {

						for ( i = 0; i < 4; i ++ ) {

							normalIndex = faces[ offset ++ ] * 3;

							normal = new THREE.Vector3(
								normals[ normalIndex ++ ],
								normals[ normalIndex ++ ],
								normals[ normalIndex ]
							);


							if ( i !== 2 ) faceA.vertexNormals.push( normal );
							if ( i !== 0 ) faceB.vertexNormals.push( normal );

						}

					}


					if ( hasFaceColor ) {

						colorIndex = faces[ offset ++ ];
						hex = colors[ colorIndex ];

						faceA.color.setHex( hex );
						faceB.color.setHex( hex );

					}


					if ( hasFaceVertexColor ) {

						for ( i = 0; i < 4; i ++ ) {

							colorIndex = faces[ offset ++ ];
							hex = colors[ colorIndex ];

							if ( i !== 2 ) faceA.vertexColors.push( new THREE.Color( hex ) );
							if ( i !== 0 ) faceB.vertexColors.push( new THREE.Color( hex ) );

						}

					}

					geometry.faces.push( faceA );
					geometry.faces.push( faceB );

				} else {

					face = new THREE.Face3();
					face.a = faces[ offset ++ ];
					face.b = faces[ offset ++ ];
					face.c = faces[ offset ++ ];

					if ( hasMaterial ) {

						materialIndex = faces[ offset ++ ];
						face.materialIndex = materialIndex;

					}

					// to get face <=> uv index correspondence

					fi = geometry.faces.length;

					if ( hasFaceVertexUv ) {

						for ( i = 0; i < nUvLayers; i ++ ) {

							uvLayer = json.uvs[ i ];

							geometry.faceVertexUvs[ i ][ fi ] = [];

							for ( j = 0; j < 3; j ++ ) {

								uvIndex = faces[ offset ++ ];

								u = uvLayer[ uvIndex * 2 ];
								v = uvLayer[ uvIndex * 2 + 1 ];

								uv = new THREE.Vector2( u, v );

								geometry.faceVertexUvs[ i ][ fi ].push( uv );

							}

						}

					}

					if ( hasFaceNormal ) {

						normalIndex = faces[ offset ++ ] * 3;

						face.normal.set(
							normals[ normalIndex ++ ],
							normals[ normalIndex ++ ],
							normals[ normalIndex ]
						);

					}

					if ( hasFaceVertexNormal ) {

						for ( i = 0; i < 3; i ++ ) {

							normalIndex = faces[ offset ++ ] * 3;

							normal = new THREE.Vector3(
								normals[ normalIndex ++ ],
								normals[ normalIndex ++ ],
								normals[ normalIndex ]
							);

							face.vertexNormals.push( normal );

						}

					}


					if ( hasFaceColor ) {

						colorIndex = faces[ offset ++ ];
						face.color.setHex( colors[ colorIndex ] );

					}


					if ( hasFaceVertexColor ) {

						for ( i = 0; i < 3; i ++ ) {

							colorIndex = faces[ offset ++ ];
							face.vertexColors.push( new THREE.Color( colors[ colorIndex ] ) );

						}

					}

					geometry.faces.push( face );

				}

			}

		};

		function parseSkin() {

			var influencesPerVertex = ( json.influencesPerVertex !== undefined ) ? json.influencesPerVertex : 2;

			if ( json.skinWeights ) {

				for ( var i = 0, l = json.skinWeights.length; i < l; i += influencesPerVertex ) {

					var x =                               json.skinWeights[ i ];
					var y = ( influencesPerVertex > 1 ) ? json.skinWeights[ i + 1 ] : 0;
					var z = ( influencesPerVertex > 2 ) ? json.skinWeights[ i + 2 ] : 0;
					var w = ( influencesPerVertex > 3 ) ? json.skinWeights[ i + 3 ] : 0;

					geometry.skinWeights.push( new THREE.Vector4( x, y, z, w ) );

				}

			}

			if ( json.skinIndices ) {

				for ( var i = 0, l = json.skinIndices.length; i < l; i += influencesPerVertex ) {

					var a =                               json.skinIndices[ i ];
					var b = ( influencesPerVertex > 1 ) ? json.skinIndices[ i + 1 ] : 0;
					var c = ( influencesPerVertex > 2 ) ? json.skinIndices[ i + 2 ] : 0;
					var d = ( influencesPerVertex > 3 ) ? json.skinIndices[ i + 3 ] : 0;

					geometry.skinIndices.push( new THREE.Vector4( a, b, c, d ) );

				}

			}

			geometry.bones = json.bones;

			if ( geometry.bones && geometry.bones.length > 0 && ( geometry.skinWeights.length !== geometry.skinIndices.length || geometry.skinIndices.length !== geometry.vertices.length ) ) {

				console.warn( 'When skinning, number of vertices (' + geometry.vertices.length + '), skinIndices (' +
					geometry.skinIndices.length + '), and skinWeights (' + geometry.skinWeights.length + ') should match.' );

			}

		};

		function parseMorphing( scale ) {

			if ( json.morphTargets !== undefined ) {

				for ( var i = 0, l = json.morphTargets.length; i < l; i ++ ) {

					geometry.morphTargets[ i ] = {};
					geometry.morphTargets[ i ].name = json.morphTargets[ i ].name;
					geometry.morphTargets[ i ].vertices = [];

					var dstVertices = geometry.morphTargets[ i ].vertices;
					var srcVertices = json.morphTargets[ i ].vertices;

					for ( var v = 0, vl = srcVertices.length; v < vl; v += 3 ) {

						var vertex = new THREE.Vector3();
						vertex.x = srcVertices[ v ] * scale;
						vertex.y = srcVertices[ v + 1 ] * scale;
						vertex.z = srcVertices[ v + 2 ] * scale;

						dstVertices.push( vertex );

					}

				}

			}

			if ( json.morphColors !== undefined && json.morphColors.length > 0 ) {

				console.warn( 'THREE.JSONLoader: "morphColors" no longer supported. Using them as face colors.' );

				var faces = geometry.faces;
				var morphColors = json.morphColors[ 0 ].colors;

				for ( var i = 0, l = faces.length; i < l; i ++ ) {

					faces[ i ].color.fromArray( morphColors, i * 3 );

				}

			}

		}

		function parseAnimations() {

			var outputAnimations = [];

			// parse old style Bone/Hierarchy animations
			var animations = [];
			if ( json.animation !== undefined ) {
				animations.push( json.animation );
			}
			if ( json.animations !== undefined ) {
				if ( json.animations.length ) {
					animations = animations.concat( json.animations );
				} else {
					animations.push( json.animations );
				}
			}

			for ( var i = 0; i < animations.length; i ++ ) {

				var clip = THREE.AnimationClip.parseAnimation( animations[i], geometry.bones );
				if ( clip ) outputAnimations.push( clip );

			}

			// parse implicit morph animations
			if ( geometry.morphTargets ) {

				// TODO: Figure out what an appropraite FPS is for morph target animations -- defaulting to 10, but really it is completely arbitrary.
				var morphAnimationClips = THREE.AnimationClip.CreateClipsFromMorphTargetSequences( geometry.morphTargets, 10 );
				outputAnimations = outputAnimations.concat( morphAnimationClips );

			}

			if ( outputAnimations.length > 0 ) geometry.animations = outputAnimations;

		};

		if ( json.materials === undefined || json.materials.length === 0 ) {

			return { geometry: geometry };

		} else {

			var materials = THREE.Loader.prototype.initMaterials( json.materials, texturePath, this.crossOrigin );

			return { geometry: geometry, materials: materials };

		}

	}

};

// File:src/loaders/LoadingManager.js

/**
 * @author mrdoob / http://mrdoob.com/
 */

THREE.LoadingManager = function ( onLoad, onProgress, onError ) {

	var scope = this;

	var isLoading = false, itemsLoaded = 0, itemsTotal = 0;

	this.onStart = undefined;
	this.onLoad = onLoad;
	this.onProgress = onProgress;
	this.onError = onError;

	this.itemStart = function ( url ) {

		itemsTotal ++;

		if ( isLoading === false ) {

			if ( scope.onStart !== undefined ) {

				scope.onStart( url, itemsLoaded, itemsTotal );

			}

		}

		isLoading = true;

	};

	this.itemEnd = function ( url ) {

		itemsLoaded ++;

		if ( scope.onProgress !== undefined ) {

			scope.onProgress( url, itemsLoaded, itemsTotal );

		}

		if ( itemsLoaded === itemsTotal ) {

			isLoading = false;

			if ( scope.onLoad !== undefined ) {

				scope.onLoad();

			}

		}

	};

	this.itemError = function ( url ) {

		if ( scope.onError !== undefined ) {

			scope.onError( url );

		}

	};

};

THREE.DefaultLoadingManager = new THREE.LoadingManager();

// File:src/loaders/BufferGeometryLoader.js

/**
 * @author mrdoob / http://mrdoob.com/
 */

THREE.BufferGeometryLoader = function ( manager ) {

	this.manager = ( manager !== undefined ) ? manager : THREE.DefaultLoadingManager;

};

THREE.BufferGeometryLoader.prototype = {

	constructor: THREE.BufferGeometryLoader,

	load: function ( url, onLoad, onProgress, onError ) {

		var scope = this;

		var loader = new THREE.XHRLoader( scope.manager );
		loader.setCrossOrigin( this.crossOrigin );
		loader.load( url, function ( text ) {

			onLoad( scope.parse( JSON.parse( text ) ) );

		}, onProgress, onError );

	},

	setCrossOrigin: function ( value ) {

		this.crossOrigin = value;

	},

	parse: function ( json ) {

		var geometry = new THREE.BufferGeometry();

		var index = json.data.index;

		if ( index !== undefined ) {

			var typedArray = new self[ index.type ]( index.array );
			geometry.setIndex( new THREE.BufferAttribute( typedArray, 1 ) );

		}

		var attributes = json.data.attributes;

		for ( var key in attributes ) {

			var attribute = attributes[ key ];
			var typedArray = new self[ attribute.type ]( attribute.array );

			geometry.addAttribute( key, new THREE.BufferAttribute( typedArray, attribute.itemSize ) );

		}

		var groups = json.data.groups || json.data.drawcalls || json.data.offsets;

		if ( groups !== undefined ) {

			for ( var i = 0, n = groups.length; i !== n; ++ i ) {

				var group = groups[ i ];

				geometry.addGroup( group.start, group.count );

			}

		}

		var boundingSphere = json.data.boundingSphere;

		if ( boundingSphere !== undefined ) {

			var center = new THREE.Vector3();

			if ( boundingSphere.center !== undefined ) {

				center.fromArray( boundingSphere.center );

			}

			geometry.boundingSphere = new THREE.Sphere( center, boundingSphere.radius );

		}

		return geometry;

	}

};

// File:src/loaders/MaterialLoader.js

/**
 * @author mrdoob / http://mrdoob.com/
 */

THREE.MaterialLoader = function ( manager ) {

	this.manager = ( manager !== undefined ) ? manager : THREE.DefaultLoadingManager;
	this.textures = {};

};

THREE.MaterialLoader.prototype = {

	constructor: THREE.MaterialLoader,

	load: function ( url, onLoad, onProgress, onError ) {

		var scope = this;

		var loader = new THREE.XHRLoader( scope.manager );
		loader.setCrossOrigin( this.crossOrigin );
		loader.load( url, function ( text ) {

			onLoad( scope.parse( JSON.parse( text ) ) );

		}, onProgress, onError );

	},

	setCrossOrigin: function ( value ) {

		this.crossOrigin = value;

	},

	setTextures: function ( value ) {

		this.textures = value;

	},

	getTexture: function ( name ) {

		var textures = this.textures;

		if ( textures[ name ] === undefined ) {

			console.warn( 'THREE.MaterialLoader: Undefined texture', name );

		}

		return textures[ name ];

	},

	parse: function ( json ) {

		var material = new THREE[ json.type ];
		material.uuid = json.uuid;

		if ( json.name !== undefined ) material.name = json.name;
		if ( json.color !== undefined ) material.color.setHex( json.color );
		if ( json.emissive !== undefined ) material.emissive.setHex( json.emissive );
		if ( json.specular !== undefined ) material.specular.setHex( json.specular );
		if ( json.shininess !== undefined ) material.shininess = json.shininess;
		if ( json.uniforms !== undefined ) material.uniforms = json.uniforms;
		if ( json.vertexShader !== undefined ) material.vertexShader = json.vertexShader;
		if ( json.fragmentShader !== undefined ) material.fragmentShader = json.fragmentShader;
		if ( json.vertexColors !== undefined ) material.vertexColors = json.vertexColors;
		if ( json.shading !== undefined ) material.shading = json.shading;
		if ( json.blending !== undefined ) material.blending = json.blending;
		if ( json.side !== undefined ) material.side = json.side;
		if ( json.opacity !== undefined ) material.opacity = json.opacity;
		if ( json.transparent !== undefined ) material.transparent = json.transparent;
		if ( json.alphaTest !== undefined ) material.alphaTest = json.alphaTest;
		if ( json.depthTest !== undefined ) material.depthTest = json.depthTest;
		if ( json.depthWrite !== undefined ) material.depthWrite = json.depthWrite;
		if ( json.wireframe !== undefined ) material.wireframe = json.wireframe;
		if ( json.wireframeLinewidth !== undefined ) material.wireframeLinewidth = json.wireframeLinewidth;

		// for PointsMaterial
		if ( json.size !== undefined ) material.size = json.size;
		if ( json.sizeAttenuation !== undefined ) material.sizeAttenuation = json.sizeAttenuation;

		// maps

		if ( json.map !== undefined ) material.map = this.getTexture( json.map );

		if ( json.alphaMap !== undefined ) {

			material.alphaMap = this.getTexture( json.alphaMap );
			material.transparent = true;

		}

		if ( json.bumpMap !== undefined ) material.bumpMap = this.getTexture( json.bumpMap );
		if ( json.bumpScale !== undefined ) material.bumpScale = json.bumpScale;

		if ( json.normalMap !== undefined ) material.normalMap = this.getTexture( json.normalMap );
		if ( json.normalScale )	material.normalScale = new THREE.Vector2( json.normalScale, json.normalScale );

		if ( json.displacementMap !== undefined ) material.displacementMap = this.getTexture( json.displacementMap );
		if ( json.displacementScale !== undefined ) material.displacementScale = json.displacementScale;
		if ( json.displacementBias !== undefined ) material.displacementBias = json.displacementBias;

		if ( json.specularMap !== undefined ) material.specularMap = this.getTexture( json.specularMap );

		if ( json.envMap !== undefined ) {

			material.envMap = this.getTexture( json.envMap );
			material.combine = THREE.MultiplyOperation;

		}

		if ( json.reflectivity ) material.reflectivity = json.reflectivity;

		if ( json.lightMap !== undefined ) material.lightMap = this.getTexture( json.lightMap );
		if ( json.lightMapIntensity !== undefined ) material.lightMapIntensity = json.lightMapIntensity;

		if ( json.aoMap !== undefined ) material.aoMap = this.getTexture( json.aoMap );
		if ( json.aoMapIntensity !== undefined ) material.aoMapIntensity = json.aoMapIntensity;

		// MeshFaceMaterial

		if ( json.materials !== undefined ) {

			for ( var i = 0, l = json.materials.length; i < l; i ++ ) {

				material.materials.push( this.parse( json.materials[ i ] ) );

			}

		}

		return material;

	}

};

// File:src/loaders/ObjectLoader.js

/**
 * @author mrdoob / http://mrdoob.com/
 */

THREE.ObjectLoader = function ( manager ) {

	this.manager = ( manager !== undefined ) ? manager : THREE.DefaultLoadingManager;
	this.texturePath = '';

};

THREE.ObjectLoader.prototype = {

	constructor: THREE.ObjectLoader,

	load: function ( url, onLoad, onProgress, onError ) {

		if ( this.texturePath === '' ) {

			this.texturePath = url.substring( 0, url.lastIndexOf( '/' ) + 1 );

		}

		var scope = this;

		var loader = new THREE.XHRLoader( scope.manager );
		loader.setCrossOrigin( this.crossOrigin );
		loader.load( url, function ( text ) {

			scope.parse( JSON.parse( text ), onLoad );

		}, onProgress, onError );

	},

	setTexturePath: function ( value ) {

		this.texturePath = value;

	},

	setCrossOrigin: function ( value ) {

		this.crossOrigin = value;

	},

	parse: function ( json, onLoad ) {

		var geometries = this.parseGeometries( json.geometries );

		var images = this.parseImages( json.images, function () {

			if ( onLoad !== undefined ) onLoad( object );

		} );

		var textures  = this.parseTextures( json.textures, images );
		var materials = this.parseMaterials( json.materials, textures );

		var object = this.parseObject( json.object, geometries, materials );

		if ( json.animations ) {

			object.animations = this.parseAnimations( json.animations );

		}

		if ( json.images === undefined || json.images.length === 0 ) {

			if ( onLoad !== undefined ) onLoad( object );

		}

		return object;

	},

	parseGeometries: function ( json ) {

		var geometries = {};

		if ( json !== undefined ) {

			var geometryLoader = new THREE.JSONLoader();
			var bufferGeometryLoader = new THREE.BufferGeometryLoader();

			for ( var i = 0, l = json.length; i < l; i ++ ) {

				var geometry;
				var data = json[ i ];

				switch ( data.type ) {

					case 'PlaneGeometry':
					case 'PlaneBufferGeometry':

						geometry = new THREE[ data.type ](
							data.width,
							data.height,
							data.widthSegments,
							data.heightSegments
						);

						break;

					case 'BoxGeometry':
					case 'CubeGeometry': // backwards compatible

						geometry = new THREE.BoxGeometry(
							data.width,
							data.height,
							data.depth,
							data.widthSegments,
							data.heightSegments,
							data.depthSegments
						);

						break;

					case 'CircleBufferGeometry':

						geometry = new THREE.CircleBufferGeometry(
							data.radius,
							data.segments,
							data.thetaStart,
							data.thetaLength
						);

						break;

					case 'CircleGeometry':

						geometry = new THREE.CircleGeometry(
							data.radius,
							data.segments,
							data.thetaStart,
							data.thetaLength
						);

						break;

					case 'CylinderGeometry':

						geometry = new THREE.CylinderGeometry(
							data.radiusTop,
							data.radiusBottom,
							data.height,
							data.radialSegments,
							data.heightSegments,
							data.openEnded,
							data.thetaStart,
							data.thetaLength
						);

						break;

					case 'SphereGeometry':

						geometry = new THREE.SphereGeometry(
							data.radius,
							data.widthSegments,
							data.heightSegments,
							data.phiStart,
							data.phiLength,
							data.thetaStart,
							data.thetaLength
						);

						break;

					case 'SphereBufferGeometry':

						geometry = new THREE.SphereBufferGeometry(
							data.radius,
							data.widthSegments,
							data.heightSegments,
							data.phiStart,
							data.phiLength,
							data.thetaStart,
							data.thetaLength
						);

						break;

					case 'DodecahedronGeometry':

						geometry = new THREE.DodecahedronGeometry(
							data.radius,
							data.detail
						);

						break;

					case 'IcosahedronGeometry':

						geometry = new THREE.IcosahedronGeometry(
							data.radius,
							data.detail
						);

						break;

					case 'OctahedronGeometry':

						geometry = new THREE.OctahedronGeometry(
							data.radius,
							data.detail
						);

						break;

					case 'TetrahedronGeometry':

						geometry = new THREE.TetrahedronGeometry(
							data.radius,
							data.detail
						);

						break;

					case 'RingGeometry':

						geometry = new THREE.RingGeometry(
							data.innerRadius,
							data.outerRadius,
							data.thetaSegments,
							data.phiSegments,
							data.thetaStart,
							data.thetaLength
						);

						break;

					case 'TorusGeometry':

						geometry = new THREE.TorusGeometry(
							data.radius,
							data.tube,
							data.radialSegments,
							data.tubularSegments,
							data.arc
						);

						break;

					case 'TorusKnotGeometry':

						geometry = new THREE.TorusKnotGeometry(
							data.radius,
							data.tube,
							data.radialSegments,
							data.tubularSegments,
							data.p,
							data.q,
							data.heightScale
						);

						break;

					case 'BufferGeometry':

						geometry = bufferGeometryLoader.parse( data );

						break;

					case 'Geometry':

						geometry = geometryLoader.parse( data.data, this.texturePath ).geometry;

						break;

					default:

						console.warn( 'THREE.ObjectLoader: Unsupported geometry type "' + data.type + '"' );

						continue;

				}

				geometry.uuid = data.uuid;

				if ( data.name !== undefined ) geometry.name = data.name;

				geometries[ data.uuid ] = geometry;

			}

		}

		return geometries;

	},

	parseMaterials: function ( json, textures ) {

		var materials = {};

		if ( json !== undefined ) {

			var loader = new THREE.MaterialLoader();
			loader.setTextures( textures );

			for ( var i = 0, l = json.length; i < l; i ++ ) {

				var material = loader.parse( json[ i ] );
				materials[ material.uuid ] = material;

			}

		}

		return materials;

	},

	parseAnimations: function ( json ) {

		var animations = [];

		for ( var i = 0; i < json.length; i ++ ) {

			var clip = THREE.AnimationClip.parse( json[i] );

			animations.push( clip );

		}

		return animations;

	},

	parseImages: function ( json, onLoad ) {

		var scope = this;
		var images = {};

		function loadImage( url ) {

			scope.manager.itemStart( url );

			return loader.load( url, function () {

				scope.manager.itemEnd( url );

			} );

		}

		if ( json !== undefined && json.length > 0 ) {

			var manager = new THREE.LoadingManager( onLoad );

			var loader = new THREE.ImageLoader( manager );
			loader.setCrossOrigin( this.crossOrigin );

			for ( var i = 0, l = json.length; i < l; i ++ ) {

				var image = json[ i ];
				var path = /^(\/\/)|([a-z]+:(\/\/)?)/i.test( image.url ) ? image.url : scope.texturePath + image.url;

				images[ image.uuid ] = loadImage( path );

			}

		}

		return images;

	},

	parseTextures: function ( json, images ) {

		function parseConstant( value ) {

			if ( typeof( value ) === 'number' ) return value;

			console.warn( 'THREE.ObjectLoader.parseTexture: Constant should be in numeric form.', value );

			return THREE[ value ];

		}

		var textures = {};

		if ( json !== undefined ) {

			for ( var i = 0, l = json.length; i < l; i ++ ) {

				var data = json[ i ];

				if ( data.image === undefined ) {

					console.warn( 'THREE.ObjectLoader: No "image" specified for', data.uuid );

				}

				if ( images[ data.image ] === undefined ) {

					console.warn( 'THREE.ObjectLoader: Undefined image', data.image );

				}

				var texture = new THREE.Texture( images[ data.image ] );
				texture.needsUpdate = true;

				texture.uuid = data.uuid;

				if ( data.name !== undefined ) texture.name = data.name;
				if ( data.mapping !== undefined ) texture.mapping = parseConstant( data.mapping );
				if ( data.offset !== undefined ) texture.offset = new THREE.Vector2( data.offset[ 0 ], data.offset[ 1 ] );
				if ( data.repeat !== undefined ) texture.repeat = new THREE.Vector2( data.repeat[ 0 ], data.repeat[ 1 ] );
				if ( data.minFilter !== undefined ) texture.minFilter = parseConstant( data.minFilter );
				if ( data.magFilter !== undefined ) texture.magFilter = parseConstant( data.magFilter );
				if ( data.anisotropy !== undefined ) texture.anisotropy = data.anisotropy;
				if ( Array.isArray( data.wrap ) ) {

					texture.wrapS = parseConstant( data.wrap[ 0 ] );
					texture.wrapT = parseConstant( data.wrap[ 1 ] );

				}

				textures[ data.uuid ] = texture;

			}

		}

		return textures;

	},

	parseObject: function () {

		var matrix = new THREE.Matrix4();

		return function ( data, geometries, materials ) {

			var object;

			function getGeometry( name ) {

				if ( geometries[ name ] === undefined ) {

					console.warn( 'THREE.ObjectLoader: Undefined geometry', name );

				}

				return geometries[ name ];

			}

			function getMaterial( name ) {

				if ( name === undefined ) return undefined;

				if ( materials[ name ] === undefined ) {

					console.warn( 'THREE.ObjectLoader: Undefined material', name );

				}

				return materials[ name ];

			}

			switch ( data.type ) {

				case 'Scene':

					object = new THREE.Scene();

					break;

				case 'PerspectiveCamera':

					object = new THREE.PerspectiveCamera( data.fov, data.aspect, data.near, data.far );

					break;

				case 'OrthographicCamera':

					object = new THREE.OrthographicCamera( data.left, data.right, data.top, data.bottom, data.near, data.far );

					break;

				case 'AmbientLight':

					object = new THREE.AmbientLight( data.color );

					break;

				case 'DirectionalLight':

					object = new THREE.DirectionalLight( data.color, data.intensity );

					break;

				case 'PointLight':

					object = new THREE.PointLight( data.color, data.intensity, data.distance, data.decay );

					break;

				case 'SpotLight':

					object = new THREE.SpotLight( data.color, data.intensity, data.distance, data.angle, data.exponent, data.decay );

					break;

				case 'HemisphereLight':

					object = new THREE.HemisphereLight( data.color, data.groundColor, data.intensity );

					break;

				case 'Mesh':

					object = new THREE.Mesh( getGeometry( data.geometry ), getMaterial( data.material ) );

					break;

				case 'LOD':

					object = new THREE.LOD();

					break;

				case 'Line':

					object = new THREE.Line( getGeometry( data.geometry ), getMaterial( data.material ), data.mode );

					break;

				case 'PointCloud':
				case 'Points':

					object = new THREE.Points( getGeometry( data.geometry ), getMaterial( data.material ) );

					break;

				case 'Sprite':

					object = new THREE.Sprite( getMaterial( data.material ) );

					break;

				case 'Group':

					object = new THREE.Group();

					break;

				default:

					object = new THREE.Object3D();

			}

			object.uuid = data.uuid;

			if ( data.name !== undefined ) object.name = data.name;
			if ( data.matrix !== undefined ) {

				matrix.fromArray( data.matrix );
				matrix.decompose( object.position, object.quaternion, object.scale );

			} else {

				if ( data.position !== undefined ) object.position.fromArray( data.position );
				if ( data.rotation !== undefined ) object.rotation.fromArray( data.rotation );
				if ( data.scale !== undefined ) object.scale.fromArray( data.scale );

			}

			if ( data.castShadow !== undefined ) object.castShadow = data.castShadow;
			if ( data.receiveShadow !== undefined ) object.receiveShadow = data.receiveShadow;

			if ( data.visible !== undefined ) object.visible = data.visible;
			if ( data.userData !== undefined ) object.userData = data.userData;

			if ( data.children !== undefined ) {

				for ( var child in data.children ) {

					object.add( this.parseObject( data.children[ child ], geometries, materials ) );

				}

			}

			if ( data.type === 'LOD' ) {

				var levels = data.levels;

				for ( var l = 0; l < levels.length; l ++ ) {

					var level = levels[ l ];
					var child = object.getObjectByProperty( 'uuid', level.object );

					if ( child !== undefined ) {

						object.addLevel( child, level.distance );

					}

				}

			}

			return object;

		}

	}()

};

// File:src/loaders/TextureLoader.js

/**
 * @author mrdoob / http://mrdoob.com/
 */

THREE.TextureLoader = function ( manager ) {

	this.manager = ( manager !== undefined ) ? manager : THREE.DefaultLoadingManager;

};

THREE.TextureLoader.prototype = {

	constructor: THREE.TextureLoader,

	load: function ( url, onLoad, onProgress, onError ) {

		var texture = new THREE.Texture();

		var loader = new THREE.ImageLoader( this.manager );
		loader.setCrossOrigin( this.crossOrigin );
		loader.load( url, function ( image ) {

			texture.image = image;
			texture.needsUpdate = true;

			if ( onLoad !== undefined ) {

				onLoad( texture );

			}

		}, onProgress, onError );

		return texture;

	},

	setCrossOrigin: function ( value ) {

		this.crossOrigin = value;

	}

};

// File:src/loaders/CubeTextureLoader.js

/**
 * @author mrdoob / http://mrdoob.com/
 */

THREE.CubeTextureLoader = function ( manager ) {

	this.manager = ( manager !== undefined ) ? manager : THREE.DefaultLoadingManager;

};

THREE.CubeTextureLoader.prototype = {

	constructor: THREE.CubeTextureLoader,

	load: function ( urls, onLoad, onProgress, onError ) {

		var texture = new THREE.CubeTexture( [] );

		var loader = new THREE.ImageLoader();
		loader.setCrossOrigin( this.crossOrigin );

		var loaded = 0;

		function loadTexture( i ) {

			loader.load( urls[ i ], function ( image ) {

				texture.images[ i ] = image;

				loaded ++;

				if ( loaded === 6 ) {

					texture.needsUpdate = true;

					if ( onLoad ) onLoad( texture );

				}

			}, undefined, onError );

		}

		for ( var i = 0; i < urls.length; ++ i ) {

			loadTexture( i );

		}

		return texture;

	},

	setCrossOrigin: function ( value ) {

		this.crossOrigin = value;

	}

};

// File:src/loaders/BinaryTextureLoader.js

/**
 * @author Nikos M. / https://github.com/foo123/
 *
 * Abstract Base class to load generic binary textures formats (rgbe, hdr, ...)
 */

THREE.DataTextureLoader = THREE.BinaryTextureLoader = function ( manager ) {

	this.manager = ( manager !== undefined ) ? manager : THREE.DefaultLoadingManager;

	// override in sub classes
	this._parser = null;

};

THREE.BinaryTextureLoader.prototype = {

	constructor: THREE.BinaryTextureLoader,

	load: function ( url, onLoad, onProgress, onError ) {

		var scope = this;

		var texture = new THREE.DataTexture();

		var loader = new THREE.XHRLoader( this.manager );
		loader.setCrossOrigin( this.crossOrigin );
		loader.setResponseType( 'arraybuffer' );

		loader.load( url, function ( buffer ) {

			var texData = scope._parser( buffer );

			if ( ! texData ) return;

			if ( undefined !== texData.image ) {

				texture.image = texData.image;

			} else if ( undefined !== texData.data ) {

				texture.image.width = texData.width;
				texture.image.height = texData.height;
				texture.image.data = texData.data;

			}

			texture.wrapS = undefined !== texData.wrapS ? texData.wrapS : THREE.ClampToEdgeWrapping;
			texture.wrapT = undefined !== texData.wrapT ? texData.wrapT : THREE.ClampToEdgeWrapping;

			texture.magFilter = undefined !== texData.magFilter ? texData.magFilter : THREE.LinearFilter;
			texture.minFilter = undefined !== texData.minFilter ? texData.minFilter : THREE.LinearMipMapLinearFilter;

			texture.anisotropy = undefined !== texData.anisotropy ? texData.anisotropy : 1;

			if ( undefined !== texData.format ) {

				texture.format = texData.format;

			}
			if ( undefined !== texData.type ) {

				texture.type = texData.type;

			}

			if ( undefined !== texData.mipmaps ) {

				texture.mipmaps = texData.mipmaps;

			}

			if ( 1 === texData.mipmapCount ) {

				texture.minFilter = THREE.LinearFilter;

			}

			texture.needsUpdate = true;

			if ( onLoad ) onLoad( texture, texData );

		}, onProgress, onError );


		return texture;

	},

	setCrossOrigin: function ( value ) {

		this.crossOrigin = value;

	}

};

// File:src/loaders/CompressedTextureLoader.js

/**
 * @author mrdoob / http://mrdoob.com/
 *
 * Abstract Base class to block based textures loader (dds, pvr, ...)
 */

THREE.CompressedTextureLoader = function ( manager ) {

	this.manager = ( manager !== undefined ) ? manager : THREE.DefaultLoadingManager;

	// override in sub classes
	this._parser = null;

};


THREE.CompressedTextureLoader.prototype = {

	constructor: THREE.CompressedTextureLoader,

	load: function ( url, onLoad, onProgress, onError ) {

		var scope = this;

		var images = [];

		var texture = new THREE.CompressedTexture();
		texture.image = images;

		var loader = new THREE.XHRLoader( this.manager );
		loader.setCrossOrigin( this.crossOrigin );
		loader.setResponseType( 'arraybuffer' );

		if ( Array.isArray( url ) ) {

			var loaded = 0;

			var loadTexture = function ( i ) {

				loader.load( url[ i ], function ( buffer ) {

					var texDatas = scope._parser( buffer, true );

					images[ i ] = {
						width: texDatas.width,
						height: texDatas.height,
						format: texDatas.format,
						mipmaps: texDatas.mipmaps
					};

					loaded += 1;

					if ( loaded === 6 ) {

						if ( texDatas.mipmapCount === 1 )
 							texture.minFilter = THREE.LinearFilter;

						texture.format = texDatas.format;
						texture.needsUpdate = true;

						if ( onLoad ) onLoad( texture );

					}

				}, onProgress, onError );

			};

			for ( var i = 0, il = url.length; i < il; ++ i ) {

				loadTexture( i );

			}

		} else {

			// compressed cubemap texture stored in a single DDS file

			loader.load( url, function ( buffer ) {

				var texDatas = scope._parser( buffer, true );

				if ( texDatas.isCubemap ) {

					var faces = texDatas.mipmaps.length / texDatas.mipmapCount;

					for ( var f = 0; f < faces; f ++ ) {

						images[ f ] = { mipmaps : [] };

						for ( var i = 0; i < texDatas.mipmapCount; i ++ ) {

							images[ f ].mipmaps.push( texDatas.mipmaps[ f * texDatas.mipmapCount + i ] );
							images[ f ].format = texDatas.format;
							images[ f ].width = texDatas.width;
							images[ f ].height = texDatas.height;

						}

					}

				} else {

					texture.image.width = texDatas.width;
					texture.image.height = texDatas.height;
					texture.mipmaps = texDatas.mipmaps;

				}

				if ( texDatas.mipmapCount === 1 ) {

					texture.minFilter = THREE.LinearFilter;

				}

				texture.format = texDatas.format;
				texture.needsUpdate = true;

				if ( onLoad ) onLoad( texture );

			}, onProgress, onError );

		}

		return texture;

	},

	setCrossOrigin: function ( value ) {

		this.crossOrigin = value;

	}

};

// File:src/materials/Material.js

/**
 * @author mrdoob / http://mrdoob.com/
 * @author alteredq / http://alteredqualia.com/
 */

THREE.Material = function () {

	Object.defineProperty( this, 'id', { value: THREE.MaterialIdCount ++ } );

	this.uuid = THREE.Math.generateUUID();

	this.name = '';
	this.type = 'Material';

	this.side = THREE.FrontSide;

	this.opacity = 1;
	this.transparent = false;

	this.blending = THREE.NormalBlending;

	this.blendSrc = THREE.SrcAlphaFactor;
	this.blendDst = THREE.OneMinusSrcAlphaFactor;
	this.blendEquation = THREE.AddEquation;
	this.blendSrcAlpha = null;
	this.blendDstAlpha = null;
	this.blendEquationAlpha = null;

	this.depthFunc = THREE.LessEqualDepth;
	this.depthTest = true;
	this.depthWrite = true;

	this.colorWrite = true;

	this.precision = null; // override the renderer's default precision for this material

	this.polygonOffset = false;
	this.polygonOffsetFactor = 0;
	this.polygonOffsetUnits = 0;

	this.alphaTest = 0;

	this.overdraw = 0; // Overdrawn pixels (typically between 0 and 1) for fixing antialiasing gaps in CanvasRenderer

	this.visible = true;

	this._needsUpdate = true;

};

THREE.Material.prototype = {

	constructor: THREE.Material,

	get needsUpdate () {

		return this._needsUpdate;

	},

	set needsUpdate ( value ) {

		if ( value === true ) this.update();

		this._needsUpdate = value;

	},

	setValues: function ( values ) {

		if ( values === undefined ) return;

		for ( var key in values ) {

			var newValue = values[ key ];

			if ( newValue === undefined ) {

				console.warn( "THREE.Material: '" + key + "' parameter is undefined." );
				continue;

			}

			var currentValue = this[ key ];

			if ( currentValue === undefined ) {

				console.warn( "THREE." + this.type + ": '" + key + "' is not a property of this material." );
				continue;

			}

			if ( currentValue instanceof THREE.Color ) {

				currentValue.set( newValue );

			} else if ( currentValue instanceof THREE.Vector3 && newValue instanceof THREE.Vector3 ) {

				currentValue.copy( newValue );

			} else if ( key === 'overdraw' ) {

				// ensure overdraw is backwards-compatible with legacy boolean type
				this[ key ] = Number( newValue );

			} else {

				this[ key ] = newValue;

			}

		}

	},

	toJSON: function ( meta ) {

		var data = {
			metadata: {
				version: 4.4,
				type: 'Material',
				generator: 'Material.toJSON'
			}
		};

		// standard Material serialization
		data.uuid = this.uuid;
		data.type = this.type;
		if ( this.name !== '' ) data.name = this.name;

		if ( this.color instanceof THREE.Color ) data.color = this.color.getHex();
		if ( this.emissive instanceof THREE.Color ) data.emissive = this.emissive.getHex();
		if ( this.specular instanceof THREE.Color ) data.specular = this.specular.getHex();
		if ( this.shininess !== undefined ) data.shininess = this.shininess;

		if ( this.map instanceof THREE.Texture ) data.map = this.map.toJSON( meta ).uuid;
		if ( this.alphaMap instanceof THREE.Texture ) data.alphaMap = this.alphaMap.toJSON( meta ).uuid;
		if ( this.lightMap instanceof THREE.Texture ) data.lightMap = this.lightMap.toJSON( meta ).uuid;
		if ( this.bumpMap instanceof THREE.Texture ) {

			data.bumpMap = this.bumpMap.toJSON( meta ).uuid;
			data.bumpScale = this.bumpScale;

		}
		if ( this.normalMap instanceof THREE.Texture ) {

			data.normalMap = this.normalMap.toJSON( meta ).uuid;
			data.normalScale = this.normalScale; // Removed for now, causes issue in editor ui.js

		}
		if ( this.displacementMap instanceof THREE.Texture ) {

			data.displacementMap = this.displacementMap.toJSON( meta ).uuid;
			data.displacementScale = this.displacementScale;
			data.displacementBias = this.displacementBias;

		}
		if ( this.specularMap instanceof THREE.Texture ) data.specularMap = this.specularMap.toJSON( meta ).uuid;
		if ( this.envMap instanceof THREE.Texture ) {

			data.envMap = this.envMap.toJSON( meta ).uuid;
			data.reflectivity = this.reflectivity; // Scale behind envMap

		}

		if ( this.size !== undefined ) data.size = this.size;
		if ( this.sizeAttenuation !== undefined ) data.sizeAttenuation = this.sizeAttenuation;

		if ( this.vertexColors !== undefined && this.vertexColors !== THREE.NoColors ) data.vertexColors = this.vertexColors;
		if ( this.shading !== undefined && this.shading !== THREE.SmoothShading ) data.shading = this.shading;
		if ( this.blending !== undefined && this.blending !== THREE.NormalBlending ) data.blending = this.blending;
		if ( this.side !== undefined && this.side !== THREE.FrontSide ) data.side = this.side;

		if ( this.opacity < 1 ) data.opacity = this.opacity;
		if ( this.transparent === true ) data.transparent = this.transparent;
		if ( this.alphaTest > 0 ) data.alphaTest = this.alphaTest;
		if ( this.wireframe === true ) data.wireframe = this.wireframe;
		if ( this.wireframeLinewidth > 1 ) data.wireframeLinewidth = this.wireframeLinewidth;

		return data;

	},

	clone: function () {

		return new this.constructor().copy( this );

	},

	copy: function ( source ) {

		this.name = source.name;

		this.side = source.side;

		this.opacity = source.opacity;
		this.transparent = source.transparent;

		this.blending = source.blending;

		this.blendSrc = source.blendSrc;
		this.blendDst = source.blendDst;
		this.blendEquation = source.blendEquation;
		this.blendSrcAlpha = source.blendSrcAlpha;
		this.blendDstAlpha = source.blendDstAlpha;
		this.blendEquationAlpha = source.blendEquationAlpha;

		this.depthFunc = source.depthFunc;
		this.depthTest = source.depthTest;
		this.depthWrite = source.depthWrite;

		this.precision = source.precision;

		this.polygonOffset = source.polygonOffset;
		this.polygonOffsetFactor = source.polygonOffsetFactor;
		this.polygonOffsetUnits = source.polygonOffsetUnits;

		this.alphaTest = source.alphaTest;

		this.overdraw = source.overdraw;

		this.visible = source.visible;

		return this;

	},

	update: function () {

		this.dispatchEvent( { type: 'update' } );

	},

	dispose: function () {

		this.dispatchEvent( { type: 'dispose' } );

	},

	// Deprecated

	get wrapAround () {

		console.warn( 'THREE.' + this.type + ': .wrapAround has been removed.' );

	},

	set wrapAround ( boolean ) {

		console.warn( 'THREE.' + this.type + ': .wrapAround has been removed.' );

	},

	get wrapRGB () {

		console.warn( 'THREE.' + this.type + ': .wrapRGB has been removed.' );
		return new THREE.Color();

	}

};

THREE.EventDispatcher.prototype.apply( THREE.Material.prototype );

THREE.MaterialIdCount = 0;

// File:src/materials/LineBasicMaterial.js

/**
 * @author mrdoob / http://mrdoob.com/
 * @author alteredq / http://alteredqualia.com/
 *
 * parameters = {
 *  color: <hex>,
 *  opacity: <float>,
 *
 *  blending: THREE.NormalBlending,
 *  depthTest: <bool>,
 *  depthWrite: <bool>,
 *
 *  linewidth: <float>,
 *  linecap: "round",
 *  linejoin: "round",
 *
 *  vertexColors: <bool>
 *
 *  fog: <bool>
 * }
 */

THREE.LineBasicMaterial = function ( parameters ) {

	THREE.Material.call( this );

	this.type = 'LineBasicMaterial';

	this.color = new THREE.Color( 0xffffff );

	this.linewidth = 1;
	this.linecap = 'round';
	this.linejoin = 'round';

	this.vertexColors = THREE.NoColors;

	this.fog = true;

	this.setValues( parameters );

};

THREE.LineBasicMaterial.prototype = Object.create( THREE.Material.prototype );
THREE.LineBasicMaterial.prototype.constructor = THREE.LineBasicMaterial;

THREE.LineBasicMaterial.prototype.copy = function ( source ) {

	THREE.Material.prototype.copy.call( this, source );

	this.color.copy( source.color );

	this.linewidth = source.linewidth;
	this.linecap = source.linecap;
	this.linejoin = source.linejoin;

	this.vertexColors = source.vertexColors;

	this.fog = source.fog;

	return this;

};

// File:src/materials/LineDashedMaterial.js

/**
 * @author alteredq / http://alteredqualia.com/
 *
 * parameters = {
 *  color: <hex>,
 *  opacity: <float>,
 *
 *  blending: THREE.NormalBlending,
 *  depthTest: <bool>,
 *  depthWrite: <bool>,
 *
 *  linewidth: <float>,
 *
 *  scale: <float>,
 *  dashSize: <float>,
 *  gapSize: <float>,
 *
 *  vertexColors: <bool>
 *
 *  fog: <bool>
 * }
 */

THREE.LineDashedMaterial = function ( parameters ) {

	THREE.Material.call( this );

	this.type = 'LineDashedMaterial';

	this.color = new THREE.Color( 0xffffff );

	this.linewidth = 1;

	this.scale = 1;
	this.dashSize = 3;
	this.gapSize = 1;

	this.vertexColors = false;

	this.fog = true;

	this.setValues( parameters );

};

THREE.LineDashedMaterial.prototype = Object.create( THREE.Material.prototype );
THREE.LineDashedMaterial.prototype.constructor = THREE.LineDashedMaterial;

THREE.LineDashedMaterial.prototype.copy = function ( source ) {

	THREE.Material.prototype.copy.call( this, source );

	this.color.copy( source.color );
	
	this.linewidth = source.linewidth;

	this.scale = source.scale;
	this.dashSize = source.dashSize;
	this.gapSize = source.gapSize;

	this.vertexColors = source.vertexColors;

	this.fog = source.fog;

	return this;

};

// File:src/materials/MeshBasicMaterial.js

/**
 * @author mrdoob / http://mrdoob.com/
 * @author alteredq / http://alteredqualia.com/
 *
 * parameters = {
 *  color: <hex>,
 *  opacity: <float>,
 *  map: new THREE.Texture( <Image> ),
 *
 *  aoMap: new THREE.Texture( <Image> ),
 *  aoMapIntensity: <float>
 *
 *  specularMap: new THREE.Texture( <Image> ),
 *
 *  alphaMap: new THREE.Texture( <Image> ),
 *
 *  envMap: new THREE.TextureCube( [posx, negx, posy, negy, posz, negz] ),
 *  combine: THREE.Multiply,
 *  reflectivity: <float>,
 *  refractionRatio: <float>,
 *
 *  shading: THREE.SmoothShading,
 *  blending: THREE.NormalBlending,
 *  depthTest: <bool>,
 *  depthWrite: <bool>,
 *
 *  wireframe: <boolean>,
 *  wireframeLinewidth: <float>,
 *
 *  vertexColors: THREE.NoColors / THREE.VertexColors / THREE.FaceColors,
 *
 *  skinning: <bool>,
 *  morphTargets: <bool>,
 *
 *  fog: <bool>
 * }
 */

THREE.MeshBasicMaterial = function ( parameters ) {

	THREE.Material.call( this );

	this.type = 'MeshBasicMaterial';

	this.color = new THREE.Color( 0xffffff ); // emissive

	this.map = null;

	this.aoMap = null;
	this.aoMapIntensity = 1.0;

	this.specularMap = null;

	this.alphaMap = null;

	this.envMap = null;
	this.combine = THREE.MultiplyOperation;
	this.reflectivity = 1;
	this.refractionRatio = 0.98;

	this.fog = true;

	this.shading = THREE.SmoothShading;

	this.wireframe = false;
	this.wireframeLinewidth = 1;
	this.wireframeLinecap = 'round';
	this.wireframeLinejoin = 'round';

	this.vertexColors = THREE.NoColors;

	this.skinning = false;
	this.morphTargets = false;

	this.setValues( parameters );

};

THREE.MeshBasicMaterial.prototype = Object.create( THREE.Material.prototype );
THREE.MeshBasicMaterial.prototype.constructor = THREE.MeshBasicMaterial;

THREE.MeshBasicMaterial.prototype.copy = function ( source ) {
	
	THREE.Material.prototype.copy.call( this, source );

	this.color.copy( source.color );

	this.map = source.map;

	this.aoMap = source.aoMap;
	this.aoMapIntensity = source.aoMapIntensity;

	this.specularMap = source.specularMap;

	this.alphaMap = source.alphaMap;

	this.envMap = source.envMap;
	this.combine = source.combine;
	this.reflectivity = source.reflectivity;
	this.refractionRatio = source.refractionRatio;

	this.fog = source.fog;

	this.shading = source.shading;

	this.wireframe = source.wireframe;
	this.wireframeLinewidth = source.wireframeLinewidth;
	this.wireframeLinecap = source.wireframeLinecap;
	this.wireframeLinejoin = source.wireframeLinejoin;

	this.vertexColors = source.vertexColors;

	this.skinning = source.skinning;
	this.morphTargets = source.morphTargets;
	
	return this;

};

// File:src/materials/MeshLambertMaterial.js

/**
 * @author mrdoob / http://mrdoob.com/
 * @author alteredq / http://alteredqualia.com/
 *
 * parameters = {
 *  color: <hex>,
 *  emissive: <hex>,
 *  opacity: <float>,
 *
 *  map: new THREE.Texture( <Image> ),
 *
 *  specularMap: new THREE.Texture( <Image> ),
 *
 *  alphaMap: new THREE.Texture( <Image> ),
 *
 *  envMap: new THREE.TextureCube( [posx, negx, posy, negy, posz, negz] ),
 *  combine: THREE.Multiply,
 *  reflectivity: <float>,
 *  refractionRatio: <float>,
 *
 *  blending: THREE.NormalBlending,
 *  depthTest: <bool>,
 *  depthWrite: <bool>,
 *
 *  wireframe: <boolean>,
 *  wireframeLinewidth: <float>,
 *
 *  vertexColors: THREE.NoColors / THREE.VertexColors / THREE.FaceColors,
 *
 *  skinning: <bool>,
 *  morphTargets: <bool>,
 *  morphNormals: <bool>,
 *
 *	fog: <bool>
 * }
 */

THREE.MeshLambertMaterial = function ( parameters ) {

	THREE.Material.call( this );

	this.type = 'MeshLambertMaterial';

	this.color = new THREE.Color( 0xffffff ); // diffuse
	this.emissive = new THREE.Color( 0x000000 );

	this.map = null;

	this.specularMap = null;

	this.alphaMap = null;

	this.envMap = null;
	this.combine = THREE.MultiplyOperation;
	this.reflectivity = 1;
	this.refractionRatio = 0.98;

	this.fog = true;

	this.wireframe = false;
	this.wireframeLinewidth = 1;
	this.wireframeLinecap = 'round';
	this.wireframeLinejoin = 'round';

	this.vertexColors = THREE.NoColors;

	this.skinning = false;
	this.morphTargets = false;
	this.morphNormals = false;

	this.setValues( parameters );

};

THREE.MeshLambertMaterial.prototype = Object.create( THREE.Material.prototype );
THREE.MeshLambertMaterial.prototype.constructor = THREE.MeshLambertMaterial;

THREE.MeshLambertMaterial.prototype.copy = function ( source ) {

	THREE.Material.prototype.copy.call( this, source );

	this.color.copy( source.color );
	this.emissive.copy( source.emissive );

	this.map = source.map;

	this.specularMap = source.specularMap;

	this.alphaMap = source.alphaMap;

	this.envMap = source.envMap;
	this.combine = source.combine;
	this.reflectivity = source.reflectivity;
	this.refractionRatio = source.refractionRatio;

	this.fog = source.fog;

	this.wireframe = source.wireframe;
	this.wireframeLinewidth = source.wireframeLinewidth;
	this.wireframeLinecap = source.wireframeLinecap;
	this.wireframeLinejoin = source.wireframeLinejoin;

	this.vertexColors = source.vertexColors;

	this.skinning = source.skinning;
	this.morphTargets = source.morphTargets;
	this.morphNormals = source.morphNormals;

	return this;

};

// File:src/materials/MeshPhongMaterial.js

/**
 * @author mrdoob / http://mrdoob.com/
 * @author alteredq / http://alteredqualia.com/
 *
 * parameters = {
 *  color: <hex>,
 *  emissive: <hex>,
 *  specular: <hex>,
 *  shininess: <float>,
 *  opacity: <float>,
 *
 *  map: new THREE.Texture( <Image> ),
 *
 *  lightMap: new THREE.Texture( <Image> ),
 *  lightMapIntensity: <float>
 *
 *  aoMap: new THREE.Texture( <Image> ),
 *  aoMapIntensity: <float>
 *
 *  emissiveMap: new THREE.Texture( <Image> ),
 *
 *  bumpMap: new THREE.Texture( <Image> ),
 *  bumpScale: <float>,
 *
 *  normalMap: new THREE.Texture( <Image> ),
 *  normalScale: <Vector2>,
 *
 *  displacementMap: new THREE.Texture( <Image> ),
 *  displacementScale: <float>,
 *  displacementBias: <float>,
 *
 *  specularMap: new THREE.Texture( <Image> ),
 *
 *  alphaMap: new THREE.Texture( <Image> ),
 *
 *  envMap: new THREE.TextureCube( [posx, negx, posy, negy, posz, negz] ),
 *  combine: THREE.Multiply,
 *  reflectivity: <float>,
 *  refractionRatio: <float>,
 *
 *  shading: THREE.SmoothShading,
 *  blending: THREE.NormalBlending,
 *  depthTest: <bool>,
 *  depthWrite: <bool>,
 *
 *  wireframe: <boolean>,
 *  wireframeLinewidth: <float>,
 *
 *  vertexColors: THREE.NoColors / THREE.VertexColors / THREE.FaceColors,
 *
 *  skinning: <bool>,
 *  morphTargets: <bool>,
 *  morphNormals: <bool>,
 *
 *	fog: <bool>
 * }
 */

THREE.MeshPhongMaterial = function ( parameters ) {

	THREE.Material.call( this );

	this.type = 'MeshPhongMaterial';

	this.color = new THREE.Color( 0xffffff ); // diffuse
	this.emissive = new THREE.Color( 0x000000 );
	this.specular = new THREE.Color( 0x111111 );
	this.shininess = 30;

	this.metal = false;

	this.map = null;

	this.lightMap = null;
	this.lightMapIntensity = 1.0;

	this.aoMap = null;
	this.aoMapIntensity = 1.0;

	this.emissiveMap = null;

	this.bumpMap = null;
	this.bumpScale = 1;

	this.normalMap = null;
	this.normalScale = new THREE.Vector2( 1, 1 );

	this.displacementMap = null;
	this.displacementScale = 1;
	this.displacementBias = 0;

	this.specularMap = null;

	this.alphaMap = null;

	this.envMap = null;
	this.combine = THREE.MultiplyOperation;
	this.reflectivity = 1;
	this.refractionRatio = 0.98;

	this.fog = true;

	this.shading = THREE.SmoothShading;

	this.wireframe = false;
	this.wireframeLinewidth = 1;
	this.wireframeLinecap = 'round';
	this.wireframeLinejoin = 'round';

	this.vertexColors = THREE.NoColors;

	this.skinning = false;
	this.morphTargets = false;
	this.morphNormals = false;

	this.setValues( parameters );

};

THREE.MeshPhongMaterial.prototype = Object.create( THREE.Material.prototype );
THREE.MeshPhongMaterial.prototype.constructor = THREE.MeshPhongMaterial;

THREE.MeshPhongMaterial.prototype.copy = function ( source ) {

	THREE.Material.prototype.copy.call( this, source );

	this.color.copy( source.color );
	this.emissive.copy( source.emissive );
	this.specular.copy( source.specular );
	this.shininess = source.shininess;

	this.metal = source.metal;

	this.map = source.map;

	this.lightMap = source.lightMap;
	this.lightMapIntensity = source.lightMapIntensity;

	this.aoMap = source.aoMap;
	this.aoMapIntensity = source.aoMapIntensity;

	this.emissiveMap = source.emissiveMap;

	this.bumpMap = source.bumpMap;
	this.bumpScale = source.bumpScale;

	this.normalMap = source.normalMap;
	this.normalScale.copy( source.normalScale );

	this.displacementMap = source.displacementMap;
	this.displacementScale = source.displacementScale;
	this.displacementBias = source.displacementBias;

	this.specularMap = source.specularMap;

	this.alphaMap = source.alphaMap;

	this.envMap = source.envMap;
	this.combine = source.combine;
	this.reflectivity = source.reflectivity;
	this.refractionRatio = source.refractionRatio;

	this.fog = source.fog;

	this.shading = source.shading;

	this.wireframe = source.wireframe;
	this.wireframeLinewidth = source.wireframeLinewidth;
	this.wireframeLinecap = source.wireframeLinecap;
	this.wireframeLinejoin = source.wireframeLinejoin;

	this.vertexColors = source.vertexColors;

	this.skinning = source.skinning;
	this.morphTargets = source.morphTargets;
	this.morphNormals = source.morphNormals;

	return this;

};

// File:src/materials/MeshDepthMaterial.js

/**
 * @author mrdoob / http://mrdoob.com/
 * @author alteredq / http://alteredqualia.com/
 *
 * parameters = {
 *  opacity: <float>,
 *
 *  blending: THREE.NormalBlending,
 *  depthTest: <bool>,
 *  depthWrite: <bool>,
 *
 *  wireframe: <boolean>,
 *  wireframeLinewidth: <float>
 * }
 */

THREE.MeshDepthMaterial = function ( parameters ) {

	THREE.Material.call( this );

	this.type = 'MeshDepthMaterial';

	this.morphTargets = false;
	this.wireframe = false;
	this.wireframeLinewidth = 1;

	this.setValues( parameters );

};

THREE.MeshDepthMaterial.prototype = Object.create( THREE.Material.prototype );
THREE.MeshDepthMaterial.prototype.constructor = THREE.MeshDepthMaterial;

THREE.MeshDepthMaterial.prototype.copy = function ( source ) {

	THREE.Material.prototype.copy.call( this, source );

	this.wireframe = source.wireframe;
	this.wireframeLinewidth = source.wireframeLinewidth;

	return this;

};

// File:src/materials/MeshNormalMaterial.js

/**
 * @author mrdoob / http://mrdoob.com/
 *
 * parameters = {
 *  opacity: <float>,
 *
 *  shading: THREE.FlatShading,
 *  blending: THREE.NormalBlending,
 *  depthTest: <bool>,
 *  depthWrite: <bool>,
 *
 *  wireframe: <boolean>,
 *  wireframeLinewidth: <float>
 * }
 */

THREE.MeshNormalMaterial = function ( parameters ) {

	THREE.Material.call( this, parameters );

	this.type = 'MeshNormalMaterial';

	this.wireframe = false;
	this.wireframeLinewidth = 1;

	this.morphTargets = false;

	this.setValues( parameters );

};

THREE.MeshNormalMaterial.prototype = Object.create( THREE.Material.prototype );
THREE.MeshNormalMaterial.prototype.constructor = THREE.MeshNormalMaterial;

THREE.MeshNormalMaterial.prototype.copy = function ( source ) {

	THREE.Material.prototype.copy.call( this, source );

	this.wireframe = source.wireframe;
	this.wireframeLinewidth = source.wireframeLinewidth;

	return this;

};

// File:src/materials/MultiMaterial.js

/**
 * @author mrdoob / http://mrdoob.com/
 */

THREE.MultiMaterial = function ( materials ) {

	this.uuid = THREE.Math.generateUUID();

	this.type = 'MultiMaterial';

	this.materials = materials instanceof Array ? materials : [];

	this.visible = true;

};

THREE.MultiMaterial.prototype = {

	constructor: THREE.MultiMaterial,

	toJSON: function () {

		var output = {
			metadata: {
				version: 4.2,
				type: 'material',
				generator: 'MaterialExporter'
			},
			uuid: this.uuid,
			type: this.type,
			materials: []
		};

		for ( var i = 0, l = this.materials.length; i < l; i ++ ) {

			output.materials.push( this.materials[ i ].toJSON() );

		}

		output.visible = this.visible;

		return output;

	},

	clone: function () {

		var material = new this.constructor();

		for ( var i = 0; i < this.materials.length; i ++ ) {

			material.materials.push( this.materials[ i ].clone() );

		}

		material.visible = this.visible;

		return material;

	}

};

// backwards compatibility

THREE.MeshFaceMaterial = THREE.MultiMaterial;

// File:src/materials/PointsMaterial.js

/**
 * @author mrdoob / http://mrdoob.com/
 * @author alteredq / http://alteredqualia.com/
 *
 * parameters = {
 *  color: <hex>,
 *  opacity: <float>,
 *  map: new THREE.Texture( <Image> ),
 *
 *  size: <float>,
 *  sizeAttenuation: <bool>,
 *
 *  blending: THREE.NormalBlending,
 *  depthTest: <bool>,
 *  depthWrite: <bool>,
 *
 *  vertexColors: <bool>,
 *
 *  fog: <bool>
 * }
 */

THREE.PointsMaterial = function ( parameters ) {

	THREE.Material.call( this );

	this.type = 'PointsMaterial';

	this.color = new THREE.Color( 0xffffff );

	this.map = null;

	this.size = 1;
	this.sizeAttenuation = true;

	this.vertexColors = THREE.NoColors;

	this.fog = true;

	this.setValues( parameters );

};

THREE.PointsMaterial.prototype = Object.create( THREE.Material.prototype );
THREE.PointsMaterial.prototype.constructor = THREE.PointsMaterial;

THREE.PointsMaterial.prototype.copy = function ( source ) {

	THREE.Material.prototype.copy.call( this, source );

	this.color.copy( source.color );

	this.map = source.map;

	this.size = source.size;
	this.sizeAttenuation = source.sizeAttenuation;

	this.vertexColors = source.vertexColors;

	this.fog = source.fog;

	return this;

};

// backwards compatibility

THREE.PointCloudMaterial = function ( parameters ) {

	console.warn( 'THREE.PointCloudMaterial has been renamed to THREE.PointsMaterial.' );
	return new THREE.PointsMaterial( parameters );

};

THREE.ParticleBasicMaterial = function ( parameters ) {

	console.warn( 'THREE.ParticleBasicMaterial has been renamed to THREE.PointsMaterial.' );
	return new THREE.PointsMaterial( parameters );

};

THREE.ParticleSystemMaterial = function ( parameters ) {

	console.warn( 'THREE.ParticleSystemMaterial has been renamed to THREE.PointsMaterial.' );
	return new THREE.PointsMaterial( parameters );

};

// File:src/materials/ShaderMaterial.js

/**
 * @author alteredq / http://alteredqualia.com/
 *
 * parameters = {
 *  defines: { "label" : "value" },
 *  uniforms: { "parameter1": { type: "f", value: 1.0 }, "parameter2": { type: "i" value2: 2 } },
 *
 *  fragmentShader: <string>,
 *  vertexShader: <string>,
 *
 *  shading: THREE.SmoothShading,
 *  blending: THREE.NormalBlending,
 *  depthTest: <bool>,
 *  depthWrite: <bool>,
 *
 *  wireframe: <boolean>,
 *  wireframeLinewidth: <float>,
 *
 *  lights: <bool>,
 *
 *  vertexColors: THREE.NoColors / THREE.VertexColors / THREE.FaceColors,
 *
 *  skinning: <bool>,
 *  morphTargets: <bool>,
 *  morphNormals: <bool>,
 *
 *	fog: <bool>
 * }
 */

THREE.ShaderMaterial = function ( parameters ) {

	THREE.Material.call( this );

	this.type = 'ShaderMaterial';

	this.defines = {};
	this.uniforms = {};

	this.vertexShader = 'void main() {\n\tgl_Position = projectionMatrix * modelViewMatrix * vec4( position, 1.0 );\n}';
	this.fragmentShader = 'void main() {\n\tgl_FragColor = vec4( 1.0, 0.0, 0.0, 1.0 );\n}';

	this.shading = THREE.SmoothShading;

	this.linewidth = 1;

	this.wireframe = false;
	this.wireframeLinewidth = 1;

	this.fog = false; // set to use scene fog

	this.lights = false; // set to use scene lights

	this.vertexColors = THREE.NoColors; // set to use "color" attribute stream

	this.skinning = false; // set to use skinning attribute streams

	this.morphTargets = false; // set to use morph targets
	this.morphNormals = false; // set to use morph normals

	this.derivatives = false; // set to use derivatives

	// When rendered geometry doesn't include these attributes but the material does,
	// use these default values in WebGL. This avoids errors when buffer data is missing.
	this.defaultAttributeValues = {
		'color': [ 1, 1, 1 ],
		'uv': [ 0, 0 ],
		'uv2': [ 0, 0 ]
	};

	this.index0AttributeName = undefined;

	if ( parameters !== undefined ) {

		if ( parameters.attributes !== undefined ) {

			console.error( 'THREE.ShaderMaterial: attributes should now be defined in THREE.BufferGeometry instead.' );

		}

		this.setValues( parameters );

	}

};

THREE.ShaderMaterial.prototype = Object.create( THREE.Material.prototype );
THREE.ShaderMaterial.prototype.constructor = THREE.ShaderMaterial;

THREE.ShaderMaterial.prototype.copy = function ( source ) {

	THREE.Material.prototype.copy.call( this, source );

	this.fragmentShader = source.fragmentShader;
	this.vertexShader = source.vertexShader;

	this.uniforms = THREE.UniformsUtils.clone( source.uniforms );

	this.attributes = source.attributes;
	this.defines = source.defines;

	this.shading = source.shading;

	this.wireframe = source.wireframe;
	this.wireframeLinewidth = source.wireframeLinewidth;

	this.fog = source.fog;

	this.lights = source.lights;

	this.vertexColors = source.vertexColors;

	this.skinning = source.skinning;

	this.morphTargets = source.morphTargets;
	this.morphNormals = source.morphNormals;

	this.derivatives = source.derivatives;

	return this;

};

THREE.ShaderMaterial.prototype.toJSON = function ( meta ) {

	var data = THREE.Material.prototype.toJSON.call( this, meta );

	data.uniforms = this.uniforms;
	data.attributes = this.attributes;
	data.vertexShader = this.vertexShader;
	data.fragmentShader = this.fragmentShader;

	return data;

};

// File:src/materials/RawShaderMaterial.js

/**
 * @author mrdoob / http://mrdoob.com/
 */

THREE.RawShaderMaterial = function ( parameters ) {

	THREE.ShaderMaterial.call( this, parameters );

	this.type = 'RawShaderMaterial';

};

THREE.RawShaderMaterial.prototype = Object.create( THREE.ShaderMaterial.prototype );
THREE.RawShaderMaterial.prototype.constructor = THREE.RawShaderMaterial;
// File:src/materials/SpriteMaterial.js

/**
 * @author alteredq / http://alteredqualia.com/
 *
 * parameters = {
 *  color: <hex>,
 *  opacity: <float>,
 *  map: new THREE.Texture( <Image> ),
 *
 *  blending: THREE.NormalBlending,
 *  depthTest: <bool>,
 *  depthWrite: <bool>,
 *
 *	uvOffset: new THREE.Vector2(),
 *	uvScale: new THREE.Vector2(),
 *
 *  fog: <bool>
 * }
 */

THREE.SpriteMaterial = function ( parameters ) {

	THREE.Material.call( this );

	this.type = 'SpriteMaterial';

	this.color = new THREE.Color( 0xffffff );
	this.map = null;

	this.rotation = 0;

	this.fog = false;

	// set parameters

	this.setValues( parameters );

};

THREE.SpriteMaterial.prototype = Object.create( THREE.Material.prototype );
THREE.SpriteMaterial.prototype.constructor = THREE.SpriteMaterial;

THREE.SpriteMaterial.prototype.copy = function ( source ) {

	THREE.Material.prototype.copy.call( this, source );

	this.color.copy( source.color );
	this.map = source.map;

	this.rotation = source.rotation;

	this.fog = source.fog;

	return this;

};

// File:src/textures/Texture.js

/**
 * @author mrdoob / http://mrdoob.com/
 * @author alteredq / http://alteredqualia.com/
 * @author szimek / https://github.com/szimek/
 */

THREE.Texture = function ( image, mapping, wrapS, wrapT, magFilter, minFilter, format, type, anisotropy ) {

	Object.defineProperty( this, 'id', { value: THREE.TextureIdCount ++ } );

	this.uuid = THREE.Math.generateUUID();

	this.name = '';
	this.sourceFile = '';

	this.image = image !== undefined ? image : THREE.Texture.DEFAULT_IMAGE;
	this.mipmaps = [];

	this.mapping = mapping !== undefined ? mapping : THREE.Texture.DEFAULT_MAPPING;

	this.wrapS = wrapS !== undefined ? wrapS : THREE.ClampToEdgeWrapping;
	this.wrapT = wrapT !== undefined ? wrapT : THREE.ClampToEdgeWrapping;

	this.magFilter = magFilter !== undefined ? magFilter : THREE.LinearFilter;
	this.minFilter = minFilter !== undefined ? minFilter : THREE.LinearMipMapLinearFilter;

	this.anisotropy = anisotropy !== undefined ? anisotropy : 1;

	this.format = format !== undefined ? format : THREE.RGBAFormat;
	this.type = type !== undefined ? type : THREE.UnsignedByteType;

	this.offset = new THREE.Vector2( 0, 0 );
	this.repeat = new THREE.Vector2( 1, 1 );

	this.generateMipmaps = true;
	this.premultiplyAlpha = false;
	this.flipY = true;
	this.unpackAlignment = 4; // valid values: 1, 2, 4, 8 (see http://www.khronos.org/opengles/sdk/docs/man/xhtml/glPixelStorei.xml)

	this.version = 0;
	this.onUpdate = null;

};

THREE.Texture.DEFAULT_IMAGE = undefined;
THREE.Texture.DEFAULT_MAPPING = THREE.UVMapping;

THREE.Texture.prototype = {

	constructor: THREE.Texture,

	set needsUpdate ( value ) {

		if ( value === true ) this.version ++;

	},

	clone: function () {

		return new this.constructor().copy( this );

	},

	copy: function ( source ) {

		this.image = source.image;
		this.mipmaps = source.mipmaps.slice( 0 );

		this.mapping = source.mapping;

		this.wrapS = source.wrapS;
		this.wrapT = source.wrapT;

		this.magFilter = source.magFilter;
		this.minFilter = source.minFilter;

		this.anisotropy = source.anisotropy;

		this.format = source.format;
		this.type = source.type;

		this.offset.copy( source.offset );
		this.repeat.copy( source.repeat );

		this.generateMipmaps = source.generateMipmaps;
		this.premultiplyAlpha = source.premultiplyAlpha;
		this.flipY = source.flipY;
		this.unpackAlignment = source.unpackAlignment;

		return this;

	},

	toJSON: function ( meta ) {

		if ( meta.textures[ this.uuid ] !== undefined ) {

			return meta.textures[ this.uuid ];

		}

		function getDataURL( image ) {

			var canvas;

			if ( image.toDataURL !== undefined ) {

				canvas = image;

			} else {

				canvas = document.createElement( 'canvas' );
				canvas.width = image.width;
				canvas.height = image.height;

				canvas.getContext( '2d' ).drawImage( image, 0, 0, image.width, image.height );

			}

			if ( canvas.width > 2048 || canvas.height > 2048 ) {

				return canvas.toDataURL( 'image/jpeg', 0.6 );

			} else {

				return canvas.toDataURL( 'image/png' );

			}

		}

		var output = {
			metadata: {
				version: 4.4,
				type: 'Texture',
				generator: 'Texture.toJSON'
			},

			uuid: this.uuid,
			name: this.name,

			mapping: this.mapping,

			repeat: [ this.repeat.x, this.repeat.y ],
			offset: [ this.offset.x, this.offset.y ],
			wrap: [ this.wrapS, this.wrapT ],

			minFilter: this.minFilter,
			magFilter: this.magFilter,
			anisotropy: this.anisotropy
		};

		if ( this.image !== undefined ) {

			// TODO: Move to THREE.Image

			var image = this.image;

			if ( image.uuid === undefined ) {

				image.uuid = THREE.Math.generateUUID(); // UGH

			}

			if ( meta.images[ image.uuid ] === undefined ) {

				meta.images[ image.uuid ] = {
					uuid: image.uuid,
					url: getDataURL( image )
				};

			}

			output.image = image.uuid;

		}

		meta.textures[ this.uuid ] = output;

		return output;

	},

	dispose: function () {

		this.dispatchEvent( { type: 'dispose' } );

	},

	transformUv: function ( uv ) {

		if ( this.mapping !== THREE.UVMapping )  return;

		uv.multiply( this.repeat );
		uv.add( this.offset );

		if ( uv.x < 0 || uv.x > 1 ) {

			switch ( this.wrapS ) {

				case THREE.RepeatWrapping:

					uv.x = uv.x - Math.floor( uv.x );
					break;

				case THREE.ClampToEdgeWrapping:

					uv.x = uv.x < 0 ? 0 : 1;
					break;

				case THREE.MirroredRepeatWrapping:

					if ( Math.abs( Math.floor( uv.x ) % 2 ) === 1 ) {

						uv.x = Math.ceil( uv.x ) - uv.x;

					} else {

						uv.x = uv.x - Math.floor( uv.x );

					}
					break;

			}

		}

		if ( uv.y < 0 || uv.y > 1 ) {

			switch ( this.wrapT ) {

				case THREE.RepeatWrapping:

					uv.y = uv.y - Math.floor( uv.y );
					break;

				case THREE.ClampToEdgeWrapping:

					uv.y = uv.y < 0 ? 0 : 1;
					break;

				case THREE.MirroredRepeatWrapping:

					if ( Math.abs( Math.floor( uv.y ) % 2 ) === 1 ) {

						uv.y = Math.ceil( uv.y ) - uv.y;

					} else {

						uv.y = uv.y - Math.floor( uv.y );

					}
					break;

			}

		}

		if ( this.flipY ) {

			uv.y = 1 - uv.y;

		}

	}

};

THREE.EventDispatcher.prototype.apply( THREE.Texture.prototype );

THREE.TextureIdCount = 0;

// File:src/textures/CanvasTexture.js

/**
 * @author mrdoob / http://mrdoob.com/
 */

THREE.CanvasTexture = function ( canvas, mapping, wrapS, wrapT, magFilter, minFilter, format, type, anisotropy ) {

	THREE.Texture.call( this, canvas, mapping, wrapS, wrapT, magFilter, minFilter, format, type, anisotropy );

	this.needsUpdate = true;

};

THREE.CanvasTexture.prototype = Object.create( THREE.Texture.prototype );
THREE.CanvasTexture.prototype.constructor = THREE.CanvasTexture;

// File:src/textures/CubeTexture.js

/**
 * @author mrdoob / http://mrdoob.com/
 */

THREE.CubeTexture = function ( images, mapping, wrapS, wrapT, magFilter, minFilter, format, type, anisotropy ) {

	mapping = mapping !== undefined ? mapping : THREE.CubeReflectionMapping;

	THREE.Texture.call( this, images, mapping, wrapS, wrapT, magFilter, minFilter, format, type, anisotropy );

	this.images = images;
	this.flipY = false;

};

THREE.CubeTexture.prototype = Object.create( THREE.Texture.prototype );
THREE.CubeTexture.prototype.constructor = THREE.CubeTexture;

THREE.CubeTexture.prototype.copy = function ( source ) {

	THREE.Texture.prototype.copy.call( this, source );
	
	this.images = source.images;
	
	return this;

};
// File:src/textures/CompressedTexture.js

/**
 * @author alteredq / http://alteredqualia.com/
 */

THREE.CompressedTexture = function ( mipmaps, width, height, format, type, mapping, wrapS, wrapT, magFilter, minFilter, anisotropy ) {

	THREE.Texture.call( this, null, mapping, wrapS, wrapT, magFilter, minFilter, format, type, anisotropy );

	this.image = { width: width, height: height };
	this.mipmaps = mipmaps;

	// no flipping for cube textures
	// (also flipping doesn't work for compressed textures )

	this.flipY = false;

	// can't generate mipmaps for compressed textures
	// mips must be embedded in DDS files

	this.generateMipmaps = false;

};

THREE.CompressedTexture.prototype = Object.create( THREE.Texture.prototype );
THREE.CompressedTexture.prototype.constructor = THREE.CompressedTexture;

// File:src/textures/DataTexture.js

/**
 * @author alteredq / http://alteredqualia.com/
 */

THREE.DataTexture = function ( data, width, height, format, type, mapping, wrapS, wrapT, magFilter, minFilter, anisotropy ) {

	THREE.Texture.call( this, null, mapping, wrapS, wrapT, magFilter, minFilter, format, type, anisotropy );

	this.image = { data: data, width: width, height: height };

	this.magFilter = magFilter !== undefined ? magFilter : THREE.NearestFilter;
	this.minFilter = minFilter !== undefined ? minFilter : THREE.NearestFilter;
	
	this.flipY = false;
	this.generateMipmaps  = false;

};

THREE.DataTexture.prototype = Object.create( THREE.Texture.prototype );
THREE.DataTexture.prototype.constructor = THREE.DataTexture;

// File:src/textures/VideoTexture.js

/**
 * @author mrdoob / http://mrdoob.com/
 */

THREE.VideoTexture = function ( video, mapping, wrapS, wrapT, magFilter, minFilter, format, type, anisotropy ) {

	THREE.Texture.call( this, video, mapping, wrapS, wrapT, magFilter, minFilter, format, type, anisotropy );

	this.generateMipmaps = false;

	var scope = this;

	function update() {

		requestAnimationFrame( update );

		if ( video.readyState === video.HAVE_ENOUGH_DATA ) {

			scope.needsUpdate = true;

		}

	}

	update();

};

THREE.VideoTexture.prototype = Object.create( THREE.Texture.prototype );
THREE.VideoTexture.prototype.constructor = THREE.VideoTexture;

// File:src/objects/Group.js

/**
 * @author mrdoob / http://mrdoob.com/
 */

THREE.Group = function () {

	THREE.Object3D.call( this );

	this.type = 'Group';

};

THREE.Group.prototype = Object.create( THREE.Object3D.prototype );
THREE.Group.prototype.constructor = THREE.Group;
// File:src/objects/Points.js

/**
 * @author alteredq / http://alteredqualia.com/
 */

THREE.Points = function ( geometry, material ) {

	THREE.Object3D.call( this );

	this.type = 'Points';

	this.geometry = geometry !== undefined ? geometry : new THREE.Geometry();
	this.material = material !== undefined ? material : new THREE.PointsMaterial( { color: Math.random() * 0xffffff } );

};

THREE.Points.prototype = Object.create( THREE.Object3D.prototype );
THREE.Points.prototype.constructor = THREE.Points;

THREE.Points.prototype.raycast = ( function () {

	var inverseMatrix = new THREE.Matrix4();
	var ray = new THREE.Ray();

	return function raycast( raycaster, intersects ) {

		var object = this;
		var geometry = object.geometry;
		var threshold = raycaster.params.Points.threshold;

		inverseMatrix.getInverse( this.matrixWorld );
		ray.copy( raycaster.ray ).applyMatrix4( inverseMatrix );

		if ( geometry.boundingBox !== null ) {

			if ( ray.isIntersectionBox( geometry.boundingBox ) === false ) {

				return;

			}

		}

		var localThreshold = threshold / ( ( this.scale.x + this.scale.y + this.scale.z ) / 3 );
		var localThresholdSq = localThreshold * localThreshold;
		var position = new THREE.Vector3();

		function testPoint( point, index ) {

			var rayPointDistanceSq = ray.distanceSqToPoint( point );

			if ( rayPointDistanceSq < localThresholdSq ) {

				var intersectPoint = ray.closestPointToPoint( point );
				intersectPoint.applyMatrix4( object.matrixWorld );

				var distance = raycaster.ray.origin.distanceTo( intersectPoint );

				if ( distance < raycaster.near || distance > raycaster.far ) return;

				intersects.push( {

					distance: distance,
					distanceToRay: Math.sqrt( rayPointDistanceSq ),
					point: intersectPoint.clone(),
					index: index,
					face: null,
					object: object

				} );

			}

		}

		if ( geometry instanceof THREE.BufferGeometry ) {

			var index = geometry.index;
			var attributes = geometry.attributes;
			var positions = attributes.position.array;

			if ( index !== null ) {

				var indices = index.array;

				for ( var i = 0, il = indices.length; i < il; i ++ ) {

					var a = indices[ i ];

					position.fromArray( positions, a * 3 );

					testPoint( position, a );

				}

			} else {

				for ( var i = 0, l = positions.length / 3; i < l; i ++ ) {

					position.fromArray( positions, i * 3 );

					testPoint( position, i );

				}

			}

		} else {

			var vertices = geometry.vertices;

			for ( var i = 0, l = vertices.length; i < l; i ++ ) {

				testPoint( vertices[ i ], i );

			}

		}

	};

}() );

THREE.Points.prototype.clone = function () {

	return new this.constructor( this.geometry, this.material ).copy( this );

};

// Backwards compatibility

THREE.PointCloud = function ( geometry, material ) {

	console.warn( 'THREE.PointCloud has been renamed to THREE.Points.' );
	return new THREE.Points( geometry, material );

};

THREE.ParticleSystem = function ( geometry, material ) {

	console.warn( 'THREE.ParticleSystem has been renamed to THREE.Points.' );
	return new THREE.Points( geometry, material );

};

// File:src/objects/Line.js

/**
 * @author mrdoob / http://mrdoob.com/
 */

THREE.Line = function ( geometry, material, mode ) {

	if ( mode === 1 ) {

		console.warn( 'THREE.Line: parameter THREE.LinePieces no longer supported. Created THREE.LineSegments instead.' );
		return new THREE.LineSegments( geometry, material );

	}

	THREE.Object3D.call( this );

	this.type = 'Line';

	this.geometry = geometry !== undefined ? geometry : new THREE.Geometry();
	this.material = material !== undefined ? material : new THREE.LineBasicMaterial( { color: Math.random() * 0xffffff } );

};

THREE.Line.prototype = Object.create( THREE.Object3D.prototype );
THREE.Line.prototype.constructor = THREE.Line;

THREE.Line.prototype.raycast = ( function () {

	var inverseMatrix = new THREE.Matrix4();
	var ray = new THREE.Ray();
	var sphere = new THREE.Sphere();

	return function raycast( raycaster, intersects ) {

		var precision = raycaster.linePrecision;
		var precisionSq = precision * precision;

		var geometry = this.geometry;

		if ( geometry.boundingSphere === null ) geometry.computeBoundingSphere();

		// Checking boundingSphere distance to ray

		sphere.copy( geometry.boundingSphere );
		sphere.applyMatrix4( this.matrixWorld );

		if ( raycaster.ray.isIntersectionSphere( sphere ) === false ) {

			return;

		}

		inverseMatrix.getInverse( this.matrixWorld );
		ray.copy( raycaster.ray ).applyMatrix4( inverseMatrix );

		var vStart = new THREE.Vector3();
		var vEnd = new THREE.Vector3();
		var interSegment = new THREE.Vector3();
		var interRay = new THREE.Vector3();
		var step = this instanceof THREE.LineSegments ? 2 : 1;

		if ( geometry instanceof THREE.BufferGeometry ) {

			var index = geometry.index;
			var attributes = geometry.attributes;

			if ( index !== null ) {

				var indices = index.array;
				var positions = attributes.position.array;

				for ( var i = 0, l = indices.length - 1; i < l; i += step ) {

					var a = indices[ i ];
					var b = indices[ i + 1 ];

					vStart.fromArray( positions, a * 3 );
					vEnd.fromArray( positions, b * 3 );

					var distSq = ray.distanceSqToSegment( vStart, vEnd, interRay, interSegment );

					if ( distSq > precisionSq ) continue;

					interRay.applyMatrix4( this.matrixWorld ); //Move back to world space for distance calculation

					var distance = raycaster.ray.origin.distanceTo( interRay );

					if ( distance < raycaster.near || distance > raycaster.far ) continue;

					intersects.push( {

						distance: distance,
						// What do we want? intersection point on the ray or on the segment??
						// point: raycaster.ray.at( distance ),
						point: interSegment.clone().applyMatrix4( this.matrixWorld ),
						index: i,
						face: null,
						faceIndex: null,
						object: this

					} );

				}

			} else {

				var positions = attributes.position.array;

				for ( var i = 0, l = positions.length / 3 - 1; i < l; i += step ) {

					vStart.fromArray( positions, 3 * i );
					vEnd.fromArray( positions, 3 * i + 3 );

					var distSq = ray.distanceSqToSegment( vStart, vEnd, interRay, interSegment );

					if ( distSq > precisionSq ) continue;

					interRay.applyMatrix4( this.matrixWorld ); //Move back to world space for distance calculation

					var distance = raycaster.ray.origin.distanceTo( interRay );

					if ( distance < raycaster.near || distance > raycaster.far ) continue;

					intersects.push( {

						distance: distance,
						// What do we want? intersection point on the ray or on the segment??
						// point: raycaster.ray.at( distance ),
						point: interSegment.clone().applyMatrix4( this.matrixWorld ),
						index: i,
						face: null,
						faceIndex: null,
						object: this

					} );

				}

			}

		} else if ( geometry instanceof THREE.Geometry ) {

			var vertices = geometry.vertices;
			var nbVertices = vertices.length;

			for ( var i = 0; i < nbVertices - 1; i += step ) {

				var distSq = ray.distanceSqToSegment( vertices[ i ], vertices[ i + 1 ], interRay, interSegment );

				if ( distSq > precisionSq ) continue;

				interRay.applyMatrix4( this.matrixWorld ); //Move back to world space for distance calculation

				var distance = raycaster.ray.origin.distanceTo( interRay );

				if ( distance < raycaster.near || distance > raycaster.far ) continue;

				intersects.push( {

					distance: distance,
					// What do we want? intersection point on the ray or on the segment??
					// point: raycaster.ray.at( distance ),
					point: interSegment.clone().applyMatrix4( this.matrixWorld ),
					index: i,
					face: null,
					faceIndex: null,
					object: this

				} );

			}

		}

	};

}() );

THREE.Line.prototype.clone = function () {

	return new this.constructor( this.geometry, this.material ).copy( this );

};

// DEPRECATED

THREE.LineStrip = 0;
THREE.LinePieces = 1;

// File:src/objects/LineSegments.js

/**
 * @author mrdoob / http://mrdoob.com/
 */

THREE.LineSegments = function ( geometry, material ) {

	THREE.Line.call( this, geometry, material );

	this.type = 'LineSegments';

};

THREE.LineSegments.prototype = Object.create( THREE.Line.prototype );
THREE.LineSegments.prototype.constructor = THREE.LineSegments;

// File:src/objects/Mesh.js

/**
 * @author mrdoob / http://mrdoob.com/
 * @author alteredq / http://alteredqualia.com/
 * @author mikael emtinger / http://gomo.se/
 * @author jonobr1 / http://jonobr1.com/
 */

THREE.Mesh = function ( geometry, material ) {

	THREE.Object3D.call( this );

	this.type = 'Mesh';

	this.geometry = geometry !== undefined ? geometry : new THREE.Geometry();
	this.material = material !== undefined ? material : new THREE.MeshBasicMaterial( { color: Math.random() * 0xffffff } );

	this.updateMorphTargets();

};

THREE.Mesh.prototype = Object.create( THREE.Object3D.prototype );
THREE.Mesh.prototype.constructor = THREE.Mesh;

THREE.Mesh.prototype.updateMorphTargets = function () {

	if ( this.geometry.morphTargets !== undefined && this.geometry.morphTargets.length > 0 ) {

		this.morphTargetBase = - 1;
		this.morphTargetInfluences = [];
		this.morphTargetDictionary = {};

		for ( var m = 0, ml = this.geometry.morphTargets.length; m < ml; m ++ ) {

			this.morphTargetInfluences.push( 0 );
			this.morphTargetDictionary[ this.geometry.morphTargets[ m ].name ] = m;

		}

	}

};

THREE.Mesh.prototype.getMorphTargetIndexByName = function ( name ) {

	if ( this.morphTargetDictionary[ name ] !== undefined ) {

		return this.morphTargetDictionary[ name ];

	}

	console.warn( 'THREE.Mesh.getMorphTargetIndexByName: morph target ' + name + ' does not exist. Returning 0.' );

	return 0;

};


THREE.Mesh.prototype.raycast = ( function () {

	var inverseMatrix = new THREE.Matrix4();
	var ray = new THREE.Ray();
	var sphere = new THREE.Sphere();

	var vA = new THREE.Vector3();
	var vB = new THREE.Vector3();
	var vC = new THREE.Vector3();

	var tempA = new THREE.Vector3();
	var tempB = new THREE.Vector3();
	var tempC = new THREE.Vector3();

	var uvA = new THREE.Vector2();
	var uvB = new THREE.Vector2();
	var uvC = new THREE.Vector2();

	var barycoord = new THREE.Vector3();

	var intersectionPoint = new THREE.Vector3();
	var intersectionPointWorld = new THREE.Vector3();

	function uvIntersection( point, p1, p2, p3, uv1, uv2, uv3 ) {

		THREE.Triangle.barycoordFromPoint( point, p1, p2, p3, barycoord );

		uv1.multiplyScalar( barycoord.x );
		uv2.multiplyScalar( barycoord.y );
		uv3.multiplyScalar( barycoord.z );

		uv1.add( uv2 ).add( uv3 );

		return uv1.clone();

	}

	function checkIntersection( object, raycaster, ray, pA, pB, pC, point ){

		var intersect;
		var material = object.material;

		if ( material.side === THREE.BackSide ) {

			intersect = ray.intersectTriangle( pC, pB, pA, true, point );

		} else {

			intersect = ray.intersectTriangle( pA, pB, pC, material.side !== THREE.DoubleSide, point );

		}

		if ( intersect === null ) return null;

		intersectionPointWorld.copy( point );
		intersectionPointWorld.applyMatrix4( object.matrixWorld );

		var distance = raycaster.ray.origin.distanceTo( intersectionPointWorld );

		if ( distance < raycaster.near || distance > raycaster.far ) return null;

		return {
			distance: distance,
			point: intersectionPointWorld.clone(),
			object: object
		};

	}

	function checkBufferGeometryIntersection( object, raycaster, ray, positions, uvs, a, b, c ) {

		vA.fromArray( positions, a * 3 );
		vB.fromArray( positions, b * 3 );
		vC.fromArray( positions, c * 3 );

		var intersection = checkIntersection( object, raycaster, ray, vA, vB, vC, intersectionPoint );

		if ( intersection ) {

			if ( uvs ) {

				uvA.fromArray( uvs, a * 2 );
				uvB.fromArray( uvs, b * 2 );
				uvC.fromArray( uvs, c * 2 );

				intersection.uv = uvIntersection( intersectionPoint,  vA, vB, vC,  uvA, uvB, uvC );

			}

			intersection.face = new THREE.Face3( a, b, c, THREE.Triangle.normal( vA, vB, vC ) );
			intersection.faceIndex = a;

		}

		return intersection;

	}

	return function raycast( raycaster, intersects ) {

		var geometry = this.geometry;
		var material = this.material;

		if ( material === undefined ) return;

		// Checking boundingSphere distance to ray

		if ( geometry.boundingSphere === null ) geometry.computeBoundingSphere();

		var matrixWorld = this.matrixWorld;

		sphere.copy( geometry.boundingSphere );
		sphere.applyMatrix4( matrixWorld );

		if ( raycaster.ray.isIntersectionSphere( sphere ) === false ) return;

		// Check boundingBox before continuing

		inverseMatrix.getInverse( matrixWorld );
		ray.copy( raycaster.ray ).applyMatrix4( inverseMatrix );

		if ( geometry.boundingBox !== null ) {

			if ( ray.isIntersectionBox( geometry.boundingBox ) === false ) return;

		}

		var uvs, intersection;

		if ( geometry instanceof THREE.BufferGeometry ) {

			var a, b, c;
			var index = geometry.index;
			var attributes = geometry.attributes;
			var positions = attributes.position.array;

			if ( attributes.uv !== undefined ){

				uvs = attributes.uv.array;

			}

			if ( index !== null ) {

				var indices = index.array;

				for ( var i = 0, l = indices.length; i < l; i += 3 ) {

					a = indices[ i ];
					b = indices[ i + 1 ];
					c = indices[ i + 2 ];

					intersection = checkBufferGeometryIntersection( this, raycaster, ray, positions, uvs, a, b, c );

					if ( intersection ) {

						intersection.faceIndex = Math.floor( i / 3 ); // triangle number in indices buffer semantics
						intersects.push( intersection );

					}

				}

			} else {


				for ( var i = 0, l = positions.length; i < l; i += 9 ) {

					a = i / 3;
					b = a + 1;
					c = a + 2;

					intersection = checkBufferGeometryIntersection( this, raycaster, ray, positions, uvs, a, b, c );

					if ( intersection ) {

						intersection.index = a; // triangle number in positions buffer semantics
						intersects.push( intersection );

					}

				}

			}

		} else if ( geometry instanceof THREE.Geometry ) {

			var fvA, fvB, fvC;
			var isFaceMaterial = material instanceof THREE.MeshFaceMaterial;
			var materials = isFaceMaterial === true ? material.materials : null;

			var vertices = geometry.vertices;
			var faces = geometry.faces;
			var faceVertexUvs = geometry.faceVertexUvs[ 0 ];
			if ( faceVertexUvs.length > 0 ) uvs = faceVertexUvs;

			for ( var f = 0, fl = faces.length; f < fl; f ++ ) {

				var face = faces[ f ];
				var faceMaterial = isFaceMaterial === true ? materials[ face.materialIndex ] : material;

				if ( faceMaterial === undefined ) continue;

				fvA = vertices[ face.a ];
				fvB = vertices[ face.b ];
				fvC = vertices[ face.c ];

				if ( faceMaterial.morphTargets === true ) {

					var morphTargets = geometry.morphTargets;
					var morphInfluences = this.morphTargetInfluences;

					vA.set( 0, 0, 0 );
					vB.set( 0, 0, 0 );
					vC.set( 0, 0, 0 );

					for ( var t = 0, tl = morphTargets.length; t < tl; t ++ ) {

						var influence = morphInfluences[ t ];

						if ( influence === 0 ) continue;

						var targets = morphTargets[ t ].vertices;

						vA.addScaledVector( tempA.subVectors( targets[ face.a ], fvA ), influence );
						vB.addScaledVector( tempB.subVectors( targets[ face.b ], fvB ), influence );
						vC.addScaledVector( tempC.subVectors( targets[ face.c ], fvC ), influence );

					}

					vA.add( fvA );
					vB.add( fvB );
					vC.add( fvC );

					fvA = vA;
					fvB = vB;
					fvC = vC;

				}

				intersection = checkIntersection( this, raycaster, ray, fvA, fvB, fvC, intersectionPoint );

				if ( intersection ) {

					if ( uvs ) {

						var uvs_f = uvs[ f ];
						uvA.copy( uvs_f[ 0 ] );
						uvB.copy( uvs_f[ 1 ] );
						uvC.copy( uvs_f[ 2 ] );

						intersection.uv = uvIntersection( intersectionPoint, fvA, fvB, fvC, uvA, uvB, uvC );

					}

					intersection.face = face;
					intersection.faceIndex = f;
					intersects.push( intersection );

				}

			}

		}

	};

}() );

THREE.Mesh.prototype.clone = function () {

	return new this.constructor( this.geometry, this.material ).copy( this );

};

// File:src/objects/Bone.js

/**
 * @author mikael emtinger / http://gomo.se/
 * @author alteredq / http://alteredqualia.com/
 * @author ikerr / http://verold.com
 */

THREE.Bone = function ( skin ) {

	THREE.Object3D.call( this );

	this.type = 'Bone';

	this.skin = skin;

};

THREE.Bone.prototype = Object.create( THREE.Object3D.prototype );
THREE.Bone.prototype.constructor = THREE.Bone;

THREE.Bone.prototype.copy = function ( source ) {
	
	THREE.Object3D.prototype.copy.call( this, source );
	
	this.skin = source.skin;
	
	return this;

};

// File:src/objects/Skeleton.js

/**
 * @author mikael emtinger / http://gomo.se/
 * @author alteredq / http://alteredqualia.com/
 * @author michael guerrero / http://realitymeltdown.com
 * @author ikerr / http://verold.com
 */

THREE.Skeleton = function ( bones, boneInverses, useVertexTexture ) {

	this.useVertexTexture = useVertexTexture !== undefined ? useVertexTexture : true;

	this.identityMatrix = new THREE.Matrix4();

	// copy the bone array

	bones = bones || [];

	this.bones = bones.slice( 0 );

	// create a bone texture or an array of floats

	if ( this.useVertexTexture ) {

		// layout (1 matrix = 4 pixels)
		//      RGBA RGBA RGBA RGBA (=> column1, column2, column3, column4)
		//  with  8x8  pixel texture max   16 bones * 4 pixels =  (8 * 8)
		//       16x16 pixel texture max   64 bones * 4 pixels = (16 * 16)
		//       32x32 pixel texture max  256 bones * 4 pixels = (32 * 32)
		//       64x64 pixel texture max 1024 bones * 4 pixels = (64 * 64)

		
		var size = Math.sqrt( this.bones.length * 4 ); // 4 pixels needed for 1 matrix
		size = THREE.Math.nextPowerOfTwo( Math.ceil( size ) );
		size = Math.max( size, 4 );

		this.boneTextureWidth = size;
		this.boneTextureHeight = size;

		this.boneMatrices = new Float32Array( this.boneTextureWidth * this.boneTextureHeight * 4 ); // 4 floats per RGBA pixel
		this.boneTexture = new THREE.DataTexture( this.boneMatrices, this.boneTextureWidth, this.boneTextureHeight, THREE.RGBAFormat, THREE.FloatType );

	} else {

		this.boneMatrices = new Float32Array( 16 * this.bones.length );

	}

	// use the supplied bone inverses or calculate the inverses

	if ( boneInverses === undefined ) {

		this.calculateInverses();

	} else {

		if ( this.bones.length === boneInverses.length ) {

			this.boneInverses = boneInverses.slice( 0 );

		} else {

			console.warn( 'THREE.Skeleton bonInverses is the wrong length.' );

			this.boneInverses = [];

			for ( var b = 0, bl = this.bones.length; b < bl; b ++ ) {

				this.boneInverses.push( new THREE.Matrix4() );

			}

		}

	}

};

THREE.Skeleton.prototype.calculateInverses = function () {

	this.boneInverses = [];

	for ( var b = 0, bl = this.bones.length; b < bl; b ++ ) {

		var inverse = new THREE.Matrix4();

		if ( this.bones[ b ] ) {

			inverse.getInverse( this.bones[ b ].matrixWorld );

		}

		this.boneInverses.push( inverse );

	}

};

THREE.Skeleton.prototype.pose = function () {

	var bone;

	// recover the bind-time world matrices

	for ( var b = 0, bl = this.bones.length; b < bl; b ++ ) {

		bone = this.bones[ b ];

		if ( bone ) {

			bone.matrixWorld.getInverse( this.boneInverses[ b ] );

		}

	}

	// compute the local matrices, positions, rotations and scales

	for ( var b = 0, bl = this.bones.length; b < bl; b ++ ) {

		bone = this.bones[ b ];

		if ( bone ) {

			if ( bone.parent ) {

				bone.matrix.getInverse( bone.parent.matrixWorld );
				bone.matrix.multiply( bone.matrixWorld );

			} else {

				bone.matrix.copy( bone.matrixWorld );

			}

			bone.matrix.decompose( bone.position, bone.quaternion, bone.scale );

		}

	}

};

THREE.Skeleton.prototype.update = ( function () {

	var offsetMatrix = new THREE.Matrix4();

	return function update() {

		// flatten bone matrices to array

		for ( var b = 0, bl = this.bones.length; b < bl; b ++ ) {

			// compute the offset between the current and the original transform

			var matrix = this.bones[ b ] ? this.bones[ b ].matrixWorld : this.identityMatrix;

			offsetMatrix.multiplyMatrices( matrix, this.boneInverses[ b ] );
			offsetMatrix.flattenToArrayOffset( this.boneMatrices, b * 16 );

		}

		if ( this.useVertexTexture ) {

			this.boneTexture.needsUpdate = true;

		}

	};

} )();

THREE.Skeleton.prototype.clone = function () {

	return new THREE.Skeleton( this.bones, this.boneInverses, this.useVertexTexture );

};

// File:src/objects/SkinnedMesh.js

/**
 * @author mikael emtinger / http://gomo.se/
 * @author alteredq / http://alteredqualia.com/
 * @author ikerr / http://verold.com
 */

THREE.SkinnedMesh = function ( geometry, material, useVertexTexture ) {

	THREE.Mesh.call( this, geometry, material );

	this.type = 'SkinnedMesh';

	this.bindMode = "attached";
	this.bindMatrix = new THREE.Matrix4();
	this.bindMatrixInverse = new THREE.Matrix4();

	// init bones

	// TODO: remove bone creation as there is no reason (other than
	// convenience) for THREE.SkinnedMesh to do this.

	var bones = [];

	if ( this.geometry && this.geometry.bones !== undefined ) {

		var bone, gbone;

		for ( var b = 0, bl = this.geometry.bones.length; b < bl; ++ b ) {

			gbone = this.geometry.bones[ b ];

			bone = new THREE.Bone( this );
			bones.push( bone );

			bone.name = gbone.name;
			bone.position.fromArray( gbone.pos );
			bone.quaternion.fromArray( gbone.rotq );
			if ( gbone.scl !== undefined ) bone.scale.fromArray( gbone.scl );

		}

		for ( var b = 0, bl = this.geometry.bones.length; b < bl; ++ b ) {

			gbone = this.geometry.bones[ b ];

			if ( gbone.parent !== - 1 && gbone.parent !== null) {

				bones[ gbone.parent ].add( bones[ b ] );

			} else {

				this.add( bones[ b ] );

			}

		}

	}

	this.normalizeSkinWeights();

	this.updateMatrixWorld( true );
	this.bind( new THREE.Skeleton( bones, undefined, useVertexTexture ), this.matrixWorld );

};


THREE.SkinnedMesh.prototype = Object.create( THREE.Mesh.prototype );
THREE.SkinnedMesh.prototype.constructor = THREE.SkinnedMesh;

THREE.SkinnedMesh.prototype.bind = function( skeleton, bindMatrix ) {

	this.skeleton = skeleton;

	if ( bindMatrix === undefined ) {

		this.updateMatrixWorld( true );
		
		this.skeleton.calculateInverses();

		bindMatrix = this.matrixWorld;

	}

	this.bindMatrix.copy( bindMatrix );
	this.bindMatrixInverse.getInverse( bindMatrix );

};

THREE.SkinnedMesh.prototype.pose = function () {

	this.skeleton.pose();

};

THREE.SkinnedMesh.prototype.normalizeSkinWeights = function () {

	if ( this.geometry instanceof THREE.Geometry ) {

		for ( var i = 0; i < this.geometry.skinIndices.length; i ++ ) {

			var sw = this.geometry.skinWeights[ i ];

			var scale = 1.0 / sw.lengthManhattan();

			if ( scale !== Infinity ) {

				sw.multiplyScalar( scale );

			} else {

				sw.set( 1 ); // this will be normalized by the shader anyway

			}

		}

	} else {

		// skinning weights assumed to be normalized for THREE.BufferGeometry

	}

};

THREE.SkinnedMesh.prototype.updateMatrixWorld = function( force ) {

	THREE.Mesh.prototype.updateMatrixWorld.call( this, true );

	if ( this.bindMode === "attached" ) {

		this.bindMatrixInverse.getInverse( this.matrixWorld );

	} else if ( this.bindMode === "detached" ) {

		this.bindMatrixInverse.getInverse( this.bindMatrix );

	} else {

		console.warn( 'THREE.SkinnedMesh unrecognized bindMode: ' + this.bindMode );

	}

};

THREE.SkinnedMesh.prototype.clone = function() {

	return new this.constructor( this.geometry, this.material, this.useVertexTexture ).copy( this );

};

// File:src/objects/LOD.js

/**
 * @author mikael emtinger / http://gomo.se/
 * @author alteredq / http://alteredqualia.com/
 * @author mrdoob / http://mrdoob.com/
 */

THREE.LOD = function () {

	THREE.Object3D.call( this );

	this.type = 'LOD';

	Object.defineProperties( this, {
		levels: {
			enumerable: true,
			value: []
		},
		objects: {
			get: function () {

				console.warn( 'THREE.LOD: .objects has been renamed to .levels.' );
				return this.levels;

			}
		}
	} );

};


THREE.LOD.prototype = Object.create( THREE.Object3D.prototype );
THREE.LOD.prototype.constructor = THREE.LOD;

THREE.LOD.prototype.addLevel = function ( object, distance ) {

	if ( distance === undefined ) distance = 0;

	distance = Math.abs( distance );

	var levels = this.levels;

	for ( var l = 0; l < levels.length; l ++ ) {

		if ( distance < levels[ l ].distance ) {

			break;

		}

	}

	levels.splice( l, 0, { distance: distance, object: object } );

	this.add( object );

};

THREE.LOD.prototype.getObjectForDistance = function ( distance ) {

	var levels = this.levels;

	for ( var i = 1, l = levels.length; i < l; i ++ ) {

		if ( distance < levels[ i ].distance ) {

			break;

		}

	}

	return levels[ i - 1 ].object;

};

THREE.LOD.prototype.raycast = ( function () {

	var matrixPosition = new THREE.Vector3();

	return function raycast( raycaster, intersects ) {

		matrixPosition.setFromMatrixPosition( this.matrixWorld );

		var distance = raycaster.ray.origin.distanceTo( matrixPosition );

		this.getObjectForDistance( distance ).raycast( raycaster, intersects );

	};

}() );

THREE.LOD.prototype.update = function () {

	var v1 = new THREE.Vector3();
	var v2 = new THREE.Vector3();

	return function update( camera ) {

		var levels = this.levels;

		if ( levels.length > 1 ) {

			v1.setFromMatrixPosition( camera.matrixWorld );
			v2.setFromMatrixPosition( this.matrixWorld );

			var distance = v1.distanceTo( v2 );

			levels[ 0 ].object.visible = true;

			for ( var i = 1, l = levels.length; i < l; i ++ ) {

				if ( distance >= levels[ i ].distance ) {

					levels[ i - 1 ].object.visible = false;
					levels[ i ].object.visible = true;

				} else {

					break;

				}

			}

			for ( ; i < l; i ++ ) {

				levels[ i ].object.visible = false;

			}

		}

	};

}();

THREE.LOD.prototype.copy = function ( source ) {

	THREE.Object3D.prototype.copy.call( this, source, false );

	var levels = source.levels;

	for ( var i = 0, l = levels.length; i < l; i ++ ) {

		var level = levels[ i ];

		this.addLevel( level.object.clone(), level.distance );

	}

	return this;

};

THREE.LOD.prototype.toJSON = function ( meta ) {

	var data = THREE.Object3D.prototype.toJSON.call( this, meta );

	data.object.levels = [];

	var levels = this.levels;

	for ( var i = 0, l = levels.length; i < l; i ++ ) {

		var level = levels[ i ];

		data.object.levels.push( {
			object: level.object.uuid,
			distance: level.distance
		} );

	}

	return data;

};

// File:src/objects/Sprite.js

/**
 * @author mikael emtinger / http://gomo.se/
 * @author alteredq / http://alteredqualia.com/
 */

THREE.Sprite = ( function () {

	var indices = new Uint16Array( [ 0, 1, 2,  0, 2, 3 ] );
	var vertices = new Float32Array( [ - 0.5, - 0.5, 0,   0.5, - 0.5, 0,   0.5, 0.5, 0,   - 0.5, 0.5, 0 ] );
	var uvs = new Float32Array( [ 0, 0,   1, 0,   1, 1,   0, 1 ] );

	var geometry = new THREE.BufferGeometry();
	geometry.setIndex( new THREE.BufferAttribute( indices, 1 ) );
	geometry.addAttribute( 'position', new THREE.BufferAttribute( vertices, 3 ) );
	geometry.addAttribute( 'uv', new THREE.BufferAttribute( uvs, 2 ) );

	return function Sprite( material ) {

		THREE.Object3D.call( this );

		this.type = 'Sprite';

		this.geometry = geometry;
		this.material = ( material !== undefined ) ? material : new THREE.SpriteMaterial();

	};

} )();

THREE.Sprite.prototype = Object.create( THREE.Object3D.prototype );
THREE.Sprite.prototype.constructor = THREE.Sprite;

THREE.Sprite.prototype.raycast = ( function () {

	var matrixPosition = new THREE.Vector3();

	return function raycast( raycaster, intersects ) {

		matrixPosition.setFromMatrixPosition( this.matrixWorld );

		var distanceSq = raycaster.ray.distanceSqToPoint( matrixPosition );
		var guessSizeSq = this.scale.x * this.scale.y;

		if ( distanceSq > guessSizeSq ) {

			return;

		}

		intersects.push( {

			distance: Math.sqrt( distanceSq ),
			point: this.position,
			face: null,
			object: this

		} );

	};

}() );

THREE.Sprite.prototype.clone = function () {

	return new this.constructor( this.material ).copy( this );

};

// Backwards compatibility

THREE.Particle = THREE.Sprite;

// File:src/objects/LensFlare.js

/**
 * @author mikael emtinger / http://gomo.se/
 * @author alteredq / http://alteredqualia.com/
 */

THREE.LensFlare = function ( texture, size, distance, blending, color ) {

	THREE.Object3D.call( this );

	this.lensFlares = [];

	this.positionScreen = new THREE.Vector3();
	this.customUpdateCallback = undefined;

	if ( texture !== undefined ) {

		this.add( texture, size, distance, blending, color );

	}

};

THREE.LensFlare.prototype = Object.create( THREE.Object3D.prototype );
THREE.LensFlare.prototype.constructor = THREE.LensFlare;


/*
 * Add: adds another flare
 */

THREE.LensFlare.prototype.add = function ( texture, size, distance, blending, color, opacity ) {

	if ( size === undefined ) size = - 1;
	if ( distance === undefined ) distance = 0;
	if ( opacity === undefined ) opacity = 1;
	if ( color === undefined ) color = new THREE.Color( 0xffffff );
	if ( blending === undefined ) blending = THREE.NormalBlending;

	distance = Math.min( distance, Math.max( 0, distance ) );

	this.lensFlares.push( {
		texture: texture,	// THREE.Texture
		size: size, 		// size in pixels (-1 = use texture.width)
		distance: distance, 	// distance (0-1) from light source (0=at light source)
		x: 0, y: 0, z: 0,	// screen position (-1 => 1) z = 0 is in front z = 1 is back
		scale: 1, 		// scale
		rotation: 0, 		// rotation
		opacity: opacity,	// opacity
		color: color,		// color
		blending: blending	// blending
	} );

};

/*
 * Update lens flares update positions on all flares based on the screen position
 * Set myLensFlare.customUpdateCallback to alter the flares in your project specific way.
 */

THREE.LensFlare.prototype.updateLensFlares = function () {

	var f, fl = this.lensFlares.length;
	var flare;
	var vecX = - this.positionScreen.x * 2;
	var vecY = - this.positionScreen.y * 2;

	for ( f = 0; f < fl; f ++ ) {

		flare = this.lensFlares[ f ];

		flare.x = this.positionScreen.x + vecX * flare.distance;
		flare.y = this.positionScreen.y + vecY * flare.distance;

		flare.wantedRotation = flare.x * Math.PI * 0.25;
		flare.rotation += ( flare.wantedRotation - flare.rotation ) * 0.25;

	}

};

THREE.LensFlare.prototype.copy = function ( source ) {

	THREE.Object3D.prototype.copy.call( this, source );

	this.positionScreen.copy( source.positionScreen );
	this.customUpdateCallback = source.customUpdateCallback;

	for ( var i = 0, l = source.lensFlares.length; i < l; i ++ ) {

		this.lensFlares.push( source.lensFlares[ i ] );

	}

	return this;

};

// File:src/scenes/Scene.js

/**
 * @author mrdoob / http://mrdoob.com/
 */

THREE.Scene = function () {

	THREE.Object3D.call( this );

	this.type = 'Scene';

	this.fog = null;
	this.overrideMaterial = null;

	this.autoUpdate = true; // checked by the renderer

};

THREE.Scene.prototype = Object.create( THREE.Object3D.prototype );
THREE.Scene.prototype.constructor = THREE.Scene;

THREE.Scene.prototype.copy = function ( source ) {

	THREE.Object3D.prototype.copy.call( this, source );

	if ( source.fog !== null ) this.fog = source.fog.clone();
	if ( source.overrideMaterial !== null ) this.overrideMaterial = source.overrideMaterial.clone();

	this.autoUpdate = source.autoUpdate;
	this.matrixAutoUpdate = source.matrixAutoUpdate;

	return this;

};

// File:src/scenes/Fog.js

/**
 * @author mrdoob / http://mrdoob.com/
 * @author alteredq / http://alteredqualia.com/
 */

THREE.Fog = function ( color, near, far ) {

	this.name = '';

	this.color = new THREE.Color( color );

	this.near = ( near !== undefined ) ? near : 1;
	this.far = ( far !== undefined ) ? far : 1000;

};

THREE.Fog.prototype.clone = function () {

	return new THREE.Fog( this.color.getHex(), this.near, this.far );

};

// File:src/scenes/FogExp2.js

/**
 * @author mrdoob / http://mrdoob.com/
 * @author alteredq / http://alteredqualia.com/
 */

THREE.FogExp2 = function ( color, density ) {

	this.name = '';

	this.color = new THREE.Color( color );
	this.density = ( density !== undefined ) ? density : 0.00025;

};

THREE.FogExp2.prototype.clone = function () {

	return new THREE.FogExp2( this.color.getHex(), this.density );

};

// File:src/renderers/shaders/ShaderChunk.js

THREE.ShaderChunk = {};

// File:src/renderers/shaders/ShaderChunk/alphamap_fragment.glsl
[truncated: 412,199 more chars]
