# Supplementary material for: Leveraging chromatin accessibility for transcriptional regulatory network inference in T Helper 17 Cells
Source: Genome Res. 2019 Mar;29(3):449–63. doi: 10.1101/gr.238253.118 (PMC6396413; doi:10.1101/gr.238253.118)
Supplement: Supplemental Material [file supp_gr.238253.118_Supplemental_jp_gene_viz.zip › jp_gene_viz-master/jp_gene_viz/test/test_motif.py]

try:
    from StringIO import StringIO
except ImportError:
    from io import StringIO

import unittest
import numpy as np

from .. import motif_data

EXAMPLE_FILE = """
MEME version 4.4

ALPHABET= ACGT

strands: + -

Background letter frequencies (from uniform background):
A 0.25000 C 0.25000 G 0.25000 T 0.25000 

MOTIF BatfIrf4Th17f_1 Batf::Irf4

letter-probability matrix: alength= 4 w= 18 nsites= 425 E= 2.6e-297
0.176471 0.115294 0.080000 0.628235 
0.054118 0.181176 0.529412 0.235294 
0.903529 0.000000 0.007059 0.089412 
0.032941 0.355294 0.496471 0.115294 
0.004706 0.000000 0.016471 0.978824 
0.087059 0.877647 0.028235 0.007059 
1.000000 0.000000 0.000000 0.000000 
0.249412 0.051765 0.152941 0.545882 
0.550588 0.080000 0.000000 0.369412 
0.270588 0.211765 0.131765 0.385882 
0.202353 0.402353 0.117647 0.277647 
0.242353 0.075294 0.470588 0.211765 
0.520000 0.089412 0.287059 0.103529 
0.411765 0.115294 0.364706 0.108235 
0.851765 0.089412 0.030588 0.028235 
0.265882 0.247059 0.378824 0.108235 
0.235294 0.268235 0.124706 0.371765 
0.301176 0.171765 0.301176 0.225882 

MOTIF M0107_1.01 Arid5b

letter-probability matrix: alength= 4 w= 8 nsites= 20 E= 0
  0.215558    0.305892    0.198985    0.279564  
  0.497422    0.067995    0.230313    0.204269  
  0.835696    0.067240    0.001646    0.095418  
  0.059111    0.062142    0.016600    0.862147  
  0.541039    0.077749    0.128187    0.253025  
  0.188467    0.310730    0.085535    0.415268  
  0.205969    0.319810    0.246590    0.227631  
  0.296771    0.189230    0.302766    0.211233  

"""

class TestMotif(unittest.TestCase):

    def test_collection(self):
        f = StringIO(EXAMPLE_FILE)
        md = motif_data.MotifCollection()
        md.read_meme_file(f)
        motif = md["BatfIrf4Th17f_1"]
        self.assertEqual(motif.frequency_sequence[6, 2], 0.0)
        self.assertEqual(list(md.letter_order), list("ACGT"))

    def test_Motif(self):
        letters = "abcd"
        frequencies = [[1,0,0,0], [0.25,0.25,0.25,0.25]]
        m = motif_data.Motif(letters, frequencies)
        entropy = m.frequency_entropy()
        self.assertEqual(entropy[0].tolist(), [2,0,0,0])
        self.assertEqual(entropy[1].tolist(), [0] * 4)

    def test_columns(self):
        a = [[1, 2, 3, 4], [4, 2, 3, 1]]
        m = motif_data.Motif("ABCD", a)
        c = m.json_columns(entropy=False)
        expected = [
            [('A', 1), ('B', 2), ('C', 3), ('D', 4)], 
            [('D', 1), ('B', 2), ('C', 3), ('A', 4)]]
        self.assertEqual(self.intcolumns(c), expected)

    def intcolumns(self, columns):
        return [[(letter, int(number)) for (letter, number) in column] for column in columns]
