# Supplementary material for: Leveraging chromatin accessibility for transcriptional regulatory network inference in T Helper 17 Cells
Source: Genome Res. 2019 Mar;29(3):449–63. doi: 10.1101/gr.238253.118 (PMC6396413; doi:10.1101/gr.238253.118)
Supplement: Supplemental Material [file supp_gr.238253.118_Supplemental_infTRN_lassoStARS.zip]

Archive with 231 entries (199 files):
- infTRN_lassoStARS-master/
- infTRN_lassoStARS-master/.DS_Store
- infTRN_lassoStARS-master/README.md
- infTRN_lassoStARS-master/customMatlabFxns/
- infTRN_lassoStARS-master/customMatlabFxns/aupr_step_outVals.m
- infTRN_lassoStARS-master/customMatlabFxns/fillPage.m
- infTRN_lassoStARS-master/customMatlabFxns/roundstring1.m
- infTRN_lassoStARS-master/customMatlabFxns/roundstring2.m
- infTRN_lassoStARS-master/customMatlabFxns/roundstring3.m
- infTRN_lassoStARS-master/glmnet/
- infTRN_lassoStARS-master/glmnet/coxnet.m
- infTRN_lassoStARS-master/glmnet/cvcompute.m
- infTRN_lassoStARS-master/glmnet/cvcoxnet.m
- infTRN_lassoStARS-master/glmnet/cvelnet.m
- infTRN_lassoStARS-master/glmnet/cvfishnet.m
- infTRN_lassoStARS-master/glmnet/cvglmnet.m
- infTRN_lassoStARS-master/glmnet/cvglmnet.m~
- infTRN_lassoStARS-master/glmnet/cvglmnetCoef.m
- infTRN_lassoStARS-master/glmnet/cvglmnetPlot.m
- infTRN_lassoStARS-master/glmnet/cvglmnetPredict.m
- infTRN_lassoStARS-master/glmnet/cvlognet.m
- infTRN_lassoStARS-master/glmnet/cvmrelnet.m
- infTRN_lassoStARS-master/glmnet/cvmultnet.m
- infTRN_lassoStARS-master/glmnet/cvmultnet.m~
- infTRN_lassoStARS-master/glmnet/elnet.m
- infTRN_lassoStARS-master/glmnet/err.m
- infTRN_lassoStARS-master/glmnet/fishnet.m
- infTRN_lassoStARS-master/glmnet/GLMnet.f
- infTRN_lassoStARS-master/glmnet/glmnet.m
- infTRN_lassoStARS-master/glmnet/glmnetCoef.m
- infTRN_lassoStARS-master/glmnet/glmnetControl.m
- infTRN_lassoStARS-master/glmnet/glmnetDev.m
- infTRN_lassoStARS-master/glmnet/glmnetMex.dvi
- infTRN_lassoStARS-master/glmnet/glmnetMex.F
- infTRN_lassoStARS-master/glmnet/glmnetMex.log
- infTRN_lassoStARS-master/glmnet/glmnetMex.mexa64
- infTRN_lassoStARS-master/glmnet/glmnetMex.mexmaci64
- infTRN_lassoStARS-master/glmnet/glmnetMex.mexw32
- infTRN_lassoStARS-master/glmnet/glmnetMex.mexw64
- infTRN_lassoStARS-master/glmnet/glmnetMex.pdf
- infTRN_lassoStARS-master/glmnet/glmnetPlot.m
- infTRN_lassoStARS-master/glmnet/glmnetPredict.m
- infTRN_lassoStARS-master/glmnet/glmnetPrint.m
- infTRN_lassoStARS-master/glmnet/glmnetSet.m
- infTRN_lassoStARS-master/glmnet/histcmd.m
- infTRN_lassoStARS-master/glmnet/lognet.m
- infTRN_lassoStARS-master/glmnet/mrelnet.m
- infTRN_lassoStARS-master/glmnet/nonzeroCoef.m
- infTRN_lassoStARS-master/glmnet/wtmean.m
- infTRN_lassoStARS-master/infLassoStARS/
- infTRN_lassoStARS-master/infLassoStARS/buildTRNs_mLassoStARS.m
- infTRN_lassoStARS-master/infLassoStARS/calcPRinfTRNs.m
- infTRN_lassoStARS-master/infLassoStARS/calcR2predFromStabilities.m
- infTRN_lassoStARS-master/infLassoStARS/combineTRNs.m
- infTRN_lassoStARS-master/infLassoStARS/estimateInstabilitiesTRN.m
- infTRN_lassoStARS-master/infLassoStARS/estimateInstabilitiesTRNbStARS.m
- infTRN_lassoStARS-master/infLassoStARS/getMLassoStARSinstabilitiesPerGeneAndNet.m
- infTRN_lassoStARS-master/infLassoStARS/getMLassoStARSlambdaRangePerGene.m
- infTRN_lassoStARS-master/infLassoStARS/importGeneExpGeneLists.m
- infTRN_lassoStARS-master/infLassoStARS/integratePrior_estTFA.m
- infTRN_lassoStARS-master/infLassoStARS/integratePrior_estTFA_timeLag.m
- infTRN_lassoStARS-master/priorParsingFxns/
- infTRN_lassoStARS-master/priorParsingFxns/mergeDegeneratePriorTFs.py
- infTRN_lassoStARS-master/priorParsingFxns/priorsSparse2Table.py
- infTRN_lassoStARS-master/priorParsingFxns/priorsTable2Sparse.py
- infTRN_lassoStARS-master/priorParsingFxns/rankCombinePriors_fixDir_fNormTotTFs.py
- infTRN_lassoStARS-master/Th17_example/
- infTRN_lassoStARS-master/Th17_example/.DS_Store
- infTRN_lassoStARS-master/Th17_example/example_workflow_Th17.m
- infTRN_lassoStARS-master/Th17_example/example_workflow_Th17_noBStARS.m
- infTRN_lassoStARS-master/Th17_example/example_workflow_Th17_r2Pred.m
- infTRN_lassoStARS-master/Th17_example/example_workflow_Th17_timeLag.m
- infTRN_lassoStARS-master/Th17_example/inputs/
- infTRN_lassoStARS-master/Th17_example/inputs/.DS_Store
- infTRN_lassoStARS-master/Th17_example/inputs/geneExpression/
- infTRN_lassoStARS-master/Th17_example/inputs/leaveOutLists/
- infTRN_lassoStARS-master/Th17_example/inputs/leaveOutLists/EarlyTh17LOset.txt
- infTRN_lassoStARS-master/Th17_example/inputs/leaveOutLists/LateTh17LOset.txt
- infTRN_lassoStARS-master/Th17_example/inputs/leaveOutLists/Th0LOset.txt
- infTRN_lassoStARS-master/Th17_example/inputs/priors/
- infTRN_lassoStARS-master/Th17_example/inputs/priors/.DS_Store
- infTRN_lassoStARS-master/Th17_example/inputs/priors/ATAC_Th17.tsv
- infTRN_lassoStARS-master/Th17_example/inputs/priors/ATAC_Th17_merged.tsv
- infTRN_lassoStARS-master/Th17_example/inputs/priors/ATAC_Th17_mergedTfs.txt
- infTRN_lassoStARS-master/Th17_example/inputs/priors/ATAC_Th17_merged_sp.tsv
- infTRN_lassoStARS-master/Th17_example/inputs/priors/ATAC_Th17_sp.tsv
- infTRN_lassoStARS-master/Th17_example/inputs/priors/KC1p5.tsv
- infTRN_lassoStARS-master/Th17_example/inputs/priors/KC1p5_sp.tsv
- infTRN_lassoStARS-master/Th17_example/inputs/priors/KO.tsv
- infTRN_lassoStARS-master/Th17_example/inputs/priors/KO_merged.tsv
- infTRN_lassoStARS-master/Th17_example/inputs/priors/KO_mergedTfs.txt
- infTRN_lassoStARS-master/Th17_example/inputs/priors/KO_merged_sp.tsv
- infTRN_lassoStARS-master/Th17_example/inputs/priors/KO_sp.tsv
- infTRN_lassoStARS-master/Th17_example/inputs/priors/goldStandardGeneLists/
- infTRN_lassoStARS-master/Th17_example/inputs/targRegLists/
- infTRN_lassoStARS-master/Th17_example/inputs/targRegLists/genesForTFA.txt
- infTRN_lassoStARS-master/Th17_example/inputs/targRegLists/potRegs_names.txt
- infTRN_lassoStARS-master/Th17_example/inputs/targRegLists/targetGenes_names.txt
- infTRN_lassoStARS-master/Th17_example/inputs/targRegLists/TFs_mm10_current.txt
- infTRN_lassoStARS-master/Th17_example/inputs/targRegLists/timeSeriesInfo.txt
- infTRN_lassoStARS-master/Th17_example/outputs/
- infTRN_lassoStARS-master/Th17_example/outputs/.DS_Store
- infTRN_lassoStARS-master/Th17_example/outputs/instabilities_minL0p01_maxL1_SS50/
- infTRN_lassoStARS-master/Th17_example/outputs/instabilities_targ0p05_SS50_bS5/
- infTRN_lassoStARS-master/Th17_example/outputs/networks_minL0p01_maxL1_SS50/
- infTRN_lassoStARS-master/Th17_example/outputs/networks_minL0p01_maxL1_SS50/.DS_Store
- infTRN_lassoStARS-master/Th17_example/outputs/networks_targ0p05_SS50_bS5/
- infTRN_lassoStARS-master/Th17_example/outputs/networks_targ0p05_SS50_bS5/.DS_Store
- infTRN_lassoStARS-master/Th17_example/outputs/processedGeneExpTFA/
- infTRN_lassoStARS-master/Th17_example/outputs/processedGeneExpTFA/.DS_Store
- infTRN_lassoStARS-master/Th17_example/outputs/processedGeneExpTFA/ATAC_Th17_ss50.mat
- infTRN_lassoStARS-master/Th17_example/outputs/processedGeneExpTFA/geneExprGeneLists.mat
- __MACOSX/
- __MACOSX/._infTRN_lassoStARS-master
- __MACOSX/infTRN_lassoStARS-master/
- __MACOSX/infTRN_lassoStARS-master/._.DS_Store
- __MACOSX/infTRN_lassoStARS-master/._customMatlabFxns
- __MACOSX/infTRN_lassoStARS-master/._glmnet
- __MACOSX/infTRN_lassoStARS-master/._infLassoStARS
- __MACOSX/infTRN_lassoStARS-master/._priorParsingFxns
- __MACOSX/infTRN_lassoStARS-master/._README.md
- __MACOSX/infTRN_lassoStARS-master/._Th17_example
- __MACOSX/infTRN_lassoStARS-master/customMatlabFxns/
- __MACOSX/infTRN_lassoStARS-master/customMatlabFxns/._aupr_step_outVals.m
- __MACOSX/infTRN_lassoStARS-master/customMatlabFxns/._fillPage.m
- __MACOSX/infTRN_lassoStARS-master/customMatlabFxns/._roundstring1.m
- __MACOSX/infTRN_lassoStARS-master/customMatlabFxns/._roundstring2.m
- __MACOSX/infTRN_lassoStARS-master/customMatlabFxns/._roundstring3.m
- __MACOSX/infTRN_lassoStARS-master/glmnet/
- __MACOSX/infTRN_lassoStARS-master/glmnet/._coxnet.m
- __MACOSX/infTRN_lassoStARS-master/glmnet/._cvcompute.m
- __MACOSX/infTRN_lassoStARS-master/glmnet/._cvcoxnet.m
- __MACOSX/infTRN_lassoStARS-master/glmnet/._cvelnet.m
- __MACOSX/infTRN_lassoStARS-master/glmnet/._cvfishnet.m
- __MACOSX/infTRN_lassoStARS-master/glmnet/._cvglmnet.m
- __MACOSX/infTRN_lassoStARS-master/glmnet/._cvglmnet.m~
- __MACOSX/infTRN_lassoStARS-master/glmnet/._cvglmnetCoef.m
- __MACOSX/infTRN_lassoStARS-master/glmnet/._cvglmnetPlot.m
- __MACOSX/infTRN_lassoStARS-master/glmnet/._cvglmnetPredict.m
- __MACOSX/infTRN_lassoStARS-master/glmnet/._cvlognet.m
- __MACOSX/infTRN_lassoStARS-master/glmnet/._cvmrelnet.m
- __MACOSX/infTRN_lassoStARS-master/glmnet/._cvmultnet.m
- __MACOSX/infTRN_lassoStARS-master/glmnet/._cvmultnet.m~
- __MACOSX/infTRN_lassoStARS-master/glmnet/._elnet.m
- __MACOSX/infTRN_lassoStARS-master/glmnet/._err.m
- __MACOSX/infTRN_lassoStARS-master/glmnet/._fishnet.m
- __MACOSX/infTRN_lassoStARS-master/glmnet/._GLMnet.f
- __MACOSX/infTRN_lassoStARS-master/glmnet/._glmnet.m
- __MACOSX/infTRN_lassoStARS-master/glmnet/._glmnetCoef.m
- __MACOSX/infTRN_lassoStARS-master/glmnet/._glmnetControl.m
- __MACOSX/infTRN_lassoStARS-master/glmnet/._glmnetDev.m
- __MACOSX/infTRN_lassoStARS-master/glmnet/._glmnetMex.dvi
- __MACOSX/infTRN_lassoStARS-master/glmnet/._glmnetMex.F
- __MACOSX/infTRN_lassoStARS-master/glmnet/._glmnetMex.log
- __MACOSX/infTRN_lassoStARS-master/glmnet/._glmnetMex.mexa64
- __MACOSX/infTRN_lassoStARS-master/glmnet/._glmnetMex.mexmaci64
- __MACOSX/infTRN_lassoStARS-master/glmnet/._glmnetMex.mexw32
- __MACOSX/infTRN_lassoStARS-master/glmnet/._glmnetMex.mexw64
- __MACOSX/infTRN_lassoStARS-master/glmnet/._glmnetMex.pdf
- __MACOSX/infTRN_lassoStARS-master/glmnet/._glmnetPlot.m
- __MACOSX/infTRN_lassoStARS-master/glmnet/._glmnetPredict.m
- __MACOSX/infTRN_lassoStARS-master/glmnet/._glmnetPrint.m
- __MACOSX/infTRN_lassoStARS-master/glmnet/._glmnetSet.m
- __MACOSX/infTRN_lassoStARS-master/glmnet/._histcmd.m
- __MACOSX/infTRN_lassoStARS-master/glmnet/._lognet.m
- __MACOSX/infTRN_lassoStARS-master/glmnet/._mrelnet.m
- __MACOSX/infTRN_lassoStARS-master/glmnet/._nonzeroCoef.m
- __MACOSX/infTRN_lassoStARS-master/glmnet/._wtmean.m
- __MACOSX/infTRN_lassoStARS-master/infLassoStARS/
- __MACOSX/infTRN_lassoStARS-master/infLassoStARS/._buildTRNs_mLassoStARS.m
- __MACOSX/infTRN_lassoStARS-master/infLassoStARS/._calcPRinfTRNs.m
- __MACOSX/infTRN_lassoStARS-master/infLassoStARS/._calcR2predFromStabilities.m
- __MACOSX/infTRN_lassoStARS-master/infLassoStARS/._combineTRNs.m
- __MACOSX/infTRN_lassoStARS-master/infLassoStARS/._estimateInstabilitiesTRN.m
- __MACOSX/infTRN_lassoStARS-master/infLassoStARS/._estimateInstabilitiesTRNbStARS.m
- __MACOSX/infTRN_lassoStARS-master/infLassoStARS/._getMLassoStARSinstabilitiesPerGeneAndNet.m
- __MACOSX/infTRN_lassoStARS-master/infLassoStARS/._getMLassoStARSlambdaRangePerGene.m
- __MACOSX/infTRN_lassoStARS-master/infLassoStARS/._importGeneExpGeneLists.m
- __MACOSX/infTRN_lassoStARS-master/infLassoStARS/._integratePrior_estTFA.m
- __MACOSX/infTRN_lassoStARS-master/infLassoStARS/._integratePrior_estTFA_timeLag.m
- __MACOSX/infTRN_lassoStARS-master/priorParsingFxns/
- __MACOSX/infTRN_lassoStARS-master/priorParsingFxns/._mergeDegeneratePriorTFs.py
- __MACOSX/infTRN_lassoStARS-master/priorParsingFxns/._priorsSparse2Table.py
- __MACOSX/infTRN_lassoStARS-master/priorParsingFxns/._priorsTable2Sparse.py
- __MACOSX/infTRN_lassoStARS-master/priorParsingFxns/._rankCombinePriors_fixDir_fNormTotTFs.py
- __MACOSX/infTRN_lassoStARS-master/Th17_example/
- __MACOSX/infTRN_lassoStARS-master/Th17_example/._example_workflow_Th17.m
- __MACOSX/infTRN_lassoStARS-master/Th17_example/._example_workflow_Th17_noBStARS.m
- __MACOSX/infTRN_lassoStARS-master/Th17_example/._example_workflow_Th17_r2Pred.m
- __MACOSX/infTRN_lassoStARS-master/Th17_example/._example_workflow_Th17_timeLag.m
- __MACOSX/infTRN_lassoStARS-master/Th17_example/._inputs
- __MACOSX/infTRN_lassoStARS-master/Th17_example/._outputs
- __MACOSX/infTRN_lassoStARS-master/Th17_example/inputs/
- __MACOSX/infTRN_lassoStARS-master/Th17_example/inputs/._.DS_Store
- __MACOSX/infTRN_lassoStARS-master/Th17_example/inputs/._geneExpression
- __MACOSX/infTRN_lassoStARS-master/Th17_example/inputs/._leaveOutLists
- __MACOSX/infTRN_lassoStARS-master/Th17_example/inputs/._priors
- __MACOSX/infTRN_lassoStARS-master/Th17_example/inputs/._targRegLists
- __MACOSX/infTRN_lassoStARS-master/Th17_example/inputs/geneExpression/
- __MACOSX/infTRN_lassoStARS-master/Th17_example/inputs/leaveOutLists/
- __MACOSX/infTRN_lassoStARS-master/Th17_example/inputs/leaveOutLists/._EarlyTh17LOset.txt
- __MACOSX/infTRN_lassoStARS-master/Th17_example/inputs/leaveOutLists/._LateTh17LOset.txt
- __MACOSX/infTRN_lassoStARS-master/Th17_example/inputs/leaveOutLists/._Th0LOset.txt
- __MACOSX/infTRN_lassoStARS-master/Th17_example/inputs/priors/
- __MACOSX/infTRN_lassoStARS-master/Th17_example/inputs/priors/._.DS_Store
- __MACOSX/infTRN_lassoStARS-master/Th17_example/inputs/priors/._ATAC_Th17.tsv
- __MACOSX/infTRN_lassoStARS-master/Th17_example/inputs/priors/._ATAC_Th17_merged.tsv
- __MACOSX/infTRN_lassoStARS-master/Th17_example/inputs/priors/._ATAC_Th17_mergedTfs.txt
- __MACOSX/infTRN_lassoStARS-master/Th17_example/inputs/priors/._ATAC_Th17_merged_sp.tsv
- __MACOSX/infTRN_lassoStARS-master/Th17_example/inputs/priors/._ATAC_Th17_sp.tsv
- __MACOSX/infTRN_lassoStARS-master/Th17_example/inputs/priors/._goldStandardGeneLists
- __MACOSX/infTRN_lassoStARS-master/Th17_example/inputs/priors/._KC1p5.tsv
- __MACOSX/infTRN_lassoStARS-master/Th17_example/inputs/priors/._KC1p5_sp.tsv
- __MACOSX/infTRN_lassoStARS-master/Th17_example/inputs/priors/._KO.tsv
- __MACOSX/infTRN_lassoStARS-master/Th17_example/inputs/priors/._KO_merged.tsv
- __MACOSX/infTRN_lassoStARS-master/Th17_example/inputs/priors/._KO_mergedTfs.txt
- __MACOSX/infTRN_lassoStARS-master/Th17_example/inputs/priors/._KO_merged_sp.tsv
- __MACOSX/infTRN_lassoStARS-master/Th17_example/inputs/priors/._KO_sp.tsv
- __MACOSX/infTRN_lassoStARS-master/Th17_example/inputs/targRegLists/
- __MACOSX/infTRN_lassoStARS-master/Th17_example/inputs/targRegLists/._genesForTFA.txt
- __MACOSX/infTRN_lassoStARS-master/Th17_example/inputs/targRegLists/._potRegs_names.txt
- __MACOSX/infTRN_lassoStARS-master/Th17_example/inputs/targRegLists/._targetGenes_names.txt
- __MACOSX/infTRN_lassoStARS-master/Th17_example/inputs/targRegLists/._TFs_mm10_current.txt
- __MACOSX/infTRN_lassoStARS-master/Th17_example/inputs/targRegLists/._timeSeriesInfo.txt
- __MACOSX/infTRN_lassoStARS-master/Th17_example/outputs/
- __MACOSX/infTRN_lassoStARS-master/Th17_example/outputs/._instabilities_minL0p01_maxL1_SS50
- __MACOSX/infTRN_lassoStARS-master/Th17_example/outputs/._instabilities_targ0p05_SS50_bS5
- __MACOSX/infTRN_lassoStARS-master/Th17_example/outputs/._networks_minL0p01_maxL1_SS50
- __MACOSX/infTRN_lassoStARS-master/Th17_example/outputs/._networks_targ0p05_SS50_bS5
- __MACOSX/infTRN_lassoStARS-master/Th17_example/outputs/._processedGeneExpTFA
- __MACOSX/infTRN_lassoStARS-master/Th17_example/outputs/processedGeneExpTFA/
