# Supplementary material for: Leveraging chromatin accessibility for transcriptional regulatory network inference in T Helper 17 Cells
Source: Genome Res. 2019 Mar;29(3):449–63. doi: 10.1101/gr.238253.118 (PMC6396413; doi:10.1101/gr.238253.118)
Supplement: Supplemental Material [file supp_gr.238253.118_Supplemental_infTRN_lassoStARS.zip › infTRN_lassoStARS-master/customMatlabFxns/roundstring2.m]

function numstring = roundstring2(num)
% converts a decimal number to a string that includes <= 2 decimals after
% zero

num = 100*num;
num = round(num);
num = num/100;
numstring = num2str(num);
