# Supplementary material for: Leveraging chromatin accessibility for transcriptional regulatory network inference in T Helper 17 Cells
Source: Genome Res. 2019 Mar;29(3):449–63. doi: 10.1101/gr.238253.118 (PMC6396413; doi:10.1101/gr.238253.118)
Supplement: Supplemental Material [file supp_gr.238253.118_Supplemental_infTRN_lassoStARS.zip › infTRN_lassoStARS-master/customMatlabFxns/roundstring3.m]

function numstring = roundstring3(num)
%% function numstring = roundstring3(num)
% converts a decimal number to a string that includes <= 3 decimals after
% zero

if num >= .001
    num = 1000*num;
    num = round(num);
    num = num/1000;
    numstring = num2str(num);
else
    numstring = num2str(num,'%10.1E');
end
