# Supplementary material for: Leveraging chromatin accessibility for transcriptional regulatory network inference in T Helper 17 Cells
Source: Genome Res. 2019 Mar;29(3):449–63. doi: 10.1101/gr.238253.118 (PMC6396413; doi:10.1101/gr.238253.118)
Supplement: Supplemental Material [file supp_gr.238253.118_Supplemental_infTRN_lassoStARS.zip › infTRN_lassoStARS-master/glmnet/glmnetMex.log]

This is pdfTeX, Version 3.1415926-2.4-1.40.13 (TeX Live 2012) (format=mex 2012.6.30)  14 AUG 2013 23:29
entering extended mode
 restricted \write18 enabled.
 %&-line parsing enabled.
**glmnetMex.F GLMnet.f
(./glmnetMex.F
This is MeX  Version 1.05  18 XII 1993  (B. Jackowski & M. Ry\'cko)
! You can't use `macro parameter character #' in vertical mode.
l.1 #
     include "fintrf.h"
? 

Overfull \hbox (46.91075pt too wide) in paragraph at lines 6--56
[]\tenrm C [a0,ca,ia,nin,rsq,alm,nlp,jerr] = ... C glm-net-Mex(parm,x,y,jd,vp,n
e,nx,nlam,flmin,ulam,thr,isd,w,ka,cl,intr,maxit)|

\hbox(7.5+2.5)x469.75499, glue set - 1.0
.\hbox(0.0+0.0)x20.0
.\tenrm C
.\glue 3.33333 plus 1.66498 minus 1.11221
.\tenrm [
.\tenrm a
.etc.


Overfull \hbox (12.91075pt too wide) in paragraph at lines 6--56
\tenrm C [a0,ca,ia,nin,dev,alm,nlp,jerr] = ... C glm-net-Mex(parm,x,y,jd,vp,ne,
nx,nlam,flmin,ulam,thr,isd,nc,maxit,kopt)|

\hbox(7.5+2.5)x469.75499, glue set - 1.0
.\tenrm C
.\glue 3.33333 plus 1.66498 minus 1.11221
.\tenrm [
.\tenrm a
.\tenrm 0
.etc.

! Display math should end with $$.
<to be read again> 
                    
l.68 c$$$ 
           integer*4 mexPrintf
? 
! Display math should end with $$.
<to be read again> 
                    
l.69 c$$$ 
           character*120 line
? 
! Display math should end with $$.
<to be read again> 
                    
l.70 c$$$ 
           integer*4 k
? 
! Display math should end with $$.
<to be read again> 
                    
l.71 c$$$ 
           integer xx
? 
! Missing $ inserted.
<inserted text> 
                $
<to be read again> 
                   _
l.91       mwpointer temp_
                          pr
? 
! Missing $ inserted.
<inserted text> 
                $
<to be read again> 
                   \par 
l.94 
     
? 
! Missing $ inserted.
<inserted text> 
                $
<to be read again> 
                   _
l.120          call get_
                        int_parms(fdev,eps,big,mnlam,devmax,pmin,exmx)
? 
! Missing $ inserted.
<inserted text> 
                $
<to be read again> 
                   \par 
l.122 
      
? 

Overfull \hbox (15.90938pt too wide) in paragraph at lines 119--122
[]\tenrm if (task .eq. -1) then call get$[]\teni nt[]arms\tenrm (\teni fdev; ep
s; big; mnlam; devmax; pmin; exmx\tenrm )\teni callget[]norm\tenrm (\teni prec;
 mxit\tenrm )$ |

\hbox(7.5+2.86108)x469.75499, glue set - 1.0
.\hbox(0.0+0.0)x20.0
.\tenrm i
.\tenrm f
.\glue 3.33333 plus 1.66666 minus 1.11111
.\tenrm (
.etc.

! Missing $ inserted.
<inserted text> 
                $
<to be read again> 
                   _
l.124          temp_
                    pr = mxGetPr(plhs(1))
? 
! Missing $ inserted.
<inserted text> 
                $
<to be read again> 
                   \par 
l.126 
      
? 
! Missing $ inserted.
<inserted text> 
                $
<to be read again> 
                   _
l.128          temp_
                    pr = mxGetPr(plhs(2))
? 
! Missing $ inserted.
<inserted text> 
                $
<to be read again> 
                   \par 
l.130 
      
? 
! Missing $ inserted.
<inserted text> 
                $
<to be read again> 
                   _
l.132          temp_
                    pr = mxGetPr(plhs(3))
? 
! Missing $ inserted.
<inserted text> 
                $
<to be read again> 
                   \par 
l.134 
      
? 
! Missing $ inserted.
<inserted text> 
                $
<to be read again> 
                   _
l.136          temp_
                    pr = mxGetPr(plhs(4))
? 
! Missing $ inserted.
<inserted text> 
                $
<to be read again> 
                   \par 
l.138 
      
? 
! Missing $ inserted.
<inserted text> 
                $
<to be read again> 
                   _
l.140          temp_
                    pr = mxGetPr(plhs(5))
? ^^[^^[
Type <return> to proceed, S to scroll future error messages,
R to run without stopping, Q to run quietly,
I to insert something, E to edit your file,
1 or ... or 9 to ignore the next 1 to 9 tokens of input,
H for help, X to quit.
? X
No pages of output.
