# Supplementary material for: Leveraging chromatin accessibility for transcriptional regulatory network inference in T Helper 17 Cells
Source: Genome Res. 2019 Mar;29(3):449–63. doi: 10.1101/gr.238253.118 (PMC6396413; doi:10.1101/gr.238253.118)
Supplement: Supplemental Material [file supp_gr.238253.118_Supplemental_infTRN_lassoStARS.zip › infTRN_lassoStARS-master/glmnet/glmnetPredict.m]

function result = glmnetPredict(object, newx, s, type, exact, offset)

%--------------------------------------------------------------------------
% glmnetPredict.m: make predictions from a "glmnet" object.
%--------------------------------------------------------------------------
%
% DESCRIPTION:
%    Similar to other predict methods, this functions predicts fitted
%    values, logits, coefficients and more from a fitted "glmnet" object.
%
% USAGE:
%    glmnetPredict(object, newx, s, type, exact, offset)
%
%    Fewer input arguments(more often) are allowed in the call, but must
%    come in the order listed above. To set default values on the way, use
%    empty matrix []. 
%    For example, pred=glmnetPredict(fit,[],[],'coefficients').
%   
%    To make EXACT prediction, the input arguments originally passed to 
%    "glmnet" MUST be VARIABLES (instead of expressions, or fields
%    extracted from some struct objects). Alternatively, users should
%    manually revise the "call" field in "object" (expressions or variable
%    names) to match the original call to glmnet in the parent environment.
%
% INPUT ARGUMENTS:
% object      Fitted "glmnet" model object.
% s           Value(s) of the penalty parameter lambda at which predictions
%             are required. Default is the entire sequence used to create
%             the model.
% newx        Matrix of new values for x at which predictions are to be
%             made. Must be a matrix; can be sparse. This argument is not 
%             used for type='coefficients' or type='nonzero'.
% type        Type of prediction required. Type 'link' gives the linear
%             predictors for 'binomial', 'multinomial', 'poisson' or 'cox'
%             models; for 'gaussian' models it gives the fitted values.
%             Type 'response' gives the fitted probabilities for 'binomial'
%             or 'multinomial', fitted mean for 'poisson' and the fitted
%             relative-risk for 'cox'; for 'gaussian' type 'response' is
%             equivalent to type 'link'. Type 'coefficients' computes the
%             coefficients at the requested values for s. Note that for
%             'binomial' models, results are returned only for the class
%             corresponding to the second level of the factor response.
%             Type 'class' applies only to 'binomial' or 'multinomial'
%             models, and produces the class label corresponding to the
%             maximum probability. Type 'nonzero' returns a matrix of
%             logical values with each column for each value of s, 
%             indicating if the corresponding coefficient is nonzero or not.
% exact       If exact=true, and predictions are to made at values of s not
%             included in the original fit, these values of s are merged
%             with object.lambda, and the model is refit before predictions
%             are made. If exact=false (default), then the predict function
%             uses linear interpolation to make predictions for values of s
%             that do not coincide with those used in the fitting
%             algorithm. Note that exact=true is fragile when used inside a
%             nested sequence of function calls. glmnetPredict() needs to
%             update the model, and expects the data used to create it in
%             the parent environment.
% offset      If an offset is used in the fit, then one must be supplied
%             for making predictions (except for type='coefficients' or
%             type='nonzero')
% 
% DETAILS:
%    The shape of the objects returned are different for "multinomial"
%    objects. glmnetCoef(fit, ...) is equivalent to 
%    glmnetPredict(fit,[],[],'coefficients").
%
% LICENSE: GPL-2
%
% DATE: 30 Aug 2013
%
% AUTHORS:
%    Algorithm was designed by Jerome Friedman, Trevor Hastie and Rob Tibshirani
%    Fortran code was written by Jerome Friedman
%    R wrapper (from which the MATLAB wrapper was adapted) was written by Trevor Hasite
%    The original MATLAB wrapper was written by Hui Jiang (14 Jul 2009),
%    and was updated and maintained by Junyang Qian (30 Aug 2013) junyangq@stanford.edu,
%    Department of Statistics, Stanford University, Stanford, California, USA.
%
% REFERENCES:
%    Friedman, J., Hastie, T. and Tibshirani, R. (2008) Regularization Paths for Generalized Linear Models via Coordinate Descent, 
%    http://www.jstatsoft.org/v33/i01/
%    Journal of Statistical Software, Vol. 33(1), 1-22 Feb 2010
%    
%    Simon, N., Friedman, J., Hastie, T., Tibshirani, R. (2011) Regularization Paths for Cox's Proportional Hazards Model via Coordinate Descent,
%    http://www.jstatsoft.org/v39/i05/
%    Journal of Statistical Software, Vol. 39(5) 1-13
%
%    Tibshirani, Robert., Bien, J., Friedman, J.,Hastie, T.,Simon, N.,Taylor, J. and Tibshirani, Ryan. (2010) Strong Rules for Discarding Predictors in Lasso-type Problems,
%    http://www-stat.stanford.edu/~tibs/ftp/strong.pdf
%    Stanford Statistics Technical Report
%
% SEE ALSO:
%    glmnet, glmnetPrint, glmnetCoef, and cvglmnet.
%
% EXAMPLES:
%    x=randn(100,20);
%    y=randn(100,1);
%    g2=randsample(2,100,true);
%    g4=randsample(4,100,true);
%    fit1=glmnet(x,y);
%    glmnetPredict(fit1,x(1:5,:),[0.01,0.005]') % make predictions
%    glmnetPredict(fit1,[],[],'coefficients')
%    fit2=glmnet(x,g2,'binomial');
%    glmnetPredict(fit2, x(2:5,:),[], 'response')
%    glmnetPredict(fit2, [], [], 'nonzero')
%    fit3=glmnet(x,g4,'multinomial');
%    glmnetPredict(fit3, x(1:3,:), 0.01, 'response')
%
% DEVELOPMENT:
%    14 Jul 2009: Original version of glmnet.m written.
%    30 Aug 2013: Updated glmnet.m with more options and more models
%                 (multi-response Gaussian, cox and Poisson models) supported. 

% OLDER UPDATES:
%    20 Oct 2009: Fixed a bug in bionomial response, pointed out by Ramon
%                 Casanov from Wake Forest University.
%    26 Jan 2010: Fixed a bug in multinomial link and class, pointed out by
%                 Peter Rijnbeek from Erasmus University.
%    23 Jun 2010: Fixed a bug in multinomial with s, pointed out by 
%                 Robert Jacobsen from Aalborg University.

if nargin < 2 || isempty(newx)
    newx = [];
end
if nargin < 3
    s = [];
end
if nargin < 4 || isempty(type)
    type = 'link';
end
if nargin < 5 || isempty(exact)
    exact = false;
end
if nargin < 6
    offset = [];
end

typebase = {'link','response','coefficients','nonzero','class'};
typeind = find(strncmp(type,typebase,length(type)),1);
type = typebase{typeind};

if isempty(newx)
    if ~strcmp(type, 'coefficients') && ~strcmp(type, 'nonzero')
        error('You need to supply a value for ''newx''');
    end
end

%exact case: need to execute statements back in the parent environment
if (exact && ~isempty(s))
    which = ismember(s,object.lambda);
    if ~all(which)
        lambda = unique([object.lambda;reshape(s,length(s),1)]);
        %-----create a new variable in the parent environment
        vname = 'newlam';
        expr = sprintf('any(strcmp(''%s'', who))',vname);
        newname = vname;
        i = 0;
        while (evalin('caller',expr))
            i = i + 1;
            newname = [vname,num2str(i)];
            expr = sprintf('any(strcmp(who,''%s''))',newname);
        end
        parlam = newname;
        %-----
        assignin('caller', parlam, lambda);
        
        vname = 'temp_opt';
        expr = sprintf('any(strcmp(''%s'', who))',vname);
        newname = vname;
        i = 0;
        while (evalin('caller',expr))
            i = i + 1;
            newname = [vname,num2str(i)];
            expr = sprintf('any(strcmp(who,''%s''))',newname);
        end
        paropt = newname;
        
        if strcmp('[]',object.call{3})
            famcall = object.call{3};
        else
            famcall = sprintf('''%s''',object.call{3});
        end
        
        if ~strcmp('[]', object.call{4})
            evalin('caller', strcat(paropt,'=',object.call{4},';'));
            evalin('caller', strcat(paropt,'.lambda = ',parlam,';'));
            newcall = sprintf('glmnet(%s, %s, %s, %s)', ...
                object.call{1}, object.call{2}, famcall, paropt);
            object = evalin('caller', newcall);
        else
            evalin('caller', strcat(paropt,'.lambda = ',parlam,';'));
            newcall = sprintf('glmnet(%s, %s, %s, %s)', ...
                object.call{1}, object.call{2}, famcall, paropt);
            object = evalin('caller', newcall);
        end
        evalin('caller', sprintf('clearvars %s %s;',parlam,paropt));
    end
end

if strcmp(object.class,'elnet')
    a0 = transpose(object.a0);
    nbeta=[a0; object.beta];
    
    if (~isempty(s))
        lambda=object.lambda;
        lamlist=lambda_interp(lambda,s);
        nbeta=nbeta(:,lamlist.left).*repmat(lamlist.frac',size(nbeta,1),1) +nbeta(:,lamlist.right).*(1-repmat(lamlist.frac',size(nbeta,1),1));
    end
    
    if strcmp(type, 'coefficients')
        result = nbeta;
        return;
    end
    if strcmp(type, 'nonzero')
        result = nonzeroCoef(nbeta(2:size(nbeta,1),:), true);
        return;
    end
    
    result = [ones(size(newx,1),1), newx] * nbeta;
    if (object.offset)
        if isempty(offset)
            error('No offset provided for prediction, yet used in fit of glmnet');
        end
        if (size(offset,2)==2)
            offset = offset(:,2);
        end
        result = result + repmat(offset, 1, size(result, 2));
    end
end

if strcmp(object.class,'fishnet')
     a0 = transpose(object.a0);
    nbeta=[a0; object.beta];
    
    if (~isempty(s))
        lambda=object.lambda;
        lamlist=lambda_interp(lambda,s);
        nbeta=nbeta(:,lamlist.left).*repmat(lamlist.frac',size(nbeta,1),1) +nbeta(:,lamlist.right).*(1-repmat(lamlist.frac',size(nbeta,1),1));
    end
    
    if strcmp(type, 'coefficients')
        result = nbeta;
        return;
    end
    if strcmp(type, 'nonzero')
        result = nonzeroCoef(nbeta(2:size(nbeta,1),:), true);
        return;
    end
    
    result = [ones(size(newx,1),1), newx] * nbeta;
    if (object.offset)
        if isempty(offset)
            error('No offset provided for prediction, yet used in fit of glmnet');
        end
        if (size(offset,2) == 2)
            offset = offset(:, 2);
        end
        result = result + repmat(offset, 1, size(result,2));
    end
    
    if strcmp(type, 'response')
        result = exp(result);
    end
end   

if strcmp(object.class, 'lognet')
    a0 = object.a0;
    nbeta=[a0; object.beta];
    
    if (~isempty(s))
        lambda=object.lambda;
        lamlist=lambda_interp(lambda,s);
        nbeta=nbeta(:,lamlist.left).*repmat(lamlist.frac',size(nbeta,1),1) +nbeta(:,lamlist.right).*(1-repmat(lamlist.frac',size(nbeta,1),1));
    end
    
    if strcmp(type, 'coefficients')
        result = nbeta;
        return;
    end
    if strcmp(type, 'nonzero')
        result = nonzeroCoef(nbeta(2:size(nbeta,1),:), true);
        return;
    end
    
    result = [ones(size(newx,1),1), newx] * nbeta;
    if (object.offset)
        if isempty(offset)
            error('No offset provided for prediction, yet used in fit of glmnet');
        end
        if (size(offset,2)==2)
            offset = offset(:,2);
        end
        result = result + repmat(offset, 1, size(result, 2));
    end
    switch type
        case 'response'
            pp = exp(-result);
            result = 1./ (1+pp);
        case 'class'
            result = (result > 0) * 2 + (result <= 0) * 1;
            result = object.label(result);
    end
end

if strcmp(object.class, 'multnet') || strcmp(object.class,'mrelnet')
    if strcmp(object.class,'mrelnet')
        if strcmp(type, 'response')
            type = 'link';
        end
        object.grouped = true;
    end
    
    a0=object.a0;
    nbeta=object.beta;
    nclass=size(a0,1);
    nlambda=length(s);
    
    if (~isempty(s))
        lambda=object.lambda;
        lamlist=lambda_interp(lambda,s);
        for i=1:nclass
            kbeta=[a0(i,:); nbeta{i}];
            kbeta=kbeta(:,lamlist.left).*repmat(lamlist.frac',size(kbeta,1),1)+kbeta(:,lamlist.right).*(1-repmat(lamlist.frac',size(kbeta,1),1));
            nbeta{i}=kbeta;
        end
    else
        for i=1:nclass
            nbeta{i} = [a0(i,:);nbeta{i}];
        end
        nlambda = length(object.lambda);
    end
    if strcmp(type, 'coefficients')
        result = nbeta;
        return;
    end
    if strcmp(type, 'nonzero')
        if (object.grouped)
            result{1} = nonzeroCoef(nbeta{1}(2:size(nbeta{1},1),:),true);
        else
            for i=1:nclass
                result{i}=nonzeroCoef(nbeta{i}(2:size(nbeta{i},1),:),true);
            end
        end
        return;
    end
    npred=size(newx,1);
    dp = zeros(nclass,nlambda,npred);
    for i=1:nclass
        fitk = [ones(size(newx,1),1), newx] * nbeta{i};
        dp(i,:,:)=dp(i,:,:)+reshape(transpose(fitk),1,nlambda,npred);
    end
    if (object.offset)
        if (isempty(offset))
            error('No offset provided for prediction, yet used in fit of glmnet');
        end
        if (size(offset,2) ~= nclass)
            error('Offset should be dimension%dx%d',npred,nclass)
        end
        toff = transpose(offset);
        for i = 1:nlambda
            dp(:,i,:) = dp(:,i,:) + toff;
        end
    end
    switch type
        case 'response'
            pp = exp(dp);
            psum = sum(pp,1);
            result = permute(pp./repmat(psum,nclass,1),[3,1,2]);
        case 'link'
            result=permute(dp,[3,1,2]);
        case 'class'
            dp=permute(dp,[3,1,2]);
            result = [];
            for i=1:size(dp,3)
                result = [result, object.label(softmax(dp(:,:,i)))];
            end
    end
    
end

if strcmp(object.class,'coxnet')
    nbeta = object.beta;
    if (~isempty(s))
        lambda=object.lambda;
        lamlist=lambda_interp(lambda,s);
        nbeta=nbeta(:,lamlist.left).*repmat(lamlist.frac',size(nbeta,1),1) +nbeta(:,lamlist.right).*(1-repmat(lamlist.frac',size(nbeta,1),1));
    end
    if strcmp(type, 'coefficients')
        result = nbeta;
        return;
    end
    if strcmp(type, 'nonzero')
        result = nonzeroCoef(nbeta, true);
        return;
    end
    result = newx * nbeta;
    if (object.offset)
        if isempty(offset)
            error('No offset provided for prediction, yet used in fit of glmnet');
        end
        result = result + repmat(offset, 1, size(result, 2));
    end
    
    if strcmp(type, 'response')
        result = exp(result);
    end
end
        
%-------------------------------------------------------------
% End private function glmnetPredict
%-------------------------------------------------------------


function result = lambda_interp(lambda,s)
% lambda is the index sequence that is produced by the model
% s is the new vector at which evaluations are required.
% the value is a vector of left and right indices, and a vector of fractions.
% the new values are interpolated bewteen the two using the fraction
% Note: lambda decreases. you take:
% sfrac*left+(1-sfrac*right)

if length(lambda)==1 % degenerate case of only one lambda
    nums=length(s);
    left=ones(nums,1);
    right=left;
    sfrac=ones(nums,1);
else
    s(s > max(lambda)) = max(lambda);
    s(s < min(lambda)) = min(lambda);
    k=length(lambda);
    sfrac =(lambda(1)-s)/(lambda(1) - lambda(k));
    lambda = (lambda(1) - lambda)/(lambda(1) - lambda(k));
    coord = interp1(lambda, 1:length(lambda), sfrac);
    left = floor(coord);
    right = ceil(coord);
    sfrac=(sfrac-lambda(right))./(lambda(left) - lambda(right));
    sfrac(left==right)=1;
end
result.left = left;
result.right = right;
result.frac = sfrac;

%-------------------------------------------------------------
% End private function lambda_interp
%-------------------------------------------------------------

function result = softmax(x, gap)
if nargin < 2
    gap = false;
end
d = size(x);
maxdist = x(:, 1);
pclass = repmat(1, d(1), 1);
for i =2:d(2)
    l = x(:, i) > maxdist;
    pclass(l) = i;
    maxdist(l) = x(l, i);
end
if gap
    x = abs(maxdist - x);
    x(1:d(1), pclass) = x * repmat(1, d(2));
    gaps = pmin(x);
end
if gap
    result = {pclass, gaps};
else
    result = pclass;
end

%-------------------------------------------------------------
% End private function softmax
%-------------------------------------------------------------
