# Supplementary material for: Leveraging chromatin accessibility for transcriptional regulatory network inference in T Helper 17 Cells
Source: Genome Res. 2019 Mar;29(3):449–63. doi: 10.1101/gr.238253.118 (PMC6396413; doi:10.1101/gr.238253.118)
Supplement: Supplemental Material [file supp_gr.238253.118_Supplemental_infTRN_lassoStARS.zip › infTRN_lassoStARS-master/glmnet/histcmd.m]

function cmd = histcmd()

fid = fopen([prefdir,'/history.m'],'rt');
while ~feof(fid)
   last = fgetl(fid);
end
fclose(fid);
cmd = last;

end
