# Supplementary material for: Leveraging chromatin accessibility for transcriptional regulatory network inference in T Helper 17 Cells
Source: Genome Res. 2019 Mar;29(3):449–63. doi: 10.1101/gr.238253.118 (PMC6396413; doi:10.1101/gr.238253.118)
Supplement: Supplemental Material [file supp_gr.238253.118_Supplemental_infTRN_lassoStARS.zip › infTRN_lassoStARS-master/glmnet/nonzeroCoef.m]

function result = nonzeroCoef(beta,bystep)

if nargin < 2
    bystep = false;
end

result = abs(beta)>0;    
if ~bystep
    result = any(result,2);
end

%-------------------------------------------------------------
% End private function nonzeroCoef
%-------------------------------------------------------------
