# Supplementary material for: Leveraging chromatin accessibility for transcriptional regulatory network inference in T Helper 17 Cells
Source: Genome Res. 2019 Mar;29(3):449–63. doi: 10.1101/gr.238253.118 (PMC6396413; doi:10.1101/gr.238253.118)
Supplement: Supplemental Material [file supp_gr.238253.118_Supplemental_infTRN_lassoStARS.zip › infTRN_lassoStARS-master/glmnet/wtmean.m]

function y = wtmean(mat,weights)
%weighted mean(with NaN values removed)
    wmat = bsxfun(@times,~isnan(mat),weights);
    mat(isnan(mat)) = 0;
    swmat = mat .* wmat;
    y = sum(swmat(weights~=0,:),1)./sum(wmat,1);
end
