# Supplementary material for: Leveraging chromatin accessibility for transcriptional regulatory network inference in T Helper 17 Cells
Source: Genome Res. 2019 Mar;29(3):449–63. doi: 10.1101/gr.238253.118 (PMC6396413; doi:10.1101/gr.238253.118)
Supplement: Supplemental Material [file supp_gr.238253.118_Supplemental_infTRN_lassoStARS.zip › infTRN_lassoStARS-master/infLassoStARS/getMLassoStARSinstabilitiesPerGeneAndNet.m]

function [geneInstabilities,netInstabilities,ssMatrix] =...
    getMLassoStARSinstabilitiesPerGeneAndNet(predictorMat,...
    responseMat,priorWeightsMat,lambdaRange,subsampleSize, totSS)
%% function [geneInstabilities,netInstabilities,ssMatrix] =...
%     getMLassoStARSinstabilitiesPerGeneAndNet(predictorMat,...
%     responseMat,priorWeightsMat,lambdaRange,subsampleSize, totSS)
%% GOAL: Given a range of lambda values, estimate instabilities two 
% ways: (1) using network-level average instabilities or (2) average
% instabilities per response model. (Resulting edge-specific instabilities
% are used to rank edges according to confidence in Main Ref. below.)
% Average instability is defined as in Liu, Roeder, Wasserman,
%   (2010) "Stability Approach to Regularization Selection (StARS) for High
%   Dimensional Graphical Models". Adv. Neural. Inf. Proc.
% We solve for LASSO regression coefficients, one response model at a time,
% Glmnet for Matlab (2013) Qian, J., Hastie, T., Friedman, J., Tibshirani, 
% R. and Simon, N. -- http://www.stanford.edu/~hastie/glmnet_matlab/
% LASSO regression (variables defined below in inputs):
% find B* that min B ( ||response - B * predictorMat|| +...
%   sum_ij | priorWeightsMat_ij * B_ij | )
%% Author: Emily R. Miraldi, Ph.D., Divisions of Immunobiology and Biomedical
%   Informatics, Cincinnati Children's Hospital
%% Main Reference: Miraldi et al. "Leveraging chromatin accessibility for 
%   transcriptional regulatory network inference in T Helper 17 Cells"
%% INPUTS:
%   predictorMat -- predictors X samples matrix
%   responseMat -- responses X samples matrix
%   priorWeightsMat -- responses X predictors matrix, showing what lambda
%       weights will be multiplied by -- note: can contain infinite weights
%       if TF-gene interaction should be filtered (e.g., based on CLR)
%   lambdaRange -- COLUMN vector of lambda values in ascending order
%   subsampleSize -- { 1,2,... samples-1 }, number of samples per subsample
%       The references above recomend subsampleSize =
%       floor(10*sqrt(samples)), but this is only feasible for >= 100
%       samples, I tend to use .63 * samples
%   totSS -- number of subsamples
%   NOTE: predictorMat and responseMat will be z-scored predictor and
%       response-wise, predictorMat z-scoring will be done for each gene
%       (as only a subset of predictors are expected per gene)
%% OUTPUTS:
%   geneInstabilities -- responses X lambda, average instability per response
%       model at each lambda in the minLambda --> maxLambda range
%   netInstabilities -- lambda X 1 vector, average network instability 
%       at each lambda in the minLambda --> maxLambda range
%   ssMatrix -- subsample matrix counting the number of subsamples for which
%       a response-predictor edge existed per lambda penalty, 
%       DIMENSIONS: lambda range X Responses X Predictors
%   <<Figure>> plot (1) per-gene and (2) network-level instabilities versus
%       lambda

%% calculate instabilities
fontSize = 12;
[totResponses,totSamps] = size(responseMat);
totPreds = size(predictorMat,1);
totLambdas = length(lambdaRange);

geneInstabilities = zeros(totResponses,totLambdas);
netInstabilities = zeros(totLambdas,1);
totEdges = 0;   % denominator for network Instabilities
% store number of subsamples for which an edge was nonzero, given that some
% prior weights can be set to infinity, track to make sure these edges are
% not counted
ssMatrix = Inf*ones(totLambdas,totResponses,totPreds);

% get subsamp indices
subsamps = zeros(totSS,subsampleSize);
for ss = 1:totSS
    subsamps(ss,:) = randperm(totSamps,subsampleSize);
end

% For glmnet, we have to provide lambda's in decreasing order and we'll
% have to flip back the output from glmnet. We don't want to use default
% glmnet lambda, as we have to keep the same lambda for each gene-model
% regression
options = glmnetSet;
options.lambda = fliplr(lambdaRange');

tic
%% build each response model individually
for res = 1:totResponses 
    % get (finite) predictor indices for each response // filter
    currWeights = priorWeightsMat(res,:);
    % limit to predictors with finite lambda penalty (e.g., to exclude TF mRNA self-interaction loops)
    predInds = find(isfinite(currWeights)); 
    currPredNum = length(predInds);
    totEdges = currPredNum + totEdges;
    currOptions = options;
    currOptions.penalty_factor = priorWeightsMat(res,predInds)';    
    ssVals = zeros(totLambdas,currPredNum);
    for ss = 1:totSS
        subsamp = subsamps(ss,:);
        currPreds = zscore(predictorMat(predInds,subsamp)');
        currResponses = zscore(responseMat(res,subsamp)');
        % use glmnet to solve the LASSO problem
        lsoln = glmnet(currPreds,currResponses,'gaussian',currOptions);        
        % lsoln.beta == predictors X lambda range, coefficient matrix
        currBetas = fliplr(lsoln.beta); % flip so that the lambdas are increasing
        % abs(sign()) as we only want to track nonzero edge occurrences
        ssVals = ssVals + abs(sign(currBetas))'; 
    end
    ssMatrix(:,res,predInds) = ssVals;
    if rem(res,500) == 0
        % make sure nothing wonky is happening with lasso solution paths
        disp([num2str(res) ' models built.'])
%         glmnetPlot(lsoln)      
%         shg
    end 
end
toc
%% calculate instabilities for each gene model
for res = 1:totResponses    
    currWeights = priorWeightsMat(res,:);
    predInds = find(isfinite(currWeights));
    currPredNum = length(predInds);
    ssVals = zeros(totLambdas,currPredNum);
    ssVals(:,:) = ssMatrix(:,res,predInds);   
    theta2 = (1/totSS)*ssVals; % empirical edge probability, lambdas X currPreds
    instabilitiesPerEdge = 2*(theta2.*(1-theta2)); 
    aveInstabilities = mean(instabilitiesPerEdge,2); % lambdas X 1    
    [maxUb, maxInd] = max(aveInstabilities);
    instabSUP = aveInstabilities;
    instabSUP(1:maxInd) = maxUb;    
    geneInstabilities(res,:) = instabSUP;
end
disp('Gene Instabilities Estimated')
%% calculate instabilities network-wise
currSS = zeros(totResponses,totPreds);
instabRange = zeros(totLambdas,1);
for lind = totLambdas:-1:1 % start at highest lambda (lowest instability and work down)
    currSS(:,:) = ssMatrix(lind,:,:);    
    theta2 = (1/totSS)*currSS; % empirical edge probability, responses X currPreds
    instabilitiesPerEdge = 2*(theta2.*(1-theta2)); 
    instabVec = instabilitiesPerEdge(:);
    validEdges = find(isfinite(currSS(:))); % limit to finite edges
    netInstabilities(lind) = max(mean(instabVec(validEdges)),max(instabRange)); % take the supremum
end
disp('Network Instabilities Estimated')

%% Plot ranges of solutions
subplot(2,1,1)
plot(repmat(lambdaRange,1,totResponses), geneInstabilities')
title('Per-Gene Instabilities','FontSize',fontSize)
ylabel('Instabilities','FontSize',fontSize)
box on
set(gca,'YTick',0:.05:.5)
set(gca,'xscale','log')
grid on
axis([lambdaRange(1) lambdaRange(end) 0 .5])
xlabel('\lambda Range','FontSize',fontSize)

subplot(2,1,2)
plot(lambdaRange, netInstabilities,'o-','LineWidth',2)
title('Network Instabilities','FontSize',fontSize)
ylabel('Instabilities','FontSize',fontSize)
box on
set(gca,'YTick',0:.05:.5)
set(gca,'xscale','log')
grid on
axis([lambdaRange(1) lambdaRange(end) 0 .5])
xlabel('\lambda Range','FontSize',fontSize)
