# Supplementary material for: Leveraging chromatin accessibility for transcriptional regulatory network inference in T Helper 17 Cells
Source: Genome Res. 2019 Mar;29(3):449–63. doi: 10.1101/gr.238253.118 (PMC6396413; doi:10.1101/gr.238253.118)
Supplement: Supplemental Material [file supp_gr.238253.118_Supplemental_infTRN_lassoStARS.zip › infTRN_lassoStARS-master/infLassoStARS/integratePrior_estTFA.m]

function integratePrior_estTFA(geneExprMat,priorFile,edgeSS,...
     minTargets, tfaOutMat)
%% integratePrior_estTFA(geneExprMat,priorFile,edgeSS,...
%      minTargets, tfaOutMat)
%% GOALS: 
% Integrate prior information with gene expression data for
%   1. TRN inference based on TF mRNA
%   2. TRN inference based on prior-based TFA with the following equation:
%                         X = P * A,    [Equation 1]
% where P  [genes X TFs] is the prior matrix of known TF-gene interactions, 
% X  [genes X samples] is the expression matrix for genes in the prior
% A  [TFs X samples] contains the unknown protein activities for TFs in the
% prior. There is no unique solution to Equation 1, but the least-squares
% solution works well in practice (Ortiz et al. (2015) Molec. Sys. Bio.)
% The robustness is improved by subsampling the edges of P, 
% solving for A multiple times and taking the median
%% INPUTS:
% geneExprMat -- .mat file of gene expression and gene lists for TFA 
%   estimation (e.g., as generated by importGeneExprGeneLists.m)
% priorFile -- a prior in table form, rows = genes, columns = regulators
% edgeSS -- number of prior edge subsamples, NOTE: if edgeSS = 0, no 
%   subsampling will occur and all edges will be used to calculate TFA
% minTargets -- minimum number of targets per TF to stay in prior
% tfaOutMat -- filename for TFA output .mat
%% OUTPUTS:
% tfaOutMat -- whos
%   medTfas                 341x254              692912  double              
%   noPriorRegs             369x1                 45554  cell                
%   noPriorRegsMat          369x254              749808  double              
%   pRegs                   341x1                 41542  cell                
%   pRegsNoTfa              346x1                 41996  cell                
%   pTargs                14485x1               1792680  cell                
%   pTargsNoTfa           14513x1               1796176  cell                
%   priorMatrix           14485x341            39515080  double              
%   priorMatrixNoTfa      14513x346            40171984  double 
%% NOTE (!!): If there are TFs with identical targets in the prior, it is
% assumed that there is also a second priorFile (specifically, 
% mergedFile = strrep(priorFile,'.tsv','_merged.tsv') and associated file
% mergedTFs = strrep(priorFile,'.tsv','_mergedTFs.txt') to decode gene
% names of merged TFs, as can be generated by mergeDegeneratePriorTFs.py 
% in the priorParsingFxns folder associated with this repo)
%% Reference:
% Miraldi et al. "Leveraging chromatin accessibility for 
%   transcriptional regulatory network inference in T Helper 17 Cells"
%% Author: Emily R. Miraldi, Ph.D., Divisions of Immunobiology and Biomedical
%   Informatics, Cincinnati Children's Hospital


%% load input gene expression
load(geneExprMat)
[totGenes, totConds] = size(targGeneMat);
  
%% Case 1: TF mRNA, use the unmerged prior, limit prior to potential 
% regulator list and target genes
fid = fopen(priorFile,'r');
% get first line and see what regulators we have    
tline = fgetl(fid);    
pRegsTmp = strsplit(tline,'\t');
pRegsTmp = cellstr(strvcat(pRegsTmp)); % get rid of first \t if it exists
totPRegs = length(pRegsTmp);        
fclose(fid);
% get the rest of the data using textscan
fid = fopen(priorFile,'r');
C = textscan(fid,['%s' repmat('%f',1,totPRegs)],'Delimiter','\t','Headerlines',1);
fclose(fid);
pTargsTmp = C{1};
pIntsTmp = [C{2:end}];    
        
%% Limit prior regulators and gene targets to those included in input data (.mat)
[pRegsNoTfa, pRegIndsTmp, potRegInds] = intersect(pRegsTmp,potRegs);
[pTargsNoTfa, pTargIndsTmp, expTargInds] = intersect(pTargsTmp,tfaGenes);
priorMatrixNoTfa = pIntsTmp(pTargIndsTmp,pRegIndsTmp); 

% output mRNA estimates for regulators without TFA
[noPriorRegs, expInds] = setdiff(potRegs_mRNA,pRegsNoTfa);
noPriorRegsMat = potRegMat_mRNA(expInds,:);

%% Case 2: prior-based TFA is used
% Check whether there were degenerate TFs and outputs from e.g.,
% mergeDegenreatePriorTFs.py exist
mergedTFsExist = 1;
try
    mergedFile = strrep(priorFile,'.tsv','_merged.tsv');
    mergedTFs = strrep(priorFile,'.tsv','_mergedTFs.txt');
    ls(mergedFile)
    ls(mergedTFs)
catch
    mergedTFsExist = 0;
end

if mergedTFsExist
    mtIn = fopen(mergedTFs,'r');
    C = textscan(mtIn,'%s%s','Delimiter','\t','HeaderLines',0);
    mergedTFs = C{1};
    individualTFs = C{2};
    totMergedSets = length(individualTFs);
    keepMergedTFs = []; % keep track of merged TF names to keep
    for mind = 1:totMergedSets
        currSet = strsplit(individualTFs{mind},', ');
        usedTfs = intersect(currSet,potRegs);
        if length(usedTfs)
            keepMergedTFs = [keepMergedTFs; mind];
        end
    end
    if length(keepMergedTFs) % add merged potential regulators to our list       
        potRegs = union(potRegs,{mergedTFs{keepMergedTFs}});
        priorFile = mergedFile;
        % regulator list and target genes
        fid = fopen(priorFile,'r');
        % get first line and see what regulators we have    
        tline = fgetl(fid);    
        pRegsTmp = strsplit(tline,'\t');
        pRegsTmp = cellstr(strvcat(pRegsTmp)); % get rid of first \t if it exists
        totPRegs = length(pRegsTmp);        
        fclose(fid);
        % get the rest of the data using textscan
        fid = fopen(priorFile,'r');
        C = textscan(fid,['%s' repmat('%f',1,totPRegs)],'Delimiter','\t','Headerlines',1);
        fclose(fid);
        pTargsTmp = C{1};
        pIntsTmp = [C{2:end}];   
    end        
end
%% now go through and enforce minimum number of targets
%% Limit prior regulators and gene targets to those included in input data (.mat)
[pRegs, pRegIndsTmp, potRegInds] = intersect(pRegsTmp,potRegs);
[pTargs, pTargIndsTmp, expTargInds] = intersect(pTargsTmp,tfaGenes);
pInts = pIntsTmp(pTargIndsTmp,pRegIndsTmp);    
intsPerTf = sum(abs(sign(pInts)));
%% remove predictors that have fewer than the specified minimum number of targets
minTargets = max(minTargets,0);
keepRegs = find(intsPerTf>minTargets);
pInts = pInts(:,keepRegs);
pRegs = cellstr(strvcat(pRegs{keepRegs}));  
% possible that there now are some target genes with no regulators
intsPerTarg = sum(abs(sign(pInts)),2);
keepTargs = find(intsPerTarg > 0);
pInts = pInts(keepTargs,:);
pTargs = cellstr(strvcat(pTargs{keepTargs}));      
% make sure that target indices in prior and expression matrix
% coordinate
[pTargs2, pTargIndsTmp, expTargInds] = intersect(pTargs,tfaGenes);
priorMatrix = pInts(pTargIndsTmp,:);
% get target gene matrix
targExp = tfaGeneMat(expTargInds,:);

%% calculate TFA, ( X = P * A, A = P \ X)
[totTargs, totPreds] = size(priorMatrix);
if edgeSS > 0
    tfas = zeros(edgeSS,totPreds,totConds);
    for ss = 1:edgeSS
        sPrior = zeros(totTargs,totPreds);
        for col = 1:totPreds
            currTargs = priorMatrix(:,col);
            targInds = find(currTargs);
            totCurrTargs = length(targInds);
            ssample = targInds(randperm(totCurrTargs,ceil(.63*totCurrTargs)));
            sPrior(ssample,col) = priorMatrix(ssample,col);
        end        
        tfas(ss,:,:) = sPrior \ targExp;    
    end
    medTfas = zeros(totPreds,totConds);
    medTfas(:,:) = median(tfas,1);
    disp(['Median from ' num2str(edgeSS) ' subsamples used for prior-based TFA.'])
else
    medTfas = priorMatrix \ targExp;
    disp(['No subsampling for prior-based TFA estimate.'])
end

% output the .mat file
save(tfaOutMat,...
    'pTargsNoTfa',...
    'priorMatrixNoTfa',...
    'pRegsNoTfa',...
    'medTfas',...
    'pRegs',...
    'pTargs',...
    'priorMatrix',...
    'noPriorRegs',...
    'noPriorRegsMat')
disp(tfaOutMat)
