# Supplementary material for: Leveraging chromatin accessibility for transcriptional regulatory network inference in T Helper 17 Cells
Source: Genome Res. 2019 Mar;29(3):449–63. doi: 10.1101/gr.238253.118 (PMC6396413; doi:10.1101/gr.238253.118)
Supplement: Supplemental Material [file supp_gr.238253.118_Supplemental_infTRN_lassoStARS.zip › infTRN_lassoStARS-master/Th17_example/inputs/leaveOutLists/EarlyTh17LOset.txt]

Th17_wt_12h_SL1855
Th17_wt_16h_SL1856
Th17_wt_16h_SL8353
Th17_wt_16h_SL8355
Th17_wt_1h_SL1851
Th17_wt_3h_SL1852
Th17_wt_6h_SL1853
Th17_wt_9h_SL1854
