# Supplementary material for: Leveraging chromatin accessibility for transcriptional regulatory network inference in T Helper 17 Cells
Source: Genome Res. 2019 Mar;29(3):449–63. doi: 10.1101/gr.238253.118 (PMC6396413; doi:10.1101/gr.238253.118)
Supplement: Supplemental Material [file supp_gr.238253.118_Supplemental_infTRN_lassoStARS.zip › infTRN_lassoStARS-master/Th17_example/inputs/leaveOutLists/LateTh17LOset.txt]

th17N_48h_Dig_150817
th17N_48h_Dig_150829
th17N_48h_Veh_150817
th17N_48h_Veh_150829
th17N_96h_Dig_150719
th17N_96h_Dig_150729
th17N_96h_Dig_150812
th17N_96h_Veh_150729
th17N_96h_Veh_150812
th17P_48h_Dig_150817
th17P_48h_Dig_150829
th17P_48h_Veh_150817
th17P_48h_Veh_150829
th17P_96h_Dig_150719
th17P_96h_Dig_150729
th17P_96h_Dig_150812
th17P_96h_Veh_150729
th17P_96h_Veh_150812
