# Supplementary material for: Leveraging chromatin accessibility for transcriptional regulatory network inference in T Helper 17 Cells
Source: Genome Res. 2019 Mar;29(3):449–63. doi: 10.1101/gr.238253.118 (PMC6396413; doi:10.1101/gr.238253.118)
Supplement: Supplemental Material [file supp_gr.238253.118_Supplemental_infTRN_lassoStARS.zip › infTRN_lassoStARS-master/Th17_example/inputs/leaveOutLists/Th0LOset.txt]

Th0_B-ATF_ko_mm_10_48h_SL3302
Th0_B-ATF_ko_mm_11_48h_SL4223
Th0_B-ATF_wt_pp_10_48h_SL3300
Th0_B-ATF_wt_pp_11_48h_SL4221
Th0_c-Maf_ko_flox_s_CD4-Cre_12_48h_SL2764
Th0_c-Maf_ko_flox_s_CD4-Cre_13_48h_SL4219
Th0_c-Maf_wt_pCD4-Cre_12_48h_SL2762
Th0_c-Maf_wt_pCD4-Cre_13_48h_SL4217
Th0_Fosl2_flfl_CD4-Cre_48h_SL11895
Th0_Fosl2_flfl_CD4-Cre_48h_SL12529
Th0_Fosl2_pp_CD4-Cre_48h_SL11893
Th0_Fosl2_pp_CD4-Cre_48h_SL12527
Th0_Hif1a_flfl_CD4-cre_48h_SL11891
Th0_Hif1a_flfl_CD4-cre_48h_SL12365
Th0_Hif1a_pp_CD4-cre_48h_SL12363
Th0_Ikzf3_mm_18_48h_SL6495
Th0_Ikzf3_pp_18_48h_SL6493
Th0_IRF4_ko_flox_s_CD4-Cre_4_48h_SL1862
Th0_IRF4_ko_mm_5_48h_SL2776
Th0_IRF4_ko_mm_6_48h_SL3309
Th0_IRF4_wt_pCD4-Cre_4_48h_SL1860
Th0_IRF4_wt_pp_5_48h_SL2774
Th0_IRF4_wt_pp_6_48h_SL3307
Th0_Nrf2_mm_48h_SL12369
Th0_Nrf2_mm_48h_SL12371
Th0_Nrf2_pp_48h_SL12367
Th0_RORa_BM_transfer_w_RORg_inhibitor_ko_mm_C16_15_48h_SL5055
Th0_RORa_BM_transfer_w_RORg_inhibitor_ko_mm_DMSO_15_48h_SL5054
Th0_RORa_BM_transfer_w_RORg_inhibitor_wt_pp_C16_15_48h_SL5050
Th0_RORa_BM_transfer_w_RORg_inhibitor_wt_pp_DMSO_15_48h_SL5049
Th0_RORa_RORg_BM_transfer_RORa_ko_RORg_ko_16_48h_SL5875
Th0_RORa_RORg_BM_transfer_RORa_ko_RORg_ko_17_48h_SL5879
Th0_RORa_RORg_BM_transfer_RORa_RORg_wt_16_48h_SL5873
Th0_RORa_RORg_BM_transfer_RORa_RORg_wt_17_48h_SL5877
Th0_RORg_ko_GFP_KI_1_16h_SL601
Th0_RORg_ko_GFP_KI_2_48h_SL1845
Th0_RORg_ko_GFP_KI_3_48h_SL2681
Th0_RORg_w_RORg_inhibitor_ko_GFP_KI_C16_14_48h_SL5045
Th0_RORg_w_RORg_inhibitor_ko_GFP_KI_DMSO_14_48h_SL5044
Th0_RORg_wt_pp_1_16h_SL598
Th0_RORg_wt_pp_2_48h_SL1843
Th0_RORg_wt_pp_3_48h_SL2679
Th0_STAT3_ko_flox_s_CD4-Cre_7_48h_SL1849
Th0_STAT3_ko_flox_s_CD4-Cre_8_48h_SL2674
Th0_STAT3_wt_pCD4-Cre_7_48h_SL1847
Th0_STAT3_wt_pCD4-Cre_8_48h_SL3540
Th0_wt_16h_SL2778
Th0_wt_16h_SL8352
Th0_wt_16h_SL8354
Th0_wt_1h_SL2654
Th0_wt_3h_SL2655
Th0_wt_48h_SL2673
Th0_wt_6h_SL2656
