# Supplementary material for: Leveraging chromatin accessibility for transcriptional regulatory network inference in T Helper 17 Cells
Source: Genome Res. 2019 Mar;29(3):449–63. doi: 10.1101/gr.238253.118 (PMC6396413; doi:10.1101/gr.238253.118)
Supplement: Supplemental Material [file supp_gr.238253.118_Supplemental_infTRN_lassoStARS.zip › infTRN_lassoStARS-master/Th17_example/inputs/priors/ATAC_Th17_mergedTfs.txt]

Creb3l3_Creb3l4	Creb3l3, Creb3l4
Csda_Ybx2	Csda, Ybx2
Dlx6_Lbx1	Dlx6, Lbx1
Fezf1_Fezf2	Fezf1, Fezf2
Foxi2_Foxi3	Foxi2, Foxi3
Foxk2_Foxp1...	Foxk2, Foxp1, Foxp2, Foxp4
Hmga1_Hmga1-rs1	Hmga1, Hmga1-rs1
Id3_Id4	Id3, Id4
Klf10_Klf11	Klf10, Klf11
Lyl1_Tal2	Lyl1, Tal2
Mesp1_Mesp2	Mesp1, Mesp2
Npas1_Npas3...	Npas1, Npas3, Sim1, Sim2
Nr1h2_Nr1h3	Nr1h2, Nr1h3
Satb1_Satb2	Satb1, Satb2
Scx_Tcf15	Scx, Tcf15
Sp5_Sp6	Sp5, Sp6
Sp7_Sp8...	Sp7, Sp8, Sp9
Tcfap2d_Tfap2d	Tcfap2d, Tfap2d
Tfdp1_Tfdp2	Tfdp1, Tfdp2
Tgif2lx1_Tgif2lx2	Tgif2lx1, Tgif2lx2
Zbtb42_Zfp238	Zbtb42, Zfp238
Zfp110_Zfp369	Zfp110, Zfp369
Zkscan3_Zkscan4	Zkscan3, Zkscan4
Zscan4c_Zscan4f	Zscan4c, Zscan4f
