# Supplementary material for: Leveraging chromatin accessibility for transcriptional regulatory network inference in T Helper 17 Cells
Source: Genome Res. 2019 Mar;29(3):449–63. doi: 10.1101/gr.238253.118 (PMC6396413; doi:10.1101/gr.238253.118)
Supplement: Supplemental Material [file supp_gr.238253.118_Supplemental_infTRN_lassoStARS.zip › infTRN_lassoStARS-master/Th17_example/inputs/priors/ATAC_Th17_sp.tsv]

		1
Ahctf1	1110002L01Rik	1
Ahctf1	1700017L05Rik	1
Ahctf1	1700028E10Rik	1
Ahctf1	1700123M08Rik	1
Ahctf1	1810006J02Rik	1
Ahctf1	1810012K16Rik	1
Ahctf1	2310022A10Rik	1
Ahctf1	2410004B18Rik	1
Ahctf1	2500002B13Rik	1
Ahctf1	2610008E11Rik	1
Ahctf1	2610037D02Rik	1
Ahctf1	3110009E18Rik	1
Ahctf1	3110056K07Rik	1
Ahctf1	3830408C21Rik	1
Ahctf1	4930417O13Rik	1
Ahctf1	4930467K11Rik	1
Ahctf1	4930523C07Rik	1
Ahctf1	4930542D17Rik	1
Ahctf1	4930562F07Rik	1
Ahctf1	4932412D23Rik	1
Ahctf1	6330415G19Rik	1
Ahctf1	9430041J12Rik	1
Ahctf1	9530062K07Rik	1
Ahctf1	A730008H23Rik	1
Ahctf1	A730056A06Rik	1
Ahctf1	A930001A20Rik	1
Ahctf1	Aaed1	1
Ahctf1	AB348416	1
Ahctf1	AB348429	1
Ahctf1	AB351375	1
Ahctf1	Abcb5	1
Ahctf1	Abhd4	1
Ahctf1	abParts	1
Ahctf1	Acbd7	1
Ahctf1	Acer2	1
Ahctf1	Adamts6	1
Ahctf1	Adamtsl3	1
Ahctf1	Adarb2	1
Ahctf1	Adgb	1
Ahctf1	Adh4	1
Ahctf1	Ado	1
Ahctf1	Ago2	1
Ahctf1	Airn	1
Ahctf1	AK010638	1
Ahctf1	AK015254	1
Ahctf1	AK017092	1
Ahctf1	AK017845	1
Ahctf1	AK021048	1
Ahctf1	AK021342	1
Ahctf1	AK028130	1
Ahctf1	AK030136	1
Ahctf1	AK032761	1
Ahctf1	AK040562	1
Ahctf1	AK040904	1
Ahctf1	AK041001	1
Ahctf1	AK041614	1
Ahctf1	AK041647	1
Ahctf1	AK043789	1
Ahctf1	AK045700	1
Ahctf1	AK076253	1
Ahctf1	AK076687	1
Ahctf1	AK076706	1
Ahctf1	AK076817	1
Ahctf1	AK077175	1
Ahctf1	AK082654	1
Ahctf1	AK082954	1
Ahctf1	AK085274	1
Ahctf1	AK085328	1
Ahctf1	AK085609	1
Ahctf1	AK086010	1
Ahctf1	AK087237	1
Ahctf1	AK088937	1
Ahctf1	AK132687	1
Ahctf1	AK136128	1
Ahctf1	AK136986	1
Ahctf1	AK140926	1
Ahctf1	AK142999	1
Ahctf1	AK143961	1
Ahctf1	AK144823	1
Ahctf1	AK149157	1
Ahctf1	AK149842	1
Ahctf1	AK155239	1
Ahctf1	AK157807	1
Ahctf1	AK162942	1
Ahctf1	AK163103	1
Ahctf1	AK164146	1
Ahctf1	AK164610	1
Ahctf1	AK166060	1
Ahctf1	AK170464	1
Ahctf1	AK171355	1
Ahctf1	AK177772	1
Ahctf1	AK180240	1
Ahctf1	AK182655	1
Ahctf1	AK193268	1
Ahctf1	AK202543	1
Ahctf1	AK207571	1
Ahctf1	Akap13	1
Ahctf1	Akt2	1
Ahctf1	Alg14	1
Ahctf1	Alg2	1
Ahctf1	Als2	1
Ahctf1	Alyref2	1
Ahctf1	Amer1	1
Ahctf1	Ammecr1	1
Ahctf1	Ank1	1
Ahctf1	Anks1b	1
Ahctf1	Antxr2	1
Ahctf1	Anxa11	1
Ahctf1	Ap2a1	1
Ahctf1	Apela	1
Ahctf1	Apobr	1
Ahctf1	Arcn1	1
Ahctf1	Arfip1	1
Ahctf1	Arhgef3	1
Ahctf1	Arhgef39	1
Ahctf1	Arid2	1
Ahctf1	Arl13b	1
Ahctf1	Arl5b	1
Ahctf1	Arl6ip1	1
Ahctf1	Asb2	1
Ahctf1	Asph	1
Ahctf1	Asxl2	1
Ahctf1	Atf7ip	1
Ahctf1	Atg13	1
Ahctf1	Atp10a	1
Ahctf1	Atp5l	1
Ahctf1	Atxn1	1
Ahctf1	Atxn10	1
Ahctf1	Auh	1
Ahctf1	B3gat2	1
Ahctf1	Bach2	1
Ahctf1	Bbof1	1
Ahctf1	BC003331	1
Ahctf1	BC018454	1
Ahctf1	BC030870	1
Ahctf1	BC049265	1
Ahctf1	BC050122	1
Ahctf1	BC069931	1
Ahctf1	BC075654	1
Ahctf1	BC099577	1
Ahctf1	Bcl10	1
Ahctf1	Bcl2a1d	1
Ahctf1	Bloc1s3	1
Ahctf1	Cacybp	1
Ahctf1	Cand2	1
Ahctf1	Cblb	1
Ahctf1	Ccdc107	1
Ahctf1	Ccdc50	1
Ahctf1	Ccdc54	1
Ahctf1	Ccdc64	1
Ahctf1	Ccnc	1
Ahctf1	Ccnd3	1
Ahctf1	Ccng1	1
Ahctf1	Ccnl2	1
Ahctf1	Ccr9	1
Ahctf1	Cd164	1
Ahctf1	Cd226	1
Ahctf1	Cd2bp2	1
Ahctf1	Cd300lf	1
Ahctf1	Cd9	1
Ahctf1	Cdipt	1
Ahctf1	Cdk6	1
Ahctf1	Cenpc1	1
Ahctf1	Cenpe	1
Ahctf1	Chd3	1
Ahctf1	Chst12	1
Ahctf1	Cisd1	1
Ahctf1	Clcn3	1
Ahctf1	Clcn6	1
Ahctf1	Clip1	1
Ahctf1	Cln3	1
Ahctf1	Cmas	1
Ahctf1	Cmss1	1
Ahctf1	Cmtm6	1
Ahctf1	Cobll1	1
Ahctf1	Commd8	1
Ahctf1	Cpe	1
Ahctf1	Cpm	1
Ahctf1	Cpsf2	1
Ahctf1	Cryz	1
Ahctf1	Csnk1g3	1
Ahctf1	Cstb	1
Ahctf1	Ctage5	1
Ahctf1	Ctnna3	1
Ahctf1	Cubn	1
Ahctf1	Cul2	1
Ahctf1	Cwf19l2	1
Ahctf1	Cyp51	1
Ahctf1	D030047H15Rik	1
Ahctf1	Dad1	1
Ahctf1	Dapk1	1
Ahctf1	Dapk3	1
Ahctf1	Dennd1a	1
Ahctf1	Derl1	1
Ahctf1	Dgkg	1
Ahctf1	Dis3	1
Ahctf1	Dmrtc2	1
Ahctf1	Dnajb7	1
Ahctf1	Dock10	1
Ahctf1	Dst	1
Ahctf1	Dync1li1	1
Ahctf1	Dyx1c1	1
Ahctf1	E230016M11Rik	1
Ahctf1	E330033B04Rik	1
Ahctf1	Eapp	1
Ahctf1	Edn3	1
Ahctf1	Eef1g	1
Ahctf1	Eef2	1
Ahctf1	Eef2k	1
Ahctf1	Efcab12	1
Ahctf1	Egfr	1
Ahctf1	Egr2	1
Ahctf1	Eif2s3y	1
Ahctf1	Eif3f	1
Ahctf1	Eif4enif1	1
Ahctf1	Elovl6	1
Ahctf1	Emb	1
Ahctf1	Enpep	1
Ahctf1	Enpp3	1
Ahctf1	Entpd5	1
Ahctf1	Erap1	1
Ahctf1	Eri3	1
Ahctf1	Erlin2	1
Ahctf1	Evi5	1
Ahctf1	Eya2	1
Ahctf1	Fads1	1
Ahctf1	Fam168b	1
Ahctf1	Fam19a2	1
Ahctf1	Fam19a4	1
Ahctf1	Fam21	1
Ahctf1	Fam3c	1
Ahctf1	Fam98b	1
Ahctf1	Fancc	1
Ahctf1	Fbxl3	1
Ahctf1	Fbxl5	1
Ahctf1	Fbxo47	1
Ahctf1	Fbxw4	1
Ahctf1	Fh1	1
Ahctf1	Fhit	1
Ahctf1	Fstl4	1
Ahctf1	Fstl5	1
Ahctf1	Fuz	1
Ahctf1	Gabrb1	1
Ahctf1	Gadd45a	1
Ahctf1	Galntl6	1
Ahctf1	Gas2	1
Ahctf1	Gas2l3	1
Ahctf1	Gatb	1
Ahctf1	Gclm	1
Ahctf1	Gcn1l1	1
Ahctf1	Gemin2	1
Ahctf1	Ggta1	1
Ahctf1	Glipr1l2	1
Ahctf1	Gm10516	1
Ahctf1	Gm13483	1
Ahctf1	Gm16796	1
Ahctf1	Gm19522	1
Ahctf1	Gm6300	1
Ahctf1	Gm8013	1
Ahctf1	Gnptab	1
Ahctf1	Gpi1	1
Ahctf1	Gpr171	1
Ahctf1	Gpr183	1
Ahctf1	Gpr89	1
Ahctf1	Gramd1b	1
Ahctf1	Gsdma	1
Ahctf1	Gucd1	1
Ahctf1	Hao1	1
Ahctf1	Harbi1	1
Ahctf1	Hectd1	1
Ahctf1	Herc3	1
Ahctf1	Hhat	1
Ahctf1	Hint3	1
Ahctf1	Hipk4	1
Ahctf1	Hjurp	1
Ahctf1	Hmgb2	1
Ahctf1	Hmox2	1
Ahctf1	Hnrnpl	1
Ahctf1	Hnrnpr	1
Ahctf1	Hsf2	1
Ahctf1	Hyou1	1
Ahctf1	Ift46	1
Ahctf1	Igf2bp3	1
Ahctf1	Ikzf4	1
Ahctf1	Il27	1
Ahctf1	Inpp1	1
Ahctf1	Inpp4b	1
Ahctf1	Ipmk	1
Ahctf1	Irak3	1
Ahctf1	Isoc2b	1
Ahctf1	Itga2	1
Ahctf1	Itgam	1
Ahctf1	JA187517	1
Ahctf1	Kat2b	1
Ahctf1	Kbtbd11	1
Ahctf1	Kcnd3	1
Ahctf1	Kif2c	1
Ahctf1	Klf4	1
Ahctf1	Klhl24	1
Ahctf1	Klrg1	1
Ahctf1	Kmo	1
Ahctf1	L3mbtl3	1
Ahctf1	Laptm4b	1
Ahctf1	Ldah	1
Ahctf1	Leng8	1
Ahctf1	Lilr4b	1
Ahctf1	Lpin1	1
Ahctf1	Lrig1	1
Ahctf1	Lrrfip1	1
Ahctf1	Lsm10	1
Ahctf1	Magi2	1
Ahctf1	Magohb	1
Ahctf1	Malt1	1
Ahctf1	Man2a1	1
Ahctf1	Map2k6	1
Ahctf1	Map3k14	1
Ahctf1	Mast4	1
Ahctf1	Mbnl2	1
Ahctf1	Mcph1	1
Ahctf1	Mdfic	1
Ahctf1	Med12l	1
Ahctf1	Med15	1
Ahctf1	Med25	1
Ahctf1	Mefv	1
Ahctf1	Mei4	1
Ahctf1	Mfhas1	1
Ahctf1	Mina	1
Ahctf1	Mir155	1
Ahctf1	Mir155hg	1
Ahctf1	Mir1955	1
Ahctf1	Mir466p	1
Ahctf1	Mir6993	1
Ahctf1	Mir7059	1
Ahctf1	Mir7085	1
Ahctf1	Mlip	1
Ahctf1	Mllt6	1
Ahctf1	Mnat1	1
Ahctf1	Mnt	1
Ahctf1	Mpnd	1
Ahctf1	Mrpl20	1
Ahctf1	Mrpl39	1
Ahctf1	Mrps14	1
Ahctf1	Mrps25	1
Ahctf1	Mrps31	1
Ahctf1	Mthfr	1
Ahctf1	Mthfsl	1
Ahctf1	Mtmr12	1
Ahctf1	Mycn	1
Ahctf1	Myo10	1
Ahctf1	Myo3b	1
Ahctf1	Naa15	1
Ahctf1	Naa20	1
Ahctf1	Ncoa7	1
Ahctf1	Ndrg1	1
Ahctf1	Ndst3	1
Ahctf1	Ndufc1	1
Ahctf1	Neil3	1
Ahctf1	Nek1	1
Ahctf1	Nfatc2	1
Ahctf1	Nfkb1	1
Ahctf1	Nifk	1
Ahctf1	Nmt2	1
Ahctf1	Nr1h4	1
Ahctf1	Nrxn3	1
Ahctf1	Nsg2	1
Ahctf1	Nsun6	1
Ahctf1	Nt5c1b	1
Ahctf1	Nup205	1
Ahctf1	Olah	1
Ahctf1	Olfr530	1
Ahctf1	Olfr750	1
Ahctf1	Orc1	1
Ahctf1	Orc3	1
Ahctf1	Osbp	1
Ahctf1	Oscp1	1
Ahctf1	Ostc	1
Ahctf1	Paxip1	1
Ahctf1	Pcca	1
Ahctf1	Pcdh7	1
Ahctf1	Pclo	1
Ahctf1	Pdcd2l	1
Ahctf1	Pde1a	1
Ahctf1	Pde4a	1
Ahctf1	Pde4b	1
Ahctf1	Pde6h	1
Ahctf1	Pfdn4	1
Ahctf1	Pfkfb2	1
Ahctf1	Pfkp	1
Ahctf1	Phf21a	1
Ahctf1	Phip	1
Ahctf1	Pias4	1
Ahctf1	Pibf1	1
Ahctf1	Pik3ap1	1
Ahctf1	Pir	1
Ahctf1	Pisd-ps1	1
Ahctf1	Pitrm1	1
Ahctf1	Pld3	1
Ahctf1	Plin3	1
Ahctf1	Pmp22	1
Ahctf1	Pogz	1
Ahctf1	Polr3g	1
Ahctf1	Ppa2	1
Ahctf1	Ppil6	1
Ahctf1	Ppm1h	1
Ahctf1	Ppp1ca	1
Ahctf1	Ppp1cb	1
Ahctf1	Ppp6r2	1
Ahctf1	Pptc7	1
Ahctf1	Prcp	1
Ahctf1	Prdm2	1
Ahctf1	Prkca	1
Ahctf1	Pros1	1
Ahctf1	Prpf38a	1
Ahctf1	Prss30	1
Ahctf1	Prx	1
Ahctf1	Psma3	1
Ahctf1	Psmc6	1
Ahctf1	Psmd3	1
Ahctf1	Ptpn12	1
Ahctf1	Ptpn9	1
Ahctf1	Ptprj	1
Ahctf1	Pvr	1
Ahctf1	Pxn	1
Ahctf1	Pygo1	1
Ahctf1	Rab37	1
Ahctf1	Rabl2	1
Ahctf1	Rad18	1
Ahctf1	Rad9a	1
Ahctf1	Rapgef5	1
Ahctf1	Rbbp9	1
Ahctf1	Rbsn	1
Ahctf1	Rcor3	1
Ahctf1	Rdh14	1
Ahctf1	Rdm1	1
Ahctf1	Reep1	1
Ahctf1	Rgma	1
Ahctf1	Rheb	1
Ahctf1	Riok2	1
Ahctf1	Rmrp	1
Ahctf1	Rnase12	1
Ahctf1	Rnf113a2	1
Ahctf1	Rnf125	1
Ahctf1	Rnf20	1
Ahctf1	Rora	1
Ahctf1	Rpgr	1
Ahctf1	Rpl32	1
Ahctf1	Rplp0	1
Ahctf1	Rpp14	1
Ahctf1	Rpp38	1
Ahctf1	Rps19	1
Ahctf1	Rps20	1
Ahctf1	Rps26	1
Ahctf1	Rps6kb1	1
Ahctf1	Rrp1	1
Ahctf1	Rsbn1l	1
Ahctf1	Runx2	1
Ahctf1	Rybp	1
Ahctf1	Sap130	1
Ahctf1	Saxo1	1
Ahctf1	Sbds	1
Ahctf1	Sec23a	1
Ahctf1	Sec23b	1
Ahctf1	Sec61b	1
Ahctf1	Senp7	1
Ahctf1	Sep15	1
Ahctf1	Serpinb6b	1
Ahctf1	Sez6l2	1
Ahctf1	Sfi1	1
Ahctf1	Sgk2	1
Ahctf1	Sh3gl1	1
Ahctf1	Sh3kbp1	1
Ahctf1	Shcbp1	1
Ahctf1	Sim1	1
Ahctf1	Sit1	1
Ahctf1	Slc17a5	1
Ahctf1	Slc17a8	1
Ahctf1	Slc25a15	1
Ahctf1	Slc37a4	1
Ahctf1	Slc38a6	1
Ahctf1	Slc4a4	1
Ahctf1	Slc4a7	1
Ahctf1	Slc7a13	1
Ahctf1	Slc9a9	1
Ahctf1	Slx4	1
Ahctf1	Smg1	1
Ahctf1	Smg9	1
Ahctf1	Smim10l1	1
Ahctf1	Snora7a	1
Ahctf1	Snord37	1
Ahctf1	Sox5	1
Ahctf1	Sox6	1
Ahctf1	Sp110	1
Ahctf1	Sp140	1
Ahctf1	Spdl1	1
Ahctf1	Specc1	1
Ahctf1	Srfbp1	1
Ahctf1	St13	1
Ahctf1	St6galnac3	1
Ahctf1	St7	1
Ahctf1	St8sia6	1
Ahctf1	Stag2	1
Ahctf1	Stap1	1
Ahctf1	Stap2	1
Ahctf1	Stk10	1
Ahctf1	Stk40	1
Ahctf1	Styk1	1
Ahctf1	Susd3	1
Ahctf1	Suv39h1	1
Ahctf1	Sys1	1
Ahctf1	Tbc1d10b	1
Ahctf1	Tbc1d10c	1
Ahctf1	Tdrd3	1
Ahctf1	Tdrd7	1
Ahctf1	Tenm4	1
Ahctf1	Tes	1
Ahctf1	Tet2	1
Ahctf1	Tfip11	1
Ahctf1	Tfpi	1
Ahctf1	Ticam1	1
Ahctf1	Tmbim4	1
Ahctf1	Tmcc1	1
Ahctf1	Tmco1	1
Ahctf1	Tmem106c	1
Ahctf1	Tmem159	1
Ahctf1	Tmem169	1
Ahctf1	Tmem192	1
Ahctf1	Tmem41b	1
Ahctf1	Tmtc4	1
Ahctf1	Tnfaip8	1
Ahctf1	Tnfrsf1b	1
Ahctf1	Tnn	1
Ahctf1	Tpr	1
Ahctf1	Tpst2	1
Ahctf1	Trappc4	1
Ahctf1	Trappc6a	1
Ahctf1	Trim60	1
Ahctf1	Trim61	1
Ahctf1	Trip11	1
Ahctf1	Trp53tg5	1
Ahctf1	Tshz1	1
Ahctf1	Tsn	1
Ahctf1	Ttc26	1
Ahctf1	Ttc39b	1
Ahctf1	Ttyh1	1
Ahctf1	Tub	1
Ahctf1	Tubd1	1
Ahctf1	Tut1	1
Ahctf1	Tyw1	1
Ahctf1	Tyw3	1
Ahctf1	Ubac2	1
Ahctf1	Ube4a	1
Ahctf1	Ubl3	1
Ahctf1	Uggt2	1
Ahctf1	Upb1	1
Ahctf1	Vgll4	1
Ahctf1	Vrk1	1
Ahctf1	Vrk2	1
Ahctf1	Was	1
Ahctf1	Wasf2	1
Ahctf1	Wdr5	1
Ahctf1	Wdr75	1
Ahctf1	Wif1	1
Ahctf1	Xpnpep3	1
Ahctf1	Xrcc5	1
Ahctf1	Yipf7	1
Ahctf1	Ywhaz	1
Ahctf1	Zbtb20	1
Ahctf1	Zbtb45	1
Ahctf1	Zcchc2	1
Ahctf1	Zcchc7	1
Ahctf1	Zcwpw2	1
Ahctf1	Zfp213	1
Ahctf1	Zfp407	1
Ahctf1	Zfp551	1
Ahctf1	Zfp560	1
Ahctf1	Zfp808	1
Ahctf1	Zfp809	1
Ahctf1	Zscan25	1
Ahr	0610030E20Rik	1
Ahr	1110006O24Rik	1
Ahr	1700123O20Rik	1
Ahr	1810013L24Rik	1
Ahr	1810043G02Rik	1
Ahr	2210406O10Rik	1
Ahr	2310010J17Rik	1
Ahr	3200001D21Rik	1
Ahr	3830432H09Rik	1
Ahr	4632427E13Rik	1
Ahr	4732471J01Rik	1
Ahr	4931406C07Rik	1
Ahr	4931419H13Rik	1
Ahr	5730508B09Rik	1
Ahr	6430571L13Rik	1
Ahr	9130401M01Rik	1
Ahr	9330179D12Rik	1
Ahr	9430038I01Rik	1
Ahr	A430046D13Rik	1
Ahr	Abcb6	1
Ahr	Acadsb	1
Ahr	Acin1	1
Ahr	Acoxl	1
Ahr	Adamts10	1
Ahr	Adck1	1
Ahr	Adgrv1	1
Ahr	Adh4	1
Ahr	AF357374	1
Ahr	Aff3	1
Ahr	Agps	1
Ahr	Agrp	1
Ahr	Ahcyl1	1
Ahr	AK006051	1
Ahr	AK006637	1
Ahr	AK006748	1
Ahr	AK014157	1
Ahr	AK019124	1
Ahr	AK036410	1
Ahr	AK040387	1
Ahr	AK041781	1
Ahr	AK042374	1
Ahr	AK045299	1
Ahr	AK047491	1
Ahr	AK047540	1
Ahr	AK047830	1
Ahr	AK049600	1
Ahr	AK051928	1
Ahr	AK053246	1
Ahr	AK076668	1
Ahr	AK076683	1
Ahr	AK080962	1
Ahr	AK083994	1
Ahr	AK086436	1
Ahr	AK086736	1
Ahr	AK140702	1
Ahr	AK157935	1
Ahr	AK172672	1
Ahr	AK187594	1
Ahr	AK192985	1
Ahr	AK204572	1
Ahr	Ankrd44	1
Ahr	Anxa11	1
Ahr	Arhgap10	1
Ahr	Arih1	1
Ahr	Armc8	1
Ahr	Asap1	1
Ahr	Atcayos	1
Ahr	Atg9a	1
Ahr	Atp4a	1
Ahr	Atp6v0d1	1
Ahr	Atp8b3	1
Ahr	Aurkaip1	1
Ahr	Axl	1
Ahr	Bap1	1
Ahr	Bard1	1
Ahr	BC020402	1
Ahr	BC054353	1
Ahr	Bcl2l11	1
Ahr	Bnip2	1
Ahr	Bnip3l	1
Ahr	C1qbp	1
Ahr	Camk2d	1
Ahr	Cap1	1
Ahr	Caprin2	1
Ahr	Card11	1
Ahr	Casz1	1
Ahr	Ccdc127	1
Ahr	Ccdc141	1
Ahr	Ccdc155	1
Ahr	Ccdc191	1
Ahr	Ccdc28b	1
Ahr	Ccdc84	1
Ahr	Ccnd2	1
Ahr	Ccnf	1
Ahr	Ccnl2	1
Ahr	Ccno	1
Ahr	Ccr9	1
Ahr	Cct4	1
Ahr	Cd14	1
Ahr	Cdc34	1
Ahr	Cdca4	1
Ahr	Cdk16	1
Ahr	Cdkl4	1
Ahr	Cdon	1
Ahr	Cib1	1
Ahr	Cisd2	1
Ahr	Clcn4	1
Ahr	Cln5	1
Ahr	Col4a3bp	1
Ahr	Commd6	1
Ahr	Cops4	1
Ahr	Cox6b1	1
Ahr	Crebrf	1
Ahr	Csdc2	1
Ahr	Cth	1
Ahr	Cyld	1
Ahr	Cyp1b1	1
Ahr	Dalrd3	1
Ahr	Dapk1	1
Ahr	Dapk3	1
Ahr	Dbr1	1
Ahr	Dcaf13	1
Ahr	Dcaf7	1
Ahr	Dcdc2b	1
Ahr	Dhx33	1
Ahr	Dirc2	1
Ahr	Dis3	1
Ahr	Dkkl1	1
Ahr	Dnah1	1
Ahr	Dnajb14	1
Ahr	Dpy19l3	1
Ahr	Dtx4	1
Ahr	Eef1a1	1
Ahr	Eif3f	1
Ahr	Eif4e	1
Ahr	Eif5a	1
Ahr	Elf4	1
Ahr	Elmod2	1
Ahr	Eno4	1
Ahr	Enpep	1
Ahr	Epo	1
Ahr	Etv2	1
Ahr	Fam117b	1
Ahr	Fam161a	1
Ahr	Fam175a	1
Ahr	Fam208a	1
Ahr	Farp2	1
Ahr	Fbxl3	1
Ahr	Fbxo11	1
Ahr	Fbxo15	1
Ahr	Fez2	1
Ahr	Fmo5	1
Ahr	Fn3k	1
Ahr	Fry	1
Ahr	Gadd45b	1
Ahr	Gapdhs	1
Ahr	Gbp2b	1
Ahr	Gbp3	1
Ahr	Gbp7	1
Ahr	Gcn1l1	1
Ahr	Gdpgp1	1
Ahr	Gm10033	1
Ahr	Gm14005	1
Ahr	Gm16675	1
Ahr	Gm20199	1
Ahr	Gm25500	1
Ahr	Gm4285	1
Ahr	Gm6654	1
Ahr	Gmeb2	1
Ahr	Gmnn	1
Ahr	Gpam	1
Ahr	Gpr176	1
Ahr	Gps2	1
Ahr	Grpel1	1
Ahr	Gtdc1	1
Ahr	Gtf2a2	1
Ahr	Gzmm	1
Ahr	H2afz	1
Ahr	Haus8	1
Ahr	Hdgf	1
Ahr	Helq	1
Ahr	Hemk1	1
Ahr	Hic1	1
Ahr	Hif1a	1
Ahr	Hist2h2bb	1
Ahr	Hist2h3b	1
Ahr	Hist2h4	1
Ahr	Hlf	1
Ahr	Hmgxb3	1
Ahr	Hnrnpu	1
Ahr	Hnrnpul1	1
Ahr	Hook2	1
Ahr	Hspa12a	1
Ahr	Hspbap1	1
Ahr	Ik	1
Ahr	Ikzf5	1
Ahr	Il6ra	1
Ahr	Impdh2	1
Ahr	Ing2	1
Ahr	Insl6	1
Ahr	Iqcc	1
Ahr	Irak4	1
Ahr	Irf2	1
Ahr	Itfg1	1
Ahr	Itpr1	1
Ahr	Junb	1
Ahr	Kcnh6	1
Ahr	Klf5	1
Ahr	Klf9	1
Ahr	Lats1	1
Ahr	Lbh	1
Ahr	Lcorl	1
Ahr	Lipe	1
Ahr	Lrif1	1
Ahr	Lrp5	1
Ahr	Lrrc14b	1
Ahr	Lrrc40	1
Ahr	Lrrc8b	1
Ahr	Lrrc8e	1
Ahr	Ltv1	1
Ahr	Lztfl1	1
Ahr	Map2k7	1
Ahr	Mars	1
Ahr	Mcidas	1
Ahr	Mctp2	1
Ahr	Med21	1
Ahr	Micu3	1
Ahr	Minpp1	1
Ahr	Mir1192	1
Ahr	Mir132	1
Ahr	Mir190b	1
Ahr	Mir1956	1
Ahr	Mir212	1
Ahr	Mir425	1
Ahr	Mir5620	1
Ahr	Mir7666	1
Ahr	Mir8096	1
Ahr	Mrps18c	1
Ahr	Msx3	1
Ahr	Mthfd1l	1
Ahr	Mtif2	1
Ahr	Mto1	1
Ahr	Mxra8	1
Ahr	Mybl1	1
Ahr	Myl6	1
Ahr	Myl6b	1
Ahr	Myo1f	1
Ahr	Myo9b	1
Ahr	Nat1	1
Ahr	Nat2	1
Ahr	Ndufa2	1
Ahr	Ndufa3	1
Ahr	Ndufaf3	1
Ahr	Neurl4	1
Ahr	Nfam1	1
Ahr	Ngdn	1
Ahr	Nhsl2	1
Ahr	Nlrp10	1
Ahr	Nmrk2	1
Ahr	Nmt2	1
Ahr	Nod2	1
Ahr	Nrf1	1
Ahr	Nsmce1	1
Ahr	Nsun2	1
Ahr	Nup43	1
Ahr	Olfml2b	1
Ahr	Onecut3	1
Ahr	Oscar	1
Ahr	Ovca2	1
Ahr	Oxsr1	1
Ahr	Pan3	1
Ahr	Paqr4	1
Ahr	Pde11a	1
Ahr	Per3	1
Ahr	Pfkl	1
Ahr	Pfkp	1
Ahr	Phf7	1
Ahr	Phkb	1
Ahr	Pibf1	1
Ahr	Picalm	1
Ahr	Pim3	1
Ahr	Pkmyt1	1
Ahr	Pknox2	1
Ahr	Plcg1	1
Ahr	Plekhg1	1
Ahr	Pmm1	1
Ahr	Polg	1
Ahr	Polk	1
Ahr	Polr1a	1
Ahr	Pop7	1
Ahr	Ppfia1	1
Ahr	Ppox	1
Ahr	Ppp2r2a	1
Ahr	Ppp6r3	1
Ahr	Prkab2	1
Ahr	Prkch	1
Ahr	Prss40	1
Ahr	Ptcd3	1
Ahr	Ptpn3	1
Ahr	Pygb	1
Ahr	Qars	1
Ahr	Qrich1	1
Ahr	Qtrtd1	1
Ahr	Rab10	1
Ahr	Rab30	1
Ahr	Rab32	1
Ahr	Rab35	1
Ahr	Rasgef1b	1
Ahr	Rb1	1
Ahr	Rbm15	1
Ahr	Rln1	1
Ahr	Rnf207	1
Ahr	Rorc	1
Ahr	Rpain	1
Ahr	Rpl22	1
Ahr	Rps25	1
Ahr	Rrm2b	1
Ahr	Rsu1	1
Ahr	S100pbp	1
Ahr	Scaf4	1
Ahr	Sdcbp2	1
Ahr	Sdha	1
Ahr	Selplg	1
Ahr	Sema4b	1
Ahr	Sept2	1
Ahr	Sertad2	1
Ahr	Sgpl1	1
Ahr	Sipa1l1	1
Ahr	Sirt4	1
Ahr	Slc1a4	1
Ahr	Slc25a19	1
Ahr	Slc25a32	1
Ahr	Slc35b4	1
Ahr	Smarcc2	1
Ahr	Smurf1	1
Ahr	Snap23	1
Ahr	Snhg5	1
Ahr	Snx9	1
Ahr	Spdya	1
Ahr	Spred2	1
Ahr	Srd5a1	1
Ahr	Srrm2	1
Ahr	Srsf11	1
Ahr	St3gal2	1
Ahr	St8sia1	1
Ahr	Stau1	1
Ahr	Stk24	1
Ahr	Susd6	1
Ahr	Synj2	1
Ahr	Syt3	1
Ahr	Tada2b	1
Ahr	Taf1d	1
Ahr	Tarsl2	1
Ahr	Tbc1d1	1
Ahr	Tbcd	1
Ahr	Tex21	1
Ahr	Tfpt	1
Ahr	Tgfbr3l	1
Ahr	Timm21	1
Ahr	Tm7sf3	1
Ahr	Tmco6	1
Ahr	Tmem147	1
Ahr	Tmem168	1
Ahr	Tmem185b	1
Ahr	Tmem234	1
Ahr	Tmem57	1
Ahr	Tomm70a	1
Ahr	Top1	1
Ahr	Tpgs1	1
Ahr	Tpk1	1
Ahr	Tpm3	1
Ahr	Trmt61b	1
Ahr	Trpm2	1
Ahr	Ttc30a1	1
Ahr	Ttc30b	1
Ahr	Tubgcp2	1
Ahr	Txlna	1
Ahr	Uba1	1
Ahr	Ubr5	1
Ahr	Ufc1	1
Ahr	Usp21	1
Ahr	Usp28	1
Ahr	Usp36	1
Ahr	Usp39	1
Ahr	Uts2	1
Ahr	Wdr63	1
Ahr	Yars	1
Ahr	Zfand2b	1
Ahr	Zfp106	1
Ahr	Zfp281	1
Ahr	Zfp511	1
Ahr	Zfp58	1
Ahr	Zfp773	1
Ahr	Zhx1	1
Ahrr	0610030E20Rik	1
Ahrr	1110006O24Rik	1
Ahrr	1700123O20Rik	1
Ahrr	2210406O10Rik	1
Ahrr	2310010J17Rik	1
Ahrr	4732471J01Rik	1
Ahrr	5730508B09Rik	1
Ahrr	9330179D12Rik	1
Ahrr	9430038I01Rik	1
Ahrr	A430046D13Rik	1
Ahrr	Acin1	1
Ahrr	Adgrv1	1
Ahrr	AF357374	1
Ahrr	Aff3	1
Ahrr	Agps	1
Ahrr	AK006051	1
Ahrr	AK019124	1
Ahrr	AK036410	1
Ahrr	AK040387	1
Ahrr	AK042374	1
Ahrr	AK047491	1
Ahrr	AK047540	1
Ahrr	AK051928	1
Ahrr	AK076668	1
Ahrr	AK076683	1
Ahrr	AK187594	1
Ahrr	Ankrd44	1
Ahrr	Arih1	1
Ahrr	Atcayos	1
Ahrr	Atp4a	1
Ahrr	Bap1	1
Ahrr	BC020402	1
Ahrr	BC054353	1
Ahrr	Bnip2	1
Ahrr	Camk2d	1
Ahrr	Cap1	1
Ahrr	Caprin2	1
Ahrr	Card11	1
Ahrr	Casz1	1
Ahrr	Ccdc127	1
Ahrr	Ccdc191	1
Ahrr	Ccdc84	1
Ahrr	Ccnd2	1
Ahrr	Ccnf	1
Ahrr	Ccr9	1
Ahrr	Cdca4	1
Ahrr	Cdkl4	1
Ahrr	Cdon	1
Ahrr	Commd6	1
Ahrr	Cops4	1
Ahrr	Cox6b1	1
Ahrr	Crebrf	1
Ahrr	Csdc2	1
Ahrr	Cth	1
Ahrr	Cyld	1
Ahrr	Dapk1	1
Ahrr	Dapk3	1
Ahrr	Dcaf13	1
Ahrr	Dcaf7	1
Ahrr	Dirc2	1
Ahrr	Dnah1	1
Ahrr	Eif3f	1
Ahrr	Elf4	1
Ahrr	Eno4	1
Ahrr	Etv2	1
Ahrr	Fam175a	1
Ahrr	Farp2	1
Ahrr	Fbxo15	1
Ahrr	Fez2	1
Ahrr	Fmo5	1
Ahrr	Fry	1
Ahrr	Gapdhs	1
Ahrr	Gbp2b	1
Ahrr	Gbp3	1
Ahrr	Gbp7	1
Ahrr	Gcn1l1	1
Ahrr	Gm10033	1
Ahrr	Gm14005	1
Ahrr	Gm16675	1
Ahrr	Gm20199	1
Ahrr	Gm4285	1
Ahrr	Gmeb2	1
Ahrr	Gmnn	1
Ahrr	Gpr176	1
Ahrr	Grpel1	1
Ahrr	Gtdc1	1
Ahrr	Gtf2a2	1
Ahrr	Haus8	1
Ahrr	Hdgf	1
Ahrr	Helq	1
Ahrr	Hic1	1
Ahrr	Hif1a	1
Ahrr	Hlf	1
Ahrr	Hspa12a	1
Ahrr	Hspbap1	1
Ahrr	Il6ra	1
Ahrr	Irak4	1
Ahrr	Irf2	1
Ahrr	Itfg1	1
Ahrr	Itpr1	1
Ahrr	Kcnh6	1
Ahrr	Klf5	1
Ahrr	Klf9	1
Ahrr	Lats1	1
Ahrr	Lipe	1
Ahrr	Lrif1	1
Ahrr	Lrp5	1
Ahrr	Lrrc14b	1
Ahrr	Lrrc40	1
Ahrr	Lrrc8e	1
Ahrr	Ltv1	1
Ahrr	Lztfl1	1
Ahrr	Map2k7	1
Ahrr	Mars	1
Ahrr	Mctp2	1
Ahrr	Minpp1	1
Ahrr	Mir1192	1
Ahrr	Mir132	1
Ahrr	Mir212	1
Ahrr	Mir8096	1
Ahrr	Mrps18c	1
Ahrr	Mthfd1l	1
Ahrr	Mtif2	1
Ahrr	Mybl1	1
Ahrr	Myl6	1
Ahrr	Myl6b	1
Ahrr	Myo9b	1
Ahrr	Nfam1	1
Ahrr	Ngdn	1
Ahrr	Nlrp10	1
Ahrr	Nmrk2	1
Ahrr	Nod2	1
Ahrr	Nrf1	1
Ahrr	Nup43	1
Ahrr	Olfml2b	1
Ahrr	Ovca2	1
Ahrr	Oxsr1	1
Ahrr	Pan3	1
Ahrr	Pde11a	1
Ahrr	Per3	1
Ahrr	Pfkp	1
Ahrr	Phf7	1
Ahrr	Phkb	1
Ahrr	Picalm	1
Ahrr	Pknox2	1
Ahrr	Plekhg1	1
Ahrr	Pmm1	1
Ahrr	Polg	1
Ahrr	Ppp6r3	1
Ahrr	Prkab2	1
Ahrr	Prss40	1
Ahrr	Qars	1
Ahrr	Qrich1	1
Ahrr	Qtrtd1	1
Ahrr	Rab32	1
Ahrr	Rab35	1
Ahrr	Rasgef1b	1
Ahrr	Rbm15	1
Ahrr	Rorc	1
Ahrr	Rps25	1
Ahrr	Rrm2b	1
Ahrr	S100pbp	1
Ahrr	Sdha	1
Ahrr	Selplg	1
Ahrr	Sept2	1
Ahrr	Sgpl1	1
Ahrr	Sipa1l1	1
Ahrr	Slc25a32	1
Ahrr	Slc35b4	1
Ahrr	Smarcc2	1
Ahrr	Smurf1	1
Ahrr	Snhg5	1
Ahrr	Snx9	1
Ahrr	Spred2	1
Ahrr	Srsf11	1
Ahrr	St3gal2	1
Ahrr	Synj2	1
Ahrr	Syt3	1
Ahrr	Tada2b	1
Ahrr	Tarsl2	1
Ahrr	Tgfbr3l	1
Ahrr	Timm21	1
Ahrr	Tmem147	1
Ahrr	Tmem168	1
Ahrr	Tmem57	1
Ahrr	Tomm70a	1
Ahrr	Tpk1	1
Ahrr	Ttc30a1	1
Ahrr	Ttc30b	1
Ahrr	Ubr5	1
Ahrr	Usp39	1
Ahrr	Uts2	1
Ahrr	Wdr63	1
Ahrr	Yars	1
Ahrr	Zfp281	1
Ahrr	Zfp58	1
Aire	1110034G24Rik	1
Aire	1700008O03Rik	1
Aire	1700034P13Rik	1
Aire	1700065O20Rik	1
Aire	1700100I10Rik	1
Aire	1700123M08Rik	1
Aire	1700123O12Rik	1
Aire	1810034E14Rik	1
Aire	2310035C23Rik	1
Aire	2610020H08Rik	1
Aire	2810408A11Rik	1
Aire	2810454H06Rik	1
Aire	3110082I17Rik	1
Aire	3300005D01Rik	1
Aire	3830408C21Rik	1
Aire	4631405J19Rik	1
Aire	4732416N19Rik	1
Aire	4833412C05Rik	1
Aire	4930429F24Rik	1
Aire	4930478L05Rik	1
Aire	4930500F04Rik	1
Aire	4930529L06Rik	1
Aire	4930542C21Rik	1
Aire	4932416K20Rik	1
Aire	4933406I18Rik	1
Aire	4933432I03Rik	1
Aire	5330417C22Rik	1
Aire	5430427O19Rik	1
Aire	5430437J10Rik	1
Aire	6430531B16Rik	1
Aire	6530403H02Rik	1
Aire	6720489N17Rik	1
Aire	9030617O03Rik	1
Aire	9330179D12Rik	1
Aire	9430041J12Rik	1
Aire	A430093F15Rik	1
Aire	AB347683	1
Aire	AB347940	1
Aire	AB349653	1
Aire	AB352974	1
Aire	AB353040	1
Aire	Abcb11	1
Aire	Ablim2	1
Aire	abParts	1
Aire	Abtb2	1
Aire	Acap1	1
Aire	Acbd6	1
Aire	Acoxl	1
Aire	Adam8	1
Aire	Adamtsl5	1
Aire	Adarb2	1
Aire	Adck1	1
Aire	Add3	1
Aire	Adgrv1	1
Aire	AF034160	1
Aire	AF041937	1
Aire	AF093858	1
Aire	AF093862	1
Aire	AF374273	1
Aire	Afap1	1
Aire	Afp	1
Aire	Ager	1
Aire	Agfg2	1
Aire	Ago2	1
Aire	Ago3	1
Aire	Agpat1	1
Aire	Agpat3	1
Aire	AI506816	1
Aire	Aida	1
Aire	Aim2	1
Aire	AK006937	1
Aire	AK008044	1
Aire	AK009383	1
Aire	AK011498	1
Aire	AK016178	1
Aire	AK016696	1
Aire	AK020833	1
Aire	AK021048	1
Aire	AK027991	1
Aire	AK028583	1
Aire	AK029357	1
Aire	AK035891	1
Aire	AK036072	1
Aire	AK036494	1
Aire	AK036535	1
Aire	AK037434	1
Aire	AK038693	1
Aire	AK039009	1
Aire	AK039065	1
Aire	AK039693	1
Aire	AK040166	1
Aire	AK040272	1
Aire	AK040602	1
Aire	AK040659	1
Aire	AK041310	1
Aire	AK041328	1
Aire	AK041619	1
Aire	AK041647	1
Aire	AK042904	1
Aire	AK043286	1
Aire	AK043474	1
Aire	AK045837	1
Aire	AK046742	1
Aire	AK049769	1
Aire	AK050164	1
Aire	AK050516	1
Aire	AK076961	1
Aire	AK078239	1
Aire	AK080939	1
Aire	AK082764	1
Aire	AK082954	1
Aire	AK085274	1
Aire	AK087705	1
Aire	AK087918	1
Aire	AK089801	1
Aire	AK131678	1
Aire	AK144143	1
Aire	AK145742	1
Aire	AK149321	1
Aire	AK154268	1
Aire	AK155592	1
Aire	AK156075	1
Aire	AK157947	1
Aire	AK158148	1
Aire	AK158483	1
Aire	AK158854	1
Aire	AK162043	1
Aire	AK162942	1
Aire	AK163103	1
Aire	AK163399	1
Aire	AK164404	1
Aire	AK170464	1
Aire	AK172672	1
Aire	AK177772	1
Aire	AK181663	1
Aire	AK187594	1
Aire	AK189470	1
Aire	AK206180	1
Aire	Akap9	1
Aire	Aknad1	1
Aire	Akr1cl	1
Aire	Alcam	1
Aire	Aldh1l1	1
Aire	Alk	1
Aire	Alkbh3	1
Aire	Alkbh3os1	1
Aire	Alyref2	1
Aire	Amacr	1
Aire	Ankmy2	1
Aire	Ankrd50	1
Aire	Antxr2	1
Aire	Apbb1ip	1
Aire	Apobec1	1
Aire	Apoc2	1
Aire	Apoc4-apoc2	1
Aire	Arfip1	1
Aire	Arhgap12	1
Aire	Arhgap15	1
Aire	Arhgap17	1
Aire	Arhgef10	1
Aire	Arhgef26	1
Aire	Arhgef3	1
Aire	Arhgef9	1
Aire	Armc6	1
Aire	Arpc2	1
Aire	Arpc4	1
Aire	Arrdc3	1
Aire	Arsj	1
Aire	Asap1	1
Aire	Asb15	1
Aire	Asph	1
Aire	Ate1	1
Aire	Atf6	1
Aire	Atf7	1
Aire	Atg7	1
Aire	Atm	1
Aire	Atp11b	1
Aire	Atp5g2	1
Aire	Atp6v1e1	1
Aire	Atxn1	1
Aire	Avpi1	1
Aire	Axl	1
Aire	AY089788	1
Aire	AY089789	1
Aire	AY600448	1
Aire	B930018H19Rik	1
Aire	Basp1	1
Aire	Baz1b	1
Aire	BC021891	1
Aire	BC025067	1
Aire	BC030336	1
Aire	BC034887	1
Aire	BC040266	1
Aire	BC049762	1
Aire	BC051212	1
Aire	BC062895	1
Aire	BC075654	1
Aire	BC089553	1
Aire	BC096391	1
Aire	BC098222	1
Aire	Bc1	1
Aire	BC100523	1
Aire	Bcl2	1
Aire	Bcl2l11	1
Aire	Bcl7b	1
Aire	Bpgm	1
Aire	Brox	1
Aire	Btbd19	1
Aire	Btf3l4	1
Aire	Bzw2	1
Aire	C1qtnf3	1
Aire	C1s2	1
Aire	C230024C17Rik	1
Aire	C87499	1
Aire	Cacna2d1	1
Aire	Cacybp	1
Aire	Calcoco1	1
Aire	Camk2d	1
Aire	Cand1	1
Aire	Capn11	1
Aire	Caprin2	1
Aire	Capza1	1
Aire	Capza2	1
Aire	Car2	1
Aire	Car5b	1
Aire	Carns1	1
Aire	Cars	1
Aire	Cast	1
Aire	Cblb	1
Aire	Ccdc115	1
Aire	Ccdc117	1
Aire	Ccdc63	1
Aire	Ccl28	1
Aire	Ccnd2	1
Aire	Ccser2	1
Aire	Cd109	1
Aire	Cd226	1
Aire	Cd247	1
Aire	Cd28	1
Aire	Cd5	1
Aire	Cd69	1
Aire	Cdc14b	1
Aire	Cdk16	1
Aire	Cdk19	1
Aire	Cdk6	1
Aire	Celsr1	1
Aire	Celsr2	1
Aire	Cenpk	1
Aire	Cep44	1
Aire	Cep85l	1
Aire	Cerkl	1
Aire	Cflar	1
Aire	Chd2	1
Aire	Chm	1
Aire	Chpt1	1
Aire	Chsy1	1
Aire	Ckb	1
Aire	Cks1b	1
Aire	Clcn4	1
Aire	Clec2i	1
Aire	Clk4	1
Aire	Clptm1	1
Aire	Cmss1	1
Aire	Cngb1	1
Aire	Cnksr2	1
Aire	Cnot2	1
Aire	Cnot4	1
Aire	Col15a1	1
Aire	Col8a1	1
Aire	Coq10b	1
Aire	Cox7b	1
Aire	Cpne3	1
Aire	Crbn	1
Aire	Crem	1
Aire	Csf2rb2	1
Aire	Csnk2a1	1
Aire	Ctdnep1	1
Aire	Ctu1	1
Aire	Cwc22	1
Aire	Cyb5r3	1
Aire	Cysltr1	1
Aire	Cytip	1
Aire	D030045P18Rik	1
Aire	D12893	1
Aire	D12897	1
Aire	D16600	1
Aire	D16601	1
Aire	D16603	1
Aire	D16Ertd472e	1
Aire	D430042O09Rik	1
Aire	D45219	1
Aire	D6Wsu163e	1
Aire	D830046C22Rik	1
Aire	Dars	1
Aire	Dbp	1
Aire	Dbt	1
Aire	Dcaf15	1
Aire	Dcaf6	1
Aire	Dcun1d3	1
Aire	Ddx47	1
Aire	Ddx52	1
Aire	Dennd1b	1
Aire	Dennd4c	1
Aire	Desi2	1
Aire	Dhrs4	1
Aire	Diaph1	1
Aire	Dip2c	1
Aire	Dlg3	1
Aire	Dnajb12	1
Aire	Dppa1	1
Aire	Dpy19l3	1
Aire	Dtd1	1
Aire	Dtx3l	1
Aire	Dus2	1
Aire	Dvl2	1
Aire	Dyrk2	1
Aire	Eed	1
Aire	Eef1b2	1
Aire	Efcab11	1
Aire	Egfl8	1
Aire	Ehd1	1
Aire	Eid1	1
Aire	Eif2ak3	1
Aire	Eif3h	1
Aire	Eif4e3	1
Aire	Eif4enif1	1
Aire	Ell2	1
Aire	Ell3	1
Aire	Elovl6	1
Aire	Ensa	1
Aire	Entpd1	1
Aire	Erp44	1
Aire	Etaa1	1
Aire	Etaa1os	1
Aire	Ets1	1
Aire	Etv6	1
Aire	Exoc2	1
Aire	Exoc6b	1
Aire	Ext1	1
Aire	Ezr	1
Aire	Faah	1
Aire	Faap20	1
Aire	Fam117a	1
Aire	Fam120b	1
Aire	Fam129a	1
Aire	Fam175b	1
Aire	Fam193a	1
Aire	Fam65c	1
Aire	Fam69a	1
Aire	Fam83e	1
Aire	Farsb	1
Aire	Fbxo22	1
Aire	Fbxo36	1
Aire	Fbxw7	1
Aire	Fcgr1	1
Aire	Fgb	1
Aire	Fgd3	1
Aire	Fggy	1
Aire	Fh1	1
Aire	Fhad1	1
Aire	Filip1	1
Aire	Filip1l	1
Aire	Fiz1	1
Aire	Fkbp1a	1
Aire	Flad1	1
Aire	Flnb	1
Aire	Fmnl3	1
Aire	Fnbp1	1
Aire	Foxk1	1
Aire	Foxp1	1
Aire	Fra10ac1	1
Aire	Frmd4b	1
Aire	Frmd6	1
Aire	Frs2	1
Aire	Fyn	1
Aire	Gab3	1
Aire	Gabarap	1
Aire	Galc	1
Aire	Galnt3	1
Aire	Galntl6	1
Aire	Gap43	1
Aire	Gbp2	1
Aire	Gbp2b	1
Aire	Gbp4	1
Aire	Gdf3	1
Aire	Ggact	1
Aire	Glipr1	1
Aire	Gm12522	1
Aire	Gm13546	1
Aire	Gm15972	1
Aire	Gm16998	1
Aire	Gm19522	1
Aire	Gm20597	1
Aire	Gm21949	1
Aire	Gm3604	1
Aire	Gm38425	1
Aire	Gm4926	1
Aire	Gm5127	1
Aire	Gm5468	1
Aire	Gm6498	1
Aire	Gm9895	1
Aire	Gmps	1
Aire	Gng2	1
Aire	Golph3l	1
Aire	Golt1b	1
Aire	Gpatch2	1
Aire	Gpd2	1
Aire	Gpr1	1
Aire	Gpr146	1
Aire	Gpr155	1
Aire	Gpr156	1
Aire	Gpr19	1
Aire	Gpr68	1
Aire	Grk6	1
Aire	Gtf2a1	1
Aire	Gtf2b	1
Aire	Gtf3c1	1
Aire	Gypc	1
Aire	Habp4	1
Aire	Hacl1	1
Aire	Has1	1
Aire	Haus2	1
Aire	Haus3	1
Aire	Hdac4	1
Aire	Hecw2	1
Aire	Herc3	1
Aire	Hgsnat	1
Aire	Hif3a	1
Aire	Hist1h1c	1
Aire	Hist1h2ab	1
Aire	Hist1h2af	1
Aire	Hist1h2bb	1
Aire	Hist1h2bh	1
Aire	Hist1h3b	1
Aire	Hist1h3c	1
Aire	Hist1h3g	1
Aire	Hist1h4h	1
Aire	Hist2h2bb	1
Aire	Hist2h3b	1
Aire	Hnrnpf	1
Aire	Hnrnpul1	1
Aire	Hs2st1	1
Aire	Hsd17b12	1
Aire	Hsp90aa1	1
Aire	Htt	1
Aire	Ica1l	1
Aire	Idh1	1
Aire	Iffo2	1
Aire	Ifna13	1
Aire	Ift43	1
Aire	Igfbp7	1
Aire	Ikzf1	1
Aire	Il23r	1
Aire	Il2ra	1
Aire	Il2rb	1
Aire	Il4ra	1
Aire	Il6ra	1
Aire	Immp1l	1
Aire	Imp4	1
Aire	Impa2	1
Aire	Ipcef1	1
Aire	Irak3	1
Aire	Irak4	1
Aire	Irgm1	1
Aire	Ism1	1
Aire	Ispd	1
Aire	Itgb8	1
Aire	Itpk1	1
Aire	Itpr1	1
Aire	Jarid2	1
Aire	Jmjd1c	1
Aire	JX520808	1
Aire	JX520885	1
Aire	JX520918	1
Aire	Kank3	1
Aire	KC202843	1
Aire	KC202844	1
Aire	KC202853	1
Aire	KC202856	1
Aire	KC335200	1
Aire	Kcnk10	1
Aire	Kcnu1	1
Aire	Kctd12	1
Aire	Kdm4c	1
Aire	Kidins220	1
Aire	Kif16b	1
Aire	Kif16bos	1
Aire	Kif3c	1
Aire	Kif5c	1
Aire	KJ542623	1
Aire	Klhl9	1
Aire	Klrg1	1
Aire	Klri2	1
Aire	KM066944	1
Aire	Kmo	1
Aire	Krr1	1
Aire	L16801	1
Aire	L27973	1
Aire	L27974	1
Aire	l7Rn6	1
Aire	Lcor	1
Aire	Lef1	1
Aire	Lenep	1
Aire	Leo1	1
Aire	Lims1	1
Aire	Lingo3	1
Aire	Lipt2	1
Aire	Lmtk2	1
Aire	Lncpint	1
Aire	Lnpep	1
Aire	Lpxn	1
Aire	Lrr1	1
Aire	Lrrc57	1
Aire	Lsm7	1
Aire	Ltn1	1
Aire	Lyst	1
Aire	M16120	1
Aire	M22660	1
Aire	M29272	1
Aire	M31649	1
Aire	M34473	1
Aire	Magt1	1
Aire	Man1a	1
Aire	Man2a1	1
Aire	Map2	1
Aire	Map3k12	1
Aire	Map3k7	1
Aire	Map7d2	1
Aire	Mapre2	1
Aire	March6	1
Aire	Mas1	1
Aire	Mbd2	1
Aire	Mbnl2	1
Aire	Mboat1	1
Aire	Mcm6	1
Aire	Mcph1	1
Aire	Mcu	1
Aire	Me1	1
Aire	Med12l	1
Aire	Med24	1
Aire	Mef2c	1
Aire	Mettl10	1
Aire	Mettl4	1
Aire	Mfap3l	1
Aire	Mink1	1
Aire	Mir146	1
Aire	Mir148a	1
Aire	Mir155	1
Aire	Mir155hg	1
Aire	Mir3472	1
Aire	Mir5098	1
Aire	Mir5103	1
Aire	Mir5620	1
Aire	Mir6381	1
Aire	Mir6540	1
Aire	Mir688	1
Aire	Mir6943	1
Aire	Mir713	1
Aire	Mir7225	1
Aire	Mlip	1
Aire	Mmp28	1
Aire	Morn4	1
Aire	Mpc2	1
Aire	Mpp3	1
Aire	Mrgprh	1
Aire	Mroh8	1
Aire	Mrpl1	1
Aire	Mrpl39	1
Aire	Mrps14	1
Aire	Mtmr12	1
Aire	Munc	1
Aire	Mx2	1
Aire	Mxd4	1
Aire	Mybphl	1
Aire	Myh11	1
Aire	Myo3b	1
Aire	Myod1	1
Aire	N4bp1	1
Aire	N4bp2l1	1
Aire	Naaladl1	1
Aire	Nabp1	1
Aire	Nap1l4	1
Aire	Napa	1
Aire	Nars2	1
Aire	Ncoa1	1
Aire	Ndfip2	1
Aire	Ndufa5	1
Aire	Ndufs1	1
Aire	Neurl4	1
Aire	Nexn	1
Aire	Nf2	1
Aire	Nfatc3	1
Aire	Nid1	1
Aire	Nisch	1
Aire	Nlk	1
Aire	Nmt2	1
Aire	Nop10	1
Aire	Npff	1
Aire	Nr3c2	1
Aire	Nrxn1	1
Aire	Nsmce1	1
Aire	Nt5c1b	1
Aire	Nub1	1
Aire	Nudt21	1
Aire	Numa1	1
Aire	Nutm1	1
Aire	Nvl	1
Aire	Nxpe3	1
Aire	Ogfod1	1
Aire	Olfr1392	1
Aire	Olfr514	1
Aire	Opn3	1
Aire	Opn5	1
Aire	Oprm1	1
Aire	Osbpl8	1
Aire	OTTMUSG00000022819	1
Aire	P2ry12	1
Aire	Pag1	1
Aire	Palld	1
Aire	Pbx2	1
Aire	Pcdh7	1
Aire	Pcnx	1
Aire	Pdcd1	1
Aire	Pde11a	1
Aire	Pde4d	1
Aire	Pde4dip	1
Aire	Pdia3	1
Aire	Pdp1	1
Aire	Peli2	1
Aire	Pex13	1
Aire	Pfkp	1
Aire	Phf23	1
Aire	Phkb	1
Aire	Phlda1	1
Aire	Phlpp1	1
Aire	Phtf2	1
Aire	Pi4k2a	1
Aire	Pias2	1
Aire	Pigm	1
Aire	Pikfyve	1
Aire	Pip5k1c	1
Aire	Pisd-ps1	1
Aire	Pisd-ps2	1
Aire	Pla2g4a	1
Aire	Plcb4	1
Aire	Plcl2	1
Aire	Plekha2	1
Aire	Plekha5	1
Aire	Plekhf1	1
Aire	Plk3	1
Aire	Pln	1
Aire	Plrg1	1
Aire	Pnkd	1
Aire	Pno1	1
Aire	Poldip3	1
Aire	Poln	1
Aire	Polr1d	1
Aire	Por	1
Aire	Pou2f1	1
Aire	Ppard	1
Aire	Ppm1a	1
Aire	Ppm1b	1
Aire	Ppm1h	1
Aire	Ppp2r3a	1
Aire	Ppp3r1	1
Aire	Ppp4r2	1
Aire	Pptc7	1
Aire	Ppwd1	1
Aire	Prdm11	1
Aire	Prkab2	1
Aire	Prkacb	1
Aire	Prkca	1
Aire	Prkce	1
Aire	Prkch	1
Aire	Prkci	1
Aire	Prss12	1
Aire	Psg16	1
Aire	Psmd4	1
Aire	Psmd6	1
Aire	Psmg4	1
Aire	Psrc1	1
Aire	Ptch2	1
Aire	Pter	1
Aire	Ptger2	1
Aire	Ptk2b	1
Aire	Ptpn13	1
Aire	Pus10	1
Aire	Rab10os	1
Aire	Rab11fip1	1
Aire	Rab27a	1
Aire	Rad51ap1	1
Aire	Rad54l2	1
Aire	Ranbp2	1
Aire	Rasal1	1
Aire	Rb1	1
Aire	Rbm15	1
Aire	Rbm41	1
Aire	Rbpj	1
Aire	Rdh14	1
Aire	Recql	1
Aire	Reep6	1
Aire	Rfx1	1
Aire	Rgmb	1
Aire	Rgs13	1
Aire	Rheb	1
Aire	Rmdn1	1
Aire	Rnf125	1
Aire	Rnf145	1
Aire	Rnf149	1
Aire	Rnf219	1
Aire	Rnf5	1
Aire	Rnu12	1
Aire	Rpl18	1
Aire	Rpl38	1
Aire	Rpl39	1
Aire	Rpl5	1
Aire	Rpn2	1
Aire	Rps29	1
Aire	Rps6kb2	1
Aire	Rps6kc1	1
Aire	Rrp12	1
Aire	Rsrp1	1
Aire	Rtca	1
Aire	Rtkn2	1
Aire	Rttn	1
Aire	Rubie	1
Aire	Rufy1	1
Aire	Rwdd2b	1
Aire	Sac3d1	1
Aire	Samd9l	1
Aire	Scaf8	1
Aire	Schip1	1
Aire	Sdcbp2	1
Aire	Sec11c	1
Aire	Senp6	1
Aire	Sept11	1
Aire	Serf2	1
Aire	Serinc4	1
Aire	Serpinb1b	1
Aire	Sertad2	1
Aire	Sesn2	1
Aire	Sfi1	1
Aire	Sh3bgrl2	1
Aire	Sh3kbp1	1
Aire	Shc1	1
Aire	Shc4	1
Aire	Siglece	1
Aire	Sik3	1
Aire	Sirt4	1
Aire	Sla	1
Aire	Slc12a6	1
Aire	Slc17a8	1
Aire	Slc22a23	1
Aire	Slc25a18	1
Aire	Slc25a42	1
Aire	Slc2a3	1
Aire	Slc30a8	1
Aire	Slc35a5	1
Aire	Slc3a1	1
Aire	Slc41a3	1
Aire	Slc5a9	1
Aire	Slc6a5	1
Aire	Slc7a1	1
Aire	Slc7a15	1
Aire	Slc9a9	1
Aire	Slco3a1	1
Aire	Smap1	1
Aire	Smco4	1
Aire	Smpdl3a	1
Aire	Snap23	1
Aire	Snapc1	1
Aire	Snhg8	1
Aire	Snora41	1
Aire	Snora69	1
Aire	Snord12	1
Aire	Snx14	1
Aire	Snx15	1
Aire	Socs6	1
Aire	Sp110	1
Aire	Sp140	1
Aire	Spaca4	1
Aire	Spaca6	1
Aire	Spata17	1
Aire	Spata6	1
Aire	Spcs3	1
Aire	Specc1l	1
Aire	Spef2	1
Aire	Sphk2	1
Aire	Sppl2b	1
Aire	Spx	1
Aire	Src	1
Aire	Srfbp1	1
Aire	Srpk2	1
Aire	Srsf1	1
Aire	St3gal1	1
Aire	St7l	1
Aire	St8sia4	1
Aire	Stag2	1
Aire	Stap1	1
Aire	Stim1	1
Aire	Stim2	1
Aire	Stk10	1
Aire	Sumf1	1
Aire	Susd6	1
Aire	Syf2	1
Aire	Syt3	1
Aire	Tacc2	1
Aire	Tacstd2	1
Aire	Tada3	1
Aire	Taf15	1
Aire	Tarbp2	1
Aire	Tas2r143	1
Aire	Tasp1	1
Aire	Tax1bp1	1
Aire	Tbc1d1	1
Aire	Tbc1d32	1
Aire	Tbc1d4	1
Aire	Tbc1d8b	1
Aire	TCR	1
Aire	Tcra	1
Aire	TCRA	1
Aire	Tcra-V15	1
Aire	TCRB	1
Aire	Tctex1d4	1
Aire	Tctn3	1
Aire	Tdp1	1
Aire	Tdrd3	1
Aire	Tes	1
Aire	Tespa1	1
Aire	Tex14	1
Aire	Tfpi	1
[truncated: 998,000+ more rows]
