# Supplementary material for: Leveraging chromatin accessibility for transcriptional regulatory network inference in T Helper 17 Cells
Source: Genome Res. 2019 Mar;29(3):449–63. doi: 10.1101/gr.238253.118 (PMC6396413; doi:10.1101/gr.238253.118)
Supplement: Supplemental Material [file supp_gr.238253.118_Supplemental_infTRN_lassoStARS.zip › infTRN_lassoStARS-master/Th17_example/inputs/priors/KC1p5.tsv]

	Batf	Etv6	Fosl2	Hif1a	Irf4	Maf	Nfe2l2	Rorc	Stat3
0610007P14Rik	0	0	0	0	1.9195	0	0	0	0
0610012G03Rik	1.6925	0	0	1.7	0	0	0	0	0
1110008F13Rik	0	0	0	1.5955	0	0	0	0	0
1110059E24Rik	0	0	0	1.5036	0	0	0	0	0
1190002N15Rik	1.7341	0	0	1.7629	1.7189	-1.6868	0	0	0
1600014C10Rik	1.6866	-1.585	0	0	0	0	0	0	0
1700021F05Rik	-1.7866	0	0	0	0	0	0	0	0
1700025G04Rik	1.9608	0	1.8635	0	1.8939	0	0	0	1.7416
1700037C18Rik	0	1.5483	0	0	0	0	0	0	0
1810037I17Rik	0	0	0	1.6826	0	0	0	0	0
2010111I01Rik	-1.909	0	0	0	0	0	0	0	0
2310022A10Rik	-1.5775	0	0	0	0	0	0	0	0
2310022B05Rik	0	0	0	1.7166	0	0	0	0	0
2310039H08Rik	0	0	1.5977	0	0	0	0	0	0
2410006H16Rik	0	0	1.7889	0	0	0	0	0	0
2610005L07Rik	0	0	0	0	0	0	-1.7484	0	0
2700097O09Rik	0	0	0	1.6514	0	0	0	0	0
2810002D19Rik	0	0	0	0	0	0	1.713	0	0
2810006K23Rik	0	0	0	0	0	0	1.6914	0	0
2810474O19Rik	0	0	0	0	-1.7186	0	0	0	0
3110052M02Rik	0	0	0	0	-1.5026	0	0	0	0
4930404N11Rik	0	0	0	0	0	0	1.7472	0	0
4930417O13Rik	0	0	0	1.8441	0	-1.6195	0	0	1.7273
4930503L19Rik	1.7384	0	0	0	0	-1.7499	0	0	0
4932438H23Rik	1.9125	0	1.9397	1.8202	0	0	1.7028	-1.8523	1.8532
5730508B09Rik	0	0	-1.7855	0	0	0	0	0	0
9330151L19Rik	0	0	0	1.6848	0	0	0	0	0
9430020K01Rik	1.5191	0	0	0	0	0	0	0	0
9530082P21Rik	0	0	0	1.7016	0	0	0	0	0
A430093F15Rik	0	0	0	0	0	-1.8831	0	0	1.9722
A630033H20Rik	0	0	0	0	0	-1.6532	0	0	0
A830010M20Rik	0	0	0	1.5832	0	0	0	0	0
A930015D03Rik	0	0	0	0	0	-1.8739	0	0	0
AA465934	0	0	0	0	0	0	0	0	-1.8698
AI413582	0	0	0	1.6786	0	0	1.9142	0	0
AI504432	1.7698	0	-1.9323	0	1.9465	-1.8293	0	1.7342	1.611
AU022252	0	0	0	1.6022	0	0	0	0	0
AW112010	1.7664	0	0	0	0	-1.7531	0	0	-1.6563
AW549877	-1.833	0	1.8312	0	0	0	0	0	0
Aamp	0	0	0	1.5751	0	0	0	0	0
Aars	0	0	0	0	1.7959	0	0	0	0
Abcb9	1.6122	0	0	0	0	0	0	0	0
Abcd3	0	0	0	0	-1.7841	0	0	0	0
Abcg1	-1.7848	0	1.8817	0	0	0	0	0	0
Abhd12	-1.551	0	0	0	0	0	0	0	0
Abhd14a	0	0	0	0	0	0	1.8551	0	0
Abhd14b	0	0	0	0	0	0	1.5288	0	0
Abhd8	0	-1.6812	0	0	0	0	0	0	0
Abi3	1.6704	0	0	0	1.843	0	0	0	1.9014
Ablim1	0	0	1.9783	0	0	0	0	-1.7873	0
Abtb1	0	0	0	1.8369	0	0	0	0	1.6869
Abtb2	1.9082	0	0	1.8193	1.978	-1.9543	0	0	1.9419
Acadm	0	0	0	0	0	0	0	-1.5305	0
Acadsb	0	0	1.6823	0	0	0	0	0	0
Acot13	0	0	1.5106	0	0	0	0	0	0
Acox3	1.7467	0	0	0	1.6327	0	0	0	0
Acp5	1.7668	0	1.7717	1.7758	0	0	0	0	0
Acp6	0	0	0	0	0	0	0	-1.5511	0
Acsbg1	0	0	1.7482	0	0	0	0	0	0
Acsl3	-1.7556	0	0	0	0	0	0	0	0
Acsl4	1.8901	0	1.7782	0	1.8288	0	0	0	0
Acsl5	-1.8288	0	0	0	0	0	0	0	0
Acsl6	0	0	-1.6514	0	1.8292	-1.6707	0	-1.5667	-1.7408
Acss2	-1.6559	0	1.5927	0	0	0	0	0	0
Acvrl1	0	0	0	1.8558	0	0	0	0	0
Adam15	0	0	0	0	0	0	0	0	1.6638
Adam19	1.9901	0	0	0	0	-1.9796	0	1.9696	1.9734
Adamts6	0	0	0	0	-1.5295	0	0	0	0
Adap1	1.9528	0	-1.847	0	1.966	-1.7987	0	0	0
Adarb1	0	0	1.978	0	1.9548	0	0	0	1.945
Adck5	0	0	0	1.5871	0	0	0	0	0
Adcy7	0	0	0	0	-1.6233	0	0	0	0
Adh4	0	0	1.88	0	1.9336	0	0	1.8231	1.6959
Adi1	-1.5876	0	0	0	0	0	0	0	0
Adk	0	0	-1.8303	0	0	-1.9308	0	0	0
Adm	-1.7719	0	0	0	0	0	0	0	0
Adora2a	0	0	-1.5067	0	0	0	0	0	0
Adss	0	0	0	0	1.6453	0	0	0	0
Adssl1	1.6545	0	0	0	0	0	0	0	0
Aebp2	0	0	1.8407	1.8479	1.9555	0	0	0	0
Aen	-1.695	0	-1.8159	0	0	0	0	0	0
Aff3	1.9702	0	1.9766	0	1.9708	1.9088	0	0	0
Afg3l2	0	0	0	1.835	0	0	0	0	0
Agbl5	0	0	0	1.878	0	0	0	0	0
Agfg1	0	0	-1.8937	0	0	-1.8135	0	0	0
Agl	0	0	0	1.5761	0	0	0	0	0
Agpat4	-1.9332	0	0	0	0	0	0	0	0
Agpat9	0	0	1.5942	0	0	0	0	0	0
Ahcy	-1.7719	0	0	0	0	0	0	0	0
Ahi1	0	0	0	0	-1.9323	-1.8898	0	0	0
Ahnak	1.9627	0	-1.9755	1.6812	1.9763	-1.9795	0	0	1.8369
Ahr	1.7373	0	0	0	1.8654	1.7816	0	0	0
Aig1	0	0	0	0	1.9325	-1.7905	0	0	1.7471
Aim1	1.953	0	1.7749	0	1.9336	0	0	0	1.7871
Aimp2	0	0	0	1.755	0	0	0	0	0
Airn	0	0	0	0	-1.9137	0	0	0	0
Ak3	-1.6855	0	0	0	0	0	0	0	0
Ak4	0	0	0	1.81	0	0	0	0	0
Akap13	1.9725	0	0	0	0	0	0	-1.8205	0
Akna	0	0	0	0	0	-1.9558	0	0	0
Akt1s1	0	-1.8761	0	0	0	0	0	0	0
Alcam	0	0	-1.7622	0	-1.9223	0	0	0	0
Aldoa	0	0	0	1.9437	0	0	0	0	1.7069
Aldoc	0	0	0	1.7918	0	0	-1.5064	0	0
Alg11	0	0	0	1.7819	0	0	0	0	0
Alkbh5	0	0	0	1.8616	0	0	0	0	0
Alpk2	0	-1.616	0	1.6252	1.997	1.9685	0	-1.9507	1.992
Als2cl	1.6063	0	0	0	0	0	0	0	1.5323
Amdhd2	0	0	1.9191	0	0	0	0	0	0
Amica1	-1.7422	0	-1.6938	0	-1.7369	0	0	0	0
Ammecr1	-1.926	0	0	0	0	0	0	0	0
Anapc11	0	0	0	1.5887	0	0	0	0	0
Angptl2	0	0	-1.741	0	0	0	0	0	0
Angptl4	0	0	0	0	-1.5028	0	0	0	0
Angptl6	1.6379	0	1.6922	-1.8173	1.841	0	-1.7115	0	0
Ank	-1.656	0	0	0	0	0	0	0	0
Ankle1	-1.7218	0	0	0	0	0	0	0	0
Ankrd12	0	0	-1.7445	0	0	0	0	0	0
Ankrd13b	0	0	-1.5766	0	0	0	0	0	0
Ankrd37	0	0	0	1.896	0	0	0	0	0
Ankrd44	0	0	0	0	0	-1.912	0	0	0
Ankrd46	0	0	0	1.7239	0	-1.8329	0	0	0
Ankzf1	0	0	0	1.8821	0	0	0	0	0
Ano8	0	-1.8554	0	0	0	0	0	0	0
Anp32a	0	0	0	1.9084	1.9564	0	0	0	1.8479
Anp32e	0	0	0	0	1.6422	0	0	0	0
Antxr2	-1.9513	0	-1.8765	0	-1.9516	0	0	0	0
Anxa11	1.8248	0	0	0	1.8599	0	0	0	0
Anxa2	1.9474	0	0	1.7967	1.9225	-1.9104	0	-1.6207	0
Anxa4	0	0	0	0	1.8992	0	0	-1.5518	0
Anxa5	1.6611	0	0	0	0	0	0	0	0
Anxa6	1.8147	0	0	0	0	-1.8647	0	0	0
Apba3	0	0	0	1.7893	0	0	0	0	0
Apbb1ip	-1.945	0	0	0	-1.9489	0	0	0	0
Apbb3	0	0	0	1.8489	0	0	0	0	0
Aplp1	0	0	1.6189	0	0	0	0	0	0
Appl1	0	0	0	0	1.832	-1.6567	0	0	0
Appl2	0	0	0	1.7114	0	0	0	0	0
Aqp3	0	0	1.8862	0	1.6531	0	0	0	0
Arap2	1.6879	0	0	0	0	0	0	0	0
Arc	0	0	0	0	-1.6045	0	0	0	-1.6208
Arf2	-1.596	0	0	0	0	0	0	0	0
Arf6	0	0	0	0	0	-1.7947	0	0	1.7125
Arhgap10	-1.9001	0	0	0	0	0	0	0	0
Arhgap12	0	0	0	0	1.944	0	0	0	1.7157
Arhgap15	0	0	1.6058	0	0	0	0	0	0
Arhgap17	1.8399	0	0	0	0	0	0	0	0
Arhgap18	1.9653	0	1.9786	0	0	0	0	-1.7901	0
Arhgap21	0	0	-1.8033	0	0	0	0	0	0
Arhgap25	0	0	0	0	0	0	0	-1.6994	0
Arhgap30	0	0	0	1.5403	0	0	0	0	0
Arhgap31	-1.6483	0	0	0	0	0	0	0	0
Arhgap39	0	0	-1.9032	0	0	-1.8563	0	0	0
Arhgdia	0	0	0	1.8585	0	0	0	0	0
Arhgdig	0	0	0	1.8781	0	0	0	0	0
Arhgef1	0	0	0	0	-1.844	0	0	0	0
Arhgef10	1.8029	0	1.9401	1.7841	0	0	0	-1.7353	1.8426
Arhgef3	0	0	-1.9784	-1.5262	-1.95	-1.9934	0	0	0
Arhgef40	0	0	0	0	0	-1.5314	0	0	0
Arhgef9	0	0	0	1.7062	0	-1.6595	0	0	0
Arid4a	-1.8563	0	0	0	0	0	0	0	0
Arid5a	0	0	1.9171	1.8287	1.967	0	0	-1.9436	1.9824
Arid5b	-1.9398	0	0	0	0	0	0	0	1.9221
Arih2	0	0	0	1.5757	0	0	0	0	0
Arl10	0	0	0	0	1.8758	0	0	0	0
Arl4c	1.9126	0	1.8108	0	1.8651	-1.9067	0	0	1.7911
Arl5c	0	0	1.5594	0	0	0	0	0	0
Arl6ip1	-1.8716	0	0	0	0	0	0	0	0
Arl6ip5	0	0	0	1.8397	0	0	0	0	0
Armc6	0	0	-1.5629	0	0	0	0	0	0
Armcx6	0	0	0	0	1.6784	0	0	0	0
Arntl	0	0	0	0	0	0	0	1.9123	0
Arpc2	0	0	0	1.7883	0	0	0	0	0
Arrb1	0	0	1.5022	1.8302	0	0	0	0	0
Arsb	0	0	-1.7664	0	-1.7514	0	0	0	0
Asb2	1.9042	0	1.9213	0	-1.8269	-1.9448	0	-1.7487	0
Asph	1.9544	0	0	1.6768	1.9358	0	0	0	0
Atad1	-1.8302	0	0	0	0	0	0	0	0
Atad5	-1.6594	0	0	0	0	0	0	0	0
Atf3	-1.7778	0	0	0	0	0	0	0	0
Atf5	0	0	0	-1.6634	0	0	0	0	0
Atf6	0	0	0	0	1.9238	0	0	0	1.6852
Atg2b	0	0	0	1.6266	0	0	0	0	0
Atg3	0	0	0	0	1.641	0	0	0	0
Atg9a	0	0	0	1.929	0	0	0	0	0
Atg9b	1.8258	0	0	1.9013	0	0	0	0	1.7005
Atl3	0	0	0	0	0	0	0	-1.5021	0
Atp10a	0	0	-1.9847	0	0	-1.9294	0	0	1.6547
Atp10d	1.9205	0	1.7459	0	1.905	0	0	0	1.7204
Atp11b	0	0	1.726	1.608	0	0	0	0	0
Atp1a1	-1.6435	0	-1.7523	0	-1.6312	0	0	0	0
Atp2a2	0	0	-1.7851	0	0	0	0	0	0
Atp2a3	0	0	0	0	0	-1.7244	0	0	0
Atp2b1	-1.5398	0	0	0	0	0	0	0	0
Atp5d	0	0	0	1.8648	0	0	0	0	0
Atp5j	0	0	0	0	0	0	-1.6098	0	0
Atp6v0a1	1.8612	-1.6746	1.8614	0	0	0	0	0	1.7032
Atp6v0c	0	0	0	0	0	0	0	0	-1.6433
Atp6v0d1	0	0	0	1.6422	0	0	0	0	0
Atp6v0d2	1.8116	0	0	0	0	0	0	0	0
Atp8b4	1.9645	0	0	0	-1.9758	-1.9541	0	-1.641	0
Atrnl1	1.931	0	0	0	1.9184	0	0	0	1.8951
Atxn1	0	0	0	0	1.9968	-1.9859	0	0	1.9403
Atxn7l1	0	0	0	1.6061	0	0	0	0	0
Atxn7l2	0	0	0	1.8066	0	0	0	0	0
Auh	0	0	1.9159	0	0	0	0	-1.9332	0
Aurkb	-1.7853	0	0	1.8302	0	0	0	0	0
Avpi1	0	0	0	1.5407	1.9247	0	0	1.9603	1.8938
Axin2	0	0	0	0	1.7005	0	0	0	0
Axl	0	1.5973	-1.9402	0	0	0	0	0	1.8978
B2m	-1.7948	0	1.7797	0	0	0	0	0	-1.5884
B3gat3	0	-1.663	0	0	0	0	0	0	0
B3gnt2	0	0	-1.7865	0	0	-1.8648	0	0	0
B430306N03Rik	0	0	1.533	0	0	0	0	0	0
B4galnt1	0	0	-1.6904	0	-1.8486	0	0	0	-1.7821
B4galnt4	1.9356	0	0	0	1.9334	1.9299	0	0	1.9408
B4galt1	0	0	1.9241	0	0	1.9758	0	-1.8868	0
B4galt5	0	0	-1.7884	0	0	0	0	0	-1.6497
B630005N14Rik	0	0	0	1.8037	0	0	0	0	0
BC017643	0	0	0	1.8843	0	0	0	0	0
BC021614	1.8551	0	1.8862	0	0	0	0	0	1.9572
BC029214	0	-1.7513	0	0	0	0	0	0	0
BC029722	0	0	0	0	1.7713	0	0	0	0
BC030867	0	0	0	1.7797	0	0	0	0	0
BC037034	0	-1.7266	0	0	0	0	0	0	0
BC052040	0	0	0	0	1.7598	0	0	0	0
Bach2	0	0	0	0	0	0	0	0	1.9196
Baiap2	-1.7685	0	0	0	0	0	0	0	0
Batf	1.9695	0	-1.9495	0	0	-1.7058	0	0	1.9651
Batf3	0	0	-1.8761	0	0	-1.9049	0	-1.951	-1.7897
Baz2a	0	0	0	0	1.7434	0	0	0	0
Bcar1	1.5332	0	0	0	0	0	0	0	0
Bcat1	0	0	-1.8073	0	0	0	0	0	0
Bcl2	1.9529	0	1.9942	1.9208	0	0	0	-1.9694	1.9007
Bcl2a1a	1.7301	0	-1.7686	0	0	0	0	0	0
Bcl2a1b	1.9609	0	-1.9314	0	-1.9049	-1.8685	0	0	0
Bcl2a1d	1.9657	0	-1.9511	0	-1.8735	-1.8304	0	1.7356	0
Bcl2l1	0	0	-1.9215	0	0	-1.9313	0	1.9402	0
Bcl2l11	-1.9697	0	1.9072	1.7092	-1.9784	0	0	-1.8528	0
Bcl3	0	0	0	1.7558	1.9137	0	0	-1.8388	1.9708
Bcl6	1.8966	0	-1.8851	0	0	0	0	1.9429	1.9364
Bcs1l	0	0	0	0	0	0	1.6055	0	0
Bdh2	0	0	-1.7964	0	-1.6968	0	0	0	1.5992
Bend3	-1.7081	0	-1.6209	0	-1.6639	0	0	0	0
Bend4	1.7352	0	1.765	0	0	-1.8686	0	0	1.5364
Bhlhe40	1.9139	0	0	0	1.9593	-1.9574	0	0	1.9505
Bik	0	0	0	0	0	0	0	1.5797	0
Bin1	0	0	0	0	0	-1.5092	0	0	0
Birc2	0	0	0	0	0	-1.625	0	0	0
Bloc1s3	0	0	0	1.8482	0	0	0	0	0
Bmi1	0	0	0	0	0	-1.7457	0	0	0
Bmp2k	1.9407	0	0	0	0	0	0	0	0
Bmpr1a	0	0	0	1.7431	0	0	0	0	0
Bnip3	0	0	0	1.9425	0	0	0	0	0
Bnip3l	0	0	0	1.8704	0	0	0	0	0
Bphl	0	0	1.6722	0	0	0	0	0	0
Bsg	0	0	0	1.8873	0	0	0	0	0
Bspry	0	-1.8144	0	0	-1.8514	0	0	0	0
Btbd19	0	0	-1.7633	0	1.8557	0	0	1.8511	0
Btbd2	0	0	1.7452	0	0	0	0	0	0
Btg1	0	0	1.8692	1.8282	-1.9456	0	0	0	0
Btg2	0	0	-1.7543	0	0	-1.8077	0	0	1.8046
Btla	0	0	0	0	1.9408	0	0	0	1.7627
C1qtnf6	-1.5425	0	0	0	0	0	0	0	0
C2cd2l	0	-1.8761	0	0	0	0	0	0	0
C920009B18Rik	1.9349	0	1.8074	0	0	0	0	0	1.9041
Cacnb3	1.8277	0	0	0	1.9022	0	0	0	0
Cad	0	0	-1.5144	0	0	0	0	0	0
Calm2	0	0	0	0	1.5086	0	0	-1.5185	0
Calm3	0	0	0	0	1.7725	0	0	0	0
Camk2d	0	0	0	0	-1.8666	0	0	0	0
Camk4	0	0	1.9726	0	0	0	0	-1.9505	0
Capg	0	0	1.8546	1.6018	-1.8927	0	0	0	1.726
Capn2	1.7761	0	0	0	0	-1.7316	0	-1.814	0
Capsl	0	0	0	0	1.8838	0	0	0	0
Capza2	0	0	0	0	1.868	0	0	0	0
Casp1	1.8455	0	0	0	1.9137	-1.9126	0	0	0
Casp3	-1.9693	0	0	0	0	-1.9259	0	0	0
Casp4	0	0	0	0	1.8233	-1.8286	0	0	1.584
Casp6	1.8027	0	1.9088	0	1.7058	0	0	-1.7308	1.8655
Cast	0	0	0	0	1.7604	-1.6575	0	0	1.5821
Cblb	0	0	1.977	0	1.8765	-1.9172	0	-1.966	0
Cbx4	0	0	0	0	1.7976	0	0	0	0
Cc2d1b	0	-1.5156	0	0	0	0	0	0	0
Ccdc109b	1.7506	0	0	0	0	0	0	0	0
Ccdc115	0	0	0	1.9181	0	0	0	0	0
Ccdc134	0	0	0	1.8235	0	0	0	0	0
Ccdc58	0	0	0	1.8292	0	0	0	0	0
Ccdc63	1.9333	0	0	1.5898	1.9712	0	0	1.9674	1.9185
Ccdc64	0	0	0	0	1.963	0	0	0	1.8765
Ccdc84	0	0	0	1.8586	0	0	-1.8781	0	0
Ccdc85b	0	0	0	1.5441	0	0	0	0	0
Ccl20	1.7411	0	-1.8604	0	0	0	0	1.8169	1.8273
Ccl3	-1.8715	0	-1.7066	0	-1.8034	-1.6776	0	0	0
Ccl4	-1.7395	0	-1.7108	0	0	-1.5823	0	0	0
Ccl5	0	0	1.8634	0	0	0	0	0	0
Ccnd2	0	0	0	0	1.8678	-1.9701	0	0	0
Ccnd3	0	0	0	1.858	1.9692	0	0	0	0
Ccne1	-1.6381	0	-1.8063	0	0	0	0	0	0
Ccnf	-1.6022	0	0	0	0	0	0	0	0
Ccng2	0	0	1.7189	1.8791	1.6816	0	0	0	0
Ccr4	1.9245	0	0	1.7823	0	0	0	0	0
Ccr5	0	0	1.6995	0	0	1.8426	0	0	0
Ccr6	1.8289	0	-1.8528	0	1.9636	-1.9645	0	1.9663	0
Ccr7	0	0	1.9766	1.8138	1.9635	0	0	-1.9811	-1.962
Ccr8	0	0	-1.5699	0	-1.7369	0	0	-1.6104	0
Cd101	0	0	1.9649	0	-1.9689	0	0	0	0
Cd2	1.9059	0	1.9457	1.8253	0	0	0	-1.967	0
Cd200	1.9387	0	1.943	0	1.9764	0	0	0	1.5452
Cd200r1	1.7495	0	0	0	0	-1.7664	0	0	0
Cd226	0	0	0	0	-1.8865	-1.8024	0	1.7365	0
Cd247	0	0	0	0	1.9723	0	0	0	0
Cd24a	0	0	0	1.5386	1.5778	0	0	0	1.5813
Cd27	0	0	0	0	-1.8542	0	0	-1.8601	0
Cd274	-1.9266	0	0	0	-1.9597	-1.7001	0	0	0
Cd28	0	0	1.9827	0	1.9885	0	0	0	1.9908
Cd3d	-1.8209	0	0	0	0	0	0	0	0
Cd3e	0	0	0	1.6817	-1.7186	0	0	0	0
Cd3eap	0	0	0	1.8623	0	0	0	0	0
Cd3g	0	0	0	0	-1.9279	-1.8586	0	-1.7573	0
Cd44	1.8143	0	-1.9441	0	-1.9594	0	0	0	0
Cd47	0	0	1.86	0	1.8076	0	0	0	0
Cd5	-1.6263	0	0	0	0	0	0	0	1.9525
Cd52	0	0	1.8458	0	0	0	0	0	0
Cd53	0	0	1.9192	0	0	-1.7762	0	-1.7836	1.9266
Cd5l	1.873	0	-1.83	0	1.9193	0	0	0	1.6075
Cd6	-1.9089	0	0	0	0	0	0	0	1.8027
Cd69	0	0	0	0	-1.9651	-1.9201	0	0	0
Cd80	0	1.5327	0	0	0	-1.6081	0	0	0
Cd82	0	0	0	1.6815	-1.9375	-1.95	0	0	0
Cd83	1.8575	0	-1.9381	0	-1.913	-1.9188	0	1.8347	-1.9272
Cd84	0	0	0	0	0	-1.5387	0	0	0
Cd86	0	0	1.8563	0	0	0	0	0	0
Cd9	0	0	-1.8552	0	0	-1.5729	0	0	0
Cdc14b	0	0	0	0	1.6042	0	0	0	0
Cdc25b	0	0	0	0	1.848	0	0	0	1.6202
Cdc42ep3	1.5937	0	0	0	0	1.8093	0	0	0
Cdc42se1	0	0	0	1.6656	0	0	0	0	0
Cdk6	0	0	0	1.8285	0	0	0	0	1.9786
Cdkn1a	0	0	0	1.9412	1.8187	-1.8237	0	0	1.6738
Cdkn1b	0	0	0	1.8994	0	0	0	-1.6984	1.7835
Cdkn2c	-1.808	0	0	0	0	1.7582	0	0	0
Cdkn2d	0	0	0	1.8948	1.9657	0	0	0	1.9626
Cdon	0	0	0	0	0	-1.7034	0	1.791	0
Cdyl2	0	0	0	0	0	-1.9169	0	0	0
Celf2	0	0	0	0	0	-1.7566	0	-1.8812	0
Cenpt	0	0	0	0	1.6035	0	0	0	0
Cep170	0	0	0	1.636	0	0	0	0	0
Cep97	0	0	0	0	1.6109	0	0	0	1.5487
Cept1	0	0	0	0	0	-1.5066	0	0	0
Cerk	0	0	0	0	-1.5712	0	0	1.783	0
Cetn4	0	0	0	0	0	0	0	0	1.8749
Cflar	0	0	0	0	0	-1.9623	0	0	1.9043
Chaf1a	-1.6338	0	0	0	0	0	0	0	0
Chchd10	0	0	0	0	1.5189	0	0	0	0
Chd7	0	0	1.978	0	1.9787	0	0	-1.8357	1.9449
Chd9	0	0	0	0	0	-1.8748	0	0	0
Chm	1.8227	0	1.7967	0	1.9438	0	0	0	1.8851
Chmp2a	0	0	0	0	1.7764	0	0	0	0
Chmp4b	0	0	0	0	0	0	0	-1.7345	1.8957
Chmp5	0	0	0	0	0	-1.5424	0	0	0
Chpf	0	-1.5293	0	0	0	0	0	0	0
Chst11	0	0	-1.8364	0	0	-1.601	0	0	0
Chst2	1.7723	0	-1.8542	-1.5694	0	-1.833	0	1.9196	1.9482
Chsy1	0	0	0	0	0	-1.9254	0	0	0
Ciapin1	0	0	-1.7548	0	0	-1.9089	0	0	0
Cic	0	0	0	0	0	0	0	0	1.9129
Cirh1a	0	0	-1.7269	0	0	0	0	0	0
Cisd2	-1.5547	0	0	0	0	0	0	0	0
Cisd3	1.729	0	0	1.5223	0	0	0	0	0
Cish	0	0	0	1.8562	0	0	0	0	0
Cited2	1.6647	0	0	1.8318	1.7794	-1.8611	0	0	1.7633
Clcn3	0	0	0	1.9103	0	0	0	0	0
Cldnd1	1.9024	0	0	-1.5181	1.8863	0	0	0	0
Clec2d	0	0	0	0	1.7278	0	0	0	0
Clec2i	-1.7252	0	-1.7815	0	-1.7864	0	0	0	0
Clic1	0	0	0	0	1.8302	0	0	0	1.9106
Clic4	0	0	0	0	1.8329	0	0	0	0
Clk3	0	0	0	1.6533	0	0	0	0	0
Clybl	0	0	0	1.5268	0	0	0	0	0
Cmah	-1.8619	0	0	0	0	-1.7072	0	0	0
Cmas	0	0	1.7474	1.5455	1.8079	-1.5924	0	0	0
Cmtm6	-1.8084	0	0	1.6806	0	0	0	0	0
Cmtm7	-1.8555	0	1.818	0	-1.8119	1.7423	0	0	-1.5279
Cndp2	0	0	0	0	0	0	0	-1.7063	0
Cnih4	-1.8674	0	0	0	-1.826	0	0	0	0
Cnot7	0	0	0	0	0	-1.5911	0	0	0
Cnst	0	0	1.8352	0	0	0	0	0	0
Cobll1	0	0	0	0	1.8395	0	0	1.8152	0
Col5a3	0	0	-1.6356	0	0	-1.5245	0	0	0
Cope	0	0	0	1.7816	0	0	0	0	0
Cops7a	0	-1.8216	0	0	0	0	0	0	0
Coq10b	0	0	-1.7392	0	0	0	0	0	0
Coro1c	0	0	-1.7508	0	0	0	0	0	0
Coro7	0	0	0	1.529	0	0	0	0	0
Cotl1	0	0	0	0	-1.6475	0	0	0	0
Cox10	0	0	-1.5599	0	0	0	0	0	0
Cox17	-1.6133	0	0	0	0	0	0	0	0
Cox7a1	0	0	0	1.8007	1.5616	0	0	0	0
Cox7b	0	0	0	1.6882	0	0	0	0	0
Cpd	1.8906	0	0	0	1.9793	0	0	1.9405	1.8939
Cpm	1.9803	0	0	1.7484	0	-1.8419	-1.8861	0	1.8939
Cpox	1.7323	0	0	0	1.8418	0	0	0	0
Cpsf1	0	-1.6589	0	0	0	0	0	0	0
Crabp2	0	0	-1.7004	0	0	0	0	0	0
Crbn	0	0	0	0	0	-1.6006	0	0	0
Creb1	0	0	0	0	0	-1.8148	0	0	0
Creb3l2	0	0	1.9422	0	1.7155	0	0	0	0
Creld1	0	0	0	0	0	0	0	1.5144	0
Crem	1.8238	0	1.8902	1.8318	1.8853	1.8662	0	-1.859	1.7731
Crim1	1.8481	0	0	0	1.7998	0	0	0	0
Crip1	0	0	0	1.7638	0	0	0	0	1.5854
Crispld2	1.7118	0	1.6827	0	0	0	0	-1.887	1.7992
Crlf2	0	0	1.7793	0	0	0	0	0	0
Crocc	0	0	0	1.6343	0	0	0	0	0
Crtam	0	0	-1.6761	0	0	0	0	0	0
Crybg3	0	0	-1.9625	0	1.8301	0	0	1.8821	0
Cs	0	0	0	0	1.557	0	0	0	0
Cse1l	-1.7365	0	0	0	0	0	0	0	0
Csf2ra	0	-1.5672	0	0	0	0	0	0	0
Csnk1g3	0	0	0	0	0	-1.8331	0	0	0
Csrnp1	0	0	1.8534	1.7542	0	0	0	0	0
Cst7	0	0	1.5764	0	0	-1.6823	0	0	0
Cth	0	0	0	-1.5101	0	0	0	0	0
Ctla2a	1.7429	0	1.5635	0	1.8527	0	0	0	0
Ctla2b	1.8514	0	1.8097	0	1.8108	1.6755	0	-1.6518	0
Ctla4	1.9891	0	1.8344	1.9612	1.9914	1.9835	0	0	1.9665
Ctsb	-1.7219	0	-1.8342	0	1.6047	0	0	0	0
Ctsw	0	0	0	1.5661	0	0	0	0	-1.8585
Cuedc1	1.9066	0	0	0	1.9526	0	0	0	0
Cuedc2	0	0	0	1.7054	0	0	0	0	0
Cul4a	0	0	0	1.7133	0	0	0	0	0
Cul7	0	-1.8843	0	1.7364	0	0	0	0	0
Cux1	-1.9269	0	0	0	-1.9014	0	0	0	0
Cxcl10	0	0	1.7832	0	1.8451	1.9382	0	0	0
Cxcr3	1.7029	0	-1.8751	0	0	-1.6654	0	0	1.5736
Cxcr4	0	0	0	1.7574	1.6925	1.6914	0	0	0
Cxcr6	0	0	0	0	-1.539	0	0	0	0
Cxxc1	0	-1.5246	0	0	0	0	0	0	0
Cyb5r3	0	0	0	1.8451	0	0	0	0	0
Cycs	0	0	-1.7008	0	0	-1.6528	0	0	0
Cyfip2	0	0	0	0	1.8846	0	0	0	1.8432
Cyp11a1	0	0	1.9826	0	1.9011	0	0	0	1.7596
Cyp2s1	1.5838	0	0	1.5225	0	0	0	0	0
Cyp51	-1.522	0	0	0	0	0	0	0	0
Cysltr1	1.6069	0	1.5324	1.5913	1.6698	1.6552	0	1.7303	0
Cysltr2	0	0	1.6608	0	0	0	0	0	0
Cyth1	1.973	0	0	0	0	0	0	1.9312	0
Cyth3	0	0	0	0	-1.6879	-1.7364	0	0	0
Cyth4	0	0	0	0	1.9003	0	0	0	1.9762
Cytip	1.9089	0	0	0	1.9293	0	0	-1.9642	1.9099
D16Ertd472e	1.961	0	1.958	0	0	0	0	0	1.8542
D730005E14Rik	0	0	0	0	0	0	1.8488	0	0
D8Ertd82e	0	0	0	0	-1.526	0	0	0	0
D930015E06Rik	0	0	-1.9333	0	0	-1.7514	0	0	0
Dad1	0	0	0	1.8881	0	0	0	0	0
Dag1	0	0	0	1.6592	0	0	0	0	0
Dalrd3	0	0	0	1.814	0	0	0	0	0
Dap	1.8376	0	1.9425	1.7697	0	0	0	0	0
Dap3	0	0	0	1.7901	0	0	0	0	0
Dars2	0	0	0	0	0	-1.8622	0	0	0
Dazap1	0	0	0	1.6858	0	0	0	0	0
Dbnl	0	0	0	1.7634	0	0	0	0	0
Dclk1	0	0	0	0	0	0	0	-1.5708	0
Dclre1b	0	0	-1.734	0	0	0	0	0	0
Dctn4	0	0	0	0	0	0	0	0	1.5227
Ddit3	1.7334	0	1.7367	-1.5352	1.6934	0	0	0	1.8784
Ddit4	0	0	0	1.9441	1.8483	0	0	0	1.7275
Ddr1	-1.8271	0	1.9538	0	1.9048	1.8653	0	0	1.8826
Ddt	0	0	0	0	0	0	0	0	1.6678
Ddx11	0	0	-1.5753	0	1.7329	-1.5757	0	0	0
Def6	0	0	0	1.8558	0	0	0	0	0
Dennd1b	0	0	0	0	-1.8482	0	0	0	0
Dennd3	1.7787	0	0	0	0	0	0	0	0
Dennd4b	0	0	0	1.6685	0	0	0	0	0
Dennd5a	1.8012	0	0	0	1.9323	0	0	0	1.6827
Dgat1	1.7118	0	0	1.9362	1.6718	0	0	0	1.8671
Dgcr8	-1.5056	0	0	0	0	0	0	0	0
Dgka	-1.8173	0	1.8427	1.5956	0	0	0	-1.6767	0
Dgkh	-1.6194	0	0	0	0	0	0	0	0
Dhrs1	0	0	0	0	1.5972	0	0	0	0
Dhrs13	0	0	0	0	1.8385	0	0	0	0
Dhrs3	0	0	-1.8014	0	0	0	0	0	0
Dhx38	0	-1.7815	0	0	0	0	0	0	0
Dhx58	0	0	0	0	0	0	0	0	-1.5785
Dixdc1	1.7329	0	0	0	0	0	0	0	0
Dlg2	1.9121	0	0	0	0	0	0	0	0
Dlg4	0	0	0	1.6264	0	0	0	0	0
Dnaja4	1.5341	0	0	0	0	0	0	0	0
Dnajb1	0	0	0	1.7781	0	0	0	0	0
Dnajb14	0	0	0	0	0	0	0	0	1.8046
Dnajb5	0	0	0	0	1.7833	0	0	0	1.7831
Dnajc10	-1.5451	0	0	0	0	0	0	0	0
Dnajc16	0	0	0	1.5725	0	0	0	0	0
Dnajc5	0	0	0	1.7967	0	0	0	0	0
Dnmt3a	-1.8739	0	0	0	-1.9191	-1.7911	0	0	-1.5755
Dock10	0	0	0	0	-1.9194	-1.9779	0	0	-1.5866
Dock8	0	0	0	0	0	-1.7401	0	0	0
Dohh	0	0	-1.6767	0	0	0	0	0	0
Dok2	0	0	1.8666	1.6862	0	0	0	0	1.5361
Dot1l	0	0	-1.943	0	0	0	0	1.9182	0
Dpf1	0	0	0	1.5697	0	0	0	0	0
Dpp4	-1.9123	0	1.9158	0	0	-1.8445	0	-1.5435	0
Dpy19l3	0	0	0	0	1.891	0	0	1.9703	1.9653
Dpysl2	0	0	0	0	-1.6962	0	0	0	1.705
Dst	1.7661	0	1.6526	0	0	0	0	0	0
Dtx3l	0	0	0	1.7583	0	0	0	0	0
Dus3l	0	-1.6298	0	0	0	0	0	0	0
Dusp14	-1.8947	0	-1.9043	0	0	-1.8005	0	0	0
Dusp16	-1.8099	0	0	0	1.5379	0	0	0	1.7193
Dusp2	-1.9482	0	-1.9384	0	-1.9189	-1.9465	0	0	0
Dusp22	0	0	1.7763	0	-1.9418	0	0	0	0
Dusp4	0	0	-1.6447	0	0	0	0	0	0
Dusp5	0	0	0	1.6547	0	0	0	0	-1.8176
Dusp6	-1.8336	-1.8535	0	0	-1.881	0	0	-1.8672	1.6463
Dvl2	0	-1.7196	0	0	0	0	0	0	0
Dynll1	0	0	0	1.6656	0	0	0	0	0
Dyrk3	-1.8965	0	0	0	0	0	0	0	0
E130012A19Rik	0	0	0	1.7276	0	0	0	0	0
E130308A19Rik	0	0	0	0	1.8986	0	0	0	0
E2f1	0	0	0	1.7831	0	0	0	0	0
E2f2	-1.7249	0	0	0	0	0	0	0	0
E330009J07Rik	0	0	0	1.5987	0	0	0	0	0
Ebf1	0	0	0	0	0	0	0	-1.5058	0
Ebi3	1.8946	0	0	0	1.9529	-1.9392	0	1.8178	0
Ece1	0	0	-1.8461	0	0	0	0	0	0
Ech1	0	0	0	0	0	-1.5847	0	0	0
Ecm1	1.6894	0	1.8328	0	-1.5526	0	0	0	0
Ecsit	0	0	0	1.7411	0	0	0	0	0
Edem1	1.8561	0	0	0	1.9067	-1.6539	0	0	0
Edem2	0	0	1.8761	1.5549	0	0	0	0	0
Efemp2	0	0	0	1.814	1.7251	-1.6808	0	-1.7685	1.9098
Egfr	-1.9451	0	0	0	0	0	0	0	0
Egln1	0	0	0	1.7647	0	0	0	0	0
Egln3	0	0	1.8888	1.9685	1.9575	1.7842	0	-1.5836	1.591
Egr1	-1.8259	0	-1.747	0	-1.9111	-1.885	0	0	0
Egr2	0	0	-1.9553	0	0	-1.9679	0	1.9025	1.8408
Egr3	0	0	0	0	0	0	-1.6618	1.6447	0
Ehbp1l1	0	0	0	1.7499	0	0	0	0	1.6515
Ehd1	1.8163	0	-1.7165	0	0	-1.9561	0	0	0
Ehd2	1.5235	0	-1.7518	0	1.8787	0	0	0	1.7864
Ehd3	1.7814	0	-1.8496	0	0	-1.7431	0	0	0
Ehd4	0	0	0	0	0	0	0	0	1.9187
Eid1	0	0	1.8109	1.8691	0	0	0	0	0
Eid2	0	0	0	0	0	0	1.7262	0	0
Eif1b	0	0	0	1.5276	0	0	0	0	0
Eif2ak3	0	0	0	0	1.5388	0	0	0	0
Eif4e	0	0	-1.6711	0	0	0	0	0	0
Eif4e3	1.9506	0	1.9423	0	0	0	0	-1.8845	0
Elk3	-1.9093	0	-1.8967	0	-1.8933	0	0	0	1.6779
Ell2	0	0	0	0	-1.8864	0	0	0	0
Elovl5	-1.8691	0	0	0	0	0	0	-1.5115	0
Elovl6	0	0	0	1.5346	0	0	0	-1.6794	1.6884
Emb	1.973	0	0	0	0	-1.9742	0	0	1.9715
Emd	0	0	0	0	1.8073	0	0	0	0
Emilin1	0	0	0	1.6089	0	0	0	0	0
Eml4	-1.8061	0	0	0	0	0	0	0	0
Emp1	1.8388	0	-1.7795	0	1.8386	1.9091	0	-1.624	1.8115
Emp3	0	0	-1.7951	0	1.7948	-1.6455	0	0	0
Enc1	1.6607	0	0	0	0	0	0	0	0
Endod1	-1.8942	0	0	0	-1.8859	0	0	0	0
Endog	0	0	0	1.868	0	0	0	0	0
Eno1	0	0	0	1.8802	0	0	0	0	0
Eno3	0	0	-1.8327	0	-1.9788	-1.9326	0	-1.9144	-1.9556
Entpd4	0	0	1.5633	1.5885	0	0	0	0	0
Eny2	-1.5279	0	0	0	0	0	0	0	0
Epn1	0	-1.8229	0	1.7521	0	0	0	0	0
Ept1	-1.7676	0	-1.5754	0	0	0	0	0	0
Erc1	1.8499	0	0	0	1.9461	0	0	0	0
Ergic1	0	0	-1.8165	0	-1.743	0	0	0	0
Ermp1	-1.7463	0	-1.6788	0	-1.5532	-1.7183	0	0	0
Ero1l	0	0	0	1.9235	0	0	0	0	0
Errfi1	0	0	0	1.7225	0	0	0	0	0
Espn	1.9418	0	0	1.972	1.9635	0	0	0	1.9567
Esrra	0	-1.8175	0	0	0	0	0	0	0
Ets1	1.9047	0	1.9881	1.9165	0	0	0	0	0
Ets2	-1.7468	0	0	0	0	0	0	1.6629	0
Etv6	0	0	0	0	1.9946	0	0	0	1.9903
Evi2a	-1.6802	0	0	0	0	0	0	0	0
Evi2b	-1.5474	0	1.5591	0	0	0	0	0	0
Evl	1.9948	-1.6973	1.9041	0	1.9802	0	0	0	1.8295
Exoc2	-1.989	0	1.8659	0	-1.998	0	0	0	0
Exoc6b	0	0	0	0	1.8622	0	0	0	0
Exoc7	0	0	0	1.8014	0	0	0	0	0
Exosc8	0	0	0	1.629	0	0	0	0	0
Ext1	0	0	0	0	0	-1.9054	0	0	1.9423
Extl3	0	0	-1.9024	0	-1.9226	-1.8597	0	0	0
Ezh1	1.7199	0	0	0	0	0	0	0	0
Ezh2	0	0	0	0	1.7893	0	0	0	0
F2r	-1.6032	0	1.8285	0	-1.8083	0	0	0	0
F3	0	0	1.742	0	0	0	0	0	0
F730043M19Rik	-1.8636	0	0	0	1.6651	0	0	0	0
Faah	-1.6535	0	0	0	1.5277	0	0	0	0
Fabp5	0	0	0	1.6386	0	0	0	0	0
Fads6	0	-1.6883	0	0	0	0	0	0	0
Fah	1.8537	0	0	0	0	0	0	-1.8415	0
Fam102a	0	-1.5221	0	1.7171	-1.7773	0	0	0	1.7891
Fam107b	1.9549	0	0	0	1.9295	-1.8867	0	0	1.891
Fam110a	0	0	0	0	0	0	0	1.6898	0
Fam111a	-1.7905	0	0	0	0	0	0	0	0
Fam114a2	0	0	0	1.7651	0	0	0	0	0
Fam117a	0	0	1.8603	0	0	0	0	0	0
Fam117b	0	0	0	1.6428	0	0	0	0	0
Fam124b	0	0	0	0	0	0	0	1.6628	0
Fam129a	1.9732	0	0	0	1.8988	-1.8145	0	0	0
Fam129b	-1.8366	0	0	1.6094	1.8582	0	0	0	1.9067
Fam162a	0	0	1.6939	1.9757	0	-1.7285	0	-1.7814	0
Fam168b	-1.8542	0	0	0	0	0	0	0	0
Fam169b	0	0	1.944	0	0	0	0	-1.8145	0
Fam183b	0	0	1.5453	0	0	0	0	0	0
Fam189b	0	0	0	1.5917	0	0	0	0	0
Fam20a	1.8447	0	1.8698	0	0	1.8722	0	-1.6148	0
Fam3c	0	0	0	0	0	0	0	-1.7253	0
Fam46a	0	0	0	1.6599	0	0	0	0	0
Fam46c	0	0	0	0	1.8875	0	0	-1.8484	0
Fam49b	0	0	0	0	0	0	0	-1.7063	0
Fam53b	0	0	0	0	-1.926	0	0	0	0
Fam57a	0	0	0	1.7956	0	0	0	0	0
Fam63b	0	0	0	1.6005	0	0	0	0	0
Fam65b	-1.6931	0	0	0	0	0	0	0	0
Fam69b	0	0	0	0	1.5719	0	0	0	0
Fam71b	-1.7275	0	0	0	-1.8211	-1.7319	0	0	0
Fam71f2	1.5139	0	1.7816	0	1.5362	0	0	0	0
Fam78a	0	0	0	1.7726	0	0	0	0	0
Fam81a	0	0	-1.7412	0	-1.6953	0	0	0	0
Fance	0	0	0	1.8266	0	0	0	0	0
Fancf	0	0	-1.5201	0	0	0	0	0	0
Far1	0	0	0	0	0	-1.5695	0	0	0
Farp1	-1.7611	0	0	0	0	-1.6051	0	0	1.5203
Fas	0	0	0	0	-1.8	-1.9385	0	-1.5176	0
Fasl	0	0	0	0	-1.5324	0	0	0	0
Fasn	0	0	0	0	-1.5971	0	0	0	0
Fastk	0	0	0	1.6591	0	0	0	0	0
Fastkd1	0	0	-1.724	0	0	0	0	0	0
Fau	0	0	0	1.7867	0	0	0	0	0
Fbxl14	0	0	0	1.7573	0	0	0	0	0
Fbxo11	0	0	-1.7321	0	0	0	0	0	0
Fbxo17	0	0	-1.7069	0	0	0	0	0	0
Fbxo31	0	-1.7876	0	0	0	0	0	0	0
Fbxo4	-1.5608	0	0	0	0	0	0	0	0
Fcrl1	-1.9596	0	-1.8691	0	1.8187	-1.6979	0	0	-1.7474
Fes	1.6358	0	0	0	1.7773	0	0	0	1.6222
Fez2	0	0	0	0	0	1.7628	0	0	0
Fgd3	0	0	0	0	0	-1.8372	0	0	1.7851
Fgf2	-1.8439	0	-1.8215	0	-1.8758	0	0	0	0
Fggy	1.8676	0	0	0	0	0	0	0	0
Fhl2	1.6168	0	-1.8548	0	-1.5727	-1.7819	0	0	0
Fhl3	-1.7173	0	0	0	0	0	0	0	1.9092
Filip1l	0	0	0	0	-1.8599	-1.9549	0	-1.7345	0
Fkbp1a	0	0	1.9227	1.5166	0	0	0	0	0
Fkbp5	0	0	-1.8625	0	0	0	0	0	0
Flna	1.8465	0	0	0	0	0	0	0	0
Flnb	1.8499	0	-1.9618	0	1.9104	-1.8824	0	1.8337	0
Flot1	1.948	0	1.9508	1.8783	1.9573	0	0	-1.9202	1.9563
Flot2	1.7791	0	0	0	1.8485	0	0	0	1.6193
Flt3l	0	-1.9235	1.6335	1.8024	0	0	0	0	0
Flywch1	0	0	0	1.9072	0	0	0	0	0
Fmnl1	0	0	1.7934	0	0	0	0	0	1.841
Fnbp1	0	0	0	0	0	-1.9413	0	0	0
Fnip1	0	0	1.9184	1.697	0	0	0	-1.6153	0
Fos	0	0	0	0	1.5111	0	0	0	0
Fosl2	0	-1.7852	0	1.8558	0	0	0	0	1.9801
Foxj2	0	-1.6663	0	0	0	0	0	0	0
Foxo1	1.9743	0	1.8909	1.5179	1.924	0	0	-1.7517	1.7592
Foxo3	0	0	0	1.8494	0	0	0	0	0
Foxp1	0	0	0	0	-1.9816	0	0	0	0
Foxp4	0	0	0	0	0	-1.5043	0	0	0
Frmd4b	1.9817	0	0	0	1.9847	-1.9039	0	1.886	1.9057
Frmd6	0	0	0	0	0	0	0	-1.7508	1.7904
Fth1	1.7783	0	1.6083	0	0	0	0	0	1.7663
Ftl1	0	0	0	0	1.6576	0	0	0	0
Ftsj2	0	-1.7673	0	0	0	0	0	1.6409	0
Ftsj3	-1.6112	0	0	0	0	0	0	0	0
Furin	1.9403	0	0	1.7935	1.9603	0	0	1.9194	1.932
Fut4	0	0	0	0	0	0	0	-1.8206	0
Fut7	0	0	0	0	0	1.8516	0	1.858	0
Fxyd5	0	0	1.6627	0	0	0	0	0	0
Fyb	1.9791	0	1.8774	0	0	0	0	0	0
Fyco1	0	0	1.931	0	0	0	0	0	1.7157
Fyn	-1.9855	0	0	0	-1.9178	-1.9126	0	0	0
Fyttd1	0	0	0	1.8041	0	0	0	0	0
Fzd7	0	0	0	1.8359	0	0	0	0	1.5385
G2e3	0	0	0	1.8313	0	0	0	0	0
G3bp2	0	0	0	1.6261	0	0	0	0	0
G6pc3	0	0	0	1.7281	0	0	0	0	0
Gabarap	0	0	0	0	0	-1.5281	0	0	1.8232
Gadd45a	0	0	1.7003	-1.5291	0	0	0	0	0
Gadd45b	1.9144	0	-1.9203	-1.8058	1.8587	0	0	1.9248	0
Gadd45g	-1.7617	0	0	1.8275	0	-1.8751	0	0	0
Gadd45gip1	0	0	0	1.748	0	1.7236	0	0	0
Galc	1.9583	0	1.911	0	1.9308	0	0	-1.7853	0
Gale	0	0	0	0	1.5471	0	0	0	0
Galk1	0	0	0	1.8477	0	0	0	0	0
Galm	0	0	0	0	0	-1.9174	0	0	0
Galnt12	0	0	0	1.5853	0	1.5073	0	1.845	0
Galnt3	1.9064	0	1.5925	0	1.774	-1.6555	0	0	0
Galnt6	0	0	0	1.9136	0	0	0	0	0
Gap43	-1.6834	0	1.6398	0	0	0	0	0	0
Gapdh	0	0	0	1.8905	1.7721	0	0	0	0
Gart	-1.8821	0	0	0	0	0	0	0	0
Gas2	0	0	-1.7306	0	0	0	0	0	0
Gas2l1	0	0	-1.6403	0	0	0	0	0	0
Gata3	0	0	0	0	-1.9218	-1.5799	0	0	0
Gatm	0	0	0	1.7601	1.6496	0	0	0	0
Gatsl2	-1.5344	0	1.554	0	0	0	0	0	1.6806
Gbe1	0	0	0	1.7337	0	0	0	0	0
Gbp10	0	0	0	0	0	0	0	0	-1.5287
Gbp2	0	0	1.8636	0	0	1.5467	0	0	-1.7443
Gbp3	-1.8859	0	1.7453	0	-1.9255	1.7854	0	0	0
Gbp4	-1.944	0	1.9554	0	-1.9521	-1.9381	1.5516	-1.7084	-1.9106
Gbp5	-1.9201	0	1.9082	1.8485	1.9493	1.9263	0	-1.7909	-1.8428
Gbp6	-1.8198	0	0	0	0	-1.641	0	0	-1.8353
Gbp8	-1.9379	0	1.8795	0	-1.8639	-1.9382	0	-1.8715	-1.9488
Gcnt1	1.8957	0	-1.9255	0	0	0	0	-1.8281	1.8711
Gde1	0	0	0	1.7149	0	0	0	0	0
Gdpd3	-1.7112	0	0	0	0	0	0	0	0
Gdpd5	0	0	0	0	-1.9299	-1.5768	0	0	0
Gem	1.5566	0	0	0	0	-1.6875	0	-1.5455	1.7184
Gemin6	-1.5306	0	0	0	0	0	0	0	0
Gemin8	0	0	1.7351	0	-1.7632	0	0	0	0
Gen1	-1.5926	0	0	0	0	0	0	0	0
Gfi1	1.8688	0	0	0	1.8967	0	0	0	0
Gfod1	-1.9638	0	-1.9698	0	-1.9633	-1.7109	0	0	0
Ggcx	0	0	0	0	0	0	1.9028	0	0
Ggt7	0	0	0	0	0	0	0	0	1.5484
Ggta1	1.8104	0	0	0	0	0	0	0	0
Ghdc	0	-1.7106	0	0	0	0	0	0	0
Gimap1	0	0	1.8166	1.8637	0	0	0	0	0
Gimap3	0	0	0	0	0	-1.5562	0	0	0
Gimap4	0	0	0	1.6196	0	0	0	-1.8524	0
Gimap5	0	0	0	1.7797	0	-1.9545	0	0	0
Gimap6	0	0	0	1.5852	0	0	0	0	0
Gimap7	0	0	1.805	1.6824	1.876	-1.8599	0	0	0
Gimap8	0	0	0	0	0	-1.7612	0	0	0
Gimap9	0	0	0	0	0	0	0	-1.808	0
Gipr	0	0	1.7511	0	1.548	0	0	0	1.6857
Gja1	0	0	0	0	0	1.8671	0	0	0
Gla	0	0	0	0	0	0	0	0	1.7184
Glce	0	0	0	0	1.7188	0	0	0	0
Glg1	0	0	0	1.5542	0	0	0	0	0
Glipr1	-1.835	0	-1.6629	0	-1.9318	-1.8512	0	0	0
Glipr2	1.8551	-1.709	0	0	0	0	0	0	1.9051
Glod4	0	0	0	0	0	-1.8955	0	0	0
Glrx	-1.8633	0	1.7913	0	0	0	0	0	0
Gls	0	0	-1.5057	0	0	0	0	0	0
Gls2	0	0	0	1.6188	0	0	0	0	0
Gltscr2	0	0	1.7703	0	0	0	0	0	0
Glud1	1.7505	0	0	0	1.796	0	0	0	0
Gm11110	0	0	0	1.809	0	0	0	0	0
Gm11346	-1.5631	0	0	0	0	0	0	0	0
Gm12250	-1.779	0	0	0	-1.8153	0	0	0	-1.6234
Gm2a	1.6498	0	0	1.8209	1.7951	-1.6193	0	0	0
Gm8369	1.9695	0	0	0	0	-1.9832	0	-1.9576	1.9499
Gm8801	0	0	0	0	0	0	1.9286	0	0
Gmfg	1.9553	0	1.8788	0	1.9264	1.8378	0	0	1.9324
Gmppa	0	0	0	1.7933	0	0	0	0	0
Gna13	0	0	-1.7065	1.6907	0	-1.865	0	0	0
Gnaq	0	0	0	0	-1.8075	0	0	0	0
Gnb4	1.522	0	0	0	0	0	0	0	0
Gnb5	1.774	0	0	0	0	-1.7561	0	0	1.592
Gngt2	0	0	0	0	1.8765	0	0	0	1.8969
Gnl3	-1.6724	0	-1.6598	0	0	0	0	0	0
Gnpda1	1.7423	0	0	0	1.5027	0	0	0	1.5916
Gnptab	0	0	0	0	0	0	0	-1.7521	0
Golga7	0	0	0	1.6545	0	0	0	0	0
Golim4	0	0	-1.8954	0	0	-1.7922	0	0	0
Golt1b	0	0	-1.6597	0	0	0	0	0	0
Gopc	0	0	0	1.5462	0	0	0	0	0
Gosr2	0	0	0	0	0	-1.704	0	0	0
Got1	0	0	0	0	1.6926	0	0	0	0
Gpatch3	0	-1.7028	0	0	0	0	0	0	0
Gpatch4	0	0	-1.6086	0	0	0	0	0	0
Gpi1	0	0	0	1.9303	0	0	0	0	0
Gpm6b	0	0	0	0	-1.7158	0	0	0	0
Gpr132	1.8433	0	1.9075	1.7142	1.9745	0	0	0	0
Gpr146	0	0	1.6739	1.8126	0	0	0	-1.8481	0
Gpr15	1.9814	0	-1.9427	0	1.986	-1.9544	0	-1.7206	0
Gpr171	-1.8945	0	0	0	0	0	0	0	1.5277
Gpr174	1.8525	0	0	0	0	-1.8186	0	0	0
Gpr18	0	0	1.9358	0	0	0	0	-1.9119	0
Gpr183	0	0	0	1.9015	0	-1.8864	0	1.9563	1.8828
Gpr25	0	0	0	0	0	0	0	0	-1.5109
Gpr55	-1.9762	0	0	0	0	0	0	0	0
Gpr65	1.9263	0	0	0	1.9624	0	0	0	1.9339
Gpr68	1.9812	0	0	0	1.9593	-1.9737	0	0	1.9601
Gprc5a	1.514	0	1.8655	0	1.5333	0	0	0	0
Gprin3	0	0	0	0	0	-1.5338	0	0	0
Gpsm2	0	0	0	0	1.7807	0	0	0	1.7155
Gpx1	0	0	-1.8292	0	0	0	0	0	0
Gramd1b	-1.91	0	-1.9605	0	1.8563	-1.8392	0	0	0
Grap2	0	0	1.8447	0	0	0	0	0	-1.5634
Grcc10	0	0	1.8144	0	0	0	0	0	0
Grhpr	0	0	0	1.8795	0	0	0	0	0
Grina	1.6504	0	1.6982	0	1.6126	0	0	0	1.6504
Gripap1	0	-1.5408	0	0	0	0	0	0	0
Grk5	0	0	0	0	1.9242	0	0	0	0
Grn	0	0	0	0	1.6929	1.7922	0	0	0
Gsn	1.7844	0	0	0	1.5647	0	0	0	0
Gsr	0	0	0	1.6653	0	0	0	0	0
Gstt2	1.8455	0	0	0	0	-1.9629	0	-1.8888	1.9657
Gstt3	0	0	0	0	0	0	0	0	1.6108
Gt(ROSA)26Sor	0	0	0	1.7451	0	0	0	0	0
Gtf2a1	0	0	0	0	1.7649	0	0	0	1.8154
Gtf2e2	0	0	0	1.6643	0	0	0	0	0
Gtpbp2	0	0	1.7019	0	0	0	0	0	0
Gtpbp6	0	-1.6214	0	0	0	0	1.6963	0	0
Gtpbp8	1.7977	0	0	0	0	0	0	0	0
Gypc	0	0	1.8466	0	1.9315	0	0	1.9231	1.8153
Gys1	0	0	0	1.8604	1.6691	0	0	0	1.6988
Gzf1	0	0	1.8169	1.7409	0	0	0	0	0
Gzmb	0	0	0	0	0	0	0	-1.5217	0
H1f0	0	0	0	0	1.7354	-1.8511	0	1.7104	0
H2-Ab1	0	0	0	1.8427	0	0	0	0	0
H2-Q10	1.8182	0	1.8356	0	1.5914	0	0	0	0
H2-T10	0	0	0	0	0	-1.6522	0	0	0
H2-T22	0	0	0	0	0	0	-1.6447	0	0
H2-T23	0	0	1.7764	1.7864	0	0	0	0	0
H2-T24	-1.9298	0	0	0	0	-1.971	0	0	-1.924
H2afy	0	0	1.576	0	0	0	0	0	0
H60b	1.7147	0	1.7408	0	0	0	0	0	0
Haao	0	0	0	1.8247	1.6255	0	0	0	0
Habp4	0	0	0	0	0	0	1.8393	0	0
Hdac2	0	0	0	0	1.8467	0	0	0	0
Hdac4	0	0	0	0	0	0	0	0	1.9052
Hdac7	0	0	0	1.9294	0	0	0	0	0
Hddc2	0	0	0	1.7848	0	0	0	0	0
Hddc3	0	0	0	0	0	-1.6927	0	0	0
Hdlbp	0	0	0	0	1.6314	0	0	0	0
Heg1	-1.9488	0	-1.6131	0	-1.8767	0	0	0	0
Helb	0	0	0	1.7271	0	0	0	0	0
Hemk1	-1.9223	0	1.7877	1.7537	1.8093	0	0	0	1.8144
Herpud1	1.7922	0	0	-1.586	0	0	0	0	0
Hes6	0	0	0	1.6142	0	0	0	0	0
Hexb	0	0	0	1.822	0	0	0	0	0
Hexdc	0	0	0	1.7014	0	0	0	0	0
Hexim2	0	1.5442	0	0	0	0	0	0	0
Hic1	1.8266	0	0	0	0	-1.9291	0	0	0
Hif1a	1.8393	0	1.8907	0	1.962	0	0	-1.8548	1.646
Hif3a	0	0	1.73	0	0	0	0	0	0
Higd1a	0	0	0	1.8831	0	0	0	0	0
Hint2	0	0	0	0	0	0	-1.711	0	0
Hip1r	1.7885	0	-1.5128	0	0	0	0	0	0
Hipk2	1.9852	0	0	0	0	0	0	-1.7569	1.7497
Hipk3	0	0	0	0	0	0	0	0	1.6086
Hist1h1a	0	0	0	0	0	0	1.8937	0	0
Hist1h1c	0	0	0	0	0	-1.8947	0	0	0
Hist1h2ag	0	0	0	0	0	0	0	-1.8981	0
Hist1h2ao	0	1.7685	0	0	0	0	0	0	0
Hist1h2bh	0	0	0	0	0	0	1.9463	0	0
Hist1h2bj	0	0	0	1.8363	0	0	1.9137	0	0
Hist1h2bm	0	0	0	1.7866	0	0	0	0	0
Hist1h4d	0	0	0	0	0	0	0	1.8818	0
Hist1h4i	0	0	0	0	1.8621	0	0	0	0
Hist2h2bb	0	0	0	1.8598	0	0	0	1.9276	0
Hist2h4	0	-1.8941	0	0	0	0	0	0	0
Hivep1	0	0	0	0	1.9879	0	0	1.9443	0
Hivep2	0	0	0	0	1.8808	0	0	0	1.8744
Hivep3	-1.9604	0	-1.9919	0	-1.9839	-1.9837	0	1.9791	1.6889
Hk1	0	0	0	1.7491	1.6051	0	0	0	0
Hk2	0	0	0	1.9052	1.9559	-1.9397	0	0	1.9141
Hmgcl	0	0	0	1.8863	0	0	0	0	0
Hmha1	0	0	1.9331	1.768	0	0	0	-1.8548	0
Hmox1	0	0	0	0	1.5454	0	0	0	1.7812
Hnrnpa0	0	0	0	1.8224	0	0	0	0	0
Hnrnpa1	0	0	0	0	0	0	1.8473	0	0
Hnrnpm	0	0	0	1.506	0	0	0	0	0
Homer3	0	0	0	0	0	0	1.5605	0	0
Hook2	0	0	0	0	1.9068	0	0	0	1.9166
Hp1bp3	0	0	1.8086	0	0	0	0	0	0
Hpcal1	0	0	-1.9351	0	1.7936	0	0	0	0
Hpdl	0	-1.7021	0	0	0	0	0	0	0
Hprt	0	0	0	1.7415	0	0	0	0	0
Hsf2	1.7536	0	0	0	0	0	0	0	0
Hspa4l	1.593	0	1.705	0	0	0	0	0	0
Hspb6	0	0	0	0	0	0	0	0	1.6353
Hsph1	0	0	-1.8912	0	0	0	0	0	0
Htt	0	0	1.9298	0	0	0	0	0	0
Hvcn1	1.9497	0	-1.5589	0	1.5932	-1.8567	0	1.6985	0
Hyal2	0	-1.7307	0	0	0	0	0	1.657	0
Icam1	0	-1.5612	0	0	0	0	0	0	-1.8285
Icam2	0	0	0	0	-1.5421	0	0	0	0
Icos	1.8805	0	1.8745	0	0	0	0	0	0
Id2	1.7619	0	0	1.8946	1.8333	-1.9035	0	0	1.9343
Id3	0	0	0	0	0	-1.5091	0	0	0
Idh1	0	0	0	0	0	-1.6728	0	0	0
Ier3	0	0	1.9316	1.8079	1.8949	0	0	0	1.9266
Ier3ip1	0	0	0	1.6659	0	0	0	0	0
Ier5	-1.8937	0	0	0	0	0	0	0	0
Iffo2	0	0	1.625	0	0	-1.8199	0	0	0
Ifi203	-1.9043	0	-1.8089	0	-1.9424	0	0	1.7043	-1.6357
Ifi205	0	0	-1.7107	0	0	0	0	0	0
Ifi27l2a	-1.8341	0	1.6685	0	1.8521	0	0	0	0
Ifi30	-1.5479	0	0	0	0	0	0	0	0
Ifi47	-1.9689	0	0	1.8815	-1.9007	0	0	0	0
Ifih1	0	0	-1.5997	0	0	0	0	0	0
Ifit1	0	0	1.7833	0	0	0	0	0	0
Ifitm3	0	0	-1.7257	0	0	0	0	0	0
Ifng	-1.7437	0	0	0	0	0	0	0	0
Ifngr2	0	0	0	0	0	1.5029	0	0	0
Ifrd1	0	0	-1.7056	-1.5301	0	0	0	0	0
Ift57	-1.9058	0	0	0	1.9075	0	0	0	0
Igf2bp3	-1.9388	0	-1.7672	0	0	-1.7843	0	0	0
Igf2r	-1.9709	0	0	0	-1.9362	0	0	0	0
Igfbp4	-1.771	-1.5388	0	0	0	0	0	0	1.6523
Igfbp7	-1.9577	0	-1.9404	0	-1.9163	-1.8921	0	1.9575	0
Igtp	-1.6924	0	1.8684	0	0	0	0	0	-1.8182
Ikbke	0	0	1.544	0	0	0	0	0	0
Ikzf4	1.5866	0	0	1.7767	0	0	0	0	0
Il10	1.9265	-1.5647	0	0	1.9712	1.9608	0	-1.9314	1.9739
Il10ra	1.6291	0	1.6848	0	0	-1.7735	0	0	0
Il12rb1	1.8182	0	1.7682	0	1.9229	0	0	1.9238	1.7642
Il12rb2	0	0	1.9632	1.5458	1.9839	1.9911	0	-1.8893	0
Il13ra1	-1.596	0	0	0	0	0	0	0	0
Il15ra	0	0	0	0	0	-1.8153	0	0	-1.6561
Il16	1.7947	0	1.6402	0	0	0	0	0	0
Il17a	1.9762	1.9008	-1.9823	1.6013	1.9875	1.9937	0	1.9901	1.9843
Il17f	1.9651	0	-1.9703	0	1.9767	1.9811	0	1.9879	1.986
Il17ra	0	0	0	0	0	0	0	-1.8564	0
Il18r1	0	0	-1.6001	0	-1.5695	-1.8552	0	0	0
Il18rap	0	0	-1.8619	0	-1.9047	-1.5034	0	0	0
Il1a	0	0	0	0	0	-1.8005	0	0	0
Il1r1	1.9906	0	-1.9846	0	0	-1.9622	0	1.9809	1.9732
Il1r2	1.8235	0	0	0	0	0	0	0	0
Il1rl2	0	0	0	0	0	-1.6199	0	0	0
Il1rn	-1.6094	0	0	0	0	1.8917	0	-1.6992	0
Il2	0	1.7258	-1.8186	0	1.9436	-1.927	0	1.7798	1.8085
Il21	1.9362	0	1.9337	0	1.9878	1.9944	0	0	1.9371
Il21r	0	0	0	0	0	-1.9416	0	-1.8718	-1.92
Il22	0	0	0	0	0	0	0	1.7696	0
Il23a	0	0	1.6431	0	0	-1.5937	0	0	0
Il23r	1.9751	0	0	0	1.98	1.9926	0	1.991	1.9798
Il24	1.7176	0	1.8871	0	1.7482	0	0	-1.6549	1.8996
Il27ra	0	0	0	1.5847	0	0	0	0	0
Il2ra	0	0	1.9739	1.8733	0	0	0	0	1.9696
Il2rb	0	0	0	1.8048	1.9025	0	0	0	0
Il33	0	0	0	0	-1.648	0	0	0	0
Il4ra	0	0	1.9579	1.9139	0	0	0	-1.9481	1.9572
Il6ra	-1.9859	0	1.8353	0	0	0	0	-1.9244	0
Il7r	1.9661	0	1.901	0	1.9824	0	0	-1.9545	1.7872
Il9	1.8836	0	0	0	1.9018	1.8077	0	1.6971	1.7935
Iltifb	0	0	0	0	0	0	0	1.7843	0
Ilvbl	0	0	0	0	0	-1.6517	0	0	0
Impa2	1.8753	0	0	1.897	0	0	0	0	0
Impdh1	0	0	0	1.6602	0	0	0	0	0
Ing2	0	0	0	1.7223	0	0	0	0	0
Ing4	0	0	1.5411	0	0	0	0	0	0
Inhba	1.656	0	0	0	0	0	0	0	0
Ino80c	0	0	0	0	0	-1.8199	0	0	0
Inpp4a	0	0	0	0	0	-1.5097	0	0	0
Inpp4b	0	0	-1.8985	0	0	-1.9935	0	0	0
Inpp5a	-1.6344	0	0	0	0	0	0	0	0
Inpp5b	0	0	0	0	0	0	0	1.9291	0
Inpp5d	0	0	0	1.5865	0	0	0	0	0
Insig2	0	0	0	1.5134	0	0	0	0	0
Insl3	0	0	0	1.6551	0	0	-1.968	0	0
Ints1	0	-1.6923	0	0	0	0	0	0	0
Ints4	-1.8108	0	0	0	0	0	0	0	0
Ints7	-1.8519	0	0	0	0	0	0	0	0
Ipcef1	-1.8439	0	0	0	-1.9114	0	0	0	0
Ipmk	0	0	0	0	1.807	0	0	0	0
Iqcb1	0	0	1.6225	0	0	0	0	0	0
Iqcc	0	0	0	0	1.5294	0	0	0	0
Iqgap1	0	0	-1.8496	0	0	0	0	0	0
Iqgap2	1.7146	0	1.863	0	0	0	0	-1.6477	0
Irak2	0	0	0	0	0	-1.8635	0	1.896	0
Irak4	0	0	0	0	0	-1.856	0	0	0
Irf1	-1.5941	0	1.6682	0	-1.5182	0	0	-1.7145	-1.9158
Irf4	0	0	1.9725	0	1.9866	0	0	0	1.7688
Irf6	1.8005	0	1.9115	0	1.8251	1.8153	0	0	0
Irf8	0	0	0	1.6666	0	0	0	0	-1.6599
Irf9	0	0	0	0	1.5177	0	0	0	0
Irgc1	1.7426	0	0	0	0	0	0	0	0
Irgm1	-1.7298	0	0	0	0	0	0	0	-1.8543
Irgm2	-1.5325	0	1.8537	0	0	0	0	0	-1.5329
Irgq	0	0	0	1.8128	0	0	0	0	0
Irs2	0	-1.533	1.9313	0	1.6724	-1.8053	0	-1.8234	0
Isg15	0	0	1.641	0	0	0	0	0	0
Isg20	0	0	0	0	-1.8925	0	0	0	0
Isoc2b	0	0	1.7644	1.6465	0	0	0	0	0
Itga3	1.8397	0	0	1.705	1.9521	0	0	1.9542	1.842
Itga4	1.8042	0	-1.7845	0	-1.8319	0	0	0	0
Itga7	0	0	0	1.7959	0	0	0	0	0
Itgal	0	0	0	0	0	0	0	1.9188	0
Itgav	0	0	0	0	1.8412	-1.7716	0	0	0
Itgb1	0	0	-1.5778	0	0	0	0	0	0
Itgb3	0	0	0	0	-1.796	0	0	0	0
Itgb7	0	0	1.7206	0	0	0	0	-1.5605	0
Itk	0	0	1.9481	0	0	0	0	-1.952	0
Itpk1	0	0	0	0	1.9645	0	0	0	0
Itpkb	0	-1.6165	1.9634	1.9644	0	0	0	0	0
Itpr1	1.942	0	-1.9792	0	1.934	-1.9949	0	0	0
Itpr2	0	0	1.8095	0	0	-1.7716	0	0	0
Itpr3	0	0	1.7105	0	0	0	0	0	0
Itpripl1	-1.8279	0	1.8138	0	0	0	0	0	0
Itpripl2	0	0	0	0	1.9516	-1.9241	0	0	1.8981
Jak2	-1.9607	0	0	0	0	-1.9247	0	0	1.8725
Jak3	0	0	0	1.9632	0	0	0	0	1.9283
Jakmip1	0	0	1.6258	0	0	1.6653	0	0	0
Jarid2	0	0	0	1.7715	1.8964	0	0	-1.6977	0
Jazf1	0	0	-1.9716	0	0	-1.9469	0	0	0
Jmjd6	0	0	0	1.9542	0	0	0	0	0
Jun	0	0	0	0	1.8222	0	0	0	0
Junb	0	0	0	1.9142	1.9201	0	0	0	1.8958
Jund	0	0	-1.8761	1.8195	-1.8498	0	0	0	0
Kat2a	0	-1.7366	0	0	0	0	0	0	0
Kbtbd11	0	0	1.8426	1.8734	0	-1.678	0	0	0
Kbtbd4	0	-1.8958	0	0	0	0	0	0	0
Kcna3	1.6084	-1.594	-1.7376	0	1.8738	-1.8092	0	1.8041	1.7062
Kcnab2	0	0	0	1.7347	0	0	0	0	0
Kcnk10	0	0	-1.895	0	-1.9042	-1.6658	0	0	0
Kcnk7	0	0	0	1.8463	0	0	0	0	0
Kcnmb4	0	0	0	0	0	0	0	1.8778	0
Kcnn4	0	0	0	1.8923	0	-1.8745	0	0	0
Kctd12	0	0	0	0	0	1.895	0	-1.6902	1.6607
Kctd17	0	0	0	0	1.7773	0	0	0	0
Kdelc1	-1.5447	0	0	0	0	0	0	0	0
Kdelr2	0	0	0	1.5727	0	0	0	0	0
Kdm2a	0	0	0	1.6969	0	0	0	0	0
Kdm3a	0	0	0	1.837	0	0	0	0	0
Kdm4b	0	0	0	1.8227	0	0	0	0	0
Kdm5b	0	0	0	1.8871	0	0	0	0	0
Kdm6b	0	-1.8164	-1.8261	0	0	0	0	0	0
Keap1	0	0	0	1.8883	0	0	0	0	0
Khnyn	0	0	1.9148	1.9031	1.8829	0	0	0	1.6933
Kif14	-1.7423	0	0	0	0	0	0	0	0
Kif1b	-1.7038	0	0	0	0	0	0	0	0
Kif21b	-1.817	0	0	0	0	0	0	0	0
Kif3a	0	0	0	0	1.8699	0	0	0	1.5778
Klc4	0	0	0	1.5738	0	0	0	0	0
Klf10	0	0	0	0	1.5617	0	0	0	1.6465
Klf13	0	0	0	0	0	0	0	0	1.8321
Klf2	-1.9539	0	0	0	0	0	0	0	0
Klf3	-1.8778	0	0	0	0	0	0	0	0
Klf4	0	0	0	0	1.5172	0	0	0	0
Klf6	1.9325	0	-1.8996	0	1.967	-1.9081	0	0	0
Klhdc1	0	0	0	1.7153	0	0	0	0	0
Klhdc3	0	-1.8351	0	0	0	0	0	0	0
Klhl17	0	0	0	1.7131	0	0	0	0	0
Klhl2	0	0	-1.7758	0	0	0	0	0	0
Klhl21	0	0	0	1.6408	0	0	0	0	0
Klhl24	0	0	0	0	0	0	0	0	1.5569
Klhl6	0	0	0	1.7321	0	0	0	0	1.965
Klhl9	0	0	0	1.738	0	0	0	0	0
Klrc1	0	0	0	0	0	-1.9404	0	0	0
Kras	-1.6501	0	0	0	0	0	0	0	0
Ksr1	0	0	0	0	1.874	-1.965	0	0	1.9162
Lactb	0	0	0	0	0	0	0	-1.7497	0
Lactb2	0	0	0	0	0	-1.8401	0	-1.5519	0
Lag3	0	0	0	0	1.9732	0	0	-1.9094	1.9362
Lamc1	1.9618	0	0	0	1.9782	0	1.7336	1.9032	1.8188
Laptm5	0	0	0	1.5985	0	0	0	0	0
Lars2	1.5682	0	0	0	0	0	1.7646	0	0
Lat	0	0	-1.8754	0	0	-1.9008	0	0	0
Lbh	1.8967	0	1.7087	1.6802	0	0	0	0	0
Lcp2	-1.9177	0	0	0	0	0	0	0	0
Ldb1	0	-1.7811	0	1.6488	0	0	0	0	0
Ldha	0	0	0	1.8743	0	0	0	0	0
Lef1	1.983	0	0	0	1.9293	0	0	0	1.951
Leng1	0	0	0	0	0	0	1.8011	0	0
Letm2	0	0	1.5645	0	0	0	0	-1.8745	0
Lfng	0	-1.6003	0	1.7434	-1.9569	0	0	0	0
Lgals1	1.9163	0	-1.9477	0	1.9193	0	0	0	1.7067
Lgals7	0	0	-1.7819	0	1.6085	0	0	0	0
Lgals8	0	0	0	0	-1.771	0	0	0	0
Lhx2	0	0	0	1.6172	0	0	0	0	0
Lif	1.9871	-1.757	0	1.8749	1.9793	1.9849	0	1.9759	1.9669
Lime1	1.8234	0	0	0	0	0	0	0	0
Lims1	0	0	0	0	0	-1.7091	0	0	0
Lin37	0	-1.5374	0	0	0	0	0	0	0
Lin54	0	0	0	0	1.8353	0	0	0	0
Lmbr1l	0	0	0	1.6612	0	0	0	0	0
Lmf1	0	0	0	1.7815	0	0	0	0	0
Lmf2	0	0	0	1.7154	0	0	0	0	0
Lmln	0	0	0	1.7839	0	0	0	0	0
Lmna	1.851	-1.5277	-1.9449	0	1.9534	-1.8443	0	0	1.9444
Lmnb1	-1.8659	0	0	0	0	0	0	0	0
Lnpep	0	0	0	0	0	-1.814	0	0	0
Lnx2	0	0	-1.9176	0	0	0	0	0	0
Lonp1	0	0	1.604	1.9223	0	0	0	0	0
Lpcat3	0	0	0	0	0	-1.6888	0	0	0
Lpin1	0	0	1.8023	1.5937	0	0	0	0	1.5308
Lpin2	0	0	-1.9237	0	0	-1.7988	0	0	0
Lpp	1.9896	0	0	0	0	0	0	0	1.9851
Lpxn	1.9621	0	1.9573	0	1.8769	0	0	0	1.9005
Lrba	1.8836	0	0	0	1.9443	0	0	0	0
Lrig1	0	0	-1.939	0	0	0	0	0	0
Lrmp	-1.9323	0	0	0	-1.9534	-1.7653	0	0	-1.8535
Lrp10	0	0	0	1.7225	0	0	0	0	0
Lrp5	0	-1.6342	0	0	0	0	0	0	0
Lrrc45	0	0	0	1.5427	0	0	0	0	0
Lrrc59	0	0	0	0	1.6569	0	0	0	0
Lrrc8a	0	0	0	1.7697	0	0	0	0	0
Lrrc8c	0	0	-1.8283	0	0	-1.9594	0	0	0
Lrrc8d	0	0	0	0	1.9483	0	0	0	1.8153
Lrrfip1	0	0	-1.9289	0	1.8482	0	0	0	1.7575
Lrsam1	0	0	0	1.7857	1.6444	0	0	0	0
Lsp1	1.842	0	0	0	1.8571	0	0	1.9185	0
Lsr	0	0	0	1.8112	0	0	0	0	0
Lst1	1.5661	0	0	0	0	0	0	0	0
Lta	0	0	-1.852	1.9266	0	-1.9831	0	1.9861	-1.971
Ltb	0	0	1.9034	1.9673	0	-1.9665	0	0	-1.9507
Ltb4r1	0	0	1.6956	0	1.6591	1.9063	0	1.8382	1.6515
Ly6a	0	0	1.9641	0	0	0	0	-1.9118	0
Ly6c1	0	0	1.6191	0	0	0	0	-1.515	0
Ly6e	0	0	1.7319	0	-1.8548	0	0	0	0
Ly6i	0	0	1.7408	0	0	0	0	-1.7666	0
Ly75	1.8643	0	1.7787	0	0	0	0	0	0
Lyst	0	0	0	0	-1.6629	0	0	0	0
Lzts1	1.7068	0	0	0	0	0	0	0	0
Mad1l1	0	0	-1.7422	0	0	0	0	0	0
Madd	1.5646	0	0	0	0	0	0	0	0
Maf	1.6073	0	0	0	1.8284	1.7801	0	-1.5097	1.8539
Maff	0	0	0	1.8911	0	0	0	1.633	0
Mafk	0	0	-1.6485	0	0	0	0	0	0
Maged2	0	0	1.687	0	0	0	0	0	0
Malat1	0	0	1.9587	0	0	0	1.9764	0	1.9096
Malt1	0	0	1.9168	1.7608	0	0	0	-1.7523	1.8017
Maml1	0	0	0	1.6453	0	0	0	0	0
Maml2	1.9783	0	0	0	1.978	0	0	-1.8748	1.934
Man1a	0	0	1.9474	0	0	0	0	-1.9635	1.8139
Man2a2	0	0	0	0	1.814	0	0	0	0
Map2k1	0	0	0	1.8148	0	0	0	0	0
Map2k4	-1.9431	0	0	0	0	0	0	0	0
Map2k6	0	0	0	1.5441	0	0	0	-1.5725	0
Map3k1	0	0	0	1.8657	1.9415	0	0	0	1.7576
Map3k11	0	-1.71	0	1.7808	0	0	0	0	0
Map3k5	0	0	0	0	0	0	0	-1.6474	1.8155
Map3k8	1.9356	0	0	0	1.9465	0	0	0	1.8947
Map4k2	0	0	0	1.6487	0	0	0	0	0
Map4k4	0	0	0	0	1.887	0	0	-1.8033	0
Map4k5	0	0	0	0	0	0	0	0	1.5423
Mapk14	1.9382	0	0	0	1.8902	0	0	1.8953	1.8392
Mapk8ip3	0	0	0	1.8617	0	0	0	0	0
Mapkapk2	1.7876	0	0	0	0	0	0	0	0
Mapkapk3	0	0	-1.9066	0	0	0	0	0	0
Mapkbp1	-1.6819	0	1.6705	0	0	0	0	0	0
Mapre2	0	0	-1.9013	0	1.961	-1.9412	0	0	0
Marcks	0	0	0	0	0	0	0	1.5947	0
Marcksl1	-1.5258	0	0	0	0	0	0	0	0
Mast3	0	0	0	1.777	0	0	0	0	0
Mast4	1.8483	0	-1.8907	0	1.623	-1.8006	0	1.8917	0
Mat2a	-1.5478	0	-1.7313	0	0	0	0	0	0
Matk	0	0	1.5747	1.8905	0	0	0	0	0
Max	0	0	0	1.6755	0	0	0	0	0
Maz	-1.6574	0	0	0	0	0	0	0	0
Mbnl1	-1.8755	0	0	0	0	0	0	0	0
Mbnl2	1.7819	0	0	0	0	0	0	0	0
Mboat1	0	0	-1.8453	0	0	0	0	0	0
Mbp	-1.9282	0	0	0	0	0	0	0	0
Mcl1	0	0	0	0	0	0	0	-1.906	0
Mctp2	1.9561	0	1.9266	0	0	0	0	-1.661	1.9213
Mdc1	0	0	0	0	1.904	0	0	0	0
Mdfic	0	0	-1.8857	0	1.9367	-1.9446	0	0	1.8401
Mdm1	0	0	0	0	0	-1.8885	0	1.8855	0
Mdm2	0	0	0	0	0	-1.6575	0	0	0
Me2	0	0	1.691	1.848	0	0	0	0	0
Med14	0	0	0	0	-1.6341	0	0	0	0
Med21	0	0	0	1.5634	0	0	0	0	0
Med7	-1.874	0	0	0	0	0	0	0	0
Men1	0	0	0	1.7779	0	0	0	0	0
Metap1	0	0	0	0	1.6644	0	0	0	0
Mex3b	0	0	0	0	-1.6663	0	0	0	0
Mfap3	0	0	0	1.7363	0	0	0	0	0
Mfhas1	1.9653	0	0	0	1.9922	-1.9747	0	1.9825	1.9765
Mfsd2a	0	0	0	1.8234	0	0	0	0	0
Mfsd6	0	0	0	0	0	0	0	0	1.5262
Mfsd7b	0	0	-1.8597	0	0	0	0	0	0
Mgat1	-1.8547	0	0	0	0	0	0	0	0
Mgat5	-1.9319	0	-1.9656	0	-1.9906	-1.976	0	0	0
Mgea5	0	0	0	0	0	0	0	0	1.6166
Mgll	1.9687	0	-1.965	0	1.8687	0	0	-1.8927	1.9878
Mgrn1	0	0	0	0	0	0	0	0	1.6177
Midn	0	-1.9302	0	0	0	0	0	0	1.9185
Mif	0	0	0	1.893	0	0	0	0	0
Mif4gd	0	0	0	0	1.6411	0	0	0	0
Mir1949	0	0	0	0	0	0	0	1.5894	0
Mir3064	-1.7685	0	0	0	0	0	0	0	0
Mir3091	0	0	0	1.7836	0	0	0	0	0
Mknk2	0	0	0	1.7435	0	0	0	0	0
Mlec	0	0	0	1.7096	0	0	0	0	0
Mlkl	0	0	1.5239	0	0	0	0	0	0
Mllt11	0	0	0	0	1.8135	0	0	0	0
Mllt3	0	0	0	0	0	-1.5229	0	0	0
Mllt6	0	0	0	1.8195	0	0	0	0	0
Mmd	0	0	0	0	-1.5608	0	0	0	0
Mndal	-1.6986	0	-1.8505	0	-1.6818	-1.695	0	0	0
Mns1	0	0	-1.5421	0	0	0	0	0	0
Mogs	-1.5711	0	0	0	0	0	0	0	0
Mon1b	0	-1.7179	0	0	0	0	0	0	0
Morn4	1.886	-1.5694	0	0	1.7916	0	0	0	0
Mospd3	0	-1.8285	0	0	0	0	0	0	0
Mov10	0	0	0	0	-1.6111	0	0	0	0
Mphosph6	0	0	-1.5207	0	0	0	0	0	0
Mpp2	1.6237	0	0	1.7485	1.814	0	0	0	1.5706
Mpzl2	0	1.8422	0	0	0	0	0	0	-1.5713
Mpzl3	-1.9351	0	-1.8321	0	0	-1.7094	0	0	0
Mrpl1	0	0	0	0	0	-1.8593	0	0	0
Mrpl13	-1.6517	0	0	0	0	0	0	0	0
Mrpl54	0	0	0	1.7537	0	0	0	0	0
Mrps26	0	0	0	1.6614	0	0	0	0	0
Mrps6	0	0	0	0	-1.7045	0	0	0	0
Ms4a4b	1.7666	0	-1.7841	0	-1.8612	-1.9076	0	0	0
Ms4a6b	1.9276	0	0	0	1.9671	-1.952	0	-1.6397	1.8873
Ms4a6c	0	0	1.7934	0	0	0	0	-1.744	0
Ms4a6d	1.7105	0	0	0	0	-1.7124	0	0	0
Msi2	0	0	0	0	0	0	0	0	1.7854
Mt1	1.8283	-1.6178	0	1.6984	1.8321	0	-1.7073	-1.521	1.7391
Mt2	1.544	-1.6202	-1.5853	1.6977	0	0	-1.7022	0	1.7361
Mtap	0	0	-1.7789	0	0	0	0	0	0
Mthfd1l	0	0	0	1.6579	0	0	0	0	0
Mthfd2	0	0	0	0	1.8758	0	0	0	0
Mtrf1	0	0	0	0	0	0	0	-1.6177	0
Mtss1	0	0	0	0	1.9048	0	0	0	0
Mxd3	0	0	0	1.8524	0	0	0	0	0
Mxi1	1.9305	0	1.9447	1.9453	1.9558	0	0	0	0
Myb	0	0	1.8486	0	-1.8835	0	0	1.8451	0
Myc	0	-1.7267	0	1.8566	0	0	0	0	0
Myh9	0	0	-1.9462	0	0	0	0	0	0
Myl6	0	0	0	0	0	-1.648	0	0	0
Mylpf	0	0	0	0	0	0	1.8233	0	0
Myo10	1.9521	0	1.8653	0	0	0	0	0	0
Myo18a	0	0	0	0	1.7683	0	0	0	0
Myo1g	1.5244	0	0	0	0	-1.863	0	0	0
Myo5a	0	0	-1.769	0	1.732	0	0	0	0
Myo9b	0	0	0	1.6544	0	0	0	0	0
Naa20	-1.5837	0	0	0	0	0	0	0	0
Nab2	-1.9054	0	-1.798	0	0	0	0	0	0
Nagpa	0	0	0	0	0	0	1.5592	0	0
Nampt	0	0	0	1.8044	0	0	0	0	-1.6374
Nanos1	0	0	0	1.6114	0	0	0	0	0
Nap1l4	0	0	0	1.5575	0	0	0	0	0
Narf	0	0	0	1.9637	0	0	0	0	0
Nars2	1.754	0	0	0	0	0	0	0	0
Ncaph2	0	0	0	1.7873	0	0	0	0	0
Ncbp2	0	0	0	1.5672	0	0	0	0	0
Nck2	1.9465	0	0	0	0	0	0	0	0
Ncoa1	1.9636	0	0	0	1.9573	0	0	0	0
Ncoa2	0	0	0	0	-1.9742	-1.89	0	0	0
Ncs1	1.8729	0	-1.8521	1.7289	1.8953	0	0	0	1.9437
Ndrg1	1.8791	0	1.7311	1.6987	1.8552	-1.5533	0	0	0
Ndrg2	0	0	0	1.7392	0	0	0	0	0
Ndst1	0	0	0	0	0	0	0	1.685	0
Ndufaf3	0	0	0	1.7055	0	0	0	0	0
Ndufv3	0	0	0	1.8617	0	0	0	-1.7395	0
Neat1	0	0	1.9547	1.8521	1.922	0	0	-1.9038	1.9592
Nebl	1.9867	0	1.9713	0	1.977	0	0	1.9775	0
Necap2	0	0	0	1.6167	0	0	0	0	0
Nedd4	0	0	1.882	0	0	0	0	0	0
Nedd9	-1.9231	0	-1.9441	0	0	-1.9083	0	0	0
Nefh	0	0	0	1.5476	0	0	0	0	0
Nek1	0	0	0	1.8148	0	0	0	0	0
Nek6	0	0	-1.8615	0	-1.8109	-1.8941	0	0	0
Neu3	1.9484	0	0	0	1.8429	-1.7744	0	0	0
Neurl3	0	-1.5319	1.8755	0	-1.9214	0	0	0	1.5278
Nf1	0	0	0	0	1.7869	0	0	0	0
Nfat5	0	0	1.5312	0	0	0	0	0	0
Nfatc1	-1.9625	0	-1.9363	0	0	0	0	0	0
Nfatc2	0	0	0	1.7861	0	0	0	0	1.9763
Nfe2l2	0	0	0	0	0	0	1.7736	0	0
Nfil3	1.9587	0	1.9592	1.8587	1.8751	0	0	-1.9597	1.9106
Nfkb2	0	0	0	0	0	-1.8284	0	0	0
Nfkbia	-1.778	0	-1.5061	0	0	-1.9087	0	1.8896	0
Nfkbid	0	0	-1.7943	0	0	0	0	1.5101	0
Nfkbil1	0	0	0	0	0	-1.8605	0	0	0
Nfyb	0	0	0	1.5279	0	0	0	0	1.5281
Nid1	-1.7611	0	0	0	-1.6206	0	0	0	0
Nipal3	0	0	1.566	0	0	0	0	0	0
Nisch	0	0	0	1.593	0	0	0	0	0
Nlgn2	1.5136	0	0	1.5092	0	-1.6461	0	0	1.5785
Nlrc5	0	0	1.637	0	-1.7207	0	0	0	0
Nme1	-1.8348	0	-1.8797	0	0	0	0	0	0
Nol10	0	0	-1.8739	0	0	0	0	0	0
Nol7	-1.7868	0	0	0	0	0	0	0	0
Nos2	-1.5585	0	1.5508	0	0	0	0	0	0
Npas4	0	0	-1.8704	0	0	-1.7504	0	0	0
Npc2	0	0	1.8783	0	1.9169	0	0	0	1.8037
Nqo2	0	0	0	0	-1.8501	0	0	0	0
Nr2f6	0	0	0	0	0	0	1.8063	0	0
Nr4a1	0	0	-1.7375	0	0	0	0	0	0
Nr4a2	1.9256	0	-1.7889	1.7176	0	-1.7928	0	0	1.8037
Nr4a3	1.7076	0	-1.6975	0	-1.8082	0	0	0	-1.7431
Nrf1	-1.8988	0	0	0	0	0	0	0	0
Nrip1	0	0	0	0	-1.9122	0	0	0	0
Nrn1	0	0	0	1.8591	0	0	0	0	0
Nrp1	0	0	-1.9526	0	-1.9766	1.9524	0	1.6792	0
Nsg2	0	0	0	0	-1.9501	0	0	0	0
Nsmce1	0	-1.8469	1.8249	0	0	0	0	0	0
Nsun2	0	0	0	1.536	0	0	0	0	0
Nt5dc3	0	0	-1.766	0	0	0	0	0	0
Nt5e	0	0	0	0	-1.9255	1.9169	0	-1.7316	0
Nub1	0	0	0	0	1.8007	0	0	0	0
Nudt18	0	0	1.8007	0	0	0	0	0	0
Nufip1	0	0	0	1.52	0	0	0	0	0
Nup210	0	-1.623	0	0	0	0	0	0	0
Nup50	0	0	0	1.6619	0	0	0	0	0
Nup93	0	0	-1.845	0	0	0	0	0	0
Nup98	0	0	0	0	0	0	0	0	1.6811
Oas3	0	0	1.8896	0	1.6433	0	0	0	0
Obfc1	1.9175	-1.5892	0	0	0	0	0	0	0
Obsl1	1.8581	0	0	0	0	0	0	0	0
Odc1	-1.7875	0	0	0	1.7988	0	0	0	0
Orai2	0	0	0	0	-1.6035	0	0	0	0
Orc1	0	0	0	0	1.7002	0	0	0	0
Osbpl3	1.8605	0	-1.8468	0	0	-1.8467	0	0	0
Osbpl8	0	0	0	0	1.9531	-1.8948	0	0	0
Osbpl9	0	0	1.9474	0	0	0	0	-1.5738	1.6793
Osm	0	-1.5339	0	0	0	0	0	0	0
Ost4	0	0	0	1.6975	0	0	0	0	0
Ostf1	1.9769	0	-1.7798	1.7165	1.9072	-1.9224	0	-1.8344	1.7329
Ovca2	0	0	0	0	0	-1.8077	0	0	0
Oxnad1	0	0	0	0	1.6637	0	0	0	0
P4ha1	0	0	0	1.8437	0	0	0	0	0
P4ha2	0	0	0	1.8215	0	0	0	0	0
P4hb	0	0	0	1.9251	0	0	0	0	0
P4htm	0	0	0	0	0	0	1.7401	0	0
Padi2	1.6834	0	1.8449	0	0	-1.786	0	0	1.7684
Pafah1b3	0	0	0	1.7909	0	0	0	0	0
Pag1	0	0	0	0	-1.9104	0	0	0	0
Pank2	1.8334	0	1.8261	0	1.7823	0	0	0	0
Paox	0	0	0	0	1.5892	0	0	0	0
Paqr4	0	0	0	1.8179	0	0	0	0	0
Paqr8	1.6738	0	0	0	1.8435	0	0	1.6605	1.7068
Park7	0	0	1.91	1.9117	0	0	0	0	0
Parp10	1.5762	0	0	0	0	0	0	0	-1.5772
Parp11	0	0	0	0	0	0	0	0	-1.7019
Parp14	0	-1.606	0	0	0	0	0	0	0
Parp16	0	0	1.6551	1.7036	0	0	0	0	1.5069
Parp6	0	0	0	1.8457	0	0	0	0	0
Parp9	0	0	0	1.8645	0	0	0	-1.5636	0
Pbx2	0	-1.843	0	0	1.695	0	0	0	0
Pcca	0	0	1.9413	0	0	0	0	0	0
Pcgf5	0	0	0	1.8949	1.8949	-1.7004	0	-1.6372	0
Pcx	0	0	1.5259	1.7258	0	0	0	0	0
Pdcd1	-1.9524	0	-1.935	0	-1.9559	-1.9466	0	1.6379	0
Pdcd1lg2	-1.9254	0	-1.9089	0	-1.8026	-1.7687	0	0	0
Pdcd4	0	0	0	0	-1.6192	0	0	0	0
Pde1a	0	0	0	0	0	0	0	-1.9079	0
Pde3b	1.9535	0	0	0	0	0	0	0	0
Pde4b	0	0	0	0	0	0	0	0	1.8639
Pde4d	0	0	1.9335	0	1.8744	1.5382	0	0	0
Pde4dip	0	0	0	0	1.5331	0	0	0	0
Pde6d	1.6619	0	0	1.524	1.7608	0	0	1.8976	1.7484
Pde7a	-1.9028	0	-1.8716	0	1.8478	-1.9382	0	0	0
Pdgfb	-1.8377	0	-1.7289	0	0	-1.827	0	1.789	1.9349
Pdia3	0	0	0	0	0	0	0	-1.6351	0
Pdk1	0	0	0	1.8636	0	0	0	0	0
Pdk3	0	0	0	1.7047	0	0	0	0	0
Pdlim1	0	0	0	0	1.9286	0	0	0	0
Pdlim2	0	-1.7892	0	0	0	0	0	0	0
Pdlim5	-1.9633	0	-1.9391	0	-1.9773	1.9444	0	0	0
Pdpn	1.6228	0	0	0	1.7084	1.9299	0	0	1.8713
Pdxp	1.7303	0	0	1.8918	0	0	0	0	0
Pdzd8	-1.7997	0	0	0	0	0	0	0	0
Pecam1	-1.9441	0	1.9733	1.5649	0	0	0	0	0
Pecr	0	0	0	1.8484	0	0	1.7563	0	0
Peli1	0	0	0	0	0	-1.8913	0	0	0
Per1	0	-1.7756	0	1.8852	0	0	0	0	0
Perp	-1.7885	0	0	0	1.7117	-1.8165	0	0	-1.6962
Pex16	0	-1.6003	0	0	0	0	0	0	0
Pex26	0	0	0	1.5521	0	0	0	1.6926	0
Pex6	0	-1.8028	0	0	0	0	0	0	0
Pex7	0	0	0	0	0	-1.7126	0	0	0
Pfkfb3	0	0	0	1.8955	0	0	0	0	0
Pfkfb4	0	0	0	0	0	0	0	0	1.6517
Pfkl	0	0	0	1.8712	0	0	0	0	0
Pfkm	0	0	0	1.634	0	0	0	0	0
Pfkp	0	0	0	1.9149	1.9261	0	0	0	0
Pgam1	0	0	0	1.8886	0	0	0	0	0
Pgbd1	0	0	1.7356	1.5105	1.7445	0	0	0	0
Pgd	0	0	0	1.8456	0	0	0	0	0
Pgk1	0	0	0	1.8754	0	0	0	0	0
Pglyrp2	0	0	1.6404	0	0	0	0	0	0
Pgm2	0	0	0	1.8392	1.6948	-1.5361	0	0	1.6609
Pgm2l1	1.8431	0	0	0	0	0	0	0	0
Pgp	0	0	0	1.9333	0	0	0	0	0
Pgrmc1	0	0	0	0	-1.8397	-1.7577	0	0	0
Pgrmc2	0	0	0	1.658	0	0	0	0	0
Pgs1	0	-1.6789	0	0	0	0	0	0	0
Phactr2	0	0	-1.8803	0	0	0	0	0	0
Phc1	0	-1.5399	0	0	0	0	0	0	0
Phc3	0	0	1.6678	1.5578	0	0	0	0	0
Phf20	0	0	1.9515	0	0	-1.9131	0	0	0
Phf6	-1.7004	0	0	0	1.5259	0	0	0	0
Phip	-1.8898	0	0	0	0	0	0	0	0
Phlda1	1.8086	0	-1.812	0	0	0	0	0	-1.8501
Phlpp1	0	0	0	0	-1.9754	-1.8174	0	-1.6258	0
Phospho2	0	0	0	0	0	-1.5756	0	0	0
Phtf2	-1.8173	0	0	0	-1.8468	0	0	0	0
Phyh	0	0	0	0	0	0	0	0	1.5139
Pi4k2a	0	-1.5807	0	0	0	0	0	0	0
Pias2	0	0	0	0	1.6093	0	0	0	0
Pias4	0	-1.8196	0	0	0	0	0	0	0
Picalm	0	0	0	0	1.7741	0	0	0	0
Piga	0	0	0	1.6562	0	0	0	0	0
Pigx	0	0	0	0	0	0	0	-1.7445	0
Pik3ap1	1.945	0	1.9379	0	1.9006	-1.7546	0	0	0
Pik3c2a	-1.5011	0	0	0	0	0	0	0	0
Pik3cd	0	0	0	0	0	0	0	-1.8651	0
Pik3cg	1.9581	0	1.9054	0	1.8778	0	0	0	0
Pik3ip1	0	0	1.931	0	0	0	0	0	0
Pik3r5	0	0	0	0	0	-1.9382	0	-1.9504	-1.8566
Pim1	0	-1.9284	1.9727	0	0	1.9454	0	0	0
Pim2	0	-1.5187	0	1.6858	0	0	0	0	0
Pim3	0	0	0	1.7092	0	0	0	0	0
Pink1	0	-1.64	0	0	0	0	0	0	0
Pitpnc1	0	0	1.9642	0	0	1.8678	0	-1.6394	0
Pitpnm2	-1.6588	0	0	0	-1.9038	0	0	0	0
Pkd1l3	0	-1.5417	0	0	0	0	0	0	0
Pkp2	0	0	1.5854	1.5949	0	0	0	0	0
Pkp3	1.8837	0	0	0	1.9402	0	0	0	1.8376
Pkp4	0	0	-1.8623	0	0	-1.8029	0	0	0
Pla1a	-1.9428	0	0	0	-1.7861	-1.7807	0	-1.5371	-1.601
Pla2g12a	0	0	1.9086	0	1.747	0	0	0	1.904
Pla2g15	0	-1.669	0	0	0	0	0	0	0
Plaur	1.9495	0	0	0	0	1.7426	0	0	-1.7252
Plbd2	0	0	0	1.541	0	0	0	0	0
Plcg1	0	0	0	1.6086	0	0	0	0	0
Plcl2	-1.9291	0	0	0	0	0	0	0	0
Plcxd1	1.6832	0	0	1.8387	0	0	0	0	1.5702
Plec	0	0	0	0	0	0	0	0	1.9489
Plek	-1.6744	0	-1.5996	0	0	0	0	1.5919	0
Plekha1	-1.8039	0	0	0	0	0	0	0	0
Plekha2	1.7991	0	0	1.9097	1.8126	0	0	0	0
Plekhb2	1.6336	0	0	1.7034	0	-1.5965	0	0	0
Plekhf1	1.9388	0	0	1.5776	1.8728	0	0	1.8957	1.6931
Plekhg2	0	0	0	0	0	0	0	0	1.8773
Plekho1	0	0	0	0	1.8484	1.8535	0	0	0
Plekho2	0	0	0	0	0	0	0	0	1.8697
Plin2	1.8548	0	1.8805	0	0	0	0	1.9284	0
Plin3	0	0	0	0	1.6875	0	0	0	1.5985
Plk3	0	0	-1.9183	0	0	0	0	1.9312	0
Plod2	0	0	0	1.7645	0	0	0	0	0
Plod3	0	0	0	1.8143	0	0	0	0	0
Plscr1	-1.8586	0	0	0	0	0	0	0	1.7982
Plxnc1	-1.9474	0	-1.7741	0	1.8044	-1.8761	0	0	0
Plxnd1	0	0	0	0	0	-1.5755	0	1.5146	0
Pmaip1	0	0	0	0	0	-1.7565	0	0	0
Pmepa1	0	0	0	0	1.9646	0	0	0	1.9306
Pml	0	0	1.8201	0	1.8001	0	0	0	0
Pno1	0	0	-1.7613	0	0	-1.6767	0	0	0
Pnrc1	0	0	1.5575	1.8789	0	0	0	0	0
Podnl1	0	0	0	0	0	0	0	0	1.5755
Pold4	1.7676	0	1.8044	0	0	0	0	-1.6896	1.881
Poli	0	0	1.6892	0	0	0	0	0	0
Polk	0	0	0	0	0	-1.8011	0	0	0
Polm	0	0	1.5592	0	0	0	0	0	0
Polr1a	0	0	-1.5483	0	0	0	0	0	0
Polr2d	0	0	0	1.8359	0	0	0	0	0
Polr2f	0	0	-1.5086	0	0	0	0	0	0
Polr2l	0	0	-1.5836	0	0	0	0	0	0
Polr3gl	0	0	1.806	0	0	0	0	0	0
Pop4	0	0	0	0	0	-1.502	0	0	0
Por	0	0	0	1.5378	0	0	0	0	0
Pou2af1	-1.7997	0	-1.931	0	0	0	0	1.8155	1.6992
Pou2f2	-1.8526	0	0	0	-1.9331	0	0	0	0
Ppan	0	0	-1.5164	0	0	0	0	0	0
Ppard	0	0	0	1.9356	0	0	0	0	0
Ppfibp1	0	0	-1.9457	0	1.9187	0	0	0	1.8226
Ppip5k2	-1.5083	0	0	0	0	0	0	0	0
Ppm1h	0	0	0	0	0	-1.789	0	0	0
Ppme1	0	0	0	1.711	1.6378	0	0	0	0
Ppp1r13l	0	0	0	1.9282	0	0	0	0	0
Ppp1r15a	0	-1.5976	0	0	1.557	0	0	0	1.7082
Ppp1r15b	-1.6785	0	0	0	0	0	0	0	0
Ppp1r16b	0	0	-1.9005	0	-1.9505	-1.9253	0	0	0
Ppp1r3b	0	0	0	1.792	1.5812	0	0	0	1.6498
Ppp1r9b	0	0	0	0	0	0	0	0	1.7116
Ppp2r1b	0	0	-1.71	0	0	0	0	0	0
Ppp2r3a	0	0	-1.8802	0	0	-1.8246	0	0	0
Ppp2r5b	0	0	0	0	1.5903	0	0	0	0
Ppp3ca	-1.8508	0	0	0	-1.9539	-1.7693	0	0	0
Ppp3cc	0	0	1.9345	0	1.9447	0	0	-1.6961	1.8862
Ppp3r1	0	0	0	0	0	-1.7874	0	0	0
Ppp5c	0	0	-1.5812	0	0	0	0	0	0
Ppp6r2	0	0	1.6803	0	0	0	0	0	0
Prc1	0	0	0	0	1.7351	0	0	0	0
Prdx1	0	0	-1.8077	0	0	0	0	0	0
Prdx5	0	0	0	1.8206	0	0	0	0	0
Prdx6	0	0	0	0	-1.6047	0	0	0	0
Prelid1	0	0	0	1.9448	0	0	0	0	0
Prelid2	0	0	1.6705	1.8992	0	0	0	0	0
Prex1	0	0	0	0	0	0	0	0	1.7123
Prkab2	0	0	0	1.5085	0	0	0	0	0
Prkca	-1.9629	0	-1.9474	0	-1.9514	0	0	0	0
Prkcb	0	0	-1.9104	0	0	-1.6052	0	0	0
Prkch	1.8646	0	1.9498	0	0	0	0	-1.9491	1.8821
Prkrir	1.9244	0	0	0	1.945	0	0	0	1.8122
Prnp	0	0	1.8195	0	0	1.5787	0	-1.519	0
Prr12	0	-1.8591	0	1.6297	0	0	0	0	0
Prr13	0	0	0	1.5685	0	0	0	0	0
Prr7	0	0	0	0	0	0	1.8828	0	0
Prrg4	-1.8058	0	1.9492	0	-1.8913	0	0	0	0
Prrt2	-1.8857	0	0	0	0	0	0	0	0
Psd	0	0	-1.7108	0	0	-1.7843	0	0	0
Psmb5	0	0	-1.5515	0	0	0	0	0	0
Psmb8	0	0	0	1.7878	0	0	0	0	-1.9014
Psmb9	0	0	0	0	0	0	0	0	-1.5493
Psme2	0	0	0	0	0	0	0	0	-1.8095
Psmg3	-1.5599	0	0	0	0	0	0	0	0
Psph	0	0	0	0	1.5947	0	0	0	0
Pstpip1	0	0	0	1.6265	1.9274	-1.938	0	0	1.8368
Ptcd1	0	-1.8801	0	0	0	0	0	0	0
Pten	-1.9109	0	0	0	-1.9267	0	0	0	0
Ptger2	-1.8994	0	0	0	0	0	0	0	0
Ptger4	0	0	-1.6429	0	-1.9365	-1.8115	0	0	-1.9148
Ptgfrn	0	0	0	0	0	0	0	-1.6371	0
Ptgir	1.6192	0	0	0	0	0	0	0	0
Ptk2	0	0	0	0	-1.8903	0	0	0	0
Ptk2b	0	0	0	0	0	-1.9602	0	1.934	0
Ptms	-1.8827	0	0	0	1.907	0	0	-1.8789	0
Ptpn1	0	0	0	1.5775	0	0	0	0	0
Ptpn2	1.9463	0	0	0	1.8532	0	0	-1.6983	0
Ptpn22	0	1.6367	0	1.8631	0	-1.9605	0	0	1.8434
Ptpn3	0	0	0	0	0	-1.534	0	0	0
Ptpn5	0	0	0	0	0	-1.8057	0	1.9497	1.9141
Ptpn6	0	0	0	1.901	0	-1.9408	0	0	0
Ptprj	1.8651	0	-1.9443	0	0	-1.9785	0	-1.8083	1.9127
Ptprs	0	0	0	0	0	0	0	0	1.6202
Ptprv	0	0	1.6108	0	0	0	0	0	0
Pts	-1.8983	0	0	0	0	0	0	0	0
Pttg1	0	0	0	1.6019	0	0	0	0	0
Pvr	0	0	0	1.5627	1.8479	0	0	0	0
Pvt1	0	0	0	0	-1.8881	-1.9325	0	0	0
Pxmp2	0	0	0	0	0	-1.5907	0	0	0
Pxn	0	-1.9298	1.8356	0	0	0	0	0	0
Pycard	0	0	0	0	0	-1.7463	0	0	0
Pycr1	0	0	1.5795	-1.8747	1.6722	0	0	0	0
Pygl	0	0	0	1.741	0	0	0	0	0
Qprt	0	0	0	0	-1.8725	0	0	0	0
Qser1	-1.7884	0	0	0	-1.719	0	0	0	0
Qsox1	0	0	1.5064	0	0	0	0	0	0
R3hdm1	0	0	1.5914	1.6913	1.7484	0	0	0	0
Rab10	0	0	0	0	0	0	0	-1.5945	0
Rab11fip1	1.9341	0	-1.9385	0	0	-1.8192	0	1.9533	1.7542
Rab11fip4	0	0	-1.9597	0	-1.961	-1.9791	0	0	0
Rab19	0	0	1.6598	0	0	-1.7005	1.6455	0	0
Rab24	0	0	0	1.9163	0	0	0	0	0
Rab26	0	0	1.8287	0	0	0	0	0	0
Rab27a	-1.8881	0	0	0	0	0	0	0	0
Rab43	0	0	-1.5705	0	1.8854	-1.7918	0	0	1.7978
Rab4b	0	0	0	0	1.6263	0	0	0	0
Rab5c	0	-1.848	0	0	0	0	0	0	0
Rab8b	-1.8045	0	0	0	0	-1.9264	0	0	0
Rabgap1l	1.9874	0	0	0	1.9673	0	0	0	0
Rabggta	0	0	1.731	1.8335	1.7815	0	0	0	0
Rac1	1.858	0	0	1.6412	0	0	0	0	0
Rad1	0	-1.8136	0	0	0	0	0	0	0
Rad52	0	0	1.8419	0	1.8967	0	0	0	0
Rala	0	0	0	0	1.8132	0	0	0	0
Ralb	0	0	0	1.5032	0	0	0	0	0
Ramp1	0	0	0	0	0	-1.9115	0	1.9435	1.6537
Ranbp9	1.9115	0	0	0	1.923	0	0	0	1.7789
Rap1b	0	0	0	0	1.9473	0	0	0	1.5281
Rap2b	0	0	0	0	0	-1.5646	0	0	0
Rara	0	-1.8987	1.9679	1.968	0	0	0	0	1.965
Rasa2	1.8865	0	0	0	0	0	0	0	0
Rasa3	-1.9158	0	0	0	-1.9664	0	0	-1.9038	0
Rasa4	0	0	0	1.686	0	0	0	0	0
Rasal3	0	0	0	1.5662	0	0	0	0	0
Rasgrp1	0	0	0	0	-1.8945	0	0	0	0
Rassf1	0	0	0	1.9143	1.6687	0	0	0	1.8027
Rassf5	0	0	0	0	0	-1.826	0	0	0
Rb1	0	0	0	0	1.812	0	0	0	0
Rbbp4	-1.6389	0	0	0	0	0	0	0	0
Rbks	0	0	0	0	0	0	-1.5532	0	0
Rbl2	1.7568	0	0	0	0	-1.5131	0	0	0
Rbm38	-1.5599	0	0	0	0	0	0	0	0
Rbms1	1.9868	0	-1.965	0	0	-1.9571	0	0	1.5246
Rbpj	1.9557	0	1.8925	0	1.8926	0	0	0	1.9867
Rcan1	0	0	-1.8932	0	0	0	0	0	0
Rcan3	0	0	1.9067	0	0	0	0	0	1.8615
Rcc1	0	0	-1.8397	0	0	0	0	0	0
Rcl1	-1.7568	0	-1.5642	0	0	0	0	0	0
Rcor2	0	0	0	0	0	0	1.6763	0	0
Rcsd1	0	0	0	0	-1.8342	0	0	0	0
Rdh14	0	0	0	0	0	0	1.5353	0	0
Rdm1	0	0	0	0	1.9019	0	0	-1.872	0
Reep2	0	0	-1.6355	0	0	0	0	0	0
Reep3	0	0	-1.9493	0	0	0	0	0	0
Rel	0	0	-1.9276	-1.5627	-1.7487	-1.9107	0	0	0
Repin1	0	0	-1.8728	0	0	0	0	0	0
Rere	-1.8831	0	1.7754	0	0	0	0	0	0
Rest	0	0	0	1.5968	0	0	0	0	0
Rexo2	0	0	0	0	0	0	1.7508	0	0
Rfk	0	0	0	0	0	0	0	-1.5492	0
Rftn1	1.8482	0	0	0	0	0	0	0	0
Rfxap	0	0	0	1.6912	0	0	0	0	0
Rgs1	0	0	1.969	1.8687	1.9906	0	0	0	0
Rgs10	1.9032	0	0	0	0	0	0	0	1.6587
Rgs11	0	0	0	1.8802	0	0	0	0	0
Rgs14	0	-1.5573	0	0	0	0	0	0	0
Rgs16	0	0	-1.8018	0	-1.886	-1.8437	0	0	0
Rgs2	0	0	0	0	1.8687	0	0	0	0
Rgs3	0	0	-1.8372	0	-1.8759	-1.5622	0	0	0
Rhob	0	0	0	1.545	0	0	0	0	0
Rhof	0	0	0	0	0	0	0	0	1.8558
Rhoh	0	0	0	1.7291	0	0	0	0	0
Rhoq	0	0	1.7566	0	0	0	0	0	0
Rilpl2	0	0	0	0	-1.6668	-1.861	0	0	0
Riok3	0	0	0	0	1.7793	0	0	0	0
Ripk2	0	0	0	1.61	-1.6893	0	0	0	-1.5803
Rmrp	0	0	0	1.6637	0	0	1.8177	1.6601	0
Rnasel	1.7801	0	0	0	0	-1.7619	0	0	0
Rnf113a1	0	0	0	1.7779	0	0	0	0	0
Rnf125	1.9463	0	0	0	0	0	0	-1.5924	1.6054
Rnf126	0	0	0	1.817	0	0	0	0	0
Rnf130	0	0	1.6345	0	0	0	0	0	0
Rnf145	0	0	0	1.837	0	0	0	0	0
Rnf149	-1.9011	0	0	1.5439	0	0	0	-1.7739	0
Rnf157	0	0	1.9705	1.95	0	-1.9958	0	0	1.944
Rnf181	0	0	0	1.6295	0	0	0	0	0
Rnf19a	0	0	0	1.8084	0	0	0	0	0
Rnf19b	1.9748	0	0	1.541	1.965	0	0	0	1.6327
Rnf219	0	0	-1.622	0	0	0	0	0	0
Rnf24	1.7289	0	0	0	1.7717	0	0	0	1.5039
Rnf31	0	-1.7592	0	0	0	0	0	0	0
Rnft1	0	0	0	1.6142	0	0	0	0	1.7553
Rnh1	0	0	0	1.5922	1.6966	0	0	0	1.7873
Rnmtl1	0	0	-1.7519	0	0	0	0	0	0
Rnpep	0	0	0	0	0	1.7758	0	0	0
Rnu11	0	0	0	1.8642	0	0	0	0	0
Rnu12	1.8089	0	0	0	0	0	0	1.7948	0
Rock2	0	0	0	0	1.8513	-1.7746	0	0	0
Rora	1.9653	0	0	0	1.9806	-1.9198	0	-1.9725	1.9976
Rorc	1.9546	0	0	0	1.9678	0	0	1.9708	1.9645
Rpain	0	0	0	0	0	0	1.8703	0	0
Rpn1	-1.6431	0	0	0	0	0	0	0	0
Rpp14	-1.7896	0	0	0	0	0	0	0	0
Rps19bp1	0	0	-1.6899	0	0	0	0	0	0
Rps21	0	0	0	1.7447	0	0	0	0	0
Rps6ka3	0	0	0	0	0	0	0	0	1.6894
Rrad	1.5595	0	0	0	1.6383	0	0	0	0
Rraga	0	0	0	1.7432	0	0	0	0	0
Rragd	1.7003	0	0	1.5014	1.5806	0	0	-1.5628	0
Rras2	0	0	0	0	0	0	0	-1.859	0
Rrm2	-1.7937	0	0	0	0	0	0	0	0
Rrm2b	0	0	0	0	1.8011	0	0	0	0
Rrp12	0	0	0	0	0	0	0	1.585	0
Rrp1b	0	0	-1.7819	0	0	0	0	0	0
Rrp9	0	0	-1.6217	0	0	0	0	0	0
Rsbn1	0	0	0	1.7736	0	0	0	0	0
Rspry1	0	0	0	0	0	-1.6253	0	0	0
Rundc3b	0	0	0	0	1.5722	0	0	0	0
Runx1	1.9785	0	-1.9748	0	0	-1.9869	0	1.9882	1.9684
Runx2	1.9964	0	0	0	1.9873	-1.9837	0	0	1.8687
Runx3	1.7354	0	0	1.5628	1.6615	0	0	0	0
Ruvbl2	0	0	0	1.7867	0	0	0	0	0
Rxra	-1.5278	0	0	0	0	-1.5828	0	0	0
S100a10	1.9521	0	0	0	0	-1.9593	0	-1.8191	0
S100a11	1.6728	0	0	1.5102	0	0	0	0	0
S100a4	1.8862	0	-1.873	0	0	0	0	0	0
S100a6	1.7072	0	-1.7909	0	1.5112	0	0	0	0
S1pr1	1.9067	0	0	0	1.8866	-1.8989	0	0	1.8858
S1pr2	0	0	0	0	1.8702	0	0	0	0
S1pr4	0	-1.7452	0	1.88	0	0	0	0	0
Sacm1l	0	0	0	0	0	-1.5253	0	0	0
Safb	0	0	0	1.7925	0	0	0	0	0
Safb2	0	0	0	1.7184	0	0	0	0	0
Sall2	0	0	-1.5691	0	0	0	0	0	0
Samd4b	0	-1.6827	0	0	1.9246	0	0	0	1.8644
Samd9l	1.6954	0	0	0	-1.6793	0	0	0	0
Samhd1	-1.9292	0	1.5116	0	0	1.9413	0	0	0
Samsn1	0	0	0	0	-1.6999	-1.6593	0	0	0
Sap30	0	0	0	1.8616	1.5814	0	0	0	0
Sar1b	0	0	0	0	0	-1.6714	0	0	0
Sash3	0	0	1.5085	1.9196	0	0	0	0	0
Satb1	1.971	0	1.9124	0	1.9926	0	0	0	1.9622
Sav1	0	0	0	1.5793	0	0	0	0	0
Sbno2	0	0	0	0	0	0	0	-1.5809	1.9282
Sc5d	-1.7186	0	0	0	0	0	0	0	0
Scamp3	0	-1.5549	0	0	0	0	0	0	0
Scand1	0	0	0	1.6621	0	0	0	0	0
Scarna17	0	0	0	0	0	0	1.6344	0	0
Scarna2	0	0	0	0	0	0	1.5601	0	0
Sccpdh	0	0	0	1.7423	0	0	0	0	0
Scd1	-1.787	0	-1.7321	0	0	-1.5665	0	0	0
Scn1b	0	0	0	0	0	0	-1.9001	0	0
Sco1	1.8374	0	0	0	1.8806	0	0	-1.5437	0
Scpep1	-1.6904	0	0	0	0	0	0	0	0
Sdc3	1.8278	0	1.7815	0	0	0	1.6258	0	0
Sdc4	0	0	0	1.5187	0	0	0	0	0
Sdcbp2	1.9341	0	1.957	0	1.9448	0	0	0	1.5277
Sdf2l1	0	0	-1.5211	0	0	0	0	0	0
Sdf4	0	0	0	1.9281	1.9378	-1.9344	0	-1.9477	1.8519
Sec61g	0	0	0	1.7031	0	0	0	0	0
Selenbp1	1.5722	0	0	0	0	0	0	0	0
Sell	-1.9501	0	1.9144	0	-1.98	0	0	-1.7818	0
Selplg	0	0	1.7719	0	0	0	0	-1.8816	0
Sema4d	0	0	1.863	0	0	0	0	0	0
Sema4f	1.9777	0	1.9758	0	1.9868	-1.987	0	0	1.9296
Sema6b	0	0	1.5391	0	0	0	0	0	0
Sema7a	-1.8282	0	0	0	0	-1.8963	0	0	0
Senp1	0	0	0	0	1.5685	0	0	1.7543	0
Sept11	0	0	-1.7041	0	0	0	0	0	0
Sept9	0	0	0	1.8324	0	0	0	0	0
Sepw1	1.6607	0	0	0	0	0	0	0	0
Serf2	0	0	0	1.7019	0	0	0	0	0
Serpinb1a	-1.6912	0	1.8101	0	0	0	0	0	0
Serpinb6a	1.8308	0	0	0	0	0	0	0	1.6083
Serpinb6b	0	0	0	0	0	-1.7031	0	0	0
Serpinb9	0	0	-1.798	0	0	0	0	0	-1.5358
Serpinc1	-1.6534	0	0	0	0	0	0	0	0
Serpine1	1.9419	0	0	1.607	0	-1.873	0	0	1.842
Serpinf1	1.938	0	1.9067	1.7877	1.9528	1.8597	0	0	1.8292
Sertad1	0	0	0	1.9447	0	0	-1.8895	0	1.8108
Sertad3	0	0	1.7064	1.8743	0	0	0	0	0
Sesn1	0	0	0	0	-1.9233	0	0	0	0
Sesn2	0	0	0	-1.6157	1.7928	0	0	0	0
Sesn3	1.873	0	1.8698	0	0	1.8689	0	0	1.5693
Sestd1	1.9562	0	0	0	1.9339	0	0	-1.7532	0
Setd3	0	0	0	0	1.7888	0	0	0	0
Setx	0	0	0	1.5749	0	0	0	0	0
Sf3b3	0	0	-1.6085	0	0	0	0	0	0
Sf3b5	0	0	0	1.6084	0	0	0	0	0
Sfmbt1	0	0	0	0	0	-1.7607	0	0	0
Sfmbt2	1.7325	0	0	0	0	0	0	0	0
Sfpq	-1.753	0	0	0	0	0	0	0	0
Sft2d2	0	0	1.7939	0	0	0	0	0	0
Sfxn3	0	0	1.7586	0	0	0	0	0	1.681
Sh2b1	0	0	1.7456	1.605	0	0	0	0	0
Sh2d3c	-1.8109	0	0	0	-1.8994	0	0	0	-1.6369
Sh3bgrl3	0	0	0	0	1.7458	0	0	0	0
Sh3bp2	0	0	-1.5094	0	0	0	0	0	0
Sh3bp4	-1.8856	0	0	0	0	0	0	0	0
Sh3bp5	-1.8365	0	0	0	0	0	0	-1.5121	0
Sh3rf1	0	0	0	0	1.7472	0	0	0	0
Shisa5	0	0	1.8476	0	0	0	0	-1.6844	0
Shmt2	0	0	0	0	1.7335	0	0	0	0
Siah3	1.8786	0	0	0	0	0	0	-1.5224	0
Sigirr	0	0	1.771	1.5247	0	0	0	0	1.78
Sigmar1	0	0	0	1.5376	0	0	0	0	0
Sik1	-1.594	0	0	0	0	0	0	0	0
Sik3	0	0	0	0	1.9456	-1.8898	0	0	1.9026
Sipa1l1	0	0	1.8514	1.5886	0	0	0	0	1.6774
Sirt2	0	0	0	0	1.9311	0	0	0	1.8754
Sirt4	1.8403	0	0	0	1.8832	0	0	0	1.8544
Sirt6	0	0	0	1.8147	0	0	0	0	0
Sit1	0	0	0	0	0	0	1.7872	0	0
Skap1	0	0	1.6436	0	0	0	0	0	0
Skap2	0	0	0	0	0	0	0	0	1.7541
Ski	0	0	-1.6649	0	0	0	0	0	1.6741
Skil	0	0	0	0	1.7883	0	0	0	0
Sla	-1.9422	1.932	0	0	1.9766	0	0	0	0
Slain1	0	0	0	0	0	-1.7289	0	0	0
Slamf1	0	0	0	0	0	0	0	0	1.9561
Slamf6	0	0	0	0	-1.9054	0	0	0	0
Slamf7	0	0	1.9697	1.8147	1.9436	0	0	1.5404	1.6287
Slc12a9	0	-1.7334	0	0	0	0	0	0	0
Slc15a3	1.5311	0	-1.6835	0	0	0	0	1.8481	0
Slc16a10	-1.9343	0	0	0	0	0	0	0	0
Slc16a3	0	0	0	1.8865	0	0	0	0	0
Slc17a9	0	0	1.5297	0	0	0	0	0	0
Slc1a4	0	0	0	-1.5013	1.5179	0	0	0	0
Slc1a5	-1.6097	0	0	0	0	0	0	0	0
Slc20a1	0	0	-1.66	0	0	0	0	0	0
Slc25a1	0	0	0	1.6642	0	0	0	0	0
Slc25a19	-1.7084	0	0	0	0	0	0	0	0
Slc25a24	1.7312	0	0	0	0	0	0	0	0
Slc25a30	0	0	0	0	1.5665	0	0	0	0
Slc25a36	0	0	0	1.6134	0	0	0	0	0
Slc25a45	-1.6623	0	0	0	0	0	0	0	0
Slc26a2	0	0	-1.8321	0	0	0	0	0	0
Slc29a3	0	0	-1.5672	0	0	0	0	0	0
Slc2a1	0	0	0	1.9754	0	0	0	0	1.7498
Slc30a4	0	0	0	0	0	0	0	0	1.6005
Slc30a9	0	0	0	1.8218	0	0	0	0	0
Slc35d3	0	0	0	1.6433	0	0	0	0	0
Slc37a4	0	0	0	1.9699	1.8591	0	-1.9587	0	1.8316
Slc38a10	0	-1.7527	0	0	0	0	0	0	0
Slc38a6	-1.8621	0	0	0	0	0	0	0	0
Slc39a1	0	0	0	1.6644	0	0	0	0	0
Slc39a10	0	-1.7777	0	1.6937	1.5616	0	1.9255	0	1.6184
Slc39a13	0	0	1.6991	0	0	0	0	0	0
Slc39a14	0	0	0	0	0	0	0	1.686	0
Slc39a3	0	-1.6359	0	0	0	0	0	0	0
Slc39a4	0	0	1.7193	1.7741	0	0	1.9055	0	0
Slc39a7	0	-1.8142	0	0	0	0	0	0	0
Slc39a8	0	0	0	0	0	0	0	-1.5031	0
Slc3a2	0	0	0	0	1.8514	0	0	0	0
Slc41a1	0	0	0	1.6911	1.7095	0	0	0	1.7996
Slc43a2	-1.6437	0	0	1.8052	0	0	0	1.8601	1.6469
Slc43a3	-1.6082	0	0	0	0	0	0	0	0
Slc4a11	0	0	0	0	0	0	0	1.8669	1.901
Slc4a2	0	0	0	0	0	0	0	0	1.8214
Slc4a7	0	0	0	0	1.6472	0	0	0	0
Slc4a8	-1.7108	0	0	0	1.8299	0	0	0	0
Slc5a6	0	-1.7175	0	0	0	0	0	0	0
Slco3a1	1.9759	0	0	0	1.974	0	0	0	0
Slfn1	1.9229	0	0	0	0	0	0	0	0
Slfn10-ps	1.8944	0	-1.83	0	1.9628	0	0	0	0
Slfn2	0	0	-1.8739	0	1.9522	0	0	0	-1.7725
Slfn3	0	0	0	0	-1.8214	0	0	0	0
Smad3	0	0	1.9381	0	0	1.9073	0	0	1.9922
Smap2	0	0	0	0	0	0	0	-1.7816	0
Smarca2	0	0	1.8011	0	0	0	0	0	0
Smarcc1	-1.5846	0	-1.5363	0	0	0	0	0	0
Smo	0	0	1.5243	0	0	0	0	0	1.762
Smox	1.989	0	1.9373	1.871	1.9848	1.9056	0	0	1.8895
Smpd1	0	0	0	1.5692	0	0	0	0	0
Smpdl3a	1.643	0	0	0	0	0	0	0	0
Smyd5	0	0	-1.9144	0	0	0	0	0	0
Snapc1	1.7088	0	0	1.7389	1.565	0	0	0	0
Snapc5	0	0	0	0	0	0	1.9507	0	0
Snf8	0	0	0	0	0	-1.5795	0	0	0
Snhg6	0	0	0	0	0	-1.7398	0	0	0
Snora3	0	0	0	0	0	0	0	1.7349	0
Snora43	0	0	0	0	0	1.7968	0	0	0
Snora5c	0	0	0	0	0	0	1.7669	0	0
Snora74a	0	0	0	0	0	0	0	1.7228	0
Snord104	0	0	0	0	0	0	0	1.5797	0
Snord15a	0	0	0	0	0	0	0	1.5336	0
Snord15b	0	0	0	0	0	0	0	1.5435	0
Snord17	0	0	0	0	0	0	1.644	1.6091	0
Snord2	0	0	0	0	0	-1.8123	0	0	0
Snord38a	0	0	0	0	0	0	1.803	0	0
Snord47	0	0	0	0	0	-1.8282	0	0	0
Snord49b	0	0	0	0	0	0	-1.8446	0	0
Snord4a	0	-1.8316	0	0	0	0	0	0	0
Snord69	-1.5048	0	0	0	0	0	0	0	0
Snrnp25	0	0	0	1.7219	0	0	0	0	0
Snrnp35	0	0	0	0	0	0	1.574	1.6053	0
Snrpd1	0	0	0	0	0	0	0	-1.532	0
Snrpf	-1.6574	0	0	0	0	0	0	0	0
Sntb1	-1.9841	0	0	0	0	0	0	0	0
Snx14	0	0	0	0	0	0	0	-1.8021	0
Snx15	0	0	0	1.7313	0	0	0	0	0
Snx18	0	0	1.8217	1.846	0	0	0	0	0
Snx6	0	0	0	1.7151	0	0	0	0	0
Snx9	0	0	0	0	0	-1.62	0	0	0
Soat2	0	0	1.8038	0	1.5632	0	0	0	0
Socs1	0	0	0	1.9016	0	0	0	0	0
Socs2	0	0	0	0	-1.6086	0	0	0	-1.8237
Socs3	0	-1.5612	1.8074	1.787	0	0	0	-1.7962	1.97
Sox5	0	0	-1.8342	0	0	0	0	0	0
Sp100	-1.606	0	0	0	0	0	0	0	0
Sp2	0	-1.6452	0	0	0	0	0	0	0
Spag9	0	0	0	0	0	-1.815	0	0	0
Spata13	0	0	1.7661	0	-1.8671	0	0	-1.7865	0
Spata6	1.5913	0	0	0	1.5996	0	0	0	0
Sphk2	0	-1.7283	0	0	0	0	0	0	0
Spn	0	0	-1.7549	0	0	0	0	0	0
Spred2	0	0	1.9724	1.8288	0	0	0	0	0
Spry1	-1.7504	0	0	0	0	0	0	1.7861	1.8707
Spsb2	0	0	0	1.892	0	0	0	0	0
Sptlc1	-1.7289	0	0	0	0	0	0	0	0
Sqle	-1.6257	0	-1.6975	0	0	0	0	0	0
Sqstm1	1.683	0	0	0	0	0	0	0	0
Sra1	0	0	0	1.8801	0	0	0	0	0
Srgap3	0	0	1.5977	0	0	-1.7208	0	0	0
Srgn	0	0	1.9203	0	0	0	0	0	1.8199
Srm	0	0	-1.828	0	0	0	0	0	0
Srpk2	-1.5712	0	0	0	0	0	0	0	0
Srsf2	-1.6869	0	-1.5179	0	0	0	0	0	0
Ssbp4	0	-1.8753	0	1.6843	0	1.8319	0	0	0
Ssh1	1.6436	0	0	0	1.5012	0	0	0	0
Ssh2	0	0	1.9732	0	1.9169	1.9736	0	-1.8348	1.8343
Ssh3	0	0	0	0	0	0	1.5125	0	0
St3gal1	1.9629	0	-1.8923	0	1.9162	-1.9389	0	1.7256	1.7172
St3gal4	0	0	1.5261	0	0	0	0	0	0
St3gal6	0	0	0	0	-1.7935	0	0	0	0
St6gal1	0	0	1.9592	1.9075	-1.933	1.9652	0	-1.9142	1.9503
St6galnac4	-1.729	0	-1.8052	0	-1.8263	0	0	0	-1.865
St6galnac6	0	0	0	0	1.5842	0	0	0	1.7054
St8sia1	0	0	1.9532	0	0	0	0	-1.9756	0
St8sia4	0	0	1.958	0	0	0	0	0	0
St8sia6	-1.8023	0	0	0	0	0	0	0	0
Stambpl1	0	0	0	0	-1.7751	0	0	0	0
Stap1	0	0	0	0	-1.7218	-1.7156	0	0	0
Stard10	0	0	1.908	0	0	1.8088	0	0	0
Stard4	0	0	0	1.5505	0	0	0	0	0
Stat1	-1.8175	0	0	0	0	-1.829	0	0	-1.9181
Stat3	1.9181	0	0	1.7344	1.9399	0	0	0	1.9032
Stat4	0	0	0	0	1.971	0	0	-1.8882	0
Stat5a	1.6715	0	-1.7801	0	0	-1.9167	0	0	0
Stat5b	1.839	0	0	0	0	0	0	0	0
Stat6	0	0	0	1.7987	0	0	0	0	0
Stc2	0	0	0	1.8569	0	0	0	0	0
Stk11	0	0	0	1.6359	0	0	0	0	0
Stk17b	1.8908	0	0	0	0	0	0	0	1.8198
Stk25	0	0	0	1.5316	0	0	0	0	0
Stk38l	-1.9607	0	0	0	0	0	0	0	0
Stk39	-1.95	0	0	0	-1.8661	0	0	-1.642	-1.6338
Stk40	0	0	0	0	0	-1.8619	0	0	0
Stoml1	0	0	0	0	1.933	-1.8465	0	0	0
Stra6	-1.7681	0	-1.5829	0	1.8039	0	0	0	0
Stx11	1.918	0	-1.9366	0	1.9143	-1.8883	0	1.9368	1.8884
Sumf1	0	0	0	0	0	-1.6086	0	0	0
Sun1	0	0	0	1.7996	0	0	0	0	0
Surf4	0	0	0	0	1.6703	0	0	0	0
Susd3	1.8366	0	0	0	0	-1.8374	0	-1.613	0
Suv420h1	0	0	0	1.6785	0	0	0	0	0
Syn1	1.8224	0	-1.8003	0	1.6486	0	0	0	0
Synj2	0	0	0	0	0	-1.9643	0	0	0
Synpo	-1.922	0	0	0	0	0	0	-1.7213	0
Syt11	0	0	0	0	0	0	0	0	1.5775
Sytl1	0	0	1.8422	0	0	0	0	0	0
Sytl3	1.9131	0	0	0	0	-1.772	0	0	0
Tab2	0	0	0	0	1.5351	0	0	0	0
Tacc2	-1.8227	0	0	0	0	-1.83	0	0	0
Tada2a	-1.6133	0	0	0	0	0	0	0	0
Taf1c	0	-1.7657	0	0	0	0	0	0	0
Taf4b	0	0	0	0	-1.5555	0	0	0	0
Tagap	0	0	-1.9502	0	-1.9447	-1.9196	0	0	-1.7662
Tagap1	0	0	0	0	-1.9026	-1.8763	0	0	0
Tank	0	0	0	0	0	-1.7141	0	0	0
Taok3	0	0	0	1.6243	0	0	0	0	0
Tap1	-1.8801	0	1.7407	0	0	0	0	0	-1.9063
Tap2	-1.8691	0	0	0	0	0	0	0	-1.8882
Tapbp	-1.8378	-1.8308	0	0	-1.9105	-1.8573	0	0	-1.7661
Tapbpl	0	0	0	0	0	-1.925	0	0	0
Tapt1	-1.7835	0	0	0	0	0	0	0	0
Taz	0	0	0	0	0	0	1.7149	0	0
Tbc1d1	0	0	0	0	1.6923	0	0	0	0
Tbc1d13	0	-1.7506	0	0	0	0	0	0	0
Tbc1d4	-1.7163	0	0	0	-1.8039	0	0	0	0
Tbc1d7	0	0	0	0	0	-1.5283	0	0	0
Tbcc	0	0	0	0	0	0	-1.6614	0	0
Tbkbp1	0	-1.7256	0	0	0	0	0	0	-1.9384
Tbl1xr1	-1.9445	0	1.8945	0	0	0	0	0	0
Tbl2	0	0	0	1.9203	0	0	0	0	0
Tcf25	0	0	0	1.7509	0	0	0	0	0
Tcn2	0	0	1.6186	0	0	0	0	0	0
Tcp11l2	1.6483	0	1.8026	0	0	0	0	0	0
Tdg	0	0	0	1.7321	0	0	0	0	0
Tec	1.9905	0	0	1.5877	1.9669	0	0	1.9586	1.6725
Tes	0	0	1.8482	1.6037	0	0	0	0	0
Tet2	0	0	0	1.587	0	-1.8123	0	0	0
Tet3	-1.9155	0	0	0	0	-1.7518	0	0	0
Tex2	0	0	0	1.7121	0	0	0	1.9392	0
Tex261	0	0	0	1.5436	0	0	0	0	0
Tfdp1	-1.7713	0	-1.7299	0	0	0	0	0	0
Tfrc	0	0	0	1.7893	0	0	0	0	0
Tg	1.9944	1.8968	1.9784	1.6799	1.998	-1.9811	0	-1.9947	0
Tgfb3	0	0	1.7619	0	0	0	0	0	0
Tgfbr1	0	0	0	0	-1.7625	0	0	0	0
Tgfbr2	1.8834	0	0	0	0	0	0	0	0
Tgfbr3	1.997	0	0	0	1.9889	-1.9553	0	0	0
Tgm2	-1.9108	0	1.8218	0	0	0	0	-1.8844	1.9573
Tgoln1	0	0	0	0	1.735	0	0	0	0
Tgtp2	-1.9065	0	-1.9167	0	-1.8806	0	0	0	0
Thap2	-1.8584	0	0	0	0	-1.7639	0	0	0
Thbs1	0	0	0	0	-1.51	0	0	0	0
Themis	1.8607	0	0	0	1.7674	0	0	0	0
Thra	0	0	1.7381	0	1.8145	0	0	0	0
Thy1	0	0	-1.8128	1.8413	-1.9406	-1.8925	0	0	0
Tia1	0	0	0	0	0	0	0	-1.781	0
Tiam1	0	0	1.9122	0	0	0	0	0	1.6183
Ticam1	0	0	0	0	0	0	0	0	1.6489
Ticam2	1.522	0	0	0	-1.5151	0	0	0	0
Tigit	0	0	1.8792	0	0	1.5578	0	0	0
Timd2	1.9811	0	-1.9125	-1.6099	0	-1.9738	0	1.9684	1.9525
Timm10	0	0	-1.5629	0	0	0	0	0	0
Timp1	0	0	0	0	0	0	0	0	1.6277
Timp2	0	0	-1.9357	0	0	0	0	1.6267	0
Tinf2	0	0	0	0	1.5962	0	0	0	0
Tiparp	1.8786	0	1.8073	1.7282	1.7545	0	0	-1.5685	1.8034
Tirap	0	0	0	1.847	1.5671	0	0	0	0
Tk1	-1.5855	0	0	0	0	0	0	0	0
Tkt	0	0	0	1.5365	0	0	0	0	0
Tlcd1	0	0	0	0	1.8944	0	0	0	0
Tlcd2	0	0	0	0	0	0	1.5804	0	0
Tle1	1.5392	0	0	0	0	0	0	0	0
Tle3	0	0	0	0	0	0	0	0	1.7181
Tlk1	-1.8367	0	0	0	0	0	0	0	0
Tlr1	0	0	0	0	-1.7889	0	0	0	0
Tm6sf1	1.6139	0	0	0	0	0	0	0	0
Tm7sf3	-1.7048	0	0	0	0	-1.871	0	0	0
Tmc6	-1.738	0	0	0	0	-1.7406	0	0	0
Tmc8	-1.7244	0	0	0	-1.9326	0	0	0	0
Tmcc1	-1.7796	0	0	0	0	0	0	0	0
Tmem110	0	0	0	0	0	-1.7511	0	0	0
Tmem131	0	0	0	0	0	-1.7402	0	0	1.7437
Tmem135	-1.8621	0	0	0	0	0	0	0	0
Tmem143	0	0	1.5167	0	0	0	0	0	0
Tmem154	0	0	0	0	0	-1.8623	0	0	0
Tmem164	-1.7662	0	0	0	0	0	0	0	0
Tmem173	0	0	-1.6621	0	0	0	0	0	-1.6775
Tmem176a	1.6739	0	0	0	1.785	0	0	0	1.6111
Tmem176b	1.7766	0	0	0	1.8548	0	0	0	1.5859
Tmem180	0	0	1.5257	0	0	0	0	0	0
Tmem184b	1.8068	0	0	0	1.8858	0	0	0	0
Tmem19	0	0	0	0	-1.5595	0	0	0	0
Tmem194	-1.7433	0	0	0	0	0	0	0	0
Tmem194b	0	0	1.5284	0	0	0	0	0	0
Tmem2	-1.8144	0	0	0	1.9107	1.5446	0	0	0
Tmem209	-1.6247	0	0	0	0	0	0	0	0
Tmem229b	0	0	0	0	-1.6133	0	0	0	0
Tmem30a	0	0	0	0	0	0	0	-1.6628	0
Tmem55b	0	0	0	1.7738	0	0	0	0	0
Tmem60	0	0	0	1.7222	0	0	0	0	0
Tmem71	0	0	1.7193	0	-1.8736	-1.6589	0	0	0
Tmem86b	0	0	0	0	0	0	1.5496	0	0
Tmem97	-1.5533	0	0	1.7931	0	0	0	0	0
Tmf1	0	0	0	0	0	0	0	0	1.5468
Tmsb10	1.9179	0	0	1.7843	1.825	0	0	0	1.6218
Tmsb4x	0	0	0	0	0	-1.9314	0	0	0
Tmtc2	0	0	1.7914	1.8058	1.7233	1.7541	0	0	0
Tmtc4	1.8666	0	0	1.5248	1.7972	0	0	0	0
Tnf	0	0	-1.9473	0	1.9519	-1.9868	0	1.9887	0
[truncated: 224 more rows]
