# Supplementary material for: Leveraging chromatin accessibility for transcriptional regulatory network inference in T Helper 17 Cells
Source: Genome Res. 2019 Mar;29(3):449–63. doi: 10.1101/gr.238253.118 (PMC6396413; doi:10.1101/gr.238253.118)
Supplement: Supplemental Material [file supp_gr.238253.118_Supplemental_infTRN_lassoStARS.zip › infTRN_lassoStARS-master/Th17_example/inputs/priors/KC1p5_sp.tsv]

Regulator	Target	Weight	stroke
Irf4	0610007P14Rik	1.9195	rgb(222,125,126)
Batf	0610012G03Rik	1.6925	rgb(222,136,137)
Hif1a	0610012G03Rik	1.7	rgb(222,136,137)
Hif1a	1110008F13Rik	1.5955	rgb(221,141,142)
Hif1a	1110059E24Rik	1.5036	rgb(221,145,146)
Batf	1190002N15Rik	1.7341	rgb(222,134,135)
Irf4	1190002N15Rik	1.7189	rgb(222,135,136)
Maf	1190002N15Rik	-1.6868	rgb(125,161,233)
Hif1a	1190002N15Rik	1.7629	rgb(222,133,134)
Batf	1600014C10Rik	1.6866	rgb(222,136,137)
Etv6	1600014C10Rik	-1.585	rgb(131,165,232)
Batf	1700021F05Rik	-1.7866	rgb(120,158,234)
Batf	1700025G04Rik	1.9608	rgb(222,123,124)
Irf4	1700025G04Rik	1.8939	rgb(222,126,127)
Stat3	1700025G04Rik	1.7416	rgb(222,134,135)
Fosl2	1700025G04Rik	1.8635	rgb(222,128,129)
Etv6	1700037C18Rik	1.5483	rgb(221,143,144)
Hif1a	1810037I17Rik	1.6826	rgb(222,137,137)
Batf	2010111I01Rik	-1.909	rgb(113,154,235)
Batf	2310022A10Rik	-1.5775	rgb(131,165,232)
Hif1a	2310022B05Rik	1.7166	rgb(222,135,136)
Fosl2	2310039H08Rik	1.5977	rgb(221,141,141)
Fosl2	2410006H16Rik	1.7889	rgb(222,131,132)
Nfe2l2	2610005L07Rik	-1.7484	rgb(122,159,234)
Hif1a	2700097O09Rik	1.6514	rgb(222,138,139)
Nfe2l2	2810002D19Rik	1.713	rgb(222,135,136)
Nfe2l2	2810006K23Rik	1.6914	rgb(222,136,137)
Irf4	2810474O19Rik	-1.7186	rgb(124,160,233)
Irf4	3110052M02Rik	-1.5026	rgb(135,167,231)
Nfe2l2	4930404N11Rik	1.7472	rgb(222,133,134)
Maf	4930417O13Rik	-1.6195	rgb(129,164,232)
Stat3	4930417O13Rik	1.7273	rgb(222,134,135)
Hif1a	4930417O13Rik	1.8441	rgb(222,129,130)
Batf	4930503L19Rik	1.7384	rgb(222,134,135)
Maf	4930503L19Rik	-1.7499	rgb(122,159,234)
Batf	4932438H23Rik	1.9125	rgb(222,126,127)
Stat3	4932438H23Rik	1.8532	rgb(222,128,129)
Rorc	4932438H23Rik	-1.8523	rgb(116,156,235)
Fosl2	4932438H23Rik	1.9397	rgb(222,124,125)
Nfe2l2	4932438H23Rik	1.7028	rgb(222,136,136)
Hif1a	4932438H23Rik	1.8202	rgb(222,130,131)
Fosl2	5730508B09Rik	-1.7855	rgb(120,158,234)
Hif1a	9330151L19Rik	1.6848	rgb(222,136,137)
Batf	9430020K01Rik	1.5191	rgb(221,144,145)
Hif1a	9530082P21Rik	1.7016	rgb(222,136,137)
Maf	A430093F15Rik	-1.8831	rgb(115,155,235)
Stat3	A430093F15Rik	1.9722	rgb(222,123,124)
Maf	A630033H20Rik	-1.6532	rgb(127,162,233)
Hif1a	A830010M20Rik	1.5832	rgb(221,141,142)
Maf	A930015D03Rik	-1.8739	rgb(115,155,235)
Stat3	AA465934	-1.8698	rgb(115,155,235)
Nfe2l2	AI413582	1.9142	rgb(222,126,126)
Hif1a	AI413582	1.6786	rgb(222,137,138)
Batf	AI504432	1.7698	rgb(222,132,133)
Irf4	AI504432	1.9465	rgb(222,124,125)
Maf	AI504432	-1.8293	rgb(118,157,234)
Stat3	AI504432	1.611	rgb(221,140,141)
Rorc	AI504432	1.7342	rgb(222,134,135)
Fosl2	AI504432	-1.9323	rgb(112,153,235)
Hif1a	AU022252	1.6022	rgb(221,140,141)
Batf	AW112010	1.7664	rgb(222,133,133)
Maf	AW112010	-1.7531	rgb(122,159,234)
Stat3	AW112010	-1.6563	rgb(127,162,233)
Batf	AW549877	-1.833	rgb(117,156,234)
Fosl2	AW549877	1.8312	rgb(222,129,130)
Hif1a	Aamp	1.5751	rgb(221,142,143)
Irf4	Aars	1.7959	rgb(222,131,132)
Batf	Abcb9	1.6122	rgb(221,140,141)
Irf4	Abcd3	-1.7841	rgb(120,158,234)
Batf	Abcg1	-1.7848	rgb(120,158,234)
Fosl2	Abcg1	1.8817	rgb(222,127,128)
Batf	Abhd12	-1.551	rgb(133,166,232)
Nfe2l2	Abhd14a	1.8551	rgb(222,128,129)
Nfe2l2	Abhd14b	1.5288	rgb(221,144,145)
Etv6	Abhd8	-1.6812	rgb(126,161,233)
Batf	Abi3	1.6704	rgb(222,137,138)
Irf4	Abi3	1.843	rgb(222,129,130)
Stat3	Abi3	1.9014	rgb(222,126,127)
Rorc	Ablim1	-1.7873	rgb(120,158,234)
Fosl2	Ablim1	1.9783	rgb(222,122,123)
Stat3	Abtb1	1.6869	rgb(222,136,137)
Hif1a	Abtb1	1.8369	rgb(222,129,130)
Batf	Abtb2	1.9082	rgb(222,126,127)
Irf4	Abtb2	1.978	rgb(222,122,123)
Maf	Abtb2	-1.9543	rgb(111,152,236)
Stat3	Abtb2	1.9419	rgb(222,124,125)
Hif1a	Abtb2	1.8193	rgb(222,130,131)
Rorc	Acadm	-1.5305	rgb(134,166,232)
Fosl2	Acadsb	1.6823	rgb(222,137,137)
Fosl2	Acot13	1.5106	rgb(221,145,146)
Batf	Acox3	1.7467	rgb(222,134,134)
Irf4	Acox3	1.6327	rgb(221,139,140)
Batf	Acp5	1.7668	rgb(222,133,133)
Fosl2	Acp5	1.7717	rgb(222,132,133)
Hif1a	Acp5	1.7758	rgb(222,132,133)
Rorc	Acp6	-1.5511	rgb(133,166,232)
Fosl2	Acsbg1	1.7482	rgb(222,133,134)
Batf	Acsl3	-1.7556	rgb(122,159,234)
Batf	Acsl4	1.8901	rgb(222,127,128)
Irf4	Acsl4	1.8288	rgb(222,130,131)
Fosl2	Acsl4	1.7782	rgb(222,132,133)
Batf	Acsl5	-1.8288	rgb(118,157,234)
Irf4	Acsl6	1.8292	rgb(222,130,130)
Maf	Acsl6	-1.6707	rgb(126,162,233)
Stat3	Acsl6	-1.7408	rgb(122,159,234)
Rorc	Acsl6	-1.5667	rgb(132,165,232)
Fosl2	Acsl6	-1.6514	rgb(127,162,233)
Batf	Acss2	-1.6559	rgb(127,162,233)
Fosl2	Acss2	1.5927	rgb(221,141,142)
Hif1a	Acvrl1	1.8558	rgb(222,128,129)
Stat3	Adam15	1.6638	rgb(222,137,138)
Batf	Adam19	1.9901	rgb(222,122,123)
Maf	Adam19	-1.9796	rgb(110,152,236)
Stat3	Adam19	1.9734	rgb(222,123,124)
Rorc	Adam19	1.9696	rgb(222,123,124)
Irf4	Adamts6	-1.5295	rgb(134,166,232)
Batf	Adap1	1.9528	rgb(222,124,125)
Irf4	Adap1	1.966	rgb(222,123,124)
Maf	Adap1	-1.7987	rgb(119,158,234)
Fosl2	Adap1	-1.847	rgb(117,156,235)
Irf4	Adarb1	1.9548	rgb(222,124,125)
Stat3	Adarb1	1.945	rgb(222,124,125)
Fosl2	Adarb1	1.978	rgb(222,122,123)
Hif1a	Adck5	1.5871	rgb(221,141,142)
Irf4	Adcy7	-1.6233	rgb(129,163,232)
Irf4	Adh4	1.9336	rgb(222,125,126)
Stat3	Adh4	1.6959	rgb(222,136,137)
Rorc	Adh4	1.8231	rgb(222,130,131)
Fosl2	Adh4	1.88	rgb(222,127,128)
Batf	Adi1	-1.5876	rgb(131,165,232)
Maf	Adk	-1.9308	rgb(112,153,235)
Fosl2	Adk	-1.8303	rgb(118,157,234)
Batf	Adm	-1.7719	rgb(121,158,234)
Fosl2	Adora2a	-1.5067	rgb(135,167,231)
Irf4	Adss	1.6453	rgb(222,138,139)
Batf	Adssl1	1.6545	rgb(222,138,139)
Irf4	Aebp2	1.9555	rgb(222,124,125)
Fosl2	Aebp2	1.8407	rgb(222,129,130)
Hif1a	Aebp2	1.8479	rgb(222,129,130)
Batf	Aen	-1.695	rgb(125,161,233)
Fosl2	Aen	-1.8159	rgb(118,157,234)
Batf	Aff3	1.9702	rgb(222,123,124)
Irf4	Aff3	1.9708	rgb(222,123,124)
Maf	Aff3	1.9088	rgb(222,126,127)
Fosl2	Aff3	1.9766	rgb(222,123,124)
Hif1a	Afg3l2	1.835	rgb(222,129,130)
Hif1a	Agbl5	1.878	rgb(222,127,128)
Maf	Agfg1	-1.8135	rgb(119,157,234)
Fosl2	Agfg1	-1.8937	rgb(114,154,235)
Hif1a	Agl	1.5761	rgb(221,142,142)
Batf	Agpat4	-1.9332	rgb(112,153,235)
Fosl2	Agpat9	1.5942	rgb(221,141,142)
Batf	Ahcy	-1.7719	rgb(121,158,234)
Irf4	Ahi1	-1.9323	rgb(112,153,235)
Maf	Ahi1	-1.8898	rgb(114,155,235)
Batf	Ahnak	1.9627	rgb(222,123,124)
Irf4	Ahnak	1.9763	rgb(222,123,124)
Maf	Ahnak	-1.9795	rgb(110,152,236)
Stat3	Ahnak	1.8369	rgb(222,129,130)
Fosl2	Ahnak	-1.9755	rgb(110,152,236)
Hif1a	Ahnak	1.6812	rgb(222,137,137)
Batf	Ahr	1.7373	rgb(222,134,135)
Irf4	Ahr	1.8654	rgb(222,128,129)
Maf	Ahr	1.7816	rgb(222,132,133)
Irf4	Aig1	1.9325	rgb(222,125,126)
Maf	Aig1	-1.7905	rgb(120,158,234)
Stat3	Aig1	1.7471	rgb(222,133,134)
Batf	Aim1	1.953	rgb(222,124,125)
Irf4	Aim1	1.9336	rgb(222,125,126)
Stat3	Aim1	1.7871	rgb(222,132,132)
Fosl2	Aim1	1.7749	rgb(222,132,133)
Hif1a	Aimp2	1.755	rgb(222,133,134)
Irf4	Airn	-1.9137	rgb(113,154,235)
Batf	Ak3	-1.6855	rgb(125,161,233)
Hif1a	Ak4	1.81	rgb(222,130,131)
Batf	Akap13	1.9725	rgb(222,123,124)
Rorc	Akap13	-1.8205	rgb(118,157,234)
Maf	Akna	-1.9558	rgb(111,152,236)
Etv6	Akt1s1	-1.8761	rgb(115,155,235)
Irf4	Alcam	-1.9223	rgb(113,154,235)
Fosl2	Alcam	-1.7622	rgb(121,159,234)
Stat3	Aldoa	1.7069	rgb(222,135,136)
Hif1a	Aldoa	1.9437	rgb(222,124,125)
Nfe2l2	Aldoc	-1.5064	rgb(135,167,231)
Hif1a	Aldoc	1.7918	rgb(222,131,132)
Hif1a	Alg11	1.7819	rgb(222,132,133)
Hif1a	Alkbh5	1.8616	rgb(222,128,129)
Irf4	Alpk2	1.997	rgb(222,122,123)
Maf	Alpk2	1.9685	rgb(222,123,124)
Stat3	Alpk2	1.992	rgb(222,122,123)
Rorc	Alpk2	-1.9507	rgb(111,153,236)
Hif1a	Alpk2	1.6252	rgb(221,139,140)
Etv6	Alpk2	-1.616	rgb(129,164,232)
Batf	Als2cl	1.6063	rgb(221,140,141)
Stat3	Als2cl	1.5323	rgb(221,144,145)
Fosl2	Amdhd2	1.9191	rgb(222,125,126)
Batf	Amica1	-1.7422	rgb(122,159,234)
Irf4	Amica1	-1.7369	rgb(123,160,234)
Fosl2	Amica1	-1.6938	rgb(125,161,233)
Batf	Ammecr1	-1.926	rgb(112,153,235)
Hif1a	Anapc11	1.5887	rgb(221,141,142)
Fosl2	Angptl2	-1.741	rgb(122,159,234)
Irf4	Angptl4	-1.5028	rgb(135,167,231)
Batf	Angptl6	1.6379	rgb(222,139,140)
Irf4	Angptl6	1.841	rgb(222,129,130)
Fosl2	Angptl6	1.6922	rgb(222,136,137)
Nfe2l2	Angptl6	-1.7115	rgb(124,160,233)
Hif1a	Angptl6	-1.8173	rgb(118,157,234)
Batf	Ank	-1.656	rgb(127,162,233)
Batf	Ankle1	-1.7218	rgb(123,160,233)
Fosl2	Ankrd12	-1.7445	rgb(122,159,234)
Fosl2	Ankrd13b	-1.5766	rgb(131,165,232)
Hif1a	Ankrd37	1.896	rgb(222,126,127)
Maf	Ankrd44	-1.912	rgb(113,154,235)
Maf	Ankrd46	-1.8329	rgb(117,156,234)
Hif1a	Ankrd46	1.7239	rgb(222,135,135)
Hif1a	Ankzf1	1.8821	rgb(222,127,128)
Etv6	Ano8	-1.8554	rgb(116,156,235)
Irf4	Anp32a	1.9564	rgb(222,123,124)
Stat3	Anp32a	1.8479	rgb(222,129,130)
Hif1a	Anp32a	1.9084	rgb(222,126,127)
Irf4	Anp32e	1.6422	rgb(222,139,139)
Batf	Antxr2	-1.9513	rgb(111,153,236)
Irf4	Antxr2	-1.9516	rgb(111,153,236)
Fosl2	Antxr2	-1.8765	rgb(115,155,235)
Batf	Anxa11	1.8248	rgb(222,130,131)
Irf4	Anxa11	1.8599	rgb(222,128,129)
Batf	Anxa2	1.9474	rgb(222,124,125)
Irf4	Anxa2	1.9225	rgb(222,125,126)
Maf	Anxa2	-1.9104	rgb(113,154,235)
Rorc	Anxa2	-1.6207	rgb(129,163,232)
Hif1a	Anxa2	1.7967	rgb(222,131,132)
Irf4	Anxa4	1.8992	rgb(222,126,127)
Rorc	Anxa4	-1.5518	rgb(133,166,232)
Batf	Anxa5	1.6611	rgb(222,138,138)
Batf	Anxa6	1.8147	rgb(222,130,131)
Maf	Anxa6	-1.8647	rgb(116,155,235)
Hif1a	Apba3	1.7893	rgb(222,131,132)
Batf	Apbb1ip	-1.945	rgb(111,153,235)
Irf4	Apbb1ip	-1.9489	rgb(111,153,236)
Hif1a	Apbb3	1.8489	rgb(222,129,130)
Fosl2	Aplp1	1.6189	rgb(221,140,140)
Irf4	Appl1	1.832	rgb(222,129,130)
Maf	Appl1	-1.6567	rgb(127,162,233)
Hif1a	Appl2	1.7114	rgb(222,135,136)
Irf4	Aqp3	1.6531	rgb(222,138,139)
Fosl2	Aqp3	1.8862	rgb(222,127,128)
Batf	Arap2	1.6879	rgb(222,136,137)
Irf4	Arc	-1.6045	rgb(130,164,232)
Stat3	Arc	-1.6208	rgb(129,163,232)
Batf	Arf2	-1.596	rgb(130,164,232)
Maf	Arf6	-1.7947	rgb(120,158,234)
Stat3	Arf6	1.7125	rgb(222,135,136)
Batf	Arhgap10	-1.9001	rgb(114,154,235)
Irf4	Arhgap12	1.944	rgb(222,124,125)
Stat3	Arhgap12	1.7157	rgb(222,135,136)
Fosl2	Arhgap15	1.6058	rgb(221,140,141)
Batf	Arhgap17	1.8399	rgb(222,129,130)
Batf	Arhgap18	1.9653	rgb(222,123,124)
Rorc	Arhgap18	-1.7901	rgb(120,158,234)
Fosl2	Arhgap18	1.9786	rgb(222,122,123)
Fosl2	Arhgap21	-1.8033	rgb(119,157,234)
Rorc	Arhgap25	-1.6994	rgb(125,161,233)
Hif1a	Arhgap30	1.5403	rgb(221,143,144)
Batf	Arhgap31	-1.6483	rgb(127,163,233)
Maf	Arhgap39	-1.8563	rgb(116,156,235)
Fosl2	Arhgap39	-1.9032	rgb(114,154,235)
Hif1a	Arhgdia	1.8585	rgb(222,128,129)
Hif1a	Arhgdig	1.8781	rgb(222,127,128)
Irf4	Arhgef1	-1.844	rgb(117,156,235)
Batf	Arhgef10	1.8029	rgb(222,131,132)
Stat3	Arhgef10	1.8426	rgb(222,129,130)
Rorc	Arhgef10	-1.7353	rgb(123,160,234)
Fosl2	Arhgef10	1.9401	rgb(222,124,125)
Hif1a	Arhgef10	1.7841	rgb(222,132,133)
Irf4	Arhgef3	-1.95	rgb(111,153,236)
Maf	Arhgef3	-1.9934	rgb(109,151,236)
Fosl2	Arhgef3	-1.9784	rgb(110,152,236)
Hif1a	Arhgef3	-1.5262	rgb(134,167,232)
Maf	Arhgef40	-1.5314	rgb(134,166,232)
Maf	Arhgef9	-1.6595	rgb(127,162,233)
Hif1a	Arhgef9	1.7062	rgb(222,135,136)
Batf	Arid4a	-1.8563	rgb(116,156,235)
Irf4	Arid5a	1.967	rgb(222,123,124)
Stat3	Arid5a	1.9824	rgb(222,122,123)
Rorc	Arid5a	-1.9436	rgb(111,153,235)
Fosl2	Arid5a	1.9171	rgb(222,125,126)
Hif1a	Arid5a	1.8287	rgb(222,130,131)
Batf	Arid5b	-1.9398	rgb(112,153,235)
Stat3	Arid5b	1.9221	rgb(222,125,126)
Hif1a	Arih2	1.5757	rgb(221,142,142)
Irf4	Arl10	1.8758	rgb(222,127,128)
Batf	Arl4c	1.9126	rgb(222,126,127)
Irf4	Arl4c	1.8651	rgb(222,128,129)
Maf	Arl4c	-1.9067	rgb(113,154,235)
Stat3	Arl4c	1.7911	rgb(222,131,132)
Fosl2	Arl4c	1.8108	rgb(222,130,131)
Fosl2	Arl5c	1.5594	rgb(221,142,143)
Batf	Arl6ip1	-1.8716	rgb(115,155,235)
Hif1a	Arl6ip5	1.8397	rgb(222,129,130)
Fosl2	Armc6	-1.5629	rgb(132,165,232)
Irf4	Armcx6	1.6784	rgb(222,137,138)
Rorc	Arntl	1.9123	rgb(222,126,127)
Hif1a	Arpc2	1.7883	rgb(222,132,132)
Fosl2	Arrb1	1.5022	rgb(221,145,146)
Hif1a	Arrb1	1.8302	rgb(222,130,130)
Irf4	Arsb	-1.7514	rgb(122,159,234)
Fosl2	Arsb	-1.7664	rgb(121,159,234)
Batf	Asb2	1.9042	rgb(222,126,127)
Irf4	Asb2	-1.8269	rgb(118,157,234)
Maf	Asb2	-1.9448	rgb(111,153,235)
Rorc	Asb2	-1.7487	rgb(122,159,234)
Fosl2	Asb2	1.9213	rgb(222,125,126)
Batf	Asph	1.9544	rgb(222,124,125)
Irf4	Asph	1.9358	rgb(222,124,125)
Hif1a	Asph	1.6768	rgb(222,137,138)
Batf	Atad1	-1.8302	rgb(118,157,234)
Batf	Atad5	-1.6594	rgb(127,162,233)
Batf	Atf3	-1.7778	rgb(120,158,234)
Hif1a	Atf5	-1.6634	rgb(127,162,233)
Irf4	Atf6	1.9238	rgb(222,125,126)
Stat3	Atf6	1.6852	rgb(222,136,137)
Hif1a	Atg2b	1.6266	rgb(221,139,140)
Irf4	Atg3	1.641	rgb(222,139,139)
Hif1a	Atg9a	1.929	rgb(222,125,126)
Batf	Atg9b	1.8258	rgb(222,130,131)
Stat3	Atg9b	1.7005	rgb(222,136,137)
Hif1a	Atg9b	1.9013	rgb(222,126,127)
Rorc	Atl3	-1.5021	rgb(135,167,231)
Maf	Atp10a	-1.9294	rgb(112,153,235)
Stat3	Atp10a	1.6547	rgb(222,138,139)
Fosl2	Atp10a	-1.9847	rgb(109,151,236)
Batf	Atp10d	1.9205	rgb(222,125,126)
Irf4	Atp10d	1.905	rgb(222,126,127)
Stat3	Atp10d	1.7204	rgb(222,135,136)
Fosl2	Atp10d	1.7459	rgb(222,134,134)
Fosl2	Atp11b	1.726	rgb(222,135,135)
Hif1a	Atp11b	1.608	rgb(221,140,141)
Batf	Atp1a1	-1.6435	rgb(128,163,233)
Irf4	Atp1a1	-1.6312	rgb(128,163,233)
Fosl2	Atp1a1	-1.7523	rgb(122,159,234)
Fosl2	Atp2a2	-1.7851	rgb(120,158,234)
Maf	Atp2a3	-1.7244	rgb(123,160,233)
Batf	Atp2b1	-1.5398	rgb(133,166,232)
Hif1a	Atp5d	1.8648	rgb(222,128,129)
Nfe2l2	Atp5j	-1.6098	rgb(130,164,232)
Batf	Atp6v0a1	1.8612	rgb(222,128,129)
Stat3	Atp6v0a1	1.7032	rgb(222,136,136)
Fosl2	Atp6v0a1	1.8614	rgb(222,128,129)
Etv6	Atp6v0a1	-1.6746	rgb(126,162,233)
Stat3	Atp6v0c	-1.6433	rgb(128,163,233)
Hif1a	Atp6v0d1	1.6422	rgb(222,139,139)
Batf	Atp6v0d2	1.8116	rgb(222,130,131)
Batf	Atp8b4	1.9645	rgb(222,123,124)
Irf4	Atp8b4	-1.9758	rgb(110,152,236)
Maf	Atp8b4	-1.9541	rgb(111,152,236)
Rorc	Atp8b4	-1.641	rgb(128,163,233)
Batf	Atrnl1	1.931	rgb(222,125,126)
Irf4	Atrnl1	1.9184	rgb(222,125,126)
Stat3	Atrnl1	1.8951	rgb(222,126,127)
Irf4	Atxn1	1.9968	rgb(222,122,123)
Maf	Atxn1	-1.9859	rgb(109,151,236)
Stat3	Atxn1	1.9403	rgb(222,124,125)
Hif1a	Atxn7l1	1.6061	rgb(221,140,141)
Hif1a	Atxn7l2	1.8066	rgb(222,131,132)
Rorc	Auh	-1.9332	rgb(112,153,235)
Fosl2	Auh	1.9159	rgb(222,125,126)
Batf	Aurkb	-1.7853	rgb(120,158,234)
Hif1a	Aurkb	1.8302	rgb(222,130,130)
Irf4	Avpi1	1.9247	rgb(222,125,126)
Stat3	Avpi1	1.8938	rgb(222,126,127)
Rorc	Avpi1	1.9603	rgb(222,123,124)
Hif1a	Avpi1	1.5407	rgb(221,143,144)
Irf4	Axin2	1.7005	rgb(222,136,137)
Stat3	Axl	1.8978	rgb(222,126,127)
Fosl2	Axl	-1.9402	rgb(112,153,235)
Etv6	Axl	1.5973	rgb(221,141,141)
Batf	B2m	-1.7948	rgb(120,158,234)
Stat3	B2m	-1.5884	rgb(131,165,232)
Fosl2	B2m	1.7797	rgb(222,132,133)
Etv6	B3gat3	-1.663	rgb(127,162,233)
Maf	B3gnt2	-1.8648	rgb(116,155,235)
Fosl2	B3gnt2	-1.7865	rgb(120,158,234)
Fosl2	B430306N03Rik	1.533	rgb(221,144,144)
Irf4	B4galnt1	-1.8486	rgb(117,156,235)
Stat3	B4galnt1	-1.7821	rgb(120,158,234)
Fosl2	B4galnt1	-1.6904	rgb(125,161,233)
Batf	B4galnt4	1.9356	rgb(222,124,125)
Irf4	B4galnt4	1.9334	rgb(222,125,126)
Maf	B4galnt4	1.9299	rgb(222,125,126)
Stat3	B4galnt4	1.9408	rgb(222,124,125)
Maf	B4galt1	1.9758	rgb(222,123,124)
Rorc	B4galt1	-1.8868	rgb(115,155,235)
Fosl2	B4galt1	1.9241	rgb(222,125,126)
Stat3	B4galt5	-1.6497	rgb(127,163,233)
Fosl2	B4galt5	-1.7884	rgb(120,158,234)
Hif1a	B630005N14Rik	1.8037	rgb(222,131,132)
Hif1a	BC017643	1.8843	rgb(222,127,128)
Batf	BC021614	1.8551	rgb(222,128,129)
Stat3	BC021614	1.9572	rgb(222,123,124)
Fosl2	BC021614	1.8862	rgb(222,127,128)
Etv6	BC029214	-1.7513	rgb(122,159,234)
Irf4	BC029722	1.7713	rgb(222,132,133)
Hif1a	BC030867	1.7797	rgb(222,132,133)
Etv6	BC037034	-1.7266	rgb(123,160,233)
Irf4	BC052040	1.7598	rgb(222,133,134)
Stat3	Bach2	1.9196	rgb(222,125,126)
Batf	Baiap2	-1.7685	rgb(121,159,234)
Batf	Batf	1.9695	rgb(222,123,124)
Maf	Batf	-1.7058	rgb(124,161,233)
Stat3	Batf	1.9651	rgb(222,123,124)
Fosl2	Batf	-1.9495	rgb(111,153,236)
Maf	Batf3	-1.9049	rgb(114,154,235)
Stat3	Batf3	-1.7897	rgb(120,158,234)
Rorc	Batf3	-1.951	rgb(111,153,236)
Fosl2	Batf3	-1.8761	rgb(115,155,235)
Irf4	Baz2a	1.7434	rgb(222,134,135)
Batf	Bcar1	1.5332	rgb(221,144,144)
Fosl2	Bcat1	-1.8073	rgb(119,157,234)
Batf	Bcl2	1.9529	rgb(222,124,125)
Stat3	Bcl2	1.9007	rgb(222,126,127)
Rorc	Bcl2	-1.9694	rgb(110,152,236)
Fosl2	Bcl2	1.9942	rgb(222,122,123)
Hif1a	Bcl2	1.9208	rgb(222,125,126)
Batf	Bcl2a1a	1.7301	rgb(222,134,135)
Fosl2	Bcl2a1a	-1.7686	rgb(121,159,234)
Batf	Bcl2a1b	1.9609	rgb(222,123,124)
Irf4	Bcl2a1b	-1.9049	rgb(114,154,235)
Maf	Bcl2a1b	-1.8685	rgb(116,155,235)
Fosl2	Bcl2a1b	-1.9314	rgb(112,153,235)
Batf	Bcl2a1d	1.9657	rgb(222,123,124)
Irf4	Bcl2a1d	-1.8735	rgb(115,155,235)
Maf	Bcl2a1d	-1.8304	rgb(118,157,234)
Rorc	Bcl2a1d	1.7356	rgb(222,134,135)
Fosl2	Bcl2a1d	-1.9511	rgb(111,153,236)
Maf	Bcl2l1	-1.9313	rgb(112,153,235)
Rorc	Bcl2l1	1.9402	rgb(222,124,125)
Fosl2	Bcl2l1	-1.9215	rgb(113,154,235)
Batf	Bcl2l11	-1.9697	rgb(110,152,236)
Irf4	Bcl2l11	-1.9784	rgb(110,152,236)
Rorc	Bcl2l11	-1.8528	rgb(116,156,235)
Fosl2	Bcl2l11	1.9072	rgb(222,126,127)
Hif1a	Bcl2l11	1.7092	rgb(222,135,136)
Irf4	Bcl3	1.9137	rgb(222,126,126)
Stat3	Bcl3	1.9708	rgb(222,123,124)
Rorc	Bcl3	-1.8388	rgb(117,156,234)
Hif1a	Bcl3	1.7558	rgb(222,133,134)
Batf	Bcl6	1.8966	rgb(222,126,127)
Stat3	Bcl6	1.9364	rgb(222,124,125)
Rorc	Bcl6	1.9429	rgb(222,124,125)
Fosl2	Bcl6	-1.8851	rgb(115,155,235)
Nfe2l2	Bcs1l	1.6055	rgb(221,140,141)
Irf4	Bdh2	-1.6968	rgb(125,161,233)
Stat3	Bdh2	1.5992	rgb(221,141,141)
Fosl2	Bdh2	-1.7964	rgb(119,158,234)
Batf	Bend3	-1.7081	rgb(124,161,233)
Irf4	Bend3	-1.6639	rgb(127,162,233)
Fosl2	Bend3	-1.6209	rgb(129,163,232)
Batf	Bend4	1.7352	rgb(222,134,135)
Maf	Bend4	-1.8686	rgb(116,155,235)
Stat3	Bend4	1.5364	rgb(221,144,144)
Fosl2	Bend4	1.765	rgb(222,133,134)
Batf	Bhlhe40	1.9139	rgb(222,126,126)
Irf4	Bhlhe40	1.9593	rgb(222,123,124)
Maf	Bhlhe40	-1.9574	rgb(111,152,236)
Stat3	Bhlhe40	1.9505	rgb(222,124,125)
Rorc	Bik	1.5797	rgb(221,141,142)
Maf	Bin1	-1.5092	rgb(135,167,231)
Maf	Birc2	-1.625	rgb(129,163,232)
Hif1a	Bloc1s3	1.8482	rgb(222,129,130)
Maf	Bmi1	-1.7457	rgb(122,159,234)
Batf	Bmp2k	1.9407	rgb(222,124,125)
Hif1a	Bmpr1a	1.7431	rgb(222,134,135)
Hif1a	Bnip3	1.9425	rgb(222,124,125)
Hif1a	Bnip3l	1.8704	rgb(222,128,129)
Fosl2	Bphl	1.6722	rgb(222,137,138)
Hif1a	Bsg	1.8873	rgb(222,127,128)
Irf4	Bspry	-1.8514	rgb(116,156,235)
Etv6	Bspry	-1.8144	rgb(118,157,234)
Irf4	Btbd19	1.8557	rgb(222,128,129)
Rorc	Btbd19	1.8511	rgb(222,129,129)
Fosl2	Btbd19	-1.7633	rgb(121,159,234)
Fosl2	Btbd2	1.7452	rgb(222,134,134)
Irf4	Btg1	-1.9456	rgb(111,153,236)
Fosl2	Btg1	1.8692	rgb(222,128,129)
Hif1a	Btg1	1.8282	rgb(222,130,131)
Maf	Btg2	-1.8077	rgb(119,157,234)
Stat3	Btg2	1.8046	rgb(222,131,132)
Fosl2	Btg2	-1.7543	rgb(122,159,234)
Irf4	Btla	1.9408	rgb(222,124,125)
Stat3	Btla	1.7627	rgb(222,133,134)
Batf	C1qtnf6	-1.5425	rgb(133,166,232)
Etv6	C2cd2l	-1.8761	rgb(115,155,235)
Batf	C920009B18Rik	1.9349	rgb(222,125,125)
Stat3	C920009B18Rik	1.9041	rgb(222,126,127)
Fosl2	C920009B18Rik	1.8074	rgb(222,131,132)
Batf	Cacnb3	1.8277	rgb(222,130,131)
Irf4	Cacnb3	1.9022	rgb(222,126,127)
Fosl2	Cad	-1.5144	rgb(135,167,231)
Irf4	Calm2	1.5086	rgb(221,145,146)
Rorc	Calm2	-1.5185	rgb(135,167,231)
Irf4	Calm3	1.7725	rgb(222,132,133)
Irf4	Camk2d	-1.8666	rgb(116,155,235)
Rorc	Camk4	-1.9505	rgb(111,153,236)
Fosl2	Camk4	1.9726	rgb(222,123,124)
Irf4	Capg	-1.8927	rgb(114,154,235)
Stat3	Capg	1.726	rgb(222,135,135)
Fosl2	Capg	1.8546	rgb(222,128,129)
Hif1a	Capg	1.6018	rgb(221,140,141)
Batf	Capn2	1.7761	rgb(222,132,133)
Maf	Capn2	-1.7316	rgb(123,160,233)
Rorc	Capn2	-1.814	rgb(118,157,234)
Irf4	Capsl	1.8838	rgb(222,127,128)
Irf4	Capza2	1.868	rgb(222,128,129)
Batf	Casp1	1.8455	rgb(222,129,130)
Irf4	Casp1	1.9137	rgb(222,126,126)
Maf	Casp1	-1.9126	rgb(113,154,235)
Batf	Casp3	-1.9693	rgb(110,152,236)
Maf	Casp3	-1.9259	rgb(112,153,235)
Irf4	Casp4	1.8233	rgb(222,130,131)
Maf	Casp4	-1.8286	rgb(118,157,234)
Stat3	Casp4	1.584	rgb(221,141,142)
Batf	Casp6	1.8027	rgb(222,131,132)
Irf4	Casp6	1.7058	rgb(222,135,136)
Stat3	Casp6	1.8655	rgb(222,128,129)
Rorc	Casp6	-1.7308	rgb(123,160,233)
Fosl2	Casp6	1.9088	rgb(222,126,127)
Irf4	Cast	1.7604	rgb(222,133,134)
Maf	Cast	-1.6575	rgb(127,162,233)
Stat3	Cast	1.5821	rgb(221,141,142)
Irf4	Cblb	1.8765	rgb(222,127,128)
Maf	Cblb	-1.9172	rgb(113,154,235)
Rorc	Cblb	-1.966	rgb(110,152,236)
Fosl2	Cblb	1.977	rgb(222,123,123)
Irf4	Cbx4	1.7976	rgb(222,131,132)
Etv6	Cc2d1b	-1.5156	rgb(135,167,231)
Batf	Ccdc109b	1.7506	rgb(222,133,134)
Hif1a	Ccdc115	1.9181	rgb(222,125,126)
Hif1a	Ccdc134	1.8235	rgb(222,130,131)
Hif1a	Ccdc58	1.8292	rgb(222,130,130)
Batf	Ccdc63	1.9333	rgb(222,125,126)
Irf4	Ccdc63	1.9712	rgb(222,123,124)
Stat3	Ccdc63	1.9185	rgb(222,125,126)
Rorc	Ccdc63	1.9674	rgb(222,123,124)
Hif1a	Ccdc63	1.5898	rgb(221,141,142)
Irf4	Ccdc64	1.963	rgb(222,123,124)
Stat3	Ccdc64	1.8765	rgb(222,127,128)
Nfe2l2	Ccdc84	-1.8781	rgb(115,155,235)
Hif1a	Ccdc84	1.8586	rgb(222,128,129)
Hif1a	Ccdc85b	1.5441	rgb(221,143,144)
Batf	Ccl20	1.7411	rgb(222,134,135)
Stat3	Ccl20	1.8273	rgb(222,130,131)
Rorc	Ccl20	1.8169	rgb(222,130,131)
Fosl2	Ccl20	-1.8604	rgb(116,156,235)
Batf	Ccl3	-1.8715	rgb(115,155,235)
Irf4	Ccl3	-1.8034	rgb(119,157,234)
Maf	Ccl3	-1.6776	rgb(126,162,233)
Fosl2	Ccl3	-1.7066	rgb(124,161,233)
Batf	Ccl4	-1.7395	rgb(123,160,234)
Maf	Ccl4	-1.5823	rgb(131,165,232)
Fosl2	Ccl4	-1.7108	rgb(124,160,233)
Fosl2	Ccl5	1.8634	rgb(222,128,129)
Irf4	Ccnd2	1.8678	rgb(222,128,129)
Maf	Ccnd2	-1.9701	rgb(110,152,236)
Irf4	Ccnd3	1.9692	rgb(222,123,124)
Hif1a	Ccnd3	1.858	rgb(222,128,129)
Batf	Ccne1	-1.6381	rgb(128,163,233)
Fosl2	Ccne1	-1.8063	rgb(119,157,234)
Batf	Ccnf	-1.6022	rgb(130,164,232)
Irf4	Ccng2	1.6816	rgb(222,137,137)
Fosl2	Ccng2	1.7189	rgb(222,135,136)
Hif1a	Ccng2	1.8791	rgb(222,127,128)
Batf	Ccr4	1.9245	rgb(222,125,126)
Hif1a	Ccr4	1.7823	rgb(222,132,133)
Maf	Ccr5	1.8426	rgb(222,129,130)
Fosl2	Ccr5	1.6995	rgb(222,136,137)
Batf	Ccr6	1.8289	rgb(222,130,130)
Irf4	Ccr6	1.9636	rgb(222,123,124)
Maf	Ccr6	-1.9645	rgb(110,152,236)
Rorc	Ccr6	1.9663	rgb(222,123,124)
Fosl2	Ccr6	-1.8528	rgb(116,156,235)
Irf4	Ccr7	1.9635	rgb(222,123,124)
Stat3	Ccr7	-1.962	rgb(110,152,236)
Rorc	Ccr7	-1.9811	rgb(109,152,236)
Fosl2	Ccr7	1.9766	rgb(222,123,124)
Hif1a	Ccr7	1.8138	rgb(222,130,131)
Irf4	Ccr8	-1.7369	rgb(123,160,234)
Rorc	Ccr8	-1.6104	rgb(130,164,232)
Fosl2	Ccr8	-1.5699	rgb(132,165,232)
Irf4	Cd101	-1.9689	rgb(110,152,236)
Fosl2	Cd101	1.9649	rgb(222,123,124)
Batf	Cd2	1.9059	rgb(222,126,127)
Rorc	Cd2	-1.967	rgb(110,152,236)
Fosl2	Cd2	1.9457	rgb(222,124,125)
Hif1a	Cd2	1.8253	rgb(222,130,131)
Batf	Cd200	1.9387	rgb(222,124,125)
Irf4	Cd200	1.9764	rgb(222,123,124)
Stat3	Cd200	1.5452	rgb(221,143,144)
Fosl2	Cd200	1.943	rgb(222,124,125)
Batf	Cd200r1	1.7495	rgb(222,133,134)
Maf	Cd200r1	-1.7664	rgb(121,159,234)
Irf4	Cd226	-1.8865	rgb(115,155,235)
Maf	Cd226	-1.8024	rgb(119,157,234)
Rorc	Cd226	1.7365	rgb(222,134,135)
Irf4	Cd247	1.9723	rgb(222,123,124)
Irf4	Cd24a	1.5778	rgb(221,142,142)
Stat3	Cd24a	1.5813	rgb(221,141,142)
Hif1a	Cd24a	1.5386	rgb(221,143,144)
Irf4	Cd27	-1.8542	rgb(116,156,235)
Rorc	Cd27	-1.8601	rgb(116,156,235)
Batf	Cd274	-1.9266	rgb(112,153,235)
Irf4	Cd274	-1.9597	rgb(111,152,236)
Maf	Cd274	-1.7001	rgb(125,161,233)
Irf4	Cd28	1.9885	rgb(222,122,123)
Stat3	Cd28	1.9908	rgb(222,122,123)
Fosl2	Cd28	1.9827	rgb(222,122,123)
Batf	Cd3d	-1.8209	rgb(118,157,234)
Irf4	Cd3e	-1.7186	rgb(124,160,233)
Hif1a	Cd3e	1.6817	rgb(222,137,137)
Hif1a	Cd3eap	1.8623	rgb(222,128,129)
Irf4	Cd3g	-1.9279	rgb(112,153,235)
Maf	Cd3g	-1.8586	rgb(116,156,235)
Rorc	Cd3g	-1.7573	rgb(122,159,234)
Batf	Cd44	1.8143	rgb(222,130,131)
Irf4	Cd44	-1.9594	rgb(111,152,236)
Fosl2	Cd44	-1.9441	rgb(111,153,235)
Irf4	Cd47	1.8076	rgb(222,131,132)
Fosl2	Cd47	1.86	rgb(222,128,129)
Batf	Cd5	-1.6263	rgb(129,163,232)
Stat3	Cd5	1.9525	rgb(222,124,125)
Fosl2	Cd52	1.8458	rgb(222,129,130)
Maf	Cd53	-1.7762	rgb(121,158,234)
Stat3	Cd53	1.9266	rgb(222,125,126)
Rorc	Cd53	-1.7836	rgb(120,158,234)
Fosl2	Cd53	1.9192	rgb(222,125,126)
Batf	Cd5l	1.873	rgb(222,127,128)
Irf4	Cd5l	1.9193	rgb(222,125,126)
Stat3	Cd5l	1.6075	rgb(221,140,141)
Fosl2	Cd5l	-1.83	rgb(118,157,234)
Batf	Cd6	-1.9089	rgb(113,154,235)
Stat3	Cd6	1.8027	rgb(222,131,132)
Irf4	Cd69	-1.9651	rgb(110,152,236)
Maf	Cd69	-1.9201	rgb(113,154,235)
Maf	Cd80	-1.6081	rgb(130,164,232)
Etv6	Cd80	1.5327	rgb(221,144,145)
Irf4	Cd82	-1.9375	rgb(112,153,235)
Maf	Cd82	-1.95	rgb(111,153,236)
Hif1a	Cd82	1.6815	rgb(222,137,137)
Batf	Cd83	1.8575	rgb(222,128,129)
Irf4	Cd83	-1.913	rgb(113,154,235)
Maf	Cd83	-1.9188	rgb(113,154,235)
Stat3	Cd83	-1.9272	rgb(112,153,235)
Rorc	Cd83	1.8347	rgb(222,129,130)
Fosl2	Cd83	-1.9381	rgb(112,153,235)
Maf	Cd84	-1.5387	rgb(133,166,232)
Fosl2	Cd86	1.8563	rgb(222,128,129)
Maf	Cd9	-1.5729	rgb(132,165,232)
Fosl2	Cd9	-1.8552	rgb(116,156,235)
Irf4	Cdc14b	1.6042	rgb(221,140,141)
Irf4	Cdc25b	1.848	rgb(222,129,130)
Stat3	Cdc25b	1.6202	rgb(221,140,140)
Batf	Cdc42ep3	1.5937	rgb(221,141,142)
Maf	Cdc42ep3	1.8093	rgb(222,131,131)
Hif1a	Cdc42se1	1.6656	rgb(222,137,138)
Stat3	Cdk6	1.9786	rgb(222,122,123)
Hif1a	Cdk6	1.8285	rgb(222,130,131)
Irf4	Cdkn1a	1.8187	rgb(222,130,131)
Maf	Cdkn1a	-1.8237	rgb(118,157,234)
Stat3	Cdkn1a	1.6738	rgb(222,137,138)
Hif1a	Cdkn1a	1.9412	rgb(222,124,125)
Stat3	Cdkn1b	1.7835	rgb(222,132,133)
Rorc	Cdkn1b	-1.6984	rgb(125,161,233)
Hif1a	Cdkn1b	1.8994	rgb(222,126,127)
Batf	Cdkn2c	-1.808	rgb(119,157,234)
Maf	Cdkn2c	1.7582	rgb(222,133,134)
Irf4	Cdkn2d	1.9657	rgb(222,123,124)
Stat3	Cdkn2d	1.9626	rgb(222,123,124)
Hif1a	Cdkn2d	1.8948	rgb(222,126,127)
Maf	Cdon	-1.7034	rgb(125,161,233)
Rorc	Cdon	1.791	rgb(222,131,132)
Maf	Cdyl2	-1.9169	rgb(113,154,235)
Maf	Celf2	-1.7566	rgb(122,159,234)
Rorc	Celf2	-1.8812	rgb(115,155,235)
Irf4	Cenpt	1.6035	rgb(221,140,141)
Hif1a	Cep170	1.636	rgb(222,139,140)
Irf4	Cep97	1.6109	rgb(221,140,141)
Stat3	Cep97	1.5487	rgb(221,143,144)
Maf	Cept1	-1.5066	rgb(135,167,231)
Irf4	Cerk	-1.5712	rgb(132,165,232)
Rorc	Cerk	1.783	rgb(222,132,133)
Stat3	Cetn4	1.8749	rgb(222,127,128)
Maf	Cflar	-1.9623	rgb(110,152,236)
Stat3	Cflar	1.9043	rgb(222,126,127)
Batf	Chaf1a	-1.6338	rgb(128,163,233)
Irf4	Chchd10	1.5189	rgb(221,144,145)
Irf4	Chd7	1.9787	rgb(222,122,123)
Stat3	Chd7	1.9449	rgb(222,124,125)
Rorc	Chd7	-1.8357	rgb(117,156,234)
Fosl2	Chd7	1.978	rgb(222,122,123)
Maf	Chd9	-1.8748	rgb(115,155,235)
Batf	Chm	1.8227	rgb(222,130,131)
Irf4	Chm	1.9438	rgb(222,124,125)
Stat3	Chm	1.8851	rgb(222,127,128)
Fosl2	Chm	1.7967	rgb(222,131,132)
Irf4	Chmp2a	1.7764	rgb(222,132,133)
Stat3	Chmp4b	1.8957	rgb(222,126,127)
Rorc	Chmp4b	-1.7345	rgb(123,160,233)
Maf	Chmp5	-1.5424	rgb(133,166,232)
Etv6	Chpf	-1.5293	rgb(134,166,232)
Maf	Chst11	-1.601	rgb(130,164,232)
Fosl2	Chst11	-1.8364	rgb(117,156,234)
Batf	Chst2	1.7723	rgb(222,132,133)
Maf	Chst2	-1.833	rgb(117,156,234)
Stat3	Chst2	1.9482	rgb(222,124,125)
Rorc	Chst2	1.9196	rgb(222,125,126)
Fosl2	Chst2	-1.8542	rgb(116,156,235)
Hif1a	Chst2	-1.5694	rgb(132,165,232)
Maf	Chsy1	-1.9254	rgb(112,153,235)
Maf	Ciapin1	-1.9089	rgb(113,154,235)
Fosl2	Ciapin1	-1.7548	rgb(122,159,234)
Stat3	Cic	1.9129	rgb(222,126,127)
Fosl2	Cirh1a	-1.7269	rgb(123,160,233)
Batf	Cisd2	-1.5547	rgb(133,166,232)
Batf	Cisd3	1.729	rgb(222,134,135)
Hif1a	Cisd3	1.5223	rgb(221,144,145)
Hif1a	Cish	1.8562	rgb(222,128,129)
Batf	Cited2	1.6647	rgb(222,137,138)
Irf4	Cited2	1.7794	rgb(222,132,133)
Maf	Cited2	-1.8611	rgb(116,156,235)
Stat3	Cited2	1.7633	rgb(222,133,134)
Hif1a	Cited2	1.8318	rgb(222,129,130)
Hif1a	Clcn3	1.9103	rgb(222,126,127)
Batf	Cldnd1	1.9024	rgb(222,126,127)
Irf4	Cldnd1	1.8863	rgb(222,127,128)
Hif1a	Cldnd1	-1.5181	rgb(135,167,231)
Irf4	Clec2d	1.7278	rgb(222,134,135)
Batf	Clec2i	-1.7252	rgb(123,160,233)
Irf4	Clec2i	-1.7864	rgb(120,158,234)
Fosl2	Clec2i	-1.7815	rgb(120,158,234)
Irf4	Clic1	1.8302	rgb(222,130,130)
Stat3	Clic1	1.9106	rgb(222,126,127)
Irf4	Clic4	1.8329	rgb(222,129,130)
Hif1a	Clk3	1.6533	rgb(222,138,139)
Hif1a	Clybl	1.5268	rgb(221,144,145)
Batf	Cmah	-1.8619	rgb(116,155,235)
Maf	Cmah	-1.7072	rgb(124,161,233)
Irf4	Cmas	1.8079	rgb(222,131,131)
Maf	Cmas	-1.5924	rgb(131,164,232)
Fosl2	Cmas	1.7474	rgb(222,133,134)
Hif1a	Cmas	1.5455	rgb(221,143,144)
Batf	Cmtm6	-1.8084	rgb(119,157,234)
Hif1a	Cmtm6	1.6806	rgb(222,137,138)
Batf	Cmtm7	-1.8555	rgb(116,156,235)
Irf4	Cmtm7	-1.8119	rgb(119,157,234)
Maf	Cmtm7	1.7423	rgb(222,134,135)
Stat3	Cmtm7	-1.5279	rgb(134,167,232)
Fosl2	Cmtm7	1.818	rgb(222,130,131)
Rorc	Cndp2	-1.7063	rgb(124,161,233)
Batf	Cnih4	-1.8674	rgb(116,155,235)
Irf4	Cnih4	-1.826	rgb(118,157,234)
Maf	Cnot7	-1.5911	rgb(131,164,232)
Fosl2	Cnst	1.8352	rgb(222,129,130)
Irf4	Cobll1	1.8395	rgb(222,129,130)
Rorc	Cobll1	1.8152	rgb(222,130,131)
Maf	Col5a3	-1.5245	rgb(134,167,231)
Fosl2	Col5a3	-1.6356	rgb(128,163,233)
Hif1a	Cope	1.7816	rgb(222,132,133)
Etv6	Cops7a	-1.8216	rgb(118,157,234)
Fosl2	Coq10b	-1.7392	rgb(123,160,234)
Fosl2	Coro1c	-1.7508	rgb(122,159,234)
Hif1a	Coro7	1.529	rgb(221,144,145)
Irf4	Cotl1	-1.6475	rgb(128,163,233)
Fosl2	Cox10	-1.5599	rgb(132,165,232)
Batf	Cox17	-1.6133	rgb(129,164,232)
Irf4	Cox7a1	1.5616	rgb(221,142,143)
Hif1a	Cox7a1	1.8007	rgb(222,131,132)
Hif1a	Cox7b	1.6882	rgb(222,136,137)
Batf	Cpd	1.8906	rgb(222,127,128)
Irf4	Cpd	1.9793	rgb(222,122,123)
Stat3	Cpd	1.8939	rgb(222,126,127)
Rorc	Cpd	1.9405	rgb(222,124,125)
Batf	Cpm	1.9803	rgb(222,122,123)
Maf	Cpm	-1.8419	rgb(117,156,235)
Stat3	Cpm	1.8939	rgb(222,126,127)
Nfe2l2	Cpm	-1.8861	rgb(115,155,235)
Hif1a	Cpm	1.7484	rgb(222,133,134)
Batf	Cpox	1.7323	rgb(222,134,135)
Irf4	Cpox	1.8418	rgb(222,129,130)
Etv6	Cpsf1	-1.6589	rgb(127,162,233)
Fosl2	Crabp2	-1.7004	rgb(125,161,233)
Maf	Crbn	-1.6006	rgb(130,164,232)
Maf	Creb1	-1.8148	rgb(118,157,234)
Irf4	Creb3l2	1.7155	rgb(222,135,136)
Fosl2	Creb3l2	1.9422	rgb(222,124,125)
Rorc	Creld1	1.5144	rgb(221,145,145)
Batf	Crem	1.8238	rgb(222,130,131)
Irf4	Crem	1.8853	rgb(222,127,128)
Maf	Crem	1.8662	rgb(222,128,129)
Stat3	Crem	1.7731	rgb(222,132,133)
Rorc	Crem	-1.859	rgb(116,156,235)
Fosl2	Crem	1.8902	rgb(222,127,128)
Hif1a	Crem	1.8318	rgb(222,129,130)
Batf	Crim1	1.8481	rgb(222,129,130)
Irf4	Crim1	1.7998	rgb(222,131,132)
Stat3	Crip1	1.5854	rgb(221,141,142)
Hif1a	Crip1	1.7638	rgb(222,133,134)
Batf	Crispld2	1.7118	rgb(222,135,136)
Stat3	Crispld2	1.7992	rgb(222,131,132)
Rorc	Crispld2	-1.887	rgb(115,155,235)
Fosl2	Crispld2	1.6827	rgb(222,137,137)
Fosl2	Crlf2	1.7793	rgb(222,132,133)
Hif1a	Crocc	1.6343	rgb(221,139,140)
Fosl2	Crtam	-1.6761	rgb(126,162,233)
Irf4	Crybg3	1.8301	rgb(222,130,130)
Rorc	Crybg3	1.8821	rgb(222,127,128)
Fosl2	Crybg3	-1.9625	rgb(110,152,236)
Irf4	Cs	1.557	rgb(221,143,143)
Batf	Cse1l	-1.7365	rgb(123,160,234)
Etv6	Csf2ra	-1.5672	rgb(132,165,232)
Maf	Csnk1g3	-1.8331	rgb(117,156,234)
Fosl2	Csrnp1	1.8534	rgb(222,128,129)
Hif1a	Csrnp1	1.7542	rgb(222,133,134)
Maf	Cst7	-1.6823	rgb(126,161,233)
Fosl2	Cst7	1.5764	rgb(221,142,142)
Hif1a	Cth	-1.5101	rgb(135,167,231)
Batf	Ctla2a	1.7429	rgb(222,134,135)
Irf4	Ctla2a	1.8527	rgb(222,128,129)
Fosl2	Ctla2a	1.5635	rgb(221,142,143)
Batf	Ctla2b	1.8514	rgb(222,129,129)
Irf4	Ctla2b	1.8108	rgb(222,130,131)
Maf	Ctla2b	1.6755	rgb(222,137,138)
Rorc	Ctla2b	-1.6518	rgb(127,162,233)
Fosl2	Ctla2b	1.8097	rgb(222,131,131)
Batf	Ctla4	1.9891	rgb(222,122,123)
Irf4	Ctla4	1.9914	rgb(222,122,123)
Maf	Ctla4	1.9835	rgb(222,122,123)
Stat3	Ctla4	1.9665	rgb(222,123,124)
Fosl2	Ctla4	1.8344	rgb(222,129,130)
Hif1a	Ctla4	1.9612	rgb(222,123,124)
Batf	Ctsb	-1.7219	rgb(123,160,233)
Irf4	Ctsb	1.6047	rgb(221,140,141)
Fosl2	Ctsb	-1.8342	rgb(117,156,234)
Stat3	Ctsw	-1.8585	rgb(116,156,235)
Hif1a	Ctsw	1.5661	rgb(221,142,143)
Batf	Cuedc1	1.9066	rgb(222,126,127)
Irf4	Cuedc1	1.9526	rgb(222,124,125)
Hif1a	Cuedc2	1.7054	rgb(222,135,136)
Hif1a	Cul4a	1.7133	rgb(222,135,136)
Hif1a	Cul7	1.7364	rgb(222,134,135)
Etv6	Cul7	-1.8843	rgb(115,155,235)
Batf	Cux1	-1.9269	rgb(112,153,235)
Irf4	Cux1	-1.9014	rgb(114,154,235)
Irf4	Cxcl10	1.8451	rgb(222,129,130)
Maf	Cxcl10	1.9382	rgb(222,124,125)
Fosl2	Cxcl10	1.7832	rgb(222,132,133)
Batf	Cxcr3	1.7029	rgb(222,136,136)
Maf	Cxcr3	-1.6654	rgb(127,162,233)
Stat3	Cxcr3	1.5736	rgb(221,142,143)
Fosl2	Cxcr3	-1.8751	rgb(115,155,235)
Irf4	Cxcr4	1.6925	rgb(222,136,137)
Maf	Cxcr4	1.6914	rgb(222,136,137)
Hif1a	Cxcr4	1.7574	rgb(222,133,134)
Irf4	Cxcr6	-1.539	rgb(133,166,232)
Etv6	Cxxc1	-1.5246	rgb(134,167,231)
Hif1a	Cyb5r3	1.8451	rgb(222,129,130)
Maf	Cycs	-1.6528	rgb(127,162,233)
Fosl2	Cycs	-1.7008	rgb(125,161,233)
Irf4	Cyfip2	1.8846	rgb(222,127,128)
Stat3	Cyfip2	1.8432	rgb(222,129,130)
Irf4	Cyp11a1	1.9011	rgb(222,126,127)
Stat3	Cyp11a1	1.7596	rgb(222,133,134)
Fosl2	Cyp11a1	1.9826	rgb(222,122,123)
Batf	Cyp2s1	1.5838	rgb(221,141,142)
Hif1a	Cyp2s1	1.5225	rgb(221,144,145)
Batf	Cyp51	-1.522	rgb(134,167,231)
Batf	Cysltr1	1.6069	rgb(221,140,141)
Irf4	Cysltr1	1.6698	rgb(222,137,138)
Maf	Cysltr1	1.6552	rgb(222,138,139)
Rorc	Cysltr1	1.7303	rgb(222,134,135)
Fosl2	Cysltr1	1.5324	rgb(221,144,145)
Hif1a	Cysltr1	1.5913	rgb(221,141,142)
Fosl2	Cysltr2	1.6608	rgb(222,138,138)
Batf	Cyth1	1.973	rgb(222,123,124)
Rorc	Cyth1	1.9312	rgb(222,125,126)
Irf4	Cyth3	-1.6879	rgb(125,161,233)
Maf	Cyth3	-1.7364	rgb(123,160,234)
Irf4	Cyth4	1.9003	rgb(222,126,127)
Stat3	Cyth4	1.9762	rgb(222,123,124)
Batf	Cytip	1.9089	rgb(222,126,127)
Irf4	Cytip	1.9293	rgb(222,125,126)
Stat3	Cytip	1.9099	rgb(222,126,127)
Rorc	Cytip	-1.9642	rgb(110,152,236)
Batf	D16Ertd472e	1.961	rgb(222,123,124)
Stat3	D16Ertd472e	1.8542	rgb(222,128,129)
Fosl2	D16Ertd472e	1.958	rgb(222,123,124)
Nfe2l2	D730005E14Rik	1.8488	rgb(222,129,130)
Irf4	D8Ertd82e	-1.526	rgb(134,167,232)
Maf	D930015E06Rik	-1.7514	rgb(122,159,234)
Fosl2	D930015E06Rik	-1.9333	rgb(112,153,235)
Hif1a	Dad1	1.8881	rgb(222,127,128)
Hif1a	Dag1	1.6592	rgb(222,138,139)
Hif1a	Dalrd3	1.814	rgb(222,130,131)
Batf	Dap	1.8376	rgb(222,129,130)
Fosl2	Dap	1.9425	rgb(222,124,125)
Hif1a	Dap	1.7697	rgb(222,132,133)
Hif1a	Dap3	1.7901	rgb(222,131,132)
Maf	Dars2	-1.8622	rgb(116,155,235)
Hif1a	Dazap1	1.6858	rgb(222,136,137)
Hif1a	Dbnl	1.7634	rgb(222,133,134)
Rorc	Dclk1	-1.5708	rgb(132,165,232)
Fosl2	Dclre1b	-1.734	rgb(123,160,233)
Stat3	Dctn4	1.5227	rgb(221,144,145)
Batf	Ddit3	1.7334	rgb(222,134,135)
Irf4	Ddit3	1.6934	rgb(222,136,137)
Stat3	Ddit3	1.8784	rgb(222,127,128)
Fosl2	Ddit3	1.7367	rgb(222,134,135)
Hif1a	Ddit3	-1.5352	rgb(134,166,232)
Irf4	Ddit4	1.8483	rgb(222,129,130)
Stat3	Ddit4	1.7275	rgb(222,134,135)
Hif1a	Ddit4	1.9441	rgb(222,124,125)
Batf	Ddr1	-1.8271	rgb(118,157,234)
Irf4	Ddr1	1.9048	rgb(222,126,127)
Maf	Ddr1	1.8653	rgb(222,128,129)
Stat3	Ddr1	1.8826	rgb(222,127,128)
Fosl2	Ddr1	1.9538	rgb(222,124,125)
Stat3	Ddt	1.6678	rgb(222,137,138)
Irf4	Ddx11	1.7329	rgb(222,134,135)
Maf	Ddx11	-1.5757	rgb(131,165,232)
Fosl2	Ddx11	-1.5753	rgb(131,165,232)
Hif1a	Def6	1.8558	rgb(222,128,129)
Irf4	Dennd1b	-1.8482	rgb(117,156,235)
Batf	Dennd3	1.7787	rgb(222,132,133)
Hif1a	Dennd4b	1.6685	rgb(222,137,138)
Batf	Dennd5a	1.8012	rgb(222,131,132)
Irf4	Dennd5a	1.9323	rgb(222,125,126)
Stat3	Dennd5a	1.6827	rgb(222,137,137)
Batf	Dgat1	1.7118	rgb(222,135,136)
Irf4	Dgat1	1.6718	rgb(222,137,138)
Stat3	Dgat1	1.8671	rgb(222,128,129)
Hif1a	Dgat1	1.9362	rgb(222,124,125)
Batf	Dgcr8	-1.5056	rgb(135,167,231)
Batf	Dgka	-1.8173	rgb(118,157,234)
Rorc	Dgka	-1.6767	rgb(126,162,233)
Fosl2	Dgka	1.8427	rgb(222,129,130)
Hif1a	Dgka	1.5956	rgb(221,141,142)
Batf	Dgkh	-1.6194	rgb(129,164,232)
Irf4	Dhrs1	1.5972	rgb(221,141,141)
Irf4	Dhrs13	1.8385	rgb(222,129,130)
Fosl2	Dhrs3	-1.8014	rgb(119,157,234)
Etv6	Dhx38	-1.7815	rgb(120,158,234)
Stat3	Dhx58	-1.5785	rgb(131,165,232)
Batf	Dixdc1	1.7329	rgb(222,134,135)
Batf	Dlg2	1.9121	rgb(222,126,127)
Hif1a	Dlg4	1.6264	rgb(221,139,140)
Batf	Dnaja4	1.5341	rgb(221,144,144)
Hif1a	Dnajb1	1.7781	rgb(222,132,133)
Stat3	Dnajb14	1.8046	rgb(222,131,132)
Irf4	Dnajb5	1.7833	rgb(222,132,133)
Stat3	Dnajb5	1.7831	rgb(222,132,133)
Batf	Dnajc10	-1.5451	rgb(133,166,232)
Hif1a	Dnajc16	1.5725	rgb(221,142,143)
Hif1a	Dnajc5	1.7967	rgb(222,131,132)
Batf	Dnmt3a	-1.8739	rgb(115,155,235)
Irf4	Dnmt3a	-1.9191	rgb(113,154,235)
Maf	Dnmt3a	-1.7911	rgb(120,158,234)
Stat3	Dnmt3a	-1.5755	rgb(131,165,232)
Irf4	Dock10	-1.9194	rgb(113,154,235)
Maf	Dock10	-1.9779	rgb(110,152,236)
Stat3	Dock10	-1.5866	rgb(131,165,232)
Maf	Dock8	-1.7401	rgb(123,160,234)
Fosl2	Dohh	-1.6767	rgb(126,162,233)
Stat3	Dok2	1.5361	rgb(221,144,144)
Fosl2	Dok2	1.8666	rgb(222,128,129)
Hif1a	Dok2	1.6862	rgb(222,136,137)
Rorc	Dot1l	1.9182	rgb(222,125,126)
Fosl2	Dot1l	-1.943	rgb(111,153,235)
Hif1a	Dpf1	1.5697	rgb(221,142,143)
Batf	Dpp4	-1.9123	rgb(113,154,235)
Maf	Dpp4	-1.8445	rgb(117,156,235)
Rorc	Dpp4	-1.5435	rgb(133,166,232)
Fosl2	Dpp4	1.9158	rgb(222,125,126)
Irf4	Dpy19l3	1.891	rgb(222,127,128)
Stat3	Dpy19l3	1.9653	rgb(222,123,124)
Rorc	Dpy19l3	1.9703	rgb(222,123,124)
Irf4	Dpysl2	-1.6962	rgb(125,161,233)
Stat3	Dpysl2	1.705	rgb(222,136,136)
Batf	Dst	1.7661	rgb(222,133,133)
Fosl2	Dst	1.6526	rgb(222,138,139)
Hif1a	Dtx3l	1.7583	rgb(222,133,134)
Etv6	Dus3l	-1.6298	rgb(128,163,232)
Batf	Dusp14	-1.8947	rgb(114,154,235)
Maf	Dusp14	-1.8005	rgb(119,158,234)
Fosl2	Dusp14	-1.9043	rgb(114,154,235)
Batf	Dusp16	-1.8099	rgb(119,157,234)
Irf4	Dusp16	1.5379	rgb(221,143,144)
Stat3	Dusp16	1.7193	rgb(222,135,136)
Batf	Dusp2	-1.9482	rgb(111,153,236)
Irf4	Dusp2	-1.9189	rgb(113,154,235)
Maf	Dusp2	-1.9465	rgb(111,153,236)
Fosl2	Dusp2	-1.9384	rgb(112,153,235)
Irf4	Dusp22	-1.9418	rgb(112,153,235)
Fosl2	Dusp22	1.7763	rgb(222,132,133)
Fosl2	Dusp4	-1.6447	rgb(128,163,233)
Stat3	Dusp5	-1.8176	rgb(118,157,234)
Hif1a	Dusp5	1.6547	rgb(222,138,139)
Batf	Dusp6	-1.8336	rgb(117,156,234)
Irf4	Dusp6	-1.881	rgb(115,155,235)
Stat3	Dusp6	1.6463	rgb(222,138,139)
Rorc	Dusp6	-1.8672	rgb(116,155,235)
Etv6	Dusp6	-1.8535	rgb(116,156,235)
Etv6	Dvl2	-1.7196	rgb(124,160,233)
Hif1a	Dynll1	1.6656	rgb(222,137,138)
Batf	Dyrk3	-1.8965	rgb(114,154,235)
Hif1a	E130012A19Rik	1.7276	rgb(222,134,135)
Irf4	E130308A19Rik	1.8986	rgb(222,126,127)
Hif1a	E2f1	1.7831	rgb(222,132,133)
Batf	E2f2	-1.7249	rgb(123,160,233)
Hif1a	E330009J07Rik	1.5987	rgb(221,141,141)
Rorc	Ebf1	-1.5058	rgb(135,167,231)
Batf	Ebi3	1.8946	rgb(222,126,127)
Irf4	Ebi3	1.9529	rgb(222,124,125)
Maf	Ebi3	-1.9392	rgb(112,153,235)
Rorc	Ebi3	1.8178	rgb(222,130,131)
Fosl2	Ece1	-1.8461	rgb(117,156,235)
Maf	Ech1	-1.5847	rgb(131,165,232)
Batf	Ecm1	1.6894	rgb(222,136,137)
Irf4	Ecm1	-1.5526	rgb(133,166,232)
Fosl2	Ecm1	1.8328	rgb(222,129,130)
Hif1a	Ecsit	1.7411	rgb(222,134,135)
Batf	Edem1	1.8561	rgb(222,128,129)
Irf4	Edem1	1.9067	rgb(222,126,127)
Maf	Edem1	-1.6539	rgb(127,162,233)
Fosl2	Edem2	1.8761	rgb(222,127,128)
Hif1a	Edem2	1.5549	rgb(221,143,143)
Irf4	Efemp2	1.7251	rgb(222,135,135)
Maf	Efemp2	-1.6808	rgb(126,161,233)
Stat3	Efemp2	1.9098	rgb(222,126,127)
Rorc	Efemp2	-1.7685	rgb(121,159,234)
Hif1a	Efemp2	1.814	rgb(222,130,131)
Batf	Egfr	-1.9451	rgb(111,153,235)
Hif1a	Egln1	1.7647	rgb(222,133,134)
Irf4	Egln3	1.9575	rgb(222,123,124)
Maf	Egln3	1.7842	rgb(222,132,133)
Stat3	Egln3	1.591	rgb(221,141,142)
Rorc	Egln3	-1.5836	rgb(131,165,232)
Fosl2	Egln3	1.8888	rgb(222,127,128)
Hif1a	Egln3	1.9685	rgb(222,123,124)
Batf	Egr1	-1.8259	rgb(118,157,234)
Irf4	Egr1	-1.9111	rgb(113,154,235)
Maf	Egr1	-1.885	rgb(115,155,235)
Fosl2	Egr1	-1.747	rgb(122,159,234)
Maf	Egr2	-1.9679	rgb(110,152,236)
Stat3	Egr2	1.8408	rgb(222,129,130)
Rorc	Egr2	1.9025	rgb(222,126,127)
Fosl2	Egr2	-1.9553	rgb(111,152,236)
Rorc	Egr3	1.6447	rgb(222,138,139)
Nfe2l2	Egr3	-1.6618	rgb(127,162,233)
Stat3	Ehbp1l1	1.6515	rgb(222,138,139)
Hif1a	Ehbp1l1	1.7499	rgb(222,133,134)
Batf	Ehd1	1.8163	rgb(222,130,131)
Maf	Ehd1	-1.9561	rgb(111,152,236)
Fosl2	Ehd1	-1.7165	rgb(124,160,233)
Batf	Ehd2	1.5235	rgb(221,144,145)
Irf4	Ehd2	1.8787	rgb(222,127,128)
Stat3	Ehd2	1.7864	rgb(222,132,133)
Fosl2	Ehd2	-1.7518	rgb(122,159,234)
Batf	Ehd3	1.7814	rgb(222,132,133)
Maf	Ehd3	-1.7431	rgb(122,159,234)
Fosl2	Ehd3	-1.8496	rgb(117,156,235)
Stat3	Ehd4	1.9187	rgb(222,125,126)
Fosl2	Eid1	1.8109	rgb(222,130,131)
Hif1a	Eid1	1.8691	rgb(222,128,129)
Nfe2l2	Eid2	1.7262	rgb(222,134,135)
Hif1a	Eif1b	1.5276	rgb(221,144,145)
Irf4	Eif2ak3	1.5388	rgb(221,143,144)
Fosl2	Eif4e	-1.6711	rgb(126,162,233)
Batf	Eif4e3	1.9506	rgb(222,124,125)
Rorc	Eif4e3	-1.8845	rgb(115,155,235)
Fosl2	Eif4e3	1.9423	rgb(222,124,125)
Batf	Elk3	-1.9093	rgb(113,154,235)
Irf4	Elk3	-1.8933	rgb(114,154,235)
Stat3	Elk3	1.6779	rgb(222,137,138)
Fosl2	Elk3	-1.8967	rgb(114,154,235)
Irf4	Ell2	-1.8864	rgb(115,155,235)
Batf	Elovl5	-1.8691	rgb(116,155,235)
Rorc	Elovl5	-1.5115	rgb(135,167,231)
Stat3	Elovl6	1.6884	rgb(222,136,137)
Rorc	Elovl6	-1.6794	rgb(126,162,233)
Hif1a	Elovl6	1.5346	rgb(221,144,144)
Batf	Emb	1.973	rgb(222,123,124)
Maf	Emb	-1.9742	rgb(110,152,236)
Stat3	Emb	1.9715	rgb(222,123,124)
Irf4	Emd	1.8073	rgb(222,131,132)
Hif1a	Emilin1	1.6089	rgb(221,140,141)
Batf	Eml4	-1.8061	rgb(119,157,234)
Batf	Emp1	1.8388	rgb(222,129,130)
Irf4	Emp1	1.8386	rgb(222,129,130)
Maf	Emp1	1.9091	rgb(222,126,127)
Stat3	Emp1	1.8115	rgb(222,130,131)
Rorc	Emp1	-1.624	rgb(129,163,232)
Fosl2	Emp1	-1.7795	rgb(120,158,234)
Irf4	Emp3	1.7948	rgb(222,131,132)
Maf	Emp3	-1.6455	rgb(128,163,233)
Fosl2	Emp3	-1.7951	rgb(120,158,234)
Batf	Enc1	1.6607	rgb(222,138,138)
Batf	Endod1	-1.8942	rgb(114,154,235)
Irf4	Endod1	-1.8859	rgb(115,155,235)
Hif1a	Endog	1.868	rgb(222,128,129)
Hif1a	Eno1	1.8802	rgb(222,127,128)
Irf4	Eno3	-1.9788	rgb(110,152,236)
Maf	Eno3	-1.9326	rgb(112,153,235)
Stat3	Eno3	-1.9556	rgb(111,152,236)
Rorc	Eno3	-1.9144	rgb(113,154,235)
Fosl2	Eno3	-1.8327	rgb(117,156,234)
Fosl2	Entpd4	1.5633	rgb(221,142,143)
Hif1a	Entpd4	1.5885	rgb(221,141,142)
Batf	Eny2	-1.5279	rgb(134,167,232)
Hif1a	Epn1	1.7521	rgb(222,133,134)
Etv6	Epn1	-1.8229	rgb(118,157,234)
Batf	Ept1	-1.7676	rgb(121,159,234)
Fosl2	Ept1	-1.5754	rgb(131,165,232)
Batf	Erc1	1.8499	rgb(222,129,130)
Irf4	Erc1	1.9461	rgb(222,124,125)
Irf4	Ergic1	-1.743	rgb(122,159,234)
Fosl2	Ergic1	-1.8165	rgb(118,157,234)
Batf	Ermp1	-1.7463	rgb(122,159,234)
Irf4	Ermp1	-1.5532	rgb(133,166,232)
Maf	Ermp1	-1.7183	rgb(124,160,233)
Fosl2	Ermp1	-1.6788	rgb(126,162,233)
Hif1a	Ero1l	1.9235	rgb(222,125,126)
Hif1a	Errfi1	1.7225	rgb(222,135,136)
Batf	Espn	1.9418	rgb(222,124,125)
Irf4	Espn	1.9635	rgb(222,123,124)
Stat3	Espn	1.9567	rgb(222,123,124)
Hif1a	Espn	1.972	rgb(222,123,124)
Etv6	Esrra	-1.8175	rgb(118,157,234)
Batf	Ets1	1.9047	rgb(222,126,127)
Fosl2	Ets1	1.9881	rgb(222,122,123)
Hif1a	Ets1	1.9165	rgb(222,125,126)
Batf	Ets2	-1.7468	rgb(122,159,234)
Rorc	Ets2	1.6629	rgb(222,138,138)
Irf4	Etv6	1.9946	rgb(222,122,123)
Stat3	Etv6	1.9903	rgb(222,122,123)
Batf	Evi2a	-1.6802	rgb(126,161,233)
Batf	Evi2b	-1.5474	rgb(133,166,232)
Fosl2	Evi2b	1.5591	rgb(221,142,143)
Batf	Evl	1.9948	rgb(222,122,123)
Irf4	Evl	1.9802	rgb(222,122,123)
Stat3	Evl	1.8295	rgb(222,130,130)
Fosl2	Evl	1.9041	rgb(222,126,127)
Etv6	Evl	-1.6973	rgb(125,161,233)
Batf	Exoc2	-1.989	rgb(109,151,236)
Irf4	Exoc2	-1.998	rgb(109,151,236)
Fosl2	Exoc2	1.8659	rgb(222,128,129)
Irf4	Exoc6b	1.8622	rgb(222,128,129)
Hif1a	Exoc7	1.8014	rgb(222,131,132)
Hif1a	Exosc8	1.629	rgb(221,139,140)
Maf	Ext1	-1.9054	rgb(114,154,235)
Stat3	Ext1	1.9423	rgb(222,124,125)
Irf4	Extl3	-1.9226	rgb(113,153,235)
Maf	Extl3	-1.8597	rgb(116,156,235)
Fosl2	Extl3	-1.9024	rgb(114,154,235)
Batf	Ezh1	1.7199	rgb(222,135,136)
Irf4	Ezh2	1.7893	rgb(222,131,132)
Batf	F2r	-1.6032	rgb(130,164,232)
Irf4	F2r	-1.8083	rgb(119,157,234)
Fosl2	F2r	1.8285	rgb(222,130,131)
Fosl2	F3	1.742	rgb(222,134,135)
Batf	F730043M19Rik	-1.8636	rgb(116,155,235)
Irf4	F730043M19Rik	1.6651	rgb(222,137,138)
Batf	Faah	-1.6535	rgb(127,162,233)
Irf4	Faah	1.5277	rgb(221,144,145)
Hif1a	Fabp5	1.6386	rgb(222,139,139)
Etv6	Fads6	-1.6883	rgb(125,161,233)
Batf	Fah	1.8537	rgb(222,128,129)
Rorc	Fah	-1.8415	rgb(117,156,235)
Irf4	Fam102a	-1.7773	rgb(120,158,234)
Stat3	Fam102a	1.7891	rgb(222,131,132)
Hif1a	Fam102a	1.7171	rgb(222,135,136)
Etv6	Fam102a	-1.5221	rgb(134,167,231)
Batf	Fam107b	1.9549	rgb(222,124,125)
Irf4	Fam107b	1.9295	rgb(222,125,126)
Maf	Fam107b	-1.8867	rgb(115,155,235)
Stat3	Fam107b	1.891	rgb(222,127,128)
Rorc	Fam110a	1.6898	rgb(222,136,137)
Batf	Fam111a	-1.7905	rgb(120,158,234)
Hif1a	Fam114a2	1.7651	rgb(222,133,134)
Fosl2	Fam117a	1.8603	rgb(222,128,129)
Hif1a	Fam117b	1.6428	rgb(222,138,139)
Rorc	Fam124b	1.6628	rgb(222,138,138)
Batf	Fam129a	1.9732	rgb(222,123,124)
Irf4	Fam129a	1.8988	rgb(222,126,127)
Maf	Fam129a	-1.8145	rgb(118,157,234)
Batf	Fam129b	-1.8366	rgb(117,156,234)
Irf4	Fam129b	1.8582	rgb(222,128,129)
Stat3	Fam129b	1.9067	rgb(222,126,127)
Hif1a	Fam129b	1.6094	rgb(221,140,141)
Maf	Fam162a	-1.7285	rgb(123,160,233)
Rorc	Fam162a	-1.7814	rgb(120,158,234)
Fosl2	Fam162a	1.6939	rgb(222,136,137)
Hif1a	Fam162a	1.9757	rgb(222,123,124)
Batf	Fam168b	-1.8542	rgb(116,156,235)
Rorc	Fam169b	-1.8145	rgb(118,157,234)
Fosl2	Fam169b	1.944	rgb(222,124,125)
Fosl2	Fam183b	1.5453	rgb(221,143,144)
Hif1a	Fam189b	1.5917	rgb(221,141,142)
Batf	Fam20a	1.8447	rgb(222,129,130)
Maf	Fam20a	1.8722	rgb(222,128,128)
Rorc	Fam20a	-1.6148	rgb(129,164,232)
Fosl2	Fam20a	1.8698	rgb(222,128,129)
Rorc	Fam3c	-1.7253	rgb(123,160,233)
Hif1a	Fam46a	1.6599	rgb(222,138,138)
Irf4	Fam46c	1.8875	rgb(222,127,128)
Rorc	Fam46c	-1.8484	rgb(117,156,235)
Rorc	Fam49b	-1.7063	rgb(124,161,233)
Irf4	Fam53b	-1.926	rgb(112,153,235)
Hif1a	Fam57a	1.7956	rgb(222,131,132)
Hif1a	Fam63b	1.6005	rgb(221,140,141)
Batf	Fam65b	-1.6931	rgb(125,161,233)
Irf4	Fam69b	1.5719	rgb(221,142,143)
Batf	Fam71b	-1.7275	rgb(123,160,233)
Irf4	Fam71b	-1.8211	rgb(118,157,234)
Maf	Fam71b	-1.7319	rgb(123,160,233)
Batf	Fam71f2	1.5139	rgb(221,145,145)
Irf4	Fam71f2	1.5362	rgb(221,144,144)
Fosl2	Fam71f2	1.7816	rgb(222,132,133)
Hif1a	Fam78a	1.7726	rgb(222,132,133)
Irf4	Fam81a	-1.6953	rgb(125,161,233)
Fosl2	Fam81a	-1.7412	rgb(122,159,234)
Hif1a	Fance	1.8266	rgb(222,130,131)
Fosl2	Fancf	-1.5201	rgb(134,167,231)
Maf	Far1	-1.5695	rgb(132,165,232)
Batf	Farp1	-1.7611	rgb(121,159,234)
Maf	Farp1	-1.6051	rgb(130,164,232)
Stat3	Farp1	1.5203	rgb(221,144,145)
Irf4	Fas	-1.8	rgb(119,158,234)
Maf	Fas	-1.9385	rgb(112,153,235)
Rorc	Fas	-1.5176	rgb(135,167,231)
Irf4	Fasl	-1.5324	rgb(134,166,232)
Irf4	Fasn	-1.5971	rgb(130,164,232)
Hif1a	Fastk	1.6591	rgb(222,138,139)
Fosl2	Fastkd1	-1.724	rgb(123,160,233)
Hif1a	Fau	1.7867	rgb(222,132,132)
Hif1a	Fbxl14	1.7573	rgb(222,133,134)
Fosl2	Fbxo11	-1.7321	rgb(123,160,233)
Fosl2	Fbxo17	-1.7069	rgb(124,161,233)
Etv6	Fbxo31	-1.7876	rgb(120,158,234)
Batf	Fbxo4	-1.5608	rgb(132,165,232)
Batf	Fcrl1	-1.9596	rgb(111,152,236)
Irf4	Fcrl1	1.8187	rgb(222,130,131)
Maf	Fcrl1	-1.6979	rgb(125,161,233)
Stat3	Fcrl1	-1.7474	rgb(122,159,234)
Fosl2	Fcrl1	-1.8691	rgb(116,155,235)
Batf	Fes	1.6358	rgb(222,139,140)
Irf4	Fes	1.7773	rgb(222,132,133)
Stat3	Fes	1.6222	rgb(221,139,140)
Maf	Fez2	1.7628	rgb(222,133,134)
Maf	Fgd3	-1.8372	rgb(117,156,234)
Stat3	Fgd3	1.7851	rgb(222,132,133)
Batf	Fgf2	-1.8439	rgb(117,156,235)
Irf4	Fgf2	-1.8758	rgb(115,155,235)
Fosl2	Fgf2	-1.8215	rgb(118,157,234)
Batf	Fggy	1.8676	rgb(222,128,129)
Batf	Fhl2	1.6168	rgb(221,140,141)
Irf4	Fhl2	-1.5727	rgb(132,165,232)
Maf	Fhl2	-1.7819	rgb(120,158,234)
Fosl2	Fhl2	-1.8548	rgb(116,156,235)
Batf	Fhl3	-1.7173	rgb(124,160,233)
Stat3	Fhl3	1.9092	rgb(222,126,127)
Irf4	Filip1l	-1.8599	rgb(116,156,235)
Maf	Filip1l	-1.9549	rgb(111,152,236)
Rorc	Filip1l	-1.7345	rgb(123,160,233)
Fosl2	Fkbp1a	1.9227	rgb(222,125,126)
Hif1a	Fkbp1a	1.5166	rgb(221,145,145)
Fosl2	Fkbp5	-1.8625	rgb(116,155,235)
Batf	Flna	1.8465	rgb(222,129,130)
Batf	Flnb	1.8499	rgb(222,129,130)
Irf4	Flnb	1.9104	rgb(222,126,127)
Maf	Flnb	-1.8824	rgb(115,155,235)
Rorc	Flnb	1.8337	rgb(222,129,130)
Fosl2	Flnb	-1.9618	rgb(110,152,236)
Batf	Flot1	1.948	rgb(222,124,125)
Irf4	Flot1	1.9573	rgb(222,123,124)
Stat3	Flot1	1.9563	rgb(222,123,124)
Rorc	Flot1	-1.9202	rgb(113,154,235)
Fosl2	Flot1	1.9508	rgb(222,124,125)
Hif1a	Flot1	1.8783	rgb(222,127,128)
Batf	Flot2	1.7791	rgb(222,132,133)
Irf4	Flot2	1.8485	rgb(222,129,130)
Stat3	Flot2	1.6193	rgb(221,140,140)
Fosl2	Flt3l	1.6335	rgb(221,139,140)
Hif1a	Flt3l	1.8024	rgb(222,131,132)
Etv6	Flt3l	-1.9235	rgb(113,153,235)
Hif1a	Flywch1	1.9072	rgb(222,126,127)
Stat3	Fmnl1	1.841	rgb(222,129,130)
Fosl2	Fmnl1	1.7934	rgb(222,131,132)
Maf	Fnbp1	-1.9413	rgb(112,153,235)
Rorc	Fnip1	-1.6153	rgb(129,164,232)
Fosl2	Fnip1	1.9184	rgb(222,125,126)
Hif1a	Fnip1	1.697	rgb(222,136,137)
Irf4	Fos	1.5111	rgb(221,145,146)
Stat3	Fosl2	1.9801	rgb(222,122,123)
Hif1a	Fosl2	1.8558	rgb(222,128,129)
Etv6	Fosl2	-1.7852	rgb(120,158,234)
Etv6	Foxj2	-1.6663	rgb(127,162,233)
Batf	Foxo1	1.9743	rgb(222,123,124)
Irf4	Foxo1	1.924	rgb(222,125,126)
Stat3	Foxo1	1.7592	rgb(222,133,134)
Rorc	Foxo1	-1.7517	rgb(122,159,234)
Fosl2	Foxo1	1.8909	rgb(222,127,128)
Hif1a	Foxo1	1.5179	rgb(221,144,145)
Hif1a	Foxo3	1.8494	rgb(222,129,130)
Irf4	Foxp1	-1.9816	rgb(109,152,236)
Maf	Foxp4	-1.5043	rgb(135,167,231)
Batf	Frmd4b	1.9817	rgb(222,122,123)
Irf4	Frmd4b	1.9847	rgb(222,122,123)
Maf	Frmd4b	-1.9039	rgb(114,154,235)
Stat3	Frmd4b	1.9057	rgb(222,126,127)
Rorc	Frmd4b	1.886	rgb(222,127,128)
Stat3	Frmd6	1.7904	rgb(222,131,132)
Rorc	Frmd6	-1.7508	rgb(122,159,234)
Batf	Fth1	1.7783	rgb(222,132,133)
Stat3	Fth1	1.7663	rgb(222,133,133)
Fosl2	Fth1	1.6083	rgb(221,140,141)
Irf4	Ftl1	1.6576	rgb(222,138,139)
Rorc	Ftsj2	1.6409	rgb(222,139,139)
Etv6	Ftsj2	-1.7673	rgb(121,159,234)
Batf	Ftsj3	-1.6112	rgb(130,164,232)
Batf	Furin	1.9403	rgb(222,124,125)
Irf4	Furin	1.9603	rgb(222,123,124)
Stat3	Furin	1.932	rgb(222,125,126)
Rorc	Furin	1.9194	rgb(222,125,126)
Hif1a	Furin	1.7935	rgb(222,131,132)
Rorc	Fut4	-1.8206	rgb(118,157,234)
Maf	Fut7	1.8516	rgb(222,128,129)
Rorc	Fut7	1.858	rgb(222,128,129)
Fosl2	Fxyd5	1.6627	rgb(222,138,138)
Batf	Fyb	1.9791	rgb(222,122,123)
Fosl2	Fyb	1.8774	rgb(222,127,128)
Stat3	Fyco1	1.7157	rgb(222,135,136)
Fosl2	Fyco1	1.931	rgb(222,125,126)
Batf	Fyn	-1.9855	rgb(109,151,236)
Irf4	Fyn	-1.9178	rgb(113,154,235)
Maf	Fyn	-1.9126	rgb(113,154,235)
Hif1a	Fyttd1	1.8041	rgb(222,131,132)
Stat3	Fzd7	1.5385	rgb(221,143,144)
Hif1a	Fzd7	1.8359	rgb(222,129,130)
Hif1a	G2e3	1.8313	rgb(222,129,130)
Hif1a	G3bp2	1.6261	rgb(221,139,140)
Hif1a	G6pc3	1.7281	rgb(222,134,135)
Maf	Gabarap	-1.5281	rgb(134,167,232)
Stat3	Gabarap	1.8232	rgb(222,130,131)
Fosl2	Gadd45a	1.7003	rgb(222,136,137)
Hif1a	Gadd45a	-1.5291	rgb(134,166,232)
Batf	Gadd45b	1.9144	rgb(222,125,126)
Irf4	Gadd45b	1.8587	rgb(222,128,129)
Rorc	Gadd45b	1.9248	rgb(222,125,126)
Fosl2	Gadd45b	-1.9203	rgb(113,154,235)
Hif1a	Gadd45b	-1.8058	rgb(119,157,234)
Batf	Gadd45g	-1.7617	rgb(121,159,234)
Maf	Gadd45g	-1.8751	rgb(115,155,235)
Hif1a	Gadd45g	1.8275	rgb(222,130,131)
Maf	Gadd45gip1	1.7236	rgb(222,135,135)
Hif1a	Gadd45gip1	1.748	rgb(222,133,134)
Batf	Galc	1.9583	rgb(222,123,124)
Irf4	Galc	1.9308	rgb(222,125,126)
Rorc	Galc	-1.7853	rgb(120,158,234)
Fosl2	Galc	1.911	rgb(222,126,127)
Irf4	Gale	1.5471	rgb(221,143,144)
Hif1a	Galk1	1.8477	rgb(222,129,130)
Maf	Galm	-1.9174	rgb(113,154,235)
Maf	Galnt12	1.5073	rgb(221,145,146)
Rorc	Galnt12	1.845	rgb(222,129,130)
Hif1a	Galnt12	1.5853	rgb(221,141,142)
Batf	Galnt3	1.9064	rgb(222,126,127)
Irf4	Galnt3	1.774	rgb(222,132,133)
Maf	Galnt3	-1.6555	rgb(127,162,233)
Fosl2	Galnt3	1.5925	rgb(221,141,142)
Hif1a	Galnt6	1.9136	rgb(222,126,126)
Batf	Gap43	-1.6834	rgb(126,161,233)
Fosl2	Gap43	1.6398	rgb(222,139,139)
Irf4	Gapdh	1.7721	rgb(222,132,133)
Hif1a	Gapdh	1.8905	rgb(222,127,128)
Batf	Gart	-1.8821	rgb(115,155,235)
Fosl2	Gas2	-1.7306	rgb(123,160,233)
Fosl2	Gas2l1	-1.6403	rgb(128,163,233)
Irf4	Gata3	-1.9218	rgb(113,154,235)
Maf	Gata3	-1.5799	rgb(131,165,232)
Irf4	Gatm	1.6496	rgb(222,138,139)
Hif1a	Gatm	1.7601	rgb(222,133,134)
Batf	Gatsl2	-1.5344	rgb(134,166,232)
Stat3	Gatsl2	1.6806	rgb(222,137,138)
Fosl2	Gatsl2	1.554	rgb(221,143,143)
Hif1a	Gbe1	1.7337	rgb(222,134,135)
Stat3	Gbp10	-1.5287	rgb(134,167,232)
Maf	Gbp2	1.5467	rgb(221,143,144)
Stat3	Gbp2	-1.7443	rgb(122,159,234)
Fosl2	Gbp2	1.8636	rgb(222,128,129)
Batf	Gbp3	-1.8859	rgb(115,155,235)
Irf4	Gbp3	-1.9255	rgb(112,153,235)
Maf	Gbp3	1.7854	rgb(222,132,133)
Fosl2	Gbp3	1.7453	rgb(222,134,134)
Batf	Gbp4	-1.944	rgb(111,153,235)
Irf4	Gbp4	-1.9521	rgb(111,153,236)
Maf	Gbp4	-1.9381	rgb(112,153,235)
Stat3	Gbp4	-1.9106	rgb(113,154,235)
Rorc	Gbp4	-1.7084	rgb(124,161,233)
Fosl2	Gbp4	1.9554	rgb(222,124,125)
Nfe2l2	Gbp4	1.5516	rgb(221,143,144)
Batf	Gbp5	-1.9201	rgb(113,154,235)
Irf4	Gbp5	1.9493	rgb(222,124,125)
Maf	Gbp5	1.9263	rgb(222,125,126)
Stat3	Gbp5	-1.8428	rgb(117,156,235)
Rorc	Gbp5	-1.7909	rgb(120,158,234)
Fosl2	Gbp5	1.9082	rgb(222,126,127)
Hif1a	Gbp5	1.8485	rgb(222,129,130)
Batf	Gbp6	-1.8198	rgb(118,157,234)
Maf	Gbp6	-1.641	rgb(128,163,233)
Stat3	Gbp6	-1.8353	rgb(117,156,234)
Batf	Gbp8	-1.9379	rgb(112,153,235)
Irf4	Gbp8	-1.8639	rgb(116,155,235)
Maf	Gbp8	-1.9382	rgb(112,153,235)
Stat3	Gbp8	-1.9488	rgb(111,153,236)
Rorc	Gbp8	-1.8715	rgb(115,155,235)
Fosl2	Gbp8	1.8795	rgb(222,127,128)
Batf	Gcnt1	1.8957	rgb(222,126,127)
Stat3	Gcnt1	1.8711	rgb(222,128,129)
Rorc	Gcnt1	-1.8281	rgb(118,157,234)
Fosl2	Gcnt1	-1.9255	rgb(112,153,235)
Hif1a	Gde1	1.7149	rgb(222,135,136)
Batf	Gdpd3	-1.7112	rgb(124,160,233)
Irf4	Gdpd5	-1.9299	rgb(112,153,235)
Maf	Gdpd5	-1.5768	rgb(131,165,232)
Batf	Gem	1.5566	rgb(221,143,143)
Maf	Gem	-1.6875	rgb(125,161,233)
Stat3	Gem	1.7184	rgb(222,135,136)
Rorc	Gem	-1.5455	rgb(133,166,232)
Batf	Gemin6	-1.5306	rgb(134,166,232)
Irf4	Gemin8	-1.7632	rgb(121,159,234)
Fosl2	Gemin8	1.7351	rgb(222,134,135)
Batf	Gen1	-1.5926	rgb(131,164,232)
Batf	Gfi1	1.8688	rgb(222,128,129)
Irf4	Gfi1	1.8967	rgb(222,126,127)
Batf	Gfod1	-1.9638	rgb(110,152,236)
Irf4	Gfod1	-1.9633	rgb(110,152,236)
Maf	Gfod1	-1.7109	rgb(124,160,233)
Fosl2	Gfod1	-1.9698	rgb(110,152,236)
Nfe2l2	Ggcx	1.9028	rgb(222,126,127)
Stat3	Ggt7	1.5484	rgb(221,143,144)
Batf	Ggta1	1.8104	rgb(222,130,131)
Etv6	Ghdc	-1.7106	rgb(124,160,233)
Fosl2	Gimap1	1.8166	rgb(222,130,131)
Hif1a	Gimap1	1.8637	rgb(222,128,129)
Maf	Gimap3	-1.5562	rgb(132,166,232)
Rorc	Gimap4	-1.8524	rgb(116,156,235)
Hif1a	Gimap4	1.6196	rgb(221,140,140)
Maf	Gimap5	-1.9545	rgb(111,152,236)
Hif1a	Gimap5	1.7797	rgb(222,132,133)
Hif1a	Gimap6	1.5852	rgb(221,141,142)
Irf4	Gimap7	1.876	rgb(222,127,128)
Maf	Gimap7	-1.8599	rgb(116,156,235)
Fosl2	Gimap7	1.805	rgb(222,131,132)
Hif1a	Gimap7	1.6824	rgb(222,137,137)
Maf	Gimap8	-1.7612	rgb(121,159,234)
Rorc	Gimap9	-1.808	rgb(119,157,234)
Irf4	Gipr	1.548	rgb(221,143,144)
Stat3	Gipr	1.6857	rgb(222,136,137)
Fosl2	Gipr	1.7511	rgb(222,133,134)
Maf	Gja1	1.8671	rgb(222,128,129)
Stat3	Gla	1.7184	rgb(222,135,136)
Irf4	Glce	1.7188	rgb(222,135,136)
Hif1a	Glg1	1.5542	rgb(221,143,143)
Batf	Glipr1	-1.835	rgb(117,156,234)
Irf4	Glipr1	-1.9318	rgb(112,153,235)
Maf	Glipr1	-1.8512	rgb(116,156,235)
Fosl2	Glipr1	-1.6629	rgb(127,162,233)
Batf	Glipr2	1.8551	rgb(222,128,129)
Stat3	Glipr2	1.9051	rgb(222,126,127)
Etv6	Glipr2	-1.709	rgb(124,161,233)
Maf	Glod4	-1.8955	rgb(114,154,235)
Batf	Glrx	-1.8633	rgb(116,155,235)
Fosl2	Glrx	1.7913	rgb(222,131,132)
Fosl2	Gls	-1.5057	rgb(135,167,231)
Hif1a	Gls2	1.6188	rgb(221,140,140)
Fosl2	Gltscr2	1.7703	rgb(222,132,133)
Batf	Glud1	1.7505	rgb(222,133,134)
Irf4	Glud1	1.796	rgb(222,131,132)
Hif1a	Gm11110	1.809	rgb(222,131,131)
Batf	Gm11346	-1.5631	rgb(132,165,232)
Batf	Gm12250	-1.779	rgb(120,158,234)
Irf4	Gm12250	-1.8153	rgb(118,157,234)
Stat3	Gm12250	-1.6234	rgb(129,163,232)
Batf	Gm2a	1.6498	rgb(222,138,139)
Irf4	Gm2a	1.7951	rgb(222,131,132)
Maf	Gm2a	-1.6193	rgb(129,164,232)
Hif1a	Gm2a	1.8209	rgb(222,130,131)
Batf	Gm8369	1.9695	rgb(222,123,124)
Maf	Gm8369	-1.9832	rgb(109,151,236)
Stat3	Gm8369	1.9499	rgb(222,124,125)
Rorc	Gm8369	-1.9576	rgb(111,152,236)
Nfe2l2	Gm8801	1.9286	rgb(222,125,126)
Batf	Gmfg	1.9553	rgb(222,124,125)
Irf4	Gmfg	1.9264	rgb(222,125,126)
Maf	Gmfg	1.8378	rgb(222,129,130)
Stat3	Gmfg	1.9324	rgb(222,125,126)
Fosl2	Gmfg	1.8788	rgb(222,127,128)
Hif1a	Gmppa	1.7933	rgb(222,131,132)
Maf	Gna13	-1.865	rgb(116,155,235)
Fosl2	Gna13	-1.7065	rgb(124,161,233)
Hif1a	Gna13	1.6907	rgb(222,136,137)
Irf4	Gnaq	-1.8075	rgb(119,157,234)
Batf	Gnb4	1.522	rgb(221,144,145)
Batf	Gnb5	1.774	rgb(222,132,133)
Maf	Gnb5	-1.7561	rgb(122,159,234)
Stat3	Gnb5	1.592	rgb(221,141,142)
Irf4	Gngt2	1.8765	rgb(222,127,128)
Stat3	Gngt2	1.8969	rgb(222,126,127)
Batf	Gnl3	-1.6724	rgb(126,162,233)
Fosl2	Gnl3	-1.6598	rgb(127,162,233)
Batf	Gnpda1	1.7423	rgb(222,134,135)
Irf4	Gnpda1	1.5027	rgb(221,145,146)
Stat3	Gnpda1	1.5916	rgb(221,141,142)
Rorc	Gnptab	-1.7521	rgb(122,159,234)
Hif1a	Golga7	1.6545	rgb(222,138,139)
Maf	Golim4	-1.7922	rgb(120,158,234)
Fosl2	Golim4	-1.8954	rgb(114,154,235)
Fosl2	Golt1b	-1.6597	rgb(127,162,233)
Hif1a	Gopc	1.5462	rgb(221,143,144)
Maf	Gosr2	-1.704	rgb(124,161,233)
Irf4	Got1	1.6926	rgb(222,136,137)
Etv6	Gpatch3	-1.7028	rgb(125,161,233)
Fosl2	Gpatch4	-1.6086	rgb(130,164,232)
Hif1a	Gpi1	1.9303	rgb(222,125,126)
Irf4	Gpm6b	-1.7158	rgb(124,160,233)
Batf	Gpr132	1.8433	rgb(222,129,130)
Irf4	Gpr132	1.9745	rgb(222,123,124)
Fosl2	Gpr132	1.9075	rgb(222,126,127)
Hif1a	Gpr132	1.7142	rgb(222,135,136)
Rorc	Gpr146	-1.8481	rgb(117,156,235)
Fosl2	Gpr146	1.6739	rgb(222,137,138)
Hif1a	Gpr146	1.8126	rgb(222,130,131)
Batf	Gpr15	1.9814	rgb(222,122,123)
Irf4	Gpr15	1.986	rgb(222,122,123)
Maf	Gpr15	-1.9544	rgb(111,152,236)
Rorc	Gpr15	-1.7206	rgb(124,160,233)
Fosl2	Gpr15	-1.9427	rgb(112,153,235)
Batf	Gpr171	-1.8945	rgb(114,154,235)
Stat3	Gpr171	1.5277	rgb(221,144,145)
Batf	Gpr174	1.8525	rgb(222,128,129)
Maf	Gpr174	-1.8186	rgb(118,157,234)
Rorc	Gpr18	-1.9119	rgb(113,154,235)
Fosl2	Gpr18	1.9358	rgb(222,124,125)
Maf	Gpr183	-1.8864	rgb(115,155,235)
Stat3	Gpr183	1.8828	rgb(222,127,128)
Rorc	Gpr183	1.9563	rgb(222,123,124)
Hif1a	Gpr183	1.9015	rgb(222,126,127)
Stat3	Gpr25	-1.5109	rgb(135,167,231)
Batf	Gpr55	-1.9762	rgb(110,152,236)
Batf	Gpr65	1.9263	rgb(222,125,126)
Irf4	Gpr65	1.9624	rgb(222,123,124)
Stat3	Gpr65	1.9339	rgb(222,125,126)
Batf	Gpr68	1.9812	rgb(222,122,123)
Irf4	Gpr68	1.9593	rgb(222,123,124)
Maf	Gpr68	-1.9737	rgb(110,152,236)
Stat3	Gpr68	1.9601	rgb(222,123,124)
Batf	Gprc5a	1.514	rgb(221,145,145)
Irf4	Gprc5a	1.5333	rgb(221,144,144)
Fosl2	Gprc5a	1.8655	rgb(222,128,129)
Maf	Gprin3	-1.5338	rgb(134,166,232)
Irf4	Gpsm2	1.7807	rgb(222,132,133)
Stat3	Gpsm2	1.7155	rgb(222,135,136)
Fosl2	Gpx1	-1.8292	rgb(118,157,234)
Batf	Gramd1b	-1.91	rgb(113,154,235)
Irf4	Gramd1b	1.8563	rgb(222,128,129)
Maf	Gramd1b	-1.8392	rgb(117,156,234)
Fosl2	Gramd1b	-1.9605	rgb(111,152,236)
Stat3	Grap2	-1.5634	rgb(132,165,232)
Fosl2	Grap2	1.8447	rgb(222,129,130)
Fosl2	Grcc10	1.8144	rgb(222,130,131)
Hif1a	Grhpr	1.8795	rgb(222,127,128)
Batf	Grina	1.6504	rgb(222,138,139)
Irf4	Grina	1.6126	rgb(221,140,141)
Stat3	Grina	1.6504	rgb(222,138,139)
Fosl2	Grina	1.6982	rgb(222,136,137)
Etv6	Gripap1	-1.5408	rgb(133,166,232)
Irf4	Grk5	1.9242	rgb(222,125,126)
Irf4	Grn	1.6929	rgb(222,136,137)
Maf	Grn	1.7922	rgb(222,131,132)
Batf	Gsn	1.7844	rgb(222,132,133)
Irf4	Gsn	1.5647	rgb(221,142,143)
Hif1a	Gsr	1.6653	rgb(222,137,138)
Batf	Gstt2	1.8455	rgb(222,129,130)
Maf	Gstt2	-1.9629	rgb(110,152,236)
Stat3	Gstt2	1.9657	rgb(222,123,124)
Rorc	Gstt2	-1.8888	rgb(114,155,235)
Stat3	Gstt3	1.6108	rgb(221,140,141)
Hif1a	Gt(ROSA)26Sor	1.7451	rgb(222,134,134)
Irf4	Gtf2a1	1.7649	rgb(222,133,134)
Stat3	Gtf2a1	1.8154	rgb(222,130,131)
Hif1a	Gtf2e2	1.6643	rgb(222,137,138)
Fosl2	Gtpbp2	1.7019	rgb(222,136,137)
Nfe2l2	Gtpbp6	1.6963	rgb(222,136,137)
Etv6	Gtpbp6	-1.6214	rgb(129,163,232)
Batf	Gtpbp8	1.7977	rgb(222,131,132)
Irf4	Gypc	1.9315	rgb(222,125,126)
Stat3	Gypc	1.8153	rgb(222,130,131)
Rorc	Gypc	1.9231	rgb(222,125,126)
Fosl2	Gypc	1.8466	rgb(222,129,130)
Irf4	Gys1	1.6691	rgb(222,137,138)
Stat3	Gys1	1.6988	rgb(222,136,137)
Hif1a	Gys1	1.8604	rgb(222,128,129)
Fosl2	Gzf1	1.8169	rgb(222,130,131)
Hif1a	Gzf1	1.7409	rgb(222,134,135)
Rorc	Gzmb	-1.5217	rgb(134,167,231)
Irf4	H1f0	1.7354	rgb(222,134,135)
Maf	H1f0	-1.8511	rgb(116,156,235)
Rorc	H1f0	1.7104	rgb(222,135,136)
Hif1a	H2-Ab1	1.8427	rgb(222,129,130)
Batf	H2-Q10	1.8182	rgb(222,130,131)
Irf4	H2-Q10	1.5914	rgb(221,141,142)
Fosl2	H2-Q10	1.8356	rgb(222,129,130)
Maf	H2-T10	-1.6522	rgb(127,162,233)
Nfe2l2	H2-T22	-1.6447	rgb(128,163,233)
Fosl2	H2-T23	1.7764	rgb(222,132,133)
Hif1a	H2-T23	1.7864	rgb(222,132,133)
Batf	H2-T24	-1.9298	rgb(112,153,235)
Maf	H2-T24	-1.971	rgb(110,152,236)
Stat3	H2-T24	-1.924	rgb(113,153,235)
Fosl2	H2afy	1.576	rgb(221,142,142)
Batf	H60b	1.7147	rgb(222,135,136)
Fosl2	H60b	1.7408	rgb(222,134,135)
Irf4	Haao	1.6255	rgb(221,139,140)
Hif1a	Haao	1.8247	rgb(222,130,131)
Nfe2l2	Habp4	1.8393	rgb(222,129,130)
Irf4	Hdac2	1.8467	rgb(222,129,130)
Stat3	Hdac4	1.9052	rgb(222,126,127)
Hif1a	Hdac7	1.9294	rgb(222,125,126)
Hif1a	Hddc2	1.7848	rgb(222,132,133)
Maf	Hddc3	-1.6927	rgb(125,161,233)
Irf4	Hdlbp	1.6314	rgb(221,139,140)
Batf	Heg1	-1.9488	rgb(111,153,236)
Irf4	Heg1	-1.8767	rgb(115,155,235)
Fosl2	Heg1	-1.6131	rgb(129,164,232)
Hif1a	Helb	1.7271	rgb(222,134,135)
Batf	Hemk1	-1.9223	rgb(113,154,235)
Irf4	Hemk1	1.8093	rgb(222,131,131)
Stat3	Hemk1	1.8144	rgb(222,130,131)
Fosl2	Hemk1	1.7877	rgb(222,132,132)
Hif1a	Hemk1	1.7537	rgb(222,133,134)
Batf	Herpud1	1.7922	rgb(222,131,132)
Hif1a	Herpud1	-1.586	rgb(131,165,232)
Hif1a	Hes6	1.6142	rgb(221,140,141)
Hif1a	Hexb	1.822	rgb(222,130,131)
Hif1a	Hexdc	1.7014	rgb(222,136,137)
Etv6	Hexim2	1.5442	rgb(221,143,144)
Batf	Hic1	1.8266	rgb(222,130,131)
Maf	Hic1	-1.9291	rgb(112,153,235)
Batf	Hif1a	1.8393	rgb(222,129,130)
Irf4	Hif1a	1.962	rgb(222,123,124)
Stat3	Hif1a	1.646	rgb(222,138,139)
Rorc	Hif1a	-1.8548	rgb(116,156,235)
Fosl2	Hif1a	1.8907	rgb(222,127,128)
Fosl2	Hif3a	1.73	rgb(222,134,135)
Hif1a	Higd1a	1.8831	rgb(222,127,128)
Nfe2l2	Hint2	-1.711	rgb(124,160,233)
Batf	Hip1r	1.7885	rgb(222,132,132)
Fosl2	Hip1r	-1.5128	rgb(135,167,231)
Batf	Hipk2	1.9852	rgb(222,122,123)
Stat3	Hipk2	1.7497	rgb(222,133,134)
Rorc	Hipk2	-1.7569	rgb(122,159,234)
Stat3	Hipk3	1.6086	rgb(221,140,141)
Nfe2l2	Hist1h1a	1.8937	rgb(222,126,127)
Maf	Hist1h1c	-1.8947	rgb(114,154,235)
Rorc	Hist1h2ag	-1.8981	rgb(114,154,235)
Etv6	Hist1h2ao	1.7685	rgb(222,132,133)
Nfe2l2	Hist1h2bh	1.9463	rgb(222,124,125)
Nfe2l2	Hist1h2bj	1.9137	rgb(222,126,126)
Hif1a	Hist1h2bj	1.8363	rgb(222,129,130)
Hif1a	Hist1h2bm	1.7866	rgb(222,132,132)
Rorc	Hist1h4d	1.8818	rgb(222,127,128)
Irf4	Hist1h4i	1.8621	rgb(222,128,129)
Rorc	Hist2h2bb	1.9276	rgb(222,125,126)
Hif1a	Hist2h2bb	1.8598	rgb(222,128,129)
Etv6	Hist2h4	-1.8941	rgb(114,154,235)
Irf4	Hivep1	1.9879	rgb(222,122,123)
Rorc	Hivep1	1.9443	rgb(222,124,125)
Irf4	Hivep2	1.8808	rgb(222,127,128)
Stat3	Hivep2	1.8744	rgb(222,127,128)
Batf	Hivep3	-1.9604	rgb(111,152,236)
Irf4	Hivep3	-1.9839	rgb(109,151,236)
Maf	Hivep3	-1.9837	rgb(109,151,236)
Stat3	Hivep3	1.6889	rgb(222,136,137)
Rorc	Hivep3	1.9791	rgb(222,122,123)
Fosl2	Hivep3	-1.9919	rgb(109,151,236)
Irf4	Hk1	1.6051	rgb(221,140,141)
Hif1a	Hk1	1.7491	rgb(222,133,134)
Irf4	Hk2	1.9559	rgb(222,124,124)
Maf	Hk2	-1.9397	rgb(112,153,235)
Stat3	Hk2	1.9141	rgb(222,126,126)
Hif1a	Hk2	1.9052	rgb(222,126,127)
Hif1a	Hmgcl	1.8863	rgb(222,127,128)
Rorc	Hmha1	-1.8548	rgb(116,156,235)
Fosl2	Hmha1	1.9331	rgb(222,125,126)
Hif1a	Hmha1	1.768	rgb(222,132,133)
Irf4	Hmox1	1.5454	rgb(221,143,144)
Stat3	Hmox1	1.7812	rgb(222,132,133)
Hif1a	Hnrnpa0	1.8224	rgb(222,130,131)
Nfe2l2	Hnrnpa1	1.8473	rgb(222,129,130)
Hif1a	Hnrnpm	1.506	rgb(221,145,146)
Nfe2l2	Homer3	1.5605	rgb(221,142,143)
Irf4	Hook2	1.9068	rgb(222,126,127)
Stat3	Hook2	1.9166	rgb(222,125,126)
Fosl2	Hp1bp3	1.8086	rgb(222,131,131)
Irf4	Hpcal1	1.7936	rgb(222,131,132)
Fosl2	Hpcal1	-1.9351	rgb(112,153,235)
Etv6	Hpdl	-1.7021	rgb(125,161,233)
Hif1a	Hprt	1.7415	rgb(222,134,135)
Batf	Hsf2	1.7536	rgb(222,133,134)
Batf	Hspa4l	1.593	rgb(221,141,142)
Fosl2	Hspa4l	1.705	rgb(222,136,136)
Stat3	Hspb6	1.6353	rgb(222,139,140)
Fosl2	Hsph1	-1.8912	rgb(114,155,235)
Fosl2	Htt	1.9298	rgb(222,125,126)
Batf	Hvcn1	1.9497	rgb(222,124,125)
Irf4	Hvcn1	1.5932	rgb(221,141,142)
Maf	Hvcn1	-1.8567	rgb(116,156,235)
Rorc	Hvcn1	1.6985	rgb(222,136,137)
Fosl2	Hvcn1	-1.5589	rgb(132,166,232)
Rorc	Hyal2	1.657	rgb(222,138,139)
Etv6	Hyal2	-1.7307	rgb(123,160,233)
Stat3	Icam1	-1.8285	rgb(118,157,234)
Etv6	Icam1	-1.5612	rgb(132,165,232)
Irf4	Icam2	-1.5421	rgb(133,166,232)
Batf	Icos	1.8805	rgb(222,127,128)
Fosl2	Icos	1.8745	rgb(222,127,128)
Batf	Id2	1.7619	rgb(222,133,134)
Irf4	Id2	1.8333	rgb(222,129,130)
Maf	Id2	-1.9035	rgb(114,154,235)
Stat3	Id2	1.9343	rgb(222,125,126)
Hif1a	Id2	1.8946	rgb(222,126,127)
Maf	Id3	-1.5091	rgb(135,167,231)
Maf	Idh1	-1.6728	rgb(126,162,233)
Irf4	Ier3	1.8949	rgb(222,126,127)
Stat3	Ier3	1.9266	rgb(222,125,126)
Fosl2	Ier3	1.9316	rgb(222,125,126)
Hif1a	Ier3	1.8079	rgb(222,131,131)
Hif1a	Ier3ip1	1.6659	rgb(222,137,138)
Batf	Ier5	-1.8937	rgb(114,154,235)
Maf	Iffo2	-1.8199	rgb(118,157,234)
Fosl2	Iffo2	1.625	rgb(221,139,140)
Batf	Ifi203	-1.9043	rgb(114,154,235)
Irf4	Ifi203	-1.9424	rgb(112,153,235)
Stat3	Ifi203	-1.6357	rgb(128,163,233)
Rorc	Ifi203	1.7043	rgb(222,136,136)
Fosl2	Ifi203	-1.8089	rgb(119,157,234)
Fosl2	Ifi205	-1.7107	rgb(124,160,233)
Batf	Ifi27l2a	-1.8341	rgb(117,156,234)
Irf4	Ifi27l2a	1.8521	rgb(222,128,129)
Fosl2	Ifi27l2a	1.6685	rgb(222,137,138)
Batf	Ifi30	-1.5479	rgb(133,166,232)
Batf	Ifi47	-1.9689	rgb(110,152,236)
Irf4	Ifi47	-1.9007	rgb(114,154,235)
Hif1a	Ifi47	1.8815	rgb(222,127,128)
Fosl2	Ifih1	-1.5997	rgb(130,164,232)
Fosl2	Ifit1	1.7833	rgb(222,132,133)
Fosl2	Ifitm3	-1.7257	rgb(123,160,233)
Batf	Ifng	-1.7437	rgb(122,159,234)
Maf	Ifngr2	1.5029	rgb(221,145,146)
Fosl2	Ifrd1	-1.7056	rgb(124,161,233)
Hif1a	Ifrd1	-1.5301	rgb(134,166,232)
Batf	Ift57	-1.9058	rgb(114,154,235)
Irf4	Ift57	1.9075	rgb(222,126,127)
Batf	Igf2bp3	-1.9388	rgb(112,153,235)
Maf	Igf2bp3	-1.7843	rgb(120,158,234)
Fosl2	Igf2bp3	-1.7672	rgb(121,159,234)
Batf	Igf2r	-1.9709	rgb(110,152,236)
Irf4	Igf2r	-1.9362	rgb(112,153,235)
Batf	Igfbp4	-1.771	rgb(121,159,234)
Stat3	Igfbp4	1.6523	rgb(222,138,139)
Etv6	Igfbp4	-1.5388	rgb(133,166,232)
Batf	Igfbp7	-1.9577	rgb(111,152,236)
Irf4	Igfbp7	-1.9163	rgb(113,154,235)
Maf	Igfbp7	-1.8921	rgb(114,154,235)
Rorc	Igfbp7	1.9575	rgb(222,123,124)
Fosl2	Igfbp7	-1.9404	rgb(112,153,235)
Batf	Igtp	-1.6924	rgb(125,161,233)
Stat3	Igtp	-1.8182	rgb(118,157,234)
Fosl2	Igtp	1.8684	rgb(222,128,129)
Fosl2	Ikbke	1.544	rgb(221,143,144)
Batf	Ikzf4	1.5866	rgb(221,141,142)
Hif1a	Ikzf4	1.7767	rgb(222,132,133)
Batf	Il10	1.9265	rgb(222,125,126)
Irf4	Il10	1.9712	rgb(222,123,124)
Maf	Il10	1.9608	rgb(222,123,124)
Stat3	Il10	1.9739	rgb(222,123,124)
Rorc	Il10	-1.9314	rgb(112,153,235)
Etv6	Il10	-1.5647	rgb(132,165,232)
Batf	Il10ra	1.6291	rgb(221,139,140)
Maf	Il10ra	-1.7735	rgb(121,158,234)
Fosl2	Il10ra	1.6848	rgb(222,136,137)
Batf	Il12rb1	1.8182	rgb(222,130,131)
Irf4	Il12rb1	1.9229	rgb(222,125,126)
Stat3	Il12rb1	1.7642	rgb(222,133,134)
Rorc	Il12rb1	1.9238	rgb(222,125,126)
Fosl2	Il12rb1	1.7682	rgb(222,132,133)
Irf4	Il12rb2	1.9839	rgb(222,122,123)
Maf	Il12rb2	1.9911	rgb(222,122,123)
Rorc	Il12rb2	-1.8893	rgb(114,155,235)
Fosl2	Il12rb2	1.9632	rgb(222,123,124)
Hif1a	Il12rb2	1.5458	rgb(221,143,144)
Batf	Il13ra1	-1.596	rgb(130,164,232)
Maf	Il15ra	-1.8153	rgb(118,157,234)
Stat3	Il15ra	-1.6561	rgb(127,162,233)
Batf	Il16	1.7947	rgb(222,131,132)
Fosl2	Il16	1.6402	rgb(222,139,139)
Batf	Il17a	1.9762	rgb(222,123,124)
Irf4	Il17a	1.9875	rgb(222,122,123)
Maf	Il17a	1.9937	rgb(222,122,123)
Stat3	Il17a	1.9843	rgb(222,122,123)
Rorc	Il17a	1.9901	rgb(222,122,123)
Fosl2	Il17a	-1.9823	rgb(109,152,236)
Hif1a	Il17a	1.6013	rgb(221,140,141)
Etv6	Il17a	1.9008	rgb(222,126,127)
Batf	Il17f	1.9651	rgb(222,123,124)
Irf4	Il17f	1.9767	rgb(222,123,124)
Maf	Il17f	1.9811	rgb(222,122,123)
Stat3	Il17f	1.986	rgb(222,122,123)
Rorc	Il17f	1.9879	rgb(222,122,123)
Fosl2	Il17f	-1.9703	rgb(110,152,236)
Rorc	Il17ra	-1.8564	rgb(116,156,235)
Irf4	Il18r1	-1.5695	rgb(132,165,232)
Maf	Il18r1	-1.8552	rgb(116,156,235)
Fosl2	Il18r1	-1.6001	rgb(130,164,232)
Irf4	Il18rap	-1.9047	rgb(114,154,235)
Maf	Il18rap	-1.5034	rgb(135,167,231)
Fosl2	Il18rap	-1.8619	rgb(116,155,235)
Maf	Il1a	-1.8005	rgb(119,158,234)
Batf	Il1r1	1.9906	rgb(222,122,123)
Maf	Il1r1	-1.9622	rgb(110,152,236)
Stat3	Il1r1	1.9732	rgb(222,123,124)
Rorc	Il1r1	1.9809	rgb(222,122,123)
Fosl2	Il1r1	-1.9846	rgb(109,151,236)
Batf	Il1r2	1.8235	rgb(222,130,131)
Maf	Il1rl2	-1.6199	rgb(129,163,232)
Batf	Il1rn	-1.6094	rgb(130,164,232)
Maf	Il1rn	1.8917	rgb(222,127,128)
Rorc	Il1rn	-1.6992	rgb(125,161,233)
Irf4	Il2	1.9436	rgb(222,124,125)
Maf	Il2	-1.927	rgb(112,153,235)
Stat3	Il2	1.8085	rgb(222,131,131)
Rorc	Il2	1.7798	rgb(222,132,133)
Fosl2	Il2	-1.8186	rgb(118,157,234)
Etv6	Il2	1.7258	rgb(222,135,135)
Batf	Il21	1.9362	rgb(222,124,125)
Irf4	Il21	1.9878	rgb(222,122,123)
Maf	Il21	1.9944	rgb(222,122,123)
Stat3	Il21	1.9371	rgb(222,124,125)
Fosl2	Il21	1.9337	rgb(222,125,126)
Maf	Il21r	-1.9416	rgb(112,153,235)
Stat3	Il21r	-1.92	rgb(113,154,235)
Rorc	Il21r	-1.8718	rgb(115,155,235)
Rorc	Il22	1.7696	rgb(222,132,133)
Maf	Il23a	-1.5937	rgb(130,164,232)
Fosl2	Il23a	1.6431	rgb(222,138,139)
Batf	Il23r	1.9751	rgb(222,123,124)
Irf4	Il23r	1.98	rgb(222,122,123)
Maf	Il23r	1.9926	rgb(222,122,123)
Stat3	Il23r	1.9798	rgb(222,122,123)
Rorc	Il23r	1.991	rgb(222,122,123)
Batf	Il24	1.7176	rgb(222,135,136)
Irf4	Il24	1.7482	rgb(222,133,134)
Stat3	Il24	1.8996	rgb(222,126,127)
Rorc	Il24	-1.6549	rgb(127,162,233)
Fosl2	Il24	1.8871	rgb(222,127,128)
Hif1a	Il27ra	1.5847	rgb(221,141,142)
Stat3	Il2ra	1.9696	rgb(222,123,124)
Fosl2	Il2ra	1.9739	rgb(222,123,124)
Hif1a	Il2ra	1.8733	rgb(222,127,128)
Irf4	Il2rb	1.9025	rgb(222,126,127)
Hif1a	Il2rb	1.8048	rgb(222,131,132)
Irf4	Il33	-1.648	rgb(128,163,233)
Stat3	Il4ra	1.9572	rgb(222,123,124)
Rorc	Il4ra	-1.9481	rgb(111,153,236)
Fosl2	Il4ra	1.9579	rgb(222,123,124)
Hif1a	Il4ra	1.9139	rgb(222,126,126)
Batf	Il6ra	-1.9859	rgb(109,151,236)
Rorc	Il6ra	-1.9244	rgb(112,153,235)
Fosl2	Il6ra	1.8353	rgb(222,129,130)
Batf	Il7r	1.9661	rgb(222,123,124)
Irf4	Il7r	1.9824	rgb(222,122,123)
Stat3	Il7r	1.7872	rgb(222,132,132)
Rorc	Il7r	-1.9545	rgb(111,152,236)
Fosl2	Il7r	1.901	rgb(222,126,127)
Batf	Il9	1.8836	rgb(222,127,128)
Irf4	Il9	1.9018	rgb(222,126,127)
Maf	Il9	1.8077	rgb(222,131,132)
Stat3	Il9	1.7935	rgb(222,131,132)
Rorc	Il9	1.6971	rgb(222,136,137)
Rorc	Iltifb	1.7843	rgb(222,132,133)
Maf	Ilvbl	-1.6517	rgb(127,162,233)
Batf	Impa2	1.8753	rgb(222,127,128)
Hif1a	Impa2	1.897	rgb(222,126,127)
Hif1a	Impdh1	1.6602	rgb(222,138,138)
Hif1a	Ing2	1.7223	rgb(222,135,136)
Fosl2	Ing4	1.5411	rgb(221,143,144)
Batf	Inhba	1.656	rgb(222,138,139)
Maf	Ino80c	-1.8199	rgb(118,157,234)
Maf	Inpp4a	-1.5097	rgb(135,167,231)
Maf	Inpp4b	-1.9935	rgb(109,151,236)
Fosl2	Inpp4b	-1.8985	rgb(114,154,235)
Batf	Inpp5a	-1.6344	rgb(128,163,233)
Rorc	Inpp5b	1.9291	rgb(222,125,126)
Hif1a	Inpp5d	1.5865	rgb(221,141,142)
Hif1a	Insig2	1.5134	rgb(221,145,145)
Nfe2l2	Insl3	-1.968	rgb(110,152,236)
Hif1a	Insl3	1.6551	rgb(222,138,139)
Etv6	Ints1	-1.6923	rgb(125,161,233)
Batf	Ints4	-1.8108	rgb(119,157,234)
Batf	Ints7	-1.8519	rgb(116,156,235)
Batf	Ipcef1	-1.8439	rgb(117,156,235)
Irf4	Ipcef1	-1.9114	rgb(113,154,235)
Irf4	Ipmk	1.807	rgb(222,131,132)
Fosl2	Iqcb1	1.6225	rgb(221,139,140)
Irf4	Iqcc	1.5294	rgb(221,144,145)
Fosl2	Iqgap1	-1.8496	rgb(117,156,235)
Batf	Iqgap2	1.7146	rgb(222,135,136)
Rorc	Iqgap2	-1.6477	rgb(128,163,233)
Fosl2	Iqgap2	1.863	rgb(222,128,129)
Maf	Irak2	-1.8635	rgb(116,155,235)
Rorc	Irak2	1.896	rgb(222,126,127)
Maf	Irak4	-1.856	rgb(116,156,235)
Batf	Irf1	-1.5941	rgb(130,164,232)
Irf4	Irf1	-1.5182	rgb(135,167,231)
Stat3	Irf1	-1.9158	rgb(113,154,235)
Rorc	Irf1	-1.7145	rgb(124,160,233)
Fosl2	Irf1	1.6682	rgb(222,137,138)
Irf4	Irf4	1.9866	rgb(222,122,123)
Stat3	Irf4	1.7688	rgb(222,132,133)
Fosl2	Irf4	1.9725	rgb(222,123,124)
Batf	Irf6	1.8005	rgb(222,131,132)
Irf4	Irf6	1.8251	rgb(222,130,131)
Maf	Irf6	1.8153	rgb(222,130,131)
Fosl2	Irf6	1.9115	rgb(222,126,127)
Stat3	Irf8	-1.6599	rgb(127,162,233)
Hif1a	Irf8	1.6666	rgb(222,137,138)
Irf4	Irf9	1.5177	rgb(221,144,145)
Batf	Irgc1	1.7426	rgb(222,134,135)
Batf	Irgm1	-1.7298	rgb(123,160,233)
Stat3	Irgm1	-1.8543	rgb(116,156,235)
Batf	Irgm2	-1.5325	rgb(134,166,232)
Stat3	Irgm2	-1.5329	rgb(134,166,232)
Fosl2	Irgm2	1.8537	rgb(222,128,129)
Hif1a	Irgq	1.8128	rgb(222,130,131)
Irf4	Irs2	1.6724	rgb(222,137,138)
Maf	Irs2	-1.8053	rgb(119,157,234)
Rorc	Irs2	-1.8234	rgb(118,157,234)
Fosl2	Irs2	1.9313	rgb(222,125,126)
Etv6	Irs2	-1.533	rgb(134,166,232)
Fosl2	Isg15	1.641	rgb(222,139,139)
Irf4	Isg20	-1.8925	rgb(114,154,235)
Fosl2	Isoc2b	1.7644	rgb(222,133,134)
Hif1a	Isoc2b	1.6465	rgb(222,138,139)
Batf	Itga3	1.8397	rgb(222,129,130)
Irf4	Itga3	1.9521	rgb(222,124,125)
Stat3	Itga3	1.842	rgb(222,129,130)
Rorc	Itga3	1.9542	rgb(222,124,125)
Hif1a	Itga3	1.705	rgb(222,136,136)
Batf	Itga4	1.8042	rgb(222,131,132)
Irf4	Itga4	-1.8319	rgb(118,156,234)
Fosl2	Itga4	-1.7845	rgb(120,158,234)
Hif1a	Itga7	1.7959	rgb(222,131,132)
Rorc	Itgal	1.9188	rgb(222,125,126)
Irf4	Itgav	1.8412	rgb(222,129,130)
Maf	Itgav	-1.7716	rgb(121,158,234)
Fosl2	Itgb1	-1.5778	rgb(131,165,232)
Irf4	Itgb3	-1.796	rgb(119,158,234)
Rorc	Itgb7	-1.5605	rgb(132,165,232)
Fosl2	Itgb7	1.7206	rgb(222,135,136)
Rorc	Itk	-1.952	rgb(111,153,236)
Fosl2	Itk	1.9481	rgb(222,124,125)
Irf4	Itpk1	1.9645	rgb(222,123,124)
Fosl2	Itpkb	1.9634	rgb(222,123,124)
Hif1a	Itpkb	1.9644	rgb(222,123,124)
Etv6	Itpkb	-1.6165	rgb(129,164,232)
Batf	Itpr1	1.942	rgb(222,124,125)
Irf4	Itpr1	1.934	rgb(222,125,126)
Maf	Itpr1	-1.9949	rgb(109,151,236)
Fosl2	Itpr1	-1.9792	rgb(110,152,236)
Maf	Itpr2	-1.7716	rgb(121,158,234)
Fosl2	Itpr2	1.8095	rgb(222,131,131)
Fosl2	Itpr3	1.7105	rgb(222,135,136)
Batf	Itpripl1	-1.8279	rgb(118,157,234)
Fosl2	Itpripl1	1.8138	rgb(222,130,131)
Irf4	Itpripl2	1.9516	rgb(222,124,125)
Maf	Itpripl2	-1.9241	rgb(113,153,235)
Stat3	Itpripl2	1.8981	rgb(222,126,127)
Batf	Jak2	-1.9607	rgb(111,152,236)
Maf	Jak2	-1.9247	rgb(112,153,235)
Stat3	Jak2	1.8725	rgb(222,127,128)
[truncated: 2,250 more rows]
