# Supplementary material for: Leveraging chromatin accessibility for transcriptional regulatory network inference in T Helper 17 Cells
Source: Genome Res. 2019 Mar;29(3):449–63. doi: 10.1101/gr.238253.118 (PMC6396413; doi:10.1101/gr.238253.118)
Supplement: Supplemental Material [file supp_gr.238253.118_Supplemental_infTRN_lassoStARS.zip › infTRN_lassoStARS-master/Th17_example/inputs/priors/KO.tsv]

	Atf6	Batf	Bcl11b	Crem	Ddit3	Egr2	Etv6	Fosl2	Hif1a	Id2	Ikzf3	Ikzf4	Irf4	Irf8	Lef1	Maf	Nfatc2	Nfe2l2	Pou2af1	Prkrir	Rorc	Satb1	Sp4	Stat3	Zeb1	Zfp36l2
0610007P14Rik	0	0	0	0	0	0	0	0	0	0	0	0	0.677382858627	0	0	0	0	0	0	0	0	0	0	0.663392617276	0	0
0610009B22Rik	0	0	0	0	0	0	0	0	0	0.610084308452	0	0	0	0	0	0	0	-0.646537710567	0	0	0	0	0.424070450948	0	-1.04208688059	0
0610009O20Rik	0	0	-0.621668651444	0	0	0	0	0	0	0	0	0	0	0	0	0	0	0	0	0	0	0	0	0	0	0
0610011F06Rik	0	0	0	0.670982657016	0	0.663710105256	0	0	0	0	0	0	0	0	0.638809552676	0	0	0	0	0	0	0	0	0	0	0.590628526365
0610012G03Rik	0.590545445399	0.663555812032	-0.646801544503	0	-0.641351385928	-0.668829871105	0	0	0.666813772796	0	0	0	0	0	0	0	0	0	0	0	0	-0.671001983376	0	0	0	0
0610037L13Rik	0	0	0	0	0	0	0	0	0	0	0	0	0	0	0	0	0	0	0	0	0	0	-0.888534249652	0	0.507692919469	0
1110004E09Rik	0	0	0.62718118452	0	0	0	0	0	0	-0.627830800231	0	0	0	0	0	0	0	0	0	0	0	0	0	0	0.443308932051	0
1110004F10Rik	0.666902788118	0	0	0	0	0	0	0	0	0	0	0	0	0	0	0	0	0	0	0	0	0	0	0	0	0
1110007C09Rik	0	0	0	0	0	0	0	0	0	0	0	0.311979806434	0	0	0	0	0	0	0	0	0	0	0	0	0	0
1110008F13Rik	0.618000737704	0	0	0	0	0	0	0	0.625463188817	0	0	0	0	0	0	0	0	0	0	0	0	0	0	0	0	0
1110008L16Rik	0	0	-0.61441863944	0	-0.625427381496	0	0	0	0	0	0	0	0	0	0	0	0	0	0	0	0	0	0	0	0	0
1110008P14Rik	0	0	0	0	0	0	0	0	0	0	0	0.204562814342	0	0	0	0	0	0	0	0	0	0	0.437676191347	0	0	0
1110012L19Rik	0	0	0	0	0	0	0	0	0	0	0	0.502212415	0	0	0	0	0	0	0	0	0	0	0	0	0	0
1110032F04Rik	0	-0.686929601971	-0.633425525347	0	0	0	0	-0.676134095562	0	0.674964609061	-0.674789626736	0	-0.680008478846	0	0	0	0	0	0	0	0	0	0	-0.649935024267	0	0
1110038B12Rik	0	0	0	0	0	0	0	0	0	-0.634357979533	0	0	0	0	0	0	0	0	0	0	0	0	0	0	0	0
1110057K04Rik	0	0	0	0	0	0	0.434058341991	0	0	0	0	0	0	0	0	0	0	0	0	0	0	0	0	0	0	0
1110059E24Rik	0.643841885513	0	0	0	0	0	0	0	0.61380218171	0	0	0	0	0	0	0	0	0	0	0	0	0	0	0	0	0
1110059G10Rik	0.601888964526	0	0	0	0	0	0	0	0	0	0	0	0	0	0	0	0.663627024289	0	0	0	0	0	0	0	0	0
1110065P20Rik	0	0	0	0	0	0	0	0	0	0	0	0	0	0	0	0	0	0	0	0	0	0	0	0	0.388844180119	0
1190002N15Rik	0	0.669881834208	0	0	0	0	0	0	0.680569607133	0	0	0	0.658796459513	0	0	-0.604707382085	0	0	0	0	0	0	0	0.68153690696	0	0
1190007I07Rik	0	0	0	0	0	0	0	0	0	0	0	0	0	0	0	0	0	0	0	0	0	0	0	0	-1.1854307287	0
1500011B03Rik	0	0	-0.609821423454	-0.617964133845	0	0	0	0	0	0	0	0	0	0	0	0	0	0	0	0	0	0	0	0	0	0
1500011K16Rik	0	0	0	0	0	0	0	0	0	0	0	0	0	0	0	0	0	0.640993395228	0	0	0	0	0	0	0	0
1500012F01Rik	0	0	0	0	0	0	0.332498862928	0	0	0	0	0.329782490887	0	0.321740835636	0	0	0	0	0	0	0	0	0.34143304042	0	0	0
1600002H07Rik	0	0	0	0	-0.639764768146	0	0	0	0	0	0	0	0	0	0	0	0	0	0	0	0	0	0	0	0	0
1600002K03Rik	0.651897772102	0	0	0	0	0	0	0	0	0	0	0	0	0	0	0	0	0	0	0	0	0	0	0	0	0
1600012H06Rik	0	0	0	0	0	0	0	0	0.666054175387	0	0	0	0	0	0	-0.629721007747	0	0	0	0	0	0	0	0	0	0
1600014C10Rik	0.645720108796	0.639759049438	-0.61685819981	0	0	0.379372698266	-0.917725305526	0	0.652627697738	0	0	0	0	0	0	0	0.661063383032	0	0	0	0	0	0	0	0	0
1700017B05Rik	0	-0.639219029456	0	0	0	0	-0.664539859017	0	0	0	0	0	0.627077333312	0	0.639851031937	0.653405098212	0	0	0	0	0	0	0	0	0	0
1700021F05Rik	0	-0.602596710594	0	0	0	0	0	0	0	0	-0.611679103498	0	0	0	0	0	0	0	0	0	0	0	0	0	0.600076434078	0
1700025G04Rik	0	0.679575602711	0	0	0	0	0	0.621445630643	0	0	0.653580161678	0	0.67357300287	0	0	0	0	0	0	0	0	0	0	0.67778639475	0	0
1700037C18Rik	0	0	0	0	0	0	0.62165333306	0	0	0	0	0	0	0	0	0	0	0	0	0	0	0	0	0	0	0
1700037H04Rik	0	0	0	0	0	0	0	0.616606164335	0	0	0	0	0	0	0	0	0.641221867886	0	0	0	0	0	0	0	0	0
1700048O20Rik	0	0	0	0	0	0	0	0	0	0	0	0	0	0	0	-0.679430212684	0	0	0	0	0	0	0	0	0	0
1700084J12Rik	0	0	0	0	-0.600706503078	0	0	0	0	0	-0.61644618517	0	0	0	0	0	0	0.64144440619	0	0	0	0	0	0	0	0
1700109H08Rik	0	0	0	0	0	0	0	0	0.621350680967	0	0	0	0	0	0	0	0	0.639305071298	0	0.606577104788	0	0	0	0	0	0
1700123O20Rik	0.624338628589	0	0	0	0	-0.624841887007	0	0	0	0	0	0	0	0	0	0	0	0	0	0	0	0	0	0	0	0
1810009A15Rik	0	0	0	0	-0.619196563602	0	0	0	0	0	-0.649157979112	0	0	0	0	0	0	0	0	0	0	0	0	0	0	0
1810014B01Rik	0	0	0.61734795868	0.62115484726	0.614665630328	0	0	0	0	0	0	0	0	0	0	0	0	0	0	0	0	0	0	0	0	0.651936345409
1810022K09Rik	0	0	0	0	0	-0.402981254828	0	0	0	0	0	0	0	0	0	0	0	0	0	0	0	0	0	0	0	0
1810026J23Rik	0.647274909743	0	-0.621903572072	0	0	0	0	0	0	0	0	0	0	0	0	0	0	0	0	0	0	0	0	0	0	0
1810032O08Rik	0	0	0	0	0	0	0	0	0	0	0	0	0	0	0	0	0	0	0	0	0	0	0.48777086782	0	-0.686728702182	0
1810037I17Rik	0	0	0	0	-0.645399249061	0	0.534271575131	0	0.643773640434	0	0	0	0	0.572267948437	0	0	0	0	0	0	0	0	0	0	0	0
1810043H04Rik	0	0	0	0	-0.649909725122	-1.18571053706	0	0	0	0	-0.653129944811	0.686961534072	0	0	0	0	0	0	0	0	0	-0.637061373839	0	0	0	-0.609308212234
1810058I24Rik	0.611283048113	0	0	0	0	0	0	0	0	0	-0.628058492533	0	0	0	0	-0.621881887091	0	0	0	0	0	0	0	0	0	0
2010016I18Rik	0	0	0	0	0	0	0	0	0	0	0	0	0	0	0	0	0	0	0	0	0	0	0	0.631958340103	0	0
2010107E04Rik	0.647972196428	0	0	0	0	0	0	0	0	0	0	0	0	0	0	0	0	0	0	0	0	0	0	0	0.607938987875	0
2010111I01Rik	0	-0.629760763546	0	0	0	0	0	0	0	0	0	0	0	0	0	0	0	0	0	0.620869998231	0	0	0	0	0	0
2010204K13Rik	0.624154663592	0	0	0	0	0	0	0	0.599239275125	0	0	0	0	0	0	0	0	0	0	0	0	0	0	0	0	0
2010320M18Rik	0	0	0	0	0	0	-0.638127552075	0	0	0	0	0	0	0	0	0	0	0	0	0	0	0	0	0	0	0
2210013O21Rik	0	0	0	0	0	0	0	0	0	0.6627991818	0	0	0	0	0	0	0	0	0	0	0	0	0	0	0	0
2210016F16Rik	0	0	0	0	0	0	-0.38326516985	0	0.621840265235	0	0	0	0	0	0	0	0	0	0	0	0	0	0	0	-0.633696761876	0
2210016L21Rik	0	0	0	0	0	0	0	0	0	0	0	0	0	0	0	0	0	0	0	0	0	0.618463617375	0	0	0	0
2300009A05Rik	0	0	0	0	-0.638066111295	0	0	0	0	0	0	-0.786258364776	0	0	0	0	0.648503321179	0	0	0	0	0	0.640648883286	0	0	0
2310011J03Rik	0	0	0	0	0	0	0	0	0.63838524631	0	0	0	0	0	0	0	0	0	0	0	0	0	0	0	0.263934647591	0
2310022A10Rik	0	-0.607009604241	0	0	0	0	0	0	0	0	0	0	0	0	0	0	0	0	0	0	0	0	0	0	0	0
2310022B05Rik	0	0.590661165317	0	0	0	0	0	0	0.687272460837	0	0.61454991041	0	0	0	0	0	0	0	0	0	0	0	0	0.638349640182	0	0
2310033P09Rik	0	0	0	0	-0.608314317269	0	0	0	0	0	0	0	0	0	0	0	0	0	0	0	0	0	-0.624487962155	0	0	0
2310036O22Rik	0	0	0	0	0	0.186011784317	0	0	0	0	0	0.28703873506	0	0	0	0	0	0	0	0	0	0	0	0	0.305627674892	0
2310039H08Rik	0.654482183601	0	0	0	0	0	0	0.664549816454	0	0	0	0	0	0	0	0	0.645835828713	0	0	0	0	0	0	0	0.66059481513	0
2310045N01Rik	0	0	0	0	0	0	0	0	0	0	0	0	0	0	0	0	0	0	0.293572356074	0	0	0	0	0	0	0
2310057M21Rik	0	0	0	0	0	0	0	0	0	0	-0.656314022865	0.345952367091	0	0	0	0	0	0	0	0	0	0	0	0	0	0
2410002F23Rik	0	0	0	0	0	0	0	0	0	0	-0.643660836411	0	0	0	0.640340616204	0	0	0	0	0	0	0	0.200776908123	0	0	0
2410004B18Rik	0	0	0	0	0	0	0	-0.63255451194	0	0	-0.602614781412	0	0	0	0	0	0	0	0	0	0	0	0	0	0	0
2410006H16Rik	0	0	0	0	0	0	0	0.671291243464	0	0	0	0	0	0	0	0	0	0	0	0	0	0	0	0	0	0
2410015M20Rik	0.595924937991	0	0	0	-0.664467575747	0	0	0	0	0	0	0	0	0	0	0	0	0	0	0	0	0	0.463839928642	0	-0.338200259189	0
2410016O06Rik	0	0	0	0	0	0	0	0	0	0	-0.6303101164	0	0	0	0.651882936216	0	0	0	0	0	0	0	0	0	0	0
2410089E03Rik	0	0	-0.619026697917	0	0	0	0	0	0	0	0	0	0	0	0	0	0	0	0	0	0	0	0	0	0	0
2510003E04Rik	0	0	0	0	0	0	0	0	0	0	0	0	0	0	0	0	0	0	0	0	0	0	0	0	-0.83280384745	0
2510039O18Rik	-0.616623279182	0	0	0	0	0	0	0	0.611244474808	0	0	0	0	0	0.641388029819	0	0	0	0	0	0	0	0.251226205473	0	0	-0.648868846031
2610001J05Rik	0	0	0	0	0	0	0	0	0	0	0	0	0	0.421121247018	0	0	0.653773028207	0	0	0	0	0	0	0	0	0
2610002J02Rik	0	0	0	0	0	0	0	0	0	0	0	0	0	0	0	0	0	0	0	0	0	0	0.3418001984	0	0	0
2610002M06Rik	0	0	0	0	0	0	0	0	0	0	-0.62483465868	0	0	0	0	-0.609864793416	0	0	0	0	0	0	0	0	0	0
2610005L07Rik	0	0	0	0	0	0	0	0	0	0	0	0	0	0	0	0	0	-0.62768623369	0	0	0	0	0	0	0	0
2610008E11Rik	0	0	0	0	0	0	0	0	0	0	0	0	0	0	0	0	0	-0.640184011113	0	0	0	0	0	0	0	0
2610020H08Rik	0	0	-0.601414879126	0	0	0	0	0	0	0.631124563259	0	0	0	0	0	0	0.6255047293	0.659458140069	0	0	0	0	-0.84523647333	0	0	0
2610301B20Rik	0.61565963475	0	0	0	0	0	0	0	0	0	0	0	0	0	0	0	0	0	0	0	0	0	0	0	0	0
2610507B11Rik	0	0	-0.636801154066	0	0	0	0	0	0	0	0	0	0	0	0	0	0	0	0	0	0	0	0	0	0	0
2610524H06Rik	0.596815091204	0	0	0	0	0	0	0	0	0	0	0	0	0	0	0	0	0	0	0	0	0	0	0	0	0
2700029M09Rik	0	0	0	0	0	0	0	0	0	0	0	0	0	0	0	0	0	0	0	0	-0.626294780739	0	0	0	0.287200523373	0
2700060E02Rik	0.645099968723	0	0	0	0	0	0	0	0	0	0	0	0	0	0	0	0	0	0	0	0	0	0	0	0	0
2700094K13Rik	0.647933623122	0	0	0	0	0	0.315496164966	0	0	0	-0.60542298646	0	0	0.239198647381	0	0	0	0	-0.146169173531	0	0	0	0	0	0.443968622404	0
2700097O09Rik	0	0	0	0	0	0	0	0	0.669315103328	0	0	0	0	0	0	0	0.610473008689	0	0	0	0	0	0	0	0	0
2700099C18Rik	0	0	0	0	0	0	0	0.586281611503	0	0	0	0	0	0	0	0	0	0	0	0	0	0	0	0	0	0
2810002D19Rik	0	0	0	0	0	-0.601151045189	0	0	0	0	0	0	0	0	0	0	0	0.586946259236	0	0	0	0	0	0	0	0
2810004N23Rik	0	0	0	0	0	0	0	0	0	0	-0.64139475589	0	0	0	0	0	0	0	0	0	0	0	0	0	0	0
2810006K23Rik	0	0	-0.636244572886	-0.651279493093	0	0	0	0	0	0	0	0	0	0	0	0	0.664526079036	0.616021630391	0	0	0	0	0	0	0	-0.620989188704
2810417H13Rik	0.677130648549	-0.667355292392	0	0	0	0	0	0	0	0	-0.608520324589	0	0	0	0	0	0.676326543479	0	0	0	0	0	0	0	0	0
2810428I15Rik	0.621487171126	0	0	0	0	0	0	0	0	0	0	0	0	0	0.665312381041	0	0	0	0	0	0	0	0	0	0	0
2810474O19Rik	0	-0.664171214339	-0.687023570222	0	0	-0.681634852426	0	0	0	0.670303173396	0	0	-0.656075488073	0	0	0	0	0	0.255150915319	0	-0.646111239272	0	0	0	0	-0.682917880473
2900026A02Rik	-0.634188113848	0	0.595197979532	0	0	0	0	0	0	-0.605390458988	0	0	-0.688827037814	0	0	-0.673947526638	0	0	0	0	0	0	0	-0.683076903668	0	0.635717753845
2900060B14Rik	0	0	0	0	0	0	0	0	0	0	-0.684797245499	0	0	0	0	0	0	0	0	0	0	0	0.942348266304	0	0	0
2900097C17Rik	0	0	0	0	0	0	0	0	0	0	0	0	0	0	0.653093544587	0	0	0	0	0	0	0	0	0	0	0
3010026O09Rik	0	0	0.665487444507	0.667733597784	0	0.67454623705	0	0	0	0	0	0	0	0	0.652681106931	0	0	0	0	0.629409534733	0	0	0	0	0	0
3110001I22Rik	0	0	0	0	-0.610262351402	0	0	0	0	0	0	0	0	0	0	0	0	0	0	0	0	0	0	0	0	0
3110009E18Rik	0	0	0	0	0	0	0	0	0	0	0	0	0	1.01659477375	0	0	0	-0.647481007243	0	0	0	0	0	0	0	0
3110040N11Rik	0	0	0	0	0	0	0	0	0	0	0	0	0	-0.567250122722	0	0	0	0	0	0	0	0	0	0	0	0
3110043O21Rik	0	0	0.594545200508	0	0	0	0	0	0	0	0	0	0.643094156814	0	0	-0.617302741922	0	0	0	0	0	0	0	0	0	0.661211741901
3110052M02Rik	0	0	0	0	0	0	0	0	0	0	0	0	-0.618770092308	0	0	0	0	0	0	0	0	0	0	0	0	0
3110082I17Rik	0	0	0	0	0	0	0	-0.676589480164	0	0	-0.653935903274	0	0	0	0	0	0	0	0	0	0	0	-0.692928597489	0	-0.643732413306	0
3830406C13Rik	0	0	0	0	0	0	0	0	0	0	0	0	0	0	0	0	0.658300940891	0	0	0	0	0	0	0	0	0
4632415L05Rik	0	0	0	0	0	0	0	0	0	0.661873422457	0	0	0	0	0	0	0	0	0	0	0	0	0	0	0	0
4632428N05Rik	0	0	0	0	0	0.240868768432	0.412581092722	0	0	0	0	0	0	0	0	0	0	0	0.212168357554	0	0	0	-0.539050598908	0	0	0
4833420G17Rik	0	0	0	0	0	0	0.311457427195	0	0	0	0	0	0	0.352561210715	0	0	0	0	0	0	0	0	0	0	0.316621519097	0
4833439L19Rik	0	0	0	0	0	0	0	-0.617913535556	0	0	0	0	0	0	0	0	0	0	0	0	0	0	0	0	0	0
4921524J17Rik	0	0	0	0	0	0	0	0	0	0	0	0	0	0	-0.62326972588	0	0	0	0	0	0	0	0	0	0	0
4921533I20Rik	0	0	0	0	0	0	0	0	0	0.600981008247	-0.644817368735	0	0	0	0	0	0	0	0	0	0	0	0	0	0	0
4930404N11Rik	0	0	0	0	0	0	0	0	0	0	0	0	0	0	0	0	0	0.603066933946	0	0	0	0	0	0	0	0
4930417O13Rik	0	0	0	0	-0.68462376565	0	0	0	0.684361659827	0	0	0	0	0	0	-0.653697368483	0	0	0	0	0	0	0	0.682121440904	0	0
4930427A07Rik	0	0	0	0	0	0	0	0	0	0	0	0	0	0	0.5919489203	0	0	0	0	0	0	0	0	0	0	0
4930430F08Rik	0	0	0	0	0	-0.545823618865	0	0	0	0	0	0	0	0	0	0	0	0	0	0	0	0	0	0	0.684033225311	0
4930452B06Rik	0	0.602307336537	0	0	0	0	0	0	0	0	0	0	0	0	0	0	0	0	0	0	0	0	0	0	0	0
4930453N24Rik	0	0	0	0	0	0	0	0	0	0	-0.64132247262	0	0	0	0	0	0	0	0	0	0	0	0	0	0	0
4930481A15Rik	0	0	0	0	0	0	0	0	0.617208501343	0	0	0	0	0	0	0	0	0	0	0	0	0	0	0	0	0
4930486L24Rik	0	0	0	0	0	0	0.741632252675	0	0	0	0	0	0	0.76720197015	0	0	0	0	0	0	0	0	0	0	0.974186534643	0
4930503L19Rik	0	0.619128265108	0	0	0	0	0	0	0	0	0	0	0	0	0	-0.615622155889	0	0	0	0	0	0	0	0	0	0
4930512M02Rik	0	0	0	0	0	-0.448977493046	0	0	0	0	0	-0.303782929924	0	-0.497893084952	0	0	0	0	0	0	0	0	0	0	0.421819742686	0
4931406C07Rik	0	0	0	0	0	0	0	0	0	0	0	0	0	0	0	-0.639602130788	0	0	0	0	0	0	0	0	0	0
4932438A13Rik	0	0	-0.679357929414	0	0	0	0	0	0	0	0	0	0	0	0	0	0	0	0	0	0	0	0	0.597651835226	0	0
4932438H23Rik	0.614454960734	0.67206567676	0	0	0	0	0	0.688165581228	0.685634578922	0.654986603756	0.682136276791	0	0	0	0	0	0	0.663193816392	0	0	-0.683778051388	0	0	0.682382552514	0	0
4933404O12Rik	0	-0.601270312585	0.683148084278	0.675196048897	0	0.683284574437	0	0	0	-0.667261324141	0	0	0	0	0.676400722913	-0.688068063477	0	0	0	0	0	0.673403873759	0	0	0	0.684821572321
4933430I17Rik	0	0	0	0	0	0	0	0	0	0	0	0	0	0	0	0	0	0	0	0	0	0	0	0	0.766369148393	0
4933434E20Rik	0.62481337697	0	0	0	0	0	0	0	0	0	0	0	0	0	0	0	0	0	0	0	0	0	0	0	0	0
5031439G07Rik	0	0	0	0	0	0	0	0	0	0	0	0	0	0	0.667858219234	0	0	0	0	0	0	0	0	0	0	0
5730416F02Rik	0	0	0	0	0	0	0	0	0	0	0	0	0	0	0	0	0	-0.606145819162	0	0	0	0	0	0	0	0
5730455P16Rik	0	0	0.654084581832	0.664036494768	0	0.666893886585	0	0	0	0	0	0	0	0	0.679341195698	0	0.672424705223	0	0	0.661437247382	0	0.66616396095	-0.52920001898	0	0	0.667721729075
5730508B09Rik	0	0	0	0	0	0	-0.66878288698	-0.60812999493	0	-0.637726379925	0	0	0	0	0	0	0	0	0	0	-0.628069335023	0	0.455263954055	0	0	0
6030458C11Rik	0	-0.621549384048	0	0	0	0	0	0	0	0	0	0	0	0	0	0	0	0	0	0	0	0	0	0	0	0
6530402F18Rik	0	0	0	0	0	0	0	0	0	0	0	0	0	0	0	-0.637581813385	0	0	0	0	0	0.626062558648	0	0	0	0
9030617O03Rik	0.628148484346	0	-0.682140835318	-0.640483986685	-0.614049994762	-0.678841104032	0	0	-0.661467820032	0.630192869561	-0.67900374139	0	0	0	0	-0.681631238262	0	0	0	0	0	0	0	0	0	-0.667557685549
9030624J02Rik	0	0	-0.612654927646	0	0	0	0	0	0	0	0	0	0	0	0	0	0	0	0	0	0	0	0	0	0	0
9130401M01Rik	0	0	0	0	0	0.208749907817	0	0	0	0	-0.661648528208	0.288823182539	0	0	0	0	0	0	0	0	0	0	0	0	0	0
9230114K14Rik	0	-0.623428749074	0	0	0	0	0	0	0	0	0	0	0	0	0	0	0	0	0	0	0	0	0	0	0	0
9330151L19Rik	0	0	0	0	0	0	0	0	0.593046775931	0	0	0	0	0	0	0	0	0	0	0	0	0	0	0	0	0
9430015G10Rik	0	0	0	0	0	0	0	0	0	0	0	0	0	0	0.619243985026	0	0	0	0	0	0	0	0	0	0	0
9430016H08Rik	0	0	0	0	0	0	0	0	0	0	0	0	0	0	0	0	0	-0.642442863308	0	0	0	0	0	0	0	0
9430020K01Rik	0	0.674736136403	0.655775872939	0	0	0.660176196995	0	0	0	0	0	0	0.67255229385	0	0	0	0	0	0	0	0	0.663003917039	0	0.677881344426	0	0.679881221981
9430038I01Rik	0	0	0	0	-0.669538247153	0	-0.608437198828	0	0	0	0	0	0	0	0	0	0	0	0	0	0	0	0	0	0	0
9530082P21Rik	0	0	0	0	0	0	0	0.614917840405	0.652369553306	0	0	0	0	0	0	0	0	0	0	0	-0.600428212487	0	0	0	0	0
9930021J03Rik	0	0	0	0	0	0	0	0	0	0	0	0	0	0	0	0	0	0	0	0	0	0	0	0	0	-0.636967405588
9930104L06Rik	0	0	0	0	-0.657188650434	0	0	0	0	0	-0.654029871525	0	0	0	0	-0.608122766603	0	0	0	0	0	0	0	0	0	-0.623403449929
9930111J21Rik1	0	0	-0.646906355244	0	0	0.494451352026	0.516606201792	0	0	0.658476004356	0	0	0	0.431694202808	0	0	0	0	0.292108201694	0	0	0	-0.491926021535	0	0	0
9930111J21Rik2	0	0	0	0	0	0	0	0	0	0	0	0	0	0	0	0	0	0	0	0	0	0	-1.24913114557	0	0	0
A230046K03Rik	0	0	0	0	0	0	0	0.604327984333	0.593785603099	0	0	0	0	0.296891703008	0	0	0	0	0	0	0	0	0	0	0.294462191794	0
A230050P20Rik	0	0.61878703971	-0.686268210048	0	0	-0.685906793697	-0.684526183235	0	0	0.682106605017	0.624332694235	0	0	0	0	0	0	0	0	0	0	-0.627740446143	0	0	0	-0.682350456801
A430005L14Rik	0.648556730372	0	0	0	0	0	0	0	0	0.679323392634	0	0	0	0	0	0	0	0	0	0	0	0	-0.567790412106	0	0	0
A430033K04Rik	0	0	0	0	0	0	0	0	0	-0.646013656857	0	0	0	0	0	0	0	0	0	0	0	0	0	0	0	0
A430078G23Rik	0	0	0	0	0	0	0.479785928029	0	0	0	0	0	0	0	0	0	0	0	0	0	0	0	-0.995920495994	0	0	0
A430093F15Rik	0	0	0	0	0	0	0	0	0	0	0	0	0	0	0	-0.609113047405	0	0	0	0	0	0	0	0.671309046528	0	0
A630001G21Rik	0.634011626851	0	-0.662931556254	0	-0.643010286979	0	0	0	0	0	0	0	0	0	0	0	0	0	0	0	0	0	0	0	0	0
A630033H20Rik	0	-0.678504986825	-0.652139664009	0	0	0	0	0	0	0	-0.637343278593	0	-0.660228161947	0	0	-0.661138931152	0	0.670104372512	0	0	0	0	0	0	0	0
A630089N07Rik	0	0	0	0	0	-0.613446429455	0	0	0	0	0	0	0	0	0	0	0	0.652218227259	0	0	0	0	0	0	0	-0.655428552805
A830010M20Rik	0	0	0	0	0	0	0	0	0.641361325223	0	0	0	0	0	0	0	0	0	0	0	-0.66068354655	0	0	0.592488946583	0	0
A830080D01Rik	0	-0.629854731797	-0.67175734355	0	0	0	0	0	0	0	0	0	0	0	0	0	0	0	0	0	0	-0.659671580767	0	0	0	0
A930005H10Rik	0	0	0	-0.648792948597	0	-0.651333705546	0	0	0	-0.675093216471	0	0	0	0	0	0	0	0	0	0	0	0	0	0	0	0
A930013F10Rik	0	0	0	0	0	0	0	0	0	0.625884528005	0	0	0	0	0	0	0.654686918841	0	0	0	0	0	0	0	0	0
A930015D03Rik	0	0	0	0	0	0	0	0	0	0	0	0	0	0	0	-0.607768578579	0	0	0	0	0	0	0	0	0	0
AA465934	0	0	0	0	0	0	0	0	0	0	-0.686741665468	0	0	0	0	0	0	0	0	0	0	0	0	-0.676961739006	0	0
AA467197	0	0	-0.675208869703	0	0	0	-0.652407112109	0	0	0	0	0.556026431652	0.666772232313	0	0	-0.681934827998	-0.626283938248	0	0	-0.663191776027	-0.637697466617	0	0	0	0	0
AB124611	0	0	0	0	0	0	0	0.680332232943	0	0.655977641001	0	0	0	0	0	0	0	0.662908967363	0	0.644565876794	-0.617830409795	0	0	0	0	0
AI413582	0	0	0	0	0	0	0	0	0.59412386132	0	0	0	0	0	0	0	0	0.654470314892	0	0	0	0	-0.863471986294	0	0	0
AI450353	0	0	0	0	0	0	0	0	0	0	0	0	0	0	0	0	0.599372798107	0	0	0	0	0	0	0	0	0
AI467606	0	0	0	0	0	0.240303106342	0	0	0	0	0	0	0	0.358050670257	0.628738952645	0	0	0	0	0	0	0	0	0	0	0
AI504432	0	0.62183433088	0.666840477392	0	0	0.663632958644	0	-0.684193680192	0	0	-0.677019565622	0	0.684201432248	0	0	-0.678009846424	0.666511120703	0	0	0	0.67954296376	0	0	0.68656627262	0	0.659149553621
AI597479	0	0	0	0	0	0	0	0	0	0	-0.624086526833	0	0	0	0	0	0	0	0	0	0	0	0	0	0	0
AI846148	0	0	0	0	0	0	0	0	0.630967302858	0	0	0	0	0	0	0	0	0	0	0	0	0	0	0	0	0
AI987944	0	0	0	0	0	0	0	0	0	0	0	0	0	0	0	0	0.649162034558	0	0	0	0	0	0	0	0	0
AU022252	0	0	0	0	0	0	0	0	0.664914779272	0	0	0	0	0	0	0	0	0	0	0	0	0	0	0	0	0
AU040320	-0.639208186965	0	0	0	0	0	-0.671746501059	0	0	0	0	0	0	0	0	0	0	0	0	0	0	0	0	0	0	0
AW112010	0	0.688014255182	-0.646429285661	0	0	0	0.642957666654	0	0.626187180098	0.62581034857	0.655315960445	0	0	0.405518525416	0	-0.632240079715	0.679519226341	0	0	0	-0.6871247668	0	0	-0.681428845106	0	0
AW209491	0	0	0	0	0	0	0	0	0	0	-0.608672119457	0	0	0	0	0	0	0	0	0	0	0	0	0	0	0
AW549877	0	-0.643715048864	0	0	0	0	0	0.643325596649	0	0	0	0	0	0	0	0	0	0	0	0	0	0	0	0	0	0
AY074887	0	0	0	0	0	0	0	0	0	0	0	0	0	0	0	0	0	-0.624353974933	0	0	0	0	0	0	0	0
Aacs	0	-0.645724523776	0	0	0	0	0	0	0	0	-0.638705818237	0	0	0	0.641960695054	0	0	0	0	0	0	0	0	0	0	0
Aamp	0	0	0	0	0	0	0	0	0.645773517989	0	0	0	0	0	0.608042890414	0	0	0	0	0	0	0	0	0	0	0
Aars	0	0	0.67519308172	0	0	0.671053869274	0	0	0	0	0	0	0.633103670572	0	0	0	0	0	0	0	0	0	0	0	0	0
Aars2	0	0	0	0	0	0	0	0	0	0	0	0	0	0	0.622739319981	0	0	0	0	0	0	0	0	0	0	0
Aarsd1	0	0	0.633379618069	0	0	0.636575268108	0	0	0	0	0	0	0	0	0.676448197752	0	0	0	0	0	0	0.671279374754	0	0	0	0
Aasdhppt	0.633901841288	0	0	0	0	0	0	0	0	0	-0.619930238795	0	0	0	0	0	0	0	0	0	0	0	0	0	0	0
Aatf	0	0	0	0	0	0	0	0	0	0	-0.668804571961	0	0	0	0	0	0	0	0	0	0	0	0	0	0	0
Abca1	0	0	0.61032464982	0	0	0	0.67375400069	0	0	0	0.682041327115	0	0	0	0.674430517133	-0.679173607075	0	0	0	0	-0.686817562901	0	0	0.682168915742	0	0
Abca12	0	0	0	0	0	-0.2512787419	0	0	0	0	0	0	0	0	0	0	0	0	0	0	0	0	0	0	0	0
Abca2	0	0	0	0	0	0	0	0	0	0	0	0	0	0	0.670226026784	0	0	0	0	0	0	0	0	0.641744091105	0	0
Abca7	0	0	-0.65426117799	0	0	0	0.410560231325	0	0	0	0	0	0	0.40370363069	0.636257780128	0	0	0	0	0	0	0	0	0	0.434658331859	0
Abcb10	0	0	0	0	0	0	0	0	0	0.644085194059	0	0	0	0	0	-0.670112899152	0	0	0	0	0	0	0	0	0	0
Abcb1a	0	0	0	0	0	0	0	0	0	0	-0.653285353842	0	0	0	0	-0.640596025753	0	0	0	0	0	0	0	0	0	0
Abcb1b	0	-0.675938930732	0	0	0	0	0	-0.629937857558	0	0	-0.676914754881	0	0	0	0	-0.656942887316	0	0	0	0	0	0	0	0	0	0
Abcb6	0	0.633774252661	-0.605101325907	0	0	0	-0.664550701508	0	0.634269771283	0	0	0	0	0	0	0	0	0	0	0	0	0	0.387608380091	0	0	0
Abcb7	0	0	0.648004835379	0.669285431554	0	0	0	0	0	0	-0.619471240029	0	0	0	0	0	0	0	0	0	0	0.677089108066	0	0	0	0
Abcb8	0	0	0	0	0	0	0	0	0	0	0	0	0	0	0	0	0	0	0	0	0	0	0	0	-0.881940331148	0
Abcb9	0	0.687919305506	-0.629352363069	0	0	0	0	0.671561256605	0.660342358928	0	0.684257808618	0	-0.623923889475	0	0	0	0	0	0	0	-0.68787651281	0	0	0	0	0
Abcc1	0	0.634311311767	0	0	0	0	0	0	0	0	0	0	0.621190453389	0	0	0	0	0	0	0	0	0	0.350823926619	0	0	0
Abcc4	0	0	-0.665132581833	0	0	0	0	0	0	0	-0.639114218714	0	0	0	0	0	0	0	0	0	0	0	0	0	0	0
Abcc5	0	0	0.645548012508	0	0	0.628112878218	0	0	0	0	0	0	0	0	0.6456934042	0	0	0	0	0	0	0.641313850385	0	0	0	0
Abcd1	0	0	0	0	0	0	0	0.587171764717	0	0	0	0	0	0	0	0	0	0	0	0	0	0	-0.633210202928	0	0	0
Abcd3	0	0	0	0	0	0	0.661992109552	0	0	0	0	0	-0.687706647125	0	0	-0.684649064794	0	0	0	0	0	0	0	0.664882140321	0	0
Abcd4	0	0	0.660722157633	0	0	0.65730396929	0	0	0	0	0	0	0	0	0.664959286933	0	0	0	0	0.687052889711	0	0.671285309109	0	0	0	0.673899392381
Abce1	0	0	0	0	0	0	0	-0.63510611138	0	0	-0.642117588592	0	0	0	0	0	0	0	0	0	0	0	0	0	0	0
Abcf2	0	0	0	0	0	0	-0.246574045225	-0.670044230045	0	0	-0.658103033803	0	0	-0.302976973384	0	0	0	0	0	0	0	0	0	0	0	0
Abcg1	0	-0.60496037353	0	0	0	0.214787119303	0	0.66919938341	0	0	0	0	0	0	0.662713133656	0	0	0	0	0	0	0	0	0	0	0
Abcg2	0	0	0	0	0	0	0	0	0	0	-0.643458443255	0	0	0	0	0	0	0	0	0	0	0	0	0	0	0
Abhd10	0	0	0	0	0	0	0	0	0	0	0	0	0	0	0	0	0	0	0	0	0	0	0	0	-0.485752991446	0
Abhd11	0	0	0	0	0	0	-0.278775292509	0	0	0	0	0	0	-0.267176682397	0	0	0	0	0	0	0	0	0	0	0	0
Abhd12	0	-0.634538687708	0	0	0	0	0	0	0	0	0	0	0	0	0	0	0	0	0	0	0	0	0	0	0	0
Abhd13	0	0	0	0	0	0	0	0	0	0	0	0	0	0	0	0	0	0	0	0	0	0	0	0	-0.470675634107	0
Abhd14a	0	0	0	0	0	0	0	0	0	0	0	0	0	0	0	0	0	0.671754123135	0	0	0	0	0	0	0	0
Abhd14b	0	0	0	0	0	0	0	0	0	0	0	0	0	0	0	0	0	0.666570464251	0	0	0	0	0	0	0	0
Abhd15	0	0	0	0.679801108192	0	0	0	0	0	0	0	0	0	0	0	0	0.646369920642	0	0	0	0	0	0	0	0	0
Abhd16a	0	0	0	0	0	0	0	0	0	0	0	0	0	0	0.628133648459	0	0	0	0	0	0	0	0	0	0	0
Abhd4	0	0	-0.653379322094	0	0	0	0	0	0	0	0	0	0	0	0	-0.645710067122	0	0	0	0	0	0	0.488663390062	0	0	0
Abhd8	0	0	-0.645023376055	0	0	0.302117286409	-0.637404719373	0	0.618392405118	0	0	0	0	0.335940595854	0.659677711195	0	0	0	0	0	0	0	0	0	0	-0.660452240085
Abi2	0	0	0	0	0	0	0	0	0	0	0	0	0.597411493858	0	0	0	0	0	0	0	0	0.653544555549	0	0.634649569988	0	0
Abi3	0	0.638963845899	0	0	0	0	0	0	0	0	0	-0.316358836966	0.661564836009	0	0	0	0	0	0	0.676593589444	0	0	0	0.65401930393	0	0
Abl1	-0.64411260685	0	0	0	0	0.305779911127	0	0	0	0	0	0	0	0	0.651847330087	0	0	0	0	0	0	0	0	0	0	0
Abl2	0	0	0	0	0	0	0	0	0	0	-0.651561397848	0	0	0	0	0	0	0	0	0	0	0	0	0	0	0
Ablim1	0	0	0	0	0	0	0.289781076811	0.681349974784	0.64846771505	0	0.595794382186	-0.150446414737	0	0	0	0	0	0	0	0	-0.677218344615	0	-0.374590689465	0	0	0
Abr	0	0	0	0	0	0	0	0	0	0	0	0	0	0	0.608686767906	0	0	0	0	0	0	0	-0.342722570884	0	0	0
Abt1	0	0	0	0	0	0	0	0	0	0	-0.618358077667	0	0	0	0	0	0	0	0	0	0	0	0	0	0	0
Abtb1	0	0	0	0	0	-0.66088955387	-0.640061129554	0	0.628424431843	0	0	0	0	0	0	0	0	0	0	0	0	0	0	0.592438504568	0	-0.658590945877
Abtb2	-0.669975560938	0.626516536787	0	0	0	0	0	0	0.608956781047	0	0	0	0.675210884784	0	0.670306140573	-0.658768039889	0	0	0	0	0	0	0	0.664330245328	0	0
Acaa1a	0	0	0	0	0	0.246083307244	0	0	0	0	0	0	0	0	0	0	0	0	0	0	0	0	0	0	0	0
Acaa2	0	0	0	0	0	0	0	0	0.607761008562	0	0	0	0	0	0	-0.623829921224	0	0	0	0	0	0	0	0	0	0
Acaca	0	0	0.654802638758	0	0	0	0	-0.662125597791	0	0	0	0	0	0	0	0	0	0	0	0	0	0	0	0	0	0
Acad8	0.652758253543	0	0	0	0	0	0	0	0	0.643198008022	0	0	0	0	0	0	0.627967486526	0	0	0.661950569069	0	0	0	0	0	0
Acad9	0	0	0	0	0	-0.326218371967	0	0	0	0	-0.641636904845	0	0	-0.234701111387	0	0	0	0	0	0	0	0	0	0	0	0
Acadl	0	0	-0.670969455904	0	0	0.191698255458	0	0	0	0	0	0	0	0.369531073411	0	-0.658222301199	0	0	0	0	-0.651055414955	0	0	0	0	0
Acadm	0	0	-0.679278417817	0	0	-0.645731752103	0	0	0	0	0	0	0	0	0	0	0	0	0	0	-0.620541032428	0	0	0	0	-0.631737710987
Acadsb	0	0	0	0	0	0	0	0.631519197851	0	0	0	0	0	0	0	0	0	0	0	0	-0.650130189096	0	0	0	0	0
Acadvl	0	0	0	0	0	0.652755286366	0	0	0	0	0	0	0	0	0.636658349075	0	0	0	0	0	0	0.665321282574	0	0	0	0
Acap1	0	0	-0.606340983991	0	0	0	0	0	0.597473804583	0	0	0	0	0	0	0	0	0	0	0	0	0	0	0	0	0
Acap2	0	0	0	0	0	0	0	0	0	0	0	0	0	0	0	-0.607349335611	0	0	0	0	0	0	0	0	0	0
Acap3	0	0	0	0	0	0	0	0	0	0	0	0	0	0	0.618068982784	0	0	0	0	0	0	0	0	0	0	0
Acat2	0	0	0	0	0	0	0	0	0	0	0	0	0	0.257828780547	0	0	0	0	0	0	0	0	0.268466809865	0	0	0
Acat3	0	-0.605535025529	0	-0.601888334546	-0.67907602466	0	0	0	0	0	0	0	-0.635883156534	0	0	0	0	0	0	0	0	0	0	0	0	-0.651413217144
Acbd4	0	0	0	0	0	0	0	0	0	0	0	0	0	0	0.592159589894	0	0	0	0	0	0	0	0	0	0.796443267417	0
Acbd5	0	0	0	0	0	0	0	0	0	0	0	0	0	0	0	0	0	0	0	0	-0.638857613104	0	0	0	0	0
Acly	0	0	0	0	0	0	0	0	0	0	0	0	0	0	0	0	0	0	0	0	0	0	0	0.664834665483	0	0
Aco2	0	0	0	0	0	0	0	0	0	0	0	0	0	0	0.601945340896	0	0	0	0	0	0	0	0	0	0	0
Acot13	0	0	-0.669903277668	-0.652313143858	0	-0.651438516288	0	0.587026373025	0	-0.631849750055	0	0	0	0.487660421923	0	0	0.599817874714	0	0	0	-0.617317198576	-0.630302888073	0	0	0	-0.65574298503
Acot7	0	0	0	0	0	0	0	-0.605119396725	0	0	0	0	0	0	0	0	0	0	0	0	0	0	0	0	0	0
Acot8	0.594251449948	0	0	0	0	0	0	0	0	0	0	0	0	0	0.595740972993	0	0.65545838496	0	0	0	0	0	0	0	0	0
Acot9	0	0	-0.651387917999	0	-0.66824799078	0	0	0	0	0	0	0	0	0	0	0	0	0	0	0	0	0	0	0	0	-0.602625623902
Acox1	0	0	0	0	0	0	0	0	0.625920134133	0	0	0	0.645091067191	-0.400536519992	0	0	0	0	0	0	0	0	0	0	0	0
Acox3	0	0.653850174819	-0.660871483053	0	0	0	0	0.588753270261	0	0.662036617213	0.587017471493	0	0.595073358082	0	0	0	0	0	0	0	0	0	0	0.652034262262	0	-0.660860640562
Acp1	0.653069807168	0	0	0	0	0	0	0	0	0	0	0	0	0	0	0	0	0	0	0	0	0	0	0	0	0
Acp2	0	0	-0.677973704789	0	0	-0.628658443675	0	0	0	0	0	0	0	0	0	0	0	0	0	0	0	0	0	0	0	-0.655602032653
Acp5	0	0.654167662799	-0.61922547691	0	0	0	0	0.684171760474	0.686990578986	0	0.670157781705	0	0	0	0	0	0	0	0	0	0	0	-0.546047495682	0.684373528536	0	-0.620895220453
Acp6	0	0	0	0.673178368278	0	0.600188771887	0	0.646159251048	0.590800622653	0	0	0	0	0	0	0	0	0	0	0	-0.679726574092	0.618505157859	0.444592492466	0	0	0
Acsbg1	0	0.591957821832	-0.680633729133	-0.669043106752	-0.676087111436	-1.06581513006	0.533519349027	0.677092075243	0	0	0	0	-0.679253118672	0	0	0	0	0	0.233896945862	0	-0.613804231643	-0.604429091494	0	0.68602327916	0.460192229044	-0.680134974569
Acsf2	0	0	0	0	0	0	0	0	0	0	0	0	0	0	0.65375819232	0	0	0.651345877109	0	0	0	0	0	0	0	0
Acsf3	0	0	0.645135574851	0	0	0.666098683047	0	0	0	0	0	0	0	0	0	0	0	0	0	0	0	0.654553395858	0	0	0	0
Acsl3	0	-0.668031140969	0	0	0	0	0	0	0	0	0	0	0	0	0	0	0	0	0	0	-0.678768820762	0	0	0.633821727498	0	0
Acsl4	0	0.673273317954	0	0	0	-0.235774227595	-0.265983269714	0.646544984107	0	0	0	0	0.67921360707	0	0	0	0	0	-0.24337648728	0	0	0	0	0.685159830542	0	0
Acsl5	0	-0.671797099348	0	0	0	0	0	0	0	0	-0.654904499095	0	0	0	0	0	0	0	0	0	0	0	0	0	0	0
Acsl6	-0.684226207664	0	-0.655504450239	0	-0.606279543212	1.29804227934	-0.684222593501	-0.650704841095	0.647503382402	0.63167942543	0	0	0.685655349165	0	0	-0.687077782675	0	-0.674930579113	0	0	-0.674778784245	0	-0.793697045134	-0.660192020312	0	0
Acss2	0	-0.666643302181	0	0	0	0	0	0.606407975677	0	0.66684344457	0.601874128639	0	0	0	0	0	0.654173597154	0	0	0	0	0	0	0	0	0
Acta1	0	0	-0.621191581861	0	-0.662884572129	0	0	0	0	0	0	0	0	0	0.644352240023	0	0	0	0	0	0	0	0	0.645607356055	0	-0.664525402363
Actg1	0	0	-0.656118858035	0	0	0	0	0	0	0	0	0	0	0	0	0	0	0	0	0	0	0	0	0	0	0
Actl6a	0	0	0	0	0	0	0	0	0	0	-0.632890629147	0	0	0	0	0	0	0	0	0	0	0	0	0	0	0
Actn1	0	0	0	0	0	0	0	0	0	0	0	0	0	0	0	0	0	0	0	0	0	0	0	-0.661475048359	0	0
Actn4	0	0	0	0	0	0	0	0	0	0	0	0	0	-0.248207748981	0	0	0	0	0	0	0	0	0	0	0	0
Actr1b	0	0	0	0	0	0	0	0	0	0	0	0	0	0	0.619413114137	0	0	0	0	0	0	0	0	0	0	0
Actr5	0	0	0	0	0	0	0	0	0	0	-0.611856197511	0	0	0	0	0	0	0	0	0	0	0	0	0	0	0
Actr6	0	0	0	0	0	0	0	0	0	0	0	0	0	0	0	-0.619879640506	0	0	0	0	0	0	0	0	0	0
Acvr1b	0	0	0	0	0	0.418375024735	0	0	0.667422044159	0	0	0	0	0	0.616914750782	0	0	0	0	0	0	0	0	0	0	0
Acvrl1	0	0	0	0	0	0	0	0.677943655152	0.688091401794	0.682240127999	0.670697807988	0	0.677000092745	0	0	0	0	0	0.300962082035	0	0	0	-0.927470905588	0.680397510845	0	0
Acy1	0	0	0	0	0	0	-0.466266753333	0	0	0	0	0	0	-0.364778914851	0	0	0	0	0	0	0	0	0	0	0	0
Ada	0	0	0	0	0	0	0	0	0	0	0	0	0.653933255786	0	0	-0.645699224632	0	0	0	0	0	0	0	0	0	0
Adam10	0	-0.679661519149	0	0	0	0	0	-0.651120469899	0	0	-0.641788699712	0	0	0	0	0	0	0	0	0	0	0	-0.215124725543	0	0	0
Adam15	0	0	0	0	0	0	0	0.648912791658	0	0	0	0	0.621561350561	0	0	0	0	0	-0.392584415468	0	0	0	0	0.672860880299	0	0
Adam17	0	0	0	0	0	0	0	0	0	0	0	0	0	0	0	-0.620428993359	0	0	0	0	0	0	0	0	0	0
Adam19	0	0.687150806564	0	0	0	0	0	0	0	0	0	0	0	0	0.650610017119	-0.677489406878	0	0	0	0	0.682370683804	0	0	0.687109266081	0	0
Adamts10	0	0	0	0	0	0.221063729732	0.383056218155	0	0	0	0	0	0	0	0.658057632345	0	0	0	0	0	0	0	0	0	0	0
Adamts6	0	0	-0.672057319121	0	0	0	0	0	0	0	0	0	-0.687388600736	0	0	-0.671735658569	0	0	0	0	0	0	-0.498081141478	-0.611809213385	0	0
Adap1	0	0.684625738614	0	0	0	0	0	-0.683550359087	0	0	0	0	0.686631550523	0	0	-0.68752593895	0	0	0	0	0	0	0	0	0	0
Adar	0	0	0	0	0	0.271200793549	0	0	0	0	0	0	0	0	0	0	0	0	0	0	0	0	0	0	0	0
Adarb1	0	0	-0.663339956731	0	0	0	0	0.680074088511	0	0	0	0	0.682670368719	0	0	0	0	0	-0.333901824311	0	0	0	0	0.687263559305	0	-0.629269237309
Adat2	0	0	0	0	0	0	0	0	0	0	0	0	0	0	0	-0.610153926496	0	0	0	0	0	0	0	0	0	0
Adat3	0	0	0	0	0	0	0	0	0	0	0	0	0	0	0.660950630292	0	0	0	0	0	0	0	0	0	0	0
Adck1	0	0	0	0	0	0	0	0	0	0	-0.611053853211	0	0	0	0.652529780885	0	0	0	0	0	0	0	0	0	0	0
Adck5	0	0	0	0	0	0	0	0	0.618840448903	0	0	0	0	0	0.662526201481	0	0	0	0	0	0	0	0	0	0	0
Adcy3	0	0	0	0	0	0	0	0	0.660852713438	0	0	0	0	0	0.638420852439	0	0	0	0	0.665712949988	0	0	0	0	0	0
Adcy6	0	0.667822613106	-0.613475342763	0.656140835757	0	0	-0.645493217312	0	0	0	0	0	0.68240925711	0	0	0	0	0	0	0	0	0	0	0	0	0
Adcy7	0	-0.668497368062	-0.660112508715	0	0	0	0	0	0	0	-0.63376887088	0	-0.618043645442	0	0	-0.667637197146	0	0	0	0	0	0	0	0	0	0
Add1	0	0	0	0	0	0.264291357985	0.301711323115	0	0	0	0	0	0	0.234417832589	0	0	0	0	0	0	-0.665053070236	0	0	0	0	0
Add3	0	0	0	0	0	0.287752454351	0.308958961923	0	0	0	0	0	0	0.321224426446	0	0	0	0	0	0	0	0	-0.490332018601	0	0	0
Adh1	0	0.684195497893	-0.666122862635	0	-0.61957605077	0	0	0.675371112362	0	0	0.64306448504	0	0	0	0	0	0.648770367143	0	0	0	-0.669502105518	0	0	0	0	0
Adh4	0	0	0	0	0	0	0	0.63902022227	0	0	0	0	0.679810009724	0	0	0	0	0	0	0	0.62787253685	0	0	0.616410330628	0	0
Adh5	0	0	0	0	0	0	0	0	0	0	0	0	0.642227741019	0	0	0	0	0	0	0	0	0	0	0	0	0
Adi1	0.669122236798	-0.649457954684	0	0.669620722598	0	0.629792300615	0	0	0	0	0	0	0	0	0	0	0.65807543541	0	0	0	0	0	0	0	0	0
Adk	0	0	0	0	0	0	0	-0.64297053118	0	0	-0.629825818489	0	0	0	0	-0.661608772409	0	0	0	0	0	0.658695575482	0	0	0	0
Adm	0	-0.624961154403	0	0	0	0	0	0	0	0	0	0	0	0	0	0	0	0	0	0	0	0	0	0	0	0
Ado	0	0	0	0	0	0	0	0	0	0	0	0	0	0	0.590750180638	0	0	0	0	0	0	0	0	0	0	0
Adora2a	0	0.654034139817	0	0	0	-0.643499581417	0	-0.686293509193	0	0	0	0	0	0	0	-0.655493607748	0	0	0	0	0	0	0	0	0	0
Adora2b	0	0	0	0	0	0	0	0.651215321305	0	0	0.672291182241	0	0	0	0.60820608517	0	0	0	0	0	-0.685841738753	0	0	0	0	0
Adpgk	0	-0.609116661569	0	0	0	0	0	0	0	0	0	0	0	0	0	0	0.667018508036	0	0	0	0	0	0	0	0	0
Adprh	0	0	-0.680239785311	0	0	0	0	0	0	0	0	0	0	0	0	0	0	0	0	0	0	0	0	0	0.217969453625	0
Adprhl2	0	0	0	0	0	0	0	0	0	0	-0.64728222825	0	0	0	0.639426725571	0	0.661550000122	0	0	0	0	0	0	0	0	0
Adrbk1	0	0	0	0	0	0.299135247212	0	0	0	0	0	0	0	0	0.613291827201	0	0	0	0	0	0	0	0	0	0	0
Adsl	0	0	0	0	0	0	0	0	0	0	-0.653462447855	0	0	0	0	0	0	0	0	0	0	0	0	0	0	0
Adss	0.646191889999	0	0	0	0	0	0	0	0	0	0	0	0.612796308578	0	0	0	0	0	0	0	0	0	0	0	-0.236764061626	0
Adssl1	0	0.657835094041	0	0	0	0	0	0	0	0	0	0	0	0	0	0	0	0	0	0	0	0	0	0	0	0
Aebp2	0	0	0	0	0	0	0	0.59629880234	0.612312658665	0	0	0	0.669507969858	0	0	0	0	0	-0.16965415009	0	0	0	0	0	0	0
Aen	0	-0.660607649117	-0.602278664205	0	0	-0.294497713583	0	-0.674514950308	0	0	-0.680196415349	0	0	0	0	0	0	0	0	0	0.652339881533	0	0	0	0	-0.614302986207
Aes	0	0	0	0	0	0	0	0	0	0	0	0	0.674825151725	0	0	0	0	0	0	0	0	0	0	0	0	0
Aff1	0	0	0	0	0	0	0	0	0	0	0	0	0	-0.402778273181	0	0	0	0	0	0	0	0	0	0	0	0
Aff3	0	0.684676180629	-0.677767697469	0	0	-0.653393778748	0	0.679771436419	0	0	0.627822094834	-0.27684666836	0.68631702972	0	0.605060877146	0.645512406379	0	0	0	0	-0.684974339511	0	0	0	0	-0.665797587919
Aff4	0	0	0	0	0	0	0	0	0	0	0	0	0	0	0.668018446813	0	0	0	0	0	0	0	0	0	0	0
Afg3l2	0	0	0	0	0	0	0	0	0.677261204354	0	0	0	0	0	0	0	0	0	0	0	0	0	0	0	0	0
Afmid	0	0	-0.637936001409	0	0	0	0	0	0	0	0	0	0	0	0	0	0	0	0	0	0	0	0	0	0	0
Aftph	0	0	0	0	0	0	0	0	0	0	-0.606463865551	0	0	0	0	0	0	0	0	0	0	0	0	0	0	0
Agap2	0	0	0	0	0	0	0	0	0.614828825083	0	0	0	0	0	0.669208284943	0	0	0	0	0	0	0	-0.318379698363	0	0	0
Agap3	0	0	0	0	0	0	0	0	0	0	0	0	0	0	0.62619608163	0	0	0	0	0	0	0	0	0	0	0
Agbl5	0	0	0	0	0	0	0	0.667137195131	0.676246429689	0.662285860113	0.661570770364	0	0	0	0	0	0	0	0	0	0	0	0	0	0	0
Agfg1	0	0	0	0	0	0	0	-0.627256148233	0	0	-0.603572534742	0	0	0	0	-0.601946161162	0	0	0	0	0	0	0	0	0	0
Agfg2	0	0	0	0	0	0	0	0	0	0	0	0	0	0	0.662873361234	0	0	0	0	0	0	0	0	0	0	0
Aggf1	0	0	0	0	0	0	0	0	0	0	-0.628806624379	0	0	0	0	0	0	0	0	0	0	0	0	0	0	0
Agk	0	0	0	0	0	0	0	0	0	0	-0.599882473797	0	0	0	0	0	0	0	0	0	0	0.637963907122	0	0	-0.794088083307	0
Agl	0	0	-0.606142204999	0	0	0	0	0	0.685587104085	0.651099601387	0.595559975172	0	0	0	0	-0.647325598212	0	0	0	0	0	0	0	0.673896425204	0	0
Agpat2	0	0	-0.640574340772	0	0	0	0	0	0	0	0	0	0	0	0	0	0	0	0	0	0	0	0.8124997127	0	0	0
Agpat4	0	-0.670037001718	0	0	0	0	-0.626414048134	0	0	0	0	0	0	0	0	0	0	0	0	0	0	0	-0.430622579113	0	0	-0.669317783179
Agpat5	0	0	0	0	0	0	0	0	0	0	-0.606803596922	0	0	0	0	0	0	0	0	0	0	0	0	0	0	0
Agpat6	0	0	0	0	0	0	0	0	0	0	0	0	0	0	0	0	0	0	0	0	0	0	0	0	0.288846167225	0
Agpat9	0	0	0	0	0	0	0	0.672172495146	0	0	0.673759935045	0	0.668258788181	0	0	0	0	0	0	0	-0.682549235794	0	0	0.678836775543	0	0
Ahctf1	0	0	0	0	0	0	0	-0.650990360012	0	0	-0.644163205139	0	0	-0.301502371419	0	0	0	0	0	0	0	0	0	0	0	0
Ahcy	0	-0.666795097048	0	0	0	0.237600465413	0	0	0	0	0	0	0	0	0	0	0	0	0	0	0	0	0	0	0	0
Ahdc1	0	0	-0.643310262551	0	0	0	0	0	0	0	0	0	0	0	0.680246184799	0	0	0	0	0	0	0.670000521303	0	0	0	0
Ahi1	0	0	0	0	0	0	0	0	0	0	0	0	-0.65675133665	0	0	-0.628130775803	0	0	0	0	0	0	0	0	0	0
Ahnak	0	0.669246858249	0.686106360126	0	0	0.680174972542	0	-0.678526671806	0.613819984774	0	0	0	0.686640452055	0	0	-0.682574534939	0	0	0	0	0	0	0	0.684293414747	0	0.684234071199
Ahr	0	0.689034964201	0.687275428015	0.679649782145	0	-0.309738053244	0	0	0	0	0	0	0.683869108381	0	0.65377006103	0.676009055499	0	0	-0.443995487622	0.676813160569	-0.68731993163	0.683438867661	0	0.684242972731	0	0
Ahsa1	0.653876879415	0	0	0	0	0	0	-0.664438662438	0	0	-0.644141520158	0	0	0	0	0	0	0	0	0	0	0	0	0	0	0
Aifm1	0	0	0	0	0	0	0	0	0.586720753755	0	0	0	0	0	0	0	0	0	0	0	0	0	0	0	0.267299963897	0
Aig1	0	0	0	0	0	0	0	0	0	0.639862900646	0	0	0.66179034149	0	0	-0.638919053884	0	0	0	0	0	0	0	0.670991558548	0	0
Aim1	0	0.687367410513	0	0	0	0	0	0.623047906429	0.613582610584	0	0.606853052284	0	0.685147961832	0	0	0	0	0	0	0	0	0	0	0.677676609187	0	0
Aim2	0	0	-0.680854193108	-0.631759395968	-0.675100444798	-0.663014682015	0	-0.65682361992	0	0	0	0	0	0	0	-0.68745365568	0	0	0	0	0	-0.642095903611	0	0	0	-0.669711727002
Aimp2	0.672949895619	0	0	0	0	0	0	0	0.657502770175	0	0	0	0	0	0	0	0	0	0	0	0	0	0.258572648583	0	0.237558973576	0
Aip	0	0	-0.6108370034	0	0	0.318943867941	0	0	0	0	0	0	0	0	0	0	0.664855435725	0	0	0	0	0	0	0	-0.288980194813	0
Airn	0	0	0	0	0	0	0	0	0	0	0	0	-0.637238467852	0	0	0	0	0	0	0	0	0	0	0	0	0
Ak1	0	0	0	0	0	0	0	0	0	0	-0.683376879239	0.486305220927	0	0	0	0	0	0	0	0	0	0	0	0	0	0
Ak3	0	-0.637119200456	0	0	0	0	0	0	0	0	0	0	0	0	0	0	0	0	0	0	-0.608426356338	0	0	0	0	0
Ak4	0	0	0.661277019803	0	0	1.23193716846	0	0	0.689141782587	0	0	0	0	0	0	-0.635626550925	0	0	0	0	0	0.686750237618	0	0.612882356722	0	0.661529229881
Akap1	0	0	0.671225965562	0.668267689712	0	0	0	-0.652985378271	0	0	-0.665287990864	0	0	0	0.643509561647	0	0	0	0	0	0	0	0.304511275834	0	0	0
Akap11	0	0	-0.643982496963	0	0	0	0	0	0	0	0	0	0	0	0	0	0	0	0	0	0	0	0	0	0	0
Akap12	-0.665081983544	0.67635918243	0	0	0	0	0	-0.673615023594	0	0	0	0	0.610410697963	0	0	0	0	0	0	0	0	0.663164144617	0	0.656680862041	0	0
Akap13	0	0.670780888954	-0.686297123356	0	0	-0.675563057727	0.308514193314	0	0.640189290158	0.685127191591	0.619822584616	0	0	0	0	0	0	0	0	0	-0.679495267627	0	-0.409264730813	0	0	-0.674522178635
Akap8	0	0	0	0	0	0	0	0	0	0	-0.620588016554	0	0	0	0	0	0	0	0	0	0	0	0	0	0	0
Akap8l	0	0	0	0	0	-0.641803156366	0	0.625469123171	0	0	0	0	0	0	0	0	0	0	0	0	0	0	0	0	0	0
Akap9	0	0	-0.600681203933	0	0	0	0	0	0	0	0	0	0	0	0	0	0	0	0	0	0	0	0	0	0	0
Akirin2	0.654405036989	0	0	0	0	0	0	0	0	0	0	0	0	0	0	0	0	0	0	0	0	0	0	0	0	0
Akna	0	0	-0.64620159336	0	0	0	0.298953160735	0	0	0	0	0	0	0	0.616490444417	-0.678132727984	0	0	0	0	0	0	-0.253089756095	0	0	0
Akr1b3	0	0	0	0	0	-0.38493379839	-0.456463933792	0	0	0	0	0	0	-1.96194597442	0	0	0	0	0	0	0	0	0	0	-0.441759704481	0
Akr1b8	0	0	0	0	0	0	0.664760486048	0	0	0	0	0	0	0	0.625534401074	-0.674229431391	0	0.589607817347	0	-0.65710191051	-0.658793339034	0	0	0.686821449875	0	0
Akr1c13	0.601954242428	0	0	0	0	0	0	0	0	0	0	0	-0.623663669702	0	0	0	0	0	0	0	0	-0.657593436748	0	0	0	0
Akr1c18	0	0	0	0	0	0	0.977571552109	0	0	0	0	0	-0.688939076883	0	0	0	0	0	0	0	0	0	0	0	0	0
Akr1e1	0	0	0	0	0	0	0	0	0	0	0	0	0	0	0	0	0	0	0	0	0	0	-0.735692054476	0	0	0
Akt1	0	0	0	0	0	0	0	0	0	0	0	0	0	0	0.596358145888	0	0	0	0	0	0	0	0	0	0	0
Akt1s1	0	0	-0.606706014507	0	0	0	-0.630906453379	0	0	0	0	0	0	0	0	0	0	0	0	0	0	0	0	0	0	-0.632868944166
Akt2	0	0	0	0	0	0	0	-0.600139079406	0	0	0	0	0	0	0.633237193554	0	0	0	0	0	0	0	0	0	0	0
Akt3	0	0	0	0	0	0	0	0	0	0	0	0	0.620745376781	0	0	0	0	0	0	0	0	0	0	0	0	0
Aktip	0	0	0	0	0	0	0	0	0	0	0	0	0	0	0	0	0	0	0	0	0	-0.641080323664	-0.873059884091	0	0	0
Alad	0	0	0	0	0	0	0	-0.623576929778	0	0	-0.657481397679	0	0	0	0	0	0	0	0	0	0	0	0.358528274133	0	0	0
Alcam	0	0	-0.676773802503	0	0	-0.655779126665	-0.686727208814	-0.627169408309	0	0	0	0	-0.682697416498	0	0	-0.687475340661	0	0	0	0	0.679617143194	-0.682841983039	0	-0.682776928096	0	-0.674077636524
Aldh16a1	0	0	0	0	0	0	0	0	0	0	0	0	0	0	0.673765869399	0	0	0	0	0	0	0	0	0	0	0
Aldh18a1	0	0	0	0	0	0	0	0	0	0	0	0	0	0	0	0	0	0	0	0	0	0	0	0	-0.246694043199	0
Aldh1b1	0	0	0.668347803502	0	0	0.659745956275	0	0	0	0	0	0	0	0	0	0	0	0	0	0	0	0.607959809447	0	0.65051803462	0	0.643729132773
Aldh1l2	-0.684052727816	0.624869753341	0.686284390769	0.67001535719	0	0.679815944079	-0.643733119681	0.678350158453	-0.663748357208	0	0.601162006068	0	0.686133064723	0	-0.649414584722	0	-0.676549724365	0	0	-0.639327454361	0	0	0	0.671332783947	0	0.683958123702
Aldh3a2	0	0	-0.639493705883	0	0	0	0	0	0	0	0	0	0.621395188627	0	0	0	0	0	0	0	0	0	0	0	0	0
Aldh4a1	0	0	0	0	0	0	0	0	0	0	0	0	0	0	0.664867304434	0	0	0	0	0	0	0	0	0	0	0
Aldh7a1	0	0.640008292338	0	0	0	0	0	0	0	0	0	0	0	0	0	0	0	0	0	0	0	0	0	0.587593103905	0	0
Aldoa	0	0	0	0	0	-0.184479571385	0	0	0.686236915931	0	0	0	0	0	0	0	0	0	-0.197160252777	0	0	0	0.324307956466	0.649304459072	0	0
Aldoart1	0	0	0	0	0	0	0	0	0.687681931315	0	0	0	0	0	0	0	0	0	0	0	0	0	0	0.617974033108	0	0
Aldoart2	0	0	0	0	0	0	0	0	0.6876314893	0	0	0	0	0	0	0	0	0	0	0	0	0	0	0.593325690605	0	0
Aldoc	0	0	0	0	0	0	0	0.686862990358	0.689020128314	0.684174727651	0.683895812977	0	0.65712297147	0	0	0	0	-0.647867722738	0	0	-0.682617904901	0	0	0.681602184862	0	0
Alg10b	0	0	0	0	0	0	0	0	0	0	0	0	0	0	0	0	0	0	0	0	0	0	0	0	-0.512994322485	0
Alg11	0	0	0	0	0	0	0	0	0.673575970047	0	0	0	0	0	0	0	0	0	0	0	0	0	0	0	0	0
Alg14	0	0	0	0	0	0	0	0	0	0	-0.646230506668	0	0	0	0	0	0	0.634112510882	0	0	0	0	0	0	0	0
Alg3	0	0	0	0	0	0	0	0	0	0	-0.616655806653	-0.384680071331	0	0	0	0	0	0.660802271422	0	0	0	0	0	0	0	0
Alg5	0	0	0	0	0	0	0	0	0	0	0	0.186241631182	0	0	0	0	0	0	0	0	0	0	0	0	0	0
Alg6	0.651609955896	0	0	0	0	0	0	0	0	0	0	0	0	0	0	0	0	0	0	0	0	0	0	0	0	0
Alg8	0	0	0	0	0	0	0	-0.635008528965	0	0	-0.62692364519	0	0	0	0	0	0	0	0	0	0	0	0	0	0	0
Alkbh2	0	0	0	0	0	0	0	0	0.602912640723	0	0	0	0	0	0	0	0	0	0	0	0	0	0	0	0	0
Alkbh3	0	0	0	0	-0.623837149551	0	0	0	0	0	0	0	0	0	0	0	0	0	0	0	0	0	0	0	0	-0.671291116456
Alkbh4	0	0	0	0	0	0	0	0	0	0	0	0	0	0	0.59953896004	0	0	0	0	0	0	0	0	0	0	0
Alkbh5	0	0	0	0	0	0	0	0	0.680213545848	0	0	0	0	0	0	0	0	0	0	0	0	0	0	0	0	0
Alkbh7	0.59450959438	0	0	0	0	0	0	0	0	0	0	0	0	0	0	0	0.676329510657	0	0	0	0	0	0	0	0	0
Alkbh8	0	0	0	0	0	0	-0.414640759435	0	0	0	-0.607949286755	0	0	-0.462893675964	0	0	0	0	0	0	0	0	0	0	-0.294615323537	0
Alms1	0	0	0	0	0	0	0	0	0	0	0	0	0	0	0	0	0	0	0	0	0	0	0	0	0	-0.605271191592
Alpk2	0	0	0.678682482319	0.677848705476	0	0	-1.00462127939	0	0.684679147806	0	0	0	0.687717537444	-0.430873321147	0	0.668371540921	0	0	-0.37412801071	-0.643375317494	-0.674157148121	0	0.350089610661	0.688204154534	0	0
Alpl	0	0	0	0	0	0	0	-0.682831140549	0	0	0	0	0	0	0	0	0	0	0	0	0	0	0	0	0	0
Als2	0	0	-0.673954754965	0	0	0	-0.624682863812	0	0	0	0	0	0	0	0	0	0	0	0	0	0	0	0	0	0	-0.631567845302
Als2cl	0	0.677732985557	-0.672350066365	0	0	0.293229973796	0.315370793949	0	0	0	0.646515312334	0	0	0	0.633694138871	0	0	0	0.224617102565	0	0	0	-0.374184726171	0.615775354668	0	-0.659696879912
Ambra1	0	0	0	0	0	0	0	0	0	0	0	0	0	0	0.622059836361	0	0	0	0	0	0	0	0	0	0	0
Amdhd2	0	0	0	0.660072345787	0	0	0.508674992438	0.672475147238	0	0	0	0	0	0	0	0	0	0	0	0	0	0.608351476861	0	0	0.448481979026	0
Amica1	0	-0.688841494468	0	0	0	0	0.664451899601	-0.640451459213	0	-0.676394315334	0	0	-0.687413899881	0	0	-0.686911531153	0.672083479825	0	0	0	-0.674070408197	-0.618686966547	0	-0.688845108631	0	-0.616576295056
Amigo2	0	-0.686528429821	0	0	0	0	0	0.655606743828	0	0	0	0	0	0	0	0	0	0	0.533280547089	0	0	0	0	0	0	0
Amigo3	0	0	0	0	0	0	0	0	0	0.662134534066	0	0	0	0	0	0	0	0	0	0	0	0	0	0	0	0
Ammecr1	0	-0.650365109725	0	0	0	0	0	0	0	0	-0.644484865692	0	0	0	0.594741034215	0	0	0	0	0	0	0	0	0	0	0
Amn1	0.628442234907	0	0	0	0	0	0	0	0	0.656425684786	0	0	0	0	0.646767522411	0	0	0.624940965598	0	0.619089691802	0	0	0	0	0	0
Ampd2	0	0	0	0	0	0	0	-0.633114707285	0	0	-0.628557247097	0	0	0	0	0	0	0	0	0	0	0	0.32071100228	0	0	0
Ampd3	0	0	0.601206513728	0	0	0.605859047861	0	0.587153961653	0.66840714705	0	0.609992325953	0	0	0	0.655974673824	0	0	0	0	0.642874585688	0	0.612324527374	0	0	0	0.598725953438
Amz1	0	0.677017895809	0	0.650731671392	0	0	-0.6161064538	0	0	0	0	0	0.651814691136	0	0	0	0	-0.651658980262	0	0	0	0.60745835647	0	0	0	0
Amz2	0	0	0	0	0	0	0	0	0	0	0	0	0	0	0	0	0	0	0	-0.639916563013	0	0	0	0	0	0
Anapc10	0	0	0	0	0	0	0	0	0	0	0	0	0	0	0	-0.601931704508	0	0	0	0	0	0	0	0	0	0
Anapc11	0	0	0	0	0	0	0	0	0.616982995863	0	0	0	0	0	0	0	0	0	0	0	0	0	0	0	0	0
Anapc13	0	0	0	0	0	0	1.18587549731	0	0	0	0	0	0	1.47036024564	0	0	0.615232361208	0	0	0	-0.606500007186	0	0	0	0	0
Anapc2	0	0	0	0	0	0	0	0	0.650399347525	0	0	0	0	0	0	0	0	0	0	0	0	0	0	0	0	0
Anapc4	0	0	-0.608448041319	0	0	0	0	0	0	0	0	0	0	0	0	0	0	0	0	0	0	0	0	0	0	0
Anapc5	0	0	0.643601544146	0	0	0	0	0	0	0	0	0	0	0	0	0	0	0	0	0	0	0	0	0	0	0
Anapc7	0	0	0	0	0	0	0	0	0	0	0	0	0	0	0	0	0	0	0	0	0	0	0	0	0	-0.630790800147
Angel1	0	0	0	0	0	0	0	0	0	0	0	0	0	0	0.599173997222	0	0	0	0	0	0	0	0	0	0	0
Angel2	0	0	-0.64398972529	0	0	0	0	0	0	0	0	0	0	0	0	0	0	0	0	0	0	0	0	0	0	-0.634748309192
Angptl2	0	-0.689242666618	0.664437063714	0	0	0	0	-0.664008576981	0	-0.672686183572	-0.687782544559	0	-0.686362178299	0	0	0.688545379933	0	0	0	0	-0.677258100414	0	0	0	0	0
Angptl4	0	0	0.676765685732	0	0	0.681741642199	0	0	0	0	-0.637845647321	0	-0.650856635962	0	0.680112661817	0	0	0	0	0	0	0.680513230763	0	0	0	0.667739532139
Angptl6	0	0.617766330691	0	0	0	0	0	0.661906061408	-0.652070994902	0	0	0	0.655660153021	0	0	0	0	-0.651724035205	0	-0.630057124954	0	0	0	0	0	0
Ank	0	-0.62124218015	0	0	0	0	0	0	0	0	0	0	0	0	0.645230524528	0	0	0	0	0	0	0	0	0	0	0
Ankhd1	0	0	0	0	0	0	0	0	0	0	0	0	0	0.249196090501	0	0	0	0	0	0	0	0	0	0	0.258794435883	0
Ankib1	0	0	0	0	0	0	0	0	0	0	0	0	0	0	0	-0.616471484314	0	0	0	0	0	0	0	0	0	0
Ankle1	0	-0.669220200764	0	0	0	0	0	0	0	0	-0.656809163266	0	0	0	0.666365729011	0	0	0	0	0	0	0	0	0	0	0
Ankmy2	0	0	0	0	0	0	0	0	0	0	0	0	0	0	0	0	0.628946655062	0	0	0	0	0	0	0	0	0
Ankra2	0	0	0	0	0	0	0	0	0	0	0	0	0	0	0	0	0	0	0	0	0	0	-0.801359602309	0	0.660576904984	0
Ankrd10	0	0	0	0	0	0	0	0	0	0	-0.61813399953	0	0	0	0	0	0	0	0	0	0	0	0	0	0	0
Ankrd12	0	0	-0.645019761891	0	0	-0.628824695196	0	-0.671348943072	0	0	0	0	0	0	0	-0.665544596473	0	0	0	0	0	-0.679285646144	0	0	0	0
Ankrd13b	0	0	0	0.680160136655	0	0.679397572068	-0.670510457138	-0.622402326637	0	0	0	0	0	0	0.664365851457	0	0	0	0	0	0	0.67174818878	0.412157219283	0	0	0
Ankrd13c	0	0	0	0	0	0	0	0	0	0	0	0	0	0	0	-0.607913145119	0	0	0	0	0	0	0	0	0	0
Ankrd17	0	0	0	0	0	0	0	0	0	0	0	0	0	-0.278322762838	0	0	0	0	0	0	0	0	0	0	0	0
Ankrd23	0	0	0	0	0	-0.320582646238	0	0	0	0	0	-0.295761274335	-0.665009700273	0	0	0	0	0.673552232628	0	0	0	0	0	0	0	0
Ankrd26	0	0	-0.670788747729	0	0	-0.675920859915	0	0	0	0	0	0	0	0	0	0	-0.64207421863	0.665974061597	0	0	0	0	0	0	0	-0.674872752497
Ankrd28	0	0	0	0	0	0	0	0	0	0	0	0	0	0	0	0	0	0	0	0	0	0	0	0	0.294062198549	0
Ankrd37	0	0	0	0	0	-0.85757059341	0	0	0.688435594371	0.679860451739	0	0	0	0	0	-0.673304205532	0.670418893314	-0.666090335163	0	0	0	0	0	0	0	0
Ankrd39	0	0	0	0	0	0	0	0	0	0	0	0	-0.628170531601	0	0.644556975262	0	0	0	0	0	0	0	0	0	0.712623787298	0
Ankrd40	0	0	0.6823973884	0.684548592001	0	0.669893702918	0	0	0	-0.670546598773	0	0	0	0	0.684824539498	0	0	0	0	0.682008688163	0	0.683426998952	0	0	0	0
Ankrd44	0	0	0	0	0	0.210520325682	0	0	0	0	0	0	0	0	0	-0.632691850154	0	0	0	0	0	0	-0.244037968647	0	0	0
Ankrd46	0	0	0	0	0	0	0	0	0.621380352741	0	0	0	0	0	0	-0.677435194426	0	0	0	0	-0.672444034616	0	0	0	0	0
Ankrd50	0	0	0	0	0	-0.642927161218	0	0	0	0	0	0	0	0	0	0	0	0	0	0	0	0	0	0	0	0
Ankrd52	0	0	0	0	0	0	0	0	0	0	0	0	0	0	0.673872687785	0	0	0	0	0	0	0	0	0	0	0
Ankrd54	0	0	0	0	0	0	0	0	0	0	0	0	0	0	0	0	0	0	0	0	0	0	0.344465825029	0	0	0
Ankrd9	0	0	0	0	0	0	-0.667329993248	0	0	0	0	0	0	0	0.647016765311	0	0	0	0	0	0	0	0	0	0	0
Anks1	0	0	0	0	0	0	0	0	0.593640211407	0	0	0	0	0	0.667956136088	0	0	0	0	0	0	0	0	0	0	0
Anks3	0	0	0	0	0	0	0	0	0	0.659553089745	0	0	0	0	0.593097217946	0	0	0	0	0	0	0	0	0	0	0
Anks4b	0	0	0	0	0	0	0	0	0	0	0	0	0	0	0	0	0	0	0	0	0	0	0	0	1.0539314567	0
Ankzf1	0	0	0	0	0	0	0	0	0.68282762912	0	0	0	0	0	0	0	0	0	0	0	0	0	0	0	0	0
Anln	0	0	0	0	0	0	0	0	0	0	0	-0.256938347822	0	0	0	0	0	0	0	0	0	0	0	0	0	0
Ano8	-0.645352264935	0	-0.641546550757	0	0	0	-0.675490774456	0	0	0	0	0	0	0	0.667071917228	0	0	0	0	0	0	0	0	0	0	0
Anp32a	0	0	0	0	-0.670514071301	-0.301908334713	0	0	0.650161973335	0	0	0	0.663736809852	0	0	0	0	0	0	0	0	0	0	0.62720492194	0	0
Anp32e	0	0	0	0	0	0	0	0	0	0	0	-0.187623100392	0.60625664963	0	0	0	0	0	0	0	0	0	0	0	0	0
Antxr2	0	-0.665259077555	0	-0.608458883809	-0.667040860167	0	0	-0.619583279097	0	0	-0.674182447266	0	-0.683449162509	0	0	0	-0.668706989546	0	0	0	0	0	0	0	0	-0.656820005757
Anxa11	0	0.596411555081	0	0.660662814086	0	0	0	0	0	0	0	0	0.619644553973	0	0.634154051365	0	0	0	0	0	0	0	0	0	0.318878197408	0
Anxa2	0	0.682118473727	0	0	0	0	0	0	0.688118106391	0.681750543731	0.647832739091	0	0.685981738676	0	0	-0.687594608056	0	0	0	0	-0.675808820846	0	0	0.688364382113	0	0.677540119028
Anxa3	0	0	0	0	0	0	-0.683673240646	0	0	0	0	0	0.668878928253	0	0	0	-0.661214828586	0	0	0	-0.681616781608	0	0	0	0	0
Anxa4	0	0	0	0	0	0	0	0	0.670062832028	0	0	0	0.682183751629	0	0	0	0	0	0	0	-0.62761395042	0	0	0	0	0
Anxa5	0	0.602785052095	-0.628145232457	0	0	0	0	0	0	0	0	0	0	0	0	-0.678226696235	0	0	0	0	0	0	0	0.659170323863	0	0
Anxa6	0	0.671264538868	0	0	0	0.210539131335	-0.673376488802	0	0.606004439553	0	0	0	0	0.212831629936	0	-0.668544352188	0	0	0.234081718861	0	0	0	-0.296375293818	0	0	0
Anxa9	0	0	0	0	0	0	0	0	0.599749629634	0.605191432951	0	0	0	0	0	0	0	0	0	0	0	0	0	0	0	0
Aoc2	0	-0.623479347363	0	0	0	0	0	0	0	0	-0.632019615741	0	0	0	0	0	0	0	0	0	0	0	0	0	0	-0.618152070347
Ap1ar	0	0	0	0	0	0	0	-0.653220298899	0	0	0	0	0	0	0	0	0	0	0	0	0	0	0	0	0	0
Ap1g2	0	0	0	0	0	0	-0.649512167137	0	0	0	0	0	0	0	0	0	0	0	0	0	0	0	0	0	0	0
Ap1m1	0	0	0	0	0	0	0	0	0	0	0	0	0	0	0	0	0	0	0	0	0	0	-0.190625736255	0	0	0
Ap1s1	0	0	0	0	0	0	0	0	0	0	-0.604718224575	0	0	0	0	0	0	0	0	0	0	0	0	0	0	0
Ap1s2	0.627095136376	0	0	0	0	0	0	0	0	0	0	0	0	0	0	0	0	0	0	0	0	0	0	0	0	0
Ap1s3	0	0	0	0	0	-0.568897856092	0	-0.673922227493	0	0	0	0	0	0	0.607452422115	-0.656816391593	0.649200607864	0	0	0	0	0.658873606125	0	0	0	0
Ap2b1	0	0	-0.602249750897	0	0	0	0	0	0	0	0	0	0	0	0	0	0	0	0	0	0	0	0	0	0	0
Ap2s1	0.675531339941	0	0	0	0	0	0	0	0	0	0	0	0	0	0	0	0.672679882478	0	0	0	0	0	0	0	0	0
Ap3b1	0	0	0	0	0	0	0	0	0	0	0	0	0	0	0	0	0	0	0	0	-0.680051848808	0	0	0	0	0
Ap3d1	0	0	0	0	0	0	0	0	0	0	0	0	0	0	0.597720080306	0	0	0	0	0	0	0	0	0	0	0
Ap3m1	0	0	0	0	0	0	0	0	0	0	0	0	0	0	0	0	0	0	0	0	0	0	-0.315349898779	0	0	0
Ap3s1	0.654995505288	0	0	0	0	0	0	0	0	0	0	0	0	0	0	-0.643570482324	0	0	-0.222436840874	0	0	0	0	-0.61875202149	0	0
Ap3s2	0	0	0	0	0	0	0	0	0	0	0	0	0	0	0.65824456452	0	0	0	0	0	0	0	0	0	0	0
Ap4b1	0	0	0	0	0	0	0	0	0	0	0	0	0	0	0	0	0	0.667089720292	0	0	0	0	0	0	0	0
Apaf1	0	0	-0.677156903836	0	0	-0.631950946634	0	0	0	0	0	0	0	0	0	0	0	0	0	0	-0.624719005447	0	0	0	0	0
Apba3	0	0	0	0	0	0.651301369449	0	0	0.616760457559	0	0	0	0	0	0.653087610232	0	0	0	0	0	0	0	0	0	0	0
Apbb1ip	0	-0.657011556422	-0.640126184497	0	-0.672935560854	0	0	0	0	0	0	0	-0.668652777093	0	0	0	0	0	0	0	0	0	0	0	0	0
Apbb3	0	0	0	0	0	0.500418415443	0	0	0.651328074046	0	0	0	0	0	0.602577349678	0	0	0	0	0	0	0	0	0	0	0
Apeh	0	0	0	0	0	0	0	0	0	0	0	0	0	0.300490448208	0.66273093672	0	0	0	0	0	0	0	0	0	0	0
Apex1	0	0	0	0	0	0	-0.619901325487	0	0	0	-0.650079590807	0	0	0	0	0	0	0	-0.275649375145	0	0	0	0.307335108746	0	0	0
Apex2	0	0	0	0	0	0	0	0	0	0	0	0	0	0	0	0	0	0	0	0	0	0	0.348444862315	0	0	0
Apip	0	0	0	0	0	0	0	0	0	0	0	0	0	0	0	-0.640491215012	0	0	0	0	0	0	0	0	0	0
Apitd1	0.649924599144	0	0	0	0	0	0	0	0	0	-0.607992656717	0	0	0	0	0	0	0	0	0	0	0	0	0	0	0
Aplp1	0	0.683596128062	0	0	0	0	0	0.655995444066	0.6853883032	0.663202717923	0.682254963886	0	0.669148941395	0	0	0	0	0	0	0	0	0	0	0.662131566889	0	0
Aplp2	0	0	0	0	0	0	0	0	0	0	0	0	0	0	0	0.644776546388	0	0	0	0	0	0	0	0	0	0
Apoa1bp	0.61845768302	0	0	0	0	0.28992883551	0	0.660653912553	0	0	0	0.274371187774	0	0	0.618285586732	0	0.632545841225	0	0	0.625359337609	0	0	0	0	0	0
Apobec1	0	-0.657192264598	-0.62998122752	0	0	0	0	0	0	0	0	0	-0.685729699684	0	-0.661847307201	0	-0.666820396193	0	0	0	0	0	0	0	0	0
Apobec3	0	0	-0.62314684432	0	0	0	0	0	0	0	0	0	0	0	0	0	0	0	0	0	0	0	0	0	0	0
Apol9a	0	0	0	0	0	0.490400674158	0	0	0	0	0	0	0	0	0	0	0	0	0	0	0	0	0	0	0	0
Apol9b	0.608247625653	0	0	-0.637448089335	-0.666697514634	0.459872831452	0	0	0	0	0	0	0	0	0	0	0	0	0.23843448118	0	0	0	-0.808413214542	0	0	-0.623096246031
Apold1	0	0.688853966381	0	0	0	0	0	0	0.659268240717	0.628825000789	0.685118290058	0	0	0	0	0	0	0	0	0	0	0	0	0.67586069663	0	0
Apoo	0	0	0	0	0	0	0.451965502291	0	0	0	0	0	0	0	0	0	0.654227006347	0.629522287474	0	0	0	0	0	0	0	0
Apool	0.628160353056	0	0	0	0	0	0	0	0	0	0	0	0	0	0	0	0	0	0	0	0	0	0	0	0	0
Appl1	0	0	0	0	0	0	0	0	0	0	0	0	0.610888413522	0	0	-0.634690482576	0	0	0	0	0	0	0	0	0	0
Appl2	0	0.641482979496	-0.681960127143	0	0	-0.615329408645	0	0.685782937792	0.680085957221	0.643307793585	0.679326359811	0	0	0	-0.627415171427	0	0	0	0	0	0	0	0	0.667941300201	0.780437567545	0
Aprt	0.660790402713	0	0	0	0	0	0	0	0	0	-0.62300227778	0	0	0	0	0	0	0	0	0	0	0	0	0	0	0
Aqp3	0	-0.608574537042	0.664081002428	0	0	0	0	0.671929186601	0.614081096384	-0.674793240899	0	0	0.687705668734	0	0	0.6861360319	0	0	0	0	0	0	0	0.687533572446	0	0
Aqp9	0	0	0	0	0	0.518122594096	0	0	0	0	0	0	0	0	0	0	0	0	0	0	0	0	0	0	0	0
Aqr	0	0	0	0	0	0	0	-0.600702888914	0	0	-0.608079396641	0	0	0	0	0	0	0	0	0	0	0	0	0	0	0
Arap1	0	0	0	0	0	0	0	0	0	0	0	0	0	0	0.660508520862	0	0	0	0	0	0	0.659790463936	0	0	0	0
Arap2	0	0.684610902727	0	0	0	0	0	0	0	0	0.66234520366	0	0.672673948123	0	0	0	0	0	0	0	-0.684688820593	0	0	0	0	0
Arc	0	0	-0.673007844124	0	0	0	0	-0.63708305882	0	0	0	0	-0.682878124674	0	0	0	0	0	0	0	0	0	0	-0.661417221743	0	0
Arf2	0	-0.625394854024	0	0	0	0	0	0	0	0	-0.635377173643	0	0	0	0	-0.676950896516	0	0	0	0	0	0	0	0	0	0
Arf3	0	0	0	0	0	0	0	0	0	0	0	0	0	0	0.669030254299	0	0.669994586948	0	0	0	0	0	0	0	0	0
Arf4	0.661380871012	0	0	0	0	0	0	0	0	0	0	0	0	0	0	0	0	0	0	0	0	0	0	0	0	0
Arf5	0	0	0	0	0	0	0	0	0	0	0	0	0	0.330875009752	0	0	0	0	0	0	0	0	0	0	0	0
Arf6	0	0	0	0	0	0	0	0	0	0	0	0	0	0	0.610553122478	-0.627422399754	0	0	0	0	0	0	0	0.633616992259	0	0
Arfgap2	0	0	0	0	0	0	0	0	0	0	-0.66549038402	0	0	0	0	0	0	0	0	0	0	0	0	0	0	0
Arfgap3	0	0.61449353404	0	0	-0.638058882968	0	0	0	0	0	0	0	0.643304826408	0	0	-0.625438223986	0	0	0	0	0	0	0	0.658116975893	0	0
Arfgef2	0	0	0	0	0	0	0	0	0	0	0	0	0	0	0.619169805592	0	0	0	0	0	0	0	0	0	0	0
Arfip1	0	0	0	0	0	0	0	0	0	0	0	0	0	0	0	-0.623331166659	0	0	0	0	0	0	0	0	0	0
Arfrp1	0	0	0	0	0	0	0	0	0	0	-0.667879346102	0	0	0	0	0	0	0	0	0	0	0	0	0	0	0
Arglu1	0	0	0	0	0	-0.411410963228	0	0	0	0	0	-0.187189674875	0	0	0	0	0	0	0	0	0	0	0	0	0	0
Arhgap1	0	0	0	0	0	0	0	0	0	0	0	0	0	0	0	0	0	0	0	0	0	0	-0.260802461676	0	0	0
Arhgap10	0	-0.66568554885	0	0	0	0	0	0	0	0	-0.614910165678	0	0	0	0	0	0	0	0	0	0	0	0	0	0	0
Arhgap12	0	0	0	0	0	0	0	0	0	0	0	0	0.657606621383	0	0	0	0	0	0	0	-0.639381666814	0	0	0.63366149992	0	0
Arhgap15	0	0	-0.603193047573	0	0	0	0	0.655295190204	0	0	0	0	0	0	0	-0.618040031279	0	0	0	0	-0.612589872703	0	0	0	0	0
Arhgap17	0	0.605606837784	0	0	0	0	0	0	0	0	0	0	0	0	0	0	0	0	0	0	0	0	0	0	0.404237950025	0
Arhgap18	0	0.676667768878	-0.6119067958	0	0	0	0	0.687765012282	0	0	0.647010830956	0	0	0	0	0	0	0	0	0	-0.68374913808	0	0	0	0	0
Arhgap19	0	0	0.662739838252	0	0	0	0	0	0	0	0	0	0.640201158867	0	0	0	0	0	0	0	0	0	0	0	0	0
Arhgap21	0	0	0	0	0	0	0	-0.613178981355	0	0	0	0	0	0	0	0	0	0	0	0	0	0	0	0	0	0
Arhgap25	0	0	0	0	0	0.251540528524	0.294144585217	0	0	0	0	0	0	0	0	0	0	0	0	0	-0.621730092223	0	-0.413025861331	0	0	0
Arhgap27	0	0	0	0	0	0.469084616197	0.418004881732	0	0	0	0	0	0	0.308705234864	0.668457589065	0	0	0	0	0	0	0	0	0	0.426145042782	0
Arhgap30	0	0	0	0	0	0	0	0	0.616457805466	0	0	0	0	0	0	0	0	0	0	0	0	0	0	0	0	0
Arhgap31	0	-0.646035341838	0	0	0	0	0	-0.678924229793	0	0	-0.677279785395	0	0	0	0	0	0	0	0	0	0	0	0	0	0	0
Arhgap33	0	0	0	0	0	0	-0.65419973721	0	0	0	0	0	0	0	0.644512467602	0	0	0	0	0.659277142249	0	0	0	0	0	0
Arhgap39	0	0	0.663514271549	0	0	0	0	-0.629121056605	0	0	0	0	0	0	0.68072093318	-0.602061814394	0	0	0	0.662926770427	0	0	0	0	0	0
Arhgap4	0	0	0	0	0	0.414387032376	-1.17892275766	0	0	0	0.611422505451	0	0	0.339701726372	0.676457099283	0	0	0	0	0	-0.65906801546	0	-0.697038975841	0	0	0
Arhgap5	0	-0.649541080445	0	0	0	0	0	0	0.602357778552	0	-0.606026551766	0	0	0	0	0	0	0	0	0	0	0	0	0	0	0
Arhgap9	0	0	0	0	0	0.261571105413	0	0	0	0	0	0	0	0	0	0	0	0	0	0	0	0	-0.219902853813	0	0	0
Arhgdia	0	0	0	0	0	0	0	0	0.627727145158	0	0	0	0	0	0	0	0	0	0	0	0	0	0	0	0	0
Arhgdig	0	0.654547461504	0.683501178386	0.682085834775	0	0.682165948564	-0.612940446564	-0.626540543857	0.680394543668	0	0	0	0.65227460363	0	0.615621061444	0	0	0	0	0	0	0.672932092555	0	0.648678384644	0	0.682079900421
Arhgef1	0	0	0	0	0	0.293848172312	-0.640523742483	0	0	0	0	0	-0.643097026903	0	0.669561379051	0	0	0	0	0	0	0	-0.238319557748	0	0	0
Arhgef10	0	0.6560696235	0	0	0	0	0	0.686836285762	0.686296259478	0.683613931126	0.686257686173	0	0	0	0	0	0	0	0	0	-0.685708014703	0	0	0.680578508666	0	0
Arhgef11	0	0	0	0	0	0	0	0.675558044537	0.677905081846	0	0	0	0	0	0	0	0	0	0	0	0	0	0	0.685260714573	0	0
Arhgef18	0	0	0	0	0	0.443765640757	1.39620639184	0	0	0	0	0	-0.659006574681	0.599912257745	0.655102323674	0	0	0	0.298684508555	0	0	0	-0.719784860403	0	0.498558745353	-0.670571897917
Arhgef2	0	0	0	0	0	0	0	0	0	0	-0.59988608796	0	0	-0.240678622389	0	0	0	0	0	0	0	0	0	0	0	0
Arhgef3	0	0	0	0	0	0	0	-0.674822154207	-0.658327111941	0	0	0	-0.654944254894	0	0	-0.685339370025	0	0	0.27506699692	0	0	0	0	0	0	0
Arhgef40	-0.683568429905	0.674620416485	-0.60867573362	0	0	0	0	0	0	0.675199016074	0	0	0.677460005238	0	0	-0.606810825249	0	0	0	0	0	0.637851154382	0	0.648749596901	0	0
Arhgef6	0	0	0	0	0	0.353322391892	0.530492534467	0	0	0.670163716059	0	0	0	0.477794916874	0	0	0	0	0	0	0	0	0	0	0.471338309484	0
Arhgef9	0	0	0	0	0	0	0	0	0.629213701026	0	0	0	0	0	0	-0.678313436159	0	0	0	0	0	0.666825641506	0	0.652734516124	0	0.605425839964
Arid1a	0	0	0.65413205667	0	0	0	0	0	0	0	0	0	0	0	0.670006455658	0	0	0	0	0	0	0	0	0	0	0
Arid1b	0	0	0	0	0	0	0	0	0	0	0	0	0	0	0.663929676382	0	0	0	0	0	0	0	0	0	0	-0.646389529863
Arid3a	0	0	0	0	0	0	0	0	0.654921325853	0	0	0	0.67922547578	0	0.645791321053	0	0	0	0	0	0	0	0	0	0	0
Arid3b	0	0	0	0	0	0	0	0	0	0	0	0	0	0	0.657538376304	0	0	0	0	0	0	0	0	0	0.395745556117	0
Arid4a	0	-0.644506550673	0	0	0	0	0	0	0	0	0	0	0	0	0	0	0	0	0	0	0	0	0	0	0	0
Arid5a	0	0	0	0	0	0	0	0.668318131728	0.657197150905	0	0.617695118434	0	0.678433239419	0	0.601933472187	0	0	0	0	0	-0.672100689083	0	0	0.684812670788	0	-0.636638516708
Arid5b	0	-0.657401886082	0	0	0	-0.645305280809	0	0	0	0	0	0	0	0	0	0	0	0	0	0	0	0	0	0.681611086394	0.294823678228	0
Arih2	0	0	0	0	0	0	0	0	0.636566366576	0	0	0	0	0	0	0	0	0	0	0	0	0	0	0	0	0
Arl1	0	0	0	0	0	0	0	0	0	0	0	0	0	0	0	0	0	0	0	0	0	0	0.299377034174	0	0	0
Arl10	0	0	0.61248772213	0.678157291923	0.609013157417	0.661784407136	0	0	0	0	0.629836808276	0	0.634272738461	0	0	0	0	0	0	0	0	0.673104188843	0	0	0	0.644892266307
Arl15	0	0	0	0	0	0	0	-0.644622203905	0	0	0	0	0	0	0	0	0	0	0	0	0	0	0	0	0	0
Arl2	0	0	0	0	-0.6655518248	0	0	0	0	0	0	0	0	0	0	0	0	0	0	0	0	0	0	0	0	0
Arl2bp	0.639776852502	0	0	0	0	0	0	0	0	0	0	0	0	0	0	0	0	0	0	0	0	0	0	0	0	0
Arl3	0	0	0	0	0	0	0	0	0	0	0	0	0	0	0	0	0	0	0	0	0	0	0	0	-0.693922610554	0
Arl4a	0	0	0	0	0	0	0	0	0	0	0	0	-0.614371655314	0	0	0	0	0	0	0	0	0	0	0	0	0
Arl4c	0	0.687236854709	-0.681410774288	0	0	-1.02126002188	0.710286513333	0.611291949646	0	0	0.611903188186	0	0.614707170811	0.710564120585	0	-0.648095415039	0	0	0.356158164901	0	-0.682357685128	-0.654553925235	-1.04791364787	0.657965649846	0	-0.614939078986
Arl5a	0.666282648045	0	0	0	0	0	0	0	0	0	0	0	0	0	0	0	0.667564468673	0	0	0	-0.672418735472	0	0	0	0	0
Arl5c	0	0	0	0	0	0	0.68296458664	0.674397878181	0	0	0.599322356091	0	0	0	0	0	0	0.638865929046	0	0	0	0	0	0	0	0
Arl6ip1	0	-0.63227622135	0	0	0	0	0	0	0	0	0	0	0	0	0	0	0	0	0	0	0	0	0	0	0	0
Arl6ip4	0	0	0	0	0	0	0	0	0	0	0	-0.250261147143	0	0	0	0	0	0	0	0	0	0	0	0	0	0
Arl6ip5	0	0	0	0	0	0	0	0	0.660831943196	0	0	0	0	0	0	0	0	0	0	0	0	0	0	0	0	0
Arl8a	0	0	0	0	0	0	0	0	0	0	0	0	0.643560003663	0	0	0	0	0	0	0	0	0	0	0	0	0
Armc10	0.627750882577	0	0	0	0	0	0	0	0	0	0	0	0	0	0	0	0	0	0	0	0	0	0	0	0	0
Armc5	0	0	0	0	0	0	0	0	0	0	0	0	0	0	0.646565754349	0	0	0	0	0	0	0	0	0	0	0
Armc6	0	0	0	0	-0.666458979841	0	0	-0.680525304228	0	0	-0.67550523111	0	0	0	0	0	0	0	0	0	0	0	0	0	0	0
Armc7	0	0	0	0	0	0	0	0	0	0	0	0	0	0	0	0	0	0	0	0	0	0	0	0	0	-0.644080079378
Armc9	0	0	0	0	0	0	0.661260475531	0	0	0	0	0	0	0.645066719133	0	0	0	0	0	0	0	0	0	0	0	0
Armcx2	0	0	0	0	0	0	-0.636280714521	0	0.661288888513	0	0	0	0	0	0.640865806601	0	0	0	0	0	0	0	0	0	0	0
Armcx3	0	0	0	0	0	0	0	0	0.606206207615	0	0	0	0	0	0	0	0	0	0	0	0	0	0	0	0	0
Armcx6	0.588569305263	0	0.670531646054	0.677919917732	0.653235969101	0.653862043529	-0.682422740072	0.667573370206	0.638803618321	0	0	0	0.682747515331	0	0.673973571816	0	0.65576400423	0	0	0.67728790895	-0.621025330339	0.67058208807	0.601700287254	0	0	0.624917228178
Arntl	0	0	0	0	0	0	0	0	0	0	0	0	0	0	0	0	0	0	0	0	0.660778534003	0	0	0.670309107751	0	0
Arpc2	0	0	0	0	0	0	0	0	0.627469000726	0	0	0	0	0	0	0	0	0	0	0	0	0	0	0	0	0
Arpc3	0	0	0	0	0	0	0	0	0	0	0	0.20051273348	0	0	0	0	0	0	0	0	0	0	0	0	0	0
Arpc4	0.65315882249	0	0	0	0	0	0	0	0.58996684581	0	0	0	0	0	0	0	0	0	0	0	0	0	0	0	0	0
Arpc5	0	0	0	0	0	0	0	0	0	0	0	0	0	0.208600358103	0	-0.659740249874	0	0	0	0	0	0	0	0	0	0
Arpc5l	0.663781317513	0	0	0	0	0	0	0	0	0	0	0	0	0	0	0	0	0	0	0	0	0	0	0	0	0
Arpp19	0.663273930181	0	0	0	0	0	0	0	0	0	0	0	0	0	0	0	0.656517667284	0	0	0	0	0	0	0	0	0
Arrb1	0	0.683435900484	0	0	0	0	0	0.671923252246	0.688945948879	0.683047200247	0.670813527905	0	0.664784223467	0	0	0	0	0	0	0	0	0	0	0.688521642514	0	0
Arrb2	0	0	0	0	0	0	0	0	0	0	0	0	0.643518463179	0	0	0	0	0	0.173259462344	0	0	0	-0.362940139931	0	0	0
Arrdc2	0	0	0	0	-0.62496838273	0	0	0	0	0	0	0	0	0	0	0	0	0	0	0	0	0	0	0	0	-0.602369018292
Arrdc3	0	0	-0.632272607187	0	0	0	0	0.67773001838	0	0.669234989539	0	0	0	0	0	0	0.599921725922	0	0	0	0	-0.617505135078	0	0	0	0
Arrdc4	0	0	-0.663820640478	0	0	-0.626305623229	0	0.683628767013	0.665885046276	0	0	0	0	0	0	-0.65878972487	0	-0.661146159479	0	0	0	0	0	0	0	0
Arsb	0	0	-0.667514315587	0	0	0.454568443412	0.481326200527	-0.644495708183	0	0	0	0	-0.670709236131	0	0	0	0	0	0.352370169165	0.657277264694	0	0	-0.968777670755	0	0	0
Art2b	0	0	0	0	0	0	0	0	0	0	0	0	0	0	0	0	0	0	0	0	0	0	0	0	0.505555642127	0
Arv1	0	0	0	0	0	0	0	0	0	0	0	0	0	0	0	0	0	0	0	0	0	0	0	0	0.402220073652	0
As3mt	0	0	0	0	0	0	-0.602697907173	0	0	0	0	0	0	0	0	0	0	0	0	0	0	0	0	0	0	0
Asah1	0	0	0	0	0	0	0	0	0	0	0	0	0	0	0	-0.668468454754	0	0	0	0	0	0	0	0	0	0
Asap1	0	0	0	0	0	0	0	0	0	0	0	-0.455869913972	0	0	0	0	0	0	0	0	0	0	0	-0.631636514408	0	0
Asap2	0	0	0	0	0	0	0	0	0	0	0.60322122717	0	0	0	0	0	0	0	0	0	0	0	0	0.611849778993	0	0
Asb1	0	0	0	0	0	0	0	0	0	0	0	0	0	0	0	-0.675071531489	0	0	0	0	0	0	0	0	0	0
Asb13	0	0	-0.642493461597	0	0	0	0	0	0	0	0	0	0	0	0	0	0	0	0	0	0	0	0	0	0	0
Asb2	0	0.672208101274	-0.689094485914	-0.67860256924	0	-0.687547623931	0.671825335392	0.67506846027	0	-0.664326623369	0	0	-0.632923156618	0	0	-0.681642080753	-0.683488918307	0	0	-0.652024010777	-0.673206623117	0	0	0	0	-0.682979321253
Asb3	0.640058734353	0	0	0	0	0	0	0	0.627474935081	0.66010201756	0	0	0	0	0	-0.638033583824	0	0	0	0	0	0	0	0	0.549202666283	0
Ascc1	0.638999452028	0	0	0	0	0	0	0	0	0	0	0	0	0	0	0	0	0	0	0	0	0	0.372328041105	0	0	0
Ascc3	0	0	0	0	0	0	0	0	0	0	0	0	0	0	0	-0.607916759283	0	0	0	0	0	0	0	0	0	0
Asf1a	0	-0.67034781978	0	0	0	0	0	0	0	0	0	0	0	0	0	0	0	0	0	0	0	0	-0.519233023106	0	0	0
Asf1b	0	-0.662071385339	0	0	0	0	0	0	0	0	0	0	0	0	0	0	0	0	0	0	0	0	-0.208563343803	0	0	0
Ash2l	0	0	0	0	0	0	0	0	0	0	0	0	0	0	0	0	0	0	0	0	0	0	0	0	-0.345062829873	0
Asl	0	0	0	0	0	0	0	0	0.613906032918	0	0	0	0	0	0	0	0	0	0	0	0	0	0	0	0	0
Asns	0	0	0.688287235501	0.672285247886	0	0.68644165117	0	0	-0.668472068917	0	0	0	0.680898963823	0	0	0	0	0	0	0	0	0.652811662736	0.883910447134	0	0	0.687334771562
Asph	0	0.687904469619	0	0	0	0	0	0	0.683952189348	0	0.659817168532	0	0.682922578797	0	0	0	0	-0.615531801801	0	0	0	0	0	0.68502630756	0	0.594450250832
Aspscr1	0	0	0	0	0	0.266427441318	0	0	0	0	0	0	0	0	0	0	0	0	0	0	0	0	0	0	0	0
Ass1	0	0	0.669398184295	0.682447830416	0	0.667991742216	0	0	0	-0.649226648219	0	0	0	0	0	0	0	0	0	0.647918787235	-0.683908161275	0.677839803943	-0.201618684953	0	0	0.671979628616
Aste1	0	0	0	0	0	0	0	0	0	0	-0.636811996557	0	0	0	0	-0.60669878618	0	0	0	0	0	0	0	0	0	0
Atad1	0.666303418286	-0.621050629484	0	0	0	0	0	0	0	0	-0.612871777457	0	0	0	0	0	0	0	0	0	0	0	0	0	0	0
Atad3a	0	0	0	0	0	0	0	-0.632236465552	0	0	-0.644213803429	0	0	0	0.630020773273	0	0	0	0	0	0	0	0.401470832573	0	0	0
Atad5	0	-0.651073485773	0	0	0	0	0	0	0	0	0	0	0	0	0	0	0	0	0	0	0	0	0	0	0	0
Atf1	0	0	0	0	0	0	0	0	0	0	0	0	0	0	0	0	0	0	0	0	0	0	0	0	-0.272612710006	0
Atf3	-0.672834364276	-0.687728332106	0.642052677553	0.666193632723	0	0.67916909941	0	0.628819066434	0	0	0.606660185754	0.194110155028	0.672973633038	0	0	-0.617035293822	-0.674121006486	0	0	-0.638156465383	0	0	0	-0.680615658316	0	0.68351898145
Atf4	0	0	0.679694289806	0	0	0.836444291987	0	0	0	0	0	0	0	0	0	0	0	0	0	0	0	0	0	0	0	0
Atf5	0	0	0	0	0	0	0	0	-0.676401543661	0	0	0	0	0	0	0	0	0	0	0	0	0	0	0	0	0
Atf6	0.681976049212	0	0.662630052689	0	0	0.680091891575	0	0	0	0	0	0	0.675466062038	0	0	0	0	0	0	0	0	0.655114192383	0	0.668190543101	0	0.680355970362
Atf6b	0	0	0	0	0	0	-0.673300591369	0	0	0	0	0	0	0	0.672780766509	0	0	0	0	0	0	0	0	0	0	0
Atf7	0	0	0	0	0	-0.664109773559	0	0	0	0	0	0	0	0	0	0	0	0	0	0	0	0	0	0	0.382715925394	-0.656906745681
Atf7ip	0	0	-0.649888040141	0	0	0	0	0	0	0	0	0	0	0	0	0	0	0	0	0	0	0	0	0	0	-0.634325452061
Atg12	0.640661071361	0	0	0	0	0	0	0	0	0	0	0	0	0	0	0	0.625745070668	0	0	0	0	0	0	0	0	0
Atg16l1	0	0	0	0	0	0	0	0	0.602458662583	0	0	0	0	0	0	0	0	0	0	0	0	0	0	0	0	0
Atg16l2	-0.603081008504	0	-0.620522961611	0	0	0	0	0	0	0	0	0	0	0	0	0	0	0	0	0	0	0	0	0	0	-0.680185572858
Atg2a	0	0	0	0	0	0	0	0	0	0	0	0	0	0	0.673121991908	0	0	0	0	0	0	0	0	0	0	0
Atg2b	0	0	0	0	0	0	0	0	0.619338934702	0	0	0	0	0	0	0	0	0	0	0	0	0	0	0	0	0
Atg3	0	0	0	0	0	0	0	0	0	0	0	0	0.608099266784	0	0	-0.61239109371	0	0	0	0	-0.635001300638	0	0	0	0	0
Atg4d	0	0	0	0	0	0	0	0	0	0	0	0	0	0	0.598096911833	0	0	0	0	0	0	0	0	0	0	0
Atg5	0	0	0	0	0	0	0	0	0	0	-0.642880177092	0	0	0	0	0	0	0	0	0	0	0	0	0	0	0
Atg9a	-0.66725048165	0	-0.636624060054	0	0	0	-0.66223763686	0	0.679347130053	0	0	0	0	0	0	0	0	0	0	0	0	0	0	0.612953568979	0	-0.633320714605
Atg9b	0	0.641969596586	0	0	0	0.652114376051	0	0	0.678623138772	0	0	0	0	0	0	0	0	0	0	0	0	0.632183845584	0	0.662763575671	0	0
Athl1	0	0	0	0	0	0	0	0	0	0	0	0	0	0	0.646954454586	0	0	0	0	0	0	0.620739442426	0	0.653971829091	0	0
Atic	0	0	0	0	0	0	0	0	0	0	-0.644155976812	0	0	0	0	0	0	0	0	0	0	0	0	0	0	0
Atl1	0	0	0	0	0	0	0	0	0	0	0	0	0	1.06573125745	0	0	0	0	0	0	0	0	0	0	0	0
Atl2	0	0	0	0	0	0	0	0	0	0	0	0	0	0	0	0	0	0	0	0	0	0	0	0	0.240879514519	0
Atl3	0	0	0	0	0	0	0	0	0	0	0	0	0	0	0	0	0	0	0	0	-0.633208675536	0.667970971975	0	0	0	0
Atm	0	0	-0.677200273798	0	0	-0.628589774568	0	0	0	0	0	0	0	0	0	0	0	0	0	0	0	0	0	0	0	-0.66427602508
Atmin	0	0	0	0	0	0	0	0	0	0	0	0	0.594708395265	0	0	0	0	0	0	0	0	0	0	0	0	0
Atn1	-0.671330872255	0	0	0.672727357316	0	0	0	0	0	0	0	0	0	-0.404837939894	0.668935304623	0	0	0	0	0	0	0	0	0	0	0
Atox1	0	0	0	0	0	0	0	0	0	0	0	0	0	0.240721009733	0	0	0	0	0	0	0	0	0	0	0	0
Atp10a	0	0	0	0	0	0	0.250181446996	-0.680471091775	0	0	-0.645796807046	0	0	0	0	-0.667709480417	0	0	0	0	0	0	-0.439434370613	0.593684719068	0	0
Atp10d	0	0.679029642073	0	0	0	0	0	0.585839502073	0	0	0.59935796222	0	0.663333273728	0	0	0	0	0	0	0	0	0	0	0.638029185025	0	0
Atp11a	0	-0.68515866185	-0.614122278032	0	0	0	0	0	0	0	0	0	0	0	0	-0.670633338697	0	0	0	0	0	0	0	-0.668692532892	0	0
Atp11b	0	0	-0.645276367501	0	0	0	0	0.649921631967	0.674561072938	0.678955462639	0.662354105193	0	0	0	0	0	0	0	0	0	-0.672064547448	0	0	0	0	0
Atp11c	0	-0.635893999025	0	0	0	0	0	0	0	0	-0.622691459717	0	0	0	0	-0.625279200792	0	0	0	0	0	0	0	0	0	0
Atp13a1	0	-0.628419908883	0	0	0	0	0	0	0	0	0	0	0	0	0.620442724688	0	0	0	0	0	0	0	0	0	0	0
Atp13a2	-0.619207406093	0	0	0	0	0	0	0	0	0	0	0	0	0	0.681981983567	0	0	0	0	0.669855129612	0	0	0	0	0	0
Atp13a3	0	0	0	0	0	0	0	0	0	0	-0.621332534237	0	0	0	0	0	0	0	0	0	0	0	0	0	0	0
Atp1a1	0	-0.68050723341	0	0	0	0	0	-0.626497173895	0	0	-0.637795049032	0	-0.641824841347	0	0	0	0	0	0	0	0	0	0	0	0	0
Atp1b1	0	0	0	0	0	0	0	0	0	0	0	0	0	0	0	-0.677579760966	0	0	0.268326215225	0	-0.629211410693	0	-0.333361534927	0	0	0
Atp2a2	0	0	0	0	0	0	-0.220906418956	-0.666469822332	0	0	-0.669014193444	0	0	-0.21208895591	0	0	0	0	0	0	0	0	0	0	0	0
Atp2a3	0	0	0	0	0	0.395133626152	0.496075205202	0.615891074586	0	0	0	0	0	0.415861634341	0	-0.667102300947	0	0	0.238989994188	0	0	0	-0.474848697968	0.638610751791	0	0
Atp2b1	0	-0.626258639104	0	0	0	0	0	0	0	0	0	0	0	0	0	-0.638098638767	0	0	0	0	0	0	0	0	0	0
Atp2b4	0	0	0	0	0	0	0	0.633700073226	0.616134383131	0	0	0	0.687738307686	0	0.658784590803	0	0	0	0	0	-0.676614779309	0	0	0.688491970741	0	0
Atp5c1	0.66951687139	0	0	0	0	0	0	0	0	0	0	0	0	0	0	0	0	0	0	0	0	0	0	0	0	0
Atp5d	0.666884985053	0	0	0	0	0	0	0	0.625365271963	0	0	0	0	0	0	0	0.672056775228	0	0	0	0	0	0	0	0	0
Atp5e	0.678881283204	0	0	0	-0.636981862242	0	0	0	0.622086540958	0.660428407073	0	0	0	0.402960359659	0	0	0	0	0	0	0	0	0	0	0	0
Atp5f1	0.650811785181	0	0	0	0	0	0	0	0	0	0	0	0	0	0	-0.608176979056	0	0	0	0	0	0	0	0	0	0
Atp5g1	0.659199995637	0	0	0	0	0	0	0	0	0	0	0	0	0	0	0	0	0	0	0	0	0	0	0	0	0
Atp5g2	0.634504178296	0	0	0	0	0	0.40203500215	0	0	0	0	0	0	0.291995367778	0	0	0	0	0	0	0	0	0	0	0.314015592953	0
Atp5g3	0.64985041971	0	0	0	0	0.166431517941	0	0	0.594856754133	0	0	0.166431517941	0	0	0	0	0	0	0	0	0	0	0	0	0	0
Atp5h	0.672320854015	0	0	0	0	0	0	0	0	0	0	0	0	0	0	0	0.668184608746	0	0	0	0	0	0	0	0	0
Atp5j	0	0	0	0	0	0	0	0	0	0	0	0	0	0.232569505591	0	0	0	-0.634607356815	0	-0.630234218966	0	-0.626392363153	0	0	0	0
Atp5j2	0.653675111354	0	0	0	0	0	0	0	0.630646847701	0.660244442075	0	0	0	0	0	0	0	0	0	0	0	0	0	0	0	0
Atp5k	0	0	0	0	0	-0.317806573713	0.496421468011	0	0.624454348507	0	0	-0.303463532332	0	0.615938852787	0	0	0	0	0	0	0	0	0	0	0	0
Atp5l	0	0	0	0	0	0	0.280459741677	0	0	0	0	0	0	0.377662279388	0	0	0	0	0	0	0	0	0	0	-0.200964367644	0
Atp5o	0.668647488417	0	0	0	0	0	0	0	0	0	0	0	0	0	0	0	0	0	0	0	0	0	0	0	0	0
Atp5sl	0	0	0	0	0	0	0	0	0	0	0	0	0	0	0	0	0	0	0	0	0	0	0	0	0.602762955876	0
Atp6ap1	0	0	-0.680377123524	0	0	-0.661554559957	0	0	0	0	0	0	0	0	0	0	0	0	0	0	0	0	0	0	0	-0.651854145092
Atp6ap2	0	-0.622980592799	0	0	0	0	0	0	0	0	0	0	0	0	0	0	0	0	0	0	0	0	0	0	0	0
Atp6v0a1	0	0.638886699288	0.651512039043	0	0	0	-0.68434547506	0.653660275467	0	0	0	0	0	0	0	0	0	0	0	0	0	0	0	0.642545228998	0	0
Atp6v0a2	0	0	0	0	0	0	0	0	0	0	0	0	0	0	0	-0.626547772184	0	0	0	0	0	0	0	0	0	0
Atp6v0b	0.611858680525	0	0	0	0	0	0	0	0	0	0	0.2187921263	0	0	0	0	0.644485763005	0	0	0	0	0	0	0	0	0
Atp6v0c	0	0	0	0	0	0	0	0	0	0	0	0	0	0	0	0	0	0	0	0	0	0	0.233431879089	-0.66723963916	0	0
Atp6v0d1	0.638595915904	0	0	0	0	0	0	0	0.631332265676	0	0	0	0	0	0	0	0.662778411558	0	0	0	0	0	0	0	0	0
Atp6v0d2	0	0.688046894133	0	0	0	0	0	0	0	0	0	0	0	0	0	0	0	0	0	0	0	0	0	0	0	0
Atp6v0e	0	0	0	0	0	0	0	0	0.608663030487	0	0	0	0	0	0	0	0	0	0	0	0	0	0	0	0	0
Atp6v1d	0	0	0	0	0	0	0	0	0	0	0	0	0	0	0	0	0	0	0	0	-0.603402669057	0	0	0	0	0
Atp6v1f	0.666609037557	0	0	0	0	0	0	0	0	0	0	0	0	0.332800350374	0	0	0	0	0	0	0	0	0	0	0	0
Atp6v1g1	0.661763636894	0	0	0	0	0	0	0	0	0	0	0	0	0	0	0	0	0	0	0	0	0	0	0	0	0
Atp6v1h	0.665926586759	0	0	0	0	0	0	0	0	0	0	0	0	0	0	0	0	0	0	0	0	0	0	0	0	0
Atp7a	0	0	0	0	0	0	0	0	0.60085341962	0	0	0	0	0	0	0	0	0	0	0	0	0	0	0	0	0
Atp8a1	0	0	0	0	0	0	0	0	-0.645283595828	0	0	0	0	0	0	0	0	0	0	0	0	0	0	-0.622257760096	0	0
Atp8b2	0	-0.649378443087	0	0	0	0.270490059282	0	0	0	0	0	0	0	0	0	0	0	0	0	0	0	0	0	0	0	0
Atp8b4	0	0.667748433671	-0.679690432457	-0.635745818321	-0.651850530928	-0.609651557768	0	0	0.643654953339	0.623495950213	0	0	-0.689148698367	0	-0.672440420453	-0.686069431055	0	0	0	0	-0.664178442666	0	0	0	0	0
Atp9a	0	0.640144782497	0	0	0	0	0	0	0	0	0	0	0	0	0	0	0	0	0	0	0	0	0	0	0	0
Atpaf1	0	0	0	0.637515863338	0.637797745189	0.613223582121	0	0	0	0	0	0	0	0	0.657223855501	0	0	0	0	0	0	0.621804659106	0	0	0	0
Atpaf2	0	0	0	0	-0.663412240001	0	0	0	0	0	-0.629280079799	0	0	0	0	0	0	0	0	0	0	0	0	0	0	0
Atpif1	0	0	0	0	0	0	0	0	0	0	0	0	0.631634917769	0	0	0	0	0	0	0	-0.64715934669	0	0	0	0	0
Atr	0	0	0	0	0	0	0	0	0	0	0	0	0	0	0	0	0	0	0	0	0	0.664947418224	0	0	0	0
Atrnl1	0	0.652868039106	0	0	0	0	0	0	0	0	0	0	0.680391576491	0	0	0	0	0	0	0	0	0	0	0.67855786087	0	0
Atrx	0	0	-0.638586550841	0	0	0	0	0	0	0	0	0	0	0	0	0	0	0	0	0	0	0	0	0	0	0
Atxn1	-0.651879444236	0	0	0	0	0	0	0	0	0	0	0	0.687195314225	0	0	-0.680142202896	0	0	0	0	0	0	0	0.669570280583	0	0
Atxn7	0	0	0	0	0	0	0	0	0	0	0	0	0	0	0.619487293572	0	0	0	0	0	0	0	0	0	0	0
Atxn7l1	0	0	0	0	0	0	0	0	0.648150227071	0	0	0	0	0	0	0	0	0	0	0	0	0	0	0	0	0
Atxn7l2	0	0	0	0	0	0	0	0	0.659119881848	0	0	0	0	0	0	0	0	0	0	0	0	0	0	0	0	0
Atxn7l3	0	0	0	0	0	0	0	0	0	0	0	0	0	0	0.623436606666	0	0	0	0	0	0	0	0	0	-0.26072156752	0
Atxn7l3b	0.648657614402	0	0	0	0	0	0	0	0	0	0	0	0	0	0	0	0	0	0	0	0	0	0	0	0	0
Auh	0	0	0	0	0	0	0	0.63439735991	0	0	0	0	0	0	0	0	0	0	0	0	-0.664127844377	0	0	0	0	0
Aup1	0	-0.639652729077	0	0	0	0	0	0	0	0	0	0	0	0	0	0	0	0	0	0	0	0	0	0	0	0
Aurka	0	0	0	0	0	0.167515977241	0	0	0	0	0	0	0	0	0	0	0	0	0	0	0	0	0	0	0	-0.643581324814
Aurkaip1	0.621421893224	0	0	0	-0.638810628979	0	0	0	0	0	0	0	0	0	0	0	0	0	0	0	0	0	0.223621596987	0	0.311063403998	0
Aurkb	0	-0.621166282716	0	0	0	0.203005825709	0	0	0.629495582877	0	0	0	0	0	0	0	0	0	0	0	0	0	0	0	0	0
Aven	0	0	0	0	0	0	0	0	0	0	-0.644036709416	0	0	0	0	0	0	0	0	0	0	0	0	0	0	0
Avpi1	0	0	0.615431162092	0	0	0.658333579842	0	0	0.631809981234	0	0	0	0.670855068389	0	0.664466735488	0	0.676190053319	0	0	0	0.683406228709	0	0	0.678498517322	0	0.652250866211
Axin1	0	0	0	0	0	0	0	0	0	0	0	0	0	0	0.645197885577	0	0	0	0	0	0	0	0	0	0	0
Axin2	0	0	0.657262428807	0	0	0	0	0	0	-0.612167015572	0	0	0.613149402686	0	0.683121379681	0	0	0	0	0.646725981928	0	0.622849105544	-0.520355392213	0	0	0
Axl	-0.664554315671	0	0.676928880487	0	0	-0.38359053749	0.683946254993	-0.682769699769	0	-0.681414388452	-0.672223570642	0	0	-0.438834380744	0	0	0	0	0	0	0	0.680958307371	0	0.675673764455	0	0
Azin1	0	0	0	0	0	0	0	0	0	0	-0.671114022444	0	0	0	0	0	0	0	0	0	0	0	0	0	0	0
B230307C23Rik	0	0	0	0	0	-0.397085831992	0	0	0	0	0	-0.270219317585	0	-0.368778847307	0	0	0	0	0	0	0	0	0	0	0	0
B2m	0.654072713123	-0.650094047461	-0.680337367726	0	0	0	0	0.677925852088	0	0	0	0	0	0	0	0	0	0	0	0	0	0	0	-0.662794218041	0	0
B3galt4	0	0	0	0	0	0	0	0	0	0	0	0	0	0	0	0	0	0	0	0.604378426349	0	0	0	0	0	0
B3galt6	0	0	0	0	0	0	0	0	0	0	0	0	0	0	0.61175186214	0	0	0	0	0	0	0	0	0	0	0
B3gat3	0	0	-0.666516806458	0	0	0	-0.624820202026	0	0	0.659754857807	0	0	0	0	0	0	0	0	0	0	0	0	0	0	0	0
B3gnt2	0	0	0	0	0	0	0	-0.651463815433	0	0	0	0	0	0	0	-0.681085499573	0	0	0	0	0	0	0	0	0	0
B3gnt8	0	0	0	0	0	0.322902010058	0	0	0	0	0	0	0	0	0	0	0	0	0	0	0	0	0	0	0	0
B430306N03Rik	0	0	0	0	0	0	0	0.687729406154	0	0	0	0	0	0	0	0	0	0	0	0	0	0	0	0	0	0
B4galnt1	0	0	0	0	0	0	0	-0.633259273825	0	0	-0.617848480613	0	-0.682444425053	0	0	0	0	0	0	0	0	0	0	-0.679871140633	0	0
B4galnt4	0	0.677697379429	0.685097519817	0.686696828425	0.685904592065	1.22754864622	0	0	0.646562787172	0	0.608544343391	0	0.676365116785	0	0.681002815031	0.662733903898	0	0	0	0.686595944394	0	0.686854088827	0	0.681815821634	0.826836784033	0
B4galt1	0	0	0	0	0	0	0	0.652384389193	0	0	0	0	0	0	0	0.675587716311	0	0	0	0	-0.669090090878	0	0	0	0	0
B4galt4	0	0	0	0	0	-0.65628872372	0.663858464125	-0.632930384946	0	-0.675595585198	-0.68360457154	0	0	0	0	-0.653281739679	0	0	0	-0.674840225025	0	0	0	0	0	0
B4galt5	0	0	-0.617140104564	0	0	0	0	-0.643039200287	0.62867664192	0	0	0	0	0	0	-0.676455756114	0	0	0	0	0	0	0	-0.663426696655	0	0
B4galt7	0	0	0	0	0	0.269260826308	0	0	0	0	0	0	0	0	0.662567741964	0	0.617959197221	0	0	0.648280782876	0	0	0	0	0	0
B630005N14Rik	0	0	0	0	0	0	0	0	0.660843811906	0	0	0	0	0	0	0	0	0	0	0	-0.618148456184	0	0	0	0	0
B9d1	0	0	0	0	0	0	0	0	0	0	0	0	0	0	0	0	0.667454683111	0	0	0	0	0	0	0	0	0
BC003965	0	0	0	0	0	0	0	0	0	0	-0.60604100842	0	0	0	0	0	0	0	0	0	0	0	0	0	0	0
BC005537	0	0	0	0	0	0	0	0	0	0	0	0	0	0.208670506172	0	0	0	0	0	0	0	0	0	0	0	0
BC017158	0	0	0	0	0	0	0	0	0	0	0	0	0	0	0.662621151157	0	0	0	0	0.667632713753	0	0.61198923633	0	0	0	0
BC017643	0	0	0	0	0	0.1903600691	0	0	0.646325412981	0	0	0	0	0	0	0	0	0	0	0	0	0	0	0	0	0
BC021614	0	0.642476983919	0	0	0	0.455392310097	0	0.662472792288	0	0.667887891008	0	0	0	0	0	0	0	0	0	0	0	0	0	0.682792022992	0	0
BC024978	0	0	0	0	0	0	0	0	0	0	0	-0.535877518161	0	0	0	0	0	0	0	0	0	0	0	0	0	0
BC026585	0	0	0	0	0	0	0	0	0	0	0	0	0	0	0	0	0	0	0	0	0	-0.614187332975	0	0	0	0
BC029214	0	0	0	0	0	0	-0.638095024604	0	0	0.619513998168	0	0	0	0	0	0	0.60178214614	0	0	0	0	0	0	0	0	0
BC029722	0	0	0	0	0	0	0	0	0	0	0	0	0.623166593524	0	0	0	0	0	0	0	0	0	0	0	0	0
BC030867	0	0	0	0	0	0	0	0	0.629391731669	0	0	0	0	0	0	0	0	0	0	0	0	0	0	0.64878520303	0	0
BC031181	0.632444957194	0	0	0	0	0	0	0	0	0	0	0.238855668098	0	0	0	0	0	0	0	0	0	0	0	0	0	0
BC037034	0	0	0	0	0	0	-0.642435634981	0	0	0	0	0	0	0	0.624024107787	0	0	0	0	0	0	0	0	0	0	0
BC048507	0	0	0	0	0	0	0	0	0.588809646631	0	0	0	0	0	0	0	0	0	0	0	0	0	0	0	0	0
BC052040	0	0	0	0	0	0	0	0	0	0	0	0	0.634076904753	0	0	0	0	0	0	0	0	0	0	0	0	0
BC055324	0	0	0.679646814968	0	0	0.661671654395	0	0	0	0	0	0	0	0	0.684883883045	0	0	0.663407453163	0	0.679175033764	0	0.676243462512	0	0	0	0
Bace1	0	0	0	0	0	0	0	0	0	0	0	0	0	0	0	0	0	0	0	0.654829343355	0	0	0	0	0	0
Bach2	0	0	-0.657860884848	0	0	-0.240966975729	0	0	0	0	0	0	0	-0.253200500493	0	0	0	0	0	0	0	0	0	0.675934876065	0	0
Bag1	0	0	-0.647708699544	0	0	-0.666191531742	0	0	0	0	0	0	0	0	0	0	0	0	0	0	0	0	0	0	0	-0.644311385844
Bag2	0.639569150085	0	0	0	0	0	0	-0.611314072983	0.628083206444	0	0	0	0	0	0	0	0.677430333465	0	0	0	0	0	0	0	0	0
Bag3	0	0	0	0	0	0	0	0	0	0	0	0	0	0	0	0	0	0	0	0	0	0	0	0.61635098708	0	0
Bag5	0	0	0.664395523231	0	0	0.595310732272	0	0	0	0	-0.625098492617	0	0	0	0.674415681246	0	0	0	0	0	0	0.663499435662	0	0	0	0
Bahd1	0	0	0	0.671466306929	0	0	0	0	0	0	0	0	0	0	0.670537580409	0	0	0	0	0	0	0	0	0	0	0
Baiap2	0	-0.607331264794	0	0.658384021857	0	0.653847207642	0	0	0	-0.633519493598	0	0	0	0	0	0	0	0	0	0	0	0	0	0	0	0
Banf1	0.673581904401	0	0	0	0	0.621685972011	0	0	0	0	0	0	0	0	0	0	0.670231961138	0	0	0	0	0	0	0	0	0.638070725508
Basp1	0	0.64655388564	0	0.658315776778	0	0	-0.68876198287	0.682990823877	0.68202352405	0.659395829344	0.661935733182	0	0	0	0	-0.657065768875	-0.671858540128	0	0	0	0	-0.684714119738	0	0	0	0
Batf	0	0.689186290248	0	0	0	0	0	-0.677236415433	0	0	-0.636512020986	0	0	0	0	-0.61191763829	0	0	0	0	0	0	0	0.680059252624	0	0
Batf3	0	0	0	0.674656022614	0	0	0	-0.679169992911	0	0	0	0	0	0	0	-0.670951385086	0	0	0	0	-0.683026305378	0.669478298084	0	-0.607360178102	1.0011592135	0.665727785875
Bax	0.663766481626	0	-0.684970725348	0	-0.678306207832	-0.679329016106	-0.642945232036	0	0	0.660647978199	-0.620443450013	0	0	0	0	0	0	0	0	0	0	0	0	0	0	-0.678689309164
Baz1a	0	0	0	0	0	0	0	-0.667304694103	0	0	-0.665526525656	0	0	-0.206719494342	0	-0.623132387666	0	0	0	0	0	0	0	0	-0.25726341696	0
Baz2a	0	0	0	0	0	0	0	0	0	0	0	0	0.601506198644	0	0	0	0	0	0	0	0	0	0	0	0	0
Bbc3	0	0	-0.681305963547	0	-0.64918689242	-0.654174438066	0	0	0	0	0	0	0	0	0	0	0	0	0	0	0	0	0	0	0	-0.664912117859
Bbs1	0	0	0	0	0	0	0	0	0	0	0	0	0	0	0	0	0	0	0	0	0	0	0.667597681951	0	0	0
Bbs5	0	0	0	0	0	0	0	0	0	-0.609384109668	0	0	0	0	0	0	0	0	0	0	0	0.644013981801	0	0	0	0
Bbs9	0	0	-0.614035538108	0	0	0	0	0	0	0.632023618006	0	0	0	0	0	0	0	0	0	0	0	0	0	0	0	0
Bcam	0	0	0	0	0	0	0	0	0	0	0	0	0	0	0	0	0	0	0	0	-0.621202424351	0	0	0	0	0
Bcap29	0.667484354884	-0.629355977233	0	0	0	0	0	0	0	0	-0.654767160882	0	-0.644340299152	0	0	0	0	0	0	0	0	0	0	0	0	0
Bcap31	0	-0.600507724084	0	0	0	0	0	0	0	0	0	0.222387886477	0	0	0	0	0	0	0	0	0	0	0	0	-0.315451389603	0
Bcar1	0	0.665775260712	0	0	0	0.633952283303	0	0	0.688705607512	0.66290006583	0.645901106616	0	0.662140468421	0	0	0	0	0	0	0.585907747152	0	0	0	0.685441712393	0	0.646156283871
Bcas2	0.658173352263	0	0	0	0	-0.624314219134	0	0	0	0	0	0	0	0	0	0	0	0	0	0	0	0	0	0	0	0
Bcas3	0	0	-0.674692044321	-0.621946942035	-0.63334601375	-0.639153974513	0	0	0	0	0	0	0	0	0	0	0	0	0	0	0	0	0	0	0	-0.67291026171
Bcat1	0	0	0	0	0	-0.567393403884	-0.53760883221	-0.675834119991	0	0	-0.678219467908	0	0	-0.554593620026	0	-0.645785964556	0	0	-0.679278081727	0	0	0	0	0	0	0
Bcat2	0	0	0	0	0	0	0	0	0.608428623473	0	0	0	0	0	0	0	0	0	0	0	0	0	0	0	0	0
Bccip	0	0	0	0	0	0	0	0	0	0	0	0	0	0	0	0	0	0	0	0	0	0	0	0	0.274285816081	0
Bckdhb	0	0	0	0	0	0	0	0	0	0.634210427735	0	0	0	0	0	0	0	0	0	0	0	0	0	0	0	-0.637809505686
Bckdk	0	0	0.645453062831	0.679207672716	0	0.676261265577	0	0	0	0	0	0	0	0	0.641815303363	0	0.660606437715	0	0	0	0	0.666908722472	0	0	0	0.674869659385
Bcl10	0	0	0	0	0	0	0	0	0	0	0	0	0	0	0	0	0	0	0	0	0	0	0	0	-0.54342962944	0
Bcl11b	0	0	0.651473465737	0	0	0	0	0	0	0	0	0	0	0	0.648093850701	0	0	0	0	0	0	0	0	0	0	0
Bcl2	0	0.657039890504	0	0	0	0	0.468129408447	0.685714692712	0.659472975956	0	0.669662263082	0	0	0.470965181457	0	0	0	0	0.288968254716	0	-0.673022300778	0	-0.75327683216	0.634803863212	0	0
Bcl2a1a	0	0.687607751881	0	-0.645496831475	-0.671789871021	0	-0.629608968678	-0.683047990359	0	0	-0.643866843731	0	0	0	0	-0.683919003766	0	0	0	0	0	-0.61774366987	0	0	0	0
Bcl2a1b	0	0.687794684056	-0.66459407147	-0.640274365201	-0.683015462888	-0.670073143353	0	-0.668949138501	0	0	-0.630158321533	0.460825054179	-0.657889798156	0	0	-0.68570440054	0	0	0	-0.675248625501	0	-0.603774927899	0	0	0	0
Bcl2a1c	0	0.649707995195	0	0	0	0	0	0	0	0.591067668618	-0.627671777036	0	0	0	0	-0.621404817507	0	0	0	0	0	0	0	0	0	0
Bcl2a1d	0	0.688414824129	-0.652056538248	-0.677312312866	-0.684847843788	-0.521468806248	0	-0.685144205196	0	-0.6468810561	-0.662570139903	0	-0.644058394397	0	0	-0.684735804719	0	0	0	0	0.641738156751	-0.673311433859	-0.97909988451	0	0	0
Bcl2l1	0	0	0	0	0	-0.497340855471	-0.410127402813	-0.675924474078	0	0	-0.636934878116	0	0	-0.399196244117	0	-0.656191141305	0	0	-0.510728689101	0	0.668745405271	0	0	0	-0.407166258786	0
Bcl2l11	0.644393780506	-0.67913746544	0	0.676074333401	0	0	0	0.685628644568	0.657114069938	0.685035209092	0.670810560728	0	-0.684902056241	0	0	0	0.67886348014	0	0	0.68091379971	-0.687507868132	0.687299165433	0	0	0	0
Bcl2l13	0	0	0	0	0	0	0	0	0	0	0	0	0	0	0.651283566385	0	0	0	0	0	0	0	0	0	0	0
Bcl2l2	0	0	0	0	0	0	0	0	0	0	0	0	0.671804565151	0	0.660707321746	0	0	0	0	0	0	0	0	0	0	0
Bcl3	0	0	0	0	0	0	0	0	0.593301953186	0	0	0	0.672510753367	0	0.591874740866	0	0	0	0	0	-0.6666216172	0	0	0.685171699251	0	0
Bcl6	-0.618488187554	0.664644766131	0	0	0	0	0	-0.683785279715	0	0	-0.660943766323	0	0	0	0	0	0	0	0	0	0.674762840999	0	0	0.661274052626	0	0
Bcl7a	0	0	0.677682543542	0	0	0.630985105922	0	0	0	0	0	0	0	0	0.679676486742	0	0	0	0	0.681074027288	0	0.672709554252	0	0	0	0.668887829785
Bcl7c	0	0	0	0	0	0	0	0	0	0	0	0	0	0	0.58808565535	0	0	0	0	0	0	0	0	0	0	0
Bcl9	0	0	0.6175289565	0.667677221414	0	0.627733079513	0	0	0.60395708716	0	0	0	0	0	0.653992599334	0	0	0	0	0	0	0.659653973776	0	0	0	0.650173842044
Bcl9l	0	0	0	0	0	0	-0.663531507397	0	0	0	0	0	0	0	0.679706158516	0	0	0	0.229384186245	0	0	0.660401702476	0	0	0	0
Bclaf1	0	0	0	0	0	0	0	0	0	0	-0.641311630129	0	0	0	0	0	0	0	0	0	0	0	0	0	0	0
Bcorl1	0	0	0.598227467638	0.669665230259	0	0.658158516376	0	0	0.602176780732	0	0	0	0.67631467477	0	0	0	0	0	0	0	0	0.67356113416	0	0	0	0
Bcr	0	0	0.596272097744	0	0	0	0	0	0	-0.656592313456	0	0	0	0	0.656464258091	0	0	0	0	0	0	0	0	0.602304369359	0	0
Bcs1l	0	0	0	0.634335049185	0	0	0	0	0	0	0	0	0	0	0.658977457333	0	0.672777799331	0.647800100139	0	0.678774464818	0	0.627706374917	0	0	0	0
Bdh1	0	0	0	0	0	0	0	0	0	0	0	0	0	0	0	-0.652103522374	0	0	0	0	0	0	0	0	0	0
Bdh2	0	0	0	0	0	0	0	-0.665924083642	0.606161699954	0	-0.655020152328	0	-0.682614290737	0	0	0	0	0	0	0	0	0	0	0.681255025108	1.00283978214	0.620956046375
Bdp1	0	0	0	0	0	0	0	-0.62883915185	0	0	0	0	0	0	0	0	0	0	0	0	0	0	0	0	0	0
Bend3	0	-0.670181568258	0	0	0	0	0	-0.658525890934	0	0	-0.662100298647	0	-0.637982985534	0	0	0	0	0	0	0	0	0	0	0	0	0
Bend4	0	0.688598789126	0	0	0	0	0	0.683688110561	0	0	0.684281546037	0	0	0	0	-0.64734366903	0	0	0	0	-0.685621274779	-0.615354707789	0	0.687316968498	0	0
Bend5	0	0.682569484688	0.660345326106	0	0	0.659505614907	0	0.677373957095	0.687269493659	0.651544677994	0.676807226215	0	0.645206787109	0	0	0	0	-0.613887357404	0	0	0	0	0	0	0	0.670671103391
Bet1	0	0	0	0	0	0	0	0	0	0	0	0	0	1.05070763054	0	0	0	0	0	0	0	0	0	0	0	0
Bet1l	0	0	0	0	0	0	0.623538724453	0	0	0	0	0	0	0	0	0	0	0	0	0	0	0	0	0	0.572942563911	0
Bhlhb9	0.656707566637	0	0.660716223279	0	0	0.639456397345	0	0	0	0	0	0	0	0	0	0	0.672154692081	0	0	0.666131321998	0	0.661775505603	0	0	0	0
Bhlhe40	0	0.656128967048	0	0	0	-0.267182950948	0	0	0	0	0	0	0.683584259353	0	0	-0.664301324225	0	0	0	0	0	0	0	0.674213913184	-0.69723598744	0
Bicd2	0	0	0	0	0	0	0	0	0	0	0	0	0	0	0.623472212794	0	0	0	0	0	0	0	0	0	0	0
Bid	0	0	0	0	0	0	0	0	0	0	0	0	0	0	0	0	0	0	0	0	0	0	0	0	0.626878966556	0
Bik	0	0	0	0.616066138051	0	0.643298892053	0	0	0	0	0	0	0	0	0	0	0	0	0	0	0.589880797666	0	0	0.602431957986	0	0
Bin1	0	0	0	0	0	0.418237713621	0	0	0	0	0	0	0	0	0	-0.613413901983	0	0	0.204606097193	0	0	0	-0.594816821401	0	0	0
Birc2	0	0	-0.68753678144	-0.665533753983	-0.66386401044	-0.678472459353	0	0	0	0.678273011841	0	0	0	0	0	-0.668869626904	0	0	0	0	0	-0.6637194439	0	0	0	-0.681804718111
Birc5	0.636420974884	0	0	0	0	0.137449320777	0	0	0	0	-0.602072656885	0	0	0	0	0	0	0	0	0	0	0	0	0	0	0
Bivm	0	0	0	0	0	0	0	0	0	0	0	0	0.629560860779	0	0	0	0	0	0	0	0	0	0	0	0	0
Blcap	0	0	0	0	0	0	0	0	0	0	0	0	0	-0.403288712323	0	0	0	0	0	0	0	0	0	0	0	0
Blmh	0	-0.621281935948	0.62638894816	0	0	0	0	0	0	0	0	0	0	0	0	0	0	0	0	0	0	0	0	0	0	0
Bloc1s1	0.614505402749	0	-0.648290579869	0	0	0	0.350062745443	0	0	0	0	0	0	0	0	0	0	0	0	0	0	0	0	0	0	0
Bloc1s2	0	0	0	0	0	0	0	0	0	0	-0.663502594089	0	0	0.335448066858	0	0	0	0	0	0	0	0	0	0	0	0
Bloc1s3	0	0	0	0.613134566799	0	0	0	0	0.655007373998	0.64492193808	0	0	0	0	0.627652965724	0	0	0	0	0	0	0	-0.639138461031	0	0	0
Blvra	0	0	0	0	0	0	0	0	0	0	0	0	0	0	0	0	0	0	0	0	0	0	0.357910374119	0	0	0
Blvrb	0	0	0	0	0	0	0	0.596361113065	0	0	0	-0.695316616866	0	0.842024587268	0	0	0	0	0	0	0	0	0	0	0	0
Blzf1	0.612950601802	0	0	0	0	0	0	0	0	0	0	0	0	0	0	0	0	0.667680188591	0	0	0	0	0	0	0	0
Bmi1	0	0	0	0	0	0	0	0	0	0	-0.604938688549	0	0	0	0	-0.614042766435	0	0	0	0	0	0.680388609313	0	0	0	0
Bmp2k	0	0.67437710794	0	0	0	0	0	0	0	0	0	0	0	0	0	0	0	0	0	0	0	0	0	0.626537307028	0	0
Bmpr1a	0	0	0.668172740036	0.672033037809	0	0.668187575923	0	0	0.678513353208	0	0	0	0.680495427699	0	0	0	0	0	0	0	0	0.680673458342	0	0.678845677075	0	0.676658867346
Bms1	0	0	0	0	0	0	0	0	0	0	-0.628141618293	0	0	0	0	0	0	0	0	0	0	0	0	0	0	0
Bmyc	0	0	0	0	0	0	0	0	0	0	0	0	-0.668678076238	0	0	0	0	0	0	0	0	0	0	0	-0.883364187702	0
Bnip2	0	0	-0.661717197315	0	0	0	0	0	0	0	0	0	0	0	0	0	0	0	0	0	0	0	0	0	-0.348415012073	0
Bnip3	0	0	0.674599646243	0	0	0.642533360289	0.664561685164	0.674270289554	0.689162552829	0.6856375461	0.679020740541	0	0.664253098716	0	0	-0.620125403625	0	0	0	0	-0.682426354235	0.687658193897	0	0.685720627067	0	0.685747331663
Bnip3l	0.671424766446	0.637676090917	0	0	0	0	0	0.632077027198	0.688426692838	0.679626044727	0.672854945943	0	0.655410910121	0	0	-0.633591776868	0.672415803691	0	0	0	-0.661843693038	0	0	0.67729977766	0	0
Bola1	0.669469396552	0	0	0	0	0.384972603705	0	0	0	0	0	0	0	0	0	0	0.595557007995	0	0	0.611680649883	0	0	0	0	0	0
Bola2	0.635590165218	0	0	0	-0.630422155469	-0.565485973407	0.272600471406	0	0	0	0	0	0	0.280006017996	0	0	0	0	0	0	0	0	0	0	0.411807971449	0
Bola3	0	0	0	0	0	0	0	0	0	0	0	0	0	0.347328463256	0	0	0	0	0	0	0	0	0.321949787331	0	0.367987815888	0
Bop1	0	0	0	0	0	0	0	-0.677644815909	0	0	-0.669422593921	0	0	-0.237288231879	0	0	0	0	0	0	0	0	0.268290693436	0	0	0
Bpgm	0	0	0	0	0	0	0	0	0	0	0	0	0	0.424727156277	0	0	0	0	0	0	0	0	0	0	0	0
Bphl	0	0	0	0	0.612683555838	0	0	0.597601393211	0	0	0	0	0	0	0	0	0.633308405812	0	0	0	0	0	0	0	0	0
Bpnt1	0	0	-0.68123729444	0	-0.638853998941	0	0	0	0	0	0	0	0	0	0	0	0	0	0	0	0	0	0	0	0	-0.60184135042
Brcc3	0.638358541714	0	0	0	0	0	0	0	0	0	0	0	0	0	0	-0.613200666337	0	0	0	0	0	0	0	0	0	0
Brd4	0	0	0	0	0	-0.248616995802	0	0	0	0	0	0	0	0	0	0	0	0	0	0	0	0	0	0	0	0
Brd7	0	0	0	0	0	0	0	0	0	0	0	0	0	0	0	0	0	0	0	0	0	0	0.219373310516	0	0	0
Bre	0	0	0	0	0	0	0	0	0	0	0	-0.284788922305	0	0	0	0	0	0	0	0	0	0	0	0	0	0
Brf2	0.638121167523	0	0	0	0	0	0	0	0	0	0	0	0	0	0	0	0.607568142033	0	0	0	0	0	0	0	0.674910991292	0
Bri3	0.673700591497	0	0	0.651494235979	0	0	0	0	0	0	0	0	0	-1.03369896253	0	0	0.612021875281	0	0	0	0	0.640483040719	0	0	0	0
Bri3bp	0.652642533625	0	0	0	0	0	0	0	0	0	0	0	0	0	0	0	0	0	0	0	0	0	0	0	0	0
Brip1	0	0	-0.614599347615	0	0	0	0	0	0	0	0	0	0	0	0	0	0	0	0	0	0	0	0	0	0	0
Brix1	0.653384327971	0	0	0	0	0	0	-0.625322570754	0	0	-0.627483840534	0	0	0	0	0	0	0	0	0	0	0	0	0	0	0
Brms1	0	0	0	0	0	0	0	-0.606893951009	0	0	-0.650271141474	0	0	0	0	0	0	0	0	0	0	0	0	0	0	0
Brms1l	0.622199293698	0	0	0	0	0	0	0	0	0	0	0	0	0	0	0	0.652111408874	0	0	0	0	0	0	0	0	0
Brpf1	0	0	0	0	0	0	0	0	0	0	0	0	0	0	0.603167817977	0	0	0	0	0	0	0	0	0	0	-0.641293559312
Brpf3	0	0	0	0	0	0	0	0	0	0	0	0	0	0	0.672665046591	0	0	0	0	0.642474016741	0	0	0	0	0	-0.640064743717
Brwd1	0	0	-0.656234511267	0	0	-0.602965355272	0	0	0	0	0	0	0	0	0	0	0	0	0	0	0	0	0	0	0	-0.656754950813
Bsg	0	0	0	0	0	0	0	0	0.686806613988	0	0	0	0	0	0	0	0	0	0	0	0	0	0	0.652526813708	0	0
Bspry	0	0	-0.643248821771	0	-0.66420374181	0	-0.600301716764	0	0.653995566511	0	0	0	-0.628098248331	0	0	0	0	0.621273534355	0	0	0	0	0	0	0	0
Bst2	0.641628371187	0	-0.670000860083	0	0	0	-0.222995637408	0	0	0	0	0.226697365944	0	0	0	0	0	0	0	0	0	0	0.321433378141	-0.678356806121	0	0
Btbd11	0	0	0	0	0	0	0	0	0	0	-0.65784281403	0	0	0	0.676961519439	0	0	0	0	0	0.679605274485	0.662692363414	0	0	0	0
Btbd19	0	0	0.617852378835	0	0	0	0	-0.606901179336	0	0	-0.669997245919	0	0.6222645716	0	0	0	0	0	0	0	0.620858129522	0	0	0	0	0
Btbd2	0	0	0	0	0	0	0.85218859474	0.664161116218	0	0	0	0	0	0.874838958527	0.67785463983	0	0.673258482067	0	0	0	0	0	0	0	0	0
Btbd6	0	0	0	0	0	0	0	0	0	0	0	0	0	0	0.64368759229	0	0	0	0	0	0	0	0	0	0	0
Btf3	0.654713623437	0	0	0	0	-0.184483451916	0	0	0	0	0	0	0	0	0	0	0	0	0	0	0	0	0	0	0	0
Btf3l4	0.589127134611	0	0	0	0	0	0	0	0	0	0	0	0	0	0	0	0	0	0	0	0	0	0	0	0	0
Btg1	0.663487566952	0	0	0	-0.673698149355	0	0.231100873675	0.652443732741	0.619184641479	0.673300022551	0	0	-0.667340835738	0.209485716287	0	0	0	0	0	0	0	0	0	0	0	0
Btg2	0	0	-0.649345915615	0	0	0	0	-0.604573658035	0	0	0	0	0	0.363677440914	0	-0.675281152973	0	0	0	0	0	0	0	0.647592397723	0	0
Btg3	0	0	0	0	0	-0.299248678132	0	0	0	0	0	0	0	-0.537513311434	0	0	0	0	0	0	0	0	0.312779792925	0	-0.963013588984	0
Btla	0	0	0.625902331069	0	0	0	0	0	0	0	-0.668566037169	0	0.685607874326	0	0	0	0	0	0	0	0	0.675744976712	0	0.644886331952	0	0
Btrc	0	0	-0.632207552244	0	0	-0.626891117718	0	0	0	0	0	0	0	0	0	0	0	0	0	0	0	0	0	0	0	0
Bub1	0	0	0	0	0	0.16791149295	0	0	0	0	0	0	0	0	0	0	0	0	0	0	0	0	0	0	0	0
Bud31	0.662585545028	0	0	0	0	0	0	0	0	0	-0.609655171932	0	0	0	0	0	0	0	0	0	0	0	0	0	0	0
Bysl	0	0	0	0	0	0	0	-0.677930334827	0	0	-0.667011946859	0	0	0	0.61766544666	0	0	0	0	0	0	0	0	0	0	0
Bzw1	0.665603164424	0	0	0	0	0	0	-0.642735610552	0	0	-0.645196855904	0	0	0	0	0	0	0	0	0	0	0	0	0	0	0
Bzw2	0	-0.667944401045	0	0	0	0	0	-0.66014865035	0	0	-0.647495463897	0	0	0	0	0	0	0	0	0	0	0	0	0	-0.344719552087	0
C030046I01Rik	0	0	0	0	0	0	0	0	0	0	0	0	0	0	0	0	0	0	0	0	0	0	-0.45486396081	0	0	0
C130026I21Rik	0	-0.658352411085	0	0	0	0	0	0	0	0	0	0	0	0	0	0	0	0	0	-0.665425329077	0	0	0	0	0	0
C130050O18Rik	0	0	0	0	0	0	0	0	0	0	0	0	0	0	0	0	0	0	0	0	0	0	0	0	0.651230794149	0
C1d	0.677913983378	0	0	0	0	0	0	0	0	0	-0.664254340099	0	0	0	0	-0.658128332947	0.639673001293	0	0	0	0	0	0	0	0	0
C1galt1	0	0	0	0	0	0	0	0	0	0	0	0	0	0	0	-0.616395586881	0	0	0	0	0	0	0	0	-0.378784648495	0
C1qbp	0	0	0.595251388725	0	0	0	0	0	0	0	0	0	0	0	0	0	0	0	0	0	0	0	0	0	0	0
C1qtnf6	0	-0.686792263757	0	0	0	0	0	0	0	0	0	0	0	0	0	0	0	0	0	0	0	0	0	0	0	0
C230091D08Rik	0	0	0	0	0	0	0	0	0	0	0	0	0	0	0.626664895656	0	0.657885536057	0	0	0	0	0	0	0	0	0
C2cd2l	0	0	0	0	0	0	-0.665645793052	-0.617252143633	0	0	0	0	0	0	0.656324800755	0	0	0	0	0	0	0	0	0	0	0
C2cd3	0	0	-0.627332045666	0	0	0	0	0	0	0	0	0	0	0	0	0	0	0	0	0	0	0	0	0	0	-0.627765745287
C2cd4b	0	0	0	0	0	0	0	0	0	0	0	0	-0.685617660616	0	0	0	0	0.651785019362	0	0	0	0	0	-0.675429333677	0	0
C2cd4d	0	0	0	0	0	0	0	0	0	0	0	0	0	0	0	0	0	0	0	0	0	0	1.06355218976	0	0	0
C330007P06Rik	0	0	0	0	0	0	0	0	0	0	0	0	0	0	0	0	0	0	0	0	0	0.650479461315	0	0	0	0
C330018D20Rik	0	0	0	0	0	0	0	0	0	0	0	0	0	0	0	0	0.653594997565	0	0	0	-0.635507283529	0	0	0	0	0
C330021F23Rik	0.658108074361	0	0	0	0	0	0	0	0	0	0	0	0	0	0	0	0	0	0	0	0	0	0	0	0	0
C330027C09Rik	0	0	0	0	0	0	0	0	0	0	-0.602856930367	0	0	0	0	0	0	0	0	0	0	0	0	0	0	0
C920009B18Rik	0	0.668252853826	0	0	0	0	0	0.597545016841	0	0	0.619668291392	0	0	0	0	0	0	0	0	0	0	0	0	0.680646753746	0	0
Cab39	0	0	0	0	0	0	0	0	0	0	-0.646779859522	0	0	0	0	0	0	0	0	0	0	0	0	0	0	0
Cabin1	0	0	0	0	0	0.173910197624	0	0	0	0	0	0	0	0	0.593198101977	0	0	0	0	0	0	0	0	0	0	0
Cables2	0	0	-0.6474159523	0	0	0	0	0	0	0	0	0	0	0	0	0	0	0	0	0	0	0	0	0	0	0
Cacnb3	0	0.681824723165	0	0	0	0	0	0	0	0	0	0	0.659247470475	0	0.638290296634	0	0	0	0	0	-0.657062154712	0.623644309082	0	0	0	0
Cacybp	0	-0.637917930591	0	0	0	-0.231173708266	0	-0.676835243283	0	0	-0.67299338747	0	0	0	0	0	0	0	0	0	0	0	0	0	0	0
Cad	0	0	0	0	0	0	0	-0.676112410581	0	0	-0.655844181608	0	0	0	0.634332082008	0	0	0	0	0	0	0	0	0	0	0
Cadm1	0	-0.686879003681	0	0	0	0	0	0	0	0	-0.636880665663	0	-0.679050725516	0	0	0	0	0	0	0	-0.675230554684	0	0	-0.650910848415	0	0
Calcoco1	0	0	-0.673914999166	0	0	-0.627321203176	0	0	0	0.662454989224	0.640411828461	0	0	0	0	-0.602929213637	0	0	0	0	0	0	0	0	0	-0.646928040225
Calcrl	0	0.586898784398	0.683100609439	0.653304214181	0	0.67697042097	0	0	-0.658215072872	0	-0.684670749775	0	0.667528862544	0	0	-0.675147428923	0	0	0	0	0.672460311352	0.672581965624	0	0.683783060237	0	0.669718639452
Calhm2	0	0	-0.648500201353	0	-0.680127746242	-0.678833875705	0	0	0	0	-0.652595048612	0	0	0	0	0	0	0	0	0	-0.630519737883	0	0	0	0	-0.658431922683
Calm2	0.656600748252	0	0	0	0	0	0	0	0	0	0	0	0.615502374349	0	0	0	0.670605825489	0	-0.265800287729	0	-0.633938736565	0	0.333191388547	0	0	0
Calm3	0	0	0	0	-0.68144330176	0	0	0	0	0	0	0	0.606743266721	0	0	0	0	0	0	0	0	0	0	0	0	0
Calu	0	-0.64675817454	0	0	0	0	0	0	0	0	-0.627599493766	0	0	0	0	0	0	0	0	0	0	0	0	0	0	0
Camk1d	0	0	0	0	0	0	0	0	0	0	0	0	0	0	0	0	0	0	0	0	0	0.639400020974	0	0	0	0
Camk2d	0	0	0	0	0	0	0	0	0	0	0	-0.321299052051	-0.604812192827	0	0	0	0	0	0	0	0	0.670178551946	0	0	0	0
Camk2g	0	0	0	0	0	0	0	0	0	0	0	0	-0.61854601417	0	0	0	0	0	0	0	0	0	0	0	0	0
Camk4	0	0	0	0	0	0	0	0.683246001131	0	0	0.671000460081	0	0	0	0	0	0	0	0	0	-0.680796366492	0	0	0	0	0
Caml	0	0	0	0	0	0	0.452150573793	0	0	0	0	0	0	0.505206394293	0	0	0	0	0	0	0	0	0	0	0.479573991309	0
Camta2	0	0	0	0	0	0	0	0	0	0	0	0	0	0	0.658422595163	0	0	0	0	0	0	0	0	0	0	0
Cand2	-0.616026942203	0	0	0	0	0	0	0	0	0	0	0	0	0	0.675406718491	0	0	0	0	0	0	0	0	0.599363896575	0	0
Cant1	0	0	0	0	0	0	0	0	0	0	0	0	0	0	0.664511243149	0	0	0	0	0	0	0	0	0	0	0
Capg	0	0	-0.607757736089	0	0	0.219276894234	0	0.643895294706	0.631833718654	0	0	0	-0.654163595575	0	0	0	0	0	0	0	0	0	0	0.66907476196	0	0
Capn1	0	0	0	0	0	0	0	0	0.608829192419	0	0	0	0	0	0.64443532099	0	0	0	0	0	0	0	0	0	0	0
Capn10	0	0	0	0	0	0	0	0	0	0	0	0	0	0	0.653040135394	0	0	0	0	0	0	0	0	0	0	0
Capn2	0	0.603434863941	-0.682332385984	0	0	-0.974729601402	0	0	0	0	0	0	0	0	0	-0.623381764948	0	0	0.187991452381	0	-0.634451947784	0	-0.593661617027	0	0	-0.669418979757
Capns1	0	0	-0.655486379421	0	0	0	0	0	0	0	0	0	0	0	0	0	0	0	0	0	0	0	0	0.595788447831	0	0
Caps2	0	0	0	0	0	-0.603646523046	0	0	0	0	0	-0.663896251918	0	0	0	0	0	0	0	0	0	0	0	0	0	0
Capsl	0	0	0	0	0	0	0	0	0	0.642307854808	0	0	0.634094707817	0	0	0	0	0	0	0	-0.649757930255	0	0	0	0	0
Capza2	0.657841028397	0	0	0	0	0	0	0	0	0	0	0	0.614597385248	0	0	0	0	0	0	0	0	0	0	0	0	0
Car12	0	0	0.595091161147	0	0	0.639512773715	0	-0.635449456913	0	-0.650354267235	-0.676882227409	0	-0.604515831418	0	0	0	0	0	0	0	0	0.663143374376	0	0	0	0
Car2	0	0	0	0	0	0	0	0	0	0	0.63982432734	0	-0.688245157489	0	0	0	0	0	0	0	0.628023862897	0	0	-0.688996903499	0	0
Car5b	0	0	0	0	0	0	-0.681089113736	0	0	0	0	0	0	0	0	0	0	0	0	0	0	0	0	0	0.980084942503	0
Card6	0	0	0	0	0	0	0	0	0	0	0	0	0	0	0	0	0	0	0.284745340951	0	0	0	-0.460744458525	0	0	0
Carhsp1	0	-0.684930969549	0	0	0	0	0	0	0	0	0	0	0	0	0	0	0	0	0	0	0	0	0	0	0	0
Carkd	0	0	0	0	0	0	0	0	0	0	0	0	0	0	0.65732770671	0	0	0	0	0	0	0	0	0	0	0
Carm1	0	0	0.651218288483	0	0	0	0	0	0	0	0	0	0	0	0.654701754728	0	0	0	0	0	0	0	0	0	0	0
Cars	0	0	0.673985440526	0	0	0.672151724904	0	0	0	0	0	0	0.620887801296	0	0	0	0	0	0	0	0	0	0.316296151457	0	0	0
Cars2	0	0	0	0	0	0	0	0	0	0	-0.603218346718	0	0	0	0	0	0	0	0	0	0	0	0	0	0	0
Casc4	0	0	0.637124195924	0.646049465485	0	0	0	0	0	-0.665266305883	0	0	0	0	0	0	0	0	0	0	0	0.617793035287	0	0	0	0
Casd1	0	0	-0.659411360994	0	0	-0.660311287708	0	0	0	0	0	0	0	0	0	0	0	0	0	0	0	0	0	0	0	-0.623519103162
Cask	0	0	0	0	0	0	0	0	0	0	0	0	-0.68854513306	0	0	0	0	0	0	0	0	0	0	0	0	0
Caskin2	0	0	0	0	0	0	0	0	0	-0.637336050266	0	0	0	0	0.67811575144	0	0	0	0	0	0	0	0	0	0	0
Casp1	0	0.654140958202	0	0	0	0	0	0	0	0	-0.677785768287	0	0.673481020371	0	0	-0.666307184974	0	0	0	0	0	0	0	0	0	0
Casp2	0	0	0	0	0	0	0	0	0	0	0	0	0	0	0	0	0.666579365783	0	0	0	0	0	0	0	0	0
Casp3	0	-0.67346684289	0	0	0	0	0	0	0	0	0	0	0	0	0	-0.686000761948	0	0	0	0	0	0	0	-0.674113778159	0	0
Casp4	0	0	0	0	0	0	0	0	0	0	-0.661207600259	0	0.670777921777	0	0	-0.681150554516	0	0	0	0	0	0	0	0.680566639956	0	0
Casp6	0.638230953087	0.611030838036	0	0	0	0	-0.667590213021	0.684869047158	0.68346260508	0	0.644301798008	0.374533974005	0.623323853925	0	0	0	0	0	0	0	-0.673343961331	0	0	0.677163287501	0	0
Casp7	0	0	-0.607363792265	0	-0.669841836889	-0.668486525571	0	0	0	0	-0.624046771035	0	0	0	0	0	0	0	0	0	0	0	0	0	0	-0.653838320859
Casp8	0	0	0	0	0	0	0	0	0.636251845774	0	0	0	0	0	0	0	0	0	0	0	0	0	-0.227022733584	0	0	0
Cast	0	0	0	0	0	0	0	0	0	0	0	0	0.596319572582	0	0	-0.609872021743	0	0	0	0	0	0	-0.260091727409	0.637361570114	0	0
Casz1	0	0	0	0	0	-0.467783145637	0	0	0	0	0	0	0	0	0	0	0	0	0	0	0	0	0.738635288357	0	0	0
Cbfb	0	0	0	0	0	0	0	0	0	0	-0.632807503386	0	0	0	0	0	0	0	0	0	0	0	0	0	0	0
Cblb	0	0	-0.638535952552	0	0	0	0	0.676350280898	0	0.684874981514	0.684426937729	0	0.606283354227	0	0	-0.634882033242	0	0	0	0	-0.678967599755	0	0	0	0	0
Cbll1	0	0	0	0	0	0	-0.334436143647	0	0	0	0	0	0	-0.484347045038	0	0	0	0	0	0	0	0	0	0	-0.794980605549	0
Cbr4	0.606028176972	0	0	0	0	0	0	0	0	0	0	0	0	0	0	-0.653317881314	0	0	0	0	-0.644828211225	0	0	0	0	0
Cbwd1	0	0	0	0	0	0	0	-0.605947040169	0	0	-0.604790507846	0	0	0	0	0	0	0	0	0	0	0	0	0	0	0
Cbx2	0	0	0	0	0	0	-0.655959834841	0	0	0	0	0	0	0	0	0	0	0	0	0	0	0	0	0	0	0
Cbx3	0.648497386824	0	0	0	0	0	0	0	0	0	-0.600934195379	0	0	0.230284768053	0	0	0	0	0	0	0	0	0	0	0	0
Cbx4	0	0	0	0	0	0	0	0	0	0	0	0	0.640987460873	0	0.641984432473	0	0	0	0	0	0	0.654274481184	-0.562014390239	0	0	0
Cbx5	0.655422778831	0	0	0	0	0	0	0	0	0	0	0	0	0	0.643479889873	0	0.678922823687	0	0	0	0	0	0	0	0	0
Cbx6	0	0	0.682605090817	0	0	0.671341685479	0	0	0	0	0	0	0	0	0.682753449686	0	0	0	0	0	0	0.679243278845	0	0	0	0
Cbx8	0	0	0	0	0	0	0	0	0	0	0	0	0	0	0	0	0	-0.60752281546	0	0.64537591622	0	0	0	0	0	0
Cby1	0	0	-0.608972095028	-0.60537238817	-0.616084768819	0	0	0	0	0	0	0	0	0	0	0	0	0	0	-0.646385915699	0	0	0	0	0	0
Cc2d1a	0	0	-0.619030312081	0	0	0	-0.66833111654	0	0	0	0	0	0	0	0	0	0	0	0	0	0	0	0	0	0	0
Cc2d1b	0	0	0	0	0	0.228529573811	-0.656375463645	0	0	0	0	0	0	0	0.623347591344	0	0	0	0	0	0	0	0	0	0	0
Ccar1	0	0	0	0	0	0	0	0	0	0	0	0	0	0	0	-0.625264744138	0	0	0	0	0	0	0	0	0	0
Ccdc101	0	0	0	0	0	0	0	0	0	0	0	0	0	-0.537987930286	0	0	0	0	0	0	0	0	0	0	0	0
Ccdc107	0	0	0	0	0	0	0	0	0	0	0	0	0	0	0	0	0.65848193871	0	0	0	0	0	0	0	-0.543262468084	0
Ccdc109b	0	0.660015969417	0	0	0	0	-0.621065086138	0	0	0	0	0	0	0	0.667626779399	-0.603792998716	0	0	0	0	0	0	0	0	0	0
Ccdc115	0	0	0	0	0	0	0	0	0.676026858564	0	-0.618162912838	0	0	0	0	0	0	0	0	0	0	0	0	0	0	0
Ccdc116	0	0	-0.604356808224	0	0	-0.657716318307	0	0	0	0	0	0	0	0	0	0	0	0	0	0	0	0	0	0	0	0
Ccdc117	0.655259584075	0	0	0	0	0	0	0	0	0	0	0	0	0	0	0	0	0	0	0	0	0	0	0	0	0
Ccdc12	0	0	0	0	0	0	0	0	0	0.632863329205	0	0	0	0	0	0	0	0	0	0	0	-0.628813852706	0	0	0	0
Ccdc124	0	0	0	0	0	0	0	-0.64037556178	0	0	-0.628257271525	0	0	0	0	0	0	0	0	0	0	0	0	0	0	0
Ccdc125	0	0	-0.630960665832	0	0	0	0	0	0	0	0	0	0	0	0	0	0	0	0	0	0	0	0	0	0	0
Ccdc127	0.659431435472	0	0	0	0	0	0	0	0	0	0	0	0	0	0	0	0	0	0	0	0	0	0	0	0	0
Ccdc134	0	0	0	0	0	0	0	0	0.647185894422	0	0	0	0	0	0	0	0	0	0	0	0	0.666804871264	0	0	0	0
Ccdc137	0	0	0	0	0	0	0	0	0	0	-0.627418785591	0	0	0	0	0	0	0	0	0	0	0	0	0	0	0
Ccdc138	0	0	0	0	0	-0.408199077166	0	0	0	0	0	-0.353838801082	0	0	0	0	0	0	0	0	0	0	0	0	0	0
Ccdc141	0	0	0	0	0	0	0	0	0	0	0	0	0	0	0	0	0	0	0	0	0	0	0	-0.688024693515	0	0
Ccdc15	0	0	0	0	0	0	0	0	0	0	-0.644221031756	0	0	0	0	0	0	0	0	0	0	0	0	0	0	0
Ccdc163	0	0	0	0	0	0.619970943485	0	0	0	0	0	0	0	0	0.616110645712	0	0	0	0	0	0	0.606390172612	0	0	0	0
Ccdc22	0	0	0	0	0	0.221142534372	0	0	0.587041208912	0	0	0	0	0	0	0	0	0	0	0	0	0	0	0	0.342788241417	0
Ccdc23	0	0	0	0	0	0	0	0	0	0	0	0.16626495359	0	0	0	0	0	0	0	0	0	0	0	0	0	0
Ccdc25	0	0	0	0	0	0	0	0	0	0	-0.610009359956	0	0	0	0	0	0	0	0	0	0	0	0	0	0	0
Ccdc28a	0.601345971065	0	0	0	0	0	0	0	0	0	0	0	0	0	0	0	0	0	0	0	0	0	0.548411634865	0	0	0
Ccdc28b	0	0	0	-0.608209506527	-0.658529505098	0	0	0	0	0	0	0	0	0	0	0	0	0	0	0	0	0	0	0	0	-0.646497954768
Ccdc34	0	0	0	0	0	0	0	0	0	0	0	0	0	0	0	0	0	0	0	0	-0.667037246003	0	0	0	0	0
Ccdc40	0	0.685156863364	-0.624252778355	0	0	-0.650075976644	0	0	0	0	0	0	0.681290631237	0	0	0	0	0	0	0	0	0	0	0.678231471358	0	0
Ccdc43	0.628213762248	0	0	0	0	0	0	0	0	0	-0.61387290075	0	0	0	0	0	0	0	0	0	0	0	0	0	0	0
Ccdc50	0	0	0	0	0	-0.5681963754	-0.366271426961	0	0	0	0	0	0	-0.339236062594	0	0	0	0	0	0	0	0	0.332976466803	0	0	0
Ccdc53	0	0	0	0	0	0	0	0	0	0	0	0	0	0.38447410466	0	0	0	0	0	0	0	0	0	0	0	0
Ccdc55	0	0	0	0	0	-0.413285558439	0	0	0	0	0	0	0	0	0	0	0	0	0	0	0	0	0	0	0	0
Ccdc58	0	0	0	0	0	0	0	0	0.657571015254	0	0	0	0	0	0	0	0	0	0	0	0	0	0	0	-0.759437922152	0
Ccdc59	0.62078098291	0	0	0	0	0	0	0	0	0	0	0	0	0	0	0	0	0	0	0	0	0	0	0	0	0
Ccdc61	0	0	-0.601906405363	0	0	0	-0.612672998464	0	0	0	0	0	0	0	0.59513270163	0	0	0	0	0	0	0	0	0	0	-0.617548505041
Ccdc63	0	0.666528923768	0	0	0	-0.680833279346	-0.665484284803	0	0.629109849818	0	-0.62273482968	0	0.684269677328	0	0	0	0	0	0	0	0.685652381987	0	0	0.687471261721	0	0
Ccdc64	-0.666155390106	0	0	0	0	0	0	0	0	0	0	0	0.667902726895	0	0.669567313406	0	0	0	0	0	0	0	0	0.62593497002	0	0
Ccdc69	0.592658075694	0	0	0	0	0.619911920025	0	0	0	0	-0.605329018208	0	0	0	0	0	0	0	0	0	0	0	0	0	0	0
Ccdc82	0	0	0	0	0	0	0	0	0	0	0	-0.227846003264	0	0	0	0	0	0	0	0	0	0	0	0	0	0
Ccdc84	0	0	-0.629139127422	0	-0.674417367894	0	0	0	0.639646296697	0	0	0	0	0	0	0	0	-0.655649016779	0	0	0	0	0	0	0	0
Ccdc85b	0	0	0	0	0	0	0	0	0.652301308227	0	0	0	0	0	0.600248115435	0	0	0	0	0	0	0	0	0	0	0
Ccdc85c	0	0	0.670688906455	0.683367655403	0.675703436229	0	0	0	0	-0.64304281445	0	0	0	0	0.682035392759	0	0	0	0	0.678344224098	0	0.683480408144	0	0	0	0
Ccdc86	0	0	0	0	0	-0.374963817492	0	-0.679759101564	0	0	-0.672288625585	0	0	-0.382727865491	0.633812825967	0	0	0	0	0	0	0	0	0	0	0
Ccdc88a	0	0	0	0	0	0	0	0	0	0	0	0	0	0	0	-0.676846085774	0	0	0	0	0	0	0	0.615760518781	0	0
Ccdc88b	-0.661601544082	0	0	0	0	0	0	0	0.607134934135	0	0	0	0	0	0.672946928442	0	0	0	0	0	0	0	0	0	0	0
Ccdc88c	-0.665400029932	0	0	0	0	0	0	0	0	0	0	0	0	0	0.625406812446	0	0	0	0	0	0	0	0	0	0	-0.670918857615
Ccdc9	0	0	0	0	0	0	0	0	0	0	0	0	0	0	0.618668352614	0	0	0	0	0	0	0	0	0	0	-0.642189871862
Ccdc90b	0	0	0	0	0	0	0	0	0	0	0	0	0	0	0	0	0	0.607855958239	0	0	0	0	0	0	0	0
Ccdc91	0	0	0	0	0	0	0	0	0	0	0	0	0	0	0	0	0	0	0	0	0	0	0	0	0.606706172872	0
Ccdc92	0	0.662297728823	0.649639750116	0.674439418664	0.660766665294	0.664653667662	0	0	0.645123706142	0	0	0	0	0	0.667929431492	0	0	0	0	0	0	0.668597046402	0	0.589993550406	0	0.674424582778
Ccdc94	0	0	0	0	-0.642522374905	0	0	0	0	0	0	0	0	0	0	0	0	0	0	0	0	0	0	0	0	0
Ccdc97	0	0	0	0	0	0	0	0	0	0	0	0	0	0	0	0	0	0	0	0	0	0	0	0	0.320761747692	-0.63383031166
Cchcr1	0	0	0	0	-0.662826745513	0	0	0	0	0	0	0	0	0	0	0	0	0	0	0	0	0	0	0	0	-0.664980786965
Ccl1	0	0	0	0	0	0	0	0	0	0	0	0	0	0	0	0	0	0	0	0	0	0	0	-0.688357196558	0	0
Ccl20	0	0.596645962094	0.687735340508	0	0.612564868742	1.22883792974	0	-0.678349577794	-0.670835731854	-0.684865914605	-0.686799492084	0.331436194305	0	0	0	0	0	0	0	0	0.689109143636	0.682697073316	0.771118321928	0.688162614051	-1.56129900853	0.674967576238
Ccl25	0	0	-0.610800861765	0	0	0	0	0	0	0	0	0	0	0	0	0	0.595292929208	0	0	0	0	0	0	0	0	0
Ccl3	0	-0.687435584862	0	0	0	0	0	-0.688371653212	0	0	-0.689177611675	0	-0.686915145317	0	0	-0.689065572606	0	0	0	0	0	-0.680865035598	0	-0.689119785059	0	0.673261449245
Ccl4	0	-0.68806083515	0	0	0	0	0	-0.673904156675	0	0	-0.686553728965	0	0	0	0	-0.683517831615	0.651838428555	0	0	0	0	-0.666354169099	0	-0.68786567032	0	0
Ccl5	0	0	0	0	0	0	0	0.684735524176	0	0	0.654022271107	0	0	0	0	0	0	0	0	0	-0.62746938388	0	0	0	0	0
Ccna2	0	-0.60786254683	0	0	0	0.206521885738	0	0	0	0	-0.620537418265	0	0	0	0	0	0	0	0	0	0	0	0	0	0	0
Ccnb1	0.644215749864	0	0	0	0	0.276047577376	0	0	0	0	-0.622677003063	0	0	0	0	0	0	0	0	0	0	0	0	0	0	0
Ccnb1ip1	0	-0.670582740408	0	0	0	0	0	0	0	0	0	0	0	0	0	0	0	0	0	0	0.684649476032	0	0	0	0	0
Ccnb2	0	0	0	0	0	0.323552745338	0.236055118374	0	0	0	0	0	0	0.223292647318	0	0	0	0	0	0	0	0	0	0	0	0
Ccnc	0.646898078216	0	0	0	0	0	0	0	0	0	0	0	0	0	0	0	0	0	0	0	0	0	0	0	0.43103749748	0
Ccnd2	0	0	0	0	0	-0.235200505939	0	0	0	0	0	0	0.609016124595	0	0	-0.685635731433	0	0	0	0	0	0	0	0	-0.252134548344	0
Ccnd3	0	0	0	0	0	0	0	0	0.649274787298	0	0	0	0.671145851772	0	0	0	0	0	0	0	0	0	-0.237284052846	0	0	0
Ccndbp1	0	0	0	0	-0.617385867683	0	0.304953059418	0	0	0	0	0	0	0	0	0	0	0	0	0	0	0	0	0	0.338116678511	0
Ccne1	0	-0.660329358526	0	0	0	0	0	-0.66060042079	0	0	-0.661460591705	0	0	0	0	0	0	0	0	0	0	0	0	0	0	0
Ccne2	0	0	0	0	0	0	0	-0.660022154628	0	0	0	0	0	0	0	0	0	0	0	0	0	0	0	0	0	0
Ccnf	0	-0.635279591228	0	0	0	0	0	0	0	0	0	-0.255712099872	0	0	0.622973726994	0	0	0	0	0	0	0	0	0	0	0
Ccng1	0	-0.65743079939	-0.687815072031	-0.672986159143	-0.681674608225	-1.04438486842	0	0	0	0	-0.682513094159	0	0	0	0	-0.682325157657	0	0	0	0	0	-0.671200762369	0	0	0	-0.68522010263
Ccng2	0	0	0	0	0	0.295038599971	0.305424693245	0.668979812284	0.682192653161	0.679982106013	0.654149859735	0	0.65028066043	0	0	0	0	0	0	0	0	0	-0.316066304592	0.661831881973	0	0
Ccnh	0.664454866778	0	0	0	0	0	0	0	0	0	0	0	0	0.472854701788	0	0	0	0	0	0	0	0	0	0	0.613407552248	0
Ccni	0	0	0	0	0	0	0	0.659143619267	0	0	0.629308650702	0	0	0	0	0	0	0	0	0	0	0	0	0	0	0
Ccnj	0	0	0	0	0	0	0	0	0	0	0	0	0	0	0	0	0.658078402587	0	0	0	0	0	0	0	0	0
Ccnl1	0	0	0	0	0	0	0.194625967214	0	0	0	0	0	0	0.228088088729	0	0	0	0	0	0	0	0	0	0	0.252692449371	0
Ccnyl1	0	0	0	0	0	0	0	0	0	0	0	0	0	0	0	-0.620454292504	0	0	0	0	0	0	0	0	0	0
Ccpg1	0	0	0	0	0	0	0	0	0	0	0	0	0	0	0	0	0	0	0	0	-0.636707185815	0	0	0	0	0
Ccr4	0.677750788622	0.687411918174	-0.687684962144	0	0	0	0	0	0.669279497199	0	0	0	0	0	0	0	0.684379462891	0	0	0	0	-0.670488772157	0	0	0	0
Ccr5	0	0	0	0	0	0	0	0.688477134854	0.671860941521	0	0	0	0	0	0	0.685616775859	0	0.682471567835	0	0	-0.688765597034	0	0	0	0	0
Ccr6	0	0.599105752143	-0.68760906471	0	-0.678107428839	0	0	-0.622033681959	0.613190943169	0.673501790612	0	0.262958843173	0.68876495106	0	0	-0.6700189309	0	0	-0.367343050657	0	0.688325808807	-0.661384694271	0	0	0	-0.667695023763
Ccr7	0	0	-0.686058588565	0	0	-0.864181580714	0.268209500778	0.683937353461	0.624676886811	0.68102655245	0.686729467376	0	0.667427978514	0	0	0	0	0	0	0	-0.683333509277	0	-0.261080068929	-0.680384351851	0.233641129286	-0.68406718447
Ccr8	0	0	-0.638951581355	0	0	-0.600027040337	0	-0.679719345765	0	-0.650169944895	0	0	-0.686344107482	0	0	0	0	0	0	0	-0.681540884175	-0.662736391425	0	-0.681768576476	0	-0.621104841936
Ccrl2	0	0	-0.678429089391	0	0	0	0	0.62071273783	0.640213027577	0	0.675148574059	0	0	0	0	0	0	0	0	0	0	0	0	0	0	0
Ccs	0	0	0	0	0	0.336492825335	0	0	0	0	0	0	0	0	0	0	0.649776240275	0	0	0	0	0	-0.247709846941	0	0	0
Cct3	0	0	0	0	0	0	0	0	0	0	-0.631484719541	0	0	0	0	0	0	0	0	0	0	0	0.29935315398	0	0	0
Cct5	0	0	0	0	0	0	0	0	0	0	0	0	0	0	0	0	0	0	0	0	0	0	0	0	-0.201943157086	0
Cct6a	0	0	0	0	0	0	0	0	0	0	0	0	0	0	0	0	0	0	0	0	0	0	0.208736475208	0	0	0
Cct7	0	0	0	0	0	0	0	0	0	0	-0.60758425624	0	0	0	0	0	0	0	0	0	0	0	0	0	0	0
Cct8	0	0	0	0	0	0	0	0	0	0	0	0	0	0	0	0	0	0	0	0	0	0	0.219099285293	0	-0.251216354894	0
Cd101	0.658499741775	0	-0.681201152805	0	0	-1.20399455286	0.489752923902	0.674786578419	0	0	0	0	-0.686004376112	0	0	0	0	0	0.236479588818	0	0	-0.650556660391	-0.754506662139	0	0	-0.680406036832
Cd151	0	0	0	0	0	0	0	0	0	0	0	0	0	0	0	0	0	0.628329482167	0	0	0	0	0	0	0	0
Cd164	0.66292380325	0	0	0	0	0	0	0	0	0	0	0	0	0	0	0	0	0	0	0	0	0	0	0	0.211643590296	0
Cd2	0	0.631192808339	0	0	0	0	0	0.657719374124	0.664469702665	0	0.643470988341	0	0	0	0	0	0	0	0	0	-0.680572288354	0	-0.201852710852	0	0	0
Cd200	0	0.667000704971	0.64580615694	0	0	-0.572458989987	-0.605762905218	0.657802455091	0	0	-0.679462740156	0	0.688548347111	0	0	0	0	0	0	0	0	0	0	0.66228882729	-1.18430835959	0
Cd200r1	0.592634338275	0.687925239861	0	0	0.643530331889	0.622890646028	0	0	0	0	0	0	0	0	0.661837816329	-0.664308552552	0	0	0	0	0	0	0	0.657033956149	0	0
Cd200r3	0	0	0	0	0	-0.38575468005	0	0	0	0	0	0	0	0	0	0	0	0	0	0	0	0	0	0	0	0
Cd209c	0	0	0	0	0	0	0	0	0	0	0	0	0	0	0	0	0	0	0	0	0	0	0	0	0.356199955241	0
Cd226	0	0	0	0	0	0	0.670398123072	0	0	0	0	0	-0.632738834279	0	0	-0.661525646649	0	0	0	0	0.675400784136	-0.631549774484	0	-0.671413998015	0.606909154519	0
Cd247	0	0	0	0	0	0	0	0	0	0	0	0	0.674403812537	0	0	0	0	0	0	0	0	0	-0.275380424463	0	0	0
Cd24a	0.651856231619	0.68905870162	0.688319874453	0.684907620464	0.682673335897	1.28153972058	-0.787777742104	-0.684753875536	0.658772722094	0	0	0	0.688848032026	0	0.683774158705	-0.682588991593	0	0	-0.767637783686	0.674839987612	0	0.685803708033	0.706573143202	0.686498027541	0	0.687907436797
Cd27	0	0	0	0	-0.670987526722	0	0	0	0.682857300895	0	0	0	-0.650314511436	0.457911670539	0	0	0	0	0.494621498406	0	-0.647448479771	0	-0.634837041129	0	0	0
Cd274	0	-0.688100590949	-0.687699418798	-0.676282276266	-0.684031042835	-0.667474559788	0	0	0	0.661627146735	-0.669296098198	0	-0.685809211282	0	0	-0.68827768496	0	0	0	0	0	0	0	-0.664323009206	0	-0.676864156591
Cd28	0.683581292175	0	0.681984950744	0.683708880802	0.683183690406	0.663997921462	0	0.679127558927	0	0	0	0	0.68234101203	0.251661720507	0.67480734866	0	0.687153773742	0	0	0.674448320197	0	0.684254841441	0	0.686723533022	0.26714742916	0.67971209287
Cd2bp2	0	0	0	0	0	0	0	0	0	0	0	0	0	0	0	0	0	0	0	0	0	0	0	0	0.20813529133	0
Cd320	0	0	0	0	0	0	0	0	0	0	-0.635998809767	0	0	0	0	0	0	0	0	0	0	0	0	0	0	0
Cd37	0	0	-0.602744891298	0	0	0	0	0	0	0	0	0	0	0	0	0	0	0	0	0	0	0	0	0	0	0
Cd38	0	0	0	0	0	0	0	0	0	0	0	0	0	0	0	0	0	0	0	0	0	-0.682708258989	0.875012089932	0	0	0
Cd3d	0	-0.63152447534	0	0	0	0.238685223215	0.455580366623	0	0	0	0	0	0	0.367256484954	0	0	0	0	0	0	0	0	0	0	0.338188319092	0
Cd3e	0	0	-0.609264842272	0	0	0	0	0	0.594120894143	0	0	0	-0.639978003793	0	0	0	0	0	0	0	0	0	-0.302744141495	0	0	0
Cd3eap	0	0	0	0	0	0	0	0	0.65539013988	0	-0.610923743325	0	0	0	0	0	0	0	0	0	0	0	0	0	0	0
Cd3g	0	0	-0.636345769464	0	0	0.327248205323	0.339821127341	0	0.592874679643	0	0	0	-0.657069383039	0.25181604626	0	-0.612846478313	0	0	0	0	-0.684439443311	0	-0.318597605131	0	0	0
Cd4	0	0	0	0	0	0	0	0	0	0	-0.60941663714	0	0	0	0	0	0	0	0	0	0	0	0	0	0	0
Cd40lg	0	0	0	0	0	0	0	-0.66790825941	0	0	-0.676994266478	0	0.681851427762	0	0	0	0	0	0	0	0.679186902474	0	0	0	0	0
Cd44	0	0.591806495786	-0.661583473265	0	-0.679047111352	-0.393712754623	0	-0.683669626483	0	0	0	0	-0.684941812039	0	0	-0.688031921842	0	0	0	0	0	0	0	-0.67129473062	0	0
Cd47	0	0	0	0	0	0	0	0.673970604639	0	0	0	0	0.587664316162	0	0	0	0	0	0	0	0	0	0	0	0	0
Cd48	0	0	-0.640910457979	0	0	0.297116176829	0	0	0.59928971714	0	0	0	0	0.36225358436	0	0	0.65444954465	0	0	0	0	0	-0.384533805144	0	0	0
Cd5	0	-0.662870115475	0.671584994025	0	0	-0.28638680577	-0.241089361722	0	0	0	-0.639782838963	0	0	-0.260754104284	0.588397208975	0	0	0	0	0	0	0	0	0.681489432122	0	0
Cd52	0.645924844035	-0.686709137996	-0.650386794706	0	-0.677970090626	-0.779751676401	0.582139423535	0.678982167235	0	0	0	0	0	0.59004973772	0	0	0	0	0	0	-0.621184353533	0	-0.653326281152	0	0.263012275107	0
Cd53	0	0	-0.622098736902	0	0	0	0.431022572358	0.683109510972	0	0.68353085016	0	0	0	0.437076201478	0	-0.632055757376	0.678887217559	0	0	0	-0.634723010047	0	0	0.686738368908	0	0
Cd55	0	0	0	0	-0.627754902797	0	0	0	0	0	-0.608390214702	0	0	0	0	0	0	0	0.273988806171	0	0	0	0	0	0	0
Cd59b	0	0	0	0	0	0	0	0	0	0	0	0	0	0	0	0	0	0	0	0	0	0	1.08688910912	0	0	0
Cd5l	-0.672816293459	0.648589369323	0	0	0	0.660410604008	0	-0.688396952356	-0.605780788648	-0.683492532471	-0.685997147785	0	0.688871769446	0	0	0	-0.676676220088	0	0	-0.685787526301	0.682881038313	-0.680677099095	0	0.688429660015	0	0
Cd6	0	-0.645529358947	0.680139366414	0	0	0	-0.196337281599	0	0	0	0	0	0	-0.227754363021	0.661478787865	0	0	0	0	0	0	0.672759996267	0	0.625478024704	0	0
Cd69	0	0	0	0	0	0	0	0	-0.645117344306	-0.647585817985	-0.607866160994	0.397411199633	-0.680315682744	0	0	-0.660387185142	0	0	0	0	0	0	0	0	0	0
Cd70	0	0	-0.642471776616	0	-0.632782204241	0	0	-0.688342739904	0	0	-0.666032508547	0	-0.609937076686	0	0	-0.687034412713	0	0	0	0	0	0	0	-0.601158273516	0	0
Cd72	0	0	-0.679397685212	-0.681107184554	-0.659042716316	-0.684728576392	0	0	0	0	0.665410297895	0	-0.685169504341	0	-0.660842569745	0	-0.623598614759	0	0	0	0	-0.666932435262	0	-0.634892875732	0	-0.671359785563
Cd74	0	-0.689025816807	-0.670904400961	0	-0.672823521786	-0.620833779673	0	0	-0.599915001268	0	0	0	0.677222631048	0	0	0	0	0	0	0	0	0	0	-0.685462251585	0	0
Cd80	0.641236703774	-0.689184840002	-0.688028307678	-0.649609749551	-0.673282520551	-0.684074412797	0.65264846798	0	0	0.648055277395	-0.625167161723	0	0	0	0	-0.676943668189	0	0	0	0	-0.671865768455	-0.669867136033	0	-0.688093362621	0	-0.673708991846
Cd81	0	0	0	0	0	0	0	0	0.633204554604	0	0	0	0	0.266814598959	0.651624791783	-0.678421861064	0	0	0	0	0	0.653764126675	-0.315099156745	0	0	0
Cd82	0	0	0	0	-0.672570530339	0	-0.293265794087	0	0.625923101311	0	0	0.10842981081	-0.656773021631	0	0	-0.681287892729	0	0	0	0	0	0	0	0	0	0
Cd83	0	0.675807287437	0	0	-0.671063424155	0	0	-0.682643204046	0	-0.683611799867	0	0	-0.687395829063	0	0	-0.685491164893	0	-0.616005257222	0	-0.66047753923	0.664828731128	-0.680037392154	0	-0.681714364023	0	0
Cd84	0	0.626958646217	-0.651969798324	0	-0.639052777934	0	0	0	0	0	-0.673286134715	0	0	0	0	-0.682133606991	0.635821605053	0	0	0	0	0	0	0.646488607737	0	0
Cd86	0	0	0	0	0	0	0	0.687379279223	0	0	0.679528127873	0	0	0	0	0	0	0	0	0	-0.685415267459	0	0	-0.660571507482	0	0
Cd8b1	0	-0.624921398604	0	0	-0.648879688522	0	0	0	0	0	0	0	0	0	0	0	0	0	0	0	0	0	0	0	0	0
Cd9	0	0	0	0	0	0	0	-0.677597831784	0	0	-0.646075097637	0	0	0	0	-0.663878467094	0.596328474114	0	0	0	0	0	-0.468404030675	0	0	0
Cd96	0	0	-0.687681347981	-0.681858930564	-0.682083008702	-0.686658539707	0.669522805745	-0.684265963463	0	-0.666104791817	-0.660007697973	0	-0.68166015157	0	0	-0.686698295505	0	0	0.333833168754	0	0	0	0	-0.687207892561	0	-0.675259467992
Cd99l2	0	0	0	0	0	0	0	0	0	0	0	0	0	0	0.612232544875	0	0.630744764554	0	0	0.627003153877	0	0	0	0	0	0
Cdadc1	0	0	0	0	0	0	0	0	0	0.64374396866	0	0	0	0	0	0	0	0	0	0	0	0	0	0	0	0
Cdan1	0	0	-0.627639249565	0	0	0	0	0	0	0	0	0	0	0	0	0	0	0	0	0	0	0	0	0	0	0
Cdc123	0.664683339437	0	0	0	0	0	0	0	0	0	0	0	0	0	0	0	0.661914962941	0	0	0	0	0	0	0	-0.335134639315	0
Cdc14a	0	0	0	0	0	0	0	0	0	0	0	0	0	0	0	-0.656520030185	0	0	0	0	0	0	0	0	0	0
Cdc14b	0	0	0	0	0	0	0	0	0.636524826092	0	0	0	0.675385948249	0	0	0	0	0	0	0	-0.63802996966	0	0	0.596269130567	0	0
Cdc20	0	0	0	0	0	0.295340087418	0	0	0	0	-0.651995097468	0	0	0	0	0	0	0	0	0	0	0	0	0	0	0
Cdc25a	0	0	0	0	0	0	0	-0.669559932134	0	0	-0.659205353674	0	0	0	0	0	0	0	0	0	0	0	0	0	0	0
Cdc25b	0	0	0	0	0	0.392142631883	0.445028306002	0	0	0	0	0	0.670721545406	0.427440543293	0	0	0	0	0	0	0	0	-0.358429768333	0.610223765789	0	0
Cdc25c	0.638115233169	0	0	0	0	0	0	0	0	0	0	0	0	0	0	0	0.612078251652	0	0	0	0	0	0	0	0	0
Cdc26	0	0	-0.660275146073	-0.6708212752	-0.675570286054	-0.672097074919	0	0	0	0	0	0	0	0	0	0	0	0	0	-0.607005990078	0	0	0	0	-0.302203852111	-0.676560566856
Cdc34	0	0	0	0	0	0	0	-0.633823083333	0	0	-0.613500641908	0	0	0	0	0	0	0	0	0	0	0	0	0	0	0
Cdc42bpb	-0.6587174416	0	0	0	0	0	0	0	0	0	0	0	0.590818425718	0	0.651580284123	0	0	0	0	0	0	0	0	0	0	0
Cdc42ep3	0	0.657974551379	0	0	0	0	0	0	0	0	0	0	0	0	0	0.612932798737	0	0	0	0	0	0	0	0.628323547812	0	0
Cdc42ep4	0	-0.661377465944	0	0	0	0	0	0	0	0	0	0	0.613968343643	0	0.651138174693	0	0	0	0	0	0	0	0	0	0	0
Cdc42se1	0	0	0	0	0	0	0	0	0.629670646343	0	0	0	0	0	0	0	0	0	0	0	0	0	-0.404670778537	0	0	0
Cdc6	0	0	0	0	0	0	0	0	0	0	-0.622883010384	0	0	0	0	0	0	0	0	0	0	0	0	0	0	0
Cdc73	0	0	0	0	0	0	0	0	0	0	-0.605437443114	0	0	0	0	0	0	0	0	0	0	0	0	0	-0.318152836523	0
Cdca3	0	0	0	0	0	0	0	0	0	0	0	0	0.592325751828	0	0	0	0	0	0	0	0	0	0	0	0	0
Cdca7	0	-0.6687214462	0	0	0	0	0	0	0	0	0	0	0	0	0	0	0	0	0	0	0	0	0	0	0	0
Cdca7l	0	0	0	0	0	0	0	0	0	0	0	0	0	0	0	0	0	0	0	0	0	0	-0.323510954999	0	0	0
Cdca8	0	0	0	0	0	0	0	0	0	0	0	0	0	0	0	0	0	0	0	0	0	0	0	0	-0.182581991488	0
Cdh1	0	0	0	0	0	0	0	0	0	0	0	0	0	0	0	0	0	0	0.547005688457	0	0	0	0	0	0	0
Cdh24	0	0	0	0	0	0	0	0	0	0	0	0	0	0	0.671840171279	0	0	0	0	0	0	0	0	0	0	0
Cdipt	0	0	0	0	0	0	0	0	0	0	-0.609669628586	0	0	0	0	0	0	0	0	0	0	0	0	0	0	0
Cdk1	0	0	0	0	0	0	0	0	0	0	-0.616749774905	0	0	0	0	0	0	0	0	0	0	0	0	0	0	0
Cdk11b	0	0	-0.610786405111	0	0	0	0	0	0	0	0	0	0	0	0	0	0	0	0	0	0	0	0	0	0	-0.657922325627
Cdk16	0	0	0	0	0	0	0	0	0	0	0	0	0.627267232664	0	0	0	0	0	0	0	0	0	0	0	0	0
Cdk17	0	0	0.617413236582	0	0	0	0	0	0	0	0	0	0	0	0	0	0	0	0	0	0	0	0	0	0	0
Cdk19	0	0	0	0	0	0	0	0	0	0	0	0	0	0	0	0	0	0	0	0	-0.643147625193	0	0	0	0	0
Cdk2ap1	0.65975189063	0	0	0	0	0	0	0	0	0	-0.621213266842	0	0	0	0	0	0	0	0	0	0	0	0	0	0	0
Cdk2ap2	0.630824878344	0	0	0	0	0.318128956329	0.36336401337	0	0	0	0	0	0	0	0	0	0	0	0	0	0	0	0	0	0.319666243803	0
Cdk4	0	0	0	0	0	0.181514845329	0	0	0	0	0	0	0	0	0	0	0	0	0	0	0	0	0	0	0	0
Cdk5	0	0	0	0	0	0	0	0	0	0	0	0	0	0	0.60752660155	0	0	0	0	0	0	0.595183143645	0	0	0	0
Cdk5rap1	0	0	0.611814172865	0.645942647099	0	0	0	0	0	0	-0.625293657446	0	0	0	0.63445373628	0	0	0	0	0	0.603601025875	0	0	0	0	0
Cdk5rap2	0	0	0	0	0	0	0	0	0	0	0	0	0	0	0	0	0	0	0	0	0	0	0	0	0	-0.612004378214
Cdk5rap3	0	0	0	0	0	0	0	0	0.596577717014	0	0	0	0	0	0	0	0	0	0	0	0	0	0	0	0	0
Cdk6	0	0	0.660084214496	0.676320609124	0	0	0	0	0.647212599018	0	0	0	0	0	0	0	0	0	0	0	0	0	0	0.679035576428	0	0
Cdk7	0	0	0	0	0	0	0	0	0	0	-0.613569311015	0	0	0	0	0	0	0	0	0	0	0	0	0	0	0
Cdk9	0	0	0	0	0	0	0	0	0	0	0	0	0	0	0.606348632129	0	0	0	0	0	0	0	0	0	0	0
Cdkal1	0	0	0	0	0	0	0	0	0	0	0	0	0	0	0	0	0	0.660315654332	0	0	0	0	0	0	0	0
Cdkl3	0	0	0	0	0	0	0	0	0	0	0	0	0	0	0	0	0	0	0	0	0	0	0	0	0.474815862701	0
Cdkn1a	0	0	-0.685877880389	0	0	-1.20265881462	-0.330486956603	0	0.686726500199	0.67929372086	0	0	0.68055180407	-0.434013566628	-0.682914266309	-0.676499126076	-0.662664108155	0	0	-0.685314070881	0	-0.610992412431	0.248794007738	0.597372920553	-0.409509502799	-0.650719297749
Cdkn1b	0	0	0	0	0	0	0	0.650764310343	0.648856415287	0	0.596545078063	0	0	0	0	0	0	0	0	0	-0.669079248387	0	0	0.626991285168	0	0
Cdkn1c	0	0	0	0	0	0	0	0	0	0	0	0	0	0	0	0	0	0	0	0	0	0	0	0	1.04967779719	0
Cdkn2aipnl	0	0	0	0	0	0	0	0	0	0	-0.648117100021	0	0	0	0	0	0	0	0	0	0	0	0	0	0	0
Cdkn2c	0	-0.668323888213	0	0	0	0.308448522781	0	0	0	0.662001011084	0	0	0	0	0	0.58585433796	0	0	0	0	0	0	-0.492140943279	0	0	0
Cdkn2d	0.638729438887	0	0	0	-0.657072997202	0	0.272587934305	0	0.668059987296	0	0	0	0.666959164488	0.292697146973	0	0	0	0	0	0	0	0	0	0.665730753052	0	0
Cdkn3	0	0	0	0	0	0	0	0	0	0	0	0	0	0	0	0	0	0	0	-0.627313974849	0	0	-0.922897848481	0	0	0
Cdon	0	0	0	0	0	0	0	0	0	0	0	0	0	0	0	-0.664138686867	0	0	0	0	0.68245376477	0	0	0	0	0
Cdr2	0	0	0	0	0	0	0	-0.67508237398	0	0	-0.661117246171	0	0	0	0	0	0	0	0	0	0	0	0	0	0	0
Cds2	0	0	0	0	0	0	0	0	0	0	0	0	0	0	0	0	0	0	0	0	0	0	-0.197977552409	0	0	0
Cdt1	0	-0.640715293149	0	0	0	0	0	0	0	0	0	0	0	0	0	0	0	0	0	0	0	0	0	0	0	0
Cdv3	0	0	0	0	0	0	0	-0.641344157601	0	0	-0.633967649873	0	0	0	0	0	0	0	0	0	0	0	0	0	0	0
Cdyl2	0	0	0.667469518997	0	0	0	0	0	0	0	0	0	0	0	0.67753715185	-0.672378979673	0	0	0	0.664140345976	0	0.672386131918	0	0	0	0
Cebpb	0	0	0	0	0	-0.598909289607	-0.653491361163	0	0	0	0	0	0	0	0	0	0	0.647384695306	0	0	0	0	0.644950303188	0	0	0
Cebpg	0	0	0	0	0	0	0	0	0	0	0	0	0.586441839081	0	0	0	0	0	0	0	0	0	0	0	0	0
Cebpz	0	0	0	0	0	0	0	0	0	0	-0.618011117971	0	0	-0.312143982766	0	0	0	0	0	0	0	0	0	0	0	0
Cecr5	0	0	0	0	0	0	0	0	0	0	0	0	0	0	0.600022609954	0	0	0	0	0	0	0	0	0	0	0
Celf2	0	0	-0.639312997707	0	0	0	0	0	0	0	0	0	0	0	0	-0.683958759564	0.664923680805	0	0	0	-0.641662203989	0	0	0	0	0
Celsr1	0	0	0.635002664096	0	0	0.506095931511	0	0	0	0	0	0	0	0	0.686818482698	0	0	0	0.39088892171	0.682655532832	-0.660170335331	0.681263926641	-0.634266901502	0	0	0
Cenpa	0	0	0	0	0	0	0	0	0	0	0	0	0	0.330564567233	0	0	0	0	0	0	0	0	0	0	0	0
Cenpb	0	0	0	0	0	0	0	0	0.619846322035	0	0	0	0.658790525159	0	0.649980975515	0	0	0	0	0	0	0	0	0	0	0
Cenpc1	0	0	-0.606322913174	0	0	0	0	0	0	0	0	0	0	0	0	0	0	0	0	0	0	0	0	0	0	0
Cenpf	0	0	0	0	0	0	0	0	0	0	0	0	0	0	0	0	0	0	0	0	0	0	0	0.64169364909	0	0
Cenph	0	0	0	0	-0.610031044937	0	0	0	0	0	0	0	0	0	0	0	0	0	0	0	0	0	0	0	0	0
Cenpl	0.624386103427	-0.638673290765	0	0	0	0	0	0	0	0	0	0	0	0	0	0	0.638851093159	0	0	0	0	0	0	0	0	0
Cenpm	0.62519911003	-0.616200422051	0	0	0	0	0	0	0	0	0	0	-0.675881104116	0	0	0	0.654419872876	0	0	0.605559362946	0	0.590008386293	-0.91681436912	0	0	0
Cenpn	0	0	0	0	0	0	0	0	0	0	0	0	0	0	0	0	0	0	0	0	0	0	0	0	0	-0.62942464634
Cenpt	0	0	0	0	0	0	0	0	0	0	0	0	0.622543486274	0	0	0	0	0	0	0	0	0	0	0	0	0
Cenpv	0.602927476609	0	0	0	0	0	0	0	0	0	0	0	0	0	0	0	0	0	0	0	0	0.674887462449	0	0	0	0
Cenpw	0.594396841639	0	0	0	-0.624064841852	0	0	0	0	0	0	0	0	0	0	0	0	0	0	0	0	0	0	0	0	0
Cep135	0	0	0	0	0	-0.658963204719	0	0	0	0	0	0	0	0	0	0	0	0	0	0	0	0	0	0	0	-0.602611167248
Cep164	0	0	0	0	0	0	0	0	0	0	0	0	0	0	0.662128599712	0	0	0	0	0	0	0	0	0	0	0
Cep170	0	0.666638709331	0	0	0	-0.325558681614	-0.305961997605	0	0.679777370773	0	0	0	0.681658561233	-0.243288130563	0	0	0	0	0	0	0	0	0	0.680050351092	-0.270735726776	0
Cep250	-0.638615464149	0	-0.674019809908	0	0	0	0	0	0	0	0	0	0	0	0	0	0	0	0	0	0	0	0	0	0	-0.669292484034
Cep290	0	0	0.685966902789	0.682949283393	0.670267567267	0.684207366603	0	0	0	-0.680460249285	0	0	0	0	0.684759261596	-0.635619322598	0	0	0	0.68433495523	0	0.686239883108	0	0	0	0.683794928947
Cep68	0	0	0	0	0	0	0	0	0	0	0	0	0	0	0.629819005212	0	0	0	0	0	0	0	0.269896636467	0	0	0
Cep72	0	0	0	0	0	0	0	0	0	0	0	0	0	0	0	0	0	0	0	0	0	0	0	0	0.639848896795	0
Cep76	0.632228353245	0	0	0	0	0	0	0	0	0	0	0	0	0	0	0	0	0	0	0	0	0	0	0	-0.427327112373	0
Cep97	0.654422840054	0	-0.685245401774	0	0	-0.666513192294	0.612965768663	0.640029062579	0	0.679504390454	0	0	0.588423913572	0.522976243479	0	0	0	0	0	0	0	0	0	0.670994525726	0	-0.659606525824
Cept1	0.663585483805	0	0	0	0	0	0	0	0	0	0	0	0	0	0	-0.612947674891	0.659983330465	0	0	0	0	0	0	0	0	0
Cerk	0	0	0	0	0	0.354835799172	0	0	0	0	0	0	-0.652396269619	0	0	0	0	0	0	0	0.665253037494	0	0	0	0	0
Cetn2	0.603455634183	0	0	0	0	0	0	0	0	0	0	0	0	0	0	0	0	0	0	0	0	0	0	0	0	0
Cetn3	0	0	0	0	-0.647134047546	-0.603135220957	0	0	0	0	0	0	0	0	0	0	0	0	0	0	0	-0.628940348429	0	0	0	0
Cetn4	0	0	0	0	0	0	0	0	0	0.588952071145	0	0	0	0	0	0	0	0.668861125189	0	0	0	0	0.391527716893	0.683201493471	0	0
Cfdp1	0	0	0	0	0	0	0	0	0	0	0	0	0	0	0	0	0	0	0	0	0	0	0.254764354682	0	-0.268460839817	0
Cfl2	0.640785692811	0	0	0	0	0	0	0	0	0	0	0	0	0	0	-0.672603057811	0.657336608242	0	0	0	0	0	0	0	0	0
Cflar	0	0	0	0	0	-0.289358098879	0	0	0	0	0	0	0	0	0	-0.670405646396	0	0	0	0	0	0	0	0.642527425934	-0.315934963527	0
Cfp	0	0	-0.602556954795	0	0	0	0	0	0	0	0	0	0	0	0	0	0	0	0	0	0	0	0	0	0	0
Cggbp1	0	0	0	0	0	0	0	0	0	0	0	0	0	0.268828893303	0	0	0	0	0	0	0	0	0	0	0	0
Cgrrf1	0	0	0	0	0	0	0	0	0	-0.605983181804	0	0	0	0	0	0	0	0	0	0	0	0	0	0	0	0
Ch25h	0	0	0	0	0	0	0	0	0	0	0	0	0	0	0	0	0	0	0	0	0	0	0	-0.687692190471	0	0
Chac1	-0.678212239581	0	0.688245695018	0.653746323611	0	0.687186412693	0	0	-0.675067917326	0	0	0	0.652494174756	0	0	0	-0.676611165145	0	0	-0.677012337295	0	0	0	0	0	0.686616714636
Chac2	0	-0.6339748782	0.628513447164	0	0	0.629329420944	0	0	0	0	-0.641398370053	0	0	0	0	-0.645937759423	0	0	0	0	0	0	0	0	0	0.65059814841
Chaf1a	0	-0.602444915726	0	0	0	0.183178399327	0	0	0	0	0	0	0	0	0	0	0	0	0	0	0	0	0	0	0	0
Chaf1b	0	0	0	0	0	0.280263327083	0	0	0	0	0	0	0	0	0	0	0	0	0	0	0	0	0	0	0	0
Chchd1	0.652176686776	0	0	0	0	0	0	0	0	0	-0.625499664766	0.231593999676	0	0	0	0	0	0	0	0	0	0	-0.303039658893	0	0.237273008256	0
Chchd10	0.615517210236	0	0	0	0	0	0	0.671059803628	0	0	0.665083908383	0	0.633857333627	0	0	0	0	0	0	0	-0.651178296515	0	0	-0.621256636804	-0.478517292735	0
Chchd2	0	0	0	0	0	0.160798478734	0	0	0	0	0	0.219068241041	0	0	0	-0.665967453604	0	0	0	0	0	0	0.300756115364	0	0	0
Chchd3	0	0	0	0	-0.657279004522	0	0	0	0	0	0	0	0	0	0	0	0	0	0	0	0	0	0	0	0	0
Chchd4	0.661048547145	0	0	0	0	0	-0.446538728258	-0.671771800204	0	0	-0.669693656185	0	0	0	0	0	0.655520695685	0	0	0	0	0	0.404214069832	0	-0.612676221314	0
Chchd5	0	0	0	0	0	0	0	0.631996913409	0	0	0	0	0	0	0	0	0	0.662033650036	0	0	0	-0.650860250126	0	0	0	0
Chchd6	0.591500876515	0	0	0	0	0	0	0	0.617368728922	0	0	0	0	0	0	0	0	0	0	0	0	0	0	0	0	0
Chchd7	0.619371573654	0	0	0	0	0	0	0	0	0	0	0	0	0	0	0	0	0	0	0	0	0	0	0	0	0
Chd3	0	0	0	0	0	0	0	0	0	0	0	-0.54656987492	0	0	0.651793920894	0	0	0	0	0.664078035251	0	0	0	-0.679498881791	-1.24891920885	0
Chd6	0	0	0	0	0	0	0	0	0	0	0	0	0	0	0.660677649973	0	0	0	0	0.66673069183	0	0	0	0	0	0
Chd7	0	0	0	0	0	0	-0.677348454501	0.677638035881	0.665686245392	0	0.662885229944	0	0.677115812662	0	0.657481999933	0	0	0	0	0	-0.683290139314	0	0.333051092408	0.685839314162	0	0
Chd9	0	0	0	0	0	0	0	0	0	0	0	0	0	0	0	-0.648250824071	0	0	0	0	0	0	0	0	0	0
Chfr	0	0	0	0	0	0	0	0	0	0	0	0	0	0	0	0	0	0	0	0	0	0	0	0	0.404315560655	0
Chic2	0	0	-0.602329262494	0	-0.623858834532	-0.659566770025	0	0	0	0	-0.626233339959	0	0	0	0	0	0	0	0	0	0	0	0	0	0	0
Chid1	0	0	0	0	0	0	0	0	0	0	-0.617667772437	0	0	0	0	0	0	0	0	0	0	0	0	0	0	0
Chka	0	0	-0.665548210637	0	0	0	0	0	0	0	0	0	0	0	0	0	0	0	0	0	0	0	0	0	0	0
Chm	0.65052990333	0.636937263749	0	0	0	0	0	0.619899731228	0	0	0	0	0.678008933054	0	0	0	0	0	0	0	0	0	0	0.682794990169	0	0
Chml	0	0	0	0	0	0	0	-0.611364671272	0	0	-0.627635635401	0	0	0	0	0	0	0	0	0	0	0	0	0	0	0
Chmp1a	0	0	0	0	0	0	0	0	0	0	0	0	0	0.25701327193	0.594275187367	0	0	0	0	0	0	0	0	0	0	0
Chmp2a	0.643827049627	0	0	0	0	0	0.247960290474	0	0	0	0	0.238618955677	0.62339803336	0	0	0	0.653476310469	0	0	0	0	0	0	0	0.247960290474	0
Chmp2b	0.601432019209	0	0	0	0	0	0	0	0	0	0	0	0	-0.375829474516	0	0	0	0	0	0	0	0	0	0	-0.501352728024	0
Chmp4b	0	0	0	0	0	0	0	0	0.609333612575	0	0	0	0	0	0	0	0	0	0	0	-0.62043983585	0	0	0.658253466052	0	0
Chmp5	0	0	0	0	0	-0.208875278834	0	0	0	0	0	0	0	0	0	-0.653451605364	0	0	0	0	0	0	0	0	0	0
Chmp6	0	0	0	0	0	0	0	0	0	0	0	0	0	0	0.665606131602	0	0	0	0	0	0	0.670510875812	-0.466860773153	0	0	0
Chordc1	0.663440092114	0	0	0	0	0	0	0	0	0	-0.636389139426	0	0	0	0	0	0	0	0	0	0	0	0	0	0	0
Chpf	0	0	-0.670897172634	0	0	0	-0.676011214003	0	0	0	0	0	0	0	0.669077729138	0	0	0	0	0	0	0	0	0	0	0
Chpf2	0	0	0	0	0	0	0	0	0	0	0	0	0	-0.41655415996	0.671967759907	0	0	0	0	0.676555016138	0	0	0	0	0	0
Chpt1	0	0	0	0	0	0	0	0	0	0	0	0	0	0	0	-0.652436025417	0	0	0	0.592423668681	0	0.66846352342	0	0	0	0.626759845332
Chrac1	0.645369981865	0	0	0	0	0	0.315705116662	0	0	0	0	0	0	0	0	0	0.614413420251	0	0	0	0	0	0	0	0	0
Chrm4	0	0	0	0	0	0	-0.67048154383	-0.655038223145	0	0	0	0	0	0	0	0	0	0	0	0	0	0	0.60031822104	0	0	0
Chst10	0	0	0	0.649841518177	0	0	0	0	0.624587871489	0	0	0	0	0	0	0	0	0	0	0	0	0	0	0	0	0
Chst11	0	0	-0.655009309837	0	0	0	0	-0.658775268216	0	0.612846750593	0	0	0	0	0	-0.68558151898	0.64740249837	0	0	0.648191767554	0	0.64280337343	0	0	0	0
Chst12	0	0	-0.674955878257	0	0	0	0	0	0.603132211848	0	0	0	0	0	0	0	0	0	0	0	-0.654926184076	0	0	0	0	0
Chst14	0	0	0	0	0	0	0	0	0	0	0	0	0	0	0.621457499353	0	0	0	0	0	0	0	0	0	0	0
Chst15	0	-0.621874658764	0.673433545533	0	0	0	0	0	0	0	0	0	0.668677160191	0	0.587278583102	-0.662693021463	0	0	0	0	0	0.661508459639	0	0	0	0
Chst2	0	0.676193020497	0	0	0	0	0	-0.68496349702	-0.654300933789	-0.683647941502	-0.688237929162	0	0	0	0.68108292882	-0.607107186656	0	0	0	0	0.687877765022	0	0	0.686044049401	0	0
Chsy1	0	0	0	0	0	0	-0.506800397227	0	0	0	0	0	0	0	0	-0.65216134899	0	0	0	0	0	0	0	0	0	0
Chtf18	0	0	0	0	0	0	-0.644466794874	0	0	0	0	0	0	0	0.64979404334	0	0	0	0	0	0	0	0	0	0	0
Chtf8	0.663368879857	0	0	0	0	-1.57928974951	0	0	0	0	0	0	0	0	0	0	0	0	0	0	0	0.668558473096	0	0	0.476245689303	0
Chuk	0	0	0	0	0	0	0	0	0	0	0	0	0	0	0	0	0	0	0	0	0	0	0	0	-0.225244554656	0
Churc1	0	0	0	0	0	0	0	0	0	0	0	0	0	0	0	0	0.64518304969	0	0	0	0	0	-0.386691977656	0	0	0
Ciapin1	0	0	0	0	0	0	0	-0.646364230718	0	0	0	0	0	0	0	-0.667550457222	0	0	0	0	0	0	0	0	0	0
Cib1	0.610010129017	0	0	0	0	0	0	0	0	0	0	0	0	0	0	0	0	0	0	0	0	0	0	0	0	0
Cic	0	0	0	0	0	0	-0.663910994566	0	0	0	0	0	0	0	0.671166622014	0	0	0	0	0	0	0	0	0.650719802683	0	0
Cinp	0.628326514989	0	0	0	0	0	0	0	0	0	-0.653079346522	0	0	0	0	0	0	0	0	0	0	0	0	0	0	0
Cir1	0	0	0	0	0	0	0	0	0	0	0	0	0	0	0	0	0	0	0	0	-0.674702886811	0	0	0	0	0
Cirh1a	0.65623875261	0	0	0	0	0	-0.300296421634	-0.649931410103	0	0	-0.657499468497	0	0	-0.360334213786	0	0	0	0	0	0	0	0	0.310905197715	0	-0.277895008867	0
Cisd2	0.660158393931	-0.599864402979	0	0	0	0	0	0	0	0	-0.63971778402	0	0	0	0	-0.614602961779	0	0	0	0	0	0	0	0	0	0
Cisd3	0.658968555801	0.656333702287	0	0	0	0	0.789225478851	0	0.668110429311	0.635174760384	0	0	0.604764159408	1.17399808593	0	0	0	0	0	0	0	0	0	0	1.03910782642	0
Cish	0	0	-0.61421263212	0	0	0	0	0	0.607232850988	0	0	0	0	0	0	0	0	0	0	0	0	0	-0.255576878275	0	0	0
Cit	0	0	0	0	0	0	0	0	0	0	0	0	0	0	0	0	0	0	0	0	0	0	0	0	0	-0.644965549439
Cited2	0	0.675391882604	0	0	0	0	0	-0.630245061457	0.643622314388	0.663027654458	0	0	0.629385797314	0	0	-0.667434803989	0	0	0	0	0	0	-0.290746433644	0.674997248013	0	0
Ciz1	0	0	0	0	0	0	0	0	0	0	0	0	0	0	0.669229055184	0	0	0	0	0.675302867283	0	0	0	0	0	0
Ckap2	0.649616012697	0	0	0	0	0	0	0	0	0	0	0	0	0	0	0	0	0	0	0	0	0	0	0	0	0
Ckap4	0	0	-0.679582007551	0	0	0	0	0	0.589272526302	0	0	0	0	0	0	-0.675816049173	0	0	0	0	0	0	0	0	0	0
Ckb	0	0	0.681085895998	0	0	0.671359488544	0	0	0.615870304344	-0.653213070572	0	0	0	0	0.645200852754	-0.651583082829	0	0	0	0	0.666991803439	0.686047016579	0	0	0	0.68384833814
Cklf	0	0	0	0	0	0	0	0	0	0	0	0.279097675125	0	0	0	0	0	0	0	0	0	0	0	0	0	0
Cks1b	0.661012941016	0	0	0	0	0.240128482425	0	0	0	0	0	0.145530975352	0	0.347471744419	0	0	0	0	0	0	0	0	0	0	0	0
Cks2	0	0	0	0	0	0	0	0	0	0	0	0	0	0.277008755176	0	0	0	0	-0.275242217842	0	0	0	0	0	0	0
Clasp1	0	0	0	0	0	0	0	0	0	0	-0.611100837336	0	0	0	0	0	0	0	0	0	0	0	0	0	0	0
Clcc1	0	0	0	0	0	0	0	0	0	0	-0.602050971904	0	0	0	0	0	0	0	0	0	0	0	0	0	0	0
Clcf1	0	0	-0.622015611141	0	0	0	0	0	0	0	0.621688939188	0	0	0	0	0	0	0	0.337036099743	0	0	0	-0.924223199236	0	0	0
Clcn3	0	0	0	0	0	0	0	0	0.685308189411	0	0	0	0	0	0	0	0	0	0	0	0	0	0	0	0	0
Clcn5	0	0	0	0	0	0	0	0	0.59762513063	0	0	0	0.615226426853	0	0	0	0	0	0	0	0	-0.622554121504	-0.512039114734	0	0	0
Clcn6	0	0	0	0	0	0	0	0	0	0	0	0	0	0	0.595577778237	0	0	0	0	0	0	0	0	0	0	0
Clcn7	0	0	0	0	0	0	0	0	0	0	0	0	0	0	0.625664956879	0	0	0	0	0	0	0	0	0	0	0
Cldn12	0	0	0.628353219586	0	0	0	0	0	0	0	0	0	0.616383626031	0	0	-0.623244426735	0	0.663704170901	0	-0.662913485437	0	0	0	0	0	0.628181123298
Cldn4	0	0	0	0	0	0	0	0	0	0	0	0	0	0	0	0	0	0	0	0	0	0	0.755542465544	0	0	0
Cldnd1	0.677308679192	0.687397082287	0	0	0	0	0	0	-0.656223668777	0	0	0	0.682243095176	0	0	0	0.671709615474	0	-0.286510982778	0	-0.682632361555	0	0	0	0	0
Clec16a	0	0	-0.604584500525	0	0	-0.64972178862	0	0	0.631421280997	0	0	0	0	0	0	0	0	0	0	0	0	0	0	0	0	-0.657289847013
Clec2d	0	0	0	-0.651066257446	-0.675537758582	0	0	0	0	0	0	0	0.601120465584	0	0	0	0	0	0	-0.64513180096	0	0	0	0	0	0
Clec2i	0.641699583445	-0.659805304817	0	0	0	0	0	-0.646982252678	0	0	0	0	-0.687995780207	0	0	0	0	0	0	0.669350709457	0	0.650627820184	0	-0.641401984217	0	0
Clic1	0	0	0	0	0	0	0	0	0	0	0	0	0.597743817725	0	0	0	0	0	0	0	0	0	0	0.647702183286	0	0
Clic4	0	0	0.660514455216	0	0	0.655348599397	0	0	0	0	0	0	0.678848644253	0	0	0	0	0	0	0	0	0	0	0	0	0.674062587138
Clip2	-0.634043547307	0.605870916571	0	0	0	0	0	0	0	0	0	0	0	0	0.662541037368	0	0	0	0	0	0	0	0	0	0	0
Clk3	0	0	0	0	0	0	0	0	0.590477200319	0	0	0	0.588907563485	0	0	0	0	0	0	0	0	0	0	0	0	0
Clk4	0.613873393967	0	0	0	0	0	0	0	0	0	0	0	0	0	0	0	0	0	0	0	0	0	0	0	0	0
Cln3	0	0	-0.626732094523	0	0	0	0	0	0	0	0	0	0	0	0	0	0	0	0	0	0	0	0	0	0	0
Cln5	0.625943871552	0	0	0	0	0	0	0	0	0	0	0	0	0	0	0	0	0	0	0	0	0	0	0	0	0
Cln6	0	0	0	0	0	0	0	0.589340771383	0	0	0	0	0	0	0	0	0	0	0	0	0	0	0	0.617822707061	0	0
Clock	0	0	0	0	0	0	0	0	0	0	0	0	0	0	0	0	0	0	0	0	0	0	0	0.591236797728	0	-0.625727357067
Clp1	0	0	0	0	0	0	0	0	0	0	-0.608838370978	0	0	0	0	0	0	0	0	0	0	0	0.28547607488	0	0	0
Clpb	0	0	0.683827567898	0.684551559179	0	0.683934386283	0	0	0	0	0	0	0	0	0.675822123324	0	0	0	0	0	0	0.675602552198	0	0	0	0.685854150049
Clpp	0.653230034746	0	0	0	0	0	0	0	0	0	-0.643270506752	0	0	0	0	-0.600222205167	0	0	0	0	0	0	0.844761854479	0	0	0
Clptm1l	0	0	0	0	0	0	0	0	0	0	-0.632865330002	0	0	0	0	0	0	0	0	0	0	0	0	0	0	0
Clspn	0	-0.60575187534	0	0	0	-0.649848284343	0	0	0	0	0	0	0	0	0	0	0	0	0	0	0	0	0	0	0	-0.640928528796
Clstn1	0	0	0.676148512836	0.679979138835	0	0.673804442705	0	0	0	0	0	0	0	0	0.680623016326	0	0	0	0	0.673917195446	0	0.68607965553	0	0	0	0
Clta	0	0	0	0	0	0	0	0	0.608016185818	0	0	0	0	0	0	0	0	0	0	0	0	0	0	0	0	0
Cltb	0	0	-0.606377125627	0	0	0	0	-0.676694290906	0	0	-0.623714267991	0	0	0	0	0	0	0	0	0	0	0	0	0	0	0
Clybl	0	0	0	0	0	0	0	0.655042980126	0.685053012156	0.607327800665	0.665238201607	0	0.644746874615	0	0	0	0	0	0	0	0	0	0	0.672243707403	0	0.635035303047
Cmah	0	-0.683593729049	0	0	0	0	0	0	0	0	0	0	0	0	0	-0.677117148037	0	0	0	0	0	0	0	0	0	0
Cmas	0	0	0	0	0	0	0	0.625679792765	0.643085255282	0	0	0	0.590302136854	0	0	-0.611993535724	0	0	0	0	-0.635973510622	0	0	0	0	0
Cmc1	0	0	0	0	0	0	0	0	0	0	0	0	0	0	0	0	0	0	0	0	0	0	0	0	0.853006491376	0
Cmpk1	0	0	0	0	0	0	0	0	0	0	0	0	0	0.363749081495	0	-0.630414927142	0.660597536183	0	0	0	0	0	0	0	0	0
Cmtm3	0	0	0	0	0	0	0	0	0	0	0	0	0	0	0.626792484283	0	0	0	0	0	0	0	0	0	0	0
Cmtm6	0	-0.623681740519	0	0	0	0	0	0	0.653057938458	0	0	0	0	0	0	0	0	0	0	0	0	0	0	0	0	0
Cmtm7	0	-0.632460543689	0	0	0	0.200044383179	0	0.64449169736	0	0	0	0	-0.615647455034	0	0	0.658351382906	0	0	0	0	0	0	0	-0.675946159059	0	0
Cmtm8	0	0	0	0	0	0	0	0	0	0	0	0	0	0	0	0	0	0	0	0	0	0	0	0	1.05794332925	0
Cnbp	0.668442753178	0	0	0	0	0	0	0	0	0	-0.62835485394	0	0	0	0	0	0	0	0	0	0	0	0	0	0	0
Cndp2	0	0	0	0	0	0.324516908161	0	0	0.65645535656	0	0	0	0	0	0	0	0	0	0	0	-0.679220591201	0	0	0	0	0
Cnih4	0	-0.635012143128	0	0	0	0	0	0	0	0	0	0	-0.60108960441	0	0	0	0.652467470159	0	0	0	0	0	0	0	0	0
Cnn2	0	0	0	0	0	0.214088026631	0	0	0	0	0	0	0	0	0	0	0	0	0	0	0	0	-0.306732133854	0	0	0
Cnn3	0	0	0	0	0	0	0	0	0	0	0	0	0.615015757259	0	0	0	0	0	0	0	0	0	0	0	0	0
Cnnm2	0	0	0	0	0	0	0	0	0	0	0	0	0	0	0.675584749134	0	0	0	0	0	0	0	0	0	0	0
Cnnm3	0	0	0	0	0	0	0	0	0	0	0	0	0	0	0.678584565466	0	0	0	0	0	0	0	0	0	0	0
Cnnm4	0	0	0	0	0	0	0	0	0	0	0	0	0	0	0	0	0	0	0	0	0	0	0	0.602497235889	-0.47087563073	0
Cnot6l	0	0	0	0	0	0	0	0	0	0	0	0	0	0	0	-0.660643790752	0	0	0	0	0	0	0	0	0	0
Cnot7	0.658297973713	0	0	0	0	0	0	0	0	0	0	0	0	0	0	-0.605542253856	0	0	0	0	0	0	0	0	0	0
Cnp	0	0	-0.677988161443	0	-0.654243107173	-0.986013217444	-0.986142183306	0.679216574248	0.677738919912	0	0	0	0	0.372199685064	0	0	0	0	0	0	-0.671493509613	0	-0.336677896837	0	0	0
Cnpy2	0	0	0	0	0	0	0	0.639812458631	0	0	0	0	0	0	0.60123915268	0	0	0	0	0	0	0	0	0	0	0
Cnpy3	0	0	-0.665804816246	0	0	-0.638084182113	0	0	0	0	0	0	0	0	0	0	0	0	0	0	0	0	0	0	0	-0.624516612291
Cnpy4	0	0	-0.671970579197	-0.621245794313	0	-0.659096928768	0	0	0	0	0	0	0	0	0	0	0	0	0	0	0	-0.666737270432	0	0	-0.716731180625	-0.621975855343
Cnr2	0	0	0	0	0	0	0	0	0	0	0	0	0	0	0	0	0	0	0	0	0	0	0	0	0.745420248411	0
Cnst	0	0	-0.664836220425	0	0	-0.680395194342	-0.662837588003	0.647455907563	0.622092475312	0	0	0	0	0	0	0	0	0	0	-0.665190408449	0	0	0	0	0.320812493103	-0.641640519008
Cntrob	0	0	0	0	0	0	0	0	0	0	0	0	0	0	0.627228659358	0	0	0	0	0	0	0	0	0	0	-0.666046965201
Coasy	0	0	0	0	0	0	0	0	0	0	0	0	0	0	0.637741368819	0	0	0	0	0	0	0	0	0	0	0
Cobll1	0	0	0	0	0	0	0	0	0	0	0	0	0.586815703431	0	0	0	0	0.663404485986	0	0	0.641844975136	0	0	0.640076537418	0	0
Cog3	0	0	0	0	0	0	0	0	0	0	0	0	0	0	0	-0.606955391789	0	0	0	0	0	0	0	0	0	0
Cog4	0	0	0	0	0	0	0	0	0	0	0	0	0	0	0	0	0	0	0	0	0	0	0	0	0.515277866014	0
Cog5	0	0	0	0	0	0.259492334546	0	0	0	0	0	0	0	0	0	0	0	0	0	0	-0.60203651525	0	-0.28271044994	0	0	0
Cog6	0	0.655223977946	0	0	0	0	0	0	0	0	0	0	0.658342481374	0	0	0	0	0	0	0	0	0	0	0	0	0
Cog7	0	0	0	0	0	0	0	0	0	0	0	0	0	0	0	-0.627624792911	0	0	0	0	0	0	0	0	0	0
Cog8	0	0	0	0	0	0	0	0	0	0	0	0	0	0	0.631080055599	0	0	0	0	0	0	0	0	0	0.511883893475	0
Coil	0	0	0	0	0	0	0	0	0	0	-0.644083693542	0	0	0	0	0	0	0	0	0	0	0	0	0	0	0
Col11a2	0	0	-0.654806916681	0	0	0	0	0	0	0	0	0	0	0	0	0	0	0	0	0	0	0	0	0	0	-0.672595829484
Col4a3bp	0	0	0	0	0	0	0	0	0	0	0	0	0	0	0	0	0	0	0	0	-0.6613521668	0	0	0	0	0
Col5a3	-0.655717685886	0.675053624383	0.589322968318	0	0	0.668036249877	0.6332312592	-0.688707770418	0	-0.673752361808	-0.672129602391	0	0	0	0	-0.671298344783	-0.679455511829	0	0	0	0.668140101086	0	0	0.675382981072	0	0.645714174441
Commd1	0.620899670005	0	0	0	0	0	0	0	0	0	0	0	0	0.355802947019	0	0	0.640791627166	0	0	0	0	0	0	0	0	0
Commd10	0	0	-0.620150702769	0	0	0	0	0	0	0	0	0	0	-0.433488202365	0	-0.657054926385	0	0	0	0	0	0	0	0	0	0
Commd2	0.63571181949	0	0	0	0	0	0	0	0	0	0	0	0	0	0	0	0	0	0	0	0	0	0	0	0	0
Commd3	0.622223031117	0	0	0	0	0	0	0	0	0	0	0	0	0	0	0	0	0	0	0	-0.651355390527	0	0	0	0	0
Commd4	0	0	0	0	-0.603811069534	0	0	0	0	0	0	0	0	0	0	0	0	0	0	0	0	0	0	0	0	0
Commd6	0	0	0	0	0	0	0	0	0	0	0	0	0	0.628861022639	0	0	0	0	0	0	0	0	0	0	0	0
Commd7	0	0	0	0	0	0	0	0	0	0	0	0	0	0	0	0	0	0	0	0	0	0	0	0	-0.326251207234	0
Commd9	0	0	0	0	0	0	0	0	0	0	-0.638550409206	0	0	0	0	0	0	0	0	0	0	0	0	0	0	0
Comtd1	0	0	0	0	0	0	0	0	0	0	0	0	0	0	0.626466094772	0	0	0	0	0	0	0	0	0	0	0
Cope	0	0	0	0	0	0	0	0	0.666733659007	0	0	0	0	0	0	0	0	0	0	0	0	0	0	0	0	0
Copg2	0	0	-0.633497808617	0	0	0	0	0	0	0	0	0	0	0	0	0	0	0	0	0	0	0	0	0	0	0
Cops3	0.647717019173	0	0	0	0	0.209175273768	0	0	0	0	0	0.205905478237	0	0	0	0	0	0	0	0	0	0	0	0	0	0
Cops4	0	0	0	0	0	0	0	0	0	0	0	0	0	0	0	0	0	0	0	0	0	0	0	0	0.289567050575	0
Cops5	0	0	0	0	0	0	0	0	0	0	-0.600992021995	0.249996076992	0	0	0	0	0	0	0	0	0	0	0	0	0	0
Cops6	0	0	0	0	0	0.111884080838	0	0	0	0	-0.608216734854	0.140743593507	0	0	0	0	0	0	0	0	0	0	0	0	0	0
Cops7a	0	0	0	0	0	0	-0.658952362228	0	0	0	0	0	0	0	0	0	0	0	0	0	0	0	0	0	0	0
Cops7b	0	0	0	0	0	0	0	0	0	0	-0.658175317073	0	0	0	0	0	0	0	0	0	0	0	0	0	0	0
Cops8	0	0	0	0	0	0	0	-0.627147723328	0	0	-0.66305082365	0	0	0	0	0	0	0	0	0	0	0	0	0	0	0
Coq10a	0	0	0	0	0	0	0	0	0	0	0	0	0	0	0	0	0.673670919723	0	0	0	0	0	0	0	0	0
Coq10b	0	0	-0.649360372269	0	0	0	0	-0.671992264178	0	0	-0.62653331553	0.418476515559	0	0	0	-0.641373070909	0	0	0	0	0	0	0.541441603309	0	0	0
Coq3	0.644426419458	0	0.60899832153	0.625279223819	0	0.636207338112	0	0	0	0	-0.60197507447	0	0	0	0.667674254236	-0.663556806542	0.651034323485	0	0	0.659173291041	0	0.670596923957	0	0	0	0
Coq4	0	0	0	0	0	0	0	0	0	-0.672957245835	-0.654712948429	0	0	0	0	0	0	0	0	0	0	0	0	0	0	0
Coq5	0	0	0	0	0	0	0	0	0	0	-0.637025232204	0	0	0	0	0	0	0	0	0	0	0	0	0	0	0
Coq6	0.620778015732	0	0	0	0	0	0	0	0	0	-0.630910067543	0	0	0	0	0	0	0.667057081341	0	0	0	0	0	0	0	0
Coq7	0	0	0	0	0	0	0	0	0	0	0	0	0	0	0	0	0	0	0	0	0	0	0	0	-0.856752696773	0
Coro1a	0	0	0	0	0	0.319708034142	0.281211370776	0	0	0	0	0	0	0.258905180281	0.596085165569	0	0	0	0	0	0	0	-0.256530892016	0	0	0
Coro1b	0	0	0	0	0	0.213505946908	0	0.638201281313	0	0	0	0	0	0	0.588417979217	0	0	0	0	0	0	0	0	0	0	0
Coro1c	0	0	0	0	0	0	0	-0.653538345288	0	0	0	0	0	0	0	0	0	0	0	0	0	0	0	0	0	0
Coro2a	0	0.656446455027	-0.684327404242	0	0	0	0	-0.684721348065	0	0	0	0	0	0	0	-0.629764377709	0	-0.680138588733	0.380972671249	0	0.670543514764	-0.686073045219	0	-0.685856195408	0	0
Coro7	0	0.640260502415	0	0	0	0	0	0.631670523897	0.602316238069	0	0	0	0	0	0.638542506711	0	0	0	0	0	0	0	0	0.636432843594	0	0
Cotl1	0	0	-0.686333264991	0	-0.681349333509	-0.676264205448	0	0	0	0	0	0	-0.659237881145	0	0	0	0	0	0.212115224123	0	0	-0.677164132163	-0.21922585032	0	0	-0.667286623285
Cox10	0	0	0	0	0	0	0	-0.600229433494	0	0	0	0	0	0	0	0	0	0	0	0	0	0	-0.453243092658	0	0	0
Cox11	0.631477657368	0	0	0	0	0	0	0	0	0	0	0	0	0	0	-0.611780300077	0	0	0	0	0	0	0	0	0	0
Cox17	0	-0.684609308996	-0.66189790549	-0.643053656941	-0.653198613918	0	0	0	0	0	0	0	0	0	0	0	0	0	0	-0.612358566238	-0.664807307117	0	0	-0.683861177149	0	0
Cox19	0	0	0	0	0	0.603120343139	0	0	0	0	0	0	0	0	0	0	0	0	0	0	0	0	0	0	0	0
Cox5a	0.659404730876	0	0	0	0	0	0	0	0	0	0	0	0	0	0	0	0	0	0	0	0	0	0	0	0	0
Cox5b	0.653164756844	0	0	0	0	0	0.301227749191	0	0	0	0	0	0	0	0	0	0.659799365468	0	0	0	0	0	0	0	0.303162044886	0
Cox6a1	0	0	0	0	-0.667351678229	0	0.292388495468	0	0	0	0	0	0	0	0	0	0	0	0	0	0	0	0	0	0	0
Cox6b1	0.678554893692	0	0	0	0	0	0	0	0.592260473925	0	-0.624220250883	0	0	0	0	0	0	0	0	0	0	0	0	0	0	0
Cox6b2	0	0	-0.609521447882	0	0	0	0	0	0	0	0	0	0	0	0	0	0	0	0	0	0	0	0	0	0	0
Cox6c	0.610342452884	0	0	0	0	0	0.294721888902	0	0	0	0	0	0	0.233338149328	0	0	0.6357236882	0	0	0	-0.646573852202	0	0	0	0.293361016359	0
Cox7a1	0	0	0	0	0	0	0	0	0.648159128603	0	0	0	0.598574627392	0	0	0	0	0	0	0	0	0	0	0	0	0
Cox7a2	0.66367153195	0	0	0	-0.66784681863	0	0	0	0	0	-0.640173168623	0	0	0.285625027589	0	0	0.645384817751	0	0	0	0	0	0	0	0	0
Cox7a2l	0.646277938143	0	0	0	0	0.292978037752	0.380292085726	0	0	0	0	0	0	0.39667389865	0	0	0	0	0	0	0	0	0	0	0.213966834647	0
Cox7b	0.664751584517	0	0	0	0	0	0	0	0.596907073703	0	0	0	0	0	0	0	0.639397053797	0	0	0	0	0	0	0	0	0
Cox7c	0	0	0	0	0	-0.446708874639	0	0	0	0	0	-0.274690286863	0	0	0	0	0	0	0	0	0	0	0	0	0	0
Cox8a	0	0	-0.611867040001	0	0	0	0.217074543364	0	0	0	0	0	0	0.277067858655	0	0	0	0	0	0	0	0	0	0	0	0
Cpd	0	0.61953476841	0	0	0	-0.362346120111	0	0	0	0	-0.63181360842	0	0.678632040304	-0.235084388497	0	0	0	0	-0.374423528108	0	0.674332600279	0	0	0.686400110687	0	0
Cpeb4	0	0	0	0	0	0	0	0	0	0	0	0	0	0	0	0	-0.633371312894	0.6618022102	0	0	0	0	0	0	0	0
Cpm	0	0.687159708097	-0.639432265103	0	0	-0.6426813981	0	0	0.666887952231	0	0	0	0	0	0	-0.613724720046	0	-0.687262105014	0	0	0	0	0	0.680504329231	0	0
Cpne1	0	0	0	0.679364933117	0	0	0	0	0	0	0	0	0	0	0.647049404262	0	0	0	0	0	0	0	0	0	0	0
Cpne2	0	0	0	0.624300055283	0	0	0	0	0	0	0	0	0	0	0	0	0	0	0	0	0	0.661953536246	0	0	0.662006731586	0
Cpne8	0	0	0	0	0	0	0	0	0	0	0	0	0	-1.08201754959	0	0	0	0	0	0	0	0	0	0	0	0
Cpox	0	0.68546841699	0.681157108255	0.680534001005	0	0	0	0	0	0	0	0	0.684035270314	0	0.647515251111	0	0	0	-0.268492481074	0.667831514637	-0.662508699124	0.680554771247	0	0	-0.185501643678	0
Cpped1	0	0	0	0	0	0	0	0	0	0	-0.644181275957	0	0	0	0	0	0	0	0	0	0	0	0	0	0	0
Cpsf1	0	0	-0.645670311324	0	0	0	-0.658023522206	0	0	0	0	0	0	-0.313039490032	0	0	0	0	0	0	0	0	0	0	0	-0.645048675199
Cpsf2	0	0	0	0	0	0	0	0	0	0	0	0	0	0	0	-0.626941716007	0	0	0	0	0	0	0	0	0	0
Cpsf3	0	0	0	0	0	0	0	0	0	0	-0.621802375494	0	0	0	0	0	0	0	0	0	0	0	0	0	0	0
Cpsf3l	0	0	0	0	0	0.242344564407	0	0	0	0	0	0	0	0	0	0	0	0	0	0	0	0	0	0	0.232359061384	0
Cpsf4l	0	0	0	0	0	0	0	0	0	0	0	0	0	0	0	0	0	0	0	0	0	0	0.520271811535	0	0	0
Cpsf6	0	0	0	0	0	0	0	0	0	0	-0.626251410777	0	0	0	0	0	0	0	0	0	0	0	0	0	0	0
Cpsf7	0	0	-0.638525110061	0	0	0	0	0	0	0	0	0	0	0	0	0	0	0	0	0	0	0	0	0	0	0
Cpt1a	0	0	-0.672523546214	0	0	0	0	0	0	0	0	0	0	0	0	0	0	0	0	0	0	0	0	0	0	0
Cpt2	0	0	-0.657607893402	0	0	0	0	0	0	0	0	0	0	0	0	0	0	0	0	0	0	0	0	0	0	0
Cr1l	0	0	0	0	0	0	0	0	0	0	-0.63307856565	0	0	0	0	0	0	0	0	0	0	0	0	0	0	0
Crabp2	0	-0.686275438375	0.639681902826	0.661772538426	0	0.684931357884	0	-0.67440291124	0	0	0	0	0.67828488055	0	0	-0.685285157573	0.680263987863	-0.644264401718	0	0.668502096726	-0.678570041768	0.610989297553	0	0.684670246274	0	0.678418403532
Cradd	0.644648957761	0	0	0	0	0	0	0	0	0	0	0	0	0	0	0	0	0	0	0	0	0	0	0	0.332961541682	0
Crat	0	0	-0.683351580094	0	-0.641857368819	-0.67021409573	-0.664341080023	0	0.588429847927	0.664128477266	0	0	0.673151663682	0	0	0	0	0	0	-0.663668845611	0	-0.650234999838	0	0.615831731038	0	-0.673853558386
Crbn	0	0	0	0	0	0	0	0	0	0	0	0	0	0	0	-0.604327894916	0	0	0	0	0	0	0	0	0	0
Crcp	0.634480440877	0	0	0	0	0.611010067795	0	0	0	0	0	0	0	0	0	0	0.657025054617	0	0	0	0	0	0.494191654918	0	0	0
Creb1	0	0	0	0	0	0	0	0	0	0	0	0	0	0	0	-0.652197490625	0	0	0	0	0	0	0	0	0	0
Creb3l2	0	0	-0.676293118756	0	0	-0.678765206598	-0.672845206767	0.686744303263	0	0.663742744207	0.654983636579	0	0.661232512143	0	0	0	0	0	0	0	-0.675375121224	0	0	0.686091524239	0	-0.650965060868
Crebbp	0	0	-0.613688578411	0	0	0	0	0	0	0	0	0	0	0	0.659956625869	0	0	0	0	0	0	0	0	0.668994648171	0	0
Crebl2	0	0	0	0	0	0	0	0	0	0	0	0	0	0	0	0	0	0	0	0	-0.618068944587	0	0	0	0	0
Creld1	0	0	0	0	0	0	0	0	0	0	0	0	0	0	0	0	0	0	0	0	0.622439635065	0	0	0	0	0
Crem	0	0.623130987396	-0.676061812292	0.675439357442	0	-0.484251524263	0	0.685744364486	0.676646998636	0.684008565718	0.685323025298	0	0.681887033891	0	-0.613005501507	0.653241903456	0	0	0	0	-0.684244278482	0	0	0.682596189285	0	0
Crim1	0	0.678335322566	0	0.668546604386	0	0	0	0	0	0	0.666478481752	0	0.658051697991	0	0.669252792603	0	0	0	0	0	0	0	0	0	0	0
Crip1	0	0.684165826119	-0.6261104584	0	0	0	0.563915850667	-0.673788503443	0.669935243401	0	0.587011537138	0	0.631320396967	0.482287378326	0	0	0	0	0.143930405365	0	0	0	-0.231670117794	0.598182959977	0	0
Crip2	0	0.675552110183	0	0	0	0	0	-0.687117538473	0	0	-0.661283497693	0	0.669169711637	0	0	-0.640689994005	0	0	0	-0.66500608611	0	0	0	0.664267934603	0	0
Crispld2	0.662968310911	0.688468233321	0.675279129864	0.641868712556	0.655677956086	0	0	0.681973082035	0	0	0	0	0	-0.548745957577	0.666353860302	0	0.672270412	-0.657940396445	-0.522465804338	0.683073904843	-0.659180054529	0.684575296598	0.463075762441	0.686429782461	0	0
Crlf2	0	0	0	0	0	0	0	0.595883397507	0	0	0	0	0	0	0.665757457648	0	0	0	0	0	0	0	0	0	0	0
Crls1	0	0	0	0	-0.642453705799	0	0	0	0	0	0	0	0	0	0	0	0	0	0	-0.652483009543	0	-0.612044134013	0	0	0	0
Crmp1	0	0.683607996772	-0.665501226511	0	0	-1.15613103116	0.408115496488	0	0	0	0.674519532454	0	0.615600291203	0.600721199309	0	0	0	0	0	0	-0.635366331153	-0.633472509472	-0.454687844381	0.660297851268	0	0
Crocc	-0.649653119513	0	-0.613197052173	0	0	0	0	0.636702856735	0.681341073253	0	0	0	0	0	0.681726806312	0	0	0	0	0	0	0	0	0	0	-0.668515438879
Crot	0	0	-0.649862740997	0	0	0	0	0	0	0.65625062132	0	0	0	0	0	-0.606785526104	0	0	0	0	0	0	0	0	0	0
Crtam	0	0.631857456072	-0.686571799783	-0.650372338052	-0.622767357151	0	0	-0.68820540169	0	0	0	0	-0.688487306444	0	0	-0.688917391902	0	-0.671620005336	0	-0.606449408897	0	-0.663206232681	0	0	0	-0.606395196444
Crtap	0	0	-0.608802229343	0	0	0	0	0	0	0	-0.614256002082	0	0	0	0	0	0	0	0	0	0	-0.606662644545	0	0	0	0
Crtc1	0	0	0	0	0	0	0	0	0	0	0	0	0	0	0.632593316063	0	0	0	0	0	0	0	0	0	0	0
Crtc2	0	0	0	0	0	0	0	0	0	0	0	0	0	-0.317433445685	0	0	0	0	0	0	0	0	0	0	0	0
Crtc3	0	0	0	0	0	0	0	0	0	0	0	0	0	0	0.662265089871	0	0	0	0	0	0	0	0	0	0	0
Cry2	0	0	0	0	0	0	0	0	0	0	0	0	0	0	0.65651173293	0	0	0	0	0	0	0	0	0	0	0
Crybg3	0	0	0.6570665951	0.669389282762	0	0.676540180251	0	-0.683123887793	0	0	-0.612347723748	0	0.60152103453	0	0	0	0	0	0	0	0.625151635192	0	0	0	0	0
Cryl1	0	0	0	0	0	0	0	0	0	-0.666448137351	0	0	0	0	0	0	0.638477228809	0	0	0	0	0	-0.726354898713	0	0	0
Cryz	0	0	0	0	0	0	0.637278489147	0	0.618318225684	0	0	0	0	0	0	0	0	0	0	0	0	0	0	0	0	0
Cryzl1	0.607173507441	0	-0.648941129301	0	0	0	0	0.590684902736	0	0	0	0.408667725969	0	0	0	0	0	0	0	0	0	-0.651745720186	0	0	0	0
Cs	0	0	0	0	0	0	0	0	0	0	0	0	0.626219819049	0	0	0	0	0	0	0	0	0	0	0	0	0
Csde1	0	0	0	0	0	0	0	0	0	0	0	0	0	0	0	0	0	0	0	0	0	0	0	0	-0.224268153233	0
Cse1l	0	-0.633725500918	0	0	0	0	0	0	0	0	-0.616550995911	0	0	0	0	0	0	0	0	0	0	0	0	0	0	0
Csf1	0	0	0	0	0	0	0	0	0	0	0	0	-0.684309333425	0	0	0	0	0	0	0	0	0	0	0	0	0
Csf2	0	-0.662223180206	0	0	0	0	0	0	0.659093177251	0	0	0	-0.684341860896	0	-0.627751288633	-0.688259614143	0	0	0	0	0.688557248643	0	0	-0.667015561022	0	0
Csf2ra	0	0	0	0	0	0	-0.661323253491	0	0	0	0	0	0	0	0.678741825867	0	0.672890552072	0	0	0	0	0	0	0	0	0
Csgalnact2	0.639150778075	0	0	0	0	0	0	0	0	0	0	0	0	0	0	-0.631690726861	0	0	0	0	0	0	0	0	0	0
Csk	0	0	0	0	0	0	0	0	0	0	0	0	0	0	0.631183906807	0	0	0	0	0	0	0	0	0	0	0
Csnk1e	0	0	0.659665842485	0	0	0.645687469844	0	0	0	0	0	0	0.672225904339	0	0	0	0	0	0	0	0	0	0	0.652862104751	0	0
Csnk1g1	0	0	0	0	0	0	0	0	0	0	0	0	0	0	0	-0.63274967677	0	0	0	0	0	0	0	0	0	0
Csnk1g2	0	0	0	0	0	0	0	0	0.609790557891	0	0	0	0	0	0.65974002192	0	0	0	0	0	0	0	0	0	0	0
Csnk1g3	0	0	0	0	0	0	0	0	0	0	0	0	0	0	0	-0.626096001746	0	0	0	0	0	0	0	0	0	0
Csrnp1	0	0	0	0	0	0	-0.674200518083	0.617523022146	0.650176809222	0	0.635133219901	0	0	0	0	0	0	0	0	0	0	0	0	0	0	0
Csrp1	0	0	0	0	0	0.235062896323	0	-0.624979225221	0	0	0	0	0	0	0	0	0	0	0	0	0	0	-0.353486568224	0	0	0
Csrp2	0	0	0	0	0	0	0	0	0.630673552298	0	0	0	0	0	0	0	0	0.596859598866	0	0	0	0	0	0	0	0
Cst3	0	0	0	0	-0.662599053212	0	0	0	0.604526785217	0	0	0	0	0	0	0	0	0	0	0	0	0	0	0	0	0
Cst7	0	0	0	0	-0.661670213189	0	0.667030376745	0.679842648675	0	0	0	0	0	0	0	-0.661760567277	0.674118963508	0	0	0.624614576085	0	0.616778260623	0	0.686026246337	0	0
Cstb	0.644230585751	0	-0.675367892897	0	-0.647455708099	0	0	0	0	0	0	0	0	0	0	0	0	0	0	0	0	0	0	0	0	0
Cstf2	0	0	0	0	0	0	0	0	0	0	0	0	0	0	0	0	0	0	0	0	0	0	0	0	0.267968012318	0
Cstf2t	0	0	0	0	0	0	0	0	0	0	-0.65641160528	0	0	0	0.609155581931	0	0	0	0	0	0	0	0	0	0	0
Ctbp1	0	0	0	0	0	0.186653564525	0	0	0	0	0	0	0	0	0.661455050446	0	0	0	0	0	0	0	0	0	0	0
Ctbs	0	0	-0.60028726011	0	0	0	0	0	0	0	0	0	0	0	0	0	0	0.662205746324	0	0	0	0	0	0	0	0
Ctdnep1	0.662935671959	0	0	0	0	0	0	0	0	0	0	0	0	0	0	0	0.669674131791	0	0	0	0	0	0	0	0	0
Ctdp1	0	0	0	0	0	0	0	0	0	0	0	0	0	0	0.608992387176	0	0	0	0	0	0	0	0	0	0	0
Ctdsp1	0	0	0	0	0	0	0	0	0	0	0	0	0	0	0.673881589317	0	0	0	0	0	0	0	0	0	0	0
Ctdsp2	0	0	0.629919889243	0.682967086457	0.67872698998	1.02153554054	0	0	0	0	0	0	0	0	0.683005659763	0	0.675839926389	0	0	0.679548898115	0	0.684762228773	-0.268262932711	0	0	0.681465694703
Cth	-0.65702962724	0	0.672092381356	0	-0.67866401002	0.669846228079	0	0	-0.673622251921	0	0	0	0	0	0	-0.683756366407	0	0	0	0	0	0	0	0	0	0.6615529673
Ctla2a	0.676273134286	0.688008320827	-0.640415317578	0	0	-0.647040079294	0.405724492087	0.688385152355	0.66964149284	0	0.675178245832	0	0.67910085433	0.248646846044	0	0.682029458405	0	0.676362149607	0	0	-0.688595731349	0	0	0.688269432437	0.227523322146	0
Ctla2b	0	0.686435716816	-0.68577668381	-0.651919200035	-0.669827380234	-0.662631580683	0	0.687601817526	0.671421799269	0	0.636147994565	0	0.664359917102	0	0	0.670611759843	0	0.676264232754	-0.51908675692	0	-0.688422251501	0	0	0.687293231079	0.234481712107	-0.665768674611
Ctla4	0	0.68861659219	0.653612800629	0.679062281024	0	1.24635015037	0	0.614763547181	0.681510202363	0	0	0	0.688189318648	0	0	0.686587042862	0	0	0	0	0	0	0	0.687759077927	0	0.677845738298
Ctnna1	0	0	0	0	0	0	0	0	0	0	0	0	0.657496835821	0	0.624822278502	0	0	0	0	0	0	0	0	0.643488791405	0	0
Ctnnb1	0	0	0	0	0	0.26698235732	0	0	0	0	0	0	0	0	0	0	0	0	0	0	0	0	0	0	0	0
Ctnnd1	0	0.683240066777	0	0	0	0	0	-0.630284817255	0	-0.649353143942	0	0	0.681441957283	0	0	0	-0.604786893682	0	0	0	0	0	0	0.664054297832	0	0
Ctns	0	0	0	0	0	0	0	0	0	0.659659908131	0	0	0	0	0	0	0	0	0	0	0	0	0	0	0	0
Ctps	0	0	0	0	0	0	0	-0.659183668693	0	0	-0.658825866505	0	0	-0.299627776208	0	0	0	0	0	0	0	0	0	0	-0.29312818447	0
Ctps2	0	0.635145088611	0	0	0	0	0	0	0	0	0.625261420754	0	0	0	0	0	0	0	0	0	-0.656715195015	0	0	0.616965192798	0	0
Ctsa	0	0	0	0	0	0	0	0	0.629504484409	0	0	0	0	0	0	0	0	0	0	0	0	0	0	0	0	0
Ctsb	0	-0.648286965706	0	0	0	0	0	-0.674706500975	0	0	-0.603409897384	0	0.590222023064	0	0	0	0	0	0	0	0	0	0	0	0	0
Ctsc	0	0	0	0	0	0	0	0	0	0	-0.669068405897	0	0	0	0	0	0	0	0	0	0	0	0	0	0	0
Ctsd	0	0	-0.622514365705	0	0	0	0	0	0	0	0	0	0	0	0	0	0	0	0	0	0	0	0	0	0	0
Ctse	0	0	0	0	0	0	0	-0.653249212207	0	0	0	0	-0.651218052314	0	0	-0.68875114038	0	0.624851950276	0	0	0	0	0	0	0	0
Ctsl	0	0	-0.640209310258	0	0	0	0	0	0	0	0.601357839775	0	0	0	-0.642641642301	0	-0.607381863083	0	0	0	0	0	0	0.645542078153	0	0
Ctso	0	0	-0.677514706023	0	0	-0.661930432962	0.620092597757	0	0	0	0	0	-0.63268823599	0	0	-0.638940738865	0	0.61895616882	0	0	0	0	0	0	0	0
Ctss	0	0	-0.679263961163	0	0	-1.10346479526	0.287999315854	0	0	0	0	0	0	0	0	0	0	0	0	0	-0.623772094607	-0.605123010888	-0.384095006584	-0.67595700155	0	0
Ctsw	0.661662752863	0	0	0	0	-0.877378039901	0	-0.659834218125	0.661636048267	0	0	0	-0.679885597287	0	0	-0.681284278566	0	0	0.239094768538	0	-0.685151433523	0	0	-0.669086476714	0	0
Cttn	0	0	-0.674041494889	-0.671038125011	-0.67974464491	-0.656794706612	0	0	0	0	0	0	0	0	0	0	0	0	0	0	0	-0.678309821996	0	0	0	-0.618589384132
Ctu1	0	0	0.632688265739	0	0	0.673667952546	0	0	0	0	0	0	0	0.694233053073	0.677246368467	0	0	0	0	0	0	0.643809246563	0	0	0	0
Ctu2	0	0	0	0	0	0	0	-0.637296294468	0	0	-0.669119004186	0	0	0	0.607713533725	0	0	0	0	0	0	0	0	0	0	0
Cuedc1	0	0.645711207264	0.680575541489	0.667834481815	0	0.663635925821	0	0	0	0	0	0	0.662748739784	0	0.680127497704	0	0	0	0	0	0	0.657760914607	0	0	0	0.670475269684
Cuedc2	0	0	0	0	-0.605647064598	0	0	0	0.622273473132	0	0	0	0	0	0	0	0	0	0	0	0	0	0	0	0	0
Cul1	0	0	0	0	0	0	0	0	0	0	-0.6132042805	0	0	0	0	0	0	0	0	0	0	0	0	0	0	0
Cul2	0	0	0	0	0	0	0	0	0	0	0	0	0.609591757006	0	0	0	0	0	0	0	0	0	0	0	0	0
Cul4a	0	0	-0.655761055848	0	0	0	0	0	0.640874708133	0	0	0	0	0	0	0	0	0	0	0	0	0	0	0	0	0
Cul5	0	0	0	0	0	0	-0.351006013096	0	0	0	0	0	0	-0.265866555267	0	0	0	0	0	0	0	0	0	0	-0.295056510117	0
Cul7	-0.676766574176	0	0.660763698116	0	0	0	-0.66230992013	0	0.597194889909	0	0	0	0	0	0.677207795161	0	0	0	0	0	0	0.670712643875	0	0	0	0
Cuta	0.633999758141	0	0	0	0	0	0.31243651514	0	0	0	0	0	0	0.456219161806	0	0	0.619309262929	0	0	0	0	0	0	0	0.370504191306	0
Cutc	0	0	-0.599958371231	0	0	0	0	0	0	0	0	0	0	0	-0.648467673882	0	0	0	0	0	0	0	0	0	0	0
Cux1	0	-0.650881935107	-0.681360175999	0	0	0	0	0	0	0	0	0	-0.652707087681	0	0.591106241924	0	0	0	0	0	0	0	-0.263192869072	0	0	0
Cwc15	0.615134444354	0	0	0	0	0	0	0	0	0	0	0	0	0.249719365247	0	0	0	0	0	0	-0.651698736061	0	0	0	0	0
Cwc25	0	0	0	0	0	0	0.548707152262	0	0	0	0	0	0	0	0	0	0	0	0	0	0	0	0	0	0	0
Cwc27	0	0	0	0	0	-0.306287365245	0	0	0	0	0	0	0	0	0	0	0	0	0	0	0	0	0	0	0	0
Cwf19l1	0	0	0	0	0	0	0	0	0	0	-0.648521886334	0	0	0	0	0	0	0	0	0	0	0	0	0	0	0
Cxcl10	0	0	0	0	0	0	0	0.677139550081	-0.685538149018	0	0	0	0.617929525447	0	0	0.681884066713	0	0	0	0	-0.610352705489	0	0	0.592610600856	0	0
Cxcl3	0	0	0	0	0	0	0	0.682608057995	-0.672610286138	0	0	0	0.655743233988	0	0	0	0	0	0	0	0.689118045168	0	0	0.687975681876	0	0
Cxcr1	0	0	0	0	0	0	0	0	0	0	0	0	0	0	0	0	0	0	0	0	0	0	0	0	1.0958829871	0
Cxcr3	0	0.675344407766	0.657185282195	0	0	0.67779826346	0.677875410072	-0.687970481062	0	0	-0.660445011758	0	0	0	0.592441471746	-0.686593484764	0.672050840873	-0.649132679967	0	0	0	0	0	0.597286872408	0.705752261541	0
Cxcr4	0	0.681542841315	0	0.617493350371	0	0	0	0.67232678837	0.686684959716	0.661182070127	0.685848215694	0	0.6756678301	0	0	0.658022026217	0	0	0	0	-0.683199785227	0	0	0.685471384167	0.301472521177	0.681901869777
Cxcr5	0	0	0.625080422935	0	0	0	0	0	0.609941883938	0	0	0.356385026742	0	-0.726023561025	0	0	0	-0.64180677053	0	0.668938271801	-0.660947380487	0.606844150752	0	0	0	0
Cxcr6	0	0	0	0	0	0	0	0	0	0	0	0	-0.686676610524	0	0	0	0	0	0	0	0	0	0	0	0	0
Cxx1a	0	0	0	0	0	0	0	0	0.638776913724	-0.651351776364	0	0	0	0	0	0	0	0	0	-0.643194609318	0	0	0	0	0	0
Cxx1b	0	0	0	0	-0.660047453772	0	0	0	0.601482461224	0	0	0	0	0	0	0	0	0	0	0	0	0	0	0	0	0
Cxx1c	0	0	0	0.608458295247	0	0	0	0	0	0	0	0	0	0	0	0	0	0	0	0	0	0	0	0	0	0
Cxxc1	0	0	0	0	0	0	-0.655258687119	0	0	0	0	0	0	0	0	0	0	0	0	0	0	0	0	0	0	0
Cyb561d1	0	0	0	0	0	0	0	0	0	0	0	0	0	0	0.595031817599	0	0	0	0	0	0	0	0	0	0	0
Cyb5b	0	0	0	0	0	0	0	-0.654246721336	0	0	-0.664359150841	0	0	0	0	0	0	0	0	0	0	0	0	0	0	0
Cyb5d1	0.592758959725	0	0	0	0	0	0	0	0	0	0	0	0	0	0	0	0	0	0	0	0	0	0	0	-0.321603524522	0
Cyb5r1	0	0	0.666635742153	0	0	0.6407085462	0	0	-0.649273632345	0	0	0	0.626483897836	0	0	0	0	0	0	0	0	0	0	0	0	0.671009361612
Cyb5r3	0	0	0	0	0	0	0	0	0.650200546641	0	0	0	0	0	0	0	0	0	0	0	0	0	0	0	0	0
Cyb5r4	0	0	-0.630089652426	0	0	-0.239344316563	0	0	0	0	0	0	0	0	0	-0.617447308462	0	0	0	0	0	0	0	0	0	0
Cyb5rl	0	0	0	0	0	0	0	0	0	0	0	0	0	0	0.598705183197	0	0.611170295373	0	0	0	0	0	0	0	0	0
Cyba	0.651761281943	0	0	0	0	0	0	0	0	0	0	0	0	0	0	0	0.657016153084	0	0	0	0	0	0	-0.67231392473	0	0
Cycs	0.656407881721	0	0	0	0	0	0	-0.637361349411	0	0	-0.630100494917	0	0	0	0	-0.660032997118	0	0	0	0	0	0	0	0	0	0
Cyfip1	0	0	0	0	0	0	0	-0.674677587667	0	0	0	0	0	0	0	-0.642778980514	0	0	0	0	0	0	0	0	0	0
Cyfip2	0	0	0.680890062291	0	0	0	0	0.646708178864	0	0	0	0	0.675519471231	0	0.664342114038	0	0	0	0	0	0	0	0	0.68329347597	0	0
Cyhr1	0	0	0	0	0	0.242075613725	0	0	0	0	0	0	0	0	0	0	0	0	0	0	0	0	0	0	0.344489705222	0
Cyld	0	0	0	0	0	0	0	0	0	0	0	0	0	0	0	-0.677062935584	0	0	0	0	0	0	0	0	0	0
Cyp11a1	0	0	0.658603592983	-0.60055470821	0	0.354686547961	0	0.68831097292	0	-0.684804473826	0	0	0.684355725471	0	0	0	0	0	0	0	-0.683456390836	0.604170723932	0	0.679525160696	0	0
Cyp1a1	0	0	0	0	0	0.291938950821	0.628699831331	0	0	0	0	0	0	0	0	0	0	0	0	0	0	0	-0.573073904977	0	0	0
Cyp1b1	0	0	0	0	0	0	0.688296137033	0	0	0	-0.684771946354	0	0	0	0	0	0	0	0	0	0	0	0	0	0	0
Cyp2s1	0	0.686753204795	0	0.663570647919	0.664816862419	0	0	0.649853386887	0.687435655593	0.663900004608	0.682314307433	0	0.684866079981	0	0	0	0	0	0	0	0	0.610250470385	0	0.682581353398	0	0.641655075784
Cyp4f13	0	0	0	0	0	0	0	0.611535258191	0	0	0	0	0	0	0	0	0	0	0	0	-0.605086869253	0	0	0	0	0
Cyp51	0	-0.684645450631	0	0	0	-0.194173139039	0	0	0	0	-0.667207111688	0	-0.674572776925	0	0	-0.67663646429	0	0	0	0	0	0	0	0	0	0
Cyr61	-0.679766329891	0	-0.687244034196	0	-0.681136097862	-0.604324280752	0.684305283456	-0.687901811955	0	0	-0.662642423174	0	0.682875103959	0	0	-0.665999981076	0	0	0	-0.619561594116	0	0	0	0	0	0
Cysltr1	0.673854884721	0.676282035818	0.673139794972	0.687468294544	0.686299226656	0.67231491966	0	0.688233826308	0.683124346859	0	0	0	0.687732373331	0	0.675605519376	0.683910648864	0.676771620086	0	-0.692012195053	0.656790647603	0.685305222233	0.685459515457	0	0.6888777038	0	0.678326421034
Cysltr2	0	0	0	0	0	0	0	0.642218839486	0.66141647714	0	0	0	0	0	0	-0.688136732584	0	0	0	0	0	0	0	0	0	0
Cyth1	0	0.679661650855	0	0	0	0	0	0	0	0	0	0	0	0	0	0	0	0	0	0	0.66136010077	0	-0.244411096675	0	0	0
Cyth3	0	0	0	0	0	0	0	-0.637805891522	0	0	0	0	-0.645171556759	0	0	-0.675465475312	0.630890156246	0	0	0	-0.639005793808	0.666333090061	0	-0.674131848976	0	0
Cyth4	0	0	0	0	0	0	0	0	0	0	0	0	0.632468694613	0	0	0	0	0	0	0	0	0	0	0.686598911571	0	0
Cytip	0	0.629753727309	-0.683149186938	0	0	0	0	0	0	0	0.670012390013	0	0.642853815445	0	0	0	0	0	0	0	-0.67190191009	0	-0.218119600343	0.633427092907	0	0
D030028A08Rik	0	0	0	0	0	0	0	-0.63213165481	0	0	-0.630458297104	0	0	0	0	0	0	0	0	0	0	0	0	0	0	0
D030056L22Rik	0	0	0	0	0	0	0	0	0	0	-0.641448968342	0	0	0	0	0	0	0	0	0	0	0	0	0	0	0
D10Jhu81e	0	0	0	0	0	0	0	0	0.627946716284	0	0	0	0	0	0	0	0	0	0	0	0	0	0	0	0	0
D10Wsu102e	0	0	0	0	0	0	0	0	0	0	-0.606980690933	0	0	0	0	0	0	0	0	0	0	0	0	0	0	0
D11Wsu47e	0	0	0	0	0	0	0	0	0	0	-0.602824402895	0	0	0	0	0	0	0	0	0	0	0	0	0	0	0
D130040H23Rik	0	0	-0.624241935864	0	0	0	0	0	0	0	0	0	0	0	0	-0.654763546719	0	0	0	0	0	0	0	0	0	0
D16Ertd472e	0	0.679759567709	-0.618860446396	0	0	0	0.400482789556	0.675697501875	0	0	0	0	0	0	0	0	0	0	0	0	0	0	-0.498200542447	0.665674376682	0.556498065479	0
D17H6S53E	0	0	0	0	-0.648858003541	0	0	0	0	0	0	0	0	0	0	0	0	0	0	0	0	0	0	0	0	-0.62307456105
D19Bwg1357e	0	0	0	0	0	0	0	0	0	0	0	0	0	0	0	0	0	0	0	0	0	0	0.262346913208	0	0	0
D1Ertd622e	0	-0.639956318812	0	0	0	0	-0.659357148541	-0.670785133565	0	0	-0.662020787049	0	0	0	0	0	0	0	0	0	0	0	0	0	0	0
D1Pas1	0	0	0	0	0	0	0	0	0	0	-0.638850384777	0	0	0	0	0	0	0.666686184169	0	0	0	0	0	0	0	0
D2Wsu81e	0	0	0	0	0	0	0	0	0	0	0	0	0	0	0	0	0	0	0	0	0	0	0	0	0.408828917277	0
D2hgdh	0	0	-0.654832215825	0	0	0	0	0	0	0.661787374313	0	0	0	0	0	0	0	0	0	0	0	0	0	0	0	0
D330041H03Rik	0	0	0	0	0	0	0	0	0	-0.644546306472	0	0	0	0	0	0	0	0	0	0	0	0	0	0	0.358349172679	0
D430020J02Rik	0	-0.662454486671	0	0	0	0	0	0	0	0	0	0	0	0	0	0	0	0	0	0	0	0	0	0	0	0
D6Wsu163e	0	0	0	0	0	0	0	0	0	0	0	0	0	0	0	0	0	0	0	0	0	-0.665873485353	0	0	0	0
D730005E14Rik	0	0	-0.607287894832	0	0	0	0	0	0	0	0	0	0	0	0	0	0	0.664493440084	0	0	0	0	0	0	0	0
D830031N03Rik	0	0	-0.651442130452	0	0	-0.607345721448	0	0	0	0	0	0	0	0	0	0	0	0	0	0	0	0	0	0	0	-0.629124670768
D830046C22Rik	0	0	0	0	0	0	0	0	0	0	0	0	0	0	0	0	0	0	0	0	0	0	-0.705788081832	0	0	0
D8Ertd738e	0.676718210893	0	0	0	0	0	0.252907669617	0	0	0	0	0	0	0	0	0	0	0	0	0	0	0	0	0	0	0
D8Ertd82e	-0.614198175466	0	0	0	0	0	-0.62896203341	0	0	0	0	0	-0.660000469646	0	0.633741613709	0	0	0	0	0	0	0.677279007419	0	0.652995627733	0	0
D930015E06Rik	0	0	0	0	0	0.271078706059	0	-0.671833240983	0	0	0	0	0	0	0	-0.671453753814	0	0	0	0	0	0	0.28956645357	-0.622789042132	0	0
D930016D06Rik	0.650820686713	0	0	0	0	0	0	0	0	0	0	0	0	0	0	0	0.641714419332	0	0	0	0	0	0	0	0	0
Daam1	0	0	0	0.63060234004	0	0	0	0	0	0	0	0	0	0	0	0	0	0.656487995511	0	0	0	0	0	0	0	0
Dab2ip	-0.671782642694	0	0	0	0	0	0	0	0	0	0	0	0	0	0	0	0	0	0	0	0.650770244698	0.667407208272	0	0.58659019795	0	0
Dad1	0	0	0	0	0	0	0	0	0.661597474961	0	0	0	0	0	0	0	0	0	0	0	0	0	0	0	0.386109897933	0
Dag1	0	0	-0.600630605644	0	0	0	0	0	0.657306936468	0.668620783821	0	0	0	0	0	0	0	0	0	0	0	0	0	0	0	0
Daglb	0	0	0	0	0	0	-0.606626502909	0	0	0	0	0	0	0	0	0	0	0	0	0	0	0	0	0	0	0
Dalrd3	0	0	0	0	0	0	0	0	0.616799030865	0	0	0	0	0	0	0	0.670614727021	0	0	0	0	0.666309352641	0	0	0	0
Dap	0	0.61387042679	0	0	0	0	0	0.682812793233	0.656212048014	0	0.66925575978	0	0	0	0	0	0	0	0	0	0	0	0	0.638171609539	0	0
Dap3	0	0	0	0	0	0	0	0	0.634424064507	0	0	0	0	0	0	0	0	0	0	0	0	0	0	0	0	0
Dapk1	0	0	-0.643859615404	0	0	0	0	0	0	0	0	0	0	0	0	0	0	0	0	0	0	0	0	0	0	0
Dapl1	0	0	0	0	-0.649215805728	0	0	0	0	0	0	0	0	0	-0.676397929498	0	0	0	0	0	-0.678519443479	-0.629175269057	0	-0.67534982208	0	0.624466217217
Dapp1	0	0	-0.619464011702	0	0	0	0	0	0	0	0	0	0	0	0	0	0	0.666166928127	0	0	0	0	0	0	0	0
Dars2	0	0	0	0	0	0	0	0	0	0	0	0	0	0.542972920734	0	-0.633038809851	0	0	0	0	0	0	0	0	0	0
Dazap1	0	0	0	0	0	0	0	0	0.587174731894	0	0	0	0	0	0	0	0	0	0	0	0	0	0	0	0	0
Dazap2	0	0	0	0	0	0	0	0	0	0	0	0	0	0	0	0	0.667742499316	0	0	0	0	0	-0.252792447682	0	0	0
Dbf4	0.645028756466	0	0	0	0	0	0	0	0	0	0	0	0	0	0	0	0	0	0	0	0	0	0	0	0	0
Dbi	0.592224867796	0	0	0	-0.61558240009	0	0	0	0	0	0	0	0	0	0	0	0	0	0	0	0	0	0	0	0	0
Dbndd2	0	0	0	0	0	0	0	0	0	0	0	0	0	0.828720334316	0	0	0	0	0	0	0	0	0	0	0	0
Dbnl	0	0	0	0	0	0.187028782069	0	0	0.658066533877	0	0	0	0	0	0	0	0	0	0	0	0	0	0	0	0	0
Dbp	0	0	0	0	0	0	0	0	0	0	0	0	0	0	0	0	0	0	0.418276518936	0	0	0	0	0	0	0
Dbr1	0	0	0	0	0	0	0	-0.625456294804	0	0	-0.649750701928	0	0	0	0	0	0	0	0	0	0	0	0	0	-0.268775759872	0
Dcaf11	0	0	-0.671753729386	0	0	0	0	0	0	0	0	0	0	0	0	-0.619507381664	0	0	0	0	0	0	0	0	0	0
Dcaf13	0	0	0	0	0	0	0	0	0	0	-0.653881690822	0.311120119458	0	0	0	0	0	0	0	0	0	0	0.189262177191	0	0	0
Dcaf15	0	0	0	0	0	0	0	0	0	0	0	0	0	0	0.665104678625	0	0	0	0	0	0	0	0	0	0	0
Dcaf17	0	0	-0.645232997539	0	0	0	0	0	0	0	0	0	0	0	0	0	0	0	0	0	0	0	0	0	0.681660131056	0
Dcaf5	0	0	0	0	0	0	0	0	0	0	0	0	0	0	0.643334498182	0	0	0	0	0	0	0	0	0	0	0
Dcaf8	0	0	0	0	0	0	0.194792830068	0	0	0	0	0	0	0	0	0	0	0	0	0	0	0	0	0	0	0
Dcakd	0	-0.628629530367	0	0	0	0	0	0	0	0	0	0	0	0	0	0	0.649541833262	0	0	0	0	0	0	0	0	0
Dck	0	0	0	0	0	0	0	0	0	0	0	0	0	0	0	0	0	0	0	0	0	0	0	0	-0.327510887455	0
Dclk1	0	0.687773913814	0.675065493092	0	0	0	0	-0.688971604355	0	0	0	0	0.683993729831	0	0	-0.688924620229	0	-0.667319150757	0	0	-0.671067038319	0	0	0.672027103454	0	0
Dclk2	-0.60987925007	0	0	0	0	0	0	0	0	0	0	0	0	0	0	0	0	0	0	0	0	0	0	0	0	0
Dclre1b	0	0	0	0	0	0	0	-0.645952216077	0	0	-0.665461470712	0	0	0	0	0	0	0	0	0	0	0	0	0	0	0
Dcp1b	0	0	0	0	0	0.654784835694	0	0	0	0	0	0	0	0	0.595376010175	0	0	0	0	0	0	0.600031511485	0	0	0	0
Dcp2	0	-0.681761348149	0	0	0	0	0	0	0	0	0	0	0	0	0	-0.638572094187	0	0	0	0	0	0	0	0	0	0
Dcps	0.643025911734	0	0	0	0	0.323394539054	0	0	0	0	0	0	0	0.309385820386	0	0	0	0	0	0	0	0	0	0	0	0
Dctd	0	0	0	0	0	0	0	0	0	0	-0.654817759171	0	0	0	0	0	0	0	0	0	0	0	0	0	0	0
Dctn1	0	0	0	0	0	0	0	0	0	0	0	0	0	0	0.656191277773	0	0	0	0	0	0	0	0	0	-0.251636049299	0
Dctn2	0	0	0	0	0	0.29916211243	0	0	0	0	0	0	0	0	0	0	0	0	0	0	0	0	0	0	0	0
Dctn3	0	0	0	0	0	0	0	0	0	0	0	0.411569169512	0	0	0	0	0	0	0	0	0	0	0	0	0.439320939692	0
Dctn4	0	0.614048457432	0	0	0	0	0	0	0	0	0	0	0.637833351318	0	0	0	0	0	0	0	0	0	0	0.597666671113	0	0
Dctn5	0.66112272658	0	0	0	0	0	0	0	0	0	0	0	0	0	0	0	0	0	0	0	0	0	0	0	0	0
Dctn6	0	0	0	0	0	0.339385313805	0.32038563464	0	0	0	0	0	0	0	0	0	0	0	0	0	0	0	-0.406846861194	0	0	0
Dctpp1	0.668178674391	-0.657723546634	0	0	-0.656259810412	0	0	0	0	0	-0.661272655202	0	0	0	0	0	0	0	0	0	0	0	0	0	0	0
Dcun1d1	0.639159679606	0	0	0	0	0	0	0	0	0	0	0	0	0	0	0	0	0	0	0	0	0	0	0	0.321833371387	0
Dcun1d2	0	0	0	0	0	0	0	-0.630039054137	0	0	-0.605549482183	0	0	0	0	0	0	0	0	0	0	0	0	0	0	0
Dcun1d5	0.65021241535	0	0	0	-0.659104157096	0	0	0	0	0	0	0	0	0	0	0	0	0	0	0	0	0	0	0	0	0
Dcxr	0	0	-0.601461863251	0	0	0	0	0	0	0	-0.665537368146	0	0	0	0	-0.611006869085	0.626534339851	0.675451226152	0	0	0	0	0.736987554988	0	0	0
Ddb2	0	0	0	0	0	0.334630170221	0	0.646856537733	0	0	0	0	0	0	0	0	0	0	0	0	0	0	0	0	0	0
Ddhd1	0	0	0	0	0	0	0	0	0	0.644334436959	0	0	0	0	0	0	0	0	0	0	0	0	0	0	0	0
Ddit3	0	0.638862961869	0	0	0	-0.184655687814	0	0.665558656764	-0.643472899909	0.620137105418	0	0	0.653621702161	0	0	0	0	0	0	0	0	0	0	0.672736258848	0	0
Ddit4	0	0	0	0	0	-0.391900844921	0	0	0.684563427888	0.676860635408	0	0	0.676403690091	0.274723719135	0	0	0	0	0	0	0	0	0	0.683714815158	0	0
Ddost	0	0	-0.65343714871	0	0	0	0	0	0	0	0	0	0	0	0	0	0	0	0	0	0	0	0	0	0	-0.649916953449
Ddr1	0	-0.688653557965	0.652437798386	0.684468478212	0.678629073127	0.674492827857	-0.684605694832	0.683219296535	0	0	0	0	0.67911272304	0	0.681014683741	0.678169160632	0	0	0	0	0	0.675219786316	0	0.68388097709	0	0
Ddrgk1	0	0	0	0	0	0	0	0	0	0	0	0	0	0	0	-0.607396319737	0	0	0	0	0	0	0.366725150643	0	0	0
Ddt	0	0	0	0	-0.646599151346	0	0	0	0	0	0	0	0	0	0	-0.669953875957	0	0	0	0	0	0	0	0.659223733056	0	0
Ddx1	0	0	0.642732161173	0	0	0	0	0	0	0	0	0	0	0	0	0	0	0	0	0	0	0.672267444822	0	0	0	0
Ddx11	0	0	0	0	0	0	0	-0.686022446929	-0.622886624547	0	-0.660922081342	0	0.626264326709	0	0.657585851141	-0.678038759732	0	0	0	0	0	0	0	0	0	0
Ddx18	0	0	0	0	0	0	0	-0.629525842918	0	0	-0.611389970417	0	0	0	0	0	0	0	0	0	0	0	0	0	-0.321525913892	0
Ddx19b	0	0	0	0	0	0	0	0	0	0	-0.638113095421	0	0	0	0	0	0	0	0	0	0	0	0	0	0	0
Ddx20	0	0	0	0	0	0	0	0	0	0	-0.627917540155	0	0	0	0	0	0	0	0	0	0	0	0	0	0	0
Ddx21	0	0	0	0	0	0	-0.246199424686	-0.66547954153	0	0	-0.672013949159	0	0	-0.259252637101	0	0	0	0	0	0	0	0	0	0	0	0
Ddx27	0	0	0	0	0	0	0	-0.660900396361	0	0	-0.64573898043	0	0	0	0	0	0	0	0	0	0	0	0	0	-0.340346491604	0
Ddx28	0	0	0	0	0	0	0	0	0	-0.669303326525	-0.673911385002	0	0	0	0	0	0	0	0	0	0	0	0	0	0	0
Ddx31	0	0	0	0	0	0	0	0	0	0	-0.645377564079	0	0	0	0	0	0	0	0	0	0	0	0	0	0	0
Ddx39	0	0	0	0	0	0	0	0	0	0	-0.645847405335	0	0	0	0	0	0	0	0	0	0	0	0	0	0	0
Ddx3x	0	-0.607562571259	0	0	0	-0.191034684574	0	-0.677706256689	0	0	-0.676690676742	0	0	0	0	0	0	0	0	0	0	0	0	0	-0.203591487461	0
Ddx3y	0.663134472844	0	0	0	0	0	0	0	0	0	-0.650198858203	0	0	0	0	0	0	0	0	0	0	0	0	0	0	0
Ddx41	0	0	0	0	0	0	0	0	0	0	-0.607201154907	0	0	0	0	0	0	0	0	0	0	0	0	0	0	0
Ddx46	0	0	0	0	0	0	0	0	0	0	-0.600486039103	0	0	0	0	0	0	0	0	0	0	0	0	0	0	0
Ddx47	0	0	0	0	0	0	0	0	0	0	-0.614805354936	0	0	0	0	0	0	0	0	0	0	0	0	0	0	0
Ddx49	0	0	0	0	0	0	0	0	0	0	0	0	0	0	0	0	0	0	0	0	0	0	0	0	0	-0.633533950252
Ddx5	0.655630481248	0	0	0	0	0	0	0	0	0	0	0	0	0	0	0	0	0	0	0	0	0	0	0	0	0
Ddx51	0	0	0	0	0	0	0	-0.642901862074	0	0	-0.630646233606	0	0	0	0	0	0	0	0	0	0	0	0	0	0	0
Ddx52	0	0	0	0	0	0	0	0	0	0	-0.62558640469	0	0	0	0	0	0	0	0	0	0	0	0	0	0	0
Ddx54	0	0	0	0	0	0	0	0	0	0	0	0	0	0	0.632602217595	0	0	0	0	0	0	0	0	0	0	0
Ddx56	0	0	0	0	0	0	0	-0.635568724309	0	0	-0.669169602475	0	0	0	0	0	0	0	0	0	0	0	0.404037953403	0	0	0
Ddx58	0	0.650526936152	-0.686936830298	0	0	-0.678577270095	-0.671909138417	0.685969869967	0	0	0.618644615196	0	-0.665013314437	0	0	0	0	0	0	-0.67460891856	-0.62470093463	0	0	0	0	-0.654308162116
Ddx6	0	0	0	0	0	0	0	0	0	0	0	0	0	0	0.638331837117	0	0	0	0	0	0	0	0	0	0	0
Deaf1	0	0	0	0	0	0	0	0	0	0	0	0	0	0	0.613766575582	0	0	0	0	0	0	0	0	0	0	0
Deb1	0	0	0	0	0	0	0	0	0	0	0	0.705211972157	0	0	0	0	0	0	0	0	0	0	0	0	0	0.630453981171
Decr1	0	0	-0.610218981439	0	0	0	0	0	0	0	0	0	0	0	0	-0.665714462158	0	0	0	0	-0.670336977289	0	0	0	0	0
Decr2	0	0	0	0.642479951096	0	0	0	0	0	0	0	0	0	0	0.643456152454	0	0	0	0	0	0	0.636115355614	0	0	0	0.58882151534
Dedd2	0	0	0	0	0	0	-0.654514169436	0	0	0	0	0	0	0	0	0	0	0	0	0	0	0	0	0	0	0
Def6	0	0	-0.599806576363	0	-0.675396806205	0	0	0	0.612469919066	0	0	0	0	0	0	0	0	0	0	0	0	0	0	0	0	-0.667380591537
Def8	0	0	0.679376801827	0	0	0.668525834145	0	0	0	-0.680153045387	0	0	0	0	0.684053073378	0	0	0	0	0.6841420887	0	0.671626534508	0	0	0	0
Degs1	0	0	0	0	0	-0.167109118439	0	-0.651807160966	0	0	0	0	0	0	0	0	0	0	0	0	0	0	0	0	0	0
Degs2	0	0.681177878496	0	0.648182866022	0	0.603598058698	0	0	0	0.649761404388	0	0	0	0	0.660229606188	0	0.665511181926	0.671178490723	0	0	0	0.679545930937	0	0	0	0
Dek	0.679299655215	0	0	0	0	0	0	0	0	0	0	0	0	0	0	0	0	0	0	0	0	0	0	0	0	0
Dennd1a	0	0	0	0	0	0	0	0	0	0	0	0	0	0	0.665333151283	0	0	0	0	0	0	0	0	0.611018969327	0	0
Dennd1b	0	0	0	0	0	0	0	0	0	0	0	0	-0.603391826566	0	0	0	0	0	0	0	-0.600337858399	0	0	0	0	0
Dennd1c	0	0	0	0	0	0	0.319514007567	0.615469735398	0	0	0	0	0	0	0	0	0	0	0	0	0	0	-0.441213445048	0	0	0
Dennd2c	0	0	0	0	0	0	0	0	0.669430823246	0	0	0	0	0	0	0	0	0	0	0	0	0	0	0.617392466341	0	0
Dennd2d	0	0	0	0	0	0	0	0	0	0	-0.615748651612	0	0	0	0	0	0	0	0	0	0	0	0	0	0	0
Dennd3	-0.644636660559	0.678768530464	-0.660705231532	0	0	0	0	0.676822062102	0	0	0	0	0.654375365216	0	0	0	0	0	0	-0.63795768639	0	0	0	0.684177694829	0	0
Dennd4a	0	0	0	0	0	0	0	0	0	0	0	0	0	0	0	-0.661102789517	0	0	0	0	0	0	0	0	0	0
Dennd4b	0	0	0	0	0	0	0	0	0.59549469727	0	0	0	0	0	0.660650945376	0	0	0	0	0	0	0	0	0	0	0
Dennd4c	0	0	0	0	0	0	0	0	0	0	0	0	0	0	0	0	0	0	0	0	0	0	0	0.588779974857	0	0
Dennd5a	0	0.602158977668	0	0.675979383725	0	0	0	0	0	0	0	0	0.66558536136	0	0	0	0	0	0	0	0	0	0	0.65898042451	0	0
Denr	0.640414795638	0	0	0	0	0	0	0	0	0	-0.641210433551	0	0	0	0	0	0	0	0	0	0	0	0	0	0	0
Depdc1b	0.637156834874	0	0	0.669671164614	0	0	0	0	0	0	0	0	0	0	0	0.620347775012	0	0	0	0	0	0	-0.291546718638	0	0	0
Depdc5	0	0	0	0	0	0	0	0	0	0	0	0	0	0	0.646411461125	0	0	0	0	0	0	0	0	0	0	0
Dera	0	0	0	0	0	0	0	0	0	0	0	0	0	0.374889191887	0	0	0	0	0	0	0	0	0	0	0	0
Derl1	0	0	0	0	0	0	0	0	0	0	0	0	0.604547555459	0	0	0	0	0	0	0	0	0	0	0	0	0
Derl2	0	0	0	0	0	0	0	0	0	0	0	0	0	0	0	0	0	0	0	0	0	0	0	0	0.408354298426	0
Det1	0	0	0	0	0	0	0	0	0	-0.636215659578	0	0	0	0	0	0	0	0	0	0.672819339815	0	0	-0.404733464046	0	0	0
Dffb	0.634984861032	0	-0.676116024744	0	-0.653657612684	-0.672538002868	0	0	0	0	0	0	0	0	0	0	0	0	0	0	0	0	0	0	0	-0.636989090569
Dgat1	0.661125693757	0.687486097609	-0.688346354067	0	0	-0.65911861375	0	0.668149002617	0.684005598541	0.686153834965	0.686127130368	0	0.681421187042	0	0	0	0	0	0	0	0	0	0	0.685447646748	0	-0.625127405925
Dgcr2	0	0	0	0	0	0	0	0	0	0	0	0	0	0	0.662475759465	0	0	0	0	0	0	0	0	0	0	0
Dgcr6	0	0	0	0	0	0	0	0	0	-0.626526087203	0	0	0	0	0	0	0.636468449722	0	0	0	0.610060571033	0	0	0	0	0
Dgcr8	0	-0.631961789125	0	0	0	0	0	0	0	0	0	0	0	0	0	0	0	0	0	0	0	0	0	0	0	0
Dgka	0	-0.61380061748	-0.63647587935	0	0	0.359584972707	0.477209852126	0.628430366198	0.630661683588	0	0	0	0	0.32538555021	0.618614943421	0	0.664514210326	0	0	0	-0.680669870768	0	-0.293016544564	0	0	0
Dgkd	0	0	0	0	0	0.250704124737	0	0	0	0	0	0	0	0	0.60683524922	0	0	0	0	0	0	0	0	0	0	0
Dgke	0	0	0	0	0	0	0	-0.616402815208	0	0	0	0	0	0	0	0	0	0	0	0	0	0	0	0	0	0
Dgkh	0	-0.642366965874	-0.688039150169	0	0	0	0	0	0	0	0	0	0	0	0	0	0	0	0	0	0	-0.683893704621	0	-0.686644083053	0	0
Dgkq	0	0	0	0	0	0	0	0	0	0	0	0	0	0	0.666588267315	0	0	0	0	0	0	0	0	0	0	0
Dgkz	0	0	0	0	0	0	0	0	0	0	0	0	0	0	0.665353921525	0	0	0	0	0	0	0	0	-0.625759884539	0	0
Dguok	0	0	0	0	0	0	0	0	0	0	0	0	0	0	0	0	0.644527303488	0	0	0	-0.613431972801	0	0	0	0	0
Dhcr24	0	-0.659208967837	0	0	0	0	0	-0.664651898086	0	0	-0.649635048696	0	0	0	0.6061557656	0	0	0	0	0	0	0	0	0	0	0
Dhcr7	0	-0.679921738922	0	0	0	0	0	-0.658934291411	0	0	0	0	0	0	0	0	0	0	0	0	0	0	0	0	0	0
Dhdh	0	0.657743111543	0	0	0	0	0	0	0	0	0	0	0	0	0	-0.683984058709	0	0	0	0	0	0	0	0.677035698873	0	0
Dhfr	0.650494297202	0	0	0	0	0	0	0	0	0	0	0	0	0	0	0	0	0	0	0	0	0	0	0	0	0
Dhodh	0	0	0	0	0	0	0	0	0	0	-0.634372436187	0	0	0	0.587254845683	0	0	0	0	0	0	0	0	0	0	0
Dhps	0	0	0	0	0	-0.276372049509	0	0	0	0	-0.628007894243	0	0	0	0	0	0	0	0	0	0	0	0	0	-0.976249186379	0
Dhrs1	0	0.659137684912	0	0	0	0	0	0.630599372863	0.660618306425	0.655312993268	0	0	0.645289868075	0	0	0	0	0	0	0	0	0	0	0.659636170712	0	0
Dhrs11	0	0	0	0	0	0	-0.623329772757	0	0	0	0	0	0	-0.742091946405	0	0	0	0	0	0	0	0	0	0	0	0
Dhrs13	0	0	0	0	0	0	0	0	0	0	-0.675696781777	0	0.640159618384	0	0	0	0	0	0	0	0	0	0	0	0	0
Dhrs3	0	0	0	0	0	0	0	-0.681707135696	0	0	-0.675342593753	0	-0.686524815657	0	0	0	0	0	0	0	0	0	0	-0.646823229484	0	0
Dhrs4	0	-0.668858784413	0	0	0	0	0	0	0	0	0	0	0	0	0.613481726553	0	0	0	0	0	0	0	0	0	0	0
Dhrs7	0	0	0	0	0	0	0	0	0	0	0	0	0.606858986639	0	0	0	0	0	0	0	-0.61145502536	0	-0.538659560735	0	0	0
Dhrs7b	0.660312687154	0	0	0	0	0	0	0	0	0	-0.605867528572	0	0	0	0	0	0	0	0	0	0	0	0	0	0	0
Dhx15	0	0	0	0	0	0	0	-0.603648432176	0	0	-0.646660592126	0	0	0	0	0	0	0	0	0	0	0	0	0	0	0
Dhx16	0	0	0	0	0	0	0	0	0	0	0	0	0	0	0.660300818445	0	0	0	0	0	0	0	0	0	0	0
Dhx29	0	0	0	0	0	0	0	0	0	0	0	0	0	0	0	0	0	0	0	0	0	0	0	0	0.26515343298	0
Dhx30	0	0	0	0	0	0	0	0	0	0	-0.635265134574	0	0	0	0.648153194248	0	0	0	0	0	0	0	0	0	0	0
Dhx32	0	0	0	0	0	0	0	0	0	0	0	0	0	0	0	0	0	0	0	0	0	0	0	0.59475883728	0	0
Dhx33	0	0	0	0	0	0	0	-0.635933754823	0	0	-0.610670751879	0	0	0	0	0	0	0	0	0	0	0	0	0	0	0
Dhx34	0	0	0	0	0	0	0	0	0	0	0	0	0	0	0.667098621825	0	0	0	0	0	0	0	0	0	-1.18308449966	0
Dhx37	0	0	0	0	0	0	0	-0.625752656212	0	0	-0.648070115895	0	0	0	0.615193787902	0	0	0	0	0	0	0	0	0	0	0
Dhx38	0	0	0	0	0	0	-0.650361495562	0	0	0	-0.603890581131	0	0	0	0	0	0	0	0	0	0	0	0	0	0	-0.65473463341
Dhx40	0	0	0	0	0	0	0	0	0	0	0.62370365263	0	0	0	0	0	0	0	0	0	0	0	0	0	0	0
Dhx58	0	0	0	0	0	0	0	0.68357535782	0	0	0	0	0	0	0	0	0	0	0	0	0	0	0	-0.631365452145	0	0
Dhx9	0	0	0	0	0	0	0	-0.626179127506	0	0	0	0	0	0	0	0	0	0	0	0	0	0	0	0	0	0
Diablo	0.664030560413	0	0	0	0	0	0	0	0	0	0	0	0	0	0	0	0	0	0	0	0	0	0	0	0	0
Dicer1	0	0	0	0	0	0	0	0	0	0	0	0	0	0	0	0	0	0	0	0	0	0	0	0	0.250104433371	0
Dido1	0	0	-0.662696635626	0	0	0	0	0	0	0	-0.613106698085	0	0	0	0	0	0	0	0	0	0	0	0	0	0	-0.632774975914
Dip2a	0	0	-0.660831727254	0	0	-0.65202762494	0	0	0	0	0	0	0	0	0	0	0	0	0	0	0	0	0	0	0	-0.631589530283
Dip2b	0	0	0	0	0	0	0	0	0	0	0	0	0	0	0.639302104121	0	0	0	0	0	0	0	0	0	0	0
Dip2c	0	0	0	0	0	0	0	0	0	0	0	0	0	0	0	0	0	0	0	0	0	0.647684380222	0	0.632783215416	0	0
Dis3	0	0	0	0	0	0	0	-0.651322863056	0	0	-0.630870311744	0	0	0	0	0	0	0	0	0	0	0	0	0	0	0
Dixdc1	0	0.654010402397	0	0	0	0	0	0	0	0	0	0	0	0	0	0	0	0	0	0	0	0	0	0	0	0
Dkc1	0	-0.628972875901	0	0	0	0	0	-0.667026403513	0	0	-0.670774291075	0	0	0	0	0	0	0	0	0	0	0	0	0	0	0
Dlat	0	0	0	0	0	0.649808879227	0	0	0	0	0	0	0	0	0	0	0	0	0	0	0	0	0	0	0	0
Dlg2	-0.625311728264	0.687622587768	0.6786587449	0	0	0	0.667617877866	0	0	-0.656899517354	0	0	0	0	0	0	0.598153288204	0	0	0	0	0	0	0.688747147995	0	0
Dlg3	0	0	0	0	0	0	0	0	0	0	0	0	0.666793002554	0	0	0	0	-0.649150750785	0	0	0	0	0	0	0	0
Dlg4	0	0	0	0	0	0	0	0.639922244193	0.607384177035	0	0	0	0	0	0.60160114832	0	0	0	0	0	0	0	0	0.643886393175	0	0
Dlgap4	0	0	-0.652305915531	0	-0.668139565874	0	0	0	0	0	0	0	0	0	0	0	0	0	0	0	0	0	0	0	0	0
Dlgap5	0	0	0	0	0	0	0	0	0	0	0	0	0.586943292059	0	0	0	0	0	0	0	0	0	0	0	0	0
Dlst	0	0	0	0	0	0	0	0	0	0	-0.633631532667	0	0	0	0	0	0	0	0	0	0	0	0	0	0	0
Dmap1	0	0	0	0	0	0	0	0	0	0	0	0	0	0	0	0	0	0	0	0	0	0	0	0	0	-0.627429628081
Dmwd	0	0	0.685943165371	0.681308434301	0	0.685498088763	-0.647848761707	0	0	0	0	0	0.674409746891	-0.655105355588	0.674344468988	0	0	0	0	0	0	0.67723153258	0.749118693421	0	0	0
Dmxl1	0	0	0	0	0	0	0	0	0	0	0	0	0	0	0	-0.6668890653	0	0	0	0	0	0	0	0	0	0
Dmxl2	0	0	0.676673703233	0	0	0.586450740613	0.67083133097	-0.684681592266	0	-0.675483546129	-0.659704108239	0	0	0	0	-0.686766964612	0	-0.65282996924	0	0	0	0.678151357568	0	0	0	0.621255731291
Dna2	0	-0.68211192201	0	0	0	0	0	-0.637708309108	0	0	-0.66716735589	0	0	0	0	0	0	0	0	0	0	0	0	0	0	0
Dnaja1	0.660360161993	0	0	0	0	0	0	-0.641195976897	0	0	-0.603919494439	0	0	0	0	0	0	0	0	0	0	0	0	0	0	0
Dnaja2	0	0	0	0	0	0	0	0	0	0	-0.603203890064	0	0	0	0	0	0	0	0	0	0	0	0	0	0	0
Dnaja4	0	0.67268878401	0	0	0	0	0	0	0	0	0	0	0.637058918021	0	0	0	0	0	0	0	0	0.668902665672	0	0.610096177161	0	0.601817752269
Dnajb1	0	0	0	0	0	0	0	0	0.651405220658	0	0	0	0	0	0	0	0	0	0	0	0	0	0	0	0	0
Dnajb12	0	0	0	0	0	0	0	0	0	0	0	0	0	-0.26614058049	0	0	0	0	0	0	0	0	0	0	0	0
Dnajb14	0	0	0	0	0	0	0	0	0	0	0	0	0	0	0	0	0	0	0	0	0	0	0	0.650871128729	0	0
Dnajb2	0	0	0	0	0	0	0	0	0	0	0	0	0	0	0.600426146077	0	0	0	0	0	0	0	0	0	0	0
Dnajb4	0	0	0	0	0	0	0	0	0	0	0	0	0	0	0	-0.662523155778	0	0	0	0	0	0	0	0	0	0
Dnajb5	0	0	0	0	0	0	0	0	0	0	0	0	0.672786700864	-0.310561919929	0	0	0	0	0	0	0	0	0.314627522918	0.624878654872	0	0
Dnajb6	0.630436178107	0	0	0	0	0	0	0	0	0	0	0	0	0	0	0	0	0	0	0	0	0	0	0	0	0
Dnajb9	0.66552898499	0	0	0	0	-0.359719298797	0	0	0	0.664276836136	0	0	0	0	0	0	0	0	0	0	0	0	0	0	0	0
Dnajc1	0	0	0	0	0	-0.366728135667	0	0	0	0	0	0	0	0	0	0	0	0	0	0	0	0	0	0	-0.460284764795	0
Dnajc10	0	-0.629814975999	0	0	0	0	0	0	0	0	0	0	0	0	0	0	0	0	0	0	0	0	0	0	0	0
Dnajc11	0	0	0	0	0	0	0	-0.642319981749	0	0	-0.647882179392	0	0	0	0	0	0	0	0	0	0	0	0	0	0	0
Dnajc12	0	0	0	0	0	0	0	0	0	0	0	0	0	0	0	0	0	0	0	0	0	0	0.853591556124	0	0	0
Dnajc15	0	0	0	0	0	0	0	0	0	0	0	0	0	0	0	-0.658739126581	0	0	0	0	0	0	0	0	0	0
Dnajc16	0	0	0	0	0	0	0	0	0.586880981334	0	0	0	0	0	0.620329971948	0	0	0	0	0	0	0	0	0	0	0
Dnajc17	0	0	0	0	-0.671779028531	0	0	0	0	-0.634712167557	0	0	0	0	0	0	0	0	0	-0.610059958245	0	-0.643035586123	0	0	0	0
Dnajc18	0	0	0.66098623642	0	0	0	0	0	0	0	0	0	0	0	0.656034017372	0	0	0	0	0	0	0.662897098653	0	0	0	0.6605559957
Dnajc19	0	0	0	-0.65938606185	-0.657557295113	-0.651012044993	0	0	0	0	0	0	0	0	0	-0.604714610412	0	0	0	0	0	0	0	0	0	0
Dnajc21	0	0	0	0	0	-0.668884083558	0	0	0.605648378267	0	0	0	0.669929309046	0	0	-0.608007113371	0	0	0	0	-0.639374438487	0	0	0	0	-0.631560616975
Dnajc24	0.614739809762	0	0	0	0	0	0	0	0	0	0	0	0	0	0	0	0	0	0	0	0	0	0	0	0	0
Dnajc25	0	0	0	0	-0.617122033747	0	0	0	0	0	0	0	0	0	0	0	0	0	0	0	0	0	0	0	0	0
Dnajc27	0	-0.626200812487	0	0	0	0	0	0	0	0	0	0	0	0	0	0	0	0	0	0	0	0	0	0	0	0
Dnajc30	0	0	0	0	0	0	0	0	0	0	0	0	0	0	0.604942190051	0	0	0	0	0	0	0	0	0	-1.33660728036	0
Dnajc4	0	0	0	0	0	-0.60150161905	0	0	0	0	0	0	0	0.675012482116	0	0	0	0	0	0	0	0	0	0	0	0
Dnajc5	0	0	0	0	0	0	0	0	0.662888197121	0	0	0	0	0	0	0	0	0	0	0	0	0	0	0	0	0
Dnase1l1	0	0	0	0	0	0	0	0	0	0.589788815167	0	0	0	0	0	0	0	0	0	0	0	0	0	0	0	0
Dnmt3a	0	-0.68616701347	0.685403139087	0	0	0	0	0	0	0	-0.662674950645	0	-0.674688430157	0	0.676480836703	-0.681168625333	0	0	0	0	0	0.68109479753	0	-0.653209456408	0	0
Dnmt3b	0	-0.669212972437	0	0	0	0.630581569799	0	0	0	-0.656205597959	0	0	0	0	0.668674193014	0	0	0	0	0.675477930748	0	0.664873238789	0	0	0	0
Dnttip2	0	0	0	0	0	-0.233346208893	-0.255666727504	-0.61165019019	0	0	-0.669408137267	0	0	-0.256578353901	0	0	0	0	0	0	0	0	0	0	-0.327603423206	0
Doc2a	0	0	0	0	0	0	0	-0.66357487736	0	0	-0.646631678818	0	0	0	0	0	0	0	0	0	0	0	0	0	0	0
Dock10	0	0	0	0	0	0	0	0	0	0	0	0	-0.635214536285	0	0	-0.679665133312	0	0	0	0	0	0	0	-0.669784010272	0	0
Dock11	0	0	0	0	0	0	0	0	0	0	-0.601465477415	0	0.590230924596	0	0	-0.643451214928	0	0	0	0	0	0	-0.440410473533	0.637714664222	0	0
Dock5	0	0.680314429879	0	0	0	0	0	0	0.626575880334	0	0	0	0	0	0	-0.63315084892	0	0	0	0	0	0	0	0.679086018444	0	0
Dock6	0	0	-0.678584498422	0	0	0	0	0	0	0.678255208777	0	0	0	0	0	0	0	0	0	0	0	0	0	0	0	0
Dock8	0	0	0	0	0	0	0	0	0	0	-0.620747039748	0	0	0	0	-0.633682130956	0	0	0	0	0	0	0	0	0	-0.649006184244
Dock9	0	0	0	0	0	0	-0.682957636272	0	0	0	0	0	0.662452022046	0	0	0	0	0	0	0	-0.646042570165	0	0	0	0	0
Dohh	0	0	0	0	0	0	0	-0.609423865467	0	0	-0.604129115923	0	0	-0.358773046119	0	0	0	0	0	0	0	0	0	0	0	0
Dok1	0	0	0	0	0	0	0	0	0	0	0	0	0.624706558584	0	0	0	0	0	0	0	0	0	0	0	0	0
Dok2	0	0	0	0	0	0	0	0.664564652342	0.630762567619	0	0	0	0	0	0	0	0	0	0	0	0	0	0	0.59804350264	0.512639104603	0
Dolk	0	0	0	0	0	0	0	0	0	0	-0.668620249621	0	0	0	0.61723520594	0	0	0	0	0	0	0	0.762028923176	0	0	0
Dolpp1	0	0	0	0	0	0	0.653902390827	0	0	0	0	0	0	0.662690302133	0	0	0	0	0	0	0	0	0	0	0	0
Dopey2	0	0	0	0	0	0	0	0	0	0	0	0	0	0	0.657425623563	0	0	0	0	0	0	0	0	0	0	0
Dot1l	-0.640527356647	0	0	0	0	-0.250470994346	0	-0.679639834168	0	0	0	0	0	-0.243352607086	0.622632501595	0	0	0	0	0	0.654387233925	0	0	0	0	-0.618853218069
Dpagt1	0	0	0	0.664110674202	0	0	0	0	0	0	0	0	0	0	0	0	0	0	0	0	0	0	0	0	0	0
Dpcd	0	0	0	0	0	0	0	0	0	0	0	0	0	0.51471668146	0	0	0	0	0	0	0	0	0	0	0	0
Dpf1	0	0.685412040619	0.672214035629	0	0	0	0	0.681296565592	0.683168854519	0	0.675234622203	0	0.64312086141	0	0.675614420907	0	0	0	0	0.673478053193	0	0	0	0.660490717798	0	0
Dph2	0	0	0	0	0	0	0	-0.633982106527	0	0	0	0	0	0	0	0	0	0	0	0	0	0	0	0	0	0
Dph3	0.649099723833	0	0	0	0	0	0	0	0	0	-0.615640226707	0	0	0	0	0	0	0	0	0	0	0	0	0	0	0
Dpm2	0	0	0	0	0	0	0	0	0	0	0	0	0	0.358847671724	0	0	0	0	0	0	0	0	0	0	0.299741207129	0
Dpm3	0.609125910158	0	0	0	0	0	0	0	0.598034601108	0	0	0	0	0	0	0	0	0	0	0	0	0	0	0	0	0
Dpp4	0	-0.649288088999	0	0	0	0.35616413495	0.794192559154	0.678287847728	0.610214864256	0	0.586133252633	0	0	0	0	-0.600771558021	0.631560738334	0	0	0	-0.677294242049	0	-0.69997325465	0	0	0
Dpp9	0	0	-0.611628505209	0	0	0	0	-0.615434219386	0	0	0	0	0	0	0	0	0	0	0	0	0	0	0	0	0	0
Dpy19l1	0	0	0	0	0	0	0	-0.610743035149	0	0	0	0	0	0	0	-0.600919738725	0	0	0	0	0	0	0	0	0	0
Dpy19l3	0	0	0	0	0	0	0	0	0	0	0	0	0.624721394471	0	0	0	0	0	0	0	0.68662264899	0	0	0.683118412504	0	0
Dpy19l4	0	0	0.636382401578	0	0	0	0	0	0	0	0	0	0	0	0	0	0	0	0	0	0	0.654621640938	0	0	0	0
Dpy30	0	0	0	0	0	0	0	0	0	0	0	0	0	0	0	0	0.656087426565	0	-0.228688675602	0	0	0	0.363390878588	0	0	0
Dpysl2	0	0	0	-0.669032264262	0	0	0	0	0	0	0	0	-0.634545916035	0	0.605826408911	-0.674189675593	0	0	0	0	0	0	-0.341044987272	0.675709370584	0	0
Dr1	0	0	0	0	0	0	0	0	0	0	-0.626591142146	0	0	0	0	-0.600905282071	0	0	0	0	0	0	0	0	0	0
Dram2	0.614259127027	0	0	0	0	0	0	0.589714635732	0	0.653399163857	0	0	0	0	0	0	0	0	0	0	0	0	0	0.598871345129	0	0
Drap1	0.63795500559	0	0	0	0	0	0	0	0	0	0	0	0	0	0	0	0	0	0	0	0	0	0	0	0	0
Drg2	0	0	0	0	0	0	0	0	0	0	-0.605206136649	0	0	0	0	0	0	0	0	0	0	0	0	0	0	0
Drosha	0	-0.6245057698	0	0	0	0	0	0	0	0	-0.621899957909	0	0	0	0	0	0	0	0	0	0	0	0	0	0	0
Dsp	0	0	0	0	0	-0.722059448859	0	0	0	0	0	0	0	0	0	0	0	0	0	0	0	0	0	0	0	0
Dst	0	0.666867181989	0	0	0	0	0	0.651428958076	0	0	0.589673095249	0	0	0	0	0.664389588876	0	0	0	0.637818515431	-0.67670874756	0.678587532643	0	0.686794745278	0	0
Dstn	0	0	-0.662476171652	0	0	0	0	-0.671576635374	0	0	-0.635706062522	0	0	0	0	-0.662205109388	0	0	0	0	-0.671020054193	0	0	0	-0.382930847138	0
Dtwd1	0.619208378898	0	0	0	0	0	0	0	0	0	0	0	0	0.481484406811	0	0	0	0	0	0	0	0	0	0	0	0
Dtx2	0	0	0	0	0	0	0	0	0	0	0	0	0	0	0	0	0	0	0	0	0	0	0.385694979566	0	0	0
Dtx3	0	0	0	0	0	0	0	0	0	0	0	0	0	0	0.638833290095	0	0	0	0	0	0	0.654413938522	0	0	0	0
Dtx3l	0	0	-0.665118125179	0	0	-1.03120121509	0.544946021744	0	0.673213974406	0	0.58703230738	0	0	0.498152782059	0	0	0	0	0	0	-0.667405890681	0	-0.449780464562	0	0	0
Dtymk	0.627391854114	-0.618896588031	0	0	0	0	0	0	0	0	-0.636309627829	0	0	0	0	0	0	0	0	0	0	0	0	0	0	0
Dus1l	0	0	0	0	0	0	0	0	0	0	-0.63958405997	0	0	0	0	0	0	0	0	0	0	0	0	0	0	0
Dus3l	0	0	-0.650296440618	0	0	0	-0.672769309333	0	0	0	-0.626829676938	0	0	0	0	0	0	0	0	0	0	0	0	0	0	0
Dusp1	0	0	0	0	0	0	0	0	0	0	0.606838216397	0	0	0	0	0	0	0	0	0	0	0	0	0	0	0
Dusp10	0	0	0	0	-0.656321251192	0	0	0	0	0	0	0	0	0	0	0	0	0	0	0	0	0	0	0.663950446624	0	0
Dusp12	0	0	0	0	0	0	0	0	0	-0.665938540296	-0.663292972605	0	0	0	0	0	0	0	0	0.674394911004	0	0	0	0	0	0
Dusp14	0	-0.672476562088	0	0	0	0	0.670383287185	-0.687377758246	0	-0.628369310594	0	0	0	0	0	-0.680843350617	0	0	0	-0.658171702909	0	0	0	0	0	0
Dusp16	0	-0.670799590219	0	0	0	0.666460678687	-0.574620147523	0	0	0	0	0	0.659894315144	0	0	0	0	0	0	0	0	0	0	0.664977089997	-0.652878527519	0
Dusp2	0	-0.681038515447	0.607799581868	0	0	0	0	-0.672201885661	0	0	-0.674153533957	0.238560449202	-0.676679834252	0	0	-0.665934926132	0	0	0	0	0	0	0	0	-0.514618175661	0
Dusp22	0	0	0	0	0	0	0	0.615523144591	0.638225018731	0	0.607229883811	0	-0.680608429989	0	0	0	0	0	0	0	0	0	0	0	0	0
Dusp3	-0.624588895561	0.682388486868	0	0	0	0.653532686839	0	-0.679867526469	0	-0.676885841572	0	0	0.621537613142	0	0	-0.679361543577	-0.637466160153	0	0	0	0	0	0	0.680961274548	0	0.647636905384
Dusp4	-0.653148015628	0	-0.624621423033	0	0	-0.461442954192	-0.267397872692	-0.679083252987	0	0	0	0	0	-0.288305280837	0	0	0	0	-0.441786569699	0	0	0	0	0	-0.372972806337	0
Dusp5	0	0	0	0	0	0	-0.403617064988	0	0.618674286969	0	0.672178429501	0	0	0	0	0	-0.677897807356	0	0	0	0	0	0	-0.613157296374	-0.456959447813	-0.632012387414
Dusp6	0	-0.655811654137	0	0	0	0	-0.664456733256	0	0	0	-0.675447404494	0	-0.684414144166	0	0	0	0	0	0	0	-0.684200908519	0.669326972038	0	0.596464964274	0	0
Dusp7	0	0	0	0	0	0	-0.669791238599	0	0	0	0	0	0	0	0.627819127657	0	0	0	0	0	0	0	0	0	0	0
Dut	0	0	0	0	0	-0.663770042189	0	0	0	0	-0.630599249481	0	0	0	0	0	0	0	0	0	0	0	0	0	0	-0.6355795668
Dvl1	0	0	0	0	0	0	-0.658334340268	0	0	0	0	0	0	0	0.670033160254	0	0	0	0	0	0	0	0	0	0	0
Dvl2	0	0	0	0	0	0	-0.639912948849	0	0	0	0	0	0	0	0.640669972894	0	0	0	0	0	0	0	0	0	0	0
Dvl3	0	0	0	0	0	0	0	0	0	0	0	0	0	0	0.646764555234	0	0	0	0	0	0	0	0	0	0	-0.649548308772
Dynll1	0.668344836324	0	0	0	0	0	0	-0.634506160237	0.615810960797	0	0	0	0	0	0	0	0.662063321809	0	0	0	0	0	0	0	0	0
Dynll2	0	0	0	0	0	0	0	0	0	0	0	0	0.657636293157	0	0	0	0	0	0	0	0	0	0	0	-0.298654658312	0
Dynlrb1	0.67005986485	0	0	0	0	0	0	0	0	0	0	0.119309925592	0	0	0	0	0.655176503109	0	0	0	0	0	0	0	0.229609257071	0
Dynlt1a	0	0	0	0	0	0	0	0	0	0	-0.630346258035	0	0	0	0	0	0.633504239518	0	0	0	0	0	0	0	0	0
Dynlt3	0	0	0	0	0	0	0	0	0	0	0	0	0.599708089151	0	0	-0.651846916765	0.645417456703	0	0	0	-0.60974552602	0	-0.695074829904	0	0	0
Dyrk1b	0	0	0	0	0	0	0	0.654396135457	0	0	0	0	0	0	0	0	0	0	0	0	0	0	0	0	0	0
Dyrk2	0	0	0	0	0	0	-0.679021812208	0	0	0	0	0	0	0	0.644218717041	0	0	0	0	0	0	0	0	0	0	0
Dyrk3	0	-0.645536587274	0	0	0	-0.541065490257	-0.803019275775	0	0	0	-0.625318956591	0.180733962993	0	-0.511236143219	0	0	0	0	-0.50864812722	-0.615116172998	0	0	0.685009328231	0	0	0
Dyx1c1	0	0	0	0	-0.613619909304	0	0	0	0	0	0	0	0	0	0	0	0	0	0	0	0	0	0	0	0	0
Dzip3	0	0	0	0	0	0	0	0	0	0	0	0	0	0	0	-0.662270164331	0	0	0	0	0	0	0	0	0	0
E130012A19Rik	0	0	0	0.679614176017	0	-0.375820519444	-0.678917001466	-0.651731263532	0.648390568438	0	0	0	0	0	0.675590683489	0	0	0	0	0	0	0	0	0	0	0
E130201H02Rik	0	0	0	0.674454254552	0	0	0	0	0	0	0	0	0	0	0.588023344626	0	0	0	0	0	-0.633602619359	0	0	0	0	0
E130308A19Rik	0	0	0	0	0	0	0	0	0	0	0	0	0.650604082765	0	0.646990060715	0	0	0	0	0	0	0	0	0	0	0
E130309D02Rik	0	0	0	0	0	0	0	0	0	0	-0.648937515138	0	0	0	0	0	0	0	0	0	0	0	0	0	0	0
E130311K13Rik	0	0	0	0	0	0	0	0	0	0	0	0	0	0	0	0	0.613116763735	0	0	-0.610356319653	-0.644813754571	0	0	0	0	0
E2f1	0	0	0	0	0	0	0	0	0.602743511612	0	0	0	0	0	0.660030805304	0	0	0	0	0	0	0.655609711006	0	0	0	0
E2f2	0	-0.645579957236	0	0	0	0.286492475627	0	0	0	0	0	0	0	0	0	0	0	0	0	0	0	0	0	0	0	0
E2f3	0	0	0	0	0	0	0	-0.602990654417	0	0	0	0	0	0	0	0	0	0	0	0	0	0	0	0	0	0
E2f4	0	0	0	0	0	0	0	0	0	0	0	0	0	0	0.600503292689	0	0	0	0	0	0	0	0	0	0	0
E2f5	0	0	0	0	0	0	0	0	0	0	-0.61124901804	0	0	0	0	0	0	0	0	0	0	0	0	0	0	0
E2f7	0	-0.653339566295	-0.643317490878	0	0	-0.665454242385	0	0	0	0	-0.642627185647	0	0	0	0	0	0	0.667214341742	0	0	0	0	0	0	0	-0.636779469085
E2f8	0	-0.661478662523	0	0	0	0	0	-0.602932827801	0	0	-0.619402570922	0	0	0	0	0	0	0	0	0	0	0	0	0	0	0
E330009J07Rik	0	0.66670695441	0	0	0	0	0	0	0.685791839324	0	0	0	0.598185927154	0	0	-0.648767649453	0	0	0	0	0	0	0	0.653419934099	0	0
Eaf1	0	0	0	0	0	0	0	0	0	0	-0.65059641619	0	0	0	0	0	0	0	0	0	0	0	0	0	-0.321218456397	0
Ears2	0	0	0	0	0	0	0	0	0	0	0	0	0	0	0.597728981838	0	0	0	0	0	0	0	0	0	0	0
Ebag9	0.591592859014	0	0	0	0	0	0	0	0	0.610229700144	0	0	0	0	0	0	0	0	0	0	0	0	0	0	0	0
Ebf1	0	0	0	0	0	0	0	0	0	0	0	0	0	0	0	0	0	0	0	0	-0.654145524758	0	0	0	0	0
Ebi3	0	0.651286533562	0	0	-0.683329895113	0	0	0	0	-0.667109529274	0	0	0.683142149923	0	0	-0.665884327843	0	0	0	-0.669516562172	0.617629840532	-0.604038761835	0	0	0	0
Ebna1bp2	0	0	0	0	0	-0.286230091998	-0.291948502898	0	0	0	-0.661167844461	0	0	-0.343543452544	0	0	0	0	0	0	0	0	0	0	0	0
Ebp	0.608707538147	-0.649266404018	0	0	0	0	0	0	0	0	-0.599817418854	0	0	0	0	0	0	0	0	0	0	0	0	0	0	0
Ece1	0	0	0	0	0	0	0	-0.688107819276	0	0	-0.629066844152	0	0	0	0	0	0	0	0	0	0	0	0	0	0	0
Ece2	0.633257963796	0	0	0	0	0	0	0	0	0	-0.643913827857	0	0	0	0	0	0	0	0	0	0.622929219333	0	0	0	0	0
Ech1	0	0	0	0	0	0.252249173274	0	0	0	0	0	0.259452335221	0	0	0	-0.63079441431	0	0	0	0	0	0	0	0	0	0
Echdc1	0	0	0	0	0	0	0	0	0.641198130467	0	0	0	0	0	0	0	0.586008631184	0	0	0	0	0	0	0	0	0
Echdc2	0	0	0	0	0	0	0.595738005816	0	0	-0.664937417003	0	0	0	0	0.667160932549	0	0	0	0	0	0	0	0	0	0	0
Echs1	0	0	0	0	0	0	0	0	0	0	0	0	0	0	0	0	0	0	0	-0.652522765342	0	0	0	0	0	0
Ecm1	0.675243523735	0.684631672968	0	0	0	0.336859983314	0.441380606404	0.65294221854	0.650464625427	0	0	0	-0.6589848897	0	0.67200930039	0	0.669644460018	0	0.23395455683	0.680492460521	-0.684855072115	0	-0.58261702741	0	0	0
Ecsit	0	0	0	0	0	0	0	0	0.600571537769	0	0	0	0	0	0.616318348129	0	0	0	0	0	0	0	0	0	0	0
Edc3	0	0	0	0	0	0	0	0	0	0	0	0	0	0	0	0	0	0	0	0	0	0	0	0	-0.382781595927	0
Edem1	0	0.613950540579	0	0	0	0	0	0	0	0	0	0	0.66865638995	0	0	-0.670427331377	0	0	0	0	0	0	0	0	0	0
Edem2	0	0	0	0	0	0.296873195858	0	0.636720659799	0.589281427835	0	0	0	0	0	0	0	0	0	0	0	0	0	0	0	0	0
Edf1	0.659108013138	0	0	0	0	0	0	0	0.593414705926	0	0	0	0	0	0	0	0	0	0	0	0	0	0.233682621123	0	0	0
Eea1	0	0	0	0	0	0	-0.404366306067	-0.612618786011	0	0	-0.617581032512	0	0	0	0	0	0	0	0	0	0	0	0	0	0	0
Eef1d	0	0	0	0	0	0	0	-0.613319933732	0	0	-0.643216294299	0	0	0	0	0	0	0	0	0	0	0	0	0	0	0
Eef1e1	0.644889299129	0	0	0	0	-0.249964734238	0	-0.636728870796	0	0	-0.640512899993	0	0	0	0	0	0	0	0	0	0	0	0	0	0	0
Eef2	0	0	0	0	0	0.211960898371	0	0	0	0	0	0	0	0	0	0	0	0	0	0	0	0	0	0	0	0
Eef2k	0	0	0.608855897016	0.670326910815	0	0	0	0	0	0	0	0	0	0	0.660131689334	0	0	0	0	0	0	0.645981220405	0	0	0	0
Eefsec	0	0	0	0	0	0	0	0	0	0	0	0	0	0	0.656063689145	0	0	0	0	0	0	0	0	0	0	0
Efcab7	0	0	0	-0.673564425305	-0.664677197231	-0.652956464963	0	0	0	0	0	0	0	0	0	0	0.652856170397	0.62288767885	0	0	0	0	0	0	0	-0.600489653267
Efemp2	0	0.667060048519	0	0	0	0	0	0	0.66458838976	0	0	0	0.619252886559	0	0	-0.643751190499	0	0	0	0	-0.652905866673	0	0	0.675736075181	0	0
Efhd2	0	-0.675743765903	0	0	0	0	0	-0.642175415208	0	0	0	0	0	0	0.640951854745	0	0	0	0	0	0	0	0	0	0	0
Efr3a	0	0	-0.674081250687	0	0	0	0	0	0	0	0	0	0	0	0	-0.65946918761	0	0	0	0	0	0	0	0	0	0
Eftud1	0	0	0	0	0	0	0	0	0	0	0	0	0	-0.497934875291	0	0	0	0	0	0	0	0	0	0	0	0
Eftud2	0	0	0	0	0	0	0	-0.638478125936	0	0	-0.617895464738	0	0	0	0	0	0	0	0	0	0	0	0	0	-0.188682186985	0
Egfr	0	-0.684591238178	0	0	0	0	0	0	0	0	0	0	0	0	0	0	0	0	0	0	0	0	0	0	0	0
Egln1	0	0	0	0	0	0	0	0	0.68826646526	0	0	0	0.615991958617	0	0	0	0	0	0	0	0	0	0	0.674024013832	0	0
Egln2	0	0	0	0	0	0	0	0	0	0	0	0	0	0	0.668208346165	0	0	0	0	0	0	0	0	0	-0.77593615102	0
Egln3	0	0	0.688088434616	0.678724022803	0	0	0	0.687020250759	0.688667034206	0	0.625442418575	0	0.685711725535	-0.286801127132	0	0.671276407577	0	0	0	0	-0.668840713596	0.677412530401	0	0.686530666492	0	0
Egr1	0	-0.617693071581	0	0	0	0	0	-0.685375511661	0	0	-0.672856049257	0	-0.67690391239	0	0	-0.641434511688	0	0	0	0	0	0	0	0	0	0
Egr2	0	0	0	0	0	-0.671836416345	0	-0.687178979253	0	0	-0.681793875621	0	0	0	0	-0.682719101479	0	0	0	0	0.658232695811	0	0	0.61654385361	-0.878131440243	0
Egr3	0	-0.686040517747	-0.664294095898	0	0	-0.63877087318	0	-0.68393346042	0	0	-0.662494242469	0	-0.683253997679	0	0.625596711799	-0.674442667038	0.680842587453	-0.657980152244	0	0	0.646868406442	0	0	0	0	0
Ehbp1l1	0	0	-0.654969554038	0	0	0	0	0	0.640109176368	0	0	0	0	0	0	0	0	0	0	0	0	0	0	0.630548930847	0	0
Ehd1	0	0.655912363099	-0.625644231306	0	0	0	0	-0.665161495141	0	0	0	0	0	-0.465813029652	0	-0.668490139735	0	0	0	0	0	0	0	0	0	0
Ehd2	-0.641893510454	0.66908663067	0.676724145248	0	0	0.666377597721	0	-0.631661813553	0	-0.67906518217	0	0	0.671629501685	0	0.650372642929	-0.651619224464	0	0	0	0.591061734263	0	0.661612310848	0	0.682821694766	0	0.645355145978
Ehd3	-0.618914658849	0.651974918715	0.671789729264	0	0	0.614956413711	0	-0.666140933452	0	-0.686535658148	-0.683369650912	0	0	0	0	-0.658240372016	-0.680113289588	0	0	-0.675610041852	0	0.670751217181	-0.575724606485	0	0	0
Ehd4	0	0	0	0	0	-0.286803515151	-0.359638703143	0	0	0	-0.644969163602	0	0	-0.455013212021	0	0	0	0	-0.308460462878	0	0	0	0.302209822159	0.675510569699	0	0
Ehmt1	0	0	0	0	0	0	0	0	0	0	0	0	0	-0.274207608447	0	0	0	0	0	0	0	0	0	0	0	0
Ehmt2	0	0	0.635883915778	0	0	0	0	0	0	0	0	0	0	0	0.67680129186	0	0	0	0	0	0	0	0	0	0	0
Ei24	0	0	-0.657571751767	0	0	0	0	0	0	0	0	0	0	0	0	0	0	0	0	0	0	0	0	0	0	0
Eid1	0.653710717482	0	0	0	0	0	0	0.68490168611	0.682723777912	0	0	0	0	0	0	0	0	0	0	0	-0.655529749383	0	0	0	0	0
Eid2	0	0	0	0	0	0	0	0	0	0	0	0	0	0	0	0	0	0.660280048204	0	0	0	0	0	0	0	0
Eif1	0.658956687091	0	0	0	0	0	0	0	0	0	0	0	0	0	0	0	0	0	0	0	0	0	0	0	0	0
Eif1a	0	0	0	0	0	0	-0.269327690851	0	0	0	0	0	0	0	0	0	0	0	0	0	0	0	0	0	-0.203046720541	0
Eif1ad	0	0	0	0	0	0	0	0	0	0	-0.647076220929	0	0	0	0	0	0	0	0	0	0	0	0	0	0	0
Eif1ax	0.658339514196	0	0	0	0	0	0	0	0	0	0	0	0	0	0	0	0	0	0	0	0	0	0	0	0	0
Eif1b	0.681619987927	0	0	0	0	0	0	0	0.669887768562	0	0	0	0	0	0	-0.608722717746	0	0	0	0	0	0	0	0	0	0
Eif2a	0.658443365405	0	0	0	0	0	0	0	0	0	0	0	0	0	0	0	0	0	0	0	0	0	0	0	0	0
Eif2ak2	0	0	-0.673246378916	0	0	-0.615289652846	0	0	0	0	0.638138970588	0	0	0	0	0	0	0	0	0	0	0	0	-0.665465084876	0	-0.625333413245
Eif2ak3	0	0	0	0	0	0	0	0	0	0	0	0	0.625762873732	0	0	0	0	0	0	0	0	0	0	0	0	0
Eif2b1	0	0	0	0	0	0	0	-0.623226355917	0	0	-0.659548699208	0	0	0	0	0	0	0	0	0	0	0	0	0	0	0
Eif2b2	0	0	0	0	0	0	0	0	0	0	0	0	0	0	0	0	0	0	0	0	0	0	0	0	0.269156051958	0
Eif2b3	0	0	0	0	0	0	0	-0.605484427239	0	0	-0.616525696767	0	0	0	0	0	0	0	0	0	0	0	0	0	0	0
Eif2s1	0	0	0	0	0	0	0	0	0	0	-0.635351874499	0	0	0	0	0	0	0	0	0	0	0	0	0	0	0
Eif2s2	0	0	0	0	0	0	0	0	0	0	0	0	0.611280080936	0	0	0	0	0	0	0	0	0	0	0	0	0
Eif2s3x	0	0	0	0	0	0	0	0	0	0	-0.612994659017	0	0	0	0	0	0	0	0	0	0	0	0	0	0	0
Eif2s3y	0.65568389044	0	0	0	0	0	0	0	0	0	0	0	0	0	0	-0.6729211042	0	0	0	0	-0.638973266337	0	0	0	0	0
Eif3b	0	0	0	0	0	0	0	-0.639815366435	0	0	-0.655421324478	0	0	0	0	0	0	0	0	0	0	0	0	0	0	0
Eif3d	0	0	0	0	0	0	-0.204530576081	0	0	0	0	0	0	-0.180485310475	0	0	0	0	0	0	0	0	0	0	0	0
Eif3e	0.665546788054	0	0	0	0	0	0	0	0	0	0	0	0	0	0	0	0	0	0	0	0	0	0	0	0	0
Eif3f	0.669715672274	0	0	0	0	0	0	0	0	0	0	0	0	0.279198867446	0	0	0.677284941773	0	0	0	0	0	0	0	0	0
Eif3h	0	0	0	0	0	0.16524706033	0	0	0	0	0	0	0	0	0	0	0	0	0	0	0	0	0	0	0	0
Eif3i	0	0	0	0	0	0.206329053174	0	0	0	0	0	0.186523417469	0	0	0	0	0	0	0	0	0	0	0	0	0	0
Eif3l	0	0	0	0	0	0	0	0	0	0	-0.604953145203	0	0	0	0	0	0	0	0	0	0	0	0	0	0	0
Eif3m	0	0	0	0	0	0	0	0	0	0	0	0	0	0	0	0	0	0	0	0	0	0	0	0	-0.237150622263	0
Eif4a1	0	0	0	0	0	0	0	0	0	0	-0.61645702766	0	0	0	0	0	0	0	0	0	0	0	0	0	0	0
Eif4a2	0.660357194815	0	0.654060844413	0	0	0	0	0	0	0	0	0	0	0	0	0	0	0	0	0	0	0	0	0	0	0
Eif4a3	0	0	0	0	0	0	0	0	0	0	0	0	0	0	0	0	0	0	0	0	0	0	0	0	-0.268454272764	0
Eif4e	0.647239303615	0	0	0	0	0	0	-0.600308945091	0	0	-0.599911387105	0	0	0	0	0	0	0	0	0	0	0	0	0	0	0
Eif4e3	0	0.677759690154	-0.6684539981	0	0	0	0	0.672484048771	0.683602062417	0	0.67176005749	0	0	0	0	0	0	0	0	0	-0.67678103083	0	0	0.590112237501	0	0
Eif4ebp1	-0.652703473517	0.594637183007	0.675617388085	0	0	0.676421493156	0.374181741146	0	0	0	0	0	0.667282586823	0.381098042266	0	0	0	0	-0.401103674594	0	0	0	0	0	0	0.677400661691
Eif4ebp2	0	0	0	0	0	0	0	0	0	0	0	-0.182576021439	0	0	0.625976510504	0	0	0	0	0	0	0	0	0	0	0
Eif4ebp3	0	0	0	0	0	0	0	0	0	0	0	0	0	0	0	0	0.608861831371	0	0	0	0	0	0	0	0	0
Eif4enif1	0	-0.684876757096	0	0	0	0	0	0	0	0	0	0	0.613547004455	0	0	0	0	0	0	0	0	0	0	-0.615882375662	0	0
Eif4g1	0	0	0	0	0	0	-0.233892766828	-0.657264547868	0	0	0	0	0	-0.239613565747	0	0	0	0	0	0	0	0	0	0	0	0
Eif4g2	0	0	0	0	0	0	0	-0.64735451152	0	0	-0.653628699376	0	0	0	0	0	0	0	0	0	0	0	0	0	0	0
Eif5	0	0	0	0	0	0	0	0	0	0	-0.610345477162	0	0	0	0	0	0	0	0	0	0	0	0	0	0	0
Eif6	0	0	0	0	0	0	-0.25621089742	0	0	0	0	0	0	-0.215178455979	0	0	0	0	0	0	0	0	0	0	-0.272071525114	0
Elac1	0	0	0.681041388337	0	0	0.670789790487	0	0	0	-0.656776635794	0	0	0	0	0.68078917826	0	0.658944818382	0	0	0.686432749638	0	0.648636844161	0	0	0	0.645349211623
Elac2	0	0	0	0	0	0	0	0	0	0	-0.635344646171	0	0	0	0	0	0	0	0	0	0	0	0	0	0	0
Elavl1	0	0	0	0	0	0	0	0	0	0	-0.633794170025	0	0	0	0	0	0	0	0	0	0	0	0	0	0	0
Elk1	0	0	0	0	0	0	0	0	0	0	0	0	0	0	0	0	0	0	0	0	0	0	-0.476991945358	0	0	-0.622521594032
Elk3	0	-0.681801103948	0	0	0	0	0	-0.669053949243	0	0	-0.653144401465	0	-0.657969309753	0	0	0	0	0	0	0	0	0	0	0.603084737011	0	0
Elk4	0	0	0	0	0	0	0	0	0	0.67447799197	0	0	0	0	0	0	0	0	0	0	0	0	0	0	0	0
Ell2	0	0	-0.64776652616	0	0	0	0	0	0	0	0	0	-0.666491507313	0	0	-0.63809141044	0	0	0	0	0	0	0.408727426453	0	0	0
Ell3	0	0	0	0	0	0	0	0	0	0	0	0	0	0	0	0	0	0	0	0	0	0	0	0	1.0161082148	0
Elmod3	0	0	0	0	0	0	0	0	0.642530393111	0	0	0	0	0	0.608639293067	0	0	0	0	0	0	0	0	0	0	0
Elof1	0.667490289239	0	0	0	0	0	0	0	0.616733752963	0	0	0	0	0	0	0	0	0	0	0	0	0	0	0	0	0
Elovl1	0	0	0	0	0	0	0	0	0	0	-0.617696685745	0	0	0	0	0	0	0	0	0	0	0	0	0	0.279970197705	0
Elovl5	0	-0.61131045882	0	0	0	0	0	0	0	0	0	0	0	0.237418080433	0	0	0	0	0	0	-0.604060446816	0	0	0	0	0
Elovl6	0	0	0	0	0	0	0	0	0.649325229313	0	0	0	0	0	0	0	0	0	0	0	-0.672270554768	0	0	0.647464809096	0	0
Emb	0.666736626184	0.685987673031	0	0	0	0	0	0	0	0	0	0	0	0	0	-0.675971458204	0	0	-0.192700626591	0	0	0	0	0.67984858303	0	0
Emd	0	0	-0.633042424015	0	0	0	0	0	0	0	0	0	0.618519993745	0	0	0	0	0	0	0	0	0	0	0	0	0
Eme2	0	0	0	0	0	0	0	0	0	0	-0.64241395	0	0	0	0.65737221437	0	0	0	0	0	0	0	0	0	0	0
Emg1	0	0	0	0	0	0	0	0	0	0	-0.658901763939	0	0	0	0	0	0	0	0	0	0	0	0	0	0	0
Emilin1	0	0	0	0	0	0	0	0.685005537318	0.629056440625	0	0	0	0	0	0	0	0	0	0	0	0	0	0	0	0	0
Eml2	0	0.663680433482	0	0	0	0.662769510026	0	0	0	0	0	0	0.60944043096	0	0.616748588849	0	0	0	0	0	0	0	0	0.614888168632	0	0
Eml3	0	0	-0.626826062775	0	0	0	0	0	0	0	0	0	0	0	0.663092932361	0	0	0	0	0	0	0	0	0	0	0
Eml4	0	-0.67015265495	0	0	0	0	0	0	0	0	0	0	0	0	0	0	0	0	0	0	0	0	0	0	0	0
Eml5	0	0	0	0	0	0	0	0	0	0	0	0	0	0	0	0	0.667914595605	0	0	0	0	0	0	0.646399592416	0	0
Emp1	0.675483865103	0.64624826637	0.678154324746	0.679652749323	0.684952128125	0.394924674457	0.281206594737	-0.684544254053	0.666211435788	-0.663054437814	0	0	0.681818788811	0	0.682346946385	0.687174543983	0.675899269936	0	0	0.677451103707	-0.676191922178	0.681406351155	-0.456705720754	0.688791655656	0	0
Emp3	0	0	0	0	-0.632709920971	-0.864045192002	0.36914899031	-0.681132483698	0	-0.653469676182	0	0	0.605319021578	0.276770550243	0	-0.666357783263	0	0	0	0	0	-0.643899371203	-0.28062152999	0	0	0
Enc1	0	0.6545741661	-0.612365794565	0	0	0	0	0.666264844981	0	0	-0.615401691915	0	0	0	0	0	0	0	0	0	0	0	0	0	-0.411330367574	-0.623710653828
Endod1	0.65202536073	-0.665996366912	0	0	0	0.396142564339	0.385653189227	0	0	0	0	0	-0.684464742456	0.367796774338	0	0	0	0	0	0.681269860995	-0.68589956537	0.678792267882	-0.345501628433	-0.636255415376	0.348552323187	0
Endog	0.647070174504	0	0	0	0	0	0	0	0.682563550333	0	0	0	0	0	0	0	0	0	0	0	0	0	0	0	0	0
Eng	0	0	-0.636016880584	0	-0.661702740661	-0.609102204915	0	0	0	0	-0.682202276098	0	0	0	0	0	-0.651239737295	0	0	0	0	0	0	0.623501884568	0	0
Engase	0	0	0	0	0	0	0	0	0	-0.621589139846	0	0	0	0	0.637450585436	0	0	0	0	0	0	0.643331531004	0	0	0	0
Eno1	0	0	0	0.602185682264	0	0	-0.24205531556	0	0.68583041263	0	0	0	0	-0.247903873516	0	0	0	0	0	0.650102629787	0	0	0	0	0	0
Eno3	0	0	-0.604783279519	0	0	0	0	-0.67704847893	0	0	0	0	-0.687236805869	0	0	-0.646703962088	0	0	0	0	-0.666119248471	0	0	-0.68867885711	0	0
Enoph1	0	0	0	0	0	0	-0.402485740808	-0.631600372773	0	0	-0.607479445498	0	0	-0.318394623484	0	0	0	0	0	0	0	0	0	0	0	0
Enox2	0	0	0	0.651093667032	0	0	0	0	0	0	0	0	0	0	0	0	0	0	0	0.634872108291	0	0.629590532554	-0.533614869802	0	0	0
Enpp4	0	0	0	0	0	0	0	0.625071521402	0	0	0	0	0	0	0	0	0	0	0	0	0	0	0	0	0	0
Ensa	0	0	0	0	0	0	0	0	0	0	0	0	0	0	0	0	0	0	0	0	0	0	-0.327522827552	0	0	0
Entpd4	0	0	0	0	0	0	0	0.680658622455	0.679789239482	0	0	-0.295852019072	0	0	0	0	0	0	0	0	0	0	0	0	0	0
Entpd5	0.610348387239	0	0	0	0	0	0	0	0.627196020407	0	0	0	0	0	0	0	0	0	0	0	0	0	0	0	0	0
Entpd7	0	0	0	0	0	0	0	0	0	0	0	0	0	0	0	0	0	0.669801720419	0	0	0	0	0	0.655511794152	0	0
Eny2	0.62569759583	-0.629330678088	0	0	0	0	0	0	0	0	-0.633064108996	0	0	0	0	-0.630957051668	0	0	0	0	0	0	0	0	0	0
Eomes	0	0	0	0	0	0	0	0	0	0	0	0	0	0	0	0	0	0	0	0	0	0	0	-0.688957147701	0	0
Ep300	0	0	0	0	0	0	0	0	0	0	0	0	0	0	0	0	0	0	0	0	0	0	0	0.63259628324	0	0
Ep400	0	0	0	0	0	0	0	0	0	0	0	0	0	0	0.610182225305	0	0	0	0	0	0	0	0	0	0	0
Epc2	0	0	0	0	0	0	0	0	0	0	-0.613963254838	0	0	0	0	0	0	0	0	0	0	0	0	0	0	0
Ephb6	0	0	0	0	0	0	0	0	0	0	0	0	0	0	0.658903277898	0	0	0	0	0	0	0	0	0	0	0
Ephx1	0	-0.681446915923	0	0	-0.64032496349	0	0	0	0	0.649702060841	-0.627931996809	0	-0.685885108716	0	0	-0.668414242301	0	0	0	0	0	0	0	0	0	0
Epm2aip1	0	0	0	0	0	0	0	0	0	0	0	0	0	0	0	0	0.667546665609	0	0	0	0	0	0	0	0	0
Epn1	0	0	0	0	0	0.233731277018	-0.67237536551	0.595067423728	0.642619408433	0	0	0	0	0	0.663947479446	0	0	0	0	0	0	0	-0.198149191302	0	0	0
Eprs	0	0	0	0	0	0	0	0	0	0	0	0	0	-0.285538163384	0	0	0	0	0	0	0	0	0.208021263404	0	-0.30270533618	0
Eps15l1	0	0	0	0	0	0	0	0	0	0	0	0	0	0	0.603138146203	0	0	0	0	0	0	0	0	0	0	0
Epsti1	0	0	-0.658399395211	0	0	0	0	0	0	0	0	0	0	0	0	-0.616659420817	0	0	0	0	-0.615929359788	-0.63964550075	0	0	0	0
Ept1	0	-0.658854779813	0	0	0	0	0	-0.653791336734	0	0	0	0	0	0	0	0	0	0	0	0	0	0	0	0	0	0
Eral1	0	0	0	0	0	0	0	0	0	0	0	0	0	0	0.634833534985	0	0	0	0	0	0	0.655238813833	0	0	0	0
Erap1	0	-0.629927015068	-0.686582642273	0	0	-0.665194022612	0	0	0	0	0	0	-0.67962176335	0	0	-0.615560715109	0	0	0	0	0	0	0	-0.673676464374	0	-0.673687306865
Erc1	0	0.590877769265	0	0	0	0	0	0	0	0	0	0	0.670493072748	0	0	0	0	0	0	0	0	0	0	0.656588879542	0	0
Ercc1	0	0	0	0	0	0	0	0	0	0	0	0.283877892912	0	0	0	0	0	0	0	0	0	0	0	0	0	0
Ercc2	0	0	0	0	0	0	0	0	0	0	0	0	0	0	0.651615890252	0	0	0	0	0	0	0	0	0	0	0
Ercc4	0	0	0	0	0	0	0	0	0	0	0	0	0	-0.563283025532	0	0	0	0	0	0	0	0	0	0	0	0
Ercc5	0	0	0	0	0	0	0	0	0	0	0	0	0	0	0	-0.627194707453	0	0	0	0	0	0	0	0	0	-0.623996172746
Ercc6	0	0	0	0	0	-0.27213510613	0	0	0	0	0	0	0	0	0	0	0	0	0	0	0	0	0	0	0	0
Ercc6l	0	-0.662140054445	0	0	0	0	0	-0.606073535892	0	0	-0.608086624968	0	0	0	0	0	0	0	0	0	0	0	0	0	0	0
Ercc8	0	0	0	0	0	0	0	0	0	0	-0.645410091551	0	0	0	0	0	0	0	0	0	0	0	0	0	0	0
Erf	0	0	0.648081981991	0	0	0.661710227701	0	0	0	0	0	0	0	0	0.671071672338	0	0	0	0	0.669502035503	0	0.662665658818	0	0	0	0
Ergic1	0	0	0	0	0	0	0	-0.643707820537	0	0	0	0	-0.653726281791	0	0	0	0	0	0	0	0	0	0.291614180185	0	0	0
Ergic2	0	0	0	0	0	0	0	0	0	0	-0.601671484735	0	0	0	0	0	0	0	0	0	0	0	0	0	0	0
Ergic3	0	0	0	0	0	0	0	0	0	0	0	0.342444963631	0	0	0.594794443408	0	0	0	0	0	0	0	0	0	0.287471862074	0
Erh	0.657823225332	0	0	0	0	0	0	0	0	0	0	0	0	0	0	0	0.667718761897	0	0	0	0	0	0	0	0	0
Erlec1	0	0	0	0	0	0	0	0	0	0.667009606503	0	0	0	0	0	0	0.641669911671	0	0	0	0	0	0	0	0	0
Ermn	0	0	0	0	0	0	0	-0.682054095394	-0.657372972774	0	0	0	0	0	0	0	0	0	0	0	-0.688404180683	0	0	0	0	0
Ermp1	0	-0.6731885523	0	0	0	0	0	-0.616840128993	0	0	0	0	-0.649317002307	0	0	-0.604031533508	0	0	0	0	0	0	0	0	0	0
Ern1	0	0	0	0	0	0	0	0	0	0	0	0	0.649473588182	0	0.657117037116	0	0	0	0	0	0	0	0	0	0	0
Ero1l	0	0	0	0	0	-0.350101550757	0	0.684744425709	0.68732587003	0	0.670852101211	0	0.679578569888	0	0	0	0	0	0	0	0	0	0	0.68192264002	0	0
Erp44	0	0	0	0	0	0	0	0	0	0	0	0	0	0	0	0	0	0	0	0	-0.653531116961	0	0	0	0	0
Errfi1	0	0	0	0	0	0.597539082485	0	0	0.684830473852	0	0	0	0	0	0.620908571537	0	0	0	0	0	0	0.589162740739	0	0	0	0
Esco1	0	0	0	0	0	0	0	0	0	0	0	0	0	0	0	-0.649595292897	0	0	0	0	0	0	0	0	0	0
Esco2	0.667623812221	-0.672295853912	0	0	0	0	0	0	0	0	0	0	0	0	0	0	0	0	0	0	0	0	0	0	0	0
Esd	0.613846689371	0	0	0	0	0	0	0	0	0	0	0	0	0	0	0	0	0	0	0	0	0	0	0	0	0
Espl1	0	0	0	0	0	0	0	0	0	0	0	0	0	0	0.61716696086	0	0	0	0	0	0	0	0	0	0	0
Espn	0	0.687943042925	-0.672140444882	0	0	0	0	0.687168609629	0.687177511161	0	0.68413021999	-0.357495455752	0.679937598351	0	0.610579827074	0	0	0	0	0	0	0	0	0.684020434428	0	0
Esrra	0	0	0	0	0	0	-0.661066647882	0	0	0	0	0	0	0	0.616155153373	0	0	0	0	0	0	0	0	0	0	0
Esyt1	0	0	0	0	0	0.177220589485	0	0	0	0	0	0	0	0	0.637877858978	0	0	0	0	0	0	0	-0.255959259878	0	0	0
Esyt2	0	0	0	0	0	0	0	0	0	0	0	0	0	0	0	-0.616175122907	0	0	0	0	0	0	0	0	0	0
Etaa1	0	0	0	0	0	-0.636858980682	0	0	0	0	-0.6397792248	0	0	0	0	0	0	0	0	0	0	0	0	0	0	0
Etf1	0	0	0	0	0	-0.182857509223	0	-0.644488479856	0	0	-0.640997197903	0	0	0	0	0	0	0	0	0	0	0	0	0	0	0
Etfa	0	0	-0.631853364219	0	-0.649880811814	0	0	0	0	0	0	0	0	0.358743195877	0	-0.643729505518	0	0	0	0	0	0	0	0	0	-0.641777857222
Etfb	0.648147259893	0	0	0	0	0	0	0	0	0	0	0	0	0	0	-0.665974681931	0	0	0	0	0	0	0	0	0	0
Etfdh	0	0	-0.647199102489	0	0	0	0	0	0	0	0	0	0	0	0	-0.616128138781	0	0	0	0	0	0	0	0	0	0
Etnk1	0	0	0	0	0	0	0	0	0.588314128009	0	0	0	0	0	0	0	0	0	0	0	0	0	0	0	0	0
Ets1	0	0.623638374727	0	0	0	0	0	0.681293598414	0.633430060084	0	0.660348293283	0	0	0	0	0	0	0	0	0	0	0	-0.243056492684	0	0	0
Ets2	0	-0.614845110735	0	0	0	0	0	0	-0.616189579561	0	0	0	0	0	0	0	0	0	0	0	0.675288031396	0	0	0	0	0
Etv4	0	0	0	0	0	0.61729158231	0	0	0	0	0	0	0	0	0.614941577824	0	0	0.646921815635	0	0	0	0	0	0	0	0.658793492336
Etv6	0	0	0	0	0	0	0	0	0	0	0	0	0.686156802142	0	0	0	0	0	0	0	0	0	0	0.683830535075	0	0
Evi2a	0	-0.664351922514	-0.619395342595	-0.618191826146	-0.664380835822	0	0	0	-0.605365159843	0	-0.664113387722	0	-0.681880615545	0	0	0	0	0	0	-0.61144418287	-0.604627870488	-0.656429676097	0	0	0	0
Evi2b	0	-0.655479151094	0	0	-0.658366867739	0	0	0.661357133592	0	0	0	0	-0.610135855679	0	0	0	0	0	0	0	0	0	0	0	0	-0.603496637308
Evi5l	0	0	0	0	0	0	0	0	0.624979538904	0.621751249913	0.595100062678	0	0	0	0.624341595767	0	0	-0.621491557432	0	0	0	0	0	0.641209999177	0.594031760031	0
Evl	0	0.688302071388	0	0	0	0.895155858448	-1.16865044782	0.630442112462	0	0.665917685227	0	0	0.679308556747	0.473642748183	0.604084675788	0	0.667445781578	0	0.196653395664	0	0	0.646441132899	-0.237456885748	0.658081369764	0	0
Exd2	0	0	0	0	0	0	0	0	0	0	0	0	0	0	0	0	0	0	0	0	0	0	0	0	-0.431070332746	0
Exo1	0	-0.627519982169	0	0	0	0	0	-0.639631044096	0	0	-0.667315536593	0	0	0	0	0	0	0	0	0	0	0	0	0	0	0
Exoc1	0	0	-0.638138394566	0	0	0	0	0	0	0	0	0	0	0	0	0	0	0	0	0	0	0	0	0	0	-0.635131410524
Exoc2	0	-0.682476952524	-0.685267086755	0	0	0	0	0.598310548605	0	0	0	0	-0.688462007299	0	0	0	0.667787006977	0	0	0	0	0	0	0	0.231132813434	0
Exoc3	0	0	0	0	0	0	0	0	0	0	-0.634932631531	0	0	0	0	0	0	0	0	0	0	0	0	0	0	0
Exoc4	0	0	-0.667536000568	0	0	0	0	0	0	0	-0.634517002727	0	0	0	0	-0.625206917522	0	0	0	0	0	0	0	0	0	-0.643100641067
Exoc5	0	0	0	0	0	0	0	0	0	0	-0.617971362172	0	0	0	0	-0.657575365931	0	0	0	0	0	0	0	0	0	0
Exoc6	0	0	0	0	0	0	0	0	0.661205807546	0	0	0	0	0	0	0	0	0	0	0	0	0	0	0	0	0
Exoc6b	0	0	0	0	0	0	0	0	0	0	0	0	0.627552081693	0	0	0	0	0	0	0	0	0	0	0	0	0
Exoc7	0	0	0	0	0	0	0	0	0.637518830515	0	0	0	0	-0.334495844131	0	0	0	0	0	0	0	0	0	0	0	0
Exoc8	0	0	0	0	0	0	0	-0.613074170614	0	0	0	0	0	0	0.667849317702	0	0	0	0	0	0	0	0	0	0	0
Exosc1	0	0	0	0	0	0	0	-0.658464450154	0	0	-0.643631923103	0	0	0	0	0	0	0	0	0	0	0	0	0	0	0
Exosc2	0	0	0	0	0	0	0	-0.648525500498	0	0	-0.656903131517	0	0	0	0	0	0	0	0	0	0	0	0.291899249998	0	0	0
Exosc3	0	0	0	0	0	0	0	0	0	0	0	0	0	0	0	-0.624223865047	0	0	0	0	0	0	0	0	0	0
Exosc4	0	0	0	0	0	0	0	0	0	0	-0.618766478144	0	0	0	0	0	0	0	0	0	0	0	0	0	0	0
Exosc5	0.636465482545	0	0	0	0	0	0	0	0	0	0	0	0	0	0.589572211218	0	0.648595303678	0	0	0	0	0	0	0	0	0
Exosc6	0	0	0	0	0	0	0	-0.645189627577	0	0	-0.631473877051	0	0	0	0	0	0	0	0	0	0	0	0	0	0	0
Exosc7	0	-0.602712363827	0	0	0	0	0	0	0	0	-0.630111337407	0	0	0	0	0	0	0	0	0	0	0	0	0	0	0
Exosc8	0.616348019903	0	0	0	0	0	0	0	0.611372063435	0	0	0	0	0	0	0	0.662024748503	0	0	0	0	0	0	0	0	0
Exosc9	0	0	0	0	0	0	0	0	0	0	-0.622152949355	0	0	0	0	0	0	0	0	0	0	0	0	0	0	0
Ext1	0	0	0	0	0	0	0	0	0	0	-0.617638859128	0	0	0	0	-0.625756270375	0	0	0	0	0	0	0	0.68029069246	0	0
Ext2	0	0	0	0	0	0	0	0	0	0	0	0	0	0	0.673386070695	0	0	0	0	0.663039523168	0	0	0	0	0	0
Extl2	0	0	0	0.645556914039	0	0	0	0	0	0	0	0	0	0	0	0	0	0	0	0	0	0	0	0	0	0
Extl3	0	0	-0.659451116793	0	0	0	0	-0.645608870544	0	0	-0.639070848752	0	-0.678255609543	0	0.600642750026	-0.638395000175	0	0	0	0	0	0	0	0	0	0
Ezh1	0	0.64216839747	-0.662056928684	0	0	-0.614104207214	0	0	0	0	-0.650010921701	0	0	0	0	0	0	0	0	0	0	0	0	0	0	-0.629254780655
Ezh2	0	0	0	0	0	0	0	0	0	0	0	0	0.642684686335	0	0	0	0	0	0	0	0	0	0	0	0	0
F2r	0	-0.641550164921	0	0	0	0	0	0.671024197499	0	-0.648225524926	0	0	-0.68171074986	0	0	0	0	0	0	0	0	0	0	0	0	0
F2rl1	0	0	0	0	0	0	0	0	0	0	0	0	0	0	0	0	0	0	0	0	0	0	-0.437392614046	0	0	0
F2rl2	0	-0.685541763182	0	0	0	0	0	0	0	0	0	0	0	0	0	0	0	0	0	0	0	0	0	0	0	0
F2rl3	0	0	0	0	0	0	0	0	0	0	-0.648160469983	0	0	0.811278837794	0	0	0	0	0	0	0	0	0	0	0	0
F3	0	0	0	0	0	0	-0.668060054277	0.673486954725	0.668000643748	-0.645063131853	0	0	0	0	0	0	0	0	0	0	0	0	0	0.66839527834	0	0
F730043M19Rik	0	-0.679249504509	0	0	0	0	0	0	0	0	0	0	0.590533576689	0	0	0	0	-0.621296392602	0	0	0	0	0	0	0	0
F8a	0	0	-0.620063962845	0	0	0	0	0	0	0	0	0	0	0	0	0	0	0	0	0	0	0	0	0	0	-0.615473975185
Faah	0	-0.67461976105	0	0	0	0	0	0	0	0	0	0	0.59794261861	0	0	0	0	0	0	0	0	0	0	0	0	0
Fabp5	0	0	0	0	0	0	0	0	0.636857149959	0	0	0	0	0.37409219042	0	0	0	0	-0.184742253516	0	0	0	0	0	0	0
Fads2	-0.658815024015	-0.680944547196	0	0	0	0	-0.46528169534	0	0	0	0	0	0	-0.630108762763	0	-0.609546747026	0	0	-0.549722060497	0	0	0	0.584085659327	0	0	0
[truncated: 5,105 more rows]
