# Supplementary material for: Leveraging chromatin accessibility for transcriptional regulatory network inference in T Helper 17 Cells
Source: Genome Res. 2019 Mar;29(3):449–63. doi: 10.1101/gr.238253.118 (PMC6396413; doi:10.1101/gr.238253.118)
Supplement: Supplemental Material [file supp_gr.238253.118_Supplemental_infTRN_lassoStARS.zip › infTRN_lassoStARS-master/Th17_example/inputs/priors/KO_merged_sp.tsv]

Regulator	Target	Weight
Atf6	0610012G03Rik	0.590545445399
Atf6	1110004F10Rik	0.666902788118
Atf6	1110008F13Rik	0.618000737704
Atf6	1110059E24Rik	0.643841885513
Atf6	1110059G10Rik	0.601888964526
Atf6	1600002K03Rik	0.651897772102
Atf6	1600014C10Rik	0.645720108796
Atf6	1700123O20Rik	0.624338628589
Atf6	1810026J23Rik	0.647274909743
Atf6	1810058I24Rik	0.611283048113
Atf6	2010107E04Rik	0.647972196428
Atf6	2010204K13Rik	0.624154663592
Atf6	2310039H08Rik	0.654482183601
Atf6	2410015M20Rik	0.595924937991
Atf6	2510039O18Rik	-0.616623279182
Atf6	2610301B20Rik	0.61565963475
Atf6	2610524H06Rik	0.596815091204
Atf6	2700060E02Rik	0.645099968723
Atf6	2700094K13Rik	0.647933623122
Atf6	2810417H13Rik	0.677130648549
Atf6	2810428I15Rik	0.621487171126
Atf6	2900026A02Rik	-0.634188113848
Atf6	4932438H23Rik	0.614454960734
Atf6	4933434E20Rik	0.62481337697
Atf6	9030617O03Rik	0.628148484346
Atf6	A430005L14Rik	0.648556730372
Atf6	A630001G21Rik	0.634011626851
Atf6	AU040320	-0.639208186965
Atf6	Aasdhppt	0.633901841288
Atf6	Abl1	-0.64411260685
Atf6	Abtb2	-0.669975560938
Atf6	Acad8	0.652758253543
Atf6	Acot8	0.594251449948
Atf6	Acp1	0.653069807168
Atf6	Acsl6	-0.684226207664
Atf6	Adi1	0.669122236798
Atf6	Adss	0.646191889999
Atf6	Ahsa1	0.653876879415
Atf6	Aimp2	0.672949895619
Atf6	Akap12	-0.665081983544
Atf6	Akirin2	0.654405036989
Atf6	Akr1c13	0.601954242428
Atf6	Aldh1l2	-0.684052727816
Atf6	Alg6	0.651609955896
Atf6	Alkbh7	0.59450959438
Atf6	Amn1	0.628442234907
Atf6	Ano8	-0.645352264935
Atf6	Ap1s2	0.627095136376
Atf6	Ap2s1	0.675531339941
Atf6	Ap3s1	0.654995505288
Atf6	Apitd1	0.649924599144
Atf6	Apoa1bp	0.61845768302
Atf6	Apol9b	0.608247625653
Atf6	Apool	0.628160353056
Atf6	Aprt	0.660790402713
Atf6	Arf4	0.661380871012
Atf6	Arhgef40	-0.683568429905
Atf6	Arl2bp	0.639776852502
Atf6	Arl5a	0.666282648045
Atf6	Armc10	0.627750882577
Atf6	Armcx6	0.588569305263
Atf6	Arpc4	0.65315882249
Atf6	Arpc5l	0.663781317513
Atf6	Arpp19	0.663273930181
Atf6	Asb3	0.640058734353
Atf6	Ascc1	0.638999452028
Atf6	Atad1	0.666303418286
Atf6	Atf3	-0.672834364276
Atf6	Atf6	0.681976049212
Atf6	Atg12	0.640661071361
Atf6	Atg16l2	-0.603081008504
Atf6	Atg9a	-0.66725048165
Atf6	Atn1	-0.671330872255
Atf6	Atp13a2	-0.619207406093
Atf6	Atp5c1	0.66951687139
Atf6	Atp5d	0.666884985053
Atf6	Atp5e	0.678881283204
Atf6	Atp5f1	0.650811785181
Atf6	Atp5g1	0.659199995637
Atf6	Atp5g2	0.634504178296
Atf6	Atp5g3	0.64985041971
Atf6	Atp5h	0.672320854015
Atf6	Atp5j2	0.653675111354
Atf6	Atp5o	0.668647488417
Atf6	Atp6v0b	0.611858680525
Atf6	Atp6v0d1	0.638595915904
Atf6	Atp6v1f	0.666609037557
Atf6	Atp6v1g1	0.661763636894
Atf6	Atp6v1h	0.665926586759
Atf6	Atxn1	-0.651879444236
Atf6	Atxn7l3b	0.648657614402
Atf6	Aurkaip1	0.621421893224
Atf6	Axl	-0.664554315671
Atf6	B2m	0.654072713123
Atf6	BC031181	0.632444957194
Atf6	Bag2	0.639569150085
Atf6	Banf1	0.673581904401
Atf6	Bax	0.663766481626
Atf6	Bcap29	0.667484354884
Atf6	Bcas2	0.658173352263
Atf6	Bcl2l11	0.644393780506
Atf6	Bcl6	-0.618488187554
Atf6	Bhlhb9	0.656707566637
Atf6	Birc5	0.636420974884
Atf6	Bloc1s1	0.614505402749
Atf6	Blzf1	0.612950601802
Atf6	Bnip3l	0.671424766446
Atf6	Bola1	0.669469396552
Atf6	Bola2	0.635590165218
Atf6	Brcc3	0.638358541714
Atf6	Brf2	0.638121167523
Atf6	Bri3	0.673700591497
Atf6	Bri3bp	0.652642533625
Atf6	Brix1	0.653384327971
Atf6	Brms1l	0.622199293698
Atf6	Bst2	0.641628371187
Atf6	Btf3	0.654713623437
Atf6	Btf3l4	0.589127134611
Atf6	Btg1	0.663487566952
Atf6	Bud31	0.662585545028
Atf6	Bzw1	0.665603164424
Atf6	C1d	0.677913983378
Atf6	C330021F23Rik	0.658108074361
Atf6	Calm2	0.656600748252
Atf6	Cand2	-0.616026942203
Atf6	Capza2	0.657841028397
Atf6	Casp6	0.638230953087
Atf6	Cbr4	0.606028176972
Atf6	Cbx3	0.648497386824
Atf6	Cbx5	0.655422778831
Atf6	Ccdc117	0.655259584075
Atf6	Ccdc127	0.659431435472
Atf6	Ccdc28a	0.601345971065
Atf6	Ccdc43	0.628213762248
Atf6	Ccdc59	0.62078098291
Atf6	Ccdc64	-0.666155390106
Atf6	Ccdc69	0.592658075694
Atf6	Ccdc88b	-0.661601544082
Atf6	Ccdc88c	-0.665400029932
Atf6	Ccnb1	0.644215749864
Atf6	Ccnc	0.646898078216
Atf6	Ccnh	0.664454866778
Atf6	Ccr4	0.677750788622
Atf6	Cd101	0.658499741775
Atf6	Cd164	0.66292380325
Atf6	Cd200r1	0.592634338275
Atf6	Cd24a	0.651856231619
Atf6	Cd28	0.683581292175
Atf6	Cd52	0.645924844035
Atf6	Cd5l	-0.672816293459
Atf6	Cd80	0.641236703774
Atf6	Cdc123	0.664683339437
Atf6	Cdc25c	0.638115233169
Atf6	Cdc42bpb	-0.6587174416
Atf6	Cdk2ap1	0.65975189063
Atf6	Cdk2ap2	0.630824878344
Atf6	Cdkn2d	0.638729438887
Atf6	Cenpl	0.624386103427
Atf6	Cenpm	0.62519911003
Atf6	Cenpv	0.602927476609
Atf6	Cenpw	0.594396841639
Atf6	Cep250	-0.638615464149
Atf6	Cep76	0.632228353245
Atf6	Cep97	0.654422840054
Atf6	Cept1	0.663585483805
Atf6	Cetn2	0.603455634183
Atf6	Cfl2	0.640785692811
Atf6	Chac1	-0.678212239581
Atf6	Chchd1	0.652176686776
Atf6	Chchd10	0.615517210236
Atf6	Chchd4	0.661048547145
Atf6	Chchd6	0.591500876515
Atf6	Chchd7	0.619371573654
Atf6	Chm	0.65052990333
Atf6	Chmp2a	0.643827049627
Atf6	Chmp2b	0.601432019209
Atf6	Chordc1	0.663440092114
Atf6	Chrac1	0.645369981865
Atf6	Chtf8	0.663368879857
Atf6	Cib1	0.610010129017
Atf6	Cinp	0.628326514989
Atf6	Cirh1a	0.65623875261
Atf6	Cisd2	0.660158393931
Atf6	Cisd3	0.658968555801
Atf6	Ckap2	0.649616012697
Atf6	Cks1b	0.661012941016
Atf6	Cldnd1	0.677308679192
Atf6	Clec2i	0.641699583445
Atf6	Clip2	-0.634043547307
Atf6	Clk4	0.613873393967
Atf6	Cln5	0.625943871552
Atf6	Clpp	0.653230034746
Atf6	Cnbp	0.668442753178
Atf6	Cnot7	0.658297973713
Atf6	Col5a3	-0.655717685886
Atf6	Commd1	0.620899670005
Atf6	Commd2	0.63571181949
Atf6	Commd3	0.622223031117
Atf6	Cops3	0.647717019173
Atf6	Coq3	0.644426419458
Atf6	Coq6	0.620778015732
Atf6	Cox11	0.631477657368
Atf6	Cox5a	0.659404730876
Atf6	Cox5b	0.653164756844
Atf6	Cox6b1	0.678554893692
Atf6	Cox6c	0.610342452884
Atf6	Cox7a2	0.66367153195
Atf6	Cox7a2l	0.646277938143
Atf6	Cox7b	0.664751584517
Atf6	Cradd	0.644648957761
Atf6	Crcp	0.634480440877
Atf6	Crispld2	0.662968310911
Atf6	Crocc	-0.649653119513
Atf6	Cryzl1	0.607173507441
Atf6	Csgalnact2	0.639150778075
Atf6	Cstb	0.644230585751
Atf6	Ctdnep1	0.662935671959
Atf6	Cth	-0.65702962724
Atf6	Ctla2a	0.676273134286
Atf6	Ctsw	0.661662752863
Atf6	Cul7	-0.676766574176
Atf6	Cuta	0.633999758141
Atf6	Cwc15	0.615134444354
Atf6	Cyb5d1	0.592758959725
Atf6	Cyba	0.651761281943
Atf6	Cycs	0.656407881721
Atf6	Cyr61	-0.679766329891
Atf6	Cysltr1	0.673854884721
Atf6	D8Ertd738e	0.676718210893
Atf6	D8Ertd82e	-0.614198175466
Atf6	D930016D06Rik	0.650820686713
Atf6	Dab2ip	-0.671782642694
Atf6	Dbf4	0.645028756466
Atf6	Dbi	0.592224867796
Atf6	Dclk2	-0.60987925007
Atf6	Dcps	0.643025911734
Atf6	Dctn5	0.66112272658
Atf6	Dctpp1	0.668178674391
Atf6	Dcun1d1	0.639159679606
Atf6	Dcun1d5	0.65021241535
Atf6	Ddx3y	0.663134472844
Atf6	Ddx5	0.655630481248
Atf6	Dek	0.679299655215
Atf6	Dennd3	-0.644636660559
Atf6	Denr	0.640414795638
Atf6	Depdc1b	0.637156834874
Atf6	Dffb	0.634984861032
Atf6	Dgat1	0.661125693757
Atf6	Dhfr	0.650494297202
Atf6	Dhrs7b	0.660312687154
Atf6	Diablo	0.664030560413
Atf6	Dlg2	-0.625311728264
Atf6	Dnaja1	0.660360161993
Atf6	Dnajb6	0.630436178107
Atf6	Dnajb9	0.66552898499
Atf6	Dnajc24	0.614739809762
Atf6	Dot1l	-0.640527356647
Atf6	Dph3	0.649099723833
Atf6	Dpm3	0.609125910158
Atf6	Dram2	0.614259127027
Atf6	Drap1	0.63795500559
Atf6	Dtwd1	0.619208378898
Atf6	Dtymk	0.627391854114
Atf6	Dusp3	-0.624588895561
Atf6	Dusp4	-0.653148015628
Atf6	Dynll1	0.668344836324
Atf6	Dynlrb1	0.67005986485
Atf6	Ebag9	0.591592859014
Atf6	Ebp	0.608707538147
Atf6	Ece2	0.633257963796
Atf6	Ecm1	0.675243523735
Atf6	Edf1	0.659108013138
Atf6	Eef1e1	0.644889299129
Atf6	Ehd2	-0.641893510454
Atf6	Ehd3	-0.618914658849
Atf6	Eid1	0.653710717482
Atf6	Eif1	0.658956687091
Atf6	Eif1ax	0.658339514196
Atf6	Eif1b	0.681619987927
Atf6	Eif2a	0.658443365405
Atf6	Eif2s3y	0.65568389044
Atf6	Eif3e	0.665546788054
Atf6	Eif3f	0.669715672274
Atf6	Eif4a2	0.660357194815
Atf6	Eif4e	0.647239303615
Atf6	Eif4ebp1	-0.652703473517
Atf6	Elof1	0.667490289239
Atf6	Emb	0.666736626184
Atf6	Emp1	0.675483865103
Atf6	Endod1	0.65202536073
Atf6	Endog	0.647070174504
Atf6	Entpd5	0.610348387239
Atf6	Eny2	0.62569759583
Atf6	Erh	0.657823225332
Atf6	Esco2	0.667623812221
Atf6	Esd	0.613846689371
Atf6	Etfb	0.648147259893
Atf6	Exosc5	0.636465482545
Atf6	Exosc8	0.616348019903
Atf6	Fads2	-0.658815024015
Atf6	Fam103a1	0.620487232349
Atf6	Fam126b	0.630213639804
Atf6	Fam134b	0.665481510152
Atf6	Fam162a	0.673344530211
Atf6	Fam168a	0.636272616015
Atf6	Fam172a	0.665819768374
Atf6	Fam175a	0.661443181737
Atf6	Fam69a	0.620941210489
Atf6	Fam71b	-0.617031679659
Atf6	Fam72a	0.596598487256
Atf6	Fam96a	0.678937659574
Atf6	Fau	0.668006578103
Atf6	Fbxl19	-0.663625475649
Atf6	Fbxo46	-0.61677507405
Atf6	Fh1	0.668659357127
Atf6	Fhl2	-0.642518760742
Atf6	Fis1	0.67114881895
Atf6	Fkbp1a	0.663609221225
Atf6	Fli1	0.654054910059
Atf6	Fmr1	0.644515434779
Atf6	Foxo1	0.656737238411
Atf6	Foxo3	-0.675024547364
Atf6	Foxp4	-0.64507036018
Atf6	Foxred1	0.631083022776
Atf6	Ftl1	0.6543249232
Atf6	Fundc2	0.671694779587
Atf6	Furin	-0.670322520635
Atf6	Fyttd1	0.643714296886
Atf6	Fzd7	-0.683731067263
Atf6	Gabarap	0.664264967426
Atf6	Gabarapl1	0.659134717735
Atf6	Gabarapl2	0.635465543767
Atf6	Gadd45g	0.598340220378
Atf6	Gar1	0.647963294896
Atf6	Gas2l1	-0.678277294524
Atf6	Gbp2	0.682851366539
Atf6	Gbp4	0.659481877488
Atf6	Gcsh	0.634234165155
Atf6	Gdpd5	-0.659826989798
Atf6	Gfer	0.638005447606
Atf6	Gfod1	-0.667069773475
Atf6	Ggct	0.640346550559
Atf6	Gimap7	0.649375671329
Atf6	Gins1	0.642171364648
Atf6	Gipr	0.602678233709
Atf6	Gja1	0.653019365152
Atf6	Glipr1	0.628733018291
Atf6	Glod4	0.659238568943
Atf6	Glrx3	0.66259444656
Atf6	Glt8d1	0.639391119443
Atf6	Gm10012	0.656582945187
Atf6	Gm5148	0.673053746828
Atf6	Gm5434	0.588498093006
Atf6	Gm6402	0.630385736092
Atf6	Gm6654	0.634207460558
Atf6	Gm8369	0.641554191753
Atf6	Gmfb	0.670647365972
Atf6	Gmnn	0.634978926677
Atf6	Gmps	0.645429325413
Atf6	Gng10	0.637242883019
Atf6	Gng2	0.641990366828
Atf6	Gng5	0.649515128666
Atf6	Gngt2	0.675104066398
Atf6	Gnl3	0.671427733623
Atf6	Gnpnat1	0.636423942062
Atf6	Gpr15	0.674000276412
Atf6	Gpr55	0.67643929622
Atf6	Gpt2	-0.674066794033
Atf6	Gpx4	0.666341991592
Atf6	Gramd1b	-0.673907770839
Atf6	Gsn	-0.654506941109
Atf6	Gspt2	-0.602358175802
Atf6	Gstp1	0.669288398732
Atf6	Gstp2	0.642847881091
Atf6	Gstt2	0.663045457522
Atf6	Gt(ROSA)26Sor	0.661840783506
Atf6	Gtdc1	0.639432659926
Atf6	Gtf2a2	0.653799732803
Atf6	Gtf2h2	0.633065097266
Atf6	Gyg	0.672288215063
Atf6	H2afz	0.642100152391
Atf6	H3f3a	0.682326176143
Atf6	H3f3b	0.677789361927
Atf6	Haus1	0.648194734731
Atf6	Hccs	0.650565509459
Atf6	Hcfc1r1	0.619315197284
Atf6	Hddc2	0.659045702413
Atf6	Hddc3	0.62800902701
Atf6	Hint1	0.673445414242
Atf6	Hip1r	-0.633385769548
Atf6	Hist1h2af	0.655704660682
Atf6	Hist1h2ag	0.684892784578
Atf6	Hist1h2ak	0.651666332267
Atf6	Hist1h2an	0.684002631363
Atf6	Hivep3	-0.652085451556
Atf6	Hmgb1	0.671306079351
Atf6	Hmgn2	0.682047261469
Atf6	Hnrnpa3	0.678032670473
Atf6	Hnrnpd	0.663891103076
Atf6	Hnrnph2	0.664164083395
Atf6	Hopx	0.593660981649
Atf6	Hsd17b10	0.618552632697
Atf6	Hspa13	0.634631766924
Atf6	Hspa2	-0.661453363378
Atf6	Hspe1	0.66950500268
Atf6	Hyls1	0.599162128513
Atf6	Icam2	0.628632134259
Atf6	Icos	0.682688171784
Atf6	Ict1	0.621638497173
Atf6	Id2	0.673949834397
Atf6	Idh3a	0.664807960887
Atf6	Ier3ip1	0.653253772166
Atf6	Ifi30	0.663030621635
Atf6	Ifi47	0.678729957158
Atf6	Ifit2	0.636661316252
Atf6	Ift27	0.679077116911
Atf6	Igbp1	0.667113457712
Atf6	Igfbp4	0.68052806665
Atf6	Igfbp7	-0.63755651424
Atf6	Ikzf3	0.681079961643
Atf6	Il10	0.67336826763
Atf6	Il12rb2	0.63609755255
Atf6	Il17f	0.6705257117
Atf6	Il1r1	0.680249151977
Atf6	Il22	0.68277125275
Atf6	Il23r	0.681011716564
Atf6	Il2ra	0.668508031081
Atf6	Il7r	0.671267506045
Atf6	Iltifb	0.681812854456
Atf6	Immp1l	0.665997799016
Atf6	Imp3	0.63694616528
Atf6	Impa1	0.659811234177
Atf6	Impact	0.626317735902
Atf6	Inppl1	-0.639056392098
Atf6	Insl3	0.607823319288
Atf6	Irf5	-0.676065426455
Atf6	Irs2	-0.669762325291
Atf6	Isoc1	0.646583557413
Atf6	Itga3	-0.682748014788
Atf6	Itgb1bp1	0.653366524906
Atf6	Itpa	0.650019548821
Atf6	Kbtbd8	0.650108564142
Atf6	Kcna3	-0.676376244517
Atf6	Kcnmb4	-0.615567943436
Atf6	Kdelr1	0.663677466304
Atf6	Kdsr	0.609636264667
Atf6	Kif13a	-0.674883594987
Atf6	Kif21b	-0.653494975326
Atf6	Kifc3	-0.653863620004
Atf6	Klc2	-0.672187429007
Atf6	Klc4	-0.601704012207
Atf6	Klhl12	0.644141570429
Atf6	Klhl6	0.652120310406
Atf6	Kpna2	0.659081308542
Atf6	Kras	0.645589552991
Atf6	Krit1	0.632821788721
Atf6	Lad1	-0.671179077387
Atf6	Lamc1	-0.624990067711
Atf6	Lamp1	0.65677284454
Atf6	Lamp2	0.672261510467
Atf6	Lancl2	0.660710288923
Atf6	Lax1	0.636130191501
Atf6	Leprot	0.665110612979
Atf6	Lgals3	0.677086140888
Atf6	Lgr4	0.679442079729
Atf6	Lias	0.613538102923
Atf6	Lims1	0.660134656512
Atf6	Lipg	-0.629225867347
Atf6	Lipo1	0.630246278754
Atf6	Lmna	-0.638825085633
Atf6	Lpxn	0.681806920101
Atf6	Lrfn1	-0.674554706107
Atf6	Lrp5	-0.625051508491
Atf6	Lsm2	0.664891041853
Atf6	Lsm3	0.670576153715
Atf6	Lsm4	0.671926219423
Atf6	Lsm6	0.630798173747
Atf6	Luc7l	0.656298096159
Atf6	Ly6a	0.681599217685
Atf6	Lypla1	0.66503049919
Atf6	Lysmd2	0.641310883207
Atf6	Magoh	0.681732740667
Atf6	Magohb	0.648622008274
Atf6	Mak16	0.650209448173
Atf6	Manf	0.669653361549
Atf6	Map1lc3a	0.667926464314
Atf6	Mapk8ip3	-0.630255903947
Atf6	Mast4	-0.635850629063
Atf6	Mat2a	0.672899453604
Atf6	Mbtd1	0.6490908223
Atf6	Mctp2	0.603384421926
Atf6	Mcts1	0.667775138267
Atf6	Mdh1	0.672160626436
Atf6	Med21	0.617442908356
Atf6	Med30	0.601666426222
Atf6	Med6	0.638441622681
Atf6	Med7	0.626409718401
Atf6	Med8	0.638432721148
Atf6	Meis3	-0.624606966378
Atf6	Memo1	0.654437675941
Atf6	Men1	-0.637390262719
Atf6	Mff	0.667172801259
Atf6	Mfhas1	-0.65709106802
Atf6	Mfsd1	0.615190820724
Atf6	Mgmt	0.634762322728
Atf6	Mib2	-0.679419370193
Atf6	Mif	0.652514944998
Atf6	Mir17hg	0.680023646496
Atf6	Mir1949	0.608657096131
Atf6	Mir3064	0.626293998484
Atf6	Mir682	0.653488179179
Atf6	Mitd1	0.589960911455
Atf6	Mmadhc	0.640103242014
Atf6	Mnat1	0.629646908924
Atf6	Morf4l2	0.649562603504
Atf6	Mrpl11	0.635643574411
Atf6	Mrpl12	0.669605886712
Atf6	Mrpl13	0.670715611052
Atf6	Mrpl15	0.643420546325
Atf6	Mrpl17	0.657698603882
Atf6	Mrpl20	0.658395890567
Atf6	Mrpl23	0.630854550118
Atf6	Mrpl33	0.627273167019
Atf6	Mrpl34	0.612769603981
Atf6	Mrpl36	0.651111470097
Atf6	Mrpl40	0.628231565313
Atf6	Mrpl41	0.662348170838
Atf6	Mrpl47	0.608571047988
Atf6	Mrpl50	0.640373255155
Atf6	Mrpl53	0.599470714961
Atf6	Mrpl54	0.622721516917
Atf6	Mrps12	0.649461719473
Atf6	Mrps14	0.674160503991
Atf6	Mrps16	0.605526723995
Atf6	Mrps17	0.66540436354
Atf6	Mrps18a	0.609995293131
Atf6	Mrps18b	0.637284423502
Atf6	Mrps22	0.653808634336
Atf6	Mrps24	0.640758988215
Atf6	Mrps26	0.676549081782
Atf6	Mrps28	0.662149369953
Atf6	Mrps34	0.611671748351
Atf6	Mrps35	0.614944545002
Atf6	Mrps6	0.66871276632
Atf6	Ms4a6b	0.639545412666
Atf6	Msl3	0.648803006094
Atf6	Msrb2	0.645734944683
Atf6	Mt1	0.673988407703
Atf6	Mtch2	0.673780705286
Atf6	Mtf2	0.650322200914
Atf6	Mthfr	-0.650643400315
Atf6	Mtpn	0.66328579889
Atf6	Mxd1	0.622377324341
Atf6	Mycbp	0.659021964994
Atf6	Myg1	0.654295251426
Atf6	Myh10	-0.669834608562
Atf6	Myl6	0.627979355236
Atf6	Myo10	-0.647940006009
Atf6	Myo18a	-0.666552948093
Atf6	Naa20	0.651464564205
Atf6	Naa50	0.65438129957
Atf6	Nab2	-0.66319539019
Atf6	Nanos1	0.633697106049
Atf6	Nat2	0.595286994854
Atf6	Ncbp2	0.668226149229
Atf6	Nceh1	0.630709158426
Atf6	Nck1	0.630267048996
Atf6	Ncor2	-0.650614487007
Atf6	Ndrg3	0.662368941079
Atf6	Ndufa1	0.611072378519
Atf6	Ndufa10	0.66260631527
Atf6	Ndufa4	0.663241291229
Atf6	Ndufa5	0.649176870445
Atf6	Ndufa8	0.678789300705
Atf6	Ndufa9	0.656728336878
Atf6	Ndufaf4	0.674860757853
Atf6	Ndufb11	0.667843383347
Atf6	Ndufb5	0.630249245932
Atf6	Ndufb6	0.594165401803
Atf6	Ndufb7	0.668042184231
Atf6	Ndufb8	0.626436422997
Atf6	Ndufb9	0.609615494426
Atf6	Ndufs3	0.607642321467
Atf6	Ndufs4	0.645577684282
Atf6	Ndufs6	0.60974605023
Atf6	Ndufs7	0.663054359054
Atf6	Ndufv2	0.668911567204
Atf6	Necap1	0.624733263181
Atf6	Nedd8	0.625742103491
Atf6	Neto2	0.650823653891
Atf6	Nfe2l1	-0.631177515643
Atf6	Nfu1	0.618430978424
Atf6	Ngly1	0.648544861662
Atf6	Ngrn	0.631839653008
Atf6	Nhp2l1	0.64429883083
Atf6	Nip7	0.661339330528
Atf6	Nipsnap3b	0.643830016804
Atf6	Nit2	0.610710382879
Atf6	Nme1	0.656639321557
Atf6	Nme2	0.666834543038
Atf6	Nop10	0.617199599811
Atf6	Nop16	0.651224222837
Atf6	Nos2	-0.652190262298
Atf6	Npc2	0.661282954158
Atf6	Npm3	0.673172433923
Atf6	Npm3-ps1	0.647711084818
Atf6	Nr4a1	-0.675617270179
Atf6	Nr4a3	-0.635666306724
Atf6	Nrip1	-0.637075830493
Atf6	Nsmce1	0.670816495083
Atf6	Nsmce4a	0.646381789352
Atf6	Nsun3	0.615348081126
Atf6	Nt5dc1	0.607657157354
Atf6	Nucks1	0.670211190897
Atf6	Nudcd2	0.660642043844
Atf6	Nudt14	0.607577043565
Atf6	Nudt19	0.629160291833
Atf6	Nudt5	0.644533237844
Atf6	Nudt6	0.66870089761
Atf6	Nufip1	0.612505525194
Atf6	Nup37	0.627213823471
Atf6	Nup43	0.646346183223
Atf6	Nutf2	0.643838918336
Atf6	Nxt1	0.650547706395
Atf6	Ocel1	0.636067880776
Atf6	Ociad1	0.664220459765
Atf6	Orc4	0.644275093411
Atf6	Orc6	0.65844929976
Atf6	Ormdl1	0.617137289086
Atf6	Ormdl3	0.637610813014
Atf6	Osgep	0.63067058512
Atf6	Otud6b	0.666077912805
Atf6	Ovca2	0.638785815257
Atf6	P4ha2	-0.623616685576
Atf6	Paip2	0.677578692333
Atf6	Pak4	-0.624679249649
Atf6	Pam16	0.655241781011
Atf6	Paqr4	-0.618719494018
Atf6	Pard6g	0.666659479572
Atf6	Park7	0.660558962877
Atf6	Pbk	0.650292529139
Atf6	Pcgf6	0.646426297012
Atf6	Pck2	-0.68190591469
Atf6	Pcmtd2	0.612007039394
Atf6	Pcnp	0.656841089619
Atf6	Pdcd10	0.647449973209
Atf6	Pdcd2	0.646874340797
Atf6	Pdcd5	0.636533727624
Atf6	Pde4dip	-0.647065378439
Atf6	Pdia5	-0.652258931405
Atf6	Pdlim5	0.658897343544
Atf6	Pdzd11	0.639106270414
Atf6	Pex7	0.593643178585
Atf6	Pfdn1	0.634403294265
Atf6	Pfdn2	0.6642946392
Atf6	Pfdn5	0.617431039647
Atf6	Pfkl	-0.642338052566
Atf6	Pfn1	0.668964976397
Atf6	Pgap1	-0.650769896038
Atf6	Phf5a	0.649070052059
Atf6	Phldb1	-0.670130969969
Atf6	Phospho2	0.598230434816
Atf6	Phpt1	0.618757367936
Atf6	Pigf	0.623095381267
Atf6	Pigw	0.620071827516
Atf6	Pigx	0.612920930028
Atf6	Pigyl	0.631738768977
Atf6	Pih1d1	0.590032123712
Atf6	Pik3c2a	0.639005386383
Atf6	Plec	-0.682570920775
Atf6	Plxnd1	-0.676108796417
Atf6	Pmaip1	0.644076292527
Atf6	Pnrc1	0.665656573617
Atf6	Polb	0.618178768346
Atf6	Pole2	0.616330216838
Atf6	Polr1d	0.669875899853
Atf6	Polr2c	0.650749474456
Atf6	Polr2d	0.672125020308
Atf6	Polr2e	0.665623934666
Atf6	Polr2g	0.643156467538
Atf6	Polr2h	0.649010708511
Atf6	Polr3h	0.651891837748
Atf6	Polr3k	0.666757396426
Atf6	Pomp	0.652280537985
Atf6	Pop5	0.634836502163
Atf6	Pop7	0.621359582499
Atf6	Pou2f2	-0.625539420565
Atf6	Ppdpf	0.617603135935
Atf6	Ppia	0.661330428996
Atf6	Ppih	0.681928574374
Atf6	Ppp1r12c	-0.657232020396
Atf6	Ppp1r2	0.626110033486
Atf6	Ppp1r7	0.644598515746
Atf6	Ppp1r8	0.651004651711
Atf6	Ppp1r9b	-0.640017759591
Atf6	Ppp2r2a	0.664840599838
Atf6	Ppp3cb	0.660995137952
Atf6	Ppt1	0.625546269783
Atf6	Ppwd1	0.620932308956
Atf6	Prdx1	0.677332416611
Atf6	Prdx2	0.639865867824
Atf6	Prdx4	0.587539694712
Atf6	Prdx6	0.664534980567
Atf6	Prnp	0.617525989323
Atf6	Prpf38a	0.64461631881
Atf6	Prpf4	0.646301675563
Atf6	Prr11	0.65414392538
Atf6	Psma1	0.643693526645
Atf6	Psma2	0.630415407865
Atf6	Psma3	0.659078341364
Atf6	Psma4	0.651307303803
Atf6	Psma6	0.678967331348
Atf6	Psma7	0.647835706268
Atf6	Psmb10	0.610962592956
Atf6	Psmb3	0.665181825236
Atf6	Psmb4	0.660167295463
Atf6	Psmb5	0.623148790459
Atf6	Psmb8	0.650986848647
Atf6	Psmb9	0.647334253291
Atf6	Psmd10	0.646334314513
Atf6	Psmd6	0.650274726075
Atf6	Psme2	0.672400967804
Atf6	Ptges3	0.663199750746
Atf6	Ptma	0.660983269243
Atf6	Ptprs	-0.645543815601
Atf6	Ptrh2	0.646927749989
Atf6	Pts	0.666339024415
Atf6	Purb	-0.652992606598
Atf6	Pxmp4	0.651930411054
Atf6	Qdpr	0.650138235916
Atf6	Qrsl1	0.636729561332
Atf6	Rab11a	0.652283505162
Atf6	Rab12	0.624392037782
Atf6	Rab18	0.653959960382
Atf6	Rab2a	0.657155610422
Atf6	Rab9	0.61665660635
Atf6	Rad52	0.594735099861
Atf6	Rala	0.600393507126
Atf6	Rap1a	0.678400600469
Atf6	Rap1b	0.655838183664
Atf6	Rap2c	0.656514700107
Atf6	Rbbp4	0.675569913247
Atf6	Rbm18	0.676557983315
Atf6	Rbm4b	0.669496101148
Atf6	Rbm8a	0.664769387581
Atf6	Rbx1	0.613368973813
Atf6	Rcbtb2	0.671590928379
Atf6	Rdm1	0.631910865265
Atf6	Repin1	-0.604483303947
Atf6	Rexo2	0.668641554063
Atf6	Rfc4	0.639002419205
Atf6	Rfk	0.650740572924
Atf6	Rgs16	-0.609452778775
Atf6	Rhbdf1	-0.672968088326
Atf6	Rheb	0.619620816554
Atf6	Rit1	0.645874402019
Atf6	Rnaseh2c	0.616876177477
Atf6	Rnf115	0.650055154949
Atf6	Rnf125	0.636302287789
Atf6	Rnf138	0.653458507405
Atf6	Rnu73b	0.660894253921
Atf6	Rpa2	0.650286594785
Atf6	Rpa3	0.592919187304
Atf6	Rpain	0.65501627553
Atf6	Rpf2	0.655832249309
Atf6	Rpl10	0.643669789225
Atf6	Rpl10a	0.652793859672
Atf6	Rpl11	0.671872810231
Atf6	Rpl12	0.63483946934
Atf6	Rpl13a	0.660199934414
Atf6	Rpl14	0.681382613736
Atf6	Rpl15	0.662018814149
Atf6	Rpl17	0.678753694577
Atf6	Rpl18	0.680077055689
Atf6	Rpl19	0.670771987422
Atf6	Rpl21	0.602894837658
Atf6	Rpl22	0.662084092051
Atf6	Rpl23	0.672662079414
Atf6	Rpl23a	0.648242209569
Atf6	Rpl24	0.66385252977
Atf6	Rpl27	0.598639905294
Atf6	Rpl27a	0.67145443822
Atf6	Rpl28	0.649621947052
Atf6	Rpl29	0.678204766761
Atf6	Rpl3	0.653411032567
Atf6	Rpl31	0.672650210704
Atf6	Rpl32	0.679065248201
Atf6	Rpl35	0.674644153904
Atf6	Rpl35a	0.665793063777
Atf6	Rpl36	0.653247837811
Atf6	Rpl36a	0.650607049942
Atf6	Rpl37	0.673044845296
Atf6	Rpl37a	0.676471935171
Atf6	Rpl39	0.624104221576
Atf6	Rpl41	0.670632530086
Atf6	Rpl7	0.674700530274
Atf6	Rpl8	0.678611270063
Atf6	Rpl9	0.675828057679
Atf6	Rplp0	0.671445536687
Atf6	Rplp1	0.677937720797
Atf6	Rpp21	0.630347162786
Atf6	Rpp30	0.623926190933
Atf6	Rpp38	0.615787223378
Atf6	Rps11	0.659707382969
Atf6	Rps12	0.657449360982
Atf6	Rps13	0.678222569825
Atf6	Rps14	0.672528556431
Atf6	Rps15	0.646352117578
Atf6	Rps15a	0.669442691955
Atf6	Rps16	0.681869230827
Atf6	Rps17	0.655310026091
Atf6	Rps18	0.680848521807
Atf6	Rps19	0.677255269999
Atf6	Rps19-ps3	0.662262122694
Atf6	Rps19bp1	0.654093483365
Atf6	Rps2	0.661843750683
Atf6	Rps20	0.677320547902
Atf6	Rps24	0.662704232124
Atf6	Rps26	0.679688355451
Atf6	Rps27a	0.667436880046
Atf6	Rps27l	0.602939345319
Atf6	Rps29	0.647654708448
Atf6	Rps3	0.682869169604
Atf6	Rps4x	0.662825886396
Atf6	Rps5	0.677032731696
Atf6	Rps6	0.67699415839
Atf6	Rps7	0.677335383789
Atf6	Rps8	0.680281790927
Atf6	Rps9	0.664089903961
Atf6	Rpsa	0.673237711825
Atf6	Rpusd4	0.599803038827
Atf6	Rragd	0.677931786442
Atf6	Rras2	0.680338167298
Atf6	Rrp36	0.608517638795
Atf6	Rsl24d1	0.671712582652
Atf6	Rwdd1	0.636070847953
Atf6	Rwdd4a	0.663128538489
Atf6	Ryk	0.602716807015
Atf6	S100a10	0.634237132332
Atf6	Samd4b	-0.665074755217
Atf6	Samhd1	0.648251111102
Atf6	Sap18	0.616570558206
Atf6	Scaf1	-0.641026111211
Atf6	Scai	0.628463005149
Atf6	Scand1	0.653126183538
Atf6	Scarb2	0.599672483022
Atf6	Scn1b	-0.668753973672
Atf6	Scnm1	0.654639444002
Atf6	Scp2	0.636317123676
Atf6	Sdcbp	0.637340799872
Atf6	Sdf2	0.610241568853
Atf6	Sdf2l1	0.630148361901
Atf6	Sdhaf2	0.638388213488
Atf6	Sdhb	0.659372091925
Atf6	Sec11a	0.628216729426
Atf6	Seh1l	0.652298341049
Atf6	Sell	0.687720504621
Atf6	Sep15	0.67194105531
Atf6	Sepp1	0.620555477429
Atf6	Sepw1	0.596046592263
Atf6	Serf2	0.645752747747
Atf6	Serp1	0.663084030828
Atf6	Serpinb6b	0.650253955833
Atf6	Serpine1	-0.673358417985
Atf6	Serpine2	0.636554497867
Atf6	Sesn2	-0.681931213834
Atf6	Sft2d1	0.674029948186
Atf6	Sgk1	0.681833624698
Atf6	Sgms1	0.646660704025
Atf6	Sh3bp4	-0.622651703919
Atf6	Sipa1l3	-0.668750359508
Atf6	Ska1	0.603087704188
Atf6	Skap1	0.621398155805
Atf6	Skiv2l	-0.652302301367
Atf6	Skp1a	0.66522336572
Atf6	Slamf7	0.635605001105
Atf6	Slc15a3	-0.663802569661
Atf6	Slc16a3	-0.683380493402
Atf6	Slc1a4	-0.652511922851
Atf6	Slc25a37	0.651420056544
Atf6	Slc25a46	0.644100029946
Atf6	Slc25a5	0.67281340546
Atf6	Slc2a6	-0.610233438094
Atf6	Slc30a6	0.650690130909
Atf6	Slc35b1	0.649847452533
Atf6	Slc38a10	-0.643386159985
Atf6	Slc39a8	0.672003366035
Atf6	Slc45a4	-0.618997784609
Atf6	Slc6a9	-0.683391335893
Atf6	Slc7a3	-0.669274413217
Atf6	Smarcd2	0.643883425997
Atf6	Smndc1	0.666015602081
Atf6	Smo	-0.654900884932
Atf6	Smu1	0.650684196554
Atf6	Snap23	0.652770122252
Atf6	Snhg3	0.662502464061
Atf6	Snhg6	0.638658226629
Atf6	Snhg7	0.62923150409
Atf6	Snhg8	0.643435382212
Atf6	Snora17	0.657849929928
Atf6	Snora3	0.671733352893
Atf6	Snora43	0.671564223782
Atf6	Snora61	0.642773701656
Atf6	Snora65	0.657897404767
Atf6	Snora70	0.618362733344
Atf6	Snord12	0.587064946331
Atf6	Snord16a	0.667220276097
Atf6	Snord22	0.610452238447
Atf6	Snord52	0.640299075721
Atf6	Snord55	0.651802822426
Atf6	Snord69	0.664908844918
Atf6	Snord96a	0.592827204805
Atf6	Snrnp48	0.636768134638
Atf6	Snrpa1	0.66539249483
Atf6	Snrpd1	0.672478114416
Atf6	Snrpd2	0.678756661754
Atf6	Snrpe	0.664612127179
Atf6	Snrpf	0.625127897772
Atf6	Snx10	0.653627636515
Atf6	Snx12	0.639726410486
Atf6	Snx5	0.665772293535
Atf6	Socs2	0.681091830353
Atf6	Sod1	0.679041510782
Atf6	Sod2	0.667238079161
Atf6	Sord	0.658891409189
Atf6	Sox4	-0.664543473181
Atf6	Sp2	-0.639547918335
Atf6	Sp4	0.65476703263
Atf6	Spcs2	0.649538866085
Atf6	Spint2	0.642408738839
Atf6	Spr	0.644993150337
Atf6	Sqrdl	0.645883303552
Atf6	Srf	-0.654156367248
Atf6	Srgap3	-0.682227575242
Atf6	Srp14	0.637984677364
Atf6	Srp54b	0.648675417467
Atf6	Srp9	0.649298524717
Atf6	Srsf2	0.671706648297
Atf6	Srsf3	0.668306263018
Atf6	Ssr2	0.659784529581
Atf6	Ssu72	0.652609894674
Atf6	St8sia1	0.617481481662
Atf6	Stk17b	0.666798936909
Atf6	Stmn1	0.667451715933
Atf6	Stra6	-0.685523692364
Atf6	Stradb	0.615736781362
Atf6	Styx	0.665368757412
Atf6	Sub1	0.657188249372
Atf6	Sucla2	0.630373867382
Atf6	Suclg1	0.648209570618
Atf6	Sumo1	0.682296504369
Atf6	Sumo2	0.669356643812
Atf6	Susd3	0.6588112954
Atf6	Suv39h2	0.644984248805
Atf6	Synj2bp	0.639070664285
Atf6	Tada1	0.666140223531
Atf6	Taf13	0.609751984585
Atf6	Tbc1d4	0.675549143005
Atf6	Tbc1d7	0.651517973398
Atf6	Tceb1	0.657529474771
Atf6	Tcp11l2	0.64705237144
Atf6	Tfpt	0.595444255255
Atf6	Tgfbr1	0.671493011526
Atf6	Tgtp2	0.65894778556
Atf6	Thap2	0.625427582688
Atf6	Thap6	0.657060660745
Atf6	Them4	0.591210093132
Atf6	Thg1l	0.646779391121
Atf6	Tial1	0.67413973375
Atf6	Ticam1	-0.613493413581
Atf6	Tigd2	0.629946593839
Atf6	Timm17a	0.654339759087
Atf6	Timm23	0.634661438697
Atf6	Timm8a1	0.676596556621
Atf6	Tiparp	0.66410177267
Atf6	Tln1	-0.63464349845
Atf6	Tmed4	0.658594691451
Atf6	Tmed7	0.654704721905
Atf6	Tmem126a	0.642055644731
Atf6	Tmem147	0.670116241221
Atf6	Tmem14c	0.663208652279
Atf6	Tmem161b	0.631890095024
Atf6	Tmem167	0.662116731002
Atf6	Tmem170b	0.644476861473
Atf6	Tmem216	0.67493197011
Atf6	Tmem219	0.618128326331
Atf6	Tmem223	0.618659451083
Atf6	Tmem55a	0.6515832513
Atf6	Tmem60	0.638699767112
Atf6	Tmem68	0.655274419962
Atf6	Tmem69	0.671525650477
Atf6	Tmem70	0.662247286807
Atf6	Tmem81	0.618950234466
Atf6	Tmsb10	0.67108057387
Atf6	Tmtc4	0.605173629886
Atf6	Tmx1	0.660742927875
Atf6	Tmx4	0.65682922091
Atf6	Tnfrsf26	0.668822551883
Atf6	Tnfrsf8	0.624320825525
Atf6	Tnfsf4	0.682026491228
Atf6	Tnfsf8	0.666347925947
Atf6	Tnk2	-0.656006818966
Atf6	Tnks1bp1	-0.67203563414
Atf6	Tnrc18	-0.673004229961
Atf6	Tomm5	0.641171425871
Atf6	Tomm6	0.634904747243
Atf6	Tor3a	-0.652981764107
Atf6	Tprkb	0.646743784992
Atf6	Trappc4	0.655467286492
Atf6	Trdmt1	0.675157475591
Atf6	Trib2	0.663359978325
Atf6	Trib3	-0.681754119822
Atf6	Trim46	-0.654665964304
Atf6	Trim59	0.660446210136
Atf6	Trmt11	0.609137778868
Atf6	Trp53inp1	0.678830841188
Atf6	Trpm4	-0.602987040253
Atf6	Tsn	0.661369002302
Atf6	Tspan13	0.672264477644
Atf6	Ttc39c	0.629783399083
Atf6	Ttc9c	0.636005570051
Atf6	Ttl	-0.60277741877
Atf6	Twistnb	0.641871679733
Atf6	Txn1	0.67735615403
Atf6	Txndc16	0.630430243752
Atf6	Txndc9	0.639940047258
Atf6	Txnl4b	0.656731304056
Atf6	Tyms	0.655473220846
Atf6	Uba52	0.676101037998
Atf6	Ube2b	0.660208835946
Atf6	Ube2c	0.656096328096
Atf6	Ube2d1	0.587774101725
Atf6	Ube2e3	0.657879601703
Atf6	Ube2g1	0.652408126612
Atf6	Ube2l3	0.647135452406
Atf6	Ube2n	0.636931329393
Atf6	Ube2o	-0.634198956338
Atf6	Ube2q2	0.673801475528
Atf6	Ube2v2	0.661882323989
Atf6	Uchl4	0.639744213551
Atf6	Ufc1	0.680940504306
Atf6	Ufm1	0.662959409378
Atf6	Unc13a	-0.673047599923
Atf6	Unc50	0.650651557603
Atf6	Uqcrb	0.667558534319
Atf6	Uqcrh	0.677670674832
Atf6	Usmg5	0.637572239708
Atf6	Usp3	0.636444712303
Atf6	Ust	0.642509622869
Atf6	Utf1	-0.661662984862
Atf6	Vamp8	0.644346305668
Atf6	Vav2	-0.6073999339
Atf6	Vbp1	0.672012267567
Atf6	Vdac2	0.64867245029
Atf6	Vdac3	0.64026643677
Atf6	Vegfa	-0.673596952777
Atf6	Vgll4	-0.654004572381
Atf6	Vmac	0.622884711673
Atf6	Vps25	0.667899759717
Atf6	Vps28	0.618902759627
Atf6	Vps29	0.660434341427
Atf6	Vwa1	-0.605339860699
Atf6	Vwa5a	0.616241201517
Atf6	Wbp5	0.61211385778
Atf6	Wdr41	0.602933410964
Atf6	Wdr61	0.61791468956
Atf6	Wdr77	0.654796704404
Atf6	Wdr81	-0.609174488185
Atf6	Wtap	0.650859260019
Atf6	Xbp1	0.650776179053
Atf6	Xkr5	-0.674312557152
Atf6	Xlr4b	0.635919521907
Atf6	Yeats4	0.638417885261
Atf6	Yipf5	0.657600687029
Atf6	Yipf6	0.639527609602
Atf6	Yod1	0.667380503676
Atf6	Ypel5	0.661116792225
Atf6	Ywhaq	0.652099540164
Atf6	Ywhaz	0.666668381104
Atf6	Yy2	0.631988011877
Atf6	Zbtb32	-0.683922617929
Atf6	Zbtb7a	-0.651662594426
Atf6	Zcchc17	0.620083696225
Atf6	Zdhhc21	0.666926525537
Atf6	Zfand5	0.657582883964
Atf6	Zfp160	0.621478269594
Atf6	Zfp189	0.615834698216
Atf6	Zfp207	0.648610139565
Atf6	Zfp219	-0.653397392911
Atf6	Zfp317	0.628201893539
Atf6	Zfp322a	0.661852652215
Atf6	Zfp329	0.662440153337
Atf6	Zfp35	0.643251417215
Atf6	Zfp395	-0.62002782121
Atf6	Zfp428	0.65321519886
Atf6	Zfp58	0.614745744117
Atf6	Zfp597	0.655942034873
Atf6	Zfp60	0.63496409079
Atf6	Zfp62	0.664911812095
Atf6	Zfp706	0.673543331096
Atf6	Zfp709	0.590773918057
Atf6	Zfp715	0.646375854997
Atf6	Zfp758	0.601957209605
Atf6	Zfp771	0.636340861095
Atf6	Zfp780b	0.631753604864
Atf6	Zfp788	0.663885168721
Atf6	Zfp825	0.594319695027
Atf6	Zfp87	0.618531862455
Atf6	Zfp930	0.65102838913
Atf6	Zfp938	0.657390017435
Atf6	Zfp942	0.633112572105
Atf6	Zfp944	0.642711390932
Atf6	Zfp952	0.594476955428
Atf6	Zfp961	0.630207705448
Atf6	Zmat5	0.655719496569
Atf6	Zmiz2	-0.656559785984
Atf6	Znhit1	0.618297455442
Atf6	Znhit3	0.652850236042
Atf6	Znrd1	0.646568721527
Atf6	Zranb2	0.656947908005
Atf6	Zscan21	0.654755163921
Atf6	Zswim4	-0.647307527394
Batf	0610012G03Rik	0.663555812032
Batf	1110032F04Rik	-0.686929601971
Batf	1190002N15Rik	0.669881834208
Batf	1600014C10Rik	0.639759049438
Batf	1700017B05Rik	-0.639219029456
Batf	1700021F05Rik	-0.602596710594
Batf	1700025G04Rik	0.679575602711
Batf	2010111I01Rik	-0.629760763546
Batf	2310022A10Rik	-0.607009604241
Batf	2310022B05Rik	0.590661165317
Batf	2810417H13Rik	-0.667355292392
Batf	2810474O19Rik	-0.664171214339
Batf	4930452B06Rik	0.602307336537
Batf	4930503L19Rik	0.619128265108
Batf	4932438H23Rik	0.67206567676
Batf	4933404O12Rik	-0.601270312585
Batf	6030458C11Rik	-0.621549384048
Batf	9230114K14Rik	-0.623428749074
Batf	9430020K01Rik	0.674736136403
Batf	A230050P20Rik	0.61878703971
Batf	A630033H20Rik	-0.678504986825
Batf	A830080D01Rik	-0.629854731797
Batf	AI504432	0.62183433088
Batf	AW112010	0.688014255182
Batf	AW549877	-0.643715048864
Batf	Aacs	-0.645724523776
Batf	Abcb1b	-0.675938930732
Batf	Abcb6	0.633774252661
Batf	Abcb9	0.687919305506
Batf	Abcc1	0.634311311767
Batf	Abcg1	-0.60496037353
Batf	Abhd12	-0.634538687708
Batf	Abi3	0.638963845899
Batf	Abtb2	0.626516536787
Batf	Acat3	-0.605535025529
Batf	Acox3	0.653850174819
Batf	Acp5	0.654167662799
Batf	Acsbg1	0.591957821832
Batf	Acsl3	-0.668031140969
Batf	Acsl4	0.673273317954
Batf	Acsl5	-0.671797099348
Batf	Acss2	-0.666643302181
Batf	Adam10	-0.679661519149
Batf	Adam19	0.687150806564
Batf	Adap1	0.684625738614
Batf	Adcy6	0.667822613106
Batf	Adcy7	-0.668497368062
Batf	Adh1	0.684195497893
Batf	Adi1	-0.649457954684
Batf	Adm	-0.624961154403
Batf	Adora2a	0.654034139817
Batf	Adpgk	-0.609116661569
Batf	Adssl1	0.657835094041
Batf	Aen	-0.660607649117
Batf	Aff3	0.684676180629
Batf	Agpat4	-0.670037001718
Batf	Ahcy	-0.666795097048
Batf	Ahnak	0.669246858249
Batf	Ahr	0.689034964201
Batf	Aim1	0.687367410513
Batf	Ak3	-0.637119200456
Batf	Akap12	0.67635918243
Batf	Akap13	0.670780888954
Batf	Aldh1l2	0.624869753341
Batf	Aldh7a1	0.640008292338
Batf	Als2cl	0.677732985557
Batf	Amica1	-0.688841494468
Batf	Amigo2	-0.686528429821
Batf	Ammecr1	-0.650365109725
Batf	Amz1	0.677017895809
Batf	Angptl2	-0.689242666618
Batf	Angptl6	0.617766330691
Batf	Ank	-0.62124218015
Batf	Ankle1	-0.669220200764
Batf	Antxr2	-0.665259077555
Batf	Anxa11	0.596411555081
Batf	Anxa2	0.682118473727
Batf	Anxa5	0.602785052095
Batf	Anxa6	0.671264538868
Batf	Aoc2	-0.623479347363
Batf	Apbb1ip	-0.657011556422
Batf	Aplp1	0.683596128062
Batf	Apobec1	-0.657192264598
Batf	Apold1	0.688853966381
Batf	Appl2	0.641482979496
Batf	Aqp3	-0.608574537042
Batf	Arap2	0.684610902727
Batf	Arf2	-0.625394854024
Batf	Arfgap3	0.61449353404
Batf	Arhgap10	-0.66568554885
Batf	Arhgap17	0.605606837784
Batf	Arhgap18	0.676667768878
Batf	Arhgap31	-0.646035341838
Batf	Arhgap5	-0.649541080445
Batf	Arhgdig	0.654547461504
Batf	Arhgef10	0.6560696235
Batf	Arhgef40	0.674620416485
Batf	Arid4a	-0.644506550673
Batf	Arid5b	-0.657401886082
Batf	Arl4c	0.687236854709
Batf	Arl6ip1	-0.63227622135
Batf	Arrb1	0.683435900484
Batf	Asb2	0.672208101274
Batf	Asf1a	-0.67034781978
Batf	Asf1b	-0.662071385339
Batf	Asph	0.687904469619
Batf	Atad1	-0.621050629484
Batf	Atad5	-0.651073485773
Batf	Atf3	-0.687728332106
Batf	Atg9b	0.641969596586
Batf	Atp10d	0.679029642073
Batf	Atp11a	-0.68515866185
Batf	Atp11c	-0.635893999025
Batf	Atp13a1	-0.628419908883
Batf	Atp1a1	-0.68050723341
Batf	Atp2b1	-0.626258639104
Batf	Atp6ap2	-0.622980592799
Batf	Atp6v0a1	0.638886699288
Batf	Atp6v0d2	0.688046894133
Batf	Atp8b2	-0.649378443087
Batf	Atp8b4	0.667748433671
Batf	Atp9a	0.640144782497
Batf	Atrnl1	0.652868039106
Batf	Aup1	-0.639652729077
Batf	Aurkb	-0.621166282716
Batf	B2m	-0.650094047461
Batf	B4galnt4	0.677697379429
Batf	BC021614	0.642476983919
Batf	Baiap2	-0.607331264794
Batf	Basp1	0.64655388564
Batf	Batf	0.689186290248
Batf	Bcap29	-0.629355977233
Batf	Bcap31	-0.600507724084
Batf	Bcar1	0.665775260712
Batf	Bcl2	0.657039890504
Batf	Bcl2a1a	0.687607751881
Batf	Bcl2a1b	0.687794684056
Batf	Bcl2a1c	0.649707995195
Batf	Bcl2a1d	0.688414824129
Batf	Bcl2l11	-0.67913746544
Batf	Bcl6	0.664644766131
Batf	Bend3	-0.670181568258
Batf	Bend4	0.688598789126
Batf	Bend5	0.682569484688
Batf	Bhlhe40	0.656128967048
Batf	Blmh	-0.621281935948
Batf	Bmp2k	0.67437710794
Batf	Bnip3l	0.637676090917
Batf	Bzw2	-0.667944401045
Batf	C130026I21Rik	-0.658352411085
Batf	C1qtnf6	-0.686792263757
Batf	C920009B18Rik	0.668252853826
Batf	Cacnb3	0.681824723165
Batf	Cacybp	-0.637917930591
Batf	Cadm1	-0.686879003681
Batf	Calcrl	0.586898784398
Batf	Calu	-0.64675817454
Batf	Capn2	0.603434863941
Batf	Carhsp1	-0.684930969549
Batf	Casp1	0.654140958202
Batf	Casp3	-0.67346684289
Batf	Casp6	0.611030838036
Batf	Ccdc109b	0.660015969417
Batf	Ccdc40	0.685156863364
Batf	Ccdc63	0.666528923768
Batf	Ccdc92	0.662297728823
Batf	Ccl20	0.596645962094
Batf	Ccl3	-0.687435584862
Batf	Ccl4	-0.68806083515
Batf	Ccna2	-0.60786254683
Batf	Ccnb1ip1	-0.670582740408
Batf	Ccne1	-0.660329358526
Batf	Ccnf	-0.635279591228
Batf	Ccng1	-0.65743079939
Batf	Ccr4	0.687411918174
Batf	Ccr6	0.599105752143
Batf	Cd2	0.631192808339
Batf	Cd200	0.667000704971
Batf	Cd200r1	0.687925239861
Batf	Cd24a	0.68905870162
Batf	Cd274	-0.688100590949
Batf	Cd3d	-0.63152447534
Batf	Cd44	0.591806495786
Batf	Cd5	-0.662870115475
Batf	Cd52	-0.686709137996
Batf	Cd5l	0.648589369323
Batf	Cd6	-0.645529358947
Batf	Cd74	-0.689025816807
Batf	Cd80	-0.689184840002
Batf	Cd83	0.675807287437
Batf	Cd84	0.626958646217
Batf	Cd8b1	-0.624921398604
Batf	Cdc42ep3	0.657974551379
Batf	Cdc42ep4	-0.661377465944
Batf	Cdca7	-0.6687214462
Batf	Cdkn2c	-0.668323888213
Batf	Cdt1	-0.640715293149
Batf	Cenpl	-0.638673290765
Batf	Cenpm	-0.616200422051
Batf	Cep170	0.666638709331
Batf	Chac2	-0.6339748782
Batf	Chaf1a	-0.602444915726
Batf	Chm	0.636937263749
Batf	Chst15	-0.621874658764
Batf	Chst2	0.676193020497
Batf	Cisd2	-0.599864402979
Batf	Cisd3	0.656333702287
Batf	Cited2	0.675391882604
Batf	Cldnd1	0.687397082287
Batf	Clec2i	-0.659805304817
Batf	Clip2	0.605870916571
Batf	Clspn	-0.60575187534
Batf	Cmah	-0.683593729049
Batf	Cmtm6	-0.623681740519
Batf	Cmtm7	-0.632460543689
Batf	Cnih4	-0.635012143128
Batf	Cog6	0.655223977946
Batf	Col5a3	0.675053624383
Batf	Coro2a	0.656446455027
Batf	Coro7	0.640260502415
Batf	Cox17	-0.684609308996
Batf	Cpd	0.61953476841
Batf	Cpm	0.687159708097
Batf	Cpox	0.68546841699
Batf	Crabp2	-0.686275438375
Batf	Crem	0.623130987396
Batf	Crim1	0.678335322566
Batf	Crip1	0.684165826119
Batf	Crip2	0.675552110183
Batf	Crispld2	0.688468233321
Batf	Crmp1	0.683607996772
Batf	Crtam	0.631857456072
Batf	Cse1l	-0.633725500918
Batf	Csf2	-0.662223180206
Batf	Ctla2a	0.688008320827
Batf	Ctla2b	0.686435716816
Batf	Ctla4	0.68861659219
Batf	Ctnnd1	0.683240066777
Batf	Ctps2	0.635145088611
Batf	Ctsb	-0.648286965706
Batf	Cuedc1	0.645711207264
Batf	Cux1	-0.650881935107
Batf	Cxcr3	0.675344407766
Batf	Cxcr4	0.681542841315
Batf	Cyp2s1	0.686753204795
Batf	Cyp51	-0.684645450631
Batf	Cysltr1	0.676282035818
Batf	Cyth1	0.679661650855
Batf	Cytip	0.629753727309
Batf	D16Ertd472e	0.679759567709
Batf	D1Ertd622e	-0.639956318812
Batf	D430020J02Rik	-0.662454486671
Batf	Dap	0.61387042679
Batf	Dcakd	-0.628629530367
Batf	Dclk1	0.687773913814
Batf	Dcp2	-0.681761348149
Batf	Dctn4	0.614048457432
Batf	Dctpp1	-0.657723546634
Batf	Ddit3	0.638862961869
Batf	Ddr1	-0.688653557965
Batf	Ddx3x	-0.607562571259
Batf	Ddx58	0.650526936152
Batf	Degs2	0.681177878496
Batf	Dennd3	0.678768530464
Batf	Dennd5a	0.602158977668
Batf	Dgat1	0.687486097609
Batf	Dgcr8	-0.631961789125
Batf	Dgka	-0.61380061748
Batf	Dgkh	-0.642366965874
Batf	Dhcr24	-0.659208967837
Batf	Dhcr7	-0.679921738922
Batf	Dhdh	0.657743111543
Batf	Dhrs1	0.659137684912
Batf	Dhrs4	-0.668858784413
Batf	Dixdc1	0.654010402397
Batf	Dkc1	-0.628972875901
Batf	Dlg2	0.687622587768
Batf	Dna2	-0.68211192201
Batf	Dnaja4	0.67268878401
Batf	Dnajc10	-0.629814975999
Batf	Dnajc27	-0.626200812487
Batf	Dnmt3a	-0.68616701347
Batf	Dnmt3b	-0.669212972437
Batf	Dock5	0.680314429879
Batf	Dpf1	0.685412040619
Batf	Dpp4	-0.649288088999
Batf	Drosha	-0.6245057698
Batf	Dst	0.666867181989
Batf	Dtymk	-0.618896588031
Batf	Dusp14	-0.672476562088
Batf	Dusp16	-0.670799590219
Batf	Dusp2	-0.681038515447
Batf	Dusp3	0.682388486868
Batf	Dusp6	-0.655811654137
Batf	Dyrk3	-0.645536587274
Batf	E2f2	-0.645579957236
Batf	E2f7	-0.653339566295
Batf	E2f8	-0.661478662523
Batf	E330009J07Rik	0.66670695441
Batf	Ebi3	0.651286533562
Batf	Ebp	-0.649266404018
Batf	Ecm1	0.684631672968
Batf	Edem1	0.613950540579
Batf	Efemp2	0.667060048519
Batf	Efhd2	-0.675743765903
Batf	Egfr	-0.684591238178
Batf	Egr1	-0.617693071581
Batf	Egr3	-0.686040517747
Batf	Ehd1	0.655912363099
Batf	Ehd2	0.66908663067
Batf	Ehd3	0.651974918715
Batf	Eif4e3	0.677759690154
Batf	Eif4ebp1	0.594637183007
Batf	Eif4enif1	-0.684876757096
Batf	Elk3	-0.681801103948
Batf	Elovl5	-0.61131045882
Batf	Emb	0.685987673031
Batf	Eml2	0.663680433482
Batf	Eml4	-0.67015265495
Batf	Emp1	0.64624826637
Batf	Enc1	0.6545741661
Batf	Endod1	-0.665996366912
Batf	Eny2	-0.629330678088
Batf	Ephx1	-0.681446915923
Batf	Ept1	-0.658854779813
Batf	Erap1	-0.629927015068
Batf	Erc1	0.590877769265
Batf	Ercc6l	-0.662140054445
Batf	Ermp1	-0.6731885523
Batf	Esco2	-0.672295853912
Batf	Espn	0.687943042925
Batf	Ets1	0.623638374727
Batf	Ets2	-0.614845110735
Batf	Evi2a	-0.664351922514
Batf	Evi2b	-0.655479151094
Batf	Evl	0.688302071388
Batf	Exo1	-0.627519982169
Batf	Exoc2	-0.682476952524
Batf	Exosc7	-0.602712363827
Batf	Ezh1	0.64216839747
Batf	F2r	-0.641550164921
Batf	F2rl2	-0.685541763182
Batf	F730043M19Rik	-0.679249504509
Batf	Faah	-0.67461976105
Batf	Fads2	-0.680944547196
Batf	Fah	0.681664495587
Batf	Fam101b	0.651553579526
Batf	Fam107b	0.666600136025
Batf	Fam111a	-0.681526427521
Batf	Fam124b	0.603339914265
Batf	Fam126a	-0.611050239047
Batf	Fam129a	0.680427182619
Batf	Fam129b	-0.687909040282
Batf	Fam168b	-0.612799494187
Batf	Fam189b	0.602992754512
Batf	Fam20a	0.68768786567
Batf	Fam46a	0.687331804385
Batf	Fam65b	-0.665407258259
Batf	Fam71b	-0.680106061261
Batf	Fam71f2	0.627190086053
Batf	Fancb	-0.62152047074
Batf	Fancm	-0.620674756478
Batf	Farp1	-0.665002471946
Batf	Fasl	-0.672682569408
Batf	Fasn	-0.647321984049
Batf	Fbf1	-0.60124501344
Batf	Fbxo11	-0.630848626763
Batf	Fbxo4	-0.600569164864
Batf	Fbxo5	-0.652320372185
Batf	Fcrl1	-0.687883741137
Batf	Fdft1	-0.608101081622
Batf	Fen1	-0.653354022949
Batf	Fes	0.595752841703
Batf	Fgf13	-0.601432949943
Batf	Fgf2	-0.660036611282
Batf	Fggy	0.630732895845
Batf	Fhl2	0.627314707502
Batf	Fhl3	-0.600316173418
Batf	Flna	0.643316695117
Batf	Flnb	0.60988254039
Batf	Flot1	0.672783733687
Batf	Flot2	0.64654201693
Batf	Foxn2	-0.649779615236
Batf	Foxo1	0.67860236853
Batf	Frmd4b	0.688210088889
Batf	Frrs1	-0.651666208589
Batf	Fth1	0.63140644511
Batf	Ftsj3	-0.629287308126
Batf	Fundc2	-0.660437783431
Batf	Furin	0.682376618158
Batf	Fxyd5	0.609642199022
Batf	Fyb	0.683996697008
Batf	Fyn	-0.680785524001
Batf	Fzd7	0.660541159813
Batf	Gabbr1	0.642741062706
Batf	Gadd45b	0.668240985116
Batf	Gadd45g	-0.641438125852
Batf	Galc	0.680020679318
Batf	Galnt3	0.687806552766
Batf	Gap43	-0.688541518896
Batf	Gart	-0.66751792975
Batf	Gatm	0.686082622707
Batf	Gatsl2	-0.603583377233
Batf	Gbp2	-0.687822300358
Batf	Gbp3	-0.684186451865
Batf	Gbp4	-0.688642715475
Batf	Gbp5	-0.686560957292
Batf	Gbp6	-0.688349968231
Batf	Gbp8	-0.687225963379
Batf	Gbp9	-0.686181470124
Batf	Gcnt1	0.682435961706
Batf	Gcsh	-0.610034659101
Batf	Gdpd3	-0.640556269955
Batf	Gem	0.688417791306
Batf	Gemin4	-0.666083106836
Batf	Gemin6	-0.65540325366
Batf	Gen1	-0.666809553702
Batf	Gfi1	0.673644215127
Batf	Gfod1	-0.674757099264
Batf	Ggt7	0.674973510594
Batf	Ggta1	0.599049375773
Batf	Gins1	-0.66262796652
Batf	Gipr	0.680130464881
Batf	Gja1	-0.689014974317
Batf	Gla	-0.677695414199
Batf	Glipr1	-0.687800615377
Batf	Glipr2	0.627368116695
Batf	Glrx	-0.614613804269
Batf	Gls2	0.650437920831
Batf	Glud1	0.631382707691
Batf	Gm11346	-0.632341276293
Batf	Gm12250	-0.684450285802
Batf	Gm2a	0.669181580346
Batf	Gm4759	-0.648539957152
Batf	Gm5088	-0.603586991396
Batf	Gm5617	0.605227039079
Batf	Gm614	-0.610902058343
Batf	Gm8369	0.676388854204
Batf	Gm8615	0.635536756025
Batf	Gmfg	0.687141905032
Batf	Gnb4	0.646132546452
Batf	Gnb5	0.648061211749
Batf	Gnl3	-0.65485751497
Batf	Gnpda1	0.668846289302
Batf	Golm1	0.657206052437
Batf	Gpatch4	-0.672812679295
Batf	Gpr132	0.602301402182
Batf	Gpr15	0.688489003563
Batf	Gpr171	-0.630349872199
Batf	Gpr174	0.605473314802
Batf	Gpr55	-0.688776439525
Batf	Gpr65	0.669137072685
Batf	Gpr68	0.678456976838
Batf	Gpr83	-0.685874266225
Batf	Gpr89	-0.627848871048
Batf	Gprc5a	0.601550706304
Batf	Gpsm3	0.605390233835
Batf	Gramd1b	-0.649302545653
Batf	Grina	0.640192257335
Batf	Grwd1	-0.641958565397
Batf	Gsdmd	0.681186780029
Batf	Gsn	0.685029274737
Batf	Gsto1	0.642028940134
Batf	Gstt1	-0.663090579449
Batf	Gstt2	0.598580561746
Batf	Gtf2h1	-0.630693217732
Batf	Gtf3c4	-0.630555879519
Batf	Gtpbp8	0.606496990998
Batf	Gusb	-0.628109090822
Batf	Gvin1	-0.689090871751
Batf	Gys1	0.660582700297
Batf	Gzmb	-0.653184157264
Batf	H2-Ab1	0.666701020056
Batf	H2-Oa	0.589248788884
Batf	H2-Q10	0.632495399209
Batf	H2-T24	-0.679809699853
Batf	H2afx	-0.66216535359
Batf	H2afz	-0.663564034869
Batf	H3f3a	-0.644145134322
Batf	H60b	0.645236458883
Batf	Haao	0.592631371098
Batf	Hccs	0.658704477014
Batf	Heatr1	-0.611071924028
Batf	Heg1	-0.686712752159
Batf	Hemk1	-0.678617025894
Batf	Herc4	-0.629627039496
Batf	Herpud1	0.637248817373
Batf	Hic1	0.678786333528
Batf	Hif1a	0.593527458667
Batf	Hip1r	0.678062342247
Batf	Hipk2	0.685352697072
Batf	Hivep3	-0.665262691719
Batf	Hmgb2	-0.60183050793
Batf	Hmgcr	-0.669006965117
Batf	Hmgn1	-0.674334242133
Batf	Hmgn2	-0.653711825137
Batf	Hmox1	0.666297483932
Batf	Hn1l	-0.648814633578
Batf	Hnrnph2	-0.64993863843
Batf	Hs3st3b1	-0.627187479126
Batf	Hsf2	0.650408249057
Batf	Hspa4l	0.586649541498
Batf	Hspa8	-0.654362374569
Batf	Hspd1	-0.642634413974
Batf	Hspe1	-0.609181716512
Batf	Htra2	-0.626041789293
Batf	Hvcn1	0.684527821759
Batf	Icos	0.663089965183
Batf	Id2	0.686287357947
Batf	Id3	-0.680359052707
Batf	Idi1	-0.682191433607
Batf	Ier5	-0.638760030689
Batf	Ifi203	-0.677749626651
Batf	Ifi204	-0.661626843227
Batf	Ifi27l2a	-0.636595146746
Batf	Ifi30	-0.678537514297
Batf	Ifi47	-0.685530920691
Batf	Ifitm2	-0.606445794733
Batf	Ifitm3	-0.610905672507
Batf	Ifng	-0.689134241713
Batf	Ift57	-0.643364475004
Batf	Igf1r	-0.67657502351
Batf	Igf2bp3	-0.662786989714
Batf	Igf2r	-0.685332141698
Batf	Igfbp4	-0.688143960911
Batf	Igfbp7	-0.689195682492
Batf	Igtp	-0.681121641208
Batf	Iigp1	-0.689217367473
Batf	Ikzf4	0.66701257368
Batf	Il10	0.673564101337
Batf	Il10ra	0.682406289932
Batf	Il12rb1	0.680839620276
Batf	Il13ra1	-0.689170383348
Batf	Il15ra	-0.68427319179
Batf	Il16	0.662499496884
Batf	Il17a	0.689224863553
Batf	Il17f	0.68913881541
Batf	Il1r1	0.686628583346
Batf	Il1r2	0.66335404397
Batf	Il1rn	-0.689116170895
Batf	Il21	0.665804932487
Batf	Il22	0.688735279285
Batf	Il23r	0.689201126135
Batf	Il24	0.687453458657
Batf	Il2rg	-0.628040421715
Batf	Il3	0.671944022487
Batf	Il6ra	-0.68435631755
Batf	Il7r	0.686886727777
Batf	Il9	0.685958001257
Batf	Iltifb	0.68856021582
Batf	Impa2	0.62898226119
Batf	Inhba	0.68919519178
Batf	Inpp5a	-0.610150312333
Batf	Insig1	-0.607002375914
Batf	Insl6	-0.684938197876
Batf	Ints4	-0.616836514829
Batf	Ints7	-0.612380251219
Batf	Ipcef1	-0.655222545484
Batf	Iqgap2	0.616701114011
Batf	Ireb2	-0.619941081286
Batf	Irf1	-0.682415511745
Batf	Irf6	0.612351231971
Batf	Irf8	-0.687106695983
Batf	Irgc1	0.659781562404
Batf	Irgm1	-0.679925353086
Batf	Irgm2	-0.684996024492
Batf	Itga3	0.688376250822
Batf	Itga4	0.618561534229
Batf	Itga7	-0.661894291327
Batf	Itm2c	0.64432256825
Batf	Itpr1	0.649491391247
Batf	Itpripl1	-0.62212765021
Batf	Ivns1abp	-0.608711875256
Batf	Jag2	0.606280387049
Batf	Jak2	-0.67101644003
Batf	Jakmip1	0.616089875471
Batf	Jtb	-0.610721350168
Batf	Kbtbd8	-0.618386990975
Batf	Kcna3	0.641652108606
Batf	Kcnk7	0.646696310154
Batf	Kdelc1	-0.640361105125
Batf	Kdelr3	0.669997554126
Batf	Kif11	-0.65985951727
Batf	Kif14	-0.618307479378
Batf	Kif1b	-0.665251849228
Batf	Kif20a	-0.629843889307
Batf	Kif20b	-0.616424500189
Batf	Kif21b	-0.618625525767
Batf	Kif3c	0.620404151382
Batf	Klf2	-0.688913777738
Batf	Klf3	-0.66819739249
Batf	Klf6	0.678415436355
Batf	Kras	-0.666296342483
Batf	Lamc1	0.672166560791
Batf	Lamp1	-0.670188796585
Batf	Lamp2	-0.670662252005
Batf	Larp7	-0.628860836832
Batf	Lars2	0.686186473915
Batf	Lax1	-0.684424986657
Batf	Lbh	0.673193204165
Batf	Lbp	-0.683503374961
Batf	Lbr	-0.617602717493
Batf	Lcp2	-0.642713925571
Batf	Lef1	0.680590377376
Batf	Lgals1	0.684299349101
Batf	Lgals3	0.626581814689
Batf	Lgr4	-0.613768090008
Batf	Lif	0.688937047348
Batf	Lime1	0.615262032981
Batf	Lmna	0.607953875092
Batf	Lmnb1	-0.614003010636
Batf	Lpar6	0.650897833325
Batf	Lpgat1	-0.635879542371
Batf	Lpp	0.682151112678
Batf	Lpxn	0.68794897728
Batf	Lrba	0.637091556972
Batf	Lrmp	-0.686824791229
Batf	Lrp6	-0.673824645078
Batf	Lsm6	-0.631069090737
Batf	Lsp1	0.652992660556
Batf	Lsr	0.640776791279
Batf	Lss	-0.60725536736
Batf	Lst1	0.651701938395
Batf	Ltb4r1	0.688379218
Batf	Lum	0.688907375574
Batf	Ly6i	-0.617396710173
Batf	Ly75	0.677940687974
Batf	Lyar	-0.612759738388
Batf	Lzts1	0.672442508288
Batf	M6pr	-0.645626941362
Batf	Madd	0.596355178711
Batf	Maf	0.687492031963
Batf	Maged2	0.66734193037
Batf	Maml2	0.687319935675
Batf	Maoa	-0.642066990302
Batf	Map2k4	-0.678024303078
Batf	Map3k8	0.668706831965
Batf	Mapk14	0.656078525032
Batf	Mapk3	0.663279864535
Batf	Mapkapk2	0.640931084503
Batf	Mapkbp1	-0.619763987273
Batf	Marcksl1	-0.685252630101
Batf	Marcksl1-ps4	-0.679654290822
Batf	Marveld1	0.645954515809
Batf	Mast4	0.685646447632
Batf	Mat2a	-0.671995878341
Batf	Matk	0.679812976902
Batf	Maz	-0.606149433326
Batf	Mbnl1	-0.607642082856
Batf	Mbnl2	0.646862472087
Batf	Mbnl3	-0.605621765453
Batf	Mboat7	-0.660791971456
Batf	Mbp	-0.652450482071
Batf	Mcm2	-0.64754967635
Batf	Mctp2	0.676445230574
Batf	Mdn1	-0.673340347167
Batf	Med7	-0.653014291579
Batf	Megf8	0.642358296823
Batf	Meis3	0.63802325067
Batf	Mesdc1	-0.620685598969
Batf	Mfhas1	0.66696806602
Batf	Mgat1	-0.615932973951
Batf	Mgat5	-0.646161837561
Batf	Mgll	0.669956013642
Batf	Mgst3	0.671917317891
Batf	Mir17hg	-0.640791190583
Batf	Mir3064	-0.605856686081
Batf	Mis12	-0.633118321449
Batf	Mlf1	-0.651391532162
Batf	Mlkl	0.667083785938
Batf	Mmd	0.589005480338
Batf	Mnda	-0.644015024435
Batf	Mndal	-0.6513481622
Batf	Mogs	-0.664225426791
Batf	Morn4	0.658953719914
Batf	Mphosph6	0.606992509621
Batf	Mpp2	0.687957878812
Batf	Mpzl3	-0.683528674106
Batf	Mrpl13	-0.63106186241
Batf	Ms4a4b	0.625124930595
Batf	Ms4a6b	0.670184486301
Batf	Ms4a6d	0.640583924749
Batf	Mt1	0.686860023181
Batf	Mt2	0.68851570816
Batf	Mthfd1	-0.64512095847
Batf	Mxd1	-0.683662398156
Batf	Mxd4	0.589222084287
Batf	Mxi1	0.675750911067
Batf	Mybl2	-0.648727893654
Batf	Myh10	0.687851060426
Batf	Myo10	0.688569117353
Batf	Myo1g	0.662953475023
Batf	Naa20	-0.647603888802
Batf	Naa25	-0.612015220705
Batf	Naa50	-0.654326232934
Batf	Nab2	-0.681970969633
Batf	Naf1	-0.620436221686
Batf	Nagk	0.587901690353
Batf	Napsa	-0.688223472508
Batf	Nars2	0.623169560702
Batf	Nasp	-0.635532582674
Batf	Ncapg2	-0.654351532078
Batf	Ncf1	-0.686575413946
Batf	Nck2	0.656093360919
Batf	Nckap1	0.665979995952
Batf	Ncoa1	0.677350219675
Batf	Ncs1	0.675952679129
Batf	Ndrg1	0.686946071325
Batf	Ndrg2	0.673012206345
Batf	Ndst1	0.666428039737
Batf	Nebl	0.684646508855
Batf	Nedd9	-0.646320860756
Batf	Neil3	-0.644600518924
Batf	Neto2	-0.671844083474
Batf	Neu3	0.676931847664
Batf	Nfatc1	-0.679773558218
Batf	Nfil3	0.669353676634
Batf	Nfkbia	-0.602885843675
Batf	Nid1	-0.668894926048
Batf	Nkain1	0.684159891764
Batf	Nkg7	0.680320364233
Batf	Nkrf	-0.656379077808
Batf	Nlgn2	0.679534062228
Batf	Nlrc3	0.634008659674
Batf	Nme1	-0.615600470908
Batf	Nol7	-0.635897613188
Batf	Nolc1	-0.643107869394
Batf	Nom1	-0.616814829848
Batf	Nop58	-0.607526429623
Batf	Nos2	-0.684110554432
Batf	Notch2	-0.682086622865
Batf	Nr4a2	0.687408950997
Batf	Nr4a3	0.635866112714
Batf	Nrf1	-0.650813266
Batf	Nrn1	-0.683297367641
Batf	Nucks1	-0.657076611366
Batf	Nudt4	-0.629767991873
Batf	Nup107	-0.638926282211
Batf	Nup155	-0.631304011366
Batf	Nup160	-0.621155440225
Batf	Nup85	-0.60035954338
Batf	Obfc1	0.639046926867
Batf	Obsl1	0.68700838205
Batf	Odc1	-0.600742644713
Batf	Orai1	-0.644333070825
Batf	Osbpl3	0.629700318117
Batf	Ostf1	0.686352635849
Batf	Otud7b	-0.604400178186
Batf	Oxct1	-0.673965597455
Batf	P2ry10	-0.671262203148
Batf	P4ha2	0.672849011589
Batf	Padi2	0.683765257173
Batf	Pank2	0.641281211434
Batf	Papss1	0.614879267099
Batf	Paqr7	0.58765541463
Batf	Paqr8	0.687551375511
Batf	Parp10	0.641091312082
Batf	Parp8	-0.680340981889
Batf	Pbk	-0.674319785479
Batf	Pcbp4	0.657838061219
Batf	Pcx	0.612093087539
Batf	Pcyox1l	-0.65655617182
Batf	Pdcd1	-0.685104449397
Batf	Pdcd1lg2	-0.683243155189
Batf	Pde3b	0.671338718302
Batf	Pde6d	0.656256555675
Batf	Pde7a	-0.642233241824
Batf	Pdgfb	-0.685534534855
Batf	Pdlim4	0.623101315622
Batf	Pdlim5	-0.681613167445
Batf	Pdpn	0.683412163065
Batf	Pdxp	0.597785358208
Batf	Pdzd8	-0.616236563686
Batf	Pdzk1ip1	-0.686387477444
Batf	Pecam1	-0.662779761387
Batf	Perp	-0.666393924898
Batf	Pfas	-0.634141129722
Batf	Pgm2l1	0.590898539508
Batf	Phf19	-0.677409895281
Batf	Phf6	-0.628936734266
Batf	Phip	-0.639117832877
Batf	Phlda1	0.585881042556
Batf	Phtf2	-0.673705377682
Batf	Pik3ap1	0.672377230385
Batf	Pik3c2a	-0.669726183656
Batf	Pik3cg	0.677103943953
Batf	Pitpnm2	-0.65987035976
Batf	Pkp2	0.678359059985
Batf	Pkp3	0.632519136629
Batf	Pla1a	-0.687619907201
Batf	Plaur	0.683691077738
Batf	Plcl2	-0.646122081762
Batf	Plcxd1	0.67660842533
Batf	Plek	-0.669281641544
Batf	Plekha1	-0.657546452623
Batf	Plekha2	0.615561717897
Batf	Plekhb2	0.586198530536
Batf	Plekhf1	0.686020311982
Batf	Plin2	0.670368451299
Batf	Plscr1	-0.665887942007
Batf	Plscr3	0.591159651117
Batf	Plxna1	-0.648192997454
Batf	Plxnc1	-0.674663131013
Batf	Pnn	-0.600851069618
Batf	Podnl1	0.674890429627
Batf	Pold4	0.66947236373
Batf	Pole	-0.640939371287
Batf	Pole3	-0.611823670039
Batf	Polr1b	-0.647780982814
Batf	Pou2af1	-0.62937404805
Batf	Pou2f2	-0.678042373896
Batf	Ppcdc	-0.626959786825
Batf	Ppid	-0.611281545512
Batf	Ppip5k2	-0.658424694356
Batf	Ppm1f	-0.667684181272
Batf	Ppp1r13l	0.591379222243
Batf	Ppp1r15b	-0.651489114577
Batf	Ppp1r3b	0.676747882667
Batf	Ppp2r5b	0.643942769545
Batf	Ppp3ca	-0.616923254754
Batf	Pqlc1	0.652479338869
Batf	Prickle1	-0.650119346606
Batf	Prkca	-0.687410285717
Batf	Prkch	0.596013953312
Batf	Prkrir	0.661342297706
Batf	Prmt2	0.626202015985
Batf	Pros1	-0.682180591117
Batf	Prpf19	-0.603717101283
Batf	Prps1	-0.667080615965
Batf	Prps1l3	-0.623779322934
Batf	Prrg4	-0.658413851865
Batf	Prrt2	-0.653404621238
Batf	Psd	-0.648214682436
Batf	Psma4	-0.613099469758
Batf	Psmb9	-0.649494096319
Batf	Psme3	-0.608791386853
Batf	Psmg3	-0.630834170109
Batf	Psrc1	-0.613684964247
Batf	Pten	-0.684475584946
Batf	Pter	-0.674717343465
Batf	Ptger2	-0.646642521308
Batf	Ptgir	0.665888013453
Batf	Ptgr1	0.600084920678
Batf	Ptms	-0.655768284175
Batf	Ptp4a3	-0.617761740688
Batf	Ptpn11	-0.60806855415
Batf	Ptpn2	0.655686857618
Batf	Ptpn4	0.688070631552
Batf	Ptprcap	-0.657318760321
Batf	Ptprf	0.607120098249
Batf	Ptprj	0.598283844008
Batf	Ptprv	-0.65364315603
Batf	Pts	-0.649501324646
Batf	Pxmp2	-0.648778491943
Batf	Pxmp4	-0.651915585871
Batf	Pygl	0.685426876506
Batf	Qser1	-0.688855951122
Batf	Rab11fip1	0.686830351407
Batf	Rab27a	-0.622546893177
Batf	Rab33a	0.669415987359
Batf	Rab34	0.590652263785
Batf	Rab39b	0.667979873507
Batf	Rab8b	-0.655612875144
Batf	Rabac1	0.660591601828
Batf	Rabgap1l	0.68687189189
Batf	Rac1	0.636993640119
Batf	Ralb	0.636447679481
Batf	Ramp3	0.681895935423
Batf	Ranbp9	0.632091863085
Batf	Raph1	0.612733997853
Batf	Rasa2	0.634886944178
Batf	Rasa3	-0.642869334602
Batf	Rbbp4	-0.619919396305
Batf	Rbl2	0.686533633669
Batf	Rbm38	-0.615369164443
Batf	Rbms1	0.686444618348
Batf	Rbpj	0.6613037244
[truncated: 20,717 more rows]
