# Supplementary material for: Leveraging chromatin accessibility for transcriptional regulatory network inference in T Helper 17 Cells
Source: Genome Res. 2019 Mar;29(3):449–63. doi: 10.1101/gr.238253.118 (PMC6396413; doi:10.1101/gr.238253.118)
Supplement: Supplemental Material [file supp_gr.238253.118_Supplemental_infTRN_lassoStARS.zip › infTRN_lassoStARS-master/Th17_example/inputs/priors/KO_sp.tsv]

Regulator	Target	Weight
Irf4	0610007P14Rik	0.677382858627
Stat3	0610007P14Rik	0.663392617276
Id2	0610009B22Rik	0.610084308452
Nfe2l2	0610009B22Rik	-0.646537710567
Sp4	0610009B22Rik	0.424070450948
Zeb1	0610009B22Rik	-1.04208688059
Bcl11b	0610009O20Rik	-0.621668651444
Crem	0610011F06Rik	0.670982657016
Egr2	0610011F06Rik	0.663710105256
Lef1	0610011F06Rik	0.638809552676
Zfp36l2	0610011F06Rik	0.590628526365
Atf6	0610012G03Rik	0.590545445399
Batf	0610012G03Rik	0.663555812032
Bcl11b	0610012G03Rik	-0.646801544503
Ddit3	0610012G03Rik	-0.641351385928
Egr2	0610012G03Rik	-0.668829871105
Hif1a	0610012G03Rik	0.666813772796
Satb1	0610012G03Rik	-0.671001983376
Sp4	0610037L13Rik	-0.888534249652
Zeb1	0610037L13Rik	0.507692919469
Bcl11b	1110004E09Rik	0.62718118452
Id2	1110004E09Rik	-0.627830800231
Zeb1	1110004E09Rik	0.443308932051
Atf6	1110004F10Rik	0.666902788118
Ikzf4	1110007C09Rik	0.311979806434
Atf6	1110008F13Rik	0.618000737704
Hif1a	1110008F13Rik	0.625463188817
Bcl11b	1110008L16Rik	-0.61441863944
Ddit3	1110008L16Rik	-0.625427381496
Ikzf4	1110008P14Rik	0.204562814342
Sp4	1110008P14Rik	0.437676191347
Ikzf4	1110012L19Rik	0.502212415
Batf	1110032F04Rik	-0.686929601971
Bcl11b	1110032F04Rik	-0.633425525347
Fosl2	1110032F04Rik	-0.676134095562
Id2	1110032F04Rik	0.674964609061
Ikzf3	1110032F04Rik	-0.674789626736
Irf4	1110032F04Rik	-0.680008478846
Stat3	1110032F04Rik	-0.649935024267
Id2	1110038B12Rik	-0.634357979533
Etv6	1110057K04Rik	0.434058341991
Atf6	1110059E24Rik	0.643841885513
Hif1a	1110059E24Rik	0.61380218171
Atf6	1110059G10Rik	0.601888964526
Nfatc2	1110059G10Rik	0.663627024289
Zeb1	1110065P20Rik	0.388844180119
Batf	1190002N15Rik	0.669881834208
Hif1a	1190002N15Rik	0.680569607133
Irf4	1190002N15Rik	0.658796459513
Maf	1190002N15Rik	-0.604707382085
Stat3	1190002N15Rik	0.68153690696
Zeb1	1190007I07Rik	-1.1854307287
Bcl11b	1500011B03Rik	-0.609821423454
Crem	1500011B03Rik	-0.617964133845
Nfe2l2	1500011K16Rik	0.640993395228
Etv6	1500012F01Rik	0.332498862928
Ikzf4	1500012F01Rik	0.329782490887
Irf8	1500012F01Rik	0.321740835636
Sp4	1500012F01Rik	0.34143304042
Ddit3	1600002H07Rik	-0.639764768146
Atf6	1600002K03Rik	0.651897772102
Hif1a	1600012H06Rik	0.666054175387
Maf	1600012H06Rik	-0.629721007747
Atf6	1600014C10Rik	0.645720108796
Batf	1600014C10Rik	0.639759049438
Bcl11b	1600014C10Rik	-0.61685819981
Egr2	1600014C10Rik	0.379372698266
Etv6	1600014C10Rik	-0.917725305526
Hif1a	1600014C10Rik	0.652627697738
Nfatc2	1600014C10Rik	0.661063383032
Batf	1700017B05Rik	-0.639219029456
Etv6	1700017B05Rik	-0.664539859017
Irf4	1700017B05Rik	0.627077333312
Lef1	1700017B05Rik	0.639851031937
Maf	1700017B05Rik	0.653405098212
Batf	1700021F05Rik	-0.602596710594
Ikzf3	1700021F05Rik	-0.611679103498
Zeb1	1700021F05Rik	0.600076434078
Batf	1700025G04Rik	0.679575602711
Fosl2	1700025G04Rik	0.621445630643
Ikzf3	1700025G04Rik	0.653580161678
Irf4	1700025G04Rik	0.67357300287
Stat3	1700025G04Rik	0.67778639475
Etv6	1700037C18Rik	0.62165333306
Fosl2	1700037H04Rik	0.616606164335
Nfatc2	1700037H04Rik	0.641221867886
Maf	1700048O20Rik	-0.679430212684
Ddit3	1700084J12Rik	-0.600706503078
Ikzf3	1700084J12Rik	-0.61644618517
Nfe2l2	1700084J12Rik	0.64144440619
Hif1a	1700109H08Rik	0.621350680967
Nfe2l2	1700109H08Rik	0.639305071298
Prkrir	1700109H08Rik	0.606577104788
Atf6	1700123O20Rik	0.624338628589
Egr2	1700123O20Rik	-0.624841887007
Ddit3	1810009A15Rik	-0.619196563602
Ikzf3	1810009A15Rik	-0.649157979112
Bcl11b	1810014B01Rik	0.61734795868
Crem	1810014B01Rik	0.62115484726
Ddit3	1810014B01Rik	0.614665630328
Zfp36l2	1810014B01Rik	0.651936345409
Egr2	1810022K09Rik	-0.402981254828
Atf6	1810026J23Rik	0.647274909743
Bcl11b	1810026J23Rik	-0.621903572072
Sp4	1810032O08Rik	0.48777086782
Zeb1	1810032O08Rik	-0.686728702182
Ddit3	1810037I17Rik	-0.645399249061
Etv6	1810037I17Rik	0.534271575131
Hif1a	1810037I17Rik	0.643773640434
Irf8	1810037I17Rik	0.572267948437
Ddit3	1810043H04Rik	-0.649909725122
Egr2	1810043H04Rik	-1.18571053706
Ikzf3	1810043H04Rik	-0.653129944811
Ikzf4	1810043H04Rik	0.686961534072
Satb1	1810043H04Rik	-0.637061373839
Zfp36l2	1810043H04Rik	-0.609308212234
Atf6	1810058I24Rik	0.611283048113
Ikzf3	1810058I24Rik	-0.628058492533
Maf	1810058I24Rik	-0.621881887091
Stat3	2010016I18Rik	0.631958340103
Atf6	2010107E04Rik	0.647972196428
Zeb1	2010107E04Rik	0.607938987875
Batf	2010111I01Rik	-0.629760763546
Prkrir	2010111I01Rik	0.620869998231
Atf6	2010204K13Rik	0.624154663592
Hif1a	2010204K13Rik	0.599239275125
Etv6	2010320M18Rik	-0.638127552075
Id2	2210013O21Rik	0.6627991818
Etv6	2210016F16Rik	-0.38326516985
Hif1a	2210016F16Rik	0.621840265235
Zeb1	2210016F16Rik	-0.633696761876
Satb1	2210016L21Rik	0.618463617375
Ddit3	2300009A05Rik	-0.638066111295
Ikzf4	2300009A05Rik	-0.786258364776
Nfatc2	2300009A05Rik	0.648503321179
Sp4	2300009A05Rik	0.640648883286
Hif1a	2310011J03Rik	0.63838524631
Zeb1	2310011J03Rik	0.263934647591
Batf	2310022A10Rik	-0.607009604241
Batf	2310022B05Rik	0.590661165317
Hif1a	2310022B05Rik	0.687272460837
Ikzf3	2310022B05Rik	0.61454991041
Stat3	2310022B05Rik	0.638349640182
Ddit3	2310033P09Rik	-0.608314317269
Sp4	2310033P09Rik	-0.624487962155
Egr2	2310036O22Rik	0.186011784317
Ikzf4	2310036O22Rik	0.28703873506
Zeb1	2310036O22Rik	0.305627674892
Atf6	2310039H08Rik	0.654482183601
Fosl2	2310039H08Rik	0.664549816454
Nfatc2	2310039H08Rik	0.645835828713
Zeb1	2310039H08Rik	0.66059481513
Pou2af1	2310045N01Rik	0.293572356074
Ikzf3	2310057M21Rik	-0.656314022865
Ikzf4	2310057M21Rik	0.345952367091
Ikzf3	2410002F23Rik	-0.643660836411
Lef1	2410002F23Rik	0.640340616204
Sp4	2410002F23Rik	0.200776908123
Fosl2	2410004B18Rik	-0.63255451194
Ikzf3	2410004B18Rik	-0.602614781412
Fosl2	2410006H16Rik	0.671291243464
Atf6	2410015M20Rik	0.595924937991
Ddit3	2410015M20Rik	-0.664467575747
Sp4	2410015M20Rik	0.463839928642
Zeb1	2410015M20Rik	-0.338200259189
Ikzf3	2410016O06Rik	-0.6303101164
Lef1	2410016O06Rik	0.651882936216
Bcl11b	2410089E03Rik	-0.619026697917
Zeb1	2510003E04Rik	-0.83280384745
Atf6	2510039O18Rik	-0.616623279182
Hif1a	2510039O18Rik	0.611244474808
Lef1	2510039O18Rik	0.641388029819
Sp4	2510039O18Rik	0.251226205473
Zfp36l2	2510039O18Rik	-0.648868846031
Irf8	2610001J05Rik	0.421121247018
Nfatc2	2610001J05Rik	0.653773028207
Sp4	2610002J02Rik	0.3418001984
Ikzf3	2610002M06Rik	-0.62483465868
Maf	2610002M06Rik	-0.609864793416
Nfe2l2	2610005L07Rik	-0.62768623369
Nfe2l2	2610008E11Rik	-0.640184011113
Bcl11b	2610020H08Rik	-0.601414879126
Id2	2610020H08Rik	0.631124563259
Nfatc2	2610020H08Rik	0.6255047293
Nfe2l2	2610020H08Rik	0.659458140069
Sp4	2610020H08Rik	-0.84523647333
Atf6	2610301B20Rik	0.61565963475
Bcl11b	2610507B11Rik	-0.636801154066
Atf6	2610524H06Rik	0.596815091204
Rorc	2700029M09Rik	-0.626294780739
Zeb1	2700029M09Rik	0.287200523373
Atf6	2700060E02Rik	0.645099968723
Atf6	2700094K13Rik	0.647933623122
Etv6	2700094K13Rik	0.315496164966
Ikzf3	2700094K13Rik	-0.60542298646
Irf8	2700094K13Rik	0.239198647381
Pou2af1	2700094K13Rik	-0.146169173531
Zeb1	2700094K13Rik	0.443968622404
Hif1a	2700097O09Rik	0.669315103328
Nfatc2	2700097O09Rik	0.610473008689
Fosl2	2700099C18Rik	0.586281611503
Egr2	2810002D19Rik	-0.601151045189
Nfe2l2	2810002D19Rik	0.586946259236
Ikzf3	2810004N23Rik	-0.64139475589
Bcl11b	2810006K23Rik	-0.636244572886
Crem	2810006K23Rik	-0.651279493093
Nfatc2	2810006K23Rik	0.664526079036
Nfe2l2	2810006K23Rik	0.616021630391
Zfp36l2	2810006K23Rik	-0.620989188704
Atf6	2810417H13Rik	0.677130648549
Batf	2810417H13Rik	-0.667355292392
Ikzf3	2810417H13Rik	-0.608520324589
Nfatc2	2810417H13Rik	0.676326543479
Atf6	2810428I15Rik	0.621487171126
Lef1	2810428I15Rik	0.665312381041
Batf	2810474O19Rik	-0.664171214339
Bcl11b	2810474O19Rik	-0.687023570222
Egr2	2810474O19Rik	-0.681634852426
Id2	2810474O19Rik	0.670303173396
Irf4	2810474O19Rik	-0.656075488073
Pou2af1	2810474O19Rik	0.255150915319
Rorc	2810474O19Rik	-0.646111239272
Zfp36l2	2810474O19Rik	-0.682917880473
Atf6	2900026A02Rik	-0.634188113848
Bcl11b	2900026A02Rik	0.595197979532
Id2	2900026A02Rik	-0.605390458988
Irf4	2900026A02Rik	-0.688827037814
Maf	2900026A02Rik	-0.673947526638
Stat3	2900026A02Rik	-0.683076903668
Zfp36l2	2900026A02Rik	0.635717753845
Ikzf3	2900060B14Rik	-0.684797245499
Sp4	2900060B14Rik	0.942348266304
Lef1	2900097C17Rik	0.653093544587
Bcl11b	3010026O09Rik	0.665487444507
Crem	3010026O09Rik	0.667733597784
Egr2	3010026O09Rik	0.67454623705
Lef1	3010026O09Rik	0.652681106931
Prkrir	3010026O09Rik	0.629409534733
Ddit3	3110001I22Rik	-0.610262351402
Irf8	3110009E18Rik	1.01659477375
Nfe2l2	3110009E18Rik	-0.647481007243
Irf8	3110040N11Rik	-0.567250122722
Bcl11b	3110043O21Rik	0.594545200508
Irf4	3110043O21Rik	0.643094156814
Maf	3110043O21Rik	-0.617302741922
Zfp36l2	3110043O21Rik	0.661211741901
Irf4	3110052M02Rik	-0.618770092308
Fosl2	3110082I17Rik	-0.676589480164
Ikzf3	3110082I17Rik	-0.653935903274
Sp4	3110082I17Rik	-0.692928597489
Zeb1	3110082I17Rik	-0.643732413306
Nfatc2	3830406C13Rik	0.658300940891
Id2	4632415L05Rik	0.661873422457
Egr2	4632428N05Rik	0.240868768432
Etv6	4632428N05Rik	0.412581092722
Pou2af1	4632428N05Rik	0.212168357554
Sp4	4632428N05Rik	-0.539050598908
Etv6	4833420G17Rik	0.311457427195
Irf8	4833420G17Rik	0.352561210715
Zeb1	4833420G17Rik	0.316621519097
Fosl2	4833439L19Rik	-0.617913535556
Lef1	4921524J17Rik	-0.62326972588
Id2	4921533I20Rik	0.600981008247
Ikzf3	4921533I20Rik	-0.644817368735
Nfe2l2	4930404N11Rik	0.603066933946
Ddit3	4930417O13Rik	-0.68462376565
Hif1a	4930417O13Rik	0.684361659827
Maf	4930417O13Rik	-0.653697368483
Stat3	4930417O13Rik	0.682121440904
Lef1	4930427A07Rik	0.5919489203
Egr2	4930430F08Rik	-0.545823618865
Zeb1	4930430F08Rik	0.684033225311
Batf	4930452B06Rik	0.602307336537
Ikzf3	4930453N24Rik	-0.64132247262
Hif1a	4930481A15Rik	0.617208501343
Etv6	4930486L24Rik	0.741632252675
Irf8	4930486L24Rik	0.76720197015
Zeb1	4930486L24Rik	0.974186534643
Batf	4930503L19Rik	0.619128265108
Maf	4930503L19Rik	-0.615622155889
Egr2	4930512M02Rik	-0.448977493046
Ikzf4	4930512M02Rik	-0.303782929924
Irf8	4930512M02Rik	-0.497893084952
Zeb1	4930512M02Rik	0.421819742686
Maf	4931406C07Rik	-0.639602130788
Bcl11b	4932438A13Rik	-0.679357929414
Stat3	4932438A13Rik	0.597651835226
Atf6	4932438H23Rik	0.614454960734
Batf	4932438H23Rik	0.67206567676
Fosl2	4932438H23Rik	0.688165581228
Hif1a	4932438H23Rik	0.685634578922
Id2	4932438H23Rik	0.654986603756
Ikzf3	4932438H23Rik	0.682136276791
Nfe2l2	4932438H23Rik	0.663193816392
Rorc	4932438H23Rik	-0.683778051388
Stat3	4932438H23Rik	0.682382552514
Batf	4933404O12Rik	-0.601270312585
Bcl11b	4933404O12Rik	0.683148084278
Crem	4933404O12Rik	0.675196048897
Egr2	4933404O12Rik	0.683284574437
Id2	4933404O12Rik	-0.667261324141
Lef1	4933404O12Rik	0.676400722913
Maf	4933404O12Rik	-0.688068063477
Satb1	4933404O12Rik	0.673403873759
Zfp36l2	4933404O12Rik	0.684821572321
Zeb1	4933430I17Rik	0.766369148393
Atf6	4933434E20Rik	0.62481337697
Lef1	5031439G07Rik	0.667858219234
Nfe2l2	5730416F02Rik	-0.606145819162
Bcl11b	5730455P16Rik	0.654084581832
Crem	5730455P16Rik	0.664036494768
Egr2	5730455P16Rik	0.666893886585
Lef1	5730455P16Rik	0.679341195698
Nfatc2	5730455P16Rik	0.672424705223
Prkrir	5730455P16Rik	0.661437247382
Satb1	5730455P16Rik	0.66616396095
Sp4	5730455P16Rik	-0.52920001898
Zfp36l2	5730455P16Rik	0.667721729075
Etv6	5730508B09Rik	-0.66878288698
Fosl2	5730508B09Rik	-0.60812999493
Id2	5730508B09Rik	-0.637726379925
Rorc	5730508B09Rik	-0.628069335023
Sp4	5730508B09Rik	0.455263954055
Batf	6030458C11Rik	-0.621549384048
Maf	6530402F18Rik	-0.637581813385
Satb1	6530402F18Rik	0.626062558648
Atf6	9030617O03Rik	0.628148484346
Bcl11b	9030617O03Rik	-0.682140835318
Crem	9030617O03Rik	-0.640483986685
Ddit3	9030617O03Rik	-0.614049994762
Egr2	9030617O03Rik	-0.678841104032
Hif1a	9030617O03Rik	-0.661467820032
Id2	9030617O03Rik	0.630192869561
Ikzf3	9030617O03Rik	-0.67900374139
Maf	9030617O03Rik	-0.681631238262
Zfp36l2	9030617O03Rik	-0.667557685549
Bcl11b	9030624J02Rik	-0.612654927646
Egr2	9130401M01Rik	0.208749907817
Ikzf3	9130401M01Rik	-0.661648528208
Ikzf4	9130401M01Rik	0.288823182539
Batf	9230114K14Rik	-0.623428749074
Hif1a	9330151L19Rik	0.593046775931
Lef1	9430015G10Rik	0.619243985026
Nfe2l2	9430016H08Rik	-0.642442863308
Batf	9430020K01Rik	0.674736136403
Bcl11b	9430020K01Rik	0.655775872939
Egr2	9430020K01Rik	0.660176196995
Irf4	9430020K01Rik	0.67255229385
Satb1	9430020K01Rik	0.663003917039
Stat3	9430020K01Rik	0.677881344426
Zfp36l2	9430020K01Rik	0.679881221981
Ddit3	9430038I01Rik	-0.669538247153
Etv6	9430038I01Rik	-0.608437198828
Fosl2	9530082P21Rik	0.614917840405
Hif1a	9530082P21Rik	0.652369553306
Rorc	9530082P21Rik	-0.600428212487
Zfp36l2	9930021J03Rik	-0.636967405588
Ddit3	9930104L06Rik	-0.657188650434
Ikzf3	9930104L06Rik	-0.654029871525
Maf	9930104L06Rik	-0.608122766603
Zfp36l2	9930104L06Rik	-0.623403449929
Bcl11b	9930111J21Rik1	-0.646906355244
Egr2	9930111J21Rik1	0.494451352026
Etv6	9930111J21Rik1	0.516606201792
Id2	9930111J21Rik1	0.658476004356
Irf8	9930111J21Rik1	0.431694202808
Pou2af1	9930111J21Rik1	0.292108201694
Sp4	9930111J21Rik1	-0.491926021535
Sp4	9930111J21Rik2	-1.24913114557
Fosl2	A230046K03Rik	0.604327984333
Hif1a	A230046K03Rik	0.593785603099
Irf8	A230046K03Rik	0.296891703008
Zeb1	A230046K03Rik	0.294462191794
Batf	A230050P20Rik	0.61878703971
Bcl11b	A230050P20Rik	-0.686268210048
Egr2	A230050P20Rik	-0.685906793697
Etv6	A230050P20Rik	-0.684526183235
Id2	A230050P20Rik	0.682106605017
Ikzf3	A230050P20Rik	0.624332694235
Satb1	A230050P20Rik	-0.627740446143
Zfp36l2	A230050P20Rik	-0.682350456801
Atf6	A430005L14Rik	0.648556730372
Id2	A430005L14Rik	0.679323392634
Sp4	A430005L14Rik	-0.567790412106
Id2	A430033K04Rik	-0.646013656857
Etv6	A430078G23Rik	0.479785928029
Sp4	A430078G23Rik	-0.995920495994
Maf	A430093F15Rik	-0.609113047405
Stat3	A430093F15Rik	0.671309046528
Atf6	A630001G21Rik	0.634011626851
Bcl11b	A630001G21Rik	-0.662931556254
Ddit3	A630001G21Rik	-0.643010286979
Batf	A630033H20Rik	-0.678504986825
Bcl11b	A630033H20Rik	-0.652139664009
Ikzf3	A630033H20Rik	-0.637343278593
Irf4	A630033H20Rik	-0.660228161947
Maf	A630033H20Rik	-0.661138931152
Nfe2l2	A630033H20Rik	0.670104372512
Egr2	A630089N07Rik	-0.613446429455
Nfe2l2	A630089N07Rik	0.652218227259
Zfp36l2	A630089N07Rik	-0.655428552805
Hif1a	A830010M20Rik	0.641361325223
Rorc	A830010M20Rik	-0.66068354655
Stat3	A830010M20Rik	0.592488946583
Batf	A830080D01Rik	-0.629854731797
Bcl11b	A830080D01Rik	-0.67175734355
Satb1	A830080D01Rik	-0.659671580767
Crem	A930005H10Rik	-0.648792948597
Egr2	A930005H10Rik	-0.651333705546
Id2	A930005H10Rik	-0.675093216471
Id2	A930013F10Rik	0.625884528005
Nfatc2	A930013F10Rik	0.654686918841
Maf	A930015D03Rik	-0.607768578579
Ikzf3	AA465934	-0.686741665468
Stat3	AA465934	-0.676961739006
Bcl11b	AA467197	-0.675208869703
Etv6	AA467197	-0.652407112109
Ikzf4	AA467197	0.556026431652
Irf4	AA467197	0.666772232313
Maf	AA467197	-0.681934827998
Nfatc2	AA467197	-0.626283938248
Prkrir	AA467197	-0.663191776027
Rorc	AA467197	-0.637697466617
Fosl2	AB124611	0.680332232943
Id2	AB124611	0.655977641001
Nfe2l2	AB124611	0.662908967363
Prkrir	AB124611	0.644565876794
Rorc	AB124611	-0.617830409795
Hif1a	AI413582	0.59412386132
Nfe2l2	AI413582	0.654470314892
Sp4	AI413582	-0.863471986294
Nfatc2	AI450353	0.599372798107
Egr2	AI467606	0.240303106342
Irf8	AI467606	0.358050670257
Lef1	AI467606	0.628738952645
Batf	AI504432	0.62183433088
Bcl11b	AI504432	0.666840477392
Egr2	AI504432	0.663632958644
Fosl2	AI504432	-0.684193680192
Ikzf3	AI504432	-0.677019565622
Irf4	AI504432	0.684201432248
Maf	AI504432	-0.678009846424
Nfatc2	AI504432	0.666511120703
Rorc	AI504432	0.67954296376
Stat3	AI504432	0.68656627262
Zfp36l2	AI504432	0.659149553621
Ikzf3	AI597479	-0.624086526833
Hif1a	AI846148	0.630967302858
Nfatc2	AI987944	0.649162034558
Hif1a	AU022252	0.664914779272
Atf6	AU040320	-0.639208186965
Etv6	AU040320	-0.671746501059
Batf	AW112010	0.688014255182
Bcl11b	AW112010	-0.646429285661
Etv6	AW112010	0.642957666654
Hif1a	AW112010	0.626187180098
Id2	AW112010	0.62581034857
Ikzf3	AW112010	0.655315960445
Irf8	AW112010	0.405518525416
Maf	AW112010	-0.632240079715
Nfatc2	AW112010	0.679519226341
Rorc	AW112010	-0.6871247668
Stat3	AW112010	-0.681428845106
Ikzf3	AW209491	-0.608672119457
Batf	AW549877	-0.643715048864
Fosl2	AW549877	0.643325596649
Nfe2l2	AY074887	-0.624353974933
Batf	Aacs	-0.645724523776
Ikzf3	Aacs	-0.638705818237
Lef1	Aacs	0.641960695054
Hif1a	Aamp	0.645773517989
Lef1	Aamp	0.608042890414
Bcl11b	Aars	0.67519308172
Egr2	Aars	0.671053869274
Irf4	Aars	0.633103670572
Lef1	Aars2	0.622739319981
Bcl11b	Aarsd1	0.633379618069
Egr2	Aarsd1	0.636575268108
Lef1	Aarsd1	0.676448197752
Satb1	Aarsd1	0.671279374754
Atf6	Aasdhppt	0.633901841288
Ikzf3	Aasdhppt	-0.619930238795
Ikzf3	Aatf	-0.668804571961
Bcl11b	Abca1	0.61032464982
Etv6	Abca1	0.67375400069
Ikzf3	Abca1	0.682041327115
Lef1	Abca1	0.674430517133
Maf	Abca1	-0.679173607075
Rorc	Abca1	-0.686817562901
Stat3	Abca1	0.682168915742
Egr2	Abca12	-0.2512787419
Lef1	Abca2	0.670226026784
Stat3	Abca2	0.641744091105
Bcl11b	Abca7	-0.65426117799
Etv6	Abca7	0.410560231325
Irf8	Abca7	0.40370363069
Lef1	Abca7	0.636257780128
Zeb1	Abca7	0.434658331859
Id2	Abcb10	0.644085194059
Maf	Abcb10	-0.670112899152
Ikzf3	Abcb1a	-0.653285353842
Maf	Abcb1a	-0.640596025753
Batf	Abcb1b	-0.675938930732
Fosl2	Abcb1b	-0.629937857558
Ikzf3	Abcb1b	-0.676914754881
Maf	Abcb1b	-0.656942887316
Batf	Abcb6	0.633774252661
Bcl11b	Abcb6	-0.605101325907
Etv6	Abcb6	-0.664550701508
Hif1a	Abcb6	0.634269771283
Sp4	Abcb6	0.387608380091
Bcl11b	Abcb7	0.648004835379
Crem	Abcb7	0.669285431554
Ikzf3	Abcb7	-0.619471240029
Satb1	Abcb7	0.677089108066
Zeb1	Abcb8	-0.881940331148
Batf	Abcb9	0.687919305506
Bcl11b	Abcb9	-0.629352363069
Fosl2	Abcb9	0.671561256605
Hif1a	Abcb9	0.660342358928
Ikzf3	Abcb9	0.684257808618
Irf4	Abcb9	-0.623923889475
Rorc	Abcb9	-0.68787651281
Batf	Abcc1	0.634311311767
Irf4	Abcc1	0.621190453389
Sp4	Abcc1	0.350823926619
Bcl11b	Abcc4	-0.665132581833
Ikzf3	Abcc4	-0.639114218714
Bcl11b	Abcc5	0.645548012508
Egr2	Abcc5	0.628112878218
Lef1	Abcc5	0.6456934042
Satb1	Abcc5	0.641313850385
Fosl2	Abcd1	0.587171764717
Sp4	Abcd1	-0.633210202928
Etv6	Abcd3	0.661992109552
Irf4	Abcd3	-0.687706647125
Maf	Abcd3	-0.684649064794
Stat3	Abcd3	0.664882140321
Bcl11b	Abcd4	0.660722157633
Egr2	Abcd4	0.65730396929
Lef1	Abcd4	0.664959286933
Prkrir	Abcd4	0.687052889711
Satb1	Abcd4	0.671285309109
Zfp36l2	Abcd4	0.673899392381
Fosl2	Abce1	-0.63510611138
Ikzf3	Abce1	-0.642117588592
Etv6	Abcf2	-0.246574045225
Fosl2	Abcf2	-0.670044230045
Ikzf3	Abcf2	-0.658103033803
Irf8	Abcf2	-0.302976973384
Batf	Abcg1	-0.60496037353
Egr2	Abcg1	0.214787119303
Fosl2	Abcg1	0.66919938341
Lef1	Abcg1	0.662713133656
Ikzf3	Abcg2	-0.643458443255
Zeb1	Abhd10	-0.485752991446
Etv6	Abhd11	-0.278775292509
Irf8	Abhd11	-0.267176682397
Batf	Abhd12	-0.634538687708
Zeb1	Abhd13	-0.470675634107
Nfe2l2	Abhd14a	0.671754123135
Nfe2l2	Abhd14b	0.666570464251
Crem	Abhd15	0.679801108192
Nfatc2	Abhd15	0.646369920642
Lef1	Abhd16a	0.628133648459
Bcl11b	Abhd4	-0.653379322094
Maf	Abhd4	-0.645710067122
Sp4	Abhd4	0.488663390062
Bcl11b	Abhd8	-0.645023376055
Egr2	Abhd8	0.302117286409
Etv6	Abhd8	-0.637404719373
Hif1a	Abhd8	0.618392405118
Irf8	Abhd8	0.335940595854
Lef1	Abhd8	0.659677711195
Zfp36l2	Abhd8	-0.660452240085
Irf4	Abi2	0.597411493858
Satb1	Abi2	0.653544555549
Stat3	Abi2	0.634649569988
Batf	Abi3	0.638963845899
Ikzf4	Abi3	-0.316358836966
Irf4	Abi3	0.661564836009
Prkrir	Abi3	0.676593589444
Stat3	Abi3	0.65401930393
Atf6	Abl1	-0.64411260685
Egr2	Abl1	0.305779911127
Lef1	Abl1	0.651847330087
Ikzf3	Abl2	-0.651561397848
Etv6	Ablim1	0.289781076811
Fosl2	Ablim1	0.681349974784
Hif1a	Ablim1	0.64846771505
Ikzf3	Ablim1	0.595794382186
Ikzf4	Ablim1	-0.150446414737
Rorc	Ablim1	-0.677218344615
Sp4	Ablim1	-0.374590689465
Lef1	Abr	0.608686767906
Sp4	Abr	-0.342722570884
Ikzf3	Abt1	-0.618358077667
Egr2	Abtb1	-0.66088955387
Etv6	Abtb1	-0.640061129554
Hif1a	Abtb1	0.628424431843
Stat3	Abtb1	0.592438504568
Zfp36l2	Abtb1	-0.658590945877
Atf6	Abtb2	-0.669975560938
Batf	Abtb2	0.626516536787
Hif1a	Abtb2	0.608956781047
Irf4	Abtb2	0.675210884784
Lef1	Abtb2	0.670306140573
Maf	Abtb2	-0.658768039889
Stat3	Abtb2	0.664330245328
Egr2	Acaa1a	0.246083307244
Hif1a	Acaa2	0.607761008562
Maf	Acaa2	-0.623829921224
Bcl11b	Acaca	0.654802638758
Fosl2	Acaca	-0.662125597791
Atf6	Acad8	0.652758253543
Id2	Acad8	0.643198008022
Nfatc2	Acad8	0.627967486526
Prkrir	Acad8	0.661950569069
Egr2	Acad9	-0.326218371967
Ikzf3	Acad9	-0.641636904845
Irf8	Acad9	-0.234701111387
Bcl11b	Acadl	-0.670969455904
Egr2	Acadl	0.191698255458
Irf8	Acadl	0.369531073411
Maf	Acadl	-0.658222301199
Rorc	Acadl	-0.651055414955
Bcl11b	Acadm	-0.679278417817
Egr2	Acadm	-0.645731752103
Rorc	Acadm	-0.620541032428
Zfp36l2	Acadm	-0.631737710987
Fosl2	Acadsb	0.631519197851
Rorc	Acadsb	-0.650130189096
Egr2	Acadvl	0.652755286366
Lef1	Acadvl	0.636658349075
Satb1	Acadvl	0.665321282574
Bcl11b	Acap1	-0.606340983991
Hif1a	Acap1	0.597473804583
Maf	Acap2	-0.607349335611
Lef1	Acap3	0.618068982784
Irf8	Acat2	0.257828780547
Sp4	Acat2	0.268466809865
Batf	Acat3	-0.605535025529
Crem	Acat3	-0.601888334546
Ddit3	Acat3	-0.67907602466
Irf4	Acat3	-0.635883156534
Zfp36l2	Acat3	-0.651413217144
Lef1	Acbd4	0.592159589894
Zeb1	Acbd4	0.796443267417
Rorc	Acbd5	-0.638857613104
Stat3	Acly	0.664834665483
Lef1	Aco2	0.601945340896
Bcl11b	Acot13	-0.669903277668
Crem	Acot13	-0.652313143858
Egr2	Acot13	-0.651438516288
Fosl2	Acot13	0.587026373025
Id2	Acot13	-0.631849750055
Irf8	Acot13	0.487660421923
Nfatc2	Acot13	0.599817874714
Rorc	Acot13	-0.617317198576
Satb1	Acot13	-0.630302888073
Zfp36l2	Acot13	-0.65574298503
Fosl2	Acot7	-0.605119396725
Atf6	Acot8	0.594251449948
Lef1	Acot8	0.595740972993
Nfatc2	Acot8	0.65545838496
Bcl11b	Acot9	-0.651387917999
Ddit3	Acot9	-0.66824799078
Zfp36l2	Acot9	-0.602625623902
Hif1a	Acox1	0.625920134133
Irf4	Acox1	0.645091067191
Irf8	Acox1	-0.400536519992
Batf	Acox3	0.653850174819
Bcl11b	Acox3	-0.660871483053
Fosl2	Acox3	0.588753270261
Id2	Acox3	0.662036617213
Ikzf3	Acox3	0.587017471493
Irf4	Acox3	0.595073358082
Stat3	Acox3	0.652034262262
Zfp36l2	Acox3	-0.660860640562
Atf6	Acp1	0.653069807168
Bcl11b	Acp2	-0.677973704789
Egr2	Acp2	-0.628658443675
Zfp36l2	Acp2	-0.655602032653
Batf	Acp5	0.654167662799
Bcl11b	Acp5	-0.61922547691
Fosl2	Acp5	0.684171760474
Hif1a	Acp5	0.686990578986
Ikzf3	Acp5	0.670157781705
Sp4	Acp5	-0.546047495682
Stat3	Acp5	0.684373528536
Zfp36l2	Acp5	-0.620895220453
Crem	Acp6	0.673178368278
Egr2	Acp6	0.600188771887
Fosl2	Acp6	0.646159251048
Hif1a	Acp6	0.590800622653
Rorc	Acp6	-0.679726574092
Satb1	Acp6	0.618505157859
Sp4	Acp6	0.444592492466
Batf	Acsbg1	0.591957821832
Bcl11b	Acsbg1	-0.680633729133
Crem	Acsbg1	-0.669043106752
Ddit3	Acsbg1	-0.676087111436
Egr2	Acsbg1	-1.06581513006
Etv6	Acsbg1	0.533519349027
Fosl2	Acsbg1	0.677092075243
Irf4	Acsbg1	-0.679253118672
Pou2af1	Acsbg1	0.233896945862
Rorc	Acsbg1	-0.613804231643
Satb1	Acsbg1	-0.604429091494
Stat3	Acsbg1	0.68602327916
Zeb1	Acsbg1	0.460192229044
Zfp36l2	Acsbg1	-0.680134974569
Lef1	Acsf2	0.65375819232
Nfe2l2	Acsf2	0.651345877109
Bcl11b	Acsf3	0.645135574851
Egr2	Acsf3	0.666098683047
Satb1	Acsf3	0.654553395858
Batf	Acsl3	-0.668031140969
Rorc	Acsl3	-0.678768820762
Stat3	Acsl3	0.633821727498
Batf	Acsl4	0.673273317954
Egr2	Acsl4	-0.235774227595
Etv6	Acsl4	-0.265983269714
Fosl2	Acsl4	0.646544984107
Irf4	Acsl4	0.67921360707
Pou2af1	Acsl4	-0.24337648728
Stat3	Acsl4	0.685159830542
Batf	Acsl5	-0.671797099348
Ikzf3	Acsl5	-0.654904499095
Atf6	Acsl6	-0.684226207664
Bcl11b	Acsl6	-0.655504450239
Ddit3	Acsl6	-0.606279543212
Egr2	Acsl6	1.29804227934
Etv6	Acsl6	-0.684222593501
Fosl2	Acsl6	-0.650704841095
Hif1a	Acsl6	0.647503382402
Id2	Acsl6	0.63167942543
Irf4	Acsl6	0.685655349165
Maf	Acsl6	-0.687077782675
Nfe2l2	Acsl6	-0.674930579113
Rorc	Acsl6	-0.674778784245
Sp4	Acsl6	-0.793697045134
Stat3	Acsl6	-0.660192020312
Batf	Acss2	-0.666643302181
Fosl2	Acss2	0.606407975677
Id2	Acss2	0.66684344457
Ikzf3	Acss2	0.601874128639
Nfatc2	Acss2	0.654173597154
Bcl11b	Acta1	-0.621191581861
Ddit3	Acta1	-0.662884572129
Lef1	Acta1	0.644352240023
Stat3	Acta1	0.645607356055
Zfp36l2	Acta1	-0.664525402363
Bcl11b	Actg1	-0.656118858035
Ikzf3	Actl6a	-0.632890629147
Stat3	Actn1	-0.661475048359
Irf8	Actn4	-0.248207748981
Lef1	Actr1b	0.619413114137
Ikzf3	Actr5	-0.611856197511
Maf	Actr6	-0.619879640506
Egr2	Acvr1b	0.418375024735
Hif1a	Acvr1b	0.667422044159
Lef1	Acvr1b	0.616914750782
Fosl2	Acvrl1	0.677943655152
Hif1a	Acvrl1	0.688091401794
Id2	Acvrl1	0.682240127999
Ikzf3	Acvrl1	0.670697807988
Irf4	Acvrl1	0.677000092745
Pou2af1	Acvrl1	0.300962082035
Sp4	Acvrl1	-0.927470905588
Stat3	Acvrl1	0.680397510845
Etv6	Acy1	-0.466266753333
Irf8	Acy1	-0.364778914851
Irf4	Ada	0.653933255786
Maf	Ada	-0.645699224632
Batf	Adam10	-0.679661519149
Fosl2	Adam10	-0.651120469899
Ikzf3	Adam10	-0.641788699712
Sp4	Adam10	-0.215124725543
Fosl2	Adam15	0.648912791658
Irf4	Adam15	0.621561350561
Pou2af1	Adam15	-0.392584415468
Stat3	Adam15	0.672860880299
Maf	Adam17	-0.620428993359
Batf	Adam19	0.687150806564
Lef1	Adam19	0.650610017119
Maf	Adam19	-0.677489406878
Rorc	Adam19	0.682370683804
Stat3	Adam19	0.687109266081
Egr2	Adamts10	0.221063729732
Etv6	Adamts10	0.383056218155
Lef1	Adamts10	0.658057632345
Bcl11b	Adamts6	-0.672057319121
Irf4	Adamts6	-0.687388600736
Maf	Adamts6	-0.671735658569
Sp4	Adamts6	-0.498081141478
Stat3	Adamts6	-0.611809213385
Batf	Adap1	0.684625738614
Fosl2	Adap1	-0.683550359087
Irf4	Adap1	0.686631550523
Maf	Adap1	-0.68752593895
Egr2	Adar	0.271200793549
Bcl11b	Adarb1	-0.663339956731
Fosl2	Adarb1	0.680074088511
Irf4	Adarb1	0.682670368719
Pou2af1	Adarb1	-0.333901824311
Stat3	Adarb1	0.687263559305
Zfp36l2	Adarb1	-0.629269237309
Maf	Adat2	-0.610153926496
Lef1	Adat3	0.660950630292
Ikzf3	Adck1	-0.611053853211
Lef1	Adck1	0.652529780885
Hif1a	Adck5	0.618840448903
Lef1	Adck5	0.662526201481
Hif1a	Adcy3	0.660852713438
Lef1	Adcy3	0.638420852439
Prkrir	Adcy3	0.665712949988
Batf	Adcy6	0.667822613106
Bcl11b	Adcy6	-0.613475342763
Crem	Adcy6	0.656140835757
Etv6	Adcy6	-0.645493217312
Irf4	Adcy6	0.68240925711
Batf	Adcy7	-0.668497368062
Bcl11b	Adcy7	-0.660112508715
Ikzf3	Adcy7	-0.63376887088
Irf4	Adcy7	-0.618043645442
Maf	Adcy7	-0.667637197146
Egr2	Add1	0.264291357985
Etv6	Add1	0.301711323115
Irf8	Add1	0.234417832589
Rorc	Add1	-0.665053070236
Egr2	Add3	0.287752454351
Etv6	Add3	0.308958961923
Irf8	Add3	0.321224426446
Sp4	Add3	-0.490332018601
Batf	Adh1	0.684195497893
Bcl11b	Adh1	-0.666122862635
Ddit3	Adh1	-0.61957605077
Fosl2	Adh1	0.675371112362
Ikzf3	Adh1	0.64306448504
Nfatc2	Adh1	0.648770367143
Rorc	Adh1	-0.669502105518
Fosl2	Adh4	0.63902022227
Irf4	Adh4	0.679810009724
Rorc	Adh4	0.62787253685
Stat3	Adh4	0.616410330628
Irf4	Adh5	0.642227741019
Atf6	Adi1	0.669122236798
Batf	Adi1	-0.649457954684
Crem	Adi1	0.669620722598
Egr2	Adi1	0.629792300615
Nfatc2	Adi1	0.65807543541
Fosl2	Adk	-0.64297053118
Ikzf3	Adk	-0.629825818489
Maf	Adk	-0.661608772409
Satb1	Adk	0.658695575482
Batf	Adm	-0.624961154403
Lef1	Ado	0.590750180638
Batf	Adora2a	0.654034139817
Egr2	Adora2a	-0.643499581417
Fosl2	Adora2a	-0.686293509193
Maf	Adora2a	-0.655493607748
Fosl2	Adora2b	0.651215321305
Ikzf3	Adora2b	0.672291182241
Lef1	Adora2b	0.60820608517
Rorc	Adora2b	-0.685841738753
Batf	Adpgk	-0.609116661569
Nfatc2	Adpgk	0.667018508036
Bcl11b	Adprh	-0.680239785311
Zeb1	Adprh	0.217969453625
Ikzf3	Adprhl2	-0.64728222825
Lef1	Adprhl2	0.639426725571
Nfatc2	Adprhl2	0.661550000122
Egr2	Adrbk1	0.299135247212
Lef1	Adrbk1	0.613291827201
Ikzf3	Adsl	-0.653462447855
Atf6	Adss	0.646191889999
Irf4	Adss	0.612796308578
Zeb1	Adss	-0.236764061626
Batf	Adssl1	0.657835094041
Fosl2	Aebp2	0.59629880234
Hif1a	Aebp2	0.612312658665
Irf4	Aebp2	0.669507969858
Pou2af1	Aebp2	-0.16965415009
Batf	Aen	-0.660607649117
Bcl11b	Aen	-0.602278664205
Egr2	Aen	-0.294497713583
Fosl2	Aen	-0.674514950308
Ikzf3	Aen	-0.680196415349
Rorc	Aen	0.652339881533
Zfp36l2	Aen	-0.614302986207
Irf4	Aes	0.674825151725
Irf8	Aff1	-0.402778273181
Batf	Aff3	0.684676180629
Bcl11b	Aff3	-0.677767697469
Egr2	Aff3	-0.653393778748
Fosl2	Aff3	0.679771436419
Ikzf3	Aff3	0.627822094834
Ikzf4	Aff3	-0.27684666836
Irf4	Aff3	0.68631702972
Lef1	Aff3	0.605060877146
Maf	Aff3	0.645512406379
Rorc	Aff3	-0.684974339511
Zfp36l2	Aff3	-0.665797587919
Lef1	Aff4	0.668018446813
Hif1a	Afg3l2	0.677261204354
Bcl11b	Afmid	-0.637936001409
Ikzf3	Aftph	-0.606463865551
Hif1a	Agap2	0.614828825083
Lef1	Agap2	0.669208284943
Sp4	Agap2	-0.318379698363
Lef1	Agap3	0.62619608163
Fosl2	Agbl5	0.667137195131
Hif1a	Agbl5	0.676246429689
Id2	Agbl5	0.662285860113
Ikzf3	Agbl5	0.661570770364
Fosl2	Agfg1	-0.627256148233
Ikzf3	Agfg1	-0.603572534742
Maf	Agfg1	-0.601946161162
Lef1	Agfg2	0.662873361234
Ikzf3	Aggf1	-0.628806624379
Ikzf3	Agk	-0.599882473797
Satb1	Agk	0.637963907122
Zeb1	Agk	-0.794088083307
Bcl11b	Agl	-0.606142204999
Hif1a	Agl	0.685587104085
Id2	Agl	0.651099601387
Ikzf3	Agl	0.595559975172
Maf	Agl	-0.647325598212
Stat3	Agl	0.673896425204
Bcl11b	Agpat2	-0.640574340772
Sp4	Agpat2	0.8124997127
Batf	Agpat4	-0.670037001718
Etv6	Agpat4	-0.626414048134
Sp4	Agpat4	-0.430622579113
Zfp36l2	Agpat4	-0.669317783179
Ikzf3	Agpat5	-0.606803596922
Zeb1	Agpat6	0.288846167225
Fosl2	Agpat9	0.672172495146
Ikzf3	Agpat9	0.673759935045
Irf4	Agpat9	0.668258788181
Rorc	Agpat9	-0.682549235794
Stat3	Agpat9	0.678836775543
Fosl2	Ahctf1	-0.650990360012
Ikzf3	Ahctf1	-0.644163205139
Irf8	Ahctf1	-0.301502371419
Batf	Ahcy	-0.666795097048
Egr2	Ahcy	0.237600465413
Bcl11b	Ahdc1	-0.643310262551
Lef1	Ahdc1	0.680246184799
Satb1	Ahdc1	0.670000521303
Irf4	Ahi1	-0.65675133665
Maf	Ahi1	-0.628130775803
Batf	Ahnak	0.669246858249
Bcl11b	Ahnak	0.686106360126
Egr2	Ahnak	0.680174972542
Fosl2	Ahnak	-0.678526671806
Hif1a	Ahnak	0.613819984774
Irf4	Ahnak	0.686640452055
Maf	Ahnak	-0.682574534939
Stat3	Ahnak	0.684293414747
Zfp36l2	Ahnak	0.684234071199
Batf	Ahr	0.689034964201
Bcl11b	Ahr	0.687275428015
Crem	Ahr	0.679649782145
Egr2	Ahr	-0.309738053244
Irf4	Ahr	0.683869108381
Lef1	Ahr	0.65377006103
Maf	Ahr	0.676009055499
Pou2af1	Ahr	-0.443995487622
Prkrir	Ahr	0.676813160569
Rorc	Ahr	-0.68731993163
Satb1	Ahr	0.683438867661
Stat3	Ahr	0.684242972731
Atf6	Ahsa1	0.653876879415
Fosl2	Ahsa1	-0.664438662438
Ikzf3	Ahsa1	-0.644141520158
Hif1a	Aifm1	0.586720753755
Zeb1	Aifm1	0.267299963897
Id2	Aig1	0.639862900646
Irf4	Aig1	0.66179034149
Maf	Aig1	-0.638919053884
Stat3	Aig1	0.670991558548
Batf	Aim1	0.687367410513
Fosl2	Aim1	0.623047906429
Hif1a	Aim1	0.613582610584
Ikzf3	Aim1	0.606853052284
Irf4	Aim1	0.685147961832
Stat3	Aim1	0.677676609187
Bcl11b	Aim2	-0.680854193108
Crem	Aim2	-0.631759395968
Ddit3	Aim2	-0.675100444798
Egr2	Aim2	-0.663014682015
Fosl2	Aim2	-0.65682361992
Maf	Aim2	-0.68745365568
Satb1	Aim2	-0.642095903611
Zfp36l2	Aim2	-0.669711727002
Atf6	Aimp2	0.672949895619
Hif1a	Aimp2	0.657502770175
Sp4	Aimp2	0.258572648583
Zeb1	Aimp2	0.237558973576
Bcl11b	Aip	-0.6108370034
Egr2	Aip	0.318943867941
Nfatc2	Aip	0.664855435725
Zeb1	Aip	-0.288980194813
Irf4	Airn	-0.637238467852
Ikzf3	Ak1	-0.683376879239
Ikzf4	Ak1	0.486305220927
Batf	Ak3	-0.637119200456
Rorc	Ak3	-0.608426356338
Bcl11b	Ak4	0.661277019803
Egr2	Ak4	1.23193716846
Hif1a	Ak4	0.689141782587
Maf	Ak4	-0.635626550925
Satb1	Ak4	0.686750237618
Stat3	Ak4	0.612882356722
Zfp36l2	Ak4	0.661529229881
Bcl11b	Akap1	0.671225965562
Crem	Akap1	0.668267689712
Fosl2	Akap1	-0.652985378271
Ikzf3	Akap1	-0.665287990864
Lef1	Akap1	0.643509561647
Sp4	Akap1	0.304511275834
Bcl11b	Akap11	-0.643982496963
Atf6	Akap12	-0.665081983544
Batf	Akap12	0.67635918243
Fosl2	Akap12	-0.673615023594
Irf4	Akap12	0.610410697963
Satb1	Akap12	0.663164144617
Stat3	Akap12	0.656680862041
Batf	Akap13	0.670780888954
Bcl11b	Akap13	-0.686297123356
Egr2	Akap13	-0.675563057727
Etv6	Akap13	0.308514193314
Hif1a	Akap13	0.640189290158
Id2	Akap13	0.685127191591
Ikzf3	Akap13	0.619822584616
Rorc	Akap13	-0.679495267627
Sp4	Akap13	-0.409264730813
Zfp36l2	Akap13	-0.674522178635
Ikzf3	Akap8	-0.620588016554
Egr2	Akap8l	-0.641803156366
Fosl2	Akap8l	0.625469123171
Bcl11b	Akap9	-0.600681203933
Atf6	Akirin2	0.654405036989
Bcl11b	Akna	-0.64620159336
Etv6	Akna	0.298953160735
Lef1	Akna	0.616490444417
Maf	Akna	-0.678132727984
Sp4	Akna	-0.253089756095
Egr2	Akr1b3	-0.38493379839
Etv6	Akr1b3	-0.456463933792
Irf8	Akr1b3	-1.96194597442
Zeb1	Akr1b3	-0.441759704481
Etv6	Akr1b8	0.664760486048
Lef1	Akr1b8	0.625534401074
Maf	Akr1b8	-0.674229431391
Nfe2l2	Akr1b8	0.589607817347
Prkrir	Akr1b8	-0.65710191051
Rorc	Akr1b8	-0.658793339034
Stat3	Akr1b8	0.686821449875
Atf6	Akr1c13	0.601954242428
Irf4	Akr1c13	-0.623663669702
Satb1	Akr1c13	-0.657593436748
Etv6	Akr1c18	0.977571552109
Irf4	Akr1c18	-0.688939076883
Sp4	Akr1e1	-0.735692054476
Lef1	Akt1	0.596358145888
Bcl11b	Akt1s1	-0.606706014507
Etv6	Akt1s1	-0.630906453379
Zfp36l2	Akt1s1	-0.632868944166
Fosl2	Akt2	-0.600139079406
Lef1	Akt2	0.633237193554
Irf4	Akt3	0.620745376781
Satb1	Aktip	-0.641080323664
Sp4	Aktip	-0.873059884091
Fosl2	Alad	-0.623576929778
Ikzf3	Alad	-0.657481397679
Sp4	Alad	0.358528274133
Bcl11b	Alcam	-0.676773802503
Egr2	Alcam	-0.655779126665
Etv6	Alcam	-0.686727208814
Fosl2	Alcam	-0.627169408309
Irf4	Alcam	-0.682697416498
Maf	Alcam	-0.687475340661
Rorc	Alcam	0.679617143194
Satb1	Alcam	-0.682841983039
Stat3	Alcam	-0.682776928096
Zfp36l2	Alcam	-0.674077636524
Lef1	Aldh16a1	0.673765869399
Zeb1	Aldh18a1	-0.246694043199
Bcl11b	Aldh1b1	0.668347803502
Egr2	Aldh1b1	0.659745956275
Satb1	Aldh1b1	0.607959809447
Stat3	Aldh1b1	0.65051803462
Zfp36l2	Aldh1b1	0.643729132773
Atf6	Aldh1l2	-0.684052727816
Batf	Aldh1l2	0.624869753341
Bcl11b	Aldh1l2	0.686284390769
Crem	Aldh1l2	0.67001535719
Egr2	Aldh1l2	0.679815944079
Etv6	Aldh1l2	-0.643733119681
Fosl2	Aldh1l2	0.678350158453
Hif1a	Aldh1l2	-0.663748357208
Ikzf3	Aldh1l2	0.601162006068
Irf4	Aldh1l2	0.686133064723
Lef1	Aldh1l2	-0.649414584722
Nfatc2	Aldh1l2	-0.676549724365
Prkrir	Aldh1l2	-0.639327454361
Stat3	Aldh1l2	0.671332783947
Zfp36l2	Aldh1l2	0.683958123702
Bcl11b	Aldh3a2	-0.639493705883
Irf4	Aldh3a2	0.621395188627
Lef1	Aldh4a1	0.664867304434
Batf	Aldh7a1	0.640008292338
Stat3	Aldh7a1	0.587593103905
Egr2	Aldoa	-0.184479571385
Hif1a	Aldoa	0.686236915931
Pou2af1	Aldoa	-0.197160252777
Sp4	Aldoa	0.324307956466
Stat3	Aldoa	0.649304459072
Hif1a	Aldoart1	0.687681931315
Stat3	Aldoart1	0.617974033108
Hif1a	Aldoart2	0.6876314893
Stat3	Aldoart2	0.593325690605
Fosl2	Aldoc	0.686862990358
Hif1a	Aldoc	0.689020128314
Id2	Aldoc	0.684174727651
Ikzf3	Aldoc	0.683895812977
Irf4	Aldoc	0.65712297147
Nfe2l2	Aldoc	-0.647867722738
Rorc	Aldoc	-0.682617904901
Stat3	Aldoc	0.681602184862
Zeb1	Alg10b	-0.512994322485
Hif1a	Alg11	0.673575970047
Ikzf3	Alg14	-0.646230506668
Nfe2l2	Alg14	0.634112510882
Ikzf3	Alg3	-0.616655806653
Ikzf4	Alg3	-0.384680071331
Nfe2l2	Alg3	0.660802271422
Ikzf4	Alg5	0.186241631182
Atf6	Alg6	0.651609955896
Fosl2	Alg8	-0.635008528965
Ikzf3	Alg8	-0.62692364519
Hif1a	Alkbh2	0.602912640723
Ddit3	Alkbh3	-0.623837149551
Zfp36l2	Alkbh3	-0.671291116456
Lef1	Alkbh4	0.59953896004
Hif1a	Alkbh5	0.680213545848
Atf6	Alkbh7	0.59450959438
Nfatc2	Alkbh7	0.676329510657
Etv6	Alkbh8	-0.414640759435
Ikzf3	Alkbh8	-0.607949286755
Irf8	Alkbh8	-0.462893675964
Zeb1	Alkbh8	-0.294615323537
Zfp36l2	Alms1	-0.605271191592
Bcl11b	Alpk2	0.678682482319
Crem	Alpk2	0.677848705476
Etv6	Alpk2	-1.00462127939
Hif1a	Alpk2	0.684679147806
Irf4	Alpk2	0.687717537444
Irf8	Alpk2	-0.430873321147
Maf	Alpk2	0.668371540921
Pou2af1	Alpk2	-0.37412801071
Prkrir	Alpk2	-0.643375317494
Rorc	Alpk2	-0.674157148121
Sp4	Alpk2	0.350089610661
Stat3	Alpk2	0.688204154534
Fosl2	Alpl	-0.682831140549
Bcl11b	Als2	-0.673954754965
Etv6	Als2	-0.624682863812
Zfp36l2	Als2	-0.631567845302
Batf	Als2cl	0.677732985557
Bcl11b	Als2cl	-0.672350066365
Egr2	Als2cl	0.293229973796
Etv6	Als2cl	0.315370793949
Ikzf3	Als2cl	0.646515312334
Lef1	Als2cl	0.633694138871
Pou2af1	Als2cl	0.224617102565
Sp4	Als2cl	-0.374184726171
Stat3	Als2cl	0.615775354668
Zfp36l2	Als2cl	-0.659696879912
Lef1	Ambra1	0.622059836361
Crem	Amdhd2	0.660072345787
Etv6	Amdhd2	0.508674992438
Fosl2	Amdhd2	0.672475147238
Satb1	Amdhd2	0.608351476861
Zeb1	Amdhd2	0.448481979026
Batf	Amica1	-0.688841494468
Etv6	Amica1	0.664451899601
Fosl2	Amica1	-0.640451459213
Id2	Amica1	-0.676394315334
Irf4	Amica1	-0.687413899881
Maf	Amica1	-0.686911531153
Nfatc2	Amica1	0.672083479825
Rorc	Amica1	-0.674070408197
Satb1	Amica1	-0.618686966547
Stat3	Amica1	-0.688845108631
Zfp36l2	Amica1	-0.616576295056
Batf	Amigo2	-0.686528429821
Fosl2	Amigo2	0.655606743828
Pou2af1	Amigo2	0.533280547089
Id2	Amigo3	0.662134534066
Batf	Ammecr1	-0.650365109725
Ikzf3	Ammecr1	-0.644484865692
Lef1	Ammecr1	0.594741034215
Atf6	Amn1	0.628442234907
Id2	Amn1	0.656425684786
Lef1	Amn1	0.646767522411
Nfe2l2	Amn1	0.624940965598
Prkrir	Amn1	0.619089691802
Fosl2	Ampd2	-0.633114707285
Ikzf3	Ampd2	-0.628557247097
Sp4	Ampd2	0.32071100228
Bcl11b	Ampd3	0.601206513728
Egr2	Ampd3	0.605859047861
Fosl2	Ampd3	0.587153961653
Hif1a	Ampd3	0.66840714705
Ikzf3	Ampd3	0.609992325953
Lef1	Ampd3	0.655974673824
Prkrir	Ampd3	0.642874585688
Satb1	Ampd3	0.612324527374
Zfp36l2	Ampd3	0.598725953438
Batf	Amz1	0.677017895809
Crem	Amz1	0.650731671392
Etv6	Amz1	-0.6161064538
Irf4	Amz1	0.651814691136
Nfe2l2	Amz1	-0.651658980262
Satb1	Amz1	0.60745835647
Prkrir	Amz2	-0.639916563013
Maf	Anapc10	-0.601931704508
Hif1a	Anapc11	0.616982995863
Etv6	Anapc13	1.18587549731
Irf8	Anapc13	1.47036024564
Nfatc2	Anapc13	0.615232361208
Rorc	Anapc13	-0.606500007186
Hif1a	Anapc2	0.650399347525
Bcl11b	Anapc4	-0.608448041319
Bcl11b	Anapc5	0.643601544146
Zfp36l2	Anapc7	-0.630790800147
Lef1	Angel1	0.599173997222
Bcl11b	Angel2	-0.64398972529
Zfp36l2	Angel2	-0.634748309192
Batf	Angptl2	-0.689242666618
Bcl11b	Angptl2	0.664437063714
Fosl2	Angptl2	-0.664008576981
Id2	Angptl2	-0.672686183572
Ikzf3	Angptl2	-0.687782544559
Irf4	Angptl2	-0.686362178299
Maf	Angptl2	0.688545379933
Rorc	Angptl2	-0.677258100414
Bcl11b	Angptl4	0.676765685732
Egr2	Angptl4	0.681741642199
Ikzf3	Angptl4	-0.637845647321
Irf4	Angptl4	-0.650856635962
Lef1	Angptl4	0.680112661817
Satb1	Angptl4	0.680513230763
Zfp36l2	Angptl4	0.667739532139
Batf	Angptl6	0.617766330691
Fosl2	Angptl6	0.661906061408
Hif1a	Angptl6	-0.652070994902
Irf4	Angptl6	0.655660153021
Nfe2l2	Angptl6	-0.651724035205
Prkrir	Angptl6	-0.630057124954
Batf	Ank	-0.62124218015
Lef1	Ank	0.645230524528
Irf8	Ankhd1	0.249196090501
Zeb1	Ankhd1	0.258794435883
Maf	Ankib1	-0.616471484314
Batf	Ankle1	-0.669220200764
Ikzf3	Ankle1	-0.656809163266
Lef1	Ankle1	0.666365729011
Nfatc2	Ankmy2	0.628946655062
Sp4	Ankra2	-0.801359602309
Zeb1	Ankra2	0.660576904984
Ikzf3	Ankrd10	-0.61813399953
Bcl11b	Ankrd12	-0.645019761891
Egr2	Ankrd12	-0.628824695196
Fosl2	Ankrd12	-0.671348943072
Maf	Ankrd12	-0.665544596473
Satb1	Ankrd12	-0.679285646144
Crem	Ankrd13b	0.680160136655
Egr2	Ankrd13b	0.679397572068
Etv6	Ankrd13b	-0.670510457138
Fosl2	Ankrd13b	-0.622402326637
Lef1	Ankrd13b	0.664365851457
Satb1	Ankrd13b	0.67174818878
Sp4	Ankrd13b	0.412157219283
Maf	Ankrd13c	-0.607913145119
Irf8	Ankrd17	-0.278322762838
Egr2	Ankrd23	-0.320582646238
Ikzf4	Ankrd23	-0.295761274335
Irf4	Ankrd23	-0.665009700273
Nfe2l2	Ankrd23	0.673552232628
Bcl11b	Ankrd26	-0.670788747729
Egr2	Ankrd26	-0.675920859915
Nfatc2	Ankrd26	-0.64207421863
Nfe2l2	Ankrd26	0.665974061597
Zfp36l2	Ankrd26	-0.674872752497
Zeb1	Ankrd28	0.294062198549
Egr2	Ankrd37	-0.85757059341
Hif1a	Ankrd37	0.688435594371
Id2	Ankrd37	0.679860451739
Maf	Ankrd37	-0.673304205532
Nfatc2	Ankrd37	0.670418893314
Nfe2l2	Ankrd37	-0.666090335163
Irf4	Ankrd39	-0.628170531601
Lef1	Ankrd39	0.644556975262
Zeb1	Ankrd39	0.712623787298
Bcl11b	Ankrd40	0.6823973884
Crem	Ankrd40	0.684548592001
Egr2	Ankrd40	0.669893702918
Id2	Ankrd40	-0.670546598773
Lef1	Ankrd40	0.684824539498
Prkrir	Ankrd40	0.682008688163
Satb1	Ankrd40	0.683426998952
Egr2	Ankrd44	0.210520325682
Maf	Ankrd44	-0.632691850154
Sp4	Ankrd44	-0.244037968647
Hif1a	Ankrd46	0.621380352741
Maf	Ankrd46	-0.677435194426
Rorc	Ankrd46	-0.672444034616
Egr2	Ankrd50	-0.642927161218
Lef1	Ankrd52	0.673872687785
Sp4	Ankrd54	0.344465825029
Etv6	Ankrd9	-0.667329993248
Lef1	Ankrd9	0.647016765311
Hif1a	Anks1	0.593640211407
Lef1	Anks1	0.667956136088
Id2	Anks3	0.659553089745
Lef1	Anks3	0.593097217946
Zeb1	Anks4b	1.0539314567
Hif1a	Ankzf1	0.68282762912
Ikzf4	Anln	-0.256938347822
Atf6	Ano8	-0.645352264935
Bcl11b	Ano8	-0.641546550757
Etv6	Ano8	-0.675490774456
Lef1	Ano8	0.667071917228
Ddit3	Anp32a	-0.670514071301
Egr2	Anp32a	-0.301908334713
Hif1a	Anp32a	0.650161973335
Irf4	Anp32a	0.663736809852
Stat3	Anp32a	0.62720492194
Ikzf4	Anp32e	-0.187623100392
Irf4	Anp32e	0.60625664963
Batf	Antxr2	-0.665259077555
Crem	Antxr2	-0.608458883809
Ddit3	Antxr2	-0.667040860167
Fosl2	Antxr2	-0.619583279097
Ikzf3	Antxr2	-0.674182447266
Irf4	Antxr2	-0.683449162509
Nfatc2	Antxr2	-0.668706989546
Zfp36l2	Antxr2	-0.656820005757
Batf	Anxa11	0.596411555081
Crem	Anxa11	0.660662814086
Irf4	Anxa11	0.619644553973
Lef1	Anxa11	0.634154051365
Zeb1	Anxa11	0.318878197408
Batf	Anxa2	0.682118473727
Hif1a	Anxa2	0.688118106391
Id2	Anxa2	0.681750543731
Ikzf3	Anxa2	0.647832739091
Irf4	Anxa2	0.685981738676
Maf	Anxa2	-0.687594608056
Rorc	Anxa2	-0.675808820846
Stat3	Anxa2	0.688364382113
Zfp36l2	Anxa2	0.677540119028
Etv6	Anxa3	-0.683673240646
Irf4	Anxa3	0.668878928253
Nfatc2	Anxa3	-0.661214828586
Rorc	Anxa3	-0.681616781608
Hif1a	Anxa4	0.670062832028
Irf4	Anxa4	0.682183751629
Rorc	Anxa4	-0.62761395042
Batf	Anxa5	0.602785052095
Bcl11b	Anxa5	-0.628145232457
Maf	Anxa5	-0.678226696235
Stat3	Anxa5	0.659170323863
Batf	Anxa6	0.671264538868
Egr2	Anxa6	0.210539131335
Etv6	Anxa6	-0.673376488802
Hif1a	Anxa6	0.606004439553
Irf8	Anxa6	0.212831629936
Maf	Anxa6	-0.668544352188
Pou2af1	Anxa6	0.234081718861
Sp4	Anxa6	-0.296375293818
Hif1a	Anxa9	0.599749629634
Id2	Anxa9	0.605191432951
Batf	Aoc2	-0.623479347363
Ikzf3	Aoc2	-0.632019615741
Zfp36l2	Aoc2	-0.618152070347
Fosl2	Ap1ar	-0.653220298899
Etv6	Ap1g2	-0.649512167137
Sp4	Ap1m1	-0.190625736255
Ikzf3	Ap1s1	-0.604718224575
Atf6	Ap1s2	0.627095136376
Egr2	Ap1s3	-0.568897856092
Fosl2	Ap1s3	-0.673922227493
Lef1	Ap1s3	0.607452422115
Maf	Ap1s3	-0.656816391593
Nfatc2	Ap1s3	0.649200607864
Satb1	Ap1s3	0.658873606125
Bcl11b	Ap2b1	-0.602249750897
Atf6	Ap2s1	0.675531339941
Nfatc2	Ap2s1	0.672679882478
Rorc	Ap3b1	-0.680051848808
Lef1	Ap3d1	0.597720080306
Sp4	Ap3m1	-0.315349898779
Atf6	Ap3s1	0.654995505288
Maf	Ap3s1	-0.643570482324
Pou2af1	Ap3s1	-0.222436840874
Stat3	Ap3s1	-0.61875202149
Lef1	Ap3s2	0.65824456452
Nfe2l2	Ap4b1	0.667089720292
Bcl11b	Apaf1	-0.677156903836
Egr2	Apaf1	-0.631950946634
Rorc	Apaf1	-0.624719005447
Egr2	Apba3	0.651301369449
Hif1a	Apba3	0.616760457559
Lef1	Apba3	0.653087610232
Batf	Apbb1ip	-0.657011556422
Bcl11b	Apbb1ip	-0.640126184497
Ddit3	Apbb1ip	-0.672935560854
Irf4	Apbb1ip	-0.668652777093
Egr2	Apbb3	0.500418415443
Hif1a	Apbb3	0.651328074046
Lef1	Apbb3	0.602577349678
Irf8	Apeh	0.300490448208
Lef1	Apeh	0.66273093672
Etv6	Apex1	-0.619901325487
Ikzf3	Apex1	-0.650079590807
Pou2af1	Apex1	-0.275649375145
Sp4	Apex1	0.307335108746
Sp4	Apex2	0.348444862315
Maf	Apip	-0.640491215012
Atf6	Apitd1	0.649924599144
Ikzf3	Apitd1	-0.607992656717
Batf	Aplp1	0.683596128062
Fosl2	Aplp1	0.655995444066
Hif1a	Aplp1	0.6853883032
Id2	Aplp1	0.663202717923
Ikzf3	Aplp1	0.682254963886
Irf4	Aplp1	0.669148941395
Stat3	Aplp1	0.662131566889
Maf	Aplp2	0.644776546388
Atf6	Apoa1bp	0.61845768302
Egr2	Apoa1bp	0.28992883551
Fosl2	Apoa1bp	0.660653912553
Ikzf4	Apoa1bp	0.274371187774
Lef1	Apoa1bp	0.618285586732
Nfatc2	Apoa1bp	0.632545841225
Prkrir	Apoa1bp	0.625359337609
Batf	Apobec1	-0.657192264598
Bcl11b	Apobec1	-0.62998122752
Irf4	Apobec1	-0.685729699684
Lef1	Apobec1	-0.661847307201
Nfatc2	Apobec1	-0.666820396193
Bcl11b	Apobec3	-0.62314684432
Egr2	Apol9a	0.490400674158
Atf6	Apol9b	0.608247625653
Crem	Apol9b	-0.637448089335
Ddit3	Apol9b	-0.666697514634
Egr2	Apol9b	0.459872831452
Pou2af1	Apol9b	0.23843448118
Sp4	Apol9b	-0.808413214542
Zfp36l2	Apol9b	-0.623096246031
Batf	Apold1	0.688853966381
Hif1a	Apold1	0.659268240717
Id2	Apold1	0.628825000789
Ikzf3	Apold1	0.685118290058
Stat3	Apold1	0.67586069663
Etv6	Apoo	0.451965502291
Nfatc2	Apoo	0.654227006347
Nfe2l2	Apoo	0.629522287474
Atf6	Apool	0.628160353056
Irf4	Appl1	0.610888413522
Maf	Appl1	-0.634690482576
Batf	Appl2	0.641482979496
Bcl11b	Appl2	-0.681960127143
Egr2	Appl2	-0.615329408645
Fosl2	Appl2	0.685782937792
Hif1a	Appl2	0.680085957221
Id2	Appl2	0.643307793585
Ikzf3	Appl2	0.679326359811
Lef1	Appl2	-0.627415171427
Stat3	Appl2	0.667941300201
Zeb1	Appl2	0.780437567545
Atf6	Aprt	0.660790402713
Ikzf3	Aprt	-0.62300227778
Batf	Aqp3	-0.608574537042
Bcl11b	Aqp3	0.664081002428
Fosl2	Aqp3	0.671929186601
Hif1a	Aqp3	0.614081096384
Id2	Aqp3	-0.674793240899
Irf4	Aqp3	0.687705668734
Maf	Aqp3	0.6861360319
Stat3	Aqp3	0.687533572446
Egr2	Aqp9	0.518122594096
Fosl2	Aqr	-0.600702888914
Ikzf3	Aqr	-0.608079396641
Lef1	Arap1	0.660508520862
Satb1	Arap1	0.659790463936
Batf	Arap2	0.684610902727
Ikzf3	Arap2	0.66234520366
Irf4	Arap2	0.672673948123
Rorc	Arap2	-0.684688820593
Bcl11b	Arc	-0.673007844124
Fosl2	Arc	-0.63708305882
Irf4	Arc	-0.682878124674
Stat3	Arc	-0.661417221743
Batf	Arf2	-0.625394854024
Ikzf3	Arf2	-0.635377173643
Maf	Arf2	-0.676950896516
Lef1	Arf3	0.669030254299
Nfatc2	Arf3	0.669994586948
Atf6	Arf4	0.661380871012
Irf8	Arf5	0.330875009752
Lef1	Arf6	0.610553122478
Maf	Arf6	-0.627422399754
Stat3	Arf6	0.633616992259
Ikzf3	Arfgap2	-0.66549038402
Batf	Arfgap3	0.61449353404
Ddit3	Arfgap3	-0.638058882968
Irf4	Arfgap3	0.643304826408
Maf	Arfgap3	-0.625438223986
Stat3	Arfgap3	0.658116975893
Lef1	Arfgef2	0.619169805592
Maf	Arfip1	-0.623331166659
Ikzf3	Arfrp1	-0.667879346102
Egr2	Arglu1	-0.411410963228
Ikzf4	Arglu1	-0.187189674875
Sp4	Arhgap1	-0.260802461676
Batf	Arhgap10	-0.66568554885
Ikzf3	Arhgap10	-0.614910165678
Irf4	Arhgap12	0.657606621383
Rorc	Arhgap12	-0.639381666814
Stat3	Arhgap12	0.63366149992
Bcl11b	Arhgap15	-0.603193047573
Fosl2	Arhgap15	0.655295190204
Maf	Arhgap15	-0.618040031279
Rorc	Arhgap15	-0.612589872703
Batf	Arhgap17	0.605606837784
Zeb1	Arhgap17	0.404237950025
Batf	Arhgap18	0.676667768878
Bcl11b	Arhgap18	-0.6119067958
Fosl2	Arhgap18	0.687765012282
Ikzf3	Arhgap18	0.647010830956
Rorc	Arhgap18	-0.68374913808
Bcl11b	Arhgap19	0.662739838252
Irf4	Arhgap19	0.640201158867
Fosl2	Arhgap21	-0.613178981355
Egr2	Arhgap25	0.251540528524
Etv6	Arhgap25	0.294144585217
Rorc	Arhgap25	-0.621730092223
Sp4	Arhgap25	-0.413025861331
Egr2	Arhgap27	0.469084616197
Etv6	Arhgap27	0.418004881732
Irf8	Arhgap27	0.308705234864
Lef1	Arhgap27	0.668457589065
Zeb1	Arhgap27	0.426145042782
Hif1a	Arhgap30	0.616457805466
Batf	Arhgap31	-0.646035341838
Fosl2	Arhgap31	-0.678924229793
Ikzf3	Arhgap31	-0.677279785395
Etv6	Arhgap33	-0.65419973721
Lef1	Arhgap33	0.644512467602
Prkrir	Arhgap33	0.659277142249
Bcl11b	Arhgap39	0.663514271549
Fosl2	Arhgap39	-0.629121056605
Lef1	Arhgap39	0.68072093318
Maf	Arhgap39	-0.602061814394
Prkrir	Arhgap39	0.662926770427
Egr2	Arhgap4	0.414387032376
Etv6	Arhgap4	-1.17892275766
Ikzf3	Arhgap4	0.611422505451
Irf8	Arhgap4	0.339701726372
Lef1	Arhgap4	0.676457099283
Rorc	Arhgap4	-0.65906801546
Sp4	Arhgap4	-0.697038975841
Batf	Arhgap5	-0.649541080445
Hif1a	Arhgap5	0.602357778552
Ikzf3	Arhgap5	-0.606026551766
Egr2	Arhgap9	0.261571105413
Sp4	Arhgap9	-0.219902853813
Hif1a	Arhgdia	0.627727145158
Batf	Arhgdig	0.654547461504
Bcl11b	Arhgdig	0.683501178386
Crem	Arhgdig	0.682085834775
Egr2	Arhgdig	0.682165948564
Etv6	Arhgdig	-0.612940446564
Fosl2	Arhgdig	-0.626540543857
Hif1a	Arhgdig	0.680394543668
Irf4	Arhgdig	0.65227460363
Lef1	Arhgdig	0.615621061444
Satb1	Arhgdig	0.672932092555
Stat3	Arhgdig	0.648678384644
Zfp36l2	Arhgdig	0.682079900421
Egr2	Arhgef1	0.293848172312
Etv6	Arhgef1	-0.640523742483
Irf4	Arhgef1	-0.643097026903
Lef1	Arhgef1	0.669561379051
Sp4	Arhgef1	-0.238319557748
Batf	Arhgef10	0.6560696235
Fosl2	Arhgef10	0.686836285762
Hif1a	Arhgef10	0.686296259478
Id2	Arhgef10	0.683613931126
Ikzf3	Arhgef10	0.686257686173
Rorc	Arhgef10	-0.685708014703
Stat3	Arhgef10	0.680578508666
Fosl2	Arhgef11	0.675558044537
Hif1a	Arhgef11	0.677905081846
Stat3	Arhgef11	0.685260714573
Egr2	Arhgef18	0.443765640757
Etv6	Arhgef18	1.39620639184
Irf4	Arhgef18	-0.659006574681
Irf8	Arhgef18	0.599912257745
Lef1	Arhgef18	0.655102323674
Pou2af1	Arhgef18	0.298684508555
Sp4	Arhgef18	-0.719784860403
Zeb1	Arhgef18	0.498558745353
Zfp36l2	Arhgef18	-0.670571897917
Ikzf3	Arhgef2	-0.59988608796
Irf8	Arhgef2	-0.240678622389
Fosl2	Arhgef3	-0.674822154207
Hif1a	Arhgef3	-0.658327111941
Irf4	Arhgef3	-0.654944254894
Maf	Arhgef3	-0.685339370025
Pou2af1	Arhgef3	0.27506699692
Atf6	Arhgef40	-0.683568429905
Batf	Arhgef40	0.674620416485
Bcl11b	Arhgef40	-0.60867573362
Id2	Arhgef40	0.675199016074
Irf4	Arhgef40	0.677460005238
Maf	Arhgef40	-0.606810825249
Satb1	Arhgef40	0.637851154382
Stat3	Arhgef40	0.648749596901
Egr2	Arhgef6	0.353322391892
Etv6	Arhgef6	0.530492534467
Id2	Arhgef6	0.670163716059
Irf8	Arhgef6	0.477794916874
Zeb1	Arhgef6	0.471338309484
Hif1a	Arhgef9	0.629213701026
Maf	Arhgef9	-0.678313436159
Satb1	Arhgef9	0.666825641506
Stat3	Arhgef9	0.652734516124
Zfp36l2	Arhgef9	0.605425839964
Bcl11b	Arid1a	0.65413205667
Lef1	Arid1a	0.670006455658
Lef1	Arid1b	0.663929676382
Zfp36l2	Arid1b	-0.646389529863
Hif1a	Arid3a	0.654921325853
Irf4	Arid3a	0.67922547578
Lef1	Arid3a	0.645791321053
Lef1	Arid3b	0.657538376304
Zeb1	Arid3b	0.395745556117
Batf	Arid4a	-0.644506550673
Fosl2	Arid5a	0.668318131728
Hif1a	Arid5a	0.657197150905
Ikzf3	Arid5a	0.617695118434
Irf4	Arid5a	0.678433239419
Lef1	Arid5a	0.601933472187
Rorc	Arid5a	-0.672100689083
Stat3	Arid5a	0.684812670788
Zfp36l2	Arid5a	-0.636638516708
Batf	Arid5b	-0.657401886082
Egr2	Arid5b	-0.645305280809
Stat3	Arid5b	0.681611086394
Zeb1	Arid5b	0.294823678228
Hif1a	Arih2	0.636566366576
Sp4	Arl1	0.299377034174
Bcl11b	Arl10	0.61248772213
Crem	Arl10	0.678157291923
Ddit3	Arl10	0.609013157417
Egr2	Arl10	0.661784407136
Ikzf3	Arl10	0.629836808276
Irf4	Arl10	0.634272738461
Satb1	Arl10	0.673104188843
Zfp36l2	Arl10	0.644892266307
Fosl2	Arl15	-0.644622203905
Ddit3	Arl2	-0.6655518248
Atf6	Arl2bp	0.639776852502
Zeb1	Arl3	-0.693922610554
Irf4	Arl4a	-0.614371655314
Batf	Arl4c	0.687236854709
Bcl11b	Arl4c	-0.681410774288
Egr2	Arl4c	-1.02126002188
Etv6	Arl4c	0.710286513333
Fosl2	Arl4c	0.611291949646
Ikzf3	Arl4c	0.611903188186
Irf4	Arl4c	0.614707170811
Irf8	Arl4c	0.710564120585
Maf	Arl4c	-0.648095415039
Pou2af1	Arl4c	0.356158164901
Rorc	Arl4c	-0.682357685128
Satb1	Arl4c	-0.654553925235
Sp4	Arl4c	-1.04791364787
Stat3	Arl4c	0.657965649846
Zfp36l2	Arl4c	-0.614939078986
Atf6	Arl5a	0.666282648045
Nfatc2	Arl5a	0.667564468673
Rorc	Arl5a	-0.672418735472
Etv6	Arl5c	0.68296458664
Fosl2	Arl5c	0.674397878181
Ikzf3	Arl5c	0.599322356091
Nfe2l2	Arl5c	0.638865929046
Batf	Arl6ip1	-0.63227622135
Ikzf4	Arl6ip4	-0.250261147143
Hif1a	Arl6ip5	0.660831943196
Irf4	Arl8a	0.643560003663
Atf6	Armc10	0.627750882577
Lef1	Armc5	0.646565754349
Ddit3	Armc6	-0.666458979841
Fosl2	Armc6	-0.680525304228
Ikzf3	Armc6	-0.67550523111
Zfp36l2	Armc7	-0.644080079378
Etv6	Armc9	0.661260475531
Irf8	Armc9	0.645066719133
Etv6	Armcx2	-0.636280714521
Hif1a	Armcx2	0.661288888513
Lef1	Armcx2	0.640865806601
Hif1a	Armcx3	0.606206207615
Atf6	Armcx6	0.588569305263
Bcl11b	Armcx6	0.670531646054
Crem	Armcx6	0.677919917732
Ddit3	Armcx6	0.653235969101
Egr2	Armcx6	0.653862043529
Etv6	Armcx6	-0.682422740072
Fosl2	Armcx6	0.667573370206
Hif1a	Armcx6	0.638803618321
Irf4	Armcx6	0.682747515331
Lef1	Armcx6	0.673973571816
Nfatc2	Armcx6	0.65576400423
Prkrir	Armcx6	0.67728790895
Rorc	Armcx6	-0.621025330339
Satb1	Armcx6	0.67058208807
Sp4	Armcx6	0.601700287254
Zfp36l2	Armcx6	0.624917228178
Rorc	Arntl	0.660778534003
Stat3	Arntl	0.670309107751
Hif1a	Arpc2	0.627469000726
Ikzf4	Arpc3	0.20051273348
Atf6	Arpc4	0.65315882249
Hif1a	Arpc4	0.58996684581
Irf8	Arpc5	0.208600358103
Maf	Arpc5	-0.659740249874
Atf6	Arpc5l	0.663781317513
Atf6	Arpp19	0.663273930181
Nfatc2	Arpp19	0.656517667284
Batf	Arrb1	0.683435900484
Fosl2	Arrb1	0.671923252246
Hif1a	Arrb1	0.688945948879
Id2	Arrb1	0.683047200247
Ikzf3	Arrb1	0.670813527905
Irf4	Arrb1	0.664784223467
Stat3	Arrb1	0.688521642514
Irf4	Arrb2	0.643518463179
Pou2af1	Arrb2	0.173259462344
Sp4	Arrb2	-0.362940139931
Ddit3	Arrdc2	-0.62496838273
Zfp36l2	Arrdc2	-0.602369018292
Bcl11b	Arrdc3	-0.632272607187
Fosl2	Arrdc3	0.67773001838
Id2	Arrdc3	0.669234989539
Nfatc2	Arrdc3	0.599921725922
Satb1	Arrdc3	-0.617505135078
Bcl11b	Arrdc4	-0.663820640478
Egr2	Arrdc4	-0.626305623229
Fosl2	Arrdc4	0.683628767013
Hif1a	Arrdc4	0.665885046276
Maf	Arrdc4	-0.65878972487
Nfe2l2	Arrdc4	-0.661146159479
Bcl11b	Arsb	-0.667514315587
Egr2	Arsb	0.454568443412
Etv6	Arsb	0.481326200527
Fosl2	Arsb	-0.644495708183
Irf4	Arsb	-0.670709236131
Pou2af1	Arsb	0.352370169165
Prkrir	Arsb	0.657277264694
Sp4	Arsb	-0.968777670755
Zeb1	Art2b	0.505555642127
Zeb1	Arv1	0.402220073652
Etv6	As3mt	-0.602697907173
Maf	Asah1	-0.668468454754
Ikzf4	Asap1	-0.455869913972
Stat3	Asap1	-0.631636514408
Ikzf3	Asap2	0.60322122717
Stat3	Asap2	0.611849778993
Maf	Asb1	-0.675071531489
Bcl11b	Asb13	-0.642493461597
Batf	Asb2	0.672208101274
Bcl11b	Asb2	-0.689094485914
Crem	Asb2	-0.67860256924
Egr2	Asb2	-0.687547623931
Etv6	Asb2	0.671825335392
Fosl2	Asb2	0.67506846027
Id2	Asb2	-0.664326623369
Irf4	Asb2	-0.632923156618
Maf	Asb2	-0.681642080753
Nfatc2	Asb2	-0.683488918307
Prkrir	Asb2	-0.652024010777
Rorc	Asb2	-0.673206623117
Zfp36l2	Asb2	-0.682979321253
Atf6	Asb3	0.640058734353
Hif1a	Asb3	0.627474935081
Id2	Asb3	0.66010201756
Maf	Asb3	-0.638033583824
Zeb1	Asb3	0.549202666283
Atf6	Ascc1	0.638999452028
Sp4	Ascc1	0.372328041105
Maf	Ascc3	-0.607916759283
Batf	Asf1a	-0.67034781978
Sp4	Asf1a	-0.519233023106
Batf	Asf1b	-0.662071385339
Sp4	Asf1b	-0.208563343803
Zeb1	Ash2l	-0.345062829873
Hif1a	Asl	0.613906032918
Bcl11b	Asns	0.688287235501
Crem	Asns	0.672285247886
Egr2	Asns	0.68644165117
Hif1a	Asns	-0.668472068917
Irf4	Asns	0.680898963823
Satb1	Asns	0.652811662736
Sp4	Asns	0.883910447134
Zfp36l2	Asns	0.687334771562
Batf	Asph	0.687904469619
Hif1a	Asph	0.683952189348
Ikzf3	Asph	0.659817168532
Irf4	Asph	0.682922578797
Nfe2l2	Asph	-0.615531801801
Stat3	Asph	0.68502630756
Zfp36l2	Asph	0.594450250832
Egr2	Aspscr1	0.266427441318
Bcl11b	Ass1	0.669398184295
Crem	Ass1	0.682447830416
Egr2	Ass1	0.667991742216
Id2	Ass1	-0.649226648219
Prkrir	Ass1	0.647918787235
Rorc	Ass1	-0.683908161275
Satb1	Ass1	0.677839803943
Sp4	Ass1	-0.201618684953
Zfp36l2	Ass1	0.671979628616
Ikzf3	Aste1	-0.636811996557
Maf	Aste1	-0.60669878618
Atf6	Atad1	0.666303418286
Batf	Atad1	-0.621050629484
Ikzf3	Atad1	-0.612871777457
Fosl2	Atad3a	-0.632236465552
Ikzf3	Atad3a	-0.644213803429
Lef1	Atad3a	0.630020773273
Sp4	Atad3a	0.401470832573
Batf	Atad5	-0.651073485773
Zeb1	Atf1	-0.272612710006
Atf6	Atf3	-0.672834364276
Batf	Atf3	-0.687728332106
Bcl11b	Atf3	0.642052677553
Crem	Atf3	0.666193632723
Egr2	Atf3	0.67916909941
Fosl2	Atf3	0.628819066434
Ikzf3	Atf3	0.606660185754
Ikzf4	Atf3	0.194110155028
Irf4	Atf3	0.672973633038
Maf	Atf3	-0.617035293822
Nfatc2	Atf3	-0.674121006486
Prkrir	Atf3	-0.638156465383
Stat3	Atf3	-0.680615658316
Zfp36l2	Atf3	0.68351898145
Bcl11b	Atf4	0.679694289806
Egr2	Atf4	0.836444291987
Hif1a	Atf5	-0.676401543661
Atf6	Atf6	0.681976049212
Bcl11b	Atf6	0.662630052689
Egr2	Atf6	0.680091891575
Irf4	Atf6	0.675466062038
Satb1	Atf6	0.655114192383
Stat3	Atf6	0.668190543101
Zfp36l2	Atf6	0.680355970362
Etv6	Atf6b	-0.673300591369
Lef1	Atf6b	0.672780766509
Egr2	Atf7	-0.664109773559
Zeb1	Atf7	0.382715925394
Zfp36l2	Atf7	-0.656906745681
Bcl11b	Atf7ip	-0.649888040141
Zfp36l2	Atf7ip	-0.634325452061
Atf6	Atg12	0.640661071361
Nfatc2	Atg12	0.625745070668
Hif1a	Atg16l1	0.602458662583
Atf6	Atg16l2	-0.603081008504
Bcl11b	Atg16l2	-0.620522961611
Zfp36l2	Atg16l2	-0.680185572858
Lef1	Atg2a	0.673121991908
Hif1a	Atg2b	0.619338934702
Irf4	Atg3	0.608099266784
Maf	Atg3	-0.61239109371
Rorc	Atg3	-0.635001300638
Lef1	Atg4d	0.598096911833
Ikzf3	Atg5	-0.642880177092
Atf6	Atg9a	-0.66725048165
Bcl11b	Atg9a	-0.636624060054
Etv6	Atg9a	-0.66223763686
Hif1a	Atg9a	0.679347130053
Stat3	Atg9a	0.612953568979
Zfp36l2	Atg9a	-0.633320714605
Batf	Atg9b	0.641969596586
Egr2	Atg9b	0.652114376051
Hif1a	Atg9b	0.678623138772
Satb1	Atg9b	0.632183845584
Stat3	Atg9b	0.662763575671
Lef1	Athl1	0.646954454586
Satb1	Athl1	0.620739442426
Stat3	Athl1	0.653971829091
Ikzf3	Atic	-0.644155976812
Irf8	Atl1	1.06573125745
Zeb1	Atl2	0.240879514519
Rorc	Atl3	-0.633208675536
Satb1	Atl3	0.667970971975
Bcl11b	Atm	-0.677200273798
Egr2	Atm	-0.628589774568
Zfp36l2	Atm	-0.66427602508
Irf4	Atmin	0.594708395265
Atf6	Atn1	-0.671330872255
Crem	Atn1	0.672727357316
Irf8	Atn1	-0.404837939894
Lef1	Atn1	0.668935304623
Irf8	Atox1	0.240721009733
Etv6	Atp10a	0.250181446996
Fosl2	Atp10a	-0.680471091775
Ikzf3	Atp10a	-0.645796807046
Maf	Atp10a	-0.667709480417
Sp4	Atp10a	-0.439434370613
Stat3	Atp10a	0.593684719068
Batf	Atp10d	0.679029642073
Fosl2	Atp10d	0.585839502073
Ikzf3	Atp10d	0.59935796222
Irf4	Atp10d	0.663333273728
Stat3	Atp10d	0.638029185025
Batf	Atp11a	-0.68515866185
Bcl11b	Atp11a	-0.614122278032
Maf	Atp11a	-0.670633338697
Stat3	Atp11a	-0.668692532892
Bcl11b	Atp11b	-0.645276367501
Fosl2	Atp11b	0.649921631967
Hif1a	Atp11b	0.674561072938
Id2	Atp11b	0.678955462639
Ikzf3	Atp11b	0.662354105193
Rorc	Atp11b	-0.672064547448
Batf	Atp11c	-0.635893999025
Ikzf3	Atp11c	-0.622691459717
Maf	Atp11c	-0.625279200792
Batf	Atp13a1	-0.628419908883
Lef1	Atp13a1	0.620442724688
Atf6	Atp13a2	-0.619207406093
Lef1	Atp13a2	0.681981983567
Prkrir	Atp13a2	0.669855129612
Ikzf3	Atp13a3	-0.621332534237
Batf	Atp1a1	-0.68050723341
Fosl2	Atp1a1	-0.626497173895
Ikzf3	Atp1a1	-0.637795049032
Irf4	Atp1a1	-0.641824841347
Maf	Atp1b1	-0.677579760966
Pou2af1	Atp1b1	0.268326215225
Rorc	Atp1b1	-0.629211410693
Sp4	Atp1b1	-0.333361534927
Etv6	Atp2a2	-0.220906418956
Fosl2	Atp2a2	-0.666469822332
Ikzf3	Atp2a2	-0.669014193444
Irf8	Atp2a2	-0.21208895591
Egr2	Atp2a3	0.395133626152
Etv6	Atp2a3	0.496075205202
Fosl2	Atp2a3	0.615891074586
Irf8	Atp2a3	0.415861634341
Maf	Atp2a3	-0.667102300947
Pou2af1	Atp2a3	0.238989994188
Sp4	Atp2a3	-0.474848697968
Stat3	Atp2a3	0.638610751791
Batf	Atp2b1	-0.626258639104
Maf	Atp2b1	-0.638098638767
Fosl2	Atp2b4	0.633700073226
Hif1a	Atp2b4	0.616134383131
Irf4	Atp2b4	0.687738307686
Lef1	Atp2b4	0.658784590803
Rorc	Atp2b4	-0.676614779309
Stat3	Atp2b4	0.688491970741
Atf6	Atp5c1	0.66951687139
Atf6	Atp5d	0.666884985053
Hif1a	Atp5d	0.625365271963
Nfatc2	Atp5d	0.672056775228
Atf6	Atp5e	0.678881283204
Ddit3	Atp5e	-0.636981862242
Hif1a	Atp5e	0.622086540958
Id2	Atp5e	0.660428407073
Irf8	Atp5e	0.402960359659
Atf6	Atp5f1	0.650811785181
Maf	Atp5f1	-0.608176979056
Atf6	Atp5g1	0.659199995637
Atf6	Atp5g2	0.634504178296
Etv6	Atp5g2	0.40203500215
Irf8	Atp5g2	0.291995367778
Zeb1	Atp5g2	0.314015592953
Atf6	Atp5g3	0.64985041971
[truncated: 20,717 more rows]
