# Supplementary material for: Leveraging chromatin accessibility for transcriptional regulatory network inference in T Helper 17 Cells
Source: Genome Res. 2019 Mar;29(3):449–63. doi: 10.1101/gr.238253.118 (PMC6396413; doi:10.1101/gr.238253.118)
Supplement: Supplemental Material [file supp_gr.238253.118_Supplemental_infTRN_lassoStARS.zip › infTRN_lassoStARS-master/Th17_example/inputs/targRegLists/genesForTFA.txt]

	48hr_Th17_SAA_1	48hr_Th17_SAA_2	48hr_Th17_veh_1	48hr_Th17_veh_2	CD4_T_cell_Batf_ko_48h_SL35226	CD4_T_cell_Batf_ko_48h_SL35228	CD4_T_cell_Batf_ko_48h_SL35230	CD4_T_cell_Batf_ko_48h_SL35232	CD4_T_cell_Batf_ko_48h_SL35234	CD4_T_cell_Batf_ko_48h_SL35236	CD4_T_cell_Batf_wt_48h_SL35225	CD4_T_cell_Batf_wt_48h_SL35227	CD4_T_cell_Batf_wt_48h_SL35229	CD4_T_cell_Batf_wt_48h_SL35231	CD4_T_cell_Batf_wt_48h_SL35233	CD4_T_cell_Batf_wt_48h_SL35235	CD4_T_cell_IRF4ko_48h_SL35238	CD4_T_cell_IRF4ko_48h_SL35240	CD4_T_cell_IRF4ko_48h_SL35242	CD4_T_cell_IRF4ko_48h_SL35244	CD4_T_cell_IRF4ko_48h_SL35246	CD4_T_cell_IRF4ko_48h_SL35248	CD4_T_cell_IRF4wt_48h_SL35237	CD4_T_cell_IRF4wt_48h_SL35239	CD4_T_cell_IRF4wt_48h_SL35241	CD4_T_cell_IRF4wt_48h_SL35243	CD4_T_cell_IRF4wt_48h_SL35245	CD4_T_cell_IRF4wt_48h_SL35247	iTreg_IMDM_wt_48h_SL2685	iTreg_IMDM_wt_48h_SL3305	media_only_nCD4_T_cell_wt_1h_SL2653	Th0_B-ATF_ko_mm_10_48h_SL3302	Th0_B-ATF_ko_mm_11_48h_SL4223	Th0_B-ATF_wt_pp_10_48h_SL3300	Th0_B-ATF_wt_pp_11_48h_SL4221	Th0_c-Maf_ko_flox_s_CD4-Cre_12_48h_SL2764	Th0_c-Maf_ko_flox_s_CD4-Cre_13_48h_SL4219	Th0_c-Maf_wt_pCD4-Cre_12_48h_SL2762	Th0_c-Maf_wt_pCD4-Cre_13_48h_SL4217	Th0_Fosl2_flfl_CD4-Cre_48h_SL11895	Th0_Fosl2_flfl_CD4-Cre_48h_SL12529	Th0_Fosl2_pp_CD4-Cre_48h_SL11893	Th0_Fosl2_pp_CD4-Cre_48h_SL12527	Th0_Hif1a_flfl_CD4-cre_48h_SL11891	Th0_Hif1a_flfl_CD4-cre_48h_SL12365	Th0_Hif1a_pp_CD4-cre_48h_SL12363	Th0_Ikzf3_mm_18_48h_SL6495	Th0_Ikzf3_pp_18_48h_SL6493	Th0_IRF4_ko_flox_s_CD4-Cre_4_48h_SL1862
0610005C13Rik	4.2526	4.3067	3.6996	4.588	3.9919	4.018	3.8306	4.1414	3.6478	3.4645	3.0418	4.175	4.2404	3.9521	4.3074	4.0966	4.12	4.0935	4.2768	3.9621	4.2498	4.1143	3.7389	4.3581	4.4402	4.2719	4.0391	3.8627	3.7679	3.8918	3.6309	4.3006	4.5551	4.5463	4.3119	4.4414	4.3184	3.7467	4.1307	4.3825	4.2735	4.5535	4.4842	4.7281	4.1665	4.0539	3.6476	4.3329	4.1898
0610007P14Rik	11.3754	11.3245	11.2469	11.1182	9.73581	9.87924	9.69436	9.7236	9.43388	9.27762	9.78803	9.60858	9.48861	9.79884	9.26472	9.34999	9.52008	9.41866	9.49391	9.42666	8.77079	8.56534	9.61468	9.74978	9.62644	9.64348	9.05182	9.39494	10.4968	10.5388	7.68279	10.9014	10.8495	10.6218	10.599	10.2505	10.3545	10.405	10.0972	10.5582	10.4435	10.6487	10.5917	11.0336	10.9688	10.5774	10.4572	10.5464	10.8702
0610009B22Rik	7.9782	7.9357	7.9633	7.9366	6.3997	6.5407	6.474	6.6807	6.4646	6.2637	6.8693	6.5847	6.3081	6.7089	6.189	6.3692	6.3484	6.495	6.2506	6.2724	6.0572	5.8826	6.602	6.3828	6.3763	6.3191	6.1182	6.4642	7.4584	6.9972	5.2058	7.6079	7.4823	7.6858	7.4218	7.8514	7.0612	7.2515	7.4487	7.7529	7.516	7.5725	7.7101	7.6345	7.4764	7.4834	7.459	7.4914	8.1504
0610009L18Rik	4.925	4.644	5.0708	4.6919	3.9236	4.0749	3.9706	3.8814	3.8927	3.9278	3.711	4.0292	3.9586	4.1825	4.1208	4.3204	3.7697	4.0935	4.138	3.7594	4.2498	4.4383	3.5371	4.1481	3.8441	4.0057	4.335	4.0081	3.9266	4.547	4.9536	3.7463	3.8966	4.4711	4.4069	4.6555	4.4221	4.4904	4.0632	4.6577	4.2192	5.0082	4.4842	4.3582	4.6729	3.9815	4.5307	4.0747	4.3175
0610009O20Rik	8.90627	8.96541	9.09222	9.01891	9.51994	9.60767	9.42874	9.58766	9.42926	9.60439	9.21775	9.45489	9.66629	9.34449	9.5484	9.36139	9.69334	9.79533	9.64664	9.69755	10.1394	10.1064	9.27669	9.70848	9.66597	9.55111	9.71884	9.68007	9.42523	9.39555	8.68535	9.16632	9.58959	9.06781	9.19134	9.57649	9.42912	9.65543	9.42437	9.41128	9.4603	9.44397	9.61449	9.50328	9.60972	9.41037	9.59978	9.63498	9.68928
0610010B08Rik	3.0418	3.0418	3.0418	3.0418	3.0418	3.0418	3.0418	3.0418	3.0418	3.0418	3.0418	3.0418	3.0418	3.0418	3.0418	3.0418	3.0418	3.0418	3.0418	3.0418	3.0418	3.0418	3.0418	3.0418	3.0418	3.0418	3.0418	3.0418	3.0418	3.0418	3.0418	3.0418	3.0418	3.0418	3.0418	3.0418	3.0418	3.0418	3.0418	3.0418	3.0418	3.0418	3.0418	3.0418	3.0418	3.0418	3.0418	3.0418	3.0418
0610010F05Rik	9.87336	9.88224	10.0133	9.95715	9.83607	9.86719	9.77471	9.8512	9.68195	9.6396	10.0657	9.88913	9.78775	9.93294	9.60671	9.69355	10.115	9.9891	9.92564	9.8397	9.28619	9.2897	9.97096	9.73455	9.84389	9.83446	9.729	9.72185	9.99574	9.42673	7.15663	9.61518	9.74616	9.57075	9.94073	9.76384	9.98318	9.81651	9.97028	9.37647	9.35695	9.45011	9.79511	9.92064	9.68341	9.63167	9.45433	9.36312	9.44952
0610010K14Rik	8.17152	8.11431	8.68223	8.57707	8.87701	9.04571	8.93447	8.99572	9.1341	9.17113	8.9067	8.88334	9.1308	9.15506	9.22571	9.19363	9.1906	9.28979	9.20956	9.23743	9.33974	9.19218	8.90697	8.77395	9.10591	9.04154	9.07392	9.19972	9.08091	9.56394	8.50353	9.27296	9.46143	9.09528	8.90761	9.15296	8.78054	9.15937	8.8403	9.74085	9.59401	9.52763	9.39625	9.4062	9.45	9.36225	9.28233	9.4905	10.0261
0610011F06Rik	9.44892	9.44516	9.142	9.00774	7.87428	7.87074	8.0881	8.07354	8.06394	8.13524	8.14573	8.03949	8.05751	7.95022	8.05604	8.07317	7.96961	8.13853	7.96105	7.83495	8.09626	7.86896	8.16393	8.2171	8.16994	8.15266	7.99103	8.43606	8.43234	9.2567	7.31683	8.98615	8.88493	8.95238	8.68308	8.8273	8.35916	8.79908	8.34103	9.30857	9.12346	9.21074	9.24091	8.77872	9.06984	8.98331	8.88821	9.21699	9.26529
0610012G03Rik	8.69234	8.73345	9.07369	8.96218	7.52181	7.68385	7.80485	7.86277	7.88634	8.1498	7.6448	7.75659	7.91043	7.63756	8.18133	7.97424	7.71743	7.81315	8.04136	7.91597	7.94053	7.91484	7.5215	7.74444	7.92178	7.907	7.9783	8.10368	8.53125	8.98789	7.80475	8.3491	8.16546	8.57897	8.2815	8.45061	8.7557	8.45182	8.39212	8.80696	8.79851	8.66309	8.64652	8.39366	8.27528	8.56987	8.41431	8.7552	8.63747
0610030E20Rik	9.18307	9.1783	9.32945	9.44708	10.2169	10.1977	10.3526	10.4265	10.2292	10.2302	10.1956	10.1765	10.5249	10.4936	10.1947	10.1752	10.1038	10.0415	10.1557	10.2584	10.3527	10.3343	10.2541	10.1754	10.474	10.4348	10.1493	9.97333	10.3302	9.90236	11.4559	10.144	10.4114	10.2483	10.3857	10.064	10.0839	10.0636	10.5074	10.192	10.0785	10.1649	10.1903	10.1736	10.2752	10.2074	10.1649	10.0454	10.1314
0610031J06Rik	8.23919	8.27669	8.25846	8.41398	8.61415	8.60686	8.49994	8.50259	9.05131	9.08576	8.50954	8.67883	8.65843	8.51577	9.06861	9.10295	8.61304	8.71331	8.76099	8.66514	9.36291	9.16049	8.55486	8.9704	8.52158	8.52827	8.95882	9.10671	9.12012	9.495	8.92327	9.22385	9.28448	9.27897	9.16877	9.26795	8.84477	9.09996	8.55434	9.3064	9.34542	9.32873	9.64332	8.8978	9.32533	9.43698	9.42988	9.54086	9.31127
0610031O16Rik	3.6604	3.0418	3.0418	3.4897	3.8488	3.5369	3.3981	3.0418	3.5675	3.6376	3.711	3.6192	3.506	3.0418	3.6423	3.5779	3.5592	3.0418	3.0418	3.0418	3.0418	3.0418	3.0418	3.4186	3.0418	3.4414	3.3479	3.4129	3.9266	3.7391	3.0418	4.1045	4.0243	4.3475	4.6503	3.7932	3.0418	3.5427	3.0418	3.73	3.4234	3.7423	3.6274	3.7626	3.4251	3.8135	3.0418	3.5116	3.627
0610037L13Rik	8.6096	8.7711	8.9748	8.9007	7.6529	7.8647	7.8275	7.7566	7.9328	7.8993	7.4348	7.8292	7.8791	7.8937	7.9808	7.8247	7.9001	7.9869	7.6891	7.9689	7.912	7.8417	7.7624	7.8472	8.0355	7.7664	7.8767	8.1861	8.6238	8.7223	8.6607	8.5706	8.1554	8.6231	8.2815	8.7036	8.5543	8.7258	8.5088	8.5773	8.5511	8.4009	8.6515	8.6261	8.4302	8.4229	8.7592	8.6066	9.2507
0610038B21Rik	3.91013	3.78741	3.844	3.81149	3.76545	3.0418	3.74903	3.77143	4.11722	3.76892	3.71101	3.37666	3.95861	4.11213	3.81341	4.21496	3.99741	3.73882	3.63768	3.75942	3.966	3.86859	4.01857	3.78914	3.9185	3.72963	4.03907	3.97417	3.55793	4.12918	4.19703	4.1045	4.02426	3.66229	4.2071	4.00486	3.43815	3.74667	3.99018	4.1153	4.10049	4.23294	3.0418	4.26617	3.96754	3.0418	3.64758	3.84851	4.11901
0610039K10Rik	4.0091	3.7874	4.3259	4.2001	3.8488	4.2725	4.0901	3.7714	4.2289	3.7689	3.711	3.784	4.1558	3.7515	4.2186	3.9223	3.6738	3.7388	4.06	3.8677	4.1646	4.4688	3.0418	3.8751	3.9864	3.4414	4.0816	4.1881	3.5579	4.3171	4.4395	3.6189	3.0418	3.5497	3.0418	4.2473	3.4381	3.5427	3.8207	4.0062	4.1005	4.0232	3.4573	4.2662	4.2242	4.8694	4.2285	4.2542	3.627
0610040B10Rik	4.5051	4.9802	4.8545	4.8758	3.9236	3.6467	4.1442	3.9773	3.9428	3.9742	3.9801	3.784	4.1104	3.8586	4.2186	3.8825	4.228	4.1627	3.9744	3.6297	3.8455	4.0245	3.8916	4.1481	4.0492	4.0799	3.8429	3.9387	5.2098	4.6141	4.3254	4.8113	5.1453	5.1584	4.969	4.9174	4.7231	5.2378	4.6324	4.7172	5.0154	5.1433	4.9083	4.9578	4.7445	4.6579	4.5307	4.9103	4.9768
0610040F04Rik	4.0977	3.8997	4.1626	4.028	3.6701	3.0418	3.0418	3.466	3.5675	3.8258	3.711	3.9163	3.0418	3.9521	3.6423	3.7481	3.6738	3.0418	3.7691	3.0418	3.3734	3.5872	3.8916	4.2049	3.6664	3.9244	3.0418	3.9017	4.7396	4.2277	3.0418	4.6071	5.2281	5.4703	5.4736	5.1335	3.9173	4.7544	4.1307	4.8799	4.7377	4.857	5.0753	4.1648	4.4265	4.1831	4.6314	4.9552	3.864
0610040J01Rik	3.0418	3.0418	3.5089	3.0418	3.6701	3.3927	3.5444	3.0418	3.4719	3.4645	3.0418	3.0418	3.506	3.4543	3.0418	3.7481	3.0418	3.3287	3.6377	3.0418	3.5098	3.488	3.0418	3.4186	3.4043	3.0418	3.5701	3.3046	3.0418	3.0418	3.6309	3.0418	3.5401	3.4019	3.7906	3.0418	3.6006	3.0418	3.0418	3.0418	3.0418	3.0418	3.4573	3.0418	3.0418	3.0418	3.0418	3.0418	3.0418
0610043K17Rik	3.4809	3.0418	3.5089	3.0418	3.0418	3.0418	3.0418	3.0418	3.0418	3.0418	3.0418	3.0418	3.0418	3.0418	3.0418	3.0418	3.0418	3.0418	3.0418	3.0418	3.0418	3.0418	3.0418	3.0418	3.0418	3.0418	3.0418	3.0418	3.0418	3.0418	3.8693	3.6189	4.2342	3.7565	3.7906	3.0418	3.0418	3.0418	3.4348	3.0418	3.0418	3.0418	3.8644	3.5541	3.0418	3.0418	3.4717	3.0418	3.457
1010001N08Rik	3.0418	3.0418	3.0418	3.0418	3.0418	3.0418	3.0418	3.0418	3.0418	3.3413	3.0418	3.0418	3.0418	3.0418	3.0418	3.0418	3.0418	3.0418	3.0418	3.0418	3.3734	3.0418	3.0418	3.0418	3.0418	3.0418	3.0418	3.0418	3.0418	3.0418	3.0418	3.0418	3.0418	3.0418	3.0418	3.0418	3.0418	3.0418	3.0418	3.0418	3.4234	3.0418	3.4573	3.0418	3.0418	3.0418	3.0418	3.0418	3.0418
1100001G20Rik	3.4809	3.0418	3.0418	3.6727	3.0418	3.0418	3.0418	3.0418	3.0418	3.0418	3.0418	3.0418	3.0418	3.0418	3.0418	3.0418	3.0418	3.0418	3.0418	3.0418	3.0418	3.0418	3.0418	3.0418	3.0418	3.0418	3.0418	3.0418	3.0418	3.0418	3.0418	3.0418	3.0418	3.0418	3.5742	3.0418	3.0418	3.0418	3.0418	3.0418	3.0418	3.0418	3.0418	3.0418	3.4251	3.0418	3.0418	3.0418	3.457
1110001J03Rik	7.6647	7.835	8.1025	7.9554	5.8346	5.8922	5.9853	5.937	5.9673	6.1801	6.1587	6.0694	6.1313	6.3097	6.0992	5.9872	5.7917	6.3155	6.0917	5.8998	5.9368	5.6455	6.1578	6.1355	6.1042	6.3982	5.9161	6.1006	7.1357	7.8939	6.7698	7.7128	7.1396	7.9794	7.3532	7.6137	6.8016	7.261	7.1119	8.0099	7.8202	7.9988	7.7705	7.8001	7.586	7.7292	7.5414	8.0236	8.0342
1110002L01Rik	6.5449	6.6727	6.7333	6.8765	6.4446	6.5559	6.4235	6.0838	6.3175	6.0988	6.1952	6.3663	6.3624	6.2329	6.3786	6.2139	6.3955	6.5159	6.7028	6.4095	6.3972	6.4913	6.1376	6.0507	6.2815	6.2719	6.1182	5.9528	6.7901	6.274	5.6822	6.3169	6.4779	6.2362	6.4454	6.2133	6.8016	6.0123	6.2681	6.4479	6.3629	6.3393	6.2498	6.7145	6.4139	6.6208	6.0008	6.3206	6.2485
1110004E09Rik	9.68008	9.81058	9.81978	9.75959	8.81565	8.7776	8.85333	8.89931	8.54338	8.61853	8.99608	8.75375	8.8332	9.06297	8.5368	8.58554	8.9066	8.85342	8.58204	8.6602	8.35327	8.33092	8.97602	8.3948	8.72601	8.9312	8.52946	8.62517	8.93464	8.82578	6.82428	8.93785	8.74842	8.79207	8.88355	8.93676	9.2301	9.22369	8.83448	9.13075	9.0031	8.87876	9.00246	9.22324	9.05881	8.79234	9.09675	9.13572	9.57048
1110004F10Rik	10.0501	10.1484	10.2339	10.1544	9.41652	9.456	9.46422	9.48742	9.39096	9.41793	9.68113	9.39884	9.38851	9.46563	9.44033	9.38889	9.48278	9.49511	9.43274	9.56648	9.15405	9.03722	9.62367	9.34475	9.48943	9.45764	9.27196	9.47042	10.0002	10.1303	9.39246	9.8629	9.74949	9.84845	9.77877	9.90691	9.98407	10.1271	9.96585	9.84488	9.81715	9.66769	9.66548	9.93926	9.92301	9.87537	9.85179	9.96503	10.6609
1110006O24Rik	3.9101	3.6528	3.5089	3.9272	4.488	4.4746	4.8175	4.5633	4.6791	4.7417	4.1815	4.4134	4.9349	4.5243	4.6344	4.3692	4.6438	4.5232	4.824	5.1134	4.7591	4.6358	4.4754	4.4915	4.7563	4.8095	4.5639	4.6781	4.3675	4.6141	4.7243	4.7338	3.8966	4.746	3.9539	4.2473	4.6037	4.4134	4.2525	4.5949	4.7377	5.0548	4.7564	4.9043	5.0772	4.8366	4.36	4.9552	4.8711
1110007C09Rik	8.15604	8.28365	7.49728	7.61567	6.40878	6.76652	6.10829	6.31192	6.92719	6.90548	6.45706	6.96709	6.42937	6.51793	7.41743	7.3049	6.73199	6.83542	6.33027	6.29829	7.67919	7.43396	6.47954	7.26025	6.58873	6.60237	7.34938	7.4095	7.44082	8.21311	8.14731	8.17325	7.99059	8.4337	7.67542	7.6024	7.97008	7.51993	7.15623	7.29779	7.12961	7.80777	7.97385	7.7089	7.65054	7.47361	7.63542	8.10437	7.47181
1110008F13Rik	9.96941	9.95379	9.95377	9.96295	9.07115	8.98006	9.1408	8.95459	9.05431	9.16577	8.99608	9.08153	9.19888	9.10443	9.16515	9.06548	9.04319	9.20048	9.11074	9.17822	8.93573	9.0653	8.83444	8.90217	9.02859	9.20127	9.03861	9.22107	8.75058	9.18313	8.02916	9.09939	8.57151	9.04404	8.91441	8.82246	8.79077	9.00178	8.86905	9.39501	9.35439	9.31534	9.03499	9.38371	9.13583	8.90195	9.29423	9.4365	9.67844
1110008L16Rik	8.945	9.1114	9.1966	9.1547	8.7727	8.8391	8.7922	8.8282	8.409	8.3235	8.9282	8.7191	8.5844	8.79	8.2787	8.3665	8.7752	8.7716	8.6906	8.6124	7.9508	8.106	8.9011	8.6935	8.6586	8.6612	8.3117	8.3932	8.5923	8.5097	7.2784	8.6804	8.906	8.7215	8.8089	9.1198	9.1306	9.2164	9.2194	8.876	8.9634	8.8908	8.779	8.8162	8.7256	8.8118	9.2686	9.0875	9.1125
1110008P14Rik	7.9471	7.9577	7.8588	8.1014	6.4709	6.7402	6.9356	6.7882	6.8644	7.0052	6.7768	7.2474	7.2135	7.1777	7.3634	7.0045	6.8511	7.0145	7.0454	7.3367	7.2433	7.082	6.8565	6.8982	6.9975	7.0755	6.9699	7.1773	6.5959	7.5298	6.9601	7.2502	7.2756	7.4462	7.3022	8.0677	8.0057	7.746	7.4333	8.0521	8.2077	7.9762	7.9857	7.8536	7.7559	7.4135	7.7973	7.8077	7.8093
1110012L19Rik	7.6481	7.6424	7.9276	7.8136	5.9524	6.1465	6.0084	6.4617	6.1071	6.1801	5.9608	6.3018	5.8434	5.858	6.0467	6.033	5.9274	5.9011	5.6446	5.552	5.905	5.7584	5.9175	6.0632	6.0818	5.994	5.8886	6.271	7.6469	7.4015	7.5387	7.4121	7.3913	7.6192	7.6265	7.875	7.5934	7.5665	7.6612	7.4318	7.3717	7.5111	7.9216	7.5235	7.3576	7.1626	7.7829	7.819	7.9241
1110015O18Rik	3.0418	3.0418	3.0418	3.0418	3.0418	3.0418	3.0418	3.0418	3.0418	3.0418	3.0418	3.0418	3.0418	3.0418	3.0418	3.0418	3.0418	3.0418	3.0418	3.0418	3.0418	3.0418	3.0418	3.0418	3.0418	3.0418	3.0418	3.0418	3.0418	3.0418	3.0418	3.0418	3.0418	3.0418	3.0418	3.0418	3.0418	3.0418	3.0418	3.0418	3.0418	3.0418	3.0418	3.0418	3.0418	3.0418	3.0418	3.0418	3.0418
1110017D15Rik	3.0418	3.0418	3.0418	3.0418	3.0418	3.5369	3.0418	3.6396	3.4719	3.4645	3.0418	3.0418	3.3707	3.0418	3.5333	3.311	3.4086	3.4468	3.0418	3.0418	3.3734	3.358	3.5371	3.4186	3.0418	3.0418	3.3479	3.3046	3.0418	3.0418	3.0418	3.0418	3.5401	3.0418	3.0418	3.4789	3.4381	3.0418	3.0418	3.0418	3.0418	3.0418	3.6274	3.5541	3.0418	3.0418	3.0418	3.0418	3.0418
1110019D14Rik	4.8436	5.2745	5.4775	5.275	4.6691	4.9005	4.5671	4.3435	4.5311	4.5584	4.6164	4.4483	4.3182	4.7848	4.6957	4.545	4.8353	4.7173	4.3395	4.1238	4.5334	4.3747	4.2274	4.6104	4.5916	4.2719	4.3664	4.5698	5.62	4.9018	3.6309	5.1959	5.4149	5.264	5.3117	5.7354	5.241	5.4932	5.8665	4.9774	5.5332	5.1433	5.4053	4.7897	5.3836	5.2799	5.4479	5.1954	6.1388
1110020A21Rik	4.0977	4.0851	4.1626	4.2001	3.0418	3.7386	3.9706	3.466	3.6478	3.8258	3.0418	3.5143	3.6954	3.8586	3.8134	3.8404	3.4086	3.6791	3.6377	3.7594	3.7008	3.6704	3.7389	4.0875	3.5531	3.7296	3.7848	4.0408	3.5579	4.0188	5.9379	4.4646	4.6224	4.715	4.4941	4.7034	4.1397	4.6938	4.7101	4.458	4.1617	4.2329	4.8721	4.0511	4.2787	3.712	4.2964	4.0747	4.4309
1110025L11Rik	3.0418	3.0418	3.0418	3.0418	3.0418	3.0418	3.0418	3.0418	3.0418	3.0418	3.0418	3.0418	3.0418	3.0418	3.0418	3.0418	3.0418	3.0418	3.0418	3.0418	3.0418	3.0418	3.0418	3.0418	3.0418	3.0418	3.0418	3.0418	3.0418	3.5372	3.0418	3.0418	3.0418	3.0418	3.0418	3.0418	3.0418	3.0418	3.0418	3.0418	3.0418	3.0418	3.0418	3.0418	3.0418	3.0418	3.0418	3.0418	3.0418
1110028F11Rik	3.0418	3.0418	3.6996	3.0418	3.8488	3.6467	3.6558	3.6396	3.7813	3.7689	3.0418	3.3767	3.3707	3.4543	3.8134	3.7958	3.7697	3.3287	3.6377	3.0418	3.777	3.0418	3.5371	3.5732	3.4043	3.0418	3.5701	3.6261	3.9266	3.8918	4.4395	3.8527	3.8966	3.9128	4.3119	3.9063	3.9173	4.4134	3.9101	3.5307	3.58	4.0232	3.8644	3.7626	3.0418	3.0418	3.6476	4.0747	3.864
1110028F18Rik	3.0418	3.0418	3.0418	3.0418	3.0418	3.0418	3.0418	3.0418	3.0418	3.0418	3.0418	3.0418	3.0418	3.0418	3.0418	3.0418	3.0418	3.0418	3.0418	3.0418	3.0418	3.0418	3.0418	3.0418	3.0418	3.0418	3.0418	3.0418	3.0418	3.0418	3.0418	3.0418	3.5401	3.0418	3.0418	3.0418	3.0418	3.0418	3.0418	3.0418	3.0418	3.0418	3.0418	3.0418	3.0418	3.0418	3.0418	3.0418	3.0418
1110032A03Rik	6.1935	6.268	6.0625	5.8504	5.4956	5.9399	5.7843	5.4215	5.6907	5.7261	5.5126	5.3452	5.6291	5.3418	5.6679	5.6667	5.5926	5.4143	5.4642	5.2305	6.123	5.7905	5.3318	5.9199	5.256	5.5489	5.3528	5.7728	6.7038	6.4313	6.125	6.9785	7.0878	7.0271	6.6233	6.5809	6.1144	6.5846	6.523	6.2054	6.2674	6.5539	6.5884	6.9295	6.7968	6.2689	6.5407	6.4583	6.4451
1110032F04Rik	10.1695	10.1925	10.313	10.3421	11.0045	10.9422	11.5383	11.3935	12.2675	12.5364	10.9754	11.124	11.5614	11.1792	12.4296	12.1622	10.8351	10.7712	11.6473	11.6888	12.6126	12.5994	10.7873	10.6685	11.1699	11.3747	12.5389	12.2273	10.9197	11.1114	10.1117	9.6929	9.63351	9.59211	9.89849	10.1545	9.36761	10.2342	10.6566	10.0433	10.0613	10.2282	9.67886	9.95765	10.1832	10.4875	10.4413	10.0704	9.81013
1110034G24Rik	7.4591	7.5928	6.9531	6.8765	6.3533	6.4377	6.3623	6.5083	6.8082	6.875	6.3322	6.3897	6.3002	6.0948	6.8967	6.8755	6.45	6.789	6.3934	6.4676	7.135	6.9157	6.7548	6.8564	6.2418	6.3075	6.8346	7.1101	7.414	7.6263	8.7844	5.8757	6.5719	6.2262	6.4828	6.8149	6.8575	6.6729	6.8896	7.1105	7.1115	7.1769	7.3385	7.232	7.2394	7.2164	6.7138	7.0373	7.0967
1110036E04Rik	3.0418	3.0418	3.0418	3.0418	3.0418	3.0418	3.0418	3.0418	3.0418	3.0418	3.0418	3.0418	3.0418	3.0418	3.0418	3.0418	3.0418	3.0418	3.0418	3.0418	3.0418	3.0418	3.0418	3.0418	3.0418	3.0418	3.0418	3.0418	3.0418	3.0418	3.0418	3.0418	3.0418	3.0418	3.0418	3.0418	3.0418	3.0418	3.0418	3.0418	3.0418	3.0418	3.0418	3.0418	3.0418	3.0418	3.0418	3.0418	3.457
1110037F02Rik	11.6173	11.5439	11.6853	11.6737	11.906	11.8192	12.0761	12.0822	12.0387	12.0122	11.9584	11.8887	12.0221	12.0244	12.0042	12.0286	11.8231	11.879	11.886	11.8793	11.9746	11.9841	12.0133	11.9058	12.0874	12.0477	12.0737	11.9544	11.7988	11.4097	11.7263	11.4907	11.5986	11.5423	11.7518	11.601	11.7637	11.6586	11.9222	11.4744	11.6771	11.5945	11.6509	11.4063	11.4814	11.5616	11.5298	11.4265	11.1643
1110038B12Rik	9.86387	9.78751	9.77172	9.74083	8.96212	9.04169	8.84543	9.01586	8.82606	8.82527	8.63927	8.84329	8.82501	8.82492	8.8109	8.74012	8.75571	9.00608	9.07115	9.15208	8.36097	8.32378	8.66354	8.83592	8.81913	8.81986	8.76254	9.02105	9.73581	10.2362	7.46092	10.1008	9.97675	9.44936	9.63798	10.2469	9.76925	10.2792	9.88842	10.122	9.90962	9.89921	9.67644	10.2352	9.8967	9.81385	10.3497	10.3694	10.7591
1110038F14Rik	8.732	8.6551	8.7125	8.859	7.8743	7.9671	7.7652	8.1264	7.8313	8.029	7.917	8.0685	7.9736	8.057	8.0846	7.966	8.0151	8.1733	8.0646	8.0353	7.9609	7.9005	8.0077	7.9232	8.0326	7.9924	7.9084	8.1476	8.0409	8.2083	7.9822	8.2576	8.2337	8.4054	8.4026	8.3565	8.2238	8.2287	8.1851	8.9724	8.741	8.7684	8.7024	8.6223	8.6309	8.6694	8.7067	8.8072	9.3003
1110046J04Rik	3.7966	3.6528	3.0418	3.0418	3.5562	3.0418	3.0418	3.0418	3.0418	3.0418	3.0418	3.6192	3.3707	3.4543	3.7336	3.311	3.0418	3.6127	3.4646	3.0418	3.5098	3.6704	3.0418	3.4186	3.5531	3.4414	3.0418	3.6811	4.2749	3.7391	3.6309	3.4512	4.0243	4.0427	3.7906	4.0049	3.9981	3.5427	3.8207	3.8808	3.6991	4.4819	4.0428	3.7626	3.7019	3.712	3.6476	3.5116	3.7562
1110051M20Rik	7.3543	7.2805	7.4833	7.3224	7.3307	7.2996	7.2604	7.2439	7.154	7.0681	7.2586	7.3888	6.8315	6.9742	7.3549	7.2209	7.4429	7.1271	6.9896	6.9388	7.1967	6.8623	7.4258	7.6378	6.9246	6.8222	7.1628	7.2855	7.3398	7.204	6.3157	7.3892	7.4743	7.7038	7.4963	7.1148	7.3601	7.4303	6.8123	7.8277	7.8386	8.075	7.9378	7.5561	7.7243	7.5313	7.489	7.6832	7.3734
1110054M08Rik	4.2526	4.4312	4.5914	4.2757	4.1691	3.819	3.9706	4.459	4.2289	4.5584	4.3473	4.34	4.1104	4.5243	4.2186	4.4607	4.3253	4.3722	4.4547	4.5399	4.8576	4.6864	3.8916	4.4915	3.8441	4.0057	4.3969	4.4915	5.2098	4.4757	5.1473	4.5616	4.7465	4.8901	4.6503	4.1734	5.0234	4.3304	4.1307	4.7739	4.4657	4.857	5.2506	4.6631	4.6353	4.9628	4.5307	5.0809	5.0102
1110057K04Rik	9.53515	9.47587	9.72349	9.83862	10.0592	10.0267	10.2221	10.1332	10.3355	10.3333	10.2544	10.268	10.0836	10.1585	10.2648	10.2737	10.2359	10.3041	10.1109	10.2436	10.2362	10.1675	10.2817	10.139	10.203	10.2596	10.251	10.3086	9.9806	9.92	9.57735	9.73081	10.0035	9.91623	10.0074	10.4197	10.068	10.3749	10.4534	10.3171	10.4363	10.2842	10.4801	10.1892	10.0809	10.1762	10.3201	10.2924	10.3688
1110058L19Rik	7.361	7.5	7.6303	7.4337	5.6288	5.7385	5.7843	5.8297	5.8406	5.8314	6.2653	5.5722	5.3747	5.732	5.405	5.7794	5.7334	5.775	5.4151	5.3635	5.5386	5.5854	5.5354	5.6972	5.7229	5.4869	5.3664	5.557	7.1136	6.5878	6.0031	6.9238	7.1798	7.0554	7.5758	6.955	6.683	6.6871	6.6967	7.358	7.341	7.3624	7.4451	7.1701	7.0352	6.843	6.6513	7.0177	7.6603
1110059E24Rik	8.82545	8.85993	8.92391	8.80068	7.84134	7.92703	8.09611	8.20569	7.97365	7.99313	7.74541	7.75659	7.82264	7.9303	7.86302	7.98739	7.70266	7.78133	7.82698	7.75838	7.7006	7.5851	8.07223	7.815	8.1029	7.94849	7.85368	8.27306	9.44301	8.70548	7.62281	8.47362	8.57527	8.65294	8.62622	8.7167	9.10948	8.95006	8.99784	8.34276	8.15285	8.18712	8.56499	8.291	8.23661	8.11896	8.6888	8.57691	8.94361
1110059G10Rik	7.8202	7.9663	8.0841	8.1752	7.0363	7.313	7.4766	7.5509	7.2864	7.381	7.4043	7.3849	7.171	7.873	7.2021	7.3361	7.4114	7.3835	7.1652	7.2137	7.1618	7.0258	7.506	7.4683	7.334	7.4777	7.0165	7.4644	8.1747	7.2881	8.23	7.4731	7.861	7.9099	8.1143	7.957	7.941	7.8995	8.1291	8.0312	7.9713	8.1168	8.2596	7.8601	7.8505	8.0873	7.6828	7.9637	8.0752
1110065P20Rik	7.7445	7.747	7.9784	7.9739	7.2375	7.2905	7.2217	7.0771	7.0491	7.2314	7.4498	7.4079	7.3379	7.1154	7.2487	6.975	7.2325	7.3199	7.1795	7.4152	6.9731	6.999	7.1742	7.2971	7.334	7.2059	6.9997	7.1964	5.9089	7.3416	5.465	6.8076	6.7697	6.7706	6.5722	6.8632	5.8051	6.6146	6.3906	7.2258	6.7782	7.0743	6.5675	7.1381	7.3264	7.2626	7.2369	7.2699	7.1537
1190002F15Rik	8.15993	8.33818	8.46467	8.34106	5.62881	5.66901	5.68633	5.98763	6.24847	6.24325	6.23068	5.97911	5.92897	6.13765	6.36155	6.34361	5.86117	6.02414	5.80396	5.50732	6.63328	6.16004	5.84408	6.23751	5.93915	5.87165	5.94301	6.4183	8.53125	8.33652	6.03458	8.03304	8.3303	8.39884	8.17787	8.3396	7.70588	8.03812	7.96827	8.44517	8.17908	8.47912	8.52513	8.22671	8.15009	8.21	7.83041	7.95345	8.49908
1190002N15Rik	10.2261	10.1058	9.94615	9.87963	9.73133	9.81246	9.99979	9.76938	9.89578	9.94236	9.74318	9.73695	9.76726	9.98211	10.0373	10.0799	10.0193	9.70109	9.76597	9.54521	9.86161	9.68445	9.74567	9.92098	9.71972	9.74854	9.9788	10.1101	10.2236	9.71807	10.2665	9.51076	9.90241	9.70873	10.0027	8.97221	10.5216	9.27597	9.35291	9.02099	8.64397	9.12635	9.18574	9.02823	9.02519	9.67915	8.77627	8.87647	9.02007
1190003K10Rik	3.0418	3.0418	3.0418	3.0418	3.0418	3.0418	3.0418	3.0418	3.0418	3.0418	3.0418	3.0418	3.0418	3.0418	3.0418	3.0418	3.0418	3.0418	3.4646	3.0418	3.0418	3.0418	3.0418	3.0418	3.0418	3.0418	3.0418	3.0418	3.0418	3.0418	3.0418	3.0418	3.0418	3.0418	3.0418	3.0418	3.0418	3.0418	3.0418	3.0418	3.0418	3.5395	3.4573	3.0418	3.0418	3.0418	3.0418	3.0418	3.0418
1190005I06Rik	5.0734	5.5149	5.0708	4.7406	5.1591	4.5799	5.0947	5.2899	4.8512	4.8237	5.1018	4.7212	5.2778	4.6618	4.3074	4.9949	4.6779	4.7563	5.5574	5.8998	5.1134	5.0294	4.6138	4.752	5.0058	4.9766	4.9743	5.059	4.7396	5.8695	3.0418	4.986	4.8039	5.1136	5.0239	4.7034	4.3715	4.8121	4.8179	5.8156	5.4365	5.3039	4.8721	5.756	6.0771	5.5734	4.7677	5.0809	5.3546
1190007I07Rik	7.019	7.0786	7.3036	7.3151	5.7789	6.1055	5.8243	6.0041	5.423	5.7459	6.0433	5.7787	5.7756	5.7507	5.5351	5.4877	5.9144	5.9717	5.6862	5.6373	5.4667	5.7031	5.7397	5.5439	5.3363	5.5286	5.3933	5.6409	7.0216	7.483	5.834	6.8076	7.1699	6.7004	7.2492	7.5268	7.3323	8.0815	7.4839	7.0802	7.1941	6.9522	7.0909	6.9906	7.0287	6.8353	7.5125	7.6199	7.9484
1200014J11Rik	10.8048	10.7353	10.7919	10.7452	10.5816	10.5231	10.757	10.7176	10.9383	11.0124	10.912	10.6433	10.7796	10.8616	10.8947	10.9477	10.7345	10.6418	10.7241	10.7832	11.2214	11.2693	10.8705	10.6045	10.8682	10.9185	10.8854	10.9718	11.0075	10.5511	10.4254	10.4415	10.6421	10.4769	10.7038	10.6285	11.0105	10.673	10.8196	10.3628	10.4205	10.5184	10.4528	10.7112	10.5378	10.5014	10.528	10.3808	10.4652
1300002E11Rik	7.0104	6.7556	6.9012	6.816	7.1431	7.2585	7.4223	7.4298	7.9779	7.7108	7.4196	7.1234	7.263	7.4653	7.7478	7.8155	7.4606	7.1638	7.114	7.2204	8.461	8.3919	7.3755	7.2333	7.3526	7.3255	7.6465	7.5991	8.1478	7.5451	9.867	7.5264	7.3741	7.9646	8.0601	7.9166	7.9773	7.7118	7.9067	7.4238	7.3868	7.3537	7.5914	7.1595	7.5277	7.4785	7.416	7.2109	7.5267
1300002K09Rik	3.0418	3.4755	3.0418	3.4897	3.0418	3.3927	3.0418	3.0418	3.0418	3.0418	3.0418	3.0418	3.0418	3.4543	3.0418	3.0418	3.0418	3.0418	3.0418	3.0418	3.0418	3.0418	3.0418	3.0418	3.4043	3.0418	3.0418	3.0418	3.0418	3.0418	3.0418	3.0418	3.0418	3.0418	3.0418	3.0418	3.4381	3.0418	3.0418	4.1153	3.0418	3.0418	3.0418	3.0418	3.0418	3.0418	3.0418	3.0418	3.0418
1300017J02Rik	3.0418	3.0418	3.0418	3.0418	3.6701	3.5369	3.749	3.466	3.6478	3.8785	3.0418	3.7071	3.3707	3.0418	3.8134	3.6966	3.0418	3.6791	3.7691	3.459	3.8455	3.8087	3.0418	3.4186	3.4043	3.0418	3.4739	3.5652	3.0418	3.5372	3.0418	3.6189	3.0418	3.4019	3.5742	3.6576	3.0418	3.9009	3.0418	3.8808	3.0418	3.5395	3.4573	3.5541	3.0418	3.9021	3.0418	3.7033	3.7562
1500004A13Rik	5.4378	5.245	5.2558	5.1438	6.65	6.3874	6.5775	6.6706	6.4089	6.5226	6.4571	6.3344	6.5139	6.69	6.4686	6.5676	6.3955	6.4081	6.6928	6.7083	6.7261	6.8473	6.363	6.4596	6.4214	6.5928	6.5474	6.5475	6.5959	6.3635	6.6339	6.1484	6.587	6.3513	6.1281	6.2864	6.8016	6.424	6.7883	6.761	6.3318	6.5539	6.3879	6.1086	6.1868	6.5193	6.6724	6.8172	6.2485
1500009C09Rik	3.0418	3.0418	3.5089	3.0418	3.0418	3.0418	3.0418	3.0418	3.0418	3.0418	3.0418	3.0418	3.0418	3.0418	3.0418	3.0418	3.6738	3.4468	3.4646	3.7594	3.7008	3.0418	3.0418	3.0418	3.0418	3.0418	3.0418	3.0418	3.0418	3.0418	3.0418	3.0418	3.0418	3.6623	3.0418	3.0418	3.0418	3.5427	3.4348	3.0418	3.6991	3.0418	3.0418	3.0418	3.0418	3.0418	3.0418	3.0418	3.0418
1500009L16Rik	4.7563	4.7373	4.5914	4.5323	4.055	4.1284	3.8306	3.6396	4.3908	4.5076	3.9801	4.2609	4.1104	4.0358	4.754	4.7319	3.9974	4.1287	3.4646	3.459	4.2498	4.3414	3.7389	4.7182	3.5531	3.6052	4.2691	4.8237	5.1654	4.7949	3.6309	4.953	4.8588	5.6027	5.1271	4.4414	3.9173	4.6299	3.9902	5.4448	5.0695	5.666	5.803	4.3582	5.023	5.326	4.4199	4.765	4.6275
1500011B03Rik	8.3073	8.2627	8.152	8.0971	7.2375	7.3525	7.246	7.2507	6.7044	6.6973	7.1525	7.3097	7.0065	7.0354	6.6541	6.718	7.0862	7.0255	7.1866	7.0262	6.8245	6.8473	7.1643	7.2971	7.0949	6.9766	6.8812	6.9035	7.2717	7.4265	8.3763	7.9995	7.6701	8.0086	7.8056	8.1319	7.4404	8.0326	7.8462	7.9045	7.91	7.9301	7.7196	7.588	7.5816	7.6402	8.0349	7.9118	8.0789
1500011K16Rik	8.43785	8.58075	8.6133	8.49623	5.86167	5.92816	5.657	5.71348	5.63679	5.69597	6.15871	5.51531	5.37465	5.46193	5.45527	5.72424	5.95297	6.11668	5.36407	5.61648	5.7699	5.62178	5.869	5.68098	5.39348	5.48686	5.50781	5.82361	7.02165	7.85158	6.15387	7.52644	7.48233	7.58074	7.36322	7.01596	6.80975	7.06903	6.85916	7.74006	7.33058	7.85177	7.11265	8.13268	7.90788	7.51234	7.40348	7.66452	8.55815
1500012F01Rik	12.1637	12.0437	12.5873	12.3291	9.32667	9.54664	9.26319	9.56598	9.15198	9.13594	9.78213	9.64277	9.49464	9.52656	9.16151	9.09234	9.03879	9.14244	8.89877	9.08366	8.65036	8.67877	9.69367	9.29501	9.39402	9.52145	8.80038	9.21776	11.3412	10.9984	9.77828	10.9993	11.3936	10.9267	11.4294	11.9977	11.2126	11.9841	11.7465	11.5319	11.196	10.8988	11.3498	11.4535	10.9788	10.5808	12.1274	11.825	11.81
1500012K07Rik	3.0418	3.0418	3.0418	3.0418	3.0418	3.0418	3.0418	3.0418	3.0418	3.0418	3.0418	3.0418	3.0418	3.0418	3.0418	3.0418	3.0418	3.0418	3.0418	3.0418	3.0418	3.0418	3.0418	3.0418	3.0418	3.0418	3.0418	3.0418	3.5579	3.0418	3.0418	3.0418	3.0418	3.0418	3.0418	3.0418	3.0418	3.0418	3.0418	3.5307	3.58	3.0418	3.4573	3.0418	3.4251	3.0418	3.0418	3.0418	3.0418
1500015A07Rik	5.6577	5.7397	6.2074	6.023	6.8159	6.8673	6.887	6.9057	6.7793	6.7414	5.3231	6.8262	5.5358	6.7089	5.6679	6.6067	5.8612	5.5245	5.5116	5.7175	5.6462	5.9023	5.368	5.5618	5.6322	5.4869	5.4707	5.5656	6.1912	5.6849	7.2522	7.4839	7.2569	7.1791	7.1371	6.3284	6.0742	6.644	6.0683	6.5988	6.6331	6.3571	6.5247	5.8394	6.233	6.3028	5.9838	5.9347	6.5448
1500015L24Rik	3.0418	3.0418	3.0418	3.0418	3.0418	3.0418	3.0418	3.0418	3.0418	3.0418	3.0418	3.0418	3.0418	3.0418	3.0418	3.0418	3.0418	3.0418	3.0418	3.0418	3.0418	3.0418	3.0418	3.0418	3.0418	3.0418	3.0418	3.0418	3.0418	3.0418	3.0418	3.0418	3.0418	3.0418	3.0418	3.0418	3.0418	3.0418	3.0418	3.0418	3.0418	3.0418	3.0418	3.0418	3.0418	3.0418	3.0418	3.0418	3.0418
1500015O10Rik	3.0418	3.4755	3.0418	3.6727	3.5562	4.0749	3.9706	3.8814	3.6478	4.0996	3.9801	3.9163	4.0123	3.4543	4.1709	3.6966	3.9287	3.936	3.7691	3.9621	4.0709	4.0705	3.7389	3.7891	4.1077	3.4414	3.9943	3.6261	3.5579	3.0418	3.6309	3.8527	3.5401	3.0418	3.5742	3.4789	3.4381	3.0418	3.9101	3.8808	3.7986	3.5395	3.6274	3.5541	3.0418	3.8135	3.6476	3.7033	3.627
1500017E21Rik	3.4809	3.0418	3.0418	3.0418	3.6701	3.5369	3.3981	3.6396	3.4719	3.3413	3.0418	3.784	3.6091	3.7515	3.3902	3.7958	4.12	3.3287	3.4646	3.8677	3.6137	3.6704	3.5371	3.5732	3.6664	3.4414	3.6507	3.4957	3.5579	3.0418	3.0418	3.4512	3.0418	3.5497	3.5742	3.0418	3.7241	3.0418	3.8207	3.5307	3.4234	3.5395	3.0418	3.0418	3.4251	3.5907	3.9895	3.7033	3.627
1600002D24Rik	3.0418	3.0418	3.0418	3.0418	3.4065	3.0418	3.0418	3.466	3.0418	3.0418	3.0418	3.0418	3.0418	3.0418	3.0418	3.0418	3.4086	3.4468	3.4646	3.0418	3.6137	3.358	3.0418	3.6908	3.0418	3.0418	3.4739	3.0418	3.0418	3.5372	3.0418	3.6189	3.0418	3.4019	3.0418	3.0418	3.0418	3.0418	3.0418	3.5307	3.0418	4.0232	3.0418	3.0418	3.0418	3.0418	3.4717	3.5116	3.7562
1600002H07Rik	8.1246	8.1529	8.056	7.9967	7.6222	7.7674	7.7652	7.9238	7.7618	7.8732	7.4646	7.6355	7.7174	7.6668	7.8985	7.7648	7.6497	7.7554	7.8405	7.7491	7.991	7.922	7.6611	7.7931	7.8085	7.8203	7.7992	8.0086	7.9505	7.9636	5.465	7.8777	8.035	7.9556	7.6993	7.875	8.1557	7.7925	7.8993	8.0206	8.1321	8.1624	7.9857	8.196	8.0863	8.1469	8.1517	8.0478	8.0971
1600002K03Rik	8.1482	8.1376	8.2461	8.3482	6.2251	6.4128	6.1711	6.2719	6.1759	6.1289	6.5718	6.4503	6.3002	6.3344	6.3093	6.4042	6.1089	6.273	6.2642	6.091	5.6719	5.47	6.3455	6.3629	6.0704	6.1852	6.0124	6.3067	7.7218	7.6405	7.0389	7.366	7.294	7.4841	7.5144	7.8937	7.4865	7.8311	7.7831	7.9829	7.9238	8.059	7.9378	7.9969	7.9044	7.5123	7.9428	7.8414	8.1222
1600010M07Rik	3.0418	3.0418	3.0418	3.0418	3.0418	3.0418	3.0418	3.0418	3.0418	3.0418	3.0418	3.0418	3.0418	3.0418	3.0418	3.0418	3.0418	3.0418	3.0418	3.0418	3.0418	3.0418	3.0418	3.0418	3.0418	3.0418	3.0418	3.0418	3.0418	3.0418	3.0418	3.0418	3.0418	3.4019	3.0418	3.0418	3.4381	3.7467	3.0418	3.0418	3.0418	3.0418	3.0418	3.0418	3.0418	3.0418	3.0418	3.5116	3.0418
1600012H06Rik	8.441	8.3382	8.2909	8.3623	7.6105	7.6804	7.8466	7.8494	7.8591	7.7803	8.0109	7.7081	7.9156	7.9101	7.8112	7.8228	7.6877	7.5515	7.8891	7.7949	7.7513	7.6889	7.6819	7.8684	7.9857	7.7279	7.7249	7.9133	8.4412	7.935	9.6441	8.0837	8.1804	8.412	8.5799	8.1121	8.5969	7.9705	8.2419	8.2865	8.0867	8.1168	8.3597	7.9176	8.1411	8.3366	8.2941	8.1499	8.1678
1600014C10Rik	9.13062	9.15192	9.15529	8.95056	8.70841	8.86658	8.45912	8.16658	10.8288	10.7966	8.87932	8.66305	8.58116	8.40757	10.5401	10.3765	8.8441	9.02972	8.5077	8.46728	11.4042	11.2207	8.56611	8.86068	8.27842	8.35687	10.4283	10.308	9.67129	9.53561	9.98862	9.63228	9.3928	9.52503	9.17728	8.51814	9.53388	8.69119	8.444	8.95312	8.68723	8.90283	8.93106	8.53103	8.68314	8.75051	8.75674	8.71038	9.08904
1600014C23Rik	3.0418	3.4755	3.5089	3.4897	3.5562	3.6467	3.6558	3.466	3.0418	3.5586	3.0418	3.5143	3.506	3.7515	3.3902	3.311	3.0418	3.0418	3.4646	3.0418	3.0418	3.0418	3.0418	3.4186	3.5531	3.4414	3.0418	3.4129	3.7679	3.8918	3.0418	3.6189	3.0418	3.7565	3.5742	3.0418	3.4381	3.0418	3.5958	3.0418	3.0418	3.8957	3.4573	3.0418	3.0418	3.5907	3.0418	3.0418	3.457
1600014K23Rik	3.0418	3.0418	3.0418	3.0418	3.0418	3.0418	3.0418	3.0418	3.0418	3.0418	3.0418	3.0418	3.0418	3.0418	3.0418	3.0418	3.0418	3.0418	3.0418	3.0418	3.0418	3.0418	3.0418	3.0418	3.0418	3.0418	3.0418	3.0418	3.0418	3.0418	3.0418	3.0418	3.0418	3.0418	3.0418	3.0418	3.0418	3.0418	3.0418	3.0418	3.0418	3.0418	3.0418	3.0418	3.0418	3.712	3.0418	3.0418	3.0418
1600015I10Rik	3.0418	3.0418	3.0418	3.0418	3.0418	3.0418	3.0418	3.0418	3.0418	3.0418	3.0418	3.0418	3.0418	3.0418	3.0418	3.0418	3.0418	3.0418	3.0418	3.0418	3.0418	3.0418	3.0418	3.0418	3.0418	3.0418	3.3479	3.4129	3.0418	3.0418	3.0418	3.0418	3.0418	3.0418	3.0418	3.0418	3.0418	3.0418	3.0418	3.5307	3.0418	3.0418	3.0418	3.0418	3.0418	3.0418	3.0418	3.0418	3.0418
1600016N20Rik	5.4109	4.8647	4.9456	4.6919	5.3281	5.7249	5.7008	5.7335	5.8964	5.696	5.1798	5.6664	5.6546	5.614	5.5808	5.81	5.6881	5.3912	5.2837	5.1733	5.905	6.0591	5.1345	6.2699	5.4836	5.3766	5.4832	5.608	6.2331	5.567	5.7602	5.8589	6.2308	6.2949	5.7796	5.6255	4.7231	5.3533	5.0378	5.8156	5.6233	6.2087	5.9737	5.5049	6.0122	6.3358	5.5215	5.8917	5.5645
1600019K03Rik	3.0418	3.0418	3.0418	3.0418	3.0418	3.0418	3.0418	3.0418	3.0418	3.0418	3.0418	3.0418	3.0418	3.0418	3.0418	3.0418	3.0418	3.0418	3.0418	3.0418	3.0418	3.0418	3.0418	3.0418	3.0418	3.0418	3.0418	3.0418	3.0418	3.0418	3.0418	3.0418	3.0418	3.0418	3.0418	3.0418	3.0418	3.0418	3.0418	3.0418	3.0418	3.0418	3.0418	3.0418	3.0418	3.0418	3.0418	3.0418	3.0418
1600020E01Rik	6.7662	6.7756	6.7915	6.532	6.372	6.7335	6.6669	6.7208	6.4827	6.6772	6.3322	6.3182	6.2761	6.6415	6.4606	6.5137	6.1426	5.9944	6.1806	6.135	6.3972	6.2693	6.2734	6.3828	6.5324	6.3648	6.0458	6.3416	7.2001	6.1783	8.4121	6.4674	6.9199	6.5486	6.9371	6.2133	6.9336	6.6585	6.934	6.9295	6.816	7.2256	7.21	7.2421	7.0352	6.8044	6.793	6.8285	6.9833
1600023N17Rik	4.3864	3.9976	3.6996	4.1181	3.5562	3.819	3.3981	3.0418	3.3465	3.4645	3.0418	3.3767	3.6954	3.0418	3.6423	3.311	3.0418	3.3287	3.7691	3.6297	3.5098	3.5872	3.0418	3.5732	3.0418	3.6052	3.0418	3.4957	4.3675	4.0188	4.197	4.0287	4.3241	4.4711	3.5742	4.1734	3.9173	3.9009	3.9101	3.73	4.0348	3.7423	4.1904	4.0511	4.039	4.399	4.36	4.6573	3.958
1600025M17Rik	3.0418	3.0418	3.0418	3.0418	3.0418	3.0418	3.0418	3.0418	3.0418	3.0418	3.0418	3.0418	3.0418	3.0418	3.0418	3.0418	3.0418	3.0418	3.4646	3.0418	3.0418	3.0418	3.0418	3.0418	3.0418	3.0418	3.0418	3.3046	3.0418	3.0418	3.0418	3.0418	3.0418	3.0418	3.0418	3.0418	3.0418	3.0418	3.0418	3.0418	3.0418	3.0418	3.0418	3.0418	3.0418	3.5907	3.0418	3.0418	3.0418
1600027J07Rik	3.0418	3.0418	3.0418	3.0418	3.0418	3.0418	3.0418	3.0418	3.0418	3.0418	3.0418	3.0418	3.0418	3.0418	3.0418	3.0418	3.0418	3.0418	3.0418	3.0418	3.0418	3.0418	3.0418	3.0418	3.0418	3.0418	3.0418	3.0418	3.0418	3.0418	3.0418	3.0418	3.0418	3.0418	3.0418	3.0418	3.0418	3.0418	3.0418	3.0418	3.0418	3.0418	3.0418	3.0418	3.0418	3.0418	3.0418	3.0418	3.0418
1600029I14Rik	3.0418	3.4755	3.6996	3.4897	3.5562	3.0418	3.5444	3.0418	3.0418	3.5586	3.0418	3.0418	3.3707	3.0418	3.0418	3.5779	3.4086	3.3287	3.4646	3.8677	3.5098	3.5872	3.0418	3.4186	3.4043	3.0418	3.0418	3.3046	3.0418	3.5372	3.0418	3.0418	3.0418	3.4019	3.0418	3.6576	3.7241	3.0418	3.8207	3.0418	3.0418	3.0418	3.4573	3.5541	3.4251	3.5907	3.0418	3.0418	3.0418
1600029O15Rik	3.0418	3.0418	3.0418	3.4897	3.8488	3.6467	3.749	3.9773	3.7813	4.018	3.0418	3.7071	3.7711	4.1121	3.5333	3.8825	3.7697	3.4468	3.0418	3.0418	3.5098	3.7432	4.0186	3.6908	3.4043	3.6052	3.5701	3.6261	3.5579	3.8918	4.4395	3.7463	3.7431	3.9803	3.9539	3.4789	3.8272	3.5427	3.7183	3.73	3.58	4.3227	3.0418	4.5211	3.9675	3.9021	4.1556	3.7033	4.119
1700001C02Rik	3.0418	3.0418	3.0418	3.0418	3.0418	3.0418	3.0418	3.0418	3.0418	3.0418	3.0418	3.0418	3.0418	3.0418	3.0418	3.0418	3.0418	3.0418	3.4646	3.0418	3.0418	3.0418	3.0418	3.0418	3.0418	3.0418	3.0418	3.0418	3.0418	3.0418	3.0418	3.0418	3.0418	3.0418	3.0418	3.0418	3.0418	3.0418	3.0418	3.0418	3.0418	3.0418	3.0418	3.0418	3.0418	3.0418	3.0418	3.0418	3.0418
1700001C19Rik	3.0418	3.0418	3.0418	3.0418	3.0418	3.0418	3.0418	3.0418	3.0418	3.0418	3.0418	3.0418	3.0418	3.0418	3.0418	3.311	3.0418	3.0418	3.0418	3.0418	3.3734	3.6704	3.0418	3.0418	3.0418	3.0418	3.3479	3.6261	3.5579	3.0418	3.0418	3.0418	3.0418	3.0418	3.0418	3.0418	3.0418	3.0418	3.0418	4.0062	3.0418	3.0418	3.0418	3.0418	3.0418	3.0418	3.0418	3.0418	3.0418
1700001D01Rik	4.1783	3.7874	3.0418	3.8115	3.5562	4.1789	4.0901	4.2806	3.5675	3.5586	3.711	3.6192	4.1104	3.7515	3.5333	3.9223	3.7697	3.8441	3.9744	4.0467	3.6137	3.9758	3.7389	4.2586	3.8441	3.8336	3.6507	3.6261	3.5579	3.8918	3.6309	3.4512	4.5551	3.4019	4.4941	4.0049	4.2624	3.5427	4.549	3.5307	3.4234	4.0232	3.4573	3.9202	3.7019	3.5907	3.6476	3.9694	3.457
1700001F09Rik	3.0418	3.0418	3.0418	3.0418	3.0418	3.0418	3.0418	3.0418	3.0418	3.0418	3.0418	3.0418	3.0418	3.0418	3.0418	3.0418	3.0418	3.0418	3.0418	3.0418	3.0418	3.0418	3.0418	3.0418	3.0418	3.0418	3.0418	3.0418	3.0418	3.0418	3.0418	3.0418	3.0418	3.0418	3.0418	3.0418	3.0418	3.0418	3.0418	3.0418	3.0418	3.0418	3.0418	3.0418	3.0418	3.0418	3.0418	3.0418	3.0418
1700001G11Rik	4.9638	4.8647	4.9887	5.0728	4.448	4.3581	4.2903	4.2135	4.1931	4.0996	3.711	4.0292	4.1104	4.0358	4.2186	4.215	3.9974	4.1955	3.9744	4.1949	4.0709	4.1143	4.4754	4.2586	4.0492	3.8336	4.1985	4.3156	5.2098	4.6775	3.8693	4.8113	5.3796	4.8901	4.7212	4.6555	4.6449	4.7544	5.1743	4.8799	4.7719	5.0998	4.9778	5.196	4.5965	3.9815	4.4767	4.4059	4.3175
1700001G17Rik	4.1783	3.8997	4.3259	4.028	3.9919	4.2268	3.9038	3.9773	4.0768	3.8258	3.711	3.784	3.7711	4.248	3.8134	4.0311	3.8535	4.1627	3.9744	4.1238	4.0709	3.924	3.8916	3.9522	4.1077	4.0057	3.8429	4.0408	4.5314	4.4757	4.5426	3.8527	4.1352	4.1555	4.3119	4.0931	3.9981	4.4134	4.1307	4.3011	4.4657	4.3227	4.0428	4.4427	4.5148	4.6186	4.2285	4.1687	4.4834
1700001J03Rik	3.0418	3.0418	3.0418	3.0418	3.0418	3.0418	3.0418	3.0418	3.0418	3.0418	3.0418	3.0418	3.0418	3.0418	3.7336	3.422	3.5592	3.4468	3.4646	3.0418	3.6137	3.488	3.0418	3.4186	3.0418	3.0418	3.4739	3.5652	3.0418	3.0418	3.6309	3.0418	3.0418	3.4019	3.0418	3.0418	3.4381	3.0418	3.4348	3.5307	3.0418	3.8957	3.0418	3.0418	3.4251	3.0418	3.0418	3.0418	3.627
1700001J11Rik	3.0418	3.0418	3.0418	3.0418	3.4065	3.0418	3.3981	3.0418	3.0418	3.3413	3.0418	3.3767	3.0418	3.0418	3.3902	3.0418	3.5592	3.4468	3.4646	3.0418	3.0418	3.0418	3.0418	3.0418	3.0418	3.4414	3.0418	3.0418	3.5579	3.0418	3.0418	5.4241	4.7465	5.1584	4.4941	4.5536	3.7241	3.0418	3.4348	3.0418	3.0418	3.0418	3.0418	3.5541	3.0418	3.0418	3.4717	3.0418	3.457
1700001K19Rik	3.7966	4.0851	4.3986	4.4117	4.1139	4.2268	4.244	4.2806	4.4491	4.2437	4.3473	4.4134	4.3182	4.1121	4.264	4.0311	4.3706	4.2877	4.138	4.7213	4.4693	4.6096	4.1289	4.1481	4.1627	4.0057	4.3026	4.3393	4.0584	3.7391	3.6309	3.7463	4.0243	3.8389	4.3119	4.3162	3.7241	4.0292	4.2525	3.73	4.0348	4.0232	4.0428	4.6631	4.1665	3.8135	4.0765	3.8485	3.627
1700001K23Rik	3.9101	3.0418	3.5089	3.6727	3.8488	3.7386	3.6558	3.466	3.6478	4.018	3.711	3.6192	3.839	3.4543	4.0677	4.0966	3.8535	3.537	3.8787	3.7594	4.1189	4.4984	3.5371	3.6908	3.4043	3.7296	3.7213	3.7314	3.5579	3.8918	4.197	3.4512	3.5401	3.0418	3.7906	3.0418	3.4381	3.0418	4.1307	3.5307	3.8856	3.5395	3.7566	3.9202	3.4251	3.0418	3.4717	3.7033	3.457
1700001L05Rik	5.7451	5.6093	5.2558	5.6294	7.6978	7.6525	8.0139	8.0306	6.636	6.6152	6.4269	6.5574	7.4524	7.3855	6.5077	6.5045	7.5583	7.6675	7.2077	7.1795	7.3363	7.3378	6.9282	7.1026	7.4893	6.9092	6.3222	6.3067	7.0684	6.3635	6.0031	7.0089	7.5979	7.3397	7.4596	6.4476	6.6741	6.8346	7.3863	6.366	6.2114	6.2473	6.2629	5.6362	6.1146	7.2222	6.734	6.7711	6.5448
1700001L19Rik	3.0418	3.0418	3.0418	3.0418	3.4065	3.0418	3.0418	3.0418	3.0418	3.0418	3.0418	3.0418	3.0418	3.0418	3.0418	3.0418	3.0418	3.0418	3.0418	3.0418	3.0418	3.0418	3.0418	3.0418	3.0418	3.0418	3.3479	3.0418	3.0418	3.0418	3.0418	3.6189	3.0418	3.7565	3.0418	3.0418	3.0418	3.0418	3.0418	3.0418	3.0418	3.0418	3.0418	3.0418	3.0418	3.0418	3.0418	3.0418	3.0418
1700001O22Rik	5.2064	4.9802	4.6489	4.9178	5.8482	6.2441	5.627	5.4707	5.7012	5.7654	6.3322	6.02	5.5219	5.2641	5.4387	5.6413	6.2997	6.197	5.5797	5.4132	6.8686	6.8917	5.9175	6.3224	5.1483	5.1241	5.532	5.6968	5.2944	5.4036	3.8693	5.2501	5.0101	5.7659	5.3117	5.0999	4.8989	5.1969	5.0941	5.8647	5.6233	5.6946	6.0055	5.7844	6.1868	6.0993	5.4729	5.4291	5.7462
1700001P01Rik	4.1783	3.8997	4.069	4.3459	4.1691	4.0749	3.8306	3.8814	3.7181	3.8258	3.711	4.0292	3.6954	4.0358	3.3902	3.9602	4.0608	3.7388	3.4646	3.9621	3.777	3.9758	3.7389	3.9522	3.7612	3.9244	3.8967	3.6261	3.5579	4.1292	3.6309	4.1045	3.7431	4.2072	3.5742	3.7932	3.8272	4.0292	3.8207	3.8808	3.6991	3.8957	4.0428	4.1648	3.9675	3.5907	4.2964	4.0747	3.864
1700003C15Rik	3.0418	3.0418	3.0418	3.0418	3.0418	3.0418	3.0418	3.0418	3.0418	3.0418	3.0418	3.0418	3.0418	3.0418	3.0418	3.0418	3.0418	3.0418	3.0418	3.0418	3.0418	3.0418	3.0418	3.0418	3.0418	3.0418	3.0418	3.0418	3.0418	3.0418	3.0418	3.0418	3.0418	3.0418	3.0418	3.0418	3.0418	3.0418	3.0418	3.0418	3.0418	3.0418	3.0418	3.0418	3.0418	3.0418	3.0418	3.0418	3.0418
1700003D09Rik	3.0418	3.4755	3.0418	3.4897	3.0418	3.0418	3.0418	3.0418	3.0418	3.0418	3.0418	3.0418	3.0418	3.0418	3.0418	3.0418	3.0418	3.0418	3.0418	3.0418	3.3734	3.0418	3.0418	3.0418	3.4043	3.0418	3.3479	3.3046	3.0418	3.5372	3.0418	3.0418	3.0418	3.4019	3.0418	3.0418	3.0418	3.0418	3.0418	3.5307	3.58	3.0418	3.8644	3.0418	3.0418	3.0418	3.0418	3.0418	3.0418
1700003E16Rik	3.6604	3.9976	3.9643	4.028	3.4065	3.7386	3.8306	3.466	3.4719	3.7689	4.3473	3.9747	3.9586	3.8586	3.8134	3.6966	3.6738	3.0418	3.6377	3.6297	3.3734	3.0418	3.8916	4.3096	3.9185	3.9244	3.6507	3.6811	4.0584	3.7391	3.0418	3.8527	3.7431	3.6623	3.7906	3.6576	3.6006	3.0418	3.0418	3.73	4.0348	4.0232	3.4573	3.0418	3.7019	4.4466	3.9895	4.0747	3.627
1700003E24Rik	3.0418	3.0418	3.0418	3.0418	3.0418	3.0418	3.0418	3.0418	3.0418	3.0418	3.0418	3.0418	3.0418	3.0418	3.0418	3.0418	3.0418	3.0418	3.0418	3.0418	3.0418	3.0418	3.0418	3.0418	3.0418	3.0418	3.0418	3.0418	3.0418	3.0418	3.0418	3.0418	3.0418	3.0418	3.0418	3.0418	3.0418	3.0418	3.0418	3.0418	3.0418	3.0418	3.0418	3.0418	3.0418	3.0418	3.0418	3.0418	3.0418
1700003F12Rik	3.7966	3.4755	3.5089	4.028	4.1139	3.9571	4.1954	3.9773	4.5826	4.3984	4.1815	4.129	4.5526	4.248	4.1208	4.4159	4.12	4.1287	4.06	4.1949	4.7066	4.735	3.5371	4.3096	4.1627	4.3818	4.3026	4.0081	3.9266	3.8918	3.8693	4.0287	4.2342	3.9128	4.2071	3.7932	3.7241	3.9009	4.0632	3.8808	3.4234	3.5395	3.0418	4.2662	3.7019	3.8135	3.6476	3.7033	3.627
1700003G13Rik	3.0418	3.0418	3.0418	3.0418	3.0418	3.0418	3.0418	3.0418	3.0418	3.0418	3.0418	3.0418	3.0418	3.0418	3.0418	3.0418	3.0418	3.0418	3.0418	3.0418	3.0418	3.0418	3.0418	3.0418	3.0418	3.0418	3.0418	3.3046	3.0418	3.0418	3.0418	3.0418	3.0418	3.0418	3.0418	3.0418	3.0418	3.0418	3.0418	3.0418	3.0418	3.0418	3.4573	3.0418	3.0418	3.0418	3.0418	3.0418	3.457
1700003G18Rik	3.0418	3.4755	3.0418	3.0418	3.0418	3.0418	3.0418	3.0418	3.0418	3.0418	3.0418	3.3767	3.0418	3.4543	3.0418	3.0418	3.0418	3.0418	3.0418	3.0418	3.0418	3.0418	3.0418	3.0418	3.0418	3.0418	3.0418	3.0418	3.5579	3.0418	3.0418	3.9455	3.8966	3.6623	3.7906	3.4789	3.0418	3.7467	3.4348	3.0418	3.6991	3.0418	3.7566	3.0418	3.5823	3.0418	3.4717	3.7033	3.627
1700003H04Rik	3.0418	3.0418	3.0418	3.4897	3.0418	3.0418	3.0418	3.0418	3.0418	3.0418	3.0418	3.0418	3.0418	3.0418	3.0418	3.0418	3.0418	3.0418	3.0418	3.0418	3.0418	3.0418	3.0418	3.0418	3.0418	3.0418	3.0418	3.0418	3.0418	3.0418	3.0418	3.0418	3.0418	3.0418	3.0418	3.0418	3.0418	3.0418	3.0418	3.0418	3.0418	3.0418	3.0418	3.0418	3.0418	3.0418	3.0418	3.0418	3.0418
1700003L19Rik	3.0418	3.0418	3.0418	3.0418	3.0418	3.0418	3.0418	3.0418	3.0418	3.0418	3.0418	3.0418	3.0418	3.0418	3.0418	3.422	3.0418	3.0418	3.0418	3.0418	3.0418	3.0418	3.0418	3.0418	3.0418	3.0418	3.0418	3.0418	3.0418	3.0418	3.0418	3.0418	3.0418	3.0418	3.0418	3.0418	3.0418	3.0418	3.0418	3.0418	3.0418	3.0418	3.0418	3.0418	3.0418	3.0418	3.0418	3.0418	3.0418
1700003M02Rik	3.0418	3.0418	3.0418	3.4897	3.0418	3.0418	3.0418	3.0418	3.4719	3.4645	3.0418	3.3767	3.0418	3.4543	3.0418	3.422	3.4086	3.0418	3.0418	3.6297	3.3734	3.0418	3.0418	3.4186	3.0418	3.0418	3.3479	3.0418	3.0418	3.0418	3.0418	3.0418	3.0418	3.4019	3.0418	3.0418	3.0418	3.0418	3.0418	3.73	3.0418	3.0418	3.4573	3.0418	3.0418	3.0418	3.0418	3.0418	3.0418
1700003M07Rik	4.0977	3.4755	4.069	4.1181	3.5562	3.5369	3.9706	3.6396	3.3465	3.0418	3.9801	3.7071	4.0123	4.1121	3.0418	3.0418	3.0418	3.4468	3.4646	3.0418	3.0418	3.358	4.1289	3.6908	3.9864	4.1484	3.4739	3.4129	3.0418	3.5372	3.0418	3.4512	3.0418	3.4019	3.0418	3.6576	4.4704	3.0418	3.7183	3.73	3.9636	3.7423	3.7566	3.5541	3.7019	3.0418	4.5821	4.2542	3.457
1700003P14Rik	3.0418	3.0418	3.0418	3.0418	3.4065	3.3927	3.0418	3.0418	3.3465	3.4645	3.0418	3.0418	3.0418	3.0418	3.0418	3.311	3.0418	3.3287	3.0418	3.0418	3.0418	3.0418	3.0418	3.0418	3.4043	3.0418	3.3479	3.0418	3.0418	3.0418	3.0418	3.0418	3.0418	3.0418	3.0418	3.0418	3.0418	3.0418	3.0418	3.0418	3.4234	3.5395	3.6274	3.0418	3.0418	3.0418	3.4717	3.0418	3.0418
1700006A11Rik	3.0418	3.0418	3.0418	3.0418	3.0418	3.0418	3.0418	3.0418	3.0418	3.0418	3.0418	3.0418	3.0418	3.0418	3.0418	3.0418	3.0418	3.0418	3.0418	3.0418	3.0418	3.0418	3.0418	3.0418	3.0418	3.0418	3.0418	3.0418	3.0418	3.0418	3.0418	3.0418	3.0418	3.0418	3.0418	3.0418	3.0418	3.0418	3.0418	3.0418	3.0418	3.0418	3.0418	3.0418	3.0418	3.0418	3.0418	3.7033	3.0418
1700006E09Rik	3.0418	3.0418	3.0418	3.0418	3.0418	3.0418	3.0418	3.0418	3.0418	3.0418	3.0418	3.0418	3.0418	3.0418	3.0418	3.0418	3.0418	3.0418	3.0418	3.0418	3.0418	3.0418	3.0418	3.0418	3.0418	3.0418	3.0418	3.0418	3.0418	3.0418	3.0418	3.0418	3.0418	3.0418	3.0418	3.0418	3.0418	3.0418	3.0418	3.0418	3.0418	3.0418	3.0418	3.0418	3.0418	3.0418	3.0418	3.0418	3.0418
1700006F04Rik	3.0418	3.0418	3.0418	3.0418	3.0418	3.0418	3.0418	3.0418	3.0418	3.0418	3.0418	3.0418	3.0418	3.0418	3.0418	3.0418	3.0418	3.0418	3.0418	3.0418	3.0418	3.0418	3.0418	3.0418	3.0418	3.0418	3.0418	3.0418	3.0418	3.0418	3.0418	3.0418	3.0418	3.0418	3.0418	3.0418	3.0418	3.0418	3.4348	3.0418	3.0418	3.0418	3.0418	3.0418	3.0418	3.0418	3.0418	3.0418	3.0418
1700006H21Rik	3.0418	3.0418	3.0418	3.0418	3.0418	3.0418	3.0418	3.0418	3.0418	3.3413	3.0418	3.0418	3.0418	3.0418	3.0418	3.0418	3.4086	3.0418	3.0418	3.0418	3.0418	3.0418	3.0418	3.0418	3.0418	3.0418	3.0418	3.0418	3.0418	3.0418	3.0418	3.0418	3.0418	3.0418	3.0418	3.0418	3.0418	3.0418	3.0418	3.0418	3.0418	3.0418	3.0418	3.0418	3.0418	3.0418	3.0418	3.0418	3.627
1700007B14Rik	3.0418	3.0418	3.0418	3.0418	3.0418	3.0418	3.0418	3.0418	3.0418	3.0418	3.0418	3.0418	3.3707	3.0418	3.0418	3.0418	3.0418	3.3287	3.0418	3.459	3.0418	3.358	3.5371	3.0418	3.0418	3.0418	3.0418	3.3046	3.0418	3.0418	3.0418	3.0418	3.0418	3.0418	3.0418	3.0418	3.4381	3.0418	3.0418	3.0418	3.4234	3.8957	3.0418	3.0418	3.0418	3.0418	3.0418	3.0418	3.457
1700007F19Rik	3.0418	3.0418	3.0418	3.0418	3.0418	3.0418	3.0418	3.0418	3.0418	3.0418	3.0418	3.0418	3.0418	3.0418	3.0418	3.0418	3.0418	3.0418	3.0418	3.0418	3.0418	3.0418	3.0418	3.0418	3.0418	3.0418	3.0418	3.3046	3.0418	3.0418	3.0418	3.4512	3.0418	3.4019	3.0418	3.0418	3.4381	3.0418	3.4348	3.0418	3.0418	3.0418	3.0418	3.0418	3.0418	3.0418	3.0418	3.0418	3.457
1700007G11Rik	3.0418	3.0418	3.0418	3.4897	3.0418	3.0418	3.0418	3.0418	3.0418	3.0418	3.0418	3.0418	3.0418	3.0418	3.0418	3.0418	3.0418	3.3287	3.4646	3.0418	3.0418	3.0418	3.0418	3.0418	3.5531	3.0418	3.0418	3.0418	3.0418	3.0418	3.0418	3.0418	3.0418	3.0418	3.5742	3.0418	3.0418	3.0418	3.0418	3.5307	3.0418	3.0418	3.4573	3.0418	3.0418	3.0418	3.0418	3.0418	3.0418
1700007J10Rik	3.4809	3.9976	4.069	3.6727	4.055	4.3984	3.9706	4.2806	4.2289	4.2765	4.4901	4.7212	3.7711	4.4223	4.1208	3.9223	3.8535	4.0184	4.138	3.8677	4.0201	4.2714	4.1289	4.4915	4.2146	3.9244	3.8429	4.0081	3.9266	3.8918	5.3156	3.8527	3.7431	3.9803	4.0895	4.5536	4.8657	4.0292	4.7831	4.2127	3.58	4.2329	4.0428	4.2662	3.8892	3.4311	4.7677	4.0747	3.7562
1700007K09Rik	3.0418	3.6528	3.0418	3.0418	3.5562	3.5369	3.5444	4.0632	3.7181	3.4645	3.0418	3.0418	3.0418	3.4543	3.0418	3.7481	3.0418	3.0418	3.0418	3.459	3.3734	3.6704	3.0418	3.8751	3.6664	3.4414	3.5701	3.6261	3.5579	3.7391	3.0418	3.6189	4.0243	3.7565	3.5742	4.0049	3.9981	3.9009	3.7183	4.1153	3.4234	3.8957	3.6274	3.7626	3.5823	3.0418	3.8924	3.5116	3.7562
1700007K13Rik	3.6604	4.4312	4.5914	4.8758	4.055	3.7386	4.1442	3.7714	3.7181	3.9278	3.9801	4.3012	3.9586	3.9521	3.8134	3.6404	3.0418	3.4468	3.4646	3.0418	3.777	3.488	4.0186	4.0225	3.8441	4.1484	3.4739	3.4129	3.7679	3.8918	3.0418	3.4512	4.1352	3.8389	3.0418	4.8363	4.7965	4.8121	4.9788	4.458	4.7719	4.4819	4.7152	4.3582	4.039	4.2968	5.3964	4.6573	4.6717
1700007L15Rik	5.8072	5.6093	6.0238	6.2243	4.8258	4.8212	4.6015	4.8684	4.4771	4.3984	4.6164	4.666	4.6396	4.7043	4.6025	4.3692	5.0008	5.1623	4.6989	4.9503	4.7591	4.7109	4.6771	4.8482	4.8163	4.697	4.4836	4.4289	5.3347	4.547	4.9536	5.4472	5.306	5.2841	5.7796	5.4288	5.4704	5.4596	5.7365	5.5089	5.4365	5.4471	5.3302	5.4341	5.425	5.4136	5.4729	5.3981	6.0198
1700007P06Rik	3.0418	3.0418	3.0418	3.0418	3.0418	3.0418	3.0418	3.0418	3.0418	3.0418	3.0418	3.0418	3.0418	3.0418	3.0418	3.0418	3.0418	3.0418	3.0418	3.0418	3.0418	3.0418	3.0418	3.0418	3.0418	3.0418	3.0418	3.0418	3.0418	3.0418	3.0418	3.0418	3.0418	3.0418	3.0418	3.0418	3.0418	3.0418	3.0418	3.0418	3.0418	3.0418	3.6274	3.0418	3.0418	3.0418	3.0418	3.0418	3.0418
1700008F21Rik	3.0418	3.0418	3.0418	3.0418	3.0418	3.0418	3.0418	3.0418	3.0418	3.0418	3.0418	3.0418	3.0418	3.0418	3.0418	3.0418	3.0418	3.0418	3.0418	3.459	3.0418	3.358	3.0418	3.0418	3.0418	3.0418	3.0418	3.0418	3.0418	3.0418	3.6309	3.4512	3.0418	3.0418	3.0418	3.0418	3.0418	3.0418	3.0418	3.0418	3.0418	3.0418	3.0418	3.0418	3.0418	3.0418	3.0418	3.0418	3.0418
1700008I05Rik	3.0418	3.4755	3.5089	3.0418	3.4065	3.5369	3.0418	3.0418	3.0418	3.0418	3.711	3.5143	3.0418	3.0418	3.0418	3.0418	3.6738	3.4468	3.4646	3.6297	3.0418	3.5872	3.5371	3.4186	3.5531	3.6052	3.5701	3.0418	3.0418	3.0418	3.0418	3.6189	3.5401	3.9803	3.7906	3.6576	3.0418	3.7467	3.0418	3.5307	4.374	3.0418	3.0418	3.5541	3.7019	3.0418	3.4717	3.0418	3.7562
1700008J07Rik	6.2683	6.3772	6.4002	6.1439	7.0537	6.7924	6.4904	6.7404	6.8871	6.8303	6.9133	6.7259	6.9471	6.6415	6.6611	6.5851	6.9673	6.9471	6.7127	6.7741	7.4013	7.7027	6.7147	6.2911	6.5808	6.6399	6.6371	6.3067	6.8314	7.451	7.9255	7.1919	7.0878	6.9746	6.8255	6.8632	6.8575	6.9211	6.9267	7.235	7.0932	7.0311	6.5569	6.917	7.2169	6.843	7.1644	7.113	6.6076
1700008K24Rik	3.0418	3.0418	3.0418	3.0418	3.0418	3.0418	3.0418	3.0418	3.0418	3.0418	3.0418	3.0418	3.0418	3.0418	3.0418	3.0418	3.0418	3.0418	3.4646	3.0418	3.0418	3.0418	3.0418	3.4186	3.0418	3.0418	3.3479	3.3046	3.0418	3.0418	3.0418	3.0418	3.0418	3.0418	3.0418	3.0418	3.0418	3.0418	3.0418	3.8808	3.0418	3.0418	3.0418	3.7626	3.0418	3.0418	3.0418	3.0418	3.0418
1700008O03Rik	4.0091	3.4755	3.9643	3.4897	3.6701	3.5369	3.3981	3.466	3.6478	3.3413	3.0418	3.5143	3.3707	3.6232	3.6423	3.6404	3.7697	3.4468	3.6377	3.0418	3.3734	3.8686	3.0418	3.8751	3.6664	3.0418	3.4739	3.4957	3.5579	3.7391	3.8693	3.7463	3.5401	3.6623	4.2071	4.4414	3.0418	3.5427	3.8207	4.1153	4.0348	3.7423	3.8644	4.4427	3.8892	3.5907	3.8924	3.0418	3.627
1700008P02Rik	3.0418	3.0418	3.0418	3.0418	3.0418	3.0418	3.0418	3.0418	3.0418	3.0418	3.0418	3.0418	3.0418	3.0418	3.0418	3.0418	3.0418	3.0418	3.0418	3.0418	3.0418	3.0418	3.0418	3.0418	3.4043	3.4414	3.0418	3.0418	3.0418	3.0418	3.0418	3.0418	3.0418	3.0418	3.0418	3.0418	3.0418	3.0418	3.0418	3.0418	3.4234	3.5395	3.4573	3.0418	3.0418	3.0418	3.0418	3.0418	3.0418
1700009C05Rik	3.0418	3.0418	3.0418	3.0418	3.0418	3.0418	3.0418	3.0418	3.0418	3.0418	3.0418	3.0418	3.0418	3.0418	3.0418	3.0418	3.0418	3.0418	3.0418	3.0418	3.0418	3.0418	3.0418	3.0418	3.0418	3.0418	3.0418	3.0418	3.0418	3.0418	3.0418	3.0418	3.5401	3.0418	3.0418	3.0418	3.0418	3.0418	3.4348	3.0418	3.0418	3.0418	3.0418	3.0418	3.0418	3.0418	3.0418	3.0418	3.0418
1700009J07Rik	3.0418	3.0418	3.0418	3.0418	3.0418	3.0418	3.0418	3.0418	3.0418	3.0418	3.0418	3.0418	3.0418	3.0418	3.0418	3.0418	3.0418	3.0418	3.0418	3.0418	3.3734	3.0418	3.0418	3.0418	3.0418	3.0418	3.0418	3.0418	3.0418	3.0418	3.0418	3.0418	3.5401	3.0418	3.0418	3.0418	3.0418	3.0418	3.0418	3.0418	3.0418	3.0418	3.6274	3.0418	3.0418	3.0418	3.0418	3.0418	3.0418
1700009N14Rik	3.0418	3.0418	3.0418	3.0418	3.9919	3.819	3.5444	3.6396	3.7181	3.8258	3.711	3.784	3.6091	4.1825	3.9506	3.5779	3.0418	3.4468	3.7691	3.0418	3.6137	3.5872	4.2274	3.4186	3.5531	3.4414	3.4739	3.6811	3.5579	3.5372	3.0418	3.6189	3.0418	4.1009	3.7906	4.2473	3.9981	3.7467	4.3081	3.0418	3.0418	3.5395	3.0418	3.5541	3.5823	3.9021	3.0418	4.1687	4.0423
1700009P17Rik	3.0418	3.0418	3.0418	3.0418	3.9919	4.2725	4.0901	3.8814	3.9428	3.8258	3.711	4.2189	3.6091	3.7515	3.6423	4.0311	4.12	4.1955	4.138	3.8677	3.5098	3.8087	3.7389	3.4186	3.8441	4.0799	3.7848	3.9387	4.1729	4.1292	3.0418	4.1744	4.0243	3.8389	3.5742	4.4414	4.0717	4.7544	4.4111	4.3825	4.5903	4.3227	4.4842	4.3582	4.5564	3.9021	4.2285	4.8154	4.6717
1700010B08Rik	3.0418	3.0418	3.0418	3.0418	3.0418	3.0418	3.0418	3.0418	3.0418	3.0418	3.0418	3.0418	3.0418	3.0418	3.0418	3.0418	3.0418	3.0418	3.0418	3.0418	3.0418	3.0418	3.0418	3.0418	3.0418	3.0418	3.0418	3.0418	3.0418	3.0418	3.0418	3.0418	3.0418	3.4019	3.0418	3.0418	3.4381	3.0418	3.0418	3.0418	3.0418	3.0418	3.0418	3.0418	3.0418	3.0418	3.0418	3.0418	3.457
1700010D01Rik	3.0418	3.0418	3.0418	3.0418	3.0418	3.0418	3.0418	3.0418	3.0418	3.0418	3.0418	3.0418	3.0418	3.0418	3.0418	3.0418	3.0418	3.0418	3.0418	3.0418	3.0418	3.0418	3.0418	3.0418	3.0418	3.0418	3.0418	3.0418	3.0418	3.0418	3.0418	3.0418	3.0418	3.0418	3.0418	3.0418	3.0418	3.0418	3.0418	3.0418	3.0418	3.0418	3.0418	3.0418	3.0418	3.0418	3.0418	3.0418	3.0418
1700010I02Rik	3.0418	3.0418	3.0418	3.0418	3.0418	3.0418	3.0418	3.0418	3.0418	3.0418	3.0418	3.0418	3.0418	3.0418	3.0418	3.0418	3.0418	3.0418	3.0418	3.0418	3.0418	3.0418	3.0418	3.0418	3.0418	3.0418	3.0418	3.0418	3.0418	3.0418	3.0418	3.0418	3.0418	3.0418	3.0418	3.0418	3.0418	3.0418	3.0418	3.0418	3.0418	3.0418	3.0418	3.0418	3.0418	3.0418	3.0418	3.0418	3.0418
1700010I14Rik	6.5208	6.5846	6.6476	6.5445	6.1178	6.0739	6.241	6.2987	5.976	5.912	6.1952	6.1634	6.1133	6.246	5.9584	5.9049	5.9013	6.3095	6.1662	5.9336	6.1045	6.102	6.2359	6.3529	6.2317	6.1199	5.783	5.8093	6.3709	5.894	5.0859	5.9727	6.1916	6.206	5.9242	6.5339	6.1789	6.4576	6.4736	6.4638	6.4232	6.6285	6.7641	6.4784	6.5653	6.8277	6.586	6.7236	6.7809
1700010J16Rik	3.0418	3.0418	3.0418	3.0418	3.0418	3.0418	3.0418	3.0418	3.0418	3.0418	3.0418	3.0418	3.0418	3.0418	3.0418	3.0418	3.0418	3.0418	3.0418	3.0418	3.0418	3.0418	3.0418	3.0418	3.0418	3.0418	3.0418	3.0418	3.0418	3.0418	3.0418	3.0418	3.0418	3.0418	3.0418	3.0418	3.0418	3.0418	3.0418	3.0418	3.0418	3.0418	3.0418	3.0418	3.0418	3.0418	3.0418	3.0418	3.0418
1700010K23Rik	3.0418	3.0418	3.0418	3.0418	3.0418	3.0418	3.0418	3.0418	3.0418	3.0418	3.0418	3.0418	3.0418	3.0418	3.0418	3.0418	3.0418	3.0418	3.0418	3.0418	3.0418	3.0418	3.0418	3.0418	3.0418	3.0418	3.0418	3.0418	3.0418	3.0418	3.0418	3.0418	3.0418	3.0418	3.0418	3.0418	3.0418	3.0418	3.0418	3.0418	3.0418	3.0418	3.0418	3.0418	3.0418	3.0418	3.0418	3.0418	3.0418
1700011A15Rik	3.0418	3.0418	3.0418	3.0418	3.0418	3.0418	3.0418	3.0418	3.0418	3.0418	3.0418	3.0418	3.0418	3.0418	3.0418	3.0418	3.0418	3.0418	3.0418	3.0418	3.0418	3.0418	3.0418	3.0418	3.0418	3.0418	3.0418	3.0418	3.0418	3.0418	3.0418	3.0418	3.0418	3.0418	3.0418	3.0418	3.0418	3.0418	3.0418	3.5307	3.0418	3.0418	3.0418	3.0418	3.0418	3.0418	3.0418	3.0418	3.0418
1700011B04Rik	3.0418	3.0418	3.0418	3.0418	3.0418	3.0418	3.0418	3.0418	3.0418	3.0418	3.0418	3.0418	3.0418	3.0418	3.0418	3.0418	3.0418	3.0418	3.0418	3.0418	3.0418	3.0418	3.0418	3.0418	3.0418	3.0418	3.0418	3.0418	3.0418	3.0418	3.0418	3.0418	3.0418	3.0418	3.0418	3.0418	3.6006	3.0418	3.0418	3.0418	3.0418	3.0418	3.0418	3.0418	3.0418	3.0418	3.0418	3.0418	3.7562
1700011E24Rik	3.0418	3.4755	3.0418	3.0418	3.0418	3.0418	3.3981	3.0418	3.0418	3.4645	3.0418	3.3767	3.3707	3.0418	3.3902	3.311	3.5592	3.3287	3.6377	3.0418	3.3734	3.358	3.7389	3.0418	3.0418	3.0418	3.0418	3.6261	3.0418	3.0418	3.0418	3.7463	3.5401	3.4019	3.5742	3.6576	3.7241	3.5427	3.0418	3.0418	3.0418	3.5395	3.0418	3.0418	3.0418	3.0418	3.7811	3.7033	3.457
1700011H14Rik	3.4809	3.4755	4.069	3.6727	3.4065	3.8912	3.8306	3.8814	3.4719	3.6376	3.0418	3.5143	3.839	3.4543	3.8851	3.6966	3.7697	3.6791	3.6377	3.459	3.5098	3.488	3.0418	3.4186	3.5531	3.4414	3.0418	3.6261	3.0418	3.0418	3.0418	3.0418	3.0418	3.7565	3.0418	3.0418	3.0418	3.5427	4.1307	3.0418	3.0418	3.5395	3.8644	3.5541	3.0418	3.0418	3.0418	3.0418	3.0418
1700011I03Rik	3.0418	3.0418	3.0418	3.0418	3.0418	3.0418	3.3981	3.0418	3.0418	3.0418	3.0418	3.0418	3.0418	3.4543	3.0418	3.0418	3.0418	3.0418	3.0418	3.0418	3.0418	3.0418	3.0418	3.0418	3.0418	3.4414	3.0418	3.0418	3.0418	3.0418	3.6309	3.4512	3.0418	3.0418	3.0418	3.0418	3.0418	3.0418	3.0418	3.5307	3.0418	3.0418	3.0418	3.0418	3.0418	3.0418	3.0418	3.0418	3.0418
1700011L22Rik	3.4809	3.0418	3.0418	3.0418	3.0418	3.0418	3.0418	3.0418	3.0418	3.0418	3.0418	3.0418	3.0418	3.4543	3.0418	3.0418	3.0418	3.0418	3.0418	3.0418	3.0418	3.0418	3.0418	3.0418	3.0418	3.0418	3.0418	3.0418	3.0418	3.0418	3.0418	3.0418	3.0418	3.0418	3.0418	3.0418	3.0418	3.0418	3.0418	3.0418	3.0418	3.0418	3.0418	3.0418	3.0418	3.0418	3.4717	3.0418	3.0418
1700011M02Rik	3.0418	3.0418	3.0418	3.0418	3.0418	3.0418	3.0418	3.0418	3.0418	3.0418	3.0418	3.0418	3.0418	3.0418	3.0418	3.0418	3.0418	3.0418	3.0418	3.0418	3.0418	3.0418	3.0418	3.0418	3.0418	3.0418	3.0418	3.0418	3.0418	3.0418	3.0418	3.0418	3.0418	3.0418	3.0418	3.0418	3.0418	3.0418	3.0418	3.0418	3.0418	3.0418	3.0418	3.0418	3.0418	3.0418	3.0418	3.0418	3.0418
1700012A03Rik	3.0418	3.0418	3.0418	3.0418	3.0418	3.0418	3.0418	3.0418	3.0418	3.0418	3.0418	3.0418	3.0418	3.0418	3.0418	3.0418	3.0418	3.0418	3.0418	3.0418	3.0418	3.0418	3.0418	3.0418	3.0418	3.0418	3.0418	3.0418	3.0418	3.0418	3.0418	3.0418	3.0418	3.0418	3.0418	3.0418	3.0418	3.0418	3.0418	3.0418	3.0418	3.0418	3.0418	3.0418	3.0418	3.0418	3.0418	3.7033	3.0418
1700012B07Rik	3.6604	3.6528	3.0418	3.4897	3.0418	3.0418	3.0418	3.0418	3.3465	3.0418	3.0418	3.0418	3.0418	3.0418	3.3902	3.422	3.0418	3.0418	3.6377	3.459	3.0418	3.0418	3.0418	3.0418	3.0418	3.0418	3.3479	3.0418	3.0418	3.0418	3.0418	3.0418	3.0418	3.0418	3.0418	3.0418	3.0418	3.0418	3.0418	3.5307	3.0418	3.0418	3.4573	3.5541	3.0418	3.0418	3.6476	3.5116	3.0418
1700012B09Rik	3.9101	3.4755	3.5089	3.0418	3.0418	3.0418	3.0418	3.0418	3.0418	3.0418	3.0418	3.0418	3.0418	3.0418	3.0418	3.0418	3.0418	3.0418	3.0418	3.0418	3.0418	3.0418	3.0418	3.0418	3.0418	3.0418	3.3479	3.0418	3.0418	3.0418	3.0418	3.0418	3.0418	3.0418	3.0418	3.0418	3.4381	3.0418	3.0418	3.5307	3.0418	3.5395	3.0418	3.0418	3.0418	3.0418	3.0418	3.7033	3.0418
1700012D01Rik	5.2682	5.3318	5.148	5.3943	5.5301	5.1754	5.2641	5.2899	4.91	4.7834	5.3231	5.15	5.5631	5.4847	4.8096	4.5245	4.496	4.635	4.3987	4.4896	4.0201	3.9758	4.7373	4.9657	5.412	5.3994	4.5378	4.4072	5.1194	4.547	5.417	5.4472	5.0568	4.8626	4.788	5.2292	5.3834	5.1547	5.5929	4.7172	4.9588	5.1433	5.0436	4.6631	5.1293	5.1826	5.1363	5.3007	4.6717
1700012D14Rik	4.5051	4.5945	4.8545	4.6919	4.4064	4.5109	4.0324	4.0632	4.5311	4.2096	4.9298	4.2189	3.9586	4.3095	4.264	4.2424	4.1756	4.1955	4.2099	4.261	4.4693	4.5273	4.3169	4.4488	3.9185	4.0799	4.4555	4.0408	4.3675	4.9018	4.4395	4.7732	4.5551	4.8626	4.4069	4.7493	4.561	4.4904	4.7831	5.0235	4.5088	4.8022	4.4842	4.6631	4.9949	4.1208	4.8902	4.9103	4.6717
1700012I11Rik	3.0418	3.0418	3.0418	3.0418	3.0418	3.0418	3.0418	3.0418	3.0418	3.0418	3.0418	3.0418	3.0418	3.0418	3.0418	3.0418	3.0418	3.0418	3.0418	3.0418	3.0418	3.0418	3.0418	3.0418	3.0418	3.0418	3.0418	3.0418	3.0418	3.0418	3.0418	3.0418	3.0418	3.0418	3.0418	3.0418	3.0418	3.5427	3.4348	3.0418	3.0418	3.0418	3.0418	3.0418	3.0418	3.0418	3.0418	3.7033	3.0418
1700012L04Rik	3.0418	3.0418	3.0418	3.0418	3.0418	3.0418	3.0418	3.0418	3.0418	3.0418	3.0418	3.0418	3.0418	3.0418	3.0418	3.0418	3.0418	3.0418	3.0418	3.0418	3.0418	3.0418	3.0418	3.0418	3.0418	3.0418	3.0418	3.0418	3.0418	3.0418	3.0418	3.0418	3.0418	3.0418	3.0418	3.0418	3.0418	3.0418	3.0418	3.0418	3.0418	3.0418	3.0418	3.0418	3.0418	3.0418	3.0418	3.0418	3.0418
1700012P22Rik	3.0418	3.0418	3.0418	3.0418	3.0418	3.3927	3.0418	3.0418	3.0418	3.0418	3.0418	3.0418	3.0418	3.0418	3.5333	3.0418	3.0418	3.0418	3.0418	3.0418	3.0418	3.0418	3.0418	3.0418	3.0418	3.0418	3.0418	3.0418	3.0418	3.0418	3.0418	3.0418	3.0418	3.0418	3.0418	3.0418	3.0418	3.0418	3.0418	3.5307	3.0418	3.0418	3.0418	3.0418	3.0418	3.0418	3.0418	3.0418	3.0418
1700013D24Rik	3.0418	3.0418	3.0418	3.0418	3.0418	3.0418	3.0418	3.0418	3.0418	3.0418	3.0418	3.0418	3.0418	3.0418	3.0418	3.0418	3.0418	3.0418	3.4646	3.0418	3.0418	3.0418	3.0418	3.0418	3.0418	3.4414	3.0418	3.0418	3.0418	3.0418	3.0418	3.0418	3.0418	3.0418	3.0418	3.0418	3.0418	3.0418	3.0418	3.73	3.0418	3.5395	3.6274	3.0418	3.0418	3.0418	3.4717	3.0418	3.0418
1700013F07Rik	3.0418	3.0418	3.0418	3.0418	3.0418	3.0418	3.0418	3.0418	3.0418	3.0418	3.0418	3.3767	3.0418	3.0418	3.0418	3.0418	3.0418	3.0418	3.0418	3.0418	3.3734	3.358	3.0418	3.0418	3.0418	3.0418	3.0418	3.0418	3.0418	3.0418	3.6309	3.4512	3.0418	3.0418	3.0418	3.0418	3.4381	3.0418	3.4348	3.0418	3.0418	3.5395	3.0418	3.5541	3.0418	3.0418	3.0418	3.0418	3.0418
1700013G24Rik	3.0418	3.0418	3.0418	3.0418	3.0418	3.0418	3.0418	3.0418	3.0418	3.0418	3.0418	3.0418	3.0418	3.0418	3.0418	3.0418	3.0418	3.0418	3.0418	3.0418	3.3734	3.0418	3.0418	3.0418	3.0418	3.0418	3.0418	3.3046	3.0418	3.0418	3.0418	3.0418	3.0418	3.0418	3.0418	3.0418	3.0418	3.0418	3.0418	3.0418	3.0418	3.0418	3.0418	3.0418	3.0418	3.0418	3.0418	3.0418	3.0418
1700013H16Rik	3.0418	3.0418	3.0418	3.0418	3.0418	3.0418	3.0418	3.0418	3.0418	3.0418	3.0418	3.0418	3.0418	3.0418	3.0418	3.0418	3.0418	3.0418	3.0418	3.0418	3.0418	3.0418	3.0418	3.0418	3.0418	3.0418	3.0418	3.0418	3.0418	3.0418	3.0418	3.0418	3.0418	3.0418	3.0418	3.0418	3.0418	3.0418	3.0418	3.0418	3.0418	3.0418	3.0418	3.0418	3.0418	3.0418	3.0418	3.0418	3.0418
1700015E13Rik	3.0418	3.0418	3.0418	3.0418	3.0418	3.3927	3.0418	3.466	3.0418	3.0418	3.0418	3.0418	3.0418	3.0418	3.3902	3.311	3.0418	3.0418	3.0418	3.459	3.0418	3.0418	3.0418	3.0418	3.0418	3.0418	3.0418	3.0418	3.0418	3.5372	3.0418	3.4512	3.5401	3.0418	3.0418	3.4789	3.0418	3.0418	3.0418	3.73	3.0418	3.0418	3.0418	3.0418	3.0418	3.5907	3.0418	3.0418	3.0418
1700015F17Rik	3.0418	3.4755	3.5089	3.0418	3.4065	3.0418	3.3981	3.0418	3.0418	3.0418	3.0418	3.0418	3.0418	3.0418	3.0418	3.0418	3.0418	3.0418	3.0418	3.459	3.0418	3.0418	3.0418	3.0418	3.0418	3.4414	3.0418	3.3046	3.0418	3.0418	3.0418	3.0418	3.0418	3.4019	3.0418	3.0418	3.0418	3.0418	3.0418	3.0418	3.0418	3.7423	3.6274	3.0418	3.0418	3.0418	3.0418	3.0418	3.0418
1700015G11Rik	3.0418	3.0418	3.0418	3.0418	3.0418	3.0418	3.0418	3.0418	3.0418	3.0418	3.0418	3.0418	3.0418	3.0418	3.0418	3.0418	3.0418	3.0418	3.0418	3.0418	3.0418	3.358	3.0418	3.0418	3.0418	3.0418	3.0418	3.0418	3.0418	3.0418	3.0418	3.0418	3.0418	3.0418	3.0418	3.0418	3.0418	3.0418	3.0418	3.0418	3.0418	3.0418	3.4573	3.0418	3.0418	3.0418	3.0418	3.0418	3.0418
1700016C15Rik	3.6604	3.0418	3.5089	3.9272	3.4065	3.6467	4.1442	3.9773	3.6478	3.4645	3.0418	3.784	3.6954	3.9521	3.6423	3.5779	3.5592	3.4468	3.0418	3.8677	3.3734	3.6704	3.0418	3.6908	3.9864	3.9244	3.3479	3.4957	3.0418	3.5372	3.0418	3.6189	3.7431	3.4019	4.2071	3.7932	3.7241	3.0418	3.7183	3.0418	3.4234	3.5395	3.0418	3.0418	3.4251	4.1208	3.4717	3.5116	3.0418
1700016D06Rik	3.0418	3.0418	3.0418	3.0418	3.0418	3.3927	3.3981	3.466	3.4719	3.6376	3.0418	3.0418	3.0418	3.0418	3.5333	3.311	3.0418	3.3287	3.0418	3.0418	3.3734	3.358	3.0418	3.0418	3.5531	3.0418	3.3479	3.5652	3.0418	3.0418	3.0418	3.0418	3.5401	3.7565	3.0418	3.0418	3.0418	3.0418	3.7183	3.0418	3.0418	3.0418	3.0418	3.0418	3.0418	3.4311	3.4717	3.0418	3.457
1700016G22Rik	3.0418	3.0418	3.5089	3.6727	3.0418	3.3927	3.3981	3.0418	3.0418	3.4645	3.0418	3.3767	3.0418	3.0418	3.3902	3.311	3.0418	3.4468	3.7691	3.0418	3.0418	3.358	3.8916	3.5732	3.0418	3.4414	3.0418	3.3046	3.5579	3.5372	3.0418	3.4512	3.0418	3.7565	3.7906	3.9063	3.6006	3.5427	3.0418	3.0418	3.7986	3.5395	3.0418	3.0418	3.0418	3.0418	3.0418	3.5116	3.0418
1700016H13Rik	3.0418	3.0418	3.0418	3.0418	3.0418	3.3927	3.0418	3.0418	3.0418	3.0418	3.0418	3.5143	3.0418	3.0418	3.0418	3.0418	3.4086	3.0418	3.0418	3.0418	3.0418	3.0418	3.0418	3.0418	3.0418	3.0418	3.0418	3.0418	3.0418	3.0418	3.0418	3.0418	3.5401	3.6623	3.9539	3.9063	3.0418	3.5427	3.7183	3.5307	3.0418	3.0418	3.0418	3.0418	3.0418	3.0418	3.0418	3.5116	3.627
1700016K19Rik	3.7966	4.0851	4.3259	4.5323	3.7655	3.6467	4.0324	4.2806	3.0418	3.4645	4.3473	3.7071	3.839	4.0358	3.0418	3.0418	3.5592	3.8915	3.6377	3.459	3.0418	3.488	3.7389	3.8751	3.9185	3.6052	3.4739	3.6811	3.0418	3.7391	3.8693	3.8527	3.8966	4.1009	3.0418	3.4789	3.9173	3.0418	3.9101	3.5307	3.4234	3.0418	4.0428	4.1648	3.8019	3.9815	3.4717	3.5116	3.627
1700016L04Rik	3.0418	3.0418	3.5089	3.8115	3.5562	3.0418	3.3981	3.0418	3.0418	3.0418	3.9801	3.0418	3.0418	3.0418	3.3902	3.0418	3.0418	3.0418	3.0418	3.459	3.3734	3.358	3.5371	3.0418	3.0418	3.0418	3.4739	3.3046	3.0418	3.0418	3.0418	3.0418	3.0418	3.0418	3.0418	3.6576	3.0418	3.5427	3.0418	3.0418	3.4234	3.0418	3.6274	3.0418	3.0418	3.0418	3.0418	3.5116	3.457
1700016L21Rik	3.0418	3.0418	3.0418	3.0418	3.0418	3.0418	3.0418	3.0418	3.0418	3.0418	3.0418	3.0418	3.0418	3.0418	3.0418	3.0418	3.0418	3.0418	3.0418	3.0418	3.0418	3.0418	3.0418	3.0418	3.0418	3.0418	3.0418	3.0418	5.1654	5.0003	4.0486	3.6189	3.0418	3.4019	3.0418	3.0418	3.0418	3.0418	3.5958	3.0418	3.0418	3.0418	3.0418	3.0418	3.0418	3.0418	3.0418	3.0418	4.3757
1700016P04Rik	3.0418	3.0418	3.0418	3.0418	3.0418	3.0418	3.0418	3.0418	3.0418	3.0418	3.0418	3.0418	3.0418	3.0418	3.0418	3.0418	3.0418	3.3287	3.0418	3.0418	3.0418	3.0418	3.0418	3.0418	3.0418	3.0418	3.0418	3.0418	3.0418	3.0418	3.0418	3.0418	3.0418	3.0418	3.0418	3.0418	3.0418	3.0418	3.0418	3.0418	3.0418	3.0418	3.0418	3.0418	3.0418	3.0418	3.0418	3.0418	3.0418
1700017B05Rik	8.88297	8.68958	8.82762	8.88857	10.9573	10.8119	11.0194	10.9277	10.9453	10.9762	10.2264	10.5892	11.4401	10.9738	10.8907	10.8357	10.3929	10.4456	11.0841	11.2401	10.1688	10.3276	10.3472	10.4418	11.0495	11.1121	11.3337	11.0922	9.25203	10.0498	10.3884	8.55275	8.46205	8.15686	7.86308	8.72452	9.2346	8.86262	8.83836	10.0143	9.99732	9.88267	9.49719	9.14249	9.82223	9.71273	9.35556	9.28173	9.00471
1700017D01Rik	3.0418	3.0418	3.0418	3.0418	3.0418	3.0418	3.0418	3.466	3.0418	3.3413	3.0418	3.0418	3.0418	3.0418	3.0418	3.0418	3.0418	3.3287	3.4646	3.0418	3.0418	3.358	3.0418	3.0418	3.0418	3.0418	3.4739	3.0418	3.0418	3.0418	3.0418	3.0418	3.7431	3.0418	3.0418	3.0418	3.0418	3.0418	3.4348	3.0418	3.0418	3.5395	3.0418	3.5541	3.0418	3.0418	3.0418	3.0418	3.0418
1700017G19Rik	3.0418	3.0418	3.0418	3.0418	3.0418	3.0418	3.0418	3.0418	3.0418	3.0418	3.0418	3.0418	3.0418	3.0418	3.0418	3.0418	3.0418	3.0418	3.0418	3.0418	3.0418	3.0418	3.0418	3.0418	3.0418	3.0418	3.0418	3.0418	3.0418	3.0418	3.0418	3.0418	3.0418	3.0418	3.0418	3.4789	3.0418	3.0418	3.5958	3.0418	3.0418	3.0418	3.0418	3.0418	3.0418	3.0418	3.0418	3.0418	3.457
1700017J07Rik	3.0418	3.0418	3.0418	3.0418	3.0418	3.0418	3.0418	3.0418	3.0418	3.0418	3.0418	3.0418	3.0418	3.0418	3.0418	3.0418	3.0418	3.0418	3.0418	3.0418	3.0418	3.0418	3.0418	3.0418	3.0418	3.0418	3.0418	3.0418	3.0418	3.0418	3.0418	3.0418	3.0418	3.4019	3.0418	3.0418	3.0418	3.0418	3.4348	3.0418	3.0418	3.0418	3.0418	3.0418	3.0418	3.0418	3.0418	3.0418	3.0418
1700017N19Rik	3.0418	3.4755	3.0418	3.0418	3.0418	3.0418	3.0418	3.0418	3.0418	3.0418	3.0418	3.0418	3.0418	3.0418	3.0418	3.311	3.0418	3.0418	3.0418	3.0418	3.3734	3.0418	3.0418	3.0418	3.0418	3.0418	3.0418	3.0418	3.0418	3.0418	3.0418	3.0418	3.0418	3.0418	3.0418	3.0418	3.0418	3.0418	3.0418	3.8808	3.0418	3.0418	3.6274	3.0418	3.0418	3.0418	3.0418	3.0418	3.0418
1700018A04Rik	3.0418	3.0418	3.5089	3.0418	3.0418	3.0418	3.0418	3.0418	3.0418	3.0418	3.0418	3.0418	3.0418	3.0418	3.0418	3.0418	3.0418	3.0418	3.0418	3.0418	3.3734	3.0418	3.0418	3.0418	3.5531	3.0418	3.0418	3.0418	3.0418	3.0418	3.0418	3.0418	3.0418	3.0418	3.0418	3.0418	3.0418	3.0418	3.0418	3.0418	3.0418	3.0418	3.0418	3.0418	3.0418	3.0418	3.4717	3.0418	3.0418
1700018B08Rik	3.0418	3.0418	3.0418	3.0418	3.0418	3.0418	3.0418	3.0418	3.0418	3.3413	3.0418	3.3767	3.0418	3.0418	3.0418	3.422	3.0418	3.3287	3.0418	3.0418	3.0418	3.488	3.0418	3.0418	3.0418	3.0418	3.0418	3.4129	3.0418	3.0418	3.0418	3.4512	3.0418	3.4019	3.0418	3.0418	3.0418	3.0418	3.4348	3.8808	3.0418	3.5395	3.0418	3.0418	3.0418	3.0418	3.4717	3.0418	3.0418
1700018B24Rik	3.0418	3.0418	3.0418	3.4897	3.0418	3.0418	3.0418	3.0418	3.0418	3.0418	3.0418	3.0418	3.0418	3.0418	3.0418	3.0418	3.0418	3.0418	3.0418	3.0418	3.0418	3.0418	3.0418	3.0418	3.0418	3.0418	3.0418	3.3046	3.0418	3.0418	3.0418	3.0418	3.0418	3.0418	3.0418	3.0418	3.0418	3.0418	3.0418	3.0418	3.0418	3.0418	3.0418	3.0418	3.0418	3.0418	3.0418	3.0418	3.0418
1700018C11Rik	3.0418	3.0418	3.0418	3.0418	3.0418	3.0418	3.0418	3.0418	3.0418	3.0418	3.0418	3.0418	3.0418	3.0418	3.0418	3.0418	3.0418	3.0418	3.0418	3.0418	3.0418	3.0418	3.0418	3.0418	3.0418	3.0418	3.3479	3.0418	3.0418	3.0418	3.0418	3.0418	3.0418	3.0418	3.0418	3.4789	3.0418	3.0418	3.0418	3.0418	3.0418	3.0418	3.0418	3.0418	3.0418	3.0418	3.0418	3.0418	3.0418
1700018F24Rik	3.0418	3.0418	3.0418	3.0418	3.0418	3.0418	3.0418	3.0418	3.0418	3.0418	3.0418	3.0418	3.0418	3.0418	3.0418	3.0418	3.0418	3.0418	3.0418	3.0418	3.0418	3.0418	3.0418	3.0418	3.0418	3.0418	3.0418	3.0418	3.0418	3.0418	3.0418	3.0418	3.0418	3.0418	3.0418	3.0418	3.0418	3.0418	3.0418	3.5307	3.0418	3.0418	3.0418	3.0418	3.0418	3.0418	3.0418	3.0418	3.0418
1700018G05Rik	3.0418	3.0418	3.0418	3.0418	3.0418	3.0418	3.0418	3.0418	3.0418	3.0418	3.0418	3.0418	3.0418	3.0418	3.0418	3.0418	3.0418	3.0418	3.0418	3.0418	3.0418	3.0418	3.0418	3.0418	3.0418	3.0418	3.0418	3.0418	3.0418	3.0418	3.0418	3.0418	3.0418	3.0418	3.0418	3.0418	3.0418	3.0418	3.0418	3.0418	3.0418	3.0418	3.0418	3.0418	3.0418	3.0418	3.0418	3.0418	3.0418
1700018L02Rik	3.9101	3.8997	3.5089	4.028	4.055	3.819	3.749	3.0418	3.8927	3.8785	3.0418	3.8531	3.839	3.6232	3.8851	4.1577	3.8535	3.8441	4.138	3.6297	3.9081	3.6704	3.7389	3.6908	3.9864	3.6052	3.7213	3.8216	3.9266	4.6141	3.0418	4.0287	4.2342	3.9803	3.7906	3.0418	3.7241	3.5427	3.7183	4.3011	3.8856	4.134	3.9585	4.1648	3.5823	3.5907	3.7811	4.3329	4.119
1700019A02Rik	3.0418	3.4755	3.5089	3.4897	4.055	3.819	3.8306	4.2806	3.7181	3.6376	3.711	3.9163	3.7711	3.8586	3.7336	3.9602	4.1756	3.537	3.7691	3.6297	3.3734	3.5872	4.0186	3.8751	3.4043	3.8336	3.6507	3.5652	3.5579	3.5372	3.0418	3.8527	4.0243	3.7565	4.3119	4.0049	3.9981	3.5427	4.1935	4.0062	3.58	4.134	3.7566	3.0418	3.5823	3.5907	3.8924	3.8485	3.457
1700019B03Rik	3.0418	3.0418	3.5089	3.0418	3.0418	3.3927	3.0418	3.0418	3.0418	3.3413	3.0418	3.0418	3.3707	3.0418	3.0418	3.0418	3.6738	3.4468	3.0418	3.0418	3.7008	3.488	3.7389	3.4186	3.4043	3.4414	3.3479	3.3046	3.0418	3.5372	4.5426	3.0418	3.0418	3.4019	3.0418	3.0418	3.0418	3.7467	3.0418	3.0418	3.4234	3.5395	3.0418	3.0418	3.0418	3.0418	3.0418	3.0418	3.0418
1700019B21Rik	3.0418	3.0418	3.0418	3.0418	3.0418	3.0418	3.0418	3.0418	3.0418	3.0418	3.0418	3.0418	3.0418	3.0418	3.0418	3.0418	3.0418	3.0418	3.0418	3.0418	3.0418	3.0418	3.0418	3.0418	3.0418	3.0418	3.0418	3.0418	3.0418	3.0418	3.0418	3.0418	3.0418	3.0418	3.0418	3.0418	3.0418	3.0418	3.0418	3.0418	3.0418	3.0418	3.4573	3.0418	3.0418	3.0418	3.0418	3.0418	3.0418
1700019D03Rik	3.7966	4.0851	4.069	3.9272	5.4051	5.4193	5.0486	4.9788	4.4204	4.4544	5.1798	5.5007	4.6672	4.6618	4.6025	4.6422	4.6086	4.1287	3.9744	3.6297	4.1646	3.8686	5.6558	5.5257	4.5556	4.9124	4.6629	4.8084	5.3739	5.1349	3.0418	5.4241	5.4493	5.4171	5.4349	5.6024	3.6006	5.736	5.9272	5.6846	5.8775	6.1074	6.3393	5.4699	5.7336	5.5544	5.5452	5.7051	4.4309
1700019E08Rik	3.0418	3.0418	3.5089	3.0418	3.0418	3.0418	3.0418	3.0418	3.0418	3.0418	3.0418	3.0418	3.0418	3.0418	3.0418	3.0418	3.0418	3.0418	3.0418	3.0418	3.0418	3.0418	3.0418	3.0418	3.0418	3.0418	3.0418	3.0418	3.0418	3.0418	3.0418	3.0418	3.0418	3.0418	3.0418	3.0418	3.0418	3.0418	3.0418	3.0418	3.0418	3.0418	3.4573	3.0418	3.0418	3.0418	3.0418	3.0418	3.0418
1700019G17Rik	6.1935	6.662	6.7685	6.7952	6.9146	6.984	6.8494	6.8706	6.6574	6.6721	6.8467	7.1463	7.0257	6.8604	6.722	6.7952	6.6337	6.7143	6.7801	6.5344	7.3363	7.1443	6.7282	7.2333	6.7873	6.9244	6.5532	6.658	6.3521	6.3808	6.7698	6.8833	7.3031	7.3071	7.3928	7.1617	6.6289	7.0251	6.934	7.0699	6.7472	6.9752	7.647	6.5934	6.5743	7.0285	7.1644	6.8618	6.7809
1700019G24Rik	3.0418	3.0418	3.0418	3.0418	3.0418	3.0418	3.0418	3.0418	3.0418	3.0418	3.0418	3.0418	3.0418	3.0418	3.0418	3.0418	3.0418	3.0418	3.0418	3.0418	3.0418	3.0418	3.0418	3.0418	3.0418	3.0418	3.0418	3.0418	3.0418	3.0418	3.0418	3.0418	3.0418	3.0418	3.0418	3.0418	3.0418	3.0418	3.0418	3.5307	3.0418	3.5395	3.4573	3.5541	3.0418	3.0418	3.0418	3.0418	3.0418
1700019L03Rik	5.1417	5.1194	5.323	5.3655	4.7343	5.0454	4.8454	4.8293	4.702	4.9728	5.1018	5.0913	4.8904	4.8603	4.6957	4.8933	4.496	4.7754	4.654	4.588	4.7331	4.8043	4.7373	5.0986	5.0551	4.8095	4.7971	4.6781	4.5314	5.0003	4.3254	4.6931	4.6861	5.1136	4.5749	5.0654	5.241	5.0191	5.0086	4.7172	4.9588	5.0998	4.7564	4.8483	4.7787	4.6958	4.8099	5.334	4.5815
1700019M22Rik	3.0418	3.0418	3.0418	3.0418	3.0418	3.0418	3.0418	3.0418	3.0418	3.0418	3.0418	3.0418	3.0418	3.0418	3.0418	3.0418	3.0418	3.0418	3.0418	3.0418	3.0418	3.0418	3.0418	3.0418	3.0418	3.0418	3.0418	3.0418	3.0418	3.0418	3.0418	3.0418	3.0418	3.0418	3.0418	3.0418	3.0418	3.0418	3.0418	3.0418	3.0418	3.0418	3.0418	3.0418	3.0418	3.0418	3.0418	3.7033	3.0418
1700019N19Rik	3.0418	3.0418	3.5089	3.0418	3.0418	3.0418	3.0418	3.0418	3.0418	3.0418	3.711	3.0418	3.0418	3.4543	3.3902	3.311	3.0418	3.3287	3.0418	3.0418	3.0418	3.0418	3.0418	3.0418	3.0418	3.0418	3.0418	3.0418	3.0418	3.0418	3.0418	3.0418	3.0418	3.0418	3.0418	3.0418	3.0418	3.0418	3.0418	3.0418	3.0418	3.0418	3.0418	3.0418	3.0418	3.0418	3.4717	3.0418	3.457
1700019O17Rik	3.0418	3.0418	3.0418	3.0418	3.0418	3.0418	3.0418	3.0418	3.0418	3.0418	3.0418	3.0418	3.0418	3.0418	3.0418	3.0418	3.0418	3.3287	3.0418	3.0418	3.0418	3.0418	3.0418	3.0418	3.0418	3.0418	3.0418	3.0418	3.0418	3.0418	3.0418	3.0418	3.0418	3.0418	3.0418	3.0418	3.0418	3.5427	3.0418	3.0418	3.0418	3.0418	3.0418	3.0418	3.0418	3.0418	3.0418	3.0418	3.457
1700020A23Rik	3.0418	3.0418	3.5089	3.4897	3.4065	3.3927	3.5444	3.8814	3.7813	3.6376	3.711	3.7071	3.506	3.4543	3.3902	3.7481	3.5592	3.6791	3.6377	3.7594	3.9081	3.924	3.0418	3.6908	3.6664	3.6052	3.6507	3.7314	3.7679	3.0418	3.0418	4.1045	3.5401	3.8389	3.0418	3.7932	3.6006	3.5427	4.0632	4.0062	3.6991	3.5395	3.0418	3.5541	3.8892	3.5907	3.4717	3.8485	3.627
1700020D05Rik	4.5599	4.3067	4.069	3.9272	3.9919	4.018	4.3769	4.5124	4.0768	4.2765	3.0418	4.34	4.4583	4.572	4.264	4.6234	3.9974	3.8441	3.9744	3.7594	4.5334	4.2714	4.0186	4.3096	4.0492	4.4327	4.2691	4.1605	3.9266	4.6141	4.9536	4.9191	4.4834	5.0434	4.4941	4.5536	4.8989	4.0292	4.549	4.7739	4.4657	4.9095	4.5823	5.196	4.3303	4.6579	4.4767	4.7124	4.3175
1700020G17Rik	3.0418	3.0418	3.0418	3.0418	3.0418	3.0418	3.0418	3.0418	3.0418	3.0418	3.0418	3.0418	3.0418	3.0418	3.0418	3.0418	3.0418	3.0418	3.0418	3.0418	3.0418	3.0418	3.0418	3.0418	3.0418	3.0418	3.0418	3.0418	3.0418	3.0418	3.0418	3.0418	3.0418	3.0418	3.0418	3.0418	3.0418	3.0418	3.0418	3.0418	3.0418	3.0418	3.0418	3.0418	3.0418	3.0418	3.0418	3.0418	3.0418
1700020I14Rik	9.88982	9.79362	9.99129	9.98134	8.8705	8.96742	9.27852	9.27835	9.52405	9.44177	9.18682	8.98076	9.05468	9.40777	9.33323	9.55257	8.98949	9.01157	9.01463	8.93419	9.25866	9.24884	9.16037	9.11266	9.24787	9.1359	9.18235	9.15258	10.6472	9.96458	10.5605	9.79945	10.0703	9.89685	10.1439	9.97837	10.093	9.97726	10.1988	9.69838	9.62187	9.66065	9.83259	9.77617	9.85357	9.95293	9.82625	9.62213	9.41654
1700020L24Rik	3.6604	4.1649	3.5089	3.6727	3.9236	3.6467	4.1954	3.8814	3.9898	3.7689	3.711	3.7071	3.6091	3.8586	4.0677	3.7958	3.7697	3.936	3.6377	3.7594	4.0709	3.8686	3.7389	4.2049	3.9864	3.7296	3.7213	3.9387	3.7679	4.0188	4.637	3.4512	3.5401	3.5497	3.5742	3.7932	3.7241	4.0292	3.0418	4.1153	4.2735	4.134	4.3764	4.0511	4.3303	4.2416	3.0418	3.0418	3.627
1700020M21Rik	3.0418	3.0418	3.0418	3.0418	3.0418	3.0418	3.0418	3.0418	3.0418	3.0418	3.0418	3.0418	3.0418	3.0418	3.0418	3.0418	3.0418	3.0418	3.0418	3.0418	3.0418	3.0418	3.0418	3.0418	3.0418	3.0418	3.0418	3.0418	3.0418	3.5372	3.0418	3.0418	3.0418	3.5497	3.0418	3.0418	3.0418	3.0418	3.0418	3.0418	3.0418	3.0418	3.0418	3.0418	3.0418	3.0418	3.0418	3.0418	3.0418
1700020N01Rik	3.4809	3.0418	3.5089	3.0418	3.0418	3.3927	3.0418	3.0418	3.0418	3.0418	3.0418	3.0418	3.0418	3.0418	3.0418	3.0418	3.4086	3.0418	3.0418	3.459	3.0418	3.358	3.0418	3.4186	3.4043	3.0418	3.3479	3.0418	3.0418	3.0418	3.0418	3.0418	3.0418	3.0418	3.0418	3.0418	3.0418	3.0418	3.0418	3.0418	3.4234	3.0418	3.4573	3.0418	3.0418	3.0418	3.0418	3.0418	3.0418
1700020N15Rik	3.0418	3.0418	3.0418	3.0418	3.0418	3.0418	3.0418	3.0418	3.0418	3.0418	3.0418	3.0418	3.0418	3.0418	3.0418	3.0418	3.0418	3.0418	3.0418	3.0418	3.0418	3.0418	3.0418	3.0418	3.0418	3.0418	3.0418	3.0418	3.0418	3.0418	3.0418	3.0418	3.0418	3.0418	3.0418	3.0418	3.0418	3.0418	3.0418	3.0418	3.0418	3.0418	3.0418	3.0418	3.0418	3.0418	3.0418	3.0418	3.0418
1700020N18Rik	3.6604	3.6528	3.0418	3.4897	3.5562	3.0418	3.5444	3.0418	3.0418	3.3413	3.0418	3.7071	3.3707	3.0418	3.0418	3.5068	3.8535	3.4468	3.8787	3.0418	3.0418	3.0418	3.0418	3.5732	3.0418	3.4414	3.3479	3.0418	3.0418	3.7391	3.0418	4.0287	3.8966	3.6623	3.0418	3.0418	3.0418	3.5427	3.4348	3.73	3.4234	3.5395	3.0418	3.9202	3.5823	3.0418	3.7811	3.0418	3.0418
1700021F05Rik	8.1285	8.1867	8.0701	8.0587	6.6423	6.6581	6.7303	6.8794	6.6198	6.5886	6.8005	6.3663	6.5808	6.9184	6.6885	6.5543	6.6415	6.6353	6.7322	6.947	6.177	5.9966	6.9514	6.5675	6.6951	6.7383	6.4702	6.7606	8.556	7.7565	6.8595	7.7845	8.1352	7.6749	8.0662	7.9526	8.4025	7.8934	8.0375	8.0727	8.0897	7.8641	7.8109	7.8731	7.5549	7.6402	7.5299	7.7557	8.51
1700021F07Rik	3.0418	3.4755	3.0418	3.0418	3.0418	3.0418	3.0418	3.0418	3.0418	3.0418	3.0418	3.0418	3.0418	3.0418	3.0418	3.0418	3.0418	3.0418	3.0418	3.0418	3.0418	3.0418	3.0418	3.0418	3.4043	3.0418	3.0418	3.0418	3.0418	3.0418	3.0418	3.0418	3.0418	3.0418	3.0418	3.0418	3.0418	3.0418	3.0418	3.5307	3.0418	3.0418	3.0418	3.5541	3.0418	3.0418	3.0418	3.0418	3.0418
1700021K19Rik	10.0708	10.0467	9.90873	9.85989	10.5959	10.4269	10.2795	10.2752	10.4434	10.4869	10.3311	10.6112	10.6378	10.4092	10.6045	10.5239	10.3888	10.186	10.2972	10.2178	10.4923	10.5876	10.4346	10.5609	10.4521	10.5372	10.686	10.4353	9.70299	9.86035	8.16843	9.98485	9.80975	9.91777	9.76567	9.83895	9.65524	9.75589	9.40618	9.73924	9.90264	9.74296	9.776	9.65746	9.63859	9.74351	9.82039	9.77212	9.46082
1700021N21Rik	3.0418	3.0418	3.0418	3.0418	3.0418	3.0418	3.0418	3.0418	3.0418	3.0418	3.0418	3.0418	3.0418	3.0418	3.0418	3.0418	3.0418	3.0418	3.0418	3.0418	3.0418	3.0418	3.0418	3.0418	3.0418	3.0418	3.0418	3.0418	3.0418	3.0418	3.0418	3.0418	3.0418	3.0418	3.0418	3.0418	3.0418	3.0418	3.0418	3.0418	3.0418	3.0418	3.0418	3.0418	3.0418	3.0418	3.0418	3.0418	3.457
1700022A21Rik	3.0418	3.0418	3.0418	3.0418	3.0418	3.0418	3.0418	3.0418	3.0418	3.0418	3.0418	3.0418	3.0418	3.0418	3.0418	3.0418	3.0418	3.0418	3.0418	3.0418	3.0418	3.0418	3.0418	3.0418	3.0418	3.0418	3.0418	3.0418	3.0418	3.0418	3.0418	3.0418	3.0418	3.0418	3.0418	3.0418	3.0418	3.0418	3.0418	3.5307	3.0418	3.0418	3.0418	3.0418	3.0418	3.0418	3.0418	3.0418	3.0418
1700022A22Rik	3.0418	3.0418	3.0418	3.0418	3.0418	3.0418	3.0418	3.0418	3.0418	3.0418	3.0418	3.0418	3.0418	3.0418	3.0418	3.0418	3.0418	3.0418	3.0418	3.0418	3.0418	3.0418	3.0418	3.0418	3.0418	3.0418	3.0418	3.0418	3.0418	3.0418	3.0418	3.0418	3.0418	3.0418	3.0418	3.0418	3.0418	3.0418	3.0418	3.0418	3.0418	3.0418	3.0418	3.0418	3.0418	3.4311	3.0418	3.0418	3.0418
1700022E09Rik	3.0418	3.0418	3.0418	3.0418	3.0418	3.0418	3.0418	3.0418	3.0418	3.0418	3.0418	3.0418	3.0418	3.0418	3.0418	3.0418	3.0418	3.0418	3.0418	3.0418	3.0418	3.0418	3.0418	3.0418	3.0418	3.0418	3.0418	3.0418	3.0418	3.0418	3.0418	3.0418	3.0418	3.0418	3.0418	3.0418	3.0418	3.0418	3.0418	3.0418	3.0418	3.0418	3.0418	3.0418	3.0418	3.0418	3.0418	3.0418	3.0418
1700022H16Rik	3.0418	3.0418	3.0418	3.0418	3.4065	3.0418	3.0418	3.0418	3.0418	3.0418	3.0418	3.0418	3.0418	3.0418	3.0418	3.0418	3.0418	3.0418	3.0418	3.0418	3.0418	3.0418	3.0418	3.0418	3.0418	3.0418	3.0418	3.0418	3.0418	3.0418	3.0418	3.0418	3.0418	3.0418	3.0418	3.0418	3.0418	3.0418	3.0418	3.0418	3.0418	3.0418	3.0418	3.0418	3.0418	3.0418	3.0418	3.0418	3.0418
1700022I11Rik	3.9101	3.7874	4.069	4.028	3.6701	3.9571	3.8306	3.8814	3.6478	3.7067	3.711	3.6192	3.839	3.4543	3.3902	3.6966	3.7697	3.7388	3.7691	3.8677	3.8455	3.7432	3.5371	3.4186	3.9185	3.0418	3.5701	3.4129	3.5579	3.0418	4.0486	3.8527	3.7431	3.6623	3.9539	3.6576	3.9173	3.7467	4.0632	4.1153	3.6991	3.7423	3.0418	3.5541	3.4251	3.0418	4.0765	3.8485	3.627
1700023C21Rik	3.0418	3.0418	3.0418	3.0418	3.0418	3.0418	3.0418	3.0418	3.0418	3.0418	3.0418	3.0418	3.0418	3.0418	3.0418	3.0418	3.0418	3.3287	3.0418	3.0418	3.0418	3.0418	3.0418	3.0418	3.0418	3.0418	3.0418	3.0418	3.0418	3.0418	3.0418	3.0418	3.0418	3.0418	3.0418	3.0418	3.0418	3.0418	3.0418	3.8808	3.4234	3.0418	3.6274	3.0418	3.0418	3.0418	3.0418	3.0418	3.0418
1700023E05Rik	3.0418	3.0418	3.5089	3.0418	3.0418	3.0418	3.3981	3.0418	3.0418	3.3413	3.0418	3.0418	3.3707	3.0418	3.0418	3.0418	3.0418	3.0418	3.0418	3.0418	3.3734	3.0418	3.0418	3.0418	3.4043	3.0418	3.5701	3.4129	3.0418	3.0418	3.0418	3.0418	3.0418	3.0418	3.0418	3.0418	3.0418	3.0418	3.4348	3.0418	3.0418	3.0418	3.4573	3.0418	3.0418	3.0418	3.4717	3.0418	3.457
1700023F02Rik	3.0418	3.0418	3.0418	3.0418	3.0418	3.0418	3.0418	3.0418	3.0418	3.0418	3.0418	3.0418	3.0418	3.0418	3.0418	3.0418	3.0418	3.0418	3.0418	3.0418	3.0418	3.0418	3.0418	3.0418	3.0418	3.0418	3.0418	3.0418	3.0418	3.0418	3.0418	3.0418	3.0418	3.0418	3.0418	3.0418	3.0418	3.0418	3.0418	3.0418	3.0418	3.0418	3.0418	3.0418	3.0418	3.0418	3.0418	3.0418	3.0418
1700023F06Rik	3.9101	3.8997	3.844	3.8115	3.8488	3.8912	4.0901	4.0632	3.6478	3.7067	3.711	3.9163	3.9586	3.7515	3.6423	3.8825	3.4086	3.7388	3.4646	3.8677	3.7008	4.2345	3.8916	3.5732	3.6664	3.6052	3.8429	3.4129	3.5579	3.7391	3.8693	4.0287	3.5401	3.7565	4.0895	3.0418	3.8272	3.0418	3.5958	3.8808	3.6991	4.4053	3.8644	3.9202	3.0418	4.1208	3.9895	3.5116	3.457
1700023L04Rik	3.7966	3.6528	3.0418	3.8115	3.0418	3.0418	3.0418	3.0418	3.6478	3.4645	3.0418	3.3767	3.3707	3.0418	3.0418	3.422	3.0418	3.0418	3.0418	3.0418	3.9081	3.5872	3.0418	3.0418	3.0418	3.4414	3.7213	3.4129	3.7679	3.8918	3.6309	3.0418	3.0418	3.4019	3.5742	3.7932	3.7241	3.7467	3.8207	3.5307	3.6991	3.7423	3.6274	3.5541	3.9675	3.8135	3.0418	3.0418	3.457
1700024B18Rik	3.0418	3.0418	3.0418	3.0418	3.0418	3.0418	3.0418	3.0418	3.0418	3.0418	3.0418	3.0418	3.0418	3.0418	3.0418	3.0418	3.0418	3.0418	3.0418	3.0418	3.0418	3.0418	3.0418	3.0418	3.0418	3.0418	3.0418	3.0418	3.0418	3.0418	3.0418	3.0418	3.0418	3.0418	3.0418	3.0418	3.0418	3.0418	3.0418	3.0418	3.0418	3.0418	3.0418	3.0418	3.0418	3.0418	3.0418	3.0418	3.0418
1700024F13Rik	3.0418	3.0418	3.0418	3.0418	3.0418	3.0418	3.0418	3.0418	3.0418	3.0418	3.0418	3.0418	3.0418	3.0418	3.0418	3.0418	3.0418	3.0418	3.0418	3.0418	3.0418	3.0418	3.0418	3.0418	3.0418	3.0418	3.0418	3.0418	3.5579	3.8918	3.0418	3.6189	3.8966	3.6623	3.9539	3.6576	4.0717	3.7467	3.4348	3.0418	3.0418	3.0418	3.0418	3.0418	3.0418	3.0418	3.4717	3.7033	3.0418
1700024G13Rik	3.0418	3.0418	3.0418	3.0418	3.0418	3.0418	3.0418	3.0418	3.0418	3.0418	3.0418	3.0418	3.0418	3.0418	3.0418	3.0418	3.0418	3.0418	3.0418	3.0418	3.0418	3.0418	3.0418	3.0418	3.0418	3.0418	3.0418	3.0418	3.0418	3.0418	3.0418	3.0418	3.0418	3.0418	3.0418	3.0418	3.0418	3.0418	3.0418	3.0418	3.0418	3.0418	3.4573	3.0418	3.0418	3.0418	3.0418	3.0418	3.0418
1700024P04Rik	3.0418	3.0418	3.0418	3.0418	3.0418	3.0418	3.0418	3.0418	3.0418	3.0418	3.0418	3.0418	3.0418	3.0418	3.3902	3.0418	3.0418	3.0418	3.0418	3.0418	3.0418	3.0418	3.0418	3.0418	3.4043	3.0418	3.0418	3.3046	3.0418	3.0418	3.0418	3.0418	3.0418	3.0418	3.0418	3.0418	3.0418	3.5427	3.0418	3.0418	3.0418	3.0418	3.0418	3.5541	3.0418	3.0418	3.4717	3.0418	3.0418
1700024P16Rik	3.0418	3.0418	3.0418	3.0418	3.0418	3.0418	3.0418	3.0418	3.0418	3.0418	3.0418	3.0418	3.0418	3.0418	3.0418	3.0418	3.0418	3.0418	3.0418	3.0418	3.0418	3.0418	3.0418	3.0418	3.0418	3.0418	3.0418	3.3046	3.0418	3.0418	3.0418	3.0418	3.0418	3.4019	3.0418	3.0418	3.4381	3.0418	3.0418	3.0418	3.0418	3.0418	3.0418	3.0418	3.0418	3.0418	3.6476	3.0418	3.627
1700025B11Rik	3.0418	3.0418	3.0418	3.0418	3.0418	3.0418	3.0418	3.0418	3.0418	3.0418	3.0418	3.0418	3.0418	3.0418	3.0418	3.0418	3.0418	3.0418	3.0418	3.0418	3.0418	3.0418	3.0418	3.0418	3.0418	3.0418	3.0418	3.0418	3.0418	3.0418	3.0418	3.0418	3.0418	3.0418	3.0418	3.0418	3.0418	3.0418	3.0418	3.0418	3.0418	3.0418	3.0418	3.0418	3.0418	3.0418	3.0418	3.0418	3.0418
1700025C18Rik	3.0418	3.0418	3.0418	3.0418	3.0418	3.0418	3.0418	3.0418	3.0418	3.0418	3.0418	3.0418	3.0418	3.0418	3.0418	3.311	3.0418	3.0418	3.0418	3.0418	3.0418	3.0418	3.0418	3.0418	3.0418	3.0418	3.0418	3.0418	3.0418	3.0418	3.0418	3.0418	3.0418	3.0418	3.0418	3.0418	3.0418	3.0418	3.0418	3.0418	3.0418	3.0418	3.0418	3.0418	3.0418	3.0418	3.0418	3.0418	3.0418
1700025F22Rik	3.0418	3.0418	3.0418	3.0418	3.0418	3.0418	3.0418	3.0418	3.0418	3.0418	3.0418	3.0418	3.0418	3.0418	3.0418	3.0418	3.0418	3.0418	3.0418	3.459	3.0418	3.358	3.0418	3.0418	3.0418	3.0418	3.0418	3.3046	3.0418	3.0418	3.0418	3.0418	3.0418	3.4019	3.0418	3.0418	3.0418	3.0418	3.0418	3.0418	3.0418	3.0418	3.4573	3.0418	3.0418	3.0418	3.0418	3.0418	3.0418
1700025F24Rik	3.0418	3.0418	3.6996	3.0418	3.0418	3.0418	3.0418	3.0418	3.0418	3.0418	3.0418	3.0418	3.0418	3.0418	3.0418	3.0418	3.0418	3.0418	3.0418	3.0418	3.0418	3.0418	3.0418	3.0418	3.0418	3.0418	3.0418	3.0418	3.0418	3.0418	3.0418	3.0418	3.0418	3.4019	3.5742	3.0418	3.4381	3.0418	3.0418	3.0418	3.0418	3.0418	3.0418	3.0418	3.0418	3.0418	3.4717	3.0418	3.0418
1700025G04Rik	9.83987	9.73644	9.40182	9.15069	8.14103	8.2486	7.92672	8.16298	8.81074	8.86879	8.3511	8.20999	7.50807	7.49821	8.70809	8.8377	8.23888	8.14854	8.1648	8.18726	9.17602	9.03504	8.25477	8.22802	7.44224	7.26096	8.66665	8.7507	9.36123	8.9223	9.26439	8.76921	8.77482	8.83181	8.65493	8.41884	9.3119	8.60833	8.3328	8.658	8.44947	9.08486	8.7307	9.01658	8.80136	8.85384	8.48428	8.63882	8.53428
1700025K24Rik	3.0418	3.0418	3.0418	3.0418	3.0418	3.0418	3.0418	3.0418	3.0418	3.0418	3.0418	3.0418	3.0418	3.0418	3.0418	3.0418	3.0418	3.0418	3.0418	3.0418	3.0418	3.0418	3.0418	3.0418	3.0418	3.0418	3.0418	3.0418	3.0418	3.0418	3.0418	3.0418	3.0418	3.0418	3.0418	3.0418	3.0418	3.0418	3.0418	3.0418	3.0418	3.0418	3.0418	3.0418	3.0418	3.0418	3.0418	3.0418	3.0418
1700025M24Rik	3.0418	3.4755	3.0418	3.0418	3.0418	3.0418	3.0418	3.0418	3.0418	3.0418	3.0418	3.0418	3.0418	3.0418	3.0418	3.0418	3.0418	3.0418	3.0418	3.0418	3.0418	3.358	3.0418	3.0418	3.0418	3.0418	3.0418	3.3046	3.0418	3.0418	3.0418	3.0418	3.0418	3.0418	3.0418	3.0418	3.0418	3.0418	3.0418	3.0418	3.0418	3.0418	3.0418	3.0418	3.0418	3.0418	3.0418	3.0418	3.0418
1700025N23Rik	3.0418	3.0418	3.0418	3.0418	3.0418	3.0418	3.0418	3.0418	3.0418	3.0418	3.0418	3.0418	3.0418	3.0418	3.0418	3.0418	3.0418	3.0418	3.0418	3.0418	3.0418	3.0418	3.0418	3.0418	3.0418	3.0418	3.0418	3.0418	3.0418	3.0418	3.8693	3.0418	3.0418	3.4019	3.0418	3.0418	3.0418	3.0418	3.0418	3.0418	3.0418	3.0418	3.0418	3.0418	3.0418	3.0418	3.4717	3.0418	3.0418
1700026D08Rik	3.0418	3.0418	3.0418	3.4897	3.0418	3.0418	3.0418	3.0418	3.0418	3.0418	3.0418	3.0418	3.0418	3.4543	3.0418	3.0418	3.0418	3.3287	3.0418	3.0418	3.3734	3.0418	3.0418	3.0418	3.0418	3.4414	3.0418	3.0418	3.0418	3.0418	3.0418	3.0418	3.0418	3.0418	3.0418	3.0418	3.0418	3.0418	3.0418	3.0418	3.4234	3.0418	3.6274	3.0418	3.4251	3.0418	3.0418	3.0418	3.0418
1700026D11Rik	3.0418	3.0418	3.0418	3.0418	3.0418	3.0418	3.0418	3.0418	3.4719	3.0418	3.0418	3.0418	3.0418	3.0418	3.0418	3.0418	3.0418	3.0418	3.0418	3.0418	3.0418	3.0418	3.0418	3.0418	3.0418	3.0418	3.0418	3.0418	3.0418	3.0418	3.8693	3.8527	3.5401	3.0418	3.5742	3.4789	3.4381	3.0418	3.0418	3.0418	3.4234	3.0418	3.0418	3.0418	3.0418	3.0418	3.0418	3.0418	3.0418
1700026F02Rik	3.0418	3.0418	3.0418	3.0418	3.0418	3.0418	3.0418	3.0418	3.0418	3.0418	3.0418	3.0418	3.0418	3.0418	3.0418	3.0418	3.0418	3.0418	3.0418	3.0418	3.0418	3.0418	3.0418	3.0418	3.0418	3.0418	3.0418	3.0418	3.0418	3.0418	3.0418	3.0418	3.0418	3.0418	3.0418	3.0418	3.0418	3.0418	3.0418	3.0418	3.0418	3.0418	3.0418	3.0418	3.0418	3.0418	3.0418	3.0418	3.0418
1700026L06Rik	3.0418	3.6528	3.0418	3.4897	3.4065	3.3927	3.3981	3.8814	3.3465	3.4645	3.711	3.0418	3.0418	3.8586	3.3902	3.0418	3.4086	3.7388	3.0418	3.0418	3.3734	3.0418	3.0418	3.5732	3.0418	3.0418	3.0418	3.0418	3.0418	3.5372	3.0418	3.6189	3.5401	3.6623	3.5742	3.7932	3.0418	3.0418	3.4348	3.5307	3.6991	3.5395	3.7566	3.0418	3.0418	3.0418	3.6476	3.0418	3.0418
1700027A15Rik	3.0418	3.0418	3.0418	3.0418	3.0418	3.0418	3.0418	3.0418	3.0418	3.0418	3.0418	3.0418	3.0418	3.0418	3.0418	3.0418	3.0418	3.0418	3.0418	3.0418	3.0418	3.0418	3.0418	3.0418	3.0418	3.0418	3.0418	3.0418	3.0418	3.0418	3.0418	3.0418	3.0418	3.0418	3.0418	3.0418	3.0418	3.0418	3.0418	3.0418	3.0418	3.0418	3.0418	3.0418	3.0418	3.0418	3.0418	3.0418	3.0418
1700027F09Rik	3.0418	3.0418	3.0418	3.0418	3.0418	3.0418	3.0418	3.0418	3.0418	3.0418	3.0418	3.0418	3.0418	3.0418	3.0418	3.0418	3.0418	3.0418	3.0418	3.0418	3.0418	3.0418	3.0418	3.0418	3.0418	3.0418	3.0418	3.0418	3.0418	3.0418	3.6309	3.0418	3.0418	3.0418	3.0418	3.0418	3.0418	3.0418	3.0418	3.5307	3.0418	3.0418	3.0418	3.0418	3.0418	3.0418	3.0418	3.0418	3.0418
1700027H10Rik	3.0418	3.0418	3.0418	3.0418	3.0418	3.0418	3.0418	3.0418	3.0418	3.0418	3.0418	3.0418	3.0418	3.0418	3.0418	3.0418	3.0418	3.3287	3.4646	3.0418	3.0418	3.358	3.0418	3.0418	3.0418	3.0418	3.0418	3.0418	3.0418	3.0418	3.0418	3.0418	3.0418	3.0418	3.0418	3.0418	3.0418	3.0418	3.0418	3.5307	3.0418	3.0418	3.0418	3.0418	3.0418	3.0418	3.0418	3.0418	3.0418
1700027I24Rik	3.0418	3.0418	3.5089	3.0418	3.0418	3.0418	3.0418	3.0418	3.0418	3.0418	3.0418	3.5143	3.0418	3.0418	3.0418	3.0418	3.0418	3.0418	3.0418	3.0418	3.0418	3.0418	3.0418	3.0418	3.0418	3.0418	3.0418	3.0418	3.0418	3.0418	3.0418	3.4512	3.0418	3.0418	3.0418	3.4789	3.0418	3.5427	3.5958	3.0418	3.0418	3.0418	3.0418	3.0418	3.0418	3.0418	3.0418	3.0418	3.0418
1700027J07Rik	3.0418	3.0418	3.0418	3.0418	3.0418	3.0418	3.0418	3.0418	3.0418	3.0418	3.0418	3.0418	3.0418	3.0418	3.0418	3.0418	3.0418	3.0418	3.0418	3.0418	3.0418	3.0418	3.0418	3.0418	3.0418	3.0418	3.0418	3.0418	3.0418	3.0418	3.6309	3.0418	3.0418	3.4019	3.5742	3.0418	4.0717	3.0418	3.0418	3.0418	3.0418	3.0418	3.0418	3.0418	3.0418	3.0418	3.0418	3.0418	3.457
1700028B04Rik	3.0418	3.0418	3.0418	3.6727	3.0418	3.0418	3.0418	3.0418	3.0418	3.0418	3.0418	3.0418	3.0418	3.0418	3.0418	3.422	3.0418	3.0418	3.0418	3.459	3.0418	3.0418	3.5371	3.0418	3.0418	3.0418	3.0418	3.0418	3.5579	3.0418	3.0418	3.4512	3.0418	3.0418	3.0418	3.4789	3.0418	3.5427	3.4348	4.0062	3.58	3.0418	3.0418	3.5541	3.0418	3.0418	3.6476	3.5116	3.0418
1700028D13Rik	3.0418	3.0418	3.0418	3.0418	3.0418	3.0418	3.0418	3.0418	3.0418	3.0418	3.0418	3.0418	3.0418	3.0418	3.0418	3.0418	3.0418	3.0418	3.0418	3.0418	3.0418	3.0418	3.0418	3.0418	3.0418	3.0418	3.0418	3.0418	3.0418	3.0418	3.0418	3.0418	3.0418	3.0418	3.0418	3.0418	3.0418	3.0418	3.0418	3.0418	3.0418	3.0418	3.0418	3.0418	3.0418	3.0418	3.4717	3.0418	3.0418
1700028E10Rik	4.0091	4.2384	4.1626	4.4117	4.2213	4.2268	4.457	4.6588	4.3604	4.583	3.9801	4.0805	4.3182	4.4223	4.5358	4.5245	4.496	4.2877	4.5587	4.4896	4.992	5.0663	4.0186	4.4915	4.3988	4.0799	4.4266	4.3156	4.2749	4.4757	5.0215	4.3006	3.8966	3.7565	4.2071	4.4414	4.6037	4.3304	4.459	4.5286	4.5088	4.3227	4.6726	3.7626	4.1665	4.0539	4.4767	4.5387	4.1898
1700028I16Rik	3.9101	3.0418	3.0418	3.0418	3.4065	3.3927	3.5444	3.0418	3.0418	3.0418	3.0418	3.5143	3.0418	3.0418	3.3902	3.0418	3.4086	3.0418	3.4646	3.0418	3.0418	3.0418	3.0418	3.6908	3.4043	3.0418	3.3479	3.0418	3.9266	3.7391	3.0418	4.0287	3.7431	3.7565	3.7906	3.6576	3.7241	3.7467	3.4348	3.73	3.8856	3.5395	4.0428	3.0418	3.7019	3.9021	3.6476	3.5116	3.457
1700028J19Rik	4.5599	4.1649	4.6489	4.6411	4.1139	4.2268	4.6015	4.5633	4.4491	4.3084	4.1815	4.2609	4.3182	4.3674	4.1709	4.4385	3.9974	4.2272	4.2768	4.8412	4.2498	4.0245	3.8916	4.4915	4.2146	4.3818	4.0816	4.1881	4.2749	4.3994	4.7243	4.7338	4.4834	4.746	4.7212	4.7493	4.9312	4.7544	4.6324	4.3011	4.8051	4.6208	4.1196	4.6631	4.3303	4.1831	4.4767	4.3329	5.0743
1700028K03Rik	4.6623	4.3708	4.4667	4.4117	5.041	5.4364	5.5166	5.4463	4.91	4.9728	5.3231	5.3616	5.5219	5.5509	5.0552	5.3677	5.3195	5.2431	5.0079	5.1733	4.9488	5.314	5.4032	5.5257	5.501	5.5489	4.9743	5.1085	4.7396	4.8495	5.9709	5.1101	5.0568	5.0191	5.1757	4.9936	5.1368	4.8672	5.3212	5.0235	4.8996	4.9095	4.9778	4.6631	5.2276	5.2076	4.9655	5.1584	4.9074
1700028M03Rik	3.0418	3.0418	3.0418	3.0418	3.0418	3.0418	3.0418	3.0418	3.0418	3.0418	3.0418	3.0418	3.0418	3.0418	3.0418	3.0418	3.0418	3.0418	3.0418	3.0418	3.0418	3.0418	3.0418	3.0418	3.0418	3.0418	3.0418	3.0418	3.0418	3.0418	3.0418	3.0418	3.0418	3.0418	3.0418	3.0418	3.0418	3.0418	3.0418	3.0418	3.0418	3.0418	3.4573	3.0418	3.0418	3.0418	3.0418	3.0418	3.0418
1700028P14Rik	3.0418	3.0418	3.0418	3.0418	3.0418	3.0418	3.0418	3.0418	3.0418	3.0418	3.0418	3.3767	3.0418	3.4543	3.5333	3.0418	3.0418	3.0418	3.0418	3.0418	3.0418	3.0418	3.0418	3.0418	3.0418	3.0418	3.0418	3.0418	3.0418	3.0418	3.0418	3.0418	3.0418	3.4019	3.0418	3.0418	3.0418	3.0418	3.0418	3.0418	3.4234	3.0418	3.0418	3.0418	3.4251	3.0418	3.0418	3.0418	3.0418
1700028P15Rik	3.0418	3.0418	3.0418	3.0418	3.0418	3.0418	3.0418	3.0418	3.0418	3.0418	3.0418	3.0418	3.0418	3.0418	3.0418	3.0418	3.0418	3.0418	3.0418	3.0418	3.0418	3.0418	3.0418	3.0418	3.0418	3.0418	3.0418	3.0418	3.0418	3.0418	3.0418	3.0418	3.0418	3.0418	3.0418	3.0418	3.0418	3.0418	3.0418	3.0418	3.0418	3.0418	3.0418	3.0418	3.0418	3.0418	3.0418	3.0418	3.0418
1700029B22Rik	3.0418	3.0418	3.0418	3.0418	3.0418	3.0418	3.0418	3.0418	3.0418	3.0418	3.0418	3.0418	3.0418	3.0418	3.0418	3.0418	3.0418	3.0418	3.0418	3.0418	3.0418	3.0418	3.0418	3.0418	3.0418	3.0418	3.0418	3.0418	3.0418	3.0418	3.0418	3.0418	3.0418	3.0418	3.0418	3.0418	3.0418	3.0418	3.0418	3.0418	3.0418	3.0418	3.0418	3.0418	3.0418	3.0418	3.0418	3.0418	3.0418
1700029F12Rik	3.0418	3.0418	3.0418	3.0418	3.0418	3.0418	3.0418	3.0418	3.0418	3.0418	3.0418	3.0418	3.0418	3.0418	3.0418	3.0418	3.0418	3.0418	3.0418	3.0418	3.0418	3.0418	3.0418	3.0418	3.0418	3.0418	3.3479	3.0418	3.0418	3.0418	3.0418	3.0418	3.0418	3.0418	3.0418	3.0418	3.0418	3.0418	3.0418	3.0418	3.0418	3.0418	3.0418	3.0418	3.0418	3.4311	3.0418	3.0418	3.0418
1700029H14Rik	3.0418	3.0418	3.0418	3.0418	3.0418	3.7386	3.0418	3.0418	3.4719	3.4645	3.0418	3.5143	3.3707	3.0418	3.7336	3.5068	3.0418	3.4468	3.0418	3.6297	3.7008	3.7432	3.0418	3.4186	3.0418	3.0418	3.6507	3.3046	3.7679	3.0418	4.8056	3.4512	3.8966	3.0418	3.0418	3.4789	3.0418	3.0418	3.4348	3.5307	3.0418	3.5395	3.6274	3.5541	3.0418	3.0418	4.0765	3.0418	3.0418
1700029I15Rik	4.2526	3.9976	4.2476	4.2001	3.9236	4.1789	4.0901	4.459	4.2634	4.3692	4.3473	4.175	4.2404	3.8586	4.2186	4.3204	4.0608	4.1627	3.8787	4.0467	4.2898	4.0245	4.3169	4.3096	4.1627	4.1484	4.1222	4.0722	3.0418	3.5372	4.197	3.7463	3.8966	4.0427	3.9539	4.2473	3.6006	4.3304	3.8207	4.2127	4.1617	3.8957	4.1904	3.9202	4.2787	3.9815	4.0765	3.9694	4.0423
1700029J03Rik	3.0418	3.0418	3.0418	3.0418	3.0418	3.0418	3.0418	3.0418	3.0418	3.0418	3.0418	3.0418	3.0418	3.0418	3.0418	3.0418	3.0418	3.0418	3.0418	3.0418	3.0418	3.0418	3.0418	3.0418	3.0418	3.0418	3.0418	3.0418	3.0418	3.0418	3.0418	3.0418	3.0418	3.0418	3.0418	3.0418	3.0418	3.0418	3.0418	3.0418	3.0418	3.0418	3.0418	3.0418	3.0418	3.0418	3.0418	3.0418	3.457
1700029J07Rik	4.6623	4.5426	4.9887	5.1088	5.2463	5.3846	5.2441	5.2619	5.1045	4.919	5.3231	5.169	5.3109	5.3164	4.9864	4.8471	5.0264	5.3068	4.9376	5.0181	5.1515	5.0105	4.9516	5.3503	5.3167	4.8448	4.754	4.6252	5.52	5.2951	5.3156	4.9191	5.1874	4.9433	4.969	5.5307	5.961	5.111	5.6117	5.6569	5.3539	5.1433	5.4764	5.6974	5.5421	5.5544	5.762	5.489	5.7462
1700029M20Rik	3.4809	3.0418	3.0418	3.4897	3.0418	3.0418	3.0418	3.0418	3.0418	3.0418	3.0418	3.0418	3.0418	3.0418	3.0418	3.0418	3.0418	3.3287	3.4646	3.0418	3.0418	3.358	3.0418	3.0418	3.0418	3.0418	3.0418	3.0418	3.0418	3.0418	3.0418	3.0418	3.0418	3.0418	3.0418	3.0418	3.0418	3.0418	3.0418	3.5307	3.0418	3.5395	3.0418	3.5541	3.0418	3.0418	3.0418	3.0418	3.0418
1700029N11Rik	3.0418	3.0418	3.0418	3.0418	3.4065	3.0418	3.0418	3.0418	3.0418	3.0418	3.0418	3.0418	3.0418	3.0418	3.0418	3.311	3.0418	3.3287	3.0418	3.459	3.0418	3.0418	3.0418	3.4186	3.0418	3.0418	3.3479	3.3046	3.0418	3.0418	3.0418	3.0418	3.0418	3.0418	3.0418	3.0418	3.0418	3.0418	3.0418	3.0418	3.4234	3.0418	3.4573	3.0418	3.0418	3.0418	3.0418	3.5116	3.0418
1700029P11Rik	3.0418	3.0418	3.0418	3.0418	3.0418	3.0418	3.0418	3.0418	3.0418	3.0418	3.0418	3.0418	3.0418	3.0418	3.0418	3.0418	3.0418	3.0418	3.0418	3.0418	3.0418	3.0418	3.0418	3.0418	3.0418	3.0418	3.0418	3.0418	3.0418	3.0418	3.0418	3.4512	3.0418	3.5497	3.0418	3.4789	3.0418	3.0418	3.0418	3.0418	3.0418	3.0418	3.0418	3.0418	3.0418	3.0418	3.0418	3.0418	3.0418
1700030A11Rik	3.0418	3.0418	3.0418	3.0418	3.0418	3.0418	3.0418	3.0418	3.0418	3.4645	3.0418	3.0418	3.0418	3.0418	3.0418	3.422	3.0418	3.6127	3.0418	3.0418	3.5098	3.488	3.0418	3.0418	3.0418	3.0418	3.0418	3.0418	3.0418	3.0418	3.0418	3.0418	3.0418	3.0418	3.0418	3.0418	3.0418	3.0418	3.0418	3.5307	3.0418	3.7423	3.0418	3.0418	3.0418	3.0418	3.0418	3.0418	3.0418
1700030C10Rik	3.9101	4.0851	3.844	4.1181	3.9236	4.2725	4.1442	3.7714	4.2968	3.8258	3.0418	4.0292	3.9011	3.9521	3.9506	3.9964	3.8535	4.0184	3.7691	3.8677	4.1189	4.0245	3.7389	4.0225	3.9864	3.8336	3.8967	4.0408	4.0584	3.7391	3.8693	3.0418	3.0418	3.0418	3.0418	3.0418	3.9173	3.5427	4.1307	4.2127	3.6991	3.8957	3.0418	3.5541	3.7019	3.5907	4.2285	3.5116	3.7562
1700030F04Rik	3.0418	3.0418	3.0418	3.0418	3.0418	3.0418	3.0418	3.0418	3.0418	3.0418	3.0418	3.0418	3.0418	3.0418	3.0418	3.0418	3.0418	3.0418	3.0418	3.0418	3.0418	3.0418	3.0418	3.0418	3.0418	3.0418	3.0418	3.0418	3.0418	3.0418	3.0418	3.0418	3.0418	3.0418	3.0418	3.0418	3.0418	3.0418	3.0418	3.0418	3.0418	3.0418	3.4573	3.0418	3.0418	3.0418	3.0418	3.0418	3.0418
1700030F18Rik	3.0418	3.0418	3.0418	3.0418	3.0418	3.0418	3.0418	3.0418	3.0418	3.0418	3.0418	3.0418	3.0418	3.4543	3.0418	3.0418	3.0418	3.0418	3.0418	3.0418	3.3734	3.0418	3.0418	3.0418	3.0418	3.4414	3.0418	3.0418	3.0418	3.0418	3.0418	3.0418	3.0418	3.0418	3.0418	3.0418	3.0418	3.0418	3.0418	3.0418	3.0418	3.0418	3.0418	3.0418	3.0418	3.0418	3.4717	3.0418	3.0418
1700030J22Rik	5.5399	5.4651	5.5347	5.4226	4.9381	4.8746	5.0486	5.0135	4.6791	4.6537	5.2534	5.5861	5.3747	5.3667	4.7821	4.9232	4.3253	4.2579	4.3987	4.4369	4.2498	4.2714	5.4375	5.4887	5.6322	5.6083	5.0104	4.9119	4.9167	5.2569	3.6309	5.3022	5.4149	5.4876	5.7488	5.6024	5.648	5.6499	5.8191	5.5089	5.892	5.5765	5.2506	5.8924	5.4652	5.5921	5.9492	5.9557	4.3757
1700030K09Rik	7.8251	7.8255	8.1652	7.9224	8.748	8.7581	8.4919	8.5965	8.1896	8.2376	8.2858	8.5249	8.4909	8.3123	8.1125	8.0916	8.5402	8.5443	8.502	8.5255	8.3705	8.3953	8.2172	8.4999	8.3073	8.4145	8.1863	8.1793	7.8474	8.1891	5.2058	8.3928	8.387	8.3078	8.1722	8.2701	8.0506	8.3401	8.0906	8.2507	8.1201	8.371	7.9896	8.3339	8.1079	7.903	8.3276	8.4298	8.3245
1700030L20Rik	3.0418	3.0418	3.0418	3.0418	3.0418	3.0418	3.0418	3.0418	3.0418	3.0418	3.0418	3.0418	3.0418	3.0418	3.0418	3.0418	3.0418	3.0418	3.0418	3.0418	3.0418	3.0418	3.0418	3.0418	3.0418	3.0418	3.0418	3.0418	3.0418	3.0418	3.0418	3.0418	3.0418	3.0418	3.0418	3.0418	3.0418	3.0418	3.0418	3.0418	3.0418	3.0418	3.0418	3.0418	3.0418	3.0418	3.0418	3.0418	3.0418
1700030M09Rik	3.0418	3.0418	3.0418	3.0418	3.0418	3.3927	3.0418	3.0418	3.4719	3.0418	3.0418	3.5143	3.3707	3.0418	3.0418	3.0418	3.4086	3.0418	3.0418	3.0418	3.0418	3.0418	3.0418	3.0418	3.0418	3.0418	3.0418	3.0418	3.0418	3.0418	3.0418	3.4512	3.0418	3.0418	3.0418	3.0418	3.0418	3.0418	3.5958	3.73	3.0418	3.7423	3.0418	3.0418	3.0418	3.0418	3.0418	3.0418	3.0418
1700030N03Rik	3.0418	3.0418	3.0418	3.0418	3.0418	3.0418	3.0418	3.0418	3.0418	3.0418	3.0418	3.0418	3.0418	3.0418	3.0418	3.0418	3.0418	3.0418	3.0418	3.0418	3.0418	3.0418	3.0418	3.0418	3.0418	3.0418	3.0418	3.0418	3.0418	3.0418	3.0418	3.0418	3.0418	3.0418	3.0418	3.0418	3.0418	3.0418	3.0418	3.0418	3.0418	3.0418	3.0418	3.0418	3.0418	3.0418	3.0418	3.0418	3.0418
1700030O20Rik	3.0418	3.0418	3.0418	3.0418	3.0418	3.0418	3.0418	3.0418	3.0418	3.0418	3.0418	3.0418	3.0418	3.0418	3.0418	3.0418	3.0418	3.0418	3.0418	3.0418	3.0418	3.358	3.0418	3.0418	3.0418	3.0418	3.0418	3.0418	3.0418	3.0418	3.0418	3.0418	3.0418	3.0418	3.0418	3.0418	3.0418	3.0418	3.4348	3.0418	3.0418	3.0418	3.0418	3.0418	3.0418	3.0418	3.0418	3.0418	3.457
1700031A10Rik	3.0418	3.0418	3.0418	3.0418	3.0418	3.0418	3.0418	3.0418	3.0418	3.0418	3.0418	3.0418	3.0418	3.0418	3.0418	3.0418	3.0418	3.0418	3.0418	3.0418	3.0418	3.0418	3.0418	3.0418	3.0418	3.0418	3.0418	3.0418	3.0418	3.0418	3.0418	3.0418	3.0418	3.4019	3.0418	3.0418	3.0418	3.0418	3.5958	3.0418	3.0418	3.0418	3.0418	3.0418	3.0418	3.0418	3.0418	3.0418	3.0418
1700031F05Rik	3.0418	3.0418	3.0418	3.0418	3.0418	3.0418	3.0418	3.0418	3.0418	3.0418	3.0418	3.0418	3.0418	3.0418	3.0418	3.0418	3.0418	3.0418	3.0418	3.0418	3.0418	3.0418	3.0418	3.0418	3.0418	3.0418	3.0418	3.0418	3.0418	3.0418	3.0418	3.0418	3.0418	3.0418	3.0418	3.0418	3.0418	3.0418	3.0418	3.0418	3.0418	3.0418	3.4573	3.0418	3.0418	3.0418	3.0418	3.0418	3.0418
1700031M16Rik	3.0418	3.0418	3.0418	3.0418	3.0418	3.0418	3.0418	3.0418	3.0418	3.0418	3.0418	3.0418	3.0418	3.0418	3.0418	3.0418	3.0418	3.0418	3.0418	3.0418	3.0418	3.0418	3.0418	3.0418	3.0418	3.0418	3.0418	3.0418	3.0418	3.0418	3.0418	3.0418	3.0418	3.0418	3.0418	3.4789	3.0418	3.0418	3.0418	3.0418	3.0418	3.0418	3.0418	3.0418	3.0418	3.0418	3.4717	3.0418	3.0418
1700031P21Rik	3.0418	3.0418	3.0418	3.0418	3.0418	3.0418	3.0418	3.0418	3.0418	3.0418	3.0418	3.0418	3.0418	3.0418	3.0418	3.0418	3.0418	3.0418	3.0418	3.0418	3.3734	3.0418	3.0418	3.0418	3.0418	3.0418	3.0418	3.0418	3.0418	3.0418	3.0418	3.0418	3.0418	3.0418	3.0418	3.0418	3.0418	3.0418	3.0418	3.0418	3.0418	3.0418	3.0418	3.0418	3.0418	3.0418	3.0418	3.0418	3.0418
1700034E13Rik	3.0418	3.0418	3.0418	3.0418	3.0418	3.3927	3.0418	3.0418	3.0418	3.0418	3.0418	3.0418	3.0418	3.0418	3.0418	3.0418	3.0418	3.0418	3.0418	3.0418	3.0418	3.0418	3.0418	3.0418	3.0418	3.4414	3.0418	3.0418	3.0418	3.0418	3.0418	3.0418	3.0418	3.0418	3.0418	3.0418	3.4381	3.0418	3.0418	3.5307	3.4234	3.0418	3.0418	3.0418	3.0418	3.0418	3.0418	3.0418	3.0418
1700034F02Rik	4.3864	4.0851	4.2476	4.4117	4.3632	4.3984	3.749	4.2806	3.8392	4.1744	4.3473	3.8531	4.199	4.1121	4.1709	4.0966	4.0608	4.3722	3.7691	3.8677	4.2081	4.4688	3.7389	3.8751	4.0492	4.2121	4.1611	4.0722	4.0584	4.2277	3.6309	4.2395	4.4834	4.2072	3.9539	4.7034	4.9312	5.2774	4.9788	4.5286	4.2735	4.6208	4.2564	4.4427	4.2787	4.1208	5.0366	4.2542	4.7555
1700034G24Rik	3.0418	3.0418	3.0418	3.4897	3.0418	3.0418	3.0418	3.0418	3.0418	3.0418	3.0418	3.0418	3.0418	3.0418	3.0418	3.0418	3.0418	3.0418	3.0418	3.0418	3.0418	3.0418	3.0418	3.0418	3.0418	3.0418	3.5701	3.0418	3.0418	3.0418	3.0418	3.0418	3.0418	3.4019	3.0418	3.0418	3.0418	3.0418	3.0418	3.0418	3.4234	3.0418	3.0418	3.0418	3.0418	3.0418	3.0418	3.0418	3.0418
1700034H15Rik	3.6604	3.4755	3.0418	3.8115	4.488	4.3581	5.0249	4.8293	4.2968	3.9742	4.6164	4.3012	4.7463	4.5243	4.1709	4.0966	4.9208	4.2877	4.6074	4.0467	4.2498	4.1961	4.6771	4.2049	4.6603	4.4813	3.8967	3.9017	3.7679	3.7391	4.3254	4.5142	5.0101	4.4315	4.3119	4.7936	4.8657	4.4134	4.2525	4.3011	4.0348	3.8957	4.2564	3.0418	4.5965	4.2968	4.5821	4.1687	4.3175
1700034I23Rik	3.9101	3.7874	3.5089	3.6727	3.5562	3.5369	3.6558	3.8814	4.1931	3.8785	3.9801	3.8531	3.9586	3.9521	3.8851	3.8825	3.7697	3.537	3.7691	4.0467	4.0709	3.8686	3.7389	3.7891	3.5531	3.9244	3.7848	3.6811	3.5579	3.8918	3.6309	3.6189	3.8966	3.9128	4.3119	3.4789	4.1397	3.0418	3.7183	3.73	3.58	3.7423	3.4573	3.5541	3.0418	4.1208	3.7811	3.0418	3.0418
1700034J05Rik	4.0091	4.3067	3.9643	4.2001	3.0418	3.5369	4.0324	3.466	3.3465	3.0418	3.711	3.3767	3.506	3.4543	3.3902	3.5068	3.9287	3.6791	3.0418	3.6297	3.5098	3.8087	3.7389	3.0418	3.0418	3.4414	3.5701	3.5652	3.0418	3.0418	3.0418	3.0418	3.8966	3.7565	4.3119	3.6576	4.2624	3.0418	3.8207	3.8808	3.4234	3.5395	3.6274	3.5541	3.0418	3.8135	3.4717	3.9694	3.457
1700034K08Rik	3.0418	3.0418	3.0418	3.0418	3.0418	3.0418	3.0418	3.0418	3.0418	3.0418	3.0418	3.0418	3.0418	3.0418	3.0418	3.0418	3.0418	3.0418	3.0418	3.0418	3.0418	3.0418	3.0418	3.0418	3.0418	3.0418	3.0418	3.0418	3.0418	3.0418	3.0418	3.0418	3.0418	3.0418	3.0418	3.0418	3.0418	3.0418	3.0418	3.0418	3.0418	3.0418	3.0418	3.0418	3.0418	3.0418	3.0418	3.0418	3.0418
1700034O15Rik	3.4809	3.0418	3.0418	3.0418	3.0418	3.0418	3.0418	3.0418	3.0418	3.0418	3.0418	3.3767	3.0418	3.4543	3.0418	3.0418	3.0418	3.0418	3.0418	3.0418	3.0418	3.0418	3.0418	3.0418	3.4043	3.0418	3.3479	3.0418	3.0418	3.0418	3.0418	3.0418	3.0418	3.0418	3.0418	3.0418	3.0418	3.0418	3.0418	3.0418	3.0418	3.0418	3.4573	3.0418	3.0418	3.0418	3.0418	3.0418	3.0418
1700034P13Rik	3.9101	3.7874	3.5089	3.9272	3.8488	3.819	3.749	3.6396	3.0418	3.6376	3.0418	3.6192	3.6091	3.4543	3.9506	3.7958	3.0418	3.4468	3.0418	3.459	3.7008	3.358	3.7389	3.4186	3.7612	3.0418	3.7213	3.5652	4.4526	3.8918	3.6309	3.9455	4.2342	4.1009	4.2071	4.0931	3.8272	3.9009	3.9101	3.5307	3.9636	3.8957	4.1196	3.7626	3.0418	3.5907	3.7811	3.7033	3.864
1700036G14Rik	3.0418	3.0418	3.0418	3.0418	3.0418	3.0418	3.0418	3.0418	3.0418	3.0418	3.0418	3.0418	3.0418	3.0418	3.0418	3.0418	3.0418	3.0418	3.0418	3.0418	3.0418	3.0418	3.0418	3.0418	3.0418	3.0418	3.0418	3.0418	3.0418	3.0418	3.0418	3.0418	3.0418	3.0418	3.0418	3.0418	3.0418	3.0418	3.0418	3.0418	3.0418	3.0418	3.0418	3.0418	3.0418	3.0418	3.0418	3.0418	3.0418
1700037C18Rik	6.0651	6.1024	6.1901	6.4277	5.9524	6.0196	5.7292	6.0682	5.6694	5.8588	5.5126	5.9997	5.8544	5.6544	5.8883	5.8979	5.953	5.9485	5.9468	5.7748	5.8049	5.9023	5.4375	5.8496	5.9762	5.9342	5.7219	5.9658	5.9089	6.2924	5.1473	6.3649	6.4116	6.1645	6.1976	6.3005	6.2039	6.2996	5.9853	6.3994	6.433	6.3032	6.2498	6.2157	6.5197	6.5939	6.2191	6.3524	6.6872
1700037H04Rik	8.20951	7.98355	7.94813	8.04561	9.04104	9.11997	9.1408	9.16573	9.06329	9.11848	8.87378	9.04912	9.19571	9.01462	9.0994	9.11198	9.30492	9.4221	9.68086	9.47807	9.41095	9.32407	8.88917	9.32709	9.13033	9.11949	9.20255	9.37543	8.56412	9.39345	7.96623	9.15115	9.13969	9.22155	9.01907	9.19295	8.71975	9.19189	8.56843	9.00231	9.2248	9.10575	9.21275	9.12361	9.23439	9.27784	8.88371	9.14697	9.25884
1700039E15Rik	3.0418	3.0418	3.5089	3.4897	3.0418	3.3927	3.0418	3.466	3.0418	3.0418	3.0418	3.0418	3.3707	3.0418	3.0418	3.0418	3.0418	3.0418	3.0418	3.0418	3.0418	3.0418	3.0418	3.0418	3.4043	3.0418	3.0418	3.0418	3.0418	3.0418	3.0418	3.0418	3.0418	3.0418	3.0418	3.0418	3.0418	3.0418	3.0418	3.0418	3.4234	3.5395	3.0418	3.0418	3.0418	3.0418	3.6476	3.0418	3.0418
1700039E22Rik	3.0418	3.0418	3.0418	3.0418	3.0418	3.0418	3.0418	3.0418	3.0418	3.0418	3.0418	3.0418	3.0418	3.0418	3.0418	3.0418	3.0418	3.0418	3.0418	3.0418	3.0418	3.358	3.0418	3.0418	3.0418	3.0418	3.3479	3.0418	3.0418	3.0418	3.0418	3.0418	3.0418	3.0418	3.0418	3.0418	3.0418	3.0418	3.0418	3.0418	3.0418	3.0418	3.6274	3.0418	3.0418	3.0418	3.0418	3.0418	3.0418
1700040L02Rik	4.0091	3.9976	3.5089	3.9272	4.6351	4.5459	4.4949	4.2135	4.3291	4.2765	4.1815	4.5468	4.4583	4.1825	4.3491	4.1867	4.7434	4.7173	4.824	4.7626	4.4011	4.2345	4.1289	4.2049	4.3558	4.4813	4.0816	4.3156	4.4526	4.0188	4.3254	4.5142	3.8966	4.3029	4.4069	4.3162	3.6006	3.5427	4.8179	4.7172	4.325	4.2329	4.3764	4.1648	4.3303	4.7683	4.4199	4.6573	4.9074
1700041C23Rik	3.0418	3.0418	3.0418	3.0418	3.0418	3.0418	3.0418	3.0418	3.0418	3.0418	3.0418	3.0418	3.0418	3.4543	3.0418	3.0418	3.0418	3.0418	3.0418	3.0418	3.0418	3.0418	3.0418	3.0418	3.0418	3.0418	3.3479	3.0418	3.0418	3.0418	3.0418	3.0418	3.0418	3.0418	3.0418	3.0418	3.0418	3.0418	3.0418	3.0418	3.0418	3.0418	3.0418	3.0418	3.0418	3.0418	3.0418	3.0418	3.0418
1700041M19Rik	3.0418	3.0418	3.0418	3.0418	3.0418	3.0418	3.0418	3.0418	3.0418	3.0418	3.0418	3.0418	3.0418	3.0418	3.0418	3.0418	3.0418	3.0418	3.0418	3.0418	3.0418	3.0418	3.0418	3.0418	3.0418	3.0418	3.0418	3.0418	3.0418	3.0418	3.0418	3.0418	3.0418	3.0418	3.0418	3.0418	3.0418	3.0418	3.0418	3.0418	3.0418	3.0418	3.0418	3.0418	3.0418	3.0418	3.0418	3.0418	3.457
1700042B14Rik	3.0418	3.0418	3.0418	3.0418	3.0418	3.0418	3.0418	3.0418	3.0418	3.0418	3.0418	3.0418	3.0418	3.0418	3.0418	3.0418	3.0418	3.0418	3.0418	3.0418	3.0418	3.0418	3.0418	3.0418	3.0418	3.0418	3.0418	3.0418	3.0418	3.0418	3.0418	3.0418	3.0418	3.0418	3.0418	3.0418	3.0418	3.0418	3.0418	3.5307	3.0418	3.0418	3.0418	3.0418	3.0418	3.0418	3.0418	3.0418	3.0418
1700042G07Rik	3.0418	3.0418	3.0418	3.0418	3.0418	3.0418	3.0418	3.0418	3.0418	3.0418	3.0418	3.0418	3.0418	3.0418	3.0418	3.0418	3.0418	3.0418	3.0418	3.0418	3.0418	3.0418	3.0418	3.0418	3.0418	3.0418	3.0418	3.0418	3.0418	3.0418	3.0418	3.0418	3.0418	3.0418	3.0418	3.0418	3.0418	3.0418	3.0418	3.0418	3.4234	3.5395	3.6274	3.0418	3.0418	3.0418	3.0418	3.0418	3.0418
1700042G15Rik	3.0418	3.0418	3.0418	3.0418	3.0418	3.0418	3.0418	3.0418	3.0418	3.0418	3.0418	3.0418	3.0418	3.0418	3.0418	3.0418	3.0418	3.0418	3.0418	3.0418	3.0418	3.0418	3.0418	3.0418	3.0418	3.0418	3.0418	3.4129	3.0418	3.0418	3.0418	3.0418	3.0418	3.0418	3.0418	3.0418	3.4381	3.0418	3.0418	3.0418	3.0418	3.0418	3.7566	3.5541	3.0418	3.0418	3.0418	3.5116	3.0418
1700042O10Rik	3.7966	3.6528	3.844	4.028	3.5562	3.819	4.0324	3.9773	3.7813	4.0598	3.0418	3.784	4.1558	4.1121	3.3902	3.7481	3.5592	3.7388	3.7691	3.459	3.966	3.7432	3.0418	4.0875	4.0492	4.0057	3.4739	3.9387	4.2749	4.3994	3.0418	3.7463	3.5401	3.9128	3.7906	4.3162	4.0717	3.7467	3.4348	4.0062	3.8856	4.3227	4.4842	3.0418	3.8892	4.2968	3.7811	4.3329	4.3175
1700044C05Rik	3.0418	3.0418	3.0418	3.0418	3.0418	3.0418	3.0418	3.0418	3.0418	3.0418	3.0418	3.0418	3.0418	3.0418	3.0418	3.0418	3.0418	3.0418	3.0418	3.0418	3.0418	3.0418	3.0418	3.0418	3.0418	3.0418	3.0418	3.0418	3.5579	3.0418	3.0418	3.0418	3.0418	3.0418	3.0418	3.0418	3.0418	3.0418	3.0418	3.0418	3.0418	3.0418	3.0418	3.0418	3.0418	3.0418	3.0418	3.0418	3.0418
1700044K03Rik	3.0418	3.0418	3.0418	3.0418	3.0418	3.0418	3.0418	3.0418	3.0418	3.0418	3.0418	3.0418	3.0418	3.0418	3.0418	3.0418	3.0418	3.0418	3.0418	3.0418	3.0418	3.0418	3.0418	3.0418	3.0418	3.0418	3.0418	3.0418	3.0418	3.0418	3.0418	3.0418	3.0418	3.0418	3.0418	3.0418	3.0418	3.0418	3.0418	3.0418	3.0418	3.0418	3.0418	3.0418	3.0418	3.0418	3.0418	3.0418	3.457
1700045H11Rik	3.0418	3.0418	3.0418	3.0418	3.0418	3.0418	3.0418	3.0418	3.0418	3.0418	3.0418	3.0418	3.0418	3.0418	3.0418	3.0418	3.0418	3.0418	3.0418	3.0418	3.0418	3.0418	3.0418	3.0418	3.0418	3.0418	3.0418	3.0418	3.0418	3.0418	3.0418	3.4512	3.0418	3.0418	3.0418	3.0418	3.0418	3.0418	3.0418	3.0418	3.0418	3.0418	3.0418	3.0418	3.0418	3.0418	3.0418	3.0418	3.0418
1700046C09Rik	3.0418	3.0418	3.0418	3.0418	3.0418	3.0418	3.0418	3.0418	3.0418	3.0418	3.0418	3.0418	3.0418	3.0418	3.0418	3.0418	3.0418	3.0418	3.0418	3.0418	3.0418	3.0418	3.0418	3.0418	3.0418	3.0418	3.0418	3.0418	3.0418	3.5372	3.0418	3.0418	3.0418	3.0418	3.0418	3.0418	3.0418	3.0418	3.0418	3.0418	3.0418	3.0418	3.0418	3.0418	3.0418	3.0418	3.0418	3.0418	3.0418
1700047A11Rik	3.7966	3.4755	4.069	3.9272	3.6701	3.5369	3.6558	3.8814	3.3465	3.5586	3.0418	3.784	3.506	3.7515	3.0418	3.5068	3.0418	3.8915	3.7691	3.0418	3.5098	3.5872	3.7389	3.0418	3.0418	3.4414	3.7213	3.4957	3.7679	3.8918	3.8693	3.0418	3.8966	3.5497	3.7906	3.4789	3.0418	3.5427	4.3081	3.0418	3.0418	3.7423	3.8644	3.5541	3.0418	3.0418	3.8924	4.0747	3.0418
1700047E10Rik	3.0418	3.0418	3.0418	3.0418	3.0418	3.0418	3.0418	3.0418	3.0418	3.0418	3.0418	3.0418	3.0418	3.0418	3.0418	3.0418	3.0418	3.0418	3.0418	3.0418	3.0418	3.0418	3.0418	3.0418	3.0418	3.0418	3.0418	3.0418	3.0418	3.5372	3.0418	3.0418	3.0418	3.0418	3.0418	3.0418	3.0418	3.0418	3.0418	3.0418	3.0418	3.0418	3.0418	3.0418	3.0418	3.0418	3.0418	3.0418	3.0418
1700047G03Rik	3.0418	3.6528	3.0418	3.0418	3.0418	3.0418	3.0418	3.0418	3.0418	3.0418	3.0418	3.0418	3.0418	3.4543	3.0418	3.0418	3.4086	3.0418	3.4646	3.0418	3.0418	3.0418	3.0418	3.0418	3.0418	3.0418	3.0418	3.0418	3.0418	3.5372	3.0418	3.7463	3.8966	3.4019	3.0418	3.0418	3.6006	3.0418	3.0418	3.0418	3.6991	3.0418	3.6274	3.0418	3.4251	3.9021	3.0418	3.5116	3.0418
1700047I17Rik2	3.0418	3.0418	3.0418	3.0418	3.0418	3.0418	3.0418	3.0418	3.0418	3.0418	3.0418	3.0418	3.0418	3.0418	3.0418	3.0418	3.0418	3.0418	3.0418	3.0418	3.0418	3.0418	3.0418	3.0418	3.0418	3.0418	3.0418	3.0418	3.0418	3.0418	3.0418	3.0418	3.0418	3.0418	3.0418	3.0418	3.0418	3.0418	3.0418	3.0418	3.0418	3.0418	3.0418	3.0418	3.0418	3.0418	3.0418	3.0418	3.0418
1700047L14Rik	3.0418	3.0418	3.0418	3.0418	3.0418	3.0418	3.0418	3.0418	3.0418	3.0418	3.0418	3.0418	3.0418	3.0418	3.0418	3.0418	3.0418	3.0418	3.0418	3.0418	3.0418	3.0418	3.0418	3.0418	3.0418	3.0418	3.0418	3.0418	3.0418	3.0418	3.0418	3.0418	3.0418	3.0418	3.0418	3.0418	3.0418	3.0418	3.0418	3.0418	3.0418	3.0418	3.0418	3.0418	3.0418	3.0418	3.0418	3.0418	3.0418
1700047M11Rik	3.0418	3.0418	3.5089	3.0418	3.0418	3.0418	3.0418	3.0418	3.0418	3.0418	3.0418	3.0418	3.0418	3.0418	3.0418	3.0418	3.0418	3.3287	3.0418	3.0418	3.0418	3.0418	3.0418	3.4186	3.0418	3.0418	3.0418	3.0418	3.0418	3.0418	3.0418	3.0418	3.0418	3.0418	3.0418	3.0418	3.0418	3.0418	3.0418	3.0418	3.0418	3.0418	3.0418	3.0418	3.4251	3.0418	3.0418	3.0418	3.0418
1700048M11Rik	3.6604	3.8997	3.5089	3.6727	4.4064	4.2268	4.6015	4.5124	4.1559	4.4813	4.4901	4.5778	4.3906	4.5243	4.3491	4.1577	4.0608	4.5465	4.2768	4.1238	4.5941	4.3747	4.2274	4.7182	4.3109	4.0799	4.6389	4.3393	4.3675	4.3994	5.5994	3.9455	4.0243	4.1555	4.3119	4.0049	4.3715	4.0292	3.9902	4.1153	4.5088	4.4819	4.3182	4.2662	4.105	4.1208	4.2285	4.0747	4.3175
1700048O20Rik	5.3557	5.6319	5.7658	6.1273	5.807	6.0845	7.0669	6.9568	5.9499	5.4394	5.73	5.5998	5.7165	6.2846	5.1204	5.3143	5.4899	5.3557	5.8949	5.8298	5.6591	5.4292	5.7665	5.8496	6.6505	6.5928	5.3251	5.649	6.1697	5.7671	4.637	6.5422	6.7829	7.2976	7.4218	6.9639	7.3656	7.504	5.7867	6.1277	6.481	6.3746	7.3385	5.2388	5.3836	5.3923	6.145	6.368	6.8602
1700049E15Rik	3.0418	3.0418	3.0418	3.0418	3.0418	3.0418	3.0418	3.0418	3.0418	3.0418	3.0418	3.0418	3.0418	3.0418	3.0418	3.0418	3.0418	3.0418	3.0418	3.0418	3.0418	3.0418	3.0418	3.0418	3.0418	3.0418	3.0418	3.3046	3.0418	3.0418	3.0418	3.0418	3.0418	3.0418	3.0418	3.0418	3.0418	3.0418	3.0418	3.73	3.0418	3.5395	3.0418	3.7626	3.0418	3.0418	3.0418	3.0418	3.0418
1700049E22Rik	3.0418	3.0418	3.0418	3.0418	3.0418	3.0418	3.0418	3.0418	3.0418	3.0418	3.0418	3.0418	3.0418	3.0418	3.0418	3.0418	3.0418	3.0418	3.0418	3.0418	3.0418	3.0418	3.0418	3.0418	3.0418	3.0418	3.0418	3.0418	3.0418	3.0418	3.0418	3.0418	3.0418	3.0418	3.0418	3.4789	3.0418	3.0418	3.0418	3.0418	3.0418	3.0418	3.0418	3.0418	3.0418	3.0418	3.4717	3.0418	3.0418
1700049G17Rik	6.7966	6.7251	6.5155	6.5194	6.3813	6.5176	5.9133	6.1295	7.2726	6.9645	6.5991	6.4354	5.8434	6.3707	7.0203	7.0742	5.953	6.1773	6.0763	5.9987	6.8357	6.6776	6.5872	6.5324	6.0004	5.8062	6.7215	6.6892	7.9443	7.041	7.1136	5.8757	6.6167	6.0666	6.3269	6.6038	6.8338	6.6871	7.1748	6.261	5.989	6.7931	7.0836	6.4082	6.6775	6.7566	6.6081	6.2548	6.4566
1700049L16Rik	3.0418	3.0418	3.0418	3.0418	3.0418	3.0418	3.0418	3.0418	3.3465	3.0418	3.0418	3.0418	3.506	3.0418	3.0418	3.0418	3.0418	3.0418	3.0418	3.0418	3.0418	3.0418	3.0418	3.0418	3.0418	3.0418	3.0418	3.0418	3.0418	3.0418	3.0418	3.0418	3.0418	3.4019	3.0418	3.0418	3.0418	3.0418	3.0418	3.0418	3.0418	3.0418	3.0418	3.0418	3.0418	3.0418	3.0418	3.0418	3.0418
1700051A21Rik	3.0418	3.0418	3.0418	3.0418	3.0418	3.0418	3.0418	3.0418	3.0418	3.0418	3.0418	3.0418	3.0418	3.0418	3.0418	3.0418	3.0418	3.0418	3.0418	3.0418	3.0418	3.0418	3.0418	3.0418	3.0418	3.0418	3.0418	3.0418	3.0418	3.0418	3.0418	3.0418	3.0418	3.0418	3.0418	3.0418	3.0418	3.0418	3.0418	3.0418	3.0418	3.0418	3.0418	3.0418	3.0418	3.0418	3.0418	3.0418	3.0418
1700052I22Rik	3.0418	3.0418	3.0418	3.0418	3.0418	3.0418	3.0418	3.0418	3.0418	3.0418	3.0418	3.0418	3.0418	3.0418	3.0418	3.0418	3.0418	3.0418	3.0418	3.0418	3.0418	3.0418	3.0418	3.0418	3.0418	3.0418	3.0418	3.0418	3.0418	3.0418	3.0418	3.0418	3.0418	3.0418	3.0418	3.0418	3.0418	3.0418	3.4348	3.0418	3.4234	3.0418	3.0418	3.0418	3.0418	3.0418	3.0418	3.0418	3.0418
1700052K11Rik	7.1185	7.0624	7.17	7.2174	6.4881	6.3789	6.3533	6.5423	6.5529	6.6152	6.396	6.6634	6.6876	6.7276	6.6401	6.4529	6.7681	6.6064	6.4773	6.7369	6.614	6.5905	6.5724	6.3224	6.7313	6.7555	6.6152	6.4042	6.3709	6.9289	6.4142	7.0386	7.4334	7.358	7.4781	6.9281	7.5312	7.4303	7.1311	6.9742	6.9306	7.3361	7.1621	7.3202	7.0025	7.3128	6.7138	7.0661	6.8687
1700052N19Rik	9.65692	9.57563	9.57326	9.44045	9.14311	9.20263	9.28787	9.48309	9.25481	9.38142	9.31086	9.11555	9.29385	9.41638	9.20345	9.28893	9.15039	9.28375	9.26576	9.4483	9.27809	9.18334	9.33699	8.96551	9.42177	9.3223	9.21977	9.32579	9.33052	9.30448	7.89199	9.11859	9.12695	9.04827	9.08083	9.51023	9.57587	9.46797	9.48752	9.17433	9.38724	9.02852	9.46806	9.26322	9.15668	9.09576	9.41282	9.26943	9.57438
1700054A03Rik	3.0418	3.0418	3.5089	3.0418	3.0418	3.0418	3.0418	3.0418	3.0418	3.0418	3.0418	3.0418	3.0418	3.4543	3.0418	3.0418	3.0418	3.0418	3.0418	3.0418	3.0418	3.0418	3.0418	3.0418	3.0418	3.0418	3.0418	3.0418	3.0418	3.0418	3.0418	3.0418	3.0418	3.0418	3.0418	3.0418	3.0418	3.0418	3.0418	3.0418	3.0418	3.0418	3.0418	3.0418	3.0418	3.0418	3.0418	3.0418	3.0418
1700054K19Rik	3.0418	3.0418	3.0418	3.0418	3.0418	3.0418	3.0418	3.0418	3.0418	3.0418	3.0418	3.0418	3.0418	3.0418	3.0418	3.0418	3.0418	3.0418	3.0418	3.0418	3.0418	3.0418	3.0418	3.0418	3.0418	3.0418	3.0418	3.0418	3.0418	3.0418	3.0418	3.0418	3.0418	3.0418	3.0418	3.0418	3.0418	3.0418	3.0418	3.0418	3.0418	3.0418	3.0418	3.0418	3.0418	3.0418	3.0418	3.0418	3.0418
1700054M17Rik	3.0418	3.0418	3.0418	3.0418	3.0418	3.0418	3.0418	3.0418	3.0418	3.0418	3.0418	3.0418	3.0418	3.0418	3.0418	3.0418	3.0418	3.0418	3.0418	3.0418	3.0418	3.0418	3.0418	3.0418	3.0418	3.0418	3.0418	3.0418	3.0418	3.0418	3.0418	3.0418	3.0418	3.0418	3.0418	3.4789	3.4381	3.5427	3.4348	3.0418	3.0418	3.0418	3.0418	3.0418	3.0418	3.0418	3.0418	3.0418	3.0418
1700054O13Rik	3.0418	3.4755	3.0418	3.0418	3.0418	3.0418	3.0418	3.0418	3.0418	3.0418	3.0418	3.0418	3.3707	3.0418	3.0418	3.0418	3.0418	3.0418	3.0418	3.0418	3.0418	3.0418	3.0418	3.0418	3.4043	3.0418	3.3479	3.0418	3.0418	3.0418	3.0418	3.0418	3.0418	3.0418	3.0418	3.0418	3.0418	3.0418	3.0418	3.0418	3.0418	3.0418	3.4573	3.0418	3.0418	3.0418	3.0418	3.0418	3.0418
1700055C04Rik	3.0418	3.0418	3.0418	3.0418	3.0418	3.0418	3.0418	3.0418	3.0418	3.0418	3.0418	3.0418	3.0418	3.0418	3.0418	3.0418	3.0418	3.0418	3.0418	3.0418	3.0418	3.0418	3.0418	3.0418	3.0418	3.0418	3.0418	3.0418	3.0418	3.0418	3.0418	3.0418	3.0418	3.0418	3.0418	3.0418	3.0418	3.0418	3.0418	3.0418	3.0418	3.0418	3.0418	3.0418	3.0418	3.0418	3.0418	3.0418	3.0418
1700055N04Rik	3.0418	3.0418	3.0418	3.0418	3.0418	3.0418	3.0418	3.0418	3.0418	3.0418	3.0418	3.0418	3.0418	3.0418	3.0418	3.0418	3.0418	3.0418	3.0418	3.0418	3.0418	3.0418	3.0418	3.0418	3.0418	3.0418	3.0418	3.0418	3.0418	3.0418	3.0418	3.0418	3.5401	3.4019	3.5742	3.0418	3.0418	3.0418	3.0418	3.0418	3.4234	3.0418	3.0418	3.0418	3.0418	3.4311	3.0418	3.5116	3.0418
1700056E22Rik	5.0379	5.0165	4.5308	4.7406	4.1691	3.6467	4.2903	3.8814	4.1931	4.0996	3.9801	4.4483	4.2404	4.1825	4.0677	4.0645	4.0608	3.936	4.6989	4.4896	4.0709	4.307	4.2274	4.2049	4.3558	4.3284	4.2344	4.0722	4.7396	4.6775	6.4837	4.8113	4.4834	5.1136	5.0239	4.6057	4.6449	4.8121	4.2525	5.0235	4.8996	5.1853	4.8721	4.9043	5.4044	5.0774	4.8099	5.0809	4.7143
1700057G04Rik	3.4809	3.0418	3.0418	3.4897	3.0418	3.0418	3.0418	3.0418	3.0418	3.0418	3.0418	3.0418	3.0418	3.0418	3.0418	3.0418	3.0418	3.3287	3.0418	3.0418	3.3734	3.0418	3.5371	3.0418	3.0418	3.0418	3.0418	3.3046	3.0418	3.0418	3.0418	3.0418	3.0418	3.0418	3.0418	3.0418	3.4381	3.5427	3.0418	3.0418	3.0418	3.8957	3.0418	3.0418	3.4251	3.0418	3.4717	3.7033	3.0418
1700057H15Rik	3.0418	3.0418	3.0418	3.0418	3.0418	3.0418	3.0418	3.0418	3.0418	3.0418	3.0418	3.0418	3.0418	3.0418	3.0418	3.0418	3.0418	3.0418	3.0418	3.0418	3.0418	3.0418	3.0418	3.0418	3.0418	3.0418	3.0418	3.0418	3.0418	3.0418	3.0418	3.0418	3.0418	3.0418	3.5742	3.4789	3.0418	3.0418	3.0418	3.0418	3.0418	3.0418	3.0418	3.0418	3.0418	3.0418	3.0418	3.5116	3.0418
1700060C16Rik	3.0418	3.0418	3.0418	3.0418	3.0418	3.0418	3.0418	3.0418	3.0418	3.0418	3.0418	3.0418	3.0418	3.0418	3.0418	3.0418	3.0418	3.0418	3.0418	3.0418	3.0418	3.0418	3.0418	3.0418	3.0418	3.0418	3.0418	3.0418	3.0418	3.0418	3.0418	3.0418	3.5401	3.0418	3.0418	3.0418	3.0418	3.0418	3.0418	3.0418	3.0418	3.0418	3.0418	3.0418	3.0418	3.0418	3.0418	3.0418	3.0418
1700060C20Rik	3.0418	3.0418	3.0418	3.0418	3.0418	3.0418	3.0418	3.0418	3.0418	3.0418	3.0418	3.0418	3.0418	3.0418	3.0418	3.0418	3.0418	3.0418	3.0418	3.0418	3.0418	3.0418	3.0418	3.0418	3.0418	3.0418	3.3479	3.0418	3.0418	3.0418	3.0418	3.0418	3.0418	3.0418	3.0418	3.0418	3.0418	3.0418	3.0418	3.0418	3.0418	3.0418	3.0418	3.0418	3.0418	3.0418	3.0418	3.0418	3.0418
1700061F12Rik	3.0418	3.0418	3.0418	3.0418	3.6701	3.0418	3.6558	3.7714	3.0418	3.0418	3.0418	3.3767	3.0418	3.0418	3.0418	3.0418	3.4086	3.3287	3.0418	3.0418	3.3734	3.358	3.0418	3.0418	3.7612	3.0418	3.0418	3.0418	3.0418	3.0418	3.0418	3.4512	3.5401	3.0418	3.0418	3.0418	3.0418	3.0418	3.0418	3.0418	3.0418	3.0418	3.0418	3.7626	3.0418	3.0418	3.0418	3.0418	3.0418
1700061G19Rik	4.3217	4.5945	3.9643	4.3459	4.7656	4.5799	4.6989	4.8293	4.4204	4.5584	4.8341	4.4134	4.7963	4.7043	4.8628	4.6422	4.5723	4.2579	4.6074	4.4369	4.7591	4.7585	4.4754	4.752	4.7252	4.4327	4.7971	4.5116	4.2749	4.3171	4.5426	4.7338	5.1018	4.6168	4.3119	4.5536	4.5166	4.2401	4.459	4.5949	4.4208	4.2329	4.3764	4.4427	4.5148	4.6958	4.36	4.6573	4.2557
1700061I17Rik	3.0418	3.0418	3.0418	3.0418	3.0418	3.0418	3.0418	3.0418	3.0418	3.0418	3.0418	3.0418	3.0418	3.0418	3.0418	3.0418	3.0418	3.0418	3.0418	3.0418	3.0418	3.0418	3.0418	3.0418	3.0418	3.0418	3.0418	3.0418	3.0418	3.0418	3.0418	3.4512	3.0418	3.0418	3.0418	3.0418	3.0418	3.0418	3.0418	3.0418	3.0418	3.0418	3.0418	3.0418	3.0418	3.0418	3.4717	3.7033	3.0418
1700063A18Rik	3.0418	3.0418	3.0418	3.0418	3.0418	3.0418	3.0418	3.0418	3.0418	3.0418	3.0418	3.0418	3.0418	3.0418	3.0418	3.0418	3.0418	3.0418	3.0418	3.0418	3.0418	3.0418	3.0418	3.0418	3.0418	3.0418	3.0418	3.0418	3.0418	3.0418	3.0418	3.0418	3.0418	3.0418	3.0418	3.0418	3.0418	3.0418	3.0418	3.0418	3.0418	3.0418	3.0418	3.0418	3.0418	3.0418	3.0418	3.0418	3.0418
1700063D05Rik	3.0418	3.0418	3.0418	3.0418	3.0418	3.3927	3.0418	3.0418	3.0418	3.0418	3.0418	3.0418	3.3707	3.4543	3.0418	3.0418	3.0418	3.0418	3.0418	3.0418	3.0418	3.0418	3.0418	3.0418	3.0418	3.0418	3.0418	3.0418	3.5579	3.0418	3.6309	4.4127	4.2342	3.9803	3.7906	3.0418	3.4381	3.5427	3.4348	3.0418	3.0418	3.0418	3.0418	3.0418	3.0418	3.4311	3.9895	3.7033	3.457
1700063O14Rik	3.0418	3.0418	3.0418	3.0418	3.0418	3.0418	3.0418	3.0418	3.0418	3.0418	3.0418	3.0418	3.0418	3.0418	3.0418	3.0418	3.0418	3.0418	3.0418	3.0418	3.0418	3.0418	3.0418	3.0418	3.0418	3.0418	3.0418	3.0418	3.0418	3.0418	3.0418	3.0418	3.0418	3.0418	3.0418	3.0418	3.0418	3.0418	3.0418	3.0418	3.0418	3.0418	3.0418	3.0418	3.0418	3.0418	3.0418	3.0418	3.0418
1700064J06Rik	3.0418	3.0418	3.0418	3.0418	3.0418	3.0418	3.0418	3.0418	3.0418	3.0418	3.0418	3.0418	3.0418	3.0418	3.0418	3.0418	3.0418	3.0418	3.0418	3.0418	3.0418	3.0418	3.0418	3.0418	3.0418	3.0418	3.0418	3.0418	3.0418	3.0418	3.0418	3.0418	3.0418	3.0418	3.0418	3.0418	3.0418	3.0418	3.0418	3.0418	3.0418	3.0418	3.0418	3.0418	3.0418	3.0418	3.0418	3.0418	3.0418
1700064M15Rik	3.4809	3.7874	3.5089	3.0418	3.0418	3.3927	3.0418	3.0418	3.0418	3.0418	3.0418	3.0418	3.3707	3.4543	3.0418	3.311	3.4086	3.3287	3.0418	3.459	3.0418	3.358	3.0418	3.0418	3.4043	3.4414	3.0418	3.0418	3.7679	3.0418	3.6309	3.0418	3.0418	3.0418	3.0418	3.6576	3.0418	3.5427	3.0418	3.8808	3.0418	3.0418	3.4573	3.5541	3.0418	3.0418	3.0418	3.0418	3.627
1700065D16Rik	3.7966	3.7874	4.069	4.028	4.5266	4.6763	4.1954	4.3435	4.3291	4.1744	3.711	4.4134	4.1558	4.0358	4.0112	4.0966	4.4558	4.1287	4.2768	3.459	3.777	3.8087	4.4754	4.3581	4.2639	3.8336	4.0816	4.1605	3.7679	4.1292	3.6309	4.3581	3.8966	3.9128	3.5742	3.9063	3.8272	4.1407	4.1935	3.8808	3.7986	4.2329	3.8644	3.5541	3.4251	3.4311	3.7811	3.8485	4.1898
1700065I16Rik	3.0418	3.0418	3.0418	3.0418	3.0418	3.0418	3.0418	3.0418	3.0418	3.0418	3.0418	3.0418	3.0418	3.0418	3.0418	3.0418	3.0418	3.0418	3.0418	3.0418	3.0418	3.0418	3.0418	3.0418	3.0418	3.0418	3.0418	3.0418	3.0418	3.0418	3.0418	3.0418	3.0418	3.0418	3.0418	3.0418	3.0418	3.0418	3.0418	3.0418	3.0418	3.0418	3.0418	3.0418	3.0418	3.0418	3.0418	3.0418	3.0418
1700065J11Rik	3.0418	3.0418	3.0418	3.0418	3.0418	3.0418	3.0418	3.0418	3.0418	3.0418	3.0418	3.0418	3.0418	3.0418	3.0418	3.0418	3.0418	3.0418	3.0418	3.0418	3.0418	3.0418	3.0418	3.0418	3.0418	3.0418	3.0418	3.0418	3.0418	3.0418	3.0418	3.0418	3.0418	3.0418	3.0418	3.0418	3.0418	3.0418	3.0418	3.5307	3.0418	3.0418	3.0418	3.0418	3.0418	3.0418	3.0418	3.0418	3.0418
1700065J18Rik	3.0418	3.0418	3.0418	3.0418	3.0418	3.0418	3.0418	3.0418	3.0418	3.0418	3.0418	3.0418	3.0418	3.0418	3.0418	3.0418	3.0418	3.0418	3.0418	3.0418	3.0418	3.0418	3.0418	3.0418	3.0418	3.0418	3.0418	3.0418	3.0418	3.0418	3.0418	3.0418	3.0418	3.4019	3.0418	3.0418	3.0418	3.0418	3.0418	3.0418	3.0418	3.0418	3.0418	3.0418	3.0418	3.0418	3.0418	3.0418	3.0418
1700065L07Rik	3.0418	3.0418	3.0418	3.0418	3.0418	3.0418	3.0418	3.0418	3.0418	3.0418	3.0418	3.0418	3.0418	3.0418	3.0418	3.0418	3.0418	3.0418	3.0418	3.0418	3.0418	3.0418	3.0418	3.0418	3.0418	3.0418	3.0418	3.0418	3.0418	3.0418	3.0418	3.0418	3.0418	3.0418	3.0418	3.0418	3.0418	3.0418	3.0418	3.0418	3.4234	3.0418	3.7566	3.5541	3.0418	3.0418	3.0418	3.0418	3.0418
1700065O20Rik	3.0418	3.0418	3.0418	3.0418	3.0418	3.0418	3.0418	3.0418	3.0418	3.0418	3.0418	3.0418	3.0418	3.0418	3.0418	3.0418	3.0418	3.0418	3.0418	3.0418	3.0418	3.0418	3.0418	3.0418	3.0418	3.0418	3.0418	3.0418	3.0418	3.0418	3.0418	3.0418	3.0418	3.0418	3.0418	3.0418	3.0418	3.5427	3.0418	3.0418	3.0418	3.0418	3.0418	3.0418	3.0418	3.0418	3.0418	3.0418	3.0418
1700066B17Rik	3.0418	3.0418	3.0418	3.0418	3.0418	3.0418	3.0418	3.0418	3.0418	3.0418	3.0418	3.0418	3.0418	3.0418	3.0418	3.0418	3.0418	3.0418	3.4646	3.0418	3.3734	3.0418	3.0418	3.4186	3.0418	3.0418	3.3479	3.0418	3.0418	3.0418	3.0418	3.0418	3.0418	3.0418	3.0418	3.0418	3.0418	3.5427	3.0418	3.0418	3.4234	3.5395	3.6274	3.0418	3.4251	3.5907	3.0418	3.0418	3.0418
1700066B19Rik	6.2088	6.4663	6.1548	6.4277	5.7356	5.4532	5.8111	5.6514	6.3442	6.1944	5.73	5.8024	6.2013	5.713	6.353	6.1082	5.3979	4.9995	5.1981	5.0507	5.7934	5.7799	5.7665	5.8351	6.1153	6.0653	6.0039	6.2128	6.0571	6.5579	4.3254	6.1206	5.8058	5.9491	6.0299	5.6024	6.4323	5.736	5.7193	6.4794	6.2453	5.8547	6.3638	5.3204	5.8725	6.4305	5.4224	5.8697	5.3291
1700066M21Rik	8.1754	8.294	8.2707	8.2262	7.7836	7.9979	8.2667	8.2607	8.054	8.0524	7.9905	7.8765	8.0668	8.2267	7.869	8.0182	7.7027	7.7311	7.743	7.7768	7.5902	7.3414	7.7227	7.9131	8.1647	8.1299	7.8606	8.0834	8.4412	7.6263	8.4003	7.7265	7.8172	7.6822	8.0601	7.889	8.0642	7.8688	8.2301	7.674	7.4976	7.9124	7.622	8.0888	7.8209	8.1952	7.6619	7.5194	7.6505
1700066N21Rik	3.0418	3.0418	3.5089	3.0418	3.0418	3.0418	3.0418	3.0418	3.0418	3.0418	3.0418	3.0418	3.0418	3.0418	3.0418	3.0418	3.0418	3.0418	3.0418	3.0418	3.0418	3.0418	3.0418	3.0418	3.0418	3.0418	3.0418	3.4129	3.0418	3.0418	3.0418	3.0418	3.0418	3.0418	3.0418	3.0418	3.0418	3.0418	3.0418	3.0418	3.0418	3.0418	3.4573	3.0418	3.0418	3.5907	3.0418	3.0418	3.0418
1700066O22Rik	3.0418	3.0418	3.0418	3.0418	3.0418	3.0418	3.0418	3.0418	3.0418	3.0418	3.0418	3.0418	3.0418	3.0418	3.0418	3.0418	3.0418	3.0418	3.0418	3.0418	3.0418	3.0418	3.0418	3.0418	3.0418	3.0418	3.0418	3.0418	3.0418	3.0418	3.0418	3.0418	3.0418	3.0418	3.0418	3.0418	3.0418	3.0418	3.0418	3.73	3.0418	3.0418	3.0418	3.0418	3.0418	3.0418	3.0418	3.0418	3.0418
1700067G17Rik	3.0418	3.0418	3.0418	3.0418	3.0418	3.0418	3.0418	3.0418	3.0418	3.0418	3.0418	3.0418	3.0418	3.0418	3.0418	3.0418	3.0418	3.0418	3.0418	3.0418	3.0418	3.0418	3.0418	3.0418	3.0418	3.0418	3.0418	3.0418	3.0418	3.0418	3.0418	3.0418	3.5401	3.0418	3.0418	3.0418	3.0418	3.0418	3.0418	3.0418	3.0418	3.0418	3.0418	3.0418	3.0418	3.0418	3.0418	3.0418	3.0418
1700067K01Rik	4.8849	4.8647	4.6489	4.9178	4.9109	5.1335	5.3224	5.3962	5.1369	5.0412	3.9801	4.965	5.4205	5.2905	5.0552	4.9809	4.948	4.3448	5.1378	5.1437	4.2081	4.6864	4.6138	4.6104	5.3747	5.1241	4.8987	4.6781	5.0221	4.3994	3.8693	4.4646	4.6224	4.7762	4.7212	4.6057	5.2158	4.9199	4.6324	4.7739	5.0154	4.5535	4.5823	4.7281	4.5965	4.1208	5.1987	5.1954	4.7143
1700067P10Rik	3.0418	3.0418	3.0418	3.0418	3.0418	3.0418	3.0418	3.0418	3.0418	3.0418	3.0418	3.0418	3.0418	3.0418	3.0418	3.0418	3.0418	3.0418	3.0418	3.0418	3.0418	3.0418	3.0418	3.0418	3.0418	3.0418	3.0418	3.0418	3.0418	3.0418	3.0418	3.0418	3.0418	3.0418	3.0418	3.0418	3.0418	3.0418	3.0418	3.0418	3.0418	3.0418	3.0418	3.0418	3.0418	3.0418	3.0418	3.0418	3.0418
1700069L16Rik	3.0418	3.0418	3.0418	3.0418	3.0418	3.0418	3.0418	3.0418	3.0418	3.0418	3.0418	3.0418	3.0418	3.0418	3.0418	3.0418	3.0418	3.0418	3.0418	3.0418	3.0418	3.0418	3.0418	3.0418	3.0418	3.0418	3.0418	3.0418	3.0418	3.0418	3.0418	3.0418	3.0418	3.0418	3.0418	3.0418	3.0418	3.0418	3.0418	3.0418	3.0418	3.0418	3.0418	3.0418	3.0418	3.0418	3.0418	3.0418	3.0418
1700069P05Rik	3.0418	3.0418	3.0418	3.0418	3.0418	3.0418	3.0418	3.0418	3.0418	3.0418	3.0418	3.0418	3.0418	3.0418	3.0418	3.0418	3.0418	3.0418	3.0418	3.0418	3.0418	3.0418	3.0418	3.0418	3.0418	3.0418	3.0418	3.0418	3.0418	3.0418	3.0418	3.0418	3.0418	3.0418	3.0418	3.0418	3.0418	3.0418	3.0418	3.0418	3.0418	3.0418	3.0418	3.0418	3.0418	3.0418	3.0418	3.0418	3.0418
1700071K01Rik	3.0418	3.0418	3.0418	3.0418	3.8488	3.0418	3.749	3.0418	3.6478	3.4645	3.0418	3.7071	3.506	3.7515	3.0418	3.5068	3.4086	3.4468	3.0418	3.6297	3.3734	3.0418	3.5371	3.0418	3.0418	3.0418	3.0418	3.3046	3.7679	4.0188	3.6309	3.6189	3.7431	3.8389	3.0418	3.6576	3.7241	3.5427	3.9101	3.0418	3.4234	3.7423	3.6274	3.7626	3.0418	3.5907	3.6476	3.5116	3.864
1700071M16Rik	3.0418	3.0418	3.0418	3.0418	3.0418	3.0418	3.0418	3.0418	3.0418	3.0418	3.0418	3.0418	3.0418	3.0418	3.0418	3.0418	3.0418	3.0418	3.0418	3.0418	3.3734	3.0418	3.0418	3.0418	3.0418	3.0418	3.0418	3.0418	3.0418	3.0418	3.0418	3.0418	3.0418	3.0418	3.0418	3.0418	3.0418	3.0418	3.0418	3.73	3.0418	3.0418	3.0418	3.0418	3.0418	3.0418	3.0418	3.5116	3.0418
1700072B07Rik	3.0418	3.0418	3.0418	3.0418	3.0418	3.0418	3.0418	3.0418	3.0418	3.0418	3.0418	3.0418	3.0418	3.0418	3.0418	3.0418	3.0418	3.0418	3.0418	3.0418	3.0418	3.0418	3.0418	3.0418	3.0418	3.0418	3.3479	3.0418	3.0418	3.0418	3.0418	3.0418	3.0418	3.0418	3.0418	3.0418	3.0418	3.0418	3.0418	3.0418	3.0418	3.0418	3.0418	3.0418	3.0418	3.0418	3.0418	3.0418	3.0418
1700072O05Rik	3.0418	3.0418	3.0418	3.0418	3.0418	3.0418	3.0418	3.0418	3.0418	3.0418	3.0418	3.0418	3.0418	3.0418	3.0418	3.0418	3.0418	3.0418	3.0418	3.0418	3.0418	3.0418	3.0418	3.0418	3.0418	3.0418	3.0418	3.3046	3.0418	3.0418	3.0418	3.0418	3.0418	3.0418	3.0418	3.0418	3.0418	3.0418	3.0418	3.5307	3.0418	3.7423	3.0418	3.0418	3.0418	3.0418	3.0418	3.0418	3.0418
1700073E17Rik	3.0418	3.0418	3.0418	3.6727	4.055	3.7386	4.0324	4.2806	4.1172	4.1377	4.3473	3.9747	4.1558	4.5243	4.2186	4.3204	3.4086	3.6791	4.06	3.6297	4.1189	3.5872	4.3169	3.4186	3.5531	3.8336	3.947	4.0081	4.2749	4.3994	4.4395	4.4127	4.0243	4.5093	4.2071	4.3806	4.5166	3.9009	4.5915	3.73	3.58	4.6208	4.1196	5.0585	3.7019	3.9021	4.5307	4.4059	5.0426
1700074H08Rik	3.0418	3.0418	3.0418	3.0418	3.0418	3.0418	3.0418	3.0418	3.0418	3.0418	3.0418	3.0418	3.0418	3.0418	3.0418	3.0418	3.0418	3.0418	3.0418	3.0418	3.0418	3.0418	3.0418	3.0418	3.0418	3.0418	3.0418	3.0418	3.0418	3.5372	3.0418	3.0418	3.0418	3.4019	3.0418	3.4789	3.4381	3.5427	3.4348	3.0418	3.0418	3.0418	3.0418	3.0418	3.0418	3.0418	3.7811	3.0418	3.457
1700074P13Rik	3.4809	3.0418	3.0418	3.0418	3.0418	3.0418	3.3981	3.0418	3.0418	3.0418	3.0418	3.3767	3.0418	3.0418	3.3902	3.0418	3.0418	3.0418	3.4646	3.459	3.3734	3.358	3.0418	3.0418	3.4043	3.0418	3.0418	3.4957	3.0418	3.0418	3.0418	3.0418	3.0418	3.0418	3.0418	3.0418	3.4381	3.0418	3.0418	3.0418	3.4234	3.0418	3.0418	3.5541	3.0418	3.0418	3.0418	3.0418	3.0418
1700080E11Rik	3.0418	3.0418	3.0418	3.0418	3.0418	3.0418	3.0418	3.0418	3.0418	3.0418	3.0418	3.0418	3.0418	3.0418	3.0418	3.0418	3.0418	3.0418	3.0418	3.0418	3.0418	3.0418	3.0418	3.0418	3.0418	3.0418	3.0418	3.0418	3.0418	3.0418	3.0418	3.0418	3.0418	3.0418	3.0418	3.0418	3.0418	3.0418	3.0418	3.0418	3.0418	3.0418	3.0418	3.0418	3.0418	3.0418	3.0418	3.0418	3.0418
1700080N15Rik	3.0418	3.4755	3.0418	3.0418	3.0418	3.0418	3.0418	3.0418	3.0418	3.0418	3.0418	3.0418	3.0418	3.0418	3.0418	3.0418	3.0418	3.0418	3.0418	3.0418	3.0418	3.0418	3.0418	3.0418	3.0418	3.0418	3.0418	3.0418	3.0418	3.0418	3.0418	3.0418	3.0418	3.0418	3.0418	3.0418	3.0418	3.0418	3.0418	3.0418	3.0418	3.0418	3.0418	3.0418	3.0418	3.0418	3.0418	3.0418	3.0418
1700080O16Rik	3.0418	3.0418	3.0418	3.0418	3.0418	3.0418	3.0418	3.0418	3.0418	3.0418	3.0418	3.0418	3.0418	3.0418	3.0418	3.0418	3.0418	3.0418	3.0418	3.0418	3.0418	3.0418	3.0418	3.0418	3.0418	3.0418	3.0418	3.0418	3.0418	3.0418	3.0418	3.0418	3.0418	3.0418	3.0418	3.0418	3.0418	3.0418	3.0418	3.0418	3.0418	3.0418	3.0418	3.0418	3.0418	3.0418	3.0418	3.0418	3.457
1700081H04Rik	3.0418	3.0418	3.0418	3.0418	3.0418	3.0418	3.0418	3.0418	3.0418	3.0418	3.0418	3.0418	3.0418	3.0418	3.0418	3.0418	3.0418	3.0418	3.0418	3.0418	3.0418	3.0418	3.0418	3.0418	3.0418	3.0418	3.0418	3.0418	3.0418	3.0418	3.0418	3.0418	3.0418	3.0418	3.0418	3.0418	3.0418	3.0418	3.0418	3.0418	3.0418	3.0418	3.0418	3.0418	3.0418	3.0418	3.0418	3.0418	3.0418
1700084C01Rik	3.0418	3.0418	3.0418	3.4897	3.0418	3.0418	3.0418	3.0418	3.0418	3.0418	3.0418	3.0418	3.0418	3.0418	3.0418	3.0418	3.0418	3.0418	3.4646	3.0418	3.0418	3.0418	3.0418	3.0418	3.0418	3.4414	3.0418	3.3046	3.5579	3.0418	3.6309	3.0418	3.0418	3.0418	3.0418	3.0418	3.0418	3.0418	3.0418	3.73	3.0418	3.7423	3.0418	3.0418	3.0418	3.0418	3.4717	3.5116	3.0418
1700084E18Rik	4.0977	4.5945	4.5914	4.3459	3.7655	3.7386	3.749	4.0632	4.2634	4.0598	3.0418	3.784	4.1558	4.1825	4.264	3.9602	3.9974	3.6127	3.6377	3.8677	4.2081	4.1561	3.7389	3.8751	3.9185	3.6052	4.1985	4.1026	4.0584	4.4757	4.3254	4.1744	4.3241	4.4315	3.9539	4.0049	4.1397	3.7467	4.1307	4.0062	4.1617	4.0232	4.5343	4.2662	4.3303	3.9815	4.0765	4.3329	4.0423
1700084F23Rik	3.0418	3.0418	3.0418	3.0418	3.0418	3.0418	3.0418	3.0418	3.0418	3.0418	3.0418	3.0418	3.0418	3.0418	3.0418	3.0418	3.0418	3.0418	3.0418	3.0418	3.0418	3.0418	3.0418	3.0418	3.0418	3.0418	3.0418	3.0418	3.0418	3.0418	3.0418	3.0418	3.0418	3.0418	3.0418	3.0418	3.0418	3.0418	3.0418	3.0418	3.0418	3.0418	3.0418	3.0418	3.0418	3.0418	3.0418	3.0418	3.457
1700084J12Rik	3.0418	3.0418	3.0418	3.0418	3.5562	3.7386	3.5444	3.466	3.0418	3.7067	3.0418	3.0418	3.3707	3.4543	3.3902	3.311	3.0418	3.3287	3.0418	3.0418	3.5098	3.488	3.5371	3.0418	3.4043	3.0418	3.3479	3.3046	3.0418	3.5372	3.0418	3.0418	3.0418	3.4019	3.5742	3.4789	3.0418	3.0418	3.4348	3.5307	3.0418	3.7423	3.0418	3.5541	3.4251	3.0418	3.7811	3.8485	3.627
1700085C21Rik	3.0418	3.0418	3.0418	3.0418	3.0418	3.0418	3.0418	3.0418	3.0418	3.0418	3.0418	3.0418	3.0418	3.0418	3.0418	3.0418	3.0418	3.0418	3.0418	3.0418	3.0418	3.0418	3.0418	3.0418	3.0418	3.0418	3.0418	3.0418	3.0418	3.0418	3.0418	3.0418	3.0418	3.0418	3.0418	3.0418	3.0418	3.0418	3.0418	3.0418	3.0418	3.0418	3.0418	3.0418	3.0418	3.0418	3.0418	3.5116	3.457
1700086L19Rik	3.0418	3.0418	3.0418	3.0418	3.0418	3.0418	3.0418	3.0418	3.0418	3.0418	3.0418	3.0418	3.0418	3.0418	3.3902	3.311	3.0418	3.0418	3.0418	3.0418	3.0418	3.358	3.0418	3.0418	3.0418	3.0418	3.0418	3.0418	3.0418	3.0418	3.0418	3.0418	3.0418	3.4019	3.0418	3.0418	3.0418	3.0418	3.0418	3.5307	3.4234	3.0418	3.0418	3.0418	3.0418	3.0418	3.0418	3.0418	3.0418
1700086O06Rik	6.2536	6.1024	6.5016	6.8056	6.372	6.0524	6.1608	6.338	5.9144	5.8678	6.3644	6.2769	6.4652	6.4631	6.2081	5.8399	5.8612	6.0959	5.8949	6.2053	5.9679	5.7143	6.2359	5.9999	6.3297	6.5242	5.87	6.047	5.985	5.9417	4.197	6.2544	6.5257	6.4054	6.6563	6.5924	6.4942	6.4904	6.7557	6.6686	6.5546	6.523	6.3879	6.3531	6.1146	6.1374	6.7638	6.2034	6.8167
1700088E04Rik	3.0418	3.0418	3.0418	3.4897	3.0418	3.0418	3.0418	3.0418	3.3465	3.0418	3.0418	3.0418	3.0418	3.0418	3.0418	3.0418	3.0418	3.0418	3.4646	3.0418	3.0418	3.0418	3.0418	3.0418	3.0418	3.0418	3.0418	3.0418	3.0418	3.0418	3.6309	3.0418	3.0418	3.5497	3.7906	3.4789	3.0418	3.0418	3.0418	3.0418	3.0418	3.0418	3.6274	3.7626	3.0418	3.0418	3.4717	3.0418	3.0418
1700091H14Rik	3.0418	3.0418	3.0418	3.0418	3.0418	3.0418	3.0418	3.0418	3.0418	3.0418	3.0418	3.0418	3.0418	3.0418	3.0418	3.0418	3.0418	3.0418	3.0418	3.0418	3.0418	3.0418	3.0418	3.0418	3.0418	3.0418	3.0418	3.0418	3.0418	3.0418	3.0418	3.0418	3.0418	3.0418	3.0418	3.0418	3.0418	3.0418	3.0418	3.0418	3.0418	3.0418	3.0418	3.0418	3.0418	3.0418	3.0418	3.0418	3.0418
1700092C02Rik	3.0418	3.0418	3.0418	3.0418	3.0418	3.0418	3.0418	3.0418	3.0418	3.0418	3.0418	3.0418	3.0418	3.0418	3.0418	3.0418	3.0418	3.0418	3.0418	3.0418	3.0418	3.0418	3.0418	3.0418	3.0418	3.0418	3.3479	3.0418	3.0418	3.0418	3.0418	3.0418	3.0418	3.0418	3.0418	3.0418	3.0418	3.0418	3.0418	3.0418	3.0418	3.0418	3.0418	3.0418	3.0418	3.0418	3.0418	3.0418	3.0418
1700092C10Rik	3.4809	3.0418	3.0418	3.0418	3.4065	3.0418	3.0418	3.0418	3.0418	3.3413	3.0418	3.0418	3.0418	3.0418	3.3902	3.0418	3.0418	3.0418	3.6377	3.459	3.0418	3.0418	3.5371	3.0418	3.0418	3.6052	3.3479	3.3046	3.5579	3.0418	3.0418	3.0418	3.0418	3.0418	3.0418	3.0418	3.0418	3.5427	3.0418	3.0418	3.0418	3.5395	3.0418	3.0418	3.0418	3.0418	3.0418	3.0418	3.0418
1700092E19Rik	3.0418	3.0418	3.0418	3.0418	3.0418	3.0418	3.0418	3.0418	3.0418	3.0418	3.0418	3.0418	3.0418	3.0418	3.0418	3.0418	3.0418	3.0418	3.0418	3.0418	3.3734	3.0418	3.0418	3.0418	3.0418	3.0418	3.0418	3.3046	3.0418	3.0418	3.0418	3.0418	3.0418	3.0418	3.0418	3.0418	3.0418	3.0418	3.0418	3.0418	3.0418	3.0418	3.0418	3.0418	3.0418	3.0418	3.0418	3.0418	3.0418
1700092K14Rik	3.0418	3.0418	3.0418	3.0418	3.0418	3.0418	3.0418	3.0418	3.0418	3.0418	3.0418	3.0418	3.0418	3.0418	3.0418	3.0418	3.0418	3.0418	3.0418	3.0418	3.0418	3.0418	3.0418	3.0418	3.0418	3.0418	3.0418	3.0418	3.0418	3.0418	3.0418	3.0418	3.0418	3.0418	3.0418	3.0418	3.0418	3.0418	3.0418	3.0418	3.4234	3.0418	3.0418	3.0418	3.0418	3.5907	3.0418	3.0418	3.0418
1700092M07Rik	5.2682	5.3596	5.148	5.3943	5.0161	4.8746	4.5671	4.6121	4.2968	4.3692	4.8341	5.0085	4.8904	4.9655	4.3074	4.3928	4.6779	4.2272	4.7421	4.7213	4.4357	4.1561	4.6771	4.3581	4.5916	4.5725	4.2691	4.1605	4.7396	4.6141	4.0486	4.3581	4.6861	4.8901	4.4069	5.1335	4.8657	5.111	5.2	4.828	4.7719	4.8022	4.6726	4.6631	4.5965	4.5359	4.8902	4.9103	4.8711
1700093K21Rik	3.0418	3.0418	3.0418	3.0418	3.4065	3.0418	3.3981	3.0418	3.4719	3.3413	3.0418	3.3767	3.3707	3.0418	3.6423	3.5068	3.4086	3.3287	3.4646	3.6297	3.3734	3.7432	3.0418	3.0418	3.4043	3.0418	3.5701	3.4957	3.7679	3.0418	3.0418	3.0418	3.0418	3.0418	3.5742	3.0418	3.0418	3.5427	3.7183	3.8808	3.8856	3.5395	3.7566	3.0418	3.0418	3.5907	3.0418	3.0418	3.457
1700094D03Rik	6.7559	6.7251	6.3388	6.4412	6.4178	6.7201	6.7911	6.8616	6.6732	6.6465	6.6522	6.6506	6.5477	6.8262	6.702	6.7061	6.45	6.4192	6.4538	6.3611	6.6712	6.5231	6.363	6.5588	6.62	6.6491	6.3557	6.5602	7.1025	6.8814	7.9088	7.3542	7.339	7.1635	7.3022	7.154	7.1595	6.8723	7.2292	7.0175	7.0746	7.0954	6.8092	6.7573	6.8566	6.9316	7.3908	7.0661	7.1537
1700094J05Rik	3.4809	3.6528	3.6996	3.4897	3.5562	3.7386	3.749	3.9773	3.6478	3.3413	3.711	3.7071	3.7711	3.7515	3.5333	3.7481	3.6738	3.6791	3.6377	3.7594	3.5098	3.7432	3.0418	3.0418	3.5531	3.6052	3.5701	3.6261	3.0418	3.5372	3.0418	3.4512	4.0243	3.7565	4.2071	3.7932	3.8272	3.5427	3.7183	3.0418	3.6991	4.0232	3.4573	3.0418	3.4251	3.8135	3.8924	3.0418	3.0418
1700094M24Rik	3.0418	3.0418	3.0418	3.0418	3.0418	3.0418	3.0418	3.0418	3.0418	3.0418	3.0418	3.0418	3.0418	3.0418	3.0418	3.0418	3.0418	3.0418	3.0418	3.0418	3.0418	3.0418	3.0418	3.0418	3.0418	3.0418	3.0418	3.0418	3.0418	3.0418	3.0418	3.0418	3.0418	3.0418	3.0418	3.0418	3.0418	3.0418	3.0418	3.0418	3.0418	3.0418	3.0418	3.0418	3.0418	3.0418	3.0418	3.0418	3.0418
1700095A21Rik	3.4809	3.0418	3.0418	3.0418	3.0418	3.0418	3.0418	3.0418	3.0418	3.0418	3.0418	3.0418	3.0418	3.0418	3.0418	3.0418	3.0418	3.0418	3.0418	3.0418	3.0418	3.0418	3.0418	3.0418	3.0418	3.0418	3.3479	3.0418	3.0418	3.0418	3.0418	3.6189	3.0418	3.0418	3.0418	3.0418	3.0418	3.0418	3.0418	3.0418	3.0418	3.0418	3.0418	3.0418	3.0418	3.0418	3.0418	3.0418	3.0418
1700095B10Rik	3.0418	3.0418	3.0418	3.0418	3.0418	3.0418	3.0418	3.0418	3.0418	3.0418	3.0418	3.0418	3.0418	3.0418	3.0418	3.0418	3.0418	3.0418	3.0418	3.0418	3.0418	3.0418	3.0418	3.0418	3.0418	3.0418	3.0418	3.0418	3.0418	3.0418	3.0418	3.0418	3.0418	3.0418	3.0418	3.0418	3.0418	3.0418	3.0418	3.0418	3.0418	3.0418	3.6274	3.5541	3.0418	3.0418	3.0418	3.0418	3.0418
1700096J18Rik	3.0418	3.6528	3.0418	3.6727	3.9919	3.5369	3.5444	3.6396	3.8392	3.9742	3.0418	3.6192	3.6091	3.8586	3.6423	3.6404	3.5592	3.6127	3.6377	3.7594	3.777	3.8087	3.5371	3.6908	3.5531	3.0418	3.6507	3.4957	3.7679	3.8918	4.4395	3.9455	3.5401	3.6623	3.5742	4.0049	3.7241	4.1407	3.9902	3.8808	3.0418	3.5395	3.6274	3.7626	3.5823	3.0418	3.8924	3.5116	3.864
1700096K18Rik	4.7102	4.8237	5.2898	5.211	4.3632	4.4372	4.3345	4.0632	4.5572	4.6306	4.4901	4.4483	3.9011	4.6178	4.5009	4.3928	4.4558	4.2877	4.6074	4.1238	4.9706	4.3747	3.8916	4.7849	4.4402	4.2719	4.0391	4.6607	4.2749	4.6141	5.3673	4.7338	5.0101	4.9433	5.0765	4.3162	4.8316	4.6938	4.9169	4.458	4.7377	5.1433	4.7564	4.9578	4.9069	5.2799	4.6786	4.6573	4.9426
1700097N02Rik	4.7563	4.5426	4.8063	4.6411	3.7655	3.7386	3.5444	3.8814	5.3838	5.0741	3.0418	3.784	3.9011	3.8586	4.9137	4.766	4.6086	4.4503	4.138	3.6297	5.8164	5.8424	3.8916	4.2049	3.5531	3.8336	5.1294	4.94	4.8605	4.4757	5.0215	4.3581	4.1352	5.2435	4.7212	4.0931	5.4914	3.9009	4.2525	5.1525	4.325	4.3227	4.5823	4.2662	4.4715	5.1826	3.9895	3.8485	4.7143
1700100L14Rik	3.0418	3.0418	3.0418	3.0418	3.0418	3.0418	3.0418	3.0418	3.0418	3.0418	3.0418	3.0418	3.0418	3.0418	3.0418	3.311	3.0418	3.0418	3.0418	3.0418	3.0418	3.0418	3.0418	3.0418	3.0418	3.0418	3.0418	3.0418	3.0418	3.0418	3.0418	3.0418	3.0418	3.0418	3.0418	3.0418	3.4381	3.0418	3.0418	3.0418	3.0418	3.0418	3.0418	3.0418	3.0418	3.0418	3.0418	3.5116	3.0418
1700101E01Rik	3.6604	3.4755	3.9643	3.6727	4.055	4.018	3.6558	3.7714	4.7245	4.3084	4.1815	3.9163	4.199	3.4543	4.5009	4.545	4.4558	4.0567	3.7691	3.8677	5.3591	5.2989	4.0186	3.9522	3.7612	4.1484	4.511	4.385	4.0584	4.3171	3.0418	4.5616	4.2342	4.5821	4.0895	3.9063	3.4381	3.9009	3.8207	4.0062	4.1005	3.8957	4.1904	3.9202	4.1665	4.4466	3.4717	4.0747	3.958
1700101I11Rik	3.4809	3.7874	3.6996	3.9272	3.0418	3.6467	3.5444	3.7714	3.3465	3.4645	3.0418	3.6192	3.506	3.6232	3.0418	3.5779	3.7697	3.6791	3.4646	3.6297	3.0418	3.358	3.8916	3.6908	3.5531	3.4414	3.3479	3.4957	3.5579	3.7391	3.0418	3.7463	3.7431	3.7565	3.7906	4.0049	3.7241	3.9009	3.5958	4.1153	4.2735	3.7423	3.7566	3.9202	3.0418	3.0418	4.0765	3.7033	3.958
1700101O22Rik	3.0418	3.0418	3.5089	3.0418	3.0418	3.0418	3.0418	3.0418	3.0418	3.0418	3.0418	3.0418	3.0418	3.4543	3.0418	3.0418	3.0418	3.0418	3.0418	3.459	3.0418	3.0418	3.0418	3.0418	3.0418	3.0418	3.3479	3.0418	3.0418	3.0418	3.0418	3.0418	3.0418	3.0418	3.0418	3.0418	3.0418	3.0418	3.0418	3.0418	3.0418	3.0418	3.0418	3.0418	3.0418	3.0418	3.0418	3.0418	3.0418
1700102H20Rik	4.1783	3.4755	3.9643	4.4737	3.8488	3.9571	4.457	3.9773	3.9898	3.8258	3.711	3.7071	3.9586	4.1121	3.6423	3.9223	3.9974	4.0184	4.138	3.8677	3.777	3.6704	4.0186	3.5732	3.8441	4.5279	3.8429	3.9742	3.9266	3.7391	4.197	3.8527	3.7431	3.9803	3.0418	4.0049	3.9981	3.9009	4.4111	3.8808	4.1005	4.4053	4.1196	4.5211	4.039	4.1208	3.6476	4.4743	4.2557
1700102P08Rik	4.1783	4.3708	4.1626	4.6411	4.448	4.5109	4.6015	4.7038	4.3291	4.3984	3.711	4.3774	4.6114	4.3095	4.7252	4.3451	4.6779	4.3988	4.06	4.6785	4.4011	4.4383	4.3169	4.6104	4.4402	4.1484	4.3026	4.1605	4.6051	4.1292	5.3156	4.0287	4.3241	4.2562	4.3119	4.6057	4.6846	4.5623	4.549	4.5286	4.374	4.4053	4.7962	3.5541	4.3795	4.6958	4.724	4.8638	4.1898
1700104L18Rik	3.0418	3.0418	3.0418	3.0418	3.0418	3.0418	3.0418	3.0418	3.0418	3.0418	3.0418	3.0418	3.0418	3.0418	3.0418	3.0418	3.0418	3.0418	3.0418	3.0418	3.0418	3.0418	3.0418	3.0418	3.0418	3.0418	3.0418	3.0418	3.0418	3.0418	3.0418	3.0418	3.0418	3.0418	3.0418	3.0418	3.0418	3.0418	3.0418	3.0418	3.0418	3.0418	3.0418	3.0418	3.0418	3.0418	3.0418	3.0418	3.0418
1700105P06Rik	3.0418	3.8997	3.5089	3.8115	3.6701	3.0418	3.5444	3.0418	3.6478	3.3413	3.0418	3.3767	3.506	3.6232	3.0418	3.422	3.4086	3.0418	3.0418	3.0418	3.8455	3.5872	3.0418	3.6908	3.5531	3.6052	3.0418	3.3046	3.0418	3.0418	3.0418	3.4512	3.5401	3.4019	3.5742	3.6576	3.0418	3.0418	3.4348	4.0062	3.58	3.5395	3.6274	3.0418	3.4251	3.0418	3.4717	3.5116	3.0418
1700106J16Rik	3.0418	3.4755	3.5089	3.4897	3.0418	3.3927	3.0418	3.0418	3.4719	3.0418	3.0418	3.0418	3.506	3.4543	3.0418	3.311	3.4086	3.3287	3.0418	3.0418	3.0418	3.0418	3.0418	3.0418	3.0418	3.6052	3.0418	3.0418	3.0418	3.0418	3.0418	3.0418	3.0418	3.0418	3.0418	3.0418	3.4381	3.0418	3.0418	3.73	3.0418	3.7423	3.0418	3.0418	3.0418	3.0418	3.7811	3.0418	3.0418
1700108F19Rik	3.0418	3.0418	3.0418	3.0418	3.0418	3.0418	3.0418	3.0418	3.0418	3.0418	3.0418	3.0418	3.3707	3.0418	3.0418	3.0418	3.0418	3.0418	3.0418	3.459	3.0418	3.0418	3.0418	3.0418	3.0418	3.0418	3.3479	3.3046	3.0418	3.0418	3.0418	3.0418	3.0418	3.4019	3.0418	3.0418	3.0418	3.0418	3.0418	3.5307	3.0418	3.0418	3.0418	3.5541	3.0418	3.0418	3.0418	3.0418	3.457
1700108J01Rik	3.4809	3.4755	3.6996	3.0418	3.4065	3.0418	3.6558	3.7714	3.7181	3.7067	3.0418	3.3767	3.6954	3.0418	3.5333	3.7958	3.6738	3.4468	3.6377	3.0418	3.3734	3.0418	3.7389	3.5732	3.0418	3.8336	3.0418	3.4129	3.0418	3.5372	3.0418	3.4512	3.7431	3.6623	3.9539	3.0418	3.6006	3.0418	3.5958	3.73	3.0418	4.0232	3.4573	3.0418	3.0418	3.0418	3.4717	3.5116	3.0418
1700109G14Rik	3.0418	3.0418	3.0418	3.0418	3.0418	3.0418	3.0418	3.0418	3.0418	3.0418	3.0418	3.0418	3.3707	3.0418	3.0418	3.0418	3.0418	3.3287	3.0418	3.0418	3.3734	3.0418	3.0418	3.0418	3.0418	3.0418	3.3479	3.3046	3.0418	3.0418	3.0418	3.0418	3.0418	3.4019	3.0418	3.0418	3.0418	3.0418	3.0418	3.5307	3.0418	3.0418	3.0418	3.0418	3.0418	3.0418	3.0418	3.0418	3.0418
1700109G15Rik	3.0418	3.0418	3.0418	3.0418	3.0418	3.0418	3.0418	3.0418	3.0418	3.0418	3.0418	3.0418	3.0418	3.0418	3.0418	3.0418	3.0418	3.0418	3.0418	3.0418	3.0418	3.0418	3.0418	3.0418	3.0418	3.0418	3.0418	3.0418	3.0418	3.0418	3.0418	3.0418	3.0418	3.0418	3.0418	3.0418	3.0418	3.0418	3.0418	3.0418	3.0418	3.0418	3.0418	3.0418	3.0418	3.0418	3.0418	3.0418	3.457
1700109H08Rik	5.1417	4.7813	4.9887	4.4737	5.513	5.5654	5.9009	6.0365	5.3435	5.6229	5.3893	5.5153	5.8544	5.713	5.6679	5.5891	5.576	5.4705	5.785	5.3886	5.6201	5.2524	5.4375	5.4887	5.7229	5.8228	5.3933	5.1794	5.9347	5.0467	5.7976	6.0187	5.9308	5.8992	5.7796	5.6255	6.534	5.3897	5.9995	5.1928	4.9588	5.3412	5.1364	5.3594	5.2037	5.5734	5.7005	5.0404	5.0426
1700109I08Rik	3.0418	3.0418	3.0418	3.0418	3.0418	3.0418	3.0418	3.0418	3.0418	3.0418	3.0418	3.0418	3.0418	3.0418	3.0418	3.0418	3.0418	3.0418	3.0418	3.0418	3.0418	3.0418	3.0418	3.0418	3.0418	3.0418	3.0418	3.0418	3.0418	3.0418	3.0418	3.0418	3.0418	3.0418	3.0418	3.0418	3.0418	3.0418	3.0418	3.0418	3.0418	3.0418	3.0418	3.0418	3.0418	3.0418	3.0418	3.0418	3.0418
1700109K24Rik	3.6604	3.0418	3.6996	3.0418	3.0418	3.0418	3.0418	3.0418	3.0418	3.0418	3.0418	3.0418	3.3707	3.4543	3.0418	3.311	3.0418	3.0418	3.6377	3.459	3.3734	3.0418	3.0418	3.0418	3.0418	3.0418	3.3479	3.3046	3.5579	3.0418	3.0418	3.0418	3.7431	3.7565	3.0418	3.0418	3.4381	3.5427	3.0418	3.0418	3.0418	3.0418	3.6274	3.0418	3.0418	3.0418	3.0418	3.5116	3.0418
1700110C19Rik	3.0418	3.0418	3.0418	3.0418	3.0418	3.0418	3.0418	3.0418	3.0418	3.0418	3.0418	3.0418	3.0418	3.0418	3.0418	3.0418	3.0418	3.0418	3.0418	3.0418	3.0418	3.0418	3.0418	3.0418	3.0418	3.0418	3.0418	3.0418	3.5579	3.5372	3.6309	3.6189	3.8966	3.4019	3.0418	3.4789	3.0418	3.5427	3.5958	3.0418	3.0418	3.0418	3.0418	3.0418	3.0418	3.0418	3.4717	3.7033	3.457
1700110I01Rik	3.0418	3.0418	3.0418	3.0418	3.0418	3.0418	3.0418	3.0418	3.0418	3.0418	3.0418	3.0418	3.0418	3.0418	3.0418	3.0418	3.0418	3.0418	3.0418	3.0418	3.0418	3.0418	3.0418	3.0418	3.0418	3.0418	3.0418	3.0418	3.0418	3.0418	3.0418	3.0418	3.0418	3.0418	3.0418	3.0418	3.0418	3.0418	3.0418	3.0418	3.0418	3.0418	3.0418	3.0418	3.0418	3.0418	3.0418	3.0418	3.0418
1700110K17Rik	4.6623	4.4883	4.5308	4.7874	4.3632	4.6763	4.5671	4.3435	3.6478	3.3413	5.1018	4.666	4.6672	4.4223	3.7336	4.1867	4.3253	4.1955	4.2099	4.0467	3.9081	4.1143	4.6771	4.3581	4.3558	3.9244	3.7213	3.6811	3.9266	4.0188	3.0418	4.1045	4.6224	4.5821	5.1757	4.2473	4.0717	4.4904	5.5348	3.5307	4.2735	4.2329	3.9585	4.6631	3.8019	3.9815	5.3964	4.765	3.627
1700111N16Rik	3.0418	3.0418	3.0418	3.0418	3.0418	3.0418	3.0418	3.0418	3.0418	3.0418	3.0418	3.0418	3.0418	3.0418	3.0418	3.0418	3.0418	3.0418	3.0418	3.0418	3.0418	3.0418	3.0418	3.0418	3.0418	3.0418	3.0418	3.0418	3.0418	3.0418	3.0418	3.0418	3.0418	3.0418	3.0418	3.0418	3.0418	3.0418	3.0418	3.0418	3.0418	3.0418	3.0418	3.0418	3.0418	3.0418	3.4717	3.0418	3.0418
1700112E06Rik	3.0418	3.0418	3.0418	3.0418	3.0418	3.0418	3.3981	3.0418	3.3465	3.0418	3.0418	3.0418	3.0418	3.0418	3.0418	3.0418	3.0418	3.3287	3.0418	3.459	3.0418	3.6704	3.0418	3.0418	3.4043	3.0418	3.0418	3.0418	3.0418	3.0418	3.0418	3.4512	3.0418	3.4019	3.9539	3.0418	3.0418	3.0418	3.0418	3.5307	3.4234	3.5395	3.4573	3.0418	3.0418	3.0418	3.0418	3.0418	3.0418
1700112H15Rik	3.0418	3.0418	3.0418	3.0418	3.0418	3.0418	3.0418	3.0418	3.0418	3.0418	3.0418	3.0418	3.0418	3.0418	3.0418	3.0418	3.0418	3.0418	3.0418	3.0418	3.0418	3.0418	3.0418	3.0418	3.0418	3.0418	3.0418	3.0418	3.0418	3.0418	3.0418	3.0418	3.0418	3.0418	3.0418	3.0418	3.4381	3.0418	3.0418	3.0418	3.0418	3.0418	3.0418	3.0418	3.0418	3.0418	3.4717	3.0418	3.0418
1700112J05Rik	3.0418	3.4755	3.0418	3.0418	3.4065	3.3927	3.6558	3.7714	3.3465	3.4645	3.0418	3.6192	3.6954	3.4543	3.3902	3.311	3.5592	3.0418	3.7691	3.6297	3.5098	3.0418	3.5371	3.4186	3.4043	3.0418	3.0418	3.0418	3.0418	3.5372	3.0418	3.6189	3.5401	3.4019	3.0418	3.0418	3.0418	3.0418	3.0418	3.73	3.0418	3.0418	3.6274	3.5541	3.4251	3.0418	3.4717	3.0418	3.457
1700113A16Rik	5.3271	5.1837	5.5064	5.5039	6.1937	6.3874	6.2507	6.4852	6.5812	6.3553	6.7283	6.2685	6.1491	6.2846	6.3093	6.4576	6.6415	6.495	6.2369	6.0609	6.7141	6.6832	6.2359	6.2265	6.2112	6.023	6.349	6.4042	6.8178	6.3808	9.451	6.434	6.9894	6.4491	7.0154	6.6596	6.8016	6.6871	6.8359	7.1597	6.7934	6.9638	6.5569	6.6092	6.7423	6.5939	6.5291	6.5971	6.7989
1700113H08Rik	3.0418	3.0418	3.0418	3.4897	3.0418	3.0418	3.0418	3.0418	3.0418	3.0418	3.0418	3.0418	3.0418	3.0418	3.0418	3.311	3.0418	3.0418	3.0418	3.0418	3.0418	3.0418	3.0418	3.0418	3.0418	3.0418	3.0418	3.0418	3.0418	3.0418	3.0418	3.0418	3.0418	3.0418	3.0418	3.0418	3.0418	3.0418	3.0418	3.0418	3.0418	3.0418	3.4573	3.0418	3.0418	3.0418	3.0418	3.0418	3.0418
1700119H24Rik	3.0418	3.0418	3.0418	3.0418	3.0418	3.0418	3.0418	3.0418	3.0418	3.0418	3.0418	3.0418	3.0418	3.0418	3.0418	3.0418	3.0418	3.0418	3.0418	3.0418	3.0418	3.0418	3.0418	3.0418	3.0418	3.0418	3.0418	3.0418	3.0418	3.0418	3.0418	3.0418	3.0418	3.0418	3.5742	3.0418	3.0418	3.0418	3.0418	3.0418	3.0418	3.0418	3.0418	3.0418	3.0418	3.0418	3.0418	3.0418	3.0418
1700120C14Rik	3.9101	3.6528	3.5089	3.6727	3.0418	3.7386	3.6558	3.7714	3.5675	3.4645	3.0418	3.9747	3.839	3.6232	3.8851	3.7481	3.8535	3.537	3.4646	3.459	3.7008	4.0245	3.7389	3.4186	3.5531	3.9244	3.5701	3.5652	3.7679	3.7391	3.6309	3.6189	4.0243	3.5497	3.0418	3.9063	3.8272	4.0292	3.5958	3.0418	3.8856	3.0418	3.7566	3.0418	3.8892	3.712	3.8924	3.5116	3.958
1700120E14Rik	3.0418	3.0418	3.0418	3.0418	3.0418	3.0418	3.0418	3.0418	3.0418	3.0418	3.0418	3.0418	3.0418	3.0418	3.0418	3.0418	3.0418	3.0418	3.0418	3.0418	3.0418	3.0418	3.0418	3.0418	3.0418	3.0418	3.0418	3.0418	3.0418	3.0418	3.0418	3.0418	3.0418	3.0418	3.0418	3.0418	3.0418	3.0418	3.0418	3.0418	3.0418	3.0418	3.4573	3.0418	3.0418	3.0418	3.4717	3.0418	3.0418
1700120G07Rik	3.0418	3.0418	3.0418	3.0418	3.0418	3.0418	3.0418	3.0418	3.0418	3.0418	3.0418	3.0418	3.0418	3.0418	3.0418	3.0418	3.0418	3.0418	3.0418	3.0418	3.0418	3.0418	3.0418	3.0418	3.0418	3.0418	3.0418	3.0418	3.0418	3.0418	3.0418	3.4512	3.0418	3.0418	3.0418	3.0418	3.0418	3.0418	3.5958	3.0418	3.0418	3.0418	3.0418	3.0418	3.0418	3.4311	3.0418	3.0418	3.457
1700120K04Rik	4.1783	4.1649	4.1626	4.6411	4.7021	4.7364	4.7597	5.0802	4.4491	4.4267	5.0187	4.6939	4.3551	4.8231	4.4277	4.4607	4.6438	4.635	4.824	4.588	4.7066	4.7109	4.9999	4.8482	4.5556	4.657	4.4555	4.712	4.3675	4.4757	4.8818	4.7338	4.2342	4.3903	4.4941	4.4989	4.3715	4.6938	4.6324	4.2127	4.4208	4.8022	4.2564	4.0511	4.5965	4.6958	4.6314	4.1687	4.5815
1700121L16Rik	3.0418	3.0418	3.0418	3.0418	3.0418	3.0418	3.0418	3.0418	3.0418	3.0418	3.0418	3.0418	3.0418	3.0418	3.0418	3.0418	3.0418	3.0418	3.0418	3.0418	3.0418	3.0418	3.0418	3.0418	3.0418	3.0418	3.0418	3.0418	3.0418	3.0418	3.0418	3.4512	3.0418	3.0418	3.0418	3.0418	3.0418	3.0418	3.0418	3.0418	3.0418	3.0418	3.0418	3.0418	3.0418	3.0418	3.0418	3.0418	3.0418
1700121N20Rik	3.0418	3.0418	3.0418	3.0418	3.0418	3.0418	3.3981	3.466	3.0418	3.0418	3.0418	3.0418	3.0418	3.4543	3.0418	3.0418	3.0418	3.0418	3.0418	3.0418	3.0418	3.0418	3.0418	3.0418	3.0418	3.6052	3.0418	3.4129	3.0418	3.0418	3.0418	3.0418	3.0418	3.0418	3.0418	3.0418	3.0418	3.0418	3.0418	3.0418	3.0418	3.0418	3.0418	3.0418	3.0418	3.0418	3.4717	3.0418	3.457
1700122O11Rik	3.0418	3.0418	3.0418	3.0418	3.0418	3.0418	3.0418	3.0418	3.0418	3.0418	3.0418	3.0418	3.0418	3.0418	3.0418	3.0418	3.0418	3.0418	3.0418	3.0418	3.0418	3.0418	3.0418	3.0418	3.0418	3.0418	3.0418	3.0418	3.0418	3.0418	3.0418	3.4512	3.5401	3.8389	3.7906	3.4789	3.0418	3.0418	3.5958	3.0418	3.0418	3.0418	3.0418	3.0418	3.0418	3.0418	3.4717	3.0418	3.457
1700123I01Rik	3.0418	3.0418	3.0418	3.0418	3.0418	3.0418	3.0418	3.0418	3.0418	3.0418	3.0418	3.0418	3.0418	3.0418	3.0418	3.0418	3.0418	3.0418	3.0418	3.0418	3.0418	3.0418	3.0418	3.0418	3.0418	3.0418	3.0418	3.0418	3.0418	3.0418	3.0418	3.0418	3.0418	3.4019	3.0418	3.0418	3.4381	3.0418	3.0418	3.0418	3.0418	3.7423	3.0418	3.0418	3.0418	3.0418	3.0418	3.0418	3.0418
1700123K08Rik	3.0418	3.0418	3.0418	3.0418	3.0418	3.0418	3.0418	3.0418	3.0418	3.0418	3.0418	3.0418	3.0418	3.0418	3.0418	3.0418	3.0418	3.0418	3.0418	3.0418	3.0418	3.0418	3.0418	3.0418	3.0418	3.0418	3.0418	3.0418	3.0418	3.0418	3.0418	3.0418	3.0418	3.0418	3.0418	3.0418	3.0418	3.0418	3.0418	3.0418	3.0418	3.0418	3.0418	3.0418	3.0418	3.0418	3.0418	3.0418	3.0418
1700123L14Rik	3.0418	3.0418	3.0418	3.0418	3.4065	3.0418	3.0418	3.8814	3.0418	3.3413	3.0418	3.3767	3.0418	3.6232	3.0418	3.422	3.0418	3.0418	3.4646	3.0418	3.0418	3.0418	3.0418	3.4186	3.0418	3.0418	3.3479	3.3046	3.0418	3.0418	3.0418	3.0418	3.0418	3.4019	3.0418	3.0418	3.4381	3.0418	3.4348	3.0418	3.0418	3.0418	3.0418	3.5541	3.0418	3.0418	3.0418	3.0418	3.627
1700123M08Rik	4.8007	4.2384	5.1849	4.7874	4.7021	4.5459	4.8454	4.9063	4.91	5.0075	4.7302	4.5778	4.7463	4.8231	4.7821	5.1398	4.948	5.046	4.824	4.4369	5.0742	4.7816	4.7945	4.9373	4.7867	4.5725	4.7971	4.6431	5.1194	4.8495	4.637	5.4241	5.2281	5.1584	5.7173	5.1981	4.7604	5.0659	5.2	5.2699	5.2884	5.8293	5.1062	5.0091	5.2967	5.1826	5.4224	5.0404	5.6882
1700123O12Rik	3.0418	3.0418	3.0418	3.0418	3.0418	3.0418	3.0418	3.0418	3.0418	3.0418	3.0418	3.0418	3.0418	3.0418	3.0418	3.0418	3.0418	3.0418	3.0418	3.0418	3.0418	3.0418	3.0418	3.0418	3.0418	3.0418	3.0418	3.0418	3.0418	3.0418	3.6309	3.0418	3.0418	3.0418	3.0418	3.0418	3.0418	3.0418	3.0418	3.0418	3.0418	3.0418	3.0418	3.0418	3.0418	3.0418	3.4717	3.0418	3.0418
1700123O20Rik	9.5662	9.65694	9.72052	9.6618	8.7011	8.76141	8.80203	8.85529	8.68455	8.76039	8.52376	8.72516	8.67066	8.91278	8.70809	8.64999	8.77347	8.75428	8.71034	8.72312	8.54283	8.42732	8.84985	8.66367	8.81411	8.87367	8.54104	8.86364	9.177	9.14614	9.54276	9.42506	9.33412	9.36837	9.16877	9.40069	9.39869	9.50826	9.33379	9.05507	9.35822	8.97275	9.32532	9.16376	9.08701	8.88363	9.30604	9.23398	9.63298
1700123O21Rik	3.0418	3.0418	3.0418	3.0418	3.0418	3.0418	3.0418	3.0418	3.0418	3.0418	3.0418	3.0418	3.0418	3.0418	3.0418	3.0418	3.0418	3.0418	3.0418	3.0418	3.0418	3.0418	3.0418	3.0418	3.0418	3.0418	3.0418	3.0418	3.0418	3.0418	3.0418	3.0418	3.0418	3.0418	3.0418	3.0418	3.0418	3.0418	3.0418	3.0418	3.0418	3.0418	3.0418	3.0418	3.0418	3.0418	3.0418	3.0418	3.0418
1700124L16Rik	3.0418	3.0418	3.0418	3.0418	3.0418	3.3927	3.0418	3.0418	3.0418	3.0418	3.0418	3.0418	3.0418	3.0418	3.0418	3.311	3.0418	3.0418	3.0418	3.0418	3.0418	3.358	3.0418	3.0418	3.0418	3.0418	3.0418	3.0418	3.7679	4.0188	3.6309	3.9455	3.7431	4.1009	3.0418	4.0049	3.6006	3.5427	3.5958	3.0418	3.0418	3.5395	3.0418	3.0418	3.0418	3.4311	3.9895	4.0747	3.958
1700125G02Rik	3.0418	3.4755	3.0418	3.0418	3.0418	3.0418	3.0418	3.0418	3.0418	3.0418	3.0418	3.0418	3.0418	3.0418	3.0418	3.0418	3.0418	3.0418	3.0418	3.0418	3.0418	3.0418	3.0418	3.0418	3.0418	3.0418	3.0418	3.0418	3.0418	3.0418	3.0418	3.0418	3.0418	3.0418	3.0418	3.0418	3.0418	3.0418	3.0418	3.0418	3.4234	3.0418	3.6274	3.0418	3.0418	3.0418	3.0418	3.0418	3.0418
1700125G22Rik	3.0418	3.4755	3.0418	3.0418	3.0418	3.0418	3.0418	3.0418	3.3465	3.0418	3.0418	3.0418	3.0418	3.0418	3.3902	3.0418	3.0418	3.0418	3.0418	3.0418	3.0418	3.0418	3.0418	3.0418	3.0418	3.0418	3.0418	3.0418	3.0418	3.0418	3.0418	3.4512	3.0418	3.5497	3.9539	3.4789	3.4381	3.7467	3.4348	3.5307	3.58	3.0418	3.4573	3.0418	3.0418	3.4311	3.4717	3.5116	3.457
1700125H03Rik	3.4809	3.0418	3.0418	3.4897	3.0418	3.0418	3.0418	3.0418	3.0418	3.0418	3.711	3.5143	3.3707	3.0418	3.0418	3.0418	3.0418	3.0418	3.0418	3.0418	3.3734	3.0418	3.0418	3.5732	3.0418	3.0418	3.0418	3.0418	3.0418	3.0418	3.0418	3.4512	3.0418	3.8389	4.5749	3.9063	3.7241	3.7467	3.9101	3.5307	3.0418	3.7423	3.0418	3.5541	3.0418	3.0418	4.0765	3.5116	3.0418
1700125H20Rik	3.0418	3.6528	3.0418	3.4897	3.5562	3.0418	3.0418	3.0418	3.0418	3.0418	3.711	3.0418	3.3707	3.0418	3.0418	3.311	3.0418	3.3287	3.0418	3.6297	3.0418	3.0418	3.0418	3.0418	3.4043	3.0418	3.4739	3.3046	3.0418	3.0418	3.0418	3.0418	3.0418	3.0418	3.5742	3.4789	3.0418	3.5427	3.0418	3.0418	3.0418	3.5395	3.0418	3.0418	3.0418	3.0418	3.0418	3.0418	3.0418
1700126H18Rik	3.4809	3.0418	3.5089	3.0418	3.0418	3.0418	3.0418	3.0418	3.0418	3.0418	3.0418	3.0418	3.0418	3.0418	3.0418	3.0418	3.0418	3.0418	3.0418	3.0418	3.0418	3.0418	3.0418	3.4186	3.4043	3.0418	3.0418	3.0418	3.0418	3.0418	3.0418	3.0418	3.0418	3.0418	3.0418	3.0418	3.0418	3.0418	3.0418	3.0418	3.4234	3.5395	3.0418	3.0418	3.0418	3.0418	3.0418	3.0418	3.0418
1700128A07Rik	3.0418	3.0418	3.0418	3.0418	3.0418	3.0418	3.0418	3.0418	3.0418	3.0418	3.0418	3.0418	3.0418	3.0418	3.0418	3.0418	3.0418	3.0418	3.0418	3.0418	3.0418	3.0418	3.0418	3.0418	3.0418	3.0418	3.0418	3.0418	3.0418	3.0418	3.0418	3.0418	3.0418	3.0418	3.0418	3.0418	3.0418	3.0418	3.0418	3.0418	3.0418	3.5395	3.0418	3.0418	3.0418	3.0418	3.0418	3.0418	3.0418
1700128F08Rik	3.0418	3.0418	3.0418	3.0418	3.0418	3.0418	3.0418	3.0418	3.0418	3.0418	3.0418	3.0418	3.0418	3.0418	3.0418	3.0418	3.0418	3.0418	3.0418	3.0418	3.0418	3.0418	3.0418	3.0418	3.0418	3.0418	3.0418	3.0418	3.0418	3.5372	3.0418	3.0418	3.0418	3.0418	3.0418	3.0418	3.0418	3.0418	3.0418	3.5307	3.0418	3.0418	3.0418	3.0418	3.0418	3.0418	3.0418	3.0418	3.0418
1700129C05Rik	3.0418	3.0418	3.0418	3.0418	3.0418	3.0418	3.0418	3.0418	3.0418	3.0418	3.0418	3.0418	3.0418	3.0418	3.0418	3.0418	3.0418	3.0418	3.0418	3.0418	3.0418	3.358	3.0418	3.0418	3.0418	3.0418	3.3479	3.0418	3.0418	3.0418	3.0418	3.0418	3.0418	3.0418	3.0418	3.0418	3.0418	3.0418	3.0418	3.0418	3.0418	3.0418	3.0418	3.0418	3.0418	3.0418	3.0418	3.0418	3.0418
1810006J02Rik	3.4809	3.4755	3.5089	3.0418	3.6701	3.0418	3.0418	3.6396	4.4771	4.4544	3.0418	3.8531	3.6091	3.4543	4.6957	4.4824	4.496	4.2877	3.8787	4.1238	5.3101	5.1878	3.0418	3.5732	3.5531	3.0418	4.4836	4.2666	4.0584	3.8918	4.7243	3.6189	3.7431	3.7565	4.0895	4.0049	3.0418	4.4904	4.5915	4.5286	3.7986	3.7423	4.0428	4.0511	3.4251	4.2416	4.2964	3.5116	4.2557
1810007C17Rik	3.0418	3.0418	3.0418	3.0418	3.0418	3.0418	3.0418	3.0418	3.0418	3.0418	3.0418	3.0418	3.0418	3.0418	3.0418	3.0418	3.0418	3.0418	3.0418	3.0418	3.0418	3.0418	3.0418	3.0418	3.0418	3.0418	3.0418	3.0418	3.0418	3.0418	3.0418	3.0418	3.0418	3.0418	3.0418	3.0418	3.0418	3.0418	3.0418	3.0418	3.0418	3.0418	3.0418	3.0418	3.0418	3.0418	3.0418	3.0418	3.0418
1810007D17Rik	3.0418	3.0418	3.0418	3.0418	3.0418	3.0418	3.0418	3.0418	3.0418	3.0418	3.0418	3.0418	3.0418	3.0418	3.0418	3.0418	3.0418	3.0418	3.0418	3.0418	3.0418	3.0418	3.0418	3.0418	3.0418	3.0418	3.0418	3.0418	3.0418	3.0418	3.0418	3.4512	3.0418	3.0418	3.0418	3.4789	3.0418	3.0418	3.0418	3.0418	3.0418	3.0418	3.0418	3.0418	3.0418	3.0418	3.4717	3.5116	3.0418
1810008I18Rik	3.0418	3.0418	3.0418	3.0418	3.0418	3.0418	3.0418	3.0418	3.0418	3.0418	3.0418	3.0418	3.0418	3.0418	3.0418	3.0418	3.0418	3.0418	3.0418	3.0418	3.0418	3.0418	3.0418	3.0418	3.0418	3.0418	3.0418	3.0418	3.0418	3.0418	3.0418	3.0418	3.0418	3.0418	3.0418	3.0418	3.0418	3.0418	3.0418	3.0418	3.0418	3.0418	3.0418	3.0418	3.0418	3.0418	3.0418	3.0418	3.0418
1810009A15Rik	5.4109	5.6976	5.4775	5.5039	4.1691	3.9571	4.0324	3.8814	3.8927	4.2765	4.8341	3.9163	4.1104	4.6178	4.2186	3.9964	4.12	4.2272	3.9744	4.1238	3.9081	3.8686	4.3991	3.7891	4.3558	4.2121	4.1985	3.9017	6.0804	6.2365	4.637	6.329	5.2677	6.3604	5.2679	6.088	5.8852	5.7905	5.8509	5.3426	5.3539	5.2656	4.3182	4.6631	4.9662	4.8029	6.0008	5.6542	6.4103
1810009J06Rik	3.0418	3.4755	3.6996	3.0418	3.4065	3.3927	3.5444	3.466	3.0418	3.0418	3.0418	3.0418	3.0418	3.4543	3.0418	3.0418	3.5592	3.0418	3.7691	3.0418	3.0418	3.0418	3.0418	3.0418	3.0418	3.0418	3.0418	3.0418	3.0418	3.0418	3.0418	3.0418	3.0418	3.5497	3.5742	3.4789	3.0418	3.0418	3.4348	3.5307	3.58	3.5395	4.4317	3.0418	3.4251	3.0418	3.4717	3.0418	3.457
1810010D01Rik	3.0418	3.4755	3.0418	3.0418	3.4065	3.3927	3.0418	3.6396	3.8392	4.018	3.0418	3.6192	3.6954	3.0418	3.9506	3.8825	3.5592	3.4468	3.0418	3.6297	4.1189	4.1143	3.0418	3.5732	3.5531	3.0418	3.8967	3.6811	3.0418	3.5372	4.4395	3.0418	3.0418	3.4019	3.0418	3.4789	3.0418	3.5427	3.5958	3.5307	3.0418	3.5395	3.6274	3.5541	3.4251	3.0418	3.0418	3.0418	3.457
1810010H24Rik	4.7102	4.644	4.069	4.6411	4.4064	4.6451	4.6015	4.4028	4.6791	4.6763	4.6164	4.5149	4.7716	4.6178	4.5358	4.3451	4.4558	4.0935	4.3987	4.261	4.5334	4.5273	4.5467	4.6475	4.3558	4.5279	4.3664	4.2914	4.7396	4.547	4.0486	4.986	4.9617	4.9944	4.5749	4.3806	4.6037	4.3304	4.1935	4.9296	4.8374	5.4127	4.6283	5.3594	5.2967	4.5359	4.6314	5.0404	4.5335
1810011H11Rik	3.0418	3.4755	3.0418	3.0418	3.7655	3.7386	3.0418	3.6396	6.1381	6.1289	3.711	3.0418	3.0418	3.0418	6.0679	5.9738	5.3592	5.7119	6.4179	6.2983	7.1031	6.9061	4.0186	3.0418	3.4043	3.6052	6.2455	5.9463	4.6743	3.7391	3.0418	3.0418	3.5401	3.0418	3.0418	3.0418	3.7241	3.5427	3.4348	4.6577	4.4208	4.2329	3.4573	3.0418	3.7019	3.8135	3.0418	3.0418	4.9074
1810011O10Rik	3.0418	3.0418	3.0418	3.0418	3.0418	3.0418	3.0418	3.0418	3.0418	3.0418	3.0418	3.0418	3.0418	3.0418	3.0418	3.0418	3.0418	3.0418	3.0418	3.0418	3.0418	3.0418	3.0418	3.0418	3.0418	3.0418	3.0418	3.0418	3.0418	3.0418	3.0418	3.0418	3.0418	3.0418	3.0418	3.0418	3.0418	3.0418	3.0418	3.0418	3.0418	3.0418	3.9585	3.0418	3.0418	3.0418	3.0418	3.5116	3.0418
1810012K16Rik	4.0977	3.6528	3.9643	3.4897	3.0418	3.8912	3.3981	3.7714	3.8927	3.8258	3.9801	3.3767	3.506	3.7515	4.0112	3.5779	3.9974	3.4468	3.7691	3.459	4.0201	3.8686	3.7389	3.6908	3.9185	3.6052	3.7848	3.778	3.7679	3.8918	3.6309	3.7463	3.7431	3.8389	3.7906	4.2473	3.4381	3.7467	3.7183	4.1153	3.8856	3.0418	3.9585	4.0511	3.8892	3.8135	3.7811	4.1687	3.864
1810013A23Rik	3.0418	3.0418	3.0418	3.0418	3.0418	3.0418	3.0418	3.0418	3.0418	3.0418	3.0418	3.0418	3.0418	3.0418	3.0418	3.0418	3.0418	3.0418	3.0418	3.0418	3.0418	3.0418	3.0418	3.0418	3.0418	3.0418	3.0418	3.0418	3.0418	4.0188	3.8693	3.6189	3.8966	3.8389	3.5742	3.9063	3.9981	3.0418	3.9101	3.0418	3.0418	3.0418	3.0418	3.0418	3.0418	3.0418	4.0765	3.8485	3.0418
1810013L24Rik	10.1656	10.3223	10.1677	10.2608	9.96918	9.88821	9.91181	9.79523	10.1874	10.181	9.90937	9.9715	9.9204	9.97241	10.1598	10.2453	10.0073	9.78522	10.1539	10.217	10.0923	10.2135	9.86271	9.97624	9.99784	9.86035	10.1254	10.1037	10.5074	10.2397	11.556	10.2781	10.3447	10.2648	10.3869	10.1603	10.4716	10.1335	10.2923	9.8583	9.72726	9.90816	9.78502	10.1391	10.0107	9.98934	10.0593	9.91982	9.64293
1810014B01Rik	5.8273	5.8588	6.0815	6.1273	5.6446	5.9746	6.0425	6.0682	5.7012	5.5228	6.1587	5.7299	5.8761	5.9576	5.2609	5.4877	5.888	5.9011	5.4642	5.4844	5.6719	5.5225	5.6267	5.7447	6.0004	5.8717	5.3528	5.3313	6.7038	5.7934	5.0859	6.1891	6.4285	6.1957	6.8542	6.6264	6.5438	6.5065	6.9045	6.0872	6.616	6.0207	6.3879	6.4437	6.3527	6.1374	6.5635	6.2548	6.4566
1810018F18Rik	3.0418	3.0418	3.0418	3.0418	3.0418	3.0418	3.0418	3.0418	3.0418	3.0418	3.0418	3.0418	3.0418	3.0418	3.0418	3.0418	3.0418	3.0418	3.0418	3.0418	3.0418	3.0418	3.0418	3.0418	3.0418	3.0418	3.0418	3.0418	3.0418	3.0418	3.0418	3.0418	3.0418	3.0418	3.0418	3.0418	3.0418	3.0418	3.0418	3.0418	3.0418	3.0418	3.0418	3.0418	3.0418	3.0418	3.0418	3.0418	3.0418
1810019D21Rik	3.4809	3.0418	3.5089	3.6727	3.0418	3.0418	3.0418	3.0418	3.6478	3.7067	3.0418	3.0418	3.0418	3.0418	3.5333	3.6404	3.0418	3.0418	3.4646	3.0418	5.4814	5.4292	3.0418	3.0418	3.4043	3.0418	3.8429	3.4957	3.0418	3.5372	3.0418	3.4512	3.0418	3.5497	3.9539	3.6576	3.7241	3.7467	3.7183	3.5307	3.4234	3.5395	3.0418	3.5541	3.8019	3.712	3.8924	4.0747	3.627
1810020O05Rik	3.0418	3.4755	3.0418	3.6727	3.7655	3.0418	3.3981	3.7714	3.0418	3.5586	3.0418	3.0418	3.0418	3.4543	3.0418	3.311	3.0418	3.0418	3.4646	3.6297	3.5098	3.6704	3.0418	3.4186	3.6664	3.0418	3.3479	3.3046	3.5579	3.5372	3.6309	3.0418	3.7431	3.0418	3.0418	3.4789	3.8272	3.0418	3.0418	3.5307	3.4234	3.7423	3.4573	3.5541	3.4251	3.0418	3.6476	3.0418	3.0418
1810021B22Rik	3.4809	3.8997	3.9643	3.0418	3.0418	3.3927	3.5444	3.6396	3.6478	3.4645	3.0418	3.7071	3.6091	3.7515	3.7336	3.5068	3.0418	3.537	3.0418	3.459	3.7008	3.488	3.7389	3.7891	3.6664	3.0418	3.3479	3.6261	3.7679	3.5372	3.8693	3.8527	3.7431	4.4315	4.3119	3.4789	3.4381	3.9009	3.0418	4.2127	3.4234	3.8957	4.1904	3.9202	3.7019	4.399	3.7811	3.9694	3.627
1810022K09Rik	5.9784	5.8963	6.1186	6.4412	5.2672	5.5958	5.5491	5.6301	5.4358	5.6858	5.6256	5.5441	5.6546	5.614	5.5351	5.5891	5.7482	5.7027	5.5116	5.7369	5.5103	5.2681	5.368	5.5257	5.535	5.569	5.2234	5.5827	8.2218	7.3151	7.2913	7.4839	7.0119	7.5413	7.2917	7.763	7.9336	7.9472	7.4888	6.3145	7.0746	6.3214	7.0236	6.2563	6.6268	6.3892	6.9131	6.9367	7.6205
1810024B03Rik	4.0977	3.9976	4.1626	4.2757	3.6701	3.5369	3.749	3.8814	3.5675	3.9742	3.0418	3.3767	3.6091	3.9521	3.7336	3.9602	3.0418	3.6127	3.6377	3.6297	3.6137	3.6704	3.7389	3.4186	3.4043	3.0418	3.6507	3.7314	4.2749	4.7376	4.0486	4.4127	4.2342	4.2072	4.0895	4.3162	4.4704	4.0292	4.5049	4.6577	5.1466	4.134	4.5343	4.1648	4.5148	4.2968	4.8099	4.4059	4.8711
1810026B05Rik	6.22391	6.10244	6.20744	6.09337	5.44206	5.4862	5.34123	5.58646	6.01828	5.89446	5.67877	5.37776	5.47938	5.75072	5.91204	6.07733	5.6726	5.65546	5.41508	5.6373	6.09519	6.05907	5.36797	5.52572	5.46609	5.39939	5.73225	5.84483	8.96572	8.03018	12.065	8.20952	8.42086	8.32416	8.68308	8.19326	8.56389	8.1646	8.715	5.84038	5.60578	5.97526	6.03653	5.83943	5.73356	5.83029	8.22468	8.2283	8.36114
1810026J23Rik	9.13062	9.10751	9.14645	9.18679	9.6586	9.68695	9.74276	9.80683	9.40672	9.47969	9.48804	9.58784	9.79336	9.57993	9.49248	9.3833	9.53056	9.69541	9.69705	9.78405	9.52833	9.48862	9.4626	9.37207	9.58089	9.58853	9.47351	9.49144	9.38442	9.4512	9.63911	9.61764	9.46346	9.42467	9.4472	9.82448	9.62585	9.75589	9.71246	9.47462	9.48852	9.29046	9.33764	9.30451	9.2189	9.2595	9.87574	9.72183	9.9895
1810030O07Rik	9.40869	9.44206	9.80018	9.78859	10.077	10.072	10.0854	10.0488	10.1593	10.1551	10.1823	10.0044	10.014	10.1567	10.178	10.1655	10.0178	10.0601	9.82156	9.96609	10.2916	10.3689	10.2725	10.0232	10.1316	10.1804	10.058	10.1073	10.072	9.64217	10.3566	9.74098	9.82087	9.91006	10.0833	10.0192	10	10.1374	10.4149	9.8657	9.83741	9.97213	10.0447	9.80692	9.79589	9.96604	9.8915	9.84164	10.004
1810032O08Rik	9.23737	9.33893	9.16627	9.00999	8.37063	8.53056	8.49591	8.65417	8.06394	8.085	8.3511	8.3046	8.67826	8.52377	8.18372	8.06544	8.38242	8.38132	8.41131	8.56829	7.94822	8.068	8.14405	8.29706	8.53384	8.42523	8.07913	8.15731	8.0409	8.39236	8.42969	8.66622	8.59021	8.49688	8.40741	8.37646	8.4549	8.40988	8.27093	8.8613	8.74492	8.5871	8.38962	8.99597	8.72961	8.49221	8.44209	8.52608	9.20107
1810034E14Rik	5.8273	5.7805	5.7658	6.0409	5.4956	5.7111	5.5	5.5865	6.1381	6.2569	5.9608	5.7049	5.3271	5.6344	6.0359	5.9671	5.2361	5.5245	5.1378	5.2305	6.2543	6.2542	5.7665	5.9199	5.4483	5.0959	5.9251	6.1911	5.8284	6.0542	6.0955	4.8113	5.1874	5.264	5.8393	5.7354	6.0328	5.7079	6.0548	6.2791	5.9482	6.2087	5.7474	5.8924	6.0122	5.5157	6.0505	6.1132	5.7078
1810037I17Rik	8.63769	8.58075	8.90569	8.95986	6.78144	6.9557	6.98843	7.01416	7.49577	7.58783	7.43479	6.75013	7.0727	7.1154	7.39687	7.24307	6.75375	6.51591	6.48887	6.71786	6.7141	6.43902	7.01865	6.79873	6.76654	6.83844	6.76187	7.15804	9.29426	9.04259	7.11362	8.55275	8.75175	8.7038	8.92455	8.49395	8.73042	8.57836	8.42606	8.59168	8.42045	8.32722	8.71189	8.15411	8.12913	8.48979	8.60115	8.80721	9.13208
1810041L15Rik	3.0418	3.0418	3.0418	3.4897	3.0418	3.0418	3.0418	3.0418	3.0418	3.3413	3.0418	3.0418	3.0418	3.0418	3.0418	3.0418	3.0418	3.0418	3.0418	3.0418	3.0418	3.0418	3.0418	3.4186	3.0418	3.0418	3.3479	3.4129	3.0418	3.0418	3.0418	3.0418	3.0418	3.4019	3.0418	3.6576	3.0418	3.5427	3.0418	3.0418	4.1617	3.7423	3.8644	3.5541	3.0418	3.0418	3.0418	3.0418	3.457
1810043G02Rik	7.0276	7.0543	6.6602	6.7528	6.7953	6.9896	6.7712	6.7788	6.7197	6.631	6.678	7.0571	7.0588	6.6804	6.4843	6.5807	6.5448	6.4844	6.8354	6.7741	6.646	6.5965	6.4472	7.0231	6.7735	6.6855	6.3689	6.5517	6.2939	6.7554	5.9042	6.5212	6.6743	6.9077	6.6399	6.9006	6.8807	6.7425	6.1592	6.7482	6.8601	7.1059	6.8357	6.7714	6.8195	6.6818	6.8026	6.9471	6.5448
1810043H04Rik	7.9014	7.9044	8.1342	8.2866	6.5954	6.4128	6.2983	6.531	6.5923	6.349	6.3322	6.5155	6.3851	6.2972	6.7154	6.5091	6.3096	6.7718	6.223	6.3238	6.4708	6.2001	6.2734	6.2484	6.3297	6.5638	6.3754	6.423	7.5435	8.0938	6.9601	7.7356	7.3654	7.6342	7.7071	7.636	7.197	7.7392	7.15	8.1907	8.0173	7.8393	7.7796	8.1857	7.883	7.9461	8.0867	8.0526	8.5235
1810044D09Rik	5.0734	5.1837	5.5347	5.8907	4.1139	3.819	4.244	4.2135	4.1172	4.1744	4.6164	4.0292	4.5526	3.9521	4.0112	4.1577	4.12	4.0567	4.138	4.261	4.0201	3.8686	4.2274	4.4044	4.3558	4.1484	4.1222	3.9742	5.4849	4.952	4.9536	5.6189	5.8317	5.8073	5.8393	6.243	5.8051	6.0349	5.3442	5.8404	6.0797	5.2656	6.0819	5.4341	5.2967	5.6468	5.9316	5.9347	5.8552
1810046K07Rik	3.4809	3.6528	3.0418	3.0418	3.5562	3.7386	3.5444	3.0418	3.0418	3.0418	3.0418	3.0418	3.3707	3.7515	3.3902	3.311	3.4086	3.537	3.4646	3.6297	3.5098	3.0418	3.0418	3.0418	3.6664	3.0418	3.4739	3.4129	3.0418	3.0418	3.0418	3.4512	3.0418	3.0418	3.0418	3.6576	3.7241	3.5427	3.7183	3.5307	3.4234	3.5395	3.6274	3.0418	3.4251	3.0418	3.6476	3.0418	3.457
1810053B23Rik	3.0418	3.4755	3.0418	3.0418	3.0418	3.0418	3.0418	3.0418	3.0418	3.0418	3.0418	3.0418	3.0418	3.0418	3.0418	3.0418	3.0418	3.0418	3.0418	3.0418	3.0418	3.0418	3.0418	3.0418	3.0418	3.0418	3.0418	3.0418	3.0418	3.0418	3.0418	3.0418	3.0418	3.0418	3.0418	3.0418	3.4381	3.0418	3.0418	3.0418	3.0418	3.0418	4.1196	3.0418	3.0418	3.0418	3.4717	3.0418	3.0418
1810055G02Rik	7.94705	7.8678	7.7403	8.07161	8.9969	8.95466	9.05987	8.72682	8.60207	8.5868	8.78214	9.12595	9.19993	9.04271	8.82325	8.82128	8.68614	8.57056	9.25233	9.11287	8.54283	8.54707	8.97602	9.24215	9.16622	9.11784	8.95341	9.03015	8.34517	9.13611	7.67297	9.05117	8.84812	9.11956	8.7146	8.81759	8.90438	8.88422	8.44655	8.80079	9.06376	8.91472	8.93106	8.86244	8.81454	8.96601	8.9816	9.17583	8.70317
1810058I24Rik	8.86405	8.73599	9.02868	9.07136	8.45356	8.56829	8.22105	8.45323	8.2899	8.24269	8.50954	8.67726	8.12577	8.2717	8.26749	8.25409	8.49807	8.60971	8.45299	8.48415	8.28815	8.15304	8.47758	8.6876	8.27355	8.24936	8.13373	8.46991	9.23171	9.79336	9.17339	9.61641	9.81928	9.73167	9.78621	10.4133	9.73153	10.2486	9.92993	9.84188	10.0233	9.85054	10.0606	9.7588	9.64176	9.66849	10.1677	10.196	10.208
1810062G17Rik	4.1783	4.1649	4.069	3.8115	3.6701	3.7386	3.5444	3.0418	3.6478	3.5586	3.0418	3.8531	3.6091	3.0418	3.8134	3.5779	3.6738	3.537	3.7691	3.7594	3.6137	3.8087	3.7389	3.8751	3.5531	3.0418	3.6507	3.8627	4.3675	4.3171	4.7243	4.1744	4.2342	4.1009	3.9539	4.2473	3.8272	4.5623	4.0632	4.3011	4.4208	4.3227	4.1196	4.6631	4.2242	4.4466	3.9895	4.0747	4.6275
1810062O18Rik	3.7966	3.4755	3.0418	3.6727	3.6701	3.8912	3.6558	3.6396	3.7813	3.8785	3.0418	3.6192	3.839	3.9521	3.9506	3.9223	3.8535	3.9782	3.9744	3.6297	4.3282	4.1143	3.0418	4.0225	3.9185	3.7296	3.7213	3.9017	4.0584	3.5372	4.637	3.8527	3.8966	3.9128	4.3119	4.0049	3.9173	3.7467	3.8207	4.0062	3.7986	3.7423	3.7566	3.5541	3.5823	3.9021	3.8924	3.8485	3.627
1810064F22Rik	3.0418	3.0418	3.0418	3.0418	3.0418	3.0418	3.0418	3.0418	3.0418	3.0418	3.0418	3.0418	3.0418	3.0418	3.3902	3.0418	3.0418	3.0418	3.0418	3.0418	3.3734	3.0418	3.0418	3.0418	3.0418	3.0418	3.0418	3.0418	3.0418	3.0418	3.0418	3.6189	3.0418	3.4019	3.0418	3.0418	3.0418	3.0418	3.0418	3.0418	3.0418	3.0418	3.0418	3.0418	3.0418	3.0418	3.0418	3.0418	3.0418
1810065E05Rik	3.0418	3.0418	3.0418	3.0418	3.0418	3.0418	3.0418	3.0418	3.0418	3.0418	3.0418	3.0418	3.0418	3.0418	3.0418	3.0418	3.0418	3.0418	3.0418	3.0418	3.0418	3.0418	3.0418	3.0418	3.0418	3.0418	3.0418	3.0418	3.0418	3.0418	3.0418	3.0418	3.0418	3.0418	3.0418	3.0418	3.0418	3.0418	3.0418	3.0418	3.0418	3.0418	3.0418	3.0418	3.0418	3.0418	3.0418	3.0418	3.0418
2010001E11Rik	3.0418	3.0418	3.0418	3.0418	3.0418	3.0418	3.0418	3.0418	3.0418	3.0418	3.0418	3.0418	3.0418	3.0418	3.0418	3.0418	3.0418	3.0418	3.0418	3.0418	3.0418	3.0418	3.0418	3.4186	3.0418	3.0418	3.0418	3.0418	3.0418	3.0418	3.0418	3.0418	3.0418	3.0418	3.0418	3.0418	3.0418	3.0418	3.0418	3.0418	3.4234	3.0418	3.0418	3.0418	3.0418	3.0418	3.0418	3.0418	3.0418
2010002M12Rik	3.0418	3.4755	3.5089	4.028	3.0418	3.0418	3.0418	3.0418	3.0418	3.0418	3.0418	3.3767	3.0418	3.0418	3.0418	3.5779	3.6738	3.7935	3.7691	3.0418	4.0201	3.5872	3.0418	3.0418	3.0418	3.0418	3.0418	3.3046	3.0418	3.0418	4.3254	4.3006	4.4067	4.0427	3.5742	3.6576	3.0418	3.0418	3.0418	3.73	3.4234	3.0418	3.0418	3.0418	3.0418	3.4311	3.0418	3.0418	4.2557
2010003K11Rik	3.0418	3.4755	3.0418	3.0418	3.0418	3.0418	3.0418	3.0418	3.0418	3.3413	3.0418	3.0418	3.0418	3.0418	3.0418	3.0418	3.0418	3.0418	3.0418	3.0418	3.8455	3.5872	3.5371	3.0418	3.0418	3.0418	3.5701	3.3046	3.0418	3.0418	3.0418	3.0418	3.0418	3.0418	3.0418	3.4789	3.0418	3.0418	3.0418	3.0418	3.4234	3.0418	3.4573	3.0418	3.0418	3.0418	3.0418	3.0418	3.0418
2010005H15Rik	3.0418	3.0418	3.0418	3.6727	3.0418	3.0418	3.0418	3.0418	3.0418	3.0418	3.0418	3.0418	3.0418	3.0418	3.0418	3.0418	3.0418	3.0418	3.0418	3.0418	3.0418	3.0418	3.0418	3.0418	3.0418	3.0418	3.0418	3.0418	3.0418	3.5372	3.0418	3.0418	3.0418	3.0418	3.0418	3.4789	3.8272	3.0418	3.5958	3.0418	3.4234	3.0418	3.4573	3.0418	3.0418	3.0418	3.4717	3.5116	3.627
2010009K17Rik	3.4809	3.0418	3.5089	3.6727	3.9919	3.0418	3.6558	3.466	3.7813	3.8258	3.9801	3.5143	3.3707	3.6232	3.8134	3.6966	3.4086	3.6791	3.7691	3.6297	3.7008	3.5872	3.8916	3.4186	3.0418	3.7296	3.7848	3.5652	3.5579	3.7391	4.3254	3.4512	3.7431	3.6623	3.9539	3.7932	3.7241	3.7467	3.7183	3.5307	3.6991	3.7423	3.4573	3.7626	3.4251	3.0418	3.4717	4.1687	3.0418
2010010A06Rik	3.0418	3.4755	3.5089	3.0418	3.4065	3.7386	3.0418	3.0418	3.4719	3.4645	3.0418	3.5143	3.506	3.0418	3.3902	3.422	3.4086	3.0418	3.0418	3.0418	3.3734	3.5872	3.0418	3.7891	3.5531	3.0418	3.0418	3.5652	3.0418	3.5372	3.0418	3.4512	3.0418	3.0418	3.0418	3.0418	3.4381	3.0418	3.0418	3.0418	3.0418	3.5395	3.0418	3.0418	3.7019	3.4311	3.0418	3.5116	3.457
2010012O05Rik	7.1024	7.02123	7.12556	7.2482	6.43572	6.52535	6.52274	6.80695	6.75972	6.81207	6.48663	6.53664	6.30018	6.52864	6.79321	6.99473	6.67988	6.55179	6.50036	6.58781	6.47084	6.19215	6.63102	6.7309	6.72412	6.64914	6.52998	6.77519	7.40491	7.23256	6.85947	7.15848	7.46619	7.24451	7.42179	7.31491	7.42471	7.23237	7.30428	7.43977	7.40171	7.35371	7.58627	7.23202	7.27812	7.42876	7.12673	7.26988	7.63556
2010015L04Rik	5.5151	5.6542	5.2898	5.5299	5.9398	5.4021	5.6421	5.5865	5.4101	4.9728	4.7302	5.5582	5.0397	5.1815	5.0552	5.0495	5.5926	5.684	4.9009	5.2853	5.9679	6.2466	5.368	5.3293	4.9011	4.8791	5.0456	4.5508	5.1194	4.8495	6.7512	4.5142	4.6861	4.7762	5.1271	5.8567	5.72	5.5581	5.9419	5.6285	4.8996	5.8293	6.0669	5.4341	5.274	5.4347	5.614	5.6799	5.0743
2010016I18Rik	6.67084	6.57324	6.68499	6.60551	6.34384	6.46213	6.14005	6.00412	6.79386	6.71705	6.57183	6.59141	6.65701	6.68039	6.85496	6.74939	6.99188	6.6915	6.54543	6.28538	7.99846	7.86651	6.5573	6.90508	6.43907	6.39817	6.59299	6.10643	7.13574	6.85708	10.3612	7.29394	7.61262	7.77695	7.83465	7.244	7.49156	6.82177	7.13739	7.14998	7.0932	7.5949	7.15518	7.5801	7.7163	7.35609	6.9991	7.30254	6.32546
2010106C02Rik	3.0418	3.0418	3.0418	3.0418	3.0418	3.0418	3.0418	3.0418	3.0418	3.0418	3.0418	3.0418	3.0418	3.0418	3.0418	3.0418	3.0418	3.0418	3.0418	3.0418	3.0418	3.0418	3.0418	3.0418	3.0418	3.0418	3.0418	3.0418	3.0418	3.0418	3.6309	3.6189	3.8966	3.4019	3.7906	3.0418	3.6006	3.0418	3.4348	3.0418	3.0418	3.0418	3.0418	3.0418	3.0418	3.0418	3.8924	3.8485	3.0418
2010106E10Rik	3.0418	3.0418	3.0418	3.0418	3.0418	3.0418	3.0418	3.0418	3.0418	3.0418	3.0418	3.0418	3.0418	3.0418	3.0418	3.0418	3.0418	3.0418	3.0418	3.0418	3.0418	3.0418	3.0418	3.0418	3.0418	3.4414	3.3479	3.0418	3.0418	3.0418	3.0418	3.0418	3.0418	3.0418	3.0418	3.0418	3.0418	3.0418	3.0418	3.0418	3.0418	3.0418	3.7566	3.0418	3.0418	3.0418	3.0418	3.5116	3.0418
2010107E04Rik	9.92675	9.92069	10.0121	10.0074	7.41831	7.62772	7.72093	7.86277	7.95874	8.11684	7.6448	7.45637	7.69957	7.9383	7.77029	7.82833	7.63422	8.00168	7.76208	7.73976	7.7187	7.70545	7.47447	7.15519	7.54696	7.49307	7.57781	7.87171	10.3609	9.7147	10.2843	9.39961	9.83504	9.32262	9.92567	9.79014	9.86719	9.80846	9.99048	10.3063	10.0831	9.9141	10.0699	9.73057	9.80912	9.81288	9.86552	9.81367	10.8607
2010107G12Rik	3.9101	3.9976	3.0418	3.4897	3.5562	3.6467	4.0901	3.9773	4.2634	4.2437	4.1815	3.8531	3.9011	3.8586	4.1709	4.215	4.12	3.6791	3.8787	4.0467	4.3282	4.407	3.7389	4.2049	3.6664	3.9244	4.2344	4.1026	3.9266	4.1292	4.9536	3.6189	4.3241	4.1555	3.7906	3.4789	3.9173	3.5427	4.0632	4.3825	3.8856	4.134	4.5823	3.5541	3.7019	4.1831	3.8924	4.0747	3.627
2010107G23Rik	4.5599	5.0165	5.1849	4.588	3.9919	3.7386	3.749	4.0632	3.8392	3.5586	4.1815	4.34	4.199	4.0358	3.9506	3.9602	3.9974	4.4751	4.3987	4.261	4.4011	3.9758	4.6771	4.7182	4.2639	4.1484	3.6507	3.9387	4.0584	4.4757	3.0418	6.8833	6.7565	7.2046	6.9236	4.8775	3.9981	4.4904	4.3609	5.5089	5.1956	5.5453	5.4053	5.1059	4.6729	4.578	4.724	4.9552	4.9426
2010109A12Rik	3.0418	3.0418	3.0418	3.0418	3.0418	3.0418	3.0418	3.0418	3.3465	3.4645	3.0418	3.0418	3.0418	3.0418	3.0418	3.422	3.0418	3.3287	3.0418	3.0418	3.3734	3.0418	3.0418	3.0418	3.4043	3.0418	3.0418	3.4129	4.4526	4.1292	4.5426	3.6189	3.7431	3.9128	3.0418	3.4789	3.6006	3.9009	3.7183	3.0418	3.0418	3.0418	3.4573	3.0418	3.4251	3.4311	3.8924	3.7033	3.7562
2010109I03Rik	3.0418	3.0418	3.5089	3.0418	3.7655	3.9571	3.5444	3.0418	3.6478	3.7067	3.711	3.9747	3.7711	3.6232	3.8851	3.9964	4.4141	4.3166	3.0418	3.7594	3.777	3.8686	3.7389	4.4488	3.0418	3.0418	3.8429	3.7314	4.1729	4.0188	3.0418	4.6509	4.4834	4.5093	3.7906	3.9063	3.9981	3.5427	3.5958	4.6577	3.7986	4.4819	4.3182	4.0511	3.8892	4.0539	4.2285	4.2542	4.3757
2010111I01Rik	9.55002	9.53101	8.88457	8.83396	8.69374	8.77276	9.401	9.445	9.09184	9.23477	8.49518	8.63905	9.04297	8.91075	9.47106	9.46191	8.17346	8.20077	8.85725	8.74893	9.6495	9.699	8.79358	8.85541	9.17929	9.15855	9.37665	9.46148	9.35655	9.57882	10.4571	8.59573	8.6269	7.90056	7.93179	8.24492	9.34002	8.67712	9.11287	9.07308	8.96845	8.86043	8.90438	8.61455	8.82946	8.8463	8.90161	8.62922	8.93958
2010204K13Rik	6.2536	5.8963	6.4299	6.3865	5.6129	5.7249	5.8631	6.0204	5.8688	5.6651	5.73	5.7049	5.5079	6.1376	5.5808	5.5067	6.1314	6.1773	5.9637	6.076	5.7934	5.6455	5.8187	5.4698	5.8751	5.7375	5.4956	5.72	6.9733	6.4478	4.8818	6.7547	6.5413	6.4054	6.3474	6.8726	7.2336	6.7288	6.8515	6.5404	6.816	6.5842	6.2629	6.2762	6.4139	6.5571	7.0074	6.8728	7.675
2010300C02Rik	6.1467	6.1801	6.3231	6.5445	6.1509	6.0524	5.9255	5.6931	4.3604	4.5333	5.827	6.6048	6.2922	5.858	4.9384	4.8933	6.0975	6.0315	5.7066	5.5739	5.0541	5.2524	6.4954	5.7906	6.0818	5.9188	4.9925	4.8686	4.2749	4.4757	5.0215	4.4646	5.0101	5.0672	5.1271	5.6482	5.3376	5.6792	6.0135	6.3145	6.1999	5.8797	6.1822	5.4341	5.319	6.0733	5.6579	5.8474	5.5427
2010308F09Rik	3.4809	3.0418	3.0418	3.0418	3.0418	3.0418	3.0418	3.0418	3.0418	3.3413	3.0418	3.0418	3.0418	3.0418	3.0418	3.311	3.0418	3.0418	3.0418	3.459	3.0418	3.0418	3.0418	3.4186	3.0418	3.0418	3.0418	3.0418	3.0418	3.5372	3.0418	3.0418	3.5401	3.6623	3.0418	3.4789	3.4381	3.7467	3.7183	3.0418	3.4234	3.0418	3.0418	3.0418	3.0418	3.4311	3.0418	3.0418	3.627
2010310C07Rik	3.0418	3.4755	3.0418	3.0418	3.0418	3.0418	3.3981	3.0418	3.0418	3.0418	3.0418	3.0418	3.3707	3.0418	3.0418	3.0418	3.0418	3.0418	3.4646	3.0418	3.0418	3.0418	3.0418	3.0418	3.0418	3.0418	3.0418	3.0418	3.0418	3.5372	4.4395	3.0418	3.0418	3.4019	3.0418	3.0418	3.0418	3.0418	3.0418	3.0418	3.0418	3.0418	3.0418	3.0418	3.0418	3.0418	3.0418	3.0418	3.0418
2010315B03Rik	6.6263	6.6727	6.6972	6.7952	6.7884	6.984	6.5852	6.7788	7.647	7.6222	7.1525	6.8599	6.7057	6.6216	7.5349	7.5925	7.1144	6.8923	6.9231	6.9712	7.7601	7.5365	7.0618	7.1948	6.7455	6.554	7.3494	7.491	9.0406	7.9693	8.0596	7.7082	8.3214	7.8466	8.4595	7.889	7.8847	8.06	8.5731	7.341	7.0304	7.3002	7.4163	7.0491	7.4232	7.6533	7.6828	7.3811	7.746
2010320M18Rik	6.2239	6.6072	6.8583	6.742	5.478	5.2936	5.627	5.8482	5.5341	5.3241	5.6788	5.4406	5.6031	5.9252	5.1825	5.3251	5.5926	5.7573	5.5116	5.5073	5.4667	5.1711	5.8187	5.4114	5.501	5.5286	5.0281	5.321	6.2123	6.0757	5.3156	6.662	6.1716	6.4143	5.8682	6.2576	5.8377	6.2428	6.2564	6.3994	6.481	6.3393	6.2759	6.4437	6.1868	6.5001	6.4081	6.649	7.104
2200002D01Rik	4.5051	4.4883	4.1626	4.6919	3.8488	4.018	4.1442	4.0632	4.2634	4.1744	3.9801	3.9747	4.199	3.9521	4.0112	4.1577	4.2778	4.0184	4.2768	4.1949	4.5941	4.6096	3.8916	4.3096	3.9864	4.0799	4.3026	3.9387	4.3675	4.0188	4.637	4.1045	4.1352	3.8389	3.7906	3.6576	3.6006	3.9009	3.7183	4.3011	4.5903	3.8957	4.4842	4.5211	4.1665	3.712	4.4199	3.9694	4.3175
2200002J24Rik	3.0418	3.0418	3.0418	3.0418	3.0418	3.0418	3.0418	3.0418	3.0418	3.0418	3.0418	3.0418	3.0418	3.0418	3.0418	3.0418	3.0418	3.0418	3.0418	3.0418	3.0418	3.0418	3.0418	3.0418	3.0418	3.0418	3.3479	3.4129	3.0418	3.0418	3.0418	3.0418	3.5401	3.0418	3.0418	3.4789	3.4381	3.5427	3.0418	3.0418	3.0418	3.0418	3.0418	3.0418	3.0418	3.8135	3.0418	3.0418	3.0418
2210010C04Rik	4.1783	3.9976	3.6996	3.8115	3.0418	3.3927	3.0418	3.466	3.4719	3.4645	3.0418	3.7071	3.3707	3.6232	3.0418	3.5779	3.4086	3.6127	3.0418	3.0418	3.3734	3.358	3.0418	3.0418	3.4043	3.0418	3.4739	3.4129	3.5579	3.0418	3.0418	3.0418	3.5401	3.5497	3.0418	3.4789	4.0717	3.7467	3.7183	3.5307	3.6991	3.0418	4.1196	3.5541	3.0418	3.0418	3.8924	3.7033	3.864
2210011C24Rik	4.0091	3.7874	4.2476	3.6727	3.6701	3.3927	4.0901	3.6396	3.4719	3.4645	3.9801	3.9163	3.7711	3.4543	3.8134	3.5068	3.5592	3.6127	3.0418	3.459	3.3734	3.358	3.8916	3.0418	3.6664	3.9244	3.4739	3.5652	3.9266	4.3171	3.0418	3.8527	4.3241	4.4315	4.2071	3.9063	4.0717	3.7467	3.8207	3.73	4.0348	4.4053	4.1196	3.9202	4.1665	3.8135	3.0418	3.0418	3.457
2210013O21Rik	6.9305	6.8991	7.17	7.17	6.3627	6.4211	5.3598	5.2899	6.5415	6.399	6.5718	6.6825	5.7872	5.713	6.6117	6.4336	6.61	6.7631	6.3303	6.1776	6.702	6.4849	6.602	6.8206	5.7375	5.9342	6.3154	6.3853	7.3866	6.9053	7.5059	7.231	7.4983	7.753	7.7983	8.0304	6.9336	7.999	7.5327	7.5762	7.5206	7.7755	7.7659	7.4902	7.3264	7.1318	7.5471	7.6832	8.1258
2210015D19Rik	6.3801	6.3236	6.2582	6.3584	6.3343	6.3265	6.2699	6.4257	6.2626	6.2364	6.2653	6.2169	6.4581	6.2329	6.4202	6.307	6.3484	6.4468	6.5891	6.4676	6.3972	6.3567	6.1578	6.4502	6.3106	6.2477	6.3085	6.4642	6.7476	6.9289	6.6339	6.9631	6.7296	6.5406	6.4828	6.6813	6.4003	6.6729	6.5519	6.8833	6.8382	6.5992	6.6887	6.826	6.827	6.7485	7.0321	6.6233	7.0524
2210016F16Rik	10.2418	10.4211	10.4076	10.42	9.60276	9.59037	9.63698	9.83543	9.58071	9.66767	9.69061	9.56	9.56266	9.49438	9.66189	9.6004	9.65553	9.66671	9.69581	9.6335	9.91026	9.82056	9.55951	9.63042	9.58875	9.58376	9.50416	9.73258	10.1911	10.2065	8.30815	10.0381	9.95239	10.0528	9.91553	9.91148	9.91565	10.0197	9.98173	10.1575	10.003	9.94341	9.79399	9.95917	9.92821	10.1029	9.99928	9.94712	10.3583
2210016L21Rik	8.85689	8.83171	8.96473	8.93413	9.03232	8.88163	9.00988	8.99572	9.0127	9.09894	9.04125	9.10274	9.03116	9.01651	9.11204	9.03653	9.12294	9.14244	9.08447	8.97055	9.12836	8.92145	8.88917	9.04791	9.07408	9.16176	8.9685	9.08067	8.75058	8.96258	8.49798	8.83187	8.83876	9.01413	8.76062	9.04476	8.82102	9.06527	8.64358	9.09844	9.27831	9.2721	9.32377	9.20283	9.15076	9.20892	9.02101	9.20842	9.39167
2210018M11Rik	9.54261	9.49997	9.40739	9.62573	11.0361	10.9717	11.0138	10.819	11.0363	11.0415	10.8943	10.9916	11.0802	10.9907	10.9813	10.9885	10.8258	10.8283	11.0651	10.9087	11.3112	11.2985	10.9115	11.071	11.0805	11.061	11.0512	10.7777	10.6328	10.5435	11.6596	10.7834	10.7673	10.8634	10.5606	10.5449	10.8368	10.5956	10.5741	10.4021	10.5029	10.387	10.5499	10.3876	10.6135	10.5264	10.6044	10.6599	9.82223
2210019I11Rik	3.0418	3.0418	3.0418	3.0418	3.0418	3.0418	3.0418	3.0418	3.0418	3.0418	3.0418	3.0418	3.0418	3.0418	3.0418	3.0418	3.0418	3.0418	3.0418	3.0418	3.3734	3.0418	3.0418	3.0418	3.4043	3.0418	3.0418	3.0418	3.0418	3.0418	3.0418	3.0418	3.0418	3.0418	3.0418	3.0418	3.0418	3.0418	3.0418	3.0418	3.0418	3.0418	3.0418	3.5541	3.0418	3.0418	3.4717	3.0418	3.0418
2210039B01Rik	3.0418	3.0418	3.0418	3.0418	3.0418	3.0418	3.0418	3.0418	3.0418	3.0418	3.0418	3.0418	3.0418	3.0418	3.0418	3.0418	3.0418	3.0418	3.0418	3.0418	3.0418	3.0418	3.0418	3.0418	3.0418	3.0418	3.0418	3.0418	3.0418	3.0418	3.0418	3.0418	3.0418	3.6623	3.0418	3.0418	3.6006	3.5427	3.0418	3.0418	3.0418	3.0418	3.0418	3.0418	3.0418	3.0418	3.4717	3.0418	3.0418
2210404O09Rik	5.6577	5.7603	5.943	6.023	5.8617	5.8922	5.7978	5.7533	5.9323	5.9548	6.2653	5.8936	5.6797	5.9087	5.8883	5.9329	5.7185	5.852	5.4399	5.4373	5.6462	5.7691	5.8441	5.8056	5.8217	5.8556	5.8416	5.8236	6.9977	6.274	6.1822	6.4783	6.9551	6.857	7.4781	6.882	6.7435	6.9211	7.2233	5.8886	5.8182	5.9042	6.2097	5.9181	6.0122	6.1987	6.6829	6.2548	6.167
2210407C18Rik	3.0418	3.0418	3.0418	3.0418	3.0418	3.0418	3.0418	3.0418	3.0418	3.0418	3.0418	3.0418	3.0418	3.0418	3.0418	3.0418	3.0418	3.0418	3.0418	3.0418	3.0418	3.0418	3.0418	3.0418	3.0418	3.0418	3.0418	3.0418	3.0418	3.0418	3.0418	3.0418	3.0418	3.0418	3.0418	3.0418	3.0418	3.0418	3.0418	3.0418	3.0418	3.0418	3.0418	3.0418	3.0418	3.0418	3.0418	3.0418	3.0418
2210408F21Rik	4.0091	3.6528	3.6996	3.6727	3.7655	3.7386	3.9038	4.2806	4.0768	4.3984	3.711	3.7071	3.7711	3.9521	4.2186	4.0311	3.5592	3.7388	3.4646	3.0418	4.2498	4.2345	3.5371	3.8751	3.7612	3.6052	4.0391	3.778	4.0584	4.3171	3.0418	3.9455	4.0243	3.9803	3.5742	3.6576	3.9981	3.7467	3.5958	3.0418	3.8856	3.7423	4.1196	3.5541	3.8892	3.4311	3.6476	3.0418	3.0418
2210408I21Rik	6.9755	6.8244	6.9733	7.1041	6.4622	6.3703	6.5386	6.4968	6.5124	6.2433	6.3644	6.1815	6.5139	6.8175	6.255	6.4336	6.1862	6.197	6.0608	6.2325	5.6845	5.7031	6.2734	6.3224	6.6804	6.6118	6.1795	6.3118	6.5635	6.1177	5.0859	6.3767	6.4779	6.4491	6.6065	6.5924	6.873	6.4576	6.977	6.2427	6.1649	6.2848	6.458	6.7145	6.3836	6.3139	6.3697	6.2548	6.153
2210409D07Rik	3.0418	3.0418	3.0418	3.0418	3.0418	3.0418	3.0418	3.0418	3.0418	3.0418	3.0418	3.0418	3.0418	3.0418	3.0418	3.0418	3.0418	3.0418	3.0418	3.0418	3.0418	3.0418	3.0418	3.0418	3.0418	3.0418	3.0418	3.0418	3.0418	3.0418	3.0418	3.0418	3.0418	3.0418	3.0418	3.0418	3.0418	3.0418	3.0418	3.0418	3.0418	3.0418	3.0418	3.0418	3.0418	3.0418	3.0418	3.0418	3.0418
2210409E12Rik	3.0418	3.0418	3.0418	3.0418	3.0418	3.0418	3.0418	3.0418	3.0418	3.0418	3.0418	3.0418	3.0418	3.0418	3.0418	3.0418	3.0418	3.0418	3.0418	3.0418	3.0418	3.0418	3.0418	3.0418	3.0418	3.0418	3.0418	3.0418	3.0418	3.0418	3.0418	3.0418	3.5401	3.0418	3.0418	3.0418	3.4381	3.0418	3.0418	3.0418	3.0418	3.0418	3.0418	3.0418	3.0418	3.0418	3.0418	3.0418	3.0418
2210414B05Rik	3.0418	3.0418	3.5089	3.0418	3.0418	3.0418	3.0418	3.0418	3.0418	3.3413	3.0418	3.0418	3.3707	3.0418	3.0418	3.0418	3.0418	3.0418	3.0418	3.0418	3.3734	3.0418	3.0418	3.0418	3.0418	3.0418	3.0418	3.0418	3.0418	3.0418	3.0418	3.0418	3.0418	3.0418	3.0418	3.0418	3.0418	3.0418	3.0418	3.0418	3.0418	3.7423	3.4573	3.0418	3.0418	3.0418	3.0418	3.0418	3.457
2210416O15Rik	4.6623	4.5945	4.8063	4.7406	3.7655	3.5369	3.3981	3.6396	3.5675	3.3413	3.711	4.0292	4.4907	4.1121	3.3902	3.6404	3.7697	3.8915	4.2768	3.459	3.3734	3.488	3.7389	3.4186	4.0492	4.1484	3.4739	3.3046	3.0418	3.8918	3.6309	3.7463	3.5401	4.2562	4.4069	4.3162	4.6449	4.0292	3.8207	4.5286	3.9636	4.4053	3.9585	4.5211	4.2787	3.0418	4.5307	4.2542	3.7562
2210417A02Rik	3.4809	3.6528	3.5089	3.9272	3.0418	3.0418	3.0418	3.0418	3.0418	3.4645	3.9801	3.6192	3.0418	3.0418	3.3902	3.5068	3.0418	3.6791	3.4646	3.459	3.5098	3.358	3.5371	3.8751	3.4043	3.0418	3.5701	3.7314	3.0418	3.0418	3.0418	3.7463	3.7431	3.9803	3.7906	4.1734	3.7241	4.1407	4.2525	4.3825	3.8856	4.4053	4.2564	3.5541	3.8892	4.0539	4.1556	3.7033	4.0423
2210420H20Rik	3.0418	3.0418	3.0418	3.0418	3.0418	3.0418	3.0418	3.0418	3.0418	3.0418	3.0418	3.0418	3.0418	3.0418	3.0418	3.0418	3.0418	3.0418	3.0418	3.0418	3.0418	3.0418	3.0418	3.0418	3.0418	3.0418	3.0418	3.0418	3.5579	3.0418	3.6309	3.0418	3.0418	3.0418	3.0418	3.0418	3.0418	3.0418	3.0418	3.0418	3.0418	3.0418	3.0418	3.0418	3.0418	3.0418	3.0418	3.0418	3.0418
2300002M23Rik	3.0418	3.0418	3.0418	3.0418	3.0418	3.0418	3.0418	3.0418	3.0418	3.0418	3.0418	3.0418	3.0418	3.0418	3.0418	3.0418	3.0418	3.0418	3.0418	3.0418	3.0418	3.0418	3.0418	3.0418	3.0418	3.0418	3.0418	3.0418	3.0418	3.0418	3.0418	3.0418	3.0418	3.0418	3.0418	3.0418	3.0418	3.0418	3.0418	3.0418	3.0418	3.0418	3.0418	3.0418	3.0418	3.0418	3.0418	3.0418	3.0418
2300003K06Rik	3.0418	3.0418	3.0418	3.0418	3.0418	3.0418	3.0418	3.0418	3.0418	3.0418	3.0418	3.0418	3.0418	3.0418	3.0418	3.0418	3.0418	3.0418	3.0418	3.0418	3.0418	3.0418	3.0418	3.0418	3.0418	3.0418	3.0418	3.0418	3.0418	3.0418	3.0418	3.0418	3.0418	3.0418	3.0418	3.0418	3.0418	3.0418	3.0418	3.0418	3.0418	3.0418	3.0418	3.0418	3.0418	3.0418	3.0418	3.0418	3.0418
2300005B03Rik	3.0418	3.4755	3.0418	3.0418	3.0418	3.0418	3.0418	3.0418	3.0418	3.0418	3.0418	3.0418	3.0418	3.0418	3.0418	3.0418	3.0418	3.0418	3.0418	3.0418	3.3734	3.0418	3.0418	3.0418	3.0418	3.0418	3.0418	3.0418	3.0418	3.0418	3.0418	3.0418	3.0418	3.0418	3.0418	3.0418	3.0418	3.0418	3.0418	3.5307	3.0418	3.0418	3.0418	3.0418	3.0418	3.0418	3.0418	3.0418	3.0418
2300009A05Rik	6.2971	6.0202	6.3231	6.3584	5.8617	5.9399	5.8758	5.9021	5.7627	5.9206	5.9176	6.0099	6.2761	5.9893	5.9238	5.912	6.015	5.775	5.6233	5.8826	5.8278	6.0935	5.8441	5.8922	6.0818	5.8556	5.8127	5.92	5.985	5.894	7.0235	5.925	5.2677	6.0778	6.1281	6.2721	6.5043	6.262	6.0548	6.0664	6.3732	6.2087	6.2759	6.6401	6.6524	6.2689	6.4331	6.2548	6.2616
2310001H17Rik	7.59168	7.78183	7.837	7.5738	5.93978	6.26283	5.26408	5.44635	5.94114	5.77499	6.86925	6.68246	5.87613	6.08016	5.91204	5.95349	6.34839	6.39117	5.16828	5.08242	6.15025	5.84241	6.46346	6.67581	5.808	5.85557	5.48318	5.5996	7.11364	6.66006	8.14731	7.29394	7.64879	7.97349	8.22789	7.65249	7.10793	7.27045	7.7669	8.09305	7.68838	7.78849	7.72895	7.49857	7.67141	7.59583	7.76341	7.61343	7.60018
2310001K24Rik	3.0418	3.0418	3.0418	3.0418	3.0418	3.0418	3.0418	3.0418	3.0418	3.0418	3.0418	3.3767	3.0418	3.0418	3.0418	3.0418	3.0418	3.0418	3.0418	3.459	3.0418	3.0418	3.0418	3.0418	3.0418	3.0418	3.0418	3.0418	3.0418	3.0418	3.0418	3.0418	3.0418	3.0418	3.0418	3.0418	3.0418	3.0418	3.5958	3.5307	3.4234	3.0418	3.0418	3.0418	3.5823	3.0418	3.0418	3.0418	3.0418
2310002D06Rik	3.0418	3.0418	3.0418	3.0418	3.0418	3.0418	3.0418	3.0418	3.0418	3.0418	3.0418	3.0418	3.0418	3.0418	3.0418	3.0418	3.0418	3.0418	3.0418	3.0418	3.0418	3.0418	3.0418	3.0418	3.0418	3.0418	3.0418	3.0418	3.0418	3.0418	3.0418	3.0418	3.0418	3.0418	3.5742	3.0418	3.0418	3.0418	3.0418	3.0418	3.0418	3.0418	3.0418	3.0418	3.0418	3.0418	3.0418	3.0418	3.0418
2310002F09Rik	3.0418	3.0418	3.0418	3.0418	3.5562	3.0418	3.0418	3.0418	3.5675	3.3413	3.0418	3.0418	3.506	3.0418	3.5333	3.5068	3.5592	3.0418	3.4646	3.0418	3.5098	3.488	3.5371	3.0418	3.0418	3.4414	3.4739	3.5652	3.0418	3.7391	3.0418	3.7463	4.0243	4.1555	4.0895	3.0418	3.4381	3.0418	3.0418	3.73	3.0418	4.0232	3.6274	3.0418	3.0418	3.8135	3.4717	3.0418	3.457
2310002J15Rik	3.0418	3.0418	3.5089	3.0418	3.0418	3.3927	3.0418	3.0418	3.3465	3.3413	3.0418	3.0418	3.0418	3.0418	3.3902	3.311	3.0418	3.0418	3.0418	3.0418	3.6137	3.0418	3.5371	3.0418	3.5531	3.0418	3.3479	3.4957	3.0418	3.7391	3.0418	3.0418	3.0418	3.0418	3.0418	3.0418	3.4381	3.0418	3.0418	3.5307	3.0418	3.0418	3.6274	3.0418	3.0418	3.5907	3.7811	3.0418	3.0418
2310002L09Rik	3.0418	3.0418	3.0418	3.0418	3.0418	3.0418	3.0418	3.0418	3.0418	3.0418	3.0418	3.0418	3.0418	3.0418	3.0418	3.0418	3.0418	3.0418	3.0418	3.0418	3.0418	3.0418	3.0418	3.0418	3.0418	3.0418	3.0418	3.0418	3.0418	3.0418	3.0418	3.0418	3.0418	3.0418	3.0418	3.0418	3.0418	3.0418	3.0418	3.0418	3.0418	3.0418	3.0418	3.0418	3.0418	3.0418	3.0418	3.0418	3.0418
2310003H01Rik	8.41527	8.58357	8.60363	8.44081	10.2717	9.95805	10.0692	9.98281	9.97507	10.1845	9.63277	10.0794	10.4452	9.7644	10.2654	10.0438	10.2371	10.1973	10.6428	10.6103	10.7269	10.9475	9.65032	10.0823	10.0052	10.0488	10.6069	10.2475	8.30684	9.43084	9.22465	8.67332	8.54875	8.71093	8.4595	8.81515	8.42632	8.61573	8.12594	8.84041	8.88244	8.80081	8.72602	8.59118	8.84423	8.84251	8.83798	8.94514	8.65479
2310005A03Rik	3.0418	3.0418	3.0418	3.0418	3.0418	3.0418	3.0418	3.0418	3.0418	3.0418	3.0418	3.0418	3.0418	3.0418	3.0418	3.0418	3.0418	3.0418	3.0418	3.0418	3.0418	3.0418	3.0418	3.0418	3.0418	3.0418	3.0418	3.0418	3.0418	3.0418	3.0418	3.0418	3.0418	3.0418	3.0418	3.0418	3.0418	3.0418	3.0418	3.0418	3.0418	3.0418	3.0418	3.0418	3.0418	3.0418	3.0418	3.0418	3.0418
2310005E17Rik	3.0418	3.0418	3.0418	3.0418	3.0418	3.0418	3.0418	3.0418	3.0418	3.0418	3.0418	3.0418	3.0418	3.0418	3.0418	3.0418	3.0418	3.0418	3.0418	3.0418	3.0418	3.0418	3.0418	3.0418	3.0418	3.0418	3.0418	3.0418	3.0418	3.0418	3.0418	3.0418	3.0418	3.0418	3.0418	3.0418	3.0418	3.0418	3.0418	3.0418	3.0418	3.0418	3.0418	3.0418	3.0418	3.0418	3.0418	3.0418	3.0418
2310005G13Rik	3.4809	3.0418	3.0418	3.0418	3.0418	3.0418	3.0418	3.0418	3.0418	3.0418	3.0418	3.0418	3.0418	3.0418	3.3902	3.0418	3.0418	3.0418	3.0418	3.0418	3.3734	3.0418	3.0418	3.0418	3.0418	3.0418	3.3479	3.3046	3.0418	3.0418	3.0418	3.4512	3.5401	3.5497	3.0418	3.4789	3.0418	3.7467	3.0418	3.5307	3.0418	3.0418	3.4573	3.0418	3.0418	3.0418	3.0418	3.0418	3.0418
2310007B03Rik	3.0418	3.0418	3.0418	3.4897	3.0418	3.0418	3.0418	3.0418	3.0418	3.0418	3.0418	3.0418	3.0418	3.0418	3.0418	3.0418	3.0418	3.3287	3.0418	3.0418	3.0418	3.0418	3.0418	3.0418	3.0418	3.0418	3.0418	3.0418	3.0418	3.0418	3.0418	3.0418	3.0418	3.0418	3.0418	3.0418	3.0418	3.0418	3.0418	3.0418	3.0418	3.0418	3.0418	3.0418	3.0418	3.0418	3.0418	3.0418	3.457
2310007L24Rik	4.6623	4.4883	4.3259	4.028	3.6701	3.7386	3.6558	3.7714	4.1172	3.9742	3.711	3.7071	3.506	3.6232	4.1208	4.295	3.9974	3.537	4.2099	4.0467	4.1189	4.2714	3.8916	3.4186	3.6664	3.8336	3.9943	4.4502	4.1729	4.6775	3.8693	3.4512	3.5401	4.1009	3.5742	3.6576	5.5913	3.9009	3.7183	4.7739	3.58	4.7447	4.5823	3.5541	4.6729	4.2416	3.7811	3.5116	3.627
2310008N11Rik	3.0418	3.0418	3.0418	3.0418	3.0418	3.0418	3.0418	3.0418	3.0418	3.0418	3.0418	3.0418	3.0418	3.0418	3.0418	3.0418	3.0418	3.0418	3.0418	3.0418	3.0418	3.0418	3.0418	3.0418	3.0418	3.0418	3.0418	3.0418	3.0418	3.0418	3.0418	3.4512	3.7431	3.6623	3.0418	3.6576	3.0418	3.5427	3.0418	3.0418	3.0418	3.0418	3.0418	3.0418	3.0418	3.0418	3.8924	3.9694	3.864
2310009A05Rik	6.7351	6.8147	6.9632	7.0352	5.3081	5.5184	5.4663	5.8297	5.7627	5.557	5.5126	5.3286	5.2091	5.614	5.5808	5.3987	5.3195	5.5455	5.4642	5.2305	5.4814	5.329	5.5354	5.2643	5.4483	5.3766	5.1294	5.2683	6.9233	6.5273	6.4377	7.0749	7.2848	7.3489	7.643	7.0907	6.8807	7.0362	7.1562	6.8597	7.2557	6.8188	7.6421	6.7145	6.9555	7.0681	6.8953	6.8058	7.2085
2310009B15Rik	5.635	5.9329	5.7892	5.809	5.1363	5.1546	5.3032	5.0473	5.1369	5.0075	5.0187	5.2775	5.1733	5.4387	5.1414	4.8313	5.1001	5.4258	4.9732	5.1134	5.1326	4.9117	4.5467	5.0986	5.214	5.0671	4.8181	5.1085	5.4119	5.6849	5.5561	5.7533	6.0673	5.5046	5.6851	5.7771	5.7024	6.0123	5.7867	5.8156	5.476	6.0207	5.803	5.5049	6.1269	5.7987	5.7819	5.8697	6.422
2310010J17Rik	6.0818	5.8005	6.3071	6.1927	4.448	4.8746	4.6349	4.4028	4.7245	4.7203	4.4901	4.965	4.7963	4.9987	4.6957	4.6789	4.6086	4.2877	4.7421	4.0467	4.6233	4.7109	4.3991	4.7182	4.5916	4.657	4.4555	4.5508	5.4119	5.2569	6.5926	5.8071	6.2688	5.9613	6.1976	6.4349	5.8051	5.8429	5.9566	5.9353	5.803	5.8293	5.9897	6.0402	5.7336	5.6468	5.8209	5.6542	5.5859
2310011J03Rik	9.65279	9.68874	9.78602	9.74756	9.03086	9.15013	9.13693	9.11997	9.37423	9.49543	8.94418	9.25153	9.38388	9.1499	9.48958	9.4672	9.31345	9.28677	9.48389	9.51682	9.84388	9.7045	8.95622	9.2741	9.29905	9.22292	9.51667	9.67572	8.94404	9.54132	8.93563	9.07994	9.07214	9.19259	9.14872	9.30837	9.1734	9.31738	8.82081	9.59885	9.52189	9.48042	9.4369	9.24087	9.29206	9.4142	9.26516	9.32993	9.39462
2310014L17Rik	5.8273	6.0202	5.6679	6.0049	6.0017	6.1666	5.7292	5.8482	5.5576	5.4517	6.0433	6.0099	6.268	6.246	5.422	5.6999	5.525	5.7119	6.3042	6.0456	5.3101	5.6455	5.8441	5.9605	6.0818	6.2839	5.5439	5.6968	4.6051	5.4036	4.0486	5.1101	5.5156	5.0191	5.2679	5.8175	6.0328	5.8684	5.9995	5.7904	5.7079	5.8034	5.2777	5.9683	5.8125	5.1045	6.1297	5.7542	5.3796
2310015A10Rik	6.2536	6.2821	6.0433	5.9104	7.0187	7.1023	6.9416	7.0999	6.7498	6.7654	6.9769	6.9671	7.0773	6.982	6.855	6.7455	7.6989	7.7575	7.3281	7.3367	7.7217	7.8342	6.602	7.2602	7.0893	6.7121	6.6533	6.4777	7.1467	7.0193	8.3081	7.1985	7.6771	7.4115	7.3632	7.1148	6.5143	7.1932	7.3211	7.1304	7.0175	7.3449	7.5065	7.3577	7.5413	7.9247	7.1036	6.9676	7.4031
2310015B20Rik	3.0418	3.0418	3.0418	3.0418	3.0418	3.0418	3.0418	3.0418	3.0418	3.0418	3.0418	3.0418	3.0418	3.0418	3.0418	3.0418	3.0418	3.0418	3.0418	3.0418	3.0418	3.5872	3.0418	3.0418	3.0418	3.0418	3.0418	3.0418	3.0418	3.0418	3.6309	3.0418	3.0418	3.0418	3.0418	3.0418	3.0418	3.0418	3.0418	3.0418	3.0418	3.5395	3.0418	3.5541	3.0418	3.5907	3.0418	3.5116	3.0418
2310015D24Rik	3.0418	3.0418	3.0418	3.0418	3.0418	3.0418	3.0418	3.0418	3.0418	3.0418	3.0418	3.0418	3.0418	3.0418	3.0418	3.0418	3.0418	3.0418	3.0418	3.0418	3.0418	3.0418	3.0418	3.0418	3.0418	3.0418	3.0418	3.0418	3.0418	3.0418	3.0418	3.0418	3.0418	3.0418	3.5742	3.0418	3.6006	3.0418	3.4348	3.0418	3.0418	3.0418	3.0418	3.0418	3.0418	3.0418	3.4717	3.0418	3.0418
2310016D03Rik	3.0418	3.0418	3.0418	3.0418	3.0418	3.0418	3.0418	3.0418	3.0418	3.0418	3.0418	3.0418	3.0418	3.0418	3.0418	3.0418	3.0418	3.0418	3.0418	3.0418	3.0418	3.0418	3.0418	3.0418	3.0418	3.0418	3.0418	3.0418	3.0418	3.0418	3.0418	3.0418	3.0418	3.0418	3.0418	3.0418	3.0418	3.0418	3.0418	3.0418	3.0418	3.0418	3.0418	3.0418	3.0418	3.0418	3.0418	3.0418	3.0418
2310020H05Rik	3.0418	3.0418	3.0418	3.0418	3.0418	3.0418	3.0418	3.0418	3.0418	3.0418	3.0418	3.0418	3.0418	3.0418	3.0418	3.0418	3.0418	3.0418	3.0418	3.0418	3.0418	3.0418	3.0418	3.0418	3.0418	3.0418	3.0418	3.0418	3.0418	3.0418	3.0418	3.0418	3.0418	3.0418	3.0418	3.0418	3.0418	3.0418	3.0418	3.0418	3.0418	3.0418	3.0418	3.0418	3.0418	3.0418	3.0418	3.7033	3.0418
2310022A10Rik	7.58591	7.506	7.80923	7.87399	10.4579	10.3926	10.1361	10.2121	10.0795	10.0329	10.2067	10.4287	10.4682	10.1965	10.1078	10.0434	10.189	10.2271	9.91716	9.97804	10.0969	10.2024	10.1596	10.174	10.1772	10.3304	10.1634	10.03	9.29915	9.95178	8.75676	9.8814	9.85991	9.83058	9.61938	9.974	9.64626	10.0336	9.65861	10.0524	10.0527	9.82399	9.96953	9.86976	10.0148	9.79829	10.2494	10.2398	9.87384
2310022B05Rik	7.5449	7.1182	7.4762	7.5054	9.0396	9.0892	9.0829	8.7772	9.279	9.2046	8.6196	9.213	9.2146	9.143	9.1083	9.1262	9.2902	9.3423	9.4223	9.2275	9.0256	9.0653	8.5624	9.5695	8.9816	9.0861	9.1411	9.2609	8.5843	9.0264	7.9501	8.3667	8.4167	8.5315	8.4361	7.7426	8.0743	8.1896	7.5892	8.658	8.4542	8.7782	8.6904	7.7865	7.8172	8.9555	8.0349	8.6388	8.7523
2310030A07Rik	3.0418	3.0418	3.0418	3.0418	3.0418	3.0418	3.0418	3.0418	3.0418	3.0418	3.0418	3.0418	3.0418	3.4543	3.3902	3.0418	3.0418	3.0418	3.0418	3.0418	3.0418	3.0418	3.0418	3.0418	3.0418	3.0418	3.5701	3.0418	3.0418	3.0418	3.0418	3.0418	3.0418	3.0418	3.0418	3.0418	3.0418	3.0418	3.0418	3.0418	3.4234	3.0418	3.0418	3.0418	3.7019	3.0418	3.0418	3.5116	3.457
2310030G06Rik	3.0418	3.0418	3.0418	3.0418	3.0418	3.0418	3.0418	3.0418	3.0418	3.0418	3.0418	3.0418	3.0418	3.0418	3.0418	3.0418	3.0418	3.0418	3.0418	3.0418	3.0418	3.0418	3.0418	3.0418	3.0418	3.0418	3.0418	3.0418	3.0418	3.0418	3.0418	3.0418	3.0418	3.0418	3.0418	3.4789	3.0418	3.0418	3.0418	3.0418	3.0418	3.0418	3.0418	3.0418	3.0418	3.0418	3.0418	3.0418	3.0418
2310033P09Rik	8.3488	8.4099	8.3804	8.6593	9.0309	9.125	8.9434	8.942	8.9613	9.0686	9.1182	8.9871	8.8085	8.7811	8.9982	8.8332	8.9895	9.1341	8.9845	9.0041	8.9189	8.7956	9.0284	8.8323	8.7367	8.747	8.9094	8.9509	8.7824	9.2682	9.3252	9.053	8.735	9.1408	8.8342	9.1759	8.4131	9.4265	8.968	9.2027	9.2318	8.9613	9.0331	8.6413	8.8661	9.034	9.0004	9.0591	9.7119
2310034C09Rik	3.0418	3.0418	3.0418	3.0418	3.0418	3.0418	3.0418	3.0418	3.0418	3.0418	3.0418	3.0418	3.0418	3.0418	3.0418	3.0418	3.0418	3.0418	3.0418	3.0418	3.0418	3.0418	3.0418	3.0418	3.0418	3.0418	3.0418	3.0418	3.0418	3.0418	3.0418	3.0418	3.0418	3.0418	3.0418	3.0418	3.0418	3.0418	3.0418	3.0418	3.0418	3.0418	3.0418	3.0418	3.0418	3.0418	3.0418	3.0418	3.0418
2310034G01Rik	3.0418	3.0418	3.0418	3.0418	3.0418	3.0418	3.0418	3.0418	3.0418	3.0418	3.0418	3.0418	3.0418	3.0418	3.0418	3.0418	3.0418	3.0418	3.0418	3.0418	3.0418	3.0418	3.0418	3.0418	3.0418	3.0418	3.0418	3.0418	4.2749	3.8918	4.0486	3.8527	4.2342	4.2562	4.0895	4.3162	4.0717	4.1407	3.9902	3.0418	3.0418	3.0418	3.0418	3.0418	3.0418	3.0418	4.4767	4.4059	4.4309
2310034O05Rik	3.0418	3.0418	3.0418	3.0418	3.0418	3.0418	3.0418	3.0418	3.0418	3.0418	3.0418	3.0418	3.0418	3.0418	3.0418	3.0418	3.0418	3.0418	3.0418	3.0418	3.0418	3.0418	3.0418	3.0418	3.0418	3.0418	3.0418	3.0418	3.0418	3.0418	3.0418	3.7463	3.0418	3.6623	3.0418	3.6576	3.0418	3.5427	3.5958	3.0418	3.0418	3.0418	3.0418	3.0418	3.0418	3.0418	3.6476	4.3329	4.1898
2310035C23Rik	9.60944	9.72114	9.80861	9.80675	9.79714	9.79507	9.77637	9.80799	9.95592	9.85352	9.82006	9.90129	9.68826	9.74515	9.94006	9.95502	9.848	9.72245	9.7975	9.79198	10.0992	10.076	9.87481	9.93603	9.82323	9.79782	9.89725	9.74138	9.97603	9.68062	10.7866	9.7068	9.85063	9.73167	9.79912	9.64122	9.87298	9.62094	9.72824	9.56287	9.51047	9.6411	9.64208	9.67978	9.76519	9.72717	9.42215	9.36119	9.26045
2310036O22Rik	11.7125	11.7293	11.7791	11.6996	9.97601	9.82808	10.0055	10.1258	10.2177	10.2855	10.6921	10.0699	10.0067	10.2664	10.3028	10.1884	9.94443	9.98818	10.078	10.022	10.1141	9.94201	10.276	9.90916	10.0768	10.1992	10.0306	10.3546	10.4711	10.9041	10.7214	10.804	10.4841	10.8188	10.6447	10.645	10.6735	10.7489	10.4362	11.1765	11.0725	11.0344	10.8976	11.0081	11.0782	10.9982	10.9441	11.086	11.1647
2310039H08Rik	7.18118	7.31498	7.68634	7.63906	5.91423	6.10546	6.17111	6.4012	5.99304	6.05244	6.48663	6.14513	6.30812	6.21969	6.18895	6.11427	6.28973	6.25437	6.46559	6.23253	6.26263	6.14371	6.41411	6.06315	6.11526	6.18523	5.92512	6.32679	6.68884	7.20397	6.48375	6.64276	6.342	6.87624	6.34738	6.95501	7.0881	7.22269	6.67064	6.98514	7.26667	7.05287	7.03883	7.50693	7.49523	7.18072	7.2991	7.39628	7.39717
2310039L15Rik	3.0418	3.0418	3.0418	3.0418	3.0418	3.0418	3.0418	3.0418	3.0418	3.0418	3.0418	3.0418	3.0418	3.0418	3.0418	3.0418	3.0418	3.0418	3.0418	3.0418	3.0418	3.0418	3.0418	3.0418	3.0418	3.0418	3.0418	3.0418	3.0418	3.0418	3.0418	3.0418	3.0418	3.0418	3.0418	3.0418	3.0418	3.0418	3.0418	3.0418	3.0418	3.0418	3.0418	3.0418	3.0418	3.0418	3.0418	3.0418	3.0418
2310040G24Rik	4.6122	4.6916	4.5308	4.4117	3.6701	3.6467	3.5444	4.3435	3.7813	4.0996	3.0418	3.8531	4.0627	4.0358	3.9506	3.7958	4.12	3.7388	3.6377	3.459	3.8455	3.5872	4.0186	3.6908	3.9864	3.8336	3.6507	4.0408	4.2749	4.2277	3.6309	4.2395	4.2342	4.4711	4.2071	4.0049	4.561	4.4134	3.9902	5.1928	4.5503	4.2329	4.3182	4.4427	4.105	3.9815	4.5821	4.4743	3.958
2310042E22Rik	3.0418	3.0418	3.0418	3.0418	3.0418	3.0418	3.0418	3.0418	3.0418	3.0418	3.0418	3.0418	3.0418	3.0418	3.0418	3.0418	3.0418	3.0418	3.0418	3.0418	3.0418	3.0418	3.0418	3.0418	3.0418	3.0418	3.0418	3.0418	3.0418	3.0418	3.0418	3.0418	3.0418	3.0418	3.0418	3.0418	3.0418	3.0418	3.0418	3.5307	3.0418	3.0418	3.0418	3.0418	3.0418	3.0418	3.0418	3.5116	3.0418
2310043L19Rik	3.0418	3.0418	3.0418	3.0418	3.0418	3.0418	3.0418	3.0418	3.0418	3.0418	3.0418	3.3767	3.0418	3.0418	3.0418	3.311	3.0418	3.3287	3.4646	3.0418	3.3734	3.0418	3.0418	3.5732	3.0418	3.0418	3.3479	3.0418	3.0418	3.0418	3.0418	3.0418	3.0418	3.0418	3.0418	3.0418	3.0418	3.0418	3.0418	3.0418	3.4234	3.0418	3.4573	3.0418	3.0418	3.0418	3.0418	3.5116	3.0418
2310043O21Rik	3.0418	3.0418	3.0418	3.0418	3.0418	3.0418	3.0418	3.0418	3.0418	3.0418	3.0418	3.0418	3.0418	3.0418	3.0418	3.0418	3.0418	3.0418	3.0418	3.0418	3.0418	3.0418	3.0418	3.0418	3.0418	3.0418	3.0418	3.0418	3.0418	3.0418	3.0418	3.0418	3.0418	3.0418	3.0418	3.0418	3.0418	3.0418	3.4348	3.0418	3.0418	3.0418	3.0418	3.0418	3.0418	3.0418	3.0418	3.0418	3.0418
2310045N01Rik	7.4527	7.5238	7.6111	7.5493	7.5588	7.5878	7.6281	7.7373	7.9394	8.0544	7.2755	7.5244	7.5942	7.3796	7.9642	8.0293	7.7321	7.7378	7.8179	7.5709	8.5845	8.4504	7.4092	7.6662	7.6102	7.6477	8.0224	8.0132	7.779	8.2226	8.3943	8.2763	7.9906	8.4401	7.9909	8.08	7.6394	8.1646	7.9396	7.9938	8.353	8.0697	8.3867	7.8536	7.9495	8.0614	8.0591	8.0858	8.6124
2310047M10Rik	8.73202	8.76613	8.38419	8.44081	8.52369	8.46207	8.38041	8.18093	8.04995	8.36623	8.28585	8.58312	8.66303	8.06432	8.13994	8.01174	8.35908	8.40795	8.44416	8.36171	8.48765	8.33448	8.07223	8.42833	8.21126	8.17507	8.07913	8.09358	7.78594	8.11947	7.34187	8.18323	8.09909	8.17501	8.03532	7.64701	7.25741	7.85636	7.5036	7.97745	7.75967	8.04281	7.77957	8.20634	8.11397	8.31764	7.67242	7.70778	8.03793
2310050C09Rik	3.0418	3.0418	3.0418	3.4897	3.0418	3.0418	3.0418	3.0418	3.0418	3.0418	3.0418	3.0418	3.0418	3.0418	3.0418	3.0418	3.0418	3.0418	3.0418	3.0418	3.0418	3.0418	3.0418	3.0418	3.0418	3.0418	3.3479	3.0418	3.0418	3.0418	3.0418	3.0418	3.0418	3.0418	3.0418	3.0418	3.0418	3.0418	3.0418	3.0418	3.0418	3.0418	3.0418	3.0418	3.0418	3.0418	3.4717	3.0418	3.0418
2310057J18Rik	3.0418	3.0418	3.0418	3.0418	3.0418	3.0418	3.0418	3.0418	3.0418	3.3413	3.0418	3.0418	3.0418	3.0418	3.0418	3.0418	3.0418	3.0418	3.0418	3.0418	3.0418	3.0418	3.0418	3.0418	3.0418	3.0418	3.0418	3.3046	3.0418	3.0418	3.0418	3.0418	3.0418	3.0418	3.0418	3.0418	3.0418	3.0418	3.0418	3.0418	3.0418	3.0418	3.0418	3.0418	3.0418	3.0418	3.0418	3.0418	3.0418
2310057M21Rik	8.6377	8.7562	8.9004	8.8763	8.7048	8.6285	8.6688	8.3649	8.4537	8.4272	8.7218	8.7478	8.6445	8.6139	8.4716	8.3903	8.47	8.5341	8.8945	8.7947	8.3378	8.2876	8.5661	8.353	8.6072	8.6543	8.5367	8.4429	8.3068	8.4502	7.8226	8.352	8.4125	8.3609	8.5321	8.7323	8.811	8.6194	8.5329	8.5988	8.5422	8.4711	8.4702	8.6223	8.6811	8.6392	8.9016	8.5836	8.5816
2310057N15Rik	3.0418	3.0418	3.0418	3.0418	3.0418	3.0418	3.0418	3.0418	3.0418	3.0418	3.0418	3.0418	3.0418	3.0418	3.0418	3.0418	3.0418	3.0418	3.0418	3.0418	3.0418	3.0418	3.0418	3.0418	3.0418	3.0418	3.0418	3.0418	3.0418	3.0418	3.0418	3.0418	3.0418	3.0418	3.0418	3.0418	3.0418	3.0418	3.0418	3.0418	3.0418	3.0418	3.0418	3.0418	3.0418	3.0418	3.0418	3.0418	3.0418
2310061I04Rik	6.85552	6.71473	6.76851	7.11254	9.09368	9.01872	9.06259	9.00582	8.64921	8.73528	8.61955	8.94727	9.00484	8.99175	8.7164	8.71564	8.98645	8.81834	9.02453	9.01377	8.77223	8.60856	8.85292	8.94746	9.15436	9.0328	8.88689	8.99184	8.164	8.74561	8.18233	8.56298	8.8697	8.51936	8.65086	8.8912	9.06129	8.9055	8.67865	9.06024	8.87177	9.00369	8.79468	9.12903	9.19606	8.86509	9.25649	9.08278	9.09449
2310061J03Rik	5.2064	5.3035	5.448	5.3655	4.448	4.4372	4.457	4.4028	4.5826	4.7417	4.6164	4.5778	4.8904	4.572	4.5696	4.8933	4.7748	4.6135	4.5587	4.7213	5.6845	5.3729	4.8491	4.6834	4.5916	4.697	4.7971	4.7612	4.6743	4.9018	6.9439	4.6931	4.9113	4.8901	4.8513	4.9174	4.9312	4.6299	4.7471	5.4448	4.7719	5.0082	5.223	5.0091	5.1293	5.1311	4.8099	5.0809	4.9768
2310061N02Rik	3.0418	3.0418	3.0418	3.0418	3.0418	3.0418	3.0418	3.0418	3.0418	3.0418	3.0418	3.0418	3.0418	3.0418	3.0418	3.0418	3.0418	3.0418	3.0418	3.0418	3.0418	3.0418	3.0418	3.0418	3.0418	3.0418	3.0418	3.0418	3.0418	3.0418	3.0418	3.0418	3.0418	3.0418	3.0418	3.0418	3.0418	3.0418	3.0418	3.0418	3.0418	3.0418	3.0418	3.0418	3.0418	3.0418	3.0418	3.0418	3.0418
2310065F04Rik	3.0418	3.0418	3.0418	3.0418	3.0418	3.0418	3.0418	3.0418	3.0418	3.0418	3.0418	3.0418	3.0418	3.6232	3.0418	3.311	3.0418	3.0418	3.4646	3.0418	3.0418	3.0418	3.0418	3.0418	3.0418	3.4414	3.4739	3.0418	3.0418	3.0418	3.0418	3.0418	3.0418	3.0418	3.0418	3.0418	3.0418	3.0418	3.0418	3.8808	3.58	3.5395	3.7566	3.0418	3.0418	3.5907	3.4717	3.0418	3.457
2310067B10Rik	9.57059	9.4122	9.32162	9.3983	11.594	11.4247	11.0355	10.8098	11.0325	11.1681	11.0933	11.439	11.3903	10.8574	11.1962	11.0108	11.441	11.3882	11.1843	11.2573	11.8696	11.9365	11.056	11.5149	10.9099	11.0567	11.4331	11.0283	9.59385	10.5187	9.06129	10.2243	10.0555	10.2569	9.84077	10.0558	9.62699	9.92614	9.5889	10.1563	10.1523	10.3103	10.2046	9.83537	10.2484	10.3496	10.0573	10.424	10.0194
2310068J16Rik	4.3217	3.7874	4.5308	4.2001	3.4065	4.2268	4.0901	3.8814	4.4771	4.3692	3.9801	3.9747	4.3906	4.248	4.6025	4.4824	4.5348	4.1627	4.06	4.261	4.7331	4.5828	3.0418	4.0225	4.3988	4.1484	4.3969	4.4072	4.4526	4.8495	4.5426	4.1744	4.4834	4.1555	4.2071	4.3162	4.0717	4.3304	4.1935	4.5286	4.2735	4.2329	4.3182	4.3582	4.5564	4.8694	4.7677	4.5995	4.1898
2310069B03Rik	3.0418	3.0418	3.0418	3.0418	3.0418	3.0418	3.0418	3.0418	3.0418	3.0418	3.0418	3.0418	3.0418	3.0418	3.0418	3.0418	3.0418	3.0418	3.0418	3.0418	3.0418	3.0418	3.0418	3.0418	3.4043	3.0418	3.0418	3.3046	3.0418	3.0418	3.0418	3.0418	3.0418	3.0418	3.0418	3.0418	3.0418	3.0418	3.0418	3.0418	3.0418	3.0418	3.6274	3.0418	3.0418	3.4311	3.0418	3.0418	3.0418
2310069G16Rik	3.0418	3.0418	3.0418	3.0418	3.4065	3.0418	3.0418	3.6396	3.0418	3.0418	3.711	3.3767	3.3707	3.0418	3.0418	3.0418	3.0418	3.0418	3.0418	3.0418	3.0418	3.0418	3.5371	3.0418	3.0418	3.0418	3.0418	3.4957	3.0418	3.0418	3.0418	3.4512	3.5401	3.0418	3.0418	3.4789	3.0418	3.0418	3.5958	3.0418	3.4234	3.0418	3.0418	3.0418	3.0418	3.0418	3.0418	3.0418	3.457
2310079G19Rik	3.0418	3.0418	3.5089	3.0418	3.0418	3.0418	3.0418	3.0418	3.3465	3.0418	3.0418	3.0418	3.0418	3.0418	3.0418	3.0418	3.4086	3.0418	3.0418	3.0418	3.0418	3.0418	3.0418	3.0418	3.0418	3.0418	3.0418	3.0418	3.0418	3.0418	3.0418	3.0418	3.0418	3.0418	3.0418	3.0418	3.0418	3.0418	3.0418	3.0418	3.0418	3.0418	3.0418	3.0418	3.0418	3.0418	3.0418	3.0418	3.0418
2310081J21Rik	3.0418	3.0418	3.0418	3.0418	3.0418	3.0418	3.0418	3.0418	3.0418	3.0418	3.0418	3.0418	3.0418	3.0418	3.0418	3.0418	3.0418	3.0418	3.0418	3.0418	3.0418	3.0418	3.0418	3.0418	3.0418	3.0418	3.0418	3.0418	3.0418	3.0418	3.0418	3.0418	3.0418	3.0418	3.0418	3.0418	3.0418	3.0418	3.0418	3.0418	3.0418	3.0418	3.0418	3.0418	3.0418	3.0418	3.0418	3.0418	3.0418
2410002F23Rik	8.82789	8.86225	9.20723	9.05409	10.3362	10.3248	10.1185	10.0041	9.89801	9.98049	9.78213	10.0506	10.2725	9.80432	9.93864	9.82838	10.2172	10.1706	10.1754	10.2428	10.1417	10.1863	9.81797	9.8227	9.87875	9.92123	10.0489	9.83435	8.82366	9.37438	10.2616	9.33245	9.43685	9.09119	9.03164	9.10587	9.45892	9.35321	9.37445	9.3408	9.00473	9.20349	9.20268	8.91672	9.30946	9.10527	9.72313	9.54086	9.91446
2410003L11Rik	4.1783	4.0851	4.1626	4.4117	3.0418	3.3927	3.3981	3.0418	3.4719	3.4645	3.0418	3.3767	3.0418	3.0418	3.3902	3.0418	3.0418	3.0418	3.0418	3.0418	3.0418	3.358	3.8916	3.5732	3.4043	3.0418	3.0418	3.4957	3.9266	3.5372	3.0418	4.1045	3.8966	5.0672	4.6503	4.0049	3.9981	3.7467	3.8207	3.5307	4.8051	3.0418	3.7566	4.1648	3.0418	3.9021	3.7811	4.0747	3.7562
2410004B18Rik	8.8923	8.8853	9.1772	9.2065	8.0049	8.0415	8.1484	8.0697	7.6282	7.7352	8.4879	8.1296	7.9907	8.2069	7.6225	7.6963	8.0908	8.1301	8.0608	8.2478	7.3711	7.3414	8.3049	7.9265	8.2036	8.12	7.5233	7.8935	8.0982	8.0938	8.5579	8.3784	8.4822	8.2355	8.5884	8.8417	8.5398	8.6522	8.6099	8.627	8.7546	8.2866	8.6241	8.3982	8.398	8.358	8.8027	8.5669	8.9616
2410004I01Rik	3.0418	3.0418	3.0418	3.4897	3.0418	3.0418	3.0418	3.0418	3.0418	3.0418	3.0418	3.0418	3.0418	3.0418	3.0418	3.0418	3.0418	3.0418	3.0418	3.0418	3.0418	3.0418	3.0418	3.0418	3.0418	3.0418	3.4739	3.0418	3.0418	3.0418	3.0418	3.0418	3.0418	3.0418	3.0418	3.0418	3.0418	3.0418	3.0418	3.0418	3.0418	3.0418	3.0418	3.0418	3.0418	3.0418	3.4717	3.0418	3.0418
2410004N09Rik	8.51266	8.49037	8.8523	8.6334	6.99487	6.90923	6.86207	6.90566	6.81301	6.78422	6.8467	6.76804	6.78701	7.02031	6.69526	6.6195	6.66464	6.88033	6.67266	6.87178	6.28734	6.16814	6.86869	6.56749	6.84117	7.0891	6.38194	6.7606	7.84068	7.82058	8.08205	7.80624	7.1995	7.64545	7.42179	8.20821	8.10086	8.06541	8.17898	8.29089	8.1963	8.12191	7.90092	8.21146	7.90083	7.72504	8.47833	8.28648	8.87981
2410004P03Rik	4.5051	4.3708	4.3986	3.8115	4.1139	4.3162	4.2903	4.2806	4.9476	4.8434	4.7302	4.3012	4.425	4.0358	4.6344	4.7826	3.9974	4.5916	4.5079	4.6341	5.343	5.7905	4.1289	5.308	4.4402	4.4813	4.6389	4.8832	4.4526	3.8918	3.8693	4.2395	3.5401	4.715	4.4069	4.7034	3.8272	4.7544	4.459	4.5286	4.8051	5.3412	4.4842	4.2662	4.7787	4.6958	4.5307	4.7124	4.3175
2410006H16Rik	11.5088	11.2908	11.5013	11.3141	8.73015	8.88463	8.38696	8.44434	8.39797	8.46409	8.42115	8.6678	8.51993	8.4696	8.45184	8.38157	8.29655	8.31624	8.45885	8.36779	8.25342	8.10596	8.37048	8.75709	8.47569	8.4279	8.21194	8.61411	10.4338	10.4106	10.1458	11.2627	10.6474	10.7013	10.566	11.0529	9.50809	11.0257	9.93357	10.2833	10.0361	10.1636	10.1419	11.0066	10.5389	9.99276	10.5587	10.3373	10.699
2410007B07Rik	3.0418	3.0418	3.0418	3.0418	3.0418	3.0418	3.0418	3.0418	3.0418	3.0418	3.0418	3.0418	3.0418	3.0418	3.0418	3.0418	3.0418	3.0418	3.0418	3.0418	3.0418	3.0418	3.0418	3.0418	3.0418	3.0418	3.0418	3.0418	3.0418	3.0418	4.0486	3.0418	3.5401	3.0418	3.0418	3.0418	3.0418	3.0418	3.4348	3.0418	3.0418	3.0418	3.0418	3.0418	3.0418	3.0418	3.0418	3.0418	3.0418
2410012E07Rik	3.0418	3.0418	3.0418	3.0418	3.0418	3.0418	3.0418	3.0418	3.0418	3.0418	3.0418	3.0418	3.0418	3.0418	3.0418	3.0418	3.0418	3.0418	3.0418	3.0418	3.0418	3.0418	3.0418	3.0418	3.0418	3.0418	3.0418	3.0418	3.0418	3.7391	3.0418	3.4512	3.0418	3.4019	3.0418	3.0418	3.4381	3.0418	3.0418	3.0418	3.0418	3.0418	3.0418	3.0418	3.0418	3.0418	3.4717	3.0418	3.457
2410012M07Rik	3.0418	3.0418	3.0418	3.0418	3.0418	3.0418	3.0418	3.0418	3.0418	3.0418	3.0418	3.0418	3.0418	3.0418	3.0418	3.0418	3.0418	3.0418	3.0418	3.0418	3.0418	3.0418	3.0418	3.0418	3.0418	3.0418	3.0418	3.0418	3.0418	3.0418	3.0418	3.0418	3.0418	3.0418	3.0418	3.0418	3.0418	3.0418	3.0418	3.0418	3.0418	3.0418	3.0418	3.0418	3.0418	3.0418	3.4717	3.0418	3.0418
2410015M20Rik	9.78939	9.88568	9.98262	9.80675	7.88077	8.04685	8.02234	8.22312	8.15265	8.21354	7.8165	7.9434	7.99318	8.18693	8.14487	8.14682	7.96033	8.28785	8.14676	7.9966	8.1748	7.93607	7.83861	7.93322	7.96472	7.87214	7.91734	8.30217	9.28197	9.79016	9.04996	9.27918	9.27757	9.14738	9.20804	9.19482	9.00268	9.3354	8.98214	9.73763	9.56228	9.52763	9.5217	9.47377	9.42075	9.43698	9.22309	9.33387	10.2534
2410016O06Rik	10.1781	10.1474	10.2139	10.1825	10.6885	10.5159	10.4046	10.3317	10.029	10.2909	10.1529	10.5209	10.6382	10.3727	10.1864	9.95502	10.6973	10.721	10.4447	10.5468	10.3318	10.4036	10.069	10.1999	10.3832	10.4461	10.3081	10.1051	8.88673	9.44512	8.88128	9.37661	9.39067	9.24504	9.27562	9.20789	9.08143	9.23814	9.14926	9.79768	9.5411	9.86286	9.36949	9.66494	9.64704	9.68127	9.62423	9.70365	9.85684
2410017I17Rik	3.4809	3.0418	3.0418	3.0418	3.8488	3.7386	3.0418	3.0418	3.0418	3.3413	3.9801	3.3767	3.506	3.4543	3.0418	3.422	3.5592	3.3287	3.0418	3.0418	3.6137	3.488	3.7389	3.5732	3.0418	3.6052	3.4739	3.0418	3.0418	3.5372	4.0486	3.7463	3.7431	3.9128	3.5742	3.4789	3.4381	3.5427	3.4348	3.0418	3.58	3.0418	3.0418	3.7626	3.0418	3.5907	3.4717	3.0418	3.864
2410018L13Rik	3.0418	3.0418	3.0418	3.0418	3.0418	3.0418	3.0418	3.0418	3.0418	3.3413	3.0418	3.5143	3.0418	3.0418	3.3902	3.311	3.4086	3.3287	3.4646	3.0418	3.3734	3.358	3.0418	3.0418	3.4043	3.4414	3.0418	3.4129	3.5579	3.5372	3.6309	3.6189	3.0418	3.0418	3.7906	3.0418	3.4381	3.0418	3.4348	3.73	3.4234	3.5395	3.4573	3.0418	3.4251	3.0418	3.0418	3.0418	3.457
2410021H03Rik	3.0418	3.0418	3.0418	3.4897	3.0418	3.0418	3.0418	3.0418	3.0418	3.0418	3.0418	3.0418	3.0418	3.0418	3.0418	3.0418	3.0418	3.0418	3.0418	3.0418	3.0418	3.0418	3.0418	3.0418	3.0418	3.0418	3.0418	3.0418	3.0418	3.0418	3.0418	3.0418	3.0418	3.0418	3.0418	3.0418	3.0418	3.0418	3.0418	3.0418	3.0418	3.0418	3.0418	3.0418	3.0418	3.0418	3.0418	3.0418	3.0418
2410076I21Rik	3.9101	4.1649	4.2476	4.028	4.6691	4.7653	4.8727	4.9788	4.7895	4.8434	4.7302	4.7741	5.3271	5.2905	5.0098	5.1019	4.6438	4.3166	4.824	4.588	4.9266	5.0105	4.4754	4.3096	5.3747	5.1516	5.0456	4.745	4.2749	4.4757	4.197	4.986	5.1453	5.264	5.3117	4.6555	4.8316	4.5623	5.2	4.828	4.6289	4.857	4.6283	4.1648	4.6729	4.6958	4.6314	4.1687	4.119
2410088K16Rik	3.0418	3.0418	3.0418	3.0418	3.0418	3.0418	3.0418	3.0418	3.0418	3.0418	3.0418	3.0418	3.0418	3.0418	3.0418	3.0418	3.0418	3.0418	3.0418	3.0418	3.0418	3.0418	3.0418	3.0418	3.0418	3.0418	3.0418	3.0418	3.0418	3.0418	3.0418	3.0418	3.0418	3.4019	3.0418	3.0418	3.0418	3.0418	3.0418	3.5307	3.4234	3.0418	3.0418	3.0418	3.0418	3.0418	3.0418	3.0418	3.0418
2410089E03Rik	8.93828	8.88073	8.73922	8.94119	9.89176	9.81638	9.80921	9.8149	9.91464	9.88592	10.1368	10.0948	9.7099	9.85166	10.0951	10.1834	9.90147	9.77342	9.78357	9.80097	9.98746	9.98391	10.0951	10.1541	9.87474	9.88676	10.0785	9.71105	10.0591	9.78536	11.0564	9.716	9.84442	9.96915	10.1205	9.7651	10.2278	9.79713	10.0427	9.64775	9.77673	9.89921	9.776	9.75355	9.85357	9.91557	9.70031	9.76191	8.93148
2410114N07Rik	3.0418	3.0418	3.0418	3.0418	3.0418	3.0418	3.0418	3.0418	3.0418	3.0418	3.0418	3.0418	3.0418	3.0418	3.0418	3.0418	3.0418	3.0418	3.0418	3.0418	3.0418	3.0418	3.0418	3.0418	3.0418	3.0418	3.3479	3.0418	3.0418	3.0418	3.0418	3.0418	3.0418	3.0418	3.0418	3.4789	3.0418	3.0418	3.0418	3.0418	3.0418	3.0418	3.0418	3.0418	3.0418	3.0418	3.0418	3.0418	3.0418
2410124H12Rik	3.0418	3.0418	3.0418	3.0418	3.0418	3.0418	3.0418	3.0418	3.0418	3.0418	3.0418	3.0418	3.0418	3.0418	3.0418	3.0418	3.0418	3.0418	3.0418	3.0418	3.0418	3.0418	3.0418	3.0418	3.0418	3.0418	3.0418	3.0418	3.0418	3.0418	3.0418	3.0418	3.0418	3.0418	3.0418	3.4789	3.0418	3.0418	3.0418	3.0418	3.7986	3.0418	3.6274	3.0418	3.0418	3.0418	3.0418	3.0418	3.0418
2410127L17Rik	6.1935	6.0701	6.291	6.2398	6.7245	6.6997	6.6303	6.6603	6.6521	6.5338	6.5156	6.7136	6.5938	6.6015	6.5532	6.5676	6.7024	6.9623	6.9484	6.8104	6.4271	6.3496	6.5112	6.5413	6.8279	6.5441	6.5704	6.6462	5.9089	6.3284	5.7976	4.953	4.9113	5.0191	5.0765	5.6925	5.8537	6.281	4.9169	5.5089	6.3732	6.7537	5.803	6.826	5.7971	6.0993	6.5971	6.649	6.6178
2410131K14Rik	8.6039	8.6225	8.673	8.604	8.7848	8.6515	8.5878	8.4969	8.1804	8.2101	8.2858	8.5003	8.5795	8.3931	8.1789	8.1527	8.5045	8.4409	8.7103	8.6175	8.2326	8.2504	8.5698	8.5022	8.6511	8.5382	8.4018	8.3245	7.779	8.1939	8.7191	8.2701	8.1754	8.1673	8.1084	8.2377	7.8694	8.3623	7.9753	8.3638	8.4107	8.3317	8.2367	8.371	8.2643	8.2041	8.499	8.4445	8.2932
2410137M14Rik	3.0418	3.0418	3.0418	3.0418	3.0418	3.0418	3.0418	3.0418	3.3465	3.0418	3.0418	3.0418	3.0418	3.0418	3.0418	3.0418	3.0418	3.0418	3.0418	3.0418	3.0418	3.0418	3.0418	3.0418	3.0418	3.0418	3.0418	3.0418	3.0418	3.0418	3.0418	3.0418	3.7431	3.0418	3.0418	3.0418	3.0418	3.0418	3.0418	3.0418	3.0418	3.7423	3.0418	3.0418	3.0418	3.4311	3.4717	3.5116	3.7562
2410141K09Rik	3.0418	3.0418	3.0418	3.0418	3.0418	3.0418	3.0418	3.0418	3.0418	3.3413	3.0418	3.0418	3.0418	3.0418	3.0418	3.0418	3.0418	3.0418	3.0418	3.0418	3.0418	3.0418	3.0418	3.0418	3.0418	3.0418	3.0418	3.0418	3.0418	3.0418	3.0418	3.0418	3.0418	3.0418	3.0418	3.0418	3.0418	3.0418	3.0418	3.0418	3.0418	3.0418	3.0418	3.0418	3.0418	3.0418	3.0418	3.0418	3.0418
2500004C02Rik	4.8849	4.9044	5.693	5.275	5.0161	5.1959	5.5808	5.4707	5.2877	5.4394	4.7302	5.1111	5.0794	5.0934	5.1825	5.5067	5.9144	5.4258	5.7658	5.552	5.6069	5.47	5.1345	4.9657	5.3363	5.0075	5.2825	5.2022	5.8284	5.4036	5.1473	5.4472	5.5156	5.6491	5.6182	5.3469	6.4739	5.6499	6.4223	6.2054	5.8482	5.6946	5.7474	5.0585	5.425	5.7499	5.7213	5.3007	6.2746
2510002D24Rik	7.5209	7.5644	7.9583	7.8033	7.9001	8.1096	8.0446	7.9699	8.0051	8.1205	7.8049	7.8901	8.0053	7.7556	8.0189	7.966	7.874	7.9319	8.0058	7.7398	8.2263	8.0158	7.8324	8.195	8.0555	7.9633	8.0265	8.1834	7.8934	8.3321	9.2447	8.1013	8.2432	8.0983	8.1377	8.3122	8.1398	8.1443	8.1132	8.3596	8.102	8.2401	8.0694	8.1594	8.1824	8.0969	8.1061	8.3385	8.4686
2510003E04Rik	9.23737	9.14811	9.24293	9.16484	9.01324	9.02416	9.0585	8.88624	9.22757	9.2245	9.08505	9.21413	9.10624	9.11329	9.22338	9.1801	8.91783	9.02972	9.09014	9.00989	9.19552	9.19218	9.09203	9.39405	9.07268	9.07425	9.21435	9.26927	9.3495	9.40393	8.4121	9.51603	9.51524	9.64882	9.52034	9.44077	9.09799	9.29452	9.13039	9.29108	9.43394	9.41496	9.55374	9.46093	9.3332	9.50564	9.27377	9.52714	9.10713
2510009E07Rik	5.1745	5.0517	5.323	5.1778	5.0161	5.0902	4.1954	4.459	5.4981	5.6336	4.9298	5.5298	4.5824	4.4223	5.7498	5.756	5.8612	4.8839	4.9376	4.4369	5.8278	5.5606	5.217	5.8204	4.6264	4.657	5.4581	5.5483	5.7429	5.4714	7.1566	5.4006	5.5476	5.9854	6.1042	5.1335	5.3141	5.2774	5.1214	6.3145	6.3107	6.3393	6.5675	5.0585	5.7657	6.3028	4.9655	5.4291	4.9426
2510039O18Rik	10.7212	10.7296	10.6109	10.6371	11.2344	11.0269	10.8356	10.6516	11.1389	11.3422	10.8499	11.2147	11.2144	10.8108	11.3603	11.1183	11.1944	11.1004	11.3806	11.3291	11.8084	11.8741	10.8818	11.2389	10.9896	11.0472	11.5344	11.3106	9.64849	10.5119	10.8091	10.2904	10.1606	10.2899	9.95069	9.91831	9.86719	9.98299	9.4651	10.3764	10.2883	10.3644	10.1162	10.2289	10.2704	10.2939	10.1111	10.3035	10.2926
2510049J12Rik	4.5599	4.3708	4.5914	4.4117	4.2213	4.7067	4.2903	4.5124	3.7813	3.7067	3.711	4.0805	4.9349	4.7848	3.0418	3.9223	3.9974	3.936	3.8787	3.9621	3.966	3.924	4.1289	4.4488	4.9804	4.8448	3.7213	4.0081	4.2749	4.4757	3.8693	4.1744	4.6861	4.3903	4.6503	3.6576	4.203	4.1407	4.0632	3.5307	3.58	4.2329	4.0428	5.4341	5.1293	4.2416	4.2285	4.5387	4.4834
2610001J05Rik	9.08641	9.06975	9.41293	9.43712	7.94108	8.27394	7.99973	8.13378	8.32351	8.14436	8.38266	8.41992	7.92072	8.12167	8.13003	8.21828	8.29163	8.47043	8.0569	8.06549	7.76879	7.50521	8.32265	8.1555	8.0974	7.99603	7.88359	8.20902	9.04935	8.84438	9.06129	9.00127	9.10111	9.06642	9.46815	9.65628	9.32603	9.78077	9.6253	9.41532	9.61122	9.31085	9.59538	9.2283	9.10398	9.14579	9.41282	9.41804	9.789
2610002J02Rik	9.26106	9.23685	9.08298	9.28444	8.57264	8.71171	8.53768	8.6151	8.50436	8.63025	8.51667	8.96153	8.90484	8.75419	8.74427	8.7294	8.60909	8.57798	8.85281	8.64528	8.77512	8.52857	8.60296	9.19146	8.92998	8.89117	8.67456	8.93483	8.69602	9.37438	8.84679	9.19948	8.95296	9.27777	9.07477	8.97876	9.25543	8.9324	8.48669	9.1862	9.18224	9.23465	9.43404	9.05694	9.22737	9.23515	9.32107	9.39933	9.26851
2610002M06Rik	8.60102	8.64162	8.76545	8.87634	9.1485	9.14014	9.1727	9.27668	8.81311	8.88519	9.19128	9.01223	9.05934	9.1378	8.89667	8.95776	9.47412	9.43917	9.20434	9.19539	8.91105	8.84501	9.38009	9.02462	9.18707	9.10956	8.78585	8.91203	9.4562	8.86578	9.64163	9.24941	9.37135	9.32842	9.50014	9.26259	9.18119	9.43491	9.63202	9.22125	9.29305	9.39388	9.4369	9.2054	9.13583	9.37542	9.13696	9.04718	9.59631
2610005L07Rik	5.1745	5.1194	4.9456	5.0358	5.5301	5.4193	5.2641	5.0473	5.1528	5.557	5.1798	5.3118	5.2091	5.2641	5.2984	5.3359	5.4538	5.3436	5.2558	5.2022	5.4216	5.5731	5.3318	5.4114	5.214	5.3994	5.4196	5.0463	5.772	5.6849	6.341	6.5526	6.4116	6.2853	5.7796	5.8567	5.4492	5.6792	5.5929	4.8799	5.3959	5.4127	5.0111	5.6045	5.4044	5.0497	5.4224	5.4594	5.2766
2610008E11Rik	7.74968	7.82067	8.13866	8.06299	7.5829	7.87375	7.68239	7.66764	7.89531	7.83768	8.02092	7.74162	7.62285	7.62769	7.96416	7.81732	7.29793	7.68829	7.28906	7.27327	8.00092	7.8114	7.70245	7.88571	7.49764	7.61529	7.51154	7.86833	8.65465	7.52214	10.0486	7.94969	8.18035	8.07639	8.47798	8.1552	7.78176	8.29476	8.43121	7.86365	7.82021	8.22105	8.25635	8.26169	8.4277	8.16216	7.77318	7.6894	7.53207
2610015P09Rik	7.6314	7.6904	7.4973	7.4797	7.6904	7.8184	7.521	7.6104	7.3067	7.3339	8.0702	7.7743	7.4201	7.5251	7.4215	7.2943	7.7573	7.6791	7.4568	7.3117	7.5265	7.4472	7.5596	8.0486	7.5907	7.4777	7.2361	7.1553	8.2624	7.7565	6.3157	8.3041	8.3169	8.3966	8.4595	7.9481	7.2574	7.9354	7.9468	8.1181	8.0587	8.3449	7.958	8.3892	8.3261	8.0083	7.8809	8.0333	8.0379
2610016A17Rik	3.0418	3.0418	3.0418	3.0418	3.0418	3.0418	3.0418	3.0418	3.0418	3.0418	3.0418	3.0418	3.0418	3.0418	3.0418	3.0418	3.0418	3.0418	3.0418	3.0418	3.0418	3.0418	3.0418	3.0418	3.0418	3.0418	3.0418	3.0418	3.0418	3.0418	3.0418	3.0418	3.0418	3.4019	3.0418	3.0418	3.0418	3.0418	3.0418	3.5307	3.0418	3.0418	3.0418	3.0418	3.0418	3.0418	3.0418	3.0418	3.0418
2610018G03Rik	11.2594	11.3685	11.7969	11.7234	10.4099	10.3385	10.8163	10.6928	10.2874	10.2652	10.6195	10.5691	11.1623	11.4878	10.2374	10.3988	11.0507	11.0302	10.9172	11.0246	10.3449	10.3418	10.8206	10.4725	11.421	11.3071	10.2703	10.1194	10.2604	9.77409	11.3195	9.40815	10.0284	10.1529	10.4781	10.3457	10.4284	10.3683	10.7676	10.1754	10.4369	10.1969	10.3704	10.2809	10.0848	10.2581	10.1824	10.0704	10.3076
2610020C07Rik	5.8273	5.7805	5.943	5.6995	5.875	6.1158	6.2604	6.1295	6.0914	5.8945	6.1587	6.0791	6.158	6.4406	6.0251	6.1503	6.1426	5.852	5.6017	5.9501	5.8834	6.2001	5.9644	5.9868	6.1694	5.9342	5.9781	5.8726	6.3135	6.1177	6.6339	6.1206	6.4779	6.3876	6.6233	6.0208	6.777	5.9181	6.8668	6.3319	5.9344	5.952	5.7474	5.9926	6.0122	6.2916	6.3566	6.0562	5.9724
2610020H08Rik	7.1344	7.1182	7.1165	7.17	7.9128	7.9328	8.0167	8.0581	7.8453	7.8377	7.8394	7.9796	8.0714	8.2717	7.9863	8.0277	8.2286	8.0839	8.0988	8.1277	8.7665	8.7037	8.0983	8.263	8.3403	8.1299	7.9129	7.7072	8.1478	7.7565	9.3925	7.8612	8.2666	8.2576	8.3383	7.8656	7.8694	7.8688	8.3735	8.3554	8.0959	8.2066	8.2498	7.7447	7.9732	8.3869	7.6724	7.9586	7.9363
2610027K06Rik	3.0418	3.0418	3.0418	3.4897	3.4065	3.6467	3.5444	3.466	3.8392	3.3413	3.0418	3.0418	3.6091	3.0418	3.6423	3.8825	3.4086	3.537	3.0418	3.459	3.966	4.2714	3.0418	3.5732	3.0418	3.0418	3.7213	3.6261	3.0418	3.7391	4.637	3.8527	4.1352	3.6623	3.0418	3.7932	3.7241	3.0418	3.5958	3.0418	3.8856	3.0418	3.0418	3.5541	3.0418	3.0418	3.0418	4.1687	3.0418
2610028E06Rik	3.0418	3.0418	3.0418	3.0418	3.0418	3.0418	3.0418	3.0418	3.0418	3.0418	3.0418	3.0418	3.0418	3.0418	3.0418	3.0418	3.0418	3.0418	3.0418	3.0418	3.0418	3.0418	3.0418	3.0418	3.0418	3.0418	3.3479	3.0418	3.0418	3.0418	3.0418	3.0418	3.0418	3.0418	3.0418	3.0418	3.0418	3.0418	3.0418	3.5307	3.0418	3.8957	3.0418	3.0418	3.0418	3.0418	3.4717	3.0418	3.0418
2610028H24Rik	3.0418	3.0418	3.0418	3.6727	3.4065	3.3927	3.3981	3.0418	3.0418	3.4645	3.0418	3.0418	3.0418	3.4543	3.0418	3.311	3.0418	3.0418	3.6377	3.0418	3.3734	3.0418	3.0418	3.0418	3.5531	3.4414	3.4739	3.0418	3.0418	3.0418	3.0418	3.0418	3.5401	3.0418	3.0418	3.0418	3.6006	3.0418	3.0418	4.2127	3.6991	3.5395	3.0418	3.0418	3.0418	3.8135	3.8924	3.0418	3.0418
2610034B18Rik	3.4809	3.7874	3.6996	3.4897	3.9919	4.3162	4.2903	4.5633	4.1172	3.9278	3.9801	4.175	4.1104	3.4543	4.264	4.295	3.9974	4.0567	4.2768	4.1949	4.2081	3.8686	4.2274	4.0225	4.2146	4.0799	4.2691	4.4072	4.2749	4.1292	3.8693	4.0287	4.0243	4.4711	4.4941	4.0049	4.3184	4.1407	4.5049	4.2127	3.6991	4.8022	3.0418	3.9202	3.9675	4.2968	3.7811	3.8485	3.0418
2610034M16Rik	3.4809	3.0418	3.5089	3.0418	3.0418	3.0418	3.0418	3.0418	3.0418	3.3413	3.0418	3.0418	3.0418	3.4543	3.3902	3.0418	3.0418	3.3287	3.0418	3.0418	3.0418	3.0418	3.0418	3.0418	3.0418	3.4414	3.0418	3.5652	3.0418	3.0418	3.0418	3.0418	3.0418	3.0418	3.0418	3.0418	3.0418	3.0418	3.0418	3.0418	3.4234	3.0418	3.4573	3.0418	3.0418	3.0418	3.4717	3.0418	3.457
2610035D17Rik	5.9604	6.0371	6.2246	6.1104	6.6803	6.571	6.8808	6.7009	6.6627	6.6568	6.8693	6.657	6.8586	6.7733	6.9654	6.8027	7.1747	6.9699	6.5891	6.076	7.9508	7.3019	7.1937	7.0041	6.8803	6.6855	6.7718	6.6059	6.408	6.0968	7.4723	5.2233	4.7465	5.1362	5.6851	6.2721	4.8989	6.0349	6.8359	7.2165	7.1236	6.643	7.3446	7.3202	7.5992	7.1686	6.7834	6.9574	6.999
2610035F20Rik	3.0418	3.0418	3.5089	3.0418	3.0418	3.3927	3.3981	3.0418	3.0418	3.0418	3.0418	3.3767	3.0418	3.0418	3.0418	3.0418	3.0418	3.0418	3.4646	3.0418	3.0418	3.358	3.0418	3.5732	3.4043	3.0418	3.0418	3.0418	3.0418	3.0418	3.0418	3.0418	3.0418	3.0418	3.0418	3.0418	3.4381	3.0418	3.0418	3.0418	3.0418	3.5395	3.0418	3.0418	3.0418	3.0418	3.0418	3.0418	3.0418
2610037D02Rik	3.4809	3.6528	3.0418	3.4897	4.055	3.7386	3.5444	3.7714	3.8392	3.8258	3.9801	3.8531	3.7711	3.7515	3.9506	3.8825	3.8535	3.6127	3.8787	3.459	3.777	3.7432	3.8916	4.1481	3.6664	3.8336	3.947	3.778	3.9266	3.5372	3.8693	4.6071	4.7465	4.8901	4.788	4.6057	3.7241	4.7544	3.9902	4.1153	4.0348	3.8957	4.1904	4.0511	4.105	4.1831	4.4199	4.2542	4.0423
2610044O15Rik8	6.7246	6.9172	7.1256	7.0527	5.9524	6.3959	6.3169	6.4378	6.2626	6.2015	6.1587	6.1815	6.2761	6.2329	6.3357	6.3123	5.9656	6.0889	5.8593	5.7369	6.1592	6.0591	6.0537	6.1118	6.3855	6.1852	6.0039	6.1911	7.3303	6.3105	7.2913	6.2156	6.5567	6.4231	6.7202	6.6705	6.5823	7.0472	7.3377	6.4319	6.65	6.6139	6.8092	6.7289	6.6524	6.5001	7.0563	6.7475	6.8772
2610100L16Rik	3.0418	3.0418	3.0418	3.0418	3.0418	3.0418	3.0418	3.0418	3.0418	3.0418	3.0418	3.0418	3.0418	3.0418	3.0418	3.0418	3.0418	3.0418	3.0418	3.0418	3.0418	3.0418	3.0418	3.0418	3.0418	3.0418	3.0418	3.0418	3.0418	3.0418	3.0418	3.0418	3.0418	3.0418	3.0418	3.0418	3.0418	3.0418	3.0418	3.0418	3.4234	3.0418	3.0418	3.0418	3.0418	3.0418	3.0418	3.0418	3.0418
2610203C20Rik	3.0418	3.0418	3.0418	3.0418	3.0418	3.0418	3.749	3.0418	3.0418	3.0418	3.0418	3.0418	3.0418	3.0418	3.0418	3.0418	3.0418	3.4468	3.4646	3.459	3.0418	3.488	3.0418	3.0418	3.0418	3.4414	3.4739	3.5652	3.0418	3.0418	3.0418	3.0418	3.0418	3.5497	3.0418	3.4789	3.0418	3.0418	3.0418	3.73	4.1617	3.0418	3.6274	3.0418	3.0418	3.0418	3.0418	3.0418	3.0418
2610203C22Rik	3.4809	3.0418	3.0418	3.4897	3.0418	3.6467	3.6558	3.0418	3.0418	3.0418	3.0418	3.3767	3.506	3.0418	3.0418	3.0418	3.0418	3.4468	3.6377	3.459	3.0418	3.358	3.0418	3.0418	3.4043	3.0418	3.0418	3.3046	3.0418	3.0418	3.0418	3.0418	3.0418	3.4019	3.0418	3.0418	3.6006	3.0418	3.5958	3.0418	3.0418	3.0418	3.0418	3.0418	3.0418	3.0418	3.0418	3.8485	3.0418
2610206C17Rik	5.7021	5.9685	5.7177	5.3943	5.0161	4.5109	4.5671	4.1414	5.1528	4.9728	4.8341	5.0506	4.7205	4.8231	5.1621	5.27	5.0008	5.0152	5.3378	5.2582	4.9266	5.0844	4.5467	4.7849	4.7867	4.6155	4.9558	4.7286	5.8826	6.1584	6.3157	5.8418	5.4829	6.4143	5.652	5.6024	4.8316	5.4251	5.1214	5.8156	5.8333	6.1488	5.6082	6.4611	5.958	5.5157	5.3152	5.7542	6.3502
2610207O16Rik	3.0418	3.4755	3.0418	3.0418	3.0418	3.0418	3.0418	3.0418	3.0418	3.0418	3.0418	3.0418	3.0418	3.0418	3.0418	3.0418	3.0418	3.0418	3.0418	3.0418	3.0418	3.0418	3.0418	3.0418	3.0418	3.0418	3.3479	3.0418	3.0418	3.0418	3.0418	3.0418	3.0418	3.0418	3.0418	3.0418	3.0418	3.0418	3.0418	3.0418	3.0418	3.0418	3.0418	3.0418	3.0418	3.0418	3.0418	3.0418	3.0418
2610301B20Rik	8.0595	8.2088	8.1826	8.2223	7.7306	7.8738	7.707	7.5891	7.6065	7.8666	7.8508	7.7566	7.3833	7.5251	7.5939	7.7494	7.8099	7.9415	7.5911	7.3795	7.6761	7.6117	7.9169	7.7968	7.4935	7.4411	7.6412	7.8254	8.5519	7.9917	6.2638	8.2128	8.7417	8.1698	8.2496	8.2629	8.5104	8.3176	8.5472	7.7074	7.5251	7.8702	7.7705	8.1054	7.9323	7.4785	8.1996	7.9431	8.349
2610305D13Rik	3.0418	3.0418	3.0418	3.0418	3.4065	3.0418	3.0418	3.466	3.0418	3.5586	3.711	3.5143	3.506	3.0418	3.0418	3.0418	3.0418	3.3287	3.4646	3.459	3.3734	3.0418	3.0418	3.0418	3.0418	3.4414	3.0418	3.7314	4.0584	3.0418	3.0418	3.0418	3.0418	3.0418	3.5742	3.0418	3.6006	3.0418	3.4348	3.0418	3.0418	3.0418	3.0418	3.0418	3.0418	3.0418	3.0418	3.0418	3.0418
2610306M01Rik	6.2971	6.3099	6.7685	6.4938	5.4956	5.4532	5.4318	5.4707	5.184	5.4995	5.1018	5.4559	5.359	5.1528	5.405	5.3143	5.2784	5.4815	5.3898	5.552	5.3907	5.0294	5.5354	5.5618	5.2968	5.5079	5.2533	5.3002	5.9601	6.0103	5.0859	6.0633	5.9545	6.175	5.9514	5.8175	5.7547	5.5261	6.0412	5.9353	6.1169	6.3571	6.3268	6.5453	6.0897	6.0468	6.0008	6.0755	6.3003
2610307P16Rik	3.4809	3.0418	3.6996	3.6727	3.0418	3.0418	3.3981	3.6396	3.7181	3.4645	3.0418	3.3767	3.0418	3.0418	3.7336	3.5779	3.7697	3.936	3.4646	3.8677	4.7066	4.7585	3.5371	3.0418	3.0418	3.4414	3.4739	3.3046	3.5579	3.5372	5.0215	3.0418	3.0418	3.5497	3.0418	3.0418	3.4381	3.5427	3.5958	3.5307	4.1005	3.8957	3.7566	3.7626	3.4251	3.4311	3.7811	3.7033	4.7143
2610316D01Rik	3.0418	3.0418	3.0418	3.0418	3.0418	3.0418	3.0418	3.0418	3.0418	3.0418	3.0418	3.0418	3.0418	3.0418	3.3902	3.0418	3.0418	3.0418	3.0418	3.0418	3.0418	3.0418	3.0418	3.0418	3.0418	3.0418	3.0418	3.0418	3.0418	3.5372	3.0418	3.0418	3.0418	3.0418	3.0418	3.0418	3.0418	3.0418	3.0418	3.0418	3.0418	3.0418	3.0418	3.0418	3.0418	3.0418	3.0418	3.0418	3.0418
2610318N02Rik	6.8165	6.7147	6.5016	6.532	7.7766	7.7931	7.6609	7.7614	7.4138	7.3529	7.2414	7.7476	7.7437	7.7958	7.6505	7.5264	7.8871	8.0254	8.2551	8.2111	7.6097	7.6176	7.5671	7.9889	7.7778	7.8284	7.7325	7.7298	7.311	7.6963	4.197	7.8148	7.5979	7.9526	7.5929	7.6634	7.4713	7.9413	7.2173	7.916	7.7245	7.9418	7.9009	7.6647	7.5639	7.8168	7.778	7.9688	8.0825
2610507B11Rik	12.3913	12.4215	12.2314	12.3443	13.1093	12.9634	13.1204	13.1822	13.425	13.4292	12.985	13.0519	13.1793	13.1506	13.4161	13.4367	13.1844	13.0196	13.1619	13.1218	13.4979	13.569	13.0359	13.135	13.1265	13.126	13.5206	13.3396	13.2485	13.2079	12.4303	12.757	12.7875	12.7576	12.6479	12.7607	13.1099	12.6699	12.7566	12.6037	12.6609	12.7252	12.6298	12.43	12.6026	12.7156	12.6825	12.7061	12.2618
2610507I01Rik	7.158	6.9959	7.0323	6.8262	7.4317	7.4119	7.3835	7.483	7.2657	7.2518	7.5225	7.0811	7.1536	7.1154	7.4417	7.3128	7.2979	7.4633	7.1937	7.0107	7.2885	6.9672	7.5819	7.3828	7.227	7.0549	6.9912	7.0956	7.3303	6.986	7.7683	4.953	5.3796	4.9944	5.3117	6.6705	6.2406	5.7079	6.7391	7.5834	7.5522	7.7223	7.6569	7.4902	7.6505	7.4931	7.4035	7.4771	7.6002
2610524H06Rik	6.8841	6.8529	7.0031	6.8056	5.9649	6.0524	5.8111	5.9876	5.7425	5.775	6.5718	6.0597	5.6797	5.8232	5.5505	5.8325	6.528	6.5619	6.3685	6.3238	6.0476	5.9217	6.2359	6.3326	5.862	6.0085	5.4956	5.8726	6.9233	6.3635	6.9439	6.7726	6.7022	7.3024	7.053	7.287	6.7179	7.0798	7.293	7.1693	6.8958	7.042	7.0688	6.8394	6.7814	7.055	6.6933	6.9879	7.5639
2610528A11Rik	3.0418	3.6528	3.0418	3.0418	3.0418	3.5369	3.3981	3.466	3.5675	3.4645	3.9801	3.5143	3.3707	3.4543	3.3902	3.422	3.0418	3.3287	3.4646	3.0418	3.3734	3.358	3.7389	3.4186	3.0418	3.0418	3.5701	3.4129	3.0418	3.7391	3.0418	3.7463	4.1352	3.6623	3.7906	3.6576	3.4381	3.7467	3.5958	3.0418	3.6991	3.7423	3.7566	4.0511	4.105	3.0418	3.9895	3.7033	3.7562
2610528J11Rik	3.4809	3.0418	3.0418	3.0418	3.0418	3.0418	3.0418	3.0418	3.0418	3.0418	3.0418	3.0418	3.0418	3.0418	3.0418	3.0418	3.0418	3.0418	3.0418	3.0418	3.0418	3.0418	3.0418	3.0418	3.0418	3.0418	3.0418	3.0418	3.0418	3.0418	3.0418	3.0418	3.0418	3.0418	3.0418	3.0418	3.0418	3.0418	3.0418	3.73	3.0418	3.0418	3.0418	3.0418	3.0418	3.0418	3.0418	3.0418	3.0418
2700029M09Rik	9.93016	9.93292	9.94742	10.013	9.47775	9.63902	9.57244	9.8022	9.64921	9.61032	9.76429	9.50442	9.51004	9.92993	9.56963	9.62741	9.7723	9.60752	9.34536	9.56912	9.23164	9.19609	9.77179	9.55224	9.75156	9.62617	9.36204	9.52991	10.6644	9.83268	9.02318	9.90872	10.3325	9.92621	10.3709	9.98597	10.3607	10.0029	10.392	10.3009	10.0738	10.2222	10.3186	10.2047	10.3688	10.2445	9.90818	9.892	10.3099
2700038G22Rik	6.2827	6.1183	6.5293	6.4141	8.0661	8.0812	8.3041	8.1845	7.9241	7.8511	7.7085	7.7386	7.998	8.1666	7.9274	7.9858	7.9258	7.9046	8.0646	8.1097	7.3749	7.5457	7.7946	7.896	8.3656	8.1001	7.8397	7.9807	7.969	7.763	7.1846	7.8529	8.5753	7.7972	8.0478	7.9877	8.6785	8.1595	8.4941	7.9386	7.9579	7.7223	7.8758	7.8795	8.0549	7.7616	8.3986	8.3734	8.1539
2700046A07Rik	3.0418	3.0418	3.0418	3.0418	3.0418	3.0418	3.0418	3.0418	3.0418	3.0418	3.0418	3.0418	3.0418	3.0418	3.0418	3.0418	3.0418	3.0418	3.0418	3.0418	3.3734	3.0418	3.0418	3.0418	3.0418	3.0418	3.0418	3.0418	3.0418	3.0418	3.0418	3.0418	3.0418	3.0418	3.0418	3.0418	3.0418	3.0418	3.0418	3.0418	3.0418	3.0418	3.0418	3.0418	3.0418	3.0418	3.0418	3.0418	3.0418
2700046G09Rik	4.925	4.5945	4.9887	4.5323	4.6691	4.6451	4.457	4.6588	4.4491	4.2765	4.9298	4.6373	4.8904	4.6618	3.8134	4.2424	4.496	4.6769	4.6989	4.261	4.5941	4.3414	4.5467	4.4044	4.4402	4.4813	4.1222	4.2666	4.5314	4.3171	5.2058	4.0287	4.2342	4.3903	3.7906	4.7034	3.9981	4.1407	4.0632	4.5949	4.5903	4.9095	5.0111	5.0585	4.5965	5.0497	4.8099	5.0404	5.4981
2700049A03Rik	9.07206	8.98902	8.97225	8.99875	9.77641	9.76046	9.86884	9.92437	10.1188	10.1483	9.5203	9.53681	9.49034	9.57096	9.94853	9.92417	9.4356	9.58376	9.26743	9.34287	10.1015	10.0594	9.75388	9.78624	9.70353	9.76023	10.0145	9.95314	9.81302	9.42055	8.98007	9.20602	9.43891	9.3491	9.38737	9.2355	9.34419	9.32642	9.55511	9.39296	9.46267	9.38963	9.55374	9.02242	9.33451	9.4269	9.19977	9.02539	8.89655
2700054A10Rik	3.0418	3.0418	3.0418	3.0418	3.0418	3.0418	3.0418	3.0418	3.0418	3.0418	3.0418	3.0418	3.0418	3.0418	3.0418	3.5068	3.0418	3.0418	3.0418	3.0418	3.0418	3.0418	3.0418	3.0418	3.6664	3.0418	3.3479	3.0418	3.0418	3.0418	3.0418	3.0418	3.0418	3.0418	3.0418	3.4789	3.0418	3.0418	3.0418	3.0418	3.6991	3.7423	3.6274	3.0418	3.0418	3.0418	3.6476	3.5116	3.0418
2700060E02Rik	9.98043	10.0467	10.13	9.98703	9.27955	9.45096	9.44136	9.4627	9.51099	9.5103	9.44761	9.20979	9.18828	9.45312	9.51454	9.42012	9.43225	9.39854	9.39201	9.17822	9.24936	8.91434	9.34572	9.21085	9.30979	9.37852	9.30375	9.52991	10.6024	10.0485	9.63659	9.76443	9.81134	9.67454	9.61938	10.139	10.1553	10.3781	9.98611	9.78992	9.86905	9.83967	9.78277	10.0562	9.90464	9.87722	9.73191	9.70365	10.2767
2700062C07Rik	7.2989	7.2805	7.5249	7.3651	6.9828	7.1227	7.202	7.2507	6.7548	6.8167	7.0771	7.0954	7.0209	7.1365	6.9821	6.8967	6.8974	7.0327	7.1508	7.0791	6.5878	6.626	7.2784	7.1145	7.1439	7.0549	6.706	7.0273	7.7719	7.6334	6.842	7.9958	7.9793	7.9526	7.6512	7.9746	8.0335	8.3085	7.9894	7.5762	7.6843	7.5725	7.7568	7.6192	7.4232	7.2907	8.1367	8.0187	7.9322
2700069I18Rik	3.0418	3.0418	3.0418	3.0418	3.0418	3.0418	3.0418	3.0418	3.0418	3.0418	3.0418	3.0418	3.0418	3.0418	3.0418	3.0418	3.0418	3.0418	3.0418	3.0418	3.0418	3.0418	3.0418	3.0418	3.0418	3.0418	3.0418	3.0418	3.0418	3.0418	3.0418	3.0418	3.0418	3.0418	3.0418	3.0418	3.0418	3.0418	3.0418	3.0418	3.0418	3.0418	3.0418	3.0418	3.0418	3.0418	3.0418	3.0418	3.0418
2700070H01Rik	3.0418	3.0418	3.0418	3.0418	3.0418	3.0418	3.0418	3.0418	3.0418	3.0418	3.0418	3.0418	3.0418	3.0418	3.0418	3.0418	3.0418	3.0418	3.0418	3.0418	3.0418	3.0418	3.0418	3.0418	3.0418	3.0418	3.0418	3.0418	3.0418	3.0418	3.0418	3.0418	3.0418	3.4019	3.0418	3.0418	3.8272	3.0418	3.0418	3.0418	3.0418	3.5395	3.0418	3.0418	3.0418	3.4311	3.0418	3.0418	3.0418
2700081O15Rik	8.2355	8.2197	7.4762	7.5738	8.6714	8.7728	8.2548	8.1077	8.1768	8.5544	8.2087	8.7068	9.0204	8.3607	8.5499	8.3463	8.1464	8.3044	9.2791	9.4208	8.4063	8.7037	7.8199	8.5702	8.122	8.5057	8.8052	8.5396	8.1906	8.9339	6.3658	8.6057	8.5139	8.3195	8.1024	7.5622	7.5115	7.6338	6.977	7.5172	7.1475	8.1773	7.3011	8.5674	8.5064	7.9496	7.9979	7.8689	7.9524
2700086A05Rik	3.0418	3.0418	3.0418	3.0418	3.0418	3.0418	3.0418	3.0418	3.0418	3.0418	3.0418	3.0418	3.0418	3.0418	3.0418	3.0418	3.0418	3.0418	3.0418	3.0418	3.0418	3.0418	3.0418	3.0418	3.0418	3.0418	3.0418	3.0418	3.0418	3.0418	4.3254	3.0418	3.0418	3.0418	3.0418	3.0418	3.0418	3.0418	3.0418	3.0418	3.0418	3.0418	3.4573	3.0418	3.0418	3.0418	3.0418	3.0418	3.457
2700089E24Rik	9.56034	9.51631	9.88368	9.92664	8.6488	8.85136	8.5494	8.66186	8.77111	8.76157	8.96516	8.70988	8.54838	8.71515	8.58656	8.72057	8.65005	8.47176	7.87161	8.14545	8.21571	8.28939	8.87116	8.5333	8.38833	8.61509	8.59066	8.65588	9.91206	9.50283	9.66903	9.17968	9.23068	9.28017	9.57715	9.57072	9.79284	9.57426	9.8762	9.28888	9.26614	9.51987	9.2653	9.93153	9.77582	9.55969	9.53821	9.46555	9.40636
2700089I24Rik	3.0418	3.0418	3.0418	3.0418	3.0418	3.0418	3.0418	3.0418	3.0418	3.0418	3.0418	3.0418	3.0418	3.0418	3.0418	3.0418	3.0418	3.0418	3.0418	3.0418	3.0418	3.0418	3.0418	3.0418	3.0418	3.0418	3.0418	3.0418	3.0418	3.0418	3.0418	3.0418	3.0418	3.4019	3.0418	3.0418	3.6006	3.0418	3.0418	3.0418	3.0418	3.0418	3.0418	3.0418	3.0418	3.0418	3.0418	3.0418	3.457
2700094K13Rik	11.0048	11.0493	11.1996	11.1642	9.27832	9.23699	9.09092	9.26999	9.41063	9.43139	8.81141	9.12018	9.04767	9.1256	9.47791	9.34744	9.0893	9.34011	9.16906	9.16782	9.10335	8.97595	8.99278	9.21497	9.25283	9.131	9.25535	9.63704	10.6757	11.1082	8.06713	10.846	10.8764	10.408	10.6043	10.716	10.2781	10.8106	10.4735	11.0844	10.9047	10.9003	10.6341	10.7731	10.6926	10.8655	10.572	10.7753	11.3967
2700097O09Rik	7.76	7.7769	7.9883	8.0191	7.4839	7.6941	7.8561	7.6625	7.1122	7.0758	7.4498	7.6061	7.6936	7.8133	7.1489	7.1376	7.3077	7.0399	7.403	7.1586	6.3667	6.4719	7.4176	7.733	7.6446	7.7323	6.9526	7.1441	8.1586	7.324	7.5602	7.8777	8.0886	8.0764	8.1947	7.7271	7.8962	7.8873	7.8654	7.8871	7.5342	8.0043	7.8415	7.5069	7.4033	8.0744	7.7683	8.0138	7.8269
2700099C18Rik	6.9577	6.9351	6.8029	6.4004	7.0709	7.0971	7.1256	7.1737	7.2761	7.2072	7.2241	7.0078	6.9421	7.2309	7.1685	7.2097	7.3175	6.9812	6.7706	6.9388	7.4418	7.4206	7.0511	7.3177	7.0384	6.9984	6.9569	7.0485	9.0141	7.776	8.2826	8.0978	8.3524	8.3426	8.3929	8.1358	7.915	7.8873	8.6008	7.9554	7.4742	7.8518	7.7243	7.973	7.8902	7.8884	7.7237	7.6392	8.0074
2810001G20Rik	6.4586	6.4288	6.543	6.7635	5.2463	5.4021	5.4833	5.5414	5.7627	5.8588	5.5126	5.3778	5.3109	5.4387	5.7364	5.7323	5.3195	5.5455	5.3378	5.7369	6.2119	6.3137	5.4709	5.5795	5.412	5.4655	5.2968	5.7948	5.9347	5.567	9.4366	5.8246	6.1308	6.0666	6.3269	5.8567	6.1275	5.5894	6.0949	6.5699	6.0023	6.3571	6.5462	6.0402	6.463	6.5756	5.614	5.8697	5.9563
2810002D19Rik	6.8651	6.6833	7.2131	7.2709	5.9649	6.1055	5.9969	5.9021	6.0674	6.2085	6.0433	6.1543	5.9081	6.1517	6.1398	6.2196	5.9402	6.046	6.0131	6.0609	6.1681	5.6804	6.1778	6.0382	5.9883	6.42	6.0292	6.0101	6.5471	6.3808	5.7602	5.9088	5.9066	6.1434	6.1517	6.6264	6.6197	6.6729	6.8668	6.6411	6.6994	6.4913	6.9449	6.4611	6.7103	6.3892	6.859	6.8618	6.8167
2810004N23Rik	10.3995	10.4768	10.7516	10.7324	9.99334	10.089	9.84052	9.76819	9.48004	9.51943	10.1688	9.88642	9.8408	9.85271	9.50882	9.42797	9.95302	10.1333	9.834	9.9214	9.22533	9.26849	9.96814	9.80276	9.84717	9.88773	9.51374	9.56425	10.1525	9.86339	8.39429	10.0725	10.2725	9.99635	10.2778	10.4569	10.3939	10.5919	10.4654	10.4051	10.3594	10.326	10.2824	10.5079	10.1759	9.99788	10.4298	10.3255	10.7603
2810006K23Rik	6.592	6.4786	6.9326	7.044	7.1753	7.3438	7.0449	7.0847	7.18	7.0947	7.3732	7.1372	6.9268	6.852	7.2021	7.0555	7.4694	7.5313	7.1866	7.0791	7.3126	7.2195	7.1643	7.1552	6.9246	6.9984	6.9827	7.1746	7.1136	6.8814	5.1473	7.3834	7.5062	7.3165	7.1602	7.1148	7.0338	7.0251	7.423	7.341	7.3918	7.4632	7.5443	7.3669	7.4281	7.6917	7.416	7.3345	7.778
2810007J24Rik	3.0418	3.0418	3.0418	3.0418	3.0418	3.0418	3.0418	3.0418	3.0418	3.0418	3.0418	3.0418	3.0418	3.0418	3.0418	3.0418	3.0418	3.0418	3.0418	3.0418	3.0418	3.0418	3.0418	3.0418	3.0418	3.0418	3.3479	3.4129	3.0418	3.0418	3.0418	3.0418	3.0418	3.0418	3.0418	3.0418	3.0418	3.0418	3.0418	3.0418	3.0418	3.0418	3.0418	3.0418	3.0418	3.0418	3.0418	3.0418	3.0418
2810008D09Rik	7.2703	7.3553	7.5385	7.4667	6.6346	6.8241	6.3261	6.6079	6.5472	6.5169	6.8467	6.5013	6.7642	6.8434	6.7352	6.5454	6.6492	6.4844	6.5231	6.479	6.708	6.6832	6.4954	6.7463	6.7384	6.5832	6.3222	6.6059	6.4965	7.1043	7.7404	7.138	6.8088	7.0832	6.7511	7.3218	6.8258	7.242	6.7474	7.7908	7.4312	7.4304	7.3446	7.2521	7.6838	7.8436	7.6301	7.5872	7.4436
2810013P06Rik	5.2682	5.4395	5.5624	5.4773	4.9906	4.9989	4.9511	5.1123	5.4485	5.4758	5.3893	4.7212	4.9989	4.9987	5.4878	5.3987	5.147	5.2167	4.9376	4.9846	5.9157	5.7799	4.9516	5.0731	5.256	5.1516	5.4325	5.2467	6.7901	6.5427	9.1417	6.2544	6.1716	6.7004	6.3062	6.3146	6.4428	6.2996	6.8044	5.6569	5.6058	5.777	5.6082	5.5049	5.4452	5.6468	6.4081	6.4728	6.3129
2810021J22Rik	7.7803	7.6799	7.8092	7.8085	7.5789	7.8121	7.9147	7.7324	7.6228	7.6222	7.6834	7.6864	7.735	7.7281	7.8019	7.7857	7.4694	7.5515	7.7188	7.5335	7.8088	7.5911	7.7818	7.7931	7.8017	7.7409	7.6599	7.7829	8.0409	7.7433	7.9582	8.3784	8.3524	8.4186	8.5584	8.2665	8.0472	8.4099	8.2212	7.8518	7.9746	7.9242	8.1933	7.979	7.8246	7.8847	8.0789	8.0088	7.87
2810025M15Rik	6.0818	6.21	5.6162	5.5806	4.6001	4.3984	4.0901	4.6588	3.8927	3.9278	4.4901	4.4821	4.2404	4.5243	3.8851	4.215	4.3253	4.5465	4.5079	3.9621	3.777	3.8087	4.7373	5.1236	4.3109	4.6155	3.7848	4.3624	5.1654	5.2175	3.0418	5.5571	5.306	5.8341	5.652	5.3747	4.7231	5.3533	4.8179	5.6846	5.375	5.7501	5.8565	5.6362	5.6498	5.6288	5.4729	6.1317	5.8552
2810029C07Rik	4.5599	5.1837	4.8545	5.211	4.2213	4.4746	4.5316	4.2135	4.6075	4.5333	4.4901	4.5149	4.1104	4.4223	4.0677	4.295	4.3706	4.2272	3.7691	4.261	4.4693	4.2345	4.3991	4.4915	4.3558	4.4813	4.4266	4.385	4.7396	4.1292	4.4395	4.2395	4.8588	4.8626	5.0765	5.03	5.1368	4.8672	4.549	5.0235	5.0695	4.9598	4.9083	4.7897	4.7092	5.2799	5.1987	4.5995	4.5815
2810032G03Rik	3.0418	3.0418	3.0418	3.0418	3.0418	3.0418	3.0418	3.0418	3.0418	3.0418	3.0418	3.0418	3.0418	3.0418	3.0418	3.0418	3.0418	3.0418	3.0418	3.0418	3.3734	3.358	3.0418	3.0418	3.0418	3.0418	3.3479	3.0418	3.0418	3.0418	3.0418	3.0418	3.0418	3.0418	3.0418	3.0418	3.0418	3.0418	3.0418	3.73	3.0418	3.0418	3.0418	3.0418	3.0418	3.0418	3.0418	3.0418	3.0418
2810047C21Rik1	3.0418	3.0418	3.0418	3.0418	3.0418	3.0418	3.0418	3.0418	3.0418	3.0418	3.0418	3.0418	3.0418	3.0418	3.0418	3.0418	3.0418	3.0418	3.0418	3.0418	3.0418	3.0418	3.0418	3.0418	3.0418	3.0418	3.0418	3.0418	3.5579	3.7391	3.0418	3.0418	3.0418	3.0418	3.0418	3.0418	3.0418	3.0418	3.0418	3.0418	3.0418	3.0418	3.0418	3.0418	3.0418	3.0418	3.6476	3.0418	3.457
2810049E08Rik	3.0418	3.0418	3.0418	3.0418	3.0418	3.0418	3.0418	3.0418	3.0418	3.0418	3.0418	3.0418	3.0418	3.0418	3.0418	3.0418	3.0418	3.0418	3.0418	3.0418	3.0418	3.0418	3.0418	3.0418	3.0418	3.0418	3.0418	3.0418	3.0418	3.0418	3.0418	3.0418	3.0418	3.4019	3.0418	3.0418	3.0418	3.0418	3.0418	3.0418	3.0418	3.0418	3.0418	3.0418	3.0418	3.0418	3.0418	3.0418	3.0418
2810055G20Rik	3.0418	3.0418	3.0418	3.4897	3.0418	3.0418	3.3981	3.0418	3.0418	3.0418	3.0418	3.0418	3.0418	3.0418	3.0418	3.0418	3.0418	3.0418	3.4646	3.459	3.0418	3.0418	3.0418	3.0418	3.0418	3.0418	3.4739	3.0418	3.0418	3.0418	3.0418	3.0418	3.7431	3.7565	3.0418	3.0418	3.4381	3.0418	3.0418	3.8808	3.58	3.0418	3.6274	3.0418	3.0418	3.0418	3.0418	3.0418	3.0418
2810403A07Rik	10.7905	10.7573	10.7919	10.6629	10.6746	10.7273	10.7272	10.6439	10.6731	10.685	10.6425	10.7035	10.8387	10.8627	10.6594	10.6931	10.5776	10.5596	10.5499	10.6294	10.5925	10.6434	10.7202	10.683	10.7623	10.7741	10.5724	10.5481	10.7091	10.5129	11.7878	10.6387	10.6731	10.6665	10.6117	10.8488	10.902	10.708	10.8674	10.6382	10.6902	10.7037	10.7952	10.56	10.8063	10.6939	10.936	10.9036	10.7037
2810403D21Rik	5.0734	5.0165	5.6423	5.7662	4.7656	4.9005	4.8454	4.7471	4.8512	4.6763	5.0187	4.9427	4.6396	4.8964	4.6344	4.6789	4.6438	4.8665	4.3987	4.4369	4.7845	4.7816	5.1345	4.6475	4.7867	4.8448	4.4836	4.5314	5.0716	4.7376	4.5426	4.953	4.9617	5.2228	5.1757	5.2292	5.1637	5.4932	5.6485	4.7739	4.7719	5.1433	5.2777	5.196	5.1546	5.0214	5.1987	4.8154	5.3546
2810404M03Rik	3.0418	3.0418	3.0418	3.0418	3.0418	3.0418	3.0418	3.0418	3.0418	3.0418	3.0418	3.0418	3.0418	3.0418	3.0418	3.0418	3.0418	3.0418	3.0418	3.0418	3.0418	3.0418	3.0418	3.0418	3.0418	3.0418	3.0418	3.0418	3.0418	3.0418	3.0418	3.0418	3.0418	3.0418	3.0418	3.4789	3.0418	3.0418	3.0418	3.0418	3.0418	3.0418	3.0418	3.0418	3.0418	3.0418	3.0418	3.0418	3.0418
2810405F15Rik	3.0418	3.0418	3.0418	3.0418	3.0418	3.0418	3.0418	3.0418	3.0418	3.0418	3.0418	3.0418	3.0418	3.0418	3.0418	3.0418	3.0418	3.0418	3.0418	3.0418	3.0418	3.0418	3.0418	3.0418	3.0418	3.0418	3.3479	3.0418	3.0418	3.0418	3.0418	3.0418	3.0418	3.0418	3.0418	3.0418	3.4381	3.0418	3.0418	3.0418	3.0418	3.0418	3.0418	3.0418	3.0418	3.0418	3.0418	3.0418	3.457
2810408A11Rik	5.5643	5.3867	4.7037	4.7406	4.7961	5.0902	4.7889	5.0802	5.4611	5.3637	5.0187	4.8492	4.9779	4.6178	5.1414	5.3359	5.1238	5.3436	4.7837	4.7213	6.1592	6.3708	4.7373	5.2643	4.7867	5.2051	5.1928	5.0716	5.772	5.1769	5.3673	5.4006	5.4829	5.5868	5.1757	5.0654	5.1368	4.8672	4.7101	5.6569	5.2428	5.8034	5.5871	5.8924	6.0897	5.9923	4.6314	5.4594	5.3546
2810408I11Rik	6.5449	6.3236	6.5293	6.4545	6.372	6.0845	6.1914	6.1444	5.8688	5.736	6.2991	5.9046	5.9997	6.3944	5.5957	6.1082	6.0744	5.8353	5.5116	5.6165	5.4518	5.2524	6.3099	5.8922	5.9391	5.9342	5.5078	5.7802	6.7185	6.464	4.5426	7.6517	7.9621	7.4462	7.7686	6.8149	6.941	6.8969	7.2173	6.6822	6.6583	6.7268	6.4917	6.9786	6.9959	6.6988	7.0157	6.8508	7.1112
2810408M09Rik	8.2897	8.2906	8.5102	8.4962	7.9718	8.0307	8.221	8.2335	7.9064	7.7873	7.8842	7.9408	8.3208	8.3184	7.9217	7.8716	7.9634	8.1385	8.0875	7.9689	7.8694	7.7986	7.8631	8.0971	8.2638	8.2524	7.863	7.9426	7.8474	8.0302	8.1544	7.6613	7.6344	7.7599	7.4688	7.6634	7.6485	7.953	7.7587	8.0417	7.7402	7.7885	7.7336	8.1218	7.8172	7.9531	7.9122	8.0382	8.2483
2810410L24Rik	4.7102	4.644	4.4667	3.8115	3.9919	4.0749	4.1954	4.0632	4.0344	4.0996	4.1815	4.0805	4.5526	4.4745	4.5009	4.0311	3.9287	3.7935	3.0418	3.7594	4.0709	4.1961	3.8916	3.8751	4.3558	3.8336	3.8967	3.9742	4.1729	4.3171	5.1473	3.9455	4.0243	4.1555	4.0895	3.4789	4.4704	3.9009	3.5958	4.0062	4.1617	4.2329	3.9585	3.5541	3.9675	3.9815	3.6476	3.8485	4.0423
2810417H13Rik	11.8399	11.9102	12.0684	12.0036	10.9074	11.0313	11.0741	11.2682	11.1978	11.0346	11.1075	10.9168	11.0362	11.3387	10.9734	11.1071	11.0127	11.0336	10.8419	10.9787	10.7604	10.7414	11.0888	10.9151	11.2439	11.2032	10.9309	11.17	11.9385	11.555	4.54259	10.6362	11.0073	10.512	10.9967	11.8935	12.0497	11.8257	12.0138	11.844	11.8112	11.8394	12.0185	11.6467	11.7676	11.9445	11.6112	11.6884	11.8729
2810428I15Rik	8.14824	8.38749	8.60363	8.5496	7.56283	7.63486	7.5563	8.03458	8.06195	8.16062	7.67062	7.63875	7.49779	7.63264	8.10999	7.99555	7.61462	7.83605	7.64865	7.60731	8.26987	7.93373	7.70923	7.54904	7.68549	7.61529	7.82077	8.24335	8.24735	9.26592	8.02144	9.26984	8.60132	9.03981	8.3683	8.56823	8.17147	8.71893	7.98588	8.95312	8.90006	8.49505	8.60378	8.66019	8.8276	8.78841	8.46635	8.764	9.07256
2810429I04Rik	4.8007	4.9044	4.069	4.2757	3.9919	4.3162	4.6673	4.4028	4.0768	3.9278	3.9801	4.5149	4.3906	4.5243	4.3074	4.1577	4.1756	4.1287	4.138	4.1238	4.1189	3.8686	4.2274	4.3096	4.6932	4.5279	4.1985	4.2411	4.8015	4.7949	5.3673	4.6931	4.8588	4.715	4.7212	4.3806	4.9627	4.0292	4.7471	4.458	4.8374	4.8022	4.8721	4.5211	4.4265	4.6186	4.2964	4.5995	4.3757
2810433D01Rik	3.0418	3.0418	3.0418	3.0418	3.0418	3.0418	3.0418	3.0418	3.0418	3.0418	3.0418	3.0418	3.0418	3.0418	3.0418	3.0418	3.0418	3.0418	3.0418	3.0418	3.0418	3.0418	3.0418	3.0418	3.0418	3.0418	3.0418	3.0418	3.0418	3.0418	3.0418	3.0418	3.0418	3.0418	3.0418	3.0418	3.0418	3.0418	3.0418	3.0418	3.0418	3.0418	3.0418	3.0418	3.0418	3.0418	3.0418	3.0418	3.0418
2810442I21Rik	5.8471	5.8963	6.1548	6.3584	5.5301	5.6972	5.8503	5.6301	5.8311	5.9798	6.0433	5.5153	5.9496	5.9252	5.8144	5.6751	5.2991	5.3676	5.5116	5.4844	6.1681	5.8826	5.5035	5.6646	5.8751	5.9342	5.4196	5.608	6.3896	6.274	3.0418	6.6428	6.6883	6.4914	6.9504	6.7133	5.9756	6.5997	6.5708	6.5254	6.5988	6.4913	6.609	6.1738	6.2887	6.2459	6.5971	6.2881	6.9515
2810442N19Rik	3.0418	3.0418	3.0418	3.0418	3.6701	3.7386	3.3981	3.466	3.7181	3.5586	3.711	4.0805	3.3707	3.0418	3.3902	3.8404	3.0418	3.537	3.0418	3.0418	3.0418	3.0418	3.5371	3.7891	3.4043	3.0418	3.4739	3.0418	3.0418	3.8918	3.0418	3.9455	3.0418	3.5497	3.7906	3.7932	4.0717	4.3304	4.1307	3.5307	3.6991	3.8957	3.4573	3.0418	3.5823	3.4311	4.0765	3.8485	3.627
2810454H06Rik	5.1745	5.245	5.2558	4.9178	4.5266	4.5459	4.1954	4.6121	4.7683	4.583	3.711	4.4821	4.5526	4.6618	4.3074	4.4385	4.3253	4.2877	4.3987	4.588	4.2898	4.3414	4.8491	4.8482	4.5185	4.3818	4.1222	4.4502	5.2528	5.2175	5.9709	5.3523	5.6684	5.6027	5.5478	5.4288	4.9627	5.2378	5.7019	5.8886	5.5144	5.6368	5.3557	5.3972	5.7336	5.8914	5.6361	5.3007	5.1354
2810459M11Rik	3.4809	3.0418	3.0418	3.0418	3.6701	4.018	3.749	3.7714	4.5572	4.5333	3.9801	3.9163	3.506	3.0418	4.754	4.5036	4.3706	4.5465	4.4547	4.8786	5.375	5.4965	3.7389	4.0225	3.0418	3.4414	4.5378	4.9538	4.0584	3.8918	3.8693	3.4512	3.7431	4.0427	3.5742	3.6576	3.0418	3.9009	3.9902	5.1928	5.5144	4.134	4.5343	3.5541	4.9069	4.8029	3.6476	4.2542	4.3757
2810468N07Rik	4.8007	4.9429	4.5308	4.2757	3.7655	3.9571	4.0324	4.1414	3.7181	3.5586	3.711	3.9747	4.425	4.3674	3.5333	3.422	4.1756	3.6127	3.7691	3.9621	3.6137	3.488	4.0186	4.4915	3.9864	4.2719	3.8967	3.778	4.0584	3.5372	3.8693	4.1744	3.7431	4.3029	4.5749	3.9063	4.1397	4.0292	3.9101	3.8808	4.325	3.7423	3.6274	3.9202	4.1665	3.9815	4.0765	3.9694	3.864
2810471M01Rik	3.0418	3.0418	3.0418	3.0418	3.0418	3.0418	3.0418	3.0418	3.0418	3.0418	3.0418	3.0418	3.0418	3.0418	3.0418	3.0418	3.0418	3.0418	3.0418	3.0418	3.0418	3.0418	3.0418	3.0418	3.0418	3.0418	3.0418	3.0418	3.0418	3.0418	3.0418	3.4512	3.0418	3.0418	3.0418	3.4789	3.6006	3.0418	3.0418	3.0418	3.0418	3.0418	3.0418	3.0418	3.0418	3.0418	3.0418	3.5116	3.0418
2810474O19Rik	9.69086	9.61892	10.0011	10.0806	10.258	10.2345	9.88202	9.92863	10.3869	10.4348	10.3472	10.2235	9.74358	9.75763	10.0466	10.0489	10.6476	10.7374	10.2114	10.2461	10.9845	11.0191	10.3548	10.3423	9.81237	9.92028	9.90399	9.7747	10.0402	9.67023	12.5707	10.6543	10.9905	10.7274	11.0166	10.4848	10.3083	10.422	11.0234	10.0524	10.1383	10.5135	10.2776	10.3193	10.4367	10.5381	10.3923	10.3145	9.65896
2900005J15Rik	5.298	5.8005	5.387	5.9678	6.1178	6.1261	6.0199	6.0682	6.1684	6.1364	5.827	6.1543	6.0764	5.8407	6.0888	6.0959	6.7024	6.2418	6.223	6.0609	6.6397	6.4849	5.9644	6.2806	6.2815	6.1332	5.9519	5.9913	6.6431	6.3461	6.6741	6.1065	6.2688	6.2756	6.1976	6.5098	6.4739	6.1427	6.5133	6.2969	6.1291	6.2662	5.8565	6.0166	6.5472	6.2107	6.6298	6.3524	6.4903
2900008C10Rik	6.4068	6.3099	6.543	6.6409	7.2222	7.1278	6.6883	6.6909	6.9403	6.9604	7.2241	7.1234	6.5808	6.246	6.9542	6.9516	7.0574	7.0789	6.88	6.7369	6.8301	6.6143	6.7416	6.5055	6.148	6.5928	6.9351	6.6815	6.5136	7.4015	6.1822	7.0013	6.7697	7.0722	6.7813	7.428	6.4217	7.2031	6.9485	7.4477	7.7284	7.3272	7.3568	7.1595	7.1045	6.9027	7.9385	7.8247	7.6505
2900009J06Rik	3.4809	3.4755	3.5089	3.4897	3.0418	3.0418	3.3981	3.466	3.0418	3.0418	3.0418	3.0418	3.0418	3.0418	3.0418	3.0418	3.0418	3.0418	3.0418	3.0418	3.0418	3.358	3.0418	3.4186	3.0418	3.0418	3.0418	3.0418	3.0418	3.5372	3.0418	3.0418	3.0418	3.0418	3.0418	3.9063	3.4381	3.0418	3.4348	3.8808	3.58	3.5395	3.4573	3.5541	3.0418	3.8135	3.4717	3.0418	3.0418
2900011O08Rik	3.6604	3.4755	3.0418	3.0418	3.0418	3.0418	3.0418	3.0418	3.4719	3.0418	3.0418	3.0418	3.0418	3.4543	3.0418	3.0418	3.4086	3.0418	3.0418	3.0418	3.3734	3.358	3.0418	3.4186	3.0418	3.0418	3.6507	3.4957	3.0418	3.5372	3.8693	3.0418	3.0418	3.4019	3.0418	3.0418	4.203	3.0418	3.7183	3.5307	4.0348	3.5395	3.0418	3.0418	3.0418	3.0418	3.6476	3.0418	3.0418
2900026A02Rik	6.92135	6.99593	6.60928	7.15379	9.3326	9.28761	8.94928	9.07078	10.6088	10.6699	8.79977	8.96925	7.40915	7.02031	10.2671	10.265	9.74645	9.90558	10.5723	10.7364	11.1667	11.2693	9.09979	9.39768	7.32928	8.52079	10.4754	10.6988	9.63888	10.0472	4.72433	7.53166	7.11913	7.46737	7.04055	8.3191	6.68298	8.82164	9.10966	8.91652	8.69533	8.79117	8.34757	8.45106	9.25249	9.30974	9.31941	9.11523	9.9308
2900041M22Rik	5.4898	5.2147	5.0708	5.0728	3.5562	3.7386	3.749	3.7714	3.0418	3.8785	4.3473	4.129	3.6091	3.6232	3.6423	3.6966	3.9974	3.7388	3.4646	3.8677	4.0201	3.5872	4.1289	4.2586	3.6664	3.4414	3.5701	3.8627	4.0584	4.4757	3.6309	4.2395	4.3241	5.0434	4.5749	4.6057	4.3715	4.6299	4.4111	5.3426	4.9588	5.226	4.8347	4.6631	4.5148	4.6186	4.5821	4.5387	5.1937
2900052N01Rik	3.0418	3.0418	3.0418	3.0418	3.0418	3.0418	3.0418	3.0418	3.0418	3.0418	3.0418	3.0418	3.0418	3.0418	3.0418	3.0418	3.0418	3.0418	3.0418	3.0418	3.0418	3.0418	3.0418	3.0418	3.0418	3.0418	3.0418	3.0418	3.0418	3.0418	3.0418	3.0418	3.0418	3.0418	3.0418	3.0418	3.0418	3.0418	3.0418	3.0418	3.0418	3.0418	3.0418	3.0418	3.0418	3.0418	3.0418	3.0418	3.0418
2900055J20Rik	3.0418	3.0418	3.0418	3.0418	3.0418	3.0418	3.0418	3.0418	3.0418	3.0418	3.0418	3.0418	3.0418	3.0418	3.0418	3.0418	3.0418	3.0418	3.0418	3.0418	3.0418	3.0418	3.0418	3.0418	3.0418	3.0418	3.0418	3.0418	3.0418	3.0418	3.0418	3.0418	3.0418	3.0418	3.0418	3.0418	3.0418	3.0418	3.4348	3.0418	3.0418	3.0418	3.0418	3.0418	3.0418	3.0418	3.0418	3.0418	3.457
2900056M20Rik	3.0418	3.0418	3.0418	3.0418	3.0418	3.0418	3.0418	3.0418	3.0418	3.0418	3.0418	3.0418	3.0418	3.0418	3.0418	3.0418	3.0418	3.0418	3.0418	3.0418	3.0418	3.0418	3.0418	3.0418	3.0418	3.0418	3.0418	3.0418	7.9127	7.4099	7.5814	7.6708	8.2759	8.0513	8.567	7.875	7.7527	7.698	8.1228	3.0418	3.0418	3.0418	3.0418	3.0418	3.0418	3.0418	7.6138	7.5055	7.4378
2900057B20Rik	3.0418	3.0418	3.0418	3.0418	3.0418	3.0418	3.0418	3.0418	3.0418	3.0418	3.0418	3.0418	3.0418	3.0418	3.0418	3.0418	3.0418	3.0418	3.0418	3.0418	3.0418	3.0418	3.0418	3.0418	3.0418	3.0418	3.0418	3.0418	3.0418	3.0418	3.0418	3.0418	3.0418	3.0418	3.0418	3.0418	3.0418	3.0418	3.0418	3.0418	3.0418	3.0418	3.0418	3.0418	3.0418	3.0418	3.4717	3.0418	3.0418
2900060B14Rik	6.1625	6.4539	6.5293	6.1104	3.5562	3.3927	3.0418	3.8814	3.4719	3.0418	4.1815	4.129	3.6954	4.1121	3.0418	3.7958	3.4086	3.7935	3.9744	4.1238	3.5098	3.5872	4.1289	3.8751	3.8441	3.8336	3.4739	3.5652	4.3675	4.2277	5.417	4.5142	4.5551	4.3903	4.9115	5.4807	4.2624	5.0659	5.1214	4.9774	5.3324	5.0082	5.2506	5.4699	4.8761	4.5359	6.4699	5.9557	5.5206
2900076A07Rik	6.2088	6.5267	6.459	6.2398	5.7502	5.3669	5.3224	5.811	5.7924	5.912	5.5126	5.5007	5.6672	5.713	5.4878	5.6067	5.472	5.3676	5.2558	5.3635	6.2873	5.8727	5.5969	5.8056	5.5682	5.3766	5.4707	5.557	6.408	5.7671	7.849	6.3649	5.4493	6.206	6.0299	6.0715	5.7547	6.2234	6.1592	5.958	6.4034	6.0647	6.578	5.8394	6.0897	5.9063	6.2895	6.168	6.11
2900079G21Rik	3.0418	3.0418	3.0418	3.0418	3.0418	3.0418	3.0418	3.0418	3.0418	3.0418	3.0418	3.0418	3.3707	3.0418	3.0418	3.0418	3.4086	3.3287	3.6377	3.0418	3.3734	3.0418	3.0418	3.0418	3.0418	3.0418	3.0418	3.4957	3.0418	3.0418	4.3254	3.4512	3.0418	3.4019	3.0418	3.0418	3.0418	3.0418	3.0418	3.73	3.0418	3.0418	4.0428	3.0418	3.0418	3.0418	3.4717	3.7033	3.457
2900092C05Rik	3.0418	3.0418	3.0418	3.0418	3.0418	3.0418	3.0418	3.0418	3.3465	3.0418	3.0418	3.0418	3.0418	3.0418	3.0418	3.0418	3.0418	3.0418	3.0418	3.0418	3.3734	3.488	3.0418	3.0418	3.0418	3.0418	3.0418	3.0418	3.0418	3.0418	3.0418	3.0418	3.0418	3.0418	3.0418	3.0418	3.0418	3.0418	3.0418	3.5307	3.58	3.0418	3.0418	3.0418	3.0418	3.0418	3.0418	3.0418	3.0418
2900092D14Rik	3.0418	3.0418	3.0418	3.0418	3.0418	3.0418	3.0418	3.0418	3.0418	3.0418	3.0418	3.0418	3.0418	3.0418	3.0418	3.0418	3.0418	3.0418	3.0418	3.0418	3.0418	3.0418	3.0418	3.0418	3.0418	3.0418	3.0418	3.0418	3.0418	3.0418	3.0418	3.0418	3.5401	3.5497	3.7906	3.0418	3.4381	3.0418	3.0418	3.0418	3.6991	3.0418	3.8644	3.0418	3.0418	3.0418	3.0418	3.0418	3.0418
2900097C17Rik	9.14831	9.14811	9.37558	9.33536	8.20971	8.14752	8.31328	8.52524	8.41053	8.32835	7.91695	8.09232	8.22038	8.16323	8.17411	8.26222	7.9819	7.87877	8.1932	8.10239	8.19001	8.19081	8.06696	8.01435	8.27842	8.20026	8.27227	8.34293	9.23171	8.5174	8.7614	7.58793	7.30313	7.35344	7.57584	7.9166	8.58989	8.31308	9.03044	8.58092	8.45901	8.2306	8.46741	8.72605	8.55884	8.75656	8.46032	8.3306	8.52084
3000002C10Rik	4.8849	4.9429	5.0304	5.211	5.9773	6.0739	6.1711	6.2025	5.9673	5.8767	5.9176	5.9263	6.0193	6.0505	5.6957	5.7948	5.7482	5.7573	5.9124	5.7748	5.2594	5.47	5.7397	5.8204	5.8217	5.8228	5.5675	5.7579	5.0716	6.1584	4.0486	5.1394	5.306	5.6027	5.1271	6.1676	5.8215	5.9422	5.5929	5.5996	5.6747	5.9042	5.7284	5.6671	5.7971	6.1374	6.3167	6.1132	6.1947
3010001F23Rik	3.0418	3.0418	3.0418	3.0418	3.0418	3.0418	3.0418	3.0418	3.0418	3.0418	3.0418	3.0418	3.0418	3.0418	3.0418	3.0418	3.0418	3.0418	3.0418	3.0418	3.0418	3.0418	3.0418	3.0418	3.0418	3.0418	3.4739	3.0418	3.0418	3.0418	3.0418	3.0418	3.0418	3.0418	3.0418	3.0418	3.0418	3.0418	3.0418	3.0418	3.0418	3.0418	3.0418	3.0418	3.0418	3.0418	3.0418	3.0418	3.0418
3010026O09Rik	6.9843	7.126	7.0797	6.9154	7.0421	7.0336	6.8746	6.9816	6.9051	7.0331	6.7528	7.0376	6.9522	6.7552	7.0364	7.0492	6.8444	6.9812	6.7611	6.6791	7.2308	7.1764	6.8192	7.3531	6.7941	6.8141	7.0206	7.1855	7.3587	7.4347	5.2619	7.6943	7.583	7.6529	7.3125	7.2799	6.4841	7.3703	6.9699	7.6468	7.4929	7.8945	7.7336	7.5561	7.6673	7.6489	7.453	7.4984	7.8138
3010033K07Rik	3.0418	3.0418	3.0418	3.4897	3.0418	3.0418	3.0418	3.0418	3.0418	3.0418	3.0418	3.0418	3.0418	3.4543	3.3902	3.0418	3.0418	3.0418	3.0418	3.0418	3.3734	3.0418	3.0418	3.0418	3.0418	3.0418	3.0418	3.0418	3.0418	3.0418	3.0418	3.0418	3.0418	3.0418	3.0418	3.0418	3.0418	3.0418	3.0418	3.73	3.0418	3.0418	3.0418	3.5541	3.0418	3.0418	3.0418	3.0418	3.0418
3100003L05Rik	3.0418	3.0418	3.0418	3.0418	3.0418	3.0418	3.0418	3.0418	3.0418	3.0418	3.0418	3.0418	3.0418	3.0418	3.0418	3.0418	3.0418	3.0418	3.0418	3.0418	3.0418	3.0418	3.0418	3.0418	3.0418	3.0418	3.0418	3.0418	3.0418	3.0418	3.0418	3.0418	3.0418	3.0418	3.0418	3.0418	3.0418	3.0418	3.0418	3.0418	3.0418	3.0418	3.0418	3.0418	3.0418	3.0418	3.0418	3.0418	3.0418
3110001I22Rik	7.3406	7.5587	7.6924	7.6847	7.2676	7.1529	7.1045	7.0222	6.8413	6.8794	6.396	6.8544	6.9869	7.2504	6.971	7.0012	7.0515	6.9471	6.9733	6.7556	6.4708	6.5664	7.0618	7.0542	7.0211	6.9839	6.6693	6.8251	7.2001	6.7288	9.1021	7.0013	7.2189	6.9139	7.0026	7.058	7.3711	7.242	7.2986	6.8112	6.8744	7.3883	7.0614	7.191	6.7737	7.0151	7.2718	6.8618	7.2613
3110002H16Rik	9.25018	9.24221	9.23043	9.13845	9.52098	9.34414	9.55609	9.27668	9.74094	9.76536	9.47713	9.37676	9.45365	9.49574	9.77824	9.70503	9.47194	9.27465	9.68336	9.62719	9.93624	9.90843	9.56325	9.42283	9.53994	9.46285	9.73531	9.73953	8.99012	9.32007	10.3596	9.55498	9.25432	9.37174	9.01275	9.28566	9.15768	9.09468	8.98914	9.16715	9.34799	8.96133	9.23433	8.88504	8.97744	9.06359	9.24603	9.02295	9.03526
3110007F17Rik	3.7966	3.7874	3.5089	3.8115	3.4065	3.5369	3.0418	3.9773	4.0344	4.018	3.9801	3.784	3.3707	3.8586	3.8851	3.8825	3.0418	3.936	3.4646	3.0418	4.0709	3.7432	3.7389	3.9522	3.9864	3.6052	3.947	3.9017	3.9266	4.1292	4.3254	3.7463	3.0418	3.4019	3.0418	3.7932	4.2624	4.0292	3.7183	4.3825	4.374	3.7423	4.2564	3.0418	3.8892	4.0539	3.6476	3.9694	4.4834
3110009E18Rik	5.2064	5.4133	5.2558	5.5039	4.7343	4.5109	5.0249	4.7471	5.3159	5.0075	4.8341	4.9427	5.0794	4.9655	4.8628	5.1521	4.893	5.2817	5.0079	4.7213	5.1134	5.2205	4.5467	4.7849	4.6264	5.0377	4.9743	5.2897	6.0095	5.9649	4.637	6.0486	6.0454	6.154	6.0799	6.088	6.1663	5.7905	5.389	6.3994	6.2564	5.7501	6.5569	5.3204	5.3408	5.4758	5.3152	5.489	6.3985
3110009F21Rik	3.0418	3.0418	3.0418	3.0418	3.0418	3.0418	3.0418	3.0418	3.0418	3.0418	3.0418	3.0418	3.0418	3.0418	3.0418	3.0418	3.0418	3.0418	3.0418	3.0418	3.0418	3.0418	3.0418	3.0418	3.0418	3.0418	3.0418	3.0418	3.0418	3.0418	3.0418	3.0418	3.0418	3.0418	3.0418	3.0418	3.0418	3.0418	3.0418	3.0418	3.0418	3.0418	3.0418	3.0418	3.0418	3.0418	3.0418	3.0418	3.0418
3110015C05Rik	3.0418	3.0418	3.0418	3.0418	3.0418	3.0418	3.0418	3.0418	3.0418	3.0418	3.0418	3.0418	3.0418	3.0418	3.0418	3.0418	3.0418	3.0418	3.0418	3.0418	3.0418	3.0418	3.0418	3.0418	3.0418	3.0418	3.0418	3.0418	3.0418	3.0418	3.0418	3.0418	3.5401	3.0418	3.7906	3.9063	3.7241	3.7467	3.5958	3.0418	3.0418	3.0418	3.0418	3.0418	3.0418	3.0418	4.0765	4.3329	4.3757
3110021A11Rik	3.9101	3.4755	3.0418	4.028	3.6701	3.6467	3.6558	3.7714	3.5675	3.6376	3.0418	3.8531	3.9011	3.9521	3.7336	3.6966	3.5592	3.7388	3.8787	3.7594	3.777	3.358	3.5371	4.0225	4.1627	4.0057	3.7213	3.8627	4.0584	4.547	3.6309	4.0287	3.7431	4.1009	3.9539	4.0049	4.0717	3.0418	4.1307	3.5307	4.2735	3.7423	3.7566	3.5541	3.9675	4.1831	4.1556	3.8485	3.864
3110021N24Rik	4.0091	3.8997	3.9643	3.8115	3.8488	3.7386	4.0901	3.8814	3.6478	3.5586	3.711	3.8531	3.839	3.9521	3.5333	3.8404	3.5592	3.537	3.6377	3.8677	3.7008	3.358	3.0418	4.0225	3.9185	3.7296	3.4739	3.6261	3.7679	4.1292	3.0418	3.9455	4.1352	4.7762	4.788	4.3162	4.1397	4.0292	3.9902	3.8808	3.6991	4.0232	4.2564	4.3582	4.039	3.9815	3.9895	3.9694	3.627
3110035E14Rik	3.0418	3.0418	3.5089	3.4897	3.0418	3.0418	3.0418	3.0418	3.0418	3.0418	3.0418	3.0418	3.0418	3.0418	3.0418	3.0418	3.0418	3.0418	3.0418	3.0418	3.0418	3.0418	3.0418	3.0418	3.0418	3.0418	3.0418	3.0418	3.0418	3.0418	3.0418	3.0418	3.0418	3.0418	3.0418	3.0418	3.0418	3.0418	3.0418	3.73	3.4234	3.0418	3.0418	3.0418	3.4251	3.0418	3.0418	3.0418	3.0418
3110039I08Rik	3.0418	3.0418	3.0418	3.0418	3.0418	3.0418	3.0418	3.0418	3.0418	3.0418	3.0418	3.0418	3.0418	3.0418	3.0418	3.0418	3.0418	3.0418	3.4646	3.0418	3.0418	3.0418	3.0418	3.0418	3.0418	3.0418	3.0418	3.3046	3.0418	3.0418	3.0418	3.0418	3.0418	3.0418	3.0418	3.0418	3.0418	3.0418	3.0418	3.0418	3.4234	3.0418	3.0418	3.0418	3.0418	3.0418	3.0418	3.0418	3.0418
3110039M20Rik	3.6604	3.0418	3.0418	3.0418	3.0418	3.0418	3.0418	3.0418	3.0418	3.0418	3.0418	3.0418	3.0418	3.0418	3.0418	3.0418	3.0418	3.0418	3.0418	3.0418	3.0418	3.0418	3.0418	3.0418	3.0418	3.0418	3.0418	3.0418	3.0418	3.0418	3.0418	3.0418	3.0418	3.0418	3.0418	3.0418	3.0418	3.0418	3.0418	3.5307	3.0418	3.0418	3.4573	3.0418	3.0418	3.0418	3.0418	3.0418	3.0418
3110040N11Rik	8.23919	8.1941	8.43955	8.49623	7.20151	7.29957	7.13083	7.53979	7.45079	7.35608	7.18872	7.29337	7.04939	7.06498	7.4215	7.45706	7.14213	7.43902	7.41517	7.5335	7.49885	7.31998	7.49818	7.1892	7.10592	7.26694	7.19256	7.40483	8.41892	7.87591	7.44945	8.14968	8.20968	7.90678	8.22789	8.38963	7.9556	8.28551	8.47177	8.39282	8.41556	8.19202	8.2757	8.25674	8.09248	7.98785	8.2907	8.21123	8.92334
3110043O21Rik	9.8167	9.98721	9.36609	9.43044	9.02208	9.22169	9.18527	9.09369	8.63053	8.56661	8.8056	8.96153	8.81127	8.85269	8.66414	8.69376	8.78052	8.84216	9.92881	9.81103	8.14613	8.14901	8.80311	9.14182	8.85866	8.91228	8.66268	8.77256	9.89763	9.55832	11.13	10.2041	10.1531	9.64325	9.95069	9.25542	9.15135	9.3708	9.14142	8.45698	8.65023	8.53026	8.55711	9.76578	9.22455	8.81765	8.82866	8.88993	9.71546
3110045C21Rik	5.3836	5.3596	5.5895	5.275	4.8258	5.3489	5.1821	4.9063	4.7895	4.919	5.2534	4.7996	4.8205	4.7848	4.9864	4.7145	5.2144	5.1342	4.8631	4.915	4.4357	4.5554	5.0912	5.1481	5.0551	4.8095	4.511	4.7286	5.4489	5.0467	3.8693	3.8527	4.2342	4.0427	4.0895	5.7564	5.4276	6.1218	5.7867	5.9353	5.0957	5.1853	5.8738	5.4699	5.4848	5.5352	5.762	5.1954	5.6278
3110052M02Rik	6.9577	6.9959	6.8253	7.0701	7.1047	7.3438	6.6954	6.9651	7.8172	7.6985	7.0379	7.0954	6.9721	6.8689	7.7893	7.78	7.4606	7.3722	7.4272	7.2733	8.7283	8.6405	7.0077	7.4498	6.9121	6.764	7.6438	7.6977	8.4323	7.451	7.7404	7.6029	7.9035	7.6639	7.8489	7.3825	7.2574	7.2705	7.3756	7.3239	6.9979	7.3711	7.3385	7.1806	7.3933	7.4539	6.8217	6.6233	7.3553
3110056K07Rik	5.7661	5.6976	5.943	6.0409	6.2456	6.2346	6.2507	6.2445	6.3508	6.1364	6.2307	6.2685	6.3624	6.2329	6.4202	6.5091	6.1862	5.9563	5.8772	6.135	6.4922	6.4913	6.0098	6.2699	6.1372	6.1979	6.2455	6.2501	6.7761	6.4147	9.1166	6.4114	6.8468	6.7499	7.0026	6.5098	6.7604	6.6585	7.0793	6.6131	6.6831	6.8931	6.4234	6.3343	6.7021	6.6029	6.6933	6.5432	6.6178
3110057O12Rik	8.21699	8.13756	8.20834	8.11392	7.9286	8.17224	8.31098	8.08503	8.54766	8.44946	8.02092	8.11803	8.19941	8.38726	8.11754	8.36277	8.01515	7.34916	8.05303	7.70177	8.13943	8.018	7.63278	8.71114	8.20104	8.01391	7.92621	8.23156	9.37519	8.49403	7.85773	8.3899	8.67675	8.87841	9.06869	7.88438	8.19939	7.98768	7.42303	8.12797	7.69647	8.16239	8.43622	7.11638	6.92093	8.87439	7.69828	8.15879	6.99118
3110062M04Rik	6.6926	6.6727	6.5565	6.5814	6.4795	6.4782	6.3623	6.1144	6.1533	6.2637	6.4866	6.5981	6.4723	6.4292	6.189	6.1853	6.7099	6.463	6.6828	6.6791	6.6774	6.6143	6.4795	6.6185	6.3671	6.3871	6.1182	6.2236	6.2939	6.2174	5.9709	6.6716	6.3059	6.6189	6.1281	6.4728	6.5242	6.4904	6.1964	6.6686	6.4427	6.4589	6.4465	6.3901	6.4916	6.0198	6.3826	6.6743	6.8429
3110070M22Rik	4.7102	4.5945	4.8063	4.6411	4.2213	3.9571	4.0324	4.2135	3.9898	3.9742	3.9801	4.0292	4.3906	4.1825	4.3491	4.3928	4.0608	4.1287	3.9744	4.323	4.0709	3.7432	3.5371	4.2586	4.1627	4.2719	4.0391	3.9387	4.5314	4.2277	4.3254	3.8527	4.0243	3.7565	4.0895	4.6057	4.5166	4.3304	4.5915	4.7739	4.2192	4.3227	4.7564	4.5211	4.2787	4.2968	4.4199	4.7124	4.7143
3110079O15Rik	3.0418	3.0418	3.0418	3.0418	3.0418	3.0418	3.0418	3.0418	3.0418	3.0418	3.0418	3.0418	3.3707	3.0418	3.0418	3.0418	3.0418	3.0418	3.0418	3.0418	3.0418	3.0418	3.0418	3.4186	3.0418	3.0418	3.0418	3.3046	3.0418	3.0418	3.0418	3.0418	3.0418	3.0418	3.0418	3.0418	3.0418	3.0418	3.0418	3.0418	3.0418	3.0418	3.0418	3.0418	3.0418	3.0418	3.0418	3.0418	3.0418
3110082I17Rik	9.36563	9.37522	9.75582	9.65609	9.55587	9.41519	9.39884	9.42556	8.95062	9.00104	9.30675	9.32756	9.16362	9.11857	9.05035	8.98422	9.33872	9.43032	9.58104	9.5385	8.82465	8.68991	9.4363	9.35723	9.44252	9.41123	9.22157	9.47209	8.72174	9.13107	5.14726	9.0835	8.97019	9.03981	8.86611	9.2153	9.20433	9.36423	9.06564	9.33654	9.52644	9.22752	9.20773	9.43054	9.1463	9.24952	9.17424	9.33387	9.91754
3110082J24Rik	3.0418	3.0418	3.0418	3.0418	3.0418	3.0418	3.0418	3.0418	3.0418	3.0418	3.0418	3.0418	3.0418	3.0418	3.0418	3.0418	3.0418	3.0418	3.0418	3.0418	3.0418	3.0418	3.0418	3.0418	3.0418	3.0418	3.0418	3.0418	3.0418	3.0418	3.0418	3.0418	3.0418	3.0418	3.0418	3.0418	3.0418	3.0418	3.0418	3.0418	3.0418	3.0418	3.0418	3.0418	3.0418	3.0418	3.0418	3.0418	3.0418
3110099E03Rik	3.0418	3.4755	3.0418	3.0418	3.0418	3.0418	3.3981	3.0418	3.0418	3.0418	3.0418	3.0418	3.0418	3.0418	3.0418	3.0418	3.0418	3.0418	3.0418	3.0418	3.0418	3.0418	3.0418	3.0418	3.0418	3.0418	3.0418	3.0418	3.0418	3.0418	3.0418	3.4512	3.0418	3.0418	3.0418	3.0418	3.4381	3.0418	3.4348	3.0418	3.4234	3.0418	3.4573	3.0418	3.0418	3.0418	3.6476	3.0418	3.0418
3200001D21Rik	4.6122	4.4883	4.1626	4.4737	4.4064	4.1789	4.1954	4.2806	4.1172	3.9278	4.4901	4.3774	4.2801	3.8586	4.1208	4.215	4.2778	4.3166	4.138	4.4369	3.9081	4.2714	4.3169	4.4044	3.7612	4.2719	4.2691	4.0408	4.0584	3.5372	4.8818	4.4127	3.7431	3.9128	4.0895	3.4789	4.3184	3.7467	4.3081	4.3011	4.2192	4.134	4.0428	4.8483	4.5148	3.8135	4.1556	3.8485	4.4834
3300002I08Rik	4.7563	4.8647	4.5308	4.5323	4.055	4.018	3.8306	3.6396	3.8927	4.1744	3.9801	3.784	3.7711	3.8586	3.8851	4.0966	4.0608	3.8915	4.138	3.7594	4.2898	4.2345	3.8916	4.2586	3.6664	3.9244	4.1611	3.9017	4.6051	4.1292	4.0486	4.5142	4.4067	4.3903	3.9539	4.0931	4.4221	4.5623	4.459	4.2127	4.2192	4.134	4.0428	4.2662	4.2787	3.9021	4.1556	3.9694	4.3757
3300005D01Rik	3.6604	4.2384	4.4667	4.028	4.8258	4.7936	4.4177	4.3435	3.4719	3.7067	3.9801	4.129	3.7711	4.0358	3.3902	3.6404	4.5348	4.8127	3.4646	3.459	3.9081	3.9758	4.3991	3.8751	4.1077	3.4414	3.3479	3.3046	3.5579	4.0188	3.6309	5.3523	5.4149	5.2228	5.1757	4.9936	3.9173	5.0659	5.4108	4.1153	4.325	4.3227	4.1904	5.5389	4.8761	4.2416	5.7418	4.765	6.2218
3425401B19Rik	3.0418	3.0418	3.0418	3.0418	3.0418	3.0418	3.0418	3.0418	3.0418	3.0418	3.0418	3.0418	3.0418	3.0418	3.0418	3.0418	3.0418	3.0418	3.0418	3.0418	3.7008	3.6704	3.0418	3.4186	3.0418	3.0418	3.4739	3.0418	3.0418	3.0418	3.0418	3.0418	3.0418	3.0418	3.0418	3.0418	3.0418	3.0418	3.0418	3.0418	3.0418	3.0418	3.4573	3.0418	3.0418	3.0418	3.4717	3.0418	3.457
3632451O06Rik	3.0418	3.0418	3.0418	3.0418	3.0418	3.0418	3.3981	3.0418	3.0418	3.0418	3.0418	3.0418	3.3707	3.0418	3.3902	3.0418	3.0418	3.3287	3.0418	3.0418	3.5098	3.0418	3.0418	3.6908	3.0418	3.4414	3.0418	3.4129	3.7679	3.0418	3.6309	3.0418	3.5401	3.4019	3.5742	3.0418	3.0418	3.0418	3.4348	4.0062	3.58	3.0418	3.0418	3.0418	3.0418	3.4311	3.0418	3.5116	3.0418
3632454L22Rik	3.0418	3.4755	3.0418	3.0418	3.4065	3.0418	3.5444	3.0418	3.9428	4.0996	3.0418	3.784	3.0418	3.0418	3.9506	4.0966	3.0418	3.6127	3.0418	3.0418	4.5941	4.3414	3.7389	3.5732	3.6664	3.7296	3.4739	3.6811	3.7679	3.5372	4.3254	3.7463	3.5401	3.7565	4.2071	3.4789	3.8272	3.5427	4.1935	3.73	3.9636	3.5395	3.4573	3.0418	3.7019	3.9021	3.8924	3.9694	4.2557
3830403N18Rik	4.2526	4.0851	4.3259	4.3459	3.7655	3.819	3.749	3.8814	3.7813	4.018	3.711	3.784	3.6091	3.6232	3.6423	3.8404	3.4086	3.6791	3.4646	3.0418	3.3734	3.488	3.7389	3.7891	3.7612	3.7296	3.6507	3.8216	5.3347	4.3994	4.4395	4.6071	4.8039	4.6504	4.7212	5.0654	4.203	5.1969	5.3668	3.8808	3.58	4.3227	3.9585	3.9202	3.7019	3.9021	4.6314	4.3329	4.7953
3830406C13Rik	7.5449	7.5758	7.9583	8.0802	7.5342	7.7412	7.5794	7.6104	7.9651	7.7303	7.6578	7.6612	7.4805	7.7646	7.863	7.8591	7.9353	7.8068	7.5532	7.5866	7.5803	7.6693	7.7493	7.815	7.7217	7.7017	7.7551	7.87	8.5641	7.9175	7.5059	8.4324	8.9985	8.5214	8.7378	8.6416	8.6916	8.5516	8.9394	8.5773	8.6015	8.5225	8.7562	8.0493	8.4375	8.6083	8.2702	8.3345	8.5046
3830408C21Rik	4.0977	4.1649	3.5089	3.6727	4.7961	4.1789	4.2903	4.4028	4.8105	4.6763	4.9298	4.7996	4.6114	4.5243	4.754	4.8313	4.893	4.635	4.4547	4.3815	4.904	4.7109	4.6138	5.3293	4.7867	4.3818	4.5378	4.6781	4.9705	5.0003	4.7243	5.0182	5.4149	5.6027	5.5834	5.1335	4.9312	5.0659	5.0663	4.9296	5.0695	5.3039	5.4294	4.7281	5.3408	5.6288	5.1679	4.9985	4.5815
3830417A13Rik	3.0418	3.0418	3.0418	3.0418	3.0418	3.0418	3.0418	3.0418	3.0418	3.0418	3.0418	3.0418	3.0418	3.0418	3.0418	3.0418	3.0418	3.0418	3.0418	3.0418	3.0418	3.0418	3.0418	3.0418	3.0418	3.0418	3.3479	3.0418	3.0418	3.0418	3.0418	3.0418	3.0418	3.0418	3.0418	3.0418	3.0418	3.0418	3.0418	3.5307	3.0418	3.0418	3.0418	3.0418	3.0418	3.0418	3.0418	3.0418	3.0418
3930402G23Rik	3.0418	3.6528	3.5089	3.4897	3.6701	3.5369	3.3981	3.6396	3.5675	3.7067	3.711	3.3767	3.6091	3.9521	3.3902	3.422	3.8535	3.3287	4.06	3.6297	3.3734	3.358	3.0418	3.4186	3.5531	3.6052	3.7213	3.5652	4.0584	3.7391	3.0418	3.4512	3.0418	3.0418	3.7906	3.0418	3.0418	3.5427	3.4348	3.5307	3.6991	4.0232	3.4573	3.9202	3.4251	3.8135	3.4717	3.5116	3.457
4430402I18Rik	3.4809	4.2384	3.6996	4.1181	3.4065	3.8912	3.6558	3.466	3.7181	3.8258	3.0418	3.8531	3.839	3.7515	3.5333	3.5779	4.228	3.8441	4.06	3.8677	3.6137	3.358	3.7389	3.8751	3.7612	3.7296	3.4739	3.5652	4.2749	3.7391	3.8693	3.7463	3.8966	4.1009	3.7906	3.9063	3.7241	4.0292	3.9101	4.1153	4.0348	4.3227	4.1196	4.2662	3.8892	4.2416	3.7811	3.5116	4.3175
4631405J19Rik	3.4809	3.6528	3.844	3.9272	3.9919	4.018	3.9706	3.7714	4.0344	4.0598	3.0418	3.9163	4.199	3.6232	3.8851	4.0645	4.228	3.936	4.138	3.9621	4.3282	4.3747	3.8916	3.7891	3.8441	4.0057	3.9943	3.8627	3.5579	3.8918	4.3254	3.6189	3.8966	3.9128	3.7906	3.7932	3.4381	3.7467	4.2525	3.0418	3.58	3.5395	3.7566	3.9202	3.5823	3.4311	3.7811	3.9694	3.0418
4632415L05Rik	8.0173	8.1299	8.0933	8.2903	7.5628	7.8371	8.1014	8.2809	7.5956	7.5333	7.7454	7.6895	8.092	8.0825	7.6814	7.637	7.6107	7.569	7.7526	8.0005	7.7127	7.3694	7.911	7.7558	7.9768	8.0697	7.5494	7.5744	8.6199	8.2784	8.0137	8.3041	8.2805	8.2817	8.3281	8.4284	8.3059	8.4013	8.4209	8.1669	8.1675	8.1969	8.2433	8.4116	8.2338	8.2391	8.3668	8.1677	8.5555
4632427E13Rik	5.8667	5.5863	5.693	5.7877	4.5266	4.6763	4.6673	4.459	5.0372	4.8037	5.1798	4.7212	4.9566	4.7848	4.8628	4.8781	4.8055	4.8309	4.6074	4.7626	4.7331	5.1711	4.3991	4.4488	4.8735	4.3284	4.754	4.712	4.4526	4.6141	5.5561	4.8842	4.9113	4.5821	4.6503	4.3806	4.7231	4.4904	4.9788	4.9774	4.374	5.0998	4.7152	4.8483	4.7787	5.0774	5.3152	5.0404	4.7555
4632428C04Rik	4.2526	4.3067	4.1626	4.2001	3.9236	3.7386	3.6558	3.6396	4.5045	4.2437	3.711	3.9163	4.0627	3.4543	3.9506	4.2424	3.7697	3.3287	3.7691	3.6297	4.1646	4.0705	3.8916	3.4186	3.7612	3.6052	4.2691	4.2666	4.0584	4.0188	3.0418	3.0418	3.7431	3.7565	3.0418	3.9063	3.9173	3.5427	3.5958	4.6577	3.8856	3.8957	4.1196	3.7626	4.039	3.9021	3.4717	4.1687	3.0418
4632428N05Rik	11.1597	11.166	11.1797	11.2373	11.7896	11.8045	10.6854	10.6361	10.4922	10.569	11.3709	11.5853	10.3922	10.0278	10.2065	10.2201	11.9655	12.085	11.807	11.7141	11.7996	11.813	11.3343	11.2566	10.0865	10.114	10.2013	10.1545	9.68443	10.075	12.8304	11.529	11.6234	11.3434	11.4755	11.3993	9.4602	11.4454	11.4724	10.605	11.0232	10.7105	10.9756	11.2018	10.8536	11.0684	11.6665	11.3222	11.9345
4632434I11Rik	10.2654	10.2478	10.7545	10.8019	10.4415	10.4659	10.4073	10.5288	9.8266	9.83957	10.9348	10.7468	10.5627	10.7547	9.85767	9.93904	9.87045	9.90656	9.45342	9.41645	8.96126	9.13829	10.9085	10.2742	10.6523	10.826	9.81974	9.86265	9.81643	9.56019	6.89383	10.3004	10.896	10.5537	11.0015	11.173	11.0343	11.2501	11.5096	10.6622	10.818	10.5989	10.7665	10.4922	10.4276	10.1288	11.2054	10.8468	9.98266
4732416N19Rik	3.7966	3.7874	3.5089	3.8115	3.0418	3.0418	3.0418	3.466	3.6478	3.3413	3.0418	3.3767	3.0418	3.6232	3.6423	3.311	3.0418	3.3287	3.0418	3.0418	3.0418	3.358	3.0418	3.0418	3.4043	3.4414	3.0418	3.3046	3.0418	3.0418	4.0486	3.0418	3.0418	3.5497	4.2071	3.7932	3.4381	3.7467	3.5958	3.73	3.6991	3.7423	3.4573	3.5541	3.4251	3.0418	3.8924	3.0418	3.0418
4732456N10Rik	3.0418	3.0418	3.0418	3.0418	3.0418	3.0418	3.0418	3.0418	3.0418	3.0418	3.0418	3.0418	3.0418	3.0418	3.0418	3.0418	3.0418	3.0418	3.0418	3.0418	3.0418	3.0418	3.0418	3.0418	3.0418	3.0418	3.3479	3.0418	3.0418	3.5372	3.0418	3.0418	3.0418	3.0418	3.0418	3.0418	3.4381	3.0418	3.0418	3.0418	3.0418	3.0418	3.4573	3.0418	3.0418	3.0418	3.0418	3.0418	3.0418
4732471J01Rik	4.7102	4.5945	4.069	4.3459	4.448	4.2725	4.5671	4.2135	5.088	5.1374	4.1815	4.4134	4.3182	4.572	5.1825	5.3677	4.4558	4.2579	4.824	5.2305	5.5103	5.3438	4.4754	4.3096	4.48	4.0799	5.2234	4.94	5.2098	5.2175	4.8056	4.4127	4.1352	4.746	4.788	4.3806	4.9627	4.1407	4.2525	4.7172	4.5503	4.4819	4.6726	4.2662	4.4715	4.4921	4.1556	4.6573	3.958
4732490B19Rik	3.0418	3.0418	3.6996	3.6727	3.0418	3.0418	3.0418	3.0418	3.0418	3.0418	3.711	3.0418	3.3707	3.0418	3.3902	3.0418	3.0418	3.3287	3.0418	3.0418	3.7008	3.0418	3.0418	3.4186	3.4043	3.4414	3.4739	3.3046	3.0418	3.5372	3.8693	3.6189	3.0418	3.8389	3.5742	3.4789	3.4381	3.5427	3.8207	3.73	3.58	3.0418	4.1904	3.0418	3.0418	3.4311	3.0418	3.9694	3.864
4732491K20Rik	5.2377	5.1837	5.3554	4.7874	4.448	4.4372	4.5671	4.6588	4.6557	4.6985	4.6164	4.3012	4.2801	4.3095	4.5358	4.5036	4.3706	4.3448	4.4547	4.3815	4.3653	4.1961	4.3991	4.7182	4.3988	4.1484	4.7319	4.5508	4.9705	4.952	4.4395	5.0182	4.9113	4.7762	4.8513	4.9936	4.7604	4.8121	4.8848	5.1525	4.9588	5.1433	5.1062	5.2802	5.1546	5.2076	4.8099	5.0404	4.9426
4831440E17Rik	4.6623	4.5945	4.8063	4.8324	4.8258	5.2746	4.8727	4.5124	5.6694	5.4638	4.8341	4.8733	4.9129	4.8603	5.2609	5.1766	4.6438	4.9676	4.4547	4.915	5.8503	5.6572	5.0912	5.2643	4.8163	5.0377	5.1294	5.1085	5.62	5.0003	7.4494	4.9191	5.2677	4.6504	5.0765	4.7936	5.1094	4.8672	5.2498	5.1928	5.1466	5.226	5.0436	4.3582	5.319	5.7663	5.3699	4.9985	4.8338
4833403I15Rik	3.0418	3.0418	3.0418	3.0418	3.0418	3.0418	3.0418	3.0418	3.4719	3.0418	3.0418	3.0418	3.0418	3.0418	3.0418	3.0418	3.0418	3.0418	3.0418	3.0418	3.5098	3.0418	3.0418	3.0418	3.0418	3.0418	3.3479	3.0418	3.0418	3.0418	3.0418	3.0418	3.7431	3.0418	3.0418	3.0418	3.0418	3.0418	3.0418	3.5307	3.0418	3.5395	3.0418	3.0418	3.0418	3.0418	3.0418	3.0418	3.0418
4833411C07Rik	3.0418	3.0418	3.5089	3.0418	3.0418	3.3927	3.0418	3.0418	3.0418	3.0418	3.0418	3.0418	3.0418	3.0418	3.0418	3.0418	3.0418	3.0418	3.0418	3.0418	3.0418	3.0418	3.0418	3.0418	3.0418	3.0418	3.0418	3.0418	3.0418	3.0418	3.0418	3.0418	3.0418	3.0418	3.0418	3.0418	3.0418	3.0418	3.0418	3.0418	3.0418	3.5395	3.6274	3.5541	3.0418	3.0418	3.0418	3.0418	3.0418
4833412C05Rik	3.6604	3.0418	3.0418	3.4897	3.0418	3.0418	3.0418	3.0418	3.0418	3.0418	3.0418	3.0418	3.0418	3.0418	3.3902	3.5068	3.0418	3.0418	3.0418	3.0418	3.0418	3.0418	3.0418	3.0418	3.0418	3.0418	3.3479	3.4957	3.7679	4.2277	3.0418	3.4512	3.0418	3.4019	3.7906	3.6576	3.4381	3.0418	3.0418	3.0418	3.0418	3.5395	3.7566	3.0418	3.0418	3.0418	3.0418	3.7033	3.0418
4833417C18Rik	4.7563	4.8647	4.9456	5.0358	4.9109	5.0454	5.5808	5.3962	5.3838	5.3106	4.6164	4.8733	5.3271	5.3911	5.2984	5.1644	5.1238	5.2943	4.9376	4.915	5.343	5.0844	4.6138	4.4488	5.2352	5.1516	5.1131	5.1085	5.1654	5.1349	5.3156	4.7732	5.1453	4.8057	5.1757	4.9561	5.7885	5.2378	5.5929	5.1525	5.0154	5.0082	4.9778	4.5943	4.812	5.0214	4.7677	5.0809	5.2496
4833418N02Rik	4.3217	4.3708	4.4667	4.2757	4.1691	4.0749	3.9706	3.6396	4.2289	4.3692	4.4901	4.3774	4.4907	4.248	4.3491	4.3692	4.0608	4.1955	4.2099	3.459	4.2081	4.1143	4.1289	4.0225	4.5916	4.2121	4.3026	3.9742	4.2749	4.4757	5.3156	4.4646	4.2342	4.3903	3.9539	4.6555	4.4221	4.5623	4.5049	4.3011	4.2192	4.4053	4.6283	4.4427	4.4715	4.2968	4.724	4.5387	4.0423
4833419F23Rik	6.031	6.2821	6.7094	6.2243	4.9109	5.1335	4.6015	4.5633	4.4491	4.0996	5.1018	5.4252	5.0597	5.4847	4.3074	4.1577	4.7111	4.9348	5.2273	5.2853	4.3653	4.1561	5.1764	6.0255	4.9545	5.2813	4.1611	4.1026	5.4849	5.3684	3.6309	6.5422	6.7829	6.7637	6.4454	6.8632	5.8215	6.5539	6.3583	6.6131	6.7235	6.5992	6.853	6.8787	6.6354	6.2225	6.6619	6.5569	6.0505
4833420G17Rik	9.54261	9.43113	9.44031	9.44708	9.79886	9.83584	9.7153	9.76344	9.82836	9.90908	9.70627	9.79456	9.55937	9.8163	9.77029	9.88915	9.54717	9.59112	9.32466	9.48506	9.93173	9.86608	9.56325	9.81909	9.53589	9.68197	9.51227	9.8165	9.9897	9.56953	11.7012	9.26984	9.54812	9.39734	9.52034	9.62043	9.61783	9.53775	10.076	9.74568	9.74589	9.54876	9.9375	9.59619	9.79018	9.91015	9.75915	9.72634	9.79348
4833422C13Rik	3.7966	3.7874	4.069	3.0418	3.9919	4.1284	3.8306	3.6396	3.7813	3.9278	3.0418	3.8531	4.1558	4.0358	3.8134	4.215	4.228	3.8441	3.8787	3.7594	4.0201	3.8087	3.7389	3.5732	3.9185	3.4414	3.5701	4.132	3.9266	3.5372	3.8693	3.7463	4.0243	4.1009	3.5742	4.3806	3.6006	3.7467	4.4111	4.3011	4.0348	3.5395	3.0418	3.5541	3.4251	3.4311	4.1556	3.9694	3.7562
4833423E24Rik	3.0418	3.0418	3.0418	3.0418	3.0418	3.0418	3.0418	3.0418	3.0418	3.0418	3.0418	3.0418	3.0418	3.0418	3.0418	3.0418	3.0418	3.3287	3.0418	3.0418	3.3734	3.0418	3.0418	3.0418	3.0418	3.4414	3.0418	3.3046	3.0418	3.0418	3.0418	3.0418	3.0418	3.5497	3.0418	3.0418	3.4381	3.0418	3.0418	3.73	3.4234	3.0418	3.0418	3.0418	3.4251	3.0418	3.0418	3.0418	3.0418
4833424O15Rik	3.0418	3.0418	3.0418	3.0418	3.0418	3.0418	3.0418	3.0418	3.0418	3.0418	3.0418	3.0418	3.0418	3.0418	3.0418	3.0418	3.0418	3.0418	3.6377	3.0418	3.0418	3.0418	3.0418	3.0418	3.4043	3.0418	3.0418	3.4129	3.0418	3.0418	3.0418	3.0418	3.0418	3.0418	3.0418	3.0418	3.0418	3.0418	3.0418	3.0418	3.6991	3.0418	3.4573	3.0418	3.0418	3.0418	3.0418	3.0418	3.0418
4833427F10Rik	3.0418	3.0418	3.0418	3.0418	3.0418	3.0418	3.0418	3.0418	3.0418	3.0418	3.0418	3.0418	3.0418	3.0418	3.0418	3.0418	3.0418	3.0418	3.0418	3.0418	3.0418	3.0418	3.0418	3.0418	3.0418	3.0418	3.0418	3.0418	3.0418	3.0418	3.0418	3.4512	3.5401	3.0418	3.0418	3.0418	3.0418	3.0418	3.0418	3.0418	3.0418	3.0418	3.0418	3.0418	3.0418	3.0418	3.4717	3.7033	3.0418
4833427G06Rik	3.6604	3.0418	3.6996	3.6727	3.0418	3.0418	3.0418	3.0418	3.3465	3.0418	3.0418	3.0418	3.0418	3.0418	3.3902	3.0418	3.4086	3.0418	3.0418	3.0418	3.6137	3.0418	3.0418	3.0418	3.0418	3.0418	3.0418	3.0418	3.0418	3.0418	3.0418	3.4512	3.0418	3.4019	3.5742	3.6576	3.4381	3.5427	3.7183	3.5307	3.4234	3.7423	3.0418	3.0418	3.4251	3.0418	4.1556	3.7033	3.457
4833428L15Rik	3.0418	3.0418	3.0418	3.0418	3.0418	3.0418	3.0418	3.0418	3.0418	3.0418	3.0418	3.0418	3.0418	3.0418	3.0418	3.0418	3.0418	3.0418	3.0418	3.0418	3.0418	3.0418	3.0418	3.0418	3.0418	3.0418	3.0418	3.0418	3.0418	3.0418	3.0418	3.0418	3.0418	3.0418	3.0418	3.0418	3.0418	3.5427	3.0418	3.0418	3.4234	3.0418	3.0418	3.0418	3.0418	3.0418	3.0418	3.5116	3.457
4833439L19Rik	9.19637	9.08378	8.93935	8.90311	8.73553	8.76953	8.9654	8.82137	9.48004	9.40055	8.86264	8.80498	8.98661	8.9763	9.36842	9.4495	8.98645	9.01613	9.34378	9.40322	10.0387	9.912	8.92454	8.98173	9.08384	8.99194	9.49227	9.53044	9.89117	9.86643	10.2133	9.54599	9.75115	9.52402	9.57929	9.52074	10.1561	9.49829	9.4838	9.41734	9.13392	9.1592	9.08883	9.02533	9.24695	9.01394	9.20699	9.37466	9.67481
4921501E09Rik	3.0418	3.0418	3.0418	3.0418	3.0418	3.0418	3.0418	3.0418	3.0418	3.0418	3.0418	3.0418	3.0418	3.0418	3.0418	3.311	3.0418	3.0418	3.0418	3.0418	3.0418	3.0418	3.0418	3.0418	3.0418	3.0418	3.0418	3.0418	3.0418	3.5372	3.0418	3.0418	3.0418	3.0418	3.0418	3.0418	3.0418	3.0418	3.0418	3.0418	3.0418	3.0418	3.0418	3.0418	3.0418	3.0418	3.6476	3.5116	3.0418
4921504A21Rik	3.0418	3.0418	3.0418	3.0418	3.0418	3.0418	3.0418	3.466	3.0418	3.0418	3.0418	3.0418	3.0418	3.0418	3.3902	3.422	3.0418	3.3287	3.0418	3.0418	3.0418	3.0418	3.0418	3.4186	3.0418	3.0418	3.0418	3.0418	3.0418	3.5372	3.0418	3.0418	3.0418	3.0418	3.0418	3.4789	3.0418	3.0418	3.9902	3.0418	3.0418	3.8957	3.0418	3.0418	3.0418	3.0418	3.4717	3.0418	3.457
4921504E06Rik	3.0418	3.0418	3.0418	3.0418	3.0418	3.0418	3.0418	3.0418	3.0418	3.0418	3.0418	3.0418	3.0418	3.0418	3.0418	3.0418	3.0418	3.0418	3.0418	3.0418	3.3734	3.0418	3.0418	3.0418	3.0418	3.0418	3.0418	3.4129	3.0418	3.0418	3.0418	3.0418	3.0418	3.0418	3.0418	3.0418	3.4381	3.0418	3.0418	3.0418	3.0418	3.5395	3.0418	3.0418	3.0418	3.0418	3.0418	3.0418	3.0418
4921506M07Rik	3.4809	3.0418	3.0418	3.0418	3.0418	3.0418	3.0418	3.0418	3.0418	3.0418	3.0418	3.0418	3.0418	3.0418	3.0418	3.0418	3.0418	3.0418	3.0418	3.0418	3.3734	3.0418	3.0418	3.0418	3.0418	3.0418	3.0418	3.0418	3.0418	3.0418	3.0418	3.0418	3.0418	3.0418	3.0418	3.0418	3.0418	3.0418	3.0418	3.5307	3.0418	3.0418	3.4573	3.0418	3.0418	3.0418	3.0418	3.0418	3.0418
4921507L20Rik	4.4473	4.7813	4.4667	4.588	5.1814	5.3123	5.2641	5.2333	5.088	5.0578	4.8341	5.1307	5.2091	5.2371	5.5195	5.0361	5.076	4.6972	5.1065	5.0181	5.1326	5.3438	5.1764	4.7182	4.9545	4.9449	4.7319	4.9119	4.7396	4.8495	5.8695	5.1394	5.3433	4.9691	5.2226	5.5307	4.9312	4.5623	4.9169	5.2319	4.8996	5.4127	5.0753	4.5211	4.2242	4.8366	4.9284	5.0404	5.3031
4921507P07Rik	4.2526	4.3067	4.069	4.7406	5.3478	5.1754	5.0947	4.8684	4.9476	4.7417	4.8341	5.26	5.0794	4.8231	5.0098	4.8153	5.3395	5.3436	5.4399	4.9846	4.5334	5.048	5.1764	5.4311	5.1705	5.0075	4.9925	4.8686	4.7396	4.9018	5.0859	5.5986	5.3796	5.5046	5.4736	5.7974	5.0814	5.7079	4.9788	5.4448	5.3106	5.7501	5.7847	5.3972	5.3624	5.4136	5.3964	5.7542	5.8198
4921508D12Rik	3.0418	3.0418	3.0418	3.0418	3.0418	3.0418	3.0418	3.0418	3.0418	3.0418	3.0418	3.0418	3.0418	3.0418	3.0418	3.0418	3.0418	3.0418	3.0418	3.0418	3.0418	3.0418	3.0418	3.0418	3.0418	3.0418	3.0418	3.0418	3.0418	3.0418	3.0418	3.0418	3.0418	3.4019	3.0418	3.0418	3.0418	3.0418	3.0418	3.0418	3.0418	3.0418	3.0418	3.0418	3.0418	3.0418	3.0418	3.0418	3.0418
4921509C19Rik	3.0418	3.0418	3.0418	3.0418	3.0418	3.0418	3.0418	3.0418	3.0418	3.0418	3.0418	3.0418	3.0418	3.0418	3.0418	3.0418	3.0418	3.0418	3.0418	3.0418	3.3734	3.0418	3.0418	3.0418	3.0418	3.0418	3.0418	3.0418	3.0418	3.5372	3.0418	3.0418	3.0418	3.0418	3.0418	3.0418	3.0418	3.0418	3.0418	3.0418	3.0418	3.0418	3.0418	3.0418	3.0418	3.0418	3.0418	3.0418	3.0418
4921509O07Rik	3.0418	3.0418	3.0418	3.0418	3.0418	3.0418	3.0418	3.0418	3.0418	3.0418	3.0418	3.0418	3.0418	3.0418	3.0418	3.0418	3.0418	3.0418	3.0418	3.0418	3.0418	3.0418	3.0418	3.0418	3.0418	3.0418	3.0418	3.0418	3.0418	3.0418	3.0418	3.0418	3.0418	3.0418	3.0418	3.0418	3.0418	3.0418	3.0418	3.0418	3.0418	3.0418	3.0418	3.0418	3.0418	3.0418	3.0418	3.0418	3.0418
4921511C10Rik	3.0418	3.0418	3.0418	3.0418	3.0418	3.0418	3.0418	3.0418	3.0418	3.0418	3.0418	3.0418	3.0418	3.0418	3.0418	3.0418	3.0418	3.0418	3.0418	3.0418	3.0418	3.0418	3.0418	3.0418	3.0418	3.0418	3.0418	3.0418	3.0418	3.7391	3.8693	4.1045	4.4834	3.7565	4.3119	4.0049	4.203	3.9009	4.1307	3.0418	3.0418	3.0418	3.0418	3.0418	3.0418	3.0418	4.4767	3.9694	4.119
4921511C20Rik	3.0418	3.0418	3.0418	3.0418	3.0418	3.0418	3.0418	3.0418	3.0418	3.0418	3.0418	3.0418	3.0418	3.0418	3.0418	3.0418	3.0418	3.0418	3.4646	3.0418	3.0418	3.0418	3.0418	3.0418	3.0418	3.0418	3.0418	3.3046	3.0418	3.0418	3.0418	3.0418	3.0418	3.0418	3.5742	3.0418	3.0418	3.0418	3.0418	3.0418	3.0418	3.0418	3.0418	3.0418	3.0418	3.0418	3.0418	3.0418	3.0418
4921511H03Rik	3.4809	3.0418	3.0418	3.0418	3.0418	3.0418	3.0418	3.0418	3.0418	3.0418	3.0418	3.3767	3.0418	3.0418	3.0418	3.0418	3.0418	3.3287	3.0418	3.0418	3.0418	3.0418	3.0418	3.0418	3.0418	3.0418	3.0418	3.3046	3.0418	3.0418	3.0418	3.0418	3.0418	3.0418	3.0418	3.0418	3.0418	3.0418	3.0418	3.0418	3.0418	3.0418	3.0418	3.0418	3.0418	3.0418	3.4717	3.0418	3.0418
4921511I17Rik	3.0418	3.0418	3.0418	3.0418	3.0418	3.0418	3.0418	3.0418	3.0418	3.0418	3.0418	3.0418	3.0418	3.0418	3.0418	3.0418	3.0418	3.0418	3.0418	3.0418	3.0418	3.0418	3.0418	3.0418	3.0418	3.0418	3.0418	3.0418	3.0418	3.0418	5.2619	3.4512	3.5401	3.5497	3.9539	3.0418	3.9173	3.5427	3.5958	3.0418	3.0418	3.0418	3.0418	3.0418	3.0418	3.0418	3.4717	3.7033	3.7562
4921511M17Rik	3.0418	3.0418	3.0418	3.0418	3.0418	3.0418	3.0418	3.0418	3.0418	3.0418	3.0418	3.0418	3.0418	3.0418	3.0418	3.0418	3.0418	3.0418	3.0418	3.0418	3.0418	3.0418	3.0418	3.0418	3.0418	3.0418	3.0418	3.0418	3.0418	3.0418	3.0418	3.0418	3.0418	3.0418	3.0418	3.0418	3.0418	3.0418	3.0418	3.0418	3.0418	3.0418	3.0418	3.0418	3.0418	3.0418	3.0418	3.0418	3.0418
4921513I03Rik	3.0418	3.0418	3.0418	3.0418	3.0418	3.0418	3.0418	3.0418	3.0418	3.0418	3.0418	3.0418	3.0418	3.0418	3.0418	3.0418	3.0418	3.0418	3.4646	3.0418	3.0418	3.0418	3.0418	3.0418	3.0418	3.0418	3.0418	3.0418	3.5579	3.0418	3.0418	3.0418	3.0418	3.0418	3.0418	3.0418	3.0418	3.0418	3.4348	3.0418	3.0418	3.0418	3.0418	3.0418	3.0418	3.0418	3.0418	3.0418	3.0418
4921515E04Rik	3.0418	3.0418	3.0418	3.0418	3.0418	3.0418	3.0418	3.0418	3.0418	3.0418	3.0418	3.0418	3.0418	3.0418	3.0418	3.0418	3.0418	3.0418	3.0418	3.0418	3.0418	3.0418	3.0418	3.0418	3.0418	3.0418	3.0418	3.0418	3.0418	3.0418	3.0418	3.0418	3.0418	3.0418	3.0418	3.0418	3.0418	3.0418	3.0418	3.0418	3.0418	3.0418	3.0418	3.0418	3.0418	3.0418	3.0418	3.0418	3.0418
4921517D22Rik	3.0418	3.0418	3.0418	3.0418	3.4065	3.7386	3.749	3.0418	3.9898	4.1744	4.1815	3.3767	3.3707	3.8586	3.7336	4.0645	3.6738	3.936	3.4646	3.0418	4.1646	3.8686	3.5371	3.6908	3.0418	3.4414	3.7213	3.7314	3.0418	4.1292	3.0418	3.8527	3.0418	3.6623	3.7906	4.0049	3.7241	3.0418	3.5958	4.5286	3.0418	3.8957	3.8644	3.9202	3.7019	3.4311	3.6476	3.5116	3.864
4921524J17Rik	8.4022	8.2591	8.2949	8.2491	7.359	7.5618	7.4643	7.4238	7.2692	7.3307	7.6185	7.4305	7.291	7.6326	7.1141	7.2041	7.6459	7.5765	7.2422	7.45	6.8954	6.9487	7.506	7.2549	7.4808	7.6431	7.0696	7.3403	7.7998	7.3503	7.7591	7.5879	7.3122	7.5768	7.6593	7.5387	7.2867	7.5968	7.8385	7.4318	7.2829	7.4713	7.0688	7.6115	7.6379	7.4638	7.3908	7.3345	7.9802
4921524L21Rik	3.0418	3.0418	3.0418	3.0418	3.0418	3.0418	3.0418	3.0418	3.0418	3.0418	3.0418	3.0418	3.0418	3.0418	3.0418	3.0418	3.0418	3.0418	3.0418	3.0418	3.0418	3.0418	3.0418	3.0418	3.0418	3.0418	3.0418	3.0418	3.0418	3.0418	3.0418	3.0418	3.0418	3.0418	3.0418	3.0418	3.0418	3.0418	3.0418	3.0418	3.0418	3.0418	3.6274	3.0418	3.0418	3.0418	3.0418	3.0418	3.0418
4921525O09Rik	4.5599	4.5426	4.9009	4.7406	5.0655	5.1754	6.6079	6.4968	6.1071	6.0045	4.8341	4.8247	5.764	5.9252	5.405	5.6583	5.7773	6.2791	5.1683	5.3119	5.905	5.9875	4.6138	5.219	5.9883	5.8556	5.4832	5.7654	4.8015	5.1769	3.8693	4.7732	4.6861	5.0191	4.4941	4.1734	4.8657	4.0292	4.4111	5.4448	4.8374	5.2656	5.1948	4.7281	5.319	4.9628	3.9895	4.4743	5.9234
4921529L05Rik	3.0418	3.0418	3.0418	3.0418	3.0418	3.0418	3.0418	3.0418	3.0418	3.0418	3.0418	3.0418	3.0418	3.0418	3.0418	3.0418	3.0418	3.0418	3.0418	3.0418	3.0418	3.0418	3.0418	3.0418	3.0418	3.0418	3.0418	3.4129	3.0418	3.0418	3.6309	3.0418	3.0418	3.0418	3.0418	3.0418	3.0418	3.0418	3.0418	3.0418	3.0418	3.0418	3.0418	3.0418	3.0418	3.0418	3.0418	3.0418	3.0418
4921530L21Rik	3.0418	3.0418	3.0418	3.0418	3.0418	3.0418	3.0418	3.0418	3.0418	3.0418	3.0418	3.0418	3.0418	3.0418	3.0418	3.0418	3.0418	3.0418	3.4646	3.459	3.3734	3.358	3.0418	3.0418	3.0418	3.0418	3.3479	3.3046	3.0418	3.0418	3.0418	3.0418	3.0418	3.0418	3.0418	3.0418	3.0418	3.0418	3.0418	3.5307	3.4234	3.0418	3.0418	3.5541	3.0418	3.0418	3.0418	3.0418	3.0418
4921531C22Rik	5.4109	4.9429	5.3554	5.3943	4.5266	4.9989	4.6015	4.7471	4.831	4.9372	5.1018	4.7996	4.6396	4.9655	4.9384	4.8781	4.893	5.2033	5.1065	5.0181	5.4959	5.2836	4.3991	4.9657	5.0551	4.9449	4.918	4.8832	4.8605	5.0916	5.2619	5.0182	5.5788	5.304	5.5478	5.1981	5.4057	4.9705	5.0941	5.3776	5.8182	5.666	5.803	5.3204	5.5421	5.8146	5.4479	5.489	5.4752
4921531P14Rik	3.0418	3.0418	3.0418	3.0418	3.0418	3.0418	3.0418	3.0418	3.0418	3.0418	3.0418	3.0418	3.0418	3.0418	3.0418	3.0418	3.0418	3.0418	3.0418	3.0418	3.0418	3.0418	3.0418	3.0418	3.0418	3.0418	3.0418	3.0418	3.0418	3.5372	3.0418	3.0418	3.0418	3.0418	3.0418	3.0418	3.0418	3.0418	3.0418	3.0418	3.0418	3.0418	3.0418	3.0418	3.0418	3.0418	3.0418	3.0418	3.0418
4921533I20Rik	3.0418	3.0418	3.0418	3.0418	3.0418	3.0418	3.5444	3.6396	3.4719	3.0418	3.0418	3.0418	3.0418	3.6232	3.0418	3.0418	3.0418	3.3287	3.0418	3.0418	3.5098	3.488	3.0418	3.0418	3.0418	3.6052	3.3479	3.4129	3.7679	3.8918	3.6309	3.4512	3.0418	3.4019	3.0418	3.0418	3.4381	3.0418	3.0418	3.0418	3.0418	3.7423	3.0418	3.5541	3.0418	3.4311	3.0418	3.0418	3.0418
4921534H16Rik	3.0418	3.0418	3.0418	3.0418	3.0418	3.0418	3.0418	3.0418	3.0418	3.0418	3.0418	3.0418	3.0418	3.0418	3.0418	3.0418	3.0418	3.0418	3.0418	3.0418	3.3734	3.0418	3.0418	3.0418	3.0418	3.0418	3.3479	3.3046	3.0418	3.0418	3.0418	3.0418	3.0418	3.0418	3.0418	3.0418	3.0418	3.0418	3.0418	3.0418	3.4234	3.0418	3.7566	3.0418	3.0418	3.0418	3.0418	3.0418	3.0418
4921536K21Rik	4.0091	3.9976	3.0418	3.9272	4.055	3.819	3.3981	3.9773	3.0418	3.3413	3.9801	3.784	3.9011	4.248	3.0418	3.0418	3.0418	3.537	3.4646	3.0418	3.0418	3.0418	3.0418	3.5732	3.0418	3.6052	3.3479	3.0418	3.5579	4.1292	3.0418	4.0287	3.7431	4.5093	4.4069	4.7493	3.9173	4.0292	4.0632	4.2127	4.7026	3.0418	3.8644	4.0511	4.3303	4.2968	4.4767	4.4059	3.0418
4921539E11Rik	3.0418	3.0418	3.0418	3.0418	3.0418	3.0418	3.0418	3.0418	3.0418	3.0418	3.0418	3.0418	3.0418	3.0418	3.0418	3.0418	3.0418	3.0418	3.0418	3.0418	3.0418	3.0418	3.0418	3.0418	3.0418	3.0418	3.0418	3.0418	3.0418	3.0418	3.0418	3.0418	3.0418	3.0418	3.0418	3.0418	3.4381	3.0418	3.0418	3.5307	3.0418	3.0418	3.0418	3.0418	3.4251	3.0418	3.0418	3.7033	3.0418
4922502D21Rik	4.0091	3.7874	4.3259	4.028	3.5562	3.7386	3.749	3.7714	3.0418	3.0418	3.0418	3.0418	3.0418	3.0418	3.0418	3.0418	3.7697	3.8441	3.0418	3.0418	3.3734	3.358	3.0418	3.0418	3.0418	3.7296	3.3479	3.0418	3.0418	3.5372	3.0418	3.8527	4.2342	4.0427	4.2071	3.6576	3.0418	3.9009	3.9101	3.0418	3.7986	3.5395	3.0418	3.5541	3.5823	3.0418	3.0418	3.5116	4.0423
4922502H24Rik	3.0418	3.0418	3.0418	3.0418	3.0418	3.0418	3.0418	3.0418	3.0418	3.0418	3.0418	3.0418	3.0418	3.0418	3.0418	3.0418	3.0418	3.0418	3.0418	3.0418	3.0418	3.0418	3.0418	3.0418	3.0418	3.0418	3.0418	3.0418	3.0418	3.0418	3.0418	3.0418	3.0418	3.0418	3.0418	3.0418	3.0418	3.0418	3.0418	3.0418	3.0418	3.0418	3.0418	3.0418	3.0418	3.0418	3.0418	3.0418	3.0418
4922502N22Rik	3.0418	3.0418	3.0418	3.0418	3.0418	3.0418	3.0418	3.0418	3.0418	3.3413	3.0418	3.0418	3.0418	3.0418	3.0418	3.0418	3.0418	3.0418	3.0418	3.0418	3.0418	3.5872	3.0418	3.0418	3.0418	3.4414	3.3479	3.0418	3.0418	3.0418	3.0418	3.0418	3.0418	3.0418	3.0418	3.0418	3.0418	3.0418	3.0418	3.73	3.0418	3.0418	3.4573	3.0418	3.0418	3.0418	3.0418	3.0418	3.0418
4930401C15Rik	3.0418	3.0418	3.0418	3.0418	3.0418	3.0418	3.0418	3.0418	3.0418	3.0418	3.0418	3.0418	3.0418	3.0418	3.0418	3.0418	3.0418	3.0418	3.0418	3.0418	3.0418	3.0418	3.0418	3.0418	3.0418	3.0418	3.0418	3.0418	3.0418	3.0418	3.0418	3.0418	3.0418	3.0418	3.0418	3.0418	3.0418	3.0418	3.0418	3.0418	3.0418	3.0418	3.0418	3.0418	3.0418	3.0418	3.4717	3.0418	3.0418
4930401O10Rik	3.0418	3.0418	3.0418	3.0418	3.0418	3.0418	3.0418	3.0418	3.0418	3.0418	3.0418	3.0418	3.0418	3.0418	3.0418	3.0418	3.0418	3.0418	3.0418	3.0418	3.0418	3.0418	3.0418	3.0418	3.0418	3.0418	3.0418	3.0418	3.0418	3.0418	3.0418	3.0418	3.0418	3.0418	3.0418	3.0418	3.0418	3.0418	3.0418	3.0418	3.0418	3.0418	3.0418	3.0418	3.0418	3.0418	3.0418	3.5116	3.0418
4930401O12Rik	3.0418	3.0418	3.0418	3.0418	3.0418	3.0418	3.0418	3.0418	3.0418	3.0418	3.0418	3.0418	3.0418	3.0418	3.0418	3.0418	3.0418	3.0418	3.0418	3.0418	3.0418	3.0418	3.0418	3.0418	3.0418	3.0418	3.0418	3.0418	3.0418	3.0418	3.0418	3.0418	3.0418	3.0418	3.0418	3.0418	3.0418	3.0418	3.0418	3.0418	3.0418	3.0418	3.0418	3.0418	3.0418	3.0418	3.0418	3.0418	3.0418
4930402F06Rik	3.0418	3.6528	3.0418	3.0418	3.0418	3.3927	3.0418	3.0418	3.0418	3.0418	3.0418	3.0418	3.0418	3.4543	3.3902	3.0418	3.0418	3.3287	3.0418	3.0418	3.0418	3.0418	3.0418	3.4186	3.4043	3.4414	3.0418	3.3046	3.0418	3.0418	3.0418	3.0418	3.5401	3.0418	3.5742	3.0418	3.4381	3.0418	3.0418	3.0418	3.4234	3.7423	3.7566	3.0418	3.7019	3.0418	3.4717	3.0418	3.0418
4930402F11Rik	3.0418	3.0418	3.0418	3.0418	3.0418	3.0418	3.0418	3.0418	3.0418	3.0418	3.0418	3.0418	3.0418	3.0418	3.0418	3.0418	3.0418	3.0418	3.0418	3.0418	3.0418	3.0418	3.0418	3.0418	3.0418	3.0418	3.0418	3.0418	3.0418	3.0418	3.0418	3.0418	3.0418	3.0418	3.0418	3.0418	3.4381	3.0418	3.0418	3.0418	3.0418	3.0418	3.0418	3.0418	3.0418	3.0418	3.0418	3.0418	3.0418
4930402H24Rik	6.9755	7.1182	6.7333	7.0701	7.0823	7.0604	7.0393	7.115	7.8077	7.7206	7.5644	7.5794	7.2219	7.443	7.8449	7.9357	7.5459	7.1472	7.1937	6.9872	8.4485	8.4684	7.3583	7.8684	7.348	7.5184	7.8208	7.7372	7.9254	7.6963	8.3208	7.8062	8.078	8.0401	8.1835	7.7271	7.1404	7.5818	7.6346	7.4157	7.299	7.6529	7.4621	8.0378	7.8358	7.6576	7.3457	7.5872	6.5555
4930402K13Rik	3.0418	3.0418	3.0418	3.0418	3.0418	3.0418	3.0418	3.0418	3.0418	3.0418	3.0418	3.0418	3.0418	3.0418	3.0418	3.0418	3.0418	3.0418	3.0418	3.0418	3.0418	3.0418	3.0418	3.0418	3.0418	3.0418	3.0418	3.0418	3.0418	3.0418	3.0418	3.0418	3.0418	3.0418	3.0418	3.0418	3.0418	3.0418	3.0418	3.0418	3.0418	3.0418	3.0418	3.0418	3.0418	3.0418	3.0418	3.0418	3.0418
4930404A05Rik	3.0418	3.0418	3.0418	3.0418	3.0418	3.0418	3.0418	3.0418	3.0418	3.0418	3.0418	3.0418	3.0418	3.0418	3.0418	3.0418	3.0418	3.0418	3.0418	3.0418	3.0418	3.0418	3.0418	3.0418	3.0418	3.0418	3.0418	3.0418	3.0418	3.0418	3.0418	3.0418	3.0418	3.0418	3.0418	3.0418	3.0418	3.0418	3.0418	3.0418	3.0418	3.0418	3.0418	3.0418	3.0418	3.0418	3.0418	3.0418	3.0418
4930404A10Rik	3.0418	3.0418	3.0418	3.0418	3.0418	3.0418	3.0418	3.0418	3.0418	3.0418	3.0418	3.0418	3.0418	3.4543	3.0418	3.0418	3.0418	3.0418	3.0418	3.459	3.3734	3.0418	3.0418	3.0418	3.0418	3.0418	3.0418	3.0418	3.0418	3.0418	3.0418	3.0418	3.0418	3.0418	3.0418	3.0418	3.0418	3.0418	3.0418	3.0418	3.0418	3.0418	3.6274	3.0418	3.0418	3.0418	3.4717	3.0418	3.0418
4930404H11Rik	3.0418	3.0418	3.0418	3.0418	3.0418	3.0418	3.0418	3.0418	3.0418	3.0418	3.0418	3.0418	3.0418	3.0418	3.0418	3.0418	3.0418	3.0418	3.0418	3.0418	3.0418	3.0418	3.0418	3.0418	3.0418	3.0418	3.0418	3.0418	3.0418	3.0418	3.0418	3.0418	3.0418	3.0418	3.0418	3.0418	3.0418	3.0418	3.0418	3.0418	3.0418	3.0418	3.0418	3.0418	3.0418	3.0418	3.0418	3.0418	3.0418
4930404I05Rik	5.464	5.4133	4.9456	4.8324	5.2463	5.3123	5.2031	5.3441	5.1528	5.1977	4.8341	5.0506	5.1366	5.3667	5.2417	5.1644	5.1001	5.0152	5.1065	5.1733	5.3267	5.1371	5.0912	5.3503	5.2766	4.9449	4.8388	5.0463	5.1654	5.2569	7.1707	4.986	5.4149	5.1362	5.1271	4.8775	5.5322	4.6299	5.6665	5.0235	5.0957	5.1433	4.5343	4.7281	5.0504	5.2321	4.9284	5.0809	5.1354
4930404N11Rik	6.7865	6.7556	6.4734	6.8056	6.7461	6.9671	6.7165	6.9314	6.8871	6.8925	6.3322	6.5779	6.9009	6.4962	6.7932	6.8139	6.602	6.6306	6.4656	6.7556	6.9061	7.2799	6.5872	6.2484	6.5808	6.452	6.8108	6.7121	5.2528	6.6172	5.3673	6.4114	5.4493	5.8992	5.2679	5.6024	5.241	5.62	5.6665	6.1864	6.1531	6.2662	5.891	6.5453	6.7021	6.5756	5.4729	6.0169	6.2616
4930405A10Rik	3.0418	3.0418	3.0418	3.0418	3.0418	3.0418	3.0418	3.0418	3.0418	3.0418	3.0418	3.0418	3.0418	3.0418	3.0418	3.0418	3.0418	3.0418	3.0418	3.0418	3.0418	3.0418	3.0418	3.0418	3.0418	3.0418	3.0418	3.0418	3.0418	3.0418	3.0418	3.0418	3.0418	3.0418	3.0418	3.0418	3.0418	3.0418	3.0418	3.0418	3.0418	3.0418	3.0418	3.0418	3.0418	3.0418	3.0418	3.0418	3.0418
4930405A21Rik	4.2526	3.9976	4.5308	4.7874	3.6701	4.2268	3.9706	3.7714	4.1172	3.9278	3.9801	3.9747	3.9011	4.1825	4.0677	4.0966	4.228	4.0184	3.6377	3.7594	4.1646	4.2345	3.8916	4.0225	3.9864	4.0799	3.7213	3.8627	4.6051	4.4757	4.4395	4.7732	5.0568	4.746	4.788	4.2473	4.203	4.2401	4.5915	4.5286	4.374	4.3227	4.2564	4.9043	4.5148	4.4921	4.4767	4.5995	4.7143
4930405D11Rik	3.0418	3.0418	3.0418	3.0418	3.0418	3.0418	3.0418	3.0418	3.0418	3.0418	3.0418	3.0418	3.0418	3.0418	3.0418	3.0418	3.0418	3.0418	3.0418	3.0418	3.0418	3.0418	3.0418	3.0418	3.0418	3.0418	3.0418	3.0418	3.0418	3.0418	3.0418	3.0418	3.0418	3.0418	3.0418	3.0418	3.0418	3.0418	3.0418	3.5307	3.0418	3.0418	3.0418	3.0418	3.0418	3.0418	3.0418	3.0418	3.0418
4930405J17Rik	3.0418	3.0418	3.0418	3.6727	3.0418	3.3927	3.5444	3.0418	3.3465	3.3413	3.711	3.0418	3.3707	3.7515	3.5333	3.8825	3.6738	3.0418	3.4646	3.0418	3.3734	3.358	3.0418	3.4186	3.4043	3.0418	3.4739	3.4129	3.0418	3.0418	3.0418	3.0418	3.5401	3.0418	3.5742	3.6576	3.4381	3.0418	3.9101	3.5307	3.0418	3.0418	3.4573	3.0418	3.0418	3.0418	3.6476	3.0418	3.0418
4930405L22Rik	3.0418	3.0418	3.0418	3.0418	3.0418	3.0418	3.0418	3.0418	3.0418	3.0418	3.0418	3.0418	3.0418	3.0418	3.0418	3.0418	3.0418	3.0418	3.0418	3.0418	3.0418	3.0418	3.0418	3.0418	3.0418	3.0418	3.0418	3.0418	3.0418	3.0418	3.0418	3.0418	3.0418	3.0418	3.0418	3.0418	3.0418	3.0418	3.0418	3.0418	3.0418	3.0418	3.0418	3.0418	3.0418	3.0418	3.0418	3.0418	3.0418
4930406D18Rik	3.0418	3.0418	3.0418	3.4897	3.0418	3.0418	3.0418	3.0418	3.0418	3.0418	3.0418	3.0418	3.0418	3.0418	3.0418	3.0418	3.0418	3.0418	3.0418	3.0418	3.0418	3.0418	3.0418	3.0418	3.0418	3.0418	3.3479	3.0418	3.0418	3.0418	3.0418	3.0418	3.0418	3.0418	3.0418	3.0418	3.0418	3.0418	3.0418	3.8808	3.0418	3.0418	3.0418	3.0418	3.0418	3.0418	3.0418	3.0418	3.0418
4930407I10Rik	3.0418	3.4755	3.0418	3.0418	3.0418	3.5369	3.3981	3.0418	3.3465	3.0418	3.0418	3.0418	3.3707	3.7515	3.3902	3.0418	3.0418	3.0418	3.0418	3.459	3.0418	3.0418	3.0418	3.0418	3.0418	3.0418	3.7848	3.0418	3.0418	3.0418	3.0418	3.0418	3.0418	3.0418	3.0418	3.0418	3.0418	3.0418	3.0418	3.8808	3.4234	3.0418	3.9585	4.1648	3.0418	3.0418	3.6476	3.8485	3.0418
4930412B13Rik	3.0418	3.0418	3.0418	3.0418	3.0418	3.0418	3.0418	3.0418	3.0418	3.0418	3.0418	3.0418	3.0418	3.0418	3.0418	3.0418	3.0418	3.0418	3.0418	3.0418	3.0418	3.0418	3.0418	3.0418	3.0418	3.0418	3.3479	3.3046	3.0418	3.0418	3.0418	3.0418	3.0418	3.0418	3.0418	3.0418	3.0418	3.0418	3.0418	3.0418	3.0418	3.0418	3.0418	3.0418	3.5823	3.0418	3.0418	3.5116	3.0418
4930412C18Rik	3.0418	3.4755	3.0418	3.0418	3.0418	3.0418	3.0418	3.0418	3.0418	3.0418	3.0418	3.0418	3.0418	3.0418	3.0418	3.0418	3.0418	3.0418	3.4646	3.0418	3.5098	3.0418	3.0418	3.0418	3.0418	3.0418	3.3479	3.0418	3.5579	3.0418	3.6309	3.4512	3.0418	3.4019	3.0418	3.0418	3.9173	3.0418	3.4348	4.0062	3.0418	3.7423	3.6274	3.0418	3.0418	3.0418	3.0418	3.0418	3.0418
4930412D23Rik	3.0418	3.0418	3.0418	3.0418	3.0418	3.0418	3.0418	3.0418	3.0418	3.0418	3.0418	3.0418	3.0418	3.0418	3.0418	3.0418	3.0418	3.0418	3.0418	3.0418	3.0418	3.0418	3.0418	3.0418	3.0418	3.0418	3.0418	3.0418	3.0418	3.0418	3.0418	3.0418	3.0418	3.0418	3.0418	3.0418	3.0418	3.0418	3.0418	3.0418	3.0418	3.0418	3.0418	3.0418	3.0418	3.0418	3.0418	3.0418	3.0418
4930412O13Rik	3.0418	3.6528	3.0418	3.6727	3.8488	4.018	4.0901	4.1414	3.6478	3.7067	3.711	4.2189	5.359	5.3911	3.5333	3.7481	4.6779	4.9676	6.8623	7.0107	3.8455	3.924	4.3169	4.0875	5.5181	4.9449	3.7848	3.4957	4.5314	3.5372	4.0486	4.1045	4.2342	4.1009	4.3119	4.3162	3.4381	4.3304	3.9101	4.5286	4.6663	4.134	4.9778	4.1648	4.039	4.0539	3.9895	4.765	5.4752
4930413E15Rik	3.0418	3.0418	3.0418	3.0418	3.0418	3.0418	3.0418	3.0418	3.0418	3.0418	3.0418	3.0418	3.0418	3.0418	3.0418	3.0418	3.0418	3.0418	3.0418	3.0418	3.0418	3.0418	3.0418	3.0418	3.0418	3.0418	3.0418	3.0418	3.0418	3.0418	3.0418	3.0418	3.0418	3.0418	3.0418	3.0418	3.0418	3.0418	3.0418	3.0418	3.0418	3.0418	3.0418	3.0418	3.0418	3.0418	3.0418	3.0418	3.0418
4930413F20Rik	3.4809	3.0418	3.0418	3.0418	3.0418	3.0418	3.0418	3.0418	3.0418	3.0418	3.0418	3.0418	3.0418	3.0418	3.0418	3.0418	3.0418	3.0418	3.0418	3.0418	3.3734	3.358	3.0418	3.4186	3.4043	3.0418	3.3479	3.0418	3.0418	3.0418	3.0418	3.0418	3.0418	3.0418	3.0418	3.0418	3.0418	3.0418	3.0418	3.0418	3.0418	3.0418	3.6274	3.5541	3.0418	3.0418	3.0418	3.5116	3.0418
4930413G21Rik	7.9649	7.9134	7.8425	7.96	7.7088	7.5693	7.207	7.0999	7.4599	7.7084	7.9489	7.702	7.9385	7.1365	7.5794	7.1287	7.6225	7.8236	7.4801	7.5603	8.0916	8.4004	6.8687	6.9322	6.9493	7.5032	7.7223	6.6382	6.7476	7.5751	8.418	7.3834	7.3913	7.2096	7.4596	7.3287	7.068	7.261	7.2527	7.7783	7.299	8.1473	6.5988	7.7016	7.6797	7.7085	7.5067	7.858	6.7442
4930413M19Rik	3.0418	3.0418	3.0418	3.0418	3.0418	3.0418	3.0418	3.0418	3.0418	3.0418	3.0418	3.0418	3.0418	3.0418	3.0418	3.0418	3.0418	3.0418	3.0418	3.0418	3.0418	3.0418	3.0418	3.0418	3.0418	3.0418	3.0418	3.0418	3.0418	3.0418	3.0418	3.0418	3.0418	3.0418	3.0418	3.0418	3.0418	3.0418	3.0418	3.0418	3.0418	3.0418	3.0418	3.0418	3.0418	3.0418	3.0418	3.0418	3.0418
4930414L22Rik	6.6488	6.9788	6.9733	7.0084	6.3997	6.0632	6.0867	5.8482	5.9845	5.8945	6.0433	5.9791	6.316	6.0802	5.8144	5.919	6.3484	6.2292	6.2506	6.3734	6.2119	6.1681	5.8187	5.9999	6.148	6.2598	6.1182	5.6246	5.2098	5.8192	5.9379	5.3767	5.6684	5.4876	5.7173	6.0208	5.72	5.7079	5.7365	6.4479	5.9482	5.8293	5.709	5.9434	6.1512	6.3139	6.2757	6.1317	5.1052
4930414N06Rik	3.7966	3.6528	3.844	3.6727	3.8488	3.6467	3.9706	3.7714	3.7181	3.8785	3.9801	3.7071	3.7711	3.8586	3.6423	3.8825	3.7697	3.6127	3.9744	3.8677	3.7008	4.0245	3.5371	3.4186	3.8441	3.6052	3.5701	3.7314	3.0418	3.0418	4.0486	3.4512	3.7431	3.5497	3.7906	3.0418	3.8272	3.5427	4.0632	3.5307	3.4234	3.7423	3.6274	3.7626	3.0418	3.8135	3.4717	3.8485	3.457
4930415F15Rik	4.0977	3.7874	3.6996	4.028	3.8488	3.7386	3.9038	3.9773	4.0344	4.1744	3.711	4.0805	4.1104	4.1121	4.0677	3.9223	4.496	4.3988	4.138	4.1949	4.0709	4.1561	3.7389	4.1481	4.1627	4.0057	3.8429	4.3393	3.5579	3.5372	3.6309	3.6189	3.5401	4.0427	4.2071	3.9063	4.0717	3.7467	3.9101	4.828	4.2735	4.2329	4.1196	3.7626	3.7019	4.2416	4.0765	4.4059	4.2557
4930415L06Rik	3.0418	3.0418	3.0418	3.0418	3.0418	3.0418	3.0418	3.0418	3.0418	3.0418	3.0418	3.0418	3.0418	3.4543	3.0418	3.0418	3.0418	3.0418	3.4646	3.0418	3.0418	3.0418	3.0418	3.0418	3.0418	3.0418	3.0418	3.0418	3.0418	3.0418	3.0418	3.0418	3.0418	3.0418	3.0418	3.0418	3.0418	3.0418	3.0418	3.0418	3.0418	3.0418	3.0418	3.0418	3.0418	3.0418	3.0418	3.0418	3.0418
4930415O20Rik	3.9101	3.4755	3.5089	3.6727	3.0418	3.3927	3.0418	3.6396	3.3465	3.0418	3.0418	3.6192	3.0418	3.7515	3.3902	3.422	3.0418	3.3287	3.7691	3.7594	3.7008	3.358	3.5371	3.5732	3.5531	3.6052	3.5701	3.6261	3.5579	3.0418	3.8693	3.0418	3.5401	3.4019	3.0418	3.6576	3.6006	3.7467	3.7183	3.73	3.6991	3.8957	4.0428	3.0418	3.7019	3.5907	3.9895	3.7033	3.0418
4930417O13Rik	8.13251	8.0986	8.45037	8.40037	6.73895	6.97275	6.15048	5.84819	6.10713	5.92063	6.57183	6.67615	7.18816	7.2632	5.78893	5.9938	7.67643	7.23773	6.42995	6.17762	7.40875	7.13205	6.41411	7.1723	6.93084	6.69443	5.43254	5.21349	6.9977	6.43133	9.69592	7.70354	7.88543	8.27213	8.21141	6.91898	8.25661	7.04724	7.26435	6.87156	6.49979	7.15698	7.19648	7.38515	6.99588	7.67474	6.93947	7.27812	7.35532
4930417O22Rik	3.0418	3.0418	3.0418	3.0418	3.0418	3.0418	3.0418	3.0418	3.0418	3.0418	3.0418	3.0418	3.0418	3.0418	3.0418	3.0418	3.0418	3.0418	3.0418	3.0418	3.0418	3.0418	3.0418	3.0418	3.0418	3.0418	3.0418	3.0418	3.0418	3.0418	3.0418	3.0418	3.0418	3.0418	3.0418	3.0418	3.0418	3.0418	3.0418	3.0418	3.0418	3.0418	3.0418	3.7626	3.0418	3.0418	3.0418	3.0418	3.0418
4930419G24Rik	3.0418	3.0418	3.0418	3.0418	3.0418	3.0418	3.0418	3.0418	3.0418	3.0418	3.0418	3.0418	3.0418	3.0418	3.0418	3.0418	3.0418	3.0418	3.0418	3.0418	3.0418	3.358	3.0418	3.0418	3.0418	3.0418	3.0418	3.4129	3.0418	3.0418	3.0418	3.0418	3.0418	3.0418	3.0418	3.0418	3.0418	3.0418	3.0418	3.5307	3.0418	3.5395	3.4573	3.0418	3.0418	3.0418	3.0418	3.0418	3.0418
4930423M02Rik	3.0418	3.0418	3.0418	3.0418	3.0418	3.0418	3.0418	3.0418	3.0418	3.0418	3.0418	3.0418	3.0418	3.0418	3.0418	3.0418	3.0418	3.0418	3.0418	3.0418	3.0418	3.0418	3.0418	3.0418	3.0418	3.0418	3.0418	3.0418	3.0418	3.0418	3.0418	3.0418	3.0418	3.0418	3.0418	3.0418	3.0418	3.0418	3.0418	3.0418	3.0418	3.0418	3.4573	3.0418	3.0418	3.0418	3.0418	3.0418	3.0418
4930425K10Rik	3.0418	3.0418	3.0418	3.0418	3.0418	3.0418	3.0418	3.0418	3.0418	3.0418	3.0418	3.0418	3.0418	3.0418	3.0418	3.0418	3.0418	3.0418	3.0418	3.0418	3.0418	3.0418	3.0418	3.0418	3.0418	3.0418	3.0418	3.3046	3.0418	3.0418	3.0418	3.0418	3.0418	3.0418	3.0418	3.0418	3.0418	3.0418	3.0418	3.0418	3.0418	3.0418	3.4573	3.0418	3.4251	3.0418	3.0418	3.0418	3.0418
4930425O10Rik	3.0418	3.0418	3.0418	3.0418	3.0418	3.0418	3.0418	3.0418	3.0418	3.0418	3.0418	3.0418	3.0418	3.0418	3.0418	3.0418	3.0418	3.0418	3.0418	3.0418	3.0418	3.0418	3.0418	3.0418	3.0418	3.0418	3.0418	3.0418	3.0418	3.0418	3.0418	3.4512	3.0418	3.0418	3.0418	3.0418	3.0418	3.0418	3.0418	3.0418	3.0418	3.0418	3.0418	3.0418	3.0418	3.0418	3.0418	3.0418	3.0418
4930426D05Rik	3.0418	3.0418	3.0418	3.0418	3.0418	3.0418	3.0418	3.0418	3.0418	3.0418	3.0418	3.0418	3.0418	3.0418	3.0418	3.0418	3.0418	3.0418	3.0418	3.0418	3.0418	3.0418	3.0418	3.0418	3.0418	3.0418	3.0418	3.0418	3.0418	3.0418	3.0418	3.0418	3.5401	3.4019	3.0418	3.0418	3.0418	3.0418	3.0418	3.73	3.0418	3.0418	3.0418	3.0418	3.0418	3.0418	3.0418	3.0418	3.0418
4930426L09Rik	4.0977	3.7874	3.6996	3.9272	4.9646	4.9989	4.457	4.0632	4.7466	4.6763	4.8341	4.7212	4.3906	4.3674	4.8096	4.7319	5.2991	5.1898	4.4547	3.9621	5.0742	5.1198	4.3169	4.4488	4.2146	4.2121	4.7971	4.3393	4.2749	4.2277	6.0955	4.5142	4.6224	4.2072	5.0765	4.3806	3.4381	4.9705	4.7101	4.3011	4.8051	4.2329	4.9778	4.5211	4.6353	4.6958	4.8507	4.5387	5.1937
4930427A07Rik	9.0986	9.12698	8.93422	8.82889	9.75802	9.74902	9.65967	9.61826	9.77776	9.8772	9.29437	9.84227	9.76084	9.5437	9.88958	9.8411	9.62357	9.59417	9.59307	9.53716	10.2513	10.227	9.23973	9.73837	9.54096	9.57657	9.96329	9.84728	8.86051	9.44512	6.80635	9.33544	9.31177	9.40285	9.10183	9.0238	8.94524	8.90248	8.86525	9.47462	9.22619	9.27441	9.17548	9.3069	9.50794	9.47906	8.98999	9.17143	9.29084
4930428D18Rik	3.0418	3.0418	3.0418	3.0418	3.0418	3.0418	3.0418	3.0418	3.0418	3.0418	3.0418	3.0418	3.0418	3.0418	3.0418	3.0418	3.0418	3.0418	3.0418	3.0418	3.0418	3.0418	3.0418	3.0418	3.0418	3.0418	3.0418	3.0418	3.0418	3.0418	3.0418	3.0418	3.0418	3.0418	3.0418	3.0418	3.4381	3.0418	3.0418	3.0418	3.0418	3.0418	3.0418	3.0418	3.0418	3.0418	3.0418	3.0418	3.0418
4930428E07Rik	3.0418	3.0418	3.0418	3.0418	3.0418	3.0418	3.0418	3.0418	3.0418	3.0418	3.0418	3.0418	3.0418	3.0418	3.0418	3.0418	3.0418	3.0418	3.0418	3.0418	3.0418	3.0418	3.0418	3.0418	3.0418	3.0418	3.0418	3.0418	3.0418	3.0418	3.0418	3.0418	3.0418	3.0418	3.0418	3.0418	3.0418	3.0418	3.0418	3.0418	3.0418	3.0418	3.0418	3.0418	3.0418	3.0418	3.0418	3.0418	3.0418
4930428G15Rik	3.0418	3.0418	3.0418	3.0418	3.0418	3.0418	3.0418	3.0418	3.0418	3.0418	3.0418	3.0418	3.0418	3.0418	3.0418	3.0418	3.0418	3.0418	3.0418	3.0418	3.0418	3.0418	3.0418	3.0418	3.0418	3.0418	3.0418	3.0418	3.0418	3.0418	3.0418	3.0418	3.0418	3.0418	3.0418	3.0418	3.0418	3.0418	3.0418	3.0418	3.0418	3.0418	3.0418	3.0418	3.0418	3.0418	3.0418	3.0418	3.0418
4930428O21Rik	4.0977	3.4755	3.9643	3.4897	3.7655	3.8912	4.3345	3.9773	3.0418	3.4645	3.0418	3.7071	4.2404	4.0358	3.0418	3.0418	3.0418	3.6127	3.4646	3.0418	3.6137	3.6704	3.8916	4.2049	4.3558	4.0799	3.0418	3.3046	3.0418	3.8918	4.197	4.0287	4.0243	4.3475	4.3119	4.0049	4.1397	3.9009	3.9101	4.0062	4.1617	3.7423	4.1904	3.7626	3.9675	4.1831	3.8924	3.5116	3.627
4930429B21Rik	5.5643	4.7813	5.8123	5.9678	6.2147	6.1363	5.8111	5.9541	4.8907	5.0075	6.1952	6.2429	6.1668	6.0802	5.0773	5.076	5.2144	5.3192	4.5079	4.261	4.1646	4.4984	6.2734	5.3913	6.1042	6.5039	5.1456	5.1206	4.8015	5.0467	4.3254	4.986	5.5156	5.1362	5.3951	6.5809	5.8537	6.5225	6.9267	5.5996	5.9062	5.777	5.6696	4.9043	5.7172	5.7164	6.4577	6.1132	5.6882
4930429D17Rik	3.0418	3.0418	3.0418	3.0418	3.0418	3.0418	3.0418	3.0418	3.0418	3.0418	3.0418	3.0418	3.0418	3.0418	3.0418	3.0418	3.0418	3.0418	3.0418	3.0418	3.0418	3.0418	3.0418	3.0418	3.0418	3.0418	3.0418	3.0418	3.7679	3.8918	3.0418	3.0418	3.5401	3.5497	3.5742	3.0418	3.4381	3.5427	3.8207	3.0418	3.0418	3.0418	3.0418	3.0418	3.0418	3.0418	3.4717	3.0418	4.1898
4930429F11Rik	3.0418	3.0418	3.0418	3.0418	3.0418	3.0418	3.0418	3.0418	3.0418	3.0418	3.0418	3.0418	3.0418	3.0418	3.0418	3.0418	3.0418	3.3287	3.0418	3.0418	3.0418	3.0418	3.0418	3.0418	3.0418	3.0418	3.3479	3.0418	3.0418	3.0418	3.0418	3.0418	3.0418	3.0418	3.0418	3.0418	3.0418	3.0418	3.0418	3.5307	3.4234	3.5395	3.4573	3.5541	3.0418	3.0418	3.0418	3.0418	3.0418
4930429F24Rik	4.0091	4.2384	3.9643	4.3459	3.0418	3.3927	3.5444	3.6396	3.6478	3.4645	3.9801	3.5143	3.6954	3.4543	3.5333	3.8825	3.0418	3.0418	3.4646	3.459	3.7008	3.5872	3.5371	3.4186	3.4043	3.4414	3.5701	3.778	3.7679	3.7391	4.637	3.6189	3.7431	3.9128	4.2071	3.4789	3.6006	3.5427	3.8207	4.0062	3.6991	3.8957	3.6274	3.9202	3.5823	3.0418	3.6476	3.0418	3.7562
4930430A15Rik	3.0418	3.0418	3.0418	3.0418	3.0418	3.0418	3.0418	3.0418	3.0418	3.0418	3.0418	3.0418	3.0418	3.4543	3.0418	3.0418	3.4086	3.3287	3.4646	3.0418	3.5098	3.488	3.0418	3.4186	3.0418	3.0418	3.0418	3.3046	3.0418	3.0418	3.0418	3.0418	3.0418	3.0418	3.0418	3.0418	3.0418	3.0418	3.0418	3.0418	3.0418	3.0418	3.0418	3.0418	3.0418	3.0418	3.0418	3.0418	3.0418
4930430D24Rik	3.0418	3.0418	3.0418	3.0418	3.0418	3.0418	3.0418	3.0418	3.0418	3.0418	3.0418	3.0418	3.0418	3.0418	3.0418	3.311	3.0418	3.0418	3.0418	3.0418	3.0418	3.0418	3.0418	3.0418	3.0418	3.0418	3.0418	3.0418	3.5579	3.7391	3.8693	3.0418	3.0418	3.0418	3.0418	3.4789	3.0418	3.0418	3.5958	3.0418	3.0418	3.0418	3.0418	3.0418	3.0418	3.4311	3.4717	3.0418	3.0418
4930430F08Rik	8.7833	8.7335	8.5676	8.4573	7.0595	7.0281	6.9296	7.0142	6.8366	6.8925	7.5366	7.1001	7.0352	7.2178	7.0679	7.1842	6.8909	6.8883	6.9977	6.8718	6.3036	6.3778	7.1242	7.2867	7.0499	6.9693	6.8903	6.9935	8.1149	7.6476	6.3157	7.5879	7.6053	7.8849	7.8347	7.6525	7.8616	7.7859	7.4987	7.933	7.8889	7.8205	7.8545	7.9301	7.7637	7.9283	7.6301	7.6956	7.5847
4930430F21Rik	3.0418	3.0418	3.0418	3.0418	3.0418	3.0418	3.0418	3.0418	3.0418	3.0418	3.0418	3.0418	3.0418	3.0418	3.0418	3.0418	3.0418	3.0418	3.0418	3.0418	3.0418	3.0418	3.0418	3.0418	3.0418	3.0418	3.0418	3.0418	3.0418	3.0418	3.0418	3.0418	3.0418	3.0418	3.0418	3.0418	3.0418	3.0418	3.0418	3.0418	3.0418	3.0418	3.0418	3.0418	3.0418	3.0418	3.0418	3.0418	3.0418
4930430J02Rik	3.0418	3.0418	3.0418	3.0418	3.0418	3.0418	3.0418	3.0418	3.0418	3.0418	3.0418	3.0418	3.0418	3.0418	3.0418	3.0418	3.0418	3.0418	3.0418	3.0418	3.0418	3.0418	3.0418	3.0418	3.0418	3.0418	3.0418	3.0418	3.0418	3.0418	3.0418	3.0418	3.0418	3.4019	3.0418	3.0418	3.0418	3.0418	3.4348	3.0418	3.0418	3.0418	3.0418	3.0418	3.0418	3.0418	3.4717	3.0418	3.457
4930431F12Rik	3.0418	3.0418	3.0418	3.0418	3.0418	3.0418	3.0418	3.0418	3.0418	3.0418	3.0418	3.0418	3.0418	3.0418	3.0418	3.0418	3.0418	3.0418	3.0418	3.0418	3.0418	3.0418	3.0418	3.0418	3.0418	3.0418	3.0418	3.0418	3.0418	3.0418	3.0418	3.0418	3.0418	3.5497	3.0418	3.0418	3.0418	3.5427	3.0418	3.0418	3.0418	3.0418	3.0418	3.0418	3.0418	3.0418	3.0418	3.0418	3.0418
4930431P03Rik	4.8849	4.8647	4.3259	4.2757	5.2034	5.4862	5.4663	5.7135	5.878	5.6336	5.3231	4.5468	5.2091	4.8603	5.6105	5.5439	6.3484	6.2418	6.1368	6.3363	6.6836	6.4849	4.9516	5.1958	5.5181	5.0959	5.1456	5.1679	6.1912	5.5974	3.6309	5.8589	5.9778	6.0208	6.4264	5.1981	6.1535	5.4932	6.0816	5.3067	5.2428	5.4127	5.6494	5.0091	5.023	5.9923	5.1363	5.3981	6.5014
4930432J09Rik	3.0418	3.0418	3.0418	3.0418	3.0418	3.0418	3.0418	3.0418	3.0418	3.0418	3.0418	3.0418	3.0418	3.0418	3.0418	3.0418	3.0418	3.0418	3.0418	3.0418	3.3734	3.0418	3.0418	3.0418	3.0418	3.0418	3.0418	3.0418	3.0418	3.0418	3.0418	3.0418	3.0418	3.0418	3.0418	3.0418	3.0418	3.0418	3.0418	3.0418	3.0418	3.5395	3.0418	3.0418	3.0418	3.0418	3.0418	3.0418	3.0418
4930432K21Rik	5.5151	5.4651	5.2208	5.336	5.8882	5.9973	6.0867	6.0838	6.1833	6.3168	5.7793	5.6664	5.9496	5.6938	6.1398	6.0522	5.3592	5.4258	5.4399	5.552	6.6774	6.9252	5.368	5.8922	5.7082	5.7723	5.7426	5.8726	6.0571	6.1783	5.5113	6.3411	6.6167	6.2949	6.2851	5.555	5.5719	5.6499	5.5545	5.3067	5.3324	5.607	5.5217	6.0634	6.3631	6.0733	5.3699	5.9134	4.7953
4930432M17Rik	3.0418	3.0418	3.0418	3.0418	3.0418	3.0418	3.0418	3.0418	3.0418	3.0418	3.0418	3.0418	3.0418	3.0418	3.0418	3.0418	3.0418	3.0418	3.0418	3.0418	3.3734	3.0418	3.0418	3.0418	3.0418	3.0418	3.0418	3.0418	3.0418	3.0418	3.0418	3.0418	3.0418	3.0418	3.0418	3.0418	3.0418	3.0418	3.0418	3.5307	3.4234	3.0418	3.0418	3.0418	3.0418	3.0418	3.0418	3.5116	3.0418
4930433B08Rik	3.0418	3.0418	3.0418	3.0418	3.0418	3.0418	3.0418	3.0418	3.0418	3.0418	3.0418	3.0418	3.0418	3.0418	3.0418	3.0418	3.0418	3.0418	3.0418	3.0418	3.0418	3.0418	3.0418	3.0418	3.0418	3.0418	3.0418	3.0418	3.0418	3.0418	3.0418	3.0418	3.0418	3.0418	3.0418	3.0418	3.0418	3.0418	3.0418	3.0418	3.0418	3.0418	3.0418	3.0418	3.0418	3.0418	3.0418	3.0418	3.0418
4930433I11Rik	3.0418	3.0418	3.0418	3.0418	3.0418	3.0418	3.0418	3.0418	3.0418	3.0418	3.0418	3.0418	3.0418	3.0418	3.0418	3.0418	3.0418	3.0418	3.0418	3.0418	3.0418	3.0418	3.0418	3.0418	3.0418	3.0418	3.0418	3.0418	3.0418	3.0418	3.0418	3.0418	3.0418	3.0418	3.0418	3.0418	3.0418	3.0418	3.0418	3.0418	3.0418	3.0418	3.0418	3.0418	3.0418	3.0418	3.0418	3.0418	3.0418
4930433N12Rik	3.0418	3.0418	3.0418	3.0418	3.0418	3.0418	3.0418	3.0418	3.0418	3.0418	3.0418	3.0418	3.0418	3.0418	3.0418	3.0418	3.0418	3.0418	3.0418	3.0418	3.0418	3.0418	3.0418	3.0418	3.0418	3.0418	3.0418	3.0418	3.0418	3.0418	3.0418	3.0418	3.0418	3.0418	3.0418	3.0418	3.0418	3.0418	3.0418	3.0418	3.0418	3.0418	3.0418	3.0418	3.0418	3.0418	3.0418	3.0418	3.0418
4930434J06Rik	3.0418	3.0418	3.0418	3.0418	3.0418	3.0418	3.0418	3.0418	3.0418	3.0418	3.0418	3.0418	3.0418	3.0418	3.0418	3.0418	3.0418	3.0418	3.0418	3.0418	3.0418	3.0418	3.0418	3.0418	3.0418	3.0418	3.0418	3.0418	3.0418	3.0418	3.0418	3.0418	3.0418	3.0418	3.0418	3.0418	3.0418	3.0418	3.0418	3.0418	3.0418	3.0418	3.0418	3.0418	3.0418	3.0418	3.0418	3.0418	3.0418
4930435E12Rik	3.0418	3.0418	3.0418	3.0418	3.0418	3.0418	3.0418	3.0418	3.3465	3.3413	3.0418	3.0418	3.0418	3.0418	3.3902	3.0418	3.0418	3.0418	3.0418	3.0418	3.0418	3.0418	3.0418	3.0418	3.0418	3.0418	3.0418	3.0418	3.0418	3.0418	3.0418	3.0418	3.0418	3.0418	3.0418	3.0418	3.0418	3.0418	3.0418	3.0418	3.0418	3.7423	3.9585	3.7626	3.0418	3.0418	3.4717	3.0418	3.0418
4930438E09Rik	3.0418	3.0418	3.5089	3.0418	3.0418	3.0418	3.0418	3.0418	3.0418	3.0418	3.0418	3.0418	3.3707	3.4543	3.0418	3.0418	3.0418	3.0418	3.0418	3.0418	3.0418	3.0418	3.0418	3.0418	3.0418	3.0418	3.3479	3.0418	3.0418	3.0418	3.0418	3.0418	3.0418	3.0418	3.0418	3.0418	3.0418	3.0418	3.0418	3.5307	3.0418	3.0418	3.6274	3.5541	3.0418	3.0418	3.0418	3.0418	3.0418
4930440C22Rik	3.0418	3.0418	3.6996	3.6727	3.0418	3.0418	3.0418	3.0418	3.0418	3.0418	3.0418	3.0418	3.0418	3.0418	3.3902	3.0418	3.0418	3.0418	3.0418	3.0418	3.6137	3.0418	3.0418	3.0418	3.0418	3.0418	3.0418	3.0418	3.0418	3.0418	3.0418	3.0418	3.0418	3.0418	3.0418	3.0418	3.4381	3.0418	3.4348	3.0418	3.4234	3.0418	3.4573	3.0418	3.0418	3.0418	3.0418	3.0418	3.0418
4930440I19Rik	3.4809	3.0418	3.0418	3.0418	3.0418	3.0418	3.0418	3.0418	3.0418	3.0418	3.0418	3.0418	3.0418	3.0418	3.0418	3.311	3.0418	3.0418	3.4646	3.459	3.0418	3.0418	3.0418	3.0418	3.4043	3.0418	3.0418	3.0418	3.0418	3.0418	3.0418	3.0418	3.0418	3.0418	3.0418	3.0418	3.0418	3.0418	3.0418	3.73	3.4234	3.0418	3.0418	3.0418	3.0418	3.0418	3.4717	3.0418	3.0418
4930441J16Rik	3.0418	3.0418	3.0418	3.0418	3.0418	3.0418	3.0418	3.0418	3.0418	3.0418	3.0418	3.0418	3.0418	3.0418	3.0418	3.0418	3.0418	3.0418	3.0418	3.0418	3.0418	3.0418	3.0418	3.0418	3.0418	3.0418	3.0418	3.0418	3.0418	3.0418	3.0418	3.0418	3.0418	3.0418	3.0418	3.0418	3.0418	3.0418	3.0418	3.0418	3.0418	3.0418	3.0418	3.0418	3.0418	3.0418	3.0418	3.0418	3.0418
4930442J19Rik	3.0418	3.0418	3.0418	3.0418	3.0418	3.0418	3.0418	3.0418	3.0418	3.0418	3.0418	3.0418	3.0418	3.0418	3.0418	3.0418	3.0418	3.0418	3.0418	3.0418	3.0418	3.0418	3.0418	3.0418	3.0418	3.0418	3.0418	3.0418	3.0418	3.0418	3.0418	3.0418	3.0418	3.0418	3.0418	3.0418	3.0418	3.0418	3.0418	3.0418	3.0418	3.0418	3.0418	3.0418	3.0418	3.0418	3.0418	3.0418	3.0418
4930442L01Rik	3.4809	3.0418	3.0418	3.0418	3.0418	3.0418	3.0418	3.0418	3.3465	3.0418	3.0418	3.3767	3.0418	3.0418	3.0418	3.0418	3.0418	3.0418	3.4646	3.0418	3.5098	3.0418	3.0418	3.0418	3.5531	3.0418	3.0418	3.0418	3.0418	3.0418	3.0418	3.4512	3.0418	3.0418	3.5742	3.0418	3.0418	3.0418	3.0418	3.73	3.0418	3.0418	3.0418	3.0418	3.0418	3.0418	3.0418	3.5116	3.0418
4930443O20Rik	3.0418	3.9976	3.6996	3.0418	3.0418	3.3927	3.0418	3.0418	3.0418	3.0418	3.0418	3.5143	3.0418	3.0418	3.0418	3.0418	3.0418	3.0418	3.0418	3.0418	3.0418	3.0418	3.0418	3.4186	3.0418	3.0418	3.0418	3.4129	3.5579	3.5372	3.6309	3.6189	3.0418	3.0418	3.0418	3.0418	3.7241	3.0418	3.7183	3.5307	3.0418	3.7423	3.4573	3.7626	3.4251	3.0418	3.6476	3.0418	3.0418
4930444F02Rik	3.0418	3.0418	3.0418	3.4897	3.4065	3.0418	3.0418	3.0418	3.0418	3.0418	3.0418	3.0418	3.3707	3.0418	3.3902	3.422	3.0418	3.0418	3.0418	3.0418	3.0418	3.488	3.0418	3.4186	3.0418	3.0418	3.0418	3.0418	3.5579	3.5372	3.0418	3.8527	3.0418	3.6623	4.0895	3.0418	3.0418	3.5427	3.7183	3.5307	3.0418	3.0418	3.6274	3.0418	3.0418	3.4311	3.4717	3.0418	3.0418
4930444G20Rik	3.0418	3.0418	3.0418	3.0418	3.0418	3.0418	3.0418	3.0418	3.0418	3.0418	3.0418	3.0418	3.0418	3.0418	3.0418	3.0418	3.0418	3.0418	3.4646	3.0418	3.0418	3.0418	3.0418	3.0418	3.0418	3.0418	3.0418	3.0418	3.0418	3.0418	3.0418	3.0418	3.0418	3.0418	3.0418	3.0418	3.0418	3.0418	3.0418	3.0418	3.0418	3.0418	3.0418	3.0418	3.4251	3.0418	3.0418	3.0418	3.0418
4930444M15Rik	3.0418	3.0418	3.0418	3.0418	3.0418	3.0418	3.0418	3.0418	3.0418	3.0418	3.0418	3.0418	3.0418	3.0418	3.0418	3.0418	3.0418	3.0418	3.0418	3.0418	3.0418	3.0418	3.0418	3.0418	3.0418	3.0418	3.0418	3.0418	3.0418	3.0418	3.0418	3.0418	3.0418	3.4019	3.0418	3.0418	3.4381	3.0418	3.0418	3.0418	3.0418	3.0418	3.0418	3.0418	3.0418	3.0418	3.0418	3.0418	3.0418
4930444P10Rik	3.0418	3.4755	3.5089	3.0418	3.0418	3.0418	3.0418	3.0418	3.0418	3.0418	3.0418	3.0418	3.0418	3.0418	3.3902	3.5068	3.0418	3.0418	3.0418	3.0418	3.3734	3.358	3.0418	3.0418	3.0418	3.0418	3.0418	3.0418	3.0418	3.0418	3.6309	3.0418	3.0418	3.0418	3.0418	3.0418	3.0418	3.0418	3.4348	3.0418	3.0418	3.0418	3.0418	3.0418	3.0418	3.0418	3.0418	3.5116	3.0418
4930447A16Rik	3.0418	3.0418	3.0418	3.0418	3.0418	3.0418	3.0418	3.0418	3.0418	3.0418	3.0418	3.0418	3.0418	3.0418	3.0418	3.0418	3.0418	3.0418	3.0418	3.0418	3.0418	3.0418	3.0418	3.0418	3.0418	3.0418	3.0418	3.0418	3.0418	3.0418	3.0418	3.0418	3.0418	3.0418	3.0418	3.4789	3.0418	3.0418	3.0418	3.0418	3.0418	3.0418	3.0418	3.0418	3.0418	3.0418	3.4717	3.0418	3.0418
4930447C04Rik	3.0418	3.0418	3.5089	3.0418	3.0418	3.0418	3.0418	3.0418	3.0418	3.0418	3.0418	3.0418	3.0418	3.6232	3.0418	3.0418	3.0418	3.0418	3.0418	3.0418	3.0418	3.0418	3.0418	3.0418	3.0418	3.0418	3.0418	3.3046	3.5579	3.0418	3.0418	3.4512	3.5401	3.4019	3.0418	3.0418	3.0418	3.0418	3.4348	3.0418	3.0418	3.0418	3.0418	3.0418	3.0418	3.0418	3.0418	3.0418	3.457
4930447J18Rik	3.0418	3.0418	3.0418	3.0418	3.0418	3.0418	3.0418	3.0418	3.0418	3.0418	3.0418	3.0418	3.0418	3.0418	3.0418	3.0418	3.0418	3.0418	3.0418	3.0418	3.0418	3.0418	3.0418	3.0418	3.0418	3.0418	3.0418	3.0418	3.0418	3.0418	3.0418	3.0418	3.0418	3.0418	3.0418	3.0418	3.0418	3.0418	3.0418	3.0418	3.0418	3.0418	3.0418	3.0418	3.0418	3.0418	3.0418	3.5116	3.0418
4930447K03Rik	3.0418	3.0418	3.0418	3.0418	3.0418	3.0418	3.0418	3.0418	3.0418	3.0418	3.0418	3.0418	3.0418	3.0418	3.0418	3.0418	3.0418	3.0418	3.0418	3.0418	3.0418	3.0418	3.0418	3.0418	3.0418	3.0418	3.0418	3.0418	3.0418	3.0418	3.0418	3.4512	3.0418	3.7565	3.5742	3.0418	3.0418	3.0418	3.4348	3.0418	3.0418	3.0418	3.0418	3.0418	3.0418	3.0418	3.6476	3.0418	3.0418
4930447N08Rik	3.0418	3.0418	3.0418	3.0418	3.0418	3.0418	3.0418	3.0418	3.0418	3.0418	3.0418	3.0418	3.0418	3.0418	3.0418	3.0418	3.0418	3.0418	3.0418	3.0418	3.0418	3.0418	3.0418	3.0418	3.0418	3.0418	3.0418	3.0418	3.0418	3.0418	3.0418	3.4512	3.0418	3.6623	3.0418	3.0418	3.0418	3.0418	3.4348	3.0418	3.0418	3.0418	3.0418	3.0418	3.0418	3.0418	3.0418	3.0418	3.0418
4930448C13Rik	3.0418	3.0418	3.0418	3.6727	3.4065	3.0418	3.0418	3.0418	3.0418	3.0418	3.0418	3.0418	3.0418	3.0418	3.0418	3.0418	3.0418	3.3287	3.4646	3.0418	3.0418	3.358	3.0418	3.0418	3.4043	3.0418	3.0418	3.0418	3.0418	3.0418	3.0418	3.0418	3.0418	3.0418	3.0418	3.0418	3.0418	3.0418	3.0418	3.5307	3.0418	3.0418	3.4573	3.0418	3.0418	3.0418	3.0418	3.0418	3.0418
4930448F12Rik	3.0418	3.0418	3.0418	3.0418	3.0418	3.0418	3.0418	3.0418	3.0418	3.0418	3.0418	3.0418	3.0418	3.0418	3.0418	3.0418	3.0418	3.0418	3.0418	3.0418	3.0418	3.0418	3.0418	3.0418	3.0418	3.0418	3.0418	3.0418	3.0418	3.0418	3.0418	3.0418	3.0418	3.0418	3.0418	3.0418	3.0418	3.0418	3.0418	3.0418	3.0418	3.0418	3.0418	3.0418	3.0418	3.0418	3.0418	3.0418	3.0418
4930448H16Rik	3.6604	3.0418	3.0418	3.4897	3.4065	3.0418	3.0418	3.0418	3.4719	3.0418	3.711	3.0418	3.0418	3.0418	3.0418	3.0418	3.0418	3.0418	3.0418	3.0418	3.0418	3.0418	3.0418	3.0418	3.0418	3.0418	3.3479	3.4129	3.0418	3.0418	3.0418	3.0418	3.5401	3.0418	3.0418	3.0418	3.4381	3.5427	3.0418	3.0418	3.0418	3.8957	3.0418	3.5541	3.5823	3.0418	3.0418	3.0418	3.0418
4930448I06Rik	3.0418	3.0418	3.0418	3.0418	3.0418	3.0418	3.0418	3.0418	3.0418	3.0418	3.0418	3.0418	3.0418	3.0418	3.0418	3.0418	3.0418	3.0418	3.0418	3.0418	3.0418	3.0418	3.0418	3.0418	3.0418	3.0418	3.0418	3.0418	3.0418	3.0418	3.0418	3.0418	3.0418	3.0418	3.0418	3.0418	3.4381	3.0418	3.0418	3.0418	3.0418	3.0418	3.0418	3.0418	3.0418	3.0418	3.0418	3.0418	3.0418
4930448I18Rik	3.0418	3.0418	3.0418	3.0418	3.0418	3.0418	3.0418	3.0418	3.0418	3.0418	3.0418	3.0418	3.0418	3.0418	3.0418	3.0418	3.0418	3.0418	3.0418	3.0418	3.0418	3.0418	3.0418	3.0418	3.0418	3.0418	3.0418	3.0418	3.0418	3.0418	3.0418	3.0418	3.0418	3.0418	3.0418	3.0418	3.0418	3.0418	3.0418	3.0418	3.0418	3.0418	3.0418	3.0418	3.0418	3.0418	3.0418	3.0418	3.0418
4930448K20Rik	3.6604	3.0418	3.5089	3.4897	4.2213	4.1284	4.1442	4.0632	4.1559	3.9742	4.4901	4.2189	4.2801	4.5243	3.8134	4.1867	3.6738	3.936	3.7691	3.7594	3.6137	3.924	4.3169	4.0225	3.7612	4.2719	3.9943	3.8627	3.7679	4.1292	3.0418	3.9455	4.1352	4.2072	3.7906	4.3162	3.9981	3.5427	3.4348	4.1153	3.7986	4.0232	3.6274	3.7626	3.4251	3.9815	3.4717	3.7033	3.958
4930449E01Rik	3.0418	3.0418	3.0418	3.0418	3.0418	3.0418	3.0418	3.0418	3.0418	3.0418	3.0418	3.0418	3.0418	3.0418	3.0418	3.0418	3.0418	3.0418	3.0418	3.0418	3.0418	3.0418	3.0418	3.0418	3.0418	3.0418	3.0418	3.3046	3.0418	3.0418	3.0418	3.0418	3.0418	3.0418	3.0418	3.0418	3.0418	3.0418	3.0418	3.0418	3.0418	3.0418	3.0418	3.0418	3.0418	3.0418	3.0418	3.0418	3.0418
4930449E18Rik	3.0418	3.0418	3.0418	3.0418	3.0418	3.0418	3.0418	3.0418	3.0418	3.0418	3.0418	3.0418	3.0418	3.0418	3.0418	3.0418	3.0418	3.3287	3.4646	3.0418	3.0418	3.0418	3.0418	3.0418	3.0418	3.0418	3.0418	3.0418	3.0418	3.0418	3.0418	3.0418	3.0418	3.0418	3.0418	3.0418	3.0418	3.0418	3.0418	3.0418	3.0418	3.0418	3.0418	3.0418	3.0418	3.0418	3.0418	3.0418	3.0418
4930449I24Rik	3.0418	3.0418	3.0418	3.0418	3.0418	3.0418	3.0418	3.0418	3.0418	3.0418	3.0418	3.0418	3.0418	3.0418	3.0418	3.0418	3.0418	3.0418	3.0418	3.0418	3.0418	3.0418	3.0418	3.0418	3.0418	3.0418	3.0418	3.0418	3.0418	3.0418	3.0418	3.0418	3.0418	3.0418	3.0418	3.0418	3.0418	3.0418	3.0418	3.0418	3.0418	3.0418	3.0418	3.0418	3.0418	3.0418	3.0418	3.0418	3.0418
4930451C15Rik	3.0418	3.0418	3.0418	3.0418	3.5562	3.0418	3.0418	3.0418	3.0418	3.0418	3.0418	3.0418	3.0418	3.0418	3.0418	3.0418	3.0418	3.0418	3.0418	3.0418	3.0418	3.0418	3.0418	3.0418	3.5531	3.0418	3.3479	3.3046	3.0418	3.0418	3.0418	3.0418	3.0418	3.0418	3.0418	3.4789	3.0418	3.0418	3.0418	3.0418	3.0418	3.7423	3.0418	3.0418	3.0418	3.4311	3.0418	3.0418	3.0418
4930451G09Rik	4.7563	4.644	4.3259	4.4737	4.6351	4.7364	4.6349	4.6121	4.5045	4.4267	4.3473	4.8247	4.5824	4.3095	4.4277	4.4824	4.4558	4.6769	4.138	4.588	4.5018	4.3414	4.7945	4.8786	4.2146	4.1484	4.5378	4.4289	4.1729	5.0003	5.2058	5.1394	5.2677	4.746	4.788	4.7034	4.6037	4.5623	4.5049	4.7172	4.5088	5.2656	4.3764	4.9578	4.7445	4.5359	4.9655	5.1954	4.6717
4930451I11Rik	3.0418	3.0418	3.0418	3.0418	3.0418	3.0418	3.0418	3.0418	3.0418	3.0418	3.0418	3.0418	3.0418	3.0418	3.0418	3.0418	3.0418	3.0418	3.0418	3.0418	3.3734	3.358	3.0418	3.0418	3.0418	3.0418	3.3479	3.0418	3.0418	3.0418	3.0418	3.0418	3.0418	3.0418	3.0418	3.0418	3.0418	3.0418	3.0418	3.0418	3.0418	3.0418	3.0418	3.5541	3.0418	3.0418	3.0418	3.0418	3.0418
4930452A19Rik	3.0418	3.0418	3.0418	3.0418	3.0418	3.0418	3.0418	3.0418	3.0418	3.0418	3.0418	3.0418	3.0418	3.0418	3.0418	3.0418	3.0418	3.0418	3.4646	3.0418	3.0418	3.0418	3.0418	3.0418	3.0418	3.0418	3.0418	3.0418	3.0418	3.0418	3.0418	3.0418	3.0418	3.0418	3.0418	3.0418	3.0418	3.0418	3.0418	3.0418	3.0418	3.0418	3.0418	3.0418	3.0418	3.0418	3.0418	3.0418	3.627
4930452B06Rik	4.8849	5.0517	4.8063	5.4773	6.2857	6.3265	6.3976	6.2987	6.3309	6.4294	6.3322	6.5084	5.6797	5.8751	6.353	6.328	6.4852	6.144	6.7028	6.556	6.0281	5.6688	6.5112	6.9254	5.7229	5.6275	5.9161	6.1352	7.1025	6.6459	3.0418	7.0312	7.0007	7.6342	7.2812	6.243	5.4492	6.079	5.9272	7.2072	7.087	7.157	7.5282	5.6045	6.6692	7.4032	5.6579	6.649	6.3746
4930452G13Rik	3.4809	3.0418	3.0418	3.0418	3.0418	3.0418	3.0418	3.0418	3.0418	3.0418	3.0418	3.0418	3.0418	3.0418	3.0418	3.0418	3.0418	3.3287	3.0418	3.0418	3.5098	3.0418	3.0418	3.0418	3.0418	3.0418	3.0418	3.0418	3.0418	3.0418	3.0418	3.0418	3.0418	3.0418	3.0418	3.0418	3.0418	3.0418	3.0418	4.0062	3.0418	3.0418	3.0418	3.0418	3.0418	3.0418	3.4717	3.0418	3.0418
4930452N14Rik	3.0418	3.0418	3.0418	3.0418	3.0418	3.0418	3.0418	3.0418	3.0418	3.0418	3.0418	3.0418	3.0418	3.0418	3.0418	3.0418	3.0418	3.0418	3.0418	3.0418	3.0418	3.0418	3.0418	3.0418	3.0418	3.0418	3.0418	3.0418	3.0418	3.0418	3.0418	3.0418	3.0418	3.0418	3.0418	3.0418	3.0418	3.5427	3.0418	3.0418	3.0418	3.0418	3.0418	3.0418	3.0418	3.0418	3.0418	3.0418	3.0418
4930453H23Rik	3.0418	3.0418	3.0418	3.0418	3.0418	3.0418	3.0418	3.0418	3.0418	3.0418	3.0418	3.0418	3.0418	3.0418	3.0418	3.0418	3.0418	3.0418	3.0418	3.0418	3.0418	3.0418	3.0418	3.0418	3.0418	3.0418	3.0418	3.0418	3.0418	3.0418	3.0418	3.0418	3.0418	3.0418	3.0418	3.0418	3.0418	3.0418	3.0418	3.0418	3.0418	3.0418	3.0418	3.0418	3.0418	3.0418	3.0418	3.0418	3.0418
4930453L07Rik	3.0418	3.0418	3.0418	3.0418	3.0418	3.0418	3.0418	3.0418	3.0418	3.0418	3.0418	3.0418	3.0418	3.0418	3.0418	3.0418	3.0418	3.0418	3.0418	3.0418	3.0418	3.0418	3.0418	3.0418	3.0418	3.0418	3.0418	3.0418	3.0418	3.0418	3.0418	3.0418	3.0418	3.4019	3.0418	3.4789	3.0418	3.0418	3.0418	3.0418	3.0418	3.0418	3.0418	3.0418	3.0418	3.0418	3.0418	3.0418	3.0418
4930453N24Rik	8.8617	8.7562	8.7155	8.6565	7.3912	7.6313	7.6207	7.7324	7.5983	7.5581	7.696	7.5314	7.6291	7.751	7.4497	7.5925	7.6107	7.7749	7.5532	7.7304	7.4527	7.4071	7.552	7.1494	7.7253	7.5628	7.3461	7.3693	8.4234	8.3924	8.4471	8.3101	8.5526	8.1673	8.3024	8.6054	8.8816	8.4926	8.6031	8.1524	8.3297	8.3317	8.3717	8.6146	8.3023	8.0549	8.5735	8.5295	8.667
4930455B14Rik	3.4809	3.0418	3.0418	3.0418	3.0418	3.0418	3.0418	3.0418	3.0418	3.0418	3.0418	3.3767	3.0418	3.4543	3.0418	3.0418	3.0418	3.0418	3.0418	3.459	3.0418	3.0418	3.0418	3.0418	3.0418	3.0418	3.0418	3.3046	3.0418	3.0418	3.0418	3.4512	3.0418	3.0418	3.5742	3.0418	3.4381	3.0418	3.0418	4.0062	3.4234	3.0418	3.0418	3.0418	3.0418	3.0418	3.0418	3.0418	3.0418
4930455C13Rik	3.9101	3.9976	3.9643	4.2001	4.7656	4.9005	4.5316	4.2135	4.5311	4.5076	5.1018	4.3774	4.425	4.1825	4.5358	4.7991	4.4558	4.7754	4.3987	4.3815	4.7591	4.8265	3.8916	4.5325	4.3988	4.2719	4.4555	4.3393	4.0584	3.8918	5.2058	4.4646	4.1352	4.2562	4.3119	4.4414	4.3715	4.4134	4.3081	4.5286	4.1005	3.7423	3.7566	4.5211	4.3795	3.8135	4.4199	4.3329	3.958
4930455D15Rik	3.4809	3.0418	3.0418	3.0418	3.0418	3.3927	3.0418	3.466	3.0418	3.0418	3.711	3.0418	3.0418	3.0418	3.3902	3.0418	3.0418	3.0418	3.4646	3.0418	3.3734	3.0418	3.0418	3.0418	3.0418	3.4414	3.0418	3.0418	3.0418	3.0418	3.0418	3.0418	3.8966	3.0418	3.0418	3.0418	3.0418	3.0418	3.4348	3.5307	3.58	3.0418	3.4573	3.0418	3.0418	3.0418	3.0418	3.0418	3.457
4930455F16Rik	3.0418	3.0418	3.0418	3.0418	3.0418	3.0418	3.0418	3.0418	3.0418	3.0418	3.0418	3.0418	3.0418	3.0418	3.0418	3.0418	3.0418	3.0418	3.0418	3.0418	3.0418	3.0418	3.0418	3.0418	3.0418	3.0418	3.0418	3.0418	3.0418	3.0418	3.0418	3.0418	3.0418	3.0418	3.0418	3.0418	3.0418	3.0418	3.0418	3.8808	3.0418	3.5395	3.0418	3.0418	3.0418	3.0418	3.0418	3.0418	3.0418
4930455H04Rik	3.0418	3.0418	3.0418	3.0418	3.0418	3.0418	3.0418	3.0418	3.0418	3.0418	3.0418	3.0418	3.0418	3.0418	3.0418	3.0418	3.0418	3.0418	3.0418	3.0418	3.0418	3.0418	3.0418	3.0418	3.0418	3.0418	3.0418	3.0418	3.0418	3.0418	3.0418	3.0418	3.0418	3.0418	3.0418	3.0418	3.0418	3.0418	3.0418	3.0418	3.0418	3.0418	3.0418	3.0418	3.0418	3.0418	3.0418	3.0418	3.0418
4930455J16Rik	3.0418	3.0418	3.0418	3.0418	3.0418	3.0418	3.0418	3.0418	3.0418	3.0418	3.0418	3.0418	3.0418	3.0418	3.0418	3.0418	3.0418	3.0418	3.0418	3.0418	3.0418	3.0418	3.0418	3.0418	3.0418	3.0418	3.0418	3.0418	3.0418	3.0418	3.0418	3.0418	3.0418	3.0418	3.0418	3.0418	3.0418	3.0418	3.0418	3.0418	3.0418	3.0418	3.4573	3.0418	3.4251	3.0418	3.0418	3.0418	3.0418
4930456L15Rik	3.4809	3.0418	3.0418	3.0418	3.0418	3.0418	3.0418	3.0418	3.0418	3.0418	3.0418	3.0418	3.0418	3.0418	3.0418	3.0418	3.0418	3.0418	3.0418	3.0418	3.6137	3.0418	3.0418	3.0418	3.0418	3.0418	3.0418	3.0418	3.0418	3.0418	3.0418	3.0418	3.0418	3.0418	3.0418	3.0418	3.4381	3.0418	3.5958	3.0418	3.0418	3.0418	3.4573	3.0418	3.4251	3.0418	3.0418	3.7033	3.457
4930459C07Rik	3.0418	3.0418	3.0418	3.0418	3.0418	3.0418	3.0418	3.0418	3.0418	3.0418	3.0418	3.0418	3.0418	3.0418	3.0418	3.0418	3.0418	3.0418	3.0418	3.0418	3.0418	3.0418	3.0418	3.0418	3.0418	3.0418	3.0418	3.0418	3.5579	3.8918	3.0418	4.3581	4.5551	3.7565	4.0895	4.0931	3.8272	3.9009	4.4111	3.0418	3.0418	3.0418	3.0418	3.0418	3.0418	3.0418	3.9895	3.9694	3.457
4930459L07Rik	3.0418	3.0418	3.0418	3.0418	3.0418	3.0418	3.0418	3.0418	3.0418	3.0418	3.0418	3.0418	3.0418	3.0418	3.0418	3.0418	3.0418	3.0418	3.0418	3.0418	3.0418	3.0418	3.0418	3.0418	3.0418	3.0418	3.0418	3.0418	3.0418	3.0418	3.0418	3.0418	3.0418	3.0418	3.0418	3.0418	3.0418	3.0418	3.0418	3.0418	3.0418	3.0418	3.0418	3.0418	3.0418	3.0418	3.0418	3.0418	3.0418
4930461G14Rik	3.0418	3.0418	3.0418	3.0418	3.0418	3.0418	3.0418	3.0418	3.0418	3.0418	3.0418	3.0418	3.0418	3.4543	3.0418	3.0418	3.0418	3.0418	3.0418	3.0418	3.3734	3.0418	3.0418	3.0418	3.0418	3.0418	3.0418	3.0418	3.0418	3.0418	3.0418	3.0418	3.0418	3.0418	3.0418	3.0418	3.0418	3.0418	3.7183	3.0418	3.0418	3.0418	3.0418	3.0418	3.0418	3.0418	3.0418	3.7033	3.457
4930463O16Rik	3.0418	3.0418	3.0418	3.0418	3.0418	3.0418	3.0418	3.0418	3.0418	3.0418	3.0418	3.0418	3.0418	3.0418	3.0418	3.0418	3.0418	3.0418	3.0418	3.0418	3.0418	3.0418	3.0418	3.0418	3.0418	3.0418	3.0418	3.0418	3.0418	3.0418	3.0418	3.0418	3.0418	3.0418	3.5742	3.0418	3.4381	3.5427	3.0418	3.0418	3.0418	3.0418	3.0418	3.0418	3.0418	3.0418	3.0418	3.0418	3.627
4930465K10Rik	4.0091	4.2384	4.5914	4.2757	3.9236	4.0749	3.5444	3.6396	3.5675	3.5586	3.711	3.6192	3.9586	4.1825	4.1208	3.5779	3.0418	3.6127	3.6377	3.8677	3.5098	4.1143	3.5371	3.6908	3.8441	3.9244	3.0418	3.5652	3.9266	4.1292	4.4395	4.3581	4.3241	3.9803	4.0895	4.2473	4.1397	4.1407	4.6324	4.2127	4.374	4.4053	3.9585	4.3582	4.105	3.712	4.2964	4.3329	4.5335
4930465M20Rik	3.0418	3.0418	3.0418	3.0418	3.0418	3.0418	3.0418	3.0418	3.0418	3.0418	3.0418	3.0418	3.0418	3.0418	3.0418	3.0418	3.0418	3.0418	3.0418	3.0418	3.0418	3.0418	3.0418	3.0418	3.0418	3.0418	3.0418	3.0418	3.0418	3.0418	3.0418	3.0418	3.0418	3.4019	3.0418	3.0418	3.0418	3.0418	3.0418	3.0418	3.0418	3.0418	3.0418	3.0418	3.0418	3.0418	3.0418	3.0418	3.0418
4930467D21Rik	3.0418	3.0418	3.0418	3.0418	3.0418	3.0418	3.0418	3.0418	3.0418	3.0418	3.0418	3.0418	3.0418	3.0418	3.0418	3.0418	3.0418	3.0418	3.0418	3.0418	3.0418	3.0418	3.0418	3.0418	3.0418	3.0418	3.0418	3.0418	3.0418	3.0418	3.0418	3.0418	3.0418	3.0418	3.0418	3.0418	3.0418	3.0418	3.0418	3.0418	3.0418	3.5395	3.6274	3.0418	3.0418	3.0418	3.0418	3.0418	3.0418
4930467E23Rik	3.0418	3.0418	3.0418	3.0418	3.0418	3.0418	3.0418	3.0418	3.0418	3.0418	3.0418	3.0418	3.0418	3.0418	3.0418	3.0418	3.0418	3.0418	3.0418	3.0418	3.0418	3.0418	3.0418	3.0418	3.0418	3.0418	3.0418	3.0418	3.0418	3.0418	3.0418	3.0418	3.0418	3.0418	3.0418	3.0418	3.0418	3.0418	3.0418	3.0418	3.0418	3.0418	3.0418	3.0418	3.0418	3.0418	3.0418	3.0418	3.0418
4930467K11Rik	3.0418	3.0418	3.5089	3.4897	3.0418	3.0418	3.0418	3.0418	3.3465	3.3413	3.711	3.0418	3.0418	3.0418	3.0418	3.422	3.0418	3.3287	3.0418	3.459	3.0418	3.358	3.0418	3.4186	3.0418	3.0418	3.3479	3.0418	3.5579	3.0418	3.8693	3.0418	3.0418	3.5497	3.0418	3.4789	3.0418	3.0418	3.4348	3.0418	3.58	3.0418	3.4573	3.0418	3.0418	3.0418	3.0418	3.5116	3.457
4930468A15Rik	3.0418	3.0418	3.0418	3.0418	3.0418	3.0418	3.0418	3.0418	3.0418	3.0418	3.0418	3.0418	3.0418	3.0418	3.0418	3.0418	3.0418	3.0418	3.4646	3.0418	3.3734	3.0418	3.0418	3.0418	3.0418	3.0418	3.0418	3.0418	3.0418	3.0418	3.0418	3.0418	3.0418	3.0418	3.0418	3.0418	3.0418	3.0418	3.0418	3.0418	3.0418	3.0418	3.0418	3.0418	3.0418	3.0418	3.0418	3.5116	3.457
4930469G21Rik	3.0418	3.0418	3.0418	3.0418	3.0418	3.0418	3.0418	3.0418	3.0418	3.0418	3.0418	3.0418	3.0418	3.0418	3.0418	3.0418	3.0418	3.3287	3.0418	3.0418	3.0418	3.0418	3.0418	3.0418	3.0418	3.0418	3.0418	3.0418	3.0418	3.0418	3.0418	3.0418	3.0418	3.0418	3.0418	3.0418	3.4381	3.0418	3.4348	3.0418	3.58	3.0418	3.4573	3.0418	3.0418	3.0418	3.4717	3.0418	3.457
4930470H14Rik	3.0418	3.0418	3.0418	3.0418	3.0418	3.0418	3.0418	3.0418	3.0418	3.0418	3.0418	3.0418	3.0418	3.0418	3.0418	3.0418	3.0418	3.0418	3.0418	3.0418	3.0418	3.0418	3.0418	3.0418	3.0418	3.0418	3.0418	3.0418	3.0418	3.0418	3.0418	3.0418	3.0418	3.0418	3.0418	3.0418	3.0418	3.0418	3.0418	3.0418	3.0418	3.0418	3.0418	3.0418	3.0418	3.0418	3.0418	3.0418	3.0418
4930470P17Rik	3.0418	3.0418	3.0418	3.0418	3.0418	3.0418	3.0418	3.0418	3.0418	3.0418	3.0418	3.0418	3.0418	3.0418	3.0418	3.0418	3.0418	3.0418	3.0418	3.0418	3.0418	3.0418	3.0418	3.0418	3.0418	3.0418	3.0418	3.0418	3.0418	3.0418	3.0418	3.0418	3.0418	3.0418	3.0418	3.0418	3.0418	3.0418	3.0418	3.0418	3.0418	3.0418	3.0418	3.0418	3.0418	3.0418	3.0418	3.0418	3.0418
4930471C04Rik	3.0418	3.0418	3.0418	3.0418	3.0418	3.0418	3.0418	3.0418	3.0418	3.0418	3.0418	3.0418	3.0418	3.0418	3.0418	3.0418	3.0418	3.0418	3.0418	3.0418	3.0418	3.0418	3.0418	3.0418	3.0418	3.0418	3.0418	3.0418	3.0418	3.0418	3.0418	3.0418	3.5401	3.0418	3.0418	3.0418	3.0418	3.0418	3.0418	3.0418	3.0418	3.0418	3.0418	3.0418	3.0418	3.0418	3.0418	3.0418	3.0418
4930471G03Rik	3.0418	3.0418	3.0418	3.0418	3.4065	3.0418	3.0418	3.0418	3.0418	3.0418	3.0418	3.0418	3.0418	3.0418	3.0418	3.0418	3.0418	3.0418	3.0418	3.0418	3.0418	3.0418	3.0418	3.0418	3.0418	3.0418	3.0418	3.0418	3.0418	3.0418	3.0418	3.0418	3.0418	3.0418	3.0418	3.0418	3.0418	3.0418	3.0418	3.0418	3.9636	3.5395	4.3182	3.0418	3.0418	3.0418	3.0418	3.0418	3.457
4930471M09Rik	4.0091	4.1649	4.2476	4.2001	3.0418	3.0418	3.3981	3.0418	3.0418	3.0418	3.0418	3.0418	3.0418	3.0418	3.0418	3.311	3.4086	3.3287	3.0418	3.0418	3.3734	3.0418	3.7389	3.4186	3.4043	3.0418	3.0418	3.0418	3.0418	3.5372	3.0418	3.0418	3.7431	3.4019	3.0418	3.0418	3.4381	3.0418	3.0418	3.5307	3.58	3.0418	3.0418	3.0418	3.0418	3.5907	3.4717	3.0418	3.457
4930473A02Rik	3.9101	3.8997	4.1626	3.6727	4.3181	4.3581	4.457	4.5633	4.3908	4.4813	4.1815	4.4821	4.425	4.572	4.5358	4.6043	4.496	4.2877	4.2099	4.4369	4.4357	4.6096	4.3169	4.2586	4.4402	4.2719	4.6145	4.3156	4.1729	4.3171	5.1473	4.3581	4.6861	4.3029	4.9115	4.4989	4.9627	4.4904	4.9169	4.1153	4.4208	4.4053	4.0428	4.2662	4.3303	4.7683	4.8507	4.5995	4.3757
4930473O22Rik	3.0418	3.0418	3.0418	3.0418	3.0418	3.0418	3.0418	3.0418	3.0418	3.0418	3.0418	3.0418	3.0418	3.0418	3.0418	3.0418	3.0418	3.0418	3.0418	3.0418	3.0418	3.0418	3.0418	3.0418	3.0418	3.0418	3.0418	3.0418	3.0418	3.0418	3.0418	3.0418	3.0418	3.0418	3.0418	3.0418	3.0418	3.0418	3.0418	3.0418	3.0418	3.0418	3.0418	3.0418	3.0418	3.0418	3.0418	3.0418	3.0418
4930474G06Rik	3.0418	3.0418	3.0418	3.0418	3.0418	3.0418	3.0418	3.0418	3.0418	3.0418	3.0418	3.0418	3.0418	3.0418	3.0418	3.311	3.0418	3.0418	3.0418	3.0418	3.0418	3.0418	3.0418	3.0418	3.0418	3.0418	3.3479	3.3046	3.0418	3.0418	3.0418	3.0418	3.0418	3.0418	3.0418	3.0418	3.6006	3.0418	3.4348	3.8808	3.0418	3.0418	3.4573	3.7626	3.0418	3.0418	3.0418	3.0418	3.0418
4930474H20Rik	3.0418	3.0418	3.0418	3.0418	3.0418	3.0418	3.0418	3.0418	3.0418	3.0418	3.0418	3.0418	3.0418	3.0418	3.0418	3.0418	3.0418	3.0418	3.0418	3.0418	3.0418	3.0418	3.0418	3.0418	3.0418	3.0418	3.0418	3.0418	3.0418	3.0418	3.0418	3.4512	3.0418	3.0418	3.0418	3.0418	3.0418	3.0418	3.0418	3.0418	3.0418	3.0418	3.0418	3.0418	3.0418	3.0418	3.0418	3.0418	3.0418
4930474M22Rik	3.0418	3.0418	3.0418	3.0418	3.0418	3.0418	3.0418	3.0418	3.0418	3.0418	3.0418	3.0418	3.0418	3.0418	3.0418	3.0418	3.0418	3.0418	3.0418	3.0418	3.0418	3.0418	3.5371	3.0418	3.0418	3.0418	3.0418	3.0418	3.0418	3.0418	3.0418	3.0418	3.0418	3.0418	3.0418	3.0418	3.0418	3.0418	3.0418	3.0418	3.0418	3.0418	3.0418	3.0418	3.0418	3.0418	3.0418	3.0418	3.0418
4930474N05Rik	3.0418	3.0418	3.0418	3.0418	3.0418	3.0418	3.0418	3.0418	3.0418	3.0418	3.0418	3.0418	3.0418	3.0418	3.0418	3.0418	3.0418	3.0418	3.0418	3.0418	3.0418	3.0418	3.0418	3.0418	3.0418	3.0418	3.0418	3.0418	3.0418	3.0418	3.0418	3.0418	3.0418	3.0418	3.0418	3.0418	3.0418	3.0418	3.0418	3.0418	3.0418	3.0418	3.0418	3.0418	3.0418	3.0418	3.0418	3.0418	3.0418
4930474N09Rik	3.4809	3.4755	3.0418	3.0418	3.4065	3.3927	3.0418	3.6396	3.4719	3.3413	3.0418	3.3767	3.3707	3.6232	3.6423	3.5779	3.5592	3.3287	3.4646	3.6297	3.6137	3.5872	3.5371	3.4186	3.5531	3.0418	3.3479	3.7314	3.5579	3.0418	3.6309	3.4512	3.5401	3.0418	3.0418	3.0418	3.0418	3.0418	3.4348	3.73	3.58	3.0418	3.4573	3.0418	3.0418	3.0418	3.4717	3.0418	3.457
4930478L05Rik	3.0418	3.0418	3.0418	3.0418	3.0418	3.0418	3.0418	3.0418	3.0418	3.0418	3.0418	3.0418	3.0418	3.0418	3.0418	3.0418	3.0418	3.0418	3.0418	3.0418	3.0418	3.0418	3.0418	3.0418	3.0418	3.0418	3.0418	3.0418	4.2749	4.3994	5.3673	5.1394	5.8571	5.4351	5.5834	4.3806	4.9934	4.3304	4.8848	3.0418	3.0418	3.0418	3.0418	3.0418	3.0418	3.0418	5.0366	4.9103	3.864
4930478P22Rik	3.0418	3.0418	3.0418	3.0418	3.0418	3.0418	3.0418	3.0418	3.0418	3.0418	3.0418	3.0418	3.0418	3.4543	3.0418	3.0418	3.0418	3.0418	3.0418	3.0418	3.0418	3.0418	3.0418	3.0418	3.0418	3.0418	3.0418	3.0418	3.0418	3.0418	3.0418	3.0418	3.0418	3.0418	3.0418	3.0418	3.4381	3.0418	3.0418	3.0418	3.0418	3.5395	3.4573	3.0418	3.0418	3.0418	3.0418	3.0418	3.0418
4930479D17Rik	3.0418	3.0418	3.0418	3.0418	3.0418	3.0418	3.0418	3.0418	3.0418	3.0418	3.0418	3.0418	3.0418	3.0418	3.0418	3.0418	3.0418	3.0418	3.0418	3.0418	3.0418	3.0418	3.0418	3.0418	3.0418	3.0418	3.0418	3.0418	4.2749	4.0188	3.0418	3.7463	3.5401	3.9128	3.9539	3.7932	3.9173	3.5427	3.7183	3.0418	3.0418	3.0418	3.0418	3.0418	3.0418	3.0418	3.4717	3.8485	3.0418
4930480E11Rik	3.0418	3.4755	3.0418	3.0418	3.0418	3.0418	3.0418	3.0418	3.3465	3.0418	3.0418	3.0418	3.0418	3.0418	3.0418	3.0418	3.0418	3.3287	3.4646	3.0418	3.0418	3.0418	3.0418	3.0418	3.0418	3.0418	3.0418	3.0418	3.0418	3.0418	3.0418	3.0418	3.0418	3.0418	3.0418	3.0418	3.0418	3.0418	3.0418	3.0418	3.4234	3.0418	3.0418	3.0418	3.0418	3.0418	3.0418	3.0418	3.0418
4930480G23Rik	3.0418	3.0418	3.0418	3.0418	3.0418	3.0418	3.0418	3.0418	3.0418	3.0418	3.0418	3.0418	3.0418	3.0418	3.0418	3.0418	3.0418	3.0418	3.0418	3.0418	3.0418	3.0418	3.0418	3.0418	3.0418	3.0418	3.0418	3.0418	3.0418	3.0418	3.0418	3.0418	3.0418	3.0418	3.0418	3.0418	3.0418	3.0418	3.0418	3.0418	3.0418	3.0418	3.0418	3.0418	3.0418	3.0418	3.0418	3.0418	3.0418
4930480K15Rik	3.0418	3.0418	3.0418	3.0418	3.0418	3.0418	3.0418	3.0418	3.0418	3.0418	3.0418	3.0418	3.0418	3.0418	3.0418	3.0418	3.0418	3.0418	3.0418	3.0418	3.0418	3.0418	3.0418	3.0418	3.0418	3.0418	3.0418	3.0418	3.0418	3.0418	3.0418	3.0418	3.0418	3.0418	3.0418	3.0418	3.0418	3.0418	3.0418	3.0418	3.0418	3.0418	3.0418	3.0418	3.0418	3.0418	3.4717	3.0418	3.0418
4930480M12Rik	3.0418	3.0418	3.0418	3.0418	3.0418	3.0418	3.0418	3.0418	3.0418	3.0418	3.0418	3.0418	3.0418	3.0418	3.0418	3.0418	3.0418	3.0418	3.0418	3.0418	3.0418	3.0418	3.0418	3.0418	3.0418	3.0418	3.0418	3.0418	3.0418	3.0418	3.0418	3.0418	3.0418	3.0418	3.0418	3.0418	3.4381	3.0418	3.0418	3.0418	3.0418	3.0418	3.0418	3.0418	3.0418	3.0418	3.0418	3.0418	3.0418
4930481A15Rik	5.3836	5.2147	5.1849	5.3655	5.8882	5.6972	6.1401	6.2987	6.1071	5.8314	6.0027	6.0499	5.8434	5.9893	6.0467	6.007	6.0744	6.1372	5.5574	5.1733	6.8357	6.711	6.2548	6.2043	5.8882	5.9793	5.7219	5.7728	5.52	5.6849	7.4494	5.0802	5.306	5.4171	5.2226	5.6706	5.0814	6.2234	6.3026	6.3145	6.5091	6.0862	6.3016	5.9683	6.1512	6.3467	6.3826	6.3206	6.0953
4930482G09Rik	3.0418	3.0418	3.0418	3.0418	3.0418	3.0418	3.0418	3.0418	3.0418	3.0418	3.0418	3.0418	3.0418	3.0418	3.0418	3.0418	3.0418	3.0418	3.0418	3.0418	3.0418	3.0418	3.0418	3.0418	3.0418	3.0418	3.0418	3.0418	3.0418	3.0418	3.0418	3.0418	3.0418	3.0418	3.0418	3.0418	3.0418	3.0418	3.0418	3.0418	3.0418	3.0418	3.0418	3.0418	3.0418	3.0418	3.0418	3.0418	3.0418
4930483J18Rik	3.0418	3.0418	3.0418	3.0418	3.0418	3.3927	3.3981	3.466	3.3465	3.4645	3.0418	3.3767	3.3707	3.0418	3.5333	3.0418	3.0418	3.0418	3.0418	3.0418	3.7008	3.358	3.5371	3.4186	3.0418	3.4414	3.3479	3.3046	3.5579	3.7391	3.8693	3.6189	3.0418	3.6623	3.9539	3.0418	3.7241	3.7467	3.0418	3.0418	3.58	3.0418	4.1196	3.0418	3.5823	3.4311	3.4717	3.5116	3.457
4930483K19Rik	5.4898	5.3035	4.9456	5.275	5.875	6.0416	6.0425	5.6724	5.6034	5.4877	5.6788	5.7299	5.9997	5.9735	5.5505	5.5979	5.7482	5.5661	6.1069	6.0456	5.0742	4.9719	5.368	5.9868	5.7229	5.8228	4.9925	5.513	5.4489	5.6563	3.6309	5.2764	5.2281	5.3805	5.3951	5.2894	4.9627	5.2378	5.1481	5.2319	5.375	5.5765	5.0436	5.3204	5.5606	5.4959	5.614	5.3007	5.4042
4930483O08Rik	3.0418	3.0418	3.0418	3.0418	3.0418	3.0418	3.0418	3.0418	3.0418	3.0418	3.0418	3.0418	3.0418	3.0418	3.0418	3.0418	3.0418	3.0418	3.0418	3.0418	3.0418	3.0418	3.0418	3.0418	3.0418	3.0418	3.0418	3.0418	3.0418	3.0418	3.0418	3.0418	3.0418	3.0418	3.0418	3.0418	3.0418	3.0418	3.0418	3.0418	3.0418	3.0418	3.0418	3.0418	3.0418	3.0418	3.0418	3.0418	3.0418
4930486F22Rik	3.0418	3.0418	3.0418	3.0418	3.0418	3.0418	3.0418	3.0418	3.0418	3.0418	3.0418	3.0418	3.0418	3.0418	3.0418	3.0418	3.0418	3.0418	3.0418	3.0418	3.0418	3.0418	3.0418	3.0418	3.0418	3.0418	3.0418	3.0418	3.0418	3.0418	3.0418	3.0418	3.0418	3.0418	3.0418	3.0418	3.4381	3.0418	3.0418	3.0418	3.0418	3.0418	3.0418	3.0418	3.0418	3.0418	3.0418	3.0418	3.0418
4930486I03Rik	3.0418	3.0418	3.0418	3.0418	3.0418	3.0418	3.0418	3.0418	3.0418	3.0418	3.0418	3.0418	3.0418	3.0418	3.0418	3.0418	3.0418	3.0418	3.0418	3.0418	3.0418	3.358	3.0418	3.0418	3.0418	3.0418	3.0418	3.3046	3.0418	3.0418	3.0418	3.0418	3.0418	3.4019	3.0418	3.0418	3.0418	3.0418	3.0418	3.0418	3.0418	3.0418	3.4573	3.0418	3.0418	3.0418	3.0418	3.0418	3.0418
4930486L24Rik	4.5599	4.7373	4.3986	4.028	3.6701	3.0418	3.5444	3.0418	5.3435	5.4394	3.0418	3.5143	3.839	3.6232	5.6105	5.6751	4.228	4.3448	3.4646	3.459	5.9679	5.8115	3.0418	3.5732	3.6664	3.9244	5.4196	5.3815	6.0804	5.6272	5.7976	3.4512	3.0418	4.2072	3.7906	3.7932	5.7885	3.5427	3.9101	3.8808	4.0348	4.5535	4.6283	3.7626	4.3795	3.9815	3.4717	3.7033	4.9426
4930487D11Rik	3.0418	3.0418	3.0418	3.0418	3.0418	3.0418	3.0418	3.0418	3.0418	3.0418	3.0418	3.0418	3.0418	3.4543	3.0418	3.311	3.0418	3.0418	3.0418	3.0418	3.0418	3.0418	3.0418	3.0418	3.0418	3.0418	3.3479	3.0418	3.0418	3.0418	3.0418	3.0418	3.0418	3.0418	3.0418	3.0418	3.0418	3.0418	3.0418	3.0418	3.58	3.0418	3.4573	3.0418	3.0418	3.0418	3.0418	3.0418	3.0418
4930487H11Rik	3.0418	3.0418	3.0418	3.0418	3.0418	3.0418	3.0418	3.0418	3.0418	3.0418	3.0418	3.0418	3.0418	3.0418	3.0418	3.0418	3.0418	3.0418	3.0418	3.0418	3.0418	3.0418	3.0418	3.0418	3.0418	3.0418	3.0418	3.0418	3.0418	3.0418	3.0418	4.0287	3.7431	3.8389	3.7906	3.0418	3.0418	3.0418	3.0418	3.0418	3.0418	3.0418	3.0418	3.0418	3.0418	3.0418	3.0418	3.5116	3.457
4930488B22Rik	3.0418	3.0418	3.0418	3.0418	3.0418	3.0418	3.0418	3.0418	3.0418	3.0418	3.0418	3.0418	3.0418	3.0418	3.0418	3.0418	3.0418	3.0418	3.0418	3.0418	3.0418	3.0418	3.0418	3.0418	3.0418	3.0418	3.0418	3.0418	3.0418	3.0418	3.0418	3.0418	3.0418	3.0418	3.0418	3.0418	3.0418	3.0418	3.0418	3.0418	3.0418	3.0418	3.0418	3.0418	3.0418	3.0418	3.6476	3.0418	3.0418
4930488L21Rik	3.0418	3.0418	3.5089	3.0418	3.0418	3.0418	3.0418	3.0418	3.3465	3.0418	3.0418	3.0418	3.0418	3.0418	3.0418	3.0418	3.0418	3.0418	3.0418	3.0418	3.0418	3.0418	3.0418	3.0418	3.0418	3.4414	3.3479	3.0418	3.0418	3.0418	3.0418	3.0418	3.0418	3.5497	3.5742	3.0418	3.0418	3.0418	3.0418	3.0418	3.0418	3.0418	3.0418	3.0418	3.0418	3.0418	3.0418	3.0418	3.0418
4930500F04Rik	3.0418	3.0418	3.0418	3.0418	3.0418	3.0418	3.0418	3.0418	3.0418	3.0418	3.0418	3.0418	3.0418	3.0418	3.0418	3.0418	3.0418	3.0418	3.0418	3.0418	3.0418	3.0418	3.0418	3.0418	3.0418	3.0418	3.0418	3.0418	3.0418	3.0418	3.0418	3.0418	3.0418	3.0418	3.0418	3.0418	3.4381	3.0418	3.0418	3.0418	3.0418	3.0418	3.0418	3.0418	3.0418	3.0418	3.0418	3.0418	3.0418
4930500J02Rik	4.0977	4.644	4.6489	5.0728	4.055	4.1789	3.9706	4.1414	3.3465	3.6376	3.9801	3.9747	4.1558	4.248	3.5333	3.5068	3.9974	3.936	4.2768	4.0467	3.6137	3.0418	4.5467	4.4044	4.2146	4.3284	3.5701	3.6261	3.5579	3.8918	3.0418	3.9455	4.1352	4.2562	3.9539	4.9174	4.3184	4.6299	4.5915	4.1153	4.2192	4.134	4.2564	4.3582	4.2787	4.2416	4.6314	4.6573	4.7953
4930500L23Rik	3.0418	3.0418	3.0418	3.0418	3.0418	3.0418	3.0418	3.0418	3.0418	3.0418	3.0418	3.0418	3.0418	3.0418	3.0418	3.0418	3.0418	3.0418	3.0418	3.0418	3.0418	3.0418	3.0418	3.0418	3.0418	3.0418	3.0418	3.0418	3.0418	3.0418	3.0418	3.0418	3.0418	3.0418	3.0418	3.0418	3.0418	3.0418	3.0418	3.0418	3.0418	3.0418	3.0418	3.0418	3.0418	3.0418	3.0418	3.7033	3.0418
4930502A04Rik	3.0418	3.0418	3.0418	3.0418	3.0418	3.0418	3.0418	3.0418	3.0418	3.0418	3.0418	3.0418	3.0418	3.0418	3.0418	3.0418	3.0418	3.0418	3.0418	3.0418	3.0418	3.0418	3.0418	3.0418	3.0418	3.0418	3.0418	3.0418	3.0418	3.0418	3.0418	3.0418	3.0418	3.0418	3.0418	3.0418	3.0418	3.0418	3.0418	3.0418	3.0418	3.0418	3.0418	3.0418	3.0418	3.0418	3.0418	3.0418	3.0418
4930502E09Rik	3.7966	3.6528	4.069	3.8115	3.6701	3.9571	3.749	4.0632	4.2289	4.1744	3.9801	4.129	4.0123	4.1825	3.8851	3.9964	3.8535	3.9782	3.8787	3.8677	3.8455	4.0705	3.8916	4.1481	3.7612	4.0057	4.1222	3.8627	4.0584	4.3171	4.0486	3.8527	4.1352	3.9803	4.0895	3.9063	4.2624	4.3304	4.459	4.2127	3.8856	4.134	4.1904	3.7626	4.2242	3.712	3.7811	4.2542	3.627
4930502E18Rik	3.0418	3.0418	3.0418	3.0418	3.0418	3.0418	3.0418	3.0418	3.0418	3.0418	3.0418	3.0418	3.0418	3.0418	3.0418	3.0418	3.0418	3.0418	3.0418	3.0418	3.0418	3.0418	3.0418	3.0418	3.0418	3.0418	3.0418	3.0418	3.0418	3.0418	3.0418	3.0418	3.0418	3.0418	3.0418	3.0418	3.0418	3.0418	3.0418	3.0418	3.0418	3.0418	3.0418	3.0418	3.0418	3.0418	3.0418	3.0418	3.0418
4930503B20Rik	3.6604	3.0418	3.5089	3.0418	3.4065	3.0418	3.5444	3.6396	3.4719	3.4645	3.0418	3.0418	3.839	3.6232	3.0418	3.422	3.0418	3.0418	3.6377	3.0418	3.0418	3.0418	3.5371	3.0418	3.8441	3.4414	3.5701	3.6261	3.0418	3.7391	3.6309	3.0418	3.0418	3.4019	3.0418	3.0418	3.6006	3.0418	3.4348	3.0418	3.58	3.7423	3.0418	3.0418	3.0418	3.0418	3.4717	3.5116	3.0418
4930503E14Rik	3.0418	3.0418	3.0418	3.0418	3.0418	3.0418	3.0418	3.0418	3.0418	3.0418	3.0418	3.0418	3.0418	3.0418	3.0418	3.0418	3.0418	3.0418	3.0418	3.0418	3.0418	3.0418	3.0418	3.0418	3.0418	3.0418	3.0418	3.0418	3.0418	3.5372	3.0418	3.0418	3.0418	3.0418	3.0418	3.0418	3.0418	3.0418	3.0418	3.0418	3.0418	3.0418	3.0418	3.0418	3.0418	3.0418	3.4717	3.0418	3.0418
4930503E24Rik	3.6604	3.0418	3.0418	3.0418	4.9646	4.8746	4.8454	5.2619	4.3604	4.6306	5.1798	4.7996	4.9349	5.1815	4.5358	4.7319	4.3253	4.0567	4.4547	4.4369	4.1646	4.0705	4.7945	4.7182	4.2639	4.3284	4.1985	4.4502	3.9266	4.547	3.0418	4.2395	3.8966	4.3903	3.7906	4.3162	3.8272	3.5427	3.9902	3.8808	3.9636	4.6844	4.0428	5.0091	4.5965	4.399	3.9895	3.8485	3.958
4930503H13Rik	3.0418	3.0418	3.0418	3.0418	3.0418	3.0418	3.0418	3.0418	3.0418	3.0418	3.0418	3.0418	3.0418	3.0418	3.0418	3.0418	3.0418	3.0418	3.4646	3.0418	3.0418	3.0418	3.0418	3.0418	3.0418	3.0418	3.0418	3.0418	3.0418	3.5372	3.0418	3.0418	3.0418	3.0418	3.0418	3.0418	3.4381	3.0418	3.0418	3.0418	3.0418	3.0418	3.0418	3.0418	3.4251	3.0418	3.0418	3.0418	3.0418
4930503L19Rik	9.31255	9.13085	9.23669	9.28073	9.03523	9.10208	9.00988	8.87967	9.23729	9.24158	9.19573	9.23135	9.18296	9.24323	9.3049	9.30411	9.0031	8.96044	9.1126	9.04061	9.18905	9.03066	9.18245	9.32328	9.24911	9.20749	9.27369	9.17873	9.57985	9.24741	8.22997	9.1962	9.34737	9.3896	9.4307	9.36613	10.0839	9.14666	9.49614	9.26221	9.11745	9.61584	9.66181	9.76055	9.73085	9.58484	9.12178	9.27149	8.90898
4930503O07Rik	3.0418	3.0418	3.0418	3.0418	3.0418	3.0418	3.0418	3.0418	3.0418	3.0418	3.0418	3.0418	3.0418	3.0418	3.0418	3.0418	3.0418	3.0418	3.0418	3.0418	3.0418	3.0418	3.0418	3.0418	3.0418	3.0418	3.0418	3.0418	3.0418	3.0418	3.6309	3.0418	3.0418	3.0418	3.0418	3.0418	3.0418	3.0418	3.0418	3.0418	3.0418	3.0418	3.0418	3.0418	3.0418	3.0418	3.0418	3.0418	3.0418
4930504O13Rik	3.4809	3.0418	3.0418	3.0418	3.0418	3.0418	3.0418	3.0418	3.0418	3.0418	3.0418	3.0418	3.0418	3.0418	3.0418	3.0418	3.0418	3.0418	3.0418	3.0418	3.0418	3.0418	3.0418	3.0418	3.0418	3.0418	3.3479	3.0418	3.0418	3.0418	3.0418	3.0418	3.0418	3.0418	3.0418	3.0418	3.0418	3.0418	3.0418	3.0418	3.0418	3.0418	3.0418	3.0418	3.0418	3.0418	3.0418	3.0418	3.0418
4930505A04Rik	3.0418	3.4755	3.0418	3.0418	3.0418	3.0418	3.0418	3.0418	3.0418	3.0418	3.0418	3.0418	3.0418	3.0418	3.0418	3.0418	3.0418	3.0418	3.4646	3.0418	3.0418	3.0418	3.0418	3.0418	3.0418	3.0418	3.0418	3.3046	3.0418	3.0418	3.0418	3.0418	3.0418	3.4019	3.0418	3.0418	3.0418	3.0418	3.0418	3.0418	3.4234	3.0418	3.4573	3.0418	3.4251	3.0418	3.4717	3.0418	3.627
4930505G20Rik	3.0418	3.0418	3.0418	3.0418	3.0418	3.0418	3.0418	3.0418	3.0418	3.0418	3.0418	3.0418	3.0418	3.0418	3.0418	3.0418	3.0418	3.0418	3.0418	3.0418	3.0418	3.0418	3.0418	3.0418	3.0418	3.0418	3.0418	3.0418	3.0418	3.0418	3.0418	3.0418	3.0418	3.0418	3.0418	3.0418	3.0418	3.0418	3.0418	3.0418	3.0418	3.0418	3.0418	3.0418	3.0418	3.0418	3.0418	3.0418	3.0418
4930506C21Rik	4.5051	4.4883	3.9643	4.1181	5.3672	5.8047	5.1608	5.2333	5.722	5.7941	5.5126	5.7423	5.2439	5.2371	5.422	5.7162	5.3979	5.0307	5.1065	5.2582	5.2934	5.2205	5.368	5.7602	5.3363	5.3058	5.6795	5.504	5.52	5.567	7.0235	5.1394	4.9113	4.9433	5.3117	5.2596	5.5913	5.3897	5.5545	5.8156	5.6578	5.3412	5.3807	5.5389	5.5421	5.5921	5.7213	5.2665	4.8338
4930506M07Rik	5.07344	5.46506	6.86918	6.97193	7.64914	7.45293	7.79175	8.00262	5.00211	4.65369	8.86822	8.61464	9.8045	9.8758	5.2609	5.21238	6.70245	6.84781	9.81473	9.87953	5.29343	4.80429	9.02301	8.51558	10.0507	10.4907	4.83877	5.43945	6.37094	7.48305	3.0418	7.69425	8.07803	9.10342	9.32494	9.95973	7.121	9.98442	10.7373	8.84041	9.15608	8.75855	7.85446	8.70079	8.17951	8.71574	9.69391	9.32993	7.34924
4930507D05Rik	4.6623	4.644	4.6489	4.6919	4.055	4.018	4.0324	4.1414	3.9898	3.8785	3.711	4.0805	4.4907	4.0358	3.8134	3.9602	4.0608	4.3448	4.3987	4.5399	3.5098	3.8686	4.1289	4.3096	4.3109	3.8336	3.8429	3.9742	4.0584	4.1292	3.8693	3.7463	4.0243	4.1009	4.2071	4.0049	4.2624	4.0292	4.4111	4.3825	4.1617	4.2329	3.7566	4.3582	4.039	3.4311	4.4767	4.4059	4.3175
4930507D10Rik	3.0418	3.0418	3.0418	3.0418	3.0418	3.0418	3.0418	3.0418	3.0418	3.0418	3.0418	3.0418	3.0418	3.4543	3.0418	3.311	3.0418	3.0418	3.4646	3.459	3.0418	3.0418	3.0418	3.0418	3.0418	3.0418	3.3479	3.3046	3.5579	3.0418	3.0418	3.0418	3.0418	3.4019	3.0418	3.0418	3.0418	3.0418	3.0418	3.0418	3.4234	3.0418	3.4573	3.0418	3.0418	3.0418	3.0418	3.0418	3.0418
4930509E16Rik	5.464	5.4133	6.4152	6.4677	5.3863	5.752	5.0718	5.2333	5.2442	5.2554	5.73	5.4406	5.2945	5.4387	5.099	5.2812	5.472	5.1054	5.3898	4.9846	4.7591	4.6096	5.6558	5.5439	5.2352	5.2564	5.0104	5.2467	5.8005	5.2175	4.197	5.1101	5.0101	5.0672	4.788	6.088	5.8852	5.9893	5.5545	5.7385	5.3106	5.8547	5.3807	5.8122	5.597	5.8764	6.145	5.9557	5.4981
4930509J09Rik	3.0418	3.0418	3.0418	3.0418	3.0418	3.0418	3.0418	3.0418	3.0418	3.0418	3.0418	3.0418	3.0418	3.0418	3.0418	3.0418	3.0418	3.0418	3.0418	3.0418	3.0418	3.0418	3.0418	3.0418	3.0418	3.0418	3.0418	3.0418	3.0418	3.0418	3.0418	3.0418	3.0418	3.0418	3.0418	3.0418	3.0418	3.0418	3.0418	3.0418	3.0418	3.0418	3.0418	3.0418	3.0418	3.0418	3.0418	3.0418	3.0418
4930509K18Rik	3.0418	3.0418	3.0418	3.0418	3.0418	3.0418	3.0418	3.0418	3.0418	3.0418	3.0418	3.0418	3.0418	3.0418	3.0418	3.0418	3.0418	3.0418	3.0418	3.0418	3.0418	3.0418	3.0418	3.0418	3.0418	3.0418	3.0418	3.0418	3.0418	3.0418	3.0418	3.0418	3.0418	3.0418	3.0418	3.0418	3.0418	3.0418	3.0418	3.0418	3.0418	3.0418	3.0418	3.0418	3.0418	3.0418	3.0418	3.0418	3.0418
4930511A02Rik	3.0418	3.0418	3.0418	3.0418	3.0418	3.0418	3.0418	3.0418	3.0418	3.0418	3.0418	3.0418	3.0418	3.0418	3.0418	3.0418	3.0418	3.0418	3.0418	3.0418	3.0418	3.0418	3.0418	3.0418	3.0418	3.0418	3.0418	3.0418	3.0418	3.0418	3.0418	3.0418	3.0418	3.0418	3.0418	3.0418	3.0418	3.0418	3.0418	3.0418	3.0418	3.0418	3.0418	3.0418	3.0418	3.0418	3.0418	3.0418	3.457
4930511E03Rik	3.0418	3.0418	3.0418	3.0418	3.0418	3.0418	3.0418	3.0418	3.0418	3.0418	3.0418	3.0418	3.0418	3.0418	3.0418	3.0418	3.0418	3.0418	3.0418	3.0418	3.0418	3.0418	3.0418	3.0418	3.0418	3.0418	3.0418	3.0418	3.0418	3.5372	3.0418	3.0418	3.0418	3.0418	3.5742	3.0418	3.0418	3.0418	3.4348	3.0418	3.0418	3.0418	3.0418	3.0418	3.0418	3.0418	3.0418	3.0418	3.0418
4930511M06Rik	3.0418	3.0418	3.0418	3.0418	3.0418	3.0418	3.0418	3.0418	3.0418	3.0418	3.0418	3.0418	3.0418	3.0418	3.0418	3.0418	3.0418	3.0418	3.0418	3.0418	3.0418	3.0418	3.0418	3.0418	3.0418	3.0418	3.4739	3.4957	3.0418	3.0418	3.0418	3.0418	3.0418	3.4019	3.7906	3.0418	3.0418	3.0418	3.0418	3.0418	3.0418	3.0418	3.4573	3.0418	3.0418	3.0418	3.0418	3.0418	3.457
4930512B01Rik	3.7966	3.9976	4.1626	3.9272	3.4065	3.5369	3.5444	3.6396	3.6478	3.5586	3.711	3.3767	3.6091	3.0418	3.3902	3.5779	3.4086	3.3287	3.6377	3.0418	3.8455	3.8686	3.0418	3.0418	3.4043	3.4414	3.4739	3.4129	3.0418	3.0418	3.8693	3.6189	3.0418	3.7565	4.2071	3.7932	3.7241	3.0418	3.8207	3.73	3.4234	3.7423	3.8644	4.2662	4.039	3.5907	3.0418	3.0418	3.0418
4930513D17Rik	3.0418	3.0418	3.0418	3.0418	3.4065	3.0418	3.0418	3.0418	3.3465	3.0418	3.0418	3.0418	3.0418	3.0418	3.3902	3.0418	3.0418	3.0418	3.0418	3.459	3.0418	3.0418	3.0418	3.4186	3.0418	3.0418	3.0418	3.0418	3.0418	3.0418	3.0418	3.0418	3.0418	3.0418	3.0418	3.0418	3.0418	3.0418	3.0418	3.0418	3.4234	3.0418	3.4573	3.0418	3.0418	3.5907	3.0418	3.0418	3.0418
4930513N10Rik	5.635	5.8396	5.6679	5.6532	6.4357	6.4621	6.4904	6.3509	6.2485	6.2905	6.0433	6.4577	6.541	6.2972	6.3616	6.2585	6.7173	6.5107	6.2777	6.6189	6.3821	6.749	6.3278	6.1118	6.1799	6.2354	6.1795	5.8307	5.8284	6.2174	5.6414	6.2156	6.1514	6.175	6.1042	6.183	6.1535	6.3363	6.4118	6.4157	6.3	6.2662	6.0518	6.3152	6.5197	6.2225	6.2477	6.5432	5.9067
4930513O06Rik	3.0418	3.0418	3.0418	3.0418	3.0418	3.0418	3.0418	3.0418	3.0418	3.0418	3.0418	3.0418	3.0418	3.0418	3.0418	3.0418	3.0418	3.0418	3.0418	3.0418	3.0418	3.358	3.0418	3.0418	3.0418	3.0418	3.3479	3.3046	3.0418	3.0418	3.0418	3.0418	3.0418	3.0418	3.0418	3.0418	3.0418	3.0418	3.0418	3.0418	3.0418	3.0418	3.0418	3.0418	3.0418	3.0418	3.0418	3.0418	3.0418
4930515B02Rik	3.0418	3.0418	3.0418	3.0418	3.0418	3.0418	3.0418	3.0418	3.0418	3.0418	3.0418	3.0418	3.0418	3.0418	3.0418	3.0418	3.0418	3.0418	3.0418	3.0418	3.0418	3.0418	3.0418	3.0418	3.0418	3.0418	3.0418	3.0418	3.0418	3.0418	3.0418	3.4512	3.0418	3.0418	3.0418	3.0418	3.0418	3.0418	3.0418	3.0418	3.0418	3.0418	3.0418	3.0418	3.0418	3.0418	3.0418	3.0418	3.0418
4930515G01Rik	5.108	5.3035	5.4775	5.4502	5.3281	5.112	4.4949	4.8684	5.397	5.2694	5.1018	5.169	5.1366	5.0626	5.3528	5.3781	5.3979	5.3068	4.9732	5.0824	5.6462	5.6804	5.0912	5.0986	4.6603	5.2564	5.4707	5.3716	4.6051	5.0467	5.2058	4.6931	4.4834	4.6168	4.5749	5.0999	4.6037	5.2378	5.0086	4.9774	5.2658	5.3412	5.3302	5.0091	5.251	5.4136	5.1987	5.3664	5.8552
4930515G16Rik	3.0418	3.0418	3.0418	3.0418	3.0418	3.0418	3.0418	3.466	3.0418	3.0418	3.711	3.0418	3.0418	3.0418	3.0418	3.0418	3.0418	3.0418	3.0418	3.0418	3.0418	3.0418	3.0418	3.0418	3.0418	3.0418	3.0418	3.0418	3.0418	3.0418	3.0418	3.0418	3.0418	3.0418	3.0418	3.0418	3.6006	3.0418	3.0418	3.0418	3.0418	3.0418	3.0418	3.0418	3.0418	3.0418	3.0418	3.0418	3.0418
4930515L03Rik	3.0418	3.0418	3.0418	3.0418	3.0418	3.0418	3.0418	3.0418	3.0418	3.0418	3.0418	3.0418	3.0418	3.0418	3.0418	3.0418	3.0418	3.0418	3.0418	3.0418	3.0418	3.0418	3.0418	3.0418	3.0418	3.0418	3.0418	3.0418	3.0418	3.0418	3.0418	3.0418	3.0418	3.0418	3.0418	3.0418	3.0418	3.0418	3.0418	3.0418	3.0418	3.0418	3.0418	3.0418	3.0418	3.0418	3.0418	3.0418	3.0418
4930515L19Rik	3.6604	3.0418	3.0418	3.0418	3.0418	3.0418	3.0418	3.0418	3.0418	3.0418	3.0418	3.0418	3.0418	3.4543	3.0418	3.0418	3.0418	3.0418	3.4646	3.459	3.3734	3.0418	3.0418	3.0418	3.0418	3.0418	3.0418	3.0418	3.0418	3.0418	3.0418	3.0418	3.0418	3.0418	3.0418	3.0418	3.0418	3.0418	3.0418	3.0418	3.0418	3.0418	3.0418	3.0418	3.0418	3.0418	3.0418	3.0418	3.0418
4930517E11Rik	3.0418	3.0418	3.0418	3.0418	3.0418	3.0418	3.0418	3.0418	3.0418	3.0418	3.0418	3.0418	3.0418	3.0418	3.0418	3.0418	3.0418	3.0418	3.0418	3.0418	3.0418	3.0418	3.0418	3.0418	3.0418	3.0418	3.0418	3.0418	3.0418	3.0418	3.0418	3.0418	3.0418	3.0418	3.0418	3.0418	3.0418	3.0418	3.0418	3.0418	3.0418	3.0418	3.0418	3.0418	3.0418	3.0418	3.0418	3.0418	3.0418
4930518P08Rik	3.0418	3.0418	3.0418	3.0418	3.0418	3.0418	3.0418	3.0418	3.0418	3.0418	3.0418	3.0418	3.0418	3.0418	3.0418	3.0418	3.0418	3.0418	3.0418	3.0418	3.0418	3.0418	3.0418	3.0418	3.0418	3.0418	3.0418	3.0418	3.0418	3.0418	3.0418	3.0418	3.0418	3.0418	3.0418	3.0418	3.0418	3.0418	3.0418	3.0418	3.0418	3.0418	3.0418	3.0418	3.0418	3.0418	3.0418	3.0418	3.0418
4930519D14Rik	3.0418	3.0418	3.0418	3.0418	3.0418	3.0418	3.0418	3.0418	3.0418	3.0418	3.0418	3.0418	3.0418	3.0418	3.0418	3.0418	3.0418	3.0418	3.0418	3.0418	3.0418	3.0418	3.0418	3.0418	3.0418	3.0418	3.0418	3.0418	3.0418	3.5372	3.0418	3.4512	3.7431	3.0418	3.0418	3.0418	3.0418	3.5427	3.0418	3.0418	3.0418	3.0418	3.0418	3.0418	3.0418	3.0418	3.6476	3.0418	3.457
4930519F09Rik	3.4809	3.0418	3.0418	3.0418	3.8488	3.9571	3.9038	3.9773	3.7181	4.0996	3.9801	4.0292	3.6954	3.8586	3.8851	3.6404	3.0418	3.6791	3.9744	3.6297	3.3734	4.0245	3.5371	3.5732	3.6664	3.6052	3.6507	3.9387	3.9266	3.7391	3.0418	3.4512	3.0418	3.5497	3.5742	3.7932	3.7241	3.0418	3.9101	3.0418	3.0418	4.134	3.6274	3.9202	3.0418	3.712	3.0418	3.0418	4.0423
4930519F16Rik	3.0418	3.0418	3.0418	3.0418	3.0418	3.0418	3.0418	3.0418	3.0418	3.3413	3.0418	3.0418	3.0418	3.0418	3.0418	3.0418	3.0418	3.0418	3.4646	3.0418	3.3734	3.0418	3.0418	3.0418	3.0418	3.0418	3.3479	3.3046	3.0418	3.0418	3.0418	3.0418	3.0418	3.0418	3.0418	3.0418	3.0418	3.0418	3.0418	3.5307	3.0418	3.0418	3.0418	3.0418	3.0418	3.0418	3.0418	3.0418	3.0418
4930519F24Rik	3.0418	3.0418	3.0418	3.0418	3.0418	3.0418	3.0418	3.0418	3.0418	3.0418	3.0418	3.0418	3.0418	3.0418	3.0418	3.0418	3.0418	3.0418	3.0418	3.0418	3.0418	3.0418	3.0418	3.0418	3.0418	3.0418	3.0418	3.0418	3.0418	3.0418	3.0418	3.0418	3.0418	3.0418	3.0418	3.0418	3.0418	3.0418	3.0418	3.0418	3.0418	3.0418	3.0418	3.0418	3.0418	3.0418	3.0418	3.0418	3.0418
4930519G04Rik	3.0418	3.0418	3.0418	3.4897	3.0418	3.0418	3.0418	3.0418	3.0418	3.0418	3.0418	3.0418	3.0418	3.0418	3.0418	3.0418	3.0418	3.0418	3.0418	3.0418	3.0418	3.0418	3.0418	3.0418	3.0418	3.0418	3.0418	3.0418	3.0418	3.0418	3.0418	3.0418	3.0418	3.0418	3.0418	3.0418	3.0418	3.0418	3.0418	3.0418	3.0418	3.0418	3.0418	3.0418	3.0418	3.0418	3.6476	3.0418	3.0418
4930519H02Rik	3.0418	3.0418	3.0418	3.0418	3.0418	3.0418	3.0418	3.0418	3.0418	3.0418	3.0418	3.0418	3.0418	3.0418	3.0418	3.311	3.0418	3.0418	3.0418	3.0418	3.0418	3.0418	3.0418	3.0418	3.0418	3.0418	3.0418	3.0418	3.0418	3.0418	3.0418	3.0418	3.0418	3.0418	3.0418	3.0418	3.0418	3.0418	3.0418	3.0418	3.0418	3.0418	3.0418	3.0418	3.0418	3.0418	3.0418	3.0418	3.0418
4930520O04Rik	4.6623	4.8237	5.0708	5.1088	5.7208	5.669	6.0199	6.0204	5.4735	5.3506	5.873	5.7049	5.8761	6.0048	5.8395	5.6499	6.1969	6.1905	5.8411	5.8298	5.6201	5.6918	6.0319	5.681	5.7229	5.5888	5.763	5.5912	6.2739	5.7671	5.0215	5.7162	6.1514	5.4351	5.6851	5.9136	5.7885	5.9422	6.5708	6.4638	6.4998	6.4089	5.9079	6.2563	6.1391	5.9499	6.5057	5.8917	7.4263
4930520P13Rik	3.0418	3.0418	3.0418	3.0418	3.0418	3.0418	3.0418	3.0418	3.0418	3.0418	3.0418	3.0418	3.0418	3.0418	3.0418	3.0418	3.0418	3.0418	3.0418	3.0418	3.0418	3.0418	3.0418	3.0418	3.0418	3.0418	3.0418	3.0418	3.0418	3.0418	3.0418	3.0418	3.0418	3.0418	3.0418	3.0418	3.0418	3.0418	3.0418	3.0418	3.0418	3.0418	3.0418	3.0418	3.0418	3.0418	3.0418	3.0418	3.0418
4930521E06Rik	3.0418	3.0418	3.0418	3.0418	3.0418	3.0418	3.0418	3.0418	3.0418	3.0418	3.0418	3.0418	3.0418	3.0418	3.0418	3.0418	3.0418	3.0418	3.0418	3.0418	3.0418	3.0418	3.0418	3.0418	3.0418	3.0418	3.0418	3.0418	3.0418	3.0418	3.0418	3.0418	3.0418	3.0418	3.0418	3.0418	3.0418	3.0418	3.0418	3.0418	3.0418	3.0418	3.0418	3.0418	3.0418	3.0418	3.0418	3.0418	3.0418
4930522H14Rik	3.0418	3.0418	3.5089	3.0418	3.0418	3.0418	3.0418	3.0418	3.0418	3.0418	3.0418	3.0418	3.0418	3.0418	3.0418	3.0418	3.0418	3.0418	3.0418	3.459	3.0418	3.358	3.0418	3.0418	3.0418	3.4414	3.0418	3.0418	3.0418	3.0418	3.0418	3.0418	3.0418	3.0418	3.0418	3.0418	3.0418	3.0418	3.0418	3.73	3.0418	3.0418	3.0418	3.0418	3.0418	3.0418	3.0418	3.0418	3.0418
4930522O17Rik	3.0418	3.0418	3.0418	3.0418	3.0418	3.0418	3.0418	3.0418	3.0418	3.0418	3.0418	3.0418	3.0418	3.0418	3.0418	3.0418	3.0418	3.0418	3.0418	3.0418	3.0418	3.0418	3.0418	3.0418	3.0418	3.4414	3.0418	3.0418	3.0418	3.0418	3.0418	3.0418	3.0418	3.0418	3.0418	3.0418	3.0418	3.0418	3.0418	3.0418	3.0418	3.0418	3.0418	3.0418	3.0418	3.0418	3.0418	3.0418	3.0418
4930523C07Rik	9.48186	9.5383	9.63144	9.65323	10.084	10.1122	9.91709	9.88989	9.78501	9.81639	10.0412	10.1936	10.2131	10.1839	9.96882	9.91946	9.83875	9.6696	9.17973	8.99624	10.2294	10.0802	10.3064	10.3801	10.2675	10.1961	9.73153	9.79263	9.45182	9.48516	12.1751	10.5321	10.466	10.8056	10.5519	10.2514	9.01669	10.1578	9.87526	10.0009	10.1494	10.2808	10.6742	10.1631	10.077	10.1504	10.0301	10.1261	9.2845
4930523O13Rik	3.4809	3.0418	3.0418	3.4897	3.0418	3.0418	3.0418	3.466	3.0418	3.0418	3.0418	3.0418	3.0418	3.0418	3.0418	3.0418	3.0418	3.0418	3.4646	3.0418	3.0418	3.0418	3.0418	3.0418	3.0418	3.0418	3.0418	3.4129	3.0418	3.0418	3.0418	3.0418	3.0418	3.0418	3.0418	3.0418	3.4381	3.0418	3.0418	3.5307	3.0418	3.0418	3.4573	3.0418	3.0418	3.0418	3.0418	3.0418	3.0418
4930524B15Rik	3.0418	3.0418	3.0418	3.0418	3.0418	3.3927	3.0418	3.466	3.0418	3.0418	3.0418	3.3767	3.0418	3.4543	3.0418	3.0418	3.0418	3.0418	3.0418	3.6297	3.0418	3.358	3.5371	3.0418	3.0418	3.0418	3.3479	3.3046	3.5579	3.0418	4.197	3.0418	3.0418	3.4019	3.0418	3.0418	3.0418	3.5427	3.4348	3.0418	3.4234	3.0418	3.0418	3.0418	3.4251	3.4311	3.0418	3.0418	3.457
4930524C18Rik	3.0418	3.0418	3.0418	3.0418	3.0418	3.0418	3.0418	3.0418	3.0418	3.0418	3.0418	3.0418	3.0418	3.0418	3.0418	3.0418	3.0418	3.0418	3.0418	3.0418	3.0418	3.0418	3.0418	3.0418	3.0418	3.0418	3.0418	3.0418	3.0418	3.0418	3.0418	3.4512	3.0418	3.4019	3.0418	3.0418	3.0418	3.0418	3.0418	3.0418	3.0418	3.0418	3.0418	3.0418	3.0418	3.0418	3.0418	3.0418	3.0418
4930524N10Rik	3.0418	3.0418	3.0418	3.0418	3.0418	3.0418	3.0418	3.0418	3.0418	3.0418	3.0418	3.0418	3.0418	3.0418	3.0418	3.0418	3.0418	3.0418	3.0418	3.0418	3.0418	3.0418	3.0418	3.0418	3.0418	3.0418	3.0418	3.0418	3.0418	3.0418	3.0418	3.0418	3.0418	3.0418	3.0418	3.0418	3.0418	3.0418	3.0418	3.0418	3.0418	3.0418	3.0418	3.0418	3.0418	3.0418	3.0418	3.0418	3.0418
4930524O05Rik	3.0418	3.0418	3.0418	3.0418	3.0418	3.0418	3.0418	3.0418	3.0418	3.0418	3.0418	3.0418	3.0418	3.0418	3.0418	3.0418	3.0418	3.0418	3.0418	3.0418	3.0418	3.0418	3.0418	3.0418	3.0418	3.0418	3.0418	3.0418	3.0418	3.0418	3.0418	3.0418	3.0418	3.0418	3.0418	3.0418	3.0418	3.0418	3.0418	3.0418	3.0418	3.0418	3.4573	3.5541	3.0418	3.0418	3.0418	3.0418	3.0418
4930524O08Rik	3.0418	3.0418	3.0418	3.0418	3.0418	3.0418	3.0418	3.0418	3.0418	3.0418	3.0418	3.0418	3.0418	3.0418	3.0418	3.0418	3.0418	3.0418	3.0418	3.0418	3.0418	3.0418	3.0418	3.0418	3.0418	3.0418	3.0418	3.0418	3.0418	3.0418	3.0418	3.0418	3.5401	3.0418	3.0418	3.0418	3.0418	3.0418	3.0418	3.0418	3.0418	3.0418	3.0418	3.5541	3.0418	3.0418	3.6476	3.0418	3.0418
4930525D18Rik	3.0418	3.0418	3.0418	3.0418	3.0418	3.5369	3.0418	3.0418	3.3465	3.4645	3.0418	3.3767	3.3707	3.0418	3.0418	3.5779	3.0418	3.4468	3.0418	3.459	3.3734	3.5872	3.0418	3.0418	3.4043	3.0418	3.4739	3.3046	3.9266	3.5372	3.6309	3.4512	3.5401	3.0418	3.5742	3.6576	3.7241	3.0418	3.9101	3.5307	3.58	3.5395	3.4573	3.0418	3.0418	3.4311	3.8924	3.5116	3.958
4930525G20Rik	4.3217	3.7874	4.3259	4.2001	4.448	4.5459	4.6673	4.1414	4.3604	4.5333	4.6164	4.4134	4.5824	4.3095	4.6957	4.545	4.0608	4.3988	4.3395	4.0467	4.4357	4.6864	4.4754	4.4044	4.5916	4.1484	4.4266	4.1881	4.2749	4.4757	4.7243	3.6189	3.7431	4.1009	3.0418	4.4414	5.2659	4.5623	4.6719	4.458	4.0348	4.4053	4.5343	4.5211	4.4715	3.712	4.8507	4.765	3.7562
4930525M21Rik	3.0418	3.0418	3.0418	3.0418	3.0418	3.0418	3.0418	3.0418	3.0418	3.0418	3.0418	3.0418	3.0418	3.0418	3.0418	3.0418	3.0418	3.0418	3.0418	3.0418	3.0418	3.0418	3.0418	3.0418	3.0418	3.0418	3.0418	3.0418	3.0418	3.0418	3.0418	3.0418	3.0418	3.0418	3.0418	3.0418	3.4381	3.0418	3.0418	3.0418	3.0418	3.0418	3.0418	3.0418	3.0418	3.0418	3.6476	3.0418	3.0418
4930526I15Rik	6.5208	6.7147	7.0419	6.816	7.3775	7.2067	6.9534	6.7404	7.0083	7.2002	7.5506	7.3498	7.0727	7.0796	7.1291	7.011	7.6067	7.3578	7.0376	7.2204	7.7889	7.7647	7.0404	7.2333	6.8077	7.1552	6.9912	7.084	6.2739	7.4429	7.4026	6.3767	6.1716	6.4661	6.0042	6.6921	6.4739	6.8598	6.3139	7.0492	7.0621	7.0849	6.5028	6.7573	7.2054	7.1564	7.2439	7.2699	7.3853
4930526L06Rik	3.0418	3.0418	3.0418	3.0418	3.0418	3.0418	3.0418	3.0418	3.0418	3.0418	3.0418	3.0418	3.0418	3.0418	3.0418	3.311	3.4086	3.0418	3.0418	3.0418	3.3734	3.0418	3.0418	3.0418	3.4043	3.0418	3.0418	3.3046	3.0418	3.0418	3.0418	3.0418	3.0418	3.0418	3.0418	3.0418	3.0418	3.0418	3.0418	3.0418	3.4234	3.5395	3.0418	3.0418	3.0418	3.0418	3.0418	3.0418	3.0418
4930527F14Rik	3.0418	3.0418	3.0418	3.0418	3.0418	3.0418	3.0418	3.0418	3.0418	3.0418	3.0418	3.0418	3.0418	3.0418	3.0418	3.0418	3.0418	3.0418	3.0418	3.0418	3.0418	3.0418	3.0418	3.0418	3.0418	3.0418	3.0418	3.0418	3.0418	3.0418	3.0418	3.0418	3.0418	3.4019	3.0418	3.0418	3.0418	3.0418	3.0418	3.0418	3.0418	3.0418	3.0418	3.0418	3.0418	3.0418	3.0418	3.0418	3.0418
4930527G23Rik	3.0418	3.0418	3.5089	3.0418	3.0418	3.0418	3.0418	3.0418	3.0418	3.0418	3.0418	3.0418	3.0418	3.0418	3.3902	3.311	3.0418	3.3287	3.0418	3.0418	3.0418	3.0418	3.0418	3.0418	3.0418	3.0418	3.0418	3.0418	3.0418	3.0418	3.0418	3.0418	3.0418	3.0418	3.0418	3.0418	3.0418	3.0418	3.0418	3.0418	3.0418	3.0418	3.0418	3.0418	3.0418	3.0418	3.0418	3.0418	3.457
4930528A17Rik	4.6623	4.5426	4.3986	5.1778	4.2213	3.9571	3.8306	4.0632	4.0768	3.8785	3.9801	4.0805	3.9586	3.9521	4.1208	3.9223	4.0608	4.1627	3.6377	3.7594	3.777	3.8686	3.8916	4.0225	3.7612	4.0799	4.1611	4.0081	4.1729	4.1292	5.0215	4.3006	4.2342	4.4315	4.6503	4.2473	4.3184	4.2401	4.459	4.3825	4.5503	4.4053	4.3182	3.9202	4.039	3.712	4.7677	4.0747	4.2557
4930528D03Rik	3.0418	3.0418	3.0418	3.0418	3.0418	3.0418	3.0418	3.0418	3.0418	3.0418	3.0418	3.0418	3.0418	3.0418	3.0418	3.0418	3.0418	3.0418	3.0418	3.0418	3.0418	3.0418	3.0418	3.0418	3.0418	3.0418	3.0418	3.0418	3.0418	3.0418	3.0418	3.0418	3.5401	3.0418	3.7906	3.0418	3.0418	3.0418	3.0418	3.0418	3.0418	3.5395	3.0418	3.0418	3.0418	3.0418	3.0418	3.7033	3.457
4930528P14Rik	3.0418	3.0418	3.0418	3.0418	3.0418	3.0418	3.0418	3.0418	3.0418	3.0418	3.0418	3.0418	3.0418	3.4543	3.0418	3.0418	3.0418	3.0418	3.0418	3.0418	3.0418	3.0418	3.0418	3.0418	3.0418	3.0418	3.3479	3.0418	3.0418	3.0418	3.0418	3.0418	3.0418	3.0418	3.0418	3.0418	3.0418	3.0418	3.0418	3.0418	3.0418	3.0418	3.0418	3.0418	3.0418	3.0418	3.0418	3.0418	3.457
4930529C04Rik	3.0418	3.0418	3.0418	3.0418	3.4065	3.0418	3.3981	3.466	3.4719	3.0418	3.711	3.5143	3.7711	3.7515	3.0418	3.422	3.0418	3.3287	3.0418	3.0418	3.0418	3.0418	3.0418	3.0418	3.0418	3.0418	3.5701	3.0418	3.0418	3.0418	3.0418	3.0418	3.7431	3.4019	3.0418	3.4789	3.0418	3.0418	3.0418	3.0418	3.0418	3.5395	3.0418	3.0418	3.4251	3.0418	3.6476	3.5116	3.0418
4930529K09Rik	3.0418	3.0418	3.0418	3.0418	3.0418	3.0418	3.0418	3.0418	3.0418	3.0418	3.0418	3.0418	3.0418	3.0418	3.0418	3.0418	3.0418	3.0418	3.0418	3.0418	3.0418	3.0418	3.0418	3.0418	3.0418	3.0418	3.0418	3.0418	3.0418	3.0418	3.0418	3.0418	3.0418	3.0418	3.0418	3.0418	3.4381	3.0418	3.0418	3.0418	3.0418	3.0418	3.0418	3.0418	3.0418	3.0418	3.0418	3.5116	3.0418
4930529L06Rik	3.6604	3.6528	3.5089	3.8115	3.4065	3.0418	3.3981	3.0418	3.0418	3.0418	3.0418	3.3767	3.0418	3.0418	3.0418	3.0418	3.0418	3.0418	3.4646	3.0418	3.3734	3.0418	3.0418	3.0418	3.4043	3.0418	3.0418	3.0418	3.7679	3.0418	3.0418	3.0418	3.0418	3.0418	3.5742	3.0418	3.4381	3.0418	3.4348	3.0418	3.9636	3.5395	3.9585	3.0418	3.0418	3.0418	3.6476	3.0418	3.0418
4930529M08Rik	3.0418	3.0418	3.0418	3.0418	3.0418	3.0418	3.0418	3.0418	3.0418	3.0418	3.0418	3.0418	3.0418	3.0418	3.0418	3.0418	3.0418	3.0418	3.0418	3.0418	3.0418	3.0418	3.0418	3.0418	3.0418	3.0418	3.4739	3.0418	3.0418	3.0418	3.0418	3.0418	3.0418	3.0418	3.5742	3.0418	3.0418	3.0418	3.0418	3.0418	3.4234	3.0418	3.7566	3.0418	3.0418	3.0418	3.0418	3.0418	3.0418
4930532M18Rik	3.0418	3.0418	3.0418	3.0418	3.0418	3.0418	3.0418	3.0418	3.0418	3.0418	3.0418	3.0418	3.0418	3.0418	3.0418	3.0418	3.0418	3.0418	3.0418	3.459	3.0418	3.0418	3.0418	3.0418	3.0418	3.0418	3.0418	3.0418	3.0418	3.0418	3.0418	3.0418	3.0418	3.0418	3.0418	3.0418	3.0418	3.0418	3.0418	3.0418	3.0418	3.0418	3.0418	3.0418	3.0418	3.0418	3.0418	3.0418	3.0418
4930533B01Rik	3.0418	3.0418	3.0418	3.0418	3.0418	3.0418	3.0418	3.0418	3.0418	3.0418	3.0418	3.0418	3.0418	3.0418	3.0418	3.0418	3.0418	3.0418	3.0418	3.0418	3.0418	3.0418	3.0418	3.0418	3.0418	3.0418	3.0418	3.0418	3.0418	3.0418	3.0418	3.0418	3.0418	3.0418	3.0418	3.0418	3.0418	3.0418	3.0418	3.0418	3.0418	3.0418	3.0418	3.0418	3.0418	3.0418	3.0418	3.0418	3.0418
4930533P14Rik	3.0418	3.0418	3.0418	3.0418	3.0418	3.0418	3.0418	3.0418	3.0418	3.0418	3.0418	3.0418	3.0418	3.0418	3.0418	3.0418	3.0418	3.0418	3.0418	3.0418	3.0418	3.0418	3.0418	3.0418	3.0418	3.0418	3.0418	3.0418	3.0418	3.0418	3.0418	3.0418	3.0418	3.0418	3.0418	3.0418	3.4381	3.0418	3.0418	3.0418	3.0418	3.0418	3.0418	3.0418	3.0418	3.0418	3.0418	3.0418	3.0418
4930538K18Rik	3.0418	3.0418	3.6996	3.0418	3.7655	3.3927	3.749	3.9773	3.0418	3.4645	3.0418	3.6192	3.3707	3.0418	3.0418	3.422	3.4086	3.4468	3.0418	3.0418	3.6137	3.488	3.0418	3.0418	3.0418	3.0418	3.5701	3.4129	3.7679	3.0418	4.5426	3.8527	3.8966	3.9128	3.5742	3.7932	3.4381	3.5427	3.5958	4.0062	3.6991	3.8957	3.0418	3.5541	3.4251	3.4311	3.6476	3.0418	3.457
4930539C22Rik	3.0418	3.0418	3.0418	3.0418	3.0418	3.0418	3.0418	3.0418	3.0418	3.0418	3.0418	3.0418	3.0418	3.0418	3.0418	3.0418	3.0418	3.0418	3.0418	3.0418	3.0418	3.0418	3.0418	3.0418	3.0418	3.0418	3.0418	3.0418	3.0418	3.0418	3.0418	3.0418	3.0418	3.0418	3.0418	3.0418	3.0418	3.0418	3.0418	3.0418	3.0418	3.0418	3.0418	3.0418	3.0418	3.0418	3.0418	3.0418	3.0418
4930539E08Rik	4.8436	4.5945	4.4667	4.2757	4.488	4.7067	4.7297	4.5124	5.3571	5.1977	4.3473	4.8247	4.6672	4.4223	5.1204	5.0628	5.472	5.4258	4.7837	4.915	5.734	5.969	4.6138	5.1236	4.7563	4.9449	5.2968	5.059	4.6743	5.2569	4.8056	4.7338	4.4067	4.9944	4.4069	4.6057	4.8657	4.8672	4.459	5.2699	5.1714	5.0082	5.7284	4.7897	4.9369	5.6288	4.5307	4.9103	4.9074
4930539J05Rik	7.83	7.8159	7.8696	7.8491	6.8227	6.8673	6.9593	6.6909	7.0731	6.8529	6.8693	7.1094	7.1092	7.0203	7.109	6.8396	7.258	7.4253	7.4627	7.1656	6.9932	7.0989	6.8928	6.6101	7.0949	7.1159	7.1926	6.9134	6.7185	7.9292	7.1281	7.4567	7.0878	7.1105	7.028	7.4782	6.683	7.3348	6.8123	7.626	7.5611	7.1265	6.7362	7.3852	7.4811	7.4588	7.1494	7.4984	8.2286
4930539M17Rik	3.0418	3.4755	3.0418	3.0418	3.0418	3.0418	3.0418	3.0418	3.0418	3.0418	3.0418	3.0418	3.0418	3.0418	3.0418	3.0418	3.0418	3.0418	3.4646	3.0418	3.0418	3.0418	3.0418	3.0418	3.0418	3.0418	3.3479	3.0418	3.0418	3.0418	3.0418	3.0418	3.0418	3.0418	3.0418	3.0418	3.0418	3.0418	3.0418	3.0418	3.0418	3.0418	3.0418	3.0418	3.0418	3.0418	3.0418	3.0418	3.0418
4930539N22Rik	3.0418	3.0418	3.0418	3.0418	3.0418	3.0418	3.0418	3.0418	3.0418	3.0418	3.0418	3.0418	3.0418	3.0418	3.0418	3.0418	3.0418	3.0418	3.0418	3.0418	3.0418	3.0418	3.0418	3.0418	3.0418	3.0418	3.0418	3.0418	3.0418	3.0418	3.0418	3.0418	3.5401	3.0418	3.0418	3.0418	3.0418	3.0418	3.9101	3.0418	3.0418	3.0418	3.0418	3.0418	3.0418	3.0418	3.0418	3.0418	3.0418
4930540M03Rik	3.0418	3.0418	3.0418	3.0418	3.0418	3.0418	3.0418	3.0418	3.0418	3.0418	3.0418	3.0418	3.0418	3.0418	3.0418	3.0418	3.0418	3.0418	3.0418	3.0418	3.0418	3.0418	3.0418	3.0418	3.0418	3.0418	3.0418	3.0418	3.0418	3.0418	3.0418	3.0418	3.0418	3.0418	3.0418	3.0418	3.0418	3.0418	3.4348	3.0418	3.0418	3.0418	3.0418	3.0418	3.0418	3.0418	3.0418	3.0418	3.0418
4930542C21Rik	3.0418	3.0418	3.0418	3.0418	3.0418	3.0418	3.0418	3.0418	3.0418	3.0418	3.0418	3.0418	3.0418	3.0418	3.0418	3.0418	3.0418	3.0418	3.0418	3.0418	3.0418	3.0418	3.0418	3.0418	3.0418	3.0418	3.0418	3.0418	3.0418	3.0418	3.0418	3.4512	3.0418	3.0418	3.5742	3.0418	3.0418	3.0418	3.0418	3.0418	3.0418	3.0418	3.0418	3.0418	3.0418	3.0418	3.0418	3.0418	3.0418
4930542D17Rik	3.0418	3.0418	3.0418	3.0418	3.0418	3.0418	3.0418	3.0418	3.0418	3.0418	3.0418	3.0418	3.0418	3.0418	3.0418	3.0418	3.0418	3.0418	3.0418	3.0418	3.0418	3.0418	3.0418	3.0418	3.0418	3.0418	3.0418	3.0418	3.0418	3.0418	3.0418	3.0418	3.0418	3.0418	3.5742	3.0418	3.0418	3.0418	3.4348	3.0418	3.0418	3.0418	3.0418	3.0418	3.0418	3.0418	3.0418	3.0418	3.0418
4930543E12Rik	3.0418	3.4755	3.0418	3.0418	3.0418	3.0418	3.0418	3.0418	3.0418	3.0418	3.0418	3.0418	3.0418	3.0418	3.0418	3.0418	3.0418	3.3287	3.0418	3.0418	3.0418	3.0418	3.0418	3.0418	3.0418	3.0418	3.3479	3.0418	3.0418	3.0418	3.0418	3.0418	3.0418	3.0418	3.0418	3.0418	3.0418	3.0418	3.0418	3.5307	3.0418	3.0418	3.9585	3.0418	3.0418	3.0418	3.4717	3.0418	3.7562
4930544D05Rik	3.6604	3.6528	3.9643	3.0418	3.9236	3.5369	3.5444	3.0418	3.6478	3.3413	3.0418	3.3767	3.506	3.7515	3.5333	3.422	3.4086	3.537	3.4646	3.0418	3.5098	3.6704	3.0418	3.0418	3.4043	3.4414	3.7213	3.4129	3.0418	3.0418	4.197	3.4512	3.8966	3.0418	3.5742	3.0418	3.8272	3.0418	3.4348	3.0418	3.6991	3.0418	3.0418	3.0418	3.5823	3.0418	3.6476	3.5116	3.457
4930544G11Rik	3.0418	3.0418	3.0418	3.0418	3.0418	3.0418	3.0418	3.0418	3.0418	3.0418	3.0418	3.0418	3.0418	3.0418	3.0418	3.0418	3.0418	3.0418	3.0418	3.0418	3.0418	3.0418	3.0418	3.0418	3.0418	3.0418	3.0418	3.0418	3.0418	3.73911	3.63087	3.0418	3.0418	3.0418	3.0418	3.47886	3.43815	3.0418	3.0418	3.0418	3.42345	3.7423	3.0418	3.0418	3.0418	3.0418	3.47172	3.51157	3.0418
4930544M13Rik	3.0418	3.0418	3.0418	3.0418	3.0418	3.0418	3.0418	3.466	3.0418	3.3413	3.0418	3.0418	3.0418	3.0418	3.0418	3.311	3.0418	3.0418	3.4646	3.0418	3.0418	3.0418	3.0418	3.0418	3.0418	3.0418	3.3479	3.0418	3.0418	3.0418	3.0418	3.0418	3.0418	3.0418	3.0418	3.0418	3.0418	3.0418	3.0418	3.0418	3.0418	3.5395	3.0418	3.0418	3.0418	3.0418	3.0418	3.0418	3.0418
4930545E07Rik	3.0418	3.0418	3.0418	3.0418	3.0418	3.0418	3.0418	3.0418	3.0418	3.0418	3.0418	3.0418	3.0418	3.0418	3.0418	3.0418	3.0418	3.0418	3.0418	3.0418	3.0418	3.0418	3.0418	3.0418	3.0418	3.0418	3.0418	3.0418	3.0418	3.0418	3.0418	3.0418	3.0418	3.0418	3.0418	3.0418	3.0418	3.0418	3.0418	3.0418	3.0418	3.0418	3.0418	3.0418	3.0418	3.0418	3.0418	3.0418	3.457
4930545H06Rik	3.0418	3.0418	3.0418	3.0418	3.0418	3.0418	3.0418	3.0418	3.0418	3.0418	3.0418	3.0418	3.0418	3.0418	3.0418	3.0418	3.0418	3.0418	3.0418	3.0418	3.0418	3.0418	3.0418	3.0418	3.0418	3.0418	3.0418	3.0418	3.0418	3.5372	3.0418	3.0418	3.0418	3.0418	3.0418	3.0418	3.0418	3.0418	3.0418	3.0418	3.0418	3.0418	3.0418	3.0418	3.4251	3.0418	3.0418	3.0418	3.0418
4930545L23Rik	3.0418	3.0418	3.0418	3.0418	3.0418	3.0418	3.0418	3.0418	3.0418	3.0418	3.0418	3.0418	3.0418	3.0418	3.0418	3.0418	3.0418	3.0418	3.0418	3.0418	3.0418	3.0418	3.0418	3.0418	3.0418	3.0418	3.0418	3.0418	3.0418	3.0418	3.0418	3.0418	3.0418	3.0418	3.5742	3.0418	3.0418	3.0418	3.0418	3.0418	3.0418	3.0418	3.0418	3.0418	3.0418	3.0418	3.0418	3.0418	3.0418
4930546C10Rik	3.0418	3.0418	3.0418	3.0418	3.0418	3.0418	3.0418	3.0418	3.0418	3.0418	3.0418	3.0418	3.0418	3.0418	3.0418	3.0418	3.0418	3.0418	3.0418	3.0418	3.0418	3.0418	3.0418	3.0418	3.0418	3.0418	3.0418	3.0418	3.0418	3.0418	4.197	3.4512	3.0418	3.0418	3.0418	3.0418	3.0418	3.0418	3.4348	3.0418	3.0418	3.0418	3.0418	3.0418	3.0418	3.0418	3.6476	3.0418	3.0418
4930546K05Rik	3.6604	3.7874	3.0418	3.0418	3.0418	3.0418	3.0418	3.0418	3.0418	3.0418	3.0418	3.0418	3.0418	3.0418	3.0418	3.311	3.0418	3.0418	3.0418	3.0418	3.0418	3.0418	3.0418	3.0418	3.0418	3.0418	3.0418	3.4129	3.0418	3.0418	3.0418	3.0418	3.0418	3.0418	3.0418	3.0418	4.1397	3.0418	3.0418	3.8808	3.4234	3.0418	3.4573	3.0418	3.5823	3.0418	3.0418	3.5116	3.0418
4930547E08Rik	3.0418	3.0418	3.0418	3.0418	3.0418	3.0418	3.0418	3.0418	3.0418	3.0418	3.0418	3.0418	3.0418	3.0418	3.0418	3.0418	3.0418	3.0418	3.0418	3.0418	3.0418	3.0418	3.0418	3.0418	3.0418	3.0418	3.0418	3.0418	3.0418	3.7391	3.0418	3.0418	3.0418	3.6623	3.9539	3.4789	3.4381	3.5427	3.4348	3.0418	3.0418	3.0418	3.0418	3.0418	3.0418	3.0418	3.0418	3.5116	3.457
4930547E14Rik	3.4809	3.4755	3.5089	3.4897	3.0418	3.0418	3.0418	3.466	3.0418	3.0418	3.0418	3.0418	3.0418	3.0418	3.0418	3.0418	3.0418	3.0418	3.0418	3.459	3.0418	3.0418	3.0418	3.4186	3.0418	3.0418	3.0418	3.0418	3.0418	3.5372	3.0418	3.0418	3.0418	3.0418	3.0418	3.4789	3.0418	3.0418	3.0418	3.0418	3.4234	3.5395	3.0418	3.5541	3.0418	3.0418	3.0418	3.0418	3.457
4930548G14Rik	3.0418	3.0418	3.0418	3.0418	3.0418	3.0418	3.0418	3.0418	3.0418	3.0418	3.0418	3.0418	3.0418	3.0418	3.0418	3.0418	3.0418	3.0418	3.0418	3.0418	3.0418	3.0418	3.0418	3.0418	3.0418	3.0418	3.0418	3.0418	3.0418	3.0418	3.0418	3.0418	3.0418	3.0418	3.0418	3.0418	3.0418	3.0418	3.0418	3.0418	3.0418	3.0418	3.0418	3.0418	3.0418	3.0418	3.0418	3.0418	3.0418
4930548H24Rik	3.6604	3.4755	3.5089	3.9272	3.9919	4.018	4.1442	4.2806	3.9898	3.7689	3.0418	3.9163	4.1104	4.248	4.1208	3.9223	4.1756	3.8915	4.06	3.8677	3.966	4.1143	3.5371	3.7891	4.3558	4.1484	4.1222	3.778	4.0584	3.7391	3.0418	3.7463	3.5401	4.1009	4.0895	4.0049	4.0717	3.7467	4.0632	4.2127	3.6991	4.134	3.6274	4.1648	3.8019	4.3491	3.8924	3.7033	3.7562
4930548J01Rik	3.0418	3.0418	3.0418	3.0418	3.0418	3.0418	3.0418	3.0418	3.0418	3.0418	3.0418	3.0418	3.0418	3.0418	3.0418	3.0418	3.0418	3.0418	3.0418	3.0418	3.3734	3.0418	3.0418	3.0418	3.0418	3.0418	3.0418	3.0418	3.0418	3.0418	3.0418	3.0418	3.0418	3.0418	3.0418	3.0418	3.0418	3.0418	3.0418	3.0418	3.0418	3.0418	3.0418	3.0418	3.0418	3.0418	3.0418	3.0418	3.0418
4930548K13Rik	3.0418	3.0418	3.0418	3.0418	3.0418	3.0418	3.0418	3.0418	3.0418	3.0418	3.0418	3.0418	3.0418	3.0418	3.0418	3.0418	3.0418	3.0418	3.0418	3.0418	3.0418	3.0418	3.0418	3.0418	3.0418	3.0418	3.0418	3.3046	3.0418	3.0418	3.0418	3.0418	3.0418	3.0418	3.0418	3.0418	3.4381	3.0418	3.0418	3.0418	3.0418	3.0418	3.0418	3.0418	3.0418	3.5907	3.0418	3.0418	3.0418
4930549C01Rik	3.0418	3.0418	3.0418	3.4897	3.0418	3.0418	3.0418	3.0418	3.0418	3.0418	3.0418	3.0418	3.0418	3.0418	3.0418	3.311	3.0418	3.0418	3.0418	3.459	3.0418	3.0418	3.0418	3.0418	3.0418	3.0418	3.0418	3.0418	3.0418	3.0418	3.0418	3.0418	3.0418	3.0418	3.0418	3.0418	3.0418	3.0418	3.0418	3.0418	3.0418	3.5395	3.0418	3.0418	3.0418	3.0418	3.0418	3.0418	3.457
4930549G23Rik	4.9638	5.0517	5.148	4.6411	5.0655	5.0902	4.9255	5.2333	5.1528	4.9372	5.1798	4.8968	5.2091	5.0934	4.9137	4.9809	4.8645	4.8127	4.9376	5.2022	4.6233	4.8698	4.9516	4.817	5.412	4.9124	4.8388	4.5698	5.1654	4.7949	5.0859	5.1101	4.4834	4.9433	5.3117	4.9936	5.3141	4.8672	5.2	5.0235	4.8996	4.8022	4.8721	4.9043	4.5965	4.6958	5.0366	4.8154	4.3175
4930550C14Rik	4.3217	4.4883	4.9456	4.8758	4.6001	4.5799	4.3345	4.5633	4.2968	4.2765	4.6164	4.4483	4.2404	4.6178	4.5696	4.3204	4.8353	4.4751	4.4547	4.1238	3.966	4.0245	4.2274	4.6475	4.4402	4.2121	4.2344	4.5314	4.8015	4.6775	3.0418	4.7732	4.4067	4.7762	4.6503	5.3184	4.6449	5.1547	5.4108	4.7172	5.1714	4.9598	4.7962	4.6631	4.9949	4.7683	4.8099	4.9552	4.8338
4930550L24Rik	3.0418	3.0418	3.5089	3.0418	3.0418	3.0418	3.0418	3.0418	3.0418	3.0418	3.0418	3.0418	3.0418	3.0418	3.0418	3.0418	3.0418	3.0418	3.0418	3.0418	3.0418	3.0418	3.0418	3.0418	3.0418	3.0418	3.0418	3.4129	3.0418	3.5372	3.0418	3.0418	3.5401	3.0418	3.0418	3.0418	3.0418	3.0418	3.8207	3.0418	3.4234	3.0418	3.0418	3.0418	3.0418	3.0418	3.0418	3.0418	3.627
4930552N02Rik	3.0418	3.0418	3.0418	3.0418	3.0418	3.0418	3.0418	3.0418	3.0418	3.0418	3.0418	3.0418	3.0418	3.0418	3.0418	3.0418	3.0418	3.0418	3.0418	3.0418	3.0418	3.0418	3.0418	3.0418	3.0418	3.0418	3.0418	3.0418	3.0418	3.0418	3.0418	3.0418	3.0418	3.0418	3.0418	3.0418	3.0418	3.0418	3.0418	3.0418	3.0418	3.0418	3.0418	3.0418	3.0418	3.0418	3.0418	3.0418	3.0418
4930552P12Rik	3.0418	3.0418	3.0418	3.0418	3.0418	3.0418	3.0418	3.0418	3.0418	3.0418	3.0418	3.0418	3.0418	3.0418	3.0418	3.0418	3.0418	3.0418	3.0418	3.0418	3.0418	3.0418	3.0418	3.0418	3.0418	3.0418	3.0418	3.0418	3.0418	3.0418	3.6309	3.0418	3.0418	3.0418	3.0418	3.4789	3.8272	3.9009	3.5958	3.0418	3.0418	3.0418	3.0418	3.0418	3.0418	3.0418	3.4717	3.7033	3.0418
4930553E22Rik	3.0418	3.0418	3.0418	3.0418	3.0418	3.0418	3.0418	3.0418	3.0418	3.0418	3.0418	3.0418	3.0418	3.0418	3.0418	3.0418	3.0418	3.0418	3.0418	3.0418	3.0418	3.0418	3.0418	3.0418	3.0418	3.0418	3.0418	3.0418	3.0418	3.0418	3.0418	3.0418	3.0418	3.4019	3.0418	3.0418	3.0418	3.0418	3.0418	3.0418	3.0418	3.0418	3.0418	3.0418	3.0418	3.0418	3.0418	3.0418	3.0418
4930554C24Rik	3.0418	3.0418	3.0418	3.0418	3.0418	3.0418	3.0418	3.0418	3.0418	3.0418	3.0418	3.0418	3.0418	3.0418	3.0418	3.0418	3.0418	3.0418	3.0418	3.0418	3.0418	3.0418	3.0418	3.0418	3.0418	3.0418	3.0418	3.0418	3.0418	3.0418	3.0418	3.0418	3.0418	3.0418	3.0418	3.0418	3.0418	3.0418	3.0418	3.0418	3.0418	3.0418	3.0418	3.0418	3.0418	3.0418	3.0418	3.0418	3.0418
4930555B11Rik	3.0418	3.0418	3.0418	3.0418	3.0418	3.0418	3.0418	3.0418	3.0418	3.0418	3.0418	3.0418	3.0418	3.0418	3.0418	3.0418	3.0418	3.0418	3.0418	3.0418	3.0418	3.0418	3.0418	3.0418	3.0418	3.0418	3.0418	3.0418	3.0418	3.0418	3.0418	3.0418	3.0418	3.0418	3.0418	3.0418	3.4381	3.5427	3.0418	3.0418	3.0418	3.0418	3.0418	3.0418	3.0418	3.0418	3.0418	3.0418	3.0418
4930555G01Rik	3.0418	3.0418	3.0418	3.0418	3.0418	3.0418	3.0418	3.0418	3.0418	3.0418	3.0418	3.0418	3.0418	3.0418	3.0418	3.0418	3.0418	3.0418	3.0418	3.0418	3.0418	3.0418	3.0418	3.0418	3.0418	3.0418	3.0418	3.0418	3.0418	3.0418	3.0418	3.0418	3.0418	3.4019	3.0418	3.0418	3.0418	3.5427	3.0418	3.0418	3.0418	3.0418	3.0418	3.0418	3.0418	3.0418	3.0418	3.0418	3.627
4930556C24Rik	3.0418	3.0418	3.0418	3.0418	3.0418	3.0418	3.0418	3.0418	3.0418	3.0418	3.0418	3.0418	3.0418	3.0418	3.0418	3.0418	3.0418	3.0418	3.0418	3.0418	3.0418	3.0418	3.0418	3.0418	3.0418	3.0418	3.0418	3.0418	3.0418	3.0418	3.0418	3.0418	3.0418	3.0418	3.0418	3.0418	3.0418	3.0418	3.0418	3.0418	3.0418	3.0418	3.0418	3.0418	3.0418	3.0418	3.0418	3.0418	3.0418
4930556G01Rik	3.0418	3.0418	3.0418	3.0418	3.0418	3.0418	3.0418	3.0418	3.0418	3.0418	3.0418	3.0418	3.0418	3.0418	3.0418	3.0418	3.0418	3.0418	3.0418	3.0418	3.0418	3.0418	3.0418	3.0418	3.0418	3.0418	3.0418	3.0418	3.0418	3.0418	3.0418	3.0418	3.0418	3.4019	3.0418	3.0418	3.0418	3.0418	3.0418	3.0418	3.0418	3.0418	3.0418	3.0418	3.0418	3.0418	3.0418	3.0418	3.0418
4930556J02Rik	3.0418	3.0418	3.0418	3.0418	3.0418	3.0418	3.0418	3.0418	3.0418	3.0418	3.0418	3.0418	3.0418	3.0418	3.0418	3.0418	3.0418	3.0418	3.0418	3.0418	3.0418	3.0418	3.0418	3.0418	3.0418	3.0418	3.0418	3.0418	3.0418	3.0418	3.0418	3.0418	3.0418	3.4019	3.0418	3.0418	3.0418	3.0418	3.0418	3.0418	3.0418	3.0418	3.0418	3.0418	3.0418	3.0418	3.0418	3.0418	3.0418
4930556M19Rik	3.6604	3.6528	3.5089	3.6727	3.0418	3.3927	3.5444	3.0418	3.0418	3.3413	3.0418	3.0418	3.7711	3.0418	3.0418	3.5779	3.5592	3.537	5.0745	4.8786	3.5098	3.5872	3.0418	3.0418	3.9864	3.9244	3.0418	3.4129	3.0418	3.5372	3.0418	3.0418	3.5401	3.5497	3.5742	3.6576	4.0717	3.5427	3.5958	3.5307	3.8856	3.0418	4.0428	3.9202	3.0418	3.712	3.0418	3.5116	3.627
4930556N09Rik	3.0418	3.0418	3.0418	3.0418	3.0418	3.0418	3.0418	3.0418	3.0418	3.0418	3.0418	3.0418	3.0418	3.0418	3.0418	3.0418	3.0418	3.0418	3.0418	3.0418	3.0418	3.0418	3.0418	3.0418	3.0418	3.0418	3.0418	3.0418	3.0418	3.0418	3.0418	3.0418	3.0418	3.0418	3.0418	3.0418	3.4381	3.0418	3.0418	3.0418	3.0418	3.0418	3.0418	3.0418	3.0418	3.0418	3.0418	3.0418	3.0418
4930557A04Rik	3.0418	3.0418	3.0418	3.0418	3.0418	3.0418	3.0418	3.0418	3.0418	3.0418	3.0418	3.0418	3.0418	3.0418	3.0418	3.0418	3.4086	3.0418	3.0418	3.459	3.0418	3.0418	3.0418	3.0418	3.0418	3.0418	3.3479	3.0418	3.0418	3.0418	3.0418	3.0418	3.0418	3.0418	3.0418	3.0418	3.0418	3.0418	3.0418	3.0418	3.0418	3.0418	3.0418	3.0418	3.0418	3.0418	3.0418	3.0418	3.0418
4930557J02Rik	3.0418	3.4755	3.0418	3.0418	3.0418	3.0418	3.5444	3.0418	3.0418	3.0418	3.0418	3.0418	3.3707	3.4543	3.3902	3.422	3.0418	3.3287	3.6377	3.459	3.6137	3.358	3.0418	3.0418	3.0418	3.0418	3.0418	3.3046	3.0418	3.0418	3.0418	3.4512	3.0418	3.0418	3.0418	3.0418	3.0418	3.0418	3.0418	3.8808	3.4234	3.0418	3.4573	3.0418	3.0418	3.0418	3.0418	3.0418	3.457
4930558C23Rik	3.0418	3.0418	3.5089	3.0418	3.0418	3.0418	3.0418	3.0418	3.0418	3.0418	3.0418	3.0418	3.0418	3.0418	3.0418	3.311	3.0418	3.0418	3.0418	3.0418	3.3734	3.0418	3.0418	3.0418	3.4043	3.0418	3.3479	3.0418	3.0418	3.0418	3.0418	3.0418	3.0418	3.0418	3.0418	3.0418	3.4381	3.0418	3.0418	3.0418	3.0418	3.0418	3.0418	3.0418	3.0418	3.0418	3.0418	3.0418	3.0418
4930558G05Rik	3.0418	3.0418	3.0418	3.0418	3.0418	3.0418	3.0418	3.0418	3.0418	3.0418	3.0418	3.0418	3.0418	3.0418	3.0418	3.0418	3.0418	3.0418	3.0418	3.0418	3.0418	3.0418	3.0418	3.0418	3.0418	3.0418	3.0418	3.0418	3.0418	3.0418	3.0418	3.0418	3.0418	3.0418	3.0418	3.0418	3.0418	3.0418	3.0418	3.0418	3.0418	3.0418	3.0418	3.0418	3.0418	3.0418	3.0418	3.0418	3.0418
4930558J18Rik	5.9049	6.0701	6.1186	6.2398	6.1289	6.2441	6.119	6.0524	5.8119	5.7261	5.9176	6.1725	6.0482	6.1092	5.8519	5.919	6.2181	5.8183	5.7463	5.6979	5.8164	5.8826	6.0537	6.0255	5.9762	6.1332	5.8606	5.5742	6.7185	6.3635	3.0418	6.5212	6.8468	6.5406	6.7813	6.5576	6.4841	5.9893	6.3691	6.2054	6.1767	6.3032	6.1258	6.3152	6.3734	6.2575	6.1601	6.1858	5.9399
4930558K02Rik	3.4809	3.7874	3.0418	3.6727	3.0418	3.6467	3.0418	3.0418	3.6478	3.4645	3.711	3.5143	3.6954	3.4543	3.6423	3.422	3.4086	3.4468	3.0418	3.6297	3.6137	3.358	3.5371	3.6908	3.0418	3.4414	3.4739	3.4129	3.0418	3.5372	4.4395	3.8527	3.8966	3.8389	3.7906	3.4789	3.0418	3.9009	3.5958	4.0062	3.6991	4.0232	3.6274	3.9202	3.7019	3.9815	3.6476	3.5116	3.0418
4930562C15Rik	3.7966	3.6528	3.844	3.6727	4.564	4.3984	4.2903	4.2135	4.0344	4.0996	3.9801	4.2189	4.3906	4.1121	4.3074	4.295	4.0608	4.3166	4.2768	4.4896	4.7845	4.8043	4.1289	4.4488	4.3109	3.9244	4.1611	4.3624	4.1729	4.1292	3.8693	3.9455	4.4834	4.3475	3.7906	4.0931	3.4381	3.5427	4.1935	4.0062	3.8856	4.3227	4.1196	3.0418	3.4251	3.712	4.2285	3.9694	4.0423
4930562F07Rik	3.7966	3.9976	3.844	3.6727	4.9906	5.1959	5.0718	4.8684	4.6557	4.9551	5.1018	5.0506	4.8443	5.2641	5.0552	4.9379	4.8645	4.6972	4.5079	4.588	5.3907	5.3872	4.9516	5.0731	5.0058	5.1516	4.8181	4.6252	4.8605	4.0188	6.6134	4.2395	4.3241	4.3475	4.5749	4.0931	3.6006	4.1407	4.8518	4.3011	4.4657	4.8022	4.3182	4.3582	4.4715	4.2416	4.4767	4.7124	3.958
4930563D23Rik	3.0418	3.0418	3.0418	3.0418	3.0418	3.0418	3.0418	3.466	3.0418	3.0418	3.0418	3.0418	3.0418	3.0418	3.0418	3.0418	3.0418	3.0418	3.0418	3.0418	3.3734	3.0418	3.0418	3.0418	3.0418	3.0418	3.0418	3.0418	3.0418	3.0418	3.0418	3.0418	3.0418	3.0418	3.0418	3.4789	3.4381	3.0418	3.4348	3.5307	3.58	3.5395	3.4573	3.0418	3.0418	3.0418	3.0418	3.5116	3.457
4930563E18Rik	3.0418	3.0418	3.0418	3.0418	3.0418	3.0418	3.0418	3.0418	3.0418	3.0418	3.0418	3.0418	3.0418	3.0418	3.0418	3.0418	3.0418	3.0418	3.0418	3.0418	3.0418	3.0418	3.0418	3.0418	3.0418	3.0418	3.0418	3.0418	3.0418	3.5372	3.0418	3.0418	3.0418	3.0418	3.0418	3.0418	3.0418	3.0418	3.0418	3.0418	3.0418	3.0418	3.0418	3.0418	3.0418	3.0418	3.0418	3.0418	3.0418
4930563E22Rik	4.3217	4.4883	4.7561	4.3459	4.4064	4.613	4.5671	4.7471	4.3604	4.3692	4.7302	4.34	4.4583	4.4745	4.3074	4.5245	4.4141	4.5465	4.2768	4.261	4.1646	4.4383	4.5467	4.7182	4.3109	4.5279	4.3026	4.215	5.0716	4.4757	5.3673	5.2764	5.3433	5.2228	5.7173	4.8363	5.1094	5.0191	4.9788	5.0235	4.8996	4.5535	4.7152	4.6631	4.6729	4.6579	4.9655	4.9103	4.9426
4930563F08Rik	3.0418	3.0418	3.0418	3.0418	3.0418	3.0418	3.0418	3.0418	3.0418	3.0418	3.0418	3.0418	3.0418	3.0418	3.0418	3.0418	3.0418	3.0418	3.0418	3.0418	3.0418	3.0418	3.0418	3.0418	3.0418	3.0418	3.0418	3.0418	3.0418	3.0418	3.6309	3.0418	3.0418	3.0418	3.5742	3.0418	3.0418	3.0418	3.0418	3.0418	3.0418	3.0418	3.0418	3.0418	3.0418	3.0418	3.0418	3.0418	3.0418
4930563M20Rik	3.0418	3.0418	3.0418	3.0418	3.0418	3.0418	3.0418	3.0418	3.0418	3.0418	3.0418	3.0418	3.0418	3.0418	3.0418	3.0418	3.0418	3.0418	3.0418	3.0418	3.0418	3.0418	3.0418	3.0418	3.0418	3.0418	3.0418	3.0418	3.0418	3.0418	3.0418	3.0418	3.0418	3.0418	3.0418	3.0418	3.0418	3.0418	3.0418	3.0418	3.0418	3.0418	3.0418	3.0418	3.0418	3.0418	3.0418	3.0418	3.0418
4930564B18Rik	3.0418	3.0418	3.0418	3.0418	3.0418	3.0418	3.0418	3.0418	3.0418	3.0418	3.0418	3.0418	3.0418	3.0418	3.0418	3.0418	3.0418	3.0418	3.0418	3.0418	3.0418	3.0418	3.0418	3.0418	3.0418	3.4414	3.0418	3.0418	3.0418	3.0418	3.0418	3.0418	3.0418	3.0418	3.0418	3.0418	3.0418	3.0418	3.0418	3.0418	3.0418	3.0418	3.0418	3.0418	3.0418	3.0418	3.0418	3.0418	3.0418
4930564C03Rik	3.0418	3.0418	3.0418	3.0418	3.0418	3.0418	3.0418	3.0418	3.0418	3.0418	3.0418	3.0418	3.0418	3.0418	3.0418	3.0418	3.0418	3.0418	3.0418	3.0418	3.0418	3.0418	3.0418	3.0418	3.0418	3.0418	3.0418	3.0418	3.7679	3.0418	3.0418	3.6189	3.5401	3.5497	3.0418	3.4789	3.6006	3.0418	3.4348	3.0418	3.0418	3.0418	3.0418	3.0418	3.0418	3.0418	3.0418	3.8485	3.0418
4930564D02Rik	3.0418	3.0418	3.0418	3.0418	3.0418	3.0418	3.0418	3.0418	3.0418	3.0418	3.0418	3.0418	3.0418	3.0418	3.0418	3.0418	3.0418	3.0418	3.0418	3.0418	3.0418	3.0418	3.0418	3.0418	3.0418	3.0418	3.0418	3.0418	3.0418	3.0418	3.0418	3.0418	3.0418	3.0418	3.0418	3.0418	3.0418	3.0418	3.0418	3.0418	3.0418	3.0418	3.0418	3.0418	3.0418	3.0418	3.0418	3.0418	3.0418
4930565D16Rik	3.0418	3.0418	3.0418	3.0418	3.0418	3.0418	3.0418	3.0418	3.0418	3.0418	3.0418	3.0418	3.0418	3.0418	3.0418	3.0418	3.0418	3.0418	3.0418	3.0418	3.0418	3.0418	3.0418	3.0418	3.0418	3.0418	3.0418	3.0418	3.0418	3.0418	3.0418	3.0418	3.0418	3.0418	3.0418	3.0418	3.0418	3.0418	3.0418	3.0418	3.0418	3.0418	3.0418	3.0418	3.0418	3.0418	3.0418	3.5116	3.0418
4930565N06Rik	4.9638	4.9802	4.9009	4.8324	5.6602	6.0416	5.4663	5.2899	6.0755	5.9632	6.0829	6.0888	5.7872	6.0202	5.827	6.02	6.1202	5.6165	5.7463	5.7369	5.7934	5.7475	5.7665	5.9999	5.6477	5.5489	5.87	5.3914	6.4965	5.6272	7.3168	6.0778	6.0673	6.0666	6.5012	5.9503	5.648	5.6792	5.8972	4.7172	5.3324	5.9283	5.6494	6.2362	6.2667	6.4608	5.5452	5.628	4.3175
4930567H12Rik	3.0418	3.0418	3.0418	3.0418	3.0418	3.0418	3.0418	3.0418	3.0418	3.0418	3.0418	3.0418	3.0418	3.0418	3.0418	3.0418	3.0418	3.0418	3.0418	3.0418	3.0418	3.0418	3.0418	3.0418	3.0418	3.0418	3.0418	3.0418	3.0418	3.0418	3.0418	3.0418	3.0418	3.0418	3.0418	3.0418	3.0418	3.0418	3.0418	3.0418	3.0418	3.0418	3.0418	3.0418	3.0418	3.0418	3.0418	3.0418	3.0418
4930567H17Rik	3.0418	3.0418	3.0418	3.0418	3.0418	3.0418	3.0418	3.0418	3.0418	3.0418	3.0418	3.0418	3.0418	3.0418	3.0418	3.0418	3.0418	3.0418	3.0418	3.0418	3.0418	3.0418	3.0418	3.0418	3.0418	3.0418	3.0418	3.0418	3.0418	3.5372	3.0418	3.4512	3.0418	3.0418	3.0418	3.0418	3.4381	3.0418	3.0418	3.0418	3.0418	3.0418	3.0418	3.0418	3.0418	3.0418	3.4717	3.0418	3.457
4930567J20Rik	3.0418	3.0418	3.0418	3.0418	3.0418	3.0418	3.0418	3.0418	3.0418	3.0418	3.0418	3.0418	3.0418	3.0418	3.0418	3.0418	3.0418	3.0418	3.0418	3.0418	3.0418	3.0418	3.0418	3.0418	3.0418	3.0418	3.0418	3.0418	3.0418	3.0418	3.0418	3.0418	3.0418	3.0418	3.0418	3.0418	3.0418	3.0418	3.0418	3.0418	3.0418	3.0418	3.0418	3.0418	3.0418	3.0418	3.0418	3.0418	3.0418
4930567K20Rik	3.0418	3.0418	3.0418	3.0418	3.0418	3.0418	3.0418	3.0418	3.0418	3.0418	3.0418	3.0418	3.0418	3.0418	3.0418	3.0418	3.0418	3.0418	3.0418	3.0418	3.3734	3.0418	3.0418	3.0418	3.0418	3.0418	3.0418	3.0418	3.0418	3.0418	3.0418	3.0418	3.0418	3.0418	3.0418	3.0418	3.0418	3.0418	3.0418	3.0418	3.0418	3.0418	3.0418	3.0418	3.0418	3.0418	3.0418	3.0418	3.0418
4930568D16Rik	3.0418	3.0418	3.0418	3.0418	3.0418	3.0418	3.0418	3.0418	3.0418	3.0418	3.0418	3.0418	3.0418	3.0418	3.3902	3.0418	3.0418	3.0418	3.0418	3.0418	3.0418	3.0418	3.0418	3.0418	3.0418	3.0418	3.0418	3.0418	3.0418	3.0418	3.0418	3.0418	3.0418	3.0418	3.0418	3.0418	3.0418	3.0418	3.0418	3.0418	3.0418	3.0418	3.0418	3.0418	3.0418	3.0418	3.0418	3.0418	3.0418
4930568E12Rik	3.0418	3.0418	3.0418	3.0418	3.0418	3.0418	3.0418	3.0418	3.0418	3.0418	3.0418	3.0418	3.0418	3.0418	3.0418	3.0418	3.0418	3.0418	3.0418	3.0418	3.0418	3.0418	3.0418	3.0418	3.0418	3.0418	3.0418	3.0418	3.0418	3.0418	3.0418	3.0418	3.0418	3.0418	3.0418	3.0418	3.0418	3.0418	3.0418	3.0418	3.0418	3.0418	3.0418	3.0418	3.0418	3.0418	3.0418	3.0418	3.0418
4930568G15Rik	3.0418	3.0418	3.0418	3.0418	3.0418	3.3927	3.0418	3.0418	3.0418	3.0418	3.0418	3.0418	3.0418	3.4543	3.5333	3.0418	3.0418	3.0418	3.0418	3.459	3.6137	3.488	3.0418	3.0418	3.0418	3.0418	3.4739	3.4129	3.0418	3.0418	3.0418	3.0418	3.0418	3.4019	3.7906	3.0418	3.0418	3.0418	3.0418	3.5307	3.0418	3.5395	3.4573	3.0418	3.0418	3.0418	3.0418	3.5116	3.0418
4930570G19Rik	3.0418	3.0418	3.0418	3.0418	3.0418	3.0418	3.0418	3.0418	3.0418	3.0418	3.0418	3.0418	3.0418	3.0418	3.0418	3.0418	3.0418	3.3287	3.0418	3.0418	3.3734	3.0418	3.0418	3.0418	3.0418	3.0418	3.3479	3.0418	3.0418	3.0418	3.0418	3.0418	3.0418	3.0418	3.0418	3.0418	3.0418	3.0418	3.0418	3.0418	3.58	3.0418	3.7566	3.0418	3.0418	3.0418	3.0418	3.0418	3.0418
4930571K23Rik	3.0418	3.0418	3.0418	3.0418	3.0418	3.0418	3.0418	3.0418	3.0418	3.0418	3.0418	3.0418	3.0418	3.0418	3.0418	3.0418	3.0418	3.0418	3.0418	3.0418	3.0418	3.0418	3.0418	3.0418	3.0418	3.0418	3.0418	3.3046	3.0418	3.0418	3.0418	3.4512	3.0418	3.4019	3.0418	3.0418	3.4381	3.0418	3.0418	3.0418	3.0418	3.0418	3.4573	3.0418	3.0418	3.0418	3.0418	3.0418	3.0418
4930571O06Rik	3.0418	3.0418	3.0418	3.0418	3.0418	3.0418	3.0418	3.0418	3.0418	3.0418	3.0418	3.0418	3.0418	3.0418	3.0418	3.0418	3.0418	3.0418	3.0418	3.0418	3.0418	3.0418	3.0418	3.0418	3.0418	3.0418	3.0418	3.0418	3.0418	3.0418	3.0418	3.0418	3.0418	3.0418	3.0418	3.0418	3.0418	3.0418	3.0418	3.0418	3.0418	3.0418	3.0418	3.0418	3.0418	3.0418	3.0418	3.0418	3.0418
4930572K03Rik	3.0418	3.0418	3.0418	3.0418	3.0418	3.0418	3.0418	3.0418	3.0418	3.0418	3.0418	3.0418	3.0418	3.0418	3.0418	3.0418	3.0418	3.0418	3.0418	3.0418	3.0418	3.0418	3.0418	3.0418	3.0418	3.0418	3.0418	3.0418	3.0418	3.0418	3.0418	3.0418	3.0418	3.0418	3.0418	3.0418	3.0418	3.0418	3.0418	3.5307	3.0418	3.0418	3.0418	3.7626	3.0418	3.0418	3.0418	3.0418	3.0418
4930572O03Rik	3.0418	3.0418	3.0418	3.0418	3.0418	3.0418	3.0418	3.0418	3.0418	3.0418	3.0418	3.0418	3.0418	3.0418	3.0418	3.0418	3.0418	3.0418	3.0418	3.0418	3.0418	3.0418	3.0418	3.0418	3.0418	3.0418	3.0418	3.0418	3.0418	3.0418	3.0418	3.0418	3.0418	3.0418	3.0418	3.0418	3.0418	3.0418	3.0418	3.0418	3.0418	3.0418	3.0418	3.0418	3.0418	3.0418	3.0418	3.0418	3.0418
4930572O13Rik	3.0418	3.0418	3.0418	3.0418	3.0418	3.0418	3.0418	3.0418	3.0418	3.0418	3.0418	3.0418	3.0418	3.0418	3.0418	3.0418	3.0418	3.0418	3.4646	3.0418	3.0418	3.0418	3.0418	3.0418	3.0418	3.0418	3.0418	3.3046	3.0418	3.5372	3.0418	3.0418	3.0418	3.0418	3.0418	3.0418	3.0418	3.0418	3.0418	3.5307	3.0418	3.5395	3.0418	3.0418	3.0418	3.0418	3.0418	3.0418	3.0418
4930573O16Rik	3.0418	3.0418	3.0418	3.0418	3.0418	3.0418	3.0418	3.0418	3.0418	3.0418	3.0418	3.0418	3.0418	3.0418	3.0418	3.0418	3.0418	3.0418	3.0418	3.0418	3.0418	3.0418	3.0418	3.0418	3.0418	3.0418	3.3479	3.0418	3.0418	3.5372	3.6309	3.6189	3.5401	3.5497	3.0418	3.0418	3.4381	3.5427	3.0418	3.0418	3.0418	3.0418	3.0418	3.0418	3.0418	3.0418	3.0418	3.5116	3.0418
4930577N17Rik	4.8436	5.0165	4.5308	4.9178	5.0655	5.1754	5.0947	4.7038	5.3159	5.2124	5.1798	5.169	5.1733	5.3911	5.0098	5.1886	5.3195	5.5661	4.9376	5.0181	5.6069	5.8115	4.6771	5.1722	5.2766	5.231	5.0281	4.94	4.8015	4.4757	5.5994	4.5616	5.0101	5.0906	5.4349	5.1335	5.0527	4.6938	5.1481	5.3067	5.2658	4.7447	4.8347	4.7897	4.9949	4.2968	4.9284	5.1954	4.8338
4930578C19Rik	3.0418	3.0418	3.0418	3.0418	3.0418	3.0418	3.0418	3.0418	3.0418	3.0418	3.0418	3.0418	3.0418	3.0418	3.0418	3.0418	3.0418	3.0418	3.0418	3.0418	3.3734	3.0418	3.0418	3.0418	3.0418	3.0418	3.3479	3.0418	3.0418	3.0418	3.0418	3.0418	3.5401	3.0418	3.0418	3.0418	3.0418	3.0418	3.0418	3.0418	3.0418	3.0418	3.0418	3.0418	3.0418	3.0418	3.0418	3.0418	3.457
4930578E11Rik	3.0418	3.0418	3.0418	3.0418	3.0418	3.0418	3.0418	3.0418	3.0418	3.0418	3.0418	3.0418	3.0418	3.0418	3.0418	3.0418	3.0418	3.0418	3.0418	3.0418	3.0418	3.0418	3.0418	3.0418	3.0418	3.0418	3.0418	3.0418	3.5579	3.0418	3.0418	3.0418	3.7431	3.0418	3.0418	3.0418	3.0418	3.0418	3.4348	3.0418	3.0418	3.0418	3.0418	3.0418	3.0418	3.4311	3.0418	3.0418	3.0418
4930578I06Rik	3.0418	3.4755	3.0418	3.0418	3.0418	3.0418	3.0418	3.0418	3.0418	3.0418	3.0418	3.0418	3.0418	3.0418	3.0418	3.0418	3.0418	3.0418	3.0418	3.0418	3.0418	3.0418	3.0418	3.0418	3.0418	3.0418	3.3479	3.0418	3.0418	3.0418	3.0418	3.0418	3.0418	3.0418	3.0418	3.0418	3.0418	3.0418	3.0418	3.0418	3.0418	3.5395	3.0418	3.0418	3.0418	3.0418	3.0418	3.0418	3.0418
4930578M01Rik	3.7966	3.6528	3.5089	4.028	3.0418	3.0418	3.0418	3.0418	3.4719	3.0418	3.0418	3.7071	3.0418	3.4543	3.0418	3.6404	3.4086	3.537	3.0418	3.0418	3.5098	3.488	3.0418	3.4186	3.0418	3.6052	3.0418	3.4957	3.0418	3.5372	4.197	3.4512	3.7431	3.4019	3.7906	3.6576	4.3715	3.5427	3.5958	3.73	3.6991	3.8957	3.7566	3.5541	3.0418	3.712	3.6476	3.0418	3.0418
[truncated: 22,908 more rows]
[truncated: 205 more columns]
