# Supplementary material for: Leveraging chromatin accessibility for transcriptional regulatory network inference in T Helper 17 Cells
Source: Genome Res. 2019 Mar;29(3):449–63. doi: 10.1101/gr.238253.118 (PMC6396413; doi:10.1101/gr.238253.118)
Supplement: Supplemental Material [file supp_gr.238253.118_Supplemental_Th17_TRN_Networks.zip]

Archive with 124 entries (121 files):
- Th17_TRN_Networks-master/
- Th17_TRN_Networks-master/.gitignore
- Th17_TRN_Networks-master/LICENSE
- Th17_TRN_Networks-master/postBuild
- Th17_TRN_Networks-master/README.md
- Th17_TRN_Networks-master/requirements.txt
- Th17_TRN_Networks-master/runtime.txt
- Th17_TRN_Networks-master/TRN_Notebooks/
- Th17_TRN_Networks-master/TRN_Notebooks/.DS_Store
- Th17_TRN_Networks-master/TRN_Notebooks/ATAC_allTh_bias100_priorTFA.ipynb
- Th17_TRN_Networks-master/TRN_Notebooks/ATAC_allTh_bias100_TFmRNA_TFmRNA.ipynb
- Th17_TRN_Networks-master/TRN_Notebooks/ATAC_allTh_bias25_priorTFA.ipynb
- Th17_TRN_Networks-master/TRN_Notebooks/ATAC_allTh_bias25_TFmRNA_TFmRNA.ipynb
- Th17_TRN_Networks-master/TRN_Notebooks/ATAC_allTh_bias50_priorTFA.ipynb
- Th17_TRN_Networks-master/TRN_Notebooks/ATAC_allTh_bias50_TFmRNA_TFmRNA.ipynb
- Th17_TRN_Networks-master/TRN_Notebooks/ATAC_Th17_bias100_priorTFA.ipynb
- Th17_TRN_Networks-master/TRN_Notebooks/ATAC_Th17_bias25_priorTFA.ipynb
- Th17_TRN_Networks-master/TRN_Notebooks/ATAC_Th17_bias25_TFmRNA_TFmRNA.ipynb
- Th17_TRN_Networks-master/TRN_Notebooks/ATAC_Th17_bias50_maxComb.ipynb
- Th17_TRN_Networks-master/TRN_Notebooks/ATAC_Th17_bias50_priorTFA.ipynb
- Th17_TRN_Networks-master/TRN_Notebooks/ATAC_Th17_bias50_TFmRNA_TFmRNA.ipynb
- Th17_TRN_Networks-master/TRN_Notebooks/ChIP_A17_KOall_bias100_priorTFA.ipynb
- Th17_TRN_Networks-master/TRN_Notebooks/ChIP_A17_KOall_bias100_TFmRNA_TFmRNA.ipynb
- Th17_TRN_Networks-master/TRN_Notebooks/ChIP_A17_KOall_bias25_priorTFA.ipynb
- Th17_TRN_Networks-master/TRN_Notebooks/ChIP_A17_KOall_bias25_TFmRNA_TFmRNA.ipynb
- Th17_TRN_Networks-master/TRN_Notebooks/ChIP_A17_KOall_bias50_priorTFA.ipynb
- Th17_TRN_Networks-master/TRN_Notebooks/ChIP_A17_KOall_bias50_TFmRNA_TFmRNA.ipynb
- Th17_TRN_Networks-master/TRN_Notebooks/ChIP_Atac17_bias100_priorTFA.ipynb
- Th17_TRN_Networks-master/TRN_Notebooks/ChIP_Atac17_bias100_TFmRNA_TFmRNA.ipynb
- Th17_TRN_Networks-master/TRN_Notebooks/ChIP_Atac17_bias25_priorTFA.ipynb
- Th17_TRN_Networks-master/TRN_Notebooks/ChIP_Atac17_bias25_TFmRNA_TFmRNA.ipynb
- Th17_TRN_Networks-master/TRN_Notebooks/ChIP_Atac17_bias50_priorTFA.ipynb
- Th17_TRN_Networks-master/TRN_Notebooks/ChIP_Atac17_bias50_TFmRNA_TFmRNA.ipynb
- Th17_TRN_Networks-master/TRN_Notebooks/ChIP_Atac17_KO_AtacTh_bias100_priorTFA.ipynb
- Th17_TRN_Networks-master/TRN_Notebooks/ChIP_Atac17_KO_AtacTh_bias100_TFmRNA_TFmRNA.ipynb
- Th17_TRN_Networks-master/TRN_Notebooks/ChIP_Atac17_KO_AtacTh_bias25_priorTFA.ipynb
- Th17_TRN_Networks-master/TRN_Notebooks/ChIP_Atac17_KO_AtacTh_bias25_TFmRNA_TFmRNA.ipynb
- Th17_TRN_Networks-master/TRN_Notebooks/ChIP_Atac17_KO_AtacTh_bias50_maxComb.ipynb
- Th17_TRN_Networks-master/TRN_Notebooks/ChIP_Atac17_KO_AtacTh_bias50_priorTFA.ipynb
- Th17_TRN_Networks-master/TRN_Notebooks/ChIP_Atac17_KO_AtacTh_bias50_TFmRNA_TFmRNA.ipynb
- Th17_TRN_Networks-master/TRN_Notebooks/ChIP_bias100_priorTFA.ipynb
- Th17_TRN_Networks-master/TRN_Notebooks/ChIP_bias100_TFmRNA_TFmRNA.ipynb
- Th17_TRN_Networks-master/TRN_Notebooks/ChIP_bias25_priorTFA.ipynb
- Th17_TRN_Networks-master/TRN_Notebooks/ChIP_bias25_TFmRNA_TFmRNA.ipynb
- Th17_TRN_Networks-master/TRN_Notebooks/ChIP_bias50_priorTFA.ipynb
- Th17_TRN_Networks-master/TRN_Notebooks/ChIP_bias50_TFmRNA_TFmRNA.ipynb
- Th17_TRN_Networks-master/TRN_Notebooks/coreLayout_1803
- Th17_TRN_Networks-master/TRN_Notebooks/ENCODE_bias100_priorTFA.ipynb
- Th17_TRN_Networks-master/TRN_Notebooks/ENCODE_bias100_TFmRNA_TFmRNA.ipynb
- Th17_TRN_Networks-master/TRN_Notebooks/ENCODE_bias25_priorTFA.ipynb
- Th17_TRN_Networks-master/TRN_Notebooks/ENCODE_bias25_TFmRNA_TFmRNA.ipynb
- Th17_TRN_Networks-master/TRN_Notebooks/ENCODE_bias50_priorTFA.ipynb
- Th17_TRN_Networks-master/TRN_Notebooks/ENCODE_bias50_TFmRNA_TFmRNA.ipynb
- Th17_TRN_Networks-master/TRN_Notebooks/Final_Th17_TRNs_NetworkMultiView.ipynb
- Th17_TRN_Networks-master/TRN_Notebooks/KO_ChIP_GoldStandard.ipynb
- Th17_TRN_Networks-master/TRN_Notebooks/KO_GoldStandard.ipynb
- Th17_TRN_Networks-master/TRN_Notebooks/No_Prior_TFmRNA.ipynb
- Th17_TRN_Networks-master/TRN_Notebooks/Th0_Th17_48hTh.txt
- Th17_TRN_Networks-master/TRN_Notebooks/Th17coreGenes.txt
- Th17_TRN_Networks-master/TRN_Notebooks/Th17_unBiasedCore.txt
- Th17_TRN_Networks-master/TRN_Notebooks/TRRUST_bias100_priorTFA.ipynb
- Th17_TRN_Networks-master/TRN_Notebooks/TRRUST_bias100_TFmRNA_TFmRNA.ipynb
- Th17_TRN_Networks-master/TRN_Notebooks/TRRUST_bias25_priorTFA.ipynb
- Th17_TRN_Networks-master/TRN_Notebooks/TRRUST_bias25_TFmRNA_TFmRNA.ipynb
- Th17_TRN_Networks-master/TRN_Notebooks/TRRUST_bias50_priorTFA.ipynb
- Th17_TRN_Networks-master/TRN_Notebooks/TRRUST_bias50_TFmRNA_TFmRNA.ipynb
- Th17_TRN_Networks-master/TRN_Notebooks/Networks/
- Th17_TRN_Networks-master/TRN_Notebooks/Networks/.DS_Store
- Th17_TRN_Networks-master/TRN_Notebooks/Networks/ATAC_allTh_bias100_sp.tsv
- Th17_TRN_Networks-master/TRN_Notebooks/Networks/ATAC_allTh_bias100_TFmRNA_sp.tsv
- Th17_TRN_Networks-master/TRN_Notebooks/Networks/ATAC_allTh_bias25_sp.tsv
- Th17_TRN_Networks-master/TRN_Notebooks/Networks/ATAC_allTh_bias25_TFmRNA_sp.tsv
- Th17_TRN_Networks-master/TRN_Notebooks/Networks/ATAC_allTh_bias50_sp.tsv
- Th17_TRN_Networks-master/TRN_Notebooks/Networks/ATAC_allTh_bias50_TFmRNA_sp.tsv
- Th17_TRN_Networks-master/TRN_Notebooks/Networks/ATAC_Th17_bias100_sp.tsv
- Th17_TRN_Networks-master/TRN_Notebooks/Networks/ATAC_Th17_bias100_TFmRNA_sp.tsv
- Th17_TRN_Networks-master/TRN_Notebooks/Networks/ATAC_Th17_bias25_sp.tsv
- Th17_TRN_Networks-master/TRN_Notebooks/Networks/ATAC_Th17_bias25_TFmRNA_sp.tsv
- Th17_TRN_Networks-master/TRN_Notebooks/Networks/ATAC_Th17_bias50_maxComb_sp.tsv
- Th17_TRN_Networks-master/TRN_Notebooks/Networks/ATAC_Th17_bias50_sp.tsv
- Th17_TRN_Networks-master/TRN_Notebooks/Networks/ATAC_Th17_bias50_TFmRNA_sp.tsv
- Th17_TRN_Networks-master/TRN_Notebooks/Networks/ChIP_A17_bias100_sp.tsv
- Th17_TRN_Networks-master/TRN_Notebooks/Networks/ChIP_A17_bias100_TFmRNA_sp.tsv
- Th17_TRN_Networks-master/TRN_Notebooks/Networks/ChIP_A17_bias25_sp.tsv
- Th17_TRN_Networks-master/TRN_Notebooks/Networks/ChIP_A17_bias25_TFmRNA_sp.tsv
- Th17_TRN_Networks-master/TRN_Notebooks/Networks/ChIP_A17_bias50_sp.tsv
- Th17_TRN_Networks-master/TRN_Notebooks/Networks/ChIP_A17_bias50_TFmRNA_sp.tsv
- Th17_TRN_Networks-master/TRN_Notebooks/Networks/ChIP_A17_KOall_ATh_bias100_sp.tsv
- Th17_TRN_Networks-master/TRN_Notebooks/Networks/ChIP_A17_KOall_ATh_bias100_TFmRNA_sp.tsv
- Th17_TRN_Networks-master/TRN_Notebooks/Networks/ChIP_A17_KOall_ATh_bias25_sp.tsv
- Th17_TRN_Networks-master/TRN_Notebooks/Networks/ChIP_A17_KOall_ATh_bias25_TFmRNA_sp.tsv
- Th17_TRN_Networks-master/TRN_Notebooks/Networks/ChIP_A17_KOall_ATh_bias50_maxComb_sp.tsv
- Th17_TRN_Networks-master/TRN_Notebooks/Networks/ChIP_A17_KOall_ATh_bias50_sp.tsv
- Th17_TRN_Networks-master/TRN_Notebooks/Networks/ChIP_A17_KOall_ATh_bias50_TFmRNA_sp.tsv
- Th17_TRN_Networks-master/TRN_Notebooks/Networks/ChIP_A17_KOall_bias100_sp.tsv
- Th17_TRN_Networks-master/TRN_Notebooks/Networks/ChIP_A17_KOall_bias100_TFmRNA_sp.tsv
- Th17_TRN_Networks-master/TRN_Notebooks/Networks/ChIP_A17_KOall_bias25_sp.tsv
- Th17_TRN_Networks-master/TRN_Notebooks/Networks/ChIP_A17_KOall_bias25_TFmRNA_sp.tsv
- Th17_TRN_Networks-master/TRN_Notebooks/Networks/ChIP_A17_KOall_bias50_sp.tsv
- Th17_TRN_Networks-master/TRN_Notebooks/Networks/ChIP_A17_KOall_bias50_TFmRNA_sp.tsv
- Th17_TRN_Networks-master/TRN_Notebooks/Networks/ChIP_bias100_sp.tsv
- Th17_TRN_Networks-master/TRN_Notebooks/Networks/ChIP_bias100_TFmRNA_sp.tsv
- Th17_TRN_Networks-master/TRN_Notebooks/Networks/ChIP_bias25_sp.tsv
- Th17_TRN_Networks-master/TRN_Notebooks/Networks/ChIP_bias25_TFmRNA_sp.tsv
- Th17_TRN_Networks-master/TRN_Notebooks/Networks/ChIP_bias50_sp.tsv
- Th17_TRN_Networks-master/TRN_Notebooks/Networks/ChIP_bias50_sp.tsv.layout.json
- Th17_TRN_Networks-master/TRN_Notebooks/Networks/ChIP_bias50_TFmRNA_sp.tsv
- Th17_TRN_Networks-master/TRN_Notebooks/Networks/ENCODE_bias100_sp.tsv
- Th17_TRN_Networks-master/TRN_Notebooks/Networks/ENCODE_bias100_TFmRNA_sp.tsv
- Th17_TRN_Networks-master/TRN_Notebooks/Networks/ENCODE_bias25_sp.tsv
- Th17_TRN_Networks-master/TRN_Notebooks/Networks/ENCODE_bias25_TFmRNA_sp.tsv
- Th17_TRN_Networks-master/TRN_Notebooks/Networks/ENCODE_bias50_sp.tsv
- Th17_TRN_Networks-master/TRN_Notebooks/Networks/ENCODE_bias50_TFmRNA_sp.tsv
- Th17_TRN_Networks-master/TRN_Notebooks/Networks/KC1p5_sp.tsv
- Th17_TRN_Networks-master/TRN_Notebooks/Networks/KC1p5_sp.tsv.layout.json
- Th17_TRN_Networks-master/TRN_Notebooks/Networks/KC1_1norm_sp.tsv
- Th17_TRN_Networks-master/TRN_Notebooks/Networks/KO75_KOrk_1norm_sp.tsv
- Th17_TRN_Networks-master/TRN_Notebooks/Networks/KO75_KOrk_1norm_sp.tsv.layout.json
- Th17_TRN_Networks-master/TRN_Notebooks/Networks/TRRUST_bias100_sp.tsv
- Th17_TRN_Networks-master/TRN_Notebooks/Networks/TRRUST_bias100_TFmRNA_sp.tsv
- Th17_TRN_Networks-master/TRN_Notebooks/Networks/TRRUST_bias25_sp.tsv
- Th17_TRN_Networks-master/TRN_Notebooks/Networks/TRRUST_bias25_TFmRNA_sp.tsv
- Th17_TRN_Networks-master/TRN_Notebooks/Networks/TRRUST_bias50_sp.tsv
- Th17_TRN_Networks-master/TRN_Notebooks/Networks/TRRUST_bias50_TFmRNA_sp.tsv
