# Supplementary material for: Leveraging chromatin accessibility for transcriptional regulatory network inference in T Helper 17 Cells
Source: Genome Res. 2019 Mar;29(3):449–63. doi: 10.1101/gr.238253.118 (PMC6396413; doi:10.1101/gr.238253.118)
Supplement: Supplemental Material [file supp_gr.238253.118_Supplemental_Th17_TRN_Networks.zip › Th17_TRN_Networks-master/postBuild]

#!/bin/bash

pip install --upgrade ipywidgets
pip2 install ipywidgets
pip2 install traitlets
pip2 install python-igraph
pip2 install pycrypto
pip2 install -e git://github.com/simonsfoundation/jp_svg_canvas#egg=jp_svg_canvas
pip2 install -e git://github.com/simonsfoundation/jp_gene_viz#egg=jp_gene_viz
pip2 install scipy
pip2 install --upgrade ipykernel
