# Supplementary material for: Leveraging chromatin accessibility for transcriptional regulatory network inference in T Helper 17 Cells
Source: Genome Res. 2019 Mar;29(3):449–63. doi: 10.1101/gr.238253.118 (PMC6396413; doi:10.1101/gr.238253.118)
Supplement: Supplemental Material [file supp_gr.238253.118_Supplemental_Th17_TRN_Networks.zip › Th17_TRN_Networks-master/README.md]

[![Binder](https://mybinder.org/badge.svg)](https://mybinder.org/v2/gh/simonsfoundation/Th17_TRN_Networks/master)

# Th17_TRN_Networks

Data and notebooks for "Leveraging chromatin accessibility for transcriptional regulatory inference in Th17 Cells" by Miraldi et al.

The repository has been designed to run in the cloud based Binder service.
Click the binder link above to launch a binder container running the notebooks


The repository is designed to use 
[`repo2docker`](https://repo2docker.readthedocs.io/en/latest/)
to build a `docker` container which includes
the code for running the analysis and all needed dependencies.
The `repo2docker` tool requires the `docker` infrastructure
and Python 3 to run.  See the 
[installation instructions](https://repo2docker.readthedocs.io/en/latest/install.html).

To build the docker image from the command line

```bash
jupyter-repo2docker --no-run \
    --image-name th17 \
    https://github.com/simonsfoundation/Th17_TRN_Networks
```

To run the image after it has been built use `docker run`:

```bash
docker run -it --rm -p 8888:8888 th17:latest
```

When the docker instance starts up the log output looks like this:

```
[I 19:34:40.443 NotebookApp] Writing notebook server cookie secret to /home/rstudio/.local/share/jupyter/runtime/notebook_cookie_secret
[I 19:34:40.935 NotebookApp] Serving notebooks from local directory: /home/rstudio
[I 19:34:40.935 NotebookApp] 0 active kernels
[I 19:34:40.935 NotebookApp] The Jupyter Notebook is running at:
[I 19:34:40.935 NotebookApp] http://0.0.0.0:8888/?token=7baca1829f0665df26adf9943c6f04279647171eb3ffd12c
[I 19:34:40.935 NotebookApp] Use Control-C to stop this server and shut down all kernels (twice to skip confirmation).
[W 19:34:40.935 NotebookApp] No web browser found: could not locate runnable browser.
[C 19:34:40.936 NotebookApp] 
    
    Copy/paste this URL into your browser when you connect for the first time,
    to login with a token:
        http://0.0.0.0:8888/?token=7baca1829f0665df26adf9943c6f04279647171eb3ffd12c
```

Paste the `http:...` URL into your browser including your token (which will be different
from the one shown above) to connect to the Jupyter server.  
