# Supplementary material for: Leveraging chromatin accessibility for transcriptional regulatory network inference in T Helper 17 Cells
Source: Genome Res. 2019 Mar;29(3):449–63. doi: 10.1101/gr.238253.118 (PMC6396413; doi:10.1101/gr.238253.118)
Supplement: Supplemental Material [file supp_gr.238253.118_Supplemental_Th17_TRN_Networks.zip › Th17_TRN_Networks-master/TRN_Notebooks/ChIP_bias25_TFmRNA_TFmRNA.ipynb]

# %% [code]
# Visualization of the KO+ChIP Gold Standard from:
# Miraldi et al. (2018) "Leveraging chromatin accessibility for transcriptional regulatory network inference in Th17 Cells"

# TO START: In the menu above, choose "Cell" --> "Run All", and network + heatmap will load
# NOTE: Default limits networks to TF-TF edges in top 1 TF / gene model (.93 quantile), to see the full 
# network hit "restore" (in the drop-down menu in cell below) and set threshold to 0 and hit "threshold"
# You can search for gene names in the search box below the network (hit "Match"), and find regulators ("targeted by")
# Change "canvas" to "SVG" (drop-down menu in cell below) to enable drag interactions with nodes & labels
# Change "SVG" to "canvas" to speed up layout operations
# More info about jp_gene_viz and user interface instructions are available on Github: 
# https://github.com/simonsfoundation/jp_gene_viz/blob/master/doc/dNetwork%20widget%20overview.ipynb

# directory containing gene expression data and network folder
directory = "."
# folder containing networks
netPath = 'Networks'
# network file name
networkFile = 'ChIP_bias25_TFmRNA_sp.tsv'
# title for network figure
netTitle = 'ChIP, bias = 25_TFmRNA, TFA = TF mRNA'
# name of gene expression file
expressionFile = 'Th0_Th17_48hTh.txt'
# column of gene expression file to color network nodes
rnaSampleOfInt = 'Th17(48h)'
# edge cutoff -- for Inferelator TRNs, corresponds to signed quantile (rank of edges in 15 TFs / gene models), 
# increase from 0 --> 1 to get more significant edges (e.g., .33 would correspond to edges only in 10 TFs / gene 
# models)
edgeCutoff = .93

# %% [code]
import sys
if ".." not in sys.path:
    sys.path.append("..")
from jp_gene_viz import dNetwork
dNetwork.load_javascript_support()
# from jp_gene_viz import multiple_network
from jp_gene_viz import LExpression
LExpression.load_javascript_support()

# %% [code]
# Load network linked to gene expression data
L = LExpression.LinkedExpressionNetwork()
L.show()   

# %% [code]
# Load Network and Heatmap
L.load_network(directory + '/' + netPath + '/' + networkFile)
L.load_heatmap(directory + '/' + expressionFile)
N = L.network
N.set_title(netTitle)
N.threshhold_slider.value = edgeCutoff
N.apply_click(None)
N.draw()
# Add labels to nodes
N.labels_button.value=True
# Limit to TFs only, remove unconnected TFs, choose and set network layout
N.restore_click()
N.tf_only_click()
N.connected_only_click()
N.layout_dropdown.value = 'fruchterman_reingold'
N.layout_click()

# Interact with Heatmap
# Limit genes in heatmap to network genes
L.gene_click(None)     
# Z-score heatmap values
L.expression.transform_dropdown.value = 'Z score' 
L.expression.apply_transform() 
# Choose a column in the heatmap (e.g., 48h Th17) to color nodes
L.expression.col = rnaSampleOfInt
L.condition_click(None)

# Switch SVG layout to get line colors, then switch back to faster canvas mode
N.force_svg(None)

# %% [code]


# %% [code]
