# Supplementary material for: Leveraging chromatin accessibility for transcriptional regulatory network inference in T Helper 17 Cells
Source: Genome Res. 2019 Mar;29(3):449–63. doi: 10.1101/gr.238253.118 (PMC6396413; doi:10.1101/gr.238253.118)
Supplement: Supplemental Material [file supp_gr.238253.118_Supplemental_Th17_TRN_Networks.zip › Th17_TRN_Networks-master/TRN_Notebooks/Th0_Th17_48hTh.txt]

	media(1h)	Th0(1h)	Th0(3h)	Th0(6h)	Th0(16h)	Th0(48h)	Th17(1h)	Th17(3h)	Th17(6h)	Th17(9h)	Th17(12h)	Th17(16h)	Th17(24h)	Th17(48h)	Th1(48h)	Th2(48h)	Treg(48h)
0610005C13Rik	3.6309	3.7476	4.0578	4.2658	4.0027	4.0086	3.7207	3.0418	4.0013	3.0418	3.6625	3.7278	3.6235	4.2266	4.0736	3.9325	3.8299
0610007P14Rik	7.68279	7.593	8.94538	9.57246	10.3193	10.619	7.83236	8.9092	9.65677	10.4103	10.7298	11.2648	11.5926	11.3241	10.6136	10.798	10.5178
0610009B22Rik	5.2058	5.1135	5.7991	6.3636	6.809	7.6599	5.2064	5.6991	5.8772	6.3571	6.6572	6.8062	7.7661	7.5595	7.762	7.5416	7.2278
0610009L18Rik	4.9536	5.1135	5.6505	4.9362	3.9908	4.3688	6.6348	5.8828	4.9686	4.6208	4.8491	3.7025	4.1127	4.6012	4.1197	3.8594	4.2368
0610009O20Rik	8.6854	8.6085	9.1266	9.3977	9.8596	9.4829	8.2129	9.1443	9.3175	9.5003	9.3954	9.5503	9.5597	9.5359	9.218	9.4251	9.4104
0610010B08Rik	3.0418	3.0418	3.0418	3.0418	3.0418	3.0418	3.0418	3.0418	3.0418	3.0418	3.0418	3.0418	3.0418	3.0418	3.0418	3.0418	3.0418
0610010F05Rik	7.1566	6.9833	7.5984	7.9818	8.6481	9.7305	6.8833	7.3092	7.5257	7.1868	7.7896	8.1153	8.9184	9.628	9.9582	9.8201	9.7112
0610010K14Rik	8.50353	8.44321	9.2145	9.25346	9.58297	9.19502	9.21434	9.9363	9.89874	10.2459	10.0515	9.94667	9.93458	9.43208	8.8469	9.22894	9.32243
0610011F06Rik	7.3168	6.8881	7.4999	7.7225	8.4628	8.8969	7.3303	7.5049	7.7	8.1871	8.2302	8.2435	8.3563	8.8369	8.4492	8.8139	8.8445
0610012G03Rik	7.8047	7.891	7.8255	8.238	8.6811	8.4912	7.9455	7.9364	8.3113	8.9265	8.77	8.8273	9.3401	9.0425	8.3822	8.6679	8.7596
0610030E20Rik	11.4559	11.7291	11.1273	10.9952	10.4664	10.2161	11.5469	11.2154	11.0184	10.8037	10.7941	10.317	9.8533	9.96822	10.2313	10.3288	10.1163
0610031J06Rik	8.9233	9.2658	9.4588	8.5062	8.9187	9.1589	9.092	9.1236	8.3199	8.8356	8.8665	9.0247	9.1584	9.0861	8.7497	8.9617	9.3076
0610031O16Rik	3.0418	3.7476	3.9261	3.6022	3.7914	3.6519	3.7207	3.0418	3.0418	3.0418	3.0418	3.0418	3.0418	3.0418	3.4614	3.4054	3.8329
0610037L13Rik	8.6607	8.6159	9.2248	9.5508	9.1444	8.7595	9.47	9.3866	9.6868	9.7092	9.5949	9.3073	9.5041	8.8622	8.7275	8.5891	8.6731
0610038B21Rik	4.197	3.7476	3.7675	4.0009	4.0027	3.7226	4.1974	4.0962	4.0013	4.6208	4.2565	4.0671	3.8591	3.7491	3.8313	3.9388	3.8436
0610039K10Rik	4.4395	4.0305	4.0578	3.6022	3.7304	3.6069	4.3652	3.5777	3.7264	3.0418	3.0418	3.6019	3.4545	3.8547	3.864	4.1025	3.9375
0610040B10Rik	4.3254	4.0305	4.6733	4.0009	4.3777	5.0488	4.1974	4.0962	4.5214	4.6208	4.2565	4.2395	4.8973	4.9506	4.8683	4.5114	4.912
0610040F04Rik	3.0418	3.7476	3.7675	3.0418	3.4778	4.7693	3.0418	3.5777	3.0418	3.0418	3.6625	3.2386	3.0418	4.7651	4.8358	4.6835	4.4836
0610040J01Rik	3.6309	3.7476	3.0418	3.0418	3.0418	3.0418	4.1974	3.5777	3.0418	3.0418	3.0418	3.0418	3.0418	3.0418	3.6051	3.0418	3.0418
0610043K17Rik	3.8693	4.0305	3.5576	3.0418	3.0418	3.0418	3.9934	3.9599	3.5282	3.0418	3.0418	3.0418	3.6235	3.0418	3.6051	3.0418	3.0418
1010001N08Rik	3.0418	3.0418	3.0418	3.0418	3.0418	3.0418	3.0418	3.0418	3.0418	3.0418	3.0418	3.0418	3.0418	3.0418	3.0418	3.0418	3.0418
1100001G20Rik	3.0418	3.0418	3.0418	3.0418	3.0418	3.0418	3.0418	3.0418	3.0418	3.0418	3.0418	3.0418	3.0418	3.0418	3.0418	3.0418	3.0418
1110001J03Rik	6.7698	6.7861	7.2499	7.0275	7.2475	7.7299	6.7644	7.0068	7.726	8.192	7.9428	7.6653	7.7204	7.76	7.4189	7.8689	7.5148
1110002L01Rik	5.6822	5.5609	6.495	6.6454	6.7074	6.5112	5.542	6.4034	6.9827	6.8931	6.9842	6.6639	6.7657	6.5317	6.4498	6.4514	6.532
1110004E09Rik	6.82428	6.58795	8.22007	8.94626	9.61299	9.07156	7.19006	8.88484	9.10866	9.6834	10.0431	9.82186	9.73994	9.24821	9.25494	9.38947	8.88021
1110004F10Rik	9.39246	9.27522	9.28756	9.63317	10.0272	10.0917	9.65425	9.68748	9.8345	10.1511	10.286	9.999	10.4251	9.91583	9.91708	10.0826	10.0653
1110006O24Rik	4.7243	4.8143	5.4477	4.5652	4.4785	4.4863	4.8575	4.8621	4.7093	4.5535	4.4519	4.7046	4.6186	4.8378	4.1853	4.6835	4.4908
1110007C09Rik	8.1473	8.0638	6.3694	5.6542	6.6647	7.6107	8.3259	6.5885	6.5572	7.4794	7.3835	7.8227	8.613	8.3685	7.1218	7.1688	7.827
1110008F13Rik	8.0292	8.586	8.1993	8.6668	9.1617	9.0518	8.5355	8.6613	9.121	9.5752	9.4776	9.4517	9.6293	9.0258	8.981	9.1258	8.9669
1110008L16Rik	7.2784	7.3112	7.859	8.3368	9.0723	9.1718	6.7394	7.8812	8.1997	8.5186	8.5904	8.915	9.1446	8.8722	8.918	8.8135	8.551
1110008P14Rik	6.9601	7.0941	7.8187	8.0924	7.8892	7.6381	7.6031	8.2408	8.8467	8.8998	8.5463	8.6704	8.4931	8.0222	7.0019	7.3317	7.0629
1110012L19Rik	7.5387	6.8633	6.8298	7.306	7.1556	7.6492	6.9059	6.8852	7.203	7.4304	7.4035	7.1139	7.8192	7.6626	7.5712	7.5615	7.5242
1110015O18Rik	3.0418	3.0418	3.0418	3.0418	3.0418	3.0418	3.0418	3.0418	3.0418	3.0418	3.0418	3.0418	3.0418	3.0418	3.0418	3.0418	3.0418
1110017D15Rik	3.0418	3.0418	3.0418	3.0418	3.0418	3.0418	3.0418	3.7955	3.8765	3.5395	3.0418	3.2386	3.0418	3.0418	3.0418	3.0418	3.0418
1110019D14Rik	3.6309	4.2417	4.0578	4.4743	4.6998	5.4686	4.3652	4.5844	4.2949	4.4053	4.4519	4.2103	4.8973	5.1009	5.3278	5.1493	5.2609
1110020A21Rik	5.9379	5.4278	4.9156	4.2658	3.7304	4.3457	4.6375	3.9599	3.0418	3.7423	3.913	3.6019	3.9526	4.1216	4.4278	4.1648	3.7884
1110025L11Rik	3.0418	3.0418	3.0418	3.0418	3.0418	3.0418	3.0418	3.0418	3.0418	3.0418	3.0418	3.0418	3.0418	3.0418	3.0418	3.0418	3.2895
1110028F11Rik	4.4395	4.5643	3.5576	3.0418	3.4723	3.7892	4.5097	3.7955	3.7264	3.0418	3.4824	3.2386	3.0418	3.6212	3.3686	3.6239	3.9092
1110028F18Rik	3.0418	3.0418	3.0418	3.0418	3.0418	3.0418	3.0418	3.0418	3.0418	3.0418	3.0418	3.0418	3.0418	3.0418	3.0418	3.0418	3.0418
1110032A03Rik	6.125	5.356	5.9587	5.4973	6.0206	6.6474	5.2064	5.3669	5.0145	5.1853	5.1807	5.3602	5.4859	6.5593	6.4443	6.669	6.5675
1110032F04Rik	10.1117	9.38778	10.2295	10.0129	10.5046	9.95404	7.13374	9.55703	10.5432	11.0587	11.1248	11.0251	9.95643	8.9074	9.8157	10.4718	11.0156
1110034G24Rik	8.7844	8.5164	8.4261	8.0656	7.7424	6.7737	8.0504	7.0701	7.9687	8.7879	8.4633	8.4758	8.1372	7.0031	6.587	6.4847	7.5201
1110036E04Rik	3.0418	3.0418	3.7675	3.0418	3.0418	3.0418	3.7207	3.5777	3.7264	3.0418	3.6625	3.0418	3.0418	3.0418	3.0418	3.4848	3.0418
1110037F02Rik	11.7263	11.8906	11.4461	11.3303	11.7434	11.6186	11.6455	11.2098	11.1339	11.0041	11.1142	11.2636	11.283	11.6378	11.7229	11.5707	11.6042
1110038B12Rik	7.46092	7.31118	8.72723	9.9316	10.6313	10.0198	7.47316	8.84571	9.85525	10.5252	10.7363	10.7449	10.6483	9.92745	10.0196	10.0253	9.98599
1110038F14Rik	7.9822	7.9742	8.517	8.6533	8.4626	8.5215	8.4383	8.9332	8.9413	9.3063	9.16	8.8538	9.1325	8.2015	8.3427	8.3399	8.1246
1110046J04Rik	3.6309	3.7476	3.0418	3.0418	3.0418	3.6844	3.7207	3.0418	3.7264	3.0418	3.0418	3.0418	3.4545	4.0248	3.864	3.3002	4.007
1110051M20Rik	6.3157	6.3214	5.7707	6.1984	7.1827	7.4189	6.2289	5.9662	6.4823	6.3571	6.7747	7.0096	7.1656	7.5581	7.2316	6.9774	7.2719
1110054M08Rik	5.1473	5.1135	4.3667	3.8295	4.5503	4.7852	5.9497	4.7313	3.8765	4.4053	4.4519	4.1363	4.5251	5.302	4.795	4.6162	4.8428
1110057K04Rik	9.57735	9.57441	10.0687	10.5178	10.732	10.4188	9.27617	9.96645	10.5137	10.554	10.5085	10.4386	10.1847	9.73786	10.2038	10.1295	9.9503
1110058L19Rik	6.0031	5.496	6.3506	6.6084	7.2306	7.0223	5.8106	6.6563	6.5127	7.1966	7.1031	6.7792	6.887	6.8178	7.1629	6.6625	6.8507
1110059E24Rik	7.6228	7.4997	7.319	7.7898	8.4935	8.7327	9.0969	7.6853	7.3443	7.8078	8.2486	8.523	9.227	9.1196	9.0128	8.881	9.0742
1110059G10Rik	8.23	8.1378	7.9237	8.0173	8.1254	7.9752	8.0903	8.0091	7.7	8.0643	8.1537	7.7431	8.2509	7.8715	7.9849	7.9911	7.7314
1110065P20Rik	5.465	4.6959	5.5529	6.2232	6.54	6.4252	5.4813	6.6228	6.6421	6.8314	6.6683	6.7225	7.1656	6.371	6.3564	6.8179	6.6252
1190002F15Rik	6.0346	6.125	4.3667	4.0009	3.6561	8.2207	5.8106	4.9226	3.7264	3.7423	3.6625	3.7025	7.3087	8.7606	8.0173	8.3707	8.4339
1190002N15Rik	10.2665	9.86315	9.43235	8.7366	8.77523	9.40969	9.52925	9.57019	8.94679	8.34929	8.63327	8.82144	9.69222	10.3136	9.63123	9.62786	9.97085
1190003K10Rik	3.0418	3.0418	3.0418	3.0418	3.0418	3.0418	3.0418	3.0418	3.0418	3.0418	3.0418	3.0418	3.0418	3.0418	3.0418	3.0418	3.0418
1190005I06Rik	3.0418	3.0418	3.5576	4.3753	4.2446	4.8623	3.9934	4.2145	4.2949	4.0232	4.3907	4.3621	4.7857	4.6869	5.1363	5.061	5.3046
1190007I07Rik	5.834	5.1135	7.0319	7.5293	7.7414	7.7551	5.4177	7.4584	7.8136	8.2306	8.138	7.8471	7.8745	7.5769	7.3987	7.4818	7.2523
1200014J11Rik	10.4254	10.632	10.1317	10.3415	10.5434	10.5877	10.751	10.1499	10.2572	10.2317	10.3686	10.5023	10.8308	10.7485	10.6627	10.6993	10.7793
1300002E11Rik	9.867	9.5122	9.5144	9.0527	8.1667	7.7213	9.1962	9.2998	8.7101	8.631	8.5875	8.2327	7.7973	7.6384	7.55	7.5855	7.8465
1300002K09Rik	3.0418	3.0418	3.0418	3.0418	3.0418	3.0418	3.0418	3.0418	3.0418	3.0418	3.0418	3.0418	3.0418	3.0418	3.0418	3.0418	3.0418
1300017J02Rik	3.0418	3.7476	3.5576	3.0418	3.4723	3.4748	3.7207	3.0418	3.0418	3.0418	3.0418	3.4663	3.4545	3.56	3.2316	3.0418	3.2895
1500004A13Rik	6.6339	6.6474	7.2192	6.9559	7.0436	6.3146	6.4617	6.9807	6.8702	6.7403	6.3883	6.7528	6.139	6.4096	6.247	6.4781	6.4797
1500009C09Rik	3.0418	3.0418	3.5576	3.0418	3.0418	3.0418	3.0418	3.0418	3.0418	3.0418	3.0418	3.0418	3.0418	3.0418	3.3375	3.3002	3.0418
1500009L16Rik	3.6309	3.7476	3.0418	3.0418	3.0418	4.9763	3.0418	3.0418	3.0418	3.0418	3.0418	3.0418	3.6235	4.524	4.947	5.0189	4.9801
1500011B03Rik	8.3763	7.5779	7.955	7.8142	7.7156	7.8118	7.7723	7.636	7.9687	7.8331	7.6573	7.5174	7.6391	7.6362	7.7147	7.755	7.3491
1500011K16Rik	6.1539	5.4278	6.746	7.1735	7.3361	7.5902	6.2646	7.3708	7.9742	8.8167	8.6473	8.0365	8.5569	7.5425	7.4872	7.3571	7.4366
1500012F01Rik	9.77828	9.528	9.05335	10.1487	10.886	11.5366	10.0653	10.2267	10.7266	11.068	11.4101	10.9832	12.0479	11.3877	11.6697	11.4966	11.1698
1500012K07Rik	3.0418	3.0418	3.0418	3.0418	3.0418	3.0418	3.0418	3.5777	3.5282	3.0418	3.0418	3.0418	3.0418	3.0418	3.0418	3.0418	3.2999
1500015A07Rik	7.2522	7.0941	7.5582	7.5194	7.0518	6.5562	7.3955	7.8952	7.5551	7.6386	7.6066	7.0185	6.3235	6.5417	6.0192	6.1207	5.938
1500015L24Rik	3.0418	3.0418	3.0418	3.0418	3.0418	3.0418	3.0418	3.0418	3.0418	3.0418	3.0418	3.0418	3.0418	3.0418	3.0418	3.0418	3.0418
1500015O10Rik	3.6309	3.0418	4.4517	3.6022	4.0027	3.4148	3.0418	4.2145	4.5214	4.0232	3.7991	4.0431	3.0418	3.7708	3.3094	3.695	3.2999
1500017E21Rik	3.0418	3.0418	3.0418	3.0418	3.4723	3.4765	3.0418	3.9599	3.7264	3.0418	3.4824	3.7033	3.4545	3.0418	3.6051	3.0418	3.2999
1600002D24Rik	3.0418	3.0418	3.5576	3.0418	3.0418	3.0418	3.0418	3.0418	3.0418	3.0418	3.0418	3.245	3.4545	3.0418	3.3094	3.3002	3.2895
1600002H07Rik	5.465	5.356	6.3314	6.6454	8.1057	7.9259	6.0762	6.7051	7.107	7.5267	7.5599	7.9336	8.749	7.8555	7.8979	7.8447	7.9571
1600002K03Rik	7.0389	6.2461	6.495	7.2473	8.007	7.7127	6.4307	6.2131	7.4958	7.9819	7.9519	7.8614	8.0841	7.655	7.7246	7.7322	7.6812
1600010M07Rik	3.0418	3.0418	3.0418	3.0418	3.0418	3.0418	3.0418	3.0418	3.0418	3.0418	3.0418	3.0418	3.0418	3.0418	3.0418	3.0418	3.0418
1600012H06Rik	9.6441	9.743	9.6808	9.3203	8.0387	8.1014	9.8786	9.7809	9.4791	9.034	8.8472	8.3138	8.2151	8.6007	8.2858	8.2988	8.1881
1600014C10Rik	9.98862	9.40072	9.5476	8.26775	8.38218	8.48863	11.0903	8.70967	8.81374	9.71434	9.7675	9.70863	10.0891	9.24978	8.96076	8.37498	9.60345
1600014C23Rik	3.0418	3.0418	3.0418	3.0418	3.0418	3.0418	3.0418	3.0418	3.0418	3.0418	3.0418	3.0418	3.0418	3.8584	3.7369	3.3002	3.8299
1600014K23Rik	3.0418	3.0418	3.0418	3.0418	3.0418	3.0418	3.0418	3.0418	3.0418	3.0418	3.0418	3.0418	3.0418	3.0418	3.0418	3.0418	3.0418
1600015I10Rik	3.0418	3.0418	3.0418	3.0418	3.0418	3.0418	3.0418	3.0418	3.0418	3.0418	3.0418	3.0418	3.0418	3.0418	3.0418	3.0418	3.0418
1600016N20Rik	5.7602	5.8965	5.4837	5.1691	5.3991	5.6617	6.2646	5.0883	5.1017	5.607	4.8491	5.0803	5.0636	5.9501	5.2892	5.3924	5.9001
1600019K03Rik	3.0418	3.0418	3.0418	3.0418	3.0418	3.0418	3.0418	3.0418	3.0418	3.0418	3.0418	3.0418	3.0418	3.0418	3.0418	3.0418	3.0418
1600020E01Rik	8.4121	8.2277	7.5905	7.2231	6.3675	6.6146	8.0301	7.6192	7.1843	7.1059	7.0105	6.5904	7.2519	6.7694	6.7494	6.6206	6.6892
1600023N17Rik	4.197	3.7476	4.0578	4.3753	3.6561	4.3097	3.9934	4.0962	4.0013	3.8957	3.7991	3.6978	4.1127	4.1119	4.3001	4.4108	4.1932
1600025M17Rik	3.0418	3.0418	3.0418	3.0418	3.0418	3.0418	3.0418	3.0418	3.0418	3.0418	3.0418	3.0418	3.0418	3.0418	3.0418	3.0418	3.0418
1600027J07Rik	3.0418	3.0418	3.0418	3.0418	3.0418	3.0418	3.0418	3.0418	3.0418	3.0418	3.0418	3.0418	3.0418	3.0418	3.0418	3.0418	3.0418
1600029I14Rik	3.0418	3.0418	3.5576	3.0418	3.4778	3.0418	3.0418	3.0418	3.5282	3.0418	3.0418	3.4418	3.0418	3.56	3.0418	3.0418	3.2895
1600029O15Rik	4.4395	4.5643	4.3667	3.0418	3.8936	3.996	4.3652	3.5777	4.2069	4.134	4.8062	4.3294	4.1127	4.2477	4.0697	4.0029	3.7249
1700001C02Rik	3.0418	3.0418	3.0418	3.0418	3.0418	3.0418	3.0418	3.0418	3.0418	3.0418	3.0418	3.0418	3.0418	3.0418	3.0418	3.0418	3.0418
1700001C19Rik	3.0418	3.0418	3.0418	3.0418	3.0418	3.0418	3.0418	3.0418	3.5282	3.5395	3.0418	3.4418	3.0418	3.0418	3.0418	3.2716	3.2999
1700001D01Rik	3.6309	3.0418	4.2742	3.6022	3.7914	3.6543	3.7207	4.0962	3.8765	3.0418	3.7991	3.9059	3.4545	3.7491	3.7839	3.2716	3.7249
1700001F09Rik	3.0418	3.0418	3.0418	3.0418	3.0418	3.0418	3.0418	3.0418	3.0418	3.0418	3.0418	3.0418	3.0418	3.0418	3.0418	3.2716	3.0418
1700001G11Rik	3.8693	3.7476	4.2742	4.1428	4.3777	4.7789	3.0418	3.9599	4.1099	4.134	4.3258	4.142	5.1826	5.0252	4.4935	4.9916	4.9437
1700001G17Rik	4.5426	4.2417	4.8005	4.1428	4.3777	4.2471	4.3652	4.8621	4.3759	4.7447	4.3907	4.6213	4.6186	4.3579	4.0128	4.2526	4.5036
1700001J03Rik	3.6309	3.0418	3.9261	3.6022	3.7914	3.0418	3.7207	4.0962	4.3759	4.0232	4.0123	3.9122	4.0364	3.7513	3.2316	3.0418	3.0418
1700001J11Rik	3.0418	4.2417	3.5576	3.0418	3.0418	3.6069	3.9934	3.9599	3.7264	3.5395	3.4824	3.245	3.6235	3.4092	3.7138	3.2716	3.2999
1700001K19Rik	3.6309	4.4152	4.6042	4.0009	4.0907	3.7863	4.6375	4.3199	4.3759	4.0232	4.2565	4.124	3.7519	3.8494	3.864	3.999	3.8988
1700001K23Rik	4.197	4.2417	3.9261	3.8295	3.6561	3.6543	3.7207	3.5777	3.5282	3.0418	3.4824	3.0418	3.4545	3.623	3.2316	3.53	3.7249
1700001L05Rik	6.0031	5.846	7.6063	7.9156	7.8113	6.8216	5.8585	7.5049	7.5478	7.1469	7.0364	7.4915	7.0738	6.8933	7.0758	7.232	6.716
1700001L19Rik	3.0418	3.0418	3.0418	3.0418	3.0418	3.0418	3.0418	3.0418	3.0418	3.0418	3.0418	3.0418	3.0418	3.0418	3.0418	3.0418	3.0418
1700001O22Rik	3.8693	3.7476	3.7675	3.0418	5.3424	5.5477	3.9934	3.9599	3.8765	4.4053	5.1141	5.2896	5.6356	5.8159	5.1509	5.2105	5.349
1700001P01Rik	3.6309	4.0305	4.3667	4.7276	3.4723	3.996	3.9934	4.6602	4.4511	4.9598	4.4519	4.1421	4.0364	3.7708	3.7571	3.999	3.8436
1700003C15Rik	3.0418	3.0418	3.0418	3.0418	3.0418	3.0418	3.0418	3.0418	3.0418	3.0418	3.0418	3.0418	3.0418	3.0418	3.0418	3.0418	3.0418
1700003D09Rik	3.0418	3.0418	3.0418	3.0418	3.0418	3.4748	3.0418	3.0418	3.0418	3.0418	3.0418	3.0418	3.4545	3.0418	3.0418	3.0418	3.2895
1700003E16Rik	3.0418	3.0418	3.0418	3.0418	3.0418	3.9962	3.0418	3.0418	3.0418	3.0418	3.4824	3.0418	3.4545	4.3671	3.7571	3.9904	3.8988
1700003E24Rik	3.0418	3.0418	3.0418	3.0418	3.0418	3.0418	3.0418	3.0418	3.0418	3.0418	3.0418	3.0418	3.0418	3.0418	3.0418	3.0418	3.0418
1700003F12Rik	3.8693	4.4152	3.0418	3.8295	4.2134	3.836	3.9934	3.9599	3.7264	3.5395	3.0418	4.0193	3.0418	3.4542	4.1041	3.9571	3.9092
1700003G13Rik	3.0418	3.0418	3.0418	3.0418	3.0418	3.0418	3.0418	3.0418	3.0418	3.0418	3.0418	3.0418	3.0418	3.0418	3.0418	3.0418	3.0418
1700003G18Rik	3.0418	3.0418	3.0418	3.0418	3.0418	3.0418	3.0418	3.0418	3.7264	3.0418	3.0418	3.6019	3.4545	3.4092	3.5272	3.53	3.2999
1700003H04Rik	3.0418	3.0418	3.0418	3.0418	3.0418	3.0418	3.0418	3.0418	3.0418	3.0418	3.0418	3.0418	3.0418	3.0418	3.0418	3.0418	3.0418
1700003L19Rik	3.0418	3.0418	3.0418	3.0418	3.0418	3.0418	3.0418	3.0418	3.0418	3.0418	3.0418	3.0418	3.0418	3.0418	3.0418	3.0418	3.0418
1700003M02Rik	3.0418	3.0418	3.0418	3.0418	3.0418	3.0418	3.0418	3.0418	3.0418	3.0418	3.0418	3.0418	3.0418	3.0418	3.0418	3.0418	3.0418
1700003M07Rik	3.0418	3.0418	3.0418	3.0418	3.0418	3.4765	3.0418	3.0418	3.0418	3.5395	3.4824	3.0418	4.1127	3.4542	3.7247	3.6239	3.2895
1700003P14Rik	3.0418	3.0418	3.0418	3.0418	3.0418	3.0418	3.0418	3.0418	3.0418	3.0418	3.0418	3.0418	3.0418	3.0418	3.0418	3.0418	3.0418
1700006A11Rik	3.0418	3.0418	3.0418	3.0418	3.0418	3.0418	3.0418	3.0418	3.0418	3.0418	3.0418	3.0418	3.0418	3.0418	3.0418	3.0418	3.0418
1700006E09Rik	3.0418	3.0418	3.0418	3.0418	3.0418	3.0418	3.0418	3.0418	3.0418	3.0418	3.0418	3.0418	3.0418	3.0418	3.0418	3.0418	3.0418
1700006F04Rik	3.0418	3.0418	3.0418	3.0418	3.0418	3.0418	3.0418	3.0418	3.0418	3.0418	3.0418	3.0418	3.0418	3.0418	3.0418	3.0418	3.0418
1700006H21Rik	3.0418	3.0418	3.0418	3.0418	3.0418	3.0418	3.7207	3.0418	3.0418	3.0418	3.0418	3.0418	3.0418	3.0418	3.0418	3.0418	3.0418
1700007B14Rik	3.0418	3.0418	3.0418	3.0418	3.0418	3.0418	3.0418	3.0418	3.0418	3.0418	3.0418	3.0418	3.0418	3.0418	3.0418	3.0418	3.0418
1700007F19Rik	3.0418	3.0418	3.0418	3.0418	3.0418	3.0418	3.0418	3.7955	3.7264	3.0418	3.0418	3.0418	3.0418	3.0418	3.0418	3.0418	3.0418
1700007G11Rik	3.0418	3.0418	3.0418	3.0418	3.0418	3.0418	3.0418	3.0418	3.0418	3.0418	3.0418	3.0418	3.0418	3.0418	3.0418	3.0418	3.0418
1700007J10Rik	5.3156	4.6959	4.5305	4.5652	4.298	4.3688	4.5097	4.5031	4.1099	4.2329	4.182	4.4069	3.7519	4.1788	4.1481	4.1025	3.9092
1700007K09Rik	3.0418	3.0418	3.0418	3.6022	3.6561	3.836	3.7207	3.5777	3.8765	3.8957	3.6625	3.6254	3.4545	3.7491	3.5356	3.53	3.6485
1700007K13Rik	3.0418	3.0418	3.0418	3.0418	3.6484	4.3689	3.0418	3.0418	3.7264	5.0082	4.5097	3.4418	5.3175	3.891	4.3486	4.3378	3.8299
1700007L15Rik	4.9536	4.4152	5.6187	5.1691	5.1387	5.5199	4.6375	5.8538	5.1431	5.3412	5.4177	5.3354	5.6556	5.5004	5.2487	5.2054	4.9409
1700007P06Rik	3.0418	3.0418	3.0418	3.0418	3.0418	3.0418	3.0418	3.0418	3.0418	3.0418	3.0418	3.0418	3.0418	3.0418	3.0418	3.0418	3.0418
1700008F21Rik	3.6309	3.0418	3.0418	3.0418	3.0418	3.0418	3.0418	3.0418	3.0418	3.0418	3.0418	3.0418	3.0418	3.0418	3.0418	3.0418	3.0418
1700008I05Rik	3.0418	3.0418	3.0418	3.0418	3.0418	3.6543	3.0418	3.0418	3.0418	3.0418	3.0418	3.0418	3.0418	3.0418	3.5272	3.2716	3.0418
1700008J07Rik	7.9255	7.6947	8.1242	7.798	7.7091	7.0827	8.6992	8.478	8.1526	8.0536	7.5776	7.4222	7.2193	6.7726	6.7443	6.8693	7.1412
1700008K24Rik	3.0418	3.0418	3.0418	3.0418	3.0418	3.0418	3.0418	3.0418	3.0418	3.0418	3.0418	3.0418	3.0418	3.0418	3.0418	3.0418	3.0418
1700008O03Rik	3.8693	3.0418	3.7675	3.0418	3.0418	3.7226	3.0418	3.0418	3.0418	3.7423	3.0418	3.0418	3.4545	3.6748	3.0418	3.8001	3.6485
1700008P02Rik	3.0418	3.0418	3.0418	3.0418	3.0418	3.0418	3.0418	3.0418	3.0418	3.0418	3.0418	3.0418	3.0418	3.0418	3.0418	3.0418	3.0418
1700009C05Rik	3.0418	3.0418	3.0418	3.0418	3.0418	3.0418	3.0418	3.0418	3.0418	3.0418	3.0418	3.0418	3.0418	3.0418	3.0418	3.0418	3.0418
1700009J07Rik	3.0418	3.0418	3.0418	3.0418	3.0418	3.0418	3.0418	3.0418	3.0418	3.0418	3.0418	3.0418	3.4545	3.0418	3.0418	3.0418	3.0418
1700009N14Rik	3.0418	3.0418	3.0418	3.8295	4.0778	3.7863	3.0418	3.0418	4.0013	4.3227	4.3258	4.2776	4.7051	3.7513	3.6274	4.0292	3.5476
1700009P17Rik	3.0418	3.7476	3.5576	3.6022	3.6561	4.5461	3.7207	3.9599	4.1099	3.7423	3.4824	3.3192	3.6235	4.0326	4.3519	3.71	4.151
1700010B08Rik	3.0418	3.0418	3.5576	3.0418	3.0418	3.0418	3.0418	3.0418	3.5282	3.0418	3.0418	3.0418	3.4545	3.0418	3.3375	3.0418	3.0418
1700010D01Rik	3.0418	3.0418	3.0418	3.0418	3.0418	3.0418	3.0418	3.0418	3.0418	3.0418	3.0418	3.0418	3.0418	3.0418	3.0418	3.0418	3.0418
1700010I02Rik	3.0418	3.0418	3.0418	3.0418	3.0418	3.0418	3.0418	3.0418	3.0418	3.0418	3.0418	3.0418	3.0418	3.0418	3.0418	3.0418	3.0418
1700010I14Rik	5.0859	5.28	5.5862	5.4115	5.6876	6.659	5.2807	5.8242	5.646	5.7226	5.4967	5.486	5.8764	6.5933	6.4627	6.5663	6.1325
1700010J16Rik	3.0418	3.0418	3.0418	3.0418	3.0418	3.0418	3.0418	3.0418	3.0418	3.0418	3.0418	3.0418	3.0418	3.0418	3.2316	3.0418	3.0418
1700010K23Rik	3.0418	3.0418	3.0418	3.0418	3.0418	3.0418	3.0418	3.0418	3.0418	3.0418	3.0418	3.0418	3.0418	3.0418	3.0418	3.0418	3.0418
1700011A15Rik	3.0418	3.0418	3.0418	3.0418	3.0418	3.0418	3.0418	3.0418	3.0418	3.0418	3.0418	3.0418	3.0418	3.0418	3.0418	3.0418	3.0418
1700011B04Rik	3.0418	3.0418	3.0418	3.0418	3.0418	3.0418	3.0418	3.0418	3.0418	3.0418	3.0418	3.0418	3.0418	3.0418	3.0418	3.0418	3.0418
1700011E24Rik	3.0418	3.0418	3.0418	3.0418	3.0418	3.0418	3.0418	3.0418	3.0418	3.0418	3.0418	3.0418	3.0418	3.0418	3.0418	3.2716	3.0418
1700011H14Rik	3.0418	3.7476	4.0578	4.3753	3.8936	3.4748	3.0418	3.7955	4.3759	3.0418	4.1012	3.7657	3.7519	3.0418	4.1195	3.3654	3.0418
1700011I03Rik	3.6309	3.0418	3.0418	3.0418	3.0418	3.0418	3.7207	3.0418	3.0418	3.0418	3.0418	3.0418	3.0418	3.0418	3.0418	3.0418	3.0418
1700011L22Rik	3.0418	3.0418	3.5576	3.0418	3.0418	3.0418	3.0418	3.5777	3.0418	3.0418	3.0418	3.0418	3.0418	3.0418	3.0418	3.0418	3.0418
1700011M02Rik	3.0418	3.0418	3.0418	3.0418	3.0418	3.0418	3.0418	3.0418	3.0418	3.0418	3.0418	3.0418	3.0418	3.0418	3.0418	3.0418	3.0418
1700012A03Rik	3.0418	3.0418	3.0418	3.0418	3.0418	3.0418	3.0418	3.0418	3.0418	3.0418	3.0418	3.0418	3.0418	3.0418	3.0418	3.0418	3.0418
1700012B07Rik	3.0418	3.0418	3.0418	3.0418	3.0418	3.0418	3.0418	3.5777	3.0418	3.5395	4.182	3.4904	3.4545	3.0418	3.0418	3.0418	3.0418
1700012B09Rik	3.0418	3.0418	3.0418	3.0418	3.0418	3.0418	3.0418	3.0418	3.0418	3.0418	3.0418	3.0418	3.4545	3.0418	3.0418	3.0418	3.0418
1700012D01Rik	5.417	5.7935	5.827	6.3857	5.9817	5.2232	5.6001	6.1903	6.0123	6.4258	6.2015	5.7001	5.8066	5.5654	5.1621	5.1744	4.8332
1700012D14Rik	4.4395	4.2417	4.9156	4.6492	4.7749	4.8143	4.6375	5.4082	5.0588	4.857	4.6172	4.404	4.1127	4.5717	4.8683	4.3099	4.6347
1700012I11Rik	3.0418	3.0418	3.0418	3.0418	3.0418	3.0418	3.0418	3.0418	3.0418	3.0418	3.0418	3.0418	3.0418	3.0418	3.0418	3.0418	3.0418
1700012L04Rik	3.0418	3.0418	3.0418	3.0418	3.0418	3.0418	3.0418	3.7955	3.0418	3.0418	3.0418	3.2631	3.0418	3.0418	3.2316	3.0418	3.0418
1700012P22Rik	3.0418	3.0418	3.0418	3.0418	3.0418	3.0418	3.0418	3.0418	3.0418	3.0418	3.0418	3.0418	3.0418	3.0418	3.0418	3.0418	3.0418
1700013D24Rik	3.0418	3.0418	3.0418	3.0418	3.0418	3.0418	3.0418	3.0418	3.0418	3.0418	3.0418	3.0418	3.0418	3.0418	3.0418	3.0418	3.0418
1700013F07Rik	3.6309	3.0418	3.0418	3.0418	3.0418	3.0418	3.0418	3.0418	3.0418	3.0418	3.4824	3.0418	3.0418	3.6466	3.0418	3.3002	3.0418
1700013G24Rik	3.0418	3.0418	3.0418	3.0418	3.0418	3.0418	3.0418	3.0418	3.0418	3.0418	3.0418	3.0418	3.4545	3.0418	3.0418	3.2716	3.0418
1700013H16Rik	3.0418	3.0418	3.0418	3.0418	3.0418	3.0418	3.0418	3.0418	3.0418	3.0418	3.0418	3.0418	3.0418	3.0418	3.0418	3.0418	3.0418
1700015E13Rik	3.0418	3.0418	3.0418	3.0418	3.0418	3.0418	3.0418	3.0418	3.0418	3.0418	3.0418	3.0418	3.0418	3.0418	3.3375	3.0418	3.2895
1700015F17Rik	3.0418	3.0418	3.0418	3.0418	3.0418	3.0418	3.0418	3.0418	3.0418	3.0418	3.0418	3.0418	3.0418	3.0418	3.0418	3.0418	3.0418
1700015G11Rik	3.0418	3.0418	3.0418	3.0418	3.0418	3.0418	3.0418	3.0418	3.0418	3.0418	3.0418	3.0418	3.0418	3.0418	3.0418	3.0418	3.0418
1700016C15Rik	3.0418	3.0418	3.7675	4.3753	3.9043	3.4748	3.9934	4.2145	4.2949	3.5395	3.7991	3.5224	3.0418	3.6165	3.4614	3.6239	3.2895
1700016D06Rik	3.0418	3.0418	3.5576	3.6022	3.7821	3.0418	3.7207	3.7955	4.4511	3.5395	3.7991	3.6057	3.0418	3.0418	3.2316	3.0418	3.0418
1700016G22Rik	3.0418	4.0305	3.5576	3.0418	3.0418	3.7226	3.7207	3.7955	3.0418	3.0418	3.0418	3.0418	3.0418	3.4529	3.3686	3.2716	3.5476
1700016H13Rik	3.0418	3.0418	3.0418	3.0418	3.0418	3.0418	3.0418	3.5777	3.0418	3.0418	3.0418	3.0418	3.4545	3.0418	3.3375	3.53	3.0418
1700016K19Rik	3.8693	4.0305	3.5576	3.0418	4.1708	3.6069	3.0418	3.0418	3.0418	4.0232	3.6625	4.2805	4.3681	4.3092	3.7138	3.9904	3.3905
1700016L04Rik	3.0418	3.0418	3.7675	3.0418	3.0418	3.0418	3.0418	3.0418	3.0418	3.5395	3.0418	3.2386	3.0418	3.0418	3.5272	3.0418	3.0418
1700016L21Rik	4.0486	3.7476	3.0418	3.0418	3.0418	3.0418	3.7207	3.0418	3.0418	3.0418	3.0418	3.0418	3.0418	3.0418	3.0418	3.3002	5.0828
1700016P04Rik	3.0418	3.0418	3.0418	3.0418	3.0418	3.0418	3.0418	3.0418	3.0418	3.0418	3.0418	3.0418	3.0418	3.0418	3.0418	3.0418	3.0418
1700017B05Rik	10.3884	9.98266	9.03298	9.09977	10.3245	9.19502	9.71291	9.41117	9.39651	9.74129	10.1113	10.5031	10.1541	9.45243	8.80989	9.55163	9.65092
1700017D01Rik	3.0418	3.0418	3.0418	3.0418	3.0418	3.0418	3.0418	3.0418	3.5282	3.0418	3.0418	3.0418	3.0418	3.0418	3.0418	3.0418	3.0418
1700017G19Rik	3.0418	3.0418	3.0418	3.0418	3.0418	3.0418	3.0418	3.0418	3.0418	3.0418	3.0418	3.0418	3.0418	3.0418	3.2316	3.0418	3.0418
1700017J07Rik	3.0418	3.0418	3.0418	3.0418	3.0418	3.0418	3.7207	3.0418	3.5282	3.0418	3.0418	3.0418	3.0418	3.0418	3.0418	3.0418	3.0418
1700017N19Rik	3.0418	3.0418	3.0418	3.0418	3.0418	3.0418	3.0418	3.0418	3.0418	3.0418	3.0418	3.0418	3.0418	3.0418	3.0418	3.0418	3.0418
1700018A04Rik	3.0418	3.0418	3.0418	3.0418	3.0418	3.0418	3.0418	3.0418	3.0418	3.0418	3.0418	3.0418	3.0418	3.0418	3.0418	3.3002	3.0418
1700018B08Rik	3.0418	3.0418	3.9261	3.6022	3.4778	3.0418	3.0418	4.2145	4.0013	3.5395	3.7991	3.0418	3.0418	3.0418	3.0418	3.0418	3.0418
1700018B24Rik	3.0418	3.0418	3.0418	3.0418	3.0418	3.0418	3.0418	3.0418	3.0418	3.0418	3.4824	3.0418	3.0418	3.0418	3.0418	3.0418	3.0418
1700018C11Rik	3.0418	3.0418	3.0418	3.6022	3.0418	3.0418	3.7207	3.5777	3.5282	3.0418	3.4824	3.0418	3.0418	3.0418	3.0418	3.0418	3.0418
1700018F24Rik	3.0418	3.0418	3.0418	3.0418	3.0418	3.0418	3.0418	3.0418	3.0418	3.0418	3.0418	3.0418	3.0418	3.0418	3.0418	3.0418	3.0418
1700018G05Rik	3.0418	3.0418	3.0418	3.0418	3.0418	3.0418	3.0418	3.0418	3.0418	3.0418	3.0418	3.0418	3.0418	3.0418	3.0418	3.0418	3.0418
1700018L02Rik	3.0418	3.0418	3.7675	3.6022	3.7304	3.9962	4.1974	3.9599	3.5282	4.0232	3.0418	3.0418	3.8591	3.891	4.0409	4.2386	4.2704
1700019A02Rik	3.0418	3.0418	3.0418	3.8295	3.7304	3.7892	3.0418	3.5777	3.7264	3.0418	3.913	3.6128	3.7519	3.6212	3.4614	3.911	3.5476
1700019B03Rik	4.5426	3.0418	4.0578	3.0418	3.4723	3.0418	4.7526	3.0418	3.0418	3.5395	3.0418	3.0418	3.0418	3.0418	3.0418	3.3002	3.2895
1700019B21Rik	3.0418	3.0418	3.0418	3.0418	3.0418	3.0418	3.0418	3.0418	3.5282	3.0418	3.0418	3.0418	3.0418	3.0418	3.0418	3.0418	3.0418
1700019D03Rik	3.0418	3.0418	3.7675	3.8295	4.5294	5.7241	3.9934	3.9599	3.5282	3.5395	3.0418	3.3192	3.4545	4.3054	5.6554	5.017	5.2544
1700019E08Rik	3.0418	3.0418	3.0418	3.0418	3.0418	3.0418	3.0418	3.0418	3.0418	3.0418	3.0418	3.0418	3.0418	3.0418	3.0418	3.0418	3.0418
1700019G17Rik	6.7698	8.0309	8.1676	7.854	6.9858	7.0223	7.644	7.3607	6.8818	6.523	6.415	6.1134	6.6429	6.3551	6.9268	6.689	6.3664
1700019G24Rik	3.0418	3.0418	3.0418	3.0418	3.0418	3.0418	3.0418	3.0418	3.0418	3.0418	3.0418	3.0418	3.0418	3.0418	3.0418	3.0418	3.0418
1700019L03Rik	4.3254	4.0305	5.1642	5.5383	5.2331	4.703	4.8575	5.1879	5.8291	5.5133	5.4709	5.7517	4.7461	4.9651	4.6522	4.9597	4.7658
1700019M22Rik	3.0418	3.0418	3.0418	3.0418	3.0418	3.0418	3.0418	3.0418	3.0418	3.0418	3.0418	3.0418	3.0418	3.0418	3.0418	3.0418	3.0418
1700019N19Rik	3.0418	3.0418	3.0418	3.0418	3.0418	3.0418	3.0418	3.0418	3.0418	3.0418	3.0418	3.0418	3.0418	3.0418	3.0418	3.0418	3.0418
1700019O17Rik	3.0418	3.0418	3.0418	3.0418	3.0418	3.0418	3.0418	3.0418	3.0418	3.0418	3.0418	3.0418	3.0418	3.0418	3.0418	3.0418	3.0418
1700020A23Rik	3.0418	3.0418	3.5576	4.0009	3.7304	3.6519	3.0418	4.0962	4.1099	4.134	3.4824	3.2386	3.0418	3.623	3.6643	3.6239	3.4049
1700020D05Rik	4.9536	4.2417	4.9694	4.1428	4.3133	4.7569	3.9934	4.3199	4.65	4.0232	4.2565	4.1911	4.4753	4.896	4.5505	4.4528	4.2704
1700020G17Rik	3.0418	3.0418	3.0418	3.0418	3.0418	3.0418	3.0418	3.5777	3.0418	3.0418	3.0418	3.0418	3.0418	3.0418	3.0418	3.0418	3.0418
1700020I14Rik	10.5605	10.4069	9.74656	9.67375	9.35129	9.78107	9.69038	9.2839	9.23621	9.01477	9.18895	9.06769	9.40074	9.91435	10.0813	9.95727	10.3059
1700020L24Rik	4.637	4.0305	4.1722	4.0009	3.9908	3.996	4.5097	4.2145	4.2069	3.0418	3.7991	3.6923	3.7519	3.988	3.7571	3.3654	3.8934
1700020M21Rik	3.0418	3.0418	3.5576	3.0418	3.0418	3.0418	3.0418	3.0418	3.0418	3.0418	3.0418	3.0418	3.0418	3.0418	3.0418	3.0418	3.2895
1700020N01Rik	3.0418	3.0418	3.0418	3.0418	3.0418	3.0418	3.0418	3.0418	3.0418	3.0418	3.4824	3.0418	3.0418	3.0418	3.0418	3.0418	3.0418
1700020N15Rik	3.0418	3.0418	3.0418	3.0418	3.0418	3.0418	3.0418	3.0418	3.0418	3.0418	3.0418	3.0418	3.0418	3.0418	3.0418	3.0418	3.0418
1700020N18Rik	3.0418	3.0418	3.0418	3.0418	3.0418	3.0418	3.0418	3.0418	3.0418	3.0418	3.4824	3.0418	3.0418	3.0418	3.7839	3.0418	3.3905
1700021F05Rik	6.8595	7.0508	7.4828	7.6609	8.0654	7.8745	7.3469	7.831	8.0169	7.9476	8.2189	8.1797	8.733	8.095	7.9525	8.0935	8.1562
1700021F07Rik	3.0418	3.0418	3.0418	3.0418	3.0418	3.0418	3.0418	3.0418	3.0418	3.0418	3.0418	3.0418	3.0418	3.0418	3.0418	3.0418	3.0418
1700021K19Rik	8.1684	8.3395	9.0242	8.5359	9.0987	9.6854	8.1576	8.6776	8.6937	8.9206	9.1502	9.4796	9.8341	9.86	9.588	9.6095	9.7817
1700021N21Rik	3.0418	3.0418	3.0418	3.0418	3.0418	3.0418	3.0418	3.0418	3.5282	3.0418	3.0418	3.0418	3.0418	3.0418	3.0418	3.0418	3.0418
1700022A21Rik	3.0418	3.0418	3.0418	3.0418	3.0418	3.0418	3.0418	3.0418	3.0418	3.0418	3.0418	3.0418	3.0418	3.0418	3.0418	3.0418	3.0418
1700022A22Rik	3.0418	3.0418	3.0418	3.0418	3.0418	3.0418	3.0418	3.0418	3.0418	3.0418	3.0418	3.0418	3.0418	3.0418	3.0418	3.0418	3.0418
1700022E09Rik	3.0418	3.0418	3.0418	3.0418	3.0418	3.0418	3.0418	3.0418	3.0418	3.5395	3.0418	3.0418	3.0418	3.0418	3.0418	3.0418	3.0418
1700022H16Rik	3.0418	3.0418	3.0418	3.0418	3.0418	3.0418	3.0418	3.0418	3.0418	3.0418	3.0418	3.0418	3.0418	3.0418	3.0418	3.0418	3.0418
1700022I11Rik	4.0486	3.0418	4.0578	4.2658	3.7304	3.4748	3.7207	4.0962	4.4511	3.8957	3.4824	3.6657	3.4545	3.4529	3.4614	3.7542	3.2999
1700023C21Rik	3.0418	3.0418	3.0418	3.0418	3.0418	3.0418	3.0418	3.0418	3.0418	3.5395	3.4824	3.0418	3.0418	3.0418	3.0418	3.0418	3.0418
1700023E05Rik	3.0418	3.0418	3.0418	3.0418	3.0418	3.0418	3.0418	3.0418	3.0418	3.0418	3.0418	3.2631	3.0418	3.0418	3.0418	3.0418	3.0418
1700023F02Rik	3.0418	3.0418	3.0418	3.0418	3.0418	3.0418	3.0418	3.0418	3.0418	3.0418	3.0418	3.0418	3.0418	3.0418	3.0418	3.0418	3.0418
1700023F06Rik	3.8693	3.7476	3.9261	3.8295	3.7304	3.6069	3.9934	3.5777	3.7264	3.5395	3.6625	3.5405	3.4545	3.4542	3.2316	3.3654	3.6485
1700023L04Rik	3.6309	3.0418	3.0418	3.0418	3.0418	3.4148	4.5097	3.7955	3.0418	3.7423	3.0418	3.0418	3.4545	4.1087	3.3094	3.2716	3.8299
1700024B18Rik	3.0418	3.0418	3.0418	3.0418	3.0418	3.0418	3.0418	3.0418	3.0418	3.0418	3.0418	3.0418	3.0418	3.0418	3.0418	3.0418	3.0418
1700024F13Rik	3.0418	3.0418	3.9261	3.0418	3.0418	3.7863	3.9934	3.5777	3.0418	3.5395	3.0418	3.7278	3.4545	3.7513	3.5356	3.53	3.7249
1700024G13Rik	3.0418	3.0418	3.0418	3.0418	3.0418	3.0418	3.0418	3.0418	3.0418	3.0418	3.0418	3.0418	3.0418	3.0418	3.0418	3.0418	3.0418
1700024P04Rik	3.0418	3.0418	3.0418	3.0418	3.0418	3.0418	3.0418	3.0418	3.0418	3.0418	3.0418	3.0418	3.0418	3.0418	3.0418	3.0418	3.0418
1700024P16Rik	3.0418	3.0418	3.0418	3.0418	3.0418	3.0418	3.0418	3.0418	3.0418	3.0418	3.0418	3.0418	3.4545	3.0418	3.0418	3.0418	3.0418
1700025B11Rik	3.0418	3.0418	3.0418	3.0418	3.0418	3.0418	3.0418	3.0418	3.0418	3.0418	3.0418	3.0418	3.0418	3.0418	3.0418	3.0418	3.0418
1700025C18Rik	3.0418	3.0418	3.0418	3.0418	3.0418	3.0418	3.0418	3.0418	3.0418	3.0418	3.4824	3.0418	3.0418	3.0418	3.0418	3.0418	3.0418
1700025F22Rik	3.0418	3.0418	3.0418	3.0418	3.0418	3.0418	3.0418	3.0418	3.0418	3.0418	3.0418	3.0418	3.0418	3.0418	3.0418	3.0418	3.0418
1700025F24Rik	3.0418	3.0418	3.0418	3.0418	3.0418	3.0418	3.0418	3.0418	3.0418	3.0418	3.0418	3.0418	3.0418	3.0418	3.0418	3.0418	3.0418
1700025G04Rik	9.2644	9.2564	9.2119	8.1254	7.8573	8.7892	8.8977	8.1147	7.7891	7.2446	7.3902	8.0553	9.367	9.9392	8.7937	8.3591	9.1418
1700025K24Rik	3.0418	3.0418	3.0418	3.0418	3.0418	3.0418	3.0418	3.0418	3.0418	3.0418	3.0418	3.0418	3.0418	3.0418	3.0418	3.0418	3.0418
1700025M24Rik	3.0418	3.0418	3.0418	3.0418	3.0418	3.0418	3.0418	3.0418	3.0418	3.0418	3.0418	3.245	3.0418	3.0418	3.0418	3.0418	3.0418
1700025N23Rik	3.8693	3.0418	3.0418	3.0418	3.0418	3.0418	3.7207	3.5777	3.0418	3.0418	3.0418	3.0418	3.0418	3.0418	3.0418	3.0418	3.0418
1700026D08Rik	3.0418	3.0418	3.0418	3.0418	3.0418	3.0418	3.0418	3.0418	3.0418	3.0418	3.0418	3.0418	3.0418	3.0418	3.0418	3.3002	3.0418
1700026D11Rik	3.8693	3.7476	3.5576	3.0418	3.4723	3.4748	4.3652	3.7955	3.0418	3.0418	3.4824	3.0418	3.0418	3.0418	3.0418	3.0418	3.0418
1700026F02Rik	3.0418	3.0418	3.0418	3.0418	3.0418	3.0418	3.0418	3.0418	3.0418	3.0418	3.0418	3.0418	3.0418	3.0418	3.0418	3.0418	3.0418
1700026L06Rik	3.0418	3.0418	3.5576	3.6022	3.4778	3.7863	3.7207	3.7955	3.0418	3.5395	3.0418	3.245	3.0418	3.56	3.3094	3.53	3.2895
1700027A15Rik	3.0418	3.0418	3.0418	3.0418	3.0418	3.0418	3.0418	3.0418	3.0418	3.0418	3.0418	3.0418	3.0418	3.0418	3.0418	3.0418	3.0418
1700027F09Rik	3.6309	3.0418	3.0418	3.0418	3.0418	3.0418	3.0418	3.0418	3.0418	3.0418	3.0418	3.0418	3.0418	3.0418	3.0418	3.2716	3.0418
1700027H10Rik	3.0418	3.0418	3.0418	3.0418	3.0418	3.0418	3.0418	3.0418	3.0418	3.0418	3.0418	3.0418	3.0418	3.0418	3.0418	3.0418	3.0418
1700027I24Rik	3.0418	3.0418	3.0418	3.0418	3.0418	3.0418	3.0418	3.0418	3.0418	3.0418	3.0418	3.5405	3.4545	3.0418	3.0418	3.0418	3.0418
1700027J07Rik	3.6309	4.0305	4.4517	3.8295	3.4723	3.0418	3.0418	4.8621	4.1099	4.0232	3.7991	3.9193	3.0418	4.0356	3.0418	3.0418	3.0418
1700028B04Rik	3.0418	3.7476	3.5576	3.0418	3.0418	3.0418	3.0418	3.0418	3.0418	3.0418	3.0418	3.2631	3.6235	3.0418	3.0418	3.0418	3.2999
1700028D13Rik	3.0418	3.0418	3.0418	3.0418	3.0418	3.0418	3.0418	3.0418	3.0418	3.0418	3.0418	3.0418	3.0418	3.0418	3.0418	3.0418	3.0418
1700028E10Rik	5.0215	4.5643	5.827	5.578	5.0613	4.1633	5.2807	5.666	5.6177	5.5133	5.3903	4.7642	4.5251	4.416	4.1481	4.4893	4.3753
1700028I16Rik	3.0418	3.0418	3.0418	3.0418	3.0418	3.7226	3.0418	3.0418	3.0418	3.5395	3.4824	3.4663	3.0418	3.9988	4.0412	3.7542	3.8329
1700028J19Rik	4.7243	5.28	5.1182	4.6492	4.9307	4.4344	5.1277	4.6602	5.1017	4.9095	5.0439	4.7438	4.8612	4.848	4.7349	4.5039	4.3372
1700028K03Rik	5.9709	5.7389	5.9075	5.8917	5.2248	5.2717	4.5097	5.794	5.7008	5.3412	5.5469	5.4401	5.0636	5.1956	5.44	5.1744	4.7946
1700028M03Rik	3.0418	3.0418	3.0418	3.0418	3.0418	3.0418	3.0418	3.0418	3.0418	3.0418	3.0418	3.0418	3.0418	3.0418	3.0418	3.0418	3.0418
1700028P14Rik	3.0418	3.0418	3.0418	3.0418	3.0418	3.0418	3.0418	3.0418	3.0418	3.0418	3.0418	3.0418	3.0418	3.0418	3.0418	3.0418	3.0418
1700028P15Rik	3.0418	3.0418	3.0418	3.0418	3.0418	3.0418	3.0418	3.0418	3.0418	3.0418	3.0418	3.0418	3.0418	3.0418	3.0418	3.0418	3.0418
1700029B22Rik	3.0418	3.0418	3.0418	3.0418	3.0418	3.0418	3.0418	3.0418	3.0418	3.0418	3.0418	3.0418	3.0418	3.0418	3.0418	3.0418	3.0418
1700029F12Rik	3.0418	3.0418	3.0418	3.0418	3.0418	3.0418	3.0418	3.0418	3.0418	3.0418	3.0418	3.0418	3.0418	3.0418	3.0418	3.0418	3.0418
1700029H14Rik	4.8056	4.5643	3.9261	4.0009	3.4723	3.4765	5.3509	4.2145	4.2949	3.8957	3.0418	3.2631	3.6235	3.0418	3.0418	3.0418	3.4049
1700029I15Rik	4.197	4.6959	4.7386	3.8295	4.3832	4.0086	3.9934	4.3199	4.0013	4.4053	4.3258	3.9252	3.9526	3.988	3.8313	4.1596	3.2895
1700029J03Rik	3.0418	3.0418	3.0418	3.0418	3.0418	3.0418	3.0418	3.0418	3.0418	3.0418	3.0418	3.0418	3.0418	3.0418	3.0418	3.0418	3.0418
1700029J07Rik	5.3156	4.5643	5.021	5.578	5.6168	5.6729	5.2807	5.4481	6.1551	5.6946	5.6649	5.3538	5.5734	5.6969	5.5638	5.677	5.4075
1700029M20Rik	3.0418	3.0418	3.0418	3.0418	3.0418	3.0418	3.0418	3.0418	3.0418	3.0418	3.0418	3.0418	3.0418	3.0418	3.0418	3.0418	3.0418
1700029N11Rik	3.0418	3.0418	3.0418	3.0418	3.0418	3.0418	3.0418	3.0418	3.0418	3.0418	3.0418	3.0418	3.0418	3.0418	3.0418	3.0418	3.0418
1700029P11Rik	3.0418	3.0418	3.5576	3.6022	3.4723	3.0418	3.7207	3.7955	3.5282	3.0418	3.6625	3.525	3.0418	3.4092	3.0418	3.0418	3.0418
1700030A11Rik	3.0418	3.0418	3.7675	3.0418	3.0418	3.0418	3.0418	3.5777	3.0418	3.0418	3.0418	3.0418	3.0418	3.0418	3.0418	3.0418	3.0418
1700030C10Rik	3.8693	3.7476	4.0578	4.2658	4.0068	3.9962	4.1974	3.9599	3.5282	4.3227	4.2565	4.1113	3.9526	3.988	3.9234	4.1445	3.8988
1700030F04Rik	3.0418	3.0418	3.0418	3.0418	3.0418	3.0418	3.0418	3.0418	3.0418	3.0418	3.0418	3.0418	3.0418	3.0418	3.0418	3.0418	3.0418
1700030F18Rik	3.0418	3.0418	3.0418	3.0418	3.0418	3.0418	3.0418	3.0418	3.0418	3.0418	3.0418	3.0418	3.0418	3.0418	3.0418	3.0418	3.0418
1700030J22Rik	3.6309	4.0305	4.9694	5.3664	4.9135	5.6062	4.6375	5.1391	4.9686	5.777	5.2128	4.9342	4.9665	5.2686	5.218	5.2349	5.0868
1700030K09Rik	5.2058	4.9222	6.8567	7.3844	7.8733	8.1597	5.542	7.1775	7.3693	7.6741	7.7692	8.0468	8.0363	7.9175	8.0918	8.2271	8.0182
1700030L20Rik	3.0418	3.0418	3.0418	3.0418	3.0418	3.0418	3.0418	3.0418	3.0418	3.0418	3.0418	3.0418	3.0418	3.0418	3.0418	3.0418	3.0418
1700030M09Rik	3.0418	3.0418	3.0418	3.0418	3.0418	3.0418	3.0418	3.5777	3.7264	3.7423	3.0418	3.0418	3.4545	3.0418	3.0418	3.3654	3.0418
1700030N03Rik	3.0418	3.0418	3.0418	3.0418	3.0418	3.0418	3.0418	3.0418	3.0418	3.0418	3.0418	3.0418	3.0418	3.0418	3.0418	3.0418	3.0418
1700030O20Rik	3.0418	3.0418	3.5576	3.0418	3.0418	3.0418	3.0418	3.0418	3.0418	3.0418	3.0418	3.0418	3.0418	3.0418	3.0418	3.3002	3.0418
1700031A10Rik	3.0418	3.0418	3.0418	3.0418	3.0418	3.0418	3.0418	3.0418	3.0418	3.0418	3.0418	3.0418	3.0418	3.0418	3.0418	3.0418	3.0418
1700031F05Rik	3.0418	3.0418	3.0418	3.0418	3.0418	3.0418	3.0418	3.0418	3.0418	3.0418	3.0418	3.0418	3.0418	3.0418	3.0418	3.0418	3.0418
1700031M16Rik	3.0418	3.0418	3.0418	3.0418	3.0418	3.0418	3.0418	3.0418	3.0418	3.0418	3.0418	3.0418	3.0418	3.0418	3.0418	3.0418	3.0418
1700031P21Rik	3.0418	3.0418	3.0418	3.0418	3.0418	3.0418	3.0418	3.0418	3.0418	3.0418	3.0418	3.0418	3.0418	3.0418	3.0418	3.0418	3.0418
1700034E13Rik	3.0418	3.0418	3.0418	3.0418	3.0418	3.0418	3.0418	3.0418	3.0418	3.0418	3.0418	3.0418	3.0418	3.0418	3.0418	3.0418	3.0418
1700034F02Rik	3.6309	4.4152	4.2742	4.1428	4.298	4.8621	4.1974	4.0962	4.5875	3.7423	3.913	3.7964	4.3681	4.5085	4.2598	4.2915	4.1431
1700034G24Rik	3.0418	3.0418	3.0418	3.0418	3.0418	3.0418	3.0418	3.0418	3.0418	3.0418	3.0418	3.0418	3.0418	3.0418	3.0418	3.0418	3.0418
1700034H15Rik	4.3254	3.7476	4.9694	6.2951	5.8516	4.305	4.3652	5.0883	6.5861	6.2281	5.7735	5.4595	4.3681	3.8494	4.4935	4.2573	3.7535
1700034I23Rik	3.6309	3.0418	3.5576	3.0418	3.7304	3.836	3.0418	3.0418	3.5282	3.0418	3.4824	3.0418	3.0418	3.8494	3.5002	3.729	3.7249
1700034J05Rik	3.0418	3.0418	3.0418	3.0418	3.0418	3.0418	3.0418	3.0418	3.0418	3.5395	3.4824	3.4599	3.6235	3.6165	3.6643	3.0418	3.0418
1700034K08Rik	3.0418	3.0418	3.0418	3.0418	3.0418	3.0418	3.0418	3.0418	3.0418	3.0418	3.0418	3.0418	3.0418	3.0418	3.0418	3.0418	3.0418
1700034O15Rik	3.0418	3.0418	3.0418	3.6022	3.0418	3.0418	3.0418	3.0418	3.0418	3.0418	3.0418	3.2386	3.0418	3.0418	3.0418	3.0418	3.0418
1700034P13Rik	3.6309	3.0418	3.5576	3.0418	3.4723	3.8984	3.0418	3.0418	3.0418	3.5395	3.0418	3.4599	3.4545	3.8494	4.3992	3.8085	4.1722
1700036G14Rik	3.0418	3.0418	3.0418	3.0418	3.0418	3.0418	3.0418	3.0418	3.0418	3.0418	3.0418	3.0418	3.0418	3.0418	3.0418	3.0418	3.0418
1700037C18Rik	5.1473	5.0215	6.0321	5.4973	6.1931	6.3295	5.1277	5.7631	5.8291	6.2662	6.1546	6.383	6.613	6.4015	6.064	6.4236	6.1006
1700037H04Rik	7.9662	7.2165	8.0566	8.6668	9.5074	9.0192	7.6305	8.5417	8.9769	9.5583	9.355	9.67	9.5401	9.2224	8.7135	8.8904	8.9788
1700039E15Rik	3.0418	3.0418	3.0418	3.0418	3.0418	3.0418	3.0418	3.0418	3.0418	3.0418	3.0418	3.0418	3.0418	3.0418	3.0418	3.0418	3.0418
1700039E22Rik	3.0418	3.0418	3.0418	3.0418	3.0418	3.0418	3.0418	3.0418	3.0418	3.0418	3.4824	3.0418	3.4545	3.0418	3.0418	3.2716	3.0418
1700040L02Rik	4.3254	4.5643	4.2742	3.6022	3.9908	4.4854	4.8575	4.2145	4.0013	3.0418	3.6625	3.4663	3.7519	4.0248	4.3558	4.2526	4.2357
1700041C23Rik	3.0418	3.0418	3.0418	3.0418	3.0418	3.0418	3.0418	3.0418	3.0418	3.0418	3.0418	3.0418	3.0418	3.0418	3.0418	3.0418	3.0418
1700041M19Rik	3.0418	3.0418	3.0418	3.0418	3.0418	3.0418	3.0418	3.0418	3.0418	3.0418	3.0418	3.0418	3.0418	3.0418	3.0418	3.0418	3.0418
1700042B14Rik	3.0418	3.0418	3.0418	3.0418	3.0418	3.0418	3.0418	3.0418	3.0418	3.0418	3.0418	3.0418	3.0418	3.0418	3.0418	3.0418	3.0418
1700042G07Rik	3.0418	3.0418	3.0418	3.0418	3.0418	3.0418	3.0418	3.0418	3.0418	3.0418	3.0418	3.0418	3.0418	3.0418	3.0418	3.0418	3.0418
1700042G15Rik	3.0418	3.0418	3.0418	3.0418	3.0418	3.0418	3.0418	3.0418	3.0418	3.0418	3.4824	3.2386	3.4545	3.0418	3.0418	3.2716	3.0418
1700042O10Rik	3.0418	3.0418	3.0418	3.0418	3.6484	3.996	3.0418	3.0418	3.0418	3.0418	3.0418	3.0418	3.7519	4.5673	4.0409	4.3812	4.3372
1700044C05Rik	3.0418	3.0418	3.0418	3.0418	3.0418	3.0418	3.0418	3.0418	3.0418	3.0418	3.0418	3.0418	3.0418	3.0418	3.0418	3.0418	3.2999
1700044K03Rik	3.0418	3.0418	3.0418	3.0418	3.0418	3.0418	3.0418	3.0418	3.0418	3.0418	3.0418	3.0418	3.0418	3.0418	3.0418	3.0418	3.0418
1700045H11Rik	3.0418	3.0418	3.0418	3.0418	3.0418	3.0418	3.0418	3.0418	3.0418	3.0418	3.0418	3.0418	3.0418	3.0418	3.0418	3.0418	3.0418
1700046C09Rik	3.0418	3.0418	3.0418	3.0418	3.0418	3.0418	3.0418	3.0418	3.0418	3.0418	3.0418	3.0418	3.0418	3.0418	3.0418	3.0418	3.2895
1700047A11Rik	3.8693	4.4152	3.7675	3.8295	3.6561	3.6069	3.7207	3.5777	3.8765	3.0418	3.7991	3.2386	3.4545	3.471	3.8147	3.6352	3.8299
1700047E10Rik	3.0418	3.0418	3.0418	3.0418	3.0418	3.0418	3.0418	3.0418	3.5282	3.0418	3.0418	3.0418	3.0418	3.0418	3.0418	3.0418	3.2895
1700047G03Rik	3.0418	3.7476	3.0418	3.6022	3.4778	3.6543	3.7207	4.5844	3.8765	3.0418	3.0418	3.0418	3.0418	3.0418	3.2316	3.0418	3.2895
1700047I17Rik2	3.0418	3.0418	3.0418	3.0418	3.0418	3.0418	3.0418	3.0418	3.0418	3.0418	3.0418	3.0418	3.0418	3.0418	3.0418	3.0418	3.0418
1700047L14Rik	3.0418	3.0418	3.0418	3.0418	3.0418	3.0418	3.0418	3.0418	3.0418	3.0418	3.0418	3.0418	3.0418	3.0418	3.0418	3.0418	3.0418
1700047M11Rik	3.0418	3.0418	3.0418	3.0418	3.0418	3.0418	3.0418	3.0418	3.0418	3.0418	3.0418	3.0418	3.0418	3.0418	3.2316	3.0418	3.0418
1700048M11Rik	5.5994	5.28	5.1642	5.0579	4.3832	4.305	4.3652	5.0355	4.7093	4.6208	4.7617	4.0975	3.6235	4.2944	4.0412	4.2109	4.3834
1700048O20Rik	4.637	4.0305	3.9261	4.0009	5.1537	7.0346	4.1974	4.4155	3.7264	4.6208	5.2128	5.2121	5.9905	6.3991	6.4812	6.6391	5.9684
1700049E15Rik	3.0418	3.0418	3.0418	3.0418	3.0418	3.0418	3.0418	3.0418	3.0418	3.0418	3.0418	3.0418	3.0418	3.0418	3.0418	3.0418	3.0418
1700049E22Rik	3.0418	3.0418	3.0418	3.0418	3.0418	3.0418	3.0418	3.0418	3.0418	3.0418	3.0418	3.0418	3.0418	3.0418	3.0418	3.0418	3.0418
1700049G17Rik	7.1136	6.3929	7.145	7.0958	6.4671	7.0212	6.2994	6.9938	6.8584	6.4589	6.2015	6.1254	6.2603	6.8882	6.8633	6.592	7.4926
1700049L16Rik	3.0418	3.0418	3.0418	3.0418	3.0418	3.0418	3.0418	3.0418	3.5282	3.0418	3.0418	3.0418	3.6235	3.0418	3.0418	3.0418	3.0418
1700051A21Rik	3.0418	3.0418	3.0418	3.0418	3.0418	3.0418	3.0418	3.0418	3.0418	3.0418	3.0418	3.0418	3.0418	3.0418	3.0418	3.0418	3.0418
1700052I22Rik	3.0418	3.0418	3.0418	3.0418	3.0418	3.0418	3.0418	3.0418	3.0418	3.0418	3.0418	3.0418	3.0418	3.0418	3.2316	3.0418	3.0418
1700052K11Rik	6.4142	6.5879	7.5744	7.2353	6.9942	6.9398	6.5509	7.5411	7.2396	7.167	6.8448	6.7614	6.6625	6.8811	6.8597	7.105	6.6499
1700052N19Rik	7.892	8.1684	8.8784	8.8861	9.0464	9.4359	7.6706	8.7449	8.552	8.495	8.7153	8.789	9.2545	9.4097	9.1762	9.4346	9.3175
1700054A03Rik	3.0418	3.0418	3.0418	3.0418	3.0418	3.0418	3.0418	3.0418	3.0418	3.0418	3.0418	3.0418	3.0418	3.0418	3.0418	3.0418	3.0418
1700054K19Rik	3.0418	3.0418	3.0418	3.0418	3.0418	3.0418	3.0418	3.0418	3.0418	3.0418	3.0418	3.0418	3.0418	3.0418	3.0418	3.0418	3.0418
1700054M17Rik	3.0418	3.0418	3.0418	3.0418	3.0418	3.0418	3.0418	3.0418	3.0418	3.0418	3.0418	3.0418	3.0418	3.0418	3.0418	3.0418	3.0418
1700054O13Rik	3.0418	3.0418	3.0418	3.0418	3.0418	3.0418	3.0418	3.0418	3.0418	3.0418	3.0418	3.0418	3.0418	3.0418	3.0418	3.0418	3.0418
1700055C04Rik	3.0418	3.0418	3.0418	3.0418	3.0418	3.0418	3.0418	3.0418	3.0418	3.0418	3.0418	3.0418	3.0418	3.0418	3.3375	3.0418	3.0418
1700055N04Rik	3.0418	3.0418	3.5576	3.0418	3.0418	3.0418	3.0418	3.0418	3.0418	3.0418	3.4824	3.0418	3.0418	3.0418	3.0418	3.0418	3.0418
1700056E22Rik	6.4837	5.6229	4.4517	3.0418	3.4778	4.9777	5.542	4.9803	3.5282	4.4053	3.7991	3.6401	4.6627	4.7134	4.7154	4.7965	4.7085
1700057G04Rik	3.0418	3.0418	3.0418	3.0418	3.0418	3.4148	3.9934	3.0418	3.0418	3.0418	3.0418	3.0418	3.0418	3.0418	3.0418	3.0418	3.0418
1700057H15Rik	3.0418	3.0418	3.0418	3.0418	3.0418	3.0418	3.0418	3.0418	3.0418	3.0418	3.0418	3.0418	3.0418	3.0418	3.0418	3.0418	3.0418
1700060C16Rik	3.0418	3.0418	3.0418	3.0418	3.0418	3.0418	3.0418	3.0418	3.0418	3.0418	3.0418	3.0418	3.0418	3.0418	3.0418	3.0418	3.0418
1700060C20Rik	3.0418	3.0418	3.0418	3.0418	3.0418	3.0418	3.7207	3.0418	3.0418	3.0418	3.0418	3.0418	3.0418	3.0418	3.0418	3.0418	3.0418
1700061F12Rik	3.0418	3.0418	3.0418	3.0418	3.0418	3.0418	3.7207	3.0418	3.0418	3.0418	3.0418	3.0418	3.0418	3.0418	3.3375	3.6352	3.0418
1700061G19Rik	4.5426	4.0305	5.0705	4.9362	4.7457	4.6416	4.6375	4.8621	4.9686	5.1433	4.6172	4.5829	4.2487	4.524	4.4157	4.3804	4.296
1700061I17Rik	3.0418	3.7476	3.0418	3.0418	3.0418	3.0418	3.0418	3.0418	3.0418	3.0418	3.0418	3.0418	3.0418	3.0418	3.0418	3.0418	3.0418
1700063A18Rik	3.0418	3.0418	3.0418	3.0418	3.0418	3.0418	3.0418	3.0418	3.0418	3.0418	3.0418	3.0418	3.0418	3.0418	3.0418	3.0418	3.0418
1700063D05Rik	3.6309	3.0418	3.0418	3.0418	3.0418	3.4765	3.0418	3.0418	3.0418	3.0418	3.0418	3.4418	3.0418	3.0418	3.3094	3.4958	3.2999
1700063O14Rik	3.0418	3.0418	3.0418	3.0418	3.0418	3.0418	3.0418	3.0418	3.0418	3.0418	3.0418	3.0418	3.0418	3.0418	3.0418	3.0418	3.0418
1700064J06Rik	3.0418	3.0418	3.0418	3.0418	3.0418	3.0418	3.0418	3.0418	3.0418	3.0418	3.0418	3.0418	3.0418	3.0418	3.0418	3.0418	3.0418
1700064M15Rik	3.6309	3.0418	3.9261	3.6022	3.0418	3.5679	3.7207	3.0418	3.0418	3.0418	3.0418	3.0418	3.4545	3.0418	3.5272	3.4366	3.4049
1700065D16Rik	3.6309	4.4152	4.6042	4.1428	4.4383	4.2367	4.3652	4.2145	4.2069	4.4053	4.3258	4.2485	4.0364	3.6165	4.0412	3.3654	3.9486
1700065I16Rik	3.0418	3.0418	3.0418	3.0418	3.0418	3.0418	3.0418	3.0418	3.0418	3.0418	3.0418	3.0418	3.0418	3.0418	3.0418	3.0418	3.0418
1700065J11Rik	3.0418	3.0418	3.0418	3.0418	3.0418	3.0418	3.0418	3.0418	3.0418	3.0418	3.0418	3.0418	3.0418	3.0418	3.0418	3.0418	3.0418
1700065J18Rik	3.0418	3.0418	3.0418	3.0418	3.0418	3.0418	3.0418	3.0418	3.0418	3.0418	3.0418	3.0418	3.0418	3.0418	3.0418	3.0418	3.0418
1700065L07Rik	3.0418	3.0418	3.0418	3.0418	3.0418	3.0418	3.0418	3.0418	3.0418	3.0418	3.0418	3.0418	3.0418	3.0418	3.0418	3.0418	3.0418
1700065O20Rik	3.0418	3.0418	3.0418	3.0418	3.0418	3.0418	3.0418	3.0418	3.0418	3.0418	3.0418	3.0418	3.0418	3.0418	3.0418	3.0418	3.0418
1700066B17Rik	3.0418	3.0418	3.0418	3.0418	3.0418	3.4748	3.7207	3.0418	3.0418	3.0418	3.0418	3.0418	3.0418	3.0418	3.0418	3.53	3.0418
1700066B19Rik	4.3254	3.7476	4.3667	4.4743	5.8803	5.7234	6.3666	4.4155	4.7093	4.9095	5.3623	5.5221	5.9589	5.9789	6.1805	5.5846	6.3075
1700066M21Rik	8.4003	7.7497	7.4655	7.2945	6.7753	7.7916	7.1337	7.0577	7.1268	6.6285	6.8642	6.7265	6.9989	7.7932	8.0026	8.2355	8.0337
1700066N21Rik	3.0418	3.0418	3.0418	3.0418	3.0418	3.0418	3.0418	3.0418	3.0418	3.0418	3.0418	3.0418	3.0418	3.0418	3.0418	3.0418	3.0418
1700066O22Rik	3.0418	3.0418	3.0418	3.0418	3.0418	3.0418	3.0418	3.0418	3.0418	3.0418	3.0418	3.0418	3.0418	3.0418	3.0418	3.0418	3.0418
1700067G17Rik	3.0418	3.0418	3.0418	3.0418	3.0418	3.0418	3.0418	3.0418	3.0418	3.0418	3.0418	3.0418	3.0418	3.0418	3.0418	3.0418	3.0418
1700067K01Rik	3.8693	4.4152	3.9261	4.4743	5.3139	4.6416	4.5097	4.5031	4.9686	4.9095	4.8906	4.9674	5.1826	4.8416	4.7192	4.9842	4.7107
1700067P10Rik	3.0418	3.0418	3.0418	3.0418	3.0418	3.0418	3.0418	3.0418	3.0418	3.0418	3.0418	3.2631	3.0418	3.0418	3.0418	3.0418	3.0418
1700069L16Rik	3.0418	3.0418	3.0418	3.0418	3.0418	3.0418	3.0418	3.0418	3.0418	3.0418	3.0418	3.0418	3.0418	3.0418	3.0418	3.0418	3.0418
1700069P05Rik	3.0418	3.0418	3.0418	3.0418	3.0418	3.0418	3.0418	3.0418	3.0418	3.0418	3.0418	3.0418	3.0418	3.0418	3.0418	3.0418	3.0418
1700071K01Rik	3.6309	3.0418	3.0418	3.0418	4.0068	3.6069	3.7207	3.7955	3.7264	4.0232	4.2565	3.9557	4.2487	3.7708	3.3686	3.5508	3.8934
1700071M16Rik	3.0418	3.0418	3.0418	3.0418	3.0418	3.0418	3.0418	3.0418	3.0418	3.0418	3.0418	3.0418	3.0418	3.0418	3.2316	3.0418	3.0418
1700072B07Rik	3.0418	3.0418	3.0418	3.0418	3.0418	3.0418	3.0418	3.0418	3.0418	3.0418	3.4824	3.0418	3.0418	3.0418	3.0418	3.0418	3.0418
1700072O05Rik	3.0418	3.0418	3.0418	3.0418	3.0418	3.0418	3.0418	3.0418	3.0418	3.0418	3.0418	3.0418	3.0418	3.0418	3.0418	3.0418	3.0418
1700073E17Rik	4.4395	4.8143	4.1722	4.0009	4.3832	4.5406	4.5097	3.9599	4.5875	4.6208	4.8491	4.8954	4.7857	4.931	4.6689	4.4745	4.3372
1700074H08Rik	3.0418	3.0418	3.0418	3.6022	3.0418	3.4765	3.0418	3.5777	3.0418	3.0418	3.0418	3.0418	3.0418	3.0418	3.3375	3.0418	3.2895
1700074P13Rik	3.0418	3.0418	3.0418	3.0418	3.0418	3.0418	3.0418	3.0418	3.0418	3.0418	3.0418	3.0418	3.0418	3.0418	3.0418	3.0418	3.0418
1700080E11Rik	3.0418	3.0418	3.0418	3.0418	3.0418	3.0418	3.0418	3.0418	3.0418	3.0418	3.0418	3.0418	3.0418	3.0418	3.0418	3.0418	3.0418
1700080N15Rik	3.0418	3.0418	3.0418	3.0418	3.0418	3.0418	3.0418	3.0418	3.0418	3.0418	3.0418	3.0418	3.0418	3.0418	3.0418	3.0418	3.0418
1700080O16Rik	3.0418	3.0418	3.0418	3.0418	3.0418	3.0418	3.0418	3.0418	3.0418	3.0418	3.0418	3.0418	3.0418	3.0418	3.0418	3.0418	3.0418
1700081H04Rik	3.0418	3.0418	3.0418	3.6022	3.0418	3.0418	3.0418	3.0418	3.0418	3.0418	3.0418	3.0418	3.0418	3.0418	3.0418	3.0418	3.0418
1700084C01Rik	3.6309	3.0418	3.0418	3.0418	3.0418	3.0418	3.0418	3.5777	3.0418	3.0418	3.0418	3.0418	3.0418	3.0418	3.0418	3.2716	3.2999
1700084E18Rik	4.3254	4.4152	4.4517	4.7276	4.0778	4.1633	4.7526	4.9226	4.8197	4.5535	4.5647	4.384	4.3681	4.3632	3.8944	4.1171	4.2671
1700084F23Rik	3.0418	3.0418	3.0418	3.0418	3.0418	3.0418	3.0418	3.0418	3.0418	3.0418	3.0418	3.0418	3.0418	3.0418	3.0418	3.0418	3.0418
1700084J12Rik	3.0418	3.0418	3.0418	3.0418	3.0418	3.0418	3.0418	3.0418	3.5282	3.0418	3.7991	3.6411	3.7519	3.6466	3.2316	3.2716	3.2895
1700085C21Rik	3.0418	3.0418	3.0418	3.0418	3.0418	3.0418	3.0418	3.0418	3.0418	3.0418	3.0418	3.0418	3.0418	3.0418	3.0418	3.0418	3.0418
1700086L19Rik	3.0418	3.0418	3.0418	3.0418	3.0418	3.0418	3.0418	3.0418	3.0418	3.0418	3.0418	3.0418	3.0418	3.0418	3.0418	3.0418	3.0418
1700086O06Rik	4.197	4.4152	5.2932	5.7949	5.9817	6.3733	4.6375	5.3244	5.7536	5.5133	5.3903	5.6473	6.4976	6.1086	5.961	6.3201	5.9633
1700088E04Rik	3.6309	3.0418	3.0418	3.0418	3.0418	3.0418	3.0418	3.0418	3.5282	3.0418	3.0418	3.0418	3.0418	3.4092	3.0418	3.2716	3.0418
1700091H14Rik	3.0418	3.0418	3.0418	3.0418	3.0418	3.0418	3.0418	3.0418	3.0418	3.0418	3.0418	3.0418	3.0418	3.0418	3.0418	3.0418	3.0418
1700092C02Rik	3.0418	3.0418	3.0418	3.0418	3.0418	3.0418	3.0418	3.0418	3.0418	3.0418	3.0418	3.0418	3.0418	3.0418	3.0418	3.0418	3.0418
1700092C10Rik	3.0418	3.0418	3.0418	3.0418	3.0418	3.0418	3.0418	3.0418	3.0418	3.0418	3.0418	3.0418	3.0418	3.4542	3.0418	3.0418	3.2999
1700092E19Rik	3.0418	3.0418	3.0418	3.0418	3.0418	3.0418	3.0418	3.0418	3.0418	3.0418	3.0418	3.0418	3.0418	3.0418	3.0418	3.0418	3.0418
1700092K14Rik	3.0418	3.0418	3.0418	3.0418	3.0418	3.0418	3.0418	3.0418	3.0418	3.0418	3.0418	3.0418	3.0418	3.0418	3.0418	3.0418	3.0418
1700092M07Rik	4.0486	5.0215	5.0705	5.7263	4.8924	4.7569	4.3652	5.4082	5.5594	5.3774	5.3903	5.0692	4.8612	4.8874	4.7755	4.839	4.6769
1700093K21Rik	3.0418	3.0418	3.0418	3.0418	3.0418	3.4148	3.0418	3.0418	3.0418	3.0418	3.6625	3.2386	3.0418	3.4529	3.2316	3.3002	3.4049
1700094D03Rik	7.9088	8.0638	8.3434	8.2014	7.132	6.9401	7.9884	7.9296	8.1235	7.7949	7.4167	7.2235	6.9199	6.8811	7.1767	7.1089	6.9919
1700094J05Rik	3.0418	3.7476	3.9261	3.0418	3.0418	3.4765	3.0418	3.0418	3.5282	3.0418	3.0418	3.0418	3.0418	3.4529	3.3686	3.2716	3.2895
1700094M24Rik	3.0418	3.0418	3.0418	3.6022	3.0418	3.0418	3.0418	3.0418	3.0418	3.0418	3.0418	3.0418	3.0418	3.0418	3.0418	3.0418	3.0418
1700095A21Rik	3.0418	3.0418	3.0418	3.0418	3.0418	3.0418	3.0418	3.0418	3.0418	3.0418	3.0418	3.0418	3.0418	3.0418	3.0418	3.0418	3.0418
1700095B10Rik	3.0418	3.0418	3.0418	3.0418	3.0418	3.0418	3.0418	3.0418	3.0418	3.0418	3.0418	3.0418	3.0418	3.0418	3.0418	3.0418	3.0418
1700096J18Rik	4.4395	4.6959	4.1722	4.6492	3.4723	3.0418	4.6375	4.2145	3.8765	3.0418	3.913	3.631	3.7519	3.6212	3.8739	3.6352	3.8299
1700096K18Rik	5.3673	5.6821	4.9156	4.5652	4.6521	4.6614	5.2064	4.7985	4.2949	4.3227	5.1141	4.8166	5.1245	5.1174	4.6755	4.9513	4.4445
1700097N02Rik	5.0215	5.5609	4.1722	3.6022	3.9043	3.836	5.1277	3.7955	3.0418	3.8957	4.1012	4.1421	5.3429	5.98	4.5246	3.8001	4.6681
1700100L14Rik	3.0418	3.0418	3.0418	3.0418	3.0418	3.0418	3.0418	3.0418	3.0418	3.0418	3.0418	3.0418	3.0418	3.0418	3.0418	3.0418	3.0418
1700101E01Rik	3.0418	3.0418	3.9261	3.6022	4.0068	3.7818	3.0418	3.0418	3.0418	3.5395	3.4824	4.014	3.9526	3.7708	3.9667	3.852	4.1878
1700101I11Rik	3.0418	3.0418	3.0418	3.0418	3.4778	3.8984	3.0418	3.0418	3.0418	3.5395	3.0418	3.0418	3.6235	3.8584	3.6469	3.8085	3.6485
1700101O22Rik	3.0418	3.0418	3.0418	3.0418	3.0418	3.0418	3.0418	3.0418	3.0418	3.0418	3.0418	3.0418	3.0418	3.0418	3.0418	3.0418	3.0418
1700102H20Rik	4.197	4.0305	3.5576	3.8295	4.1708	3.9433	4.1974	3.9599	4.0013	4.3227	3.7991	4.0553	4.3681	3.988	4.1444	3.9904	3.8329
1700102P08Rik	5.3156	6.0822	5.9075	6.2716	4.7749	4.2471	6.2994	5.487	5.7274	5.666	5.1807	4.7422	4.4753	4.4742	4.2533	4.5273	4.3671
1700104L18Rik	3.0418	3.0418	3.0418	3.0418	3.0418	3.0418	3.0418	3.0418	3.0418	3.0418	3.4824	3.0418	3.0418	3.0418	3.0418	3.0418	3.0418
1700105P06Rik	3.0418	3.0418	3.7675	3.8295	3.7304	3.6519	3.7207	3.0418	3.5282	3.0418	3.4824	3.5224	3.8591	3.0418	3.0418	3.2716	3.0418
1700106J16Rik	3.0418	3.0418	3.0418	3.0418	3.6561	3.0418	3.0418	3.0418	3.0418	3.0418	3.0418	3.806	3.0418	3.0418	3.0418	3.0418	3.0418
1700108F19Rik	3.0418	3.0418	3.0418	3.0418	3.0418	3.0418	3.0418	3.0418	3.0418	3.0418	3.0418	3.0418	3.0418	3.0418	3.0418	3.0418	3.0418
1700108J01Rik	3.0418	3.0418	3.0418	3.0418	3.0418	3.4765	3.0418	3.0418	3.0418	3.0418	3.0418	3.2386	3.0418	3.0418	3.3686	3.3654	3.2895
1700109G14Rik	3.0418	3.0418	3.0418	3.0418	3.0418	3.0418	3.0418	3.0418	3.0418	3.0418	3.0418	3.0418	3.0418	3.0418	3.0418	3.0418	3.0418
1700109G15Rik	3.0418	3.0418	3.0418	3.0418	3.0418	3.0418	3.0418	3.0418	3.0418	3.0418	3.0418	3.0418	3.0418	3.0418	3.0418	3.0418	3.0418
1700109H08Rik	5.7976	5.0215	5.7707	6.3183	5.5502	5.3516	6.0353	6.3427	6.748	5.8293	5.8147	5.67	5.0944	5.4552	5.7089	5.3661	5.4907
1700109I08Rik	3.0418	3.0418	3.0418	3.0418	3.0418	3.0418	3.0418	3.0418	3.0418	3.0418	3.0418	3.0418	3.0418	3.0418	3.0418	3.0418	3.0418
1700109K24Rik	3.0418	3.0418	3.0418	3.0418	3.0418	3.0418	3.0418	3.5777	3.0418	3.7423	3.0418	3.4663	3.0418	3.471	3.0418	3.0418	3.2999
1700110C19Rik	3.6309	3.7476	3.9261	4.0009	3.4723	3.6844	3.0418	3.7955	3.8765	3.5395	3.4824	3.7436	3.4545	3.56	3.5272	3.3654	3.5476
1700110I01Rik	3.0418	3.0418	3.0418	3.0418	3.0418	3.0418	3.0418	3.0418	3.0418	3.0418	3.0418	3.0418	3.0418	3.0418	3.0418	3.0418	3.0418
1700110K17Rik	3.0418	3.0418	4.6733	4.3753	5.1387	4.2005	3.0418	4.5844	4.1099	3.7423	3.0418	3.8343	3.6235	4.1538	4.5242	4.3415	3.9727
1700111N16Rik	3.0418	3.0418	3.0418	3.0418	3.0418	3.0418	3.0418	3.0418	3.0418	3.0418	3.0418	3.0418	3.0418	3.0418	3.0418	3.0418	3.0418
1700112E06Rik	3.0418	3.0418	3.0418	3.0418	3.0418	3.0418	3.0418	3.0418	3.0418	3.0418	3.0418	3.0418	3.0418	3.0418	3.0418	3.0418	3.0418
1700112H15Rik	3.0418	3.0418	3.0418	3.0418	3.0418	3.0418	3.0418	3.0418	3.0418	3.0418	3.0418	3.0418	3.6235	3.0418	3.3375	3.0418	3.0418
1700112J05Rik	3.0418	3.0418	3.5576	3.0418	3.0418	3.4765	3.0418	3.0418	3.5282	3.5395	3.4824	3.0418	3.0418	3.0418	3.5471	3.6239	3.2895
1700113A16Rik	9.451	8.8789	8.1076	7.96	7.3156	6.4846	7.8787	8.041	7.7705	7.5498	7.3008	7.2628	6.7475	6.4661	6.5102	6.4618	6.5993
1700113H08Rik	3.0418	3.0418	3.0418	3.0418	3.0418	3.0418	3.0418	3.0418	3.0418	3.0418	3.0418	3.0418	3.0418	3.0418	3.0418	3.0418	3.0418
1700119H24Rik	3.0418	3.0418	3.0418	3.0418	3.0418	3.0418	3.0418	3.0418	3.0418	3.0418	3.0418	3.0418	3.0418	3.0418	3.0418	3.0418	3.0418
1700120C14Rik	3.6309	4.2417	3.7675	4.2658	3.8936	3.6519	4.1974	3.9599	4.3759	4.134	3.4824	3.9302	3.8591	3.8494	3.7959	3.5935	3.7535
1700120E14Rik	3.0418	3.0418	3.0418	3.0418	3.0418	3.0418	3.0418	3.0418	3.0418	3.0418	3.0418	3.0418	3.0418	3.0418	3.0418	3.0418	3.0418
1700120G07Rik	3.0418	3.0418	3.5576	3.0418	3.0418	3.0418	3.0418	3.0418	3.0418	3.0418	3.0418	3.0418	3.0418	3.0418	3.0418	3.0418	3.0418
1700120K04Rik	4.8818	4.4152	4.5305	4.9985	4.7749	4.1676	4.9542	5.3244	5.1833	4.9598	4.8906	4.5365	4.2487	4.2442	4.4331	4.3141	4.4216
1700121L16Rik	3.0418	3.0418	3.0418	3.0418	3.0418	3.0418	3.0418	3.0418	3.0418	3.0418	3.0418	3.0418	3.0418	3.0418	3.0418	3.0418	3.0418
1700121N20Rik	3.0418	3.0418	3.0418	3.0418	3.0418	3.0418	3.0418	3.0418	3.0418	3.0418	3.0418	3.0418	3.0418	3.0418	3.0418	3.0418	3.0418
1700122O11Rik	3.0418	3.0418	3.0418	3.0418	3.0418	3.0418	3.0418	3.0418	3.0418	3.0418	3.0418	3.0418	3.0418	3.0418	3.0418	3.0418	3.0418
1700123I01Rik	3.0418	3.0418	3.0418	3.0418	3.0418	3.0418	3.0418	3.0418	3.0418	3.0418	3.0418	3.0418	3.0418	3.0418	3.3375	3.6352	3.0418
1700123K08Rik	3.0418	3.0418	3.0418	3.0418	3.0418	3.0418	3.0418	3.0418	3.0418	3.0418	3.4824	3.0418	3.0418	3.0418	3.0418	3.0418	3.0418
1700123L14Rik	3.0418	3.0418	3.0418	3.0418	3.0418	3.0418	3.0418	3.0418	3.0418	3.0418	3.4824	3.0418	3.4545	3.0418	3.3686	3.0418	3.0418
1700123M08Rik	4.637	4.5643	5.2516	5.9226	5.5012	5.2422	4.5097	5.5614	5.7274	5.4471	5.4446	5.3069	5.7142	5.4842	5.4761	5.0583	4.9844
1700123O12Rik	3.6309	3.0418	3.0418	3.0418	3.0418	3.0418	3.0418	3.0418	3.0418	3.0418	3.0418	3.0418	3.0418	3.0418	3.0418	3.0418	3.0418
1700123O20Rik	9.5428	9.8817	9.2477	8.924	9.1269	9.3099	9.5931	8.7603	8.6904	9.2744	9.3344	9.0701	9.5597	9.5612	9.2604	9.3825	9.1616
1700123O21Rik	3.0418	3.0418	3.0418	3.0418	3.0418	3.0418	3.0418	3.0418	3.0418	3.0418	3.0418	3.0418	3.0418	3.0418	3.0418	3.0418	3.0418
1700124L16Rik	3.6309	3.7476	3.0418	3.8295	3.7914	3.8984	3.9934	3.7955	4.1099	4.134	3.7991	3.8248	3.4545	4.0748	4.237	4.1003	3.8934
1700125G02Rik	3.0418	3.0418	3.0418	3.0418	3.0418	3.0418	3.0418	3.0418	3.0418	3.0418	3.0418	3.0418	3.0418	3.0418	3.0418	3.3002	3.0418
1700125G22Rik	3.0418	3.0418	3.0418	3.0418	3.0418	3.4148	3.0418	3.0418	3.0418	3.0418	3.0418	3.0418	3.0418	3.4542	3.0418	3.53	3.0418
1700125H03Rik	3.0418	4.0305	3.0418	3.0418	3.0418	3.5679	3.0418	3.0418	3.0418	3.0418	3.0418	3.0418	3.0418	3.0418	3.7839	3.0418	3.0418
1700125H20Rik	3.0418	3.0418	3.0418	3.0418	3.0418	3.4148	3.0418	3.0418	3.0418	3.0418	3.0418	3.0418	3.0418	3.0418	3.0418	3.0418	3.0418
1700126H18Rik	3.0418	3.0418	3.0418	3.0418	3.0418	3.0418	3.0418	3.0418	3.0418	3.0418	3.0418	3.0418	3.0418	3.0418	3.0418	3.2716	3.0418
1700128A07Rik	3.0418	3.0418	3.0418	3.0418	3.0418	3.0418	3.0418	3.0418	3.0418	3.0418	3.0418	3.0418	3.0418	3.0418	3.3375	3.0418	3.0418
1700128F08Rik	3.0418	3.0418	3.0418	3.0418	3.0418	3.0418	3.0418	3.0418	3.0418	3.0418	3.0418	3.0418	3.0418	3.0418	3.0418	3.3002	3.2895
1700129C05Rik	3.0418	3.0418	3.0418	3.0418	3.0418	3.0418	3.0418	3.0418	3.0418	3.0418	3.0418	3.0418	3.0418	3.0418	3.0418	3.2716	3.0418
1810006J02Rik	4.7243	6.125	5.4477	4.8012	4.4383	3.7226	5.4177	4.7313	4.0013	3.0418	3.913	3.245	3.7519	3.0418	3.7959	3.729	3.9751
1810007C17Rik	3.0418	3.0418	3.0418	3.0418	3.0418	3.0418	3.0418	3.0418	3.0418	3.0418	3.0418	3.0418	3.0418	3.0418	3.0418	3.0418	3.0418
1810007D17Rik	3.0418	3.0418	3.0418	3.0418	3.0418	3.0418	3.0418	3.0418	3.0418	3.0418	3.0418	3.0418	3.0418	3.0418	3.0418	3.0418	3.0418
1810008I18Rik	3.0418	3.0418	3.0418	3.0418	3.0418	3.0418	3.0418	3.0418	3.0418	3.0418	3.0418	3.0418	3.0418	3.0418	3.0418	3.0418	3.0418
1810009A15Rik	4.637	5.1135	5.7991	5.8917	5.4506	6.1149	5.2064	5.4082	6.0546	6.1074	6.2763	6.0091	6.8014	6.404	6.0251	6.3637	6.1584
1810009J06Rik	3.0418	3.0418	3.0418	3.0418	3.0418	3.0418	3.0418	3.0418	3.0418	3.0418	3.0418	3.0418	3.0418	3.0418	3.6469	3.2716	3.0418
1810010D01Rik	4.4395	3.7476	4.1722	4.0009	3.4723	3.0418	4.3652	3.5777	3.8765	4.2329	3.4824	3.9193	3.4545	3.4092	3.3094	3.6239	3.2895
1810010H24Rik	4.0486	4.2417	4.5305	4.2658	4.3832	4.9777	4.3652	3.9599	4.1099	4.6844	4.182	4.2388	3.9526	5.0336	4.4805	4.575	4.6433
1810011H11Rik	3.0418	3.0418	3.0418	3.0418	3.0418	3.0418	3.0418	3.7955	3.0418	3.0418	3.0418	3.0418	3.0418	3.0418	3.0418	3.0418	4.2067
1810011O10Rik	3.0418	3.0418	3.0418	3.0418	3.0418	3.0418	3.0418	3.0418	3.0418	3.0418	3.0418	3.0418	3.0418	3.0418	3.0418	3.0418	3.0418
1810012K16Rik	3.6309	4.0305	4.3667	3.6022	3.6561	3.6069	3.7207	3.5777	3.8765	3.7423	3.4824	3.5166	3.6235	3.6748	3.8334	3.8085	3.8299
1810013A23Rik	3.8693	4.4152	3.7675	3.0418	3.7304	3.4148	5.542	4.3199	3.7264	3.0418	3.7991	3.8185	3.0418	3.6212	3.5356	3.729	3.5303
1810013L24Rik	11.556	11.5018	10.3602	10.1535	9.71826	10.0558	11.6638	10.4363	10.0556	9.95208	9.81414	9.61787	9.75475	10.3029	10.2969	10.1551	10.3736
1810014B01Rik	5.0859	5.0215	5.8544	6.0112	6.8061	6.4375	3.9934	6.1195	6.1551	6.7132	6.6348	6.5158	7.1518	5.7949	6.5115	6.5381	6.2486
1810018F18Rik	3.0418	3.0418	3.0418	3.0418	3.0418	3.0418	3.0418	3.0418	3.0418	3.0418	3.0418	3.0418	3.0418	3.0418	3.3375	3.0418	3.0418
1810019D21Rik	3.0418	3.0418	3.9261	3.0418	3.0418	3.6519	3.9934	3.5777	3.0418	3.5395	3.0418	3.245	3.0418	3.7798	3.3094	3.53	3.2895
1810020O05Rik	3.6309	3.0418	3.5576	3.6022	3.0418	3.0418	3.7207	3.7955	3.0418	3.0418	3.0418	3.0418	3.0418	3.4529	3.0418	3.4054	3.5476
1810021B22Rik	3.8693	3.0418	4.0578	4.1428	3.4778	3.7226	3.7207	3.5777	3.5282	3.0418	3.6625	3.2386	3.6235	3.7513	3.7571	3.3654	3.6526
1810022K09Rik	7.2913	8.1275	8.2149	8.6978	7.7465	7.9748	6.9717	7.4006	7.9796	8.1321	8.5038	8.3268	8.1407	8.2826	7.6559	7.5651	7.7684
1810024B03Rik	4.0486	3.7476	4.3667	4.3753	4.3133	4.6418	4.1974	3.7955	3.7264	5.0082	4.3258	4.7661	5.3923	4.6992	4.4111	4.7059	4.5063
1810026B05Rik	12.065	11.6291	10.0815	9.33726	7.68648	8.27976	10.5369	9.79781	9.2019	8.76512	8.65283	8.01327	7.91165	7.96447	8.46511	8.25204	8.49795
1810026J23Rik	9.63911	9.38345	10.0208	9.84146	9.57697	9.59769	9.4356	9.96645	9.89874	9.84277	9.82773	9.79419	9.85858	9.46299	9.54594	9.64492	9.41781
1810030O07Rik	10.3566	11.0565	10.1721	10.3204	9.94857	9.82307	10.1921	9.98294	10.183	9.68514	9.80419	9.63752	9.39784	9.6739	10.0526	9.91568	9.85707
1810032O08Rik	8.42969	8.63062	9.2777	9.49656	8.93808	8.28459	9.71928	9.99599	9.74202	10.0183	9.86053	9.41147	9.07189	8.18179	8.39039	8.50863	8.21663
1810034E14Rik	6.0955	5.356	5.021	4.9985	5.2608	5.7154	5.8585	4.5031	4.65	4.6844	4.5097	4.7745	5.0944	5.9436	5.7358	5.6897	5.9413
1810037I17Rik	7.1136	7.7086	7.3571	7.2592	7.9682	8.8465	8.7561	7.669	7.8495	8.7749	8.9434	8.675	9.711	9.1335	8.9738	9.0336	9.1684
1810041L15Rik	3.0418	3.0418	3.5576	3.0418	3.0418	3.0418	3.0418	3.0418	3.0418	3.0418	3.6625	3.2386	3.4545	3.0418	3.0418	3.0418	3.0418
1810043G02Rik	5.9042	5.1994	5.4837	5.4973	6.0326	6.5793	5.6558	5.5614	6.4512	6.4424	6.4281	6.398	6.9118	6.6836	6.3432	6.6468	6.5246
1810043H04Rik	6.9601	6.3576	7.7772	7.938	7.9856	7.5314	7.5893	8.3567	8.7487	9.2905	8.7572	8.4478	8.5903	7.3374	7.7117	7.8241	7.8186
1810044D09Rik	4.9536	3.7476	5.021	4.6492	5.4241	5.8841	5.2807	4.7313	4.9686	5.0998	5.1479	5.1392	6.0367	5.5004	5.6451	5.2387	5.2185
1810046K07Rik	3.0418	3.0418	4.0578	4.4743	4.0068	3.0418	3.0418	3.5777	3.7264	3.7423	3.913	4.0226	4.0364	3.4542	3.2316	3.6352	3.0418
1810053B23Rik	3.0418	3.0418	3.0418	3.0418	3.0418	3.0418	3.0418	3.0418	3.0418	3.0418	3.0418	3.245	3.0418	3.0418	3.0418	3.0418	3.0418
1810055G02Rik	7.673	8.2082	8.3481	8.6306	8.6692	8.9128	8.3832	8.6448	8.8933	9.0769	9.2249	9.4817	9.3715	9.1932	8.8091	9.0843	8.7406
1810058I24Rik	9.17339	8.91541	9.7067	9.74953	9.75384	9.9808	9.14502	9.67333	9.65845	9.92	9.89495	9.81733	10.0332	9.62478	9.65003	9.61106	9.51254
1810062G17Rik	4.7243	4.2417	3.0418	4.0009	3.7304	4.1516	4.5097	3.0418	3.5282	3.0418	3.0418	3.0418	3.7519	4.2477	4.3558	4.5273	4.3423
1810062O18Rik	4.637	4.6959	4.2742	4.3753	4.0027	3.8984	3.9934	4.0962	4.4511	4.0232	3.913	3.6531	3.4545	3.7798	3.9667	4.0365	3.7978
1810064F22Rik	3.0418	3.0418	3.0418	3.0418	3.0418	3.0418	3.0418	3.5777	3.0418	3.0418	3.0418	3.0418	3.0418	3.0418	3.0418	3.0418	3.0418
1810065E05Rik	3.0418	3.0418	3.0418	3.0418	3.0418	3.0418	3.0418	3.0418	3.0418	3.0418	3.0418	3.0418	3.0418	3.0418	3.0418	3.0418	3.0418
2010001E11Rik	3.0418	3.0418	3.0418	3.0418	3.0418	3.0418	3.0418	3.5777	3.0418	3.0418	3.0418	3.0418	3.0418	3.0418	3.0418	3.0418	3.0418
2010002M12Rik	4.3254	4.4152	4.0578	3.0418	3.0418	3.4748	6.0762	4.3199	3.0418	3.5395	3.4824	3.0418	3.0418	3.0418	3.9667	3.3654	3.0418
2010003K11Rik	3.0418	3.0418	3.0418	3.0418	3.0418	3.0418	3.0418	3.0418	3.0418	3.0418	3.4824	3.0418	3.0418	3.0418	3.0418	3.0418	3.0418
2010005H15Rik	3.0418	3.0418	3.0418	3.0418	3.0418	3.4748	3.0418	3.0418	3.0418	3.0418	3.0418	3.0418	3.0418	3.8494	3.9155	3.2716	3.2895
2010009K17Rik	4.3254	3.7476	4.1722	4.0009	3.7821	3.6543	3.0418	4.2145	3.7264	3.0418	3.6625	3.7025	3.7519	3.471	3.3686	3.695	3.6485
2010010A06Rik	3.0418	3.0418	3.0418	3.6022	3.0418	3.7226	3.7207	3.5777	3.0418	3.0418	3.0418	3.3192	3.0418	3.4092	3.5272	3.3002	3.2895
2010012O05Rik	6.8595	7.0508	7.4742	7.5777	7.6625	7.4278	7.2965	7.4201	7.5551	7.6314	7.8344	7.7497	7.7929	7.5529	7.4435	7.2762	7.3187
2010015L04Rik	6.7512	6.8881	6.4602	5.9823	5.5243	5.4869	6.9059	6.0951	5.9007	5.666	5.3623	5.229	5.4399	5.607	4.933	5.1246	4.9844
2010016I18Rik	10.3612	10.0716	10.7355	9.28582	6.60938	7.17435	9.9803	9.87049	8.2409	6.76694	6.21679	6.0861	5.59444	7.7955	6.87943	7.09469	6.99641
2010106C02Rik	3.6309	3.0418	3.0418	3.0418	3.0418	3.0418	4.1974	3.7955	3.0418	3.0418	3.0418	3.0418	3.0418	3.0418	3.2316	3.0418	3.0418
2010106E10Rik	3.0418	3.0418	3.0418	3.0418	3.0418	3.0418	3.0418	3.5777	3.0418	3.0418	3.0418	3.0418	3.0418	3.0418	3.0418	3.0418	3.0418
2010107E04Rik	10.2843	9.82207	10.1344	10.5521	10.633	10.0186	9.74449	10.4182	10.6154	11.2044	11.2751	10.9184	11.0549	10.2101	9.8363	9.87415	10.0378
2010107G12Rik	4.9536	4.0305	4.4517	4.4743	4.3617	3.6844	4.6375	4.6602	5.1017	4.4053	4.5647	4.189	3.6235	3.988	3.4181	3.4366	4.0279
2010107G23Rik	3.0418	3.0418	3.0418	3.6022	3.9908	4.9589	3.7207	3.0418	3.7264	3.7423	3.913	4.0041	3.9526	4.7772	5.2843	4.9796	4.2671
2010109A12Rik	4.5426	4.0305	4.6042	4.5652	3.7304	3.9433	3.7207	4.5031	4.1099	3.5395	3.4824	3.879	3.6235	4.0748	3.6643	3.6081	4.2909
2010109I03Rik	3.0418	3.7476	3.0418	3.6022	4.0068	4.3739	3.0418	3.0418	3.7264	3.0418	3.6625	3.0418	3.0418	3.0418	4.2125	3.53	4.0958
2010111I01Rik	10.4571	9.84749	9.11556	8.5408	8.80611	8.75557	10.9251	10.9225	10.8056	11.2804	10.9467	10.3896	9.66353	8.97261	9.03342	9.06547	9.46768
2010204K13Rik	4.8818	5.0215	6.1897	7.3288	8.3231	7.0423	5.0439	6.4034	7.7579	8.5456	8.6803	8.5243	8.3947	7.2138	6.8462	7.0416	6.7106
2010300C02Rik	5.0215	5.0215	6.2317	5.3198	4.3133	5.4498	4.1974	7.2987	5.8291	4.8022	4.6674	4.4988	4.5728	5.5058	4.987	5.3909	4.3753
2010308F09Rik	3.0418	3.0418	3.0418	3.8295	3.0418	3.0418	3.0418	3.0418	3.0418	3.0418	3.0418	3.2631	3.6235	3.0418	3.2316	3.6352	3.2895
2010310C07Rik	4.4395	3.7476	3.5576	3.0418	3.0418	3.0418	3.0418	3.5777	3.0418	3.0418	3.6625	3.0418	3.0418	3.0418	3.0418	3.0418	3.2895
2010315B03Rik	8.0596	7.7362	8.5785	7.3513	7.2948	7.8634	7.3303	7.6192	6.9388	6.7403	6.785	6.6344	6.5512	7.5249	8.2387	7.927	8.505
2010320M18Rik	5.3156	5.1135	5.6505	5.7949	6.1017	6.5287	5.542	5.8538	6.4354	7.157	6.8448	6.218	7.0665	6.2382	6.4382	6.6699	6.144
2200002D01Rik	4.637	3.0418	4.8005	5.0579	4.3832	4.2412	4.6375	4.5031	4.7658	4.3227	4.7154	4.4921	3.8591	3.8559	3.9155	4.0048	4.1932
2200002J24Rik	3.0418	3.0418	3.0418	3.0418	3.0418	3.0418	3.0418	3.0418	3.0418	3.0418	3.0418	3.0418	3.0418	3.0418	3.0418	3.0418	3.0418
2210010C04Rik	3.0418	4.0305	3.0418	3.6022	3.0418	3.4765	3.0418	3.0418	3.5282	3.0418	3.4824	3.2631	3.6235	3.471	3.3375	3.53	3.2999
2210011C24Rik	3.0418	3.0418	3.0418	3.0418	3.0418	3.6543	3.0418	3.0418	3.0418	3.0418	3.4824	3.0418	3.7519	3.8584	4.0736	3.8744	4.1219
2210013O21Rik	7.5059	6.9601	6.4425	5.4551	5.5259	7.7799	7.055	5.6991	5.4345	4.857	4.8491	5.017	6.3111	7.0934	7.6598	7.0742	7.146
2210015D19Rik	6.6339	6.1665	7.5335	7.4273	7.4493	6.5906	6.7394	7.2881	7.5695	7.4221	7.2502	7.2235	6.7747	6.7503	6.7015	6.6508	6.8382
2210016F16Rik	8.30815	8.41797	9.92927	10.1912	10.4604	9.99004	8.47648	10.2797	10.3656	10.5682	10.461	10.4294	10.1325	10.0986	10.0797	10.1026	10.1988
2210016L21Rik	8.498	8.1275	8.9266	8.9826	9.0912	8.9995	8.5499	8.8312	9.1012	9.5276	9.4713	9.3071	9.0701	9.2307	8.7696	8.9252	8.8566
2210018M11Rik	11.6596	11.6236	10.9107	10.5128	10.5673	10.6019	10.7479	10.2169	10.2968	10.079	10.1696	10.5355	10.4721	11.1018	10.4538	10.5656	10.5882
2210019I11Rik	3.0418	3.0418	3.0418	3.0418	3.0418	3.0418	3.0418	3.0418	3.0418	3.0418	3.0418	3.0418	3.0418	3.0418	3.0418	3.0418	3.0418
2210039B01Rik	3.0418	4.2417	3.9261	3.0418	3.0418	3.0418	3.7207	3.0418	3.8765	3.0418	3.6625	3.0418	3.0418	3.471	3.0418	3.2716	3.0418
2210404O09Rik	6.1822	6.4938	6.4777	6.45	6.1622	7.0003	6.116	5.993	5.2968	5.226	5.7942	5.6653	6.2603	5.966	6.798	6.5256	6.6358
2210407C18Rik	3.0418	3.0418	3.0418	3.0418	3.0418	3.0418	3.0418	3.0418	3.0418	3.0418	3.0418	3.0418	3.0418	3.0418	3.0418	3.0418	3.0418
2210408F21Rik	3.0418	3.0418	4.0578	3.6022	3.6484	3.7818	3.0418	3.0418	4.0013	3.5395	3.0418	3.245	3.9526	4.4578	3.6469	4.0029	4.1878
2210408I21Rik	5.0859	5.6821	4.6042	5.1147	5.9084	6.4058	5.3509	4.9803	5.2601	5.607	5.7942	5.7786	6.4533	6.1923	6.4391	6.4781	6.3406
2210409D07Rik	3.0418	3.0418	3.0418	3.0418	3.0418	3.0418	3.0418	3.0418	3.0418	3.0418	3.0418	3.0418	3.0418	3.0418	3.0418	3.0418	3.0418
2210409E12Rik	3.0418	3.0418	3.0418	3.0418	3.4778	3.0418	3.0418	3.0418	3.0418	3.0418	3.0418	3.0418	3.0418	3.0418	3.0418	3.0418	3.0418
2210414B05Rik	3.0418	3.0418	3.5576	3.6022	3.0418	3.0418	3.0418	3.0418	3.0418	3.0418	3.0418	3.0418	3.0418	3.0418	3.0418	3.0418	3.0418
2210416O15Rik	3.6309	3.0418	3.0418	3.8295	3.9043	4.013	3.7207	4.4155	4.2069	3.8957	4.1012	3.9122	4.1831	4.2266	4.0697	4.153	3.4668
2210417A02Rik	3.0418	3.0418	3.7675	3.0418	3.0418	4.2005	3.0418	3.5777	3.5282	3.0418	3.4824	3.0418	3.0418	3.891	3.8892	3.6239	3.0418
2210420H20Rik	3.6309	3.0418	3.0418	3.0418	3.0418	3.0418	3.0418	3.0418	3.0418	3.0418	3.0418	3.0418	3.0418	3.0418	3.0418	3.0418	3.2999
2300002M23Rik	3.0418	3.0418	3.0418	3.0418	3.0418	3.0418	3.0418	3.0418	3.0418	3.0418	3.0418	3.0418	3.0418	3.0418	3.0418	3.0418	3.0418
2300003K06Rik	3.0418	3.0418	3.0418	3.0418	3.0418	3.0418	3.0418	3.0418	3.0418	3.0418	3.0418	3.0418	3.0418	3.0418	3.0418	3.3002	3.0418
2300005B03Rik	3.0418	3.0418	3.0418	3.0418	3.0418	3.0418	3.0418	3.0418	3.0418	3.0418	3.0418	3.0418	3.0418	3.0418	3.2316	3.0418	3.0418
2300009A05Rik	7.0235	6.8123	7.3757	7.4994	7.0026	6.1922	6.7394	7.4006	7.4806	7.6949	7.4362	7.4488	6.9441	6.5929	6.0136	6.2453	5.9395
2310001H17Rik	8.1473	8.0746	8.9731	8.7152	7.6958	7.665	7.4882	8.284	7.9018	7.5498	7.2793	6.7552	7.0443	7.2111	7.6558	7.2862	6.8868
2310001K24Rik	3.0418	3.0418	3.5576	3.0418	3.0418	3.0418	3.0418	3.0418	3.0418	3.0418	3.0418	3.0418	3.0418	3.0418	3.0418	3.0418	3.0418
2310002D06Rik	3.0418	3.0418	3.0418	3.0418	3.0418	3.0418	3.7207	3.0418	3.0418	3.0418	3.0418	3.0418	3.0418	3.0418	3.0418	3.0418	3.0418
2310002F09Rik	3.0418	3.0418	3.0418	3.0418	3.4778	3.0418	3.0418	3.0418	3.5282	3.5395	3.0418	3.245	3.0418	3.6466	3.0418	3.2716	3.3905
2310002J15Rik	3.0418	3.0418	3.0418	3.0418	3.0418	3.0418	3.0418	3.0418	3.0418	3.0418	3.0418	3.0418	3.0418	3.0418	3.0418	3.0418	3.3905
2310002L09Rik	3.0418	3.0418	3.0418	3.0418	3.0418	3.0418	3.0418	3.0418	3.0418	3.0418	3.0418	3.0418	3.0418	3.0418	3.2316	3.0418	3.0418
2310003H01Rik	9.22465	9.43884	9.96042	9.9665	9.61299	8.63437	11.0068	10.6832	10.0153	9.8705	9.714	9.58073	9.29248	8.75639	8.35973	8.53988	8.86884
2310005A03Rik	3.0418	3.0418	3.0418	3.0418	3.0418	3.0418	3.0418	3.0418	3.0418	3.0418	3.4824	3.0418	3.0418	3.0418	3.0418	3.0418	3.0418
2310005E17Rik	3.0418	3.0418	3.0418	3.0418	3.0418	3.0418	3.0418	3.0418	3.0418	3.0418	3.0418	3.0418	3.0418	3.0418	3.0418	3.0418	3.0418
2310005G13Rik	3.0418	3.0418	3.0418	3.0418	3.0418	3.0418	3.0418	3.0418	3.0418	3.0418	3.4824	3.0418	3.0418	3.0418	3.0418	3.0418	3.0418
2310007B03Rik	3.0418	3.0418	3.0418	3.0418	3.0418	3.0418	3.0418	3.0418	3.0418	3.0418	3.0418	3.0418	3.0418	3.0418	3.0418	3.0418	3.0418
2310007L24Rik	3.8693	3.7476	4.1722	4.0009	4.0907	3.5679	3.9934	3.9599	4.3759	4.134	4.6172	5.4097	6.9989	6.653	3.4614	3.7542	4.4252
2310008N11Rik	3.0418	3.0418	3.0418	3.0418	3.0418	3.6069	3.0418	3.0418	3.0418	3.0418	3.0418	3.0418	3.0418	3.0418	3.7138	3.0418	3.0418
2310009A05Rik	6.4377	6.3576	7.2192	7.1985	6.9754	6.9721	6.0762	6.8423	7.0254	7.0636	7.3768	6.7732	7.3634	6.9812	6.7434	6.7353	6.7253
2310009B15Rik	5.5561	5.1135	5.7416	6.0673	5.6298	5.817	5.3509	5.9112	6.2668	6.6285	6.2908	5.7772	6.0215	5.762	5.3199	5.6897	5.5484
2310010J17Rik	6.5926	7.0726	6.8433	6.3636	6.0989	5.893	8.2486	7.636	6.4354	6.2848	7.1433	6.8684	7.0738	6.2855	6.2951	5.6225	5.3344
2310011J03Rik	8.9356	9.0141	9.1699	9.4661	9.3908	8.9975	9.3763	9.5811	9.4364	9.9961	9.9251	9.776	9.9083	9.0468	8.9006	8.9874	9.2427
2310014L17Rik	4.0486	4.2417	5.1182	6.0112	4.8737	5.6144	4.9542	5.4082	5.8533	5.3412	5.0073	5.056	4.9324	5.4569	5.6915	5.8267	5.0043
2310015A10Rik	8.3081	8.7159	9.4631	9.1064	7.3295	7.2124	8.5282	8.6407	8.4307	7.8641	7.2354	6.4366	5.6556	6.5311	6.6927	7.05	7.083
2310015B20Rik	3.6309	3.0418	3.0418	3.0418	3.0418	3.0418	3.0418	3.0418	3.0418	3.0418	3.0418	3.2631	3.4545	3.0418	3.0418	3.0418	3.0418
2310015D24Rik	3.0418	3.0418	3.0418	3.0418	3.0418	3.0418	3.0418	3.0418	3.5282	3.0418	3.0418	3.4663	3.0418	3.0418	3.0418	3.0418	3.0418
2310016D03Rik	3.0418	3.0418	3.0418	3.0418	3.0418	3.0418	3.0418	3.0418	3.0418	3.0418	3.0418	3.0418	3.0418	3.0418	3.0418	3.0418	3.0418
2310020H05Rik	3.0418	3.0418	3.0418	3.0418	3.0418	3.0418	3.0418	3.0418	3.0418	3.0418	3.0418	3.0418	3.0418	3.0418	3.0418	3.0418	3.0418
2310022A10Rik	8.75676	8.50043	9.15918	9.06967	10.0061	9.83403	8.96365	9.25433	9.38432	9.92294	9.81414	10.0189	10.44	9.68907	9.75136	9.84474	9.62546
2310022B05Rik	7.9501	8.1885	8.2707	8.2736	8.3402	8.2297	7.9125	8.7215	8.5949	8.4911	8.4601	8.5181	8.4822	9.2011	8.3334	8.556	8.8053
2310030A07Rik	3.0418	3.0418	3.0418	3.0418	3.0418	3.0418	3.0418	3.0418	3.0418	3.0418	3.0418	3.0418	3.4545	3.0418	3.0418	3.0418	3.0418
2310030G06Rik	3.0418	3.0418	3.0418	3.0418	3.0418	3.0418	3.0418	3.0418	3.0418	3.0418	3.0418	3.0418	3.0418	3.0418	3.5272	3.0418	3.0418
2310033P09Rik	9.3252	9.7157	9.4826	9.3401	9.1636	9.0197	9.9562	9.5854	9.0787	8.9756	9.0838	9.0193	9.2335	8.6014	8.8389	8.8836	9.0253
2310034C09Rik	3.0418	3.0418	3.0418	3.0418	3.0418	3.0418	3.0418	3.0418	3.0418	3.0418	3.0418	3.0418	3.0418	3.0418	3.0418	3.0418	3.0418
2310034G01Rik	4.0486	3.0418	3.5576	4.0009	4.5503	4.1633	3.7207	3.9599	4.0013	4.6844	4.2565	4.3374	4.4753	4.4981	4.2715	3.9317	4.0834
2310034O05Rik	3.0418	3.0418	3.0418	3.0418	3.0418	3.6519	3.0418	3.5777	3.0418	3.0418	3.0418	3.0418	3.0418	3.0418	3.4181	3.2716	3.0418
2310035C23Rik	10.7866	10.7746	10.5717	10.0164	9.52299	9.67226	10.4628	10.3152	9.91578	9.52375	9.43949	9.39162	9.08277	9.61709	9.6948	9.62458	9.82833
2310036O22Rik	10.7214	10.5931	10.4843	10.484	10.8005	10.6544	11.0339	10.8791	10.8499	11.2397	11.2271	11.1725	11.4616	10.7029	10.6069	10.8058	10.6876
2310039H08Rik	6.4837	6.6763	8.0215	7.7396	7.871	7.2269	6.993	7.6022	7.9357	8.2912	8.2376	7.9468	7.862	7.2569	6.862	7.1405	6.9464
2310039L15Rik	3.0418	3.0418	3.0418	3.0418	3.0418	3.0418	3.0418	3.0418	3.0418	3.0418	3.0418	3.0418	3.0418	3.0418	3.2316	3.0418	3.0418
2310040G24Rik	3.6309	3.0418	3.7675	3.0418	3.7914	4.1676	3.7207	3.5777	3.8765	3.8957	3.6625	4.1015	4.7461	4.613	4.2975	4.219	4.2513
2310042E22Rik	3.0418	3.0418	3.0418	3.0418	3.0418	3.0418	3.0418	3.0418	3.0418	3.0418	3.0418	3.0418	3.0418	3.0418	3.0418	3.0418	3.0418
2310043L19Rik	3.0418	3.0418	3.0418	3.0418	3.0418	3.0418	3.0418	3.0418	3.5282	3.0418	3.0418	3.0418	3.0418	3.0418	3.0418	3.0418	3.0418
2310043O21Rik	3.0418	3.0418	3.0418	3.0418	3.0418	3.0418	3.0418	3.0418	3.0418	3.0418	3.0418	3.0418	3.0418	3.0418	3.0418	3.0418	3.0418
2310045N01Rik	8.3943	8.3395	8.709	8.5212	8.3929	7.9202	8.7868	8.6695	8.6401	8.8878	8.6885	8.4723	8.0877	8.0489	7.6642	7.8944	8.0008
2310047M10Rik	7.3419	7.7086	7.6063	7.5489	7.1121	7.4701	7.9989	8.1147	7.9957	7.8518	7.6008	7.2989	7.0955	7.9916	7.6472	7.8702	7.9527
2310050C09Rik	3.0418	3.0418	3.0418	3.0418	3.0418	3.0418	3.0418	3.0418	3.0418	3.0418	3.0418	3.0418	3.0418	3.0418	3.0418	3.0418	3.0418
2310057J18Rik	3.0418	3.0418	3.0418	3.0418	3.0418	3.0418	3.0418	3.0418	3.0418	3.0418	3.0418	3.0418	3.0418	3.0418	3.0418	3.0418	3.0418
2310057M21Rik	7.8226	8.096	8.6868	8.8153	8.5801	8.5288	8.0301	8.7943	8.8318	8.9088	9.0463	8.9745	9.0719	8.5442	8.5365	8.6377	8.3785
2310057N15Rik	3.0418	3.0418	3.0418	3.0418	3.0418	3.0418	3.0418	3.0418	3.0418	3.0418	3.0418	3.0418	3.0418	3.0418	3.0418	3.0418	3.0418
2310061I04Rik	8.1823	7.9392	9.0763	9.5725	9.5306	8.8043	8.1387	9.0905	9.5858	9.9229	9.8054	9.8425	9.2416	9.2604	8.6278	8.624	8.4548
2310061J03Rik	6.9439	6.2068	6.1897	5.6907	5.2314	4.9085	6.5509	5.794	5.5292	5.5133	5.3045	5.1515	4.9665	5.1467	4.6755	4.6432	4.788
2310061N02Rik	3.0418	3.0418	3.0418	3.0418	3.0418	3.0418	3.0418	3.0418	3.0418	3.0418	3.0418	3.0418	3.0418	3.0418	3.0418	3.0418	3.0418
2310065F04Rik	3.0418	3.0418	3.0418	3.0418	3.0418	3.0418	3.0418	3.0418	3.0418	3.0418	3.0418	3.0418	3.0418	3.0418	3.0418	3.0418	3.0418
2310067B10Rik	9.06129	8.83509	9.65623	9.33726	9.629	10.1887	8.96901	9.4755	9.53526	9.77592	9.36185	9.40292	9.47416	10.1263	9.79838	9.86156	10.0563
2310068J16Rik	4.5426	3.7476	4.3667	4.3753	4.2134	4.0836	4.6375	4.9803	4.5875	4.8022	3.7991	4.1045	3.9526	4.0326	4.2715	4.1388	4.651
2310069B03Rik	3.0418	3.0418	3.0418	3.0418	3.0418	3.0418	3.7207	3.5777	3.0418	3.0418	3.0418	3.0418	3.0418	3.0418	3.0418	3.0418	3.0418
2310069G16Rik	3.0418	3.0418	3.0418	3.0418	3.0418	3.0418	3.0418	3.0418	3.0418	3.0418	3.0418	3.0418	3.0418	3.0418	3.2316	3.0418	3.0418
2310079G19Rik	3.0418	3.0418	3.0418	3.0418	3.0418	3.0418	3.0418	3.0418	3.0418	3.0418	3.0418	3.0418	3.0418	3.0418	3.0418	3.0418	3.0418
2310081J21Rik	3.0418	3.0418	3.0418	3.0418	3.0418	3.0418	3.0418	3.0418	3.0418	3.0418	3.0418	3.0418	3.0418	3.0418	3.0418	3.0418	3.0418
2410002F23Rik	10.2616	10.3005	10.9211	10.9501	10.4197	9.26876	10.921	11.071	10.7545	10.8259	10.7416	10.7037	10.1669	8.76422	9.15306	9.21542	9.09902
2410003L11Rik	3.0418	3.0418	3.5576	3.8295	3.6561	4.1375	3.7207	3.0418	3.7264	3.5395	3.0418	3.5496	3.6235	3.9519	4.0409	3.5508	3.7319
2410004B18Rik	8.5579	8.7899	8.2707	8.4187	8.4472	8.4072	9.0969	8.9832	8.7831	8.9498	8.9815	8.7998	8.7191	7.9891	8.713	8.6007	8.096
2410004I01Rik	3.0418	3.0418	3.0418	3.0418	3.0418	3.0418	3.0418	3.0418	3.0418	3.0418	3.0418	3.0418	3.0418	3.0418	3.0418	3.0418	3.0418
2410004N09Rik	8.082	7.5315	7.7842	7.6245	8.183	8.2482	7.9778	7.9499	8.1526	8.7782	8.8665	8.6113	9.136	8.2462	8.2149	8.1397	7.8306
2410004P03Rik	3.8693	4.2417	4.2742	3.6022	3.6561	4.4854	3.0418	3.7955	3.5282	3.0418	3.0418	3.0418	3.4545	4.74	3.9757	4.972	4.1722
2410006H16Rik	10.1458	9.88479	9.32634	9.38149	9.76845	10.4242	9.93995	9.61741	9.34922	9.9778	9.99134	9.93134	10.5453	10.5645	10.5406	10.3219	10.4222
2410007B07Rik	4.0486	3.0418	3.5576	3.0418	3.4778	3.4148	3.7207	3.0418	3.0418	3.0418	3.0418	3.0418	3.4545	3.0418	3.6051	3.2716	3.0418
2410012E07Rik	3.0418	3.0418	3.0418	3.0418	3.0418	3.0418	3.0418	3.0418	3.0418	3.0418	3.0418	3.0418	3.0418	3.0418	3.3375	3.0418	3.3905
2410012M07Rik	3.0418	3.0418	3.0418	3.0418	3.0418	3.0418	3.0418	3.0418	3.0418	3.0418	3.0418	3.0418	3.0418	3.0418	3.0418	3.0418	3.0418
2410015M20Rik	9.04996	8.90334	8.99737	9.47376	9.99325	9.11463	9.33129	9.40385	9.67021	10.3601	10.4946	10.3207	10.3528	9.53547	9.05764	9.26289	9.53606
2410016O06Rik	8.88128	9.02531	9.91662	9.92601	10.0781	9.37909	9.75693	10.4458	10.3247	10.405	10.302	10.3302	9.85436	9.13138	9.24063	9.39718	9.16593
2410017I17Rik	4.0486	4.0305	3.5576	3.0418	3.4778	3.5679	4.1974	4.4155	3.5282	3.7423	3.4824	3.5504	3.6235	3.6466	3.3094	3.0418	3.2895
2410018L13Rik	3.6309	3.0418	3.0418	3.0418	3.0418	3.0418	3.0418	3.0418	3.0418	3.5395	3.0418	3.2386	3.7519	3.4092	3.6469	3.4958	3.5476
2410021H03Rik	3.0418	3.0418	3.0418	3.0418	3.0418	3.0418	3.0418	3.0418	3.0418	3.0418	3.0418	3.0418	3.0418	3.0418	3.0418	3.0418	3.0418
2410076I21Rik	4.197	4.6959	5.2086	5.3198	4.8121	4.5188	5.2807	5.3244	5.1017	5.0548	5.0073	4.678	4.4753	4.7134	4.6721	4.8073	4.3753
2410088K16Rik	3.0418	3.0418	3.0418	3.0418	3.0418	3.0418	3.0418	3.0418	3.0418	3.0418	3.0418	3.0418	3.0418	3.0418	3.0418	3.0418	3.0418
2410089E03Rik	11.0564	11.3367	10.5483	9.49405	9.02076	9.94333	10.6891	9.2074	9.21572	8.631	8.43127	8.86876	9.0369	9.96669	9.88369	9.68563	9.92221
2410114N07Rik	3.0418	3.0418	3.0418	3.0418	3.0418	3.0418	3.0418	3.0418	3.0418	3.0418	3.4824	3.0418	3.0418	3.0418	3.0418	3.0418	3.0418
2410124H12Rik	3.0418	3.0418	3.0418	3.0418	3.0418	3.0418	3.0418	3.0418	3.0418	3.0418	3.0418	3.2386	3.0418	3.0418	3.0418	3.0418	3.0418
2410127L17Rik	5.7976	5.9453	5.9836	6.4074	6.5269	6.4907	6.116	6.5885	6.7858	7.0743	6.612	6.5396	6.887	6.0685	6.1433	6.3075	6.1187
2410131K14Rik	8.7191	8.266	8.9139	8.7868	8.5536	8.2656	8.415	9.0379	8.8731	9.0285	8.8129	8.74	8.383	8.1818	8.2239	8.3749	7.9864
2410137M14Rik	3.0418	3.0418	3.0418	3.6022	3.0418	3.0418	3.0418	3.0418	3.0418	3.0418	3.0418	3.0418	3.0418	3.0418	3.3375	3.2716	3.0418
2410141K09Rik	3.0418	3.0418	3.0418	3.0418	3.0418	3.0418	3.0418	3.0418	3.0418	3.0418	3.0418	3.0418	3.0418	3.0418	3.5272	3.0418	3.0418
2500004C02Rik	5.1473	5.7389	6.2924	5.7263	5.446	5.568	5.0439	5.2805	5.8533	5.9982	6.1225	6.2797	6.53	5.8172	5.268	5.4888	5.616
2510002D24Rik	9.2447	8.8351	8.8185	8.5359	8.597	8.3084	9.0007	8.993	8.5337	8.7912	8.8203	8.7305	8.5517	8.3153	8.0126	7.9591	8.1128
2510003E04Rik	8.4121	8.6452	8.4916	8.0382	8.5732	9.4065	8.4765	8.4355	8.1858	8.5646	8.739	8.681	8.9164	9.3365	9.2219	9.3223	9.3767
2510009E07Rik	7.1566	6.4609	6.079	5.3664	4.4383	5.3289	5.9049	5.9112	5.1431	4.6208	4.4519	4.4532	4.8973	5.0787	5.4095	5.1529	5.6072
2510039O18Rik	10.8091	10.8769	10.7264	10.3485	10.1836	9.86088	11.073	10.9225	10.6866	10.9517	10.6645	10.434	10.3506	10.1868	9.72741	9.92685	10.0802
2510049J12Rik	3.8693	3.0418	4.6733	4.8705	4.4957	5.0127	3.0418	4.2145	4.4511	4.6844	4.2565	4.4077	4.0364	4.7448	4.522	5.5337	4.3753
2610001J05Rik	9.0613	8.9333	8.8048	8.7152	8.8375	9.4552	8.8521	8.7449	8.5374	8.6201	8.6584	8.6389	9.1601	9.1214	9.4062	9.1948	8.9469
2610002J02Rik	8.8468	8.7964	8.698	8.4398	8.8447	9.1996	8.8865	8.4307	8.6159	9.0901	8.9592	8.8796	9.5752	9.6082	9.0575	9.0812	9.0352
2610002M06Rik	9.6416	9.3921	9.7661	9.5484	9.4778	9.3644	9.2007	9.5415	9.2895	9.0636	9.1264	8.9577	8.9083	9.0357	9.6734	9.3228	9.161
2610005L07Rik	6.341	6.038	6.4602	5.8917	5.8986	5.767	6.116	6.6228	6.3367	5.9982	5.6873	5.5698	5.5944	5.9178	5.5016	5.781	5.7284
2610008E11Rik	10.0486	9.60826	8.89143	7.90802	7.17852	8.25642	8.86936	7.85987	6.84657	6.84396	6.62342	6.54462	6.99891	7.73414	8.06795	7.91405	8.0884
2610015P09Rik	6.3157	5.6821	7.4303	6.9262	7.5442	8.1841	5.8106	7.1889	7.0566	7.2911	7.2428	7.4462	7.3812	7.8481	8.2947	8.2019	8.0095
2610016A17Rik	3.0418	3.0418	3.0418	3.0418	3.0418	3.0418	3.0418	3.0418	3.0418	3.0418	3.0418	3.0418	3.0418	3.0418	3.0418	3.0418	3.0418
2610018G03Rik	11.3195	11.6079	11.3681	10.9025	10.4049	10.3211	11.0416	10.529	10.2946	9.75127	9.83263	9.78433	9.60439	10.2738	10.3598	10.7904	10.0173
2610020C07Rik	6.6339	6.7323	6.4425	6.1474	6.2624	6.2425	6.4921	5.9662	5.7536	5.5765	5.8935	6.0527	6.139	6.0871	6.02	6.2825	6.2156
2610020H08Rik	9.3925	9.2892	7.2799	6.5314	6.6224	8.0683	8.1855	6.1195	5.4668	5.666	5.7094	5.8371	6.7383	7.9212	8.1353	8.0598	7.9522
2610027K06Rik	4.637	4.4152	3.9261	3.8295	3.4723	3.5679	4.3652	3.7955	3.5282	3.0418	3.6625	3.0418	3.0418	3.6165	3.4614	3.3654	3.3905
2610028E06Rik	3.0418	3.0418	3.0418	3.0418	3.0418	3.0418	3.0418	3.0418	3.0418	3.0418	3.0418	3.0418	3.0418	3.0418	3.0418	3.0418	3.0418
2610028H24Rik	3.0418	3.0418	3.5576	3.0418	3.4723	3.0418	3.0418	3.7955	3.5282	3.5395	3.0418	3.6128	3.4545	3.0418	3.2316	3.2716	3.0418
2610034B18Rik	3.8693	3.0418	3.7675	3.6022	4.0907	4.3097	3.0418	3.7955	3.7264	3.0418	3.0418	3.3915	3.0418	3.8494	4.3288	3.9571	4.2021
2610034M16Rik	3.0418	3.0418	3.0418	3.0418	3.0418	3.0418	3.0418	3.0418	3.0418	3.0418	3.0418	3.0418	3.0418	3.0418	3.0418	3.0418	3.0418
2610035D17Rik	7.4723	7.0508	8.7979	7.8619	7.4011	6.9721	6.3334	7.5049	6.9827	6.9978	6.4541	6.2974	6.3957	6.0467	6.2758	6.4407	6.2524
2610035F20Rik	3.0418	3.0418	3.0418	3.0418	3.0418	3.0418	3.0418	3.0418	3.0418	3.0418	3.0418	3.0418	3.0418	3.0418	3.0418	3.0418	3.0418
2610037D02Rik	3.8693	4.2417	4.2742	4.3753	4.3777	4.478	4.7526	4.6602	4.5214	3.7423	3.913	4.014	3.4545	4.8378	4.1327	4.3415	3.7319
2610044O15Rik8	7.2913	6.618	6.8162	6.45	6.4653	6.9573	6.3666	6.6891	6.6827	6.3032	6.3611	6.0974	6.3721	6.404	6.8438	7.0552	6.8204
2610100L16Rik	3.0418	3.0418	3.0418	3.0418	3.0418	3.0418	3.0418	3.0418	3.0418	3.0418	3.0418	3.0418	3.0418	3.0418	3.0418	3.0418	3.0418
2610203C20Rik	3.0418	3.0418	3.0418	3.0418	3.0418	3.0418	3.0418	3.0418	3.0418	3.0418	3.0418	3.0418	3.0418	3.0418	3.0418	3.3654	3.0418
2610203C22Rik	3.0418	3.7476	3.9261	4.0009	3.4723	3.0418	4.1974	4.0962	3.8765	3.0418	3.6625	3.3192	3.6235	3.4529	3.0418	3.2716	3.0418
2610206C17Rik	6.3157	5.28	5.7991	5.1147	5.2849	6.0417	7.4114	6.1195	6.0336	6.3918	5.5221	5.1631	5.4631	5.8362	5.4333	5.2365	6.0205
2610207O16Rik	3.0418	3.0418	3.0418	3.0418	3.0418	3.0418	3.0418	3.0418	3.0418	3.0418	3.0418	3.0418	3.0418	3.0418	3.0418	3.0418	3.0418
2610301B20Rik	6.2638	5.7935	5.9836	6.4074	7.1605	8.3476	5.6558	6.1903	6.6421	6.7132	6.8928	7.1632	7.9198	8.1642	8.292	8.1373	8.2718
2610305D13Rik	3.0418	3.0418	3.0418	3.6022	3.0418	3.4748	3.0418	3.0418	3.0418	3.0418	3.6625	3.0418	3.0418	3.4092	3.3375	3.0418	3.5501
2610306M01Rik	5.0859	5.6229	5.827	5.7263	5.7923	5.9409	5.9497	5.9662	5.8772	6.3214	6.1861	5.8315	5.9265	6.1439	5.8891	6.0036	5.9852
2610307P16Rik	5.0215	4.9222	5.2516	4.3753	3.0418	3.6844	3.7207	3.9599	4.0013	3.0418	3.0418	3.2386	3.0418	3.6748	3.6051	3.6239	3.5476
2610316D01Rik	3.0418	3.0418	3.0418	3.0418	3.0418	3.0418	3.0418	3.0418	3.0418	3.0418	3.0418	3.0418	3.0418	3.0418	3.0418	3.0418	3.2895
2610318N02Rik	4.197	4.0305	6.1018	7.0415	6.8947	7.6913	4.7526	7.0068	7.1462	6.8314	6.8833	6.9601	7.0066	7.9607	7.5025	7.5767	7.5036
2610507B11Rik	12.4303	12.3693	12.718	12.7834	12.8741	12.6893	12.8985	12.6452	12.7558	12.527	12.5038	12.7965	12.5733	12.9906	12.9275	12.7615	13.2282
2610507I01Rik	7.7683	7.593	8.3148	8.4398	8.2566	7.4266	7.5611	7.669	8.2765	8.1674	7.7946	7.7354	6.9912	7.1205	6.9088	7.139	7.1582
2610524H06Rik	6.9439	6.5572	6.3506	6.3857	6.4964	7.1411	6.0353	6.0702	6.3022	6.5385	6.4921	6.4265	6.9118	7.2106	6.9126	6.815	6.6434
2610528A11Rik	3.0418	3.0418	3.0418	3.0418	3.6561	3.5679	3.7207	4.0962	3.7264	3.7423	3.7991	3.619	3.9526	3.7708	3.3686	3.53	3.3905
2610528J11Rik	3.0418	3.0418	3.0418	3.0418	3.0418	3.0418	3.0418	3.0418	3.0418	3.0418	3.0418	3.0418	3.0418	3.0418	3.0418	3.3002	3.0418
2700029M09Rik	9.02318	9.06918	9.05335	9.51405	10.1583	10.1105	9.0722	9.53036	9.48858	9.67818	9.8265	9.77789	10.3625	10.2271	10.536	10.3416	10.2485
2700038G22Rik	7.1846	7.7632	9.0271	9.4738	8.7383	8.2083	8.3259	9.0124	9.4579	9.4643	9.4745	9.1052	8.3533	8.0437	7.9335	8.0721	7.866
2700046A07Rik	3.0418	3.0418	3.0418	3.0418	3.0418	3.0418	3.0418	3.0418	3.0418	3.0418	3.0418	3.0418	3.0418	3.0418	3.2316	3.0418	3.0418
2700046G09Rik	5.2058	5.0215	6.1243	5.0579	4.4383	4.4917	5.1277	5.235	4.9209	5.226	4.5647	4.3055	4.1831	4.6569	4.5505	5.0202	4.4243
2700049A03Rik	8.9801	9.1065	7.4568	7.1352	8.4731	9.3184	8.9089	7.0701	6.9719	7.1265	7.6294	8.1172	8.6501	9.1859	9.2979	9.223	9.6168
2700054A10Rik	3.0418	3.0418	3.0418	3.0418	3.0418	3.0418	3.0418	3.0418	3.5282	3.5395	3.6625	3.0418	3.0418	3.0418	3.0418	3.0418	3.0418
2700060E02Rik	9.63659	9.80271	9.92927	10.231	10.2573	10.3502	9.38038	9.8616	10.0658	10.1772	10.4474	10.3398	10.3839	10.4532	10.136	10.2356	10.3255
2700062C07Rik	6.842	6.9125	7.6906	7.8462	8.0448	8.148	6.7644	7.669	7.4418	8.0099	7.9564	8.0003	7.9557	7.9809	7.9798	7.9881	7.7027
2700069I18Rik	3.0418	3.0418	3.0418	3.0418	3.0418	3.0418	3.0418	3.0418	3.0418	3.0418	3.0418	3.0418	3.0418	3.0418	3.0418	3.0418	3.0418
2700070H01Rik	3.0418	3.0418	3.0418	3.0418	3.0418	3.0418	3.0418	3.0418	3.0418	3.0418	3.0418	3.0418	3.6235	3.6466	3.0418	3.0418	3.0418
2700081O15Rik	6.3658	5.7389	6.6416	7.0689	7.9247	7.9666	6.3334	6.8852	7.4958	8.3138	8.5433	8.9345	8.776	8.1258	8.0666	8.3645	8.5622
2700086A05Rik	4.3254	4.0305	3.0418	3.0418	3.0418	3.0418	3.0418	3.0418	3.0418	3.0418	3.0418	3.2386	3.0418	3.0418	3.0418	3.0418	3.0418
2700089E24Rik	9.669	9.3303	9.4456	9.2594	9.537	9.7619	9.1962	9.3024	9.3596	9.2107	9.5672	9.4702	9.4478	9.5761	9.8495	9.7777	9.7074
2700089I24Rik	3.0418	3.0418	3.0418	3.0418	3.0418	3.0418	3.0418	3.0418	3.0418	3.0418	3.0418	3.0418	3.0418	3.0418	3.0418	3.0418	3.0418
2700094K13Rik	8.06713	7.60798	6.49496	6.78447	9.17309	10.7272	7.77226	6.36323	6.96092	8.52638	8.99027	9.44947	10.8606	10.5312	10.6675	10.7491	10.892
2700097O09Rik	7.5602	7.1152	7.622	8.2736	7.8665	8.0746	7.2264	7.7484	8.0117	8.096	8.1925	7.9907	8.0326	8.2272	8.0835	8.1483	7.7413
2700099C18Rik	8.2826	7.9392	6.7745	6.0395	6.442	8.3081	7.6837	6.4804	5.3326	5.4471	5.8546	5.9196	7.4668	8.1913	8.3284	8.1667	8.3951
2810001G20Rik	9.4366	8.7634	7.3757	6.8333	6.1783	6.0008	8.3507	6.8993	6.5127	6.643	6.2617	6.1447	6.348	6.1578	6.045	5.9616	5.7509
2810002D19Rik	5.7602	6.4609	6.6416	6.1731	6.2521	6.8497	6.1922	6.2576	6.5861	6.3745	6.5045	6.1771	6.6818	6.7137	7.0018	6.7225	6.4639
2810004N23Rik	8.39429	8.22772	10.2154	10.4571	10.6593	10.4634	8.7868	10.281	10.6335	10.8369	10.9467	10.7166	10.8888	10.1834	10.455	10.4312	10.0079
2810006K23Rik	5.1473	5.496	6.7169	6.9993	7.5086	7.4825	5.3509	6.3632	7.2929	7.6529	7.5659	7.4842	7.5105	6.9774	7.2189	6.9018	6.9975
2810007J24Rik	3.0418	3.0418	3.0418	3.0418	3.0418	3.0418	3.0418	3.0418	3.0418	3.0418	3.0418	3.0418	3.0418	3.0418	3.0418	3.0418	3.0418
2810008D09Rik	7.7404	7.4672	8.3002	8.244	7.3846	7.135	7.8901	8.6155	8.8228	8.7013	8.3617	7.8552	7.2389	7.0786	6.8756	7.1172	6.8004
2810013P06Rik	9.1417	8.5243	8.4306	7.6609	6.9841	6.4872	8.3425	8.0091	7.7453	7.7491	7.6629	7.2562	6.4645	6.5907	6.0209	6.507	6.6664
2810021J22Rik	7.9582	8.1378	8.3339	8.1383	7.6276	8.2179	7.5611	7.9091	8.0482	7.7491	7.6956	7.3766	7.4332	7.6988	8.0371	8.0651	7.8921
2810025M15Rik	3.0418	3.0418	3.5576	3.6022	4.4383	5.8364	3.0418	3.0418	3.8765	4.3227	4.5647	4.5224	4.6627	5.8362	5.5851	5.4232	5.1914
2810029C07Rik	4.4395	4.0305	3.9261	4.2658	4.298	4.7693	4.1974	3.9599	4.2069	4.3227	4.8062	4.6783	4.6627	4.7795	4.6636	4.2573	4.4344
2810032G03Rik	3.0418	3.0418	3.0418	3.0418	3.0418	3.0418	3.0418	3.0418	3.0418	3.0418	3.0418	3.0418	3.0418	3.0418	3.0418	3.0418	3.0418
2810047C21Rik1	3.0418	3.0418	3.0418	3.6022	3.0418	3.0418	3.0418	3.0418	3.0418	3.0418	3.0418	3.4599	3.0418	3.0418	3.3375	3.4054	3.6485
2810049E08Rik	3.0418	3.0418	3.0418	3.0418	3.0418	3.0418	3.0418	3.0418	3.0418	3.0418	3.0418	3.0418	3.0418	3.0418	3.0418	3.0418	3.0418
2810055G20Rik	3.0418	3.0418	3.0418	3.0418	3.0418	3.0418	3.0418	3.0418	3.0418	3.0418	3.0418	3.0418	3.0418	3.0418	3.2316	3.0418	3.0418
2810403A07Rik	11.7878	12.3338	11.5243	11.4145	10.7091	10.6819	11.9939	11.5204	11.2803	11.11	11.0409	10.7568	10.8179	10.5981	10.6949	10.7744	10.611
2810403D21Rik	4.5426	4.6959	4.4517	4.2658	4.3777	5.3564	5.2064	4.2145	4.4511	4.3227	4.5097	4.429	4.9997	5.029	5.3046	5.0211	4.9046
2810404M03Rik	3.0418	3.0418	3.0418	3.0418	3.0418	3.0418	3.0418	3.0418	3.0418	3.0418	3.0418	3.0418	3.0418	3.0418	3.2316	3.0418	3.0418
2810405F15Rik	3.0418	3.0418	3.0418	3.0418	3.0418	3.0418	3.0418	3.0418	3.0418	3.0418	3.0418	3.0418	3.0418	3.0418	3.0418	3.0418	3.0418
2810408A11Rik	5.3673	5.4278	5.3727	4.1428	4.6521	5.0488	5.2807	4.4155	4.5875	4.134	3.7991	4.5291	4.9324	5.6274	4.6721	5.1148	5.4744
2810408I11Rik	4.5426	4.8143	4.4517	4.2658	5.5976	7.1632	4.7526	4.7313	4.4511	4.134	4.8491	5.1642	6.5193	6.7264	7.1443	7.048	6.5913
2810408M09Rik	8.1544	8.0197	9.1565	9.202	8.5609	7.8526	8.66	9.5832	9.3239	9.2441	9.1063	8.6592	8.3976	7.7911	7.9276	8.0173	7.9388
2810410L24Rik	5.1473	4.5643	4.2742	3.8295	3.9043	3.7226	4.8575	4.0962	4.2069	4.2329	4.0123	4.3674	4.6186	4.5797	3.5002	4.0735	4.245
2810417H13Rik	4.54259	3.0418	4.17219	4.26582	7.19006	11.8543	3.0418	4.21455	4.29492	5.72261	6.08963	6.58972	11.9201	11.4579	11.79	11.8071	11.7467
2810428I15Rik	8.0214	7.2741	8.3387	8.4606	9.0129	8.5288	8.2574	8.6239	8.9551	9.7873	9.4916	9.1425	9.1923	8.2712	8.2279	8.5105	8.7566
2810429I04Rik	5.3673	4.5643	3.9261	3.0418	3.9043	4.6477	4.3652	3.7955	3.8765	4.0232	4.1012	3.763	4.7461	5.0424	4.5719	4.4181	4.7982
2810433D01Rik	3.0418	3.0418	3.0418	3.0418	3.0418	3.0418	3.0418	3.0418	3.0418	3.0418	3.0418	3.0418	3.0418	3.0418	3.0418	3.2716	3.0418
2810442I21Rik	3.0418	3.0418	3.7675	3.0418	4.4217	6.659	3.0418	3.0418	3.5282	3.0418	3.913	3.7547	5.8933	6.1571	6.566	6.689	6.3318
2810442N19Rik	3.0418	3.0418	3.0418	3.0418	3.0418	3.6069	3.7207	3.0418	3.5282	3.7423	3.4824	3.0418	3.4545	3.0418	3.8944	3.4366	3.4668
2810454H06Rik	5.9709	5.9453	5.827	4.9362	4.9785	5.3564	6.0353	5.3669	5.0588	4.3227	4.6172	4.7754	4.8241	4.9626	5.3374	5.0787	5.2351
2810459M11Rik	3.8693	3.0418	3.0418	3.0418	3.0418	3.8984	3.0418	3.0418	3.5282	3.0418	3.0418	3.0418	3.0418	3.0418	3.6643	3.3002	3.9751
2810468N07Rik	3.8693	3.0418	3.9261	4.8012	4.298	4.1676	3.0418	3.0418	3.7264	4.5535	5.0073	4.8005	4.4753	4.7772	4.1785	3.7806	3.7978
2810471M01Rik	3.0418	3.0418	3.0418	3.0418	3.0418	3.0418	3.0418	3.0418	3.0418	3.0418	3.0418	3.0418	3.0418	3.0418	3.0418	3.0418	3.0418
2810474O19Rik	12.5707	12.4162	11.4587	10.666	10.0187	10.5558	12.0953	11.2788	10.5081	9.5677	9.1832	9.07978	8.86904	10.0469	10.5415	10.225	9.85522
2900005J15Rik	6.6741	6.2461	8.1515	7.96	7.0837	6.3785	6.8833	8.6323	8.1137	7.6811	7.4297	7.1206	6.153	6.4414	6.0635	6.1192	6.4946
2900008C10Rik	6.1822	5.9924	5.6505	5.3198	6.7753	7.3945	6.4617	5.666	6.0957	7.5032	7.5056	7.2253	7.6538	6.7719	6.8174	6.7832	6.9575
2900009J06Rik	3.0418	3.0418	3.0418	4.0009	3.0418	3.0418	3.0418	3.0418	3.0418	3.5395	3.0418	3.0418	3.0418	3.4542	3.2316	3.0418	3.2895
2900011O08Rik	3.8693	3.0418	3.0418	3.0418	3.0418	3.0418	3.0418	3.5777	3.0418	3.5395	3.0418	3.0418	3.9526	4.3579	3.0418	3.2716	3.2895
2900026A02Rik	4.7243	4.9222	4.6733	5.5383	6.5751	9.2834	5.1277	4.5844	5.2601	5.3039	4.8906	4.9836	4.8241	7.2156	8.4803	8.6063	9.843
2900041M22Rik	3.6309	3.0418	3.0418	3.6022	3.7914	4.8143	3.7207	3.0418	3.0418	3.5395	3.0418	3.6401	4.0364	4.6869	4.6563	4.5398	4.2671
2900052N01Rik	3.0418	3.0418	3.0418	3.0418	3.0418	3.0418	3.0418	3.0418	3.0418	3.0418	3.0418	3.0418	3.0418	3.0418	3.0418	3.0418	3.0418
2900055J20Rik	3.0418	3.0418	3.0418	3.0418	3.0418	3.0418	3.0418	3.0418	3.0418	3.0418	3.0418	3.0418	3.0418	3.0418	3.0418	3.0418	3.0418
2900056M20Rik	7.5814	7.0726	7.955	7.5872	7.2046	7.7836	7.1715	7.6022	7.605	7.2446	7.6684	7.2911	7.5372	7.5786	7.9174	7.7342	7.6613
2900057B20Rik	3.0418	3.0418	3.0418	3.0418	3.0418	3.0418	3.0418	3.0418	3.0418	3.0418	3.0418	3.0418	3.0418	3.0418	3.0418	3.0418	3.0418
2900060B14Rik	5.417	5.8965	5.2932	4.4743	4.5294	5.7234	6.6617	6.1903	5.2222	6.1074	7.3496	5.6501	5.4631	4.0623	4.7815	4.7613	4.2976
2900076A07Rik	7.849	7.9857	7.4568	7.1735	5.9522	6.2158	7.2264	6.9807	7.0971	6.523	6.3748	5.8477	5.8066	6.2251	6.0684	6.112	6.0875
2900079G21Rik	4.3254	3.7476	3.0418	3.0418	3.0418	3.0418	3.0418	3.5777	3.0418	3.0418	3.0418	3.0418	3.0418	3.0418	3.2316	3.0418	3.0418
2900092C05Rik	3.0418	3.0418	3.5576	3.0418	3.0418	3.0418	3.0418	3.5777	3.0418	3.0418	3.0418	3.0418	3.0418	3.0418	3.0418	3.0418	3.0418
2900092D14Rik	3.0418	3.0418	3.0418	3.0418	3.0418	3.0418	3.0418	3.0418	3.5282	3.0418	3.0418	3.0418	3.0418	3.0418	3.0418	3.3002	3.0418
2900097C17Rik	8.7614	8.7899	8.9609	9.4738	8.9231	8.6337	9.042	9.7772	9.8699	9.3854	9.3275	9.1528	8.6329	8.566	8.7537	9.0033	8.8746
3000002C10Rik	4.0486	4.0305	5.4107	5.6542	5.9366	5.893	3.7207	5.0355	5.7008	5.8547	5.9861	5.8788	5.8419	5.91	5.8829	6.058	5.615
3010001F23Rik	3.0418	3.0418	3.0418	3.0418	3.0418	3.0418	3.0418	3.0418	3.0418	3.0418	3.0418	3.0418	3.0418	3.0418	3.0418	3.0418	3.0418
3010026O09Rik	5.2619	5.1994	5.4477	5.1147	6.2078	7.5999	5.6001	4.7313	5.3326	5.0998	5.5714	5.8201	7.1724	7.3169	7.3337	7.3734	7.3967
3010033K07Rik	3.0418	3.0418	3.0418	3.0418	3.0418	3.0418	3.0418	3.0418	3.0418	3.0418	3.0418	3.0418	3.0418	3.0418	3.0418	3.0418	3.0418
3100003L05Rik	3.0418	3.0418	3.0418	3.0418	3.0418	3.0418	3.0418	3.0418	3.0418	3.0418	3.0418	3.0418	3.0418	3.0418	3.0418	3.0418	3.0418
3110001I22Rik	9.1021	9.4882	8.1836	7.9673	7.3427	7.1218	8.7561	8.066	7.9301	7.58	7.5776	7.5771	7.2647	7.1138	7.3828	7.1984	6.9644
3110002H16Rik	10.3596	10.3962	9.86323	9.43756	8.88304	9.07357	10.0221	9.64253	9.42654	9.49632	9.36524	9.20915	9.10428	9.28434	9.01238	9.18304	9.15509
3110007F17Rik	4.3254	3.7476	3.7675	3.6022	3.4723	3.8984	4.3652	3.5777	3.0418	3.7423	3.6625	3.4599	4.5251	4.1699	3.7138	3.9388	4.0279
3110009E18Rik	4.637	4.8143	6.7315	6.4074	6.2256	5.745	5.2064	6.4804	6.7607	6.6573	6.8545	6.486	6.8449	5.997	5.4916	5.7598	5.9872
3110009F21Rik	3.0418	3.0418	3.0418	3.0418	3.0418	3.0418	3.0418	3.0418	3.0418	3.0418	3.0418	3.0418	3.0418	3.0418	3.0418	3.0418	3.0418
3110015C05Rik	3.0418	3.0418	3.0418	3.0418	3.0418	3.7818	3.0418	3.0418	3.0418	3.0418	3.0418	3.0418	3.0418	3.0418	3.7138	3.3654	3.0418
3110021A11Rik	3.6309	3.7476	4.0578	3.6022	3.7821	4.2005	3.7207	3.9599	4.2949	3.8957	4.0123	3.7964	3.4545	3.9988	4.0409	3.9904	4.3027
3110021N24Rik	3.0418	3.0418	3.0418	3.0418	3.7304	4.3097	3.0418	3.0418	3.5282	3.5395	3.4824	3.667	3.8591	4.3054	4.443	4.3274	3.9486
3110035E14Rik	3.0418	3.0418	3.0418	3.0418	3.0418	3.0418	3.7207	3.0418	3.0418	3.0418	3.0418	3.0418	3.0418	3.0418	3.0418	3.0418	3.0418
3110039I08Rik	3.0418	3.0418	3.0418	3.0418	3.0418	3.0418	3.0418	3.0418	3.0418	3.0418	3.0418	3.0418	3.0418	3.0418	3.0418	3.0418	3.0418
3110039M20Rik	3.0418	3.7476	3.0418	3.0418	3.0418	3.0418	3.0418	3.0418	3.0418	3.0418	3.0418	3.0418	3.0418	3.0418	3.0418	3.0418	3.0418
3110040N11Rik	7.4494	6.8881	7.7201	7.5194	8.1679	8.1826	7.4271	7.9432	8.1951	8.4549	8.5131	8.081	8.776	8.3361	8.2412	8.0972	8.1474
3110043O21Rik	11.13	10.5646	8.89143	8.54567	8.22501	9.40488	8.97434	9.15015	9.95063	9.76118	9.80419	9.2312	9.50548	9.69579	9.58863	9.60978	9.72797
3110045C21Rik	3.8693	4.0305	4.1722	4.5652	4.3777	5.1328	4.1974	3.9599	3.8765	4.0232	3.913	4.1755	4.7857	4.8874	5.2487	5.3393	5.2478
3110052M02Rik	7.7404	7.652	7.955	7.3401	6.54	7.0359	7.0949	7.0577	6.9049	6.3745	6.2617	6.0852	6.2986	7.0437	7.2665	7.0846	7.9417
3110056K07Rik	9.1166	8.7567	8.6024	8.2795	7.1166	6.5939	8.9089	8.5682	8.3988	7.8393	7.9013	6.9664	6.5617	6.4171	6.7927	6.4	6.5954
3110057O12Rik	7.8577	7.652	6.4602	5.578	6.6758	8.4435	6.714	6.2355	5.4668	5.4127	5.6649	6.1019	6.4756	9.0685	8.5725	8.5036	8.9346
3110062M04Rik	5.9709	5.28	6.4777	6.3411	6.1309	6.4813	6.2646	7.0068	6.9049	6.5992	6.3052	6.0377	6.3601	6.891	6.4689	6.3773	6.2556
3110070M22Rik	4.3254	5.496	5.3335	5.0579	4.8737	4.5581	4.5097	5.0883	5.1017	4.6208	4.6674	4.6814	4.7857	4.1699	4.4111	4.4225	4.3796
3110079O15Rik	3.0418	3.0418	3.0418	3.0418	3.0418	3.0418	3.0418	3.0418	3.0418	3.0418	3.0418	3.0418	3.0418	3.0418	3.0418	3.0418	3.0418
3110082I17Rik	5.14726	4.56425	8.02154	9.60546	10.1381	9.34633	6.22888	8.11471	9.98198	10.4465	10.6666	10.5935	10.5262	9.22538	9.04912	9.10474	8.92641
3110082J24Rik	3.0418	3.0418	3.0418	3.0418	3.0418	3.0418	3.0418	3.0418	3.0418	3.0418	3.0418	3.0418	3.4545	3.0418	3.5272	3.0418	3.0418
3110099E03Rik	3.0418	3.0418	3.0418	3.0418	3.0418	3.0418	3.0418	3.0418	3.0418	3.0418	3.0418	3.0418	3.0418	3.0418	3.2316	3.0418	3.0418
3200001D21Rik	4.8818	4.4152	4.0578	4.5652	4.1708	4.0086	4.6375	4.0962	4.2069	4.0232	3.6625	4.3266	4.4753	3.9519	4.0055	3.8796	3.7978
3300002I08Rik	4.0486	4.0305	4.2742	4.1428	4.0907	4.7789	5.2807	3.7955	4.0013	3.8957	4.2565	3.8185	3.9526	4.613	4.5844	4.0336	4.3671
3300005D01Rik	3.6309	4.2417	3.9261	4.7276	4.8121	4.8621	3.7207	4.5844	4.1099	3.8957	3.7991	3.6019	3.4545	3.6748	4.5844	3.9351	3.7884
3425401B19Rik	3.0418	3.0418	3.0418	3.0418	3.0418	3.0418	3.0418	3.0418	3.0418	3.0418	3.0418	3.0418	3.0418	3.0418	3.0418	3.0418	3.0418
3632451O06Rik	3.6309	3.0418	3.0418	3.0418	3.0418	3.6519	3.0418	3.0418	3.0418	3.0418	3.0418	3.6057	3.4545	3.6466	3.3094	3.53	3.4049
3632454L22Rik	4.3254	3.7476	4.5305	4.2658	3.6561	3.996	4.1974	4.4155	3.5282	3.5395	3.7991	3.0418	3.0418	3.8547	3.8334	3.8001	3.6526
3830403N18Rik	4.4395	5.0215	4.3667	4.7276	4.2446	5.1238	4.6375	4.3199	4.5875	4.6208	4.5097	4.5131	4.4753	5.1009	4.6563	4.9882	4.8671
3830406C13Rik	7.5059	7.5626	8.2303	8.4554	8.8961	8.334	7.1528	7.7172	8.3907	8.3228	8.5612	8.3505	8.3503	8.2174	8.5357	7.9121	8.2408
3830408C21Rik	4.7243	4.4152	4.4517	4.3753	4.5503	4.8621	4.8575	4.0962	4.4511	4.6844	4.0123	4.2217	4.1127	4.979	5.1494	4.9496	4.9854
3830417A13Rik	3.0418	3.0418	3.0418	3.0418	3.0418	3.0418	3.0418	3.0418	3.0418	3.0418	3.0418	3.0418	3.0418	3.0418	3.0418	3.0418	3.0418
3930402G23Rik	3.0418	3.7476	3.0418	3.0418	3.0418	3.6069	3.0418	3.0418	3.0418	3.0418	3.0418	3.0418	3.0418	3.0418	3.6643	3.6239	3.8988
4430402I18Rik	3.8693	4.0305	3.0418	3.6022	3.4778	4.1375	3.7207	3.9599	3.8765	3.7423	3.4824	3.6923	4.1127	4.0748	4.08	3.8796	4.007
4631405J19Rik	4.3254	3.0418	3.9261	4.0009	4.0068	3.996	4.6375	4.4155	4.5214	3.7423	3.6625	3.5568	3.4545	3.7491	3.9501	3.695	3.7249
4632415L05Rik	8.0137	7.2741	8.4081	8.6533	8.2704	8.4772	7.3135	8.4498	8.552	8.5533	8.5192	8.1363	8.2217	8.5917	8.5209	8.6739	8.4492
4632427E13Rik	5.5561	5.28	5.9836	5.5383	5.0259	4.6614	5.6001	6.5173	5.9237	4.9095	5.0795	4.897	4.5251	4.6869	4.6882	4.1866	4.5333
4632428C04Rik	3.0418	3.0418	3.0418	3.6022	3.0418	3.6519	3.0418	3.5777	3.8765	3.5395	3.4824	3.5568	3.9526	4.1119	3.6643	3.8796	4.0386
4632428N05Rik	12.8304	13.4578	13.5914	13.2057	11.76	11.1228	13.3383	14.4095	13.2281	12.4558	12.0893	11.6092	9.99914	10.2481	10.6694	10.4344	9.8797
4632434I11Rik	6.89383	7.38264	7.2898	8.39193	8.66923	11.075	6.97174	7.11884	8.48883	8.27279	7.84897	8.23035	10.5687	9.57166	11.0096	10.7812	9.68831
4732416N19Rik	4.0486	3.7476	3.0418	3.0418	3.9043	3.5679	3.0418	3.7955	3.8765	4.0232	3.6625	3.6057	3.4545	3.6165	3.3094	3.2716	3.0418
4732456N10Rik	3.0418	3.0418	3.0418	3.0418	3.0418	3.0418	3.0418	3.0418	3.0418	3.0418	3.0418	3.0418	3.0418	3.0418	3.0418	3.0418	3.2895
4732471J01Rik	4.8056	5.0215	4.9156	5.2213	5.3725	4.0836	4.7526	5.3669	5.3674	5.3039	5.3337	5.4559	4.4753	4.7772	4.2842	4.4973	5.2136
4732490B19Rik	3.8693	3.0418	4.1722	3.8295	3.8936	3.6069	3.9934	3.7955	3.7264	3.8957	3.0418	3.0418	3.4545	3.623	3.5272	3.6352	3.2895
4732491K20Rik	4.4395	3.7476	3.7675	3.8295	4.3777	5.056	4.7526	3.5777	4.1099	4.2329	4.2565	4.3117	4.8612	5.1604	4.8201	4.6414	4.9612
4831440E17Rik	7.4494	6.9125	6.2924	5.7949	5.7242	5.0833	5.542	5.8242	5.4345	5.6946	5.5714	5.4211	4.9665	5.4695	5.2431	4.9963	5.3101
4833403I15Rik	3.0418	3.0418	3.0418	3.0418	3.0418	3.0418	3.0418	3.0418	3.0418	3.0418	3.0418	3.0418	3.0418	3.0418	3.0418	3.0418	3.0418
4833411C07Rik	3.0418	3.0418	3.0418	3.0418	3.0418	3.0418	3.0418	3.0418	3.0418	3.0418	3.0418	3.0418	3.0418	3.0418	3.0418	3.0418	3.0418
4833412C05Rik	3.0418	3.0418	3.0418	3.0418	3.0418	3.0418	3.0418	3.0418	3.0418	3.0418	3.0418	3.0418	3.0418	3.623	3.7247	3.0418	3.9978
4833417C18Rik	5.3156	4.5643	5.9836	6.3857	5.8617	4.9404	4.5097	5.8828	5.9687	6.1488	5.9312	6.1061	6.1105	5.1648	5.003	5.0787	5.1501
4833418N02Rik	5.3156	4.5643	4.8594	4.3753	3.7914	4.2755	5.1277	4.5031	4.8197	4.6208	3.913	4.1493	4.423	4.4074	3.9667	4.0564	4.3753
4833419F23Rik	3.6309	3.7476	4.2742	4.0009	4.298	6.7006	5.9932	5.1391	4.4511	4.5535	4.6172	4.4036	5.2916	6.3394	6.5555	6.8129	5.4267
4833420G17Rik	11.7012	11.3277	10.6879	10.4751	9.90209	9.79566	11.0003	10.1308	10.0232	9.88115	9.91127	9.76626	9.44636	9.62594	9.65332	9.66116	9.77962
4833422C13Rik	3.8693	3.0418	4.4517	4.0009	4.0907	3.996	3.7207	3.7955	4.1099	3.0418	3.0418	3.5504	3.6235	3.8584	3.6469	3.8796	3.7319
4833423E24Rik	3.0418	3.0418	3.0418	3.0418	3.0418	3.0418	3.0418	3.0418	3.0418	3.0418	3.0418	3.0418	3.0418	3.0418	3.0418	3.0418	3.0418
4833424O15Rik	3.0418	4.0305	3.0418	3.0418	3.0418	3.0418	3.0418	3.0418	3.5282	3.0418	3.0418	3.0418	3.0418	3.0418	3.2316	3.0418	3.0418
4833427F10Rik	3.0418	3.0418	3.0418	3.0418	3.0418	3.0418	3.0418	3.5777	3.0418	3.0418	3.0418	3.0418	3.0418	3.0418	3.0418	3.0418	3.0418
4833427G06Rik	3.0418	3.0418	3.0418	3.0418	3.0418	3.0418	3.0418	3.0418	3.0418	3.0418	3.0418	3.0418	3.0418	3.0418	3.2316	3.3002	3.0418
4833428L15Rik	3.0418	3.0418	3.0418	3.0418	3.0418	3.0418	3.0418	3.0418	3.0418	3.0418	3.0418	3.0418	3.0418	3.0418	3.0418	3.0418	3.0418
4833439L19Rik	10.2133	10.3897	9.70303	9.90154	9.54922	9.46303	10.1644	9.96811	9.81193	9.83497	9.92627	9.9419	9.82552	10.0841	9.51116	9.46262	9.8788
4921501E09Rik	3.0418	3.0418	3.0418	3.0418	3.0418	3.0418	3.0418	3.0418	3.5282	3.0418	3.0418	3.0418	3.4545	3.0418	3.3375	3.3002	3.2895
4921504A21Rik	3.0418	3.0418	3.0418	3.0418	3.0418	3.6069	3.0418	3.0418	3.0418	3.0418	3.0418	3.245	3.0418	3.0418	3.2316	3.2716	3.2895
4921504E06Rik	3.0418	3.0418	3.0418	3.0418	3.0418	3.0418	3.0418	3.0418	3.0418	3.0418	3.4824	3.0418	3.0418	3.0418	3.3375	3.0418	3.0418
4921506M07Rik	3.0418	3.0418	3.0418	3.0418	3.0418	3.0418	3.0418	3.0418	3.0418	3.0418	3.0418	3.0418	3.0418	3.0418	3.0418	3.0418	3.0418
4921507L20Rik	5.8695	5.9924	6.1018	5.3664	5.1703	4.95	5.8585	6.045	5.646	5.226	5.1807	5.1071	4.9665	4.8416	4.8893	4.9265	4.7946
4921507P07Rik	5.0859	5.1994	5.7707	5.3198	5.7242	5.5935	5.2064	5.7315	4.9686	4.7447	4.7154	5.2326	5.0636	4.7651	5.4428	5.3913	4.8207
4921508D12Rik	3.0418	3.0418	3.0418	3.0418	3.0418	3.0418	3.0418	3.0418	3.0418	3.0418	3.0418	3.0418	3.0418	3.0418	3.0418	3.0418	3.0418
4921509C19Rik	3.0418	3.0418	3.0418	3.0418	3.0418	3.0418	3.0418	3.0418	3.0418	3.0418	3.0418	3.0418	3.4545	3.0418	3.0418	3.0418	3.2895
4921509O07Rik	3.0418	3.0418	3.0418	3.0418	3.0418	3.0418	3.0418	3.5777	3.0418	3.0418	3.0418	3.0418	3.0418	3.0418	3.0418	3.0418	3.0418
4921511C10Rik	3.8693	4.4152	4.2742	3.6022	3.8936	3.7226	4.1974	3.9599	3.0418	3.7423	3.4824	3.3536	3.6235	3.7798	4.1056	3.6239	3.3905
4921511C20Rik	3.0418	3.0418	3.0418	3.0418	3.0418	3.0418	3.0418	3.0418	3.0418	3.0418	3.4824	3.0418	3.0418	3.0418	3.0418	3.0418	3.0418
4921511H03Rik	3.0418	3.0418	3.0418	3.0418	3.0418	3.0418	3.0418	3.0418	3.0418	3.0418	3.0418	3.0418	3.0418	3.0418	3.0418	3.0418	3.0418
4921511I17Rik	5.2619	4.9222	3.5576	4.0009	3.0418	3.0418	4.8575	3.7955	3.5282	4.0232	3.4824	3.3536	3.6235	3.4092	3.2316	3.7146	3.0418
4921511M17Rik	3.0418	3.0418	3.0418	3.0418	3.0418	3.0418	3.0418	3.0418	3.0418	3.0418	3.0418	3.0418	3.0418	3.0418	3.0418	3.0418	3.0418
4921513I03Rik	3.0418	3.0418	3.0418	3.0418	3.0418	3.0418	3.7207	3.0418	3.0418	3.0418	3.0418	3.0418	3.0418	3.0418	3.0418	3.0418	3.2999
4921515E04Rik	3.0418	3.0418	3.0418	3.0418	3.0418	3.0418	3.0418	3.0418	3.0418	3.0418	3.0418	3.0418	3.0418	3.0418	3.0418	3.0418	3.0418
4921517D22Rik	3.0418	3.7476	3.5576	4.0009	3.7304	3.4765	3.7207	3.5777	3.7264	3.5395	3.6625	3.7964	3.8591	3.4092	3.3094	3.6352	3.5855
4921524J17Rik	7.7591	8.2082	7.4655	7.1481	6.9647	7.6515	8.8694	8.4451	7.3016	7.3883	7.3768	7.0512	7.2963	7.7291	7.78	7.7898	7.5751
4921524L21Rik	3.0418	3.0418	3.0418	3.0418	3.0418	3.0418	3.0418	3.0418	3.0418	3.0418	3.0418	3.0418	3.0418	3.0418	3.0418	3.0418	3.0418
4921525O09Rik	3.8693	4.2417	4.6733	4.9985	5.3455	4.8623	5.1277	4.0962	4.8197	5.4471	5.5714	5.9499	5.3429	5.4086	4.5513	4.9982	4.9892
4921529L05Rik	3.6309	3.0418	3.0418	3.0418	3.0418	3.0418	3.0418	3.0418	3.0418	3.0418	3.0418	3.0418	3.0418	3.0418	3.3375	3.0418	3.0418
4921530L21Rik	3.0418	3.0418	3.0418	3.0418	3.0418	3.0418	3.0418	3.0418	3.0418	3.0418	3.0418	3.0418	3.0418	3.0418	3.0418	3.0418	3.0418
4921531C22Rik	5.2619	5.0215	5.7991	5.6542	5.4251	5.47	5.4177	5.1391	5.4668	5.4471	5.0439	5.0143	4.8612	4.9598	5.1375	5.127	4.976
4921531P14Rik	3.0418	3.0418	3.0418	3.0418	3.0418	3.0418	3.0418	3.0418	3.0418	3.0418	3.0418	3.0418	3.0418	3.0418	3.0418	3.0418	3.2895
4921533I20Rik	3.6309	3.7476	3.0418	3.0418	3.0418	3.0418	3.0418	3.0418	3.0418	3.5395	3.6625	3.0418	3.4545	3.0418	3.3094	3.6239	3.8299
4921534H16Rik	3.0418	3.0418	3.0418	3.0418	3.0418	3.0418	3.0418	3.0418	3.0418	3.0418	3.0418	3.0418	3.0418	3.0418	3.0418	3.0418	3.0418
4921536K21Rik	3.0418	3.7476	3.5576	3.0418	3.7304	4.2755	3.0418	3.0418	3.5282	3.7423	3.7991	3.5504	3.0418	3.7798	4.0055	4.2111	3.8436
4921539E11Rik	3.0418	3.0418	3.5576	3.0418	3.0418	3.0418	3.0418	3.0418	3.7264	3.0418	3.0418	3.0418	3.0418	3.0418	3.0418	3.0418	3.0418
4922502D21Rik	3.0418	3.0418	3.0418	3.0418	3.0418	3.4748	3.9934	3.5777	3.0418	3.7423	3.0418	3.0418	3.0418	3.4542	4.1056	3.8001	3.2895
4922502H24Rik	3.0418	3.0418	3.0418	3.0418	3.0418	3.0418	3.0418	3.0418	3.0418	3.0418	3.0418	3.0418	3.0418	3.0418	3.0418	3.0418	3.0418
4922502N22Rik	3.0418	3.0418	3.0418	3.0418	3.0418	3.0418	3.0418	3.0418	3.0418	3.0418	3.0418	3.0418	3.0418	3.0418	3.0418	3.0418	3.0418
4930401C15Rik	3.0418	3.0418	3.0418	3.0418	3.0418	3.0418	3.0418	3.0418	3.0418	3.0418	3.0418	3.0418	3.0418	3.0418	3.0418	3.0418	3.0418
4930401O10Rik	3.0418	3.0418	3.0418	3.0418	3.0418	3.0418	3.0418	3.0418	3.0418	3.0418	3.0418	3.0418	3.0418	3.0418	3.0418	3.0418	3.0418
4930401O12Rik	3.0418	3.0418	3.0418	3.0418	3.0418	3.0418	3.0418	3.0418	3.0418	3.0418	3.0418	3.0418	3.4545	3.0418	3.0418	3.0418	3.0418
4930402F06Rik	3.0418	3.0418	3.0418	3.0418	3.0418	3.0418	3.0418	3.0418	3.0418	3.0418	3.0418	3.0418	3.0418	3.0418	3.0418	3.0418	3.0418
4930402F11Rik	3.0418	3.0418	3.0418	3.0418	3.0418	3.0418	3.0418	3.0418	3.0418	3.0418	3.0418	3.0418	3.0418	3.0418	3.0418	3.0418	3.0418
4930402H24Rik	8.3208	8.218	8.4916	8.0656	6.6758	7.5997	8.0198	7.5676	7.2396	7.216	7.0278	6.813	6.7475	7.9042	7.8193	7.6529	7.8108
4930402K13Rik	3.0418	3.0418	3.0418	3.0418	3.0418	3.0418	3.0418	3.0418	3.0418	3.0418	3.0418	3.0418	3.0418	3.0418	3.0418	3.0418	3.0418
4930404A05Rik	3.0418	3.0418	3.0418	3.0418	3.0418	3.0418	3.0418	3.0418	3.0418	3.0418	3.0418	3.0418	3.0418	3.0418	3.2316	3.0418	3.0418
4930404A10Rik	3.0418	3.0418	3.5576	3.0418	3.0418	3.0418	3.0418	3.0418	3.0418	3.0418	3.0418	3.0418	3.0418	3.0418	3.2316	3.0418	3.0418
4930404H11Rik	3.0418	3.0418	3.0418	3.0418	3.0418	3.0418	3.0418	3.0418	3.0418	3.0418	3.0418	3.0418	3.0418	3.0418	3.0418	3.0418	3.0418
4930404I05Rik	7.1707	6.6474	6.1018	5.6907	5.3139	5.0724	6.4921	6.4034	5.4014	5.2655	5.3045	5.2918	4.7051	5.4616	4.9697	5.2093	5.2111
4930404N11Rik	5.3673	4.5643	5.9836	6.0945	6.1309	5.9202	5.4813	6.3834	6.4976	6.7268	6.2908	6.203	6.1806	5.4569	5.8262	5.9518	5.935
4930405A10Rik	3.0418	3.0418	3.0418	3.0418	3.0418	3.0418	3.0418	3.0418	3.0418	3.0418	3.0418	3.0418	3.0418	3.0418	3.0418	3.0418	3.0418
4930405A21Rik	4.4395	3.0418	4.3667	4.2658	3.9043	4.2976	3.9934	5.0883	4.3759	4.6208	4.0123	4.1768	4.5728	4.7214	4.4729	4.5509	4.5404
4930405D11Rik	3.0418	3.0418	3.5576	3.0418	3.0418	3.0418	3.0418	3.0418	3.0418	3.0418	3.0418	3.0418	3.0418	3.0418	3.0418	3.0418	3.0418
4930405J17Rik	3.0418	3.0418	3.5576	3.0418	3.0418	3.4748	3.0418	3.5777	3.0418	3.0418	3.0418	3.4418	3.0418	3.0418	3.2316	3.2716	3.0418
4930405L22Rik	3.0418	3.0418	3.0418	3.0418	3.0418	3.0418	3.0418	3.0418	3.0418	3.0418	3.0418	3.0418	3.0418	3.0418	3.0418	3.3002	3.0418
4930406D18Rik	3.0418	3.0418	3.0418	3.0418	3.0418	3.0418	3.0418	3.0418	3.0418	3.0418	3.0418	3.0418	3.0418	3.0418	3.0418	3.0418	3.0418
4930407I10Rik	3.0418	3.0418	3.0418	3.0418	3.0418	3.0418	3.0418	3.0418	3.0418	3.0418	3.0418	3.0418	3.4545	3.0418	3.0418	3.0418	3.0418
4930412B13Rik	3.0418	3.0418	3.0418	3.0418	3.0418	3.0418	3.0418	3.0418	3.0418	3.0418	3.0418	3.0418	3.0418	3.0418	3.0418	3.0418	3.0418
4930412C18Rik	3.6309	3.0418	3.0418	3.0418	3.0418	3.0418	3.0418	3.0418	3.7264	3.0418	3.0418	3.2631	3.0418	3.4092	3.3686	3.0418	3.2999
4930412D23Rik	3.0418	3.0418	3.0418	3.0418	3.0418	3.0418	3.0418	3.0418	3.0418	3.0418	3.0418	3.0418	3.0418	3.0418	3.0418	3.0418	3.0418
4930412O13Rik	4.0486	3.7476	3.7675	3.6022	3.4723	4.2412	3.0418	3.7955	3.5282	3.7423	3.0418	3.245	3.4545	3.6165	3.9509	5.3387	4.0343
4930413E15Rik	3.0418	3.0418	3.0418	3.0418	3.0418	3.0418	3.0418	3.0418	3.0418	3.0418	3.0418	3.2631	3.0418	3.0418	3.0418	3.0418	3.0418
4930413F20Rik	3.0418	3.0418	3.0418	3.0418	3.0418	3.0418	3.0418	3.0418	3.0418	3.0418	3.0418	3.0418	3.0418	3.0418	3.0418	3.0418	3.0418
4930413G21Rik	8.418	8.1583	7.9795	7.9961	7.7311	7.3161	9.2934	9.0875	8.7769	8.467	7.8146	7.7888	7.1994	7.0121	7.4459	7.2758	7.1614
4930413M19Rik	3.0418	3.0418	3.0418	3.0418	3.0418	3.0418	3.0418	3.0418	3.0418	3.0418	3.0418	3.0418	3.0418	3.0418	3.0418	3.0418	3.0418
4930414L22Rik	5.9379	5.7935	6.2924	6.0395	5.9084	5.5589	6.5218	6.7211	6.6558	6.3745	6.1062	6.1615	5.5304	5.3602	5.3436	5.5531	5.5145
4930414N06Rik	4.0486	3.0418	3.7675	3.0418	3.0418	3.0418	3.7207	3.7955	3.0418	3.0418	3.0418	3.667	3.0418	3.0418	3.7839	3.53	3.0418
4930415F15Rik	3.6309	4.4152	5.1182	4.5652	4.5503	3.836	3.9934	4.0962	4.7093	4.857	4.3907	4.346	3.7519	3.7491	3.7138	3.8744	3.5476
4930415L06Rik	3.0418	3.0418	3.0418	3.0418	3.0418	3.0418	3.0418	3.0418	3.0418	3.0418	3.0418	3.245	3.0418	3.0418	3.0418	3.0418	3.0418
4930415O20Rik	3.8693	3.0418	3.0418	3.6022	3.0418	3.4765	4.5097	3.0418	3.5282	3.0418	3.0418	3.0418	3.4545	3.56	3.6469	3.4366	3.2999
4930417O13Rik	9.69592	10.9284	11.2844	10.2128	7.28174	7.69162	10.4205	11.4427	10.2694	9.24645	8.44095	7.68549	7.2647	8.65265	7.58594	7.87351	6.71451
4930417O22Rik	3.0418	3.7476	3.0418	3.0418	3.0418	3.0418	3.0418	3.0418	3.0418	3.0418	3.0418	3.0418	3.0418	3.0418	3.0418	3.0418	3.0418
4930419G24Rik	3.0418	3.0418	3.0418	3.0418	3.0418	3.0418	3.0418	3.0418	3.0418	3.0418	3.0418	3.0418	3.0418	3.0418	3.0418	3.0418	3.0418
4930423M02Rik	3.0418	3.0418	3.0418	3.0418	3.0418	3.4148	3.0418	3.0418	3.0418	3.0418	3.0418	3.0418	3.0418	3.0418	3.0418	3.0418	3.0418
4930425K10Rik	3.0418	3.0418	3.0418	3.0418	3.0418	3.0418	3.0418	3.0418	3.0418	3.0418	3.0418	3.0418	3.0418	3.0418	3.0418	3.0418	3.0418
4930425O10Rik	3.0418	3.0418	3.0418	3.0418	3.0418	3.0418	3.0418	3.0418	3.5282	3.0418	3.0418	3.0418	3.0418	3.0418	3.0418	3.0418	3.0418
4930426D05Rik	3.0418	3.0418	3.0418	3.0418	3.0418	3.0418	3.7207	3.0418	3.0418	3.0418	3.0418	3.0418	3.0418	3.0418	3.0418	3.3002	3.0418
4930426L09Rik	6.0955	7.0287	6.6416	5.6907	4.4785	4.3689	6.5509	6.2355	5.2968	4.6208	3.913	4.1015	4.3101	4.2944	4.6364	4.2842	4.2513
4930427A07Rik	6.8063	6.3576	4.8005	5.1147	7.9856	8.9225	6.5794	5.4082	5.2222	6.2848	6.9301	7.9454	9.6157	9.1728	8.8366	9.08	9.1528
4930428D18Rik	3.0418	3.0418	3.0418	3.0418	3.0418	3.0418	3.0418	3.0418	3.0418	3.0418	3.0418	3.0418	3.0418	3.0418	3.0418	3.0418	3.0418
4930428E07Rik	3.0418	3.0418	3.0418	3.0418	3.0418	3.0418	3.0418	3.0418	3.0418	3.0418	3.0418	3.0418	3.0418	3.0418	3.0418	3.0418	3.0418
4930428G15Rik	3.0418	3.0418	3.0418	3.0418	3.0418	3.0418	3.0418	3.0418	3.0418	3.0418	3.0418	3.0418	3.0418	3.0418	3.0418	3.0418	3.0418
4930428O21Rik	4.197	4.2417	4.9694	4.4743	3.6561	4.0836	3.9934	5.3244	5.1431	4.134	3.913	3.761	3.7519	3.891	4.2125	4.1827	3.4668
4930429B21Rik	4.3254	3.0418	4.9694	5.9226	4.7699	5.9711	4.1974	5.3244	6.0957	6.6573	5.8935	5.1089	6.0518	4.8874	5.9292	5.9878	4.9241
4930429D17Rik	3.0418	4.6959	3.0418	3.0418	3.6484	3.4748	3.0418	3.0418	3.7264	3.5395	3.6625	3.6401	3.7519	3.6748	3.3686	3.8085	3.8299
4930429F11Rik	3.0418	3.0418	3.0418	3.0418	3.0418	3.0418	3.0418	3.0418	3.0418	3.0418	3.0418	3.0418	3.0418	3.0418	3.0418	3.0418	3.0418
4930429F24Rik	4.637	3.0418	4.2742	4.3753	3.4778	3.7863	3.9934	4.4155	4.0013	3.8957	4.0123	3.4663	3.6235	3.6212	3.3375	3.53	3.7535
4930430A15Rik	3.0418	3.0418	3.0418	3.0418	3.0418	3.0418	3.0418	3.0418	3.0418	3.0418	3.0418	3.0418	3.0418	3.0418	3.0418	3.0418	3.0418
4930430D24Rik	3.8693	3.0418	4.0578	3.0418	3.0418	3.0418	3.7207	3.5777	3.0418	3.0418	3.4824	3.0418	3.4545	3.0418	3.0418	3.0418	3.6485
4930430F08Rik	6.3157	6.2068	6.3881	6.2232	7.1303	7.8792	5.6558	5.8828	6.2306	6.8931	7.3008	7.2539	7.9278	8.0343	7.9613	7.7827	7.8813
4930430F21Rik	3.0418	3.0418	3.0418	3.0418	3.0418	3.0418	3.0418	3.0418	3.0418	3.0418	3.0418	3.0418	3.0418	3.0418	3.3375	3.0418	3.0418
4930430J02Rik	3.0418	3.0418	3.9261	3.8295	3.0418	3.0418	3.0418	3.0418	3.0418	3.0418	3.0418	3.0418	3.0418	3.0418	3.0418	3.0418	3.0418
4930431F12Rik	3.0418	3.0418	3.0418	3.6022	3.0418	3.0418	3.0418	3.0418	3.0418	3.0418	3.0418	3.0418	3.0418	3.0418	3.3375	3.0418	3.0418
4930431P03Rik	3.6309	4.0305	6.5944	7.2109	6.3599	5.331	3.7207	6.7523	7.2396	6.5692	5.8147	5.2373	4.8973	5.8914	5.8641	5.6491	5.8943
4930432J09Rik	3.0418	3.0418	3.0418	3.0418	3.0418	3.0418	3.0418	3.0418	3.0418	3.0418	3.0418	3.0418	3.0418	3.0418	3.0418	3.0418	3.0418
4930432K21Rik	5.5113	4.5643	6.3881	6.5704	7.0519	5.5441	5.2807	6.4424	6.2306	6.5692	6.5169	6.9068	6.7197	5.6443	5.5019	5.4903	6.1177
4930432M17Rik	3.0418	3.0418	3.0418	3.0418	3.0418	3.0418	3.0418	3.0418	3.0418	3.0418	3.0418	3.0418	3.0418	3.0418	3.0418	3.0418	3.0418
4930433B08Rik	3.0418	3.0418	3.0418	3.0418	3.0418	3.0418	3.0418	3.0418	3.0418	3.0418	3.0418	3.0418	3.0418	3.0418	3.0418	3.0418	3.0418
4930433I11Rik	3.0418	3.0418	3.0418	3.0418	3.0418	3.0418	3.0418	3.0418	3.0418	3.0418	3.0418	3.0418	3.0418	3.0418	3.0418	3.0418	3.0418
4930433N12Rik	3.0418	3.0418	3.0418	3.0418	3.0418	3.0418	3.0418	3.0418	3.0418	3.0418	3.0418	3.0418	3.0418	3.0418	3.0418	3.0418	3.0418
4930434J06Rik	3.0418	3.0418	3.0418	3.0418	3.0418	3.0418	3.0418	3.0418	3.0418	3.0418	3.0418	3.0418	3.0418	3.0418	3.0418	3.0418	3.0418
4930435E12Rik	3.0418	3.0418	3.0418	3.0418	3.0418	3.0418	3.0418	3.0418	3.0418	3.0418	3.0418	3.0418	3.0418	3.0418	3.0418	3.0418	3.0418
4930438E09Rik	3.0418	3.0418	3.0418	3.0418	3.0418	3.0418	3.0418	3.0418	3.0418	3.0418	3.0418	3.0418	3.0418	3.0418	3.0418	3.0418	3.0418
4930440C22Rik	3.0418	3.0418	3.0418	3.0418	3.0418	3.0418	3.0418	3.0418	3.0418	3.0418	3.4824	3.0418	3.0418	3.0418	3.0418	3.0418	3.0418
4930440I19Rik	3.0418	3.0418	3.0418	3.0418	3.0418	3.0418	3.0418	3.0418	3.0418	3.0418	3.0418	3.0418	3.0418	3.0418	3.0418	3.3002	3.0418
4930441J16Rik	3.0418	3.0418	3.0418	3.0418	3.0418	3.0418	3.0418	3.0418	3.0418	3.0418	3.0418	3.0418	3.0418	3.0418	3.0418	3.0418	3.0418
4930442J19Rik	3.0418	3.0418	3.0418	3.0418	3.0418	3.0418	3.0418	3.0418	3.0418	3.0418	3.0418	3.0418	3.0418	3.0418	3.0418	3.0418	3.0418
4930442L01Rik	3.0418	3.0418	3.0418	3.0418	3.0418	3.0418	3.0418	3.0418	3.0418	3.0418	3.0418	3.0418	3.0418	3.0418	3.0418	3.0418	3.0418
4930443O20Rik	3.6309	3.0418	3.7675	3.0418	3.0418	3.4765	3.0418	3.5777	3.0418	3.0418	3.0418	3.0418	3.0418	3.4092	3.2316	3.3654	3.5476
4930444F02Rik	3.0418	3.0418	3.0418	3.0418	3.0418	3.6543	3.0418	3.0418	3.0418	3.0418	3.0418	3.0418	3.0418	3.56	3.9234	3.4366	3.5476
4930444G20Rik	3.0418	3.0418	3.0418	3.0418	3.0418	3.0418	3.0418	3.0418	3.0418	3.0418	3.0418	3.0418	3.0418	3.0418	3.0418	3.0418	3.0418
4930444M15Rik	3.0418	3.0418	3.0418	3.0418	3.0418	3.0418	3.0418	3.0418	3.0418	3.0418	3.0418	3.0418	3.0418	3.0418	3.0418	3.0418	3.0418
4930444P10Rik	3.6309	3.0418	3.5576	3.0418	3.0418	3.0418	3.0418	3.0418	3.0418	3.5395	3.0418	3.0418	3.0418	3.0418	3.0418	3.0418	3.0418
4930447A16Rik	3.0418	3.0418	3.0418	3.0418	3.0418	3.0418	3.0418	3.0418	3.0418	3.0418	3.0418	3.0418	3.0418	3.0418	3.0418	3.2716	3.0418
4930447C04Rik	3.0418	3.0418	3.0418	3.0418	3.4778	3.0418	3.0418	3.0418	3.5282	3.0418	3.0418	3.0418	3.0418	3.0418	3.0418	3.0418	3.2999
4930447J18Rik	3.0418	3.0418	3.0418	3.0418	3.0418	3.0418	3.0418	3.0418	3.0418	3.5395	3.0418	3.0418	3.0418	3.0418	3.0418	3.0418	3.0418
4930447K03Rik	3.0418	4.2417	4.0578	3.0418	3.0418	3.0418	3.7207	3.0418	3.0418	3.0418	3.0418	3.245	3.4545	3.4529	3.3375	3.4054	3.0418
4930447N08Rik	3.0418	3.0418	3.0418	3.0418	3.0418	3.0418	3.0418	3.0418	3.0418	3.0418	3.0418	3.0418	3.0418	3.0418	3.0418	3.0418	3.0418
4930448C13Rik	3.0418	3.0418	3.0418	3.0418	3.0418	3.0418	3.0418	3.0418	3.0418	3.0418	3.0418	3.0418	3.0418	3.0418	3.0418	3.0418	3.0418
4930448F12Rik	3.0418	3.0418	3.0418	3.0418	3.0418	3.0418	3.0418	3.0418	3.0418	3.5395	3.0418	3.0418	3.0418	3.0418	3.0418	3.0418	3.0418
4930448H16Rik	3.0418	3.0418	3.0418	3.0418	3.0418	3.0418	3.0418	3.0418	3.0418	3.0418	3.4824	3.0418	3.0418	3.0418	3.6469	3.0418	3.0418
4930448I06Rik	3.0418	3.0418	3.0418	3.0418	3.0418	3.0418	3.0418	3.0418	3.0418	3.0418	3.0418	3.0418	3.0418	3.0418	3.0418	3.3002	3.0418
4930448I18Rik	3.0418	3.0418	3.0418	3.0418	3.0418	3.0418	3.0418	3.0418	3.0418	3.0418	3.0418	3.0418	3.0418	3.0418	3.0418	3.0418	3.0418
4930448K20Rik	3.0418	3.0418	3.7675	3.0418	3.4778	4.0876	3.0418	3.5777	3.5282	3.7423	3.7991	3.7659	3.6235	4.2944	4.1197	3.9388	3.9486
4930449E01Rik	3.0418	3.0418	3.0418	3.0418	3.0418	3.0418	3.0418	3.0418	3.0418	3.0418	3.0418	3.0418	3.0418	3.0418	3.0418	3.0418	3.0418
4930449E18Rik	3.0418	3.0418	3.0418	3.0418	3.0418	3.0418	3.0418	3.0418	3.0418	3.0418	3.0418	3.0418	3.0418	3.0418	3.0418	3.2716	3.0418
4930449I24Rik	3.0418	3.0418	3.0418	3.0418	3.0418	3.0418	3.0418	3.0418	3.0418	3.0418	3.0418	3.0418	3.0418	3.0418	3.0418	3.0418	3.0418
4930451C15Rik	3.0418	3.7476	3.5576	3.0418	3.0418	3.0418	3.0418	3.0418	3.0418	3.0418	3.4824	3.0418	3.0418	3.0418	3.4571	3.0418	3.0418
4930451G09Rik	5.2058	4.8143	5.3335	4.9362	4.3617	4.8213	4.1974	4.7985	5.1833	4.6208	4.1012	4.4334	4.5251	4.646	4.4562	4.2526	4.5866
4930451I11Rik	3.0418	3.0418	3.0418	3.0418	3.0418	3.0418	3.0418	3.0418	3.0418	3.0418	3.0418	3.0418	3.0418	3.0418	3.0418	3.0418	3.0418
4930452A19Rik	3.0418	3.0418	3.0418	3.0418	3.0418	3.0418	3.0418	3.0418	3.0418	3.0418	3.0418	3.0418	3.0418	3.0418	3.0418	3.0418	3.0418
4930452B06Rik	3.0418	3.0418	3.5576	3.6022	3.9043	6.7	3.9934	3.5777	3.5282	3.0418	3.6625	3.631	5.6152	6.499	6.7564	6.2376	6.8742
4930452G13Rik	3.0418	3.0418	3.0418	3.0418	3.0418	3.0418	3.0418	3.0418	3.0418	3.0418	3.0418	3.0418	3.0418	3.0418	3.0418	3.0418	3.0418
4930452N14Rik	3.0418	3.0418	3.0418	3.0418	3.0418	3.0418	3.0418	3.0418	3.0418	3.0418	3.4824	3.0418	3.4545	3.0418	3.0418	3.0418	3.0418
4930453H23Rik	3.0418	3.0418	3.0418	3.0418	3.0418	3.0418	3.0418	3.0418	3.0418	3.0418	3.0418	3.0418	3.0418	3.0418	3.0418	3.0418	3.0418
4930453L07Rik	3.0418	3.0418	3.0418	3.0418	3.0418	3.0418	3.0418	3.0418	3.0418	3.0418	3.0418	3.0418	3.0418	3.0418	3.0418	3.0418	3.0418
4930453N24Rik	8.4471	8.9685	8.7053	8.3591	8.5536	8.4768	8.3507	8.1905	8.0687	8.1524	8.0647	8.325	8.3533	8.3748	8.5722	8.7196	8.4079
4930455B14Rik	3.0418	3.0418	3.5576	3.6022	3.0418	3.0418	3.0418	3.0418	3.0418	3.0418	3.0418	3.0418	3.0418	3.0418	3.0418	3.0418	3.0418
4930455C13Rik	5.2058	5.1994	4.6733	4.4743	4.3133	4.2005	5.4813	4.5031	4.2949	3.5395	4.2565	4.0402	3.8591	3.9519	4.3719	3.8744	3.9751
4930455D15Rik	3.0418	3.0418	3.0418	3.0418	3.0418	3.0418	3.0418	3.0418	3.0418	3.0418	3.4824	3.0418	3.0418	3.0418	3.2316	3.0418	3.0418
4930455F16Rik	3.0418	3.0418	3.0418	3.0418	3.0418	3.0418	3.0418	3.0418	3.0418	3.0418	3.0418	3.0418	3.0418	3.0418	3.0418	3.0418	3.0418
4930455H04Rik	3.0418	3.0418	3.0418	3.0418	3.0418	3.0418	3.0418	3.0418	3.0418	3.0418	3.0418	3.0418	3.0418	3.0418	3.0418	3.0418	3.0418
4930455J16Rik	3.0418	3.0418	3.0418	3.0418	3.0418	3.0418	3.0418	3.0418	3.0418	3.0418	3.0418	3.0418	3.0418	3.0418	3.0418	3.0418	3.0418
4930456L15Rik	3.0418	3.0418	3.0418	3.0418	3.0418	3.0418	3.0418	3.0418	3.0418	3.0418	3.0418	3.0418	3.0418	3.0418	3.0418	3.3002	3.0418
4930459C07Rik	3.0418	3.0418	3.0418	3.0418	3.0418	3.8669	3.7207	3.0418	3.7264	3.0418	3.0418	3.0418	3.0418	3.6212	4.1154	4.2416	3.7249
4930459L07Rik	3.0418	3.0418	3.0418	3.0418	3.0418	3.0418	3.0418	3.0418	3.0418	3.0418	3.0418	3.0418	3.0418	3.0418	3.0418	3.0418	3.0418
4930461G14Rik	3.0418	3.0418	3.0418	3.0418	3.0418	3.0418	3.0418	3.0418	3.0418	3.0418	3.0418	3.0418	3.0418	3.0418	3.0418	3.0418	3.0418
4930463O16Rik	3.0418	3.7476	3.5576	3.0418	3.0418	3.0418	3.0418	3.0418	3.0418	3.5395	3.0418	3.0418	3.0418	3.0418	3.2316	3.53	3.0418
4930465K10Rik	4.4395	4.0305	4.5305	4.0009	4.3617	4.1516	5.3509	4.4155	4.2069	4.4819	4.3258	4.6368	4.8241	3.9988	3.4614	3.7146	4.0279
4930465M20Rik	3.0418	3.0418	3.0418	3.6022	3.0418	3.0418	3.0418	3.0418	3.0418	3.0418	3.0418	3.0418	3.0418	3.0418	3.0418	3.0418	3.0418
4930467D21Rik	3.0418	3.0418	3.0418	3.0418	3.0418	3.0418	3.0418	3.0418	3.0418	3.0418	3.0418	3.0418	3.0418	3.0418	3.0418	3.0418	3.0418
4930467E23Rik	3.0418	3.0418	3.0418	3.0418	3.0418	3.0418	3.0418	3.0418	3.0418	3.0418	3.0418	3.0418	3.0418	3.0418	3.0418	3.0418	3.0418
4930467K11Rik	3.8693	3.7476	3.5576	3.0418	3.0418	3.6069	3.0418	3.0418	3.0418	3.5395	3.0418	3.0418	3.4545	3.4542	3.0418	3.2716	3.2999
4930468A15Rik	3.0418	3.0418	3.0418	3.0418	3.0418	3.0418	3.0418	3.0418	3.0418	3.0418	3.0418	3.0418	3.0418	3.0418	3.0418	3.0418	3.0418
4930469G21Rik	3.0418	3.0418	3.0418	3.0418	3.0418	3.0418	3.0418	3.0418	3.0418	3.0418	3.0418	3.2386	3.0418	3.0418	3.0418	3.0418	3.0418
4930470H14Rik	3.0418	3.0418	3.0418	3.0418	3.0418	3.0418	3.0418	3.0418	3.0418	3.0418	3.0418	3.0418	3.0418	3.0418	3.0418	3.0418	3.0418
4930470P17Rik	3.0418	3.0418	3.0418	3.0418	3.0418	3.0418	3.0418	3.0418	3.0418	3.0418	3.0418	3.0418	3.0418	3.0418	3.0418	3.0418	3.0418
4930471C04Rik	3.0418	3.0418	3.0418	3.0418	3.0418	3.0418	3.0418	3.0418	3.0418	3.0418	3.0418	3.0418	3.0418	3.0418	3.0418	3.0418	3.0418
4930471G03Rik	3.0418	3.0418	3.0418	3.0418	3.4723	3.0418	3.7207	3.0418	3.0418	3.0418	3.0418	3.3283	3.0418	3.0418	3.0418	3.0418	3.0418
4930471M09Rik	3.0418	3.0418	3.0418	3.0418	3.0418	3.0418	3.0418	3.0418	3.0418	3.5395	3.0418	3.0418	3.0418	3.0418	3.0418	3.0418	3.2895
4930473A02Rik	5.1473	4.9222	4.9156	4.5652	4.7261	4.5768	5.2807	4.6602	4.8197	4.2329	4.3258	4.7181	4.3681	4.613	4.3366	4.1596	4.245
4930473O22Rik	3.0418	3.0418	3.0418	3.0418	3.0418	3.0418	3.0418	3.0418	3.0418	3.0418	3.0418	3.0418	3.0418	3.0418	3.0418	3.0418	3.0418
4930474G06Rik	3.0418	3.0418	3.0418	3.0418	3.0418	3.0418	3.7207	3.0418	3.0418	3.0418	3.0418	3.245	3.0418	3.0418	3.0418	3.0418	3.0418
4930474H20Rik	3.0418	3.0418	3.0418	3.0418	3.0418	3.0418	3.0418	3.0418	3.0418	3.0418	3.4824	3.0418	3.0418	3.0418	3.0418	3.0418	3.0418
4930474M22Rik	3.0418	3.0418	3.0418	3.0418	3.0418	3.0418	3.0418	3.0418	3.0418	3.0418	3.0418	3.0418	3.0418	3.0418	3.0418	3.0418	3.0418
4930474N05Rik	3.0418	3.0418	3.0418	3.0418	3.0418	3.0418	3.0418	3.0418	3.0418	3.0418	3.0418	3.0418	3.0418	3.0418	3.0418	3.0418	3.0418
4930474N09Rik	3.6309	4.0305	3.0418	4.1428	3.4723	3.0418	3.7207	3.5777	3.5282	3.0418	3.6625	3.2631	3.4545	3.0418	3.3375	3.0418	3.2999
4930478L05Rik	5.3673	5.356	4.5305	4.9362	4.0907	4.735	5.542	4.6602	4.4511	3.8957	4.182	4.2827	3.4545	4.9256	4.7122	4.5509	4.3372
4930478P22Rik	3.0418	3.0418	3.0418	3.0418	3.0418	3.0418	3.0418	3.0418	3.0418	3.0418	3.0418	3.0418	3.0418	3.0418	3.0418	3.0418	3.0418
4930479D17Rik	3.0418	4.0305	4.8594	4.6492	3.7914	3.6069	3.7207	4.5844	4.1099	4.134	4.1012	4.0193	3.8591	3.9519	3.3686	3.4366	4.1469
4930480E11Rik	3.0418	3.0418	3.0418	3.0418	3.0418	3.0418	3.0418	3.0418	3.0418	3.0418	3.0418	3.0418	3.0418	3.0418	3.0418	3.0418	3.0418
4930480G23Rik	3.0418	3.0418	3.0418	3.0418	3.0418	3.0418	3.0418	3.0418	3.0418	3.0418	3.0418	3.0418	3.0418	3.0418	3.0418	3.0418	3.0418
4930480K15Rik	3.0418	3.0418	3.0418	3.0418	3.0418	3.0418	3.0418	3.0418	3.0418	3.0418	3.0418	3.0418	3.0418	3.0418	3.0418	3.0418	3.0418
4930480M12Rik	3.0418	3.0418	3.0418	3.0418	3.0418	3.0418	3.0418	3.0418	3.0418	3.0418	3.0418	3.0418	3.0418	3.0418	3.0418	3.0418	3.0418
4930481A15Rik	7.4494	7.3651	8.0333	7.3401	6.1466	6.3733	7.3955	7.0947	6.6693	6.4424	5.7735	5.3156	5.1538	5.2389	5.8791	5.9169	5.6024
4930482G09Rik	3.0418	3.0418	3.0418	3.0418	3.0418	3.0418	3.0418	3.0418	3.0418	3.0418	3.0418	3.0418	3.0418	3.0418	3.0418	3.0418	3.0418
4930483J18Rik	3.8693	4.0305	3.5576	3.0418	3.4723	3.0418	3.0418	3.0418	3.0418	3.0418	3.0418	3.4663	3.4545	3.0418	3.0418	3.2716	3.6485
4930483K19Rik	3.6309	3.7476	5.3335	5.2213	4.7699	5.2366	4.1974	5.0355	4.5214	4.7447	4.9696	4.7509	4.8612	5.1956	5.3623	5.4216	5.5526
4930483O08Rik	3.0418	3.0418	3.0418	3.0418	3.0418	3.0418	3.0418	3.0418	3.0418	3.0418	3.0418	3.0418	3.0418	3.0418	3.0418	3.0418	3.0418
4930486F22Rik	3.0418	3.0418	3.0418	3.0418	3.0418	3.0418	3.0418	3.0418	3.0418	3.0418	3.0418	3.0418	3.0418	3.0418	3.0418	3.0418	3.0418
4930486I03Rik	3.0418	3.0418	3.0418	3.0418	3.0418	3.0418	3.0418	3.0418	3.0418	3.0418	3.0418	3.0418	3.0418	3.0418	3.0418	3.0418	3.0418
4930486L24Rik	5.7976	5.846	5.1642	4.4743	4.1571	3.7226	5.4177	4.0962	4.9686	5.226	5.968	5.4148	6.3235	5.5651	3.3094	3.9353	5.8538
4930487D11Rik	3.0418	3.0418	3.0418	3.0418	3.0418	3.0418	3.0418	3.0418	3.0418	3.0418	3.0418	3.0418	3.0418	3.0418	3.2316	3.0418	3.0418
4930487H11Rik	3.0418	3.0418	3.7675	3.0418	3.0418	3.0418	3.7207	3.0418	3.0418	3.0418	3.0418	3.0418	3.0418	3.0418	3.2316	3.0418	3.0418
4930488B22Rik	3.0418	3.0418	3.0418	3.0418	3.0418	3.0418	3.0418	3.0418	3.0418	3.0418	3.0418	3.0418	3.0418	3.0418	3.0418	3.2716	3.0418
4930488L21Rik	3.0418	3.0418	3.5576	3.0418	3.0418	3.0418	3.0418	3.0418	3.0418	3.0418	3.4824	3.0418	3.0418	3.0418	3.0418	3.0418	3.0418
4930500F04Rik	3.0418	3.0418	3.0418	3.0418	3.0418	3.0418	3.0418	3.0418	3.0418	3.0418	3.0418	3.0418	3.0418	3.0418	3.0418	3.2716	3.0418
4930500J02Rik	3.0418	3.0418	3.0418	3.0418	3.6561	4.7789	3.0418	3.0418	3.0418	3.0418	3.6625	3.0418	4.0364	4.613	4.7307	4.7038	3.7249
4930500L23Rik	3.0418	3.0418	3.0418	3.0418	3.0418	3.0418	3.7207	3.0418	3.0418	3.0418	3.0418	3.0418	3.0418	3.0418	3.0418	3.0418	3.0418
4930502A04Rik	3.0418	3.0418	3.0418	3.0418	3.0418	3.0418	3.0418	3.0418	3.0418	3.0418	3.0418	3.0418	3.0418	3.0418	3.0418	3.0418	3.0418
4930502E09Rik	4.0486	3.7476	4.2742	3.8295	3.6561	4.0836	3.9934	4.3199	4.2069	3.8957	4.5097	3.9217	3.6235	3.6466	3.9155	4.2763	4.1878
4930502E18Rik	3.0418	3.0418	3.0418	3.0418	3.0418	3.0418	3.0418	3.0418	3.0418	3.0418	3.0418	3.0418	3.0418	3.0418	3.0418	3.0418	3.0418
4930503B20Rik	3.6309	3.0418	3.0418	3.0418	3.0418	3.0418	3.0418	3.0418	3.7264	3.0418	3.0418	3.245	3.4545	3.0418	3.5272	3.0418	3.3905
4930503E14Rik	3.0418	3.0418	3.0418	3.0418	3.0418	3.0418	3.0418	3.0418	3.0418	3.0418	3.0418	3.0418	3.0418	3.0418	3.0418	3.0418	3.2895
4930503E24Rik	3.0418	3.0418	3.7675	3.6022	3.7821	4.2367	3.7207	3.7955	3.5282	3.8957	4.8062	4.4212	4.1831	4.5085	4.4297	3.8744	4.2368
4930503H13Rik	3.0418	3.0418	3.0418	3.0418	3.0418	3.0418	3.0418	3.0418	3.0418	3.0418	3.0418	3.0418	3.0418	3.0418	3.2316	3.0418	3.2895
4930503L19Rik	8.23	8.294	8.4127	8.1447	8.3633	9.4505	7.735	8.0844	8.0274	7.8641	8.0094	8.2367	8.9385	9.7616	9.5257	9.4485	9.4136
4930503O07Rik	3.6309	3.0418	3.0418	3.0418	3.0418	3.0418	3.0418	3.0418	3.0418	3.0418	3.0418	3.0418	3.0418	3.0418	3.0418	3.0418	3.0418
4930504O13Rik	3.0418	3.0418	3.5576	3.0418	3.0418	3.0418	3.0418	3.0418	3.0418	3.0418	3.0418	3.0418	3.0418	3.0418	3.0418	3.0418	3.0418
4930505A04Rik	3.0418	3.0418	3.0418	3.0418	3.0418	3.0418	3.0418	3.0418	3.0418	3.0418	3.0418	3.0418	3.0418	3.0418	3.0418	3.0418	3.0418
4930505G20Rik	3.0418	3.0418	3.0418	3.0418	3.0418	3.0418	3.0418	3.0418	3.0418	3.0418	3.0418	3.0418	3.0418	3.0418	3.0418	3.0418	3.0418
4930506C21Rik	7.0235	6.2068	6.1018	5.4973	5.0039	5.568	6.1546	5.8242	5.2222	5.0998	5.3337	4.9794	5.2382	5.4086	5.6069	5.064	5.5435
4930506M07Rik	3.0418	3.0418	3.0418	3.0418	3.47783	9.77735	3.0418	3.0418	3.52816	3.53954	3.48236	3.32825	3.85908	5.56536	9.06486	10.6796	6.927
4930507D05Rik	3.8693	3.7476	4.9156	4.9985	4.4785	4.1676	4.1974	5.235	4.8714	4.6208	4.7154	4.6276	4.3681	4.1788	4.2274	4.3274	4.0938
4930507D10Rik	3.0418	3.0418	3.0418	3.0418	3.0418	3.0418	3.0418	3.0418	3.0418	3.0418	3.0418	3.0418	3.4545	3.0418	3.0418	3.0418	3.2999
4930509E16Rik	4.197	3.7476	3.7675	3.6022	4.6521	5.8421	3.7207	3.9599	4.1099	3.5395	3.7991	4.1355	4.9665	5.3662	5.8204	5.9329	5.509
4930509J09Rik	3.0418	3.0418	3.0418	3.0418	3.0418	3.0418	3.0418	3.0418	3.0418	3.0418	3.0418	3.0418	3.0418	3.0418	3.0418	3.0418	3.0418
4930509K18Rik	3.0418	3.0418	3.0418	3.0418	3.0418	3.0418	3.0418	3.0418	3.0418	3.0418	3.0418	3.2386	3.0418	3.0418	3.0418	3.0418	3.0418
4930511A02Rik	3.0418	3.0418	3.0418	3.0418	3.0418	3.0418	3.0418	3.0418	3.0418	3.0418	3.0418	3.0418	3.0418	3.0418	3.0418	3.0418	3.0418
4930511E03Rik	3.0418	3.0418	3.0418	3.0418	3.0418	3.0418	3.0418	3.0418	3.0418	3.0418	3.0418	3.0418	3.0418	3.0418	3.5272	3.0418	3.2895
4930511M06Rik	3.0418	3.0418	3.0418	3.0418	3.4778	3.0418	3.0418	3.0418	3.0418	3.0418	3.4824	3.0418	3.0418	3.0418	3.0418	3.0418	3.0418
4930512B01Rik	3.8693	3.7476	3.7675	3.6022	3.4778	3.6543	3.9934	3.7955	4.2949	3.5395	3.0418	3.667	3.4545	3.7491	3.3094	3.0418	3.0418
4930513D17Rik	3.0418	3.0418	3.0418	3.0418	3.0418	3.0418	3.0418	3.0418	3.0418	3.0418	3.0418	3.0418	3.0418	3.0418	3.0418	3.0418	3.0418
4930513N10Rik	5.6414	5.846	5.5529	5.6166	6.4239	6.2425	5.7609	5.9112	6.1158	6.0207	6.0214	6.1194	6.0061	5.9939	6.2086	6.1805	6.0229
4930513O06Rik	3.0418	3.0418	3.0418	3.0418	3.0418	3.0418	3.0418	3.0418	3.0418	3.0418	3.0418	3.0418	3.0418	3.0418	3.0418	3.0418	3.0418
4930515B02Rik	3.0418	3.0418	3.0418	3.0418	3.0418	3.0418	3.0418	3.0418	3.0418	3.0418	3.0418	3.0418	3.0418	3.0418	3.0418	3.0418	3.0418
4930515G01Rik	5.2058	4.6959	3.7675	4.2658	4.4785	5.0833	4.1974	4.7313	4.2069	4.7447	4.6674	4.6379	5.2107	4.8549	4.8771	5.2232	4.8259
4930515G16Rik	3.0418	3.0418	3.0418	3.0418	3.0418	3.0418	3.0418	3.0418	3.5282	3.5395	3.0418	3.245	3.6235	3.0418	3.5272	3.0418	3.0418
4930515L03Rik	3.0418	3.0418	3.0418	3.0418	3.0418	3.0418	3.0418	3.0418	3.0418	3.0418	3.0418	3.0418	3.0418	3.0418	3.3094	3.0418	3.0418
4930515L19Rik	3.0418	3.0418	3.0418	3.0418	3.0418	3.0418	3.0418	3.0418	3.0418	3.0418	3.0418	3.0418	3.0418	3.0418	3.0418	3.0418	3.0418
4930517E11Rik	3.0418	3.0418	3.0418	3.0418	3.0418	3.0418	3.0418	3.0418	3.0418	3.0418	3.0418	3.0418	3.0418	3.0418	3.0418	3.0418	3.0418
4930518P08Rik	3.0418	3.0418	3.0418	3.0418	3.0418	3.0418	3.0418	3.0418	3.0418	3.0418	3.0418	3.0418	3.0418	3.0418	3.0418	3.0418	3.0418
4930519D14Rik	3.0418	3.0418	3.0418	3.0418	3.0418	3.0418	3.0418	3.0418	3.0418	3.0418	3.0418	3.0418	3.0418	3.0418	3.0418	3.0418	3.2895
4930519F09Rik	3.0418	3.0418	3.0418	3.0418	3.0418	3.7863	3.0418	3.5777	3.0418	3.8957	3.6625	3.9765	4.1127	3.9491	3.9836	3.4958	3.8329
4930519F16Rik	3.0418	3.0418	3.0418	3.0418	3.0418	3.0418	3.0418	3.0418	3.0418	3.0418	3.0418	3.0418	3.0418	3.0418	3.0418	3.0418	3.0418
4930519F24Rik	3.0418	3.0418	3.0418	3.0418	3.0418	3.0418	3.0418	3.0418	3.0418	3.0418	3.0418	3.0418	3.0418	3.0418	3.0418	3.0418	3.0418
4930519G04Rik	3.0418	3.7476	3.0418	3.0418	3.0418	3.0418	3.0418	3.0418	3.0418	3.0418	3.0418	3.0418	3.0418	3.0418	3.0418	3.0418	3.0418
4930519H02Rik	3.0418	3.0418	3.0418	3.0418	3.0418	3.0418	3.0418	3.0418	3.0418	3.0418	3.0418	3.0418	3.0418	3.0418	3.0418	3.0418	3.0418
4930520O04Rik	5.0215	4.4152	5.7119	6.3857	5.5243	5.9114	4.3652	6.045	5.9687	5.3039	5.4709	5.4592	5.0944	5.5106	5.6268	5.7984	6.0205
4930520P13Rik	3.0418	3.0418	3.0418	3.0418	3.0418	3.0418	3.0418	3.0418	3.0418	3.0418	3.0418	3.0418	3.0418	3.0418	3.0418	3.0418	3.0418
4930521E06Rik	3.0418	3.0418	3.0418	3.0418	3.0418	3.0418	3.0418	3.0418	3.0418	3.0418	3.0418	3.0418	3.0418	3.0418	3.0418	3.0418	3.0418
4930522H14Rik	3.0418	3.0418	3.0418	3.0418	3.0418	3.0418	3.0418	3.0418	3.0418	3.0418	3.0418	3.0418	3.0418	3.0418	3.0418	3.0418	3.0418
4930522O17Rik	3.0418	3.0418	3.0418	3.0418	3.0418	3.0418	3.0418	3.0418	3.0418	3.0418	3.0418	3.0418	3.0418	3.0418	3.0418	3.0418	3.0418
4930523C07Rik	12.1751	12.0462	10.4219	9.66929	9.67167	10.0144	11.3567	8.95338	8.18575	7.91238	7.32191	7.051	7.90758	9.43121	10.1589	9.97876	9.46849
4930523O13Rik	3.0418	3.0418	3.0418	3.0418	3.0418	3.0418	3.0418	3.0418	3.0418	3.0418	3.0418	3.0418	3.0418	3.0418	3.0418	3.0418	3.0418
4930524B15Rik	4.197	3.0418	3.5576	4.0009	3.0418	3.0418	3.7207	3.7955	3.7264	3.0418	3.0418	3.0418	3.4545	3.4542	3.3375	3.2716	3.2999
4930524C18Rik	3.0418	3.0418	3.0418	3.0418	3.0418	3.0418	3.0418	3.0418	3.0418	3.0418	3.0418	3.0418	3.0418	3.0418	3.0418	3.0418	3.0418
4930524N10Rik	3.0418	3.0418	3.0418	3.0418	3.0418	3.0418	3.0418	3.0418	3.0418	3.0418	3.0418	3.0418	3.0418	3.0418	3.0418	3.0418	3.0418
4930524O05Rik	3.0418	3.0418	3.0418	3.0418	3.0418	3.0418	3.0418	3.5777	3.0418	3.7423	3.0418	3.0418	3.0418	3.0418	3.0418	3.0418	3.0418
4930524O08Rik	3.0418	3.0418	3.0418	3.0418	3.0418	3.0418	3.0418	3.0418	3.0418	3.0418	3.0418	3.0418	3.0418	3.0418	3.3375	3.0418	3.0418
4930525D18Rik	3.6309	3.0418	4.3667	4.8012	3.0418	3.4148	3.7207	4.0962	3.5282	3.0418	3.6625	3.7025	3.6235	3.0418	3.0418	3.7806	3.7319
4930525G20Rik	4.7243	4.8143	4.2742	4.0009	4.5294	4.6614	3.9934	3.7955	3.8765	4.2329	4.1012	4.1911	4.1127	4.4074	4.3242	4.5459	4.3753
4930525M21Rik	3.0418	3.0418	3.0418	3.0418	3.0418	3.0418	3.0418	3.0418	3.0418	3.0418	3.0418	3.0418	3.4545	3.0418	3.0418	3.0418	3.0418
4930526I15Rik	7.4026	7.3651	7.1559	6.8009	6.6862	7.0212	8.3425	7.6609	7.7066	7.6529	7.1747	6.9689	7.0738	6.8617	6.2117	6.8223	6.8584
4930526L06Rik	3.0418	3.0418	3.0418	3.0418	3.0418	3.0418	3.0418	3.0418	3.0418	3.0418	3.0418	3.0418	3.0418	3.0418	3.0418	3.0418	3.0418
4930527F14Rik	3.0418	3.0418	3.0418	3.0418	3.0418	3.0418	3.0418	3.0418	3.0418	3.0418	3.0418	3.0418	3.0418	3.0418	3.0418	3.0418	3.0418
4930527G23Rik	3.0418	3.0418	3.0418	3.0418	3.0418	3.0418	3.0418	3.0418	3.0418	3.0418	3.0418	3.0418	3.0418	3.0418	3.0418	3.0418	3.0418
4930528A17Rik	5.0215	4.4152	4.2742	4.6492	3.6561	4.2412	4.8575	4.0962	4.2949	4.134	4.3258	3.8284	4.1127	3.9491	4.3006	4.1831	4.151
4930528D03Rik	3.0418	3.0418	3.5576	3.0418	3.0418	3.0418	3.0418	3.0418	3.0418	3.0418	3.0418	3.0418	3.4545	3.0418	3.0418	3.0418	3.0418
4930528P14Rik	3.0418	3.0418	3.0418	3.0418	3.0418	3.0418	3.0418	3.0418	3.0418	3.0418	3.0418	3.0418	3.0418	3.0418	3.0418	3.0418	3.0418
4930529C04Rik	3.0418	3.0418	3.0418	3.8295	3.0418	3.0418	3.7207	3.0418	3.0418	3.5395	3.0418	3.4599	3.4545	3.4092	3.7138	3.0418	3.0418
4930529K09Rik	3.0418	3.0418	3.0418	3.0418	3.0418	3.0418	3.0418	3.0418	3.0418	3.0418	3.0418	3.0418	3.0418	3.0418	3.0418	3.0418	3.0418
4930529L06Rik	3.0418	3.0418	3.0418	3.0418	3.0418	3.0418	3.0418	3.0418	3.0418	3.0418	3.0418	3.0418	3.4545	3.0418	3.0418	3.3002	3.4049
4930529M08Rik	3.0418	3.0418	3.0418	3.0418	3.0418	3.0418	3.0418	3.0418	3.0418	3.0418	3.0418	3.0418	3.0418	3.0418	3.2316	3.3002	3.0418
4930532M18Rik	3.0418	3.0418	3.0418	3.0418	3.0418	3.0418	3.0418	3.0418	3.5282	3.0418	3.0418	3.0418	3.0418	3.0418	3.0418	3.0418	3.0418
4930533B01Rik	3.0418	3.0418	3.0418	3.0418	3.0418	3.0418	3.0418	3.0418	3.0418	3.0418	3.0418	3.0418	3.0418	3.0418	3.0418	3.0418	3.0418
4930533P14Rik	3.0418	3.0418	3.0418	3.0418	3.0418	3.0418	3.0418	3.0418	3.0418	3.0418	3.0418	3.0418	3.0418	3.0418	3.0418	3.0418	3.0418
4930538K18Rik	4.5426	5.0215	4.3667	4.9362	4.0068	3.4748	4.8575	4.4155	4.5214	4.6844	4.182	3.7118	3.0418	3.4542	3.6051	3.53	3.4049
4930539C22Rik	3.0418	3.0418	3.0418	3.0418	3.0418	3.0418	3.0418	3.0418	3.0418	3.0418	3.0418	3.0418	3.0418	3.0418	3.0418	3.0418	3.0418
4930539E08Rik	4.8056	4.8143	5.8812	5.1147	4.5294	4.902	4.9542	4.5844	4.5875	4.9095	4.6172	4.4712	4.423	5.5453	4.8431	4.6218	4.9656
4930539J05Rik	7.1281	6.9833	7.3286	7.5872	7.3763	7.4189	9.0215	8.8202	8.7924	9.0875	8.5493	7.9864	8.2764	7.5477	6.9443	7.2738	7.3239
4930539M17Rik	3.0418	3.0418	3.0418	3.0418	3.0418	3.0418	3.0418	3.0418	3.0418	3.0418	3.0418	3.0418	3.0418	3.0418	3.0418	3.0418	3.0418
4930539N22Rik	3.0418	3.0418	3.0418	3.0418	3.0418	3.0418	3.0418	3.0418	3.0418	3.0418	3.0418	3.0418	3.0418	3.0418	3.2316	3.0418	3.0418
4930540M03Rik	3.0418	3.0418	3.0418	3.0418	3.0418	3.0418	3.0418	3.0418	3.0418	3.0418	3.0418	3.0418	3.0418	3.0418	3.0418	3.0418	3.0418
4930542C21Rik	3.0418	3.0418	3.0418	3.0418	3.0418	3.0418	3.0418	3.0418	3.0418	3.0418	3.4824	3.0418	3.0418	3.0418	3.3375	3.2716	3.0418
4930542D17Rik	3.0418	3.0418	3.0418	3.0418	3.0418	3.0418	3.0418	3.0418	3.0418	3.0418	3.0418	3.0418	3.0418	3.0418	3.0418	3.0418	3.0418
4930543E12Rik	3.0418	3.0418	3.0418	3.0418	3.0418	3.0418	3.0418	3.0418	3.0418	3.0418	3.0418	3.2386	3.0418	3.0418	3.3375	3.0418	3.0418
4930544D05Rik	4.197	3.0418	4.1722	3.0418	3.0418	3.0418	3.0418	3.5777	3.8765	3.0418	3.4824	3.5405	3.4545	3.4542	3.2316	3.2716	3.0418
4930544G11Rik	3.6309	3.7476	3.0418	3.0418	3.0418	3.0418	3.0418	3.0418	3.5282	3.5395	3.913	3.4599	3.6235	3.56	3.2316	3.6352	3.3905
4930544M13Rik	3.0418	3.0418	3.5576	3.0418	3.0418	3.0418	3.0418	3.0418	3.0418	3.0418	3.0418	3.0418	3.0418	3.0418	3.0418	3.0418	3.0418
4930545E07Rik	3.0418	3.0418	3.0418	3.0418	3.0418	3.0418	3.0418	3.0418	3.0418	3.0418	3.4824	3.0418	3.0418	3.0418	3.0418	3.0418	3.0418
4930545H06Rik	3.0418	3.0418	3.5576	3.0418	3.0418	3.0418	3.0418	3.0418	3.0418	3.0418	3.0418	3.0418	3.0418	3.0418	3.0418	3.0418	3.2895
4930545L23Rik	3.0418	3.0418	3.0418	3.0418	3.0418	3.0418	3.0418	3.0418	3.0418	3.0418	3.0418	3.0418	3.0418	3.0418	3.0418	3.0418	3.0418
4930546C10Rik	4.197	4.2417	3.5576	3.6022	3.0418	3.0418	4.5097	3.0418	3.5282	3.0418	3.0418	3.0418	3.0418	3.0418	3.2316	3.0418	3.0418
4930546K05Rik	3.0418	3.0418	3.0418	3.0418	3.0418	3.0418	3.0418	3.0418	3.0418	3.0418	3.0418	3.0418	3.0418	3.6748	3.3375	3.5508	3.0418
4930547E08Rik	3.0418	3.0418	3.9261	3.0418	3.0418	3.4748	3.0418	3.9599	3.7264	3.5395	3.6625	3.5224	3.7519	3.0418	3.3094	3.4054	3.3905
4930547E14Rik	3.0418	3.0418	3.0418	3.0418	3.0418	3.4148	3.0418	3.0418	3.0418	3.0418	3.0418	3.0418	3.0418	3.0418	3.0418	3.0418	3.2895
4930548G14Rik	3.0418	3.0418	3.0418	3.0418	3.0418	3.0418	3.0418	3.0418	3.0418	3.0418	3.0418	3.0418	3.0418	3.0418	3.0418	3.0418	3.0418
4930548H24Rik	3.0418	3.7476	3.5576	4.3753	4.2301	3.6543	3.7207	3.9599	4.1099	4.134	3.6625	3.9653	3.4545	3.7708	3.7247	3.8058	3.8988
4930548J01Rik	3.0418	3.0418	3.0418	3.0418	3.0418	3.0418	3.0418	3.0418	3.0418	3.5395	3.0418	3.0418	3.0418	3.0418	3.3094	3.0418	3.0418
4930548K13Rik	3.0418	3.0418	3.0418	3.0418	3.0418	3.0418	3.0418	3.0418	3.0418	3.0418	3.0418	3.0418	3.0418	3.0418	3.0418	3.0418	3.0418
4930549C01Rik	3.0418	3.0418	3.0418	3.0418	3.0418	3.0418	3.0418	3.0418	3.0418	3.0418	3.0418	3.0418	3.0418	3.0418	3.0418	3.0418	3.0418
4930549G23Rik	5.0859	4.9222	5.1182	4.7276	4.9135	4.95	5.0439	4.9226	4.7658	4.3227	4.6172	4.6448	4.7461	4.7667	5.174	5.1077	4.9801
4930550C14Rik	3.0418	3.7476	3.7675	3.8295	4.0027	5.0555	3.0418	3.5777	3.0418	3.7423	3.6625	3.245	3.9526	4.5717	4.8272	4.8768	4.7395
4930550L24Rik	3.0418	3.0418	3.0418	3.6022	3.0418	3.0418	3.0418	3.0418	3.5282	3.0418	3.0418	3.0418	3.4545	3.0418	3.5272	3.4848	3.2895
4930552N02Rik	3.0418	3.0418	3.0418	3.0418	3.0418	3.0418	3.0418	3.0418	3.0418	3.0418	3.0418	3.0418	3.0418	3.0418	3.0418	3.0418	3.0418
4930552P12Rik	3.6309	3.7476	3.0418	3.8295	3.8936	3.0418	3.9934	3.7955	3.8765	3.5395	3.0418	3.5317	3.4545	3.0418	3.0418	3.2716	3.0418
4930553E22Rik	3.0418	3.0418	3.0418	3.0418	3.0418	3.0418	3.0418	3.0418	3.0418	3.0418	3.0418	3.0418	3.0418	3.0418	3.0418	3.0418	3.0418
4930554C24Rik	3.0418	3.0418	3.0418	3.0418	3.0418	3.0418	3.0418	3.0418	3.0418	3.0418	3.0418	3.0418	3.0418	3.0418	3.0418	3.0418	3.0418
4930555B11Rik	3.0418	3.0418	3.0418	3.0418	3.0418	3.0418	3.0418	3.0418	3.0418	3.0418	3.0418	3.0418	3.0418	3.0418	3.2316	3.0418	3.0418
4930555G01Rik	3.0418	3.0418	3.0418	3.0418	3.0418	3.0418	3.0418	3.0418	3.0418	3.0418	3.4824	3.0418	3.4545	3.0418	3.2316	3.0418	3.0418
4930556C24Rik	3.0418	3.0418	3.0418	3.0418	3.0418	3.0418	3.0418	3.0418	3.0418	3.0418	3.0418	3.0418	3.0418	3.0418	3.0418	3.0418	3.0418
4930556G01Rik	3.0418	3.0418	3.0418	3.0418	3.0418	3.0418	3.0418	3.0418	3.0418	3.0418	3.0418	3.0418	3.0418	3.0418	3.0418	3.0418	3.0418
4930556J02Rik	3.0418	3.0418	3.0418	3.0418	3.0418	3.0418	3.0418	3.0418	3.5282	3.0418	3.0418	3.0418	3.0418	3.0418	3.0418	3.0418	3.0418
4930556M19Rik	3.0418	3.0418	3.0418	3.0418	3.0418	3.4748	3.0418	3.0418	3.0418	3.0418	3.0418	3.0418	3.0418	3.4529	3.4181	4.1596	3.2895
4930556N09Rik	3.0418	3.0418	3.0418	3.0418	3.0418	3.0418	3.0418	3.0418	3.0418	3.0418	3.0418	3.0418	3.0418	3.0418	3.0418	3.0418	3.0418
4930557A04Rik	3.0418	3.0418	3.0418	3.0418	3.0418	3.0418	3.0418	3.0418	3.0418	3.0418	3.0418	3.0418	3.0418	3.0418	3.0418	3.0418	3.0418
4930557J02Rik	3.0418	3.0418	3.5576	3.0418	3.0418	3.0418	3.0418	3.5777	3.0418	3.0418	3.0418	3.0418	3.0418	3.0418	3.0418	3.0418	3.0418
4930558C23Rik	3.0418	3.0418	3.0418	3.0418	3.0418	3.0418	3.0418	3.0418	3.0418	3.0418	3.0418	3.0418	3.0418	3.0418	3.0418	3.0418	3.0418
4930558G05Rik	3.0418	3.0418	3.0418	3.0418	3.0418	3.0418	3.0418	3.0418	3.0418	3.0418	3.4824	3.0418	3.0418	3.0418	3.0418	3.0418	3.0418
4930558J18Rik	3.0418	3.7476	3.0418	3.0418	4.0778	6.581	3.0418	3.0418	3.0418	3.0418	3.7991	3.6057	5.8593	6.5016	6.6266	6.735	6.541
4930558K02Rik	4.4395	3.0418	3.0418	3.8295	3.6484	3.6519	3.7207	3.0418	3.5282	3.0418	3.913	3.3192	3.0418	3.4529	3.2316	3.2716	3.2895
4930562C15Rik	3.8693	4.4152	4.8005	4.5652	3.4778	3.9962	4.6375	4.5031	4.9209	4.2329	3.4824	3.5504	3.7519	3.4092	3.6643	4.0048	4.151
4930562F07Rik	6.6134	6.3214	4.8005	4.6492	4.0068	4.5461	5.1277	4.0962	3.7264	3.5395	3.0418	3.0418	3.0418	4.2956	4.1853	4.4181	4.4396
4930563D23Rik	3.0418	3.0418	3.5576	4.0009	3.0418	3.0418	3.0418	3.7955	3.5282	3.0418	3.0418	3.0418	3.4545	3.0418	3.0418	3.0418	3.0418
4930563E18Rik	3.0418	3.0418	3.0418	3.0418	3.0418	3.0418	3.0418	3.0418	3.5282	3.0418	3.0418	3.0418	3.0418	3.0418	3.0418	3.0418	3.2895
4930563E22Rik	5.3673	4.4152	5.021	5.2213	4.5503	4.703	5.2807	5.0355	5.1431	4.6844	4.6674	4.5336	4.423	4.8416	4.9258	4.9612	4.7737
4930563F08Rik	3.6309	3.0418	3.0418	3.6022	3.0418	3.0418	3.0418	3.0418	3.0418	3.0418	3.0418	3.0418	3.0418	3.0418	3.0418	3.0418	3.0418
4930563M20Rik	3.0418	3.0418	3.0418	3.0418	3.0418	3.0418	3.0418	3.0418	3.0418	3.0418	3.0418	3.0418	3.0418	3.0418	3.0418	3.0418	3.0418
4930564B18Rik	3.0418	3.0418	3.0418	3.0418	3.0418	3.0418	3.0418	3.0418	3.0418	3.0418	3.0418	3.0418	3.0418	3.0418	3.0418	3.0418	3.0418
4930564C03Rik	3.0418	3.0418	3.0418	3.6022	3.0418	3.0418	3.0418	3.5777	3.7264	3.0418	3.0418	3.0418	3.0418	3.0418	3.6643	3.3654	3.4049
4930564D02Rik	3.0418	3.0418	3.0418	3.0418	3.0418	3.0418	3.0418	3.0418	3.0418	3.0418	3.0418	3.0418	3.0418	3.0418	3.0418	3.0418	3.0418
4930565D16Rik	3.0418	3.0418	3.0418	3.0418	3.0418	3.0418	3.0418	3.0418	3.0418	3.0418	3.0418	3.0418	3.0418	3.0418	3.0418	3.0418	3.0418
4930565N06Rik	7.3168	7.1152	5.9075	5.8602	4.6998	5.8167	6.3334	6.2355	5.6177	4.134	4.6172	4.2359	4.5251	6.2437	6.041	5.4665	6.0619
4930567H12Rik	3.0418	3.0418	3.0418	3.0418	3.0418	3.0418	3.0418	3.0418	3.0418	3.0418	3.0418	3.0418	3.0418	3.0418	3.0418	3.0418	3.0418
4930567H17Rik	3.0418	3.0418	3.0418	3.0418	3.0418	3.0418	3.0418	3.5777	3.0418	3.0418	3.0418	3.0418	3.0418	3.0418	3.3375	3.3002	3.2895
4930567J20Rik	3.0418	3.0418	3.0418	3.0418	3.0418	3.0418	3.0418	3.0418	3.0418	3.0418	3.0418	3.0418	3.0418	3.0418	3.0418	3.0418	3.0418
4930567K20Rik	3.0418	3.0418	3.0418	3.0418	3.0418	3.0418	3.0418	3.0418	3.0418	3.0418	3.0418	3.0418	3.0418	3.0418	3.0418	3.0418	3.0418
4930568D16Rik	3.0418	3.0418	3.0418	3.0418	3.0418	3.0418	3.0418	3.0418	3.5282	3.0418	3.0418	3.0418	3.0418	3.0418	3.0418	3.0418	3.0418
4930568E12Rik	3.0418	3.0418	3.0418	3.0418	3.0418	3.0418	3.0418	3.0418	3.0418	3.0418	3.0418	3.0418	3.0418	3.0418	3.0418	3.0418	3.0418
4930568G15Rik	3.0418	3.0418	3.0418	3.0418	3.0418	3.0418	3.0418	3.0418	3.0418	3.5395	3.0418	3.0418	3.0418	3.0418	3.0418	3.2716	3.0418
4930570G19Rik	3.0418	3.0418	3.0418	3.0418	3.0418	3.0418	3.0418	3.0418	3.0418	3.0418	3.0418	3.0418	3.0418	3.0418	3.0418	3.0418	3.0418
4930571K23Rik	3.0418	3.0418	3.0418	3.0418	3.0418	3.0418	3.0418	3.0418	3.5282	3.0418	3.0418	3.0418	3.0418	3.0418	3.2316	3.0418	3.0418
4930571O06Rik	3.0418	3.0418	3.0418	3.0418	3.0418	3.0418	3.0418	3.0418	3.0418	3.0418	3.0418	3.0418	3.0418	3.0418	3.0418	3.0418	3.0418
4930572K03Rik	3.0418	3.0418	3.0418	3.0418	3.0418	3.0418	3.0418	3.0418	3.0418	3.0418	3.0418	3.0418	3.0418	3.0418	3.0418	3.0418	3.0418
4930572O03Rik	3.0418	3.0418	3.0418	3.0418	3.0418	3.0418	3.0418	3.0418	3.0418	3.0418	3.0418	3.0418	3.0418	3.0418	3.0418	3.0418	3.0418
4930572O13Rik	3.0418	3.0418	3.0418	3.0418	3.0418	3.0418	3.0418	3.0418	3.0418	3.0418	3.0418	3.0418	3.0418	3.0418	3.2316	3.0418	3.2895
4930573O16Rik	3.6309	3.0418	3.0418	3.0418	3.0418	3.0418	4.1974	3.7955	3.0418	3.0418	3.0418	3.0418	3.4545	3.4529	3.0418	3.0418	3.2895
4930577N17Rik	5.5994	5.0215	5.021	4.3753	4.2134	4.8143	4.9542	4.6602	4.65	4.5535	4.1012	4.3299	4.8612	4.8955	5.0207	5.1015	4.6386
4930578C19Rik	3.0418	3.0418	3.0418	3.0418	3.0418	3.0418	3.0418	3.0418	3.0418	3.0418	3.0418	3.0418	3.0418	3.0418	3.0418	3.0418	3.0418
4930578E11Rik	3.0418	3.0418	3.0418	3.0418	3.0418	3.0418	3.0418	3.0418	3.0418	3.0418	3.0418	3.0418	3.4545	3.0418	3.0418	3.0418	3.2999
4930578I06Rik	3.0418	3.0418	3.0418	3.0418	3.0418	3.0418	3.0418	3.0418	3.0418	3.0418	3.0418	3.0418	3.0418	3.0418	3.0418	3.0418	3.0418
4930578M01Rik	4.197	3.7476	3.7675	3.6022	3.6561	3.7818	3.0418	3.5777	4.1099	4.0232	3.4824	3.7657	4.1127	3.8494	3.2316	3.3002	3.2895
4930578N18Rik	3.0418	3.0418	3.0418	3.6022	3.0418	3.0418	3.0418	3.0418	3.0418	3.0418	3.0418	3.0418	3.0418	3.0418	3.0418	3.0418	3.0418
4930579F01Rik	3.0418	3.0418	3.0418	3.0418	3.0418	3.0418	3.0418	3.0418	3.0418	3.0418	3.0418	3.0418	3.0418	3.0418	3.2316	3.0418	3.0418
4930579G18Rik	8.6357	8.6596	8.2201	8.1639	7.8593	6.9591	8.0094	8.1385	7.8014	7.5949	7.6739	7.6829	7.186	7.0045	7.1568	7.157	6.9539
4930579G24Rik	6.8595	6.7595	5.9075	6.0673	7.9373	8.4993	6.5794	6.0192	5.9687	6.7669	7.1113	7.4395	9.1429	8.5091	8.3515	8.5022	8.4527
4930579K19Rik	4.3254	4.0305	3.9261	4.5652	3.6484	3.7892	3.9934	4.3199	4.0013	4.6208	3.7991	3.8343	4.2487	4.2944	3.8767	3.6352	3.5501
4930581F22Rik	7.7214	7.2165	7.8852	7.5777	6.3333	6.5081	7.4114	7.7013	7.4958	6.7132	5.8935	5.87	5.7332	6.6009	6.2559	6.2616	6.1959
4930583K01Rik	3.8693	3.0418	3.0418	3.6022	3.0418	3.0418	3.0418	3.0418	3.5282	3.5395	3.4824	3.0418	3.0418	3.0418	3.3094	3.0418	3.2895
4930583P06Rik	3.0418	3.0418	3.0418	3.0418	3.0418	3.0418	3.0418	3.0418	3.0418	3.0418	3.0418	3.0418	3.0418	3.0418	3.0418	3.0418	3.0418
4930584F24Rik	3.0418	3.0418	3.0418	3.0418	3.0418	3.0418	3.0418	3.0418	3.0418	3.0418	3.0418	3.0418	3.0418	3.0418	3.0418	3.0418	3.0418
4930590J08Rik	4.0486	4.2417	3.7675	4.2658	3.4778	3.7892	4.3652	3.9599	4.0013	3.7423	3.7991	3.5496	3.6235	3.6165	3.5002	3.695	3.6347
4930590L20Rik	3.6309	3.0418	3.0418	3.0418	3.0418	3.0418	3.0418	3.0418	3.0418	3.0418	3.0418	3.0418	3.0418	3.0418	3.0418	3.0418	3.0418
4930591A17Rik	3.6309	3.0418	3.0418	3.0418	3.0418	3.0418	3.0418	3.0418	3.0418	3.0418	3.0418	3.0418	3.0418	3.0418	3.3375	3.0418	3.2895
4930592A05Rik	3.0418	3.0418	3.0418	3.0418	3.0418	3.0418	3.0418	3.0418	3.0418	3.0418	3.0418	3.0418	3.0418	3.0418	3.0418	3.0418	3.0418
4930592I03Rik	3.0418	3.7476	3.5576	3.6022	3.0418	3.0418	3.0418	3.0418	3.0418	3.0418	3.0418	3.0418	3.4545	3.471	3.3094	3.2716	3.0418
4930593A02Rik	3.0418	3.0418	3.7675	3.6022	3.4723	4.0876	3.0418	3.5777	3.7264	3.0418	3.0418	3.0418	3.4545	3.4542	3.7959	3.911	3.7249
4930593C16Rik	3.0418	3.0418	3.0418	3.0418	3.0418	3.0418	3.0418	3.0418	3.0418	3.5395	3.0418	3.0418	3.0418	3.0418	3.0418	3.0418	3.0418
4930594C11Rik	6.8063	6.5572	5.2086	4.3753	4.7749	4.6416	7.3955	5.5972	4.7658	4.4053	4.5647	4.6761	4.8973	4.7651	4.9044	4.9237	4.4839
4930595M18Rik	3.0418	3.0418	3.0418	3.0418	3.0418	3.0418	3.0418	3.0418	3.0418	3.0418	3.0418	3.0418	3.0418	3.0418	3.0418	3.0418	3.0418
4930596D02Rik	3.0418	3.0418	3.0418	3.0418	3.0418	3.0418	3.0418	3.0418	3.0418	3.0418	3.0418	3.0418	3.0418	3.0418	3.0418	3.0418	3.0418
4930596I21Rik	4.4395	4.8143	4.2742	3.0418	3.7914	3.4748	3.7207	3.5777	4.0013	3.8957	3.4824	3.2386	3.0418	3.0418	3.5002	3.729	3.5476
4930597G03Rik	3.0418	3.0418	3.0418	3.0418	3.0418	3.0418	3.0418	3.0418	3.0418	3.0418	3.0418	3.0418	3.0418	3.0418	3.0418	3.0418	3.0418
4930598F16Rik	3.0418	3.0418	3.0418	3.0418	3.0418	3.0418	3.0418	3.0418	3.0418	3.0418	3.0418	3.0418	3.0418	3.0418	3.2316	3.3002	3.0418
4930599N23Rik	4.5426	4.5643	4.3667	3.0418	3.0418	3.6069	5.2064	4.3199	4.2069	3.8957	3.4824	3.6019	3.0418	3.6212	3.3686	3.53	3.5476
4931402G19Rik	3.6309	3.7476	3.9261	4.0009	3.6561	4.0836	3.0418	3.0418	3.7264	3.7423	3.0418	3.5224	3.4545	3.623	3.8739	3.911	3.9061
4931403E22Rik	6.4609	6.3576	4.6733	4.2658	4.0068	4.3856	5.6558	4.2145	3.8765	3.5395	3.6625	3.5405	3.7519	4.0248	4.3298	3.8796	4.0938
4931403G20Rik	3.0418	3.0418	3.7675	3.8295	3.0418	3.6543	3.0418	3.5777	3.0418	3.5395	3.4824	3.7025	3.4545	3.7513	3.3686	3.3002	3.2999
4931406B18Rik	3.0418	3.0418	3.0418	3.0418	3.0418	3.0418	3.0418	3.0418	3.0418	3.0418	3.4824	3.2386	3.0418	3.0418	3.0418	3.3002	3.4049
4931406C07Rik	5.2058	5.4278	6.0321	6.0112	6.2079	7.5902	5.9932	6.4804	6.1551	6.1488	6.2763	6.2457	6.4305	7.5122	7.3987	7.4717	7.6514
4931406H21Rik	5.7217	5.7389	4.7386	4.2658	4.8809	4.6893	5.6001	4.8621	4.5214	4.6844	4.3907	4.6259	4.423	4.6992	4.4805	4.6176	4.9687
4931406P16Rik	10.7659	10.9491	10.111	10.0321	9.96727	10.0917	10.5619	9.85445	9.99138	9.93028	9.96029	9.91063	9.62189	9.61265	10.0157	10.1161	9.92999
4931408C20Rik	3.0418	3.0418	3.0418	3.0418	3.0418	3.0418	3.0418	3.0418	3.0418	3.0418	3.0418	3.0418	3.0418	3.0418	3.0418	3.0418	3.0418
4931408D14Rik	3.6309	3.0418	4.0578	4.3753	4.1571	3.0418	3.7207	3.5777	4.1099	4.0232	3.0418	3.6923	3.6235	3.0418	3.3094	3.0418	3.2895
4931409K22Rik	3.0418	3.0418	3.0418	3.0418	3.0418	3.0418	3.0418	3.9599	3.5282	3.5395	3.0418	3.0418	3.0418	3.0418	3.2316	3.0418	3.0418
4931412M21	3.0418	3.0418	3.0418	3.0418	3.0418	3.0418	3.0418	3.0418	3.0418	3.0418	3.0418	3.0418	3.0418	3.0418	3.0418	3.0418	3.0418
4931414P19Rik	5.0859	4.5643	5.5862	5.9226	6.7374	6.9134	5.1277	5.1391	5.7536	6.1074	5.9861	6.115	6.7566	6.631	6.8418	6.6583	6.6475
4931417E11Rik	3.0418	3.0418	3.0418	3.0418	3.0418	3.0418	3.0418	3.0418	3.0418	3.0418	3.0418	3.0418	3.0418	3.0418	3.0418	3.0418	3.0418
4931419H13Rik	3.0418	3.0418	3.0418	3.0418	3.0418	3.0418	3.0418	3.0418	3.0418	3.0418	3.0418	3.0418	3.0418	3.0418	3.0418	3.0418	3.0418
4931420L22Rik	3.0418	3.0418	3.0418	3.0418	3.0418	3.0418	3.0418	3.0418	3.0418	3.0418	3.0418	3.0418	3.0418	3.0418	3.0418	3.0418	3.0418
4931423N10Rik	3.0418	3.0418	3.0418	3.0418	3.0418	3.0418	3.0418	3.0418	3.7264	3.5395	3.4824	3.0418	3.0418	3.0418	3.0418	3.0418	3.5476
4931428F04Rik	6.842	7.0941	6.2724	5.2213	5.3079	4.9844	7.055	5.3669	4.8714	4.5535	4.5097	3.9122	4.1831	5.2551	4.8103	5.7691	5.6435
4931428L18Rik	3.0418	3.0418	3.0418	3.0418	3.0418	3.0418	3.0418	3.0418	3.0418	3.0418	3.0418	3.0418	3.0418	3.0418	3.0418	3.0418	3.2999
4931429I11Rik	3.0418	3.7476	3.0418	3.0418	3.0418	3.0418	3.0418	3.0418	3.0418	3.5395	3.4824	3.0418	3.0418	3.0418	3.0418	3.0418	3.2999
4931429L15Rik	3.0418	3.0418	3.0418	3.0418	3.4723	3.0418	3.0418	3.0418	4.1099	4.134	3.4824	3.4599	3.4545	3.56	3.2316	3.2716	3.6526
4931429P17Rik	3.0418	3.0418	3.0418	3.0418	3.0418	3.0418	3.0418	3.0418	3.0418	3.0418	3.0418	3.0418	3.0418	3.0418	3.0418	3.0418	3.0418
4931430N09Rik	3.0418	3.0418	3.0418	3.0418	3.0418	3.0418	3.0418	3.0418	3.0418	3.0418	3.0418	3.0418	3.0418	3.0418	3.0418	3.2716	3.0418
4931431B13Rik	3.0418	3.0418	3.0418	3.0418	3.0418	3.0418	3.0418	3.0418	3.0418	3.0418	3.0418	3.0418	3.0418	3.0418	3.0418	3.0418	3.0418
4931431C16Rik	4.8818	4.5643	4.0578	3.8295	3.7914	4.2005	4.7526	3.5777	3.7264	3.7423	3.4824	3.245	4.0364	4.2442	4.1654	3.7542	4.1431
4931431F19Rik	3.0418	3.0418	3.0418	3.0418	3.0418	3.0418	3.0418	3.0418	3.0418	3.0418	3.0418	3.0418	3.0418	3.0418	3.0418	3.0418	3.0418
4931440F15Rik	3.6309	3.0418	3.0418	3.6022	3.0418	4.1516	3.0418	3.5777	3.5282	3.0418	3.7991	3.879	3.4545	3.471	3.2316	3.7806	3.5303
4931440J10Rik	3.0418	3.7476	3.0418	3.0418	3.4778	3.4765	3.0418	3.5777	3.5282	3.5395	3.0418	3.0418	3.0418	3.4092	3.7138	3.4958	3.2895
4931440L10Rik	3.0418	3.0418	3.0418	3.0418	3.9043	3.996	3.0418	3.0418	3.5282	3.0418	3.4824	3.882	4.1127	4.3579	3.5272	3.8594	4.0834
4931440P22Rik	5.2619	5.0215	4.4517	4.0009	3.8936	4.0086	6.2994	5.2805	4.7658	4.9598	4.5097	4.4885	4.4753	4.2298	4.2071	3.999	4.3243
4932411E22Rik	3.0418	3.0418	3.0418	3.0418	3.0418	3.0418	3.0418	3.0418	3.0418	3.0418	3.0418	3.0418	3.0418	3.0418	3.3375	3.0418	3.0418
4932411N23Rik	3.0418	3.0418	3.0418	3.0418	3.0418	3.0418	3.0418	3.5777	3.0418	3.0418	3.0418	3.0418	3.0418	3.0418	3.0418	3.0418	3.0418
4932412D23Rik	3.0418	3.0418	3.0418	3.0418	3.0418	3.0418	3.0418	3.0418	3.0418	3.0418	3.4824	3.3283	3.0418	3.0418	3.3375	3.0418	3.0418
4932413F04Rik	3.0418	3.0418	3.0418	3.0418	3.0418	3.4148	3.0418	3.5777	3.0418	3.0418	3.0418	3.0418	3.0418	3.0418	3.2316	3.0418	3.2895
4932414J04Rik	3.0418	3.0418	3.0418	3.0418	3.0418	3.0418	3.0418	3.0418	3.0418	3.0418	3.0418	3.0418	3.0418	3.0418	3.0418	3.0418	3.0418
4932414N04Rik	3.0418	3.7476	3.0418	3.0418	3.0418	3.0418	3.0418	3.0418	3.0418	3.0418	3.0418	3.0418	3.0418	3.0418	3.0418	3.0418	3.0418
4932415M13Rik	3.0418	3.0418	3.5576	3.0418	3.0418	3.0418	3.0418	3.0418	3.0418	3.0418	3.0418	3.0418	3.0418	3.0418	3.0418	3.0418	3.0418
4932416H05Rik	5.3156	4.8143	4.6733	4.5652	4.9521	5.3289	4.8575	5.1391	4.65	5.0548	4.8491	4.9836	5.4163	5.5717	5.1505	5.4563	5.3484
4932416K20Rik	3.0418	3.0418	3.0418	3.0418	3.4723	3.6069	3.0418	3.0418	3.0418	3.0418	3.0418	3.4663	3.0418	3.0418	3.2316	3.0418	3.6526
4932418E24Rik	3.0418	3.0418	3.5576	3.0418	3.0418	3.0418	3.0418	3.0418	3.0418	3.0418	3.0418	3.0418	3.0418	3.0418	3.0418	3.3002	3.0418
4932429P05Rik	3.6309	3.0418	3.0418	3.0418	3.0418	3.0418	3.0418	3.0418	3.0418	3.0418	3.0418	3.0418	3.0418	3.0418	3.2316	3.0418	3.0418
4932435O22Rik	3.0418	3.0418	3.0418	3.0418	3.0418	3.0418	3.0418	3.0418	3.0418	3.0418	3.0418	3.0418	3.0418	3.0418	3.2316	3.0418	3.0418
4932438A13Rik	15.0578	15.5647	13.7993	12.7461	12.01	12.1828	15.3758	13.4776	12.5345	11.6991	11.7529	11.9904	11.6292	12.2038	12.508	12.3529	11.9422
4932438H23Rik	4.8056	4.5643	4.6733	4.0009	4.0778	4.6684	4.5097	5.0355	4.0013	4.4053	4.4519	4.4885	4.9997	6.727	4.6824	4.967	4.4654
4932441J04Rik	3.0418	3.0418	3.0418	3.0418	3.0418	3.0418	3.0418	3.0418	3.0418	3.0418	3.0418	3.0418	3.0418	3.0418	3.0418	3.0418	3.0418
4932443I19Rik	3.0418	3.0418	3.0418	3.0418	3.0418	3.0418	3.0418	3.0418	3.0418	3.0418	3.0418	3.0418	3.0418	3.0418	3.0418	3.3002	3.0418
4932702P03Rik	3.0418	3.7476	3.0418	3.6022	3.0418	3.0418	3.0418	3.0418	3.0418	3.0418	3.0418	3.0418	3.0418	3.0418	3.0418	3.0418	3.0418
4933400A11Rik	3.0418	3.0418	3.0418	3.0418	3.0418	3.0418	3.0418	3.0418	3.0418	3.0418	3.4824	3.0418	3.4545	3.4529	3.2316	3.0418	3.0418
4933400B14Rik	3.0418	3.0418	3.0418	3.0418	3.0418	3.0418	3.0418	3.0418	3.0418	3.0418	3.0418	3.0418	3.0418	3.0418	3.0418	3.0418	3.0418
4933400C23Rik	3.0418	3.0418	3.0418	3.0418	3.0418	3.0418	3.0418	3.0418	3.0418	3.0418	3.0418	3.0418	3.0418	3.0418	3.0418	3.0418	3.0418
4933400F21Rik	3.0418	3.0418	3.5576	3.0418	3.0418	3.0418	3.0418	3.0418	3.0418	3.0418	3.4824	3.0418	3.0418	3.0418	3.0418	3.3002	3.0418
4933400L20Rik	3.0418	3.0418	3.5576	3.0418	3.0418	3.0418	3.0418	3.0418	3.0418	3.0418	3.0418	3.0418	3.0418	3.0418	3.0418	3.0418	3.0418
4933401B06Rik	3.0418	3.0418	3.0418	3.0418	3.0418	3.0418	3.0418	3.0418	3.0418	3.5395	3.0418	3.4599	3.0418	3.0418	3.3094	3.0418	3.0418
4933401D09Rik	3.0418	3.0418	3.0418	3.0418	3.0418	3.0418	3.0418	3.0418	3.0418	3.0418	3.4824	3.0418	3.0418	3.0418	3.0418	3.3002	3.0418
4933401H06Rik	3.0418	4.0305	3.0418	3.0418	3.0418	3.0418	3.0418	3.0418	3.0418	3.0418	3.4824	3.0418	3.0418	3.0418	3.2316	3.2716	3.0418
4933402C06Rik	3.0418	3.0418	3.0418	3.0418	3.0418	3.0418	3.0418	3.0418	3.0418	3.0418	3.0418	3.0418	3.0418	3.0418	3.0418	3.0418	3.0418
4933402D24Rik	3.0418	3.0418	4.4517	4.8705	4.3617	4.1375	3.0418	3.7955	4.5214	4.4053	4.5647	4.1755	4.1127	3.6466	3.4181	3.53	3.6485
4933402E13Rik	3.0418	3.0418	3.0418	3.0418	3.0418	3.0418	3.0418	3.0418	3.0418	3.0418	3.0418	3.0418	3.0418	3.0418	3.0418	3.0418	3.0418
4933402J07Rik	3.0418	3.0418	3.0418	3.0418	3.0418	3.0418	3.0418	3.0418	3.0418	3.0418	3.0418	3.0418	3.0418	3.0418	3.0418	3.0418	3.0418
4933402J10Rik	3.0418	3.0418	3.0418	3.0418	3.0418	3.0418	3.0418	3.0418	3.0418	3.0418	3.0418	3.0418	3.0418	3.0418	3.0418	3.0418	3.0418
4933402J15Rik	3.0418	3.0418	3.0418	3.0418	3.0418	3.0418	3.0418	3.0418	3.0418	3.0418	3.0418	3.0418	3.0418	3.0418	3.0418	3.0418	3.0418
4933402N03Rik	3.0418	3.0418	3.0418	3.0418	3.0418	3.0418	3.0418	3.0418	3.0418	3.0418	3.0418	3.245	3.0418	3.0418	3.0418	3.0418	3.0418
4933402N22Rik	3.0418	3.0418	3.0418	3.0418	3.0418	3.0418	3.0418	3.0418	3.0418	3.0418	3.0418	3.0418	3.0418	3.0418	3.0418	3.0418	3.0418
4933402P03Rik	3.0418	3.0418	3.0418	3.0418	3.0418	3.0418	3.0418	3.0418	3.0418	3.0418	3.0418	3.0418	3.0418	3.0418	3.0418	3.0418	3.0418
4933403O08Rik	3.0418	3.0418	3.0418	3.6022	3.0418	3.0418	3.0418	3.0418	3.0418	3.0418	3.4824	3.0418	3.0418	3.0418	3.0418	3.0418	3.0418
4933404G15Rik	3.0418	3.0418	3.0418	3.0418	3.0418	3.0418	3.0418	3.0418	3.0418	3.0418	3.0418	3.0418	3.0418	3.0418	3.0418	3.0418	3.0418
4933404K08Rik	3.0418	3.0418	3.0418	3.0418	3.0418	3.0418	3.0418	3.0418	3.0418	3.0418	3.0418	3.0418	3.0418	3.0418	3.0418	3.0418	3.0418
4933404O12Rik	5.2058	4.9222	5.9587	5.8602	6.8854	8.5361	4.5097	5.9112	6.0123	6.0647	6.2015	6.5837	7.8149	8.6512	8.3602	8.7623	8.4824
4933405D12Rik	3.0418	3.7476	3.0418	3.0418	3.4723	3.0418	3.0418	3.0418	3.5282	3.0418	3.0418	3.2386	3.0418	3.4092	3.2316	3.2716	3.2999
4933405E24Rik	3.6309	3.0418	3.0418	3.0418	3.0418	3.4148	3.0418	3.0418	3.0418	3.0418	3.0418	3.0418	3.0418	3.0418	3.0418	3.0418	3.0418
4933405L10Rik	3.8693	4.2417	3.5576	3.6022	3.4778	3.4765	3.9934	3.5777	4.2069	3.5395	3.0418	3.6057	3.8591	3.6212	3.2316	3.6239	3.5476
4933405O20Rik	3.6309	3.0418	3.0418	3.0418	3.4723	3.0418	3.0418	3.0418	3.0418	3.0418	3.0418	3.0418	3.6235	3.0418	3.0418	3.0418	3.0418
4933406C10Rik	4.197	4.5643	4.7386	4.2658	3.0418	3.836	4.6375	4.9226	3.7264	3.5395	3.0418	3.2386	3.4545	3.7491	3.6469	3.6239	3.6485
4933406D12Rik	3.0418	3.0418	3.0418	3.0418	3.0418	3.0418	3.0418	3.0418	3.0418	3.0418	3.0418	3.0418	3.0418	3.0418	3.0418	3.0418	3.0418
4933406F09Rik	3.0418	3.0418	3.0418	3.0418	3.0418	3.0418	3.0418	3.0418	3.0418	3.0418	3.0418	3.0418	3.0418	3.0418	3.0418	3.0418	3.0418
4933406G16Rik	3.0418	3.0418	3.0418	3.0418	3.0418	3.0418	3.0418	3.0418	3.0418	3.0418	3.0418	3.0418	3.0418	3.0418	3.0418	3.0418	3.0418
4933406I18Rik	6.1822	5.356	6.079	5.6166	4.8325	4.3689	4.8575	4.8621	5.3326	5.1433	4.5647	5.1802	4.9324	4.7667	4.1853	4.3543	4.2861
4933406J08Rik	3.0418	3.0418	3.0418	3.0418	3.0418	3.0418	3.0418	3.0418	3.0418	3.0418	3.0418	3.0418	3.0418	3.0418	3.0418	3.0418	3.0418
4933406J10Rik	3.6309	3.7476	3.5576	3.8295	4.0068	4.1676	3.0418	4.2145	3.7264	3.0418	3.7991	3.761	3.6235	3.56	3.7571	3.5474	3.5476
4933406K04Rik	3.0418	3.0418	3.5576	3.0418	3.0418	3.0418	3.0418	3.0418	3.0418	3.0418	3.0418	3.0418	3.0418	3.0418	3.0418	3.0418	3.0418
4933406M09Rik	3.0418	3.7476	3.0418	3.0418	3.0418	3.0418	3.0418	3.0418	3.0418	3.0418	3.0418	3.0418	3.0418	3.0418	3.3375	3.0418	3.3905
4933407E24Rik	3.0418	3.0418	3.0418	3.0418	3.0418	3.0418	3.0418	3.0418	3.0418	3.0418	3.0418	3.0418	3.0418	3.0418	3.0418	3.0418	3.0418
4933407G14Rik	3.0418	3.0418	3.0418	3.0418	3.0418	3.0418	3.7207	3.0418	3.5282	3.0418	3.0418	3.0418	3.0418	3.0418	3.0418	3.0418	3.0418
4933407I05Rik	3.0418	3.0418	3.0418	3.0418	3.0418	3.0418	3.0418	3.0418	3.0418	3.0418	3.0418	3.2386	3.0418	3.0418	3.0418	3.0418	3.0418
4933407K13Rik	6.5501	6.6474	6.7022	6.6815	6.0826	5.9998	6.116	6.4424	6.3195	6.4913	6.3334	6.1451	5.6755	6.1461	6.2348	6.0292	6.1958
4933407L21Rik	3.8693	3.0418	3.9261	4.3753	3.4778	3.7226	3.7207	3.9599	3.5282	3.0418	3.0418	3.3805	3.0418	3.4542	3.7571	3.729	3.2895
4933408B17Rik	3.0418	4.2417	4.4517	4.6492	4.2134	4.478	3.7207	4.8621	4.5875	3.7423	3.6625	3.806	4.1127	4.2266	4.5943	4.7013	4.7059
4933408J17Rik	4.9536	4.9222	4.0578	4.3753	4.1708	3.7226	4.6375	4.7985	4.7093	4.3227	3.7991	4.0553	4.1831	3.6748	3.3686	3.6741	3.8299
4933408N05Rik	3.0418	3.0418	3.0418	3.0418	3.0418	3.7818	3.0418	3.5777	3.0418	3.0418	3.0418	3.0418	3.0418	3.6466	3.6469	3.4848	3.4049
4933409G03Rik	3.0418	3.0418	3.0418	3.0418	3.0418	3.0418	3.0418	3.0418	3.0418	3.0418	3.0418	3.0418	3.0418	3.0418	3.0418	3.0418	3.0418
4933409K07Rik	3.0418	3.0418	3.0418	3.0418	3.0418	3.0418	3.0418	3.0418	3.0418	3.0418	3.0418	3.0418	3.0418	3.0418	3.0418	3.0418	3.0418
4933411E08Rik	4.0486	3.0418	3.0418	3.0418	3.0418	3.8984	3.7207	3.0418	3.0418	3.0418	3.0418	3.0418	3.0418	3.6466	3.9155	4.1445	3.6526
4933411G06Rik	3.0418	3.0418	3.0418	3.0418	3.0418	3.0418	3.0418	3.0418	3.0418	3.0418	3.0418	3.0418	3.0418	3.0418	3.0418	3.0418	3.0418
4933411G11Rik	3.0418	3.0418	3.0418	3.0418	3.0418	3.0418	3.0418	3.0418	3.0418	3.0418	3.0418	3.0418	3.0418	3.0418	3.4571	3.0418	3.0418
4933411K16Rik	3.0418	3.0418	3.0418	3.0418	3.0418	3.0418	3.0418	3.5777	3.0418	3.5395	3.0418	3.0418	3.0418	3.623	3.2316	3.6239	3.5303
4933411K20Rik	8.2367	8.5164	9.6676	9.489	9.4053	9.3498	8.3589	9.3155	9.3596	9.0583	8.9968	8.989	8.6354	9.3892	9.3609	9.3571	9.4284
4933412E12Rik	6.0955	6.3576	6.4064	5.761	5.4506	6.5348	6.8833	6.5711	5.7274	5.3774	5.3045	4.8428	4.9665	6.3913	6.8524	6.263	6.4556
4933412E24Rik	3.0418	3.0418	3.0418	3.0418	3.0418	3.0418	3.0418	3.0418	3.0418	3.0418	3.0418	3.0418	3.0418	3.0418	3.0418	3.0418	3.0418
4933412O06Rik	3.0418	3.0418	3.0418	3.0418	3.0418	3.0418	3.0418	3.0418	3.0418	3.0418	3.4824	3.0418	3.0418	3.0418	3.0418	3.0418	3.0418
4933413G19Rik	3.0418	3.0418	3.0418	3.0418	3.0418	3.7818	3.0418	3.0418	3.0418	3.0418	3.0418	3.2386	3.4545	3.7513	3.4181	3.8594	3.6526
4933413J09Rik	4.7243	5.1135	5.0705	4.7276	4.3777	3.9999	5.2807	4.7313	4.8714	4.5535	4.2565	3.6401	3.6235	3.623	3.9155	4.2992	3.7535
4933413L06Rik	3.0418	3.0418	3.0418	3.0418	3.0418	3.0418	3.0418	3.0418	3.0418	3.0418	3.4824	3.0418	3.0418	3.0418	3.0418	3.0418	3.0418
4933415F23Rik	3.0418	3.0418	3.5576	3.6022	3.0418	3.0418	3.0418	3.0418	3.5282	3.5395	3.6625	3.4663	3.9526	3.6212	3.3375	3.7146	3.2895
4933416C03Rik	3.0418	3.0418	3.0418	3.0418	3.0418	3.0418	3.0418	3.0418	3.0418	3.5395	3.4824	3.0418	3.0418	3.0418	3.0418	3.3002	3.0418
4933416E03Rik	3.0418	3.0418	3.0418	3.0418	3.0418	3.4148	3.7207	3.0418	3.5282	3.0418	3.4824	3.245	3.4545	3.4529	3.0418	3.0418	3.0418
4933416I08Rik	3.0418	3.0418	3.0418	3.0418	3.0418	3.0418	3.0418	3.0418	3.0418	3.0418	3.0418	3.0418	3.0418	3.0418	3.0418	3.0418	3.0418
4933416M06Rik	3.0418	3.0418	3.0418	3.0418	3.0418	3.0418	3.0418	3.0418	3.0418	3.0418	3.0418	3.0418	3.0418	3.0418	3.0418	3.0418	3.0418
4933416M07Rik	4.637	4.6959	4.8594	4.5652	4.3777	5.2117	4.9542	4.9803	4.9209	4.3227	4.0123	4.3207	4.1127	4.9773	4.5452	4.8721	4.3243
4933417A18Rik	3.6309	4.0305	3.0418	3.0418	3.0418	3.0418	3.0418	3.0418	3.0418	3.0418	3.0418	3.0418	3.0418	3.0418	3.0418	3.0418	3.0418
4933417D19Rik	4.637	4.6959	4.7386	5.2213	4.6806	4.0876	4.3652	4.6602	4.5214	4.8022	4.5097	4.4483	4.0364	4.1087	4.0736	3.9325	4.2909
4933417E11Rik	3.0418	3.0418	3.0418	3.0418	3.0418	3.0418	3.0418	3.0418	3.0418	3.0418	3.0418	3.0418	3.0418	3.0418	3.0418	3.0418	3.0418
4933417G07Rik	3.0418	3.0418	3.0418	4.0009	3.7821	3.9018	3.9934	3.5777	4.0013	3.5395	4.0123	4.1277	4.2487	4.0623	4.2598	3.6081	4.2003
4933417O13Rik	3.0418	3.0418	3.0418	3.0418	3.0418	3.0418	3.0418	3.0418	3.0418	3.0418	3.0418	3.0418	3.0418	3.0418	3.0418	3.0418	3.0418
4933421I07Rik	3.0418	3.7476	3.0418	3.0418	3.0418	3.0418	3.0418	3.0418	3.0418	3.0418	3.0418	3.0418	3.0418	3.0418	3.0418	3.0418	3.0418
4933421O10Rik	7.0842	7.0508	6.8024	6.3411	6.1622	5.9711	6.6073	6.2355	6.2846	6.5385	6.1387	6.1103	5.8933	5.8833	5.7073	5.8693	6.0235
4933422A05Rik	4.3254	4.4152	4.8594	4.6492	4.3777	3.6069	4.9542	4.7985	4.5875	4.2329	4.8491	4.1597	3.8591	3.9491	3.8739	3.852	3.9092
4933422H20Rik	3.0418	3.7476	3.0418	3.0418	3.0418	3.0418	3.0418	3.0418	3.0418	3.0418	3.0418	3.0418	3.0418	3.0418	3.0418	3.0418	3.2999
4933424G05Rik	4.0486	3.7476	4.4517	3.8295	3.9043	3.996	3.9934	3.9599	4.4511	4.2329	3.913	3.6128	3.7519	3.9301	3.9509	3.729	3.9375
4933424G06Rik	3.0418	3.0418	3.0418	3.0418	3.4778	3.9962	3.0418	3.7955	3.0418	3.0418	3.6625	3.5496	3.6235	3.891	4.1154	3.8085	3.9486
4933425B07Rik	3.6309	3.0418	3.0418	3.0418	3.0418	3.0418	3.0418	3.0418	3.0418	3.0418	3.0418	3.0418	3.0418	3.0418	3.0418	3.0418	3.0418
4933425L06Rik	3.0418	3.0418	3.0418	3.0418	3.0418	3.0418	3.7207	3.0418	3.0418	3.0418	3.0418	3.0418	3.0418	3.0418	3.3094	3.4848	3.2999
4933426M11Rik	12.6311	12.8027	12.1843	11.8572	11.0611	10.8849	13.0047	12.0697	11.8165	11.7679	11.4884	11.1884	10.9789	10.5747	10.604	10.6956	10.7494
4933427D06Rik	3.0418	3.7476	3.0418	3.0418	3.0418	3.0418	3.0418	3.0418	3.0418	3.0418	3.0418	3.0418	3.0418	3.0418	3.0418	3.0418	3.4049
4933427D14Rik	7.7957	7.6947	8.6064	8.7991	8.8441	9.0192	7.3469	8.4965	8.9217	8.9206	8.7311	8.721	8.7581	9.0533	9.1897	9.195	8.8938
4933427E11Rik	3.0418	4.0305	3.5576	4.1428	3.4723	3.6844	3.0418	4.0962	3.7264	4.0232	4.1012	3.6923	4.1127	3.7798	3.2316	3.4848	3.0418
4933427E13Rik	3.0418	3.0418	3.0418	3.0418	3.0418	3.0418	3.0418	3.0418	3.0418	3.0418	3.0418	3.0418	3.0418	3.0418	3.0418	3.0418	3.0418
4933427G17Rik	3.6309	3.0418	3.5576	3.0418	3.0418	3.6069	4.3652	3.5777	3.5282	3.0418	3.4824	3.4663	3.0418	3.623	3.7369	3.2716	3.8551
4933427I22Rik	3.0418	3.0418	3.0418	3.0418	3.0418	3.0418	3.0418	3.0418	3.0418	3.0418	3.0418	3.0418	3.0418	3.0418	3.0418	3.0418	3.0418
4933428C19Rik	3.0418	3.0418	3.0418	3.0418	3.0418	3.0418	3.0418	3.0418	3.0418	3.0418	3.0418	3.0418	3.0418	3.0418	3.0418	3.0418	3.0418
4933428G20Rik	3.6309	3.0418	3.0418	3.0418	3.0418	3.4148	3.0418	3.0418	3.0418	3.0418	3.0418	3.0418	3.0418	3.0418	3.5272	3.0418	3.2999
4933429K18Rik	3.0418	3.0418	4.0578	3.6022	3.0418	3.0418	3.0418	3.5777	3.5282	3.0418	3.0418	3.0418	3.4545	3.0418	3.0418	3.3654	3.0418
4933429O19Rik	3.0418	3.0418	3.0418	3.0418	3.0418	3.0418	3.0418	3.0418	3.0418	3.0418	3.0418	3.0418	3.0418	3.0418	3.0418	3.0418	3.0418
4933430H16Rik	3.0418	3.0418	3.0418	3.0418	3.0418	3.6069	3.0418	3.0418	3.0418	3.0418	3.0418	3.0418	3.0418	3.0418	3.0418	3.0418	3.0418
4933430I17Rik	4.3254	4.6959	4.6733	4.8705	5.0691	5.0139	5.1277	4.5844	4.7658	5.4806	4.8906	4.7934	5.1826	5.0252	5.1068	4.972	5.4599
4933430M04Rik	3.0418	3.0418	3.0418	3.0418	3.0418	3.0418	3.0418	3.0418	3.0418	3.0418	3.0418	3.2386	3.0418	3.0418	3.0418	3.0418	3.0418
4933430N04Rik	3.0418	3.0418	3.0418	3.0418	3.0418	3.0418	3.0418	3.0418	3.0418	3.0418	3.0418	3.0418	3.0418	3.0418	3.0418	3.0418	3.0418
4933431E20Rik	3.0418	3.0418	3.0418	3.0418	3.0418	4.1676	3.7207	3.0418	3.0418	3.0418	3.6625	3.5568	3.0418	3.9491	4.2697	4.2573	3.3905
4933431G14Rik	3.6309	3.0418	3.9261	3.6022	3.6561	3.6543	3.7207	3.9599	3.0418	3.0418	3.4824	3.3192	3.4545	3.623	3.3375	3.3654	3.5303
4933432G23Rik	3.6309	3.0418	3.0418	3.0418	3.0418	3.0418	3.7207	3.0418	3.0418	3.0418	3.0418	3.0418	3.0418	3.0418	3.3375	3.0418	3.0418
4933432I03Rik	3.0418	3.0418	3.0418	3.0418	3.0418	3.4748	3.0418	3.5777	3.5282	3.0418	3.4824	3.0418	3.0418	3.0418	3.0418	3.4366	3.0418
4933432I09Rik	3.8693	3.7476	4.7386	4.3753	3.7304	3.4748	3.9934	4.0962	4.8197	4.0232	3.4824	3.6797	3.0418	3.471	3.3375	3.2716	3.2895
4933432K03Rik	3.0418	3.0418	3.0418	3.0418	3.0418	3.0418	3.0418	3.0418	3.0418	3.0418	3.0418	3.0418	3.0418	3.0418	3.0418	3.0418	3.0418
4933433C11Rik	3.6309	3.0418	3.7675	3.0418	3.0418	3.4765	3.0418	3.0418	3.5282	3.0418	3.0418	3.0418	3.0418	3.4529	3.7839	3.53	3.4049
4933433F19Rik	3.0418	3.0418	3.0418	3.0418	3.0418	3.0418	3.0418	3.0418	3.0418	3.0418	3.0418	3.0418	3.0418	3.0418	3.0418	3.0418	3.0418
4933433G08Rik	3.0418	3.0418	3.0418	3.0418	3.0418	3.0418	3.0418	3.0418	3.0418	3.0418	3.0418	3.0418	3.0418	3.0418	3.0418	3.0418	3.0418
4933433G15Rik	5.0215	4.9222	4.8594	4.8012	4.0907	3.836	5.6558	4.9226	4.9209	5.0998	4.6674	4.4288	4.1831	4.422	4.4548	4.2538	4.2357
4933433G19Rik	4.5426	4.4152	4.6042	4.7276	4.9521	4.3097	4.6375	4.9226	4.7658	3.8957	4.5097	4.4137	3.9526	3.9988	4.1327	4.4815	4.0279
4933433H22Rik	3.0418	3.0418	3.0418	3.0418	3.0418	3.0418	3.0418	3.0418	3.0418	3.0418	3.0418	3.0418	3.0418	3.0418	3.0418	3.0418	3.2895
4933434E20Rik	10.1564	10.312	10.0673	10.0494	9.54066	9.53751	9.87008	10.0888	9.88871	9.91557	9.9159	9.85905	9.49059	9.32411	9.53752	9.53103	9.3423
4933434I20Rik	3.0418	3.0418	3.0418	3.0418	3.0418	3.0418	3.0418	3.0418	3.0418	3.0418	3.0418	3.0418	3.0418	3.0418	3.0418	3.0418	3.2999
4933436E23Rik	3.0418	3.0418	3.0418	3.0418	3.0418	3.0418	3.0418	3.0418	3.0418	3.0418	3.4824	3.0418	3.0418	3.0418	3.0418	3.3002	3.0418
4933436H12Rik	3.0418	3.0418	3.0418	3.0418	3.0418	3.0418	3.7207	3.0418	3.0418	3.5395	3.0418	3.0418	3.0418	3.0418	3.0418	3.0418	3.0418
4933436I01Rik	3.0418	3.0418	3.0418	3.0418	3.0418	3.0418	3.0418	3.0418	3.0418	3.0418	3.0418	3.0418	3.0418	3.0418	3.0418	3.0418	3.0418
4933438B17Rik	3.0418	3.0418	3.0418	3.0418	3.0418	3.0418	3.0418	3.0418	3.0418	3.0418	3.0418	3.0418	3.0418	3.0418	3.0418	3.0418	3.0418
4933438K21Rik	3.0418	3.0418	3.0418	3.0418	3.0418	3.0418	3.0418	3.0418	3.0418	3.0418	3.4824	3.0418	3.0418	3.0418	3.0418	3.0418	3.0418
4933439C10Rik	7.099	6.5572	6.4064	6.1212	6.1309	6.3962	6.7394	6.3632	6.4354	6.3214	6.0729	5.6515	6.3957	6.4211	5.9239	6.0547	6.4066
4933439K11Rik	3.0418	3.7476	3.7675	3.6022	3.6484	3.6519	4.1974	3.5777	4.0013	3.7423	3.0418	3.5568	3.7519	3.0418	3.6051	3.2716	3.0418
4933440J02Rik	3.0418	3.0418	3.0418	3.0418	3.0418	3.0418	3.0418	3.0418	3.0418	3.0418	3.0418	3.0418	3.0418	3.0418	3.0418	3.0418	3.0418
4933440M02Rik	3.6309	4.0305	3.0418	3.0418	3.0418	3.0418	3.7207	3.0418	3.0418	3.0418	3.0418	3.0418	3.0418	3.0418	3.0418	3.0418	3.0418
5031410I06Rik	3.0418	3.0418	3.0418	3.0418	3.0418	3.0418	3.0418	3.0418	3.0418	3.0418	3.0418	3.0418	3.0418	3.0418	3.0418	3.0418	3.0418
5031414D18Rik	4.0486	3.7476	3.9261	3.8295	3.0418	3.7226	4.3652	3.5777	3.5282	3.5395	3.4824	3.3283	3.7519	4.524	4.07	3.2716	3.2999
5031425E22Rik	10.4798	10.5893	9.81803	9.13573	7.86189	7.82141	11.0792	10.1249	9.34503	9.03398	8.69656	7.89922	7.64402	7.71446	7.64786	7.64495	7.87062
5031425F14Rik	3.0418	3.0418	3.5576	3.0418	3.4778	3.6519	3.0418	3.0418	3.5282	3.0418	3.0418	3.5496	3.4545	3.0418	3.0418	3.53	3.5476
5031426D15Rik	3.0418	3.0418	3.0418	3.6022	3.0418	3.0418	3.0418	3.0418	3.0418	3.0418	3.4824	3.0418	3.0418	3.0418	3.0418	3.0418	3.0418
5031434C07Rik	3.0418	3.0418	3.0418	3.0418	3.0418	3.0418	3.0418	3.0418	3.0418	3.0418	3.0418	3.0418	3.0418	3.0418	3.0418	3.0418	3.0418
5031434O11Rik	6.3902	6.0822	5.1182	5.0579	4.3617	4.0876	5.9932	5.3244	4.65	4.3227	4.3258	3.9557	4.0364	4.1216	3.7571	3.911	4.0958
5031439G07Rik	9.9115	9.8092	9.2578	9.1771	9.1938	8.5577	9.6609	9.3155	9.3596	9.1135	9.1502	9.2382	9.2335	8.7261	8.3503	8.5813	8.887
5033403H07Rik	3.0418	3.0418	3.0418	3.0418	3.0418	3.0418	3.0418	3.0418	3.0418	3.0418	3.4824	3.0418	3.0418	3.0418	3.0418	3.0418	3.0418
5033404E19Rik	3.0418	3.0418	3.0418	3.0418	3.0418	3.0418	3.0418	3.5777	3.0418	3.0418	3.7991	3.3536	3.0418	3.0418	3.2316	3.0418	3.0418
5033406O09Rik	3.0418	3.7476	4.1722	3.6022	3.7821	4.4854	3.0418	3.0418	3.7264	4.134	4.2565	3.9653	3.8591	5.1009	4.1785	4.654	3.8329
5133400J02Rik	3.0418	3.0418	3.0418	3.0418	3.0418	3.0418	3.0418	3.0418	3.0418	3.0418	3.0418	3.0418	3.0418	3.0418	3.0418	3.0418	3.0418
5330411J11Rik	3.0418	3.0418	3.0418	3.0418	3.0418	3.0418	3.0418	3.0418	3.0418	3.0418	3.0418	3.0418	3.0418	3.0418	3.0418	3.0418	3.0418
5330413P13Rik	3.0418	3.0418	3.0418	3.0418	3.0418	3.0418	3.0418	3.0418	3.5282	3.0418	3.0418	3.0418	3.0418	3.0418	3.0418	3.3002	3.7319
5330417C22Rik	3.6309	3.0418	3.5576	4.0009	3.7914	3.8669	3.7207	3.9599	4.0013	3.8957	3.0418	3.6923	3.7519	3.6212	3.8767	3.6239	3.5476
5330426P16Rik	7.1424	7.8285	7.02	5.761	5.7848	8.1411	7.8557	6.4615	5.7008	5.8293	5.3045	5.1901	6.9036	8.7466	8.1803	8.1732	8.488
5330434G04Rik	3.0418	3.7476	3.0418	3.0418	3.0418	3.0418	3.0418	3.0418	3.0418	3.0418	3.0418	3.0418	3.0418	3.0418	3.0418	3.0418	3.0418
5330439B14Rik	3.0418	3.0418	3.0418	3.0418	3.0418	3.0418	3.0418	3.0418	3.0418	3.0418	3.0418	3.0418	3.0418	3.0418	3.0418	3.0418	3.0418
5430401F13Rik	3.0418	3.0418	3.0418	3.0418	3.0418	3.0418	3.0418	3.0418	3.0418	3.0418	3.0418	3.0418	3.0418	3.0418	3.0418	3.0418	3.0418
5430402E10Rik	3.0418	3.0418	3.0418	3.0418	3.0418	3.0418	3.0418	3.0418	3.0418	3.0418	3.0418	3.0418	3.0418	3.0418	3.0418	3.0418	3.0418
5430402O13Rik	4.8056	4.0305	4.4517	4.0009	4.0068	3.9433	4.1974	5.0355	4.65	4.0232	4.1012	3.964	3.6235	3.9301	3.7571	3.8085	4.0834
5430403N17Rik	3.0418	3.0418	3.0418	3.0418	3.0418	3.0418	3.0418	3.0418	3.0418	3.0418	3.0418	3.0418	3.0418	3.0418	3.0418	3.0418	3.0418
5430405H02Rik	5.6414	5.9453	5.9075	5.4115	5.3179	5.0555	5.542	6.045	5.646	5.777	5.2746	5.2121	5.1538	5.1524	5.0493	5.2053	5.263
5430416N02Rik	7.8315	7.6806	8.2657	8.1188	7.9283	7.9748	8.7746	9.066	8.7003	8.5303	8.4633	8.2717	8.3593	8.2142	8.2186	8.1614	8.0827
5430416O09Rik	3.6309	3.0418	3.0418	3.0418	3.4723	3.0418	3.0418	3.0418	3.0418	3.0418	3.0418	3.0418	3.0418	3.4092	3.2316	3.0418	3.0418
5430417L22Rik	8.5364	8.3749	8.2707	8.6443	8.5434	8.3596	7.6706	8.7176	8.7831	8.3839	8.4915	8.9502	8.536	8.5817	8.2648	8.4401	7.8776
5430419D17Rik	3.0418	3.0418	3.0418	3.0418	3.0418	3.0418	3.0418	3.0418	3.0418	3.0418	3.0418	3.0418	3.0418	3.0418	3.0418	3.0418	3.0418
5430421F17Rik	3.0418	3.0418	3.0418	3.0418	3.0418	3.0418	3.0418	3.0418	3.0418	3.0418	3.0418	3.0418	3.0418	3.0418	3.0418	3.6352	3.0418
5430421N21Rik	3.0418	3.0418	3.0418	3.0418	3.0418	3.0418	3.0418	3.0418	3.0418	3.5395	4.7154	4.7046	5.6556	3.8547	3.3375	3.729	6.7666
5430425K12Rik	3.0418	3.0418	3.0418	3.0418	3.0418	3.6519	3.0418	3.5777	3.0418	3.0418	3.0418	3.0418	3.0418	3.0418	3.0418	3.53	3.0418
5430427M07Rik	3.0418	3.0418	3.0418	3.0418	3.4778	3.0418	3.0418	3.0418	3.7264	3.0418	3.0418	3.0418	3.0418	3.0418	3.6051	3.0418	3.3905
5430427O19Rik	3.0418	3.0418	3.5576	3.6022	6.0372	5.2117	3.7207	3.0418	3.0418	3.0418	3.4824	3.2631	3.0418	3.623	6.1516	6.992	4.5951
5430428K19Rik	3.0418	3.0418	3.0418	3.0418	3.0418	3.0418	3.0418	3.0418	3.0418	3.0418	3.0418	3.0418	3.0418	3.0418	3.0418	3.0418	3.0418
5430434I15Rik	3.0418	3.0418	3.0418	3.6022	3.8936	3.0418	3.0418	3.0418	3.0418	3.0418	3.0418	3.0418	3.0418	3.0418	3.0418	3.0418	3.2895
5430435G22Rik	3.6309	3.0418	3.0418	3.6022	3.0418	3.0418	3.0418	3.0418	3.0418	3.0418	3.0418	3.0418	3.0418	3.0418	3.2316	3.2716	3.0418
5430437J10Rik	3.0418	3.0418	3.5576	3.6022	3.4723	3.4748	3.0418	3.0418	3.0418	3.0418	3.4824	3.0418	3.6235	3.4529	3.0418	3.3002	3.2895
5430440P10Rik	3.0418	3.0418	3.5576	3.0418	3.0418	3.0418	3.0418	3.7955	3.0418	3.0418	3.0418	3.0418	3.0418	3.0418	3.0418	3.0418	3.0418
5530400C23Rik	3.0418	3.0418	3.0418	3.0418	3.0418	3.0418	3.0418	3.0418	3.0418	3.0418	3.0418	3.0418	3.0418	3.0418	3.0418	3.0418	3.0418
5530401A14Rik	3.0418	3.0418	3.0418	3.0418	3.0418	3.0418	3.0418	3.0418	3.0418	3.0418	3.0418	3.0418	3.0418	3.0418	3.0418	3.0418	3.0418
5530601H04Rik	7.5495	7.1361	7.6906	7.4792	7.3496	7.4908	6.9059	7.1543	7.1654	7.254	7.1901	7.2387	7.3149	7.4068	7.3961	7.2397	7.1637
5730403I07Rik	3.0418	3.0418	3.9261	3.0418	3.7304	3.0418	3.0418	3.5777	3.5282	3.0418	3.4824	3.3283	3.6235	3.0418	3.2316	3.2716	3.2895
5730405O15Rik	6.0654	5.4278	4.8594	5.0579	4.5841	4.8213	5.6001	4.2145	4.1099	4.2329	4.5097	4.3117	4.5728	5.0336	4.7665	4.7974	5.036
5730408K05Rik	5.7976	5.356	6.2924	6.9412	6.9841	6.6143	5.3509	6.1195	6.5127	7.8763	8.0772	7.5186	7.5992	6.0725	6.4176	6.4035	6.0664
5730409E04Rik	3.0418	3.0418	3.0418	3.0418	4.4957	5.6338	3.7207	3.5777	3.8765	4.0232	4.2565	4.2867	4.6186	5.5058	6.0139	5.4009	5.7762
5730412P04Rik	3.0418	3.0418	3.0418	3.0418	3.0418	3.0418	3.0418	3.0418	3.0418	3.0418	3.0418	3.4663	3.0418	3.0418	3.5272	3.0418	3.0418
5730416F02Rik	3.0418	3.0418	3.0418	3.6022	3.0418	3.7818	3.0418	3.0418	3.0418	4.0232	3.913	3.806	4.1831	3.9988	3.8739	3.0418	3.4668
5730420D15Rik	3.0418	3.0418	3.0418	3.0418	3.0418	3.0418	3.0418	3.0418	3.0418	3.0418	3.0418	3.0418	3.0418	3.8547	3.3375	3.2716	4.8517
5730422E09Rik	3.6309	4.0305	4.2742	3.8295	3.7914	4.2755	4.1974	4.0962	4.1099	3.7423	3.6625	3.8185	3.9526	3.7798	3.9979	3.9317	3.7978
5730435O14Rik	3.0418	3.0418	3.5576	3.0418	3.0418	3.4148	3.0418	3.0418	3.0418	3.0418	3.4824	3.0418	3.0418	3.0418	3.3375	3.4366	3.5476
5730455P16Rik	8.5091	8.2082	8.4873	8.4962	8.4671	8.8483	8.0504	8.3618	8.3368	8.2306	8.2264	8.1568	8.3742	8.7642	8.9185	8.8216	8.9749
5730457N03Rik	3.0418	3.0418	3.0418	3.0418	3.0418	3.0418	3.0418	3.0418	3.0418	3.0418	3.0418	3.0418	3.0418	3.0418	3.0418	3.0418	3.0418
5730460C07Rik	3.0418	3.0418	3.0418	3.0418	3.0418	3.6844	3.0418	3.0418	3.0418	3.0418	3.0418	3.0418	3.0418	3.0418	3.3375	3.4958	3.5476
5730480H06Rik	5.3156	4.8143	5.9333	6.0945	5.6656	5.6729	4.3652	5.5247	6.0957	5.6946	5.7735	5.8506	5.8244	5.762	6.0008	5.7855	5.8081
5730488B01Rik	3.0418	3.0418	3.0418	3.0418	3.0418	3.0418	3.0418	3.0418	3.0418	3.0418	3.0418	3.0418	3.0418	3.0418	3.3094	3.0418	3.2895
5730507C01Rik	3.6309	3.7476	3.0418	3.0418	4.1571	4.1633	3.9934	3.5777	3.8765	3.8957	4.2565	4.093	4.5728	4.0356	4.2887	4.3274	4.1297
5730508B09Rik	8.74744	8.46801	7.67564	6.92625	7.35114	6.98515	9.69038	8.99299	8.78311	9.52762	10.1373	10.0249	9.77277	7.74652	7.55194	7.23049	8.7268
5730522E02Rik	3.0418	3.0418	3.0418	3.0418	3.0418	3.0418	3.0418	3.0418	3.0418	3.0418	3.0418	3.0418	3.0418	3.0418	3.0418	3.0418	3.0418
5730559C18Rik	3.0418	3.0418	3.0418	3.0418	3.0418	3.6519	3.0418	3.0418	3.0418	3.0418	3.0418	3.416	3.9526	3.471	3.5272	3.0418	4.1575
5830403L16Rik	3.6309	4.2417	3.0418	3.0418	3.4723	3.0418	3.0418	3.0418	3.0418	3.0418	3.0418	3.0418	3.4545	3.471	3.5272	3.3002	3.0418
5830411N06Rik	3.8693	4.2417	3.5576	3.0418	3.0418	3.0418	4.3652	3.7955	3.0418	3.0418	3.4824	3.4599	3.4545	3.0418	3.0418	3.0418	3.0418
5830415F09Rik	7.6631	7.5157	8.2149	7.9231	8.0346	7.701	7.7475	7.9765	8.1811	8.4426	8.6361	8.4374	8.3413	7.849	7.7817	7.7628	7.5503
5830416I19Rik	8.0894	7.4836	6.6416	5.3664	4.5841	3.4765	6.3666	5.235	4.7093	3.8957	4.5647	4.3256	4.6627	3.4529	4.0409	4.1481	4.5728
5830416P10Rik	9.4191	9.117	9.568	9.5605	7.8619	5.9111	9.0369	8.8529	7.9245	6.7801	5.6649	4.8461	3.8591	4.6569	5.6423	5.5579	6.1431
5830417I10Rik	8.2696	8.3124	8.8979	8.8353	9.1903	8.9841	7.9884	8.5638	8.8496	8.7552	8.6584	8.96	8.6909	8.9374	8.9119	9.0275	8.8815
5830418K08Rik	10.9376	10.955	11.1679	11.2136	11.2987	11.3903	10.6141	11.0055	10.8425	10.3001	10.51	10.7681	10.7156	11.3339	11.4108	11.4223	11.351
5830418P13Rik	3.6309	3.7476	4.3667	4.8012	3.9043	4.4854	4.1974	4.3199	4.1099	3.8957	4.0123	3.3915	4.423	4.1772	4.4514	4.5935	3.5476
5830428M24Rik	7.0542	6.6474	7.2898	6.4913	5.2248	5.9202	6.8833	7.585	6.9276	6.3745	6.1704	5.5187	5.8933	6.4801	6.0489	6.1102	6.0337
5830432E09Rik	6.29	5.8965	5.5529	4.6492	3.6484	4.1938	6.2646	4.9226	4.0013	3.5395	3.4824	3.4599	3.7519	3.9491	4.1597	4.361	4.1431
5830444B04Rik	6.8063	6.8381	6.8961	5.9823	5.1537	5.286	6.714	6.2794	6.1158	5.9982	5.0439	4.9844	4.4753	5.29	5.0105	4.8152	4.8667
5830454E08Rik	5.3156	5.0215	4.7386	4.5652	4.3133	4.4344	4.6375	4.0962	4.2949	4.4819	4.6172	4.1505	4.0364	4.6289	4.1628	4.4499	4.2703
5830473C10Rik	3.0418	3.0418	3.0418	3.0418	3.0418	3.0418	3.0418	3.0418	3.0418	3.0418	3.0418	3.0418	3.0418	3.0418	3.0418	3.4054	3.0418
5930403L14Rik	3.0418	3.0418	3.0418	3.0418	3.0418	3.6543	3.0418	3.0418	3.0418	3.0418	3.913	3.0418	3.4545	3.56	3.0418	3.0418	3.2895
5930412G12Rik	3.8693	3.7476	3.0418	3.0418	3.0418	3.4748	3.0418	3.0418	3.0418	3.5395	3.0418	3.245	3.0418	3.4092	3.0418	3.6239	3.2895
5930430L01Rik	3.6309	4.0305	3.0418	3.6022	3.7304	3.4765	3.7207	3.0418	3.0418	3.7423	4.0123	3.9059	3.7519	3.4542	3.2316	3.4848	3.7319
5930438M14Rik	3.0418	3.0418	3.0418	3.0418	3.0418	3.0418	3.0418	3.0418	3.0418	3.0418	3.0418	3.0418	3.0418	3.0418	3.2316	3.0418	3.0418
6030407O03Rik	3.0418	3.0418	3.0418	3.0418	3.0418	3.0418	3.0418	3.0418	3.0418	3.0418	3.0418	3.0418	3.0418	3.0418	3.2316	3.0418	3.0418
6030408B16Rik	3.0418	3.7476	3.9261	4.0009	3.4723	3.4765	3.7207	3.9599	4.0013	4.0232	4.1012	3.7547	3.4545	3.0418	3.0418	3.6239	3.3905
6030419C18Rik	3.0418	3.0418	3.0418	3.0418	3.0418	4.1938	3.0418	3.0418	3.0418	3.0418	3.0418	3.0418	3.4545	3.0418	4.0141	4.092	3.9486
6030440G07Rik	3.0418	3.0418	3.5576	3.0418	3.0418	3.0418	3.0418	3.0418	3.0418	3.0418	3.0418	3.0418	3.0418	3.0418	3.0418	3.0418	3.0418
6030443J06Rik	5.5994	5.0215	6.4425	6.6815	6.4164	6.7619	4.5097	6.1671	6.8346	6.2473	6.3473	5.8397	5.8764	6.5593	7.0535	6.624	6.5769
6030458C11Rik	9.22129	9.18339	10.4163	10.4532	10.4057	9.96999	9.14028	10.4776	10.35	10.4238	10.5744	10.4062	10.2432	9.72081	9.96245	9.98325	9.82589
6030466F02Rik	3.0418	3.0418	3.0418	3.0418	3.0418	3.0418	3.0418	3.0418	3.0418	3.0418	3.0418	3.4418	3.0418	3.0418	3.0418	3.0418	3.0418
6030468B19Rik	3.0418	3.0418	3.0418	3.0418	3.0418	3.0418	4.1974	3.0418	3.5282	3.0418	3.6625	3.3283	4.3101	3.8559	3.5272	3.3654	5.4251
6030469F06Rik	3.0418	3.0418	3.0418	3.0418	3.0418	3.0418	3.0418	3.0418	3.0418	3.0418	3.0418	3.0418	3.0418	3.0418	3.0418	3.0418	3.0418
6030498E09Rik	3.0418	3.0418	3.0418	3.0418	3.0418	3.0418	3.0418	3.0418	3.0418	3.0418	3.0418	3.0418	3.0418	3.0418	3.0418	3.0418	3.0418
6230400D17Rik	4.8056	5.6821	6.1018	6.0945	4.9785	5.0488	5.1277	6.3427	6.4033	6.2473	5.6421	5.4082	4.7051	4.9256	5.1775	5.2492	5.39
6330403A02Rik	4.197	4.6959	3.7675	3.6022	3.0418	3.7226	3.7207	3.9599	3.7264	3.0418	3.4824	3.245	3.0418	3.6466	3.3375	3.8085	4.0938
6330403K07Rik	4.0486	3.0418	3.9261	3.6022	4.2301	4.5136	3.9934	3.9599	4.2949	3.8957	4.0123	4.0783	4.1831	4.3671	4.3805	4.5039	4.7
6330407A03Rik	3.0418	3.0418	3.0418	3.0418	3.0418	3.0418	3.0418	3.0418	3.0418	3.0418	3.0418	3.0418	3.0418	3.0418	3.0418	3.3002	3.0418
6330408A02Rik	5.2058	5.1135	6.626	7.0552	7.0192	6.6951	5.7094	7.1426	7.203	6.8564	6.8738	6.8614	7.138	6.6836	6.7511	6.7413	6.8088
6330409D20Rik	5.417	5.28	5.021	4.8705	4.9785	5.0724	3.9934	3.9599	4.3759	4.0232	3.913	3.9665	3.9526	4.2796	4.4941	5.0628	5.0106
6330410L21Rik	3.0418	3.0418	3.0418	3.6022	3.0418	3.0418	3.0418	3.0418	3.0418	3.0418	3.0418	3.0418	3.0418	3.0418	3.0418	3.0418	3.0418
6330415B21Rik	3.0418	3.7476	3.0418	3.0418	3.0418	3.0418	3.0418	3.0418	3.0418	3.0418	3.0418	3.0418	3.0418	3.0418	3.3375	3.0418	3.0418
6330416G13Rik	8.9024	8.702	8.5378	8.4861	8.4123	8.3704	8.6666	8.6197	8.57	8.5608	8.2813	8.1065	8.2019	8.5319	8.3241	8.4186	8.209
6330418K02Rik	4.7243	4.4152	4.8594	4.5652	4.9307	4.6893	4.1974	4.7313	5.0145	4.9095	4.8906	4.6465	4.5728	4.6012	4.3805	4.5241	4.5229
6330419J24Rik	5.417	5.356	5.5862	5.4115	5.5502	7.0626	3.9934	4.2145	4.7658	4.4053	4.0123	4.4595	4.3101	5.2309	6.6399	7.6463	6.803
6330549D23Rik	4.4395	4.2417	5.2516	5.4551	5.9807	5.7154	4.1974	5.235	5.5292	5.5453	5.6649	5.8102	5.7887	5.5928	5.5273	5.4752	5.7482
6430411K18Rik	3.0418	3.0418	3.0418	3.0418	3.0418	3.0418	3.0418	3.0418	3.0418	3.0418	3.0418	3.0418	3.0418	3.0418	3.0418	3.0418	3.0418
6430503K07Rik	3.0418	3.0418	3.0418	3.0418	3.0418	3.0418	3.0418	3.0418	3.0418	3.0418	3.0418	3.0418	3.0418	3.0418	3.0418	3.0418	3.0418
6430531B16Rik	3.0418	3.0418	3.5576	3.6022	3.0418	3.4748	3.0418	3.0418	3.0418	3.0418	3.0418	3.2386	3.0418	4.0748	3.0418	3.3654	3.8329
6430548M08Rik	5.417	5.5609	6.008	4.8705	5.8417	4.9589	5.7094	5.9662	5.2601	5.0998	4.8491	5.229	5.4163	5.29	4.3918	4.1687	4.5728
6430550D23Rik	4.197	3.0418	4.0578	3.6022	4.0068	4.4344	4.5097	3.7955	4.2949	3.8957	3.6625	4.1633	4.1831	4.3671	4.3918	4.4389	4.4908
6430562O15Rik	4.0486	3.0418	4.6733	4.4743	4.298	4.1676	4.7526	4.6602	4.5214	4.3227	4.5097	4.2681	4.3101	4.3054	4.3719	4.3099	4.2289
6430571L13Rik	4.3254	4.5643	4.4517	4.2658	5.5713	6.5287	5.4177	5.9662	6.1158	6.2473	5.9497	5.3645	5.3678	6.643	6.2967	7.6283	8.9424
6430573F11Rik	3.0418	3.0418	3.5576	3.0418	3.0418	3.0418	3.0418	3.0418	3.0418	3.0418	3.0418	3.0418	3.0418	3.0418	3.0418	3.0418	3.0418
6430584L05Rik	3.0418	3.0418	3.0418	3.0418	3.0418	3.0418	3.0418	3.0418	3.0418	3.0418	3.0418	3.2386	3.0418	3.0418	3.2316	3.3002	3.0418
6430706D22Rik	3.0418	3.0418	3.0418	3.0418	3.0418	3.0418	3.0418	3.0418	3.0418	3.0418	3.0418	3.0418	3.0418	3.0418	3.0418	3.0418	3.0418
6430710C18Rik	3.0418	3.0418	3.0418	3.0418	3.0418	3.0418	3.0418	3.0418	3.0418	3.0418	3.0418	3.0418	3.0418	3.0418	3.2316	3.3002	3.0418
6530402F18Rik	8.082	7.5626	7.3849	8.0312	8.7776	8.9484	7.2264	7.5763	7.8257	8.0154	7.8873	8.0535	7.3393	8.2551	8.7982	9.1125	8.4701
6530411M01Rik	3.0418	3.0418	3.0418	3.0418	3.0418	3.0418	3.0418	3.0418	3.0418	3.0418	3.0418	3.0418	3.0418	3.0418	3.2316	3.0418	3.0418
6720416L17Rik	3.0418	3.0418	3.0418	3.0418	3.0418	3.4748	3.0418	3.0418	3.0418	3.0418	3.4824	3.0418	3.7519	3.471	3.0418	3.2716	3.9787
6720468P15Rik	3.0418	3.7476	3.0418	3.0418	3.0418	3.0418	3.0418	3.5777	3.0418	3.0418	3.0418	3.0418	3.0418	3.0418	3.2316	3.0418	3.2999
6720483E21Rik	3.0418	3.0418	3.0418	3.0418	3.6484	3.9018	3.0418	3.0418	3.0418	3.0418	3.0418	3.0418	3.4545	4.2477	3.3094	3.8001	3.9486
6720489N17Rik	4.5426	4.5643	4.0578	4.8012	6.0206	6.8591	4.1974	4.5031	4.7658	4.8022	4.9307	5.7033	6.6818	6.1578	6.7737	6.7409	6.4458
6820408C15Rik	3.0418	3.0418	3.0418	3.6022	3.0418	3.6543	3.0418	3.0418	3.0418	3.0418	3.6625	3.245	3.0418	3.4529	3.3686	3.6352	3.0418
6820431F20Rik	5.834	4.6959	5.5862	5.8602	4.9521	4.884	5.7609	5.939	5.5594	5.4471	5.5714	5.2066	5.2382	4.9983	4.7665	5.2815	5.0868
7420426K07Rik	3.0418	3.0418	3.0418	3.0418	3.0418	3.0418	3.0418	3.5777	3.0418	3.0418	3.0418	3.0418	3.0418	3.0418	3.0418	3.0418	3.0418
7420461P10Rik	3.0418	3.7476	3.0418	3.0418	3.0418	3.0418	3.0418	3.0418	3.0418	3.5395	3.0418	3.0418	3.0418	3.0418	3.0418	3.0418	3.0418
7420700N18Rik	3.0418	3.0418	3.0418	3.0418	3.0418	3.0418	3.0418	3.0418	3.0418	3.0418	3.0418	3.0418	3.0418	3.0418	3.0418	3.0418	3.0418
7420701I03Rik	3.0418	3.0418	3.0418	3.0418	3.0418	3.0418	3.0418	3.0418	3.0418	3.0418	3.0418	3.0418	3.0418	3.0418	3.0418	3.0418	3.0418
7530416G11Rik	3.0418	3.0418	3.0418	3.0418	3.0418	3.0418	3.0418	3.0418	3.0418	3.0418	3.0418	3.0418	3.0418	3.0418	3.0418	3.0418	3.2999
7630403G23Rik	3.0418	3.0418	3.0418	3.0418	3.0418	3.0418	3.0418	3.0418	3.0418	3.0418	3.0418	3.0418	3.0418	3.0418	3.0418	3.0418	3.0418
8030411F24Rik	3.0418	3.0418	3.0418	3.0418	3.0418	3.0418	3.0418	3.0418	3.0418	3.0418	3.0418	3.0418	3.0418	3.0418	3.0418	3.0418	3.0418
8030423F21Rik	3.0418	3.0418	3.0418	3.0418	3.0418	3.0418	3.0418	3.5777	4.0013	3.5395	3.6625	3.0418	3.6235	3.0418	3.0418	3.0418	3.956
8030423J24Rik	3.0418	3.0418	3.0418	3.0418	3.0418	3.0418	3.0418	3.0418	3.0418	3.0418	3.0418	3.0418	3.0418	3.0418	3.0418	3.0418	3.0418
8030442B05Rik	3.0418	3.0418	3.0418	3.0418	3.0418	3.0418	3.7207	3.0418	3.0418	3.5395	3.0418	3.0418	3.0418	3.0418	3.0418	3.2716	3.0418
8030443G20Rik	3.0418	3.0418	3.0418	3.0418	3.0418	3.0418	3.0418	3.0418	3.0418	3.0418	3.0418	3.0418	3.0418	3.0418	3.0418	3.0418	3.0418
8030462N17Rik	10.3303	10.4696	9.95733	9.9899	9.72828	9.2885	10.0014	10.0595	10.0349	9.72112	9.7828	9.82545	9.6069	9.4211	9.53934	9.33971	9.28131
8430408G22Rik	3.0418	3.0418	3.0418	3.0418	3.0418	3.0418	3.0418	3.0418	3.0418	3.0418	3.0418	3.0418	3.0418	3.0418	3.0418	3.2716	3.0418
8430419L09Rik	9.1629	8.8973	8.9547	8.6713	9.1598	9.1439	8.9475	8.8601	8.8258	9.1441	9.1985	9.2146	9.6922	9.4147	9.0711	9.1039	9.1971
8430422H06Rik	3.0418	3.0418	3.0418	3.0418	3.0418	3.0418	3.0418	3.0418	3.0418	3.0418	3.0418	3.0418	3.0418	3.0418	3.0418	3.0418	3.0418
8430423G03Rik	3.0418	3.0418	3.0418	3.0418	3.0418	3.0418	3.0418	3.0418	3.0418	3.0418	3.0418	3.0418	3.0418	3.0418	3.0418	3.0418	3.0418
8430426J06Rik	3.0418	3.0418	3.0418	3.0418	3.0418	3.0418	3.0418	3.0418	3.0418	3.0418	3.0418	3.0418	3.0418	3.0418	3.0418	3.0418	3.0418
8430427H17Rik	6.3902	5.6821	5.5187	5.4973	4.9896	8.7808	6.1922	5.487	5.9687	5.4806	6.0729	6.0667	6.3111	7.4994	8.0432	8.0546	9.054
8430429K09Rik	5.417	5.8965	6.6416	6.7845	7.0678	6.3064	5.9049	7.1188	7.2842	6.8564	6.7951	7.0195	7.1098	6.6471	6.2219	6.489	6.3852
8430431K14Rik	3.0418	3.0418	3.0418	3.0418	3.0418	3.0418	3.0418	3.0418	3.0418	3.0418	3.0418	3.0418	3.0418	3.0418	3.2316	3.0418	3.0418
8430436N08Rik	3.0418	3.0418	3.0418	3.0418	3.0418	3.0418	3.0418	3.0418	3.0418	3.0418	3.0418	3.0418	3.0418	3.0418	3.0418	3.0418	3.0418
8430437L04Rik	3.0418	3.0418	3.0418	3.0418	3.0418	3.0418	3.0418	3.0418	3.0418	3.0418	3.0418	3.0418	3.0418	3.0418	3.0418	3.0418	3.0418
9030025P20Rik	4.4395	3.7476	4.8005	4.4743	4.0907	4.3856	4.5097	4.3199	4.3759	4.2329	4.182	4.0769	3.7519	4.3271	4.4111	4.4389	4.3423
9030204H09Rik	3.0418	3.0418	3.0418	3.0418	3.0418	3.0418	3.0418	3.0418	3.0418	3.0418	3.0418	3.0418	3.0418	3.0418	3.0418	3.0418	3.0418
9030404E10Rik	3.0418	3.0418	3.0418	3.0418	3.0418	3.0418	3.0418	3.0418	3.0418	3.0418	3.0418	3.0418	3.0418	3.0418	3.0418	3.2716	3.0418
9030612E09Rik	3.0418	3.0418	3.0418	3.6022	3.0418	3.0418	3.0418	3.0418	3.0418	3.0418	3.0418	3.0418	3.0418	3.0418	3.2316	3.0418	3.0418
9030617O03Rik	7.71187	7.76316	6.86993	9.17396	9.00941	10.7542	7.68367	6.60579	9.95201	10.7291	9.78659	8.93649	10.1661	8.77877	10.6681	10.531	9.48123
9030619P08Rik	3.0418	3.0418	3.0418	3.0418	3.0418	3.0418	3.0418	3.0418	3.5282	3.0418	3.0418	3.0418	3.0418	3.0418	3.2316	3.0418	3.0418
9030624G23Rik	3.0418	3.7476	4.0578	4.2658	4.1571	4.3739	3.0418	3.5777	3.7264	4.0232	3.7991	3.9217	4.4753	4.416	4.4935	4.6224	4.2751
9030624J02Rik	9.42789	9.43466	9.84332	9.60313	9.9154	10.3083	9.511	9.37915	9.36585	9.58826	9.61779	9.62026	9.77612	10.1151	10.1335	10.0542	10.2391
9030625G05Rik	3.0418	3.0418	3.0418	3.0418	3.0418	3.0418	3.0418	3.0418	3.0418	3.5395	3.0418	3.0418	3.0418	3.0418	3.0418	3.0418	3.0418
9130008F23Rik	3.6309	3.0418	3.5576	3.0418	3.0418	3.7892	3.7207	3.5777	3.0418	3.0418	3.0418	3.0418	3.4545	3.4529	3.8767	3.6352	3.3905
9130011E15Rik	7.9337	7.7897	7.7561	7.9527	8.3699	8.3078	7.4882	7.5588	7.8014	8.1574	8.0689	8.0837	8.01	8.4343	8.2598	8.4114	8.1999
9130015A21Rik	3.0418	3.0418	3.0418	3.0418	3.4778	4.8321	3.9934	3.5777	3.0418	3.5395	3.4824	3.631	3.4545	4.3092	4.933	4.0336	5.3535
9130015L21Rik	3.0418	3.0418	3.0418	3.0418	3.0418	3.0418	3.0418	3.0418	3.0418	3.0418	3.0418	3.0418	3.0418	3.0418	3.0418	3.0418	3.0418
9130019O22Rik	7.3168	7.3474	7.0668	6.7845	6.2521	6.721	7.2443	6.9131	6.9276	6.7132	6.2469	6.3668	6.7009	6.4889	6.6656	6.6566	6.592
9130019P16Rik	4.197	4.2417	3.0418	3.6022	3.6561	3.6543	3.0418	3.5777	3.5282	3.0418	3.6625	3.5405	3.0418	3.4092	3.6051	3.8796	3.6526
9130023H24Rik	5.7217	5.28	7.02	6.7845	6.9688	7.4596	5.4813	6.8711	6.8466	6.7132	6.6348	6.7376	7.2647	7.1878	7.2422	7.2094	7.063
9130024F11Rik	3.6309	3.0418	3.5576	3.6022	3.6484	4.013	3.0418	3.0418	3.7264	3.5395	3.4824	3.6192	3.7519	3.6466	3.3094	3.5474	3.9751
9130204L05Rik	3.0418	3.0418	3.0418	3.0418	3.0418	3.0418	3.0418	3.0418	3.0418	3.0418	3.0418	3.0418	3.0418	3.0418	3.0418	3.0418	3.0418
9130209A04Rik	3.0418	3.0418	3.0418	3.0418	3.0418	3.0418	3.0418	3.0418	3.0418	3.0418	3.0418	3.0418	3.0418	3.0418	3.0418	3.0418	3.0418
9130221F21Rik	3.0418	3.0418	3.0418	3.0418	3.0418	3.0418	3.0418	3.0418	3.0418	3.0418	3.4824	3.0418	3.0418	3.0418	3.0418	3.0418	3.0418
9130221H12Rik	7.3041	7.5471	7.4655	7.3513	7.0109	6.7817	7.3469	7.55	7.1654	7.3002	7.4232	7.0837	7.1792	6.934	6.7414	6.8397	7.1023
9130227L01Rik	3.0418	3.0418	3.0418	3.0418	3.0418	3.0418	3.0418	3.0418	3.0418	3.0418	3.0418	3.0418	3.0418	3.0418	3.0418	3.0418	3.0418
9130230L23Rik	3.0418	3.0418	3.0418	3.0418	3.0418	3.6519	3.0418	3.0418	3.0418	3.0418	3.0418	3.0418	3.0418	3.4092	3.0418	3.7542	3.2999
9130401M01Rik	8.61535	8.29397	9.36177	9.63545	10.0511	9.61191	8.50628	9.35148	10.2628	10.5368	10.3962	10.2143	10.6225	9.46757	9.52879	9.73033	9.40057
9130409I23Rik	3.0418	3.0418	3.5576	3.6022	3.0418	3.0418	3.0418	3.0418	3.7264	3.5395	3.0418	3.0418	3.4545	3.0418	3.0418	3.0418	3.0418
9230009I02Rik	3.0418	3.0418	3.0418	3.0418	3.0418	3.0418	3.0418	3.0418	3.0418	3.5395	3.0418	3.0418	3.0418	3.0418	3.0418	3.0418	3.0418
9230102K24Rik	3.0418	3.0418	3.0418	3.0418	3.0418	3.0418	3.0418	3.0418	3.0418	3.0418	3.0418	3.0418	3.0418	3.0418	3.0418	3.0418	3.0418
9230102O04Rik	3.8693	3.0418	3.0418	3.0418	3.0418	3.7226	3.0418	3.5777	3.0418	3.0418	3.0418	3.0418	3.0418	3.0418	3.8113	4.1648	3.7249
9230104L09Rik	3.0418	3.0418	3.0418	3.0418	3.0418	3.0418	3.0418	3.0418	3.0418	3.0418	3.0418	3.0418	3.0418	3.0418	3.0418	3.0418	3.0418
9230105E05Rik	3.0418	3.0418	3.0418	3.0418	3.0418	3.0418	3.0418	3.0418	3.0418	3.0418	3.4824	3.0418	3.0418	3.0418	3.0418	3.0418	3.2999
9230110C19Rik	3.6309	3.0418	4.3667	4.8705	4.6806	5.4104	3.0418	4.3199	4.9686	4.9598	5.1141	5.2602	5.6755	5.3666	5.1383	5.3101	4.8746
9230110F15Rik	3.0418	3.0418	3.0418	3.0418	3.0418	3.0418	3.0418	3.0418	3.0418	3.0418	3.0418	3.0418	3.0418	3.0418	3.0418	3.0418	3.0418
9230112D13Rik	3.0418	3.0418	3.0418	3.0418	3.0418	3.0418	3.0418	3.0418	3.0418	3.0418	3.0418	3.0418	3.0418	3.0418	3.0418	3.0418	3.0418
9230112J17Rik	3.0418	3.0418	3.0418	3.0418	3.0418	3.0418	3.0418	3.0418	3.0418	3.0418	3.4824	3.0418	3.0418	3.0418	3.0418	3.0418	3.0418
9230114K14Rik	5.7976	5.9924	5.3335	5.3198	5.8516	8.1369	5.8106	5.3244	5.646	6.3032	5.5221	5.4462	7.2324	6.5098	8.0078	7.6116	7.0019
9230116L04Rik	4.0486	3.7476	4.5305	4.2658	3.9043	4.0876	4.1974	3.9599	4.7093	4.2329	3.4824	3.9217	3.7519	3.8494	4.2016	4.0365	4.3465
9230116N13Rik	4.5426	4.9222	4.5305	4.1428	4.9521	4.4863	4.8575	4.5844	4.2069	4.6844	4.2565	4.7056	5.0636	4.8378	4.4125	4.4108	4.8429
9330020H09Rik	6.8243	7.1566	6.8699	6.8805	6.544	6.7465	7.6837	7.0325	7.3016	7.2819	7.0449	6.8892	6.8953	6.3142	6.3363	6.5747	6.5683
9330102E08Rik	3.6309	3.0418	4.2742	4.6492	4.6998	3.7863	3.0418	4.2145	4.4511	4.6844	4.4519	4.6604	4.2487	4.0748	3.9509	3.4366	3.5476
9330111N05Rik	3.0418	3.0418	3.5576	3.0418	3.0418	3.0418	3.9934	3.0418	3.5282	3.0418	3.0418	3.0418	3.0418	3.0418	3.0418	3.4054	3.0418
9330117O12Rik	3.0418	3.0418	3.0418	3.0418	3.0418	3.0418	3.7207	3.0418	3.0418	3.0418	3.4824	3.0418	3.0418	3.0418	3.0418	3.0418	3.0418
9330133O14Rik	7.3786	6.7046	7.0319	6.3636	6.2808	7.1789	7.0949	6.8567	6.2121	6.3032	6.0896	6.1667	6.4645	7.2735	6.7786	6.7493	6.9741
9330151L19Rik	7.8664	7.2165	7.9673	8.3536	7.1827	6.9916	7.1715	7.7561	7.8495	7.6458	7.6237	7.2802	6.5512	7.0196	7.1337	7.189	7.2947
9330158H04Rik	3.0418	3.0418	3.0418	3.0418	3.0418	3.0418	3.0418	3.0418	3.0418	3.0418	3.0418	3.0418	3.0418	3.0418	3.0418	3.0418	3.0418
9330159F19Rik	3.6309	3.0418	3.0418	3.0418	3.0418	3.0418	3.0418	3.0418	3.0418	3.0418	3.0418	3.0418	3.0418	3.0418	3.0418	3.0418	3.2895
9330159M07Rik	3.0418	3.0418	3.7675	3.0418	3.4723	3.8669	3.0418	3.0418	3.0418	3.0418	3.4824	3.0418	3.9526	3.8584	3.9234	3.8796	3.7319
9330162012Rik	4.0486	4.2417	3.0418	3.0418	3.0418	3.0418	3.0418	3.0418	3.5282	3.0418	3.0418	3.0418	3.0418	3.4529	3.2316	3.729	3.6485
9330162B11Rik	3.0418	3.0418	3.0418	3.0418	3.0418	3.0418	3.0418	3.0418	3.0418	3.0418	3.0418	3.0418	3.0418	3.0418	3.0418	3.0418	3.0418
9330175E14Rik	7.0389	6.7861	7.2499	6.9705	5.3725	4.95	8.9366	7.5763	7.4339	6.9638	6.5533	5.7335	4.8241	5.1604	6.3302	5.0529	4.8984
9330175M20Rik	3.0418	3.0418	3.0418	3.6022	3.0418	3.0418	3.0418	3.0418	3.0418	3.0418	3.4824	3.0418	3.0418	3.0418	3.0418	3.0418	3.0418
9330178D15Rik	3.0418	3.0418	3.0418	3.0418	3.0418	3.0418	3.0418	3.0418	3.5282	3.0418	3.0418	3.0418	3.0418	3.0418	3.0418	3.0418	3.0418
9330179D12Rik	4.4395	5.1135	5.021	5.761	5.7304	5.0139	5.7094	5.6991	5.3326	5.3412	4.6674	5.606	4.7461	5.3846	4.9283	5.2358	5.5484
9330182L06Rik	3.0418	3.0418	3.5576	3.0418	3.4778	3.9999	3.0418	3.0418	3.0418	3.0418	3.6625	3.3192	3.7519	4.1772	4.6563	4.3998	4.6433
9330182O14Rik	3.0418	3.0418	3.0418	3.0418	3.0418	3.0418	3.0418	3.0418	3.0418	3.0418	3.0418	3.0418	3.0418	3.0418	3.0418	3.0418	3.0418
9330188P03Rik	3.0418	3.0418	3.0418	3.0418	3.0418	3.0418	3.0418	3.0418	3.0418	3.0418	3.0418	3.0418	3.0418	3.0418	3.0418	3.0418	3.0418
9430007A20Rik	3.0418	3.0418	3.0418	3.0418	3.0418	3.0418	3.0418	3.0418	3.0418	3.0418	3.0418	3.0418	3.0418	3.0418	3.0418	3.0418	3.0418
9430008C03Rik	9.66903	9.83801	10.6232	10.6229	10.0986	9.54454	10.3828	10.8914	10.654	10.5597	10.5411	10.306	9.98955	9.39862	9.41901	9.54356	9.4157
9430014N10Rik	3.0418	3.0418	3.0418	3.0418	3.0418	3.0418	3.0418	3.0418	3.0418	3.5395	3.0418	3.0418	3.0418	3.0418	3.0418	3.0418	3.0418
9430015G10Rik	9.07625	8.7228	9.07913	9.29741	9.28251	9.91546	8.67974	8.85649	9.09875	9.12378	9.01854	9.1396	9.90221	9.72331	9.843	10.047	9.88784
9430016H08Rik	7.8835	7.9626	8.102	8.189	8.6868	8.8068	7.9989	8.4733	8.6904	8.7486	8.7675	8.6949	9.0536	8.6342	8.818	8.8703	8.4905
9430018G01Rik	4.0486	3.0418	3.0418	3.0418	3.4778	3.4748	3.0418	3.0418	3.0418	3.0418	3.0418	3.2386	3.4545	3.4092	3.2316	3.3002	3.5476
9430019J16Rik	3.0418	3.0418	3.0418	3.0418	3.0418	3.0418	3.0418	3.0418	3.0418	3.0418	3.0418	3.0418	3.0418	3.0418	3.0418	3.0418	3.0418
9430020K01Rik	4.9536	4.4152	4.6733	4.4743	5.0039	8.0981	5.1277	5.1879	4.5214	4.4053	4.8062	5.1391	6.623	8.7396	8.1188	8.0521	7.3999
9430021M05Rik	3.0418	3.0418	3.0418	3.0418	3.0418	3.0418	3.0418	3.0418	3.0418	3.0418	3.0418	3.0418	3.0418	3.0418	3.0418	3.0418	3.0418
9430037G07Rik	3.0418	3.7476	3.7675	3.0418	3.0418	3.7818	3.0418	3.5777	3.0418	3.0418	3.4824	3.0418	3.0418	3.7708	3.7138	3.9388	3.7884
9430038I01Rik	7.3294	7.1566	6.9344	7.7396	7.2191	6.706	6.993	7.33	7.6397	7.6741	7.5951	7.4887	7.1239	6.4015	6.7062	6.7695	6.6072
9430041J12Rik	3.0418	3.0418	3.0418	3.0418	3.0418	3.4148	3.0418	3.0418	3.0418	3.0418	3.0418	3.6192	3.4545	3.0418	3.2316	3.0418	3.0418
9430060I03Rik	5.2619	4.8143	4.6733	4.4743	4.3777	4.3688	4.8575	5.0355	4.2949	4.134	4.1012	4.1015	3.9526	4.3579	4.3719	4.2998	4.0834
9430069I07Rik	3.0418	3.0418	3.0418	3.0418	3.0418	3.0418	3.0418	3.0418	3.0418	3.0418	3.0418	3.0418	3.4545	3.0418	3.0418	3.0418	3.0418
9430076C15Rik	3.0418	3.0418	3.0418	3.0418	3.0418	3.0418	3.0418	3.0418	3.0418	3.0418	3.0418	3.0418	3.0418	3.4542	3.4571	3.2716	3.0418
9430083A17Rik	3.8693	4.0305	4.0578	3.0418	3.4723	3.4748	3.0418	4.2145	4.0013	3.8957	3.0418	3.4599	3.7519	3.471	3.3686	3.3654	4.0425
9430091E24Rik	8.5999	7.9742	7.5582	7.0415	6.7237	6.3158	7.3795	7.1068	6.8702	6.2473	6.3883	6.3143	5.91	6.3627	6.455	6.4578	6.5141
9530002B09Rik	3.0418	3.0418	3.0418	3.0418	3.0418	3.0418	3.0418	3.0418	3.0418	3.0418	3.0418	3.0418	3.0418	3.0418	3.0418	3.0418	3.0418
9530003J23Rik	3.0418	3.0418	3.0418	3.0418	3.0418	3.0418	3.0418	3.0418	3.0418	3.0418	3.0418	3.0418	3.0418	3.0418	3.3375	3.0418	3.0418
9530026F06Rik	3.0418	3.0418	3.0418	3.0418	3.0418	3.0418	3.0418	3.0418	3.0418	3.0418	3.0418	3.0418	3.0418	3.0418	3.0418	3.0418	3.0418
9530026P05Rik	3.0418	3.0418	3.0418	3.0418	3.0418	3.0418	3.0418	3.0418	3.0418	3.0418	3.0418	3.0418	3.0418	3.0418	3.0418	3.0418	3.0418
9530027J09Rik	5.7976	6.125	6.6722	6.4913	5.8617	5.0724	6.1546	6.5355	6.3536	5.7501	5.8348	6.1073	5.2652	5.0424	5.023	5.1839	4.6631
9530036O11Rik	3.0418	3.0418	3.0418	3.0418	3.0418	3.0418	3.0418	3.0418	3.0418	3.0418	3.0418	3.0418	3.0418	3.0418	3.0418	3.0418	3.0418
9530051G07Rik	3.0418	3.0418	3.0418	3.0418	3.0418	3.0418	3.0418	3.0418	3.0418	3.0418	3.0418	3.0418	3.0418	3.0418	3.2316	3.0418	3.0418
9530052E02Rik	3.6309	3.0418	3.0418	3.0418	3.0418	3.0418	3.0418	3.0418	3.5282	3.0418	3.0418	3.0418	3.0418	3.0418	3.0418	3.2716	3.5476
9530053A07Rik	3.0418	3.0418	3.9261	4.2658	4.0068	5.0127	3.7207	3.7955	4.2949	4.4053	3.913	3.6401	4.1831	3.8584	4.8378	4.5039	3.4668
9530059O14Rik	3.0418	3.0418	3.0418	3.0418	3.0418	3.0418	3.0418	3.0418	3.0418	3.0418	3.0418	3.0418	3.0418	3.0418	3.0418	3.0418	3.0418
9530068E07Rik	11.0621	11.0024	11.2702	11.2423	11.2321	11.2848	10.7526	11.0295	11.2425	11.3797	11.3583	11.3406	11.1293	11.0423	11.2606	11.118	11.0563
9530077C05Rik	4.197	5.0215	5.0705	4.8012	4.9678	5.4278	5.2064	5.3669	4.2949	4.0232	4.5097	4.6828	5.5083	6.0947	5.3292	5.5797	5.6359
9530080O11Rik	4.197	3.0418	3.9261	3.8295	4.1571	4.305	4.6375	4.7985	4.8197	4.7447	4.1012	4.3533	4.5251	4.2442	3.8334	4.1025	4.4216
9530082P21Rik	6.4142	6.2068	7.112	7.1222	7.3496	7.8859	6.7394	7.5231	7.3443	7.4953	7.2648	7.0338	7.3929	8.2146	7.9491	7.9053	7.9701
9530091C08Rik	3.6309	3.0418	3.0418	3.0418	3.0418	3.0418	3.0418	3.0418	3.0418	3.0418	3.0418	3.245	3.7519	3.0418	3.5272	3.3654	3.0418
9630001P10Rik	3.0418	3.7476	3.0418	3.0418	3.0418	3.0418	3.0418	3.0418	3.0418	3.0418	3.0418	3.0418	3.0418	3.0418	3.0418	3.0418	3.2895
9630013A20Rik	3.0418	3.0418	3.0418	3.0418	3.0418	3.0418	3.0418	3.0418	3.0418	3.0418	3.0418	3.0418	3.0418	3.0418	3.0418	3.0418	3.0418
9630028B13Rik	3.0418	3.0418	3.7675	3.0418	3.6484	3.4765	3.7207	3.5777	4.2069	3.5395	3.4824	3.7436	3.0418	3.0418	3.2316	3.695	3.0418
9630028H03Rik	3.0418	3.0418	3.0418	3.0418	3.0418	3.0418	3.0418	3.0418	3.0418	3.0418	3.0418	3.0418	3.0418	3.0418	3.0418	3.0418	3.0418
9630033F20Rik	8.70474	8.88505	9.38262	9.64682	9.78857	9.58722	9.19618	9.67536	9.89874	9.88568	10.1093	10.2948	10.337	9.92723	9.79073	9.58668	9.54513
9830107B12Rik	3.0418	3.0418	3.0418	3.0418	3.0418	3.0418	3.0418	3.0418	3.0418	3.0418	3.0418	3.2631	3.0418	3.0418	3.2316	3.0418	3.0418
9830132P13Rik	3.0418	3.0418	3.5576	3.0418	3.0418	3.0418	3.0418	3.0418	3.0418	3.0418	3.4824	3.3536	3.0418	3.0418	3.0418	3.0418	3.2895
9830147E19Rik	3.6309	3.7476	3.9261	4.3753	4.4217	5.6062	3.7207	4.3199	4.2949	4.3227	4.2565	4.2719	4.5728	5.4159	5.8235	5.5657	5.2389
9830166K06Rik	3.6309	3.7476	3.0418	3.6022	3.0418	3.4748	3.0418	3.0418	3.5282	3.8957	3.0418	3.0418	3.0418	3.4092	3.0418	3.0418	3.2999
9930012K11Rik	6.5926	6.7323	6.1464	5.4551	5.476	5.4233	6.116	5.1391	5.0145	5.1853	5.2128	5.0597	5.695	5.8402	5.4825	5.6387	5.6362
9930014A18Rik	5.0859	5.1994	6.1897	7.2592	7.761	6.8953	5.3509	6.5534	7.077	6.881	7.1433	7.4587	6.8534	6.3265	6.809	6.5936	6.132
9930021J03Rik	11.1496	11.2488	10.8711	10.9372	10.2899	10.0883	10.7572	10.5948	10.8033	10.136	10.0196	10.0866	9.43226	10.0433	9.97978	9.98519	9.84754
9930104L06Rik	8.1259	8.0529	9.2067	9.2234	8.6073	8.3337	8.7868	9.6508	9.454	9.543	9.3971	8.945	9.0162	8.0401	8.3941	8.3909	8.4707
9930111H07Rik	3.0418	3.0418	3.0418	3.0418	3.0418	3.0418	3.0418	3.0418	3.0418	3.0418	3.0418	3.0418	3.0418	3.0418	3.0418	3.2716	3.0418
9930111J21Rik1	8.9519	8.4009	7.2295	5.4551	4.3133	5.4498	8.5852	5.487	4.2949	3.8957	3.7991	3.879	3.8591	5.0424	6.2993	5.0965	5.8987
9930111J21Rik2	5.8695	5.1135	4.9694	3.8295	3.0418	3.4748	5.0439	3.0418	3.0418	3.0418	3.0418	3.0418	3.4545	3.471	3.9234	3.3654	3.9092
a	3.6309	3.0418	3.0418	3.0418	3.0418	3.0418	3.0418	3.0418	3.0418	3.0418	3.0418	3.0418	3.4545	3.6466	3.0418	3.6239	4.6299
A130010J15Rik	9.3744	9.9827	9.7231	8.9645	8.8087	8.8156	9.0969	8.7526	8.6332	8.5871	8.6857	8.5723	8.9623	8.6528	8.8543	8.8689	8.3261
A130077B15Rik	3.0418	3.7476	3.0418	3.0418	3.0418	3.0418	3.9934	3.0418	3.0418	3.0418	3.4824	3.0418	3.0418	3.0418	3.0418	3.0418	3.0418
A1bg	3.0418	3.0418	3.0418	3.0418	3.0418	3.0418	3.0418	3.0418	3.0418	3.0418	3.0418	3.0418	3.0418	3.0418	3.0418	3.0418	3.0418
A1cf	3.0418	3.7476	6.9594	7.406	6.2665	4.305	3.0418	6.423	6.3367	5.0548	4.7154	4.3294	3.4545	3.6165	3.5002	4.1132	4.5695
A230001M10Rik	3.0418	3.0418	3.0418	3.0418	3.0418	3.0418	3.0418	3.0418	3.0418	3.0418	3.0418	3.0418	3.0418	3.0418	3.0418	3.0418	3.0418
A230009B12Rik	3.0418	3.0418	3.0418	3.0418	3.0418	3.0418	3.0418	3.0418	3.0418	3.0418	3.0418	3.0418	3.0418	3.0418	3.0418	3.0418	3.0418
A230020J21Rik	3.8693	3.0418	4.0578	4.3753	3.8936	3.836	3.9934	3.7955	4.1099	4.134	3.4824	3.7659	3.6235	3.9301	3.7247	3.4958	3.7978
A230028O05Rik	3.0418	3.0418	3.0418	3.0418	3.0418	3.0418	3.7207	3.5777	3.5282	3.5395	3.0418	3.7033	4.2487	3.0418	3.0418	3.0418	3.2895
A230046K03Rik	13.0205	12.5919	11.2584	10.8255	10.2347	10.3428	12.0505	10.5301	10.3881	9.93758	10.158	10.063	10.3111	10.3588	10.6744	10.4481	10.6657
A230050P20Rik	7.3786	7.0508	8.1461	8.6443	8.141	7.1789	8.4071	9.1236	8.8348	8.3317	7.8294	8.0008	6.7197	6.9889	7.0487	7.4525	6.4604
A230056J06Rik	3.0418	3.0418	3.7675	3.0418	3.0418	3.0418	3.0418	3.0418	3.5282	3.0418	3.4824	3.6019	3.6235	3.0418	3.3686	3.6352	3.4668
A230056P14Rik	3.6309	3.0418	3.7675	4.3753	4.0907	4.8621	3.0418	4.2145	3.8765	4.0232	4.0123	4.0261	4.6186	5.2157	4.5943	4.6551	4.7107
A230057D06Rik	3.0418	3.0418	3.0418	3.0418	3.0418	3.0418	3.0418	3.0418	3.0418	3.0418	3.0418	3.0418	3.0418	3.0418	3.0418	3.0418	3.0418
A230065H16Rik	3.0418	3.0418	3.0418	3.0418	3.0418	3.0418	3.0418	3.0418	3.0418	3.0418	3.0418	3.0418	3.0418	3.0418	3.0418	3.0418	3.0418
A230070E04Rik	3.0418	3.0418	3.0418	3.0418	3.0418	3.0418	3.0418	3.0418	3.0418	3.0418	3.0418	3.0418	3.0418	3.0418	3.0418	3.0418	3.0418
A230072C01Rik	6.341	5.7389	6.3314	6.6992	5.6298	5.6059	7.2619	8.1676	7.2842	7.2727	7.0278	6.6308	6.0061	6.0971	5.8611	5.8342	6.1125
A230072E10Rik	5.5113	5.6821	6.3694	6.5704	5.3974	4.4344	5.6558	5.8242	6.4354	5.3774	5.3903	5.0602	4.3681	4.2944	4.3687	4.6224	4.5022
A230073K19Rik	5.3156	5.1994	5.1182	4.5652	4.298	4.7411	5.6558	5.0883	4.65	4.4053	4.5097	4.1381	3.9526	4.5085	4.9283	4.5039	4.6598
A230077H06Rik	3.0418	3.0418	3.0418	3.0418	3.0418	3.0418	3.0418	3.0418	3.5282	3.0418	3.0418	3.0418	3.0418	3.0418	3.0418	3.2716	3.2999
A230103J11Rik	5.6822	5.4278	5.6815	6.0673	5.7242	5.3644	6.116	6.1671	6.1743	6.2281	6.1861	5.7017	5.8933	5.2257	5.4497	5.5909	5.2761
A230108P19Rik	3.0418	3.0418	3.5576	3.0418	3.0418	3.0418	3.0418	3.0418	3.5282	3.0418	3.0418	3.2386	3.0418	3.0418	3.0418	3.3002	3.0418
A2m	3.0418	3.0418	3.0418	3.0418	3.0418	3.0418	3.0418	3.5777	3.5282	3.5395	3.0418	3.0418	3.0418	3.0418	3.3094	3.0418	3.5501
A330009N23Rik	4.197	6.2842	4.8005	5.0579	4.4383	4.0836	5.3509	5.3669	4.5875	4.7447	4.8906	4.7554	4.1831	4.1699	3.6544	3.8001	4.788
A330021E22Rik	3.0418	3.0418	3.0418	3.0418	3.0418	3.0418	3.0418	3.0418	3.0418	3.0418	3.0418	3.0418	3.0418	3.0418	3.0418	3.0418	3.0418
A330023F24Rik	7.3542	7.3474	7.1341	6.5314	5.2314	5.1882	6.993	6.4804	6.2306	5.8034	5.0795	4.8281	4.8973	4.5085	5.6635	5.1077	4.3935
A330032B11Rik	3.0418	3.0418	3.0418	3.0418	3.0418	3.0418	3.0418	3.5777	3.0418	3.0418	3.4824	3.0418	3.0418	3.0418	3.3094	3.0418	3.2895
A330033J07Rik	3.0418	3.0418	3.0418	3.0418	3.0418	3.0418	3.0418	3.0418	3.0418	3.0418	3.0418	3.0418	3.0418	3.0418	3.0418	3.0418	3.0418
A330035P11Rik	4.4395	4.5643	5.021	4.4743	4.6806	4.9206	4.7526	4.5031	4.65	4.9095	4.3258	4.589	4.4753	4.8178	4.8816	4.7679	4.8469
A330040F15Rik	3.6309	4.2417	3.7675	3.6022	3.7914	4.9589	3.7207	3.0418	3.0418	3.0418	3.6625	3.2386	4.1127	4.416	5.0306	4.7613	4.7975
A330041J22Rik	3.0418	3.0418	3.0418	3.0418	3.0418	3.0418	3.0418	3.0418	3.0418	3.0418	3.0418	3.0418	3.0418	3.0418	3.0418	3.3002	3.0418
A330048O09Rik	3.0418	3.0418	3.0418	3.0418	3.0418	3.0418	3.0418	3.0418	3.0418	3.0418	3.0418	3.0418	3.0418	3.0418	3.3094	3.0418	3.0418
A330049N07Rik	3.0418	3.0418	3.0418	3.0418	3.0418	3.0418	3.0418	3.0418	3.0418	3.0418	3.0418	3.0418	3.0418	3.0418	3.2316	3.3654	3.2895
A330050F15Rik	3.0418	3.0418	3.0418	3.0418	3.0418	3.0418	3.0418	3.0418	3.0418	3.0418	3.0418	3.0418	3.0418	3.0418	3.0418	3.0418	3.0418
A330069E16Rik	3.8693	4.0305	4.3667	3.6022	3.9908	4.8621	4.5097	4.3199	3.8765	4.5535	4.6674	4.4049	4.6186	4.6569	4.4652	4.4567	4.296
A330070K13Rik	3.0418	3.0418	3.0418	3.0418	3.0418	3.0418	3.0418	3.0418	3.0418	3.0418	3.0418	3.0418	3.0418	3.0418	3.0418	3.0418	3.0418
A330074K22Rik	3.0418	3.7476	3.0418	3.0418	3.0418	3.0418	3.0418	3.0418	3.0418	3.0418	3.4824	3.0418	3.0418	3.623	3.0418	3.2716	3.2999
A330076C08Rik	3.0418	3.0418	3.0418	3.0418	3.0418	3.836	3.0418	3.0418	3.0418	3.0418	3.4824	3.0418	3.6235	4.1087	3.7571	3.8796	3.7884
A330076H08Rik	3.0418	3.0418	3.0418	3.0418	3.0418	3.0418	3.0418	3.0418	3.0418	3.0418	3.0418	3.0418	3.0418	3.0418	3.0418	3.0418	3.0418
A330093E20Rik	3.0418	3.0418	3.0418	3.0418	3.0418	3.0418	3.0418	3.0418	3.0418	3.0418	3.0418	3.0418	3.0418	3.0418	3.0418	3.0418	3.0418
A330102I10Rik	3.0418	3.0418	3.0418	3.8295	3.0418	3.0418	3.0418	3.0418	3.5282	3.0418	3.4824	3.0418	3.4545	3.0418	3.2316	3.2716	3.2999
A3galt2	4.197	4.8143	5.1182	5.7949	4.6521	4.1676	4.7526	4.9803	5.2601	4.5535	4.3907	4.3055	3.4545	3.6165	4.3178	4.2529	4.3243
A430005L14Rik	7.3665	6.9601	8.3339	8.6668	8.8331	8.5152	7.4882	8.8129	8.8016	8.8787	8.7853	8.407	8.3712	7.9295	8.5151	8.4706	8.3392
A430033K04Rik	7.2784	6.9365	7.7128	6.9993	7.5161	8.391	6.6617	7.1308	6.6693	6.7268	6.9208	7.0515	7.2127	8.1299	8.1313	8.2805	8.2265
A430035B10Rik	5.5113	4.5643	5.0705	4.5652	4.0027	4.4292	5.1277	4.7313	4.3759	4.3227	4.1012	3.879	3.6235	4.3092	4.6732	4.2018	4.7107
A430078G23Rik	11.4544	10.8362	9.14298	7.73109	7.20463	6.8491	10.4146	7.77901	6.55718	6.69941	6.07289	6.1925	6.23426	6.65278	6.57386	6.83254	6.96039
A430088P11Rik	6.5715	6.2461	5.8544	4.7276	3.7304	3.6844	5.9932	4.3199	4.5214	3.5395	3.913	4.014	4.3101	4.1216	3.6051	3.53	3.9727
A430089I19Rik	3.0418	3.0418	3.0418	3.0418	3.0418	3.0418	3.0418	3.0418	3.0418	3.0418	3.0418	3.0418	3.0418	3.0418	3.0418	3.0418	3.0418
A430090L17Rik	3.8693	4.8143	4.8005	3.6022	4.3777	4.1676	5.2807	5.3244	4.65	4.0232	3.913	4.2041	3.9526	3.8494	3.9836	4.0564	3.9978
A430093F15Rik	8.3457	9.55139	10.5098	10.4991	9.59547	10.5147	9.14975	10.0502	10.183	10.2773	10.4822	10.2983	10.8511	10.5728	10.2736	10.3791	9.84598
A430105I19Rik	3.8693	4.0305	3.7675	4.0009	3.9908	3.6543	3.7207	4.3199	4.5214	3.5395	3.4824	3.6019	3.0418	3.4542	3.8767	3.729	3.4668
A430107P09Rik	7.0235	7.7897	8.0852	7.5095	6.7893	6.6895	7.8673	8.4498	7.7066	7.4794	6.9574	6.1879	5.5521	6.1796	6.2354	6.0257	5.4896
A4galt	3.0418	3.0418	3.0418	3.0418	3.0418	3.0418	3.0418	3.0418	3.0418	3.0418	3.0418	3.2386	3.0418	3.4092	3.0418	3.3654	3.0418
A4gnt	3.0418	3.0418	3.0418	3.0418	3.0418	3.0418	3.0418	3.5777	3.0418	3.0418	3.0418	3.0418	3.0418	3.0418	3.0418	3.0418	3.0418
A530006G24Rik	3.0418	3.0418	3.0418	3.0418	3.0418	3.0418	3.0418	3.0418	3.0418	3.0418	3.0418	3.0418	3.0418	3.0418	3.0418	3.0418	3.0418
A530013C23Rik	3.0418	3.0418	3.7675	3.6022	3.0418	3.4748	3.0418	3.0418	3.0418	3.0418	3.4824	3.0418	3.0418	3.4542	3.0418	3.2716	3.0418
A530016L24Rik	3.0418	3.0418	3.0418	3.0418	3.4723	3.0418	3.0418	3.0418	3.0418	3.0418	3.0418	3.2386	3.0418	3.0418	3.0418	3.2716	3.0418
A530032D15Rik	3.0418	3.0418	3.0418	3.0418	3.0418	3.4748	3.0418	3.0418	3.0418	3.0418	3.4824	3.0418	3.0418	3.0418	3.0418	3.2716	3.6526
A530046M15Rik	3.0418	3.0418	3.0418	3.0418	3.0418	3.0418	3.0418	3.0418	3.0418	3.0418	3.0418	3.2386	3.0418	3.0418	3.0418	3.0418	3.0418
A530050N04Rik	3.0418	4.0305	3.5576	3.0418	3.0418	3.0418	3.7207	3.0418	3.0418	3.5395	3.0418	3.245	3.0418	3.0418	3.5471	3.0418	3.0418
A530053G22Rik	3.0418	3.0418	3.0418	3.0418	3.0418	3.0418	3.0418	3.0418	3.0418	3.0418	3.0418	3.0418	3.0418	3.0418	3.0418	3.0418	3.0418
A530054K11Rik	9.3835	9.1274	8.9974	9.0595	8.1405	8.2652	9.0112	8.9799	8.8228	8.1822	8.2486	7.9196	7.9714	8.4164	8.6439	8.2672	8.3411
A530058N18Rik	3.0418	3.0418	3.0418	3.0418	3.0418	3.0418	3.0418	3.0418	3.0418	3.5395	3.0418	3.0418	3.0418	3.0418	3.0418	3.2716	3.0418
A530064D06Rik	3.0418	3.0418	3.5576	3.0418	3.0418	3.0418	3.0418	3.0418	3.0418	3.0418	3.0418	3.0418	3.0418	3.0418	3.0418	3.0418	3.0418
A530065N20Rik	3.0418	3.0418	3.0418	3.0418	3.0418	3.0418	3.0418	3.0418	3.0418	3.0418	3.0418	3.0418	3.0418	3.0418	3.0418	3.0418	3.0418
A530072M11Rik	5.0859	4.2417	4.3667	4.3753	3.9908	5.1564	3.9934	4.6602	4.2949	4.0232	3.913	3.8537	4.5251	4.9651	4.9888	4.4914	5.145
A530088E08Rik	6.5501	6.038	5.9075	5.1147	5.3139	5.4872	5.0439	5.1391	5.4984	5.6946	5.5469	5.0037	4.8973	5.2309	5.5118	5.5204	5.2944
A530099J19Rik	3.8693	3.0418	3.0418	3.0418	3.0418	3.0418	3.0418	3.0418	3.0418	3.0418	3.0418	3.0418	3.0418	3.0418	3.0418	3.0418	3.0418
A630001G21Rik	8.6854	8.5708	9.2119	9.4454	9.6925	9.3635	8.6732	9.1589	9.2249	9.1889	9.1284	9.0989	9.0257	8.9747	9.18	9.1479	8.8904
A630007B06Rik	11.0752	10.7927	9.20932	8.42402	7.64441	8.46805	9.95353	8.9092	8.38251	7.90046	8.09773	8.1841	8.32918	8.9173	8.4314	8.45625	8.68051
A630010A05Rik	3.0418	3.0418	3.0418	3.0418	3.0418	3.0418	3.0418	3.0418	3.0418	3.5395	3.0418	3.0418	3.0418	3.0418	3.0418	3.0418	3.0418
A630012P03Rik	3.0418	3.0418	3.0418	3.0418	3.0418	3.0418	3.0418	3.0418	3.0418	3.0418	3.0418	3.0418	3.0418	3.0418	3.0418	3.3002	3.0418
A630019I02Rik	3.0418	4.2417	4.7386	4.8012	4.9521	4.5961	3.0418	4.0962	3.8765	3.5395	3.4824	3.8262	3.6235	4.1772	4.3513	3.9571	4.0772
A630020A06	3.6309	3.0418	3.7675	3.8295	3.9043	3.8669	3.9934	4.3199	3.0418	3.7423	3.0418	4.2034	3.4545	3.623	3.6544	3.729	3.7535
A630023A22Rik	3.0418	3.0418	3.0418	3.0418	3.0418	3.0418	3.0418	3.0418	3.5282	3.0418	3.0418	3.0418	3.0418	3.0418	3.0418	3.0418	3.0418
A630023P12Rik	10.1722	9.50423	8.42612	7.39521	6.06612	4.63281	8.96901	7.23384	6.33669	6.61392	6.38831	5.80653	5.65565	5.44449	4.35525	4.79922	5.40889
A630033H20Rik	9.6492	9.3616	8.6793	7.0689	5.7242	6.7289	8.484	7.2227	5.8533	5.3039	4.6172	4.0041	5.1245	6.5933	7.1547	6.9507	7.3182
A630066F11Rik	5.2619	5.0215	4.6733	4.6492	4.9307	5.0833	4.6375	4.4155	4.2069	4.2329	4.6674	4.6418	5.2916	5.2389	5.1147	5.0084	5.4346
A630072M18Rik	8.7844	8.1785	8.3387	7.798	6.9424	7.3684	7.9564	7.8952	7.2487	6.6994	6.4017	6.289	5.7519	6.9897	7.633	7.4755	7.1095
A630073D07Rik	3.0418	3.0418	3.0418	3.6022	3.0418	3.0418	3.0418	3.0418	3.0418	3.0418	3.0418	3.0418	3.0418	3.0418	3.0418	3.0418	3.0418
A630075F10Rik	3.0418	3.0418	3.0418	3.0418	3.0418	3.0418	3.0418	3.0418	3.0418	3.0418	3.0418	3.0418	3.0418	3.0418	3.0418	3.0418	3.0418
A630076J17Rik	3.0418	3.0418	3.0418	3.0418	3.0418	3.0418	3.0418	3.0418	3.0418	3.0418	3.0418	3.0418	3.4545	3.0418	3.0418	3.0418	3.0418
A630077J23Rik	3.0418	3.0418	3.0418	3.0418	3.0418	3.0418	3.0418	3.0418	3.0418	3.0418	3.0418	3.0418	3.0418	3.0418	3.0418	3.0418	3.0418
A630089N07Rik	5.5994	5.6821	7.5663	8.4708	8.68	7.9961	5.8585	7.6107	8.3241	7.7491	7.8873	8.2187	7.697	7.1825	8.0773	7.7198	7.4171
A630095E13Rik	3.0418	3.0418	3.0418	3.0418	3.0418	3.7863	3.0418	3.0418	3.0418	3.0418	3.0418	3.0418	3.0418	3.471	3.6643	3.2716	3.4049
A630095N17Rik	3.0418	3.0418	3.5576	3.0418	3.4723	3.7863	4.1974	3.5777	3.5282	3.0418	3.6625	3.0418	3.4545	3.9491	3.5272	3.7542	3.9092
A730006G06Rik	3.6309	3.0418	3.0418	3.0418	3.0418	3.0418	3.0418	3.0418	3.0418	3.0418	3.0418	3.0418	3.0418	3.0418	3.0418	3.0418	3.0418
A730008H23Rik	3.0418	3.0418	3.0418	3.0418	3.0418	3.0418	3.0418	3.0418	3.0418	3.0418	3.0418	3.0418	3.0418	3.0418	3.0418	3.0418	3.0418
A730017C20Rik	3.0418	3.0418	3.0418	3.0418	3.0418	3.0418	3.0418	3.0418	3.0418	3.0418	3.0418	3.0418	3.0418	3.0418	3.0418	3.0418	3.0418
A730017L22Rik	5.417	4.9222	6.7169	6.9705	6.6094	6.0593	6.1546	6.6563	6.9388	6.9866	6.8642	6.0758	5.695	5.4147	5.6259	5.7966	5.5935
A730018C14Rik	3.0418	3.0418	3.0418	3.0418	3.0418	3.0418	3.0418	3.0418	3.0418	3.0418	3.0418	3.0418	3.0418	3.0418	3.0418	3.0418	3.0418
A730020E08Rik	3.0418	3.0418	3.0418	3.0418	3.0418	4.6893	3.0418	3.0418	3.5282	3.0418	3.4824	3.0418	3.0418	3.471	4.3805	3.999	3.3905
A730020M07Rik	3.0418	3.0418	3.0418	3.0418	3.0418	3.0418	3.0418	3.0418	3.0418	3.0418	3.0418	3.0418	3.0418	3.0418	3.0418	3.0418	3.0418
A730036I17Rik	3.6309	3.0418	3.0418	3.0418	3.0418	3.0418	3.0418	3.5777	3.0418	3.0418	3.0418	3.0418	3.0418	3.0418	3.0418	3.0418	3.0418
A730043L09Rik	4.637	4.2417	3.5576	3.0418	3.0418	3.0418	3.0418	3.0418	3.0418	3.0418	3.0418	3.0418	3.0418	3.0418	3.0418	3.0418	3.2999
A730046J19Rik	3.0418	3.0418	3.0418	3.0418	3.0418	3.0418	3.0418	3.0418	3.0418	3.0418	3.0418	3.0418	3.0418	3.0418	3.0418	3.0418	3.2895
A730056A06Rik	3.0418	3.0418	3.0418	3.0418	3.0418	3.0418	3.0418	3.0418	3.0418	3.0418	3.0418	3.0418	3.0418	3.0418	3.0418	3.0418	3.0418
A730082K24Rik	3.0418	3.0418	3.0418	3.0418	3.0418	3.0418	3.0418	3.0418	3.0418	3.0418	3.0418	3.0418	3.0418	3.0418	3.0418	3.3002	3.0418
A730085K08Rik	3.8693	3.0418	3.5576	3.0418	3.4723	3.0418	3.0418	3.5777	3.5282	3.0418	3.0418	3.5405	3.0418	3.0418	3.2316	3.2716	3.5476
A730090H04Rik	3.0418	3.0418	3.5576	3.0418	3.0418	3.0418	3.0418	4.0962	3.0418	3.5395	3.4824	3.0418	3.4545	3.6212	3.0418	3.0418	3.0418
A730090N16Rik	3.6309	3.0418	3.9261	4.0009	4.1571	4.1633	3.0418	4.5844	4.3759	4.0232	4.182	4.142	4.0364	4.0356	4.0141	4.1429	4.0772
A730098P11Rik	4.0486	3.0418	3.0418	3.0418	3.9908	3.7863	4.7526	4.3199	3.7264	4.3227	3.4824	4.017	3.7519	4.0248	4.2598	3.8744	3.7249
A830009L08Rik	3.0418	3.0418	3.0418	3.0418	3.0418	3.7226	3.7207	3.7955	3.5282	3.0418	3.4824	3.0418	3.4545	3.4529	3.0418	3.729	3.6526
A830010M20Rik	8.2565	8.0638	7.3093	6.8492	7.4505	8.6928	8.5991	7.5588	6.5425	6.5539	6.9115	7.0139	7.784	9.3371	8.6558	8.4604	8.7906
A830018L16Rik	3.0418	3.0418	3.0418	3.0418	3.4723	3.0418	3.0418	3.0418	3.0418	3.0418	3.0418	3.0418	3.0418	3.0418	3.3375	3.3002	3.0418
A830019L24Rik	3.0418	3.0418	3.0418	3.0418	3.0418	3.0418	3.0418	3.0418	3.0418	3.0418	3.0418	3.0418	3.0418	3.0418	3.0418	3.3002	3.2895
A830052D11Rik	3.0418	3.0418	3.0418	3.0418	3.0418	3.0418	3.0418	3.0418	3.7264	3.0418	3.0418	3.0418	3.0418	3.0418	3.0418	3.0418	3.0418
A830080D01Rik	9.71993	9.95077	10.063	9.98453	9.09086	9.70216	9.3884	9.89508	9.69015	9.25816	9.33097	9.17589	9.20228	9.12659	9.79257	9.51606	10.1302
A830082K12Rik	3.0418	3.0418	3.0418	3.0418	3.0418	3.0418	3.0418	3.0418	3.0418	3.0418	3.0418	3.0418	3.0418	3.0418	3.0418	3.0418	3.0418
A830082N09Rik	5.6414	5.28	6.3694	6.6992	5.9982	5.6338	5.4177	5.9662	6.5425	5.7501	5.8546	5.8493	5.0944	5.419	5.8131	5.5032	5.8096
A930001A20Rik	3.0418	3.0418	3.0418	3.0418	3.0418	3.0418	3.7207	3.0418	3.0418	3.0418	3.4824	3.0418	3.4545	3.4529	3.3686	3.0418	3.0418
A930001C03Rik	3.6309	3.0418	3.0418	3.0418	3.4723	4.8213	3.0418	3.0418	3.0418	3.0418	3.0418	3.2386	4.5251	3.7513	4.8242	4.7851	4.1219
A930003A15Rik	3.0418	3.0418	3.0418	3.0418	3.0418	3.0418	3.0418	3.5777	3.0418	3.0418	3.7991	3.7657	3.8591	4.993	3.5683	3.0418	3.0418
A930003O13Rik	3.0418	3.0418	3.0418	3.0418	3.0418	3.0418	3.0418	3.0418	3.0418	3.0418	3.0418	3.0418	3.4545	3.0418	3.0418	3.0418	3.0418
A930004D18Rik	3.0418	3.7476	3.0418	3.0418	4.0907	4.9844	3.0418	3.5777	3.0418	4.134	3.4824	3.8122	4.6627	5.4321	5.1494	5.0819	5.2005
A930005H10Rik	9.6137	9.0638	8.3854	6.8492	6.5635	6.9134	9.3884	7.4584	6.4823	6.3571	6.1062	5.7242	6.2474	6.4889	6.5423	6.6135	6.3879
A930006I01Rik	3.0418	3.0418	3.0418	3.0418	3.0418	3.0418	3.0418	3.0418	3.0418	3.0418	3.0418	3.0418	3.0418	3.0418	3.0418	3.0418	3.0418
A930006K02Rik	6.6741	6.3929	4.4517	4.6492	4.3777	5.7773	5.4177	3.7955	3.5282	3.0418	3.4824	3.6019	3.4545	4.7667	5.3758	5.4797	5.3612
A930007I19Rik	5.0215	5.5609	6.4064	6.0673	4.5325	4.3689	5.542	6.3427	5.8044	5.1853	4.5647	4.3302	3.7519	4.1216	4.3486	4.2537	4.3753
A930009A15Rik	3.0418	3.0418	3.0418	3.0418	3.0418	3.0418	3.0418	3.0418	3.0418	3.0418	3.4824	3.0418	3.0418	3.0418	3.0418	3.0418	3.0418
A930011G23Rik	3.0418	3.0418	3.0418	3.6022	3.4778	3.6519	3.0418	3.0418	3.0418	3.0418	3.0418	3.0418	3.4545	3.0418	3.3375	3.4366	3.5476
A930011O12Rik	3.6309	3.0418	3.0418	3.0418	3.4723	3.0418	3.0418	3.0418	3.0418	3.5395	3.0418	3.5496	3.0418	3.0418	3.0418	3.3002	3.5476
A930012L18Rik	3.0418	3.0418	3.0418	3.0418	3.0418	3.0418	3.0418	3.0418	3.5282	3.0418	3.0418	3.245	3.0418	3.0418	3.0418	3.0418	3.2895
A930013F10Rik	8.1544	8.1065	7.7772	7.3844	7.7768	7.2324	8.0504	8.1027	7.6601	7.1162	7.1193	7.2192	6.8276	6.8174	7.3433	7.4078	7.0224
A930015D03Rik	7.5387	7.2165	6.4425	5.8602	5.0613	5.5441	7.8086	6.6397	6.3704	5.952	5.5714	5.2832	5.1826	5.7382	5.5826	4.8963	5.0297
A930016O22Rik	5.0859	4.2417	4.5305	4.7276	4.1708	3.6543	5.2807	4.7985	4.2069	3.7423	4.0123	3.9846	4.1831	4.0326	3.8313	4.0029	4.2003
A930017M01Rik	3.0418	3.0418	3.0418	3.0418	3.0418	3.0418	3.0418	3.0418	3.0418	3.0418	3.0418	3.0418	3.0418	3.0418	3.0418	3.3002	3.0418
A930018P22Rik	3.0418	3.0418	3.0418	3.0418	3.0418	3.0418	3.0418	3.0418	3.0418	3.0418	3.0418	3.0418	3.0418	3.0418	3.0418	3.0418	3.0418
A930019D19Rik	4.637	3.0418	4.2742	3.8295	3.9908	4.5406	4.5097	4.5844	4.7658	3.7423	3.7991	4.1601	4.1127	3.8559	4.4111	4.2109	4.1575
A930024E05Rik	10.6306	11.0193	10.8891	10.2742	7.90108	8.05041	10.4552	10.488	9.56975	7.9819	7.07846	6.19749	5.97479	7.78231	7.86483	7.92915	7.03853
A930041C12Rik	3.6309	4.5643	4.8005	4.2658	4.0907	3.9999	3.9934	4.5031	4.5875	3.8957	4.182	4.0768	3.4545	4.1822	4.1712	4.2404	4.2021
AA387883	3.0418	3.0418	3.0418	3.0418	3.0418	3.0418	3.0418	3.0418	3.0418	3.0418	3.0418	3.0418	3.0418	3.0418	3.0418	3.0418	3.0418
AA388235	6.8243	6.6763	6.1682	5.6542	5.89	6.5315	6.1922	5.0883	5.1431	5.5765	5.7942	5.7679	6.0215	6.3071	6.5224	6.5966	6.4181
AA413626	5.3673	4.5643	5.6187	5.5383	4.7899	4.3688	5.3509	5.794	5.1017	4.6844	4.8491	5.0143	4.5251	4.416	4.2697	4.1388	4.1219
AA414768	6.29	6.3576	5.6187	5.2213	5.2896	5.9514	6.1922	5.8242	5.2222	5.5133	5.3337	5.2373	6.2859	6.1715	6.0349	5.9655	6.2508
AA415398	5.9379	5.6821	6.0557	5.9823	5.3079	5.3917	5.7609	6.2794	5.9237	5.666	5.0439	5.3734	5.1245	5.31	5.4204	5.3387	5.0292
AA465934	6.9601	5.9924	6.079	6.3411	6.1466	6.5113	7.0751	6.9674	6.9276	6.4913	6.6793	6.3782	7.186	6.8428	6.7348	6.4605	6.2465
AA467197	3.0418	3.0418	3.0418	3.0418	3.0418	4.3856	5.4177	5.0355	4.4511	4.4053	4.1012	4.5336	5.0321	6.978	5.2119	4.5464	5.9024
AA474331	4.637	4.0305	5.1182	4.7276	5.6433	5.6059	4.7526	4.5844	5.1017	5.2655	5.0439	5.306	5.3923	5.8645	5.6164	5.7691	6.0052
AA536875	3.0418	3.0418	3.0418	3.0418	3.0418	3.0418	3.0418	3.0418	3.0418	3.0418	3.0418	3.0418	3.4545	3.0418	3.2316	3.0418	3.0418
AA543186	4.3254	3.7476	5.1182	4.3753	4.5503	4.5136	4.1974	4.8621	4.65	4.3227	4.2565	4.1381	4.3101	4.4981	4.3719	4.8497	4.3849
AA543401	3.0418	3.0418	3.0418	3.0418	3.0418	3.0418	3.0418	3.0418	3.0418	3.0418	3.0418	3.0418	3.0418	3.0418	3.2316	3.0418	3.0418
AA545190	3.0418	3.0418	3.0418	3.0418	3.0418	3.0418	3.0418	3.0418	3.0418	3.0418	3.0418	3.0418	3.0418	3.0418	3.0418	3.0418	3.0418
AA619741	3.0418	3.0418	3.0418	3.0418	3.0418	3.0418	3.0418	3.0418	3.0418	3.0418	3.4824	3.0418	3.0418	3.0418	3.0418	3.3002	3.0418
AA792892	3.0418	3.0418	3.0418	3.0418	3.0418	3.0418	3.0418	3.0418	3.0418	3.0418	3.0418	3.0418	3.0418	3.0418	3.0418	3.0418	3.0418
AA986860	3.8693	3.0418	3.9261	4.1428	4.2134	4.1375	3.0418	3.9599	4.7093	4.4053	3.7991	4.1084	4.0364	4.0356	3.7959	3.8939	4.1878
AA987161	9.9115	9.6665	9.2248	9.2204	8.2918	8.3402	9.1212	9.156	8.78	8.2542	8.2741	8.1185	8.0363	8.3538	8.4101	8.2068	8.1769
Aaas	8.47558	8.30319	9.2851	10.2356	10.8336	11.0002	8.33419	9.34129	10.7803	11.3941	10.7271	10.8389	11.5767	10.8288	10.7509	10.9131	10.7929
Aacs	9.30624	9.1429	9.94493	10.6332	9.9812	10.8291	9.52562	10.2823	10.3374	10.2796	10.1725	10.2968	10.3203	10.2892	10.7561	10.9774	10.9184
Aadac	3.0418	3.0418	3.0418	3.0418	3.0418	3.0418	3.0418	3.0418	3.0418	3.0418	3.0418	3.0418	3.0418	3.0418	3.0418	3.0418	3.0418
Aadacl2	3.0418	3.0418	3.0418	3.0418	3.0418	3.0418	3.0418	3.0418	3.0418	3.0418	3.0418	3.0418	3.0418	3.0418	3.0418	3.0418	3.0418
Aadacl3	3.0418	3.0418	3.0418	3.0418	3.0418	3.0418	3.0418	3.0418	3.0418	3.0418	3.0418	3.0418	3.0418	3.0418	3.0418	3.0418	3.0418
Aadat	3.0418	3.0418	3.0418	3.0418	3.0418	3.0418	3.0418	3.0418	3.0418	3.0418	3.0418	3.0418	3.0418	3.0418	3.2316	3.2716	3.0418
Aaed1	8.4239	8.2277	6.657	6.0945	7.0269	7.8023	7.735	5.8828	5.9007	6.3918	6.1387	6.2114	6.8534	8.2519	7.9784	7.8189	8.1318
Aagab	9.41911	9.0364	9.50176	9.43756	9.60673	9.66328	8.81088	9.94137	9.80127	9.85824	9.932	9.76734	10.098	9.98295	9.62219	9.72413	9.5725
Aak1	12.9776	12.8486	11.9768	11.3054	11.302	11.2726	12.7014	11.3887	10.8784	10.4577	10.3686	10.6409	10.4617	11.4037	11.2844	11.1679	11.2592
Aamdc	6.0955	6.2461	6.1682	6.9262	6.7074	6.5081	6.399	6.045	6.7352	7.3711	7.3358	6.8288	7.0368	6.8811	6.5073	6.4011	7.4066
Aamp	11.5058	11.3534	11.2857	11.5861	11.5045	10.9319	11.6481	11.328	11.6222	12.0253	11.8078	11.5394	11.0498	10.7286	10.9521	11.0222	10.8905
Aanat	3.0418	4.0305	4.1722	3.8295	3.4778	3.4748	3.0418	4.0962	4.4511	3.5395	3.4824	3.7025	3.0418	3.4542	3.2316	3.4054	3.0418
Aar2	9.5347	9.5201	9.6524	9.7283	9.5539	8.9975	9.929	9.7524	9.4325	9.6553	9.6626	9.6952	9.2784	8.9998	8.9333	9.0662	8.989
Aard	3.0418	3.0418	3.0418	3.0418	3.0418	3.8984	3.0418	3.0418	3.5282	3.0418	3.0418	3.0418	3.0418	3.0418	3.9484	3.9828	5.3275
Aars	10.7843	10.7155	11.1457	11.7865	12.4625	12.1809	11.5262	12.7812	11.9396	12.0535	12.1799	12.4818	12.4666	12.8923	12.2623	12.4086	12.452
Aars2	9.0537	8.4515	8.7236	8.795	9.1863	8.9328	8.8228	8.6028	9.121	9.3789	9.3344	9.2449	9.3386	8.938	8.8268	9.0754	8.8982
Aarsd1	7.53874	7.31118	8.70533	9.10638	10.1235	9.86299	7.75994	8.86006	9.35756	9.93758	10.1353	10.1074	10.4899	10.0099	9.86256	10.1024	9.879
Aasdh	7.7497	7.3651	8.4958	8.565	8.6321	8.7578	7.5893	8.5057	8.5226	8.5796	8.3718	8.401	8.3383	8.3556	8.623	8.6434	8.6277
Aasdhppt	9.0537	8.4264	8.8752	9.2081	9.0791	9.0635	8.4461	9.156	9.3324	9.1766	9.5344	9.3873	9.2909	9.1731	9.3535	9.2244	9.1305
Aass	3.0418	3.0418	3.0418	3.0418	3.0418	3.0418	3.0418	3.0418	3.0418	3.0418	3.0418	3.0418	3.0418	3.0418	3.0418	3.0418	3.0418
Aatf	9.12743	9.22277	10.7355	11.2727	11.1383	10.3378	9.33129	10.8271	11.3074	11.2284	11.2979	11.2192	10.6268	10.012	10.3838	10.4403	10.2043
Aatk	3.0418	3.0418	3.0418	3.0418	3.0418	3.0418	3.0418	3.0418	3.5282	3.0418	3.0418	3.0418	3.0418	3.0418	3.3094	3.3002	3.0418
AB041803	7.8137	7.4836	6.2317	5.0579	5.0691	4.5461	7.2443	6.045	4.7658	4.5535	4.3907	4.4741	3.8591	4.1788	4.0878	3.8939	3.8928
AB124611	9.3031	8.9743	6.8831	6.3636	7.0192	6.9851	9.1212	6.3008	5.5292	6.0207	6.4411	6.3105	6.633	6.7931	6.7655	6.8558	6.921
Abat	3.6309	4.2417	5.7119	6.0673	4.7457	4.7411	4.5097	5.5972	6.3536	5.4806	5.2746	5.2638	5.8419	5.6737	4.5943	4.56	4.9009
Abca1	10.5751	11.1218	8.38537	6.5314	6.8251	8.84341	11.0504	7.61074	7.17487	7.42208	7.92454	8.16383	8.77605	9.31186	9.34953	8.91659	10.8
Abca12	3.0418	3.0418	3.0418	3.0418	3.0418	3.0418	3.0418	3.0418	3.0418	3.0418	3.4824	3.0418	3.0418	3.0418	3.0418	3.0418	3.2999
Abca13	3.0418	3.0418	3.0418	3.0418	3.0418	3.0418	3.0418	3.0418	3.5282	3.0418	3.4824	3.0418	3.0418	3.0418	3.2316	3.0418	3.0418
Abca14	3.0418	3.0418	3.0418	3.0418	3.0418	3.0418	3.0418	3.0418	3.0418	3.0418	3.0418	3.0418	3.0418	3.0418	3.0418	3.0418	3.0418
Abca15	3.0418	3.0418	3.0418	3.0418	3.0418	3.0418	3.0418	3.0418	3.0418	3.0418	3.0418	3.0418	3.0418	3.0418	3.0418	3.0418	3.0418
Abca16	3.0418	3.0418	3.0418	3.0418	3.0418	3.0418	3.0418	3.0418	3.0418	3.0418	3.0418	3.0418	3.0418	3.0418	3.0418	3.0418	3.0418
Abca17	3.6309	4.0305	3.5576	4.0009	3.9908	3.7863	3.0418	3.0418	3.0418	4.0232	3.7991	3.857	4.0364	4.1216	4.0409	3.4958	4.0386
Abca2	11.2051	11.0902	9.28264	9.6536	10.7304	10.9874	11.3309	8.98973	9.80127	10.532	10.6844	10.9788	10.833	11.3806	10.5451	10.9682	11.5098
Abca3	9.91979	9.76653	10.0237	9.65134	9.52339	10.6001	9.9856	9.54376	9.50368	9.35732	9.29587	9.4353	9.70752	10.6161	10.5862	9.89906	10.6412
Abca4	3.6309	3.7476	3.0418	3.0418	3.0418	3.0418	3.0418	3.0418	3.5282	3.0418	3.4824	3.0418	3.0418	3.0418	3.3375	3.2716	3.2895
Abca5	7.0079	6.7861	5.4477	4.8012	4.5841	5.8555	6.4617	5.487	5.3326	4.4819	4.6172	5.3009	5.6356	6.3071	5.9402	6.0191	6.8061
Abca6	3.0418	3.0418	3.0418	3.0418	3.0418	3.0418	3.0418	3.0418	3.0418	3.0418	3.0418	3.0418	3.0418	3.0418	3.2316	3.0418	3.0418
Abca7	11.7551	11.3534	10.3614	9.85132	9.61093	9.79566	11.4535	9.77905	9.33662	9.63032	9.49935	9.29948	9.57645	10.0433	9.48426	9.52979	10.135
Abca8a	3.0418	3.0418	3.0418	3.0418	3.0418	3.0418	3.0418	3.0418	3.0418	3.0418	3.0418	3.0418	3.0418	3.0418	3.0418	3.0418	3.0418
Abca8b	3.8693	3.0418	3.0418	3.0418	3.0418	3.6069	3.0418	3.0418	3.0418	3.0418	3.4824	3.0418	3.0418	3.0418	4.0409	3.0418	3.9061
Abca9	3.0418	3.0418	3.0418	3.0418	3.0418	3.0418	3.0418	3.0418	3.0418	3.0418	3.0418	3.0418	3.0418	3.0418	3.0418	3.0418	3.0418
Abcb10	6.0031	5.5609	6.008	6.5704	6.8988	8.287	5.4177	5.7315	6.1743	6.2662	6.3334	6.4561	7.5529	8.2835	8.3613	8.3036	8.1334
Abcb11	4.4395	4.0305	3.0418	3.0418	3.0418	3.0418	3.7207	3.0418	3.5282	3.0418	3.6625	3.0418	3.0418	3.0418	3.0418	3.0418	3.0418
Abcb1a	9.3683	9.4922	8.5043	5.6907	4.4217	8.2913	7.7475	5.8242	4.2069	3.5395	3.4824	3.3192	4.0364	5.7583	8.1848	7.1218	6.9627
Abcb1b	9.36226	9.78966	9.65813	9.77462	10.8394	11.5948	9.7065	9.18477	9.22487	9.36384	9.41353	9.60601	10.308	9.91331	11.5435	10.9644	10.0592
Abcb4	4.3254	4.8143	5.021	4.8012	5.2552	6.2355	5.6001	5.1879	4.8197	4.4819	3.7991	3.8663	3.9526	5.5004	6.1278	5.3221	4.3027
Abcb5	3.0418	3.0418	3.0418	3.0418	3.0418	3.0418	3.0418	3.0418	3.0418	3.0418	3.0418	3.0418	3.0418	3.0418	3.0418	3.0418	3.0418
Abcb6	5.8695	5.8965	7.0319	7.6964	8.0427	8.3833	6.0762	6.8423	7.5405	7.6096	7.6902	8.0101	8.4405	8.6342	8.241	8.4671	8.4479
Abcb7	10.6063	10.621	10.3426	10.6826	11.1718	10.8245	10.2701	10.2197	10.5829	10.4899	10.8374	10.9301	10.8675	10.7266	11.0693	10.9185	10.7414
Abcb8	7.26539	7.25516	7.59841	7.87743	9.51404	9.95278	7.07512	7.42013	8.34105	9.22274	9.41189	9.93449	10.5968	9.99733	9.76854	9.90598	9.68147
Abcb9	10.8769	10.7927	9.53938	7.42728	6.50902	8.06072	10.3868	8.92976	7.36929	7.05287	6.99304	7.10198	7.35141	8.71505	7.43484	7.65733	6.16988
Abcc1	10.673	10.5968	11.307	11.5855	11.4801	11.2622	10.4892	11.678	11.7704	11.4411	11.3536	11.3761	10.6262	11.3701	11.2145	11.3851	11.1974
Abcc10	8.6256	8.3923	8.3991	7.7898	7.9148	8.0904	8.92	8.4687	8.1526	8.3361	7.9609	7.8765	7.4997	7.7321	7.5466	7.7188	7.6791
Abcc12	3.0418	3.0418	3.0418	3.0418	3.0418	3.0418	3.0418	3.0418	3.0418	3.0418	3.4824	3.0418	3.0418	3.4529	3.0418	3.0418	3.0418
Abcc2	3.0418	3.7476	3.0418	3.0418	3.0418	3.0418	3.0418	3.0418	3.0418	3.0418	3.6625	3.5568	3.0418	3.0418	3.6469	3.0418	3.0418
Abcc3	4.0486	3.7476	3.7675	3.8295	3.4778	3.5679	4.1974	3.7955	3.0418	3.7423	3.4824	3.5568	4.1127	4.5085	3.0418	3.5935	4.1431
Abcc4	9.53466	9.43466	9.04175	10.199	10.1057	9.79566	9.61035	8.75261	10.1617	10.0829	10.1052	10.4092	10.1669	9.59769	9.69258	9.44542	9.51425
Abcc5	9.8627	9.9152	9.3964	9.8034	9.2729	9.6094	9.4433	8.5856	9.252	9.3108	9.1103	8.979	9.2122	9.3244	9.5154	9.3819	9.0706
Abcc6	3.0418	3.0418	3.0418	3.0418	3.0418	3.0418	3.7207	3.0418	3.0418	3.0418	3.0418	3.0418	3.0418	3.0418	3.5272	3.3002	3.0418
Abcc8	3.0418	3.0418	3.5576	3.0418	3.0418	3.0418	3.0418	3.0418	3.0418	3.0418	3.0418	3.2386	3.0418	3.0418	3.2316	3.0418	3.2895
Abcc9	3.0418	3.0418	3.0418	3.0418	3.4723	3.4148	3.0418	3.0418	3.7264	3.8957	3.6625	3.631	3.6235	4.6108	3.3094	3.0418	3.2895
Abcd1	9.113	8.7634	7.9237	7.2353	7.6968	8.6211	9.0871	7.0577	6.9719	7.4387	7.2648	7.254	7.887	8.5945	8.0937	8.0888	8.6362
Abcd2	4.197	4.0305	3.0418	3.0418	3.4723	3.0418	3.7207	3.0418	3.0418	3.0418	3.0418	3.0418	3.0418	3.4542	3.2316	3.0418	3.6485
Abcd3	8.50353	8.52428	8.8421	8.93517	10.14	11.9928	8.30905	8.5328	8.83181	9.16418	9.27078	9.44135	9.64286	11.1398	11.7753	11.2349	10.8903
Abcd4	7.7309	7.2741	7.8852	7.4894	7.9177	8.2009	7.6706	7.5049	7.619	7.9124	7.7641	7.6668	7.9636	8.1811	7.8947	7.8091	8.186
Abce1	11.8292	12.1307	13.0186	13.3533	13.3794	13.0591	12.4982	13.0871	13.1519	12.8627	13.098	13.2558	12.8631	12.8235	13.0477	13.0163	12.6145
Abcf1	11.7422	12.0171	12.2685	12.4625	12.7639	12.3898	12.4246	12.7135	12.687	12.7496	12.7842	12.8029	12.7674	12.4487	12.3067	12.4549	12.3019
Abcf2	11.2228	11.2619	11.9437	12.0317	12.2104	11.313	10.9429	12.0616	12.0202	12.0383	12.1581	12.317	12.174	11.7156	11.4425	11.6073	11.4269
Abcf3	10.3809	10.2322	10.6173	10.4687	10.2198	9.83097	10.5672	10.7181	10.5137	10.5281	10.5077	10.3251	10.1114	9.91226	9.74456	9.92461	10.0152
Abcg1	12.3894	11.717	9.4279	6.97054	7.77198	7.7799	11.2961	8.17338	6.52771	7.79494	8.08132	7.90759	8.47396	8.53191	7.82051	7.98622	9.16759
Abcg2	8.2499	8.702	7.1008	6.627	7.3361	8.4886	7.6706	5.9662	5.5292	5.7226	5.6873	6.5697	7.4275	7.7325	8.5552	8.0499	8.074
Abcg3	8.6607	8.2565	6.3314	5.0579	6.7672	7.5214	8.5852	5.3669	4.65	5.0082	5.1141	5.0112	5.1538	6.4438	7.8123	6.8407	6.2191
Abcg4	3.8693	4.0305	4.1722	4.6492	3.7914	4.4863	3.7207	3.9599	4.0013	3.5395	3.6625	4.0419	3.8591	4.0326	4.3519	4.2526	4.8541
Abcg5	3.6309	3.0418	3.5576	3.0418	3.0418	3.0418	3.0418	3.5777	3.7264	3.5395	3.4824	3.0418	3.0418	3.0418	3.0418	3.0418	3.0418
Abcg8	3.8693	3.0418	4.6042	3.6022	3.6561	3.4148	3.7207	4.5844	4.4511	3.7423	3.6625	3.4663	3.0418	3.0418	3.0418	3.4054	3.2999
Abhd1	3.0418	3.0418	4.1722	4.2658	3.7304	3.836	4.6375	4.5031	4.2069	4.3227	4.6674	4.0001	4.2487	3.7491	3.5002	4.1596	3.7047
Abhd10	8.9233	8.7159	8.7841	8.4708	8.1876	8.3743	8.6467	8.6365	8.2136	8.1723	8.13	8.1451	8.4433	8.3538	8.5021	8.3026	8.4798
Abhd11	9.41911	9.30763	9.6676	10.2742	9.58713	8.46791	10.2417	10.0549	10.3215	10.4759	10.2415	10.0244	9.47691	9.13138	8.33354	8.34508	8.40959
Abhd11os	4.637	4.5643	5.021	4.9362	4.4785	3.7226	4.8575	5.5614	5.1017	5.4806	5.1479	4.6142	4.3101	4.1216	3.6643	3.8058	3.8551
Abhd12	9.04236	8.95688	9.05046	9.04238	9.69118	9.59881	9.05718	8.51023	8.97687	9.40023	9.65427	10.0196	9.98085	9.44495	9.61764	9.7249	9.77298
Abhd12b	4.197	4.2417	3.0418	3.0418	3.0418	3.5679	3.0418	3.0418	3.0418	3.0418	3.0418	3.0418	3.0418	3.0418	3.6051	3.4366	3.4049
Abhd13	10.5431	10.6117	10.5656	10.5653	9.76973	9.78958	10.3442	10.6402	10.4322	10.1834	10.2887	10.1425	9.9505	9.61442	9.91531	9.85985	9.67847
Abhd14a	5.8695	6.0822	7.0782	8.1057	8.8423	8.2156	6.116	6.6728	8.3494	9.1692	9.2323	9.4124	9.2303	8.5148	8.0158	8.3469	8.3434
Abhd14b	6.2638	5.6821	6.0557	5.8917	5.548	5.5477	6.2994	5.6991	5.9464	5.952	6.0559	6.0096	5.5734	6.1715	5.3766	5.5032	5.9758
Abhd15	7.099	6.2068	5.0705	4.1428	5.3139	5.5935	6.0762	4.5031	4.8714	5.226	5.8147	6.4885	6.5617	6.6364	5.5926	5.8162	5.8851
Abhd16a	9.2578	9.2276	9.1211	8.7451	8.2636	7.9688	9.2412	9.2018	8.966	8.9897	8.9066	8.8101	8.618	8.0068	8.1339	8.0922	8.26
Abhd16b	3.0418	3.0418	3.0418	4.8012	4.0068	4.0876	3.0418	3.5777	3.7264	4.2329	3.7991	3.3192	3.6235	3.7798	4.0055	3.5935	3.9727
Abhd17a	9.03854	8.74327	9.32873	9.20198	9.84297	9.53731	8.79286	9.2839	9.57869	10.1956	10.0714	10.282	10.2744	9.70681	9.33285	9.78242	9.98726
Abhd17b	9.89258	9.61197	8.8521	9.0629	8.95139	8.97198	10.609	9.65698	8.93848	8.81356	9.02927	9.01129	8.99529	9.24647	9.48989	9.26999	9.29262
Abhd17c	9.03854	8.57082	9.48471	9.98094	10.3529	9.77326	9.3884	10.2595	10.4223	10.597	10.8664	11.0634	10.5758	10.1356	9.79802	10.513	9.96403
Abhd2	12.1842	12.0673	10.7737	10.4045	10.0214	10.1705	11.6185	10.4182	10.197	9.84898	9.7929	10.1957	9.57773	9.81319	10.0195	10.0055	9.68642
Abhd3	4.0486	4.0305	3.7675	3.0418	3.0418	3.7818	3.7207	3.5777	3.5282	3.0418	3.0418	3.0418	3.6235	3.4529	3.2316	3.0418	3.6485
Abhd4	6.5715	6.618	6.2724	6.0945	7.0715	9.3888	6.1922	6.0702	5.8291	6.7537	6.4795	6.5341	7.845	8.3372	9.0541	9.2033	8.3837
Abhd5	7.7957	7.7632	7.3286	7.5489	8.0795	8.1545	7.5178	7.5141	7.5838	8.0154	7.8586	8.0333	8.1614	8.1508	8.1099	8.1274	7.9377
Abhd6	6.6542	6.7323	7.1341	7.306	7.5845	7.8749	6.5794	7.1308	6.9609	7.2727	7.542	7.5045	7.6391	7.4397	7.7165	7.5387	7.3843
Abhd8	9.1274	8.6159	8.7272	8.2969	9.3444	9.2624	9.1824	8.8601	8.5556	9.2558	9.1736	9.1874	9.4266	9.3896	8.7623	9.0988	9.2682
Abi1	12.4758	12.5087	11.9627	12.0005	11.1024	11.0743	12.0873	11.6597	11.8519	11.4432	11.2966	11.069	11.0521	11.1042	11.1298	11.1513	11.1421
Abi2	8.08205	7.99715	8.96086	8.77027	9.46877	10.3083	7.9125	8.87073	8.27653	7.86409	8.30625	8.89815	8.77828	10.4869	10.373	10.2719	9.86446
Abi3	7.40262	7.19685	6.52887	5.57803	6.72368	6.13059	9.14502	8.2999	6.79814	8.41775	9.33444	10.4456	10.7359	9.31411	6.455	6.19169	8.21273
Abi3bp	3.0418	4.2417	3.5576	3.6022	4.2446	3.7892	3.9934	3.7955	4.0013	3.0418	3.4824	3.5405	3.6235	3.7491	3.0418	3.9456	5.0812
Abl1	11.4566	11.2654	10.8447	10.5436	10.7369	10.6907	11.1434	10.5732	10.5387	10.7308	10.4861	10.5881	10.6677	10.7121	10.3933	10.6292	10.8403
Abl2	12.4588	12.3649	12.0626	11.9157	11.0707	10.7592	11.6338	11.8781	11.7618	11.3206	11.2163	11.221	10.5034	10.7957	10.8889	10.8284	10.6305
Ablim1	14.67	14.6397	13.5772	12.4034	12.4706	12.3886	15.541	15.1178	13.8754	13.3848	13.0605	12.7427	11.7234	12.2718	12.335	12.0218	12.5108
Ablim2	5.7217	5.1135	4.2742	4.0009	3.4723	4.0774	5.6001	4.7313	3.5282	3.8957	4.1012	3.806	3.8591	5.29	3.9155	3.4366	3.7535
Ablim3	3.0418	3.0418	3.0418	3.0418	3.0418	4.6953	3.0418	3.0418	3.0418	3.0418	3.0418	3.2631	3.0418	4.2266	4.1868	4.3955	4.36
Abo	3.0418	3.0418	3.0418	3.6022	3.0418	3.0418	3.0418	3.0418	3.0418	3.0418	3.0418	3.0418	3.0418	3.0418	3.0418	3.0418	3.0418
Abr	10.5908	10.4737	9.77488	9.34566	9.03911	9.88673	10.3808	9.35655	9.27414	9.25816	8.79791	9.20804	10.1052	10.0191	9.59116	9.8814	10.0985
Abra	3.6309	3.0418	3.5576	4.0009	3.4778	3.5679	3.0418	3.5777	3.5282	3.0418	3.0418	3.3192	3.0418	3.0418	3.2316	3.3002	3.0418
Abracl	9.79194	10.2054	10.0956	10.1803	9.77471	9.90634	9.9856	10.4146	9.98601	10.0059	9.95693	9.46393	9.66353	9.4862	9.81787	9.7477	9.64191
Abt1	8.67064	9.12222	9.21191	9.44539	9.41978	9.14068	9.47002	9.55041	9.67021	9.965	10.0378	9.85617	9.76604	9.10741	9.03325	9.26328	9.03784
Abtb1	10.2167	9.24685	8.50855	7.60599	6.93113	7.403	9.52562	7.75614	7.68683	8.13213	7.83435	7.20438	7.50515	8.22071	7.35852	7.4636	7.99714
Abtb2	10.5921	10.4469	10.0544	10.0129	9.98645	9.84509	11.5762	10.3346	10.2325	10.8392	10.8141	10.8885	10.7626	11.0795	10.2825	10.206	10.1607
Acaa1a	8.5738	7.4507	8.0037	7.5585	8.2531	8.2179	8.5641	7.7329	7.9018	8.9058	8.7904	8.5091	8.667	8.4548	8.2782	8.3073	8.7111
Acaa1b	3.0418	3.0418	3.0418	3.0418	3.0418	3.7892	3.0418	3.0418	3.0418	4.0232	4.1012	3.3536	3.8591	3.471	3.6469	3.7542	3.3905
Acaa2	8.988	8.75	8.483	7.2828	8.2284	9.8511	9.1638	7.867	7.1654	7.58	7.7223	7.9549	8.6403	9.8589	9.6983	9.8474	9.9375
Acaca	8.36411	8.3573	8.85542	10.3075	10.4151	10.1891	7.99893	8.78682	10.2739	9.6886	9.62488	10.2366	9.78503	10.3242	10.1922	10.2583	10.2092
Acacb	5.7602	6.2461	4.8594	5.7949	5.446	5.2455	6.9717	4.9803	6.1551	5.1433	5.3623	5.6853	4.8241	5.2578	5.2487	5.7465	4.9009
Acad10	7.0235	6.9601	6.3314	6.1474	6.5208	6.1225	7.0949	6.2131	6.2488	6.4589	6.2168	6.2499	5.6755	6.0184	6.0449	5.9147	6.2043
Acad11	7.3786	7.0726	7.6452	7.6699	7.9726	8.7296	7.6169	7.2449	7.5551	7.7689	7.487	7.7532	8.432	8.4237	8.7894	8.5076	8.6447
Acad12	4.197	4.4152	4.3667	4.5652	5.1063	5.331	3.9934	4.2145	4.0013	5.3412	4.8062	4.9933	5.4163	5.1951	5.4048	5.3055	5.8641
Acad8	7.9902	7.8027	8.0852	8.4134	8.2275	8.9503	7.8441	8.4065	8.5736	8.6019	8.138	7.863	8.7738	8.2335	8.9116	8.8079	8.5354
Acad9	9.23469	8.86028	9.17255	9.54841	10.2519	10.2476	8.63998	9.31549	9.38636	9.95352	10.1511	10.4177	10.8173	9.87973	10.2279	10.1151	10.0896
Acadl	9.85836	9.582	8.50433	7.71387	8.99375	10.9083	9.45864	8.07216	7.29291	7.65292	8.03093	8.13187	9.64897	10.6037	10.9315	10.87	10.5836
Acadm	8.9721	8.9972	8.6605	9.1357	9.0411	9.7623	8.4306	8.1207	8.697	9.1642	9.2416	9.1056	9.0682	9.6822	9.5068	9.7663	9.3231
Acads	8.4528	7.8412	7.8852	7.9156	8.6212	9.331	8.0094	7.2227	7.8197	8.5646	8.51	8.5061	8.6105	9.2337	9.0069	9.054	9.2611
Acadsb	8.1614	8.3124	8.5253	8.7409	8.2384	8.8854	8.3425	8.0283	8.3368	7.9418	8.1694	7.8738	7.5992	8.6073	8.9774	8.7713	9.201
Acadvl	9.67641	9.77317	9.94337	9.84738	10.438	10.9272	9.84407	10.1382	10.0166	10.4506	10.6361	10.6197	10.628	10.7886	10.861	10.9783	10.8849
Acan	3.8693	3.0418	3.0418	3.0418	3.0418	3.0418	3.7207	3.0418	3.5282	3.0418	3.4824	3.3192	3.0418	3.4092	3.2316	3.3654	3.0418
Acap1	12.4183	12.1841	11.1831	10.724	10.7662	10.7483	12.3679	11.0901	10.3552	10.6531	10.6077	10.8293	11.0448	11.3142	10.6021	10.9894	10.9891
Acap2	10.969	10.9981	10.5349	10.3018	10.2629	11.1412	10.5151	9.94137	9.85378	9.96213	9.83752	9.78252	10.2537	10.8335	11.2652	11.0662	10.9783
Acap3	9.4162	9.3571	8.5865	7.8303	8.1778	8.5142	9.5966	8.6323	7.6533	7.8641	7.9013	8.3564	8.9584	8.8027	8.3409	8.7312	8.8535
Acat1	9.78057	9.70181	9.86817	9.55083	10.2635	10.8243	9.96965	9.46849	9.6466	9.67294	9.9513	10.1794	10.5609	10.7383	10.7594	10.8583	11.0898
Acat2	8.52551	8.07459	7.21924	7.31747	8.21773	9.97392	8.23977	7.04512	7.01483	7.30019	7.48697	8.31616	9.14808	9.65314	9.81053	9.90616	10.3396
Acat3	4.8056	5.0215	4.8005	4.9985	4.3777	4.6477	4.9542	4.6602	4.8197	4.6208	4.5647	4.6276	4.6186	4.7448	4.7875	5.0211	4.4017
Acbd3	11.3629	11.3038	10.7008	10.6637	10.0632	10.1364	11.0891	10.7864	10.7465	10.3934	10.3464	10.2243	10.0191	10.3449	10.3059	10.1342	10.1332
Acbd4	7.892	7.7897	6.909	6.9262	6.8439	7.1218	8.1387	6.9807	6.4976	6.806	6.9483	6.8241	6.8449	7.4453	6.9152	7.0015	6.9441
Acbd5	11.1371	10.9622	9.9635	9.61244	8.22843	8.63493	10.2938	9.58105	9.13072	8.42192	8.26326	7.92569	7.90349	8.59094	8.81315	8.79164	8.74151
Acbd6	9.02704	8.91541	8.83875	9.52642	10.166	9.6523	9.07717	9.61952	9.97115	10.4628	10.2397	10.3678	10.2106	9.89404	9.5424	9.69814	9.7091
Acbd7	3.0418	3.7476	3.5576	3.0418	3.7914	4.9844	3.0418	3.0418	3.5282	3.5395	3.4824	3.3192	4.1831	4.0326	4.8376	5.2451	4.2976
Accs	9.2213	8.7964	7.955	7.1985	6.7179	7.273	8.4689	6.8711	6.1743	6.5385	6.1387	6.1928	6.6818	7.1622	6.6682	6.8191	7.4998
Accsl	3.0418	3.0418	3.0418	3.6022	3.0418	3.0418	3.0418	3.0418	3.5282	3.0418	3.0418	3.0418	3.0418	3.0418	3.0418	3.0418	3.0418
Acd	9.1382	9.0692	8.6905	8.7703	9.2684	9.3313	8.9902	8.6281	8.6871	9.0927	9.1639	9.4921	9.5571	9.2379	8.8472	9.2658	9.1095
Ace	3.6309	3.0418	3.0418	3.0418	3.0418	3.0418	3.0418	3.0418	3.0418	3.0418	3.4824	3.0418	3.0418	3.0418	3.2316	3.4848	3.2895
Ace2	3.0418	3.0418	3.0418	3.0418	3.0418	3.0418	3.0418	3.0418	3.0418	3.0418	3.4824	3.0418	3.0418	3.0418	3.0418	3.0418	3.0418
Ace3	3.0418	3.0418	3.0418	3.0418	3.0418	3.0418	3.0418	3.0418	3.0418	3.0418	3.0418	3.0418	3.0418	3.0418	3.0418	3.0418	3.0418
Acer1	3.0418	3.0418	3.5576	3.0418	3.0418	3.0418	3.0418	3.0418	3.0418	3.0418	3.0418	3.2386	3.4545	3.0418	3.0418	3.0418	3.0418
Acer2	10.3443	10.0417	7.93	8.24398	8.35108	7.59681	9.61035	7.50494	7.93568	7.87022	7.98314	8.03475	7.5319	7.08536	7.47877	7.23164	6.9769
Acer3	8.3823	8.3923	8.2354	8.7619	8.2177	8.0487	7.8086	8.1962	8.8016	8.8848	8.9925	8.8634	8.8222	8.2625	8.1641	7.8991	7.6423
Ache	3.6309	3.7476	3.9261	3.6022	3.7304	4.0774	3.0418	3.7955	4.1099	4.134	4.0123	3.9281	3.7519	3.9301	3.8767	4.1831	4.3303
Acin1	13.0193	13.0212	12.7869	12.8267	12.7837	12.5153	13.0784	12.7878	12.9772	13.1283	12.9917	12.8726	12.6013	12.1638	12.4678	12.5565	12.4536
Ackr1	3.0418	3.0418	3.0418	3.0418	3.0418	3.0418	3.0418	3.0418	3.0418	3.5395	3.0418	3.0418	3.0418	3.0418	3.0418	3.0418	3.0418
Ackr2	3.6309	3.0418	3.0418	3.0418	3.0418	3.0418	3.0418	3.5777	3.5282	3.0418	3.0418	3.0418	3.0418	3.0418	3.0418	3.0418	3.2895
Ackr3	3.0418	3.0418	3.0418	3.0418	3.0418	3.0418	3.0418	3.0418	3.0418	3.0418	3.0418	3.0418	3.0418	3.0418	3.0418	3.0418	3.0418
Ackr4	3.8693	4.2417	4.1722	3.6022	4.0068	4.2005	3.7207	3.5777	4.0013	4.3227	3.7991	3.7657	3.8591	3.988	4.1853	4.0717	4.086
Acly	11.989	12.0861	12.3552	12.8407	13.1199	13.5968	12.1093	12.3839	12.8919	12.8866	12.9605	13.1511	13.18	13.85	13.4249	13.4921	13.3913
Acmsd	3.0418	3.0418	3.5576	3.0418	3.0418	3.0418	3.0418	3.0418	3.0418	3.0418	3.6625	3.4663	3.0418	3.0418	3.2316	3.2716	3.4049
Acn9	5.0215	4.5643	5.8544	5.8917	6.4964	6.7213	4.8575	5.939	6.0123	6.5539	6.5533	6.6609	6.96	6.7916	6.8513	6.8165	6.5666
Acnat1	3.0418	3.0418	3.0418	3.6022	3.0418	3.0418	3.0418	3.0418	3.5282	3.0418	3.0418	3.2631	3.0418	3.0418	3.4181	3.3002	3.0418
Acnat2	3.0418	3.0418	3.0418	3.0418	3.0418	3.0418	3.0418	3.0418	3.0418	3.0418	3.0418	3.0418	3.0418	3.0418	3.0418	3.0418	3.0418
Aco1	8.67556	8.60849	9.50598	10.1245	10.3835	10.7595	8.55699	9.4638	10.0478	10.0816	10.1383	10.4102	10.5577	10.7156	10.739	10.7615	10.4982
Aco2	10.7119	10.9134	11.367	11.5719	12.0858	12.144	11.1279	11.3092	11.7017	12.006	12.0859	12.1533	12.0713	12.2719	11.9814	12.0894	12.2404
Acot1	3.0418	3.0418	3.0418	3.8295	3.6561	4.6893	3.0418	3.0418	3.0418	4.0232	3.6625	3.5496	4.6186	3.8547	4.9986	4.6691	4.4654
Acot10	3.6309	4.2417	4.1722	4.0009	4.5294	4.3689	3.7207	4.2145	4.2069	4.134	4.5097	4.3403	4.5728	4.422	4.7112	4.2111	4.2814
Acot11	6.0346	6.5572	4.8005	4.6492	5.4756	6.1859	6.0353	3.9599	4.9686	4.857	5.3045	5.5783	6.0518	7.399	6.0838	6.1661	6.6959
Acot12	3.0418	3.0418	3.0418	3.0418	3.0418	4.7569	3.0418	3.0418	3.0418	3.0418	3.0418	3.2386	3.7519	3.7491	4.6556	4.2763	4.2861
Acot13	6.9922	7.2741	6.9344	6.985	8.0197	7.8282	6.993	6.3008	6.8702	7.8579	7.8778	7.7896	7.3929	8.2043	7.7371	7.6308	7.9207
Acot2	9.1382	8.601	7.2089	7.0689	7.6917	7.2157	8.4228	7.2227	7.2842	7.6314	7.3289	7.4868	6.6029	6.875	7.371	7.3504	6.9426
Acot3	3.0418	3.0418	3.5576	3.0418	3.0418	3.0418	3.0418	3.0418	3.0418	3.0418	3.0418	3.0418	3.0418	3.0418	3.2316	3.0418	3.2895
Acot4	3.0418	4.0305	3.5576	4.2658	4.0027	4.0774	3.0418	4.3199	4.3759	4.4053	4.3258	4.1807	3.6235	4.1538	4.0697	4.2416	4.0938
Acot5	3.0418	3.0418	3.0418	3.0418	3.0418	3.0418	3.0418	3.0418	3.0418	3.0418	3.0418	3.0418	3.0418	3.0418	3.2316	3.0418	3.0418
Acot6	5.5994	4.9222	5.8812	6.1731	5.8617	6.0169	5.3509	6.3632	6.1933	6.2087	5.7311	5.7126	5.1826	4.7772	5.4264	5.4382	5.3814
Acot7	6.63395	6.70455	8.40362	10.5985	11.4079	10.8408	6.39901	9.37166	11.2786	11.7793	11.7148	11.7155	12.0811	11.4932	10.8612	10.7617	11.4508
Acot8	7.7775	7.9742	8.0681	7.6519	7.7103	7.8282	8.1855	8.2463	8.0064	8.371	8.1498	7.8815	8.0401	7.8648	7.7149	7.8466	8.0876
Acot9	9.4044	9.6558	9.8009	9.5891	9.223	9.57	9.5147	8.9433	8.9714	8.8908	8.9659	8.9536	9.1149	9.7033	9.8962	9.4835	9.8299
Acox1	10.3146	10.0082	8.97314	8.24996	8.46109	8.95252	9.84698	10.0903	8.62976	8.18712	8.50077	8.63916	9.1584	9.29484	8.91533	9.06096	9.39351
Acox2	3.0418	3.0418	3.0418	3.0418	3.0418	3.0418	3.0418	3.0418	3.0418	3.0418	3.0418	3.0418	3.4545	3.0418	3.0418	3.0418	3.2895
Acox3	9.3376	9.2081	8.9485	8.2969	8.0693	8.4471	9.126	8.4733	7.7	8.2306	7.8294	7.7978	8.2922	9.1231	8.1136	8.2522	8.6743
Acoxl	5.9042	5.7935	5.1182	4.4743	4.2301	4.1516	5.6558	4.5031	3.8765	3.5395	3.0418	3.3283	3.0418	3.6212	4.6755	3.9904	3.3905
Acp1	7.1707	7.236	7.319	8.1123	8.6811	9.0462	6.4617	7.2666	7.6533	8.0855	8.365	8.6168	8.9385	8.8517	9.4618	9.4549	9.3195
Acp2	8.2097	8.1065	8.5985	8.4912	8.4659	9.1301	7.5031	8.6197	8.3199	8.3048	8.3238	8.2358	8.3046	8.8198	8.9809	9.0863	9.1058
Acp5	10.6644	10.0554	8.8521	7.88514	7.84027	7.74258	10.0876	7.45844	7.31883	7.91238	8.02236	8.26384	8.30151	9.59445	7.82212	8.21402	8.30126
Acp6	8.807	8.3749	8.8048	8.7152	8.9121	9.1049	8.4765	8.8457	8.7954	8.9498	8.7046	8.705	8.8753	8.9175	8.8856	9.1523	9.007
Acpp	9.2967	8.8912	6.6416	5.2715	5.89	5.7439	8.3175	5.4082	4.65	5.7226	6.4411	7.7883	9.0162	6.7972	5.8753	5.5956	6.1442
Acpt	3.6309	4.2417	5.2086	4.9985	4.2301	3.7892	3.7207	4.9226	4.7658	4.6208	4.3907	4.3254	3.6235	3.7513	3.7959	3.8058	3.6485
Acr	3.0418	3.0418	3.0418	3.0418	3.0418	3.0418	3.0418	3.0418	3.0418	3.0418	3.0418	3.0418	3.0418	3.0418	3.0418	3.0418	3.0418
Acrbp	7.212	7.5315	7.3382	7.3734	6.1489	6.2358	7.2443	7.0701	7.0462	7.1265	6.7011	6.2596	6.0061	6.1681	6.0186	5.908	6.0652
Acrv1	3.0418	3.0418	3.0418	3.0418	3.4778	3.0418	3.0418	3.5777	3.0418	3.0418	3.4824	3.0418	3.0418	3.0418	3.0418	3.0418	3.4668
Acsbg1	7.5387	7.4507	8.0623	6.6992	5.9522	5.1295	6.714	7.7013	8.6124	8.9841	8.8203	9.0225	9.3891	7.6039	4.595	5.3924	7.4854
Acsbg2	3.0418	3.0418	3.0418	3.0418	3.0418	3.0418	3.0418	3.0418	3.0418	3.0418	3.0418	3.0418	3.0418	3.0418	3.0418	3.4848	3.0418
Acsf2	6.6542	6.3214	6.1682	5.4551	6.2079	6.0827	7.014	5.235	5.4345	5.3412	5.5469	5.9645	6.221	6.7083	5.8829	6.4589	6.1097
Acsf3	6.6134	6.2842	7.622	7.5095	8.141	8.5861	6.6881	7.7484	7.6397	8.1321	8.0936	8.0507	8.3443	8.4973	8.3213	8.4271	8.4928
Acsl1	9.248	8.9685	8.5128	8.0656	8.3929	8.355	8.7121	8.0283	7.9301	7.6386	7.8146	8.3047	8.5878	8.5992	8.2344	8.3278	8.7931
Acsl3	10.8335	10.4899	9.73039	9.51157	8.51458	9.95604	9.97499	9.93291	9.62949	8.60188	8.57588	8.70339	9.30182	10.0384	9.94084	9.97009	10.1515
Acsl4	11.8717	12.8003	12.5849	12.1506	11.8853	12.1084	12.6998	13.0623	12.2989	11.8487	12.3559	12.7211	12.5954	13.2524	12.3697	12.373	12.1928
Acsl5	10.774	10.7496	11.2138	12.0557	12.6763	12.7379	10.6345	11.7116	12.1127	12.0464	12.1309	12.1382	11.5843	12.2575	12.9134	12.6084	12.5108
Acsl6	3.0418	3.0418	3.0418	3.60224	6.99279	10.644	3.0418	3.57774	3.52816	3.89567	4.01235	4.05445	3.85908	8.44084	10.7139	10.0118	10.1064
Acsm1	3.0418	3.0418	3.0418	3.0418	3.0418	3.0418	3.0418	3.0418	3.0418	3.0418	3.0418	3.0418	3.0418	3.0418	3.0418	3.0418	3.0418
Acsm2	3.0418	3.0418	3.0418	3.0418	3.0418	3.0418	3.0418	3.0418	3.0418	3.0418	3.4824	3.4418	3.0418	3.0418	3.0418	3.0418	3.0418
Acsm3	4.197	3.0418	3.0418	4.0009	4.2134	4.5136	3.7207	3.0418	3.8765	3.5395	3.913	3.806	4.2487	4.7134	4.1785	4.3301	4.3119
Acsm4	3.0418	3.0418	3.0418	3.6022	3.4723	3.0418	3.7207	3.0418	3.7264	3.8957	3.4824	3.2631	3.0418	3.0418	3.3375	3.0418	3.2999
Acsm5	3.0418	3.0418	3.0418	3.0418	3.0418	3.0418	3.0418	3.0418	3.0418	3.0418	3.0418	3.0418	3.0418	3.0418	3.0418	3.0418	3.0418
Acss1	9.867	9.2984	7.5418	6.4289	5.3725	6.1664	8.8463	6.798	5.646	5.5133	5.6649	5.4065	6.1105	6.6507	5.9847	6.5078	6.3951
Acss2	9.9506	9.5475	7.7054	6.9705	7.612	8.2875	9.8087	6.7677	6.5277	6.6855	6.7747	6.7682	7.1792	8.3208	8.2576	7.8847	8.1294
Acss2os	5.1473	4.0305	3.0418	4.0009	3.9908	3.6844	3.7207	3.5777	3.5282	3.0418	3.6625	3.3192	3.4545	3.6212	3.0418	3.6352	3.4049
Acss3	3.0418	3.0418	3.0418	3.0418	3.0418	3.0418	3.0418	3.0418	3.0418	3.0418	3.0418	3.0418	3.0418	3.0418	3.0418	3.0418	3.0418
Acta1	3.8693	5.6229	5.1182	4.4743	5.0731	5.6371	4.6375	5.0355	5.1833	5.0082	5.8935	5.6339	5.5304	5.8678	5.6221	5.2095	5.4417
Acta2	4.3254	5.6821	5.2932	4.4743	5.1703	5.3289	5.2064	4.8621	5.2222	4.8022	5.4177	5.2014	5.3429	5.5224	5.154	5.1583	4.8054
Actb	14.4371	16.0803	16.0589	15.9773	16.0831	16.2968	15.9403	16.0367	15.9535	15.7642	15.6173	15.8504	15.4273	16.235	16.2937	16.3632	16.6486
Actbl2	3.0418	4.4152	3.5576	3.8295	4.1571	5.286	3.9934	4.0962	3.7264	4.4819	4.3258	4.3471	4.3681	4.8549	4.8268	4.6809	4.572
Actc1	3.6309	4.6959	4.5305	4.3753	4.2134	4.9085	4.1974	5.0355	4.5214	4.6844	5.1807	4.9539	5.0636	5.4086	4.8575	4.6432	4.5293
Actg1	5.8695	7.891	6.1897	6.0945	5.3079	6.0582	9.7319	7.1889	6.1933	6.0862	5.4967	5.3717	6.0215	6.1299	5.9339	5.8908	5.8209
Actg2	4.197	5.0215	4.6733	4.2658	4.5294	5.1809	4.8575	4.9803	4.8197	4.4053	4.6172	4.9883	4.9665	5.31	4.6651	4.8499	5.8611
Actl10	3.0418	3.0418	3.5576	3.6022	4.3832	4.2005	3.0418	3.5777	3.5282	3.5395	3.6625	3.7436	4.1127	4.2298	4.5124	4.3926	4.3935
Actl11	3.0418	3.7476	3.0418	3.0418	3.0418	3.0418	3.0418	3.0418	3.0418	3.0418	3.0418	3.0418	3.0418	3.0418	3.0418	3.0418	3.0418
Actl6a	10.0024	10.1194	10.63	10.8958	11.206	10.822	10.0553	10.7396	11.0118	11.2718	11.3672	11.2233	11.4385	10.8212	10.838	11.0116	10.8778
Actl6b	3.6309	3.0418	3.0418	3.0418	3.0418	3.0418	3.0418	3.0418	3.0418	3.0418	3.0418	3.0418	3.0418	3.0418	3.0418	3.0418	3.2895
Actl7a	3.6309	3.0418	3.9261	4.7276	4.0027	3.7892	3.7207	4.4155	4.4511	3.7423	3.6625	3.7883	3.0418	3.6466	3.8944	3.729	3.7535
Actl7b	3.0418	3.7476	3.0418	3.6022	3.7304	3.7226	3.9934	3.9599	4.1099	4.0232	3.6625	3.7087	3.4545	3.8547	3.3686	3.4848	3.0418
Actl9	3.0418	3.0418	3.0418	3.0418	3.0418	3.0418	3.0418	3.0418	3.0418	3.0418	3.4824	3.0418	3.0418	3.0418	3.0418	3.2716	3.0418
Actn1	13.2498	13.1718	12.8565	13.1863	13.0501	12.5042	13.5001	11.9686	11.9246	11.7866	11.4345	11.2379	11.2684	11.4453	12.3164	11.5059	12.2263
Actn2	6.2371	6.125	7.2898	6.3857	5.3788	4.9844	5.3509	5.3669	5.5889	5.0998	5.1141	5.2307	5.8244	4.5717	4.9533	5.3486	4.6905
Actn3	3.8693	4.5643	4.2742	4.0009	3.9043	4.5581	3.7207	4.2145	4.3759	3.7423	4.1012	4.3623	4.8241	4.6569	3.6544	4.2573	4.2012
Actn4	11.9489	12.0954	12.4955	12.3492	12.9423	12.9221	12.5572	12.526	12.6251	12.8465	12.811	12.976	13.1217	13.0951	12.7517	12.9875	12.885
Actr10	10.7532	10.7343	10.0886	10.2416	10.2644	10.0971	10.0451	9.98621	9.98467	10.1448	10.268	10.1938	10.1455	10.3644	10.1628	10.1209	10.1203
Actr1a	11.6065	11.5108	10.6999	10.5832	11.1518	11.2726	11.4069	10.6045	10.4874	10.854	10.8902	10.9987	11.3385	11.484	11.2336	11.2324	11.2896
Actr1b	10.9457	10.9564	10.6425	10.5178	10.6417	10.4842	11.0655	10.9079	10.924	11.2296	11.2747	11.4948	11.4581	10.7124	10.3587	10.6459	10.8731
Actr2	12.7647	13.0128	12.7457	12.749	12.9409	12.594	12.8084	12.8104	12.6165	12.3806	12.4937	12.5497	12.3036	12.792	12.9119	12.7764	12.6045
Actr3	11.8823	12.2234	12.2262	12.2112	12.3076	12.1097	12.1352	12.3668	12.2826	12.3227	12.3531	12.2289	12.2177	12.2056	12.1535	12.2016	12.0816
Actr3b	4.0486	3.7476	4.1722	4.6492	4.8737	5.692	3.9934	4.0962	4.65	4.6208	5.1479	5.0089	5.2652	5.6758	5.9292	5.9142	7.4459
Actr5	9.70557	9.84117	9.12384	9.1325	9.17129	8.50984	10.0451	9.40629	9.4166	9.58268	9.37537	9.28619	9.10605	8.50016	8.54246	8.65762	8.60003
Actr6	8.6205	8.4598	8.4127	8.0519	8.0407	8.572	8.7499	8.3768	8.0117	7.9988	8.2813	8.1443	8.4601	8.474	8.9471	8.6441	8.4517
Actr8	9.6911	9.2081	8.7417	8.6352	9.0629	9.4766	8.484	8.555	8.6298	9.0421	9.09	9.1232	9.3803	9.6723	9.3954	9.4384	9.5852
Actrt1	3.0418	3.0418	3.0418	3.0418	3.0418	3.0418	3.0418	3.0418	3.0418	3.0418	3.0418	3.0418	3.0418	3.0418	3.0418	3.0418	3.0418
Actrt2	3.0418	3.0418	3.0418	3.0418	3.0418	3.0418	3.0418	3.0418	3.0418	3.0418	3.0418	3.0418	3.0418	3.0418	3.3094	3.0418	3.0418
Actrt3	3.8693	4.0305	3.5576	3.0418	3.4723	3.6519	4.3652	3.9599	3.7264	3.0418	3.6625	3.6057	3.9526	3.4092	3.6051	3.0418	3.7978
Acvr1	5.0215	4.5643	5.8544	4.3753	5.6608	7.4517	5.2064	5.5614	5.1833	5.3412	5.7094	6.1279	7.6243	7.4867	7.6587	7.3653	8.2784
Acvr1b	9.9926	9.86	9.4653	9.4085	8.9144	7.9152	9.7001	9.4963	9.3324	9.3811	9.189	8.863	8.4063	8.7261	8.172	8.1025	9.3136
Acvr1c	5.6414	5.28	3.9261	3.0418	3.6561	4.1516	5.6001	4.6602	4.0013	3.5395	3.6625	3.6689	3.6235	4.416	4.4157	4.1171	4.7737
Acvr2a	9.7271	9.3616	9.0534	8.3255	7.3564	7.2568	8.969	8.7449	9.0456	9.2973	9.5177	8.9315	7.8535	7.3883	7.3618	7.1796	7.8756
Acvr2b	3.6309	4.0305	4.3667	4.1428	4.0027	5.0139	3.0418	3.5777	4.0013	3.7423	4.182	4.2705	4.7461	4.9626	4.935	5.1091	5.0389
Acvrl1	8.2954	7.951	6.6103	6.5314	5.9268	5.8133	7.8324	6.3834	6.3195	6.8314	6.9208	6.5211	7.2061	8.4495	5.5438	6.0642	8.179
Acy1	6.125	6.4609	7.4999	8.4187	9.2036	8.42	6.7644	7.8882	8.6503	9.1057	9.2562	9.6451	9.7319	9.2054	8.3813	8.2787	8.5399
Acy3	3.0418	3.0418	3.0418	3.6022	3.0418	4.8213	3.0418	3.0418	3.0418	3.5395	3.0418	3.0418	3.4545	3.9519	4.0672	4.8394	4.0425
Acyp1	6.5926	6.8123	7.0896	6.5115	6.6318	6.3607	7.1901	7.0947	6.8346	7.3449	7.1193	6.8124	7.2324	6.8313	6.3898	6.5736	6.4398
Acyp2	3.8693	4.2417	4.3667	4.2658	4.2134	4.8143	4.6375	4.7985	4.65	4.2329	4.1012	3.9642	4.1127	4.6992	4.7854	4.6857	4.3607
Ada	7.3786	7.1968	6.8162	6.8333	8.0826	7.373	7.9671	7.2987	7.4496	7.8824	7.9107	8.3474	9.4492	8.2057	7.6331	7.5917	7.6569
Adad1	3.0418	3.7476	3.7675	4.3753	4.0027	4.0774	3.9934	4.5844	4.3759	3.7423	4.1012	3.8022	3.6235	3.6165	4.1056	3.8594	3.4049
Adad2	3.0418	3.0418	3.0418	3.0418	3.0418	3.0418	3.0418	3.0418	3.5282	3.0418	3.0418	3.0418	3.4545	3.0418	3.0418	3.0418	3.0418
Adal	8.8424	8.2082	8.6905	8.1318	8.2671	8.0882	8.2219	8.2893	8.1904	7.8824	7.5893	7.9359	8.0877	7.9801	8.2304	8.0898	8.0999
Adam10	11.1353	11.3152	11.6152	11.9669	12.1581	12.4555	11.0454	11.4563	11.1549	10.9524	11.1792	11.2692	11.4215	11.7376	12.2538	12.8898	12.0105
Adam11	3.0418	3.0418	3.0418	3.6022	3.4723	3.0418	3.0418	3.5777	3.0418	3.0418	3.0418	3.2386	3.4545	3.0418	3.6051	3.0418	3.0418
Adam12	4.3254	4.0305	3.5576	3.0418	3.6561	3.0418	3.9934	3.0418	3.5282	3.7423	4.5647	4.8954	5.6755	4.6289	3.3686	3.53	5.6606
Adam15	8.4062	8.1583	7.145	7.406	8.6212	8.9929	8.2486	6.7368	7.8317	8.5225	8.4884	8.9825	9.2513	9.7172	8.7364	9.0754	9.0567
Adam17	10.8024	11.0248	10.9019	10.8135	10.6958	11.1755	11.1195	10.9687	10.6841	10.7649	10.7278	10.6108	10.6659	11.0251	11.2027	11.0483	10.9881
Adam18	3.0418	3.0418	3.0418	3.0418	3.0418	3.0418	3.0418	3.0418	3.0418	3.0418	3.0418	3.0418	3.0418	3.0418	3.0418	3.0418	3.0418
Adam19	8.27609	8.6739	10.9345	10.3829	9.44144	9.32678	9.03692	10.6267	11.8991	12.5318	12.8301	12.8992	12.4114	11.9171	8.59261	8.40209	12.054
Adam1a	5.6822	5.846	7.3286	7.3288	6.2078	5.47	6.2646	7.0325	7.3775	6.8931	6.5169	5.9801	5.7142	5.2157	5.5474	5.7237	5.4653
Adam1b	3.0418	3.0418	3.5576	4.0009	3.0418	3.0418	3.7207	3.7955	3.5282	3.0418	3.4824	3.0418	3.6235	3.0418	3.0418	3.2716	3.0418
Adam2	3.0418	3.0418	3.0418	3.0418	3.0418	3.0418	3.0418	3.0418	3.0418	3.0418	3.0418	3.0418	3.0418	3.0418	3.0418	3.0418	3.0418
Adam20	3.0418	3.0418	3.0418	3.0418	3.0418	3.0418	3.0418	3.0418	3.0418	3.0418	3.0418	3.0418	3.0418	3.0418	3.0418	3.0418	3.0418
Adam21	3.0418	3.0418	3.7675	4.0009	3.9043	3.836	3.0418	3.7955	3.8765	3.5395	3.0418	3.8507	3.7519	3.471	4.0697	4.0365	3.6485
Adam22	6.2371	6.5879	6.5783	6.1984	5.5101	5.2117	6.0762	5.7315	5.7536	5.5765	5.1141	5.1702	5.1826	5.2686	5.3151	5.2866	5.0336
Adam23	3.6309	3.0418	3.0418	3.0418	3.0418	3.0418	3.0418	3.0418	3.5282	3.0418	3.0418	3.2386	3.0418	3.0418	3.0418	3.0418	3.0418
Adam24	3.0418	3.0418	3.0418	3.0418	3.0418	3.0418	3.0418	3.0418	3.0418	3.0418	3.0418	3.0418	3.0418	3.0418	3.0418	3.0418	3.0418
Adam25	3.0418	3.0418	3.0418	3.0418	3.0418	3.0418	3.0418	3.0418	3.0418	3.0418	3.0418	3.245	3.0418	3.0418	3.0418	3.0418	3.0418
Adam26a	3.0418	3.0418	3.0418	3.0418	3.0418	3.0418	3.0418	3.0418	3.0418	3.0418	3.0418	3.0418	3.0418	3.0418	3.0418	3.0418	3.0418
Adam26b	3.0418	3.0418	3.0418	3.0418	3.0418	3.0418	3.0418	3.0418	3.0418	3.0418	3.0418	3.0418	3.0418	3.0418	3.0418	3.0418	3.0418
Adam28	3.0418	3.0418	3.0418	3.0418	3.0418	3.0418	3.0418	3.0418	3.0418	3.0418	3.0418	3.0418	3.0418	3.0418	3.6051	3.0418	3.0418
Adam29	3.0418	3.0418	3.0418	3.0418	3.0418	3.0418	3.0418	3.0418	3.0418	3.0418	3.0418	3.0418	3.0418	3.0418	3.0418	3.0418	3.0418
Adam3	3.0418	3.0418	3.0418	3.0418	3.0418	3.6543	3.0418	3.0418	3.0418	3.0418	3.4824	3.0418	3.6235	3.0418	3.2316	3.6239	3.2999
Adam30	3.0418	3.0418	3.0418	3.8295	3.4778	3.0418	3.7207	3.5777	3.7264	3.0418	3.0418	3.0418	3.0418	3.0418	3.4571	3.2716	3.0418
Adam32	3.0418	3.0418	3.0418	3.6022	3.0418	3.0418	3.0418	3.0418	3.5282	3.0418	3.4824	3.2386	3.0418	3.0418	3.0418	3.53	3.5476
Adam33	3.0418	3.7476	3.0418	3.0418	3.0418	3.7892	3.0418	3.0418	3.0418	3.5395	3.0418	3.245	3.6235	4.1538	3.7839	3.8796	3.2895
Adam34	3.0418	3.0418	3.0418	3.0418	3.0418	3.0418	3.0418	3.0418	3.0418	3.0418	3.0418	3.0418	3.0418	3.0418	3.0418	3.0418	3.0418
Adam39	3.0418	3.0418	3.0418	3.0418	3.0418	3.0418	3.0418	3.0418	3.0418	3.0418	3.0418	3.0418	3.0418	3.0418	3.0418	3.0418	3.0418
Adam4	4.0486	4.6959	5.5529	6.1474	5.4506	5.2792	4.1974	5.8242	6.2121	5.9982	5.7525	5.1444	4.8612	4.74	5.6238	5.3036	5.0964
Adam5	3.0418	3.0418	3.0418	3.0418	3.0418	3.0418	3.0418	3.0418	3.0418	3.0418	3.0418	3.0418	3.0418	3.0418	3.0418	3.0418	3.0418
Adam6a	3.0418	3.0418	3.0418	3.0418	3.0418	3.0418	3.0418	3.0418	3.0418	3.0418	3.0418	3.0418	3.0418	3.0418	3.2316	3.0418	3.0418
Adam6b	5.0859	4.8143	4.4517	4.2658	3.6484	3.0418	5.2064	3.5777	3.5282	3.0418	3.0418	3.0418	3.0418	3.0418	3.2316	3.3002	3.2895
Adam7	3.0418	3.0418	3.0418	3.0418	3.0418	3.0418	3.0418	3.0418	3.0418	3.0418	3.0418	3.0418	3.0418	3.0418	3.0418	3.3002	3.0418
Adam8	3.0418	4.6959	5.2932	5.8602	5.7034	6.0298	4.3652	5.1391	5.6737	5.6946	5.1479	5.552	6.0367	7.6221	5.8334	5.5676	5.985
Adam9	8.766	8.7567	7.7418	8.1188	8.2355	8.4922	8.8921	8.3567	8.3113	8.3228	8.6666	8.6311	8.8416	9.2775	8.6774	8.6912	9.1992
Adamdec1	3.0418	3.0418	3.0418	3.0418	3.0418	3.0418	3.0418	3.0418	3.0418	3.0418	3.0418	3.0418	3.0418	3.0418	3.0418	3.0418	3.2895
Adamts1	3.0418	3.0418	3.5576	3.0418	3.4723	3.0418	3.9934	3.0418	3.5282	3.0418	3.0418	3.0418	3.0418	3.0418	3.0418	3.2716	3.0418
Adamts10	10.8833	10.5238	9.54144	8.96455	8.87063	8.62757	10.9306	9.37915	9.16912	9.13144	8.9547	8.92406	8.91033	8.78302	8.28214	8.6612	9.08918
Adamts12	3.6309	3.0418	3.0418	3.0418	3.4723	3.0418	3.0418	3.0418	3.0418	3.0418	3.0418	3.0418	3.0418	3.0418	3.0418	3.0418	3.0418
Adamts13	3.6309	3.0418	3.5576	3.0418	3.0418	3.4148	3.0418	3.0418	3.0418	3.0418	3.0418	3.0418	3.0418	3.0418	3.0418	3.0418	3.0418
Adamts14	7.7957	7.4672	4.5305	4.3753	4.3832	4.95	7.7475	4.7985	4.7093	4.6844	4.5647	4.6602	4.423	4.8227	5.5521	4.575	3.3905
Adamts15	3.6309	3.0418	3.0418	3.0418	3.0418	3.0418	3.0418	3.5777	3.0418	3.0418	3.6625	3.0418	3.4545	3.0418	3.0418	3.0418	3.2895
Adamts16	3.0418	3.0418	3.0418	3.0418	3.0418	3.0418	3.0418	3.0418	3.0418	3.5395	3.4824	3.0418	3.0418	3.0418	3.2316	3.0418	3.0418
Adamts17	4.9536	5.0215	4.5305	6.3411	4.9896	3.996	5.4813	4.7313	6.1933	5.9753	5.3903	5.241	4.3681	3.56	4.0409	4.2018	3.4668
Adamts18	3.6309	3.7476	3.0418	3.0418	3.0418	3.0418	3.0418	3.0418	3.0418	3.0418	3.4824	3.245	3.0418	3.0418	3.0418	3.0418	3.0418
Adamts19	3.0418	3.7476	3.0418	3.0418	3.0418	3.0418	3.0418	3.0418	3.0418	3.0418	3.0418	3.2386	3.0418	3.0418	3.0418	3.0418	3.0418
Adamts2	3.0418	3.0418	3.0418	3.0418	3.0418	3.6069	3.0418	3.7955	3.7264	3.0418	3.6625	3.2386	3.0418	3.4542	3.3094	3.2716	3.0418
Adamts20	4.197	3.0418	3.5576	3.0418	4.3133	5.8127	3.0418	3.0418	3.0418	3.7423	3.0418	3.3283	4.8241	4.4742	6.0643	5.6096	5.3406
Adamts3	6.125	6.3214	5.2086	4.0009	4.5841	6.4989	5.9932	4.9226	4.0013	3.8957	4.1012	4.1514	5.3175	6.8454	6.1278	6.1736	5.3246
Adamts4	3.0418	3.0418	3.7675	3.0418	3.4778	3.9962	3.7207	3.5777	3.5282	3.0418	3.4824	3.5496	3.9526	4.4744	4.2071	4.1445	4.3834
Adamts5	3.0418	3.0418	3.0418	3.0418	3.0418	3.0418	3.0418	3.0418	3.5282	3.0418	3.0418	3.0418	3.0418	3.0418	3.3375	3.0418	3.0418
Adamts6	9.55082	9.57821	11.7085	12.3876	10.8438	9.45311	9.38038	10.447	11.5653	10.4749	9.51164	9.17828	7.43318	7.92672	9.05125	8.89371	9.9041
Adamts7	3.0418	3.0418	3.5576	3.0418	3.4723	3.6069	3.0418	3.5777	3.5282	3.0418	3.0418	3.0418	3.0418	3.0418	3.2316	3.3654	3.8299
Adamts8	3.0418	4.2417	3.9261	3.8295	3.0418	3.0418	4.7526	3.7955	3.8765	3.5395	3.0418	3.0418	3.0418	3.4529	3.2316	3.2716	3.2895
Adamts9	3.6309	3.0418	3.0418	3.0418	3.0418	3.0418	3.0418	3.0418	3.0418	3.0418	3.4824	3.2386	3.0418	3.0418	3.0418	3.0418	3.0418
Adamtsl1	3.0418	3.0418	3.0418	3.0418	3.0418	3.0418	3.0418	3.0418	3.0418	3.0418	3.0418	3.0418	3.0418	3.0418	3.0418	3.3002	3.0418
Adamtsl2	3.6309	4.4152	3.5576	3.0418	3.0418	3.0418	3.9934	3.0418	3.0418	3.0418	3.0418	3.0418	3.0418	3.0418	3.0418	3.2716	3.0418
Adamtsl3	3.0418	3.7476	3.0418	3.8295	3.0418	3.4748	3.0418	3.0418	3.5282	3.5395	3.0418	3.4663	3.0418	3.4529	3.5272	6.7481	3.8928
Adamtsl4	7.1566	7.0062	7.0081	5.5383	5.1063	5.3564	8.6197	7.33	6.4512	5.9753	5.5714	5.2197	4.5728	5.5623	5.1644	5.6369	5.2148
Adamtsl5	3.0418	3.0418	3.5576	3.6022	3.4723	4.1516	3.0418	3.0418	3.0418	3.0418	3.0418	3.0418	3.6235	6.3216	4.1327	4.0336	4.6413
Adap1	6.0346	5.8965	6.2522	6.4289	7.4747	7.3447	5.4813	6.6563	7.41	7.4551	7.5659	7.8856	8.0622	9.0089	7.561	7.2216	8.42
Adap2	3.0418	3.7476	3.0418	3.0418	3.0418	3.0418	3.0418	3.0418	3.0418	3.5395	3.0418	3.0418	3.0418	3.0418	3.2316	3.0418	3.0418
Adar	11.7275	11.7494	11.8103	11.6383	11.2666	11.0215	13.1269	12.2329	11.5517	11.3754	11.2149	11.1428	10.8108	11.2497	11.507	11.1191	11.2075
Adarb1	6.55007	6.96013	10.05	10.8365	11.7381	10.3415	6.97174	10.6013	11.9475	12.5757	12.6233	12.6839	12.2389	11.3224	10.1753	10.3825	9.98736
Adarb2	3.0418	3.0418	3.0418	3.0418	3.0418	3.5679	3.0418	3.0418	3.0418	3.0418	3.0418	3.0418	3.0418	3.0418	3.7138	3.4366	3.2895
Adat1	6.8063	6.7323	8.7701	8.7619	8.6996	8.3994	7.1145	8.5238	8.9633	8.6666	8.5904	8.5919	8.4545	8.2724	8.2934	8.3348	8.2406
Adat2	6.5283	6.2842	7.6142	8.0032	8.3655	8.3483	6.8833	7.9633	8.1478	8.4302	8.6639	8.599	8.8222	8.4822	8.1761	8.4384	7.9274
Adat3	6.9439	7.1769	7.26	7.3624	7.4173	6.7213	7.3633	7.2227	7.4958	7.9648	7.9013	7.8471	7.6779	6.9603	6.7633	7.1959	6.9729
Adc	3.0418	3.0418	3.5576	3.0418	3.6561	3.9018	3.0418	3.5777	3.0418	3.0418	3.4824	3.4599	3.9526	4.1788	3.3094	4.4558	4.3372
Adck1	7.6126	7.6664	8.3854	8.6757	8.874	8.3337	8.0504	8.1618	8.5807	8.7585	8.7338	8.7533	8.6574	7.9975	8.2779	8.2886	7.9709
Adck2	8.4121	8.1065	8.1187	7.6153	7.6352	8.1369	8.4537	8.1326	7.8436	8.1372	7.8047	7.6883	7.7885	7.9801	7.9078	7.8013	7.9753
Adck3	9.3592	8.6739	7.6681	5.7263	5.2849	7.0442	7.8557	7.2116	5.7792	5.3039	5.6189	5.4344	5.2382	6.1015	6.5303	6.9297	7.0458
Adck4	7.2256	6.4273	7.9795	7.9004	8.1686	8.4307	7.6031	8.1027	8.1669	8.495	8.2741	8.2109	8.2828	8.6071	8.2282	8.3098	8.3446
Adck5	7.9088	7.4171	9.2578	8.8823	8.3114	8.259	7.8086	9.1296	8.944	9.0394	8.7777	8.4476	8.412	8.2109	7.9975	8.2064	8.4247
Adcy1	4.8818	4.5643	3.7675	3.6022	3.4778	4.0086	3.9934	3.5777	3.5282	3.0418	3.913	3.4663	3.7519	3.988	4.0697	4.2109	3.3905
Adcy10	3.0418	3.0418	3.0418	3.6022	3.7304	3.0418	3.0418	3.0418	3.5282	3.0418	3.0418	3.631	3.0418	3.0418	3.7247	3.2716	3.0418
Adcy2	3.0418	3.0418	3.0418	3.0418	3.0418	3.0418	3.0418	3.0418	3.0418	3.5395	3.0418	3.0418	3.0418	3.0418	3.3375	3.0418	3.0418
Adcy3	8.984	8.8973	8.8554	8.924	8.8089	8.3253	8.9366	8.6197	8.9714	8.8387	8.7153	8.9352	9.0701	8.7174	8.2339	8.23	8.8809
Adcy4	3.0418	4.0305	4.1722	4.7276	4.298	3.7226	4.6375	4.6602	4.65	4.2329	4.4519	4.6215	5.5734	6.0127	3.3094	3.729	3.8934
Adcy5	3.0418	4.0305	4.6042	4.5652	4.3617	4.2755	4.5097	4.5844	4.8714	4.6844	4.182	4.1277	4.423	3.9491	4.4291	4.2763	4.0425
Adcy6	9.9094	9.5122	8.5542	8.3368	8.6623	8.9716	9.9803	8.7333	8.609	8.9699	9.1123	9.2068	9.691	9.4732	8.9914	8.8173	9.5287
Adcy7	12.1057	11.6997	11.1805	10.3788	10.8446	11.307	11.5307	9.73302	9.34922	9.48241	9.41843	9.70085	10.2987	10.893	11.1102	11.2408	11.6256
Adcy8	3.0418	3.0418	3.0418	3.0418	3.0418	3.0418	3.0418	3.0418	3.0418	3.0418	3.0418	3.2386	3.0418	3.0418	3.0418	3.0418	3.2895
Adcy9	6.4837	6.2842	5.021	4.9985	5.7034	6.9911	6.6617	4.7985	5.1833	4.5535	5.0073	5.218	5.9428	6.653	6.8928	6.879	6.375
Adcyap1	3.0418	3.0418	3.0418	3.0418	3.0418	3.0418	3.0418	3.0418	3.0418	3.0418	3.0418	3.0418	3.4545	3.0418	3.0418	3.0418	3.0418
[truncated: 22,007 more rows]
