# Supplementary material for: Leveraging chromatin accessibility for transcriptional regulatory network inference in T Helper 17 Cells
Source: Genome Res. 2019 Mar;29(3):449–63. doi: 10.1101/gr.238253.118 (PMC6396413; doi:10.1101/gr.238253.118)
Supplement: Supplemental Material [file supp_gr.238253.118_Supplemental_Th17_TRN_Networks.zip › Th17_TRN_Networks-master/TRN_Notebooks/Th17coreGenes.txt]

Il17f
Il17a
Il1r1
Il12rb1
Il22
Il23r
Il24
Ccl20
Etv6
Stat3
Rorc
Rora
Irf4
Batf
Fosl2
Maf
Hif1a
