# Supplementary material for: Leveraging chromatin accessibility for transcriptional regulatory network inference in T Helper 17 Cells
Source: Genome Res. 2019 Mar;29(3):449–63. doi: 10.1101/gr.238253.118 (PMC6396413; doi:10.1101/gr.238253.118)
Supplement: Supplemental Material [file supp_gr.238253.118_Supplemental_Th17_TRN_Networks.zip › Th17_TRN_Networks-master/TRN_Notebooks/Th17_unBiasedCore.txt]

Adra2a
Ccl20
Ccr1
Ccr1l1
Ccr2
Ccr3
Ccr5
Cxcl10
Cxcl2
Cxcl3
Cxcl5
Cxcr1
Cxcr2
Cxcr3
Cxcr4
Cxcr5
Cxcr6
Il10
Il10ra
Il12rb1
Il12rb2
Il17a
Il17f
Il17re
Il1a
Il1r1
Il1rl1
Il1rn
Il2
Il21
Il22
Il23a
Il23r
Il24
Il2ra
Il2rb
Il33
Il3ra
Il4ra
Il7r
Il9
Ildr1
Iltifb
Klrd1
Klre1
Klrg2
Prf1
Tgfb1
Tgfb3
Tgfbi
Tgfbr3
Tnfsf12
Vegfa
Atxn1
Zfp280b
Nfkbie
Tead1
Aff3
Elk3
Myb
Vax2
Ikzf2
Bcl6
Rxra
Sp4
Irf2
Eomes
Fosb
Irf1
Egr1
Jun
Nr3c1
Batf
Fosl2
Irf4
Rorc
Stat3
