# Supplementary material for: Leveraging chromatin accessibility for transcriptional regulatory network inference in T Helper 17 Cells
Source: Genome Res. 2019 Mar;29(3):449–63. doi: 10.1101/gr.238253.118 (PMC6396413; doi:10.1101/gr.238253.118)
Supplement: Supplemental Material [file supp_gr.238253.118_Supplemental_Th17_TRN_Networks.zip › Th17_TRN_Networks-master/TRN_Notebooks/Networks/ATAC_allTh_bias100_sp.tsv]

TF	Target	SignedQuantile	NonzeroSubsamples(Stability)	pCorr	stroke	stroke-width	stroke-dasharray
Hif1a	Egln1	1	50.86	0.857	rgb(226, 53, 55)	2	None
Hif1a	H2-Ab1	0.99821	50.85	0.845	rgb(226, 56, 57)	1.9998	2,2
Hif1a	Smtnl2	0.99642	50.83	0.826	rgb(226, 59, 61)	1.9994	2,2
Hif1a	Bnip3	0.99463	50.8	0.799	rgb(226, 64, 66)	1.9988	None
Hif1a	Ero1l	0.99463	50.8	0.802	rgb(226, 64, 66)	1.9988	None
Hif1a	Pgm2	0.99284	50.79	0.791	rgb(226, 66, 68)	1.9986	None
Zfp367	Dtl	0.99105	50.77	0.774	rgb(226, 69, 71)	1.9982	2,2
Zfp629	Ttbk2	0.99105	50.77	0.767	rgb(225, 71, 72)	1.9982	2,2
Hif1a	P4hb	0.98926	50.76	0.764	rgb(225, 71, 73)	1.998	2,2
Zfp536	Tekt2	0.98747	50.75	0.753	rgb(225, 73, 75)	1.9978	2,2
Hif1a	Arrb1	0.98568	50.74	0.74	rgb(225, 76, 77)	1.9976	None
Hif1a	Bcar1	0.98568	50.74	0.743	rgb(225, 75, 76)	1.9976	2,2
Hif1a	Hk1	0.98568	50.74	0.736	rgb(225, 76, 78)	1.9976	None
Tfdp2	Oxct1	0.98568	50.74	0.74	rgb(225, 76, 77)	1.9976	2,2
Zfp367	Exo1	0.98568	50.74	0.742	rgb(225, 75, 77)	1.9976	2,2
Zfp568	Prodh	0.98568	50.74	0.736	rgb(225, 76, 78)	1.9976	2,2
Hif1a	Atp7b	0.98389	50.73	0.729	rgb(225, 78, 79)	1.9974	2,2
Hif1a	Slc2a1	0.9821	50.72	0.725	rgb(225, 79, 80)	1.9972	2,2
Irf7	Gbp6	0.9821	50.72	0.724	rgb(225, 79, 80)	1.9972	None
C030039L03Rik	Gapdhs	0.9821	50.72	0.722	rgb(225, 79, 81)	1.9972	2,2
Hif1a	Aldoa	0.98031	50.71	0.71	rgb(225, 81, 83)	1.997	2,2
Hif1a	Pafah1b3	0.98031	50.71	0.708	rgb(225, 82, 83)	1.997	2,2
Whsc1	Fancm	0.98031	50.71	0.706	rgb(225, 82, 83)	1.997	2,2
Zfp948	Ankrd23	0.98031	50.71	0.709	rgb(225, 82, 83)	1.997	2,2
Stat3	Bcl3	0.97852	50.7	0.701	rgb(225, 83, 84)	1.9968	None
E2f4	Wdr76	0.97673	50.69	0.686	rgb(225, 86, 87)	1.9966	None
Hif1a	2310022B05Rik	0.97673	50.69	0.694	rgb(225, 85, 86)	1.9966	2,2
Hif1a	P4ha2	0.97673	50.69	0.692	rgb(225, 85, 86)	1.9966	None
Spib	Uba1	-0.97673	50.69	-6.9E-01	rgb( 67,126,243)	1.9966	2,2
Zbtb46	Serpinb6b	0.97673	50.69	0.688	rgb(225, 86, 87)	1.9966	2,2
Hif1a	Slc2a3	0.97494	50.68	0.682	rgb(224, 87, 88)	1.9964	2,2
Tbx21	Podnl1	-0.97494	50.68	-6.8E-01	rgb( 69,127,243)	1.9964	2,2
Mxd3	Cdc25b	0.97494	50.68	0.684	rgb(225, 86, 88)	1.9964	2,2
Zfp329	A230072C01Rik	0.97494	50.68	0.678	rgb(224, 88, 89)	1.9964	2,2
Zfp385a	Eng	0.97494	50.68	0.682	rgb(225, 87, 88)	1.9964	2,2
Zfp385a	Zmat3	0.97494	50.68	0.677	rgb(224, 88, 89)	1.9964	2,2
Hif1a	Fzd7	0.97315	50.67	0.666	rgb(224, 90, 91)	1.9962	2,2
Hif1a	Jmjd6	0.97315	50.67	0.67	rgb(224, 89, 90)	1.9962	None
Csrnp1	Mxd1	0.97315	50.67	0.671	rgb(224, 89, 90)	1.9962	2,2
Klf6	Vim	0.97315	50.67	0.67	rgb(224, 89, 90)	1.9962	2,2
Hif1a	Kbtbd13	0.97136	50.66	0.663	rgb(224, 90, 92)	1.996	2,2
Hif1a	Narf	0.97136	50.66	0.658	rgb(224, 91, 93)	1.996	None
Hif1a	Ppme1	0.97136	50.66	0.662	rgb(224, 91, 92)	1.996	None
Irf9	Irf7	0.97136	50.66	0.664	rgb(224, 90, 92)	1.996	None
Mitf	Nupr1	-0.97136	50.66	-6.6E-01	rgb( 73,130,242)	1.996	2,2
Sgsm2	Tert	0.97136	50.66	0.662	rgb(224, 90, 92)	1.996	2,2
Zfp318	Adora2b	-0.97136	50.66	-6.6E-01	rgb( 74,130,242)	1.996	2,2
Zkscan17	Icam2	-0.97136	50.66	-6.6E-01	rgb( 74,130,242)	1.996	2,2
Hif1a	Pfkp	0.96957	50.65	0.646	rgb(224, 94, 95)	1.9958	2,2
Lin54	Hist1h1b	0.96957	50.65	0.654	rgb(224, 92, 93)	1.9958	None
Nfia	Isg20	0.96957	50.65	0.646	rgb(224, 94, 95)	1.9958	None
Stat4	Pla2g12a	0.96957	50.65	0.647	rgb(224, 93, 95)	1.9958	None
Ankzf1	3110057O12Rik	0.96957	50.65	0.651	rgb(224, 93, 94)	1.9958	2,2
Litaf	Tfpi	-0.96957	50.65	-6.5E-01	rgb( 77,132,242)	1.9958	2,2
Terf1	Rftn1	-0.96957	50.65	-6.5E-01	rgb( 76,131,242)	1.9958	2,2
Zfp276	Amigo3	0.96957	50.65	0.653	rgb(224, 92, 94)	1.9958	2,2
Zfp787	Ocrl	-0.96957	50.65	-6.5E-01	rgb( 77,132,242)	1.9958	2,2
Hif1a	Mboat2	0.96778	50.64	0.64	rgb(224, 95, 96)	1.9956	2,2
Sox5	Ptprj	-0.96778	50.64	-6.4E-01	rgb( 79,133,241)	1.9956	2,2
Atmin	Scyl2	0.96778	50.64	0.636	rgb(224, 95, 97)	1.9956	2,2
Whsc1	Dtl	0.96778	50.64	0.639	rgb(224, 95, 96)	1.9956	2,2
Zbtb11	Muc1	0.96778	50.64	0.642	rgb(224, 94, 96)	1.9956	2,2
Zeb2	Aff3	-0.96778	50.64	-6.4E-01	rgb( 78,133,241)	1.9956	2,2
Zfp536	Lpin3	0.96778	50.64	0.639	rgb(224, 95, 96)	1.9956	2,2
Zfp668	Riok3	-0.96778	50.64	-6.4E-01	rgb( 79,133,241)	1.9956	2,2
Zfp750	Ppp1r10	0.96778	50.64	0.642	rgb(224, 94, 96)	1.9956	2,2
Zhx2	Il4ra	-0.96778	50.64	-6.4E-01	rgb( 78,133,241)	1.9956	2,2
Ahctf1	Gjc2	-0.96599	50.63	-6.3E-01	rgb( 81,134,241)	1.9954	2,2
Etv6	Dusp12	0.96599	50.63	0.627	rgb(224, 97, 98)	1.9954	2,2
Hif1a	Aldoc	0.96599	50.63	0.633	rgb(224, 96, 97)	1.9954	2,2
Hif1a	Itga7	0.96599	50.63	0.628	rgb(224, 97, 98)	1.9954	2,2
Irf9	Rtp4	0.96599	50.63	0.633	rgb(224, 96, 97)	1.9954	None
Lin54	Rraga	-0.96599	50.63	-6.3E-01	rgb( 80,134,241)	1.9954	2,2
Drap1	Eid1	0.96599	50.63	0.633	rgb(224, 96, 97)	1.9954	2,2
Plscr1	Dhrs9	0.96599	50.63	0.626	rgb(224, 97, 99)	1.9954	2,2
Thap3	Dpm3	0.96599	50.63	0.629	rgb(224, 97, 98)	1.9954	2,2
Zbtb17	Il10rb	-0.96599	50.63	-6.3E-01	rgb( 80,134,241)	1.9954	2,2
Zeb2	Akr1b8	0.96599	50.63	0.631	rgb(224, 96, 98)	1.9954	2,2
Zeb2	Spint1	0.96599	50.63	0.634	rgb(224, 96, 97)	1.9954	2,2
Zfp386	Spry1	-0.96599	50.63	-6.3E-01	rgb( 81,134,241)	1.9954	2,2
Zfp750	Psph	-0.96599	50.63	-6.3E-01	rgb( 80,134,241)	1.9954	2,2
Hhex	Lrrk1	0.9642	50.62	0.624	rgb(224, 98, 99)	1.9952	2,2
Irf9	Gbp9	0.9642	50.62	0.62	rgb(224, 99,100)	1.9952	None
Irf9	Ifit2	0.9642	50.62	0.616	rgb(224, 99,101)	1.9952	2,2
Npas4	Ikbke	-0.9642	50.62	-6.2E-01	rgb( 83,135,241)	1.9952	2,2
Smad3	Skil	0.9642	50.62	0.616	rgb(224, 99,100)	1.9952	None
Spib	Spire1	-0.9642	50.62	-6.2E-01	rgb( 82,135,241)	1.9952	2,2
Cxxc5	Nod1	0.9642	50.62	0.616	rgb(224, 99,101)	1.9952	2,2
Dach2	Ccr1	0.9642	50.62	0.62	rgb(224, 99,100)	1.9952	2,2
Gm14420	Cdkn2d	0.9642	50.62	0.616	rgb(224, 99,101)	1.9952	2,2
Zfp277	Amz2	0.9642	50.62	0.621	rgb(224, 98,100)	1.9952	2,2
Zfp341	Creb3l2	0.9642	50.62	0.622	rgb(224, 98, 99)	1.9952	2,2
Zfp365	Cnn2	-0.9642	50.62	-6.2E-01	rgb( 82,135,241)	1.9952	2,2
Zfp385a	Rnf169	0.9642	50.62	0.617	rgb(224, 99,100)	1.9952	2,2
Zfp429	Snhg6	0.9642	50.62	0.624	rgb(224, 98, 99)	1.9952	2,2
Hif1a	Agl	0.96241	50.61	0.608	rgb(224,101,102)	1.995	2,2
Hif1a	Egln3	0.96241	50.61	0.606	rgb(224,101,103)	1.995	None
Hif1a	Pgam1	0.96241	50.61	0.61	rgb(224,100,102)	1.995	None
Irf2	Lamc2	-0.96241	50.61	-6.1E-01	rgb( 84,136,240)	1.995	2,2
Rora	Galnt12	0.96241	50.61	0.614	rgb(224,100,101)	1.995	None
Smad3	Tbc1d4	0.96241	50.61	0.615	rgb(224,100,101)	1.995	None
Topors	Eef1a1	-0.96241	50.61	-6.1E-01	rgb( 85,137,240)	1.995	2,2
Gm14420	Gm2011	0.96241	50.61	0.611	rgb(224,100,102)	1.995	2,2
Klf6	Neu3	0.96241	50.61	0.608	rgb(224,101,102)	1.995	2,2
Zbed3	Zkscan17	0.96241	50.61	0.606	rgb(224,101,103)	1.995	2,2
Zbed6	Cnot1	0.96241	50.61	0.612	rgb(224,100,101)	1.995	2,2
Zbtb17	Cln5	-0.96241	50.61	-6.1E-01	rgb( 85,137,240)	1.995	2,2
Zbtb37	Gm4759	0.96241	50.61	0.614	rgb(224,100,101)	1.995	2,2
Zfp407	Mpdu1	-0.96241	50.61	-6.1E-01	rgb( 84,136,240)	1.995	2,2
Zfp429	Zfp874a	0.96241	50.61	0.607	rgb(224,101,102)	1.995	2,2
Hif1a	Plcxd1	0.96062	50.6	0.601	rgb(224,102,103)	1.9948	2,2
Irf9	Xaf1	0.96062	50.6	0.596	rgb(224,103,104)	1.9948	None
Nr1d1	Ndst1	0.96062	50.6	0.598	rgb(224,103,104)	1.9948	None
Rbpj	Mapk3	-0.96062	50.6	-6.0E-01	rgb( 87,138,240)	1.9948	2,2
Srebf2	Icam2	-0.96062	50.6	-6.0E-01	rgb( 86,138,240)	1.9948	2,2
Stat3	Ppm1j	0.96062	50.6	0.603	rgb(224,102,103)	1.9948	2,2
Tcf4	Nav2	-0.96062	50.6	-6.0E-01	rgb( 86,137,240)	1.9948	2,2
Atmin	Gfod1	0.96062	50.6	0.595	rgb(224,103,104)	1.9948	2,2
Atmin	Gramd1b	0.96062	50.6	0.596	rgb(224,103,104)	1.9948	2,2
Kdm5b	Rasgef1b	-0.96062	50.6	-6.0E-01	rgb( 86,137,240)	1.9948	2,2
Kdm5b	Utrn	0.96062	50.6	0.596	rgb(224,103,104)	1.9948	2,2
Mtf2	Yy2	0.96062	50.6	0.601	rgb(224,102,103)	1.9948	2,2
Ncoa3	Il4ra	0.96062	50.6	0.598	rgb(224,103,104)	1.9948	2,2
Tsc22d1	Plxdc2	0.96062	50.6	0.595	rgb(224,103,104)	1.9948	2,2
Zeb2	Tubb6	0.96062	50.6	0.605	rgb(224,102,103)	1.9948	2,2
Zfp358	Sorcs2	-0.96062	50.6	-6.0E-01	rgb( 87,138,240)	1.9948	2,2
Zfp365	Plk2	0.96062	50.6	0.603	rgb(224,102,103)	1.9948	2,2
Zfp420	Scarf2	-0.96062	50.6	-6.0E-01	rgb( 87,138,240)	1.9948	2,2
Zfp536	Rpl10a	0.96062	50.6	0.598	rgb(224,103,104)	1.9948	2,2
Zfp808	Rfwd3	0.96062	50.6	0.597	rgb(224,103,104)	1.9948	2,2
Zfp827	Susd3	-0.96062	50.6	-6.0E-01	rgb( 87,138,240)	1.9948	2,2
Zfp93	6530402F18Rik	0.96062	50.6	0.596	rgb(224,103,104)	1.9948	2,2
Hif1a	Bmpr1a	0.95883	50.59	0.594	rgb(224,104,105)	1.9946	2,2
Hif1a	Pdxp	0.95883	50.59	0.593	rgb(224,104,105)	1.9946	2,2
Hif1a	Ppp1r13l	0.95883	50.59	0.586	rgb(223,105,106)	1.9946	2,2
Hif1a	Pygl	0.95883	50.59	0.591	rgb(224,104,105)	1.9946	2,2
Hif1a	Rassf1	0.95883	50.59	0.586	rgb(223,105,106)	1.9946	2,2
Irf7	Gbp10	0.95883	50.59	0.593	rgb(224,104,105)	1.9946	None
Pparg	Cd160	0.95883	50.59	0.591	rgb(223,104,105)	1.9946	2,2
Stat1	Ildr1	0.95883	50.59	0.587	rgb(223,105,106)	1.9946	None
Stat4	Tnfsf11	-0.95883	50.59	-5.9E-01	rgb( 88,139,240)	1.9946	None
C030039L03Rik	Ankzf1	0.95883	50.59	0.593	rgb(224,104,105)	1.9946	2,2
Jazf1	Inpp4a	0.95883	50.59	0.588	rgb(223,105,106)	1.9946	2,2
Jazf1	Lgals7	0.95883	50.59	0.591	rgb(223,104,105)	1.9946	2,2
Phf1	Ecm1	0.95883	50.59	0.591	rgb(224,104,105)	1.9946	2,2
Satb1	Kif3a	0.95883	50.59	0.592	rgb(224,104,105)	1.9946	2,2
Ski	Flna	0.95883	50.59	0.589	rgb(223,105,106)	1.9946	2,2
Ski	Pmepa1	0.95883	50.59	0.592	rgb(224,104,105)	1.9946	2,2
Tet3	Crebbp	0.95883	50.59	0.594	rgb(224,104,105)	1.9946	2,2
Zeb2	Serpine1	0.95883	50.59	0.591	rgb(224,104,105)	1.9946	2,2
Zfp629	Fgfr1	0.95883	50.59	0.588	rgb(223,105,106)	1.9946	2,2
Mesp2	Siah1a	0.95883	50.59	0.851	rgb(226, 54, 56)	1.9946	2,2
Fli1	1600014C10Rik	0.95704	50.58	0.579	rgb(223,106,108)	1.9944	None
Nr1d2	Il23r	0.95704	50.58	0.58	rgb(223,106,107)	1.9944	None
Six1	Col15a1	0.95704	50.58	0.579	rgb(223,106,108)	1.9944	None
Smad3	Wscd2	0.95704	50.58	0.583	rgb(223,106,107)	1.9944	2,2
Cenpt	Lpin2	-0.95704	50.58	-5.8E-01	rgb( 90,140,239)	1.9944	2,2
Csrnp1	Crem	0.95704	50.58	0.579	rgb(223,106,107)	1.9944	2,2
Dpf1	Bbs5	0.95704	50.58	0.585	rgb(223,105,107)	1.9944	2,2
Foxp2	Sh2d4a	0.95704	50.58	0.583	rgb(223,106,107)	1.9944	2,2
Mbnl2	1190002N15Rik	0.95704	50.58	0.576	rgb(223,107,108)	1.9944	2,2
Ncoa3	Stat5b	0.95704	50.58	0.577	rgb(223,107,108)	1.9944	2,2
Pcgf2	Bmyc	0.95704	50.58	0.584	rgb(223,106,107)	1.9944	2,2
Prox2	Tesk2	0.95704	50.58	0.58	rgb(223,106,107)	1.9944	2,2
Terf1	H1f0	0.95704	50.58	0.581	rgb(223,106,107)	1.9944	2,2
Tulp3	Rhoq	0.95704	50.58	0.584	rgb(223,105,107)	1.9944	2,2
Zfp280b	Sytl3	-0.95704	50.58	-5.8E-01	rgb( 92,141,239)	1.9944	2,2
Zfp329	Neat1	0.95704	50.58	0.579	rgb(223,106,107)	1.9944	2,2
Zfp367	Pank1	0.95704	50.58	0.585	rgb(223,105,106)	1.9944	2,2
Zfp608	Fam65c	-0.95704	50.58	-5.8E-01	rgb( 91,141,239)	1.9944	2,2
Zfp750	Ccdc159	0.95704	50.58	0.579	rgb(223,106,108)	1.9944	2,2
Zfp956	Ankrd23	0.95704	50.58	0.576	rgb(223,107,108)	1.9944	2,2
Zfp960	Ifi204	0.95704	50.58	0.577	rgb(223,107,108)	1.9944	2,2
Fosl1	Ripk1	0.95525	50.57	0.566	rgb(223,109,110)	1.9942	None
Fosl1	Rps6ka4	0.95525	50.57	0.566	rgb(223,109,110)	1.9942	2,2
Foxj1	Gla	0.95525	50.57	0.567	rgb(223,109,110)	1.9942	2,2
Hhex	Galm	0.95525	50.57	0.571	rgb(223,108,109)	1.9942	2,2
Hif1a	Unc13a	0.95525	50.57	0.566	rgb(223,109,110)	1.9942	2,2
Ikzf4	Mcoln2	0.95525	50.57	0.572	rgb(223,108,109)	1.9942	2,2
Nfat5	Rassf8	0.95525	50.57	0.572	rgb(223,108,109)	1.9942	None
Nfkb2	Vav2	0.95525	50.57	0.572	rgb(223,108,109)	1.9942	None
Sox21	Gm4759	-0.95525	50.57	-5.7E-01	rgb( 93,142,239)	1.9942	None
Zbtb7b	Scn3b	-0.95525	50.57	-5.7E-01	rgb( 93,141,239)	1.9942	2,2
Zfp202	Rgs16	0.95525	50.57	0.566	rgb(223,109,110)	1.9942	2,2
Zic2	Txndc17	-0.95525	50.57	-5.7E-01	rgb( 94,142,238)	1.9942	2,2
C030039L03Rik	Atp7b	0.95525	50.57	0.574	rgb(223,107,108)	1.9942	2,2
Casz1	Cdk6	0.95525	50.57	0.572	rgb(223,108,109)	1.9942	2,2
Cux1	Cd101	0.95525	50.57	0.573	rgb(223,108,109)	1.9942	2,2
Fbxl19	Mex3d	0.95525	50.57	0.575	rgb(223,107,108)	1.9942	2,2
Jazf1	Pim1	-0.95525	50.57	-5.7E-01	rgb( 93,141,239)	1.9942	2,2
Mxd1	Igfbp4	0.95525	50.57	0.566	rgb(223,109,110)	1.9942	2,2
Ncoa1	Tmem184b	0.95525	50.57	0.568	rgb(223,109,110)	1.9942	2,2
Thap3	Crip1	0.95525	50.57	0.571	rgb(223,108,109)	1.9942	2,2
Zbtb17	Aldh4a1	0.95525	50.57	0.569	rgb(223,108,110)	1.9942	2,2
Zbtb38	Tpbg	0.95525	50.57	0.57	rgb(223,108,109)	1.9942	2,2
Zeb2	Ptger2	0.95525	50.57	0.568	rgb(223,109,110)	1.9942	2,2
Zeb2	Sntb1	-0.95525	50.57	-5.7E-01	rgb( 92,141,239)	1.9942	2,2
Zfp367	Fam111a	0.95525	50.57	0.571	rgb(223,108,109)	1.9942	2,2
Zfp473	Rtkn2	0.95525	50.57	0.566	rgb(223,109,110)	1.9942	2,2
Zfp605	Gkap1	0.95525	50.57	0.571	rgb(223,108,109)	1.9942	2,2
Zfp707	Ss18	0.95525	50.57	0.567	rgb(223,109,110)	1.9942	2,2
Zhx2	Arc	0.95525	50.57	0.565	rgb(223,109,110)	1.9942	2,2
Zmat1	Fam120c	0.95525	50.57	0.569	rgb(223,108,109)	1.9942	2,2
Esr1	Penk	0.95346	50.56	0.557	rgb(223,111,112)	1.994	None
Fosl2	Sept9	0.95346	50.56	0.556	rgb(223,111,112)	1.994	2,2
Foxh1	Sntb1	0.95346	50.56	0.561	rgb(223,110,111)	1.994	None
Gata3	Gata3	0.95346	50.56	0.564	rgb(223,109,110)	1.994	2,2
Hif1a	3110057O12Rik	0.95346	50.56	0.559	rgb(223,110,111)	1.994	2,2
Hif1a	5330426P16Rik	0.95346	50.56	0.561	rgb(223,110,111)	1.994	2,2
Plagl2	Arhgef17	0.95346	50.56	0.559	rgb(223,110,111)	1.994	2,2
Plagl2	Zbtb46	0.95346	50.56	0.56	rgb(223,110,111)	1.994	2,2
Pou3f1	Nkain1	0.95346	50.56	0.559	rgb(223,110,111)	1.994	2,2
Rora	Stard8	0.95346	50.56	0.556	rgb(223,111,112)	1.994	2,2
Rxra	Obscn	0.95346	50.56	0.555	rgb(223,111,112)	1.994	2,2
Smad3	Serinc5	0.95346	50.56	0.561	rgb(223,110,111)	1.994	None
Stat3	Dock11	-0.95346	50.56	-5.6E-01	rgb( 96,143,238)	1.994	None
Stat3	Timp1	0.95346	50.56	0.556	rgb(223,111,112)	1.994	2,2
Casz1	AA467197	0.95346	50.56	0.555	rgb(223,111,112)	1.994	2,2
Cxxc5	Slco3a1	-0.95346	50.56	-5.6E-01	rgb( 95,143,238)	1.994	2,2
Foxp2	E430016F16Rik	0.95346	50.56	0.56	rgb(223,110,111)	1.994	2,2
Klf6	Slco3a1	0.95346	50.56	0.564	rgb(223,109,110)	1.994	2,2
Ncoa3	Id3	-0.95346	50.56	-5.6E-01	rgb( 97,144,238)	1.994	2,2
Tal2	Tmem38b	0.95346	50.56	0.556	rgb(223,111,112)	1.994	2,2
Tfdp2	Appl2	0.95346	50.56	0.558	rgb(223,111,112)	1.994	2,2
Zbtb32	Fam111a	0.95346	50.56	0.56	rgb(223,110,111)	1.994	2,2
Zfp429	H60c	-0.95346	50.56	-5.6E-01	rgb( 95,143,238)	1.994	2,2
Zfp777	Zc3h7b	0.95346	50.56	0.563	rgb(223,110,111)	1.994	2,2
Zfp9	Nrf1	-0.95346	50.56	-5.6E-01	rgb( 95,143,238)	1.994	2,2
Ascl2	Lpcat1	0.95167	50.55	0.552	rgb(223,112,113)	1.9938	2,2
Glis3	Klf4	-0.95167	50.55	-5.5E-01	rgb( 97,144,238)	1.9938	2,2
Hif1a	Bend5	0.95167	50.55	0.55	rgb(223,112,113)	1.9938	2,2
Hif1a	Fam71f2	0.95167	50.55	0.547	rgb(223,112,114)	1.9938	None
Hmx2	Creg2	0.95167	50.55	0.551	rgb(223,112,113)	1.9938	2,2
Irf2	Tubb6	-0.95167	50.55	-5.5E-01	rgb( 98,145,238)	1.9938	2,2
Irf9	Oasl2	0.95167	50.55	0.552	rgb(223,111,113)	1.9938	None
Irf9	Pydc4	0.95167	50.55	0.551	rgb(223,112,113)	1.9938	2,2
Irf9	Rsad2	0.95167	50.55	0.554	rgb(223,111,112)	1.9938	None
Irf9	Tgtp2	0.95167	50.55	0.55	rgb(223,112,113)	1.9938	2,2
Klf9	Nme4	-0.95167	50.55	-5.5E-01	rgb( 98,144,238)	1.9938	2,2
Mybl1	Nfkb2	-0.95167	50.55	-5.5E-01	rgb( 97,144,238)	1.9938	2,2
Rbpj	Efnb1	0.95167	50.55	0.554	rgb(223,111,112)	1.9938	2,2
Rfx1	Ift81	0.95167	50.55	0.553	rgb(223,111,113)	1.9938	None
Rora	Tex2	0.95167	50.55	0.545	rgb(223,113,114)	1.9938	None
Smad3	Apol9b	0.95167	50.55	0.551	rgb(223,112,113)	1.9938	2,2
Sox5	Plod2	-0.95167	50.55	-5.5E-01	rgb( 98,145,238)	1.9938	2,2
Stat3	Abi3	0.95167	50.55	0.553	rgb(223,111,112)	1.9938	2,2
Stat3	Flot1	0.95167	50.55	0.554	rgb(223,111,112)	1.9938	None
Trerf1	Mapkbp1	0.95167	50.55	0.553	rgb(223,111,113)	1.9938	2,2
Akna	Ms4a6c	0.95167	50.55	0.552	rgb(223,112,113)	1.9938	2,2
Casz1	Myo10	0.95167	50.55	0.552	rgb(223,112,113)	1.9938	2,2
Ccdc17	Impg2	0.95167	50.55	0.55	rgb(223,112,113)	1.9938	2,2
Cenpt	Pafah1b3	0.95167	50.55	0.553	rgb(223,111,112)	1.9938	2,2
Cux1	Epb4.1l2	0.95167	50.55	0.55	rgb(223,112,113)	1.9938	2,2
Eea1	Ece1	0.95167	50.55	0.552	rgb(223,112,113)	1.9938	2,2
Fbxl19	Fth1	-0.95167	50.55	-5.5E-01	rgb( 98,145,238)	1.9938	2,2
Klf6	Perp	0.95167	50.55	0.547	rgb(223,113,114)	1.9938	2,2
L3mbtl3	Plekhh1	0.95167	50.55	0.545	rgb(223,113,114)	1.9938	2,2
Mtf2	Rnf181	-0.95167	50.55	-5.5E-01	rgb( 98,145,238)	1.9938	2,2
Mxd1	Csrnp1	0.95167	50.55	0.549	rgb(223,112,113)	1.9938	2,2
Mxd4	Tcp11l2	0.95167	50.55	0.547	rgb(223,112,114)	1.9938	2,2
Ncoa3	Ets1	0.95167	50.55	0.545	rgb(223,113,114)	1.9938	2,2
Plscr1	Asns	0.95167	50.55	0.552	rgb(223,111,113)	1.9938	2,2
Plscr1	Hmox1	0.95167	50.55	0.549	rgb(223,112,113)	1.9938	2,2
Sgsm2	Lgals1	-0.95167	50.55	-5.5E-01	rgb( 98,145,238)	1.9938	2,2
Terf1	2310033P09Rik	0.95167	50.55	0.554	rgb(223,111,112)	1.9938	2,2
Zbtb32	Acsl6	0.95167	50.55	0.554	rgb(223,111,112)	1.9938	2,2
Zbtb34	Pogz	0.95167	50.55	0.553	rgb(223,111,113)	1.9938	2,2
Zfp35	Enpp3	-0.95167	50.55	-5.5E-01	rgb( 98,145,238)	1.9938	2,2
Zfp362	Mmp7	-0.95167	50.55	-5.5E-01	rgb( 97,144,238)	1.9938	2,2
Zfp397	Chst12	-0.95167	50.55	-5.5E-01	rgb( 98,145,238)	1.9938	2,2
Zfp608	Vim	0.95167	50.55	0.551	rgb(223,112,113)	1.9938	2,2
Zfp64	Fbxw2	-0.95167	50.55	-5.5E-01	rgb( 97,144,238)	1.9938	2,2
Zik1	Mvp	-0.95167	50.55	-5.5E-01	rgb( 99,145,238)	1.9938	2,2
Klf10	Plcg1	0.95167	50.55	0.851	rgb(226, 54, 56)	1.9938	2,2
Klf11	Plcg1	0.95167	50.55	0.851	rgb(226, 54, 56)	1.9938	2,2
Cebpb	Tacr2	0.94988	50.54	0.544	rgb(223,113,114)	1.9936	2,2
Crem	Gpr97	0.94988	50.54	0.537	rgb(223,114,115)	1.9936	2,2
Dbp	Nrcam	-0.94988	50.54	-5.4E-01	rgb(100,146,237)	1.9936	2,2
Foxh1	St14	0.94988	50.54	0.538	rgb(223,114,115)	1.9936	2,2
Hif1a	Ppp1r3b	0.94988	50.54	0.539	rgb(223,114,115)	1.9936	2,2
Mnt	Alpl	0.94988	50.54	0.535	rgb(223,115,116)	1.9936	2,2
Nfe2l2	Naca	0.94988	50.54	0.539	rgb(223,114,115)	1.9936	2,2
Nr1d1	Stab1	0.94988	50.54	0.538	rgb(223,114,115)	1.9936	None
Prox1	Lgr4	0.94988	50.54	0.537	rgb(223,114,115)	1.9936	None
Prrx1	Ermn	-0.94988	50.54	-5.4E-01	rgb(101,146,237)	1.9936	2,2
Scrt1	Adcy4	-0.94988	50.54	-5.4E-01	rgb(100,146,238)	1.9936	2,2
Six1	Tgfbr1	0.94988	50.54	0.54	rgb(223,114,115)	1.9936	2,2
Smad3	Ptgfrn	0.94988	50.54	0.54	rgb(223,114,115)	1.9936	None
Srebf1	Cdh17	0.94988	50.54	0.538	rgb(223,114,115)	1.9936	2,2
Stat1	Pml	0.94988	50.54	0.544	rgb(223,113,114)	1.9936	None
Zbtb1	Bcl2a1d	-0.94988	50.54	-5.4E-01	rgb(100,146,237)	1.9936	2,2
Zfp652	S100a13	0.94988	50.54	0.543	rgb(223,113,114)	1.9936	2,2
Csrnp1	1110057K04Rik	-0.94988	50.54	-5.4E-01	rgb( 99,145,238)	1.9936	2,2
Dpf1	Syngr3	0.94988	50.54	0.545	rgb(223,113,114)	1.9936	2,2
Hmgb3	Dpy19l3	-0.94988	50.54	-5.4E-01	rgb( 99,145,238)	1.9936	2,2
Mbnl2	Bid	-0.94988	50.54	-5.4E-01	rgb(100,146,237)	1.9936	2,2
Mxd1	Rragd	0.94988	50.54	0.539	rgb(223,114,115)	1.9936	2,2
Phf20	Tst	0.94988	50.54	0.54	rgb(223,114,115)	1.9936	2,2
Tigd2	Plcd1	0.94988	50.54	0.54	rgb(223,114,115)	1.9936	2,2
Zbtb32	Galnt3	0.94988	50.54	0.543	rgb(223,113,114)	1.9936	2,2
Zeb2	Srxn1	0.94988	50.54	0.537	rgb(223,114,115)	1.9936	2,2
Zfp120	Asnsd1	0.94988	50.54	0.537	rgb(223,115,116)	1.9936	2,2
Zfp365	Psrc1	0.94988	50.54	0.54	rgb(223,114,115)	1.9936	2,2
Zfp367	Rpa2	0.94988	50.54	0.536	rgb(223,115,116)	1.9936	2,2
Zfp395	Slc39a14	-0.94988	50.54	-5.4E-01	rgb(101,146,237)	1.9936	2,2
Zfp414	Rab4b	0.94988	50.54	0.544	rgb(223,113,114)	1.9936	2,2
Zfp868	Wdr54	-0.94988	50.54	-5.4E-01	rgb(100,146,237)	1.9936	2,2
Zhx1	Tubb2b	-0.94988	50.54	-5.4E-01	rgb(101,146,237)	1.9936	2,2
Batf	Chm	0.94809	50.53	0.53	rgb(223,116,117)	1.9934	None
Egr2	Ckap4	0.94809	50.53	0.531	rgb(223,116,117)	1.9934	2,2
Fosl1	Jak3	0.94809	50.53	0.527	rgb(223,116,117)	1.9934	2,2
Hif1a	Dpf1	0.94809	50.53	0.534	rgb(223,115,116)	1.9934	2,2
Hif1a	Zfp395	0.94809	50.53	0.533	rgb(223,115,116)	1.9934	None
Irf2	Slc4a11	-0.94809	50.53	-5.3E-01	rgb(102,147,237)	1.9934	2,2
Irf9	Ifit3	0.94809	50.53	0.533	rgb(223,115,116)	1.9934	2,2
Lin54	Fam20b	0.94809	50.53	0.53	rgb(223,116,117)	1.9934	2,2
Nfe2l2	Tnip3	0.94809	50.53	0.532	rgb(223,115,116)	1.9934	None
Nfia	Prkch	-0.94809	50.53	-5.3E-01	rgb(101,147,237)	1.9934	2,2
Nfic	Rxra	0.94809	50.53	0.527	rgb(223,116,117)	1.9934	2,2
Nfkb2	Phldb1	0.94809	50.53	0.53	rgb(223,116,117)	1.9934	2,2
Npas2	Lrp8	0.94809	50.53	0.532	rgb(223,115,116)	1.9934	2,2
Nr4a1	Ccdc162	0.94809	50.53	0.525	rgb(223,117,118)	1.9934	2,2
Plagl2	Tnni1	0.94809	50.53	0.529	rgb(223,116,117)	1.9934	None
Prrx1	Zdhhc2	-0.94809	50.53	-5.3E-01	rgb(102,147,237)	1.9934	2,2
Rxra	Fcgbp	0.94809	50.53	0.529	rgb(223,116,117)	1.9934	2,2
Scrt1	Abat	-0.94809	50.53	-5.3E-01	rgb(102,147,237)	1.9934	2,2
Smad3	Tex15	-0.94809	50.53	-5.3E-01	rgb(102,147,237)	1.9934	2,2
Sox4	Rxra	-0.94809	50.53	-5.3E-01	rgb(101,147,237)	1.9934	2,2
Stat3	5730508B09Rik	0.94809	50.53	0.525	rgb(223,117,118)	1.9934	None
Stat4	4930523C07Rik	-0.94809	50.53	-5.3E-01	rgb(102,147,237)	1.9934	None
Zbtb4	Ispd	-0.94809	50.53	-5.3E-01	rgb(103,148,237)	1.9934	2,2
Akna	Arc	0.94809	50.53	0.533	rgb(223,115,116)	1.9934	2,2
Drap1	Rpl36al	0.94809	50.53	0.527	rgb(223,116,117)	1.9934	2,2
Eea1	Mapk6	-0.94809	50.53	-5.3E-01	rgb(102,147,237)	1.9934	2,2
Foxp2	Cacna2d1	0.94809	50.53	0.527	rgb(223,116,117)	1.9934	2,2
Foxp2	Rimklb	0.94809	50.53	0.534	rgb(223,115,116)	1.9934	2,2
Mxd1	Icam1	0.94809	50.53	0.527	rgb(223,116,117)	1.9934	2,2
Mxd1	Ptpn1	0.94809	50.53	0.531	rgb(223,116,117)	1.9934	2,2
Prdm2	Dock4	0.94809	50.53	0.528	rgb(223,116,117)	1.9934	2,2
Satb1	Agpat9	0.94809	50.53	0.53	rgb(223,116,117)	1.9934	2,2
Satb1	Gnpda1	0.94809	50.53	0.531	rgb(223,116,117)	1.9934	2,2
Tal2	Rbpj	-0.94809	50.53	-5.3E-01	rgb(102,147,237)	1.9934	2,2
Thap3	Cdkn1b	0.94809	50.53	0.53	rgb(223,116,117)	1.9934	2,2
Thap3	Snx19	-0.94809	50.53	-5.3E-01	rgb(103,148,237)	1.9934	2,2
Tulp3	Tbc1d14	0.94809	50.53	0.532	rgb(223,115,116)	1.9934	2,2
Zbtb17	Vegfb	-0.94809	50.53	-5.3E-01	rgb(103,147,237)	1.9934	2,2
Zbtb32	Anxa2	0.94809	50.53	0.534	rgb(223,115,116)	1.9934	2,2
Zeb2	Rab11fip1	0.94809	50.53	0.526	rgb(223,116,118)	1.9934	2,2
Zfp184	Kcnb1	0.94809	50.53	0.526	rgb(223,117,118)	1.9934	2,2
Zfp277	Mgll	-0.94809	50.53	-5.3E-01	rgb(103,148,237)	1.9934	2,2
Zfp280b	Zfp467	0.94809	50.53	0.526	rgb(223,116,118)	1.9934	2,2
Zfp35	Zscan21	0.94809	50.53	0.529	rgb(223,116,117)	1.9934	2,2
Zfp385a	Abhd4	0.94809	50.53	0.528	rgb(223,116,117)	1.9934	2,2
Zfp398	Dnmt3b	0.94809	50.53	0.53	rgb(223,116,117)	1.9934	2,2
Zfp426	Cd274	0.94809	50.53	0.526	rgb(223,116,118)	1.9934	2,2
Zfp536	Itsn1	0.94809	50.53	0.532	rgb(223,115,116)	1.9934	2,2
Zfp608	Gap43	0.94809	50.53	0.534	rgb(223,115,116)	1.9934	2,2
Zfp629	Trpv2	-0.94809	50.53	-5.3E-01	rgb(101,147,237)	1.9934	2,2
Zfp64	Fzd5	0.94809	50.53	0.533	rgb(223,115,116)	1.9934	2,2
Zfp703	Utrn	-0.94809	50.53	-5.3E-01	rgb(102,147,237)	1.9934	2,2
Zfp777	Crebbp	0.94809	50.53	0.534	rgb(223,115,116)	1.9934	2,2
Zfp827	Il21	-0.94809	50.53	-5.3E-01	rgb(103,148,237)	1.9934	2,2
Zhx2	Glipr2	-0.94809	50.53	-5.3E-01	rgb(102,147,237)	1.9934	2,2
Klf10	L3mbtl3	0.94809	50.53	0.851	rgb(226, 54, 56)	1.9934	2,2
Klf11	L3mbtl3	0.94809	50.53	0.851	rgb(226, 54, 56)	1.9934	2,2
Sp6	Zfp750	0.94809	50.53	0.851	rgb(226, 54, 56)	1.9934	2,2
Arntl2	Vim	-0.94631	50.52	-5.2E-01	rgb(104,148,237)	1.9932	2,2
Ascl2	Ahrr	0.94631	50.52	0.52	rgb(223,118,119)	1.9932	None
Dbp	Pqlc1	0.94631	50.52	0.517	rgb(223,118,119)	1.9932	2,2
Dmrt1	Tmem71	0.94631	50.52	0.52	rgb(223,118,119)	1.9932	2,2
Eomes	Vwa5a	0.94631	50.52	0.522	rgb(223,117,118)	1.9932	2,2
Foxh1	St8sia6	0.94631	50.52	0.525	rgb(223,117,118)	1.9932	2,2
Foxp3	Bfsp2	0.94631	50.52	0.517	rgb(223,118,119)	1.9932	2,2
Hif1a	Rab39	0.94631	50.52	0.524	rgb(223,117,118)	1.9932	None
Hif1a	Sertad1	0.94631	50.52	0.515	rgb(223,119,120)	1.9932	2,2
Hif1a	Slc27a4	0.94631	50.52	0.524	rgb(223,117,118)	1.9932	2,2
Nfe2l2	Tnfrsf8	0.94631	50.52	0.516	rgb(223,118,119)	1.9932	None
Nr1d1	Tigit	-0.94631	50.52	-5.2E-01	rgb(104,148,237)	1.9932	2,2
Pbx2	Ncdn	-0.94631	50.52	-5.2E-01	rgb(104,148,237)	1.9932	2,2
Pou6f1	Fam111a	0.94631	50.52	0.516	rgb(223,118,119)	1.9932	2,2
Six1	Stat4	-0.94631	50.52	-5.2E-01	rgb(105,149,237)	1.9932	2,2
Smad3	Tgfbr1	0.94631	50.52	0.523	rgb(223,117,118)	1.9932	2,2
Stat4	Eps8	0.94631	50.52	0.515	rgb(223,119,120)	1.9932	None
Stat5b	St8sia6	-0.94631	50.52	-5.2E-01	rgb(104,148,237)	1.9932	2,2
Tead1	Slc41a2	0.94631	50.52	0.517	rgb(223,118,119)	1.9932	2,2
Zbtb1	Tmem229b	-0.94631	50.52	-5.2E-01	rgb(103,148,237)	1.9932	2,2
Zfp300	Trpm6	-0.94631	50.52	-5.2E-01	rgb(104,148,237)	1.9932	2,2
Zic2	Extl3	0.94631	50.52	0.521	rgb(223,118,119)	1.9932	2,2
Zkscan1	Mgll	0.94631	50.52	0.524	rgb(223,117,118)	1.9932	2,2
Adnp	Zadh2	0.94631	50.52	0.518	rgb(223,118,119)	1.9932	2,2
Ankzf1	Ndrg2	0.94631	50.52	0.523	rgb(223,117,118)	1.9932	2,2
Ankzf1	Rgs11	0.94631	50.52	0.517	rgb(223,118,119)	1.9932	2,2
Atf6b	Atp1a1	0.94631	50.52	0.524	rgb(223,117,118)	1.9932	2,2
Atmin	Aig1	0.94631	50.52	0.516	rgb(223,119,120)	1.9932	2,2
Casz1	Cspg5	0.94631	50.52	0.515	rgb(223,119,120)	1.9932	2,2
Cenpt	Il12rb2	0.94631	50.52	0.518	rgb(223,118,119)	1.9932	2,2
Cenpt	Vav2	-0.94631	50.52	-5.2E-01	rgb(104,148,237)	1.9932	2,2
Drap1	Fth1	0.94631	50.52	0.521	rgb(223,118,119)	1.9932	2,2
Hmga1	Litaf	0.94631	50.52	0.516	rgb(223,119,120)	1.9932	2,2
Hmgb3	Tpm1	0.94631	50.52	0.517	rgb(223,118,119)	1.9932	2,2
L3mbtl3	9030617O03Rik	0.94631	50.52	0.523	rgb(223,117,118)	1.9932	2,2
Lyl1	Lrrc16b	0.94631	50.52	0.517	rgb(223,118,119)	1.9932	2,2
Lyl1	Rab19	0.94631	50.52	0.519	rgb(223,118,119)	1.9932	2,2
Ncoa1	Afap1	0.94631	50.52	0.522	rgb(223,117,118)	1.9932	2,2
Ncoa1	Lrba	0.94631	50.52	0.515	rgb(223,119,120)	1.9932	2,2
Ncoa1	Sdc3	0.94631	50.52	0.524	rgb(223,117,118)	1.9932	2,2
Phf20	Tex15	0.94631	50.52	0.52	rgb(223,118,119)	1.9932	2,2
Satb1	Hif1a	0.94631	50.52	0.518	rgb(223,118,119)	1.9932	2,2
Ski	Znrf1	0.94631	50.52	0.525	rgb(223,117,118)	1.9932	2,2
Skil	Dhrs3	-0.94631	50.52	-5.2E-01	rgb(105,149,237)	1.9932	2,2
Zfp184	Fkbp11	0.94631	50.52	0.52	rgb(223,118,119)	1.9932	2,2
Zfp26	Rbm15	0.94631	50.52	0.517	rgb(223,118,119)	1.9932	2,2
Zfp280b	Gnpda1	0.94631	50.52	0.517	rgb(223,118,119)	1.9932	2,2
Zfp385a	Psrc1	0.94631	50.52	0.524	rgb(223,117,118)	1.9932	2,2
Zfp385a	Rap2b	0.94631	50.52	0.518	rgb(223,118,119)	1.9932	2,2
Zfp473	Fkrp	-0.94631	50.52	-5.2E-01	rgb(105,149,237)	1.9932	2,2
Zfp629	Lpin2	0.94631	50.52	0.521	rgb(223,117,119)	1.9932	2,2
Zfp629	Lrp12	0.94631	50.52	0.516	rgb(223,118,119)	1.9932	2,2
Zfp668	Wee1	0.94631	50.52	0.525	rgb(223,117,118)	1.9932	2,2
Zfp692	Rpl36al	-0.94631	50.52	-5.2E-01	rgb(104,148,237)	1.9932	2,2
Zhx1	Nsg2	-0.94631	50.52	-5.2E-01	rgb(103,148,237)	1.9932	2,2
Mesp2	Cd86	0.94631	50.52	0.851	rgb(226, 54, 56)	1.9932	2,2
Arnt2	Leprel4	-0.94452	50.51	-5.1E-01	rgb(107,150,236)	1.993	2,2
Creb1	Gdpd5	-0.94452	50.51	-5.1E-01	rgb(106,150,236)	1.993	2,2
Creb1	Tsc22d3	0.94452	50.51	0.509	rgb(223,120,121)	1.993	None
Hif1a	1190002N15Rik	0.94452	50.51	0.509	rgb(223,120,121)	1.993	None
Hif1a	Ascl2	0.94452	50.51	0.514	rgb(223,119,120)	1.993	2,2
Hif1a	Ppp1r3g	0.94452	50.51	0.512	rgb(223,119,120)	1.993	2,2
Hmga2	Notch1	-0.94452	50.51	-5.1E-01	rgb(107,150,236)	1.993	2,2
Hmx3	Fam189b	0.94452	50.51	0.507	rgb(223,120,121)	1.993	2,2
Hmx3	Hopx	-0.94452	50.51	-5.1E-01	rgb(107,150,236)	1.993	2,2
Ikzf4	Dtx3l	-0.94452	50.51	-5.1E-01	rgb(107,150,236)	1.993	None
Irf9	Gbp6	0.94452	50.51	0.507	rgb(223,120,121)	1.993	None
Lcor	Cd9	0.94452	50.51	0.507	rgb(223,120,121)	1.993	2,2
Lhx5	Fam20a	0.94452	50.51	0.512	rgb(223,119,120)	1.993	2,2
Lin54	Hist1h1d	0.94452	50.51	0.514	rgb(223,119,120)	1.993	2,2
Meis2	Serpinb6b	0.94452	50.51	0.507	rgb(223,120,121)	1.993	None
Nfe2l2	Sra1	0.94452	50.51	0.514	rgb(223,119,120)	1.993	2,2
Npas4	Muc13	-0.94452	50.51	-5.1E-01	rgb(106,149,236)	1.993	2,2
Pou2af1	St18	0.94452	50.51	0.511	rgb(223,119,120)	1.993	2,2
Pparg	Crtam	0.94452	50.51	0.508	rgb(223,120,121)	1.993	None
Rel	Zscan10	-0.94452	50.51	-5.1E-01	rgb(106,149,237)	1.993	2,2
Six1	Phf6	-0.94452	50.51	-5.1E-01	rgb(105,149,237)	1.993	2,2
Six1	Pigr	0.94452	50.51	0.509	rgb(223,120,121)	1.993	None
Sox21	Alcam	-0.94452	50.51	-5.1E-01	rgb(106,150,236)	1.993	None
Sox6	Grk5	0.94452	50.51	0.507	rgb(223,120,121)	1.993	None
Sp140	2010005H15Rik	-0.94452	50.51	-5.1E-01	rgb(107,150,236)	1.993	2,2
Stat3	Sbno2	0.94452	50.51	0.512	rgb(223,119,120)	1.993	None
Stat3	Tbx21	0.94452	50.51	0.513	rgb(223,119,120)	1.993	2,2
Topors	Cd79b	-0.94452	50.51	-5.1E-01	rgb(107,150,236)	1.993	2,2
Zbtb1	Il1a	-0.94452	50.51	-5.1E-01	rgb(105,149,237)	1.993	2,2
Ankzf1	Arid3a	0.94452	50.51	0.51	rgb(223,120,121)	1.993	2,2
Ankzf1	Gys1	0.94452	50.51	0.515	rgb(223,119,120)	1.993	2,2
Casz1	Prss50	0.94452	50.51	0.51	rgb(223,120,121)	1.993	2,2
Csrnp1	Abca1	0.94452	50.51	0.506	rgb(223,120,121)	1.993	2,2
Csrnp1	Fosl2	0.94452	50.51	0.509	rgb(223,120,121)	1.993	2,2
Cux1	Col5a3	-0.94452	50.51	-5.1E-01	rgb(107,150,236)	1.993	2,2
Cux1	Unc93b1	-0.94452	50.51	-5.1E-01	rgb(106,149,236)	1.993	2,2
Dpf1	Gipr	0.94452	50.51	0.508	rgb(223,120,121)	1.993	2,2
Kdm5b	Bnip3	0.94452	50.51	0.505	rgb(223,121,122)	1.993	2,2
L3mbtl3	Fosl2	-0.94452	50.51	-5.1E-01	rgb(107,150,236)	1.993	2,2
L3mbtl3	Sema6b	-0.94452	50.51	-5.1E-01	rgb(105,149,237)	1.993	2,2
Lyl1	Lix1l	0.94452	50.51	0.51	rgb(223,120,121)	1.993	2,2
Lyl1	Naga	0.94452	50.51	0.511	rgb(223,119,120)	1.993	2,2
Plscr1	Tmc3	-0.94452	50.51	-5.1E-01	rgb(107,150,236)	1.993	2,2
Plscr1	Ubash3a	-0.94452	50.51	-5.1E-01	rgb(107,150,236)	1.993	2,2
Sgsm2	S100a13	-0.94452	50.51	-5.1E-01	rgb(107,150,236)	1.993	2,2
Sgsm2	Samd9l	-0.94452	50.51	-5.1E-01	rgb(106,150,236)	1.993	2,2
Thap3	Sertad3	0.94452	50.51	0.51	rgb(223,119,121)	1.993	2,2
Whsc1	Ptprs	0.94452	50.51	0.505	rgb(223,121,122)	1.993	2,2
Zbtb17	Rbm15	0.94452	50.51	0.509	rgb(223,120,121)	1.993	2,2
Zbtb32	Fam129a	0.94452	50.51	0.509	rgb(223,120,121)	1.993	2,2
Zbtb32	Trpv2	0.94452	50.51	0.513	rgb(223,119,120)	1.993	2,2
Zbtb38	Tor3a	0.94452	50.51	0.508	rgb(223,120,121)	1.993	2,2
Zfp101	Anln	0.94452	50.51	0.514	rgb(223,119,120)	1.993	2,2
Zfp277	Fam120c	-0.94452	50.51	-5.1E-01	rgb(106,149,237)	1.993	2,2
Zfp280b	Adamtsl3	0.94452	50.51	0.513	rgb(223,119,120)	1.993	2,2
Zfp280b	Frmd4b	-0.94452	50.51	-5.1E-01	rgb(107,150,236)	1.993	2,2
Zfp280b	Gpr65	-0.94452	50.51	-5.1E-01	rgb(107,150,236)	1.993	2,2
Zfp35	Tsr2	0.94452	50.51	0.51	rgb(223,120,121)	1.993	2,2
Zfp398	Cebpg	-0.94452	50.51	-5.1E-01	rgb(107,150,236)	1.993	2,2
Zfp426	Abhd4	0.94452	50.51	0.506	rgb(223,120,121)	1.993	2,2
Zfp429	F2rl1	0.94452	50.51	0.506	rgb(223,120,121)	1.993	2,2
Zfp444	Insm1	0.94452	50.51	0.509	rgb(223,120,121)	1.993	2,2
Zfp511	Mina	0.94452	50.51	0.515	rgb(223,119,120)	1.993	2,2
Zfp629	Tubb6	-0.94452	50.51	-5.1E-01	rgb(107,150,236)	1.993	2,2
Zfp750	Ckmt1	0.94452	50.51	0.51	rgb(223,120,121)	1.993	2,2
Zfp90	Dst	0.94452	50.51	0.507	rgb(223,120,121)	1.993	2,2
Zfp960	Dock1	0.94452	50.51	0.514	rgb(223,119,120)	1.993	2,2
Zik1	Gatsl2	-0.94452	50.51	-5.1E-01	rgb(107,150,236)	1.993	2,2
Zscan2	Hk2	-0.94452	50.51	-5.1E-01	rgb(106,149,236)	1.993	2,2
Creb1	Bloc1s2	0.94273	50.5	0.501	rgb(223,121,122)	1.9928	None
Dmrt2	Lgals1	0.94273	50.5	0.5	rgb(222,122,123)	1.9928	2,2
Hes5	Arl4c	-0.94273	50.5	-5.0E-01	rgb(108,151,236)	1.9928	2,2
Hesx1	Ppip5k2	0.94273	50.5	0.503	rgb(223,121,122)	1.9928	None
Hey1	0610012G03Rik	-0.94273	50.5	-5.0E-01	rgb(108,150,236)	1.9928	2,2
Hif1a	Piga	0.94273	50.5	0.495	rgb(222,122,123)	1.9928	2,2
Hif1a	Plod2	0.94273	50.5	0.497	rgb(222,122,123)	1.9928	2,2
Hlf	Il4ra	-0.94273	50.5	-5.0E-01	rgb(108,151,236)	1.9928	2,2
Hmx3	Treml2	0.94273	50.5	0.504	rgb(223,121,122)	1.9928	2,2
Irf9	Pyhin1	0.94273	50.5	0.501	rgb(223,121,122)	1.9928	None
Mef2d	Plekha2	-0.94273	50.5	-5.0E-01	rgb(109,151,236)	1.9928	2,2
Nfia	Ggta1	-0.94273	50.5	-5.0E-01	rgb(108,150,236)	1.9928	2,2
Nfic	Rcsd1	0.94273	50.5	0.497	rgb(222,122,123)	1.9928	2,2
Nr1d1	Asap1	-0.94273	50.5	-5.0E-01	rgb(109,151,236)	1.9928	2,2
Nr4a1	Kndc1	0.94273	50.5	0.504	rgb(223,121,122)	1.9928	2,2
Nr4a1	Plb1	0.94273	50.5	0.497	rgb(222,122,123)	1.9928	2,2
Rxra	Ltbp1	0.94273	50.5	0.5	rgb(222,122,123)	1.9928	None
Smad3	Bmp2k	0.94273	50.5	0.5	rgb(222,122,123)	1.9928	None
Smad3	Calhm2	0.94273	50.5	0.504	rgb(223,121,122)	1.9928	2,2
Smad3	Gimap7	-0.94273	50.5	-5.0E-01	rgb(109,151,236)	1.9928	2,2
Sox12	Zdhhc2	-0.94273	50.5	-5.0E-01	rgb(107,150,236)	1.9928	2,2
Sox5	Cndp2	-0.94273	50.5	-5.0E-01	rgb(108,151,236)	1.9928	2,2
Srebf2	Fam129b	0.94273	50.5	0.499	rgb(222,122,123)	1.9928	None
Stat4	Mcf2l	0.94273	50.5	0.503	rgb(223,121,122)	1.9928	2,2
Tcf7l1	Atp6v0a1	0.94273	50.5	0.505	rgb(223,121,122)	1.9928	2,2
Tet1	Pcdh7	0.94273	50.5	0.498	rgb(222,122,123)	1.9928	None
Thap1	Il18r1	-0.94273	50.5	-5.0E-01	rgb(109,151,236)	1.9928	2,2
Trp53	Sh3gl3	0.94273	50.5	0.503	rgb(223,121,122)	1.9928	None
Zbtb4	Sh2b1	0.94273	50.5	0.503	rgb(223,121,122)	1.9928	None
Atf6b	Syf2	-0.94273	50.5	-5.0E-01	rgb(108,151,236)	1.9928	2,2
Casz1	Dusp8	0.94273	50.5	0.502	rgb(223,121,122)	1.9928	2,2
Cenpt	Aldh3a2	0.94273	50.5	0.498	rgb(222,122,123)	1.9928	2,2
Dzip1	Ptk2	0.94273	50.5	0.5	rgb(222,122,123)	1.9928	2,2
Klf6	Clic1	0.94273	50.5	0.497	rgb(222,122,123)	1.9928	2,2
L3mbtl3	Dpy19l3	-0.94273	50.5	-5.0E-01	rgb(108,150,236)	1.9928	2,2
L3mbtl3	Piga	-0.94273	50.5	-5.0E-01	rgb(108,151,236)	1.9928	2,2
Mxd1	Socs3	0.94273	50.5	0.504	rgb(223,121,122)	1.9928	2,2
Nkrf	Drosha	0.94273	50.5	0.5	rgb(222,122,123)	1.9928	2,2
Nr1h2	Gen1	-0.94273	50.5	-5.0E-01	rgb(109,151,236)	1.9928	2,2
Phf20	Fam184b	0.94273	50.5	0.502	rgb(223,121,122)	1.9928	2,2
Plscr1	Clic4	0.94273	50.5	0.5	rgb(222,122,123)	1.9928	2,2
Scmh1	Xkrx	0.94273	50.5	0.503	rgb(223,121,122)	1.9928	2,2
Tal2	Nkx1-2	0.94273	50.5	0.503	rgb(223,121,122)	1.9928	2,2
Thap3	Rpl14	0.94273	50.5	0.496	rgb(222,122,123)	1.9928	2,2
Whsc1	Gpsm2	0.94273	50.5	0.497	rgb(222,122,123)	1.9928	2,2
Zbed6	Zfp445	0.94273	50.5	0.504	rgb(223,121,122)	1.9928	2,2
Zbtb32	Ctnnd1	0.94273	50.5	0.501	rgb(223,121,122)	1.9928	2,2
Zbtb32	Irf5	0.94273	50.5	0.505	rgb(223,121,122)	1.9928	2,2
Zbtb32	Slc14a1	-0.94273	50.5	-5.0E-01	rgb(109,152,236)	1.9928	2,2
Zbtb46	Dlc1	0.94273	50.5	0.499	rgb(222,122,123)	1.9928	2,2
Zbtb46	Ripk2	0.94273	50.5	0.503	rgb(223,121,122)	1.9928	2,2
Zeb2	Adora2a	0.94273	50.5	0.502	rgb(223,121,122)	1.9928	2,2
Zeb2	Mtss1	-0.94273	50.5	-5.0E-01	rgb(108,151,236)	1.9928	2,2
Zfp277	Flna	-0.94273	50.5	-5.0E-01	rgb(108,150,236)	1.9928	2,2
Zfp277	Tmem35	0.94273	50.5	0.501	rgb(223,121,122)	1.9928	2,2
Zfp280b	Npas2	0.94273	50.5	0.497	rgb(222,122,123)	1.9928	2,2
Zfp365	Glipr1	0.94273	50.5	0.499	rgb(222,122,123)	1.9928	2,2
Zfp385a	Ptp4a3	0.94273	50.5	0.5	rgb(222,122,123)	1.9928	2,2
Zfp395	Aen	-0.94273	50.5	-5.0E-01	rgb(109,151,236)	1.9928	2,2
Zfp397	Maged1	-0.94273	50.5	-5.0E-01	rgb(109,151,236)	1.9928	2,2
Zfp429	Megf8	-0.94273	50.5	-5.0E-01	rgb(108,151,236)	1.9928	2,2
Zfp516	Nebl	0.94273	50.5	0.502	rgb(223,121,122)	1.9928	2,2
Zfp609	R3hdm1	0.94273	50.5	0.503	rgb(223,121,122)	1.9928	2,2
Zfp629	Bpnt1	-0.94273	50.5	-5.0E-01	rgb(109,151,236)	1.9928	2,2
Zfp629	Ccng1	-0.94273	50.5	-5.0E-01	rgb(108,151,236)	1.9928	2,2
Zfp704	Zfp503	0.94273	50.5	0.499	rgb(222,122,123)	1.9928	2,2
Zfp827	Enpp1	-0.94273	50.5	-5.0E-01	rgb(110,152,236)	1.9928	2,2
Zfp827	Rreb1	0.94273	50.5	0.504	rgb(223,121,122)	1.9928	2,2
Zfp956	Ikbke	0.94273	50.5	0.497	rgb(222,122,123)	1.9928	2,2
Zscan22	Mmachc	0.94273	50.5	0.496	rgb(222,122,123)	1.9928	2,2
Zfp369	Maged1	0.94273	50.5	0.851	rgb(226, 54, 56)	1.9928	2,2
Arid5a	Atf6	0.94094	50.49	0.486	rgb(222,124,125)	1.9926	2,2
Batf3	H1f0	0.94094	50.49	0.487	rgb(222,124,125)	1.9926	2,2
Etv2	Lrfn1	-0.94094	50.49	-4.9E-01	rgb(112,153,235)	1.9926	2,2
Fos	Ehd4	0.94094	50.49	0.487	rgb(222,124,125)	1.9926	2,2
Fosb	Reps1	0.94094	50.49	0.49	rgb(222,123,124)	1.9926	2,2
Fosl2	S1pr2	0.94094	50.49	0.493	rgb(222,123,124)	1.9926	2,2
Foxh1	Litaf	0.94094	50.49	0.492	rgb(222,123,124)	1.9926	2,2
Gata1	Scrt1	0.94094	50.49	0.493	rgb(222,123,124)	1.9926	None
Gata1	Serpinf1	0.94094	50.49	0.493	rgb(222,123,124)	1.9926	None
Glis3	Xylt2	0.94094	50.49	0.491	rgb(222,123,124)	1.9926	2,2
Hif1a	Xpnpep1	0.94094	50.49	0.487	rgb(222,124,125)	1.9926	2,2
Ikzf2	Vim	-0.94094	50.49	-4.9E-01	rgb(110,152,236)	1.9926	2,2
Irf2	Dock10	0.94094	50.49	0.489	rgb(222,124,125)	1.9926	None
Irf8	Stat2	0.94094	50.49	0.493	rgb(222,123,124)	1.9926	None
Klf9	Cdk5	-0.94094	50.49	-4.9E-01	rgb(112,153,235)	1.9926	None
Msx2	Wwp1	0.94094	50.49	0.49	rgb(222,123,124)	1.9926	2,2
Mypop	Cmas	-0.94094	50.49	-4.9E-01	rgb(110,152,236)	1.9926	2,2
Nr1d2	Furin	0.94094	50.49	0.494	rgb(222,123,124)	1.9926	2,2
Nr1d2	Tbc1d4	-0.94094	50.49	-4.9E-01	rgb(112,153,235)	1.9926	2,2
Nr1d2	Vax2	0.94094	50.49	0.488	rgb(222,124,125)	1.9926	2,2
Prrx1	Vax2	0.94094	50.49	0.486	rgb(222,124,125)	1.9926	2,2
Rfx1	Spata6	0.94094	50.49	0.489	rgb(222,124,124)	1.9926	None
Six1	Nrp1	0.94094	50.49	0.494	rgb(222,123,124)	1.9926	None
Smad3	Casp3	-0.94094	50.49	-4.9E-01	rgb(111,153,236)	1.9926	2,2
Smad3	Ctsw	0.94094	50.49	0.489	rgb(222,124,125)	1.9926	None
Smad3	Cxcr5	0.94094	50.49	0.487	rgb(222,124,125)	1.9926	None
Smad3	Golm1	0.94094	50.49	0.486	rgb(222,124,125)	1.9926	None
Snai2	Fads2	-0.94094	50.49	-4.9E-01	rgb(112,153,235)	1.9926	2,2
Srf	Hist1h1e	0.94094	50.49	0.492	rgb(222,123,124)	1.9926	None
Stat1	Cd86	0.94094	50.49	0.492	rgb(222,123,124)	1.9926	None
Stat3	Socs3	0.94094	50.49	0.491	rgb(222,123,124)	1.9926	None
Stat4	Cxcr1	0.94094	50.49	0.489	rgb(222,124,125)	1.9926	2,2
Tcf7l1	Phtf2	0.94094	50.49	0.487	rgb(222,124,125)	1.9926	None
Vdr	Rara	0.94094	50.49	0.489	rgb(222,124,125)	1.9926	None
Yy2	Gnb5	-0.94094	50.49	-4.9E-01	rgb(112,153,235)	1.9926	2,2
Yy2	Mcf2l	-0.94094	50.49	-4.9E-01	rgb(110,152,236)	1.9926	2,2
Zfp202	Rcan3	0.94094	50.49	0.489	rgb(222,124,125)	1.9926	None
Zic2	Psmd8	-0.94094	50.49	-4.9E-01	rgb(111,152,236)	1.9926	2,2
Adnp	Dcxr	-0.94094	50.49	-4.9E-01	rgb(110,152,236)	1.9926	2,2
C030039L03Rik	Neat1	0.94094	50.49	0.491	rgb(222,123,124)	1.9926	2,2
Cebpz	Dhx33	0.94094	50.49	0.485	rgb(222,124,125)	1.9926	2,2
Cux1	S1pr2	-0.94094	50.49	-4.9E-01	rgb(112,153,235)	1.9926	2,2
Dach2	Chm	0.94094	50.49	0.492	rgb(222,123,124)	1.9926	2,2
Dpf1	Smtnl2	0.94094	50.49	0.493	rgb(222,123,124)	1.9926	2,2
Drap1	Sepw1	0.94094	50.49	0.49	rgb(222,123,124)	1.9926	2,2
Dzip1	Uggt2	0.94094	50.49	0.49	rgb(222,123,124)	1.9926	2,2
Eea1	Kcna3	0.94094	50.49	0.486	rgb(222,124,125)	1.9926	2,2
Gm5595	Pard3	0.94094	50.49	0.488	rgb(222,124,125)	1.9926	2,2
Hmgb1	Apold1	-0.94094	50.49	-4.9E-01	rgb(112,153,235)	1.9926	2,2
Kdm5b	Cd274	0.94094	50.49	0.49	rgb(222,123,124)	1.9926	2,2
Kdm5b	Dab2ip	0.94094	50.49	0.485	rgb(222,124,125)	1.9926	2,2
L3mbtl3	Clic4	-0.94094	50.49	-4.9E-01	rgb(110,152,236)	1.9926	2,2
Mbnl2	Tnfsf8	-0.94094	50.49	-4.9E-01	rgb(111,153,236)	1.9926	2,2
Mtf2	Smek2	0.94094	50.49	0.494	rgb(222,123,124)	1.9926	2,2
Mxd3	Cdkn2c	0.94094	50.49	0.495	rgb(222,123,124)	1.9926	2,2
Prdm8	Antxr2	0.94094	50.49	0.491	rgb(222,123,124)	1.9926	2,2
Ski	Ifitm2	-0.94094	50.49	-4.9E-01	rgb(111,153,235)	1.9926	2,2
Terf1	Uros	-0.94094	50.49	-4.9E-01	rgb(110,152,236)	1.9926	2,2
Tet2	Gprin3	0.94094	50.49	0.49	rgb(222,123,124)	1.9926	2,2
Tfdp2	Zranb3	0.94094	50.49	0.487	rgb(222,124,125)	1.9926	2,2
Whsc1	Anln	0.94094	50.49	0.487	rgb(222,124,125)	1.9926	2,2
Ybx2	Fam198a	0.94094	50.49	0.492	rgb(222,123,124)	1.9926	2,2
Zbed3	Lclat1	0.94094	50.49	0.491	rgb(222,123,124)	1.9926	2,2
Zeb2	Aqp3	-0.94094	50.49	-4.9E-01	rgb(110,152,236)	1.9926	2,2
Zfp120	Sf3b3	-0.94094	50.49	-4.9E-01	rgb(110,152,236)	1.9926	2,2
Zfp280b	Atp11a	0.94094	50.49	0.493	rgb(222,123,124)	1.9926	2,2
Zfp280b	Cd180	-0.94094	50.49	-4.9E-01	rgb(111,153,236)	1.9926	2,2
Zfp341	Syn1	0.94094	50.49	0.486	rgb(222,124,125)	1.9926	2,2
Zfp358	Evi5l	0.94094	50.49	0.489	rgb(222,124,125)	1.9926	2,2
Zfp367	St3gal5	0.94094	50.49	0.492	rgb(222,123,124)	1.9926	2,2
Zfp426	Slc16a6	-0.94094	50.49	-4.9E-01	rgb(111,153,236)	1.9926	2,2
Zfp429	Acvrl1	0.94094	50.49	0.493	rgb(222,123,124)	1.9926	2,2
Zfp473	Sema6b	0.94094	50.49	0.488	rgb(222,124,125)	1.9926	2,2
Zfp536	Gykl1	0.94094	50.49	0.489	rgb(222,124,125)	1.9926	2,2
Zfp580	Gatsl2	0.94094	50.49	0.485	rgb(222,124,125)	1.9926	2,2
Zfp629	Ocrl	0.94094	50.49	0.486	rgb(222,124,125)	1.9926	2,2
Zfp629	Zkscan17	0.94094	50.49	0.485	rgb(222,124,125)	1.9926	2,2
Zfp831	Inadl	0.94094	50.49	0.485	rgb(222,124,125)	1.9926	2,2
Zfp831	Inpp4a	0.94094	50.49	0.489	rgb(222,124,125)	1.9926	2,2
Zfp831	Lypd6b	0.94094	50.49	0.487	rgb(222,124,125)	1.9926	2,2
Zfp961	Pcsk1	-0.94094	50.49	-4.9E-01	rgb(110,152,236)	1.9926	2,2
Arid5a	Fam129c	-0.93915	50.48	-4.8E-01	rgb(113,154,235)	1.9924	2,2
Cebpb	Sars	0.93915	50.48	0.481	rgb(222,125,126)	1.9924	None
Fosl1	Nr4a3	-0.93915	50.48	-4.8E-01	rgb(113,154,235)	1.9924	2,2
Foxh1	Amigo2	0.93915	50.48	0.483	rgb(222,125,126)	1.9924	2,2
Foxo3	S100a4	0.93915	50.48	0.484	rgb(222,125,126)	1.9924	None
Gata2	Tmem163	0.93915	50.48	0.478	rgb(222,126,127)	1.9924	None
Hes1	Vrk2	-0.93915	50.48	-4.8E-01	rgb(112,153,235)	1.9924	2,2
Hif1a	Cep170	0.93915	50.48	0.482	rgb(222,125,126)	1.9924	None
Hif1a	Sav1	0.93915	50.48	0.475	rgb(222,126,127)	1.9924	2,2
Hlx	Akna	-0.93915	50.48	-4.8E-01	rgb(114,154,235)	1.9924	2,2
Lhx6	Dhrs3	0.93915	50.48	0.481	rgb(222,125,126)	1.9924	2,2
Mafg	Basp1	0.93915	50.48	0.481	rgb(222,125,126)	1.9924	2,2
Mef2d	Hmcn1	0.93915	50.48	0.476	rgb(222,126,127)	1.9924	2,2
Mnt	Bend3	0.93915	50.48	0.482	rgb(222,125,126)	1.9924	2,2
Nfkb1	Ankrd23	0.93915	50.48	0.483	rgb(222,125,126)	1.9924	2,2
Npas4	Kdm6b	0.93915	50.48	0.479	rgb(222,125,126)	1.9924	2,2
Nr1d1	Tnfrsf13c	-0.93915	50.48	-4.8E-01	rgb(113,154,235)	1.9924	2,2
Nr1d2	Il22	0.93915	50.48	0.484	rgb(222,125,126)	1.9924	2,2
Nr1d2	Itga3	0.93915	50.48	0.484	rgb(222,125,126)	1.9924	2,2
Nr4a1	Cmtm7	0.93915	50.48	0.476	rgb(222,126,127)	1.9924	2,2
Patz1	Eea1	-0.93915	50.48	-4.8E-01	rgb(112,153,235)	1.9924	2,2
Pparg	Erap1	0.93915	50.48	0.481	rgb(222,125,126)	1.9924	None
Prrx1	2310015A10Rik	0.93915	50.48	0.48	rgb(222,125,126)	1.9924	None
Prrx1	Mt2	-0.93915	50.48	-4.8E-01	rgb(113,154,235)	1.9924	2,2
Prrx1	Perp	-0.93915	50.48	-4.8E-01	rgb(113,154,235)	1.9924	2,2
Prrx1	Ttc39c	-0.93915	50.48	-4.8E-01	rgb(112,153,235)	1.9924	2,2
Relb	Tesk2	0.93915	50.48	0.482	rgb(222,125,126)	1.9924	2,2
Rfx7	Vegfa	0.93915	50.48	0.476	rgb(222,126,127)	1.9924	2,2
Six1	Klf10	0.93915	50.48	0.477	rgb(222,126,127)	1.9924	2,2
Smad3	Ankrd55	0.93915	50.48	0.482	rgb(222,125,126)	1.9924	None
Smad3	Ccr8	0.93915	50.48	0.476	rgb(222,126,127)	1.9924	None
Snai2	Qrich1	-0.93915	50.48	-4.8E-01	rgb(113,154,235)	1.9924	2,2
Stat1	Eaf2	0.93915	50.48	0.477	rgb(222,126,127)	1.9924	None
Tcf7l1	Tnfsf10	0.93915	50.48	0.479	rgb(222,125,126)	1.9924	None
Tef	Klf11	0.93915	50.48	0.476	rgb(222,126,127)	1.9924	2,2
Vax2	Synpo	0.93915	50.48	0.479	rgb(222,126,127)	1.9924	None
Zbtb1	Inhba	-0.93915	50.48	-4.8E-01	rgb(113,154,235)	1.9924	2,2
Zbtb1	Nebl	0.93915	50.48	0.483	rgb(222,125,126)	1.9924	2,2
Zfp202	Emb	-0.93915	50.48	-4.8E-01	rgb(113,154,235)	1.9924	2,2
Zfp628	Ces2c	-0.93915	50.48	-4.8E-01	rgb(113,154,235)	1.9924	2,2
Zfp664	Impdh1	-0.93915	50.48	-4.8E-01	rgb(114,154,235)	1.9924	2,2
Zfp664	R3hdm1	-0.93915	50.48	-4.8E-01	rgb(113,154,235)	1.9924	2,2
Zkscan1	Myo6	0.93915	50.48	0.476	rgb(222,126,127)	1.9924	None
Aebp1	Hspg2	0.93915	50.48	0.477	rgb(222,126,127)	1.9924	2,2
Atmin	Lsp1	0.93915	50.48	0.477	rgb(222,126,127)	1.9924	2,2
Casz1	Sytl3	0.93915	50.48	0.48	rgb(222,125,126)	1.9924	2,2
Cc2d1a	Trim3	0.93915	50.48	0.482	rgb(222,125,126)	1.9924	2,2
Ccdc17	Gm6225	0.93915	50.48	0.484	rgb(222,124,125)	1.9924	2,2
Csrnp1	Stat5b	0.93915	50.48	0.475	rgb(222,126,127)	1.9924	2,2
Cux1	Herc4	-0.93915	50.48	-4.8E-01	rgb(113,154,235)	1.9924	2,2
Cux1	Specc1	0.93915	50.48	0.479	rgb(222,126,127)	1.9924	2,2
Dach2	Tctex1d1	0.93915	50.48	0.482	rgb(222,125,126)	1.9924	2,2
Drap1	2900060B14Rik	0.93915	50.48	0.481	rgb(222,125,126)	1.9924	2,2
Dzip1	Abcg2	0.93915	50.48	0.483	rgb(222,125,126)	1.9924	2,2
Jazf1	Siglec5	0.93915	50.48	0.478	rgb(222,126,127)	1.9924	2,2
Kdm5b	Pfkp	0.93915	50.48	0.476	rgb(222,126,127)	1.9924	2,2
Klf6	Ramp3	0.93915	50.48	0.483	rgb(222,125,126)	1.9924	2,2
L3mbtl3	Ptk2	-0.93915	50.48	-4.8E-01	rgb(113,154,235)	1.9924	2,2
L3mbtl3	Utrn	0.93915	50.48	0.48	rgb(222,125,126)	1.9924	2,2
Mtf2	Sirt2	-0.93915	50.48	-4.8E-01	rgb(114,154,235)	1.9924	2,2
Mxd1	B430306N03Rik	0.93915	50.48	0.479	rgb(222,126,127)	1.9924	2,2
Phf1	Inpp4a	0.93915	50.48	0.482	rgb(222,125,126)	1.9924	2,2
Phf1	Kcnq5	-0.93915	50.48	-4.8E-01	rgb(113,154,235)	1.9924	2,2
Plscr1	Plod2	0.93915	50.48	0.479	rgb(222,125,126)	1.9924	2,2
Prdm2	Bcor	0.93915	50.48	0.476	rgb(222,126,127)	1.9924	2,2
Sp6	Plxnd1	0.93915	50.48	0.484	rgb(222,125,126)	1.9924	2,2
Tal2	Tnfrsf13c	0.93915	50.48	0.481	rgb(222,125,126)	1.9924	2,2
Tfdp2	Lactb	0.93915	50.48	0.482	rgb(222,125,126)	1.9924	2,2
Tigd2	Gprin3	0.93915	50.48	0.475	rgb(222,126,127)	1.9924	2,2
Trps1	Adam19	0.93915	50.48	0.483	rgb(222,125,126)	1.9924	2,2
Trps1	Pld2	0.93915	50.48	0.485	rgb(222,124,125)	1.9924	2,2
Zeb2	Gstt3	0.93915	50.48	0.481	rgb(222,125,126)	1.9924	2,2
Zeb2	Plk2	0.93915	50.48	0.482	rgb(222,125,126)	1.9924	2,2
Zfp276	Ncdn	0.93915	50.48	0.483	rgb(222,125,126)	1.9924	2,2
Zfp276	Zfp646	0.93915	50.48	0.48	rgb(222,125,126)	1.9924	2,2
Zfp277	Exosc8	0.93915	50.48	0.477	rgb(222,126,127)	1.9924	2,2
Zfp277	Rftn2	0.93915	50.48	0.479	rgb(222,126,127)	1.9924	2,2
Zfp296	Ergic1	0.93915	50.48	0.48	rgb(222,125,126)	1.9924	2,2
Zfp334	B3galt2	0.93915	50.48	0.485	rgb(222,124,125)	1.9924	2,2
Zfp367	Helb	0.93915	50.48	0.477	rgb(222,126,127)	1.9924	2,2
Zfp385a	Ccng1	0.93915	50.48	0.477	rgb(222,126,127)	1.9924	2,2
Zfp385a	Sell	-0.93915	50.48	-4.8E-01	rgb(114,154,235)	1.9924	2,2
Zfp473	Idh1	0.93915	50.48	0.482	rgb(222,125,126)	1.9924	2,2
Zfp536	Pls1	0.93915	50.48	0.476	rgb(222,126,127)	1.9924	2,2
Zfp629	Dnmt3b	0.93915	50.48	0.48	rgb(222,125,126)	1.9924	2,2
Zfp629	Mab21l3	-0.93915	50.48	-4.8E-01	rgb(113,154,235)	1.9924	2,2
Zfp629	Rcor2	0.93915	50.48	0.481	rgb(222,125,126)	1.9924	2,2
Zfp629	Tbc1d16	0.93915	50.48	0.476	rgb(222,126,127)	1.9924	2,2
Zfp667	Ptges	0.93915	50.48	0.481	rgb(222,125,126)	1.9924	2,2
Zfp750	Pik3r3	0.93915	50.48	0.478	rgb(222,126,127)	1.9924	2,2
Zfp750	Sulf2	0.93915	50.48	0.477	rgb(222,126,127)	1.9924	2,2
Zfp768	Neo1	0.93915	50.48	0.485	rgb(222,124,125)	1.9924	2,2
Zfp771	Cebpb	0.93915	50.48	0.478	rgb(222,126,127)	1.9924	2,2
Zfp827	Cmas	-0.93915	50.48	-4.8E-01	rgb(113,154,235)	1.9924	2,2
Zfp831	Zfp467	0.93915	50.48	0.477	rgb(222,126,127)	1.9924	2,2
Zfp870	Zranb3	0.93915	50.48	0.482	rgb(222,125,126)	1.9924	2,2
Zfp933	Sla2	-0.93915	50.48	-4.8E-01	rgb(113,154,235)	1.9924	2,2
Zfp960	Mta3	-0.93915	50.48	-4.8E-01	rgb(114,154,235)	1.9924	2,2
Zmiz1	Rfx7	0.93915	50.48	0.478	rgb(222,126,127)	1.9924	2,2
Cenpb	Chl1	0.93736	50.47	0.473	rgb(222,127,128)	1.9922	None
Egr2	4930417O13Rik	0.93736	50.47	0.472	rgb(222,127,128)	1.9922	None
Fli1	Dlgap3	-0.93736	50.47	-4.7E-01	rgb(116,156,235)	1.9922	2,2
Fosl1	Tmem163	0.93736	50.47	0.468	rgb(222,128,129)	1.9922	2,2
Fosl2	Hsd17b7	0.93736	50.47	0.468	rgb(222,128,129)	1.9922	None
Foxf2	Arrb2	-0.93736	50.47	-4.7E-01	rgb(116,155,235)	1.9922	2,2
Foxn3	Calcr	-0.93736	50.47	-4.7E-01	rgb(116,155,235)	1.9922	2,2
Gabpa	Mtss1	-0.93736	50.47	-4.7E-01	rgb(114,154,235)	1.9922	None
Hif1a	Fam114a2	0.93736	50.47	0.47	rgb(222,127,128)	1.9922	None
Hif1a	Ier3	0.93736	50.47	0.466	rgb(222,128,129)	1.9922	2,2
Hif1a	Ifit2	-0.93736	50.47	-4.7E-01	rgb(114,154,235)	1.9922	2,2
Hif1a	Plb1	-0.93736	50.47	-4.7E-01	rgb(115,155,235)	1.9922	2,2
Hif1a	Wdr81	0.93736	50.47	0.469	rgb(222,127,128)	1.9922	2,2
Hif3a	Ncf1	-0.93736	50.47	-4.7E-01	rgb(115,155,235)	1.9922	2,2
Hoxb1	Abcb1a	-0.93736	50.47	-4.7E-01	rgb(116,156,235)	1.9922	2,2
Irf9	Tor3a	0.93736	50.47	0.473	rgb(222,127,128)	1.9922	None
Jdp2	Srgap3	-0.93736	50.47	-4.7E-01	rgb(115,155,235)	1.9922	2,2
Mafb	Wnt10a	-0.93736	50.47	-4.7E-01	rgb(116,155,235)	1.9922	2,2
Mafg	Ddit3	0.93736	50.47	0.467	rgb(222,128,129)	1.9922	2,2
Mnt	Capn2	-0.93736	50.47	-4.7E-01	rgb(115,155,235)	1.9922	2,2
Mnt	Pkp3	-0.93736	50.47	-4.7E-01	rgb(114,154,235)	1.9922	2,2
Nr1d1	Zfp395	-0.93736	50.47	-4.7E-01	rgb(114,154,235)	1.9922	2,2
Nr1d2	Ccdc63	0.93736	50.47	0.471	rgb(222,127,128)	1.9922	2,2
Nr1d2	Sphk1	0.93736	50.47	0.471	rgb(222,127,128)	1.9922	2,2
Ovol1	Gem	0.93736	50.47	0.465	rgb(222,128,129)	1.9922	2,2
Pou6f1	Synj1	0.93736	50.47	0.467	rgb(222,128,129)	1.9922	2,2
Pparg	Atrnl1	-0.93736	50.47	-4.7E-01	rgb(116,155,235)	1.9922	2,2
Rara	Xkrx	-0.93736	50.47	-4.7E-01	rgb(115,155,235)	1.9922	2,2
Rora	Ppp1r14c	0.93736	50.47	0.473	rgb(222,127,128)	1.9922	2,2
Sall4	Bcl11b	0.93736	50.47	0.473	rgb(222,127,128)	1.9922	2,2
Scrt1	Gja5	-0.93736	50.47	-4.7E-01	rgb(114,155,235)	1.9922	2,2
Smad3	Acsbg1	0.93736	50.47	0.472	rgb(222,127,128)	1.9922	None
Smad3	Akap12	0.93736	50.47	0.466	rgb(222,128,129)	1.9922	2,2
Smad3	Spsb1	0.93736	50.47	0.473	rgb(222,127,128)	1.9922	None
Srebf1	Sco1	0.93736	50.47	0.467	rgb(222,128,129)	1.9922	2,2
Stat1	Ckap4	-0.93736	50.47	-4.7E-01	rgb(116,155,235)	1.9922	2,2
Stat3	Klhl6	0.93736	50.47	0.47	rgb(222,127,128)	1.9922	2,2
Stat4	Gbp2	0.93736	50.47	0.468	rgb(222,128,129)	1.9922	None
Topors	Plxna1	0.93736	50.47	0.468	rgb(222,128,129)	1.9922	2,2
Trp53	Rhod	0.93736	50.47	0.467	rgb(222,128,129)	1.9922	None
Trp53	Vasn	-0.93736	50.47	-4.7E-01	rgb(114,155,235)	1.9922	2,2
Xbp1	Sertad1	0.93736	50.47	0.471	rgb(222,127,128)	1.9922	2,2
Zbtb1	Abcb9	-0.93736	50.47	-4.7E-01	rgb(115,155,235)	1.9922	2,2
Zfp652	Zfp612	0.93736	50.47	0.473	rgb(222,127,128)	1.9922	2,2
Zic2	Mex3b	0.93736	50.47	0.468	rgb(222,128,129)	1.9922	2,2
Zic2	Rfx7	0.93736	50.47	0.475	rgb(222,126,127)	1.9922	None
Zic5	Ermn	-0.93736	50.47	-4.7E-01	rgb(115,155,235)	1.9922	2,2
Aebp2	Fosl2	0.93736	50.47	0.469	rgb(222,127,128)	1.9922	2,2
Atmin	Ramp3	0.93736	50.47	0.47	rgb(222,127,128)	1.9922	2,2
Atmin	Ss18	-0.93736	50.47	-4.7E-01	rgb(116,156,235)	1.9922	2,2
Csrnp1	Bmp2k	0.93736	50.47	0.467	rgb(222,128,129)	1.9922	2,2
Csrnp1	Gm6225	0.93736	50.47	0.466	rgb(222,128,129)	1.9922	2,2
Cux1	Ifih1	-0.93736	50.47	-4.7E-01	rgb(116,155,235)	1.9922	2,2
Cux1	Lbh	0.93736	50.47	0.47	rgb(222,127,128)	1.9922	2,2
Cux1	Prex2	0.93736	50.47	0.473	rgb(222,127,128)	1.9922	2,2
Dpf1	Cysltr1	0.93736	50.47	0.474	rgb(222,126,127)	1.9922	2,2
Fbxl19	Samd1	0.93736	50.47	0.472	rgb(222,127,128)	1.9922	2,2
Kdm5b	Rgs19	-0.93736	50.47	-4.7E-01	rgb(116,155,235)	1.9922	2,2
Litaf	Rab34	0.93736	50.47	0.475	rgb(222,126,127)	1.9922	2,2
Lyl1	Tst	0.93736	50.47	0.473	rgb(222,127,128)	1.9922	2,2
Mbnl2	Ifit2	0.93736	50.47	0.467	rgb(222,128,129)	1.9922	2,2
Mbnl2	Slain1	0.93736	50.47	0.473	rgb(222,127,128)	1.9922	2,2
Mxd3	Neurl1b	0.93736	50.47	0.468	rgb(222,128,129)	1.9922	2,2
Ncoa2	Kcnq2	-0.93736	50.47	-4.7E-01	rgb(114,155,235)	1.9922	2,2
Ncoa2	Phlpp1	0.93736	50.47	0.475	rgb(222,126,127)	1.9922	2,2
Phf20	Fyco1	0.93736	50.47	0.468	rgb(222,128,129)	1.9922	2,2
Phf20	Mpdu1	-0.93736	50.47	-4.7E-01	rgb(115,155,235)	1.9922	2,2
Pou5f2	Arg2	0.93736	50.47	0.47	rgb(222,127,128)	1.9922	2,2
Rag1	Chd5	0.93736	50.47	0.473	rgb(222,127,128)	1.9922	2,2
Satb1	Cd226	-0.93736	50.47	-4.7E-01	rgb(115,155,235)	1.9922	2,2
Satb1	Fndc3a	0.93736	50.47	0.473	rgb(222,127,128)	1.9922	2,2
Satb1	Foxp3	-0.93736	50.47	-4.7E-01	rgb(116,155,235)	1.9922	2,2
Satb1	Itga3	0.93736	50.47	0.474	rgb(222,126,127)	1.9922	2,2
Satb1	Tgoln1	0.93736	50.47	0.467	rgb(222,128,129)	1.9922	2,2
Setdb2	D430041D05Rik	-0.93736	50.47	-4.7E-01	rgb(115,155,235)	1.9922	2,2
Sgsm2	Dlg3	0.93736	50.47	0.467	rgb(222,128,129)	1.9922	2,2
Terf1	Trim36	0.93736	50.47	0.469	rgb(222,127,128)	1.9922	2,2
Tigd2	Marcks	0.93736	50.47	0.471	rgb(222,127,128)	1.9922	2,2
Tigd2	Tor3a	0.93736	50.47	0.471	rgb(222,127,128)	1.9922	2,2
Tigd2	Utf1	-0.93736	50.47	-4.7E-01	rgb(115,155,235)	1.9922	2,2
Whsc1	C2cd3	0.93736	50.47	0.467	rgb(222,128,129)	1.9922	2,2
Whsc1	Cep170	0.93736	50.47	0.469	rgb(222,127,128)	1.9922	2,2
Zbtb32	Oxct1	0.93736	50.47	0.468	rgb(222,128,129)	1.9922	2,2
Zeb2	Tbxa2r	-0.93736	50.47	-4.7E-01	rgb(114,154,235)	1.9922	2,2
Zfp113	Sepw1	0.93736	50.47	0.466	rgb(222,128,129)	1.9922	2,2
Zfp146	Qtrtd1	0.93736	50.47	0.472	rgb(222,127,128)	1.9922	2,2
Zfp277	Fancm	-0.93736	50.47	-4.7E-01	rgb(116,155,235)	1.9922	2,2
Zfp318	Calcrl	-0.93736	50.47	-4.7E-01	rgb(115,155,235)	1.9922	2,2
Zfp426	Six4	0.93736	50.47	0.472	rgb(222,127,128)	1.9922	2,2
Zfp444	Dnajc21	-0.93736	50.47	-4.7E-01	rgb(115,155,235)	1.9922	2,2
Zfp536	Mapk8ip1	0.93736	50.47	0.473	rgb(222,127,128)	1.9922	2,2
Zfp704	Myo10	-0.93736	50.47	-4.7E-01	rgb(115,155,235)	1.9922	2,2
Zfp750	Sars	-0.93736	50.47	-4.7E-01	rgb(116,156,235)	1.9922	2,2
Zfp750	Zfp365	0.93736	50.47	0.471	rgb(222,127,128)	1.9922	2,2
Zfp771	Tmem158	0.93736	50.47	0.471	rgb(222,127,128)	1.9922	2,2
Zfp775	Itpr3	0.93736	50.47	0.469	rgb(222,127,128)	1.9922	2,2
Zfp777	Fkrp	0.93736	50.47	0.465	rgb(222,128,129)	1.9922	2,2
Zfp831	Maml3	0.93736	50.47	0.471	rgb(222,127,128)	1.9922	2,2
Zfp9	Ermn	0.93736	50.47	0.467	rgb(222,128,129)	1.9922	2,2
Zfp9	Fhod3	0.93736	50.47	0.472	rgb(222,127,128)	1.9922	2,2
Zik1	Dcp2	0.93736	50.47	0.468	rgb(222,128,129)	1.9922	2,2
Zscan29	Lrfn1	-0.93736	50.47	-4.7E-01	rgb(114,154,235)	1.9922	2,2
Lyl1	Art2b	0.93736	50.47	0.851	rgb(226, 54, 56)	1.9922	2,2
Tal2	Art2b	0.93736	50.47	0.851	rgb(226, 54, 56)	1.9922	2,2
Tfdp2	Ric8	0.93736	50.47	0.851	rgb(226, 54, 56)	1.9922	2,2
Ar	Rprd1a	-0.93557	50.46	-4.6E-01	rgb(117,156,234)	1.992	2,2
Arntl2	Frmd4b	-0.93557	50.46	-4.6E-01	rgb(117,156,235)	1.992	2,2
Creb3l2	Ramp3	-0.93557	50.46	-4.6E-01	rgb(117,156,235)	1.992	2,2
Elk3	Ube2q2	-0.93557	50.46	-4.6E-01	rgb(118,157,234)	1.992	None
Fosl2	Enah	0.93557	50.46	0.46	rgb(222,129,130)	1.992	2,2
Fosl2	Tsr2	-0.93557	50.46	-4.6E-01	rgb(117,156,235)	1.992	2,2
Foxf2	Dmxl2	0.93557	50.46	0.46	rgb(222,129,130)	1.992	2,2
Foxh1	Igtp	0.93557	50.46	0.46	rgb(222,129,130)	1.992	2,2
Foxh1	Itpk1	0.93557	50.46	0.456	rgb(222,130,131)	1.992	2,2
Hesx1	Ikzf4	-0.93557	50.46	-4.6E-01	rgb(117,156,234)	1.992	2,2
Hif1a	Jak3	0.93557	50.46	0.459	rgb(222,129,130)	1.992	2,2
Hif1a	Vdac1	0.93557	50.46	0.457	rgb(222,130,131)	1.992	2,2
Hif3a	Fam129c	-0.93557	50.46	-4.6E-01	rgb(116,156,235)	1.992	2,2
Homez	Osgepl1	0.93557	50.46	0.459	rgb(222,129,130)	1.992	2,2
Ikzf2	Epb4.1l4a	0.93557	50.46	0.465	rgb(222,128,129)	1.992	2,2
Ikzf4	Cyb5rl	0.93557	50.46	0.462	rgb(222,129,130)	1.992	2,2
Ikzf4	Nkx1-2	0.93557	50.46	0.464	rgb(222,128,129)	1.992	2,2
Ikzf5	Itgb1	-0.93557	50.46	-4.6E-01	rgb(118,157,234)	1.992	2,2
Irf7	Irf7	0.93557	50.46	0.458	rgb(222,130,130)	1.992	None
Irf8	Gbp5	0.93557	50.46	0.459	rgb(222,129,130)	1.992	None
Irf9	Samd9l	0.93557	50.46	0.457	rgb(222,130,131)	1.992	None
Lhx5	Wipf1	-0.93557	50.46	-4.6E-01	rgb(118,157,234)	1.992	2,2
Mga	Kiss1r	0.93557	50.46	0.455	rgb(222,130,131)	1.992	2,2
Nfkb2	Fbxw2	-0.93557	50.46	-4.6E-01	rgb(118,157,234)	1.992	2,2
Nfkb2	Nostrin	0.93557	50.46	0.456	rgb(222,130,131)	1.992	2,2
Nfkb2	Zfp827	0.93557	50.46	0.455	rgb(222,130,131)	1.992	None
Osr2	Plekhf1	-0.93557	50.46	-4.6E-01	rgb(118,157,234)	1.992	2,2
Ppard	Tmem19	-0.93557	50.46	-4.6E-01	rgb(117,156,235)	1.992	2,2
Pparg	Gja1	-0.93557	50.46	-4.6E-01	rgb(117,156,234)	1.992	2,2
Prox1	Ell2	0.93557	50.46	0.464	rgb(222,128,129)	1.992	2,2
Prox1	Syde1	-0.93557	50.46	-4.6E-01	rgb(118,157,234)	1.992	2,2
Prrx1	Cxcl5	0.93557	50.46	0.464	rgb(222,128,129)	1.992	2,2
Relb	Wls	0.93557	50.46	0.459	rgb(222,129,130)	1.992	None
Rxra	Fam196a	0.93557	50.46	0.464	rgb(222,128,129)	1.992	2,2
Sall4	Ankrd13c	-0.93557	50.46	-4.6E-01	rgb(117,156,235)	1.992	2,2
Sall4	Gigyf2	-0.93557	50.46	-4.6E-01	rgb(118,156,234)	1.992	2,2
Scrt1	Dock9	0.93557	50.46	0.463	rgb(222,129,130)	1.992	2,2
Six1	Ramp3	-0.93557	50.46	-4.6E-01	rgb(116,156,235)	1.992	2,2
Sox13	Selp	0.93557	50.46	0.455	rgb(222,130,131)	1.992	None
Sox13	Trpm6	0.93557	50.46	0.458	rgb(222,129,130)	1.992	2,2
Stat4	Gpr18	0.93557	50.46	0.464	rgb(222,128,129)	1.992	None
Stat4	Mxd1	0.93557	50.46	0.459	rgb(222,129,130)	1.992	2,2
Stat4	Zfp36	0.93557	50.46	0.465	rgb(222,128,129)	1.992	None
Tef	Cnnm1	-0.93557	50.46	-4.6E-01	rgb(116,156,235)	1.992	2,2
Tef	Itga4	0.93557	50.46	0.456	rgb(222,130,131)	1.992	None
Thap1	Naa20	0.93557	50.46	0.46	rgb(222,129,130)	1.992	None
Trp53	Zfp874a	0.93557	50.46	0.462	rgb(222,129,130)	1.992	2,2
Trp73	Gkap1	0.93557	50.46	0.455	rgb(222,130,131)	1.992	2,2
Zfp202	Acvr1b	0.93557	50.46	0.46	rgb(222,129,130)	1.992	2,2
Zfp652	Apbb1	0.93557	50.46	0.456	rgb(222,130,131)	1.992	2,2
Zkscan1	Camk2n1	-0.93557	50.46	-4.6E-01	rgb(117,156,234)	1.992	2,2
Zkscan1	Mapk6	0.93557	50.46	0.456	rgb(222,130,131)	1.992	2,2
Zkscan1	Tex15	0.93557	50.46	0.46	rgb(222,129,130)	1.992	None
Aebp2	Abcg2	-0.93557	50.46	-4.6E-01	rgb(117,156,234)	1.992	2,2
Atmin	Litaf	0.93557	50.46	0.462	rgb(222,129,130)	1.992	2,2
Atmin	Slc29a3	0.93557	50.46	0.462	rgb(222,129,130)	1.992	2,2
Casz1	Nsmaf	-0.93557	50.46	-4.6E-01	rgb(118,157,234)	1.992	2,2
Casz1	Tnik	-0.93557	50.46	-4.6E-01	rgb(116,156,235)	1.992	2,2
Cux1	Ctla2a	0.93557	50.46	0.459	rgb(222,129,130)	1.992	2,2
Cxxc5	Wscd2	0.93557	50.46	0.456	rgb(222,130,131)	1.992	2,2
Dpf1	Ppfia3	0.93557	50.46	0.465	rgb(222,128,129)	1.992	2,2
Dpf1	Rufy4	0.93557	50.46	0.456	rgb(222,130,131)	1.992	2,2
Drap1	Pknox1	-0.93557	50.46	-4.6E-01	rgb(117,156,234)	1.992	2,2
Fbxl19	Dab2ip	0.93557	50.46	0.465	rgb(222,128,129)	1.992	2,2
Foxp2	Zdbf2	0.93557	50.46	0.458	rgb(222,130,130)	1.992	2,2
Hmgb3	Nrgn	0.93557	50.46	0.46	rgb(222,129,130)	1.992	2,2
L3mbtl3	Dcaf17	0.93557	50.46	0.456	rgb(222,130,131)	1.992	2,2
Mbnl2	St8sia6	0.93557	50.46	0.462	rgb(222,129,130)	1.992	2,2
Mbnl2	Trerf1	0.93557	50.46	0.462	rgb(222,129,130)	1.992	2,2
Mxd4	Urb1	-0.93557	50.46	-4.6E-01	rgb(118,157,234)	1.992	2,2
Ncoa1	B3gnt8	0.93557	50.46	0.462	rgb(222,129,130)	1.992	2,2
Ncoa2	Asap1	0.93557	50.46	0.458	rgb(222,129,130)	1.992	2,2
Ncoa3	Frmpd1	0.93557	50.46	0.464	rgb(222,128,129)	1.992	2,2
Phf1	Xrcc5	-0.93557	50.46	-4.6E-01	rgb(117,156,235)	1.992	2,2
Phf20	Ttbk2	0.93557	50.46	0.462	rgb(222,129,130)	1.992	2,2
Rlf	Narf	0.93557	50.46	0.457	rgb(222,130,131)	1.992	2,2
Satb1	Eno3	-0.93557	50.46	-4.6E-01	rgb(118,157,234)	1.992	2,2
Satb1	Ppm1f	-0.93557	50.46	-4.6E-01	rgb(117,156,234)	1.992	2,2
Sgsm2	Cul9	0.93557	50.46	0.462	rgb(222,129,130)	1.992	2,2
Son	0610007P14Rik	-0.93557	50.46	-4.6E-01	rgb(118,157,234)	1.992	2,2
Sp9	Kcna2	0.93557	50.46	0.456	rgb(222,130,131)	1.992	2,2
Tet2	Hemk1	0.93557	50.46	0.463	rgb(222,129,130)	1.992	2,2
Tfdp2	Celf2	0.93557	50.46	0.456	rgb(222,130,131)	1.992	2,2
Whsc1	5830416P10Rik	-0.93557	50.46	-4.6E-01	rgb(118,157,234)	1.992	2,2
Whsc1	Anapc1	0.93557	50.46	0.459	rgb(222,129,130)	1.992	2,2
Zbtb10	Tnfrsf19	0.93557	50.46	0.456	rgb(222,130,131)	1.992	2,2
Zbtb17	Vamp2	-0.93557	50.46	-4.6E-01	rgb(118,157,234)	1.992	2,2
Zbtb20	Utrn	0.93557	50.46	0.463	rgb(222,129,129)	1.992	2,2
Zbtb41	H1f0	-0.93557	50.46	-4.6E-01	rgb(117,156,235)	1.992	2,2
Zbtb46	Cd70	0.93557	50.46	0.462	rgb(222,129,130)	1.992	2,2
Zbtb46	Cd83	0.93557	50.46	0.458	rgb(222,130,130)	1.992	2,2
Zbtb46	Idi2	0.93557	50.46	0.458	rgb(222,130,130)	1.992	2,2
Zbtb46	Wnt3	0.93557	50.46	0.46	rgb(222,129,130)	1.992	2,2
Zeb2	Nqo2	0.93557	50.46	0.463	rgb(222,128,129)	1.992	2,2
Zeb2	Oaf	0.93557	50.46	0.46	rgb(222,129,130)	1.992	2,2
Zeb2	Srgap3	0.93557	50.46	0.462	rgb(222,129,130)	1.992	2,2
Zfp111	Ccdc125	-0.93557	50.46	-4.6E-01	rgb(117,156,235)	1.992	2,2
Zfp184	Nlrc3	-0.93557	50.46	-4.6E-01	rgb(118,157,234)	1.992	2,2
Zfp266	Dusp22	-0.93557	50.46	-4.6E-01	rgb(118,157,234)	1.992	2,2
Zfp280b	Lgals7	0.93557	50.46	0.46	rgb(222,129,130)	1.992	2,2
Zfp280d	Clic1	-0.93557	50.46	-4.6E-01	rgb(117,156,235)	1.992	2,2
Zfp365	Phlda3	0.93557	50.46	0.462	rgb(222,129,130)	1.992	2,2
Zfp365	Zmat3	0.93557	50.46	0.463	rgb(222,129,129)	1.992	2,2
Zfp367	Apitd1	0.93557	50.46	0.46	rgb(222,129,130)	1.992	2,2
Zfp367	Oxct1	0.93557	50.46	0.464	rgb(222,128,129)	1.992	2,2
Zfp418	Zcwpw1	0.93557	50.46	0.455	rgb(222,130,131)	1.992	2,2
Zfp473	Rps6ka3	0.93557	50.46	0.462	rgb(222,129,130)	1.992	2,2
Zfp511	Hmox1	0.93557	50.46	0.461	rgb(222,129,130)	1.992	2,2
Zfp629	Zfp108	0.93557	50.46	0.464	rgb(222,128,129)	1.992	2,2
Zfp777	AA467197	-0.93557	50.46	-4.6E-01	rgb(117,156,234)	1.992	2,2
Zfp777	Blvrb	-0.93557	50.46	-4.6E-01	rgb(116,156,235)	1.992	2,2
Zfp827	Npc2	-0.93557	50.46	-4.6E-01	rgb(117,156,234)	1.992	2,2
Zfp831	Kbtbd11	0.93557	50.46	0.464	rgb(222,128,129)	1.992	2,2
Zfp91	Ascc1	-0.93557	50.46	-4.6E-01	rgb(117,156,234)	1.992	2,2
Zfp956	Bambi	0.93557	50.46	0.46	rgb(222,129,130)	1.992	2,2
Zkscan17	Mtss1	0.93557	50.46	0.456	rgb(222,130,131)	1.992	2,2
Zkscan17	Zfp629	0.93557	50.46	0.456	rgb(222,130,131)	1.992	2,2
Ar	Cs	0.93378	50.45	0.45	rgb(222,131,132)	1.9918	2,2
Cenpb	Emb	0.93378	50.45	0.453	rgb(222,131,131)	1.9918	2,2
Cic	Itpk1	0.93378	50.45	0.448	rgb(222,131,132)	1.9918	None
Clock	Ahr	0.93378	50.45	0.455	rgb(222,130,131)	1.9918	None
Creb1	Srgap3	-0.93378	50.45	-4.5E-01	rgb(119,157,234)	1.9918	2,2
E2f4	E2f7	0.93378	50.45	0.446	rgb(222,132,133)	1.9918	None
Fosl1	Lrfn1	0.93378	50.45	0.446	rgb(222,132,133)	1.9918	2,2
Foxh1	Gm4759	0.93378	50.45	0.448	rgb(222,131,132)	1.9918	2,2
Foxn3	Satb1	0.93378	50.45	0.449	rgb(222,131,132)	1.9918	2,2
Foxq1	Zfp346	-0.93378	50.45	-4.5E-01	rgb(119,157,234)	1.9918	2,2
Gata3	Lclat1	0.93378	50.45	0.448	rgb(222,131,132)	1.9918	None
Hif1a	Ndufv3	0.93378	50.45	0.447	rgb(222,132,133)	1.9918	2,2
Hif1a	Tppp	0.93378	50.45	0.448	rgb(222,131,132)	1.9918	2,2
Hlf	Il18r1	0.93378	50.45	0.449	rgb(222,131,132)	1.9918	2,2
Hmga2	Arhgef6	0.93378	50.45	0.45	rgb(222,131,132)	1.9918	2,2
Hmx3	Sema6d	0.93378	50.45	0.446	rgb(222,132,133)	1.9918	2,2
Ikzf4	Nupr1	-0.93378	50.45	-4.5E-01	rgb(119,157,234)	1.9918	2,2
Irf7	Zbp1	0.93378	50.45	0.446	rgb(222,132,133)	1.9918	None
Irf9	Ifit1	0.93378	50.45	0.454	rgb(222,130,131)	1.9918	None
Klf7	1110007C09Rik	0.93378	50.45	0.452	rgb(222,131,132)	1.9918	2,2
Klf7	Prph	0.93378	50.45	0.448	rgb(222,131,132)	1.9918	2,2
Lcor	Lrrc59	-0.93378	50.45	-4.5E-01	rgb(119,157,234)	1.9918	2,2
Lcor	Lsp1	0.93378	50.45	0.448	rgb(222,131,132)	1.9918	2,2
Lhx6	Itga4	0.93378	50.45	0.45	rgb(222,131,132)	1.9918	2,2
Mafb	Dlg2	0.93378	50.45	0.451	rgb(222,131,132)	1.9918	2,2
Meis1	Acvrl1	0.93378	50.45	0.45	rgb(222,131,132)	1.9918	2,2
Mga	Cd2	0.93378	50.45	0.454	rgb(222,130,131)	1.9918	2,2
Nfia	Ptprj	-0.93378	50.45	-4.5E-01	rgb(120,158,234)	1.9918	2,2
Nfil3	Piga	0.93378	50.45	0.454	rgb(222,130,131)	1.9918	2,2
Nfkb1	Mab21l3	0.93378	50.45	0.454	rgb(222,130,131)	1.9918	2,2
Ovol1	Mt2	0.93378	50.45	0.452	rgb(222,131,132)	1.9918	2,2
Pknox1	Acvr1b	0.93378	50.45	0.445	rgb(222,132,133)	1.9918	2,2
Plagl2	Zpbp2	-0.93378	50.45	-4.5E-01	rgb(120,158,234)	1.9918	2,2
Pou2af1	Cstf2t	0.93378	50.45	0.455	rgb(222,130,131)	1.9918	2,2
Ppard	Cxcl3	0.93378	50.45	0.447	rgb(222,132,132)	1.9918	2,2
Pparg	Fam102a	0.93378	50.45	0.452	rgb(222,131,132)	1.9918	2,2
Prox1	Sepw1	0.93378	50.45	0.45	rgb(222,131,132)	1.9918	2,2
Prrx1	Epas1	0.93378	50.45	0.446	rgb(222,132,133)	1.9918	2,2
Sall4	Lzts2	0.93378	50.45	0.446	rgb(222,132,133)	1.9918	2,2
Snai2	9430020K01Rik	-0.93378	50.45	-4.5E-01	rgb(119,157,234)	1.9918	2,2
Snai2	Lgr4	-0.93378	50.45	-4.5E-01	rgb(119,158,234)	1.9918	2,2
Sox12	Dusp6	0.93378	50.45	0.45	rgb(222,131,132)	1.9918	None
Sox4	Ramp3	0.93378	50.45	0.449	rgb(222,131,132)	1.9918	2,2
Sox5	Klf3	0.93378	50.45	0.453	rgb(222,131,131)	1.9918	2,2
Stat1	Arhgef3	-0.93378	50.45	-4.5E-01	rgb(119,157,234)	1.9918	None
Stat3	AA467197	0.93378	50.45	0.452	rgb(222,131,132)	1.9918	None
Stat4	Gbp5	0.93378	50.45	0.453	rgb(222,130,131)	1.9918	None
Stat5b	Gp49a	0.93378	50.45	0.448	rgb(222,131,132)	1.9918	2,2
Thap1	Slc27a4	-0.93378	50.45	-4.5E-01	rgb(120,158,234)	1.9918	None
Trp53	Plxdc2	0.93378	50.45	0.447	rgb(222,132,132)	1.9918	2,2
Zbtb1	Ifih1	-0.93378	50.45	-4.5E-01	rgb(119,157,234)	1.9918	2,2
Zbtb1	S100a3	-0.93378	50.45	-4.5E-01	rgb(119,157,234)	1.9918	2,2
Zbtb1	Upb1	-0.93378	50.45	-4.5E-01	rgb(119,158,234)	1.9918	2,2
Zbtb7b	Foxo1	0.93378	50.45	0.448	rgb(222,131,132)	1.9918	None
Zfp105	Igf2r	-0.93378	50.45	-4.5E-01	rgb(119,157,234)	1.9918	2,2
Zfp524	Ttn	-0.93378	50.45	-4.5E-01	rgb(120,158,234)	1.9918	2,2
Zfp652	Mycn	0.93378	50.45	0.449	rgb(222,131,132)	1.9918	2,2
Zfp711	S1pr2	0.93378	50.45	0.452	rgb(222,131,131)	1.9918	2,2
Zic2	Kdm2b	0.93378	50.45	0.452	rgb(222,131,132)	1.9918	None
Zic5	Trim30b	-0.93378	50.45	-4.5E-01	rgb(119,158,234)	1.9918	2,2
Aebp2	Gimap8	0.93378	50.45	0.451	rgb(222,131,132)	1.9918	2,2
Aebp2	Ppp1cc	0.93378	50.45	0.448	rgb(222,131,132)	1.9918	2,2
Dach2	Pkp3	0.93378	50.45	0.448	rgb(222,131,132)	1.9918	2,2
Dach2	Tmem220	0.93378	50.45	0.449	rgb(222,131,132)	1.9918	2,2
Dpf1	Plcd1	0.93378	50.45	0.449	rgb(222,131,132)	1.9918	2,2
Dzip1	Clec2i	0.93378	50.45	0.448	rgb(222,132,132)	1.9918	2,2
Dzip1	Rgs1	-0.93378	50.45	-4.5E-01	rgb(120,158,234)	1.9918	2,2
Fbxl19	Sgsm2	0.93378	50.45	0.453	rgb(222,130,131)	1.9918	2,2
Foxp2	Ddah1	0.93378	50.45	0.454	rgb(222,130,131)	1.9918	2,2
Hmgb1	Tmtc4	0.93378	50.45	0.445	rgb(222,132,133)	1.9918	2,2
Jazf1	Tnnt2	-0.93378	50.45	-4.5E-01	rgb(118,157,234)	1.9918	2,2
Klf6	Adamts6	-0.93378	50.45	-4.5E-01	rgb(120,158,234)	1.9918	2,2
Klf6	Trp53i13	0.93378	50.45	0.454	rgb(222,130,131)	1.9918	2,2
Mxd1	Aim1	0.93378	50.45	0.45	rgb(222,131,132)	1.9918	2,2
Mxd4	Adck3	0.93378	50.45	0.45	rgb(222,131,132)	1.9918	2,2
Ncoa1	Erc1	0.93378	50.45	0.453	rgb(222,130,131)	1.9918	2,2
Ncoa2	Tcf12	0.93378	50.45	0.445	rgb(222,132,133)	1.9918	2,2
Ncoa3	Rab35	0.93378	50.45	0.452	rgb(222,131,132)	1.9918	2,2
Purb	Qars	-0.93378	50.45	-4.5E-01	rgb(120,158,234)	1.9918	2,2
Satb1	Abcd3	-0.93378	50.45	-4.5E-01	rgb(119,157,234)	1.9918	2,2
Skil	Aim1	0.93378	50.45	0.45	rgb(222,131,132)	1.9918	2,2
Tal2	Scin	0.93378	50.45	0.451	rgb(222,131,132)	1.9918	2,2
Tulp2	Slc5a10	0.93378	50.45	0.454	rgb(222,130,131)	1.9918	2,2
Whsc1	E2f7	0.93378	50.45	0.45	rgb(222,131,132)	1.9918	2,2
Zbtb17	Kctd6	-0.93378	50.45	-4.5E-01	rgb(119,157,234)	1.9918	2,2
Zeb2	Crtam	0.93378	50.45	0.446	rgb(222,132,133)	1.9918	2,2
Zfp111	Apbb1ip	-0.93378	50.45	-4.5E-01	rgb(119,157,234)	1.9918	2,2
Zfp111	Pparg	0.93378	50.45	0.45	rgb(222,131,132)	1.9918	2,2
Zfp146	4931406P16Rik	0.93378	50.45	0.453	rgb(222,130,131)	1.9918	2,2
Zfp169	Rnf169	0.93378	50.45	0.45	rgb(222,131,132)	1.9918	2,2
Zfp266	Ybey	0.93378	50.45	0.453	rgb(222,130,131)	1.9918	2,2
Zfp28	Peli2	0.93378	50.45	0.452	rgb(222,131,131)	1.9918	2,2
Zfp280b	Itpr1	0.93378	50.45	0.449	rgb(222,131,132)	1.9918	2,2
Zfp280b	P2ry1	0.93378	50.45	0.45	rgb(222,131,132)	1.9918	2,2
Zfp35	Dhrs4	0.93378	50.45	0.454	rgb(222,130,131)	1.9918	2,2
Zfp365	Ccng1	0.93378	50.45	0.447	rgb(222,132,132)	1.9918	2,2
Zfp385a	Cd109	0.93378	50.45	0.449	rgb(222,131,132)	1.9918	2,2
Zfp385a	Pigr	-0.93378	50.45	-4.5E-01	rgb(119,157,234)	1.9918	2,2
Zfp511	Agrp	0.93378	50.45	0.452	rgb(222,131,132)	1.9918	2,2
Zfp583	Slc36a3	0.93378	50.45	0.451	rgb(222,131,132)	1.9918	2,2
Zfp608	Itih5	0.93378	50.45	0.447	rgb(222,132,133)	1.9918	2,2
Zfp608	Serpinb1a	0.93378	50.45	0.446	rgb(222,132,133)	1.9918	2,2
Zfp608	Stra6	-0.93378	50.45	-4.5E-01	rgb(120,158,234)	1.9918	2,2
Zfp668	Ptp4a3	0.93378	50.45	0.45	rgb(222,131,132)	1.9918	2,2
Zfp768	Adssl1	0.93378	50.45	0.447	rgb(222,132,132)	1.9918	2,2
Zfp870	Kctd7	0.93378	50.45	0.447	rgb(222,132,133)	1.9918	2,2
Zfp9	Ifitm1	0.93378	50.45	0.454	rgb(222,130,131)	1.9918	2,2
Zfpm1	Slain1	0.93378	50.45	0.448	rgb(222,131,132)	1.9918	2,2
Zhx3	Abhd2	0.93378	50.45	0.448	rgb(222,131,132)	1.9918	2,2
Zkscan17	Zfp820	-0.93378	50.45	-4.5E-01	rgb(119,157,234)	1.9918	2,2
Klf10	Fam46c	0.93378	50.45	0.851	rgb(226, 54, 56)	1.9918	2,2
Klf11	Fam46c	0.93378	50.45	0.851	rgb(226, 54, 56)	1.9918	2,2
Ahrr	Bcar1	-0.93199	50.44	-4.4E-01	rgb(122,160,234)	1.9916	2,2
Ascl2	Entpd1	0.93199	50.44	0.44	rgb(222,133,134)	1.9916	None
Ascl2	Sla	-0.93199	50.44	-4.4E-01	rgb(122,159,234)	1.9916	2,2
Bach1	Fgf7	-0.93199	50.44	-4.4E-01	rgb(121,158,234)	1.9916	2,2
Batf	Gem	0.93199	50.44	0.442	rgb(222,133,133)	1.9916	None
Bbx	Foxp1	0.93199	50.44	0.443	rgb(222,132,133)	1.9916	2,2
Cebpg	Syne1	0.93199	50.44	0.436	rgb(222,134,135)	1.9916	None
Creb3l1	Utp20	-0.93199	50.44	-4.4E-01	rgb(122,159,234)	1.9916	2,2
Ddit3	Ifih1	0.93199	50.44	0.444	rgb(222,132,133)	1.9916	2,2
Fosl1	Rap1gds1	0.93199	50.44	0.439	rgb(222,133,134)	1.9916	2,2
Foxf2	Zdhhc15	0.93199	50.44	0.436	rgb(222,134,135)	1.9916	2,2
Foxh1	Efna5	-0.93199	50.44	-4.4E-01	rgb(122,159,234)	1.9916	2,2
Gata2	Fap	0.93199	50.44	0.437	rgb(222,134,134)	1.9916	None
Gata2	Pdcd1lg2	0.93199	50.44	0.436	rgb(222,134,135)	1.9916	None
Hesx1	Sla	0.93199	50.44	0.443	rgb(222,132,133)	1.9916	None
Hif1a	Ccng2	0.93199	50.44	0.436	rgb(222,134,135)	1.9916	2,2
Hif1a	Fbxo10	0.93199	50.44	0.44	rgb(222,133,134)	1.9916	2,2
Hif1a	Gys1	0.93199	50.44	0.445	rgb(222,132,133)	1.9916	2,2
Hif1a	Helb	0.93199	50.44	0.437	rgb(222,134,134)	1.9916	2,2
Hif1a	Muc2	0.93199	50.44	0.435	rgb(222,134,135)	1.9916	2,2
Hif1a	Rab33a	0.93199	50.44	0.444	rgb(222,132,133)	1.9916	2,2
Hif1a	Sap30	0.93199	50.44	0.442	rgb(222,133,133)	1.9916	None
Hif1a	Slc41a2	0.93199	50.44	0.44	rgb(222,133,134)	1.9916	2,2
Hif1a	Sphk1	0.93199	50.44	0.445	rgb(222,132,133)	1.9916	2,2
Hlf	Atad2b	0.93199	50.44	0.444	rgb(222,132,133)	1.9916	2,2
Hlf	Gad1	-0.93199	50.44	-4.4E-01	rgb(122,159,234)	1.9916	2,2
Hmga2	Srpk2	0.93199	50.44	0.436	rgb(222,134,135)	1.9916	2,2
Hmx3	Ormdl1	-0.93199	50.44	-4.4E-01	rgb(121,159,234)	1.9916	2,2
Homez	Asf1a	0.93199	50.44	0.441	rgb(222,133,134)	1.9916	2,2
Homez	Decr1	0.93199	50.44	0.443	rgb(222,132,133)	1.9916	None
Hsf1	Tyms	0.93199	50.44	0.443	rgb(222,132,133)	1.9916	2,2
Ikzf3	Myo1b	-0.93199	50.44	-4.4E-01	rgb(120,158,234)	1.9916	2,2
Irf9	Gbp10	0.93199	50.44	0.44	rgb(222,133,134)	1.9916	None
Lhx5	Mxd1	0.93199	50.44	0.439	rgb(222,133,134)	1.9916	2,2
Maf	Akna	0.93199	50.44	0.442	rgb(222,133,133)	1.9916	None
Mga	Il12rb2	0.93199	50.44	0.444	rgb(222,132,133)	1.9916	None
Nfatc1	Ppard	-0.93199	50.44	-4.4E-01	rgb(121,158,234)	1.9916	2,2
Nfe2l2	Mex3a	0.93199	50.44	0.437	rgb(222,134,134)	1.9916	2,2
Nfic	Ccdc80	-0.93199	50.44	-4.4E-01	rgb(122,159,234)	1.9916	2,2
Nr4a1	Adssl1	0.93199	50.44	0.443	rgb(222,132,133)	1.9916	2,2
Nr4a2	Ddr1	-0.93199	50.44	-4.4E-01	rgb(122,159,234)	1.9916	2,2
Nr4a3	0610007P14Rik	0.93199	50.44	0.441	rgb(222,133,134)	1.9916	2,2
Ovol1	Crip1	0.93199	50.44	0.436	rgb(222,134,135)	1.9916	2,2
Ovol1	Mt1	0.93199	50.44	0.445	rgb(222,132,133)	1.9916	2,2
Ovol1	Myo10	0.93199	50.44	0.443	rgb(222,132,133)	1.9916	2,2
Pbx2	Mxi1	0.93199	50.44	0.438	rgb(222,133,134)	1.9916	2,2
Pbx2	Zfp324	-0.93199	50.44	-4.4E-01	rgb(122,159,234)	1.9916	2,2
Plagl2	Sbf2	0.93199	50.44	0.435	rgb(222,134,135)	1.9916	2,2
Pparg	Haus8	-0.93199	50.44	-4.4E-01	rgb(122,159,234)	1.9916	2,2
Prox1	Gm5127	0.93199	50.44	0.439	rgb(222,133,134)	1.9916	None
Prox1	Vim	0.93199	50.44	0.441	rgb(222,133,134)	1.9916	2,2
Prrx1	Adamtsl3	0.93199	50.44	0.442	rgb(222,133,134)	1.9916	2,2
Prrx1	Serpinb5	-0.93199	50.44	-4.4E-01	rgb(121,158,234)	1.9916	2,2
Rarg	Mapk7	0.93199	50.44	0.439	rgb(222,133,134)	1.9916	2,2
Rel	Ubash3b	0.93199	50.44	0.44	rgb(222,133,134)	1.9916	2,2
Rfx3	Nkain1	0.93199	50.44	0.438	rgb(222,133,134)	1.9916	2,2
Rxra	Muc5ac	0.93199	50.44	0.437	rgb(222,134,134)	1.9916	2,2
Sall3	Tnn	-0.93199	50.44	-4.4E-01	rgb(121,158,234)	1.9916	2,2
Scrt1	Stard8	-0.93199	50.44	-4.4E-01	rgb(121,159,234)	1.9916	2,2
Smad3	Fmnl2	0.93199	50.44	0.443	rgb(222,132,133)	1.9916	2,2
Smad3	Pik3r6	0.93199	50.44	0.441	rgb(222,133,134)	1.9916	2,2
Sox5	Mapkbp1	-0.93199	50.44	-4.4E-01	rgb(122,159,234)	1.9916	2,2
Spib	Parp8	0.93199	50.44	0.444	rgb(222,132,133)	1.9916	None
Srf	Lime1	0.93199	50.44	0.436	rgb(222,134,135)	1.9916	None
Stat1	Dtx3l	0.93199	50.44	0.436	rgb(222,134,135)	1.9916	None
Stat1	Sdc3	0.93199	50.44	0.445	rgb(222,132,133)	1.9916	None
Stat3	Gad2	0.93199	50.44	0.438	rgb(222,133,134)	1.9916	None
Stat3	Mvp	0.93199	50.44	0.436	rgb(222,134,135)	1.9916	2,2
Stat4	Dach2	0.93199	50.44	0.436	rgb(222,134,135)	1.9916	2,2
Stat4	Dhrs9	-0.93199	50.44	-4.4E-01	rgb(122,159,234)	1.9916	2,2
Stat4	Tmem35	0.93199	50.44	0.437	rgb(222,134,134)	1.9916	None
Tef	Stat4	0.93199	50.44	0.439	rgb(222,133,134)	1.9916	2,2
Trp53	Ccdc28b	0.93199	50.44	0.439	rgb(222,133,134)	1.9916	2,2
Vax2	Zfp467	0.93199	50.44	0.44	rgb(222,133,134)	1.9916	2,2
Zbtb1	4930417O13Rik	-0.93199	50.44	-4.4E-01	rgb(121,158,234)	1.9916	2,2
Zbtb6	Herc4	-0.93199	50.44	-4.4E-01	rgb(121,159,234)	1.9916	2,2
Zbtb7a	Epb4.1l1	0.93199	50.44	0.439	rgb(222,133,134)	1.9916	2,2
Zkscan1	Fgf7	0.93199	50.44	0.441	rgb(222,133,134)	1.9916	2,2
Aebp2	Cpd	0.93199	50.44	0.444	rgb(222,132,133)	1.9916	2,2
Akna	Ticam2	0.93199	50.44	0.44	rgb(222,133,134)	1.9916	2,2
Akna	Tnik	0.93199	50.44	0.445	rgb(222,132,133)	1.9916	2,2
Ccdc17	Gdi1	0.93199	50.44	0.435	rgb(222,134,135)	1.9916	2,2
Csrnp1	Gpr146	0.93199	50.44	0.437	rgb(222,133,134)	1.9916	2,2
Dpf1	Rbfox2	0.93199	50.44	0.443	rgb(222,132,133)	1.9916	2,2
Drap1	Anapc1	-0.93199	50.44	-4.4E-01	rgb(121,158,234)	1.9916	2,2
Eea1	Dock11	0.93199	50.44	0.442	rgb(222,133,133)	1.9916	2,2
Foxp2	Nebl	0.93199	50.44	0.444	rgb(222,132,133)	1.9916	2,2
Foxp2	Ntrk3	0.93199	50.44	0.439	rgb(222,133,134)	1.9916	2,2
Hes6	Galk1	0.93199	50.44	0.44	rgb(222,133,134)	1.9916	2,2
Klf10	Kctd14	0.93199	50.44	0.443	rgb(222,132,133)	1.9916	2,2
Klf6	Klf12	0.93199	50.44	0.437	rgb(222,134,134)	1.9916	2,2
Klf6	Ric8	0.93199	50.44	0.437	rgb(222,134,134)	1.9916	2,2
Litaf	Fasl	0.93199	50.44	0.436	rgb(222,134,135)	1.9916	2,2
Litaf	Inpp1	0.93199	50.44	0.445	rgb(222,132,133)	1.9916	2,2
Mbnl2	Arl4c	0.93199	50.44	0.44	rgb(222,133,134)	1.9916	2,2
Mbnl2	Pak1	0.93199	50.44	0.442	rgb(222,133,133)	1.9916	2,2
Mxd1	Ly6c1	0.93199	50.44	0.436	rgb(222,134,135)	1.9916	2,2
Mxd1	Rab27a	0.93199	50.44	0.441	rgb(222,133,134)	1.9916	2,2
Mxd3	Anln	0.93199	50.44	0.44	rgb(222,133,134)	1.9916	2,2
Naif1	Cutc	-0.93199	50.44	-4.4E-01	rgb(122,159,234)	1.9916	2,2
Ncoa1	Cd180	-0.93199	50.44	-4.4E-01	rgb(121,159,234)	1.9916	2,2
Nkrf	Utp20	0.93199	50.44	0.44	rgb(222,133,134)	1.9916	2,2
Prdm2	Kcnk6	0.93199	50.44	0.442	rgb(222,133,133)	1.9916	2,2
Satb1	Crem	0.93199	50.44	0.437	rgb(222,133,134)	1.9916	2,2
Ski	Tnk2	0.93199	50.44	0.443	rgb(222,132,133)	1.9916	2,2
Tal2	Ccl3	0.93199	50.44	0.436	rgb(222,134,135)	1.9916	2,2
Tbx6	Chrne	0.93199	50.44	0.44	rgb(222,133,134)	1.9916	2,2
Terf1	Adap1	-0.93199	50.44	-4.4E-01	rgb(121,159,234)	1.9916	2,2
Trps1	Ppfibp1	0.93199	50.44	0.445	rgb(222,132,133)	1.9916	2,2
Trps1	Rgs1	0.93199	50.44	0.438	rgb(222,133,134)	1.9916	2,2
Zbtb17	Ctla4	-0.93199	50.44	-4.4E-01	rgb(121,159,234)	1.9916	2,2
Zbtb17	Tdrkh	-0.93199	50.44	-4.4E-01	rgb(121,159,234)	1.9916	2,2
Zbtb32	Vim	0.93199	50.44	0.437	rgb(222,134,134)	1.9916	2,2
Zbtb44	Lysmd4	-0.93199	50.44	-4.4E-01	rgb(121,159,234)	1.9916	2,2
Zbtb46	Rufy3	0.93199	50.44	0.444	rgb(222,132,133)	1.9916	2,2
Zbtb46	Scin	0.93199	50.44	0.439	rgb(222,133,134)	1.9916	2,2
Zfp2	Ehbp1	0.93199	50.44	0.442	rgb(222,133,133)	1.9916	2,2
Zfp2	Tns1	-0.93199	50.44	-4.4E-01	rgb(121,159,234)	1.9916	2,2
Zfp266	Atxn1	0.93199	50.44	0.443	rgb(222,132,133)	1.9916	2,2
Zfp266	Phf6	0.93199	50.44	0.439	rgb(222,133,134)	1.9916	2,2
Zfp280b	Cxcr6	-0.93199	50.44	-4.4E-01	rgb(122,159,234)	1.9916	2,2
Zfp280b	Rora	-0.93199	50.44	-4.4E-01	rgb(121,159,234)	1.9916	2,2
Zfp296	Fam168b	-0.93199	50.44	-4.4E-01	rgb(121,159,234)	1.9916	2,2
Zfp358	Zfp580	0.93199	50.44	0.436	rgb(222,134,135)	1.9916	2,2
Zfp429	Dock1	-0.93199	50.44	-4.4E-01	rgb(122,159,234)	1.9916	2,2
Zfp473	Skap2	0.93199	50.44	0.441	rgb(222,133,134)	1.9916	2,2
Zfp511	Nt5dc1	-0.93199	50.44	-4.4E-01	rgb(122,159,234)	1.9916	2,2
Zfp511	Ptpn2	0.93199	50.44	0.44	rgb(222,133,134)	1.9916	2,2
Zfp516	Inadl	0.93199	50.44	0.437	rgb(222,134,134)	1.9916	2,2
Zfp516	Plag1	0.93199	50.44	0.442	rgb(222,133,133)	1.9916	2,2
Zfp750	Ercc5	0.93199	50.44	0.436	rgb(222,134,135)	1.9916	2,2
Zfp768	Mid2	0.93199	50.44	0.436	rgb(222,134,135)	1.9916	2,2
Zfp770	Eps8	-0.93199	50.44	-4.4E-01	rgb(122,159,234)	1.9916	2,2
Zfp770	Zfp568	0.93199	50.44	0.437	rgb(222,134,134)	1.9916	2,2
Zfp775	Dennd3	0.93199	50.44	0.445	rgb(222,132,133)	1.9916	2,2
Zfp831	Ar	0.93199	50.44	0.44	rgb(222,133,134)	1.9916	2,2
Zfp9	Bend3	-0.93199	50.44	-4.4E-01	rgb(122,159,234)	1.9916	2,2
Zfp953	Gne	-0.93199	50.44	-4.4E-01	rgb(121,158,234)	1.9916	2,2
Zfp953	Tyw1	-0.93199	50.44	-4.4E-01	rgb(122,159,234)	1.9916	2,2
Zhx2	Foxp1	0.93199	50.44	0.442	rgb(222,133,133)	1.9916	2,2
Zmat1	Plcd4	-0.93199	50.44	-4.4E-01	rgb(121,159,234)	1.9916	2,2
Hmga1	Skap2	0.93199	50.44	0.851	rgb(226, 54, 56)	1.9916	2,2
Hmga1	Slc23a2	0.93199	50.44	0.851	rgb(226, 54, 56)	1.9916	2,2
Arid5a	Galnt3	0.9302	50.43	0.432	rgb(222,135,135)	1.9914	2,2
Ascl2	Hspa4l	-0.9302	50.43	-4.3E-01	rgb(123,160,233)	1.9914	None
Atf2	Gltscr2	0.9302	50.43	0.434	rgb(222,134,135)	1.9914	None
Atf3	Rasgrp4	-0.9302	50.43	-4.3E-01	rgb(125,161,233)	1.9914	2,2
Bach1	Cd24a	-0.9302	50.43	-4.3E-01	rgb(123,160,233)	1.9914	2,2
Bbx	Fbln1	0.9302	50.43	0.432	rgb(222,134,135)	1.9914	2,2
Cebpb	Aldh1l2	0.9302	50.43	0.43	rgb(222,135,136)	1.9914	2,2
Cic	Ikzf4	0.9302	50.43	0.434	rgb(222,134,135)	1.9914	2,2
Creb1	Cep68	-0.9302	50.43	-4.3E-01	rgb(124,161,233)	1.9914	2,2
Creb3l1	Tmed3	0.9302	50.43	0.432	rgb(222,134,135)	1.9914	None
Ddit3	Apobec1	0.9302	50.43	0.433	rgb(222,134,135)	1.9914	2,2
Dmrt1	Prf1	0.9302	50.43	0.431	rgb(222,135,135)	1.9914	2,2
Ebf1	Amigo2	0.9302	50.43	0.427	rgb(222,135,136)	1.9914	2,2
Ebf1	Vgll4	0.9302	50.43	0.428	rgb(222,135,136)	1.9914	2,2
Esrra	S100a4	-0.9302	50.43	-4.3E-01	rgb(124,160,233)	1.9914	2,2
Etv6	Cdc25b	-0.9302	50.43	-4.3E-01	rgb(125,161,233)	1.9914	2,2
Fosb	Mgll	-0.9302	50.43	-4.3E-01	rgb(124,161,233)	1.9914	2,2
Fosl2	Lama5	0.9302	50.43	0.428	rgb(222,135,136)	1.9914	2,2
Foxh1	Cmah	0.9302	50.43	0.431	rgb(222,135,136)	1.9914	None
Foxj1	Sema7a	-0.9302	50.43	-4.3E-01	rgb(124,160,233)	1.9914	2,2
Foxn2	Scml4	0.9302	50.43	0.428	rgb(222,135,136)	1.9914	None
Foxo3	Gpr146	0.9302	50.43	0.433	rgb(222,134,135)	1.9914	None
Gabpa	B4galt1	-0.9302	50.43	-4.3E-01	rgb(123,160,234)	1.9914	None
Gata1	Rnf181	0.9302	50.43	0.429	rgb(222,135,136)	1.9914	2,2
Gata2	Sdc1	0.9302	50.43	0.433	rgb(222,134,135)	1.9914	2,2
Hes1	Tsc22d3	-0.9302	50.43	-4.3E-01	rgb(123,160,234)	1.9914	2,2
Hey1	Hspb11	-0.9302	50.43	-4.3E-01	rgb(125,161,233)	1.9914	None
Hhex	Dmd	0.9302	50.43	0.428	rgb(222,135,136)	1.9914	2,2
Hif1a	Gck	0.9302	50.43	0.433	rgb(222,134,135)	1.9914	2,2
Hif1a	Osgepl1	0.9302	50.43	0.431	rgb(222,135,135)	1.9914	2,2
Hmg20b	Dpf1	0.9302	50.43	0.435	rgb(222,134,135)	1.9914	2,2
Hmx3	Pde1a	0.9302	50.43	0.427	rgb(222,136,136)	1.9914	None
Ikzf4	Rhoq	-0.9302	50.43	-4.3E-01	rgb(124,160,233)	1.9914	2,2
Ikzf5	Rims3	0.9302	50.43	0.427	rgb(222,135,136)	1.9914	2,2
Isl2	Ifitm3	0.9302	50.43	0.43	rgb(222,135,136)	1.9914	2,2
Mafb	Cela1	0.9302	50.43	0.433	rgb(222,134,135)	1.9914	2,2
Mafg	Tubb2b	0.9302	50.43	0.431	rgb(222,135,136)	1.9914	2,2
Mga	Rasa4	0.9302	50.43	0.425	rgb(222,136,137)	1.9914	2,2
Mypop	Cyp2d22	-0.9302	50.43	-4.3E-01	rgb(125,161,233)	1.9914	2,2
Nr1d1	B3galt2	0.9302	50.43	0.429	rgb(222,135,136)	1.9914	2,2
Nr1d2	Car5b	0.9302	50.43	0.425	rgb(222,136,137)	1.9914	None
Nr1d2	Il17a	0.9302	50.43	0.428	rgb(222,135,136)	1.9914	2,2
Nr1d2	Olfr525	0.9302	50.43	0.428	rgb(222,135,136)	1.9914	2,2
Nr2f6	Stap1	0.9302	50.43	0.434	rgb(222,134,135)	1.9914	None
Otx1	Tnfrsf1a	-0.9302	50.43	-4.3E-01	rgb(124,160,233)	1.9914	2,2
Pou3f1	Gdf15	-0.9302	50.43	-4.3E-01	rgb(124,160,233)	1.9914	2,2
Ppara	Bmp7	-0.9302	50.43	-4.3E-01	rgb(124,161,233)	1.9914	2,2
Ppara	Serinc5	0.9302	50.43	0.431	rgb(222,135,135)	1.9914	None
Prdm16	Lyrm1	-0.9302	50.43	-4.3E-01	rgb(125,161,233)	1.9914	2,2
Prox1	Pgrmc1	0.9302	50.43	0.428	rgb(222,135,136)	1.9914	2,2
Prrx1	Gfra1	-0.9302	50.43	-4.3E-01	rgb(124,161,233)	1.9914	2,2
Rbpj	Kif3a	-0.9302	50.43	-4.3E-01	rgb(124,161,233)	1.9914	2,2
Rela	Plod2	0.9302	50.43	0.433	rgb(222,134,135)	1.9914	None
Rora	Adam12	0.9302	50.43	0.433	rgb(222,134,135)	1.9914	2,2
Sall4	Gata2	-0.9302	50.43	-4.3E-01	rgb(123,160,233)	1.9914	2,2
Scrt1	Acsl6	0.9302	50.43	0.426	rgb(222,136,136)	1.9914	2,2
Smad3	5730508B09Rik	0.9302	50.43	0.428	rgb(222,135,136)	1.9914	None
Sox5	Trim36	0.9302	50.43	0.425	rgb(222,136,137)	1.9914	2,2
Srebf1	Gfra1	0.9302	50.43	0.432	rgb(222,135,135)	1.9914	2,2
Stat1	Gbp2	0.9302	50.43	0.428	rgb(222,135,136)	1.9914	None
Stat1	Trim30b	0.9302	50.43	0.434	rgb(222,134,135)	1.9914	None
Stat4	Abcd3	-0.9302	50.43	-4.3E-01	rgb(123,160,234)	1.9914	2,2
Stat4	Prkcd	-0.9302	50.43	-4.3E-01	rgb(124,160,233)	1.9914	2,2
Stat5b	AI506816	-0.9302	50.43	-4.3E-01	rgb(123,160,233)	1.9914	2,2
Tead1	Cdh17	0.9302	50.43	0.431	rgb(222,135,135)	1.9914	None
Zbtb1	Gem	-0.9302	50.43	-4.3E-01	rgb(123,160,233)	1.9914	2,2
Zbtb3	Stfa3	0.9302	50.43	0.431	rgb(222,135,136)	1.9914	2,2
Zfhx2	Fut7	0.9302	50.43	0.43	rgb(222,135,136)	1.9914	2,2
Zfp524	Chst15	0.9302	50.43	0.43	rgb(222,135,136)	1.9914	2,2
Zfp628	Pdpn	-0.9302	50.43	-4.3E-01	rgb(123,160,233)	1.9914	2,2
Zfp652	Ifi27l2a	0.9302	50.43	0.434	rgb(222,134,135)	1.9914	2,2
Zic2	Ppp1r10	0.9302	50.43	0.426	rgb(222,136,137)	1.9914	2,2
Zkscan1	Ankrd39	-0.9302	50.43	-4.3E-01	rgb(124,160,233)	1.9914	2,2
Zkscan1	B4galnt4	0.9302	50.43	0.431	rgb(222,135,136)	1.9914	2,2
Atf6b	Rpl36al	-0.9302	50.43	-4.3E-01	rgb(123,160,233)	1.9914	2,2
Cenpt	Trim46	0.9302	50.43	0.43	rgb(222,135,136)	1.9914	2,2
Cggbp1	Ormdl1	0.9302	50.43	0.434	rgb(222,134,135)	1.9914	2,2
Cux1	Csnk1e	-0.9302	50.43	-4.3E-01	rgb(123,160,233)	1.9914	2,2
Dach2	Slc44a5	0.9302	50.43	0.425	rgb(222,136,137)	1.9914	2,2
Eea1	Ctsw	-0.9302	50.43	-4.3E-01	rgb(124,160,233)	1.9914	2,2
Foxp2	Gypc	0.9302	50.43	0.429	rgb(222,135,136)	1.9914	2,2
Foxp2	Pkp4	0.9302	50.43	0.43	rgb(222,135,136)	1.9914	2,2
Kdm5b	Ppap2c	0.9302	50.43	0.433	rgb(222,134,135)	1.9914	2,2
Klf6	4930503L19Rik	0.9302	50.43	0.43	rgb(222,135,136)	1.9914	2,2
L3mbtl3	Wdfy2	-0.9302	50.43	-4.3E-01	rgb(123,160,233)	1.9914	2,2
Litaf	1700019D03Rik	0.9302	50.43	0.434	rgb(222,134,135)	1.9914	2,2
Litaf	Gzmf	0.9302	50.43	0.427	rgb(222,136,136)	1.9914	2,2
Mbnl2	Jup	0.9302	50.43	0.432	rgb(222,135,135)	1.9914	2,2
Mxd4	Lgals3	0.9302	50.43	0.43	rgb(222,135,136)	1.9914	2,2
Myt1l	Spsb4	0.9302	50.43	0.429	rgb(222,135,136)	1.9914	2,2
Ncoa2	Tlk1	0.9302	50.43	0.433	rgb(222,134,135)	1.9914	2,2
Ovol2	Rnh1	0.9302	50.43	0.434	rgb(222,134,135)	1.9914	2,2
Satb1	Gatsl3	0.9302	50.43	0.433	rgb(222,134,135)	1.9914	2,2
Satb1	Gfi1	0.9302	50.43	0.433	rgb(222,134,135)	1.9914	2,2
Satb1	Lpcat1	-0.9302	50.43	-4.3E-01	rgb(124,161,233)	1.9914	2,2
Sgsm2	Qprt	0.9302	50.43	0.426	rgb(222,136,137)	1.9914	2,2
Skil	Bspry	-0.9302	50.43	-4.3E-01	rgb(124,160,233)	1.9914	2,2
Skil	Iqsec2	-0.9302	50.43	-4.3E-01	rgb(124,160,233)	1.9914	2,2
Sp9	Sox21	0.9302	50.43	0.431	rgb(222,135,136)	1.9914	2,2
Trps1	Edn3	-0.9302	50.43	-4.3E-01	rgb(123,160,234)	1.9914	2,2
Trps1	Sirpa	-0.9302	50.43	-4.3E-01	rgb(124,160,233)	1.9914	2,2
Tshz2	Rbp1	0.9302	50.43	0.433	rgb(222,134,135)	1.9914	2,2
Tulp2	Epb4.1l4a	0.9302	50.43	0.431	rgb(222,135,136)	1.9914	2,2
Zbtb48	Gkap1	-0.9302	50.43	-4.3E-01	rgb(124,160,233)	1.9914	2,2
Zbtb5	Rab33a	-0.9302	50.43	-4.3E-01	rgb(124,160,233)	1.9914	2,2
Zeb2	Zscan21	-0.9302	50.43	-4.3E-01	rgb(124,160,233)	1.9914	2,2
Zfp280b	Btk	0.9302	50.43	0.433	rgb(222,134,135)	1.9914	2,2
Zfp280b	Wisp1	0.9302	50.43	0.432	rgb(222,135,135)	1.9914	2,2
Zfp318	Atp6v1d	-0.9302	50.43	-4.3E-01	rgb(124,160,233)	1.9914	2,2
Zfp35	Rbmx	0.9302	50.43	0.432	rgb(222,134,135)	1.9914	2,2
Zfp354c	Acpp	0.9302	50.43	0.435	rgb(222,134,135)	1.9914	2,2
Zfp367	Pknox1	-0.9302	50.43	-4.3E-01	rgb(123,160,233)	1.9914	2,2
Zfp39	Gigyf2	0.9302	50.43	0.428	rgb(222,135,136)	1.9914	2,2
Zfp429	Eps8l1	0.9302	50.43	0.426	rgb(222,136,136)	1.9914	2,2
Zfp429	Nfe2l2	0.9302	50.43	0.43	rgb(222,135,136)	1.9914	2,2
Zfp473	Cd96	-0.9302	50.43	-4.3E-01	rgb(125,161,233)	1.9914	2,2
Zfp473	Pdxp	-0.9302	50.43	-4.3E-01	rgb(124,161,233)	1.9914	2,2
Zfp473	Stk36	0.9302	50.43	0.425	rgb(222,136,137)	1.9914	2,2
Zfp511	Pten	-0.9302	50.43	-4.3E-01	rgb(124,160,233)	1.9914	2,2
Zfp580	Krtcap2	0.9302	50.43	0.427	rgb(222,135,136)	1.9914	2,2
Zfp608	Tmem71	0.9302	50.43	0.425	rgb(222,136,137)	1.9914	2,2
Zfp629	Stard10	0.9302	50.43	0.431	rgb(222,135,136)	1.9914	2,2
Zfp831	Lax1	0.9302	50.43	0.435	rgb(222,134,135)	1.9914	2,2
Zfp9	Rfesd	0.9302	50.43	0.434	rgb(222,134,135)	1.9914	2,2
Zfp9	Snap25	0.9302	50.43	0.433	rgb(222,134,135)	1.9914	2,2
Zfp933	Reep3	0.9302	50.43	0.434	rgb(222,134,135)	1.9914	2,2
Zfp944	L1cam	0.9302	50.43	0.426	rgb(222,136,136)	1.9914	2,2
Zfp945	2310015A10Rik	0.9302	50.43	0.428	rgb(222,135,136)	1.9914	2,2
Zfp956	Adrb2	0.9302	50.43	0.427	rgb(222,136,136)	1.9914	2,2
Zfp956	Ppcdc	0.9302	50.43	0.433	rgb(222,134,135)	1.9914	2,2
Zfp958	Ccng1	0.9302	50.43	0.425	rgb(222,136,137)	1.9914	2,2
Zhx1	Sfmbt1	0.9302	50.43	0.433	rgb(222,134,135)	1.9914	2,2
Zhx2	Sema6b	-0.9302	50.43	-4.3E-01	rgb(124,160,233)	1.9914	2,2
Arid3b	Smpdl3b	-0.92841	50.42	-4.2E-01	rgb(126,162,233)	1.9912	2,2
Arid3b	Stfa3	0.92841	50.42	0.421	rgb(222,137,137)	1.9912	2,2
Bcl11b	H1f0	0.92841	50.42	0.423	rgb(222,136,137)	1.9912	2,2
Creb1	Zfhx3	-0.92841	50.42	-4.2E-01	rgb(125,161,233)	1.9912	2,2
Creb3l2	Abcb1a	-0.92841	50.42	-4.2E-01	rgb(125,161,233)	1.9912	2,2
Creb3l2	Rpusd2	0.92841	50.42	0.416	rgb(222,138,138)	1.9912	2,2
Crem	Adora2b	-0.92841	50.42	-4.2E-01	rgb(126,162,233)	1.9912	2,2
Dbp	Trpm1	-0.92841	50.42	-4.2E-01	rgb(127,162,233)	1.9912	2,2
E2f4	Gen1	0.92841	50.42	0.416	rgb(222,138,138)	1.9912	None
Elk3	Pde4a	0.92841	50.42	0.419	rgb(222,137,138)	1.9912	2,2
Epas1	Slc2a1	0.92841	50.42	0.416	rgb(222,138,138)	1.9912	None
Esrra	Tnfrsf1a	-0.92841	50.42	-4.2E-01	rgb(126,162,233)	1.9912	2,2
Foxn3	Zic2	0.92841	50.42	0.416	rgb(222,138,138)	1.9912	2,2
Foxo3	Il18r1	0.92841	50.42	0.424	rgb(222,136,137)	1.9912	None
Gabpa	Thra	-0.92841	50.42	-4.2E-01	rgb(126,162,233)	1.9912	2,2
Gata2	Mmd	0.92841	50.42	0.424	rgb(222,136,137)	1.9912	None
Gata3	Cdc14a	0.92841	50.42	0.417	rgb(222,137,138)	1.9912	None
Gata3	Mllt3	0.92841	50.42	0.418	rgb(222,137,138)	1.9912	None
Glis3	Cacnb2	-0.92841	50.42	-4.2E-01	rgb(126,162,233)	1.9912	2,2
Heyl	Clic1	-0.92841	50.42	-4.2E-01	rgb(126,162,233)	1.9912	2,2
Hic1	Pfas	0.92841	50.42	0.417	rgb(222,137,138)	1.9912	2,2
Hif1a	Rnf208	0.92841	50.42	0.421	rgb(222,137,137)	1.9912	2,2
Hif1a	Tcf25	0.92841	50.42	0.417	rgb(222,137,138)	1.9912	2,2
Hmga2	Gpr183	0.92841	50.42	0.415	rgb(222,138,139)	1.9912	2,2
Ikzf4	Il10ra	-0.92841	50.42	-4.2E-01	rgb(125,161,233)	1.9912	2,2
Ikzf4	Neto2	0.92841	50.42	0.421	rgb(222,137,137)	1.9912	2,2
Ikzf4	Ypel3	-0.92841	50.42	-4.2E-01	rgb(127,162,233)	1.9912	2,2
Irf1	Plxnd1	-0.92841	50.42	-4.2E-01	rgb(125,161,233)	1.9912	2,2
Lcor	Ostf1	0.92841	50.42	0.416	rgb(222,138,138)	1.9912	2,2
Lcor	Pgs1	-0.92841	50.42	-4.2E-01	rgb(127,162,233)	1.9912	2,2
Mafb	St8sia6	-0.92841	50.42	-4.2E-01	rgb(126,162,233)	1.9912	2,2
Mxi1	Mecr	0.92841	50.42	0.422	rgb(222,136,137)	1.9912	2,2
Mypop	Ubiad1	0.92841	50.42	0.421	rgb(222,137,137)	1.9912	2,2
Nfkb2	Fbxo18	0.92841	50.42	0.415	rgb(222,138,139)	1.9912	2,2
Npas2	Dnajc12	-0.92841	50.42	-4.2E-01	rgb(125,161,233)	1.9912	2,2
Nr1d1	Adcy4	0.92841	50.42	0.425	rgb(222,136,137)	1.9912	None
Nr1d1	Ston1	-0.92841	50.42	-4.2E-01	rgb(126,162,233)	1.9912	2,2
Nr3c2	Gpr114	0.92841	50.42	0.422	rgb(222,136,137)	1.9912	2,2
Nr4a2	Pla2g4f	0.92841	50.42	0.424	rgb(222,136,137)	1.9912	2,2
Osr2	Ppip5k2	0.92841	50.42	0.421	rgb(222,137,138)	1.9912	2,2
Ppard	Trib3	0.92841	50.42	0.421	rgb(222,137,137)	1.9912	2,2
Pparg	Lin7a	0.92841	50.42	0.415	rgb(222,138,139)	1.9912	2,2
Runx3	Trim13	0.92841	50.42	0.42	rgb(222,137,138)	1.9912	2,2
Rxra	Cacna1h	0.92841	50.42	0.422	rgb(222,136,137)	1.9912	2,2
Rxra	Dennd2a	0.92841	50.42	0.421	rgb(222,137,137)	1.9912	None
Rxra	Gpr98	0.92841	50.42	0.42	rgb(222,137,138)	1.9912	2,2
Rxra	Lmo7	0.92841	50.42	0.417	rgb(222,137,138)	1.9912	None
Scrt1	Npc2	0.92841	50.42	0.423	rgb(222,136,137)	1.9912	2,2
Six5	Ccng1	-0.92841	50.42	-4.2E-01	rgb(125,161,233)	1.9912	2,2
Six5	Nkain1	-0.92841	50.42	-4.2E-01	rgb(125,161,233)	1.9912	2,2
Smad3	Cd96	0.92841	50.42	0.416	rgb(222,137,138)	1.9912	2,2
Smad3	Gbp4	-0.92841	50.42	-4.2E-01	rgb(125,161,233)	1.9912	2,2
Smad3	Gm2447	0.92841	50.42	0.421	rgb(222,137,137)	1.9912	2,2
Smad3	Kctd14	0.92841	50.42	0.415	rgb(222,138,138)	1.9912	2,2
Snai2	Lbh	0.92841	50.42	0.425	rgb(222,136,137)	1.9912	2,2
Sox21	Kdelc2	-0.92841	50.42	-4.2E-01	rgb(126,162,233)	1.9912	2,2
Sox21	Mmd	-0.92841	50.42	-4.2E-01	rgb(127,162,233)	1.9912	2,2
Sox4	Tnk2	-0.92841	50.42	-4.2E-01	rgb(127,162,233)	1.9912	2,2
Sox5	B430319G15Rik	-0.92841	50.42	-4.2E-01	rgb(126,162,233)	1.9912	2,2
Sox6	Trim66	0.92841	50.42	0.416	rgb(222,138,138)	1.9912	2,2
Srebf2	Sh2b2	-0.92841	50.42	-4.2E-01	rgb(126,162,233)	1.9912	2,2
Stat5b	Lilrb4	0.92841	50.42	0.419	rgb(222,137,138)	1.9912	2,2
Trp73	Hist2h4	0.92841	50.42	0.419	rgb(222,137,138)	1.9912	None
Trp73	Pmm1	0.92841	50.42	0.419	rgb(222,137,138)	1.9912	2,2
Zbtb1	Cltb	-0.92841	50.42	-4.2E-01	rgb(126,162,233)	1.9912	2,2
Zfp524	Marcksl1	0.92841	50.42	0.415	rgb(222,138,138)	1.9912	2,2
Zfp628	Penk	-0.92841	50.42	-4.2E-01	rgb(126,162,233)	1.9912	2,2
Zfp628	Spry2	-0.92841	50.42	-4.2E-01	rgb(127,162,233)	1.9912	2,2
Zic2	Mboat7	0.92841	50.42	0.423	rgb(222,136,137)	1.9912	2,2
Zkscan1	Ehd4	0.92841	50.42	0.415	rgb(222,138,138)	1.9912	2,2
Atmin	Cspg5	0.92841	50.42	0.422	rgb(222,136,137)	1.9912	2,2
C030039L03Rik	4930417O13Rik	0.92841	50.42	0.417	rgb(222,137,138)	1.9912	2,2
Casz1	Arhgef6	-0.92841	50.42	-4.2E-01	rgb(125,161,233)	1.9912	2,2
Casz1	Cd4	-0.92841	50.42	-4.2E-01	rgb(125,161,233)	1.9912	2,2
Casz1	Oxct1	-0.92841	50.42	-4.2E-01	rgb(125,161,233)	1.9912	2,2
Casz1	Sdcbp2	0.92841	50.42	0.421	rgb(222,137,137)	1.9912	2,2
Casz1	Stk36	0.92841	50.42	0.416	rgb(222,137,138)	1.9912	2,2
Casz1	Sugt1	0.92841	50.42	0.421	rgb(222,137,137)	1.9912	2,2
Ccdc17	Pid1	0.92841	50.42	0.417	rgb(222,137,138)	1.9912	2,2
Cenpt	Galc	0.92841	50.42	0.423	rgb(222,136,137)	1.9912	2,2
Cenpt	Soat2	0.92841	50.42	0.415	rgb(222,138,139)	1.9912	2,2
Cux1	Cecr6	0.92841	50.42	0.416	rgb(222,138,138)	1.9912	2,2
Cxxc5	Lactb	0.92841	50.42	0.42	rgb(222,137,138)	1.9912	2,2
Cxxc5	Mctp1	0.92841	50.42	0.42	rgb(222,137,138)	1.9912	2,2
Dpf1	Adamtsl5	0.92841	50.42	0.415	rgb(222,138,139)	1.9912	2,2
Dr1	Idi1	0.92841	50.42	0.418	rgb(222,137,138)	1.9912	2,2
Dr1	Rtp4	-0.92841	50.42	-4.2E-01	rgb(127,162,233)	1.9912	2,2
Drap1	Krtcap2	0.92841	50.42	0.425	rgb(222,136,137)	1.9912	2,2
Drap1	Psme1	0.92841	50.42	0.418	rgb(222,137,138)	1.9912	2,2
Drap1	Syf2	0.92841	50.42	0.42	rgb(222,137,138)	1.9912	2,2
Fbxl19	Cln5	-0.92841	50.42	-4.2E-01	rgb(127,162,233)	1.9912	2,2
Gm5595	Tmem136	0.92841	50.42	0.417	rgb(222,137,138)	1.9912	2,2
Jazf1	9430020K01Rik	0.92841	50.42	0.421	rgb(222,136,137)	1.9912	2,2
Kdm5b	Cmas	0.92841	50.42	0.416	rgb(222,138,138)	1.9912	2,2
Kdm5b	Sap30	0.92841	50.42	0.424	rgb(222,136,137)	1.9912	2,2
Klf6	Gatm	0.92841	50.42	0.422	rgb(222,136,137)	1.9912	2,2
Lin28b	Neo1	0.92841	50.42	0.424	rgb(222,136,137)	1.9912	2,2
Lyl1	Celf5	0.92841	50.42	0.42	rgb(222,137,138)	1.9912	2,2
Mtf2	Tgfbr1	0.92841	50.42	0.416	rgb(222,137,138)	1.9912	2,2
Mxd3	Smtn	0.92841	50.42	0.417	rgb(222,137,138)	1.9912	2,2
Ncoa1	Aim1	0.92841	50.42	0.418	rgb(222,137,138)	1.9912	2,2
Ncoa1	Stoml1	0.92841	50.42	0.424	rgb(222,136,137)	1.9912	2,2
Plscr1	Gpt2	0.92841	50.42	0.417	rgb(222,137,138)	1.9912	2,2
Prdm8	Synpo2	0.92841	50.42	0.423	rgb(222,136,137)	1.9912	2,2
Satb1	Epas1	0.92841	50.42	0.418	rgb(222,137,138)	1.9912	2,2
Satb1	Srgn	0.92841	50.42	0.417	rgb(222,137,138)	1.9912	2,2
Satb1	Ston2	0.92841	50.42	0.425	rgb(222,136,137)	1.9912	2,2
Tal2	Maged1	0.92841	50.42	0.416	rgb(222,138,138)	1.9912	2,2
Tet2	Mfsd7c	0.92841	50.42	0.423	rgb(222,136,137)	1.9912	2,2
Tfdp2	Fam111a	0.92841	50.42	0.422	rgb(222,136,137)	1.9912	2,2
Thap2	Nfat5	0.92841	50.42	0.42	rgb(222,137,138)	1.9912	2,2
Thap3	Jakmip1	0.92841	50.42	0.421	rgb(222,137,137)	1.9912	2,2
Trps1	Cnksr3	-0.92841	50.42	-4.2E-01	rgb(125,161,233)	1.9912	2,2
Trps1	Nrgn	-0.92841	50.42	-4.2E-01	rgb(126,162,233)	1.9912	2,2
Tshz2	Tubb2b	0.92841	50.42	0.416	rgb(222,138,138)	1.9912	2,2
Zbtb46	Serpinb9	0.92841	50.42	0.418	rgb(222,137,138)	1.9912	2,2
Zbtb5	Dffb	0.92841	50.42	0.425	rgb(222,136,137)	1.9912	2,2
Zbtb5	Dock4	0.92841	50.42	0.424	rgb(222,136,137)	1.9912	2,2
Zeb2	Fut8	0.92841	50.42	0.424	rgb(222,136,137)	1.9912	2,2
Zfp184	Plcg1	-0.92841	50.42	-4.2E-01	rgb(125,161,233)	1.9912	2,2
Zfp260	Vamp4	0.92841	50.42	0.421	rgb(222,137,137)	1.9912	2,2
Zfp280b	Slc7a8	0.92841	50.42	0.419	rgb(222,137,138)	1.9912	2,2
Zfp280b	Tpd52	-0.92841	50.42	-4.2E-01	rgb(126,161,233)	1.9912	2,2
Zfp318	Specc1	-0.92841	50.42	-4.2E-01	rgb(126,162,233)	1.9912	2,2
Zfp319	Tmem184b	0.92841	50.42	0.419	rgb(222,137,138)	1.9912	2,2
Zfp365	Eda2r	0.92841	50.42	0.423	rgb(222,136,137)	1.9912	2,2
Zfp365	Sulf2	0.92841	50.42	0.424	rgb(222,136,137)	1.9912	2,2
Zfp385a	Zfp365	0.92841	50.42	0.419	rgb(222,137,138)	1.9912	2,2
Zfp426	Usp44	0.92841	50.42	0.416	rgb(222,138,138)	1.9912	2,2
Zfp462	Eda2r	0.92841	50.42	0.422	rgb(222,136,137)	1.9912	2,2
Zfp473	Eci2	0.92841	50.42	0.417	rgb(222,137,138)	1.9912	2,2
Zfp516	Arhgef10	0.92841	50.42	0.42	rgb(222,137,138)	1.9912	2,2
Zfp580	Rnf130	0.92841	50.42	0.417	rgb(222,137,138)	1.9912	2,2
Zfp606	Spp1	-0.92841	50.42	-4.2E-01	rgb(125,161,233)	1.9912	2,2
Zfp629	Chrm4	-0.92841	50.42	-4.2E-01	rgb(125,161,233)	1.9912	2,2
Zfp692	Znhit6	-0.92841	50.42	-4.2E-01	rgb(126,162,233)	1.9912	2,2
Zfp771	Chic2	0.92841	50.42	0.419	rgb(222,137,138)	1.9912	2,2
Zfp787	Bsn	0.92841	50.42	0.416	rgb(222,138,138)	1.9912	2,2
Zfp827	Tmod1	0.92841	50.42	0.416	rgb(222,138,138)	1.9912	2,2
Zfp831	Ch25h	-0.92841	50.42	-4.2E-01	rgb(127,162,233)	1.9912	2,2
Zfp831	Tsc1	0.92841	50.42	0.424	rgb(222,136,137)	1.9912	2,2
Zfp960	Ttbk2	0.92841	50.42	0.424	rgb(222,136,137)	1.9912	2,2
Zkscan17	Mgat4b	0.92841	50.42	0.421	rgb(222,137,137)	1.9912	2,2
Zmiz1	Nfatc2	0.92841	50.42	0.418	rgb(222,137,138)	1.9912	2,2
Zscan22	Zc3h7b	0.92841	50.42	0.425	rgb(222,136,137)	1.9912	2,2
Ybx2	Hist3h2a	0.92841	50.42	0.851	rgb(226, 54, 56)	1.9912	None
Mesp2	Hbs1l	0.92841	50.42	0.851	rgb(226, 54, 56)	1.9912	2,2
Mesp2	Ifitm2	0.92841	50.42	0.851	rgb(226, 54, 56)	1.9912	2,2
Sp9	Ckap4	0.92841	50.42	0.851	rgb(226, 54, 56)	1.9912	2,2
Ahctf1	Cxcr6	-0.92662	50.41	-4.1E-01	rgb(128,163,233)	1.991	2,2
Ahrr	Ikzf3	0.92662	50.41	0.406	rgb(221,139,140)	1.991	2,2
Ar	Rdh10	-0.92662	50.41	-4.1E-01	rgb(129,163,232)	1.991	2,2
Ar	Tubgcp5	-0.92662	50.41	-4.1E-01	rgb(128,163,233)	1.991	2,2
Arid3a	Sema6b	-0.92662	50.41	-4.1E-01	rgb(128,163,233)	1.991	2,2
Arntl2	Stat3	-0.92662	50.41	-4.1E-01	rgb(128,163,233)	1.991	2,2
Arntl2	Tmem176a	-0.92662	50.41	-4.1E-01	rgb(128,163,233)	1.991	2,2
Bcl11b	Cyth3	0.92662	50.41	0.412	rgb(222,138,139)	1.991	2,2
Bcl11b	Pcmt1	0.92662	50.41	0.406	rgb(221,140,140)	1.991	2,2
Cebpb	BC021614	0.92662	50.41	0.411	rgb(222,139,139)	1.991	None
Cebpb	Cox6a2	0.92662	50.41	0.411	rgb(222,139,139)	1.991	2,2
Cebpb	Soat2	0.92662	50.41	0.41	rgb(222,139,139)	1.991	2,2
Dlx3	Prkcd	0.92662	50.41	0.411	rgb(222,139,139)	1.991	2,2
Ebf1	Il10rb	0.92662	50.41	0.414	rgb(222,138,139)	1.991	2,2
Eomes	Slain1	0.92662	50.41	0.41	rgb(222,139,139)	1.991	2,2
Esrra	Emb	-0.92662	50.41	-4.1E-01	rgb(127,163,233)	1.991	None
Fosl1	Tgm2	0.92662	50.41	0.415	rgb(222,138,139)	1.991	None
Foxh1	Slain1	0.92662	50.41	0.406	rgb(221,139,140)	1.991	2,2
Gabpa	Rpp14	0.92662	50.41	0.409	rgb(222,139,140)	1.991	2,2
Gata2	Mctp1	0.92662	50.41	0.409	rgb(221,139,140)	1.991	None
Gata2	Ncald	0.92662	50.41	0.414	rgb(222,138,139)	1.991	2,2
Gata2	Rasgef1b	0.92662	50.41	0.414	rgb(222,138,139)	1.991	2,2
Gata3	Nes	0.92662	50.41	0.409	rgb(221,139,140)	1.991	2,2
Hes5	Smyd5	0.92662	50.41	0.412	rgb(222,138,139)	1.991	2,2
Hesx1	Btla	0.92662	50.41	0.406	rgb(221,139,140)	1.991	None
Hhex	Tg	0.92662	50.41	0.408	rgb(221,139,140)	1.991	None
Hif1a	Kremen2	0.92662	50.41	0.411	rgb(222,139,139)	1.991	2,2
Hif1a	Mt1	0.92662	50.41	0.409	rgb(221,139,140)	1.991	2,2
Hif3a	Slc16a6	-0.92662	50.41	-4.1E-01	rgb(128,163,233)	1.991	2,2
Hlx	Pstpip2	-0.92662	50.41	-4.1E-01	rgb(127,163,233)	1.991	2,2
Hmg20b	Mmd	0.92662	50.41	0.407	rgb(221,139,140)	1.991	2,2
Hmx3	Aen	-0.92662	50.41	-4.1E-01	rgb(128,163,233)	1.991	2,2
Hmx3	Cd81	-0.92662	50.41	-4.1E-01	rgb(127,162,233)	1.991	2,2
Hmx3	Trove2	0.92662	50.41	0.413	rgb(222,138,139)	1.991	2,2
Ikzf4	Capn5	-0.92662	50.41	-4.1E-01	rgb(127,162,233)	1.991	2,2
Irf8	Ifih1	0.92662	50.41	0.409	rgb(221,139,140)	1.991	None
Irf9	BC094916	0.92662	50.41	0.414	rgb(222,138,139)	1.991	None
Irf9	Ms4a4c	0.92662	50.41	0.415	rgb(222,138,139)	1.991	None
Kdm2b	Hist1h1c	0.92662	50.41	0.41	rgb(222,139,140)	1.991	2,2
Kdm2b	Hist1h1d	0.92662	50.41	0.407	rgb(221,139,140)	1.991	2,2
Kdm2b	Hist1h1e	0.92662	50.41	0.405	rgb(221,140,140)	1.991	2,2
Kdm2b	Hist2h4	0.92662	50.41	0.409	rgb(222,139,140)	1.991	2,2
Kdm2b	Hist3h2a	0.92662	50.41	0.412	rgb(222,138,139)	1.991	2,2
Klf4	Aplp1	0.92662	50.41	0.414	rgb(222,138,139)	1.991	None
Lhx5	Cacnb3	0.92662	50.41	0.406	rgb(221,139,140)	1.991	2,2
Lhx5	Dusp22	-0.92662	50.41	-4.1E-01	rgb(129,163,232)	1.991	2,2
Lhx5	Kbtbd11	-0.92662	50.41	-4.1E-01	rgb(128,163,233)	1.991	2,2
Mafg	Gprin3	-0.92662	50.41	-4.1E-01	rgb(128,163,233)	1.991	2,2
Mafg	Kdelr3	0.92662	50.41	0.406	rgb(221,139,140)	1.991	2,2
Meis1	Tex2	0.92662	50.41	0.414	rgb(222,138,139)	1.991	2,2
Mlxipl	Gp49a	-0.92662	50.41	-4.1E-01	rgb(127,162,233)	1.991	2,2
Nfatc1	Ttyh3	-0.92662	50.41	-4.1E-01	rgb(127,162,233)	1.991	2,2
Nfatc2	4930506M07Rik	0.92662	50.41	0.412	rgb(222,138,139)	1.991	2,2
Nfatc2	Wdfy3	0.92662	50.41	0.41	rgb(222,139,139)	1.991	2,2
Nfatc4	Epn2	-0.92662	50.41	-4.1E-01	rgb(129,163,232)	1.991	2,2
Nfe2l2	Plac8	0.92662	50.41	0.41	rgb(222,139,140)	1.991	2,2
Nfe2l2	Tal2	-0.92662	50.41	-4.1E-01	rgb(127,162,233)	1.991	2,2
Nfkb1	Phtf2	0.92662	50.41	0.407	rgb(221,139,140)	1.991	None
Nfkb2	Ptprs	0.92662	50.41	0.41	rgb(222,139,140)	1.991	None
Nhlh1	Slc9a3r1	0.92662	50.41	0.408	rgb(221,139,140)	1.991	2,2
Nr1d1	Inpp1	-0.92662	50.41	-4.1E-01	rgb(128,163,233)	1.991	2,2
Nr4a1	Mab21l2	-0.92662	50.41	-4.1E-01	rgb(127,162,233)	1.991	2,2
Nr4a2	Egln3	-0.92662	50.41	-4.1E-01	rgb(129,164,232)	1.991	2,2
Pbx2	Zfpm1	-0.92662	50.41	-4.1E-01	rgb(128,163,233)	1.991	2,2
Plagl1	Mboat7	0.92662	50.41	0.409	rgb(221,139,140)	1.991	2,2
Plagl2	Lad1	0.92662	50.41	0.411	rgb(222,138,139)	1.991	None
Pou3f1	Aldh1l2	-0.92662	50.41	-4.1E-01	rgb(129,164,232)	1.991	2,2
Rbpj	Anxa2	-0.92662	50.41	-4.1E-01	rgb(128,163,233)	1.991	2,2
Rel	Anxa3	0.92662	50.41	0.41	rgb(222,139,140)	1.991	None
Relb	Marcksl1	0.92662	50.41	0.412	rgb(222,138,139)	1.991	None
Relb	Mylk2	0.92662	50.41	0.412	rgb(222,138,139)	1.991	None
Relb	Tnfsf9	0.92662	50.41	0.412	rgb(222,138,139)	1.991	None
Rfx1	Crtc1	-0.92662	50.41	-4.1E-01	rgb(128,163,232)	1.991	2,2
Rorc	Dgkg	0.92662	50.41	0.406	rgb(221,139,140)	1.991	None
Sall3	Cd2	-0.92662	50.41	-4.1E-01	rgb(128,163,233)	1.991	2,2
Sall3	Samd9l	-0.92662	50.41	-4.1E-01	rgb(128,163,233)	1.991	2,2
Scrt1	Lhx6	-0.92662	50.41	-4.1E-01	rgb(129,164,232)	1.991	2,2
Six1	Nanos3	0.92662	50.41	0.406	rgb(221,139,140)	1.991	2,2
Six1	Rhoq	0.92662	50.41	0.411	rgb(222,138,139)	1.991	2,2
Six5	Twsg1	-0.92662	50.41	-4.1E-01	rgb(128,163,233)	1.991	2,2
Smad3	Col15a1	0.92662	50.41	0.412	rgb(222,138,139)	1.991	None
Smad3	Rps6ka2	0.92662	50.41	0.406	rgb(221,139,140)	1.991	2,2
Smad3	Tnfrsf25	0.92662	50.41	0.406	rgb(221,139,140)	1.991	None
Snai2	Gypc	-0.92662	50.41	-4.1E-01	rgb(128,163,233)	1.991	2,2
Snai2	Zfp473	-0.92662	50.41	-4.1E-01	rgb(129,163,232)	1.991	2,2
Srebf1	Il23r	0.92662	50.41	0.406	rgb(221,139,140)	1.991	2,2
Srebf2	Ptprcap	-0.92662	50.41	-4.1E-01	rgb(128,163,232)	1.991	None
Stat1	Inha	0.92662	50.41	0.413	rgb(222,138,139)	1.991	None
Stat3	Tbkbp1	0.92662	50.41	0.414	rgb(222,138,139)	1.991	2,2
Stat4	Calcrl	-0.92662	50.41	-4.1E-01	rgb(128,163,233)	1.991	2,2
Stat4	Mapk6	0.92662	50.41	0.414	rgb(222,138,139)	1.991	2,2
Tcf7l1	Tlr7	0.92662	50.41	0.415	rgb(222,138,139)	1.991	None
Tead1	Insl5	0.92662	50.41	0.406	rgb(221,139,140)	1.991	2,2
Tef	Arhgef6	0.92662	50.41	0.409	rgb(222,139,140)	1.991	2,2
Thrb	Inpp5b	-0.92662	50.41	-4.1E-01	rgb(128,163,233)	1.991	2,2
Vax2	Rab11fip1	-0.92662	50.41	-4.1E-01	rgb(129,163,232)	1.991	2,2
Zbtb7c	Guca1a	-0.92662	50.41	-4.1E-01	rgb(129,163,232)	1.991	2,2
Zfp105	Exoc4	-0.92662	50.41	-4.1E-01	rgb(128,163,233)	1.991	2,2
Zfp105	Oas1b	-0.92662	50.41	-4.1E-01	rgb(129,163,232)	1.991	2,2
Zfp182	Atxn1	-0.92662	50.41	-4.1E-01	rgb(128,163,233)	1.991	2,2
Zfp182	Ccr8	0.92662	50.41	0.412	rgb(222,138,139)	1.991	2,2
Zfp182	Malt1	0.92662	50.41	0.407	rgb(221,139,140)	1.991	None
Zfp263	Higd1a	0.92662	50.41	0.415	rgb(222,138,139)	1.991	None
Zfp628	Ms4a4c	-0.92662	50.41	-4.1E-01	rgb(127,162,233)	1.991	2,2
Zfp664	Sema4g	-0.92662	50.41	-4.1E-01	rgb(127,162,233)	1.991	2,2
Zic2	Cd2	-0.92662	50.41	-4.1E-01	rgb(129,163,232)	1.991	None
Zic5	Hook2	-0.92662	50.41	-4.1E-01	rgb(128,163,233)	1.991	2,2
Zkscan1	Iqgap2	0.92662	50.41	0.405	rgb(221,140,140)	1.991	None
Aebp2	Ust	0.92662	50.41	0.407	rgb(221,139,140)	1.991	2,2
Ankzf1	Ggn	0.92662	50.41	0.408	rgb(221,139,140)	1.991	2,2
Casz1	Aig1	0.92662	50.41	0.406	rgb(221,139,140)	1.991	2,2
Cux1	Nsmaf	-0.92662	50.41	-4.1E-01	rgb(128,163,233)	1.991	2,2
Dpf1	Rapgef5	0.92662	50.41	0.41	rgb(222,139,139)	1.991	2,2
Dr1	Creb1	0.92662	50.41	0.406	rgb(221,139,140)	1.991	2,2
Dzip1	Eaf2	-0.92662	50.41	-4.1E-01	rgb(128,163,233)	1.991	2,2
Foxp2	Gpr101	0.92662	50.41	0.414	rgb(222,138,139)	1.991	2,2
Foxp2	Hemgn	-0.92662	50.41	-4.1E-01	rgb(128,163,233)	1.991	2,2
Hmgb3	Eml1	0.92662	50.41	0.411	rgb(222,138,139)	1.991	2,2
Hmgb3	Ppap2a	0.92662	50.41	0.415	rgb(222,138,139)	1.991	2,2
Jazf1	Tex15	0.92662	50.41	0.415	rgb(222,138,139)	1.991	2,2
Klf6	Aim1	0.92662	50.41	0.408	rgb(221,139,140)	1.991	2,2
Klf6	Cdkn1b	0.92662	50.41	0.411	rgb(222,138,139)	1.991	2,2
Klf6	Nrip3	0.92662	50.41	0.406	rgb(221,139,140)	1.991	2,2
Klf6	Stx7	0.92662	50.41	0.411	rgb(222,139,139)	1.991	2,2
Lyl1	Gpnmb	0.92662	50.41	0.407	rgb(221,139,140)	1.991	2,2
Mxd1	Anapc1	-0.92662	50.41	-4.1E-01	rgb(127,162,233)	1.991	2,2
Mxd1	Treml2	0.92662	50.41	0.41	rgb(222,139,139)	1.991	2,2
Mxd4	2210013O21Rik	0.92662	50.41	0.409	rgb(222,139,140)	1.991	2,2
Ncoa1	S100a3	0.92662	50.41	0.414	rgb(222,138,139)	1.991	2,2
Ncoa2	Nrip1	0.92662	50.41	0.406	rgb(221,139,140)	1.991	2,2
Ncoa2	S100a4	-0.92662	50.41	-4.1E-01	rgb(129,163,232)	1.991	2,2
Ovol2	Sgip1	0.92662	50.41	0.409	rgb(222,139,140)	1.991	2,2
Pcgf2	Ltbp4	0.92662	50.41	0.409	rgb(221,139,140)	1.991	2,2
Phf1	Maoa	-0.92662	50.41	-4.1E-01	rgb(129,163,232)	1.991	2,2
Plscr1	Tacc1	-0.92662	50.41	-4.1E-01	rgb(127,162,233)	1.991	2,2
Prdm8	Akap2	0.92662	50.41	0.41	rgb(222,139,139)	1.991	2,2
Satb1	Extl3	-0.92662	50.41	-4.1E-01	rgb(129,164,232)	1.991	2,2
Satb1	Runx2	0.92662	50.41	0.406	rgb(221,139,140)	1.991	2,2
Satb2	Defb42	0.92662	50.41	0.411	rgb(222,138,139)	1.991	2,2
Sgsm2	Abhd4	0.92662	50.41	0.409	rgb(222,139,140)	1.991	2,2
Skil	Cxxc5	-0.92662	50.41	-4.1E-01	rgb(127,162,233)	1.991	2,2
Tal2	Spn	0.92662	50.41	0.413	rgb(222,138,139)	1.991	2,2
Tfdp2	Plcl1	0.92662	50.41	0.411	rgb(222,139,139)	1.991	2,2
Thap3	Bcor	-0.92662	50.41	-4.1E-01	rgb(128,163,233)	1.991	2,2
Zbtb17	Gne	0.92662	50.41	0.413	rgb(222,138,139)	1.991	2,2
Zbtb17	Ptpre	0.92662	50.41	0.405	rgb(221,140,140)	1.991	2,2
Zbtb17	Rdh10	0.92662	50.41	0.413	rgb(222,138,139)	1.991	2,2
Zeb2	Tpm1	0.92662	50.41	0.405	rgb(221,140,140)	1.991	2,2
Zfp26	Mgat5	0.92662	50.41	0.414	rgb(222,138,139)	1.991	2,2
Zfp276	Smg5	0.92662	50.41	0.406	rgb(221,140,140)	1.991	2,2
Zfp280b	B4galt5	0.92662	50.41	0.407	rgb(221,139,140)	1.991	2,2
Zfp280b	Enam	0.92662	50.41	0.408	rgb(221,139,140)	1.991	2,2
Zfp280b	Smad3	-0.92662	50.41	-4.1E-01	rgb(128,163,233)	1.991	2,2
Zfp296	Bcl2l1	0.92662	50.41	0.411	rgb(222,138,139)	1.991	2,2
Zfp318	Enpp4	-0.92662	50.41	-4.1E-01	rgb(128,163,233)	1.991	2,2
Zfp319	Ski	0.92662	50.41	0.408	rgb(221,139,140)	1.991	2,2
Zfp322a	Csrnp1	-0.92662	50.41	-4.1E-01	rgb(128,163,233)	1.991	2,2
Zfp334	Ninl	0.92662	50.41	0.408	rgb(221,139,140)	1.991	2,2
Zfp362	Ttyh3	0.92662	50.41	0.409	rgb(222,139,140)	1.991	2,2
Zfp365	9030617O03Rik	0.92662	50.41	0.412	rgb(222,138,139)	1.991	2,2
Zfp365	Zfp750	0.92662	50.41	0.407	rgb(221,139,140)	1.991	2,2
Zfp385a	Bbc3	0.92662	50.41	0.41	rgb(222,139,139)	1.991	2,2
Zfp385a	Dcxr	0.92662	50.41	0.41	rgb(222,139,139)	1.991	2,2
Zfp385a	Gria3	0.92662	50.41	0.406	rgb(221,139,140)	1.991	2,2
Zfp395	Tnip2	-0.92662	50.41	-4.1E-01	rgb(128,163,233)	1.991	2,2
Zfp429	Plod3	-0.92662	50.41	-4.1E-01	rgb(129,163,232)	1.991	2,2
Zfp473	Ccdc63	0.92662	50.41	0.409	rgb(221,139,140)	1.991	2,2
Zfp52	Sesn3	0.92662	50.41	0.405	rgb(221,140,140)	1.991	2,2
Zfp536	Rcn3	0.92662	50.41	0.414	rgb(222,138,139)	1.991	2,2
Zfp629	Atf6	0.92662	50.41	0.412	rgb(222,138,139)	1.991	2,2
Zfp629	Pcyox1l	-0.92662	50.41	-4.1E-01	rgb(128,163,232)	1.991	2,2
Zfp629	Sepw1	0.92662	50.41	0.411	rgb(222,139,139)	1.991	2,2
Zfp667	Vps37d	0.92662	50.41	0.409	rgb(221,139,140)	1.991	2,2
Zfp688	Lrrc59	-0.92662	50.41	-4.1E-01	rgb(128,163,233)	1.991	2,2
Zfp750	Dnm3os	0.92662	50.41	0.415	rgb(222,138,139)	1.991	2,2
Zfp791	Zfp532	0.92662	50.41	0.407	rgb(221,139,140)	1.991	2,2
Zfp827	Socs3	-0.92662	50.41	-4.1E-01	rgb(129,163,232)	1.991	2,2
Zfp956	Slc9a8	0.92662	50.41	0.415	rgb(222,138,139)	1.991	2,2
Zfp960	Masp2	0.92662	50.41	0.409	rgb(222,139,140)	1.991	2,2
Zhx1	Cd28	0.92662	50.41	0.414	rgb(222,138,139)	1.991	2,2
Zhx2	Piwil2	-0.92662	50.41	-4.1E-01	rgb(128,163,233)	1.991	2,2
Zhx3	Nedd9	0.92662	50.41	0.407	rgb(221,139,140)	1.991	2,2
Zufsp	Slfn4	0.92662	50.41	0.414	rgb(222,138,139)	1.991	2,2
Hmga1	Ntrk3	0.92662	50.41	0.851	rgb(226, 54, 56)	1.991	2,2
Hmga1	Slc25a35	0.92662	50.41	0.851	rgb(226, 54, 56)	1.991	2,2
Hmga1	Zfp445	0.92662	50.41	0.851	rgb(226, 54, 56)	1.991	2,2
Lyl1	Cebpg	0.92662	50.41	0.851	rgb(226, 54, 56)	1.991	2,2
Tal2	Cebpg	0.92662	50.41	0.851	rgb(226, 54, 56)	1.991	2,2
Atf5	Angptl4	-0.92483	50.4	-4.0E-01	rgb(130,164,232)	1.9908	2,2
Bach1	Emp3	-0.92483	50.4	-4.0E-01	rgb(130,164,232)	1.9908	2,2
Bach1	Pgm2	-0.92483	50.4	-4.0E-01	rgb(131,165,232)	1.9908	2,2
Batf	Ppp1r3b	0.92483	50.4	0.398	rgb(221,141,142)	1.9908	None
Bbx	Cecr2	0.92483	50.4	0.395	rgb(221,141,142)	1.9908	2,2
Bbx	Utf1	0.92483	50.4	0.4	rgb(221,141,141)	1.9908	2,2
Bcl11b	Nln	0.92483	50.4	0.398	rgb(221,141,142)	1.9908	2,2
Bhlhe41	Stc1	0.92483	50.4	0.399	rgb(221,141,142)	1.9908	2,2
Creb3l2	Ifnar1	-0.92483	50.4	-4.0E-01	rgb(130,164,232)	1.9908	2,2
Crem	Dffb	0.92483	50.4	0.4	rgb(221,141,141)	1.9908	None
Crem	H2-Ob	0.92483	50.4	0.398	rgb(221,141,142)	1.9908	2,2
Dmrt1	Spata6	0.92483	50.4	0.403	rgb(221,140,141)	1.9908	2,2
Dmrt2	Dusp3	0.92483	50.4	0.404	rgb(221,140,141)	1.9908	2,2
Ebf1	Cyth3	0.92483	50.4	0.397	rgb(221,141,142)	1.9908	2,2
Esr1	Twist1	0.92483	50.4	0.4	rgb(221,141,141)	1.9908	2,2
Ets1	Zfpm1	-0.92483	50.4	-4.0E-01	rgb(129,164,232)	1.9908	2,2
Etv2	Icam1	0.92483	50.4	0.404	rgb(221,140,141)	1.9908	2,2
Fosl1	Asf1a	-0.92483	50.4	-4.0E-01	rgb(130,164,232)	1.9908	2,2
Fosl2	Cacna1c	0.92483	50.4	0.399	rgb(221,141,142)	1.9908	None
Foxo3	Bdh2	0.92483	50.4	0.403	rgb(221,140,141)	1.9908	None
Gata1	Serpine1	0.92483	50.4	0.4	rgb(221,141,141)	1.9908	2,2
Gata2	Gpx3	0.92483	50.4	0.402	rgb(221,140,141)	1.9908	2,2
Gata3	Cxcl5	0.92483	50.4	0.399	rgb(221,141,142)	1.9908	2,2
Gata3	D430041D05Rik	0.92483	50.4	0.397	rgb(221,141,142)	1.9908	None
Gli3	Syne1	0.92483	50.4	0.4	rgb(221,141,141)	1.9908	2,2
Glis1	Fbxo11	0.92483	50.4	0.396	rgb(221,141,142)	1.9908	2,2
Glis1	Zfp652	0.92483	50.4	0.402	rgb(221,140,141)	1.9908	2,2
Glis3	Nav2	0.92483	50.4	0.4	rgb(221,141,141)	1.9908	None
Gtf2ird1	Rasgrp4	-0.92483	50.4	-4.0E-01	rgb(130,164,232)	1.9908	2,2
Gtf2ird1	Stoml1	0.92483	50.4	0.4	rgb(221,141,141)	1.9908	2,2
Hdx	Adam21	0.92483	50.4	0.402	rgb(221,140,141)	1.9908	2,2
Hes5	Dirc2	-0.92483	50.4	-4.0E-01	rgb(130,164,232)	1.9908	2,2
Hic1	Samd1	0.92483	50.4	0.396	rgb(221,141,142)	1.9908	None
Hif1a	1700001L05Rik	0.92483	50.4	0.399	rgb(221,141,142)	1.9908	2,2
Hif1a	Selenbp1	0.92483	50.4	0.403	rgb(221,140,141)	1.9908	2,2
Hif1a	Tacc1	-0.92483	50.4	-4.0E-01	rgb(130,164,232)	1.9908	2,2
Hif3a	Slamf6	0.92483	50.4	0.398	rgb(221,141,142)	1.9908	2,2
Hlx	Nfil3	0.92483	50.4	0.4	rgb(221,141,141)	1.9908	2,2
Hmga2	Sbno2	-0.92483	50.4	-4.0E-01	rgb(130,164,232)	1.9908	2,2
Hoxb1	Rora	0.92483	50.4	0.404	rgb(221,140,141)	1.9908	None
Ikzf3	Lpl	-0.92483	50.4	-4.0E-01	rgb(131,165,232)	1.9908	2,2
Ikzf4	Cdk5r1	0.92483	50.4	0.397	rgb(221,141,142)	1.9908	2,2
Ikzf4	Ggta1	-0.92483	50.4	-4.0E-01	rgb(129,164,232)	1.9908	2,2
Ikzf4	Gpr89	0.92483	50.4	0.398	rgb(221,141,142)	1.9908	2,2
Ikzf4	Klf13	-0.92483	50.4	-4.0E-01	rgb(131,165,232)	1.9908	2,2
Ikzf4	Sema4d	-0.92483	50.4	-4.0E-01	rgb(131,164,232)	1.9908	2,2
Irf2	Aqp3	-0.92483	50.4	-4.0E-01	rgb(131,164,232)	1.9908	2,2
Irf2	Maf	-0.92483	50.4	-4.0E-01	rgb(129,164,232)	1.9908	2,2
Irf5	Epsti1	0.92483	50.4	0.396	rgb(221,141,142)	1.9908	None
Irf7	Serpinb9	0.92483	50.4	0.402	rgb(221,140,141)	1.9908	None
Irf9	Cmpk2	0.92483	50.4	0.404	rgb(221,140,141)	1.9908	None
Irf9	Trim26	0.92483	50.4	0.402	rgb(221,140,141)	1.9908	2,2
Isl2	Eif4e3	0.92483	50.4	0.399	rgb(221,141,142)	1.9908	2,2
Klf7	Ada	0.92483	50.4	0.405	rgb(221,140,141)	1.9908	None
Lhx5	Rftn1	0.92483	50.4	0.397	rgb(221,141,142)	1.9908	None
Lhx6	Bend4	-0.92483	50.4	-4.0E-01	rgb(131,165,232)	1.9908	2,2
Lhx6	Fam20a	-0.92483	50.4	-4.0E-01	rgb(130,164,232)	1.9908	2,2
Lhx6	Ifi203	0.92483	50.4	0.404	rgb(221,140,141)	1.9908	None
Lin54	Hist1h1c	0.92483	50.4	0.4	rgb(221,141,141)	1.9908	None
Mafb	Cxcl5	0.92483	50.4	0.404	rgb(221,140,141)	1.9908	2,2
Maff	Gbp2	0.92483	50.4	0.395	rgb(221,142,142)	1.9908	None
Mga	Ces2c	-0.92483	50.4	-4.0E-01	rgb(130,164,232)	1.9908	2,2
Mitf	Dgat1	0.92483	50.4	0.404	rgb(221,140,141)	1.9908	2,2
Mycn	Agpat9	-0.92483	50.4	-4.0E-01	rgb(129,164,232)	1.9908	2,2
Nfat5	Snx31	-0.92483	50.4	-4.0E-01	rgb(130,164,232)	1.9908	2,2
Nfatc2	Rell1	-0.92483	50.4	-4.0E-01	rgb(130,164,232)	1.9908	None
Nfkb2	Sh2b2	0.92483	50.4	0.402	rgb(221,140,141)	1.9908	2,2
Nr4a1	Cml2	0.92483	50.4	0.395	rgb(221,142,142)	1.9908	2,2
Nr4a3	Cox17	0.92483	50.4	0.396	rgb(221,141,142)	1.9908	None
Ovol1	Chd7	0.92483	50.4	0.396	rgb(221,141,142)	1.9908	None
Pou3f1	Slc3a2	-0.92483	50.4	-4.0E-01	rgb(129,164,232)	1.9908	2,2
Ppara	Hif1a	0.92483	50.4	0.399	rgb(221,141,142)	1.9908	2,2
Pparg	Eml1	0.92483	50.4	0.396	rgb(221,141,142)	1.9908	2,2
Prox1	Dleu7	-0.92483	50.4	-4.0E-01	rgb(131,165,232)	1.9908	2,2
Rarg	Gbp8	-0.92483	50.4	-4.0E-01	rgb(130,164,232)	1.9908	2,2
Rel	Matk	-0.92483	50.4	-4.0E-01	rgb(130,164,232)	1.9908	2,2
Relb	Inpp5b	0.92483	50.4	0.398	rgb(221,141,142)	1.9908	None
Rora	Ski	0.92483	50.4	0.401	rgb(221,140,141)	1.9908	None
Rorc	Tnfrsf25	0.92483	50.4	0.403	rgb(221,140,141)	1.9908	2,2
Scrt1	Myo1f	-0.92483	50.4	-4.0E-01	rgb(130,164,232)	1.9908	2,2
Scrt1	Runx1	-0.92483	50.4	-4.0E-01	rgb(131,165,232)	1.9908	2,2
Six5	Stom	-0.92483	50.4	-4.0E-01	rgb(130,164,232)	1.9908	2,2
Smad3	1600014C10Rik	0.92483	50.4	0.395	rgb(221,142,142)	1.9908	2,2
Smad3	4632428N05Rik	-0.92483	50.4	-4.0E-01	rgb(131,164,232)	1.9908	2,2
Smad3	Lclat1	0.92483	50.4	0.4	rgb(221,141,141)	1.9908	None
Sox13	Slc16a11	0.92483	50.4	0.4	rgb(221,141,141)	1.9908	2,2
Sp110	Aif1	-0.92483	50.4	-4.0E-01	rgb(130,164,232)	1.9908	2,2
Srf	AA467197	0.92483	50.4	0.399	rgb(221,141,142)	1.9908	None
Stat4	Cndp2	0.92483	50.4	0.398	rgb(221,141,142)	1.9908	None
Stat4	Fndc3a	0.92483	50.4	0.398	rgb(221,141,142)	1.9908	2,2
Tcf4	Dock9	0.92483	50.4	0.396	rgb(221,141,142)	1.9908	2,2
Topors	Rims2	0.92483	50.4	0.397	rgb(221,141,142)	1.9908	2,2
Vax2	Ddx60	-0.92483	50.4	-4.0E-01	rgb(131,165,232)	1.9908	2,2
Zbtb1	Nkd2	-0.92483	50.4	-4.0E-01	rgb(131,164,232)	1.9908	2,2
Zbtb1	Tor3a	-0.92483	50.4	-4.0E-01	rgb(129,164,232)	1.9908	2,2
Zbtb33	H2-Eb1	-0.92483	50.4	-4.0E-01	rgb(130,164,232)	1.9908	None
Zbtb6	Calca	0.92483	50.4	0.399	rgb(221,141,142)	1.9908	2,2
Zfp182	Mapk11	0.92483	50.4	0.397	rgb(221,141,142)	1.9908	2,2
Zfp202	Dlg3	-0.92483	50.4	-4.0E-01	rgb(131,165,232)	1.9908	2,2
Zfp524	Exoc2	-0.92483	50.4	-4.0E-01	rgb(130,164,232)	1.9908	2,2
Zfp628	4930506M07Rik	-0.92483	50.4	-4.0E-01	rgb(130,164,232)	1.9908	2,2
Zfp652	Asph	0.92483	50.4	0.402	rgb(221,140,141)	1.9908	None
Zfp652	Klf4	0.92483	50.4	0.395	rgb(221,142,142)	1.9908	2,2
Zkscan1	Cnnm1	0.92483	50.4	0.404	rgb(221,140,141)	1.9908	2,2
Adnp	Hist1h1a	-0.92483	50.4	-4.0E-01	rgb(131,164,232)	1.9908	2,2
Aebp2	Fyn	-0.92483	50.4	-4.0E-01	rgb(131,165,232)	1.9908	2,2
Akna	Rufy3	0.92483	50.4	0.396	rgb(221,141,142)	1.9908	2,2
Casz1	Adam10	-0.92483	50.4	-4.0E-01	rgb(131,165,232)	1.9908	2,2
Cbx2	Dhcr7	0.92483	50.4	0.397	rgb(221,141,142)	1.9908	2,2
Ccdc17	Grina	0.92483	50.4	0.4	rgb(221,141,141)	1.9908	2,2
Cebpz	Gatsl3	-0.92483	50.4	-4.0E-01	rgb(131,165,232)	1.9908	2,2
Cenpt	Athl1	0.92483	50.4	0.401	rgb(221,140,141)	1.9908	2,2
Cenpt	Bend3	-0.92483	50.4	-4.0E-01	rgb(130,164,232)	1.9908	2,2
Cenpt	Btbd11	-0.92483	50.4	-4.0E-01	rgb(131,164,232)	1.9908	2,2
Cggbp1	Acss1	0.92483	50.4	0.401	rgb(221,141,141)	1.9908	2,2
Csrnp1	Sgk1	0.92483	50.4	0.4	rgb(221,141,141)	1.9908	2,2
Cux1	Cxcr6	0.92483	50.4	0.398	rgb(221,141,142)	1.9908	2,2
Cux1	Dst	0.92483	50.4	0.399	rgb(221,141,142)	1.9908	2,2
Cux1	Tg	-0.92483	50.4	-4.0E-01	rgb(131,165,232)	1.9908	2,2
Cxxc5	Il1a	-0.92483	50.4	-4.0E-01	rgb(130,164,232)	1.9908	2,2
Dot1l	Rnf130	-0.92483	50.4	-4.0E-01	rgb(131,165,232)	1.9908	2,2
Dpf1	Kdelr3	0.92483	50.4	0.403	rgb(221,140,141)	1.9908	2,2
Dr1	Chmp4b	-0.92483	50.4	-4.0E-01	rgb(130,164,232)	1.9908	2,2
Dzip1	Gpr83	-0.92483	50.4	-4.0E-01	rgb(130,164,232)	1.9908	2,2
Foxp2	Gpr15	-0.92483	50.4	-4.0E-01	rgb(131,164,232)	1.9908	2,2
Gm14295	Gm3696	0.92483	50.4	0.397	rgb(221,141,142)	1.9908	2,2
Hmgb3	Rabggta	-0.92483	50.4	-4.0E-01	rgb(131,164,232)	1.9908	2,2
Kdm5b	Spn	0.92483	50.4	0.398	rgb(221,141,142)	1.9908	2,2
Klf6	Cd5l	0.92483	50.4	0.4	rgb(221,141,141)	1.9908	2,2
L3mbtl3	Taf7	0.92483	50.4	0.404	rgb(221,140,141)	1.9908	2,2
Myt1l	Meis1	0.92483	50.4	0.395	rgb(221,141,142)	1.9908	2,2
Naif1	Flot2	0.92483	50.4	0.397	rgb(221,141,142)	1.9908	2,2
Ncoa1	Clec2i	-0.92483	50.4	-4.0E-01	rgb(130,164,232)	1.9908	2,2
Ncoa1	Ebag9	-0.92483	50.4	-4.0E-01	rgb(130,164,232)	1.9908	2,2
Ncoa1	Wwp1	0.92483	50.4	0.403	rgb(221,140,141)	1.9908	2,2
Ncoa3	Itm2a	-0.92483	50.4	-4.0E-01	rgb(130,164,232)	1.9908	2,2
Ncoa3	Psme2	-0.92483	50.4	-4.0E-01	rgb(130,164,232)	1.9908	2,2
Ncoa3	Trappc10	0.92483	50.4	0.403	rgb(221,140,141)	1.9908	2,2
Phf1	Gimap8	0.92483	50.4	0.396	rgb(221,141,142)	1.9908	2,2
Phf20	Adcy4	0.92483	50.4	0.403	rgb(221,140,141)	1.9908	2,2
Pou5f2	2610034B18Rik	0.92483	50.4	0.402	rgb(221,140,141)	1.9908	2,2
Satb1	Adamts6	-0.92483	50.4	-4.0E-01	rgb(129,164,232)	1.9908	2,2
Satb1	Gsn	0.92483	50.4	0.396	rgb(221,141,142)	1.9908	2,2
Skil	Tle1	0.92483	50.4	0.401	rgb(221,140,141)	1.9908	2,2
Sp6	Tppp	0.92483	50.4	0.396	rgb(221,141,142)	1.9908	2,2
Tbx6	Hsd17b7	-0.92483	50.4	-4.0E-01	rgb(129,164,232)	1.9908	2,2
Thap3	Arrb2	0.92483	50.4	0.404	rgb(221,140,141)	1.9908	2,2
Thap3	Cnot1	-0.92483	50.4	-4.0E-01	rgb(130,164,232)	1.9908	2,2
Thap3	Krtcap2	0.92483	50.4	0.403	rgb(221,140,141)	1.9908	2,2
Thap3	Nudt8	0.92483	50.4	0.399	rgb(221,141,142)	1.9908	2,2
Thap3	Sf3b3	-0.92483	50.4	-4.0E-01	rgb(130,164,232)	1.9908	2,2
Trps1	Kif5c	0.92483	50.4	0.398	rgb(221,141,142)	1.9908	2,2
Zbtb32	Arhgef6	0.92483	50.4	0.403	rgb(221,140,141)	1.9908	2,2
Zbtb38	Idh1	0.92483	50.4	0.397	rgb(221,141,142)	1.9908	2,2
Zbtb46	Serpinc1	0.92483	50.4	0.398	rgb(221,141,142)	1.9908	2,2
Zbtb48	Agl	-0.92483	50.4	-4.0E-01	rgb(129,164,232)	1.9908	2,2
Zbtb5	Serpinf1	-0.92483	50.4	-4.0E-01	rgb(130,164,232)	1.9908	2,2
Zeb2	Slit3	0.92483	50.4	0.396	rgb(221,141,142)	1.9908	2,2
Zfp120	Adssl1	0.92483	50.4	0.397	rgb(221,141,142)	1.9908	2,2
Zfp277	1500009L16Rik	0.92483	50.4	0.404	rgb(221,140,141)	1.9908	2,2
Zfp280b	BC021614	-0.92483	50.4	-4.0E-01	rgb(130,164,232)	1.9908	2,2
Zfp280b	Snx10	-0.92483	50.4	-4.0E-01	rgb(130,164,232)	1.9908	2,2
Zfp334	Apbb1ip	-0.92483	50.4	-4.0E-01	rgb(129,164,232)	1.9908	2,2
Zfp367	Cenpw	0.92483	50.4	0.396	rgb(221,141,142)	1.9908	2,2
Zfp367	Mapk11	-0.92483	50.4	-4.0E-01	rgb(130,164,232)	1.9908	2,2
Zfp367	Wdr76	0.92483	50.4	0.399	rgb(221,141,142)	1.9908	2,2
Zfp385a	Gtse1	0.92483	50.4	0.395	rgb(221,141,142)	1.9908	2,2
Zfp385a	Pltp	0.92483	50.4	0.396	rgb(221,141,142)	1.9908	2,2
Zfp386	Emb	0.92483	50.4	0.404	rgb(221,140,141)	1.9908	2,2
Zfp398	Cnot1	0.92483	50.4	0.404	rgb(221,140,141)	1.9908	2,2
Zfp398	Sdr39u1	-0.92483	50.4	-4.0E-01	rgb(130,164,232)	1.9908	2,2
Zfp426	Galm	0.92483	50.4	0.395	rgb(221,142,142)	1.9908	2,2
Zfp426	Gpr34	0.92483	50.4	0.399	rgb(221,141,142)	1.9908	2,2
Zfp473	Maged1	0.92483	50.4	0.399	rgb(221,141,142)	1.9908	2,2
Zfp473	Sec24d	0.92483	50.4	0.397	rgb(221,141,142)	1.9908	2,2
Zfp473	Tnni3	0.92483	50.4	0.398	rgb(221,141,142)	1.9908	2,2
Zfp511	Idi1	-0.92483	50.4	-4.0E-01	rgb(130,164,232)	1.9908	2,2
Zfp516	Nphp3	0.92483	50.4	0.402	rgb(221,140,141)	1.9908	2,2
Zfp536	Hopx	0.92483	50.4	0.399	rgb(221,141,142)	1.9908	2,2
Zfp608	Kcna3	-0.92483	50.4	-4.0E-01	rgb(131,165,232)	1.9908	2,2
Zfp608	Trpv2	0.92483	50.4	0.396	rgb(221,141,142)	1.9908	2,2
Zfp629	Hemgn	0.92483	50.4	0.399	rgb(221,141,142)	1.9908	2,2
Zfp629	Ubiad1	-0.92483	50.4	-4.0E-01	rgb(131,165,232)	1.9908	2,2
Zfp667	Acvrl1	0.92483	50.4	0.402	rgb(221,140,141)	1.9908	2,2
Zfp667	Cbx4	-0.92483	50.4	-4.0E-01	rgb(129,164,232)	1.9908	2,2
Zfp750	1700007K13Rik	0.92483	50.4	0.398	rgb(221,141,142)	1.9908	2,2
Zfp871	Ptbp2	0.92483	50.4	0.403	rgb(221,140,141)	1.9908	2,2
Zfp9	Slc23a2	-0.92483	50.4	-4.0E-01	rgb(130,164,232)	1.9908	2,2
Zfp932	Yif1b	-0.92483	50.4	-4.0E-01	rgb(130,164,232)	1.9908	2,2
Zfp945	Il12rb1	-0.92483	50.4	-4.0E-01	rgb(129,164,232)	1.9908	2,2
Zfp960	Vsig10	0.92483	50.4	0.401	rgb(221,140,141)	1.9908	2,2
Zhx2	Tnfrsf8	-0.92483	50.4	-4.0E-01	rgb(130,164,232)	1.9908	2,2
Satb1	Ppard	0.92483	50.4	0.851	rgb(226, 54, 56)	1.9908	2,2
Satb2	Ppard	0.92483	50.4	0.851	rgb(226, 54, 56)	1.9908	2,2
Ahctf1	Tnfsf10	-0.92304	50.39	-3.9E-01	rgb(133,166,232)	1.9906	2,2
Ar	Srpk1	0.92304	50.39	0.389	rgb(221,143,143)	1.9906	2,2
Arid3b	Acoxl	0.92304	50.39	0.392	rgb(221,142,143)	1.9906	2,2
Arid5a	Eps8	0.92304	50.39	0.394	rgb(221,142,142)	1.9906	2,2
Ascl2	Lgals7	-0.92304	50.39	-3.9E-01	rgb(131,165,232)	1.9906	2,2
Atf6	Impa2	-0.92304	50.39	-3.9E-01	rgb(132,165,232)	1.9906	2,2
Bcl11b	5430427O19Rik	0.92304	50.39	0.391	rgb(221,142,143)	1.9906	None
Bcl11b	Rapgef3	-0.92304	50.39	-3.9E-01	rgb(132,166,232)	1.9906	2,2
Bhlhe41	Frmd4b	-0.92304	50.39	-3.9E-01	rgb(132,165,232)	1.9906	2,2
Cebpb	Ccl5	0.92304	50.39	0.386	rgb(221,143,144)	1.9906	2,2
Cebpb	Psph	0.92304	50.39	0.394	rgb(221,142,142)	1.9906	None
Cenpb	Tubb2b	0.92304	50.39	0.395	rgb(221,142,142)	1.9906	2,2
Creb3l1	Tigit	0.92304	50.39	0.392	rgb(221,142,143)	1.9906	2,2
Crem	Nr4a1	0.92304	50.39	0.386	rgb(221,143,144)	1.9906	2,2
Dmrt1	Hspa4l	0.92304	50.39	0.386	rgb(221,143,144)	1.9906	2,2
E2f4	Exo1	0.92304	50.39	0.386	rgb(221,143,144)	1.9906	2,2
E4f1	Trpv2	-0.92304	50.39	-3.9E-01	rgb(133,166,232)	1.9906	2,2
Egr2	Nfkb1	0.92304	50.39	0.394	rgb(221,142,143)	1.9906	None
Elk3	Pck2	-0.92304	50.39	-3.9E-01	rgb(132,165,232)	1.9906	2,2
Fosl1	Mapk7	0.92304	50.39	0.394	rgb(221,142,142)	1.9906	2,2
Fosl1	Npr3	0.92304	50.39	0.393	rgb(221,142,143)	1.9906	2,2
Fosl1	Prpsap2	-0.92304	50.39	-3.9E-01	rgb(133,166,232)	1.9906	2,2
Foxh1	Inadl	0.92304	50.39	0.388	rgb(221,143,144)	1.9906	2,2
Foxn2	2610035D17Rik	0.92304	50.39	0.391	rgb(221,142,143)	1.9906	None
Foxn3	Selp	0.92304	50.39	0.388	rgb(221,143,144)	1.9906	None
Gata2	Itga11	0.92304	50.39	0.394	rgb(221,142,143)	1.9906	2,2
Gata3	Itgb3	0.92304	50.39	0.389	rgb(221,143,144)	1.9906	None
Gata3	Spry4	0.92304	50.39	0.393	rgb(221,142,143)	1.9906	2,2
Gata3	Stat2	-0.92304	50.39	-3.9E-01	rgb(132,165,232)	1.9906	2,2
Hesx1	Gramd1b	0.92304	50.39	0.388	rgb(221,143,144)	1.9906	None
Hic1	Ccrn4l	0.92304	50.39	0.395	rgb(221,142,142)	1.9906	2,2
Hif1a	Ppap2c	0.92304	50.39	0.392	rgb(221,142,143)	1.9906	2,2
Hmx2	Eea1	-0.92304	50.39	-3.9E-01	rgb(133,166,232)	1.9906	2,2
Hmx2	Tlcd2	-0.92304	50.39	-3.9E-01	rgb(133,166,232)	1.9906	2,2
Hmx3	Ckap4	-0.92304	50.39	-3.9E-01	rgb(132,166,232)	1.9906	2,2
Hmx3	Nkd2	0.92304	50.39	0.385	rgb(221,143,144)	1.9906	2,2
Hoxb1	Ubiad1	-0.92304	50.39	-3.9E-01	rgb(133,166,232)	1.9906	2,2
Ikzf4	Tle6	-0.92304	50.39	-3.9E-01	rgb(133,166,232)	1.9906	2,2
Irf7	Xaf1	0.92304	50.39	0.387	rgb(221,143,144)	1.9906	None
Junb	Tbc1d14	0.92304	50.39	0.391	rgb(221,142,143)	1.9906	None
Kdm2b	Hist1h1a	0.92304	50.39	0.387	rgb(221,143,144)	1.9906	None
Lhx2	Eea1	0.92304	50.39	0.39	rgb(221,143,143)	1.9906	2,2
Lhx5	Mapk7	-0.92304	50.39	-3.9E-01	rgb(132,165,232)	1.9906	2,2
Lhx5	Slc5a11	0.92304	50.39	0.393	rgb(221,142,143)	1.9906	2,2
Lhx6	Asap1	0.92304	50.39	0.394	rgb(221,142,143)	1.9906	2,2
Lhx6	Emilin1	-0.92304	50.39	-3.9E-01	rgb(133,166,232)	1.9906	2,2
Lin54	Ccrn4l	-0.92304	50.39	-3.9E-01	rgb(133,166,232)	1.9906	2,2
Lin54	Dazap2	-0.92304	50.39	-3.9E-01	rgb(133,166,232)	1.9906	2,2
Mafg	Sumf2	-0.92304	50.39	-3.9E-01	rgb(133,166,232)	1.9906	2,2
Mnt	Aldh3a2	-0.92304	50.39	-3.9E-01	rgb(132,165,232)	1.9906	2,2
Nfatc2	Gramd1b	0.92304	50.39	0.394	rgb(221,142,142)	1.9906	None
Nfe2l2	Dusp6	-0.92304	50.39	-3.9E-01	rgb(133,166,232)	1.9906	2,2
Nfe2l2	Fam120c	-0.92304	50.39	-3.9E-01	rgb(133,166,232)	1.9906	2,2
Nfia	St8sia6	0.92304	50.39	0.386	rgb(221,143,144)	1.9906	2,2
Nfil3	B930041F14Rik	-0.92304	50.39	-3.9E-01	rgb(132,165,232)	1.9906	2,2
Nfkb2	Fam129a	0.92304	50.39	0.39	rgb(221,142,143)	1.9906	None
Nr1d1	Gap43	0.92304	50.39	0.39	rgb(221,142,143)	1.9906	2,2
Nr1d1	Myo1f	0.92304	50.39	0.386	rgb(221,143,144)	1.9906	2,2
Nr1d2	Pstpip1	0.92304	50.39	0.391	rgb(221,142,143)	1.9906	2,2
Nr2f1	Robo1	-0.92304	50.39	-3.9E-01	rgb(133,166,232)	1.9906	2,2
Nr3c2	Stom	0.92304	50.39	0.394	rgb(221,142,143)	1.9906	2,2
Nr4a1	Thap2	0.92304	50.39	0.391	rgb(221,142,143)	1.9906	None
Ovol1	Hspa4l	0.92304	50.39	0.39	rgb(221,143,143)	1.9906	2,2
Ovol1	Il12rb2	0.92304	50.39	0.389	rgb(221,143,143)	1.9906	None
Ovol1	Rnf125	0.92304	50.39	0.387	rgb(221,143,144)	1.9906	2,2
Prox1	Gpm6b	0.92304	50.39	0.392	rgb(221,142,143)	1.9906	2,2
Prox1	Id2	0.92304	50.39	0.394	rgb(221,142,143)	1.9906	2,2
Prrx1	4930539E08Rik	-0.92304	50.39	-3.9E-01	rgb(132,165,232)	1.9906	2,2
Prrx1	Id1	0.92304	50.39	0.39	rgb(221,143,143)	1.9906	2,2
Prrx1	Siah3	-0.92304	50.39	-3.9E-01	rgb(133,166,232)	1.9906	2,2
Prrx1	Slc9a9	0.92304	50.39	0.387	rgb(221,143,144)	1.9906	None
Rbpj	Neu3	-0.92304	50.39	-3.9E-01	rgb(132,165,232)	1.9906	2,2
Rora	Cyth1	0.92304	50.39	0.394	rgb(221,142,143)	1.9906	2,2
Sall3	Dusp1	-0.92304	50.39	-3.9E-01	rgb(133,166,232)	1.9906	2,2
Six1	Gpr65	-0.92304	50.39	-3.9E-01	rgb(132,165,232)	1.9906	2,2
Smad3	Slc9a2	0.92304	50.39	0.393	rgb(221,142,143)	1.9906	None
Smad3	Ss18	0.92304	50.39	0.385	rgb(221,143,144)	1.9906	None
Smad3	Tmeff1	0.92304	50.39	0.39	rgb(221,143,143)	1.9906	None
Smad3	Tmprss3	0.92304	50.39	0.385	rgb(221,143,144)	1.9906	2,2
Smad4	Fam129b	0.92304	50.39	0.391	rgb(221,142,143)	1.9906	2,2
Snai2	Lax1	0.92304	50.39	0.391	rgb(221,142,143)	1.9906	2,2
Snai2	Map3k8	-0.92304	50.39	-3.9E-01	rgb(133,166,232)	1.9906	2,2
Snai2	Mx1	-0.92304	50.39	-3.9E-01	rgb(133,166,232)	1.9906	2,2
Sox5	Spire1	-0.92304	50.39	-3.9E-01	rgb(132,165,232)	1.9906	2,2
Spib	Nlgn2	-0.92304	50.39	-3.9E-01	rgb(131,165,232)	1.9906	2,2
Srebf1	Mc2r	0.92304	50.39	0.395	rgb(221,142,142)	1.9906	2,2
Srebf2	Soat2	0.92304	50.39	0.387	rgb(221,143,144)	1.9906	2,2
Stat3	Muc1	0.92304	50.39	0.393	rgb(221,142,143)	1.9906	2,2
Stat3	Sema7a	0.92304	50.39	0.395	rgb(221,142,142)	1.9906	None
Stat4	Il24	0.92304	50.39	0.388	rgb(221,143,144)	1.9906	None
Tbx21	Adam9	-0.92304	50.39	-3.9E-01	rgb(133,166,232)	1.9906	2,2
Tbx21	Specc1	-0.92304	50.39	-3.9E-01	rgb(133,166,232)	1.9906	2,2
Tcf7l1	Dnm3	0.92304	50.39	0.387	rgb(221,143,144)	1.9906	None
Tcf7l2	Rps14	-0.92304	50.39	-3.9E-01	rgb(133,166,232)	1.9906	None
Tead1	Pck2	-0.92304	50.39	-3.9E-01	rgb(133,166,232)	1.9906	2,2
Tead1	Sh3bp4	-0.92304	50.39	-3.9E-01	rgb(133,166,232)	1.9906	2,2
Thra	Hvcn1	0.92304	50.39	0.39	rgb(221,142,143)	1.9906	2,2
Thrb	Zfp36	0.92304	50.39	0.389	rgb(221,143,144)	1.9906	None
Zbtb1	Sbf2	0.92304	50.39	0.391	rgb(221,142,143)	1.9906	2,2
Zbtb1	Trat1	-0.92304	50.39	-3.9E-01	rgb(133,166,232)	1.9906	2,2
Zbtb33	1500009L16Rik	-0.92304	50.39	-3.9E-01	rgb(132,165,232)	1.9906	2,2
Zbtb7a	Flot1	0.92304	50.39	0.386	rgb(221,143,144)	1.9906	None
Zfp281	Sh3bp1	0.92304	50.39	0.391	rgb(221,142,143)	1.9906	None
Zfp524	Krt16	0.92304	50.39	0.386	rgb(221,143,144)	1.9906	2,2
Zfp664	St6galnac1	-0.92304	50.39	-3.9E-01	rgb(132,166,232)	1.9906	2,2
Zfp711	F2rl2	0.92304	50.39	0.39	rgb(221,143,143)	1.9906	2,2
Zic5	Dock9	-0.92304	50.39	-3.9E-01	rgb(133,166,232)	1.9906	2,2
Aebp2	Klf3	-0.92304	50.39	-3.9E-01	rgb(133,166,232)	1.9906	2,2
Aebp2	Rpa2	-0.92304	50.39	-3.9E-01	rgb(132,165,232)	1.9906	2,2
Atmin	Klf10	-0.92304	50.39	-3.9E-01	rgb(131,165,232)	1.9906	2,2
Carf	Thrb	0.92304	50.39	0.393	rgb(221,142,143)	1.9906	2,2
Casz1	Itga2	0.92304	50.39	0.39	rgb(221,142,143)	1.9906	2,2
Casz1	Tpbg	0.92304	50.39	0.391	rgb(221,142,143)	1.9906	2,2
Cenpt	Ctnnd1	0.92304	50.39	0.394	rgb(221,142,142)	1.9906	2,2
Csrnp1	Pim1	0.92304	50.39	0.387	rgb(221,143,144)	1.9906	2,2
Cux1	Acin1	0.92304	50.39	0.395	rgb(221,142,142)	1.9906	2,2
[truncated: 51,142 more rows]
