# Supplementary material for: Leveraging chromatin accessibility for transcriptional regulatory network inference in T Helper 17 Cells
Source: Genome Res. 2019 Mar;29(3):449–63. doi: 10.1101/gr.238253.118 (PMC6396413; doi:10.1101/gr.238253.118)
Supplement: Supplemental Material [file supp_gr.238253.118_Supplemental_Th17_TRN_Networks.zip › Th17_TRN_Networks-master/TRN_Notebooks/Networks/ATAC_allTh_bias100_TFmRNA_sp.tsv]

TF	Target	SignedQuantile	NonzeroSubsamples(Stability)	pCorr	stroke	stroke-width	stroke-dasharray
Tbx21	Tbkbp1	1	50.92	0.917	rgb(227, 42, 44)	2	2,2
Irf7	Rtp4	0.99815	50.89	0.886	rgb(227, 48, 50)	1.9994	None
Irf1	Nlrc5	0.9963	50.87	0.869	rgb(227, 51, 53)	1.999	2,2
Irf1	Tbx21	0.99445	50.83	0.829	rgb(226, 59, 60)	1.9982	2,2
Irf7	Rsad2	0.9926	50.82	0.82	rgb(226, 60, 62)	1.998	None
Nfkb2	Psd	0.9926	50.82	0.818	rgb(226, 61, 62)	1.998	None
Zfp182	Fyco1	0.9926	50.82	0.823	rgb(226, 60, 61)	1.998	2,2
Rorc	Lingo4	0.99075	50.81	0.811	rgb(226, 62, 64)	1.9978	2,2
Sp110	Cdkn2d	0.99075	50.81	0.814	rgb(226, 62, 63)	1.9978	2,2
Srebf2	Dhcr24	0.99075	50.81	0.806	rgb(226, 63, 65)	1.9978	2,2
Srebf1	Fads2	0.9889	50.8	0.801	rgb(226, 64, 66)	1.9976	2,2
Zfp385a	Zmat3	0.98705	50.79	0.795	rgb(226, 65, 67)	1.9974	2,2
Nr4a1	Nr4a3	0.9852	50.78	0.775	rgb(226, 69, 70)	1.9972	2,2
Zfp367	Dtl	0.9852	50.78	0.776	rgb(226, 69, 70)	1.9972	2,2
Irf9	Irf7	0.98335	50.77	0.774	rgb(226, 69, 71)	1.997	None
Irf1	Igtp	0.9815	50.76	0.758	rgb(225, 72, 74)	1.9968	None
Irf7	Ifit1	0.9815	50.76	0.764	rgb(225, 71, 73)	1.9968	None
Irf7	Xaf1	0.9815	50.76	0.763	rgb(225, 71, 73)	1.9968	None
Sp110	Gbp6	0.9815	50.76	0.761	rgb(225, 72, 73)	1.9968	2,2
Zfp467	Sspo	0.9815	50.76	0.76	rgb(225, 72, 73)	1.9968	2,2
Zfp367	Rpa2	0.9815	50.76	0.762	rgb(225, 71, 73)	1.9968	2,2
Foxo1	Icam5	-0.97965	50.75	-7.5E-01	rgb( 55,118,245)	1.9966	2,2
Irf1	Fam26f	0.97965	50.75	0.75	rgb(225, 74, 75)	1.9966	None
Irf7	Cmpk2	0.97965	50.75	0.749	rgb(225, 74, 75)	1.9966	None
Irf7	I830012O16Rik	0.97965	50.75	0.75	rgb(225, 74, 75)	1.9966	2,2
Whsc1	Fancm	0.97965	50.75	0.751	rgb(225, 73, 75)	1.9966	2,2
Egr1	Egr2	0.9778	50.73	0.73	rgb(225, 78, 79)	1.9962	None
Irf7	Ifit3	0.9778	50.73	0.733	rgb(225, 77, 78)	1.9962	None
Srebf1	Insig1	0.9778	50.73	0.726	rgb(225, 78, 80)	1.9962	2,2
Zfp473	Fkrp	-0.9778	50.73	-7.3E-01	rgb( 58,120,245)	1.9962	2,2
Elk3	Capg	0.97595	50.72	0.722	rgb(225, 79, 81)	1.996	2,2
Foxs1	Mylk2	0.97595	50.72	0.721	rgb(225, 79, 81)	1.996	2,2
Tcf12	Mycbp2	0.97595	50.72	0.722	rgb(225, 79, 81)	1.996	None
Tead1	Nupr1	0.97595	50.72	0.716	rgb(225, 80, 82)	1.996	2,2
Mxd3	Cdc25b	0.97595	50.72	0.723	rgb(225, 79, 80)	1.996	2,2
Zfp329	Neat1	0.97595	50.72	0.72	rgb(225, 80, 81)	1.996	2,2
Cebpg	Pck2	0.9741	50.71	0.707	rgb(225, 82, 83)	1.9958	2,2
Hes1	Spink2	0.9741	50.71	0.712	rgb(225, 81, 82)	1.9958	2,2
Ikzf4	Treml2	0.9741	50.71	0.706	rgb(225, 82, 84)	1.9958	2,2
Irf1	Gbp4	0.9741	50.71	0.71	rgb(225, 81, 83)	1.9958	None
Irf7	2010002M12Rik	0.9741	50.71	0.711	rgb(225, 81, 83)	1.9958	2,2
Tfdp2	Oxct1	0.9741	50.71	0.707	rgb(225, 82, 83)	1.9958	None
Adnp	Dcxr	-0.9741	50.71	-7.1E-01	rgb( 63,123,244)	1.9958	2,2
Zfp385a	Eng	0.9741	50.71	0.714	rgb(225, 81, 82)	1.9958	2,2
Irf1	Gbp7	0.97225	50.7	0.701	rgb(225, 83, 85)	1.9956	None
Irf7	Mx1	0.97225	50.7	0.703	rgb(225, 83, 84)	1.9956	None
Kdm2b	Mxd1	-0.97225	50.7	-7.0E-01	rgb( 65,125,244)	1.9956	2,2
C030039L03Rik	Prkab2	0.97225	50.7	0.695	rgb(225, 84, 86)	1.9956	2,2
Prdm2	Dock4	0.97225	50.7	0.7	rgb(225, 83, 85)	1.9956	2,2
Ahrr	Cyp1b1	0.9704	50.69	0.694	rgb(225, 84, 86)	1.9954	2,2
Epas1	Gata3	0.9704	50.69	0.687	rgb(225, 86, 87)	1.9954	2,2
Irf7	Oasl2	0.9704	50.69	0.694	rgb(225, 84, 86)	1.9954	None
Nr4a3	Nr4a1	0.9704	50.69	0.694	rgb(225, 85, 86)	1.9954	2,2
C030039L03Rik	Ankzf1	0.9704	50.69	0.693	rgb(225, 85, 86)	1.9954	2,2
C030039L03Rik	Per2	0.9704	50.69	0.694	rgb(225, 85, 86)	1.9954	2,2
Tulp3	Tbc1d14	0.9704	50.69	0.688	rgb(225, 86, 87)	1.9954	2,2
Ahrr	Pdpn	0.96855	50.68	0.677	rgb(224, 88, 89)	1.9952	2,2
Irf1	Gbp6	0.96855	50.68	0.683	rgb(225, 87, 88)	1.9952	None
Irf7	Cxcl10	0.96855	50.68	0.677	rgb(224, 88, 89)	1.9952	None
Jun	Kdelc2	-0.96855	50.68	-6.8E-01	rgb( 70,128,243)	1.9952	None
Patz1	Mboat7	0.96855	50.68	0.679	rgb(224, 87, 89)	1.9952	None
Atf6b	Crip1	-0.96855	50.68	-6.8E-01	rgb( 70,128,243)	1.9952	2,2
Sgsm2	Tert	0.96855	50.68	0.678	rgb(224, 87, 89)	1.9952	2,2
Cebpg	Gpt2	0.9667	50.67	0.668	rgb(224, 89, 91)	1.995	2,2
Foxs1	Vax2	0.9667	50.67	0.674	rgb(224, 88, 90)	1.995	2,2
Irf7	Pydc4	0.9667	50.67	0.668	rgb(224, 89, 91)	1.995	None
Prrx1	Cav1	0.9667	50.67	0.674	rgb(224, 88, 90)	1.995	2,2
Sp110	Bcl2a1b	0.9667	50.67	0.674	rgb(224, 88, 90)	1.995	2,2
Sp110	Ly6c1	0.9667	50.67	0.665	rgb(224, 90, 91)	1.995	2,2
Vax2	Il17re	0.9667	50.67	0.668	rgb(224, 89, 91)	1.995	2,2
Whsc1	Exo1	0.9667	50.67	0.67	rgb(224, 89, 90)	1.995	2,2
Zfp367	Exo1	0.9667	50.67	0.668	rgb(224, 89, 91)	1.995	2,2
Zhx1	Ptprc	0.9667	50.67	0.666	rgb(224, 90, 91)	1.995	2,2
Atf3	Hdc	0.96485	50.66	0.664	rgb(224, 90, 92)	1.9948	None
Bcl6b	Kctd7	0.96485	50.66	0.657	rgb(224, 92, 93)	1.9948	2,2
Irf1	Gbp5	0.96485	50.66	0.66	rgb(224, 91, 92)	1.9948	None
Osr2	Serpinb1b	0.96485	50.66	0.665	rgb(224, 90, 91)	1.9948	2,2
Pou6f1	Ust	0.96485	50.66	0.661	rgb(224, 91, 92)	1.9948	2,2
Stat4	Dock11	0.96485	50.66	0.661	rgb(224, 91, 92)	1.9948	2,2
Xbp1	Rap1gds1	0.96485	50.66	0.657	rgb(224, 92, 93)	1.9948	2,2
Ankzf1	Rbfox2	0.96485	50.66	0.655	rgb(224, 92, 93)	1.9948	2,2
Mxd4	Tcp11l2	0.96485	50.66	0.657	rgb(224, 91, 93)	1.9948	2,2
Tigd2	Utf1	-0.96485	50.66	-6.6E-01	rgb( 74,130,242)	1.9948	2,2
Zeb2	Aff3	-0.96485	50.66	-6.6E-01	rgb( 75,130,242)	1.9948	2,2
Zfp367	Wdr76	0.96485	50.66	0.664	rgb(224, 90, 92)	1.9948	2,2
Zfp385a	Abhd4	0.96485	50.66	0.663	rgb(224, 90, 92)	1.9948	2,2
Zfp629	Ttbk2	0.96485	50.66	0.664	rgb(224, 90, 92)	1.9948	2,2
Zfp956	Ankrd23	0.96485	50.66	0.662	rgb(224, 90, 92)	1.9948	2,2
Bhlhe40	Anxa4	0.963	50.65	0.655	rgb(224, 92, 93)	1.9946	None
Bhlhe40	Tnip3	0.963	50.65	0.653	rgb(224, 92, 94)	1.9946	2,2
Gata3	Il13	0.963	50.65	0.65	rgb(224, 93, 94)	1.9946	2,2
Irf1	Tgtp2	0.963	50.65	0.648	rgb(224, 93, 95)	1.9946	None
Irf5	Gna15	0.963	50.65	0.651	rgb(224, 93, 94)	1.9946	None
Irf7	Mx2	0.963	50.65	0.651	rgb(224, 93, 94)	1.9946	None
Jdp2	Pck2	0.963	50.65	0.653	rgb(224, 92, 94)	1.9946	2,2
Rbpj	Nedd4	0.963	50.65	0.645	rgb(224, 94, 95)	1.9946	2,2
Sp4	Fbxw2	0.963	50.65	0.65	rgb(224, 93, 94)	1.9946	2,2
Zeb2	Srxn1	0.963	50.65	0.645	rgb(224, 94, 95)	1.9946	2,2
Zfp948	Ankrd23	0.963	50.65	0.652	rgb(224, 93, 94)	1.9946	2,2
Cebpg	Trib3	0.96114	50.64	0.644	rgb(224, 94, 95)	1.9944	2,2
Crem	Agpat9	0.96114	50.64	0.645	rgb(224, 94, 95)	1.9944	2,2
Foxs1	S100a4	0.96114	50.64	0.642	rgb(224, 94, 96)	1.9944	2,2
Klf2	Sell	0.96114	50.64	0.636	rgb(224, 96, 97)	1.9944	2,2
Maf	Il21	0.96114	50.64	0.637	rgb(224, 95, 97)	1.9944	2,2
Mybl1	4632434I11Rik	0.96114	50.64	0.645	rgb(224, 94, 95)	1.9944	2,2
Rel	Agpat3	-0.96114	50.64	-6.4E-01	rgb( 78,133,241)	1.9944	2,2
Stat1	Dtx3l	0.96114	50.64	0.642	rgb(224, 94, 96)	1.9944	None
Zfp202	Dusp12	0.96114	50.64	0.643	rgb(224, 94, 95)	1.9944	2,2
Csrnp1	Mxd1	0.96114	50.64	0.644	rgb(224, 94, 95)	1.9944	2,2
Phf1	Kcnq5	-0.96114	50.64	-6.4E-01	rgb( 78,133,241)	1.9944	2,2
Zeb2	Ptger2	0.96114	50.64	0.645	rgb(224, 94, 95)	1.9944	2,2
Zfp35	Zscan21	0.96114	50.64	0.636	rgb(224, 95, 97)	1.9944	2,2
Zfp367	Cenpm	0.96114	50.64	0.642	rgb(224, 94, 96)	1.9944	2,2
Zfp429	Apold1	-0.96114	50.64	-6.4E-01	rgb( 79,133,241)	1.9944	2,2
Arid5a	Sbno2	0.95929	50.63	0.629	rgb(224, 97, 98)	1.9942	2,2
Elf1	Slain1	0.95929	50.63	0.629	rgb(224, 97, 98)	1.9942	None
Etv6	Ncs1	0.95929	50.63	0.629	rgb(224, 97, 98)	1.9942	2,2
Irf4	Loxl2	-0.95929	50.63	-6.3E-01	rgb( 81,134,241)	1.9942	2,2
Irf7	Oas1b	0.95929	50.63	0.632	rgb(224, 96, 98)	1.9942	None
Lin54	Iqgap2	0.95929	50.63	0.627	rgb(224, 97, 98)	1.9942	2,2
Pou6f1	Ccr5	0.95929	50.63	0.634	rgb(224, 96, 97)	1.9942	2,2
Zbtb4	Zswim4	0.95929	50.63	0.629	rgb(224, 97, 98)	1.9942	2,2
Atf6b	Syf2	-0.95929	50.63	-6.3E-01	rgb( 80,134,241)	1.9942	2,2
C030039L03Rik	Kcnc3	0.95929	50.63	0.627	rgb(224, 97, 98)	1.9942	2,2
Cggbp1	Scyl2	0.95929	50.63	0.631	rgb(224, 96, 98)	1.9942	2,2
Foxp4	B4galnt1	0.95929	50.63	0.631	rgb(224, 97, 98)	1.9942	2,2
Lcorl	Cmtm4	0.95929	50.63	0.627	rgb(224, 97, 98)	1.9942	2,2
Mxd4	Urb1	-0.95929	50.63	-6.3E-01	rgb( 81,134,241)	1.9942	2,2
Plscr1	Clic4	0.95929	50.63	0.63	rgb(224, 97, 98)	1.9942	2,2
Ski	Slc43a2	0.95929	50.63	0.625	rgb(224, 98, 99)	1.9942	2,2
Whsc1	Rfwd3	0.95929	50.63	0.627	rgb(224, 97, 99)	1.9942	2,2
Zfp367	Pknox1	-0.95929	50.63	-6.3E-01	rgb( 80,134,241)	1.9942	2,2
Zfp386	Spry1	-0.95929	50.63	-6.3E-01	rgb( 79,133,241)	1.9942	2,2
Zfp629	Dnmt3b	0.95929	50.63	0.628	rgb(224, 97, 98)	1.9942	2,2
Zfp750	Robo3	0.95929	50.63	0.626	rgb(224, 97, 99)	1.9942	2,2
Zfp808	Rfwd3	0.95929	50.63	0.635	rgb(224, 96, 97)	1.9942	2,2
Cebpg	Chac1	0.95744	50.62	0.62	rgb(224, 99,100)	1.994	2,2
Cebpg	Psph	0.95744	50.62	0.616	rgb(224, 99,100)	1.994	2,2
Cebpg	Slc7a3	0.95744	50.62	0.62	rgb(224, 99,100)	1.994	2,2
Elf1	Stk4	0.95744	50.62	0.621	rgb(224, 98,100)	1.994	None
Elk3	Dusp14	0.95744	50.62	0.62	rgb(224, 98,100)	1.994	2,2
Ets1	Pdcd1	-0.95744	50.62	-6.2E-01	rgb( 83,135,241)	1.994	None
Etv4	Dusp9	0.95744	50.62	0.618	rgb(224, 99,100)	1.994	2,2
Etv4	Slc6a9	0.95744	50.62	0.617	rgb(224, 99,100)	1.994	2,2
Gata3	Nrgn	0.95744	50.62	0.615	rgb(224,100,101)	1.994	2,2
Mybl1	Gtse1	0.95744	50.62	0.624	rgb(224, 98, 99)	1.994	2,2
Ovol1	Dixdc1	0.95744	50.62	0.621	rgb(224, 98,100)	1.994	2,2
Rorc	C2cd4d	0.95744	50.62	0.624	rgb(224, 98, 99)	1.994	2,2
Smad4	Prex1	0.95744	50.62	0.625	rgb(224, 98, 99)	1.994	2,2
Tbx21	Notch1	0.95744	50.62	0.616	rgb(224, 99,101)	1.994	2,2
Dpf1	Porcn	0.95744	50.62	0.624	rgb(224, 98, 99)	1.994	2,2
Gm14420	Gm2011	0.95744	50.62	0.622	rgb(224, 98, 99)	1.994	2,2
Zbtb46	Cd83	0.95744	50.62	0.618	rgb(224, 99,100)	1.994	2,2
Zfp367	Apitd1	0.95744	50.62	0.623	rgb(224, 98, 99)	1.994	2,2
Zfp385a	Slc19a2	0.95744	50.62	0.618	rgb(224, 99,100)	1.994	2,2
Zfp429	Megf8	-0.95744	50.62	-6.2E-01	rgb( 82,135,241)	1.994	2,2
Zfp750	Pvrl4	0.95744	50.62	0.619	rgb(224, 99,100)	1.994	2,2
Ddit3	Sars	0.95559	50.61	0.613	rgb(224,100,101)	1.9938	2,2
Irf1	Erap1	0.95559	50.61	0.606	rgb(224,101,102)	1.9938	None
Irf4	Crtam	-0.95559	50.61	-6.1E-01	rgb( 85,137,240)	1.9938	None
Irf4	Cxcl2	-0.95559	50.61	-6.1E-01	rgb( 84,136,240)	1.9938	2,2
Irf4	Slfn2	0.95559	50.61	0.615	rgb(224,100,101)	1.9938	None
Irf7	Ccrl2	0.95559	50.61	0.61	rgb(224,100,102)	1.9938	None
Jun	Osm	0.95559	50.61	0.613	rgb(224,100,101)	1.9938	2,2
Nr1d1	Serpine2	-0.95559	50.61	-6.1E-01	rgb( 85,137,240)	1.9938	2,2
Nr4a2	Crem	0.95559	50.61	0.614	rgb(224,100,101)	1.9938	None
Nr4a2	Fosl2	0.95559	50.61	0.606	rgb(224,101,102)	1.9938	2,2
Plagl1	Cd180	0.95559	50.61	0.605	rgb(224,101,103)	1.9938	2,2
Sox5	Cdc42ep3	0.95559	50.61	0.608	rgb(224,101,102)	1.9938	2,2
Stat4	Tgfbr1	-0.95559	50.61	-6.1E-01	rgb( 86,137,240)	1.9938	2,2
Vax2	Il17a	0.95559	50.61	0.61	rgb(224,101,102)	1.9938	2,2
Zfp467	Stk39	0.95559	50.61	0.613	rgb(224,100,101)	1.9938	None
Zfp467	Wisp1	0.95559	50.61	0.609	rgb(224,101,102)	1.9938	2,2
C030039L03Rik	Atp7b	0.95559	50.61	0.611	rgb(224,100,102)	1.9938	2,2
Rbck1	Dnajc21	-0.95559	50.61	-6.1E-01	rgb( 86,137,240)	1.9938	2,2
Trps1	Edn3	-0.95559	50.61	-6.1E-01	rgb( 85,137,240)	1.9938	2,2
Zfp277	Myo10	-0.95559	50.61	-6.1E-01	rgb( 84,136,240)	1.9938	2,2
Zfp398	Btbd11	0.95559	50.61	0.615	rgb(224,100,101)	1.9938	2,2
Zfp426	Cd274	0.95559	50.61	0.609	rgb(224,101,102)	1.9938	2,2
Zfp800	Eno3	-0.95559	50.61	-6.1E-01	rgb( 85,137,240)	1.9938	2,2
Atf5	Minpp1	-0.95374	50.6	-6.0E-01	rgb( 87,138,240)	1.9936	2,2
Bhlhe40	Ndrg2	0.95374	50.6	0.598	rgb(224,103,104)	1.9936	None
Etv6	Cnga1	-0.95374	50.6	-6.0E-01	rgb( 86,138,240)	1.9936	2,2
Ikzf2	Cd160	0.95374	50.6	0.602	rgb(224,102,103)	1.9936	2,2
Ikzf2	Trib1	0.95374	50.6	0.595	rgb(224,103,105)	1.9936	2,2
Irf8	Tbx21	0.95374	50.6	0.605	rgb(224,101,103)	1.9936	2,2
Irf9	Stat2	0.95374	50.6	0.6	rgb(224,102,104)	1.9936	None
Pbx2	Numbl	0.95374	50.6	0.603	rgb(224,102,103)	1.9936	2,2
Rest	Rbm15	0.95374	50.6	0.595	rgb(224,103,105)	1.9936	None
Sox5	Ccr8	-0.95374	50.6	-6.0E-01	rgb( 87,138,240)	1.9936	2,2
Sox5	Gem	0.95374	50.6	0.597	rgb(224,103,104)	1.9936	2,2
Sp4	Ermn	0.95374	50.6	0.601	rgb(224,102,103)	1.9936	2,2
Srebf1	Abcg1	0.95374	50.6	0.602	rgb(224,102,103)	1.9936	2,2
Stat2	Gbp5	0.95374	50.6	0.603	rgb(224,102,103)	1.9936	None
Tbx21	Icam1	0.95374	50.6	0.595	rgb(224,103,104)	1.9936	2,2
Trp53	Pln	-0.95374	50.6	-6.0E-01	rgb( 87,138,240)	1.9936	2,2
Vax2	Avpi1	0.95374	50.6	0.602	rgb(224,102,103)	1.9936	None
Zbtb4	Dlst	-0.95374	50.6	-6.0E-01	rgb( 86,137,240)	1.9936	2,2
Adnp	Hist1h1a	-0.95374	50.6	-6.0E-01	rgb( 87,138,240)	1.9936	2,2
Ahdc1	Zbp1	-0.95374	50.6	-6.0E-01	rgb( 87,138,240)	1.9936	2,2
Csrnp1	Cish	0.95374	50.6	0.603	rgb(224,102,103)	1.9936	2,2
Klf6	Neu3	0.95374	50.6	0.595	rgb(224,103,104)	1.9936	2,2
Ncoa1	Lrba	0.95374	50.6	0.605	rgb(224,101,103)	1.9936	2,2
Ncoa3	Il4ra	0.95374	50.6	0.6	rgb(224,102,104)	1.9936	2,2
Sgsm2	Plxnc1	0.95374	50.6	0.598	rgb(224,103,104)	1.9936	2,2
Zfp329	A230072C01Rik	0.95374	50.6	0.605	rgb(224,102,103)	1.9936	2,2
Zfp473	Tnfrsf21	-0.95374	50.6	-6.0E-01	rgb( 87,138,240)	1.9936	2,2
Zfp536	Lpin3	0.95374	50.6	0.597	rgb(224,103,104)	1.9936	2,2
Zfp668	Dcakd	0.95374	50.6	0.598	rgb(224,103,104)	1.9936	2,2
Atf3	Arsb	-0.95189	50.59	-5.9E-01	rgb( 88,139,240)	1.9934	None
Cebpg	Aldh1l2	0.95189	50.59	0.592	rgb(224,104,105)	1.9934	2,2
Cebpg	Slc6a9	0.95189	50.59	0.595	rgb(224,103,105)	1.9934	2,2
Cenpb	Samd1	0.95189	50.59	0.593	rgb(224,104,105)	1.9934	2,2
Egr1	Egr3	0.95189	50.59	0.586	rgb(223,105,106)	1.9934	None
Epas1	Gsn	0.95189	50.59	0.592	rgb(224,104,105)	1.9934	2,2
Irf4	Dlk1	-0.95189	50.59	-5.9E-01	rgb( 89,139,239)	1.9934	2,2
Irf4	Srgap3	-0.95189	50.59	-5.9E-01	rgb( 88,139,240)	1.9934	2,2
Irf5	Unc93b1	0.95189	50.59	0.595	rgb(224,103,105)	1.9934	2,2
Irf7	BC094916	0.95189	50.59	0.586	rgb(223,105,106)	1.9934	None
Kdm2b	Gramd1b	0.95189	50.59	0.595	rgb(224,103,105)	1.9934	2,2
Rbpj	Id2	0.95189	50.59	0.591	rgb(223,104,105)	1.9934	2,2
Rbpj	Vdr	0.95189	50.59	0.593	rgb(224,104,105)	1.9934	2,2
Scrt1	Cbln3	0.95189	50.59	0.587	rgb(223,105,106)	1.9934	2,2
Sp100	Stat2	0.95189	50.59	0.588	rgb(223,105,106)	1.9934	2,2
Sp110	Txndc17	0.95189	50.59	0.594	rgb(224,104,105)	1.9934	2,2
Stat1	Slain1	0.95189	50.59	0.594	rgb(224,104,105)	1.9934	None
Tcf12	Pafah1b3	-0.95189	50.59	-5.9E-01	rgb( 90,140,239)	1.9934	2,2
Zfp202	Smpd3	0.95189	50.59	0.589	rgb(223,104,106)	1.9934	2,2
Zfp467	Wnt10a	0.95189	50.59	0.589	rgb(223,104,106)	1.9934	None
C030039L03Rik	Gapdhs	0.95189	50.59	0.592	rgb(224,104,105)	1.9934	2,2
C030039L03Rik	Muc2	0.95189	50.59	0.593	rgb(224,104,105)	1.9934	2,2
Dzip1	Uggt2	0.95189	50.59	0.588	rgb(223,105,106)	1.9934	2,2
Jazf1	Enpp4	-0.95189	50.59	-5.9E-01	rgb( 89,139,239)	1.9934	2,2
Zbtb32	Tapbpl	0.95189	50.59	0.593	rgb(224,104,105)	1.9934	2,2
Zbtb38	Rai14	0.95189	50.59	0.589	rgb(223,105,106)	1.9934	2,2
Zfp113	Cep76	-0.95189	50.59	-5.9E-01	rgb( 88,139,240)	1.9934	2,2
Zfp365	Psrc1	0.95189	50.59	0.593	rgb(224,104,105)	1.9934	2,2
Zfp473	Slfn2	-0.95189	50.59	-5.9E-01	rgb( 88,138,240)	1.9934	2,2
Zfp750	Exoc4	0.95189	50.59	0.588	rgb(223,105,106)	1.9934	2,2
Zscan29	Lrfn1	-0.95189	50.59	-5.9E-01	rgb( 88,139,240)	1.9934	2,2
Arid3a	Ahnak	0.95004	50.58	0.577	rgb(223,107,108)	1.9932	None
Atf6	P2ry2	0.95004	50.58	0.579	rgb(223,106,108)	1.9932	2,2
Elf1	Fam111a	0.95004	50.58	0.582	rgb(223,106,107)	1.9932	2,2
Elf1	Itga4	0.95004	50.58	0.579	rgb(223,106,108)	1.9932	None
Elf1	Stat4	0.95004	50.58	0.576	rgb(223,107,108)	1.9932	None
Ets2	Ifit2	0.95004	50.58	0.578	rgb(223,107,108)	1.9932	2,2
Hif3a	Stc1	0.95004	50.58	0.58	rgb(223,106,107)	1.9932	2,2
Irf1	Tapbpl	0.95004	50.58	0.578	rgb(223,107,108)	1.9932	None
Irf4	Abcd3	-0.95004	50.58	-5.8E-01	rgb( 91,140,239)	1.9932	None
Irf4	Nox1	-0.95004	50.58	-5.8E-01	rgb( 90,140,239)	1.9932	None
Irf4	Tspan2	0.95004	50.58	0.58	rgb(223,106,107)	1.9932	None
Irf5	St14	0.95004	50.58	0.581	rgb(223,106,107)	1.9932	2,2
Klf2	Ttyh3	0.95004	50.58	0.576	rgb(223,107,108)	1.9932	2,2
Lin54	Icam2	-0.95004	50.58	-5.8E-01	rgb( 92,141,239)	1.9932	2,2
Lin54	Sptlc1	-0.95004	50.58	-5.8E-01	rgb( 92,141,239)	1.9932	2,2
Mef2b	Mapk13	0.95004	50.58	0.582	rgb(223,106,107)	1.9932	2,2
Nr4a2	Nrip1	0.95004	50.58	0.585	rgb(223,105,107)	1.9932	2,2
Nr4a2	Tapbpl	0.95004	50.58	0.582	rgb(223,106,107)	1.9932	2,2
Plagl1	Actn1	0.95004	50.58	0.578	rgb(223,107,108)	1.9932	2,2
Pou2af1	Kcna3	0.95004	50.58	0.579	rgb(223,106,108)	1.9932	2,2
Pparg	Dgkk	0.95004	50.58	0.578	rgb(223,107,108)	1.9932	2,2
Srebf2	Dhcr7	0.95004	50.58	0.578	rgb(223,107,108)	1.9932	2,2
Tal2	Tmem38b	0.95004	50.58	0.581	rgb(223,106,107)	1.9932	2,2
Vax2	Adcy4	0.95004	50.58	0.578	rgb(223,107,108)	1.9932	2,2
Vax2	Dab2	0.95004	50.58	0.577	rgb(223,107,108)	1.9932	2,2
Vax2	Il23r	0.95004	50.58	0.578	rgb(223,107,108)	1.9932	None
Zbtb7c	Npr1	0.95004	50.58	0.576	rgb(223,107,108)	1.9932	2,2
Zfp219	Ctla4	0.95004	50.58	0.576	rgb(223,107,108)	1.9932	2,2
Zfp281	Samsn1	0.95004	50.58	0.583	rgb(223,106,107)	1.9932	None
Cux1	Epb4.1l2	0.95004	50.58	0.582	rgb(223,106,107)	1.9932	2,2
Dach2	Tmem220	0.95004	50.58	0.577	rgb(223,107,108)	1.9932	2,2
Drap1	Sepw1	0.95004	50.58	0.581	rgb(223,106,107)	1.9932	2,2
Drap1	Syf2	0.95004	50.58	0.584	rgb(223,106,107)	1.9932	2,2
Eea1	Ctsw	-0.95004	50.58	-5.8E-01	rgb( 91,140,239)	1.9932	2,2
Kdm5b	Sap30	0.95004	50.58	0.581	rgb(223,106,107)	1.9932	2,2
Klf6	Trp53i13	0.95004	50.58	0.582	rgb(223,106,107)	1.9932	2,2
Mbnl2	St8sia6	0.95004	50.58	0.583	rgb(223,106,107)	1.9932	2,2
Mxd3	Coro7	0.95004	50.58	0.584	rgb(223,105,107)	1.9932	2,2
Whsc1	Anln	0.95004	50.58	0.578	rgb(223,107,108)	1.9932	2,2
Zbed3	Cs	0.95004	50.58	0.582	rgb(223,106,107)	1.9932	2,2
Zbtb38	Trpv2	0.95004	50.58	0.581	rgb(223,106,107)	1.9932	2,2
Zfp276	Amigo3	0.95004	50.58	0.581	rgb(223,106,107)	1.9932	2,2
Zfp385a	Zfp365	0.95004	50.58	0.579	rgb(223,106,107)	1.9932	2,2
Zfp629	Trpv2	-0.95004	50.58	-5.8E-01	rgb( 90,140,239)	1.9932	2,2
Zfp831	Lypd6b	0.95004	50.58	0.577	rgb(223,107,108)	1.9932	2,2
Zkscan17	Cyfip2	0.95004	50.58	0.583	rgb(223,106,107)	1.9932	2,2
Arid3b	Inpp5a	0.94819	50.57	0.566	rgb(223,109,110)	1.993	2,2
Arid5a	Tnip2	0.94819	50.57	0.568	rgb(223,108,110)	1.993	2,2
Egr1	Dusp2	0.94819	50.57	0.566	rgb(223,109,110)	1.993	None
Epas1	Adamtsl3	0.94819	50.57	0.567	rgb(223,109,110)	1.993	2,2
Epas1	Rnd3	0.94819	50.57	0.568	rgb(223,109,110)	1.993	2,2
Etv4	Pdgfrb	0.94819	50.57	0.571	rgb(223,108,109)	1.993	2,2
Foxo3	Tmem43	0.94819	50.57	0.565	rgb(223,109,110)	1.993	2,2
Hif3a	Syce2	0.94819	50.57	0.573	rgb(223,108,109)	1.993	2,2
Irf5	Fbxo18	0.94819	50.57	0.573	rgb(223,108,109)	1.993	2,2
Maf	Aqp3	0.94819	50.57	0.574	rgb(223,107,108)	1.993	2,2
Maff	Jmjd6	0.94819	50.57	0.573	rgb(223,108,109)	1.993	2,2
Nfatc4	Gpr153	0.94819	50.57	0.571	rgb(223,108,109)	1.993	2,2
Plagl1	Slc7a1	0.94819	50.57	0.568	rgb(223,108,110)	1.993	None
Pou6f1	Txk	0.94819	50.57	0.566	rgb(223,109,110)	1.993	2,2
Prrx1	Fat1	0.94819	50.57	0.568	rgb(223,108,110)	1.993	2,2
Rel	Arid5a	-0.94819	50.57	-5.7E-01	rgb( 93,141,239)	1.993	2,2
Rorc	Ccdc63	0.94819	50.57	0.569	rgb(223,108,109)	1.993	None
Satb1	Epas1	0.94819	50.57	0.572	rgb(223,108,109)	1.993	2,2
Sox5	Serpinf1	0.94819	50.57	0.573	rgb(223,108,109)	1.993	2,2
Sp4	Ccdc134	-0.94819	50.57	-5.7E-01	rgb( 94,142,238)	1.993	None
Sp4	Exoc6	0.94819	50.57	0.565	rgb(223,109,110)	1.993	None
Sp4	Ptpn2	0.94819	50.57	0.568	rgb(223,109,110)	1.993	None
Spib	Pik3r3	0.94819	50.57	0.574	rgb(223,107,109)	1.993	None
Stat2	Dtx3l	0.94819	50.57	0.566	rgb(223,109,110)	1.993	None
Stat5b	Gramd1b	-0.94819	50.57	-5.7E-01	rgb( 94,142,239)	1.993	2,2
Trerf1	Tnk2	0.94819	50.57	0.574	rgb(223,107,108)	1.993	2,2
Vax2	Ccl20	0.94819	50.57	0.572	rgb(223,108,109)	1.993	2,2
Vax2	Myo1f	0.94819	50.57	0.569	rgb(223,108,109)	1.993	2,2
Xbp1	Tmem163	0.94819	50.57	0.568	rgb(223,108,110)	1.993	2,2
Zfp219	Irf5	0.94819	50.57	0.573	rgb(223,108,109)	1.993	2,2
Zfp524	Rpl14	0.94819	50.57	0.566	rgb(223,109,110)	1.993	2,2
Cbx2	Cmtm4	0.94819	50.57	0.573	rgb(223,108,109)	1.993	2,2
Csrnp1	Maff	0.94819	50.57	0.574	rgb(223,107,109)	1.993	2,2
Cux1	Dlg3	-0.94819	50.57	-5.7E-01	rgb( 93,141,239)	1.993	2,2
Cux1	Tgfbr1	0.94819	50.57	0.567	rgb(223,109,110)	1.993	2,2
Dot1l	Rnf130	-0.94819	50.57	-5.7E-01	rgb( 93,142,239)	1.993	2,2
Dzip1	Nsmaf	0.94819	50.57	0.571	rgb(223,108,109)	1.993	2,2
Klf6	Cd5l	0.94819	50.57	0.575	rgb(223,107,108)	1.993	2,2
Phf1	Galk1	-0.94819	50.57	-5.7E-01	rgb( 93,142,239)	1.993	2,2
Prdm2	Ptger2	-0.94819	50.57	-5.7E-01	rgb( 93,142,239)	1.993	2,2
Rlf	Nudt8	-0.94819	50.57	-5.7E-01	rgb( 93,141,239)	1.993	2,2
Son	Zfp592	0.94819	50.57	0.57	rgb(223,108,109)	1.993	2,2
Thap3	Dpm3	0.94819	50.57	0.57	rgb(223,108,109)	1.993	2,2
Tulp2	Tnnt3	0.94819	50.57	0.566	rgb(223,109,110)	1.993	2,2
Whsc1	C2cd3	0.94819	50.57	0.569	rgb(223,108,109)	1.993	2,2
Zbtb10	Irf7	0.94819	50.57	0.572	rgb(223,108,109)	1.993	2,2
Zbtb32	Fes	0.94819	50.57	0.566	rgb(223,109,110)	1.993	2,2
Zbtb32	Trpv2	0.94819	50.57	0.568	rgb(223,109,110)	1.993	2,2
Zfp277	Tmem35	0.94819	50.57	0.565	rgb(223,109,110)	1.993	2,2
Zfp329	St7	-0.94819	50.57	-5.7E-01	rgb( 94,142,238)	1.993	2,2
Zfp385a	Ptp4a3	0.94819	50.57	0.565	rgb(223,109,110)	1.993	2,2
Zfp385a	Rnf169	0.94819	50.57	0.566	rgb(223,109,110)	1.993	2,2
Zfp385a	Zfp750	0.94819	50.57	0.574	rgb(223,107,109)	1.993	2,2
Bcl6	March3	0.94634	50.56	0.557	rgb(223,111,112)	1.9928	None
Cebpg	Mafg	0.94634	50.56	0.558	rgb(223,110,112)	1.9928	2,2
Cenpb	Pfas	0.94634	50.56	0.563	rgb(223,110,111)	1.9928	2,2
Creb3l2	Gatsl2	0.94634	50.56	0.557	rgb(223,111,112)	1.9928	2,2
Elf1	Id1	-0.94634	50.56	-5.6E-01	rgb( 95,143,238)	1.9928	2,2
Elk3	Rora	0.94634	50.56	0.563	rgb(223,110,111)	1.9928	2,2
Ets1	Ppp1r10	-0.94634	50.56	-5.6E-01	rgb( 95,143,238)	1.9928	None
Etv6	Gbp2	0.94634	50.56	0.564	rgb(223,109,110)	1.9928	2,2
Fosl2	Inpp5a	0.94634	50.56	0.562	rgb(223,110,111)	1.9928	None
Fosl2	Kif26b	-0.94634	50.56	-5.6E-01	rgb( 96,144,238)	1.9928	2,2
Fosl2	Tbc1d30	0.94634	50.56	0.56	rgb(223,110,111)	1.9928	None
Hif1a	Acsl4	0.94634	50.56	0.564	rgb(223,109,110)	1.9928	2,2
Hif1a	Satb1	0.94634	50.56	0.562	rgb(223,110,111)	1.9928	2,2
Homez	Gen1	0.94634	50.56	0.563	rgb(223,109,111)	1.9928	2,2
Ikzf4	Bcl3	0.94634	50.56	0.563	rgb(223,109,111)	1.9928	2,2
Irf1	Il15ra	0.94634	50.56	0.564	rgb(223,109,110)	1.9928	None
Irf1	Marcks	-0.94634	50.56	-5.6E-01	rgb( 95,143,238)	1.9928	2,2
Irf2	Ecm1	0.94634	50.56	0.557	rgb(223,111,112)	1.9928	2,2
Irf4	Cxxc5	-0.94634	50.56	-5.6E-01	rgb( 95,143,238)	1.9928	2,2
Irf5	Prkcd	0.94634	50.56	0.561	rgb(223,110,111)	1.9928	2,2
Jun	Furin	0.94634	50.56	0.563	rgb(223,109,111)	1.9928	None
Jun	Pcyt1b	-0.94634	50.56	-5.6E-01	rgb( 95,143,238)	1.9928	2,2
Msc	Ccr1	0.94634	50.56	0.564	rgb(223,109,110)	1.9928	2,2
Mybl1	Gen1	0.94634	50.56	0.555	rgb(223,111,112)	1.9928	2,2
Otx1	Slc29a3	0.94634	50.56	0.559	rgb(223,110,111)	1.9928	2,2
Plagl1	Mex3a	0.94634	50.56	0.56	rgb(223,110,111)	1.9928	2,2
Rela	Dyx1c1	-0.94634	50.56	-5.6E-01	rgb( 95,143,238)	1.9928	None
Rfx3	Vav1	-0.94634	50.56	-5.6E-01	rgb( 95,143,238)	1.9928	2,2
Rxra	Ptger4	0.94634	50.56	0.56	rgb(223,110,111)	1.9928	None
Scrt1	Cyp2s1	0.94634	50.56	0.561	rgb(223,110,111)	1.9928	2,2
Sp4	Srsf12	0.94634	50.56	0.557	rgb(223,111,112)	1.9928	2,2
Stat4	Scyl2	0.94634	50.56	0.56	rgb(223,110,111)	1.9928	2,2
Tead1	Dst	0.94634	50.56	0.558	rgb(223,110,111)	1.9928	2,2
Tead1	Eef2k	0.94634	50.56	0.56	rgb(223,110,111)	1.9928	2,2
Tead1	Fut7	0.94634	50.56	0.562	rgb(223,110,111)	1.9928	2,2
Tead1	Stxbp6	0.94634	50.56	0.563	rgb(223,109,111)	1.9928	None
Twist1	Fam160a1	0.94634	50.56	0.564	rgb(223,109,110)	1.9928	2,2
Vax2	Cxcl3	0.94634	50.56	0.558	rgb(223,110,111)	1.9928	2,2
Zfp467	Itpka	0.94634	50.56	0.562	rgb(223,110,111)	1.9928	2,2
Adnp	Hist1h1d	-0.94634	50.56	-5.6E-01	rgb( 95,143,238)	1.9928	2,2
Atf6b	Atp1a1	0.94634	50.56	0.557	rgb(223,111,112)	1.9928	2,2
Fbxl19	1700030K09Rik	0.94634	50.56	0.563	rgb(223,110,111)	1.9928	2,2
Kdm5b	Pfkp	0.94634	50.56	0.562	rgb(223,110,111)	1.9928	2,2
Litaf	Cmya5	0.94634	50.56	0.558	rgb(223,110,112)	1.9928	2,2
Mtf2	Sirt2	-0.94634	50.56	-5.6E-01	rgb( 96,143,238)	1.9928	2,2
Mxd3	Smtn	0.94634	50.56	0.563	rgb(223,109,111)	1.9928	2,2
Ncoa3	Id3	-0.94634	50.56	-5.6E-01	rgb( 95,143,238)	1.9928	2,2
Plscr1	Ubash3a	-0.94634	50.56	-5.6E-01	rgb( 96,143,238)	1.9928	2,2
Scml4	Kctd12	0.94634	50.56	0.556	rgb(223,111,112)	1.9928	2,2
Scml4	Pten	0.94634	50.56	0.559	rgb(223,110,111)	1.9928	2,2
Sgsm2	Thoc3	-0.94634	50.56	-5.6E-01	rgb( 95,143,238)	1.9928	2,2
Son	Exosc8	-0.94634	50.56	-5.6E-01	rgb( 96,143,238)	1.9928	2,2
Zfp329	Gripap1	0.94634	50.56	0.558	rgb(223,110,112)	1.9928	2,2
Zfp386	Emb	0.94634	50.56	0.561	rgb(223,110,111)	1.9928	2,2
Zfp429	Snhg6	0.94634	50.56	0.556	rgb(223,111,112)	1.9928	2,2
Zfp473	Flot2	0.94634	50.56	0.562	rgb(223,110,111)	1.9928	2,2
Zfp536	Rpl10a	0.94634	50.56	0.558	rgb(223,110,112)	1.9928	2,2
Zfp750	Ckmt1	0.94634	50.56	0.563	rgb(223,110,111)	1.9928	2,2
Zfp750	Ttll9	0.94634	50.56	0.562	rgb(223,110,111)	1.9928	2,2
Zhx2	Arc	0.94634	50.56	0.561	rgb(223,110,111)	1.9928	2,2
Ahrr	Ptprj	0.94449	50.55	0.553	rgb(223,111,113)	1.9926	2,2
Atf6	Ncoa1	0.94449	50.55	0.546	rgb(223,113,114)	1.9926	2,2
Ebf1	Dusp3	0.94449	50.55	0.548	rgb(223,112,113)	1.9926	2,2
Elk4	Tacc1	0.94449	50.55	0.546	rgb(223,113,114)	1.9926	2,2
Eomes	Abcb1a	0.94449	50.55	0.546	rgb(223,113,114)	1.9926	2,2
Epas1	Pparg	0.94449	50.55	0.553	rgb(223,111,113)	1.9926	2,2
Ets2	Plod3	-0.94449	50.55	-5.5E-01	rgb( 97,144,238)	1.9926	2,2
Fosl2	L3mbtl3	-0.94449	50.55	-5.5E-01	rgb( 98,144,238)	1.9926	None
Foxf2	Gja1	0.94449	50.55	0.554	rgb(223,111,112)	1.9926	2,2
Foxf2	Myo3b	0.94449	50.55	0.552	rgb(223,112,113)	1.9926	2,2
Foxp3	Col15a1	0.94449	50.55	0.552	rgb(223,112,113)	1.9926	None
Gata3	Cd83	0.94449	50.55	0.547	rgb(223,113,114)	1.9926	2,2
Gtf2ird1	Neurl1b	0.94449	50.55	0.55	rgb(223,112,113)	1.9926	2,2
Hsf4	Map4k5	-0.94449	50.55	-5.5E-01	rgb( 97,144,238)	1.9926	2,2
Irf1	Gbp2	0.94449	50.55	0.554	rgb(223,111,112)	1.9926	None
Irf4	Prkd3	-0.94449	50.55	-5.5E-01	rgb( 98,145,238)	1.9926	2,2
Irf7	Gbp9	0.94449	50.55	0.549	rgb(223,112,113)	1.9926	None
Kdm2b	Cxcr5	-0.94449	50.55	-5.5E-01	rgb( 98,144,238)	1.9926	2,2
Kdm2b	Slco4a1	0.94449	50.55	0.553	rgb(223,111,112)	1.9926	2,2
Klf13	Map3k1	0.94449	50.55	0.554	rgb(223,111,112)	1.9926	2,2
Klf13	Prr7	0.94449	50.55	0.547	rgb(223,113,114)	1.9926	2,2
Lyl1	Lix1l	0.94449	50.55	0.552	rgb(223,112,113)	1.9926	None
Maf	Pdpn	0.94449	50.55	0.552	rgb(223,112,113)	1.9926	2,2
Rbpj	4833439L19Rik	0.94449	50.55	0.552	rgb(223,112,113)	1.9926	2,2
Rest	Bzw2	-0.94449	50.55	-5.5E-01	rgb( 98,144,238)	1.9926	None
Rfx7	Cox7a2l	-0.94449	50.55	-5.5E-01	rgb( 98,144,238)	1.9926	2,2
Rxra	Fgf2	0.94449	50.55	0.552	rgb(223,112,113)	1.9926	None
Stat2	Ern1	0.94449	50.55	0.549	rgb(223,112,113)	1.9926	None
Stat2	Parp9	0.94449	50.55	0.548	rgb(223,112,113)	1.9926	None
Zfp148	Adora2a	-0.94449	50.55	-5.5E-01	rgb( 99,145,238)	1.9926	None
Zfp467	Sgsm2	0.94449	50.55	0.553	rgb(223,111,112)	1.9926	2,2
Atmin	Sbf2	0.94449	50.55	0.547	rgb(223,112,114)	1.9926	2,2
Gpbp1	Pml	-0.94449	50.55	-5.5E-01	rgb( 98,145,238)	1.9926	2,2
Mbnl2	Rpn1	-0.94449	50.55	-5.5E-01	rgb( 98,145,238)	1.9926	2,2
Mxd3	Capg	0.94449	50.55	0.547	rgb(223,113,114)	1.9926	2,2
Ncoa3	Stat4	-0.94449	50.55	-5.5E-01	rgb( 97,144,238)	1.9926	2,2
Zbtb32	Asns	0.94449	50.55	0.549	rgb(223,112,113)	1.9926	2,2
Zbtb38	Myh10	0.94449	50.55	0.55	rgb(223,112,113)	1.9926	2,2
Zeb2	Tubb6	0.94449	50.55	0.551	rgb(223,112,113)	1.9926	2,2
Zfp367	Dars2	0.94449	50.55	0.553	rgb(223,111,112)	1.9926	2,2
Zfp385a	Cd80	0.94449	50.55	0.549	rgb(223,112,113)	1.9926	2,2
Zfp385a	Cox6b2	0.94449	50.55	0.549	rgb(223,112,113)	1.9926	2,2
Zfp608	Serpinb1a	0.94449	50.55	0.554	rgb(223,111,112)	1.9926	2,2
Zfp629	Fgfr1	0.94449	50.55	0.553	rgb(223,111,113)	1.9926	2,2
Zfp777	Ctss	-0.94449	50.55	-5.5E-01	rgb( 98,145,238)	1.9926	2,2
Zfp827	Npc2	-0.94449	50.55	-5.5E-01	rgb( 98,145,238)	1.9926	2,2
Zik1	Mvp	-0.94449	50.55	-5.5E-01	rgb( 97,144,238)	1.9926	2,2
Zmat1	Fam120c	0.94449	50.55	0.547	rgb(223,112,114)	1.9926	2,2
Batf	Tex14	-0.94264	50.54	-5.4E-01	rgb( 99,145,238)	1.9924	None
Bcl11b	Mllt6	0.94264	50.54	0.536	rgb(223,115,116)	1.9924	2,2
Bhlhe40	Spire1	0.94264	50.54	0.542	rgb(223,114,115)	1.9924	2,2
Ets1	Nlrc3	0.94264	50.54	0.537	rgb(223,114,115)	1.9924	None
Etv6	Nlgn2	0.94264	50.54	0.544	rgb(223,113,114)	1.9924	2,2
Foxf2	Bcl6b	-0.94264	50.54	-5.4E-01	rgb( 99,145,238)	1.9924	2,2
Foxf2	Mapkbp1	0.94264	50.54	0.541	rgb(223,114,115)	1.9924	2,2
Foxp3	Cd101	0.94264	50.54	0.537	rgb(223,114,116)	1.9924	2,2
Foxp3	Ikzf4	0.94264	50.54	0.542	rgb(223,113,115)	1.9924	2,2
Gata1	Itih5	0.94264	50.54	0.54	rgb(223,114,115)	1.9924	2,2
Gfi1	Bpnt1	-0.94264	50.54	-5.4E-01	rgb(101,146,237)	1.9924	2,2
Gfi1	S1pr2	0.94264	50.54	0.54	rgb(223,114,115)	1.9924	2,2
Ikzf2	Ankrd39	0.94264	50.54	0.536	rgb(223,115,116)	1.9924	2,2
Irf4	Zdhhc15	-0.94264	50.54	-5.4E-01	rgb( 99,145,238)	1.9924	2,2
Irf7	Gm6548	0.94264	50.54	0.537	rgb(223,114,115)	1.9924	2,2
Irf7	Isg20	0.94264	50.54	0.538	rgb(223,114,115)	1.9924	None
Jdp2	Slamf9	0.94264	50.54	0.54	rgb(223,114,115)	1.9924	None
Junb	Hook2	0.94264	50.54	0.542	rgb(223,113,115)	1.9924	None
Msc	Cav1	0.94264	50.54	0.542	rgb(223,114,115)	1.9924	2,2
Mxi1	Clybl	0.94264	50.54	0.543	rgb(223,113,114)	1.9924	2,2
Mybl1	E2f7	0.94264	50.54	0.541	rgb(223,114,115)	1.9924	2,2
Rorc	Tnfrsf25	0.94264	50.54	0.536	rgb(223,115,116)	1.9924	2,2
Sox5	Akr1b8	0.94264	50.54	0.544	rgb(223,113,114)	1.9924	2,2
Sox5	Mab21l2	0.94264	50.54	0.538	rgb(223,114,115)	1.9924	2,2
Stat4	Lsp1	0.94264	50.54	0.536	rgb(223,115,116)	1.9924	2,2
Tbx21	Myd88	0.94264	50.54	0.536	rgb(223,115,116)	1.9924	2,2
Tead1	Socs2	0.94264	50.54	0.544	rgb(223,113,114)	1.9924	2,2
Trerf1	Cyfip2	0.94264	50.54	0.545	rgb(223,113,114)	1.9924	2,2
Zfp467	Rhbdl3	0.94264	50.54	0.536	rgb(223,115,116)	1.9924	2,2
Zfx	Ndufv3	-0.94264	50.54	-5.4E-01	rgb( 99,145,238)	1.9924	2,2
Akna	Ccdc92	0.94264	50.54	0.54	rgb(223,114,115)	1.9924	2,2
Drap1	Pknox1	-0.94264	50.54	-5.4E-01	rgb(100,146,238)	1.9924	2,2
Hmgb3	Pla2g4f	0.94264	50.54	0.541	rgb(223,114,115)	1.9924	2,2
Klf6	Vim	0.94264	50.54	0.543	rgb(223,113,114)	1.9924	2,2
Mxd1	Rragd	0.94264	50.54	0.539	rgb(223,114,115)	1.9924	2,2
Sgsm2	Il9	-0.94264	50.54	-5.4E-01	rgb(100,146,237)	1.9924	2,2
Terf1	Rftn1	-0.94264	50.54	-5.4E-01	rgb(100,146,238)	1.9924	2,2
Tulp3	Il2ra	0.94264	50.54	0.535	rgb(223,115,116)	1.9924	2,2
Zbed3	Il10	0.94264	50.54	0.538	rgb(223,114,115)	1.9924	2,2
Zbtb5	Cd24a	-0.94264	50.54	-5.4E-01	rgb( 99,145,238)	1.9924	2,2
Zeb2	Serpine1	0.94264	50.54	0.545	rgb(223,113,114)	1.9924	2,2
Zfp2	Ehbp1	0.94264	50.54	0.544	rgb(223,113,114)	1.9924	2,2
Zfp280b	Rxra	0.94264	50.54	0.54	rgb(223,114,115)	1.9924	2,2
Zfp365	9030617O03Rik	0.94264	50.54	0.543	rgb(223,113,114)	1.9924	2,2
Zfp367	Fam111a	0.94264	50.54	0.535	rgb(223,115,116)	1.9924	2,2
Zfp385a	Phlda3	0.94264	50.54	0.537	rgb(223,114,115)	1.9924	2,2
Zfp395	Tnip2	-0.94264	50.54	-5.4E-01	rgb( 99,145,238)	1.9924	2,2
Zfp429	H60c	-0.94264	50.54	-5.4E-01	rgb(100,146,238)	1.9924	2,2
Zfp473	Rps6ka3	0.94264	50.54	0.538	rgb(223,114,115)	1.9924	2,2
Zfp473	Slc39a10	0.94264	50.54	0.544	rgb(223,113,114)	1.9924	2,2
Zfp536	Tekt2	0.94264	50.54	0.541	rgb(223,114,115)	1.9924	2,2
Zfp536	Tlcd1	-0.94264	50.54	-5.4E-01	rgb(100,146,237)	1.9924	2,2
Zfp707	Slc39a10	-0.94264	50.54	-5.4E-01	rgb(100,146,237)	1.9924	2,2
Zfp750	Dnm3os	0.94264	50.54	0.544	rgb(223,113,114)	1.9924	2,2
Zfp750	Lrrc28	0.94264	50.54	0.538	rgb(223,114,115)	1.9924	2,2
Zfp933	Reep3	0.94264	50.54	0.539	rgb(223,114,115)	1.9924	2,2
Zmiz1	Nfatc2	0.94264	50.54	0.544	rgb(223,113,114)	1.9924	2,2
Ahctf1	Smg5	0.94079	50.53	0.534	rgb(223,115,116)	1.9922	2,2
Ahrr	Trappc10	0.94079	50.53	0.528	rgb(223,116,117)	1.9922	2,2
Cebpg	Atp6v0a1	-0.94079	50.53	-5.3E-01	rgb(103,147,237)	1.9922	None
Ddit3	Cox6a2	0.94079	50.53	0.529	rgb(223,116,117)	1.9922	2,2
Egr2	Pten	-0.94079	50.53	-5.3E-01	rgb(102,147,237)	1.9922	None
Egr3	Cwh43	-0.94079	50.53	-5.3E-01	rgb(103,147,237)	1.9922	2,2
Foxp1	Batf3	-0.94079	50.53	-5.3E-01	rgb(103,148,237)	1.9922	2,2
Gata3	Epas1	0.94079	50.53	0.533	rgb(223,115,116)	1.9922	2,2
Gli3	Nhs	0.94079	50.53	0.534	rgb(223,115,116)	1.9922	2,2
Gzf1	BC026585	0.94079	50.53	0.528	rgb(223,116,117)	1.9922	2,2
Hif1a	Dach2	0.94079	50.53	0.529	rgb(223,116,117)	1.9922	2,2
Ikzf4	Bmp2k	0.94079	50.53	0.532	rgb(223,115,116)	1.9922	2,2
Irf1	Gbp10	0.94079	50.53	0.53	rgb(223,116,117)	1.9922	None
Irf2	Wipf1	0.94079	50.53	0.531	rgb(223,116,117)	1.9922	None
Irf4	Abcb9	-0.94079	50.53	-5.3E-01	rgb(102,147,237)	1.9922	None
Irf4	Atp8b4	-0.94079	50.53	-5.3E-01	rgb(102,147,237)	1.9922	None
Irf4	Grpr	-0.94079	50.53	-5.3E-01	rgb(101,146,237)	1.9922	2,2
Irf7	Ifi204	0.94079	50.53	0.531	rgb(223,116,117)	1.9922	None
Mxi1	Aen	-0.94079	50.53	-5.3E-01	rgb(102,147,237)	1.9922	None
Nfil3	Glipr2	0.94079	50.53	0.529	rgb(223,116,117)	1.9922	2,2
Nfkb2	Cdk5r1	0.94079	50.53	0.532	rgb(223,115,116)	1.9922	2,2
Nr4a2	Nr1d1	-0.94079	50.53	-5.3E-01	rgb(101,147,237)	1.9922	2,2
Patz1	Btbd11	0.94079	50.53	0.528	rgb(223,116,117)	1.9922	2,2
Plagl1	Slc1a4	0.94079	50.53	0.53	rgb(223,116,117)	1.9922	2,2
Prrx1	Lonp2	0.94079	50.53	0.525	rgb(223,117,118)	1.9922	2,2
Relb	Zfp12	0.94079	50.53	0.529	rgb(223,116,117)	1.9922	2,2
Rest	Dhcr7	-0.94079	50.53	-5.3E-01	rgb(103,148,237)	1.9922	None
Satb1	Hif1a	0.94079	50.53	0.529	rgb(223,116,117)	1.9922	2,2
Scrt1	Arhgef10	0.94079	50.53	0.529	rgb(223,116,117)	1.9922	2,2
Sp4	Cd84	0.94079	50.53	0.533	rgb(223,115,116)	1.9922	2,2
Tcf4	Fads2	0.94079	50.53	0.535	rgb(223,115,116)	1.9922	2,2
Tead1	Faim3	0.94079	50.53	0.53	rgb(223,116,117)	1.9922	2,2
Tead1	Tln2	0.94079	50.53	0.527	rgb(223,116,117)	1.9922	2,2
Thra	Tjp3	0.94079	50.53	0.526	rgb(223,117,118)	1.9922	None
Vax2	2310007L24Rik	0.94079	50.53	0.529	rgb(223,116,117)	1.9922	2,2
Vax2	Cysltr1	0.94079	50.53	0.527	rgb(223,116,117)	1.9922	2,2
Zfhx3	Ermp1	0.94079	50.53	0.533	rgb(223,115,116)	1.9922	2,2
Adnp	Ap1s3	0.94079	50.53	0.534	rgb(223,115,116)	1.9922	2,2
Adnp	Hist1h1e	-0.94079	50.53	-5.3E-01	rgb(102,147,237)	1.9922	2,2
C030039L03Rik	1700001L05Rik	0.94079	50.53	0.53	rgb(223,116,117)	1.9922	2,2
C030039L03Rik	1700034I23Rik	0.94079	50.53	0.533	rgb(223,115,116)	1.9922	2,2
Cux1	Fam20a	0.94079	50.53	0.532	rgb(223,115,116)	1.9922	2,2
Cux1	Ss18	0.94079	50.53	0.528	rgb(223,116,117)	1.9922	2,2
Fbxl19	Fth1	-0.94079	50.53	-5.3E-01	rgb(101,146,237)	1.9922	2,2
Mxd3	Cdkn2c	0.94079	50.53	0.526	rgb(223,117,118)	1.9922	2,2
Mxd4	Ypel3	0.94079	50.53	0.527	rgb(223,116,117)	1.9922	2,2
Plscr1	Glrp1	0.94079	50.53	0.531	rgb(223,116,117)	1.9922	2,2
Prdm2	Bcor	0.94079	50.53	0.529	rgb(223,116,117)	1.9922	2,2
Sgsm2	Cul9	0.94079	50.53	0.534	rgb(223,115,116)	1.9922	2,2
Sgsm2	Unc93b1	0.94079	50.53	0.532	rgb(223,115,116)	1.9922	2,2
Tet2	Gprin3	0.94079	50.53	0.534	rgb(223,115,116)	1.9922	2,2
Thap3	Sf3b3	-0.94079	50.53	-5.3E-01	rgb(103,148,237)	1.9922	2,2
Zbtb10	Cnksr3	0.94079	50.53	0.528	rgb(223,116,117)	1.9922	2,2
Zfp11	Srpx2	-0.94079	50.53	-5.3E-01	rgb(101,147,237)	1.9922	2,2
Zfp146	Bend6	-0.94079	50.53	-5.3E-01	rgb(102,147,237)	1.9922	2,2
Zfp296	Cyp2s1	-0.94079	50.53	-5.3E-01	rgb(102,147,237)	1.9922	2,2
Zfp365	4632434I11Rik	0.94079	50.53	0.526	rgb(223,117,118)	1.9922	2,2
Zfp365	Dcxr	0.94079	50.53	0.531	rgb(223,116,117)	1.9922	2,2
Zfp367	Tyms	0.94079	50.53	0.531	rgb(223,116,117)	1.9922	2,2
Zfp750	Mex3d	-0.94079	50.53	-5.3E-01	rgb(101,147,237)	1.9922	2,2
Zfp750	Pik3r3	0.94079	50.53	0.535	rgb(223,115,116)	1.9922	2,2
Zfp768	Angptl4	0.94079	50.53	0.532	rgb(223,115,117)	1.9922	2,2
Zfp777	Crebbp	0.94079	50.53	0.532	rgb(223,115,116)	1.9922	2,2
Zfp787	Wwp1	-0.94079	50.53	-5.3E-01	rgb(102,147,237)	1.9922	2,2
Zfp948	Mtx3	0.94079	50.53	0.528	rgb(223,116,117)	1.9922	2,2
Zfp956	Ppcdc	0.94079	50.53	0.53	rgb(223,116,117)	1.9922	2,2
Ascl2	Nol3	0.93894	50.52	0.516	rgb(223,118,119)	1.992	2,2
Atf3	Atp11a	0.93894	50.52	0.519	rgb(223,118,119)	1.992	2,2
Batf	Ccdc50	-0.93894	50.52	-5.2E-01	rgb(105,149,237)	1.992	None
Creb3l2	Syn1	0.93894	50.52	0.52	rgb(223,118,119)	1.992	2,2
Ets1	Tex2	0.93894	50.52	0.524	rgb(223,117,118)	1.992	None
Etv4	Mboat7	0.93894	50.52	0.52	rgb(223,118,119)	1.992	2,2
Etv5	Zswim4	0.93894	50.52	0.516	rgb(223,119,120)	1.992	2,2
Fos	Gm6225	0.93894	50.52	0.519	rgb(223,118,119)	1.992	2,2
Foxf2	Nhs	0.93894	50.52	0.516	rgb(223,118,119)	1.992	2,2
Foxo1	Plk2	-0.93894	50.52	-5.2E-01	rgb(104,149,237)	1.992	2,2
Foxo3	Narf	0.93894	50.52	0.522	rgb(223,117,118)	1.992	None
Foxp1	Gap43	-0.93894	50.52	-5.2E-01	rgb(104,148,237)	1.992	2,2
Hif3a	Rasl12	0.93894	50.52	0.518	rgb(223,118,119)	1.992	2,2
Ikzf2	Ptger4	0.93894	50.52	0.519	rgb(223,118,119)	1.992	None
Ikzf4	Mllt6	0.93894	50.52	0.52	rgb(223,118,119)	1.992	2,2
Irf1	Insrr	0.93894	50.52	0.522	rgb(223,117,118)	1.992	2,2
Irf4	Chst15	0.93894	50.52	0.516	rgb(223,118,119)	1.992	None
Irf4	Lpcat1	-0.93894	50.52	-5.2E-01	rgb(104,148,237)	1.992	2,2
Irf4	Ptprf	0.93894	50.52	0.524	rgb(223,117,118)	1.992	2,2
Irf5	Dazap2	-0.93894	50.52	-5.2E-01	rgb(105,149,237)	1.992	2,2
Lin54	Cep76	0.93894	50.52	0.516	rgb(223,119,120)	1.992	2,2
Maff	Egln3	0.93894	50.52	0.519	rgb(223,118,119)	1.992	2,2
Nfatc4	Camk2n1	0.93894	50.52	0.516	rgb(223,118,119)	1.992	2,2
Nfkb2	Csf2	0.93894	50.52	0.516	rgb(223,119,120)	1.992	2,2
Plagl1	S1pr2	-0.93894	50.52	-5.2E-01	rgb(105,149,237)	1.992	2,2
Plagl1	Sema4c	0.93894	50.52	0.52	rgb(223,118,119)	1.992	2,2
Plagl1	Zdhhc2	0.93894	50.52	0.517	rgb(223,118,119)	1.992	2,2
Prrx1	Thbd	0.93894	50.52	0.519	rgb(223,118,119)	1.992	2,2
Rbpj	Ikzf4	0.93894	50.52	0.515	rgb(223,119,120)	1.992	2,2
Rbpj	Nfil3	0.93894	50.52	0.517	rgb(223,118,119)	1.992	2,2
Rfx7	Synj1	0.93894	50.52	0.519	rgb(223,118,119)	1.992	2,2
Satb1	Gnpda1	0.93894	50.52	0.522	rgb(223,117,118)	1.992	2,2
Scrt1	4932438H23Rik	0.93894	50.52	0.522	rgb(223,117,118)	1.992	2,2
Scrt1	Appl2	0.93894	50.52	0.516	rgb(223,118,119)	1.992	2,2
Six5	Bend5	-0.93894	50.52	-5.2E-01	rgb(105,149,237)	1.992	2,2
Six5	Sdc1	0.93894	50.52	0.52	rgb(223,118,119)	1.992	2,2
Sp100	Myb	0.93894	50.52	0.518	rgb(223,118,119)	1.992	2,2
Srebf1	Aacs	0.93894	50.52	0.523	rgb(223,117,118)	1.992	2,2
Stat4	Rnf149	-0.93894	50.52	-5.2E-01	rgb(104,148,237)	1.992	2,2
Tfdp2	Appl2	0.93894	50.52	0.518	rgb(223,118,119)	1.992	2,2
Twist1	Glt28d2	0.93894	50.52	0.521	rgb(223,118,119)	1.992	2,2
Vax2	Abhd15	0.93894	50.52	0.522	rgb(223,117,118)	1.992	2,2
Vax2	Atp11a	-0.93894	50.52	-5.2E-01	rgb(105,149,237)	1.992	2,2
Vax2	Ppp1r14c	0.93894	50.52	0.521	rgb(223,117,119)	1.992	2,2
Xbp1	Gemin6	-0.93894	50.52	-5.2E-01	rgb(104,148,237)	1.992	2,2
Zbtb1	Larp1b	0.93894	50.52	0.523	rgb(223,117,118)	1.992	2,2
Zbtb7c	Mylk	0.93894	50.52	0.516	rgb(223,118,119)	1.992	2,2
Zfhx3	Akap2	0.93894	50.52	0.52	rgb(223,118,119)	1.992	2,2
Zfp219	Dab2ip	0.93894	50.52	0.518	rgb(223,118,119)	1.992	None
Zfp467	Neurl3	-0.93894	50.52	-5.2E-01	rgb(105,149,237)	1.992	2,2
Ankzf1	Rgs11	0.93894	50.52	0.521	rgb(223,118,119)	1.992	2,2
Ccdc17	Impg2	0.93894	50.52	0.519	rgb(223,118,119)	1.992	2,2
Foxp2	Nebl	0.93894	50.52	0.521	rgb(223,117,119)	1.992	2,2
Kdm5b	Ccng2	0.93894	50.52	0.521	rgb(223,118,119)	1.992	2,2
Litaf	Slc16a6	-0.93894	50.52	-5.2E-01	rgb(105,149,237)	1.992	2,2
Mxd1	Smyd5	-0.93894	50.52	-5.2E-01	rgb(103,148,237)	1.992	2,2
Mxd4	2210013O21Rik	0.93894	50.52	0.52	rgb(223,118,119)	1.992	2,2
Ncoa1	Csnk1e	0.93894	50.52	0.519	rgb(223,118,119)	1.992	2,2
Phf1	Tnfrsf1a	0.93894	50.52	0.516	rgb(223,119,120)	1.992	2,2
Sgsm2	Tg	0.93894	50.52	0.52	rgb(223,118,119)	1.992	2,2
Zbtb37	Kcna3	0.93894	50.52	0.524	rgb(223,117,118)	1.992	2,2
Zeb2	Jak2	0.93894	50.52	0.515	rgb(223,119,120)	1.992	2,2
Zeb2	Sntb1	-0.93894	50.52	-5.2E-01	rgb(104,148,237)	1.992	2,2
Zfp113	Dock3	-0.93894	50.52	-5.2E-01	rgb(103,148,237)	1.992	2,2
Zfp365	Zmat3	0.93894	50.52	0.519	rgb(223,118,119)	1.992	2,2
Zfp382	Dusp14	0.93894	50.52	0.523	rgb(223,117,118)	1.992	2,2
Zfp385a	1700007K13Rik	0.93894	50.52	0.517	rgb(223,118,119)	1.992	2,2
Zfp414	Rab4b	0.93894	50.52	0.516	rgb(223,118,119)	1.992	2,2
Zfp429	Kcnf1	-0.93894	50.52	-5.2E-01	rgb(104,148,237)	1.992	2,2
Zfp429	Ubiad1	-0.93894	50.52	-5.2E-01	rgb(105,149,237)	1.992	2,2
Zfp608	Fam102a	0.93894	50.52	0.524	rgb(223,117,118)	1.992	2,2
Zfp667	Vps37d	0.93894	50.52	0.524	rgb(223,117,118)	1.992	2,2
Zfp777	Zc3h7b	0.93894	50.52	0.518	rgb(223,118,119)	1.992	2,2
Zfp882	Proz	0.93894	50.52	0.521	rgb(223,117,118)	1.992	2,2
Zfp960	Lad1	-0.93894	50.52	-5.2E-01	rgb(104,148,237)	1.992	2,2
Batf	Ikzf2	0.93709	50.51	0.511	rgb(223,119,121)	1.9918	None
Bcl6	Itgb1	-0.93709	50.51	-5.1E-01	rgb(107,150,236)	1.9918	None
Bhlhe40	Anxa2	0.93709	50.51	0.514	rgb(223,119,120)	1.9918	2,2
Bhlhe40	Fam129a	0.93709	50.51	0.511	rgb(223,119,120)	1.9918	2,2
Bhlhe41	Tef	0.93709	50.51	0.513	rgb(223,119,120)	1.9918	2,2
Cenpb	Mafg	0.93709	50.51	0.509	rgb(223,120,121)	1.9918	2,2
Creb3l1	Mdn1	-0.93709	50.51	-5.1E-01	rgb(106,149,236)	1.9918	2,2
Creb3l2	Pycr1	0.93709	50.51	0.507	rgb(223,120,121)	1.9918	2,2
Elf1	Cmah	0.93709	50.51	0.513	rgb(223,119,120)	1.9918	None
Elf1	Rnf125	0.93709	50.51	0.506	rgb(223,120,121)	1.9918	None
Elk3	Pde7a	0.93709	50.51	0.508	rgb(223,120,121)	1.9918	None
Erg	C920009B18Rik	-0.93709	50.51	-5.1E-01	rgb(106,150,236)	1.9918	None
Fosl2	Stat3	0.93709	50.51	0.509	rgb(223,120,121)	1.9918	2,2
Foxs1	Sh2d7	0.93709	50.51	0.513	rgb(223,119,120)	1.9918	2,2
Gata3	4930506M07Rik	0.93709	50.51	0.507	rgb(223,120,121)	1.9918	2,2
Gfi1	Rgmb	-0.93709	50.51	-5.1E-01	rgb(107,150,236)	1.9918	None
Glis1	Nod2	0.93709	50.51	0.513	rgb(223,119,120)	1.9918	2,2
Hif3a	B230217C12Rik	0.93709	50.51	0.509	rgb(223,120,121)	1.9918	2,2
Hlx	Olfm1	0.93709	50.51	0.512	rgb(223,119,120)	1.9918	2,2
Hlx	Tspan13	0.93709	50.51	0.509	rgb(223,120,121)	1.9918	2,2
Hmg20b	Dock11	-0.93709	50.51	-5.1E-01	rgb(107,150,236)	1.9918	2,2
Ikzf2	Cd96	0.93709	50.51	0.515	rgb(223,119,120)	1.9918	2,2
Ikzf2	Ctsw	0.93709	50.51	0.506	rgb(223,120,121)	1.9918	2,2
Ikzf2	Ergic1	0.93709	50.51	0.512	rgb(223,119,120)	1.9918	2,2
Ikzf3	Tspan3	-0.93709	50.51	-5.1E-01	rgb(106,149,236)	1.9918	2,2
Irf8	Cxcr5	0.93709	50.51	0.509	rgb(223,120,121)	1.9918	2,2
Kdm2b	Dnmt3a	0.93709	50.51	0.511	rgb(223,119,120)	1.9918	2,2
Klf13	Gne	-0.93709	50.51	-5.1E-01	rgb(107,150,236)	1.9918	2,2
Mef2b	4930506M07Rik	-0.93709	50.51	-5.1E-01	rgb(107,150,236)	1.9918	2,2
Msc	Penk	0.93709	50.51	0.512	rgb(223,119,120)	1.9918	2,2
Nkx1-2	Bzw2	0.93709	50.51	0.513	rgb(223,119,120)	1.9918	2,2
Nr4a1	Pla2g12a	-0.93709	50.51	-5.1E-01	rgb(106,150,236)	1.9918	2,2
Pou2af1	Hs3st1	-0.93709	50.51	-5.1E-01	rgb(105,149,237)	1.9918	2,2
Pou6f1	Ssh2	0.93709	50.51	0.51	rgb(223,120,121)	1.9918	2,2
Prrx1	Ccdc80	0.93709	50.51	0.512	rgb(223,119,120)	1.9918	2,2
Six1	Six4	0.93709	50.51	0.506	rgb(223,120,121)	1.9918	2,2
Sp6	Lrp4	0.93709	50.51	0.51	rgb(223,120,121)	1.9918	2,2
Stat1	Il15	0.93709	50.51	0.515	rgb(223,119,120)	1.9918	2,2
Twist1	Nrp1	0.93709	50.51	0.507	rgb(223,120,121)	1.9918	2,2
Zfp467	Ifitm2	0.93709	50.51	0.515	rgb(223,119,120)	1.9918	2,2
Zfp467	Olfml2a	0.93709	50.51	0.506	rgb(223,120,121)	1.9918	2,2
Zfp524	Faim3	0.93709	50.51	0.506	rgb(223,120,121)	1.9918	2,2
Zfp524	Zfp36	0.93709	50.51	0.514	rgb(223,119,120)	1.9918	2,2
Adnp	Hist1h1b	-0.93709	50.51	-5.1E-01	rgb(105,149,237)	1.9918	2,2
Cux1	Tg	-0.93709	50.51	-5.1E-01	rgb(107,150,236)	1.9918	2,2
Ncoa1	Cd24a	0.93709	50.51	0.512	rgb(223,119,120)	1.9918	2,2
Ncoa2	Tcf12	0.93709	50.51	0.51	rgb(223,120,121)	1.9918	2,2
Ovol2	Sgip1	0.93709	50.51	0.509	rgb(223,120,121)	1.9918	2,2
Scml4	Tmem71	0.93709	50.51	0.509	rgb(223,120,121)	1.9918	2,2
Sgsm2	Ccl20	-0.93709	50.51	-5.1E-01	rgb(107,150,236)	1.9918	2,2
Sgsm2	Ccrn4l	-0.93709	50.51	-5.1E-01	rgb(107,150,236)	1.9918	2,2
Thap3	N4bp2l1	0.93709	50.51	0.507	rgb(223,120,121)	1.9918	2,2
Trps1	Adam19	0.93709	50.51	0.512	rgb(223,119,120)	1.9918	2,2
Tsc22d1	Plxdc2	0.93709	50.51	0.509	rgb(223,120,121)	1.9918	2,2
Zbed3	Cox6a2	0.93709	50.51	0.514	rgb(223,119,120)	1.9918	2,2
Zbtb10	Npas4	-0.93709	50.51	-5.1E-01	rgb(107,150,236)	1.9918	2,2
Zbtb32	P4ha2	0.93709	50.51	0.512	rgb(223,119,120)	1.9918	2,2
Zbtb44	Trove2	0.93709	50.51	0.514	rgb(223,119,120)	1.9918	2,2
Zfp112	Krt17	0.93709	50.51	0.51	rgb(223,120,121)	1.9918	2,2
Zfp26	Mgat5	0.93709	50.51	0.512	rgb(223,119,120)	1.9918	2,2
Zfp260	Sepp1	0.93709	50.51	0.51	rgb(223,120,121)	1.9918	2,2
Zfp277	Mgll	-0.93709	50.51	-5.1E-01	rgb(106,150,236)	1.9918	2,2
Zfp280b	Itpr1	0.93709	50.51	0.507	rgb(223,120,121)	1.9918	2,2
Zfp280c	Rfx7	0.93709	50.51	0.506	rgb(223,120,121)	1.9918	2,2
Zfp296	Appl2	-0.93709	50.51	-5.1E-01	rgb(106,150,236)	1.9918	2,2
Zfp385a	Dcxr	0.93709	50.51	0.508	rgb(223,120,121)	1.9918	2,2
Zfp428	Arsb	-0.93709	50.51	-5.1E-01	rgb(107,150,236)	1.9918	2,2
Zfp429	Slc27a4	-0.93709	50.51	-5.1E-01	rgb(107,150,236)	1.9918	2,2
Zfp429	Vwa1	-0.93709	50.51	-5.1E-01	rgb(106,149,236)	1.9918	2,2
Zfp449	Tcea3	0.93709	50.51	0.506	rgb(223,120,121)	1.9918	2,2
Zfp511	Mina	0.93709	50.51	0.508	rgb(223,120,121)	1.9918	2,2
Zfp536	Zfhx3	0.93709	50.51	0.505	rgb(223,121,122)	1.9918	2,2
Zfp608	Havcr1	-0.93709	50.51	-5.1E-01	rgb(106,149,236)	1.9918	2,2
Zfp629	Tbc1d16	0.93709	50.51	0.514	rgb(223,119,120)	1.9918	2,2
Zfp707	Zfp658	0.93709	50.51	0.507	rgb(223,120,121)	1.9918	2,2
Zfp865	Txndc17	-0.93709	50.51	-5.1E-01	rgb(107,150,236)	1.9918	2,2
Zfp870	Fads2	0.93709	50.51	0.511	rgb(223,119,120)	1.9918	2,2
Zfp9	Plcd1	0.93709	50.51	0.506	rgb(223,120,121)	1.9918	2,2
Zfp958	Ccng1	0.93709	50.51	0.507	rgb(223,120,121)	1.9918	2,2
Zfpm1	Sirt4	-0.93709	50.51	-5.1E-01	rgb(107,150,236)	1.9918	2,2
Zhx1	Mxd3	-0.93709	50.51	-5.1E-01	rgb(106,150,236)	1.9918	2,2
Zmiz1	Sco1	-0.93709	50.51	-5.1E-01	rgb(106,150,236)	1.9918	2,2
Arntl2	Clec2g	0.93524	50.5	0.499	rgb(222,122,123)	1.9916	2,2
Atf2	Atad2b	0.93524	50.5	0.497	rgb(222,122,123)	1.9916	None
Atf6	Lrp12	0.93524	50.5	0.5	rgb(223,121,122)	1.9916	2,2
Batf	Slamf9	-0.93524	50.5	-5.0E-01	rgb(108,151,236)	1.9916	None
Bcl6	Tle4	0.93524	50.5	0.505	rgb(223,121,122)	1.9916	None
Cebpb	Aqp9	0.93524	50.5	0.5	rgb(222,122,123)	1.9916	2,2
Cebpg	Sox13	-0.93524	50.5	-5.0E-01	rgb(109,152,236)	1.9916	2,2
Creb3l1	Pcdh7	-0.93524	50.5	-5.0E-01	rgb(109,151,236)	1.9916	None
Creb3l2	Spred3	0.93524	50.5	0.504	rgb(223,121,122)	1.9916	2,2
Crem	Galc	0.93524	50.5	0.5	rgb(223,121,122)	1.9916	None
Egr2	Runx1	0.93524	50.5	0.495	rgb(222,122,123)	1.9916	None
Epas1	Filip1l	0.93524	50.5	0.496	rgb(222,122,123)	1.9916	None
Epas1	Mllt3	0.93524	50.5	0.504	rgb(223,121,122)	1.9916	None
Esrra	Zswim4	0.93524	50.5	0.5	rgb(222,122,123)	1.9916	2,2
Ets2	Pigz	-0.93524	50.5	-5.0E-01	rgb(109,151,236)	1.9916	2,2
Etv6	Skap2	0.93524	50.5	0.505	rgb(223,121,122)	1.9916	2,2
Fli1	Aacs	-0.93524	50.5	-5.0E-01	rgb(109,151,236)	1.9916	2,2
Fos	Me2	-0.93524	50.5	-5.0E-01	rgb(108,150,236)	1.9916	None
Foxf2	Nqo2	0.93524	50.5	0.496	rgb(222,122,123)	1.9916	2,2
Foxf2	Stxbp6	0.93524	50.5	0.495	rgb(222,122,123)	1.9916	2,2
Foxp3	Nt5e	0.93524	50.5	0.504	rgb(223,121,122)	1.9916	None
Gabpa	Oas1b	-0.93524	50.5	-5.0E-01	rgb(108,151,236)	1.9916	None
Gfi1	Enpp4	0.93524	50.5	0.496	rgb(222,122,123)	1.9916	2,2
Glis2	Cercam	0.93524	50.5	0.499	rgb(222,122,123)	1.9916	2,2
Ikzf2	Gm14446	0.93524	50.5	0.498	rgb(222,122,123)	1.9916	2,2
Ikzf2	Myo1e	0.93524	50.5	0.501	rgb(223,121,122)	1.9916	2,2
Irf4	Tnfsf10	-0.93524	50.5	-5.0E-01	rgb(108,151,236)	1.9916	None
Irf4	Trpm1	-0.93524	50.5	-5.0E-01	rgb(108,151,236)	1.9916	None
Irf5	Calhm2	0.93524	50.5	0.495	rgb(222,122,123)	1.9916	2,2
Irf7	Pyhin1	0.93524	50.5	0.505	rgb(223,121,122)	1.9916	2,2
Kdm2b	Adora2a	0.93524	50.5	0.499	rgb(222,122,123)	1.9916	2,2
Lef1	Tgfbr3	0.93524	50.5	0.501	rgb(223,121,122)	1.9916	None
Lhx6	Sh2b1	0.93524	50.5	0.505	rgb(223,121,122)	1.9916	2,2
Lin54	Znhit6	-0.93524	50.5	-5.0E-01	rgb(108,151,236)	1.9916	2,2
Maf	Fam20a	0.93524	50.5	0.504	rgb(223,121,122)	1.9916	2,2
Mxi1	Mapre3	0.93524	50.5	0.503	rgb(223,121,122)	1.9916	None
Mxi1	Urb1	-0.93524	50.5	-5.0E-01	rgb(108,151,236)	1.9916	None
Myb	Jak2	-0.93524	50.5	-5.0E-01	rgb(108,151,236)	1.9916	2,2
Myb	Tmem71	0.93524	50.5	0.502	rgb(223,121,122)	1.9916	2,2
Nfkb2	Dph1	0.93524	50.5	0.504	rgb(223,121,122)	1.9916	2,2
Nfkb2	Kif13b	0.93524	50.5	0.503	rgb(223,121,122)	1.9916	2,2
Nfkb2	Tmem120b	0.93524	50.5	0.498	rgb(222,122,123)	1.9916	2,2
Nkx1-2	Dmxl2	0.93524	50.5	0.496	rgb(222,122,123)	1.9916	2,2
Pou2af1	P2ry2	0.93524	50.5	0.499	rgb(222,122,123)	1.9916	2,2
Ppard	Rara	0.93524	50.5	0.496	rgb(222,122,123)	1.9916	None
Rbpj	Il2ra	0.93524	50.5	0.505	rgb(223,121,122)	1.9916	2,2
Rbpj	Nckap1	0.93524	50.5	0.5	rgb(223,121,122)	1.9916	2,2
Rbpj	Rasal1	-0.93524	50.5	-5.0E-01	rgb(109,151,236)	1.9916	None
Rfx3	Ddx19b	0.93524	50.5	0.504	rgb(223,121,122)	1.9916	2,2
Runx2	Gzmb	0.93524	50.5	0.499	rgb(222,122,123)	1.9916	None
Scrt1	Kctd21	0.93524	50.5	0.502	rgb(223,121,122)	1.9916	2,2
Six5	Arhgef17	0.93524	50.5	0.503	rgb(223,121,122)	1.9916	None
Six5	Tex15	0.93524	50.5	0.5	rgb(222,122,123)	1.9916	2,2
Sox5	Stx7	0.93524	50.5	0.503	rgb(223,121,122)	1.9916	2,2
Srebf2	Sqle	0.93524	50.5	0.497	rgb(222,122,123)	1.9916	2,2
Stat2	Igtp	0.93524	50.5	0.495	rgb(222,122,123)	1.9916	None
Tead1	Vim	0.93524	50.5	0.498	rgb(222,122,123)	1.9916	2,2
Vax2	Slc9a9	0.93524	50.5	0.504	rgb(223,121,122)	1.9916	2,2
Vdr	Galm	0.93524	50.5	0.498	rgb(222,122,123)	1.9916	None
Xbp1	Gpatch4	-0.93524	50.5	-5.0E-01	rgb(109,151,236)	1.9916	2,2
Zbtb4	Dbt	-0.93524	50.5	-5.0E-01	rgb(109,151,236)	1.9916	2,2
Zfp182	Rpn1	-0.93524	50.5	-5.0E-01	rgb(108,151,236)	1.9916	2,2
Zfx	Cisd3	-0.93524	50.5	-5.0E-01	rgb(109,151,236)	1.9916	2,2
Ankzf1	3110057O12Rik	0.93524	50.5	0.501	rgb(223,121,122)	1.9916	2,2
Atmin	Scyl2	0.93524	50.5	0.501	rgb(223,121,122)	1.9916	2,2
Cggbp1	Tmem71	0.93524	50.5	0.504	rgb(223,121,122)	1.9916	2,2
Dach2	Slc44a5	0.93524	50.5	0.497	rgb(222,122,123)	1.9916	2,2
Foxp2	Notch2	0.93524	50.5	0.496	rgb(222,122,123)	1.9916	2,2
Mbnl2	Pak1	0.93524	50.5	0.504	rgb(223,121,122)	1.9916	2,2
Mbnl2	Zfhx3	0.93524	50.5	0.5	rgb(223,121,122)	1.9916	2,2
Mxd1	Fastkd2	-0.93524	50.5	-5.0E-01	rgb(109,151,236)	1.9916	2,2
Mxd3	9530077C05Rik	0.93524	50.5	0.499	rgb(222,122,123)	1.9916	2,2
Skil	Tlr2	0.93524	50.5	0.5	rgb(223,121,122)	1.9916	2,2
Tbx6	Vasn	0.93524	50.5	0.504	rgb(223,121,122)	1.9916	2,2
Thap3	Krtcap2	0.93524	50.5	0.499	rgb(222,122,123)	1.9916	2,2
Zbtb32	Capn2	0.93524	50.5	0.496	rgb(222,122,123)	1.9916	2,2
Zbtb32	Galnt3	0.93524	50.5	0.496	rgb(222,122,123)	1.9916	2,2
Zeb2	Lhfp	0.93524	50.5	0.5	rgb(223,121,122)	1.9916	2,2
Zfp184	Maoa	0.93524	50.5	0.496	rgb(222,122,123)	1.9916	2,2
Zfp296	Rasa4	0.93524	50.5	0.505	rgb(223,121,122)	1.9916	2,2
Zfp365	4930429B21Rik	0.93524	50.5	0.505	rgb(223,121,122)	1.9916	2,2
Zfp365	Ccng1	0.93524	50.5	0.498	rgb(222,122,123)	1.9916	2,2
Zfp429	Ankrd33b	0.93524	50.5	0.5	rgb(222,122,123)	1.9916	2,2
Zfp429	Zfp874a	0.93524	50.5	0.504	rgb(223,121,122)	1.9916	2,2
Zfp654	Mbtd1	0.93524	50.5	0.5	rgb(223,121,122)	1.9916	2,2
Zfp750	Ercc5	0.93524	50.5	0.495	rgb(222,122,123)	1.9916	2,2
Zfp775	Asap1	-0.93524	50.5	-5.0E-01	rgb(108,151,236)	1.9916	2,2
Zfp787	Ocrl	-0.93524	50.5	-5.0E-01	rgb(108,151,236)	1.9916	2,2
Zfp874a	Pid1	0.93524	50.5	0.504	rgb(223,121,122)	1.9916	2,2
Zfp951	Guca1b	0.93524	50.5	0.498	rgb(222,122,123)	1.9916	2,2
Zhx2	Ctnnd1	-0.93524	50.5	-5.0E-01	rgb(109,151,236)	1.9916	2,2
Zik1	Apitd1	0.93524	50.5	0.498	rgb(222,122,123)	1.9916	2,2
Ahr	Ust	0.93339	50.49	0.491	rgb(222,123,124)	1.9914	2,2
Arid3a	Lamc1	0.93339	50.49	0.49	rgb(222,123,124)	1.9914	2,2
Batf	Cntnap1	-0.93339	50.49	-4.9E-01	rgb(111,153,236)	1.9914	2,2
Batf3	Clic5	0.93339	50.49	0.493	rgb(222,123,124)	1.9914	2,2
Bbx	Exoc4	0.93339	50.49	0.493	rgb(222,123,124)	1.9914	2,2
Cdc5l	S1pr2	-0.93339	50.49	-4.9E-01	rgb(111,152,236)	1.9914	2,2
Creb3l2	Sdcbp2	0.93339	50.49	0.494	rgb(222,123,124)	1.9914	2,2
Creb3l2	Siglec5	-0.93339	50.49	-4.9E-01	rgb(110,152,236)	1.9914	2,2
Crem	Vps37b	0.93339	50.49	0.488	rgb(222,124,125)	1.9914	None
Elk3	Ckap4	0.93339	50.49	0.494	rgb(222,123,124)	1.9914	2,2
Ets1	Dmxl2	-0.93339	50.49	-4.9E-01	rgb(112,153,235)	1.9914	2,2
Ets1	Slc9a3r1	0.93339	50.49	0.49	rgb(222,123,124)	1.9914	None
Etv4	Galm	0.93339	50.49	0.494	rgb(222,123,124)	1.9914	2,2
Etv4	Spint1	0.93339	50.49	0.495	rgb(222,122,123)	1.9914	2,2
Foxf2	Sdc1	0.93339	50.49	0.486	rgb(222,124,125)	1.9914	2,2
Foxf2	Tmem163	0.93339	50.49	0.485	rgb(222,124,125)	1.9914	2,2
Foxf2	Tmem173	0.93339	50.49	0.493	rgb(222,123,124)	1.9914	2,2
Foxn2	Mta3	-0.93339	50.49	-4.9E-01	rgb(112,153,235)	1.9914	2,2
Foxp3	Sgk1	0.93339	50.49	0.49	rgb(222,123,124)	1.9914	2,2
Gata3	Ticam2	0.93339	50.49	0.486	rgb(222,124,125)	1.9914	2,2
Irf1	Sidt1	0.93339	50.49	0.492	rgb(222,123,124)	1.9914	None
Irf1	Tmem35	0.93339	50.49	0.49	rgb(222,123,124)	1.9914	None
Irf1	Unc93b1	0.93339	50.49	0.493	rgb(222,123,124)	1.9914	2,2
Irf4	Clec7a	-0.93339	50.49	-4.9E-01	rgb(110,152,236)	1.9914	2,2
Irf5	Rnf135	0.93339	50.49	0.494	rgb(222,123,124)	1.9914	2,2
Jund	Cebpb	0.93339	50.49	0.495	rgb(222,123,124)	1.9914	2,2
Klf3	Fasl	0.93339	50.49	0.486	rgb(222,124,125)	1.9914	2,2
Lyl1	Slc2a4	0.93339	50.49	0.494	rgb(222,123,124)	1.9914	2,2
Maf	Ctla2b	0.93339	50.49	0.486	rgb(222,124,125)	1.9914	None
Msc	Svop	0.93339	50.49	0.494	rgb(222,123,124)	1.9914	2,2
Myb	Cd86	0.93339	50.49	0.493	rgb(222,123,124)	1.9914	2,2
Mycn	Vps37d	0.93339	50.49	0.489	rgb(222,124,125)	1.9914	2,2
Nfkb2	Fam49b	-0.93339	50.49	-4.9E-01	rgb(110,152,236)	1.9914	2,2
Nkx1-2	Lhpp	0.93339	50.49	0.49	rgb(222,123,124)	1.9914	2,2
Nr1h2	Nucks1	-0.93339	50.49	-4.9E-01	rgb(111,152,236)	1.9914	2,2
Nr4a1	Exoc4	-0.93339	50.49	-4.9E-01	rgb(111,153,235)	1.9914	2,2
Nr4a2	Gpr65	0.93339	50.49	0.492	rgb(222,123,124)	1.9914	None
Nr4a3	Eno3	0.93339	50.49	0.491	rgb(222,123,124)	1.9914	2,2
Osr2	H2-Eb1	0.93339	50.49	0.495	rgb(222,123,123)	1.9914	2,2
Patz1	Fbxo21	0.93339	50.49	0.486	rgb(222,124,125)	1.9914	2,2
Plagl1	Cd84	-0.93339	50.49	-4.9E-01	rgb(110,152,236)	1.9914	2,2
Pou2af1	Dusp5	-0.93339	50.49	-4.9E-01	rgb(110,152,236)	1.9914	None
Prrx1	Amotl2	0.93339	50.49	0.491	rgb(222,123,124)	1.9914	2,2
Runx1	Cd74	-0.93339	50.49	-4.9E-01	rgb(110,152,236)	1.9914	2,2
Runx1	Egr2	0.93339	50.49	0.494	rgb(222,123,124)	1.9914	2,2
Scrt1	Rras	0.93339	50.49	0.49	rgb(222,123,124)	1.9914	2,2
Smad4	Itgb3bp	-0.93339	50.49	-4.9E-01	rgb(111,152,236)	1.9914	2,2
Smad4	Nefh	-0.93339	50.49	-4.9E-01	rgb(112,153,235)	1.9914	2,2
Sox5	Timp1	0.93339	50.49	0.485	rgb(222,124,125)	1.9914	2,2
Srebf1	Trib3	0.93339	50.49	0.493	rgb(222,123,124)	1.9914	2,2
Tcf4	Eif4e3	0.93339	50.49	0.492	rgb(222,123,124)	1.9914	2,2
Tead1	Nrp1	0.93339	50.49	0.489	rgb(222,124,125)	1.9914	None
Tef	Tnfsf8	0.93339	50.49	0.494	rgb(222,123,124)	1.9914	None
Thra	Atp1a3	0.93339	50.49	0.486	rgb(222,124,125)	1.9914	2,2
Thra	Ppp1r3b	0.93339	50.49	0.494	rgb(222,123,124)	1.9914	2,2
Vax2	Podnl1	0.93339	50.49	0.488	rgb(222,124,125)	1.9914	2,2
Vax2	Tex261	0.93339	50.49	0.493	rgb(222,123,124)	1.9914	2,2
Vdr	Fbln1	0.93339	50.49	0.486	rgb(222,124,125)	1.9914	None
Zbtb4	Gyk	-0.93339	50.49	-4.9E-01	rgb(110,152,236)	1.9914	2,2
Zbtb4	Lime1	0.93339	50.49	0.49	rgb(222,123,124)	1.9914	2,2
Zfp219	Sema4c	0.93339	50.49	0.487	rgb(222,124,125)	1.9914	None
Zfp467	B3galt2	-0.93339	50.49	-4.9E-01	rgb(112,153,235)	1.9914	2,2
Zfp467	Galm	0.93339	50.49	0.487	rgb(222,124,125)	1.9914	2,2
Zfp467	Tgfb3	0.93339	50.49	0.489	rgb(222,124,125)	1.9914	2,2
Zfp652	Fads2	-0.93339	50.49	-4.9E-01	rgb(110,152,236)	1.9914	2,2
Zscan10	Tmod2	0.93339	50.49	0.489	rgb(222,124,125)	1.9914	2,2
Adnp	Hist4h4	-0.93339	50.49	-4.9E-01	rgb(111,153,236)	1.9914	2,2
Akna	Proz	0.93339	50.49	0.494	rgb(222,123,124)	1.9914	2,2
C030039L03Rik	Bcar1	0.93339	50.49	0.493	rgb(222,123,124)	1.9914	2,2
Casz1	Dlgap3	0.93339	50.49	0.488	rgb(222,124,125)	1.9914	2,2
Cxxc5	Nod1	0.93339	50.49	0.489	rgb(222,124,124)	1.9914	2,2
Dach2	Hif1a	0.93339	50.49	0.49	rgb(222,123,124)	1.9914	2,2
Dzip1	Samd9l	0.93339	50.49	0.491	rgb(222,123,124)	1.9914	2,2
Dzip1	Smarca2	0.93339	50.49	0.489	rgb(222,124,125)	1.9914	2,2
Fbxl19	Gart	0.93339	50.49	0.491	rgb(222,123,124)	1.9914	2,2
Foxp2	Sh2d4a	0.93339	50.49	0.493	rgb(222,123,124)	1.9914	2,2
Jazf1	Pim1	-0.93339	50.49	-4.9E-01	rgb(110,152,236)	1.9914	2,2
Kdm5b	Pgm2	0.93339	50.49	0.488	rgb(222,124,125)	1.9914	2,2
L3mbtl3	Piga	-0.93339	50.49	-4.9E-01	rgb(110,152,236)	1.9914	2,2
Mtf2	Mt1	-0.93339	50.49	-4.9E-01	rgb(111,152,236)	1.9914	2,2
Mxd1	Dst	0.93339	50.49	0.486	rgb(222,124,125)	1.9914	2,2
Mxd1	Socs3	0.93339	50.49	0.491	rgb(222,123,124)	1.9914	2,2
Ncoa1	Tmem184b	0.93339	50.49	0.49	rgb(222,123,124)	1.9914	2,2
Ncoa2	Phlpp1	0.93339	50.49	0.494	rgb(222,123,124)	1.9914	2,2
Phf20	Atp10d	0.93339	50.49	0.487	rgb(222,124,125)	1.9914	2,2
Pou5f2	Arg2	0.93339	50.49	0.495	rgb(222,122,123)	1.9914	2,2
Scmh1	Ets2	0.93339	50.49	0.495	rgb(222,122,123)	1.9914	2,2
Sgsm2	Dlg2	-0.93339	50.49	-4.9E-01	rgb(111,152,236)	1.9914	2,2
Sgsm2	Dlg3	0.93339	50.49	0.489	rgb(222,124,125)	1.9914	2,2
Tet2	Actn1	-0.93339	50.49	-4.9E-01	rgb(111,152,236)	1.9914	2,2
Tigd2	Gprin3	0.93339	50.49	0.495	rgb(222,122,123)	1.9914	2,2
Tulp3	Hist3h2a	-0.93339	50.49	-4.9E-01	rgb(111,152,236)	1.9914	2,2
Zbed3	Zkscan17	0.93339	50.49	0.487	rgb(222,124,125)	1.9914	2,2
Zbtb32	Arhgef6	0.93339	50.49	0.49	rgb(222,123,124)	1.9914	2,2
Zbtb32	Fam111a	0.93339	50.49	0.487	rgb(222,124,125)	1.9914	2,2
Zbtb34	Pogz	0.93339	50.49	0.491	rgb(222,123,124)	1.9914	2,2
Zfp26	Rbm15	0.93339	50.49	0.485	rgb(222,124,125)	1.9914	2,2
Zfp277	Fam120c	-0.93339	50.49	-4.9E-01	rgb(111,153,235)	1.9914	2,2
Zfp280b	Ap1s3	0.93339	50.49	0.491	rgb(222,123,124)	1.9914	2,2
Zfp296	Ccng2	-0.93339	50.49	-4.9E-01	rgb(110,152,236)	1.9914	2,2
Zfp341	Glis1	0.93339	50.49	0.493	rgb(222,123,124)	1.9914	2,2
Zfp35	Wdr82	0.93339	50.49	0.493	rgb(222,123,124)	1.9914	2,2
Zfp358	Sorcs2	-0.93339	50.49	-4.9E-01	rgb(110,152,236)	1.9914	2,2
Zfp367	2810442I21Rik	0.93339	50.49	0.488	rgb(222,124,125)	1.9914	2,2
Zfp385a	Tnfrsf10b	0.93339	50.49	0.493	rgb(222,123,124)	1.9914	2,2
Zfp750	Sars	-0.93339	50.49	-4.9E-01	rgb(110,152,236)	1.9914	2,2
Zfp870	1700030K09Rik	0.93339	50.49	0.486	rgb(222,124,125)	1.9914	2,2
Zfp956	Bambi	0.93339	50.49	0.485	rgb(222,124,125)	1.9914	2,2
Zhx2	Mxd3	-0.93339	50.49	-4.9E-01	rgb(110,152,236)	1.9914	2,2
Ahrr	Gpr15	0.93154	50.48	0.475	rgb(222,126,127)	1.9912	2,2
Arid3a	Ms4a4b	-0.93154	50.48	-4.8E-01	rgb(113,154,235)	1.9912	None
Atf5	Krtcap2	0.93154	50.48	0.478	rgb(222,126,127)	1.9912	2,2
Bach1	Zdhhc2	-0.93154	50.48	-4.8E-01	rgb(112,153,235)	1.9912	2,2
Cebpb	Slc9a3r1	0.93154	50.48	0.476	rgb(222,126,127)	1.9912	None
Creb3l2	Srgap3	0.93154	50.48	0.484	rgb(222,125,126)	1.9912	2,2
Dbp	Abcb1b	-0.93154	50.48	-4.8E-01	rgb(112,153,235)	1.9912	2,2
Ddit3	Phtf2	-0.93154	50.48	-4.8E-01	rgb(113,154,235)	1.9912	2,2
Epas1	Satb1	0.93154	50.48	0.484	rgb(222,125,126)	1.9912	None
Epas1	Tmem43	0.93154	50.48	0.476	rgb(222,126,127)	1.9912	2,2
Erf	Zfp36l2	0.93154	50.48	0.484	rgb(222,125,126)	1.9912	None
Foxf2	Adora2b	0.93154	50.48	0.483	rgb(222,125,126)	1.9912	2,2
Foxf2	Fam129b	0.93154	50.48	0.481	rgb(222,125,126)	1.9912	2,2
Foxo3	Exosc8	-0.93154	50.48	-4.8E-01	rgb(113,154,235)	1.9912	None
Foxp1	5430421N21Rik	-0.93154	50.48	-4.8E-01	rgb(114,154,235)	1.9912	2,2
Hif1a	Dock9	0.93154	50.48	0.479	rgb(222,126,127)	1.9912	2,2
Hif1a	Sco1	0.93154	50.48	0.476	rgb(222,126,127)	1.9912	2,2
Hif3a	Kbtbd13	0.93154	50.48	0.482	rgb(222,125,126)	1.9912	2,2
Hlx	Serpinb5	0.93154	50.48	0.476	rgb(222,126,127)	1.9912	2,2
Irf4	Gprc5a	0.93154	50.48	0.476	rgb(222,126,127)	1.9912	None
Irf4	Neto1	-0.93154	50.48	-4.8E-01	rgb(112,153,235)	1.9912	None
Irf7	Gbp6	0.93154	50.48	0.484	rgb(222,124,125)	1.9912	None
Irf8	Il2rb	0.93154	50.48	0.483	rgb(222,125,126)	1.9912	None
Jun	Tnfrsf12a	0.93154	50.48	0.479	rgb(222,126,127)	1.9912	2,2
Kdm2b	Mycbp2	0.93154	50.48	0.481	rgb(222,125,126)	1.9912	2,2
Klf10	Ms4a4c	-0.93154	50.48	-4.8E-01	rgb(112,153,235)	1.9912	2,2
Msc	Klrk1	0.93154	50.48	0.482	rgb(222,125,126)	1.9912	2,2
Mxi1	Fez2	0.93154	50.48	0.481	rgb(222,125,126)	1.9912	2,2
Myb	Il1a	-0.93154	50.48	-4.8E-01	rgb(112,153,235)	1.9912	None
Nfatc4	Slc22a2	0.93154	50.48	0.483	rgb(222,125,126)	1.9912	2,2
Nfatc4	Zcchc12	0.93154	50.48	0.478	rgb(222,126,127)	1.9912	2,2
Nfil3	Rbpj	0.93154	50.48	0.484	rgb(222,125,126)	1.9912	2,2
Nfkb2	Ankrd33b	0.93154	50.48	0.478	rgb(222,126,127)	1.9912	2,2
Npas4	Syn1	0.93154	50.48	0.475	rgb(222,126,127)	1.9912	2,2
Nr4a2	Fam46c	-0.93154	50.48	-4.8E-01	rgb(113,154,235)	1.9912	2,2
Patz1	Arhgap10	0.93154	50.48	0.484	rgb(222,124,125)	1.9912	None
Plagl1	Eml1	0.93154	50.48	0.478	rgb(222,126,127)	1.9912	2,2
Rbpj	Inhba	0.93154	50.48	0.481	rgb(222,125,126)	1.9912	2,2
Relb	Higd1a	-0.93154	50.48	-4.8E-01	rgb(113,154,235)	1.9912	2,2
Rorc	Cysltr1	0.93154	50.48	0.484	rgb(222,125,125)	1.9912	2,2
Runx2	Creb3l2	0.93154	50.48	0.476	rgb(222,126,127)	1.9912	2,2
Scrt1	Espn	0.93154	50.48	0.481	rgb(222,125,126)	1.9912	2,2
Six1	Cd200r4	0.93154	50.48	0.479	rgb(222,125,126)	1.9912	2,2
Six5	Lbh	-0.93154	50.48	-4.8E-01	rgb(113,154,235)	1.9912	2,2
Smad4	Dctpp1	-0.93154	50.48	-4.8E-01	rgb(113,154,235)	1.9912	2,2
Snai3	Crtam	0.93154	50.48	0.478	rgb(222,126,127)	1.9912	2,2
Sox21	Ina	0.93154	50.48	0.482	rgb(222,125,126)	1.9912	2,2
Tcf4	Spef2	0.93154	50.48	0.475	rgb(222,126,127)	1.9912	None
Twist1	Kctd15	0.93154	50.48	0.485	rgb(222,124,125)	1.9912	2,2
Vax2	Atp6v1b1	0.93154	50.48	0.477	rgb(222,126,127)	1.9912	2,2
Zfhx3	Itsn1	0.93154	50.48	0.483	rgb(222,125,126)	1.9912	2,2
Zfhx3	Zfp362	0.93154	50.48	0.475	rgb(222,126,127)	1.9912	None
Zfp467	Siglec5	0.93154	50.48	0.479	rgb(222,125,126)	1.9912	2,2
Zfp524	Uqcrq	0.93154	50.48	0.48	rgb(222,125,126)	1.9912	2,2
Ahdc1	Zfp831	0.93154	50.48	0.485	rgb(222,124,125)	1.9912	2,2
Ankzf1	Arid3a	0.93154	50.48	0.48	rgb(222,125,126)	1.9912	2,2
Atmin	Ss18	-0.93154	50.48	-4.8E-01	rgb(113,154,235)	1.9912	2,2
C030039L03Rik	3110057O12Rik	0.93154	50.48	0.48	rgb(222,125,126)	1.9912	2,2
Cc2d1a	Cenpw	-0.93154	50.48	-4.8E-01	rgb(113,154,235)	1.9912	2,2
Csrnp1	Arhgef10	0.93154	50.48	0.477	rgb(222,126,127)	1.9912	2,2
Drap1	Anapc1	-0.93154	50.48	-4.8E-01	rgb(114,154,235)	1.9912	2,2
Drap1	Fth1	0.93154	50.48	0.485	rgb(222,124,125)	1.9912	2,2
Drap1	Ptprcap	0.93154	50.48	0.485	rgb(222,124,125)	1.9912	2,2
Dzip1	Shroom3	-0.93154	50.48	-4.8E-01	rgb(113,154,235)	1.9912	2,2
Jazf1	Mid2	0.93154	50.48	0.484	rgb(222,125,126)	1.9912	2,2
Kdm5b	Rasgef1b	-0.93154	50.48	-4.8E-01	rgb(113,154,235)	1.9912	2,2
Kdm5b	Tmem71	0.93154	50.48	0.478	rgb(222,126,127)	1.9912	2,2
Litaf	Map4k4	-0.93154	50.48	-4.8E-01	rgb(112,153,235)	1.9912	2,2
Mxd3	Vim	0.93154	50.48	0.478	rgb(222,126,127)	1.9912	2,2
Ncoa3	Atp11a	0.93154	50.48	0.48	rgb(222,125,126)	1.9912	2,2
Ncoa3	Serpine2	-0.93154	50.48	-4.8E-01	rgb(114,154,235)	1.9912	2,2
Ncoa3	Stat5b	0.93154	50.48	0.484	rgb(222,125,126)	1.9912	2,2
Plscr1	Plod2	0.93154	50.48	0.485	rgb(222,124,125)	1.9912	2,2
Plscr1	Tmbim1	0.93154	50.48	0.484	rgb(222,125,125)	1.9912	2,2
Scml4	Epsti1	0.93154	50.48	0.475	rgb(222,126,127)	1.9912	2,2
Sgsm2	Nsmaf	0.93154	50.48	0.477	rgb(222,126,127)	1.9912	2,2
Zbtb17	Pank2	-0.93154	50.48	-4.8E-01	rgb(113,154,235)	1.9912	2,2
Zbtb46	Bco2	0.93154	50.48	0.478	rgb(222,126,127)	1.9912	2,2
Zfp120	Asnsd1	0.93154	50.48	0.477	rgb(222,126,127)	1.9912	2,2
Zfp2	Tmem17	0.93154	50.48	0.48	rgb(222,125,126)	1.9912	2,2
Zfp280b	Btk	0.93154	50.48	0.477	rgb(222,126,127)	1.9912	2,2
Zfp385a	Pmm1	0.93154	50.48	0.479	rgb(222,125,126)	1.9912	2,2
Zfp385a	Rap2b	0.93154	50.48	0.482	rgb(222,125,126)	1.9912	2,2
Zfp407	Mpdu1	-0.93154	50.48	-4.8E-01	rgb(113,154,235)	1.9912	2,2
Zfp52	Mpzl2	-0.93154	50.48	-4.8E-01	rgb(114,154,235)	1.9912	2,2
Zfp608	Smarca2	0.93154	50.48	0.479	rgb(222,126,126)	1.9912	2,2
Zfp629	Synj1	-0.93154	50.48	-4.8E-01	rgb(112,153,235)	1.9912	2,2
Zfp64	Cdkl3	-0.93154	50.48	-4.8E-01	rgb(114,154,235)	1.9912	2,2
Zfp703	M6pr	-0.93154	50.48	-4.8E-01	rgb(114,154,235)	1.9912	2,2
Zfp703	Utrn	-0.93154	50.48	-4.8E-01	rgb(114,154,235)	1.9912	2,2
Zfp750	Urm1	0.93154	50.48	0.482	rgb(222,125,126)	1.9912	2,2
Zfp787	Zfp668	0.93154	50.48	0.484	rgb(222,125,126)	1.9912	2,2
Zfp960	F2rl1	-0.93154	50.48	-4.8E-01	rgb(113,154,235)	1.9912	2,2
Zhx2	Sema6b	-0.93154	50.48	-4.8E-01	rgb(113,153,235)	1.9912	2,2
Zscan2	Stard10	0.93154	50.48	0.479	rgb(222,126,126)	1.9912	2,2
Ahr	Fam43a	-0.92969	50.47	-4.7E-01	rgb(115,155,235)	1.991	2,2
Arid3b	Decr1	-0.92969	50.47	-4.7E-01	rgb(114,155,235)	1.991	2,2
Arid5a	Susd3	0.92969	50.47	0.472	rgb(222,127,128)	1.991	2,2
Atf5	Ddit3	0.92969	50.47	0.474	rgb(222,127,127)	1.991	2,2
Bcl6	Pgm2	-0.92969	50.47	-4.7E-01	rgb(115,155,235)	1.991	None
Bhlhe40	Ndrg1	0.92969	50.47	0.473	rgb(222,127,128)	1.991	2,2
Cebpg	Ddit3	0.92969	50.47	0.47	rgb(222,127,128)	1.991	None
Cebpg	Fkrp	-0.92969	50.47	-4.7E-01	rgb(114,154,235)	1.991	2,2
Cebpg	Gprc5a	0.92969	50.47	0.473	rgb(222,127,128)	1.991	2,2
Cebpg	Pycr1	0.92969	50.47	0.471	rgb(222,127,128)	1.991	2,2
Cebpg	Tsc22d3	0.92969	50.47	0.466	rgb(222,128,129)	1.991	2,2
Cenpb	Tnk2	0.92969	50.47	0.471	rgb(222,127,128)	1.991	2,2
Crem	Pde4d	0.92969	50.47	0.468	rgb(222,128,128)	1.991	None
Ddit3	Nupr1	0.92969	50.47	0.471	rgb(222,127,128)	1.991	2,2
Elk3	Slc43a2	0.92969	50.47	0.465	rgb(222,128,129)	1.991	2,2
Epas1	Mllt6	-0.92969	50.47	-4.7E-01	rgb(114,155,235)	1.991	2,2
Ets2	Egln1	-0.92969	50.47	-4.7E-01	rgb(116,155,235)	1.991	2,2
Etv5	F2rl2	0.92969	50.47	0.472	rgb(222,127,128)	1.991	2,2
Foxb1	Rora	0.92969	50.47	0.475	rgb(222,126,127)	1.991	None
Foxf2	Insig1	0.92969	50.47	0.471	rgb(222,127,128)	1.991	2,2
Foxf2	Ripk1	0.92969	50.47	0.469	rgb(222,127,128)	1.991	2,2
Foxs1	Hvcn1	0.92969	50.47	0.47	rgb(222,127,128)	1.991	2,2
Foxs1	Tmem176b	0.92969	50.47	0.469	rgb(222,127,128)	1.991	2,2
Gata3	Tnfsf8	0.92969	50.47	0.471	rgb(222,127,128)	1.991	2,2
Gfi1	Jak2	0.92969	50.47	0.465	rgb(222,128,129)	1.991	2,2
Gli3	Sgk1	0.92969	50.47	0.465	rgb(222,128,129)	1.991	2,2
Hbp1	Smyd5	-0.92969	50.47	-4.7E-01	rgb(115,155,235)	1.991	2,2
Hic1	Gfi1	0.92969	50.47	0.473	rgb(222,127,128)	1.991	None
Hif3a	8430427H17Rik	0.92969	50.47	0.47	rgb(222,127,128)	1.991	2,2
Hif3a	Zfp395	0.92969	50.47	0.475	rgb(222,126,127)	1.991	2,2
Ikzf3	Cnksr3	0.92969	50.47	0.466	rgb(222,128,129)	1.991	2,2
Ikzf4	Chst12	0.92969	50.47	0.471	rgb(222,127,128)	1.991	2,2
Irf1	Gbp9	0.92969	50.47	0.467	rgb(222,128,129)	1.991	None
Irf5	Abhd4	0.92969	50.47	0.469	rgb(222,127,128)	1.991	2,2
Irf5	Cttn	0.92969	50.47	0.47	rgb(222,127,128)	1.991	2,2
Irf7	Ccl5	0.92969	50.47	0.468	rgb(222,128,128)	1.991	None
Jun	Ninj1	0.92969	50.47	0.473	rgb(222,127,128)	1.991	None
Junb	Cep68	-0.92969	50.47	-4.7E-01	rgb(114,155,235)	1.991	2,2
Kdm2b	Atp2b4	-0.92969	50.47	-4.7E-01	rgb(115,155,235)	1.991	2,2
Klf10	Kctd14	0.92969	50.47	0.472	rgb(222,127,128)	1.991	2,2
Klf10	Smurf2	0.92969	50.47	0.474	rgb(222,127,127)	1.991	2,2
Klf13	Arrb1	0.92969	50.47	0.472	rgb(222,127,128)	1.991	2,2
Klf13	Phlda3	-0.92969	50.47	-4.7E-01	rgb(116,156,235)	1.991	2,2
Klf2	Kcna3	-0.92969	50.47	-4.7E-01	rgb(115,155,235)	1.991	None
Klf7	Insm1	-0.92969	50.47	-4.7E-01	rgb(115,155,235)	1.991	2,2
Lhx6	Agap1	0.92969	50.47	0.47	rgb(222,127,128)	1.991	2,2
Lyl1	Rab19	0.92969	50.47	0.467	rgb(222,128,129)	1.991	2,2
Maff	Casz1	0.92969	50.47	0.467	rgb(222,128,129)	1.991	2,2
Myb	Tmem120b	0.92969	50.47	0.473	rgb(222,127,128)	1.991	2,2
Mycn	Asph	0.92969	50.47	0.466	rgb(222,128,129)	1.991	2,2
Nfatc4	Insm1	0.92969	50.47	0.467	rgb(222,128,129)	1.991	2,2
Nfatc4	Pde4a	0.92969	50.47	0.471	rgb(222,127,128)	1.991	2,2
Nfil3	Htr1b	0.92969	50.47	0.467	rgb(222,128,129)	1.991	None
Nfkb2	Ets1	-0.92969	50.47	-4.7E-01	rgb(115,155,235)	1.991	None
Nfkb2	Plagl1	0.92969	50.47	0.472	rgb(222,127,128)	1.991	2,2
Nfkb2	Tmtc4	-0.92969	50.47	-4.7E-01	rgb(115,155,235)	1.991	2,2
Pknox1	Got1	-0.92969	50.47	-4.7E-01	rgb(115,155,235)	1.991	2,2
Pou2af1	Rbms2	0.92969	50.47	0.473	rgb(222,127,128)	1.991	2,2
Pou6f1	Calcrl	-0.92969	50.47	-4.7E-01	rgb(114,154,235)	1.991	None
Prdm1	Ch25h	0.92969	50.47	0.468	rgb(222,128,129)	1.991	2,2
Rest	Rnf169	0.92969	50.47	0.473	rgb(222,127,128)	1.991	None
Rora	St3gal5	-0.92969	50.47	-4.7E-01	rgb(114,155,235)	1.991	2,2
Scrt1	Ppap2c	0.92969	50.47	0.475	rgb(222,126,127)	1.991	2,2
Scrt1	Slc41a2	0.92969	50.47	0.467	rgb(222,128,129)	1.991	2,2
Sp110	Max	0.92969	50.47	0.467	rgb(222,128,129)	1.991	2,2
Spib	Lrrc28	0.92969	50.47	0.473	rgb(222,127,128)	1.991	2,2
Spib	Oas1c	0.92969	50.47	0.472	rgb(222,127,128)	1.991	2,2
Spib	St7	0.92969	50.47	0.465	rgb(222,128,129)	1.991	None
Stat5b	Zeb1	0.92969	50.47	0.473	rgb(222,127,128)	1.991	2,2
Tead1	Sema6d	0.92969	50.47	0.466	rgb(222,128,129)	1.991	2,2
Tet1	Pccb	0.92969	50.47	0.475	rgb(222,126,127)	1.991	2,2
Thra	Nr1d1	0.92969	50.47	0.471	rgb(222,127,128)	1.991	2,2
Twist1	Loxl2	0.92969	50.47	0.471	rgb(222,127,128)	1.991	2,2
Vdr	Ehbp1l1	0.92969	50.47	0.471	rgb(222,127,128)	1.991	2,2
Xbp1	Bcl2a1d	-0.92969	50.47	-4.7E-01	rgb(115,155,235)	1.991	2,2
Xbp1	N4bp2l1	0.92969	50.47	0.47	rgb(222,127,128)	1.991	2,2
Zbtb4	Rgs14	0.92969	50.47	0.473	rgb(222,127,128)	1.991	2,2
Zbtb7c	Scarf2	0.92969	50.47	0.473	rgb(222,127,128)	1.991	2,2
Zfp467	Hspg2	0.92969	50.47	0.47	rgb(222,127,128)	1.991	2,2
Akna	Ms4a6c	0.92969	50.47	0.468	rgb(222,128,129)	1.991	2,2
Ankzf1	Wdr54	0.92969	50.47	0.47	rgb(222,127,128)	1.991	2,2
Cux1	Herc4	-0.92969	50.47	-4.7E-01	rgb(115,155,235)	1.991	2,2
Dzip1	Rgs1	-0.92969	50.47	-4.7E-01	rgb(115,155,235)	1.991	2,2
Foxp2	Perp	0.92969	50.47	0.473	rgb(222,127,128)	1.991	2,2
Gm13157	Bok	-0.92969	50.47	-4.7E-01	rgb(116,155,235)	1.991	2,2
Hes6	Galk1	0.92969	50.47	0.471	rgb(222,127,128)	1.991	2,2
Klf6	Chst3	-0.92969	50.47	-4.7E-01	rgb(115,155,235)	1.991	2,2
Klf6	Lgals1	0.92969	50.47	0.47	rgb(222,127,128)	1.991	2,2
Litaf	Tfpi	-0.92969	50.47	-4.7E-01	rgb(115,155,235)	1.991	2,2
Mtf2	Psmd8	-0.92969	50.47	-4.7E-01	rgb(115,155,235)	1.991	2,2
Mtf2	Txndc17	-0.92969	50.47	-4.7E-01	rgb(115,155,235)	1.991	2,2
Sgsm2	Cd226	0.92969	50.47	0.466	rgb(222,128,129)	1.991	2,2
Sgsm2	March9	0.92969	50.47	0.471	rgb(222,127,128)	1.991	2,2
Zbtb46	Serpinb6b	0.92969	50.47	0.469	rgb(222,127,128)	1.991	2,2
Zbtb48	Kcnh4	0.92969	50.47	0.47	rgb(222,127,128)	1.991	2,2
Zbtb5	Serpinf1	-0.92969	50.47	-4.7E-01	rgb(114,155,235)	1.991	2,2
Zeb2	Exoc2	0.92969	50.47	0.474	rgb(222,126,127)	1.991	2,2
Zfp146	Cd47	-0.92969	50.47	-4.7E-01	rgb(116,155,235)	1.991	2,2
Zfp277	Fgd6	-0.92969	50.47	-4.7E-01	rgb(114,154,235)	1.991	2,2
Zfp296	Helb	-0.92969	50.47	-4.7E-01	rgb(115,155,235)	1.991	2,2
Zfp35	Dusp12	0.92969	50.47	0.472	rgb(222,127,128)	1.991	2,2
Zfp354c	Acpp	0.92969	50.47	0.47	rgb(222,127,128)	1.991	2,2
Zfp367	Kdelc1	0.92969	50.47	0.474	rgb(222,126,127)	1.991	2,2
Zfp367	Pmm1	0.92969	50.47	0.47	rgb(222,127,128)	1.991	2,2
Zfp385a	Bbc3	0.92969	50.47	0.467	rgb(222,128,129)	1.991	2,2
Zfp385a	Psrc1	0.92969	50.47	0.469	rgb(222,127,128)	1.991	2,2
Zfp429	Mtmr7	0.92969	50.47	0.474	rgb(222,127,127)	1.991	2,2
Zfp473	Crat	0.92969	50.47	0.467	rgb(222,128,129)	1.991	2,2
Zfp513	Zfp408	0.92969	50.47	0.473	rgb(222,127,128)	1.991	2,2
Zfp516	B4galnt4	0.92969	50.47	0.467	rgb(222,128,129)	1.991	2,2
Zfp52	Eml1	0.92969	50.47	0.468	rgb(222,128,128)	1.991	2,2
Zfp598	Tnk2	0.92969	50.47	0.474	rgb(222,126,127)	1.991	2,2
Zfp629	Ormdl1	-0.92969	50.47	-4.7E-01	rgb(116,156,235)	1.991	2,2
Zfp64	Rps6ka3	-0.92969	50.47	-4.7E-01	rgb(114,155,235)	1.991	2,2
Zfp653	Snx10	-0.92969	50.47	-4.7E-01	rgb(114,154,235)	1.991	2,2
Zfp750	Commd9	0.92969	50.47	0.468	rgb(222,128,129)	1.991	2,2
Zfp777	Cnnm3	0.92969	50.47	0.47	rgb(222,127,128)	1.991	2,2
Zfp777	Pdxp	0.92969	50.47	0.466	rgb(222,128,129)	1.991	2,2
Zfp81	2310033P09Rik	-0.92969	50.47	-4.7E-01	rgb(116,156,235)	1.991	2,2
Zfp870	Wdr76	0.92969	50.47	0.468	rgb(222,128,128)	1.991	2,2
Zfp951	Slc9a3r1	-0.92969	50.47	-4.7E-01	rgb(116,155,235)	1.991	2,2
Ahr	Cdk16	0.92784	50.46	0.46	rgb(222,129,130)	1.9908	None
Ahrr	Mfsd6l	0.92784	50.46	0.456	rgb(222,130,131)	1.9908	2,2
Batf	Trim36	0.92784	50.46	0.459	rgb(222,129,130)	1.9908	None
Bcl11b	Notch1	0.92784	50.46	0.459	rgb(222,129,130)	1.9908	2,2
Bhlhe40	Tg	0.92784	50.46	0.457	rgb(222,130,131)	1.9908	None
Cebpg	B930041F14Rik	-0.92784	50.46	-4.6E-01	rgb(116,156,235)	1.9908	None
Creb1	Il4ra	-0.92784	50.46	-4.6E-01	rgb(117,156,234)	1.9908	None
E2f1	Dtl	0.92784	50.46	0.459	rgb(222,129,130)	1.9908	None
Elf1	Srpk2	0.92784	50.46	0.461	rgb(222,129,130)	1.9908	None
Eomes	Trat1	0.92784	50.46	0.459	rgb(222,129,130)	1.9908	None
Epas1	Cacna1c	0.92784	50.46	0.459	rgb(222,129,130)	1.9908	None
Ets2	Btbd11	0.92784	50.46	0.463	rgb(222,129,129)	1.9908	2,2
Etv4	Aldh1l2	0.92784	50.46	0.459	rgb(222,129,130)	1.9908	None
Fli1	Tdrkh	-0.92784	50.46	-4.6E-01	rgb(116,156,235)	1.9908	2,2
Foxf2	Ngf	0.92784	50.46	0.457	rgb(222,130,131)	1.9908	2,2
Foxf2	Ptprj	0.92784	50.46	0.46	rgb(222,129,130)	1.9908	2,2
Foxo1	Iqgap2	0.92784	50.46	0.457	rgb(222,130,131)	1.9908	None
Foxo3	Kif13b	0.92784	50.46	0.46	rgb(222,129,130)	1.9908	2,2
Foxs1	Dlgap3	0.92784	50.46	0.464	rgb(222,128,129)	1.9908	2,2
Glis2	Pdpn	0.92784	50.46	0.464	rgb(222,128,129)	1.9908	2,2
Hmga2	Aebp1	0.92784	50.46	0.458	rgb(222,130,130)	1.9908	2,2
Ikzf2	Agpat9	-0.92784	50.46	-4.6E-01	rgb(117,156,235)	1.9908	2,2
Ikzf2	Galm	0.92784	50.46	0.459	rgb(222,129,130)	1.9908	2,2
Ikzf3	Csgalnact1	-0.92784	50.46	-4.6E-01	rgb(116,156,235)	1.9908	2,2
Irf1	Gm4841	0.92784	50.46	0.463	rgb(222,129,130)	1.9908	2,2
Irf2	Rbms2	0.92784	50.46	0.455	rgb(222,130,131)	1.9908	None
Irf4	Herc6	-0.92784	50.46	-4.6E-01	rgb(116,156,235)	1.9908	None
Jun	Apol9b	0.92784	50.46	0.462	rgb(222,129,130)	1.9908	2,2
Jun	Stat5b	0.92784	50.46	0.458	rgb(222,130,130)	1.9908	None
Klf13	Trmt11	-0.92784	50.46	-4.6E-01	rgb(117,156,234)	1.9908	None
Klf4	Dusp14	0.92784	50.46	0.463	rgb(222,129,129)	1.9908	2,2
Lhx2	Gys1	0.92784	50.46	0.46	rgb(222,129,130)	1.9908	2,2
Lhx6	Ism1	0.92784	50.46	0.46	rgb(222,129,130)	1.9908	2,2
Lin54	Pgs1	0.92784	50.46	0.463	rgb(222,129,129)	1.9908	2,2
Lyl1	Itgb5	0.92784	50.46	0.459	rgb(222,129,130)	1.9908	2,2
Maf	Stab1	0.92784	50.46	0.459	rgb(222,129,130)	1.9908	None
Mafg	Trf	-0.92784	50.46	-4.6E-01	rgb(116,156,235)	1.9908	2,2
Meis3	Fbxw2	0.92784	50.46	0.459	rgb(222,129,130)	1.9908	2,2
Mxi1	Serpine1	0.92784	50.46	0.46	rgb(222,129,130)	1.9908	2,2
Mycn	Ninl	0.92784	50.46	0.458	rgb(222,130,131)	1.9908	2,2
Nfatc4	Zscan29	0.92784	50.46	0.457	rgb(222,130,131)	1.9908	2,2
Nfil3	Ier3	0.92784	50.46	0.463	rgb(222,129,129)	1.9908	2,2
Nkx3-1	Slc39a14	0.92784	50.46	0.458	rgb(222,130,130)	1.9908	2,2
Npas2	Tppp	0.92784	50.46	0.46	rgb(222,129,130)	1.9908	2,2
Nr3c1	Trip10	-0.92784	50.46	-4.6E-01	rgb(117,156,235)	1.9908	2,2
Osr2	Cox6b2	0.92784	50.46	0.455	rgb(222,130,131)	1.9908	2,2
Plagl1	Ikzf2	0.92784	50.46	0.46	rgb(222,129,130)	1.9908	2,2
Plagl1	Slc38a1	0.92784	50.46	0.464	rgb(222,128,129)	1.9908	2,2
Plagl1	Wnt10b	0.92784	50.46	0.462	rgb(222,129,130)	1.9908	2,2
Pou2af1	Fgf16	0.92784	50.46	0.463	rgb(222,129,130)	1.9908	2,2
Prdm1	Tmprss6	0.92784	50.46	0.463	rgb(222,129,130)	1.9908	None
Rxra	Bcam	0.92784	50.46	0.46	rgb(222,129,130)	1.9908	None
Satb1	Oxct1	-0.92784	50.46	-4.6E-01	rgb(118,156,234)	1.9908	None
Six5	Slco4a1	0.92784	50.46	0.458	rgb(222,130,130)	1.9908	2,2
Sp4	Thoc3	-0.92784	50.46	-4.6E-01	rgb(118,157,234)	1.9908	2,2
Stat5b	Itpk1	0.92784	50.46	0.459	rgb(222,129,130)	1.9908	2,2
Stat5b	Usp22	0.92784	50.46	0.462	rgb(222,129,130)	1.9908	2,2
Tcf12	Dhrs1	-0.92784	50.46	-4.6E-01	rgb(117,156,235)	1.9908	2,2
Tet1	Fbln1	0.92784	50.46	0.464	rgb(222,128,129)	1.9908	2,2
Twist1	Epdr1	0.92784	50.46	0.458	rgb(222,130,131)	1.9908	2,2
Xbp1	Nucks1	-0.92784	50.46	-4.6E-01	rgb(118,157,234)	1.9908	2,2
Xbp1	Surf4	0.92784	50.46	0.458	rgb(222,130,130)	1.9908	2,2
Zbtb7b	Tmprss6	0.92784	50.46	0.465	rgb(222,128,129)	1.9908	2,2
Zbtb7b	Vav2	0.92784	50.46	0.463	rgb(222,129,129)	1.9908	None
Zeb1	Stat5b	0.92784	50.46	0.463	rgb(222,129,130)	1.9908	None
Zfp467	Maml3	0.92784	50.46	0.459	rgb(222,129,130)	1.9908	2,2
2810021J22Rik	Mx2	0.92784	50.46	0.463	rgb(222,129,130)	1.9908	2,2
Akna	Arhgef6	0.92784	50.46	0.464	rgb(222,128,129)	1.9908	2,2
Atmin	Ski	-0.92784	50.46	-4.6E-01	rgb(118,157,234)	1.9908	2,2
Atmin	Slc29a3	0.92784	50.46	0.458	rgb(222,130,131)	1.9908	2,2
C030039L03Rik	Fli1	-0.92784	50.46	-4.6E-01	rgb(117,156,235)	1.9908	2,2
Cux1	Unc93b1	-0.92784	50.46	-4.6E-01	rgb(117,156,234)	1.9908	2,2
Dach2	5031414D18Rik	0.92784	50.46	0.459	rgb(222,129,130)	1.9908	2,2
Hmgb1	AI506816	0.92784	50.46	0.457	rgb(222,130,131)	1.9908	2,2
Hmgb1	Ntng2	-0.92784	50.46	-4.6E-01	rgb(116,156,235)	1.9908	2,2
Hmgb3	Pgs1	-0.92784	50.46	-4.6E-01	rgb(116,156,235)	1.9908	2,2
Hmgb3	Ticam2	0.92784	50.46	0.46	rgb(222,129,130)	1.9908	2,2
Jazf1	Tnfsf9	0.92784	50.46	0.457	rgb(222,130,131)	1.9908	2,2
Kdm5b	Ppap2c	0.92784	50.46	0.461	rgb(222,129,130)	1.9908	2,2
Kdm5b	Slc2a3	0.92784	50.46	0.458	rgb(222,129,130)	1.9908	2,2
Klf6	Ptger2	-0.92784	50.46	-4.6E-01	rgb(117,156,235)	1.9908	2,2
Klf6	Wee1	-0.92784	50.46	-4.6E-01	rgb(116,156,235)	1.9908	2,2
L3mbtl3	Adamts6	0.92784	50.46	0.464	rgb(222,128,129)	1.9908	2,2
L3mbtl3	Vwa1	-0.92784	50.46	-4.6E-01	rgb(118,157,234)	1.9908	2,2
Mbnl2	Trerf1	0.92784	50.46	0.456	rgb(222,130,131)	1.9908	2,2
Mbnl2	Vdr	0.92784	50.46	0.464	rgb(222,128,129)	1.9908	2,2
Phf1	Rell1	0.92784	50.46	0.459	rgb(222,129,130)	1.9908	2,2
Phf1	Xrcc5	-0.92784	50.46	-4.6E-01	rgb(117,156,234)	1.9908	2,2
Phf1	Znrf1	0.92784	50.46	0.461	rgb(222,129,130)	1.9908	2,2
Tmf1	Pik3ca	0.92784	50.46	0.457	rgb(222,130,131)	1.9908	2,2
Whsc1	D830031N03Rik	0.92784	50.46	0.461	rgb(222,129,130)	1.9908	2,2
Zbtb17	Il10rb	-0.92784	50.46	-4.6E-01	rgb(118,157,234)	1.9908	2,2
Zbtb46	Stap2	0.92784	50.46	0.463	rgb(222,129,130)	1.9908	2,2
Zeb2	Srgap3	0.92784	50.46	0.458	rgb(222,130,130)	1.9908	2,2
Zfp111	Apbb1ip	-0.92784	50.46	-4.6E-01	rgb(117,156,234)	1.9908	2,2
Zfp112	1190002N15Rik	-0.92784	50.46	-4.6E-01	rgb(118,157,234)	1.9908	2,2
Zfp112	Ccng2	-0.92784	50.46	-4.6E-01	rgb(118,157,234)	1.9908	2,2
Zfp277	Exosc8	0.92784	50.46	0.46	rgb(222,129,130)	1.9908	2,2
Zfp280b	Lpxn	-0.92784	50.46	-4.6E-01	rgb(117,156,235)	1.9908	2,2
Zfp287	Dgat1	0.92784	50.46	0.459	rgb(222,129,130)	1.9908	2,2
Zfp358	Sh3pxd2b	0.92784	50.46	0.458	rgb(222,130,130)	1.9908	2,2
Zfp365	Cnn2	-0.92784	50.46	-4.6E-01	rgb(118,157,234)	1.9908	2,2
Zfp365	Tnfsf4	0.92784	50.46	0.457	rgb(222,130,131)	1.9908	2,2
Zfp367	Rpl10a	-0.92784	50.46	-4.6E-01	rgb(117,156,234)	1.9908	2,2
Zfp385a	Ptprs	-0.92784	50.46	-4.6E-01	rgb(116,156,235)	1.9908	2,2
Zfp429	Nfe2l2	0.92784	50.46	0.463	rgb(222,129,129)	1.9908	2,2
Zfp473	D830046C22Rik	0.92784	50.46	0.464	rgb(222,128,129)	1.9908	2,2
Zfp473	Me2	0.92784	50.46	0.465	rgb(222,128,129)	1.9908	2,2
Zfp473	Rtkn2	0.92784	50.46	0.461	rgb(222,129,130)	1.9908	2,2
Zfp516	Ica1l	0.92784	50.46	0.462	rgb(222,129,130)	1.9908	2,2
Zfp536	Ass1	0.92784	50.46	0.456	rgb(222,130,131)	1.9908	2,2
Zfp536	Prf1	0.92784	50.46	0.457	rgb(222,130,131)	1.9908	2,2
Zfp579	Gabbr1	0.92784	50.46	0.465	rgb(222,128,129)	1.9908	2,2
Zfp580	Psmd8	0.92784	50.46	0.459	rgb(222,129,130)	1.9908	2,2
Zfp605	Ift81	0.92784	50.46	0.462	rgb(222,129,130)	1.9908	2,2
Zfp629	Acot12	-0.92784	50.46	-4.6E-01	rgb(118,157,234)	1.9908	2,2
Zfp750	1700007K13Rik	0.92784	50.46	0.459	rgb(222,129,130)	1.9908	2,2
Zfp91	Ndrg2	-0.92784	50.46	-4.6E-01	rgb(117,156,235)	1.9908	2,2
Zfp951	Zfp317	0.92784	50.46	0.464	rgb(222,128,129)	1.9908	2,2
Zfp960	Masp2	0.92784	50.46	0.464	rgb(222,128,129)	1.9908	2,2
Zik1	Gatsl2	-0.92784	50.46	-4.6E-01	rgb(117,156,235)	1.9908	2,2
Ahr	Nipal1	0.92599	50.45	0.447	rgb(222,132,133)	1.9906	2,2
Ahrr	Ctla2b	0.92599	50.45	0.447	rgb(222,132,133)	1.9906	2,2
Ahrr	Lgr4	0.92599	50.45	0.448	rgb(222,131,132)	1.9906	2,2
Bach1	Fyn	0.92599	50.45	0.453	rgb(222,130,131)	1.9906	None
Bcl6	D430041D05Rik	-0.92599	50.45	-4.5E-01	rgb(120,158,234)	1.9906	2,2
Bhlhe40	Dlg2	0.92599	50.45	0.453	rgb(222,130,131)	1.9906	2,2
Cebpg	Fam53b	-0.92599	50.45	-4.5E-01	rgb(120,158,234)	1.9906	None
Cebpg	Gpr89	-0.92599	50.45	-4.5E-01	rgb(118,157,234)	1.9906	2,2
Creb3l2	Ddr1	0.92599	50.45	0.454	rgb(222,130,131)	1.9906	2,2
Creb3l2	Numbl	0.92599	50.45	0.448	rgb(222,131,132)	1.9906	None
Creb3l2	Plekho2	0.92599	50.45	0.445	rgb(222,132,133)	1.9906	2,2
Elk3	1110007C09Rik	0.92599	50.45	0.447	rgb(222,132,133)	1.9906	2,2
Elk3	Cxcr3	0.92599	50.45	0.453	rgb(222,130,131)	1.9906	2,2
Elk3	Zfhx3	0.92599	50.45	0.447	rgb(222,132,133)	1.9906	None
Epas1	Inpp5a	0.92599	50.45	0.449	rgb(222,131,132)	1.9906	2,2
Ets1	Sash3	0.92599	50.45	0.445	rgb(222,132,133)	1.9906	None
Ets2	Dhcr24	-0.92599	50.45	-4.5E-01	rgb(120,158,234)	1.9906	2,2
Etv5	Pacsin1	-0.92599	50.45	-4.5E-01	rgb(119,157,234)	1.9906	2,2
Fosl1	Eif4e3	-0.92599	50.45	-4.5E-01	rgb(120,158,234)	1.9906	None
Foxo3	Ccng1	0.92599	50.45	0.451	rgb(222,131,132)	1.9906	2,2
Foxp3	Stat4	-0.92599	50.45	-4.5E-01	rgb(119,158,234)	1.9906	2,2
Gfi1	5430421N21Rik	-0.92599	50.45	-4.5E-01	rgb(119,158,234)	1.9906	2,2
Hes1	Fam43a	0.92599	50.45	0.455	rgb(222,130,131)	1.9906	2,2
Hey1	Me2	0.92599	50.45	0.447	rgb(222,132,133)	1.9906	None
Hif1a	Flot1	0.92599	50.45	0.448	rgb(222,131,132)	1.9906	2,2
Hif3a	Myh10	0.92599	50.45	0.455	rgb(222,130,131)	1.9906	2,2
Hif3a	Vegfa	0.92599	50.45	0.448	rgb(222,131,132)	1.9906	None
Hmga2	Phldb2	0.92599	50.45	0.449	rgb(222,131,132)	1.9906	None
Hsf4	Zfp536	0.92599	50.45	0.447	rgb(222,132,132)	1.9906	None
Ikzf2	Plagl1	0.92599	50.45	0.45	rgb(222,131,132)	1.9906	2,2
Irf1	Fas	0.92599	50.45	0.452	rgb(222,131,132)	1.9906	None
Irf1	Sorl1	0.92599	50.45	0.455	rgb(222,130,131)	1.9906	None
Irf4	Dusp22	-0.92599	50.45	-4.5E-01	rgb(119,157,234)	1.9906	None
Irf4	Nrgn	-0.92599	50.45	-4.5E-01	rgb(120,158,234)	1.9906	None
Irf4	Ust	0.92599	50.45	0.446	rgb(222,132,133)	1.9906	None
Irf5	Ccng2	0.92599	50.45	0.448	rgb(222,132,132)	1.9906	2,2
Irf5	Cd44	0.92599	50.45	0.446	rgb(222,132,133)	1.9906	2,2
Irf5	Cd80	0.92599	50.45	0.454	rgb(222,130,131)	1.9906	2,2
Irf5	Dcxr	0.92599	50.45	0.451	rgb(222,131,132)	1.9906	2,2
Irf5	Phldb1	0.92599	50.45	0.45	rgb(222,131,132)	1.9906	2,2
Irf7	Oas1c	0.92599	50.45	0.454	rgb(222,130,131)	1.9906	None
Klf2	Serpine1	-0.92599	50.45	-4.5E-01	rgb(120,158,234)	1.9906	2,2
Klf4	Tmem86a	0.92599	50.45	0.446	rgb(222,132,133)	1.9906	None
Lef1	Zfp36l2	0.92599	50.45	0.453	rgb(222,131,131)	1.9906	2,2
Maff	Ppm1d	-0.92599	50.45	-4.5E-01	rgb(119,157,234)	1.9906	2,2
Mafg	Sh3kbp1	-0.92599	50.45	-4.5E-01	rgb(118,157,234)	1.9906	None
Meis3	Tet1	-0.92599	50.45	-4.5E-01	rgb(120,158,234)	1.9906	2,2
Mlxipl	Mesp2	0.92599	50.45	0.451	rgb(222,131,132)	1.9906	2,2
Msc	Pcsk1	0.92599	50.45	0.448	rgb(222,131,132)	1.9906	2,2
Myb	Ehd3	0.92599	50.45	0.445	rgb(222,132,133)	1.9906	2,2
Mypop	Gm6548	-0.92599	50.45	-4.5E-01	rgb(119,157,234)	1.9906	2,2
Nfatc1	Ermn	-0.92599	50.45	-4.5E-01	rgb(120,158,234)	1.9906	2,2
Nfatc1	Foxp4	0.92599	50.45	0.447	rgb(222,132,133)	1.9906	None
Nfatc4	Gpr68	0.92599	50.45	0.454	rgb(222,130,131)	1.9906	2,2
Nfil3	Auh	0.92599	50.45	0.448	rgb(222,131,132)	1.9906	2,2
Nfkb1	B3gnt5	-0.92599	50.45	-4.5E-01	rgb(120,158,234)	1.9906	2,2
Nkx1-2	Pappa2	0.92599	50.45	0.454	rgb(222,130,131)	1.9906	2,2
Npas2	Atp11a	0.92599	50.45	0.45	rgb(222,131,132)	1.9906	2,2
Nr4a3	B4galnt4	-0.92599	50.45	-4.5E-01	rgb(118,157,234)	1.9906	2,2
Pknox1	Sptlc1	0.92599	50.45	0.445	rgb(222,132,133)	1.9906	2,2
Plagl1	Tnnt2	0.92599	50.45	0.454	rgb(222,130,131)	1.9906	2,2
Plagl2	Tab2	0.92599	50.45	0.447	rgb(222,132,133)	1.9906	2,2
Plagl2	Tulp3	0.92599	50.45	0.447	rgb(222,132,132)	1.9906	2,2
Pou2af1	Sh3bp1	-0.92599	50.45	-4.5E-01	rgb(120,158,234)	1.9906	2,2
Pparg	Cacna1c	0.92599	50.45	0.454	rgb(222,130,131)	1.9906	2,2
Prdm1	Slc38a3	0.92599	50.45	0.447	rgb(222,132,133)	1.9906	2,2
Rarg	Dnajc21	-0.92599	50.45	-4.5E-01	rgb(119,157,234)	1.9906	2,2
Rbpj	Cish	0.92599	50.45	0.448	rgb(222,131,132)	1.9906	2,2
Rbpj	Tspan6	0.92599	50.45	0.454	rgb(222,130,131)	1.9906	2,2
Rorc	Il17f	0.92599	50.45	0.453	rgb(222,130,131)	1.9906	2,2
Rxra	Slain1	0.92599	50.45	0.452	rgb(222,131,132)	1.9906	None
Satb1	Pdcd1	-0.92599	50.45	-4.5E-01	rgb(119,157,234)	1.9906	None
Scrt1	Sdr39u1	0.92599	50.45	0.454	rgb(222,130,131)	1.9906	2,2
Six5	Skil	-0.92599	50.45	-4.5E-01	rgb(120,158,234)	1.9906	None
Six5	Thap4	0.92599	50.45	0.451	rgb(222,131,132)	1.9906	None
Smad4	Marcksl1	-0.92599	50.45	-4.5E-01	rgb(120,158,234)	1.9906	2,2
Sox5	Chm	0.92599	50.45	0.45	rgb(222,131,132)	1.9906	2,2
Sp140	Hspa2	0.92599	50.45	0.454	rgb(222,130,131)	1.9906	2,2
Sp3	Uqcrq	-0.92599	50.45	-4.5E-01	rgb(120,158,234)	1.9906	None
Sp4	Mctp2	0.92599	50.45	0.45	rgb(222,131,132)	1.9906	2,2
Sp4	Sumf2	-0.92599	50.45	-4.5E-01	rgb(120,158,234)	1.9906	2,2
Stat2	Il12rb2	0.92599	50.45	0.452	rgb(222,131,132)	1.9906	None
Tbx21	Bcl3	0.92599	50.45	0.453	rgb(222,131,131)	1.9906	2,2
Tbx21	Etv6	0.92599	50.45	0.45	rgb(222,131,132)	1.9906	None
Tcf4	Cd86	0.92599	50.45	0.446	rgb(222,132,133)	1.9906	2,2
Tcf4	Dmxl2	0.92599	50.45	0.449	rgb(222,131,132)	1.9906	2,2
Tcf4	Nedd4	0.92599	50.45	0.451	rgb(222,131,132)	1.9906	2,2
Tead1	Macc1	0.92599	50.45	0.448	rgb(222,131,132)	1.9906	2,2
Tfdp2	Rabggta	-0.92599	50.45	-4.5E-01	rgb(119,157,234)	1.9906	2,2
Trerf1	Tmem176a	0.92599	50.45	0.446	rgb(222,132,133)	1.9906	2,2
Vax2	B3galt2	0.92599	50.45	0.45	rgb(222,131,132)	1.9906	2,2
Vax2	Stard8	0.92599	50.45	0.446	rgb(222,132,133)	1.9906	2,2
Zbtb4	Sqstm1	0.92599	50.45	0.453	rgb(222,131,131)	1.9906	2,2
Zbtb4	Tsen2	-0.92599	50.45	-4.5E-01	rgb(118,157,234)	1.9906	2,2
Zbtb7c	Pvt1	0.92599	50.45	0.448	rgb(222,131,132)	1.9906	2,2
Zfp467	C630043F03Rik	-0.92599	50.45	-4.5E-01	rgb(119,157,234)	1.9906	2,2
Zfp523	Podnl1	0.92599	50.45	0.449	rgb(222,131,132)	1.9906	2,2
Zic2	Gck	0.92599	50.45	0.449	rgb(222,131,132)	1.9906	2,2
AW146154	Tnfsf8	0.92599	50.45	0.454	rgb(222,130,131)	1.9906	2,2
Adnp	Rraga	0.92599	50.45	0.446	rgb(222,132,133)	1.9906	2,2
Aebp2	Arhgef3	-0.92599	50.45	-4.5E-01	rgb(120,158,234)	1.9906	2,2
Akna	Cep68	0.92599	50.45	0.449	rgb(222,131,132)	1.9906	2,2
C030039L03Rik	Fzd7	0.92599	50.45	0.452	rgb(222,131,132)	1.9906	2,2
Cbx2	Ccdc126	-0.92599	50.45	-4.5E-01	rgb(118,157,234)	1.9906	2,2
Cenpt	Pld2	0.92599	50.45	0.453	rgb(222,131,131)	1.9906	2,2
Cxxc5	Tspan3	0.92599	50.45	0.45	rgb(222,131,132)	1.9906	2,2
Dr1	Srpk1	-0.92599	50.45	-4.5E-01	rgb(119,158,234)	1.9906	2,2
Fbxl19	Cln5	-0.92599	50.45	-4.5E-01	rgb(120,158,234)	1.9906	2,2
Foxp2	Ikzf3	-0.92599	50.45	-4.5E-01	rgb(119,157,234)	1.9906	2,2
Foxp2	Slc6a6	0.92599	50.45	0.448	rgb(222,131,132)	1.9906	2,2
Gm14295	Gm3696	0.92599	50.45	0.451	rgb(222,131,132)	1.9906	2,2
Kdm5b	Egln1	0.92599	50.45	0.45	rgb(222,131,132)	1.9906	2,2
L3mbtl3	Clic4	-0.92599	50.45	-4.5E-01	rgb(120,158,234)	1.9906	2,2
Litaf	Nrn1	0.92599	50.45	0.453	rgb(222,130,131)	1.9906	2,2
Mtf2	Slc48a1	-0.92599	50.45	-4.5E-01	rgb(120,158,234)	1.9906	2,2
Mxd3	Acot11	0.92599	50.45	0.455	rgb(222,130,131)	1.9906	2,2
Mxd3	E2f7	0.92599	50.45	0.447	rgb(222,132,133)	1.9906	2,2
Ncoa1	Arid5a	0.92599	50.45	0.449	rgb(222,131,132)	1.9906	2,2
Ncoa2	Mgat5	0.92599	50.45	0.447	rgb(222,132,133)	1.9906	2,2
Plscr1	Bcl2l2	0.92599	50.45	0.453	rgb(222,131,131)	1.9906	2,2
Scml4	Rab19	0.92599	50.45	0.446	rgb(222,132,133)	1.9906	2,2
Sgsm2	Unc119b	0.92599	50.45	0.449	rgb(222,131,132)	1.9906	2,2
Tulp3	Hist3h2bb-ps	-0.92599	50.45	-4.5E-01	rgb(120,158,234)	1.9906	2,2
Whsc1	Fam111a	0.92599	50.45	0.453	rgb(222,130,131)	1.9906	2,2
Zbtb32	Mtrf1	0.92599	50.45	0.455	rgb(222,130,131)	1.9906	2,2
Zbtb32	Tmem154	0.92599	50.45	0.455	rgb(222,130,131)	1.9906	2,2
Zbtb46	Pla2g4f	0.92599	50.45	0.452	rgb(222,131,132)	1.9906	2,2
Zeb2	Asb2	0.92599	50.45	0.452	rgb(222,131,132)	1.9906	2,2
Zfp276	Ing2	-0.92599	50.45	-4.5E-01	rgb(118,157,234)	1.9906	2,2
Zfp277	Amz2	0.92599	50.45	0.453	rgb(222,131,131)	1.9906	2,2
Zfp280c	Hspa2	-0.92599	50.45	-4.5E-01	rgb(119,157,234)	1.9906	2,2
Zfp280d	Lgals1	-0.92599	50.45	-4.5E-01	rgb(120,158,234)	1.9906	2,2
Zfp296	Hspa4l	-0.92599	50.45	-4.5E-01	rgb(119,157,234)	1.9906	2,2
Zfp335	Fundc2	-0.92599	50.45	-4.5E-01	rgb(118,157,234)	1.9906	2,2
Zfp385a	Fam198b	0.92599	50.45	0.45	rgb(222,131,132)	1.9906	2,2
Zfp385a	Robo3	0.92599	50.45	0.448	rgb(222,131,132)	1.9906	2,2
Zfp605	Gkap1	0.92599	50.45	0.452	rgb(222,131,132)	1.9906	2,2
Zfp606	Ripk1	-0.92599	50.45	-4.5E-01	rgb(120,158,234)	1.9906	2,2
Zfp629	Atf6	0.92599	50.45	0.448	rgb(222,131,132)	1.9906	2,2
Zfp629	Prkrir	0.92599	50.45	0.448	rgb(222,131,132)	1.9906	2,2
Zfp64	Abca1	0.92599	50.45	0.454	rgb(222,130,131)	1.9906	2,2
Zfp667	Ptges	0.92599	50.45	0.45	rgb(222,131,132)	1.9906	2,2
Zfp771	Tmem158	0.92599	50.45	0.448	rgb(222,131,132)	1.9906	2,2
Zfp777	Litaf	-0.92599	50.45	-4.5E-01	rgb(118,157,234)	1.9906	2,2
Zfp808	Tyms	0.92599	50.45	0.446	rgb(222,132,133)	1.9906	2,2
Zfp827	Rhbdf1	0.92599	50.45	0.447	rgb(222,132,133)	1.9906	2,2
Zfp831	Inpp4a	0.92599	50.45	0.454	rgb(222,130,131)	1.9906	2,2
Zfp868	Wdr54	-0.92599	50.45	-4.5E-01	rgb(119,157,234)	1.9906	2,2
Zfp90	Kcnd1	-0.92599	50.45	-4.5E-01	rgb(119,158,234)	1.9906	2,2
Zfp960	Ifi204	0.92599	50.45	0.451	rgb(222,131,132)	1.9906	2,2
Ahctf1	Utp20	0.92414	50.44	0.439	rgb(222,133,134)	1.9904	2,2
Ahrr	Dst	0.92414	50.44	0.442	rgb(222,133,134)	1.9904	2,2
Ahrr	Inha	0.92414	50.44	0.442	rgb(222,133,134)	1.9904	2,2
Ar	Zfp467	0.92414	50.44	0.444	rgb(222,132,133)	1.9904	2,2
Arid2	Samd1	0.92414	50.44	0.443	rgb(222,132,133)	1.9904	2,2
Arntl2	Nod2	0.92414	50.44	0.439	rgb(222,133,134)	1.9904	2,2
Atf5	Clic1	0.92414	50.44	0.442	rgb(222,133,133)	1.9904	2,2
Atf6	Lamc1	0.92414	50.44	0.438	rgb(222,133,134)	1.9904	2,2
Atf6	Spire1	0.92414	50.44	0.44	rgb(222,133,134)	1.9904	2,2
Batf	Col18a1	0.92414	50.44	0.437	rgb(222,134,134)	1.9904	None
Batf	Gbp5	-0.92414	50.44	-4.4E-01	rgb(122,159,234)	1.9904	None
Bcl6b	Tigit	0.92414	50.44	0.444	rgb(222,132,133)	1.9904	2,2
Cdc5l	Mfge8	-0.92414	50.44	-4.4E-01	rgb(121,159,234)	1.9904	2,2
Creb3l2	Cyfip2	0.92414	50.44	0.437	rgb(222,134,134)	1.9904	None
Creb3l2	Mapkbp1	0.92414	50.44	0.438	rgb(222,133,134)	1.9904	2,2
Creb3l2	Snx11	-0.92414	50.44	-4.4E-01	rgb(122,159,234)	1.9904	2,2
Crem	Gm6225	0.92414	50.44	0.444	rgb(222,132,133)	1.9904	2,2
Egr2	Fam129a	-0.92414	50.44	-4.4E-01	rgb(122,159,234)	1.9904	2,2
Egr4	Fam20c	0.92414	50.44	0.438	rgb(222,133,134)	1.9904	None
Elk3	Gdpd5	0.92414	50.44	0.436	rgb(222,134,135)	1.9904	2,2
Elk3	Pdcd1	0.92414	50.44	0.441	rgb(222,133,134)	1.9904	None
Elk3	Ubash3b	0.92414	50.44	0.442	rgb(222,133,133)	1.9904	None
Eomes	C2cd4b	0.92414	50.44	0.439	rgb(222,133,134)	1.9904	2,2
Epas1	Lactb	0.92414	50.44	0.438	rgb(222,133,134)	1.9904	2,2
Epas1	Olr1	0.92414	50.44	0.442	rgb(222,133,133)	1.9904	2,2
Erf	Mex3d	0.92414	50.44	0.439	rgb(222,133,134)	1.9904	2,2
Erg	Mllt3	0.92414	50.44	0.442	rgb(222,133,134)	1.9904	None
Ets2	Capg	-0.92414	50.44	-4.4E-01	rgb(121,159,234)	1.9904	None
Foxo1	Scn3b	-0.92414	50.44	-4.4E-01	rgb(121,158,234)	1.9904	2,2
Foxo1	Ssh2	0.92414	50.44	0.44	rgb(222,133,134)	1.9904	None
Foxo1	Traf6	0.92414	50.44	0.44	rgb(222,133,134)	1.9904	2,2
Foxp1	Rnf19b	-0.92414	50.44	-4.4E-01	rgb(121,159,234)	1.9904	2,2
Foxp3	Gpr83	0.92414	50.44	0.438	rgb(222,133,134)	1.9904	2,2
Gata1	Gadd45g	0.92414	50.44	0.44	rgb(222,133,134)	1.9904	None
Gfi1	Eno3	-0.92414	50.44	-4.4E-01	rgb(121,159,234)	1.9904	2,2
Gtf2ird1	Rps6ka2	0.92414	50.44	0.439	rgb(222,133,134)	1.9904	2,2
Hif3a	Clybl	0.92414	50.44	0.444	rgb(222,132,133)	1.9904	2,2
Ikzf2	Cnnm3	0.92414	50.44	0.441	rgb(222,133,134)	1.9904	2,2
Ikzf2	Gm4858	0.92414	50.44	0.444	rgb(222,132,133)	1.9904	2,2
Insm1	Spin4	-0.92414	50.44	-4.4E-01	rgb(121,159,234)	1.9904	2,2
Irf4	Angpt1	-0.92414	50.44	-4.4E-01	rgb(122,159,234)	1.9904	None
Irf4	Col18a1	0.92414	50.44	0.444	rgb(222,132,133)	1.9904	None
Irf4	Hdac9	-0.92414	50.44	-4.4E-01	rgb(121,159,234)	1.9904	None
Irf4	Il9r	-0.92414	50.44	-4.4E-01	rgb(121,158,234)	1.9904	2,2
Irf4	Shisa2	-0.92414	50.44	-4.4E-01	rgb(121,159,234)	1.9904	2,2
Irf4	Tacc2	0.92414	50.44	0.438	rgb(222,133,134)	1.9904	None
Irf5	Trpv2	0.92414	50.44	0.438	rgb(222,133,134)	1.9904	2,2
Kdm2b	Plekhf2	-0.92414	50.44	-4.4E-01	rgb(122,159,234)	1.9904	2,2
Kdm2b	Spin4	0.92414	50.44	0.444	rgb(222,132,133)	1.9904	2,2
Kdm2b	Tapbpl	0.92414	50.44	0.441	rgb(222,133,134)	1.9904	2,2
Klf2	Per2	0.92414	50.44	0.437	rgb(222,134,134)	1.9904	2,2
Lef1	5330426P16Rik	0.92414	50.44	0.439	rgb(222,133,134)	1.9904	2,2
Lhx6	Nfkbie	-0.92414	50.44	-4.4E-01	rgb(121,159,234)	1.9904	2,2
Lyl1	Gpnmb	0.92414	50.44	0.436	rgb(222,134,135)	1.9904	2,2
Lyl1	Padi3	0.92414	50.44	0.437	rgb(222,134,134)	1.9904	2,2
Maf	Emp1	0.92414	50.44	0.439	rgb(222,133,134)	1.9904	None
Mafg	Ankmy2	-0.92414	50.44	-4.4E-01	rgb(121,159,234)	1.9904	2,2
Mafg	Rnf135	-0.92414	50.44	-4.4E-01	rgb(121,159,234)	1.9904	2,2
Msc	Lime1	0.92414	50.44	0.44	rgb(222,133,134)	1.9904	2,2
Myc	Plekha2	-0.92414	50.44	-4.4E-01	rgb(121,158,234)	1.9904	None
Mycn	Mmp10	0.92414	50.44	0.438	rgb(222,133,134)	1.9904	2,2
Nfatc4	Cebpb	0.92414	50.44	0.443	rgb(222,132,133)	1.9904	2,2
Nfe2l2	Gfod1	-0.92414	50.44	-4.4E-01	rgb(122,159,234)	1.9904	2,2
Nfkb2	Atp11a	0.92414	50.44	0.442	rgb(222,133,133)	1.9904	2,2
Nfkb2	Exosc8	-0.92414	50.44	-4.4E-01	rgb(121,159,234)	1.9904	2,2
Nfkb2	Tspan3	0.92414	50.44	0.439	rgb(222,133,134)	1.9904	None
Npas2	Hemk1	0.92414	50.44	0.438	rgb(222,133,134)	1.9904	2,2
Nr2f6	Kcnb1	0.92414	50.44	0.437	rgb(222,134,134)	1.9904	2,2
Nr2f6	Wrnip1	0.92414	50.44	0.441	rgb(222,133,134)	1.9904	None
Nr3c1	Ctla4	-0.92414	50.44	-4.4E-01	rgb(121,159,234)	1.9904	None
Nr4a1	Tmed3	-0.92414	50.44	-4.4E-01	rgb(122,159,234)	1.9904	2,2
Nr4a2	Bcl2a1d	0.92414	50.44	0.444	rgb(222,132,133)	1.9904	2,2
Nr4a2	Plk2	0.92414	50.44	0.435	rgb(222,134,135)	1.9904	2,2
Otx1	Rimklb	0.92414	50.44	0.443	rgb(222,132,133)	1.9904	2,2
Pbx2	Mpdu1	-0.92414	50.44	-4.4E-01	rgb(121,158,234)	1.9904	2,2
Pbx2	Slc48a1	0.92414	50.44	0.444	rgb(222,132,133)	1.9904	2,2
Plagl1	Tmc6	-0.92414	50.44	-4.4E-01	rgb(121,158,234)	1.9904	2,2
Pou2af1	Vav2	-0.92414	50.44	-4.4E-01	rgb(122,159,234)	1.9904	2,2
Pou6f1	Myo1h	0.92414	50.44	0.442	rgb(222,133,133)	1.9904	2,2
Pparg	Ninl	0.92414	50.44	0.445	rgb(222,132,133)	1.9904	2,2
Prrx1	Cxcl1	0.92414	50.44	0.444	rgb(222,132,133)	1.9904	2,2
Rbpj	Abcb1b	-0.92414	50.44	-4.4E-01	rgb(123,160,234)	1.9904	2,2
Rbpj	Tacc1	-0.92414	50.44	-4.4E-01	rgb(122,159,234)	1.9904	2,2
Rest	Bcl11b	0.92414	50.44	0.436	rgb(222,134,135)	1.9904	None
Rora	Cd276	-0.92414	50.44	-4.4E-01	rgb(121,158,234)	1.9904	2,2
Runx1	Ccdc141	-0.92414	50.44	-4.4E-01	rgb(122,160,234)	1.9904	None
Runx1	Psme2	-0.92414	50.44	-4.4E-01	rgb(122,159,234)	1.9904	2,2
Runx2	Klf2	-0.92414	50.44	-4.4E-01	rgb(121,159,234)	1.9904	2,2
Runx3	Ephx1	-0.92414	50.44	-4.4E-01	rgb(122,159,234)	1.9904	2,2
Rxra	Ptpn11	0.92414	50.44	0.443	rgb(222,132,133)	1.9904	2,2
Satb1	Crat	0.92414	50.44	0.439	rgb(222,133,134)	1.9904	2,2
Smad3	Malt1	0.92414	50.44	0.442	rgb(222,133,133)	1.9904	2,2
Snai3	Cd93	0.92414	50.44	0.445	rgb(222,132,133)	1.9904	2,2
Sox5	Ubash3a	-0.92414	50.44	-4.4E-01	rgb(122,159,234)	1.9904	2,2
Sp4	Pex19	-0.92414	50.44	-4.4E-01	rgb(121,159,234)	1.9904	None
Spib	Snx11	0.92414	50.44	0.439	rgb(222,133,134)	1.9904	2,2
Srebf1	Chac1	0.92414	50.44	0.442	rgb(222,133,133)	1.9904	2,2
Srebf1	Tns1	0.92414	50.44	0.436	rgb(222,134,135)	1.9904	2,2
Tcf7l1	Glis2	0.92414	50.44	0.438	rgb(222,133,134)	1.9904	2,2
Tead1	Nav2	0.92414	50.44	0.438	rgb(222,133,134)	1.9904	None
Tead1	Neo1	0.92414	50.44	0.439	rgb(222,133,134)	1.9904	2,2
Trerf1	Tmem176b	0.92414	50.44	0.444	rgb(222,132,133)	1.9904	2,2
Twist1	Ces2c	0.92414	50.44	0.436	rgb(222,134,135)	1.9904	2,2
Twist1	Tmem98	0.92414	50.44	0.438	rgb(222,133,134)	1.9904	2,2
Vax2	Cysltr2	0.92414	50.44	0.437	rgb(222,133,134)	1.9904	2,2
Vax2	Fut7	0.92414	50.44	0.443	rgb(222,132,133)	1.9904	2,2
Vdr	Fbxo30	0.92414	50.44	0.445	rgb(222,132,133)	1.9904	2,2
Vdr	Leprel4	0.92414	50.44	0.441	rgb(222,133,134)	1.9904	2,2
Xbp1	Fau	-0.92414	50.44	-4.4E-01	rgb(121,159,234)	1.9904	2,2
Zbtb1	Gramd1b	0.92414	50.44	0.44	rgb(222,133,134)	1.9904	2,2
Zeb1	Bmp2k	0.92414	50.44	0.437	rgb(222,134,134)	1.9904	2,2
Adnp	Pogz	0.92414	50.44	0.443	rgb(222,132,133)	1.9904	2,2
Akna	C2cd3	0.92414	50.44	0.441	rgb(222,133,134)	1.9904	2,2
Akna	Ncoa2	0.92414	50.44	0.445	rgb(222,132,133)	1.9904	2,2
Akna	Nlrc3	0.92414	50.44	0.439	rgb(222,133,134)	1.9904	2,2
Ankzf1	Pdia2	0.92414	50.44	0.444	rgb(222,132,133)	1.9904	2,2
C030039L03Rik	Ppp1r3b	0.92414	50.44	0.444	rgb(222,132,133)	1.9904	2,2
Casz1	Arc	-0.92414	50.44	-4.4E-01	rgb(120,158,234)	1.9904	2,2
Casz1	Il9	0.92414	50.44	0.444	rgb(222,132,133)	1.9904	2,2
Dach2	Vwa5a	0.92414	50.44	0.441	rgb(222,133,134)	1.9904	2,2
Dpf1	Ero1l	0.92414	50.44	0.439	rgb(222,133,134)	1.9904	2,2
Hmgb3	1190005I06Rik	0.92414	50.44	0.442	rgb(222,133,133)	1.9904	2,2
Hmgb3	Il9r	0.92414	50.44	0.442	rgb(222,133,133)	1.9904	2,2
Jazf1	4930506M07Rik	0.92414	50.44	0.441	rgb(222,133,134)	1.9904	2,2
Kdm5b	Gja5	-0.92414	50.44	-4.4E-01	rgb(121,159,234)	1.9904	2,2
Kdm5b	Utrn	0.92414	50.44	0.44	rgb(222,133,134)	1.9904	2,2
Klf6	Clic4	0.92414	50.44	0.436	rgb(222,134,135)	1.9904	2,2
Mbnl2	Prkd3	0.92414	50.44	0.445	rgb(222,132,133)	1.9904	2,2
Mxd1	Gart	-0.92414	50.44	-4.4E-01	rgb(121,159,234)	1.9904	2,2
Mxd3	Zranb3	0.92414	50.44	0.438	rgb(222,133,134)	1.9904	2,2
Nacc2	Gyltl1b	0.92414	50.44	0.441	rgb(222,133,134)	1.9904	2,2
Ncoa2	Nrip1	0.92414	50.44	0.441	rgb(222,133,134)	1.9904	2,2
Ncoa3	Trappc10	0.92414	50.44	0.438	rgb(222,133,134)	1.9904	2,2
Phf20	Fyco1	0.92414	50.44	0.437	rgb(222,134,134)	1.9904	2,2
Rlf	Sumf2	-0.92414	50.44	-4.4E-01	rgb(122,159,234)	1.9904	2,2
Scml4	4930481A15Rik	0.92414	50.44	0.437	rgb(222,134,134)	1.9904	2,2
Scml4	Cd200r3	0.92414	50.44	0.439	rgb(222,133,134)	1.9904	2,2
Scml4	Plod3	-0.92414	50.44	-4.4E-01	rgb(122,159,234)	1.9904	2,2
Setdb2	Kcnj8	-0.92414	50.44	-4.4E-01	rgb(122,159,234)	1.9904	2,2
Sgsm2	Hopx	0.92414	50.44	0.444	rgb(222,132,133)	1.9904	2,2
Sgsm2	Sla2	0.92414	50.44	0.439	rgb(222,133,134)	1.9904	2,2
Tet2	Dip2b	0.92414	50.44	0.437	rgb(222,133,134)	1.9904	2,2
Tet3	Cnnm3	0.92414	50.44	0.439	rgb(222,133,134)	1.9904	2,2
Tigd2	Ccr7	-0.92414	50.44	-4.4E-01	rgb(122,159,234)	1.9904	2,2
Zbed4	Acin1	0.92414	50.44	0.437	rgb(222,134,134)	1.9904	2,2
Zbtb10	Ifit1	0.92414	50.44	0.444	rgb(222,132,133)	1.9904	2,2
Zbtb17	Kctd6	-0.92414	50.44	-4.4E-01	rgb(120,158,234)	1.9904	2,2
Zbtb17	Ppm1f	0.92414	50.44	0.439	rgb(222,133,134)	1.9904	2,2
Zbtb38	Abhd4	0.92414	50.44	0.436	rgb(222,134,135)	1.9904	2,2
Zbtb38	Itpr1	0.92414	50.44	0.442	rgb(222,133,134)	1.9904	2,2
Zbtb46	Tnfsf4	0.92414	50.44	0.439	rgb(222,133,134)	1.9904	2,2
Zfp277	Bicd1	-0.92414	50.44	-4.4E-01	rgb(121,158,234)	1.9904	2,2
Zfp277	Stard5	0.92414	50.44	0.44	rgb(222,133,134)	1.9904	2,2
Zfp28	Sbf2	0.92414	50.44	0.443	rgb(222,132,133)	1.9904	2,2
Zfp280d	Acp5	-0.92414	50.44	-4.4E-01	rgb(121,158,234)	1.9904	2,2
Zfp367	Cenpw	0.92414	50.44	0.439	rgb(222,133,134)	1.9904	2,2
Zfp385a	9230114K14Rik	0.92414	50.44	0.438	rgb(222,133,134)	1.9904	2,2
Zfp386	Atp6v1d	0.92414	50.44	0.44	rgb(222,133,134)	1.9904	2,2
Zfp429	Trim12a	0.92414	50.44	0.437	rgb(222,133,134)	1.9904	2,2
Zfp473	Kctd7	0.92414	50.44	0.441	rgb(222,133,134)	1.9904	2,2
Zfp473	Maged1	0.92414	50.44	0.438	rgb(222,133,134)	1.9904	2,2
Zfp473	Skap2	0.92414	50.44	0.437	rgb(222,134,134)	1.9904	2,2
Zfp473	Tjp3	0.92414	50.44	0.444	rgb(222,132,133)	1.9904	2,2
Zfp516	Myo18a	0.92414	50.44	0.438	rgb(222,133,134)	1.9904	2,2
Zfp598	Mllt6	0.92414	50.44	0.438	rgb(222,133,134)	1.9904	2,2
Zfp629	Dnajc6	0.92414	50.44	0.442	rgb(222,133,133)	1.9904	2,2
Zfp629	Zfp108	0.92414	50.44	0.439	rgb(222,133,134)	1.9904	2,2
Zfp870	Zranb3	0.92414	50.44	0.435	rgb(222,134,135)	1.9904	2,2
Zfp945	Zfp608	0.92414	50.44	0.443	rgb(222,132,133)	1.9904	2,2
Zfp956	Adrb2	0.92414	50.44	0.445	rgb(222,132,133)	1.9904	2,2
Zfp960	Lhx2	0.92414	50.44	0.439	rgb(222,133,134)	1.9904	2,2
Zhx1	Qrich1	0.92414	50.44	0.443	rgb(222,132,133)	1.9904	2,2
Ar	Slamf6	0.92229	50.43	0.428	rgb(222,135,136)	1.9902	None
Arntl2	Mvp	0.92229	50.43	0.434	rgb(222,134,135)	1.9902	2,2
Atf2	Galk1	-0.92229	50.43	-4.3E-01	rgb(125,161,233)	1.9902	2,2
Bach1	Epas1	0.92229	50.43	0.426	rgb(222,136,136)	1.9902	2,2
Batf	Fbn2	-0.92229	50.43	-4.3E-01	rgb(124,160,233)	1.9902	2,2
Batf3	Stom	0.92229	50.43	0.426	rgb(222,136,137)	1.9902	2,2
Cebpg	Tm9sf4	-0.92229	50.43	-4.3E-01	rgb(124,161,233)	1.9902	2,2
Creb3l2	Slc30a1	-0.92229	50.43	-4.3E-01	rgb(125,161,233)	1.9902	2,2
Creb3l2	Ubash3b	0.92229	50.43	0.426	rgb(222,136,136)	1.9902	2,2
Elf1	Ppm1k	0.92229	50.43	0.427	rgb(222,135,136)	1.9902	None
Elk3	Ergic1	0.92229	50.43	0.427	rgb(222,135,136)	1.9902	2,2
Elk4	Crebbp	0.92229	50.43	0.433	rgb(222,134,135)	1.9902	2,2
Eomes	Itga4	0.92229	50.43	0.432	rgb(222,135,135)	1.9902	2,2
Epas1	Ar	0.92229	50.43	0.43	rgb(222,135,136)	1.9902	2,2
Erg	Zfp280b	0.92229	50.43	0.433	rgb(222,134,135)	1.9902	2,2
Esr1	Dirc2	0.92229	50.43	0.426	rgb(222,136,136)	1.9902	2,2
Ets2	Sept9	-0.92229	50.43	-4.3E-01	rgb(123,160,233)	1.9902	None
Etv4	Gpt2	0.92229	50.43	0.432	rgb(222,134,135)	1.9902	2,2
Etv4	Slc7a3	0.92229	50.43	0.43	rgb(222,135,136)	1.9902	2,2
Etv5	Tnip3	-0.92229	50.43	-4.3E-01	rgb(124,160,233)	1.9902	2,2
Foxf2	Akr1b8	0.92229	50.43	0.432	rgb(222,134,135)	1.9902	2,2
Foxf2	Foxq1	0.92229	50.43	0.433	rgb(222,134,135)	1.9902	2,2
Foxf2	Tspan7	0.92229	50.43	0.425	rgb(222,136,137)	1.9902	2,2
Foxo3	Aldh4a1	0.92229	50.43	0.434	rgb(222,134,135)	1.9902	2,2
Foxp1	Adam9	-0.92229	50.43	-4.3E-01	rgb(124,161,233)	1.9902	2,2
Foxp3	1600014C10Rik	0.92229	50.43	0.435	rgb(222,134,135)	1.9902	2,2
Foxq1	Gprasp2	0.92229	50.43	0.432	rgb(222,134,135)	1.9902	2,2
Hes1	Snhg6	0.92229	50.43	0.428	rgb(222,135,136)	1.9902	None
Hic1	Cttn	0.92229	50.43	0.43	rgb(222,135,136)	1.9902	None
Hic1	Itga4	0.92229	50.43	0.431	rgb(222,135,136)	1.9902	None
Hmga2	Palld	0.92229	50.43	0.426	rgb(222,136,136)	1.9902	2,2
Ikzf2	Arhgef10	-0.92229	50.43	-4.3E-01	rgb(123,160,233)	1.9902	2,2
Ikzf2	Gucy2e	0.92229	50.43	0.426	rgb(222,136,137)	1.9902	2,2
Ikzf2	Tmod1	0.92229	50.43	0.431	rgb(222,135,136)	1.9902	2,2
Ikzf4	Gpr146	0.92229	50.43	0.428	rgb(222,135,136)	1.9902	2,2
Irf2	Icam1	-0.92229	50.43	-4.3E-01	rgb(123,160,233)	1.9902	None
Irf4	Bank1	-0.92229	50.43	-4.3E-01	rgb(124,160,233)	1.9902	None
Irf4	Cxcl3	-0.92229	50.43	-4.3E-01	rgb(124,160,233)	1.9902	2,2
Irf4	Dock3	0.92229	50.43	0.433	rgb(222,134,135)	1.9902	2,2
Irf5	8430427H17Rik	0.92229	50.43	0.428	rgb(222,135,136)	1.9902	2,2
Irf8	Bcl11b	0.92229	50.43	0.432	rgb(222,135,135)	1.9902	None
Irf8	Ppard	0.92229	50.43	0.432	rgb(222,135,135)	1.9902	2,2
Jun	1600014C10Rik	0.92229	50.43	0.433	rgb(222,134,135)	1.9902	2,2
Jun	Nek6	0.92229	50.43	0.429	rgb(222,135,136)	1.9902	None
Jun	Tnfrsf25	0.92229	50.43	0.426	rgb(222,136,137)	1.9902	2,2
Kdm2b	5730508B09Rik	-0.92229	50.43	-4.3E-01	rgb(124,160,233)	1.9902	2,2
Kdm2b	Heg1	0.92229	50.43	0.432	rgb(222,134,135)	1.9902	2,2
Klf2	Cep76	-0.92229	50.43	-4.3E-01	rgb(124,161,233)	1.9902	2,2
Klf4	Ddc	0.92229	50.43	0.429	rgb(222,135,136)	1.9902	None
Lef1	Mcoln2	-0.92229	50.43	-4.3E-01	rgb(124,160,233)	1.9902	None
Lhx6	Zfp90	0.92229	50.43	0.434	rgb(222,134,135)	1.9902	2,2
Mafg	Efhc1	-0.92229	50.43	-4.3E-01	rgb(124,160,233)	1.9902	2,2
Mafg	N4bp2l1	-0.92229	50.43	-4.3E-01	rgb(123,160,233)	1.9902	None
Msc	Gnaz	0.92229	50.43	0.428	rgb(222,135,136)	1.9902	2,2
Mxi1	Rnf181	0.92229	50.43	0.426	rgb(222,136,136)	1.9902	None
Nfatc4	H2-Eb2	0.92229	50.43	0.432	rgb(222,135,135)	1.9902	2,2
Nfatc4	Tmem200b	0.92229	50.43	0.435	rgb(222,134,135)	1.9902	2,2
Nfe2	Pvt1	0.92229	50.43	0.433	rgb(222,134,135)	1.9902	None
Nfia	Itga2	0.92229	50.43	0.433	rgb(222,134,135)	1.9902	2,2
Nfkb2	Emp1	-0.92229	50.43	-4.3E-01	rgb(124,160,233)	1.9902	2,2
Nfkb2	Trib2	-0.92229	50.43	-4.3E-01	rgb(124,160,233)	1.9902	None
Nkx3-1	Asb16	0.92229	50.43	0.435	rgb(222,134,135)	1.9902	2,2
Nr4a1	Klhl3	0.92229	50.43	0.426	rgb(222,136,136)	1.9902	2,2
Nr4a2	Mfge8	0.92229	50.43	0.429	rgb(222,135,136)	1.9902	2,2
Otx1	Zdbf2	0.92229	50.43	0.429	rgb(222,135,136)	1.9902	2,2
Ovol1	Slc2a3	0.92229	50.43	0.434	rgb(222,134,135)	1.9902	2,2
Plagl1	Pik3ca	-0.92229	50.43	-4.3E-01	rgb(124,160,233)	1.9902	2,2
Pou2af1	Bend3	0.92229	50.43	0.428	rgb(222,135,136)	1.9902	2,2
Pou2af1	Crtam	0.92229	50.43	0.43	rgb(222,135,136)	1.9902	2,2
Rbpj	Lama5	0.92229	50.43	0.434	rgb(222,134,135)	1.9902	2,2
Rbpj	Zfp609	0.92229	50.43	0.429	rgb(222,135,136)	1.9902	2,2
Runx2	Flot2	0.92229	50.43	0.433	rgb(222,134,135)	1.9902	2,2
Scrt1	Cdh17	0.92229	50.43	0.433	rgb(222,134,135)	1.9902	2,2
Sp100	Kcnj14	-0.92229	50.43	-4.3E-01	rgb(123,160,234)	1.9902	2,2
Sp3	Prss12	0.92229	50.43	0.432	rgb(222,135,135)	1.9902	None
Sp6	D930048N14Rik	-0.92229	50.43	-4.3E-01	rgb(124,160,233)	1.9902	2,2
Sp6	Npdc1	-0.92229	50.43	-4.3E-01	rgb(123,160,233)	1.9902	2,2
Spib	Egln1	-0.92229	50.43	-4.3E-01	rgb(124,160,233)	1.9902	2,2
Spib	Ssh2	-0.92229	50.43	-4.3E-01	rgb(123,160,233)	1.9902	2,2
Tbx21	Clic4	0.92229	50.43	0.432	rgb(222,134,135)	1.9902	2,2
Tbx21	Gimap4	0.92229	50.43	0.434	rgb(222,134,135)	1.9902	2,2
Tbx21	Itga5	0.92229	50.43	0.429	rgb(222,135,136)	1.9902	2,2
Tcf7l1	Clip3	0.92229	50.43	0.427	rgb(222,135,136)	1.9902	2,2
Tead1	2900026A02Rik	0.92229	50.43	0.427	rgb(222,135,136)	1.9902	2,2
Tead1	Dhcr24	0.92229	50.43	0.429	rgb(222,135,136)	1.9902	2,2
Tead1	Rragd	0.92229	50.43	0.433	rgb(222,134,135)	1.9902	2,2
Thra	Galnt12	0.92229	50.43	0.43	rgb(222,135,136)	1.9902	2,2
Topors	Klf2	-0.92229	50.43	-4.3E-01	rgb(124,161,233)	1.9902	2,2
Vax2	Car5b	0.92229	50.43	0.425	rgb(222,136,137)	1.9902	2,2
Vax2	Ltb4r1	0.92229	50.43	0.431	rgb(222,135,136)	1.9902	2,2
Vax2	Pde6d	0.92229	50.43	0.43	rgb(222,135,136)	1.9902	2,2
Vdr	Camkk1	0.92229	50.43	0.431	rgb(222,135,136)	1.9902	None
Xbp1	Pomc	-0.92229	50.43	-4.3E-01	rgb(123,160,233)	1.9902	2,2
Zbtb33	Lyrm1	-0.92229	50.43	-4.3E-01	rgb(123,160,233)	1.9902	None
Zbtb4	Ppap2a	-0.92229	50.43	-4.3E-01	rgb(125,161,233)	1.9902	2,2
Zbtb7c	Nek6	0.92229	50.43	0.425	rgb(222,136,137)	1.9902	2,2
Zfp467	Acsbg1	-0.92229	50.43	-4.3E-01	rgb(125,161,233)	1.9902	2,2
Zfp467	Ccr3	-0.92229	50.43	-4.3E-01	rgb(124,160,233)	1.9902	2,2
Zfp467	Dhcr7	0.92229	50.43	0.434	rgb(222,134,135)	1.9902	2,2
Zfp467	Tnfrsf13c	0.92229	50.43	0.435	rgb(222,134,135)	1.9902	2,2
Zfp524	Lime1	0.92229	50.43	0.428	rgb(222,135,136)	1.9902	2,2
Zscan10	Ada	0.92229	50.43	0.43	rgb(222,135,136)	1.9902	2,2
Atmin	Il15ra	0.92229	50.43	0.434	rgb(222,134,135)	1.9902	2,2
C030039L03Rik	Kbtbd13	0.92229	50.43	0.427	rgb(222,135,136)	1.9902	2,2
Cenpt	Clic1	0.92229	50.43	0.431	rgb(222,135,136)	1.9902	2,2
Cggbp1	Pgap1	0.92229	50.43	0.433	rgb(222,134,135)	1.9902	2,2
Cux1	Nxn	-0.92229	50.43	-4.3E-01	rgb(123,160,233)	1.9902	2,2
Dpf1	Cd274	-0.92229	50.43	-4.3E-01	rgb(124,160,233)	1.9902	2,2
Dzip1	Eaf2	-0.92229	50.43	-4.3E-01	rgb(124,161,233)	1.9902	2,2
Jazf1	Lgals7	0.92229	50.43	0.43	rgb(222,135,136)	1.9902	2,2
Kdm5b	Bnip3	0.92229	50.43	0.425	rgb(222,136,137)	1.9902	2,2
Litaf	Inpp1	0.92229	50.43	0.428	rgb(222,135,136)	1.9902	2,2
Litaf	Tspan13	0.92229	50.43	0.426	rgb(222,136,136)	1.9902	2,2
Ncoa2	Asap1	0.92229	50.43	0.433	rgb(222,134,135)	1.9902	2,2
Nkrf	Usp54	0.92229	50.43	0.434	rgb(222,134,135)	1.9902	2,2
Phf1	St7	-0.92229	50.43	-4.3E-01	rgb(123,160,234)	1.9902	2,2
Phf20	Tex15	0.92229	50.43	0.434	rgb(222,134,135)	1.9902	2,2
Plscr1	Cxcl10	0.92229	50.43	0.429	rgb(222,135,136)	1.9902	2,2
Prdm8	Synpo2	0.92229	50.43	0.427	rgb(222,135,136)	1.9902	2,2
Rlf	3110057O12Rik	0.92229	50.43	0.427	rgb(222,135,136)	1.9902	2,2
Scmh1	Arhgap17	0.92229	50.43	0.429	rgb(222,135,136)	1.9902	2,2
Scml4	Ipcef1	0.92229	50.43	0.432	rgb(222,135,135)	1.9902	2,2
Sgsm2	Cxxc5	0.92229	50.43	0.434	rgb(222,134,135)	1.9902	2,2
Skil	Aim1	0.92229	50.43	0.434	rgb(222,134,135)	1.9902	2,2
Terf1	Adap1	-0.92229	50.43	-4.3E-01	rgb(124,161,233)	1.9902	2,2
Thap3	Crip1	0.92229	50.43	0.43	rgb(222,135,136)	1.9902	2,2
Tigd2	Marcks	0.92229	50.43	0.428	rgb(222,135,136)	1.9902	2,2
Tsc22d1	Rasgef1b	0.92229	50.43	0.429	rgb(222,135,136)	1.9902	2,2
Tulp3	Creb3l2	0.92229	50.43	0.429	rgb(222,135,136)	1.9902	2,2
Whsc1	Cpd	0.92229	50.43	0.427	rgb(222,135,136)	1.9902	2,2
Zbtb32	Mbtd1	-0.92229	50.43	-4.3E-01	rgb(124,160,233)	1.9902	2,2
Zfp109	Clk3	-0.92229	50.43	-4.3E-01	rgb(124,160,233)	1.9902	2,2
Zfp169	Inpp4a	0.92229	50.43	0.427	rgb(222,136,136)	1.9902	2,2
Zfp2	Ptprc	0.92229	50.43	0.431	rgb(222,135,136)	1.9902	2,2
Zfp280b	Itgb1	0.92229	50.43	0.429	rgb(222,135,136)	1.9902	2,2
Zfp280c	Chchd7	-0.92229	50.43	-4.3E-01	rgb(125,161,233)	1.9902	2,2
Zfp362	Ttyh3	0.92229	50.43	0.426	rgb(222,136,136)	1.9902	2,2
Zfp385a	Ercc5	0.92229	50.43	0.429	rgb(222,135,136)	1.9902	2,2
Zfp473	Sms	-0.92229	50.43	-4.3E-01	rgb(124,161,233)	1.9902	2,2
Zfp511	Nt5dc1	-0.92229	50.43	-4.3E-01	rgb(125,161,233)	1.9902	2,2
Zfp513	Vdac1	-0.92229	50.43	-4.3E-01	rgb(124,160,233)	1.9902	2,2
Zfp608	Gap43	0.92229	50.43	0.427	rgb(222,135,136)	1.9902	2,2
Zfp750	Prss42	0.92229	50.43	0.428	rgb(222,135,136)	1.9902	2,2
Zfp750	Psrc1	0.92229	50.43	0.428	rgb(222,135,136)	1.9902	2,2
Zfp868	Orm2	0.92229	50.43	0.433	rgb(222,134,135)	1.9902	2,2
Zfp868	Ttbk2	0.92229	50.43	0.427	rgb(222,136,136)	1.9902	2,2
Zfp869	Ets2	0.92229	50.43	0.429	rgb(222,135,136)	1.9902	2,2
Zfp960	Dock1	0.92229	50.43	0.433	rgb(222,134,135)	1.9902	2,2
Zfp960	Glrp1	-0.92229	50.43	-4.3E-01	rgb(123,160,233)	1.9902	2,2
Zhx3	Nedd9	0.92229	50.43	0.432	rgb(222,135,135)	1.9902	2,2
Ahrr	Ormdl1	-0.92044	50.42	-4.2E-01	rgb(125,161,233)	1.99	2,2
Ahrr	Pik3r3	0.92044	50.42	0.416	rgb(222,138,138)	1.99	2,2
Arntl2	Tnc	0.92044	50.42	0.417	rgb(222,137,138)	1.99	2,2
Atf3	C1ql3	0.92044	50.42	0.418	rgb(222,137,138)	1.99	2,2
Atf5	Hmox1	0.92044	50.42	0.417	rgb(222,137,138)	1.99	None
Bach1	Rasgrp2	0.92044	50.42	0.415	rgb(222,138,138)	1.99	2,2
Batf	Csgalnact1	0.92044	50.42	0.417	rgb(222,137,138)	1.99	None
Bcl6	3110057O12Rik	-0.92044	50.42	-4.2E-01	rgb(125,161,233)	1.99	2,2
Cdc5l	Trp53i13	-0.92044	50.42	-4.2E-01	rgb(125,161,233)	1.99	2,2
Cebpg	Lpcat1	-0.92044	50.42	-4.2E-01	rgb(126,161,233)	1.99	2,2
Creb3l2	Cdh23	0.92044	50.42	0.421	rgb(222,137,137)	1.99	2,2
Creb3l2	Fam83g	0.92044	50.42	0.418	rgb(222,137,138)	1.99	2,2
Creb3l2	Slc4a8	0.92044	50.42	0.418	rgb(222,137,138)	1.99	2,2
Ddit3	Adm2	0.92044	50.42	0.424	rgb(222,136,137)	1.99	2,2
Ddit3	Cebpg	0.92044	50.42	0.422	rgb(222,136,137)	1.99	2,2
Ebf1	Lum	0.92044	50.42	0.423	rgb(222,136,137)	1.99	2,2
Egr1	Zfp36	0.92044	50.42	0.421	rgb(222,137,137)	1.99	None
Egr1	Zfp36l1	0.92044	50.42	0.42	rgb(222,137,138)	1.99	None
Elf1	Herc4	0.92044	50.42	0.416	rgb(222,138,138)	1.99	None
Elk3	Calcrl	-0.92044	50.42	-4.2E-01	rgb(126,162,233)	1.99	2,2
Elk3	Pla1a	0.92044	50.42	0.423	rgb(222,136,137)	1.99	2,2
Elk4	Klf13	0.92044	50.42	0.416	rgb(222,138,138)	1.99	2,2
Epas1	Calcrl	0.92044	50.42	0.423	rgb(222,136,137)	1.99	2,2
Erg	Rad52	-0.92044	50.42	-4.2E-01	rgb(127,162,233)	1.99	2,2
Erg	Tes	0.92044	50.42	0.418	rgb(222,137,138)	1.99	None
Esrra	Pgs1	0.92044	50.42	0.415	rgb(222,138,139)	1.99	2,2
Ets1	Capn2	0.92044	50.42	0.418	rgb(222,137,138)	1.99	2,2
Ets2	Ptpn1	-0.92044	50.42	-4.2E-01	rgb(125,161,233)	1.99	None
Etv4	Chac1	0.92044	50.42	0.415	rgb(222,138,139)	1.99	2,2
Fli1	Itgb1	-0.92044	50.42	-4.2E-01	rgb(127,162,233)	1.99	2,2
Fosl1	Rnf217	-0.92044	50.42	-4.2E-01	rgb(126,162,233)	1.99	2,2
Foxb1	Casr	0.92044	50.42	0.415	rgb(222,138,139)	1.99	2,2
Foxf2	Dusp6	0.92044	50.42	0.42	rgb(222,137,138)	1.99	None
Foxf2	Gad2	0.92044	50.42	0.417	rgb(222,137,138)	1.99	2,2
Foxf2	Nucb2	0.92044	50.42	0.422	rgb(222,136,137)	1.99	2,2
Foxp1	Dgat1	-0.92044	50.42	-4.2E-01	rgb(126,162,233)	1.99	2,2
Foxp3	5430421N21Rik	0.92044	50.42	0.418	rgb(222,137,138)	1.99	2,2
Foxs1	Tmem176a	0.92044	50.42	0.423	rgb(222,136,137)	1.99	2,2
Gfi1	Apol9b	-0.92044	50.42	-4.2E-01	rgb(126,161,233)	1.99	2,2
Gfi1	Bmyc	-0.92044	50.42	-4.2E-01	rgb(126,161,233)	1.99	2,2
Gfi1	Icam5	0.92044	50.42	0.417	rgb(222,137,138)	1.99	2,2
Gli3	Trim9	0.92044	50.42	0.416	rgb(222,138,138)	1.99	2,2
Hif3a	2900026A02Rik	0.92044	50.42	0.423	rgb(222,136,137)	1.99	2,2
Hif3a	Nphp3	0.92044	50.42	0.421	rgb(222,137,137)	1.99	2,2
Hmga2	Lmo7	0.92044	50.42	0.42	rgb(222,137,138)	1.99	2,2
Hsf1	Hspb11	-0.92044	50.42	-4.2E-01	rgb(127,162,233)	1.99	2,2
Ikzf2	Glcci1	0.92044	50.42	0.424	rgb(222,136,137)	1.99	None
Ikzf2	Got1	-0.92044	50.42	-4.2E-01	rgb(126,162,233)	1.99	2,2
Ikzf2	Lamb3	0.92044	50.42	0.421	rgb(222,137,137)	1.99	2,2
Ikzf3	Pcsk1	-0.92044	50.42	-4.2E-01	rgb(126,161,233)	1.99	2,2
Insm1	Ism1	0.92044	50.42	0.416	rgb(222,138,138)	1.99	2,2
Irf1	Prdm1	0.92044	50.42	0.415	rgb(222,138,138)	1.99	None
Irf4	Cacna1s	0.92044	50.42	0.416	rgb(222,138,138)	1.99	2,2
Irf4	Esr1	-0.92044	50.42	-4.2E-01	rgb(125,161,233)	1.99	None
Irf4	Lrrn3	-0.92044	50.42	-4.2E-01	rgb(126,162,233)	1.99	None
Jdp2	Slc6a9	0.92044	50.42	0.418	rgb(222,137,138)	1.99	2,2
Kdm2b	Abi3	-0.92044	50.42	-4.2E-01	rgb(127,162,233)	1.99	2,2
Klf10	Ust	0.92044	50.42	0.422	rgb(222,136,137)	1.99	2,2
Klf7	Pstpip1	0.92044	50.42	0.422	rgb(222,136,137)	1.99	2,2
Lyl1	Lrrc16b	0.92044	50.42	0.422	rgb(222,136,137)	1.99	2,2
Maff	Csrnp1	0.92044	50.42	0.423	rgb(222,136,137)	1.99	2,2
Mafg	Tspan13	-0.92044	50.42	-4.2E-01	rgb(126,162,233)	1.99	2,2
Meis3	Cd80	-0.92044	50.42	-4.2E-01	rgb(126,162,233)	1.99	2,2
Mxi1	H2-Ab1	0.92044	50.42	0.418	rgb(222,137,138)	1.99	2,2
Myb	Ly6e	0.92044	50.42	0.424	rgb(222,136,137)	1.99	2,2
Myb	Parp8	0.92044	50.42	0.42	rgb(222,137,138)	1.99	2,2
Myb	Stap1	0.92044	50.42	0.424	rgb(222,136,137)	1.99	2,2
Nfatc1	Kdm6b	0.92044	50.42	0.418	rgb(222,137,138)	1.99	None
Nfatc4	Fbxo2	0.92044	50.42	0.42	rgb(222,137,138)	1.99	None
Nfatc4	Utf1	-0.92044	50.42	-4.2E-01	rgb(126,162,233)	1.99	2,2
Nfkb1	Lilrb4	-0.92044	50.42	-4.2E-01	rgb(126,162,233)	1.99	2,2
Nfkb2	Nfkbie	0.92044	50.42	0.417	rgb(222,137,138)	1.99	None
Nr1d1	Thra	0.92044	50.42	0.417	rgb(222,137,138)	1.99	2,2
Nr4a2	Dnajc12	0.92044	50.42	0.415	rgb(222,138,139)	1.99	2,2
Nr4a2	Vps37b	0.92044	50.42	0.421	rgb(222,137,137)	1.99	None
Osr2	Dlc1	0.92044	50.42	0.425	rgb(222,136,137)	1.99	2,2
Patz1	Ap4m1	0.92044	50.42	0.421	rgb(222,137,137)	1.99	2,2
Plagl1	Pla1a	0.92044	50.42	0.42	rgb(222,137,138)	1.99	2,2
Pou2af1	Adora2b	-0.92044	50.42	-4.2E-01	rgb(126,161,233)	1.99	2,2
Pou2f2	Tgfbr3	-0.92044	50.42	-4.2E-01	rgb(125,161,233)	1.99	None
Pparg	4930506M07Rik	0.92044	50.42	0.415	rgb(222,138,139)	1.99	2,2
Pparg	Tln2	0.92044	50.42	0.424	rgb(222,136,137)	1.99	2,2
Relb	Cd44	-0.92044	50.42	-4.2E-01	rgb(126,162,233)	1.99	2,2
Runx2	Basp1	0.92044	50.42	0.416	rgb(222,138,138)	1.99	2,2
Satb1	Ston2	0.92044	50.42	0.421	rgb(222,137,137)	1.99	2,2
Six5	Pcsk9	0.92044	50.42	0.418	rgb(222,137,138)	1.99	2,2
Snai3	Pik3ap1	0.92044	50.42	0.418	rgb(222,137,138)	1.99	2,2
Sox5	Itga3	0.92044	50.42	0.419	rgb(222,137,138)	1.99	2,2
Sox5	Lamc2	0.92044	50.42	0.417	rgb(222,137,138)	1.99	2,2
Stat4	Ppm1k	0.92044	50.42	0.421	rgb(222,136,137)	1.99	2,2
Tbx21	Zfp362	-0.92044	50.42	-4.2E-01	rgb(125,161,233)	1.99	2,2
Tead1	Abca1	0.92044	50.42	0.422	rgb(222,136,137)	1.99	2,2
Tef	Ephx1	0.92044	50.42	0.422	rgb(222,136,137)	1.99	2,2
Thap1	Dctpp1	0.92044	50.42	0.419	rgb(222,137,138)	1.99	2,2
Thap1	Pacs1	-0.92044	50.42	-4.2E-01	rgb(127,162,233)	1.99	2,2
Thap1	Rpl24	0.92044	50.42	0.422	rgb(222,136,137)	1.99	None
Thra	Ndrg2	0.92044	50.42	0.423	rgb(222,136,137)	1.99	2,2
Thra	Tsr2	-0.92044	50.42	-4.2E-01	rgb(125,161,233)	1.99	2,2
Vax2	Furin	0.92044	50.42	0.417	rgb(222,137,138)	1.99	2,2
Vax2	Jazf1	0.92044	50.42	0.425	rgb(222,136,137)	1.99	2,2
Vax2	S1pr2	0.92044	50.42	0.416	rgb(222,138,138)	1.99	2,2
Vax2	Sema6d	0.92044	50.42	0.423	rgb(222,136,137)	1.99	2,2
Xbp1	Qtrtd1	-0.92044	50.42	-4.2E-01	rgb(126,161,233)	1.99	2,2
Xbp1	Thoc3	-0.92044	50.42	-4.2E-01	rgb(127,162,233)	1.99	2,2
Yy2	Qars	-0.92044	50.42	-4.2E-01	rgb(126,162,233)	1.99	2,2
Zbtb1	Aff3	0.92044	50.42	0.422	rgb(222,136,137)	1.99	2,2
Zbtb1	Slamf6	0.92044	50.42	0.416	rgb(222,138,138)	1.99	2,2
Zbtb4	Ept1	-0.92044	50.42	-4.2E-01	rgb(125,161,233)	1.99	2,2
Zbtb4	Tpst1	-0.92044	50.42	-4.2E-01	rgb(127,162,233)	1.99	None
Zfhx3	1700019D03Rik	0.92044	50.42	0.419	rgb(222,137,138)	1.99	2,2
A430033K04Rik	Galm	0.92044	50.42	0.422	rgb(222,136,137)	1.99	2,2
Aebp2	Gja5	0.92044	50.42	0.415	rgb(222,138,139)	1.99	2,2
Atf6b	Cdk5	-0.92044	50.42	-4.2E-01	rgb(126,162,233)	1.99	2,2
Atf6b	Cisd3	-0.92044	50.42	-4.2E-01	rgb(126,162,233)	1.99	2,2
Atmin	5830416P10Rik	0.92044	50.42	0.419	rgb(222,137,138)	1.99	2,2
Atmin	B4galnt1	0.92044	50.42	0.42	rgb(222,137,138)	1.99	2,2
Casz1	Dusp8	0.92044	50.42	0.417	rgb(222,137,138)	1.99	2,2
Ccdc17	Gdi1	0.92044	50.42	0.416	rgb(222,138,138)	1.99	2,2
Cxxc5	Sell	0.92044	50.42	0.424	rgb(222,136,137)	1.99	2,2
Dach2	Mylk	0.92044	50.42	0.418	rgb(222,137,138)	1.99	2,2
Dpf1	Plcd1	0.92044	50.42	0.421	rgb(222,137,137)	1.99	2,2
Dzip1	Pdgfrb	0.92044	50.42	0.419	rgb(222,137,138)	1.99	2,2
Foxp4	Nfatc1	0.92044	50.42	0.422	rgb(222,136,137)	1.99	2,2
Hmgb3	Ccdc28b	0.92044	50.42	0.419	rgb(222,137,138)	1.99	2,2
Hmgb3	Mapk6	-0.92044	50.42	-4.2E-01	rgb(126,162,233)	1.99	2,2
Kdm5b	Dab2ip	0.92044	50.42	0.42	rgb(222,137,138)	1.99	2,2
Klf6	Per3	-0.92044	50.42	-4.2E-01	rgb(127,162,233)	1.99	2,2
L3mbtl3	Taf7	0.92044	50.42	0.418	rgb(222,137,138)	1.99	2,2
Litaf	Plxnc1	0.92044	50.42	0.421	rgb(222,137,137)	1.99	2,2
Mbnl2	Ccdc107	-0.92044	50.42	-4.2E-01	rgb(126,162,233)	1.99	2,2
Mxd3	Grn	0.92044	50.42	0.418	rgb(222,137,138)	1.99	2,2
Naif1	Loxl1	0.92044	50.42	0.42	rgb(222,137,138)	1.99	2,2
Naif1	Rpl14	-0.92044	50.42	-4.2E-01	rgb(127,162,233)	1.99	2,2
Ncoa1	Edaradd	-0.92044	50.42	-4.2E-01	rgb(127,162,233)	1.99	2,2
Ncoa1	Erc1	0.92044	50.42	0.424	rgb(222,136,137)	1.99	2,2
Nkrf	Arfgap3	-0.92044	50.42	-4.2E-01	rgb(127,162,233)	1.99	2,2
Pcgf2	Ltbp4	0.92044	50.42	0.42	rgb(222,137,138)	1.99	2,2
Phf1	Osgin1	0.92044	50.42	0.424	rgb(222,136,137)	1.99	2,2
Phf20	Zdhhc18	0.92044	50.42	0.418	rgb(222,137,138)	1.99	2,2
Rlf	Whamm	0.92044	50.42	0.422	rgb(222,136,137)	1.99	2,2
Sgsm2	Ckap4	0.92044	50.42	0.416	rgb(222,138,138)	1.99	2,2
Sgsm2	Lgals1	-0.92044	50.42	-4.2E-01	rgb(126,162,233)	1.99	2,2
Sgsm2	Mab21l2	-0.92044	50.42	-4.2E-01	rgb(127,162,233)	1.99	2,2
Skil	Tgfbr1	0.92044	50.42	0.422	rgb(222,136,137)	1.99	2,2
Son	Ccdc107	-0.92044	50.42	-4.2E-01	rgb(125,161,233)	1.99	2,2
Thap3	Cox7a2l	0.92044	50.42	0.419	rgb(222,137,138)	1.99	2,2
Tigd2	Mcm9	-0.92044	50.42	-4.2E-01	rgb(126,161,233)	1.99	2,2
Tulp2	Trim69	0.92044	50.42	0.425	rgb(222,136,137)	1.99	2,2
Tulp3	Ucp2	0.92044	50.42	0.423	rgb(222,136,137)	1.99	2,2
Whsc1	E2f7	0.92044	50.42	0.418	rgb(222,137,138)	1.99	2,2
Zbtb17	Adck1	0.92044	50.42	0.422	rgb(222,136,137)	1.99	2,2
Zbtb17	Aen	0.92044	50.42	0.423	rgb(222,136,137)	1.99	2,2
Zbtb17	Cln5	-0.92044	50.42	-4.2E-01	rgb(126,162,233)	1.99	2,2
Zbtb17	Gne	0.92044	50.42	0.421	rgb(222,137,137)	1.99	2,2
Zbtb32	Anxa2	0.92044	50.42	0.42	rgb(222,137,138)	1.99	2,2
Zbtb32	Irf5	0.92044	50.42	0.421	rgb(222,137,137)	1.99	2,2
Zfp111	Ccdc125	-0.92044	50.42	-4.2E-01	rgb(126,161,233)	1.99	2,2
Zfp112	Slc2a3	-0.92044	50.42	-4.2E-01	rgb(126,161,233)	1.99	2,2
Zfp26	Ept1	0.92044	50.42	0.422	rgb(222,136,137)	1.99	2,2
Zfp296	Mmachc	0.92044	50.42	0.425	rgb(222,136,137)	1.99	2,2
Zfp354c	Nphp3	0.92044	50.42	0.424	rgb(222,136,137)	1.99	2,2
Zfp358	Stard10	0.92044	50.42	0.42	rgb(222,137,138)	1.99	2,2
Zfp362	Mmp7	-0.92044	50.42	-4.2E-01	rgb(126,162,233)	1.99	2,2
Zfp365	Plk2	0.92044	50.42	0.421	rgb(222,137,137)	1.99	2,2
Zfp367	Helb	0.92044	50.42	0.419	rgb(222,137,138)	1.99	2,2
Zfp385a	Rhod	0.92044	50.42	0.417	rgb(222,137,138)	1.99	2,2
Zfp386	S1pr1	0.92044	50.42	0.422	rgb(222,136,137)	1.99	2,2
Zfp40	4930503L19Rik	0.92044	50.42	0.423	rgb(222,136,137)	1.99	2,2
Zfp473	Arhgef40	0.92044	50.42	0.416	rgb(222,138,138)	1.99	2,2
Zfp473	Stra6	0.92044	50.42	0.416	rgb(222,137,138)	1.99	2,2
Zfp513	Abcd3	-0.92044	50.42	-4.2E-01	rgb(125,161,233)	1.99	2,2
Zfp513	Aen	0.92044	50.42	0.425	rgb(222,136,137)	1.99	2,2
Zfp629	Pcyox1l	-0.92044	50.42	-4.2E-01	rgb(126,162,233)	1.99	2,2
Zfp629	Zmat3	-0.92044	50.42	-4.2E-01	rgb(125,161,233)	1.99	2,2
Zfp64	Erap1	-0.92044	50.42	-4.2E-01	rgb(125,161,233)	1.99	2,2
Zfp64	Fbxw2	-0.92044	50.42	-4.2E-01	rgb(127,162,233)	1.99	2,2
Zfp64	Rbm15	0.92044	50.42	0.416	rgb(222,138,138)	1.99	2,2
Zfp655	Chm	0.92044	50.42	0.418	rgb(222,137,138)	1.99	2,2
Zfp692	Slc4a8	0.92044	50.42	0.421	rgb(222,137,137)	1.99	2,2
Zfp750	Abcb1b	0.92044	50.42	0.42	rgb(222,137,138)	1.99	2,2
Zfp768	Dnajc12	0.92044	50.42	0.417	rgb(222,137,138)	1.99	2,2
Zfp787	Sav1	-0.92044	50.42	-4.2E-01	rgb(125,161,233)	1.99	2,2
Zfp870	Tbccd1	0.92044	50.42	0.417	rgb(222,137,138)	1.99	2,2
Zfp874b	Lingo3	-0.92044	50.42	-4.2E-01	rgb(126,162,233)	1.99	2,2
Zfp882	Lrrc28	-0.92044	50.42	-4.2E-01	rgb(126,162,233)	1.99	2,2
Zfp960	Ntn4	0.92044	50.42	0.418	rgb(222,137,138)	1.99	2,2
Zfp960	Rps6	-0.92044	50.42	-4.2E-01	rgb(125,161,233)	1.99	2,2
Zfp961	Smpd4	0.92044	50.42	0.423	rgb(222,136,137)	1.99	2,2
Zhx2	Wwp1	-0.92044	50.42	-4.2E-01	rgb(126,162,233)	1.99	2,2
Zhx3	Vapb	-0.92044	50.42	-4.2E-01	rgb(126,162,233)	1.99	2,2
Zkscan17	Mgat4b	0.92044	50.42	0.423	rgb(222,136,137)	1.99	2,2
Zscan29	Smarca2	0.92044	50.42	0.418	rgb(222,137,138)	1.99	2,2
Ahrr	Cpox	0.91859	50.41	0.414	rgb(222,138,139)	1.9898	2,2
Arid2	Smurf2	0.91859	50.41	0.409	rgb(222,139,140)	1.9898	2,2
Arid3a	Bcl2l2	0.91859	50.41	0.41	rgb(222,139,139)	1.9898	2,2
Arid3b	Crtam	-0.91859	50.41	-4.1E-01	rgb(128,163,233)	1.9898	2,2
Arid5a	Asf1a	-0.91859	50.41	-4.1E-01	rgb(127,162,233)	1.9898	2,2
Atf3	Stc2	0.91859	50.41	0.41	rgb(222,139,139)	1.9898	2,2
Bcl6	Wdr76	-0.91859	50.41	-4.1E-01	rgb(129,163,232)	1.9898	None
Cebpb	Whamm	0.91859	50.41	0.414	rgb(222,138,139)	1.9898	2,2
Cebpg	Dhcr24	-0.91859	50.41	-4.1E-01	rgb(129,163,232)	1.9898	2,2
Cebpg	Ppp1r10	-0.91859	50.41	-4.1E-01	rgb(129,163,232)	1.9898	2,2
Creb3l2	Cd83	-0.91859	50.41	-4.1E-01	rgb(129,163,232)	1.9898	2,2
Dbp	Nkd2	-0.91859	50.41	-4.1E-01	rgb(127,162,233)	1.9898	2,2
Ebf1	Cdh17	0.91859	50.41	0.409	rgb(222,139,140)	1.9898	2,2
Elk3	Lin54	-0.91859	50.41	-4.1E-01	rgb(129,163,232)	1.9898	2,2
Elk3	Nt5e	0.91859	50.41	0.408	rgb(221,139,140)	1.9898	2,2
Ets1	Pik3ip1	0.91859	50.41	0.414	rgb(222,138,139)	1.9898	2,2
Ets1	Plcg1	0.91859	50.41	0.409	rgb(221,139,140)	1.9898	None
Ets1	Slc25a35	0.91859	50.41	0.41	rgb(222,139,140)	1.9898	2,2
Etv5	Wdr81	0.91859	50.41	0.407	rgb(221,139,140)	1.9898	2,2
Etv6	Gbp5	0.91859	50.41	0.407	rgb(221,139,140)	1.9898	2,2
Etv6	Myb	-0.91859	50.41	-4.1E-01	rgb(128,163,233)	1.9898	2,2
Fos	Ets2	0.91859	50.41	0.41	rgb(222,139,140)	1.9898	2,2
Fosb	Neat1	0.91859	50.41	0.412	rgb(222,138,139)	1.9898	None
Fosl1	Edem1	-0.91859	50.41	-4.1E-01	rgb(129,164,232)	1.9898	2,2
Fosl2	Creb3l2	0.91859	50.41	0.41	rgb(222,139,140)	1.9898	None
Foxb1	Rnf144b	0.91859	50.41	0.411	rgb(222,138,139)	1.9898	2,2
Foxb1	Tex2	-0.91859	50.41	-4.1E-01	rgb(129,163,232)	1.9898	2,2
Foxn2	Fzd5	0.91859	50.41	0.41	rgb(222,139,140)	1.9898	2,2
Foxo1	Ctla2b	0.91859	50.41	0.411	rgb(222,139,139)	1.9898	None
Foxp1	Arid5a	-0.91859	50.41	-4.1E-01	rgb(129,163,232)	1.9898	2,2
Foxs1	Pdia2	0.91859	50.41	0.41	rgb(222,139,140)	1.9898	2,2
Foxs1	Tnfrsf25	0.91859	50.41	0.407	rgb(221,139,140)	1.9898	2,2
Gfi1	Il4ra	0.91859	50.41	0.407	rgb(221,139,140)	1.9898	2,2
Gli3	B4galt1	0.91859	50.41	0.411	rgb(222,138,139)	1.9898	2,2
Gli3	Gja5	0.91859	50.41	0.407	rgb(221,139,140)	1.9898	2,2
Glis2	Tcf7l1	0.91859	50.41	0.411	rgb(222,138,139)	1.9898	2,2
Hey1	Plekha6	0.91859	50.41	0.409	rgb(221,139,140)	1.9898	None
Hey1	Sema4g	0.91859	50.41	0.407	rgb(221,139,140)	1.9898	2,2
Hif3a	Appl2	0.91859	50.41	0.408	rgb(221,139,140)	1.9898	2,2
Hif3a	Bcar1	0.91859	50.41	0.414	rgb(222,138,139)	1.9898	2,2
Hif3a	H2-Ab1	0.91859	50.41	0.41	rgb(222,139,139)	1.9898	2,2
Hsf1	Crtc1	0.91859	50.41	0.414	rgb(222,138,139)	1.9898	2,2
Hsf2	Hspb11	0.91859	50.41	0.41	rgb(222,139,140)	1.9898	2,2
Ikzf2	Gja1	-0.91859	50.41	-4.1E-01	rgb(128,163,233)	1.9898	2,2
Ikzf3	Vat1l	-0.91859	50.41	-4.1E-01	rgb(128,163,233)	1.9898	2,2
Ikzf4	Dusp6	-0.91859	50.41	-4.1E-01	rgb(128,163,233)	1.9898	2,2
Irf4	Tnfsf4	-0.91859	50.41	-4.1E-01	rgb(128,163,233)	1.9898	None
Irf5	Cacna1s	0.91859	50.41	0.413	rgb(222,138,139)	1.9898	2,2
Irf7	Ddx60	0.91859	50.41	0.414	rgb(222,138,139)	1.9898	None
Irf8	Chrm4	0.91859	50.41	0.405	rgb(221,140,140)	1.9898	2,2
Jdp2	Asns	0.91859	50.41	0.408	rgb(221,139,140)	1.9898	2,2
Jdp2	Sars	0.91859	50.41	0.415	rgb(222,138,139)	1.9898	2,2
Jun	Cd160	-0.91859	50.41	-4.1E-01	rgb(128,163,233)	1.9898	2,2
Kdm2b	Gbp9	0.91859	50.41	0.408	rgb(221,139,140)	1.9898	2,2
Kdm2b	Lrch1	0.91859	50.41	0.407	rgb(221,139,140)	1.9898	2,2
Kdm2b	Ly9	0.91859	50.41	0.411	rgb(222,138,139)	1.9898	2,2
Klf11	Pak1	0.91859	50.41	0.415	rgb(222,138,139)	1.9898	2,2
Klf12	Bex1	0.91859	50.41	0.413	rgb(222,138,139)	1.9898	2,2
Klf2	Cs	-0.91859	50.41	-4.1E-01	rgb(127,162,233)	1.9898	2,2
Klf7	Tbc1d4	-0.91859	50.41	-4.1E-01	rgb(129,163,232)	1.9898	None
Klf8	Dusp3	0.91859	50.41	0.415	rgb(222,138,139)	1.9898	2,2
Klf9	Lzts2	0.91859	50.41	0.41	rgb(222,139,140)	1.9898	2,2
Lef1	Bahcc1	0.91859	50.41	0.407	rgb(221,139,140)	1.9898	None
Lyl1	Gprasp2	0.91859	50.41	0.408	rgb(221,139,140)	1.9898	2,2
Maf	Smtn	0.91859	50.41	0.414	rgb(222,138,139)	1.9898	2,2
Maff	Lif	0.91859	50.41	0.407	rgb(221,139,140)	1.9898	2,2
Mafg	Amz1	0.91859	50.41	0.413	rgb(222,138,139)	1.9898	2,2
Mafg	Ermp1	-0.91859	50.41	-4.1E-01	rgb(127,163,233)	1.9898	2,2
Mef2b	Auts2	0.91859	50.41	0.413	rgb(222,138,139)	1.9898	2,2
Meis3	Ppp2r5b	0.91859	50.41	0.406	rgb(221,140,140)	1.9898	2,2
[truncated: 48,979 more rows]
