# Supplementary material for: Leveraging chromatin accessibility for transcriptional regulatory network inference in T Helper 17 Cells
Source: Genome Res. 2019 Mar;29(3):449–63. doi: 10.1101/gr.238253.118 (PMC6396413; doi:10.1101/gr.238253.118)
Supplement: Supplemental Material [file supp_gr.238253.118_Supplemental_Th17_TRN_Networks.zip › Th17_TRN_Networks-master/TRN_Notebooks/Networks/ATAC_allTh_bias25_sp.tsv]

TF	Target	SignedQuantile	NonzeroSubsamples(Stability)	pCorr	stroke	stroke-width	stroke-dasharray
Hif1a	Egln1	1	50.88	0.884	rgb(227, 48, 50)	2	None
E2f4	Wdr76	0.99652	50.85	0.847	rgb(226, 55, 57)	1.9994	None
Hif1a	Pgm2	0.99652	50.85	0.849	rgb(226, 55, 57)	1.9994	None
Hif1a	H2-Ab1	0.99303	50.84	0.835	rgb(226, 57, 59)	1.9992	2,2
Gm14420	Gm2011	0.99303	50.84	0.843	rgb(226, 56, 58)	1.9992	2,2
Egr1	Rab35	-0.98955	50.82	-8.2E-01	rgb( 39,109,248)	1.9988	None
Hif1a	Ppme1	0.98955	50.82	0.821	rgb(226, 60, 62)	1.9988	None
Hif1a	Arrb1	0.98606	50.79	0.79	rgb(226, 66, 68)	1.9982	None
Hif1a	P4ha2	0.98606	50.79	0.79	rgb(226, 66, 68)	1.9982	None
Zfp329	A230072C01Rik	0.98606	50.79	0.793	rgb(226, 65, 67)	1.9982	2,2
E2f4	E2f7	0.98258	50.78	0.779	rgb(226, 68, 70)	1.998	None
Hey1	C2cd3	0.98258	50.78	0.779	rgb(226, 68, 70)	1.998	None
Hif1a	Hk1	0.98258	50.78	0.776	rgb(226, 69, 70)	1.998	None
Hif1a	2310022B05Rik	0.9791	50.77	0.769	rgb(225, 70, 72)	1.9978	2,2
Hif1a	Ero1l	0.9791	50.77	0.767	rgb(225, 70, 72)	1.9978	None
Zfp300	Fes	0.9791	50.77	0.767	rgb(225, 71, 72)	1.9978	None
Zfp367	Dtl	0.9791	50.77	0.766	rgb(225, 71, 72)	1.9978	2,2
E2f4	Dars2	0.97561	50.76	0.758	rgb(225, 72, 74)	1.9976	None
Egr1	Sumf2	0.97561	50.76	0.763	rgb(225, 71, 73)	1.9976	None
Hif1a	Egln3	0.97561	50.76	0.76	rgb(225, 72, 73)	1.9976	None
Hif1a	Jmjd6	0.97561	50.76	0.762	rgb(225, 72, 73)	1.9976	None
Myc	Galk1	0.97561	50.76	0.759	rgb(225, 72, 74)	1.9976	None
Sp2	Pank1	0.97561	50.76	0.757	rgb(225, 72, 74)	1.9976	None
E2f1	Exo1	0.97213	50.75	0.751	rgb(225, 74, 75)	1.9974	None
Hif1a	Bnip3	0.97213	50.75	0.751	rgb(225, 74, 75)	1.9974	None
Nr1d2	Sphk1	0.97213	50.75	0.75	rgb(225, 74, 75)	1.9974	2,2
Zbtb33	Tmem141	-0.97213	50.75	-7.5E-01	rgb( 54,118,246)	1.9974	2,2
Zfp263	Smtnl2	0.97213	50.75	0.749	rgb(225, 74, 75)	1.9974	None
Zfp277	Tmem35	0.97213	50.75	0.75	rgb(225, 74, 75)	1.9974	2,2
Cebpb	Psph	0.96864	50.74	0.742	rgb(225, 75, 77)	1.9972	None
Hif1a	Smtnl2	0.96864	50.74	0.739	rgb(225, 76, 77)	1.9972	2,2
Zfp629	Ttbk2	0.96864	50.74	0.739	rgb(225, 76, 77)	1.9972	2,2
E2f1	Dkkl1	-0.96516	50.73	-7.3E-01	rgb( 58,120,245)	1.997	None
E2f4	Wee1	0.96516	50.73	0.733	rgb(225, 77, 78)	1.997	None
Fos	Tubb6	0.96516	50.73	0.728	rgb(225, 78, 79)	1.997	None
Hey1	Smyd5	0.96516	50.73	0.729	rgb(225, 78, 79)	1.997	None
Hif1a	Aldoc	0.96516	50.73	0.731	rgb(225, 77, 79)	1.997	2,2
Klf7	Ethe1	0.96516	50.73	0.734	rgb(225, 77, 78)	1.997	None
Plagl1	Otx1	0.96516	50.73	0.735	rgb(225, 77, 78)	1.997	None
Stat3	Sema7a	0.96516	50.73	0.735	rgb(225, 77, 78)	1.997	None
Trp53	Tmem19	0.96516	50.73	0.735	rgb(225, 77, 78)	1.997	None
Hey1	Mycbp2	0.96168	50.72	0.721	rgb(225, 79, 81)	1.9968	None
Hif1a	Bcar1	0.96168	50.72	0.721	rgb(225, 79, 81)	1.9968	2,2
Rora	Galnt12	0.96168	50.72	0.724	rgb(225, 79, 80)	1.9968	None
Zfp263	Snhg6	0.96168	50.72	0.723	rgb(225, 79, 80)	1.9968	None
Rbck1	Txndc17	-0.96168	50.72	-7.2E-01	rgb( 61,122,244)	1.9968	2,2
Tal2	Tmem38b	0.96168	50.72	0.722	rgb(225, 79, 81)	1.9968	2,2
Zfp882	Proz	0.96168	50.72	0.724	rgb(225, 79, 80)	1.9968	2,2
Dbp	Ramp3	0.95819	50.71	0.714	rgb(225, 81, 82)	1.9966	None
Ebf1	Ppcdc	0.95819	50.71	0.713	rgb(225, 81, 82)	1.9966	None
Egr1	Ggct	0.95819	50.71	0.712	rgb(225, 81, 82)	1.9966	None
Fosl1	Chst12	0.95819	50.71	0.707	rgb(225, 82, 83)	1.9966	None
Hey1	D830031N03Rik	0.95819	50.71	0.708	rgb(225, 82, 83)	1.9966	None
Lin54	Hist1h1b	0.95819	50.71	0.707	rgb(225, 82, 83)	1.9966	None
Nfkb1	Eno3	0.95819	50.71	0.713	rgb(225, 81, 82)	1.9966	None
Zfp367	Exo1	0.95819	50.71	0.708	rgb(225, 82, 83)	1.9966	2,2
Six5	Brd3	0.95471	50.7	0.7	rgb(225, 83, 85)	1.9964	None
Stat3	Bcl3	0.95471	50.7	0.705	rgb(225, 82, 84)	1.9964	None
Trp73	Ctsf	0.95471	50.7	0.697	rgb(225, 84, 85)	1.9964	2,2
E2f4	Mxd3	0.95122	50.69	0.687	rgb(225, 86, 87)	1.9962	None
Fosl1	Sema6b	0.95122	50.69	0.694	rgb(225, 84, 86)	1.9962	None
Irf9	Irf7	0.95122	50.69	0.686	rgb(225, 86, 87)	1.9962	None
Klf7	Tas1r3	-0.95122	50.69	-6.9E-01	rgb( 67,126,243)	1.9962	None
Nfic	Slc30a3	0.95122	50.69	0.695	rgb(225, 84, 86)	1.9962	None
Smad3	Ctsw	0.95122	50.69	0.691	rgb(225, 85, 86)	1.9962	None
Trp53	Phlda3	0.95122	50.69	0.688	rgb(225, 86, 87)	1.9962	None
Zbtb33	Rexo4	0.95122	50.69	0.695	rgb(225, 84, 86)	1.9962	None
Zfp318	Adora2b	-0.95122	50.69	-6.9E-01	rgb( 68,126,243)	1.9962	2,2
Zfp367	Fam111a	0.95122	50.69	0.693	rgb(225, 85, 86)	1.9962	2,2
Cebpg	Cysltr2	0.94774	50.68	0.685	rgb(225, 86, 88)	1.996	None
E2f4	Rfwd3	0.94774	50.68	0.679	rgb(224, 87, 89)	1.996	None
Fosl1	Tgm2	0.94774	50.68	0.683	rgb(225, 87, 88)	1.996	None
Hif1a	Mboat2	0.94774	50.68	0.685	rgb(225, 86, 88)	1.996	2,2
Hif1a	Pafah1b3	0.94774	50.68	0.675	rgb(224, 88, 89)	1.996	2,2
Hif1a	Plcxd1	0.94774	50.68	0.676	rgb(224, 88, 89)	1.996	2,2
Klf4	1700034H15Rik	-0.94774	50.68	-6.8E-01	rgb( 69,127,243)	1.996	None
Rela	Tspan7	0.94774	50.68	0.684	rgb(225, 86, 88)	1.996	None
Smad3	Olfm2	0.94774	50.68	0.678	rgb(224, 88, 89)	1.996	None
Zfp385a	Eng	0.94774	50.68	0.678	rgb(224, 87, 89)	1.996	2,2
Zfp429	Snhg6	0.94774	50.68	0.682	rgb(224, 87, 88)	1.996	2,2
Zfp948	Ankrd23	0.94774	50.68	0.676	rgb(224, 88, 89)	1.996	2,2
Egr3	Ggct	0.94426	50.67	0.672	rgb(224, 89, 90)	1.9958	None
Lin54	Hist1h1e	0.94426	50.67	0.673	rgb(224, 88, 90)	1.9958	None
Mnt	Impdh1	0.94426	50.67	0.667	rgb(224, 90, 91)	1.9958	None
Nfkb1	Arc	0.94426	50.67	0.673	rgb(224, 88, 90)	1.9958	None
Rora	Lgals3bp	0.94426	50.67	0.672	rgb(224, 89, 90)	1.9958	None
Smad3	Adamts6	0.94426	50.67	0.666	rgb(224, 90, 91)	1.9958	None
Smad3	Ahr	0.94426	50.67	0.668	rgb(224, 89, 91)	1.9958	2,2
Smad3	Golm1	0.94426	50.67	0.669	rgb(224, 89, 91)	1.9958	None
Sp3	Lhpp	0.94426	50.67	0.666	rgb(224, 90, 91)	1.9958	None
Sp3	Zc3h7b	0.94426	50.67	0.673	rgb(224, 88, 90)	1.9958	None
Srebf1	Eps8	0.94426	50.67	0.67	rgb(224, 89, 90)	1.9958	None
Stat1	Arhgef3	-0.94426	50.67	-6.7E-01	rgb( 72,129,242)	1.9958	None
Vdr	Arl4c	0.94426	50.67	0.673	rgb(224, 89, 90)	1.9958	None
Yy2	Sf3b3	0.94426	50.67	0.669	rgb(224, 89, 91)	1.9958	None
Zfp536	Gzmb	0.94426	50.67	0.666	rgb(224, 90, 91)	1.9958	2,2
Cebpb	Trib3	0.94077	50.66	0.664	rgb(224, 90, 91)	1.9956	None
Foxp1	Pik3ip1	0.94077	50.66	0.659	rgb(224, 91, 92)	1.9956	None
Gata1	Ubash3a	-0.94077	50.66	-6.6E-01	rgb( 75,130,242)	1.9956	None
Hmx2	Creg2	0.94077	50.66	0.656	rgb(224, 92, 93)	1.9956	2,2
Irf2	Cmya5	0.94077	50.66	0.663	rgb(224, 90, 92)	1.9956	None
Irf9	Rtp4	0.94077	50.66	0.665	rgb(224, 90, 91)	1.9956	None
Klf3	Cd80	0.94077	50.66	0.66	rgb(224, 91, 92)	1.9956	None
Nfatc2	Rell1	-0.94077	50.66	-6.6E-01	rgb( 73,129,242)	1.9956	None
Smad3	Ankrd55	0.94077	50.66	0.661	rgb(224, 91, 92)	1.9956	None
Smad4	Pmepa1	0.94077	50.66	0.663	rgb(224, 90, 92)	1.9956	None
Zfp263	Sra1	0.94077	50.66	0.656	rgb(224, 92, 93)	1.9956	None
Zic2	Plekhf2	-0.94077	50.66	-6.6E-01	rgb( 73,130,242)	1.9956	None
C030039L03Rik	Ankzf1	0.94077	50.66	0.663	rgb(224, 90, 92)	1.9956	2,2
Zfp395	Tmem176a	-0.94077	50.66	-6.6E-01	rgb( 74,130,242)	1.9956	2,2
Cebpb	Cebpg	0.93729	50.65	0.653	rgb(224, 92, 94)	1.9954	None
E2f4	C2cd2l	0.93729	50.65	0.654	rgb(224, 92, 93)	1.9954	None
Egr1	Cox6b2	0.93729	50.65	0.655	rgb(224, 92, 93)	1.9954	None
Egr1	Myh10	0.93729	50.65	0.655	rgb(224, 92, 93)	1.9954	None
Erg	Ahrr	-0.93729	50.65	-6.5E-01	rgb( 75,131,242)	1.9954	None
Hif1a	Fam71f2	0.93729	50.65	0.647	rgb(224, 93, 95)	1.9954	None
Hif1a	Pgam1	0.93729	50.65	0.649	rgb(224, 93, 94)	1.9954	None
Mycn	Smyd5	0.93729	50.65	0.647	rgb(224, 93, 95)	1.9954	None
Nfkb1	Fam178b	0.93729	50.65	0.646	rgb(224, 94, 95)	1.9954	None
Smad3	Spsb1	0.93729	50.65	0.645	rgb(224, 94, 95)	1.9954	None
Sp3	Smyd5	0.93729	50.65	0.652	rgb(224, 92, 94)	1.9954	None
Stat4	Tnfsf11	-0.93729	50.65	-6.5E-01	rgb( 75,131,242)	1.9954	None
Zbtb4	Sh2b1	0.93729	50.65	0.65	rgb(224, 93, 94)	1.9954	None
Zfp105	Psph	0.93729	50.65	0.65	rgb(224, 93, 94)	1.9954	None
Zfp385a	Psrc1	0.93729	50.65	0.649	rgb(224, 93, 94)	1.9954	2,2
Zfp536	Gykl1	0.93729	50.65	0.654	rgb(224, 92, 93)	1.9954	2,2
Zfp536	Tekt2	0.93729	50.65	0.652	rgb(224, 93, 94)	1.9954	2,2
Arnt2	Leprel4	-0.9338	50.64	-6.4E-01	rgb( 78,133,241)	1.9952	2,2
E2f1	Anln	0.9338	50.64	0.64	rgb(224, 95, 96)	1.9952	None
Hif1a	Itga7	0.9338	50.64	0.641	rgb(224, 95, 96)	1.9952	2,2
Hif1a	Kbtbd13	0.9338	50.64	0.635	rgb(224, 96, 97)	1.9952	2,2
Irf7	B3gnt5	0.9338	50.64	0.636	rgb(224, 96, 97)	1.9952	None
Irf9	I830012O16Rik	0.9338	50.64	0.638	rgb(224, 95, 96)	1.9952	2,2
Klf9	Map3k6	0.9338	50.64	0.642	rgb(224, 94, 96)	1.9952	None
Pparg	Itgb3	0.9338	50.64	0.635	rgb(224, 96, 97)	1.9952	None
Rora	Tex2	0.9338	50.64	0.637	rgb(224, 95, 97)	1.9952	None
Six1	Tgfbr1	0.9338	50.64	0.635	rgb(224, 96, 97)	1.9952	2,2
Smad3	Ccr8	0.9338	50.64	0.641	rgb(224, 95, 96)	1.9952	None
Smad3	Nt5e	0.9338	50.64	0.645	rgb(224, 94, 95)	1.9952	None
Sox4	Gm4759	0.9338	50.64	0.638	rgb(224, 95, 96)	1.9952	None
Stat3	Sbno2	0.9338	50.64	0.645	rgb(224, 94, 95)	1.9952	None
Stat3	Socs3	0.9338	50.64	0.642	rgb(224, 94, 96)	1.9952	None
Foxp2	Sh2d4a	0.9338	50.64	0.641	rgb(224, 95, 96)	1.9952	2,2
Zfp9	Fhod3	0.9338	50.64	0.638	rgb(224, 95, 96)	1.9952	2,2
Batf3	Tm9sf4	0.93032	50.63	0.626	rgb(224, 97, 99)	1.995	None
Dbp	Wee1	-0.93032	50.63	-6.3E-01	rgb( 80,134,241)	1.995	None
E2f1	Cntln	0.93032	50.63	0.628	rgb(224, 97, 98)	1.995	None
E2f4	Mesdc1	0.93032	50.63	0.631	rgb(224, 96, 98)	1.995	None
Etv6	Slco4a1	-0.93032	50.63	-6.3E-01	rgb( 81,134,241)	1.995	None
Fosl1	Adarb1	0.93032	50.63	0.635	rgb(224, 96, 97)	1.995	None
Fosl1	Pml	0.93032	50.63	0.633	rgb(224, 96, 97)	1.995	None
Hif1a	Fam114a2	0.93032	50.63	0.626	rgb(224, 97, 99)	1.995	None
Hif1a	P4hb	0.93032	50.63	0.632	rgb(224, 96, 98)	1.995	2,2
Hif1a	Ppp1r3g	0.93032	50.63	0.633	rgb(224, 96, 97)	1.995	2,2
Jund	Scg2	0.93032	50.63	0.627	rgb(224, 97, 98)	1.995	None
Klf4	Fkbp1b	0.93032	50.63	0.629	rgb(224, 97, 98)	1.995	None
Lhx5	Rftn1	0.93032	50.63	0.626	rgb(224, 97, 99)	1.995	None
Nfkb1	Ptpn11	0.93032	50.63	0.627	rgb(224, 97, 98)	1.995	None
Nfkb2	Oas1b	0.93032	50.63	0.627	rgb(224, 97, 98)	1.995	None
Npas4	Stac2	0.93032	50.63	0.634	rgb(224, 96, 97)	1.995	None
Sp3	Arhgef17	0.93032	50.63	0.629	rgb(224, 97, 98)	1.995	None
Sp3	Otx1	0.93032	50.63	0.631	rgb(224, 96, 98)	1.995	None
Trp53	Fas	0.93032	50.63	0.629	rgb(224, 97, 98)	1.995	None
Zscan10	Fau	0.93032	50.63	0.629	rgb(224, 97, 98)	1.995	None
Aebp1	Hspg2	0.93032	50.63	0.626	rgb(224, 97, 99)	1.995	2,2
C030039L03Rik	Gapdhs	0.93032	50.63	0.632	rgb(224, 96, 98)	1.995	2,2
Zfp318	Adc	-0.93032	50.63	-6.3E-01	rgb( 80,134,241)	1.995	2,2
Zfp334	Ptn	0.93032	50.63	0.635	rgb(224, 96, 97)	1.995	2,2
Zfp35	Dhrs4	0.93032	50.63	0.63	rgb(224, 97, 98)	1.995	2,2
Zscan22	Mmachc	0.93032	50.63	0.634	rgb(224, 96, 97)	1.995	2,2
Ascl2	Ahrr	0.92684	50.62	0.624	rgb(224, 98, 99)	1.9948	None
Cebpb	Ddit3	0.92684	50.62	0.615	rgb(224, 99,101)	1.9948	None
Cebpb	Hmox1	0.92684	50.62	0.625	rgb(224, 98, 99)	1.9948	None
Clock	Ahr	0.92684	50.62	0.624	rgb(224, 98, 99)	1.9948	None
Dbp	Ppme1	0.92684	50.62	0.619	rgb(224, 99,100)	1.9948	None
E2f1	Cep76	0.92684	50.62	0.625	rgb(224, 98, 99)	1.9948	None
Egr4	Ivd	-0.92684	50.62	-6.2E-01	rgb( 83,136,240)	1.9948	None
Etv5	Gen1	0.92684	50.62	0.622	rgb(224, 98, 99)	1.9948	None
Fosl2	Socs5	0.92684	50.62	0.615	rgb(224,100,101)	1.9948	None
Foxh1	Sntb1	0.92684	50.62	0.619	rgb(224, 99,100)	1.9948	None
Foxo3	Il18r1	0.92684	50.62	0.618	rgb(224, 99,100)	1.9948	None
Hif1a	5330426P16Rik	0.92684	50.62	0.619	rgb(224, 99,100)	1.9948	2,2
Hif1a	Aldoa	0.92684	50.62	0.616	rgb(224, 99,101)	1.9948	2,2
Hif1a	Vegfa	0.92684	50.62	0.617	rgb(224, 99,100)	1.9948	None
Hsf2	P4ha2	0.92684	50.62	0.616	rgb(224, 99,101)	1.9948	None
Junb	Mapk14	0.92684	50.62	0.618	rgb(224, 99,100)	1.9948	None
Mxi1	Aen	0.92684	50.62	0.617	rgb(224, 99,100)	1.9948	None
Mxi1	Rcl1	0.92684	50.62	0.617	rgb(224, 99,100)	1.9948	None
Pparg	Mmd	0.92684	50.62	0.619	rgb(224, 99,100)	1.9948	None
Pparg	Tnfsf10	0.92684	50.62	0.625	rgb(224, 98, 99)	1.9948	None
Rest	C1rl	0.92684	50.62	0.621	rgb(224, 98,100)	1.9948	2,2
Rfx1	Ly96	0.92684	50.62	0.618	rgb(224, 99,100)	1.9948	None
Smad3	Acsbg1	0.92684	50.62	0.621	rgb(224, 98,100)	1.9948	None
Smad3	Apol9b	0.92684	50.62	0.616	rgb(224, 99,101)	1.9948	2,2
Smad3	Serinc5	0.92684	50.62	0.622	rgb(224, 98,100)	1.9948	None
Sp2	Mageh1	0.92684	50.62	0.624	rgb(224, 98, 99)	1.9948	None
Stat3	Ly6a	0.92684	50.62	0.616	rgb(224, 99,101)	1.9948	None
Stat3	Timp1	0.92684	50.62	0.618	rgb(224, 99,100)	1.9948	2,2
Tet1	Mir1894	0.92684	50.62	0.623	rgb(224, 98, 99)	1.9948	None
Trp53	Rhod	0.92684	50.62	0.625	rgb(224, 98, 99)	1.9948	None
Yy2	Cyb5rl	0.92684	50.62	0.619	rgb(224, 99,100)	1.9948	None
Zfp263	Rnf113a1	0.92684	50.62	0.62	rgb(224, 99,100)	1.9948	None
Zfp429	Eps8l1	0.92684	50.62	0.619	rgb(224, 99,100)	1.9948	2,2
Sp9	Tbx21	0.92684	50.62	0.707	rgb(225, 82, 83)	1.9948	None
Ebf1	Bbc3	0.92335	50.61	0.613	rgb(224,100,101)	1.9946	None
Egr1	Il9r	0.92335	50.61	0.612	rgb(224,100,101)	1.9946	None
Etv6	Sez6l2	0.92335	50.61	0.607	rgb(224,101,102)	1.9946	None
Fos	Ppcdc	0.92335	50.61	0.609	rgb(224,101,102)	1.9946	None
Fosl1	Piwil2	0.92335	50.61	0.611	rgb(224,100,102)	1.9946	None
Foxh1	Ptger2	-0.92335	50.61	-6.1E-01	rgb( 85,137,240)	1.9946	2,2
Foxq1	Ly9	-0.92335	50.61	-6.1E-01	rgb( 86,137,240)	1.9946	None
Hey1	Mir343	0.92335	50.61	0.61	rgb(224,100,102)	1.9946	None
Hey1	Rnf130	-0.92335	50.61	-6.1E-01	rgb( 85,137,240)	1.9946	None
Hif1a	Agl	0.92335	50.61	0.609	rgb(224,101,102)	1.9946	2,2
Hif1a	Slc2a1	0.92335	50.61	0.613	rgb(224,100,101)	1.9946	2,2
Insm1	Fut7	0.92335	50.61	0.609	rgb(224,101,102)	1.9946	None
Irf2	Ncf1	0.92335	50.61	0.613	rgb(224,100,101)	1.9946	None
Kdm2b	Hist1h1a	0.92335	50.61	0.606	rgb(224,101,103)	1.9946	None
Nfat5	Otud7b	0.92335	50.61	0.606	rgb(224,101,102)	1.9946	None
Nfat5	Slco4a1	0.92335	50.61	0.61	rgb(224,101,102)	1.9946	None
Nfatc2	Col27a1	0.92335	50.61	0.609	rgb(224,101,102)	1.9946	None
Nfatc2	Synpo	0.92335	50.61	0.611	rgb(224,100,101)	1.9946	None
Nr1d2	Il22	0.92335	50.61	0.607	rgb(224,101,102)	1.9946	2,2
Ppara	Adap1	0.92335	50.61	0.61	rgb(224,101,102)	1.9946	None
Rxra	Tulp3	0.92335	50.61	0.608	rgb(224,101,102)	1.9946	None
Six1	Col15a1	0.92335	50.61	0.613	rgb(224,100,101)	1.9946	None
Smad3	Dock4	0.92335	50.61	0.607	rgb(224,101,102)	1.9946	None
Smad3	Skil	0.92335	50.61	0.611	rgb(224,100,102)	1.9946	None
Smad3	Tnip2	0.92335	50.61	0.607	rgb(224,101,102)	1.9946	None
Sp2	Nbl1	0.92335	50.61	0.607	rgb(224,101,102)	1.9946	None
Sp3	Lmo1	0.92335	50.61	0.611	rgb(224,100,102)	1.9946	None
Srebf2	Sh2b2	-0.92335	50.61	-6.1E-01	rgb( 84,136,240)	1.9946	2,2
Stat4	Il2ra	0.92335	50.61	0.611	rgb(224,100,101)	1.9946	None
Tet1	Pcdh7	0.92335	50.61	0.611	rgb(224,100,102)	1.9946	None
Vdr	Espn	0.92335	50.61	0.615	rgb(224,100,101)	1.9946	None
Zbtb33	Sfmbt1	0.92335	50.61	0.61	rgb(224,100,102)	1.9946	None
Zfp263	Rab4a	0.92335	50.61	0.61	rgb(224,100,102)	1.9946	None
Zfp263	Upp1	0.92335	50.61	0.611	rgb(224,100,102)	1.9946	None
Zic2	Ltb4r1	-0.92335	50.61	-6.1E-01	rgb( 84,136,240)	1.9946	None
Zscan10	Exosc8	0.92335	50.61	0.608	rgb(224,101,102)	1.9946	None
Casz1	Fundc2	-0.92335	50.61	-6.1E-01	rgb( 84,136,240)	1.9946	2,2
Cenpt	Clic1	0.92335	50.61	0.609	rgb(224,101,102)	1.9946	2,2
Whsc1	5830416P10Rik	-0.92335	50.61	-6.1E-01	rgb( 84,136,240)	1.9946	2,2
Zfp429	Megf8	-0.92335	50.61	-6.1E-01	rgb( 84,136,240)	1.9946	2,2
Zfp629	Mab21l3	-0.92335	50.61	-6.1E-01	rgb( 84,136,240)	1.9946	2,2
Tfdp2	Ric8	0.92335	50.61	0.707	rgb(225, 82, 83)	1.9946	2,2
Arnt2	1700001L05Rik	0.91987	50.6	0.598	rgb(224,103,104)	1.9944	None
Atf2	Lrrc27	0.91987	50.6	0.597	rgb(224,103,104)	1.9944	None
Bach1	Gnaq	0.91987	50.6	0.597	rgb(224,103,104)	1.9944	None
Bcl11b	Alcam	0.91987	50.6	0.596	rgb(224,103,104)	1.9944	None
E2f1	Lin54	0.91987	50.6	0.599	rgb(224,103,104)	1.9944	None
E2f4	Cenpw	0.91987	50.6	0.604	rgb(224,102,103)	1.9944	None
E2f4	Tmem158	0.91987	50.6	0.599	rgb(224,103,104)	1.9944	None
Egr1	Ppic	0.91987	50.6	0.596	rgb(224,103,104)	1.9944	None
Elf1	A730017L22Rik	0.91987	50.6	0.601	rgb(224,102,103)	1.9944	None
Elf1	Cep76	-0.91987	50.6	-6.0E-01	rgb( 88,138,240)	1.9944	None
Fos	Aspn	0.91987	50.6	0.601	rgb(224,102,103)	1.9944	None
Hif1a	Narf	0.91987	50.6	0.598	rgb(224,103,104)	1.9944	None
Hif1a	Nphp3	0.91987	50.6	0.603	rgb(224,102,103)	1.9944	2,2
Hif1a	Pygl	0.91987	50.6	0.604	rgb(224,102,103)	1.9944	2,2
Hif1a	Slc41a2	0.91987	50.6	0.603	rgb(224,102,103)	1.9944	2,2
Klf5	B930041F14Rik	0.91987	50.6	0.604	rgb(224,102,103)	1.9944	None
Nfic	Tmc6	0.91987	50.6	0.598	rgb(224,103,104)	1.9944	None
Nfkb1	Rhbdf1	0.91987	50.6	0.604	rgb(224,102,103)	1.9944	None
Prdm1	Palld	0.91987	50.6	0.602	rgb(224,102,103)	1.9944	None
Six5	Cyp2d22	0.91987	50.6	0.596	rgb(224,103,104)	1.9944	None
Smad3	Slc9a2	0.91987	50.6	0.602	rgb(224,102,103)	1.9944	None
Sox21	Gm4759	-0.91987	50.6	-6.0E-01	rgb( 86,137,240)	1.9944	None
Sp3	Pafah1b3	0.91987	50.6	0.598	rgb(224,103,104)	1.9944	None
Sp4	Foxc1	0.91987	50.6	0.595	rgb(224,103,105)	1.9944	None
Tcf7l2	Rps14	-0.91987	50.6	-6.0E-01	rgb( 86,137,240)	1.9944	None
Trp53	Cd81	0.91987	50.6	0.6	rgb(224,102,104)	1.9944	None
Trp53	Sh3gl3	0.91987	50.6	0.599	rgb(224,103,104)	1.9944	None
Zbtb7b	Kcnc3	0.91987	50.6	0.599	rgb(224,103,104)	1.9944	None
Zic2	Dhrs3	0.91987	50.6	0.601	rgb(224,102,103)	1.9944	None
Zic2	Insig1	0.91987	50.6	0.596	rgb(224,103,104)	1.9944	None
Cux1	Epb4.1l2	0.91987	50.6	0.599	rgb(224,103,104)	1.9944	2,2
Foxp2	Cacna1s	0.91987	50.6	0.598	rgb(224,103,104)	1.9944	2,2
Skil	Aim1	0.91987	50.6	0.6	rgb(224,102,104)	1.9944	2,2
Zeb2	Sfrp2	-0.91987	50.6	-6.0E-01	rgb( 87,138,240)	1.9944	2,2
Zfp280b	Gnpda1	0.91987	50.6	0.601	rgb(224,102,103)	1.9944	2,2
Zfp365	Eda2r	0.91987	50.6	0.602	rgb(224,102,103)	1.9944	2,2
Bhlhe41	Stc1	0.91638	50.59	0.589	rgb(223,105,106)	1.9942	2,2
Ddit3	Pdzk1ip1	0.91638	50.59	0.593	rgb(224,104,105)	1.9942	None
Dmrt2	Trps1	0.91638	50.59	0.585	rgb(223,105,106)	1.9942	None
E2f1	Ccdc57	0.91638	50.59	0.589	rgb(223,104,106)	1.9942	None
Egr1	Lamc3	-0.91638	50.59	-5.9E-01	rgb( 90,139,239)	1.9942	None
Egr1	P2ry1	0.91638	50.59	0.592	rgb(224,104,105)	1.9942	None
Erg	Rgs14	0.91638	50.59	0.594	rgb(224,104,105)	1.9942	None
Fos	Gtse1	0.91638	50.59	0.589	rgb(223,105,106)	1.9942	None
Fosl1	Clec2i	-0.91638	50.59	-5.9E-01	rgb( 89,139,240)	1.9942	None
Gata1	Scrt1	0.91638	50.59	0.595	rgb(224,103,105)	1.9942	None
Gata3	Foxc1	0.91638	50.59	0.589	rgb(223,104,106)	1.9942	2,2
Hey1	Ddit3	-0.91638	50.59	-5.9E-01	rgb( 89,139,239)	1.9942	None
Hif1a	Pdxp	0.91638	50.59	0.588	rgb(223,105,106)	1.9942	2,2
Irf8	Notch2	0.91638	50.59	0.588	rgb(223,105,106)	1.9942	None
Jdp2	Sirt2	-0.91638	50.59	-5.9E-01	rgb( 90,140,239)	1.9942	None
Klf12	Unc93b1	0.91638	50.59	0.586	rgb(223,105,106)	1.9942	None
Klf7	1110007C09Rik	0.91638	50.59	0.593	rgb(224,104,105)	1.9942	2,2
Nfatc2	Unc13a	0.91638	50.59	0.593	rgb(224,104,105)	1.9942	None
Nfkb2	Ankrd55	-0.91638	50.59	-5.9E-01	rgb( 90,139,239)	1.9942	None
Rel	Gng4	0.91638	50.59	0.593	rgb(224,104,105)	1.9942	None
Rxra	Acot5	0.91638	50.59	0.587	rgb(223,105,106)	1.9942	2,2
Six5	Hps6	-0.91638	50.59	-5.9E-01	rgb( 88,139,240)	1.9942	None
Six5	Tnik	0.91638	50.59	0.59	rgb(223,104,105)	1.9942	None
Srebf1	Akap12	0.91638	50.59	0.586	rgb(223,105,106)	1.9942	None
Stat4	4930523C07Rik	-0.91638	50.59	-5.9E-01	rgb( 88,139,240)	1.9942	None
Topors	Krt16	0.91638	50.59	0.591	rgb(223,104,105)	1.9942	None
Zbtb33	Traf3	0.91638	50.59	0.587	rgb(223,105,106)	1.9942	None
Zbtb7a	Fastkd2	-0.91638	50.59	-5.9E-01	rgb( 89,139,239)	1.9942	None
Zscan10	Kif3a	0.91638	50.59	0.586	rgb(223,105,106)	1.9942	None
Zscan10	Sdr39u1	0.91638	50.59	0.586	rgb(223,105,106)	1.9942	None
Zscan10	Vegfb	0.91638	50.59	0.585	rgb(223,105,106)	1.9942	None
Aebp1	Fbn1	0.91638	50.59	0.591	rgb(224,104,105)	1.9942	2,2
Ankzf1	3110057O12Rik	0.91638	50.59	0.592	rgb(224,104,105)	1.9942	2,2
Cxxc5	Wscd2	0.91638	50.59	0.591	rgb(223,104,105)	1.9942	2,2
Mbnl2	Ifit2	0.91638	50.59	0.586	rgb(223,105,106)	1.9942	2,2
Whsc1	Anapc1	0.91638	50.59	0.585	rgb(223,105,106)	1.9942	2,2
Zbtb17	Cln5	-0.91638	50.59	-5.9E-01	rgb( 89,139,239)	1.9942	2,2
Zeb2	Aqp3	-0.91638	50.59	-5.9E-01	rgb( 88,139,240)	1.9942	2,2
Zfp358	Sorcs2	-0.91638	50.59	-5.9E-01	rgb( 90,140,239)	1.9942	2,2
Zfp39	Gigyf2	0.91638	50.59	0.594	rgb(224,104,105)	1.9942	2,2
Zfp536	Rpl10a	0.91638	50.59	0.586	rgb(223,105,106)	1.9942	2,2
Ybx2	Hist2h4	0.91638	50.59	0.707	rgb(225, 82, 83)	1.9942	None
Sp6	Fam20c	0.91638	50.59	0.707	rgb(225, 82, 83)	1.9942	None
Arid5a	9430020K01Rik	0.9129	50.58	0.575	rgb(223,107,108)	1.994	2,2
Cebpg	C920009B18Rik	0.9129	50.58	0.579	rgb(223,106,108)	1.994	None
Dbp	Traf6	-0.9129	50.58	-5.8E-01	rgb( 92,141,239)	1.994	None
E2f1	Ascc1	-0.9129	50.58	-5.8E-01	rgb( 92,141,239)	1.994	None
E2f1	Fads2	0.9129	50.58	0.581	rgb(223,106,107)	1.994	None
E2f4	Rpa2	0.9129	50.58	0.576	rgb(223,107,108)	1.994	None
Egr1	Pomc	0.9129	50.58	0.578	rgb(223,107,108)	1.994	None
Egr1	Ybey	0.9129	50.58	0.58	rgb(223,106,107)	1.994	None
Eomes	Lin54	0.9129	50.58	0.579	rgb(223,106,108)	1.994	None
Erg	Cd84	0.9129	50.58	0.577	rgb(223,107,108)	1.994	None
Fos	Trpv2	0.9129	50.58	0.578	rgb(223,107,108)	1.994	None
Gata1	Itgb3	0.9129	50.58	0.578	rgb(223,107,108)	1.994	None
Hey1	Rpl36al	-0.9129	50.58	-5.8E-01	rgb( 90,140,239)	1.994	None
Hif1a	1190002N15Rik	0.9129	50.58	0.584	rgb(223,105,107)	1.994	None
Hif1a	Slc2a3	0.9129	50.58	0.576	rgb(223,107,108)	1.994	2,2
Klf7	Tmem158	-0.9129	50.58	-5.8E-01	rgb( 91,140,239)	1.994	None
Lin54	Dclre1a	0.9129	50.58	0.576	rgb(223,107,108)	1.994	None
Myb	Glcci1	0.9129	50.58	0.582	rgb(223,106,107)	1.994	None
Mypop	Ascl4	0.9129	50.58	0.581	rgb(223,106,107)	1.994	None
Nfia	Dapl1	0.9129	50.58	0.582	rgb(223,106,107)	1.994	None
Nr1d1	Stard8	0.9129	50.58	0.578	rgb(223,107,108)	1.994	2,2
Nr3c1	Ispd	0.9129	50.58	0.585	rgb(223,105,106)	1.994	None
Pou2f2	Smpd4	-0.9129	50.58	-5.8E-01	rgb( 91,140,239)	1.994	None
Rel	Icam1	0.9129	50.58	0.576	rgb(223,107,108)	1.994	None
Rest	Pigz	0.9129	50.58	0.575	rgb(223,107,108)	1.994	None
Rora	A430005L14Rik	-0.9129	50.58	-5.8E-01	rgb( 92,141,239)	1.994	None
Smad3	Bmp2k	0.9129	50.58	0.58	rgb(223,106,107)	1.994	None
Srebf2	Gpt2	0.9129	50.58	0.578	rgb(223,107,108)	1.994	None
Srebf2	Noxa1	-0.9129	50.58	-5.8E-01	rgb( 92,141,239)	1.994	2,2
Stat3	Lta	0.9129	50.58	0.582	rgb(223,106,107)	1.994	None
Tcf4	Plcxd1	0.9129	50.58	0.577	rgb(223,107,108)	1.994	None
Tcf7l1	Cd96	0.9129	50.58	0.577	rgb(223,107,108)	1.994	None
Trp73	Ctsb	0.9129	50.58	0.577	rgb(223,107,108)	1.994	None
Zbtb33	Rnf135	-0.9129	50.58	-5.8E-01	rgb( 90,140,239)	1.994	None
Zbtb4	Fam19a3	0.9129	50.58	0.577	rgb(223,107,108)	1.994	None
Zbtb7a	Satb1	0.9129	50.58	0.575	rgb(223,107,108)	1.994	None
Zbtb7b	Scn3b	-0.9129	50.58	-5.8E-01	rgb( 91,140,239)	1.994	2,2
Zfp105	Ift57	0.9129	50.58	0.576	rgb(223,107,108)	1.994	None
Zfp148	Mapre3	0.9129	50.58	0.579	rgb(223,106,108)	1.994	None
Zfp263	Thap4	-0.9129	50.58	-5.8E-01	rgb( 91,140,239)	1.994	None
Zfx	Lgals1	-0.9129	50.58	-5.8E-01	rgb( 92,141,239)	1.994	None
Zscan10	Nfat5	0.9129	50.58	0.579	rgb(223,106,108)	1.994	None
Cenpt	Pafah1b3	0.9129	50.58	0.577	rgb(223,107,108)	1.994	2,2
L3mbtl3	Ehd4	-0.9129	50.58	-5.8E-01	rgb( 92,141,239)	1.994	2,2
Mtf2	Yy2	0.9129	50.58	0.582	rgb(223,106,107)	1.994	2,2
Zfp277	Fundc2	0.9129	50.58	0.582	rgb(223,106,107)	1.994	2,2
Zfp280b	Avpr1a	0.9129	50.58	0.576	rgb(223,107,108)	1.994	2,2
Zfp365	Psrc1	0.9129	50.58	0.577	rgb(223,107,108)	1.994	2,2
Zfp750	Scamp5	0.9129	50.58	0.578	rgb(223,107,108)	1.994	2,2
Zfp870	Ccbl2	0.9129	50.58	0.578	rgb(223,107,108)	1.994	2,2
Batf	Flot1	0.90942	50.57	0.574	rgb(223,107,109)	1.9938	None
Bcl6	Fasl	0.90942	50.57	0.568	rgb(223,109,110)	1.9938	None
Clock	AI506816	0.90942	50.57	0.569	rgb(223,108,110)	1.9938	None
Dbp	Dgat1	0.90942	50.57	0.573	rgb(223,108,109)	1.9938	None
E2f1	Plxnb1	0.90942	50.57	0.569	rgb(223,108,109)	1.9938	None
E2f1	Slfn3	0.90942	50.57	0.571	rgb(223,108,109)	1.9938	None
Egr3	Sco1	-0.90942	50.57	-5.7E-01	rgb( 93,142,239)	1.9938	None
Elf1	Hist1h1e	0.90942	50.57	0.569	rgb(223,108,109)	1.9938	None
Fosl1	Thbs1	-0.90942	50.57	-5.7E-01	rgb( 94,142,238)	1.9938	None
Foxf2	Abcd3	0.90942	50.57	0.568	rgb(223,109,110)	1.9938	None
Gli3	Dzip1	0.90942	50.57	0.574	rgb(223,107,109)	1.9938	None
Hey1	Aldoa	-0.90942	50.57	-5.7E-01	rgb( 93,141,239)	1.9938	None
Hey1	Crip1	-0.90942	50.57	-5.7E-01	rgb( 93,142,239)	1.9938	None
Hey1	Fau	-0.90942	50.57	-5.7E-01	rgb( 94,142,239)	1.9938	None
Hif1a	Dnajc21	0.90942	50.57	0.574	rgb(223,107,109)	1.9938	2,2
Hif1a	Kcnc3	0.90942	50.57	0.574	rgb(223,107,109)	1.9938	2,2
Irf2	Aqp3	-0.90942	50.57	-5.7E-01	rgb( 92,141,239)	1.9938	2,2
Irf2	Trim26	0.90942	50.57	0.569	rgb(223,108,109)	1.9938	None
Irf8	Dock11	0.90942	50.57	0.571	rgb(223,108,109)	1.9938	None
Jund	Serpinb9b	0.90942	50.57	0.571	rgb(223,108,109)	1.9938	None
Klf5	Pwwp2b	0.90942	50.57	0.572	rgb(223,108,109)	1.9938	None
Myc	Gnpda1	0.90942	50.57	0.575	rgb(223,107,108)	1.9938	None
Myc	Mmachc	0.90942	50.57	0.566	rgb(223,109,110)	1.9938	None
Nfkb1	Plagl1	0.90942	50.57	0.566	rgb(223,109,110)	1.9938	None
Nfkb1	Prm2	0.90942	50.57	0.573	rgb(223,107,109)	1.9938	None
Plagl2	Zpbp2	-0.90942	50.57	-5.7E-01	rgb( 93,142,239)	1.9938	2,2
Pou2af1	Cstf2t	0.90942	50.57	0.569	rgb(223,108,109)	1.9938	2,2
Prrx1	Zdhhc2	-0.90942	50.57	-5.7E-01	rgb( 93,141,239)	1.9938	2,2
Rel	Lgals3bp	0.90942	50.57	0.566	rgb(223,109,110)	1.9938	None
Rest	Lrp11	0.90942	50.57	0.568	rgb(223,108,110)	1.9938	None
Rest	Nck2	0.90942	50.57	0.566	rgb(223,109,110)	1.9938	None
Rora	Ripk3	0.90942	50.57	0.567	rgb(223,109,110)	1.9938	None
Runx1	Endod1	0.90942	50.57	0.57	rgb(223,108,109)	1.9938	None
Rxra	Fcgbp	0.90942	50.57	0.575	rgb(223,107,108)	1.9938	2,2
Smad3	Gimap7	-0.90942	50.57	-5.7E-01	rgb( 93,141,239)	1.9938	2,2
Smad3	Samd9l	0.90942	50.57	0.571	rgb(223,108,109)	1.9938	None
Snai3	Dpep2	0.90942	50.57	0.568	rgb(223,109,110)	1.9938	None
Sox21	C2cd3	-0.90942	50.57	-5.7E-01	rgb( 92,141,239)	1.9938	None
Sp2	Hexb	0.90942	50.57	0.565	rgb(223,109,110)	1.9938	None
Srebf2	B4galnt1	-0.90942	50.57	-5.7E-01	rgb( 93,142,239)	1.9938	None
Srebf2	Hemk1	0.90942	50.57	0.566	rgb(223,109,110)	1.9938	None
Srebf2	Unc13a	0.90942	50.57	0.575	rgb(223,107,108)	1.9938	None
Stat2	Csf1	0.90942	50.57	0.568	rgb(223,109,110)	1.9938	None
Stat3	Muc1	0.90942	50.57	0.566	rgb(223,109,110)	1.9938	2,2
Trp53	Ddit4l	0.90942	50.57	0.567	rgb(223,109,110)	1.9938	None
Trp53	Tnfrsf10b	0.90942	50.57	0.572	rgb(223,108,109)	1.9938	None
Vdr	Acsbg1	0.90942	50.57	0.57	rgb(223,108,109)	1.9938	None
Yy2	Ptbp2	0.90942	50.57	0.57	rgb(223,108,109)	1.9938	None
Zbtb1	Bcl2a1d	-0.90942	50.57	-5.7E-01	rgb( 92,141,239)	1.9938	2,2
Zbtb33	Map4k5	0.90942	50.57	0.572	rgb(223,108,109)	1.9938	None
Zbtb7b	Nefh	0.90942	50.57	0.57	rgb(223,108,109)	1.9938	None
Zfp263	B3gnt3	0.90942	50.57	0.567	rgb(223,109,110)	1.9938	None
Zic2	Kdm2b	0.90942	50.57	0.569	rgb(223,108,110)	1.9938	None
Aebp1	Fat1	0.90942	50.57	0.566	rgb(223,109,110)	1.9938	2,2
Dpf1	Porcn	0.90942	50.57	0.573	rgb(223,108,109)	1.9938	2,2
Zbtb17	Rraga	-0.90942	50.57	-5.7E-01	rgb( 94,142,238)	1.9938	2,2
Zeb2	Igfbp4	-0.90942	50.57	-5.7E-01	rgb( 93,142,239)	1.9938	2,2
Zkscan17	Icam2	-0.90942	50.57	-5.7E-01	rgb( 93,141,239)	1.9938	2,2
Atf3	Mtss1l	0.90593	50.56	0.557	rgb(223,111,112)	1.9936	None
Atf6	Armcx6	0.90593	50.56	0.555	rgb(223,111,112)	1.9936	None
Batf	Sgms2	0.90593	50.56	0.563	rgb(223,109,111)	1.9936	None
Bcl6	Evi2a	0.90593	50.56	0.561	rgb(223,110,111)	1.9936	None
Cebpb	Dusp8	0.90593	50.56	0.559	rgb(223,110,111)	1.9936	None
E2f4	Gen1	0.90593	50.56	0.557	rgb(223,111,112)	1.9936	None
E2f4	Parp6	-0.90593	50.56	-5.6E-01	rgb( 95,143,238)	1.9936	None
Egr1	Itpr3	-0.90593	50.56	-5.6E-01	rgb( 96,143,238)	1.9936	None
Egr1	Prpsap2	0.90593	50.56	0.56	rgb(223,110,111)	1.9936	None
Egr1	Pts	0.90593	50.56	0.564	rgb(223,109,110)	1.9936	None
Egr1	Thoc3	0.90593	50.56	0.561	rgb(223,110,111)	1.9936	None
Egr2	Nfkb1	0.90593	50.56	0.564	rgb(223,109,110)	1.9936	None
Fos	Tns1	0.90593	50.56	0.559	rgb(223,110,111)	1.9936	None
Fosl1	Npr3	0.90593	50.56	0.557	rgb(223,111,112)	1.9936	2,2
Fosl1	Olfm2	0.90593	50.56	0.556	rgb(223,111,112)	1.9936	None
Foxn2	Casr	0.90593	50.56	0.561	rgb(223,110,111)	1.9936	None
Gata1	Piwil2	0.90593	50.56	0.557	rgb(223,111,112)	1.9936	None
Hif1a	Rab39	0.90593	50.56	0.561	rgb(223,110,111)	1.9936	None
Hlf	Pde7a	0.90593	50.56	0.562	rgb(223,110,111)	1.9936	None
Hlx	Epas1	0.90593	50.56	0.56	rgb(223,110,111)	1.9936	2,2
Hsf1	Ascl4	0.90593	50.56	0.555	rgb(223,111,112)	1.9936	None
Irf2	Grap	0.90593	50.56	0.555	rgb(223,111,112)	1.9936	None
Jund	Gatm	0.90593	50.56	0.562	rgb(223,110,111)	1.9936	None
Klf4	Gprc5a	0.90593	50.56	0.561	rgb(223,110,111)	1.9936	None
Klf4	Trp53i13	0.90593	50.56	0.556	rgb(223,111,112)	1.9936	None
Maf	Rps6ka3	0.90593	50.56	0.558	rgb(223,110,112)	1.9936	None
Meis1	Crtc1	-0.90593	50.56	-5.6E-01	rgb( 96,144,238)	1.9936	None
Mitf	Tgoln1	0.90593	50.56	0.555	rgb(223,111,112)	1.9936	None
Mnt	Ripk3	0.90593	50.56	0.558	rgb(223,110,112)	1.9936	None
Nfe2l2	Sra1	0.90593	50.56	0.558	rgb(223,110,111)	1.9936	2,2
Nfe2l2	Tnfrsf8	0.90593	50.56	0.56	rgb(223,110,111)	1.9936	None
Nfic	Ism1	0.90593	50.56	0.561	rgb(223,110,111)	1.9936	None
Nfic	Slain1	0.90593	50.56	0.56	rgb(223,110,111)	1.9936	None
Pou6f1	Fam111a	0.90593	50.56	0.559	rgb(223,110,111)	1.9936	2,2
Prdm1	Frmd4b	0.90593	50.56	0.564	rgb(223,109,110)	1.9936	None
Prrx1	F2rl2	0.90593	50.56	0.557	rgb(223,111,112)	1.9936	None
Rara	Prss30	0.90593	50.56	0.558	rgb(223,111,112)	1.9936	None
Rbpj	Sv2c	0.90593	50.56	0.56	rgb(223,110,111)	1.9936	None
Rest	Athl1	0.90593	50.56	0.565	rgb(223,109,110)	1.9936	None
Rest	Smox	0.90593	50.56	0.558	rgb(223,110,112)	1.9936	None
Rest	Zc3hav1l	-0.90593	50.56	-5.6E-01	rgb( 96,143,238)	1.9936	None
Rfx1	Ppfibp1	0.90593	50.56	0.563	rgb(223,109,111)	1.9936	None
Sall4	Aqp9	0.90593	50.56	0.563	rgb(223,110,111)	1.9936	2,2
Smad3	1600014C10Rik	0.90593	50.56	0.562	rgb(223,110,111)	1.9936	2,2
Smad3	Cxcr5	0.90593	50.56	0.559	rgb(223,110,111)	1.9936	None
Smad3	Lrrfip1	0.90593	50.56	0.56	rgb(223,110,111)	1.9936	None
Smad3	Plcg1	0.90593	50.56	0.564	rgb(223,109,110)	1.9936	None
Smad3	Wscd2	0.90593	50.56	0.561	rgb(223,110,111)	1.9936	2,2
Srebf1	Casr	0.90593	50.56	0.559	rgb(223,110,111)	1.9936	None
Stat1	Hk1	0.90593	50.56	0.56	rgb(223,110,111)	1.9936	None
Tcf12	Adam15	0.90593	50.56	0.559	rgb(223,110,111)	1.9936	None
Tead1	Uckl1os	0.90593	50.56	0.562	rgb(223,110,111)	1.9936	None
Zbtb33	Bsn	0.90593	50.56	0.562	rgb(223,110,111)	1.9936	None
Zbtb7c	Eci2	-0.90593	50.56	-5.6E-01	rgb( 94,142,238)	1.9936	None
Zfp219	Jak2	0.90593	50.56	0.565	rgb(223,109,110)	1.9936	None
Zfp281	Ahrr	0.90593	50.56	0.563	rgb(223,109,111)	1.9936	None
Zfp664	Trim12a	0.90593	50.56	0.563	rgb(223,109,111)	1.9936	None
Zscan10	Apitd1	0.90593	50.56	0.557	rgb(223,111,112)	1.9936	None
Atmin	Il15ra	0.90593	50.56	0.565	rgb(223,109,110)	1.9936	2,2
Casz1	Pank1	-0.90593	50.56	-5.6E-01	rgb( 95,143,238)	1.9936	2,2
Fbxl19	Fth1	-0.90593	50.56	-5.6E-01	rgb( 95,143,238)	1.9936	2,2
Klf6	Trp53i13	0.90593	50.56	0.564	rgb(223,109,110)	1.9936	2,2
Ncoa3	Fam198a	0.90593	50.56	0.556	rgb(223,111,112)	1.9936	2,2
Pcgf2	Dcakd	0.90593	50.56	0.56	rgb(223,110,111)	1.9936	2,2
Phf20	Ttbk2	0.90593	50.56	0.559	rgb(223,110,111)	1.9936	2,2
Rlf	Narf	0.90593	50.56	0.564	rgb(223,109,110)	1.9936	2,2
Rlf	Rgs11	0.90593	50.56	0.562	rgb(223,110,111)	1.9936	2,2
Tmf1	Pik3ca	0.90593	50.56	0.558	rgb(223,110,112)	1.9936	2,2
Zbtb17	Cisd3	-0.90593	50.56	-5.6E-01	rgb( 96,143,238)	1.9936	2,2
Zfp385a	Zfp365	0.90593	50.56	0.561	rgb(223,110,111)	1.9936	2,2
Zfp429	Zfp874a	0.90593	50.56	0.564	rgb(223,109,110)	1.9936	2,2
Zfp580	Krtcap2	0.90593	50.56	0.561	rgb(223,110,111)	1.9936	2,2
Arid3a	Bcl2l1	-0.90245	50.55	-5.5E-01	rgb( 97,144,238)	1.9934	None
Batf	Hif1a	0.90245	50.55	0.55	rgb(223,112,113)	1.9934	None
Bcl6b	Dars2	0.90245	50.55	0.55	rgb(223,112,113)	1.9934	None
Bhlhe40	Nhs	0.90245	50.55	0.55	rgb(223,112,113)	1.9934	None
Creb1	Hao1	-0.90245	50.55	-5.5E-01	rgb( 97,144,238)	1.9934	None
Dmrt1	Uba1	-0.90245	50.55	-5.5E-01	rgb( 99,145,238)	1.9934	None
Egr3	Rnh1	-0.90245	50.55	-5.5E-01	rgb( 97,144,238)	1.9934	None
Etv6	Pts	0.90245	50.55	0.545	rgb(223,113,114)	1.9934	None
Fos	Pcyox1l	0.90245	50.55	0.549	rgb(223,112,113)	1.9934	None
Fos	Thra	-0.90245	50.55	-5.5E-01	rgb( 98,145,238)	1.9934	None
Fosb	Stra6	-0.90245	50.55	-5.5E-01	rgb( 99,145,238)	1.9934	None
Gata1	Appl2	0.90245	50.55	0.546	rgb(223,113,114)	1.9934	None
Gli3	Tbc1d5	0.90245	50.55	0.553	rgb(223,111,113)	1.9934	None
Gtf2ird1	Pdcd1	0.90245	50.55	0.553	rgb(223,111,112)	1.9934	None
Hey1	Cenpw	-0.90245	50.55	-5.5E-01	rgb( 99,145,238)	1.9934	None
Hey1	Dhx33	0.90245	50.55	0.546	rgb(223,113,114)	1.9934	None
Hey1	Smek1	0.90245	50.55	0.551	rgb(223,112,113)	1.9934	None
Hif1a	Epm2a	0.90245	50.55	0.548	rgb(223,112,113)	1.9934	2,2
Hif1a	Zfp395	0.90245	50.55	0.55	rgb(223,112,113)	1.9934	None
Hmx3	Prx	0.90245	50.55	0.546	rgb(223,113,114)	1.9934	None
Homez	Decr1	0.90245	50.55	0.552	rgb(223,112,113)	1.9934	None
Irf2	Amigo2	0.90245	50.55	0.549	rgb(223,112,113)	1.9934	None
Irf2	Thrb	0.90245	50.55	0.546	rgb(223,113,114)	1.9934	None
Irf5	Slc4a8	-0.90245	50.55	-5.5E-01	rgb( 98,145,238)	1.9934	None
Klf12	Zhx3	-0.90245	50.55	-5.5E-01	rgb( 98,145,238)	1.9934	None
Klf4	Arfgap3	0.90245	50.55	0.55	rgb(223,112,113)	1.9934	None
Klf7	Ada	0.90245	50.55	0.551	rgb(223,112,113)	1.9934	None
Klf9	Rps6ka4	0.90245	50.55	0.549	rgb(223,112,113)	1.9934	None
Maff	A930003A15Rik	0.90245	50.55	0.553	rgb(223,111,113)	1.9934	None
Nfia	Tacc2	0.90245	50.55	0.551	rgb(223,112,113)	1.9934	None
Nfic	Rxra	0.90245	50.55	0.549	rgb(223,112,113)	1.9934	2,2
Nr4a1	Cyth3	0.90245	50.55	0.549	rgb(223,112,113)	1.9934	None
Osr2	Lrrfip1	0.90245	50.55	0.545	rgb(223,113,114)	1.9934	None
Plagl2	Hdac9	0.90245	50.55	0.55	rgb(223,112,113)	1.9934	None
Ppara	Pcbp4	0.90245	50.55	0.553	rgb(223,111,112)	1.9934	None
Pparg	Abcb9	0.90245	50.55	0.549	rgb(223,112,113)	1.9934	None
Rfx1	Ttll13	0.90245	50.55	0.552	rgb(223,112,113)	1.9934	None
Rora	Kcnmb4	0.90245	50.55	0.549	rgb(223,112,113)	1.9934	None
Rora	Ppp1r14c	0.90245	50.55	0.545	rgb(223,113,114)	1.9934	2,2
Rxra	Hs3st6	0.90245	50.55	0.55	rgb(223,112,113)	1.9934	None
Scrt1	Rasa4	0.90245	50.55	0.551	rgb(223,112,113)	1.9934	None
Smad3	Specc1	0.90245	50.55	0.554	rgb(223,111,112)	1.9934	None
Smad3	Tmeff1	0.90245	50.55	0.554	rgb(223,111,112)	1.9934	None
Sox4	Ppp1r13l	-0.90245	50.55	-5.5E-01	rgb( 98,144,238)	1.9934	None
Sp2	BC026585	0.90245	50.55	0.548	rgb(223,112,113)	1.9934	None
Sp3	Snph	0.90245	50.55	0.551	rgb(223,112,113)	1.9934	None
Srebf1	Cdh17	0.90245	50.55	0.549	rgb(223,112,113)	1.9934	2,2
Srf	Abhd14b	0.90245	50.55	0.555	rgb(223,111,112)	1.9934	None
Srf	Padi2	0.90245	50.55	0.554	rgb(223,111,112)	1.9934	None
Srf	Slc38a1	-0.90245	50.55	-5.5E-01	rgb( 97,144,238)	1.9934	None
Stat3	Flot1	0.90245	50.55	0.549	rgb(223,112,113)	1.9934	None
Stat3	Ptpn1	0.90245	50.55	0.553	rgb(223,111,112)	1.9934	None
Stat3	Tbx21	0.90245	50.55	0.553	rgb(223,111,113)	1.9934	2,2
Tcf3	Pstpip1	0.90245	50.55	0.553	rgb(223,111,112)	1.9934	None
Tcf7l2	Prdm1	-0.90245	50.55	-5.5E-01	rgb( 99,145,238)	1.9934	None
Tead1	Btla	0.90245	50.55	0.553	rgb(223,111,112)	1.9934	None
Tead1	Tnip2	0.90245	50.55	0.555	rgb(223,111,112)	1.9934	None
Thra	Prdm1	0.90245	50.55	0.546	rgb(223,113,114)	1.9934	None
Thra	Traf3	-0.90245	50.55	-5.5E-01	rgb( 98,145,238)	1.9934	None
Thrb	Egln1	-0.90245	50.55	-5.5E-01	rgb( 97,144,238)	1.9934	None
Trp73	Aen	0.90245	50.55	0.545	rgb(223,113,114)	1.9934	None
Trp73	Rnf169	0.90245	50.55	0.553	rgb(223,111,113)	1.9934	None
Zbtb33	Lif	0.90245	50.55	0.548	rgb(223,112,113)	1.9934	None
Zfp105	Eif4ebp1	0.90245	50.55	0.547	rgb(223,112,114)	1.9934	None
Zfp105	Nynrin	0.90245	50.55	0.555	rgb(223,111,112)	1.9934	None
Zfp148	Fam178b	-0.90245	50.55	-5.5E-01	rgb( 98,144,238)	1.9934	None
Zic2	Tapbpl	0.90245	50.55	0.553	rgb(223,111,112)	1.9934	None
Casz1	Itih5	-0.90245	50.55	-5.5E-01	rgb( 99,145,238)	1.9934	2,2
Csrnp1	1110057K04Rik	-0.90245	50.55	-5.5E-01	rgb( 97,144,238)	1.9934	2,2
Dr1	Idi1	0.90245	50.55	0.554	rgb(223,111,112)	1.9934	2,2
Foxp2	Zdbf2	0.90245	50.55	0.552	rgb(223,112,113)	1.9934	2,2
Gm13212	Pgap1	0.90245	50.55	0.549	rgb(223,112,113)	1.9934	2,2
Litaf	1700019D03Rik	0.90245	50.55	0.555	rgb(223,111,112)	1.9934	2,2
Sgsm2	Vav2	0.90245	50.55	0.547	rgb(223,113,114)	1.9934	2,2
Sgsm2	Wee1	0.90245	50.55	0.552	rgb(223,112,113)	1.9934	2,2
Zeb2	Akr1b8	0.90245	50.55	0.546	rgb(223,113,114)	1.9934	2,2
Zfp358	Slc48a1	0.90245	50.55	0.555	rgb(223,111,112)	1.9934	2,2
Zfp429	H60c	-0.90245	50.55	-5.5E-01	rgb( 99,145,238)	1.9934	2,2
Zfp503	Wnt6	0.90245	50.55	0.549	rgb(223,112,113)	1.9934	2,2
Zfp513	Bbs5	-0.90245	50.55	-5.5E-01	rgb( 98,145,238)	1.9934	2,2
Zfp608	P2rx7	0.90245	50.55	0.552	rgb(223,111,113)	1.9934	2,2
Zfp629	Aldh1b1	0.90245	50.55	0.548	rgb(223,112,113)	1.9934	2,2
Zfp750	Prss42	0.90245	50.55	0.55	rgb(223,112,113)	1.9934	2,2
Zfp777	Ncdn	0.90245	50.55	0.546	rgb(223,113,114)	1.9934	2,2
Ybx2	Slc4a8	0.90245	50.55	0.707	rgb(225, 82, 83)	1.9934	None
Sp6	Ovol1	0.90245	50.55	0.707	rgb(225, 82, 83)	1.9934	None
Batf	A830010M20Rik	0.89896	50.54	0.541	rgb(223,114,115)	1.9932	None
Batf3	Ehd4	0.89896	50.54	0.542	rgb(223,114,115)	1.9932	None
Cebpg	Mmp10	0.89896	50.54	0.542	rgb(223,114,115)	1.9932	None
Cebpg	Ppp3cc	0.89896	50.54	0.544	rgb(223,113,114)	1.9932	None
E2f1	Zc3hav1l	0.89896	50.54	0.537	rgb(223,114,116)	1.9932	None
E2f4	Cdkn2c	0.89896	50.54	0.54	rgb(223,114,115)	1.9932	None
Ebf1	Dusp2	0.89896	50.54	0.536	rgb(223,115,116)	1.9932	None
Egr1	Cd22	0.89896	50.54	0.538	rgb(223,114,115)	1.9932	None
Egr2	Lgr4	-0.89896	50.54	-5.4E-01	rgb(100,146,238)	1.9932	None
Erg	Sytl2	0.89896	50.54	0.54	rgb(223,114,115)	1.9932	None
Esr1	Lonp2	0.89896	50.54	0.537	rgb(223,114,115)	1.9932	None
Esr1	Penk	0.89896	50.54	0.538	rgb(223,114,115)	1.9932	None
Fos	Gstt3	0.89896	50.54	0.545	rgb(223,113,114)	1.9932	None
Fosl1	Gnptab	0.89896	50.54	0.541	rgb(223,114,115)	1.9932	None
Foxc1	Tnfrsf1a	0.89896	50.54	0.539	rgb(223,114,115)	1.9932	None
Foxj1	Itga5	-0.89896	50.54	-5.4E-01	rgb( 99,145,238)	1.9932	2,2
Foxn3	Gmfg	0.89896	50.54	0.538	rgb(223,114,115)	1.9932	2,2
Foxq1	Enpp1	0.89896	50.54	0.544	rgb(223,113,114)	1.9932	None
Gata1	Acp5	0.89896	50.54	0.54	rgb(223,114,115)	1.9932	None
Gata3	Muc13	-0.89896	50.54	-5.4E-01	rgb( 99,145,238)	1.9932	2,2
Hey1	Prkd3	0.89896	50.54	0.542	rgb(223,114,115)	1.9932	None
Hif1a	Gbp5	0.89896	50.54	0.539	rgb(223,114,115)	1.9932	None
Hif1a	Rab33a	0.89896	50.54	0.542	rgb(223,113,115)	1.9932	2,2
Hmx3	Il12rb2	0.89896	50.54	0.545	rgb(223,113,114)	1.9932	None
Irf2	Mndal	0.89896	50.54	0.541	rgb(223,114,115)	1.9932	None
Irf5	Epsti1	0.89896	50.54	0.537	rgb(223,115,116)	1.9932	None
Irf7	Gbp10	0.89896	50.54	0.544	rgb(223,113,114)	1.9932	None
Irf9	Gbp10	0.89896	50.54	0.536	rgb(223,115,116)	1.9932	None
Jund	Pgm2	0.89896	50.54	0.54	rgb(223,114,115)	1.9932	None
Klf4	Acvrl1	0.89896	50.54	0.539	rgb(223,114,115)	1.9932	None
Meis2	Abcb4	0.89896	50.54	0.536	rgb(223,115,116)	1.9932	None
Mnt	Aldh3a2	-0.89896	50.54	-5.4E-01	rgb(101,146,237)	1.9932	2,2
Myc	Mapkapk2	0.89896	50.54	0.538	rgb(223,114,115)	1.9932	None
Mycn	Bzw2	0.89896	50.54	0.54	rgb(223,114,115)	1.9932	None
Nfatc2	Gfod1	0.89896	50.54	0.538	rgb(223,114,115)	1.9932	None
Nfatc2	Inpp4a	0.89896	50.54	0.542	rgb(223,113,114)	1.9932	None
Nfkb2	Phlda3	0.89896	50.54	0.541	rgb(223,114,115)	1.9932	2,2
Nr1d1	Dab2	0.89896	50.54	0.537	rgb(223,115,116)	1.9932	None
Nr1d1	Tnfrsf13c	-0.89896	50.54	-5.4E-01	rgb( 99,145,238)	1.9932	2,2
Nr2f6	Lum	0.89896	50.54	0.543	rgb(223,113,114)	1.9932	None
Nr3c1	Cxcr4	-0.89896	50.54	-5.4E-01	rgb(100,146,238)	1.9932	None
Nr3c1	Mrc1	0.89896	50.54	0.542	rgb(223,113,114)	1.9932	None
Nr4a2	Papss2	0.89896	50.54	0.542	rgb(223,113,115)	1.9932	2,2
Otx1	Itgb1	0.89896	50.54	0.545	rgb(223,113,114)	1.9932	None
Pou6f1	Gls2	0.89896	50.54	0.538	rgb(223,114,115)	1.9932	None
Rbpj	Zhx2	0.89896	50.54	0.536	rgb(223,115,116)	1.9932	None
Relb	Atp11a	0.89896	50.54	0.54	rgb(223,114,115)	1.9932	None
Rest	Sco1	0.89896	50.54	0.538	rgb(223,114,115)	1.9932	None
Rreb1	Gdi1	0.89896	50.54	0.535	rgb(223,115,116)	1.9932	None
Rxra	Bank1	0.89896	50.54	0.542	rgb(223,113,115)	1.9932	None
Rxra	Foxp4	0.89896	50.54	0.54	rgb(223,114,115)	1.9932	None
Smad3	Tbc1d16	0.89896	50.54	0.541	rgb(223,114,115)	1.9932	None
Sox4	Trappc10	-0.89896	50.54	-5.4E-01	rgb(100,146,238)	1.9932	None
Sp2	Tnip2	-0.89896	50.54	-5.4E-01	rgb( 99,145,238)	1.9932	None
Srebf1	Txlnb	-0.89896	50.54	-5.4E-01	rgb(101,146,237)	1.9932	None
Stat1	Dtx3l	0.89896	50.54	0.545	rgb(223,113,114)	1.9932	None
Trp53	Aga	0.89896	50.54	0.539	rgb(223,114,115)	1.9932	None
Trp53	Aldh4a1	0.89896	50.54	0.536	rgb(223,115,116)	1.9932	None
Trp53	Bbc3	0.89896	50.54	0.536	rgb(223,115,116)	1.9932	None
Vax2	Oit3	0.89896	50.54	0.539	rgb(223,114,115)	1.9932	2,2
Vdr	Xrcc5	-0.89896	50.54	-5.4E-01	rgb(101,146,237)	1.9932	None
Xbp1	Fam111a	-0.89896	50.54	-5.4E-01	rgb( 99,145,238)	1.9932	None
Zbtb33	Rnf19b	0.89896	50.54	0.539	rgb(223,114,115)	1.9932	None
Zbtb33	Tmem173	-0.89896	50.54	-5.4E-01	rgb(101,146,237)	1.9932	None
Zbtb7b	Foxo1	0.89896	50.54	0.541	rgb(223,114,115)	1.9932	None
Zbtb7b	Hey1	0.89896	50.54	0.545	rgb(223,113,114)	1.9932	None
Zbtb7b	R3hdm1	0.89896	50.54	0.537	rgb(223,114,116)	1.9932	None
Zeb1	Tmed3	0.89896	50.54	0.536	rgb(223,115,116)	1.9932	None
Zfp219	Fbxo11	0.89896	50.54	0.539	rgb(223,114,115)	1.9932	None
Zfp263	Eid1	0.89896	50.54	0.539	rgb(223,114,115)	1.9932	None
Sgsm2	Thoc3	-0.89896	50.54	-5.4E-01	rgb(100,146,237)	1.9932	2,2
Tal2	Cyr61	0.89896	50.54	0.535	rgb(223,115,116)	1.9932	2,2
Tulp2	Epb4.1l4a	0.89896	50.54	0.543	rgb(223,113,114)	1.9932	2,2
Zfp280b	Rnf150	0.89896	50.54	0.538	rgb(223,114,115)	1.9932	2,2
Zfp358	Rnf208	0.89896	50.54	0.542	rgb(223,113,114)	1.9932	2,2
Zfp367	Helb	0.89896	50.54	0.544	rgb(223,113,114)	1.9932	2,2
Zfp385a	Acot1	0.89896	50.54	0.539	rgb(223,114,115)	1.9932	2,2
Zfp426	Abhd4	0.89896	50.54	0.536	rgb(223,115,116)	1.9932	2,2
Zfp52	Abcb4	0.89896	50.54	0.545	rgb(223,113,114)	1.9932	2,2
Zfp768	Neo1	0.89896	50.54	0.54	rgb(223,114,115)	1.9932	2,2
Zfp787	Sav1	-0.89896	50.54	-5.4E-01	rgb(100,146,238)	1.9932	2,2
Zfp827	Npc2	-0.89896	50.54	-5.4E-01	rgb(101,146,237)	1.9932	2,2
Zfp827	Tmod1	0.89896	50.54	0.541	rgb(223,114,115)	1.9932	2,2
Sp6	Zfp750	0.89896	50.54	0.707	rgb(225, 82, 83)	1.9932	2,2
Batf	Riok3	0.89548	50.53	0.526	rgb(223,117,118)	1.993	None
Cebpg	Ncoa1	0.89548	50.53	0.533	rgb(223,115,116)	1.993	None
Creb3l1	Tmed3	0.89548	50.53	0.532	rgb(223,115,116)	1.993	None
Dbp	Adarb1	0.89548	50.53	0.534	rgb(223,115,116)	1.993	None
Dmrt2	Uaca	0.89548	50.53	0.532	rgb(223,115,117)	1.993	None
E2f1	Dcp2	0.89548	50.53	0.535	rgb(223,115,116)	1.993	None
E2f1	Nefh	0.89548	50.53	0.532	rgb(223,115,117)	1.993	None
E2f1	Zfp568	0.89548	50.53	0.534	rgb(223,115,116)	1.993	None
E2f4	Ap4m1	0.89548	50.53	0.526	rgb(223,117,118)	1.993	None
E2f4	Cdc25b	0.89548	50.53	0.527	rgb(223,116,117)	1.993	None
E2f4	Tes	-0.89548	50.53	-5.3E-01	rgb(102,147,237)	1.993	None
Ebf1	Cep170	-0.89548	50.53	-5.3E-01	rgb(102,147,237)	1.993	None
Egr1	Ccdc107	0.89548	50.53	0.525	rgb(223,117,118)	1.993	None
Egr1	Fam160b1	-0.89548	50.53	-5.3E-01	rgb(102,147,237)	1.993	None
Epas1	Stat5b	0.89548	50.53	0.528	rgb(223,116,117)	1.993	None
Erg	Slc1a2	-0.89548	50.53	-5.3E-01	rgb(102,147,237)	1.993	None
Fos	Extl3	0.89548	50.53	0.532	rgb(223,115,116)	1.993	None
Fosl1	Adam9	0.89548	50.53	0.532	rgb(223,115,116)	1.993	None
Fosl2	Enah	0.89548	50.53	0.531	rgb(223,116,117)	1.993	2,2
Foxc1	Sema4c	0.89548	50.53	0.528	rgb(223,116,117)	1.993	None
Gata3	Mllt3	0.89548	50.53	0.529	rgb(223,116,117)	1.993	None
Gli3	Abhd15	0.89548	50.53	0.532	rgb(223,115,116)	1.993	None
Hey1	Smg5	0.89548	50.53	0.533	rgb(223,115,116)	1.993	None
Hhex	Itpr1	0.89548	50.53	0.531	rgb(223,116,117)	1.993	None
Hic1	Ankrd39	0.89548	50.53	0.526	rgb(223,117,118)	1.993	None
Hif1a	Ccng2	0.89548	50.53	0.531	rgb(223,116,117)	1.993	2,2
Hif1a	Galk1	0.89548	50.53	0.526	rgb(223,117,118)	1.993	2,2
Hif1a	Ppp1r13l	0.89548	50.53	0.53	rgb(223,116,117)	1.993	2,2
Hif1a	Sav1	0.89548	50.53	0.528	rgb(223,116,117)	1.993	2,2
Ikzf4	Dmxl2	0.89548	50.53	0.533	rgb(223,115,116)	1.993	None
Irf2	Trat1	0.89548	50.53	0.531	rgb(223,115,117)	1.993	None
Irf8	Unc119b	0.89548	50.53	0.531	rgb(223,116,117)	1.993	None
Irf9	Gbp9	0.89548	50.53	0.532	rgb(223,115,116)	1.993	None
Irf9	Oasl2	0.89548	50.53	0.529	rgb(223,116,117)	1.993	None
Klf2	Slc26a10	0.89548	50.53	0.529	rgb(223,116,117)	1.993	None
Lcor	Gcnt1	0.89548	50.53	0.529	rgb(223,116,117)	1.993	None
Lin54	Anln	0.89548	50.53	0.53	rgb(223,116,117)	1.993	None
Meis1	Cep76	0.89548	50.53	0.528	rgb(223,116,117)	1.993	None
Mxi1	Acy1	0.89548	50.53	0.535	rgb(223,115,116)	1.993	None
Myc	Ccdc40	0.89548	50.53	0.529	rgb(223,116,117)	1.993	None
Myc	Pdxp	0.89548	50.53	0.527	rgb(223,116,117)	1.993	None
Nhlh1	Otud1	0.89548	50.53	0.531	rgb(223,116,117)	1.993	None
Nkx3-1	Dntt	0.89548	50.53	0.531	rgb(223,116,117)	1.993	None
Nkx3-1	Slamf7	-0.89548	50.53	-5.3E-01	rgb(103,148,237)	1.993	None
Otx1	Atp8b4	0.89548	50.53	0.526	rgb(223,117,118)	1.993	None
Ovol1	Gna15	-0.89548	50.53	-5.3E-01	rgb(103,148,237)	1.993	2,2
Prrx1	Slc9a9	0.89548	50.53	0.526	rgb(223,117,118)	1.993	None
Rest	Abcb1a	0.89548	50.53	0.527	rgb(223,116,117)	1.993	None
Rest	Aldh3a2	0.89548	50.53	0.528	rgb(223,116,117)	1.993	None
Rest	Dynll2	-0.89548	50.53	-5.3E-01	rgb(102,147,237)	1.993	None
Rest	Galr3	0.89548	50.53	0.529	rgb(223,116,117)	1.993	None
Rora	Mitf	0.89548	50.53	0.532	rgb(223,115,117)	1.993	None
Rora	Runx1	0.89548	50.53	0.534	rgb(223,115,116)	1.993	None
Rorc	Ccdc63	0.89548	50.53	0.529	rgb(223,116,117)	1.993	None
Rreb1	Zfp36l1	0.89548	50.53	0.526	rgb(223,117,118)	1.993	None
Runx2	Maged2	0.89548	50.53	0.532	rgb(223,115,116)	1.993	None
Six1	Hist2h4	0.89548	50.53	0.527	rgb(223,116,117)	1.993	None
Six4	Dock9	0.89548	50.53	0.526	rgb(223,116,117)	1.993	None
Six5	Rps6ka2	0.89548	50.53	0.527	rgb(223,116,117)	1.993	None
Six5	Smpdl3b	-0.89548	50.53	-5.3E-01	rgb(101,147,237)	1.993	2,2
Smad3	Pdpn	0.89548	50.53	0.525	rgb(223,117,118)	1.993	2,2
Smad3	Ust	0.89548	50.53	0.532	rgb(223,115,116)	1.993	None
Smad4	Ephx1	-0.89548	50.53	-5.3E-01	rgb(102,147,237)	1.993	None
Sp3	Boll	-0.89548	50.53	-5.3E-01	rgb(101,147,237)	1.993	None
Sp3	Inadl	0.89548	50.53	0.529	rgb(223,116,117)	1.993	None
Spib	Tmsb15b1	0.89548	50.53	0.526	rgb(223,117,118)	1.993	None
Srf	Pigb	-0.89548	50.53	-5.3E-01	rgb(101,147,237)	1.993	None
Stat1	Pml	0.89548	50.53	0.532	rgb(223,115,117)	1.993	None
Stat3	Zfp473	0.89548	50.53	0.526	rgb(223,116,118)	1.993	None
Stat4	Eps8	0.89548	50.53	0.534	rgb(223,115,116)	1.993	None
Tcf3	Myh10	-0.89548	50.53	-5.3E-01	rgb(103,147,237)	1.993	None
Tcf7l1	Nrgn	0.89548	50.53	0.534	rgb(223,115,116)	1.993	None
Trp53	Tnfsf4	0.89548	50.53	0.527	rgb(223,116,117)	1.993	None
Trp73	Hist2h4	0.89548	50.53	0.527	rgb(223,116,117)	1.993	None
Vdr	Mmachc	-0.89548	50.53	-5.3E-01	rgb(103,148,237)	1.993	None
Xbp1	2810454H06Rik	0.89548	50.53	0.532	rgb(223,115,116)	1.993	None
Xbp1	Rassf1	0.89548	50.53	0.529	rgb(223,116,117)	1.993	None
Zbtb4	Ascl4	0.89548	50.53	0.534	rgb(223,115,116)	1.993	None
Zbtb7b	Bend4	0.89548	50.53	0.529	rgb(223,116,117)	1.993	None
Zbtb7b	Nckipsd	0.89548	50.53	0.532	rgb(223,115,116)	1.993	None
Zeb1	Avpr1a	0.89548	50.53	0.535	rgb(223,115,116)	1.993	None
Zeb1	Ccdc107	0.89548	50.53	0.525	rgb(223,117,118)	1.993	None
Zfp219	Slc1a4	-0.89548	50.53	-5.3E-01	rgb(103,147,237)	1.993	None
Zfp652	Asph	0.89548	50.53	0.525	rgb(223,117,118)	1.993	None
Zic2	Kctd15	0.89548	50.53	0.532	rgb(223,115,116)	1.993	None
Zscan10	Adora2a	-0.89548	50.53	-5.3E-01	rgb(101,147,237)	1.993	None
Zscan10	Efhc1	-0.89548	50.53	-5.3E-01	rgb(101,147,237)	1.993	None
Zscan10	P2rx5	-0.89548	50.53	-5.3E-01	rgb(101,147,237)	1.993	None
Dach2	Sh3pxd2b	0.89548	50.53	0.531	rgb(223,116,117)	1.993	2,2
Gm14420	Cdkn2d	0.89548	50.53	0.527	rgb(223,116,117)	1.993	2,2
Hmgb3	Ppap2a	0.89548	50.53	0.531	rgb(223,116,117)	1.993	2,2
L3mbtl3	Tmem125	-0.89548	50.53	-5.3E-01	rgb(101,146,237)	1.993	2,2
Naif1	Krtcap2	-0.89548	50.53	-5.3E-01	rgb(101,147,237)	1.993	2,2
Satb1	Sco1	0.89548	50.53	0.532	rgb(223,115,117)	1.993	2,2
Zeb2	Serpine1	0.89548	50.53	0.531	rgb(223,116,117)	1.993	2,2
Zfp146	Rpp25	0.89548	50.53	0.531	rgb(223,116,117)	1.993	2,2
Zfp280b	Zfp467	0.89548	50.53	0.526	rgb(223,116,118)	1.993	2,2
Zfp367	Pknox1	-0.89548	50.53	-5.3E-01	rgb(102,147,237)	1.993	2,2
Zfp414	Uqcrq	0.89548	50.53	0.526	rgb(223,117,118)	1.993	2,2
Zfp449	Lrrc24	-0.89548	50.53	-5.3E-01	rgb(102,147,237)	1.993	2,2
Zfp944	L1cam	0.89548	50.53	0.533	rgb(223,115,116)	1.993	2,2
Ybx2	Hist1h1b	0.89548	50.53	0.707	rgb(225, 82, 83)	1.993	None
Ybx2	Pxmp2	0.89548	50.53	0.707	rgb(225, 82, 83)	1.993	None
Hmga1	Gcg	0.89548	50.53	0.707	rgb(225, 82, 83)	1.993	2,2
Sp9	Crip1	0.89548	50.53	0.707	rgb(225, 82, 83)	1.993	None
Ahrr	Mrgpre	-0.89199	50.52	-5.2E-01	rgb(105,149,237)	1.9928	2,2
Arid3a	Slfn3	0.89199	50.52	0.516	rgb(223,118,119)	1.9928	None
Arid3a	Xkrx	0.89199	50.52	0.516	rgb(223,118,119)	1.9928	None
Atf2	Ifitm2	0.89199	50.52	0.518	rgb(223,118,119)	1.9928	None
Atf3	Chka	0.89199	50.52	0.521	rgb(223,118,119)	1.9928	None
Atf6	Zfp9	-0.89199	50.52	-5.2E-01	rgb(105,149,237)	1.9928	None
Batf	Ppp1r3b	0.89199	50.52	0.517	rgb(223,118,119)	1.9928	None
Batf	Smox	0.89199	50.52	0.516	rgb(223,119,120)	1.9928	None
Cebpg	Paqr8	0.89199	50.52	0.519	rgb(223,118,119)	1.9928	None
Creb1	Fbxw2	0.89199	50.52	0.518	rgb(223,118,119)	1.9928	None
E2f4	Nfatc2	0.89199	50.52	0.519	rgb(223,118,119)	1.9928	None
E2f4	Tyms	0.89199	50.52	0.518	rgb(223,118,119)	1.9928	2,2
Ebf1	Myo1e	0.89199	50.52	0.517	rgb(223,118,119)	1.9928	None
Ebf1	Qser1	0.89199	50.52	0.518	rgb(223,118,119)	1.9928	None
Egr2	Dcxr	-0.89199	50.52	-5.2E-01	rgb(104,148,237)	1.9928	None
Elf1	Snx19	0.89199	50.52	0.519	rgb(223,118,119)	1.9928	None
Elf1	Zbtb46	0.89199	50.52	0.52	rgb(223,118,119)	1.9928	None
Erg	Itga5	-0.89199	50.52	-5.2E-01	rgb(104,148,237)	1.9928	None
Esr1	Foxo1	0.89199	50.52	0.52	rgb(223,118,119)	1.9928	None
Ets1	Tsga10	0.89199	50.52	0.522	rgb(223,117,118)	1.9928	None
Etv6	Naca	0.89199	50.52	0.516	rgb(223,119,120)	1.9928	None
Etv6	Ncoa1	-0.89199	50.52	-5.2E-01	rgb(104,148,237)	1.9928	None
Fos	Kctd6	-0.89199	50.52	-5.2E-01	rgb(105,149,237)	1.9928	None
Fos	Nrf1	0.89199	50.52	0.516	rgb(223,118,119)	1.9928	None
Fos	Tnfsf10	0.89199	50.52	0.523	rgb(223,117,118)	1.9928	None
Fosb	Cltb	-0.89199	50.52	-5.2E-01	rgb(103,148,237)	1.9928	None
Foxo3	Rab27a	0.89199	50.52	0.525	rgb(223,117,118)	1.9928	None
Foxq1	B3gnt5	0.89199	50.52	0.519	rgb(223,118,119)	1.9928	None
Gabpa	Flot2	-0.89199	50.52	-5.2E-01	rgb(104,148,237)	1.9928	None
Gata2	Furin	-0.89199	50.52	-5.2E-01	rgb(105,149,237)	1.9928	None
Hey1	Fam132b	0.89199	50.52	0.519	rgb(223,118,119)	1.9928	None
Hif1a	Dpf1	0.89199	50.52	0.518	rgb(223,118,119)	1.9928	2,2
Hif1a	Sertad1	0.89199	50.52	0.515	rgb(223,119,120)	1.9928	2,2
Hlx	AA467197	0.89199	50.52	0.52	rgb(223,118,119)	1.9928	2,2
Hmx2	Tlcd2	-0.89199	50.52	-5.2E-01	rgb(104,148,237)	1.9928	2,2
Ikzf2	Epb4.1l4a	0.89199	50.52	0.521	rgb(223,117,118)	1.9928	2,2
Irf2	Rbpj	-0.89199	50.52	-5.2E-01	rgb(103,148,237)	1.9928	None
Irf7	Rab21	0.89199	50.52	0.519	rgb(223,118,119)	1.9928	None
Irf7	Xaf1	0.89199	50.52	0.524	rgb(223,117,118)	1.9928	None
Irf9	Samd9l	0.89199	50.52	0.52	rgb(223,118,119)	1.9928	None
Jund	Ddx51	-0.89199	50.52	-5.2E-01	rgb(105,149,237)	1.9928	None
Jund	Dnajc21	0.89199	50.52	0.519	rgb(223,118,119)	1.9928	None
Jund	Lum	0.89199	50.52	0.518	rgb(223,118,119)	1.9928	None
Klf13	Golm1	-0.89199	50.52	-5.2E-01	rgb(105,149,237)	1.9928	None
Klf4	Ccdc92	0.89199	50.52	0.52	rgb(223,118,119)	1.9928	None
Klf4	Mtss1l	-0.89199	50.52	-5.2E-01	rgb(105,149,237)	1.9928	None
Klf4	Ndrg1	0.89199	50.52	0.521	rgb(223,117,118)	1.9928	None
Klf5	Kctd21	0.89199	50.52	0.525	rgb(223,117,118)	1.9928	None
Lcor	Psme1	0.89199	50.52	0.519	rgb(223,118,119)	1.9928	None
Meis1	9530077C05Rik	0.89199	50.52	0.519	rgb(223,118,119)	1.9928	2,2
Meis3	Abcg3	0.89199	50.52	0.524	rgb(223,117,118)	1.9928	None
Mitf	Aste1	0.89199	50.52	0.521	rgb(223,117,119)	1.9928	None
Myc	Ahr	0.89199	50.52	0.52	rgb(223,118,119)	1.9928	None
Myc	Bbs12	0.89199	50.52	0.517	rgb(223,118,119)	1.9928	None
Nfat5	Rassf8	0.89199	50.52	0.519	rgb(223,118,119)	1.9928	None
Nfatc1	Hist2h2bb	0.89199	50.52	0.518	rgb(223,118,119)	1.9928	None
Nfkb1	Id1	0.89199	50.52	0.52	rgb(223,118,119)	1.9928	None
Nfkb2	Nostrin	0.89199	50.52	0.525	rgb(223,117,118)	1.9928	2,2
Nfkb2	Tnfsf8	0.89199	50.52	0.524	rgb(223,117,118)	1.9928	None
Nr1d2	Il18r1	0.89199	50.52	0.515	rgb(223,119,120)	1.9928	None
Nr4a3	Cox17	0.89199	50.52	0.52	rgb(223,118,119)	1.9928	None
Pou2af1	St18	0.89199	50.52	0.516	rgb(223,118,120)	1.9928	2,2
Pou2af1	Ttn	0.89199	50.52	0.523	rgb(223,117,118)	1.9928	None
Ppara	Adam19	0.89199	50.52	0.525	rgb(223,117,118)	1.9928	None
Pparg	Dusp22	0.89199	50.52	0.516	rgb(223,118,119)	1.9928	None
Rara	Klrk1	0.89199	50.52	0.52	rgb(223,118,119)	1.9928	None
Relb	Iqgap2	-0.89199	50.52	-5.2E-01	rgb(105,149,237)	1.9928	None
Relb	Tnfsf11	0.89199	50.52	0.517	rgb(223,118,119)	1.9928	None
Rest	Hist2h4	0.89199	50.52	0.521	rgb(223,117,119)	1.9928	None
Rest	Wdr81	0.89199	50.52	0.524	rgb(223,117,118)	1.9928	None
Rxra	Nrcam	0.89199	50.52	0.52	rgb(223,118,119)	1.9928	None
Six1	Ramp3	-0.89199	50.52	-5.2E-01	rgb(103,148,237)	1.9928	2,2
Six1	Twsg1	0.89199	50.52	0.521	rgb(223,118,119)	1.9928	None
Six5	Bid	0.89199	50.52	0.525	rgb(223,117,118)	1.9928	None
Six5	Pag1	0.89199	50.52	0.524	rgb(223,117,118)	1.9928	None
Smad3	Abi3	0.89199	50.52	0.522	rgb(223,117,118)	1.9928	2,2
Smad3	Mta3	0.89199	50.52	0.519	rgb(223,118,119)	1.9928	2,2
Smad3	Src	0.89199	50.52	0.521	rgb(223,118,119)	1.9928	None
Smad3	Vash1	0.89199	50.52	0.524	rgb(223,117,118)	1.9928	None
Sp4	Tmod2	0.89199	50.52	0.52	rgb(223,118,119)	1.9928	None
Spib	Actn2	0.89199	50.52	0.519	rgb(223,118,119)	1.9928	None
Srebf1	Map4k5	0.89199	50.52	0.518	rgb(223,118,119)	1.9928	None
Srebf1	Syngr3	0.89199	50.52	0.519	rgb(223,118,119)	1.9928	None
Srebf2	Bcor	-0.89199	50.52	-5.2E-01	rgb(103,148,237)	1.9928	None
Srebf2	Chst3	-0.89199	50.52	-5.2E-01	rgb(105,149,237)	1.9928	2,2
Srebf2	Gtf2i	-0.89199	50.52	-5.2E-01	rgb(103,148,237)	1.9928	None
Stat3	Rorc	0.89199	50.52	0.516	rgb(223,118,119)	1.9928	None
Stat4	Mcf2l	0.89199	50.52	0.524	rgb(223,117,118)	1.9928	2,2
Stat5b	Gpr146	0.89199	50.52	0.519	rgb(223,118,119)	1.9928	None
Tcf3	2900060B14Rik	0.89199	50.52	0.52	rgb(223,118,119)	1.9928	None
Tcf3	Dhcr24	-0.89199	50.52	-5.2E-01	rgb(105,149,237)	1.9928	None
Tcf7l1	Ticam2	0.89199	50.52	0.517	rgb(223,118,119)	1.9928	None
Trp53	Pigc	0.89199	50.52	0.517	rgb(223,118,119)	1.9928	None
Twist1	Cltb	0.89199	50.52	0.524	rgb(223,117,118)	1.9928	None
Yy2	Sra1	-0.89199	50.52	-5.2E-01	rgb(104,148,237)	1.9928	None
Zbtb33	Lysmd4	-0.89199	50.52	-5.2E-01	rgb(104,148,237)	1.9928	None
Zbtb7a	Pgm2	0.89199	50.52	0.517	rgb(223,118,119)	1.9928	None
Zbtb7b	Acox3	-0.89199	50.52	-5.2E-01	rgb(103,148,237)	1.9928	None
Zbtb7b	Eps8	-0.89199	50.52	-5.2E-01	rgb(104,148,237)	1.9928	None
Zbtb7b	Fgf11	0.89199	50.52	0.515	rgb(223,119,120)	1.9928	None
Zbtb7b	Gnaq	0.89199	50.52	0.524	rgb(223,117,118)	1.9928	None
Zbtb7b	Vdac1	0.89199	50.52	0.523	rgb(223,117,118)	1.9928	None
Zfp182	Malt1	0.89199	50.52	0.521	rgb(223,117,118)	1.9928	None
Zfp202	Ephx1	0.89199	50.52	0.521	rgb(223,117,119)	1.9928	2,2
Zfp263	Ncdn	-0.89199	50.52	-5.2E-01	rgb(103,148,237)	1.9928	None
Zfp281	Cst3	-0.89199	50.52	-5.2E-01	rgb(104,148,237)	1.9928	None
Zfp300	Rasa4	0.89199	50.52	0.524	rgb(223,117,118)	1.9928	None
Zfp523	Atp6v0d2	-0.89199	50.52	-5.2E-01	rgb(105,149,237)	1.9928	None
Zfp523	Krt17	0.89199	50.52	0.517	rgb(223,118,119)	1.9928	None
Zkscan1	Sdc1	0.89199	50.52	0.518	rgb(223,118,119)	1.9928	2,2
C030039L03Rik	Muc2	0.89199	50.52	0.52	rgb(223,118,119)	1.9928	2,2
Cenpt	Ramp3	0.89199	50.52	0.52	rgb(223,118,119)	1.9928	2,2
Kdm5b	Spn	0.89199	50.52	0.516	rgb(223,118,119)	1.9928	2,2
Klf6	Cd5l	0.89199	50.52	0.519	rgb(223,118,119)	1.9928	2,2
Klf6	Ric8	0.89199	50.52	0.522	rgb(223,117,118)	1.9928	2,2
Mbnl2	Jup	0.89199	50.52	0.516	rgb(223,118,119)	1.9928	2,2
Terf1	Ptpn11	-0.89199	50.52	-5.2E-01	rgb(105,149,237)	1.9928	2,2
Tigd2	Gprin3	0.89199	50.52	0.518	rgb(223,118,119)	1.9928	2,2
Trps1	Pld2	0.89199	50.52	0.517	rgb(223,118,119)	1.9928	2,2
Zeb2	Oaf	0.89199	50.52	0.515	rgb(223,119,120)	1.9928	2,2
Zfp184	Fkbp11	0.89199	50.52	0.525	rgb(223,117,118)	1.9928	2,2
Zfp277	Exosc8	0.89199	50.52	0.517	rgb(223,118,119)	1.9928	2,2
Zfp277	Spn	-0.89199	50.52	-5.2E-01	rgb(105,149,237)	1.9928	2,2
Zfp385a	Ccng1	0.89199	50.52	0.521	rgb(223,117,119)	1.9928	2,2
Zfp385a	Ptp4a3	0.89199	50.52	0.517	rgb(223,118,119)	1.9928	2,2
Zfp39	Zfp646	0.89199	50.52	0.515	rgb(223,119,120)	1.9928	2,2
Zfp473	Sema6b	0.89199	50.52	0.517	rgb(223,118,119)	1.9928	2,2
Zfp629	Rcor2	0.89199	50.52	0.52	rgb(223,118,119)	1.9928	2,2
Atf3	Fbxo11	0.88851	50.51	0.51	rgb(223,120,121)	1.9926	None
Atf3	Mocos	-0.88851	50.51	-5.1E-01	rgb(106,149,236)	1.9926	None
Bach1	Psd3	0.88851	50.51	0.514	rgb(223,119,120)	1.9926	None
Batf	4931406P16Rik	-0.88851	50.51	-5.1E-01	rgb(107,150,236)	1.9926	None
Batf	Espn	0.88851	50.51	0.51	rgb(223,120,121)	1.9926	None
Batf	Gm2762	-0.88851	50.51	-5.1E-01	rgb(107,150,236)	1.9926	None
Batf	Pgm1	0.88851	50.51	0.514	rgb(223,119,120)	1.9926	None
Batf3	Crybg3	0.88851	50.51	0.513	rgb(223,119,120)	1.9926	None
Batf3	Ptprj	0.88851	50.51	0.514	rgb(223,119,120)	1.9926	None
Bhlhe40	Slc39a8	0.88851	50.51	0.514	rgb(223,119,120)	1.9926	None
Cebpb	Rab39b	0.88851	50.51	0.508	rgb(223,120,121)	1.9926	None
Cebpg	Reps1	-0.88851	50.51	-5.1E-01	rgb(107,150,236)	1.9926	None
Creb1	Pnpla3	0.88851	50.51	0.513	rgb(223,119,120)	1.9926	None
Ddit3	F9	0.88851	50.51	0.513	rgb(223,119,120)	1.9926	None
Dmrta2	Clic5	0.88851	50.51	0.508	rgb(223,120,121)	1.9926	None
E2f1	Idi1	0.88851	50.51	0.507	rgb(223,120,121)	1.9926	None
E2f4	B230217C12Rik	0.88851	50.51	0.514	rgb(223,119,120)	1.9926	None
E2f4	Smpd4	0.88851	50.51	0.508	rgb(223,120,121)	1.9926	None
Ebf1	Dock3	-0.88851	50.51	-5.1E-01	rgb(107,150,236)	1.9926	None
Ebf1	Tnfsf8	0.88851	50.51	0.505	rgb(223,121,122)	1.9926	None
Ebf1	Zbtb10	0.88851	50.51	0.512	rgb(223,119,120)	1.9926	None
Elf1	Hexb	-0.88851	50.51	-5.1E-01	rgb(107,150,236)	1.9926	None
Elf1	Otud1	0.88851	50.51	0.514	rgb(223,119,120)	1.9926	None
Epas1	Slc2a1	0.88851	50.51	0.515	rgb(223,119,120)	1.9926	None
Ets1	Gabbr1	0.88851	50.51	0.513	rgb(223,119,120)	1.9926	None
Etv6	Ddx51	0.88851	50.51	0.511	rgb(223,119,120)	1.9926	None
Fos	Cebpg	-0.88851	50.51	-5.1E-01	rgb(107,150,236)	1.9926	None
Fosl2	Hsd17b7	0.88851	50.51	0.514	rgb(223,119,120)	1.9926	None
Foxc1	Stx1a	-0.88851	50.51	-5.1E-01	rgb(106,149,236)	1.9926	None
Foxp3	Gucy1a3	0.88851	50.51	0.507	rgb(223,120,121)	1.9926	None
Gabpa	Dbt	0.88851	50.51	0.508	rgb(223,120,121)	1.9926	None
Gabpa	Ecd	0.88851	50.51	0.509	rgb(223,120,121)	1.9926	None
Gata1	Helb	0.88851	50.51	0.508	rgb(223,120,121)	1.9926	None
Hbp1	Inha	0.88851	50.51	0.511	rgb(223,119,121)	1.9926	None
Hey1	4931406P16Rik	0.88851	50.51	0.507	rgb(223,120,121)	1.9926	None
Hif1a	1700001L05Rik	0.88851	50.51	0.505	rgb(223,121,122)	1.9926	2,2
Hif1a	Ascl2	0.88851	50.51	0.514	rgb(223,119,120)	1.9926	2,2
Hif1a	Ddit4	0.88851	50.51	0.506	rgb(223,120,121)	1.9926	2,2
Hif1a	Fzd7	0.88851	50.51	0.515	rgb(223,119,120)	1.9926	2,2
Hlx	Tnni1	0.88851	50.51	0.509	rgb(223,120,121)	1.9926	None
Hmga2	Jak2	-0.88851	50.51	-5.1E-01	rgb(107,150,236)	1.9926	2,2
Ikzf2	Rgs19	-0.88851	50.51	-5.1E-01	rgb(106,150,236)	1.9926	None
Ikzf4	Eml6	0.88851	50.51	0.513	rgb(223,119,120)	1.9926	None
Ikzf4	Thbs1	0.88851	50.51	0.514	rgb(223,119,120)	1.9926	None
Irf2	Mycbp2	0.88851	50.51	0.513	rgb(223,119,120)	1.9926	None
Irf4	Gusb	-0.88851	50.51	-5.1E-01	rgb(107,150,236)	1.9926	None
Irf9	Gbp6	0.88851	50.51	0.506	rgb(223,120,121)	1.9926	None
Irf9	Pyhin1	0.88851	50.51	0.511	rgb(223,119,121)	1.9926	None
Jun	Zcchc4	-0.88851	50.51	-5.1E-01	rgb(107,150,236)	1.9926	None
Klf3	Lhx2	0.88851	50.51	0.513	rgb(223,119,120)	1.9926	None
Klf4	Hps6	0.88851	50.51	0.511	rgb(223,119,120)	1.9926	None
Mef2b	Cdh23	0.88851	50.51	0.509	rgb(223,120,121)	1.9926	None
Mnt	Gbp9	0.88851	50.51	0.511	rgb(223,119,120)	1.9926	None
Mxi1	Mapk7	0.88851	50.51	0.505	rgb(223,120,122)	1.9926	None
Mxi1	Qtrtd1	0.88851	50.51	0.51	rgb(223,120,121)	1.9926	None
Nfatc2	Epdr1	0.88851	50.51	0.51	rgb(223,120,121)	1.9926	None
Nfatc2	Foxp4	0.88851	50.51	0.509	rgb(223,120,121)	1.9926	None
Nfatc2	Kcnmb4	0.88851	50.51	0.513	rgb(223,119,120)	1.9926	None
Nfkb1	D830031N03Rik	0.88851	50.51	0.511	rgb(223,119,120)	1.9926	None
Nfkb2	Pou2f2	0.88851	50.51	0.511	rgb(223,119,120)	1.9926	None
Nfkb2	Ptprs	0.88851	50.51	0.505	rgb(223,120,121)	1.9926	None
Nkx1-2	Xpnpep1	0.88851	50.51	0.506	rgb(223,120,121)	1.9926	2,2
Nr1d1	Abat	0.88851	50.51	0.507	rgb(223,120,121)	1.9926	None
Nr4a2	Herc6	0.88851	50.51	0.508	rgb(223,120,121)	1.9926	None
Ppara	Rora	0.88851	50.51	0.506	rgb(223,120,121)	1.9926	None
Rest	Acox3	0.88851	50.51	0.505	rgb(223,120,121)	1.9926	None
Rest	Drosha	-0.88851	50.51	-5.1E-01	rgb(107,150,236)	1.9926	None
Rest	Qser1	-0.88851	50.51	-5.1E-01	rgb(107,150,236)	1.9926	None
Rest	Tlcd1	0.88851	50.51	0.508	rgb(223,120,121)	1.9926	None
Rora	Usp22	0.88851	50.51	0.508	rgb(223,120,121)	1.9926	None
Runx2	Cables1	0.88851	50.51	0.506	rgb(223,120,121)	1.9926	None
Rxra	Bmpr1a	-0.88851	50.51	-5.1E-01	rgb(107,150,236)	1.9926	None
Scrt1	Lhx6	-0.88851	50.51	-5.1E-01	rgb(106,150,236)	1.9926	2,2
Six1	Fmnl2	0.88851	50.51	0.515	rgb(223,119,120)	1.9926	None
Six5	Krt222	0.88851	50.51	0.509	rgb(223,120,121)	1.9926	None
Six5	Riok3	-0.88851	50.51	-5.1E-01	rgb(107,150,236)	1.9926	None
Smad3	Pdcd1	0.88851	50.51	0.509	rgb(223,120,121)	1.9926	None
Smad3	Plekhg5	0.88851	50.51	0.513	rgb(223,119,120)	1.9926	None
Sox21	Zfp827	-0.88851	50.51	-5.1E-01	rgb(106,149,236)	1.9926	None
Sp2	Sh2b2	0.88851	50.51	0.509	rgb(223,120,121)	1.9926	None
Srebf1	4932438H23Rik	0.88851	50.51	0.507	rgb(223,120,121)	1.9926	None
Srebf1	Cpox	0.88851	50.51	0.508	rgb(223,120,121)	1.9926	None
Srebf1	Dach2	0.88851	50.51	0.51	rgb(223,120,121)	1.9926	None
Srebf2	Icam2	-0.88851	50.51	-5.1E-01	rgb(106,149,236)	1.9926	2,2
Srf	Mapre3	0.88851	50.51	0.506	rgb(223,120,121)	1.9926	None
Stat1	Ildr1	0.88851	50.51	0.509	rgb(223,120,121)	1.9926	None
Stat1	Myo3b	0.88851	50.51	0.514	rgb(223,119,120)	1.9926	None
Stat2	Mx1	0.88851	50.51	0.512	rgb(223,119,120)	1.9926	None
Stat3	Gatm	0.88851	50.51	0.511	rgb(223,119,120)	1.9926	None
Stat3	Jak3	0.88851	50.51	0.509	rgb(223,120,121)	1.9926	None
Stat3	Nek6	0.88851	50.51	0.507	rgb(223,120,121)	1.9926	None
Stat4	Gbp5	0.88851	50.51	0.506	rgb(223,120,121)	1.9926	None
Tcf7l2	Dgkk	0.88851	50.51	0.506	rgb(223,120,121)	1.9926	2,2
Tead1	Gpr183	0.88851	50.51	0.51	rgb(223,120,121)	1.9926	None
Trp53	Hist1h1c	0.88851	50.51	0.506	rgb(223,120,121)	1.9926	None
Trp53	Rin2	0.88851	50.51	0.513	rgb(223,119,120)	1.9926	None
Vdr	Cd47	0.88851	50.51	0.512	rgb(223,119,120)	1.9926	None
Xbp1	Nfkb2	0.88851	50.51	0.508	rgb(223,120,121)	1.9926	None
Zbtb33	Gm16386	0.88851	50.51	0.514	rgb(223,119,120)	1.9926	None
Zbtb4	Ssbp4	0.88851	50.51	0.515	rgb(223,119,120)	1.9926	None
Zbtb7a	Cacnb3	0.88851	50.51	0.513	rgb(223,119,120)	1.9926	None
Zbtb7a	Kctd17	0.88851	50.51	0.512	rgb(223,119,120)	1.9926	None
Zbtb7a	Tgm1	0.88851	50.51	0.512	rgb(223,119,120)	1.9926	None
Zfp263	H2afy2	0.88851	50.51	0.514	rgb(223,119,120)	1.9926	None
Zfp263	Ndufv3	0.88851	50.51	0.515	rgb(223,119,120)	1.9926	None
Zfp652	Uchl1	0.88851	50.51	0.507	rgb(223,120,121)	1.9926	2,2
Zic2	Synj1	0.88851	50.51	0.507	rgb(223,120,121)	1.9926	None
Zscan10	Sumf2	0.88851	50.51	0.506	rgb(223,120,121)	1.9926	None
Akna	Sugt1	-0.88851	50.51	-5.1E-01	rgb(106,150,236)	1.9926	2,2
Eea1	Tbxa2r	-0.88851	50.51	-5.1E-01	rgb(107,150,236)	1.9926	2,2
Foxp2	C1ql3	0.88851	50.51	0.514	rgb(223,119,120)	1.9926	2,2
Klf10	Ntrk3	-0.88851	50.51	-5.1E-01	rgb(107,150,236)	1.9926	2,2
Mxd1	Anapc1	-0.88851	50.51	-5.1E-01	rgb(106,149,236)	1.9926	2,2
Ncoa1	S100a3	0.88851	50.51	0.508	rgb(223,120,121)	1.9926	2,2
Ncoa3	Itm2a	-0.88851	50.51	-5.1E-01	rgb(107,150,236)	1.9926	2,2
Thap3	Dpm3	0.88851	50.51	0.513	rgb(223,119,120)	1.9926	2,2
Zbtb46	Idi2	0.88851	50.51	0.505	rgb(223,121,122)	1.9926	2,2
Zfp280b	Wisp1	0.88851	50.51	0.507	rgb(223,120,121)	1.9926	2,2
Zfp52	B3gnt3	0.88851	50.51	0.506	rgb(223,120,121)	1.9926	2,2
Zfp629	Chrm4	-0.88851	50.51	-5.1E-01	rgb(106,150,236)	1.9926	2,2
Zfp750	1700007K13Rik	0.88851	50.51	0.511	rgb(223,119,120)	1.9926	2,2
Zfp960	Ifi204	0.88851	50.51	0.507	rgb(223,120,121)	1.9926	2,2
Zkscan17	Zfp629	0.88851	50.51	0.508	rgb(223,120,121)	1.9926	2,2
Ybx2	Hist3h2a	0.88851	50.51	0.707	rgb(225, 82, 83)	1.9926	None
Ybx2	Tlcd2	0.88851	50.51	0.707	rgb(225, 82, 83)	1.9926	None
Lyl1	Tbc1d16	0.88851	50.51	0.707	rgb(225, 82, 83)	1.9926	None
Tal2	Tbc1d16	0.88851	50.51	0.707	rgb(225, 82, 83)	1.9926	None
Mesp2	Ccnd3	0.88851	50.51	0.707	rgb(225, 82, 83)	1.9926	None
Ar	Osgin1	0.88503	50.5	0.498	rgb(222,122,123)	1.9924	None
Arntl2	Npas4	-0.88503	50.5	-5.0E-01	rgb(109,152,236)	1.9924	2,2
Bach1	Klf13	-0.88503	50.5	-5.0E-01	rgb(110,152,236)	1.9924	None
Batf	Gpm6b	-0.88503	50.5	-5.0E-01	rgb(109,152,236)	1.9924	None
Batf	Siah3	0.88503	50.5	0.505	rgb(223,121,122)	1.9924	None
Cebpb	Krtcap2	0.88503	50.5	0.497	rgb(222,122,123)	1.9924	None
Creb5	Fau	0.88503	50.5	0.504	rgb(223,121,122)	1.9924	None
Ddit3	Mnda	0.88503	50.5	0.505	rgb(223,121,122)	1.9924	None
Dmrt1	Tet1	0.88503	50.5	0.499	rgb(222,122,123)	1.9924	None
E2f1	Adck3	-0.88503	50.5	-5.0E-01	rgb(109,152,236)	1.9924	None
E2f1	Ctnna1	0.88503	50.5	0.496	rgb(222,122,123)	1.9924	None
E2f1	Zc3h7b	0.88503	50.5	0.497	rgb(222,122,123)	1.9924	None
E2f4	Kdelc1	0.88503	50.5	0.501	rgb(223,121,122)	1.9924	None
E2f4	Rabggta	-0.88503	50.5	-5.0E-01	rgb(109,151,236)	1.9924	None
E2f4	Slc4a8	0.88503	50.5	0.504	rgb(223,121,122)	1.9924	None
Egr2	2310022B05Rik	0.88503	50.5	0.505	rgb(223,121,122)	1.9924	None
Egr3	Ralb	-0.88503	50.5	-5.0E-01	rgb(108,150,236)	1.9924	None
Elf1	B930041F14Rik	0.88503	50.5	0.497	rgb(222,122,123)	1.9924	None
Elf1	Gimap4	-0.88503	50.5	-5.0E-01	rgb(108,151,236)	1.9924	None
Elf1	Hmgcl	-0.88503	50.5	-5.0E-01	rgb(109,152,236)	1.9924	None
Ets1	Rimkla	0.88503	50.5	0.498	rgb(222,122,123)	1.9924	None
Etv2	Atp6v1d	0.88503	50.5	0.5	rgb(223,121,122)	1.9924	None
Fli1	Cbx4	-0.88503	50.5	-5.0E-01	rgb(109,151,236)	1.9924	None
Fos	Ddit3	-0.88503	50.5	-5.0E-01	rgb(109,151,236)	1.9924	None
Fos	Mtss1	-0.88503	50.5	-5.0E-01	rgb(109,151,236)	1.9924	None
Fosl1	Atp2b4	0.88503	50.5	0.496	rgb(222,122,123)	1.9924	None
Fosl1	Ept1	0.88503	50.5	0.499	rgb(222,122,123)	1.9924	None
Foxq1	Ostf1	0.88503	50.5	0.495	rgb(222,122,123)	1.9924	None
Gabpa	Pde8a	-0.88503	50.5	-5.0E-01	rgb(109,152,236)	1.9924	None
Gata1	Nfkb1	-0.88503	50.5	-5.0E-01	rgb(108,151,236)	1.9924	None
Gata2	Hsf2bp	0.88503	50.5	0.503	rgb(223,121,122)	1.9924	None
Gata2	Klrd1	0.88503	50.5	0.501	rgb(223,121,122)	1.9924	None
Gata2	Tmem163	0.88503	50.5	0.502	rgb(223,121,122)	1.9924	None
Gata3	Cdc14a	0.88503	50.5	0.504	rgb(223,121,122)	1.9924	None
Hey1	Ddx51	0.88503	50.5	0.505	rgb(223,121,122)	1.9924	None
Hey1	Eci1	-0.88503	50.5	-5.0E-01	rgb(108,151,236)	1.9924	None
Hic1	Nt5e	0.88503	50.5	0.498	rgb(222,122,123)	1.9924	None
Hif1a	Atp7b	0.88503	50.5	0.502	rgb(223,121,122)	1.9924	2,2
Hif1a	Ccdc134	0.88503	50.5	0.496	rgb(222,122,123)	1.9924	2,2
Hif1a	Itgb1	0.88503	50.5	0.503	rgb(223,121,122)	1.9924	None
Hif1a	Ndrg2	0.88503	50.5	0.499	rgb(222,122,123)	1.9924	2,2
Hif1a	Rbfox2	0.88503	50.5	0.497	rgb(222,122,123)	1.9924	2,2
Hif1a	Rnf217	0.88503	50.5	0.495	rgb(222,122,123)	1.9924	2,2
Homez	Pcdhgc4	0.88503	50.5	0.502	rgb(223,121,122)	1.9924	None
Irf2	Rraga	-0.88503	50.5	-5.0E-01	rgb(108,151,236)	1.9924	None
Irf9	Ifit2	0.88503	50.5	0.498	rgb(222,122,123)	1.9924	2,2
Isl2	Acox3	0.88503	50.5	0.5	rgb(223,121,122)	1.9924	2,2
Jund	Etv6	0.88503	50.5	0.499	rgb(222,122,123)	1.9924	None
Jund	Stc2	0.88503	50.5	0.501	rgb(223,121,122)	1.9924	None
Klf12	Cep68	-0.88503	50.5	-5.0E-01	rgb(108,151,236)	1.9924	None
Klf13	1500009L16Rik	0.88503	50.5	0.497	rgb(222,122,123)	1.9924	None
Klf3	Gabbr1	-0.88503	50.5	-5.0E-01	rgb(108,151,236)	1.9924	None
Klf5	Paqr3	0.88503	50.5	0.504	rgb(223,121,122)	1.9924	None
Klf7	Cdc42ep2	0.88503	50.5	0.496	rgb(222,122,123)	1.9924	None
Maff	Slc3a2	0.88503	50.5	0.5	rgb(223,121,122)	1.9924	None
Mafg	Msrb3	0.88503	50.5	0.5	rgb(223,121,122)	1.9924	None
Meis2	Slamf6	0.88503	50.5	0.497	rgb(222,122,123)	1.9924	None
Mnt	Adarb1	0.88503	50.5	0.501	rgb(223,121,122)	1.9924	None
Mxi1	Dnajc6	0.88503	50.5	0.499	rgb(222,122,123)	1.9924	None
Mxi1	Vav3	-0.88503	50.5	-5.0E-01	rgb(109,151,236)	1.9924	None
Myc	Plscr3	0.88503	50.5	0.501	rgb(223,121,122)	1.9924	None
Myc	Rpp25	0.88503	50.5	0.496	rgb(222,122,123)	1.9924	None
Myc	Siglec15	0.88503	50.5	0.505	rgb(223,121,122)	1.9924	None
Mycn	Cacna1s	-0.88503	50.5	-5.0E-01	rgb(110,152,236)	1.9924	None
Nfkb1	Atp1a1	0.88503	50.5	0.505	rgb(223,121,122)	1.9924	None
Nfkb1	Bmp2	0.88503	50.5	0.5	rgb(223,121,122)	1.9924	None
Nfkb1	Dcp2	0.88503	50.5	0.504	rgb(223,121,122)	1.9924	None
Nfkb1	Heg1	0.88503	50.5	0.503	rgb(223,121,122)	1.9924	None
Nfkb1	Src	0.88503	50.5	0.503	rgb(223,121,122)	1.9924	None
Nfkb2	Nln	0.88503	50.5	0.496	rgb(222,122,123)	1.9924	None
Nfkb2	Vav2	0.88503	50.5	0.497	rgb(222,122,123)	1.9924	None
Nkx3-1	Itpr1	-0.88503	50.5	-5.0E-01	rgb(108,151,236)	1.9924	None
Nr1d2	Cysltr1	0.88503	50.5	0.499	rgb(222,122,123)	1.9924	None
Nr3c1	Inha	0.88503	50.5	0.495	rgb(222,122,123)	1.9924	None
Nr4a1	Thap2	0.88503	50.5	0.495	rgb(222,122,123)	1.9924	None
Pou3f1	Slc7a3	-0.88503	50.5	-5.0E-01	rgb(108,151,236)	1.9924	2,2
Prox1	Lgr4	0.88503	50.5	0.499	rgb(222,122,123)	1.9924	None
Rbpj	Acoxl	0.88503	50.5	0.505	rgb(223,121,122)	1.9924	None
Relb	Dlgap3	0.88503	50.5	0.495	rgb(222,122,123)	1.9924	None
Rest	Hist4h4	0.88503	50.5	0.503	rgb(223,121,122)	1.9924	None
Rfx2	Dars2	0.88503	50.5	0.501	rgb(223,121,122)	1.9924	None
Rfx7	Appl2	0.88503	50.5	0.5	rgb(222,122,123)	1.9924	None
Rreb1	Fam114a2	0.88503	50.5	0.501	rgb(223,121,122)	1.9924	None
Rxra	Fam163a	0.88503	50.5	0.503	rgb(223,121,122)	1.9924	None
Rxrb	Cmtm8	0.88503	50.5	0.5	rgb(223,121,122)	1.9924	None
Six5	Dock11	0.88503	50.5	0.496	rgb(222,122,123)	1.9924	None
Smad3	Arsb	0.88503	50.5	0.504	rgb(223,121,122)	1.9924	None
Smad3	Mgat5	0.88503	50.5	0.502	rgb(223,121,122)	1.9924	None
Smad3	Nynrin	0.88503	50.5	0.499	rgb(222,122,123)	1.9924	2,2
Smad3	Tbc1d4	0.88503	50.5	0.505	rgb(223,121,122)	1.9924	None
Smad3	Treml2	0.88503	50.5	0.498	rgb(222,122,123)	1.9924	None
Smad3	Wipf1	-0.88503	50.5	-5.0E-01	rgb(109,151,236)	1.9924	None
Sox13	Tnfrsf1a	-0.88503	50.5	-5.0E-01	rgb(108,151,236)	1.9924	2,2
Sox15	Rpp14	-0.88503	50.5	-5.0E-01	rgb(108,151,236)	1.9924	None
Sox5	St8sia6	0.88503	50.5	0.5	rgb(223,121,122)	1.9924	None
Sp3	Sdc1	0.88503	50.5	0.497	rgb(222,122,123)	1.9924	None
Sp3	Zfp612	0.88503	50.5	0.503	rgb(223,121,122)	1.9924	None
Srebf1	Ccdc40	0.88503	50.5	0.499	rgb(222,122,123)	1.9924	None
Srebf1	Lgr4	0.88503	50.5	0.496	rgb(222,122,123)	1.9924	None
Srebf2	Atp6v1g1	0.88503	50.5	0.501	rgb(223,121,122)	1.9924	None
Srebf2	Tg	0.88503	50.5	0.495	rgb(222,122,123)	1.9924	None
Stat1	Pnkd	-0.88503	50.5	-5.0E-01	rgb(108,151,236)	1.9924	None
Stat3	Chmp4b	0.88503	50.5	0.499	rgb(222,122,123)	1.9924	None
Stat3	Il9	0.88503	50.5	0.503	rgb(223,121,122)	1.9924	None
Stat3	Klf3	-0.88503	50.5	-5.0E-01	rgb(108,151,236)	1.9924	None
Stat3	Stx7	0.88503	50.5	0.504	rgb(223,121,122)	1.9924	None
Stat5b	Sema4a	0.88503	50.5	0.499	rgb(222,122,123)	1.9924	None
Tcf3	Clic5	0.88503	50.5	0.499	rgb(222,122,123)	1.9924	None
Tcf3	Gm2762	-0.88503	50.5	-5.0E-01	rgb(107,150,236)	1.9924	None
Tcf3	Sidt1	0.88503	50.5	0.498	rgb(222,122,123)	1.9924	None
Tcf7l2	Rnf19b	0.88503	50.5	0.496	rgb(222,122,123)	1.9924	None
Tcf7l2	Stra6	0.88503	50.5	0.501	rgb(223,121,122)	1.9924	None
Tead1	Pck2	-0.88503	50.5	-5.0E-01	rgb(109,151,236)	1.9924	2,2
Tead3	Lrrc59	-0.88503	50.5	-5.0E-01	rgb(108,151,236)	1.9924	None
Tef	Spats2l	0.88503	50.5	0.503	rgb(223,121,122)	1.9924	None
Trp53	Vasn	-0.88503	50.5	-5.0E-01	rgb(109,151,236)	1.9924	2,2
Zbtb7a	Sqstm1	0.88503	50.5	0.501	rgb(223,121,122)	1.9924	None
Zeb1	Cd200r1	-0.88503	50.5	-5.0E-01	rgb(107,150,236)	1.9924	None
Zfp182	Pcsk1	-0.88503	50.5	-5.0E-01	rgb(108,151,236)	1.9924	None
Zfp219	Sash3	-0.88503	50.5	-5.0E-01	rgb(108,150,236)	1.9924	None
Zfp263	Dnajc12	0.88503	50.5	0.497	rgb(222,122,123)	1.9924	None
Zfp263	Rab33a	0.88503	50.5	0.502	rgb(223,121,122)	1.9924	None
Zfp281	Myadm	0.88503	50.5	0.502	rgb(223,121,122)	1.9924	None
Zfp524	Sdcbp2	0.88503	50.5	0.498	rgb(222,122,123)	1.9924	None
Zic2	Bend3	0.88503	50.5	0.504	rgb(223,121,122)	1.9924	None
Zic5	Amigo3	-0.88503	50.5	-5.0E-01	rgb(108,151,236)	1.9924	None
Zic5	Tsr2	0.88503	50.5	0.499	rgb(222,122,123)	1.9924	None
Zkscan1	H2-DMb2	0.88503	50.5	0.501	rgb(223,121,122)	1.9924	None
Zscan10	Hemk1	0.88503	50.5	0.502	rgb(223,121,122)	1.9924	None
Ascl4	Kcnj8	0.88503	50.5	0.499	rgb(222,122,123)	1.9924	2,2
Cux1	Fads2	-0.88503	50.5	-5.0E-01	rgb(109,151,236)	1.9924	2,2
Cxxc5	Nod1	0.88503	50.5	0.499	rgb(222,122,123)	1.9924	2,2
Dpf1	Gipr	0.88503	50.5	0.5	rgb(222,122,123)	1.9924	2,2
Hmgb1	Apold1	-0.88503	50.5	-5.0E-01	rgb(108,151,236)	1.9924	2,2
Hmgb3	Nrgn	0.88503	50.5	0.499	rgb(222,122,123)	1.9924	2,2
Jazf1	5830416P10Rik	-0.88503	50.5	-5.0E-01	rgb(109,151,236)	1.9924	2,2
Jazf1	Lgals7	0.88503	50.5	0.499	rgb(222,122,123)	1.9924	2,2
Kdm5b	E330009J07Rik	0.88503	50.5	0.501	rgb(223,121,122)	1.9924	2,2
Litaf	Fgr	0.88503	50.5	0.5	rgb(222,122,123)	1.9924	2,2
Mbnl2	1110057K04Rik	-0.88503	50.5	-5.0E-01	rgb(108,151,236)	1.9924	2,2
Satb1	Gnpda1	0.88503	50.5	0.499	rgb(222,122,123)	1.9924	2,2
Tal2	Ccl3	0.88503	50.5	0.504	rgb(223,121,122)	1.9924	2,2
Zbed3	Cox6a2	0.88503	50.5	0.504	rgb(223,121,122)	1.9924	2,2
Zfp280b	D630039A03Rik	0.88503	50.5	0.495	rgb(222,122,123)	1.9924	2,2
Zfp385a	Zmat3	0.88503	50.5	0.496	rgb(222,122,123)	1.9924	2,2
Zfp444	Ptprcap	0.88503	50.5	0.503	rgb(223,121,122)	1.9924	2,2
Zfp473	Fkrp	-0.88503	50.5	-5.0E-01	rgb(109,151,236)	1.9924	2,2
Zfp575	Nags	0.88503	50.5	0.499	rgb(222,122,123)	1.9924	2,2
Zfp790	Aldh1l2	0.88503	50.5	0.503	rgb(223,121,122)	1.9924	2,2
Zfp827	Serpinb1a	-0.88503	50.5	-5.0E-01	rgb(108,151,236)	1.9924	2,2
Zfp956	Ankrd23	0.88503	50.5	0.502	rgb(223,121,122)	1.9924	2,2
Klf10	P2ry1	0.88503	50.5	0.707	rgb(225, 82, 83)	1.9924	None
Klf11	P2ry1	0.88503	50.5	0.707	rgb(225, 82, 83)	1.9924	None
Lyl1	Spry2	0.88503	50.5	0.707	rgb(225, 82, 83)	1.9924	None
Tal2	Spry2	0.88503	50.5	0.707	rgb(225, 82, 83)	1.9924	None
Mesp2	Arhgef3	0.88503	50.5	0.707	rgb(225, 82, 83)	1.9924	None
Sp6	Slc6a6	0.88503	50.5	0.707	rgb(225, 82, 83)	1.9924	None
Ahctf1	Prpsap2	0.88154	50.49	0.486	rgb(222,124,125)	1.9922	None
Arid2	Adc	-0.88154	50.49	-4.9E-01	rgb(110,152,236)	1.9922	2,2
Arid5a	Osr2	0.88154	50.49	0.489	rgb(222,124,125)	1.9922	None
Atf2	Gltscr2	0.88154	50.49	0.491	rgb(222,123,124)	1.9922	None
Atf2	Maff	0.88154	50.49	0.49	rgb(222,123,124)	1.9922	None
Atf2	Vps37b	0.88154	50.49	0.487	rgb(222,124,125)	1.9922	None
Atf3	Prkch	-0.88154	50.49	-4.9E-01	rgb(110,152,236)	1.9922	None
Batf3	Gap43	0.88154	50.49	0.491	rgb(222,123,124)	1.9922	None
Bcl6	Eomes	0.88154	50.49	0.486	rgb(222,124,125)	1.9922	None
Cebpb	Ptpn1	-0.88154	50.49	-4.9E-01	rgb(110,152,236)	1.9922	None
Cebpg	Gata3	-0.88154	50.49	-4.9E-01	rgb(111,153,235)	1.9922	None
Creb3l1	Heatr1	-0.88154	50.49	-4.9E-01	rgb(110,152,236)	1.9922	2,2
Crem	Lama5	-0.88154	50.49	-4.9E-01	rgb(111,153,235)	1.9922	2,2
Dbp	Ifih1	0.88154	50.49	0.493	rgb(222,123,124)	1.9922	None
Dbp	Map4k5	0.88154	50.49	0.488	rgb(222,124,125)	1.9922	None
Dmrt1	Vwa1	0.88154	50.49	0.49	rgb(222,123,124)	1.9922	None
Ebf1	5830416P10Rik	0.88154	50.49	0.487	rgb(222,124,125)	1.9922	2,2
Egr1	Nkx1-2	0.88154	50.49	0.487	rgb(222,124,125)	1.9922	None
Egr2	Slc39a8	-0.88154	50.49	-4.9E-01	rgb(111,153,236)	1.9922	None
Egr3	2310033P09Rik	0.88154	50.49	0.49	rgb(222,123,124)	1.9922	None
Elf1	Rnf125	-0.88154	50.49	-4.9E-01	rgb(110,152,236)	1.9922	None
Erg	Itga7	0.88154	50.49	0.493	rgb(222,123,124)	1.9922	None
Ets1	P4hb	-0.88154	50.49	-4.9E-01	rgb(111,152,236)	1.9922	None
Etv5	Trim12a	0.88154	50.49	0.493	rgb(222,123,124)	1.9922	None
Fos	Rnf130	-0.88154	50.49	-4.9E-01	rgb(112,153,235)	1.9922	None
Fos	Stard5	-0.88154	50.49	-4.9E-01	rgb(111,153,236)	1.9922	None
Fosl1	Cs	0.88154	50.49	0.486	rgb(222,124,125)	1.9922	None
Fosl1	Spire1	0.88154	50.49	0.491	rgb(222,123,124)	1.9922	None
Foxc1	Fbxo4	0.88154	50.49	0.485	rgb(222,124,125)	1.9922	None
Foxh1	Ahnak	0.88154	50.49	0.494	rgb(222,123,124)	1.9922	None
Foxn3	Selp	0.88154	50.49	0.487	rgb(222,124,125)	1.9922	None
Foxp1	Pydc4	0.88154	50.49	0.491	rgb(222,123,124)	1.9922	None
Gata1	Pde4d	0.88154	50.49	0.49	rgb(222,123,124)	1.9922	None
Gata3	Cxcl5	0.88154	50.49	0.49	rgb(222,123,124)	1.9922	2,2
Gtf2ird1	Parp9	0.88154	50.49	0.489	rgb(222,124,124)	1.9922	None
Hesx1	Sla	0.88154	50.49	0.486	rgb(222,124,125)	1.9922	None
Hey1	Brd3	0.88154	50.49	0.489	rgb(222,124,125)	1.9922	None
Hey1	Son	0.88154	50.49	0.486	rgb(222,124,125)	1.9922	None
Hey1	Syce2	-0.88154	50.49	-4.9E-01	rgb(110,152,236)	1.9922	None
Hic1	Riok3	-0.88154	50.49	-4.9E-01	rgb(112,153,235)	1.9922	None
Hif1a	Sap30	0.88154	50.49	0.488	rgb(222,124,125)	1.9922	None
Hif1a	Trpc1	0.88154	50.49	0.489	rgb(222,124,125)	1.9922	2,2
Hmx3	Treml2	0.88154	50.49	0.49	rgb(222,123,124)	1.9922	2,2
Hsf2	Ifnar1	0.88154	50.49	0.488	rgb(222,124,125)	1.9922	None
Ikzf4	Thada	0.88154	50.49	0.487	rgb(222,124,125)	1.9922	None
Irf9	Cxcl10	0.88154	50.49	0.489	rgb(222,124,125)	1.9922	None
Irf9	Xaf1	0.88154	50.49	0.492	rgb(222,123,124)	1.9922	None
Jun	Gdpd5	0.88154	50.49	0.487	rgb(222,124,125)	1.9922	None
Junb	Atrnl1	0.88154	50.49	0.485	rgb(222,124,125)	1.9922	None
Jund	Il33	0.88154	50.49	0.494	rgb(222,123,124)	1.9922	None
Klf4	9430020K01Rik	0.88154	50.49	0.485	rgb(222,124,125)	1.9922	None
Klf4	Max	-0.88154	50.49	-4.9E-01	rgb(110,152,236)	1.9922	None
Klf7	Eci2	0.88154	50.49	0.492	rgb(222,123,124)	1.9922	None
Klf8	Coro7	0.88154	50.49	0.487	rgb(222,124,125)	1.9922	None
Lhx5	Cacnb3	0.88154	50.49	0.493	rgb(222,123,124)	1.9922	2,2
Lin54	Wrnip1	0.88154	50.49	0.495	rgb(222,122,123)	1.9922	None
Maf	Cd226	0.88154	50.49	0.495	rgb(222,122,123)	1.9922	None
Maff	Ccr5	0.88154	50.49	0.493	rgb(222,123,124)	1.9922	2,2
Meis3	Ddx19b	-0.88154	50.49	-4.9E-01	rgb(111,153,236)	1.9922	None
Mitf	Dnmt3b	-0.88154	50.49	-4.9E-01	rgb(110,152,236)	1.9922	2,2
Mxi1	Traf3	0.88154	50.49	0.489	rgb(222,124,125)	1.9922	None
Myc	Icam5	0.88154	50.49	0.494	rgb(222,123,124)	1.9922	None
Myc	Plag1	-0.88154	50.49	-4.9E-01	rgb(111,153,236)	1.9922	None
Nfatc2	F13a1	0.88154	50.49	0.487	rgb(222,124,125)	1.9922	None
Nfe2	Spats2	0.88154	50.49	0.494	rgb(222,123,124)	1.9922	None
Nfic	Atp6v0d2	-0.88154	50.49	-4.9E-01	rgb(111,153,236)	1.9922	None
Nfic	Syne1	0.88154	50.49	0.488	rgb(222,124,125)	1.9922	None
Nfkb1	Ergic1	0.88154	50.49	0.49	rgb(222,123,124)	1.9922	None
Nr3c1	Smek1	0.88154	50.49	0.487	rgb(222,124,125)	1.9922	None
Nr3c1	Stoml1	0.88154	50.49	0.488	rgb(222,124,125)	1.9922	None
Nr4a1	F3	-0.88154	50.49	-4.9E-01	rgb(111,152,236)	1.9922	2,2
Nr4a3	Slfn2	0.88154	50.49	0.486	rgb(222,124,125)	1.9922	None
Patz1	Lif	-0.88154	50.49	-4.9E-01	rgb(110,152,236)	1.9922	None
Pou2f2	Unc119b	-0.88154	50.49	-4.9E-01	rgb(110,152,236)	1.9922	None
Pou3f1	Gnaq	0.88154	50.49	0.489	rgb(222,124,125)	1.9922	None
Pou6f1	Nts	0.88154	50.49	0.495	rgb(222,122,123)	1.9922	None
Ppara	Ndrg2	0.88154	50.49	0.491	rgb(222,123,124)	1.9922	None
Ppard	Cd28	-0.88154	50.49	-4.9E-01	rgb(111,152,236)	1.9922	None
Pparg	Cd160	0.88154	50.49	0.491	rgb(222,123,124)	1.9922	2,2
Pparg	Fam26f	0.88154	50.49	0.491	rgb(222,123,124)	1.9922	None
Prdm1	Idi2	0.88154	50.49	0.49	rgb(222,123,124)	1.9922	None
Prdm1	Lrrc59	0.88154	50.49	0.49	rgb(222,124,124)	1.9922	None
Prrx1	Ermn	-0.88154	50.49	-4.9E-01	rgb(112,153,235)	1.9922	2,2
Rarg	Prkch	0.88154	50.49	0.49	rgb(222,123,124)	1.9922	None
Rbpj	Mapk3	-0.88154	50.49	-4.9E-01	rgb(110,152,236)	1.9922	2,2
Rel	Il2ra	0.88154	50.49	0.488	rgb(222,124,125)	1.9922	None
Rest	C030037D09Rik	0.88154	50.49	0.488	rgb(222,124,125)	1.9922	None
Rreb1	E330009J07Rik	-0.88154	50.49	-4.9E-01	rgb(110,152,236)	1.9922	None
Runx3	Trim13	0.88154	50.49	0.486	rgb(222,124,125)	1.9922	2,2
Rxra	Cacna1c	0.88154	50.49	0.486	rgb(222,124,125)	1.9922	None
Rxra	Dock3	0.88154	50.49	0.487	rgb(222,124,125)	1.9922	None
Rxra	Obscn	0.88154	50.49	0.49	rgb(222,123,124)	1.9922	2,2
Six1	Capn5	0.88154	50.49	0.49	rgb(222,123,124)	1.9922	None
Six5	Arhgap17	0.88154	50.49	0.486	rgb(222,124,125)	1.9922	None
Six5	Auh	-0.88154	50.49	-4.9E-01	rgb(111,153,236)	1.9922	None
Six5	Lhpp	0.88154	50.49	0.486	rgb(222,124,125)	1.9922	None
Six5	Parp8	0.88154	50.49	0.495	rgb(222,122,123)	1.9922	None
Sox13	Selp	0.88154	50.49	0.492	rgb(222,123,124)	1.9922	None
Sox4	Ccdc107	0.88154	50.49	0.488	rgb(222,124,125)	1.9922	None
Sox5	Zfp280b	0.88154	50.49	0.485	rgb(222,124,125)	1.9922	None
Sox6	Car5b	0.88154	50.49	0.488	rgb(222,124,125)	1.9922	None
Sp2	Cisd3	0.88154	50.49	0.495	rgb(222,123,124)	1.9922	None
Sp3	Abhd12b	0.88154	50.49	0.493	rgb(222,123,124)	1.9922	None
Sp3	Ivd	0.88154	50.49	0.493	rgb(222,123,124)	1.9922	None
Sp4	Clip3	0.88154	50.49	0.49	rgb(222,123,124)	1.9922	None
Srebf1	Klf2	-0.88154	50.49	-4.9E-01	rgb(112,153,235)	1.9922	None
Srebf1	Sema4f	0.88154	50.49	0.487	rgb(222,124,125)	1.9922	None
Srf	Rhoc	0.88154	50.49	0.487	rgb(222,124,125)	1.9922	None
Stat1	Stat2	0.88154	50.49	0.493	rgb(222,123,124)	1.9922	None
Stat3	AA467197	0.88154	50.49	0.486	rgb(222,124,125)	1.9922	None
Tcf12	Mir25	-0.88154	50.49	-4.9E-01	rgb(111,152,236)	1.9922	None
Tcf3	Kctd17	-0.88154	50.49	-4.9E-01	rgb(110,152,236)	1.9922	None
Tcf4	Fam174b	0.88154	50.49	0.493	rgb(222,123,124)	1.9922	None
Tcf7l1	Tesk2	0.88154	50.49	0.488	rgb(222,124,125)	1.9922	None
Tcf7l2	Rpl36al	-0.88154	50.49	-4.9E-01	rgb(111,153,235)	1.9922	2,2
Tef	Trib1	-0.88154	50.49	-4.9E-01	rgb(110,152,236)	1.9922	None
Trp53	1700007K13Rik	0.88154	50.49	0.489	rgb(222,124,125)	1.9922	2,2
Trp53	March3	0.88154	50.49	0.489	rgb(222,124,125)	1.9922	None
Usf2	Txk	0.88154	50.49	0.493	rgb(222,123,124)	1.9922	None
Vdr	Igtp	0.88154	50.49	0.493	rgb(222,123,124)	1.9922	None
Zbtb1	3110057O12Rik	-0.88154	50.49	-4.9E-01	rgb(110,152,236)	1.9922	2,2
Zbtb33	Il9	0.88154	50.49	0.486	rgb(222,124,125)	1.9922	None
Zbtb7a	Fam114a2	0.88154	50.49	0.485	rgb(222,124,125)	1.9922	None
Zbtb7c	Nfat5	0.88154	50.49	0.489	rgb(222,124,125)	1.9922	None
Zeb1	Tet1	-0.88154	50.49	-4.9E-01	rgb(112,153,235)	1.9922	None
Zfp105	Asns	0.88154	50.49	0.486	rgb(222,124,125)	1.9922	None
Zfp105	Reep6	0.88154	50.49	0.489	rgb(222,124,125)	1.9922	None
Zfp105	Zfp395	0.88154	50.49	0.489	rgb(222,124,125)	1.9922	None
Zfp219	Csnk1e	0.88154	50.49	0.492	rgb(222,123,124)	1.9922	None
Zfp219	Gnptab	0.88154	50.49	0.487	rgb(222,124,125)	1.9922	None
Zfp263	Pls3	0.88154	50.49	0.487	rgb(222,124,125)	1.9922	None
Zfp263	Sepp1	0.88154	50.49	0.494	rgb(222,123,124)	1.9922	None
Zfp281	Prickle3	0.88154	50.49	0.486	rgb(222,124,125)	1.9922	None
Zfp628	Ces2c	-0.88154	50.49	-4.9E-01	rgb(111,153,235)	1.9922	2,2
Zfp652	Gata3	0.88154	50.49	0.494	rgb(222,123,124)	1.9922	None
Zic2	Plscr3	-0.88154	50.49	-4.9E-01	rgb(111,152,236)	1.9922	None
Ccdc17	Lmo2	0.88154	50.49	0.486	rgb(222,124,125)	1.9922	2,2
Cggbp1	Adam15	-0.88154	50.49	-4.9E-01	rgb(112,153,235)	1.9922	2,2
Dpf1	Cysltr1	0.88154	50.49	0.492	rgb(222,123,124)	1.9922	2,2
Foxp2	Rimklb	0.88154	50.49	0.493	rgb(222,123,124)	1.9922	2,2
Lyl1	Gpnmb	0.88154	50.49	0.489	rgb(222,124,125)	1.9922	2,2
Mxd4	Mpp1	0.88154	50.49	0.486	rgb(222,124,125)	1.9922	2,2
Phf20	Sord	0.88154	50.49	0.486	rgb(222,124,125)	1.9922	2,2
Satb1	Slc9a2	-0.88154	50.49	-4.9E-01	rgb(110,152,236)	1.9922	2,2
Tal2	Fermt2	0.88154	50.49	0.485	rgb(222,124,125)	1.9922	2,2
Trps1	Sirpa	-0.88154	50.49	-4.9E-01	rgb(111,152,236)	1.9922	2,2
Zfp260	Ecd	-0.88154	50.49	-4.9E-01	rgb(111,153,236)	1.9922	2,2
Zfp277	Zkscan17	0.88154	50.49	0.49	rgb(222,123,124)	1.9922	2,2
Zfp280b	Itgb1	0.88154	50.49	0.493	rgb(222,123,124)	1.9922	2,2
Zfp395	Il10ra	0.88154	50.49	0.493	rgb(222,123,124)	1.9922	2,2
Zfp398	Aga	-0.88154	50.49	-4.9E-01	rgb(110,152,236)	1.9922	2,2
Zfp472	Agl	-0.88154	50.49	-4.9E-01	rgb(110,152,236)	1.9922	2,2
Zfp473	Pex19	-0.88154	50.49	-4.9E-01	rgb(110,152,236)	1.9922	2,2
Zfp516	Kctd14	-0.88154	50.49	-4.9E-01	rgb(110,152,236)	1.9922	2,2
Zfp608	Pik3r6	-0.88154	50.49	-4.9E-01	rgb(112,153,235)	1.9922	2,2
Zfp629	Slc30a1	0.88154	50.49	0.488	rgb(222,124,125)	1.9922	2,2
Zfp750	Sars	-0.88154	50.49	-4.9E-01	rgb(110,152,236)	1.9922	2,2
Zfp750	Sulf2	0.88154	50.49	0.49	rgb(222,123,124)	1.9922	2,2
Zfp760	Gm16386	0.88154	50.49	0.492	rgb(222,123,124)	1.9922	2,2
Zfp874a	Nrp2	-0.88154	50.49	-4.9E-01	rgb(110,152,236)	1.9922	2,2
Klf10	Amh	0.88154	50.49	0.707	rgb(225, 82, 83)	1.9922	None
Klf11	Amh	0.88154	50.49	0.707	rgb(225, 82, 83)	1.9922	None
Mesp2	Snx9	0.88154	50.49	0.707	rgb(225, 82, 83)	1.9922	2,2
Satb1	Hvcn1	0.88154	50.49	0.707	rgb(225, 82, 83)	1.9922	None
Satb2	Hvcn1	0.88154	50.49	0.707	rgb(225, 82, 83)	1.9922	None
Sp6	Plekhf1	0.88154	50.49	0.707	rgb(225, 82, 83)	1.9922	None
Sp9	Prkab2	0.88154	50.49	0.707	rgb(225, 82, 83)	1.9922	None
Sp9	Slc2a4	0.88154	50.49	0.707	rgb(225, 82, 83)	1.9922	None
Zfp369	Ifi203	0.88154	50.49	0.707	rgb(225, 82, 83)	1.9922	None
Zfp369	Upb1	0.88154	50.49	0.707	rgb(225, 82, 83)	1.9922	None
Ar	Srpk1	0.87806	50.48	0.483	rgb(222,125,126)	1.992	2,2
Arid3a	Lbh	0.87806	50.48	0.475	rgb(222,126,127)	1.992	None
Arid3a	Stox2	0.87806	50.48	0.476	rgb(222,126,127)	1.992	None
Arid3b	Antxr2	0.87806	50.48	0.482	rgb(222,125,126)	1.992	None
Batf	Chm	0.87806	50.48	0.483	rgb(222,125,126)	1.992	None
Batf	Sdcbp2	0.87806	50.48	0.481	rgb(222,125,126)	1.992	None
Bcl11b	Rapgef3	-0.87806	50.48	-4.8E-01	rgb(113,154,235)	1.992	2,2
Bcl6b	Armcx2	0.87806	50.48	0.479	rgb(222,126,126)	1.992	None
Cebpg	Hist1h1c	0.87806	50.48	0.485	rgb(222,124,125)	1.992	None
Cebpg	Slc38a1	-0.87806	50.48	-4.8E-01	rgb(113,154,235)	1.992	None
Cebpg	Syne1	0.87806	50.48	0.478	rgb(222,126,127)	1.992	None
Creb3l2	Fes	0.87806	50.48	0.484	rgb(222,125,126)	1.992	None
Crem	Gpr97	0.87806	50.48	0.485	rgb(222,124,125)	1.992	2,2
Dbp	Myo1e	-0.87806	50.48	-4.8E-01	rgb(114,154,235)	1.992	2,2
Ddit3	Ifi203	0.87806	50.48	0.483	rgb(222,125,126)	1.992	None
Dmrt2	Npl	0.87806	50.48	0.48	rgb(222,125,126)	1.992	None
Dmrt2	Timd2	0.87806	50.48	0.483	rgb(222,125,126)	1.992	None
Ebf1	Rassf3	0.87806	50.48	0.483	rgb(222,125,126)	1.992	None
Egr1	Cutc	0.87806	50.48	0.48	rgb(222,125,126)	1.992	None
Egr1	Fkbp9	0.87806	50.48	0.482	rgb(222,125,126)	1.992	None
Egr1	Hsf2bp	0.87806	50.48	0.479	rgb(222,126,127)	1.992	None
Egr1	Slc6a13	0.87806	50.48	0.481	rgb(222,125,126)	1.992	None
Egr1	Socs5	0.87806	50.48	0.477	rgb(222,126,127)	1.992	None
Egr4	Wwp1	0.87806	50.48	0.481	rgb(222,125,126)	1.992	None
Epas1	Me2	0.87806	50.48	0.482	rgb(222,125,126)	1.992	None
Ets1	Nhs	0.87806	50.48	0.482	rgb(222,125,126)	1.992	None
Ets1	Pcgf1	0.87806	50.48	0.483	rgb(222,125,126)	1.992	None
Ets1	Syne1	0.87806	50.48	0.485	rgb(222,124,125)	1.992	None
Etv5	BC018473	-0.87806	50.48	-4.8E-01	rgb(112,153,235)	1.992	2,2
Fli1	Dlgap3	-0.87806	50.48	-4.8E-01	rgb(113,154,235)	1.992	2,2
Fli1	Tnfrsf1a	0.87806	50.48	0.479	rgb(222,126,126)	1.992	None
Fos	B430306N03Rik	-0.87806	50.48	-4.8E-01	rgb(112,153,235)	1.992	None
Fosl1	Adrb2	-0.87806	50.48	-4.8E-01	rgb(113,153,235)	1.992	None
Fosl1	Peli2	0.87806	50.48	0.481	rgb(222,125,126)	1.992	None
Fosl1	Ptgfrn	0.87806	50.48	0.479	rgb(222,126,126)	1.992	None
Fosl1	Syn1	0.87806	50.48	0.478	rgb(222,126,127)	1.992	None
Fosl2	Myof	0.87806	50.48	0.476	rgb(222,126,127)	1.992	None
Gabpa	Tprkb	0.87806	50.48	0.483	rgb(222,125,126)	1.992	None
Gabpa	Wdfy2	-0.87806	50.48	-4.8E-01	rgb(113,153,235)	1.992	None
Gata1	Dnmt3a	-0.87806	50.48	-4.8E-01	rgb(113,153,235)	1.992	None
Gata1	Gmfg	0.87806	50.48	0.484	rgb(222,125,126)	1.992	None
Gata3	Tes	0.87806	50.48	0.479	rgb(222,126,127)	1.992	None
Gli1	Atxn1	-0.87806	50.48	-4.8E-01	rgb(114,154,235)	1.992	None
Hes5	Thoc3	0.87806	50.48	0.477	rgb(222,126,127)	1.992	2,2
Hey1	Txndc17	-0.87806	50.48	-4.8E-01	rgb(113,153,235)	1.992	None
Hif1a	Bend5	0.87806	50.48	0.479	rgb(222,125,126)	1.992	2,2
Hlx	Lactb	0.87806	50.48	0.477	rgb(222,126,127)	1.992	None
Hoxd11	Bzw2	0.87806	50.48	0.475	rgb(222,126,127)	1.992	None
Irf1	Tnfsf4	-0.87806	50.48	-4.8E-01	rgb(112,153,235)	1.992	None
Irf2	Maged2	-0.87806	50.48	-4.8E-01	rgb(112,153,235)	1.992	None
Irf8	Parp9	0.87806	50.48	0.484	rgb(222,125,126)	1.992	None
Irf9	Herc6	0.87806	50.48	0.478	rgb(222,126,127)	1.992	None
Irf9	Mbtd1	-0.87806	50.48	-4.8E-01	rgb(112,153,235)	1.992	None
Jdp2	Acad9	0.87806	50.48	0.478	rgb(222,126,127)	1.992	None
Jun	Art2a-ps	0.87806	50.48	0.482	rgb(222,125,126)	1.992	None
Klf12	Tmem55b	0.87806	50.48	0.476	rgb(222,126,127)	1.992	None
Klf3	Sept4	-0.87806	50.48	-4.8E-01	rgb(113,154,235)	1.992	None
Klf4	Cebpg	0.87806	50.48	0.476	rgb(222,126,127)	1.992	None
Klf4	Eaf2	0.87806	50.48	0.476	rgb(222,126,127)	1.992	None
Lhx5	Lpxn	0.87806	50.48	0.481	rgb(222,125,126)	1.992	None
Lhx5	Rps6ka3	-0.87806	50.48	-4.8E-01	rgb(114,154,235)	1.992	None
Lhx5	Uba1	0.87806	50.48	0.485	rgb(222,124,125)	1.992	2,2
Maf	Icam1	-0.87806	50.48	-4.8E-01	rgb(113,154,235)	1.992	None
Mef2b	Cd5l	0.87806	50.48	0.481	rgb(222,125,126)	1.992	None
Mef2b	Cdkn2a	-0.87806	50.48	-4.8E-01	rgb(114,154,235)	1.992	2,2
Meis1	Ppp1r3b	0.87806	50.48	0.479	rgb(222,126,126)	1.992	None
Mxi1	2810408A11Rik	-0.87806	50.48	-4.8E-01	rgb(113,154,235)	1.992	None
Mybl1	Lgals3	0.87806	50.48	0.483	rgb(222,125,126)	1.992	2,2
Nfatc1	Prss12	0.87806	50.48	0.477	rgb(222,126,127)	1.992	None
Nfe2	Ubiad1	-0.87806	50.48	-4.8E-01	rgb(114,154,235)	1.992	None
Nfe2l2	Mex3a	0.87806	50.48	0.482	rgb(222,125,126)	1.992	2,2
Nfic	Cd96	0.87806	50.48	0.477	rgb(222,126,127)	1.992	None
Nfkb1	Ankrd23	0.87806	50.48	0.476	rgb(222,126,127)	1.992	2,2
Nfkb2	Fam129a	0.87806	50.48	0.48	rgb(222,125,126)	1.992	None
Nkx1-2	Chl1	0.87806	50.48	0.476	rgb(222,126,127)	1.992	None
Nr2f1	Pgm2	0.87806	50.48	0.484	rgb(222,125,126)	1.992	None
Nr4a1	Fam71f2	0.87806	50.48	0.481	rgb(222,125,126)	1.992	None
Plag1	Plekho2	0.87806	50.48	0.479	rgb(222,126,127)	1.992	None
Pou2f2	Fbxo11	0.87806	50.48	0.476	rgb(222,126,127)	1.992	None
Pou3f1	Pcdhgc5	0.87806	50.48	0.48	rgb(222,125,126)	1.992	None
Pparg	Atp8b4	0.87806	50.48	0.482	rgb(222,125,126)	1.992	None
Prdm1	Athl1	-0.87806	50.48	-4.8E-01	rgb(112,153,235)	1.992	None
Rara	Stap2	0.87806	50.48	0.482	rgb(222,125,126)	1.992	None
Rel	Fam129a	0.87806	50.48	0.476	rgb(222,126,127)	1.992	None
Rel	Foxp2	0.87806	50.48	0.483	rgb(222,125,126)	1.992	None
Rel	Smyd5	0.87806	50.48	0.483	rgb(222,125,126)	1.992	None
Rest	Bend4	0.87806	50.48	0.478	rgb(222,126,127)	1.992	None
Rest	Cep76	0.87806	50.48	0.478	rgb(222,126,127)	1.992	None
Rest	Zfp280b	-0.87806	50.48	-4.8E-01	rgb(113,154,235)	1.992	None
Rorc	Dpy19l3	0.87806	50.48	0.483	rgb(222,125,126)	1.992	None
Rxra	Pcdh17	0.87806	50.48	0.482	rgb(222,125,126)	1.992	2,2
Rxra	Syn2	0.87806	50.48	0.476	rgb(222,126,127)	1.992	None
Rxra	Tacc2	0.87806	50.48	0.484	rgb(222,125,125)	1.992	None
Six1	Rhoq	0.87806	50.48	0.484	rgb(222,125,126)	1.992	2,2
Six5	Myo1b	0.87806	50.48	0.481	rgb(222,125,126)	1.992	None
Smad3	Cntln	0.87806	50.48	0.484	rgb(222,125,125)	1.992	None
Smad3	Dst	0.87806	50.48	0.482	rgb(222,125,126)	1.992	None
Smad3	Gpr68	0.87806	50.48	0.481	rgb(222,125,126)	1.992	None
Sox13	Ahnak	0.87806	50.48	0.481	rgb(222,125,126)	1.992	None
Sox4	Snx19	-0.87806	50.48	-4.8E-01	rgb(113,154,235)	1.992	None
Sp2	Dkkl1	0.87806	50.48	0.481	rgb(222,125,126)	1.992	None
Sp3	Megf8	0.87806	50.48	0.476	rgb(222,126,127)	1.992	None
Spib	Evi2a	0.87806	50.48	0.484	rgb(222,125,126)	1.992	None
Srebf1	Cend1	0.87806	50.48	0.479	rgb(222,126,127)	1.992	None
Srebf1	Ern1	0.87806	50.48	0.478	rgb(222,126,127)	1.992	None
Srebf1	Rab11fip1	0.87806	50.48	0.479	rgb(222,126,127)	1.992	None
Srebf1	Rbpj	0.87806	50.48	0.481	rgb(222,125,126)	1.992	None
Srebf1	Zfp36l1	-0.87806	50.48	-4.8E-01	rgb(113,154,235)	1.992	None
Srebf2	Arid3a	0.87806	50.48	0.48	rgb(222,125,126)	1.992	None
Srebf2	Rfx7	-0.87806	50.48	-4.8E-01	rgb(114,154,235)	1.992	None
Srf	Exoc6	0.87806	50.48	0.483	rgb(222,125,126)	1.992	None
Srf	Pgap1	-0.87806	50.48	-4.8E-01	rgb(114,154,235)	1.992	None
Stat4	Fez2	-0.87806	50.48	-4.8E-01	rgb(114,154,235)	1.992	None
Stat4	Tulp3	0.87806	50.48	0.482	rgb(222,125,126)	1.992	None
Tcf12	Pcbp4	0.87806	50.48	0.478	rgb(222,126,127)	1.992	None
Tcf3	Klf10	0.87806	50.48	0.484	rgb(222,125,126)	1.992	None
Tcf3	Lst1	0.87806	50.48	0.477	rgb(222,126,127)	1.992	None
Tcf7l1	Ikbke	0.87806	50.48	0.475	rgb(222,126,127)	1.992	None
Tcf7l1	Qser1	0.87806	50.48	0.475	rgb(222,126,127)	1.992	None
Tef	Fgf2	-0.87806	50.48	-4.8E-01	rgb(112,153,235)	1.992	2,2
Yy2	Tsc1	0.87806	50.48	0.481	rgb(222,125,126)	1.992	None
Zbtb7a	Acot6	-0.87806	50.48	-4.8E-01	rgb(113,154,235)	1.992	None
Zbtb7a	Epb4.1l1	0.87806	50.48	0.48	rgb(222,125,126)	1.992	2,2
Zbtb7a	Ptk7	0.87806	50.48	0.477	rgb(222,126,127)	1.992	None
Zbtb7b	Dazap2	0.87806	50.48	0.483	rgb(222,125,126)	1.992	None
Zfp105	AI506816	0.87806	50.48	0.482	rgb(222,125,126)	1.992	None
Zfp219	Lpin3	0.87806	50.48	0.477	rgb(222,126,127)	1.992	None
Zfp219	S1pr2	0.87806	50.48	0.475	rgb(222,126,127)	1.992	None
Zfp263	Amigo3	-0.87806	50.48	-4.8E-01	rgb(113,153,235)	1.992	None
Zfp263	Bbs5	0.87806	50.48	0.482	rgb(222,125,126)	1.992	None
Zfp263	H2-Ab1	0.87806	50.48	0.485	rgb(222,124,125)	1.992	None
Zfp263	Lrrc59	-0.87806	50.48	-4.8E-01	rgb(113,154,235)	1.992	None
Zfp281	Gbp7	0.87806	50.48	0.476	rgb(222,126,127)	1.992	None
Zfp281	Socs5	-0.87806	50.48	-4.8E-01	rgb(112,153,235)	1.992	None
Zfp524	Jag2	0.87806	50.48	0.478	rgb(222,126,127)	1.992	2,2
Zfx	Gatsl3	-0.87806	50.48	-4.8E-01	rgb(113,154,235)	1.992	None
Zic2	Nfkb2	0.87806	50.48	0.475	rgb(222,126,127)	1.992	None
Zscan10	Dctpp1	0.87806	50.48	0.475	rgb(222,126,127)	1.992	None
Zscan10	Elovl7	-0.87806	50.48	-4.8E-01	rgb(113,154,235)	1.992	None
Zscan10	Tmem181b-ps	0.87806	50.48	0.478	rgb(222,126,127)	1.992	None
Ankzf1	Rgs11	0.87806	50.48	0.482	rgb(222,125,126)	1.992	2,2
Casz1	Adam10	-0.87806	50.48	-4.8E-01	rgb(113,154,235)	1.992	2,2
Jazf1	Siglec5	0.87806	50.48	0.483	rgb(222,125,126)	1.992	2,2
Kdm5b	Ccng2	0.87806	50.48	0.478	rgb(222,126,127)	1.992	2,2
Lcorl	Zfp354c	0.87806	50.48	0.482	rgb(222,125,126)	1.992	2,2
Ncoa2	Ripk3	-0.87806	50.48	-4.8E-01	rgb(112,153,235)	1.992	2,2
Prdm2	Serpinf1	-0.87806	50.48	-4.8E-01	rgb(114,154,235)	1.992	2,2
Satb1	Hif1a	0.87806	50.48	0.476	rgb(222,126,127)	1.992	2,2
Satb1	Myo1e	-0.87806	50.48	-4.8E-01	rgb(112,153,235)	1.992	2,2
Satb1	Prickle1	-0.87806	50.48	-4.8E-01	rgb(113,153,235)	1.992	2,2
Sp9	Cxcr2	0.87806	50.48	0.476	rgb(222,126,127)	1.992	2,2
Tal2	Spn	0.87806	50.48	0.484	rgb(222,125,125)	1.992	2,2
Tigd2	Utf1	-0.87806	50.48	-4.8E-01	rgb(112,153,235)	1.992	2,2
Zbed3	Zkscan17	0.87806	50.48	0.483	rgb(222,125,126)	1.992	2,2
Zfp414	Ucp2	0.87806	50.48	0.475	rgb(222,126,127)	1.992	2,2
Zfp618	Tifab	0.87806	50.48	0.475	rgb(222,126,127)	1.992	2,2
Zfp629	Prkrir	0.87806	50.48	0.476	rgb(222,126,127)	1.992	2,2
Zfp956	Higd1a	-0.87806	50.48	-4.8E-01	rgb(113,154,235)	1.992	2,2
Zfp960	Ntn4	0.87806	50.48	0.479	rgb(222,125,126)	1.992	2,2
Ybx2	Hist1h1a	0.87806	50.48	0.707	rgb(225, 82, 83)	1.992	None
Ybx2	R3hdm1	0.87806	50.48	0.707	rgb(225, 82, 83)	1.992	None
Hmga1	Pcdh17	0.87806	50.48	0.707	rgb(225, 82, 83)	1.992	2,2
Lyl1	Col5a3	0.87806	50.48	0.707	rgb(225, 82, 83)	1.992	None
Tal2	Col5a3	0.87806	50.48	0.707	rgb(225, 82, 83)	1.992	None
Sp9	Slc16a2	0.87806	50.48	0.707	rgb(225, 82, 83)	1.992	None
Sp9	Stx1a	0.87806	50.48	0.707	rgb(225, 82, 83)	1.992	None
Zfp369	Cyp2d22	0.87806	50.48	0.707	rgb(225, 82, 83)	1.992	None
Ahr	Adam9	0.87457	50.47	0.47	rgb(222,127,128)	1.9918	None
Ahr	Sco1	0.87457	50.47	0.47	rgb(222,127,128)	1.9918	2,2
Ahrr	Eaf2	0.87457	50.47	0.467	rgb(222,128,129)	1.9918	None
Ar	Gltscr2	0.87457	50.47	0.465	rgb(222,128,129)	1.9918	2,2
Arid2	Gm11346	0.87457	50.47	0.47	rgb(222,127,128)	1.9918	None
Arid5a	Eci2	0.87457	50.47	0.473	rgb(222,127,128)	1.9918	None
Arid5a	Fam129c	-0.87457	50.47	-4.7E-01	rgb(114,154,235)	1.9918	2,2
Arid5a	Il23r	0.87457	50.47	0.472	rgb(222,127,128)	1.9918	None
Arid5a	Kcna3	0.87457	50.47	0.47	rgb(222,127,128)	1.9918	None
Arid5a	Runx2	0.87457	50.47	0.471	rgb(222,127,128)	1.9918	None
Atf3	Cul9	-0.87457	50.47	-4.7E-01	rgb(114,155,235)	1.9918	None
Bach1	Msc	-0.87457	50.47	-4.7E-01	rgb(116,155,235)	1.9918	None
Batf	Bcl6b	-0.87457	50.47	-4.7E-01	rgb(116,156,235)	1.9918	None
Batf	Tyw1	-0.87457	50.47	-4.7E-01	rgb(116,156,235)	1.9918	None
Batf3	Gzmb	0.87457	50.47	0.467	rgb(222,128,129)	1.9918	None
Bbx	Cd83	0.87457	50.47	0.474	rgb(222,127,127)	1.9918	None
Bhlhe41	Tnfrsf19	0.87457	50.47	0.466	rgb(222,128,129)	1.9918	None
Crem	Vgll4	0.87457	50.47	0.467	rgb(222,128,129)	1.9918	None
Dbp	Tacc1	0.87457	50.47	0.473	rgb(222,127,128)	1.9918	None
E2f1	D3Ertd751e	0.87457	50.47	0.474	rgb(222,127,127)	1.9918	None
E2f1	Gnb5	-0.87457	50.47	-4.7E-01	rgb(116,155,235)	1.9918	None
E2f1	Minpp1	0.87457	50.47	0.468	rgb(222,128,129)	1.9918	None
E2f1	Nsf	0.87457	50.47	0.466	rgb(222,128,129)	1.9918	None
E2f1	Zbtb46	-0.87457	50.47	-4.7E-01	rgb(115,155,235)	1.9918	None
E2f4	Pag1	0.87457	50.47	0.473	rgb(222,127,128)	1.9918	None
Ebf1	Dhrs3	0.87457	50.47	0.468	rgb(222,128,129)	1.9918	None
Egr1	Cyfip2	-0.87457	50.47	-4.7E-01	rgb(116,155,235)	1.9918	None
Egr1	Trappc10	-0.87457	50.47	-4.7E-01	rgb(114,154,235)	1.9918	None
Egr3	Tmem158	0.87457	50.47	0.473	rgb(222,127,128)	1.9918	None
Elf1	Notch2	0.87457	50.47	0.467	rgb(222,128,129)	1.9918	None
Elk3	Fam132b	-0.87457	50.47	-4.7E-01	rgb(114,155,235)	1.9918	2,2
Erg	Amigo2	0.87457	50.47	0.466	rgb(222,128,129)	1.9918	None
Esrra	Ccdc63	-0.87457	50.47	-4.7E-01	rgb(114,154,235)	1.9918	None
Ets1	Spef2	0.87457	50.47	0.468	rgb(222,128,129)	1.9918	None
Ets1	Tsku	0.87457	50.47	0.474	rgb(222,126,127)	1.9918	None
Etv6	2310033P09Rik	0.87457	50.47	0.474	rgb(222,126,127)	1.9918	None
Etv6	Clip3	-0.87457	50.47	-4.7E-01	rgb(114,154,235)	1.9918	None
Fli1	Pacsin1	0.87457	50.47	0.469	rgb(222,127,128)	1.9918	None
Fos	Nedd9	0.87457	50.47	0.468	rgb(222,128,128)	1.9918	None
Fos	Wdr81	0.87457	50.47	0.465	rgb(222,128,129)	1.9918	None
Fos	Znhit6	-0.87457	50.47	-4.7E-01	rgb(116,155,235)	1.9918	None
Fosl1	Gata3	-0.87457	50.47	-4.7E-01	rgb(115,155,235)	1.9918	None
Fosl1	Rbm15	-0.87457	50.47	-4.7E-01	rgb(114,154,235)	1.9918	None
Fosl1	Ripk1	0.87457	50.47	0.475	rgb(222,126,127)	1.9918	None
Fosl2	Fbxo2	0.87457	50.47	0.471	rgb(222,127,128)	1.9918	None
Foxc1	Rufy3	-0.87457	50.47	-4.7E-01	rgb(115,155,235)	1.9918	None
Foxh1	Cetn4	-0.87457	50.47	-4.7E-01	rgb(115,155,235)	1.9918	2,2
Foxj1	Gimap8	-0.87457	50.47	-4.7E-01	rgb(116,155,235)	1.9918	None
Foxj1	Insm1	0.87457	50.47	0.472	rgb(222,127,128)	1.9918	None
Foxj1	Kctd12	0.87457	50.47	0.475	rgb(222,126,127)	1.9918	None
Foxn2	Bcl2l11	0.87457	50.47	0.47	rgb(222,127,128)	1.9918	None
Foxo3	Ikzf2	0.87457	50.47	0.473	rgb(222,127,128)	1.9918	None
Foxp1	Cdkn1b	0.87457	50.47	0.471	rgb(222,127,128)	1.9918	None
Foxq1	Ctss	0.87457	50.47	0.473	rgb(222,127,128)	1.9918	None
Gabpa	Tarsl2	-0.87457	50.47	-4.7E-01	rgb(116,156,235)	1.9918	None
Gata1	Arsb	0.87457	50.47	0.472	rgb(222,127,128)	1.9918	None
Gata2	Art2a-ps	0.87457	50.47	0.471	rgb(222,127,128)	1.9918	None
Gata3	Ets2	0.87457	50.47	0.471	rgb(222,127,128)	1.9918	None
Gli1	Apobec2	0.87457	50.47	0.469	rgb(222,127,128)	1.9918	None
Hey1	Fancm	0.87457	50.47	0.472	rgb(222,127,128)	1.9918	None
Hif1a	Lhx2	0.87457	50.47	0.474	rgb(222,127,127)	1.9918	None
Hif1a	Tgfb3	0.87457	50.47	0.466	rgb(222,128,129)	1.9918	None
Hif3a	Fam129c	-0.87457	50.47	-4.7E-01	rgb(116,155,235)	1.9918	2,2
Hlx	Lypd6b	0.87457	50.47	0.467	rgb(222,128,129)	1.9918	None
Hlx	Pltp	0.87457	50.47	0.474	rgb(222,126,127)	1.9918	None
Hmx3	Gbp2	0.87457	50.47	0.469	rgb(222,127,128)	1.9918	None
Hmx3	Hopx	-0.87457	50.47	-4.7E-01	rgb(114,154,235)	1.9918	2,2
Hoxd11	Clybl	0.87457	50.47	0.472	rgb(222,127,128)	1.9918	None
Ikzf4	Dusp12	0.87457	50.47	0.472	rgb(222,127,128)	1.9918	None
Irf2	Abcb1b	0.87457	50.47	0.47	rgb(222,127,128)	1.9918	None
Irf2	Sfmbt2	0.87457	50.47	0.469	rgb(222,127,128)	1.9918	None
Irf4	4930417O13Rik	0.87457	50.47	0.474	rgb(222,126,127)	1.9918	None
Irf5	Creb3l2	-0.87457	50.47	-4.7E-01	rgb(116,155,235)	1.9918	None
Irf7	Gbp6	0.87457	50.47	0.473	rgb(222,127,128)	1.9918	None
Klf12	Rnf19b	0.87457	50.47	0.467	rgb(222,128,129)	1.9918	None
Klf13	Wipf1	0.87457	50.47	0.472	rgb(222,127,128)	1.9918	None
Klf2	Cd22	0.87457	50.47	0.466	rgb(222,128,129)	1.9918	None
Klf3	Perp	0.87457	50.47	0.472	rgb(222,127,128)	1.9918	None
Klf4	Nudt6	-0.87457	50.47	-4.7E-01	rgb(115,155,235)	1.9918	None
Klf4	Parp16	0.87457	50.47	0.471	rgb(222,127,128)	1.9918	None
Klf5	Slc12a8	0.87457	50.47	0.475	rgb(222,126,127)	1.9918	None
Lcor	Eif4e3	0.87457	50.47	0.473	rgb(222,127,128)	1.9918	None
Lcor	Lsp1	0.87457	50.47	0.47	rgb(222,127,128)	1.9918	2,2
Lhx5	Piga	-0.87457	50.47	-4.7E-01	rgb(116,156,235)	1.9918	2,2
Maf	Gprc5a	0.87457	50.47	0.47	rgb(222,127,128)	1.9918	None
Mafb	Cxcl2	0.87457	50.47	0.474	rgb(222,126,127)	1.9918	2,2
Meis1	Prex1	0.87457	50.47	0.469	rgb(222,127,128)	1.9918	None
Mnt	Tns4	0.87457	50.47	0.471	rgb(222,127,128)	1.9918	None
Msc	Mtmr7	0.87457	50.47	0.468	rgb(222,128,129)	1.9918	None
Msx2	Utp20	0.87457	50.47	0.469	rgb(222,127,128)	1.9918	None
Myc	Mfsd7c	0.87457	50.47	0.474	rgb(222,126,127)	1.9918	None
Mypop	Epas1	0.87457	50.47	0.467	rgb(222,128,129)	1.9918	None
Nfat5	S1pr1	-0.87457	50.47	-4.7E-01	rgb(114,154,235)	1.9918	None
Nfat5	Ubiad1	0.87457	50.47	0.465	rgb(222,128,129)	1.9918	None
Nfatc4	Hist2h4	0.87457	50.47	0.469	rgb(222,127,128)	1.9918	None
Nfe2l2	Tnip3	0.87457	50.47	0.465	rgb(222,128,129)	1.9918	None
Nfkb1	Rufy3	0.87457	50.47	0.474	rgb(222,127,127)	1.9918	None
Nfkb2	Adam8	0.87457	50.47	0.47	rgb(222,127,128)	1.9918	None
Nfkb2	Isg20	0.87457	50.47	0.471	rgb(222,127,128)	1.9918	None
Nfkb2	Nupr1	0.87457	50.47	0.468	rgb(222,128,129)	1.9918	None
Nfkb2	Pparg	0.87457	50.47	0.472	rgb(222,127,128)	1.9918	None
Nfkb2	Zfp827	0.87457	50.47	0.47	rgb(222,127,128)	1.9918	None
Nhlh1	Aacs	0.87457	50.47	0.469	rgb(222,127,128)	1.9918	None
Nkx3-1	Naca	0.87457	50.47	0.473	rgb(222,127,128)	1.9918	2,2
Nr1d2	Gcnt2	0.87457	50.47	0.473	rgb(222,127,128)	1.9918	2,2
Nr1d2	Il1r1	0.87457	50.47	0.467	rgb(222,128,129)	1.9918	None
Nr1d2	Slc4a11	0.87457	50.47	0.47	rgb(222,127,128)	1.9918	None
Ovol1	Timp1	0.87457	50.47	0.471	rgb(222,127,128)	1.9918	2,2
Pbx2	Ifi27l2a	0.87457	50.47	0.471	rgb(222,127,128)	1.9918	None
Pou2af1	Gpr82	0.87457	50.47	0.469	rgb(222,127,128)	1.9918	2,2
Pou3f1	Nkain1	0.87457	50.47	0.474	rgb(222,126,127)	1.9918	2,2
Ppara	Gpr68	0.87457	50.47	0.467	rgb(222,128,129)	1.9918	None
Ppard	Il17a	0.87457	50.47	0.473	rgb(222,127,128)	1.9918	None
Pparg	D630039A03Rik	0.87457	50.47	0.466	rgb(222,128,129)	1.9918	None
Pparg	Gucy2e	0.87457	50.47	0.473	rgb(222,127,128)	1.9918	None
Pparg	Lrrn3	0.87457	50.47	0.471	rgb(222,127,128)	1.9918	None
Rfx2	Lmna	0.87457	50.47	0.47	rgb(222,127,128)	1.9918	None
Rfx7	Susd1	0.87457	50.47	0.468	rgb(222,128,129)	1.9918	None
Rora	Adam12	0.87457	50.47	0.47	rgb(222,127,128)	1.9918	2,2
Rora	Cyth4	0.87457	50.47	0.475	rgb(222,126,127)	1.9918	None
Rora	Furin	0.87457	50.47	0.471	rgb(222,127,128)	1.9918	2,2
Rora	Stab1	0.87457	50.47	0.474	rgb(222,127,127)	1.9918	None
Rreb1	Ern1	0.87457	50.47	0.472	rgb(222,127,128)	1.9918	None
Runx1	D1Ertd622e	-0.87457	50.47	-4.7E-01	rgb(115,155,235)	1.9918	None
Rxra	Csf2rb	0.87457	50.47	0.473	rgb(222,127,128)	1.9918	None
Scrt1	Gja5	-0.87457	50.47	-4.7E-01	rgb(114,155,235)	1.9918	2,2
Six1	Fbxo18	0.87457	50.47	0.467	rgb(222,128,129)	1.9918	2,2
Six1	Lypd6b	-0.87457	50.47	-4.7E-01	rgb(115,155,235)	1.9918	None
Six1	Sh3bp1	0.87457	50.47	0.471	rgb(222,127,128)	1.9918	2,2
Six5	Ets2	0.87457	50.47	0.471	rgb(222,127,128)	1.9918	None
Smad3	Adam19	0.87457	50.47	0.472	rgb(222,127,128)	1.9918	None
Smad3	Bspry	-0.87457	50.47	-4.7E-01	rgb(115,155,235)	1.9918	None
Smad3	Ctla2b	0.87457	50.47	0.472	rgb(222,127,128)	1.9918	None
Smad3	Stat5b	0.87457	50.47	0.466	rgb(222,128,129)	1.9918	None
Snai3	Upb1	0.87457	50.47	0.465	rgb(222,128,129)	1.9918	None
Sox21	Alcam	-0.87457	50.47	-4.7E-01	rgb(114,154,235)	1.9918	None
Sox21	Pde4d	0.87457	50.47	0.471	rgb(222,127,128)	1.9918	None
Sox4	Dusp22	0.87457	50.47	0.473	rgb(222,127,128)	1.9918	None
Sp2	Mfge8	0.87457	50.47	0.475	rgb(222,126,127)	1.9918	None
Sp4	Mctp1	0.87457	50.47	0.472	rgb(222,127,128)	1.9918	None
Srebf1	Pstpip1	0.87457	50.47	0.47	rgb(222,127,128)	1.9918	None
Srebf1	Ypel4	0.87457	50.47	0.471	rgb(222,127,128)	1.9918	None
Srebf2	F730043M19Rik	0.87457	50.47	0.47	rgb(222,127,128)	1.9918	None
Srebf2	Icosl	-0.87457	50.47	-4.7E-01	rgb(114,154,235)	1.9918	None
Srf	Hist1h1e	0.87457	50.47	0.467	rgb(222,128,129)	1.9918	None
Srf	Klrd1	0.87457	50.47	0.469	rgb(222,127,128)	1.9918	2,2
Srf	Ppm1j	0.87457	50.47	0.471	rgb(222,127,128)	1.9918	None
Stat1	Bcl2l1	-0.87457	50.47	-4.7E-01	rgb(116,156,235)	1.9918	None
Stat2	4930486L24Rik	-0.87457	50.47	-4.7E-01	rgb(115,155,235)	1.9918	None
Stat3	A230072C01Rik	0.87457	50.47	0.475	rgb(222,126,127)	1.9918	None
Stat3	Dock11	-0.87457	50.47	-4.7E-01	rgb(114,154,235)	1.9918	None
Stat3	Ppm1j	0.87457	50.47	0.465	rgb(222,128,129)	1.9918	2,2
Stat3	Rnf130	-0.87457	50.47	-4.7E-01	rgb(115,155,235)	1.9918	None
Stat4	Rragd	0.87457	50.47	0.473	rgb(222,127,128)	1.9918	None
Tcf3	Cecr6	0.87457	50.47	0.468	rgb(222,128,129)	1.9918	None
Tcf3	Srsf12	0.87457	50.47	0.47	rgb(222,127,128)	1.9918	None
Tef	Pck2	0.87457	50.47	0.475	rgb(222,126,127)	1.9918	None
Trp53	9030617O03Rik	0.87457	50.47	0.465	rgb(222,128,129)	1.9918	None
Trp53	Cd70	0.87457	50.47	0.467	rgb(222,128,129)	1.9918	None
Trp73	Perp	0.87457	50.47	0.466	rgb(222,128,129)	1.9918	None
Zbtb33	B4galt5	0.87457	50.47	0.47	rgb(222,127,128)	1.9918	None
Zbtb4	Hdac4	0.87457	50.47	0.467	rgb(222,128,129)	1.9918	None
Zbtb7a	Abcg3	-0.87457	50.47	-4.7E-01	rgb(115,155,235)	1.9918	None
Zbtb7a	Chd7	0.87457	50.47	0.47	rgb(222,127,128)	1.9918	None
Zbtb7b	Brsk1	0.87457	50.47	0.466	rgb(222,128,129)	1.9918	None
Zbtb7b	Rcor2	0.87457	50.47	0.469	rgb(222,127,128)	1.9918	None
Zfp148	Klf7	0.87457	50.47	0.468	rgb(222,128,129)	1.9918	None
Zfp182	Lrba	-0.87457	50.47	-4.7E-01	rgb(116,155,235)	1.9918	None
Zfp219	Pfkp	-0.87457	50.47	-4.7E-01	rgb(116,156,235)	1.9918	None
Zfp219	Rcan3	-0.87457	50.47	-4.7E-01	rgb(115,155,235)	1.9918	None
Zfp219	Rhebl1	-0.87457	50.47	-4.7E-01	rgb(116,155,235)	1.9918	None
Zfp263	Gpnmb	0.87457	50.47	0.47	rgb(222,127,128)	1.9918	None
Zfp263	Prss30	0.87457	50.47	0.47	rgb(222,127,128)	1.9918	None
Zfp281	Ctsb	-0.87457	50.47	-4.7E-01	rgb(115,155,235)	1.9918	None
Zfp281	Gabrr2	0.87457	50.47	0.471	rgb(222,127,128)	1.9918	None
Zfp281	Ppard	0.87457	50.47	0.47	rgb(222,127,128)	1.9918	None
Zfp628	Endod1	-0.87457	50.47	-4.7E-01	rgb(114,154,235)	1.9918	2,2
Zfp652	Scin	0.87457	50.47	0.474	rgb(222,126,127)	1.9918	None
Zic2	Heg1	0.87457	50.47	0.473	rgb(222,127,128)	1.9918	None
Atmin	Rnf149	-0.87457	50.47	-4.7E-01	rgb(114,154,235)	1.9918	2,2
Casz1	Kcnq2	0.87457	50.47	0.471	rgb(222,127,128)	1.9918	2,2
Drap1	Ly6k	0.87457	50.47	0.465	rgb(222,128,129)	1.9918	2,2
L3mbtl3	Avpi1	-0.87457	50.47	-4.7E-01	rgb(116,155,235)	1.9918	2,2
Mbnl2	Pak1	0.87457	50.47	0.466	rgb(222,128,129)	1.9918	2,2
Phf20	Tst	0.87457	50.47	0.468	rgb(222,128,129)	1.9918	2,2
Tal2	Dsp	0.87457	50.47	0.468	rgb(222,128,129)	1.9918	2,2
Tal2	Nkx1-2	0.87457	50.47	0.472	rgb(222,127,128)	1.9918	2,2
Tal2	Tnfrsf13c	0.87457	50.47	0.468	rgb(222,128,129)	1.9918	2,2
Tbx6	Sez6l2	0.87457	50.47	0.467	rgb(222,128,129)	1.9918	2,2
Zfp318	Enpp4	-0.87457	50.47	-4.7E-01	rgb(115,155,235)	1.9918	2,2
Zfp385a	Rhod	0.87457	50.47	0.474	rgb(222,127,127)	1.9918	2,2
Zfp64	Fbxw2	-0.87457	50.47	-4.7E-01	rgb(115,155,235)	1.9918	2,2
Zfp667	Rcn3	0.87457	50.47	0.467	rgb(222,128,129)	1.9918	2,2
Zfp787	Ocrl	-0.87457	50.47	-4.7E-01	rgb(115,155,235)	1.9918	2,2
Lyl1	Rhoc	0.87457	50.47	0.707	rgb(225, 82, 83)	1.9918	None
Tal2	Rhoc	0.87457	50.47	0.707	rgb(225, 82, 83)	1.9918	None
Satb1	Lrba	0.87457	50.47	0.707	rgb(225, 82, 83)	1.9918	None
Satb2	Lrba	0.87457	50.47	0.707	rgb(225, 82, 83)	1.9918	None
Sp6	Gnptab	0.87457	50.47	0.707	rgb(225, 82, 83)	1.9918	None
Sp9	March9	0.87457	50.47	0.707	rgb(225, 82, 83)	1.9918	None
Ahrr	F2rl1	0.87109	50.46	0.458	rgb(222,130,131)	1.9916	None
Ar	Sra1	0.87109	50.46	0.46	rgb(222,129,130)	1.9916	None
Ar	Tubgcp5	-0.87109	50.46	-4.6E-01	rgb(118,157,234)	1.9916	2,2
Arid2	Mmd	0.87109	50.46	0.459	rgb(222,129,130)	1.9916	None
Arid5a	Mitf	0.87109	50.46	0.463	rgb(222,129,130)	1.9916	None
Atf2	Rell1	0.87109	50.46	0.462	rgb(222,129,130)	1.9916	None
Atf2	Tspyl4	0.87109	50.46	0.461	rgb(222,129,130)	1.9916	None
Bach1	Cmas	-0.87109	50.46	-4.6E-01	rgb(117,156,235)	1.9916	None
Batf	Map4k4	0.87109	50.46	0.459	rgb(222,129,130)	1.9916	None
Batf	Pak1	0.87109	50.46	0.464	rgb(222,128,129)	1.9916	None
Batf	Snapc1	0.87109	50.46	0.46	rgb(222,129,130)	1.9916	None
Batf	Stx2	0.87109	50.46	0.455	rgb(222,130,131)	1.9916	None
Batf3	Plk2	0.87109	50.46	0.456	rgb(222,130,131)	1.9916	None
Bcl11b	5430427O19Rik	0.87109	50.46	0.46	rgb(222,129,130)	1.9916	None
Bcl6	Cmya5	0.87109	50.46	0.456	rgb(222,130,131)	1.9916	None
Bhlhe40	Insl3	0.87109	50.46	0.463	rgb(222,128,129)	1.9916	None
Cdc5l	Pdhx	0.87109	50.46	0.464	rgb(222,128,129)	1.9916	None
Cebpb	Golm1	-0.87109	50.46	-4.6E-01	rgb(117,156,235)	1.9916	None
Cebpb	Nphp3	0.87109	50.46	0.461	rgb(222,129,130)	1.9916	None
Cebpb	Zbtb10	0.87109	50.46	0.458	rgb(222,130,130)	1.9916	None
Cebpg	Cutc	-0.87109	50.46	-4.6E-01	rgb(117,156,235)	1.9916	None
Dmrt2	Runx2	0.87109	50.46	0.465	rgb(222,128,129)	1.9916	None
Dmrta2	Klrd1	0.87109	50.46	0.462	rgb(222,129,130)	1.9916	None
E2f1	Cmtm4	0.87109	50.46	0.458	rgb(222,129,130)	1.9916	None
E2f1	Rab4b	-0.87109	50.46	-4.6E-01	rgb(118,157,234)	1.9916	None
E2f1	Slc16a13	0.87109	50.46	0.458	rgb(222,129,130)	1.9916	None
E2f4	Dctn4	-0.87109	50.46	-4.6E-01	rgb(117,156,235)	1.9916	None
Ebf1	Prkcd	0.87109	50.46	0.464	rgb(222,128,129)	1.9916	None
Ebf1	Rasgrp1	0.87109	50.46	0.463	rgb(222,129,130)	1.9916	None
Ebf1	Sqstm1	0.87109	50.46	0.458	rgb(222,129,130)	1.9916	None
Egr1	Ermp1	0.87109	50.46	0.457	rgb(222,130,131)	1.9916	None
Egr1	Etnk2	0.87109	50.46	0.458	rgb(222,130,130)	1.9916	None
Egr2	2310015A10Rik	0.87109	50.46	0.455	rgb(222,130,131)	1.9916	None
Egr3	Ncs1	-0.87109	50.46	-4.6E-01	rgb(117,156,235)	1.9916	None
Egr4	Mapk11	0.87109	50.46	0.457	rgb(222,130,131)	1.9916	None
Egr4	Pbx2	0.87109	50.46	0.455	rgb(222,130,131)	1.9916	None
Egr4	Sec14l1	0.87109	50.46	0.463	rgb(222,129,129)	1.9916	None
Elf1	Ccl25	0.87109	50.46	0.459	rgb(222,129,130)	1.9916	None
Elf1	Exo1	-0.87109	50.46	-4.6E-01	rgb(116,156,235)	1.9916	None
Elf1	Ikbke	0.87109	50.46	0.463	rgb(222,129,130)	1.9916	None
Elf1	Ptpn2	-0.87109	50.46	-4.6E-01	rgb(116,156,235)	1.9916	None
Elf1	Snhg6	-0.87109	50.46	-4.6E-01	rgb(117,156,235)	1.9916	None
Elf1	Zfp612	0.87109	50.46	0.461	rgb(222,129,130)	1.9916	None
Elk3	Vegfa	-0.87109	50.46	-4.6E-01	rgb(117,156,235)	1.9916	None
Ets1	Cd86	0.87109	50.46	0.458	rgb(222,130,131)	1.9916	None
Etv6	Dpm3	0.87109	50.46	0.459	rgb(222,129,130)	1.9916	None
Fli1	Klhl6	0.87109	50.46	0.458	rgb(222,130,131)	1.9916	None
Fli1	Paqr8	0.87109	50.46	0.464	rgb(222,128,129)	1.9916	None
Foxa1	Mapk6	0.87109	50.46	0.464	rgb(222,128,129)	1.9916	None
Foxc1	Pgap1	0.87109	50.46	0.462	rgb(222,129,130)	1.9916	None
Foxc1	Sept9	-0.87109	50.46	-4.6E-01	rgb(118,157,234)	1.9916	None
Foxf2	Tnfsf11	0.87109	50.46	0.459	rgb(222,129,130)	1.9916	2,2
Foxh1	Wscd2	0.87109	50.46	0.464	rgb(222,128,129)	1.9916	2,2
Foxp3	Tlr7	-0.87109	50.46	-4.6E-01	rgb(117,156,235)	1.9916	None
Foxq1	Armcx6	0.87109	50.46	0.463	rgb(222,129,130)	1.9916	None
Foxq1	Edem1	0.87109	50.46	0.46	rgb(222,129,130)	1.9916	None
Foxq1	Il17a	0.87109	50.46	0.46	rgb(222,129,130)	1.9916	None
Gata1	Sepw1	0.87109	50.46	0.463	rgb(222,129,129)	1.9916	None
Gata1	Serpinf1	0.87109	50.46	0.458	rgb(222,129,130)	1.9916	None
Gata2	Pdcd1lg2	0.87109	50.46	0.458	rgb(222,130,131)	1.9916	None
Gata3	Dtx4	0.87109	50.46	0.461	rgb(222,129,130)	1.9916	None
Hes1	Fkrp	0.87109	50.46	0.457	rgb(222,130,131)	1.9916	None
Hic1	Pknox1	0.87109	50.46	0.46	rgb(222,129,130)	1.9916	None
Hif1a	Vldlr	0.87109	50.46	0.461	rgb(222,129,130)	1.9916	2,2
Hmg20b	Car5b	0.87109	50.46	0.46	rgb(222,129,130)	1.9916	None
Hoxb1	Mllt3	0.87109	50.46	0.465	rgb(222,128,129)	1.9916	None
Ikzf2	Grn	-0.87109	50.46	-4.6E-01	rgb(116,156,235)	1.9916	2,2
Irf5	Lyn	0.87109	50.46	0.46	rgb(222,129,130)	1.9916	None
Irf5	Myo3b	-0.87109	50.46	-4.6E-01	rgb(117,156,235)	1.9916	None
Irf7	Il18r1	0.87109	50.46	0.464	rgb(222,128,129)	1.9916	None
Irf7	Serpinb9	0.87109	50.46	0.458	rgb(222,130,130)	1.9916	None
Jun	5330426P16Rik	0.87109	50.46	0.461	rgb(222,129,130)	1.9916	2,2
Jun	Fancm	0.87109	50.46	0.462	rgb(222,129,130)	1.9916	None
Junb	Ncoa7	-0.87109	50.46	-4.6E-01	rgb(117,156,235)	1.9916	None
Jund	Tpbg	0.87109	50.46	0.46	rgb(222,129,130)	1.9916	None
Klf2	Pacs1	0.87109	50.46	0.46	rgb(222,129,130)	1.9916	None
Klf3	Lgals1	0.87109	50.46	0.46	rgb(222,129,130)	1.9916	None
Klf4	Cdc25b	0.87109	50.46	0.461	rgb(222,129,130)	1.9916	None
Klf4	Cep170	0.87109	50.46	0.456	rgb(222,130,131)	1.9916	None
Klf5	9030617O03Rik	0.87109	50.46	0.461	rgb(222,129,130)	1.9916	None
Klf7	Emp3	0.87109	50.46	0.46	rgb(222,129,130)	1.9916	None
Klf8	Fam111a	0.87109	50.46	0.455	rgb(222,130,131)	1.9916	None
Klf8	Plekho2	0.87109	50.46	0.458	rgb(222,129,130)	1.9916	None
Klf9	Cdk5	-0.87109	50.46	-4.6E-01	rgb(117,156,235)	1.9916	None
Lhx6	Mndal	0.87109	50.46	0.456	rgb(222,130,131)	1.9916	None
Maf	Klra2	0.87109	50.46	0.458	rgb(222,130,130)	1.9916	None
Maf	Stc2	-0.87109	50.46	-4.6E-01	rgb(118,157,234)	1.9916	None
Mafb	Sytl2	0.87109	50.46	0.457	rgb(222,130,131)	1.9916	None
Mef2d	Dpp4	0.87109	50.46	0.456	rgb(222,130,131)	1.9916	None
Mef2d	Kis2	0.87109	50.46	0.459	rgb(222,129,130)	1.9916	None
Meis1	Pgs1	0.87109	50.46	0.459	rgb(222,129,130)	1.9916	None
Meis1	Ppp1r1b	0.87109	50.46	0.455	rgb(222,130,131)	1.9916	None
Meis2	Bmp2	0.87109	50.46	0.457	rgb(222,130,131)	1.9916	None
Mlxipl	Tacc1	0.87109	50.46	0.458	rgb(222,130,131)	1.9916	None
Msc	Nphp3	0.87109	50.46	0.459	rgb(222,129,130)	1.9916	None
Mxi1	4930412O13Rik	0.87109	50.46	0.462	rgb(222,129,130)	1.9916	None
Mxi1	Il17f	0.87109	50.46	0.456	rgb(222,130,131)	1.9916	None
Mxi1	Stk39	-0.87109	50.46	-4.6E-01	rgb(116,156,235)	1.9916	None
Myc	Gpnmb	-0.87109	50.46	-4.6E-01	rgb(118,157,234)	1.9916	None
Myc	Zfp318	-0.87109	50.46	-4.6E-01	rgb(118,157,234)	1.9916	None
Nfatc2	Ifih1	0.87109	50.46	0.462	rgb(222,129,130)	1.9916	None
Nfatc4	Epn2	-0.87109	50.46	-4.6E-01	rgb(117,156,234)	1.9916	2,2
Nfia	Abcb1a	0.87109	50.46	0.459	rgb(222,129,130)	1.9916	None
Nfia	Irf4	0.87109	50.46	0.456	rgb(222,130,131)	1.9916	None
Nfkb1	Ptpn2	-0.87109	50.46	-4.6E-01	rgb(117,156,234)	1.9916	None
Nfkb2	Lsp1	0.87109	50.46	0.457	rgb(222,130,131)	1.9916	None
Nfkb2	Zfp618	0.87109	50.46	0.463	rgb(222,129,130)	1.9916	None
Nr1d2	Lum	0.87109	50.46	0.455	rgb(222,130,131)	1.9916	None
Nr3c1	Abcb1b	0.87109	50.46	0.457	rgb(222,130,131)	1.9916	None
Nr3c1	Zfp568	0.87109	50.46	0.459	rgb(222,129,130)	1.9916	None
Nr4a1	Slc29a3	0.87109	50.46	0.464	rgb(222,128,129)	1.9916	None
Ovol1	Sox5	0.87109	50.46	0.46	rgb(222,129,130)	1.9916	None
Ovol1	Tmem17	-0.87109	50.46	-4.6E-01	rgb(117,156,235)	1.9916	2,2
Pbx2	Fbxo44	0.87109	50.46	0.464	rgb(222,128,129)	1.9916	None
Plag1	Cercam	0.87109	50.46	0.462	rgb(222,129,130)	1.9916	None
Plagl2	Rftn1	0.87109	50.46	0.465	rgb(222,128,129)	1.9916	None
Pou2af1	Crebbp	0.87109	50.46	0.456	rgb(222,130,131)	1.9916	None
Pou2f2	Anxa11	-0.87109	50.46	-4.6E-01	rgb(117,156,235)	1.9916	None
Pou3f1	Slc6a9	-0.87109	50.46	-4.6E-01	rgb(118,157,234)	1.9916	2,2
Pou6f1	Eml1	0.87109	50.46	0.457	rgb(222,130,131)	1.9916	None
Pou6f1	Galm	0.87109	50.46	0.464	rgb(222,128,129)	1.9916	None
Pou6f1	Gigyf2	0.87109	50.46	0.462	rgb(222,129,130)	1.9916	None
Pparg	Crtam	0.87109	50.46	0.456	rgb(222,130,131)	1.9916	None
Pparg	Pqlc1	-0.87109	50.46	-4.6E-01	rgb(117,156,235)	1.9916	None
Prdm1	Fam46c	-0.87109	50.46	-4.6E-01	rgb(118,157,234)	1.9916	None
Prox1	Pgrmc1	0.87109	50.46	0.464	rgb(222,128,129)	1.9916	2,2
Rara	Cacnb3	0.87109	50.46	0.46	rgb(222,129,130)	1.9916	None
Rarg	Sbf2	0.87109	50.46	0.46	rgb(222,129,130)	1.9916	None
Rel	Gpr65	0.87109	50.46	0.456	rgb(222,130,131)	1.9916	None
Rel	Ift57	0.87109	50.46	0.46	rgb(222,129,130)	1.9916	None
Rel	Nfat5	0.87109	50.46	0.46	rgb(222,129,130)	1.9916	None
Relb	App	0.87109	50.46	0.457	rgb(222,130,131)	1.9916	None
Relb	Cd74	0.87109	50.46	0.457	rgb(222,130,131)	1.9916	None
Relb	Selp	-0.87109	50.46	-4.6E-01	rgb(118,157,234)	1.9916	2,2
Rest	Gzmf	0.87109	50.46	0.459	rgb(222,129,130)	1.9916	None
Rest	Mbtd1	-0.87109	50.46	-4.6E-01	rgb(117,156,235)	1.9916	None
Rest	Ppp2r5b	0.87109	50.46	0.456	rgb(222,130,131)	1.9916	None
Rest	Rab20	0.87109	50.46	0.46	rgb(222,129,130)	1.9916	None
Rest	Snx10	0.87109	50.46	0.457	rgb(222,130,131)	1.9916	None
Rest	Trappc10	0.87109	50.46	0.459	rgb(222,129,130)	1.9916	None
Rfx1	Inpp4b	-0.87109	50.46	-4.6E-01	rgb(116,156,235)	1.9916	None
Rfx1	Sv2c	0.87109	50.46	0.456	rgb(222,130,131)	1.9916	None
Rora	Lta	0.87109	50.46	0.461	rgb(222,129,130)	1.9916	None
Rorc	Myo10	0.87109	50.46	0.459	rgb(222,129,130)	1.9916	None
Rreb1	Fgd6	0.87109	50.46	0.462	rgb(222,129,130)	1.9916	None
Rreb1	Rraga	0.87109	50.46	0.459	rgb(222,129,130)	1.9916	None
Rreb1	Tceal3	0.87109	50.46	0.458	rgb(222,129,130)	1.9916	2,2
Runx2	Trpv2	0.87109	50.46	0.463	rgb(222,129,129)	1.9916	None
Runx3	Tbc1d5	-0.87109	50.46	-4.6E-01	rgb(118,156,234)	1.9916	None
Rxra	Adra2b	0.87109	50.46	0.464	rgb(222,128,129)	1.9916	None
Rxra	Rgma	0.87109	50.46	0.457	rgb(222,130,131)	1.9916	None
Rxra	Slc12a3	0.87109	50.46	0.463	rgb(222,129,130)	1.9916	None
Rxra	Slc26a9	0.87109	50.46	0.461	rgb(222,129,130)	1.9916	None
Rxra	Sra1	-0.87109	50.46	-4.6E-01	rgb(118,157,234)	1.9916	None
Rxrb	Polr3gl	0.87109	50.46	0.463	rgb(222,129,130)	1.9916	None
Six4	Ica1l	0.87109	50.46	0.461	rgb(222,129,130)	1.9916	None
Six5	Amigo2	0.87109	50.46	0.459	rgb(222,129,130)	1.9916	None
Six5	Atp6v1g1	0.87109	50.46	0.459	rgb(222,129,130)	1.9916	None
Smad4	Smtn	0.87109	50.46	0.456	rgb(222,130,131)	1.9916	None
Snai3	Acad8	-0.87109	50.46	-4.6E-01	rgb(117,156,234)	1.9916	2,2
Sox12	Ikzf3	0.87109	50.46	0.463	rgb(222,129,130)	1.9916	None
Sp110	A930004D18Rik	-0.87109	50.46	-4.6E-01	rgb(118,157,234)	1.9916	None
Sp3	Cntnap1	0.87109	50.46	0.458	rgb(222,130,130)	1.9916	None
Sp3	Zfp503	0.87109	50.46	0.464	rgb(222,128,129)	1.9916	None
Sp4	Pawr	0.87109	50.46	0.456	rgb(222,130,131)	1.9916	None
Spib	Kctd12	0.87109	50.46	0.456	rgb(222,130,131)	1.9916	None
Srebf1	Dgat1	0.87109	50.46	0.464	rgb(222,128,129)	1.9916	2,2
Srf	Spire1	0.87109	50.46	0.464	rgb(222,128,129)	1.9916	None
Stat1	Map3k1	0.87109	50.46	0.457	rgb(222,130,131)	1.9916	None
Stat2	Gpr15	-0.87109	50.46	-4.6E-01	rgb(118,157,234)	1.9916	None
Stat2	Mx2	0.87109	50.46	0.456	rgb(222,130,131)	1.9916	None
Stat3	5730508B09Rik	0.87109	50.46	0.459	rgb(222,129,130)	1.9916	None
Stat3	Mapk14	-0.87109	50.46	-4.6E-01	rgb(117,156,235)	1.9916	None
Stat3	Pwwp2b	0.87109	50.46	0.461	rgb(222,129,130)	1.9916	None
Stat4	Pla2g12a	0.87109	50.46	0.459	rgb(222,129,130)	1.9916	None
Stat5b	Gp49a	0.87109	50.46	0.458	rgb(222,130,130)	1.9916	2,2
Stat5b	Lilrb4	0.87109	50.46	0.46	rgb(222,129,130)	1.9916	2,2
Tcf12	Mrgpre	0.87109	50.46	0.458	rgb(222,129,130)	1.9916	None
Tcf7l2	Zhx2	-0.87109	50.46	-4.6E-01	rgb(117,156,235)	1.9916	None
Tead1	Abtb2	0.87109	50.46	0.458	rgb(222,130,130)	1.9916	None
Tead1	Col23a1	0.87109	50.46	0.465	rgb(222,128,129)	1.9916	None
Tef	Ggta1	0.87109	50.46	0.463	rgb(222,129,129)	1.9916	None
Thrb	Zfp36	0.87109	50.46	0.465	rgb(222,128,129)	1.9916	None
Topors	Atp8b4	-0.87109	50.46	-4.6E-01	rgb(117,156,234)	1.9916	None
Trp53	Lrrc28	0.87109	50.46	0.46	rgb(222,129,130)	1.9916	None
Trp73	Gpr35	-0.87109	50.46	-4.6E-01	rgb(118,157,234)	1.9916	2,2
Trp73	Hes1	0.87109	50.46	0.459	rgb(222,129,130)	1.9916	None
Xbp1	Psd	0.87109	50.46	0.464	rgb(222,128,129)	1.9916	None
Zbtb1	Src	0.87109	50.46	0.458	rgb(222,130,130)	1.9916	2,2
Zbtb33	Abhd4	-0.87109	50.46	-4.6E-01	rgb(116,156,235)	1.9916	None
Zbtb6	Slc39a14	0.87109	50.46	0.461	rgb(222,129,130)	1.9916	2,2
Zbtb7a	Bcl11b	0.87109	50.46	0.463	rgb(222,129,129)	1.9916	None
Zbtb7a	Mecr	-0.87109	50.46	-4.6E-01	rgb(118,157,234)	1.9916	None
Zfp105	Abtb2	-0.87109	50.46	-4.6E-01	rgb(118,157,234)	1.9916	None
Zfp105	Esr1	-0.87109	50.46	-4.6E-01	rgb(117,156,235)	1.9916	None
Zfp105	Gtf2i	0.87109	50.46	0.459	rgb(222,129,130)	1.9916	None
Zfp105	Myo10	-0.87109	50.46	-4.6E-01	rgb(118,157,234)	1.9916	None
Zfp105	Tjp3	0.87109	50.46	0.46	rgb(222,129,130)	1.9916	None
Zfp148	Tnfrsf1a	0.87109	50.46	0.457	rgb(222,130,131)	1.9916	None
Zfp148	Wipf1	0.87109	50.46	0.456	rgb(222,130,131)	1.9916	None
Zfp219	Gls2	-0.87109	50.46	-4.6E-01	rgb(118,157,234)	1.9916	None
Zfp263	Heatr1	-0.87109	50.46	-4.6E-01	rgb(117,156,235)	1.9916	None
Zfp281	Cxcr4	0.87109	50.46	0.464	rgb(222,128,129)	1.9916	None
Zfp523	Ptpn1	-0.87109	50.46	-4.6E-01	rgb(117,156,234)	1.9916	None
Zkscan1	Myo6	0.87109	50.46	0.462	rgb(222,129,130)	1.9916	None
Zscan10	Brd3	0.87109	50.46	0.463	rgb(222,129,130)	1.9916	None
Zscan10	Tmem88	-0.87109	50.46	-4.6E-01	rgb(118,157,234)	1.9916	None
Aebp2	Stard8	0.87109	50.46	0.462	rgb(222,129,130)	1.9916	2,2
Akna	Ticam2	0.87109	50.46	0.464	rgb(222,128,129)	1.9916	2,2
Ascl4	Nbl1	-0.87109	50.46	-4.6E-01	rgb(117,156,234)	1.9916	2,2
Casz1	AA467197	0.87109	50.46	0.46	rgb(222,129,130)	1.9916	2,2
Dpf1	Ltb4r1	0.87109	50.46	0.456	rgb(222,130,131)	1.9916	2,2
L3mbtl3	Fosl2	-0.87109	50.46	-4.6E-01	rgb(117,156,235)	1.9916	2,2
Litaf	Cdk16	-0.87109	50.46	-4.6E-01	rgb(116,156,235)	1.9916	2,2
Phf1	Spire1	-0.87109	50.46	-4.6E-01	rgb(118,157,234)	1.9916	2,2
Sgsm2	Cebpb	-0.87109	50.46	-4.6E-01	rgb(117,156,235)	1.9916	2,2
Sgsm2	Tert	0.87109	50.46	0.465	rgb(222,128,129)	1.9916	2,2
Tigd2	Plcd1	0.87109	50.46	0.46	rgb(222,129,130)	1.9916	2,2
Zbtb17	Urm1	0.87109	50.46	0.461	rgb(222,129,130)	1.9916	2,2
Zbtb22	Hps6	0.87109	50.46	0.456	rgb(222,130,131)	1.9916	2,2
Zbtb38	5330426P16Rik	0.87109	50.46	0.457	rgb(222,130,131)	1.9916	2,2
Zbtb48	Ubl4	0.87109	50.46	0.46	rgb(222,129,130)	1.9916	2,2
Zbtb5	Il10	-0.87109	50.46	-4.6E-01	rgb(116,156,235)	1.9916	2,2
Zfp277	Hspb11	0.87109	50.46	0.464	rgb(222,128,129)	1.9916	2,2
Zfp385a	Bbc3	0.87109	50.46	0.464	rgb(222,128,129)	1.9916	2,2
Zfp385a	Lrrc28	0.87109	50.46	0.456	rgb(222,130,131)	1.9916	2,2
Zfp398	Cebpg	-0.87109	50.46	-4.6E-01	rgb(117,156,234)	1.9916	2,2
Zfp429	Zan	-0.87109	50.46	-4.6E-01	rgb(117,156,235)	1.9916	2,2
Zfp473	Tnfrsf21	-0.87109	50.46	-4.6E-01	rgb(117,156,234)	1.9916	2,2
Zfp516	Tfpi	0.87109	50.46	0.463	rgb(222,129,130)	1.9916	2,2
Zfp612	Cntln	0.87109	50.46	0.462	rgb(222,129,130)	1.9916	2,2
Zfp629	Hemgn	0.87109	50.46	0.455	rgb(222,130,131)	1.9916	2,2
Zfp629	Trpv2	-0.87109	50.46	-4.6E-01	rgb(118,157,234)	1.9916	2,2
Zfp64	Eid1	-0.87109	50.46	-4.6E-01	rgb(117,156,234)	1.9916	2,2
Zfp777	Cox6b2	-0.87109	50.46	-4.6E-01	rgb(117,156,234)	1.9916	2,2
Zfp868	Mnda	-0.87109	50.46	-4.6E-01	rgb(117,156,235)	1.9916	2,2
Ybx2	Eea1	0.87109	50.46	0.707	rgb(225, 82, 83)	1.9916	None
Sp9	Dock3	0.87109	50.46	0.707	rgb(225, 82, 83)	1.9916	None
Sp9	Dpy19l3	0.87109	50.46	0.707	rgb(225, 82, 83)	1.9916	None
Sp9	Olfml2a	0.87109	50.46	0.707	rgb(225, 82, 83)	1.9916	None
Ahctf1	Ctla4	0.86761	50.45	0.448	rgb(222,131,132)	1.9914	None
Ahrr	Per3	0.86761	50.45	0.446	rgb(222,132,133)	1.9914	None
Ar	Rftn1	0.86761	50.45	0.447	rgb(222,132,132)	1.9914	None
Ar	Traf6	0.86761	50.45	0.447	rgb(222,132,132)	1.9914	None
Arid2	Lrrc46	0.86761	50.45	0.449	rgb(222,131,132)	1.9914	None
Arid3b	Ces2c	0.86761	50.45	0.453	rgb(222,131,131)	1.9914	2,2
Arntl2	Pten	0.86761	50.45	0.45	rgb(222,131,132)	1.9914	None
Atf3	Slc7a1	0.86761	50.45	0.449	rgb(222,131,132)	1.9914	None
Bach1	Pfkp	-0.86761	50.45	-4.5E-01	rgb(119,157,234)	1.9914	None
Bach1	Tgfbr3	-0.86761	50.45	-4.5E-01	rgb(119,157,234)	1.9914	None
Batf	Arhgef10	0.86761	50.45	0.449	rgb(222,131,132)	1.9914	None
Batf	Emp1	0.86761	50.45	0.45	rgb(222,131,132)	1.9914	None
Batf	Ticam2	-0.86761	50.45	-4.5E-01	rgb(118,157,234)	1.9914	None
Batf3	H1f0	0.86761	50.45	0.445	rgb(222,132,133)	1.9914	2,2
Bcl11b	Xkrx	-0.86761	50.45	-4.5E-01	rgb(119,157,234)	1.9914	2,2
Bhlhe40	Ing2	-0.86761	50.45	-4.5E-01	rgb(120,158,234)	1.9914	None
Creb1	Lclat1	-0.86761	50.45	-4.5E-01	rgb(118,157,234)	1.9914	None
Creb5	Cenpw	0.86761	50.45	0.45	rgb(222,131,132)	1.9914	None
E2f1	Dock3	0.86761	50.45	0.446	rgb(222,132,133)	1.9914	None
E2f1	Samd1	0.86761	50.45	0.453	rgb(222,131,131)	1.9914	None
E2f4	Aacs	0.86761	50.45	0.448	rgb(222,131,132)	1.9914	None
Ebf1	Cbx4	0.86761	50.45	0.449	rgb(222,131,132)	1.9914	None
Ebf1	Glcci1	0.86761	50.45	0.455	rgb(222,130,131)	1.9914	None
Egr1	Nrgn	0.86761	50.45	0.453	rgb(222,130,131)	1.9914	None
Egr2	Fndc8	0.86761	50.45	0.445	rgb(222,132,133)	1.9914	None
Egr2	Slc39a10	0.86761	50.45	0.454	rgb(222,130,131)	1.9914	None
Egr2	Tbc1d30	0.86761	50.45	0.454	rgb(222,130,131)	1.9914	None
Egr4	Emp3	-0.86761	50.45	-4.5E-01	rgb(119,157,234)	1.9914	None
Egr4	H2afx	-0.86761	50.45	-4.5E-01	rgb(119,157,234)	1.9914	None
[truncated: 49,201 more rows]
