# Supplementary material for: Leveraging chromatin accessibility for transcriptional regulatory network inference in T Helper 17 Cells
Source: Genome Res. 2019 Mar;29(3):449–63. doi: 10.1101/gr.238253.118 (PMC6396413; doi:10.1101/gr.238253.118)
Supplement: Supplemental Material [file supp_gr.238253.118_Supplemental_Th17_TRN_Networks.zip › Th17_TRN_Networks-master/TRN_Notebooks/Networks/ATAC_allTh_bias25_TFmRNA_sp.tsv]

TF	Target	SignedQuantile	NonzeroSubsamples(Stability)	pCorr	stroke	stroke-width	stroke-dasharray
Irf7	Rtp4	1	50.9	0.897	rgb(227, 46, 47)	2	None
Irf7	Rsad2	0.9963	50.84	0.842	rgb(226, 56, 58)	1.9988	None
Irf1	Tbx21	0.9926	50.82	0.824	rgb(226, 60, 61)	1.9984	2,2
Irf7	Mx1	0.9926	50.82	0.82	rgb(226, 60, 62)	1.9984	None
Irf7	Ifit3	0.9889	50.81	0.814	rgb(226, 61, 63)	1.9982	None
E2f1	Exo1	0.98519	50.8	0.802	rgb(226, 64, 65)	1.998	None
Elf1	Arhgef6	0.98519	50.8	0.805	rgb(226, 63, 65)	1.998	None
Srebf1	Sqle	0.98519	50.8	0.805	rgb(226, 63, 65)	1.998	None
Tbx21	Tbkbp1	0.98519	50.8	0.802	rgb(226, 64, 65)	1.998	2,2
Hsf2	Pde6d	0.98149	50.79	0.791	rgb(226, 66, 67)	1.9978	None
Irf7	I830012O16Rik	0.98149	50.79	0.785	rgb(226, 67, 69)	1.9978	2,2
Rel	Dusp1	0.98149	50.79	0.79	rgb(226, 66, 68)	1.9978	None
Yy2	Mtx3	0.98149	50.79	0.787	rgb(226, 67, 68)	1.9978	None
Ahrr	Cyp1b1	0.97779	50.78	0.783	rgb(226, 67, 69)	1.9976	2,2
Egr1	Egr2	0.97779	50.78	0.783	rgb(226, 68, 69)	1.9976	None
Elf1	Pde7a	0.97779	50.78	0.785	rgb(226, 67, 69)	1.9976	None
Irf7	Xaf1	0.97779	50.78	0.779	rgb(226, 68, 70)	1.9976	None
Srebf2	Flot2	0.97779	50.78	0.782	rgb(226, 68, 69)	1.9976	None
Zfp182	Neat1	0.97779	50.78	0.78	rgb(226, 68, 70)	1.9976	None
Egr1	Egr3	0.97409	50.77	0.766	rgb(225, 71, 72)	1.9974	None
Rxra	Fgf2	0.97409	50.77	0.769	rgb(225, 70, 72)	1.9974	None
Mxi1	Ppp1r13l	0.97039	50.76	0.76	rgb(225, 72, 73)	1.9972	None
Sp2	Psmd8	-0.97039	50.76	-7.6E-01	rgb( 52,116,246)	1.9972	None
Zfp536	Tmem37	0.97039	50.76	0.763	rgb(225, 71, 73)	1.9972	2,2
Foxs1	Mylk2	0.96669	50.75	0.754	rgb(225, 73, 74)	1.997	2,2
Irf4	Nrgn	-0.96669	50.75	-7.5E-01	rgb( 54,118,246)	1.997	None
Irf5	Gna15	0.96669	50.75	0.747	rgb(225, 74, 76)	1.997	None
Rxra	Zfp280b	0.96669	50.75	0.748	rgb(225, 74, 76)	1.997	None
Sp110	Bcl2a1b	0.96669	50.75	0.745	rgb(225, 75, 76)	1.997	2,2
Tead1	Fut7	0.96669	50.75	0.754	rgb(225, 73, 74)	1.997	2,2
Bhlhe40	Papss2	0.96299	50.74	0.744	rgb(225, 75, 76)	1.9968	None
E2f1	Rpa2	0.96299	50.74	0.742	rgb(225, 75, 77)	1.9968	None
Elf1	Dars2	0.96299	50.74	0.742	rgb(225, 75, 77)	1.9968	None
Irf4	Abcb9	-0.96299	50.74	-7.4E-01	rgb( 56,119,245)	1.9968	None
Irf4	Chst15	0.96299	50.74	0.737	rgb(225, 76, 78)	1.9968	None
Irf7	Gm6548	0.96299	50.74	0.739	rgb(225, 76, 77)	1.9968	2,2
Nfkb1	Nme4	-0.96299	50.74	-7.4E-01	rgb( 57,120,245)	1.9968	None
Sp2	Brd3	0.96299	50.74	0.741	rgb(225, 75, 77)	1.9968	None
Srebf1	Fads2	0.96299	50.74	0.739	rgb(225, 76, 77)	1.9968	2,2
Tcf3	Slc9a3r1	0.96299	50.74	0.735	rgb(225, 77, 78)	1.9968	None
Arid5a	Hps6	0.95928	50.73	0.731	rgb(225, 77, 79)	1.9966	None
Ikzf4	L1cam	0.95928	50.73	0.735	rgb(225, 77, 78)	1.9966	2,2
Rxra	Trib1	0.95928	50.73	0.726	rgb(225, 78, 80)	1.9966	None
Sp2	Zfp609	0.95928	50.73	0.728	rgb(225, 78, 79)	1.9966	None
Zfp369	Zfpm1	-0.95928	50.73	-7.3E-01	rgb( 59,121,245)	1.9966	None
Cux1	Epb4.1l2	0.95928	50.73	0.728	rgb(225, 78, 79)	1.9966	2,2
Mxd3	Cdc25b	0.95928	50.73	0.734	rgb(225, 77, 78)	1.9966	2,2
E2f4	Aebp1	0.95558	50.72	0.716	rgb(225, 80, 82)	1.9964	None
Ebf1	Arhgdig	0.95558	50.72	0.72	rgb(225, 80, 81)	1.9964	None
Elf1	Slain1	0.95558	50.72	0.721	rgb(225, 79, 81)	1.9964	None
Ets1	4932438H23Rik	0.95558	50.72	0.722	rgb(225, 79, 81)	1.9964	None
Irf1	Gbp6	0.95558	50.72	0.72	rgb(225, 80, 81)	1.9964	None
Irf1	Tgtp2	0.95558	50.72	0.716	rgb(225, 80, 82)	1.9964	None
Mxi1	Cxcr4	0.95558	50.72	0.724	rgb(225, 79, 80)	1.9964	None
Rara	Nsmaf	-0.95558	50.72	-7.2E-01	rgb( 60,121,245)	1.9964	None
Sp2	BC026585	-0.95558	50.72	-7.2E-01	rgb( 60,122,244)	1.9964	None
Ahctf1	Smek1	0.95188	50.71	0.707	rgb(225, 82, 83)	1.9962	None
Ahctf1	Zcchc2	0.95188	50.71	0.707	rgb(225, 82, 83)	1.9962	None
Arid5a	Mapkbp1	0.95188	50.71	0.707	rgb(225, 82, 83)	1.9962	None
E2f1	Ddx51	0.95188	50.71	0.713	rgb(225, 81, 82)	1.9962	None
E2f4	Hexb	-0.95188	50.71	-7.1E-01	rgb( 62,123,244)	1.9962	None
Irf9	Irf7	0.95188	50.71	0.709	rgb(225, 82, 83)	1.9962	None
Junb	Hook2	0.95188	50.71	0.711	rgb(225, 81, 83)	1.9962	None
Rela	Ifit2	-0.95188	50.71	-7.1E-01	rgb( 62,123,244)	1.9962	None
Rora	Gpr68	0.95188	50.71	0.707	rgb(225, 82, 83)	1.9962	None
Sox5	Serpinf1	0.95188	50.71	0.706	rgb(225, 82, 84)	1.9962	2,2
Sp110	Cdkn2d	0.95188	50.71	0.71	rgb(225, 81, 83)	1.9962	2,2
Zbtb33	Lyrm1	-0.95188	50.71	-7.1E-01	rgb( 64,124,244)	1.9962	None
Zfp148	Zfp609	0.95188	50.71	0.706	rgb(225, 82, 84)	1.9962	None
C030039L03Rik	Atp7b	0.95188	50.71	0.714	rgb(225, 81, 82)	1.9962	2,2
Zfp358	Zfp580	0.95188	50.71	0.706	rgb(225, 82, 84)	1.9962	2,2
Crem	Galc	0.94818	50.7	0.701	rgb(225, 83, 84)	1.996	None
E2f4	Slc2a1	0.94818	50.7	0.697	rgb(225, 84, 85)	1.996	None
Ets1	Nlrc3	0.94818	50.7	0.696	rgb(225, 84, 85)	1.996	None
Gfi1	Rgmb	-0.94818	50.7	-7.0E-01	rgb( 66,125,243)	1.996	None
Hsf1	Rwdd2a	-0.94818	50.7	-7.0E-01	rgb( 65,125,244)	1.996	None
Irf5	Ctss	0.94818	50.7	0.701	rgb(225, 83, 84)	1.996	None
Irf7	2010002M12Rik	0.94818	50.7	0.702	rgb(225, 83, 84)	1.996	2,2
Mxi1	Ndufv3	0.94818	50.7	0.702	rgb(225, 83, 84)	1.996	None
Mybl1	Anln	0.94818	50.7	0.701	rgb(225, 83, 85)	1.996	None
Npas4	Grin3b	0.94818	50.7	0.699	rgb(225, 83, 85)	1.996	None
Pou2af1	Crtam	0.94818	50.7	0.696	rgb(225, 84, 86)	1.996	2,2
Rela	Mx2	-0.94818	50.7	-7.0E-01	rgb( 65,125,244)	1.996	None
Rfx1	Krtcap2	-0.94818	50.7	-7.0E-01	rgb( 66,125,244)	1.996	None
Rorc	C2cd4d	0.94818	50.7	0.704	rgb(225, 83, 84)	1.996	2,2
Sp2	Ppard	0.94818	50.7	0.701	rgb(225, 83, 85)	1.996	None
Tcf3	Tnfrsf10b	-0.94818	50.7	-7.0E-01	rgb( 66,125,243)	1.996	None
Tcf3	Wrnip1	0.94818	50.7	0.696	rgb(225, 84, 85)	1.996	None
Zfp367	Fam111a	0.94818	50.7	0.702	rgb(225, 83, 84)	1.996	2,2
Zfp629	Ttbk2	0.94818	50.7	0.7	rgb(225, 83, 85)	1.996	2,2
Ahctf1	Nln	0.94448	50.69	0.689	rgb(225, 85, 87)	1.9958	None
Cebpg	Trib3	0.94448	50.69	0.686	rgb(225, 86, 87)	1.9958	2,2
Ddit3	Stard5	0.94448	50.69	0.688	rgb(225, 86, 87)	1.9958	2,2
E2f1	Ifit2	0.94448	50.69	0.693	rgb(225, 85, 86)	1.9958	None
E2f4	Cox6b2	-0.94448	50.69	-6.9E-01	rgb( 68,126,243)	1.9958	None
Elk3	Tmem19	0.94448	50.69	0.69	rgb(225, 85, 87)	1.9958	None
Etv4	Dusp9	0.94448	50.69	0.689	rgb(225, 85, 87)	1.9958	2,2
Irf1	Igtp	0.94448	50.69	0.687	rgb(225, 86, 87)	1.9958	None
Irf5	Homez	0.94448	50.69	0.693	rgb(225, 85, 86)	1.9958	2,2
Irf7	Ccrl2	0.94448	50.69	0.694	rgb(225, 84, 86)	1.9958	None
Irf7	Cmpk2	0.94448	50.69	0.692	rgb(225, 85, 86)	1.9958	None
Irf7	Mx2	0.94448	50.69	0.692	rgb(225, 85, 86)	1.9958	None
Relb	H2-Ab1	-0.94448	50.69	-6.9E-01	rgb( 66,125,243)	1.9958	None
Stat4	Fam129a	0.94448	50.69	0.687	rgb(225, 86, 87)	1.9958	None
Stat4	Pla2g12a	-0.94448	50.69	-6.9E-01	rgb( 68,126,243)	1.9958	None
Zfp109	Usp54	0.94448	50.69	0.689	rgb(225, 85, 87)	1.9958	2,2
Zfp385a	Ptp4a3	0.94448	50.69	0.685	rgb(225, 86, 87)	1.9958	2,2
Arid3a	Ctss	-0.94078	50.68	-6.8E-01	rgb( 70,128,243)	1.9956	None
Atf5	Minpp1	-0.94078	50.68	-6.8E-01	rgb( 70,127,243)	1.9956	2,2
Cic	Trappc10	0.94078	50.68	0.675	rgb(224, 88, 89)	1.9956	None
Crem	Gabbr1	0.94078	50.68	0.682	rgb(225, 87, 88)	1.9956	None
Ets2	Flt3l	-0.94078	50.68	-6.8E-01	rgb( 69,127,243)	1.9956	None
Irf1	Gbp10	0.94078	50.68	0.682	rgb(224, 87, 88)	1.9956	None
Irf1	Gbp7	0.94078	50.68	0.679	rgb(224, 87, 89)	1.9956	None
Irf1	Gm4841	0.94078	50.68	0.68	rgb(224, 87, 88)	1.9956	2,2
Irf1	Nlrc5	0.94078	50.68	0.683	rgb(225, 87, 88)	1.9956	2,2
Junb	Ubash3a	-0.94078	50.68	-6.8E-01	rgb( 68,127,243)	1.9956	None
Klf10	Wisp1	-0.94078	50.68	-6.8E-01	rgb( 71,128,243)	1.9956	None
Mga	Epsti1	-0.94078	50.68	-6.8E-01	rgb( 70,128,243)	1.9956	None
Mxi1	Aen	-0.94078	50.68	-6.8E-01	rgb( 70,127,243)	1.9956	None
Mxi1	Utp20	-0.94078	50.68	-6.8E-01	rgb( 69,127,243)	1.9956	None
Nfat5	Ppm1j	-0.94078	50.68	-6.8E-01	rgb( 70,127,243)	1.9956	None
Nfkb1	Emb	-0.94078	50.68	-6.8E-01	rgb( 70,128,243)	1.9956	None
Nr3c1	Nod1	0.94078	50.68	0.682	rgb(224, 87, 88)	1.9956	None
Runx2	Runx1	0.94078	50.68	0.68	rgb(224, 87, 89)	1.9956	None
Rxra	Cdc14a	0.94078	50.68	0.684	rgb(225, 86, 88)	1.9956	None
Smad3	Ccl3	-0.94078	50.68	-6.8E-01	rgb( 70,128,243)	1.9956	None
Sp110	Ly6c1	0.94078	50.68	0.685	rgb(225, 86, 88)	1.9956	2,2
Sp4	Dnmt3b	-0.94078	50.68	-6.8E-01	rgb( 70,128,243)	1.9956	None
Srf	Smg5	0.94078	50.68	0.682	rgb(224, 87, 88)	1.9956	None
Stat1	Slain1	0.94078	50.68	0.677	rgb(224, 88, 89)	1.9956	None
Tcf3	Anapc1	0.94078	50.68	0.678	rgb(224, 87, 89)	1.9956	None
Tcf3	Trim13	-0.94078	50.68	-6.8E-01	rgb( 70,128,243)	1.9956	None
Zbtb7a	Tmem184b	0.94078	50.68	0.684	rgb(225, 86, 88)	1.9956	None
Zfp369	Cnot1	0.94078	50.68	0.678	rgb(224, 88, 89)	1.9956	None
C030039L03Rik	Muc2	0.94078	50.68	0.678	rgb(224, 87, 89)	1.9956	2,2
Rlf	3110057O12Rik	0.94078	50.68	0.682	rgb(225, 87, 88)	1.9956	2,2
Zfp536	Lpin3	0.94078	50.68	0.685	rgb(225, 86, 88)	1.9956	2,2
Bach1	Obsl1	-0.93707	50.67	-6.7E-01	rgb( 71,128,242)	1.9954	None
Bhlhe40	Fam57a	0.93707	50.67	0.672	rgb(224, 89, 90)	1.9954	None
Foxn2	Rpusd2	0.93707	50.67	0.665	rgb(224, 90, 91)	1.9954	None
Foxo1	Rilpl2	-0.93707	50.67	-6.7E-01	rgb( 71,128,242)	1.9954	None
Nfatc1	Ccrn4l	0.93707	50.67	0.672	rgb(224, 89, 90)	1.9954	2,2
Nfkb1	Ccr8	0.93707	50.67	0.674	rgb(224, 88, 90)	1.9954	None
Nr4a2	Abi3	-0.93707	50.67	-6.7E-01	rgb( 72,129,242)	1.9954	None
Patz1	Arhgap10	0.93707	50.67	0.674	rgb(224, 88, 90)	1.9954	None
Prrx1	Cav1	0.93707	50.67	0.668	rgb(224, 89, 91)	1.9954	2,2
Rorc	Il1r1	0.93707	50.67	0.672	rgb(224, 89, 90)	1.9954	None
Rorc	Lingo4	0.93707	50.67	0.666	rgb(224, 90, 91)	1.9954	2,2
Sp2	Crtc1	0.93707	50.67	0.669	rgb(224, 89, 90)	1.9954	None
Sp4	Cyp2d22	0.93707	50.67	0.674	rgb(224, 88, 90)	1.9954	None
Sp4	Nrf1	-0.93707	50.67	-6.7E-01	rgb( 72,129,242)	1.9954	None
Sp4	Ramp3	0.93707	50.67	0.671	rgb(224, 89, 90)	1.9954	None
Srebf1	Rnf130	-0.93707	50.67	-6.7E-01	rgb( 71,128,243)	1.9954	None
Srebf2	Cyp51	0.93707	50.67	0.668	rgb(224, 89, 91)	1.9954	None
Srebf2	Unc13a	0.93707	50.67	0.666	rgb(224, 90, 91)	1.9954	None
Tcf12	Mycbp2	0.93707	50.67	0.667	rgb(224, 90, 91)	1.9954	None
Tcf12	Parp16	-0.93707	50.67	-6.7E-01	rgb( 72,129,242)	1.9954	None
Tead1	Cdhr3	0.93707	50.67	0.673	rgb(224, 88, 90)	1.9954	None
Tead1	Ikzf4	0.93707	50.67	0.667	rgb(224, 90, 91)	1.9954	2,2
Tead1	Kcna3	-0.93707	50.67	-6.7E-01	rgb( 73,129,242)	1.9954	None
Xbp1	Gpatch4	-0.93707	50.67	-6.7E-01	rgb( 71,128,243)	1.9954	2,2
Zbtb7a	C030037D09Rik	0.93707	50.67	0.666	rgb(224, 90, 91)	1.9954	None
Bhlhe40	Anxa4	0.93337	50.66	0.657	rgb(224, 91, 93)	1.9952	None
Egr2	Tnf	0.93337	50.66	0.659	rgb(224, 91, 93)	1.9952	None
Elf1	Bcl2l1	-0.93337	50.66	-6.6E-01	rgb( 74,130,242)	1.9952	None
Elf1	Tle4	0.93337	50.66	0.659	rgb(224, 91, 92)	1.9952	None
Epas1	Cnnm1	0.93337	50.66	0.66	rgb(224, 91, 92)	1.9952	2,2
Foxo1	Ifih1	-0.93337	50.66	-6.6E-01	rgb( 75,130,242)	1.9952	None
Hic1	Ermn	0.93337	50.66	0.663	rgb(224, 90, 92)	1.9952	None
Hsf1	Smyd5	0.93337	50.66	0.656	rgb(224, 92, 93)	1.9952	None
Irf4	Spry2	-0.93337	50.66	-6.6E-01	rgb( 73,129,242)	1.9952	None
Klf13	Emp3	0.93337	50.66	0.656	rgb(224, 92, 93)	1.9952	None
Klf7	Syt11	0.93337	50.66	0.659	rgb(224, 91, 92)	1.9952	None
Mxi1	Pgm2	0.93337	50.66	0.66	rgb(224, 91, 92)	1.9952	None
Nfkb1	Atp11a	0.93337	50.66	0.662	rgb(224, 90, 92)	1.9952	None
Rara	Traf3	0.93337	50.66	0.661	rgb(224, 91, 92)	1.9952	None
Rbpj	Nfil3	0.93337	50.66	0.657	rgb(224, 92, 93)	1.9952	2,2
Rel	Nfkbie	0.93337	50.66	0.661	rgb(224, 91, 92)	1.9952	None
Rela	Ifit3	-0.93337	50.66	-6.6E-01	rgb( 74,130,242)	1.9952	None
Runx2	Galnt3	0.93337	50.66	0.665	rgb(224, 90, 91)	1.9952	None
Runx2	Gzmb	0.93337	50.66	0.66	rgb(224, 91, 92)	1.9952	None
Rxra	Bcam	0.93337	50.66	0.662	rgb(224, 91, 92)	1.9952	None
Rxra	Fam114a2	-0.93337	50.66	-6.6E-01	rgb( 74,130,242)	1.9952	None
Rxra	Ptger4	0.93337	50.66	0.663	rgb(224, 90, 92)	1.9952	None
Rxra	Sap30	-0.93337	50.66	-6.6E-01	rgb( 74,130,242)	1.9952	None
Sox5	Mab21l2	0.93337	50.66	0.655	rgb(224, 92, 93)	1.9952	2,2
Sox5	Zfp280b	-0.93337	50.66	-6.6E-01	rgb( 74,130,242)	1.9952	None
Sp4	Arhgdig	-0.93337	50.66	-6.6E-01	rgb( 74,130,242)	1.9952	None
Sp4	Dhrs4	-0.93337	50.66	-6.6E-01	rgb( 74,130,242)	1.9952	None
Sp4	Gart	-0.93337	50.66	-6.6E-01	rgb( 75,131,242)	1.9952	None
Zbtb4	Anapc1	-0.93337	50.66	-6.6E-01	rgb( 75,130,242)	1.9952	None
Zfp882	Proz	0.93337	50.66	0.662	rgb(224, 91, 92)	1.9952	2,2
Ar	H2-Eb1	0.92967	50.65	0.652	rgb(224, 92, 94)	1.995	None
Bhlhe40	Trpc1	0.92967	50.65	0.651	rgb(224, 93, 94)	1.995	None
Cebpg	Slc6a9	0.92967	50.65	0.646	rgb(224, 94, 95)	1.995	2,2
E2f1	Tnk2	0.92967	50.65	0.655	rgb(224, 92, 93)	1.995	None
E2f4	Lrrc59	0.92967	50.65	0.647	rgb(224, 94, 95)	1.995	None
E2f4	Slc6a9	0.92967	50.65	0.65	rgb(224, 93, 94)	1.995	None
Elf1	Dock11	0.92967	50.65	0.652	rgb(224, 92, 94)	1.995	None
Ets1	Cd2	0.92967	50.65	0.647	rgb(224, 93, 95)	1.995	None
Ets2	Sept9	-0.92967	50.65	-6.5E-01	rgb( 77,132,242)	1.995	None
Fli1	Fam49b	0.92967	50.65	0.649	rgb(224, 93, 94)	1.995	None
Fosl2	Tbc1d30	0.92967	50.65	0.65	rgb(224, 93, 94)	1.995	None
Foxo1	Golm1	0.92967	50.65	0.646	rgb(224, 94, 95)	1.995	None
Irf4	Trpm1	-0.92967	50.65	-6.5E-01	rgb( 76,131,242)	1.995	None
Irf7	Tapbp	0.92967	50.65	0.646	rgb(224, 94, 95)	1.995	None
Nfkb2	Ets1	-0.92967	50.65	-6.5E-01	rgb( 76,131,242)	1.995	None
Rara	Itgb1	-0.92967	50.65	-6.5E-01	rgb( 76,131,242)	1.995	None
Rreb1	Sox4	0.92967	50.65	0.646	rgb(224, 94, 95)	1.995	None
Sp2	Ckmt1	-0.92967	50.65	-6.5E-01	rgb( 76,131,242)	1.995	None
Sp2	Hist4h4	-0.92967	50.65	-6.5E-01	rgb( 75,131,242)	1.995	None
Spib	Ikbke	0.92967	50.65	0.648	rgb(224, 93, 95)	1.995	None
Srebf2	Adipor2	0.92967	50.65	0.649	rgb(224, 93, 94)	1.995	None
Stat4	Smarca2	0.92967	50.65	0.652	rgb(224, 92, 94)	1.995	None
Tcf3	Slc13a3	-0.92967	50.65	-6.5E-01	rgb( 77,132,242)	1.995	None
Zbtb7a	Lrfn1	0.92967	50.65	0.651	rgb(224, 93, 94)	1.995	None
Zfp263	Arhgef6	-0.92967	50.65	-6.5E-01	rgb( 76,131,242)	1.995	None
Mxd3	Smtn	0.92967	50.65	0.655	rgb(224, 92, 93)	1.995	2,2
Plscr1	Clic4	0.92967	50.65	0.649	rgb(224, 93, 94)	1.995	2,2
Zfp385a	Ccng1	0.92967	50.65	0.654	rgb(224, 92, 93)	1.995	2,2
Ahctf1	Ptger2	-0.92597	50.64	-6.4E-01	rgb( 78,133,241)	1.9948	None
Arid3a	Itm2a	-0.92597	50.64	-6.4E-01	rgb( 78,132,241)	1.9948	None
Atf3	Pacsin1	-0.92597	50.64	-6.4E-01	rgb( 77,132,241)	1.9948	None
Bach1	Syt11	-0.92597	50.64	-6.4E-01	rgb( 79,133,241)	1.9948	2,2
Bcl6	Tle4	0.92597	50.64	0.643	rgb(224, 94, 96)	1.9948	None
Bhlhe40	Exoc6	0.92597	50.64	0.639	rgb(224, 95, 96)	1.9948	None
Cebpg	Ccng2	0.92597	50.64	0.641	rgb(224, 95, 96)	1.9948	None
E2f1	Wee1	0.92597	50.64	0.639	rgb(224, 95, 96)	1.9948	None
E2f4	Hspb11	-0.92597	50.64	-6.4E-01	rgb( 79,133,241)	1.9948	None
Elk3	Igf2r	0.92597	50.64	0.642	rgb(224, 94, 96)	1.9948	None
Ets1	Pdcd1lg2	-0.92597	50.64	-6.4E-01	rgb( 77,132,241)	1.9948	None
Etv6	Dcaf17	-0.92597	50.64	-6.4E-01	rgb( 78,133,241)	1.9948	None
Etv6	Tnnt2	-0.92597	50.64	-6.4E-01	rgb( 78,132,241)	1.9948	2,2
Fosl2	Syn1	0.92597	50.64	0.639	rgb(224, 95, 96)	1.9948	None
Foxs1	Vax2	0.92597	50.64	0.643	rgb(224, 94, 96)	1.9948	2,2
Ikzf2	Trib1	0.92597	50.64	0.639	rgb(224, 95, 96)	1.9948	2,2
Ikzf3	Krt17	-0.92597	50.64	-6.4E-01	rgb( 78,133,241)	1.9948	2,2
Irf1	Gbp2	0.92597	50.64	0.644	rgb(224, 94, 95)	1.9948	None
Irf1	Gbp5	0.92597	50.64	0.643	rgb(224, 94, 95)	1.9948	None
Irf4	Pgrmc1	-0.92597	50.64	-6.4E-01	rgb( 78,132,241)	1.9948	None
Irf8	Ston1	0.92597	50.64	0.637	rgb(224, 95, 97)	1.9948	None
Jund	Gstt3	0.92597	50.64	0.641	rgb(224, 95, 96)	1.9948	None
Maf	Acvrl1	0.92597	50.64	0.642	rgb(224, 94, 96)	1.9948	None
Mxi1	Rnf181	0.92597	50.64	0.644	rgb(224, 94, 95)	1.9948	None
Osr2	Dlc1	0.92597	50.64	0.638	rgb(224, 95, 96)	1.9948	2,2
Osr2	Rbm24	0.92597	50.64	0.642	rgb(224, 94, 96)	1.9948	2,2
Plagl1	Bid	0.92597	50.64	0.644	rgb(224, 94, 95)	1.9948	None
Rela	Zbtb10	-0.92597	50.64	-6.4E-01	rgb( 79,133,241)	1.9948	None
Rxra	Gprin3	0.92597	50.64	0.644	rgb(224, 94, 95)	1.9948	None
Rxra	Trpm6	0.92597	50.64	0.635	rgb(224, 96, 97)	1.9948	None
Rxrb	Ulk2	0.92597	50.64	0.638	rgb(224, 95, 96)	1.9948	None
Sp2	Ifitm2	-0.92597	50.64	-6.4E-01	rgb( 79,133,241)	1.9948	None
Tcf12	Mndal	0.92597	50.64	0.643	rgb(224, 94, 95)	1.9948	None
Tead1	Nupr1	0.92597	50.64	0.644	rgb(224, 94, 95)	1.9948	2,2
Vax2	Ndst1	0.92597	50.64	0.642	rgb(224, 94, 96)	1.9948	None
Zeb1	Pcyox1l	-0.92597	50.64	-6.4E-01	rgb( 79,133,241)	1.9948	None
Zfp369	Tmem181b-ps	0.92597	50.64	0.641	rgb(224, 95, 96)	1.9948	None
Gm14420	Gm2011	0.92597	50.64	0.637	rgb(224, 95, 97)	1.9948	2,2
Zkscan17	Cs	0.92597	50.64	0.643	rgb(224, 94, 95)	1.9948	2,2
Bhlhe40	Hif1a	0.92227	50.63	0.632	rgb(224, 96, 98)	1.9946	None
Cebpg	Slc7a3	0.92227	50.63	0.631	rgb(224, 96, 98)	1.9946	2,2
Egr2	Runx1	0.92227	50.63	0.632	rgb(224, 96, 98)	1.9946	None
Elf1	Stat4	0.92227	50.63	0.628	rgb(224, 97, 98)	1.9946	None
Elf1	Zcchc3	-0.92227	50.63	-6.3E-01	rgb( 80,134,241)	1.9946	None
Elk4	Susd1	-0.92227	50.63	-6.3E-01	rgb( 81,134,241)	1.9946	None
Epas1	Ppp3ca	0.92227	50.63	0.632	rgb(224, 96, 97)	1.9946	None
Etv6	Rasgrp1	-0.92227	50.63	-6.3E-01	rgb( 80,134,241)	1.9946	None
Fos	Klf4	0.92227	50.63	0.628	rgb(224, 97, 98)	1.9946	None
Foxp3	Myo1e	0.92227	50.63	0.63	rgb(224, 97, 98)	1.9946	None
Hmga1	Psd3	-0.92227	50.63	-6.3E-01	rgb( 80,134,241)	1.9946	None
Hsf1	Sytl1	-0.92227	50.63	-6.3E-01	rgb( 81,134,241)	1.9946	None
Ikzf2	Adora2a	0.92227	50.63	0.628	rgb(224, 97, 98)	1.9946	None
Irf4	Atxn1	0.92227	50.63	0.629	rgb(224, 97, 98)	1.9946	None
Jun	Fam129b	0.92227	50.63	0.631	rgb(224, 97, 98)	1.9946	None
Mxi1	P4ha2	0.92227	50.63	0.635	rgb(224, 96, 97)	1.9946	None
Mxi1	Pfkp	0.92227	50.63	0.63	rgb(224, 97, 98)	1.9946	None
Nfatc2	Grn	0.92227	50.63	0.634	rgb(224, 96, 97)	1.9946	None
Nr3c1	Dnajc21	-0.92227	50.63	-6.3E-01	rgb( 81,134,241)	1.9946	None
Otx1	Chga	0.92227	50.63	0.63	rgb(224, 97, 98)	1.9946	2,2
Rora	Gpr65	0.92227	50.63	0.63	rgb(224, 97, 98)	1.9946	None
Rorc	Ccdc63	0.92227	50.63	0.629	rgb(224, 97, 98)	1.9946	None
Rxra	Egr3	0.92227	50.63	0.627	rgb(224, 97, 98)	1.9946	None
Rxra	Sertad3	-0.92227	50.63	-6.3E-01	rgb( 81,134,241)	1.9946	None
Rxra	Slain1	0.92227	50.63	0.629	rgb(224, 97, 98)	1.9946	None
Rxra	Tle6	-0.92227	50.63	-6.3E-01	rgb( 80,134,241)	1.9946	None
Sp2	Ncdn	0.92227	50.63	0.632	rgb(224, 96, 98)	1.9946	None
Sp4	Bcor	-0.92227	50.63	-6.3E-01	rgb( 80,134,241)	1.9946	None
Srebf1	Uqcrq	-0.92227	50.63	-6.3E-01	rgb( 81,134,241)	1.9946	None
Srf	Wdr1	0.92227	50.63	0.635	rgb(224, 96, 97)	1.9946	None
Tcf12	Cysltr1	-0.92227	50.63	-6.3E-01	rgb( 80,134,241)	1.9946	None
Tcf12	Rcan3	-0.92227	50.63	-6.3E-01	rgb( 79,133,241)	1.9946	None
Yy2	Exoc6	-0.92227	50.63	-6.3E-01	rgb( 80,133,241)	1.9946	None
Zfp467	Wnt10a	0.92227	50.63	0.627	rgb(224, 97, 98)	1.9946	None
Tigd2	Utf1	-0.92227	50.63	-6.3E-01	rgb( 80,134,241)	1.9946	2,2
Zfp385a	Abhd4	0.92227	50.63	0.631	rgb(224, 97, 98)	1.9946	2,2
Cebpg	Pck2	0.91857	50.62	0.621	rgb(224, 98,100)	1.9944	2,2
E2f1	Galnt12	0.91857	50.62	0.616	rgb(224, 99,101)	1.9944	None
E2f1	Wdr76	0.91857	50.62	0.617	rgb(224, 99,100)	1.9944	None
Elf1	Evi2a	0.91857	50.62	0.622	rgb(224, 98, 99)	1.9944	None
Elf1	Prex1	0.91857	50.62	0.616	rgb(224, 99,101)	1.9944	None
Erf	Urm1	0.91857	50.62	0.618	rgb(224, 99,100)	1.9944	None
Erg	B4galt5	0.91857	50.62	0.619	rgb(224, 99,100)	1.9944	None
Ets1	Arhgef10	0.91857	50.62	0.625	rgb(224, 98, 99)	1.9944	None
Ets1	Fam102a	0.91857	50.62	0.623	rgb(224, 98, 99)	1.9944	None
Ets1	Gpd1	-0.91857	50.62	-6.2E-01	rgb( 81,135,241)	1.9944	None
Fli1	Slc9a8	-0.91857	50.62	-6.2E-01	rgb( 83,135,240)	1.9944	None
Gabpa	Pxmp2	-0.91857	50.62	-6.2E-01	rgb( 83,135,240)	1.9944	None
Gata3	Olr1	0.91857	50.62	0.619	rgb(224, 99,100)	1.9944	None
Hic1	Itga4	0.91857	50.62	0.62	rgb(224, 99,100)	1.9944	None
Hsf1	Ttc39c	-0.91857	50.62	-6.2E-01	rgb( 83,135,240)	1.9944	None
Irf4	Nox1	-0.91857	50.62	-6.2E-01	rgb( 83,135,241)	1.9944	None
Irf4	Ptk2	-0.91857	50.62	-6.2E-01	rgb( 83,135,240)	1.9944	None
Irf5	Dcxr	0.91857	50.62	0.616	rgb(224, 99,101)	1.9944	2,2
Irf8	Notch1	0.91857	50.62	0.62	rgb(224, 99,100)	1.9944	None
Irf8	Rasgef1b	0.91857	50.62	0.624	rgb(224, 98, 99)	1.9944	None
Klf2	Wscd2	0.91857	50.62	0.624	rgb(224, 98, 99)	1.9944	2,2
Lin54	Nkd2	0.91857	50.62	0.619	rgb(224, 99,100)	1.9944	2,2
Lyl1	Itgb5	0.91857	50.62	0.616	rgb(224, 99,101)	1.9944	2,2
Mga	Fyco1	0.91857	50.62	0.621	rgb(224, 98,100)	1.9944	None
Nfic	Arsb	0.91857	50.62	0.62	rgb(224, 99,100)	1.9944	None
Pou2af1	Map4k4	-0.91857	50.62	-6.2E-01	rgb( 82,135,241)	1.9944	None
Rest	Crebbp	0.91857	50.62	0.622	rgb(224, 98, 99)	1.9944	None
Rest	Rbm15	0.91857	50.62	0.625	rgb(224, 98, 99)	1.9944	None
Runx3	A1cf	-0.91857	50.62	-6.2E-01	rgb( 83,136,240)	1.9944	None
Rxra	Jazf1	0.91857	50.62	0.618	rgb(224, 99,100)	1.9944	None
Sp2	Arhgap33	0.91857	50.62	0.62	rgb(224, 99,100)	1.9944	None
Sp2	Gm12942	-0.91857	50.62	-6.2E-01	rgb( 82,135,241)	1.9944	None
Sp4	Dctn4	0.91857	50.62	0.616	rgb(224, 99,100)	1.9944	None
Sp4	Thoc3	-0.91857	50.62	-6.2E-01	rgb( 83,136,240)	1.9944	2,2
Sp6	Lrrc66	-0.91857	50.62	-6.2E-01	rgb( 82,135,241)	1.9944	2,2
Srebf1	Trpv2	0.91857	50.62	0.625	rgb(224, 98, 99)	1.9944	None
Stat2	Pml	0.91857	50.62	0.617	rgb(224, 99,100)	1.9944	None
Stat4	Map3k14	-0.91857	50.62	-6.2E-01	rgb( 81,135,241)	1.9944	None
Tcf7l2	Gpr157	0.91857	50.62	0.615	rgb(224, 99,101)	1.9944	2,2
Zbtb33	1190002N15Rik	0.91857	50.62	0.622	rgb(224, 98, 99)	1.9944	None
Zbtb4	Pde4a	0.91857	50.62	0.623	rgb(224, 98, 99)	1.9944	None
Zfp219	Sh2b2	0.91857	50.62	0.624	rgb(224, 98, 99)	1.9944	None
Ankzf1	Narf	0.91857	50.62	0.617	rgb(224, 99,100)	1.9944	2,2
Cux1	Tgfbr1	0.91857	50.62	0.622	rgb(224, 98, 99)	1.9944	2,2
Hmgb1	AI506816	0.91857	50.62	0.618	rgb(224, 99,100)	1.9944	2,2
Tet2	Atad2b	0.91857	50.62	0.624	rgb(224, 98, 99)	1.9944	2,2
Zbtb10	Rps6ka4	-0.91857	50.62	-6.2E-01	rgb( 83,135,241)	1.9944	2,2
Zfp429	Snhg6	0.91857	50.62	0.616	rgb(224, 99,100)	1.9944	2,2
Zfp760	Zfp229	0.91857	50.62	0.623	rgb(224, 98, 99)	1.9944	2,2
Zfp960	Ifi204	0.91857	50.62	0.619	rgb(224, 99,100)	1.9944	2,2
Ahctf1	BC021614	-0.91487	50.61	-6.1E-01	rgb( 85,137,240)	1.9942	None
Arid5a	Spred3	0.91487	50.61	0.61	rgb(224,100,102)	1.9942	None
Bhlhe40	Fam131b	0.91487	50.61	0.605	rgb(224,101,103)	1.9942	None
Creb3l2	Ppm1j	0.91487	50.61	0.613	rgb(224,100,101)	1.9942	None
E2f1	Zc3hav1l	0.91487	50.61	0.612	rgb(224,100,101)	1.9942	None
E2f4	Lsp1	-0.91487	50.61	-6.1E-01	rgb( 84,136,240)	1.9942	None
Egr2	1810010H24Rik	-0.91487	50.61	-6.1E-01	rgb( 84,136,240)	1.9942	None
Egr2	Ap3b1	-0.91487	50.61	-6.1E-01	rgb( 84,136,240)	1.9942	None
Elf1	Cd84	0.91487	50.61	0.608	rgb(224,101,102)	1.9942	None
Elf1	Dzip1	0.91487	50.61	0.609	rgb(224,101,102)	1.9942	None
Elf1	Inadl	0.91487	50.61	0.606	rgb(224,101,102)	1.9942	None
Epas1	Art2b	0.91487	50.61	0.606	rgb(224,101,102)	1.9942	None
Ets1	Ldlrap1	0.91487	50.61	0.608	rgb(224,101,102)	1.9942	None
Fos	Adrb2	0.91487	50.61	0.611	rgb(224,100,102)	1.9942	None
Fosl2	Itga3	0.91487	50.61	0.611	rgb(224,100,101)	1.9942	None
Foxf2	Gja1	0.91487	50.61	0.608	rgb(224,101,102)	1.9942	2,2
Hbp1	Klf2	0.91487	50.61	0.614	rgb(224,100,101)	1.9942	None
Hic1	Sesn3	0.91487	50.61	0.607	rgb(224,101,102)	1.9942	None
Hif1a	Cep170	0.91487	50.61	0.614	rgb(224,100,101)	1.9942	None
Hlx	Slc41a3	0.91487	50.61	0.612	rgb(224,100,101)	1.9942	None
Hsf1	Eid1	-0.91487	50.61	-6.1E-01	rgb( 85,136,240)	1.9942	None
Irf4	Shisa2	-0.91487	50.61	-6.1E-01	rgb( 85,137,240)	1.9942	2,2
Irf5	Trim14	0.91487	50.61	0.609	rgb(224,101,102)	1.9942	None
Myc	Lactb	-0.91487	50.61	-6.1E-01	rgb( 85,137,240)	1.9942	None
Nfat5	B4galnt4	-0.91487	50.61	-6.1E-01	rgb( 86,137,240)	1.9942	None
Nfatc1	Trib1	0.91487	50.61	0.613	rgb(224,100,101)	1.9942	None
Nfatc2	Fasl	-0.91487	50.61	-6.1E-01	rgb( 85,137,240)	1.9942	None
Nfkb2	Csf2	0.91487	50.61	0.614	rgb(224,100,101)	1.9942	2,2
Nr3c1	Tubb6	-0.91487	50.61	-6.1E-01	rgb( 85,137,240)	1.9942	None
Nr4a1	Adarb1	-0.91487	50.61	-6.1E-01	rgb( 84,136,240)	1.9942	None
Rarg	Zbp1	-0.91487	50.61	-6.1E-01	rgb( 85,137,240)	1.9942	None
Rel	Maged2	-0.91487	50.61	-6.1E-01	rgb( 85,137,240)	1.9942	None
Rreb1	Klf3	0.91487	50.61	0.607	rgb(224,101,102)	1.9942	None
Rxra	Cxcr4	-0.91487	50.61	-6.1E-01	rgb( 85,137,240)	1.9942	None
Rxra	Flna	0.91487	50.61	0.612	rgb(224,100,101)	1.9942	None
Scrt1	Rassf1	0.91487	50.61	0.609	rgb(224,101,102)	1.9942	None
Sp2	Cdc25b	0.91487	50.61	0.611	rgb(224,100,102)	1.9942	None
Sp2	Pten	-0.91487	50.61	-6.1E-01	rgb( 84,136,240)	1.9942	None
Sp4	Golm1	-0.91487	50.61	-6.1E-01	rgb( 84,136,240)	1.9942	None
Sp4	Ptpn2	0.91487	50.61	0.615	rgb(224,100,101)	1.9942	None
Sp4	Rap2b	0.91487	50.61	0.615	rgb(224,100,101)	1.9942	None
Srebf1	Chd7	0.91487	50.61	0.605	rgb(224,101,103)	1.9942	None
Stat2	Trim14	0.91487	50.61	0.613	rgb(224,100,101)	1.9942	None
Tal2	Arf1	-0.91487	50.61	-6.1E-01	rgb( 84,136,240)	1.9942	None
Tcf12	Apbb1	-0.91487	50.61	-6.1E-01	rgb( 85,137,240)	1.9942	None
Tcf12	H2-Ab1	-0.91487	50.61	-6.1E-01	rgb( 84,136,240)	1.9942	None
Tcf4	Trib2	-0.91487	50.61	-6.1E-01	rgb( 85,137,240)	1.9942	None
Tead1	Srgn	-0.91487	50.61	-6.1E-01	rgb( 85,137,240)	1.9942	None
Trp53	Col18a1	-0.91487	50.61	-6.1E-01	rgb( 85,137,240)	1.9942	None
Vax2	Avpi1	0.91487	50.61	0.612	rgb(224,100,101)	1.9942	None
Vax2	Dab2	0.91487	50.61	0.605	rgb(224,101,103)	1.9942	2,2
Vax2	Il17re	0.91487	50.61	0.614	rgb(224,100,101)	1.9942	2,2
Vax2	Myo1f	0.91487	50.61	0.614	rgb(224,100,101)	1.9942	2,2
Vax2	Ppp1r14c	0.91487	50.61	0.607	rgb(224,101,102)	1.9942	2,2
Yy2	Tsr2	0.91487	50.61	0.606	rgb(224,101,103)	1.9942	None
Zbtb4	Angptl4	-0.91487	50.61	-6.1E-01	rgb( 84,136,240)	1.9942	None
Zfp219	Sgsm2	0.91487	50.61	0.607	rgb(224,101,102)	1.9942	None
Zfp263	Qser1	-0.91487	50.61	-6.1E-01	rgb( 85,137,240)	1.9942	None
C030039L03Rik	Foxj1	0.91487	50.61	0.612	rgb(224,100,101)	1.9942	2,2
Hes6	Galk1	0.91487	50.61	0.609	rgb(224,101,102)	1.9942	2,2
Mbnl2	Fam111a	0.91487	50.61	0.605	rgb(224,101,103)	1.9942	2,2
Trps1	Sirpa	-0.91487	50.61	-6.1E-01	rgb( 86,137,240)	1.9942	2,2
Zfp385a	Dhh	0.91487	50.61	0.606	rgb(224,101,102)	1.9942	2,2
Zfp429	Megf8	-0.91487	50.61	-6.1E-01	rgb( 85,137,240)	1.9942	2,2
Zfp429	Zfp874a	0.91487	50.61	0.614	rgb(224,100,101)	1.9942	2,2
Zfp948	Npas4	0.91487	50.61	0.61	rgb(224,101,102)	1.9942	2,2
Zfp948	Vps54	0.91487	50.61	0.61	rgb(224,100,102)	1.9942	2,2
Arid3a	Ms4a4b	-0.91116	50.6	-6.0E-01	rgb( 86,137,240)	1.994	None
Arid3a	Prkd3	-0.91116	50.6	-6.0E-01	rgb( 87,138,240)	1.994	None
Batf	Trim36	0.91116	50.6	0.601	rgb(224,102,103)	1.994	None
Bcl6b	Dhrs3	0.91116	50.6	0.597	rgb(224,103,104)	1.994	None
Bhlhe40	A930004D18Rik	0.91116	50.6	0.598	rgb(224,103,104)	1.994	None
Bhlhe40	Kdelc2	0.91116	50.6	0.595	rgb(224,103,104)	1.994	None
Bhlhe40	Ndrg2	0.91116	50.6	0.597	rgb(224,103,104)	1.994	None
Bhlhe40	Pcyt1b	0.91116	50.6	0.597	rgb(224,103,104)	1.994	None
Crem	Plaur	0.91116	50.6	0.596	rgb(224,103,104)	1.994	None
E2f4	Gucy1b3	-0.91116	50.6	-6.0E-01	rgb( 86,138,240)	1.994	None
Elf1	Rcsd1	0.91116	50.6	0.597	rgb(224,103,104)	1.994	None
Elf1	Syde2	-0.91116	50.6	-6.0E-01	rgb( 87,138,240)	1.994	None
Ets1	Rell1	0.91116	50.6	0.601	rgb(224,102,103)	1.994	None
Ets1	Slc9a3r1	0.91116	50.6	0.595	rgb(224,103,104)	1.994	None
Fli1	Slc25a30	0.91116	50.6	0.603	rgb(224,102,103)	1.994	None
Foxo3	Agpat3	-0.91116	50.6	-6.0E-01	rgb( 87,138,240)	1.994	None
Foxo3	Zfpm1	0.91116	50.6	0.602	rgb(224,102,103)	1.994	None
Gata3	Ddx19b	-0.91116	50.6	-6.0E-01	rgb( 87,138,240)	1.994	None
Hif1a	Hook2	0.91116	50.6	0.603	rgb(224,102,103)	1.994	None
Hmx3	Kank1	0.91116	50.6	0.6	rgb(224,102,104)	1.994	2,2
Hsf1	Npc2	-0.91116	50.6	-6.0E-01	rgb( 87,138,240)	1.994	None
Irf4	Slfn2	0.91116	50.6	0.595	rgb(224,103,104)	1.994	None
Irf5	Cacna1s	0.91116	50.6	0.6	rgb(224,102,104)	1.994	2,2
Irf5	Tmem19	0.91116	50.6	0.595	rgb(224,103,104)	1.994	None
Irf7	Pydc4	0.91116	50.6	0.603	rgb(224,102,103)	1.994	None
Jun	Fes	0.91116	50.6	0.601	rgb(224,102,103)	1.994	None
Klf2	Sdc1	-0.91116	50.6	-6.0E-01	rgb( 87,138,240)	1.994	None
Klf3	Sec14l1	-0.91116	50.6	-6.0E-01	rgb( 88,138,240)	1.994	None
Klf3	Ttyh3	0.91116	50.6	0.598	rgb(224,103,104)	1.994	None
Lef1	Sirt4	0.91116	50.6	0.604	rgb(224,102,103)	1.994	None
Mafg	Plxdc2	-0.91116	50.6	-6.0E-01	rgb( 87,138,240)	1.994	None
Mybl1	4632434I11Rik	0.91116	50.6	0.596	rgb(224,103,104)	1.994	2,2
Nfat5	Tyms	0.91116	50.6	0.604	rgb(224,102,103)	1.994	None
Nfkb2	Psd	0.91116	50.6	0.601	rgb(224,102,103)	1.994	None
Nkx1-2	Pappa2	0.91116	50.6	0.595	rgb(224,103,104)	1.994	2,2
Npas4	Cnn2	0.91116	50.6	0.599	rgb(224,103,104)	1.994	None
Nr4a1	Etv6	-0.91116	50.6	-6.0E-01	rgb( 87,138,240)	1.994	None
Plagl1	Actn1	0.91116	50.6	0.599	rgb(224,103,104)	1.994	2,2
Plagl1	Mex3a	0.91116	50.6	0.599	rgb(224,103,104)	1.994	2,2
Ppard	Mapk7	0.91116	50.6	0.597	rgb(224,103,104)	1.994	None
Rbpj	Plekhf2	0.91116	50.6	0.598	rgb(224,103,104)	1.994	None
Rest	Rnf169	0.91116	50.6	0.596	rgb(224,103,104)	1.994	None
Runx1	Gpm6b	-0.91116	50.6	-6.0E-01	rgb( 87,138,240)	1.994	None
Rxra	Ddx19b	0.91116	50.6	0.602	rgb(224,102,103)	1.994	None
Six5	Fads2	0.91116	50.6	0.602	rgb(224,102,103)	1.994	None
Smad3	Dapl1	-0.91116	50.6	-6.0E-01	rgb( 87,138,240)	1.994	None
Smad3	Hif1a	0.91116	50.6	0.595	rgb(224,103,104)	1.994	None
Sp2	Gjc2	-0.91116	50.6	-6.0E-01	rgb( 87,138,240)	1.994	None
Sp2	Mex3b	0.91116	50.6	0.598	rgb(224,103,104)	1.994	None
Sp2	Pacs1	0.91116	50.6	0.605	rgb(224,102,103)	1.994	None
Sp2	Pts	-0.91116	50.6	-6.0E-01	rgb( 87,138,240)	1.994	None
Sp2	Zfp362	0.91116	50.6	0.601	rgb(224,102,103)	1.994	None
Sp4	Ift57	-0.91116	50.6	-6.0E-01	rgb( 87,138,240)	1.994	None
Sp4	Nucks1	-0.91116	50.6	-6.0E-01	rgb( 87,138,240)	1.994	None
Srebf1	Tnk2	0.91116	50.6	0.602	rgb(224,102,103)	1.994	None
Srf	Acsbg1	0.91116	50.6	0.595	rgb(224,103,104)	1.994	None
Srf	Pdzd4	0.91116	50.6	0.596	rgb(224,103,104)	1.994	None
Stat1	Dtx3l	0.91116	50.6	0.6	rgb(224,102,104)	1.994	None
Stat4	Wipf1	0.91116	50.6	0.601	rgb(224,102,103)	1.994	None
Tcf12	Tbc1d4	0.91116	50.6	0.601	rgb(224,102,103)	1.994	None
Tcf3	Sh2b1	0.91116	50.6	0.596	rgb(224,103,104)	1.994	None
Tcf7l1	Cyp2s1	0.91116	50.6	0.601	rgb(224,102,103)	1.994	None
Thra	Tjp3	0.91116	50.6	0.598	rgb(224,103,104)	1.994	None
Trp53	Mecr	0.91116	50.6	0.596	rgb(224,103,104)	1.994	None
Vax2	Myo3b	-0.91116	50.6	-6.0E-01	rgb( 86,137,240)	1.994	None
Xbp1	Rpl36al	-0.91116	50.6	-6.0E-01	rgb( 87,138,240)	1.994	None
Yy2	Pwwp2a	0.91116	50.6	0.596	rgb(224,103,104)	1.994	None
Zbtb33	Gpr3	-0.91116	50.6	-6.0E-01	rgb( 86,137,240)	1.994	None
Zbtb7a	B4galnt4	0.91116	50.6	0.603	rgb(224,102,103)	1.994	None
Zbtb7a	Brd3	0.91116	50.6	0.604	rgb(224,102,103)	1.994	None
Zfp182	Krt222	0.91116	50.6	0.595	rgb(224,103,105)	1.994	None
Zfp182	Zfp646	0.91116	50.6	0.597	rgb(224,103,104)	1.994	None
Zfp263	Gpsm2	-0.91116	50.6	-6.0E-01	rgb( 87,138,240)	1.994	None
Zfp385a	Bbc3	0.91116	50.6	0.596	rgb(224,103,104)	1.994	2,2
Zfp385a	Ckmt1	0.91116	50.6	0.597	rgb(224,103,104)	1.994	2,2
Zfp947	Zfp750	0.91116	50.6	0.602	rgb(224,102,103)	1.994	2,2
Zkscan17	Icam2	-0.91116	50.6	-6.0E-01	rgb( 86,137,240)	1.994	2,2
Arid3a	Sh3bp1	0.90746	50.59	0.586	rgb(223,105,106)	1.9938	None
Arid3a	Zfp36l1	-0.90746	50.59	-5.9E-01	rgb( 89,139,239)	1.9938	None
Atf3	Endod1	-0.90746	50.59	-5.9E-01	rgb( 88,138,240)	1.9938	None
Atf5	Hmox1	0.90746	50.59	0.592	rgb(224,104,105)	1.9938	None
Batf	Tmem19	-0.90746	50.59	-5.9E-01	rgb( 89,139,239)	1.9938	None
Bcl11b	Hmgcr	-0.90746	50.59	-5.9E-01	rgb( 89,139,239)	1.9938	None
Cebpg	Ptprc	-0.90746	50.59	-5.9E-01	rgb( 89,139,239)	1.9938	None
Cebpg	Slc48a1	-0.90746	50.59	-5.9E-01	rgb( 88,139,240)	1.9938	None
Creb3l2	Cyfip2	0.90746	50.59	0.593	rgb(224,104,105)	1.9938	None
Creb3l2	Lpin2	-0.90746	50.59	-5.9E-01	rgb( 88,139,240)	1.9938	None
Crem	Pde4d	0.90746	50.59	0.591	rgb(223,104,105)	1.9938	None
E2f1	Utrn	-0.90746	50.59	-5.9E-01	rgb( 89,139,239)	1.9938	None
Ebf1	Asph	0.90746	50.59	0.595	rgb(224,103,105)	1.9938	None
Egr1	Mcf2l	-0.90746	50.59	-5.9E-01	rgb( 88,139,240)	1.9938	None
Egr2	Prrg4	-0.90746	50.59	-5.9E-01	rgb( 90,140,239)	1.9938	None
Egr2	Zdhhc2	-0.90746	50.59	-5.9E-01	rgb( 89,139,239)	1.9938	None
Egr4	Fam20c	0.90746	50.59	0.595	rgb(224,103,105)	1.9938	None
Elf1	Ccng2	0.90746	50.59	0.586	rgb(223,105,106)	1.9938	None
Elf1	Cd226	0.90746	50.59	0.588	rgb(223,105,106)	1.9938	None
Elk3	Gnptab	0.90746	50.59	0.588	rgb(223,105,106)	1.9938	None
Ets1	Dst	0.90746	50.59	0.588	rgb(223,105,106)	1.9938	None
Ets1	Gpr83	0.90746	50.59	0.587	rgb(223,105,106)	1.9938	None
Etv6	Clip3	0.90746	50.59	0.588	rgb(223,105,106)	1.9938	None
Etv6	Tnfrsf11a	-0.90746	50.59	-5.9E-01	rgb( 89,139,239)	1.9938	None
Etv6	Tnfrsf19	-0.90746	50.59	-5.9E-01	rgb( 89,139,239)	1.9938	None
Etv6	Ube2q2	0.90746	50.59	0.59	rgb(223,104,105)	1.9938	None
Fosl2	Cdh23	0.90746	50.59	0.591	rgb(223,104,105)	1.9938	None
Foxo1	Endod1	0.90746	50.59	0.587	rgb(223,105,106)	1.9938	None
Hic1	Ccdc92	0.90746	50.59	0.593	rgb(224,104,105)	1.9938	None
Hic1	Ggta1	0.90746	50.59	0.587	rgb(223,105,106)	1.9938	None
Hsf1	Elovl7	-0.90746	50.59	-5.9E-01	rgb( 90,140,239)	1.9938	None
Hsf4	Myh7b	0.90746	50.59	0.587	rgb(223,105,106)	1.9938	2,2
Irf2	Gpr18	0.90746	50.59	0.595	rgb(224,103,105)	1.9938	None
Irf2	Wipf1	0.90746	50.59	0.592	rgb(224,104,105)	1.9938	None
Irf4	Hdac9	-0.90746	50.59	-5.9E-01	rgb( 90,140,239)	1.9938	None
Irf4	Lrrn3	-0.90746	50.59	-5.9E-01	rgb( 90,140,239)	1.9938	None
Irf4	Sh3bp1	-0.90746	50.59	-5.9E-01	rgb( 88,139,240)	1.9938	None
Irf8	Tbx21	0.90746	50.59	0.594	rgb(224,103,105)	1.9938	2,2
Junb	Retsat	0.90746	50.59	0.591	rgb(224,104,105)	1.9938	None
Kdm2b	Bend3	0.90746	50.59	0.592	rgb(224,104,105)	1.9938	2,2
Klf10	Rnf149	0.90746	50.59	0.594	rgb(224,104,105)	1.9938	None
Klf3	Gja1	-0.90746	50.59	-5.9E-01	rgb( 89,139,239)	1.9938	None
Nfatc1	Grn	-0.90746	50.59	-5.9E-01	rgb( 89,139,239)	1.9938	None
Nfatc2	Actn1	-0.90746	50.59	-5.9E-01	rgb( 89,139,239)	1.9938	None
Nfatc2	Rel	-0.90746	50.59	-5.9E-01	rgb( 89,139,239)	1.9938	None
Nfkb2	Plk2	0.90746	50.59	0.594	rgb(224,104,105)	1.9938	2,2
Nr2f6	Dock4	-0.90746	50.59	-5.9E-01	rgb( 90,140,239)	1.9938	None
Nr3c1	Lgals7	-0.90746	50.59	-5.9E-01	rgb( 90,140,239)	1.9938	None
Nr4a3	Chst12	-0.90746	50.59	-5.9E-01	rgb( 89,139,239)	1.9938	None
Osr2	Whamm	-0.90746	50.59	-5.9E-01	rgb( 88,138,240)	1.9938	2,2
Otx1	Zdbf2	0.90746	50.59	0.586	rgb(223,105,106)	1.9938	2,2
Patz1	Retsat	0.90746	50.59	0.593	rgb(224,104,105)	1.9938	None
Pknox1	Bmp7	-0.90746	50.59	-5.9E-01	rgb( 89,139,239)	1.9938	None
Ppard	Prrt2	0.90746	50.59	0.588	rgb(223,105,106)	1.9938	None
Pparg	Dgkk	0.90746	50.59	0.594	rgb(224,104,105)	1.9938	2,2
Prdm1	P4hb	0.90746	50.59	0.587	rgb(223,105,106)	1.9938	None
Prrx1	Fat1	0.90746	50.59	0.591	rgb(223,104,105)	1.9938	2,2
Rara	Zfp280b	-0.90746	50.59	-5.9E-01	rgb( 89,139,239)	1.9938	None
Rel	Rab35	-0.90746	50.59	-5.9E-01	rgb( 90,140,239)	1.9938	None
Scrt1	Ppap2c	0.90746	50.59	0.591	rgb(224,104,105)	1.9938	2,2
Six5	Tes	-0.90746	50.59	-5.9E-01	rgb( 89,139,239)	1.9938	None
Six5	Zfp473	0.90746	50.59	0.587	rgb(223,105,106)	1.9938	None
Sp2	Pigb	0.90746	50.59	0.59	rgb(223,104,105)	1.9938	None
Srebf1	Slc4a8	0.90746	50.59	0.595	rgb(224,103,105)	1.9938	None
Srebf2	Dhcr24	0.90746	50.59	0.59	rgb(223,104,105)	1.9938	2,2
Srf	Zfp646	0.90746	50.59	0.585	rgb(223,105,106)	1.9938	None
Stat4	Lrp8	-0.90746	50.59	-5.9E-01	rgb( 90,140,239)	1.9938	None
Stat4	Pdpn	0.90746	50.59	0.593	rgb(224,104,105)	1.9938	None
Tcf12	1190002N15Rik	-0.90746	50.59	-5.9E-01	rgb( 89,139,239)	1.9938	None
Tcf12	Ncoa2	0.90746	50.59	0.594	rgb(224,104,105)	1.9938	None
Twist1	Glt28d2	0.90746	50.59	0.588	rgb(223,105,106)	1.9938	2,2
Vax2	Igfbp7	0.90746	50.59	0.587	rgb(223,105,106)	1.9938	None
Vax2	Il17a	0.90746	50.59	0.594	rgb(224,104,105)	1.9938	2,2
Yy2	Fancm	0.90746	50.59	0.587	rgb(223,105,106)	1.9938	None
Zeb1	Serpine2	-0.90746	50.59	-5.9E-01	rgb( 89,139,239)	1.9938	None
Zfp148	Nr4a1	-0.90746	50.59	-5.9E-01	rgb( 88,139,240)	1.9938	None
Zfp148	Slc25a38	-0.90746	50.59	-5.9E-01	rgb( 88,139,240)	1.9938	None
Zfp263	Cadm1	-0.90746	50.59	-5.9E-01	rgb( 88,139,240)	1.9938	None
Zfp263	Dnaja4	0.90746	50.59	0.586	rgb(223,105,106)	1.9938	None
Zfx	Rgs19	-0.90746	50.59	-5.9E-01	rgb( 90,139,239)	1.9938	None
C030039L03Rik	1700034I23Rik	0.90746	50.59	0.587	rgb(223,105,106)	1.9938	2,2
C030039L03Rik	Bcar1	0.90746	50.59	0.593	rgb(224,104,105)	1.9938	2,2
Cebpz	Dhx33	0.90746	50.59	0.593	rgb(224,104,105)	1.9938	2,2
Drap1	Ly6k	0.90746	50.59	0.594	rgb(224,103,105)	1.9938	2,2
Zfp750	1700007K13Rik	0.90746	50.59	0.593	rgb(224,104,105)	1.9938	2,2
Zfp956	Slc9a8	0.90746	50.59	0.586	rgb(223,105,106)	1.9938	2,2
Arid3a	Tox	-0.90376	50.58	-5.8E-01	rgb( 92,141,239)	1.9936	None
Atf5	Nucb2	0.90376	50.58	0.582	rgb(223,106,107)	1.9936	None
Atf6	Pcdhga8	0.90376	50.58	0.583	rgb(223,106,107)	1.9936	None
Batf	Ccdc50	-0.90376	50.58	-5.8E-01	rgb( 92,141,239)	1.9936	None
Batf3	Trim46	0.90376	50.58	0.579	rgb(223,106,108)	1.9936	None
Bhlhe40	Etv6	0.90376	50.58	0.579	rgb(223,106,108)	1.9936	None
Bhlhe40	Nsf	0.90376	50.58	0.583	rgb(223,106,107)	1.9936	None
Bhlhe40	Unc119b	0.90376	50.58	0.576	rgb(223,107,108)	1.9936	None
Ebf1	Wdr81	0.90376	50.58	0.579	rgb(223,106,107)	1.9936	None
Egr1	Ddit4	0.90376	50.58	0.58	rgb(223,106,107)	1.9936	None
Elf1	Ybey	-0.90376	50.58	-5.8E-01	rgb( 90,140,239)	1.9936	None
Epas1	Cacna1c	0.90376	50.58	0.585	rgb(223,105,107)	1.9936	None
Erg	C920009B18Rik	-0.90376	50.58	-5.8E-01	rgb( 90,140,239)	1.9936	None
Ets1	Gatsl2	0.90376	50.58	0.583	rgb(223,106,107)	1.9936	None
Ets1	Slc4a8	0.90376	50.58	0.576	rgb(223,107,108)	1.9936	None
Etv6	Il12rb1	0.90376	50.58	0.579	rgb(223,106,108)	1.9936	2,2
Fli1	Rprd1a	-0.90376	50.58	-5.8E-01	rgb( 92,141,239)	1.9936	2,2
Fos	Extl3	-0.90376	50.58	-5.8E-01	rgb( 92,141,239)	1.9936	None
Foxo1	4930486L24Rik	0.90376	50.58	0.583	rgb(223,106,107)	1.9936	None
Gfi1	Rpn1	0.90376	50.58	0.578	rgb(223,107,108)	1.9936	None
Gfi1	Smarca2	-0.90376	50.58	-5.8E-01	rgb( 91,140,239)	1.9936	None
Gzf1	Spint1	0.90376	50.58	0.576	rgb(223,107,108)	1.9936	2,2
Hbp1	Camk2n1	0.90376	50.58	0.585	rgb(223,105,106)	1.9936	None
Hey1	Impdh1	0.90376	50.58	0.584	rgb(223,105,107)	1.9936	None
Hsf1	2210013O21Rik	-0.90376	50.58	-5.8E-01	rgb( 91,140,239)	1.9936	None
Hsf1	Mboat2	-0.90376	50.58	-5.8E-01	rgb( 91,140,239)	1.9936	None
Hsf4	Epcam	0.90376	50.58	0.578	rgb(223,107,108)	1.9936	2,2
Irf4	Stra6	0.90376	50.58	0.584	rgb(223,105,107)	1.9936	None
Irf5	Rnf135	0.90376	50.58	0.583	rgb(223,106,107)	1.9936	2,2
Irf9	Siah1a	0.90376	50.58	0.58	rgb(223,106,107)	1.9936	None
Jun	Inpp4a	-0.90376	50.58	-5.8E-01	rgb( 91,140,239)	1.9936	None
Jun	Sema7a	0.90376	50.58	0.581	rgb(223,106,107)	1.9936	None
Jund	Akirin1	0.90376	50.58	0.579	rgb(223,106,108)	1.9936	None
Klf10	Kctd14	0.90376	50.58	0.58	rgb(223,106,107)	1.9936	2,2
Klf13	Hk1	0.90376	50.58	0.583	rgb(223,106,107)	1.9936	None
Klf2	Pik3ip1	0.90376	50.58	0.577	rgb(223,107,108)	1.9936	None
Klf2	Zcwpw1	0.90376	50.58	0.585	rgb(223,105,106)	1.9936	None
Klf4	Cacna1s	0.90376	50.58	0.576	rgb(223,107,108)	1.9936	2,2
Klf7	Ddit3	0.90376	50.58	0.576	rgb(223,107,108)	1.9936	None
Lin54	Anln	0.90376	50.58	0.585	rgb(223,105,106)	1.9936	None
Lyl1	Spred3	0.90376	50.58	0.576	rgb(223,107,108)	1.9936	None
Maf	Emp1	0.90376	50.58	0.582	rgb(223,106,107)	1.9936	None
Myc	Slco4a1	-0.90376	50.58	-5.8E-01	rgb( 90,140,239)	1.9936	None
Myc	Ubash3a	0.90376	50.58	0.581	rgb(223,106,107)	1.9936	None
Mypop	Zfp568	-0.90376	50.58	-5.8E-01	rgb( 90,140,239)	1.9936	None
Nfic	Ston1	0.90376	50.58	0.577	rgb(223,107,108)	1.9936	None
Nfil3	Sntb1	-0.90376	50.58	-5.8E-01	rgb( 91,140,239)	1.9936	None
Nfkb1	Slc25a35	-0.90376	50.58	-5.8E-01	rgb( 91,140,239)	1.9936	None
Nr3c1	Dlg4	-0.90376	50.58	-5.8E-01	rgb( 90,140,239)	1.9936	None
Nr4a2	Synj1	0.90376	50.58	0.583	rgb(223,106,107)	1.9936	None
Pknox1	Pgap1	-0.90376	50.58	-5.8E-01	rgb( 91,141,239)	1.9936	None
Plagl2	R3hdm1	0.90376	50.58	0.582	rgb(223,106,107)	1.9936	None
Pou2f2	Klhl3	-0.90376	50.58	-5.8E-01	rgb( 92,141,239)	1.9936	None
Rfx3	Zfp831	0.90376	50.58	0.584	rgb(223,105,107)	1.9936	2,2
Rreb1	Clic1	-0.90376	50.58	-5.8E-01	rgb( 90,140,239)	1.9936	None
Runx3	Tas1r3	-0.90376	50.58	-5.8E-01	rgb( 91,140,239)	1.9936	None
Rxra	Capn5	-0.90376	50.58	-5.8E-01	rgb( 91,141,239)	1.9936	None
Six5	Rcan3	-0.90376	50.58	-5.8E-01	rgb( 91,140,239)	1.9936	None
Smad3	Mpzl3	-0.90376	50.58	-5.8E-01	rgb( 90,140,239)	1.9936	None
Smad3	Ptk2	0.90376	50.58	0.582	rgb(223,106,107)	1.9936	None
Sox5	Tbc1d30	-0.90376	50.58	-5.8E-01	rgb( 92,141,239)	1.9936	None
Sp2	Acot13	-0.90376	50.58	-5.8E-01	rgb( 91,140,239)	1.9936	None
Sp3	Herc4	0.90376	50.58	0.581	rgb(223,106,107)	1.9936	None
Sp4	Pdzd4	0.90376	50.58	0.585	rgb(223,105,106)	1.9936	None
Srf	Tmem136	-0.90376	50.58	-5.8E-01	rgb( 92,141,239)	1.9936	None
Stat4	Nek6	-0.90376	50.58	-5.8E-01	rgb( 91,140,239)	1.9936	None
Tead1	Cd2	0.90376	50.58	0.576	rgb(223,107,108)	1.9936	None
Vdr	Il17re	0.90376	50.58	0.578	rgb(223,107,108)	1.9936	2,2
Zeb1	Dzip1	0.90376	50.58	0.58	rgb(223,106,107)	1.9936	None
Zfhx3	Fyn	0.90376	50.58	0.582	rgb(223,106,107)	1.9936	None
Zfp148	Pccb	-0.90376	50.58	-5.8E-01	rgb( 91,140,239)	1.9936	None
Zfp148	Rfx7	0.90376	50.58	0.583	rgb(223,106,107)	1.9936	None
Zfp148	Rps6ka3	0.90376	50.58	0.583	rgb(223,106,107)	1.9936	None
Zfp148	Sap30	-0.90376	50.58	-5.8E-01	rgb( 91,140,239)	1.9936	None
Zfp219	Stat4	0.90376	50.58	0.584	rgb(223,105,107)	1.9936	None
Ankzf1	Ppp1r3g	0.90376	50.58	0.577	rgb(223,107,108)	1.9936	2,2
Ankzf1	Rgs11	0.90376	50.58	0.585	rgb(223,105,106)	1.9936	2,2
C030039L03Rik	3110057O12Rik	0.90376	50.58	0.581	rgb(223,106,107)	1.9936	2,2
C030039L03Rik	Ankzf1	0.90376	50.58	0.579	rgb(223,106,107)	1.9936	2,2
Dpf1	Porcn	0.90376	50.58	0.581	rgb(223,106,107)	1.9936	2,2
Zfp277	Vamp4	0.90376	50.58	0.585	rgb(223,105,106)	1.9936	2,2
Zfp385a	Phlda3	0.90376	50.58	0.581	rgb(223,106,107)	1.9936	2,2
Zfp385a	Robo3	0.90376	50.58	0.585	rgb(223,105,107)	1.9936	2,2
Zfp429	Trim12a	0.90376	50.58	0.58	rgb(223,106,107)	1.9936	2,2
Zfp750	St7l	0.90376	50.58	0.577	rgb(223,107,108)	1.9936	2,2
Ahctf1	Ppip5k2	0.90006	50.57	0.57	rgb(223,108,109)	1.9934	None
Arid5a	Stoml1	0.90006	50.57	0.567	rgb(223,109,110)	1.9934	2,2
Atf3	Exoc2	0.90006	50.57	0.566	rgb(223,109,110)	1.9934	None
Atf3	Npas4	-0.90006	50.57	-5.7E-01	rgb( 92,141,239)	1.9934	None
Atf3	Slc3a2	0.90006	50.57	0.572	rgb(223,108,109)	1.9934	None
Batf	Tal2	-0.90006	50.57	-5.7E-01	rgb( 94,142,238)	1.9934	None
Batf3	A830010M20Rik	0.90006	50.57	0.57	rgb(223,108,109)	1.9934	None
Batf3	Gab2	0.90006	50.57	0.574	rgb(223,107,109)	1.9934	None
Ddit3	Sars	0.90006	50.57	0.573	rgb(223,108,109)	1.9934	2,2
E2f1	Dars2	0.90006	50.57	0.565	rgb(223,109,110)	1.9934	None
E2f1	Dtl	0.90006	50.57	0.567	rgb(223,109,110)	1.9934	None
E2f4	Sesn3	-0.90006	50.57	-5.7E-01	rgb( 94,142,239)	1.9934	None
Egr2	Kcnq5	-0.90006	50.57	-5.7E-01	rgb( 93,142,239)	1.9934	None
Epas1	Filip1l	0.90006	50.57	0.567	rgb(223,109,110)	1.9934	None
Epas1	Rapgef5	-0.90006	50.57	-5.7E-01	rgb( 93,141,239)	1.9934	None
Esrra	Acot13	-0.90006	50.57	-5.7E-01	rgb( 94,142,239)	1.9934	None
Esrra	Tbc1d4	-0.90006	50.57	-5.7E-01	rgb( 93,142,239)	1.9934	None
Ets1	Ikzf4	0.90006	50.57	0.57	rgb(223,108,109)	1.9934	None
Ets1	Pdcd1	-0.90006	50.57	-5.7E-01	rgb( 93,142,239)	1.9934	None
Ets1	Rab4b	0.90006	50.57	0.569	rgb(223,108,110)	1.9934	None
Ets2	Sox13	0.90006	50.57	0.57	rgb(223,108,109)	1.9934	2,2
Etv4	Pdgfrb	0.90006	50.57	0.571	rgb(223,108,109)	1.9934	2,2
Etv5	Ms4a4b	-0.90006	50.57	-5.7E-01	rgb( 92,141,239)	1.9934	2,2
Etv6	Rnh1	0.90006	50.57	0.567	rgb(223,109,110)	1.9934	None
Fosl1	Retsat	-0.90006	50.57	-5.7E-01	rgb( 94,142,239)	1.9934	None
Fosl2	Chd7	0.90006	50.57	0.566	rgb(223,109,110)	1.9934	None
Fosl2	L3mbtl3	-0.90006	50.57	-5.7E-01	rgb( 92,141,239)	1.9934	None
Foxp1	5430421N21Rik	-0.90006	50.57	-5.7E-01	rgb( 94,142,239)	1.9934	2,2
Gata1	Gadd45g	0.90006	50.57	0.573	rgb(223,108,109)	1.9934	None
Glis1	Pkhd1	0.90006	50.57	0.567	rgb(223,109,110)	1.9934	2,2
Hic1	Cttn	0.90006	50.57	0.573	rgb(223,108,109)	1.9934	None
Hic1	Dock9	0.90006	50.57	0.573	rgb(223,107,109)	1.9934	None
Hlx	Olfm1	0.90006	50.57	0.575	rgb(223,107,108)	1.9934	2,2
Hlx	Tmem163	0.90006	50.57	0.567	rgb(223,109,110)	1.9934	2,2
Hsf4	Epas1	0.90006	50.57	0.569	rgb(223,108,109)	1.9934	None
Ikzf4	Bspry	-0.90006	50.57	-5.7E-01	rgb( 93,141,239)	1.9934	None
Irf1	Fam26f	0.90006	50.57	0.568	rgb(223,108,110)	1.9934	None
Irf2	Myb	0.90006	50.57	0.567	rgb(223,109,110)	1.9934	None
Irf4	Abcd3	-0.90006	50.57	-5.7E-01	rgb( 93,141,239)	1.9934	None
Irf4	Crtam	-0.90006	50.57	-5.7E-01	rgb( 94,142,239)	1.9934	None
Irf4	Srgap3	-0.90006	50.57	-5.7E-01	rgb( 94,142,238)	1.9934	2,2
Irf4	Vsig2	-0.90006	50.57	-5.7E-01	rgb( 94,142,239)	1.9934	None
Irf7	BC094916	0.90006	50.57	0.568	rgb(223,109,110)	1.9934	None
Irf7	Ccl5	0.90006	50.57	0.573	rgb(223,108,109)	1.9934	None
Irf7	Cxcl10	0.90006	50.57	0.565	rgb(223,109,110)	1.9934	None
Irf7	Trim30b	0.90006	50.57	0.571	rgb(223,108,109)	1.9934	None
Jdp2	Gemin6	0.90006	50.57	0.565	rgb(223,109,110)	1.9934	None
Jun	Serinc5	0.90006	50.57	0.568	rgb(223,109,110)	1.9934	None
Klf10	Ccdc122	-0.90006	50.57	-5.7E-01	rgb( 93,142,239)	1.9934	None
Klf2	Fads2	-0.90006	50.57	-5.7E-01	rgb( 93,141,239)	1.9934	None
Klf2	Foxp3	0.90006	50.57	0.569	rgb(223,108,109)	1.9934	2,2
Klf8	Perp	0.90006	50.57	0.568	rgb(223,108,110)	1.9934	2,2
Lin54	Gpsm2	0.90006	50.57	0.57	rgb(223,108,109)	1.9934	None
Maf	Ctla2a	0.90006	50.57	0.571	rgb(223,108,109)	1.9934	None
Mef2b	Mapk13	0.90006	50.57	0.573	rgb(223,108,109)	1.9934	2,2
Msc	Abcg2	0.90006	50.57	0.568	rgb(223,108,110)	1.9934	None
Msc	Ccr1	0.90006	50.57	0.566	rgb(223,109,110)	1.9934	2,2
Msc	Penk	0.90006	50.57	0.568	rgb(223,109,110)	1.9934	2,2
Mxi1	Ptp4a3	-0.90006	50.57	-5.7E-01	rgb( 94,142,239)	1.9934	None
Mxi1	Rasgrp4	0.90006	50.57	0.57	rgb(223,108,109)	1.9934	None
Myb	Aig1	-0.90006	50.57	-5.7E-01	rgb( 93,142,239)	1.9934	None
Nfatc1	Ubash3b	0.90006	50.57	0.567	rgb(223,109,110)	1.9934	None
Nfkb1	Synpo2	-0.90006	50.57	-5.7E-01	rgb( 93,142,239)	1.9934	None
Nfkb2	Kif13b	0.90006	50.57	0.57	rgb(223,108,109)	1.9934	2,2
Nfkb2	Nfkb1	0.90006	50.57	0.569	rgb(223,108,110)	1.9934	None
Nr3c1	Ermp1	0.90006	50.57	0.572	rgb(223,108,109)	1.9934	None
Nr3c1	Lamc3	-0.90006	50.57	-5.7E-01	rgb( 93,142,239)	1.9934	None
Nr3c1	Son	0.90006	50.57	0.57	rgb(223,108,109)	1.9934	None
Nr3c1	Wdr54	-0.90006	50.57	-5.7E-01	rgb( 92,141,239)	1.9934	None
Nr4a1	Gpm6b	-0.90006	50.57	-5.7E-01	rgb( 93,142,239)	1.9934	None
Nr4a2	Il1rn	-0.90006	50.57	-5.7E-01	rgb( 93,141,239)	1.9934	None
Nr4a3	4932438H23Rik	-0.90006	50.57	-5.7E-01	rgb( 94,142,239)	1.9934	None
Plagl1	Slc7a1	0.90006	50.57	0.568	rgb(223,109,110)	1.9934	None
Rara	Yif1b	0.90006	50.57	0.568	rgb(223,108,110)	1.9934	None
Rela	Tln2	-0.90006	50.57	-5.7E-01	rgb( 93,142,239)	1.9934	None
Relb	Plekha2	-0.90006	50.57	-5.7E-01	rgb( 93,141,239)	1.9934	None
Rest	Vav1	0.90006	50.57	0.572	rgb(223,108,109)	1.9934	None
Rfx2	Sun1	0.90006	50.57	0.565	rgb(223,109,110)	1.9934	None
Rfx7	Heatr1	0.90006	50.57	0.569	rgb(223,108,109)	1.9934	None
Rfx7	Rreb1	0.90006	50.57	0.567	rgb(223,109,110)	1.9934	None
Rora	Acot11	0.90006	50.57	0.569	rgb(223,108,110)	1.9934	None
Rxra	Eea1	0.90006	50.57	0.566	rgb(223,109,110)	1.9934	None
Smad3	Bcl3	0.90006	50.57	0.568	rgb(223,109,110)	1.9934	None
Smad3	Rtn1	-0.90006	50.57	-5.7E-01	rgb( 93,142,239)	1.9934	None
Sp2	Dpm3	-0.90006	50.57	-5.7E-01	rgb( 92,141,239)	1.9934	None
Sp3	Upp1	-0.90006	50.57	-5.7E-01	rgb( 93,141,239)	1.9934	None
Sp4	Cnnm3	-0.90006	50.57	-5.7E-01	rgb( 94,142,239)	1.9934	None
Sp4	Fosl2	0.90006	50.57	0.566	rgb(223,109,110)	1.9934	None
Srebf1	Trerf1	0.90006	50.57	0.569	rgb(223,108,109)	1.9934	None
Stat2	Ern1	0.90006	50.57	0.573	rgb(223,108,109)	1.9934	None
Stat4	Tnfrsf18	0.90006	50.57	0.572	rgb(223,108,109)	1.9934	None
Tcf12	Sertad1	-0.90006	50.57	-5.7E-01	rgb( 94,142,238)	1.9934	None
Tcf12	Traf3	0.90006	50.57	0.571	rgb(223,108,109)	1.9934	None
Tcf12	Tspan6	-0.90006	50.57	-5.7E-01	rgb( 94,142,239)	1.9934	2,2
Tcf3	Sh2d3c	0.90006	50.57	0.571	rgb(223,108,109)	1.9934	None
Tead1	Phldb2	0.90006	50.57	0.566	rgb(223,109,110)	1.9934	None
Thrb	Vwa1	-0.90006	50.57	-5.7E-01	rgb( 94,142,239)	1.9934	None
Topors	Ifi27l2a	-0.90006	50.57	-5.7E-01	rgb( 93,141,239)	1.9934	None
Vax2	Stard8	0.90006	50.57	0.568	rgb(223,109,110)	1.9934	2,2
Zbtb4	Ptprc	0.90006	50.57	0.568	rgb(223,109,110)	1.9934	None
Zeb1	Skil	0.90006	50.57	0.571	rgb(223,108,109)	1.9934	None
Zfhx3	Ermp1	0.90006	50.57	0.572	rgb(223,108,109)	1.9934	2,2
Zfhx3	Smg5	-0.90006	50.57	-5.7E-01	rgb( 93,142,239)	1.9934	None
Zfp148	Pmm1	-0.90006	50.57	-5.7E-01	rgb( 93,141,239)	1.9934	None
Zfp148	Synj1	0.90006	50.57	0.569	rgb(223,108,109)	1.9934	None
Zfp219	Dab2ip	0.90006	50.57	0.567	rgb(223,109,110)	1.9934	None
Zfp263	Mettl8	-0.90006	50.57	-5.7E-01	rgb( 94,142,239)	1.9934	None
Zfp281	Tmem184b	-0.90006	50.57	-5.7E-01	rgb( 92,141,239)	1.9934	None
Zfp467	Nlrc5	-0.90006	50.57	-5.7E-01	rgb( 93,142,239)	1.9934	None
Zfp523	C030037D09Rik	0.90006	50.57	0.565	rgb(223,109,110)	1.9934	2,2
Zfp711	Bcl2a1a	0.90006	50.57	0.566	rgb(223,109,110)	1.9934	2,2
Zfx	Aldh4a1	0.90006	50.57	0.57	rgb(223,108,109)	1.9934	None
Mxd3	9530077C05Rik	0.90006	50.57	0.569	rgb(223,108,110)	1.9934	2,2
Prdm2	Gstt1	-0.90006	50.57	-5.7E-01	rgb( 93,141,239)	1.9934	2,2
Tulp2	Tnnt3	0.90006	50.57	0.57	rgb(223,108,109)	1.9934	2,2
Zfp28	Prdm16	0.90006	50.57	0.571	rgb(223,108,109)	1.9934	2,2
Zfp385a	Rnf169	0.90006	50.57	0.569	rgb(223,108,109)	1.9934	2,2
Zfp516	B4galnt4	0.90006	50.57	0.566	rgb(223,109,110)	1.9934	2,2
Zfp536	Ckap4	0.90006	50.57	0.575	rgb(223,107,108)	1.9934	2,2
Zfp750	Dnm3os	0.90006	50.57	0.566	rgb(223,109,110)	1.9934	2,2
Zfp750	Sars	-0.90006	50.57	-5.7E-01	rgb( 94,142,239)	1.9934	2,2
Zfp750	Scamp5	0.90006	50.57	0.57	rgb(223,108,109)	1.9934	2,2
Ahctf1	Cmtm7	-0.89636	50.56	-5.6E-01	rgb( 95,143,238)	1.9932	None
Batf	Tex14	-0.89636	50.56	-5.6E-01	rgb( 95,143,238)	1.9932	None
Bcl6	Kbtbd11	-0.89636	50.56	-5.6E-01	rgb( 96,143,238)	1.9932	None
Cdc5l	D830031N03Rik	0.89636	50.56	0.561	rgb(223,110,111)	1.9932	None
Cebpb	Aqp9	0.89636	50.56	0.559	rgb(223,110,111)	1.9932	2,2
Creb3l2	Dennd3	0.89636	50.56	0.556	rgb(223,111,112)	1.9932	None
E2f1	Ap4m1	0.89636	50.56	0.559	rgb(223,110,111)	1.9932	None
E2f1	Samd1	0.89636	50.56	0.556	rgb(223,111,112)	1.9932	None
E2f1	Tbc1d5	0.89636	50.56	0.56	rgb(223,110,111)	1.9932	None
Ebf1	Hsd17b7	0.89636	50.56	0.556	rgb(223,111,112)	1.9932	None
Egr2	Pde7a	0.89636	50.56	0.556	rgb(223,111,112)	1.9932	None
Egr3	Glcci1	0.89636	50.56	0.556	rgb(223,111,112)	1.9932	None
Elf1	Nckap1	0.89636	50.56	0.558	rgb(223,110,111)	1.9932	None
Elf1	Nsmaf	0.89636	50.56	0.561	rgb(223,110,111)	1.9932	None
Elk4	Cdk6	0.89636	50.56	0.557	rgb(223,111,112)	1.9932	None
Ets1	Aste1	-0.89636	50.56	-5.6E-01	rgb( 96,143,238)	1.9932	None
Ets1	Hemk1	0.89636	50.56	0.564	rgb(223,109,110)	1.9932	None
Ets1	Plcg1	0.89636	50.56	0.564	rgb(223,109,110)	1.9932	None
Fli1	Sik1	0.89636	50.56	0.561	rgb(223,110,111)	1.9932	None
Foxf2	Chn1	0.89636	50.56	0.564	rgb(223,109,110)	1.9932	2,2
Foxo1	Scn3b	-0.89636	50.56	-5.6E-01	rgb( 96,143,238)	1.9932	2,2
Foxo3	Narf	0.89636	50.56	0.562	rgb(223,110,111)	1.9932	None
Foxo3	Reep3	-0.89636	50.56	-5.6E-01	rgb( 95,142,238)	1.9932	None
Foxo3	Sun1	0.89636	50.56	0.561	rgb(223,110,111)	1.9932	None
Gata3	Ccr8	0.89636	50.56	0.555	rgb(223,111,112)	1.9932	None
Gfi1	Mgll	0.89636	50.56	0.559	rgb(223,110,111)	1.9932	None
Hbp1	Rpusd2	-0.89636	50.56	-5.6E-01	rgb( 96,143,238)	1.9932	None
Hbp1	Tpst1	-0.89636	50.56	-5.6E-01	rgb( 95,143,238)	1.9932	None
Hic1	1700034H15Rik	-0.89636	50.56	-5.6E-01	rgb( 96,143,238)	1.9932	None
Hic1	Lmna	-0.89636	50.56	-5.6E-01	rgb( 96,144,238)	1.9932	None
Hmga1	Ddx19b	-0.89636	50.56	-5.6E-01	rgb( 96,143,238)	1.9932	None
Hmga1	Ikbke	-0.89636	50.56	-5.6E-01	rgb( 96,143,238)	1.9932	None
Hmx2	Prss50	0.89636	50.56	0.564	rgb(223,109,110)	1.9932	2,2
Ikzf3	Il10	0.89636	50.56	0.562	rgb(223,110,111)	1.9932	2,2
Ikzf4	F730043M19Rik	0.89636	50.56	0.558	rgb(223,110,112)	1.9932	None
Irf1	Erap1	0.89636	50.56	0.557	rgb(223,111,112)	1.9932	None
Irf1	Nod1	0.89636	50.56	0.563	rgb(223,109,111)	1.9932	None
Irf4	Rcsd1	-0.89636	50.56	-5.6E-01	rgb( 96,143,238)	1.9932	None
Irf5	Ppap2c	0.89636	50.56	0.557	rgb(223,111,112)	1.9932	2,2
Irf5	Spata6	0.89636	50.56	0.559	rgb(223,110,111)	1.9932	None
Irf7	Gbp10	0.89636	50.56	0.559	rgb(223,110,111)	1.9932	None
Irf7	Ifit1	0.89636	50.56	0.563	rgb(223,109,111)	1.9932	None
Irf7	Isg20	0.89636	50.56	0.555	rgb(223,111,112)	1.9932	None
Irf7	Oas1b	0.89636	50.56	0.562	rgb(223,110,111)	1.9932	None
Irf8	Bcl11b	0.89636	50.56	0.563	rgb(223,110,111)	1.9932	None
Irf8	Ubash3b	0.89636	50.56	0.556	rgb(223,111,112)	1.9932	None
Jun	Opn3	-0.89636	50.56	-5.6E-01	rgb( 95,143,238)	1.9932	None
Junb	Lmna	0.89636	50.56	0.555	rgb(223,111,112)	1.9932	None
Klf10	Amh	0.89636	50.56	0.558	rgb(223,110,111)	1.9932	None
Klf4	Rasgrp4	-0.89636	50.56	-5.6E-01	rgb( 96,143,238)	1.9932	None
Lyl1	Ggn	0.89636	50.56	0.562	rgb(223,110,111)	1.9932	None
Mafg	Rnf135	-0.89636	50.56	-5.6E-01	rgb( 95,143,238)	1.9932	2,2
Msc	Adam8	0.89636	50.56	0.562	rgb(223,110,111)	1.9932	2,2
Mxi1	1190002N15Rik	0.89636	50.56	0.555	rgb(223,111,112)	1.9932	None
Mxi1	Sord	0.89636	50.56	0.556	rgb(223,111,112)	1.9932	None
Mxi1	Traf3	-0.89636	50.56	-5.6E-01	rgb( 95,143,238)	1.9932	None
Mybl1	Marcks	0.89636	50.56	0.56	rgb(223,110,111)	1.9932	None
Myc	Ddit4	-0.89636	50.56	-5.6E-01	rgb( 96,144,238)	1.9932	None
Myc	Lgals1	-0.89636	50.56	-5.6E-01	rgb( 96,143,238)	1.9932	None
Myc	Sema4c	-0.89636	50.56	-5.6E-01	rgb( 96,144,238)	1.9932	None
Myc	Tsc22d3	-0.89636	50.56	-5.6E-01	rgb( 96,143,238)	1.9932	None
Myc	Vgll4	-0.89636	50.56	-5.6E-01	rgb( 96,144,238)	1.9932	None
Nfat5	Actn1	0.89636	50.56	0.558	rgb(223,110,111)	1.9932	None
Nfatc2	Lingo3	0.89636	50.56	0.556	rgb(223,111,112)	1.9932	None
Nfkb1	Tes	0.89636	50.56	0.561	rgb(223,110,111)	1.9932	None
Npas4	Dtx4	-0.89636	50.56	-5.6E-01	rgb( 94,142,238)	1.9932	None
Nr4a2	Upb1	0.89636	50.56	0.555	rgb(223,111,112)	1.9932	None
Otx1	Sox21	0.89636	50.56	0.561	rgb(223,110,111)	1.9932	None
Plagl2	Hemk1	0.89636	50.56	0.561	rgb(223,110,111)	1.9932	None
Pou2af1	Capn2	-0.89636	50.56	-5.6E-01	rgb( 96,144,238)	1.9932	None
Pou2f2	Gstt3	0.89636	50.56	0.564	rgb(223,109,110)	1.9932	None
Rara	Fam20b	-0.89636	50.56	-5.6E-01	rgb( 96,143,238)	1.9932	None
Rara	Inpp1	-0.89636	50.56	-5.6E-01	rgb( 95,143,238)	1.9932	None
Rela	Entpd1	-0.89636	50.56	-5.6E-01	rgb( 94,142,238)	1.9932	None
Rela	Kdelc1	-0.89636	50.56	-5.6E-01	rgb( 96,144,238)	1.9932	None
Relb	Ier3	-0.89636	50.56	-5.6E-01	rgb( 96,143,238)	1.9932	None
Rest	Psph	-0.89636	50.56	-5.6E-01	rgb( 96,143,238)	1.9932	None
Rest	Pts	-0.89636	50.56	-5.6E-01	rgb( 95,143,238)	1.9932	None
Rest	Qrich1	0.89636	50.56	0.561	rgb(223,110,111)	1.9932	None
Rfx3	Tet3	0.89636	50.56	0.564	rgb(223,109,110)	1.9932	None
Rora	Ahr	0.89636	50.56	0.557	rgb(223,111,112)	1.9932	None
Rreb1	Parp9	-0.89636	50.56	-5.6E-01	rgb( 95,143,238)	1.9932	None
Runx2	Obsl1	0.89636	50.56	0.563	rgb(223,110,111)	1.9932	2,2
Rxra	Tspan2	0.89636	50.56	0.556	rgb(223,111,112)	1.9932	None
Smad3	Ssbp4	0.89636	50.56	0.563	rgb(223,109,111)	1.9932	None
Snai3	Gnpda1	0.89636	50.56	0.565	rgb(223,109,110)	1.9932	2,2
Sox21	Ina	0.89636	50.56	0.559	rgb(223,110,111)	1.9932	2,2
Sox5	Timp1	0.89636	50.56	0.565	rgb(223,109,110)	1.9932	2,2
Sp2	Ccdc28b	-0.89636	50.56	-5.6E-01	rgb( 96,143,238)	1.9932	None
Sp3	4931406P16Rik	0.89636	50.56	0.56	rgb(223,110,111)	1.9932	None
Sp3	Dcakd	-0.89636	50.56	-5.6E-01	rgb( 97,144,238)	1.9932	None
Sp4	Cenpm	-0.89636	50.56	-5.6E-01	rgb( 95,143,238)	1.9932	None
Sp6	Npdc1	-0.89636	50.56	-5.6E-01	rgb( 95,143,238)	1.9932	2,2
Spib	Ly96	0.89636	50.56	0.557	rgb(223,111,112)	1.9932	None
Srebf1	Chchd7	-0.89636	50.56	-5.6E-01	rgb( 96,143,238)	1.9932	None
Srf	1700034H15Rik	0.89636	50.56	0.565	rgb(223,109,110)	1.9932	None
Srf	Gkap1	-0.89636	50.56	-5.6E-01	rgb( 95,143,238)	1.9932	None
Stat4	C3	0.89636	50.56	0.556	rgb(223,111,112)	1.9932	None
Stat4	Epsti1	0.89636	50.56	0.56	rgb(223,110,111)	1.9932	None
Tcf12	Lpin2	0.89636	50.56	0.562	rgb(223,110,111)	1.9932	None
Tcf12	Nlrc5	0.89636	50.56	0.563	rgb(223,109,111)	1.9932	None
Tead1	Stxbp6	0.89636	50.56	0.562	rgb(223,110,111)	1.9932	None
Tfdp2	Clic1	0.89636	50.56	0.559	rgb(223,110,111)	1.9932	None
Vdr	Npas2	0.89636	50.56	0.564	rgb(223,109,110)	1.9932	None
Yy2	Smek1	0.89636	50.56	0.559	rgb(223,110,111)	1.9932	None
Zbtb4	Lonp2	0.89636	50.56	0.564	rgb(223,109,110)	1.9932	None
Zbtb7a	Acad8	-0.89636	50.56	-5.6E-01	rgb( 94,142,238)	1.9932	None
Zbtb7a	Mgmt	-0.89636	50.56	-5.6E-01	rgb( 95,143,238)	1.9932	None
Zbtb7c	Mylk	0.89636	50.56	0.559	rgb(223,110,111)	1.9932	2,2
Zfp148	Chd7	0.89636	50.56	0.562	rgb(223,110,111)	1.9932	None
Zfp148	Drosha	0.89636	50.56	0.562	rgb(223,110,111)	1.9932	None
Zfp148	Ldlrap1	-0.89636	50.56	-5.6E-01	rgb( 97,144,238)	1.9932	None
Zfp148	Qser1	0.89636	50.56	0.557	rgb(223,111,112)	1.9932	None
Zfp219	S100a4	-0.89636	50.56	-5.6E-01	rgb( 96,143,238)	1.9932	None
Zfp263	Pacs1	-0.89636	50.56	-5.6E-01	rgb( 96,143,238)	1.9932	None
Zfp369	Hist1h1c	-0.89636	50.56	-5.6E-01	rgb( 95,143,238)	1.9932	None
Zfp467	Flna	-0.89636	50.56	-5.6E-01	rgb( 95,143,238)	1.9932	None
Zfx	Hspb11	-0.89636	50.56	-5.6E-01	rgb( 96,143,238)	1.9932	None
C030039L03Rik	Kcnc3	0.89636	50.56	0.555	rgb(223,111,112)	1.9932	2,2
Cux1	Gyk	-0.89636	50.56	-5.6E-01	rgb( 96,143,238)	1.9932	2,2
Zfp277	Tmem35	0.89636	50.56	0.555	rgb(223,111,112)	1.9932	2,2
Zfp28	Trim3	0.89636	50.56	0.565	rgb(223,109,110)	1.9932	2,2
Zfp358	Sorcs2	-0.89636	50.56	-5.6E-01	rgb( 96,144,238)	1.9932	2,2
Zfp365	Slc19a2	0.89636	50.56	0.559	rgb(223,110,111)	1.9932	2,2
Zfp385a	Aldh4a1	0.89636	50.56	0.559	rgb(223,110,111)	1.9932	2,2
Zfp385a	Slc2a4	0.89636	50.56	0.555	rgb(223,111,112)	1.9932	2,2
Zfp385a	St14	0.89636	50.56	0.561	rgb(223,110,111)	1.9932	2,2
Zfp808	Pla2g4c	0.89636	50.56	0.561	rgb(223,110,111)	1.9932	2,2
Ar	Lrrc59	-0.89266	50.55	-5.5E-01	rgb( 98,145,238)	1.993	None
Ar	Tnfrsf25	-0.89266	50.55	-5.5E-01	rgb( 98,145,238)	1.993	None
Arid3a	Sap30	0.89266	50.55	0.553	rgb(223,111,113)	1.993	None
Arid5a	Arl4d	-0.89266	50.55	-5.5E-01	rgb( 97,144,238)	1.993	None
Atf3	Slco4a1	0.89266	50.55	0.552	rgb(223,112,113)	1.993	None
Atf3	Tes	0.89266	50.55	0.554	rgb(223,111,112)	1.993	None
Bcl11b	5730508B09Rik	0.89266	50.55	0.55	rgb(223,112,113)	1.993	None
Bhlhe40	Bmpr1a	0.89266	50.55	0.549	rgb(223,112,113)	1.993	None
Bhlhe40	Nupr1	0.89266	50.55	0.549	rgb(223,112,113)	1.993	None
Bhlhe40	Plekho2	0.89266	50.55	0.55	rgb(223,112,113)	1.993	None
Cebpb	Zdhhc2	-0.89266	50.55	-5.5E-01	rgb( 99,145,238)	1.993	None
Cebpg	Chac1	0.89266	50.55	0.549	rgb(223,112,113)	1.993	2,2
E2f1	Cmtm4	0.89266	50.55	0.554	rgb(223,111,112)	1.993	None
E2f1	Gen1	0.89266	50.55	0.548	rgb(223,112,114)	1.993	None
Ebf1	Zbtb7c	0.89266	50.55	0.555	rgb(223,111,112)	1.993	None
Egr3	Ahdc1	0.89266	50.55	0.546	rgb(223,113,114)	1.993	None
Elf1	Sidt1	0.89266	50.55	0.548	rgb(223,112,113)	1.993	None
Elf1	Slc22a2	-0.89266	50.55	-5.5E-01	rgb( 98,145,238)	1.993	None
Elf1	Tmc6	0.89266	50.55	0.55	rgb(223,112,113)	1.993	None
Elk3	Ubash3b	0.89266	50.55	0.551	rgb(223,112,113)	1.993	None
Epas1	Rnd3	0.89266	50.55	0.549	rgb(223,112,113)	1.993	2,2
Esrra	Mecr	0.89266	50.55	0.555	rgb(223,111,112)	1.993	None
Ets1	Dmxl2	-0.89266	50.55	-5.5E-01	rgb( 98,145,238)	1.993	2,2
Ets1	Gcnt2	0.89266	50.55	0.548	rgb(223,112,113)	1.993	None
Ets1	Sh2d3c	0.89266	50.55	0.549	rgb(223,112,113)	1.993	None
Etv4	Aldh1l2	0.89266	50.55	0.547	rgb(223,112,114)	1.993	None
Etv5	F2rl2	0.89266	50.55	0.547	rgb(223,113,114)	1.993	2,2
Fos	Ifi27l2a	0.89266	50.55	0.549	rgb(223,112,113)	1.993	None
Fosl2	Lrmp	-0.89266	50.55	-5.5E-01	rgb( 98,144,238)	1.993	None
Fosl2	Map3k1	0.89266	50.55	0.546	rgb(223,113,114)	1.993	None
Foxo1	Sesn3	0.89266	50.55	0.546	rgb(223,113,114)	1.993	None
Foxo3	Ppp1r10	0.89266	50.55	0.546	rgb(223,113,114)	1.993	None
Gabpa	Rnh1	-0.89266	50.55	-5.5E-01	rgb( 97,144,238)	1.993	None
Gata3	Chd7	-0.89266	50.55	-5.5E-01	rgb( 98,144,238)	1.993	None
Hes1	Fam43a	0.89266	50.55	0.553	rgb(223,111,113)	1.993	2,2
Hif1a	Zfp12	0.89266	50.55	0.549	rgb(223,112,113)	1.993	None
Hif3a	Appl2	0.89266	50.55	0.552	rgb(223,112,113)	1.993	2,2
Hif3a	Egln1	0.89266	50.55	0.554	rgb(223,111,112)	1.993	2,2
Hif3a	Rasl12	0.89266	50.55	0.55	rgb(223,112,113)	1.993	2,2
Hsf1	Adssl1	-0.89266	50.55	-5.5E-01	rgb( 98,145,238)	1.993	None
Hsf1	Pafah1b3	-0.89266	50.55	-5.5E-01	rgb( 97,144,238)	1.993	None
Hsf1	Son	0.89266	50.55	0.545	rgb(223,113,114)	1.993	None
Hsf4	Zfp536	0.89266	50.55	0.547	rgb(223,112,114)	1.993	None
Irf1	Gbp11	0.89266	50.55	0.555	rgb(223,111,112)	1.993	None
Irf1	Tapbpl	0.89266	50.55	0.554	rgb(223,111,112)	1.993	None
Irf2	Evi2a	0.89266	50.55	0.555	rgb(223,111,112)	1.993	None
Irf2	Runx2	0.89266	50.55	0.553	rgb(223,111,112)	1.993	None
Irf4	Gbp7	-0.89266	50.55	-5.5E-01	rgb( 97,144,238)	1.993	None
Irf4	Grpr	-0.89266	50.55	-5.5E-01	rgb( 99,145,238)	1.993	2,2
Irf4	Ppp3ca	-0.89266	50.55	-5.5E-01	rgb( 98,144,238)	1.993	None
Irf4	Tmem154	0.89266	50.55	0.551	rgb(223,112,113)	1.993	None
Irf5	BC021614	-0.89266	50.55	-5.5E-01	rgb( 97,144,238)	1.993	None
Irf5	Hunk	-0.89266	50.55	-5.5E-01	rgb( 97,144,238)	1.993	None
Irf8	Nr4a3	0.89266	50.55	0.553	rgb(223,111,112)	1.993	None
Jun	A1cf	-0.89266	50.55	-5.5E-01	rgb( 98,145,238)	1.993	None
Jun	Atcay	-0.89266	50.55	-5.5E-01	rgb( 98,145,238)	1.993	None
Jun	Src	0.89266	50.55	0.548	rgb(223,112,113)	1.993	None
Jund	Tmbim1	0.89266	50.55	0.546	rgb(223,113,114)	1.993	None
Klf10	Fxyd7	0.89266	50.55	0.547	rgb(223,112,114)	1.993	None
Klf13	Ndrg1	0.89266	50.55	0.552	rgb(223,112,113)	1.993	None
Klf2	Tnfsf8	0.89266	50.55	0.554	rgb(223,111,112)	1.993	None
Klf3	Abi3	-0.89266	50.55	-5.5E-01	rgb( 97,144,238)	1.993	None
Klf3	Nek6	-0.89266	50.55	-5.5E-01	rgb( 97,144,238)	1.993	None
Klf8	Stoml1	0.89266	50.55	0.553	rgb(223,111,112)	1.993	None
Lef1	Tsen2	-0.89266	50.55	-5.5E-01	rgb( 98,145,238)	1.993	None
Mga	Map3k1	0.89266	50.55	0.549	rgb(223,112,113)	1.993	None
Mxi1	Dpf1	0.89266	50.55	0.555	rgb(223,111,112)	1.993	None
Mxi1	Wipi1	0.89266	50.55	0.553	rgb(223,111,112)	1.993	None
Mybl1	Plk2	0.89266	50.55	0.548	rgb(223,112,114)	1.993	None
Myc	H2afx	-0.89266	50.55	-5.5E-01	rgb( 98,145,238)	1.993	None
Nfat5	Tbc1d30	0.89266	50.55	0.553	rgb(223,111,112)	1.993	None
Nfatc4	Acvr1b	0.89266	50.55	0.545	rgb(223,113,114)	1.993	None
Nfatc4	Gpr153	0.89266	50.55	0.548	rgb(223,112,113)	1.993	2,2
Nfil3	Slc23a2	-0.89266	50.55	-5.5E-01	rgb( 97,144,238)	1.993	None
Nfkb2	Trib2	-0.89266	50.55	-5.5E-01	rgb( 98,145,238)	1.993	None
Nfkb2	Tspan3	0.89266	50.55	0.555	rgb(223,111,112)	1.993	None
Pknox1	Rps6	-0.89266	50.55	-5.5E-01	rgb( 98,145,238)	1.993	None
Plagl1	A1cf	0.89266	50.55	0.551	rgb(223,112,113)	1.993	2,2
Plagl1	Dnmt3a	0.89266	50.55	0.549	rgb(223,112,113)	1.993	None
Plagl2	Tcp11l2	-0.89266	50.55	-5.5E-01	rgb( 99,145,238)	1.993	None
Pou2f2	Apbb1ip	0.89266	50.55	0.553	rgb(223,111,113)	1.993	None
Prrx1	Ccdc80	0.89266	50.55	0.554	rgb(223,111,112)	1.993	2,2
Rarg	Inpp5b	-0.89266	50.55	-5.5E-01	rgb( 98,144,238)	1.993	None
Rarg	Rftn2	0.89266	50.55	0.549	rgb(223,112,113)	1.993	None
Rela	Myd88	0.89266	50.55	0.546	rgb(223,113,114)	1.993	None
Relb	Marcksl1	-0.89266	50.55	-5.5E-01	rgb( 97,144,238)	1.993	None
Rfx1	Als2cl	0.89266	50.55	0.547	rgb(223,113,114)	1.993	None
Rfx1	Zfp317	-0.89266	50.55	-5.5E-01	rgb( 97,144,238)	1.993	None
Rfx3	Slc4a8	0.89266	50.55	0.549	rgb(223,112,113)	1.993	None
Rora	Acsbg1	0.89266	50.55	0.55	rgb(223,112,113)	1.993	None
Runx1	Plod3	0.89266	50.55	0.553	rgb(223,111,112)	1.993	None
Runx1	Runx2	0.89266	50.55	0.555	rgb(223,111,112)	1.993	None
Rxra	Ccdc50	0.89266	50.55	0.55	rgb(223,112,113)	1.993	None
Rxra	Il12rb1	0.89266	50.55	0.551	rgb(223,112,113)	1.993	None
Rxra	Slc48a1	-0.89266	50.55	-5.5E-01	rgb( 98,145,238)	1.993	None
Rxra	Tmem154	0.89266	50.55	0.552	rgb(223,112,113)	1.993	None
Satb1	Serinc5	-0.89266	50.55	-5.5E-01	rgb( 98,145,238)	1.993	None
Six5	Pydc3	-0.89266	50.55	-5.5E-01	rgb( 97,144,238)	1.993	None
Six5	Rap2b	-0.89266	50.55	-5.5E-01	rgb( 99,145,238)	1.993	None
Sox5	Atp8b4	0.89266	50.55	0.548	rgb(223,112,113)	1.993	None
Sox5	Cdh17	0.89266	50.55	0.548	rgb(223,112,114)	1.993	None
Sp2	Dhcr7	0.89266	50.55	0.551	rgb(223,112,113)	1.993	None
Sp2	Lrrc16b	0.89266	50.55	0.547	rgb(223,113,114)	1.993	None
Sp2	Mboat7	0.89266	50.55	0.547	rgb(223,113,114)	1.993	None
Sp2	Robo3	-0.89266	50.55	-5.5E-01	rgb( 99,145,238)	1.993	None
Sp4	Plaur	-0.89266	50.55	-5.5E-01	rgb( 97,144,238)	1.993	None
Spib	Pik3r3	0.89266	50.55	0.554	rgb(223,111,112)	1.993	None
Srebf1	C2cd2l	0.89266	50.55	0.55	rgb(223,112,113)	1.993	None
Srebf1	Itgb3bp	-0.89266	50.55	-5.5E-01	rgb( 97,144,238)	1.993	None
Stat1	Lgals7	-0.89266	50.55	-5.5E-01	rgb( 98,144,238)	1.993	2,2
Tal2	Myo10	-0.89266	50.55	-5.5E-01	rgb( 98,145,238)	1.993	None
Tbx21	Etv6	0.89266	50.55	0.546	rgb(223,113,114)	1.993	None
Tcf12	Mapkapk2	-0.89266	50.55	-5.5E-01	rgb( 97,144,238)	1.993	None
Tead1	Nav2	0.89266	50.55	0.546	rgb(223,113,114)	1.993	None
Tead1	Sema6d	0.89266	50.55	0.551	rgb(223,112,113)	1.993	2,2
Tead3	Plekho1	0.89266	50.55	0.546	rgb(223,113,114)	1.993	2,2
Vax2	Gcnt2	0.89266	50.55	0.548	rgb(223,112,113)	1.993	2,2
Yy2	Slfn3	0.89266	50.55	0.553	rgb(223,111,112)	1.993	None
Zbtb7a	Adap1	0.89266	50.55	0.554	rgb(223,111,112)	1.993	None
Zbtb7a	C2cd2l	0.89266	50.55	0.547	rgb(223,113,114)	1.993	None
Zbtb7c	Olfr536	0.89266	50.55	0.555	rgb(223,111,112)	1.993	2,2
Zeb1	Sptlc1	-0.89266	50.55	-5.5E-01	rgb( 98,145,238)	1.993	None
Zeb1	Ybey	-0.89266	50.55	-5.5E-01	rgb( 97,144,238)	1.993	None
Zfp148	Ankrd13c	0.89266	50.55	0.547	rgb(223,112,114)	1.993	None
Zfp263	Anln	-0.89266	50.55	-5.5E-01	rgb( 97,144,238)	1.993	None
Zfp281	Ypel2	0.89266	50.55	0.551	rgb(223,112,113)	1.993	None
Zfp523	Podnl1	0.89266	50.55	0.551	rgb(223,112,113)	1.993	2,2
Zfp524	Naca	0.89266	50.55	0.554	rgb(223,111,112)	1.993	2,2
Zfx	Zfp609	-0.89266	50.55	-5.5E-01	rgb( 97,144,238)	1.993	None
Aebp2	Cenpm	-0.89266	50.55	-5.5E-01	rgb( 99,145,238)	1.993	2,2
Ankzf1	Pnpla3	0.89266	50.55	0.546	rgb(223,113,114)	1.993	2,2
Foxp2	Sh2d4a	0.89266	50.55	0.554	rgb(223,111,112)	1.993	2,2
Sgsm2	Ccrn4l	-0.89266	50.55	-5.5E-01	rgb( 97,144,238)	1.993	2,2
Terf1	Dhrs4	0.89266	50.55	0.552	rgb(223,112,113)	1.993	2,2
Thap3	Utp20	-0.89266	50.55	-5.5E-01	rgb( 98,145,238)	1.993	2,2
Zfp367	Tyms	0.89266	50.55	0.55	rgb(223,112,113)	1.993	2,2
Zfp385a	Lrrc28	0.89266	50.55	0.546	rgb(223,113,114)	1.993	2,2
Zfp429	Dixdc1	-0.89266	50.55	-5.5E-01	rgb( 97,144,238)	1.993	2,2
Zfp536	Itsn1	0.89266	50.55	0.547	rgb(223,112,114)	1.993	2,2
Ahrr	Neurl1b	0.88896	50.54	0.535	rgb(223,115,116)	1.9928	2,2
Atf3	Vldlr	0.88896	50.54	0.539	rgb(223,114,115)	1.9928	None
Atf5	1190002N15Rik	-0.88896	50.54	-5.4E-01	rgb(101,146,237)	1.9928	None
Atf6	Ston2	0.88896	50.54	0.545	rgb(223,113,114)	1.9928	None
Batf	Cd47	-0.88896	50.54	-5.4E-01	rgb( 99,145,238)	1.9928	None
Batf3	Runx1	-0.88896	50.54	-5.4E-01	rgb(100,146,237)	1.9928	None
Bcl11b	2210013O21Rik	-0.88896	50.54	-5.4E-01	rgb( 99,145,238)	1.9928	None
Bcl6	Slc41a2	-0.88896	50.54	-5.4E-01	rgb(100,146,237)	1.9928	None
Bcl6	Tmem176b	0.88896	50.54	0.536	rgb(223,115,116)	1.9928	None
Cebpg	Aldh1l2	0.88896	50.54	0.539	rgb(223,114,115)	1.9928	2,2
Cebpg	Ncdn	-0.88896	50.54	-5.4E-01	rgb(100,146,238)	1.9928	2,2
Creb3l2	Dram2	0.88896	50.54	0.54	rgb(223,114,115)	1.9928	None
Ddit3	Angptl6	0.88896	50.54	0.537	rgb(223,114,115)	1.9928	2,2
E2f1	Hspa4l	-0.88896	50.54	-5.4E-01	rgb(100,146,237)	1.9928	None
E2f4	Ggct	-0.88896	50.54	-5.4E-01	rgb(101,146,237)	1.9928	None
Ebf1	Batf	0.88896	50.54	0.544	rgb(223,113,114)	1.9928	None
Egr2	Pla2g12a	-0.88896	50.54	-5.4E-01	rgb(100,146,238)	1.9928	None
Egr3	Surf4	-0.88896	50.54	-5.4E-01	rgb( 99,145,238)	1.9928	None
Elf1	Dctpp1	-0.88896	50.54	-5.4E-01	rgb(100,146,237)	1.9928	None
Elf1	M6pr	-0.88896	50.54	-5.4E-01	rgb( 99,145,238)	1.9928	None
Elf1	Thada	0.88896	50.54	0.538	rgb(223,114,115)	1.9928	None
Elk3	Abcb4	0.88896	50.54	0.542	rgb(223,113,115)	1.9928	None
Elk3	Mpzl3	0.88896	50.54	0.535	rgb(223,115,116)	1.9928	None
Ets1	Gart	-0.88896	50.54	-5.4E-01	rgb(100,146,238)	1.9928	None
Ets1	H2-Eb1	-0.88896	50.54	-5.4E-01	rgb(101,146,237)	1.9928	None
Ets1	Prkch	0.88896	50.54	0.544	rgb(223,113,114)	1.9928	None
Ets1	Slc15a1	0.88896	50.54	0.542	rgb(223,113,115)	1.9928	None
Ets1	Tbc1d16	0.88896	50.54	0.543	rgb(223,113,114)	1.9928	None
Ets2	Pigz	-0.88896	50.54	-5.4E-01	rgb(101,146,237)	1.9928	2,2
Ets2	Ptpn1	-0.88896	50.54	-5.4E-01	rgb( 99,145,238)	1.9928	None
Fli1	Cdc42ep3	0.88896	50.54	0.539	rgb(223,114,115)	1.9928	None
Fli1	Tdrkh	-0.88896	50.54	-5.4E-01	rgb( 99,146,238)	1.9928	2,2
Fos	Grap	0.88896	50.54	0.542	rgb(223,114,115)	1.9928	None
Fos	Ninl	0.88896	50.54	0.539	rgb(223,114,115)	1.9928	None
Foxb1	Il10	0.88896	50.54	0.538	rgb(223,114,115)	1.9928	2,2
Foxf2	Abcc3	0.88896	50.54	0.537	rgb(223,114,115)	1.9928	2,2
Foxf2	Csgalnact1	0.88896	50.54	0.539	rgb(223,114,115)	1.9928	None
Foxf2	Foxq1	0.88896	50.54	0.54	rgb(223,114,115)	1.9928	2,2
Foxf2	Ngf	0.88896	50.54	0.543	rgb(223,113,114)	1.9928	2,2
Foxo1	Bloc1s2	-0.88896	50.54	-5.4E-01	rgb(100,146,238)	1.9928	None
Foxo3	E330009J07Rik	0.88896	50.54	0.544	rgb(223,113,114)	1.9928	None
Foxo3	Map3k1	0.88896	50.54	0.539	rgb(223,114,115)	1.9928	None
Gata1	Myo6	0.88896	50.54	0.543	rgb(223,113,114)	1.9928	None
Gata3	D430041D05Rik	0.88896	50.54	0.536	rgb(223,115,116)	1.9928	None
Hif3a	Mboat2	0.88896	50.54	0.544	rgb(223,113,114)	1.9928	2,2
Hsf1	Ccdc134	0.88896	50.54	0.539	rgb(223,114,115)	1.9928	None
Hsf4	Cables1	0.88896	50.54	0.541	rgb(223,114,115)	1.9928	2,2
Ikzf2	Gucy2e	0.88896	50.54	0.539	rgb(223,114,115)	1.9928	2,2
Irf2	Abtb2	-0.88896	50.54	-5.4E-01	rgb( 99,145,238)	1.9928	None
Irf2	Hist1h1c	-0.88896	50.54	-5.4E-01	rgb( 99,145,238)	1.9928	None
Irf4	Atp2b4	0.88896	50.54	0.54	rgb(223,114,115)	1.9928	None
Irf4	Dhrs3	-0.88896	50.54	-5.4E-01	rgb( 99,145,238)	1.9928	None
Irf4	Dusp22	-0.88896	50.54	-5.4E-01	rgb(101,146,237)	1.9928	None
Irf4	Il9r	-0.88896	50.54	-5.4E-01	rgb( 99,145,238)	1.9928	2,2
Irf4	Kdelc2	-0.88896	50.54	-5.4E-01	rgb( 99,145,238)	1.9928	None
Irf4	Rab11fip5	-0.88896	50.54	-5.4E-01	rgb( 99,145,238)	1.9928	None
Irf4	Rbpj	-0.88896	50.54	-5.4E-01	rgb( 99,145,238)	1.9928	None
Irf5	Cacnb3	0.88896	50.54	0.54	rgb(223,114,115)	1.9928	2,2
Irf7	Gbp9	0.88896	50.54	0.541	rgb(223,114,115)	1.9928	None
Irf8	Slc39a10	0.88896	50.54	0.535	rgb(223,115,116)	1.9928	None
Irf8	Synpo	0.88896	50.54	0.544	rgb(223,113,114)	1.9928	None
Jun	Klf4	0.88896	50.54	0.542	rgb(223,113,114)	1.9928	None
Jun	Mical1	0.88896	50.54	0.54	rgb(223,114,115)	1.9928	2,2
Jun	Pgm2	-0.88896	50.54	-5.4E-01	rgb(100,146,238)	1.9928	None
Jun	Stat5b	0.88896	50.54	0.544	rgb(223,113,114)	1.9928	None
Jund	Dapl1	-0.88896	50.54	-5.4E-01	rgb( 99,145,238)	1.9928	None
Jund	Socs1	0.88896	50.54	0.535	rgb(223,115,116)	1.9928	None
Klf10	Ar	-0.88896	50.54	-5.4E-01	rgb( 99,145,238)	1.9928	None
Klf13	Capn2	0.88896	50.54	0.535	rgb(223,115,116)	1.9928	None
Klf13	S100a13	0.88896	50.54	0.537	rgb(223,114,115)	1.9928	None
Klf2	Itga3	-0.88896	50.54	-5.4E-01	rgb(100,146,238)	1.9928	None
Klf2	Nkain1	-0.88896	50.54	-5.4E-01	rgb(100,146,238)	1.9928	None
Klf2	Skil	0.88896	50.54	0.542	rgb(223,113,115)	1.9928	None
Klf2	Tcp11l2	0.88896	50.54	0.54	rgb(223,114,115)	1.9928	None
Klf3	Ahrr	-0.88896	50.54	-5.4E-01	rgb( 99,145,238)	1.9928	None
Klf4	Rasgef1b	0.88896	50.54	0.542	rgb(223,113,114)	1.9928	None
Klf7	Trib2	0.88896	50.54	0.542	rgb(223,114,115)	1.9928	None
Lcor	S100a1	-0.88896	50.54	-5.4E-01	rgb(101,146,237)	1.9928	None
Lhx2	Zfp105	0.88896	50.54	0.536	rgb(223,115,116)	1.9928	2,2
Maff	Stk38l	0.88896	50.54	0.545	rgb(223,113,114)	1.9928	None
Msc	Gpr114	0.88896	50.54	0.539	rgb(223,114,115)	1.9928	2,2
Mxi1	Smpd3	-0.88896	50.54	-5.4E-01	rgb(100,146,238)	1.9928	None
Myb	Dleu7	-0.88896	50.54	-5.4E-01	rgb(101,146,237)	1.9928	2,2
Mybl1	Slc35d1	0.88896	50.54	0.538	rgb(223,114,115)	1.9928	None
Nfat5	Dcp2	0.88896	50.54	0.544	rgb(223,113,114)	1.9928	None
Nfat5	Pten	0.88896	50.54	0.539	rgb(223,114,115)	1.9928	None
Nfat5	Vim	-0.88896	50.54	-5.4E-01	rgb( 99,145,238)	1.9928	None
Nfatc1	Col27a1	0.88896	50.54	0.535	rgb(223,115,116)	1.9928	None
Nfatc1	Hist2h2bb	-0.88896	50.54	-5.4E-01	rgb(100,146,237)	1.9928	None
Nfkb2	Gpr68	-0.88896	50.54	-5.4E-01	rgb(101,146,237)	1.9928	None
Nfkb2	Reep3	0.88896	50.54	0.536	rgb(223,115,116)	1.9928	None
Nr1h2	4930503L19Rik	-0.88896	50.54	-5.4E-01	rgb(101,146,237)	1.9928	None
Nr2f6	Ptprs	0.88896	50.54	0.537	rgb(223,114,116)	1.9928	None
Nr4a1	Car2	0.88896	50.54	0.536	rgb(223,115,116)	1.9928	None
Nr4a2	Gpr65	0.88896	50.54	0.536	rgb(223,115,116)	1.9928	None
Nr4a2	Serpine2	0.88896	50.54	0.538	rgb(223,114,115)	1.9928	None
Pou2af1	Olfm2	0.88896	50.54	0.538	rgb(223,114,115)	1.9928	2,2
Pou2f2	Ankrd33b	-0.88896	50.54	-5.4E-01	rgb( 99,145,238)	1.9928	None
Rarg	Atp1a1	-0.88896	50.54	-5.4E-01	rgb( 99,145,238)	1.9928	None
Rarg	Thada	-0.88896	50.54	-5.4E-01	rgb( 99,145,238)	1.9928	None
Rel	Lamc1	-0.88896	50.54	-5.4E-01	rgb(100,146,237)	1.9928	None
Rela	Sumf2	-0.88896	50.54	-5.4E-01	rgb( 99,145,238)	1.9928	None
Relb	2610035D17Rik	0.88896	50.54	0.537	rgb(223,114,115)	1.9928	None
Relb	Fbn2	-0.88896	50.54	-5.4E-01	rgb(100,146,237)	1.9928	None
Rest	Ptger2	0.88896	50.54	0.542	rgb(223,113,115)	1.9928	None
Rest	Sla2	-0.88896	50.54	-5.4E-01	rgb(100,146,237)	1.9928	2,2
Rest	Whamm	0.88896	50.54	0.54	rgb(223,114,115)	1.9928	None
Rxra	4930417O13Rik	-0.88896	50.54	-5.4E-01	rgb(101,146,237)	1.9928	None
Rxra	Myo18a	0.88896	50.54	0.536	rgb(223,115,116)	1.9928	None
Rxra	Smek2	0.88896	50.54	0.537	rgb(223,114,116)	1.9928	None
Rxrb	1700030K09Rik	0.88896	50.54	0.541	rgb(223,114,115)	1.9928	None
Scrt1	Dgat1	0.88896	50.54	0.539	rgb(223,114,115)	1.9928	2,2
Six5	Cutc	-0.88896	50.54	-5.4E-01	rgb(100,146,238)	1.9928	None
Six5	Sfxn5	0.88896	50.54	0.538	rgb(223,114,115)	1.9928	None
Smad3	Bzw2	-0.88896	50.54	-5.4E-01	rgb(101,146,237)	1.9928	None
Smad4	Cisd3	-0.88896	50.54	-5.4E-01	rgb(100,146,238)	1.9928	None
Snai3	Rtp4	-0.88896	50.54	-5.4E-01	rgb( 99,145,238)	1.9928	2,2
Sox5	Akr1b8	0.88896	50.54	0.539	rgb(223,114,115)	1.9928	2,2
Sp2	2810429I04Rik	0.88896	50.54	0.539	rgb(223,114,115)	1.9928	None
Sp2	Abhd4	-0.88896	50.54	-5.4E-01	rgb(100,146,238)	1.9928	None
Sp3	Creb1	0.88896	50.54	0.543	rgb(223,113,114)	1.9928	None
Sp3	Inhba	-0.88896	50.54	-5.4E-01	rgb(101,146,237)	1.9928	None
Sp3	Sra1	-0.88896	50.54	-5.4E-01	rgb(100,146,238)	1.9928	None
Sp4	Acox3	0.88896	50.54	0.54	rgb(223,114,115)	1.9928	None
Sp4	Ggct	-0.88896	50.54	-5.4E-01	rgb(100,146,238)	1.9928	None
Sp4	Guca1a	0.88896	50.54	0.538	rgb(223,114,115)	1.9928	None
Sp6	Car5b	-0.88896	50.54	-5.4E-01	rgb(100,146,237)	1.9928	None
Spib	Mttp	0.88896	50.54	0.54	rgb(223,114,115)	1.9928	None
Srebf1	Mapk11	0.88896	50.54	0.537	rgb(223,114,116)	1.9928	None
Srf	Cdkn1b	-0.88896	50.54	-5.4E-01	rgb(100,146,237)	1.9928	None
Stat4	Lypd6b	0.88896	50.54	0.536	rgb(223,115,116)	1.9928	None
Stat4	Mgll	-0.88896	50.54	-5.4E-01	rgb( 99,146,238)	1.9928	None
Stat4	Tnnt1	0.88896	50.54	0.541	rgb(223,114,115)	1.9928	None
Tbx21	Epas1	-0.88896	50.54	-5.4E-01	rgb(101,146,237)	1.9928	None
Tcf12	Idh1	-0.88896	50.54	-5.4E-01	rgb( 99,145,238)	1.9928	None
Tcf3	Sh3gl3	-0.88896	50.54	-5.4E-01	rgb(100,146,237)	1.9928	None
Tcf3	Trim66	-0.88896	50.54	-5.4E-01	rgb( 99,145,238)	1.9928	None
Tcf4	Kctd17	0.88896	50.54	0.543	rgb(223,113,114)	1.9928	2,2
Tead1	Raph1	0.88896	50.54	0.544	rgb(223,113,114)	1.9928	None
Thap1	Cenpm	0.88896	50.54	0.536	rgb(223,115,116)	1.9928	None
Thra	Jakmip1	0.88896	50.54	0.543	rgb(223,113,114)	1.9928	None
Thrb	Fbxw2	-0.88896	50.54	-5.4E-01	rgb(101,146,237)	1.9928	None
Twist1	Stfa3	0.88896	50.54	0.544	rgb(223,113,114)	1.9928	2,2
Vdr	Rps6ka3	0.88896	50.54	0.538	rgb(223,114,115)	1.9928	None
Xbp1	Drosha	-0.88896	50.54	-5.4E-01	rgb( 99,145,238)	1.9928	None
Xbp1	Ttc39c	0.88896	50.54	0.545	rgb(223,113,114)	1.9928	None
Zbtb33	Rps6ka3	0.88896	50.54	0.542	rgb(223,113,115)	1.9928	None
Zbtb7a	Pcbp4	0.88896	50.54	0.538	rgb(223,114,115)	1.9928	None
Zbtb7b	Gdpd5	0.88896	50.54	0.538	rgb(223,114,115)	1.9928	None
Zbtb7b	Tnf	0.88896	50.54	0.54	rgb(223,114,115)	1.9928	None
Zfp263	Acot12	-0.88896	50.54	-5.4E-01	rgb(100,146,238)	1.9928	None
Zfp281	Ccnd3	-0.88896	50.54	-5.4E-01	rgb(101,146,237)	1.9928	None
Zfp281	Fam102a	0.88896	50.54	0.544	rgb(223,113,114)	1.9928	None
Zfp467	Mapk8ip1	0.88896	50.54	0.54	rgb(223,114,115)	1.9928	None
Zfp467	Vav3	0.88896	50.54	0.538	rgb(223,114,115)	1.9928	None
C030039L03Rik	Prkab2	0.88896	50.54	0.538	rgb(223,114,115)	1.9928	2,2
Cggbp1	Utp20	-0.88896	50.54	-5.4E-01	rgb(100,146,238)	1.9928	2,2
Etohi1	Nfat5	0.88896	50.54	0.537	rgb(223,114,115)	1.9928	2,2
Phf20	Arntl2	0.88896	50.54	0.543	rgb(223,113,114)	1.9928	2,2
Prdm9	Napb	0.88896	50.54	0.537	rgb(223,114,115)	1.9928	2,2
Rlf	Pik3ca	0.88896	50.54	0.542	rgb(223,114,115)	1.9928	2,2
Sgsm2	Tert	0.88896	50.54	0.536	rgb(223,115,116)	1.9928	2,2
Zbtb5	Nckipsd	0.88896	50.54	0.536	rgb(223,115,116)	1.9928	2,2
Zfp385a	Sulf2	0.88896	50.54	0.544	rgb(223,113,114)	1.9928	2,2
Zfp385a	Zfp365	0.88896	50.54	0.543	rgb(223,113,114)	1.9928	2,2
Zfp52	4930539E08Rik	0.88896	50.54	0.541	rgb(223,114,115)	1.9928	2,2
Zfp629	Dnajc6	0.88896	50.54	0.541	rgb(223,114,115)	1.9928	2,2
Zfp956	Ankrd23	0.88896	50.54	0.541	rgb(223,114,115)	1.9928	2,2
Ar	Inpp4a	0.88525	50.53	0.526	rgb(223,117,118)	1.9926	None
Ar	Phf6	0.88525	50.53	0.527	rgb(223,116,117)	1.9926	None
Arid3a	Kiss1r	0.88525	50.53	0.53	rgb(223,116,117)	1.9926	None
Arntl2	Abca5	0.88525	50.53	0.533	rgb(223,115,116)	1.9926	2,2
Atf5	Krtcap2	0.88525	50.53	0.534	rgb(223,115,116)	1.9926	2,2
Batf	Gbp5	-0.88525	50.53	-5.3E-01	rgb(101,147,237)	1.9926	None
Batf	Tlcd2	-0.88525	50.53	-5.3E-01	rgb(102,147,237)	1.9926	None
Bcl6	Klhl3	0.88525	50.53	0.531	rgb(223,116,117)	1.9926	None
Bcl6b	Eno3	0.88525	50.53	0.528	rgb(223,116,117)	1.9926	None
Bhlhe40	Icam2	-0.88525	50.53	-5.3E-01	rgb(103,148,237)	1.9926	None
Bhlhe40	St3gal1	0.88525	50.53	0.526	rgb(223,117,118)	1.9926	None
Bhlhe40	Zbtb10	-0.88525	50.53	-5.3E-01	rgb(102,147,237)	1.9926	None
Cebpg	Ddit3	0.88525	50.53	0.527	rgb(223,116,117)	1.9926	None
Dbp	Atp6v1d	0.88525	50.53	0.531	rgb(223,116,117)	1.9926	None
Deaf1	Cnnm4	0.88525	50.53	0.527	rgb(223,116,117)	1.9926	None
E2f1	Apitd1	0.88525	50.53	0.533	rgb(223,115,116)	1.9926	None
Egr1	Napb	-0.88525	50.53	-5.3E-01	rgb(102,147,237)	1.9926	None
Egr2	Pten	-0.88525	50.53	-5.3E-01	rgb(102,147,237)	1.9926	None
Egr4	Egln1	0.88525	50.53	0.531	rgb(223,116,117)	1.9926	None
Elf1	Narf	0.88525	50.53	0.533	rgb(223,115,116)	1.9926	None
Elf1	Sgtb	0.88525	50.53	0.525	rgb(223,117,118)	1.9926	None
Elf1	Smarca2	0.88525	50.53	0.534	rgb(223,115,116)	1.9926	None
Elk3	Antxr2	0.88525	50.53	0.526	rgb(223,117,118)	1.9926	None
Ets1	Mtss1	0.88525	50.53	0.533	rgb(223,115,116)	1.9926	None
Etv4	Angptl6	0.88525	50.53	0.531	rgb(223,116,117)	1.9926	None
Etv6	Pfas	0.88525	50.53	0.526	rgb(223,117,118)	1.9926	None
Etv6	Tbx21	0.88525	50.53	0.527	rgb(223,116,117)	1.9926	2,2
Fos	Npas4	0.88525	50.53	0.533	rgb(223,115,116)	1.9926	None
Fosl2	Fam129a	-0.88525	50.53	-5.3E-01	rgb(103,147,237)	1.9926	None
Fosl2	Tspan5	0.88525	50.53	0.526	rgb(223,116,118)	1.9926	None
Foxa1	Tmem59l	0.88525	50.53	0.534	rgb(223,115,116)	1.9926	2,2
Foxo1	Rbms2	0.88525	50.53	0.533	rgb(223,115,116)	1.9926	None
Foxo1	Ssh2	0.88525	50.53	0.529	rgb(223,116,117)	1.9926	None
Foxp1	Plod3	-0.88525	50.53	-5.3E-01	rgb(103,147,237)	1.9926	2,2
Foxs1	S100a4	0.88525	50.53	0.534	rgb(223,115,116)	1.9926	2,2
Gabpa	Capn2	-0.88525	50.53	-5.3E-01	rgb(103,148,237)	1.9926	None
Glis2	Nbl1	0.88525	50.53	0.535	rgb(223,115,116)	1.9926	2,2
Hey1	Rraga	0.88525	50.53	0.529	rgb(223,116,117)	1.9926	2,2
Hey1	Slc41a2	0.88525	50.53	0.527	rgb(223,116,117)	1.9926	None
Hif1a	Hk1	0.88525	50.53	0.527	rgb(223,116,117)	1.9926	None
Hmg20b	Yif1b	0.88525	50.53	0.532	rgb(223,115,116)	1.9926	None
Irf1	Insrr	0.88525	50.53	0.526	rgb(223,117,118)	1.9926	2,2
Irf2	Zc3h7b	0.88525	50.53	0.529	rgb(223,116,117)	1.9926	None
Irf4	Dlk1	-0.88525	50.53	-5.3E-01	rgb(102,147,237)	1.9926	2,2
Irf4	Dzip1	-0.88525	50.53	-5.3E-01	rgb(101,147,237)	1.9926	None
Irf4	Neto1	-0.88525	50.53	-5.3E-01	rgb(102,147,237)	1.9926	None
Irf4	Rassf8	-0.88525	50.53	-5.3E-01	rgb(101,147,237)	1.9926	None
Irf5	Capn5	0.88525	50.53	0.531	rgb(223,116,117)	1.9926	None
Irf5	Rexo4	-0.88525	50.53	-5.3E-01	rgb(101,146,237)	1.9926	None
Irf5	Tnfrsf25	0.88525	50.53	0.53	rgb(223,116,117)	1.9926	None
Irf5	Zfp362	0.88525	50.53	0.529	rgb(223,116,117)	1.9926	None
Irf8	Mllt6	0.88525	50.53	0.528	rgb(223,116,117)	1.9926	None
Junb	Adam10	-0.88525	50.53	-5.3E-01	rgb(103,147,237)	1.9926	None
Junb	Tlcd2	0.88525	50.53	0.525	rgb(223,117,118)	1.9926	None
Jund	Zcwpw1	-0.88525	50.53	-5.3E-01	rgb(102,147,237)	1.9926	None
Klf10	Sik1	-0.88525	50.53	-5.3E-01	rgb(102,147,237)	1.9926	None
Klf13	Helb	0.88525	50.53	0.528	rgb(223,116,117)	1.9926	None
Klf2	Adam19	0.88525	50.53	0.527	rgb(223,116,117)	1.9926	None
Klf2	Pgs1	-0.88525	50.53	-5.3E-01	rgb(101,147,237)	1.9926	None
Klf3	Actn1	0.88525	50.53	0.526	rgb(223,117,118)	1.9926	None
Lef1	Foxp1	0.88525	50.53	0.533	rgb(223,115,116)	1.9926	None
Lhx6	Sh2b1	0.88525	50.53	0.525	rgb(223,117,118)	1.9926	2,2
Lyl1	Aldoa	0.88525	50.53	0.534	rgb(223,115,116)	1.9926	None
Lyl1	Padi3	0.88525	50.53	0.533	rgb(223,115,116)	1.9926	2,2
Lyl1	Prnp	0.88525	50.53	0.533	rgb(223,115,116)	1.9926	None
Mafg	Sesn1	-0.88525	50.53	-5.3E-01	rgb(103,147,237)	1.9926	None
Mxi1	Acp5	0.88525	50.53	0.532	rgb(223,115,117)	1.9926	None
Mxi1	Kcnj14	-0.88525	50.53	-5.3E-01	rgb(101,146,237)	1.9926	None
Mxi1	Serpine1	0.88525	50.53	0.528	rgb(223,116,117)	1.9926	2,2
Mxi1	Tsr2	-0.88525	50.53	-5.3E-01	rgb(102,147,237)	1.9926	None
Mybl1	Gen1	0.88525	50.53	0.531	rgb(223,116,117)	1.9926	2,2
Myc	Emilin1	-0.88525	50.53	-5.3E-01	rgb(102,147,237)	1.9926	None
Myc	Tdrkh	0.88525	50.53	0.532	rgb(223,115,116)	1.9926	None
Nfat5	Eea1	0.88525	50.53	0.531	rgb(223,116,117)	1.9926	None
Nfat5	Pde6d	0.88525	50.53	0.531	rgb(223,116,117)	1.9926	None
Nfkb1	Ptprc	0.88525	50.53	0.526	rgb(223,117,118)	1.9926	None
Nfkb2	Cd70	0.88525	50.53	0.529	rgb(223,116,117)	1.9926	None
Nfkb2	Cdk5r1	0.88525	50.53	0.532	rgb(223,115,116)	1.9926	2,2
Nfkb2	Cxcl3	0.88525	50.53	0.533	rgb(223,115,116)	1.9926	None
Nr4a1	Cdk6	-0.88525	50.53	-5.3E-01	rgb(101,147,237)	1.9926	None
Nr4a1	Tnni1	-0.88525	50.53	-5.3E-01	rgb(101,147,237)	1.9926	None
Osr2	Serpinb1b	0.88525	50.53	0.534	rgb(223,115,116)	1.9926	2,2
Otx1	Fam81a	0.88525	50.53	0.534	rgb(223,115,116)	1.9926	2,2
Patz1	Adam15	0.88525	50.53	0.532	rgb(223,115,116)	1.9926	None
Plag1	Fam132b	-0.88525	50.53	-5.3E-01	rgb(101,146,237)	1.9926	None
Pou2af1	Fgf16	0.88525	50.53	0.531	rgb(223,116,117)	1.9926	2,2
Pou2f2	Map3k6	-0.88525	50.53	-5.3E-01	rgb(102,147,237)	1.9926	None
Pou2f2	March3	-0.88525	50.53	-5.3E-01	rgb(101,147,237)	1.9926	None
Pou2f2	Tigit	0.88525	50.53	0.533	rgb(223,115,116)	1.9926	None
Pou2f2	Ubash3a	-0.88525	50.53	-5.3E-01	rgb(102,147,237)	1.9926	None
Prdm1	Ccno	0.88525	50.53	0.526	rgb(223,117,118)	1.9926	None
Rarg	9030617O03Rik	0.88525	50.53	0.528	rgb(223,116,117)	1.9926	None
Rbpj	Maml3	-0.88525	50.53	-5.3E-01	rgb(101,146,237)	1.9926	None
Rbpj	Pde1a	0.88525	50.53	0.531	rgb(223,116,117)	1.9926	None
Rela	Atf6	-0.88525	50.53	-5.3E-01	rgb(102,147,237)	1.9926	None
Rest	Zfp280b	-0.88525	50.53	-5.3E-01	rgb(102,147,237)	1.9926	None
Rfx3	Kcna2	0.88525	50.53	0.534	rgb(223,115,116)	1.9926	2,2
Rfx3	Scyl2	-0.88525	50.53	-5.3E-01	rgb(102,147,237)	1.9926	None
Rora	Fam3c	0.88525	50.53	0.53	rgb(223,116,117)	1.9926	None
Runx1	Gzmb	-0.88525	50.53	-5.3E-01	rgb(103,148,237)	1.9926	None
Rxra	Calhm2	0.88525	50.53	0.533	rgb(223,115,116)	1.9926	None
Rxra	Gimap7	-0.88525	50.53	-5.3E-01	rgb(102,147,237)	1.9926	None
Six5	Btla	0.88525	50.53	0.531	rgb(223,116,117)	1.9926	None
Smad3	Cyr61	-0.88525	50.53	-5.3E-01	rgb(103,148,237)	1.9926	None
Smad3	Fam102a	0.88525	50.53	0.533	rgb(223,115,116)	1.9926	None
Smad4	Adora2a	0.88525	50.53	0.534	rgb(223,115,116)	1.9926	None
Smad4	Itpr3	0.88525	50.53	0.531	rgb(223,116,117)	1.9926	None
Smad4	Ppp1cc	0.88525	50.53	0.529	rgb(223,116,117)	1.9926	None
Sox5	Abcd3	0.88525	50.53	0.527	rgb(223,116,117)	1.9926	None
Sp2	Cd59a	-0.88525	50.53	-5.3E-01	rgb(103,148,237)	1.9926	None
Sp2	Hist1h1d	-0.88525	50.53	-5.3E-01	rgb(102,147,237)	1.9926	None
Sp2	Slc9a8	0.88525	50.53	0.529	rgb(223,116,117)	1.9926	None
Sp2	Zcchc24	-0.88525	50.53	-5.3E-01	rgb(102,147,237)	1.9926	None
Sp4	Exo1	-0.88525	50.53	-5.3E-01	rgb(103,148,237)	1.9926	None
Sp4	Galnt3	0.88525	50.53	0.527	rgb(223,116,117)	1.9926	None
Sp4	Gpr146	0.88525	50.53	0.527	rgb(223,116,117)	1.9926	None
Sp4	Zfp568	-0.88525	50.53	-5.3E-01	rgb(102,147,237)	1.9926	None
Srebf1	St7l	0.88525	50.53	0.528	rgb(223,116,117)	1.9926	None
Stat1	Icam1	0.88525	50.53	0.532	rgb(223,115,117)	1.9926	None
Stat1	Tbc1d5	0.88525	50.53	0.532	rgb(223,115,116)	1.9926	None
Stat4	Cpd	-0.88525	50.53	-5.3E-01	rgb(101,147,237)	1.9926	None
Stat4	Fgf2	-0.88525	50.53	-5.3E-01	rgb(102,147,237)	1.9926	None
Stat4	Rilpl2	0.88525	50.53	0.531	rgb(223,116,117)	1.9926	None
Tal2	Il22	-0.88525	50.53	-5.3E-01	rgb(101,147,237)	1.9926	2,2
Tcf12	Kcnk7	-0.88525	50.53	-5.3E-01	rgb(102,147,237)	1.9926	None
Tcf3	Ccr2	-0.88525	50.53	-5.3E-01	rgb(102,147,237)	1.9926	None
Tcf3	Foxp4	0.88525	50.53	0.534	rgb(223,115,116)	1.9926	None
Tead1	Icam5	-0.88525	50.53	-5.3E-01	rgb(101,147,237)	1.9926	None
Tef	Matk	0.88525	50.53	0.534	rgb(223,115,116)	1.9926	None
Tet1	Nudt12	0.88525	50.53	0.532	rgb(223,115,116)	1.9926	2,2
Tfdp2	Oxct1	0.88525	50.53	0.535	rgb(223,115,116)	1.9926	None
Twist1	Fam160a1	0.88525	50.53	0.533	rgb(223,115,116)	1.9926	2,2
Usf2	Tsr2	0.88525	50.53	0.532	rgb(223,115,116)	1.9926	None
Vax2	Cxcl3	0.88525	50.53	0.534	rgb(223,115,116)	1.9926	2,2
Vax2	Il23r	0.88525	50.53	0.532	rgb(223,115,116)	1.9926	None
Vdr	0610007P14Rik	-0.88525	50.53	-5.3E-01	rgb(102,147,237)	1.9926	None
Vdr	Reep3	-0.88525	50.53	-5.3E-01	rgb(103,147,237)	1.9926	None
Xbp1	9930014A18Rik	-0.88525	50.53	-5.3E-01	rgb(102,147,237)	1.9926	None
Xbp1	Gemin6	-0.88525	50.53	-5.3E-01	rgb(103,147,237)	1.9926	2,2
Yy2	Acin1	0.88525	50.53	0.534	rgb(223,115,116)	1.9926	None
Zbtb7a	Casz1	0.88525	50.53	0.533	rgb(223,115,116)	1.9926	None
Zbtb7a	Nsun6	-0.88525	50.53	-5.3E-01	rgb(101,146,237)	1.9926	None
Zeb1	C920009B18Rik	0.88525	50.53	0.526	rgb(223,117,118)	1.9926	None
Zeb1	Tle1	0.88525	50.53	0.534	rgb(223,115,116)	1.9926	None
Zfp148	Raph1	0.88525	50.53	0.527	rgb(223,116,117)	1.9926	None
Zfp263	Cmah	-0.88525	50.53	-5.3E-01	rgb(103,147,237)	1.9926	None
Zfp263	Maoa	-0.88525	50.53	-5.3E-01	rgb(103,147,237)	1.9926	None
Zfp263	Pter	-0.88525	50.53	-5.3E-01	rgb(102,147,237)	1.9926	None
Zfp263	Rtn4	-0.88525	50.53	-5.3E-01	rgb(102,147,237)	1.9926	None
Zfp263	Sqstm1	0.88525	50.53	0.529	rgb(223,116,117)	1.9926	None
Zfp281	Zbtb10	0.88525	50.53	0.528	rgb(223,116,117)	1.9926	None
Zfp369	Zfp36l1	0.88525	50.53	0.533	rgb(223,115,116)	1.9926	None
Zfp524	Lime1	0.88525	50.53	0.533	rgb(223,115,116)	1.9926	2,2
Zfx	S100a6	-0.88525	50.53	-5.3E-01	rgb(102,147,237)	1.9926	None
Scml4	Lrrc59	-0.88525	50.53	-5.3E-01	rgb(103,147,237)	1.9926	2,2
Skil	Slco4a1	-0.88525	50.53	-5.3E-01	rgb(102,147,237)	1.9926	2,2
Thap3	Dpm3	0.88525	50.53	0.532	rgb(223,115,116)	1.9926	2,2
Zbtb5	Cd24a	-0.88525	50.53	-5.3E-01	rgb(101,147,237)	1.9926	2,2
Zbtb5	Ogdhl	0.88525	50.53	0.527	rgb(223,116,117)	1.9926	2,2
Zfp277	Hspb11	0.88525	50.53	0.534	rgb(223,115,116)	1.9926	2,2
Zfp365	Eda2r	0.88525	50.53	0.532	rgb(223,115,117)	1.9926	2,2
Zfp385a	Zmat3	0.88525	50.53	0.528	rgb(223,116,117)	1.9926	2,2
Zfp395	Epb4.1l4a	-0.88525	50.53	-5.3E-01	rgb(102,147,237)	1.9926	2,2
Zfp429	H60c	-0.88525	50.53	-5.3E-01	rgb(102,147,237)	1.9926	2,2
Zfp750	Prss42	0.88525	50.53	0.531	rgb(223,116,117)	1.9926	2,2
Zfp787	Zfp668	0.88525	50.53	0.527	rgb(223,116,117)	1.9926	2,2
Zfp948	Ankrd23	0.88525	50.53	0.533	rgb(223,115,116)	1.9926	2,2
Zfp956	Chka	0.88525	50.53	0.526	rgb(223,117,118)	1.9926	2,2
Zkscan17	Rabggta	0.88525	50.53	0.526	rgb(223,117,118)	1.9926	2,2
Ahrr	Pik3r6	0.88155	50.52	0.522	rgb(223,117,118)	1.9924	2,2
Arid3a	Ninl	0.88155	50.52	0.52	rgb(223,118,119)	1.9924	None
Atf3	Ankrd13c	0.88155	50.52	0.516	rgb(223,118,119)	1.9924	None
Atf3	Nfil3	0.88155	50.52	0.524	rgb(223,117,118)	1.9924	None
Atf3	Nsg2	-0.88155	50.52	-5.2E-01	rgb(104,148,237)	1.9924	None
Batf	Col18a1	0.88155	50.52	0.518	rgb(223,118,119)	1.9924	None
Batf	Igf2r	-0.88155	50.52	-5.2E-01	rgb(103,148,237)	1.9924	None
Batf	Slamf9	-0.88155	50.52	-5.2E-01	rgb(104,148,237)	1.9924	None
Bcl6	Tnfrsf25	0.88155	50.52	0.525	rgb(223,117,118)	1.9924	None
Bhlhe40	Cox7a1	0.88155	50.52	0.518	rgb(223,118,119)	1.9924	None
Bhlhe40	Hmox1	0.88155	50.52	0.522	rgb(223,117,118)	1.9924	None
Bhlhe40	Sema4c	0.88155	50.52	0.519	rgb(223,118,119)	1.9924	None
Bhlhe40	Unc13a	0.88155	50.52	0.521	rgb(223,118,119)	1.9924	None
Cebpb	Gpr176	-0.88155	50.52	-5.2E-01	rgb(105,149,237)	1.9924	None
Cebpb	Mmd	-0.88155	50.52	-5.2E-01	rgb(104,149,237)	1.9924	None
Cebpb	Pdlim4	0.88155	50.52	0.516	rgb(223,118,119)	1.9924	None
Cebpb	Tbc1d16	0.88155	50.52	0.519	rgb(223,118,119)	1.9924	None
Creb1	Zfp493	0.88155	50.52	0.524	rgb(223,117,118)	1.9924	None
Creb3l2	Gatsl2	0.88155	50.52	0.523	rgb(223,117,118)	1.9924	2,2
Crem	Gprc5a	0.88155	50.52	0.515	rgb(223,119,120)	1.9924	None
Ddit3	Psph	0.88155	50.52	0.522	rgb(223,117,118)	1.9924	2,2
E2f1	D3Ertd751e	0.88155	50.52	0.516	rgb(223,118,119)	1.9924	None
E2f1	P2ry14	-0.88155	50.52	-5.2E-01	rgb(104,148,237)	1.9924	None
E2f1	Zfp473	-0.88155	50.52	-5.2E-01	rgb(105,149,237)	1.9924	None
E2f4	Gpr89	0.88155	50.52	0.521	rgb(223,118,119)	1.9924	None
E2f4	Reps1	0.88155	50.52	0.523	rgb(223,117,118)	1.9924	None
Ebf1	Ispd	0.88155	50.52	0.517	rgb(223,118,119)	1.9924	None
Ebf1	Stx7	0.88155	50.52	0.518	rgb(223,118,119)	1.9924	None
Egr1	Hook2	-0.88155	50.52	-5.2E-01	rgb(104,148,237)	1.9924	None
Egr2	Flot2	0.88155	50.52	0.522	rgb(223,117,118)	1.9924	None
Egr2	Ifngr2	0.88155	50.52	0.523	rgb(223,117,118)	1.9924	None
Elf1	Abcb4	0.88155	50.52	0.517	rgb(223,118,119)	1.9924	None
Elf1	Gimap8	0.88155	50.52	0.521	rgb(223,117,119)	1.9924	None
Elf1	Smyd5	-0.88155	50.52	-5.2E-01	rgb(104,148,237)	1.9924	None
Elf1	Themis	0.88155	50.52	0.52	rgb(223,118,119)	1.9924	None
Elk3	Nck2	-0.88155	50.52	-5.2E-01	rgb(105,149,237)	1.9924	None
Elk4	Tacc1	0.88155	50.52	0.516	rgb(223,118,119)	1.9924	2,2
Ets1	Map3k1	0.88155	50.52	0.523	rgb(223,117,118)	1.9924	None
Ets1	Vps37b	0.88155	50.52	0.519	rgb(223,118,119)	1.9924	None
Etv4	Acin1	-0.88155	50.52	-5.2E-01	rgb(103,148,237)	1.9924	None
Etv5	Gbp7	0.88155	50.52	0.515	rgb(223,119,120)	1.9924	None
Fli1	Gtse1	-0.88155	50.52	-5.2E-01	rgb(105,149,237)	1.9924	None
Fli1	Hist1h1c	0.88155	50.52	0.521	rgb(223,118,119)	1.9924	None
Fosl2	Creb3l2	0.88155	50.52	0.515	rgb(223,119,120)	1.9924	None
Fosl2	Ergic1	-0.88155	50.52	-5.2E-01	rgb(103,148,237)	1.9924	None
Foxf2	Myo3b	0.88155	50.52	0.515	rgb(223,119,120)	1.9924	2,2
Foxo1	Rragd	0.88155	50.52	0.524	rgb(223,117,118)	1.9924	None
Gata1	Pfas	-0.88155	50.52	-5.2E-01	rgb(104,148,237)	1.9924	None
Glis1	Acot12	0.88155	50.52	0.518	rgb(223,118,119)	1.9924	2,2
Hey1	Cdc42ep2	0.88155	50.52	0.517	rgb(223,118,119)	1.9924	2,2
Hif1a	Malt1	0.88155	50.52	0.519	rgb(223,118,119)	1.9924	None
Hif3a	2310022B05Rik	0.88155	50.52	0.524	rgb(223,117,118)	1.9924	2,2
Hif3a	Acvrl1	0.88155	50.52	0.519	rgb(223,118,119)	1.9924	2,2
Hif3a	Kbtbd13	0.88155	50.52	0.524	rgb(223,117,118)	1.9924	2,2
Ikzf2	Ccl1	0.88155	50.52	0.516	rgb(223,118,120)	1.9924	2,2
Irf1	Psme1	0.88155	50.52	0.518	rgb(223,118,119)	1.9924	None
Irf2	Il1rap	-0.88155	50.52	-5.2E-01	rgb(103,148,237)	1.9924	None
Irf4	Atp8b4	-0.88155	50.52	-5.2E-01	rgb(105,149,237)	1.9924	None
Irf4	Wisp1	0.88155	50.52	0.525	rgb(223,117,118)	1.9924	None
Irf5	4930417O13Rik	-0.88155	50.52	-5.2E-01	rgb(105,149,237)	1.9924	None
Irf5	Aim2	0.88155	50.52	0.524	rgb(223,117,118)	1.9924	None
Irf5	Maged2	0.88155	50.52	0.516	rgb(223,118,119)	1.9924	None
Irf5	Pde7a	0.88155	50.52	0.524	rgb(223,117,118)	1.9924	None
Irf7	Igfbp2	0.88155	50.52	0.519	rgb(223,118,119)	1.9924	2,2
Irf7	Oas1c	0.88155	50.52	0.517	rgb(223,118,119)	1.9924	None
Irf7	Oasl2	0.88155	50.52	0.525	rgb(223,117,118)	1.9924	None
Irf8	Haus8	-0.88155	50.52	-5.2E-01	rgb(105,149,237)	1.9924	None
Jun	Zhx2	0.88155	50.52	0.52	rgb(223,118,119)	1.9924	None
Jund	Adam10	0.88155	50.52	0.516	rgb(223,118,119)	1.9924	None
Kdm2b	Spin4	0.88155	50.52	0.522	rgb(223,117,118)	1.9924	2,2
Klf12	Tmod2	0.88155	50.52	0.517	rgb(223,118,119)	1.9924	None
Klf13	Dhrs1	0.88155	50.52	0.519	rgb(223,118,119)	1.9924	None
Klf4	Mycn	0.88155	50.52	0.521	rgb(223,117,119)	1.9924	None
Klf4	Ramp3	0.88155	50.52	0.524	rgb(223,117,118)	1.9924	None
Klf4	Stard5	-0.88155	50.52	-5.2E-01	rgb(104,148,237)	1.9924	None
Klf7	Tead3	0.88155	50.52	0.522	rgb(223,117,118)	1.9924	None
Maf	Ctla4	0.88155	50.52	0.518	rgb(223,118,119)	1.9924	None
Maff	Snx19	-0.88155	50.52	-5.2E-01	rgb(104,148,237)	1.9924	2,2
Mef2d	Stoml1	-0.88155	50.52	-5.2E-01	rgb(104,148,237)	1.9924	None
Myb	Fibcd1	-0.88155	50.52	-5.2E-01	rgb(103,148,237)	1.9924	None
Myb	Trpm1	0.88155	50.52	0.521	rgb(223,118,119)	1.9924	2,2
Myc	Sord	-0.88155	50.52	-5.2E-01	rgb(103,148,237)	1.9924	None
Myc	Tmem43	-0.88155	50.52	-5.2E-01	rgb(103,148,237)	1.9924	None
Nfatc4	H2-Eb2	0.88155	50.52	0.518	rgb(223,118,119)	1.9924	2,2
Nfil3	Htr1b	0.88155	50.52	0.515	rgb(223,119,120)	1.9924	None
Nfkb1	Irf4	0.88155	50.52	0.521	rgb(223,117,119)	1.9924	None
Nfkb1	Slc29a3	0.88155	50.52	0.515	rgb(223,119,120)	1.9924	None
Nfkb2	Col27a1	0.88155	50.52	0.525	rgb(223,117,118)	1.9924	None
Nfkb2	Tnni1	0.88155	50.52	0.523	rgb(223,117,118)	1.9924	None
Nr1d1	Abcd3	-0.88155	50.52	-5.2E-01	rgb(104,148,237)	1.9924	None
Nr3c1	Cxxc5	0.88155	50.52	0.523	rgb(223,117,118)	1.9924	None
Nr3c1	Osgepl1	-0.88155	50.52	-5.2E-01	rgb(104,148,237)	1.9924	None
Nr3c1	Spred3	-0.88155	50.52	-5.2E-01	rgb(105,149,237)	1.9924	None
Nr4a2	Gfod1	0.88155	50.52	0.521	rgb(223,117,118)	1.9924	None
Otx1	C1ql3	0.88155	50.52	0.519	rgb(223,118,119)	1.9924	2,2
Plagl1	Eml1	0.88155	50.52	0.518	rgb(223,118,119)	1.9924	2,2
Pou2f2	Cyth3	-0.88155	50.52	-5.2E-01	rgb(103,148,237)	1.9924	None
Pou3f1	Zfp651	0.88155	50.52	0.515	rgb(223,119,120)	1.9924	2,2
Pou6f1	Sell	0.88155	50.52	0.523	rgb(223,117,118)	1.9924	None
Prrx1	Thbd	0.88155	50.52	0.517	rgb(223,118,119)	1.9924	2,2
Rara	Ets1	0.88155	50.52	0.521	rgb(223,117,118)	1.9924	None
Rbpj	Abcb1a	-0.88155	50.52	-5.2E-01	rgb(103,148,237)	1.9924	None
Rbpj	Rpa2	-0.88155	50.52	-5.2E-01	rgb(105,149,237)	1.9924	2,2
Rel	Atp8b4	0.88155	50.52	0.518	rgb(223,118,119)	1.9924	None
Rel	Dock11	0.88155	50.52	0.523	rgb(223,117,118)	1.9924	None
Rela	C2cd4d	0.88155	50.52	0.525	rgb(223,117,118)	1.9924	None
Rela	Eea1	-0.88155	50.52	-5.2E-01	rgb(105,149,237)	1.9924	None
Rela	Gja1	-0.88155	50.52	-5.2E-01	rgb(104,148,237)	1.9924	None
Rora	Hdc	-0.88155	50.52	-5.2E-01	rgb(104,148,237)	1.9924	None
Runx2	Dock9	-0.88155	50.52	-5.2E-01	rgb(105,149,237)	1.9924	None
Runx2	Gdpd5	0.88155	50.52	0.515	rgb(223,119,120)	1.9924	None
Runx2	Gtf2i	-0.88155	50.52	-5.2E-01	rgb(105,149,237)	1.9924	None
Runx2	Trpv2	0.88155	50.52	0.524	rgb(223,117,118)	1.9924	None
Rxra	Acp5	-0.88155	50.52	-5.2E-01	rgb(105,149,237)	1.9924	None
Rxra	Nrip2	0.88155	50.52	0.52	rgb(223,118,119)	1.9924	None
Satb1	Foxo1	0.88155	50.52	0.524	rgb(223,117,118)	1.9924	None
Six5	Dbt	0.88155	50.52	0.517	rgb(223,118,119)	1.9924	None
Six5	Ier3	0.88155	50.52	0.52	rgb(223,118,119)	1.9924	None
Six5	Nr4a3	-0.88155	50.52	-5.2E-01	rgb(104,148,237)	1.9924	None
Six5	Rtkn2	0.88155	50.52	0.519	rgb(223,118,119)	1.9924	None
Smad3	Pim1	0.88155	50.52	0.517	rgb(223,118,119)	1.9924	None
Smad3	Socs3	0.88155	50.52	0.52	rgb(223,118,119)	1.9924	None
Smad4	Dlg2	-0.88155	50.52	-5.2E-01	rgb(104,148,237)	1.9924	None
Sox5	Lamc2	0.88155	50.52	0.52	rgb(223,118,119)	1.9924	2,2
Sp2	2310022B05Rik	0.88155	50.52	0.521	rgb(223,118,119)	1.9924	None
Sp2	Sav1	0.88155	50.52	0.524	rgb(223,117,118)	1.9924	None
Sp3	Il10ra	-0.88155	50.52	-5.2E-01	rgb(105,149,237)	1.9924	None
Sp3	Uqcrq	-0.88155	50.52	-5.2E-01	rgb(105,149,237)	1.9924	None
Sp4	D1Ertd622e	0.88155	50.52	0.517	rgb(223,118,119)	1.9924	None
Sp4	H2afx	-0.88155	50.52	-5.2E-01	rgb(104,149,237)	1.9924	None
Sp4	Ripk3	0.88155	50.52	0.52	rgb(223,118,119)	1.9924	None
Spib	Olfml2a	0.88155	50.52	0.525	rgb(223,117,118)	1.9924	None
Srebf1	Fbxo30	0.88155	50.52	0.524	rgb(223,117,118)	1.9924	None
Srebf1	Flna	0.88155	50.52	0.519	rgb(223,118,119)	1.9924	None
Srebf2	Fbxo10	0.88155	50.52	0.515	rgb(223,119,120)	1.9924	None
Srf	Ctla2a	-0.88155	50.52	-5.2E-01	rgb(104,148,237)	1.9924	None
Stat1	Clic4	0.88155	50.52	0.521	rgb(223,117,119)	1.9924	None
Stat1	Nrgn	-0.88155	50.52	-5.2E-01	rgb(104,148,237)	1.9924	None
Stat4	Psme2	0.88155	50.52	0.52	rgb(223,118,119)	1.9924	None
Tal2	Acot11	-0.88155	50.52	-5.2E-01	rgb(104,149,237)	1.9924	None
Tal2	Gramd1b	0.88155	50.52	0.522	rgb(223,117,118)	1.9924	None
Tbx21	Pls1	0.88155	50.52	0.52	rgb(223,118,119)	1.9924	None
Tcf12	D830046C22Rik	-0.88155	50.52	-5.2E-01	rgb(103,148,237)	1.9924	None
Tcf12	Pafah1b3	-0.88155	50.52	-5.2E-01	rgb(104,148,237)	1.9924	2,2
Tcf3	Ppard	0.88155	50.52	0.522	rgb(223,117,118)	1.9924	None
Tcf7l1	B430306N03Rik	0.88155	50.52	0.518	rgb(223,118,119)	1.9924	None
Tcf7l1	Tex261	0.88155	50.52	0.524	rgb(223,117,118)	1.9924	None
Tead1	Rtkn2	0.88155	50.52	0.519	rgb(223,118,119)	1.9924	None
Tead1	Socs2	0.88155	50.52	0.523	rgb(223,117,118)	1.9924	2,2
Tfdp2	Rfwd3	0.88155	50.52	0.519	rgb(223,118,119)	1.9924	None
Thap1	Dffb	0.88155	50.52	0.524	rgb(223,117,118)	1.9924	None
Trp53	Cercam	-0.88155	50.52	-5.2E-01	rgb(104,148,237)	1.9924	None
Trp53	Lrba	-0.88155	50.52	-5.2E-01	rgb(104,148,237)	1.9924	None
Twist1	Cxcl2	0.88155	50.52	0.52	rgb(223,118,119)	1.9924	2,2
Twist1	Pgap1	0.88155	50.52	0.519	rgb(223,118,119)	1.9924	2,2
Twist1	Tmem98	0.88155	50.52	0.515	rgb(223,119,120)	1.9924	2,2
Vax2	Lzts1	0.88155	50.52	0.519	rgb(223,118,119)	1.9924	2,2
Vdr	Ccnd3	0.88155	50.52	0.516	rgb(223,119,120)	1.9924	None
Xbp1	Cish	0.88155	50.52	0.516	rgb(223,118,119)	1.9924	None
Xbp1	Tcf7l2	-0.88155	50.52	-5.2E-01	rgb(104,148,237)	1.9924	None
Yy2	Naca	-0.88155	50.52	-5.2E-01	rgb(105,149,237)	1.9924	None
Yy2	Rfwd3	0.88155	50.52	0.521	rgb(223,118,119)	1.9924	None
Zbtb3	Cspg5	0.88155	50.52	0.523	rgb(223,117,118)	1.9924	2,2
Zbtb7c	Synm	0.88155	50.52	0.521	rgb(223,117,119)	1.9924	None
Zeb1	Slc39a9	-0.88155	50.52	-5.2E-01	rgb(104,148,237)	1.9924	None
Zfp148	Adam10	0.88155	50.52	0.519	rgb(223,118,119)	1.9924	None
Zfp148	Ivd	-0.88155	50.52	-5.2E-01	rgb(104,148,237)	1.9924	None
Zfp148	Mfge8	-0.88155	50.52	-5.2E-01	rgb(103,148,237)	1.9924	None
Zfp219	Bsn	0.88155	50.52	0.52	rgb(223,118,119)	1.9924	None
Zfp263	Celf4	0.88155	50.52	0.516	rgb(223,118,119)	1.9924	None
Zfp263	E2f7	-0.88155	50.52	-5.2E-01	rgb(104,148,237)	1.9924	None
Zfp263	Kcnmb4	-0.88155	50.52	-5.2E-01	rgb(104,148,237)	1.9924	None
Zfp263	Pstpip1	-0.88155	50.52	-5.2E-01	rgb(105,149,237)	1.9924	None
Zfp263	Vegfa	-0.88155	50.52	-5.2E-01	rgb(104,148,237)	1.9924	None
Zfp263	Zranb3	-0.88155	50.52	-5.2E-01	rgb(105,149,237)	1.9924	None
Zfp467	Hlcs	0.88155	50.52	0.524	rgb(223,117,118)	1.9924	2,2
Zscan10	Pycr1	-0.88155	50.52	-5.2E-01	rgb(104,149,237)	1.9924	None
Casz1	Fundc2	-0.88155	50.52	-5.2E-01	rgb(104,148,237)	1.9924	2,2
Foxp2	Afap1l2	0.88155	50.52	0.521	rgb(223,118,119)	1.9924	2,2
Foxp2	Perp	0.88155	50.52	0.524	rgb(223,117,118)	1.9924	2,2
L3mbtl3	Taf7	0.88155	50.52	0.515	rgb(223,119,120)	1.9924	2,2
Skil	Akirin1	0.88155	50.52	0.523	rgb(223,117,118)	1.9924	2,2
Zbed3	Paqr3	0.88155	50.52	0.521	rgb(223,117,118)	1.9924	2,2
Zfp329	A230072C01Rik	0.88155	50.52	0.524	rgb(223,117,118)	1.9924	2,2
Zfp449	Tcea3	0.88155	50.52	0.524	rgb(223,117,118)	1.9924	2,2
Zfp473	C2cd4d	0.88155	50.52	0.521	rgb(223,118,119)	1.9924	2,2
Zfp536	Rpl10a	0.88155	50.52	0.524	rgb(223,117,118)	1.9924	2,2
Zfp870	Pms1	0.88155	50.52	0.523	rgb(223,117,118)	1.9924	2,2
Zik1	Apitd1	0.88155	50.52	0.517	rgb(223,118,119)	1.9924	2,2
Ahctf1	Itpr1	0.87785	50.51	0.509	rgb(223,120,121)	1.9922	None
Ahctf1	Susd3	-0.87785	50.51	-5.1E-01	rgb(106,150,236)	1.9922	None
Ar	Ntrk3	0.87785	50.51	0.513	rgb(223,119,120)	1.9922	None
Atf3	Ahr	-0.87785	50.51	-5.1E-01	rgb(106,150,236)	1.9922	None
Atf3	Sh2b2	-0.87785	50.51	-5.1E-01	rgb(106,150,236)	1.9922	None
Atf3	Ucp2	-0.87785	50.51	-5.1E-01	rgb(106,149,236)	1.9922	None
Atf5	Rbms2	0.87785	50.51	0.51	rgb(223,120,121)	1.9922	None
Bach1	Dars2	-0.87785	50.51	-5.1E-01	rgb(107,150,236)	1.9922	None
Bach1	Ppcdc	-0.87785	50.51	-5.1E-01	rgb(107,150,236)	1.9922	None
Bhlhe40	Acsl6	0.87785	50.51	0.511	rgb(223,119,120)	1.9922	None
Bhlhe40	Pde8a	0.87785	50.51	0.515	rgb(223,119,120)	1.9922	None
Bhlhe40	Rcsd1	0.87785	50.51	0.512	rgb(223,119,120)	1.9922	None
Creb1	Il4ra	-0.87785	50.51	-5.1E-01	rgb(106,150,236)	1.9922	None
Dbp	Gstt1	0.87785	50.51	0.508	rgb(223,120,121)	1.9922	None
Ddit3	Mex3b	0.87785	50.51	0.511	rgb(223,119,120)	1.9922	None
E2f1	Cntln	0.87785	50.51	0.506	rgb(223,120,121)	1.9922	None
Ebf1	Gramd1b	0.87785	50.51	0.506	rgb(223,120,121)	1.9922	None
Ebf1	Wdr1	0.87785	50.51	0.514	rgb(223,119,120)	1.9922	None
Egr3	Creb1	0.87785	50.51	0.511	rgb(223,119,120)	1.9922	None
Elf1	Hexb	0.87785	50.51	0.507	rgb(223,120,121)	1.9922	None
Elf1	Srpk2	0.87785	50.51	0.515	rgb(223,119,120)	1.9922	None
Elk3	Mgat5	0.87785	50.51	0.513	rgb(223,119,120)	1.9922	None
Esrra	Lamb3	0.87785	50.51	0.513	rgb(223,119,120)	1.9922	None
Esrra	Zfp7	-0.87785	50.51	-5.1E-01	rgb(106,149,236)	1.9922	None
Ets1	Bcl2	0.87785	50.51	0.506	rgb(223,120,121)	1.9922	None
Ets1	Npas2	0.87785	50.51	0.509	rgb(223,120,121)	1.9922	None
Ets1	Pank2	0.87785	50.51	0.506	rgb(223,120,121)	1.9922	None
Etv4	Emp3	-0.87785	50.51	-5.1E-01	rgb(107,150,236)	1.9922	None
Fosl2	Aplp1	0.87785	50.51	0.508	rgb(223,120,121)	1.9922	None
Fosl2	Gpm6b	0.87785	50.51	0.514	rgb(223,119,120)	1.9922	None
Fosl2	Gpsm2	0.87785	50.51	0.508	rgb(223,120,121)	1.9922	None
Fosl2	Map3k5	0.87785	50.51	0.505	rgb(223,121,122)	1.9922	None
Fosl2	Zswim4	0.87785	50.51	0.513	rgb(223,119,120)	1.9922	None
Foxf2	Adora2b	0.87785	50.51	0.513	rgb(223,119,120)	1.9922	2,2
Foxn2	Smpd3	0.87785	50.51	0.514	rgb(223,119,120)	1.9922	None
Foxo1	Hist1h1b	-0.87785	50.51	-5.1E-01	rgb(106,150,236)	1.9922	None
Foxo1	Ust	0.87785	50.51	0.51	rgb(223,120,121)	1.9922	None
Foxo1	Vamp2	0.87785	50.51	0.515	rgb(223,119,120)	1.9922	None
Foxo3	Bbc3	0.87785	50.51	0.513	rgb(223,119,120)	1.9922	None
Gabpa	Enthd1	0.87785	50.51	0.512	rgb(223,119,120)	1.9922	None
Gabpa	Nfkbie	-0.87785	50.51	-5.1E-01	rgb(107,150,236)	1.9922	None
Gata3	Itgb3	0.87785	50.51	0.509	rgb(223,120,121)	1.9922	None
Gata3	Scin	0.87785	50.51	0.51	rgb(223,120,121)	1.9922	None
Gli3	Nhs	0.87785	50.51	0.515	rgb(223,119,120)	1.9922	2,2
Hif1a	Lix1l	0.87785	50.51	0.512	rgb(223,119,120)	1.9922	None
Hif3a	Stc1	0.87785	50.51	0.513	rgb(223,119,120)	1.9922	2,2
Irf2	Tmprss3	-0.87785	50.51	-5.1E-01	rgb(106,150,236)	1.9922	None
Irf4	Agr3	-0.87785	50.51	-5.1E-01	rgb(107,150,236)	1.9922	None
Irf4	Mtss1	0.87785	50.51	0.511	rgb(223,119,120)	1.9922	None
Irf4	Nckap1	-0.87785	50.51	-5.1E-01	rgb(107,150,236)	1.9922	None
Irf4	Nefm	-0.87785	50.51	-5.1E-01	rgb(106,150,236)	1.9922	2,2
Irf4	Peli2	0.87785	50.51	0.508	rgb(223,120,121)	1.9922	None
Irf4	Slit3	-0.87785	50.51	-5.1E-01	rgb(107,150,236)	1.9922	None
Irf8	Bspry	0.87785	50.51	0.506	rgb(223,120,121)	1.9922	None
Irf8	Pfkp	0.87785	50.51	0.513	rgb(223,119,120)	1.9922	None
Jun	Fbxo2	0.87785	50.51	0.511	rgb(223,119,120)	1.9922	None
Jun	Per3	-0.87785	50.51	-5.1E-01	rgb(106,149,236)	1.9922	None
Jun	Rasal1	-0.87785	50.51	-5.1E-01	rgb(107,150,236)	1.9922	None
Jund	Plekha1	-0.87785	50.51	-5.1E-01	rgb(107,150,236)	1.9922	None
Jund	Sugt1	-0.87785	50.51	-5.1E-01	rgb(106,150,236)	1.9922	None
Kdm2b	Sema4c	0.87785	50.51	0.507	rgb(223,120,121)	1.9922	2,2
Klf13	Klhl3	0.87785	50.51	0.513	rgb(223,119,120)	1.9922	None
Klf13	Rasgrp2	0.87785	50.51	0.511	rgb(223,119,120)	1.9922	None
Klf13	Trmt11	-0.87785	50.51	-5.1E-01	rgb(107,150,236)	1.9922	None
Klf2	Ltb	0.87785	50.51	0.511	rgb(223,119,120)	1.9922	None
Klf2	Tbxa2r	0.87785	50.51	0.509	rgb(223,120,121)	1.9922	None
Klf7	Rab4a	0.87785	50.51	0.506	rgb(223,120,121)	1.9922	None
Lef1	Ift57	-0.87785	50.51	-5.1E-01	rgb(107,150,236)	1.9922	None
Lef1	Sbf2	-0.87785	50.51	-5.1E-01	rgb(107,150,236)	1.9922	None
Lhx2	Tox2	-0.87785	50.51	-5.1E-01	rgb(107,150,236)	1.9922	None
Lyl1	Kdelc2	0.87785	50.51	0.513	rgb(223,119,120)	1.9922	None
Maf	Aqp3	0.87785	50.51	0.508	rgb(223,120,121)	1.9922	2,2
Mnt	Psd	0.87785	50.51	0.505	rgb(223,121,122)	1.9922	None
Msc	Pcsk1	0.87785	50.51	0.514	rgb(223,119,120)	1.9922	2,2
Mxi1	Gmfg	0.87785	50.51	0.512	rgb(223,119,120)	1.9922	None
Mxi1	Ypel5	0.87785	50.51	0.514	rgb(223,119,120)	1.9922	None
Myb	Cdkn1b	0.87785	50.51	0.508	rgb(223,120,121)	1.9922	None
Myb	Cysltr1	0.87785	50.51	0.506	rgb(223,120,121)	1.9922	None
Mybl1	Inadl	-0.87785	50.51	-5.1E-01	rgb(107,150,236)	1.9922	None
Nfatc1	Foxp4	0.87785	50.51	0.514	rgb(223,119,120)	1.9922	None
Nfe2l2	Urm1	-0.87785	50.51	-5.1E-01	rgb(106,149,236)	1.9922	None
Nfkb1	Fam89a	0.87785	50.51	0.507	rgb(223,120,121)	1.9922	None
Nfkb1	Rab8b	0.87785	50.51	0.509	rgb(223,120,121)	1.9922	None
Nfkb2	Ergic1	0.87785	50.51	0.509	rgb(223,120,121)	1.9922	None
Nr1d1	Glis1	0.87785	50.51	0.505	rgb(223,120,122)	1.9922	None
Nr1d1	Tnk2	0.87785	50.51	0.505	rgb(223,120,121)	1.9922	None
Nr2f6	Foxo1	-0.87785	50.51	-5.1E-01	rgb(106,150,236)	1.9922	None
Nr3c1	Ifitm2	-0.87785	50.51	-5.1E-01	rgb(105,149,237)	1.9922	None
Plag1	Zfp280b	0.87785	50.51	0.51	rgb(223,120,121)	1.9922	None
Pou2af1	Adora2b	-0.87785	50.51	-5.1E-01	rgb(106,150,236)	1.9922	2,2
Pou6f1	Adamts6	0.87785	50.51	0.508	rgb(223,120,121)	1.9922	None
Pou6f1	Calcrl	-0.87785	50.51	-5.1E-01	rgb(106,149,236)	1.9922	None
Prrx1	Amotl2	0.87785	50.51	0.51	rgb(223,120,121)	1.9922	2,2
Rara	Bcor	0.87785	50.51	0.509	rgb(223,120,121)	1.9922	None
Rarg	Lysmd4	0.87785	50.51	0.513	rgb(223,119,120)	1.9922	None
Rbpj	Nedd4	0.87785	50.51	0.507	rgb(223,120,121)	1.9922	2,2
Rel	Zbtb10	0.87785	50.51	0.51	rgb(223,120,121)	1.9922	None
Rela	Slco4a1	0.87785	50.51	0.51	rgb(223,120,121)	1.9922	None
Rela	Tmem55b	0.87785	50.51	0.512	rgb(223,119,120)	1.9922	None
Relb	Cep170	-0.87785	50.51	-5.1E-01	rgb(107,150,236)	1.9922	None
Relb	Slc25a35	0.87785	50.51	0.509	rgb(223,120,121)	1.9922	None
Rest	4833439L19Rik	0.87785	50.51	0.505	rgb(223,121,122)	1.9922	None
Rest	Ccdc122	0.87785	50.51	0.506	rgb(223,120,121)	1.9922	None
Rest	Mgat5	0.87785	50.51	0.512	rgb(223,119,120)	1.9922	None
Rest	Slc3a2	-0.87785	50.51	-5.1E-01	rgb(106,150,236)	1.9922	None
Rfx3	Tapbp	-0.87785	50.51	-5.1E-01	rgb(107,150,236)	1.9922	None
Rora	Stab1	0.87785	50.51	0.508	rgb(223,120,121)	1.9922	None
Runx2	Lin7a	0.87785	50.51	0.509	rgb(223,120,121)	1.9922	None
Runx3	Lonp2	-0.87785	50.51	-5.1E-01	rgb(107,150,236)	1.9922	None
Rxra	Tle4	0.87785	50.51	0.507	rgb(223,120,121)	1.9922	None
Rxra	Tmem173	0.87785	50.51	0.509	rgb(223,120,121)	1.9922	None
Six5	Tesk2	0.87785	50.51	0.514	rgb(223,119,120)	1.9922	None
Sp2	Apbb1ip	0.87785	50.51	0.51	rgb(223,120,121)	1.9922	None
Sp2	Cox17	-0.87785	50.51	-5.1E-01	rgb(107,150,236)	1.9922	None
Sp3	Myo1h	0.87785	50.51	0.512	rgb(223,119,120)	1.9922	None
Sp4	Ccdc134	-0.87785	50.51	-5.1E-01	rgb(106,150,236)	1.9922	None
Sp4	Endou	0.87785	50.51	0.509	rgb(223,120,121)	1.9922	None
Sp4	Nkain1	0.87785	50.51	0.509	rgb(223,120,121)	1.9922	None
Sp4	Sh2b2	-0.87785	50.51	-5.1E-01	rgb(106,149,236)	1.9922	None
Sp4	Tgoln1	0.87785	50.51	0.512	rgb(223,119,120)	1.9922	None
Sp4	Zc3h6	0.87785	50.51	0.506	rgb(223,120,121)	1.9922	None
Spib	Fam129c	0.87785	50.51	0.512	rgb(223,119,120)	1.9922	2,2
Spib	St7	0.87785	50.51	0.512	rgb(223,119,120)	1.9922	None
Srebf1	Itgb7	0.87785	50.51	0.512	rgb(223,119,120)	1.9922	None
Srebf2	Tln2	0.87785	50.51	0.508	rgb(223,120,121)	1.9922	None
Stat4	Ehbp1	0.87785	50.51	0.506	rgb(223,120,121)	1.9922	None
Stat4	Fam198a	-0.87785	50.51	-5.1E-01	rgb(107,150,236)	1.9922	None
Tcf12	Arhgap17	0.87785	50.51	0.51	rgb(223,120,121)	1.9922	None
Tcf12	Dhrs1	-0.87785	50.51	-5.1E-01	rgb(106,149,236)	1.9922	2,2
Tcf12	Stx7	-0.87785	50.51	-5.1E-01	rgb(105,149,237)	1.9922	None
Tcf12	Tsc22d1	0.87785	50.51	0.509	rgb(223,120,121)	1.9922	None
Tcf3	Areg	-0.87785	50.51	-5.1E-01	rgb(107,150,236)	1.9922	None
Tcf3	Rhbdf1	0.87785	50.51	0.513	rgb(223,119,120)	1.9922	None
Tcf4	Sarm1	-0.87785	50.51	-5.1E-01	rgb(106,150,236)	1.9922	None
Tcf7l1	Sf3b3	-0.87785	50.51	-5.1E-01	rgb(106,150,236)	1.9922	None
Tead1	Nrp1	0.87785	50.51	0.506	rgb(223,120,121)	1.9922	None
Trp53	Vps13a	-0.87785	50.51	-5.1E-01	rgb(107,150,236)	1.9922	None
Vdr	Sdr39u1	-0.87785	50.51	-5.1E-01	rgb(106,150,236)	1.9922	None
Xbp1	Tcf25	0.87785	50.51	0.508	rgb(223,120,121)	1.9922	None
Zbtb33	Mtx3	-0.87785	50.51	-5.1E-01	rgb(106,149,236)	1.9922	None
Zbtb4	Arrb1	0.87785	50.51	0.505	rgb(223,121,122)	1.9922	None
Zbtb7b	Agpat3	0.87785	50.51	0.505	rgb(223,121,122)	1.9922	None
Zbtb7b	Cul9	0.87785	50.51	0.511	rgb(223,119,120)	1.9922	None
Zeb1	Map4k4	0.87785	50.51	0.511	rgb(223,119,120)	1.9922	None
Zeb1	Smad3	0.87785	50.51	0.51	rgb(223,120,121)	1.9922	None
Zfhx3	Eif4e3	0.87785	50.51	0.515	rgb(223,119,120)	1.9922	None
Zfp148	Sbf2	0.87785	50.51	0.514	rgb(223,119,120)	1.9922	None
Zfp219	Bcl6b	0.87785	50.51	0.508	rgb(223,120,121)	1.9922	None
Zfp263	Hexb	-0.87785	50.51	-5.1E-01	rgb(107,150,236)	1.9922	None
Zfp263	Msc	0.87785	50.51	0.505	rgb(223,120,121)	1.9922	None
Zfp281	Lrba	-0.87785	50.51	-5.1E-01	rgb(106,150,236)	1.9922	None
Zfp467	Stk39	0.87785	50.51	0.513	rgb(223,119,120)	1.9922	None
Zfx	Wee1	0.87785	50.51	0.51	rgb(223,120,121)	1.9922	None
Akna	Proz	0.87785	50.51	0.511	rgb(223,119,121)	1.9922	2,2
Cenpt	Ppp2r5b	0.87785	50.51	0.511	rgb(223,119,120)	1.9922	2,2
Foxp2	Ntrk3	0.87785	50.51	0.515	rgb(223,119,120)	1.9922	2,2
Hmgb1	Ntng2	-0.87785	50.51	-5.1E-01	rgb(106,149,236)	1.9922	2,2
Jazf1	9430020K01Rik	0.87785	50.51	0.507	rgb(223,120,121)	1.9922	2,2
Mxd1	Gngt2	0.87785	50.51	0.511	rgb(223,119,120)	1.9922	2,2
Ncoa1	Ggct	-0.87785	50.51	-5.1E-01	rgb(107,150,236)	1.9922	2,2
Rlf	Dctpp1	-0.87785	50.51	-5.1E-01	rgb(106,149,237)	1.9922	2,2
Tbx6	Vasn	0.87785	50.51	0.508	rgb(223,120,121)	1.9922	2,2
Zbtb41	Pafah1b3	-0.87785	50.51	-5.1E-01	rgb(107,150,236)	1.9922	2,2
Zfp385a	Dcxr	0.87785	50.51	0.512	rgb(223,119,120)	1.9922	2,2
Zfp39	Trim26	0.87785	50.51	0.515	rgb(223,119,120)	1.9922	2,2
Zfp420	Ric8	-0.87785	50.51	-5.1E-01	rgb(107,150,236)	1.9922	2,2
Zfp429	Apold1	-0.87785	50.51	-5.1E-01	rgb(106,150,236)	1.9922	2,2
Zfp429	Plod3	-0.87785	50.51	-5.1E-01	rgb(106,149,237)	1.9922	2,2
Zfp960	Lad1	-0.87785	50.51	-5.1E-01	rgb(106,150,236)	1.9922	2,2
Zhx2	Bmyc	0.87785	50.51	0.515	rgb(223,119,120)	1.9922	2,2
Zscan29	Syngr1	-0.87785	50.51	-5.1E-01	rgb(106,150,236)	1.9922	2,2
Ahctf1	Vgll4	-0.87415	50.5	-5.0E-01	rgb(108,151,236)	1.992	None
Ahrr	Pdpn	0.87415	50.5	0.501	rgb(223,121,122)	1.992	2,2
Ar	Zfp831	0.87415	50.5	0.503	rgb(223,121,122)	1.992	None
Arid2	Dnajc12	-0.87415	50.5	-5.0E-01	rgb(108,151,236)	1.992	None
Arntl2	Serpinb9b	0.87415	50.5	0.504	rgb(223,121,122)	1.992	2,2
Atf6	Spire1	0.87415	50.5	0.5	rgb(222,122,123)	1.992	2,2
Bach1	Gnpda1	-0.87415	50.5	-5.0E-01	rgb(110,152,236)	1.992	None
Batf	Dars2	-0.87415	50.5	-5.0E-01	rgb(108,151,236)	1.992	None
Batf3	Gpr15	0.87415	50.5	0.498	rgb(222,122,123)	1.992	None
Bcl6	Nod2	0.87415	50.5	0.496	rgb(222,122,123)	1.992	None
Bhlhe40	Bcl2l2	0.87415	50.5	0.499	rgb(222,122,123)	1.992	None
Bhlhe40	Bend3	-0.87415	50.5	-5.0E-01	rgb(109,151,236)	1.992	None
Bhlhe40	Cox7a2l	-0.87415	50.5	-5.0E-01	rgb(109,151,236)	1.992	None
Bhlhe40	Plekhf2	-0.87415	50.5	-5.0E-01	rgb(107,150,236)	1.992	None
Bhlhe40	Tg	0.87415	50.5	0.501	rgb(223,121,122)	1.992	None
Cdc5l	Zfp947	0.87415	50.5	0.504	rgb(223,121,122)	1.992	None
Cebpb	Smad6	0.87415	50.5	0.503	rgb(223,121,122)	1.992	None
Dbp	Mina	-0.87415	50.5	-5.0E-01	rgb(107,150,236)	1.992	None
E2f1	Anln	0.87415	50.5	0.498	rgb(222,122,123)	1.992	None
E2f1	Arrb2	0.87415	50.5	0.5	rgb(222,122,123)	1.992	None
E2f1	Ptpn11	0.87415	50.5	0.498	rgb(222,122,123)	1.992	None
E2f1	Sema4c	0.87415	50.5	0.505	rgb(223,121,122)	1.992	None
E2f1	Tpst1	0.87415	50.5	0.503	rgb(223,121,122)	1.992	None
E4f1	Gpd1	0.87415	50.5	0.504	rgb(223,121,122)	1.992	None
E4f1	Sugt1	-0.87415	50.5	-5.0E-01	rgb(108,151,236)	1.992	None
Ebf1	Akap12	0.87415	50.5	0.497	rgb(222,122,123)	1.992	None
Ebf1	Slc44a5	0.87415	50.5	0.504	rgb(223,121,122)	1.992	None
Egr1	Pou2f2	0.87415	50.5	0.502	rgb(223,121,122)	1.992	None
Egr1	Zfp36l1	0.87415	50.5	0.495	rgb(222,122,123)	1.992	None
Elf1	Cmah	0.87415	50.5	0.502	rgb(223,121,122)	1.992	None
Elf1	Fbxo2	-0.87415	50.5	-5.0E-01	rgb(109,151,236)	1.992	None
Elf1	Heca	0.87415	50.5	0.5	rgb(223,121,122)	1.992	None
Elf1	Il2ra	-0.87415	50.5	-5.0E-01	rgb(108,151,236)	1.992	None
Elf1	Itga4	0.87415	50.5	0.504	rgb(223,121,122)	1.992	None
Elk3	Sox21	-0.87415	50.5	-5.0E-01	rgb(110,152,236)	1.992	2,2
Elk4	1500009L16Rik	-0.87415	50.5	-5.0E-01	rgb(108,151,236)	1.992	None
Elk4	B430212C06Rik	-0.87415	50.5	-5.0E-01	rgb(107,150,236)	1.992	None
Elk4	Heatr1	0.87415	50.5	0.496	rgb(222,122,123)	1.992	None
Epas1	Adamtsl3	0.87415	50.5	0.499	rgb(222,122,123)	1.992	2,2
Ets1	1700030K09Rik	-0.87415	50.5	-5.0E-01	rgb(109,151,236)	1.992	None
Ets1	Il10ra	0.87415	50.5	0.495	rgb(222,122,123)	1.992	None
Ets1	Kcnip2	0.87415	50.5	0.499	rgb(222,122,123)	1.992	None
Ets1	Mocos	0.87415	50.5	0.502	rgb(223,121,122)	1.992	None
Ets1	Ptger2	-0.87415	50.5	-5.0E-01	rgb(109,151,236)	1.992	None
Ets1	Tes	0.87415	50.5	0.5	rgb(222,122,123)	1.992	None
Ets1	Tgfbr3	0.87415	50.5	0.504	rgb(223,121,122)	1.992	None
Etv4	Slc7a3	0.87415	50.5	0.496	rgb(222,122,123)	1.992	2,2
Etv4	Taf7	-0.87415	50.5	-5.0E-01	rgb(108,151,236)	1.992	None
Etv6	F730043M19Rik	0.87415	50.5	0.5	rgb(222,122,123)	1.992	None
Fli1	Foxp4	-0.87415	50.5	-5.0E-01	rgb(108,151,236)	1.992	None
Fosl2	Alpk2	0.87415	50.5	0.502	rgb(223,121,122)	1.992	None
Foxb1	Casr	0.87415	50.5	0.497	rgb(222,122,123)	1.992	2,2
Foxf2	Nqo2	0.87415	50.5	0.498	rgb(222,122,123)	1.992	2,2
Foxj1	Pxmp2	0.87415	50.5	0.501	rgb(223,121,122)	1.992	None
Foxo3	Nkd2	-0.87415	50.5	-5.0E-01	rgb(109,152,236)	1.992	None
Foxo3	Zfp646	0.87415	50.5	0.504	rgb(223,121,122)	1.992	None
Foxp3	Il10	-0.87415	50.5	-5.0E-01	rgb(109,151,236)	1.992	None
Gabpa	Naca	0.87415	50.5	0.5	rgb(222,122,123)	1.992	None
Hey1	Emb	0.87415	50.5	0.503	rgb(223,121,122)	1.992	None
Hic1	Slc4a11	0.87415	50.5	0.504	rgb(223,121,122)	1.992	None
Hif3a	Rnf208	0.87415	50.5	0.5	rgb(223,121,122)	1.992	2,2
Hlx	Guca1a	0.87415	50.5	0.501	rgb(223,121,122)	1.992	2,2
Hsf1	Ascc1	-0.87415	50.5	-5.0E-01	rgb(109,152,236)	1.992	None
Ikzf2	Ddr1	-0.87415	50.5	-5.0E-01	rgb(108,150,236)	1.992	None
Ikzf2	Fam81a	0.87415	50.5	0.498	rgb(222,122,123)	1.992	2,2
Ikzf3	Pkp4	-0.87415	50.5	-5.0E-01	rgb(109,152,236)	1.992	None
Irf1	Aff3	0.87415	50.5	0.505	rgb(223,121,122)	1.992	None
Irf1	Satb1	0.87415	50.5	0.495	rgb(222,122,123)	1.992	None
Irf2	Gtf2i	0.87415	50.5	0.502	rgb(223,121,122)	1.992	None
Irf4	Angpt1	-0.87415	50.5	-5.0E-01	rgb(109,151,236)	1.992	None
Irf4	Tor3a	-0.87415	50.5	-5.0E-01	rgb(109,152,236)	1.992	None
Irf5	Ankrd55	-0.87415	50.5	-5.0E-01	rgb(107,150,236)	1.992	None
Irf5	B4galnt4	-0.87415	50.5	-5.0E-01	rgb(107,150,236)	1.992	None
Irf5	Per3	0.87415	50.5	0.501	rgb(223,121,122)	1.992	None
Irf9	Pyhin1	0.87415	50.5	0.504	rgb(223,121,122)	1.992	None
Jdp2	Slc6a9	0.87415	50.5	0.501	rgb(223,121,122)	1.992	2,2
Jun	Dock4	0.87415	50.5	0.496	rgb(222,122,123)	1.992	None
Junb	Lgals1	0.87415	50.5	0.496	rgb(222,122,123)	1.992	None
Klf2	Lbh	0.87415	50.5	0.5	rgb(223,121,122)	1.992	None
Klf2	Psme1	0.87415	50.5	0.497	rgb(222,122,123)	1.992	None
Klf2	Spsb1	0.87415	50.5	0.501	rgb(223,121,122)	1.992	None
Klf3	D930015E06Rik	0.87415	50.5	0.505	rgb(223,121,122)	1.992	None
Klf4	Apobec2	-0.87415	50.5	-5.0E-01	rgb(109,152,236)	1.992	None
Klf8	Tspan17	0.87415	50.5	0.503	rgb(223,121,122)	1.992	None
Lef1	Erap1	-0.87415	50.5	-5.0E-01	rgb(108,151,236)	1.992	None
Maf	Ctla2b	0.87415	50.5	0.498	rgb(222,122,123)	1.992	None
Meis3	Tet1	-0.87415	50.5	-5.0E-01	rgb(108,151,236)	1.992	2,2
Mxi1	Prkcd	0.87415	50.5	0.497	rgb(222,122,123)	1.992	None
Mybl1	Map3k14	-0.87415	50.5	-5.0E-01	rgb(109,151,236)	1.992	None
Myc	9930014A18Rik	0.87415	50.5	0.502	rgb(223,121,122)	1.992	None
Myc	Mxd3	-0.87415	50.5	-5.0E-01	rgb(108,151,236)	1.992	None
Nfatc1	Itpr1	-0.87415	50.5	-5.0E-01	rgb(108,150,236)	1.992	None
Nfe2l2	Sytl1	0.87415	50.5	0.498	rgb(222,122,123)	1.992	None
Nfkb1	Emp3	-0.87415	50.5	-5.0E-01	rgb(109,151,236)	1.992	None
Nfkb1	Ptpn11	0.87415	50.5	0.5	rgb(223,121,122)	1.992	None
Nfkb2	Tnfsf11	0.87415	50.5	0.503	rgb(223,121,122)	1.992	2,2
Nr2f6	Tyw1	0.87415	50.5	0.499	rgb(222,122,123)	1.992	None
Nr2f6	Wrnip1	0.87415	50.5	0.505	rgb(223,121,122)	1.992	None
Nr4a3	Slc24a3	-0.87415	50.5	-5.0E-01	rgb(109,151,236)	1.992	None
Patz1	Akirin1	-0.87415	50.5	-5.0E-01	rgb(109,151,236)	1.992	None
Patz1	Mboat7	0.87415	50.5	0.5	rgb(222,122,123)	1.992	None
Plagl1	Ikzf2	0.87415	50.5	0.502	rgb(223,121,122)	1.992	2,2
Pou2f2	Armcx6	-0.87415	50.5	-5.0E-01	rgb(108,150,236)	1.992	None
Pou2f2	Iqgap2	-0.87415	50.5	-5.0E-01	rgb(109,151,236)	1.992	None
Pou2f2	Rilpl2	0.87415	50.5	0.497	rgb(222,122,123)	1.992	None
Pou2f2	Tnfaip8	0.87415	50.5	0.495	rgb(222,122,123)	1.992	None
Pou6f1	Tcf7l2	0.87415	50.5	0.499	rgb(222,122,123)	1.992	None
Ppard	Emb	-0.87415	50.5	-5.0E-01	rgb(109,151,236)	1.992	None
Relb	Igtp	-0.87415	50.5	-5.0E-01	rgb(108,151,236)	1.992	None
Relb	Osgepl1	-0.87415	50.5	-5.0E-01	rgb(109,152,236)	1.992	2,2
Relb	Vim	-0.87415	50.5	-5.0E-01	rgb(109,151,236)	1.992	None
Rest	Hk1	0.87415	50.5	0.497	rgb(222,122,123)	1.992	None
Rest	Zswim4	0.87415	50.5	0.502	rgb(223,121,122)	1.992	None
Rora	Cln5	0.87415	50.5	0.502	rgb(223,121,122)	1.992	None
Rreb1	Ccdc122	-0.87415	50.5	-5.0E-01	rgb(108,151,236)	1.992	None
Rreb1	Tacc2	0.87415	50.5	0.497	rgb(222,122,123)	1.992	None
Runx2	Gpr68	0.87415	50.5	0.5	rgb(223,121,122)	1.992	None
Runx2	Klrd1	0.87415	50.5	0.502	rgb(223,121,122)	1.992	None
Rxra	Ahnak	0.87415	50.5	0.496	rgb(222,122,123)	1.992	None
Rxra	Tmc6	0.87415	50.5	0.504	rgb(223,121,122)	1.992	None
Rxrb	Ahdc1	0.87415	50.5	0.497	rgb(222,122,123)	1.992	None
Rxrb	Itgb7	0.87415	50.5	0.505	rgb(223,121,122)	1.992	None
Scrt1	Cyp2s1	0.87415	50.5	0.501	rgb(223,121,122)	1.992	2,2
Scrt1	Slc2a1	0.87415	50.5	0.498	rgb(222,122,123)	1.992	None
Scrt1	Slc41a2	0.87415	50.5	0.505	rgb(223,121,122)	1.992	2,2
Six5	Ostf1	-0.87415	50.5	-5.0E-01	rgb(108,151,236)	1.992	None
Sp2	Slc39a9	0.87415	50.5	0.503	rgb(223,121,122)	1.992	None
Sp4	Gpatch4	-0.87415	50.5	-5.0E-01	rgb(107,150,236)	1.992	None
Sp4	Insm1	-0.87415	50.5	-5.0E-01	rgb(108,151,236)	1.992	None
Sp4	Prox1	-0.87415	50.5	-5.0E-01	rgb(108,151,236)	1.992	None
Spib	Iqgap2	-0.87415	50.5	-5.0E-01	rgb(109,151,236)	1.992	None
Spib	Snx11	0.87415	50.5	0.505	rgb(223,121,122)	1.992	2,2
Srebf1	Sh3kbp1	-0.87415	50.5	-5.0E-01	rgb(109,151,236)	1.992	None
Srebf2	Ift57	0.87415	50.5	0.499	rgb(222,122,123)	1.992	None
Stat1	Jak3	0.87415	50.5	0.498	rgb(222,122,123)	1.992	None
Stat3	Socs3	0.87415	50.5	0.499	rgb(222,122,123)	1.992	None
Stat4	Celf2	0.87415	50.5	0.498	rgb(222,122,123)	1.992	None
Tal2	Gpr176	0.87415	50.5	0.5	rgb(223,121,122)	1.992	None
Tcf12	Tnik	0.87415	50.5	0.501	rgb(223,121,122)	1.992	None
Tcf12	Tubb2b	-0.87415	50.5	-5.0E-01	rgb(108,151,236)	1.992	None
Tcf4	Gramd1b	-0.87415	50.5	-5.0E-01	rgb(109,152,236)	1.992	None
Tcf4	Pnoc	0.87415	50.5	0.496	rgb(222,122,123)	1.992	2,2
Tead1	Hmgcr	0.87415	50.5	0.5	rgb(222,122,123)	1.992	None
Tef	BC021614	0.87415	50.5	0.505	rgb(223,121,122)	1.992	None
Thap1	S1pr1	-0.87415	50.5	-5.0E-01	rgb(110,152,236)	1.992	None
Thra	Ndrg2	0.87415	50.5	0.497	rgb(222,122,123)	1.992	2,2
Usf2	Fam168b	0.87415	50.5	0.504	rgb(223,121,122)	1.992	None
Vax2	2310007L24Rik	0.87415	50.5	0.495	rgb(222,122,123)	1.992	2,2
Vdr	Lin54	0.87415	50.5	0.502	rgb(223,121,122)	1.992	None
Yy2	Usp54	0.87415	50.5	0.499	rgb(222,122,123)	1.992	None
Zbtb4	Kctd7	-0.87415	50.5	-5.0E-01	rgb(108,150,236)	1.992	None
Zbtb7a	Slc6a6	0.87415	50.5	0.501	rgb(223,121,122)	1.992	None
Zbtb7b	Slc48a1	0.87415	50.5	0.5	rgb(223,121,122)	1.992	None
Zeb1	1700025G04Rik	0.87415	50.5	0.5	rgb(222,122,123)	1.992	None
Zeb1	Arhgap12	0.87415	50.5	0.499	rgb(222,122,123)	1.992	None
Zfp148	Trim24	0.87415	50.5	0.499	rgb(222,122,123)	1.992	None
Zfp182	Fli1	-0.87415	50.5	-5.0E-01	rgb(109,151,236)	1.992	None
Zfp182	Lrrc59	-0.87415	50.5	-5.0E-01	rgb(108,151,236)	1.992	2,2
Zfp263	Agl	-0.87415	50.5	-5.0E-01	rgb(108,150,236)	1.992	None
Zfp263	Fbln1	-0.87415	50.5	-5.0E-01	rgb(108,151,236)	1.992	None
Zfp281	Mttp	0.87415	50.5	0.497	rgb(222,122,123)	1.992	None
Zfp281	Rrad	0.87415	50.5	0.498	rgb(222,122,123)	1.992	None
Zfp281	Synpo	0.87415	50.5	0.495	rgb(222,122,123)	1.992	None
Zfp369	BC065397	0.87415	50.5	0.496	rgb(222,122,123)	1.992	None
Zfx	Acin1	-0.87415	50.5	-5.0E-01	rgb(108,151,236)	1.992	None
Zfx	Cd59a	-0.87415	50.5	-5.0E-01	rgb(108,151,236)	1.992	None
Zic2	Gck	0.87415	50.5	0.503	rgb(223,121,122)	1.992	2,2
C030039L03Rik	P4ha2	0.87415	50.5	0.502	rgb(223,121,122)	1.992	2,2
Csrnp1	1110057K04Rik	-0.87415	50.5	-5.0E-01	rgb(109,151,236)	1.992	2,2
Klf6	Chst3	-0.87415	50.5	-5.0E-01	rgb(107,150,236)	1.992	2,2
Purb	Neto2	0.87415	50.5	0.497	rgb(222,122,123)	1.992	2,2
Rlf	Rgs11	0.87415	50.5	0.504	rgb(223,121,122)	1.992	2,2
Sgsm2	Plxna1	0.87415	50.5	0.504	rgb(223,121,122)	1.992	2,2
Zbtb17	Cln5	-0.87415	50.5	-5.0E-01	rgb(109,151,236)	1.992	2,2
Zbtb5	Serpinf1	-0.87415	50.5	-5.0E-01	rgb(108,151,236)	1.992	2,2
Zeb2	Serpine1	0.87415	50.5	0.498	rgb(222,122,123)	1.992	2,2
Zfp277	1500009L16Rik	0.87415	50.5	0.502	rgb(223,121,122)	1.992	2,2
Zfp429	Kcnf1	-0.87415	50.5	-5.0E-01	rgb(108,150,236)	1.992	2,2
Zfp473	Fkrp	-0.87415	50.5	-5.0E-01	rgb(108,151,236)	1.992	2,2
Zfp536	Tekt2	0.87415	50.5	0.501	rgb(223,121,122)	1.992	2,2
Zfp608	Pik3r6	-0.87415	50.5	-5.0E-01	rgb(109,151,236)	1.992	2,2
Zfp629	Slc4a11	-0.87415	50.5	-5.0E-01	rgb(108,151,236)	1.992	2,2
Zfp707	Urm1	0.87415	50.5	0.496	rgb(222,122,123)	1.992	2,2
Zfp750	Cd80	0.87415	50.5	0.496	rgb(222,122,123)	1.992	2,2
Zfp750	Fat1	0.87415	50.5	0.501	rgb(223,121,122)	1.992	2,2
Zfp771	Tmem158	0.87415	50.5	0.496	rgb(222,122,123)	1.992	2,2
Atf3	Batf3	0.87045	50.49	0.49	rgb(222,123,124)	1.9918	None
Atf3	Nedd4	0.87045	50.49	0.488	rgb(222,124,125)	1.9918	None
Atf5	Slc3a2	0.87045	50.49	0.489	rgb(222,124,125)	1.9918	None
Atf5	Slc48a1	0.87045	50.49	0.486	rgb(222,124,125)	1.9918	None
Bach1	Ppp4r4	-0.87045	50.49	-4.9E-01	rgb(112,153,235)	1.9918	None
Batf3	Gap43	0.87045	50.49	0.493	rgb(222,123,124)	1.9918	None
Bbx	Srpk2	0.87045	50.49	0.486	rgb(222,124,125)	1.9918	None
Bcl6	Hk1	-0.87045	50.49	-4.9E-01	rgb(111,152,236)	1.9918	None
Bcl6	Plekhg5	0.87045	50.49	0.492	rgb(222,123,124)	1.9918	None
Bcl6	Tmem176a	0.87045	50.49	0.487	rgb(222,124,125)	1.9918	None
Bcl6	Tnfsf9	0.87045	50.49	0.493	rgb(222,123,124)	1.9918	None
Bcl6b	Mapk6	-0.87045	50.49	-4.9E-01	rgb(111,152,236)	1.9918	None
Bhlhe40	Anln	0.87045	50.49	0.49	rgb(222,123,124)	1.9918	None
Bhlhe40	Lingo3	0.87045	50.49	0.489	rgb(222,124,125)	1.9918	None
Bhlhe40	Syde1	0.87045	50.49	0.492	rgb(222,123,124)	1.9918	None
Bhlhe40	Upb1	0.87045	50.49	0.494	rgb(222,123,124)	1.9918	None
Cebpb	Fasl	-0.87045	50.49	-4.9E-01	rgb(111,152,236)	1.9918	None
Cebpg	Gdf15	0.87045	50.49	0.493	rgb(222,123,124)	1.9918	2,2
Creb1	Dynll2	0.87045	50.49	0.485	rgb(222,124,125)	1.9918	None
Creb1	Fau	0.87045	50.49	0.488	rgb(222,124,125)	1.9918	None
Creb3l1	Dkkl1	0.87045	50.49	0.494	rgb(222,123,124)	1.9918	2,2
Crem	Dnajc27	-0.87045	50.49	-4.9E-01	rgb(112,153,235)	1.9918	None
Crem	Ptpn11	-0.87045	50.49	-4.9E-01	rgb(111,153,235)	1.9918	None
Crem	Syf2	0.87045	50.49	0.486	rgb(222,124,125)	1.9918	None
Ddit3	Cox6a2	0.87045	50.49	0.494	rgb(222,123,124)	1.9918	2,2
Deaf1	Acin1	0.87045	50.49	0.494	rgb(222,123,124)	1.9918	None
Ebf1	Cdc42ep2	0.87045	50.49	0.493	rgb(222,123,124)	1.9918	None
Ebf1	Ddx19b	-0.87045	50.49	-4.9E-01	rgb(111,153,236)	1.9918	None
Ebf1	Galnt3	0.87045	50.49	0.492	rgb(222,123,124)	1.9918	None
Egr1	Nr4a1	0.87045	50.49	0.486	rgb(222,124,125)	1.9918	None
Egr1	Ptpre	0.87045	50.49	0.494	rgb(222,123,124)	1.9918	None
Egr2	Eml1	-0.87045	50.49	-4.9E-01	rgb(110,152,236)	1.9918	None
Egr2	Fut8	-0.87045	50.49	-4.9E-01	rgb(111,153,235)	1.9918	None
Egr2	Tdrkh	-0.87045	50.49	-4.9E-01	rgb(111,152,236)	1.9918	None
Elf1	Il2rb	-0.87045	50.49	-4.9E-01	rgb(110,152,236)	1.9918	None
Elf1	Lrba	0.87045	50.49	0.487	rgb(222,124,125)	1.9918	None
Elf1	Plxna1	-0.87045	50.49	-4.9E-01	rgb(111,152,236)	1.9918	None
Elf1	Whamm	0.87045	50.49	0.486	rgb(222,124,125)	1.9918	None
Elk3	Il10ra	-0.87045	50.49	-4.9E-01	rgb(110,152,236)	1.9918	None
Epas1	Lbp	-0.87045	50.49	-4.9E-01	rgb(110,152,236)	1.9918	None
Epas1	Lta	-0.87045	50.49	-4.9E-01	rgb(111,153,236)	1.9918	None
Erg	Pten	-0.87045	50.49	-4.9E-01	rgb(111,152,236)	1.9918	2,2
Esrra	Gfod1	0.87045	50.49	0.493	rgb(222,123,124)	1.9918	None
Ets1	F2rl1	0.87045	50.49	0.488	rgb(222,124,125)	1.9918	None
Ets1	Gna15	0.87045	50.49	0.493	rgb(222,123,124)	1.9918	None
Ets1	Itga7	0.87045	50.49	0.495	rgb(222,123,124)	1.9918	None
Ets1	Larp4b	-0.87045	50.49	-4.9E-01	rgb(110,152,236)	1.9918	None
Ets1	Rab11fip1	-0.87045	50.49	-4.9E-01	rgb(110,152,236)	1.9918	None
Ets1	Rasgrp4	0.87045	50.49	0.486	rgb(222,124,125)	1.9918	None
Etv6	Atf6	0.87045	50.49	0.489	rgb(222,124,124)	1.9918	None
Fli1	Atxn1	0.87045	50.49	0.492	rgb(222,123,124)	1.9918	None
Fli1	Cxcr1	0.87045	50.49	0.49	rgb(222,123,124)	1.9918	None
Fli1	Itgb3	0.87045	50.49	0.49	rgb(222,123,124)	1.9918	None
Fosl2	Gls2	0.87045	50.49	0.491	rgb(222,123,124)	1.9918	None
Foxb1	Itga2	0.87045	50.49	0.491	rgb(222,123,124)	1.9918	2,2
Foxf2	Lsp1	-0.87045	50.49	-4.9E-01	rgb(110,152,236)	1.9918	2,2
Foxn2	Creb1	0.87045	50.49	0.492	rgb(222,123,124)	1.9918	None
Foxn3	Dirc2	0.87045	50.49	0.488	rgb(222,124,125)	1.9918	None
Foxo3	Ggct	-0.87045	50.49	-4.9E-01	rgb(110,152,236)	1.9918	None
Foxs1	Hvcn1	0.87045	50.49	0.49	rgb(222,123,124)	1.9918	2,2
Gabpa	Ecd	0.87045	50.49	0.494	rgb(222,123,124)	1.9918	None
Gata1	Ern1	-0.87045	50.49	-4.9E-01	rgb(111,152,236)	1.9918	None
Gata1	Pdcd1lg2	0.87045	50.49	0.491	rgb(222,123,124)	1.9918	None
Gata3	Ell2	0.87045	50.49	0.492	rgb(222,123,124)	1.9918	None
Gata3	Fasl	0.87045	50.49	0.495	rgb(222,123,124)	1.9918	None
Gata3	Il13	0.87045	50.49	0.487	rgb(222,124,125)	1.9918	2,2
[truncated: 48,796 more rows]
