# Supplementary material for: Leveraging chromatin accessibility for transcriptional regulatory network inference in T Helper 17 Cells
Source: Genome Res. 2019 Mar;29(3):449–63. doi: 10.1101/gr.238253.118 (PMC6396413; doi:10.1101/gr.238253.118)
Supplement: Supplemental Material [file supp_gr.238253.118_Supplemental_Th17_TRN_Networks.zip › Th17_TRN_Networks-master/TRN_Notebooks/Networks/ATAC_allTh_bias50_sp.tsv]

TF	Target	SignedQuantile	NonzeroSubsamples(Stability)	pCorr	stroke	stroke-width	stroke-dasharray
Hif1a	Egln1	1	50.88	0.876	rgb(227, 50, 51)	2	None
Hif1a	Ero1l	1	50.88	0.88	rgb(227, 49, 51)	2	None
E2f4	E2f7	0.99754	50.87	0.873	rgb(227, 50, 52)	1.9998	None
Hif1a	H2-Ab1	0.99754	50.87	0.866	rgb(227, 52, 53)	1.9998	2,2
Hif1a	Ppme1	0.99508	50.86	0.858	rgb(226, 53, 55)	1.9996	None
Hif1a	P4ha2	0.99262	50.84	0.844	rgb(226, 56, 58)	1.9992	None
Hif1a	Pgm2	0.99262	50.84	0.845	rgb(226, 56, 57)	1.9992	None
Cebpb	Psph	0.99016	50.83	0.829	rgb(226, 59, 60)	1.999	None
E2f4	Wdr76	0.99016	50.83	0.834	rgb(226, 58, 59)	1.999	None
Hey1	4931406P16Rik	0.98771	50.79	0.791	rgb(226, 66, 68)	1.9982	None
Hif1a	Arrb1	0.98771	50.79	0.789	rgb(226, 66, 68)	1.9982	None
Hif1a	Bcar1	0.98771	50.79	0.786	rgb(226, 67, 68)	1.9982	2,2
Hif1a	Bnip3	0.98771	50.79	0.791	rgb(226, 66, 67)	1.9982	None
Rbck1	Txndc17	-0.98771	50.79	-7.9E-01	rgb( 45,112,247)	1.9982	2,2
Rora	Galnt12	0.98525	50.78	0.777	rgb(226, 69, 70)	1.998	None
Egr3	Rnh1	-0.98279	50.76	-7.6E-01	rgb( 52,117,246)	1.9976	None
Hif1a	Hk1	0.98279	50.76	0.763	rgb(225, 71, 73)	1.9976	None
Nr1d2	Sphk1	0.98279	50.76	0.764	rgb(225, 71, 73)	1.9976	2,2
E2f1	Slfn3	0.98033	50.75	0.748	rgb(225, 74, 76)	1.9974	None
Six1	Col15a1	0.98033	50.75	0.745	rgb(225, 75, 76)	1.9974	None
Zfp629	Ttbk2	0.98033	50.75	0.751	rgb(225, 74, 75)	1.9974	2,2
E2f4	Dars2	0.97787	50.74	0.738	rgb(225, 76, 77)	1.9972	None
Hif1a	Aldoc	0.97787	50.74	0.738	rgb(225, 76, 77)	1.9972	2,2
C030039L03Rik	Gapdhs	0.97787	50.74	0.74	rgb(225, 76, 77)	1.9972	2,2
Hif1a	2310022B05Rik	0.97541	50.73	0.728	rgb(225, 78, 79)	1.997	2,2
Hif1a	Egln3	0.97541	50.73	0.728	rgb(225, 78, 79)	1.997	None
Irf9	Rtp4	0.97541	50.73	0.73	rgb(225, 78, 79)	1.997	None
Smad3	Olfm2	0.97541	50.73	0.732	rgb(225, 77, 79)	1.997	None
Hif1a	Jmjd6	0.97295	50.72	0.722	rgb(225, 79, 81)	1.9968	None
Hif1a	Slc2a3	0.97295	50.72	0.716	rgb(225, 80, 82)	1.9968	2,2
Pparg	Fam102a	0.97295	50.72	0.721	rgb(225, 79, 81)	1.9968	2,2
Zfp329	A230072C01Rik	0.97295	50.72	0.723	rgb(225, 79, 80)	1.9968	2,2
Zfp385a	Eng	0.97295	50.72	0.72	rgb(225, 79, 81)	1.9968	2,2
Zfp385a	Zmat3	0.97295	50.72	0.721	rgb(225, 79, 81)	1.9968	2,2
Zfp580	Rnf130	0.97295	50.72	0.716	rgb(225, 80, 82)	1.9968	2,2
Hif1a	Fam71f2	0.97049	50.71	0.711	rgb(225, 81, 83)	1.9966	None
Hif1a	P4hb	0.97049	50.71	0.715	rgb(225, 81, 82)	1.9966	2,2
Pparg	Abcb9	0.97049	50.71	0.713	rgb(225, 81, 82)	1.9966	None
Ankzf1	3110057O12Rik	0.97049	50.71	0.707	rgb(225, 82, 83)	1.9966	2,2
Zfp948	Ankrd23	0.97049	50.71	0.711	rgb(225, 81, 83)	1.9966	2,2
E2f4	Rfwd3	0.96804	50.7	0.703	rgb(225, 83, 84)	1.9964	None
Hif1a	Pafah1b3	0.96804	50.7	0.698	rgb(225, 84, 85)	1.9964	2,2
Hif1a	Pgam1	0.96804	50.7	0.7	rgb(225, 83, 85)	1.9964	None
Hif1a	Smtnl2	0.96804	50.7	0.703	rgb(225, 83, 84)	1.9964	2,2
Rora	Mitf	0.96804	50.7	0.704	rgb(225, 83, 84)	1.9964	None
Stat3	Bcl3	0.96804	50.7	0.699	rgb(225, 83, 85)	1.9964	None
Zfp956	Ankrd23	0.96804	50.7	0.698	rgb(225, 84, 85)	1.9964	2,2
Ebf1	Rasgrp1	0.96558	50.69	0.691	rgb(225, 85, 86)	1.9962	None
Egr1	Slc6a13	0.96558	50.69	0.687	rgb(225, 86, 87)	1.9962	None
Hif1a	Slc41a2	0.96558	50.69	0.689	rgb(225, 85, 87)	1.9962	2,2
Hlf	Pde7a	0.96558	50.69	0.687	rgb(225, 86, 87)	1.9962	None
Irf9	Herc6	0.96558	50.69	0.689	rgb(225, 85, 87)	1.9962	None
Eea1	Ece1	0.96558	50.69	0.689	rgb(225, 85, 87)	1.9962	2,2
Zfp367	Dtl	0.96558	50.69	0.687	rgb(225, 86, 87)	1.9962	2,2
Hif1a	5330426P16Rik	0.96312	50.68	0.682	rgb(224, 87, 88)	1.996	2,2
Hif1a	Mboat2	0.96312	50.68	0.684	rgb(225, 86, 88)	1.996	2,2
Hmx3	Hopx	-0.96312	50.68	-6.8E-01	rgb( 69,127,243)	1.996	2,2
Klf7	Ethe1	0.96312	50.68	0.679	rgb(224, 87, 89)	1.996	None
Sp2	Aga	0.96312	50.68	0.682	rgb(225, 87, 88)	1.996	None
Ascl2	Ahrr	0.96066	50.67	0.668	rgb(224, 89, 91)	1.9958	None
Ebf1	Heca	0.96066	50.67	0.673	rgb(224, 89, 90)	1.9958	None
Ebf1	Tbxa2r	0.96066	50.67	0.672	rgb(224, 89, 90)	1.9958	None
Hey1	Txndc17	-0.96066	50.67	-6.7E-01	rgb( 72,129,242)	1.9958	None
Hif1a	Narf	0.96066	50.67	0.671	rgb(224, 89, 90)	1.9958	None
Kdm2b	Hist1h1a	0.96066	50.67	0.669	rgb(224, 89, 91)	1.9958	None
Lin54	Hist1h1b	0.96066	50.67	0.666	rgb(224, 90, 91)	1.9958	None
Six1	Tgfbr1	0.96066	50.67	0.673	rgb(224, 88, 90)	1.9958	2,2
Smad3	Slc9a2	0.96066	50.67	0.665	rgb(224, 90, 91)	1.9958	None
Akna	Ms4a6c	0.96066	50.67	0.667	rgb(224, 90, 91)	1.9958	2,2
Csrnp1	Mxd1	0.96066	50.67	0.669	rgb(224, 89, 91)	1.9958	2,2
Zbed3	Zkscan17	0.96066	50.67	0.665	rgb(224, 90, 91)	1.9958	2,2
Zfp367	Exo1	0.96066	50.67	0.674	rgb(224, 88, 90)	1.9958	2,2
Zfp429	Zfp874a	0.96066	50.67	0.666	rgb(224, 90, 91)	1.9958	2,2
Zfp536	Gykl1	0.96066	50.67	0.671	rgb(224, 89, 90)	1.9958	2,2
Hif1a	Atp7b	0.9582	50.66	0.658	rgb(224, 91, 93)	1.9956	2,2
Hif1a	Kbtbd13	0.9582	50.66	0.657	rgb(224, 92, 93)	1.9956	2,2
Mxi1	Stk39	-0.9582	50.66	-6.6E-01	rgb( 74,130,242)	1.9956	None
Nr1d1	Stab1	0.9582	50.66	0.662	rgb(224, 91, 92)	1.9956	None
Nr3c2	Gpr114	0.9582	50.66	0.658	rgb(224, 91, 93)	1.9956	2,2
Srebf2	Bcor	-0.9582	50.66	-6.6E-01	rgb( 74,130,242)	1.9956	None
Stat1	Pml	0.9582	50.66	0.661	rgb(224, 91, 92)	1.9956	None
Zfp263	Higd1a	0.9582	50.66	0.658	rgb(224, 91, 93)	1.9956	None
C030039L03Rik	Ankzf1	0.9582	50.66	0.658	rgb(224, 91, 93)	1.9956	2,2
Phf1	Kcnq5	-0.9582	50.66	-6.6E-01	rgb( 73,129,242)	1.9956	2,2
Zfp536	Itsn1	0.9582	50.66	0.663	rgb(224, 90, 92)	1.9956	2,2
Zfp536	Lpin3	0.9582	50.66	0.658	rgb(224, 91, 93)	1.9956	2,2
Batf3	Tm9sf4	0.95574	50.65	0.648	rgb(224, 93, 95)	1.9954	None
Dbp	Wee1	-0.95574	50.65	-6.5E-01	rgb( 76,131,242)	1.9954	None
Hif1a	Slc2a1	0.95574	50.65	0.65	rgb(224, 93, 94)	1.9954	2,2
Irf7	Gbp6	0.95574	50.65	0.651	rgb(224, 93, 94)	1.9954	None
Irf9	Irf7	0.95574	50.65	0.65	rgb(224, 93, 94)	1.9954	None
Rfx1	Atrnl1	0.95574	50.65	0.647	rgb(224, 93, 95)	1.9954	None
Smad3	Ankrd55	0.95574	50.65	0.648	rgb(224, 93, 95)	1.9954	None
Trp53	Rhod	0.95574	50.65	0.653	rgb(224, 92, 94)	1.9954	None
Zic2	Tapbpl	0.95574	50.65	0.649	rgb(224, 93, 94)	1.9954	None
Tal2	Tmem38b	0.95574	50.65	0.654	rgb(224, 92, 93)	1.9954	2,2
Zfp358	Slc48a1	0.95574	50.65	0.645	rgb(224, 94, 95)	1.9954	2,2
Zfp536	Rpl10a	0.95574	50.65	0.65	rgb(224, 93, 94)	1.9954	2,2
Batf	Bcl2l15	0.95328	50.64	0.642	rgb(224, 94, 96)	1.9952	None
Cebpb	Sars	0.95328	50.64	0.636	rgb(224, 96, 97)	1.9952	None
Egr1	C330018D20Rik	0.95328	50.64	0.644	rgb(224, 94, 95)	1.9952	None
Erg	Itga7	0.95328	50.64	0.64	rgb(224, 95, 96)	1.9952	None
Ets1	Lama5	0.95328	50.64	0.64	rgb(224, 95, 96)	1.9952	None
Hey1	Ddx51	0.95328	50.64	0.645	rgb(224, 94, 95)	1.9952	None
Hey1	Sertad1	-0.95328	50.64	-6.4E-01	rgb( 78,133,241)	1.9952	None
Klf4	Trp53i13	0.95328	50.64	0.641	rgb(224, 94, 96)	1.9952	None
Smad3	Cxcr5	0.95328	50.64	0.635	rgb(224, 96, 97)	1.9952	None
Tcf3	2900060B14Rik	0.95328	50.64	0.637	rgb(224, 95, 97)	1.9952	None
Gm14420	Cdkn2d	0.95328	50.64	0.643	rgb(224, 94, 95)	1.9952	2,2
Gm14420	Gm2011	0.95328	50.64	0.635	rgb(224, 96, 97)	1.9952	2,2
Zfp536	Tekt2	0.95328	50.64	0.645	rgb(224, 94, 95)	1.9952	2,2
E2f4	Mxd3	0.95082	50.63	0.632	rgb(224, 96, 98)	1.995	None
Hif1a	Aldoa	0.95082	50.63	0.631	rgb(224, 97, 98)	1.995	2,2
Mycn	Bend3	0.95082	50.63	0.628	rgb(224, 97, 98)	1.995	None
Mycn	Gart	0.95082	50.63	0.626	rgb(224, 97, 99)	1.995	None
Nfatc2	Gramd1b	0.95082	50.63	0.634	rgb(224, 96, 97)	1.995	None
Smad3	Ctsw	0.95082	50.63	0.63	rgb(224, 97, 98)	1.995	None
Smad3	Lrrfip1	0.95082	50.63	0.634	rgb(224, 96, 97)	1.995	None
Sp3	Boll	-0.95082	50.63	-6.3E-01	rgb( 81,134,241)	1.995	None
Srebf1	Cpox	0.95082	50.63	0.63	rgb(224, 97, 98)	1.995	None
Thrb	Hmox1	0.95082	50.63	0.629	rgb(224, 97, 98)	1.995	None
Yy2	Mcf2l	-0.95082	50.63	-6.3E-01	rgb( 80,134,241)	1.995	2,2
Zbtb7b	Foxo1	0.95082	50.63	0.633	rgb(224, 96, 97)	1.995	None
Zfp263	Ly6a	0.95082	50.63	0.633	rgb(224, 96, 97)	1.995	None
Zic2	Plscr3	-0.95082	50.63	-6.3E-01	rgb( 81,134,241)	1.995	None
Zic2	Rfx7	0.95082	50.63	0.625	rgb(224, 98, 99)	1.995	None
Dach2	Ccr1	0.95082	50.63	0.625	rgb(224, 98, 99)	1.995	2,2
Zfp358	Sorcs2	-0.95082	50.63	-6.3E-01	rgb( 81,134,241)	1.995	2,2
Zfp444	Col27a1	0.95082	50.63	0.626	rgb(224, 97, 99)	1.995	2,2
Zkscan17	Zfp820	-0.95082	50.63	-6.3E-01	rgb( 79,133,241)	1.995	2,2
Ybx2	Pxmp2	0.95082	50.63	0.793	rgb(226, 65, 67)	1.995	None
Clock	Ahr	0.94837	50.62	0.62	rgb(224, 99,100)	1.9948	None
Fosb	Cltb	-0.94837	50.62	-6.2E-01	rgb( 83,135,241)	1.9948	None
Gabpa	Mtss1	-0.94837	50.62	-6.2E-01	rgb( 82,135,241)	1.9948	None
Gata2	Qrich1	0.94837	50.62	0.618	rgb(224, 99,100)	1.9948	None
Hif1a	Rnf208	0.94837	50.62	0.616	rgb(224, 99,101)	1.9948	2,2
Rxra	Fcgbp	0.94837	50.62	0.616	rgb(224, 99,101)	1.9948	2,2
Smad3	Skil	0.94837	50.62	0.618	rgb(224, 99,100)	1.9948	None
Smad3	Tbc1d4	0.94837	50.62	0.624	rgb(224, 98, 99)	1.9948	None
Trp53	Fas	0.94837	50.62	0.619	rgb(224, 99,100)	1.9948	None
Zeb1	Ccr7	0.94837	50.62	0.618	rgb(224, 99,100)	1.9948	None
Cux1	Tlcd2	-0.94837	50.62	-6.2E-01	rgb( 84,136,240)	1.9948	2,2
Mxd3	Anln	0.94837	50.62	0.624	rgb(224, 98, 99)	1.9948	2,2
Zeb2	Srxn1	0.94837	50.62	0.624	rgb(224, 98, 99)	1.9948	2,2
Zfp398	Cnot1	0.94837	50.62	0.616	rgb(224, 99,100)	1.9948	2,2
Zfp580	Plscr3	0.94837	50.62	0.619	rgb(224, 99,100)	1.9948	2,2
Zscan22	Mmachc	0.94837	50.62	0.618	rgb(224, 99,100)	1.9948	2,2
Clock	AI506816	0.94591	50.61	0.606	rgb(224,101,102)	1.9946	None
Egr1	Cd9	0.94591	50.61	0.608	rgb(224,101,102)	1.9946	None
Egr1	Pomc	0.94591	50.61	0.61	rgb(224,101,102)	1.9946	None
Erg	Zbtb4	0.94591	50.61	0.615	rgb(224,100,101)	1.9946	None
Hif1a	Fam114a2	0.94591	50.61	0.605	rgb(224,101,103)	1.9946	None
Hmx2	Creg2	0.94591	50.61	0.611	rgb(224,100,102)	1.9946	2,2
Junb	Mapk14	0.94591	50.61	0.607	rgb(224,101,102)	1.9946	None
Nfat5	Ehd4	0.94591	50.61	0.612	rgb(224,100,101)	1.9946	None
Nfatc2	Rell1	-0.94591	50.61	-6.1E-01	rgb( 84,136,240)	1.9946	None
Nfkb1	Heg1	0.94591	50.61	0.607	rgb(224,101,102)	1.9946	None
Nfkb2	Vav2	0.94591	50.61	0.61	rgb(224,100,102)	1.9946	None
Nr1d1	Abat	0.94591	50.61	0.606	rgb(224,101,103)	1.9946	None
Smad3	Ccr8	0.94591	50.61	0.609	rgb(224,101,102)	1.9946	None
Sox4	Trappc10	-0.94591	50.61	-6.1E-01	rgb( 85,136,240)	1.9946	None
Sp3	Pafah1b3	0.94591	50.61	0.608	rgb(224,101,102)	1.9946	None
Srebf2	B4galnt1	-0.94591	50.61	-6.1E-01	rgb( 84,136,240)	1.9946	None
Stat4	Tnfsf11	-0.94591	50.61	-6.1E-01	rgb( 85,137,240)	1.9946	None
Trp53	Sh3gl3	0.94591	50.61	0.606	rgb(224,101,102)	1.9946	None
Zic2	Heg1	0.94591	50.61	0.607	rgb(224,101,102)	1.9946	None
Cggbp1	Scyl2	0.94591	50.61	0.614	rgb(224,100,101)	1.9946	2,2
Dach2	Sh3pxd2b	0.94591	50.61	0.606	rgb(224,101,102)	1.9946	2,2
Gm5595	Tmem136	0.94591	50.61	0.607	rgb(224,101,102)	1.9946	2,2
Lyl1	Lix1l	0.94591	50.61	0.607	rgb(224,101,102)	1.9946	2,2
Rlf	Narf	0.94591	50.61	0.61	rgb(224,100,102)	1.9946	2,2
Zbed6	Cnot1	0.94591	50.61	0.61	rgb(224,101,102)	1.9946	2,2
Zfp120	Sf3b3	-0.94591	50.61	-6.1E-01	rgb( 85,137,240)	1.9946	2,2
Zfp429	Megf8	-0.94591	50.61	-6.1E-01	rgb( 84,136,240)	1.9946	2,2
Zfp429	Snhg6	0.94591	50.61	0.607	rgb(224,101,102)	1.9946	2,2
Zfp605	Zfp12	0.94591	50.61	0.614	rgb(224,100,101)	1.9946	2,2
Ddit3	Pdzk1ip1	0.94345	50.6	0.597	rgb(224,103,104)	1.9944	None
Ddit3	Pten	0.94345	50.6	0.602	rgb(224,102,103)	1.9944	None
Dmrta2	Klrk1	0.94345	50.6	0.601	rgb(224,102,103)	1.9944	None
E2f4	Nfatc2	0.94345	50.6	0.602	rgb(224,102,103)	1.9944	None
Ebf1	Ppcdc	0.94345	50.6	0.604	rgb(224,102,103)	1.9944	None
Ets1	Ss18	0.94345	50.6	0.601	rgb(224,102,103)	1.9944	None
Etv6	Txndc17	0.94345	50.6	0.601	rgb(224,102,103)	1.9944	None
Foxc1	Pgap1	0.94345	50.6	0.596	rgb(224,103,104)	1.9944	None
Hey1	Cd74	-0.94345	50.6	-6.0E-01	rgb( 88,138,240)	1.9944	None
Hhex	Epn2	0.94345	50.6	0.603	rgb(224,102,103)	1.9944	2,2
Hif1a	Cep170	0.94345	50.6	0.601	rgb(224,102,103)	1.9944	None
Hif1a	Rab39	0.94345	50.6	0.602	rgb(224,102,103)	1.9944	None
Hif1a	Zfp395	0.94345	50.6	0.603	rgb(224,102,103)	1.9944	None
Lhx5	Rftn1	0.94345	50.6	0.601	rgb(224,102,103)	1.9944	None
Mnt	Lipe	-0.94345	50.6	-6.0E-01	rgb( 87,138,240)	1.9944	None
Nfe2l2	Tnfrsf8	0.94345	50.6	0.6	rgb(224,102,104)	1.9944	None
Nr1d2	Il17f	0.94345	50.6	0.601	rgb(224,102,103)	1.9944	None
Plagl2	Zpbp2	-0.94345	50.6	-6.0E-01	rgb( 88,138,240)	1.9944	2,2
Pparg	Crtam	0.94345	50.6	0.603	rgb(224,102,103)	1.9944	None
Rbpj	Zhx2	0.94345	50.6	0.599	rgb(224,103,104)	1.9944	None
Rest	Tle1	0.94345	50.6	0.596	rgb(224,103,104)	1.9944	None
Rora	Kcnmb4	0.94345	50.6	0.596	rgb(224,103,104)	1.9944	None
Stat3	AA467197	0.94345	50.6	0.596	rgb(224,103,104)	1.9944	None
Stat3	Klf3	-0.94345	50.6	-6.0E-01	rgb( 88,138,240)	1.9944	None
Trp53	Bloc1s2	0.94345	50.6	0.598	rgb(224,103,104)	1.9944	2,2
Phf1	Ecm1	0.94345	50.6	0.599	rgb(224,103,104)	1.9944	2,2
Zfp473	Spats2	0.94345	50.6	0.598	rgb(224,103,104)	1.9944	2,2
Zfp870	1700030K09Rik	0.94345	50.6	0.6	rgb(224,102,104)	1.9944	2,2
Batf	Itga7	0.94099	50.59	0.585	rgb(223,105,106)	1.9942	None
Cebpg	Cysltr2	0.94099	50.59	0.586	rgb(223,105,106)	1.9942	None
Creb1	Hao1	-0.94099	50.59	-5.9E-01	rgb( 88,139,240)	1.9942	None
E2f4	Gimap4	-0.94099	50.59	-5.9E-01	rgb( 89,139,239)	1.9942	None
Gata1	Extl3	-0.94099	50.59	-5.9E-01	rgb( 88,139,240)	1.9942	None
Gata1	Scrt1	0.94099	50.59	0.592	rgb(224,104,105)	1.9942	None
Hey1	Son	0.94099	50.59	0.594	rgb(224,104,105)	1.9942	None
Irf2	Rbpj	-0.94099	50.59	-5.9E-01	rgb( 88,139,240)	1.9942	None
Mycn	Ikzf3	0.94099	50.59	0.587	rgb(223,105,106)	1.9942	None
Nfic	Slain1	0.94099	50.59	0.585	rgb(223,105,106)	1.9942	None
Nr1d1	Ndst1	0.94099	50.59	0.587	rgb(223,105,106)	1.9942	None
Plagl2	Tnni1	0.94099	50.59	0.587	rgb(223,105,106)	1.9942	None
Pparg	Itgb3	0.94099	50.59	0.592	rgb(224,104,105)	1.9942	None
Rara	Klrk1	0.94099	50.59	0.593	rgb(224,104,105)	1.9942	None
Rfx1	Spata6	0.94099	50.59	0.591	rgb(224,104,105)	1.9942	None
Six5	Tnik	0.94099	50.59	0.593	rgb(224,104,105)	1.9942	None
Sox21	Gm4759	-0.94099	50.59	-5.9E-01	rgb( 88,139,240)	1.9942	None
Stat3	Ly6a	0.94099	50.59	0.591	rgb(224,104,105)	1.9942	None
Trp53	Bbc3	0.94099	50.59	0.594	rgb(224,104,105)	1.9942	None
Cenpt	Pafah1b3	0.94099	50.59	0.585	rgb(223,105,106)	1.9942	2,2
Cux1	Epb4.1l2	0.94099	50.59	0.589	rgb(223,105,106)	1.9942	2,2
Kdm5b	BC029722	-0.94099	50.59	-5.9E-01	rgb( 89,139,239)	1.9942	2,2
Mtf2	Dctn4	-0.94099	50.59	-5.9E-01	rgb( 89,139,239)	1.9942	2,2
Prox2	Slfn3	0.94099	50.59	0.594	rgb(224,104,105)	1.9942	2,2
Terf1	Rftn1	-0.94099	50.59	-5.9E-01	rgb( 89,139,239)	1.9942	2,2
Zbtb17	Vegfb	-0.94099	50.59	-5.9E-01	rgb( 90,140,239)	1.9942	2,2
Zfp385a	Phlda3	0.94099	50.59	0.585	rgb(223,105,106)	1.9942	2,2
Zfp385a	Psrc1	0.94099	50.59	0.593	rgb(224,104,105)	1.9942	2,2
Zfp385a	Ptp4a3	0.94099	50.59	0.59	rgb(223,104,106)	1.9942	2,2
Zfp827	Tmod1	0.94099	50.59	0.589	rgb(223,104,106)	1.9942	2,2
Sp6	Rcor2	0.94099	50.59	0.793	rgb(226, 65, 67)	1.9942	None
Bcl11b	Trat1	0.93853	50.58	0.581	rgb(223,106,107)	1.994	None
Cebpg	Mmp10	0.93853	50.58	0.577	rgb(223,107,108)	1.994	None
Dmrt2	Plekha2	0.93853	50.58	0.577	rgb(223,107,108)	1.994	None
E2f1	Samd1	0.93853	50.58	0.583	rgb(223,106,107)	1.994	None
E2f4	Srgn	-0.93853	50.58	-5.8E-01	rgb( 91,141,239)	1.994	None
Erg	Sorcs2	0.93853	50.58	0.58	rgb(223,106,107)	1.994	None
Fosl1	Chst12	0.93853	50.58	0.579	rgb(223,106,108)	1.994	None
Gabpa	Flot2	-0.93853	50.58	-5.8E-01	rgb( 92,141,239)	1.994	None
Gata3	Itgb3	0.93853	50.58	0.577	rgb(223,107,108)	1.994	None
Hif1a	1190002N15Rik	0.93853	50.58	0.584	rgb(223,105,107)	1.994	None
Irf2	Mndal	0.93853	50.58	0.575	rgb(223,107,108)	1.994	None
Irf9	Rsad2	0.93853	50.58	0.582	rgb(223,106,107)	1.994	None
Klf4	Nudt18	0.93853	50.58	0.575	rgb(223,107,108)	1.994	None
Nfkb2	Adam8	0.93853	50.58	0.58	rgb(223,106,107)	1.994	None
Prox1	Lgr4	0.93853	50.58	0.582	rgb(223,106,107)	1.994	None
Rfx2	Sun1	0.93853	50.58	0.575	rgb(223,107,108)	1.994	None
Smad3	Nt5e	0.93853	50.58	0.582	rgb(223,106,107)	1.994	None
Smad3	Plcg1	0.93853	50.58	0.582	rgb(223,106,107)	1.994	None
Sox12	Kif5c	-0.93853	50.58	-5.8E-01	rgb( 91,140,239)	1.994	None
Srf	Cdc23	-0.93853	50.58	-5.8E-01	rgb( 92,141,239)	1.994	None
Stat1	Ildr1	0.93853	50.58	0.583	rgb(223,106,107)	1.994	None
Stat3	Sbno2	0.93853	50.58	0.582	rgb(223,106,107)	1.994	None
Stat3	Timp1	0.93853	50.58	0.579	rgb(223,106,108)	1.994	2,2
Zbtb7b	Scn3b	-0.93853	50.58	-5.8E-01	rgb( 90,140,239)	1.994	2,2
Zfp202	Ephx1	0.93853	50.58	0.581	rgb(223,106,107)	1.994	2,2
Zscan10	Exosc8	0.93853	50.58	0.575	rgb(223,107,108)	1.994	None
Klf6	Trp53i13	0.93853	50.58	0.577	rgb(223,107,108)	1.994	2,2
Mtf2	Yy2	0.93853	50.58	0.579	rgb(223,106,108)	1.994	2,2
Satb1	Hif1a	0.93853	50.58	0.585	rgb(223,105,106)	1.994	2,2
Zeb2	Serpine1	0.93853	50.58	0.579	rgb(223,106,108)	1.994	2,2
Zfp334	Ptn	0.93853	50.58	0.581	rgb(223,106,107)	1.994	2,2
Zfp365	Psrc1	0.93853	50.58	0.578	rgb(223,107,108)	1.994	2,2
Zfp420	Scarf2	-0.93853	50.58	-5.8E-01	rgb( 91,140,239)	1.994	2,2
Zfp429	Trim12a	0.93853	50.58	0.584	rgb(223,105,107)	1.994	2,2
E2f4	Cenpw	0.93607	50.57	0.575	rgb(223,107,108)	1.9938	None
Fli1	Klhl6	0.93607	50.57	0.574	rgb(223,107,108)	1.9938	None
Fosl1	Prss46	0.93607	50.57	0.573	rgb(223,108,109)	1.9938	None
Gabpa	Ecd	0.93607	50.57	0.573	rgb(223,108,109)	1.9938	None
Gata1	Acp5	0.93607	50.57	0.569	rgb(223,108,109)	1.9938	None
Hey1	D830031N03Rik	0.93607	50.57	0.57	rgb(223,108,109)	1.9938	None
Hif1a	1700001L05Rik	0.93607	50.57	0.572	rgb(223,108,109)	1.9938	2,2
Hif1a	Bmpr1a	0.93607	50.57	0.573	rgb(223,107,109)	1.9938	2,2
Hif1a	Epm2a	0.93607	50.57	0.57	rgb(223,108,109)	1.9938	2,2
Hif1a	Pdxp	0.93607	50.57	0.573	rgb(223,108,109)	1.9938	2,2
Hif1a	Rassf1	0.93607	50.57	0.567	rgb(223,109,110)	1.9938	2,2
Hif1a	Sertad1	0.93607	50.57	0.571	rgb(223,108,109)	1.9938	2,2
Hif1a	Vegfa	0.93607	50.57	0.569	rgb(223,108,109)	1.9938	None
Ikzf4	Dtx3l	-0.93607	50.57	-5.7E-01	rgb( 93,142,239)	1.9938	None
Irf2	Maged2	-0.93607	50.57	-5.7E-01	rgb( 93,142,239)	1.9938	None
Irf5	Prdm1	0.93607	50.57	0.569	rgb(223,108,109)	1.9938	None
Irf9	Pyhin1	0.93607	50.57	0.568	rgb(223,109,110)	1.9938	None
Nfat5	Rassf8	0.93607	50.57	0.572	rgb(223,108,109)	1.9938	None
Nfkb2	Ptprs	0.93607	50.57	0.569	rgb(223,108,109)	1.9938	None
Npas4	Ikbke	-0.93607	50.57	-5.7E-01	rgb( 94,142,239)	1.9938	2,2
Prdm1	Znhit6	0.93607	50.57	0.565	rgb(223,109,110)	1.9938	None
Rara	Lipe	0.93607	50.57	0.568	rgb(223,109,110)	1.9938	None
Six1	Hist2h4	0.93607	50.57	0.571	rgb(223,108,109)	1.9938	None
Six4	Dock9	0.93607	50.57	0.574	rgb(223,107,108)	1.9938	None
Smad3	Bmp2k	0.93607	50.57	0.568	rgb(223,108,110)	1.9938	None
Smad3	Serinc5	0.93607	50.57	0.571	rgb(223,108,109)	1.9938	None
Smad3	Ust	0.93607	50.57	0.566	rgb(223,109,110)	1.9938	None
Smad3	Wscd2	0.93607	50.57	0.571	rgb(223,108,109)	1.9938	2,2
Snai3	Dpep2	0.93607	50.57	0.567	rgb(223,109,110)	1.9938	None
Srebf1	Acox3	0.93607	50.57	0.575	rgb(223,107,108)	1.9938	None
Srebf1	Cdh17	0.93607	50.57	0.575	rgb(223,107,108)	1.9938	2,2
Srebf1	Eps8	0.93607	50.57	0.57	rgb(223,108,109)	1.9938	None
Stat1	Hk1	0.93607	50.57	0.569	rgb(223,108,109)	1.9938	None
Tcf3	Itgb3	0.93607	50.57	0.567	rgb(223,109,110)	1.9938	None
Trp53	Hist1h1c	0.93607	50.57	0.571	rgb(223,108,109)	1.9938	None
Trp53	Tmem19	0.93607	50.57	0.573	rgb(223,108,109)	1.9938	None
Zfp263	Rnf113a1	0.93607	50.57	0.57	rgb(223,108,109)	1.9938	None
Zfp300	Fes	0.93607	50.57	0.57	rgb(223,108,109)	1.9938	None
Atmin	Il15ra	0.93607	50.57	0.566	rgb(223,109,110)	1.9938	2,2
Dpf1	Gipr	0.93607	50.57	0.565	rgb(223,109,110)	1.9938	2,2
Sgsm2	Dlg3	0.93607	50.57	0.572	rgb(223,108,109)	1.9938	2,2
Terf1	2310033P09Rik	0.93607	50.57	0.575	rgb(223,107,108)	1.9938	2,2
Zbtb17	Aldh4a1	0.93607	50.57	0.566	rgb(223,109,110)	1.9938	2,2
Zfp398	Cebpg	-0.93607	50.57	-5.7E-01	rgb( 94,142,238)	1.9938	2,2
Zfp473	Fkrp	-0.93607	50.57	-5.7E-01	rgb( 93,142,239)	1.9938	2,2
Zfp473	Pdxp	-0.93607	50.57	-5.7E-01	rgb( 94,142,239)	1.9938	2,2
Zfp629	Tbc1d16	0.93607	50.57	0.566	rgb(223,109,110)	1.9938	2,2
Ahrr	Bcar1	-0.93361	50.56	-5.6E-01	rgb( 96,143,238)	1.9936	2,2
Atf2	Gltscr2	0.93361	50.56	0.557	rgb(223,111,112)	1.9936	None
E2f4	Cdkn2c	0.93361	50.56	0.556	rgb(223,111,112)	1.9936	None
E2f4	Cxcr4	-0.93361	50.56	-5.6E-01	rgb( 95,143,238)	1.9936	None
E2f4	Parp6	-0.93361	50.56	-5.6E-01	rgb( 95,143,238)	1.9936	None
Ebf1	Ikbke	0.93361	50.56	0.564	rgb(223,109,110)	1.9936	None
Fos	Thra	-0.93361	50.56	-5.6E-01	rgb( 96,143,238)	1.9936	None
Foxh1	Ahnak	0.93361	50.56	0.556	rgb(223,111,112)	1.9936	None
Foxo3	S100a6	0.93361	50.56	0.564	rgb(223,109,110)	1.9936	None
Foxp1	4930481A15Rik	0.93361	50.56	0.555	rgb(223,111,112)	1.9936	None
Foxq1	Ly9	-0.93361	50.56	-5.6E-01	rgb( 96,143,238)	1.9936	None
Hif1a	3110057O12Rik	0.93361	50.56	0.565	rgb(223,109,110)	1.9936	2,2
Hif1a	Bend5	0.93361	50.56	0.559	rgb(223,110,111)	1.9936	2,2
Hmx3	Treml2	0.93361	50.56	0.56	rgb(223,110,111)	1.9936	2,2
Meis2	Slamf6	0.93361	50.56	0.563	rgb(223,110,111)	1.9936	None
Nfkb1	Ankrd23	0.93361	50.56	0.559	rgb(223,110,111)	1.9936	2,2
Pou2f2	Smpd4	-0.93361	50.56	-5.6E-01	rgb( 95,143,238)	1.9936	None
Ppard	Cd28	-0.93361	50.56	-5.6E-01	rgb( 95,143,238)	1.9936	None
Prdm1	Palld	0.93361	50.56	0.556	rgb(223,111,112)	1.9936	None
Smad3	Adamts6	0.93361	50.56	0.557	rgb(223,111,112)	1.9936	None
Sox5	Slc35d1	0.93361	50.56	0.556	rgb(223,111,112)	1.9936	None
Sp3	Nrbp2	0.93361	50.56	0.564	rgb(223,109,110)	1.9936	None
Stat4	Eps8	0.93361	50.56	0.555	rgb(223,111,112)	1.9936	None
Vdr	Igtp	0.93361	50.56	0.557	rgb(223,111,112)	1.9936	None
Zbtb1	3110057O12Rik	-0.93361	50.56	-5.6E-01	rgb( 95,143,238)	1.9936	2,2
Zfp182	Ccr8	0.93361	50.56	0.558	rgb(223,110,111)	1.9936	2,2
AW146154	Zfp445	0.93361	50.56	0.564	rgb(223,109,110)	1.9936	2,2
Aebp1	Ltbp1	0.93361	50.56	0.561	rgb(223,110,111)	1.9936	2,2
C030039L03Rik	Per2	0.93361	50.56	0.558	rgb(223,111,112)	1.9936	2,2
Foxp2	Sh2d4a	0.93361	50.56	0.559	rgb(223,110,111)	1.9936	2,2
Jazf1	Siglec5	0.93361	50.56	0.563	rgb(223,109,111)	1.9936	2,2
Klf6	P4ha2	0.93361	50.56	0.561	rgb(223,110,111)	1.9936	2,2
Mxd1	Csrnp1	0.93361	50.56	0.564	rgb(223,109,110)	1.9936	2,2
Rlf	Rgs11	0.93361	50.56	0.556	rgb(223,111,112)	1.9936	2,2
Satb1	Kif3a	0.93361	50.56	0.558	rgb(223,110,112)	1.9936	2,2
Satb1	Tns1	-0.93361	50.56	-5.6E-01	rgb( 95,143,238)	1.9936	2,2
Tigd2	Plcd1	0.93361	50.56	0.563	rgb(223,110,111)	1.9936	2,2
Whsc1	Anapc1	0.93361	50.56	0.561	rgb(223,110,111)	1.9936	2,2
Zbed3	Lclat1	0.93361	50.56	0.558	rgb(223,111,112)	1.9936	2,2
Zfp365	Zfp750	0.93361	50.56	0.555	rgb(223,111,112)	1.9936	2,2
Zfp385a	Dcxr	0.93361	50.56	0.556	rgb(223,111,112)	1.9936	2,2
Zfp386	Dctn4	0.93361	50.56	0.56	rgb(223,110,111)	1.9936	2,2
Zfp429	Eps8l1	0.93361	50.56	0.563	rgb(223,110,111)	1.9936	2,2
Zfp473	Sema6b	0.93361	50.56	0.561	rgb(223,110,111)	1.9936	2,2
Zfp536	Gzmb	0.93361	50.56	0.556	rgb(223,111,112)	1.9936	2,2
Zfp64	Fzd5	0.93361	50.56	0.56	rgb(223,110,111)	1.9936	2,2
Zfp667	Ptges	0.93361	50.56	0.565	rgb(223,109,110)	1.9936	2,2
Ybx2	Hist1h1a	0.93361	50.56	0.793	rgb(226, 65, 67)	1.9936	None
Sp9	Tbx21	0.93361	50.56	0.793	rgb(226, 65, 67)	1.9936	None
Arid2	Lrrc46	0.93115	50.55	0.547	rgb(223,112,114)	1.9934	None
Atf2	Lrrc27	0.93115	50.55	0.549	rgb(223,112,113)	1.9934	None
Batf	Arhgef10	0.93115	50.55	0.551	rgb(223,112,113)	1.9934	None
Crem	Zfp36	0.93115	50.55	0.548	rgb(223,112,113)	1.9934	2,2
Dmrt2	Uaca	0.93115	50.55	0.548	rgb(223,112,114)	1.9934	None
Elf1	Ccl25	0.93115	50.55	0.546	rgb(223,113,114)	1.9934	None
Fli1	Smek1	-0.93115	50.55	-5.5E-01	rgb( 98,145,238)	1.9934	None
Fos	Extl3	0.93115	50.55	0.552	rgb(223,112,113)	1.9934	None
Fosl1	Slc6a6	0.93115	50.55	0.545	rgb(223,113,114)	1.9934	None
Hey1	Smg5	0.93115	50.55	0.554	rgb(223,111,112)	1.9934	None
Hhex	Itpr1	0.93115	50.55	0.555	rgb(223,111,112)	1.9934	None
Hif1a	Ccng2	0.93115	50.55	0.55	rgb(223,112,113)	1.9934	2,2
Hif1a	Itga7	0.93115	50.55	0.549	rgb(223,112,113)	1.9934	2,2
Irf5	Epsti1	0.93115	50.55	0.549	rgb(223,112,113)	1.9934	None
Irf9	Ifit2	0.93115	50.55	0.548	rgb(223,112,113)	1.9934	2,2
Klf4	Arfgap3	0.93115	50.55	0.547	rgb(223,112,114)	1.9934	None
Klf4	Rras	0.93115	50.55	0.546	rgb(223,113,114)	1.9934	None
Mxi1	Rcl1	0.93115	50.55	0.546	rgb(223,113,114)	1.9934	None
Mycn	Smyd5	0.93115	50.55	0.547	rgb(223,113,114)	1.9934	None
Nfia	Dapl1	0.93115	50.55	0.546	rgb(223,113,114)	1.9934	None
Nr1d1	Gap43	0.93115	50.55	0.55	rgb(223,112,113)	1.9934	2,2
Pbx2	Vdr	0.93115	50.55	0.552	rgb(223,112,113)	1.9934	None
Pou2f2	Ifngr2	0.93115	50.55	0.55	rgb(223,112,113)	1.9934	None
Ppara	Rora	0.93115	50.55	0.55	rgb(223,112,113)	1.9934	None
Pparg	Cd160	0.93115	50.55	0.55	rgb(223,112,113)	1.9934	2,2
Pparg	Ercc5	-0.93115	50.55	-5.5E-01	rgb( 97,144,238)	1.9934	None
Pparg	Tnfsf10	0.93115	50.55	0.546	rgb(223,113,114)	1.9934	None
Prdm1	Msrb3	0.93115	50.55	0.548	rgb(223,112,113)	1.9934	None
Rbpj	Sv2c	0.93115	50.55	0.552	rgb(223,112,113)	1.9934	None
Rxra	Cacna1c	0.93115	50.55	0.548	rgb(223,112,113)	1.9934	None
Six5	Zfp704	0.93115	50.55	0.554	rgb(223,111,112)	1.9934	None
Smad3	Acsbg1	0.93115	50.55	0.551	rgb(223,112,113)	1.9934	None
Smad3	Samd9l	0.93115	50.55	0.547	rgb(223,113,114)	1.9934	None
Smad3	Tex15	-0.93115	50.55	-5.5E-01	rgb( 97,144,238)	1.9934	2,2
Smad3	Tmeff1	0.93115	50.55	0.549	rgb(223,112,113)	1.9934	None
Sox4	Cd9	0.93115	50.55	0.554	rgb(223,111,112)	1.9934	None
Stat3	Lta	0.93115	50.55	0.548	rgb(223,112,113)	1.9934	None
Stat3	Socs3	0.93115	50.55	0.555	rgb(223,111,112)	1.9934	None
Stat4	Gbp5	0.93115	50.55	0.553	rgb(223,111,113)	1.9934	None
Stat5b	Gadd45g	0.93115	50.55	0.554	rgb(223,111,112)	1.9934	2,2
Tcf12	Adam15	0.93115	50.55	0.552	rgb(223,112,113)	1.9934	None
Tcf4	Plcxd1	0.93115	50.55	0.546	rgb(223,113,114)	1.9934	None
Tcf7l1	Slc35d1	0.93115	50.55	0.549	rgb(223,112,113)	1.9934	2,2
Tet1	Mir1894	0.93115	50.55	0.549	rgb(223,112,113)	1.9934	None
Trp53	1700007K13Rik	0.93115	50.55	0.552	rgb(223,112,113)	1.9934	2,2
Zfp219	Fbxo11	0.93115	50.55	0.552	rgb(223,112,113)	1.9934	None
Atmin	Gramd1b	0.93115	50.55	0.549	rgb(223,112,113)	1.9934	2,2
Cenpt	Vav2	-0.93115	50.55	-5.5E-01	rgb( 98,145,238)	1.9934	2,2
Foxp2	Prokr2	0.93115	50.55	0.552	rgb(223,112,113)	1.9934	2,2
Jazf1	Lgals7	0.93115	50.55	0.55	rgb(223,112,113)	1.9934	2,2
Mbnl2	1190002N15Rik	0.93115	50.55	0.552	rgb(223,112,113)	1.9934	2,2
Phf20	Fyco1	0.93115	50.55	0.547	rgb(223,113,114)	1.9934	2,2
Satb1	Foxp3	-0.93115	50.55	-5.5E-01	rgb( 97,144,238)	1.9934	2,2
Satb1	Gnpda1	0.93115	50.55	0.55	rgb(223,112,113)	1.9934	2,2
Zfp318	Adora2b	-0.93115	50.55	-5.5E-01	rgb( 97,144,238)	1.9934	2,2
Zfp367	Fam111a	0.93115	50.55	0.552	rgb(223,112,113)	1.9934	2,2
Zfp532	Zfp791	0.93115	50.55	0.546	rgb(223,113,114)	1.9934	2,2
Zfp629	Mab21l3	-0.93115	50.55	-5.5E-01	rgb( 98,145,238)	1.9934	2,2
Zfp629	Slc4a11	-0.93115	50.55	-5.5E-01	rgb( 97,144,238)	1.9934	2,2
Zfp777	Zc3h7b	0.93115	50.55	0.548	rgb(223,112,113)	1.9934	2,2
Zfp9	Ifitm1	0.93115	50.55	0.547	rgb(223,113,114)	1.9934	2,2
Ahr	Sco1	0.92869	50.54	0.54	rgb(223,114,115)	1.9932	2,2
Arid5a	Fam129c	-0.92869	50.54	-5.4E-01	rgb(100,146,238)	1.9932	2,2
Arnt2	Leprel4	-0.92869	50.54	-5.4E-01	rgb(100,146,238)	1.9932	2,2
Batf	Asns	0.92869	50.54	0.537	rgb(223,114,115)	1.9932	None
Creb3l1	Tmed3	0.92869	50.54	0.545	rgb(223,113,114)	1.9932	None
Ebf1	Prkcd	0.92869	50.54	0.541	rgb(223,114,115)	1.9932	None
Egr2	2310022B05Rik	0.92869	50.54	0.536	rgb(223,115,116)	1.9932	None
Epas1	Slc2a1	0.92869	50.54	0.537	rgb(223,115,116)	1.9932	None
Erg	Rgs14	0.92869	50.54	0.545	rgb(223,113,114)	1.9932	None
Foxh1	Sntb1	0.92869	50.54	0.537	rgb(223,114,116)	1.9932	None
Foxn2	Casr	0.92869	50.54	0.542	rgb(223,114,115)	1.9932	None
Foxo3	S100a4	0.92869	50.54	0.544	rgb(223,113,114)	1.9932	None
Gabpa	Slc9a9	-0.92869	50.54	-5.4E-01	rgb(100,146,238)	1.9932	None
Gata3	Gata3	0.92869	50.54	0.536	rgb(223,115,116)	1.9932	2,2
Hey1	Ndufv3	-0.92869	50.54	-5.4E-01	rgb( 99,145,238)	1.9932	None
Hey1	Rpl36al	-0.92869	50.54	-5.4E-01	rgb( 99,145,238)	1.9932	None
Hhex	Lrrk1	0.92869	50.54	0.542	rgb(223,113,115)	1.9932	2,2
Hif1a	Plcxd1	0.92869	50.54	0.539	rgb(223,114,115)	1.9932	2,2
Hif1a	Ppp1r13l	0.92869	50.54	0.543	rgb(223,113,114)	1.9932	2,2
Hif1a	Sap30	0.92869	50.54	0.543	rgb(223,113,114)	1.9932	None
Irf5	Syn1	-0.92869	50.54	-5.4E-01	rgb(100,146,237)	1.9932	None
Jun	Lix1l	0.92869	50.54	0.541	rgb(223,114,115)	1.9932	None
Klf7	Eci2	0.92869	50.54	0.538	rgb(223,114,115)	1.9932	None
Lhx5	Srsf12	-0.92869	50.54	-5.4E-01	rgb(101,146,237)	1.9932	2,2
Mnt	Alpl	0.92869	50.54	0.535	rgb(223,115,116)	1.9932	2,2
Nfic	Rxra	0.92869	50.54	0.543	rgb(223,113,114)	1.9932	2,2
Nfkb1	Maml3	-0.92869	50.54	-5.4E-01	rgb( 99,145,238)	1.9932	None
Nfkb2	Emb	-0.92869	50.54	-5.4E-01	rgb(100,146,237)	1.9932	None
Nr1d1	Tnfrsf13c	-0.92869	50.54	-5.4E-01	rgb( 99,145,238)	1.9932	2,2
Nr4a2	Herc6	0.92869	50.54	0.537	rgb(223,114,116)	1.9932	None
Pou6f1	Eml1	0.92869	50.54	0.542	rgb(223,113,114)	1.9932	None
Prdm1	Fam46c	-0.92869	50.54	-5.4E-01	rgb(100,146,237)	1.9932	None
Rara	Plod3	0.92869	50.54	0.544	rgb(223,113,114)	1.9932	None
Relb	Cd74	0.92869	50.54	0.542	rgb(223,113,114)	1.9932	None
Rest	Ppp2r5b	0.92869	50.54	0.54	rgb(223,114,115)	1.9932	None
Six5	Krt222	0.92869	50.54	0.536	rgb(223,115,116)	1.9932	None
Six5	Riok3	-0.92869	50.54	-5.4E-01	rgb(100,146,238)	1.9932	None
Smad3	Tnfrsf25	0.92869	50.54	0.541	rgb(223,114,115)	1.9932	None
Sp3	Dixdc1	0.92869	50.54	0.542	rgb(223,113,115)	1.9932	None
Srebf1	4932438H23Rik	0.92869	50.54	0.537	rgb(223,115,116)	1.9932	None
Srf	Tet3	-0.92869	50.54	-5.4E-01	rgb(100,146,237)	1.9932	None
Zbtb4	Sh2b1	0.92869	50.54	0.537	rgb(223,114,115)	1.9932	None
Zfp281	Ahrr	0.92869	50.54	0.535	rgb(223,115,116)	1.9932	None
Zic2	Kdm2b	0.92869	50.54	0.537	rgb(223,114,116)	1.9932	None
Zkscan1	Iqgap2	0.92869	50.54	0.542	rgb(223,113,114)	1.9932	None
Zscan10	Lekr1	0.92869	50.54	0.544	rgb(223,113,114)	1.9932	None
Casz1	AA467197	0.92869	50.54	0.544	rgb(223,113,114)	1.9932	2,2
Casz1	Rasgrp1	-0.92869	50.54	-5.4E-01	rgb( 99,145,238)	1.9932	2,2
Dr1	Idi1	0.92869	50.54	0.536	rgb(223,115,116)	1.9932	2,2
Klf6	Adamts6	-0.92869	50.54	-5.4E-01	rgb(100,146,238)	1.9932	2,2
Klf6	Vim	0.92869	50.54	0.536	rgb(223,115,116)	1.9932	2,2
Mxd3	Cdc25b	0.92869	50.54	0.541	rgb(223,114,115)	1.9932	2,2
Rbck1	Hspb11	-0.92869	50.54	-5.4E-01	rgb(100,146,237)	1.9932	2,2
Sgsm2	S100a13	-0.92869	50.54	-5.4E-01	rgb(101,146,237)	1.9932	2,2
Tbx6	Hsd17b7	-0.92869	50.54	-5.4E-01	rgb(100,146,238)	1.9932	2,2
Zeb2	Igfbp4	-0.92869	50.54	-5.4E-01	rgb(101,146,237)	1.9932	2,2
Zfp184	Fkbp11	0.92869	50.54	0.541	rgb(223,114,115)	1.9932	2,2
Zfp277	Fam120c	-0.92869	50.54	-5.4E-01	rgb( 99,145,238)	1.9932	2,2
Zfp28	Prdm16	0.92869	50.54	0.538	rgb(223,114,115)	1.9932	2,2
Zfp280b	Zfp467	0.92869	50.54	0.536	rgb(223,115,116)	1.9932	2,2
Zfp280c	Rfx7	0.92869	50.54	0.542	rgb(223,113,115)	1.9932	2,2
Zfp386	Spry1	-0.92869	50.54	-5.4E-01	rgb( 99,145,238)	1.9932	2,2
Zfp429	H60c	-0.92869	50.54	-5.4E-01	rgb( 99,145,238)	1.9932	2,2
Zfp513	Mapkbp1	0.92869	50.54	0.539	rgb(223,114,115)	1.9932	2,2
Zfp536	Pls1	0.92869	50.54	0.536	rgb(223,115,116)	1.9932	2,2
Zfp536	Rcn3	0.92869	50.54	0.537	rgb(223,115,116)	1.9932	2,2
Zfp580	Txndc17	0.92869	50.54	0.544	rgb(223,113,114)	1.9932	2,2
Zfp704	Zfp503	0.92869	50.54	0.542	rgb(223,113,115)	1.9932	2,2
Zfp827	Rreb1	0.92869	50.54	0.537	rgb(223,114,115)	1.9932	2,2
Atf3	Tnrc6a	0.92624	50.53	0.526	rgb(223,117,118)	1.993	None
Bhlhe40	Zfp608	0.92624	50.53	0.529	rgb(223,116,117)	1.993	None
Cebpb	Rab39b	0.92624	50.53	0.528	rgb(223,116,117)	1.993	None
Cebpb	Sdcbp2	0.92624	50.53	0.526	rgb(223,117,118)	1.993	None
Cic	Arrb1	0.92624	50.53	0.528	rgb(223,116,117)	1.993	None
E2f1	Dkkl1	-0.92624	50.53	-5.3E-01	rgb(101,146,237)	1.993	None
E2f1	Ptpn11	0.92624	50.53	0.532	rgb(223,115,116)	1.993	None
Ebf1	Bbc3	0.92624	50.53	0.531	rgb(223,115,117)	1.993	None
Egr1	Plcg1	-0.92624	50.53	-5.3E-01	rgb(101,146,237)	1.993	None
Elk3	Fam49b	0.92624	50.53	0.534	rgb(223,115,116)	1.993	None
Fli1	Enpp1	0.92624	50.53	0.534	rgb(223,115,116)	1.993	None
Fosl1	Npr3	0.92624	50.53	0.53	rgb(223,116,117)	1.993	2,2
Foxh1	Litaf	0.92624	50.53	0.532	rgb(223,115,116)	1.993	2,2
Hey1	Bcor	0.92624	50.53	0.528	rgb(223,116,117)	1.993	None
Hlx	Adamtsl3	0.92624	50.53	0.531	rgb(223,116,117)	1.993	None
Homez	Decr1	0.92624	50.53	0.532	rgb(223,115,117)	1.993	None
Ikzf4	Mcoln2	0.92624	50.53	0.529	rgb(223,116,117)	1.993	2,2
Irf5	Slc4a8	-0.92624	50.53	-5.3E-01	rgb(101,147,237)	1.993	None
Irf7	Gbp10	0.92624	50.53	0.534	rgb(223,115,116)	1.993	None
Irf9	Xaf1	0.92624	50.53	0.531	rgb(223,116,117)	1.993	None
Jun	Tbc1d4	-0.92624	50.53	-5.3E-01	rgb(102,147,237)	1.993	None
Klf4	Plekha2	0.92624	50.53	0.533	rgb(223,115,116)	1.993	None
Klf9	Rps6ka4	0.92624	50.53	0.531	rgb(223,116,117)	1.993	None
Maf	Akna	0.92624	50.53	0.527	rgb(223,116,117)	1.993	None
Meis3	Ddx19b	-0.92624	50.53	-5.3E-01	rgb(102,147,237)	1.993	None
Nfat5	Tnik	0.92624	50.53	0.531	rgb(223,116,117)	1.993	None
Nfatc2	Ccdc50	0.92624	50.53	0.528	rgb(223,116,117)	1.993	None
Nfe2l2	Mex3a	0.92624	50.53	0.534	rgb(223,115,116)	1.993	2,2
Nkx3-1	Dntt	0.92624	50.53	0.531	rgb(223,116,117)	1.993	None
Nr1d1	Dab2	0.92624	50.53	0.528	rgb(223,116,117)	1.993	None
Rarg	Pde1a	0.92624	50.53	0.534	rgb(223,115,116)	1.993	None
Rora	Lta	0.92624	50.53	0.528	rgb(223,116,117)	1.993	None
Six5	Pag1	0.92624	50.53	0.53	rgb(223,116,117)	1.993	None
Snai2	9430020K01Rik	-0.92624	50.53	-5.3E-01	rgb(102,147,237)	1.993	2,2
Sox12	Dusp6	0.92624	50.53	0.525	rgb(223,117,118)	1.993	None
Sox6	Rbp4	0.92624	50.53	0.528	rgb(223,116,117)	1.993	2,2
Srebf2	Sh2b2	-0.92624	50.53	-5.3E-01	rgb(102,147,237)	1.993	2,2
Stat1	Arhgef3	-0.92624	50.53	-5.3E-01	rgb(102,147,237)	1.993	None
Stat1	Ssh2	0.92624	50.53	0.53	rgb(223,116,117)	1.993	None
Stat3	A230072C01Rik	0.92624	50.53	0.526	rgb(223,117,118)	1.993	None
Stat3	Tbx21	0.92624	50.53	0.535	rgb(223,115,116)	1.993	2,2
Stat4	Zfp36	0.92624	50.53	0.531	rgb(223,116,117)	1.993	None
Thra	Traf3	-0.92624	50.53	-5.3E-01	rgb(102,147,237)	1.993	None
Trp73	Rnf169	0.92624	50.53	0.531	rgb(223,116,117)	1.993	None
Xbp1	Fam111a	-0.92624	50.53	-5.3E-01	rgb(102,147,237)	1.993	None
Zfp148	Fam178b	-0.92624	50.53	-5.3E-01	rgb(101,146,237)	1.993	None
Akna	Idi2	0.92624	50.53	0.531	rgb(223,116,117)	1.993	2,2
Klf6	Bmp7	-0.92624	50.53	-5.3E-01	rgb(103,147,237)	1.993	2,2
L3mbtl3	Tmem125	-0.92624	50.53	-5.3E-01	rgb(103,148,237)	1.993	2,2
Mxd1	Smyd5	-0.92624	50.53	-5.3E-01	rgb(101,147,237)	1.993	2,2
Phf20	Tst	0.92624	50.53	0.529	rgb(223,116,117)	1.993	2,2
Prox2	Syt12	0.92624	50.53	0.527	rgb(223,116,117)	1.993	2,2
Purb	Inpp5b	-0.92624	50.53	-5.3E-01	rgb(102,147,237)	1.993	2,2
Scml4	Lrrc59	-0.92624	50.53	-5.3E-01	rgb(103,148,237)	1.993	2,2
Sgsm2	Lmna	-0.92624	50.53	-5.3E-01	rgb(103,147,237)	1.993	2,2
Trps1	Slc4a11	0.92624	50.53	0.529	rgb(223,116,117)	1.993	2,2
Zbtb17	Cln5	-0.92624	50.53	-5.3E-01	rgb(101,147,237)	1.993	2,2
Zbtb17	Rraga	-0.92624	50.53	-5.3E-01	rgb(102,147,237)	1.993	2,2
Zbtb46	Serpinb6b	0.92624	50.53	0.532	rgb(223,115,116)	1.993	2,2
Zeb2	Aqp3	-0.92624	50.53	-5.3E-01	rgb(101,147,237)	1.993	2,2
Zfp113	Sepw1	0.92624	50.53	0.532	rgb(223,115,116)	1.993	2,2
Zfp277	Sbno2	-0.92624	50.53	-5.3E-01	rgb(101,147,237)	1.993	2,2
Zfp280b	Rnf150	0.92624	50.53	0.531	rgb(223,116,117)	1.993	2,2
Zfp367	Pknox1	-0.92624	50.53	-5.3E-01	rgb(103,148,237)	1.993	2,2
Zfp385a	Cd109	0.92624	50.53	0.533	rgb(223,115,116)	1.993	2,2
Zfp398	Snx19	0.92624	50.53	0.527	rgb(223,116,117)	1.993	2,2
Zfp429	F2rl1	0.92624	50.53	0.53	rgb(223,116,117)	1.993	2,2
Zfp768	Neo1	0.92624	50.53	0.526	rgb(223,117,118)	1.993	2,2
Zfp827	Skap2	-0.92624	50.53	-5.3E-01	rgb(101,147,237)	1.993	2,2
Zfp956	Map3k14	0.92624	50.53	0.528	rgb(223,116,117)	1.993	2,2
Zkscan17	Icam2	-0.92624	50.53	-5.3E-01	rgb(103,148,237)	1.993	2,2
Sp6	Zfp750	0.92624	50.53	0.793	rgb(226, 65, 67)	1.993	2,2
Ar	Rprd1a	-0.92378	50.52	-5.2E-01	rgb(105,149,237)	1.9928	2,2
Atf2	Ifitm2	0.92378	50.52	0.523	rgb(223,117,118)	1.9928	None
Bach1	Aff3	-0.92378	50.52	-5.2E-01	rgb(103,148,237)	1.9928	None
Bhlhe41	Stc1	0.92378	50.52	0.518	rgb(223,118,119)	1.9928	2,2
Cebpb	Eif4ebp1	0.92378	50.52	0.519	rgb(223,118,119)	1.9928	None
Cebpb	Trib3	0.92378	50.52	0.516	rgb(223,118,119)	1.9928	None
Cebpg	Mboat7	-0.92378	50.52	-5.2E-01	rgb(104,148,237)	1.9928	None
Dbp	Foxp2	0.92378	50.52	0.518	rgb(223,118,119)	1.9928	None
Dbp	Traf6	-0.92378	50.52	-5.2E-01	rgb(103,148,237)	1.9928	None
Ebf1	Arhgef3	0.92378	50.52	0.518	rgb(223,118,119)	1.9928	None
Esr1	Penk	0.92378	50.52	0.516	rgb(223,118,120)	1.9928	None
Fli1	Antxr2	0.92378	50.52	0.523	rgb(223,117,118)	1.9928	None
Fosl1	Adrb2	-0.92378	50.52	-5.2E-01	rgb(104,148,237)	1.9928	None
Fosl1	Ebag9	-0.92378	50.52	-5.2E-01	rgb(103,148,237)	1.9928	None
Fosl1	Mapkbp1	0.92378	50.52	0.519	rgb(223,118,119)	1.9928	None
Fosl1	Tgm2	0.92378	50.52	0.523	rgb(223,117,118)	1.9928	None
Foxf2	Capg	-0.92378	50.52	-5.2E-01	rgb(104,148,237)	1.9928	None
Gabpa	Tprkb	0.92378	50.52	0.525	rgb(223,117,118)	1.9928	None
Hey1	Mir343	0.92378	50.52	0.521	rgb(223,118,119)	1.9928	None
Hif1a	Ascl2	0.92378	50.52	0.524	rgb(223,117,118)	1.9928	2,2
Hif1a	Fzd7	0.92378	50.52	0.516	rgb(223,118,119)	1.9928	2,2
Hif1a	Itgb1	0.92378	50.52	0.515	rgb(223,119,120)	1.9928	None
Hmx3	Nfatc1	0.92378	50.52	0.523	rgb(223,117,118)	1.9928	None
Lcor	Sla	0.92378	50.52	0.52	rgb(223,118,119)	1.9928	None
Lin54	Hist1h1e	0.92378	50.52	0.518	rgb(223,118,119)	1.9928	None
Myb	Glcci1	0.92378	50.52	0.525	rgb(223,117,118)	1.9928	None
Myb	Hebp2	-0.92378	50.52	-5.2E-01	rgb(105,149,237)	1.9928	2,2
Nfatc2	Gfod1	0.92378	50.52	0.523	rgb(223,117,118)	1.9928	None
Nfatc4	Nfil3	-0.92378	50.52	-5.2E-01	rgb(105,149,237)	1.9928	None
Nfia	Enthd1	0.92378	50.52	0.518	rgb(223,118,119)	1.9928	None
Nfic	Tnk2	0.92378	50.52	0.515	rgb(223,119,120)	1.9928	None
Nfkb1	Ttyh3	0.92378	50.52	0.517	rgb(223,118,119)	1.9928	None
Nfkb2	Fbxo18	0.92378	50.52	0.517	rgb(223,118,119)	1.9928	2,2
Nr1d1	Adcy4	0.92378	50.52	0.518	rgb(223,118,119)	1.9928	None
Nr3c1	Robo3	0.92378	50.52	0.517	rgb(223,118,119)	1.9928	None
Pknox1	Serpinb6b	-0.92378	50.52	-5.2E-01	rgb(104,148,237)	1.9928	None
Ppara	Pcbp4	0.92378	50.52	0.52	rgb(223,118,119)	1.9928	None
Rarg	Dst	0.92378	50.52	0.516	rgb(223,119,120)	1.9928	None
Rel	Eif4ebp1	0.92378	50.52	0.519	rgb(223,118,119)	1.9928	2,2
Rora	Stat5b	0.92378	50.52	0.515	rgb(223,119,120)	1.9928	None
Scrt1	Adcy4	-0.92378	50.52	-5.2E-01	rgb(104,148,237)	1.9928	2,2
Smad3	Apol9b	0.92378	50.52	0.516	rgb(223,118,119)	1.9928	2,2
Smad3	Cd96	0.92378	50.52	0.521	rgb(223,118,119)	1.9928	2,2
Smad3	Mgat5	0.92378	50.52	0.522	rgb(223,117,118)	1.9928	None
Sox21	Alcam	-0.92378	50.52	-5.2E-01	rgb(103,148,237)	1.9928	None
Sox4	Dazap2	0.92378	50.52	0.519	rgb(223,118,119)	1.9928	None
Sp2	Cisd3	0.92378	50.52	0.516	rgb(223,118,120)	1.9928	None
Sp2	Mtrf1	0.92378	50.52	0.522	rgb(223,117,118)	1.9928	None
Sp3	Ermp1	0.92378	50.52	0.516	rgb(223,119,120)	1.9928	None
Sp3	Snph	0.92378	50.52	0.519	rgb(223,118,119)	1.9928	None
Sp3	Tmtc4	0.92378	50.52	0.52	rgb(223,118,119)	1.9928	None
Srebf1	Lgr4	0.92378	50.52	0.523	rgb(223,117,118)	1.9928	None
Srf	Klrd1	0.92378	50.52	0.524	rgb(223,117,118)	1.9928	2,2
Stat1	Flt3l	0.92378	50.52	0.52	rgb(223,118,119)	1.9928	None
Stat3	Abi3	0.92378	50.52	0.517	rgb(223,118,119)	1.9928	2,2
Stat3	Sema7a	0.92378	50.52	0.518	rgb(223,118,119)	1.9928	None
Stat4	Hbs1l	-0.92378	50.52	-5.2E-01	rgb(104,148,237)	1.9928	None
Tcf3	H2-Aa	0.92378	50.52	0.517	rgb(223,118,119)	1.9928	None
Tcf7l2	Rps14	-0.92378	50.52	-5.2E-01	rgb(104,148,237)	1.9928	None
Vdr	Zfp146	-0.92378	50.52	-5.2E-01	rgb(104,148,237)	1.9928	None
Xbp1	Rassf1	0.92378	50.52	0.516	rgb(223,118,119)	1.9928	None
Zfhx3	Mmp10	0.92378	50.52	0.516	rgb(223,118,119)	1.9928	None
Zfp263	Bbs5	0.92378	50.52	0.516	rgb(223,118,120)	1.9928	None
Zfp263	Dnajc12	0.92378	50.52	0.52	rgb(223,118,119)	1.9928	None
Zfp263	Smtnl2	0.92378	50.52	0.523	rgb(223,117,118)	1.9928	None
Zfp652	Asph	0.92378	50.52	0.523	rgb(223,117,118)	1.9928	None
Zscan10	Fau	0.92378	50.52	0.52	rgb(223,118,119)	1.9928	None
C030039L03Rik	Muc2	0.92378	50.52	0.516	rgb(223,119,120)	1.9928	2,2
Casz1	Dusp8	0.92378	50.52	0.521	rgb(223,117,119)	1.9928	2,2
Cenpt	Il12rb2	0.92378	50.52	0.524	rgb(223,117,118)	1.9928	2,2
Csrnp1	1110057K04Rik	-0.92378	50.52	-5.2E-01	rgb(105,149,237)	1.9928	2,2
Cxxc5	Wscd2	0.92378	50.52	0.518	rgb(223,118,119)	1.9928	2,2
Fbxl19	Mex3d	0.92378	50.52	0.519	rgb(223,118,119)	1.9928	2,2
Jazf1	Pdzrn3	0.92378	50.52	0.521	rgb(223,117,118)	1.9928	2,2
Rbck1	Wrnip1	0.92378	50.52	0.523	rgb(223,117,118)	1.9928	2,2
Satb1	Extl3	-0.92378	50.52	-5.2E-01	rgb(103,148,237)	1.9928	2,2
Thap3	Dpm3	0.92378	50.52	0.519	rgb(223,118,119)	1.9928	2,2
Whsc1	5830416P10Rik	-0.92378	50.52	-5.2E-01	rgb(103,148,237)	1.9928	2,2
Zeb2	Akr1b8	0.92378	50.52	0.52	rgb(223,118,119)	1.9928	2,2
Zfp109	Mtx3	0.92378	50.52	0.517	rgb(223,118,119)	1.9928	2,2
Zfp120	Asnsd1	0.92378	50.52	0.515	rgb(223,119,120)	1.9928	2,2
Zfp277	Tmem35	0.92378	50.52	0.515	rgb(223,119,120)	1.9928	2,2
Zfp280b	Sytl3	-0.92378	50.52	-5.2E-01	rgb(105,149,237)	1.9928	2,2
Zfp365	Eda2r	0.92378	50.52	0.524	rgb(223,117,118)	1.9928	2,2
Zfp385a	Zfp365	0.92378	50.52	0.518	rgb(223,118,119)	1.9928	2,2
Zfp629	Trpv2	-0.92378	50.52	-5.2E-01	rgb(105,149,237)	1.9928	2,2
Zfp831	Lypd6b	0.92378	50.52	0.522	rgb(223,117,118)	1.9928	2,2
Zfp9	Nrf1	-0.92378	50.52	-5.2E-01	rgb(104,149,237)	1.9928	2,2
Zfp934	Zfp9	0.92378	50.52	0.516	rgb(223,118,119)	1.9928	2,2
Zfp956	Slc17a7	-0.92378	50.52	-5.2E-01	rgb(105,149,237)	1.9928	2,2
Ybx2	Ccng2	0.92378	50.52	0.793	rgb(226, 65, 67)	1.9928	None
Atf3	Fbxo11	0.92132	50.51	0.508	rgb(223,120,121)	1.9926	None
Atf3	Snord69	0.92132	50.51	0.507	rgb(223,120,121)	1.9926	None
Bach1	Msc	-0.92132	50.51	-5.1E-01	rgb(106,150,236)	1.9926	None
Batf	Gem	0.92132	50.51	0.508	rgb(223,120,121)	1.9926	None
Batf	Lamc1	0.92132	50.51	0.514	rgb(223,119,120)	1.9926	None
Batf3	Obsl1	0.92132	50.51	0.512	rgb(223,119,120)	1.9926	None
Cebpb	Cebpg	0.92132	50.51	0.514	rgb(223,119,120)	1.9926	None
E2f4	C2cd2l	0.92132	50.51	0.506	rgb(223,120,121)	1.9926	None
Ebf1	Erc1	-0.92132	50.51	-5.1E-01	rgb(107,150,236)	1.9926	None
Egr2	Slc29a3	0.92132	50.51	0.512	rgb(223,119,120)	1.9926	None
Erg	Acp5	0.92132	50.51	0.513	rgb(223,119,120)	1.9926	None
Etv2	Kdelc2	-0.92132	50.51	-5.1E-01	rgb(106,149,237)	1.9926	2,2
Fos	Gtse1	0.92132	50.51	0.505	rgb(223,120,121)	1.9926	None
Fosl1	Dpy19l3	0.92132	50.51	0.511	rgb(223,119,120)	1.9926	None
Fosl1	Pml	0.92132	50.51	0.513	rgb(223,119,120)	1.9926	None
Foxh1	Cetn4	-0.92132	50.51	-5.1E-01	rgb(106,149,236)	1.9926	2,2
Foxh1	Ptger2	-0.92132	50.51	-5.1E-01	rgb(107,150,236)	1.9926	2,2
Foxp1	Zfp12	0.92132	50.51	0.514	rgb(223,119,120)	1.9926	2,2
Foxp3	4930486L24Rik	0.92132	50.51	0.507	rgb(223,120,121)	1.9926	None
Gata1	Pde4d	0.92132	50.51	0.507	rgb(223,120,121)	1.9926	None
Gli1	Atxn1	-0.92132	50.51	-5.1E-01	rgb(106,150,236)	1.9926	None
Gli3	Dzip1	0.92132	50.51	0.507	rgb(223,120,121)	1.9926	None
Hesx1	Cd84	0.92132	50.51	0.507	rgb(223,120,121)	1.9926	None
Hhex	Gpr161	0.92132	50.51	0.508	rgb(223,120,121)	1.9926	None
Hif1a	Agl	0.92132	50.51	0.512	rgb(223,119,120)	1.9926	2,2
Hif1a	Ddit4	0.92132	50.51	0.51	rgb(223,120,121)	1.9926	2,2
Hif1a	Pfkp	0.92132	50.51	0.51	rgb(223,120,121)	1.9926	2,2
Hif1a	Rab26	0.92132	50.51	0.514	rgb(223,119,120)	1.9926	2,2
Hsf1	Grap	0.92132	50.51	0.509	rgb(223,120,121)	1.9926	None
Ikzf4	Col27a1	0.92132	50.51	0.51	rgb(223,120,121)	1.9926	2,2
Ikzf4	Ggta1	-0.92132	50.51	-5.1E-01	rgb(107,150,236)	1.9926	2,2
Irf5	Selenbp1	0.92132	50.51	0.508	rgb(223,120,121)	1.9926	None
Irf7	Rab21	0.92132	50.51	0.514	rgb(223,119,120)	1.9926	None
Irf8	Ifnar1	0.92132	50.51	0.506	rgb(223,120,121)	1.9926	None
Irf9	Cmpk2	0.92132	50.51	0.514	rgb(223,119,120)	1.9926	None
Irf9	Oasl2	0.92132	50.51	0.505	rgb(223,121,122)	1.9926	None
Mafg	B4galnt4	0.92132	50.51	0.51	rgb(223,120,121)	1.9926	None
Mycn	Epsti1	-0.92132	50.51	-5.1E-01	rgb(106,150,236)	1.9926	None
Nfat5	Slco4a1	0.92132	50.51	0.506	rgb(223,120,121)	1.9926	None
Nkx1-2	Chl1	0.92132	50.51	0.505	rgb(223,120,121)	1.9926	None
Pbx2	Fbxo44	0.92132	50.51	0.508	rgb(223,120,121)	1.9926	None
Pbx2	Zfpm1	-0.92132	50.51	-5.1E-01	rgb(107,150,236)	1.9926	2,2
Pou6f1	Fam111a	0.92132	50.51	0.509	rgb(223,120,121)	1.9926	2,2
Prrx1	Ermn	-0.92132	50.51	-5.1E-01	rgb(107,150,236)	1.9926	2,2
Rela	Fads2	0.92132	50.51	0.506	rgb(223,120,121)	1.9926	None
Rest	Athl1	0.92132	50.51	0.512	rgb(223,119,120)	1.9926	None
Rora	Runx1	0.92132	50.51	0.508	rgb(223,120,121)	1.9926	None
Rora	Xylt2	0.92132	50.51	0.508	rgb(223,120,121)	1.9926	2,2
Rreb1	Psph	-0.92132	50.51	-5.1E-01	rgb(107,150,236)	1.9926	None
Runx2	Maged2	0.92132	50.51	0.508	rgb(223,120,121)	1.9926	None
Rxra	Heyl	0.92132	50.51	0.511	rgb(223,119,120)	1.9926	None
Sall3	Cdk6	0.92132	50.51	0.511	rgb(223,119,120)	1.9926	None
Scrt1	Lhx6	-0.92132	50.51	-5.1E-01	rgb(107,150,236)	1.9926	2,2
Six5	Bid	0.92132	50.51	0.505	rgb(223,121,122)	1.9926	None
Smad3	Spsb1	0.92132	50.51	0.512	rgb(223,119,120)	1.9926	None
Snai2	Zfp473	-0.92132	50.51	-5.1E-01	rgb(107,150,236)	1.9926	2,2
Sox4	Gm4759	0.92132	50.51	0.513	rgb(223,119,120)	1.9926	None
Spib	Spire1	-0.92132	50.51	-5.1E-01	rgb(107,150,236)	1.9926	2,2
Srebf2	Lamc1	0.92132	50.51	0.512	rgb(223,119,120)	1.9926	None
Stat3	Dock11	-0.92132	50.51	-5.1E-01	rgb(107,150,236)	1.9926	None
Stat3	Icam1	0.92132	50.51	0.513	rgb(223,119,120)	1.9926	None
Stat3	Jak3	0.92132	50.51	0.513	rgb(223,119,120)	1.9926	None
Stat4	4930523C07Rik	-0.92132	50.51	-5.1E-01	rgb(107,150,236)	1.9926	None
Tcf7l1	Nrgn	0.92132	50.51	0.508	rgb(223,120,121)	1.9926	None
Tcf7l1	Pccb	0.92132	50.51	0.507	rgb(223,120,121)	1.9926	None
Tet1	Pcdh7	0.92132	50.51	0.506	rgb(223,120,121)	1.9926	None
Thap1	Naa20	0.92132	50.51	0.506	rgb(223,120,121)	1.9926	None
Thrb	Egln1	-0.92132	50.51	-5.1E-01	rgb(106,150,236)	1.9926	None
Trp73	Ctsb	0.92132	50.51	0.514	rgb(223,119,120)	1.9926	None
Vax2	Synpo	0.92132	50.51	0.511	rgb(223,119,120)	1.9926	None
Zbtb33	Il9	0.92132	50.51	0.507	rgb(223,120,121)	1.9926	None
Zbtb7a	Fastkd2	-0.92132	50.51	-5.1E-01	rgb(107,150,236)	1.9926	None
Zbtb7c	Eci2	-0.92132	50.51	-5.1E-01	rgb(106,149,236)	1.9926	None
Zfp148	Zbtb4	0.92132	50.51	0.515	rgb(223,119,120)	1.9926	None
Zfp219	Jak2	0.92132	50.51	0.507	rgb(223,120,121)	1.9926	None
Zic2	Dhrs3	0.92132	50.51	0.509	rgb(223,120,121)	1.9926	None
Atmin	B4galnt1	0.92132	50.51	0.51	rgb(223,120,121)	1.9926	2,2
Casz1	Pank1	-0.92132	50.51	-5.1E-01	rgb(107,150,236)	1.9926	2,2
Dr1	Rtp4	-0.92132	50.51	-5.1E-01	rgb(106,149,236)	1.9926	2,2
Drap1	Fth1	0.92132	50.51	0.514	rgb(223,119,120)	1.9926	2,2
Eea1	Ninj1	-0.92132	50.51	-5.1E-01	rgb(105,149,237)	1.9926	2,2
Jazf1	Lzts1	0.92132	50.51	0.513	rgb(223,119,120)	1.9926	2,2
Kdm5b	Rasgef1b	-0.92132	50.51	-5.1E-01	rgb(106,149,236)	1.9926	2,2
Lyl1	Coro6	0.92132	50.51	0.513	rgb(223,119,120)	1.9926	2,2
Mxd1	Igfbp4	0.92132	50.51	0.511	rgb(223,119,120)	1.9926	2,2
Ncoa2	Kcnq2	-0.92132	50.51	-5.1E-01	rgb(106,150,236)	1.9926	2,2
Ncoa3	Id3	-0.92132	50.51	-5.1E-01	rgb(106,150,236)	1.9926	2,2
Prdm8	Synpo2	0.92132	50.51	0.507	rgb(223,120,121)	1.9926	2,2
Rbck1	Slc9a8	0.92132	50.51	0.511	rgb(223,119,120)	1.9926	2,2
Tal2	Ccl3	0.92132	50.51	0.508	rgb(223,120,121)	1.9926	2,2
Tal2	Rbpj	-0.92132	50.51	-5.1E-01	rgb(105,149,237)	1.9926	2,2
Zeb2	Sfrp2	-0.92132	50.51	-5.1E-01	rgb(106,149,237)	1.9926	2,2
Zfp120	Ormdl1	0.92132	50.51	0.511	rgb(223,119,121)	1.9926	2,2
Zfp26	Nucks1	0.92132	50.51	0.507	rgb(223,120,121)	1.9926	2,2
Zfp277	Exosc8	0.92132	50.51	0.506	rgb(223,120,121)	1.9926	2,2
Zfp280b	Gnpda1	0.92132	50.51	0.506	rgb(223,120,121)	1.9926	2,2
Zfp280b	Lgals7	0.92132	50.51	0.508	rgb(223,120,121)	1.9926	2,2
Zfp35	Wdr82	0.92132	50.51	0.513	rgb(223,119,120)	1.9926	2,2
Zfp367	Wdr76	0.92132	50.51	0.514	rgb(223,119,120)	1.9926	2,2
Zfp398	Sdr39u1	-0.92132	50.51	-5.1E-01	rgb(106,150,236)	1.9926	2,2
Zfp414	Mta3	0.92132	50.51	0.513	rgb(223,119,120)	1.9926	2,2
Zfp580	Krtcap2	0.92132	50.51	0.506	rgb(223,120,121)	1.9926	2,2
Zfp608	Ifi203	0.92132	50.51	0.506	rgb(223,120,121)	1.9926	2,2
Zfp750	Psph	-0.92132	50.51	-5.1E-01	rgb(107,150,236)	1.9926	2,2
Zfp882	Nme4	-0.92132	50.51	-5.1E-01	rgb(106,149,237)	1.9926	2,2
Zfp956	Nfyb	-0.92132	50.51	-5.1E-01	rgb(106,149,237)	1.9926	2,2
Zfp960	Dock1	0.92132	50.51	0.509	rgb(223,120,121)	1.9926	2,2
Zkscan17	Zfp629	0.92132	50.51	0.509	rgb(223,120,121)	1.9926	2,2
Ybx2	Hist3h2bb-ps	0.92132	50.51	0.793	rgb(226, 65, 67)	1.9926	None
Sp9	Olfml2a	0.92132	50.51	0.793	rgb(226, 65, 67)	1.9926	None
Ahr	Eef1a1	0.91886	50.5	0.502	rgb(223,121,122)	1.9924	None
Arid3a	Stox2	0.91886	50.5	0.502	rgb(223,121,122)	1.9924	None
Ascl2	Sdc3	0.91886	50.5	0.501	rgb(223,121,122)	1.9924	None
Creb5	Cenpw	0.91886	50.5	0.501	rgb(223,121,122)	1.9924	None
E2f4	Slc4a8	0.91886	50.5	0.504	rgb(223,121,122)	1.9924	None
E2f4	Zranb3	0.91886	50.5	0.5	rgb(223,121,122)	1.9924	2,2
Ebf1	Dhrs3	0.91886	50.5	0.499	rgb(222,122,123)	1.9924	None
Egr1	Cst3	0.91886	50.5	0.502	rgb(223,121,122)	1.9924	None
Egr1	Prex1	-0.91886	50.5	-5.0E-01	rgb(108,151,236)	1.9924	None
Erg	Nek6	-0.91886	50.5	-5.0E-01	rgb(109,151,236)	1.9924	None
Fosl1	Klhl6	0.91886	50.5	0.498	rgb(222,122,123)	1.9924	None
Fosl1	Ripk1	0.91886	50.5	0.498	rgb(222,122,123)	1.9924	None
Foxo1	Metrnl	0.91886	50.5	0.5	rgb(223,121,122)	1.9924	None
Foxo3	Il18r1	0.91886	50.5	0.497	rgb(222,122,123)	1.9924	None
Hif1a	Gbp5	0.91886	50.5	0.504	rgb(223,121,122)	1.9924	None
Hif1a	Gys1	0.91886	50.5	0.501	rgb(223,121,122)	1.9924	2,2
Hmx3	Dusp14	-0.91886	50.5	-5.0E-01	rgb(109,152,236)	1.9924	2,2
Homez	Pgrmc1	0.91886	50.5	0.496	rgb(222,122,123)	1.9924	2,2
Hsf2	P4ha2	0.91886	50.5	0.5	rgb(222,122,123)	1.9924	None
Irf2	Akr1b8	-0.91886	50.5	-5.0E-01	rgb(108,151,236)	1.9924	2,2
Irf7	Xaf1	0.91886	50.5	0.501	rgb(223,121,122)	1.9924	None
Irf9	I830012O16Rik	0.91886	50.5	0.497	rgb(222,122,123)	1.9924	2,2
Jund	Lamc2	0.91886	50.5	0.497	rgb(222,122,123)	1.9924	None
Klf13	Zdhhc18	0.91886	50.5	0.496	rgb(222,122,123)	1.9924	None
Klf2	Rftn1	0.91886	50.5	0.495	rgb(222,122,123)	1.9924	None
Klf4	Hps6	0.91886	50.5	0.497	rgb(222,122,123)	1.9924	None
Klf4	Mboat2	0.91886	50.5	0.502	rgb(223,121,122)	1.9924	None
Lin54	Dclre1a	0.91886	50.5	0.497	rgb(222,122,123)	1.9924	None
Mnt	Ripk3	0.91886	50.5	0.505	rgb(223,121,122)	1.9924	None
Mxi1	Aen	0.91886	50.5	0.496	rgb(222,122,123)	1.9924	None
Myc	Galk1	0.91886	50.5	0.499	rgb(222,122,123)	1.9924	None
Myc	Icam5	0.91886	50.5	0.503	rgb(223,121,122)	1.9924	None
Nfatc2	Ispd	0.91886	50.5	0.498	rgb(222,122,123)	1.9924	None
Nfia	Isg20	0.91886	50.5	0.503	rgb(223,121,122)	1.9924	None
Nfic	Ism1	0.91886	50.5	0.496	rgb(222,122,123)	1.9924	None
Nfkb1	Chm	-0.91886	50.5	-5.0E-01	rgb(108,151,236)	1.9924	2,2
Nfkb1	Prm2	0.91886	50.5	0.496	rgb(222,122,123)	1.9924	None
Nfkb1	Src	0.91886	50.5	0.499	rgb(222,122,123)	1.9924	None
Nr1d2	Cysltr1	0.91886	50.5	0.497	rgb(222,122,123)	1.9924	None
Nr3c1	Ispd	0.91886	50.5	0.499	rgb(222,122,123)	1.9924	None
Plagl2	Zbtb46	0.91886	50.5	0.503	rgb(223,121,122)	1.9924	2,2
Pou3f1	Cacna1s	0.91886	50.5	0.497	rgb(222,122,123)	1.9924	2,2
Pou6f1	Nts	0.91886	50.5	0.502	rgb(223,121,122)	1.9924	None
Relb	Fam69b	-0.91886	50.5	-5.0E-01	rgb(108,151,236)	1.9924	None
Relb	Sp6	0.91886	50.5	0.499	rgb(222,122,123)	1.9924	None
Rfx7	Tcf25	0.91886	50.5	0.503	rgb(223,121,122)	1.9924	2,2
Rora	Stard8	0.91886	50.5	0.499	rgb(222,122,123)	1.9924	2,2
Rora	Xkrx	0.91886	50.5	0.497	rgb(222,122,123)	1.9924	None
Runx3	Trim13	0.91886	50.5	0.501	rgb(223,121,122)	1.9924	2,2
Rxra	Hmx2	0.91886	50.5	0.502	rgb(223,121,122)	1.9924	None
Rxra	Obscn	0.91886	50.5	0.503	rgb(223,121,122)	1.9924	2,2
Rxra	Stox2	0.91886	50.5	0.497	rgb(222,122,123)	1.9924	None
Scrt1	Rasa4	0.91886	50.5	0.505	rgb(223,121,122)	1.9924	None
Six5	Stom	-0.91886	50.5	-5.0E-01	rgb(110,152,236)	1.9924	2,2
Six5	Tet3	0.91886	50.5	0.501	rgb(223,121,122)	1.9924	None
Smad3	Akap12	0.91886	50.5	0.498	rgb(222,122,123)	1.9924	2,2
Smad3	Tlr2	0.91886	50.5	0.503	rgb(223,121,122)	1.9924	2,2
Sox5	Gja1	-0.91886	50.5	-5.0E-01	rgb(108,151,236)	1.9924	2,2
Sp3	Nrn1	0.91886	50.5	0.501	rgb(223,121,122)	1.9924	None
Srebf2	Chst3	-0.91886	50.5	-5.0E-01	rgb(109,151,236)	1.9924	2,2
Stat3	Flot1	0.91886	50.5	0.496	rgb(222,122,123)	1.9924	None
Stat3	Gm2447	0.91886	50.5	0.499	rgb(222,122,123)	1.9924	None
Tcf7l2	Grb7	-0.91886	50.5	-5.0E-01	rgb(109,151,236)	1.9924	None
Tead1	Gpr183	0.91886	50.5	0.502	rgb(223,121,122)	1.9924	None
Tet1	C630043F03Rik	0.91886	50.5	0.502	rgb(223,121,122)	1.9924	None
Yy2	Ptbp2	0.91886	50.5	0.498	rgb(222,122,123)	1.9924	None
Zbtb6	Cela1	0.91886	50.5	0.503	rgb(223,121,122)	1.9924	2,2
Zfp202	Sfxn5	-0.91886	50.5	-5.0E-01	rgb(109,151,236)	1.9924	2,2
Zfp628	Spry2	-0.91886	50.5	-5.0E-01	rgb(109,151,236)	1.9924	2,2
Zscan10	Kif3a	0.91886	50.5	0.5	rgb(223,121,122)	1.9924	None
C030039L03Rik	Atp7b	0.91886	50.5	0.501	rgb(223,121,122)	1.9924	2,2
Cenpt	Galc	0.91886	50.5	0.504	rgb(223,121,122)	1.9924	2,2
Hmgb3	Il9r	0.91886	50.5	0.495	rgb(222,122,123)	1.9924	2,2
Klf10	Mllt6	0.91886	50.5	0.496	rgb(222,122,123)	1.9924	2,2
Klf6	Pyhin1	-0.91886	50.5	-5.0E-01	rgb(109,151,236)	1.9924	2,2
Litaf	Ccl4	0.91886	50.5	0.503	rgb(223,121,122)	1.9924	2,2
Mbnl2	A1cf	-0.91886	50.5	-5.0E-01	rgb(109,151,236)	1.9924	2,2
Ncoa1	Abhd15	0.91886	50.5	0.504	rgb(223,121,122)	1.9924	2,2
Ovol2	Id3	-0.91886	50.5	-5.0E-01	rgb(109,151,236)	1.9924	2,2
Satb1	Ncf1	-0.91886	50.5	-5.0E-01	rgb(110,152,236)	1.9924	2,2
Tmf1	Pik3ca	0.91886	50.5	0.499	rgb(222,122,123)	1.9924	2,2
Zbtb17	Ptpre	0.91886	50.5	0.503	rgb(223,121,122)	1.9924	2,2
Zfp184	Nlrc3	-0.91886	50.5	-5.0E-01	rgb(109,151,236)	1.9924	2,2
Zfp280b	Avpr1a	0.91886	50.5	0.498	rgb(222,122,123)	1.9924	2,2
Zfp280b	Gpr65	-0.91886	50.5	-5.0E-01	rgb(109,151,236)	1.9924	2,2
Zfp318	Enpp4	-0.91886	50.5	-5.0E-01	rgb(109,151,236)	1.9924	2,2
Zfp385a	Ccng1	0.91886	50.5	0.502	rgb(223,121,122)	1.9924	2,2
Zfp39	Gigyf2	0.91886	50.5	0.498	rgb(222,122,123)	1.9924	2,2
Zfp473	Eci2	0.91886	50.5	0.496	rgb(222,122,123)	1.9924	2,2
Zfp473	Tnni3	0.91886	50.5	0.499	rgb(222,122,123)	1.9924	2,2
Zfp64	Fbxw2	-0.91886	50.5	-5.0E-01	rgb(110,152,236)	1.9924	2,2
Zfp948	Slc9a8	0.91886	50.5	0.498	rgb(222,122,123)	1.9924	2,2
Hmga1	Zfp445	0.91886	50.5	0.793	rgb(226, 65, 67)	1.9924	2,2
Mesp2	Ccnd3	0.91886	50.5	0.793	rgb(226, 65, 67)	1.9924	None
Mesp2	Lrmp	0.91886	50.5	0.793	rgb(226, 65, 67)	1.9924	None
Ahctf1	Cxcr6	-0.9164	50.49	-4.9E-01	rgb(111,153,236)	1.9922	2,2
Arid3a	Prkd3	0.9164	50.49	0.487	rgb(222,124,125)	1.9922	None
Arid3b	Antxr2	0.9164	50.49	0.494	rgb(222,123,124)	1.9922	None
Batf	Sdcbp2	0.9164	50.49	0.494	rgb(222,123,124)	1.9922	None
Batf3	H1f0	0.9164	50.49	0.488	rgb(222,124,125)	1.9922	2,2
Bbx	Sell	0.9164	50.49	0.487	rgb(222,124,125)	1.9922	None
Ddit3	F9	0.9164	50.49	0.489	rgb(222,124,124)	1.9922	None
E2f1	Ascc1	-0.9164	50.49	-4.9E-01	rgb(110,152,236)	1.9922	None
Elf1	Spry2	0.9164	50.49	0.489	rgb(222,124,125)	1.9922	None
Esr1	Twist1	0.9164	50.49	0.485	rgb(222,124,125)	1.9922	2,2
Fosl1	Lrfn1	0.9164	50.49	0.491	rgb(222,123,124)	1.9922	2,2
Foxh1	Chst15	0.9164	50.49	0.486	rgb(222,124,125)	1.9922	None
Foxh1	Igtp	0.9164	50.49	0.495	rgb(222,122,123)	1.9922	2,2
Foxo3	Ifitm2	-0.9164	50.49	-4.9E-01	rgb(111,153,236)	1.9922	None
Gabpa	Stk38l	-0.9164	50.49	-4.9E-01	rgb(111,153,236)	1.9922	None
Gata1	Lgals1	0.9164	50.49	0.487	rgb(222,124,125)	1.9922	2,2
Gata1	Scn5a	-0.9164	50.49	-4.9E-01	rgb(112,153,235)	1.9922	2,2
Gata1	Sv2c	0.9164	50.49	0.492	rgb(222,123,124)	1.9922	None
Gata2	Tmem163	0.9164	50.49	0.495	rgb(222,122,123)	1.9922	None
Gata3	Dysf	-0.9164	50.49	-4.9E-01	rgb(110,152,236)	1.9922	2,2
Gata3	Npr1	-0.9164	50.49	-4.9E-01	rgb(112,153,235)	1.9922	2,2
Hif3a	Sh3kbp1	0.9164	50.49	0.486	rgb(222,124,125)	1.9922	None
Hsf4	Syf2	0.9164	50.49	0.491	rgb(222,123,124)	1.9922	None
Ikzf2	Epb4.1l4a	0.9164	50.49	0.488	rgb(222,124,125)	1.9922	2,2
Irf5	Egr2	-0.9164	50.49	-4.9E-01	rgb(110,152,236)	1.9922	None
Irf8	Notch2	0.9164	50.49	0.487	rgb(222,124,125)	1.9922	None
Irf9	Gbp9	0.9164	50.49	0.488	rgb(222,124,125)	1.9922	None
Irf9	Ifit3	0.9164	50.49	0.491	rgb(222,123,124)	1.9922	2,2
Jund	Adarb1	0.9164	50.49	0.487	rgb(222,124,125)	1.9922	None
Jund	Ier3	0.9164	50.49	0.493	rgb(222,123,124)	1.9922	None
Jund	Ppard	-0.9164	50.49	-4.9E-01	rgb(112,153,235)	1.9922	None
Klf3	2900026A02Rik	0.9164	50.49	0.493	rgb(222,123,124)	1.9922	2,2
Klf3	Cd80	0.9164	50.49	0.49	rgb(222,123,124)	1.9922	None
Klf3	Plekha2	0.9164	50.49	0.487	rgb(222,124,125)	1.9922	None
Klf7	1110007C09Rik	0.9164	50.49	0.486	rgb(222,124,125)	1.9922	2,2
Klf7	Ada	0.9164	50.49	0.495	rgb(222,122,123)	1.9922	None
Lhx2	Pde1a	0.9164	50.49	0.489	rgb(222,124,125)	1.9922	None
Meis2	Ramp3	0.9164	50.49	0.492	rgb(222,123,124)	1.9922	None
Mitf	Wdr81	0.9164	50.49	0.492	rgb(222,123,124)	1.9922	None
Nfatc2	Arhgef3	0.9164	50.49	0.494	rgb(222,123,124)	1.9922	None
Nfatc4	Epn2	-0.9164	50.49	-4.9E-01	rgb(110,152,236)	1.9922	2,2
Nfe2l2	Sra1	0.9164	50.49	0.487	rgb(222,124,125)	1.9922	2,2
Nhlh1	Wdr76	-0.9164	50.49	-4.9E-01	rgb(111,153,236)	1.9922	None
Nr3c1	2810454H06Rik	0.9164	50.49	0.489	rgb(222,124,125)	1.9922	None
Otx1	Atp8b4	0.9164	50.49	0.488	rgb(222,124,125)	1.9922	None
Otx1	Fgf7	0.9164	50.49	0.489	rgb(222,124,125)	1.9922	None
Pou2af1	St18	0.9164	50.49	0.487	rgb(222,124,125)	1.9922	2,2
Ppara	Enam	-0.9164	50.49	-4.9E-01	rgb(111,153,236)	1.9922	None
Ppara	Lbp	0.9164	50.49	0.493	rgb(222,123,124)	1.9922	None
Pparg	Cd83	0.9164	50.49	0.489	rgb(222,124,125)	1.9922	None
Pparg	D630039A03Rik	0.9164	50.49	0.492	rgb(222,123,124)	1.9922	None
Pparg	Erap1	0.9164	50.49	0.487	rgb(222,124,125)	1.9922	None
Rest	Adamts4	0.9164	50.49	0.488	rgb(222,124,125)	1.9922	None
Rxra	D430041D05Rik	0.9164	50.49	0.487	rgb(222,124,125)	1.9922	None
Six1	Rnd3	0.9164	50.49	0.494	rgb(222,123,124)	1.9922	2,2
Smad3	Prex1	0.9164	50.49	0.487	rgb(222,124,125)	1.9922	None
Snai2	Lgr4	-0.9164	50.49	-4.9E-01	rgb(111,152,236)	1.9922	2,2
Snai2	Rpl14	0.9164	50.49	0.494	rgb(222,123,124)	1.9922	2,2
Sox4	Kctd17	-0.9164	50.49	-4.9E-01	rgb(110,152,236)	1.9922	2,2
Srebf2	Vps54	0.9164	50.49	0.489	rgb(222,124,125)	1.9922	None
Srf	Exoc6	0.9164	50.49	0.485	rgb(222,124,125)	1.9922	None
Stat1	Dtx3l	0.9164	50.49	0.486	rgb(222,124,125)	1.9922	None
Stat4	Gpr18	0.9164	50.49	0.488	rgb(222,124,125)	1.9922	None
Tbx21	Podnl1	-0.9164	50.49	-4.9E-01	rgb(110,152,236)	1.9922	2,2
Tcf4	Vav1	0.9164	50.49	0.486	rgb(222,124,125)	1.9922	None
Tcf7l1	4930417O13Rik	-0.9164	50.49	-4.9E-01	rgb(111,152,236)	1.9922	None
Tead1	Pla1a	-0.9164	50.49	-4.9E-01	rgb(110,152,236)	1.9922	None
Vdr	Arl4c	0.9164	50.49	0.49	rgb(222,123,124)	1.9922	None
Vdr	Sgsm2	-0.9164	50.49	-4.9E-01	rgb(110,152,236)	1.9922	None
Zbtb1	Nkd2	-0.9164	50.49	-4.9E-01	rgb(110,152,236)	1.9922	2,2
Zbtb7b	Pim1	-0.9164	50.49	-4.9E-01	rgb(111,153,236)	1.9922	None
Zfp263	Ndufv3	0.9164	50.49	0.491	rgb(222,123,124)	1.9922	None
Zfx	Lgals1	-0.9164	50.49	-4.9E-01	rgb(111,153,236)	1.9922	None
Zkscan1	H2-DMb2	0.9164	50.49	0.487	rgb(222,124,125)	1.9922	None
Zkscan1	Myo6	0.9164	50.49	0.493	rgb(222,123,124)	1.9922	None
Zkscan1	Tex15	0.9164	50.49	0.492	rgb(222,123,124)	1.9922	None
Akna	Sugt1	-0.9164	50.49	-4.9E-01	rgb(110,152,236)	1.9922	2,2
Casz1	Cspg5	0.9164	50.49	0.495	rgb(222,122,123)	1.9922	2,2
Ccdc17	Lmo2	0.9164	50.49	0.486	rgb(222,124,125)	1.9922	2,2
Cggbp1	Adam15	-0.9164	50.49	-4.9E-01	rgb(110,152,236)	1.9922	2,2
Cux1	Csnk1e	-0.9164	50.49	-4.9E-01	rgb(110,152,236)	1.9922	2,2
Cxxc5	Nod1	0.9164	50.49	0.489	rgb(222,124,125)	1.9922	2,2
Foxp2	Zdbf2	0.9164	50.49	0.49	rgb(222,123,124)	1.9922	2,2
Plscr1	Dhrs9	0.9164	50.49	0.49	rgb(222,123,124)	1.9922	2,2
Sp6	Ell2	0.9164	50.49	0.487	rgb(222,124,125)	1.9922	2,2
Tigd2	Utf1	-0.9164	50.49	-4.9E-01	rgb(111,153,236)	1.9922	2,2
Whsc1	Anln	0.9164	50.49	0.494	rgb(222,123,124)	1.9922	2,2
Ybx2	Fam198a	0.9164	50.49	0.489	rgb(222,124,125)	1.9922	2,2
Zbtb32	Perp	0.9164	50.49	0.492	rgb(222,123,124)	1.9922	2,2
Zfp184	Vav1	-0.9164	50.49	-4.9E-01	rgb(112,153,235)	1.9922	2,2
Zfp266	Ybey	0.9164	50.49	0.49	rgb(222,123,124)	1.9922	2,2
Zfp280b	B4galt5	0.9164	50.49	0.491	rgb(222,123,124)	1.9922	2,2
Zfp35	Srgap3	-0.9164	50.49	-4.9E-01	rgb(111,153,235)	1.9922	2,2
Zfp385a	Sell	-0.9164	50.49	-4.9E-01	rgb(111,153,236)	1.9922	2,2
Zfp558	Pomt2	0.9164	50.49	0.491	rgb(222,123,124)	1.9922	2,2
Zfp629	Chrm4	-0.9164	50.49	-4.9E-01	rgb(111,153,236)	1.9922	2,2
Zfp629	Nfkbie	-0.9164	50.49	-4.9E-01	rgb(110,152,236)	1.9922	2,2
Zfp750	Ptp4a3	0.9164	50.49	0.493	rgb(222,123,124)	1.9922	2,2
Zfp750	Scamp5	0.9164	50.49	0.486	rgb(222,124,125)	1.9922	2,2
Zfp750	Vcan	0.9164	50.49	0.485	rgb(222,124,125)	1.9922	2,2
Zfp787	Zfp668	0.9164	50.49	0.495	rgb(222,123,124)	1.9922	2,2
Zfp820	Zkscan17	-0.9164	50.49	-4.9E-01	rgb(111,152,236)	1.9922	2,2
Zfp91	Creg2	0.9164	50.49	0.493	rgb(222,123,124)	1.9922	2,2
Sp6	Arhgap17	0.9164	50.49	0.793	rgb(226, 65, 67)	1.9922	None
Bach1	Pfkp	-0.91394	50.48	-4.8E-01	rgb(113,154,235)	1.992	None
Batf	Ppp1r3b	0.91394	50.48	0.478	rgb(222,126,127)	1.992	None
Batf3	Ptprj	0.91394	50.48	0.48	rgb(222,125,126)	1.992	None
Bcl6	Evi2a	0.91394	50.48	0.483	rgb(222,125,126)	1.992	None
Bcl6b	Nqo2	0.91394	50.48	0.483	rgb(222,125,126)	1.992	None
Cebpb	Angptl6	0.91394	50.48	0.482	rgb(222,125,126)	1.992	None
Cebpb	Ddit4	0.91394	50.48	0.477	rgb(222,126,127)	1.992	None
Cebpg	Slc38a1	-0.91394	50.48	-4.8E-01	rgb(113,154,235)	1.992	None
Creb1	Bloc1s2	0.91394	50.48	0.481	rgb(222,125,126)	1.992	None
E2f1	Ccdc57	0.91394	50.48	0.481	rgb(222,125,126)	1.992	None
E2f1	Guca1a	-0.91394	50.48	-4.8E-01	rgb(113,154,235)	1.992	2,2
E2f4	B230217C12Rik	0.91394	50.48	0.475	rgb(222,126,127)	1.992	None
E2f4	Nucks1	0.91394	50.48	0.481	rgb(222,125,126)	1.992	None
Egr2	Tbc1d30	0.91394	50.48	0.484	rgb(222,124,125)	1.992	None
Elf1	Asb16	-0.91394	50.48	-4.8E-01	rgb(112,153,235)	1.992	None
Elk3	Tnni1	-0.91394	50.48	-4.8E-01	rgb(113,154,235)	1.992	2,2
Etv6	Clip3	-0.91394	50.48	-4.8E-01	rgb(113,154,235)	1.992	None
Fli1	Pacsin1	0.91394	50.48	0.475	rgb(222,126,127)	1.992	None
Fli1	Ssh2	0.91394	50.48	0.483	rgb(222,125,126)	1.992	None
Fosl1	Olfm2	0.91394	50.48	0.477	rgb(222,126,127)	1.992	None
Fosl1	Slc4a11	0.91394	50.48	0.484	rgb(222,125,126)	1.992	None
Fosl2	Alcam	0.91394	50.48	0.478	rgb(222,126,127)	1.992	None
Fosl2	Socs5	0.91394	50.48	0.485	rgb(222,124,125)	1.992	None
Foxj1	Pgap1	0.91394	50.48	0.477	rgb(222,126,127)	1.992	None
Foxo3	Bdh2	0.91394	50.48	0.478	rgb(222,126,127)	1.992	None
Gata1	Nfkb1	-0.91394	50.48	-4.8E-01	rgb(113,154,235)	1.992	None
Gata2	Sdc1	0.91394	50.48	0.476	rgb(222,126,127)	1.992	2,2
Gata2	Syn1	0.91394	50.48	0.477	rgb(222,126,127)	1.992	None
Gata3	Lclat1	0.91394	50.48	0.477	rgb(222,126,127)	1.992	None
Gtf2ird1	Parp9	0.91394	50.48	0.479	rgb(222,125,126)	1.992	None
Hey1	Zcchc2	0.91394	50.48	0.482	rgb(222,125,126)	1.992	None
Hif1a	Fam102a	0.91394	50.48	0.477	rgb(222,126,127)	1.992	None
Hif1a	Nphp3	0.91394	50.48	0.477	rgb(222,126,127)	1.992	2,2
Hif1a	Ppp1r3b	0.91394	50.48	0.483	rgb(222,125,126)	1.992	2,2
Hif1a	Pygl	0.91394	50.48	0.475	rgb(222,126,127)	1.992	2,2
Hif1a	Rab33a	0.91394	50.48	0.478	rgb(222,126,127)	1.992	2,2
Hif1a	Rnf113a1	0.91394	50.48	0.483	rgb(222,125,126)	1.992	2,2
Hlx	BC018473	-0.91394	50.48	-4.8E-01	rgb(113,154,235)	1.992	2,2
Hlx	Lactb	0.91394	50.48	0.475	rgb(222,126,127)	1.992	None
Hmga2	Jak2	-0.91394	50.48	-4.8E-01	rgb(113,153,235)	1.992	2,2
Hmx3	Il12rb2	0.91394	50.48	0.477	rgb(222,126,127)	1.992	None
Hsf4	Homez	-0.91394	50.48	-4.8E-01	rgb(114,154,235)	1.992	2,2
Ikzf4	Fam26f	0.91394	50.48	0.477	rgb(222,126,127)	1.992	None
Ikzf4	Gpr89	0.91394	50.48	0.476	rgb(222,126,127)	1.992	2,2
Irf2	Cmya5	0.91394	50.48	0.485	rgb(222,124,125)	1.992	None
Irf2	Lrmp	0.91394	50.48	0.48	rgb(222,125,126)	1.992	None
Irf2	Trat1	0.91394	50.48	0.478	rgb(222,126,127)	1.992	None
Kdm2b	Hist1h1b	0.91394	50.48	0.476	rgb(222,126,127)	1.992	2,2
Klf4	Anxa2	0.91394	50.48	0.476	rgb(222,126,127)	1.992	None
Klf4	Kcnk6	0.91394	50.48	0.475	rgb(222,126,127)	1.992	None
Lhx5	Rps6ka3	-0.91394	50.48	-4.8E-01	rgb(112,153,235)	1.992	None
Meis1	Kbtbd11	0.91394	50.48	0.479	rgb(222,126,127)	1.992	None
Meis1	Ppp1r3b	0.91394	50.48	0.482	rgb(222,125,126)	1.992	None
Meis3	Abcg3	0.91394	50.48	0.483	rgb(222,125,126)	1.992	None
Mnt	Rpusd2	0.91394	50.48	0.479	rgb(222,126,127)	1.992	2,2
Msc	Rbpms	0.91394	50.48	0.478	rgb(222,126,127)	1.992	2,2
Mxi1	Myadm	-0.91394	50.48	-4.8E-01	rgb(113,154,235)	1.992	None
Mypop	Gart	0.91394	50.48	0.481	rgb(222,125,126)	1.992	None
Nfe2l2	Tnip3	0.91394	50.48	0.48	rgb(222,125,126)	1.992	None
Nfic	Kctd21	-0.91394	50.48	-4.8E-01	rgb(112,153,235)	1.992	None
Nfkb1	Ptpn2	-0.91394	50.48	-4.8E-01	rgb(114,154,235)	1.992	None
Nfkb2	Nln	0.91394	50.48	0.48	rgb(222,125,126)	1.992	None
Nfkb2	Tnfsf8	0.91394	50.48	0.478	rgb(222,126,127)	1.992	None
Nkx3-1	Grpr	0.91394	50.48	0.477	rgb(222,126,127)	1.992	None
Nr1d1	Hsd17b7	0.91394	50.48	0.483	rgb(222,125,126)	1.992	2,2
Nr1d2	Dpy19l3	0.91394	50.48	0.476	rgb(222,126,127)	1.992	None
Nr1d2	Il1r1	0.91394	50.48	0.484	rgb(222,125,126)	1.992	None
Nr1d2	Il22	0.91394	50.48	0.484	rgb(222,125,126)	1.992	2,2
Nr4a1	Atmin	0.91394	50.48	0.48	rgb(222,125,126)	1.992	None
Otx1	Itgb1	0.91394	50.48	0.476	rgb(222,126,127)	1.992	None
Ovol1	Chd7	0.91394	50.48	0.484	rgb(222,124,125)	1.992	None
Ovol1	Sox5	0.91394	50.48	0.475	rgb(222,126,127)	1.992	None
Pou3f1	Nkain1	0.91394	50.48	0.483	rgb(222,125,126)	1.992	2,2
Prrx1	Zdhhc2	-0.91394	50.48	-4.8E-01	rgb(112,153,235)	1.992	2,2
Rara	Rgs14	0.91394	50.48	0.475	rgb(222,126,127)	1.992	None
Rest	Mbtd1	-0.91394	50.48	-4.8E-01	rgb(113,154,235)	1.992	None
Rest	Wdr81	0.91394	50.48	0.482	rgb(222,125,126)	1.992	None
Rfx1	Casz1	0.91394	50.48	0.479	rgb(222,126,127)	1.992	None
Rfx1	Inpp4b	-0.91394	50.48	-4.8E-01	rgb(113,154,235)	1.992	None
Rfx7	Als2cl	0.91394	50.48	0.477	rgb(222,126,127)	1.992	None
Six5	Cltb	-0.91394	50.48	-4.8E-01	rgb(112,153,235)	1.992	None
Smad3	Cdc14a	0.91394	50.48	0.477	rgb(222,126,127)	1.992	None
Smad3	Pik3r6	0.91394	50.48	0.483	rgb(222,125,126)	1.992	2,2
Sox13	Selp	0.91394	50.48	0.477	rgb(222,126,127)	1.992	None
Sox4	Mgat4b	-0.91394	50.48	-4.8E-01	rgb(113,154,235)	1.992	2,2
Sox4	Sdcbp2	0.91394	50.48	0.481	rgb(222,125,126)	1.992	None
Srebf2	Pim1	0.91394	50.48	0.478	rgb(222,126,127)	1.992	None
Srf	Padi2	0.91394	50.48	0.48	rgb(222,125,126)	1.992	None
Srf	Pigb	-0.91394	50.48	-4.8E-01	rgb(113,154,235)	1.992	None
Stat1	Myo3b	0.91394	50.48	0.476	rgb(222,126,127)	1.992	None
Stat3	Rbmx	-0.91394	50.48	-4.8E-01	rgb(112,153,235)	1.992	None
Stat4	Il2ra	0.91394	50.48	0.482	rgb(222,125,126)	1.992	None
Stat4	Mcf2l	0.91394	50.48	0.479	rgb(222,126,126)	1.992	2,2
Tbx21	Tapbpl	0.91394	50.48	0.482	rgb(222,125,126)	1.992	None
Tcf4	Fam174b	0.91394	50.48	0.483	rgb(222,125,126)	1.992	None
Tcf7l2	Zhx2	-0.91394	50.48	-4.8E-01	rgb(113,154,235)	1.992	None
Trp73	Exoc4	0.91394	50.48	0.478	rgb(222,126,127)	1.992	None
Trp73	Pmm1	0.91394	50.48	0.476	rgb(222,126,127)	1.992	2,2
Yy2	Sf3b3	0.91394	50.48	0.477	rgb(222,126,127)	1.992	None
Zbtb1	Abcb9	-0.91394	50.48	-4.8E-01	rgb(114,154,235)	1.992	2,2
Zbtb1	Bcl2a1d	-0.91394	50.48	-4.8E-01	rgb(113,154,235)	1.992	2,2
Zbtb33	Traf3	0.91394	50.48	0.479	rgb(222,125,126)	1.992	None
Zbtb7b	Lrmp	-0.91394	50.48	-4.8E-01	rgb(114,154,235)	1.992	None
Zbtb7b	Rps6ka3	0.91394	50.48	0.482	rgb(222,125,126)	1.992	None
Zbtb7c	Tnfsf9	-0.91394	50.48	-4.8E-01	rgb(113,154,235)	1.992	None
Zfp105	Aldh1l2	0.91394	50.48	0.481	rgb(222,125,126)	1.992	None
Zfp148	Mapre3	0.91394	50.48	0.479	rgb(222,125,126)	1.992	None
Zfp652	Mycn	0.91394	50.48	0.479	rgb(222,125,126)	1.992	2,2
Zkscan1	Cetn4	0.91394	50.48	0.476	rgb(222,126,127)	1.992	2,2
Casz1	Cdk6	0.91394	50.48	0.484	rgb(222,125,125)	1.992	2,2
Dach2	Crispld2	0.91394	50.48	0.476	rgb(222,126,127)	1.992	2,2
Dpf1	Porcn	0.91394	50.48	0.482	rgb(222,125,126)	1.992	2,2
Foxp2	Rimklb	0.91394	50.48	0.476	rgb(222,126,127)	1.992	2,2
Hmgb3	Ppap2a	0.91394	50.48	0.476	rgb(222,126,127)	1.992	2,2
Jazf1	Krt17	0.91394	50.48	0.479	rgb(222,125,126)	1.992	2,2
Klf6	Cd5l	0.91394	50.48	0.476	rgb(222,126,127)	1.992	2,2
L3mbtl3	Insm1	0.91394	50.48	0.48	rgb(222,125,126)	1.992	2,2
Mbnl2	Jup	0.91394	50.48	0.485	rgb(222,124,125)	1.992	2,2
Mbnl2	Rell1	0.91394	50.48	0.485	rgb(222,124,125)	1.992	2,2
Phf20	Ttbk2	0.91394	50.48	0.48	rgb(222,125,126)	1.992	2,2
Sgsm2	Fermt1	-0.91394	50.48	-4.8E-01	rgb(113,154,235)	1.992	2,2
Ski	C2cd2l	0.91394	50.48	0.475	rgb(222,126,127)	1.992	2,2
Skil	Aim1	0.91394	50.48	0.479	rgb(222,125,126)	1.992	2,2
Terf1	H1f0	0.91394	50.48	0.481	rgb(222,125,126)	1.992	2,2
Tigd2	Gprin3	0.91394	50.48	0.485	rgb(222,124,125)	1.992	2,2
Zbtb17	Cisd3	-0.91394	50.48	-4.8E-01	rgb(112,153,235)	1.992	2,2
Zeb2	Mtss1	-0.91394	50.48	-4.8E-01	rgb(113,154,235)	1.992	2,2
Zeb2	Sytl3	0.91394	50.48	0.484	rgb(222,125,126)	1.992	2,2
Zfp277	Vamp4	0.91394	50.48	0.484	rgb(222,125,125)	1.992	2,2
Zfp280b	Cd180	-0.91394	50.48	-4.8E-01	rgb(113,154,235)	1.992	2,2
Zfp35	Trim46	-0.91394	50.48	-4.8E-01	rgb(112,153,235)	1.992	2,2
Zfp362	Mmp7	-0.91394	50.48	-4.8E-01	rgb(113,154,235)	1.992	2,2
Zfp365	Slc19a2	0.91394	50.48	0.482	rgb(222,125,126)	1.992	2,2
Zfp385a	Gtse1	0.91394	50.48	0.481	rgb(222,125,126)	1.992	2,2
Zfp513	Mboat2	-0.91394	50.48	-4.8E-01	rgb(114,154,235)	1.992	2,2
Zfp53	Grina	0.91394	50.48	0.483	rgb(222,125,126)	1.992	2,2
Zfp629	Ccng1	-0.91394	50.48	-4.8E-01	rgb(113,154,235)	1.992	2,2
Zfp629	Hemgn	0.91394	50.48	0.477	rgb(222,126,127)	1.992	2,2
Zfp948	Mtx3	0.91394	50.48	0.478	rgb(222,126,127)	1.992	2,2
Zfp960	Spats2	-0.91394	50.48	-4.8E-01	rgb(114,154,235)	1.992	2,2
Zkscan17	Mgat4b	0.91394	50.48	0.482	rgb(222,125,126)	1.992	2,2
Ybx2	Hist3h2a	0.91394	50.48	0.793	rgb(226, 65, 67)	1.992	None
Sp6	Galk1	0.91394	50.48	0.793	rgb(226, 65, 67)	1.992	None
Zfp369	Cyp2d22	0.91394	50.48	0.793	rgb(226, 65, 67)	1.992	None
Ar	Clk3	0.91148	50.47	0.467	rgb(222,128,129)	1.9918	None
Bach1	Igsf9	0.91148	50.47	0.468	rgb(222,128,129)	1.9918	None
Bcl11b	Rapgef3	-0.91148	50.47	-4.7E-01	rgb(115,155,235)	1.9918	2,2
Bcl11b	Ticam2	0.91148	50.47	0.474	rgb(222,126,127)	1.9918	None
Bcl6b	Trim36	0.91148	50.47	0.47	rgb(222,127,128)	1.9918	None
Bhlhe41	Vldlr	0.91148	50.47	0.468	rgb(222,128,128)	1.9918	None
Creb1	Spats2l	0.91148	50.47	0.473	rgb(222,127,128)	1.9918	None
Creb3l2	Fes	0.91148	50.47	0.473	rgb(222,127,128)	1.9918	None
Crem	Gpr97	0.91148	50.47	0.47	rgb(222,127,128)	1.9918	2,2
Dmrt2	Mid2	0.91148	50.47	0.467	rgb(222,128,129)	1.9918	None
E2f1	Abhd15	0.91148	50.47	0.465	rgb(222,128,129)	1.9918	None
E2f1	Lrp8	0.91148	50.47	0.465	rgb(222,128,129)	1.9918	None
E2f4	Rpa2	0.91148	50.47	0.474	rgb(222,126,127)	1.9918	None
Ebf1	Amigo2	0.91148	50.47	0.47	rgb(222,127,128)	1.9918	2,2
Egr2	Ckap4	0.91148	50.47	0.465	rgb(222,128,129)	1.9918	2,2
Egr3	Ncs1	-0.91148	50.47	-4.7E-01	rgb(116,155,235)	1.9918	None
Egr3	Ralb	-0.91148	50.47	-4.7E-01	rgb(115,155,235)	1.9918	None
Fli1	1600014C10Rik	0.91148	50.47	0.469	rgb(222,127,128)	1.9918	None
Fli1	Sbno2	0.91148	50.47	0.469	rgb(222,127,128)	1.9918	None
Fosb	Stra6	-0.91148	50.47	-4.7E-01	rgb(115,155,235)	1.9918	None
Fosl1	Adam9	0.91148	50.47	0.468	rgb(222,128,129)	1.9918	None
Fosl1	Cdyl2	0.91148	50.47	0.472	rgb(222,127,128)	1.9918	None
Fosl1	Ctsb	0.91148	50.47	0.474	rgb(222,127,128)	1.9918	None
Fosl2	2210013O21Rik	-0.91148	50.47	-4.7E-01	rgb(115,155,235)	1.9918	None
Fosl2	Thbs1	0.91148	50.47	0.473	rgb(222,127,128)	1.9918	None
Foxb1	Trim12a	0.91148	50.47	0.469	rgb(222,127,128)	1.9918	None
Foxo3	Zdhhc15	0.91148	50.47	0.465	rgb(222,128,129)	1.9918	2,2
Gata1	Itgb3	0.91148	50.47	0.47	rgb(222,127,128)	1.9918	None
Gata1	Ripk2	0.91148	50.47	0.465	rgb(222,128,129)	1.9918	None
Gata1	Thnsl1	0.91148	50.47	0.467	rgb(222,128,129)	1.9918	None
Gata3	Cdc14a	0.91148	50.47	0.471	rgb(222,127,128)	1.9918	None
Hey1	Smyd5	0.91148	50.47	0.473	rgb(222,127,128)	1.9918	None
Hhex	Pard3	0.91148	50.47	0.468	rgb(222,128,129)	1.9918	None
Hic1	Samd1	0.91148	50.47	0.475	rgb(222,126,127)	1.9918	None
Hif1a	Plb1	-0.91148	50.47	-4.7E-01	rgb(115,155,235)	1.9918	2,2
Hif1a	Ppp1r3g	0.91148	50.47	0.467	rgb(222,128,129)	1.9918	2,2
Hif3a	Fam129c	-0.91148	50.47	-4.7E-01	rgb(115,155,235)	1.9918	2,2
Hmx3	Pde1a	0.91148	50.47	0.473	rgb(222,127,128)	1.9918	None
Irf2	Ifi203	0.91148	50.47	0.472	rgb(222,127,128)	1.9918	None
Irf7	Sh3bp4	0.91148	50.47	0.466	rgb(222,128,129)	1.9918	None
Irf9	Gbp6	0.91148	50.47	0.469	rgb(222,127,128)	1.9918	None
Jdp2	Srgap3	-0.91148	50.47	-4.7E-01	rgb(114,154,235)	1.9918	2,2
Jund	Anxa2	0.91148	50.47	0.472	rgb(222,127,128)	1.9918	None
Klf12	Zhx3	-0.91148	50.47	-4.7E-01	rgb(115,155,235)	1.9918	None
Klf13	F2rl1	0.91148	50.47	0.474	rgb(222,127,127)	1.9918	None
Klf2	Zfhx3	0.91148	50.47	0.468	rgb(222,128,129)	1.9918	None
Klf4	Gprc5a	0.91148	50.47	0.475	rgb(222,126,127)	1.9918	None
Klf4	Rnh1	0.91148	50.47	0.467	rgb(222,128,129)	1.9918	None
Klf5	Dgat1	0.91148	50.47	0.474	rgb(222,127,127)	1.9918	None
Klf8	Plekho2	0.91148	50.47	0.472	rgb(222,127,128)	1.9918	None
Lin54	Rraga	-0.91148	50.47	-4.7E-01	rgb(116,155,235)	1.9918	2,2
Maf	Rps6ka3	0.91148	50.47	0.471	rgb(222,127,128)	1.9918	None
Mnt	Adap1	-0.91148	50.47	-4.7E-01	rgb(114,154,235)	1.9918	None
Nfat5	Pcdh10	0.91148	50.47	0.468	rgb(222,128,129)	1.9918	None
Nfat5	Pde7a	0.91148	50.47	0.467	rgb(222,128,129)	1.9918	None
Nfatc2	Fez2	-0.91148	50.47	-4.7E-01	rgb(115,155,235)	1.9918	None
Nfe2l2	Dpep2	-0.91148	50.47	-4.7E-01	rgb(114,155,235)	1.9918	2,2
Nfe2l2	Impdh1	0.91148	50.47	0.466	rgb(222,128,129)	1.9918	2,2
Nfkb1	Ptpn11	0.91148	50.47	0.474	rgb(222,127,127)	1.9918	None
Nr3c2	Hrh2	0.91148	50.47	0.47	rgb(222,127,128)	1.9918	2,2
Nr4a3	Cox17	0.91148	50.47	0.467	rgb(222,128,129)	1.9918	None
Ovol1	Stap2	-0.91148	50.47	-4.7E-01	rgb(114,155,235)	1.9918	2,2
Ppard	Cxcl3	0.91148	50.47	0.469	rgb(222,127,128)	1.9918	2,2
Pparg	Fam26f	0.91148	50.47	0.466	rgb(222,128,129)	1.9918	None
Pparg	Rnf130	-0.91148	50.47	-4.7E-01	rgb(115,155,235)	1.9918	2,2
Pparg	Tox	0.91148	50.47	0.467	rgb(222,128,129)	1.9918	None
Rarg	Prkch	0.91148	50.47	0.466	rgb(222,128,129)	1.9918	None
Rbpj	Mapk3	-0.91148	50.47	-4.7E-01	rgb(115,155,235)	1.9918	2,2
Rfx2	Elovl7	0.91148	50.47	0.465	rgb(222,128,129)	1.9918	None
Rora	Adam12	0.91148	50.47	0.475	rgb(222,126,127)	1.9918	2,2
Rreb1	Inpp1	0.91148	50.47	0.465	rgb(222,128,129)	1.9918	None
Rxra	Ank1	0.91148	50.47	0.467	rgb(222,128,129)	1.9918	None
Rxra	Hrc	0.91148	50.47	0.475	rgb(222,126,127)	1.9918	None
Sall4	Ms4a6c	-0.91148	50.47	-4.7E-01	rgb(114,155,235)	1.9918	2,2
Sall4	Pde8a	-0.91148	50.47	-4.7E-01	rgb(115,155,235)	1.9918	2,2
Scrt1	Abat	-0.91148	50.47	-4.7E-01	rgb(115,155,235)	1.9918	2,2
Six1	Capn5	0.91148	50.47	0.473	rgb(222,127,128)	1.9918	None
Smad3	Ptprj	0.91148	50.47	0.473	rgb(222,127,128)	1.9918	None
Snai3	Slc26a10	-0.91148	50.47	-4.7E-01	rgb(116,156,235)	1.9918	2,2
Sox13	Ahnak	0.91148	50.47	0.471	rgb(222,127,128)	1.9918	None
Sox21	Arhgap10	-0.91148	50.47	-4.7E-01	rgb(115,155,235)	1.9918	None
Sp4	Mycn	0.91148	50.47	0.466	rgb(222,128,129)	1.9918	None
Spib	Treml2	-0.91148	50.47	-4.7E-01	rgb(115,155,235)	1.9918	None
Srebf1	4930503L19Rik	0.91148	50.47	0.466	rgb(222,128,129)	1.9918	None
Srebf1	Bbs5	0.91148	50.47	0.469	rgb(222,128,128)	1.9918	None
Srebf1	Cend1	0.91148	50.47	0.467	rgb(222,128,129)	1.9918	None
Srf	Hist1h1e	0.91148	50.47	0.466	rgb(222,128,129)	1.9918	None
Stat2	4930486L24Rik	-0.91148	50.47	-4.7E-01	rgb(115,155,235)	1.9918	None
Stat3	Frmd4b	0.91148	50.47	0.472	rgb(222,127,128)	1.9918	None
Stat3	Il9	0.91148	50.47	0.474	rgb(222,127,127)	1.9918	None
Stat4	Calcrl	-0.91148	50.47	-4.7E-01	rgb(115,155,235)	1.9918	2,2
Tcf4	Traf3	0.91148	50.47	0.47	rgb(222,127,128)	1.9918	None
Tcf7l1	Ticam2	0.91148	50.47	0.471	rgb(222,127,128)	1.9918	None
Thra	Stard8	0.91148	50.47	0.47	rgb(222,127,128)	1.9918	None
Thrb	Zfp36	0.91148	50.47	0.467	rgb(222,128,129)	1.9918	None
Topors	Cd79b	-0.91148	50.47	-4.7E-01	rgb(116,156,235)	1.9918	2,2
Zbtb1	Il1a	-0.91148	50.47	-4.7E-01	rgb(116,155,235)	1.9918	2,2
Zbtb1	Tmem229b	-0.91148	50.47	-4.7E-01	rgb(114,154,235)	1.9918	2,2
Zbtb6	Lime1	0.91148	50.47	0.465	rgb(222,128,129)	1.9918	2,2
Zbtb7a	Sqstm1	0.91148	50.47	0.474	rgb(222,126,127)	1.9918	None
Zfp219	Csnk1e	0.91148	50.47	0.471	rgb(222,127,128)	1.9918	None
Zfp263	Tpd52	0.91148	50.47	0.466	rgb(222,128,129)	1.9918	None
Zfp281	Ppard	0.91148	50.47	0.466	rgb(222,128,129)	1.9918	None
Zfp524	Gbp5	0.91148	50.47	0.466	rgb(222,128,129)	1.9918	2,2
Zfp628	Tmcc2	-0.91148	50.47	-4.7E-01	rgb(115,155,235)	1.9918	2,2
Zic2	Extl3	0.91148	50.47	0.467	rgb(222,128,129)	1.9918	2,2
Zkscan1	Fgd6	0.91148	50.47	0.468	rgb(222,128,129)	1.9918	None
Zkscan1	Mgll	0.91148	50.47	0.475	rgb(222,126,127)	1.9918	2,2
Zscan10	Pou2f2	0.91148	50.47	0.467	rgb(222,128,129)	1.9918	None
Aebp1	Hspg2	0.91148	50.47	0.47	rgb(222,127,128)	1.9918	2,2
Aebp2	Pgrmc1	-0.91148	50.47	-4.7E-01	rgb(115,155,235)	1.9918	2,2
Atmin	Litaf	0.91148	50.47	0.473	rgb(222,127,128)	1.9918	2,2
Atmin	Scyl2	0.91148	50.47	0.469	rgb(222,127,128)	1.9918	2,2
Casz1	Cd4	-0.91148	50.47	-4.7E-01	rgb(115,155,235)	1.9918	2,2
Cux1	Nsmaf	-0.91148	50.47	-4.7E-01	rgb(115,155,235)	1.9918	2,2
Eea1	Acot12	0.91148	50.47	0.466	rgb(222,128,129)	1.9918	2,2
Foxp2	Cacna1s	0.91148	50.47	0.474	rgb(222,126,127)	1.9918	2,2
Jazf1	9430020K01Rik	0.91148	50.47	0.468	rgb(222,128,129)	1.9918	2,2
Kdm5b	E330009J07Rik	0.91148	50.47	0.466	rgb(222,128,129)	1.9918	2,2
Kdm5b	Npas4	-0.91148	50.47	-4.7E-01	rgb(114,154,235)	1.9918	2,2
Klf6	Lgals1	0.91148	50.47	0.472	rgb(222,127,128)	1.9918	2,2
Klf6	Ric8	0.91148	50.47	0.467	rgb(222,128,129)	1.9918	2,2
Scmh1	Pml	0.91148	50.47	0.473	rgb(222,127,128)	1.9918	2,2
Trps1	Sirpa	-0.91148	50.47	-4.7E-01	rgb(115,155,235)	1.9918	2,2
Zbtb17	Dusp2	0.91148	50.47	0.47	rgb(222,127,128)	1.9918	2,2
Zbtb41	H1f0	-0.91148	50.47	-4.7E-01	rgb(114,154,235)	1.9918	2,2
Zbtb46	Idi2	0.91148	50.47	0.473	rgb(222,127,128)	1.9918	2,2
Zeb2	Tpm1	0.91148	50.47	0.467	rgb(222,128,129)	1.9918	2,2
Zfp109	Sh3gl3	0.91148	50.47	0.472	rgb(222,127,128)	1.9918	2,2
Zfp280b	Itgb1	0.91148	50.47	0.468	rgb(222,128,128)	1.9918	2,2
Zfp296	Ergic1	0.91148	50.47	0.467	rgb(222,128,129)	1.9918	2,2
Zfp35	Dhrs4	0.91148	50.47	0.466	rgb(222,128,129)	1.9918	2,2
Zfp385a	Slc19a2	0.91148	50.47	0.472	rgb(222,127,128)	1.9918	2,2
Zfp526	Glis1	0.91148	50.47	0.473	rgb(222,127,128)	1.9918	2,2
Zfp53	Unc13b	-0.91148	50.47	-4.7E-01	rgb(116,156,235)	1.9918	2,2
Zfp568	Prodh	0.91148	50.47	0.466	rgb(222,128,129)	1.9918	2,2
Zfp618	Trpa1	0.91148	50.47	0.469	rgb(222,127,128)	1.9918	2,2
Zfp64	Nppc	0.91148	50.47	0.466	rgb(222,128,129)	1.9918	2,2
Zfp692	Rpl36al	-0.91148	50.47	-4.7E-01	rgb(115,155,235)	1.9918	2,2
Zfp791	Zfp532	0.91148	50.47	0.473	rgb(222,127,128)	1.9918	2,2
Zfp827	Susd3	-0.91148	50.47	-4.7E-01	rgb(114,155,235)	1.9918	2,2
Zfp9	Fhod3	0.91148	50.47	0.474	rgb(222,126,127)	1.9918	2,2
Zfp956	Bambi	0.91148	50.47	0.472	rgb(222,127,128)	1.9918	2,2
Zhx3	Syne1	0.91148	50.47	0.467	rgb(222,128,129)	1.9918	2,2
Satb1	Lrba	0.91148	50.47	0.793	rgb(226, 65, 67)	1.9918	None
Satb2	Lrba	0.91148	50.47	0.793	rgb(226, 65, 67)	1.9918	None
Sp6	Plekhf1	0.91148	50.47	0.793	rgb(226, 65, 67)	1.9918	None
Ahr	Ahrr	0.90902	50.46	0.456	rgb(222,130,131)	1.9916	None
Ahrr	F2rl1	0.90902	50.46	0.459	rgb(222,129,130)	1.9916	None
Bach1	Gnaq	0.90902	50.46	0.459	rgb(222,129,130)	1.9916	None
Batf	Chm	0.90902	50.46	0.456	rgb(222,130,131)	1.9916	None
Batf	Mboat2	0.90902	50.46	0.455	rgb(222,130,131)	1.9916	None
Bhlhe40	Rfesd	-0.90902	50.46	-4.6E-01	rgb(118,157,234)	1.9916	None
Cebpb	B230217C12Rik	0.90902	50.46	0.459	rgb(222,129,130)	1.9916	None
Cebpb	Pycr1	0.90902	50.46	0.46	rgb(222,129,130)	1.9916	None
Creb1	Tsc22d3	0.90902	50.46	0.465	rgb(222,128,129)	1.9916	None
E2f1	Gnb5	-0.90902	50.46	-4.6E-01	rgb(117,156,235)	1.9916	None
Egr1	Dctpp1	0.90902	50.46	0.462	rgb(222,129,130)	1.9916	None
Egr1	Pts	0.90902	50.46	0.456	rgb(222,130,131)	1.9916	None
Egr2	Pgap1	0.90902	50.46	0.465	rgb(222,128,129)	1.9916	None
Elf1	5430427O19Rik	0.90902	50.46	0.462	rgb(222,129,130)	1.9916	None
Elf1	Cnnm4	-0.90902	50.46	-4.6E-01	rgb(118,157,234)	1.9916	None
Esr1	Nrp1	0.90902	50.46	0.459	rgb(222,129,130)	1.9916	None
Ets1	Gabbr1	0.90902	50.46	0.458	rgb(222,130,130)	1.9916	None
Ets1	Syne1	0.90902	50.46	0.461	rgb(222,129,130)	1.9916	None
Etv1	Mapk3	-0.90902	50.46	-4.6E-01	rgb(118,157,234)	1.9916	2,2
Fos	Sqstm1	-0.90902	50.46	-4.6E-01	rgb(117,156,235)	1.9916	None
Fosl1	Myof	0.90902	50.46	0.456	rgb(222,130,131)	1.9916	None
Fosl2	Enah	0.90902	50.46	0.464	rgb(222,128,129)	1.9916	2,2
Fosl2	Pparg	0.90902	50.46	0.456	rgb(222,130,131)	1.9916	None
Fosl2	Reps2	0.90902	50.46	0.461	rgb(222,129,130)	1.9916	None
Fosl2	Tert	-0.90902	50.46	-4.6E-01	rgb(117,156,235)	1.9916	None
Foxc1	Fbxo4	0.90902	50.46	0.461	rgb(222,129,130)	1.9916	None
Foxf2	Abcd3	0.90902	50.46	0.463	rgb(222,129,130)	1.9916	None
Gata1	Appl2	0.90902	50.46	0.457	rgb(222,130,131)	1.9916	None
Gata1	Urb1	-0.90902	50.46	-4.6E-01	rgb(117,156,234)	1.9916	2,2
Gata3	D430041D05Rik	0.90902	50.46	0.458	rgb(222,130,130)	1.9916	None
Gata3	Filip1l	0.90902	50.46	0.463	rgb(222,129,130)	1.9916	None
Hif1a	Ppap2c	0.90902	50.46	0.457	rgb(222,130,131)	1.9916	2,2
Hlf	Tef	-0.90902	50.46	-4.6E-01	rgb(116,156,235)	1.9916	2,2
Hlx	Calcrl	0.90902	50.46	0.463	rgb(222,129,129)	1.9916	None
Hmga2	Sox21	-0.90902	50.46	-4.6E-01	rgb(116,156,235)	1.9916	2,2
Hsf4	Zfp12	0.90902	50.46	0.46	rgb(222,129,130)	1.9916	None
Ikzf4	Ypel3	-0.90902	50.46	-4.6E-01	rgb(117,156,234)	1.9916	2,2
Irf2	Il10	-0.90902	50.46	-4.6E-01	rgb(118,156,234)	1.9916	None
Jun	Cav1	0.90902	50.46	0.455	rgb(222,130,131)	1.9916	2,2
Junb	Atrnl1	0.90902	50.46	0.462	rgb(222,129,130)	1.9916	None
Klf4	Syngr3	0.90902	50.46	0.456	rgb(222,130,131)	1.9916	None
Klf5	B930041F14Rik	0.90902	50.46	0.457	rgb(222,130,131)	1.9916	None
Klf7	Cdc42ep2	0.90902	50.46	0.463	rgb(222,129,129)	1.9916	None
Klf7	Ddit4	0.90902	50.46	0.464	rgb(222,128,129)	1.9916	None
Klf7	Prph	0.90902	50.46	0.46	rgb(222,129,130)	1.9916	2,2
Klf7	Tas1r3	-0.90902	50.46	-4.6E-01	rgb(117,156,234)	1.9916	None
Lcor	Psme1	0.90902	50.46	0.46	rgb(222,129,130)	1.9916	None
Lhx5	Lpxn	0.90902	50.46	0.462	rgb(222,129,130)	1.9916	None
Lhx6	Ccl1	0.90902	50.46	0.458	rgb(222,130,130)	1.9916	2,2
Lin54	Uqcrq	-0.90902	50.46	-4.6E-01	rgb(117,156,234)	1.9916	2,2
Maf	Icam1	-0.90902	50.46	-4.6E-01	rgb(118,157,234)	1.9916	None
Mafb	Cela1	0.90902	50.46	0.462	rgb(222,129,130)	1.9916	2,2
Meis1	Tex2	0.90902	50.46	0.457	rgb(222,130,131)	1.9916	2,2
Meis3	Evi5l	0.90902	50.46	0.463	rgb(222,129,129)	1.9916	None
Msx2	Fyn	-0.90902	50.46	-4.6E-01	rgb(117,156,235)	1.9916	None
Mxi1	Mlf1	-0.90902	50.46	-4.6E-01	rgb(118,157,234)	1.9916	None
Nfatc1	Hist2h2bb	0.90902	50.46	0.457	rgb(222,130,131)	1.9916	None
Nfatc2	Inpp4a	0.90902	50.46	0.464	rgb(222,128,129)	1.9916	None
Nfe2l2	Kdm6b	0.90902	50.46	0.456	rgb(222,130,131)	1.9916	None
Nfe2l2	Zbtb7c	0.90902	50.46	0.458	rgb(222,130,130)	1.9916	None
Nfic	Tmc6	0.90902	50.46	0.463	rgb(222,129,130)	1.9916	None
Nfkb1	Rufy3	0.90902	50.46	0.461	rgb(222,129,130)	1.9916	None
Nfkb2	Fam129a	0.90902	50.46	0.462	rgb(222,129,130)	1.9916	None
Nkx3-1	Fut8	0.90902	50.46	0.455	rgb(222,130,131)	1.9916	None
Nkx3-1	Zfp109	-0.90902	50.46	-4.6E-01	rgb(117,156,235)	1.9916	None
Nr1d2	Ccl20	0.90902	50.46	0.458	rgb(222,129,130)	1.9916	2,2
Nr1d2	S100a4	0.90902	50.46	0.461	rgb(222,129,130)	1.9916	2,2
Pou2af1	Cd200r4	0.90902	50.46	0.459	rgb(222,129,130)	1.9916	2,2
Ppara	2810429I04Rik	0.90902	50.46	0.458	rgb(222,130,130)	1.9916	None
Ppara	Adap1	0.90902	50.46	0.463	rgb(222,129,130)	1.9916	None
Rarg	Mllt6	0.90902	50.46	0.457	rgb(222,130,131)	1.9916	None
Rarg	Uqcrq	-0.90902	50.46	-4.6E-01	rgb(116,156,235)	1.9916	None
Rel	Anxa3	0.90902	50.46	0.455	rgb(222,130,131)	1.9916	None
Rel	Ero1l	0.90902	50.46	0.463	rgb(222,128,129)	1.9916	None
Rel	Icam1	0.90902	50.46	0.46	rgb(222,129,130)	1.9916	None
Rora	Cyth4	0.90902	50.46	0.461	rgb(222,129,130)	1.9916	None
Rora	Lgals3bp	0.90902	50.46	0.457	rgb(222,130,131)	1.9916	None
Rreb1	Gdi1	0.90902	50.46	0.455	rgb(222,130,131)	1.9916	None
Rreb1	Zfp36l1	0.90902	50.46	0.461	rgb(222,129,130)	1.9916	None
Runx2	Mex3d	-0.90902	50.46	-4.6E-01	rgb(116,156,235)	1.9916	None
Six1	Gpr65	-0.90902	50.46	-4.6E-01	rgb(117,156,234)	1.9916	2,2
Smad3	Abi3	0.90902	50.46	0.465	rgb(222,128,129)	1.9916	2,2
Smad3	Arsb	0.90902	50.46	0.461	rgb(222,129,130)	1.9916	None
Smad3	Gimap7	-0.90902	50.46	-4.6E-01	rgb(117,156,234)	1.9916	2,2
Smad3	Golm1	0.90902	50.46	0.459	rgb(222,129,130)	1.9916	None
Smad3	Ptgfrn	0.90902	50.46	0.463	rgb(222,129,130)	1.9916	None
Smad4	Ephx1	-0.90902	50.46	-4.6E-01	rgb(118,157,234)	1.9916	None
Sox12	Kbtbd11	0.90902	50.46	0.464	rgb(222,128,129)	1.9916	2,2
Sox6	Trim66	0.90902	50.46	0.464	rgb(222,128,129)	1.9916	2,2
Spib	4930523C07Rik	0.90902	50.46	0.456	rgb(222,130,131)	1.9916	None
Spib	Kctd12	0.90902	50.46	0.457	rgb(222,130,131)	1.9916	None
Srebf2	Cish	0.90902	50.46	0.459	rgb(222,129,130)	1.9916	None
Stat3	Chmp4b	0.90902	50.46	0.46	rgb(222,129,130)	1.9916	None
Stat3	Stx7	0.90902	50.46	0.464	rgb(222,128,129)	1.9916	None
Stat4	Gfra1	0.90902	50.46	0.46	rgb(222,129,130)	1.9916	None
Tcf3	Naga	0.90902	50.46	0.459	rgb(222,129,130)	1.9916	None
Tcf7l1	Gtf2i	0.90902	50.46	0.462	rgb(222,129,130)	1.9916	None
Tcf7l1	Tesk2	0.90902	50.46	0.457	rgb(222,130,131)	1.9916	None
Tcf7l2	Stra6	0.90902	50.46	0.463	rgb(222,129,129)	1.9916	None
Tcf7l2	Xkrx	-0.90902	50.46	-4.6E-01	rgb(117,156,235)	1.9916	None
Trp53	Lrrc28	0.90902	50.46	0.464	rgb(222,128,129)	1.9916	None
Trp53	Phlda3	0.90902	50.46	0.46	rgb(222,129,130)	1.9916	None
Xbp1	Gm6225	0.90902	50.46	0.456	rgb(222,130,131)	1.9916	None
Xbp1	Nfkb2	0.90902	50.46	0.457	rgb(222,130,131)	1.9916	None
Zbtb1	Inpp1	-0.90902	50.46	-4.6E-01	rgb(118,157,234)	1.9916	2,2
Zbtb33	Rnf135	-0.90902	50.46	-4.6E-01	rgb(117,156,235)	1.9916	None
Zbtb7b	Hey1	0.90902	50.46	0.458	rgb(222,130,130)	1.9916	None
Zfp105	Abtb2	-0.90902	50.46	-4.6E-01	rgb(118,156,234)	1.9916	None
Zfp281	Lyl1	0.90902	50.46	0.459	rgb(222,129,130)	1.9916	None
Zfp281	Rara	0.90902	50.46	0.462	rgb(222,129,130)	1.9916	None
Zfp524	Elovl7	0.90902	50.46	0.462	rgb(222,129,130)	1.9916	2,2
Zic5	Krt16	-0.90902	50.46	-4.6E-01	rgb(117,156,235)	1.9916	2,2
Atmin	Ramp3	0.90902	50.46	0.461	rgb(222,129,130)	1.9916	2,2
Cenpt	Clic1	0.90902	50.46	0.455	rgb(222,130,131)	1.9916	2,2
Cux1	Dst	0.90902	50.46	0.463	rgb(222,129,129)	1.9916	2,2
Foxp2	Gypc	0.90902	50.46	0.465	rgb(222,128,129)	1.9916	2,2
Jazf1	Enpp4	-0.90902	50.46	-4.6E-01	rgb(117,156,235)	1.9916	2,2
L3mbtl3	Dcaf17	0.90902	50.46	0.456	rgb(222,130,131)	1.9916	2,2
Mbnl2	St8sia6	0.90902	50.46	0.457	rgb(222,130,131)	1.9916	2,2
Mxd3	Smtn	0.90902	50.46	0.461	rgb(222,129,130)	1.9916	2,2
Mxd4	Tcp11l2	0.90902	50.46	0.457	rgb(222,130,131)	1.9916	2,2
Ncoa3	Abcd3	-0.90902	50.46	-4.6E-01	rgb(116,156,235)	1.9916	2,2
Plscr1	Tmc3	-0.90902	50.46	-4.6E-01	rgb(116,156,235)	1.9916	2,2
Prdm2	Kcnk6	0.90902	50.46	0.461	rgb(222,129,130)	1.9916	2,2
Prdm2	Macc1	0.90902	50.46	0.462	rgb(222,129,130)	1.9916	2,2
Satb1	Crat	0.90902	50.46	0.465	rgb(222,128,129)	1.9916	2,2
Satb1	Prickle1	-0.90902	50.46	-4.6E-01	rgb(117,156,234)	1.9916	2,2
Sgsm2	Tert	0.90902	50.46	0.456	rgb(222,130,131)	1.9916	2,2
Son	0610007P14Rik	-0.90902	50.46	-4.6E-01	rgb(117,156,234)	1.9916	2,2
Terf1	Lepre1	-0.90902	50.46	-4.6E-01	rgb(117,156,235)	1.9916	2,2
Thap3	Snx19	-0.90902	50.46	-4.6E-01	rgb(118,157,234)	1.9916	2,2
Zbtb17	Il10rb	-0.90902	50.46	-4.6E-01	rgb(116,156,235)	1.9916	2,2
Zeb2	Eml1	0.90902	50.46	0.46	rgb(222,129,130)	1.9916	2,2
Zfp101	Ptp4a3	-0.90902	50.46	-4.6E-01	rgb(118,157,234)	1.9916	2,2
Zfp112	Krt17	0.90902	50.46	0.463	rgb(222,129,129)	1.9916	2,2
Zfp26	Rbm15	0.90902	50.46	0.459	rgb(222,129,130)	1.9916	2,2
Zfp280b	Tacc2	0.90902	50.46	0.461	rgb(222,129,130)	1.9916	2,2
Zfp280b	Wisp1	0.90902	50.46	0.456	rgb(222,130,131)	1.9916	2,2
Zfp354c	Acpp	0.90902	50.46	0.459	rgb(222,129,130)	1.9916	2,2
Zfp354c	Aplp1	0.90902	50.46	0.457	rgb(222,130,131)	1.9916	2,2
Zfp358	Amdhd2	0.90902	50.46	0.464	rgb(222,128,129)	1.9916	2,2
Zfp385a	Bbc3	0.90902	50.46	0.455	rgb(222,130,131)	1.9916	2,2
Zfp444	Ptprcap	0.90902	50.46	0.465	rgb(222,128,129)	1.9916	2,2
Zfp473	1110032F04Rik	-0.90902	50.46	-4.6E-01	rgb(116,156,235)	1.9916	2,2
Zfp511	Pgrmc1	-0.90902	50.46	-4.6E-01	rgb(116,156,235)	1.9916	2,2
Zfp511	Ptpn2	0.90902	50.46	0.463	rgb(222,129,129)	1.9916	2,2
Zfp513	Bbs5	-0.90902	50.46	-4.6E-01	rgb(117,156,235)	1.9916	2,2
Zfp629	Zkscan17	0.90902	50.46	0.465	rgb(222,128,129)	1.9916	2,2
Zfp750	Cebpg	-0.90902	50.46	-4.6E-01	rgb(116,156,235)	1.9916	2,2
Zfp777	Per2	0.90902	50.46	0.462	rgb(222,129,130)	1.9916	2,2
Zfp869	9430020K01Rik	-0.90902	50.46	-4.6E-01	rgb(117,156,234)	1.9916	2,2
Zfp93	6530402F18Rik	0.90902	50.46	0.462	rgb(222,129,130)	1.9916	2,2
Zfp960	Masp2	0.90902	50.46	0.463	rgb(222,129,129)	1.9916	2,2
Zfp960	Ttbk2	0.90902	50.46	0.456	rgb(222,130,131)	1.9916	2,2
Ybx2	Kctd7	0.90902	50.46	0.793	rgb(226, 65, 67)	1.9916	None
Sp9	Armcx6	0.90902	50.46	0.793	rgb(226, 65, 67)	1.9916	None
Arid3a	Dirc2	0.90657	50.45	0.451	rgb(222,131,132)	1.9914	None
Arid5a	Mitf	0.90657	50.45	0.452	rgb(222,131,132)	1.9914	None
Arntl2	Ms4a4b	-0.90657	50.45	-4.5E-01	rgb(119,157,234)	1.9914	2,2
Atf6	Armcx6	0.90657	50.45	0.449	rgb(222,131,132)	1.9914	None
Bach1	Cmas	-0.90657	50.45	-4.5E-01	rgb(120,158,234)	1.9914	None
Batf	Smox	0.90657	50.45	0.452	rgb(222,131,132)	1.9914	None
Bcl11b	Hsd17b7	0.90657	50.45	0.454	rgb(222,130,131)	1.9914	None
Cebpb	BC021614	0.90657	50.45	0.45	rgb(222,131,132)	1.9914	None
Crem	Lama5	-0.90657	50.45	-4.5E-01	rgb(119,157,234)	1.9914	2,2
Dbp	Pqlc1	0.90657	50.45	0.446	rgb(222,132,133)	1.9914	2,2
Dmrt1	Vwa1	0.90657	50.45	0.453	rgb(222,130,131)	1.9914	None
E2f4	Gen1	0.90657	50.45	0.45	rgb(222,131,132)	1.9914	None
E2f4	Mesdc1	0.90657	50.45	0.45	rgb(222,131,132)	1.9914	None
Ebf1	Zbtb10	0.90657	50.45	0.453	rgb(222,130,131)	1.9914	None
Egr1	Cox6b2	0.90657	50.45	0.447	rgb(222,132,133)	1.9914	None
Egr1	Ggct	0.90657	50.45	0.452	rgb(222,131,132)	1.9914	None
Egr2	Nfkb1	0.90657	50.45	0.449	rgb(222,131,132)	1.9914	None
Elf1	Abi3	-0.90657	50.45	-4.5E-01	rgb(120,158,234)	1.9914	None
Elf1	Pld2	-0.90657	50.45	-4.5E-01	rgb(120,158,234)	1.9914	None
Erg	Appl2	0.90657	50.45	0.447	rgb(222,132,132)	1.9914	None
Esrra	Prr5l	0.90657	50.45	0.449	rgb(222,131,132)	1.9914	None
Etv6	Pts	0.90657	50.45	0.453	rgb(222,131,131)	1.9914	None
Etv6	Slco4a1	-0.90657	50.45	-4.5E-01	rgb(120,158,234)	1.9914	None
Fos	Tnfsf10	0.90657	50.45	0.449	rgb(222,131,132)	1.9914	None
Fosl1	Eif4e3	0.90657	50.45	0.452	rgb(222,131,132)	1.9914	None
Fosl2	Npr1	0.90657	50.45	0.445	rgb(222,132,133)	1.9914	None
Foxj1	Npc2	0.90657	50.45	0.447	rgb(222,132,133)	1.9914	None
Foxn3	Gmfg	0.90657	50.45	0.447	rgb(222,132,133)	1.9914	2,2
Foxn3	Selp	0.90657	50.45	0.455	rgb(222,130,131)	1.9914	None
Foxp1	F2rl1	0.90657	50.45	0.454	rgb(222,130,131)	1.9914	None
Foxp1	Sepp1	0.90657	50.45	0.455	rgb(222,130,131)	1.9914	None
Gata1	Auh	0.90657	50.45	0.452	rgb(222,131,132)	1.9914	None
Gata1	Serpinf1	0.90657	50.45	0.446	rgb(222,132,133)	1.9914	None
Gata1	Stambp	0.90657	50.45	0.449	rgb(222,131,132)	1.9914	None
Gata2	Erp27	0.90657	50.45	0.449	rgb(222,131,132)	1.9914	None
Gata2	Hsf2bp	0.90657	50.45	0.45	rgb(222,131,132)	1.9914	None
Gata2	Nt5e	0.90657	50.45	0.448	rgb(222,131,132)	1.9914	None
Gata3	Dtx4	0.90657	50.45	0.445	rgb(222,132,133)	1.9914	None
Gli3	Btbd11	0.90657	50.45	0.445	rgb(222,132,133)	1.9914	None
Glis2	Crebbp	0.90657	50.45	0.448	rgb(222,132,132)	1.9914	None
Hey1	Hspb11	-0.90657	50.45	-4.5E-01	rgb(118,157,234)	1.9914	None
Hmx3	Sema6d	0.90657	50.45	0.449	rgb(222,131,132)	1.9914	2,2
Ikzf4	Capn5	-0.90657	50.45	-4.5E-01	rgb(120,158,234)	1.9914	2,2
Irf8	Igtp	0.90657	50.45	0.451	rgb(222,131,132)	1.9914	None
Irf9	Dtx3l	0.90657	50.45	0.455	rgb(222,130,131)	1.9914	None
Klf13	Papss1	0.90657	50.45	0.451	rgb(222,131,132)	1.9914	None
Klf2	Pacs1	0.90657	50.45	0.452	rgb(222,131,132)	1.9914	None
Klf4	Hexb	0.90657	50.45	0.449	rgb(222,131,132)	1.9914	None
Klf4	Mt1	0.90657	50.45	0.446	rgb(222,132,133)	1.9914	None
Klf4	Tmem205	0.90657	50.45	0.451	rgb(222,131,132)	1.9914	None
Klf7	Rasgrp2	0.90657	50.45	0.448	rgb(222,131,132)	1.9914	None
Lcor	Lsp1	0.90657	50.45	0.455	rgb(222,130,131)	1.9914	2,2
Maf	Cd81	-0.90657	50.45	-4.5E-01	rgb(120,158,234)	1.9914	None
Mef2d	Aen	0.90657	50.45	0.449	rgb(222,131,132)	1.9914	2,2
Meis1	Acvrl1	0.90657	50.45	0.452	rgb(222,131,131)	1.9914	2,2
Meis1	Crtc1	-0.90657	50.45	-4.5E-01	rgb(119,158,234)	1.9914	None
Meis2	Tmem38b	0.90657	50.45	0.447	rgb(222,132,132)	1.9914	None
Mxi1	Adarb1	0.90657	50.45	0.447	rgb(222,132,133)	1.9914	None
Mxi1	Urb1	0.90657	50.45	0.449	rgb(222,131,132)	1.9914	None
Myc	Acy1	0.90657	50.45	0.449	rgb(222,131,132)	1.9914	None
Mycn	Abca5	-0.90657	50.45	-4.5E-01	rgb(119,157,234)	1.9914	None
Nfe2l2	Naca	0.90657	50.45	0.446	rgb(222,132,133)	1.9914	2,2
Nfe2l2	Ptprs	-0.90657	50.45	-4.5E-01	rgb(118,157,234)	1.9914	None
Nfkb2	Ahnak	0.90657	50.45	0.445	rgb(222,132,133)	1.9914	None
Nfkb2	Nostrin	0.90657	50.45	0.449	rgb(222,131,132)	1.9914	2,2
Nkx3-1	Herc4	0.90657	50.45	0.454	rgb(222,130,131)	1.9914	None
Nkx3-1	Itpr1	-0.90657	50.45	-4.5E-01	rgb(118,157,234)	1.9914	None
Nr1d1	Nsf	0.90657	50.45	0.45	rgb(222,131,132)	1.9914	2,2
Nr1d1	Stard8	0.90657	50.45	0.448	rgb(222,131,132)	1.9914	2,2
Nr1d2	Il23r	0.90657	50.45	0.452	rgb(222,131,132)	1.9914	None
Nr4a1	Fbxo44	-0.90657	50.45	-4.5E-01	rgb(120,158,234)	1.9914	2,2
Nr4a1	Sema4c	0.90657	50.45	0.452	rgb(222,131,132)	1.9914	None
Nr4a2	Pla2g4f	0.90657	50.45	0.449	rgb(222,131,132)	1.9914	2,2
Pbx2	Ifi27l2a	0.90657	50.45	0.45	rgb(222,131,132)	1.9914	None
Pbx2	Ncdn	-0.90657	50.45	-4.5E-01	rgb(120,158,234)	1.9914	2,2
Pbx2	Nedd9	-0.90657	50.45	-4.5E-01	rgb(120,158,234)	1.9914	None
Pou2af1	Cstf2t	0.90657	50.45	0.449	rgb(222,131,132)	1.9914	2,2
Pou3f1	Slc7a3	-0.90657	50.45	-4.5E-01	rgb(120,158,234)	1.9914	2,2
Pou6f1	Arhgef6	0.90657	50.45	0.453	rgb(222,130,131)	1.9914	None
Prrx1	Slc9a9	0.90657	50.45	0.445	rgb(222,132,133)	1.9914	None
Rel	Nfat5	0.90657	50.45	0.451	rgb(222,131,132)	1.9914	None
Rela	F3	0.90657	50.45	0.447	rgb(222,132,132)	1.9914	None
Rela	Rhobtb1	0.90657	50.45	0.449	rgb(222,131,132)	1.9914	None
Relb	Marcksl1	0.90657	50.45	0.45	rgb(222,131,132)	1.9914	None
Relb	Wls	0.90657	50.45	0.451	rgb(222,131,132)	1.9914	None
Six1	Kcnf1	0.90657	50.45	0.451	rgb(222,131,132)	1.9914	2,2
Six5	Nkain1	-0.90657	50.45	-4.5E-01	rgb(119,158,234)	1.9914	2,2
Smad3	Calhm2	0.90657	50.45	0.452	rgb(222,131,132)	1.9914	2,2
Smad3	Endod1	0.90657	50.45	0.451	rgb(222,131,132)	1.9914	None
Sp110	Aif1	-0.90657	50.45	-4.5E-01	rgb(119,158,234)	1.9914	2,2
Sp3	Atcay	0.90657	50.45	0.451	rgb(222,131,132)	1.9914	None
Sp3	Olfml2a	0.90657	50.45	0.45	rgb(222,131,132)	1.9914	None
Sp4	Arhgdig	0.90657	50.45	0.445	rgb(222,132,133)	1.9914	None
Spib	Gbp9	0.90657	50.45	0.447	rgb(222,132,132)	1.9914	None
Srebf1	Psme1	-0.90657	50.45	-4.5E-01	rgb(118,157,234)	1.9914	None
Srebf2	Cnnm4	0.90657	50.45	0.45	rgb(222,131,132)	1.9914	None
Srebf2	Gtf2i	-0.90657	50.45	-4.5E-01	rgb(119,157,234)	1.9914	None
Stat1	St3gal1	-0.90657	50.45	-4.5E-01	rgb(120,158,234)	1.9914	None
Stat3	Klhl6	0.90657	50.45	0.446	rgb(222,132,133)	1.9914	2,2
Stat3	Ppm1j	0.90657	50.45	0.446	rgb(222,132,133)	1.9914	2,2
Stat4	Abcd3	-0.90657	50.45	-4.5E-01	rgb(119,157,234)	1.9914	2,2
Stat4	Cndp2	0.90657	50.45	0.454	rgb(222,130,131)	1.9914	None
Stat5b	Cd200r1	0.90657	50.45	0.45	rgb(222,131,132)	1.9914	None
Tcf4	Bspry	0.90657	50.45	0.452	rgb(222,131,132)	1.9914	None
Tef	Arhgef6	0.90657	50.45	0.45	rgb(222,131,132)	1.9914	2,2
Topors	Plxna1	0.90657	50.45	0.45	rgb(222,131,132)	1.9914	2,2
Trp53	Vasn	-0.90657	50.45	-4.5E-01	rgb(120,158,234)	1.9914	2,2
Vdr	Rara	0.90657	50.45	0.454	rgb(222,130,131)	1.9914	None
Xbp1	2810454H06Rik	0.90657	50.45	0.446	rgb(222,132,133)	1.9914	None
Zbtb33	Ccdc28b	-0.90657	50.45	-4.5E-01	rgb(119,158,234)	1.9914	None
Zbtb7a	Chd7	0.90657	50.45	0.447	rgb(222,132,132)	1.9914	None
Zbtb7a	Trp53i13	0.90657	50.45	0.449	rgb(222,131,132)	1.9914	None
Zfp182	Mapk11	0.90657	50.45	0.45	rgb(222,131,132)	1.9914	2,2
Zfp202	Rcan3	0.90657	50.45	0.453	rgb(222,130,131)	1.9914	None
Zfp219	Idh1	-0.90657	50.45	-4.5E-01	rgb(119,157,234)	1.9914	None
Zfp523	Atp6v0d2	-0.90657	50.45	-4.5E-01	rgb(119,158,234)	1.9914	None
Zfp523	Krt17	0.90657	50.45	0.447	rgb(222,132,133)	1.9914	None
Zfp628	4930506M07Rik	-0.90657	50.45	-4.5E-01	rgb(120,158,234)	1.9914	2,2
Zfx	Ankrd13c	0.90657	50.45	0.45	rgb(222,131,132)	1.9914	None
Zkscan1	B4galnt4	0.90657	50.45	0.448	rgb(222,131,132)	1.9914	2,2
Zkscan1	Cd96	-0.90657	50.45	-4.5E-01	rgb(119,158,234)	1.9914	2,2
Zkscan1	Ltb	-0.90657	50.45	-4.5E-01	rgb(119,157,234)	1.9914	2,2
Zscan10	Apitd1	0.90657	50.45	0.454	rgb(222,130,131)	1.9914	None
Casz1	Sqle	-0.90657	50.45	-4.5E-01	rgb(119,157,234)	1.9914	2,2
Csrnp1	Socs3	0.90657	50.45	0.448	rgb(222,131,132)	1.9914	2,2
Cux1	Dlst	-0.90657	50.45	-4.5E-01	rgb(120,158,234)	1.9914	2,2
Cux1	Rab39b	-0.90657	50.45	-4.5E-01	rgb(118,157,234)	1.9914	2,2
Cux1	Tgfbr1	0.90657	50.45	0.45	rgb(222,131,132)	1.9914	2,2
Cux1	Unc93b1	-0.90657	50.45	-4.5E-01	rgb(118,157,234)	1.9914	2,2
Fbxl19	Fth1	-0.90657	50.45	-4.5E-01	rgb(118,157,234)	1.9914	2,2
Jazf1	Pim1	-0.90657	50.45	-4.5E-01	rgb(120,158,234)	1.9914	2,2
Kdm5b	Gpr15	-0.90657	50.45	-4.5E-01	rgb(119,157,234)	1.9914	2,2
L3mbtl3	Ptk2	-0.90657	50.45	-4.5E-01	rgb(119,157,234)	1.9914	2,2
Lin28b	Zcchc3	0.90657	50.45	0.451	rgb(222,131,132)	1.9914	2,2
Lyl1	Padi3	0.90657	50.45	0.455	rgb(222,130,131)	1.9914	2,2
Mbnl2	Heca	0.90657	50.45	0.452	rgb(222,131,132)	1.9914	2,2
Ncoa2	Hrh2	0.90657	50.45	0.448	rgb(222,131,132)	1.9914	2,2
Ncoa3	Tmem38b	-0.90657	50.45	-4.5E-01	rgb(120,158,234)	1.9914	2,2
Pcgf2	Dcakd	0.90657	50.45	0.449	rgb(222,131,132)	1.9914	2,2
Phf20	Tex15	0.90657	50.45	0.446	rgb(222,132,133)	1.9914	2,2
Satb1	Cd226	-0.90657	50.45	-4.5E-01	rgb(118,157,234)	1.9914	2,2
Satb1	Tert	-0.90657	50.45	-4.5E-01	rgb(119,157,234)	1.9914	2,2
Sgsm2	Pcsk9	0.90657	50.45	0.45	rgb(222,131,132)	1.9914	2,2
Sgsm2	Vav2	0.90657	50.45	0.446	rgb(222,132,133)	1.9914	2,2
Tigd2	Mcm9	-0.90657	50.45	-4.5E-01	rgb(120,158,234)	1.9914	2,2
Trps1	Ctnna1	0.90657	50.45	0.453	rgb(222,131,131)	1.9914	2,2
Zbed3	Sh2b1	0.90657	50.45	0.448	rgb(222,131,132)	1.9914	2,2
Zbtb32	Acsl6	0.90657	50.45	0.446	rgb(222,132,133)	1.9914	2,2
Zeb2	Oaf	0.90657	50.45	0.448	rgb(222,131,132)	1.9914	2,2
Zeb2	Tubb6	0.90657	50.45	0.451	rgb(222,131,132)	1.9914	2,2
Zfp273	Gypc	0.90657	50.45	0.454	rgb(222,130,131)	1.9914	2,2
Zfp28	Mapkbp1	0.90657	50.45	0.448	rgb(222,131,132)	1.9914	2,2
Zfp280b	Myo6	0.90657	50.45	0.454	rgb(222,130,131)	1.9914	2,2
Zfp354c	Dpf1	0.90657	50.45	0.447	rgb(222,132,132)	1.9914	2,2
Zfp365	Cd81	0.90657	50.45	0.446	rgb(222,132,133)	1.9914	2,2
Zfp395	Slc39a14	-0.90657	50.45	-4.5E-01	rgb(119,157,234)	1.9914	2,2
Zfp750	Pik3r3	0.90657	50.45	0.454	rgb(222,130,131)	1.9914	2,2
Zfp874a	Nrp2	-0.90657	50.45	-4.5E-01	rgb(120,158,234)	1.9914	2,2
Zfp91	Naca	-0.90657	50.45	-4.5E-01	rgb(120,158,234)	1.9914	2,2
Zfp960	Kifc3	0.90657	50.45	0.446	rgb(222,132,133)	1.9914	2,2
Lyl1	4933406I18Rik	0.90657	50.45	0.793	rgb(226, 65, 67)	1.9914	None
Lyl1	Slc39a14	0.90657	50.45	0.793	rgb(226, 65, 67)	1.9914	None
Tal2	4933406I18Rik	0.90657	50.45	0.793	rgb(226, 65, 67)	1.9914	None
Tal2	Slc39a14	0.90657	50.45	0.793	rgb(226, 65, 67)	1.9914	None
Sp6	Trip10	0.90657	50.45	0.793	rgb(226, 65, 67)	1.9914	None
Sp9	Ckap4	0.90657	50.45	0.793	rgb(226, 65, 67)	1.9914	2,2
Sp9	Gbp10	0.90657	50.45	0.793	rgb(226, 65, 67)	1.9914	None
Zfp369	Fut8	0.90657	50.45	0.793	rgb(226, 65, 67)	1.9914	None
Ar	Cs	0.90411	50.44	0.443	rgb(222,132,133)	1.9912	2,2
Arid2	Gm11346	0.90411	50.44	0.435	rgb(222,134,135)	1.9912	None
Arid3b	Itm2a	0.90411	50.44	0.436	rgb(222,134,135)	1.9912	None
Ascl2	Tnnt1	-0.90411	50.44	-4.4E-01	rgb(122,159,234)	1.9912	None
Atf2	Maff	0.90411	50.44	0.439	rgb(222,133,134)	1.9912	None
Batf	Galc	0.90411	50.44	0.442	rgb(222,133,133)	1.9912	None
Batf	Tfg	0.90411	50.44	0.438	rgb(222,133,134)	1.9912	None
Bcl6b	Armcx2	0.90411	50.44	0.437	rgb(222,134,134)	1.9912	None
Bhlhe40	Nhsl2	0.90411	50.44	0.438	rgb(222,133,134)	1.9912	None
Bhlhe41	Batf3	0.90411	50.44	0.44	rgb(222,133,134)	1.9912	None
Cebpg	Ahnak	0.90411	50.44	0.437	rgb(222,134,134)	1.9912	None
Cenpb	Tubb2b	0.90411	50.44	0.444	rgb(222,132,133)	1.9912	2,2
Dbp	Ramp3	0.90411	50.44	0.441	rgb(222,133,134)	1.9912	None
Dmrt1	Hspa4l	0.90411	50.44	0.439	rgb(222,133,134)	1.9912	2,2
E2f1	Dcp2	0.90411	50.44	0.438	rgb(222,133,134)	1.9912	None
E2f4	Smpd4	0.90411	50.44	0.444	rgb(222,132,133)	1.9912	None
Ebf1	Rassf3	0.90411	50.44	0.437	rgb(222,134,134)	1.9912	None
Ebf1	Sqstm1	0.90411	50.44	0.444	rgb(222,132,133)	1.9912	None
Ebf1	Tnfsf8	0.90411	50.44	0.437	rgb(222,134,134)	1.9912	None
Epas1	Cdk5	-0.90411	50.44	-4.4E-01	rgb(121,159,234)	1.9912	None
Epas1	Il2rb	0.90411	50.44	0.436	rgb(222,134,135)	1.9912	None
Etv2	Cass4	0.90411	50.44	0.44	rgb(222,133,134)	1.9912	None
Fli1	Arrb2	0.90411	50.44	0.44	rgb(222,133,134)	1.9912	None
Foxc1	Hspa2	0.90411	50.44	0.437	rgb(222,134,134)	1.9912	None
Foxh1	Ctss	0.90411	50.44	0.439	rgb(222,133,134)	1.9912	None
Foxp3	Ctla2a	0.90411	50.44	0.442	rgb(222,133,133)	1.9912	None
Foxq1	Edem1	0.90411	50.44	0.439	rgb(222,133,134)	1.9912	None
Gata1	Dgat1	0.90411	50.44	0.444	rgb(222,132,133)	1.9912	None
Gata3	Mllt3	0.90411	50.44	0.442	rgb(222,133,133)	1.9912	None
Hdx	Pcdhga5	0.90411	50.44	0.439	rgb(222,133,134)	1.9912	None
Hey1	Aldoa	-0.90411	50.44	-4.4E-01	rgb(121,158,234)	1.9912	None
Hif1a	Mxi1	0.90411	50.44	0.44	rgb(222,133,134)	1.9912	2,2
Hif1a	Rnf181	0.90411	50.44	0.445	rgb(222,132,133)	1.9912	2,2
Hmg20b	Mmd	0.90411	50.44	0.436	rgb(222,134,135)	1.9912	2,2
Hmx3	Alpk2	0.90411	50.44	0.437	rgb(222,134,134)	1.9912	None
Homez	Pcdhgc4	0.90411	50.44	0.442	rgb(222,133,133)	1.9912	None
Hoxd11	Cald1	0.90411	50.44	0.44	rgb(222,133,134)	1.9912	2,2
Hsf1	Ascl4	0.90411	50.44	0.438	rgb(222,133,134)	1.9912	None
Irf2	Stap1	0.90411	50.44	0.441	rgb(222,133,134)	1.9912	None
Irf7	Fbn1	0.90411	50.44	0.44	rgb(222,133,134)	1.9912	2,2
Irf8	Parp9	0.90411	50.44	0.442	rgb(222,133,133)	1.9912	None
Klf3	Ephx1	0.90411	50.44	0.436	rgb(222,134,135)	1.9912	None
Klf3	Vim	0.90411	50.44	0.44	rgb(222,133,134)	1.9912	None
Lhx5	Cacnb3	0.90411	50.44	0.441	rgb(222,133,134)	1.9912	2,2
Mafb	Lhfp	0.90411	50.44	0.437	rgb(222,133,134)	1.9912	2,2
Mafb	Wnt10a	-0.90411	50.44	-4.4E-01	rgb(121,158,234)	1.9912	2,2
Maff	Gbp5	0.90411	50.44	0.44	rgb(222,133,134)	1.9912	None
Meis1	Rhoq	0.90411	50.44	0.443	rgb(222,132,133)	1.9912	None
Meis2	Lhpp	0.90411	50.44	0.437	rgb(222,133,134)	1.9912	None
Msx2	Adamts20	0.90411	50.44	0.439	rgb(222,133,134)	1.9912	None
Myc	Heca	-0.90411	50.44	-4.4E-01	rgb(122,159,234)	1.9912	None
Nfat5	Vdr	0.90411	50.44	0.441	rgb(222,133,134)	1.9912	None
Nr1d1	2310007L24Rik	0.90411	50.44	0.439	rgb(222,133,134)	1.9912	2,2
Nr1d1	Alpk2	0.90411	50.44	0.439	rgb(222,133,134)	1.9912	None
Nr2f1	Pgm2	0.90411	50.44	0.442	rgb(222,133,133)	1.9912	None
Nr4a1	Ept1	0.90411	50.44	0.438	rgb(222,133,134)	1.9912	None
Nr4a1	Rgs14	-0.90411	50.44	-4.4E-01	rgb(122,159,234)	1.9912	None
Nr4a1	Thap2	0.90411	50.44	0.44	rgb(222,133,134)	1.9912	None
Nr4a2	Egln3	-0.90411	50.44	-4.4E-01	rgb(122,159,234)	1.9912	2,2
Otx1	Il23r	-0.90411	50.44	-4.4E-01	rgb(122,159,234)	1.9912	None
Pou2f2	Ddit4l	0.90411	50.44	0.438	rgb(222,133,134)	1.9912	None
Prdm1	Dzip1	0.90411	50.44	0.44	rgb(222,133,134)	1.9912	None
Prdm1	Idi2	0.90411	50.44	0.435	rgb(222,134,135)	1.9912	None
Prrx1	Dusp14	-0.90411	50.44	-4.4E-01	rgb(122,159,234)	1.9912	2,2
Rel	Sqle	0.90411	50.44	0.435	rgb(222,134,135)	1.9912	None
Relb	Grap	0.90411	50.44	0.442	rgb(222,133,133)	1.9912	None
Relb	Iqgap2	-0.90411	50.44	-4.4E-01	rgb(122,159,234)	1.9912	None
Relb	Tnfsf9	0.90411	50.44	0.436	rgb(222,134,135)	1.9912	None
Rest	Hist2h4	0.90411	50.44	0.444	rgb(222,132,133)	1.9912	None
Rreb1	Ern1	0.90411	50.44	0.437	rgb(222,133,134)	1.9912	None
Runx1	Dusp6	0.90411	50.44	0.44	rgb(222,133,134)	1.9912	None
Rxra	Syn2	0.90411	50.44	0.437	rgb(222,134,134)	1.9912	None
Sall3	Pmm1	0.90411	50.44	0.437	rgb(222,134,134)	1.9912	None
Scrt1	Twsg1	0.90411	50.44	0.44	rgb(222,133,134)	1.9912	None
Six1	Phf6	-0.90411	50.44	-4.4E-01	rgb(122,159,234)	1.9912	2,2
Smad3	Ahr	0.90411	50.44	0.438	rgb(222,133,134)	1.9912	2,2
Smad3	Ctla2b	0.90411	50.44	0.444	rgb(222,132,133)	1.9912	None
Smad3	Gbp4	-0.90411	50.44	-4.4E-01	rgb(122,159,234)	1.9912	2,2
Smad3	Pdcd1	0.90411	50.44	0.442	rgb(222,133,133)	1.9912	None
Smad3	Ss18	0.90411	50.44	0.444	rgb(222,132,133)	1.9912	None
Smad3	Tgfbr1	0.90411	50.44	0.436	rgb(222,134,135)	1.9912	2,2
Snai3	Picalm	0.90411	50.44	0.437	rgb(222,134,134)	1.9912	None
Sox15	A1cf	0.90411	50.44	0.443	rgb(222,132,133)	1.9912	None
Sp3	Abhd12b	0.90411	50.44	0.438	rgb(222,133,134)	1.9912	None
Sp3	Ivd	0.90411	50.44	0.441	rgb(222,133,134)	1.9912	None
Sp3	Otx1	0.90411	50.44	0.44	rgb(222,133,134)	1.9912	None
Srf	Lime1	0.90411	50.44	0.438	rgb(222,133,134)	1.9912	None
Srf	Lyrm1	0.90411	50.44	0.443	rgb(222,132,133)	1.9912	None
Srf	S100a13	0.90411	50.44	0.437	rgb(222,133,134)	1.9912	None
Stat1	Ckap4	-0.90411	50.44	-4.4E-01	rgb(121,159,234)	1.9912	2,2
Stat1	Crybg3	0.90411	50.44	0.44	rgb(222,133,134)	1.9912	None
Stat1	Eaf2	0.90411	50.44	0.444	rgb(222,132,133)	1.9912	None
Stat3	Cdh3	-0.90411	50.44	-4.4E-01	rgb(121,159,234)	1.9912	None
Stat3	Mapk14	-0.90411	50.44	-4.4E-01	rgb(122,159,234)	1.9912	None
Stat3	Ptpn1	0.90411	50.44	0.436	rgb(222,134,135)	1.9912	None
Stat4	Il24	0.90411	50.44	0.435	rgb(222,134,135)	1.9912	None
Stat4	Spry2	-0.90411	50.44	-4.4E-01	rgb(121,158,234)	1.9912	None
Stat4	Tmem35	0.90411	50.44	0.441	rgb(222,133,134)	1.9912	None
Stat5b	Gp49a	0.90411	50.44	0.437	rgb(222,134,134)	1.9912	2,2
Tcf7l1	Hist1h1b	-0.90411	50.44	-4.4E-01	rgb(121,159,234)	1.9912	2,2
Tead3	Cdkl5	0.90411	50.44	0.436	rgb(222,134,135)	1.9912	None
Tef	Pvt1	0.90411	50.44	0.439	rgb(222,133,134)	1.9912	None
Thra	Ahnak	0.90411	50.44	0.441	rgb(222,133,134)	1.9912	None
Thrb	Fam102a	0.90411	50.44	0.442	rgb(222,133,133)	1.9912	None
Thrb	Mllt6	-0.90411	50.44	-4.4E-01	rgb(122,159,234)	1.9912	None
Trp53	Zfp365	0.90411	50.44	0.44	rgb(222,133,134)	1.9912	None
Trp73	Perp	0.90411	50.44	0.444	rgb(222,132,133)	1.9912	None
Vax2	Gatsl2	0.90411	50.44	0.445	rgb(222,132,133)	1.9912	2,2
Zbtb33	Lysmd4	-0.90411	50.44	-4.4E-01	rgb(122,159,234)	1.9912	None
Zbtb4	Ssbp4	0.90411	50.44	0.44	rgb(222,133,134)	1.9912	None
Zbtb7a	Epb4.1l1	0.90411	50.44	0.439	rgb(222,133,134)	1.9912	2,2
Zbtb7a	Syngr1	0.90411	50.44	0.438	rgb(222,133,134)	1.9912	None
Zbtb7b	Dazap2	0.90411	50.44	0.442	rgb(222,133,133)	1.9912	None
Zfp105	Asns	0.90411	50.44	0.442	rgb(222,133,133)	1.9912	None
Zfp148	4930523C07Rik	0.90411	50.44	0.443	rgb(222,132,133)	1.9912	None
Zfp202	Znrf1	0.90411	50.44	0.438	rgb(222,133,134)	1.9912	2,2
Zfp263	Sra1	0.90411	50.44	0.441	rgb(222,133,134)	1.9912	None
Zfp281	Pmm1	-0.90411	50.44	-4.4E-01	rgb(122,159,234)	1.9912	None
Zfp281	Wipi1	0.90411	50.44	0.442	rgb(222,133,134)	1.9912	None
Zfp523	Akirin1	-0.90411	50.44	-4.4E-01	rgb(121,159,234)	1.9912	2,2
Zfp523	Ddx60	-0.90411	50.44	-4.4E-01	rgb(122,159,234)	1.9912	2,2
Zfp628	Ces2c	-0.90411	50.44	-4.4E-01	rgb(121,159,234)	1.9912	2,2
Zfp628	Wnt3	-0.90411	50.44	-4.4E-01	rgb(121,159,234)	1.9912	2,2
Zfp711	F2rl2	0.90411	50.44	0.437	rgb(222,134,134)	1.9912	2,2
Zic2	Pappa2	0.90411	50.44	0.436	rgb(222,134,135)	1.9912	2,2
Zic2	Rreb1	0.90411	50.44	0.439	rgb(222,133,134)	1.9912	None
Zkscan1	Cnnm1	0.90411	50.44	0.441	rgb(222,133,134)	1.9912	2,2
Zscan10	Adora2a	-0.90411	50.44	-4.4E-01	rgb(122,159,234)	1.9912	None
Aebp2	Rorc	0.90411	50.44	0.439	rgb(222,133,134)	1.9912	2,2
Aebp2	Ust	0.90411	50.44	0.435	rgb(222,134,135)	1.9912	2,2
Casz1	Itih5	-0.90411	50.44	-4.4E-01	rgb(121,159,234)	1.9912	2,2
Casz1	Oxct1	-0.90411	50.44	-4.4E-01	rgb(122,159,234)	1.9912	2,2
Csrnp1	Pim1	0.90411	50.44	0.442	rgb(222,133,133)	1.9912	2,2
Drap1	Ly6k	0.90411	50.44	0.442	rgb(222,133,133)	1.9912	2,2
Hmgb3	Ccdc28b	0.90411	50.44	0.442	rgb(222,133,133)	1.9912	2,2
Hmgb3	Pla2g4f	0.90411	50.44	0.439	rgb(222,133,134)	1.9912	2,2
Kdm5b	Ppp1r3b	0.90411	50.44	0.44	rgb(222,133,134)	1.9912	2,2
Klf10	Ntrk3	-0.90411	50.44	-4.4E-01	rgb(122,159,234)	1.9912	2,2
Klf6	Gimap8	0.90411	50.44	0.443	rgb(222,132,133)	1.9912	2,2
L3mbtl3	9030617O03Rik	0.90411	50.44	0.44	rgb(222,133,134)	1.9912	2,2
Litaf	Gzmf	0.90411	50.44	0.441	rgb(222,133,134)	1.9912	2,2
Ncoa1	Zfp90	0.90411	50.44	0.435	rgb(222,134,135)	1.9912	2,2
Pcgf2	Bmyc	0.90411	50.44	0.438	rgb(222,133,134)	1.9912	2,2
Pcgf2	Ltbp4	0.90411	50.44	0.442	rgb(222,133,133)	1.9912	2,2
Pou5f2	1700034I23Rik	0.90411	50.44	0.443	rgb(222,132,133)	1.9912	2,2
Satb1	Ccdc141	-0.90411	50.44	-4.4E-01	rgb(121,159,234)	1.9912	2,2
Tal2	Tnfrsf13c	0.90411	50.44	0.443	rgb(222,132,133)	1.9912	2,2
Terf1	Ncs1	-0.90411	50.44	-4.4E-01	rgb(123,160,234)	1.9912	2,2
Tulp2	Epb4.1l4a	0.90411	50.44	0.436	rgb(222,134,135)	1.9912	2,2
Whsc1	C2cd3	0.90411	50.44	0.445	rgb(222,132,133)	1.9912	2,2
Wiz	Slc38a1	0.90411	50.44	0.44	rgb(222,133,134)	1.9912	2,2
Zbtb17	Vamp2	-0.90411	50.44	-4.4E-01	rgb(121,159,234)	1.9912	2,2
Zbtb44	Lysmd4	-0.90411	50.44	-4.4E-01	rgb(122,159,234)	1.9912	2,2
Zbtb44	Trove2	0.90411	50.44	0.436	rgb(222,134,135)	1.9912	2,2
Zeb2	Sgms2	0.90411	50.44	0.445	rgb(222,132,133)	1.9912	2,2
Zfp120	Dram2	0.90411	50.44	0.437	rgb(222,134,134)	1.9912	2,2
Zfp276	Amigo3	0.90411	50.44	0.441	rgb(222,133,134)	1.9912	2,2
Zfp280b	Enam	0.90411	50.44	0.435	rgb(222,134,135)	1.9912	2,2
Zfp280b	Npas2	0.90411	50.44	0.435	rgb(222,134,135)	1.9912	2,2
Zfp280b	Slc7a8	0.90411	50.44	0.445	rgb(222,132,133)	1.9912	2,2
Zfp334	Mycn	0.90411	50.44	0.435	rgb(222,134,135)	1.9912	2,2
Zfp385a	Rhod	0.90411	50.44	0.44	rgb(222,133,134)	1.9912	2,2
Zfp398	Aga	-0.90411	50.44	-4.4E-01	rgb(121,159,234)	1.9912	2,2
Zfp429	Plod3	-0.90411	50.44	-4.4E-01	rgb(122,159,234)	1.9912	2,2
Zfp429	Zan	-0.90411	50.44	-4.4E-01	rgb(121,158,234)	1.9912	2,2
Zfp516	Tfpi	0.90411	50.44	0.441	rgb(222,133,134)	1.9912	2,2
Zfp579	Prickle3	0.90411	50.44	0.443	rgb(222,132,133)	1.9912	2,2
Zfp606	Spp1	-0.90411	50.44	-4.4E-01	rgb(121,159,234)	1.9912	2,2
Zfp608	Nkain1	-0.90411	50.44	-4.4E-01	rgb(121,158,234)	1.9912	2,2
Zfp629	Fgfr1	0.90411	50.44	0.438	rgb(222,133,134)	1.9912	2,2
Zfp629	Zcchc24	0.90411	50.44	0.439	rgb(222,133,134)	1.9912	2,2
Zfp651	Scarf2	0.90411	50.44	0.436	rgb(222,134,135)	1.9912	2,2
Zfp750	Ccdc159	0.90411	50.44	0.444	rgb(222,132,133)	1.9912	2,2
Zfp9	Ermn	0.90411	50.44	0.441	rgb(222,133,134)	1.9912	2,2
Zfp948	Kctd21	0.90411	50.44	0.436	rgb(222,134,135)	1.9912	2,2
Zhx3	Scrt1	-0.90411	50.44	-4.4E-01	rgb(122,159,234)	1.9912	2,2
Ybx2	Tal2	0.90411	50.44	0.793	rgb(226, 65, 67)	1.9912	None
Ascl2	Lpcat1	0.90165	50.43	0.431	rgb(222,135,136)	1.991	2,2
Atf3	Utrn	-0.90165	50.43	-4.3E-01	rgb(124,161,233)	1.991	None
Bach1	Foxp2	0.90165	50.43	0.426	rgb(222,136,136)	1.991	2,2
Bach1	Higd1a	-0.90165	50.43	-4.3E-01	rgb(124,161,233)	1.991	2,2
Batf	Emp1	0.90165	50.43	0.434	rgb(222,134,135)	1.991	None
Batf	Pak1	0.90165	50.43	0.433	rgb(222,134,135)	1.991	None
Bcl11b	Cav2	0.90165	50.43	0.434	rgb(222,134,135)	1.991	None
Bcl11b	Ly6c1	-0.90165	50.43	-4.3E-01	rgb(125,161,233)	1.991	2,2
Bhlhe40	Cnnm3	0.90165	50.43	0.427	rgb(222,136,136)	1.991	None
Cebpb	Ddit3	0.90165	50.43	0.43	rgb(222,135,136)	1.991	None
Cebpb	Myd88	-0.90165	50.43	-4.3E-01	rgb(124,160,233)	1.991	None
Cebpg	Kif5c	0.90165	50.43	0.432	rgb(222,134,135)	1.991	None
Cebpg	Themis	0.90165	50.43	0.432	rgb(222,135,135)	1.991	None
Creb3l2	Tacc2	0.90165	50.43	0.433	rgb(222,134,135)	1.991	None
Dmrt1	Tet1	0.90165	50.43	0.426	rgb(222,136,136)	1.991	None
E2f4	Pla2g4c	0.90165	50.43	0.429	rgb(222,135,136)	1.991	2,2
E2f4	Wee1	0.90165	50.43	0.43	rgb(222,135,136)	1.991	None
Ebf1	Dusp2	0.90165	50.43	0.433	rgb(222,134,135)	1.991	None
Ebf1	Itih5	0.90165	50.43	0.434	rgb(222,134,135)	1.991	None
Ebf1	Rasal1	0.90165	50.43	0.432	rgb(222,135,135)	1.991	None
Egr2	4930417O13Rik	0.90165	50.43	0.427	rgb(222,135,136)	1.991	None
Egr2	Usp54	0.90165	50.43	0.428	rgb(222,135,136)	1.991	None
Elk4	Ckap4	-0.90165	50.43	-4.3E-01	rgb(124,160,233)	1.991	2,2
Erg	4632428N05Rik	0.90165	50.43	0.43	rgb(222,135,136)	1.991	2,2
Erg	Sytl2	0.90165	50.43	0.43	rgb(222,135,136)	1.991	None
Esrra	Stk39	0.90165	50.43	0.435	rgb(222,134,135)	1.991	None
Ets1	Dsp	-0.90165	50.43	-4.3E-01	rgb(124,161,233)	1.991	None
Etv2	Icam1	0.90165	50.43	0.434	rgb(222,134,135)	1.991	2,2
Etv2	Lrfn1	-0.90165	50.43	-4.3E-01	rgb(123,160,233)	1.991	2,2
Etv6	Sla2	-0.90165	50.43	-4.3E-01	rgb(124,161,233)	1.991	None
Fli1	A930004D18Rik	-0.90165	50.43	-4.3E-01	rgb(124,160,233)	1.991	None
Fli1	Arid5a	0.90165	50.43	0.427	rgb(222,135,136)	1.991	None
Fos	Pcyox1l	0.90165	50.43	0.428	rgb(222,135,136)	1.991	None
Fosl1	Gata3	-0.90165	50.43	-4.3E-01	rgb(125,161,233)	1.991	None
Fosl1	Mgmt	-0.90165	50.43	-4.3E-01	rgb(123,160,233)	1.991	None
Fosl2	Gprc5a	-0.90165	50.43	-4.3E-01	rgb(123,160,233)	1.991	None
Fosl2	Nek6	0.90165	50.43	0.43	rgb(222,135,136)	1.991	None
Foxb1	Ptk2	0.90165	50.43	0.428	rgb(222,135,136)	1.991	None
Foxf2	Gen1	0.90165	50.43	0.433	rgb(222,134,135)	1.991	None
Foxf2	Il1rn	-0.90165	50.43	-4.3E-01	rgb(124,161,233)	1.991	2,2
Foxj1	Sesn1	0.90165	50.43	0.428	rgb(222,135,136)	1.991	None
Foxo3	Egr2	0.90165	50.43	0.426	rgb(222,136,136)	1.991	None
Foxp3	Gucy1a3	0.90165	50.43	0.426	rgb(222,136,137)	1.991	None
Foxq1	Drosha	-0.90165	50.43	-4.3E-01	rgb(124,161,233)	1.991	None
Gata2	Itga11	0.90165	50.43	0.426	rgb(222,136,137)	1.991	2,2
Gata3	Foxc1	0.90165	50.43	0.429	rgb(222,135,136)	1.991	2,2
Gfi1	Plagl1	0.90165	50.43	0.431	rgb(222,135,136)	1.991	None
Glis1	Rasgrp2	0.90165	50.43	0.431	rgb(222,135,135)	1.991	2,2
Hdx	Mgat5	0.90165	50.43	0.435	rgb(222,134,135)	1.991	None
Hey1	Sugt1	-0.90165	50.43	-4.3E-01	rgb(124,161,233)	1.991	None
Hif1a	Muc2	0.90165	50.43	0.428	rgb(222,135,136)	1.991	2,2
Hif1a	Parp9	0.90165	50.43	0.432	rgb(222,135,135)	1.991	2,2
Hif1a	Plod2	0.90165	50.43	0.435	rgb(222,134,135)	1.991	2,2
Hif1a	Sav1	0.90165	50.43	0.428	rgb(222,135,136)	1.991	2,2
Hif1a	Slc27a4	0.90165	50.43	0.425	rgb(222,136,137)	1.991	2,2
Hsf4	4930503L19Rik	-0.90165	50.43	-4.3E-01	rgb(124,161,233)	1.991	None
Ikzf2	Slamf6	0.90165	50.43	0.434	rgb(222,134,135)	1.991	None
Ikzf3	March3	0.90165	50.43	0.428	rgb(222,135,136)	1.991	None
Irf2	Cd96	0.90165	50.43	0.428	rgb(222,135,136)	1.991	None
Irf2	Gm4759	0.90165	50.43	0.431	rgb(222,135,135)	1.991	None
Irf7	Gm4841	0.90165	50.43	0.432	rgb(222,134,135)	1.991	2,2
Kdm2b	Hist1h1c	0.90165	50.43	0.428	rgb(222,135,136)	1.991	2,2
Kdm2b	Hist1h1d	0.90165	50.43	0.428	rgb(222,135,136)	1.991	2,2
Klf4	9930014A18Rik	-0.90165	50.43	-4.3E-01	rgb(124,161,233)	1.991	None
Klf4	Pkp3	0.90165	50.43	0.433	rgb(222,134,135)	1.991	None
Klf5	Gpatch4	-0.90165	50.43	-4.3E-01	rgb(123,160,233)	1.991	None
Lhx5	Mxd1	0.90165	50.43	0.434	rgb(222,134,135)	1.991	2,2
Mafg	Irf7	0.90165	50.43	0.427	rgb(222,136,136)	1.991	2,2
Meis1	Klhl6	0.90165	50.43	0.434	rgb(222,134,135)	1.991	None
Meis2	Serpinb6b	0.90165	50.43	0.428	rgb(222,135,136)	1.991	None
Nfat5	Eaf2	-0.90165	50.43	-4.3E-01	rgb(125,161,233)	1.991	None
Nfe2l2	Mt1	0.90165	50.43	0.431	rgb(222,135,135)	1.991	None
Nfe2l2	Ptgfrn	-0.90165	50.43	-4.3E-01	rgb(123,160,233)	1.991	None
Nfia	Akap2	0.90165	50.43	0.43	rgb(222,135,136)	1.991	None
Nfkb1	Pla1a	0.90165	50.43	0.432	rgb(222,134,135)	1.991	None
Nfkb2	Zfp827	0.90165	50.43	0.43	rgb(222,135,136)	1.991	None
Nkx3-1	Gpsm2	0.90165	50.43	0.427	rgb(222,135,136)	1.991	None
Nkx3-1	Slamf7	-0.90165	50.43	-4.3E-01	rgb(125,161,233)	1.991	None
Nr1d2	Glis1	0.90165	50.43	0.433	rgb(222,134,135)	1.991	None
Nr4a1	Slc6a6	0.90165	50.43	0.426	rgb(222,136,137)	1.991	None
Nr4a2	Serpine2	0.90165	50.43	0.425	rgb(222,136,137)	1.991	None
Nr4a3	2900060B14Rik	0.90165	50.43	0.431	rgb(222,135,136)	1.991	None
Ovol1	Gem	0.90165	50.43	0.427	rgb(222,135,136)	1.991	2,2
Ovol1	Tmem17	-0.90165	50.43	-4.3E-01	rgb(123,160,233)	1.991	2,2
Pou3f1	Aldh1l2	-0.90165	50.43	-4.3E-01	rgb(124,160,233)	1.991	2,2
Pou3f1	Gdf15	-0.90165	50.43	-4.3E-01	rgb(123,160,233)	1.991	2,2
Pou6f1	Kcnk10	0.90165	50.43	0.433	rgb(222,134,135)	1.991	None
Ppara	Adam19	0.90165	50.43	0.43	rgb(222,135,136)	1.991	None
Ppard	Tubb2b	-0.90165	50.43	-4.3E-01	rgb(125,161,233)	1.991	2,2
Prrx1	Ttc39c	-0.90165	50.43	-4.3E-01	rgb(124,160,233)	1.991	2,2
Rbpj	Hemk1	-0.90165	50.43	-4.3E-01	rgb(125,161,233)	1.991	2,2
Rel	Trps1	0.90165	50.43	0.434	rgb(222,134,135)	1.991	None
Rest	Ddx60	0.90165	50.43	0.43	rgb(222,135,136)	1.991	None
Rest	Usp35	0.90165	50.43	0.426	rgb(222,136,136)	1.991	None
Rora	B3galt2	0.90165	50.43	0.425	rgb(222,136,137)	1.991	None
Rora	Tnik	0.90165	50.43	0.433	rgb(222,134,135)	1.991	None
Rorc	Myo10	0.90165	50.43	0.428	rgb(222,135,136)	1.991	None
Runx1	Itgb7	0.90165	50.43	0.426	rgb(222,136,136)	1.991	None
Runx1	Selenbp1	0.90165	50.43	0.426	rgb(222,136,136)	1.991	None
Rxrb	Polr3gl	0.90165	50.43	0.434	rgb(222,134,135)	1.991	None
Six1	Pigr	0.90165	50.43	0.426	rgb(222,136,137)	1.991	None
Six1	Twsg1	0.90165	50.43	0.427	rgb(222,135,136)	1.991	None
Smad3	Adam19	0.90165	50.43	0.426	rgb(222,136,136)	1.991	None
Smad3	Tmprss3	0.90165	50.43	0.428	rgb(222,135,136)	1.991	2,2
Smad3	Tnfrsf12a	0.90165	50.43	0.434	rgb(222,134,135)	1.991	2,2
Smad4	Auh	-0.90165	50.43	-4.3E-01	rgb(124,160,233)	1.991	None
Smad4	Rufy3	-0.90165	50.43	-4.3E-01	rgb(124,160,233)	1.991	None
Snai2	Fads2	-0.90165	50.43	-4.3E-01	rgb(123,160,233)	1.991	2,2
Sox21	Arhgap12	0.90165	50.43	0.426	rgb(222,136,137)	1.991	2,2
Sox21	Arhgef6	-0.90165	50.43	-4.3E-01	rgb(123,160,233)	1.991	None
Sox4	Pank2	0.90165	50.43	0.434	rgb(222,134,135)	1.991	None
Sp3	Sspo	0.90165	50.43	0.425	rgb(222,136,137)	1.991	None
Sp4	Stom	0.90165	50.43	0.434	rgb(222,134,135)	1.991	None
Srebf1	Dock4	-0.90165	50.43	-4.3E-01	rgb(124,160,233)	1.991	None
Srebf1	Syngr3	0.90165	50.43	0.434	rgb(222,134,135)	1.991	None
Srebf2	Arid3a	0.90165	50.43	0.431	rgb(222,135,136)	1.991	None
Srebf2	Atp11a	0.90165	50.43	0.431	rgb(222,135,136)	1.991	None
Srebf2	F730043M19Rik	0.90165	50.43	0.434	rgb(222,134,135)	1.991	None
Srebf2	Rpp14	-0.90165	50.43	-4.3E-01	rgb(124,161,233)	1.991	None
Srf	Ablim2	0.90165	50.43	0.434	rgb(222,134,135)	1.991	None
Srf	C3	0.90165	50.43	0.426	rgb(222,136,137)	1.991	None
Stat1	Parp9	0.90165	50.43	0.431	rgb(222,135,136)	1.991	None
Stat1	Slc39a1	0.90165	50.43	0.428	rgb(222,135,136)	1.991	None
Stat3	5730508B09Rik	0.90165	50.43	0.432	rgb(222,134,135)	1.991	None
Stat3	Rorc	0.90165	50.43	0.434	rgb(222,134,135)	1.991	None
Stat3	Slamf6	-0.90165	50.43	-4.3E-01	rgb(123,160,233)	1.991	None
Stat4	Rab4b	0.90165	50.43	0.425	rgb(222,136,137)	1.991	None
Stat5b	Sema4a	0.90165	50.43	0.43	rgb(222,135,136)	1.991	None
Tcf3	Fam46c	0.90165	50.43	0.427	rgb(222,135,136)	1.991	None
Tcf4	D930015E06Rik	0.90165	50.43	0.434	rgb(222,134,135)	1.991	None
Tcf7l2	Exoc4	0.90165	50.43	0.429	rgb(222,135,136)	1.991	None
Tcf7l2	Krtcap2	-0.90165	50.43	-4.3E-01	rgb(123,160,233)	1.991	2,2
Tead1	Btla	0.90165	50.43	0.429	rgb(222,135,136)	1.991	None
Trp53	Acad8	0.90165	50.43	0.428	rgb(222,135,136)	1.991	None
Zbtb4	2900011O08Rik	0.90165	50.43	0.434	rgb(222,134,135)	1.991	None
Zbtb6	Tpbg	0.90165	50.43	0.427	rgb(222,135,136)	1.991	2,2
Zbtb7a	Ddit3	0.90165	50.43	0.427	rgb(222,135,136)	1.991	None
Zbtb7b	Inpp5a	0.90165	50.43	0.429	rgb(222,135,136)	1.991	None
Zeb1	Tmed3	0.90165	50.43	0.434	rgb(222,134,135)	1.991	None
Zfhx3	Grk5	-0.90165	50.43	-4.3E-01	rgb(123,160,233)	1.991	None
Zfp148	Cbln3	0.90165	50.43	0.429	rgb(222,135,136)	1.991	None
Zfp182	Alpk2	0.90165	50.43	0.425	rgb(222,136,137)	1.991	None
Zfp202	D830046C22Rik	0.90165	50.43	0.435	rgb(222,134,135)	1.991	None
Zfp219	Sash3	-0.90165	50.43	-4.3E-01	rgb(124,160,233)	1.991	None
Zfp263	Upp1	0.90165	50.43	0.43	rgb(222,135,136)	1.991	None
Zfp281	Smarca2	0.90165	50.43	0.43	rgb(222,135,136)	1.991	None
Zfp524	Gypc	0.90165	50.43	0.433	rgb(222,134,135)	1.991	None
Zfp628	Phf6	0.90165	50.43	0.43	rgb(222,135,136)	1.991	2,2
Zfp652	Ifi27l2a	0.90165	50.43	0.426	rgb(222,136,136)	1.991	2,2
Zfp652	Scin	0.90165	50.43	0.433	rgb(222,134,135)	1.991	None
Zfp664	St6galnac1	-0.90165	50.43	-4.3E-01	rgb(123,160,233)	1.991	2,2
Zic2	Bend3	0.90165	50.43	0.432	rgb(222,134,135)	1.991	None
Zic2	Susd3	-0.90165	50.43	-4.3E-01	rgb(125,161,233)	1.991	2,2
Zkscan1	Nsf	0.90165	50.43	0.433	rgb(222,134,135)	1.991	2,2
Zscan10	Hbs1l	-0.90165	50.43	-4.3E-01	rgb(123,160,234)	1.991	None
Zscan10	Tnik	-0.90165	50.43	-4.3E-01	rgb(124,161,233)	1.991	None
Aebp2	Gimap8	0.90165	50.43	0.428	rgb(222,135,136)	1.991	2,2
Aebp2	Nlgn2	0.90165	50.43	0.428	rgb(222,135,136)	1.991	2,2
Ankzf1	Rgs11	0.90165	50.43	0.433	rgb(222,134,135)	1.991	2,2
Atmin	Lsp1	0.90165	50.43	0.43	rgb(222,135,136)	1.991	2,2
Atmin	Rnf149	-0.90165	50.43	-4.3E-01	rgb(123,160,233)	1.991	2,2
Casz1	Adam10	-0.90165	50.43	-4.3E-01	rgb(124,160,233)	1.991	2,2
Cux1	Acsbg1	0.90165	50.43	0.434	rgb(222,134,135)	1.991	2,2
Cux1	Gyk	-0.90165	50.43	-4.3E-01	rgb(123,160,233)	1.991	2,2
Dr1	Sms	0.90165	50.43	0.43	rgb(222,135,136)	1.991	2,2
Dzip1	Shroom3	-0.90165	50.43	-4.3E-01	rgb(123,160,234)	1.991	2,2
Eea1	Dock11	0.90165	50.43	0.426	rgb(222,136,136)	1.991	2,2
Fbxl19	Dab2ip	0.90165	50.43	0.434	rgb(222,134,135)	1.991	2,2
Foxp2	Cacna2d1	0.90165	50.43	0.43	rgb(222,135,136)	1.991	2,2
Foxp2	Ntrk3	0.90165	50.43	0.432	rgb(222,134,135)	1.991	2,2
Gm13212	Pgap1	0.90165	50.43	0.426	rgb(222,136,136)	1.991	2,2
L3mbtl3	Avpi1	-0.90165	50.43	-4.3E-01	rgb(125,161,233)	1.991	2,2
L3mbtl3	Fosl2	-0.90165	50.43	-4.3E-01	rgb(124,160,233)	1.991	2,2
Litaf	Tfpi	-0.90165	50.43	-4.3E-01	rgb(124,160,233)	1.991	2,2
Mtf2	Smek2	0.90165	50.43	0.434	rgb(222,134,135)	1.991	2,2
Phf20	Bank1	-0.90165	50.43	-4.3E-01	rgb(124,160,233)	1.991	2,2
Satb1	Plcxd1	0.90165	50.43	0.434	rgb(222,134,135)	1.991	2,2
Satb1	Srgn	0.90165	50.43	0.428	rgb(222,135,136)	1.991	2,2
Setdb2	Ripk1	0.90165	50.43	0.428	rgb(222,135,136)	1.991	2,2
Skil	Iqsec2	-0.90165	50.43	-4.3E-01	rgb(123,160,233)	1.991	2,2
Tet2	Mfsd7c	0.90165	50.43	0.427	rgb(222,136,136)	1.991	2,2
Trps1	Gpr65	0.90165	50.43	0.428	rgb(222,135,136)	1.991	2,2
Trps1	Nrgn	-0.90165	50.43	-4.3E-01	rgb(123,160,233)	1.991	2,2
Zbed3	Cdc25b	0.90165	50.43	0.426	rgb(222,136,137)	1.991	2,2
Zbed3	Zadh2	0.90165	50.43	0.427	rgb(222,136,136)	1.991	2,2
Zbtb46	Tmem120b	0.90165	50.43	0.433	rgb(222,134,135)	1.991	2,2
Zbtb5	Snx11	0.90165	50.43	0.435	rgb(222,134,135)	1.991	2,2
Zeb2	Adora2a	0.90165	50.43	0.428	rgb(222,135,136)	1.991	2,2
Zfp266	Phf6	0.90165	50.43	0.426	rgb(222,136,137)	1.991	2,2
Zfp280b	Cmtm4	0.90165	50.43	0.432	rgb(222,135,135)	1.991	2,2
Zfp365	Igsf9b	0.90165	50.43	0.426	rgb(222,136,136)	1.991	2,2
Zfp365	Plk2	0.90165	50.43	0.43	rgb(222,135,136)	1.991	2,2
Zfp407	Mpdu1	-0.90165	50.43	-4.3E-01	rgb(125,161,233)	1.991	2,2
Zfp449	Tcea3	0.90165	50.43	0.425	rgb(222,136,137)	1.991	2,2
Zfp473	Pex19	-0.90165	50.43	-4.3E-01	rgb(124,161,233)	1.991	2,2
Zfp511	Fam71f2	0.90165	50.43	0.426	rgb(222,136,137)	1.991	2,2
Zfp580	Il1a	-0.90165	50.43	-4.3E-01	rgb(124,160,233)	1.991	2,2
Zfp597	Skil	0.90165	50.43	0.426	rgb(222,136,136)	1.991	2,2
Zfp605	Gkap1	0.90165	50.43	0.43	rgb(222,135,136)	1.991	2,2
Zfp629	Acot12	-0.90165	50.43	-4.3E-01	rgb(124,160,233)	1.991	2,2
Zfp629	Mpp3	0.90165	50.43	0.426	rgb(222,136,137)	1.991	2,2
Zfp629	Ocrl	0.90165	50.43	0.43	rgb(222,135,136)	1.991	2,2
Zfp629	Rcor2	0.90165	50.43	0.434	rgb(222,134,135)	1.991	2,2
Zfp771	Tmem158	0.90165	50.43	0.434	rgb(222,134,135)	1.991	2,2
Zfp956	Raph1	-0.90165	50.43	-4.3E-01	rgb(124,161,233)	1.991	2,2
Zfp960	Oasl2	-0.90165	50.43	-4.3E-01	rgb(124,161,233)	1.991	2,2
Zscan22	A730017L22Rik	0.90165	50.43	0.434	rgb(222,134,135)	1.991	2,2
Klf10	Stra6	0.90165	50.43	0.793	rgb(226, 65, 67)	1.991	None
Klf11	Stra6	0.90165	50.43	0.793	rgb(226, 65, 67)	1.991	None
Lyl1	Cav1	0.90165	50.43	0.793	rgb(226, 65, 67)	1.991	None
Tal2	Cav1	0.90165	50.43	0.793	rgb(226, 65, 67)	1.991	None
Sp9	March9	0.90165	50.43	0.793	rgb(226, 65, 67)	1.991	None
Sp9	Smagp	0.90165	50.43	0.793	rgb(226, 65, 67)	1.991	None
Ahrr	Prdm1	0.89919	50.42	0.418	rgb(222,137,138)	1.9908	None
Ar	Ccng2	-0.89919	50.42	-4.2E-01	rgb(126,162,233)	1.9908	None
Ar	Sqle	-0.89919	50.42	-4.2E-01	rgb(127,162,233)	1.9908	2,2
Ar	Srpk1	0.89919	50.42	0.417	rgb(222,137,138)	1.9908	2,2
Arid5a	Osr2	0.89919	50.42	0.419	rgb(222,137,138)	1.9908	None
Arntl2	Tmem176a	-0.89919	50.42	-4.2E-01	rgb(125,161,233)	1.9908	2,2
Ascl2	Dst	0.89919	50.42	0.422	rgb(222,136,137)	1.9908	None
Atf3	Bend3	0.89919	50.42	0.421	rgb(222,137,138)	1.9908	None
Atf3	Il20rb	0.89919	50.42	0.42	rgb(222,137,138)	1.9908	None
Atf3	Lrba	-0.89919	50.42	-4.2E-01	rgb(126,162,233)	1.9908	None
Bach1	Kctd7	0.89919	50.42	0.421	rgb(222,137,137)	1.9908	2,2
Batf	Bcl6b	-0.89919	50.42	-4.2E-01	rgb(126,162,233)	1.9908	None
Batf	Ncs1	0.89919	50.42	0.42	rgb(222,137,138)	1.9908	None
Batf	Smg5	-0.89919	50.42	-4.2E-01	rgb(125,161,233)	1.9908	None
Bbx	Cecr2	0.89919	50.42	0.421	rgb(222,137,137)	1.9908	2,2
Bhlhe40	Foxp3	0.89919	50.42	0.421	rgb(222,137,137)	1.9908	None
Bhlhe40	Nhs	0.89919	50.42	0.421	rgb(222,137,137)	1.9908	None
Bhlhe41	Dzip1	0.89919	50.42	0.423	rgb(222,136,137)	1.9908	None
Cebpg	Syne1	0.89919	50.42	0.418	rgb(222,137,138)	1.9908	None
Creb1	Cep68	-0.89919	50.42	-4.2E-01	rgb(125,161,233)	1.9908	2,2
Creb1	Mex3d	-0.89919	50.42	-4.2E-01	rgb(126,162,233)	1.9908	None
Creb3l1	Ptpn11	-0.89919	50.42	-4.2E-01	rgb(127,162,233)	1.9908	2,2
Creb3l2	Bdh2	0.89919	50.42	0.425	rgb(222,136,137)	1.9908	None
Crem	Spef2	-0.89919	50.42	-4.2E-01	rgb(126,161,233)	1.9908	None
Dmrt1	Atp8b4	0.89919	50.42	0.415	rgb(222,138,139)	1.9908	None
E2f1	Pfas	0.89919	50.42	0.42	rgb(222,137,138)	1.9908	None
E2f4	Mboat7	0.89919	50.42	0.418	rgb(222,137,138)	1.9908	None
[truncated: 49,793 more rows]
