# Supplementary material for: Leveraging chromatin accessibility for transcriptional regulatory network inference in T Helper 17 Cells
Source: Genome Res. 2019 Mar;29(3):449–63. doi: 10.1101/gr.238253.118 (PMC6396413; doi:10.1101/gr.238253.118)
Supplement: Supplemental Material [file supp_gr.238253.118_Supplemental_Th17_TRN_Networks.zip › Th17_TRN_Networks-master/TRN_Notebooks/Networks/ATAC_allTh_bias50_TFmRNA_sp.tsv]

TF	Target	SignedQuantile	NonzeroSubsamples(Stability)	pCorr	stroke	stroke-width	stroke-dasharray
Irf7	Rtp4	1	50.92	0.921	rgb(227, 41, 43)	2	None
Tbx21	Tbkbp1	0.99762	50.89	0.887	rgb(227, 48, 49)	1.9994	2,2
Irf9	Irf7	0.99525	50.88	0.877	rgb(227, 49, 51)	1.9992	None
Zfp536	Lpin3	0.99287	50.86	0.857	rgb(226, 53, 55)	1.9988	2,2
Srebf1	Fads2	0.9905	50.83	0.832	rgb(226, 58, 60)	1.9982	2,2
Elf1	Pde7a	0.98812	50.79	0.786	rgb(226, 67, 68)	1.9974	None
Elf1	Arhgef6	0.98575	50.78	0.784	rgb(226, 67, 69)	1.9972	None
Hic1	Itga4	0.98575	50.78	0.78	rgb(226, 68, 70)	1.9972	None
Irf5	Gna15	0.98575	50.78	0.785	rgb(226, 67, 69)	1.9972	None
Irf7	Ifit3	0.98575	50.78	0.782	rgb(226, 68, 69)	1.9972	None
Irf7	Rsad2	0.98575	50.78	0.78	rgb(226, 68, 70)	1.9972	None
Irf7	Xaf1	0.98575	50.78	0.78	rgb(226, 68, 70)	1.9972	None
Rela	Dyx1c1	-0.98575	50.78	-7.8E-01	rgb( 48,114,247)	1.9972	None
Rxra	Slain1	0.98575	50.78	0.775	rgb(226, 69, 70)	1.9972	None
Irf1	Tbx21	0.98337	50.77	0.769	rgb(225, 70, 72)	1.997	2,2
Irf4	Abcb9	-0.98337	50.77	-7.7E-01	rgb( 51,116,246)	1.997	None
Tcf12	Mycbp2	0.98337	50.77	0.77	rgb(225, 70, 71)	1.997	None
Atf3	Nfil3	0.981	50.76	0.765	rgb(225, 71, 72)	1.9968	None
Smad4	Itpr3	0.981	50.76	0.755	rgb(225, 73, 74)	1.9968	None
Ahrr	Cyp1b1	0.97862	50.75	0.746	rgb(225, 74, 76)	1.9966	2,2
Irf1	Erap1	0.97862	50.75	0.754	rgb(225, 73, 75)	1.9966	None
Irf1	Gbp6	0.97862	50.75	0.746	rgb(225, 74, 76)	1.9966	None
Irf7	I830012O16Rik	0.97862	50.75	0.75	rgb(225, 74, 75)	1.9966	2,2
Rxra	Fgf2	0.97862	50.75	0.751	rgb(225, 74, 75)	1.9966	None
Zfp467	Wnt10a	0.97862	50.75	0.748	rgb(225, 74, 76)	1.9966	None
Zfp385a	Eng	0.97862	50.75	0.748	rgb(225, 74, 76)	1.9966	2,2
Rxra	Myo18a	0.97624	50.74	0.738	rgb(225, 76, 78)	1.9964	None
Sp4	Ptpn2	0.97624	50.74	0.739	rgb(225, 76, 77)	1.9964	None
Zfp369	Zfpm1	-0.97624	50.74	-7.4E-01	rgb( 56,119,245)	1.9964	None
Bhlhe40	Tnip3	0.97387	50.73	0.727	rgb(225, 78, 80)	1.9962	2,2
Egr1	Egr3	0.97387	50.73	0.734	rgb(225, 77, 78)	1.9962	None
Irf1	Nlrc5	0.97387	50.73	0.73	rgb(225, 78, 79)	1.9962	2,2
Mxi1	Ndufv3	0.97387	50.73	0.732	rgb(225, 77, 79)	1.9962	None
Rxra	Ptger4	0.97387	50.73	0.73	rgb(225, 78, 79)	1.9962	None
Sp2	Brd3	0.97387	50.73	0.734	rgb(225, 77, 78)	1.9962	None
Sp2	Zfp609	0.97387	50.73	0.728	rgb(225, 78, 79)	1.9962	None
Yy2	Smek1	0.97387	50.73	0.733	rgb(225, 77, 78)	1.9962	None
Zfp385a	Abhd4	0.97387	50.73	0.727	rgb(225, 78, 80)	1.9962	2,2
Ddit3	Sars	0.97149	50.72	0.723	rgb(225, 79, 80)	1.996	2,2
E2f4	Hspb11	-0.97149	50.72	-7.2E-01	rgb( 61,122,244)	1.996	None
Ets1	Cd2	0.97149	50.72	0.72	rgb(225, 80, 81)	1.996	None
Foxs1	Mylk2	0.97149	50.72	0.716	rgb(225, 80, 82)	1.996	2,2
Irf1	Tgtp2	0.97149	50.72	0.723	rgb(225, 79, 80)	1.996	None
Jun	Kdelc2	-0.97149	50.72	-7.2E-01	rgb( 60,122,244)	1.996	None
Jun	Stat5b	0.97149	50.72	0.718	rgb(225, 80, 81)	1.996	None
Etv6	Rasgrp1	-0.96912	50.71	-7.1E-01	rgb( 63,123,244)	1.9958	None
Hsf1	Smyd5	0.96912	50.71	0.708	rgb(225, 82, 83)	1.9958	None
Irf1	Gbp5	0.96912	50.71	0.712	rgb(225, 81, 82)	1.9958	None
Irf7	2010002M12Rik	0.96912	50.71	0.708	rgb(225, 82, 83)	1.9958	2,2
Irf7	Ccrl2	0.96912	50.71	0.715	rgb(225, 80, 82)	1.9958	None
Junb	Hook2	0.96912	50.71	0.713	rgb(225, 81, 82)	1.9958	None
Rorc	Ccdc63	0.96912	50.71	0.713	rgb(225, 81, 82)	1.9958	None
Sp110	Bcl2a1b	0.96912	50.71	0.706	rgb(225, 82, 84)	1.9958	2,2
Tead1	Fut7	0.96912	50.71	0.714	rgb(225, 81, 82)	1.9958	2,2
Zfp148	Nr4a1	-0.96912	50.71	-7.1E-01	rgb( 64,124,244)	1.9958	None
Zfp629	Ttbk2	0.96912	50.71	0.711	rgb(225, 81, 83)	1.9958	2,2
Foxs1	Vax2	0.96674	50.7	0.695	rgb(225, 84, 86)	1.9956	2,2
Irf8	Tbx21	0.96674	50.7	0.701	rgb(225, 83, 85)	1.9956	2,2
Nr4a1	Nr4a3	0.96674	50.7	0.704	rgb(225, 82, 84)	1.9956	2,2
Plagl2	R3hdm1	0.96674	50.7	0.698	rgb(225, 84, 85)	1.9956	None
Rorc	Il1r1	0.96674	50.7	0.7	rgb(225, 83, 85)	1.9956	None
Rorc	Lingo4	0.96674	50.7	0.703	rgb(225, 83, 84)	1.9956	2,2
Rxra	Zfp280b	0.96674	50.7	0.699	rgb(225, 84, 85)	1.9956	None
Sp110	Cdkn2d	0.96674	50.7	0.703	rgb(225, 83, 84)	1.9956	2,2
Sp2	Psmd8	-0.96674	50.7	-7.0E-01	rgb( 64,124,244)	1.9956	None
Tcf7l1	Cyp2s1	0.96674	50.7	0.698	rgb(225, 84, 85)	1.9956	None
Zbtb4	Anapc1	-0.96674	50.7	-7.0E-01	rgb( 66,125,244)	1.9956	None
Zfp202	Fam89a	0.96674	50.7	0.702	rgb(225, 83, 84)	1.9956	None
C030039L03Rik	Muc2	0.96674	50.7	0.701	rgb(225, 83, 85)	1.9956	2,2
Zfp536	Itsn1	0.96674	50.7	0.698	rgb(225, 84, 85)	1.9956	2,2
Hsf1	Npc2	-0.96437	50.69	-6.9E-01	rgb( 68,126,243)	1.9954	None
Irf1	Gbp2	0.96437	50.69	0.687	rgb(225, 86, 87)	1.9954	None
Nfkb1	Emb	-0.96437	50.69	-6.9E-01	rgb( 66,125,243)	1.9954	None
Sp2	Crtc1	0.96437	50.69	0.69	rgb(225, 85, 87)	1.9954	None
Yy2	Fancm	0.96437	50.69	0.688	rgb(225, 86, 87)	1.9954	None
Mxd3	Smtn	0.96437	50.69	0.685	rgb(225, 86, 87)	1.9954	2,2
Zfp385a	Rnf169	0.96437	50.69	0.694	rgb(225, 84, 86)	1.9954	2,2
Arid3a	Itm2a	-0.96199	50.68	-6.8E-01	rgb( 69,127,243)	1.9952	None
Hsf1	Rwdd2a	-0.96199	50.68	-6.8E-01	rgb( 70,127,243)	1.9952	None
Irf1	Gbp7	0.96199	50.68	0.684	rgb(225, 86, 88)	1.9952	None
Mxi1	Cxcr4	0.96199	50.68	0.682	rgb(224, 87, 88)	1.9952	None
Prrx1	Cav1	0.96199	50.68	0.684	rgb(225, 86, 88)	1.9952	2,2
Srebf1	Flna	0.96199	50.68	0.68	rgb(224, 87, 88)	1.9952	None
Tcf3	Wrnip1	0.96199	50.68	0.679	rgb(224, 87, 89)	1.9952	None
Zfp219	Dab2ip	0.96199	50.68	0.675	rgb(224, 88, 89)	1.9952	None
L3mbtl3	Piga	-0.96199	50.68	-6.8E-01	rgb( 70,128,243)	1.9952	2,2
Ahctf1	Zcchc2	0.95962	50.67	0.669	rgb(224, 89, 90)	1.995	None
Cebpg	Pck2	0.95962	50.67	0.675	rgb(224, 88, 89)	1.995	2,2
Crem	Galc	0.95962	50.67	0.668	rgb(224, 89, 91)	1.995	None
E2f4	Slc2a1	0.95962	50.67	0.665	rgb(224, 90, 91)	1.995	None
Hbp1	Rpusd2	-0.95962	50.67	-6.7E-01	rgb( 72,129,242)	1.995	None
Irf1	Igtp	0.95962	50.67	0.675	rgb(224, 88, 90)	1.995	None
Irf4	Nrgn	-0.95962	50.67	-6.7E-01	rgb( 71,128,243)	1.995	None
Irf4	Spry2	-0.95962	50.67	-6.7E-01	rgb( 72,129,242)	1.995	None
Irf7	Ccl5	0.95962	50.67	0.668	rgb(224, 89, 91)	1.995	None
Irf7	Pydc4	0.95962	50.67	0.67	rgb(224, 89, 90)	1.995	None
Klf13	Emp3	0.95962	50.67	0.67	rgb(224, 89, 90)	1.995	None
Mxi1	Ppp1r13l	0.95962	50.67	0.668	rgb(224, 89, 91)	1.995	None
Mxi1	Urb1	-0.95962	50.67	-6.7E-01	rgb( 71,128,243)	1.995	None
Mybl1	Gtse1	0.95962	50.67	0.671	rgb(224, 89, 90)	1.995	2,2
Ppard	Coro7	0.95962	50.67	0.673	rgb(224, 89, 90)	1.995	None
Rela	Ifit2	-0.95962	50.67	-6.7E-01	rgb( 71,128,243)	1.995	None
Runx2	Galnt3	0.95962	50.67	0.668	rgb(224, 89, 91)	1.995	None
Xbp1	Gpatch4	-0.95962	50.67	-6.7E-01	rgb( 72,129,242)	1.995	2,2
Adnp	Dcxr	-0.95962	50.67	-6.7E-01	rgb( 71,128,242)	1.995	2,2
Ahctf1	BC021614	-0.95724	50.66	-6.6E-01	rgb( 73,130,242)	1.9948	None
Arid5a	Sbno2	0.95724	50.66	0.664	rgb(224, 90, 92)	1.9948	2,2
E2f1	Wee1	0.95724	50.66	0.665	rgb(224, 90, 91)	1.9948	None
Elf1	Slain1	0.95724	50.66	0.66	rgb(224, 91, 92)	1.9948	None
Foxo3	Zfpm1	0.95724	50.66	0.657	rgb(224, 91, 93)	1.9948	None
Irf1	Gbp10	0.95724	50.66	0.659	rgb(224, 91, 92)	1.9948	None
Mxi1	Aen	-0.95724	50.66	-6.6E-01	rgb( 73,130,242)	1.9948	None
Patz1	Gart	0.95724	50.66	0.658	rgb(224, 91, 93)	1.9948	None
Rest	Rnf169	0.95724	50.66	0.658	rgb(224, 91, 93)	1.9948	None
Scrt1	Cyp2s1	0.95724	50.66	0.661	rgb(224, 91, 92)	1.9948	2,2
Sox5	Zfp280b	-0.95724	50.66	-6.6E-01	rgb( 74,130,242)	1.9948	None
Sp3	Psme1	-0.95724	50.66	-6.6E-01	rgb( 75,130,242)	1.9948	None
Srf	Adarb1	0.95724	50.66	0.659	rgb(224, 91, 92)	1.9948	None
Vax2	Il17re	0.95724	50.66	0.655	rgb(224, 92, 93)	1.9948	2,2
Xbp1	9930014A18Rik	-0.95724	50.66	-6.6E-01	rgb( 75,130,242)	1.9948	None
Mxd3	Cdc25b	0.95724	50.66	0.664	rgb(224, 90, 92)	1.9948	2,2
Skil	Slco4a1	-0.95724	50.66	-6.6E-01	rgb( 75,130,242)	1.9948	2,2
Tet2	Atad2b	0.95724	50.66	0.656	rgb(224, 92, 93)	1.9948	2,2
Bhlhe40	Trpc1	0.95487	50.65	0.647	rgb(224, 93, 95)	1.9946	None
Cebpg	Psph	0.95487	50.65	0.648	rgb(224, 93, 95)	1.9946	2,2
E2f1	Exo1	0.95487	50.65	0.654	rgb(224, 92, 93)	1.9946	None
E2f4	Cox6b2	-0.95487	50.65	-6.5E-01	rgb( 76,131,242)	1.9946	None
Fosl2	Tbc1d30	0.95487	50.65	0.651	rgb(224, 93, 94)	1.9946	None
Ikzf2	Trib1	0.95487	50.65	0.645	rgb(224, 94, 95)	1.9946	2,2
Irf7	BC094916	0.95487	50.65	0.653	rgb(224, 92, 94)	1.9946	None
Irf7	Gbp9	0.95487	50.65	0.647	rgb(224, 93, 95)	1.9946	None
Irf7	Isg20	0.95487	50.65	0.646	rgb(224, 94, 95)	1.9946	None
Mybl1	Marcks	0.95487	50.65	0.651	rgb(224, 93, 94)	1.9946	None
Myc	Lactb	-0.95487	50.65	-6.5E-01	rgb( 76,131,242)	1.9946	None
Rbpj	Nedd4	0.95487	50.65	0.651	rgb(224, 93, 94)	1.9946	2,2
Smad3	Fam102a	0.95487	50.65	0.648	rgb(224, 93, 95)	1.9946	None
Sox5	Serpinf1	0.95487	50.65	0.651	rgb(224, 93, 94)	1.9946	2,2
Sp3	Dcakd	-0.95487	50.65	-6.5E-01	rgb( 76,131,242)	1.9946	None
Sp4	Dctn4	0.95487	50.65	0.655	rgb(224, 92, 93)	1.9946	None
Srebf1	Tnk2	0.95487	50.65	0.649	rgb(224, 93, 94)	1.9946	None
Srebf2	Cnnm3	0.95487	50.65	0.654	rgb(224, 92, 93)	1.9946	None
Tcf3	Anapc1	0.95487	50.65	0.654	rgb(224, 92, 93)	1.9946	None
Tcf3	Slc9a3r1	0.95487	50.65	0.646	rgb(224, 94, 95)	1.9946	None
Arid3a	Ahnak	0.95249	50.64	0.638	rgb(224, 95, 96)	1.9944	None
Arid3a	Ms4a4b	-0.95249	50.64	-6.4E-01	rgb( 79,133,241)	1.9944	None
Atf3	Atp11a	0.95249	50.64	0.636	rgb(224, 96, 97)	1.9944	2,2
Bhlhe40	Tg	0.95249	50.64	0.635	rgb(224, 96, 97)	1.9944	None
Ebf1	Gatsl2	0.95249	50.64	0.638	rgb(224, 95, 96)	1.9944	None
Elk3	Tmem19	0.95249	50.64	0.636	rgb(224, 95, 97)	1.9944	None
Ets1	Slc9a3r1	0.95249	50.64	0.64	rgb(224, 95, 96)	1.9944	None
Ets2	Flt3l	-0.95249	50.64	-6.4E-01	rgb( 78,132,241)	1.9944	None
Ets2	Ifit2	0.95249	50.64	0.641	rgb(224, 95, 96)	1.9944	2,2
Ets2	Sept9	-0.95249	50.64	-6.4E-01	rgb( 79,133,241)	1.9944	None
Etv6	Il12rb1	0.95249	50.64	0.645	rgb(224, 94, 95)	1.9944	2,2
Gfi1	Rgmb	-0.95249	50.64	-6.4E-01	rgb( 78,133,241)	1.9944	None
Hsf1	4931406P16Rik	0.95249	50.64	0.638	rgb(224, 95, 96)	1.9944	None
Irf4	Dusp22	-0.95249	50.64	-6.4E-01	rgb( 79,133,241)	1.9944	None
Irf4	Srgap3	-0.95249	50.64	-6.4E-01	rgb( 77,132,241)	1.9944	2,2
Irf4	Trpm1	-0.95249	50.64	-6.4E-01	rgb( 78,132,241)	1.9944	None
Irf7	Gbp10	0.95249	50.64	0.638	rgb(224, 95, 96)	1.9944	None
Irf7	Mx1	0.95249	50.64	0.637	rgb(224, 95, 97)	1.9944	None
Lhx2	Cdkl5	0.95249	50.64	0.642	rgb(224, 94, 96)	1.9944	None
Mxi1	Acp5	0.95249	50.64	0.642	rgb(224, 94, 96)	1.9944	None
Nfil3	Sntb1	-0.95249	50.64	-6.4E-01	rgb( 79,133,241)	1.9944	None
Rbpj	Nfil3	0.95249	50.64	0.641	rgb(224, 95, 96)	1.9944	2,2
Rxra	Gstm1	-0.95249	50.64	-6.4E-01	rgb( 78,133,241)	1.9944	None
Six5	Skil	-0.95249	50.64	-6.4E-01	rgb( 78,132,241)	1.9944	None
Six5	Tes	-0.95249	50.64	-6.4E-01	rgb( 78,133,241)	1.9944	None
Sp4	Arhgdig	-0.95249	50.64	-6.4E-01	rgb( 79,133,241)	1.9944	None
Sp6	Lrrc66	-0.95249	50.64	-6.4E-01	rgb( 78,132,241)	1.9944	2,2
Srf	Ccdc107	-0.95249	50.64	-6.4E-01	rgb( 78,133,241)	1.9944	None
Tead1	Nupr1	0.95249	50.64	0.645	rgb(224, 94, 95)	1.9944	2,2
Thap1	Dffb	0.95249	50.64	0.639	rgb(224, 95, 96)	1.9944	None
Zfp281	Synpo	0.95249	50.64	0.637	rgb(224, 95, 97)	1.9944	None
Zfp277	Tmem35	0.95249	50.64	0.641	rgb(224, 95, 96)	1.9944	2,2
Bhlhe40	Kdelc2	0.95011	50.63	0.629	rgb(224, 97, 98)	1.9942	None
Bhlhe40	Mbtd1	-0.95011	50.63	-6.3E-01	rgb( 80,134,241)	1.9942	None
Cebpg	B930041F14Rik	-0.95011	50.63	-6.3E-01	rgb( 81,134,241)	1.9942	None
Cebpg	Gpt2	0.95011	50.63	0.629	rgb(224, 97, 98)	1.9942	2,2
Cebpg	Slc7a3	0.95011	50.63	0.634	rgb(224, 96, 97)	1.9942	2,2
Egr2	Pten	-0.95011	50.63	-6.3E-01	rgb( 81,134,241)	1.9942	None
Elf1	Mafg	-0.95011	50.63	-6.3E-01	rgb( 81,134,241)	1.9942	None
Epas1	Ppp3ca	0.95011	50.63	0.633	rgb(224, 96, 97)	1.9942	None
Irf1	Fam26f	0.95011	50.63	0.629	rgb(224, 97, 98)	1.9942	None
Irf4	Abcd3	-0.95011	50.63	-6.3E-01	rgb( 80,133,241)	1.9942	None
Irf4	Crtam	-0.95011	50.63	-6.3E-01	rgb( 80,134,241)	1.9942	None
Irf4	Pgrmc1	-0.95011	50.63	-6.3E-01	rgb( 80,133,241)	1.9942	None
Irf4	Ptk2	-0.95011	50.63	-6.3E-01	rgb( 79,133,241)	1.9942	None
Irf7	Oasl2	0.95011	50.63	0.635	rgb(224, 96, 97)	1.9942	None
Klf2	Gpr146	0.95011	50.63	0.633	rgb(224, 96, 97)	1.9942	None
Mxi1	Ypel5	0.95011	50.63	0.626	rgb(224, 97, 99)	1.9942	None
Nfkb2	Ets1	-0.95011	50.63	-6.3E-01	rgb( 79,133,241)	1.9942	None
Rel	Slc29a3	0.95011	50.63	0.632	rgb(224, 96, 98)	1.9942	None
Rest	Rbm15	0.95011	50.63	0.632	rgb(224, 96, 97)	1.9942	None
Sp110	Ly6c1	0.95011	50.63	0.627	rgb(224, 97, 98)	1.9942	2,2
Sp4	Nrf1	-0.95011	50.63	-6.3E-01	rgb( 81,134,241)	1.9942	None
Srebf1	Abcg1	0.95011	50.63	0.63	rgb(224, 97, 98)	1.9942	2,2
Srebf1	C2cd2l	0.95011	50.63	0.628	rgb(224, 97, 98)	1.9942	None
Tcf3	Acvr1b	0.95011	50.63	0.633	rgb(224, 96, 97)	1.9942	None
Vax2	Dab2	0.95011	50.63	0.625	rgb(224, 98, 99)	1.9942	2,2
Zfp148	Hif1a	0.95011	50.63	0.632	rgb(224, 96, 98)	1.9942	None
Zfx	Hspb11	-0.95011	50.63	-6.3E-01	rgb( 81,134,241)	1.9942	None
Mbnl2	Pak1	0.95011	50.63	0.632	rgb(224, 96, 97)	1.9942	2,2
Zfp329	Gripap1	0.95011	50.63	0.626	rgb(224, 97, 99)	1.9942	2,2
Batf	Tmem19	-0.94774	50.62	-6.2E-01	rgb( 83,136,240)	1.994	None
Elf1	Cmah	0.94774	50.62	0.617	rgb(224, 99,100)	1.994	None
Elf1	Dock11	0.94774	50.62	0.622	rgb(224, 98, 99)	1.994	None
Elf1	Rcsd1	0.94774	50.62	0.624	rgb(224, 98, 99)	1.994	None
Elf1	Stk4	0.94774	50.62	0.624	rgb(224, 98, 99)	1.994	None
Elk3	Capg	0.94774	50.62	0.616	rgb(224, 99,101)	1.994	2,2
Ets1	Pdcd1	-0.94774	50.62	-6.2E-01	rgb( 83,135,241)	1.994	None
Hif1a	Hook2	0.94774	50.62	0.625	rgb(224, 98, 99)	1.994	None
Irf4	Atp8b4	-0.94774	50.62	-6.2E-01	rgb( 83,136,240)	1.994	None
Irf5	Dcxr	0.94774	50.62	0.621	rgb(224, 98,100)	1.994	2,2
Jun	Ninj1	0.94774	50.62	0.619	rgb(224, 99,100)	1.994	None
Mafg	Sesn1	-0.94774	50.62	-6.2E-01	rgb( 83,136,240)	1.994	None
Nfatc1	Foxp4	0.94774	50.62	0.624	rgb(224, 98, 99)	1.994	None
Nfil3	Slc23a2	-0.94774	50.62	-6.2E-01	rgb( 83,136,240)	1.994	None
Osr2	Serpinb1b	0.94774	50.62	0.616	rgb(224, 99,101)	1.994	2,2
Rel	Chm	-0.94774	50.62	-6.2E-01	rgb( 83,136,240)	1.994	None
Rreb1	Clic1	-0.94774	50.62	-6.2E-01	rgb( 83,135,241)	1.994	None
Rxra	Tmem154	0.94774	50.62	0.623	rgb(224, 98, 99)	1.994	None
Sox5	Mab21l2	0.94774	50.62	0.619	rgb(224, 99,100)	1.994	2,2
Sox5	Tbc1d30	-0.94774	50.62	-6.2E-01	rgb( 83,135,241)	1.994	None
Sp2	Slc39a9	0.94774	50.62	0.623	rgb(224, 98, 99)	1.994	None
Srebf2	Dhcr24	0.94774	50.62	0.618	rgb(224, 99,100)	1.994	2,2
Stat1	Dtx3l	0.94774	50.62	0.615	rgb(224, 99,101)	1.994	None
Stat2	Trim14	0.94774	50.62	0.618	rgb(224, 99,100)	1.994	None
Stat4	Cpd	-0.94774	50.62	-6.2E-01	rgb( 82,135,241)	1.994	None
Stat4	Lrp8	-0.94774	50.62	-6.2E-01	rgb( 83,135,240)	1.994	None
Tcf12	Ncoa2	0.94774	50.62	0.615	rgb(224, 99,101)	1.994	None
Vax2	Avpi1	0.94774	50.62	0.625	rgb(224, 98, 99)	1.994	None
Yy2	Slfn3	0.94774	50.62	0.62	rgb(224, 99,100)	1.994	None
Zfp148	Zfp609	0.94774	50.62	0.625	rgb(224, 98, 99)	1.994	None
Skil	Flna	0.94774	50.62	0.617	rgb(224, 99,100)	1.994	2,2
Zfp429	Megf8	-0.94774	50.62	-6.2E-01	rgb( 83,136,240)	1.994	2,2
Zfp513	Vdac1	-0.94774	50.62	-6.2E-01	rgb( 82,135,241)	1.994	2,2
Ar	Jazf1	0.94536	50.61	0.608	rgb(224,101,102)	1.9938	None
Bhlhe40	Ndrg2	0.94536	50.61	0.614	rgb(224,100,101)	1.9938	None
Creb3l2	Gatsl2	0.94536	50.61	0.61	rgb(224,101,102)	1.9938	2,2
E2f4	Txndc17	-0.94536	50.61	-6.1E-01	rgb( 84,136,240)	1.9938	None
Egr2	Runx1	0.94536	50.61	0.611	rgb(224,100,101)	1.9938	None
Ets1	Dmxl2	-0.94536	50.61	-6.1E-01	rgb( 85,137,240)	1.9938	2,2
Ets1	Nlrc3	0.94536	50.61	0.61	rgb(224,100,102)	1.9938	None
Foxp1	Nfe2l2	-0.94536	50.61	-6.1E-01	rgb( 84,136,240)	1.9938	None
Foxp3	Nt5e	0.94536	50.61	0.61	rgb(224,100,102)	1.9938	None
Irf4	Chst15	0.94536	50.61	0.606	rgb(224,101,103)	1.9938	None
Jdp2	Pck2	0.94536	50.61	0.613	rgb(224,100,101)	1.9938	2,2
Klf8	Kcnk7	0.94536	50.61	0.607	rgb(224,101,102)	1.9938	None
Mxi1	Utp20	-0.94536	50.61	-6.1E-01	rgb( 85,137,240)	1.9938	None
Nfat5	Actn1	0.94536	50.61	0.606	rgb(224,101,102)	1.9938	None
Nfkb2	Cd70	0.94536	50.61	0.611	rgb(224,100,101)	1.9938	None
Plagl1	Slc7a1	0.94536	50.61	0.605	rgb(224,101,103)	1.9938	None
Rara	Gstt3	-0.94536	50.61	-6.1E-01	rgb( 85,137,240)	1.9938	None
Sp4	Cnnm3	-0.94536	50.61	-6.1E-01	rgb( 84,136,240)	1.9938	None
Sp4	Rap2b	0.94536	50.61	0.606	rgb(224,101,102)	1.9938	None
Spib	Ikbke	0.94536	50.61	0.612	rgb(224,100,101)	1.9938	None
Srebf1	Sqle	0.94536	50.61	0.607	rgb(224,101,102)	1.9938	None
Stat1	Slain1	0.94536	50.61	0.607	rgb(224,101,102)	1.9938	None
Stat2	Igtp	0.94536	50.61	0.614	rgb(224,100,101)	1.9938	None
Tead1	B4galt1	0.94536	50.61	0.606	rgb(224,101,103)	1.9938	None
Yy2	Acin1	0.94536	50.61	0.611	rgb(224,100,101)	1.9938	None
Zfhx3	Ermp1	0.94536	50.61	0.609	rgb(224,101,102)	1.9938	2,2
Ankzf1	Pdia2	0.94536	50.61	0.612	rgb(224,100,101)	1.9938	2,2
Lcorl	Cmtm4	0.94536	50.61	0.612	rgb(224,100,101)	1.9938	2,2
Ncoa2	Phlpp1	0.94536	50.61	0.609	rgb(224,101,102)	1.9938	2,2
Bhlhe40	Anxa4	0.94299	50.6	0.603	rgb(224,102,103)	1.9936	None
Cebpg	Chac1	0.94299	50.6	0.604	rgb(224,102,103)	1.9936	2,2
Creb3l2	Dennd3	0.94299	50.6	0.595	rgb(224,103,105)	1.9936	None
E2f1	Tbc1d5	0.94299	50.6	0.602	rgb(224,102,103)	1.9936	None
E2f4	Lrrc59	0.94299	50.6	0.601	rgb(224,102,103)	1.9936	None
Egr1	Egr2	0.94299	50.6	0.598	rgb(224,103,104)	1.9936	None
Elf1	Srpk2	0.94299	50.6	0.601	rgb(224,102,103)	1.9936	None
Ets1	Itgb7	0.94299	50.6	0.597	rgb(224,103,104)	1.9936	None
Fosl2	L3mbtl3	-0.94299	50.6	-6.0E-01	rgb( 88,138,240)	1.9936	None
Foxp1	Dgat1	-0.94299	50.6	-6.0E-01	rgb( 87,138,240)	1.9936	2,2
Hic1	Ggta1	0.94299	50.6	0.597	rgb(224,103,104)	1.9936	None
Irf4	Slfn2	0.94299	50.6	0.598	rgb(224,103,104)	1.9936	None
Irf5	Trim14	0.94299	50.6	0.602	rgb(224,102,103)	1.9936	None
Irf7	Cmpk2	0.94299	50.6	0.598	rgb(224,103,104)	1.9936	None
Klf12	Nap1l3	0.94299	50.6	0.605	rgb(224,102,103)	1.9936	2,2
Mybl1	4632434I11Rik	0.94299	50.6	0.6	rgb(224,102,104)	1.9936	2,2
Nfil3	Htr1b	0.94299	50.6	0.599	rgb(224,103,104)	1.9936	None
Patz1	Arhgap10	0.94299	50.6	0.604	rgb(224,102,103)	1.9936	None
Sp2	Arhgap33	0.94299	50.6	0.604	rgb(224,102,103)	1.9936	None
Sp3	Txndc17	-0.94299	50.6	-6.0E-01	rgb( 86,137,240)	1.9936	None
Sp4	Zeb1	0.94299	50.6	0.603	rgb(224,102,103)	1.9936	None
Srebf1	Aacs	0.94299	50.6	0.6	rgb(224,102,104)	1.9936	2,2
Srebf2	Cyp51	0.94299	50.6	0.604	rgb(224,102,103)	1.9936	None
Stat4	Nsun6	0.94299	50.6	0.599	rgb(224,103,104)	1.9936	None
Tead1	Nrp1	0.94299	50.6	0.6	rgb(224,102,104)	1.9936	None
Vax2	Myo1f	0.94299	50.6	0.604	rgb(224,102,103)	1.9936	2,2
Zbtb4	Plscr3	0.94299	50.6	0.597	rgb(224,103,104)	1.9936	None
Zfp148	Chic2	-0.94299	50.6	-6.0E-01	rgb( 86,137,240)	1.9936	None
Zfp263	Arhgef6	-0.94299	50.6	-6.0E-01	rgb( 86,137,240)	1.9936	None
Zfx	Vps54	0.94299	50.6	0.6	rgb(224,102,104)	1.9936	None
Gm14420	Gm2011	0.94299	50.6	0.597	rgb(224,103,104)	1.9936	2,2
Zfp385a	Ptp4a3	0.94299	50.6	0.596	rgb(224,103,104)	1.9936	2,2
Zfp385a	Zfp750	0.94299	50.6	0.602	rgb(224,102,103)	1.9936	2,2
Zfp429	Trim12a	0.94299	50.6	0.599	rgb(224,103,104)	1.9936	2,2
Zfp750	Pvrl4	0.94299	50.6	0.598	rgb(224,103,104)	1.9936	2,2
Zkscan17	Rabggta	0.94299	50.6	0.602	rgb(224,102,103)	1.9936	2,2
Arid3a	Pdxp	0.94061	50.59	0.588	rgb(223,105,106)	1.9934	None
Atf3	Ucp2	-0.94061	50.59	-5.9E-01	rgb( 89,139,239)	1.9934	None
Atf5	Hmox1	0.94061	50.59	0.589	rgb(223,105,106)	1.9934	None
Ddit3	Stard5	0.94061	50.59	0.593	rgb(224,104,105)	1.9934	2,2
Ebf1	Stx7	0.94061	50.59	0.586	rgb(223,105,106)	1.9934	None
Egr2	Pde7a	0.94061	50.59	0.586	rgb(223,105,106)	1.9934	None
Elf1	Cd226	0.94061	50.59	0.59	rgb(223,104,106)	1.9934	None
Elf1	Il2ra	-0.94061	50.59	-5.9E-01	rgb( 90,140,239)	1.9934	None
Elk3	Ubash3b	0.94061	50.59	0.595	rgb(224,103,105)	1.9934	None
Erg	B4galt5	0.94061	50.59	0.593	rgb(224,104,105)	1.9934	None
Erg	C920009B18Rik	-0.94061	50.59	-5.9E-01	rgb( 90,140,239)	1.9934	None
Etv4	Dusp9	0.94061	50.59	0.586	rgb(223,105,106)	1.9934	2,2
Foxo3	Narf	0.94061	50.59	0.588	rgb(223,105,106)	1.9934	None
Hsf1	Son	0.94061	50.59	0.59	rgb(223,104,106)	1.9934	None
Ikzf2	Cd160	0.94061	50.59	0.589	rgb(223,104,106)	1.9934	2,2
Irf4	Cxcl3	-0.94061	50.59	-5.9E-01	rgb( 89,139,239)	1.9934	2,2
Irf4	Dzip1	-0.94061	50.59	-5.9E-01	rgb( 90,140,239)	1.9934	None
Irf5	Alpk1	0.94061	50.59	0.587	rgb(223,105,106)	1.9934	None
Irf7	Oas1b	0.94061	50.59	0.59	rgb(223,104,106)	1.9934	None
Jun	Furin	0.94061	50.59	0.587	rgb(223,105,106)	1.9934	None
Lyl1	Lix1l	0.94061	50.59	0.589	rgb(223,104,106)	1.9934	None
Nfkb1	Ccr8	0.94061	50.59	0.592	rgb(224,104,105)	1.9934	None
Nfkb2	Csf2	0.94061	50.59	0.586	rgb(223,105,106)	1.9934	2,2
Nr3c1	Ctla4	-0.94061	50.59	-5.9E-01	rgb( 88,139,240)	1.9934	None
Plagl1	S1pr2	-0.94061	50.59	-5.9E-01	rgb( 90,140,239)	1.9934	2,2
Prrx1	Fat1	0.94061	50.59	0.591	rgb(224,104,105)	1.9934	2,2
Rest	Zfp280b	-0.94061	50.59	-5.9E-01	rgb( 89,139,240)	1.9934	None
Rxra	Trpm6	0.94061	50.59	0.591	rgb(223,104,105)	1.9934	None
Rxra	Ypel3	-0.94061	50.59	-5.9E-01	rgb( 89,139,239)	1.9934	None
Sp2	Gm12942	-0.94061	50.59	-5.9E-01	rgb( 88,139,240)	1.9934	None
Sp4	Tyms	-0.94061	50.59	-5.9E-01	rgb( 88,139,240)	1.9934	None
Xbp1	Rpl36al	-0.94061	50.59	-5.9E-01	rgb( 89,139,239)	1.9934	None
Zfp148	Erap1	0.94061	50.59	0.593	rgb(224,104,105)	1.9934	None
Dzip1	Uggt2	0.94061	50.59	0.586	rgb(223,105,106)	1.9934	2,2
Hes6	Galk1	0.94061	50.59	0.591	rgb(224,104,105)	1.9934	2,2
Ncoa2	Tcf12	0.94061	50.59	0.592	rgb(224,104,105)	1.9934	2,2
Skil	Dab2ip	-0.94061	50.59	-5.9E-01	rgb( 89,139,239)	1.9934	2,2
Terf1	Dhx33	-0.94061	50.59	-5.9E-01	rgb( 89,139,239)	1.9934	2,2
Zbed6	Cnot1	0.94061	50.59	0.59	rgb(223,104,105)	1.9934	2,2
Zfp277	Vamp4	0.94061	50.59	0.593	rgb(224,104,105)	1.9934	2,2
Zfp385a	Zmat3	0.94061	50.59	0.593	rgb(224,104,105)	1.9934	2,2
Zfp750	Gria3	0.94061	50.59	0.587	rgb(223,105,106)	1.9934	2,2
Arid5a	Tnip2	0.93824	50.58	0.581	rgb(223,106,107)	1.9932	2,2
Atf3	Hdc	0.93824	50.58	0.576	rgb(223,107,108)	1.9932	None
Bhlhe40	Ndrg1	0.93824	50.58	0.582	rgb(223,106,107)	1.9932	2,2
Cebpg	Slc6a9	0.93824	50.58	0.584	rgb(223,105,107)	1.9932	2,2
Cebpg	Trib3	0.93824	50.58	0.58	rgb(223,106,107)	1.9932	2,2
Egr2	Ergic1	-0.93824	50.58	-5.8E-01	rgb( 91,140,239)	1.9932	None
Epas1	Gsn	0.93824	50.58	0.58	rgb(223,106,107)	1.9932	2,2
Ets2	Ptpn1	-0.93824	50.58	-5.8E-01	rgb( 91,140,239)	1.9932	None
Etv6	Ifi203	-0.93824	50.58	-5.8E-01	rgb( 90,140,239)	1.9932	None
Fos	Ppcdc	0.93824	50.58	0.581	rgb(223,106,107)	1.9932	None
Foxo1	Cnnm4	0.93824	50.58	0.579	rgb(223,106,108)	1.9932	None
Foxo1	Rilpl2	-0.93824	50.58	-5.8E-01	rgb( 92,141,239)	1.9932	None
Irf1	Il15ra	0.93824	50.58	0.578	rgb(223,107,108)	1.9932	None
Jund	Dapl1	-0.93824	50.58	-5.8E-01	rgb( 90,140,239)	1.9932	None
Klf2	Kcna3	-0.93824	50.58	-5.8E-01	rgb( 92,141,239)	1.9932	None
Klf8	Tspan17	0.93824	50.58	0.576	rgb(223,107,108)	1.9932	None
Mxi1	Serpine1	0.93824	50.58	0.583	rgb(223,106,107)	1.9932	2,2
Nr4a1	Sla	0.93824	50.58	0.581	rgb(223,106,107)	1.9932	None
Rfx1	Krtcap2	-0.93824	50.58	-5.8E-01	rgb( 92,141,239)	1.9932	None
Rxra	Bcam	0.93824	50.58	0.578	rgb(223,107,108)	1.9932	None
Sp110	Eef1a1	-0.93824	50.58	-5.8E-01	rgb( 90,140,239)	1.9932	None
Sp2	Sav1	0.93824	50.58	0.577	rgb(223,107,108)	1.9932	None
Srebf1	Chd7	0.93824	50.58	0.576	rgb(223,107,108)	1.9932	None
Tcf12	Polr3b	0.93824	50.58	0.584	rgb(223,105,107)	1.9932	None
Tcf4	Fads2	0.93824	50.58	0.58	rgb(223,106,107)	1.9932	2,2
Vax2	Il23r	0.93824	50.58	0.578	rgb(223,107,108)	1.9932	None
Xbp1	Tcf7l2	-0.93824	50.58	-5.8E-01	rgb( 91,140,239)	1.9932	None
Zbtb4	Arrb1	0.93824	50.58	0.58	rgb(223,106,107)	1.9932	None
Zbtb7a	Hmgn1	-0.93824	50.58	-5.8E-01	rgb( 90,140,239)	1.9932	None
Zbtb7a	Nsun6	-0.93824	50.58	-5.8E-01	rgb( 92,141,239)	1.9932	None
Zbtb7b	Atp2b4	0.93824	50.58	0.577	rgb(223,107,108)	1.9932	None
Zfp148	Adora2a	-0.93824	50.58	-5.8E-01	rgb( 92,141,239)	1.9932	None
Zfp263	Celf4	0.93824	50.58	0.577	rgb(223,107,108)	1.9932	None
Zfp263	Rtn4	-0.93824	50.58	-5.8E-01	rgb( 92,141,239)	1.9932	None
Zfp369	Tmem181b-ps	0.93824	50.58	0.581	rgb(223,106,107)	1.9932	None
Ankzf1	Arid3a	0.93824	50.58	0.577	rgb(223,107,108)	1.9932	2,2
C030039L03Rik	Kcnc3	0.93824	50.58	0.583	rgb(223,106,107)	1.9932	2,2
Prdm9	Napb	0.93824	50.58	0.58	rgb(223,106,107)	1.9932	2,2
Rlf	Rgs11	0.93824	50.58	0.579	rgb(223,106,108)	1.9932	2,2
Tigd2	Utf1	-0.93824	50.58	-5.8E-01	rgb( 91,140,239)	1.9932	2,2
Zbtb5	Cd24a	-0.93824	50.58	-5.8E-01	rgb( 90,140,239)	1.9932	2,2
Zeb2	Serpine1	0.93824	50.58	0.581	rgb(223,106,107)	1.9932	2,2
Zfp184	Maoa	0.93824	50.58	0.579	rgb(223,106,108)	1.9932	2,2
Zfp277	Zkscan17	0.93824	50.58	0.576	rgb(223,107,108)	1.9932	2,2
Zfp329	Neat1	0.93824	50.58	0.579	rgb(223,106,108)	1.9932	2,2
Zfp385a	Robo3	0.93824	50.58	0.577	rgb(223,107,108)	1.9932	2,2
Zfp787	Zfp668	0.93824	50.58	0.584	rgb(223,105,107)	1.9932	2,2
Ahrr	Gpr15	0.93586	50.57	0.574	rgb(223,107,109)	1.993	2,2
Arid3a	Zfp36l1	-0.93586	50.57	-5.7E-01	rgb( 94,142,239)	1.993	None
Atf5	Minpp1	-0.93586	50.57	-5.7E-01	rgb( 94,142,239)	1.993	2,2
Batf	Ccdc50	-0.93586	50.57	-5.7E-01	rgb( 93,142,239)	1.993	None
Batf	Gbp5	-0.93586	50.57	-5.7E-01	rgb( 94,142,239)	1.993	None
Batf	Slamf9	-0.93586	50.57	-5.7E-01	rgb( 94,142,239)	1.993	None
Bcl11b	2210013O21Rik	-0.93586	50.57	-5.7E-01	rgb( 93,142,239)	1.993	None
Bhlhe40	Acsl6	0.93586	50.57	0.57	rgb(223,108,109)	1.993	None
Cebpb	Sox4	0.93586	50.57	0.566	rgb(223,109,110)	1.993	None
E2f1	Gen1	0.93586	50.57	0.565	rgb(223,109,110)	1.993	None
Foxo3	Exoc4	0.93586	50.57	0.572	rgb(223,108,109)	1.993	None
Foxp1	5430421N21Rik	-0.93586	50.57	-5.7E-01	rgb( 94,142,239)	1.993	2,2
Gabpa	Pxmp2	-0.93586	50.57	-5.7E-01	rgb( 93,142,239)	1.993	None
Gfi1	Bpnt1	-0.93586	50.57	-5.7E-01	rgb( 94,142,238)	1.993	2,2
Hic1	Gfi1	0.93586	50.57	0.57	rgb(223,108,109)	1.993	None
Hic1	Pld2	0.93586	50.57	0.574	rgb(223,107,109)	1.993	None
Irf4	Dlk1	-0.93586	50.57	-5.7E-01	rgb( 93,142,239)	1.993	2,2
Irf4	Hdac9	-0.93586	50.57	-5.7E-01	rgb( 94,142,239)	1.993	None
Irf4	Loxl2	-0.93586	50.57	-5.7E-01	rgb( 94,142,239)	1.993	2,2
Irf4	Nckap1	-0.93586	50.57	-5.7E-01	rgb( 94,142,239)	1.993	None
Irf7	Mx2	0.93586	50.57	0.575	rgb(223,107,108)	1.993	None
Irf8	Il2rb	0.93586	50.57	0.568	rgb(223,109,110)	1.993	None
Irf8	Satb1	-0.93586	50.57	-5.7E-01	rgb( 94,142,239)	1.993	None
Jun	Osm	0.93586	50.57	0.566	rgb(223,109,110)	1.993	2,2
Klf2	Pik3ip1	0.93586	50.57	0.566	rgb(223,109,110)	1.993	None
Klf2	Tbxa2r	0.93586	50.57	0.573	rgb(223,108,109)	1.993	None
Klf9	Slc3a2	0.93586	50.57	0.569	rgb(223,108,109)	1.993	None
Myb	Tmem120b	0.93586	50.57	0.568	rgb(223,109,110)	1.993	2,2
Nfatc2	Fasl	-0.93586	50.57	-5.7E-01	rgb( 94,142,239)	1.993	None
Nfkb2	Psd	0.93586	50.57	0.572	rgb(223,108,109)	1.993	None
Nr3c1	Vdac1	-0.93586	50.57	-5.7E-01	rgb( 94,142,239)	1.993	None
Nr4a2	Synj1	0.93586	50.57	0.566	rgb(223,109,110)	1.993	None
Pparg	Dgkk	0.93586	50.57	0.568	rgb(223,108,110)	1.993	2,2
Rela	Myd88	0.93586	50.57	0.573	rgb(223,108,109)	1.993	None
Rorc	C2cd4d	0.93586	50.57	0.574	rgb(223,107,109)	1.993	2,2
Smad3	Mpzl2	-0.93586	50.57	-5.7E-01	rgb( 92,141,239)	1.993	None
Smad3	Pim1	0.93586	50.57	0.568	rgb(223,109,110)	1.993	None
Smad4	Slc29a3	-0.93586	50.57	-5.7E-01	rgb( 94,142,238)	1.993	None
Snai3	Crtam	0.93586	50.57	0.568	rgb(223,108,110)	1.993	2,2
Sp2	BC026585	-0.93586	50.57	-5.7E-01	rgb( 94,142,239)	1.993	None
Sp3	Aldoart2	-0.93586	50.57	-5.7E-01	rgb( 93,142,239)	1.993	None
Sp4	Pdzd4	0.93586	50.57	0.574	rgb(223,107,109)	1.993	None
Stat4	Wipf1	0.93586	50.57	0.566	rgb(223,109,110)	1.993	None
Tcf12	Kcnk7	-0.93586	50.57	-5.7E-01	rgb( 93,141,239)	1.993	None
Tead1	Rragd	0.93586	50.57	0.573	rgb(223,108,109)	1.993	2,2
Tfdp2	Rfwd3	0.93586	50.57	0.573	rgb(223,108,109)	1.993	None
Vax2	Cxcl3	0.93586	50.57	0.568	rgb(223,109,110)	1.993	2,2
Zbtb4	Tpst1	-0.93586	50.57	-5.7E-01	rgb( 93,142,239)	1.993	None
Zfp263	Anln	-0.93586	50.57	-5.7E-01	rgb( 93,141,239)	1.993	None
Cux1	Epb4.1l2	0.93586	50.57	0.57	rgb(223,108,109)	1.993	2,2
Mxd3	9530077C05Rik	0.93586	50.57	0.569	rgb(223,108,110)	1.993	2,2
Mxd3	Lgals1	0.93586	50.57	0.574	rgb(223,107,109)	1.993	2,2
Phf1	Galk1	-0.93586	50.57	-5.7E-01	rgb( 92,141,239)	1.993	2,2
Sgsm2	Slco3a1	-0.93586	50.57	-5.7E-01	rgb( 93,142,239)	1.993	2,2
Zbtb17	Mvp	0.93586	50.57	0.571	rgb(223,108,109)	1.993	2,2
Zfp329	A230072C01Rik	0.93586	50.57	0.573	rgb(223,108,109)	1.993	2,2
Zfp367	Exo1	0.93586	50.57	0.568	rgb(223,109,110)	1.993	2,2
Zfp429	Ankrd33b	0.93586	50.57	0.573	rgb(223,108,109)	1.993	2,2
Zfp429	H60b	-0.93586	50.57	-5.7E-01	rgb( 94,142,239)	1.993	2,2
Zfp429	Snhg6	0.93586	50.57	0.572	rgb(223,108,109)	1.993	2,2
Zfp536	Tekt2	0.93586	50.57	0.573	rgb(223,107,109)	1.993	2,2
Zfp703	Zcwpw1	-0.93586	50.57	-5.7E-01	rgb( 93,142,239)	1.993	2,2
Zfp948	Ankrd23	0.93586	50.57	0.57	rgb(223,108,109)	1.993	2,2
Atf3	Ahr	-0.93349	50.56	-5.6E-01	rgb( 96,144,238)	1.9928	None
Cebpg	Reep3	-0.93349	50.56	-5.6E-01	rgb( 95,143,238)	1.9928	None
Creb1	Il4ra	-0.93349	50.56	-5.6E-01	rgb( 95,143,238)	1.9928	None
E2f1	Sdr39u1	0.93349	50.56	0.555	rgb(223,111,112)	1.9928	None
Ebf1	Arhgdig	0.93349	50.56	0.559	rgb(223,110,111)	1.9928	None
Elf1	Ybey	-0.93349	50.56	-5.6E-01	rgb( 96,143,238)	1.9928	None
Ets1	Aste1	-0.93349	50.56	-5.6E-01	rgb( 96,144,238)	1.9928	None
Ets1	Il10ra	0.93349	50.56	0.562	rgb(223,110,111)	1.9928	None
Ets1	Map3k1	0.93349	50.56	0.565	rgb(223,109,110)	1.9928	None
Ets1	Naga	0.93349	50.56	0.564	rgb(223,109,110)	1.9928	None
Ets2	Fam19a3	-0.93349	50.56	-5.6E-01	rgb( 95,143,238)	1.9928	None
Etv4	Mboat7	0.93349	50.56	0.564	rgb(223,109,110)	1.9928	2,2
Etv4	Pdgfrb	0.93349	50.56	0.563	rgb(223,109,111)	1.9928	2,2
Fli1	Foxp4	-0.93349	50.56	-5.6E-01	rgb( 94,142,238)	1.9928	None
Fosl1	Retsat	-0.93349	50.56	-5.6E-01	rgb( 95,143,238)	1.9928	None
Fosl2	Lrmp	-0.93349	50.56	-5.6E-01	rgb( 95,143,238)	1.9928	None
Foxf2	Lsp1	-0.93349	50.56	-5.6E-01	rgb( 95,143,238)	1.9928	2,2
Gata1	Gadd45g	0.93349	50.56	0.565	rgb(223,109,110)	1.9928	None
Gata3	Ccr8	0.93349	50.56	0.56	rgb(223,110,111)	1.9928	None
Gata3	D430041D05Rik	0.93349	50.56	0.56	rgb(223,110,111)	1.9928	None
Hic1	Dock9	0.93349	50.56	0.557	rgb(223,111,112)	1.9928	None
Hif3a	Stc1	0.93349	50.56	0.558	rgb(223,110,112)	1.9928	2,2
Irf5	Calhm2	0.93349	50.56	0.563	rgb(223,109,111)	1.9928	2,2
Irf9	Mnda	0.93349	50.56	0.563	rgb(223,109,111)	1.9928	None
Jun	Cd160	-0.93349	50.56	-5.6E-01	rgb( 96,143,238)	1.9928	2,2
Jun	F13a1	-0.93349	50.56	-5.6E-01	rgb( 96,143,238)	1.9928	None
Klf3	Abi3	-0.93349	50.56	-5.6E-01	rgb( 96,144,238)	1.9928	None
Maf	Emp1	0.93349	50.56	0.563	rgb(223,109,111)	1.9928	None
Mybl1	Gen1	0.93349	50.56	0.559	rgb(223,110,111)	1.9928	2,2
Nfatc4	Pde4a	0.93349	50.56	0.565	rgb(223,109,110)	1.9928	2,2
Nr4a1	Adarb1	-0.93349	50.56	-5.6E-01	rgb( 96,143,238)	1.9928	None
Plagl1	Mex3a	0.93349	50.56	0.557	rgb(223,111,112)	1.9928	2,2
Rfx3	Slc4a8	0.93349	50.56	0.559	rgb(223,110,111)	1.9928	None
Rreb1	Tacc2	0.93349	50.56	0.56	rgb(223,110,111)	1.9928	None
Rxra	Ccdc50	0.93349	50.56	0.558	rgb(223,110,112)	1.9928	None
Six5	Rcan3	-0.93349	50.56	-5.6E-01	rgb( 96,143,238)	1.9928	None
Smad4	Cyp2s1	0.93349	50.56	0.558	rgb(223,110,111)	1.9928	None
Sp2	Hist3h2bb-ps	-0.93349	50.56	-5.6E-01	rgb( 96,143,238)	1.9928	None
Sp2	Mgmt	-0.93349	50.56	-5.6E-01	rgb( 96,143,238)	1.9928	None
Sp4	Pex19	-0.93349	50.56	-5.6E-01	rgb( 95,143,238)	1.9928	None
Srf	Exosc8	-0.93349	50.56	-5.6E-01	rgb( 96,143,238)	1.9928	None
Srf	Smg5	0.93349	50.56	0.557	rgb(223,111,112)	1.9928	None
Srf	Zfp580	-0.93349	50.56	-5.6E-01	rgb( 95,143,238)	1.9928	None
Stat4	Ehbp1	0.93349	50.56	0.556	rgb(223,111,112)	1.9928	None
Stat4	Pak1	0.93349	50.56	0.561	rgb(223,110,111)	1.9928	None
Stat4	Rilpl2	0.93349	50.56	0.556	rgb(223,111,112)	1.9928	None
Tcf12	H2-Ab1	-0.93349	50.56	-5.6E-01	rgb( 96,143,238)	1.9928	None
Tcf7l1	Cd44	-0.93349	50.56	-5.6E-01	rgb( 95,143,238)	1.9928	None
Tead1	Faim3	0.93349	50.56	0.562	rgb(223,110,111)	1.9928	2,2
Vax2	Ppp1r14c	0.93349	50.56	0.557	rgb(223,111,112)	1.9928	2,2
Zfp148	Qser1	0.93349	50.56	0.563	rgb(223,109,111)	1.9928	None
Zfp263	Dlg3	-0.93349	50.56	-5.6E-01	rgb( 95,143,238)	1.9928	None
Zfp263	E2f7	-0.93349	50.56	-5.6E-01	rgb( 96,144,238)	1.9928	None
Zfp263	Vim	-0.93349	50.56	-5.6E-01	rgb( 95,143,238)	1.9928	None
C030039L03Rik	Agrp	0.93349	50.56	0.557	rgb(223,111,112)	1.9928	2,2
Hmgb1	AI506816	0.93349	50.56	0.556	rgb(223,111,112)	1.9928	2,2
Litaf	Cd84	0.93349	50.56	0.557	rgb(223,111,112)	1.9928	2,2
Sgsm2	Tert	0.93349	50.56	0.563	rgb(223,109,111)	1.9928	2,2
Thap3	Dpm3	0.93349	50.56	0.563	rgb(223,110,111)	1.9928	2,2
Zfp358	Sorcs2	-0.93349	50.56	-5.6E-01	rgb( 94,142,238)	1.9928	2,2
Zfp386	Spry1	-0.93349	50.56	-5.6E-01	rgb( 95,143,238)	1.9928	2,2
Zfp429	H60c	-0.93349	50.56	-5.6E-01	rgb( 95,143,238)	1.9928	2,2
Zfp429	Zfp874a	0.93349	50.56	0.565	rgb(223,109,110)	1.9928	2,2
Ar	Lgals7	0.93111	50.55	0.547	rgb(223,112,114)	1.9926	None
Arid3a	Il2rb	0.93111	50.55	0.549	rgb(223,112,113)	1.9926	2,2
Bhlhe40	Anln	0.93111	50.55	0.548	rgb(223,112,113)	1.9926	None
Bhlhe40	Dock11	0.93111	50.55	0.549	rgb(223,112,113)	1.9926	None
Bhlhe40	Nupr1	0.93111	50.55	0.55	rgb(223,112,113)	1.9926	None
Cdc5l	S1pr2	-0.93111	50.55	-5.5E-01	rgb( 97,144,238)	1.9926	2,2
Cebpg	Ccng2	0.93111	50.55	0.555	rgb(223,111,112)	1.9926	None
Creb3l2	Cyfip2	0.93111	50.55	0.546	rgb(223,113,114)	1.9926	None
E2f4	Lrp8	0.93111	50.55	0.55	rgb(223,112,113)	1.9926	None
Elf1	Syde2	-0.93111	50.55	-5.5E-01	rgb( 99,145,238)	1.9926	None
Elk4	Tacc1	0.93111	50.55	0.551	rgb(223,112,113)	1.9926	2,2
Ets1	Pdcd1lg2	-0.93111	50.55	-5.5E-01	rgb( 98,145,238)	1.9926	None
Ets2	Nfatc2	-0.93111	50.55	-5.5E-01	rgb( 97,144,238)	1.9926	None
Etv4	Aldh1l2	0.93111	50.55	0.547	rgb(223,112,114)	1.9926	None
Fos	Rpn1	-0.93111	50.55	-5.5E-01	rgb( 98,145,238)	1.9926	None
Foxf2	Gja1	0.93111	50.55	0.547	rgb(223,112,114)	1.9926	2,2
Foxo3	Sun1	0.93111	50.55	0.555	rgb(223,111,112)	1.9926	None
Foxp1	Rnf19b	-0.93111	50.55	-5.5E-01	rgb( 98,145,238)	1.9926	2,2
Gabpa	Capn2	-0.93111	50.55	-5.5E-01	rgb( 98,145,238)	1.9926	None
Gata3	Itgb3	0.93111	50.55	0.55	rgb(223,112,113)	1.9926	None
Gata3	Tspan2	-0.93111	50.55	-5.5E-01	rgb( 98,144,238)	1.9926	None
Hsf1	Ovol1	-0.93111	50.55	-5.5E-01	rgb( 98,145,238)	1.9926	None
Hsf4	Zfp536	0.93111	50.55	0.549	rgb(223,112,113)	1.9926	None
Ikzf2	Gucy2e	0.93111	50.55	0.548	rgb(223,112,113)	1.9926	2,2
Ikzf4	Gpr146	0.93111	50.55	0.553	rgb(223,111,113)	1.9926	2,2
Irf1	Nod1	0.93111	50.55	0.552	rgb(223,112,113)	1.9926	None
Kdm2b	Bend3	0.93111	50.55	0.546	rgb(223,113,114)	1.9926	2,2
Lin54	Anln	0.93111	50.55	0.548	rgb(223,112,114)	1.9926	None
Lyl1	Ggn	0.93111	50.55	0.55	rgb(223,112,113)	1.9926	None
Mxi1	Rnf181	0.93111	50.55	0.547	rgb(223,113,114)	1.9926	None
Myb	Aig1	-0.93111	50.55	-5.5E-01	rgb( 98,145,238)	1.9926	None
Nfatc4	Gpr153	0.93111	50.55	0.547	rgb(223,112,114)	1.9926	2,2
Nfkb2	Kif13b	0.93111	50.55	0.546	rgb(223,113,114)	1.9926	2,2
Nkx1-2	Alcam	-0.93111	50.55	-5.5E-01	rgb( 98,145,238)	1.9926	None
Plag1	Fam132b	-0.93111	50.55	-5.5E-01	rgb( 98,145,238)	1.9926	None
Pou2af1	Crtam	0.93111	50.55	0.546	rgb(223,113,114)	1.9926	2,2
Pou2af1	Vps54	-0.93111	50.55	-5.5E-01	rgb( 99,145,238)	1.9926	2,2
Pou2f2	Apbb1ip	0.93111	50.55	0.546	rgb(223,113,114)	1.9926	None
Prdm1	Ncs1	-0.93111	50.55	-5.5E-01	rgb( 97,144,238)	1.9926	None
Rara	Nsmaf	-0.93111	50.55	-5.5E-01	rgb( 98,145,238)	1.9926	None
Rara	Pxmp2	-0.93111	50.55	-5.5E-01	rgb( 97,144,238)	1.9926	None
Rbpj	Nckap1	0.93111	50.55	0.546	rgb(223,113,114)	1.9926	2,2
Rest	Vav1	0.93111	50.55	0.554	rgb(223,111,112)	1.9926	None
Rreb1	Klf3	0.93111	50.55	0.55	rgb(223,112,113)	1.9926	None
Rxra	Ncdn	0.93111	50.55	0.551	rgb(223,112,113)	1.9926	None
Smad3	Ptk2	0.93111	50.55	0.546	rgb(223,113,114)	1.9926	None
Sp110	4833439L19Rik	0.93111	50.55	0.545	rgb(223,113,114)	1.9926	2,2
Sp110	Max	0.93111	50.55	0.55	rgb(223,112,113)	1.9926	2,2
Sp2	Hist1h1d	-0.93111	50.55	-5.5E-01	rgb( 97,144,238)	1.9926	None
Sp2	Zfp362	0.93111	50.55	0.553	rgb(223,111,113)	1.9926	None
Sp3	Cnnm4	0.93111	50.55	0.548	rgb(223,112,113)	1.9926	None
Sp4	Ccdc134	-0.93111	50.55	-5.5E-01	rgb( 98,145,238)	1.9926	None
Sp4	Ccdc63	0.93111	50.55	0.553	rgb(223,111,112)	1.9926	None
Sp4	Zc3h6	0.93111	50.55	0.554	rgb(223,111,112)	1.9926	None
Stat1	Icam1	0.93111	50.55	0.548	rgb(223,112,113)	1.9926	None
Stat2	Parp9	0.93111	50.55	0.552	rgb(223,111,113)	1.9926	None
Stat5b	Usp22	0.93111	50.55	0.552	rgb(223,112,113)	1.9926	2,2
Tcf3	Urb1	0.93111	50.55	0.545	rgb(223,113,114)	1.9926	None
Tead1	Socs2	0.93111	50.55	0.55	rgb(223,112,113)	1.9926	2,2
Tead1	Srgn	-0.93111	50.55	-5.5E-01	rgb( 97,144,238)	1.9926	None
Twist1	Fam160a1	0.93111	50.55	0.553	rgb(223,111,112)	1.9926	2,2
Vax2	Il17a	0.93111	50.55	0.555	rgb(223,111,112)	1.9926	2,2
Vdr	Efna5	0.93111	50.55	0.551	rgb(223,112,113)	1.9926	None
Zbtb7b	Ehbp1l1	0.93111	50.55	0.548	rgb(223,112,113)	1.9926	None
Zeb1	C920009B18Rik	0.93111	50.55	0.554	rgb(223,111,112)	1.9926	None
Zfp148	Adam10	0.93111	50.55	0.553	rgb(223,111,113)	1.9926	None
Zfp263	Pter	-0.93111	50.55	-5.5E-01	rgb( 97,144,238)	1.9926	None
Zfp281	Ipmk	-0.93111	50.55	-5.5E-01	rgb( 99,145,238)	1.9926	None
Dpf1	Porcn	0.93111	50.55	0.55	rgb(223,112,113)	1.9926	2,2
L3mbtl3	Serpine2	0.93111	50.55	0.555	rgb(223,111,112)	1.9926	2,2
Ncoa3	Id3	-0.93111	50.55	-5.5E-01	rgb( 98,144,238)	1.9926	2,2
Setdb2	Pde4a	-0.93111	50.55	-5.5E-01	rgb( 98,145,238)	1.9926	2,2
Snapc2	Fbxo30	-0.93111	50.55	-5.5E-01	rgb( 99,145,238)	1.9926	2,2
Zbtb17	Cln5	-0.93111	50.55	-5.5E-01	rgb( 99,145,238)	1.9926	2,2
Zeb2	Ptger2	0.93111	50.55	0.549	rgb(223,112,113)	1.9926	2,2
Zfp429	Kcnf1	-0.93111	50.55	-5.5E-01	rgb( 99,145,238)	1.9926	2,2
Zfp536	Rpl10a	0.93111	50.55	0.549	rgb(223,112,113)	1.9926	2,2
Zfp750	Ckmt1	0.93111	50.55	0.551	rgb(223,112,113)	1.9926	2,2
Ahr	Dmd	0.92873	50.54	0.536	rgb(223,115,116)	1.9924	None
Ar	Arhgap26	0.92873	50.54	0.543	rgb(223,113,114)	1.9924	None
Arid3a	Tox	-0.92873	50.54	-5.4E-01	rgb(100,146,237)	1.9924	None
Atf3	Batf3	0.92873	50.54	0.543	rgb(223,113,114)	1.9924	None
Atf5	Cd2	0.92873	50.54	0.541	rgb(223,114,115)	1.9924	None
Atf6	Ston2	0.92873	50.54	0.541	rgb(223,114,115)	1.9924	None
Batf	Tal2	-0.92873	50.54	-5.4E-01	rgb(100,146,238)	1.9924	None
Batf	Tex14	-0.92873	50.54	-5.4E-01	rgb( 99,145,238)	1.9924	None
Batf3	Ppap2c	0.92873	50.54	0.545	rgb(223,113,114)	1.9924	2,2
Bhlhe40	Capn2	0.92873	50.54	0.543	rgb(223,113,114)	1.9924	None
E2f1	Dtl	0.92873	50.54	0.535	rgb(223,115,116)	1.9924	None
Egr1	Tle1	-0.92873	50.54	-5.4E-01	rgb(100,146,238)	1.9924	None
Elf1	Coro7	0.92873	50.54	0.543	rgb(223,113,114)	1.9924	None
Elf1	Scml4	0.92873	50.54	0.544	rgb(223,113,114)	1.9924	None
Elf1	Znhit6	-0.92873	50.54	-5.4E-01	rgb(100,146,237)	1.9924	None
Elk3	Slc4a8	0.92873	50.54	0.535	rgb(223,115,116)	1.9924	None
Epas1	Cnnm1	0.92873	50.54	0.544	rgb(223,113,114)	1.9924	2,2
Etv5	F2rl2	0.92873	50.54	0.536	rgb(223,115,116)	1.9924	2,2
Fosl2	Alpk2	0.92873	50.54	0.542	rgb(223,113,115)	1.9924	None
Fosl2	Gpsm2	0.92873	50.54	0.538	rgb(223,114,115)	1.9924	None
Fosl2	Igsf9	-0.92873	50.54	-5.4E-01	rgb(101,146,237)	1.9924	None
Foxf2	Nhs	0.92873	50.54	0.539	rgb(223,114,115)	1.9924	2,2
Gabpa	Enthd1	0.92873	50.54	0.541	rgb(223,114,115)	1.9924	None
Hic1	Ccl25	-0.92873	50.54	-5.4E-01	rgb(100,146,238)	1.9924	None
Hif3a	H2-Ab1	0.92873	50.54	0.542	rgb(223,113,115)	1.9924	2,2
Hsf1	Guca1a	-0.92873	50.54	-5.4E-01	rgb(100,146,237)	1.9924	None
Ikzf2	Cd96	0.92873	50.54	0.543	rgb(223,113,114)	1.9924	2,2
Irf1	Gbp4	0.92873	50.54	0.54	rgb(223,114,115)	1.9924	None
Irf1	Insrr	0.92873	50.54	0.544	rgb(223,113,114)	1.9924	2,2
Irf2	Wipf1	0.92873	50.54	0.542	rgb(223,114,115)	1.9924	None
Irf4	Atp2b4	0.92873	50.54	0.541	rgb(223,114,115)	1.9924	None
Irf4	Grpr	-0.92873	50.54	-5.4E-01	rgb(100,146,237)	1.9924	2,2
Irf4	Sh3bp1	-0.92873	50.54	-5.4E-01	rgb(100,146,237)	1.9924	None
Irf5	Ctss	0.92873	50.54	0.541	rgb(223,114,115)	1.9924	None
Irf5	Pde7a	0.92873	50.54	0.539	rgb(223,114,115)	1.9924	None
Irf7	Cxcl10	0.92873	50.54	0.538	rgb(223,114,115)	1.9924	None
Jun	Pmepa1	0.92873	50.54	0.542	rgb(223,113,115)	1.9924	None
Jun	Serinc5	0.92873	50.54	0.538	rgb(223,114,115)	1.9924	None
Klf2	Cep76	-0.92873	50.54	-5.4E-01	rgb(101,146,237)	1.9924	2,2
Klf2	Ttyh3	0.92873	50.54	0.536	rgb(223,115,116)	1.9924	2,2
Mafg	Plxdc2	-0.92873	50.54	-5.4E-01	rgb( 99,145,238)	1.9924	None
Msc	Penk	0.92873	50.54	0.543	rgb(223,113,114)	1.9924	2,2
Myb	Zfp318	0.92873	50.54	0.544	rgb(223,113,114)	1.9924	None
Nr1d1	Tnk2	0.92873	50.54	0.544	rgb(223,113,114)	1.9924	None
Nr2f6	Wrnip1	0.92873	50.54	0.543	rgb(223,113,114)	1.9924	None
Nr4a2	Abi3	-0.92873	50.54	-5.4E-01	rgb(100,146,238)	1.9924	None
Nr4a2	Upb1	0.92873	50.54	0.537	rgb(223,114,115)	1.9924	None
Nr4a3	Sox5	-0.92873	50.54	-5.4E-01	rgb( 99,145,238)	1.9924	None
Patz1	Retsat	0.92873	50.54	0.536	rgb(223,115,116)	1.9924	None
Pou2af1	H2-DMb2	-0.92873	50.54	-5.4E-01	rgb( 99,146,238)	1.9924	2,2
Pou2af1	Map4k4	-0.92873	50.54	-5.4E-01	rgb( 99,145,238)	1.9924	None
Rela	Tmem55b	0.92873	50.54	0.542	rgb(223,113,115)	1.9924	None
Rest	Ccdc122	0.92873	50.54	0.539	rgb(223,114,115)	1.9924	None
Rest	Wdr81	0.92873	50.54	0.54	rgb(223,114,115)	1.9924	None
Runx2	Runx1	0.92873	50.54	0.537	rgb(223,114,116)	1.9924	None
Rxra	Emilin1	0.92873	50.54	0.539	rgb(223,114,115)	1.9924	None
Rxra	Espn	-0.92873	50.54	-5.4E-01	rgb( 99,145,238)	1.9924	None
Six5	Thap4	0.92873	50.54	0.535	rgb(223,115,116)	1.9924	None
Sp2	Ncdn	0.92873	50.54	0.541	rgb(223,114,115)	1.9924	None
Sp4	Acox3	0.92873	50.54	0.539	rgb(223,114,115)	1.9924	None
Sp4	Kbtbd11	0.92873	50.54	0.541	rgb(223,114,115)	1.9924	None
Srebf1	Slc4a8	0.92873	50.54	0.538	rgb(223,114,115)	1.9924	None
Srebf1	Uqcrq	-0.92873	50.54	-5.4E-01	rgb(100,146,238)	1.9924	None
Stat4	Fam129a	0.92873	50.54	0.544	rgb(223,113,114)	1.9924	None
Stat5b	Ppard	0.92873	50.54	0.536	rgb(223,115,116)	1.9924	None
Tbx21	Icam1	0.92873	50.54	0.539	rgb(223,114,115)	1.9924	2,2
Tcf12	Tsc22d1	0.92873	50.54	0.539	rgb(223,114,115)	1.9924	None
Tcf3	Foxp4	0.92873	50.54	0.54	rgb(223,114,115)	1.9924	None
Vax2	2310007L24Rik	0.92873	50.54	0.544	rgb(223,113,114)	1.9924	2,2
Vax2	Myo3b	-0.92873	50.54	-5.4E-01	rgb(100,146,237)	1.9924	None
Zfp281	Zbtb10	0.92873	50.54	0.539	rgb(223,114,115)	1.9924	None
Zfx	Aldh4a1	0.92873	50.54	0.537	rgb(223,115,116)	1.9924	None
C030039L03Rik	Prkab2	0.92873	50.54	0.542	rgb(223,114,115)	1.9924	2,2
Mxd1	Gngt2	0.92873	50.54	0.542	rgb(223,113,114)	1.9924	2,2
Zbed6	Nfat5	0.92873	50.54	0.539	rgb(223,114,115)	1.9924	2,2
Zeb2	Srxn1	0.92873	50.54	0.544	rgb(223,113,114)	1.9924	2,2
Zfp169	Inpp4a	0.92873	50.54	0.541	rgb(223,114,115)	1.9924	2,2
Zfp26	Ept1	0.92873	50.54	0.541	rgb(223,114,115)	1.9924	2,2
Zfp367	Mapk11	-0.92873	50.54	-5.4E-01	rgb( 99,145,238)	1.9924	2,2
Zfp385a	Ccng1	0.92873	50.54	0.545	rgb(223,113,114)	1.9924	2,2
Zfp385a	Rap2b	0.92873	50.54	0.537	rgb(223,114,116)	1.9924	2,2
Zfp385a	Zfp365	0.92873	50.54	0.542	rgb(223,113,115)	1.9924	2,2
Zik1	Mvp	-0.92873	50.54	-5.4E-01	rgb( 99,145,238)	1.9924	2,2
Zmat1	Fam120c	0.92873	50.54	0.543	rgb(223,113,114)	1.9924	2,2
Ahctf1	Ppip5k2	0.92636	50.53	0.535	rgb(223,115,116)	1.9922	None
Atf6	Spire1	0.92636	50.53	0.535	rgb(223,115,116)	1.9922	2,2
Bcl6	March3	0.92636	50.53	0.53	rgb(223,116,117)	1.9922	None
Bcl6	Wipf1	-0.92636	50.53	-5.3E-01	rgb(102,147,237)	1.9922	None
Bhlhe40	Exoc6	0.92636	50.53	0.535	rgb(223,115,116)	1.9922	None
Cebpg	Aldh1l2	0.92636	50.53	0.533	rgb(223,115,116)	1.9922	2,2
Creb3l1	Pcdh7	-0.92636	50.53	-5.3E-01	rgb(102,147,237)	1.9922	None
Crem	Pde4d	0.92636	50.53	0.529	rgb(223,116,117)	1.9922	None
Deaf1	Acin1	0.92636	50.53	0.531	rgb(223,116,117)	1.9922	None
E2f1	Galnt12	0.92636	50.53	0.529	rgb(223,116,117)	1.9922	None
Ebf1	Akap12	0.92636	50.53	0.529	rgb(223,116,117)	1.9922	None
Egr2	Prrg4	-0.92636	50.53	-5.3E-01	rgb(102,147,237)	1.9922	None
Elf1	Dctpp1	-0.92636	50.53	-5.3E-01	rgb(101,146,237)	1.9922	None
Elf1	Lrba	0.92636	50.53	0.529	rgb(223,116,117)	1.9922	None
Elk3	Rora	0.92636	50.53	0.535	rgb(223,115,116)	1.9922	2,2
Erg	Pten	-0.92636	50.53	-5.3E-01	rgb(102,147,237)	1.9922	2,2
Ets1	4930486L24Rik	0.92636	50.53	0.525	rgb(223,117,118)	1.9922	None
Ets1	Acp5	0.92636	50.53	0.528	rgb(223,116,117)	1.9922	None
Ets1	Plcg1	0.92636	50.53	0.532	rgb(223,115,116)	1.9922	None
Ets1	Ppp1r10	-0.92636	50.53	-5.3E-01	rgb(101,147,237)	1.9922	None
Foxf2	Csgalnact1	0.92636	50.53	0.531	rgb(223,116,117)	1.9922	None
Gata3	4930506M07Rik	0.92636	50.53	0.527	rgb(223,116,117)	1.9922	2,2
Gli3	Trim9	0.92636	50.53	0.531	rgb(223,116,117)	1.9922	2,2
Hbp1	Tpst1	-0.92636	50.53	-5.3E-01	rgb(101,147,237)	1.9922	None
Hbp1	Zbtb4	0.92636	50.53	0.527	rgb(223,116,117)	1.9922	None
Hmga1	Dclre1a	-0.92636	50.53	-5.3E-01	rgb(103,148,237)	1.9922	None
Ikzf4	Ptprc	-0.92636	50.53	-5.3E-01	rgb(102,147,237)	1.9922	None
Irf2	Abtb2	-0.92636	50.53	-5.3E-01	rgb(103,148,237)	1.9922	None
Irf2	Dynll2	0.92636	50.53	0.527	rgb(223,116,117)	1.9922	2,2
Irf4	Atxn1	0.92636	50.53	0.529	rgb(223,116,117)	1.9922	None
Irf4	Tspan2	0.92636	50.53	0.533	rgb(223,115,116)	1.9922	None
Kdm2b	Spin4	0.92636	50.53	0.53	rgb(223,116,117)	1.9922	2,2
Klf4	Wisp1	0.92636	50.53	0.527	rgb(223,116,117)	1.9922	2,2
Lyl1	Itgb5	0.92636	50.53	0.53	rgb(223,116,117)	1.9922	2,2
Maf	Acvrl1	0.92636	50.53	0.525	rgb(223,117,118)	1.9922	None
Maf	Aqp3	0.92636	50.53	0.526	rgb(223,117,118)	1.9922	2,2
Maf	Ctla2a	0.92636	50.53	0.533	rgb(223,115,116)	1.9922	None
Mef2b	Mapk13	0.92636	50.53	0.526	rgb(223,117,118)	1.9922	2,2
Msc	Lgals3	0.92636	50.53	0.533	rgb(223,115,116)	1.9922	None
Msc	Pcsk1	0.92636	50.53	0.525	rgb(223,117,118)	1.9922	2,2
Mxi1	Kif3a	0.92636	50.53	0.53	rgb(223,116,117)	1.9922	None
Myb	B4galnt1	0.92636	50.53	0.528	rgb(223,116,117)	1.9922	2,2
Nfatc2	Jak3	0.92636	50.53	0.529	rgb(223,116,117)	1.9922	None
Npas4	Cnn2	0.92636	50.53	0.528	rgb(223,116,117)	1.9922	None
Nr4a2	Gpr65	0.92636	50.53	0.53	rgb(223,116,117)	1.9922	None
Nr4a3	Nr4a1	0.92636	50.53	0.532	rgb(223,115,117)	1.9922	2,2
Pknox1	Got1	-0.92636	50.53	-5.3E-01	rgb(101,146,237)	1.9922	2,2
Pou2af1	Rbms2	0.92636	50.53	0.527	rgb(223,116,117)	1.9922	2,2
Prrx1	Ccdc80	0.92636	50.53	0.534	rgb(223,115,116)	1.9922	2,2
Rbpj	Ikzf4	0.92636	50.53	0.532	rgb(223,115,116)	1.9922	2,2
Rest	Rfx7	-0.92636	50.53	-5.3E-01	rgb(103,148,237)	1.9922	None
Rfx1	Als2cl	0.92636	50.53	0.532	rgb(223,115,116)	1.9922	None
Rfx3	Tet3	0.92636	50.53	0.527	rgb(223,116,117)	1.9922	None
Rxra	Slamf6	0.92636	50.53	0.529	rgb(223,116,117)	1.9922	None
Rxrb	Itgb7	0.92636	50.53	0.525	rgb(223,117,118)	1.9922	None
Sp3	Fth1	-0.92636	50.53	-5.3E-01	rgb(102,147,237)	1.9922	None
Sp4	Klf7	0.92636	50.53	0.532	rgb(223,115,116)	1.9922	None
Srf	Kifc3	0.92636	50.53	0.531	rgb(223,116,117)	1.9922	None
Srf	Wdr1	0.92636	50.53	0.53	rgb(223,116,117)	1.9922	None
Stat4	Nudt6	-0.92636	50.53	-5.3E-01	rgb(102,147,237)	1.9922	None
Tbx21	Etv6	0.92636	50.53	0.534	rgb(223,115,116)	1.9922	None
Tcf12	Idh1	-0.92636	50.53	-5.3E-01	rgb(101,147,237)	1.9922	None
Tcf12	Lpin2	0.92636	50.53	0.528	rgb(223,116,117)	1.9922	None
Tcf12	Mndal	0.92636	50.53	0.528	rgb(223,116,117)	1.9922	None
Tcf12	Pafah1b3	-0.92636	50.53	-5.3E-01	rgb(103,148,237)	1.9922	2,2
Tead1	Cdhr3	0.92636	50.53	0.528	rgb(223,116,117)	1.9922	None
Tead1	Nav2	0.92636	50.53	0.53	rgb(223,116,117)	1.9922	None
Tead1	Stxbp6	0.92636	50.53	0.533	rgb(223,115,116)	1.9922	None
Thra	Tjp3	0.92636	50.53	0.532	rgb(223,115,116)	1.9922	None
Yy2	Naca	-0.92636	50.53	-5.3E-01	rgb(102,147,237)	1.9922	None
Zbtb33	Phf6	0.92636	50.53	0.529	rgb(223,116,117)	1.9922	None
Zbtb7a	Acad8	-0.92636	50.53	-5.3E-01	rgb(101,147,237)	1.9922	None
Zbtb7c	Mylk	0.92636	50.53	0.528	rgb(223,116,117)	1.9922	2,2
Zbtb7c	Scarf2	0.92636	50.53	0.529	rgb(223,116,117)	1.9922	2,2
Zfp148	Sbf2	0.92636	50.53	0.529	rgb(223,116,117)	1.9922	None
Zfp281	0610007P14Rik	-0.92636	50.53	-5.3E-01	rgb(102,147,237)	1.9922	None
Zfp369	Zfp36l1	0.92636	50.53	0.528	rgb(223,116,117)	1.9922	None
Zfx	Cd59a	-0.92636	50.53	-5.3E-01	rgb(103,147,237)	1.9922	None
Akna	Proz	0.92636	50.53	0.532	rgb(223,115,117)	1.9922	2,2
Ankzf1	Rbfox2	0.92636	50.53	0.532	rgb(223,115,116)	1.9922	2,2
Drap1	Anapc1	-0.92636	50.53	-5.3E-01	rgb(102,147,237)	1.9922	2,2
Mxd3	E2f7	0.92636	50.53	0.527	rgb(223,116,117)	1.9922	2,2
Ncoa1	Tmem184b	0.92636	50.53	0.534	rgb(223,115,116)	1.9922	2,2
Rbck1	Slc9a8	0.92636	50.53	0.533	rgb(223,115,116)	1.9922	2,2
Tbx6	Vasn	0.92636	50.53	0.53	rgb(223,116,117)	1.9922	2,2
Whsc1	Fam111a	0.92636	50.53	0.533	rgb(223,115,116)	1.9922	2,2
Zeb2	Sox5	0.92636	50.53	0.529	rgb(223,116,117)	1.9922	2,2
Zfp367	Cenpm	0.92636	50.53	0.533	rgb(223,115,116)	1.9922	2,2
Zfp367	Rpa2	0.92636	50.53	0.528	rgb(223,116,117)	1.9922	2,2
Zfp367	Tyms	0.92636	50.53	0.532	rgb(223,115,116)	1.9922	2,2
Zfp385a	Lrrc28	0.92636	50.53	0.532	rgb(223,115,116)	1.9922	2,2
Zfp39	Gigyf2	0.92636	50.53	0.525	rgb(223,117,118)	1.9922	2,2
Zfp429	Acnat1	-0.92636	50.53	-5.3E-01	rgb(102,147,237)	1.9922	2,2
Zfp629	Ormdl1	-0.92636	50.53	-5.3E-01	rgb(101,147,237)	1.9922	2,2
Zfp787	Ocrl	-0.92636	50.53	-5.3E-01	rgb(101,146,237)	1.9922	2,2
Zfp808	Rfwd3	0.92636	50.53	0.531	rgb(223,115,117)	1.9922	2,2
Zfp91	Ascc1	-0.92636	50.53	-5.3E-01	rgb(101,147,237)	1.9922	2,2
Zfp960	Ifi204	0.92636	50.53	0.527	rgb(223,116,117)	1.9922	2,2
Ar	Zfp831	0.92398	50.52	0.516	rgb(223,118,119)	1.992	None
Batf	Trim36	0.92398	50.52	0.521	rgb(223,117,119)	1.992	None
Bcl6	Acsl6	-0.92398	50.52	-5.2E-01	rgb(104,148,237)	1.992	None
Bcl6	Dusp12	0.92398	50.52	0.522	rgb(223,117,118)	1.992	None
Bcl6	Fads2	-0.92398	50.52	-5.2E-01	rgb(105,149,237)	1.992	None
Bhlhe40	Adamts17	-0.92398	50.52	-5.2E-01	rgb(104,148,237)	1.992	None
Cebpb	Aqp9	0.92398	50.52	0.52	rgb(223,118,119)	1.992	2,2
Cebpg	Tsc22d3	0.92398	50.52	0.523	rgb(223,117,118)	1.992	2,2
Crem	Prkch	0.92398	50.52	0.522	rgb(223,117,118)	1.992	None
Dbp	Gstt1	0.92398	50.52	0.517	rgb(223,118,119)	1.992	None
E2f1	Hspa4l	-0.92398	50.52	-5.2E-01	rgb(105,149,237)	1.992	None
E2f1	Tbccd1	0.92398	50.52	0.523	rgb(223,117,118)	1.992	None
E2f1	Tnk2	0.92398	50.52	0.518	rgb(223,118,119)	1.992	None
Elf1	Dzip1	0.92398	50.52	0.525	rgb(223,117,118)	1.992	None
Elf1	Pag1	0.92398	50.52	0.516	rgb(223,118,119)	1.992	None
Elf1	Whamm	0.92398	50.52	0.517	rgb(223,118,119)	1.992	None
Epas1	Rnd3	0.92398	50.52	0.52	rgb(223,118,119)	1.992	2,2
Ets1	Acsbg1	0.92398	50.52	0.519	rgb(223,118,119)	1.992	None
Ets1	Rell1	0.92398	50.52	0.519	rgb(223,118,119)	1.992	None
Etv6	Dcaf17	-0.92398	50.52	-5.2E-01	rgb(103,148,237)	1.992	None
Foxo3	Map3k1	0.92398	50.52	0.518	rgb(223,118,119)	1.992	None
Foxs1	S100a4	0.92398	50.52	0.519	rgb(223,118,119)	1.992	2,2
Gabpa	Exoc4	-0.92398	50.52	-5.2E-01	rgb(104,149,237)	1.992	None
Hif3a	Wdr54	0.92398	50.52	0.524	rgb(223,117,118)	1.992	2,2
Hsf1	Eid1	-0.92398	50.52	-5.2E-01	rgb(105,149,237)	1.992	None
Hsf1	Mgst3	-0.92398	50.52	-5.2E-01	rgb(104,148,237)	1.992	None
Ikzf2	Pak1	-0.92398	50.52	-5.2E-01	rgb(105,149,237)	1.992	2,2
Ikzf3	Il10	0.92398	50.52	0.519	rgb(223,118,119)	1.992	2,2
Irf2	Apbb1ip	0.92398	50.52	0.517	rgb(223,118,119)	1.992	None
Irf4	Il9r	-0.92398	50.52	-5.2E-01	rgb(105,149,237)	1.992	2,2
Irf4	Lrrn3	-0.92398	50.52	-5.2E-01	rgb(103,148,237)	1.992	None
Irf4	Slc4a8	0.92398	50.52	0.52	rgb(223,118,119)	1.992	None
Irf5	Abcb1a	0.92398	50.52	0.519	rgb(223,118,119)	1.992	None
Irf5	Lyn	0.92398	50.52	0.521	rgb(223,117,118)	1.992	None
Irf5	Unc93b1	0.92398	50.52	0.524	rgb(223,117,118)	1.992	2,2
Irf7	Ifi27l2a	0.92398	50.52	0.523	rgb(223,117,118)	1.992	None
Irf7	Oas1c	0.92398	50.52	0.518	rgb(223,118,119)	1.992	None
Irf9	Slfn4	0.92398	50.52	0.515	rgb(223,119,120)	1.992	2,2
Jun	Pcyt1b	-0.92398	50.52	-5.2E-01	rgb(105,149,237)	1.992	2,2
Jun	Src	0.92398	50.52	0.524	rgb(223,117,118)	1.992	None
Klf13	Zfp146	-0.92398	50.52	-5.2E-01	rgb(105,149,237)	1.992	None
Klf4	Cyr61	0.92398	50.52	0.52	rgb(223,118,119)	1.992	2,2
Lin54	1110032F04Rik	-0.92398	50.52	-5.2E-01	rgb(104,148,237)	1.992	None
Lyl1	Ncdn	-0.92398	50.52	-5.2E-01	rgb(104,148,237)	1.992	None
Mafg	N4bp2l1	-0.92398	50.52	-5.2E-01	rgb(104,148,237)	1.992	None
Mxi1	Ndrg2	0.92398	50.52	0.524	rgb(223,117,118)	1.992	2,2
Mxi1	Wipi1	0.92398	50.52	0.516	rgb(223,118,119)	1.992	None
Myb	Rcsd1	0.92398	50.52	0.517	rgb(223,118,119)	1.992	None
Nfkb1	Irf4	0.92398	50.52	0.52	rgb(223,118,119)	1.992	None
Nr3c1	Tsr2	-0.92398	50.52	-5.2E-01	rgb(104,148,237)	1.992	None
Nr4a2	Serpine2	0.92398	50.52	0.523	rgb(223,117,118)	1.992	None
Nr4a3	Dpy19l3	-0.92398	50.52	-5.2E-01	rgb(103,148,237)	1.992	None
Plagl1	Bid	0.92398	50.52	0.524	rgb(223,117,118)	1.992	None
Pou6f1	Entpd1	0.92398	50.52	0.516	rgb(223,119,120)	1.992	2,2
Rbpj	Id3	-0.92398	50.52	-5.2E-01	rgb(103,148,237)	1.992	2,2
Rest	Kcnh4	0.92398	50.52	0.516	rgb(223,118,120)	1.992	None
Runx3	Chst12	0.92398	50.52	0.522	rgb(223,117,118)	1.992	None
Rxra	Cdc14a	0.92398	50.52	0.517	rgb(223,118,119)	1.992	None
Rxra	Ptk7	0.92398	50.52	0.52	rgb(223,118,119)	1.992	None
Rxra	Trib1	0.92398	50.52	0.523	rgb(223,117,118)	1.992	None
Rxra	Tspan2	0.92398	50.52	0.517	rgb(223,118,119)	1.992	None
Rxra	Ubash3a	0.92398	50.52	0.518	rgb(223,118,119)	1.992	None
Sox5	Gem	0.92398	50.52	0.517	rgb(223,118,119)	1.992	2,2
Sp2	Hist4h4	-0.92398	50.52	-5.2E-01	rgb(104,148,237)	1.992	None
Sp4	Fosl2	0.92398	50.52	0.523	rgb(223,117,118)	1.992	None
Sp4	Ppfibp1	-0.92398	50.52	-5.2E-01	rgb(105,149,237)	1.992	None
Sp4	Ramp3	0.92398	50.52	0.515	rgb(223,119,120)	1.992	None
Sp4	Ripk3	0.92398	50.52	0.525	rgb(223,117,118)	1.992	None
Sp4	Rnh1	0.92398	50.52	0.519	rgb(223,118,119)	1.992	None
Sp4	Smg5	-0.92398	50.52	-5.2E-01	rgb(104,148,237)	1.992	None
Spib	Ly96	0.92398	50.52	0.524	rgb(223,117,118)	1.992	None
Srebf1	Hmgcr	0.92398	50.52	0.517	rgb(223,118,119)	1.992	None
Stat3	Cdkn2d	0.92398	50.52	0.52	rgb(223,118,119)	1.992	None
Stat4	Uba1	-0.92398	50.52	-5.2E-01	rgb(104,148,237)	1.992	None
Tbx21	Zfp362	-0.92398	50.52	-5.2E-01	rgb(104,148,237)	1.992	2,2
Tcf7l1	Pdcd1lg2	-0.92398	50.52	-5.2E-01	rgb(104,148,237)	1.992	None
Tead1	Fmnl2	0.92398	50.52	0.518	rgb(223,118,119)	1.992	None
Tead1	Ikzf4	0.92398	50.52	0.519	rgb(223,118,119)	1.992	2,2
Thra	Ltbp4	0.92398	50.52	0.52	rgb(223,118,119)	1.992	None
Vax2	Ccl20	0.92398	50.52	0.522	rgb(223,117,118)	1.992	2,2
Vax2	Cysltr1	0.92398	50.52	0.52	rgb(223,118,119)	1.992	2,2
Vax2	Igfbp7	0.92398	50.52	0.515	rgb(223,119,120)	1.992	None
Vax2	Ndst1	0.92398	50.52	0.518	rgb(223,118,119)	1.992	None
Xbp1	Cish	0.92398	50.52	0.517	rgb(223,118,119)	1.992	None
Zbtb33	Nudt4	0.92398	50.52	0.524	rgb(223,117,118)	1.992	None
Zfp219	Stat4	0.92398	50.52	0.525	rgb(223,117,118)	1.992	None
Zfp523	Podnl1	0.92398	50.52	0.519	rgb(223,118,119)	1.992	2,2
Zfp524	Faim3	0.92398	50.52	0.524	rgb(223,117,118)	1.992	2,2
Ahdc1	Zfp831	0.92398	50.52	0.521	rgb(223,117,118)	1.992	2,2
Hmgb3	Pla2g4f	0.92398	50.52	0.524	rgb(223,117,118)	1.992	2,2
Phf1	Psph	-0.92398	50.52	-5.2E-01	rgb(105,149,237)	1.992	2,2
Zbed3	Eif4ebp1	0.92398	50.52	0.52	rgb(223,118,119)	1.992	2,2
Zeb2	Srgap3	0.92398	50.52	0.519	rgb(223,118,119)	1.992	2,2
Zfp367	Apitd1	0.92398	50.52	0.523	rgb(223,117,118)	1.992	2,2
Zfp629	Spib	-0.92398	50.52	-5.2E-01	rgb(105,149,237)	1.992	2,2
Zfp72	Kdelc1	0.92398	50.52	0.525	rgb(223,117,118)	1.992	2,2
Zfp750	Pik3r3	0.92398	50.52	0.525	rgb(223,117,118)	1.992	2,2
Zfp750	Psrc1	0.92398	50.52	0.523	rgb(223,117,118)	1.992	2,2
Zfp960	Masp2	0.92398	50.52	0.516	rgb(223,118,120)	1.992	2,2
Bach1	Obsl1	-0.92161	50.51	-5.1E-01	rgb(106,149,236)	1.9918	None
Batf	Cd47	-0.92161	50.51	-5.1E-01	rgb(107,150,236)	1.9918	None
Batf	Col18a1	0.92161	50.51	0.508	rgb(223,120,121)	1.9918	None
Batf	Igfbp7	-0.92161	50.51	-5.1E-01	rgb(107,150,236)	1.9918	None
Batf	Irf4	-0.92161	50.51	-5.1E-01	rgb(106,150,236)	1.9918	None
Bhlhe40	Ccdc50	0.92161	50.51	0.506	rgb(223,120,121)	1.9918	None
Cenpb	Mex3d	0.92161	50.51	0.513	rgb(223,119,120)	1.9918	2,2
Cic	Arrb1	0.92161	50.51	0.515	rgb(223,119,120)	1.9918	None
Egr1	Zfp36l1	0.92161	50.51	0.512	rgb(223,119,120)	1.9918	None
Egr2	Tnf	0.92161	50.51	0.508	rgb(223,120,121)	1.9918	None
Elf1	Commd9	-0.92161	50.51	-5.1E-01	rgb(107,150,236)	1.9918	None
Elf1	Itga4	0.92161	50.51	0.511	rgb(223,119,120)	1.9918	None
Elf1	Slc22a2	-0.92161	50.51	-5.1E-01	rgb(105,149,237)	1.9918	None
Elf1	Stat4	0.92161	50.51	0.513	rgb(223,119,120)	1.9918	None
Elf1	Syne1	0.92161	50.51	0.509	rgb(223,120,121)	1.9918	None
Elf1	Themis	0.92161	50.51	0.507	rgb(223,120,121)	1.9918	None
Elf1	Vps13a	0.92161	50.51	0.509	rgb(223,120,121)	1.9918	None
Elf1	Zcchc3	-0.92161	50.51	-5.1E-01	rgb(107,150,236)	1.9918	None
Epas1	Glipr1	0.92161	50.51	0.506	rgb(223,120,121)	1.9918	None
Epas1	Nudt6	0.92161	50.51	0.512	rgb(223,119,120)	1.9918	None
Esrra	Trim3	0.92161	50.51	0.512	rgb(223,119,120)	1.9918	None
Ets1	Bcl2	0.92161	50.51	0.508	rgb(223,120,121)	1.9918	None
Ets1	Pank2	0.92161	50.51	0.505	rgb(223,120,122)	1.9918	None
Ets1	Sept9	0.92161	50.51	0.512	rgb(223,119,120)	1.9918	None
Etv5	Ell2	0.92161	50.51	0.515	rgb(223,119,120)	1.9918	2,2
Fosl1	Tnfrsf12a	0.92161	50.51	0.509	rgb(223,120,121)	1.9918	2,2
Fosl2	Creb3l2	0.92161	50.51	0.513	rgb(223,119,120)	1.9918	None
Fosl2	Tcf12	-0.92161	50.51	-5.1E-01	rgb(107,150,236)	1.9918	None
Foxn2	Rpusd2	0.92161	50.51	0.512	rgb(223,119,120)	1.9918	None
Foxo3	Exosc8	-0.92161	50.51	-5.1E-01	rgb(107,150,236)	1.9918	None
Foxp1	Stx2	-0.92161	50.51	-5.1E-01	rgb(106,149,236)	1.9918	None
Gabpa	Tmc6	-0.92161	50.51	-5.1E-01	rgb(106,149,236)	1.9918	None
Gata1	Myo6	0.92161	50.51	0.511	rgb(223,119,120)	1.9918	None
Gata3	Samsn1	0.92161	50.51	0.511	rgb(223,119,120)	1.9918	None
Gli3	Mbtd1	-0.92161	50.51	-5.1E-01	rgb(106,150,236)	1.9918	None
Gtf2ird1	Rcan3	0.92161	50.51	0.507	rgb(223,120,121)	1.9918	None
Hif1a	Malt1	0.92161	50.51	0.511	rgb(223,119,120)	1.9918	None
Hif3a	Egln1	0.92161	50.51	0.511	rgb(223,119,120)	1.9918	2,2
Hlx	Dntt	0.92161	50.51	0.511	rgb(223,119,120)	1.9918	None
Hlx	Olfm1	0.92161	50.51	0.512	rgb(223,119,120)	1.9918	2,2
Irf1	Gbp11	0.92161	50.51	0.507	rgb(223,120,121)	1.9918	None
Irf2	Srpk2	0.92161	50.51	0.506	rgb(223,120,121)	1.9918	None
Irf4	Icosl	-0.92161	50.51	-5.1E-01	rgb(106,149,236)	1.9918	None
Irf4	Nox1	-0.92161	50.51	-5.1E-01	rgb(106,150,236)	1.9918	None
Irf7	Ifit1	0.92161	50.51	0.511	rgb(223,119,120)	1.9918	None
Jun	Mical1	0.92161	50.51	0.506	rgb(223,120,121)	1.9918	2,2
Jund	Plekha1	-0.92161	50.51	-5.1E-01	rgb(106,150,236)	1.9918	None
Klf13	Rasgrp2	0.92161	50.51	0.506	rgb(223,120,121)	1.9918	None
Klf2	Serpine1	-0.92161	50.51	-5.1E-01	rgb(106,149,237)	1.9918	2,2
Klf3	Ttyh3	0.92161	50.51	0.508	rgb(223,120,121)	1.9918	None
Klf4	Cacna1s	0.92161	50.51	0.509	rgb(223,120,121)	1.9918	2,2
Klf7	Syt11	0.92161	50.51	0.51	rgb(223,120,121)	1.9918	None
Lef1	Tsen2	-0.92161	50.51	-5.1E-01	rgb(107,150,236)	1.9918	None
Maf	Ptgfrn	0.92161	50.51	0.506	rgb(223,120,121)	1.9918	None
Maff	Snapc1	0.92161	50.51	0.511	rgb(223,119,120)	1.9918	2,2
Maff	Snx19	-0.92161	50.51	-5.1E-01	rgb(107,150,236)	1.9918	2,2
Msc	Svop	0.92161	50.51	0.51	rgb(223,120,121)	1.9918	2,2
Mybl1	E2f7	0.92161	50.51	0.509	rgb(223,120,121)	1.9918	2,2
Myc	Nfe2	-0.92161	50.51	-5.1E-01	rgb(107,150,236)	1.9918	None
Myc	Tsc22d3	-0.92161	50.51	-5.1E-01	rgb(106,150,236)	1.9918	None
Nfat5	Eea1	0.92161	50.51	0.507	rgb(223,120,121)	1.9918	None
Nfatc4	Acvr1b	0.92161	50.51	0.508	rgb(223,120,121)	1.9918	None
Nfkb2	Nfkb1	0.92161	50.51	0.513	rgb(223,119,120)	1.9918	None
Npas4	Grin3b	0.92161	50.51	0.511	rgb(223,119,120)	1.9918	None
Nr3c1	Fam46c	0.92161	50.51	0.509	rgb(223,120,121)	1.9918	None
Nr4a1	Exoc4	-0.92161	50.51	-5.1E-01	rgb(107,150,236)	1.9918	2,2
Nr4a2	Fosl2	0.92161	50.51	0.506	rgb(223,120,121)	1.9918	2,2
Otx1	Pnkd	0.92161	50.51	0.509	rgb(223,120,121)	1.9918	None
Pou2af1	Fgf16	0.92161	50.51	0.505	rgb(223,121,122)	1.9918	2,2
Ppard	Prrt2	0.92161	50.51	0.508	rgb(223,120,121)	1.9918	None
Prrx1	Thbd	0.92161	50.51	0.507	rgb(223,120,121)	1.9918	2,2
Rarg	Cd9	0.92161	50.51	0.505	rgb(223,121,122)	1.9918	None
Rest	Dhcr7	-0.92161	50.51	-5.1E-01	rgb(106,149,237)	1.9918	None
Runx2	Gzmb	0.92161	50.51	0.51	rgb(223,120,121)	1.9918	None
Rxra	Gimap8	-0.92161	50.51	-5.1E-01	rgb(106,149,237)	1.9918	None
Rxra	Ptpn2	-0.92161	50.51	-5.1E-01	rgb(105,149,237)	1.9918	None
Six5	Arhgef17	0.92161	50.51	0.508	rgb(223,120,121)	1.9918	None
Smad3	Ssbp4	0.92161	50.51	0.511	rgb(223,119,120)	1.9918	None
Sp2	Ckmt1	-0.92161	50.51	-5.1E-01	rgb(105,149,237)	1.9918	None
Sp4	Bcor	-0.92161	50.51	-5.1E-01	rgb(106,149,237)	1.9918	None
Sp4	Dclre1a	-0.92161	50.51	-5.1E-01	rgb(106,149,236)	1.9918	None
Sp4	Dhrs4	-0.92161	50.51	-5.1E-01	rgb(107,150,236)	1.9918	None
Srebf1	Itgb7	0.92161	50.51	0.515	rgb(223,119,120)	1.9918	None
Srf	Acsbg1	0.92161	50.51	0.509	rgb(223,120,121)	1.9918	None
Stat4	Epsti1	0.92161	50.51	0.507	rgb(223,120,121)	1.9918	None
Tcf12	Ier3	-0.92161	50.51	-5.1E-01	rgb(107,150,236)	1.9918	None
Tcf12	Stx7	-0.92161	50.51	-5.1E-01	rgb(106,149,237)	1.9918	None
Twist1	Glt28d2	0.92161	50.51	0.506	rgb(223,120,121)	1.9918	2,2
Zbtb7b	Pbx2	0.92161	50.51	0.512	rgb(223,119,120)	1.9918	None
Zfhx3	Smg5	-0.92161	50.51	-5.1E-01	rgb(105,149,237)	1.9918	None
Zfx	Snhg6	-0.92161	50.51	-5.1E-01	rgb(107,150,236)	1.9918	None
Csrnp1	1110057K04Rik	-0.92161	50.51	-5.1E-01	rgb(107,150,236)	1.9918	2,2
Cux1	Unc93b1	-0.92161	50.51	-5.1E-01	rgb(106,149,236)	1.9918	2,2
Drap1	Sepw1	0.92161	50.51	0.505	rgb(223,120,122)	1.9918	2,2
Sgsm2	Vav2	0.92161	50.51	0.505	rgb(223,121,122)	1.9918	2,2
Zfp169	Smg5	0.92161	50.51	0.509	rgb(223,120,121)	1.9918	2,2
Zfp354c	BC021614	0.92161	50.51	0.508	rgb(223,120,121)	1.9918	2,2
Zfp365	Psrc1	0.92161	50.51	0.511	rgb(223,119,120)	1.9918	2,2
Zfp367	Fam111a	0.92161	50.51	0.511	rgb(223,119,120)	1.9918	2,2
Zfp367	Helb	0.92161	50.51	0.507	rgb(223,120,121)	1.9918	2,2
Zfp473	Fkrp	-0.92161	50.51	-5.1E-01	rgb(106,149,236)	1.9918	2,2
Zfp513	Zfp408	0.92161	50.51	0.511	rgb(223,119,120)	1.9918	2,2
Zfp575	I830012O16Rik	-0.92161	50.51	-5.1E-01	rgb(107,150,236)	1.9918	2,2
Zfp629	Mex3a	0.92161	50.51	0.512	rgb(223,119,120)	1.9918	2,2
Zfp629	Tbc1d16	0.92161	50.51	0.507	rgb(223,120,121)	1.9918	2,2
Zfp934	Gm4841	0.92161	50.51	0.508	rgb(223,120,121)	1.9918	2,2
Zfp956	Ankrd23	0.92161	50.51	0.507	rgb(223,120,121)	1.9918	2,2
Zfp960	F2rl1	-0.92161	50.51	-5.1E-01	rgb(107,150,236)	1.9918	2,2
Zfp961	Smpd4	0.92161	50.51	0.512	rgb(223,119,120)	1.9918	2,2
Ahr	Cdk16	0.91923	50.5	0.497	rgb(222,122,123)	1.9916	None
Ahrr	Dynll2	-0.91923	50.5	-5.0E-01	rgb(109,151,236)	1.9916	2,2
Ahrr	Klre1	0.91923	50.5	0.498	rgb(222,122,123)	1.9916	2,2
Arid3a	Slco3a1	0.91923	50.5	0.504	rgb(223,121,122)	1.9916	None
Atf2	Plac8	-0.91923	50.5	-5.0E-01	rgb(109,151,236)	1.9916	2,2
Atf3	Cnnm3	-0.91923	50.5	-5.0E-01	rgb(109,151,236)	1.9916	None
Atf3	Gfi1	0.91923	50.5	0.499	rgb(222,122,123)	1.9916	None
Batf3	Runx1	-0.91923	50.5	-5.0E-01	rgb(109,151,236)	1.9916	None
Bcl11b	5730508B09Rik	0.91923	50.5	0.501	rgb(223,121,122)	1.9916	None
Bhlhe40	Unc13a	0.91923	50.5	0.501	rgb(223,121,122)	1.9916	None
Cebpb	Smad6	0.91923	50.5	0.496	rgb(222,122,123)	1.9916	None
Cebpg	Sox13	-0.91923	50.5	-5.0E-01	rgb(108,151,236)	1.9916	2,2
Creb3l2	Syn1	0.91923	50.5	0.496	rgb(222,122,123)	1.9916	2,2
Deaf1	Dram2	-0.91923	50.5	-5.0E-01	rgb(109,151,236)	1.9916	None
E2f1	Anln	0.91923	50.5	0.502	rgb(223,121,122)	1.9916	None
E2f1	Glipr1	-0.91923	50.5	-5.0E-01	rgb(110,152,236)	1.9916	None
Egr1	Nr4a1	0.91923	50.5	0.497	rgb(222,122,123)	1.9916	None
Egr1	Zfp346	0.91923	50.5	0.498	rgb(222,122,123)	1.9916	None
Egr2	Zdhhc2	-0.91923	50.5	-5.0E-01	rgb(108,151,236)	1.9916	None
Egr3	Cwh43	-0.91923	50.5	-5.0E-01	rgb(109,151,236)	1.9916	2,2
Elf1	Dars2	0.91923	50.5	0.502	rgb(223,121,122)	1.9916	None
Elf1	Heca	0.91923	50.5	0.505	rgb(223,121,122)	1.9916	None
Elf1	Ripk2	0.91923	50.5	0.498	rgb(222,122,123)	1.9916	None
Elf1	Synj1	0.91923	50.5	0.503	rgb(223,121,122)	1.9916	None
Elf1	Thada	0.91923	50.5	0.502	rgb(223,121,122)	1.9916	None
Elk3	Nck2	-0.91923	50.5	-5.0E-01	rgb(108,151,236)	1.9916	None
Ets1	Treml2	0.91923	50.5	0.499	rgb(222,122,123)	1.9916	None
Ets2	Mpzl2	-0.91923	50.5	-5.0E-01	rgb(109,151,236)	1.9916	None
Etv4	Emp3	-0.91923	50.5	-5.0E-01	rgb(109,152,236)	1.9916	None
Fosl2	Syn1	0.91923	50.5	0.503	rgb(223,121,122)	1.9916	None
Foxf2	Nqo2	0.91923	50.5	0.496	rgb(222,122,123)	1.9916	2,2
Foxo3	Ppp1r10	0.91923	50.5	0.504	rgb(223,121,122)	1.9916	None
Foxo3	Zcchc2	0.91923	50.5	0.505	rgb(223,121,122)	1.9916	None
Foxs1	Selp	-0.91923	50.5	-5.0E-01	rgb(108,151,236)	1.9916	None
Gabpa	Rnh1	-0.91923	50.5	-5.0E-01	rgb(108,150,236)	1.9916	None
Gata3	Chd7	-0.91923	50.5	-5.0E-01	rgb(109,152,236)	1.9916	None
Gzf1	BC026585	0.91923	50.5	0.501	rgb(223,121,122)	1.9916	2,2
Hbp1	Klf2	0.91923	50.5	0.5	rgb(223,121,122)	1.9916	None
Hes1	Spink2	0.91923	50.5	0.502	rgb(223,121,122)	1.9916	2,2
Hif3a	Pygl	0.91923	50.5	0.496	rgb(222,122,123)	1.9916	2,2
Hif3a	Rasl12	0.91923	50.5	0.5	rgb(223,121,122)	1.9916	2,2
Hsf1	Elovl7	-0.91923	50.5	-5.0E-01	rgb(109,151,236)	1.9916	None
Ikzf2	Ccr8	0.91923	50.5	0.501	rgb(223,121,122)	1.9916	2,2
Ikzf3	Foxp2	-0.91923	50.5	-5.0E-01	rgb(109,151,236)	1.9916	2,2
Ikzf3	Pcsk1	-0.91923	50.5	-5.0E-01	rgb(109,151,236)	1.9916	2,2
Irf1	Tmem35	0.91923	50.5	0.501	rgb(223,121,122)	1.9916	None
Irf2	Ick	0.91923	50.5	0.502	rgb(223,121,122)	1.9916	None
Irf2	Qser1	0.91923	50.5	0.502	rgb(223,121,122)	1.9916	None
Irf2	Rbms2	0.91923	50.5	0.499	rgb(222,122,123)	1.9916	None
Irf4	Ppp3ca	-0.91923	50.5	-5.0E-01	rgb(109,152,236)	1.9916	None
Irf4	Rcsd1	-0.91923	50.5	-5.0E-01	rgb(109,151,236)	1.9916	None
Irf5	Pkhd1l1	0.91923	50.5	0.497	rgb(222,122,123)	1.9916	None
Irf9	Stat2	0.91923	50.5	0.496	rgb(222,122,123)	1.9916	None
Jun	Cd84	-0.91923	50.5	-5.0E-01	rgb(109,152,236)	1.9916	None
Jun	Kdm2b	-0.91923	50.5	-5.0E-01	rgb(109,151,236)	1.9916	None
Junb	R3hdm1	-0.91923	50.5	-5.0E-01	rgb(108,150,236)	1.9916	None
Klf13	Ndrg1	0.91923	50.5	0.502	rgb(223,121,122)	1.9916	None
Klf13	Phlda3	-0.91923	50.5	-5.0E-01	rgb(108,151,236)	1.9916	2,2
Klf4	Ccno	0.91923	50.5	0.498	rgb(222,122,123)	1.9916	None
Klf4	Lhx2	0.91923	50.5	0.496	rgb(222,122,123)	1.9916	None
Klf4	Ramp3	0.91923	50.5	0.503	rgb(223,121,122)	1.9916	None
Klf7	Trib2	0.91923	50.5	0.502	rgb(223,121,122)	1.9916	None
Lef1	Tubgcp5	-0.91923	50.5	-5.0E-01	rgb(108,151,236)	1.9916	2,2
Lyl1	Spred3	0.91923	50.5	0.496	rgb(222,122,123)	1.9916	None
Msc	Ccr1	0.91923	50.5	0.495	rgb(222,122,123)	1.9916	2,2
Mxi1	Sash3	0.91923	50.5	0.5	rgb(223,121,122)	1.9916	None
Mxi1	Thra	0.91923	50.5	0.5	rgb(223,121,122)	1.9916	None
Myb	A1cf	0.91923	50.5	0.505	rgb(223,121,122)	1.9916	None
Mybl1	Anln	0.91923	50.5	0.501	rgb(223,121,122)	1.9916	None
Nfat5	Ncoa2	0.91923	50.5	0.503	rgb(223,121,122)	1.9916	None
Nfkb2	Mex3b	0.91923	50.5	0.496	rgb(222,122,123)	1.9916	2,2
Nr4a1	Cdk6	-0.91923	50.5	-5.0E-01	rgb(108,151,236)	1.9916	None
Nr4a2	Ifih1	0.91923	50.5	0.497	rgb(222,122,123)	1.9916	None
Nr4a2	Nr4a1	0.91923	50.5	0.502	rgb(223,121,122)	1.9916	2,2
Otx1	Zdbf2	0.91923	50.5	0.501	rgb(223,121,122)	1.9916	2,2
Plagl1	Eml1	0.91923	50.5	0.497	rgb(222,122,123)	1.9916	2,2
Plagl1	Slc1a4	0.91923	50.5	0.501	rgb(223,121,122)	1.9916	2,2
Pou2f2	Cog6	-0.91923	50.5	-5.0E-01	rgb(110,152,236)	1.9916	None
Pou2f2	Ipcef1	0.91923	50.5	0.497	rgb(222,122,123)	1.9916	None
Pou2f2	Iqgap2	-0.91923	50.5	-5.0E-01	rgb(109,151,236)	1.9916	None
Prdm1	Ccno	0.91923	50.5	0.501	rgb(223,121,122)	1.9916	None
Rest	Whamm	0.91923	50.5	0.5	rgb(223,121,122)	1.9916	None
Rfx3	Rcl1	-0.91923	50.5	-5.0E-01	rgb(108,151,236)	1.9916	None
Rxra	Gimap7	-0.91923	50.5	-5.0E-01	rgb(109,151,236)	1.9916	None
Rxra	Mboat7	0.91923	50.5	0.504	rgb(223,121,122)	1.9916	None
Rxrb	Ahdc1	0.91923	50.5	0.499	rgb(222,122,123)	1.9916	None
Scrt1	Trim3	0.91923	50.5	0.501	rgb(223,121,122)	1.9916	2,2
Six5	Ppm1k	0.91923	50.5	0.504	rgb(223,121,122)	1.9916	None
Smad3	Ifi27l2a	-0.91923	50.5	-5.0E-01	rgb(108,151,236)	1.9916	None
Sox5	Akr1b8	0.91923	50.5	0.499	rgb(222,122,123)	1.9916	2,2
Sox5	Timp1	0.91923	50.5	0.502	rgb(223,121,122)	1.9916	2,2
Sp3	Sepw1	-0.91923	50.5	-5.0E-01	rgb(109,151,236)	1.9916	None
Sp3	Tulp3	-0.91923	50.5	-5.0E-01	rgb(107,150,236)	1.9916	None
Sp4	Dach2	0.91923	50.5	0.498	rgb(222,122,123)	1.9916	None
Sp4	Gart	-0.91923	50.5	-5.0E-01	rgb(109,151,236)	1.9916	None
Sp4	Srsf12	0.91923	50.5	0.498	rgb(222,122,123)	1.9916	2,2
Sp4	Syde1	0.91923	50.5	0.5	rgb(223,121,122)	1.9916	None
Spib	Pik3r3	0.91923	50.5	0.505	rgb(223,121,122)	1.9916	None
Srebf2	Aacs	0.91923	50.5	0.496	rgb(222,122,123)	1.9916	2,2
Srf	Emp3	-0.91923	50.5	-5.0E-01	rgb(109,151,236)	1.9916	None
Srf	Rps14	-0.91923	50.5	-5.0E-01	rgb(108,150,236)	1.9916	None
Stat2	Ly6a	0.91923	50.5	0.503	rgb(223,121,122)	1.9916	None
Stat4	Icam1	-0.91923	50.5	-5.0E-01	rgb(108,151,236)	1.9916	None
Tcf12	Parp16	-0.91923	50.5	-5.0E-01	rgb(109,152,236)	1.9916	None
Tfdp2	Impdh1	-0.91923	50.5	-5.0E-01	rgb(109,151,236)	1.9916	2,2
Thra	Atrnl1	0.91923	50.5	0.496	rgb(222,122,123)	1.9916	None
Thra	Plscr3	0.91923	50.5	0.5	rgb(223,121,122)	1.9916	None
Topors	Ifi27l2a	-0.91923	50.5	-5.0E-01	rgb(109,151,236)	1.9916	None
Twist1	Cxcl1	0.91923	50.5	0.498	rgb(222,122,123)	1.9916	2,2
Vdr	Rbpj	0.91923	50.5	0.503	rgb(223,121,122)	1.9916	None
Yy2	Mtx3	0.91923	50.5	0.497	rgb(222,122,123)	1.9916	None
Zbtb7a	Foxj1	0.91923	50.5	0.504	rgb(223,121,122)	1.9916	None
Zfp219	Gypc	0.91923	50.5	0.495	rgb(222,122,123)	1.9916	None
Zfp281	Ccnd3	-0.91923	50.5	-5.0E-01	rgb(109,151,236)	1.9916	None
Zfp281	Rasgrp1	0.91923	50.5	0.504	rgb(223,121,122)	1.9916	None
Zfp467	Galm	0.91923	50.5	0.503	rgb(223,121,122)	1.9916	2,2
Zfp467	Mapk8ip1	0.91923	50.5	0.501	rgb(223,121,122)	1.9916	None
Zfx	Ndufv3	-0.91923	50.5	-5.0E-01	rgb(108,151,236)	1.9916	2,2
C030039L03Rik	3110057O12Rik	0.91923	50.5	0.498	rgb(222,122,123)	1.9916	2,2
C030039L03Rik	Ankzf1	0.91923	50.5	0.505	rgb(223,121,122)	1.9916	2,2
C030039L03Rik	Kbtbd13	0.91923	50.5	0.496	rgb(222,122,123)	1.9916	2,2
Cux1	Fam20a	0.91923	50.5	0.505	rgb(223,121,122)	1.9916	2,2
Hmgb3	Zcchc3	0.91923	50.5	0.505	rgb(223,121,122)	1.9916	2,2
Klf6	Chst3	-0.91923	50.5	-5.0E-01	rgb(109,151,236)	1.9916	2,2
Sgsm2	Kcnd1	0.91923	50.5	0.502	rgb(223,121,122)	1.9916	2,2
Sgsm2	Unc93b1	0.91923	50.5	0.497	rgb(222,122,123)	1.9916	2,2
Tulp3	Hist3h2bb-ps	-0.91923	50.5	-5.0E-01	rgb(109,151,236)	1.9916	2,2
Zbtb32	Pstpip1	0.91923	50.5	0.499	rgb(222,122,123)	1.9916	2,2
Zbtb32	Slc4a11	0.91923	50.5	0.501	rgb(223,121,122)	1.9916	2,2
Zfp260	Sepp1	0.91923	50.5	0.497	rgb(222,122,123)	1.9916	2,2
Zfp341	Sepw1	-0.91923	50.5	-5.0E-01	rgb(109,152,236)	1.9916	2,2
Zfp365	Dcxr	0.91923	50.5	0.505	rgb(223,121,122)	1.9916	2,2
Zfp365	Tnfsf4	0.91923	50.5	0.499	rgb(222,122,123)	1.9916	2,2
Zfp395	Abat	-0.91923	50.5	-5.0E-01	rgb(109,151,236)	1.9916	2,2
Zfp449	Tcea3	0.91923	50.5	0.497	rgb(222,122,123)	1.9916	2,2
Zfp473	Stat2	0.91923	50.5	0.498	rgb(222,122,123)	1.9916	2,2
Zfp516	B4galnt4	0.91923	50.5	0.5	rgb(223,121,122)	1.9916	2,2
Zfp618	Trpa1	0.91923	50.5	0.504	rgb(223,121,122)	1.9916	2,2
Zfp651	Podnl1	-0.91923	50.5	-5.0E-01	rgb(108,151,236)	1.9916	2,2
Zfp750	1700007K13Rik	0.91923	50.5	0.503	rgb(223,121,122)	1.9916	2,2
Zfp81	Commd9	-0.91923	50.5	-5.0E-01	rgb(110,152,236)	1.9916	2,2
Zkscan17	Eef2k	0.91923	50.5	0.502	rgb(223,121,122)	1.9916	2,2
Batf	Cdyl2	-0.91686	50.49	-4.9E-01	rgb(112,153,235)	1.9914	None
Bcl6b	Kctd7	0.91686	50.49	0.488	rgb(222,124,125)	1.9914	2,2
Bcl6b	Znrf1	-0.91686	50.49	-4.9E-01	rgb(111,152,236)	1.9914	None
Bhlhe40	Plekho2	0.91686	50.49	0.494	rgb(222,123,124)	1.9914	None
Bhlhe40	Rcsd1	0.91686	50.49	0.487	rgb(222,124,125)	1.9914	None
Bhlhe40	Upb1	0.91686	50.49	0.487	rgb(222,124,125)	1.9914	None
Cebpb	C3	0.91686	50.49	0.489	rgb(222,124,125)	1.9914	None
Crem	Plaur	0.91686	50.49	0.491	rgb(222,123,124)	1.9914	None
Ddit3	Adm2	0.91686	50.49	0.493	rgb(222,123,124)	1.9914	2,2
E2f4	Aebp1	0.91686	50.49	0.491	rgb(222,123,124)	1.9914	None
Ebf1	Edem1	0.91686	50.49	0.486	rgb(222,124,125)	1.9914	None
Ebf1	Wdr81	0.91686	50.49	0.488	rgb(222,124,125)	1.9914	None
Egr2	Ap3b1	-0.91686	50.49	-4.9E-01	rgb(110,152,236)	1.9914	None
Egr3	Tnip2	-0.91686	50.49	-4.9E-01	rgb(110,152,236)	1.9914	None
Elk3	Acsbg1	0.91686	50.49	0.487	rgb(222,124,125)	1.9914	None
Erf	Fkrp	0.91686	50.49	0.485	rgb(222,124,125)	1.9914	2,2
Ets1	Als2cl	0.91686	50.49	0.494	rgb(222,123,124)	1.9914	None
Ets1	Plxna1	-0.91686	50.49	-4.9E-01	rgb(111,153,236)	1.9914	None
Ets1	Slc15a1	0.91686	50.49	0.487	rgb(222,124,125)	1.9914	None
Ets1	Tex2	0.91686	50.49	0.492	rgb(222,123,124)	1.9914	None
Etv4	Gpt2	0.91686	50.49	0.488	rgb(222,124,125)	1.9914	2,2
Etv4	Lclat1	0.91686	50.49	0.486	rgb(222,124,125)	1.9914	None
Fos	Cndp2	-0.91686	50.49	-4.9E-01	rgb(111,152,236)	1.9914	None
Fos	Ifi27l2a	0.91686	50.49	0.495	rgb(222,123,123)	1.9914	None
Fosl2	Chd7	0.91686	50.49	0.495	rgb(222,122,123)	1.9914	None
Foxf2	Adora2b	0.91686	50.49	0.491	rgb(222,123,124)	1.9914	2,2
Foxf2	Nucb2	0.91686	50.49	0.492	rgb(222,123,124)	1.9914	2,2
Foxf2	Trib1	-0.91686	50.49	-4.9E-01	rgb(111,152,236)	1.9914	None
Foxn2	Creb1	0.91686	50.49	0.49	rgb(222,123,124)	1.9914	None
Foxo1	Ptprcap	-0.91686	50.49	-4.9E-01	rgb(110,152,236)	1.9914	None
Foxo3	E330009J07Rik	0.91686	50.49	0.486	rgb(222,124,125)	1.9914	None
Foxo3	Ptp4a3	0.91686	50.49	0.489	rgb(222,124,125)	1.9914	None
Foxp3	Il10	-0.91686	50.49	-4.9E-01	rgb(111,152,236)	1.9914	None
Gabpa	Ube2v1	0.91686	50.49	0.492	rgb(222,123,124)	1.9914	None
Gata2	Krt222	0.91686	50.49	0.49	rgb(222,123,124)	1.9914	None
Gfi1	Polr3gl	-0.91686	50.49	-4.9E-01	rgb(111,153,235)	1.9914	None
Hey1	Slc41a2	0.91686	50.49	0.487	rgb(222,124,125)	1.9914	None
Hic1	Cttn	0.91686	50.49	0.488	rgb(222,124,125)	1.9914	None
Hif3a	Nphp3	0.91686	50.49	0.494	rgb(222,123,124)	1.9914	2,2
Irf1	Gbp9	0.91686	50.49	0.492	rgb(222,123,124)	1.9914	None
Irf2	1110032F04Rik	-0.91686	50.49	-4.9E-01	rgb(111,153,235)	1.9914	2,2
Irf4	Adarb1	0.91686	50.49	0.486	rgb(222,124,125)	1.9914	None
Irf4	Rufy3	-0.91686	50.49	-4.9E-01	rgb(112,153,235)	1.9914	None
Irf4	Tmem229b	-0.91686	50.49	-4.9E-01	rgb(110,152,236)	1.9914	None
Irf4	Trim14	-0.91686	50.49	-4.9E-01	rgb(111,152,236)	1.9914	None
Irf5	Lrp12	-0.91686	50.49	-4.9E-01	rgb(110,152,236)	1.9914	None
Jdp2	Slc6a9	0.91686	50.49	0.487	rgb(222,124,125)	1.9914	2,2
Jun	Skil	0.91686	50.49	0.487	rgb(222,124,125)	1.9914	None
Kdm2b	Pcyox1l	0.91686	50.49	0.488	rgb(222,124,125)	1.9914	2,2
Klf10	Wisp1	-0.91686	50.49	-4.9E-01	rgb(111,153,236)	1.9914	None
Klf13	Fam189b	0.91686	50.49	0.488	rgb(222,124,125)	1.9914	2,2
Klf13	Trmt11	-0.91686	50.49	-4.9E-01	rgb(112,153,235)	1.9914	None
Klf3	Ncs1	-0.91686	50.49	-4.9E-01	rgb(110,152,236)	1.9914	None
Klf3	Plcl1	0.91686	50.49	0.489	rgb(222,124,125)	1.9914	None
Lef1	Bahcc1	0.91686	50.49	0.49	rgb(222,123,124)	1.9914	None
Maf	Ctla4	0.91686	50.49	0.486	rgb(222,124,125)	1.9914	None
Maff	Ppm1d	-0.91686	50.49	-4.9E-01	rgb(111,153,235)	1.9914	2,2
Msc	Gpr114	0.91686	50.49	0.49	rgb(222,123,124)	1.9914	2,2
Msc	Klrk1	0.91686	50.49	0.486	rgb(222,124,125)	1.9914	2,2
Mxi1	Clybl	0.91686	50.49	0.488	rgb(222,124,125)	1.9914	2,2
Mxi1	P4ha2	0.91686	50.49	0.493	rgb(222,123,124)	1.9914	None
Myb	H60b	0.91686	50.49	0.485	rgb(222,124,125)	1.9914	None
Mybl1	Pde2a	-0.91686	50.49	-4.9E-01	rgb(110,152,236)	1.9914	None
Myc	Vgll4	-0.91686	50.49	-4.9E-01	rgb(111,152,236)	1.9914	None
Nfatc4	Picalm	-0.91686	50.49	-4.9E-01	rgb(112,153,235)	1.9914	None
Nfe2l2	Dab2	0.91686	50.49	0.487	rgb(222,124,125)	1.9914	None
Nr3c1	Nod1	0.91686	50.49	0.488	rgb(222,124,125)	1.9914	None
Osr2	Penk	0.91686	50.49	0.49	rgb(222,123,124)	1.9914	2,2
Otx1	Fam81a	0.91686	50.49	0.485	rgb(222,124,125)	1.9914	2,2
Pou2af1	Capn2	-0.91686	50.49	-4.9E-01	rgb(111,152,236)	1.9914	None
Pou2af1	Kcna3	0.91686	50.49	0.492	rgb(222,123,124)	1.9914	2,2
Rarg	Rftn2	0.91686	50.49	0.492	rgb(222,123,124)	1.9914	None
Rel	Cdkl5	0.91686	50.49	0.485	rgb(222,124,125)	1.9914	None
Rel	Dock11	0.91686	50.49	0.491	rgb(222,123,124)	1.9914	None
Rest	Sertad1	0.91686	50.49	0.486	rgb(222,124,125)	1.9914	None
Runx1	Enthd1	-0.91686	50.49	-4.9E-01	rgb(110,152,236)	1.9914	None
Rxra	Dusp22	-0.91686	50.49	-4.9E-01	rgb(110,152,236)	1.9914	None
Rxra	Higd1a	-0.91686	50.49	-4.9E-01	rgb(110,152,236)	1.9914	None
Scrt1	Rassf1	0.91686	50.49	0.493	rgb(222,123,124)	1.9914	None
Sp2	Robo3	-0.91686	50.49	-4.9E-01	rgb(111,152,236)	1.9914	None
Sp2	Rpl14	-0.91686	50.49	-4.9E-01	rgb(112,153,235)	1.9914	None
Sp2	Scn1b	-0.91686	50.49	-4.9E-01	rgb(110,152,236)	1.9914	None
Sp4	Gmfg	0.91686	50.49	0.495	rgb(222,123,124)	1.9914	None
Spib	Fam129c	0.91686	50.49	0.489	rgb(222,124,125)	1.9914	2,2
Stat2	Pml	0.91686	50.49	0.494	rgb(222,123,124)	1.9914	None
Tal2	Tmem38b	0.91686	50.49	0.495	rgb(222,122,123)	1.9914	2,2
Tcf12	Arhgap17	0.91686	50.49	0.485	rgb(222,124,125)	1.9914	None
Tcf7l1	Ms4a4c	-0.91686	50.49	-4.9E-01	rgb(111,152,236)	1.9914	None
Tfdp2	9230114K14Rik	0.91686	50.49	0.487	rgb(222,124,125)	1.9914	None
Thra	Ndrg2	0.91686	50.49	0.492	rgb(222,123,124)	1.9914	2,2
Topors	4632434I11Rik	0.91686	50.49	0.495	rgb(222,123,123)	1.9914	2,2
Trp53	Mecr	0.91686	50.49	0.487	rgb(222,124,125)	1.9914	None
Trp53	Tnfrsf10b	0.91686	50.49	0.492	rgb(222,123,124)	1.9914	None
Twist1	Loxl2	0.91686	50.49	0.485	rgb(222,124,125)	1.9914	2,2
Vax2	Atp6v1b1	0.91686	50.49	0.495	rgb(222,122,123)	1.9914	2,2
Vdr	Sdr39u1	-0.91686	50.49	-4.9E-01	rgb(110,152,236)	1.9914	None
Zbtb6	Cstf2t	0.91686	50.49	0.494	rgb(222,123,124)	1.9914	2,2
Zfhx3	Zfp362	0.91686	50.49	0.491	rgb(222,123,124)	1.9914	None
Zfp148	Chd7	0.91686	50.49	0.489	rgb(222,124,125)	1.9914	None
Zfp202	Dusp12	0.91686	50.49	0.485	rgb(222,124,125)	1.9914	2,2
Zfp263	Dusp2	0.91686	50.49	0.489	rgb(222,124,125)	1.9914	None
Zfp263	Ikbke	0.91686	50.49	0.493	rgb(222,123,124)	1.9914	None
Zfp263	Narf	-0.91686	50.49	-4.9E-01	rgb(111,153,236)	1.9914	None
Zfp263	Qser1	-0.91686	50.49	-4.9E-01	rgb(112,153,235)	1.9914	None
Zfp281	Rasgef1a	0.91686	50.49	0.492	rgb(222,123,124)	1.9914	None
Zfp369	5730508B09Rik	-0.91686	50.49	-4.9E-01	rgb(112,153,235)	1.9914	None
Zfp467	Furin	-0.91686	50.49	-4.9E-01	rgb(111,153,236)	1.9914	2,2
Zfp467	Hspg2	0.91686	50.49	0.493	rgb(222,123,124)	1.9914	2,2
Zfp467	Vav3	0.91686	50.49	0.494	rgb(222,123,124)	1.9914	None
Zfx	Clic1	-0.91686	50.49	-4.9E-01	rgb(110,152,236)	1.9914	None
Ankzf1	Rgs11	0.91686	50.49	0.49	rgb(222,123,124)	1.9914	2,2
C030039L03Rik	Bcar1	0.91686	50.49	0.489	rgb(222,124,125)	1.9914	2,2
Cux1	Tgfbr1	0.91686	50.49	0.494	rgb(222,123,124)	1.9914	2,2
Drap1	Syf2	0.91686	50.49	0.489	rgb(222,124,125)	1.9914	2,2
Kdm5b	Ero1l	0.91686	50.49	0.489	rgb(222,124,125)	1.9914	2,2
Kdm5b	Pfkp	0.91686	50.49	0.494	rgb(222,123,124)	1.9914	2,2
L3mbtl3	Fosl2	-0.91686	50.49	-4.9E-01	rgb(111,152,236)	1.9914	2,2
Plscr1	Plod2	0.91686	50.49	0.486	rgb(222,124,125)	1.9914	2,2
Rag1	Ank1	0.91686	50.49	0.487	rgb(222,124,125)	1.9914	2,2
Sgsm2	Ccrn4l	-0.91686	50.49	-4.9E-01	rgb(111,153,236)	1.9914	2,2
Thap3	Cox7a2l	0.91686	50.49	0.489	rgb(222,124,125)	1.9914	2,2
Thap3	Snx19	-0.91686	50.49	-4.9E-01	rgb(110,152,236)	1.9914	2,2
Tigd2	Gprin3	0.91686	50.49	0.494	rgb(222,123,124)	1.9914	2,2
Zbtb17	Il10rb	-0.91686	50.49	-4.9E-01	rgb(110,152,236)	1.9914	2,2
Zfp146	AA467197	-0.91686	50.49	-4.9E-01	rgb(111,153,235)	1.9914	2,2
Zfp367	Dtl	0.91686	50.49	0.492	rgb(222,123,124)	1.9914	2,2
Zfp385a	Ppm1d	0.91686	50.49	0.493	rgb(222,123,124)	1.9914	2,2
Zfp473	Pcyt1b	0.91686	50.49	0.491	rgb(222,123,124)	1.9914	2,2
Zfp536	Pls1	0.91686	50.49	0.492	rgb(222,123,124)	1.9914	2,2
Zfp608	Prr7	-0.91686	50.49	-4.9E-01	rgb(111,152,236)	1.9914	2,2
Zfp618	Mettl8	0.91686	50.49	0.49	rgb(222,123,124)	1.9914	2,2
Zfp64	Ets2	0.91686	50.49	0.493	rgb(222,123,124)	1.9914	2,2
Zfp775	Fam69b	0.91686	50.49	0.491	rgb(222,123,124)	1.9914	2,2
Zfp958	Ccng1	0.91686	50.49	0.494	rgb(222,123,124)	1.9914	2,2
Zkscan17	Spn	-0.91686	50.49	-4.9E-01	rgb(110,152,236)	1.9914	2,2
Zzz3	Tmem205	-0.91686	50.49	-4.9E-01	rgb(111,153,236)	1.9914	2,2
Ahr	Lactb	-0.91448	50.48	-4.8E-01	rgb(113,154,235)	1.9912	None
Arid5a	Mapkbp1	0.91448	50.48	0.479	rgb(222,125,126)	1.9912	None
Batf	Ikzf2	0.91448	50.48	0.482	rgb(222,125,126)	1.9912	None
Bcl6	Tmem176a	0.91448	50.48	0.484	rgb(222,125,125)	1.9912	None
Bhlhe40	Fam131b	0.91448	50.48	0.484	rgb(222,125,126)	1.9912	None
Bhlhe40	Tnnc1	0.91448	50.48	0.476	rgb(222,126,127)	1.9912	None
Cebpb	Fasl	-0.91448	50.48	-4.8E-01	rgb(112,153,235)	1.9912	None
Cebpg	Ddit3	0.91448	50.48	0.482	rgb(222,125,126)	1.9912	None
Creb3l2	Smtn	0.91448	50.48	0.476	rgb(222,126,127)	1.9912	2,2
E2f1	Ptpn11	0.91448	50.48	0.476	rgb(222,126,127)	1.9912	None
E2f4	Gmfg	-0.91448	50.48	-4.8E-01	rgb(112,153,235)	1.9912	None
Egr2	Ski	0.91448	50.48	0.484	rgb(222,124,125)	1.9912	None
Egr3	Rnh1	-0.91448	50.48	-4.8E-01	rgb(113,154,235)	1.9912	None
Elf1	Fez2	0.91448	50.48	0.479	rgb(222,125,126)	1.9912	None
Elf1	Inadl	0.91448	50.48	0.482	rgb(222,125,126)	1.9912	None
Elk3	Antxr2	0.91448	50.48	0.475	rgb(222,126,127)	1.9912	None
Epas1	Art2b	0.91448	50.48	0.477	rgb(222,126,127)	1.9912	None
Epas1	Satb1	0.91448	50.48	0.476	rgb(222,126,127)	1.9912	None
Esrra	Aen	0.91448	50.48	0.481	rgb(222,125,126)	1.9912	None
Ets1	1600014C10Rik	0.91448	50.48	0.483	rgb(222,125,126)	1.9912	None
Ets1	Fli1	0.91448	50.48	0.478	rgb(222,126,127)	1.9912	None
Ets2	Vgll4	0.91448	50.48	0.481	rgb(222,125,126)	1.9912	None
Etv4	Slc6a9	0.91448	50.48	0.483	rgb(222,125,126)	1.9912	2,2
Etv4	Slc7a3	0.91448	50.48	0.478	rgb(222,126,127)	1.9912	2,2
Fos	Rap1gds1	-0.91448	50.48	-4.8E-01	rgb(113,154,235)	1.9912	None
Fosb	Gpsm2	-0.91448	50.48	-4.8E-01	rgb(112,153,235)	1.9912	None
Fosb	Prkab2	0.91448	50.48	0.477	rgb(222,126,127)	1.9912	None
Fosl1	Adarb1	0.91448	50.48	0.481	rgb(222,125,126)	1.9912	None
Fosl2	Tgm2	0.91448	50.48	0.476	rgb(222,126,127)	1.9912	2,2
Fosl2	Zswim4	0.91448	50.48	0.475	rgb(222,126,127)	1.9912	None
Foxb1	Il10	0.91448	50.48	0.481	rgb(222,125,126)	1.9912	2,2
Foxb1	Trpm6	0.91448	50.48	0.479	rgb(222,125,126)	1.9912	None
Foxf2	Ngf	0.91448	50.48	0.476	rgb(222,126,127)	1.9912	2,2
Foxs1	Sh2d7	0.91448	50.48	0.476	rgb(222,126,127)	1.9912	2,2
Gata1	Gpm6b	0.91448	50.48	0.478	rgb(222,126,127)	1.9912	None
Gata3	Hif1a	-0.91448	50.48	-4.8E-01	rgb(113,154,235)	1.9912	None
Hes1	Fam43a	0.91448	50.48	0.483	rgb(222,125,126)	1.9912	2,2
Hey1	Specc1	-0.91448	50.48	-4.8E-01	rgb(113,153,235)	1.9912	None
Hif3a	Zfp395	0.91448	50.48	0.483	rgb(222,125,126)	1.9912	2,2
Hsf1	Adssl1	-0.91448	50.48	-4.8E-01	rgb(112,153,235)	1.9912	None
Ikzf2	Egln3	-0.91448	50.48	-4.8E-01	rgb(113,154,235)	1.9912	None
Ikzf2	Fam81a	0.91448	50.48	0.479	rgb(222,125,126)	1.9912	2,2
Ikzf4	Inadl	-0.91448	50.48	-4.8E-01	rgb(113,154,235)	1.9912	None
Insm1	Spin4	-0.91448	50.48	-4.8E-01	rgb(113,153,235)	1.9912	2,2
Irf1	Rasa4	0.91448	50.48	0.476	rgb(222,126,127)	1.9912	2,2
Irf2	Lrrfip1	-0.91448	50.48	-4.8E-01	rgb(113,154,235)	1.9912	None
Irf2	Ms4a6c	0.91448	50.48	0.481	rgb(222,125,126)	1.9912	None
Irf4	Edaradd	-0.91448	50.48	-4.8E-01	rgb(113,154,235)	1.9912	None
Irf4	Neto1	-0.91448	50.48	-4.8E-01	rgb(113,154,235)	1.9912	None
Irf4	Siglec15	-0.91448	50.48	-4.8E-01	rgb(112,153,235)	1.9912	2,2
Irf4	Skil	0.91448	50.48	0.484	rgb(222,124,125)	1.9912	None
Irf4	Vsig2	-0.91448	50.48	-4.8E-01	rgb(114,154,235)	1.9912	None
Irf5	Tmem19	0.91448	50.48	0.481	rgb(222,125,126)	1.9912	None
Irf5	Zfp36l2	-0.91448	50.48	-4.8E-01	rgb(113,154,235)	1.9912	None
Irf7	Gm6548	0.91448	50.48	0.479	rgb(222,125,126)	1.9912	2,2
Jund	Cebpb	0.91448	50.48	0.484	rgb(222,125,126)	1.9912	2,2
Jund	Trim12a	0.91448	50.48	0.482	rgb(222,125,126)	1.9912	None
Klf3	Actn1	0.91448	50.48	0.483	rgb(222,125,126)	1.9912	None
Klf3	Sec14l1	-0.91448	50.48	-4.8E-01	rgb(113,154,235)	1.9912	None
Klf7	Dcakd	-0.91448	50.48	-4.8E-01	rgb(113,154,235)	1.9912	None
Lef1	5330426P16Rik	0.91448	50.48	0.476	rgb(222,126,127)	1.9912	2,2
Lin54	Gpsm2	0.91448	50.48	0.477	rgb(222,126,127)	1.9912	None
Maf	Cdh23	0.91448	50.48	0.481	rgb(222,125,126)	1.9912	None
Maf	Pmepa1	0.91448	50.48	0.477	rgb(222,126,127)	1.9912	None
Maf	Stab1	0.91448	50.48	0.483	rgb(222,125,126)	1.9912	None
Myb	Akna	0.91448	50.48	0.482	rgb(222,125,126)	1.9912	None
Myb	Papolg	0.91448	50.48	0.482	rgb(222,125,126)	1.9912	None
Myb	Trpm1	0.91448	50.48	0.484	rgb(222,124,125)	1.9912	2,2
Myc	Anln	-0.91448	50.48	-4.8E-01	rgb(114,154,235)	1.9912	None
Myc	Hist2h4	-0.91448	50.48	-4.8E-01	rgb(113,154,235)	1.9912	None
Nfil3	Casp6	0.91448	50.48	0.485	rgb(222,124,125)	1.9912	2,2
Nfkb1	Lgals1	-0.91448	50.48	-4.8E-01	rgb(113,154,235)	1.9912	2,2
Nfkb1	Nme4	-0.91448	50.48	-4.8E-01	rgb(114,154,235)	1.9912	None
Nfkb1	Ppp3cc	-0.91448	50.48	-4.8E-01	rgb(113,154,235)	1.9912	None
Nfkb1	Rhbdf1	0.91448	50.48	0.477	rgb(222,126,127)	1.9912	None
Nfkb2	Plagl1	0.91448	50.48	0.485	rgb(222,124,125)	1.9912	2,2
Nfkb2	Tnni1	0.91448	50.48	0.485	rgb(222,124,125)	1.9912	None
Nfkb2	Tspan3	0.91448	50.48	0.477	rgb(222,126,127)	1.9912	None
Nr4a2	Stat4	0.91448	50.48	0.479	rgb(222,126,127)	1.9912	None
Plagl1	Fam178b	0.91448	50.48	0.477	rgb(222,126,127)	1.9912	2,2
Pou2af1	Hs3st1	-0.91448	50.48	-4.8E-01	rgb(112,153,235)	1.9912	2,2
Rarg	Atp1a1	-0.91448	50.48	-4.8E-01	rgb(113,154,235)	1.9912	None
Rbpj	Lama5	0.91448	50.48	0.479	rgb(222,125,126)	1.9912	2,2
Rel	Fbxo11	0.91448	50.48	0.477	rgb(222,126,127)	1.9912	None
Rfx3	Trpc3	-0.91448	50.48	-4.8E-01	rgb(113,154,235)	1.9912	None
Rora	Gpr65	0.91448	50.48	0.479	rgb(222,126,126)	1.9912	None
Runx2	Cd44	0.91448	50.48	0.48	rgb(222,125,126)	1.9912	None
Rxra	Egr3	0.91448	50.48	0.478	rgb(222,126,127)	1.9912	None
Rxra	Gprin3	0.91448	50.48	0.478	rgb(222,126,127)	1.9912	None
Rxra	Il12rb1	0.91448	50.48	0.48	rgb(222,125,126)	1.9912	None
Rxra	Mpp2	0.91448	50.48	0.479	rgb(222,125,126)	1.9912	None
Scrt1	Stat2	0.91448	50.48	0.476	rgb(222,126,127)	1.9912	2,2
Smad3	Rtn1	-0.91448	50.48	-4.8E-01	rgb(113,154,235)	1.9912	None
Smad3	Stat4	-0.91448	50.48	-4.8E-01	rgb(114,154,235)	1.9912	None
Sp2	5031414D18Rik	-0.91448	50.48	-4.8E-01	rgb(113,154,235)	1.9912	None
Sp2	Exoc4	-0.91448	50.48	-4.8E-01	rgb(114,154,235)	1.9912	None
Sp3	Herc4	0.91448	50.48	0.485	rgb(222,124,125)	1.9912	None
Sp4	Dnmt3b	-0.91448	50.48	-4.8E-01	rgb(114,154,235)	1.9912	None
Sp4	Golm1	-0.91448	50.48	-4.8E-01	rgb(112,153,235)	1.9912	None
Sp4	Sh2b2	-0.91448	50.48	-4.8E-01	rgb(112,153,235)	1.9912	None
Spib	Acsl4	-0.91448	50.48	-4.8E-01	rgb(113,154,235)	1.9912	None
Spib	Fas	0.91448	50.48	0.478	rgb(222,126,127)	1.9912	2,2
Spib	Map3k1	-0.91448	50.48	-4.8E-01	rgb(114,154,235)	1.9912	None
Srebf1	Gen1	0.91448	50.48	0.484	rgb(222,125,125)	1.9912	None
Srebf1	Trib3	0.91448	50.48	0.477	rgb(222,126,127)	1.9912	2,2
Srf	Gkap1	-0.91448	50.48	-4.8E-01	rgb(112,153,235)	1.9912	None
Tcf12	Clybl	-0.91448	50.48	-4.8E-01	rgb(113,154,235)	1.9912	None
Tcf12	Thada	0.91448	50.48	0.479	rgb(222,125,126)	1.9912	None
Tead1	Neo1	0.91448	50.48	0.477	rgb(222,126,127)	1.9912	2,2
Tfdp2	Oxct1	0.91448	50.48	0.482	rgb(222,125,126)	1.9912	None
Thra	Itgb7	0.91448	50.48	0.478	rgb(222,126,127)	1.9912	None
Twist1	Calcr	0.91448	50.48	0.475	rgb(222,126,127)	1.9912	2,2
Vax2	Inpp4a	0.91448	50.48	0.479	rgb(222,126,126)	1.9912	2,2
Yy2	Exoc6	-0.91448	50.48	-4.8E-01	rgb(114,154,235)	1.9912	None
Zbtb1	Aff3	0.91448	50.48	0.478	rgb(222,126,127)	1.9912	2,2
Zbtb33	Chd7	-0.91448	50.48	-4.8E-01	rgb(112,153,235)	1.9912	None
Zbtb33	Gpr3	-0.91448	50.48	-4.8E-01	rgb(113,154,235)	1.9912	None
Zbtb33	Lyrm1	-0.91448	50.48	-4.8E-01	rgb(112,153,235)	1.9912	None
Zbtb33	Mir1894	-0.91448	50.48	-4.8E-01	rgb(113,154,235)	1.9912	None
Zbtb4	Gyk	-0.91448	50.48	-4.8E-01	rgb(113,154,235)	1.9912	2,2
Zbtb7a	Lrfn1	0.91448	50.48	0.481	rgb(222,125,126)	1.9912	None
Zfp263	Cadm1	-0.91448	50.48	-4.8E-01	rgb(114,154,235)	1.9912	None
Atmin	Itm2a	0.91448	50.48	0.475	rgb(222,126,127)	1.9912	2,2
C030039L03Rik	Gapdhs	0.91448	50.48	0.477	rgb(222,126,127)	1.9912	2,2
Dach2	Tmem220	0.91448	50.48	0.479	rgb(222,125,126)	1.9912	2,2
Hmgb3	Cx3cl1	0.91448	50.48	0.481	rgb(222,125,126)	1.9912	2,2
Jazf1	Mid2	0.91448	50.48	0.476	rgb(222,126,127)	1.9912	2,2
Mxd3	Gtse1	0.91448	50.48	0.477	rgb(222,126,127)	1.9912	2,2
Sgsm2	Per3	0.91448	50.48	0.483	rgb(222,125,126)	1.9912	2,2
Tet2	Gprin3	0.91448	50.48	0.48	rgb(222,125,126)	1.9912	2,2
Tulp2	Tnnt3	0.91448	50.48	0.479	rgb(222,125,126)	1.9912	2,2
Zbtb46	Tmem120b	0.91448	50.48	0.48	rgb(222,125,126)	1.9912	2,2
Zfp28	Trim3	0.91448	50.48	0.475	rgb(222,126,127)	1.9912	2,2
Zfp35	Dusp12	0.91448	50.48	0.483	rgb(222,125,126)	1.9912	2,2
Zfp429	Plod3	-0.91448	50.48	-4.8E-01	rgb(112,153,235)	1.9912	2,2
Zfp608	Pik3r6	-0.91448	50.48	-4.8E-01	rgb(113,154,235)	1.9912	2,2
Zfp608	Serpinb1a	0.91448	50.48	0.477	rgb(222,126,127)	1.9912	2,2
Zfp629	Chrm4	-0.91448	50.48	-4.8E-01	rgb(113,154,235)	1.9912	2,2
Zfp629	Dnajc6	0.91448	50.48	0.485	rgb(222,124,125)	1.9912	2,2
Zfp629	Rcor2	0.91448	50.48	0.476	rgb(222,126,127)	1.9912	2,2
Zfp667	Ptges	0.91448	50.48	0.484	rgb(222,124,125)	1.9912	2,2
Zfp750	Robo3	0.91448	50.48	0.481	rgb(222,125,126)	1.9912	2,2
Zfp960	Lad1	-0.91448	50.48	-4.8E-01	rgb(113,154,235)	1.9912	2,2
Zscan29	Lrfn1	-0.91448	50.48	-4.8E-01	rgb(113,154,235)	1.9912	2,2
Ahctf1	Rnf181	-0.91211	50.47	-4.7E-01	rgb(115,155,235)	1.991	None
Ahctf1	Smg5	0.91211	50.47	0.474	rgb(222,126,127)	1.991	2,2
Ahrr	Gad2	0.91211	50.47	0.472	rgb(222,127,128)	1.991	2,2
Ahrr	Pdpn	0.91211	50.47	0.469	rgb(222,127,128)	1.991	2,2
Arid3b	Tmed3	-0.91211	50.47	-4.7E-01	rgb(114,154,235)	1.991	None
Atf3	Tsc22d3	0.91211	50.47	0.466	rgb(222,128,129)	1.991	None
Atf5	Ccdc107	0.91211	50.47	0.471	rgb(222,127,128)	1.991	2,2
Batf	C3	-0.91211	50.47	-4.7E-01	rgb(116,155,235)	1.991	None
Batf	Ptger4	0.91211	50.47	0.465	rgb(222,128,129)	1.991	None
Bcl6	Itgb1	-0.91211	50.47	-4.7E-01	rgb(116,155,235)	1.991	None
Bhlhe40	Bmpr1a	0.91211	50.47	0.468	rgb(222,128,129)	1.991	None
Bhlhe40	St3gal1	0.91211	50.47	0.468	rgb(222,128,128)	1.991	None
Bhlhe40	Themis	0.91211	50.47	0.469	rgb(222,127,128)	1.991	None
Cebpb	Calcrl	0.91211	50.47	0.472	rgb(222,127,128)	1.991	None
Cebpb	Klf13	0.91211	50.47	0.468	rgb(222,128,129)	1.991	None
Creb3l2	Fosl2	0.91211	50.47	0.471	rgb(222,127,128)	1.991	2,2
Creb3l2	Sema4d	0.91211	50.47	0.468	rgb(222,128,129)	1.991	None
Ddit3	1110057K04Rik	-0.91211	50.47	-4.7E-01	rgb(115,155,235)	1.991	2,2
E2f1	Ddx51	0.91211	50.47	0.468	rgb(222,128,129)	1.991	None
Egr1	Hook2	-0.91211	50.47	-4.7E-01	rgb(116,156,235)	1.991	None
Egr2	Pnkd	-0.91211	50.47	-4.7E-01	rgb(116,156,235)	1.991	None
Egr4	Pkhd1l1	0.91211	50.47	0.47	rgb(222,127,128)	1.991	None
Elf1	Abcb4	0.91211	50.47	0.474	rgb(222,127,127)	1.991	None
Elf1	Cdc14a	0.91211	50.47	0.473	rgb(222,127,128)	1.991	None
Elf1	Smarca2	0.91211	50.47	0.466	rgb(222,128,129)	1.991	None
Elk3	Cd200r1	-0.91211	50.47	-4.7E-01	rgb(116,156,235)	1.991	None
Elk3	Igf2r	0.91211	50.47	0.469	rgb(222,127,128)	1.991	None
Elk3	Il10ra	-0.91211	50.47	-4.7E-01	rgb(114,154,235)	1.991	None
Elk4	Heatr1	0.91211	50.47	0.473	rgb(222,127,128)	1.991	None
Elk4	Polr3b	0.91211	50.47	0.472	rgb(222,127,128)	1.991	None
Eomes	Abcb1a	0.91211	50.47	0.473	rgb(222,127,128)	1.991	2,2
Eomes	Asap1	0.91211	50.47	0.474	rgb(222,126,127)	1.991	None
Epas1	Mllt3	0.91211	50.47	0.472	rgb(222,127,128)	1.991	None
Ets1	Itga7	0.91211	50.47	0.468	rgb(222,128,129)	1.991	None
Ets1	Sash3	0.91211	50.47	0.474	rgb(222,127,127)	1.991	None
Ets2	Flna	-0.91211	50.47	-4.7E-01	rgb(116,156,235)	1.991	None
Etv5	Tnip3	-0.91211	50.47	-4.7E-01	rgb(116,155,235)	1.991	2,2
Etv6	Apobec2	-0.91211	50.47	-4.7E-01	rgb(114,154,235)	1.991	None
Etv6	Skap2	0.91211	50.47	0.469	rgb(222,127,128)	1.991	2,2
Fos	Aplp1	-0.91211	50.47	-4.7E-01	rgb(115,155,235)	1.991	None
Fosl1	Rnf217	-0.91211	50.47	-4.7E-01	rgb(114,154,235)	1.991	2,2
Fosl2	Ergic1	-0.91211	50.47	-4.7E-01	rgb(114,155,235)	1.991	None
Fosl2	Zfp827	-0.91211	50.47	-4.7E-01	rgb(114,154,235)	1.991	None
Foxf2	Myo3b	0.91211	50.47	0.471	rgb(222,127,128)	1.991	2,2
Foxf2	Tmem173	0.91211	50.47	0.468	rgb(222,128,128)	1.991	2,2
Foxo1	Bloc1s2	-0.91211	50.47	-4.7E-01	rgb(116,155,235)	1.991	None
Foxo3	Slc19a2	0.91211	50.47	0.472	rgb(222,127,128)	1.991	2,2
Foxp3	Sgk1	0.91211	50.47	0.468	rgb(222,128,129)	1.991	2,2
Gata1	Gypc	-0.91211	50.47	-4.7E-01	rgb(114,154,235)	1.991	None
Gata1	Tcea3	0.91211	50.47	0.472	rgb(222,127,128)	1.991	2,2
Gata3	Il13	0.91211	50.47	0.473	rgb(222,127,128)	1.991	2,2
Gfi1	Zmat3	-0.91211	50.47	-4.7E-01	rgb(115,155,235)	1.991	None
Glis1	Acot12	0.91211	50.47	0.469	rgb(222,127,128)	1.991	2,2
Glis2	Cercam	0.91211	50.47	0.467	rgb(222,128,129)	1.991	2,2
Hey1	Nfil3	0.91211	50.47	0.466	rgb(222,128,129)	1.991	None
Hif1a	Hk1	0.91211	50.47	0.472	rgb(222,127,128)	1.991	None
Hlx	Klrd1	0.91211	50.47	0.468	rgb(222,128,129)	1.991	None
Hmga1	Psd3	-0.91211	50.47	-4.7E-01	rgb(114,154,235)	1.991	None
Hsf1	Lst1	-0.91211	50.47	-4.7E-01	rgb(114,154,235)	1.991	None
Ikzf2	Ddr1	-0.91211	50.47	-4.7E-01	rgb(115,155,235)	1.991	None
Ikzf2	Tnfsf10	0.91211	50.47	0.468	rgb(222,128,128)	1.991	2,2
Ikzf3	Krt17	-0.91211	50.47	-4.7E-01	rgb(115,155,235)	1.991	2,2
Ikzf3	Tmbim1	-0.91211	50.47	-4.7E-01	rgb(115,155,235)	1.991	None
Ikzf4	Bspry	-0.91211	50.47	-4.7E-01	rgb(114,154,235)	1.991	None
Irf2	Gpr18	0.91211	50.47	0.465	rgb(222,128,129)	1.991	None
Irf2	Slc26a10	0.91211	50.47	0.465	rgb(222,128,129)	1.991	None
Irf4	Gbp7	-0.91211	50.47	-4.7E-01	rgb(116,155,235)	1.991	None
Irf4	Peli2	0.91211	50.47	0.472	rgb(222,127,128)	1.991	None
Irf5	Cttn	0.91211	50.47	0.466	rgb(222,128,129)	1.991	2,2
Irf5	St14	0.91211	50.47	0.468	rgb(222,128,129)	1.991	2,2
Irf5	Zdhhc2	0.91211	50.47	0.471	rgb(222,127,128)	1.991	None
Irf8	Inhba	-0.91211	50.47	-4.7E-01	rgb(114,154,235)	1.991	None
Jun	Capg	0.91211	50.47	0.472	rgb(222,127,128)	1.991	None
Jun	Ly9	-0.91211	50.47	-4.7E-01	rgb(115,155,235)	1.991	None
Jund	Pgrmc1	0.91211	50.47	0.467	rgb(222,128,129)	1.991	None
Jund	Tmbim1	0.91211	50.47	0.468	rgb(222,128,129)	1.991	None
Klf2	Fam53b	0.91211	50.47	0.473	rgb(222,127,128)	1.991	None
Klf2	Gm14446	0.91211	50.47	0.472	rgb(222,127,128)	1.991	2,2
Klf2	Zcwpw1	0.91211	50.47	0.469	rgb(222,127,128)	1.991	None
Klf7	Atp1a3	0.91211	50.47	0.472	rgb(222,127,128)	1.991	None
Maf	Ctla2b	0.91211	50.47	0.468	rgb(222,128,129)	1.991	None
Myc	Tmem43	-0.91211	50.47	-4.7E-01	rgb(116,156,235)	1.991	None
Nfatc4	Cebpb	0.91211	50.47	0.467	rgb(222,128,129)	1.991	2,2
Nfatc4	Prex1	0.91211	50.47	0.466	rgb(222,128,129)	1.991	None
Nfil3	Auh	0.91211	50.47	0.47	rgb(222,127,128)	1.991	2,2
Nfkb1	Cdk5	-0.91211	50.47	-4.7E-01	rgb(114,155,235)	1.991	None
Nfkb1	Tet3	0.91211	50.47	0.474	rgb(222,126,127)	1.991	None
Nfkb1	Zhx2	0.91211	50.47	0.472	rgb(222,127,128)	1.991	None
Nfkb2	Cxcl3	0.91211	50.47	0.475	rgb(222,126,127)	1.991	None
Nfkb2	Nkx1-2	0.91211	50.47	0.475	rgb(222,126,127)	1.991	2,2
Nkx3-1	Gm2447	0.91211	50.47	0.473	rgb(222,127,128)	1.991	2,2
Nr1h2	Nucks1	-0.91211	50.47	-4.7E-01	rgb(115,155,235)	1.991	2,2
Nr2f6	Dazap2	-0.91211	50.47	-4.7E-01	rgb(115,155,235)	1.991	None
Nr4a1	Ctsb	-0.91211	50.47	-4.7E-01	rgb(116,155,235)	1.991	None
Plagl1	Dnmt3a	0.91211	50.47	0.471	rgb(222,127,128)	1.991	None
Pou2af1	Adora2b	-0.91211	50.47	-4.7E-01	rgb(116,155,235)	1.991	2,2
Pou6f1	Mxd1	0.91211	50.47	0.475	rgb(222,126,127)	1.991	None
Prdm1	Rnf170	-0.91211	50.47	-4.7E-01	rgb(115,155,235)	1.991	None
Prdm16	Fam71f2	0.91211	50.47	0.47	rgb(222,127,128)	1.991	None
Prrx1	Cxcl1	0.91211	50.47	0.47	rgb(222,127,128)	1.991	2,2
Rara	Pter	-0.91211	50.47	-4.7E-01	rgb(114,154,235)	1.991	None
Rel	Atp8b4	0.91211	50.47	0.465	rgb(222,128,129)	1.991	None
Relb	B3gnt5	-0.91211	50.47	-4.7E-01	rgb(114,155,235)	1.991	None
Rest	Hdac4	0.91211	50.47	0.468	rgb(222,128,129)	1.991	None
Rest	Hk1	0.91211	50.47	0.47	rgb(222,127,128)	1.991	None
Rest	Smox	0.91211	50.47	0.47	rgb(222,127,128)	1.991	None
Rest	Uckl1os	0.91211	50.47	0.468	rgb(222,128,129)	1.991	None
Rfx7	Rreb1	0.91211	50.47	0.474	rgb(222,126,127)	1.991	None
Rora	Tfpi	-0.91211	50.47	-4.7E-01	rgb(114,154,235)	1.991	2,2
Rreb1	Sh2b2	0.91211	50.47	0.465	rgb(222,128,129)	1.991	None
Runx2	Akr1b8	0.91211	50.47	0.466	rgb(222,128,129)	1.991	None
Runx2	Erc1	0.91211	50.47	0.471	rgb(222,127,128)	1.991	None
Rxra	Aig1	-0.91211	50.47	-4.7E-01	rgb(116,155,235)	1.991	None
Rxra	Ddx19b	0.91211	50.47	0.469	rgb(222,127,128)	1.991	None
Rxra	Fas	-0.91211	50.47	-4.7E-01	rgb(116,155,235)	1.991	None
Satb1	Serinc5	-0.91211	50.47	-4.7E-01	rgb(115,155,235)	1.991	None
Scrt1	Akna	0.91211	50.47	0.471	rgb(222,127,128)	1.991	None
Six5	Ppp1r13l	0.91211	50.47	0.466	rgb(222,128,129)	1.991	None
Sp4	Plaur	-0.91211	50.47	-4.7E-01	rgb(116,156,235)	1.991	None
Sp4	Thoc3	-0.91211	50.47	-4.7E-01	rgb(116,155,235)	1.991	2,2
Spib	Snx11	0.91211	50.47	0.466	rgb(222,128,129)	1.991	2,2
Srebf1	Sh3kbp1	-0.91211	50.47	-4.7E-01	rgb(115,155,235)	1.991	None
Stat4	Prrg4	0.91211	50.47	0.465	rgb(222,128,129)	1.991	None
Tal2	Nfkbie	0.91211	50.47	0.47	rgb(222,127,128)	1.991	None
Tcf12	Sertad1	-0.91211	50.47	-4.7E-01	rgb(114,154,235)	1.991	None
Tcf3	Ccr2	-0.91211	50.47	-4.7E-01	rgb(114,155,235)	1.991	None
Tcf3	Plekhg5	0.91211	50.47	0.471	rgb(222,127,128)	1.991	None
Tcf3	Ppard	0.91211	50.47	0.469	rgb(222,127,128)	1.991	None
Tcf7l1	Ipmk	0.91211	50.47	0.475	rgb(222,126,127)	1.991	None
Tcf7l2	Athl1	-0.91211	50.47	-4.7E-01	rgb(114,155,235)	1.991	None
Tead1	Kcna3	-0.91211	50.47	-4.7E-01	rgb(116,155,235)	1.991	None
Tead1	Sema6d	0.91211	50.47	0.47	rgb(222,127,128)	1.991	2,2
Thra	Macc1	-0.91211	50.47	-4.7E-01	rgb(114,155,235)	1.991	2,2
Twist1	Adap1	-0.91211	50.47	-4.7E-01	rgb(114,154,235)	1.991	None
Twist1	Tmem98	0.91211	50.47	0.471	rgb(222,127,128)	1.991	2,2
Vax2	Lzts1	0.91211	50.47	0.471	rgb(222,127,128)	1.991	2,2
Vax2	Stard8	0.91211	50.47	0.475	rgb(222,126,127)	1.991	2,2
Xbp1	Bpnt1	-0.91211	50.47	-4.7E-01	rgb(114,155,235)	1.991	None
Xbp1	Ebag9	-0.91211	50.47	-4.7E-01	rgb(115,155,235)	1.991	None
Xbp1	Gemin6	-0.91211	50.47	-4.7E-01	rgb(115,155,235)	1.991	2,2
Zbtb33	Slc39a9	0.91211	50.47	0.474	rgb(222,126,127)	1.991	None
Zbtb7a	Ebag9	-0.91211	50.47	-4.7E-01	rgb(115,155,235)	1.991	None
Zbtb7a	Lgals7	-0.91211	50.47	-4.7E-01	rgb(115,155,235)	1.991	None
Zeb1	1700025G04Rik	0.91211	50.47	0.467	rgb(222,128,129)	1.991	None
Zfp148	Synj1	0.91211	50.47	0.474	rgb(222,127,128)	1.991	None
Zfp219	Crat	0.91211	50.47	0.473	rgb(222,127,128)	1.991	None
Zfp219	Irf5	0.91211	50.47	0.469	rgb(222,127,128)	1.991	2,2
Zfp219	Nt5e	-0.91211	50.47	-4.7E-01	rgb(114,154,235)	1.991	None
Zfp219	Sgsm2	0.91211	50.47	0.471	rgb(222,127,128)	1.991	None
Zfp263	Eps8l1	0.91211	50.47	0.473	rgb(222,127,128)	1.991	None
Zfp467	Flna	-0.91211	50.47	-4.7E-01	rgb(115,155,235)	1.991	None
Zfp467	Stk39	0.91211	50.47	0.473	rgb(222,127,128)	1.991	None
Zfp652	Dlg4	0.91211	50.47	0.473	rgb(222,127,128)	1.991	None
Aebp2	Ephx1	-0.91211	50.47	-4.7E-01	rgb(116,155,235)	1.991	2,2
Ankzf1	Pnpla3	0.91211	50.47	0.472	rgb(222,127,128)	1.991	2,2
Cggbp1	Tmem71	0.91211	50.47	0.466	rgb(222,128,129)	1.991	2,2
Cux1	Gyk	-0.91211	50.47	-4.7E-01	rgb(115,155,235)	1.991	2,2
Cxxc5	Nod1	0.91211	50.47	0.471	rgb(222,127,128)	1.991	2,2
Foxp2	Sh2d4a	0.91211	50.47	0.472	rgb(222,127,128)	1.991	2,2
Kdm5b	Bnip3	0.91211	50.47	0.469	rgb(222,127,128)	1.991	2,2
L3mbtl3	Src	0.91211	50.47	0.466	rgb(222,128,129)	1.991	2,2
Phf1	L1cam	0.91211	50.47	0.47	rgb(222,127,128)	1.991	2,2
Phf1	Znrf1	0.91211	50.47	0.473	rgb(222,127,128)	1.991	2,2
Plscr1	Clic4	0.91211	50.47	0.466	rgb(222,128,129)	1.991	2,2
Zbtb46	Pla2g4f	0.91211	50.47	0.468	rgb(222,128,129)	1.991	2,2
Zbtb5	Serpinf1	-0.91211	50.47	-4.7E-01	rgb(115,155,235)	1.991	2,2
Zfp296	Helb	-0.91211	50.47	-4.7E-01	rgb(115,155,235)	1.991	2,2
Zfp362	Tmprss3	0.91211	50.47	0.47	rgb(222,127,128)	1.991	2,2
Zfp365	9030617O03Rik	0.91211	50.47	0.468	rgb(222,128,129)	1.991	2,2
Zfp365	Plk2	0.91211	50.47	0.468	rgb(222,128,129)	1.991	2,2
Zfp367	Rpl10a	-0.91211	50.47	-4.7E-01	rgb(114,154,235)	1.991	2,2
Zfp367	St3gal5	0.91211	50.47	0.474	rgb(222,126,127)	1.991	2,2
Zfp385a	Slc2a4	0.91211	50.47	0.47	rgb(222,127,128)	1.991	2,2
Zfp473	Crat	0.91211	50.47	0.469	rgb(222,127,128)	1.991	2,2
Zfp606	Ripk1	-0.91211	50.47	-4.7E-01	rgb(115,155,235)	1.991	2,2
Zfp777	Zc3h7b	0.91211	50.47	0.465	rgb(222,128,129)	1.991	2,2
Zfp831	Inadl	0.91211	50.47	0.47	rgb(222,127,128)	1.991	2,2
Zfp91	Malt1	0.91211	50.47	0.47	rgb(222,127,128)	1.991	2,2
Zfp960	Lhx2	0.91211	50.47	0.474	rgb(222,126,127)	1.991	2,2
Ahctf1	Nln	0.90973	50.46	0.456	rgb(222,130,131)	1.9908	None
Ahrr	Neurl1b	0.90973	50.46	0.457	rgb(222,130,131)	1.9908	2,2
Ahrr	Prr5l	0.90973	50.46	0.46	rgb(222,129,130)	1.9908	2,2
Ar	Inpp4a	0.90973	50.46	0.458	rgb(222,130,130)	1.9908	None
Arid3a	Cpd	0.90973	50.46	0.461	rgb(222,129,130)	1.9908	None
Arid3a	Ctss	-0.90973	50.46	-4.6E-01	rgb(118,157,234)	1.9908	None
Arid3b	Ccdc107	-0.90973	50.46	-4.6E-01	rgb(117,156,234)	1.9908	None
Atf3	Pim1	0.90973	50.46	0.46	rgb(222,129,130)	1.9908	None
Bach1	Abcb1b	-0.90973	50.46	-4.6E-01	rgb(118,157,234)	1.9908	None
Batf	Ccdc141	-0.90973	50.46	-4.6E-01	rgb(117,156,235)	1.9908	2,2
Batf	Zfp467	-0.90973	50.46	-4.6E-01	rgb(117,156,234)	1.9908	None
Bcl6b	Eno3	0.90973	50.46	0.455	rgb(222,130,131)	1.9908	None
Bhlhe40	Arhgef40	0.90973	50.46	0.456	rgb(222,130,131)	1.9908	None
Bhlhe40	Bend3	-0.90973	50.46	-4.6E-01	rgb(117,156,235)	1.9908	None
Bhlhe40	Fam129a	0.90973	50.46	0.463	rgb(222,129,129)	1.9908	2,2
Cdc5l	Mfge8	-0.90973	50.46	-4.6E-01	rgb(116,156,235)	1.9908	2,2
Cebpb	H2-Eb2	0.90973	50.46	0.46	rgb(222,129,130)	1.9908	None
Cebpg	Gdf15	0.90973	50.46	0.458	rgb(222,130,130)	1.9908	2,2
Cebpg	Mgat5	-0.90973	50.46	-4.6E-01	rgb(117,156,234)	1.9908	None
Creb3l1	Lgals3	0.90973	50.46	0.457	rgb(222,130,131)	1.9908	2,2
Creb3l2	Myo10	0.90973	50.46	0.459	rgb(222,129,130)	1.9908	None
Ddit3	Cox6a2	0.90973	50.46	0.463	rgb(222,129,130)	1.9908	2,2
E2f1	Wdr76	0.90973	50.46	0.459	rgb(222,129,130)	1.9908	None
Ebf1	Asph	0.90973	50.46	0.46	rgb(222,129,130)	1.9908	None
Ebf1	Scn5a	-0.90973	50.46	-4.6E-01	rgb(117,156,235)	1.9908	None
Egr1	Dusp2	0.90973	50.46	0.461	rgb(222,129,130)	1.9908	None
Elf1	Kdm2b	0.90973	50.46	0.457	rgb(222,130,131)	1.9908	None
Elf1	Ripk1	0.90973	50.46	0.463	rgb(222,129,130)	1.9908	None
Elk3	Dusp14	0.90973	50.46	0.456	rgb(222,130,131)	1.9908	2,2
Elk3	Srgap3	0.90973	50.46	0.464	rgb(222,128,129)	1.9908	2,2
Epas1	Cacna1c	0.90973	50.46	0.462	rgb(222,129,130)	1.9908	None
Epas1	Lta	-0.90973	50.46	-4.6E-01	rgb(116,156,235)	1.9908	None
Ets1	Gatsl2	0.90973	50.46	0.459	rgb(222,129,130)	1.9908	None
Ets1	Larp4b	-0.90973	50.46	-4.6E-01	rgb(116,156,235)	1.9908	None
Ets1	Plekhf1	0.90973	50.46	0.461	rgb(222,129,130)	1.9908	None
Etv6	Tnnt2	-0.90973	50.46	-4.6E-01	rgb(118,157,234)	1.9908	2,2
Fli1	Fam49b	0.90973	50.46	0.458	rgb(222,130,130)	1.9908	None
Fli1	Slc9a8	-0.90973	50.46	-4.6E-01	rgb(116,156,235)	1.9908	None
Fos	Me2	-0.90973	50.46	-4.6E-01	rgb(118,157,234)	1.9908	None
Fosl2	Asf1a	-0.90973	50.46	-4.6E-01	rgb(117,156,235)	1.9908	None
Fosl2	Fam129a	-0.90973	50.46	-4.6E-01	rgb(118,157,234)	1.9908	None
Fosl2	Gls2	0.90973	50.46	0.457	rgb(222,130,131)	1.9908	None
Fosl2	Tspan5	0.90973	50.46	0.465	rgb(222,128,129)	1.9908	None
Foxc1	Hebp2	0.90973	50.46	0.456	rgb(222,130,131)	1.9908	2,2
Foxf2	Fam129b	0.90973	50.46	0.463	rgb(222,129,130)	1.9908	2,2
Foxo3	Cd274	0.90973	50.46	0.464	rgb(222,128,129)	1.9908	None
Foxs1	Tmem176b	0.90973	50.46	0.464	rgb(222,128,129)	1.9908	2,2
Gabpa	Ccdc50	0.90973	50.46	0.46	rgb(222,129,130)	1.9908	None
Gata1	Mllt3	0.90973	50.46	0.462	rgb(222,129,130)	1.9908	None
Gata3	Pigr	0.90973	50.46	0.462	rgb(222,129,130)	1.9908	None
Gfi1	Synj1	-0.90973	50.46	-4.6E-01	rgb(116,156,235)	1.9908	None
Gli3	Svep1	0.90973	50.46	0.464	rgb(222,128,129)	1.9908	2,2
Glis2	Nbl1	0.90973	50.46	0.46	rgb(222,129,130)	1.9908	2,2
Hey1	Emb	0.90973	50.46	0.459	rgb(222,129,130)	1.9908	None
Hic1	Sap30	-0.90973	50.46	-4.6E-01	rgb(117,156,235)	1.9908	None
Hif3a	Cyp2s1	0.90973	50.46	0.461	rgb(222,129,130)	1.9908	2,2
Hif3a	Kbtbd13	0.90973	50.46	0.463	rgb(222,129,129)	1.9908	2,2
Insm1	P2ry1	0.90973	50.46	0.463	rgb(222,129,130)	1.9908	None
Irf2	Lime1	-0.90973	50.46	-4.6E-01	rgb(116,156,235)	1.9908	None
Irf2	Ube2v1	0.90973	50.46	0.465	rgb(222,128,129)	1.9908	None
Irf4	Col18a1	0.90973	50.46	0.458	rgb(222,129,130)	1.9908	None
Irf4	Ripk2	-0.90973	50.46	-4.6E-01	rgb(118,156,234)	1.9908	None
Irf4	Sspo	0.90973	50.46	0.461	rgb(222,129,130)	1.9908	None
Irf4	Tmem154	0.90973	50.46	0.461	rgb(222,129,130)	1.9908	None
Irf7	Ddx60	0.90973	50.46	0.46	rgb(222,129,130)	1.9908	None
Irf7	Pydc3	0.90973	50.46	0.459	rgb(222,129,130)	1.9908	None
Jun	Inpp4a	-0.90973	50.46	-4.6E-01	rgb(118,157,234)	1.9908	None
Jun	Sh3kbp1	-0.90973	50.46	-4.6E-01	rgb(116,156,235)	1.9908	None
Klf10	Kctd14	0.90973	50.46	0.457	rgb(222,130,131)	1.9908	2,2
Klf2	E330009J07Rik	-0.90973	50.46	-4.6E-01	rgb(117,156,235)	1.9908	None
Klf2	Fads2	-0.90973	50.46	-4.6E-01	rgb(117,156,235)	1.9908	None
Klf2	Wscd2	0.90973	50.46	0.46	rgb(222,129,130)	1.9908	2,2
Klf8	Plod2	0.90973	50.46	0.462	rgb(222,129,130)	1.9908	None
Lef1	Tgfbr3	0.90973	50.46	0.458	rgb(222,130,131)	1.9908	None
Mxi1	Fastkd2	-0.90973	50.46	-4.6E-01	rgb(117,156,235)	1.9908	None
Mxi1	Rab39b	0.90973	50.46	0.457	rgb(222,130,131)	1.9908	None
Nfatc2	Pml	0.90973	50.46	0.455	rgb(222,130,131)	1.9908	None
Nfatc4	Camk2n1	0.90973	50.46	0.462	rgb(222,129,130)	1.9908	2,2
Nfatc4	H2-Eb2	0.90973	50.46	0.455	rgb(222,130,131)	1.9908	2,2
Nfatc4	Tmem200b	0.90973	50.46	0.459	rgb(222,129,130)	1.9908	2,2
Nfkb1	Ptpn11	0.90973	50.46	0.46	rgb(222,129,130)	1.9908	None
Nkx1-2	Pappa2	0.90973	50.46	0.458	rgb(222,130,130)	1.9908	2,2
Nr4a1	Etv6	-0.90973	50.46	-4.6E-01	rgb(117,156,235)	1.9908	None
Osr2	Dlc1	0.90973	50.46	0.456	rgb(222,130,131)	1.9908	2,2
Plagl1	Cd180	0.90973	50.46	0.457	rgb(222,130,131)	1.9908	2,2
Pou2af1	P2ry2	0.90973	50.46	0.463	rgb(222,129,130)	1.9908	2,2
Rbpj	4833439L19Rik	0.90973	50.46	0.461	rgb(222,129,130)	1.9908	2,2
Rbpj	Cish	0.90973	50.46	0.463	rgb(222,129,130)	1.9908	2,2
Rbpj	Id2	0.90973	50.46	0.46	rgb(222,129,130)	1.9908	2,2
Rbpj	Rasal1	-0.90973	50.46	-4.6E-01	rgb(117,156,234)	1.9908	None
Rela	Gemin6	-0.90973	50.46	-4.6E-01	rgb(118,157,234)	1.9908	None
Rela	Ifit3	-0.90973	50.46	-4.6E-01	rgb(117,156,234)	1.9908	None
Rela	Sumf2	-0.90973	50.46	-4.6E-01	rgb(118,157,234)	1.9908	None
Rela	Trim12c	-0.90973	50.46	-4.6E-01	rgb(117,156,234)	1.9908	None
Rfx2	Gpr18	-0.90973	50.46	-4.6E-01	rgb(116,156,235)	1.9908	None
Rfx2	Sun1	0.90973	50.46	0.459	rgb(222,129,130)	1.9908	None
Rora	Cln5	0.90973	50.46	0.46	rgb(222,129,130)	1.9908	None
Runx1	Plod3	0.90973	50.46	0.458	rgb(222,130,130)	1.9908	None
Runx3	Chrm4	0.90973	50.46	0.465	rgb(222,128,129)	1.9908	None
Rxra	Calhm2	0.90973	50.46	0.461	rgb(222,129,130)	1.9908	None
Rxra	Cxcr4	-0.90973	50.46	-4.6E-01	rgb(118,157,234)	1.9908	None
Rxra	Dlk2	0.90973	50.46	0.457	rgb(222,130,131)	1.9908	None
Satb1	Cxcl10	0.90973	50.46	0.455	rgb(222,130,131)	1.9908	None
Smad3	Serpinb1b	-0.90973	50.46	-4.6E-01	rgb(117,156,235)	1.9908	None
Smad3	Vps54	0.90973	50.46	0.459	rgb(222,129,130)	1.9908	None
Smad4	Dlg2	-0.90973	50.46	-4.6E-01	rgb(118,157,234)	1.9908	None
Sox13	Alpl	0.90973	50.46	0.456	rgb(222,130,131)	1.9908	2,2
Sox4	Kctd15	0.90973	50.46	0.464	rgb(222,128,129)	1.9908	None
Sp2	Mboat7	0.90973	50.46	0.464	rgb(222,128,129)	1.9908	None
Stat1	Ccnd3	0.90973	50.46	0.464	rgb(222,128,129)	1.9908	None
Stat1	Parp9	0.90973	50.46	0.464	rgb(222,128,129)	1.9908	None
Stat2	Ern1	0.90973	50.46	0.464	rgb(222,128,129)	1.9908	None
Stat4	Cyp39a1	0.90973	50.46	0.458	rgb(222,130,131)	1.9908	None
Tcf12	Cdkn1b	-0.90973	50.46	-4.6E-01	rgb(116,156,235)	1.9908	None
Tcf12	Egln3	-0.90973	50.46	-4.6E-01	rgb(117,156,234)	1.9908	None
Tcf12	Qser1	0.90973	50.46	0.46	rgb(222,129,130)	1.9908	None
Tcf12	Rcan3	-0.90973	50.46	-4.6E-01	rgb(118,157,234)	1.9908	None
Tcf3	Sh2d3c	0.90973	50.46	0.458	rgb(222,129,130)	1.9908	None
Tcf4	Gpm6b	0.90973	50.46	0.457	rgb(222,130,131)	1.9908	None
Tcf4	Kctd17	0.90973	50.46	0.456	rgb(222,130,131)	1.9908	2,2
Tead1	Raph1	0.90973	50.46	0.457	rgb(222,130,131)	1.9908	None
Tef	Aqp3	-0.90973	50.46	-4.6E-01	rgb(118,157,234)	1.9908	2,2
Twist1	Ces2c	0.90973	50.46	0.464	rgb(222,128,129)	1.9908	2,2
Vax2	Adcy4	0.90973	50.46	0.463	rgb(222,129,130)	1.9908	2,2
Vax2	Cttn	-0.90973	50.46	-4.6E-01	rgb(118,157,234)	1.9908	2,2
Vax2	Nebl	0.90973	50.46	0.462	rgb(222,129,130)	1.9908	2,2
Zbtb4	Pkhd1l1	0.90973	50.46	0.459	rgb(222,129,130)	1.9908	None
Zbtb7b	Sh2d3c	0.90973	50.46	0.46	rgb(222,129,130)	1.9908	None
Zfp148	Pmm1	-0.90973	50.46	-4.6E-01	rgb(117,156,235)	1.9908	None
Zfp148	Ramp3	-0.90973	50.46	-4.6E-01	rgb(117,156,234)	1.9908	None
Zfp148	Rfx7	0.90973	50.46	0.459	rgb(222,129,130)	1.9908	None
Zfp263	Zfp473	-0.90973	50.46	-4.6E-01	rgb(117,156,234)	1.9908	None
Zfp281	Hvcn1	-0.90973	50.46	-4.6E-01	rgb(118,157,234)	1.9908	None
Zfp467	Bcl6b	0.90973	50.46	0.462	rgb(222,129,130)	1.9908	2,2
Zfp467	Sspo	0.90973	50.46	0.459	rgb(222,129,130)	1.9908	2,2
Zfx	Cox7a1	-0.90973	50.46	-4.6E-01	rgb(117,156,235)	1.9908	None
Aebp2	Tnni1	-0.90973	50.46	-4.6E-01	rgb(118,157,234)	1.9908	2,2
C030039L03Rik	1700034I23Rik	0.90973	50.46	0.462	rgb(222,129,130)	1.9908	2,2
C030039L03Rik	Gck	0.90973	50.46	0.461	rgb(222,129,130)	1.9908	2,2
C030039L03Rik	Tro	0.90973	50.46	0.458	rgb(222,129,130)	1.9908	2,2
Casz1	Dusp8	0.90973	50.46	0.462	rgb(222,129,130)	1.9908	2,2
Cxxc5	Naglu	0.90973	50.46	0.465	rgb(222,128,129)	1.9908	2,2
Dpf1	Slc2a3	0.90973	50.46	0.465	rgb(222,128,129)	1.9908	2,2
Jazf1	A1cf	-0.90973	50.46	-4.6E-01	rgb(117,156,235)	1.9908	2,2
Jazf1	Tnfsf9	0.90973	50.46	0.456	rgb(222,130,131)	1.9908	2,2
Mxd3	Zdhhc2	0.90973	50.46	0.459	rgb(222,129,130)	1.9908	2,2
Mxd4	Ept1	-0.90973	50.46	-4.6E-01	rgb(117,156,234)	1.9908	2,2
Phf20	Arntl2	0.90973	50.46	0.458	rgb(222,129,130)	1.9908	2,2
Prdm2	Gstt1	-0.90973	50.46	-4.6E-01	rgb(117,156,235)	1.9908	2,2
Tigd2	Kndc1	-0.90973	50.46	-4.6E-01	rgb(116,156,235)	1.9908	2,2
Tulp3	Hist3h2a	-0.90973	50.46	-4.6E-01	rgb(116,156,235)	1.9908	2,2
Tulp3	Nudt18	0.90973	50.46	0.459	rgb(222,129,130)	1.9908	2,2
Zbtb32	Fam111a	0.90973	50.46	0.457	rgb(222,130,131)	1.9908	2,2
Zbtb32	Trpv2	0.90973	50.46	0.457	rgb(222,130,131)	1.9908	2,2
Zbtb5	Dffb	0.90973	50.46	0.461	rgb(222,129,130)	1.9908	2,2
Zbtb5	Rab33a	-0.90973	50.46	-4.6E-01	rgb(117,156,235)	1.9908	2,2
Zeb2	Akr1b8	0.90973	50.46	0.455	rgb(222,130,131)	1.9908	2,2
Zfp109	Clk3	-0.90973	50.46	-4.6E-01	rgb(118,157,234)	1.9908	2,2
Zfp112	Smtnl2	-0.90973	50.46	-4.6E-01	rgb(117,156,235)	1.9908	2,2
Zfp277	Amz2	0.90973	50.46	0.462	rgb(222,129,130)	1.9908	2,2
Zfp28	Sbf2	0.90973	50.46	0.459	rgb(222,129,130)	1.9908	2,2
Zfp358	Pxn	0.90973	50.46	0.463	rgb(222,129,129)	1.9908	2,2
Zfp365	Eda2r	0.90973	50.46	0.457	rgb(222,130,131)	1.9908	2,2
Zfp385a	Sulf2	0.90973	50.46	0.464	rgb(222,128,129)	1.9908	2,2
Zfp429	Ubiad1	-0.90973	50.46	-4.6E-01	rgb(117,156,235)	1.9908	2,2
Zfp473	Tnfrsf21	-0.90973	50.46	-4.6E-01	rgb(117,156,235)	1.9908	2,2
Zfp629	Mpp3	0.90973	50.46	0.457	rgb(222,130,131)	1.9908	2,2
Zfp655	Chm	0.90973	50.46	0.465	rgb(222,128,129)	1.9908	2,2
Zfp667	Thra	0.90973	50.46	0.461	rgb(222,129,130)	1.9908	2,2
Zfp750	Exoc4	0.90973	50.46	0.458	rgb(222,130,130)	1.9908	2,2
Zfp763	Thnsl1	0.90973	50.46	0.463	rgb(222,129,130)	1.9908	2,2
Zfp787	4833439L19Rik	-0.90973	50.46	-4.6E-01	rgb(116,156,235)	1.9908	2,2
Zfp800	Eno3	-0.90973	50.46	-4.6E-01	rgb(117,156,234)	1.9908	2,2
Zkscan17	Icam2	-0.90973	50.46	-4.6E-01	rgb(118,157,234)	1.9908	2,2
Ahrr	Ddx11	0.90735	50.45	0.454	rgb(222,130,131)	1.9906	2,2
Arid2	Smurf2	0.90735	50.45	0.451	rgb(222,131,132)	1.9906	2,2
Arid3a	Ctnna1	0.90735	50.45	0.451	rgb(222,131,132)	1.9906	2,2
Arid3a	Znhit6	-0.90735	50.45	-4.5E-01	rgb(120,158,234)	1.9906	None
Ascl2	Nol3	0.90735	50.45	0.451	rgb(222,131,132)	1.9906	2,2
Atf3	Slco4a1	0.90735	50.45	0.453	rgb(222,130,131)	1.9906	None
Atf3	Tes	0.90735	50.45	0.447	rgb(222,132,132)	1.9906	None
Atf5	0610007P14Rik	0.90735	50.45	0.447	rgb(222,132,132)	1.9906	2,2
Batf	Csgalnact1	0.90735	50.45	0.454	rgb(222,130,131)	1.9906	None
Bcl6	Il3	-0.90735	50.45	-4.5E-01	rgb(119,157,234)	1.9906	2,2
Bhlhe40	Sema4c	0.90735	50.45	0.455	rgb(222,130,131)	1.9906	None
Cebpg	Nupr1	0.90735	50.45	0.452	rgb(222,131,132)	1.9906	2,2
Cebpg	Soat2	0.90735	50.45	0.451	rgb(222,131,132)	1.9906	2,2
Creb3l2	Efemp2	0.90735	50.45	0.45	rgb(222,131,132)	1.9906	None
Creb3l2	Lpin2	-0.90735	50.45	-4.5E-01	rgb(120,158,234)	1.9906	None
Creb3l2	Pycr1	0.90735	50.45	0.453	rgb(222,130,131)	1.9906	2,2
Creb3l2	Tsr2	-0.90735	50.45	-4.5E-01	rgb(118,157,234)	1.9906	None
Crem	Vps37b	0.90735	50.45	0.45	rgb(222,131,132)	1.9906	None
E2f1	Rpa2	0.90735	50.45	0.453	rgb(222,130,131)	1.9906	None
Ebf1	BC094916	-0.90735	50.45	-4.5E-01	rgb(120,158,234)	1.9906	None
Ebf1	Dusp3	0.90735	50.45	0.454	rgb(222,130,131)	1.9906	2,2
Ebf1	Scn1b	0.90735	50.45	0.453	rgb(222,131,131)	1.9906	None
Egr1	Pank2	-0.90735	50.45	-4.5E-01	rgb(120,158,234)	1.9906	None
Egr3	Creb1	0.90735	50.45	0.454	rgb(222,130,131)	1.9906	None
Egr4	Ascc1	-0.90735	50.45	-4.5E-01	rgb(119,157,234)	1.9906	None
Elf1	Cnn2	0.90735	50.45	0.454	rgb(222,130,131)	1.9906	None
Elf1	Gm3696	-0.90735	50.45	-4.5E-01	rgb(120,158,234)	1.9906	None
Elf1	Rassf3	0.90735	50.45	0.448	rgb(222,132,132)	1.9906	None
Elf1	Tmc6	0.90735	50.45	0.447	rgb(222,132,133)	1.9906	None
Elk3	1110007C09Rik	0.90735	50.45	0.447	rgb(222,132,133)	1.9906	2,2
Elk3	Pde7a	0.90735	50.45	0.451	rgb(222,131,132)	1.9906	None
Erg	Mpzl2	0.90735	50.45	0.449	rgb(222,131,132)	1.9906	2,2
Ets1	Actn2	-0.90735	50.45	-4.5E-01	rgb(120,158,234)	1.9906	None
Ets1	Arrb2	0.90735	50.45	0.447	rgb(222,132,133)	1.9906	None
Ets1	Rasgrp2	0.90735	50.45	0.453	rgb(222,130,131)	1.9906	None
Ets1	Tgfbr3	0.90735	50.45	0.454	rgb(222,130,131)	1.9906	None
Ets1	Vps37b	0.90735	50.45	0.448	rgb(222,131,132)	1.9906	None
Etv6	Gbp2	0.90735	50.45	0.455	rgb(222,130,131)	1.9906	2,2
Fli1	Sorl1	0.90735	50.45	0.452	rgb(222,131,132)	1.9906	None
Fos	4930523C07Rik	0.90735	50.45	0.446	rgb(222,132,133)	1.9906	None
Fos	Rpusd2	-0.90735	50.45	-4.5E-01	rgb(118,157,234)	1.9906	None
Fosl1	Polr3b	0.90735	50.45	0.45	rgb(222,131,132)	1.9906	None
Fosl2	Pccb	-0.90735	50.45	-4.5E-01	rgb(120,158,234)	1.9906	None
Foxp3	Tgfbr1	0.90735	50.45	0.452	rgb(222,131,132)	1.9906	2,2
Gata1	Etnk2	0.90735	50.45	0.447	rgb(222,132,133)	1.9906	2,2
Gata3	Ell2	0.90735	50.45	0.455	rgb(222,130,131)	1.9906	None
Gata3	Kcnk10	0.90735	50.45	0.453	rgb(222,131,131)	1.9906	None
Gli3	Lpin2	-0.90735	50.45	-4.5E-01	rgb(120,158,234)	1.9906	2,2
Hey1	Plekha6	0.90735	50.45	0.45	rgb(222,131,132)	1.9906	None
Hey1	R3hdm1	0.90735	50.45	0.455	rgb(222,130,131)	1.9906	None
Hif3a	Syce2	0.90735	50.45	0.451	rgb(222,131,132)	1.9906	2,2
Hlx	Dnm1	0.90735	50.45	0.446	rgb(222,132,133)	1.9906	2,2
Hsf1	Ifi27l2a	-0.90735	50.45	-4.5E-01	rgb(118,157,234)	1.9906	None
Ikzf2	Fam84a	0.90735	50.45	0.452	rgb(222,131,131)	1.9906	2,2
Ikzf2	Srxn1	-0.90735	50.45	-4.5E-01	rgb(120,158,234)	1.9906	2,2
Irf1	Tapbp	0.90735	50.45	0.447	rgb(222,132,133)	1.9906	None
Irf4	Ccr7	0.90735	50.45	0.449	rgb(222,131,132)	1.9906	None
Irf4	Wisp1	0.90735	50.45	0.446	rgb(222,132,133)	1.9906	None
Irf4	Xcr1	-0.90735	50.45	-4.5E-01	rgb(119,158,234)	1.9906	None
Irf5	B4galnt4	-0.90735	50.45	-4.5E-01	rgb(120,158,234)	1.9906	None
Irf5	Homez	0.90735	50.45	0.452	rgb(222,131,132)	1.9906	2,2
Irf5	Zfp362	0.90735	50.45	0.448	rgb(222,131,132)	1.9906	None
Irf7	Igfbp2	0.90735	50.45	0.454	rgb(222,130,131)	1.9906	2,2
Irf7	Trim12c	0.90735	50.45	0.452	rgb(222,131,132)	1.9906	None
Irf8	Bcl11b	0.90735	50.45	0.448	rgb(222,131,132)	1.9906	None
Irf8	Dock11	-0.90735	50.45	-4.5E-01	rgb(120,158,234)	1.9906	None
Irf8	Synpo	0.90735	50.45	0.449	rgb(222,131,132)	1.9906	None
Irf8	Vav1	0.90735	50.45	0.45	rgb(222,131,132)	1.9906	None
Jdp2	Avpi1	0.90735	50.45	0.45	rgb(222,131,132)	1.9906	2,2
Jun	Egr3	-0.90735	50.45	-4.5E-01	rgb(120,158,234)	1.9906	None
Jun	Sqle	-0.90735	50.45	-4.5E-01	rgb(120,158,234)	1.9906	None
Junb	Flot1	0.90735	50.45	0.452	rgb(222,131,132)	1.9906	None
Jund	Gstt3	0.90735	50.45	0.452	rgb(222,131,132)	1.9906	None
Jund	Rgs19	-0.90735	50.45	-4.5E-01	rgb(119,158,234)	1.9906	None
Klf13	Prr7	0.90735	50.45	0.451	rgb(222,131,132)	1.9906	2,2
Klf2	Ltb	0.90735	50.45	0.453	rgb(222,131,131)	1.9906	None
Klf3	Rorc	-0.90735	50.45	-4.5E-01	rgb(119,157,234)	1.9906	None
Klf4	Abcb1a	0.90735	50.45	0.449	rgb(222,131,132)	1.9906	None
Lef1	Cd4	0.90735	50.45	0.445	rgb(222,132,133)	1.9906	None
Lef1	Dusp22	-0.90735	50.45	-4.5E-01	rgb(118,157,234)	1.9906	None
Lyl1	Gpnmb	0.90735	50.45	0.45	rgb(222,131,132)	1.9906	2,2
Maf	Gbp9	-0.90735	50.45	-4.5E-01	rgb(119,158,234)	1.9906	None
Mxi1	2810408A11Rik	0.90735	50.45	0.451	rgb(222,131,132)	1.9906	None
Mxi1	Mapre3	0.90735	50.45	0.448	rgb(222,131,132)	1.9906	None
Myb	Hlf	0.90735	50.45	0.453	rgb(222,130,131)	1.9906	None
Myb	Tmem71	0.90735	50.45	0.453	rgb(222,131,131)	1.9906	2,2
Mypop	Gm6548	-0.90735	50.45	-4.5E-01	rgb(120,158,234)	1.9906	2,2
Nfatc1	Gfod1	0.90735	50.45	0.449	rgb(222,131,132)	1.9906	None
Nfatc4	Mpp1	0.90735	50.45	0.448	rgb(222,131,132)	1.9906	2,2
Nfe2	Proz	0.90735	50.45	0.448	rgb(222,131,132)	1.9906	2,2
Nfkb1	Atp1a1	0.90735	50.45	0.447	rgb(222,132,132)	1.9906	None
Nfkb1	Gngt2	-0.90735	50.45	-4.5E-01	rgb(119,157,234)	1.9906	None
Nr2f6	Rilpl2	0.90735	50.45	0.449	rgb(222,131,132)	1.9906	None
Nr3c1	Dnajc21	-0.90735	50.45	-4.5E-01	rgb(119,157,234)	1.9906	None
Nr4a1	Bcl2a1d	0.90735	50.45	0.453	rgb(222,131,131)	1.9906	None
Osr2	Cox6b2	0.90735	50.45	0.451	rgb(222,131,132)	1.9906	2,2
Ovol1	Dixdc1	0.90735	50.45	0.454	rgb(222,130,131)	1.9906	2,2
Plag1	Cald1	0.90735	50.45	0.448	rgb(222,131,132)	1.9906	None
Plag1	Stab1	-0.90735	50.45	-4.5E-01	rgb(119,158,234)	1.9906	None
Pou2af1	Bdh2	0.90735	50.45	0.454	rgb(222,130,131)	1.9906	2,2
Pou2af1	Ggta1	-0.90735	50.45	-4.5E-01	rgb(119,157,234)	1.9906	None
Pou2f2	Akap12	-0.90735	50.45	-4.5E-01	rgb(120,158,234)	1.9906	None
Pou2f2	Tgfbr3	-0.90735	50.45	-4.5E-01	rgb(120,158,234)	1.9906	None
Pou6f1	Ssh2	0.90735	50.45	0.449	rgb(222,131,132)	1.9906	2,2
Ppard	Rara	0.90735	50.45	0.454	rgb(222,130,131)	1.9906	None
Pparg	Pik3ap1	0.90735	50.45	0.448	rgb(222,131,132)	1.9906	None
Prdm1	Cpd	-0.90735	50.45	-4.5E-01	rgb(118,157,234)	1.9906	None
Rbpj	Plekhf2	0.90735	50.45	0.448	rgb(222,131,132)	1.9906	None
Rel	Flot1	-0.90735	50.45	-4.5E-01	rgb(119,157,234)	1.9906	None
Rel	Rad52	-0.90735	50.45	-4.5E-01	rgb(120,158,234)	1.9906	None
Rest	Bcar1	0.90735	50.45	0.452	rgb(222,131,132)	1.9906	None
Rest	Crebbp	0.90735	50.45	0.451	rgb(222,131,132)	1.9906	None
Rora	Cd276	-0.90735	50.45	-4.5E-01	rgb(119,157,234)	1.9906	2,2
Rreb1	Rbfox2	-0.90735	50.45	-4.5E-01	rgb(119,158,234)	1.9906	None
Rreb1	Zfp827	0.90735	50.45	0.449	rgb(222,131,132)	1.9906	None
Runx2	Dock9	-0.90735	50.45	-4.5E-01	rgb(119,157,234)	1.9906	None
Runx2	Frmd4b	0.90735	50.45	0.451	rgb(222,131,132)	1.9906	None
Runx2	Ncf1	-0.90735	50.45	-4.5E-01	rgb(120,158,234)	1.9906	None
Runx3	Cstf2t	-0.90735	50.45	-4.5E-01	rgb(120,158,234)	1.9906	None
Rxra	4930417O13Rik	-0.90735	50.45	-4.5E-01	rgb(119,158,234)	1.9906	None
Rxra	Eea1	0.90735	50.45	0.454	rgb(222,130,131)	1.9906	None
Rxra	Sertad3	-0.90735	50.45	-4.5E-01	rgb(119,157,234)	1.9906	None
Sall4	Fam163a	0.90735	50.45	0.445	rgb(222,132,133)	1.9906	2,2
Scrt1	Myo3b	0.90735	50.45	0.451	rgb(222,131,132)	1.9906	None
Scrt1	Smox	0.90735	50.45	0.449	rgb(222,131,132)	1.9906	None
Smad3	Bcl3	0.90735	50.45	0.451	rgb(222,131,132)	1.9906	None
Smad3	Mndal	-0.90735	50.45	-4.5E-01	rgb(118,157,234)	1.9906	None
Sox5	Mt2	0.90735	50.45	0.445	rgb(222,132,133)	1.9906	2,2
Sp2	Abhd4	-0.90735	50.45	-4.5E-01	rgb(119,158,234)	1.9906	None
Sp2	Nfat5	0.90735	50.45	0.454	rgb(222,130,131)	1.9906	None
Sp3	4931406P16Rik	0.90735	50.45	0.454	rgb(222,130,131)	1.9906	None
Sp3	Ube2q2	0.90735	50.45	0.446	rgb(222,132,133)	1.9906	None
Sp3	Uqcrq	-0.90735	50.45	-4.5E-01	rgb(120,158,234)	1.9906	None
Sp3	Vdac1	-0.90735	50.45	-4.5E-01	rgb(120,158,234)	1.9906	None
Sp4	Bend4	0.90735	50.45	0.449	rgb(222,131,132)	1.9906	None
Sp4	Cyp2d22	0.90735	50.45	0.449	rgb(222,131,132)	1.9906	None
Sp4	H2afx	-0.90735	50.45	-4.5E-01	rgb(120,158,234)	1.9906	None
Sp4	Nucks1	-0.90735	50.45	-4.5E-01	rgb(120,158,234)	1.9906	None
Sp6	Lrp4	0.90735	50.45	0.446	rgb(222,132,133)	1.9906	2,2
Sp6	Marcks	0.90735	50.45	0.449	rgb(222,131,132)	1.9906	None
Sp9	Ralb	0.90735	50.45	0.452	rgb(222,131,132)	1.9906	None
Srebf1	Cxcr5	-0.90735	50.45	-4.5E-01	rgb(120,158,234)	1.9906	None
Srf	Bcor	0.90735	50.45	0.453	rgb(222,131,131)	1.9906	None
Tcf12	Acin1	0.90735	50.45	0.45	rgb(222,131,132)	1.9906	None
Tcf12	Cd96	0.90735	50.45	0.446	rgb(222,132,133)	1.9906	None
Tcf12	D830046C22Rik	-0.90735	50.45	-4.5E-01	rgb(119,158,234)	1.9906	None
Tcf12	Efemp2	-0.90735	50.45	-4.5E-01	rgb(119,158,234)	1.9906	None
Tcf12	Mt1	-0.90735	50.45	-4.5E-01	rgb(118,157,234)	1.9906	None
Tcf12	Tubb2b	-0.90735	50.45	-4.5E-01	rgb(119,158,234)	1.9906	None
Tcf12	Zfp646	0.90735	50.45	0.452	rgb(222,131,131)	1.9906	None
Tcf3	Ndufv3	-0.90735	50.45	-4.5E-01	rgb(119,157,234)	1.9906	None
Tcf3	Rcsd1	0.90735	50.45	0.449	rgb(222,131,132)	1.9906	None
Tead1	Hmgcr	0.90735	50.45	0.452	rgb(222,131,132)	1.9906	None
Tead1	Phldb2	0.90735	50.45	0.454	rgb(222,130,131)	1.9906	None
Thap1	Bcas1	0.90735	50.45	0.451	rgb(222,131,132)	1.9906	2,2
Thap1	Cenpw	0.90735	50.45	0.447	rgb(222,132,133)	1.9906	2,2
Thra	Nr1d1	0.90735	50.45	0.446	rgb(222,132,133)	1.9906	2,2
Thrb	Dmrta2	0.90735	50.45	0.451	rgb(222,131,132)	1.9906	2,2
Trerf1	Tmem176a	0.90735	50.45	0.45	rgb(222,131,132)	1.9906	2,2
Trerf1	Wdfy2	0.90735	50.45	0.447	rgb(222,132,133)	1.9906	None
Twist1	Mcoln2	0.90735	50.45	0.454	rgb(222,130,131)	1.9906	None
Twist1	Stfa3	0.90735	50.45	0.447	rgb(222,132,133)	1.9906	2,2
Vax2	Podnl1	0.90735	50.45	0.448	rgb(222,131,132)	1.9906	2,2
Zbtb4	Tlcd2	-0.90735	50.45	-4.5E-01	rgb(120,158,234)	1.9906	None
Zbtb6	A330023F24Rik	0.90735	50.45	0.449	rgb(222,131,132)	1.9906	2,2
Zbtb7a	Casz1	0.90735	50.45	0.448	rgb(222,131,132)	1.9906	None
Zbtb7b	Cd4	0.90735	50.45	0.452	rgb(222,131,132)	1.9906	None
Zbtb7b	Gramd1b	0.90735	50.45	0.448	rgb(222,132,132)	1.9906	None
Zbtb7b	Rftn1	0.90735	50.45	0.454	rgb(222,130,131)	1.9906	None
Zbtb7b	Sh3bp1	0.90735	50.45	0.449	rgb(222,131,132)	1.9906	None
Zfp182	Neat1	0.90735	50.45	0.452	rgb(222,131,132)	1.9906	None
Zfp219	Arhgef40	0.90735	50.45	0.45	rgb(222,131,132)	1.9906	None
Zfp281	Tmem184b	-0.90735	50.45	-4.5E-01	rgb(120,158,234)	1.9906	None
Zfp523	Fyco1	0.90735	50.45	0.449	rgb(222,131,132)	1.9906	2,2
Zfp524	Fth1	0.90735	50.45	0.447	rgb(222,132,133)	1.9906	2,2
Zfp524	Psme2	0.90735	50.45	0.452	rgb(222,131,132)	1.9906	None
C030039L03Rik	Atp7b	0.90735	50.45	0.453	rgb(222,130,131)	1.9906	2,2
C030039L03Rik	Kbtbd11	0.90735	50.45	0.452	rgb(222,131,132)	1.9906	2,2
Ccdc17	Dach2	0.90735	50.45	0.447	rgb(222,132,133)	1.9906	2,2
Cenpt	Aldh3a2	0.90735	50.45	0.454	rgb(222,130,131)	1.9906	2,2
Cxxc5	Lactb	0.90735	50.45	0.449	rgb(222,131,132)	1.9906	2,2
Drap1	Rpl36al	0.90735	50.45	0.454	rgb(222,130,131)	1.9906	2,2
Hmgb3	Arc	0.90735	50.45	0.446	rgb(222,132,133)	1.9906	2,2
Jazf1	Cyp2s1	0.90735	50.45	0.446	rgb(222,132,133)	1.9906	2,2
Kdm5b	Ccng2	0.90735	50.45	0.455	rgb(222,130,131)	1.9906	2,2
Litaf	Fasl	0.90735	50.45	0.455	rgb(222,130,131)	1.9906	2,2
Thap3	Krtcap2	0.90735	50.45	0.452	rgb(222,131,132)	1.9906	2,2
Trps1	Slc14a1	-0.90735	50.45	-4.5E-01	rgb(119,157,234)	1.9906	2,2
Tulp2	Qrich2	0.90735	50.45	0.447	rgb(222,132,132)	1.9906	2,2
Zfp365	Naa20	0.90735	50.45	0.451	rgb(222,131,132)	1.9906	2,2
Zfp367	2810442I21Rik	0.90735	50.45	0.454	rgb(222,130,131)	1.9906	2,2
Zfp367	Oxct1	0.90735	50.45	0.446	rgb(222,132,133)	1.9906	2,2
Zfp367	Wdr76	0.90735	50.45	0.453	rgb(222,130,131)	1.9906	2,2
Zfp385a	1700007K13Rik	0.90735	50.45	0.452	rgb(222,131,131)	1.9906	2,2
Zfp385a	Dcxr	0.90735	50.45	0.449	rgb(222,131,132)	1.9906	2,2
Zfp385a	Plxna1	0.90735	50.45	0.45	rgb(222,131,132)	1.9906	2,2
Zfp473	Kctd7	0.90735	50.45	0.454	rgb(222,130,131)	1.9906	2,2
Zfp473	Slfn2	-0.90735	50.45	-4.5E-01	rgb(120,158,234)	1.9906	2,2
Zfp536	Tlcd1	-0.90735	50.45	-4.5E-01	rgb(119,157,234)	1.9906	2,2
Zfp612	Dock1	0.90735	50.45	0.446	rgb(222,132,133)	1.9906	2,2
Zfp64	Fbxw2	-0.90735	50.45	-4.5E-01	rgb(120,158,234)	1.9906	2,2
Zfp750	Sars	-0.90735	50.45	-4.5E-01	rgb(120,158,234)	1.9906	2,2
Zfp868	Bex1	0.90735	50.45	0.445	rgb(222,132,133)	1.9906	2,2
Zfp882	Proz	0.90735	50.45	0.449	rgb(222,131,132)	1.9906	2,2
Zfp91	Dapl1	-0.90735	50.45	-4.5E-01	rgb(119,157,234)	1.9906	2,2
Zfp951	Zfp317	0.90735	50.45	0.448	rgb(222,131,132)	1.9906	2,2
Zfp960	Dock1	0.90735	50.45	0.449	rgb(222,131,132)	1.9906	2,2
Zfp960	Lzts2	-0.90735	50.45	-4.5E-01	rgb(119,157,234)	1.9906	2,2
Zfp960	Tex15	0.90735	50.45	0.453	rgb(222,131,131)	1.9906	2,2
Zzz3	S100a1	-0.90735	50.45	-4.5E-01	rgb(119,157,234)	1.9906	2,2
Ahctf1	Dnajc12	-0.90498	50.44	-4.4E-01	rgb(121,159,234)	1.9904	None
Ahctf1	Eci2	-0.90498	50.44	-4.4E-01	rgb(121,159,234)	1.9904	None
Ahr	Fam43a	-0.90498	50.44	-4.4E-01	rgb(121,159,234)	1.9904	2,2
Ahr	Maf	0.90498	50.44	0.437	rgb(222,134,134)	1.9904	None
Ahrr	Oaf	0.90498	50.44	0.444	rgb(222,132,133)	1.9904	2,2
Ar	Gpr174	0.90498	50.44	0.444	rgb(222,132,133)	1.9904	None
Bcl6	Nod2	0.90498	50.44	0.435	rgb(222,134,135)	1.9904	None
Bcl6b	Pde8a	0.90498	50.44	0.441	rgb(222,133,134)	1.9904	None
Bcl6b	Sspo	0.90498	50.44	0.438	rgb(222,133,134)	1.9904	2,2
Bhlhe40	Eif4ebp1	0.90498	50.44	0.436	rgb(222,134,135)	1.9904	None
Cebpg	Atp6v0a1	-0.90498	50.44	-4.4E-01	rgb(122,159,234)	1.9904	None
Cebpg	Atp6v1g1	0.90498	50.44	0.437	rgb(222,134,134)	1.9904	2,2
Cebpg	Fkrp	-0.90498	50.44	-4.4E-01	rgb(121,159,234)	1.9904	2,2
Creb3l2	Prkcd	-0.90498	50.44	-4.4E-01	rgb(122,159,234)	1.9904	2,2
Creb3l2	Srgap3	0.90498	50.44	0.442	rgb(222,133,133)	1.9904	2,2
Ebf1	Cmtm7	-0.90498	50.44	-4.4E-01	rgb(122,159,234)	1.9904	None
Egr1	Ptpre	0.90498	50.44	0.437	rgb(222,133,134)	1.9904	None
Egr2	Cnnm4	0.90498	50.44	0.441	rgb(222,133,134)	1.9904	None
Elk4	Larp4b	0.90498	50.44	0.444	rgb(222,132,133)	1.9904	None
Elk4	Susd1	-0.90498	50.44	-4.4E-01	rgb(121,159,234)	1.9904	None
Epas1	Acy1	-0.90498	50.44	-4.4E-01	rgb(121,159,234)	1.9904	2,2
Epas1	Adamtsl3	0.90498	50.44	0.441	rgb(222,133,134)	1.9904	2,2
Erg	Dapl1	0.90498	50.44	0.438	rgb(222,133,134)	1.9904	None
Erg	Litaf	0.90498	50.44	0.439	rgb(222,133,134)	1.9904	2,2
Erg	M6pr	-0.90498	50.44	-4.4E-01	rgb(121,159,234)	1.9904	None
Esrra	Gfod1	0.90498	50.44	0.443	rgb(222,132,133)	1.9904	None
Ets1	4932438H23Rik	0.90498	50.44	0.436	rgb(222,134,135)	1.9904	None
Ets1	Ap1s3	-0.90498	50.44	-4.4E-01	rgb(123,160,234)	1.9904	None
Ets1	Matk	0.90498	50.44	0.441	rgb(222,133,134)	1.9904	None
[truncated: 50,128 more rows]
