# Supplementary material for: Leveraging chromatin accessibility for transcriptional regulatory network inference in T Helper 17 Cells
Source: Genome Res. 2019 Mar;29(3):449–63. doi: 10.1101/gr.238253.118 (PMC6396413; doi:10.1101/gr.238253.118)
Supplement: Supplemental Material [file supp_gr.238253.118_Supplemental_Th17_TRN_Networks.zip › Th17_TRN_Networks-master/TRN_Notebooks/Networks/ATAC_Th17_bias100_sp.tsv]

TF	Target	SignedQuantile	NonzeroSubsamples(Stability)	pCorr	stroke	stroke-width	stroke-dasharray
Hif1a	Slc2a1	1	50.87	0.872	rgb(227, 50, 52)	2	2,2
Hif1a	Egln1	0.99824	50.86	0.864	rgb(227, 52, 54)	1.9998	None
Hif1a	Pgm2	0.99648	50.84	0.835	rgb(226, 57, 59)	1.9994	None
Hif1a	P4hb	0.99472	50.82	0.82	rgb(226, 60, 62)	1.999	2,2
Hif1a	Ppme1	0.99296	50.81	0.81	rgb(226, 62, 64)	1.9988	None
Hif1a	Aldoa	0.99119	50.8	0.797	rgb(226, 65, 66)	1.9986	2,2
Zfp385a	Zmat3	0.99119	50.8	0.799	rgb(226, 64, 66)	1.9986	2,2
Zscan10	Exosc8	0.98943	50.79	0.788	rgb(226, 67, 68)	1.9984	None
Hif1a	Bnip3	0.98767	50.78	0.782	rgb(226, 68, 69)	1.9982	None
Hif1a	Fam71f2	0.98591	50.77	0.775	rgb(226, 69, 71)	1.998	None
Hif1a	Mboat2	0.98591	50.77	0.77	rgb(225, 70, 71)	1.998	2,2
Zbtb46	Scin	0.98591	50.77	0.767	rgb(225, 70, 72)	1.998	2,2
Hif1a	Ero1l	0.98415	50.76	0.758	rgb(225, 72, 74)	1.9978	None
Nr1d1	Inpp5b	0.98415	50.76	0.762	rgb(225, 71, 73)	1.9978	2,2
C030039L03Rik	Gapdhs	0.98239	50.75	0.749	rgb(225, 74, 76)	1.9976	2,2
Zfp536	Mapk8ip1	0.98239	50.75	0.745	rgb(225, 75, 76)	1.9976	2,2
Hif1a	2310022B05Rik	0.98063	50.74	0.738	rgb(225, 76, 77)	1.9974	2,2
Hif1a	Bcar1	0.98063	50.74	0.74	rgb(225, 76, 77)	1.9974	2,2
Hif1a	H2-Ab1	0.98063	50.74	0.74	rgb(225, 76, 77)	1.9974	2,2
Hif1a	Smtnl2	0.98063	50.74	0.742	rgb(225, 75, 77)	1.9974	2,2
Hif1a	Jmjd6	0.97887	50.73	0.728	rgb(225, 78, 79)	1.9972	None
Hif1a	Slc2a3	0.97887	50.73	0.727	rgb(225, 78, 80)	1.9972	2,2
Zfp385a	Eng	0.97887	50.73	0.726	rgb(225, 78, 80)	1.9972	2,2
Hif1a	Pfkp	0.9771	50.72	0.715	rgb(225, 80, 82)	1.997	2,2
Smad3	Serinc5	0.9771	50.72	0.722	rgb(225, 79, 80)	1.997	2,2
Sgsm2	Tert	0.9771	50.72	0.719	rgb(225, 80, 81)	1.997	2,2
Zfp276	Amigo3	0.9771	50.72	0.724	rgb(225, 79, 80)	1.997	2,2
Satb1	Hif1a	0.97534	50.71	0.711	rgb(225, 81, 83)	1.9968	2,2
Zbed6	Cnot1	0.97534	50.71	0.709	rgb(225, 82, 83)	1.9968	2,2
Zbtb37	Zfp7	0.97534	50.71	0.71	rgb(225, 81, 83)	1.9968	2,2
Zfp536	Itsn1	0.97534	50.71	0.714	rgb(225, 81, 82)	1.9968	2,2
Hif1a	1190002N15Rik	0.97358	50.7	0.702	rgb(225, 83, 84)	1.9966	None
Hif1a	3110057O12Rik	0.97358	50.7	0.699	rgb(225, 84, 85)	1.9966	2,2
Hif1a	Gys1	0.97358	50.7	0.705	rgb(225, 82, 84)	1.9966	2,2
Zfp275	Sult4a1	-0.97358	50.7	-7.0E-01	rgb( 66,125,243)	1.9966	2,2
Zfp367	Dtl	0.97358	50.7	0.695	rgb(225, 84, 86)	1.9966	2,2
Hif1a	Helb	0.97182	50.69	0.694	rgb(225, 84, 86)	1.9964	2,2
Fbxl19	Fth1	-0.97182	50.69	-6.9E-01	rgb( 68,126,243)	1.9964	2,2
Zfp385a	Abhd4	0.97182	50.69	0.69	rgb(225, 85, 87)	1.9964	2,2
Zfp568	Prodh	0.97182	50.69	0.692	rgb(225, 85, 86)	1.9964	2,2
Zmiz1	Nfatc2	0.97182	50.69	0.685	rgb(225, 86, 87)	1.9964	2,2
Hif1a	Galk1	0.97006	50.68	0.68	rgb(224, 87, 88)	1.9962	2,2
Hif1a	Piga	0.97006	50.68	0.678	rgb(224, 87, 89)	1.9962	2,2
Ski	Pmepa1	0.97006	50.68	0.681	rgb(224, 87, 88)	1.9962	2,2
Zfp329	A230072C01Rik	0.97006	50.68	0.684	rgb(225, 86, 88)	1.9962	2,2
Zfp385a	Zfp365	0.97006	50.68	0.676	rgb(224, 88, 89)	1.9962	2,2
Hif1a	Pygl	0.9683	50.67	0.673	rgb(224, 88, 90)	1.996	2,2
Gm14420	Cdkn2d	0.9683	50.67	0.67	rgb(224, 89, 90)	1.996	2,2
Mxd1	Ptpn1	0.9683	50.67	0.671	rgb(224, 89, 90)	1.996	2,2
Prox2	Tesk2	0.9683	50.67	0.671	rgb(224, 89, 90)	1.996	2,2
Zeb2	Akr1b8	0.9683	50.67	0.665	rgb(224, 90, 91)	1.996	2,2
Zeb2	Ptger2	0.9683	50.67	0.671	rgb(224, 89, 90)	1.996	2,2
Zfp169	Inpp4a	0.9683	50.67	0.672	rgb(224, 89, 90)	1.996	2,2
Zfp385a	Psrc1	0.9683	50.67	0.672	rgb(224, 89, 90)	1.996	2,2
Zfp536	Tekt2	0.9683	50.67	0.669	rgb(224, 89, 91)	1.996	2,2
Hif1a	Sertad1	0.96654	50.66	0.657	rgb(224, 91, 93)	1.9958	2,2
Mafg	Insl3	-0.96654	50.66	-6.6E-01	rgb( 73,129,242)	1.9958	2,2
Sall4	Foxp3	0.96654	50.66	0.665	rgb(224, 90, 91)	1.9958	None
Mtf2	Dctn4	-0.96654	50.66	-6.6E-01	rgb( 74,130,242)	1.9958	2,2
Zeb2	Sntb1	-0.96654	50.66	-6.6E-01	rgb( 74,130,242)	1.9958	2,2
Zfp329	Neat1	0.96654	50.66	0.66	rgb(224, 91, 92)	1.9958	2,2
Zfp827	Susd3	-0.96654	50.66	-6.6E-01	rgb( 73,130,242)	1.9958	2,2
Zfp948	Ankrd23	0.96654	50.66	0.661	rgb(224, 91, 92)	1.9958	2,2
Bbx	Dennd3	0.96478	50.65	0.648	rgb(224, 93, 95)	1.9956	2,2
E2f4	Zranb3	0.96478	50.65	0.652	rgb(224, 92, 94)	1.9956	2,2
Hif1a	Arrb1	0.96478	50.65	0.647	rgb(224, 93, 95)	1.9956	None
Hif1a	Atp7b	0.96478	50.65	0.653	rgb(224, 92, 94)	1.9956	2,2
Hif1a	Bend5	0.96478	50.65	0.648	rgb(224, 93, 94)	1.9956	2,2
Hif1a	Egln3	0.96478	50.65	0.649	rgb(224, 93, 94)	1.9956	None
Hif1a	Fam114a2	0.96478	50.65	0.65	rgb(224, 93, 94)	1.9956	2,2
Hif1a	Ppp1r3b	0.96478	50.65	0.652	rgb(224, 93, 94)	1.9956	2,2
Irf8	Serpinb9	0.96478	50.65	0.645	rgb(224, 94, 95)	1.9956	None
Zbtb33	Cpa2	-0.96478	50.65	-6.5E-01	rgb( 76,131,242)	1.9956	2,2
Atmin	Scyl2	0.96478	50.65	0.65	rgb(224, 93, 94)	1.9956	2,2
Zfp429	Snhg6	0.96478	50.65	0.652	rgb(224, 93, 94)	1.9956	2,2
Zfp568	Pdhx	0.96478	50.65	0.648	rgb(224, 93, 95)	1.9956	2,2
E2f4	Mxd3	0.96301	50.64	0.636	rgb(224, 96, 97)	1.9954	None
Hif1a	1700001L05Rik	0.96301	50.64	0.636	rgb(224, 95, 97)	1.9954	2,2
Hif1a	Rnf113a1	0.96301	50.64	0.636	rgb(224, 96, 97)	1.9954	2,2
Stat1	Parp9	0.96301	50.64	0.639	rgb(224, 95, 96)	1.9954	2,2
Cxxc5	Nod1	0.96301	50.64	0.638	rgb(224, 95, 96)	1.9954	2,2
Eea1	Gigyf2	0.96301	50.64	0.643	rgb(224, 94, 95)	1.9954	2,2
Rlf	Narf	0.96301	50.64	0.636	rgb(224, 96, 97)	1.9954	2,2
Tigd2	Utf1	-0.96301	50.64	-6.4E-01	rgb( 78,132,241)	1.9954	2,2
Zfp367	Rpa2	0.96301	50.64	0.644	rgb(224, 94, 95)	1.9954	2,2
Zfp787	Ocrl	-0.96301	50.64	-6.4E-01	rgb( 78,132,241)	1.9954	2,2
Zfp956	Ankrd23	0.96301	50.64	0.64	rgb(224, 95, 96)	1.9954	2,2
Hif1a	Aldoc	0.96125	50.63	0.63	rgb(224, 97, 98)	1.9952	2,2
Hif1a	Muc2	0.96125	50.63	0.628	rgb(224, 97, 98)	1.9952	2,2
Hif1a	Pafah1b3	0.96125	50.63	0.627	rgb(224, 97, 98)	1.9952	2,2
Hif1a	Sap30	0.96125	50.63	0.632	rgb(224, 96, 98)	1.9952	None
Akna	Arc	0.96125	50.63	0.626	rgb(224, 97, 99)	1.9952	2,2
Atf6b	Syf2	-0.96125	50.63	-6.3E-01	rgb( 81,134,241)	1.9952	2,2
Fbxl19	Mex3d	0.96125	50.63	0.634	rgb(224, 96, 97)	1.9952	2,2
Mxd4	Tcp11l2	0.96125	50.63	0.627	rgb(224, 97, 98)	1.9952	2,2
Plscr1	Asns	0.96125	50.63	0.634	rgb(224, 96, 97)	1.9952	2,2
Satb1	Ubash3b	-0.96125	50.63	-6.3E-01	rgb( 80,133,241)	1.9952	2,2
Thap3	Cdkn1b	0.96125	50.63	0.631	rgb(224, 96, 98)	1.9952	2,2
Zfp280b	Gnpda1	0.96125	50.63	0.632	rgb(224, 96, 98)	1.9952	2,2
Zfp35	Mmachc	0.96125	50.63	0.627	rgb(224, 97, 98)	1.9952	2,2
Zfp608	Itih5	0.96125	50.63	0.635	rgb(224, 96, 97)	1.9952	2,2
Zfp629	Ttbk2	0.96125	50.63	0.632	rgb(224, 96, 98)	1.9952	2,2
Zfp750	Mex3d	-0.96125	50.63	-6.3E-01	rgb( 81,134,241)	1.9952	2,2
Zfp768	Neo1	0.96125	50.63	0.632	rgb(224, 96, 97)	1.9952	2,2
Hif1a	Agl	0.95949	50.62	0.622	rgb(224, 98, 99)	1.995	2,2
Rel	Lgals3bp	0.95949	50.62	0.62	rgb(224, 99,100)	1.995	2,2
Rel	Nfkb2	0.95949	50.62	0.624	rgb(224, 98, 99)	1.995	None
Six4	Gap43	0.95949	50.62	0.624	rgb(224, 98, 99)	1.995	None
Trerf1	Galnt3	-0.95949	50.62	-6.2E-01	rgb( 82,135,241)	1.995	2,2
Atmin	Slc29a3	0.95949	50.62	0.621	rgb(224, 98,100)	1.995	2,2
Csrnp1	Mxd1	0.95949	50.62	0.622	rgb(224, 98,100)	1.995	2,2
Klf10	Ms4a6c	-0.95949	50.62	-6.2E-01	rgb( 83,135,240)	1.995	2,2
Litaf	Tfpi	-0.95949	50.62	-6.2E-01	rgb( 83,135,241)	1.995	2,2
Terf1	Rftn1	-0.95949	50.62	-6.2E-01	rgb( 83,136,240)	1.995	2,2
Thap3	Dpm3	0.95949	50.62	0.621	rgb(224, 98,100)	1.995	2,2
Zbtb46	Serpinb6b	0.95949	50.62	0.617	rgb(224, 99,100)	1.995	2,2
Zkscan17	Cyfip2	0.95949	50.62	0.622	rgb(224, 98,100)	1.995	2,2
Bcl11b	Smad3	-0.95773	50.61	-6.1E-01	rgb( 84,136,240)	1.9948	2,2
Foxj1	Mfge8	0.95773	50.61	0.613	rgb(224,100,101)	1.9948	2,2
Foxo3	Hlf	-0.95773	50.61	-6.1E-01	rgb( 84,136,240)	1.9948	2,2
Gfi1	Pik3r3	0.95773	50.61	0.611	rgb(224,100,101)	1.9948	None
Glis3	Ldlrap1	0.95773	50.61	0.613	rgb(224,100,101)	1.9948	2,2
Hif1a	Rab39	0.95773	50.61	0.614	rgb(224,100,101)	1.9948	None
Rela	Sh3kbp1	0.95773	50.61	0.612	rgb(224,100,101)	1.9948	None
Atmin	Gramd1b	0.95773	50.61	0.61	rgb(224,100,102)	1.9948	2,2
Dpf1	Bbs5	0.95773	50.61	0.606	rgb(224,101,102)	1.9948	2,2
Jazf1	4930506M07Rik	0.95773	50.61	0.614	rgb(224,100,101)	1.9948	2,2
Mxd1	Csrnp1	0.95773	50.61	0.612	rgb(224,100,101)	1.9948	2,2
Sgsm2	Dlg3	0.95773	50.61	0.61	rgb(224,100,102)	1.9948	2,2
Zbtb17	Aldh4a1	0.95773	50.61	0.615	rgb(224,100,101)	1.9948	2,2
Zbtb46	Cd83	0.95773	50.61	0.612	rgb(224,100,101)	1.9948	2,2
Zbtb46	Ppap2a	0.95773	50.61	0.615	rgb(224,100,101)	1.9948	2,2
Zeb2	Aff3	-0.95773	50.61	-6.1E-01	rgb( 85,137,240)	1.9948	2,2
Zfp367	Pknox1	-0.95773	50.61	-6.1E-01	rgb( 85,137,240)	1.9948	2,2
Zfp473	Sema6b	0.95773	50.61	0.61	rgb(224,100,102)	1.9948	2,2
Hif1a	Hk1	0.95597	50.6	0.6	rgb(224,102,104)	1.9946	None
C030039L03Rik	Atp7b	0.95597	50.6	0.6	rgb(224,102,104)	1.9946	2,2
L3mbtl3	Spin4	-0.95597	50.6	-6.0E-01	rgb( 86,137,240)	1.9946	2,2
Lyl1	Lix1l	0.95597	50.6	0.604	rgb(224,102,103)	1.9946	2,2
Plscr1	Ubash3a	-0.95597	50.6	-6.0E-01	rgb( 87,138,240)	1.9946	2,2
Satb1	Prickle1	-0.95597	50.6	-6.0E-01	rgb( 87,138,240)	1.9946	2,2
Zeb2	Serpine1	0.95597	50.6	0.602	rgb(224,102,103)	1.9946	2,2
Zfp277	Mgll	-0.95597	50.6	-6.0E-01	rgb( 86,137,240)	1.9946	2,2
Zfp280c	Rfx7	0.95597	50.6	0.596	rgb(224,103,104)	1.9946	2,2
Zfp367	Exo1	0.95597	50.6	0.598	rgb(224,103,104)	1.9946	2,2
Zfp398	Sdr39u1	-0.95597	50.6	-6.0E-01	rgb( 86,138,240)	1.9946	2,2
Zfp536	Tlcd1	-0.95597	50.6	-6.0E-01	rgb( 86,138,240)	1.9946	2,2
Arid3a	Cnih3	0.95421	50.59	0.588	rgb(223,105,106)	1.9944	2,2
Bcl6	Nedd4	0.95421	50.59	0.59	rgb(223,104,106)	1.9944	None
Eomes	Fau	-0.95421	50.59	-5.9E-01	rgb( 90,140,239)	1.9944	2,2
Hif1a	Ccng2	0.95421	50.59	0.588	rgb(223,105,106)	1.9944	2,2
Hif1a	P4ha2	0.95421	50.59	0.588	rgb(223,105,106)	1.9944	2,2
Hif1a	Pdxp	0.95421	50.59	0.589	rgb(223,105,106)	1.9944	2,2
Hif1a	Rab33a	0.95421	50.59	0.592	rgb(224,104,105)	1.9944	2,2
Hif1a	Vegfa	0.95421	50.59	0.594	rgb(224,103,105)	1.9944	2,2
Hif1a	Wipi1	0.95421	50.59	0.593	rgb(224,104,105)	1.9944	2,2
Nr1d2	Lta	0.95421	50.59	0.585	rgb(223,105,106)	1.9944	2,2
Smad3	Ctla2b	0.95421	50.59	0.586	rgb(223,105,106)	1.9944	None
Aebp1	Hspg2	0.95421	50.59	0.592	rgb(224,104,105)	1.9944	2,2
Jazf1	9430020K01Rik	0.95421	50.59	0.588	rgb(223,105,106)	1.9944	2,2
Klf11	Sipa1l2	0.95421	50.59	0.595	rgb(224,103,105)	1.9944	2,2
Ncoa3	Abcd3	-0.95421	50.59	-5.9E-01	rgb( 88,139,240)	1.9944	2,2
Ncoa3	Calcrl	0.95421	50.59	0.588	rgb(223,105,106)	1.9944	2,2
Ncoa3	Id3	-0.95421	50.59	-5.9E-01	rgb( 90,140,239)	1.9944	2,2
Phf1	Osgin1	0.95421	50.59	0.59	rgb(223,104,106)	1.9944	2,2
Zfp280b	Zfp467	0.95421	50.59	0.59	rgb(223,104,105)	1.9944	2,2
Zfp558	H1foo	-0.95421	50.59	-5.9E-01	rgb( 90,139,239)	1.9944	2,2
Zfp64	Fbxw2	-0.95421	50.59	-5.9E-01	rgb( 90,140,239)	1.9944	2,2
Zfp668	Wee1	0.95421	50.59	0.595	rgb(224,103,105)	1.9944	2,2
Zfp750	1700007K13Rik	0.95421	50.59	0.588	rgb(223,105,106)	1.9944	2,2
Hif1a	Epm2a	0.95245	50.58	0.58	rgb(223,106,107)	1.9942	2,2
Hif1a	Kbtbd13	0.95245	50.58	0.582	rgb(223,106,107)	1.9942	2,2
Hif1a	Narf	0.95245	50.58	0.578	rgb(223,107,108)	1.9942	None
Hif1a	Parp9	0.95245	50.58	0.576	rgb(223,107,108)	1.9942	2,2
Hif1a	Plod2	0.95245	50.58	0.583	rgb(223,106,107)	1.9942	2,2
Hif1a	Ppp1r13l	0.95245	50.58	0.575	rgb(223,107,108)	1.9942	2,2
Hlf	Eml1	-0.95245	50.58	-5.8E-01	rgb( 90,140,239)	1.9942	2,2
Meis2	Slc12a8	0.95245	50.58	0.582	rgb(223,106,107)	1.9942	2,2
Smad3	Apol9b	0.95245	50.58	0.582	rgb(223,106,107)	1.9942	2,2
Smad3	Gm2447	0.95245	50.58	0.579	rgb(223,106,108)	1.9942	2,2
Smad3	Pwwp2b	0.95245	50.58	0.575	rgb(223,107,108)	1.9942	2,2
Sp3	Hk1	0.95245	50.58	0.578	rgb(223,107,108)	1.9942	None
Tead1	Il1rn	-0.95245	50.58	-5.8E-01	rgb( 91,140,239)	1.9942	2,2
Hmgb1	AI506816	0.95245	50.58	0.58	rgb(223,106,107)	1.9942	2,2
Ncoa2	Kcnq2	-0.95245	50.58	-5.8E-01	rgb( 92,141,239)	1.9942	2,2
Ncoa3	Il4ra	0.95245	50.58	0.582	rgb(223,106,107)	1.9942	2,2
Scmh1	Kcnc3	0.95245	50.58	0.581	rgb(223,106,107)	1.9942	2,2
Sp6	Sema4a	0.95245	50.58	0.578	rgb(223,107,108)	1.9942	2,2
Tigd2	Gprin3	0.95245	50.58	0.577	rgb(223,107,108)	1.9942	2,2
Tmf1	Lrrfip1	0.95245	50.58	0.576	rgb(223,107,108)	1.9942	2,2
Zfp277	Exosc8	0.95245	50.58	0.577	rgb(223,107,108)	1.9942	2,2
Zfp536	Rpl10a	0.95245	50.58	0.576	rgb(223,107,108)	1.9942	2,2
Zfp595	Pwwp2a	0.95245	50.58	0.581	rgb(223,106,107)	1.9942	2,2
Zfp868	Wdr54	-0.95245	50.58	-5.8E-01	rgb( 92,141,239)	1.9942	2,2
Zfp945	Sh3bp5	0.95245	50.58	0.576	rgb(223,107,108)	1.9942	2,2
Egr2	Arrb1	0.95069	50.57	0.566	rgb(223,109,110)	1.994	None
Foxf2	Rtn4	0.95069	50.57	0.571	rgb(223,108,109)	1.994	None
Hif1a	Fzd7	0.95069	50.57	0.574	rgb(223,107,109)	1.994	2,2
Hif1a	Ier3	0.95069	50.57	0.567	rgb(223,109,110)	1.994	2,2
Hif1a	Rassf1	0.95069	50.57	0.571	rgb(223,108,109)	1.994	2,2
Hif1a	Sav1	0.95069	50.57	0.571	rgb(223,108,109)	1.994	2,2
Ikzf4	D630039A03Rik	-0.95069	50.57	-5.7E-01	rgb( 92,141,239)	1.994	2,2
Nr1d1	Fhod3	0.95069	50.57	0.57	rgb(223,108,109)	1.994	None
Nr2f6	Mex3a	-0.95069	50.57	-5.7E-01	rgb( 93,141,239)	1.994	2,2
Plagl2	Aqp4	0.95069	50.57	0.574	rgb(223,107,109)	1.994	2,2
Rxra	Fam196a	0.95069	50.57	0.569	rgb(223,108,109)	1.994	2,2
Smad3	Ctsw	0.95069	50.57	0.571	rgb(223,108,109)	1.994	2,2
Smad3	Gpr68	0.95069	50.57	0.571	rgb(223,108,109)	1.994	None
Smad3	Grap	-0.95069	50.57	-5.7E-01	rgb( 94,142,238)	1.994	2,2
Zfhx3	Thra	-0.95069	50.57	-5.7E-01	rgb( 93,141,239)	1.994	2,2
Atmin	Sbf2	0.95069	50.57	0.571	rgb(223,108,109)	1.994	2,2
Dpf1	Ltb4r1	0.95069	50.57	0.569	rgb(223,108,109)	1.994	2,2
Dzip1	Uggt2	0.95069	50.57	0.569	rgb(223,108,109)	1.994	2,2
Mxd3	Cdc25b	0.95069	50.57	0.568	rgb(223,109,110)	1.994	2,2
Phf20	Tex15	0.95069	50.57	0.575	rgb(223,107,108)	1.994	2,2
Zeb2	Srgap3	0.95069	50.57	0.57	rgb(223,108,109)	1.994	2,2
Zfp184	Maoa	0.95069	50.57	0.575	rgb(223,107,108)	1.994	2,2
Zfp280b	Wisp1	0.95069	50.57	0.568	rgb(223,108,110)	1.994	2,2
Zfp385a	Dcxr	0.95069	50.57	0.568	rgb(223,109,110)	1.994	2,2
Zfp385a	Phlda3	0.95069	50.57	0.566	rgb(223,109,110)	1.994	2,2
Zfp629	Mpp3	0.95069	50.57	0.566	rgb(223,109,110)	1.994	2,2
Zfp629	Ocrl	0.95069	50.57	0.565	rgb(223,109,110)	1.994	2,2
Zfp868	Orm2	0.95069	50.57	0.573	rgb(223,108,109)	1.994	2,2
Zhx2	Wwp1	-0.95069	50.57	-5.7E-01	rgb( 94,142,239)	1.994	2,2
Mesp2	B4galt5	0.95069	50.57	0.849	rgb(226, 55, 57)	1.994	2,2
Egr2	Fam20b	-0.94893	50.56	-5.6E-01	rgb( 96,143,238)	1.9938	None
Foxo3	Hps6	0.94893	50.56	0.562	rgb(223,110,111)	1.9938	2,2
Hmg20b	Arrb2	-0.94893	50.56	-5.6E-01	rgb( 95,143,238)	1.9938	2,2
Ikzf3	Atad2b	-0.94893	50.56	-5.6E-01	rgb( 96,144,238)	1.9938	2,2
Insm1	Itga5	0.94893	50.56	0.559	rgb(223,110,111)	1.9938	2,2
Irf5	Sema6b	-0.94893	50.56	-5.6E-01	rgb( 96,143,238)	1.9938	2,2
Mef2b	Pml	-0.94893	50.56	-5.6E-01	rgb( 96,143,238)	1.9938	2,2
Nr4a1	Lrba	-0.94893	50.56	-5.6E-01	rgb( 96,143,238)	1.9938	2,2
Relb	Gpr89	-0.94893	50.56	-5.6E-01	rgb( 95,143,238)	1.9938	2,2
Relb	Ndrg1	0.94893	50.56	0.557	rgb(223,111,112)	1.9938	2,2
Smad3	Emp1	0.94893	50.56	0.556	rgb(223,111,112)	1.9938	2,2
Sox5	Rgs1	0.94893	50.56	0.557	rgb(223,111,112)	1.9938	None
Stat1	Tgtp2	0.94893	50.56	0.562	rgb(223,110,111)	1.9938	None
Zbtb4	Pigc	-0.94893	50.56	-5.6E-01	rgb( 96,143,238)	1.9938	2,2
Ankzf1	Rbfox2	0.94893	50.56	0.557	rgb(223,111,112)	1.9938	2,2
Csrnp1	Gm6225	0.94893	50.56	0.561	rgb(223,110,111)	1.9938	2,2
Foxp2	Nebl	0.94893	50.56	0.556	rgb(223,111,112)	1.9938	2,2
L3mbtl3	Ppfibp1	-0.94893	50.56	-5.6E-01	rgb( 95,143,238)	1.9938	2,2
Ncoa1	Mpp2	0.94893	50.56	0.56	rgb(223,110,111)	1.9938	2,2
Ncoa3	Socs1	0.94893	50.56	0.557	rgb(223,111,112)	1.9938	2,2
Whsc1	Anln	0.94893	50.56	0.562	rgb(223,110,111)	1.9938	2,2
Whsc1	D830031N03Rik	0.94893	50.56	0.56	rgb(223,110,111)	1.9938	2,2
Zbed3	Zkscan17	0.94893	50.56	0.561	rgb(223,110,111)	1.9938	2,2
Zbtb32	Arhgef6	0.94893	50.56	0.559	rgb(223,110,111)	1.9938	2,2
Zbtb46	Rhod	0.94893	50.56	0.557	rgb(223,111,112)	1.9938	2,2
Zbtb5	P4hb	-0.94893	50.56	-5.6E-01	rgb( 96,144,238)	1.9938	2,2
Zfp266	Cdk6	0.94893	50.56	0.556	rgb(223,111,112)	1.9938	2,2
Zfp280b	Itgb1	0.94893	50.56	0.562	rgb(223,110,111)	1.9938	2,2
Zfp385a	Ptp4a3	0.94893	50.56	0.562	rgb(223,110,111)	1.9938	2,2
Zfp449	Tcea3	0.94893	50.56	0.56	rgb(223,110,111)	1.9938	2,2
Zfp473	Rtkn2	0.94893	50.56	0.561	rgb(223,110,111)	1.9938	2,2
Zfp68	Naglu	-0.94893	50.56	-5.6E-01	rgb( 97,144,238)	1.9938	2,2
Zfp771	Tmem158	0.94893	50.56	0.559	rgb(223,110,111)	1.9938	2,2
Zfp831	Arhgdig	-0.94893	50.56	-5.6E-01	rgb( 96,143,238)	1.9938	2,2
Creb3l2	Sesn1	-0.94716	50.55	-5.5E-01	rgb( 98,145,238)	1.9936	2,2
Crem	Ero1l	-0.94716	50.55	-5.5E-01	rgb( 98,145,238)	1.9936	2,2
Hes1	Selenbp1	-0.94716	50.55	-5.5E-01	rgb( 97,144,238)	1.9936	2,2
Hif1a	Higd1a	0.94716	50.55	0.551	rgb(223,112,113)	1.9936	2,2
Hif1a	Pgam1	0.94716	50.55	0.546	rgb(223,113,114)	1.9936	None
Hmg20b	Pmepa1	-0.94716	50.55	-5.5E-01	rgb( 97,144,238)	1.9936	2,2
Irf9	Cmpk2	0.94716	50.55	0.549	rgb(223,112,113)	1.9936	2,2
Lin54	Hist1h1b	0.94716	50.55	0.555	rgb(223,111,112)	1.9936	None
Mef2d	Rnh1	-0.94716	50.55	-5.5E-01	rgb( 97,144,238)	1.9936	2,2
Mybl1	5830416P10Rik	-0.94716	50.55	-5.5E-01	rgb( 99,145,238)	1.9936	2,2
Prox1	Lgr4	0.94716	50.55	0.552	rgb(223,112,113)	1.9936	None
Stat1	Gm14446	0.94716	50.55	0.552	rgb(223,112,113)	1.9936	2,2
Zfp281	Rara	0.94716	50.55	0.551	rgb(223,112,113)	1.9936	None
Akna	B4galnt1	0.94716	50.55	0.549	rgb(223,112,113)	1.9936	2,2
Ankzf1	Ndrg2	0.94716	50.55	0.55	rgb(223,112,113)	1.9936	2,2
Dach2	Gpr141	0.94716	50.55	0.547	rgb(223,113,114)	1.9936	2,2
Dzip1	Abcg2	0.94716	50.55	0.55	rgb(223,112,113)	1.9936	2,2
Fbxl19	Samd1	0.94716	50.55	0.552	rgb(223,112,113)	1.9936	2,2
Foxp1	Cysltr2	-0.94716	50.55	-5.5E-01	rgb( 97,144,238)	1.9936	2,2
Klf6	Ric8	0.94716	50.55	0.547	rgb(223,113,114)	1.9936	2,2
Litaf	Cmya5	0.94716	50.55	0.551	rgb(223,112,113)	1.9936	2,2
Mxd1	Klhl6	0.94716	50.55	0.552	rgb(223,112,113)	1.9936	2,2
Ncoa1	Aff3	0.94716	50.55	0.549	rgb(223,112,113)	1.9936	2,2
Skil	Aim1	0.94716	50.55	0.553	rgb(223,111,113)	1.9936	2,2
Zbtb46	Pla2g4f	0.94716	50.55	0.546	rgb(223,113,114)	1.9936	2,2
Zeb2	Unc13b	0.94716	50.55	0.547	rgb(223,113,114)	1.9936	2,2
Zfp296	Osr2	0.94716	50.55	0.547	rgb(223,113,114)	1.9936	2,2
Zfp367	Apitd1	0.94716	50.55	0.551	rgb(223,112,113)	1.9936	2,2
Zfp462	Fat1	0.94716	50.55	0.546	rgb(223,113,114)	1.9936	2,2
Zfp526	Sdr39u1	0.94716	50.55	0.549	rgb(223,112,113)	1.9936	2,2
Zfp629	Hemgn	0.94716	50.55	0.548	rgb(223,112,113)	1.9936	2,2
Zhx3	Slc35d1	0.94716	50.55	0.554	rgb(223,111,112)	1.9936	2,2
Zmiz1	Drosha	0.94716	50.55	0.545	rgb(223,113,114)	1.9936	2,2
Mesp2	Cd86	0.94716	50.55	0.849	rgb(226, 55, 57)	1.9936	2,2
Ahrr	Iqgap2	0.9454	50.54	0.539	rgb(223,114,115)	1.9934	2,2
Arid5a	Dcakd	-0.9454	50.54	-5.4E-01	rgb(100,146,238)	1.9934	2,2
Batf	Pkhd1	0.9454	50.54	0.54	rgb(223,114,115)	1.9934	2,2
Eomes	Abcb1a	0.9454	50.54	0.541	rgb(223,114,115)	1.9934	2,2
Foxf2	Lpxn	-0.9454	50.54	-5.4E-01	rgb(100,146,238)	1.9934	2,2
Foxo3	Mapkapk2	0.9454	50.54	0.542	rgb(223,113,114)	1.9934	2,2
Gata3	Lsp1	-0.9454	50.54	-5.4E-01	rgb(101,146,237)	1.9934	2,2
Gfi1	Sik1	-0.9454	50.54	-5.4E-01	rgb( 99,145,238)	1.9934	2,2
Hif1a	Ndufv3	0.9454	50.54	0.545	rgb(223,113,114)	1.9934	2,2
Hmg20b	Rad52	-0.9454	50.54	-5.4E-01	rgb( 99,145,238)	1.9934	2,2
Hmx2	Scn5a	-0.9454	50.54	-5.4E-01	rgb(100,146,238)	1.9934	2,2
Irf7	Vamp2	-0.9454	50.54	-5.4E-01	rgb(100,146,238)	1.9934	None
Nr1d1	Adam8	0.9454	50.54	0.543	rgb(223,113,114)	1.9934	2,2
Nr1d1	B3galt2	0.9454	50.54	0.537	rgb(223,115,116)	1.9934	2,2
Nr1d2	Stard8	0.9454	50.54	0.539	rgb(223,114,115)	1.9934	2,2
Rorc	Dpy19l3	0.9454	50.54	0.543	rgb(223,113,114)	1.9934	None
Sall4	Fes	0.9454	50.54	0.537	rgb(223,114,115)	1.9934	2,2
Smad3	Tubb6	0.9454	50.54	0.539	rgb(223,114,115)	1.9934	2,2
Tef	Asns	0.9454	50.54	0.537	rgb(223,114,116)	1.9934	2,2
Zfp523	Kdelc1	0.9454	50.54	0.541	rgb(223,114,115)	1.9934	2,2
Ankzf1	Rgs11	0.9454	50.54	0.538	rgb(223,114,115)	1.9934	2,2
Csrnp1	Crem	0.9454	50.54	0.537	rgb(223,114,116)	1.9934	2,2
Klf10	Rara	0.9454	50.54	0.543	rgb(223,113,114)	1.9934	2,2
L3mbtl3	Glipr1	0.9454	50.54	0.543	rgb(223,113,114)	1.9934	2,2
Mxd1	Smyd5	-0.9454	50.54	-5.4E-01	rgb(100,146,238)	1.9934	2,2
Ncoa2	Mgat5	0.9454	50.54	0.54	rgb(223,114,115)	1.9934	2,2
Sp6	Plxnd1	0.9454	50.54	0.538	rgb(223,114,115)	1.9934	2,2
Tal2	Tmem19	0.9454	50.54	0.542	rgb(223,113,115)	1.9934	2,2
Thap3	Krtcap2	0.9454	50.54	0.543	rgb(223,113,114)	1.9934	2,2
Zbtb17	Ptpre	0.9454	50.54	0.542	rgb(223,113,115)	1.9934	2,2
Zbtb38	Dock11	0.9454	50.54	0.54	rgb(223,114,115)	1.9934	2,2
Zbtb46	Penk	0.9454	50.54	0.537	rgb(223,114,115)	1.9934	2,2
Zeb2	Aqp3	-0.9454	50.54	-5.4E-01	rgb(100,146,237)	1.9934	2,2
Zeb2	Rnh1	0.9454	50.54	0.543	rgb(223,113,114)	1.9934	2,2
Zeb2	Sytl3	0.9454	50.54	0.545	rgb(223,113,114)	1.9934	2,2
Zfp26	Mgat5	0.9454	50.54	0.536	rgb(223,115,116)	1.9934	2,2
Zfp277	Tmem35	0.9454	50.54	0.535	rgb(223,115,116)	1.9934	2,2
Zfp280b	Cxcr6	-0.9454	50.54	-5.4E-01	rgb( 99,145,238)	1.9934	2,2
Zfp280b	Trib1	0.9454	50.54	0.539	rgb(223,114,115)	1.9934	2,2
Zfp318	Adora2b	-0.9454	50.54	-5.4E-01	rgb( 99,145,238)	1.9934	2,2
Zfp35	Zscan21	0.9454	50.54	0.544	rgb(223,113,114)	1.9934	2,2
Zfp367	Fam111a	0.9454	50.54	0.539	rgb(223,114,115)	1.9934	2,2
Zfp407	Mpdu1	-0.9454	50.54	-5.4E-01	rgb(100,146,237)	1.9934	2,2
Zfp426	Abhd4	0.9454	50.54	0.535	rgb(223,115,116)	1.9934	2,2
Zfp429	Klrd1	0.9454	50.54	0.538	rgb(223,114,115)	1.9934	2,2
Zfp536	Gykl1	0.9454	50.54	0.542	rgb(223,113,115)	1.9934	2,2
Zfp536	Lpin3	0.9454	50.54	0.536	rgb(223,115,116)	1.9934	2,2
Zfp692	Als2cl	0.9454	50.54	0.537	rgb(223,115,116)	1.9934	2,2
Foxp1	Rapgef5	0.9454	50.54	0.849	rgb(226, 55, 57)	1.9934	2,2
Foxp2	Rapgef5	0.9454	50.54	0.849	rgb(226, 55, 57)	1.9934	2,2
Foxp4	Rapgef5	0.9454	50.54	0.849	rgb(226, 55, 57)	1.9934	2,2
Clock	Rel	0.94364	50.53	0.527	rgb(223,116,117)	1.9932	2,2
Eomes	Slain1	0.94364	50.53	0.528	rgb(223,116,117)	1.9932	2,2
Foxp3	Ramp3	0.94364	50.53	0.528	rgb(223,116,117)	1.9932	2,2
Gfi1	Pdpn	0.94364	50.53	0.526	rgb(223,117,118)	1.9932	None
Hes1	Cmas	-0.94364	50.53	-5.3E-01	rgb(101,146,237)	1.9932	2,2
Hif1a	Capn5	0.94364	50.53	0.529	rgb(223,116,117)	1.9932	2,2
Hif1a	Clybl	0.94364	50.53	0.525	rgb(223,117,118)	1.9932	2,2
Hif1a	Kremen2	0.94364	50.53	0.533	rgb(223,115,116)	1.9932	2,2
Hmg20b	Gart	0.94364	50.53	0.535	rgb(223,115,116)	1.9932	2,2
Mga	Anxa4	0.94364	50.53	0.527	rgb(223,116,117)	1.9932	2,2
Mxi1	Mecr	0.94364	50.53	0.525	rgb(223,117,118)	1.9932	2,2
Nfia	Ifnar1	0.94364	50.53	0.529	rgb(223,116,117)	1.9932	2,2
Nfkb1	Dtx3l	0.94364	50.53	0.528	rgb(223,116,117)	1.9932	2,2
Prox1	Gbp5	0.94364	50.53	0.526	rgb(223,117,118)	1.9932	2,2
Sall4	Klf10	0.94364	50.53	0.53	rgb(223,116,117)	1.9932	2,2
Six5	Ppp3ca	-0.94364	50.53	-5.3E-01	rgb(101,147,237)	1.9932	None
Smad3	Smtn	0.94364	50.53	0.525	rgb(223,117,118)	1.9932	2,2
Smad3	Zeb1	0.94364	50.53	0.526	rgb(223,116,117)	1.9932	2,2
Sox15	Xrcc5	0.94364	50.53	0.529	rgb(223,116,117)	1.9932	2,2
Stat2	Pydc3	0.94364	50.53	0.534	rgb(223,115,116)	1.9932	2,2
Stat5b	Sbno2	0.94364	50.53	0.527	rgb(223,116,117)	1.9932	2,2
Zfhx2	Klhl6	0.94364	50.53	0.532	rgb(223,115,116)	1.9932	None
Aebp2	B4galnt1	-0.94364	50.53	-5.3E-01	rgb(103,148,237)	1.9932	2,2
Ccdc17	Ikbke	0.94364	50.53	0.528	rgb(223,116,117)	1.9932	2,2
Dpf1	Gipr	0.94364	50.53	0.535	rgb(223,115,116)	1.9932	2,2
Dpf1	Porcn	0.94364	50.53	0.526	rgb(223,117,118)	1.9932	2,2
Drap1	Fth1	0.94364	50.53	0.529	rgb(223,116,117)	1.9932	2,2
Foxp1	Dgat1	-0.94364	50.53	-5.3E-01	rgb(101,146,237)	1.9932	2,2
Hmgb3	Nrgn	0.94364	50.53	0.529	rgb(223,116,117)	1.9932	2,2
Litaf	Inpp1	0.94364	50.53	0.531	rgb(223,116,117)	1.9932	2,2
Ncoa3	Evi2a	-0.94364	50.53	-5.3E-01	rgb(103,147,237)	1.9932	2,2
Ncoa3	Stat5b	0.94364	50.53	0.525	rgb(223,117,118)	1.9932	2,2
Plscr1	Dhrs9	0.94364	50.53	0.53	rgb(223,116,117)	1.9932	2,2
Scmh1	R3hdm1	0.94364	50.53	0.526	rgb(223,117,118)	1.9932	2,2
Scml4	Lrrc59	-0.94364	50.53	-5.3E-01	rgb(101,147,237)	1.9932	2,2
Trps1	Fam198a	-0.94364	50.53	-5.3E-01	rgb(102,147,237)	1.9932	2,2
Zbtb32	Trpv2	0.94364	50.53	0.531	rgb(223,116,117)	1.9932	2,2
Zfp101	Ptp4a3	-0.94364	50.53	-5.3E-01	rgb(102,147,237)	1.9932	2,2
Zfp280b	Irf4	0.94364	50.53	0.533	rgb(223,115,116)	1.9932	2,2
Zfp385a	Rnf169	0.94364	50.53	0.533	rgb(223,115,116)	1.9932	2,2
Zfp473	Fkrp	-0.94364	50.53	-5.3E-01	rgb(101,146,237)	1.9932	2,2
Zfp53	Unc13b	-0.94364	50.53	-5.3E-01	rgb(103,148,237)	1.9932	2,2
Zfp536	Tmem37	0.94364	50.53	0.528	rgb(223,116,117)	1.9932	2,2
Zfp750	4632434I11Rik	0.94364	50.53	0.534	rgb(223,115,116)	1.9932	2,2
Zfp868	Pgm2	-0.94364	50.53	-5.3E-01	rgb(102,147,237)	1.9932	2,2
Bcl11b	Zswim4	-0.94188	50.52	-5.2E-01	rgb(103,148,237)	1.993	2,2
Cdc5l	Il10ra	0.94188	50.52	0.524	rgb(223,117,118)	1.993	2,2
Ddit3	Rbfox2	-0.94188	50.52	-5.2E-01	rgb(104,149,237)	1.993	2,2
Egr1	Cenpw	0.94188	50.52	0.522	rgb(223,117,118)	1.993	2,2
Elk3	Scrt1	0.94188	50.52	0.521	rgb(223,118,119)	1.993	2,2
Fli1	Gipr	0.94188	50.52	0.522	rgb(223,117,118)	1.993	2,2
Foxf2	Gfod1	0.94188	50.52	0.52	rgb(223,118,119)	1.993	None
Foxn2	Tspan13	0.94188	50.52	0.516	rgb(223,118,119)	1.993	2,2
Hif1a	Dhrs1	0.94188	50.52	0.523	rgb(223,117,118)	1.993	2,2
Hif1a	Ephb2	0.94188	50.52	0.52	rgb(223,118,119)	1.993	2,2
Hlf	Gigyf2	-0.94188	50.52	-5.2E-01	rgb(104,148,237)	1.993	2,2
Hlx	Vamp4	0.94188	50.52	0.517	rgb(223,118,119)	1.993	2,2
Hmga2	Dusp6	-0.94188	50.52	-5.2E-01	rgb(103,148,237)	1.993	2,2
Irf9	Ifit1	0.94188	50.52	0.524	rgb(223,117,118)	1.993	None
Irf9	Rasa4	0.94188	50.52	0.521	rgb(223,117,119)	1.993	2,2
Nfia	Amigo2	0.94188	50.52	0.52	rgb(223,118,119)	1.993	2,2
Nr1d2	Il17f	0.94188	50.52	0.519	rgb(223,118,119)	1.993	None
Nr4a1	A430005L14Rik	0.94188	50.52	0.521	rgb(223,118,119)	1.993	2,2
Osr2	Enpp1	-0.94188	50.52	-5.2E-01	rgb(104,148,237)	1.993	2,2
Ovol1	Grb7	0.94188	50.52	0.522	rgb(223,117,118)	1.993	2,2
Plag1	Rasgrp4	0.94188	50.52	0.522	rgb(223,117,118)	1.993	None
Srebf2	1700003F12Rik	0.94188	50.52	0.52	rgb(223,118,119)	1.993	2,2
Tbx21	Slc27a4	0.94188	50.52	0.517	rgb(223,118,119)	1.993	2,2
Tet1	Ermn	0.94188	50.52	0.523	rgb(223,117,118)	1.993	2,2
Vdr	Acsbg1	0.94188	50.52	0.521	rgb(223,117,118)	1.993	2,2
Yy2	Ppap2c	-0.94188	50.52	-5.2E-01	rgb(104,148,237)	1.993	2,2
Zbtb6	Epc1	0.94188	50.52	0.517	rgb(223,118,119)	1.993	2,2
Zfp664	Actbl2	0.94188	50.52	0.525	rgb(223,117,118)	1.993	None
Casz1	Itih5	-0.94188	50.52	-5.2E-01	rgb(104,148,237)	1.993	2,2
Dot1l	Auh	-0.94188	50.52	-5.2E-01	rgb(104,148,237)	1.993	2,2
Foxp2	Sh2d4a	0.94188	50.52	0.522	rgb(223,117,118)	1.993	2,2
Klf6	Paqr8	0.94188	50.52	0.518	rgb(223,118,119)	1.993	2,2
Klf6	Vim	0.94188	50.52	0.521	rgb(223,118,119)	1.993	2,2
L3mbtl3	Fosl2	-0.94188	50.52	-5.2E-01	rgb(104,148,237)	1.993	2,2
L3mbtl3	Pltp	-0.94188	50.52	-5.2E-01	rgb(105,149,237)	1.993	2,2
Litaf	Map4k4	-0.94188	50.52	-5.2E-01	rgb(104,148,237)	1.993	2,2
Mxd1	Socs3	0.94188	50.52	0.518	rgb(223,118,119)	1.993	2,2
Mxd4	Lgals3	0.94188	50.52	0.516	rgb(223,118,119)	1.993	2,2
Ncoa3	Fgf2	0.94188	50.52	0.515	rgb(223,119,120)	1.993	2,2
Ovol2	Ddc	0.94188	50.52	0.52	rgb(223,118,119)	1.993	2,2
Satb1	Ston2	0.94188	50.52	0.523	rgb(223,117,118)	1.993	2,2
Satb1	Zfp827	-0.94188	50.52	-5.2E-01	rgb(104,148,237)	1.993	2,2
Whsc1	Dtl	0.94188	50.52	0.517	rgb(223,118,119)	1.993	2,2
Whsc1	Fancm	0.94188	50.52	0.521	rgb(223,118,119)	1.993	2,2
Zbtb17	Cln5	-0.94188	50.52	-5.2E-01	rgb(105,149,237)	1.993	2,2
Zbtb46	Cd70	0.94188	50.52	0.522	rgb(223,117,118)	1.993	2,2
Zeb2	Abcd3	0.94188	50.52	0.523	rgb(223,117,118)	1.993	2,2
Zfp146	4931406P16Rik	0.94188	50.52	0.519	rgb(223,118,119)	1.993	2,2
Zfp146	Mpv17l	-0.94188	50.52	-5.2E-01	rgb(105,149,237)	1.993	2,2
Zfp329	St7	-0.94188	50.52	-5.2E-01	rgb(104,148,237)	1.993	2,2
Zfp367	Arrb2	0.94188	50.52	0.52	rgb(223,118,119)	1.993	2,2
Zfp385a	Ckmt1	0.94188	50.52	0.523	rgb(223,117,118)	1.993	2,2
Zfp385a	Cox6b2	0.94188	50.52	0.52	rgb(223,118,119)	1.993	2,2
Zfp426	Gpr34	0.94188	50.52	0.52	rgb(223,118,119)	1.993	2,2
Zfp429	Eps8l1	0.94188	50.52	0.519	rgb(223,118,119)	1.993	2,2
Zfp608	Fam65c	-0.94188	50.52	-5.2E-01	rgb(105,149,237)	1.993	2,2
Zfp750	Pik3r3	0.94188	50.52	0.519	rgb(223,118,119)	1.993	2,2
Zfp750	Prss42	0.94188	50.52	0.523	rgb(223,117,118)	1.993	2,2
Zfp90	Zfp668	-0.94188	50.52	-5.2E-01	rgb(104,148,237)	1.993	2,2
Zfp944	L1cam	0.94188	50.52	0.523	rgb(223,117,118)	1.993	2,2
Zfp960	Spats2	-0.94188	50.52	-5.2E-01	rgb(103,148,237)	1.993	2,2
Zkscan17	Mgat4b	0.94188	50.52	0.517	rgb(223,118,119)	1.993	2,2
Zfp369	Abca5	0.94188	50.52	0.849	rgb(226, 55, 57)	1.993	2,2
Ascl2	Sra1	-0.94012	50.51	-5.1E-01	rgb(107,150,236)	1.9928	2,2
Dmrt1	Syne1	0.94012	50.51	0.509	rgb(223,120,121)	1.9928	2,2
Egr2	Mmd	0.94012	50.51	0.508	rgb(223,120,121)	1.9928	2,2
Foxf2	Gnpda1	-0.94012	50.51	-5.1E-01	rgb(107,150,236)	1.9928	2,2
Hesx1	Arsg	-0.94012	50.51	-5.1E-01	rgb(105,149,237)	1.9928	2,2
Hhex	Rxra	0.94012	50.51	0.511	rgb(223,119,120)	1.9928	2,2
Hif1a	Selenbp1	0.94012	50.51	0.51	rgb(223,120,121)	1.9928	2,2
Hif1a	Stc1	0.94012	50.51	0.509	rgb(223,120,121)	1.9928	2,2
Hsf2	Penk	0.94012	50.51	0.511	rgb(223,119,120)	1.9928	2,2
Mafg	D930048N14Rik	-0.94012	50.51	-5.1E-01	rgb(106,150,236)	1.9928	2,2
Myc	Inadl	-0.94012	50.51	-5.1E-01	rgb(107,150,236)	1.9928	None
Nfat5	Cxcr5	-0.94012	50.51	-5.1E-01	rgb(107,150,236)	1.9928	2,2
Nfat5	Il1a	0.94012	50.51	0.507	rgb(223,120,121)	1.9928	2,2
Nfia	Ramp3	0.94012	50.51	0.508	rgb(223,120,121)	1.9928	2,2
Npas4	Nrip1	-0.94012	50.51	-5.1E-01	rgb(106,150,236)	1.9928	2,2
Rorc	Cyfip2	0.94012	50.51	0.512	rgb(223,119,120)	1.9928	2,2
Sall4	Gpr56	0.94012	50.51	0.507	rgb(223,120,121)	1.9928	2,2
Sall4	Sfrp2	0.94012	50.51	0.513	rgb(223,119,120)	1.9928	2,2
Smad3	Abi3	0.94012	50.51	0.507	rgb(223,120,121)	1.9928	2,2
Sox13	Rel	0.94012	50.51	0.509	rgb(223,120,121)	1.9928	None
Stat1	Zbp1	0.94012	50.51	0.51	rgb(223,120,121)	1.9928	None
Stat4	Casp6	0.94012	50.51	0.512	rgb(223,119,120)	1.9928	None
Tcf4	Plcxd1	0.94012	50.51	0.515	rgb(223,119,120)	1.9928	None
Tef	Gprc5a	0.94012	50.51	0.505	rgb(223,121,122)	1.9928	2,2
Zkscan1	Kdelc2	0.94012	50.51	0.515	rgb(223,119,120)	1.9928	None
Aebp2	Ephx1	-0.94012	50.51	-5.1E-01	rgb(106,150,236)	1.9928	2,2
Akna	Ticam2	0.94012	50.51	0.513	rgb(223,119,120)	1.9928	2,2
Casz1	Myo10	0.94012	50.51	0.513	rgb(223,119,120)	1.9928	2,2
Cbx2	D930048N14Rik	0.94012	50.51	0.507	rgb(223,120,121)	1.9928	2,2
Csrnp1	Dirc2	0.94012	50.51	0.508	rgb(223,120,121)	1.9928	2,2
Dzip1	Zdhhc15	0.94012	50.51	0.507	rgb(223,120,121)	1.9928	2,2
Gm14420	Gm2011	0.94012	50.51	0.515	rgb(223,119,120)	1.9928	2,2
Jazf1	Ccdc28b	0.94012	50.51	0.506	rgb(223,120,121)	1.9928	2,2
Jazf1	Tmc6	0.94012	50.51	0.51	rgb(223,120,121)	1.9928	2,2
Klf11	Usp22	0.94012	50.51	0.512	rgb(223,119,120)	1.9928	2,2
Mbnl2	Jup	0.94012	50.51	0.51	rgb(223,120,121)	1.9928	2,2
Mtf2	Yy2	0.94012	50.51	0.508	rgb(223,120,121)	1.9928	2,2
Ncoa3	Fndc3a	0.94012	50.51	0.513	rgb(223,119,120)	1.9928	2,2
Ncoa3	Traf3	0.94012	50.51	0.513	rgb(223,119,120)	1.9928	2,2
Prdm2	Kcnk6	0.94012	50.51	0.513	rgb(223,119,120)	1.9928	2,2
Prdm8	Antxr2	0.94012	50.51	0.512	rgb(223,119,120)	1.9928	2,2
Scml4	4632428N05Rik	0.94012	50.51	0.507	rgb(223,120,121)	1.9928	2,2
Sgsm2	Unc93b1	0.94012	50.51	0.513	rgb(223,119,120)	1.9928	2,2
Ski	Slc43a2	0.94012	50.51	0.512	rgb(223,119,120)	1.9928	2,2
Skil	Chst3	-0.94012	50.51	-5.1E-01	rgb(107,150,236)	1.9928	2,2
Tal2	Snx11	0.94012	50.51	0.508	rgb(223,120,121)	1.9928	2,2
Zbed3	Lclat1	0.94012	50.51	0.511	rgb(223,119,120)	1.9928	2,2
Zeb2	Metrnl	0.94012	50.51	0.511	rgb(223,119,120)	1.9928	2,2
Zfp169	Hdac4	0.94012	50.51	0.512	rgb(223,119,120)	1.9928	2,2
Zfp341	Creb3l2	0.94012	50.51	0.512	rgb(223,119,120)	1.9928	2,2
Zfp354c	Acpp	0.94012	50.51	0.515	rgb(223,119,120)	1.9928	2,2
Zfp358	Sh3pxd2b	0.94012	50.51	0.512	rgb(223,119,120)	1.9928	2,2
Zfp362	Ralb	-0.94012	50.51	-5.1E-01	rgb(107,150,236)	1.9928	2,2
Zfp385a	Acot1	0.94012	50.51	0.507	rgb(223,120,121)	1.9928	2,2
Zfp397	Chst12	-0.94012	50.51	-5.1E-01	rgb(105,149,237)	1.9928	2,2
Zfp473	Sec24d	0.94012	50.51	0.514	rgb(223,119,120)	1.9928	2,2
Zfp511	Fam120c	-0.94012	50.51	-5.1E-01	rgb(106,150,236)	1.9928	2,2
Zfp608	Gap43	0.94012	50.51	0.506	rgb(223,120,121)	1.9928	2,2
Zfp629	Qprt	-0.94012	50.51	-5.1E-01	rgb(107,150,236)	1.9928	2,2
Zfp777	Cnnm3	0.94012	50.51	0.506	rgb(223,120,121)	1.9928	2,2
Zfp871	Ptbp2	0.94012	50.51	0.507	rgb(223,120,121)	1.9928	2,2
Zfp945	Il12rb1	-0.94012	50.51	-5.1E-01	rgb(107,150,236)	1.9928	2,2
Tfdp2	Zcwpw1	0.94012	50.51	0.849	rgb(226, 55, 57)	1.9928	2,2
Atf6	Mtrf1	-0.93836	50.5	-5.0E-01	rgb(107,150,236)	1.9926	2,2
Bhlhe41	Spin4	0.93836	50.5	0.499	rgb(222,122,123)	1.9926	2,2
Dbp	B430212C06Rik	-0.93836	50.5	-5.0E-01	rgb(108,151,236)	1.9926	2,2
Foxn2	N4bp2l1	0.93836	50.5	0.502	rgb(223,121,122)	1.9926	2,2
Foxn2	Runx1	-0.93836	50.5	-5.0E-01	rgb(110,152,236)	1.9926	2,2
Foxs1	Dzip1	-0.93836	50.5	-5.0E-01	rgb(107,150,236)	1.9926	2,2
Gata1	Dgat1	0.93836	50.5	0.496	rgb(222,122,123)	1.9926	None
Hif1a	Plekha2	0.93836	50.5	0.497	rgb(222,122,123)	1.9926	2,2
Hif1a	Unc13a	0.93836	50.5	0.499	rgb(222,122,123)	1.9926	2,2
Hlf	Lrba	0.93836	50.5	0.498	rgb(222,122,123)	1.9926	2,2
Hmg20b	Sirt2	-0.93836	50.5	-5.0E-01	rgb(108,151,236)	1.9926	2,2
Klf4	Pafah1b3	0.93836	50.5	0.498	rgb(222,122,123)	1.9926	2,2
Mga	Ctsb	0.93836	50.5	0.501	rgb(223,121,122)	1.9926	2,2
Myt1l	Tnrc6a	0.93836	50.5	0.499	rgb(222,122,123)	1.9926	2,2
Nfat5	Cd84	0.93836	50.5	0.5	rgb(222,122,123)	1.9926	2,2
Nfatc2	Atxn1	0.93836	50.5	0.504	rgb(223,121,122)	1.9926	None
Nfkb2	8430427H17Rik	0.93836	50.5	0.503	rgb(223,121,122)	1.9926	2,2
Nfkb2	Phldb1	0.93836	50.5	0.503	rgb(223,121,122)	1.9926	2,2
Nr1d1	Foxp1	-0.93836	50.5	-5.0E-01	rgb(109,151,236)	1.9926	2,2
Nr1d1	Gjc2	0.93836	50.5	0.501	rgb(223,121,122)	1.9926	2,2
Nr1d1	Wdr47	0.93836	50.5	0.504	rgb(223,121,122)	1.9926	None
Nr4a3	Itga3	0.93836	50.5	0.496	rgb(222,122,123)	1.9926	2,2
Plagl2	Rhbdf1	0.93836	50.5	0.497	rgb(222,122,123)	1.9926	2,2
Prox1	Il10	0.93836	50.5	0.497	rgb(222,122,123)	1.9926	2,2
Rela	Sbno2	-0.93836	50.5	-5.0E-01	rgb(109,151,236)	1.9926	2,2
Rfx3	Ptprc	-0.93836	50.5	-5.0E-01	rgb(109,151,236)	1.9926	None
Rreb1	Trim26	0.93836	50.5	0.504	rgb(223,121,122)	1.9926	2,2
Sox13	Ltb	-0.93836	50.5	-5.0E-01	rgb(108,151,236)	1.9926	2,2
Stat3	Kdm2b	-0.93836	50.5	-5.0E-01	rgb(108,151,236)	1.9926	None
Tbx21	Wdr81	0.93836	50.5	0.502	rgb(223,121,122)	1.9926	2,2
Tet1	Pcdh7	0.93836	50.5	0.5	rgb(222,122,123)	1.9926	None
Zbtb7c	Pstpip1	-0.93836	50.5	-5.0E-01	rgb(109,151,236)	1.9926	2,2
Zeb1	Trim66	-0.93836	50.5	-5.0E-01	rgb(108,150,236)	1.9926	2,2
Akna	Mapk6	-0.93836	50.5	-5.0E-01	rgb(109,152,236)	1.9926	2,2
Csrnp1	1110057K04Rik	-0.93836	50.5	-5.0E-01	rgb(108,150,236)	1.9926	2,2
Cxxc5	Mcoln3	0.93836	50.5	0.499	rgb(222,122,123)	1.9926	2,2
Dzip1	Shroom3	-0.93836	50.5	-5.0E-01	rgb(109,151,236)	1.9926	2,2
Eea1	Acot12	0.93836	50.5	0.505	rgb(223,121,122)	1.9926	2,2
Eea1	Slc29a3	0.93836	50.5	0.497	rgb(222,122,123)	1.9926	2,2
Fbxl19	Mboat7	0.93836	50.5	0.501	rgb(223,121,122)	1.9926	2,2
Foxp2	Sostdc1	0.93836	50.5	0.496	rgb(222,122,123)	1.9926	2,2
Hmgb1	Atp10d	-0.93836	50.5	-5.0E-01	rgb(110,152,236)	1.9926	2,2
Lyl1	Tst	0.93836	50.5	0.502	rgb(223,121,122)	1.9926	2,2
Mxd3	Vim	0.93836	50.5	0.496	rgb(222,122,123)	1.9926	2,2
Prdm2	Ikzf4	0.93836	50.5	0.497	rgb(222,122,123)	1.9926	2,2
Purb	Qars	-0.93836	50.5	-5.0E-01	rgb(109,151,236)	1.9926	2,2
Skil	Slco4a1	-0.93836	50.5	-5.0E-01	rgb(108,151,236)	1.9926	2,2
Snapc2	Spin4	-0.93836	50.5	-5.0E-01	rgb(109,151,236)	1.9926	2,2
Tsc22d1	Plxdc2	0.93836	50.5	0.501	rgb(223,121,122)	1.9926	2,2
Zbtb10	Zbtb46	0.93836	50.5	0.499	rgb(222,122,123)	1.9926	2,2
Zbtb46	Tnc	0.93836	50.5	0.497	rgb(222,122,123)	1.9926	2,2
Zeb2	Oaf	0.93836	50.5	0.498	rgb(222,122,123)	1.9926	2,2
Zeb2	Spint1	0.93836	50.5	0.499	rgb(222,122,123)	1.9926	2,2
Zfp367	Il12rb1	0.93836	50.5	0.498	rgb(222,122,123)	1.9926	2,2
Zfp385a	Pltp	0.93836	50.5	0.504	rgb(223,121,122)	1.9926	2,2
Zfp385a	St14	0.93836	50.5	0.503	rgb(223,121,122)	1.9926	2,2
Zfp414	BC021614	0.93836	50.5	0.502	rgb(223,121,122)	1.9926	2,2
Zfp429	Apold1	-0.93836	50.5	-5.0E-01	rgb(107,150,236)	1.9926	2,2
Zfp429	H60c	-0.93836	50.5	-5.0E-01	rgb(109,152,236)	1.9926	2,2
Zfp598	Traf3	0.93836	50.5	0.503	rgb(223,121,122)	1.9926	2,2
Zfp608	Stra6	-0.93836	50.5	-5.0E-01	rgb(109,151,236)	1.9926	2,2
Zfp609	R3hdm1	0.93836	50.5	0.501	rgb(223,121,122)	1.9926	2,2
Zfp629	Ccng1	-0.93836	50.5	-5.0E-01	rgb(109,151,236)	1.9926	2,2
Zfp629	Zmat3	-0.93836	50.5	-5.0E-01	rgb(109,151,236)	1.9926	2,2
Zfp827	Eif4e3	-0.93836	50.5	-5.0E-01	rgb(109,151,236)	1.9926	2,2
Zfp870	Pms1	0.93836	50.5	0.495	rgb(222,122,123)	1.9926	2,2
Mesp2	Stk38l	0.93836	50.5	0.849	rgb(226, 55, 57)	1.9926	2,2
Nr1h2	Drosha	0.93836	50.5	0.849	rgb(226, 55, 57)	1.9926	2,2
Bach1	Aff3	-0.9366	50.49	-4.9E-01	rgb(111,152,236)	1.9924	None
Bach1	Tln2	0.9366	50.49	0.489	rgb(222,124,124)	1.9924	2,2
Bcl11b	Cpne6	-0.9366	50.49	-4.9E-01	rgb(111,153,236)	1.9924	2,2
Bhlhe41	Pycr1	0.9366	50.49	0.487	rgb(222,124,125)	1.9924	2,2
Cebpb	Ppcdc	0.9366	50.49	0.486	rgb(222,124,125)	1.9924	2,2
Cic	Il1rn	0.9366	50.49	0.49	rgb(222,123,124)	1.9924	2,2
Foxh1	Nsg2	0.9366	50.49	0.488	rgb(222,124,125)	1.9924	2,2
Foxo3	Lonp2	0.9366	50.49	0.493	rgb(222,123,124)	1.9924	None
Hesx1	Slc39a8	0.9366	50.49	0.493	rgb(222,123,124)	1.9924	2,2
Ikzf3	Fbxw2	0.9366	50.49	0.489	rgb(222,124,125)	1.9924	2,2
Irf9	Gm6548	0.9366	50.49	0.49	rgb(222,123,124)	1.9924	2,2
Lcor	Rgs16	0.9366	50.49	0.49	rgb(222,123,124)	1.9924	2,2
Nfatc2	Il3	0.9366	50.49	0.487	rgb(222,124,125)	1.9924	2,2
Nfatc2	Ncs1	0.9366	50.49	0.492	rgb(222,123,124)	1.9924	2,2
Nfkb2	Plekhh1	0.9366	50.49	0.495	rgb(222,123,124)	1.9924	2,2
Nkx3-1	Cxcr6	0.9366	50.49	0.486	rgb(222,124,125)	1.9924	None
Nr1d1	Olfr175-ps1	0.9366	50.49	0.489	rgb(222,124,125)	1.9924	None
Nr4a1	Mecr	0.9366	50.49	0.494	rgb(222,123,124)	1.9924	2,2
Rara	Ppfibp1	-0.9366	50.49	-4.9E-01	rgb(111,153,235)	1.9924	2,2
Rarg	Ifitm3	0.9366	50.49	0.489	rgb(222,124,125)	1.9924	2,2
Rora	Galnt12	0.9366	50.49	0.493	rgb(222,123,124)	1.9924	None
Runx3	Gbp5	-0.9366	50.49	-4.9E-01	rgb(111,152,236)	1.9924	2,2
Six5	P2ry14	-0.9366	50.49	-4.9E-01	rgb(112,153,235)	1.9924	2,2
Smad4	Fam129b	0.9366	50.49	0.492	rgb(222,123,124)	1.9924	2,2
Srf	Lime1	0.9366	50.49	0.494	rgb(222,123,124)	1.9924	None
Stat2	Trim26	0.9366	50.49	0.486	rgb(222,124,125)	1.9924	None
Stat2	Wls	0.9366	50.49	0.492	rgb(222,123,124)	1.9924	None
Stat4	Cdc14a	-0.9366	50.49	-4.9E-01	rgb(111,152,236)	1.9924	2,2
Stat4	Phldb1	-0.9366	50.49	-4.9E-01	rgb(110,152,236)	1.9924	2,2
Stat5b	2810459M11Rik	-0.9366	50.49	-4.9E-01	rgb(111,152,236)	1.9924	2,2
Tead1	Ptprc	0.9366	50.49	0.49	rgb(222,123,124)	1.9924	None
Thap1	Mxi1	-0.9366	50.49	-4.9E-01	rgb(111,153,236)	1.9924	2,2
Zbtb4	2900011O08Rik	0.9366	50.49	0.495	rgb(222,122,123)	1.9924	None
Zbtb4	Art2a-ps	0.9366	50.49	0.49	rgb(222,123,124)	1.9924	2,2
Zfp182	Bpnt1	-0.9366	50.49	-4.9E-01	rgb(110,152,236)	1.9924	2,2
Ankzf1	3110057O12Rik	0.9366	50.49	0.487	rgb(222,124,125)	1.9924	2,2
C030039L03Rik	Ankzf1	0.9366	50.49	0.489	rgb(222,124,124)	1.9924	2,2
Cxxc5	Trpm1	0.9366	50.49	0.486	rgb(222,124,125)	1.9924	2,2
Dach2	Lix1l	0.9366	50.49	0.486	rgb(222,124,125)	1.9924	2,2
Hmgb3	Dpy19l3	-0.9366	50.49	-4.9E-01	rgb(111,153,236)	1.9924	2,2
Hmgb3	Il9r	0.9366	50.49	0.493	rgb(222,123,124)	1.9924	2,2
Mbd6	Fam189b	0.9366	50.49	0.485	rgb(222,124,125)	1.9924	2,2
Mxd1	Igfbp4	0.9366	50.49	0.492	rgb(222,123,124)	1.9924	2,2
Ncoa1	Erc1	0.9366	50.49	0.491	rgb(222,123,124)	1.9924	2,2
Ncoa1	Pcbp4	0.9366	50.49	0.487	rgb(222,124,125)	1.9924	2,2
Ncoa1	Spef2	0.9366	50.49	0.487	rgb(222,124,125)	1.9924	2,2
Ovol2	Zfp532	0.9366	50.49	0.492	rgb(222,123,124)	1.9924	2,2
Phf20	Ttbk2	0.9366	50.49	0.487	rgb(222,124,125)	1.9924	2,2
Prdm8	Akap2	0.9366	50.49	0.486	rgb(222,124,125)	1.9924	2,2
Satb1	Pdcd1	-0.9366	50.49	-4.9E-01	rgb(110,152,236)	1.9924	2,2
Scml4	Heca	0.9366	50.49	0.49	rgb(222,123,124)	1.9924	2,2
Skil	Traf6	0.9366	50.49	0.488	rgb(222,124,125)	1.9924	2,2
Tal2	Batf	-0.9366	50.49	-4.9E-01	rgb(111,153,235)	1.9924	2,2
Tal2	Tmem38b	0.9366	50.49	0.486	rgb(222,124,125)	1.9924	2,2
Tet2	Gprin3	0.9366	50.49	0.488	rgb(222,124,125)	1.9924	2,2
Tigd2	Eaf2	0.9366	50.49	0.494	rgb(222,123,124)	1.9924	2,2
Tigd2	Zhx2	-0.9366	50.49	-4.9E-01	rgb(112,153,235)	1.9924	2,2
Wiz	Foxp4	0.9366	50.49	0.492	rgb(222,123,124)	1.9924	2,2
Zfp26	Rbm15	0.9366	50.49	0.486	rgb(222,124,125)	1.9924	2,2
Zfp280b	Sytl3	-0.9366	50.49	-4.9E-01	rgb(110,152,236)	1.9924	2,2
Zfp296	Aldoa	0.9366	50.49	0.487	rgb(222,124,125)	1.9924	2,2
Zfp365	Glipr1	0.9366	50.49	0.488	rgb(222,124,125)	1.9924	2,2
Zfp365	Plk2	0.9366	50.49	0.488	rgb(222,124,125)	1.9924	2,2
Zfp420	Scarf2	-0.9366	50.49	-4.9E-01	rgb(111,152,236)	1.9924	2,2
Zfp429	Megf8	-0.9366	50.49	-4.9E-01	rgb(110,152,236)	1.9924	2,2
Zfp444	Urm1	0.9366	50.49	0.49	rgb(222,123,124)	1.9924	2,2
Zfp473	Pdxp	-0.9366	50.49	-4.9E-01	rgb(111,153,236)	1.9924	2,2
Zfp516	Pmepa1	-0.9366	50.49	-4.9E-01	rgb(111,153,235)	1.9924	2,2
Zfp516	Slc2a3	0.9366	50.49	0.487	rgb(222,124,125)	1.9924	2,2
Zfp52	Kcnab3	-0.9366	50.49	-4.9E-01	rgb(110,152,236)	1.9924	2,2
Zfp52	Zfp362	-0.9366	50.49	-4.9E-01	rgb(110,152,236)	1.9924	2,2
Zfp536	Ppp1cc	-0.9366	50.49	-4.9E-01	rgb(110,152,236)	1.9924	2,2
Zfp608	Fut7	0.9366	50.49	0.494	rgb(222,123,124)	1.9924	2,2
Zfp667	Gucy1a3	-0.9366	50.49	-4.9E-01	rgb(111,152,236)	1.9924	2,2
Zfp692	Rpl36al	-0.9366	50.49	-4.9E-01	rgb(110,152,236)	1.9924	2,2
Zfp750	Robo3	0.9366	50.49	0.492	rgb(222,123,124)	1.9924	2,2
Zfp777	Per2	0.9366	50.49	0.488	rgb(222,124,125)	1.9924	2,2
Zfp787	Cep170	-0.9366	50.49	-4.9E-01	rgb(111,152,236)	1.9924	2,2
Zfp956	Ppcdc	0.9366	50.49	0.489	rgb(222,124,125)	1.9924	2,2
Zfp960	Ifi204	0.9366	50.49	0.493	rgb(222,123,124)	1.9924	2,2
Hmga1	Clic4	0.9366	50.49	0.849	rgb(226, 55, 57)	1.9924	2,2
Hmga1	Fbxl22	0.9366	50.49	0.849	rgb(226, 55, 57)	1.9924	2,2
Bach1	Dmxl2	0.93484	50.48	0.484	rgb(222,125,125)	1.9922	None
Bcl11b	Sbno2	-0.93484	50.48	-4.8E-01	rgb(112,153,235)	1.9922	2,2
Bhlhe41	Ctsf	-0.93484	50.48	-4.8E-01	rgb(113,154,235)	1.9922	2,2
Bhlhe41	Nphp3	0.93484	50.48	0.477	rgb(222,126,127)	1.9922	2,2
Bhlhe41	Soat2	0.93484	50.48	0.484	rgb(222,125,125)	1.9922	2,2
Foxf2	Cdhr3	-0.93484	50.48	-4.8E-01	rgb(113,154,235)	1.9922	2,2
Foxo3	B4galnt1	-0.93484	50.48	-4.8E-01	rgb(113,154,235)	1.9922	2,2
Gabpa	Mta3	-0.93484	50.48	-4.8E-01	rgb(114,154,235)	1.9922	2,2
Gata3	Tnfrsf25	-0.93484	50.48	-4.8E-01	rgb(113,154,235)	1.9922	2,2
Gfi1	Tmem176a	0.93484	50.48	0.482	rgb(222,125,126)	1.9922	2,2
Glis3	Dhcr24	-0.93484	50.48	-4.8E-01	rgb(113,154,235)	1.9922	2,2
Hbp1	Art2b	0.93484	50.48	0.477	rgb(222,126,127)	1.9922	2,2
Hif1a	Ddit4	0.93484	50.48	0.484	rgb(222,125,126)	1.9922	2,2
Hif1a	Syce2	0.93484	50.48	0.483	rgb(222,125,126)	1.9922	2,2
Hif1a	Tpd52	0.93484	50.48	0.484	rgb(222,124,125)	1.9922	2,2
Irf9	Parp9	0.93484	50.48	0.479	rgb(222,125,126)	1.9922	None
Jun	Thap2	0.93484	50.48	0.479	rgb(222,125,126)	1.9922	None
Myc	Wscd2	-0.93484	50.48	-4.8E-01	rgb(113,154,235)	1.9922	2,2
Nfatc2	Ccdc50	0.93484	50.48	0.476	rgb(222,126,127)	1.9922	None
Nfia	Dapl1	0.93484	50.48	0.481	rgb(222,125,126)	1.9922	None
Nfia	Pak1	0.93484	50.48	0.478	rgb(222,126,127)	1.9922	2,2
Nr1d1	Il17a	0.93484	50.48	0.477	rgb(222,126,127)	1.9922	2,2
Nr1d1	Il17re	0.93484	50.48	0.484	rgb(222,125,125)	1.9922	2,2
Nr1d1	Il22	0.93484	50.48	0.475	rgb(222,126,127)	1.9922	2,2
Nr1d1	Ndst1	0.93484	50.48	0.476	rgb(222,126,127)	1.9922	2,2
Nr4a3	Ncs1	0.93484	50.48	0.483	rgb(222,125,126)	1.9922	2,2
Ovol1	Lbh	0.93484	50.48	0.485	rgb(222,124,125)	1.9922	2,2
Pou2af1	Cstf2t	0.93484	50.48	0.482	rgb(222,125,126)	1.9922	2,2
Prox1	Gbp7	0.93484	50.48	0.477	rgb(222,126,127)	1.9922	None
Rreb1	Epc1	0.93484	50.48	0.48	rgb(222,125,126)	1.9922	None
Six5	Zfp668	0.93484	50.48	0.483	rgb(222,125,126)	1.9922	2,2
Smad3	Sla	-0.93484	50.48	-4.8E-01	rgb(112,153,235)	1.9922	None
Smad3	Tmeff1	0.93484	50.48	0.476	rgb(222,126,127)	1.9922	None
Sp140	Pawr	0.93484	50.48	0.477	rgb(222,126,127)	1.9922	2,2
Sp140	Pla2g4f	-0.93484	50.48	-4.8E-01	rgb(113,153,235)	1.9922	2,2
Sp140	Ppp1r13l	0.93484	50.48	0.478	rgb(222,126,127)	1.9922	2,2
Stat1	Cd86	0.93484	50.48	0.484	rgb(222,125,126)	1.9922	None
Stat1	Samd9l	0.93484	50.48	0.48	rgb(222,125,126)	1.9922	None
Stat2	Igtp	0.93484	50.48	0.48	rgb(222,125,126)	1.9922	2,2
Thap1	Lzts1	-0.93484	50.48	-4.8E-01	rgb(113,154,235)	1.9922	2,2
Thap1	Ppp3cc	-0.93484	50.48	-4.8E-01	rgb(114,154,235)	1.9922	2,2
Ankzf1	Arrb1	0.93484	50.48	0.478	rgb(222,126,127)	1.9922	2,2
Atmin	Litaf	0.93484	50.48	0.48	rgb(222,125,126)	1.9922	2,2
Csrnp1	Dusp8	0.93484	50.48	0.479	rgb(222,126,127)	1.9922	2,2
Dach2	Ccr1	0.93484	50.48	0.481	rgb(222,125,126)	1.9922	2,2
Dach2	Chm	0.93484	50.48	0.482	rgb(222,125,126)	1.9922	2,2
Dot1l	Eid1	-0.93484	50.48	-4.8E-01	rgb(113,154,235)	1.9922	2,2
Dzip1	Eaf2	-0.93484	50.48	-4.8E-01	rgb(112,153,235)	1.9922	2,2
Dzip1	Gm5127	-0.93484	50.48	-4.8E-01	rgb(112,153,235)	1.9922	2,2
Dzip1	Ivd	0.93484	50.48	0.476	rgb(222,126,127)	1.9922	2,2
Kdm5b	Vegfa	0.93484	50.48	0.477	rgb(222,126,127)	1.9922	2,2
Klf6	Perp	0.93484	50.48	0.478	rgb(222,126,127)	1.9922	2,2
L3mbtl3	Ypel2	0.93484	50.48	0.483	rgb(222,125,126)	1.9922	2,2
Mbd6	Arhgap33	0.93484	50.48	0.485	rgb(222,124,125)	1.9922	2,2
Mbd6	Prrt2	0.93484	50.48	0.48	rgb(222,125,126)	1.9922	2,2
Mbnl2	Fli1	0.93484	50.48	0.476	rgb(222,126,127)	1.9922	2,2
Mbnl2	Slain1	0.93484	50.48	0.476	rgb(222,126,127)	1.9922	2,2
Mxd1	Rragd	0.93484	50.48	0.483	rgb(222,125,126)	1.9922	2,2
Ncoa2	Tlk1	0.93484	50.48	0.481	rgb(222,125,126)	1.9922	2,2
Terf1	2310033P09Rik	0.93484	50.48	0.476	rgb(222,126,127)	1.9922	2,2
Tfdp2	Appl2	0.93484	50.48	0.481	rgb(222,125,126)	1.9922	2,2
Tigd2	Gng4	-0.93484	50.48	-4.8E-01	rgb(112,153,235)	1.9922	2,2
Tulp3	Rhoq	0.93484	50.48	0.482	rgb(222,125,126)	1.9922	2,2
Zbtb17	B4galt1	-0.93484	50.48	-4.8E-01	rgb(113,154,235)	1.9922	2,2
Zbtb20	Utrn	0.93484	50.48	0.482	rgb(222,125,126)	1.9922	2,2
Zbtb46	Arhgap22	0.93484	50.48	0.481	rgb(222,125,126)	1.9922	2,2
Zbtb46	Idi2	0.93484	50.48	0.475	rgb(222,126,127)	1.9922	2,2
Zeb2	Dusp22	0.93484	50.48	0.476	rgb(222,126,127)	1.9922	2,2
Zfp2	Ehbp1	0.93484	50.48	0.478	rgb(222,126,127)	1.9922	2,2
Zfp26	Ept1	0.93484	50.48	0.481	rgb(222,125,126)	1.9922	2,2
Zfp28	Prdm16	0.93484	50.48	0.482	rgb(222,125,126)	1.9922	2,2
Zfp318	Slc23a2	0.93484	50.48	0.482	rgb(222,125,126)	1.9922	2,2
Zfp358	Amdhd2	0.93484	50.48	0.485	rgb(222,124,125)	1.9922	2,2
Zfp358	Ctsf	0.93484	50.48	0.484	rgb(222,125,125)	1.9922	2,2
Zfp358	Mmp11	0.93484	50.48	0.484	rgb(222,124,125)	1.9922	2,2
Zfp365	Zfp750	0.93484	50.48	0.48	rgb(222,125,126)	1.9922	2,2
Zfp426	Arf1	-0.93484	50.48	-4.8E-01	rgb(114,154,235)	1.9922	2,2
Zfp449	Fbxo27	0.93484	50.48	0.484	rgb(222,124,125)	1.9922	2,2
Zfp516	Rhobtb1	0.93484	50.48	0.477	rgb(222,126,127)	1.9922	2,2
Zfp526	Fbxo21	0.93484	50.48	0.478	rgb(222,126,127)	1.9922	2,2
Zfp608	Gbp7	0.93484	50.48	0.482	rgb(222,125,126)	1.9922	2,2
Zfp609	Rps6ka3	0.93484	50.48	0.482	rgb(222,125,126)	1.9922	2,2
Zfp629	Lpin2	0.93484	50.48	0.477	rgb(222,126,127)	1.9922	2,2
Zfp629	Zkscan17	0.93484	50.48	0.48	rgb(222,125,126)	1.9922	2,2
Zfp775	Fam69b	0.93484	50.48	0.482	rgb(222,125,126)	1.9922	2,2
Zfp777	Zc3h7b	0.93484	50.48	0.48	rgb(222,125,126)	1.9922	2,2
Foxp1	Insl3	0.93484	50.48	0.849	rgb(226, 55, 57)	1.9922	2,2
Foxp2	Insl3	0.93484	50.48	0.849	rgb(226, 55, 57)	1.9922	2,2
Foxp4	Insl3	0.93484	50.48	0.849	rgb(226, 55, 57)	1.9922	2,2
Cebpb	Tor3a	0.93307	50.47	0.472	rgb(222,127,128)	1.992	2,2
Cebpg	Bmp2	-0.93307	50.47	-4.7E-01	rgb(116,155,235)	1.992	2,2
Creb3l2	Dsp	0.93307	50.47	0.466	rgb(222,128,129)	1.992	2,2
Creb5	Wee1	-0.93307	50.47	-4.7E-01	rgb(114,154,235)	1.992	2,2
Foxf2	Fzd5	0.93307	50.47	0.468	rgb(222,128,129)	1.992	2,2
Foxn2	Furin	-0.93307	50.47	-4.7E-01	rgb(114,155,235)	1.992	2,2
Foxo3	Tox	-0.93307	50.47	-4.7E-01	rgb(115,155,235)	1.992	2,2
Gabpa	Evi5l	-0.93307	50.47	-4.7E-01	rgb(116,156,235)	1.992	2,2
Gfi1	Wdr1	0.93307	50.47	0.474	rgb(222,126,127)	1.992	2,2
Hic1	Ccrn4l	0.93307	50.47	0.475	rgb(222,126,127)	1.992	2,2
Hif1a	Bmpr1a	0.93307	50.47	0.471	rgb(222,127,128)	1.992	2,2
Hif1a	Hs3st6	0.93307	50.47	0.465	rgb(222,128,129)	1.992	2,2
Hif1a	Plcxd1	0.93307	50.47	0.474	rgb(222,126,127)	1.992	2,2
Hif1a	Ppp1r3g	0.93307	50.47	0.467	rgb(222,128,129)	1.992	2,2
Hif1a	Rnf181	0.93307	50.47	0.468	rgb(222,128,129)	1.992	2,2
Hif1a	Slc41a2	0.93307	50.47	0.469	rgb(222,128,128)	1.992	2,2
Hlx	Ispd	-0.93307	50.47	-4.7E-01	rgb(114,155,235)	1.992	2,2
Hmg20b	Nkx1-2	0.93307	50.47	0.465	rgb(222,128,129)	1.992	2,2
Hmg20b	Prkd3	0.93307	50.47	0.472	rgb(222,127,128)	1.992	2,2
Hsf1	Myadm	-0.93307	50.47	-4.7E-01	rgb(114,155,235)	1.992	2,2
Irf9	Xaf1	0.93307	50.47	0.468	rgb(222,128,129)	1.992	None
Klf12	Naga	0.93307	50.47	0.474	rgb(222,127,127)	1.992	2,2
Lef1	Dusp14	0.93307	50.47	0.465	rgb(222,128,129)	1.992	2,2
Mafb	Asf1a	-0.93307	50.47	-4.7E-01	rgb(115,155,235)	1.992	2,2
Mafb	Gm2762	0.93307	50.47	0.472	rgb(222,127,128)	1.992	2,2
Mga	Kcnk6	0.93307	50.47	0.47	rgb(222,127,128)	1.992	2,2
Myb	Rab11fip1	-0.93307	50.47	-4.7E-01	rgb(116,156,235)	1.992	2,2
Nr1d1	Gap43	0.93307	50.47	0.465	rgb(222,128,129)	1.992	2,2
Nr4a3	Asb2	0.93307	50.47	0.467	rgb(222,128,129)	1.992	None
Nr4a3	Gdpd5	0.93307	50.47	0.469	rgb(222,127,128)	1.992	2,2
Nr4a3	Lrrn3	0.93307	50.47	0.465	rgb(222,128,129)	1.992	2,2
Osr2	N4bp2l1	-0.93307	50.47	-4.7E-01	rgb(115,155,235)	1.992	2,2
Osr2	S1pr3	-0.93307	50.47	-4.7E-01	rgb(115,155,235)	1.992	2,2
Pou6f1	Raph1	0.93307	50.47	0.47	rgb(222,127,128)	1.992	2,2
Ppard	Smad3	0.93307	50.47	0.473	rgb(222,127,128)	1.992	None
Rara	Rcan3	0.93307	50.47	0.466	rgb(222,128,129)	1.992	None
Rel	B4galnt1	0.93307	50.47	0.466	rgb(222,128,129)	1.992	2,2
Relb	Cxcl10	0.93307	50.47	0.466	rgb(222,128,129)	1.992	None
Relb	Ly6e	0.93307	50.47	0.467	rgb(222,128,129)	1.992	2,2
Rorc	Dab2	0.93307	50.47	0.472	rgb(222,127,128)	1.992	2,2
Runx3	S1pr1	0.93307	50.47	0.472	rgb(222,127,128)	1.992	2,2
Runx3	Slc30a1	0.93307	50.47	0.47	rgb(222,127,128)	1.992	2,2
Sall4	Plekhg5	0.93307	50.47	0.467	rgb(222,128,129)	1.992	2,2
Sall4	Tmem183a	-0.93307	50.47	-4.7E-01	rgb(115,155,235)	1.992	2,2
Six5	Sepw1	-0.93307	50.47	-4.7E-01	rgb(115,155,235)	1.992	2,2
Smad3	Ankrd55	0.93307	50.47	0.471	rgb(222,127,128)	1.992	2,2
Smad3	Fam129b	0.93307	50.47	0.469	rgb(222,127,128)	1.992	2,2
Smad3	Foxo1	0.93307	50.47	0.469	rgb(222,127,128)	1.992	2,2
Sox13	Uba1	-0.93307	50.47	-4.7E-01	rgb(116,156,235)	1.992	2,2
Stat1	Dtx3l	0.93307	50.47	0.465	rgb(222,128,129)	1.992	None
Stat1	Rtp4	0.93307	50.47	0.472	rgb(222,127,128)	1.992	2,2
Stat2	BC094916	0.93307	50.47	0.467	rgb(222,128,129)	1.992	None
Stat3	Tnip2	0.93307	50.47	0.468	rgb(222,128,128)	1.992	None
Zfp263	Ppp1r3g	0.93307	50.47	0.472	rgb(222,127,128)	1.992	2,2
Zfp652	Klf13	0.93307	50.47	0.466	rgb(222,128,129)	1.992	2,2
Zfx	Capsl	-0.93307	50.47	-4.7E-01	rgb(115,155,235)	1.992	2,2
Zhx1	Fam3c	0.93307	50.47	0.474	rgb(222,126,127)	1.992	2,2
Aebp2	Nebl	0.93307	50.47	0.472	rgb(222,127,128)	1.992	2,2
Aebp2	Zdhhc15	-0.93307	50.47	-4.7E-01	rgb(115,155,235)	1.992	2,2
Ankzf1	Arid3a	0.93307	50.47	0.472	rgb(222,127,128)	1.992	2,2
Atmin	Aig1	0.93307	50.47	0.468	rgb(222,128,128)	1.992	2,2
Atmin	B4galnt1	0.93307	50.47	0.472	rgb(222,127,128)	1.992	2,2
Csrnp1	Ecd	-0.93307	50.47	-4.7E-01	rgb(114,154,235)	1.992	2,2
Csrnp1	Fosl2	0.93307	50.47	0.473	rgb(222,127,128)	1.992	2,2
Cxxc5	Fam81a	0.93307	50.47	0.466	rgb(222,128,129)	1.992	2,2
Cxxc5	Nsg2	0.93307	50.47	0.471	rgb(222,127,128)	1.992	2,2
Foxp2	Afap1l2	0.93307	50.47	0.473	rgb(222,127,128)	1.992	2,2
Kdm5b	BC029722	-0.93307	50.47	-4.7E-01	rgb(115,155,235)	1.992	2,2
Klf6	Dusp14	0.93307	50.47	0.47	rgb(222,127,128)	1.992	2,2
Klf6	Trps1	0.93307	50.47	0.47	rgb(222,127,128)	1.992	2,2
L3mbtl3	9030617O03Rik	0.93307	50.47	0.468	rgb(222,128,129)	1.992	2,2
Lyl1	Spred3	0.93307	50.47	0.467	rgb(222,128,129)	1.992	2,2
Mbnl2	Trerf1	0.93307	50.47	0.471	rgb(222,127,128)	1.992	2,2
Mxd1	F730043M19Rik	0.93307	50.47	0.468	rgb(222,128,129)	1.992	2,2
Mxd1	Icam1	0.93307	50.47	0.469	rgb(222,127,128)	1.992	2,2
Nr1h2	Tyms	-0.93307	50.47	-4.7E-01	rgb(116,156,235)	1.992	2,2
Scml4	Epsti1	0.93307	50.47	0.468	rgb(222,128,129)	1.992	2,2
Scml4	Tspan6	-0.93307	50.47	-4.7E-01	rgb(116,156,235)	1.992	2,2
Ski	Ssbp4	0.93307	50.47	0.466	rgb(222,128,129)	1.992	2,2
Skil	Dars2	-0.93307	50.47	-4.7E-01	rgb(115,155,235)	1.992	2,2
Son	Psph	-0.93307	50.47	-4.7E-01	rgb(115,155,235)	1.992	2,2
Tfdp2	Narf	0.93307	50.47	0.473	rgb(222,127,128)	1.992	2,2
Zbtb17	Cisd3	-0.93307	50.47	-4.7E-01	rgb(114,154,235)	1.992	2,2
Zbtb17	Il10rb	-0.93307	50.47	-4.7E-01	rgb(114,155,235)	1.992	2,2
Zbtb46	Ripk2	0.93307	50.47	0.474	rgb(222,126,127)	1.992	2,2
Zeb2	Srxn1	0.93307	50.47	0.467	rgb(222,128,129)	1.992	2,2
Zfp184	Vgf	0.93307	50.47	0.467	rgb(222,128,129)	1.992	2,2
Zfp266	Ybey	0.93307	50.47	0.473	rgb(222,127,128)	1.992	2,2
Zfp318	Calcrl	-0.93307	50.47	-4.7E-01	rgb(115,155,235)	1.992	2,2
Zfp35	Tsr2	0.93307	50.47	0.471	rgb(222,127,128)	1.992	2,2
Zfp385a	Ccng1	0.93307	50.47	0.475	rgb(222,126,127)	1.992	2,2
Zfp385a	Dusp5	-0.93307	50.47	-4.7E-01	rgb(116,156,235)	1.992	2,2
Zfp395	Stc2	0.93307	50.47	0.468	rgb(222,128,128)	1.992	2,2
Zfp608	Pik3r6	-0.93307	50.47	-4.7E-01	rgb(115,155,235)	1.992	2,2
Zfp608	Rassf8	0.93307	50.47	0.471	rgb(222,127,128)	1.992	2,2
Zfp629	Zfp108	0.93307	50.47	0.466	rgb(222,128,129)	1.992	2,2
Zfp704	Cxxc5	0.93307	50.47	0.473	rgb(222,127,128)	1.992	2,2
Zfp827	Klhl6	-0.93307	50.47	-4.7E-01	rgb(114,155,235)	1.992	2,2
Zfp827	Tmod1	0.93307	50.47	0.469	rgb(222,127,128)	1.992	2,2
Zfp90	Ube2q2	0.93307	50.47	0.465	rgb(222,128,129)	1.992	2,2
Zik1	Mvp	-0.93307	50.47	-4.7E-01	rgb(114,155,235)	1.992	2,2
Mesp2	Pdcd1lg2	0.93307	50.47	0.849	rgb(226, 55, 57)	1.992	2,2
Zfp369	Ncam1	0.93307	50.47	0.849	rgb(226, 55, 57)	1.992	2,2
Atf3	L3mbtl3	-0.93131	50.46	-4.6E-01	rgb(117,156,234)	1.9918	2,2
Bach1	Lair1	-0.93131	50.46	-4.6E-01	rgb(118,157,234)	1.9918	2,2
Bach1	Retsat	0.93131	50.46	0.456	rgb(222,130,131)	1.9918	2,2
Egr2	Bdh2	0.93131	50.46	0.464	rgb(222,128,129)	1.9918	None
Esrra	Kcnb1	-0.93131	50.46	-4.6E-01	rgb(117,156,234)	1.9918	2,2
Foxb1	Ccr3	-0.93131	50.46	-4.6E-01	rgb(116,156,235)	1.9918	2,2
Foxo3	Znhit6	-0.93131	50.46	-4.6E-01	rgb(118,157,234)	1.9918	None
Gli1	Smyd1	-0.93131	50.46	-4.6E-01	rgb(117,156,235)	1.9918	2,2
Hes5	Il17re	-0.93131	50.46	-4.6E-01	rgb(116,156,235)	1.9918	2,2
Hhex	Pparg	0.93131	50.46	0.457	rgb(222,130,131)	1.9918	2,2
Hif1a	Ndrg1	0.93131	50.46	0.457	rgb(222,130,131)	1.9918	2,2
Hif1a	Rasl12	0.93131	50.46	0.46	rgb(222,129,130)	1.9918	2,2
Hif3a	P2rx7	-0.93131	50.46	-4.6E-01	rgb(116,156,235)	1.9918	2,2
Hlf	Adap1	0.93131	50.46	0.461	rgb(222,129,130)	1.9918	2,2
Hlf	Nox1	-0.93131	50.46	-4.6E-01	rgb(117,156,234)	1.9918	2,2
Hmg20b	Flt3l	-0.93131	50.46	-4.6E-01	rgb(116,156,235)	1.9918	2,2
Ikzf4	Epb4.1l1	-0.93131	50.46	-4.6E-01	rgb(117,156,234)	1.9918	2,2
Irf8	Parp9	0.93131	50.46	0.458	rgb(222,130,130)	1.9918	2,2
Jun	Dysf	0.93131	50.46	0.461	rgb(222,129,130)	1.9918	2,2
Meis2	Selp	0.93131	50.46	0.457	rgb(222,130,131)	1.9918	None
Nfe2l2	Il33	0.93131	50.46	0.457	rgb(222,130,131)	1.9918	None
Nfia	Cyp39a1	0.93131	50.46	0.461	rgb(222,129,130)	1.9918	2,2
Nfil3	Nck2	-0.93131	50.46	-4.6E-01	rgb(116,156,235)	1.9918	2,2
Nkx1-2	Foxp4	0.93131	50.46	0.465	rgb(222,128,129)	1.9918	2,2
Nr1d1	2310007L24Rik	0.93131	50.46	0.459	rgb(222,129,130)	1.9918	2,2
Nr1d2	Ccl20	0.93131	50.46	0.462	rgb(222,129,130)	1.9918	2,2
Nr2f6	Hist3h2a	0.93131	50.46	0.462	rgb(222,129,130)	1.9918	2,2
Nr3c2	Ero1l	0.93131	50.46	0.462	rgb(222,129,130)	1.9918	None
Nr4a1	AI607873	0.93131	50.46	0.463	rgb(222,128,129)	1.9918	2,2
Nr4a3	Tubb6	0.93131	50.46	0.46	rgb(222,129,130)	1.9918	2,2
Otx1	Fbxo21	-0.93131	50.46	-4.6E-01	rgb(117,156,234)	1.9918	2,2
Pou6f1	Dusp2	-0.93131	50.46	-4.6E-01	rgb(116,156,235)	1.9918	2,2
Ppard	Stard5	0.93131	50.46	0.462	rgb(222,129,130)	1.9918	2,2
Pparg	H2-Eb1	-0.93131	50.46	-4.6E-01	rgb(118,157,234)	1.9918	2,2
Rara	Cacnb2	-0.93131	50.46	-4.6E-01	rgb(116,156,235)	1.9918	2,2
Rora	Chl1	0.93131	50.46	0.458	rgb(222,130,131)	1.9918	2,2
Rora	Cyth1	0.93131	50.46	0.456	rgb(222,130,131)	1.9918	2,2
Sall4	Icam5	-0.93131	50.46	-4.6E-01	rgb(117,156,235)	1.9918	2,2
Smad3	Casp3	-0.93131	50.46	-4.6E-01	rgb(118,157,234)	1.9918	2,2
Smad3	Nipal1	0.93131	50.46	0.463	rgb(222,129,130)	1.9918	2,2
Smad3	Olfm2	0.93131	50.46	0.459	rgb(222,129,130)	1.9918	None
Snai2	Gypc	-0.93131	50.46	-4.6E-01	rgb(118,157,234)	1.9918	2,2
Sox21	Smagp	-0.93131	50.46	-4.6E-01	rgb(118,157,234)	1.9918	2,2
Spib	Spire1	-0.93131	50.46	-4.6E-01	rgb(117,156,235)	1.9918	2,2
Stat5b	Atp11a	0.93131	50.46	0.463	rgb(222,129,130)	1.9918	2,2
Tcf7l2	Ccdc141	0.93131	50.46	0.459	rgb(222,129,130)	1.9918	None
Tef	Adamts17	-0.93131	50.46	-4.6E-01	rgb(117,156,235)	1.9918	2,2
Vdr	Tle6	0.93131	50.46	0.46	rgb(222,129,130)	1.9918	None
Zfp148	Muc2	0.93131	50.46	0.457	rgb(222,130,131)	1.9918	2,2
Zfp467	Nrp1	0.93131	50.46	0.461	rgb(222,129,130)	1.9918	2,2
Zscan10	Prkd3	-0.93131	50.46	-4.6E-01	rgb(117,156,234)	1.9918	2,2
Aebp2	Nlgn2	0.93131	50.46	0.463	rgb(222,129,129)	1.9918	2,2
Ahdc1	Fam102a	0.93131	50.46	0.457	rgb(222,130,131)	1.9918	2,2
Ankzf1	Helb	0.93131	50.46	0.463	rgb(222,129,129)	1.9918	2,2
Crebl2	Papss2	0.93131	50.46	0.459	rgb(222,129,130)	1.9918	2,2
Csrnp1	Vps54	0.93131	50.46	0.457	rgb(222,130,131)	1.9918	2,2
Dach2	Gnb5	0.93131	50.46	0.457	rgb(222,130,131)	1.9918	2,2
Dr1	Rbpj	-0.93131	50.46	-4.6E-01	rgb(118,157,234)	1.9918	2,2
Drap1	Syf2	0.93131	50.46	0.46	rgb(222,129,130)	1.9918	2,2
Dzip1	Casr	-0.93131	50.46	-4.6E-01	rgb(118,157,234)	1.9918	2,2
Dzip1	Ptk2	0.93131	50.46	0.457	rgb(222,130,131)	1.9918	2,2
Eea1	Abcg1	-0.93131	50.46	-4.6E-01	rgb(118,157,234)	1.9918	2,2
Fbxl19	Pfas	0.93131	50.46	0.458	rgb(222,130,130)	1.9918	2,2
Foxp1	Adam9	-0.93131	50.46	-4.6E-01	rgb(118,157,234)	1.9918	2,2
Foxp1	E330009J07Rik	-0.93131	50.46	-4.6E-01	rgb(118,157,234)	1.9918	2,2
Jazf1	Enpp4	-0.93131	50.46	-4.6E-01	rgb(118,157,234)	1.9918	2,2
Jazf1	Plxdc2	0.93131	50.46	0.456	rgb(222,130,131)	1.9918	2,2
Kdm5b	Gpr15	-0.93131	50.46	-4.6E-01	rgb(118,157,234)	1.9918	2,2
Kdm5b	Utrn	0.93131	50.46	0.457	rgb(222,130,131)	1.9918	2,2
Klf10	Stat4	-0.93131	50.46	-4.6E-01	rgb(116,156,235)	1.9918	2,2
L3mbtl3	Tmigd1	-0.93131	50.46	-4.6E-01	rgb(118,157,234)	1.9918	2,2
Litaf	Ccl4	0.93131	50.46	0.462	rgb(222,129,130)	1.9918	2,2
Mbnl2	1190002N15Rik	0.93131	50.46	0.461	rgb(222,129,130)	1.9918	2,2
Mbnl2	Pak1	0.93131	50.46	0.46	rgb(222,129,130)	1.9918	2,2
Mxd1	Gngt2	0.93131	50.46	0.462	rgb(222,129,130)	1.9918	2,2
Ncoa1	Ebag9	-0.93131	50.46	-4.6E-01	rgb(118,157,234)	1.9918	2,2
Ncoa3	Fbxo30	0.93131	50.46	0.46	rgb(222,129,130)	1.9918	2,2
Ncoa3	Nudt6	0.93131	50.46	0.464	rgb(222,128,129)	1.9918	2,2
Phf1	Coro7	0.93131	50.46	0.464	rgb(222,128,129)	1.9918	2,2
Phf20	Lrrc16b	0.93131	50.46	0.46	rgb(222,129,130)	1.9918	2,2
Phf20	Samd9l	-0.93131	50.46	-4.6E-01	rgb(117,156,234)	1.9918	2,2
Prdm2	Bcor	0.93131	50.46	0.463	rgb(222,129,129)	1.9918	2,2
Satb1	Cd226	-0.93131	50.46	-4.6E-01	rgb(117,156,234)	1.9918	2,2
Satb1	Kif3a	0.93131	50.46	0.46	rgb(222,129,130)	1.9918	2,2
Satb1	Ramp3	0.93131	50.46	0.463	rgb(222,129,129)	1.9918	2,2
Son	0610007P14Rik	-0.93131	50.46	-4.6E-01	rgb(117,156,235)	1.9918	2,2
Sp9	Hspa2	0.93131	50.46	0.457	rgb(222,130,131)	1.9918	2,2
Tet3	Cnnm3	0.93131	50.46	0.458	rgb(222,129,130)	1.9918	2,2
Whsc1	Anapc1	0.93131	50.46	0.46	rgb(222,129,130)	1.9918	2,2
Zbtb20	Znrf1	0.93131	50.46	0.462	rgb(222,129,130)	1.9918	2,2
Zeb2	Tpm1	0.93131	50.46	0.462	rgb(222,129,130)	1.9918	2,2
Zeb2	Tubb6	0.93131	50.46	0.461	rgb(222,129,130)	1.9918	2,2
Zfp120	Sf3b3	-0.93131	50.46	-4.6E-01	rgb(118,157,234)	1.9918	2,2
Zfp277	Cmtm7	0.93131	50.46	0.458	rgb(222,129,130)	1.9918	2,2
Zfp277	Fam120c	-0.93131	50.46	-4.6E-01	rgb(117,156,234)	1.9918	2,2
Zfp28	Dusp8	-0.93131	50.46	-4.6E-01	rgb(118,157,234)	1.9918	2,2
Zfp287	Kbtbd11	0.93131	50.46	0.46	rgb(222,129,130)	1.9918	2,2
Zfp354c	Helb	0.93131	50.46	0.464	rgb(222,128,129)	1.9918	2,2
Zfp362	Dhcr7	0.93131	50.46	0.456	rgb(222,130,131)	1.9918	2,2
Zfp385a	Robo3	0.93131	50.46	0.459	rgb(222,129,130)	1.9918	2,2
Zfp395	Slc39a14	-0.93131	50.46	-4.6E-01	rgb(118,157,234)	1.9918	2,2
Zfp414	Dazap2	0.93131	50.46	0.462	rgb(222,129,130)	1.9918	2,2
Zfp414	Smek2	-0.93131	50.46	-4.6E-01	rgb(118,157,234)	1.9918	2,2
Zfp426	Osgepl1	0.93131	50.46	0.458	rgb(222,129,130)	1.9918	2,2
Zfp429	Ankrd33b	0.93131	50.46	0.457	rgb(222,130,131)	1.9918	2,2
Zfp503	Zfp704	0.93131	50.46	0.461	rgb(222,129,130)	1.9918	2,2
Zfp526	Pdhx	-0.93131	50.46	-4.6E-01	rgb(117,156,235)	1.9918	2,2
Zfp532	F5	0.93131	50.46	0.457	rgb(222,130,131)	1.9918	2,2
Zfp536	Ass1	0.93131	50.46	0.46	rgb(222,129,130)	1.9918	2,2
Zfp608	Serpinb1a	0.93131	50.46	0.457	rgb(222,130,131)	1.9918	2,2
Zfp608	Slfn2	-0.93131	50.46	-4.6E-01	rgb(118,157,234)	1.9918	2,2
Zfp64	Mfge8	0.93131	50.46	0.459	rgb(222,129,130)	1.9918	2,2
Zfp667	Vps37d	0.93131	50.46	0.462	rgb(222,129,130)	1.9918	2,2
Zfp704	Txlnb	0.93131	50.46	0.457	rgb(222,130,131)	1.9918	2,2
Zfp827	H2-Eb2	0.93131	50.46	0.461	rgb(222,129,130)	1.9918	2,2
Zfp827	Socs3	-0.93131	50.46	-4.6E-01	rgb(117,156,235)	1.9918	2,2
Zfp934	Zfp9	0.93131	50.46	0.461	rgb(222,129,130)	1.9918	2,2
Zfp948	Npas4	0.93131	50.46	0.465	rgb(222,128,129)	1.9918	2,2
Zfp960	F2rl1	-0.93131	50.46	-4.6E-01	rgb(116,156,235)	1.9918	2,2
Zfp369	Adam12	0.93131	50.46	0.849	rgb(226, 55, 57)	1.9918	2,2
Atf6	2900026A02Rik	-0.92955	50.45	-4.5E-01	rgb(120,158,234)	1.9916	2,2
Bbx	Obsl1	0.92955	50.45	0.448	rgb(222,131,132)	1.9916	None
Bhlhe41	Apol9a	-0.92955	50.45	-4.5E-01	rgb(119,157,234)	1.9916	2,2
Bhlhe41	Gpt2	0.92955	50.45	0.454	rgb(222,130,131)	1.9916	2,2
Creb3l1	Tmem176a	-0.92955	50.45	-4.5E-01	rgb(120,158,234)	1.9916	2,2
Creb3l2	Kctd12	-0.92955	50.45	-4.5E-01	rgb(120,158,234)	1.9916	2,2
Crem	Ptger2	-0.92955	50.45	-4.5E-01	rgb(118,157,234)	1.9916	2,2
E2f4	Wdr76	0.92955	50.45	0.448	rgb(222,131,132)	1.9916	2,2
Foxb1	Fam20a	-0.92955	50.45	-4.5E-01	rgb(119,158,234)	1.9916	2,2
Foxf2	Phf6	0.92955	50.45	0.451	rgb(222,131,132)	1.9916	2,2
Foxh1	Ifit2	0.92955	50.45	0.455	rgb(222,130,131)	1.9916	2,2
Foxn2	Gimap7	0.92955	50.45	0.447	rgb(222,132,133)	1.9916	2,2
Gata3	Lhfp	0.92955	50.45	0.451	rgb(222,131,132)	1.9916	2,2
Gfi1	Plod2	0.92955	50.45	0.452	rgb(222,131,132)	1.9916	None
Glis3	Slc43a2	0.92955	50.45	0.449	rgb(222,131,132)	1.9916	2,2
Gzf1	Gpr83	-0.92955	50.45	-4.5E-01	rgb(119,157,234)	1.9916	2,2
Hbp1	B3gnt2	0.92955	50.45	0.448	rgb(222,131,132)	1.9916	None
Hbp1	Cd274	0.92955	50.45	0.453	rgb(222,130,131)	1.9916	2,2
Hes5	Pde4d	-0.92955	50.45	-4.5E-01	rgb(120,158,234)	1.9916	2,2
Hif1a	Me2	0.92955	50.45	0.448	rgb(222,131,132)	1.9916	2,2
Hif1a	Nfyb	0.92955	50.45	0.446	rgb(222,132,133)	1.9916	2,2
Hif1a	Zfp395	0.92955	50.45	0.445	rgb(222,132,133)	1.9916	None
Hmx3	Stat2	0.92955	50.45	0.452	rgb(222,131,132)	1.9916	2,2
Hmx3	Wipf1	0.92955	50.45	0.451	rgb(222,131,132)	1.9916	2,2
Klf3	Batf3	0.92955	50.45	0.451	rgb(222,131,132)	1.9916	2,2
Klf3	Smpdl3b	0.92955	50.45	0.453	rgb(222,130,131)	1.9916	2,2
Maff	Eif4ebp1	0.92955	50.45	0.445	rgb(222,132,133)	1.9916	None
Mafg	Gad2	-0.92955	50.45	-4.5E-01	rgb(120,158,234)	1.9916	2,2
Meis1	Paqr8	0.92955	50.45	0.452	rgb(222,131,132)	1.9916	2,2
Meis2	Nkx3-1	0.92955	50.45	0.453	rgb(222,131,131)	1.9916	2,2
Meis2	Spint1	0.92955	50.45	0.449	rgb(222,131,132)	1.9916	2,2
Mga	Cacnb3	0.92955	50.45	0.447	rgb(222,132,133)	1.9916	2,2
Myt1l	Prm2	0.92955	50.45	0.452	rgb(222,131,132)	1.9916	None
Nfat5	Cd4	0.92955	50.45	0.453	rgb(222,131,131)	1.9916	2,2
Nfia	Mgll	-0.92955	50.45	-4.5E-01	rgb(120,158,234)	1.9916	2,2
Nfil3	Abcb9	-0.92955	50.45	-4.5E-01	rgb(120,158,234)	1.9916	2,2
Nfil3	Plac8	-0.92955	50.45	-4.5E-01	rgb(119,157,234)	1.9916	2,2
Nhlh1	Sorcs2	0.92955	50.45	0.447	rgb(222,132,133)	1.9916	2,2
Nkx3-1	Lclat1	0.92955	50.45	0.453	rgb(222,131,131)	1.9916	None
Npas4	Tes	0.92955	50.45	0.448	rgb(222,131,132)	1.9916	2,2
Nr1d1	Upp1	0.92955	50.45	0.452	rgb(222,131,132)	1.9916	None
Nr3c2	Atp6v0d2	0.92955	50.45	0.452	rgb(222,131,132)	1.9916	2,2
Nr4a3	Ncf1	-0.92955	50.45	-4.5E-01	rgb(120,158,234)	1.9916	2,2
Otx1	Abcb9	-0.92955	50.45	-4.5E-01	rgb(119,158,234)	1.9916	2,2
Ovol1	Ccdc67	0.92955	50.45	0.445	rgb(222,132,133)	1.9916	None
Ppara	Anxa2	0.92955	50.45	0.45	rgb(222,131,132)	1.9916	2,2
Ppard	Afp	0.92955	50.45	0.447	rgb(222,132,133)	1.9916	2,2
Prox1	Dixdc1	0.92955	50.45	0.45	rgb(222,131,132)	1.9916	2,2
Rela	Trim12c	0.92955	50.45	0.452	rgb(222,131,132)	1.9916	None
Relb	Sla	0.92955	50.45	0.45	rgb(222,131,132)	1.9916	None
Rfx2	Ubiad1	0.92955	50.45	0.449	rgb(222,131,132)	1.9916	2,2
Rora	Cysltr2	0.92955	50.45	0.449	rgb(222,131,132)	1.9916	2,2
Rorc	Lpp	0.92955	50.45	0.451	rgb(222,131,132)	1.9916	None
Rreb1	Col23a1	0.92955	50.45	0.448	rgb(222,131,132)	1.9916	2,2
Sall4	Sema4d	0.92955	50.45	0.451	rgb(222,131,132)	1.9916	2,2
Sall4	Tbc1d16	0.92955	50.45	0.45	rgb(222,131,132)	1.9916	2,2
Sall4	Wisp1	-0.92955	50.45	-4.5E-01	rgb(119,157,234)	1.9916	2,2
Smad3	Epb4.1l2	0.92955	50.45	0.446	rgb(222,132,133)	1.9916	2,2
Smad3	Lrrfip1	0.92955	50.45	0.448	rgb(222,131,132)	1.9916	2,2
Sox5	Mnda	0.92955	50.45	0.447	rgb(222,132,132)	1.9916	2,2
Spib	Malt1	-0.92955	50.45	-4.5E-01	rgb(120,158,234)	1.9916	2,2
Srebf2	Cnnm4	0.92955	50.45	0.453	rgb(222,131,131)	1.9916	2,2
Stat1	Fam26f	0.92955	50.45	0.447	rgb(222,132,133)	1.9916	None
Stat2	Gbp6	0.92955	50.45	0.448	rgb(222,132,132)	1.9916	2,2
Stat2	Gbp9	0.92955	50.45	0.448	rgb(222,131,132)	1.9916	2,2
Stat5b	Tbx21	0.92955	50.45	0.447	rgb(222,132,133)	1.9916	2,2
Tead1	Vav3	0.92955	50.45	0.454	rgb(222,130,131)	1.9916	2,2
Zfp263	Urb1	-0.92955	50.45	-4.5E-01	rgb(120,158,234)	1.9916	2,2
Zfp467	Sh3bp1	0.92955	50.45	0.45	rgb(222,131,132)	1.9916	2,2
Zscan10	Znhit6	0.92955	50.45	0.452	rgb(222,131,131)	1.9916	2,2
AW146154	Zfp445	0.92955	50.45	0.445	rgb(222,132,133)	1.9916	2,2
Akna	Dip2b	0.92955	50.45	0.454	rgb(222,130,131)	1.9916	2,2
Cbx2	Dhcr7	0.92955	50.45	0.447	rgb(222,132,133)	1.9916	2,2
Dach2	Fut4	0.92955	50.45	0.446	rgb(222,132,133)	1.9916	2,2
Dpf1	Stac2	0.92955	50.45	0.452	rgb(222,131,132)	1.9916	2,2
Foxp1	Marveld1	-0.92955	50.45	-4.5E-01	rgb(119,157,234)	1.9916	2,2
Foxp1	St8sia6	0.92955	50.45	0.45	rgb(222,131,132)	1.9916	2,2
Foxp2	Ntrk3	0.92955	50.45	0.445	rgb(222,132,133)	1.9916	2,2
Foxp2	Slc6a6	0.92955	50.45	0.447	rgb(222,132,132)	1.9916	2,2
Foxp2	Zdbf2	0.92955	50.45	0.45	rgb(222,131,132)	1.9916	2,2
Foxp4	Nfatc1	0.92955	50.45	0.448	rgb(222,131,132)	1.9916	2,2
Hes6	Mdn1	-0.92955	50.45	-4.5E-01	rgb(120,158,234)	1.9916	2,2
Hmgb3	Eml1	0.92955	50.45	0.448	rgb(222,131,132)	1.9916	2,2
Kdm5b	Bnip3	0.92955	50.45	0.449	rgb(222,131,132)	1.9916	2,2
Kdm5b	Gja5	-0.92955	50.45	-4.5E-01	rgb(120,158,234)	1.9916	2,2
Klf6	Tubb2b	0.92955	50.45	0.454	rgb(222,130,131)	1.9916	2,2
Litaf	Fasl	0.92955	50.45	0.447	rgb(222,132,132)	1.9916	2,2
Mtf2	Rnh1	-0.92955	50.45	-4.5E-01	rgb(119,157,234)	1.9916	2,2
Ncoa1	Tmem184b	0.92955	50.45	0.447	rgb(222,132,132)	1.9916	2,2
Nkrf	Slc38a1	0.92955	50.45	0.445	rgb(222,132,133)	1.9916	2,2
Nkrf	Utp20	0.92955	50.45	0.452	rgb(222,131,132)	1.9916	2,2
Pou5f2	Son	0.92955	50.45	0.449	rgb(222,131,132)	1.9916	2,2
Prdm8	Synpo2	0.92955	50.45	0.448	rgb(222,131,132)	1.9916	2,2
Satb1	Oxct1	-0.92955	50.45	-4.5E-01	rgb(119,158,234)	1.9916	2,2
Satb1	Ston1	-0.92955	50.45	-4.5E-01	rgb(119,157,234)	1.9916	2,2
Sgsm2	Adarb1	0.92955	50.45	0.452	rgb(222,131,132)	1.9916	2,2
Sgsm2	Fam71f2	0.92955	50.45	0.445	rgb(222,132,133)	1.9916	2,2
Ski	Runx1	0.92955	50.45	0.445	rgb(222,132,133)	1.9916	2,2
Skil	Acvr1b	0.92955	50.45	0.447	rgb(222,132,133)	1.9916	2,2
Sp6	Ell2	0.92955	50.45	0.446	rgb(222,132,133)	1.9916	2,2
Sp6	Tppp	0.92955	50.45	0.45	rgb(222,131,132)	1.9916	2,2
Thap3	Bcor	-0.92955	50.45	-4.5E-01	rgb(118,157,234)	1.9916	2,2
Thap3	Dhx33	-0.92955	50.45	-4.5E-01	rgb(120,158,234)	1.9916	2,2
Tmf1	Pik3ca	0.92955	50.45	0.453	rgb(222,130,131)	1.9916	2,2
Zbed3	Zadh2	0.92955	50.45	0.447	rgb(222,132,133)	1.9916	2,2
Zbtb17	Kdm2b	0.92955	50.45	0.446	rgb(222,132,133)	1.9916	2,2
Zbtb46	Nid1	0.92955	50.45	0.453	rgb(222,131,131)	1.9916	2,2
Zfp184	Fads3	0.92955	50.45	0.454	rgb(222,130,131)	1.9916	2,2
Zfp276	Smg5	0.92955	50.45	0.448	rgb(222,131,132)	1.9916	2,2
Zfp28	Cd101	0.92955	50.45	0.45	rgb(222,131,132)	1.9916	2,2
Zfp280b	Itpr1	0.92955	50.45	0.45	rgb(222,131,132)	1.9916	2,2
Zfp296	Itpr3	-0.92955	50.45	-4.5E-01	rgb(119,157,234)	1.9916	2,2
Zfp341	Pgm1	0.92955	50.45	0.452	rgb(222,131,132)	1.9916	2,2
Zfp354c	BC021614	0.92955	50.45	0.446	rgb(222,132,133)	1.9916	2,2
Zfp358	Evi5l	0.92955	50.45	0.449	rgb(222,131,132)	1.9916	2,2
Zfp367	Pydc3	-0.92955	50.45	-4.5E-01	rgb(120,158,234)	1.9916	2,2
Zfp385a	Slc2a4	0.92955	50.45	0.452	rgb(222,131,132)	1.9916	2,2
Zfp414	BC029722	0.92955	50.45	0.449	rgb(222,131,132)	1.9916	2,2
Zfp426	Btla	0.92955	50.45	0.453	rgb(222,130,131)	1.9916	2,2
Zfp429	Fbxo44	0.92955	50.45	0.447	rgb(222,132,132)	1.9916	2,2
Zfp444	Ssbp4	0.92955	50.45	0.446	rgb(222,132,133)	1.9916	2,2
Zfp473	Pex19	-0.92955	50.45	-4.5E-01	rgb(119,157,234)	1.9916	2,2
Zfp513	Zfp408	0.92955	50.45	0.446	rgb(222,132,133)	1.9916	2,2
Zfp532	Gm16287	0.92955	50.45	0.453	rgb(222,130,131)	1.9916	2,2
Zfp536	Sept4	0.92955	50.45	0.447	rgb(222,132,133)	1.9916	2,2
Zfp60	R3hdm1	0.92955	50.45	0.447	rgb(222,132,133)	1.9916	2,2
Zfp608	Kcnj8	0.92955	50.45	0.446	rgb(222,132,133)	1.9916	2,2
Zfp612	Akr1c13	0.92955	50.45	0.448	rgb(222,131,132)	1.9916	2,2
Zfp667	Thra	0.92955	50.45	0.454	rgb(222,130,131)	1.9916	2,2
Zfp703	Utrn	-0.92955	50.45	-4.5E-01	rgb(120,158,234)	1.9916	2,2
Zfp750	Otogl	-0.92955	50.45	-4.5E-01	rgb(118,157,234)	1.9916	2,2
Zfp760	Zfp229	0.92955	50.45	0.45	rgb(222,131,132)	1.9916	2,2
Zfp800	Tnfrsf18	-0.92955	50.45	-4.5E-01	rgb(119,157,234)	1.9916	2,2
Zfp831	Inpp4a	0.92955	50.45	0.453	rgb(222,130,131)	1.9916	2,2
Zfp960	Dock1	0.92955	50.45	0.45	rgb(222,131,132)	1.9916	2,2
Zhx2	Sema6b	-0.92955	50.45	-4.5E-01	rgb(120,158,234)	1.9916	2,2
Zhx2	Serpinf1	-0.92955	50.45	-4.5E-01	rgb(119,157,234)	1.9916	2,2
Zhx3	Syne1	0.92955	50.45	0.449	rgb(222,131,132)	1.9916	2,2
Zfp369	Ptger2	0.92955	50.45	0.849	rgb(226, 55, 57)	1.9916	None
Ahr	Isg20	-0.92779	50.44	-4.4E-01	rgb(122,159,234)	1.9914	2,2
Ar	Haus8	0.92779	50.44	0.44	rgb(222,133,134)	1.9914	2,2
Arid3a	Pparg	0.92779	50.44	0.436	rgb(222,134,135)	1.9914	2,2
Bhlhe41	Acvr1b	0.92779	50.44	0.438	rgb(222,133,134)	1.9914	2,2
Bhlhe41	Aldh1l2	0.92779	50.44	0.436	rgb(222,134,135)	1.9914	None
Creb3l2	Unc93b1	-0.92779	50.44	-4.4E-01	rgb(121,159,234)	1.9914	2,2
Creb5	Plod3	-0.92779	50.44	-4.4E-01	rgb(121,159,234)	1.9914	2,2
Cux1	Idi1	0.92779	50.44	0.438	rgb(222,133,134)	1.9914	2,2
Ddit3	Wdr63	-0.92779	50.44	-4.4E-01	rgb(121,159,234)	1.9914	2,2
Dmrt1	Ctsb	-0.92779	50.44	-4.4E-01	rgb(121,159,234)	1.9914	2,2
Dmrt1	Id2	-0.92779	50.44	-4.4E-01	rgb(121,158,234)	1.9914	2,2
E2f4	Gen1	0.92779	50.44	0.435	rgb(222,134,135)	1.9914	None
Esrra	Mboat2	-0.92779	50.44	-4.4E-01	rgb(123,160,234)	1.9914	2,2
Foxn2	Amigo2	0.92779	50.44	0.437	rgb(222,134,134)	1.9914	2,2
Foxn2	Sepp1	0.92779	50.44	0.439	rgb(222,133,134)	1.9914	2,2
Foxn2	Zfp395	0.92779	50.44	0.44	rgb(222,133,134)	1.9914	2,2
Foxn3	Pdss2	-0.92779	50.44	-4.4E-01	rgb(121,158,234)	1.9914	2,2
Foxp3	Crybg3	-0.92779	50.44	-4.4E-01	rgb(122,159,234)	1.9914	None
Foxp3	Vps37b	0.92779	50.44	0.444	rgb(222,132,133)	1.9914	2,2
Gfi1	Haao	0.92779	50.44	0.442	rgb(222,133,134)	1.9914	None
Glis1	Fam46c	-0.92779	50.44	-4.4E-01	rgb(121,159,234)	1.9914	2,2
Gzf1	Apitd1	0.92779	50.44	0.443	rgb(222,132,133)	1.9914	2,2
Hes5	Gabbr1	-0.92779	50.44	-4.4E-01	rgb(121,159,234)	1.9914	2,2
Heyl	Epor	0.92779	50.44	0.444	rgb(222,132,133)	1.9914	2,2
Heyl	Ly9	0.92779	50.44	0.436	rgb(222,134,135)	1.9914	2,2
Hhex	Fam20b	0.92779	50.44	0.443	rgb(222,132,133)	1.9914	2,2
Hif1a	Dntt	0.92779	50.44	0.44	rgb(222,133,134)	1.9914	2,2
Hif1a	Eid1	0.92779	50.44	0.44	rgb(222,133,134)	1.9914	2,2
Hif1a	Gck	0.92779	50.44	0.44	rgb(222,133,134)	1.9914	2,2
Hif1a	Kbtbd11	0.92779	50.44	0.441	rgb(222,133,134)	1.9914	2,2
Hif1a	Xpnpep1	0.92779	50.44	0.442	rgb(222,133,134)	1.9914	2,2
Hlf	Bmp7	-0.92779	50.44	-4.4E-01	rgb(121,158,234)	1.9914	2,2
Hoxb1	Slc26a10	0.92779	50.44	0.439	rgb(222,133,134)	1.9914	2,2
Hsf1	Pltp	-0.92779	50.44	-4.4E-01	rgb(122,159,234)	1.9914	2,2
Irf5	Gpr68	-0.92779	50.44	-4.4E-01	rgb(122,159,234)	1.9914	2,2
Irf5	Slc4a8	-0.92779	50.44	-4.4E-01	rgb(121,159,234)	1.9914	None
Isl2	Slc16a12	0.92779	50.44	0.442	rgb(222,133,133)	1.9914	2,2
Jdp2	Gne	0.92779	50.44	0.437	rgb(222,134,134)	1.9914	2,2
Junb	Cmya5	-0.92779	50.44	-4.4E-01	rgb(122,159,234)	1.9914	2,2
Klf8	Hist2h4	0.92779	50.44	0.442	rgb(222,133,133)	1.9914	2,2
Lcor	S100a4	0.92779	50.44	0.439	rgb(222,133,134)	1.9914	2,2
Lef1	Zdhhc2	0.92779	50.44	0.435	rgb(222,134,135)	1.9914	2,2
Mlxipl	Nxn	-0.92779	50.44	-4.4E-01	rgb(121,159,234)	1.9914	2,2
Mnt	Neat1	-0.92779	50.44	-4.4E-01	rgb(121,159,234)	1.9914	2,2
Nfatc2	Pik3r3	-0.92779	50.44	-4.4E-01	rgb(122,159,234)	1.9914	2,2
Nkx1-2	Rora	-0.92779	50.44	-4.4E-01	rgb(121,159,234)	1.9914	2,2
Nr4a2	Nfatc2	-0.92779	50.44	-4.4E-01	rgb(122,159,234)	1.9914	2,2
Pou6f1	Efemp2	0.92779	50.44	0.443	rgb(222,132,133)	1.9914	2,2
Ppara	Satb1	0.92779	50.44	0.437	rgb(222,134,134)	1.9914	None
Ppard	Spry1	0.92779	50.44	0.437	rgb(222,133,134)	1.9914	2,2
Rarg	Enthd1	-0.92779	50.44	-4.4E-01	rgb(121,159,234)	1.9914	2,2
Relb	Rasa4	0.92779	50.44	0.44	rgb(222,133,134)	1.9914	2,2
Rorc	Smox	0.92779	50.44	0.441	rgb(222,133,134)	1.9914	2,2
Runx2	Lmo1	0.92779	50.44	0.438	rgb(222,133,134)	1.9914	2,2
Sall4	Capn2	0.92779	50.44	0.443	rgb(222,132,133)	1.9914	2,2
Six5	Tnfsf10	-0.92779	50.44	-4.4E-01	rgb(122,159,234)	1.9914	2,2
Smad3	Aqp3	0.92779	50.44	0.439	rgb(222,133,134)	1.9914	2,2
Smad3	Cyth4	0.92779	50.44	0.438	rgb(222,133,134)	1.9914	None
Smad3	Fam20a	0.92779	50.44	0.437	rgb(222,133,134)	1.9914	None
Smad3	Nt5e	0.92779	50.44	0.444	rgb(222,132,133)	1.9914	None
Smad4	Slc6a6	0.92779	50.44	0.441	rgb(222,133,134)	1.9914	2,2
Smad4	Tubb2b	0.92779	50.44	0.435	rgb(222,134,135)	1.9914	2,2
Sox13	Fam3c	-0.92779	50.44	-4.4E-01	rgb(122,159,234)	1.9914	2,2
Sp140	Cep76	0.92779	50.44	0.438	rgb(222,133,134)	1.9914	2,2
Spib	Nsf	-0.92779	50.44	-4.4E-01	rgb(121,159,234)	1.9914	2,2
Stat1	Irf7	0.92779	50.44	0.445	rgb(222,132,133)	1.9914	2,2
Stat1	Lgals3bp	0.92779	50.44	0.437	rgb(222,133,134)	1.9914	None
Stat2	Amigo2	0.92779	50.44	0.441	rgb(222,133,134)	1.9914	2,2
Stat3	Zfp395	-0.92779	50.44	-4.4E-01	rgb(121,158,234)	1.9914	2,2
Twist1	Trim67	0.92779	50.44	0.444	rgb(222,132,133)	1.9914	2,2
Yy2	Mocos	-0.92779	50.44	-4.4E-01	rgb(121,159,234)	1.9914	2,2
Zbtb1	Pten	0.92779	50.44	0.443	rgb(222,132,133)	1.9914	2,2
Zbtb6	Spred3	-0.92779	50.44	-4.4E-01	rgb(122,159,234)	1.9914	2,2
Zfhx2	Exo1	-0.92779	50.44	-4.4E-01	rgb(121,158,234)	1.9914	2,2
Zfhx3	Galnt12	-0.92779	50.44	-4.4E-01	rgb(122,159,234)	1.9914	2,2
Zfp652	Tnip3	0.92779	50.44	0.437	rgb(222,133,134)	1.9914	None
Adnp	Hist2h2bb	-0.92779	50.44	-4.4E-01	rgb(122,159,234)	1.9914	2,2
Adnp	Zc3hav1l	0.92779	50.44	0.437	rgb(222,134,134)	1.9914	2,2
Aebp2	Abcg2	-0.92779	50.44	-4.4E-01	rgb(121,159,234)	1.9914	2,2
Aebp2	Mafg	0.92779	50.44	0.445	rgb(222,132,133)	1.9914	2,2
Aebp2	Siah1a	0.92779	50.44	0.44	rgb(222,133,134)	1.9914	2,2
Ahdc1	Plxnd1	0.92779	50.44	0.436	rgb(222,134,135)	1.9914	2,2
Akna	Chmp4b	-0.92779	50.44	-4.4E-01	rgb(122,159,234)	1.9914	2,2
Ankzf1	Gys1	0.92779	50.44	0.438	rgb(222,133,134)	1.9914	2,2
Casz1	Aig1	0.92779	50.44	0.435	rgb(222,134,135)	1.9914	2,2
Csrnp1	Socs1	0.92779	50.44	0.44	rgb(222,133,134)	1.9914	2,2
Cxxc5	Tnfsf10	0.92779	50.44	0.441	rgb(222,133,134)	1.9914	2,2
Dpf1	Cysltr1	0.92779	50.44	0.442	rgb(222,133,134)	1.9914	2,2
Dpf1	Rapgef5	0.92779	50.44	0.442	rgb(222,133,134)	1.9914	2,2
Dr1	Chmp4b	-0.92779	50.44	-4.4E-01	rgb(122,159,234)	1.9914	2,2
Dzip1	Abcd3	0.92779	50.44	0.44	rgb(222,133,134)	1.9914	2,2
Dzip1	Otud1	0.92779	50.44	0.442	rgb(222,132,133)	1.9914	2,2
Foxp2	Cacna2d1	0.92779	50.44	0.437	rgb(222,133,134)	1.9914	2,2
Foxp2	Ikzf3	-0.92779	50.44	-4.4E-01	rgb(121,159,234)	1.9914	2,2
Foxp2	Sall4	0.92779	50.44	0.441	rgb(222,133,134)	1.9914	2,2
Jazf1	Rara	-0.92779	50.44	-4.4E-01	rgb(123,160,234)	1.9914	2,2
Lin28b	Neo1	0.92779	50.44	0.442	rgb(222,133,133)	1.9914	2,2
Mtf2	Psmd8	-0.92779	50.44	-4.4E-01	rgb(121,159,234)	1.9914	2,2
Ncoa1	Psme2	-0.92779	50.44	-4.4E-01	rgb(122,159,234)	1.9914	2,2
Ncoa3	Atp11a	0.92779	50.44	0.443	rgb(222,132,133)	1.9914	2,2
Phf20	Tst	0.92779	50.44	0.442	rgb(222,133,133)	1.9914	2,2
Plscr1	Clic4	0.92779	50.44	0.438	rgb(222,133,134)	1.9914	2,2
Plscr1	Plod2	0.92779	50.44	0.437	rgb(222,133,134)	1.9914	2,2
Plscr1	Tmc3	-0.92779	50.44	-4.4E-01	rgb(121,159,234)	1.9914	2,2
Pou5f2	Arg2	0.92779	50.44	0.442	rgb(222,133,134)	1.9914	2,2
Rlf	0610007P14Rik	-0.92779	50.44	-4.4E-01	rgb(121,158,234)	1.9914	2,2
Scml4	Plod3	-0.92779	50.44	-4.4E-01	rgb(121,158,234)	1.9914	2,2
Sgsm2	Plxnc1	0.92779	50.44	0.439	rgb(222,133,134)	1.9914	2,2
Sgsm2	Zfpm1	0.92779	50.44	0.441	rgb(222,133,134)	1.9914	2,2
Tal2	Wisp1	0.92779	50.44	0.439	rgb(222,133,134)	1.9914	2,2
Tigd2	Mcm9	-0.92779	50.44	-4.4E-01	rgb(121,158,234)	1.9914	2,2
Tshz2	B4galt2	0.92779	50.44	0.442	rgb(222,133,133)	1.9914	2,2
Tulp3	Il2ra	0.92779	50.44	0.435	rgb(222,134,135)	1.9914	2,2
Zbtb17	Vamp2	-0.92779	50.44	-4.4E-01	rgb(122,159,234)	1.9914	2,2
Zbtb44	Trove2	0.92779	50.44	0.443	rgb(222,132,133)	1.9914	2,2
Zbtb46	Cd80	0.92779	50.44	0.443	rgb(222,132,133)	1.9914	2,2
Zbtb46	Wnt3	0.92779	50.44	0.44	rgb(222,133,134)	1.9914	2,2
Zbtb48	Slc25a38	0.92779	50.44	0.435	rgb(222,134,135)	1.9914	2,2
Zfp277	Itpr1	-0.92779	50.44	-4.4E-01	rgb(121,158,234)	1.9914	2,2
Zfp280b	Ar	0.92779	50.44	0.44	rgb(222,133,134)	1.9914	2,2
Zfp334	Rnd3	0.92779	50.44	0.441	rgb(222,133,134)	1.9914	2,2
Zfp365	Eda2r	0.92779	50.44	0.442	rgb(222,133,134)	1.9914	2,2
Zfp367	Zfp324	0.92779	50.44	0.437	rgb(222,134,134)	1.9914	2,2
Zfp385a	Gria3	0.92779	50.44	0.439	rgb(222,133,134)	1.9914	2,2
Zfp386	S1pr1	0.92779	50.44	0.436	rgb(222,134,135)	1.9914	2,2
Zfp395	Nrn1	0.92779	50.44	0.442	rgb(222,133,133)	1.9914	2,2
Zfp398	Cnot1	0.92779	50.44	0.436	rgb(222,134,135)	1.9914	2,2
Zfp418	Zcwpw1	0.92779	50.44	0.439	rgb(222,133,134)	1.9914	2,2
Zfp426	Chmp4b	-0.92779	50.44	-4.4E-01	rgb(122,159,234)	1.9914	2,2
Zfp426	Usp44	0.92779	50.44	0.436	rgb(222,134,135)	1.9914	2,2
Zfp516	Clybl	0.92779	50.44	0.442	rgb(222,133,133)	1.9914	2,2
Zfp629	Bpnt1	-0.92779	50.44	-4.4E-01	rgb(122,159,234)	1.9914	2,2
Zfp629	Nkd2	0.92779	50.44	0.441	rgb(222,133,134)	1.9914	2,2
Zfp629	Pcyox1l	-0.92779	50.44	-4.4E-01	rgb(122,159,234)	1.9914	2,2
Zfp629	Tubb6	-0.92779	50.44	-4.4E-01	rgb(121,159,234)	1.9914	2,2
Zfp703	Arsb	0.92779	50.44	0.439	rgb(222,133,134)	1.9914	2,2
Zfp703	Fam20a	-0.92779	50.44	-4.4E-01	rgb(122,159,234)	1.9914	2,2
Zfp750	Ccdc159	0.92779	50.44	0.435	rgb(222,134,135)	1.9914	2,2
Zfp750	Sulf2	0.92779	50.44	0.443	rgb(222,132,133)	1.9914	2,2
Zfp777	Pdxp	0.92779	50.44	0.439	rgb(222,133,134)	1.9914	2,2
Zfp831	Egr3	0.92779	50.44	0.439	rgb(222,133,134)	1.9914	2,2
Zfp9	Ccdc40	0.92779	50.44	0.443	rgb(222,132,133)	1.9914	2,2
Zfp90	Tle2	0.92779	50.44	0.438	rgb(222,133,134)	1.9914	2,2
Zfp91	Fam65c	-0.92779	50.44	-4.4E-01	rgb(122,159,234)	1.9914	2,2
Zfp948	Mtx3	0.92779	50.44	0.439	rgb(222,133,134)	1.9914	2,2
Zik1	Gatsl2	-0.92779	50.44	-4.4E-01	rgb(120,158,234)	1.9914	2,2
Zkscan17	Ddx60	-0.92779	50.44	-4.4E-01	rgb(121,159,234)	1.9914	2,2
Zkscan17	Icam2	-0.92779	50.44	-4.4E-01	rgb(121,159,234)	1.9914	2,2
Zkscan17	Ocrl	0.92779	50.44	0.44	rgb(222,133,134)	1.9914	2,2
Zkscan17	Zfp820	-0.92779	50.44	-4.4E-01	rgb(122,159,234)	1.9914	2,2
Zscan22	Zc3h7b	0.92779	50.44	0.437	rgb(222,134,134)	1.9914	2,2
Klf10	Ifitm3	0.92779	50.44	0.849	rgb(226, 55, 57)	1.9914	2,2
Klf11	Ifitm3	0.92779	50.44	0.849	rgb(226, 55, 57)	1.9914	2,2
Mesp2	Slc1a4	0.92779	50.44	0.849	rgb(226, 55, 57)	1.9914	2,2
Zfp369	Tec	0.92779	50.44	0.849	rgb(226, 55, 57)	1.9914	None
Ahr	Cd274	-0.92603	50.43	-4.3E-01	rgb(124,160,233)	1.9912	2,2
Bach1	H1f0	0.92603	50.43	0.427	rgb(222,135,136)	1.9912	2,2
Bbx	Tiparp	0.92603	50.43	0.431	rgb(222,135,136)	1.9912	None
Bhlhe41	Avpr1a	0.92603	50.43	0.426	rgb(222,136,137)	1.9912	2,2
Bhlhe41	Slc39a10	0.92603	50.43	0.428	rgb(222,135,136)	1.9912	2,2
Cic	Socs3	0.92603	50.43	0.429	rgb(222,135,136)	1.9912	None
Creb3l1	Tmem176b	-0.92603	50.43	-4.3E-01	rgb(124,161,233)	1.9912	2,2
Creb3l2	Ifnar1	-0.92603	50.43	-4.3E-01	rgb(123,160,233)	1.9912	2,2
Creb3l2	Vps37b	-0.92603	50.43	-4.3E-01	rgb(124,160,233)	1.9912	2,2
Cux1	Dhcr7	0.92603	50.43	0.43	rgb(222,135,136)	1.9912	2,2
Cux1	Stk39	0.92603	50.43	0.434	rgb(222,134,135)	1.9912	2,2
Dmrt1	Erv3	-0.92603	50.43	-4.3E-01	rgb(125,161,233)	1.9912	2,2
Dmrt1	Ninj1	-0.92603	50.43	-4.3E-01	rgb(124,160,233)	1.9912	2,2
Dmrt1	Prkd3	0.92603	50.43	0.434	rgb(222,134,135)	1.9912	2,2
Egr2	Leprel4	0.92603	50.43	0.43	rgb(222,135,136)	1.9912	2,2
Fosl1	Cdyl2	0.92603	50.43	0.43	rgb(222,135,136)	1.9912	None
Fosl1	Cxcr2	0.92603	50.43	0.433	rgb(222,134,135)	1.9912	None
Gfi1	Satb1	-0.92603	50.43	-4.3E-01	rgb(124,160,233)	1.9912	2,2
Glis1	Myb	0.92603	50.43	0.426	rgb(222,136,137)	1.9912	2,2
Glis1	Trpm1	0.92603	50.43	0.434	rgb(222,134,135)	1.9912	2,2
Glis2	Pnpla3	0.92603	50.43	0.426	rgb(222,136,137)	1.9912	2,2
Glis3	Pdlim4	0.92603	50.43	0.427	rgb(222,136,136)	1.9912	2,2
Hdx	Fbn2	0.92603	50.43	0.427	rgb(222,136,136)	1.9912	2,2
Hif1a	C3	0.92603	50.43	0.428	rgb(222,135,136)	1.9912	2,2
Hif1a	Kcnc3	0.92603	50.43	0.425	rgb(222,136,137)	1.9912	2,2
Hif3a	Il10	0.92603	50.43	0.433	rgb(222,134,135)	1.9912	2,2
Hif3a	Mndal	-0.92603	50.43	-4.3E-01	rgb(123,160,233)	1.9912	2,2
Isl2	Zfp36l2	-0.92603	50.43	-4.3E-01	rgb(123,160,233)	1.9912	2,2
Klf4	Minpp1	-0.92603	50.43	-4.3E-01	rgb(124,160,233)	1.9912	2,2
Klf9	Sqstm1	-0.92603	50.43	-4.3E-01	rgb(123,160,233)	1.9912	2,2
Lef1	Qser1	0.92603	50.43	0.434	rgb(222,134,135)	1.9912	2,2
Mafb	Egr3	-0.92603	50.43	-4.3E-01	rgb(124,160,233)	1.9912	2,2
Mafg	Ddit3	0.92603	50.43	0.429	rgb(222,135,136)	1.9912	2,2
Meis1	Il17f	0.92603	50.43	0.429	rgb(222,135,136)	1.9912	None
Mga	Tspan2	0.92603	50.43	0.428	rgb(222,135,136)	1.9912	2,2
Nfatc1	Mylk2	0.92603	50.43	0.433	rgb(222,134,135)	1.9912	2,2
Nfe2l2	Npr1	0.92603	50.43	0.428	rgb(222,135,136)	1.9912	2,2
Nfia	Cdk6	-0.92603	50.43	-4.3E-01	rgb(125,161,233)	1.9912	2,2
Nfia	St8sia6	0.92603	50.43	0.435	rgb(222,134,135)	1.9912	2,2
Nfkb2	Lamc1	0.92603	50.43	0.432	rgb(222,134,135)	1.9912	2,2
Nr1d1	Il23r	0.92603	50.43	0.43	rgb(222,135,136)	1.9912	None
Nr3c2	Asph	0.92603	50.43	0.428	rgb(222,135,136)	1.9912	None
Nr4a1	Epb4.1l1	-0.92603	50.43	-4.3E-01	rgb(124,160,233)	1.9912	2,2
Nr4a3	Capg	0.92603	50.43	0.427	rgb(222,135,136)	1.9912	2,2
Nr4a3	Gstt3	0.92603	50.43	0.428	rgb(222,135,136)	1.9912	2,2
Osr2	Cadm4	-0.92603	50.43	-4.3E-01	rgb(123,160,233)	1.9912	2,2
Osr2	Serpinc1	-0.92603	50.43	-4.3E-01	rgb(123,160,234)	1.9912	2,2
Pknox1	Tnni1	-0.92603	50.43	-4.3E-01	rgb(123,160,233)	1.9912	2,2
Pparg	Nkain1	-0.92603	50.43	-4.3E-01	rgb(123,160,233)	1.9912	2,2
Rara	Dmxl2	-0.92603	50.43	-4.3E-01	rgb(125,161,233)	1.9912	2,2
Rarg	Stat3	0.92603	50.43	0.428	rgb(222,135,136)	1.9912	2,2
Rfx2	Phf6	-0.92603	50.43	-4.3E-01	rgb(124,160,233)	1.9912	2,2
Rfx2	Plekha1	-0.92603	50.43	-4.3E-01	rgb(123,160,233)	1.9912	2,2
Rreb1	Igf2r	0.92603	50.43	0.431	rgb(222,135,135)	1.9912	2,2
Runx3	Creb3l2	-0.92603	50.43	-4.3E-01	rgb(123,160,233)	1.9912	2,2
Six4	Pgrmc1	-0.92603	50.43	-4.3E-01	rgb(124,160,233)	1.9912	2,2
Smad3	Gpsm2	0.92603	50.43	0.429	rgb(222,135,136)	1.9912	2,2
Smad3	Prss46	0.92603	50.43	0.434	rgb(222,134,135)	1.9912	2,2
Smad3	Rora	0.92603	50.43	0.426	rgb(222,136,136)	1.9912	None
Smad3	Ust	0.92603	50.43	0.435	rgb(222,134,135)	1.9912	None
Smad4	Pde7a	0.92603	50.43	0.435	rgb(222,134,135)	1.9912	2,2
Snai2	Sp6	0.92603	50.43	0.434	rgb(222,134,135)	1.9912	2,2
Snai3	Mccc2	-0.92603	50.43	-4.3E-01	rgb(124,160,233)	1.9912	2,2
Sox13	Nbl1	-0.92603	50.43	-4.3E-01	rgb(124,161,233)	1.9912	2,2
Spib	Rap2b	0.92603	50.43	0.433	rgb(222,134,135)	1.9912	2,2
Stat2	Inadl	0.92603	50.43	0.429	rgb(222,135,136)	1.9912	None
Stat2	Kcnk6	-0.92603	50.43	-4.3E-01	rgb(125,161,233)	1.9912	2,2
Stat2	Oas1b	0.92603	50.43	0.428	rgb(222,135,136)	1.9912	None
Stat4	Il24	0.92603	50.43	0.431	rgb(222,135,135)	1.9912	2,2
Stat5b	Fndc3a	0.92603	50.43	0.43	rgb(222,135,136)	1.9912	2,2
Tcf12	Smtn	0.92603	50.43	0.428	rgb(222,135,136)	1.9912	2,2
Tead1	Spn	0.92603	50.43	0.426	rgb(222,136,136)	1.9912	2,2
Tef	Slc6a9	0.92603	50.43	0.432	rgb(222,135,135)	1.9912	None
Thap1	Agl	-0.92603	50.43	-4.3E-01	rgb(125,161,233)	1.9912	2,2
Twist1	Csf2	-0.92603	50.43	-4.3E-01	rgb(125,161,233)	1.9912	2,2
Usf2	Tnip3	-0.92603	50.43	-4.3E-01	rgb(124,160,233)	1.9912	2,2
Zbtb1	Cnnm1	-0.92603	50.43	-4.3E-01	rgb(123,160,233)	1.9912	2,2
Zfp148	Neat1	0.92603	50.43	0.427	rgb(222,135,136)	1.9912	None
Zfp281	Ppard	0.92603	50.43	0.434	rgb(222,134,135)	1.9912	None
Zscan10	Abhd2	-0.92603	50.43	-4.3E-01	rgb(125,161,233)	1.9912	2,2
Zscan10	Pla2g4c	0.92603	50.43	0.43	rgb(222,135,136)	1.9912	2,2
A430033K04Rik	Sorl1	-0.92603	50.43	-4.3E-01	rgb(124,160,233)	1.9912	2,2
Aebp2	Etv6	0.92603	50.43	0.428	rgb(222,135,136)	1.9912	2,2
Aebp2	Hif1a	0.92603	50.43	0.429	rgb(222,135,136)	1.9912	2,2
Aebp2	Mndal	-0.92603	50.43	-4.3E-01	rgb(124,161,233)	1.9912	2,2
Ccdc17	Lmo2	0.92603	50.43	0.429	rgb(222,135,136)	1.9912	2,2
Csrnp1	Arhgef10	0.92603	50.43	0.427	rgb(222,136,136)	1.9912	2,2
Csrnp1	Osm	0.92603	50.43	0.426	rgb(222,136,136)	1.9912	2,2
Cxxc5	Myo1e	0.92603	50.43	0.426	rgb(222,136,136)	1.9912	2,2
Dpf1	Il23r	0.92603	50.43	0.428	rgb(222,135,136)	1.9912	2,2
Dr1	Mboat7	0.92603	50.43	0.43	rgb(222,135,136)	1.9912	2,2
Drap1	Rpl36al	0.92603	50.43	0.432	rgb(222,134,135)	1.9912	2,2
Dzip1	Kctd17	-0.92603	50.43	-4.3E-01	rgb(123,160,234)	1.9912	2,2
Eea1	Dusp14	0.92603	50.43	0.432	rgb(222,134,135)	1.9912	2,2
Foxp1	Scrt1	-0.92603	50.43	-4.3E-01	rgb(125,161,233)	1.9912	2,2
Hmgb3	Grpr	0.92603	50.43	0.431	rgb(222,135,136)	1.9912	2,2
Hmgb3	Ly9	0.92603	50.43	0.43	rgb(222,135,136)	1.9912	2,2
Jazf1	Inpp4a	0.92603	50.43	0.434	rgb(222,134,135)	1.9912	2,2
Jazf1	Tnfsf9	0.92603	50.43	0.435	rgb(222,134,135)	1.9912	2,2
Kdm5b	Rasgef1b	-0.92603	50.43	-4.3E-01	rgb(124,161,233)	1.9912	2,2
Klf6	Cdh3	-0.92603	50.43	-4.3E-01	rgb(124,160,233)	1.9912	2,2
L3mbtl3	Itga3	-0.92603	50.43	-4.3E-01	rgb(124,160,233)	1.9912	2,2
Lcorl	Tmem17	-0.92603	50.43	-4.3E-01	rgb(123,160,233)	1.9912	2,2
Mxd1	Hunk	-0.92603	50.43	-4.3E-01	rgb(123,160,233)	1.9912	2,2
Mxd3	Cdkn2c	0.92603	50.43	0.431	rgb(222,135,136)	1.9912	2,2
Nacc2	Gyltl1b	0.92603	50.43	0.43	rgb(222,135,136)	1.9912	2,2
Naif1	Tmem173	0.92603	50.43	0.427	rgb(222,135,136)	1.9912	2,2
Ncoa1	Kif5c	0.92603	50.43	0.432	rgb(222,134,135)	1.9912	2,2
Ncoa3	Malt1	0.92603	50.43	0.427	rgb(222,135,136)	1.9912	2,2
Ncoa3	Rpp14	-0.92603	50.43	-4.3E-01	rgb(123,160,234)	1.9912	2,2
Ncoa3	Trappc10	0.92603	50.43	0.431	rgb(222,135,136)	1.9912	2,2
Purb	Runx1	0.92603	50.43	0.431	rgb(222,135,136)	1.9912	2,2
Satb1	Ccdc141	-0.92603	50.43	-4.3E-01	rgb(124,161,233)	1.9912	2,2
Satb1	Epas1	0.92603	50.43	0.434	rgb(222,134,135)	1.9912	2,2
Satb1	Nt5e	-0.92603	50.43	-4.3E-01	rgb(124,161,233)	1.9912	2,2
Scmh1	Inpp5a	0.92603	50.43	0.431	rgb(222,135,136)	1.9912	2,2
Scml4	Itm2a	0.92603	50.43	0.431	rgb(222,135,135)	1.9912	2,2
Sgsm2	Cul9	0.92603	50.43	0.426	rgb(222,136,137)	1.9912	2,2
Sp6	Marcks	0.92603	50.43	0.427	rgb(222,135,136)	1.9912	2,2
Tal2	Pnoc	0.92603	50.43	0.429	rgb(222,135,136)	1.9912	2,2
Tet2	Hspb7	0.92603	50.43	0.435	rgb(222,134,135)	1.9912	2,2
Zbtb10	Ifit1	0.92603	50.43	0.431	rgb(222,135,136)	1.9912	2,2
Zbtb46	Dlc1	0.92603	50.43	0.429	rgb(222,135,136)	1.9912	2,2
Zbtb5	D930020B18Rik	-0.92603	50.43	-4.3E-01	rgb(123,160,233)	1.9912	2,2
Zeb2	Stx1a	-0.92603	50.43	-4.3E-01	rgb(124,161,233)	1.9912	2,2
Zfp111	Pparg	0.92603	50.43	0.433	rgb(222,134,135)	1.9912	2,2
Zfp277	Amz2	0.92603	50.43	0.432	rgb(222,135,135)	1.9912	2,2
Zfp277	Zkscan17	0.92603	50.43	0.427	rgb(222,135,136)	1.9912	2,2
Zfp362	Ttyh3	0.92603	50.43	0.429	rgb(222,135,136)	1.9912	2,2
Zfp365	Tef	0.92603	50.43	0.434	rgb(222,134,135)	1.9912	2,2
Zfp385a	Tex261	0.92603	50.43	0.433	rgb(222,134,135)	1.9912	2,2
Zfp407	Slc5a10	0.92603	50.43	0.435	rgb(222,134,135)	1.9912	2,2
Zfp420	Gpr182	0.92603	50.43	0.434	rgb(222,134,135)	1.9912	2,2
Zfp429	Mtmr7	0.92603	50.43	0.432	rgb(222,135,135)	1.9912	2,2
Zfp473	Flot2	0.92603	50.43	0.43	rgb(222,135,136)	1.9912	2,2
Zfp516	Clk3	0.92603	50.43	0.426	rgb(222,136,137)	1.9912	2,2
Zfp536	Gzmb	0.92603	50.43	0.432	rgb(222,135,135)	1.9912	2,2
Zfp536	Ly6c2	0.92603	50.43	0.432	rgb(222,134,135)	1.9912	2,2
Zfp536	Mir25	-0.92603	50.43	-4.3E-01	rgb(124,160,233)	1.9912	2,2
Zfp536	Oit3	0.92603	50.43	0.427	rgb(222,135,136)	1.9912	2,2
Zfp580	Psmd8	0.92603	50.43	0.426	rgb(222,136,136)	1.9912	2,2
Zfp60	Uchl1	-0.92603	50.43	-4.3E-01	rgb(124,161,233)	1.9912	2,2
Zfp606	Ripk1	-0.92603	50.43	-4.3E-01	rgb(125,161,233)	1.9912	2,2
Zfp629	Trpv2	-0.92603	50.43	-4.3E-01	rgb(124,161,233)	1.9912	2,2
Zfp629	Zfp90	0.92603	50.43	0.431	rgb(222,135,136)	1.9912	2,2
Zfp651	Fam43a	0.92603	50.43	0.425	rgb(222,136,137)	1.9912	2,2
Zfp667	Ptges	0.92603	50.43	0.427	rgb(222,135,136)	1.9912	2,2
Zfp703	Zfpm1	0.92603	50.43	0.432	rgb(222,135,135)	1.9912	2,2
Zfp750	Dnm3os	0.92603	50.43	0.429	rgb(222,135,136)	1.9912	2,2
Zfp770	Tcf25	-0.92603	50.43	-4.3E-01	rgb(124,160,233)	1.9912	2,2
Zfp775	Asap1	-0.92603	50.43	-4.3E-01	rgb(123,160,233)	1.9912	2,2
Zfp790	Tspyl4	0.92603	50.43	0.43	rgb(222,135,136)	1.9912	2,2
Zfp869	Dhcr24	-0.92603	50.43	-4.3E-01	rgb(124,161,233)	1.9912	2,2
Zfp9	Gkap1	0.92603	50.43	0.432	rgb(222,135,135)	1.9912	2,2
Zfp90	Dnaja4	0.92603	50.43	0.43	rgb(222,135,136)	1.9912	2,2
Zfp951	Rab4a	-0.92603	50.43	-4.3E-01	rgb(124,160,233)	1.9912	2,2
Zfp960	Ttbk2	0.92603	50.43	0.428	rgb(222,135,136)	1.9912	2,2
Zfp961	Pcsk1	-0.92603	50.43	-4.3E-01	rgb(123,160,233)	1.9912	2,2
Zhx2	Trove2	-0.92603	50.43	-4.3E-01	rgb(123,160,233)	1.9912	2,2
Zscan29	Prox2	0.92603	50.43	0.434	rgb(222,134,135)	1.9912	2,2
Hmga1	Jakmip1	0.92603	50.43	0.849	rgb(226, 55, 57)	1.9912	None
Mesp2	Slc3a2	0.92603	50.43	0.849	rgb(226, 55, 57)	1.9912	2,2
Ahrr	Erap1	0.92427	50.42	0.419	rgb(222,137,138)	1.991	2,2
Atf3	Haao	-0.92427	50.42	-4.2E-01	rgb(125,161,233)	1.991	2,2
Atf6	Ptprf	0.92427	50.42	0.415	rgb(222,138,138)	1.991	2,2
Bhlhe41	Mt2	-0.92427	50.42	-4.2E-01	rgb(125,161,233)	1.991	2,2
Bhlhe41	Psph	0.92427	50.42	0.422	rgb(222,136,137)	1.991	2,2
Cebpb	Cdkn2d	0.92427	50.42	0.421	rgb(222,137,137)	1.991	None
Cic	Bcl3	0.92427	50.42	0.421	rgb(222,137,137)	1.991	2,2
Cic	Socs2	0.92427	50.42	0.419	rgb(222,137,138)	1.991	2,2
Cic	Tex261	0.92427	50.42	0.417	rgb(222,137,138)	1.991	2,2
Clock	Stk39	-0.92427	50.42	-4.2E-01	rgb(126,162,233)	1.991	2,2
Dmrt1	Inpp4a	0.92427	50.42	0.416	rgb(222,138,138)	1.991	2,2
Dmrta2	N4bp2l1	0.92427	50.42	0.425	rgb(222,136,137)	1.991	2,2
Egr2	5430427O19Rik	-0.92427	50.42	-4.2E-01	rgb(126,162,233)	1.991	2,2
Egr2	Crtam	0.92427	50.42	0.417	rgb(222,137,138)	1.991	2,2
Egr2	Rcan3	0.92427	50.42	0.425	rgb(222,136,137)	1.991	None
Fosl1	Mt2	0.92427	50.42	0.424	rgb(222,136,137)	1.991	None
Fosl2	Evpl	0.92427	50.42	0.418	rgb(222,137,138)	1.991	2,2
Foxf2	Scyl2	0.92427	50.42	0.423	rgb(222,136,137)	1.991	2,2
Foxf2	Slco4a1	0.92427	50.42	0.424	rgb(222,136,137)	1.991	2,2
Gabpa	Rpp14	0.92427	50.42	0.418	rgb(222,137,138)	1.991	2,2
Gzf1	Rab20	-0.92427	50.42	-4.2E-01	rgb(126,161,233)	1.991	2,2
Hes1	Plxna1	0.92427	50.42	0.419	rgb(222,137,138)	1.991	None
Hes5	Alcam	0.92427	50.42	0.417	rgb(222,137,138)	1.991	2,2
Hif1a	Cox7a1	0.92427	50.42	0.423	rgb(222,136,137)	1.991	2,2
Hmg20b	Aste1	0.92427	50.42	0.419	rgb(222,137,138)	1.991	2,2
Hmg20b	Ppm1f	0.92427	50.42	0.422	rgb(222,136,137)	1.991	2,2
Hmga2	Foxf2	-0.92427	50.42	-4.2E-01	rgb(126,161,233)	1.991	2,2
Hmx3	Crem	0.92427	50.42	0.422	rgb(222,136,137)	1.991	None
Hoxb1	Fxyd7	0.92427	50.42	0.424	rgb(222,136,137)	1.991	2,2
Hoxd4	Ern1	0.92427	50.42	0.418	rgb(222,137,138)	1.991	2,2
Hsf2	4930506M07Rik	0.92427	50.42	0.422	rgb(222,136,137)	1.991	2,2
Hsf2	Cyp2d22	-0.92427	50.42	-4.2E-01	rgb(126,162,233)	1.991	2,2
Ikzf3	Slc11a1	-0.92427	50.42	-4.2E-01	rgb(127,162,233)	1.991	2,2
Ikzf5	Klrk1	-0.92427	50.42	-4.2E-01	rgb(126,162,233)	1.991	2,2
Irf2	Eomes	0.92427	50.42	0.417	rgb(222,137,138)	1.991	2,2
Irf7	Cep76	0.92427	50.42	0.421	rgb(222,137,138)	1.991	2,2
Irf8	Tapbp	0.92427	50.42	0.416	rgb(222,138,138)	1.991	None
Irf9	Il6	0.92427	50.42	0.425	rgb(222,136,137)	1.991	2,2
Irf9	Irf7	0.92427	50.42	0.422	rgb(222,136,137)	1.991	2,2
Irf9	Rsad2	0.92427	50.42	0.418	rgb(222,137,138)	1.991	None
Isl2	Ptprf	-0.92427	50.42	-4.2E-01	rgb(126,162,233)	1.991	2,2
Lef1	Trim66	-0.92427	50.42	-4.2E-01	rgb(126,162,233)	1.991	2,2
Mafg	Zfp609	-0.92427	50.42	-4.2E-01	rgb(126,162,233)	1.991	2,2
Meis2	Ncoa2	0.92427	50.42	0.415	rgb(222,138,139)	1.991	None
Mlxipl	Arhgap26	-0.92427	50.42	-4.2E-01	rgb(127,162,233)	1.991	2,2
Nfat5	Insl3	-0.92427	50.42	-4.2E-01	rgb(125,161,233)	1.991	2,2
Nfat5	Sla2	0.92427	50.42	0.423	rgb(222,136,137)	1.991	2,2
Nfatc1	Qrich1	0.92427	50.42	0.422	rgb(222,136,137)	1.991	2,2
Nfia	Gypc	0.92427	50.42	0.42	rgb(222,137,138)	1.991	None
Nr1d1	Avpi1	0.92427	50.42	0.418	rgb(222,137,138)	1.991	2,2
Nr1i3	Tnk2	0.92427	50.42	0.423	rgb(222,136,137)	1.991	None
Nr3c2	Serpinf1	0.92427	50.42	0.421	rgb(222,137,137)	1.991	2,2
Nr4a1	BC018473	0.92427	50.42	0.425	rgb(222,136,137)	1.991	2,2
Plag1	Anxa11	0.92427	50.42	0.416	rgb(222,137,138)	1.991	2,2
Rfx7	Atcay	0.92427	50.42	0.42	rgb(222,137,138)	1.991	2,2
Rora	Xylt2	0.92427	50.42	0.418	rgb(222,137,138)	1.991	2,2
Rxra	Dennd2a	0.92427	50.42	0.423	rgb(222,136,137)	1.991	None
Rxra	Lmo7	0.92427	50.42	0.422	rgb(222,136,137)	1.991	None
Sall4	Rnf170	-0.92427	50.42	-4.2E-01	rgb(125,161,233)	1.991	2,2
Six5	Zfp239	0.92427	50.42	0.419	rgb(222,137,138)	1.991	None
Smad3	B3gnt2	-0.92427	50.42	-4.2E-01	rgb(126,161,233)	1.991	2,2
Sox13	Gpr83	-0.92427	50.42	-4.2E-01	rgb(125,161,233)	1.991	2,2
Sox13	Rgs16	-0.92427	50.42	-4.2E-01	rgb(127,162,233)	1.991	2,2
Spib	Apobec1	0.92427	50.42	0.418	rgb(222,137,138)	1.991	2,2
Stat1	2010002M12Rik	0.92427	50.42	0.42	rgb(222,137,138)	1.991	2,2
Stat1	Ikzf4	0.92427	50.42	0.42	rgb(222,137,138)	1.991	None
Stat2	Ddx60	0.92427	50.42	0.418	rgb(222,137,138)	1.991	None
Stat2	Gbp4	0.92427	50.42	0.416	rgb(222,138,138)	1.991	None
Stat5b	Pqlc1	0.92427	50.42	0.416	rgb(222,137,138)	1.991	2,2
Tbx21	Arhgef6	-0.92427	50.42	-4.2E-01	rgb(125,161,233)	1.991	2,2
Tef	Chac1	0.92427	50.42	0.417	rgb(222,137,138)	1.991	2,2
Thap1	Bcar1	-0.92427	50.42	-4.2E-01	rgb(126,161,233)	1.991	None
Vax2	Samd9l	-0.92427	50.42	-4.2E-01	rgb(126,162,233)	1.991	2,2
Zbtb33	Mfge8	-0.92427	50.42	-4.2E-01	rgb(125,161,233)	1.991	2,2
Zbtb7b	Tab2	0.92427	50.42	0.424	rgb(222,136,137)	1.991	2,2
Zfhx2	Gstt3	-0.92427	50.42	-4.2E-01	rgb(126,161,233)	1.991	2,2
Zfhx3	C2cd4b	0.92427	50.42	0.425	rgb(222,136,137)	1.991	2,2
Zfp182	Itgam	-0.92427	50.42	-4.2E-01	rgb(125,161,233)	1.991	2,2
Zfp263	Raph1	0.92427	50.42	0.423	rgb(222,136,137)	1.991	None
Zfp467	Socs2	0.92427	50.42	0.422	rgb(222,136,137)	1.991	2,2
Zfp523	Zc3h7b	0.92427	50.42	0.419	rgb(222,137,138)	1.991	2,2
Zfp652	Fam189b	0.92427	50.42	0.419	rgb(222,137,138)	1.991	2,2
Zfp711	Cish	0.92427	50.42	0.419	rgb(222,137,138)	1.991	None
Zfx	Ralb	-0.92427	50.42	-4.2E-01	rgb(127,162,233)	1.991	2,2
Aebp2	Gimap8	0.92427	50.42	0.421	rgb(222,137,137)	1.991	2,2
Aebp2	Hook2	0.92427	50.42	0.416	rgb(222,138,138)	1.991	2,2
Aebp2	Spp1	-0.92427	50.42	-4.2E-01	rgb(126,162,233)	1.991	2,2
Akna	Ms4a6c	0.92427	50.42	0.423	rgb(222,136,137)	1.991	2,2
Ankzf1	Xpnpep1	0.92427	50.42	0.424	rgb(222,136,137)	1.991	2,2
Atmin	Slc15a1	-0.92427	50.42	-4.2E-01	rgb(125,161,233)	1.991	2,2
Casz1	Cdc42ep3	0.92427	50.42	0.418	rgb(222,137,138)	1.991	2,2
Dot1l	Gmfg	-0.92427	50.42	-4.2E-01	rgb(126,162,233)	1.991	2,2
Dot1l	Ypel5	-0.92427	50.42	-4.2E-01	rgb(125,161,233)	1.991	2,2
Dpf1	Cpne6	0.92427	50.42	0.416	rgb(222,138,138)	1.991	2,2
Drap1	Sepw1	0.92427	50.42	0.417	rgb(222,137,138)	1.991	2,2
Dzip1	Rgs1	-0.92427	50.42	-4.2E-01	rgb(125,161,233)	1.991	2,2
Fbxl19	Wrnip1	0.92427	50.42	0.418	rgb(222,137,138)	1.991	2,2
Foxp1	Pdcd1lg2	0.92427	50.42	0.415	rgb(222,138,139)	1.991	2,2
Hmgb1	Ssbp4	0.92427	50.42	0.416	rgb(222,138,138)	1.991	2,2
Hmgb3	Rabggta	-0.92427	50.42	-4.2E-01	rgb(127,162,233)	1.991	2,2
Kdm5b	Olfm2	-0.92427	50.42	-4.2E-01	rgb(126,161,233)	1.991	2,2
Klf10	Smurf2	0.92427	50.42	0.415	rgb(222,138,139)	1.991	2,2
Mtf2	Smek2	0.92427	50.42	0.418	rgb(222,137,138)	1.991	2,2
Nacc2	Fgfr1	0.92427	50.42	0.425	rgb(222,136,137)	1.991	2,2
Ncoa1	E330009J07Rik	0.92427	50.42	0.418	rgb(222,137,138)	1.991	2,2
Ncoa1	Lrfn1	0.92427	50.42	0.418	rgb(222,137,138)	1.991	2,2
Ncoa3	Coro7	0.92427	50.42	0.424	rgb(222,136,137)	1.991	2,2
Phf20	Eng	-0.92427	50.42	-4.2E-01	rgb(125,161,233)	1.991	2,2
Satb1	Cmtm7	-0.92427	50.42	-4.2E-01	rgb(126,162,233)	1.991	2,2
Satb1	Spib	-0.92427	50.42	-4.2E-01	rgb(125,161,233)	1.991	2,2
Satb2	Rbfox2	0.92427	50.42	0.416	rgb(222,138,138)	1.991	2,2
Sgsm2	Lgals1	-0.92427	50.42	-4.2E-01	rgb(126,162,233)	1.991	2,2
Sgsm2	Nsmaf	0.92427	50.42	0.419	rgb(222,137,138)	1.991	2,2
Sgsm2	Nupr1	-0.92427	50.42	-4.2E-01	rgb(127,162,233)	1.991	2,2
Skil	Zbtb4	0.92427	50.42	0.422	rgb(222,136,137)	1.991	2,2
Son	Tsc1	0.92427	50.42	0.42	rgb(222,137,138)	1.991	2,2
Terf1	Hif1a	-0.92427	50.42	-4.2E-01	rgb(125,161,233)	1.991	2,2
Tet2	Hemk1	0.92427	50.42	0.417	rgb(222,137,138)	1.991	2,2
Tfdp2	Oxct1	0.92427	50.42	0.42	rgb(222,137,138)	1.991	2,2
Tigd2	Spry1	-0.92427	50.42	-4.2E-01	rgb(126,162,233)	1.991	2,2
Tigd2	Znrf1	0.92427	50.42	0.421	rgb(222,137,137)	1.991	2,2
Ybx2	Fam198a	0.92427	50.42	0.42	rgb(222,137,138)	1.991	2,2
Zbtb10	Vgll4	0.92427	50.42	0.424	rgb(222,136,137)	1.991	2,2
Zbtb17	Fam57a	-0.92427	50.42	-4.2E-01	rgb(126,161,233)	1.991	2,2
Zbtb44	Klf13	0.92427	50.42	0.424	rgb(222,136,137)	1.991	2,2
Zbtb46	Kif13b	0.92427	50.42	0.419	rgb(222,137,138)	1.991	2,2
Zfp280b	Lgals7	0.92427	50.42	0.423	rgb(222,136,137)	1.991	2,2
Zfp280b	Snx10	-0.92427	50.42	-4.2E-01	rgb(126,162,233)	1.991	2,2
Zfp280b	Xcr1	-0.92427	50.42	-4.2E-01	rgb(126,162,233)	1.991	2,2
Zfp296	Trib2	-0.92427	50.42	-4.2E-01	rgb(126,162,233)	1.991	2,2
Zfp318	Npc2	-0.92427	50.42	-4.2E-01	rgb(125,161,233)	1.991	2,2
Zfp362	Tmprss3	0.92427	50.42	0.42	rgb(222,137,138)	1.991	2,2
Zfp365	9030617O03Rik	0.92427	50.42	0.425	rgb(222,136,137)	1.991	2,2
Zfp365	Cnn2	-0.92427	50.42	-4.2E-01	rgb(127,162,233)	1.991	2,2
Zfp367	Myo18a	0.92427	50.42	0.418	rgb(222,137,138)	1.991	2,2
Zfp385a	Dnm3	0.92427	50.42	0.418	rgb(222,137,138)	1.991	2,2
Zfp414	Rab4b	0.92427	50.42	0.423	rgb(222,136,137)	1.991	2,2
Zfp426	Hspb7	0.92427	50.42	0.423	rgb(222,136,137)	1.991	2,2
Zfp526	Fut8	-0.92427	50.42	-4.2E-01	rgb(126,162,233)	1.991	2,2
Zfp532	Mafb	0.92427	50.42	0.424	rgb(222,136,137)	1.991	2,2
Zfp536	Gm6225	-0.92427	50.42	-4.2E-01	rgb(125,161,233)	1.991	2,2
Zfp574	Mboat7	0.92427	50.42	0.42	rgb(222,137,138)	1.991	2,2
Zfp608	Exoc2	0.92427	50.42	0.422	rgb(222,136,137)	1.991	2,2
Zfp608	Kcna3	-0.92427	50.42	-4.2E-01	rgb(126,162,233)	1.991	2,2
Zfp608	Trim24	0.92427	50.42	0.416	rgb(222,138,138)	1.991	2,2
Zfp612	Tmem98	0.92427	50.42	0.418	rgb(222,137,138)	1.991	2,2
Zfp629	Fgfr1	0.92427	50.42	0.425	rgb(222,136,137)	1.991	2,2
Zfp629	Tmem19	-0.92427	50.42	-4.2E-01	rgb(127,162,233)	1.991	2,2
Zfp750	Rcan3	-0.92427	50.42	-4.2E-01	rgb(126,162,233)	1.991	2,2
Zfp768	Pard3	0.92427	50.42	0.419	rgb(222,137,138)	1.991	2,2
Zfp808	D130040H23Rik	0.92427	50.42	0.424	rgb(222,136,137)	1.991	2,2
Zfp808	Pla2g4c	0.92427	50.42	0.422	rgb(222,136,137)	1.991	2,2
Zfp827	Rreb1	0.92427	50.42	0.418	rgb(222,137,138)	1.991	2,2
Zfp869	Dock7	-0.92427	50.42	-4.2E-01	rgb(127,162,233)	1.991	2,2
Zfp9	Extl3	-0.92427	50.42	-4.2E-01	rgb(126,162,233)	1.991	2,2
Zfp960	Lhx2	0.92427	50.42	0.415	rgb(222,138,139)	1.991	2,2
Zhx2	Cyth3	0.92427	50.42	0.424	rgb(222,136,137)	1.991	2,2
Zhx2	Myo3b	-0.92427	50.42	-4.2E-01	rgb(127,162,233)	1.991	2,2
Zhx2	Wdr81	-0.92427	50.42	-4.2E-01	rgb(126,162,233)	1.991	2,2
Zkscan17	Psd2	-0.92427	50.42	-4.2E-01	rgb(126,162,233)	1.991	2,2
Zkscan17	Rabggta	0.92427	50.42	0.418	rgb(222,137,138)	1.991	2,2
Foxp1	Pdcd1lg2	0.92427	50.42	0.849	rgb(226, 55, 57)	1.991	2,2
Foxp1	Stc2	0.92427	50.42	0.849	rgb(226, 55, 57)	1.991	2,2
Foxp2	Pdcd1lg2	0.92427	50.42	0.849	rgb(226, 55, 57)	1.991	2,2
Foxp2	Stc2	0.92427	50.42	0.849	rgb(226, 55, 57)	1.991	2,2
Foxp4	Pdcd1lg2	0.92427	50.42	0.849	rgb(226, 55, 57)	1.991	2,2
Foxp4	Stc2	0.92427	50.42	0.849	rgb(226, 55, 57)	1.991	2,2
Arntl2	Extl3	-0.92251	50.41	-4.1E-01	rgb(128,163,233)	1.9908	2,2
Batf3	Mmp7	0.92251	50.41	0.412	rgb(222,138,139)	1.9908	2,2
Bhlhe40	Tnk2	0.92251	50.41	0.41	rgb(222,139,140)	1.9908	2,2
Bhlhe41	2210013O21Rik	-0.92251	50.41	-4.1E-01	rgb(129,164,232)	1.9908	2,2
Creb3l1	Rxra	-0.92251	50.41	-4.1E-01	rgb(128,163,233)	1.9908	2,2
Deaf1	Fam188b	-0.92251	50.41	-4.1E-01	rgb(129,163,232)	1.9908	2,2
Egr1	Dctpp1	0.92251	50.41	0.414	rgb(222,138,139)	1.9908	None
Egr2	Nr4a1	0.92251	50.41	0.407	rgb(221,139,140)	1.9908	2,2
Fli1	4632428N05Rik	0.92251	50.41	0.411	rgb(222,138,139)	1.9908	2,2
Fosl1	Agpat3	0.92251	50.41	0.41	rgb(222,139,139)	1.9908	None
Foxh1	Mtmr7	-0.92251	50.41	-4.1E-01	rgb(128,163,233)	1.9908	2,2
Foxn2	Arhgef6	0.92251	50.41	0.411	rgb(222,139,139)	1.9908	2,2
Foxs1	Grhl2	-0.92251	50.41	-4.1E-01	rgb(128,163,233)	1.9908	2,2
Gfi1	Rasal1	-0.92251	50.41	-4.1E-01	rgb(129,163,232)	1.9908	2,2
Gli3	Cd5l	0.92251	50.41	0.409	rgb(222,139,140)	1.9908	2,2
Glis2	Bcl2a1d	0.92251	50.41	0.405	rgb(221,140,140)	1.9908	2,2
Glis3	Ly6c1	0.92251	50.41	0.408	rgb(221,139,140)	1.9908	2,2
Hes5	Slc30a3	0.92251	50.41	0.405	rgb(221,140,140)	1.9908	None
Hif1a	Appl2	0.92251	50.41	0.409	rgb(222,139,140)	1.9908	2,2
Hif1a	Tle6	0.92251	50.41	0.411	rgb(222,138,139)	1.9908	2,2
Hif3a	Timp1	0.92251	50.41	0.41	rgb(222,139,140)	1.9908	2,2
Hmg20b	Gfod1	0.92251	50.41	0.41	rgb(222,139,140)	1.9908	2,2
Hsf1	Slc9a2	-0.92251	50.41	-4.1E-01	rgb(129,163,232)	1.9908	2,2
Ikzf3	Pla1a	-0.92251	50.41	-4.1E-01	rgb(128,163,233)	1.9908	2,2
Ikzf5	Il1r1	0.92251	50.41	0.413	rgb(222,138,139)	1.9908	2,2
Isl2	2810459M11Rik	0.92251	50.41	0.409	rgb(222,139,140)	1.9908	2,2
Jdp2	Ankrd55	0.92251	50.41	0.415	rgb(222,138,139)	1.9908	2,2
Kdm2b	Bcor	-0.92251	50.41	-4.1E-01	rgb(128,163,233)	1.9908	2,2
Klf4	Kcnk7	0.92251	50.41	0.411	rgb(222,138,139)	1.9908	None
Lhx6	Tspan17	0.92251	50.41	0.411	rgb(222,138,139)	1.9908	2,2
Lin54	Hist1h1a	0.92251	50.41	0.409	rgb(221,139,140)	1.9908	2,2
Mga	Cacna1s	0.92251	50.41	0.406	rgb(221,140,140)	1.9908	2,2
Mxi1	Cyb5rl	0.92251	50.41	0.408	rgb(221,139,140)	1.9908	2,2
Myc	H2-Ob	-0.92251	50.41	-4.1E-01	rgb(127,162,233)	1.9908	2,2
Nfat5	Slco4a1	0.92251	50.41	0.411	rgb(222,138,139)	1.9908	None
Nfic	Muc2	0.92251	50.41	0.414	rgb(222,138,139)	1.9908	2,2
Nfkb1	Wnt10b	0.92251	50.41	0.406	rgb(221,140,140)	1.9908	None
Nhlh1	Fam65c	0.92251	50.41	0.412	rgb(222,138,139)	1.9908	2,2
Nkx1-2	Zc3h7b	0.92251	50.41	0.406	rgb(221,139,140)	1.9908	2,2
Nkx3-1	Fbn2	-0.92251	50.41	-4.1E-01	rgb(128,163,233)	1.9908	2,2
Npas4	Slc13a3	0.92251	50.41	0.41	rgb(222,139,140)	1.9908	2,2
Nr1d1	Havcr1	0.92251	50.41	0.415	rgb(222,138,139)	1.9908	2,2
Nr1d1	Pde6d	0.92251	50.41	0.414	rgb(222,138,139)	1.9908	2,2
Nr2f1	Icam1	-0.92251	50.41	-4.1E-01	rgb(127,162,233)	1.9908	None
Nr4a1	Chm	-0.92251	50.41	-4.1E-01	rgb(127,163,233)	1.9908	2,2
Nr4a3	Cbx4	-0.92251	50.41	-4.1E-01	rgb(129,163,232)	1.9908	2,2
Osr2	Ifnar1	-0.92251	50.41	-4.1E-01	rgb(128,163,233)	1.9908	2,2
Pbx2	Rnf130	0.92251	50.41	0.413	rgb(222,138,139)	1.9908	2,2
Pknox1	Dusp9	-0.92251	50.41	-4.1E-01	rgb(128,163,233)	1.9908	2,2
Pou6f1	Flot2	0.92251	50.41	0.414	rgb(222,138,139)	1.9908	2,2
Pou6f1	Gnptab	0.92251	50.41	0.41	rgb(222,139,140)	1.9908	2,2
Ppard	Tgfbr3	-0.92251	50.41	-4.1E-01	rgb(129,163,232)	1.9908	2,2
Rfx3	Gatm	0.92251	50.41	0.409	rgb(222,139,140)	1.9908	2,2
Rora	Hormad2	0.92251	50.41	0.406	rgb(221,139,140)	1.9908	2,2
Rorc	Slc1a4	-0.92251	50.41	-4.1E-01	rgb(128,163,233)	1.9908	2,2
Rxra	Mmp16	0.92251	50.41	0.407	rgb(221,139,140)	1.9908	2,2
Sall4	1600014C10Rik	0.92251	50.41	0.408	rgb(221,139,140)	1.9908	2,2
Sall4	Fasl	-0.92251	50.41	-4.1E-01	rgb(129,163,232)	1.9908	2,2
Sall4	Mta3	0.92251	50.41	0.408	rgb(221,139,140)	1.9908	2,2
Six1	Rassf1	-0.92251	50.41	-4.1E-01	rgb(129,164,232)	1.9908	2,2
Six4	Foxf2	0.92251	50.41	0.406	rgb(221,139,140)	1.9908	2,2
Smad3	Lbp	0.92251	50.41	0.413	rgb(222,138,139)	1.9908	2,2
Smad3	Nek6	0.92251	50.41	0.408	rgb(221,139,140)	1.9908	2,2
Snai3	Bcl6b	-0.92251	50.41	-4.1E-01	rgb(128,163,233)	1.9908	2,2
Sox21	Tapbpl	-0.92251	50.41	-4.1E-01	rgb(129,164,232)	1.9908	2,2
Sox5	Osgepl1	0.92251	50.41	0.406	rgb(221,139,140)	1.9908	2,2
Stat1	Eci1	-0.92251	50.41	-4.1E-01	rgb(129,163,232)	1.9908	2,2
Stat2	Pyhin1	0.92251	50.41	0.405	rgb(221,140,140)	1.9908	None
Stat4	Sema4d	0.92251	50.41	0.41	rgb(222,139,140)	1.9908	2,2
Stat5b	Fut8	-0.92251	50.41	-4.1E-01	rgb(128,163,233)	1.9908	2,2
Stat5b	Gadd45g	0.92251	50.41	0.413	rgb(222,138,139)	1.9908	2,2
Stat5b	Pgs1	0.92251	50.41	0.407	rgb(221,139,140)	1.9908	2,2
Tead1	Adamts6	0.92251	50.41	0.415	rgb(222,138,139)	1.9908	None
Tead1	F13a1	0.92251	50.41	0.411	rgb(222,139,139)	1.9908	2,2
Thap1	AI506816	0.92251	50.41	0.406	rgb(221,139,140)	1.9908	2,2
Yy2	Spata6	-0.92251	50.41	-4.1E-01	rgb(129,163,232)	1.9908	2,2
Zbtb1	Nkd2	-0.92251	50.41	-4.1E-01	rgb(129,163,232)	1.9908	2,2
Zfhx2	Itgb1	-0.92251	50.41	-4.1E-01	rgb(129,163,232)	1.9908	2,2
Zfhx3	Skap2	-0.92251	50.41	-4.1E-01	rgb(127,162,233)	1.9908	2,2
Zfhx3	Tle6	-0.92251	50.41	-4.1E-01	rgb(129,164,232)	1.9908	2,2
Zfp105	Cln6	0.92251	50.41	0.414	rgb(222,138,139)	1.9908	2,2
Zfp182	Mapk11	0.92251	50.41	0.405	rgb(221,140,140)	1.9908	2,2
Zfp182	Serpinb1a	0.92251	50.41	0.407	rgb(221,139,140)	1.9908	None
Zfp182	Tspan5	0.92251	50.41	0.412	rgb(222,138,139)	1.9908	2,2
Zfp524	4930429B21Rik	0.92251	50.41	0.405	rgb(221,140,140)	1.9908	2,2
Zfp652	Fzd7	0.92251	50.41	0.412	rgb(222,138,139)	1.9908	2,2
Zhx1	Zfp395	0.92251	50.41	0.411	rgb(222,138,139)	1.9908	2,2
Zkscan1	Minpp1	0.92251	50.41	0.411	rgb(222,139,139)	1.9908	2,2
Aebp1	H2afy3	0.92251	50.41	0.406	rgb(221,140,140)	1.9908	2,2
Aebp2	Atp8b4	-0.92251	50.41	-4.1E-01	rgb(128,163,233)	1.9908	2,2
Akna	Rufy3	0.92251	50.41	0.413	rgb(222,138,139)	1.9908	2,2
Akna	Tgoln1	-0.92251	50.41	-4.1E-01	rgb(127,162,233)	1.9908	2,2
Csrnp1	Gem	0.92251	50.41	0.407	rgb(221,139,140)	1.9908	2,2
Csrnp1	Socs3	0.92251	50.41	0.414	rgb(222,138,139)	1.9908	2,2
Dpf1	Fbxo10	0.92251	50.41	0.41	rgb(222,139,140)	1.9908	2,2
Drap1	Eid1	0.92251	50.41	0.408	rgb(221,139,140)	1.9908	2,2
Dzip1	Msrb3	0.92251	50.41	0.408	rgb(221,139,140)	1.9908	2,2
Dzip1	Sema4c	0.92251	50.41	0.41	rgb(222,139,139)	1.9908	2,2
Dzip1	Uba1	-0.92251	50.41	-4.1E-01	rgb(128,163,233)	1.9908	2,2
Fbxl19	Ptprs	0.92251	50.41	0.408	rgb(221,139,140)	1.9908	2,2
Foxp2	Basp1	0.92251	50.41	0.409	rgb(221,139,140)	1.9908	2,2
Foxp2	Eea1	0.92251	50.41	0.41	rgb(222,139,140)	1.9908	2,2
Gm14295	Gm3696	0.92251	50.41	0.405	rgb(221,140,140)	1.9908	2,2
Hmgb1	Tmtc4	0.92251	50.41	0.407	rgb(221,139,140)	1.9908	2,2
Jazf1	Mid2	0.92251	50.41	0.407	rgb(221,139,140)	1.9908	2,2
L3mbtl3	Gsta4	0.92251	50.41	0.413	rgb(222,138,139)	1.9908	2,2
Litaf	Fgr	0.92251	50.41	0.415	rgb(222,138,139)	1.9908	2,2
Lyl1	Rab19	0.92251	50.41	0.406	rgb(221,139,140)	1.9908	2,2
Mbnl2	Bid	-0.92251	50.41	-4.1E-01	rgb(129,163,232)	1.9908	2,2
Mtf2	Txndc17	-0.92251	50.41	-4.1E-01	rgb(128,163,233)	1.9908	2,2
Mxd3	9530077C05Rik	0.92251	50.41	0.41	rgb(222,139,139)	1.9908	2,2
Ncoa2	Phlpp1	0.92251	50.41	0.406	rgb(221,140,140)	1.9908	2,2
Ovol2	Lhfpl2	0.92251	50.41	0.411	rgb(222,138,139)	1.9908	2,2
Pcgf2	Vegfb	0.92251	50.41	0.407	rgb(221,139,140)	1.9908	2,2
Phf20	Arntl2	0.92251	50.41	0.414	rgb(222,138,139)	1.9908	2,2
Phf20	Thrb	-0.92251	50.41	-4.1E-01	rgb(127,162,233)	1.9908	2,2
Rlf	Dctpp1	-0.92251	50.41	-4.1E-01	rgb(127,162,233)	1.9908	2,2
Satb1	Dnmt3b	-0.92251	50.41	-4.1E-01	rgb(128,163,233)	1.9908	2,2
Satb1	Gnpda1	0.92251	50.41	0.41	rgb(222,139,140)	1.9908	2,2
Satb1	Myo1e	-0.92251	50.41	-4.1E-01	rgb(128,163,233)	1.9908	2,2
Satb1	Phtf2	-0.92251	50.41	-4.1E-01	rgb(129,163,232)	1.9908	2,2
Scml4	Ipcef1	0.92251	50.41	0.41	rgb(222,139,140)	1.9908	2,2
Sgsm2	Plxna1	0.92251	50.41	0.408	rgb(221,139,140)	1.9908	2,2
Tshz2	Tubb2b	0.92251	50.41	0.412	rgb(222,138,139)	1.9908	2,2
Zbtb17	Hexb	-0.92251	50.41	-4.1E-01	rgb(127,162,233)	1.9908	2,2
Zbtb32	Fam129a	0.92251	50.41	0.411	rgb(222,139,139)	1.9908	2,2
Zbtb41	H1f0	-0.92251	50.41	-4.1E-01	rgb(128,163,233)	1.9908	2,2
Zeb2	Boc	0.92251	50.41	0.41	rgb(222,139,140)	1.9908	2,2
Zeb2	Slc9a3r1	-0.92251	50.41	-4.1E-01	rgb(128,163,233)	1.9908	2,2
Zfp160	Pcbp4	-0.92251	50.41	-4.1E-01	rgb(129,163,232)	1.9908	2,2
Zfp169	Crebbp	0.92251	50.41	0.411	rgb(222,138,139)	1.9908	2,2
Zfp276	Ing2	-0.92251	50.41	-4.1E-01	rgb(129,163,232)	1.9908	2,2
Zfp28	Dusp2	-0.92251	50.41	-4.1E-01	rgb(128,163,233)	1.9908	2,2
Zfp280b	Lpxn	-0.92251	50.41	-4.1E-01	rgb(129,164,232)	1.9908	2,2
Zfp280b	Sox5	-0.92251	50.41	-4.1E-01	rgb(128,163,233)	1.9908	2,2
Zfp280b	Tpd52	-0.92251	50.41	-4.1E-01	rgb(129,163,232)	1.9908	2,2
Zfp296	Ergic1	0.92251	50.41	0.406	rgb(221,139,140)	1.9908	2,2
Zfp365	Sulf2	0.92251	50.41	0.41	rgb(222,139,140)	1.9908	2,2
Zfp385a	Pmm1	0.92251	50.41	0.407	rgb(221,139,140)	1.9908	2,2
Zfp40	4930503L19Rik	0.92251	50.41	0.414	rgb(222,138,139)	1.9908	2,2
Zfp426	4632434I11Rik	0.92251	50.41	0.413	rgb(222,138,139)	1.9908	2,2
Zfp462	Eda2r	0.92251	50.41	0.406	rgb(221,139,140)	1.9908	2,2
Zfp511	1700084E18Rik	0.92251	50.41	0.407	rgb(221,139,140)	1.9908	2,2
Zfp52	Ccnd3	-0.92251	50.41	-4.1E-01	rgb(129,163,232)	1.9908	2,2
Zfp52	Galc	0.92251	50.41	0.407	rgb(221,139,140)	1.9908	2,2
Zfp52	Mylk2	-0.92251	50.41	-4.1E-01	rgb(129,163,232)	1.9908	2,2
Zfp526	Itpr3	0.92251	50.41	0.414	rgb(222,138,139)	1.9908	2,2
Zfp580	Ypel3	0.92251	50.41	0.414	rgb(222,138,139)	1.9908	2,2
Zfp618	Ghrh	0.92251	50.41	0.412	rgb(222,138,139)	1.9908	2,2
Zfp629	Lamc1	0.92251	50.41	0.408	rgb(221,139,140)	1.9908	2,2
Zfp651	Cxcl16	0.92251	50.41	0.411	rgb(222,139,139)	1.9908	2,2
Zfp651	St3gal1	0.92251	50.41	0.413	rgb(222,138,139)	1.9908	2,2
Zfp668	Rpusd2	0.92251	50.41	0.406	rgb(221,140,140)	1.9908	2,2
Zfp688	Acad8	0.92251	50.41	0.408	rgb(221,139,140)	1.9908	2,2
Zfp750	Serpine2	0.92251	50.41	0.408	rgb(221,139,140)	1.9908	2,2
Zfp777	Rab27a	-0.92251	50.41	-4.1E-01	rgb(128,163,233)	1.9908	2,2
Zfp787	Plekhf2	-0.92251	50.41	-4.1E-01	rgb(128,163,233)	1.9908	2,2
Zfp868	Bcam	-0.92251	50.41	-4.1E-01	rgb(128,163,233)	1.9908	2,2
Zfp9	Il24	0.92251	50.41	0.411	rgb(222,139,139)	1.9908	2,2
Zfp9	Spire1	0.92251	50.41	0.406	rgb(221,139,140)	1.9908	2,2
Zfp945	2310015A10Rik	0.92251	50.41	0.412	rgb(222,138,139)	1.9908	2,2
Zfpm1	Slain1	0.92251	50.41	0.409	rgb(221,139,140)	1.9908	2,2
Zkscan17	Dusp9	0.92251	50.41	0.413	rgb(222,138,139)	1.9908	2,2
Ahrr	Hlcs	0.92075	50.4	0.404	rgb(221,140,141)	1.9906	2,2
Ahrr	Ust	0.92075	50.4	0.401	rgb(221,140,141)	1.9906	2,2
Arid3a	Ikzf2	-0.92075	50.4	-4.0E-01	rgb(130,164,232)	1.9906	None
Arid5a	Themis	0.92075	50.4	0.401	rgb(221,140,141)	1.9906	2,2
Ascl2	Dpm3	-0.92075	50.4	-4.0E-01	rgb(130,164,232)	1.9906	2,2
Ascl2	Golm1	0.92075	50.4	0.403	rgb(221,140,141)	1.9906	2,2
Atf2	Gltscr2	0.92075	50.4	0.396	rgb(221,141,142)	1.9906	None
Atf3	Fbxo18	-0.92075	50.4	-4.0E-01	rgb(129,164,232)	1.9906	2,2
Bach1	Hmgcr	0.92075	50.4	0.397	rgb(221,141,142)	1.9906	2,2
Bcl11b	Acsl6	0.92075	50.4	0.404	rgb(221,140,141)	1.9906	2,2
Bcl11b	Ggta1	0.92075	50.4	0.403	rgb(221,140,141)	1.9906	2,2
Bcl6b	2310022B05Rik	-0.92075	50.4	-4.0E-01	rgb(130,164,232)	1.9906	2,2
Cebpg	Spint1	-0.92075	50.4	-4.0E-01	rgb(129,164,232)	1.9906	2,2
Cenpb	Chl1	0.92075	50.4	0.405	rgb(221,140,140)	1.9906	None
Creb3l1	Fam3c	0.92075	50.4	0.398	rgb(221,141,142)	1.9906	None
Creb3l1	Heatr1	-0.92075	50.4	-4.0E-01	rgb(130,164,232)	1.9906	2,2
Creb5	Slc23a2	0.92075	50.4	0.398	rgb(221,141,142)	1.9906	2,2
Cux1	Klf10	-0.92075	50.4	-4.0E-01	rgb(131,165,232)	1.9906	2,2
Ddit3	Rgs8	-0.92075	50.4	-4.0E-01	rgb(129,164,232)	1.9906	2,2
Dmrt2	Pm20d1	0.92075	50.4	0.401	rgb(221,140,141)	1.9906	2,2
Dmrta2	Pik3ap1	0.92075	50.4	0.4	rgb(221,141,141)	1.9906	None
E4f1	Eps8	-0.92075	50.4	-4.0E-01	rgb(130,164,232)	1.9906	2,2
Esrra	Il15ra	0.92075	50.4	0.397	rgb(221,141,142)	1.9906	2,2
Etv6	2310033P09Rik	0.92075	50.4	0.395	rgb(221,141,142)	1.9906	2,2
Fosl1	Sec14l1	0.92075	50.4	0.402	rgb(221,140,141)	1.9906	2,2
Foxf2	Ctla2a	-0.92075	50.4	-4.0E-01	rgb(129,164,232)	1.9906	2,2
Foxh1	Hmgn1	0.92075	50.4	0.402	rgb(221,140,141)	1.9906	2,2
Foxp3	Aig1	0.92075	50.4	0.4	rgb(221,141,141)	1.9906	2,2
Gata1	Ubash3a	-0.92075	50.4	-4.0E-01	rgb(131,164,232)	1.9906	2,2
Gata3	Lrrn3	0.92075	50.4	0.4	rgb(221,141,141)	1.9906	2,2
Gli3	Acox3	0.92075	50.4	0.397	rgb(221,141,142)	1.9906	2,2
Hdx	Slc39a10	0.92075	50.4	0.395	rgb(221,141,142)	1.9906	2,2
Hes5	Fosl2	-0.92075	50.4	-4.0E-01	rgb(131,165,232)	1.9906	2,2
Hif1a	Abcb1b	-0.92075	50.4	-4.0E-01	rgb(130,164,232)	1.9906	2,2
Hif1a	Ltb	0.92075	50.4	0.403	rgb(221,140,141)	1.9906	2,2
Hif1a	Trpc1	0.92075	50.4	0.402	rgb(221,140,141)	1.9906	2,2
Hif3a	Cyth3	-0.92075	50.4	-4.0E-01	rgb(131,165,232)	1.9906	2,2
Hlf	Il18r1	0.92075	50.4	0.404	rgb(221,140,141)	1.9906	2,2
Hlx	Plekhh1	-0.92075	50.4	-4.0E-01	rgb(131,165,232)	1.9906	2,2
Hmg20b	Fastkd2	0.92075	50.4	0.399	rgb(221,141,142)	1.9906	2,2
Hsf1	Lif	0.92075	50.4	0.4	rgb(221,141,141)	1.9906	2,2
Ikzf5	Kif5c	0.92075	50.4	0.403	rgb(221,140,141)	1.9906	None
Irf8	Dtx3l	0.92075	50.4	0.395	rgb(221,142,142)	1.9906	None
Jun	Nhsl2	0.92075	50.4	0.398	rgb(221,141,142)	1.9906	2,2
Jun	Plce1	0.92075	50.4	0.404	rgb(221,140,141)	1.9906	None
Kdm2b	Cebpg	0.92075	50.4	0.398	rgb(221,141,142)	1.9906	2,2
Klf7	Phtf2	-0.92075	50.4	-4.0E-01	rgb(131,164,232)	1.9906	2,2
Meis2	Sla2	0.92075	50.4	0.402	rgb(221,140,141)	1.9906	2,2
Meis3	Pter	0.92075	50.4	0.403	rgb(221,140,141)	1.9906	2,2
Mlxipl	Gstt3	-0.92075	50.4	-4.0E-01	rgb(131,164,232)	1.9906	None
Msc	Dcaf17	0.92075	50.4	0.404	rgb(221,140,141)	1.9906	2,2
Msc	Grk5	-0.92075	50.4	-4.0E-01	rgb(130,164,232)	1.9906	2,2
Nfat5	Cd226	0.92075	50.4	0.403	rgb(221,140,141)	1.9906	None
Nfat5	Dnmt3b	-0.92075	50.4	-4.0E-01	rgb(131,165,232)	1.9906	2,2
Nfat5	Iqcf3	0.92075	50.4	0.397	rgb(221,141,142)	1.9906	2,2
Nfat5	Oxct1	0.92075	50.4	0.395	rgb(221,142,142)	1.9906	2,2
Nfatc2	Rgs16	0.92075	50.4	0.397	rgb(221,141,142)	1.9906	2,2
Nfe2	Sema7a	0.92075	50.4	0.396	rgb(221,141,142)	1.9906	None
Nfia	Il3	0.92075	50.4	0.399	rgb(221,141,142)	1.9906	2,2
Npas4	Gm4980	0.92075	50.4	0.395	rgb(221,142,142)	1.9906	2,2
Nr4a1	Fam129c	0.92075	50.4	0.395	rgb(221,142,142)	1.9906	2,2
Otx1	Batf	-0.92075	50.4	-4.0E-01	rgb(131,164,232)	1.9906	2,2
Ovol1	Sytl2	0.92075	50.4	0.398	rgb(221,141,142)	1.9906	2,2
Pknox1	Tbxa2r	0.92075	50.4	0.4	rgb(221,141,141)	1.9906	None
Ppard	Rhbdl3	-0.92075	50.4	-4.0E-01	rgb(130,164,232)	1.9906	2,2
Ppard	Tnfrsf12a	0.92075	50.4	0.4	rgb(221,141,141)	1.9906	None
Rara	Alpk1	0.92075	50.4	0.4	rgb(221,141,141)	1.9906	2,2
Rbpj	Acot11	-0.92075	50.4	-4.0E-01	rgb(131,165,232)	1.9906	2,2
Rbpj	Hemk1	-0.92075	50.4	-4.0E-01	rgb(129,164,232)	1.9906	2,2
Rfx1	Btbd3	0.92075	50.4	0.399	rgb(221,141,142)	1.9906	2,2
Rxrb	Socs2	-0.92075	50.4	-4.0E-01	rgb(130,164,232)	1.9906	2,2
Sall4	Cd101	0.92075	50.4	0.399	rgb(221,141,142)	1.9906	2,2
Six4	Pglyrp1	-0.92075	50.4	-4.0E-01	rgb(130,164,232)	1.9906	2,2
Six5	Samsn1	-0.92075	50.4	-4.0E-01	rgb(129,164,232)	1.9906	None
Six5	Xdh	-0.92075	50.4	-4.0E-01	rgb(130,164,232)	1.9906	2,2
Smad3	Acsbg1	0.92075	50.4	0.396	rgb(221,141,142)	1.9906	2,2
Smad4	F730043M19Rik	0.92075	50.4	0.397	rgb(221,141,142)	1.9906	2,2
Sox5	Bbs12	-0.92075	50.4	-4.0E-01	rgb(130,164,232)	1.9906	2,2
Spib	Mndal	0.92075	50.4	0.398	rgb(221,141,142)	1.9906	2,2
Srebf1	Crat	0.92075	50.4	0.402	rgb(221,140,141)	1.9906	2,2
Srebf1	Ndrg4	0.92075	50.4	0.401	rgb(221,140,141)	1.9906	None
Stat1	Xaf1	0.92075	50.4	0.4	rgb(221,141,141)	1.9906	None
Stat3	Chm	0.92075	50.4	0.4	rgb(221,141,141)	1.9906	None
Stat3	Timp1	0.92075	50.4	0.402	rgb(221,140,141)	1.9906	2,2
Stat5b	Gsta4	-0.92075	50.4	-4.0E-01	rgb(131,165,232)	1.9906	2,2
Stat5b	Tex15	0.92075	50.4	0.404	rgb(221,140,141)	1.9906	2,2
Tbx21	Trib2	0.92075	50.4	0.401	rgb(221,141,141)	1.9906	2,2
Tcf7l1	Fam111a	0.92075	50.4	0.397	rgb(221,141,142)	1.9906	2,2
Thap1	Il10ra	-0.92075	50.4	-4.0E-01	rgb(131,165,232)	1.9906	2,2
Yy2	Gatsl3	-0.92075	50.4	-4.0E-01	rgb(130,164,232)	1.9906	2,2
Zbtb33	Tmem141	-0.92075	50.4	-4.0E-01	rgb(130,164,232)	1.9906	2,2
Zbtb4	Perp	-0.92075	50.4	-4.0E-01	rgb(131,165,232)	1.9906	2,2
Zfhx3	Ndrg2	-0.92075	50.4	-4.0E-01	rgb(131,164,232)	1.9906	2,2
Zfp219	Gigyf2	0.92075	50.4	0.401	rgb(221,140,141)	1.9906	None
Zfp467	Notch2	0.92075	50.4	0.396	rgb(221,141,142)	1.9906	2,2
Zfp523	Tgoln1	-0.92075	50.4	-4.0E-01	rgb(130,164,232)	1.9906	2,2
Zfp524	Akirin1	-0.92075	50.4	-4.0E-01	rgb(131,165,232)	1.9906	2,2
Zfp524	Fgf2	0.92075	50.4	0.4	rgb(221,141,141)	1.9906	2,2
Zfp664	Cdkn2d	0.92075	50.4	0.402	rgb(221,140,141)	1.9906	2,2
Zkscan1	Ercc5	0.92075	50.4	0.401	rgb(221,140,141)	1.9906	2,2
Zkscan1	Snx19	0.92075	50.4	0.405	rgb(221,140,140)	1.9906	2,2
Aebp2	Arhgef3	-0.92075	50.4	-4.0E-01	rgb(131,164,232)	1.9906	2,2
Akna	Prkcd	0.92075	50.4	0.405	rgb(221,140,141)	1.9906	2,2
Atmin	Ramp3	0.92075	50.4	0.402	rgb(221,140,141)	1.9906	2,2
Atmin	Ski	-0.92075	50.4	-4.0E-01	rgb(130,164,232)	1.9906	2,2
Atmin	Slc6a9	0.92075	50.4	0.404	rgb(221,140,141)	1.9906	2,2
Cxxc5	Rasgef1a	0.92075	50.4	0.396	rgb(221,141,142)	1.9906	2,2
Dpf1	Adamtsl5	0.92075	50.4	0.399	rgb(221,141,142)	1.9906	2,2
Drap1	Anapc1	-0.92075	50.4	-4.0E-01	rgb(130,164,232)	1.9906	2,2
Dzip1	Apobec1	0.92075	50.4	0.397	rgb(221,141,142)	1.9906	2,2
Dzip1	Clec2i	0.92075	50.4	0.404	rgb(221,140,141)	1.9906	2,2
Eea1	H2-Eb2	-0.92075	50.4	-4.0E-01	rgb(130,164,232)	1.9906	2,2
Foxp1	Batf3	-0.92075	50.4	-4.0E-01	rgb(130,164,232)	1.9906	2,2
Hmgb1	Cd276	0.92075	50.4	0.404	rgb(221,140,141)	1.9906	2,2
Hmgb3	Lrrn3	0.92075	50.4	0.398	rgb(221,141,142)	1.9906	2,2
Jazf1	Cd70	0.92075	50.4	0.401	rgb(221,140,141)	1.9906	2,2
Jazf1	Lgals7	0.92075	50.4	0.397	rgb(221,141,142)	1.9906	2,2
Kdm5b	Cmas	0.92075	50.4	0.402	rgb(221,140,141)	1.9906	2,2
Klf10	Nsmaf	-0.92075	50.4	-4.0E-01	rgb(130,164,232)	1.9906	2,2
L3mbtl3	Dpy19l3	-0.92075	50.4	-4.0E-01	rgb(130,164,232)	1.9906	2,2
Litaf	Cdk16	-0.92075	50.4	-4.0E-01	rgb(129,164,232)	1.9906	2,2
Litaf	Lgr4	-0.92075	50.4	-4.0E-01	rgb(129,164,232)	1.9906	2,2
Lyl1	Celf5	0.92075	50.4	0.402	rgb(221,140,141)	1.9906	2,2
Lyl1	Sept4	0.92075	50.4	0.395	rgb(221,141,142)	1.9906	2,2
Mtf2	Acot13	-0.92075	50.4	-4.0E-01	rgb(129,164,232)	1.9906	2,2
Mtf2	Tmed3	-0.92075	50.4	-4.0E-01	rgb(130,164,232)	1.9906	2,2
Nacc2	Acsl5	-0.92075	50.4	-4.0E-01	rgb(131,165,232)	1.9906	2,2
Ncoa2	Hrh2	0.92075	50.4	0.401	rgb(221,140,141)	1.9906	2,2
Ovol2	Hpcal4	0.92075	50.4	0.396	rgb(221,141,142)	1.9906	2,2
Plscr1	Rab39b	0.92075	50.4	0.404	rgb(221,140,141)	1.9906	2,2
Rag1	Scn5a	0.92075	50.4	0.396	rgb(221,141,142)	1.9906	2,2
Satb1	Lgals7	0.92075	50.4	0.395	rgb(221,141,142)	1.9906	2,2
Satb1	Srgn	0.92075	50.4	0.405	rgb(221,140,141)	1.9906	2,2
Scmh1	Apbb1ip	0.92075	50.4	0.403	rgb(221,140,141)	1.9906	2,2
Scml4	Tmem229b	0.92075	50.4	0.402	rgb(221,140,141)	1.9906	2,2
Scml4	Tmem71	0.92075	50.4	0.403	rgb(221,140,141)	1.9906	2,2
Sgsm2	Abhd4	0.92075	50.4	0.398	rgb(221,141,142)	1.9906	2,2
Sgsm2	Qprt	0.92075	50.4	0.404	rgb(221,140,141)	1.9906	2,2
Tal2	Marcksl1	0.92075	50.4	0.405	rgb(221,140,141)	1.9906	2,2
Terf1	Ptpre	0.92075	50.4	0.403	rgb(221,140,141)	1.9906	2,2
Tfdp2	Idh1	0.92075	50.4	0.398	rgb(221,141,142)	1.9906	2,2
Thap3	Sf3b3	-0.92075	50.4	-4.0E-01	rgb(131,165,232)	1.9906	2,2
Tigd2	Prdm1	0.92075	50.4	0.395	rgb(221,142,142)	1.9906	2,2
Tulp3	Cln6	0.92075	50.4	0.403	rgb(221,140,141)	1.9906	2,2
Zbtb10	Rap1gds1	-0.92075	50.4	-4.0E-01	rgb(129,164,232)	1.9906	2,2
Zbtb17	Kctd6	-0.92075	50.4	-4.0E-01	rgb(130,164,232)	1.9906	2,2
Zbtb22	Hps6	0.92075	50.4	0.401	rgb(221,140,141)	1.9906	2,2
Zbtb32	Acsl6	0.92075	50.4	0.396	rgb(221,141,142)	1.9906	2,2
Zbtb44	Atxn1	0.92075	50.4	0.395	rgb(221,141,142)	1.9906	2,2
Zbtb46	Dcxr	0.92075	50.4	0.402	rgb(221,140,141)	1.9906	2,2
Zbtb5	Dock4	0.92075	50.4	0.398	rgb(221,141,142)	1.9906	2,2
Zfp109	Gpsm2	-0.92075	50.4	-4.0E-01	rgb(130,164,232)	1.9906	2,2
Zfp146	Cspg5	-0.92075	50.4	-4.0E-01	rgb(130,164,232)	1.9906	2,2
Zfp266	Smek2	0.92075	50.4	0.395	rgb(221,142,142)	1.9906	2,2
Zfp276	Rnf113a1	-0.92075	50.4	-4.0E-01	rgb(131,165,232)	1.9906	2,2
Zfp280b	Cacna1c	0.92075	50.4	0.397	rgb(221,141,142)	1.9906	2,2
Zfp318	Tbc1d30	0.92075	50.4	0.403	rgb(221,140,141)	1.9906	2,2
Zfp322a	Csrnp1	-0.92075	50.4	-4.0E-01	rgb(129,164,232)	1.9906	2,2
Zfp365	4930429B21Rik	0.92075	50.4	0.402	rgb(221,140,141)	1.9906	2,2
Zfp365	Fas	0.92075	50.4	0.403	rgb(221,140,141)	1.9906	2,2
Zfp385a	Adamts6	-0.92075	50.4	-4.0E-01	rgb(130,164,232)	1.9906	2,2
Zfp426	Jak2	0.92075	50.4	0.397	rgb(221,141,142)	1.9906	2,2
Zfp429	Vwa1	-0.92075	50.4	-4.0E-01	rgb(131,165,232)	1.9906	2,2
Zfp473	Gpsm2	0.92075	50.4	0.405	rgb(221,140,140)	1.9906	2,2
Zfp532	Myh7	0.92075	50.4	0.398	rgb(221,141,142)	1.9906	2,2
Zfp532	Nid1	0.92075	50.4	0.396	rgb(221,141,142)	1.9906	2,2
Zfp534	Fam196a	0.92075	50.4	0.404	rgb(221,140,141)	1.9906	2,2
Zfp536	Hopx	0.92075	50.4	0.395	rgb(221,141,142)	1.9906	2,2
Zfp57	Enpep	0.92075	50.4	0.397	rgb(221,141,142)	1.9906	2,2
Zfp574	Notch1	0.92075	50.4	0.395	rgb(221,142,142)	1.9906	2,2
Zfp60	Smurf2	0.92075	50.4	0.397	rgb(221,141,142)	1.9906	2,2
Zfp629	Elovl7	0.92075	50.4	0.398	rgb(221,141,142)	1.9906	2,2
Zfp644	Nudt18	-0.92075	50.4	-4.0E-01	rgb(131,165,232)	1.9906	2,2
Zfp651	Col2a1	0.92075	50.4	0.398	rgb(221,141,142)	1.9906	2,2
Zfp68	Ptprs	-0.92075	50.4	-4.0E-01	rgb(130,164,232)	1.9906	2,2
Zfp704	Xrcc5	0.92075	50.4	0.402	rgb(221,140,141)	1.9906	2,2
Zfp750	Masp2	0.92075	50.4	0.403	rgb(221,140,141)	1.9906	2,2
Zfp750	Pfkp	-0.92075	50.4	-4.0E-01	rgb(129,164,232)	1.9906	2,2
Zfp750	Tnfsf4	0.92075	50.4	0.404	rgb(221,140,141)	1.9906	2,2
Zfp775	Pmm1	0.92075	50.4	0.399	rgb(221,141,142)	1.9906	2,2
Zfp777	Litaf	-0.92075	50.4	-4.0E-01	rgb(129,164,232)	1.9906	2,2
Zfp790	Cebpg	0.92075	50.4	0.397	rgb(221,141,142)	1.9906	2,2
Zfp808	Rfwd3	0.92075	50.4	0.398	rgb(221,141,142)	1.9906	2,2
Zfp831	Lax1	0.92075	50.4	0.402	rgb(221,140,141)	1.9906	2,2
Zfp868	Gm6548	-0.92075	50.4	-4.0E-01	rgb(129,164,232)	1.9906	2,2
Zfp9	Slc23a2	-0.92075	50.4	-4.0E-01	rgb(131,164,232)	1.9906	2,2
Zfp938	Nfyb	0.92075	50.4	0.399	rgb(221,141,142)	1.9906	2,2
Zhx2	Glipr2	-0.92075	50.4	-4.0E-01	rgb(130,164,232)	1.9906	2,2
Zhx2	Piwil2	-0.92075	50.4	-4.0E-01	rgb(130,164,232)	1.9906	2,2
Zkscan17	Cav1	-0.92075	50.4	-4.0E-01	rgb(130,164,232)	1.9906	2,2
Zfp369	Haao	0.92075	50.4	0.849	rgb(226, 55, 57)	1.9906	2,2
Ahrr	Dusp3	-0.91899	50.39	-3.9E-01	rgb(133,166,232)	1.9904	2,2
Atf2	Loxl2	-0.91899	50.39	-3.9E-01	rgb(133,166,232)	1.9904	2,2
Bach1	Trib2	-0.91899	50.39	-3.9E-01	rgb(133,166,232)	1.9904	2,2
Bhlha15	Xrcc5	-0.91899	50.39	-3.9E-01	rgb(133,166,232)	1.9904	2,2
Bhlhe41	Urm1	-0.91899	50.39	-3.9E-01	rgb(133,166,232)	1.9904	2,2
Cebpb	Oas1b	0.91899	50.39	0.388	rgb(221,143,144)	1.9904	2,2
Cebpg	Dapl1	-0.91899	50.39	-3.9E-01	rgb(132,165,232)	1.9904	2,2
Clock	Adora2a	0.91899	50.39	0.394	rgb(221,142,142)	1.9904	2,2
Crem	Dtl	-0.91899	50.39	-3.9E-01	rgb(133,166,232)	1.9904	2,2
Dbp	Dtx4	0.91899	50.39	0.388	rgb(221,143,144)	1.9904	2,2
Egr2	Jup	0.91899	50.39	0.394	rgb(221,142,143)	1.9904	2,2
Elk3	Abcc9	0.91899	50.39	0.394	rgb(221,142,143)	1.9904	2,2
Fosl1	Arid5a	0.91899	50.39	0.394	rgb(221,142,142)	1.9904	None
Foxb1	Ccdc40	-0.91899	50.39	-3.9E-01	rgb(132,165,232)	1.9904	2,2
Foxf2	Lipe	-0.91899	50.39	-3.9E-01	rgb(133,166,232)	1.9904	2,2
Foxf2	Prlr	-0.91899	50.39	-3.9E-01	rgb(133,166,232)	1.9904	2,2
Foxh1	Itpr1	-0.91899	50.39	-3.9E-01	rgb(133,166,232)	1.9904	2,2
Foxn3	Vps37b	0.91899	50.39	0.393	rgb(221,142,143)	1.9904	2,2
Foxo1	Pkhd1	-0.91899	50.39	-3.9E-01	rgb(133,166,232)	1.9904	2,2
Foxo3	Apbb1ip	-0.91899	50.39	-3.9E-01	rgb(131,165,232)	1.9904	None
Foxp3	Ermn	0.91899	50.39	0.39	rgb(221,143,143)	1.9904	2,2
Foxp3	Tef	0.91899	50.39	0.387	rgb(221,143,144)	1.9904	2,2
Foxp3	Tnfrsf18	0.91899	50.39	0.394	rgb(221,142,143)	1.9904	2,2
Gabpa	Coro7	-0.91899	50.39	-3.9E-01	rgb(132,165,232)	1.9904	2,2
Gata1	Cxcl3	0.91899	50.39	0.391	rgb(221,142,143)	1.9904	2,2
Gata1	Dsp	-0.91899	50.39	-3.9E-01	rgb(132,166,232)	1.9904	2,2
Gata1	Pfas	-0.91899	50.39	-3.9E-01	rgb(133,166,232)	1.9904	None
Gfi1	Cyp1b1	0.91899	50.39	0.39	rgb(221,143,143)	1.9904	None
Glis1	Nrcam	0.91899	50.39	0.391	rgb(221,142,143)	1.9904	2,2
Glis1	Rtl1	0.91899	50.39	0.394	rgb(221,142,143)	1.9904	2,2
Glis3	Tnfrsf12a	0.91899	50.39	0.388	rgb(221,143,144)	1.9904	2,2
Hes5	Asnsd1	0.91899	50.39	0.393	rgb(221,142,143)	1.9904	2,2
Heyl	Smtnl2	0.91899	50.39	0.389	rgb(221,143,143)	1.9904	2,2
Hif1a	5330426P16Rik	0.91899	50.39	0.388	rgb(221,143,144)	1.9904	2,2
Hif1a	Whamm	0.91899	50.39	0.388	rgb(221,143,144)	1.9904	2,2
Hif3a	Adra2b	0.91899	50.39	0.393	rgb(221,142,143)	1.9904	2,2
Hmg20b	Gusb	0.91899	50.39	0.386	rgb(221,143,144)	1.9904	2,2
Hmg20b	Treml2	-0.91899	50.39	-3.9E-01	rgb(132,165,232)	1.9904	2,2
Homez	Ehd4	-0.91899	50.39	-3.9E-01	rgb(133,166,232)	1.9904	2,2
Hoxd11	Jak3	-0.91899	50.39	-3.9E-01	rgb(133,166,232)	1.9904	2,2
Ikzf4	Abcb1b	0.91899	50.39	0.394	rgb(221,142,143)	1.9904	2,2
Irf2	Ncoa2	0.91899	50.39	0.394	rgb(221,142,143)	1.9904	None
Isl2	B930041F14Rik	0.91899	50.39	0.386	rgb(221,143,144)	1.9904	2,2
Isl2	Zbtb4	-0.91899	50.39	-3.9E-01	rgb(132,165,232)	1.9904	2,2
Jund	Rin2	0.91899	50.39	0.393	rgb(221,142,143)	1.9904	2,2
[truncated: 48,827 more rows]
