# Supplementary material for: Leveraging chromatin accessibility for transcriptional regulatory network inference in T Helper 17 Cells
Source: Genome Res. 2019 Mar;29(3):449–63. doi: 10.1101/gr.238253.118 (PMC6396413; doi:10.1101/gr.238253.118)
Supplement: Supplemental Material [file supp_gr.238253.118_Supplemental_Th17_TRN_Networks.zip › Th17_TRN_Networks-master/TRN_Notebooks/Networks/ATAC_Th17_bias100_TFmRNA_sp.tsv]

TF	Target	SignedQuantile	NonzeroSubsamples(Stability)	pCorr	stroke	stroke-width	stroke-dasharray
Tbx21	Tbkbp1	1	50.92	0.917	rgb(227, 42, 44)	2	2,2
Irf7	Rtp4	0.9983	50.89	0.886	rgb(227, 48, 50)	1.9994	2,2
Irf1	Nlrc5	0.9966	50.87	0.87	rgb(227, 51, 53)	1.999	None
Sp110	Cdkn2d	0.99491	50.83	0.829	rgb(226, 59, 60)	1.9982	2,2
Srebf2	Dhcr24	0.99491	50.83	0.832	rgb(226, 58, 60)	1.9982	2,2
Irf1	Tbx21	0.99321	50.82	0.817	rgb(226, 61, 63)	1.998	2,2
Irf7	Rsad2	0.99321	50.82	0.82	rgb(226, 60, 62)	1.998	None
Irf9	Irf7	0.99321	50.82	0.82	rgb(226, 60, 62)	1.998	2,2
Zfp182	Fyco1	0.99321	50.82	0.823	rgb(226, 60, 61)	1.998	2,2
Rorc	Lingo4	0.99151	50.81	0.811	rgb(226, 62, 64)	1.9978	2,2
Srebf1	Fads2	0.98981	50.8	0.796	rgb(226, 65, 67)	1.9976	2,2
Zfp367	Dtl	0.98981	50.8	0.798	rgb(226, 64, 66)	1.9976	2,2
Nr4a1	Nr4a3	0.98812	50.78	0.775	rgb(226, 69, 70)	1.9972	2,2
Sp110	Gbp6	0.98812	50.78	0.775	rgb(226, 69, 71)	1.9972	2,2
Zfp385a	Eng	0.98812	50.78	0.78	rgb(226, 68, 70)	1.9972	2,2
Zfp385a	Zmat3	0.98812	50.78	0.782	rgb(226, 68, 69)	1.9972	2,2
Ahrr	Cyp1b1	0.98642	50.77	0.765	rgb(225, 71, 72)	1.997	2,2
Irf7	Xaf1	0.98642	50.77	0.772	rgb(225, 70, 71)	1.997	None
Irf1	Igtp	0.98472	50.76	0.758	rgb(225, 72, 74)	1.9968	2,2
Irf1	Fam26f	0.98302	50.75	0.75	rgb(225, 74, 75)	1.9966	None
Irf7	Cmpk2	0.98302	50.75	0.752	rgb(225, 73, 75)	1.9966	2,2
Irf7	I830012O16Rik	0.98302	50.75	0.75	rgb(225, 74, 75)	1.9966	2,2
Irf7	Ifit1	0.98302	50.75	0.755	rgb(225, 73, 74)	1.9966	None
Foxs1	Vax2	0.98133	50.74	0.741	rgb(225, 75, 77)	1.9964	2,2
Zfp367	Rpa2	0.98133	50.74	0.737	rgb(225, 76, 78)	1.9964	2,2
Zfp385a	Abhd4	0.98133	50.74	0.738	rgb(225, 76, 78)	1.9964	2,2
Elk3	Capg	0.97963	50.73	0.727	rgb(225, 78, 80)	1.9962	2,2
Irf7	Ifit3	0.97793	50.72	0.725	rgb(225, 79, 80)	1.996	2,2
Zfp467	Sspo	0.97793	50.72	0.72	rgb(225, 79, 81)	1.996	2,2
Mxd3	Cdc25b	0.97793	50.72	0.723	rgb(225, 79, 80)	1.996	2,2
Foxs1	Mylk2	0.97623	50.71	0.713	rgb(225, 81, 82)	1.9958	2,2
Irf1	Gbp4	0.97623	50.71	0.705	rgb(225, 82, 84)	1.9958	None
Nfkb2	Psd	0.97623	50.71	0.708	rgb(225, 82, 83)	1.9958	None
Nr4a3	Nr4a1	0.97623	50.71	0.707	rgb(225, 82, 83)	1.9958	2,2
Tfdp2	Oxct1	0.97623	50.71	0.712	rgb(225, 81, 83)	1.9958	2,2
Zfp629	Ttbk2	0.97623	50.71	0.713	rgb(225, 81, 82)	1.9958	2,2
Zfp750	Exoc4	0.97623	50.71	0.705	rgb(225, 82, 84)	1.9958	2,2
Foxo1	Icam5	-0.97453	50.7	-7.0E-01	rgb( 65,125,244)	1.9956	2,2
Ikzf4	Treml2	0.97453	50.7	0.7	rgb(225, 83, 85)	1.9956	2,2
Irf5	St14	0.97453	50.7	0.699	rgb(225, 84, 85)	1.9956	2,2
Rfx7	Pigb	0.97453	50.7	0.699	rgb(225, 83, 85)	1.9956	2,2
Tead1	Vim	0.97453	50.7	0.697	rgb(225, 84, 85)	1.9956	2,2
C030039L03Rik	Prkab2	0.97453	50.7	0.695	rgb(225, 84, 86)	1.9956	2,2
Tulp3	Tbc1d14	0.97453	50.7	0.698	rgb(225, 84, 85)	1.9956	2,2
Zfp750	Robo3	0.97453	50.7	0.7	rgb(225, 83, 85)	1.9956	2,2
Hes1	Spink2	0.97284	50.69	0.69	rgb(225, 85, 87)	1.9954	2,2
Irf1	Gbp6	0.97284	50.69	0.692	rgb(225, 85, 86)	1.9954	2,2
Irf7	2010002M12Rik	0.97284	50.69	0.687	rgb(225, 86, 87)	1.9954	2,2
Tcf12	Mycbp2	0.97284	50.69	0.69	rgb(225, 85, 87)	1.9954	2,2
Tead1	Nupr1	0.97284	50.69	0.695	rgb(225, 84, 86)	1.9954	2,2
Whsc1	Fancm	0.97284	50.69	0.688	rgb(225, 86, 87)	1.9954	2,2
Zfp948	Ankrd23	0.97284	50.69	0.689	rgb(225, 85, 87)	1.9954	2,2
Irf1	Gbp5	0.97114	50.68	0.677	rgb(224, 88, 89)	1.9952	None
Irf1	Gbp7	0.97114	50.68	0.681	rgb(224, 87, 88)	1.9952	None
Prrx1	Cav1	0.97114	50.68	0.675	rgb(224, 88, 89)	1.9952	2,2
Sp110	Ly6c1	0.97114	50.68	0.685	rgb(225, 86, 88)	1.9952	2,2
Vax2	Il17re	0.97114	50.68	0.677	rgb(224, 88, 89)	1.9952	2,2
C030039L03Rik	Per2	0.97114	50.68	0.676	rgb(224, 88, 89)	1.9952	2,2
Plscr1	Ubash3a	-0.97114	50.68	-6.8E-01	rgb( 69,127,243)	1.9952	2,2
Prdm2	Dock4	0.97114	50.68	0.683	rgb(225, 87, 88)	1.9952	2,2
Zfp280c	Rfx7	0.97114	50.68	0.678	rgb(224, 87, 89)	1.9952	2,2
Cebpg	Pck2	0.96944	50.67	0.672	rgb(224, 89, 90)	1.995	2,2
Epas1	Gata3	0.96944	50.67	0.673	rgb(224, 89, 90)	1.995	2,2
Irf4	Crtam	-0.96944	50.67	-6.7E-01	rgb( 71,128,243)	1.995	2,2
Jun	Kdelc2	-0.96944	50.67	-6.7E-01	rgb( 72,129,242)	1.995	2,2
Kdm2b	Mxd1	-0.96944	50.67	-6.7E-01	rgb( 71,128,243)	1.995	2,2
Rbpj	Nckap1	0.96944	50.67	0.668	rgb(224, 89, 91)	1.995	2,2
Sp110	Bcl2a1b	0.96944	50.67	0.672	rgb(224, 89, 90)	1.995	2,2
Tal2	Tmem38b	0.96944	50.67	0.674	rgb(224, 88, 90)	1.995	2,2
Adnp	Dcxr	-0.96944	50.67	-6.7E-01	rgb( 71,128,243)	1.995	2,2
Whsc1	Exo1	0.96944	50.67	0.673	rgb(224, 88, 90)	1.995	2,2
Zeb2	Srxn1	0.96944	50.67	0.669	rgb(224, 89, 91)	1.995	2,2
Zfp367	Exo1	0.96944	50.67	0.674	rgb(224, 88, 90)	1.995	2,2
Zfp429	Apold1	-0.96944	50.67	-6.7E-01	rgb( 72,129,242)	1.995	2,2
Zfp473	Fkrp	-0.96944	50.67	-6.7E-01	rgb( 71,128,243)	1.995	2,2
Cebpg	Trib3	0.96774	50.66	0.659	rgb(224, 91, 93)	1.9948	2,2
Irf1	Erap1	0.96774	50.66	0.656	rgb(224, 92, 93)	1.9948	None
Irf1	Tgtp2	0.96774	50.66	0.659	rgb(224, 91, 93)	1.9948	None
Irf7	Gbp9	0.96774	50.66	0.661	rgb(224, 91, 92)	1.9948	2,2
Irf7	Mx1	0.96774	50.66	0.658	rgb(224, 91, 93)	1.9948	2,2
Irf7	Oasl2	0.96774	50.66	0.658	rgb(224, 91, 93)	1.9948	2,2
Atf6b	Crip1	-0.96774	50.66	-6.6E-01	rgb( 73,130,242)	1.9948	2,2
Ncoa1	Lrba	0.96774	50.66	0.656	rgb(224, 92, 93)	1.9948	2,2
Zfp420	Scarf2	-0.96774	50.66	-6.6E-01	rgb( 75,130,242)	1.9948	2,2
Cebpg	Gpt2	0.96605	50.65	0.65	rgb(224, 93, 94)	1.9946	2,2
Cebpg	Psph	0.96605	50.65	0.649	rgb(224, 93, 94)	1.9946	2,2
Etv4	Slc6a9	0.96605	50.65	0.646	rgb(224, 94, 95)	1.9946	2,2
Foxs1	S100a4	0.96605	50.65	0.651	rgb(224, 93, 94)	1.9946	2,2
Jdp2	Pck2	0.96605	50.65	0.65	rgb(224, 93, 94)	1.9946	2,2
Klf2	Sell	0.96605	50.65	0.653	rgb(224, 92, 94)	1.9946	2,2
Patz1	Mboat7	0.96605	50.65	0.651	rgb(224, 93, 94)	1.9946	2,2
Tbx21	Notch1	0.96605	50.65	0.651	rgb(224, 93, 94)	1.9946	2,2
C030039L03Rik	Ankzf1	0.96605	50.65	0.654	rgb(224, 92, 93)	1.9946	2,2
Cggbp1	Scyl2	0.96605	50.65	0.646	rgb(224, 94, 95)	1.9946	2,2
Csrnp1	Mxd1	0.96605	50.65	0.652	rgb(224, 92, 94)	1.9946	2,2
Mxd4	Ypel3	0.96605	50.65	0.649	rgb(224, 93, 94)	1.9946	2,2
Zfp385a	Rnf169	0.96605	50.65	0.652	rgb(224, 92, 94)	1.9946	2,2
Bcl6b	Kctd7	0.96435	50.64	0.642	rgb(224, 94, 96)	1.9944	2,2
Gzf1	BC026585	0.96435	50.64	0.637	rgb(224, 95, 97)	1.9944	2,2
Irf4	Abcd3	-0.96435	50.64	-6.4E-01	rgb( 79,133,241)	1.9944	None
Kdm2b	Slco4a1	0.96435	50.64	0.635	rgb(224, 96, 97)	1.9944	2,2
Nfkb2	Cdk5r1	0.96435	50.64	0.636	rgb(224, 96, 97)	1.9944	2,2
Ovol1	Dixdc1	0.96435	50.64	0.637	rgb(224, 95, 97)	1.9944	2,2
Rest	Rbm15	0.96435	50.64	0.637	rgb(224, 95, 97)	1.9944	None
Spib	Pik3r3	0.96435	50.64	0.637	rgb(224, 95, 97)	1.9944	None
Stat1	Dtx3l	0.96435	50.64	0.642	rgb(224, 94, 96)	1.9944	None
Stat4	Dock11	0.96435	50.64	0.643	rgb(224, 94, 95)	1.9944	2,2
Zfp202	Dusp12	0.96435	50.64	0.643	rgb(224, 94, 96)	1.9944	2,2
Zfp467	Wnt10a	0.96435	50.64	0.643	rgb(224, 94, 96)	1.9944	None
Rbck1	Dnajc21	-0.96435	50.64	-6.4E-01	rgb( 78,132,241)	1.9944	2,2
Sgsm2	Tert	0.96435	50.64	0.64	rgb(224, 95, 96)	1.9944	2,2
Arid5a	Sbno2	0.96265	50.63	0.629	rgb(224, 97, 98)	1.9942	2,2
Cebpg	Slc7a3	0.96265	50.63	0.634	rgb(224, 96, 97)	1.9942	2,2
Irf7	Pydc4	0.96265	50.63	0.631	rgb(224, 97, 98)	1.9942	2,2
Pou6f1	Ccr5	0.96265	50.63	0.63	rgb(224, 97, 98)	1.9942	2,2
Sp110	Max	0.96265	50.63	0.632	rgb(224, 96, 98)	1.9942	2,2
Sp4	Fbxw2	0.96265	50.63	0.629	rgb(224, 97, 98)	1.9942	2,2
Vax2	Dab2	0.96265	50.63	0.627	rgb(224, 97, 99)	1.9942	2,2
Adnp	Hist1h1b	-0.96265	50.63	-6.3E-01	rgb( 79,133,241)	1.9942	2,2
Dzip1	Uggt2	0.96265	50.63	0.628	rgb(224, 97, 98)	1.9942	2,2
Mxd3	Coro7	0.96265	50.63	0.626	rgb(224, 97, 99)	1.9942	2,2
Zfp629	Dnmt3b	0.96265	50.63	0.628	rgb(224, 97, 98)	1.9942	2,2
Elf1	Slain1	0.96095	50.62	0.622	rgb(224, 98, 99)	1.994	None
Elk3	Dusp14	0.96095	50.62	0.62	rgb(224, 98,100)	1.994	2,2
Epas1	Adamtsl3	0.96095	50.62	0.616	rgb(224, 99,101)	1.994	2,2
Hif1a	Acsl4	0.96095	50.62	0.616	rgb(224, 99,101)	1.994	2,2
Irf4	Slfn2	0.96095	50.62	0.624	rgb(224, 98, 99)	1.994	None
Irf7	Mx2	0.96095	50.62	0.625	rgb(224, 98, 99)	1.994	None
Irf8	Tbx21	0.96095	50.62	0.616	rgb(224, 99,101)	1.994	2,2
Mxi1	Clybl	0.96095	50.62	0.619	rgb(224, 99,100)	1.994	2,2
Nr4a2	Fosl2	0.96095	50.62	0.616	rgb(224, 99,101)	1.994	2,2
Nr4a2	Tapbpl	0.96095	50.62	0.621	rgb(224, 98,100)	1.994	2,2
Pou6f1	Ust	0.96095	50.62	0.618	rgb(224, 99,100)	1.994	2,2
Rbpj	Vdr	0.96095	50.62	0.622	rgb(224, 98, 99)	1.994	2,2
Rel	Agpat3	-0.96095	50.62	-6.2E-01	rgb( 81,135,241)	1.994	2,2
Rorc	C2cd4d	0.96095	50.62	0.624	rgb(224, 98, 99)	1.994	2,2
Vax2	Avpi1	0.96095	50.62	0.624	rgb(224, 98, 99)	1.994	None
Vax2	Il17a	0.96095	50.62	0.617	rgb(224, 99,100)	1.994	2,2
Zhx1	Ptprc	0.96095	50.62	0.617	rgb(224, 99,100)	1.994	2,2
C030039L03Rik	Kcnc3	0.96095	50.62	0.616	rgb(224, 99,101)	1.994	2,2
Kdm5b	Ero1l	0.96095	50.62	0.621	rgb(224, 98,100)	1.994	2,2
Mxd4	Urb1	-0.96095	50.62	-6.2E-01	rgb( 83,135,240)	1.994	2,2
Ski	Slc43a2	0.96095	50.62	0.621	rgb(224, 98,100)	1.994	2,2
Tigd2	Utf1	-0.96095	50.62	-6.2E-01	rgb( 83,136,240)	1.994	2,2
Zfp367	Cenpm	0.96095	50.62	0.621	rgb(224, 98,100)	1.994	2,2
Ahrr	Pdpn	0.95925	50.61	0.615	rgb(224,100,101)	1.9938	2,2
Cux1	Epb4.1l2	0.95925	50.61	0.607	rgb(224,101,102)	1.9938	2,2
Ddit3	Sars	0.95925	50.61	0.614	rgb(224,100,101)	1.9938	2,2
Fosb	Enkur	0.95925	50.61	0.608	rgb(224,101,102)	1.9938	2,2
Irf1	Gbp2	0.95925	50.61	0.611	rgb(224,100,101)	1.9938	None
Irf4	Loxl2	-0.95925	50.61	-6.1E-01	rgb( 84,136,240)	1.9938	2,2
Irf5	Gna15	0.95925	50.61	0.613	rgb(224,100,101)	1.9938	2,2
Irf7	Oas1b	0.95925	50.61	0.607	rgb(224,101,102)	1.9938	None
Jun	Osm	0.95925	50.61	0.612	rgb(224,100,101)	1.9938	2,2
Maf	Aqp3	0.95925	50.61	0.607	rgb(224,101,102)	1.9938	2,2
Rbpj	Nedd4	0.95925	50.61	0.608	rgb(224,101,102)	1.9938	2,2
Vax2	Abhd15	0.95925	50.61	0.607	rgb(224,101,102)	1.9938	2,2
Zfp467	Stk39	0.95925	50.61	0.614	rgb(224,100,101)	1.9938	None
Adnp	Hist1h1a	-0.95925	50.61	-6.1E-01	rgb( 85,137,240)	1.9938	2,2
Mxd4	Tcp11l2	0.95925	50.61	0.61	rgb(224,101,102)	1.9938	2,2
Zeb2	Aff3	-0.95925	50.61	-6.1E-01	rgb( 85,137,240)	1.9938	2,2
Zfp28	Pwwp2b	0.95925	50.61	0.61	rgb(224,100,102)	1.9938	2,2
Zfp367	Apitd1	0.95925	50.61	0.609	rgb(224,101,102)	1.9938	2,2
Bhlhe40	Ndrg2	0.95756	50.6	0.598	rgb(224,103,104)	1.9936	None
Bhlhe40	Tnip3	0.95756	50.6	0.602	rgb(224,102,103)	1.9936	2,2
Cebpg	Chac1	0.95756	50.6	0.596	rgb(224,103,104)	1.9936	2,2
Cenpb	Samd1	0.95756	50.6	0.601	rgb(224,102,103)	1.9936	2,2
Egr1	Egr2	0.95756	50.6	0.604	rgb(224,102,103)	1.9936	None
Ets1	Slc9a3r1	0.95756	50.6	0.603	rgb(224,102,103)	1.9936	None
Ets2	Ifit2	0.95756	50.6	0.6	rgb(224,102,104)	1.9936	2,2
Gata3	Nrgn	0.95756	50.6	0.601	rgb(224,102,103)	1.9936	2,2
Irf4	Trpm1	-0.95756	50.6	-6.0E-01	rgb( 87,138,240)	1.9936	2,2
Irf9	Stat2	0.95756	50.6	0.595	rgb(224,103,104)	1.9936	None
Mxi1	Fez2	0.95756	50.6	0.597	rgb(224,103,104)	1.9936	2,2
Mybl1	4632434I11Rik	0.95756	50.6	0.6	rgb(224,102,104)	1.9936	2,2
Nfil3	Auh	0.95756	50.6	0.598	rgb(224,103,104)	1.9936	2,2
Nr4a2	Crem	0.95756	50.6	0.603	rgb(224,102,103)	1.9936	2,2
Osr2	Serpinb1b	0.95756	50.6	0.595	rgb(224,103,104)	1.9936	2,2
Pbx2	Numbl	0.95756	50.6	0.603	rgb(224,102,103)	1.9936	2,2
Sox5	Gem	0.95756	50.6	0.597	rgb(224,103,104)	1.9936	2,2
Sp100	Stat2	0.95756	50.6	0.602	rgb(224,102,103)	1.9936	2,2
Srebf1	Abcg1	0.95756	50.6	0.599	rgb(224,103,104)	1.9936	2,2
Vax2	Cysltr1	0.95756	50.6	0.597	rgb(224,103,104)	1.9936	2,2
Zbtb4	Zswim4	0.95756	50.6	0.601	rgb(224,102,103)	1.9936	2,2
Zbtb7c	Npr1	0.95756	50.6	0.602	rgb(224,102,103)	1.9936	2,2
Zfp281	Samsn1	0.95756	50.6	0.597	rgb(224,103,104)	1.9936	None
C030039L03Rik	Gapdhs	0.95756	50.6	0.603	rgb(224,102,103)	1.9936	2,2
C030039L03Rik	Muc2	0.95756	50.6	0.598	rgb(224,103,104)	1.9936	2,2
Ncoa2	Mgat5	0.95756	50.6	0.595	rgb(224,103,104)	1.9936	2,2
Rlf	3110057O12Rik	0.95756	50.6	0.599	rgb(224,103,104)	1.9936	2,2
Whsc1	Anln	0.95756	50.6	0.605	rgb(224,102,103)	1.9936	2,2
Zfp329	A230072C01Rik	0.95756	50.6	0.602	rgb(224,102,103)	1.9936	2,2
Zfp365	Psrc1	0.95756	50.6	0.597	rgb(224,103,104)	1.9936	2,2
Zfp367	Fam111a	0.95756	50.6	0.601	rgb(224,102,103)	1.9936	2,2
Zfp536	Lpin3	0.95756	50.6	0.6	rgb(224,102,104)	1.9936	2,2
Zfp777	Ctss	-0.95756	50.6	-6.0E-01	rgb( 87,138,240)	1.9936	2,2
Atf3	Hdc	0.95586	50.59	0.586	rgb(223,105,106)	1.9934	2,2
Cebpg	Aldh1l2	0.95586	50.59	0.586	rgb(223,105,106)	1.9934	2,2
Creb3l2	Syn1	0.95586	50.59	0.592	rgb(224,104,105)	1.9934	2,2
Egr1	Egr3	0.95586	50.59	0.586	rgb(223,105,106)	1.9934	2,2
Elf1	Arhgef6	0.95586	50.59	0.592	rgb(224,104,105)	1.9934	None
Irf4	Cxxc5	-0.95586	50.59	-5.9E-01	rgb( 90,140,239)	1.9934	2,2
Irf7	Ccrl2	0.95586	50.59	0.586	rgb(223,105,106)	1.9934	2,2
Irf7	Ifi204	0.95586	50.59	0.589	rgb(223,104,106)	1.9934	None
Kdm2b	Gramd1b	0.95586	50.59	0.592	rgb(224,104,105)	1.9934	2,2
Lin54	Iqgap2	0.95586	50.59	0.595	rgb(224,103,105)	1.9934	2,2
Lyl1	Lix1l	0.95586	50.59	0.587	rgb(223,105,106)	1.9934	None
Patz1	Btbd11	0.95586	50.59	0.588	rgb(223,105,106)	1.9934	2,2
Prrx1	Fat1	0.95586	50.59	0.591	rgb(224,104,105)	1.9934	2,2
Rel	Arid5a	-0.95586	50.59	-5.9E-01	rgb( 90,140,239)	1.9934	2,2
Sox5	Cdc42ep3	0.95586	50.59	0.588	rgb(223,105,106)	1.9934	2,2
Ankzf1	Rbfox2	0.95586	50.59	0.592	rgb(224,104,105)	1.9934	2,2
Sgsm2	Plxnc1	0.95586	50.59	0.588	rgb(223,105,106)	1.9934	2,2
Zfp407	Mpdu1	-0.95586	50.59	-5.9E-01	rgb( 89,139,239)	1.9934	2,2
Zfp473	Slfn2	-0.95586	50.59	-5.9E-01	rgb( 89,139,239)	1.9934	2,2
Zfp608	Havcr1	-0.95586	50.59	-5.9E-01	rgb( 90,140,239)	1.9934	2,2
Zfp870	Hemk1	0.95586	50.59	0.591	rgb(223,104,105)	1.9934	2,2
Cebpg	Slc6a9	0.95416	50.58	0.577	rgb(223,107,108)	1.9932	2,2
Creb3l2	Gatsl2	0.95416	50.58	0.58	rgb(223,106,107)	1.9932	2,2
Epas1	Gsn	0.95416	50.58	0.583	rgb(223,106,107)	1.9932	2,2
Epas1	Rnd3	0.95416	50.58	0.583	rgb(223,106,107)	1.9932	2,2
Etv4	Pdgfrb	0.95416	50.58	0.578	rgb(223,107,108)	1.9932	2,2
Etv6	Ncs1	0.95416	50.58	0.577	rgb(223,107,108)	1.9932	2,2
Foxp4	B4galnt1	0.95416	50.58	0.579	rgb(223,106,107)	1.9932	2,2
Ikzf2	Cd160	0.95416	50.58	0.584	rgb(223,105,107)	1.9932	2,2
Irf1	Il15ra	0.95416	50.58	0.576	rgb(223,107,108)	1.9932	2,2
Irf4	Dlk1	-0.95416	50.58	-5.8E-01	rgb( 92,141,239)	1.9932	2,2
Irf4	Nox1	-0.95416	50.58	-5.8E-01	rgb( 92,141,239)	1.9932	2,2
Irf7	BC094916	0.95416	50.58	0.58	rgb(223,106,107)	1.9932	None
Irf7	Cxcl10	0.95416	50.58	0.584	rgb(223,105,107)	1.9932	None
Mybl1	Gtse1	0.95416	50.58	0.578	rgb(223,107,108)	1.9932	2,2
Otx1	Slc29a3	0.95416	50.58	0.577	rgb(223,107,108)	1.9932	2,2
Scrt1	Zfp12	0.95416	50.58	0.576	rgb(223,107,108)	1.9932	2,2
Sp4	Ptpn2	0.95416	50.58	0.578	rgb(223,107,108)	1.9932	None
Srebf2	Dhcr7	0.95416	50.58	0.578	rgb(223,107,108)	1.9932	2,2
Vax2	Cxcl3	0.95416	50.58	0.578	rgb(223,107,108)	1.9932	2,2
Xbp1	Rap1gds1	0.95416	50.58	0.576	rgb(223,107,108)	1.9932	2,2
Zfx	Ndufv3	-0.95416	50.58	-5.8E-01	rgb( 91,141,239)	1.9932	2,2
Drap1	Syf2	0.95416	50.58	0.58	rgb(223,106,107)	1.9932	2,2
Rbck1	Ears2	0.95416	50.58	0.577	rgb(223,107,108)	1.9932	2,2
Whsc1	Rfwd3	0.95416	50.58	0.577	rgb(223,107,108)	1.9932	2,2
Zbtb32	Arhgef6	0.95416	50.58	0.576	rgb(223,107,108)	1.9932	2,2
Zbtb32	Atxn1	0.95416	50.58	0.576	rgb(223,107,108)	1.9932	2,2
Zbtb32	Tapbpl	0.95416	50.58	0.582	rgb(223,106,107)	1.9932	2,2
Zbtb38	Trpv2	0.95416	50.58	0.581	rgb(223,106,107)	1.9932	2,2
Zfp169	Inpp4a	0.95416	50.58	0.576	rgb(223,107,108)	1.9932	2,2
Zfp276	Amigo3	0.95416	50.58	0.581	rgb(223,106,107)	1.9932	2,2
Zfp277	Myo10	-0.95416	50.58	-5.8E-01	rgb( 92,141,239)	1.9932	2,2
Zfp280b	Rxra	0.95416	50.58	0.579	rgb(223,106,108)	1.9932	2,2
Zfp367	Pknox1	-0.95416	50.58	-5.8E-01	rgb( 92,141,239)	1.9932	2,2
Zfp385a	Ptp4a3	0.95416	50.58	0.575	rgb(223,107,108)	1.9932	2,2
Zfp385a	Zfp365	0.95416	50.58	0.575	rgb(223,107,108)	1.9932	2,2
Zfp386	Spry1	-0.95416	50.58	-5.8E-01	rgb( 91,140,239)	1.9932	2,2
Zfp398	Btbd11	0.95416	50.58	0.584	rgb(223,105,107)	1.9932	2,2
Zfp426	Cd274	0.95416	50.58	0.579	rgb(223,106,108)	1.9932	2,2
Zfp629	Trpv2	-0.95416	50.58	-5.8E-01	rgb( 90,140,239)	1.9932	2,2
Zfp787	Ocrl	-0.95416	50.58	-5.8E-01	rgb( 92,141,239)	1.9932	2,2
Zfp870	Kctd7	0.95416	50.58	0.584	rgb(223,106,107)	1.9932	2,2
Ahr	Cdk16	0.95246	50.57	0.568	rgb(223,108,110)	1.993	None
Arid3b	Inpp5a	0.95246	50.57	0.566	rgb(223,109,110)	1.993	2,2
Atf3	Atp11a	0.95246	50.57	0.566	rgb(223,109,110)	1.993	2,2
Cebpg	Gpr176	-0.95246	50.57	-5.7E-01	rgb( 94,142,239)	1.993	2,2
Ets1	Ppp1r10	-0.95246	50.57	-5.7E-01	rgb( 94,142,239)	1.993	None
Etv6	Nlgn2	0.95246	50.57	0.57	rgb(223,108,109)	1.993	2,2
Etv6	Skap2	0.95246	50.57	0.573	rgb(223,108,109)	1.993	2,2
Fosl2	Tbc1d30	0.95246	50.57	0.574	rgb(223,107,109)	1.993	None
Foxf2	Gja1	0.95246	50.57	0.569	rgb(223,108,109)	1.993	2,2
Gata1	Itih5	0.95246	50.57	0.57	rgb(223,108,109)	1.993	2,2
Hsf1	Rwdd2a	-0.95246	50.57	-5.7E-01	rgb( 93,142,239)	1.993	None
Irf1	Marcks	-0.95246	50.57	-5.7E-01	rgb( 93,142,239)	1.993	2,2
Irf5	Fbxo18	0.95246	50.57	0.573	rgb(223,108,109)	1.993	2,2
Klf10	Smurf2	0.95246	50.57	0.571	rgb(223,108,109)	1.993	2,2
Maf	Gbp4	-0.95246	50.57	-5.7E-01	rgb( 94,142,239)	1.993	2,2
Nfatc4	Gpr153	0.95246	50.57	0.568	rgb(223,109,110)	1.993	2,2
Nr4a2	Nrip1	0.95246	50.57	0.574	rgb(223,107,109)	1.993	2,2
Plagl1	Actn1	0.95246	50.57	0.57	rgb(223,108,109)	1.993	2,2
Stat2	Dtx3l	0.95246	50.57	0.566	rgb(223,109,110)	1.993	None
Trerf1	Tnk2	0.95246	50.57	0.574	rgb(223,107,108)	1.993	2,2
Zfp202	Smpd3	0.95246	50.57	0.568	rgb(223,109,110)	1.993	2,2
Ankzf1	Rab26	0.95246	50.57	0.566	rgb(223,109,110)	1.993	2,2
Dot1l	Rnf130	-0.95246	50.57	-5.7E-01	rgb( 94,142,239)	1.993	2,2
Mbnl2	St8sia6	0.95246	50.57	0.575	rgb(223,107,108)	1.993	2,2
Mxd3	Smtn	0.95246	50.57	0.568	rgb(223,109,110)	1.993	2,2
Prdm2	Ptger2	-0.95246	50.57	-5.7E-01	rgb( 93,142,239)	1.993	2,2
Thap3	Dpm3	0.95246	50.57	0.569	rgb(223,108,109)	1.993	2,2
Whsc1	E2f7	0.95246	50.57	0.572	rgb(223,108,109)	1.993	2,2
Zbtb32	Trpv2	0.95246	50.57	0.568	rgb(223,109,110)	1.993	2,2
Zeb2	Ptger2	0.95246	50.57	0.572	rgb(223,108,109)	1.993	2,2
Zfp277	Fgd6	-0.95246	50.57	-5.7E-01	rgb( 94,142,239)	1.993	2,2
Zfp750	Ckmt1	0.95246	50.57	0.572	rgb(223,108,109)	1.993	2,2
Zfp800	Eno3	-0.95246	50.57	-5.7E-01	rgb( 93,141,239)	1.993	2,2
Zfp808	Rfwd3	0.95246	50.57	0.572	rgb(223,108,109)	1.993	2,2
Zkscan17	Cyfip2	0.95246	50.57	0.572	rgb(223,108,109)	1.993	2,2
Arid3b	Ppard	0.95077	50.56	0.56	rgb(223,110,111)	1.9928	2,2
Atf5	Ddit3	0.95077	50.56	0.561	rgb(223,110,111)	1.9928	2,2
Atf5	Minpp1	-0.95077	50.56	-5.6E-01	rgb( 96,144,238)	1.9928	2,2
Elf1	Stk4	0.95077	50.56	0.563	rgb(223,109,111)	1.9928	None
Elk3	Rora	0.95077	50.56	0.562	rgb(223,110,111)	1.9928	2,2
Etv4	Dusp9	0.95077	50.56	0.563	rgb(223,109,111)	1.9928	2,2
Etv6	Gripap1	-0.95077	50.56	-5.6E-01	rgb( 96,143,238)	1.9928	2,2
Etv6	Ifi203	-0.95077	50.56	-5.6E-01	rgb( 95,143,238)	1.9928	2,2
Fosl2	Kif26b	-0.95077	50.56	-5.6E-01	rgb( 95,143,238)	1.9928	2,2
Hif3a	Stc1	0.95077	50.56	0.564	rgb(223,109,110)	1.9928	2,2
Hif3a	Syce2	0.95077	50.56	0.555	rgb(223,111,112)	1.9928	2,2
Ikzf2	Trib1	0.95077	50.56	0.564	rgb(223,109,110)	1.9928	2,2
Irf1	Gbp10	0.95077	50.56	0.556	rgb(223,111,112)	1.9928	2,2
Irf4	Abcb9	-0.95077	50.56	-5.6E-01	rgb( 96,144,238)	1.9928	2,2
Klf13	Map3k1	0.95077	50.56	0.565	rgb(223,109,110)	1.9928	2,2
Klf13	Prr7	0.95077	50.56	0.556	rgb(223,111,112)	1.9928	2,2
Nfil3	Glipr2	0.95077	50.56	0.558	rgb(223,110,112)	1.9928	2,2
Nr4a2	Nr1d1	-0.95077	50.56	-5.6E-01	rgb( 95,143,238)	1.9928	2,2
Plagl1	Mex3a	0.95077	50.56	0.565	rgb(223,109,110)	1.9928	2,2
Pparg	Dgkk	0.95077	50.56	0.563	rgb(223,109,111)	1.9928	2,2
Rbpj	Id2	0.95077	50.56	0.563	rgb(223,109,111)	1.9928	2,2
Rela	Dyx1c1	-0.95077	50.56	-5.6E-01	rgb( 95,143,238)	1.9928	2,2
Relb	Cd44	-0.95077	50.56	-5.6E-01	rgb( 95,143,238)	1.9928	2,2
Rest	Bzw2	-0.95077	50.56	-5.6E-01	rgb( 95,143,238)	1.9928	2,2
Rfx3	Vav1	-0.95077	50.56	-5.6E-01	rgb( 95,143,238)	1.9928	2,2
Rfx7	Cox7a2l	-0.95077	50.56	-5.6E-01	rgb( 97,144,238)	1.9928	2,2
Satb1	Epas1	0.95077	50.56	0.559	rgb(223,110,111)	1.9928	2,2
Sox5	Serpinf1	0.95077	50.56	0.563	rgb(223,109,111)	1.9928	2,2
Srebf1	Insig1	0.95077	50.56	0.565	rgb(223,109,110)	1.9928	2,2
Tcf4	Fads2	0.95077	50.56	0.563	rgb(223,109,111)	1.9928	2,2
Tead1	Dst	0.95077	50.56	0.558	rgb(223,110,111)	1.9928	2,2
Tead1	Socs2	0.95077	50.56	0.56	rgb(223,110,111)	1.9928	2,2
Vax2	Il23r	0.95077	50.56	0.563	rgb(223,110,111)	1.9928	2,2
Adnp	Hist4h4	-0.95077	50.56	-5.6E-01	rgb( 96,143,238)	1.9928	2,2
Fbxl19	1700030K09Rik	0.95077	50.56	0.556	rgb(223,111,112)	1.9928	2,2
Kdm5b	Pfkp	0.95077	50.56	0.564	rgb(223,109,110)	1.9928	2,2
Rlf	Nudt8	-0.95077	50.56	-5.6E-01	rgb( 97,144,238)	1.9928	2,2
Zeb2	Serpine1	0.95077	50.56	0.557	rgb(223,111,112)	1.9928	2,2
Zfp329	Neat1	0.95077	50.56	0.556	rgb(223,111,112)	1.9928	2,2
Zfp35	Zscan21	0.95077	50.56	0.561	rgb(223,110,111)	1.9928	2,2
Zfp365	9030617O03Rik	0.95077	50.56	0.556	rgb(223,111,112)	1.9928	2,2
Zfp536	Tekt2	0.95077	50.56	0.563	rgb(223,109,111)	1.9928	2,2
Zfp775	Asap1	-0.95077	50.56	-5.6E-01	rgb( 96,143,238)	1.9928	2,2
Zhx2	Arc	0.95077	50.56	0.563	rgb(223,109,111)	1.9928	2,2
Ahctf1	Utp20	0.94907	50.55	0.551	rgb(223,112,113)	1.9926	2,2
Ebf1	Dusp3	0.94907	50.55	0.548	rgb(223,112,113)	1.9926	2,2
Foxf2	Myo3b	0.94907	50.55	0.551	rgb(223,112,113)	1.9926	None
Foxf2	Nucb2	0.94907	50.55	0.548	rgb(223,112,113)	1.9926	2,2
Irf1	Gbp9	0.94907	50.55	0.548	rgb(223,112,113)	1.9926	2,2
Irf4	Srgap3	-0.94907	50.55	-5.5E-01	rgb( 97,144,238)	1.9926	2,2
Kdm2b	Cxcr5	-0.94907	50.55	-5.5E-01	rgb( 98,144,238)	1.9926	2,2
Klf7	Insm1	-0.94907	50.55	-5.5E-01	rgb( 97,144,238)	1.9926	2,2
Maf	Pdpn	0.94907	50.55	0.547	rgb(223,112,114)	1.9926	2,2
Msc	Ccr1	0.94907	50.55	0.552	rgb(223,112,113)	1.9926	2,2
Nfatc1	Foxp4	0.94907	50.55	0.554	rgb(223,111,112)	1.9926	None
Pou2af1	Kcna3	0.94907	50.55	0.548	rgb(223,112,113)	1.9926	2,2
Pou6f1	Txk	0.94907	50.55	0.547	rgb(223,113,114)	1.9926	2,2
Rbpj	Nfil3	0.94907	50.55	0.548	rgb(223,112,113)	1.9926	2,2
Scrt1	Cyp2s1	0.94907	50.55	0.546	rgb(223,113,114)	1.9926	2,2
Sox5	Akr1b8	0.94907	50.55	0.552	rgb(223,112,113)	1.9926	2,2
Sp4	Exoc6	0.94907	50.55	0.547	rgb(223,113,114)	1.9926	None
Sp6	Lrrc66	-0.94907	50.55	-5.5E-01	rgb( 98,145,238)	1.9926	2,2
Stat2	Gbp5	0.94907	50.55	0.546	rgb(223,113,114)	1.9926	None
Stat4	Scyl2	0.94907	50.55	0.546	rgb(223,113,114)	1.9926	2,2
Trerf1	Cyfip2	0.94907	50.55	0.549	rgb(223,112,113)	1.9926	2,2
Twist1	Fam160a1	0.94907	50.55	0.555	rgb(223,111,112)	1.9926	2,2
Vdr	Fbxo30	0.94907	50.55	0.547	rgb(223,112,114)	1.9926	2,2
Xbp1	Tmem163	0.94907	50.55	0.549	rgb(223,112,113)	1.9926	2,2
Zbtb7b	Tmprss6	0.94907	50.55	0.551	rgb(223,112,113)	1.9926	2,2
Zfp148	Adora2a	-0.94907	50.55	-5.5E-01	rgb( 98,145,238)	1.9926	None
Zfp467	Rhbdl3	0.94907	50.55	0.547	rgb(223,112,114)	1.9926	2,2
Atf6b	Syf2	-0.94907	50.55	-5.5E-01	rgb( 99,145,238)	1.9926	2,2
Cbx2	Cmtm4	0.94907	50.55	0.548	rgb(223,112,113)	1.9926	2,2
Dach2	Hif1a	0.94907	50.55	0.553	rgb(223,111,112)	1.9926	2,2
Dach2	Tmem220	0.94907	50.55	0.548	rgb(223,112,113)	1.9926	2,2
Dpf1	Porcn	0.94907	50.55	0.549	rgb(223,112,113)	1.9926	2,2
Dzip1	Samd9l	0.94907	50.55	0.545	rgb(223,113,114)	1.9926	2,2
Fbxl19	Fth1	-0.94907	50.55	-5.5E-01	rgb( 98,145,238)	1.9926	2,2
Jazf1	Enpp4	-0.94907	50.55	-5.5E-01	rgb( 98,145,238)	1.9926	2,2
Klf6	Trp53i13	0.94907	50.55	0.551	rgb(223,112,113)	1.9926	2,2
L3mbtl3	Piga	-0.94907	50.55	-5.5E-01	rgb( 99,145,238)	1.9926	2,2
Ncoa3	Il4ra	0.94907	50.55	0.547	rgb(223,112,114)	1.9926	2,2
Ncoa3	Stat4	-0.94907	50.55	-5.5E-01	rgb( 98,145,238)	1.9926	2,2
Zfp385a	Dcxr	0.94907	50.55	0.553	rgb(223,111,112)	1.9926	2,2
Zfp429	Megf8	-0.94907	50.55	-5.5E-01	rgb( 97,144,238)	1.9926	2,2
Zhx2	Sema6b	-0.94907	50.55	-5.5E-01	rgb( 97,144,238)	1.9926	2,2
Ahrr	Ptprj	0.94737	50.54	0.536	rgb(223,115,116)	1.9924	2,2
Bcl6	D430041D05Rik	-0.94737	50.54	-5.4E-01	rgb(101,146,237)	1.9924	2,2
Cebpb	Aqp9	0.94737	50.54	0.535	rgb(223,115,116)	1.9924	2,2
Crem	Agpat9	0.94737	50.54	0.544	rgb(223,113,114)	1.9924	2,2
Cux1	Unc93b1	-0.94737	50.54	-5.4E-01	rgb(100,146,237)	1.9924	2,2
Epas1	Mllt6	-0.94737	50.54	-5.4E-01	rgb( 99,145,238)	1.9924	2,2
Fosl2	L3mbtl3	-0.94737	50.54	-5.4E-01	rgb(100,146,237)	1.9924	2,2
Hif1a	Satb1	0.94737	50.54	0.544	rgb(223,113,114)	1.9924	2,2
Jun	Furin	0.94737	50.54	0.535	rgb(223,115,116)	1.9924	None
Lhx6	Sh2b1	0.94737	50.54	0.543	rgb(223,113,114)	1.9924	2,2
Maf	Il21	0.94737	50.54	0.54	rgb(223,114,115)	1.9924	2,2
Plagl1	Slc7a1	0.94737	50.54	0.543	rgb(223,113,114)	1.9924	2,2
Rorc	Tnfrsf25	0.94737	50.54	0.537	rgb(223,114,115)	1.9924	2,2
Runx1	Egr2	0.94737	50.54	0.541	rgb(223,114,115)	1.9924	2,2
Rxra	Ptger4	0.94737	50.54	0.544	rgb(223,113,114)	1.9924	2,2
Satb1	Hif1a	0.94737	50.54	0.542	rgb(223,114,115)	1.9924	2,2
Six1	Six4	0.94737	50.54	0.54	rgb(223,114,115)	1.9924	2,2
Sp4	Ccdc134	-0.94737	50.54	-5.4E-01	rgb( 99,145,238)	1.9924	None
Stat4	Tgfbr1	-0.94737	50.54	-5.4E-01	rgb( 99,145,238)	1.9924	2,2
Tbx21	Bcl3	0.94737	50.54	0.537	rgb(223,115,116)	1.9924	2,2
Tead1	Fut7	0.94737	50.54	0.545	rgb(223,113,114)	1.9924	2,2
Thra	Tjp3	0.94737	50.54	0.542	rgb(223,113,115)	1.9924	None
Twist1	Glt28d2	0.94737	50.54	0.54	rgb(223,114,115)	1.9924	2,2
Vax2	Adcy4	0.94737	50.54	0.539	rgb(223,114,115)	1.9924	2,2
Vax2	Myo1f	0.94737	50.54	0.54	rgb(223,114,115)	1.9924	2,2
Zfp467	Wisp1	0.94737	50.54	0.542	rgb(223,113,115)	1.9924	2,2
Adnp	Hist1h1d	-0.94737	50.54	-5.4E-01	rgb(100,146,237)	1.9924	2,2
Akna	Proz	0.94737	50.54	0.536	rgb(223,115,116)	1.9924	2,2
Atf6b	Atp1a1	0.94737	50.54	0.536	rgb(223,115,116)	1.9924	2,2
Atmin	Sbf2	0.94737	50.54	0.539	rgb(223,114,115)	1.9924	2,2
C030039L03Rik	Atp7b	0.94737	50.54	0.537	rgb(223,115,116)	1.9924	2,2
Dpf1	Ero1l	0.94737	50.54	0.538	rgb(223,114,115)	1.9924	2,2
Drap1	Anapc1	-0.94737	50.54	-5.4E-01	rgb(100,146,237)	1.9924	2,2
Gm14420	Gm2011	0.94737	50.54	0.543	rgb(223,113,114)	1.9924	2,2
Klf6	Cd5l	0.94737	50.54	0.541	rgb(223,114,115)	1.9924	2,2
Mbnl2	Pak1	0.94737	50.54	0.539	rgb(223,114,115)	1.9924	2,2
Mxd1	Rragd	0.94737	50.54	0.537	rgb(223,114,116)	1.9924	2,2
Zbtb32	Asns	0.94737	50.54	0.541	rgb(223,114,115)	1.9924	2,2
Zbtb38	Rai14	0.94737	50.54	0.537	rgb(223,114,115)	1.9924	2,2
Zfp385a	Psrc1	0.94737	50.54	0.54	rgb(223,114,115)	1.9924	2,2
Zfp386	Emb	0.94737	50.54	0.535	rgb(223,115,116)	1.9924	2,2
Zfp395	Tnip2	-0.94737	50.54	-5.4E-01	rgb(100,146,237)	1.9924	2,2
Zfp473	Tnfrsf21	-0.94737	50.54	-5.4E-01	rgb(101,146,237)	1.9924	2,2
Zfp536	Rpl10a	0.94737	50.54	0.536	rgb(223,115,116)	1.9924	2,2
Zfp668	Dcakd	0.94737	50.54	0.539	rgb(223,114,115)	1.9924	2,2
Zfp703	Utrn	-0.94737	50.54	-5.4E-01	rgb( 99,145,238)	1.9924	2,2
Zfp707	Slc39a10	-0.94737	50.54	-5.4E-01	rgb(100,146,238)	1.9924	2,2
Zfp956	Ankrd23	0.94737	50.54	0.54	rgb(223,114,115)	1.9924	2,2
Ahctf1	Smg5	0.94567	50.53	0.53	rgb(223,116,117)	1.9922	2,2
Ahrr	Gpr15	0.94567	50.53	0.528	rgb(223,116,117)	1.9922	2,2
Arid3a	Ahnak	0.94567	50.53	0.533	rgb(223,115,116)	1.9922	None
Arid5a	Tnip2	0.94567	50.53	0.529	rgb(223,116,117)	1.9922	2,2
Batf	Slamf9	-0.94567	50.53	-5.3E-01	rgb(103,148,237)	1.9922	2,2
Bhlhe40	Anxa4	0.94567	50.53	0.532	rgb(223,115,116)	1.9922	2,2
Bhlhe41	Tef	0.94567	50.53	0.533	rgb(223,115,116)	1.9922	2,2
Cebpg	Pycr1	0.94567	50.53	0.533	rgb(223,115,116)	1.9922	2,2
Creb3l2	Pycr1	0.94567	50.53	0.535	rgb(223,115,116)	1.9922	2,2
Ets2	Plod3	-0.94567	50.53	-5.3E-01	rgb(101,146,237)	1.9922	2,2
Ets2	Sept9	-0.94567	50.53	-5.3E-01	rgb(103,147,237)	1.9922	None
Fosl2	Stat3	0.94567	50.53	0.534	rgb(223,115,116)	1.9922	2,2
Foxo3	Tmem43	0.94567	50.53	0.53	rgb(223,116,117)	1.9922	2,2
Gata3	4930506M07Rik	0.94567	50.53	0.527	rgb(223,116,117)	1.9922	2,2
Gata3	Epas1	0.94567	50.53	0.527	rgb(223,116,117)	1.9922	2,2
Gfi1	Rgmb	-0.94567	50.53	-5.3E-01	rgb(102,147,237)	1.9922	2,2
Hif3a	Rasl12	0.94567	50.53	0.526	rgb(223,117,118)	1.9922	2,2
Hmg20b	Dock11	-0.94567	50.53	-5.3E-01	rgb(103,148,237)	1.9922	2,2
Ikzf2	Ankrd39	0.94567	50.53	0.529	rgb(223,116,117)	1.9922	2,2
Irf4	Chst15	0.94567	50.53	0.531	rgb(223,116,117)	1.9922	2,2
Irf4	Vsig2	-0.94567	50.53	-5.3E-01	rgb(102,147,237)	1.9922	None
Maff	Egln3	0.94567	50.53	0.535	rgb(223,115,116)	1.9922	None
Nfil3	Ier3	0.94567	50.53	0.534	rgb(223,115,116)	1.9922	2,2
Nkx1-2	Bzw2	0.94567	50.53	0.529	rgb(223,116,117)	1.9922	2,2
Nr4a3	B4galnt4	-0.94567	50.53	-5.3E-01	rgb(102,147,237)	1.9922	2,2
Plagl1	Cd180	0.94567	50.53	0.532	rgb(223,115,116)	1.9922	2,2
Pou2af1	P2ry2	0.94567	50.53	0.531	rgb(223,116,117)	1.9922	2,2
Rest	Dhcr7	-0.94567	50.53	-5.3E-01	rgb(103,148,237)	1.9922	None
Scrt1	Arhgef10	0.94567	50.53	0.53	rgb(223,116,117)	1.9922	2,2
Six5	Sdc1	0.94567	50.53	0.529	rgb(223,116,117)	1.9922	2,2
Srebf2	Kdm2b	0.94567	50.53	0.53	rgb(223,116,117)	1.9922	None
Stat2	Parp9	0.94567	50.53	0.531	rgb(223,116,117)	1.9922	2,2
Tead1	Faim3	0.94567	50.53	0.529	rgb(223,116,117)	1.9922	2,2
Zbtb7c	Mylk	0.94567	50.53	0.528	rgb(223,116,117)	1.9922	2,2
Zfp148	Nr4a1	-0.94567	50.53	-5.3E-01	rgb(102,147,237)	1.9922	2,2
Adnp	Hist1h1e	-0.94567	50.53	-5.3E-01	rgb(102,147,237)	1.9922	2,2
Adnp	Rraga	0.94567	50.53	0.531	rgb(223,116,117)	1.9922	2,2
C030039L03Rik	1700034I23Rik	0.94567	50.53	0.53	rgb(223,116,117)	1.9922	2,2
Mxd3	Zdhhc2	0.94567	50.53	0.53	rgb(223,116,117)	1.9922	2,2
Scml4	Kctd12	0.94567	50.53	0.535	rgb(223,115,116)	1.9922	2,2
Scml4	Tmem71	0.94567	50.53	0.534	rgb(223,115,116)	1.9922	2,2
Sgsm2	March9	0.94567	50.53	0.534	rgb(223,115,116)	1.9922	2,2
Skil	Tgfbr1	0.94567	50.53	0.532	rgb(223,115,117)	1.9922	2,2
Zbtb17	Gne	0.94567	50.53	0.534	rgb(223,115,116)	1.9922	2,2
Zbtb46	Cd83	0.94567	50.53	0.528	rgb(223,116,117)	1.9922	2,2
Zfp329	Gripap1	0.94567	50.53	0.531	rgb(223,116,117)	1.9922	2,2
Zfp365	Cnn2	-0.94567	50.53	-5.3E-01	rgb(103,148,237)	1.9922	2,2
Zfp367	Wdr76	0.94567	50.53	0.525	rgb(223,117,118)	1.9922	2,2
Zfp385a	Zfp750	0.94567	50.53	0.531	rgb(223,116,117)	1.9922	2,2
Zfp428	Arsb	-0.94567	50.53	-5.3E-01	rgb(102,147,237)	1.9922	2,2
Zfp429	Vwa1	-0.94567	50.53	-5.3E-01	rgb(103,148,237)	1.9922	2,2
Zfp429	Zfp874a	0.94567	50.53	0.527	rgb(223,116,117)	1.9922	2,2
Zfp629	Tbc1d16	0.94567	50.53	0.53	rgb(223,116,117)	1.9922	2,2
Zfp750	Lrrc28	0.94567	50.53	0.534	rgb(223,115,116)	1.9922	2,2
Zfp808	Tyms	0.94567	50.53	0.531	rgb(223,116,117)	1.9922	2,2
Zfp960	Ifi204	0.94567	50.53	0.527	rgb(223,116,117)	1.9922	2,2
Ahctf1	Atad2b	0.94398	50.52	0.523	rgb(223,117,118)	1.992	2,2
Ahrr	Lgr4	0.94398	50.52	0.524	rgb(223,117,118)	1.992	2,2
Ahrr	Trappc10	0.94398	50.52	0.515	rgb(223,119,120)	1.992	2,2
Bach1	Zfp239	-0.94398	50.52	-5.2E-01	rgb(103,148,237)	1.992	2,2
Batf	Csgalnact1	0.94398	50.52	0.518	rgb(223,118,119)	1.992	None
Batf	Ikzf2	0.94398	50.52	0.517	rgb(223,118,119)	1.992	None
Bcl6	Pgm2	-0.94398	50.52	-5.2E-01	rgb(105,149,237)	1.992	None
Cux1	Tg	-0.94398	50.52	-5.2E-01	rgb(105,149,237)	1.992	2,2
Dbp	Nkd2	-0.94398	50.52	-5.2E-01	rgb(104,148,237)	1.992	2,2
E2f1	Dtl	0.94398	50.52	0.524	rgb(223,117,118)	1.992	None
Epas1	Mllt3	0.94398	50.52	0.52	rgb(223,118,119)	1.992	None
Ets1	Tex2	0.94398	50.52	0.524	rgb(223,117,118)	1.992	None
Etv4	Mboat7	0.94398	50.52	0.524	rgb(223,117,118)	1.992	2,2
Fos	Me2	-0.94398	50.52	-5.2E-01	rgb(104,148,237)	1.992	2,2
Foxf2	Tmem163	0.94398	50.52	0.524	rgb(223,117,118)	1.992	2,2
Foxp1	5430421N21Rik	-0.94398	50.52	-5.2E-01	rgb(105,149,237)	1.992	2,2
Foxp1	Gap43	-0.94398	50.52	-5.2E-01	rgb(104,148,237)	1.992	2,2
Gfi1	S1pr2	0.94398	50.52	0.524	rgb(223,117,118)	1.992	2,2
Ikzf2	Cd96	0.94398	50.52	0.523	rgb(223,117,118)	1.992	2,2
Irf2	Wipf1	0.94398	50.52	0.517	rgb(223,118,119)	1.992	None
Irf4	Lpcat1	-0.94398	50.52	-5.2E-01	rgb(104,148,237)	1.992	2,2
Irf4	Ptprf	0.94398	50.52	0.522	rgb(223,117,118)	1.992	2,2
Irf5	Unc93b1	0.94398	50.52	0.522	rgb(223,117,118)	1.992	2,2
Lin54	Sptlc1	-0.94398	50.52	-5.2E-01	rgb(104,148,237)	1.992	2,2
Msc	Penk	0.94398	50.52	0.517	rgb(223,118,119)	1.992	2,2
Mybl1	Gen1	0.94398	50.52	0.518	rgb(223,118,119)	1.992	2,2
Nfatc4	Pde4a	0.94398	50.52	0.521	rgb(223,118,119)	1.992	2,2
Nfkb2	Csf2	0.94398	50.52	0.515	rgb(223,119,120)	1.992	2,2
Nfkb2	Ets1	-0.94398	50.52	-5.2E-01	rgb(103,148,237)	1.992	None
Nfkb2	Fam49b	-0.94398	50.52	-5.2E-01	rgb(104,149,237)	1.992	2,2
Nfkb2	Plagl1	0.94398	50.52	0.521	rgb(223,117,118)	1.992	2,2
Prrx1	Thbd	0.94398	50.52	0.519	rgb(223,118,119)	1.992	2,2
Sox5	Stx7	0.94398	50.52	0.523	rgb(223,117,118)	1.992	2,2
Tbx21	Myd88	0.94398	50.52	0.519	rgb(223,118,119)	1.992	2,2
Tead1	Nrp1	0.94398	50.52	0.515	rgb(223,119,120)	1.992	2,2
Tead1	Pigr	0.94398	50.52	0.52	rgb(223,118,119)	1.992	2,2
Vdr	Ehbp1l1	0.94398	50.52	0.517	rgb(223,118,119)	1.992	2,2
Akna	C2cd3	0.94398	50.52	0.52	rgb(223,118,119)	1.992	2,2
Atmin	Scyl2	0.94398	50.52	0.519	rgb(223,118,119)	1.992	2,2
Csrnp1	Fosl2	0.94398	50.52	0.518	rgb(223,118,119)	1.992	2,2
Hes6	Galk1	0.94398	50.52	0.521	rgb(223,117,119)	1.992	2,2
Mbnl2	Zfhx3	0.94398	50.52	0.519	rgb(223,118,119)	1.992	2,2
Mxd1	Socs3	0.94398	50.52	0.517	rgb(223,118,119)	1.992	2,2
Ncoa3	Id3	-0.94398	50.52	-5.2E-01	rgb(105,149,237)	1.992	2,2
Phf1	Kcnq5	-0.94398	50.52	-5.2E-01	rgb(104,148,237)	1.992	2,2
Phf20	Atp10d	0.94398	50.52	0.516	rgb(223,118,119)	1.992	2,2
Plscr1	Clic4	0.94398	50.52	0.516	rgb(223,118,119)	1.992	2,2
Sgsm2	Cul9	0.94398	50.52	0.524	rgb(223,117,118)	1.992	2,2
Thap3	N4bp2l1	0.94398	50.52	0.524	rgb(223,117,118)	1.992	2,2
Tulp3	Hist3h2a	-0.94398	50.52	-5.2E-01	rgb(104,148,237)	1.992	2,2
Zeb2	Nedd9	0.94398	50.52	0.515	rgb(223,119,120)	1.992	2,2
Zfp184	Maoa	0.94398	50.52	0.521	rgb(223,117,119)	1.992	2,2
Zfp260	Sepp1	0.94398	50.52	0.525	rgb(223,117,118)	1.992	2,2
Zfp385a	Bbc3	0.94398	50.52	0.521	rgb(223,118,119)	1.992	2,2
Zfp385a	Plxna1	0.94398	50.52	0.515	rgb(223,119,120)	1.992	2,2
Zfp385a	Sulf2	0.94398	50.52	0.515	rgb(223,119,120)	1.992	2,2
Zfp429	H60c	-0.94398	50.52	-5.2E-01	rgb(103,148,237)	1.992	2,2
Zfp536	Tlcd1	-0.94398	50.52	-5.2E-01	rgb(104,148,237)	1.992	2,2
Zfp750	Ercc5	0.94398	50.52	0.522	rgb(223,117,118)	1.992	2,2
Zfp750	Mex3d	-0.94398	50.52	-5.2E-01	rgb(105,149,237)	1.992	2,2
Zfp750	Pvrl4	0.94398	50.52	0.519	rgb(223,118,119)	1.992	2,2
Zfp777	Zc3h7b	0.94398	50.52	0.518	rgb(223,118,119)	1.992	2,2
Zfp960	Dock1	0.94398	50.52	0.525	rgb(223,117,118)	1.992	2,2
Zfp960	Kifc3	0.94398	50.52	0.52	rgb(223,118,119)	1.992	2,2
Ar	Slamf6	0.94228	50.51	0.507	rgb(223,120,121)	1.9918	2,2
Bhlhe40	Fam129a	0.94228	50.51	0.508	rgb(223,120,121)	1.9918	2,2
Creb3l1	Pcdh7	-0.94228	50.51	-5.1E-01	rgb(105,149,237)	1.9918	None
Creb3l2	Spred3	0.94228	50.51	0.507	rgb(223,120,121)	1.9918	2,2
Cux1	Fam20a	0.94228	50.51	0.507	rgb(223,120,121)	1.9918	2,2
Cux1	Tgfbr1	0.94228	50.51	0.509	rgb(223,120,121)	1.9918	2,2
Egr2	Pten	-0.94228	50.51	-5.1E-01	rgb(107,150,236)	1.9918	None
Elf1	Id1	-0.94228	50.51	-5.1E-01	rgb(105,149,237)	1.9918	2,2
Epas1	Cnnm1	0.94228	50.51	0.508	rgb(223,120,121)	1.9918	2,2
Esrra	Zswim4	0.94228	50.51	0.508	rgb(223,120,121)	1.9918	2,2
Ets1	Nfkb2	-0.94228	50.51	-5.1E-01	rgb(107,150,236)	1.9918	2,2
Etv5	Tnip3	-0.94228	50.51	-5.1E-01	rgb(106,150,236)	1.9918	2,2
Etv6	Cnga1	-0.94228	50.51	-5.1E-01	rgb(107,150,236)	1.9918	None
Etv6	Gbp2	0.94228	50.51	0.513	rgb(223,119,120)	1.9918	2,2
Foxf2	Nhs	0.94228	50.51	0.512	rgb(223,119,120)	1.9918	2,2
Foxo1	Plk2	-0.94228	50.51	-5.1E-01	rgb(107,150,236)	1.9918	2,2
Foxp2	Nebl	0.94228	50.51	0.514	rgb(223,119,120)	1.9918	2,2
Gata3	Il13	0.94228	50.51	0.511	rgb(223,119,120)	1.9918	2,2
Gfi1	Bpnt1	-0.94228	50.51	-5.1E-01	rgb(106,150,236)	1.9918	2,2
Hlx	Olfm1	0.94228	50.51	0.512	rgb(223,119,120)	1.9918	2,2
Ikzf3	Cnksr3	0.94228	50.51	0.511	rgb(223,119,120)	1.9918	2,2
Irf1	Gnpda1	-0.94228	50.51	-5.1E-01	rgb(107,150,236)	1.9918	2,2
Irf4	Atp8b4	-0.94228	50.51	-5.1E-01	rgb(107,150,236)	1.9918	None
Irf4	Cacna1s	0.94228	50.51	0.509	rgb(223,120,121)	1.9918	2,2
Irf4	Cxcl2	-0.94228	50.51	-5.1E-01	rgb(106,150,236)	1.9918	2,2
Irf4	Grpr	-0.94228	50.51	-5.1E-01	rgb(107,150,236)	1.9918	2,2
Irf5	Phldb1	0.94228	50.51	0.509	rgb(223,120,121)	1.9918	2,2
Irf5	Prkcd	0.94228	50.51	0.507	rgb(223,120,121)	1.9918	2,2
Irf7	Ccl5	0.94228	50.51	0.508	rgb(223,120,121)	1.9918	2,2
Irf8	Cxcr5	0.94228	50.51	0.509	rgb(223,120,121)	1.9918	2,2
Meis3	Fbxw2	0.94228	50.51	0.51	rgb(223,120,121)	1.9918	2,2
Myb	Tmem71	0.94228	50.51	0.509	rgb(223,120,121)	1.9918	2,2
Nfat5	Zfp609	0.94228	50.51	0.511	rgb(223,119,120)	1.9918	2,2
Nfkb2	Tmem120b	0.94228	50.51	0.511	rgb(223,119,120)	1.9918	2,2
Nr1d1	Serpine2	-0.94228	50.51	-5.1E-01	rgb(107,150,236)	1.9918	2,2
Nr4a3	Zfp395	0.94228	50.51	0.513	rgb(223,119,120)	1.9918	2,2
Patz1	Arhgap10	0.94228	50.51	0.507	rgb(223,120,121)	1.9918	2,2
Prrx1	Ccdc80	0.94228	50.51	0.512	rgb(223,119,120)	1.9918	2,2
Rest	Rnf169	0.94228	50.51	0.513	rgb(223,119,120)	1.9918	2,2
Scrt1	Cbln3	0.94228	50.51	0.511	rgb(223,119,120)	1.9918	2,2
Scrt1	Espn	0.94228	50.51	0.513	rgb(223,119,120)	1.9918	2,2
Scrt1	Rassf1	0.94228	50.51	0.507	rgb(223,120,121)	1.9918	2,2
Six5	Lbh	-0.94228	50.51	-5.1E-01	rgb(107,150,236)	1.9918	2,2
Stat1	Slain1	0.94228	50.51	0.508	rgb(223,120,121)	1.9918	None
Tead1	Eef2k	0.94228	50.51	0.508	rgb(223,120,121)	1.9918	2,2
Vax2	Atp6v1b1	0.94228	50.51	0.512	rgb(223,119,120)	1.9918	2,2
Xbp1	Gpatch4	-0.94228	50.51	-5.1E-01	rgb(106,149,236)	1.9918	2,2
Zfp219	Irf5	0.94228	50.51	0.514	rgb(223,119,120)	1.9918	2,2
Zfp467	Olfml2a	0.94228	50.51	0.51	rgb(223,120,121)	1.9918	2,2
Atmin	Slc29a3	0.94228	50.51	0.511	rgb(223,119,120)	1.9918	2,2
C030039L03Rik	Itga7	0.94228	50.51	0.508	rgb(223,120,121)	1.9918	2,2
Cenpt	Pde4d	0.94228	50.51	0.51	rgb(223,120,121)	1.9918	2,2
Drap1	Sepw1	0.94228	50.51	0.506	rgb(223,120,121)	1.9918	2,2
Litaf	Tfpi	-0.94228	50.51	-5.1E-01	rgb(107,150,236)	1.9918	2,2
Ncoa2	Phlpp1	0.94228	50.51	0.514	rgb(223,119,120)	1.9918	2,2
Sgsm2	Unc93b1	0.94228	50.51	0.514	rgb(223,119,120)	1.9918	2,2
Zbed3	Zkscan17	0.94228	50.51	0.509	rgb(223,120,121)	1.9918	2,2
Zbtb10	Irf7	0.94228	50.51	0.507	rgb(223,120,121)	1.9918	2,2
Zbtb5	Cd24a	-0.94228	50.51	-5.1E-01	rgb(106,149,237)	1.9918	2,2
Zfp277	Mgll	-0.94228	50.51	-5.1E-01	rgb(107,150,236)	1.9918	2,2
Zfp277	Tmem35	0.94228	50.51	0.514	rgb(223,119,120)	1.9918	2,2
Zfp28	Kcnip2	0.94228	50.51	0.509	rgb(223,120,121)	1.9918	2,2
Zfp280b	Ap1s3	0.94228	50.51	0.511	rgb(223,119,120)	1.9918	2,2
Zfp365	4930429B21Rik	0.94228	50.51	0.512	rgb(223,119,120)	1.9918	2,2
Zfp414	Rab4b	0.94228	50.51	0.51	rgb(223,120,121)	1.9918	2,2
Zfp629	Pcyox1l	-0.94228	50.51	-5.1E-01	rgb(107,150,236)	1.9918	2,2
Zfp9	Plcd1	0.94228	50.51	0.512	rgb(223,119,120)	1.9918	2,2
Zmiz1	Nfatc2	0.94228	50.51	0.505	rgb(223,121,122)	1.9918	2,2
Ahrr	Cpox	0.94058	50.5	0.504	rgb(223,121,122)	1.9916	2,2
Ar	Zfp467	0.94058	50.5	0.496	rgb(222,122,123)	1.9916	2,2
Arntl2	Clec2g	0.94058	50.5	0.5	rgb(223,121,122)	1.9916	2,2
Ascl2	Nol3	0.94058	50.5	0.497	rgb(222,122,123)	1.9916	2,2
Atf2	Atad2b	0.94058	50.5	0.499	rgb(222,122,123)	1.9916	None
Batf	Cntnap1	-0.94058	50.5	-5.0E-01	rgb(108,151,236)	1.9916	2,2
Bbx	Exoc4	0.94058	50.5	0.5	rgb(222,122,123)	1.9916	None
Cebpg	Tsc22d3	0.94058	50.5	0.502	rgb(223,121,122)	1.9916	2,2
Crem	Vps37b	0.94058	50.5	0.496	rgb(222,122,123)	1.9916	None
Ddit3	Phtf2	-0.94058	50.5	-5.0E-01	rgb(108,151,236)	1.9916	2,2
Egr2	Runx1	0.94058	50.5	0.501	rgb(223,121,122)	1.9916	None
Ets1	Dmxl2	-0.94058	50.5	-5.0E-01	rgb(108,151,236)	1.9916	2,2
Ets2	Kctd12	0.94058	50.5	0.501	rgb(223,121,122)	1.9916	2,2
Etv5	F2rl2	0.94058	50.5	0.503	rgb(223,121,122)	1.9916	2,2
Fos	Gm6225	0.94058	50.5	0.5	rgb(222,122,123)	1.9916	2,2
Foxf2	Nqo2	0.94058	50.5	0.497	rgb(222,122,123)	1.9916	2,2
Foxf2	Sdc1	0.94058	50.5	0.504	rgb(223,121,122)	1.9916	2,2
Foxp3	Nt5e	0.94058	50.5	0.502	rgb(223,121,122)	1.9916	None
Gata1	Gadd45g	0.94058	50.5	0.502	rgb(223,121,122)	1.9916	2,2
Gata3	Ticam2	0.94058	50.5	0.503	rgb(223,121,122)	1.9916	2,2
Ikzf2	Ergic1	0.94058	50.5	0.496	rgb(222,122,123)	1.9916	2,2
Ikzf4	Bcl3	0.94058	50.5	0.499	rgb(222,122,123)	1.9916	2,2
Ikzf4	Mllt6	0.94058	50.5	0.497	rgb(222,122,123)	1.9916	2,2
Irf2	Znhit6	0.94058	50.5	0.495	rgb(222,122,123)	1.9916	None
Junb	Hook2	0.94058	50.5	0.503	rgb(223,121,122)	1.9916	None
Kdm2b	Abi3	-0.94058	50.5	-5.0E-01	rgb(109,151,236)	1.9916	2,2
Kdm2b	Gbp9	0.94058	50.5	0.505	rgb(223,121,122)	1.9916	2,2
Lef1	Acp5	0.94058	50.5	0.498	rgb(222,122,123)	1.9916	2,2
Lin54	Icam2	-0.94058	50.5	-5.0E-01	rgb(108,151,236)	1.9916	2,2
Lyl1	Gprasp2	0.94058	50.5	0.498	rgb(222,122,123)	1.9916	2,2
Lyl1	Itgb5	0.94058	50.5	0.502	rgb(223,121,122)	1.9916	2,2
Maf	Fam20a	0.94058	50.5	0.498	rgb(222,122,123)	1.9916	2,2
Maff	Jmjd6	0.94058	50.5	0.504	rgb(223,121,122)	1.9916	2,2
Myb	Ehd3	0.94058	50.5	0.499	rgb(222,122,123)	1.9916	2,2
Myb	Tmem120b	0.94058	50.5	0.495	rgb(222,122,123)	1.9916	2,2
Nfatc4	Camk2n1	0.94058	50.5	0.498	rgb(222,122,123)	1.9916	2,2
Plagl1	S1pr2	-0.94058	50.5	-5.0E-01	rgb(108,151,236)	1.9916	2,2
Pou6f1	Ssh2	0.94058	50.5	0.503	rgb(223,121,122)	1.9916	2,2
Rbpj	4833439L19Rik	0.94058	50.5	0.497	rgb(222,122,123)	1.9916	2,2
Runx3	Zdhhc18	0.94058	50.5	0.502	rgb(223,121,122)	1.9916	2,2
Scrt1	4932438H23Rik	0.94058	50.5	0.501	rgb(223,121,122)	1.9916	2,2
Srebf1	Trib3	0.94058	50.5	0.504	rgb(223,121,122)	1.9916	2,2
Stat2	Igtp	0.94058	50.5	0.495	rgb(222,122,123)	1.9916	2,2
Stat4	Ppm1k	0.94058	50.5	0.495	rgb(222,122,123)	1.9916	None
Stat5b	Itpk1	0.94058	50.5	0.504	rgb(223,121,122)	1.9916	2,2
Tbx21	Sema7a	0.94058	50.5	0.496	rgb(222,122,123)	1.9916	2,2
Tcf12	Pafah1b3	-0.94058	50.5	-5.0E-01	rgb(109,151,236)	1.9916	2,2
Tead1	Tln2	0.94058	50.5	0.502	rgb(223,121,122)	1.9916	2,2
Twist1	Nrp1	0.94058	50.5	0.501	rgb(223,121,122)	1.9916	2,2
Vax2	2310007L24Rik	0.94058	50.5	0.504	rgb(223,121,122)	1.9916	2,2
Zfhx3	Zfp362	0.94058	50.5	0.498	rgb(222,122,123)	1.9916	None
Zfp467	C630043F03Rik	-0.94058	50.5	-5.0E-01	rgb(108,150,236)	1.9916	2,2
Zfp467	Tnfrsf13c	0.94058	50.5	0.498	rgb(222,122,123)	1.9916	2,2
Akna	Arhgef6	0.94058	50.5	0.497	rgb(222,122,123)	1.9916	2,2
Ankzf1	Rgs11	0.94058	50.5	0.497	rgb(222,122,123)	1.9916	2,2
C030039L03Rik	3110057O12Rik	0.94058	50.5	0.498	rgb(222,122,123)	1.9916	2,2
Drap1	Pknox1	-0.94058	50.5	-5.0E-01	rgb(109,152,236)	1.9916	2,2
Drap1	Ptprcap	0.94058	50.5	0.495	rgb(222,122,123)	1.9916	2,2
Eea1	Ctsw	-0.94058	50.5	-5.0E-01	rgb(109,151,236)	1.9916	2,2
Kdm5b	Ccng2	0.94058	50.5	0.504	rgb(223,121,122)	1.9916	2,2
Mbnl2	Ccdc107	-0.94058	50.5	-5.0E-01	rgb(110,152,236)	1.9916	2,2
Mxd3	Capg	0.94058	50.5	0.502	rgb(223,121,122)	1.9916	2,2
Phf1	Tnfrsf1a	0.94058	50.5	0.497	rgb(222,122,123)	1.9916	2,2
Phf20	Arntl2	0.94058	50.5	0.502	rgb(223,121,122)	1.9916	2,2
Sgsm2	Tg	0.94058	50.5	0.499	rgb(222,122,123)	1.9916	2,2
Sgsm2	Thoc3	-0.94058	50.5	-5.0E-01	rgb(110,152,236)	1.9916	2,2
Tsc22d1	Plxdc2	0.94058	50.5	0.505	rgb(223,121,122)	1.9916	2,2
Tulp2	Tnnt3	0.94058	50.5	0.496	rgb(222,122,123)	1.9916	2,2
Tulp3	Il2ra	0.94058	50.5	0.5	rgb(223,121,122)	1.9916	2,2
Whsc1	C2cd3	0.94058	50.5	0.501	rgb(223,121,122)	1.9916	2,2
Zbed3	Cs	0.94058	50.5	0.496	rgb(222,122,123)	1.9916	2,2
Zbtb32	Fes	0.94058	50.5	0.498	rgb(222,122,123)	1.9916	2,2
Zbtb37	Kcna3	0.94058	50.5	0.5	rgb(223,121,122)	1.9916	2,2
Zbtb44	Trove2	0.94058	50.5	0.496	rgb(222,122,123)	1.9916	2,2
Zeb2	Jak2	0.94058	50.5	0.501	rgb(223,121,122)	1.9916	2,2
Zfp277	Fam120c	-0.94058	50.5	-5.0E-01	rgb(108,150,236)	1.9916	2,2
Zfp280b	Itpr1	0.94058	50.5	0.503	rgb(223,121,122)	1.9916	2,2
Zfp296	Ccng2	-0.94058	50.5	-5.0E-01	rgb(108,151,236)	1.9916	2,2
Zfp35	Dusp12	0.94058	50.5	0.503	rgb(223,121,122)	1.9916	2,2
Zfp367	Dars2	0.94058	50.5	0.499	rgb(222,122,123)	1.9916	2,2
Zfp367	Kdelc1	0.94058	50.5	0.498	rgb(222,122,123)	1.9916	2,2
Zfp385a	Cd80	0.94058	50.5	0.504	rgb(223,121,122)	1.9916	2,2
Zfp429	Snhg6	0.94058	50.5	0.496	rgb(222,122,123)	1.9916	2,2
Zfp473	Flot2	0.94058	50.5	0.5	rgb(222,122,123)	1.9916	2,2
Zfp629	Fgfr1	0.94058	50.5	0.5	rgb(223,121,122)	1.9916	2,2
Zfp667	Vps37d	0.94058	50.5	0.5	rgb(222,122,123)	1.9916	2,2
Zfp750	Pik3r3	0.94058	50.5	0.501	rgb(223,121,122)	1.9916	2,2
Zfp750	Sars	-0.94058	50.5	-5.0E-01	rgb(108,151,236)	1.9916	2,2
Zfp750	Urm1	0.94058	50.5	0.497	rgb(222,122,123)	1.9916	2,2
Zfp768	Angptl4	0.94058	50.5	0.503	rgb(223,121,122)	1.9916	2,2
Zfp777	Pdxp	0.94058	50.5	0.499	rgb(222,122,123)	1.9916	2,2
Zfp866	Mgat4b	-0.94058	50.5	-5.0E-01	rgb(109,151,236)	1.9916	2,2
Zfp882	Proz	0.94058	50.5	0.505	rgb(223,121,122)	1.9916	2,2
Zhx2	Mxd3	-0.94058	50.5	-5.0E-01	rgb(109,152,236)	1.9916	2,2
Zik1	Gatsl2	-0.94058	50.5	-5.0E-01	rgb(108,151,236)	1.9916	2,2
Cebpg	Ankrd13c	-0.93888	50.49	-4.9E-01	rgb(111,153,236)	1.9914	2,2
Cebpg	Mafg	0.93888	50.49	0.492	rgb(222,123,124)	1.9914	2,2
Creb3l2	Sdcbp2	0.93888	50.49	0.494	rgb(222,123,124)	1.9914	2,2
Egr2	Fam129a	-0.93888	50.49	-4.9E-01	rgb(111,152,236)	1.9914	2,2
Erf	Zfp36l2	0.93888	50.49	0.49	rgb(222,123,124)	1.9914	None
Erg	Mllt3	0.93888	50.49	0.493	rgb(222,123,124)	1.9914	2,2
Ets1	Cd93	0.93888	50.49	0.493	rgb(222,123,124)	1.9914	2,2
Etv4	Spint1	0.93888	50.49	0.491	rgb(222,123,124)	1.9914	2,2
Fli1	Itgb1	-0.93888	50.49	-4.9E-01	rgb(110,152,236)	1.9914	2,2
Foxf2	Bcl6b	-0.93888	50.49	-4.9E-01	rgb(112,153,235)	1.9914	2,2
Foxf2	Mapkbp1	0.93888	50.49	0.488	rgb(222,124,125)	1.9914	2,2
Foxf2	Stxbp6	0.93888	50.49	0.485	rgb(222,124,125)	1.9914	2,2
Foxn2	Mta3	-0.93888	50.49	-4.9E-01	rgb(111,153,236)	1.9914	2,2
Foxp2	Sh2d4a	0.93888	50.49	0.488	rgb(222,124,125)	1.9914	2,2
Foxs1	Sh2d7	0.93888	50.49	0.492	rgb(222,123,124)	1.9914	2,2
Gata3	Cd83	0.93888	50.49	0.491	rgb(222,123,124)	1.9914	2,2
Gli3	Nhs	0.93888	50.49	0.491	rgb(222,123,124)	1.9914	2,2
Irf1	Amigo2	0.93888	50.49	0.486	rgb(222,124,125)	1.9914	2,2
Irf1	Gm4841	0.93888	50.49	0.486	rgb(222,124,125)	1.9914	2,2
Irf1	Rasa4	0.93888	50.49	0.486	rgb(222,124,125)	1.9914	2,2
Irf2	Rbms2	0.93888	50.49	0.492	rgb(222,123,124)	1.9914	None
Irf4	Angpt1	-0.93888	50.49	-4.9E-01	rgb(110,152,236)	1.9914	2,2
Irf5	Calhm2	0.93888	50.49	0.489	rgb(222,124,125)	1.9914	2,2
Irf5	Dcxr	0.93888	50.49	0.491	rgb(222,123,124)	1.9914	2,2
Irf7	Trim12c	0.93888	50.49	0.488	rgb(222,124,125)	1.9914	None
Jund	Cebpb	0.93888	50.49	0.493	rgb(222,123,124)	1.9914	2,2
Kdm2b	Spin4	0.93888	50.49	0.495	rgb(222,122,123)	1.9914	2,2
Klf4	Ddc	0.93888	50.49	0.486	rgb(222,124,125)	1.9914	None
Lef1	Tgfbr3	0.93888	50.49	0.487	rgb(222,124,125)	1.9914	2,2
Lhx6	Ism1	0.93888	50.49	0.485	rgb(222,124,125)	1.9914	2,2
Mef2b	Mapk13	0.93888	50.49	0.489	rgb(222,124,125)	1.9914	2,2
Msc	Svop	0.93888	50.49	0.494	rgb(222,123,124)	1.9914	2,2
Myb	Jak2	-0.93888	50.49	-4.9E-01	rgb(111,153,235)	1.9914	2,2
Nfil3	Htr1b	0.93888	50.49	0.491	rgb(222,123,124)	1.9914	None
Nr1h2	Nucks1	-0.93888	50.49	-4.9E-01	rgb(111,152,236)	1.9914	2,2
Nr4a2	Gpr65	0.93888	50.49	0.491	rgb(222,123,124)	1.9914	None
Otx1	Zdbf2	0.93888	50.49	0.491	rgb(222,123,124)	1.9914	2,2
Pou2af1	Dusp5	-0.93888	50.49	-4.9E-01	rgb(110,152,236)	1.9914	None
Pou2af1	Hs3st1	-0.93888	50.49	-4.9E-01	rgb(110,152,236)	1.9914	2,2
Pou6f1	Efna5	-0.93888	50.49	-4.9E-01	rgb(110,152,236)	1.9914	2,2
Scrt1	Rras	0.93888	50.49	0.49	rgb(222,123,124)	1.9914	2,2
Six5	Pcsk9	0.93888	50.49	0.491	rgb(222,123,124)	1.9914	2,2
Smad4	Prex1	0.93888	50.49	0.487	rgb(222,124,125)	1.9914	2,2
Sox5	Mab21l2	0.93888	50.49	0.493	rgb(222,123,124)	1.9914	2,2
Tbx21	Icam1	0.93888	50.49	0.486	rgb(222,124,125)	1.9914	2,2
Topors	4632434I11Rik	0.93888	50.49	0.495	rgb(222,123,123)	1.9914	2,2
Xbp1	9930014A18Rik	-0.93888	50.49	-4.9E-01	rgb(110,152,236)	1.9914	None
Zbtb1	Larp1b	0.93888	50.49	0.493	rgb(222,123,124)	1.9914	2,2
Zfhx3	Itsn1	0.93888	50.49	0.493	rgb(222,123,124)	1.9914	2,2
Zfp524	Faim3	0.93888	50.49	0.494	rgb(222,123,124)	1.9914	2,2
Zfp652	Fads2	-0.93888	50.49	-4.9E-01	rgb(111,153,236)	1.9914	2,2
Atmin	Ski	-0.93888	50.49	-4.9E-01	rgb(110,152,236)	1.9914	2,2
C030039L03Rik	1700001L05Rik	0.93888	50.49	0.494	rgb(222,123,124)	1.9914	2,2
Ccdc17	Impg2	0.93888	50.49	0.487	rgb(222,124,125)	1.9914	2,2
Csrnp1	Arhgef10	0.93888	50.49	0.486	rgb(222,124,125)	1.9914	2,2
Dot1l	Auh	-0.93888	50.49	-4.9E-01	rgb(110,152,236)	1.9914	2,2
Kdm5b	Rasgef1b	-0.93888	50.49	-4.9E-01	rgb(112,153,235)	1.9914	2,2
Kdm5b	Tmem71	0.93888	50.49	0.488	rgb(222,124,125)	1.9914	2,2
Klf6	Chst3	-0.93888	50.49	-4.9E-01	rgb(110,152,236)	1.9914	2,2
Klf6	Ptger2	-0.93888	50.49	-4.9E-01	rgb(110,152,236)	1.9914	2,2
Mtf2	Mt1	-0.93888	50.49	-4.9E-01	rgb(111,152,236)	1.9914	2,2
Mxd1	Dst	0.93888	50.49	0.486	rgb(222,124,125)	1.9914	2,2
Mxd1	Sema7a	0.93888	50.49	0.493	rgb(222,123,124)	1.9914	2,2
Mxd3	Vim	0.93888	50.49	0.492	rgb(222,123,124)	1.9914	2,2
Ncoa1	Tmem184b	0.93888	50.49	0.49	rgb(222,123,124)	1.9914	2,2
Ncoa2	Pde8a	0.93888	50.49	0.487	rgb(222,124,125)	1.9914	2,2
Ncoa3	Atp11a	0.93888	50.49	0.486	rgb(222,124,125)	1.9914	2,2
Prdm8	Antxr2	0.93888	50.49	0.489	rgb(222,124,125)	1.9914	2,2
Prdm8	Fam178b	0.93888	50.49	0.489	rgb(222,124,125)	1.9914	2,2
Scml4	Ipcef1	0.93888	50.49	0.49	rgb(222,123,124)	1.9914	2,2
Scml4	Rab19	0.93888	50.49	0.485	rgb(222,124,125)	1.9914	2,2
Son	Exosc8	-0.93888	50.49	-4.9E-01	rgb(111,152,236)	1.9914	2,2
Thap3	Fastkd2	-0.93888	50.49	-4.9E-01	rgb(112,153,235)	1.9914	2,2
Thap3	Sf3b3	-0.93888	50.49	-4.9E-01	rgb(110,152,236)	1.9914	2,2
Tigd2	Gprin3	0.93888	50.49	0.487	rgb(222,124,125)	1.9914	2,2
Trps1	Edn3	-0.93888	50.49	-4.9E-01	rgb(111,152,236)	1.9914	2,2
Whsc1	D830031N03Rik	0.93888	50.49	0.493	rgb(222,123,124)	1.9914	2,2
Zfp280d	Clic1	-0.93888	50.49	-4.9E-01	rgb(111,153,236)	1.9914	2,2
Zfp296	Cyp2s1	-0.93888	50.49	-4.9E-01	rgb(111,153,236)	1.9914	2,2
Zfp365	Dcxr	0.93888	50.49	0.491	rgb(222,123,124)	1.9914	2,2
Zfp395	Wipf1	0.93888	50.49	0.494	rgb(222,123,124)	1.9914	2,2
Zfp429	Ubiad1	-0.93888	50.49	-4.9E-01	rgb(111,153,236)	1.9914	2,2
Zfp449	Tcea3	0.93888	50.49	0.488	rgb(222,124,125)	1.9914	2,2
Zfp473	Efna1	0.93888	50.49	0.486	rgb(222,124,125)	1.9914	2,2
Zfp568	Prodh	0.93888	50.49	0.492	rgb(222,123,124)	1.9914	2,2
Zfp750	Commd9	0.93888	50.49	0.488	rgb(222,124,125)	1.9914	2,2
Zfp750	Dnm3os	0.93888	50.49	0.493	rgb(222,123,124)	1.9914	2,2
Zfp870	Fads2	0.93888	50.49	0.489	rgb(222,124,125)	1.9914	2,2
Zfp948	Mtx3	0.93888	50.49	0.494	rgb(222,123,124)	1.9914	2,2
Zhx2	Wwp1	-0.93888	50.49	-4.9E-01	rgb(110,152,236)	1.9914	2,2
Zkscan17	Pycr1	0.93888	50.49	0.488	rgb(222,124,125)	1.9914	2,2
Zmiz1	Sco1	-0.93888	50.49	-4.9E-01	rgb(112,153,235)	1.9914	2,2
Ahrr	Nlrc3	0.93718	50.48	0.477	rgb(222,126,127)	1.9912	2,2
Bach1	Fyn	0.93718	50.48	0.475	rgb(222,126,127)	1.9912	None
Bhlhe40	Anxa2	0.93718	50.48	0.478	rgb(222,126,127)	1.9912	2,2
Cebpb	Calcrl	0.93718	50.48	0.476	rgb(222,126,127)	1.9912	2,2
Cebpg	B930041F14Rik	-0.93718	50.48	-4.8E-01	rgb(113,153,235)	1.9912	None
Cebpg	Gpr89	-0.93718	50.48	-4.8E-01	rgb(114,154,235)	1.9912	2,2
Ddit3	Cebpg	0.93718	50.48	0.476	rgb(222,126,127)	1.9912	2,2
Elf1	Cmah	0.93718	50.48	0.48	rgb(222,125,126)	1.9912	None
Elk4	Tacc1	0.93718	50.48	0.483	rgb(222,125,126)	1.9912	2,2
Epas1	Filip1l	0.93718	50.48	0.478	rgb(222,126,127)	1.9912	None
Etv4	Slc7a3	0.93718	50.48	0.478	rgb(222,126,127)	1.9912	2,2
Fli1	Ssh2	0.93718	50.48	0.483	rgb(222,125,126)	1.9912	None
Foxf2	Fam129b	0.93718	50.48	0.476	rgb(222,126,127)	1.9912	2,2
Foxf2	Ptprj	0.93718	50.48	0.484	rgb(222,125,126)	1.9912	2,2
Foxo3	Exosc8	-0.93718	50.48	-4.8E-01	rgb(113,154,235)	1.9912	None
Foxo3	Narf	0.93718	50.48	0.483	rgb(222,125,126)	1.9912	2,2
Foxp1	Adam9	-0.93718	50.48	-4.8E-01	rgb(113,154,235)	1.9912	2,2
Hif3a	Zfp395	0.93718	50.48	0.482	rgb(222,125,126)	1.9912	2,2
Homez	Irf5	0.93718	50.48	0.475	rgb(222,126,127)	1.9912	2,2
Irf1	Prdm1	0.93718	50.48	0.475	rgb(222,126,127)	1.9912	None
Irf4	Tnfsf10	-0.93718	50.48	-4.8E-01	rgb(113,154,235)	1.9912	None
Irf5	Ppap2c	0.93718	50.48	0.478	rgb(222,126,127)	1.9912	2,2
Irf7	Gbp6	0.93718	50.48	0.484	rgb(222,125,125)	1.9912	2,2
Irf7	Gm6548	0.93718	50.48	0.477	rgb(222,126,127)	1.9912	2,2
Kdm2b	Adora2a	0.93718	50.48	0.478	rgb(222,126,127)	1.9912	2,2
Kdm2b	Plekhf2	-0.93718	50.48	-4.8E-01	rgb(113,153,235)	1.9912	2,2
Lyl1	Rab19	0.93718	50.48	0.483	rgb(222,125,126)	1.9912	2,2
Mxi1	Aen	-0.93718	50.48	-4.8E-01	rgb(112,153,235)	1.9912	None
Mxi1	Gys1	0.93718	50.48	0.478	rgb(222,126,127)	1.9912	2,2
Nfatc4	Insm1	0.93718	50.48	0.475	rgb(222,126,127)	1.9912	2,2
Nfil3	Rbpj	0.93718	50.48	0.479	rgb(222,125,126)	1.9912	2,2
Nr4a1	Exoc4	-0.93718	50.48	-4.8E-01	rgb(112,153,235)	1.9912	2,2
Plagl1	Eml1	0.93718	50.48	0.48	rgb(222,125,126)	1.9912	2,2
Plagl1	Slc38a1	0.93718	50.48	0.478	rgb(222,126,127)	1.9912	2,2
Pou2af1	Adora2b	-0.93718	50.48	-4.8E-01	rgb(114,154,235)	1.9912	2,2
Pou6f1	Entpd1	0.93718	50.48	0.482	rgb(222,125,126)	1.9912	2,2
Prrx1	Amotl2	0.93718	50.48	0.478	rgb(222,126,127)	1.9912	2,2
Rel	Gfod1	0.93718	50.48	0.483	rgb(222,125,126)	1.9912	None
Rfx7	Drosha	0.93718	50.48	0.48	rgb(222,125,126)	1.9912	2,2
Runx2	Basp1	0.93718	50.48	0.476	rgb(222,126,127)	1.9912	2,2
Sox5	Ccr8	-0.93718	50.48	-4.8E-01	rgb(114,154,235)	1.9912	2,2
Sp4	Sumf2	-0.93718	50.48	-4.8E-01	rgb(113,154,235)	1.9912	2,2
Stat1	Parp9	0.93718	50.48	0.477	rgb(222,126,127)	1.9912	2,2
Tcf4	1500009L16Rik	0.93718	50.48	0.484	rgb(222,125,126)	1.9912	2,2
Tead1	Neo1	0.93718	50.48	0.484	rgb(222,125,125)	1.9912	2,2
Tead1	Sema6d	0.93718	50.48	0.478	rgb(222,126,127)	1.9912	2,2
Twist1	Kctd15	0.93718	50.48	0.483	rgb(222,125,126)	1.9912	2,2
Vax2	Podnl1	0.93718	50.48	0.484	rgb(222,125,126)	1.9912	2,2
Vax2	Ppp1r14c	0.93718	50.48	0.478	rgb(222,126,127)	1.9912	2,2
Vax2	Stard8	0.93718	50.48	0.476	rgb(222,126,127)	1.9912	2,2
Zbtb4	Nlrc3	0.93718	50.48	0.485	rgb(222,124,125)	1.9912	2,2
Zfp524	Zfp36	0.93718	50.48	0.477	rgb(222,126,127)	1.9912	2,2
Zhx1	Sfmbt1	0.93718	50.48	0.48	rgb(222,125,126)	1.9912	2,2
Aebp2	Arhgef3	-0.93718	50.48	-4.8E-01	rgb(114,154,235)	1.9912	2,2
Ankzf1	Arid3a	0.93718	50.48	0.48	rgb(222,125,126)	1.9912	2,2
Cbx2	Ctnnal1	0.93718	50.48	0.479	rgb(222,125,126)	1.9912	2,2
Gm14295	Arf1	-0.93718	50.48	-4.8E-01	rgb(114,154,235)	1.9912	2,2
Kdm5b	Bnip3	0.93718	50.48	0.478	rgb(222,126,127)	1.9912	2,2
L3mbtl3	Taf7	0.93718	50.48	0.484	rgb(222,125,126)	1.9912	2,2
Mbnl2	Rpn1	-0.93718	50.48	-4.8E-01	rgb(114,154,235)	1.9912	2,2
Mbnl2	Vdr	0.93718	50.48	0.476	rgb(222,126,127)	1.9912	2,2
Mtf2	Sirt2	-0.93718	50.48	-4.8E-01	rgb(113,154,235)	1.9912	2,2
Mxd3	Fbxo44	0.93718	50.48	0.476	rgb(222,126,127)	1.9912	2,2
Ncoa2	Nrip1	0.93718	50.48	0.483	rgb(222,125,126)	1.9912	2,2
Ncoa3	Trappc10	0.93718	50.48	0.478	rgb(222,126,127)	1.9912	2,2
Skil	Tlr2	0.93718	50.48	0.477	rgb(222,126,127)	1.9912	2,2
Snapc2	Arhgdig	0.93718	50.48	0.484	rgb(222,125,125)	1.9912	2,2
Zbtb17	Cln5	-0.93718	50.48	-4.8E-01	rgb(113,154,235)	1.9912	2,2
Zbtb32	Sox5	0.93718	50.48	0.484	rgb(222,125,126)	1.9912	2,2
Zfp112	Krt17	0.93718	50.48	0.478	rgb(222,126,127)	1.9912	2,2
Zfp277	Exosc8	0.93718	50.48	0.477	rgb(222,126,127)	1.9912	2,2
Zfp354c	Acpp	0.93718	50.48	0.479	rgb(222,125,126)	1.9912	2,2
Zfp365	Zmat3	0.93718	50.48	0.479	rgb(222,126,126)	1.9912	2,2
Zfp367	Cenpw	0.93718	50.48	0.479	rgb(222,126,127)	1.9912	2,2
Zfp367	Tyms	0.93718	50.48	0.48	rgb(222,125,126)	1.9912	2,2
Zfp385a	Pmm1	0.93718	50.48	0.479	rgb(222,125,126)	1.9912	2,2
Zfp429	Ankrd33b	0.93718	50.48	0.476	rgb(222,126,127)	1.9912	2,2
Zfp511	Mina	0.93718	50.48	0.479	rgb(222,125,126)	1.9912	2,2
Zfp68	Naglu	-0.93718	50.48	-4.8E-01	rgb(113,154,235)	1.9912	2,2
Zfp827	Npc2	-0.93718	50.48	-4.8E-01	rgb(112,153,235)	1.9912	2,2
Zfp956	Ppcdc	0.93718	50.48	0.477	rgb(222,126,127)	1.9912	2,2
Zkscan17	Mgat4b	0.93718	50.48	0.481	rgb(222,125,126)	1.9912	2,2
Ahrr	Casr	0.93549	50.47	0.469	rgb(222,127,128)	1.991	2,2
Arid3a	Lamc1	0.93549	50.47	0.473	rgb(222,127,128)	1.991	2,2
Arid5a	Susd3	0.93549	50.47	0.472	rgb(222,127,128)	1.991	2,2
Atf5	0610007P14Rik	0.93549	50.47	0.474	rgb(222,126,127)	1.991	2,2
Atf6	Spire1	0.93549	50.47	0.467	rgb(222,128,129)	1.991	2,2
Bcl6	Acsl6	-0.93549	50.47	-4.7E-01	rgb(114,155,235)	1.991	None
Bcl6b	Tigit	0.93549	50.47	0.467	rgb(222,128,129)	1.991	2,2
Cenpb	Tnk2	0.93549	50.47	0.471	rgb(222,127,128)	1.991	2,2
Creb3l1	Mdn1	-0.93549	50.47	-4.7E-01	rgb(114,154,235)	1.991	2,2
Creb3l2	Fosl2	0.93549	50.47	0.467	rgb(222,128,129)	1.991	2,2
Cux1	Herc4	-0.93549	50.47	-4.7E-01	rgb(116,155,235)	1.991	2,2
Elf1	Rnf125	0.93549	50.47	0.474	rgb(222,126,127)	1.991	None
Eomes	Abcb1a	0.93549	50.47	0.467	rgb(222,128,129)	1.991	2,2
Eomes	Ccr7	0.93549	50.47	0.468	rgb(222,128,129)	1.991	2,2
Epas1	Ift57	-0.93549	50.47	-4.7E-01	rgb(116,155,235)	1.991	2,2
Fli1	Tdrkh	-0.93549	50.47	-4.7E-01	rgb(116,156,235)	1.991	2,2
Gabpa	Pxmp2	-0.93549	50.47	-4.7E-01	rgb(115,155,235)	1.991	None
Gabpa	Tmc6	-0.93549	50.47	-4.7E-01	rgb(114,154,235)	1.991	2,2
Hbp1	Smyd5	-0.93549	50.47	-4.7E-01	rgb(114,155,235)	1.991	2,2
Hic1	Gfi1	0.93549	50.47	0.47	rgb(222,127,128)	1.991	2,2
Hif3a	Clybl	0.93549	50.47	0.474	rgb(222,126,127)	1.991	2,2
Hif3a	Hk1	0.93549	50.47	0.468	rgb(222,128,129)	1.991	2,2
Ikzf2	Ptger4	0.93549	50.47	0.471	rgb(222,127,128)	1.991	2,2
Irf1	Fas	0.93549	50.47	0.468	rgb(222,128,129)	1.991	2,2
Irf5	Abhd4	0.93549	50.47	0.469	rgb(222,127,128)	1.991	2,2
Irf5	Cttn	0.93549	50.47	0.468	rgb(222,128,129)	1.991	2,2
Kdm2b	Atp2b4	-0.93549	50.47	-4.7E-01	rgb(116,156,235)	1.991	2,2
Kdm2b	Dnmt3a	0.93549	50.47	0.472	rgb(222,127,128)	1.991	2,2
Maf	Emp1	0.93549	50.47	0.473	rgb(222,127,128)	1.991	None
Mafg	Sh3kbp1	-0.93549	50.47	-4.7E-01	rgb(115,155,235)	1.991	None
Mxi1	P4ha2	0.93549	50.47	0.475	rgb(222,126,127)	1.991	2,2
Nfe2l2	Gfod1	-0.93549	50.47	-4.7E-01	rgb(116,155,235)	1.991	2,2
Nr3c1	Tmc6	0.93549	50.47	0.467	rgb(222,128,129)	1.991	2,2
Nr3c1	Trip10	-0.93549	50.47	-4.7E-01	rgb(114,154,235)	1.991	2,2
Nr4a1	Tmed3	-0.93549	50.47	-4.7E-01	rgb(115,155,235)	1.991	2,2
Nr4a2	Crtam	0.93549	50.47	0.465	rgb(222,128,129)	1.991	2,2
Plagl1	Tnnt2	0.93549	50.47	0.472	rgb(222,127,128)	1.991	2,2
Rorc	Ccdc63	0.93549	50.47	0.472	rgb(222,127,128)	1.991	None
Rorc	Cpd	0.93549	50.47	0.467	rgb(222,128,129)	1.991	2,2
Runx1	Cd74	-0.93549	50.47	-4.7E-01	rgb(114,155,235)	1.991	2,2
Runx2	Creb3l2	0.93549	50.47	0.47	rgb(222,127,128)	1.991	2,2
Rxra	Fgf2	0.93549	50.47	0.473	rgb(222,127,128)	1.991	None
Scrt1	Appl2	0.93549	50.47	0.467	rgb(222,128,129)	1.991	2,2
Scrt1	Kctd21	0.93549	50.47	0.467	rgb(222,128,129)	1.991	2,2
Scrt1	Trim3	0.93549	50.47	0.467	rgb(222,128,129)	1.991	2,2
Smad4	Dctpp1	-0.93549	50.47	-4.7E-01	rgb(115,155,235)	1.991	2,2
Sox5	Upb1	0.93549	50.47	0.468	rgb(222,128,129)	1.991	2,2
Srebf2	Sqle	0.93549	50.47	0.473	rgb(222,127,128)	1.991	2,2
Tcf4	Eif4e3	0.93549	50.47	0.468	rgb(222,128,128)	1.991	2,2
Tcf4	Nedd4	0.93549	50.47	0.466	rgb(222,128,129)	1.991	2,2
Tef	Tnfsf8	0.93549	50.47	0.474	rgb(222,126,127)	1.991	2,2
Thap1	Ski	-0.93549	50.47	-4.7E-01	rgb(115,155,235)	1.991	2,2
Trerf1	Tmem176a	0.93549	50.47	0.475	rgb(222,126,127)	1.991	2,2
Twist1	Loxl2	0.93549	50.47	0.471	rgb(222,127,128)	1.991	2,2
Zbtb7c	Scarf2	0.93549	50.47	0.466	rgb(222,128,129)	1.991	2,2
Zfp182	Rpn1	-0.93549	50.47	-4.7E-01	rgb(115,155,235)	1.991	2,2
Zfp219	Ptprs	0.93549	50.47	0.469	rgb(222,127,128)	1.991	2,2
Zfp467	Zfp280b	0.93549	50.47	0.465	rgb(222,128,129)	1.991	2,2
Zfp523	Podnl1	0.93549	50.47	0.47	rgb(222,127,128)	1.991	2,2
Zfx	Cisd3	-0.93549	50.47	-4.7E-01	rgb(116,155,235)	1.991	2,2
2810021J22Rik	Mx2	0.93549	50.47	0.467	rgb(222,128,129)	1.991	2,2
AW146154	Zfp445	0.93549	50.47	0.469	rgb(222,127,128)	1.991	2,2
Akna	Ms4a6c	0.93549	50.47	0.467	rgb(222,128,129)	1.991	2,2
Atf6b	Cisd3	-0.93549	50.47	-4.7E-01	rgb(115,155,235)	1.991	2,2
C030039L03Rik	Ppp1r3b	0.93549	50.47	0.472	rgb(222,127,128)	1.991	2,2
Casz1	Dusp8	0.93549	50.47	0.471	rgb(222,127,128)	1.991	2,2
Cc2d1a	Cenpw	-0.93549	50.47	-4.7E-01	rgb(114,154,235)	1.991	2,2
Cxxc5	Nod1	0.93549	50.47	0.466	rgb(222,128,129)	1.991	2,2
Dach2	Slc44a5	0.93549	50.47	0.469	rgb(222,128,128)	1.991	2,2
Dmtf1	Psph	-0.93549	50.47	-4.7E-01	rgb(115,155,235)	1.991	2,2
Hmgb3	Gemin6	0.93549	50.47	0.471	rgb(222,127,128)	1.991	2,2
Kdm5b	Sap30	0.93549	50.47	0.472	rgb(222,127,128)	1.991	2,2
Klf6	Vim	0.93549	50.47	0.471	rgb(222,127,128)	1.991	2,2
Klf6	Wee1	-0.93549	50.47	-4.7E-01	rgb(115,155,235)	1.991	2,2
L3mbtl3	Adamts6	0.93549	50.47	0.472	rgb(222,127,128)	1.991	2,2
L3mbtl3	Clic4	-0.93549	50.47	-4.7E-01	rgb(115,155,235)	1.991	2,2
L3mbtl3	Il17f	-0.93549	50.47	-4.7E-01	rgb(115,155,235)	1.991	2,2
Litaf	Slc16a6	-0.93549	50.47	-4.7E-01	rgb(115,155,235)	1.991	2,2
Mxd3	Acot11	0.93549	50.47	0.47	rgb(222,127,128)	1.991	2,2
Phf1	St7	-0.93549	50.47	-4.7E-01	rgb(116,156,235)	1.991	2,2
Rlf	Sumf2	-0.93549	50.47	-4.7E-01	rgb(115,155,235)	1.991	2,2
Sgsm2	Dlg2	-0.93549	50.47	-4.7E-01	rgb(116,155,235)	1.991	2,2
Terf1	Rftn1	-0.93549	50.47	-4.7E-01	rgb(115,155,235)	1.991	2,2
Zbtb17	Il10rb	-0.93549	50.47	-4.7E-01	rgb(116,155,235)	1.991	2,2
Zbtb38	Myh10	0.93549	50.47	0.466	rgb(222,128,129)	1.991	2,2
Zeb2	Srgap3	0.93549	50.47	0.469	rgb(222,127,128)	1.991	2,2
Zfp111	Apbb1ip	-0.93549	50.47	-4.7E-01	rgb(114,154,235)	1.991	2,2
Zfp120	Asnsd1	0.93549	50.47	0.468	rgb(222,128,129)	1.991	2,2
Zfp26	Rbm15	0.93549	50.47	0.47	rgb(222,127,128)	1.991	2,2
Zfp266	Ybey	0.93549	50.47	0.466	rgb(222,128,129)	1.991	2,2
Zfp280d	Lgals1	-0.93549	50.47	-4.7E-01	rgb(116,155,235)	1.991	2,2
Zfp365	Eda2r	0.93549	50.47	0.466	rgb(222,128,129)	1.991	2,2
Zfp473	Arhgef40	0.93549	50.47	0.466	rgb(222,128,129)	1.991	2,2
Zfp473	D830046C22Rik	0.93549	50.47	0.472	rgb(222,127,128)	1.991	2,2
Zfp513	Zfp408	0.93549	50.47	0.465	rgb(222,128,129)	1.991	2,2
Zfp52	Zfp362	-0.93549	50.47	-4.7E-01	rgb(116,155,235)	1.991	2,2
Zfp598	Tnk2	0.93549	50.47	0.474	rgb(222,126,127)	1.991	2,2
Zfp750	Abcb1b	0.93549	50.47	0.471	rgb(222,127,128)	1.991	2,2
Zfp750	Ttll9	0.93549	50.47	0.472	rgb(222,127,128)	1.991	2,2
Zfp750	Uckl1os	0.93549	50.47	0.47	rgb(222,127,128)	1.991	2,2
Zfp870	1700030K09Rik	0.93549	50.47	0.465	rgb(222,128,129)	1.991	2,2
Zfp960	F2rl1	-0.93549	50.47	-4.7E-01	rgb(115,155,235)	1.991	2,2
Ahrr	Klre1	0.93379	50.46	0.463	rgb(222,129,130)	1.9908	2,2
Arid2	2210013O21Rik	-0.93379	50.46	-4.6E-01	rgb(117,156,235)	1.9908	2,2
Atf3	Arsb	-0.93379	50.46	-4.6E-01	rgb(117,156,234)	1.9908	2,2
Batf	Gpr176	-0.93379	50.46	-4.6E-01	rgb(118,157,234)	1.9908	2,2
Bcl11b	Mllt6	0.93379	50.46	0.458	rgb(222,130,130)	1.9908	2,2
Bcl6	Itgb1	-0.93379	50.46	-4.6E-01	rgb(116,156,235)	1.9908	2,2
Bcl6	March3	0.93379	50.46	0.459	rgb(222,129,130)	1.9908	None
Cebpg	Hmx3	0.93379	50.46	0.463	rgb(222,129,129)	1.9908	2,2
Elk3	1110007C09Rik	0.93379	50.46	0.464	rgb(222,128,129)	1.9908	2,2
Elk3	Ckap4	0.93379	50.46	0.456	rgb(222,130,131)	1.9908	2,2
Ets1	Nlrc3	0.93379	50.46	0.458	rgb(222,130,131)	1.9908	2,2
Ets2	Ptpn1	-0.93379	50.46	-4.6E-01	rgb(116,156,235)	1.9908	2,2
Foxb1	Rnf144b	0.93379	50.46	0.455	rgb(222,130,131)	1.9908	2,2
Foxf2	Adora2b	0.93379	50.46	0.456	rgb(222,130,131)	1.9908	2,2
Foxf2	Lgr4	0.93379	50.46	0.456	rgb(222,130,131)	1.9908	2,2
Foxp1	Batf3	-0.93379	50.46	-4.6E-01	rgb(118,157,234)	1.9908	2,2
Foxp2	Perp	0.93379	50.46	0.463	rgb(222,129,129)	1.9908	2,2
Foxp3	Sgk1	0.93379	50.46	0.458	rgb(222,129,130)	1.9908	2,2
Foxs1	Tmem176b	0.93379	50.46	0.46	rgb(222,129,130)	1.9908	2,2
Gfi1	Jak2	0.93379	50.46	0.46	rgb(222,129,130)	1.9908	2,2
Glis2	Cercam	0.93379	50.46	0.465	rgb(222,128,129)	1.9908	2,2
Hif3a	Kbtbd13	0.93379	50.46	0.464	rgb(222,128,129)	1.9908	2,2
Hif3a	Vegfa	0.93379	50.46	0.462	rgb(222,129,130)	1.9908	2,2
Ikzf2	Myo1e	0.93379	50.46	0.465	rgb(222,128,129)	1.9908	2,2
Irf1	Sidt1	0.93379	50.46	0.464	rgb(222,128,129)	1.9908	2,2
Irf1	Unc93b1	0.93379	50.46	0.46	rgb(222,129,130)	1.9908	2,2
Irf4	Tacc2	0.93379	50.46	0.456	rgb(222,130,131)	1.9908	2,2
Irf5	Rnf135	0.93379	50.46	0.464	rgb(222,128,129)	1.9908	2,2
Jun	Ninj1	0.93379	50.46	0.46	rgb(222,129,130)	1.9908	None
Klf4	Dusp14	0.93379	50.46	0.463	rgb(222,129,129)	1.9908	2,2
Maff	Ppm1d	-0.93379	50.46	-4.6E-01	rgb(118,157,234)	1.9908	2,2
Mxi1	Itga7	0.93379	50.46	0.459	rgb(222,129,130)	1.9908	2,2
Myc	Max	0.93379	50.46	0.464	rgb(222,128,129)	1.9908	None
Nfatc4	Slc22a2	0.93379	50.46	0.459	rgb(222,129,130)	1.9908	2,2
Nfatc4	Zcchc12	0.93379	50.46	0.462	rgb(222,129,130)	1.9908	2,2
Nr4a2	Fam46c	-0.93379	50.46	-4.6E-01	rgb(117,156,235)	1.9908	2,2
Osr2	H2-Eb1	0.93379	50.46	0.465	rgb(222,128,129)	1.9908	2,2
Pknox1	Got1	-0.93379	50.46	-4.6E-01	rgb(118,157,234)	1.9908	2,2
Plagl1	Adora2a	0.93379	50.46	0.461	rgb(222,129,130)	1.9908	2,2
Plagl1	Ikzf2	0.93379	50.46	0.457	rgb(222,130,131)	1.9908	2,2
Plagl2	Tulp3	0.93379	50.46	0.46	rgb(222,129,130)	1.9908	2,2
Pou2af1	Ppfibp1	0.93379	50.46	0.456	rgb(222,130,131)	1.9908	2,2
Ppard	Rara	0.93379	50.46	0.459	rgb(222,129,130)	1.9908	None
Runx2	Gzmb	0.93379	50.46	0.457	rgb(222,130,131)	1.9908	None
Scrt1	Neat1	0.93379	50.46	0.461	rgb(222,129,130)	1.9908	2,2
Scrt1	Ppap2c	0.93379	50.46	0.457	rgb(222,130,131)	1.9908	2,2
Scrt1	Slc41a2	0.93379	50.46	0.463	rgb(222,129,130)	1.9908	2,2
Six5	Slco4a1	0.93379	50.46	0.459	rgb(222,129,130)	1.9908	2,2
Smad3	Lpxn	0.93379	50.46	0.465	rgb(222,128,129)	1.9908	2,2
Sox5	Itga3	0.93379	50.46	0.462	rgb(222,129,130)	1.9908	2,2
Sox5	Zfp280b	-0.93379	50.46	-4.6E-01	rgb(118,157,234)	1.9908	2,2
Sp4	Cd84	0.93379	50.46	0.462	rgb(222,129,130)	1.9908	2,2
Stat1	Ncf1	0.93379	50.46	0.463	rgb(222,129,129)	1.9908	2,2
Stat2	Il12rb2	0.93379	50.46	0.463	rgb(222,129,129)	1.9908	None
Stat5b	Gramd1b	-0.93379	50.46	-4.6E-01	rgb(117,156,235)	1.9908	2,2
Stat5b	Zeb1	0.93379	50.46	0.461	rgb(222,129,130)	1.9908	2,2
Tfdp2	Mfge8	0.93379	50.46	0.456	rgb(222,130,131)	1.9908	2,2
Thra	Ppp1r3b	0.93379	50.46	0.461	rgb(222,129,130)	1.9908	2,2
Trp73	Piga	-0.93379	50.46	-4.6E-01	rgb(117,156,234)	1.9908	2,2
Vax2	B3galt2	0.93379	50.46	0.46	rgb(222,129,130)	1.9908	2,2
Vdr	Leprel4	0.93379	50.46	0.457	rgb(222,130,131)	1.9908	2,2
Xbp1	Fau	-0.93379	50.46	-4.6E-01	rgb(117,156,235)	1.9908	2,2
Xbp1	Nucks1	-0.93379	50.46	-4.6E-01	rgb(118,157,234)	1.9908	2,2
Zbtb4	Sqstm1	0.93379	50.46	0.465	rgb(222,128,129)	1.9908	2,2
Zfp219	Stat4	0.93379	50.46	0.464	rgb(222,128,129)	1.9908	None
Zfp467	Galm	0.93379	50.46	0.464	rgb(222,128,129)	1.9908	2,2
Zfp467	Hspg2	0.93379	50.46	0.459	rgb(222,129,130)	1.9908	2,2
Zfp467	Siglec5	0.93379	50.46	0.455	rgb(222,130,131)	1.9908	2,2
Zfp467	Tgfb3	0.93379	50.46	0.464	rgb(222,128,129)	1.9908	2,2
Zfp524	Rpl14	0.93379	50.46	0.455	rgb(222,130,131)	1.9908	2,2
Zic2	Gipr	0.93379	50.46	0.463	rgb(222,129,130)	1.9908	2,2
Atmin	Litaf	0.93379	50.46	0.461	rgb(222,129,130)	1.9908	2,2
Cebpz	Dhx33	0.93379	50.46	0.459	rgb(222,129,130)	1.9908	2,2
Hmgb3	Pla2g4f	0.93379	50.46	0.455	rgb(222,130,131)	1.9908	2,2
Jazf1	Mid2	0.93379	50.46	0.46	rgb(222,129,130)	1.9908	2,2
Kdm5b	Ppap2c	0.93379	50.46	0.459	rgb(222,129,130)	1.9908	2,2
Kdm5b	Utrn	0.93379	50.46	0.462	rgb(222,129,130)	1.9908	2,2
Klf6	Neu3	0.93379	50.46	0.463	rgb(222,129,129)	1.9908	2,2
Lcorl	Cmtm4	0.93379	50.46	0.461	rgb(222,129,130)	1.9908	2,2
Litaf	Chn2	0.93379	50.46	0.46	rgb(222,129,130)	1.9908	2,2
Mbnl2	Trerf1	0.93379	50.46	0.456	rgb(222,130,131)	1.9908	2,2
Mtf2	Txndc17	-0.93379	50.46	-4.6E-01	rgb(116,156,235)	1.9908	2,2
Mxd1	Smyd5	-0.93379	50.46	-4.6E-01	rgb(118,157,234)	1.9908	2,2
Mxd3	Zranb3	0.93379	50.46	0.46	rgb(222,129,130)	1.9908	2,2
Ovol2	Sgip1	0.93379	50.46	0.457	rgb(222,130,131)	1.9908	2,2
Phf1	Xrcc5	-0.93379	50.46	-4.6E-01	rgb(118,157,234)	1.9908	2,2
Phf20	Tst	0.93379	50.46	0.456	rgb(222,130,131)	1.9908	2,2
Pou5f2	Arg2	0.93379	50.46	0.459	rgb(222,129,130)	1.9908	2,2
Scml4	Pten	0.93379	50.46	0.458	rgb(222,130,130)	1.9908	2,2
Setdb2	Pla2g12a	-0.93379	50.46	-4.6E-01	rgb(118,157,234)	1.9908	2,2
Tmf1	Pik3ca	0.93379	50.46	0.458	rgb(222,129,130)	1.9908	2,2
Trps1	Rgs1	0.93379	50.46	0.461	rgb(222,129,130)	1.9908	2,2
Tulp3	Creb3l2	0.93379	50.46	0.464	rgb(222,128,129)	1.9908	2,2
Zbed3	Il10	0.93379	50.46	0.46	rgb(222,129,130)	1.9908	2,2
Zbtb17	Kctd6	-0.93379	50.46	-4.6E-01	rgb(117,156,235)	1.9908	2,2
Zbtb32	Fam111a	0.93379	50.46	0.455	rgb(222,130,131)	1.9908	2,2
Zbtb5	Serpinf1	-0.93379	50.46	-4.6E-01	rgb(116,156,235)	1.9908	2,2
Zfp113	Cep76	-0.93379	50.46	-4.6E-01	rgb(117,156,235)	1.9908	2,2
Zfp2	Ehbp1	0.93379	50.46	0.464	rgb(222,128,129)	1.9908	2,2
Zfp276	Ing2	-0.93379	50.46	-4.6E-01	rgb(116,156,235)	1.9908	2,2
Zfp277	Bicd1	-0.93379	50.46	-4.6E-01	rgb(117,156,234)	1.9908	2,2
Zfp296	Hspa4l	-0.93379	50.46	-4.6E-01	rgb(116,156,235)	1.9908	2,2
Zfp365	Tnfsf4	0.93379	50.46	0.456	rgb(222,130,131)	1.9908	2,2
Zfp385a	Phlda3	0.93379	50.46	0.457	rgb(222,130,131)	1.9908	2,2
Zfp429	Trim12a	0.93379	50.46	0.458	rgb(222,130,130)	1.9908	2,2
Zfp473	Skap2	0.93379	50.46	0.46	rgb(222,129,130)	1.9908	2,2
Zfp608	Serpinb1a	0.93379	50.46	0.463	rgb(222,129,129)	1.9908	2,2
Zfp64	Erap1	-0.93379	50.46	-4.6E-01	rgb(117,156,234)	1.9908	2,2
Zfp775	Fam69b	0.93379	50.46	0.455	rgb(222,130,131)	1.9908	2,2
Zfp777	Litaf	-0.93379	50.46	-4.6E-01	rgb(117,156,234)	1.9908	2,2
Zfp91	Ndrg2	-0.93379	50.46	-4.6E-01	rgb(117,156,235)	1.9908	2,2
Zik1	Apitd1	0.93379	50.46	0.464	rgb(222,128,129)	1.9908	2,2
Zkscan17	Angptl6	0.93379	50.46	0.464	rgb(222,128,129)	1.9908	2,2
Zmiz1	Apbb1ip	0.93379	50.46	0.455	rgb(222,130,131)	1.9908	2,2
Zzz3	S100a1	-0.93379	50.46	-4.6E-01	rgb(118,157,234)	1.9908	2,2
Ahr	Nipal1	0.93209	50.45	0.447	rgb(222,132,133)	1.9906	2,2
Arid2	Cnnm4	0.93209	50.45	0.447	rgb(222,132,133)	1.9906	2,2
Atf6	Ncoa1	0.93209	50.45	0.454	rgb(222,130,131)	1.9906	2,2
Bcl11b	Notch1	0.93209	50.45	0.452	rgb(222,131,132)	1.9906	2,2
Bhlhe40	Bcl2l1	0.93209	50.45	0.445	rgb(222,132,133)	1.9906	2,2
Bhlhe40	Tg	0.93209	50.45	0.446	rgb(222,132,133)	1.9906	None
Cebpg	Mgat5	-0.93209	50.45	-4.5E-01	rgb(120,158,234)	1.9906	None
Creb3l2	Numbl	0.93209	50.45	0.448	rgb(222,131,132)	1.9906	2,2
Cux1	Rilpl2	-0.93209	50.45	-4.5E-01	rgb(119,158,234)	1.9906	2,2
Ddit3	Nupr1	0.93209	50.45	0.446	rgb(222,132,133)	1.9906	2,2
Ddit3	Slc3a2	0.93209	50.45	0.454	rgb(222,130,131)	1.9906	2,2
Elf1	Itga4	0.93209	50.45	0.45	rgb(222,131,132)	1.9906	2,2
Elf1	Rassf3	0.93209	50.45	0.453	rgb(222,130,131)	1.9906	None
Eomes	Trat1	0.93209	50.45	0.453	rgb(222,130,131)	1.9906	2,2
Epas1	Ar	0.93209	50.45	0.452	rgb(222,131,131)	1.9906	2,2
Epas1	Inpp5a	0.93209	50.45	0.449	rgb(222,131,132)	1.9906	2,2
Epas1	Myo6	0.93209	50.45	0.449	rgb(222,131,132)	1.9906	2,2
Erg	Amica1	0.93209	50.45	0.449	rgb(222,131,132)	1.9906	2,2
Ets2	Pigz	-0.93209	50.45	-4.5E-01	rgb(119,157,234)	1.9906	2,2
Fli1	Phldb1	-0.93209	50.45	-4.5E-01	rgb(119,157,234)	1.9906	None
Fosl2	Lrmp	-0.93209	50.45	-4.5E-01	rgb(119,157,234)	1.9906	None
Fosl2	Zfp827	-0.93209	50.45	-4.5E-01	rgb(120,158,234)	1.9906	None
Foxb1	Rora	0.93209	50.45	0.448	rgb(222,131,132)	1.9906	None
Foxf2	Tmem173	0.93209	50.45	0.454	rgb(222,130,131)	1.9906	2,2
Foxo3	Exoc4	0.93209	50.45	0.447	rgb(222,132,133)	1.9906	None
Foxs1	Hvcn1	0.93209	50.45	0.446	rgb(222,132,133)	1.9906	2,2
Foxs1	Tmem176a	0.93209	50.45	0.454	rgb(222,130,131)	1.9906	2,2
Foxs1	Tnfrsf25	0.93209	50.45	0.447	rgb(222,132,133)	1.9906	2,2
Hes1	Snhg6	0.93209	50.45	0.445	rgb(222,132,133)	1.9906	2,2
Hey1	Sema4g	0.93209	50.45	0.447	rgb(222,132,133)	1.9906	2,2
Hic1	Cttn	0.93209	50.45	0.446	rgb(222,132,133)	1.9906	None
Hif1a	Dach2	0.93209	50.45	0.453	rgb(222,131,131)	1.9906	2,2
Hif3a	Nphp3	0.93209	50.45	0.446	rgb(222,132,133)	1.9906	2,2
Ikzf2	Fam84a	0.93209	50.45	0.45	rgb(222,131,132)	1.9906	2,2
Ikzf2	Gm14446	0.93209	50.45	0.452	rgb(222,131,132)	1.9906	2,2
Irf4	Zdhhc15	-0.93209	50.45	-4.5E-01	rgb(119,158,234)	1.9906	2,2
Irf5	Ccng2	0.93209	50.45	0.454	rgb(222,130,131)	1.9906	2,2
Irf7	Isg20	0.93209	50.45	0.451	rgb(222,131,132)	1.9906	None
Jun	Apol9b	0.93209	50.45	0.452	rgb(222,131,132)	1.9906	2,2
Jun	Capg	0.93209	50.45	0.447	rgb(222,132,132)	1.9906	None
Jun	Pcyt1b	-0.93209	50.45	-4.5E-01	rgb(120,158,234)	1.9906	2,2
Jun	Stat5b	0.93209	50.45	0.453	rgb(222,131,131)	1.9906	None
Klf2	Nkain1	-0.93209	50.45	-4.5E-01	rgb(120,158,234)	1.9906	None
Klf3	Fasl	0.93209	50.45	0.451	rgb(222,131,132)	1.9906	2,2
Lef1	Zfp36l2	0.93209	50.45	0.455	rgb(222,130,131)	1.9906	2,2
Lyl1	Slc2a4	0.93209	50.45	0.445	rgb(222,132,133)	1.9906	2,2
Mitf	Vax2	0.93209	50.45	0.446	rgb(222,132,133)	1.9906	2,2
Msc	Gnaz	0.93209	50.45	0.451	rgb(222,131,132)	1.9906	2,2
Msc	Prss30	0.93209	50.45	0.454	rgb(222,130,131)	1.9906	2,2
Mxi1	Urb1	-0.93209	50.45	-4.5E-01	rgb(118,157,234)	1.9906	2,2
Nfatc1	Ermn	-0.93209	50.45	-4.5E-01	rgb(119,158,234)	1.9906	2,2
Nfatc4	H2-Eb2	0.93209	50.45	0.448	rgb(222,131,132)	1.9906	2,2
Nfatc4	Jag1	0.93209	50.45	0.455	rgb(222,130,131)	1.9906	2,2
Nfkb1	B3gnt5	-0.93209	50.45	-4.5E-01	rgb(120,158,234)	1.9906	2,2
Nkx3-1	Asb16	0.93209	50.45	0.453	rgb(222,130,131)	1.9906	2,2
Nr2f6	Wrnip1	0.93209	50.45	0.448	rgb(222,131,132)	1.9906	2,2
Nr3c1	Vdac1	-0.93209	50.45	-4.5E-01	rgb(120,158,234)	1.9906	2,2
Osr2	Cox6b2	0.93209	50.45	0.447	rgb(222,132,132)	1.9906	2,2
Otx1	Rimklb	0.93209	50.45	0.451	rgb(222,131,132)	1.9906	2,2
Ovol1	Slc2a3	0.93209	50.45	0.449	rgb(222,131,132)	1.9906	2,2
Pbx2	Mpdu1	-0.93209	50.45	-4.5E-01	rgb(120,158,234)	1.9906	2,2
Plagl1	Cd84	-0.93209	50.45	-4.5E-01	rgb(119,158,234)	1.9906	2,2
Plagl1	Dlk1	0.93209	50.45	0.45	rgb(222,131,132)	1.9906	2,2
Plagl1	Sema4c	0.93209	50.45	0.45	rgb(222,131,132)	1.9906	2,2
Plagl1	Slc16a6	0.93209	50.45	0.455	rgb(222,130,131)	1.9906	2,2
Pou2af1	Trim66	0.93209	50.45	0.451	rgb(222,131,132)	1.9906	2,2
Pou2f2	Kcnq5	0.93209	50.45	0.449	rgb(222,131,132)	1.9906	None
Prrx1	Lonp2	0.93209	50.45	0.446	rgb(222,132,133)	1.9906	2,2
Rbpj	Tmem154	-0.93209	50.45	-4.5E-01	rgb(119,157,234)	1.9906	2,2
Rest	Uckl1os	0.93209	50.45	0.453	rgb(222,131,131)	1.9906	None
Rxra	Bcam	0.93209	50.45	0.451	rgb(222,131,132)	1.9906	None
Rxra	Myo18a	0.93209	50.45	0.453	rgb(222,130,131)	1.9906	None
Rxra	Ptpn11	0.93209	50.45	0.454	rgb(222,130,131)	1.9906	2,2
Rxra	Slain1	0.93209	50.45	0.45	rgb(222,131,132)	1.9906	None
Satb1	Oxct1	-0.93209	50.45	-4.5E-01	rgb(119,157,234)	1.9906	2,2
Scrt1	Adamtsl5	0.93209	50.45	0.453	rgb(222,131,131)	1.9906	2,2
Six5	Tex15	0.93209	50.45	0.448	rgb(222,131,132)	1.9906	2,2
Snai3	Cd93	0.93209	50.45	0.451	rgb(222,131,132)	1.9906	2,2
Sox13	Kcna3	0.93209	50.45	0.452	rgb(222,131,132)	1.9906	2,2
Sp140	Hspa2	0.93209	50.45	0.454	rgb(222,130,131)	1.9906	2,2
Sp4	Tyms	-0.93209	50.45	-4.5E-01	rgb(120,158,234)	1.9906	2,2
Spib	Bcl2l1	0.93209	50.45	0.453	rgb(222,130,131)	1.9906	2,2
Spib	Phf6	-0.93209	50.45	-4.5E-01	rgb(119,157,234)	1.9906	2,2
Spib	Snx11	0.93209	50.45	0.448	rgb(222,131,132)	1.9906	2,2
Srebf1	Chac1	0.93209	50.45	0.454	rgb(222,130,131)	1.9906	2,2
Srf	Sbno2	0.93209	50.45	0.447	rgb(222,132,132)	1.9906	2,2
Stat4	Rnf149	-0.93209	50.45	-4.5E-01	rgb(119,158,234)	1.9906	2,2
Tbx21	Clic4	0.93209	50.45	0.454	rgb(222,130,131)	1.9906	2,2
Tfdp2	Appl2	0.93209	50.45	0.455	rgb(222,130,131)	1.9906	2,2
Vax2	Atp11a	-0.93209	50.45	-4.5E-01	rgb(119,157,234)	1.9906	2,2
Vax2	Ccl20	0.93209	50.45	0.454	rgb(222,130,131)	1.9906	2,2
Vdr	Fbln1	0.93209	50.45	0.455	rgb(222,130,131)	1.9906	2,2
Zbtb4	Ncoa1	0.93209	50.45	0.45	rgb(222,131,132)	1.9906	2,2
Zbtb7c	Pvt1	0.93209	50.45	0.448	rgb(222,131,132)	1.9906	2,2
Zeb1	Stat5b	0.93209	50.45	0.446	rgb(222,132,133)	1.9906	None
AW146154	Tnfsf8	0.93209	50.45	0.45	rgb(222,131,132)	1.9906	2,2
Aebp2	Gja5	0.93209	50.45	0.447	rgb(222,132,133)	1.9906	2,2
Akna	Ccdc92	0.93209	50.45	0.448	rgb(222,131,132)	1.9906	2,2
Akna	Cep68	0.93209	50.45	0.454	rgb(222,130,131)	1.9906	2,2
C030039L03Rik	Gck	0.93209	50.45	0.454	rgb(222,130,131)	1.9906	2,2
Casz1	Dlgap3	0.93209	50.45	0.451	rgb(222,131,132)	1.9906	2,2
Cxxc5	Acsl4	-0.93209	50.45	-4.5E-01	rgb(119,157,234)	1.9906	2,2
Dot1l	Tet3	0.93209	50.45	0.454	rgb(222,130,131)	1.9906	2,2
Drap1	Fth1	0.93209	50.45	0.448	rgb(222,131,132)	1.9906	2,2
Dzip1	Gli3	-0.93209	50.45	-4.5E-01	rgb(120,158,234)	1.9906	2,2
Hmgb3	Il9r	0.93209	50.45	0.455	rgb(222,130,131)	1.9906	2,2
Hmgb3	Tbc1d4	0.93209	50.45	0.45	rgb(222,131,132)	1.9906	2,2
Hmgb3	Ticam2	0.93209	50.45	0.445	rgb(222,132,133)	1.9906	2,2
Klf6	Lgals1	0.93209	50.45	0.447	rgb(222,132,132)	1.9906	2,2
Litaf	Inpp1	0.93209	50.45	0.453	rgb(222,130,131)	1.9906	2,2
Litaf	Slamf7	0.93209	50.45	0.447	rgb(222,132,133)	1.9906	2,2
Ncoa2	Tcf12	0.93209	50.45	0.449	rgb(222,131,132)	1.9906	2,2
Ncoa3	Stat5b	0.93209	50.45	0.453	rgb(222,130,131)	1.9906	2,2
Plscr1	Bcl2l2	0.93209	50.45	0.446	rgb(222,132,133)	1.9906	2,2
Prox2	Fancm	0.93209	50.45	0.448	rgb(222,131,132)	1.9906	2,2
Scml4	Epsti1	0.93209	50.45	0.451	rgb(222,131,132)	1.9906	2,2
Sgsm2	Il9	-0.93209	50.45	-4.5E-01	rgb(119,157,234)	1.9906	2,2
Sgsm2	Lgals1	-0.93209	50.45	-4.5E-01	rgb(120,158,234)	1.9906	2,2
Terf1	Mtmr7	-0.93209	50.45	-4.5E-01	rgb(118,157,234)	1.9906	2,2
Zbed3	Cox6a2	0.93209	50.45	0.447	rgb(222,132,132)	1.9906	2,2
Zeb2	Asb2	0.93209	50.45	0.45	rgb(222,131,132)	1.9906	2,2
Zfp280b	Rnf150	0.93209	50.45	0.448	rgb(222,131,132)	1.9906	2,2
Zfp280c	Hspa2	-0.93209	50.45	-4.5E-01	rgb(119,157,234)	1.9906	2,2
Zfp335	Fundc2	-0.93209	50.45	-4.5E-01	rgb(118,157,234)	1.9906	2,2
Zfp367	2810442I21Rik	0.93209	50.45	0.45	rgb(222,131,132)	1.9906	2,2
Zfp429	Dixdc1	-0.93209	50.45	-4.5E-01	rgb(120,158,234)	1.9906	2,2
Zfp429	Slc27a4	-0.93209	50.45	-4.5E-01	rgb(120,158,234)	1.9906	2,2
Zfp473	Sema6b	0.93209	50.45	0.454	rgb(222,130,131)	1.9906	2,2
Zfp473	Tjp3	0.93209	50.45	0.455	rgb(222,130,131)	1.9906	2,2
Zfp52	Eml1	0.93209	50.45	0.453	rgb(222,130,131)	1.9906	2,2
Zfp580	Psmd8	0.93209	50.45	0.445	rgb(222,132,133)	1.9906	2,2
Zfp64	Fbxw2	-0.93209	50.45	-4.5E-01	rgb(120,158,234)	1.9906	2,2
Zfp750	1700007K13Rik	0.93209	50.45	0.453	rgb(222,130,131)	1.9906	2,2
Zfp777	Cnnm3	0.93209	50.45	0.447	rgb(222,132,132)	1.9906	2,2
Zfp787	Sav1	-0.93209	50.45	-4.5E-01	rgb(118,157,234)	1.9906	2,2
Zfp787	Zfp668	0.93209	50.45	0.447	rgb(222,132,132)	1.9906	2,2
Zfp868	Bex1	0.93209	50.45	0.448	rgb(222,131,132)	1.9906	2,2
Zfp869	Ets2	0.93209	50.45	0.445	rgb(222,132,133)	1.9906	2,2
Zhx2	Ctnnd1	-0.93209	50.45	-4.5E-01	rgb(120,158,234)	1.9906	2,2
Ahr	Fam43a	-0.93039	50.44	-4.4E-01	rgb(122,159,234)	1.9904	2,2
Ahrr	Dst	0.93039	50.44	0.442	rgb(222,133,134)	1.9904	2,2
Arid3a	B4galnt1	-0.93039	50.44	-4.4E-01	rgb(122,159,234)	1.9904	2,2
Arid3a	Ehbp1l1	0.93039	50.44	0.444	rgb(222,132,133)	1.9904	2,2
Arntl2	Mvp	0.93039	50.44	0.439	rgb(222,133,134)	1.9904	2,2
Atf3	Batf3	0.93039	50.44	0.437	rgb(222,133,134)	1.9904	2,2
Atf6	Lamc1	0.93039	50.44	0.437	rgb(222,133,134)	1.9904	2,2
Bach1	Rasgrp2	0.93039	50.44	0.439	rgb(222,133,134)	1.9904	2,2
Bhlha15	Fam120c	-0.93039	50.44	-4.4E-01	rgb(122,159,234)	1.9904	2,2
Cebpg	Ddit3	0.93039	50.44	0.442	rgb(222,133,133)	1.9904	None
Cebpg	Fkrp	-0.93039	50.44	-4.4E-01	rgb(123,160,234)	1.9904	2,2
Cic	Mex3d	0.93039	50.44	0.441	rgb(222,133,134)	1.9904	2,2
Creb1	Il4ra	-0.93039	50.44	-4.4E-01	rgb(120,158,234)	1.9904	2,2
Creb3l2	Mapkbp1	0.93039	50.44	0.435	rgb(222,134,135)	1.9904	2,2
Creb3l2	Nfat5	0.93039	50.44	0.438	rgb(222,133,134)	1.9904	2,2
Creb3l2	Sec24d	0.93039	50.44	0.439	rgb(222,133,134)	1.9904	2,2
Creb3l2	Srgap3	0.93039	50.44	0.442	rgb(222,133,133)	1.9904	2,2
Creb3l2	Ubash3b	0.93039	50.44	0.439	rgb(222,133,134)	1.9904	2,2
Cux1	Gyk	-0.93039	50.44	-4.4E-01	rgb(121,159,234)	1.9904	2,2
Egr1	Zfp36l1	0.93039	50.44	0.44	rgb(222,133,134)	1.9904	None
Elk4	Polr3b	0.93039	50.44	0.436	rgb(222,134,135)	1.9904	None
Epas1	Olr1	0.93039	50.44	0.438	rgb(222,133,134)	1.9904	2,2
Epas1	Usp44	0.93039	50.44	0.444	rgb(222,132,133)	1.9904	2,2
Erg	Tg	0.93039	50.44	0.444	rgb(222,132,133)	1.9904	2,2
Ets1	Capn2	0.93039	50.44	0.445	rgb(222,132,133)	1.9904	2,2
Ets1	Pdcd1	-0.93039	50.44	-4.4E-01	rgb(121,158,234)	1.9904	None
Fos	Ets2	0.93039	50.44	0.435	rgb(222,134,135)	1.9904	2,2
Foxf2	Foxq1	0.93039	50.44	0.442	rgb(222,133,133)	1.9904	2,2
Foxo1	Scn3b	-0.93039	50.44	-4.4E-01	rgb(122,159,234)	1.9904	2,2
Foxo3	Ccng1	0.93039	50.44	0.439	rgb(222,133,134)	1.9904	2,2
Foxp1	Aldh3a2	-0.93039	50.44	-4.4E-01	rgb(122,159,234)	1.9904	2,2
Foxp1	Muc13	-0.93039	50.44	-4.4E-01	rgb(121,159,234)	1.9904	2,2
Foxp3	Col15a1	0.93039	50.44	0.439	rgb(222,133,134)	1.9904	None
Foxs1	Selp	-0.93039	50.44	-4.4E-01	rgb(122,159,234)	1.9904	None
Gli3	9430020K01Rik	0.93039	50.44	0.443	rgb(222,132,133)	1.9904	2,2
Gli3	Sgk1	0.93039	50.44	0.437	rgb(222,134,134)	1.9904	2,2
Glis1	Acot12	0.93039	50.44	0.437	rgb(222,133,134)	1.9904	2,2
Hic1	Itpr1	0.93039	50.44	0.442	rgb(222,133,133)	1.9904	2,2
Hif1a	Sco1	0.93039	50.44	0.438	rgb(222,133,134)	1.9904	2,2
Hsf1	S100a1	-0.93039	50.44	-4.4E-01	rgb(121,158,234)	1.9904	2,2
Ikzf2	Fam81a	0.93039	50.44	0.441	rgb(222,133,134)	1.9904	2,2
Ikzf2	Gm4858	0.93039	50.44	0.439	rgb(222,133,134)	1.9904	2,2
Ikzf2	Gucy1b3	0.93039	50.44	0.436	rgb(222,134,135)	1.9904	2,2
Ikzf4	Sept9	0.93039	50.44	0.435	rgb(222,134,135)	1.9904	2,2
Ikzf5	Cs	-0.93039	50.44	-4.4E-01	rgb(123,160,234)	1.9904	2,2
Ikzf5	Gys1	-0.93039	50.44	-4.4E-01	rgb(123,160,234)	1.9904	2,2
Irf4	Dzip1	-0.93039	50.44	-4.4E-01	rgb(122,159,234)	1.9904	None
Irf4	Nqo2	-0.93039	50.44	-4.4E-01	rgb(122,160,234)	1.9904	None
Irf5	Cd44	0.93039	50.44	0.439	rgb(222,133,134)	1.9904	2,2
Irf5	Cd80	0.93039	50.44	0.443	rgb(222,132,133)	1.9904	2,2
Irf5	Trpv2	0.93039	50.44	0.438	rgb(222,133,134)	1.9904	2,2
Irf7	Trim26	0.93039	50.44	0.438	rgb(222,133,134)	1.9904	None
Kdm2b	5730508B09Rik	-0.93039	50.44	-4.4E-01	rgb(121,158,234)	1.9904	2,2
Klf13	Phlda3	-0.93039	50.44	-4.4E-01	rgb(121,159,234)	1.9904	2,2
Klf2	Serpine1	-0.93039	50.44	-4.4E-01	rgb(121,158,234)	1.9904	2,2
Klf2	Ttyh3	0.93039	50.44	0.444	rgb(222,132,133)	1.9904	2,2
Klf7	Pik3ip1	0.93039	50.44	0.444	rgb(222,132,133)	1.9904	2,2
Lhx6	Nfkbie	-0.93039	50.44	-4.4E-01	rgb(121,159,234)	1.9904	2,2
Lin54	Cep76	0.93039	50.44	0.444	rgb(222,132,133)	1.9904	2,2
Mafg	N4bp2l1	-0.93039	50.44	-4.4E-01	rgb(121,159,234)	1.9904	None
Mef2b	4930506M07Rik	-0.93039	50.44	-4.4E-01	rgb(121,159,234)	1.9904	2,2
Msc	Lime1	0.93039	50.44	0.443	rgb(222,132,133)	1.9904	2,2
Msc	Pcsk1	0.93039	50.44	0.44	rgb(222,133,134)	1.9904	2,2
Mxi1	Kif3a	0.93039	50.44	0.441	rgb(222,133,134)	1.9904	2,2
Myb	Parp8	0.93039	50.44	0.444	rgb(222,132,133)	1.9904	2,2
Mycn	Asph	0.93039	50.44	0.444	rgb(222,132,133)	1.9904	2,2
Mycn	Mmp10	0.93039	50.44	0.445	rgb(222,132,133)	1.9904	2,2
Mypop	Gm6548	-0.93039	50.44	-4.4E-01	rgb(121,159,234)	1.9904	2,2
Mypop	Vsig10	0.93039	50.44	0.441	rgb(222,133,134)	1.9904	2,2
Nfatc4	Cebpb	0.93039	50.44	0.441	rgb(222,133,134)	1.9904	2,2
Nfil3	Tiparp	0.93039	50.44	0.442	rgb(222,133,133)	1.9904	2,2
Nfkb2	Ankrd33b	0.93039	50.44	0.444	rgb(222,132,133)	1.9904	2,2
Nkx1-2	Dmxl2	0.93039	50.44	0.44	rgb(222,133,134)	1.9904	2,2
Nkx1-2	Pappa2	0.93039	50.44	0.436	rgb(222,134,135)	1.9904	2,2
Nkx3-1	Slc39a14	0.93039	50.44	0.441	rgb(222,133,134)	1.9904	2,2
Npas4	Syn1	0.93039	50.44	0.442	rgb(222,132,133)	1.9904	2,2
Nr4a1	Tnfsf11	0.93039	50.44	0.44	rgb(222,133,134)	1.9904	2,2
Otx1	Fam81a	0.93039	50.44	0.444	rgb(222,132,133)	1.9904	2,2
Plagl1	Bid	0.93039	50.44	0.444	rgb(222,132,133)	1.9904	2,2
Pou2af1	Fgf16	0.93039	50.44	0.443	rgb(222,132,133)	1.9904	2,2
Pou2af1	Vav2	-0.93039	50.44	-4.4E-01	rgb(122,159,234)	1.9904	2,2
Pparg	Adora2b	0.93039	50.44	0.436	rgb(222,134,135)	1.9904	2,2
Rbpj	Mbp	-0.93039	50.44	-4.4E-01	rgb(121,159,234)	1.9904	2,2
Rest	Bcl11b	0.93039	50.44	0.435	rgb(222,134,135)	1.9904	2,2
Runx2	Klf2	-0.93039	50.44	-4.4E-01	rgb(121,158,234)	1.9904	2,2
Six1	Cd200r4	0.93039	50.44	0.441	rgb(222,133,134)	1.9904	2,2
Sox13	Alpl	0.93039	50.44	0.44	rgb(222,133,134)	1.9904	2,2
Sp3	Uqcrq	-0.93039	50.44	-4.4E-01	rgb(122,159,234)	1.9904	None
Stat5b	Serinc5	0.93039	50.44	0.441	rgb(222,133,134)	1.9904	2,2
Tead1	Stxbp6	0.93039	50.44	0.444	rgb(222,132,133)	1.9904	2,2
Topors	Ccrn4l	-0.93039	50.44	-4.4E-01	rgb(121,159,234)	1.9904	2,2
Vax2	9430020K01Rik	0.93039	50.44	0.437	rgb(222,133,134)	1.9904	2,2
Xbp1	Bcl2a1d	-0.93039	50.44	-4.4E-01	rgb(121,159,234)	1.9904	2,2
Xbp1	Gemin6	-0.93039	50.44	-4.4E-01	rgb(123,160,234)	1.9904	2,2
Zbtb1	Gramd1b	0.93039	50.44	0.443	rgb(222,132,133)	1.9904	2,2
Zbtb4	Dbt	-0.93039	50.44	-4.4E-01	rgb(122,159,234)	1.9904	2,2
Zbtb4	Lime1	0.93039	50.44	0.44	rgb(222,133,134)	1.9904	2,2
Zbtb7b	Otud7b	0.93039	50.44	0.443	rgb(222,132,133)	1.9904	None
Zfhx3	Ermp1	0.93039	50.44	0.44	rgb(222,133,134)	1.9904	2,2
Zfp467	Acbd7	0.93039	50.44	0.44	rgb(222,133,134)	1.9904	2,2
Ankzf1	Kiss1r	0.93039	50.44	0.435	rgb(222,134,135)	1.9904	2,2
C030039L03Rik	Bnip3	0.93039	50.44	0.435	rgb(222,134,135)	1.9904	2,2
Cbx2	Dram2	-0.93039	50.44	-4.4E-01	rgb(121,158,234)	1.9904	2,2
Cenpt	Aldh3a2	0.93039	50.44	0.44	rgb(222,133,134)	1.9904	2,2
Cxxc5	Sell	0.93039	50.44	0.444	rgb(222,132,133)	1.9904	2,2
Dach2	Gatsl3	0.93039	50.44	0.438	rgb(222,133,134)	1.9904	2,2
Dach2	Vwa5a	0.93039	50.44	0.443	rgb(222,132,133)	1.9904	2,2
Fbxl19	Cln5	-0.93039	50.44	-4.4E-01	rgb(122,159,234)	1.9904	2,2
Gm13157	Xpnpep1	-0.93039	50.44	-4.4E-01	rgb(122,159,234)	1.9904	2,2
Hmgb1	AI506816	0.93039	50.44	0.441	rgb(222,133,134)	1.9904	2,2
Kdm5b	Pgm2	0.93039	50.44	0.444	rgb(222,132,133)	1.9904	2,2
Litaf	Plxnc1	0.93039	50.44	0.44	rgb(222,133,134)	1.9904	2,2
Mbnl2	Ccnd3	0.93039	50.44	0.436	rgb(222,134,135)	1.9904	2,2
Mtf2	Psmd8	-0.93039	50.44	-4.4E-01	rgb(121,159,234)	1.9904	2,2
Mxd1	Fastkd2	-0.93039	50.44	-4.4E-01	rgb(121,158,234)	1.9904	2,2
Mxd1	Gart	-0.93039	50.44	-4.4E-01	rgb(122,159,234)	1.9904	2,2
Ncoa1	Arid5a	0.93039	50.44	0.439	rgb(222,133,134)	1.9904	2,2
Ncoa3	Spin4	-0.93039	50.44	-4.4E-01	rgb(121,159,234)	1.9904	2,2
Phf20	Fyco1	0.93039	50.44	0.437	rgb(222,134,134)	1.9904	2,2
Plscr1	Cxcl10	0.93039	50.44	0.444	rgb(222,132,133)	1.9904	2,2
Scml4	Plod3	-0.93039	50.44	-4.4E-01	rgb(122,159,234)	1.9904	2,2
Sgsm2	Cxxc5	0.93039	50.44	0.437	rgb(222,134,134)	1.9904	2,2
Sgsm2	Per3	0.93039	50.44	0.44	rgb(222,133,134)	1.9904	2,2
Sgsm2	Unc119b	0.93039	50.44	0.443	rgb(222,132,133)	1.9904	2,2
Terf1	Dhrs4	0.93039	50.44	0.438	rgb(222,133,134)	1.9904	2,2
Tigd2	Plcd1	0.93039	50.44	0.441	rgb(222,133,134)	1.9904	2,2
Trps1	Ctla4	0.93039	50.44	0.445	rgb(222,132,133)	1.9904	2,2
Tsc22d1	Rasgef1b	0.93039	50.44	0.436	rgb(222,134,135)	1.9904	2,2
Whsc1	Fam111a	0.93039	50.44	0.437	rgb(222,134,134)	1.9904	2,2
Whsc1	Lpcat1	0.93039	50.44	0.439	rgb(222,133,134)	1.9904	2,2
Zbtb10	Ccnd3	-0.93039	50.44	-4.4E-01	rgb(121,159,234)	1.9904	2,2
Zbtb10	Ifit1	0.93039	50.44	0.44	rgb(222,133,134)	1.9904	2,2
Zbtb17	Adck1	0.93039	50.44	0.442	rgb(222,133,133)	1.9904	2,2
Zbtb32	Galnt3	0.93039	50.44	0.435	rgb(222,134,135)	1.9904	2,2
Zbtb38	Abhd4	0.93039	50.44	0.44	rgb(222,133,134)	1.9904	2,2
Zbtb46	Tnfsf4	0.93039	50.44	0.441	rgb(222,133,134)	1.9904	2,2
Zbtb5	Dock4	0.93039	50.44	0.436	rgb(222,134,135)	1.9904	2,2
Zeb2	Sntb1	-0.93039	50.44	-4.4E-01	rgb(122,159,234)	1.9904	2,2
Zfp112	1190002N15Rik	-0.93039	50.44	-4.4E-01	rgb(121,159,234)	1.9904	2,2
Zfp28	Sbf2	0.93039	50.44	0.445	rgb(222,132,133)	1.9904	2,2
Zfp280d	Acp5	-0.93039	50.44	-4.4E-01	rgb(121,158,234)	1.9904	2,2
Zfp385a	Tnfrsf10b	0.93039	50.44	0.439	rgb(222,133,134)	1.9904	2,2
Zfp418	Zcwpw1	0.93039	50.44	0.444	rgb(222,132,133)	1.9904	2,2
Zfp536	Ass1	0.93039	50.44	0.443	rgb(222,132,133)	1.9904	2,2
Zfp536	Prf1	0.93039	50.44	0.44	rgb(222,133,134)	1.9904	2,2
Zfp579	Gabbr1	0.93039	50.44	0.444	rgb(222,132,133)	1.9904	2,2
Zfp606	Ripk1	-0.93039	50.44	-4.4E-01	rgb(121,158,234)	1.9904	2,2
Zfp608	Osgin1	0.93039	50.44	0.441	rgb(222,133,134)	1.9904	2,2
Zfp629	Synj1	-0.93039	50.44	-4.4E-01	rgb(122,159,234)	1.9904	2,2
Zfp64	Rbm15	0.93039	50.44	0.445	rgb(222,132,133)	1.9904	2,2
Zfp667	Ptges	0.93039	50.44	0.437	rgb(222,133,134)	1.9904	2,2
Zfp704	Xrcc5	0.93039	50.44	0.439	rgb(222,133,134)	1.9904	2,2
Zfp770	Ccdc50	0.93039	50.44	0.436	rgb(222,134,135)	1.9904	2,2
Zfp777	Crebbp	0.93039	50.44	0.436	rgb(222,134,135)	1.9904	2,2
Zfp831	Lypd6b	0.93039	50.44	0.444	rgb(222,132,133)	1.9904	2,2
Zfp831	Smarca2	0.93039	50.44	0.44	rgb(222,133,134)	1.9904	2,2
Zfp868	Orm2	0.93039	50.44	0.442	rgb(222,133,133)	1.9904	2,2
Zfp9	Ccdc40	0.93039	50.44	0.443	rgb(222,132,133)	1.9904	2,2
Zfp945	Zfp608	0.93039	50.44	0.443	rgb(222,132,133)	1.9904	2,2
Zfp951	Rab4a	-0.93039	50.44	-4.4E-01	rgb(121,159,234)	1.9904	2,2
Zkscan17	Icam2	-0.93039	50.44	-4.4E-01	rgb(121,159,234)	1.9904	2,2
Arid3a	Itm2a	-0.9287	50.43	-4.3E-01	rgb(124,160,233)	1.9902	2,2
Bach1	Epas1	0.9287	50.43	0.429	rgb(222,135,136)	1.9902	2,2
Bach1	Lgr4	-0.9287	50.43	-4.3E-01	rgb(124,160,233)	1.9902	2,2
Bach1	Sox4	0.9287	50.43	0.433	rgb(222,134,135)	1.9902	2,2
Bach1	Zdhhc2	-0.9287	50.43	-4.3E-01	rgb(124,160,233)	1.9902	2,2
Bhlhe40	Ndrg1	0.9287	50.43	0.427	rgb(222,135,136)	1.9902	2,2
Cdc5l	Mfge8	-0.9287	50.43	-4.3E-01	rgb(125,161,233)	1.9902	2,2
Cdc5l	S1pr2	-0.9287	50.43	-4.3E-01	rgb(124,160,233)	1.9902	2,2
Cebpg	Gprc5a	0.9287	50.43	0.43	rgb(222,135,136)	1.9902	2,2
Cebpg	Lpcat1	-0.9287	50.43	-4.3E-01	rgb(123,160,233)	1.9902	2,2
Creb3l2	Cldnd2	-0.9287	50.43	-4.3E-01	rgb(124,160,233)	1.9902	2,2
Creb3l2	Slc4a8	0.9287	50.43	0.431	rgb(222,135,135)	1.9902	2,2
Elk3	Ergic1	0.9287	50.43	0.431	rgb(222,135,136)	1.9902	2,2
Elk3	Gdpd5	0.9287	50.43	0.43	rgb(222,135,136)	1.9902	2,2
Elk3	Zfhx3	0.9287	50.43	0.432	rgb(222,134,135)	1.9902	None
Ets1	Sash3	0.9287	50.43	0.434	rgb(222,134,135)	1.9902	None
Ets2	Egln1	-0.9287	50.43	-4.3E-01	rgb(124,161,233)	1.9902	2,2
Etv5	Zswim4	0.9287	50.43	0.43	rgb(222,135,136)	1.9902	2,2
Fli1	Aacs	-0.9287	50.43	-4.3E-01	rgb(123,160,233)	1.9902	2,2
Fosb	Neat1	0.9287	50.43	0.431	rgb(222,135,135)	1.9902	None
Fosl1	Edem1	-0.9287	50.43	-4.3E-01	rgb(125,161,233)	1.9902	2,2
Foxb1	Prr5l	0.9287	50.43	0.431	rgb(222,135,135)	1.9902	2,2
Foxf2	Dusp6	0.9287	50.43	0.434	rgb(222,134,135)	1.9902	2,2
Foxf2	Insig1	0.9287	50.43	0.433	rgb(222,134,135)	1.9902	2,2
Foxf2	Ripk1	0.9287	50.43	0.427	rgb(222,135,136)	1.9902	2,2
Foxp2	Notch2	0.9287	50.43	0.432	rgb(222,134,135)	1.9902	2,2
Foxp3	Gpr83	0.9287	50.43	0.429	rgb(222,135,136)	1.9902	2,2
Foxs1	Tigit	-0.9287	50.43	-4.3E-01	rgb(124,161,233)	1.9902	2,2
Gata1	Gypc	-0.9287	50.43	-4.3E-01	rgb(123,160,233)	1.9902	2,2
Gata1	Tcea3	0.9287	50.43	0.425	rgb(222,136,137)	1.9902	2,2
Gli3	Gja5	0.9287	50.43	0.434	rgb(222,134,135)	1.9902	2,2
Glis2	Pdpn	0.9287	50.43	0.425	rgb(222,136,137)	1.9902	2,2
Gtf2ird1	Neurl1b	0.9287	50.43	0.425	rgb(222,136,137)	1.9902	2,2
Hes5	BC018473	0.9287	50.43	0.432	rgb(222,135,135)	1.9902	2,2
Hif3a	Bcar1	0.9287	50.43	0.429	rgb(222,135,136)	1.9902	2,2
Hif3a	Pygl	0.9287	50.43	0.431	rgb(222,135,135)	1.9902	2,2
Ikzf2	Gucy2e	0.9287	50.43	0.434	rgb(222,134,135)	1.9902	2,2
Insm1	St7	0.9287	50.43	0.431	rgb(222,135,136)	1.9902	2,2
Irf4	Cxcl3	-0.9287	50.43	-4.3E-01	rgb(123,160,233)	1.9902	2,2
Irf4	Cxcl5	-0.9287	50.43	-4.3E-01	rgb(125,161,233)	1.9902	2,2
Irf4	Dusp22	-0.9287	50.43	-4.3E-01	rgb(124,161,233)	1.9902	2,2
Irf4	Herc6	-0.9287	50.43	-4.3E-01	rgb(123,160,233)	1.9902	None
Irf4	Il9r	-0.9287	50.43	-4.3E-01	rgb(123,160,233)	1.9902	2,2
Irf5	Dazap2	-0.9287	50.43	-4.3E-01	rgb(124,160,233)	1.9902	2,2
Irf5	Mab21l3	0.9287	50.43	0.426	rgb(222,136,136)	1.9902	2,2
Irf7	Oas1c	0.9287	50.43	0.434	rgb(222,134,135)	1.9902	None
Irf7	Zbp1	0.9287	50.43	0.434	rgb(222,134,135)	1.9902	None
Irf8	Il2rb	0.9287	50.43	0.429	rgb(222,135,136)	1.9902	None
Irf8	Jak3	0.9287	50.43	0.434	rgb(222,134,135)	1.9902	2,2
Jdp2	Slc6a9	0.9287	50.43	0.432	rgb(222,135,135)	1.9902	2,2
Jun	Tnfrsf25	0.9287	50.43	0.433	rgb(222,134,135)	1.9902	2,2
Kdm2b	Lrch1	0.9287	50.43	0.432	rgb(222,135,135)	1.9902	2,2
Kdm2b	Mycbp2	0.9287	50.43	0.43	rgb(222,135,136)	1.9902	2,2
Klf11	Rell1	0.9287	50.43	0.43	rgb(222,135,136)	1.9902	2,2
Klf12	Dntt	-0.9287	50.43	-4.3E-01	rgb(125,161,233)	1.9902	2,2
Klf13	Arrb1	0.9287	50.43	0.426	rgb(222,136,136)	1.9902	2,2
Klf2	Kcna3	-0.9287	50.43	-4.3E-01	rgb(124,160,233)	1.9902	None
Klf2	Kcnip2	0.9287	50.43	0.43	rgb(222,135,136)	1.9902	2,2
Lef1	5330426P16Rik	0.9287	50.43	0.427	rgb(222,135,136)	1.9902	2,2
Lyl1	Padi3	0.9287	50.43	0.426	rgb(222,136,137)	1.9902	2,2
Maf	Ctla2b	0.9287	50.43	0.426	rgb(222,136,136)	1.9902	None
Mef2b	Fgf2	-0.9287	50.43	-4.3E-01	rgb(124,160,233)	1.9902	2,2
Mitf	Ehd4	0.9287	50.43	0.432	rgb(222,135,135)	1.9902	2,2
Mitf	Sgtb	0.9287	50.43	0.434	rgb(222,134,135)	1.9902	2,2
Myb	Stap1	0.9287	50.43	0.426	rgb(222,136,136)	1.9902	2,2
Mybl1	E2f7	0.9287	50.43	0.432	rgb(222,134,135)	1.9902	2,2
Nfatc2	Sema4d	0.9287	50.43	0.431	rgb(222,135,136)	1.9902	2,2
Nfe2	Proz	0.9287	50.43	0.432	rgb(222,135,135)	1.9902	2,2
Nfe2	Pvt1	0.9287	50.43	0.433	rgb(222,134,135)	1.9902	None
Nfkb2	Cd70	0.9287	50.43	0.429	rgb(222,135,136)	1.9902	2,2
Nfkb2	Emp1	-0.9287	50.43	-4.3E-01	rgb(125,161,233)	1.9902	2,2
Nfkb2	Exosc8	-0.9287	50.43	-4.3E-01	rgb(124,160,233)	1.9902	2,2
Npas2	Atp11a	0.9287	50.43	0.425	rgb(222,136,137)	1.9902	2,2
Nr4a1	Rrad	0.9287	50.43	0.433	rgb(222,134,135)	1.9902	2,2
Nr4a2	Bcl2a1d	0.9287	50.43	0.434	rgb(222,134,135)	1.9902	2,2
Osr2	Dlc1	0.9287	50.43	0.432	rgb(222,134,135)	1.9902	2,2
Plagl1	Ms4a4c	0.9287	50.43	0.433	rgb(222,134,135)	1.9902	2,2
Plagl1	Slc1a4	0.9287	50.43	0.427	rgb(222,135,136)	1.9902	2,2
Pou2af1	Bend3	0.9287	50.43	0.435	rgb(222,134,135)	1.9902	2,2
Pou6f1	Calcrl	-0.9287	50.43	-4.3E-01	rgb(124,160,233)	1.9902	2,2
Rbpj	Lama5	0.9287	50.43	0.434	rgb(222,134,135)	1.9902	2,2
Rbpj	Zfp609	0.9287	50.43	0.433	rgb(222,134,135)	1.9902	2,2
Rorc	Il17f	0.9287	50.43	0.429	rgb(222,135,136)	1.9902	2,2
Runx1	Ccdc141	-0.9287	50.43	-4.3E-01	rgb(124,161,233)	1.9902	2,2
Runx1	Psme2	-0.9287	50.43	-4.3E-01	rgb(124,161,233)	1.9902	2,2
Runx3	Ephx1	-0.9287	50.43	-4.3E-01	rgb(124,160,233)	1.9902	2,2
Runx3	Pml	0.9287	50.43	0.429	rgb(222,135,136)	1.9902	2,2
Scrt1	Sdr39u1	0.9287	50.43	0.427	rgb(222,135,136)	1.9902	2,2
Six5	Thap4	0.9287	50.43	0.43	rgb(222,135,136)	1.9902	2,2
Smad3	Malt1	0.9287	50.43	0.431	rgb(222,135,136)	1.9902	2,2
Sox5	Timp1	0.9287	50.43	0.426	rgb(222,136,136)	1.9902	2,2
Sox5	Tpbg	0.9287	50.43	0.432	rgb(222,134,135)	1.9902	2,2
Spib	Lrrc28	0.9287	50.43	0.428	rgb(222,135,136)	1.9902	2,2
Spib	Ly96	0.9287	50.43	0.429	rgb(222,135,136)	1.9902	None
Stat1	Tm9sf4	0.9287	50.43	0.43	rgb(222,135,136)	1.9902	2,2
Tead1	Plagl1	0.9287	50.43	0.426	rgb(222,136,136)	1.9902	2,2
Tead1	Rragd	0.9287	50.43	0.432	rgb(222,134,135)	1.9902	2,2
Thap1	Dctpp1	0.9287	50.43	0.427	rgb(222,135,136)	1.9902	2,2
Thra	Sptlc1	-0.9287	50.43	-4.3E-01	rgb(124,161,233)	1.9902	2,2
Topors	Fam198b	0.9287	50.43	0.43	rgb(222,135,136)	1.9902	2,2
Twist1	Calcr	0.9287	50.43	0.43	rgb(222,135,136)	1.9902	2,2
Vax2	Grk5	0.9287	50.43	0.427	rgb(222,135,136)	1.9902	2,2
Vax2	Il12rb1	0.9287	50.43	0.434	rgb(222,134,135)	1.9902	2,2
Zbtb33	Lyrm1	-0.9287	50.43	-4.3E-01	rgb(123,160,233)	1.9902	2,2
Zbtb7b	Ehbp1l1	0.9287	50.43	0.432	rgb(222,135,135)	1.9902	None
Zfp467	Acsbg1	-0.9287	50.43	-4.3E-01	rgb(124,161,233)	1.9902	2,2
Zhx1	Fbln1	-0.9287	50.43	-4.3E-01	rgb(124,160,233)	1.9902	2,2
Zic2	1700001L05Rik	0.9287	50.43	0.433	rgb(222,134,135)	1.9902	2,2
Akna	Nlrc3	0.9287	50.43	0.425	rgb(222,136,137)	1.9902	2,2
Ankzf1	3110057O12Rik	0.9287	50.43	0.43	rgb(222,135,136)	1.9902	2,2
Atmin	5830416P10Rik	0.9287	50.43	0.426	rgb(222,136,136)	1.9902	2,2
Atmin	Gramd1b	0.9287	50.43	0.425	rgb(222,136,137)	1.9902	2,2
Atmin	Il15ra	0.9287	50.43	0.434	rgb(222,134,135)	1.9902	2,2
Atmin	Ss18	-0.9287	50.43	-4.3E-01	rgb(123,160,233)	1.9902	2,2
C030039L03Rik	Fzd7	0.9287	50.43	0.433	rgb(222,134,135)	1.9902	2,2
Dzip1	Eaf2	-0.9287	50.43	-4.3E-01	rgb(124,160,233)	1.9902	2,2
Fbxl19	Mex3d	0.9287	50.43	0.428	rgb(222,135,136)	1.9902	2,2
Jazf1	4930506M07Rik	0.9287	50.43	0.431	rgb(222,135,135)	1.9902	2,2
Jazf1	Pim1	-0.9287	50.43	-4.3E-01	rgb(123,160,233)	1.9902	2,2
Kdm5b	Egln1	0.9287	50.43	0.433	rgb(222,134,135)	1.9902	2,2
Klf6	Clic4	0.9287	50.43	0.428	rgb(222,135,136)	1.9902	2,2
Ncoa1	Edaradd	-0.9287	50.43	-4.3E-01	rgb(123,160,233)	1.9902	2,2
Ncoa1	Zbtb4	0.9287	50.43	0.428	rgb(222,135,136)	1.9902	2,2
Scmh1	Arhgap17	0.9287	50.43	0.433	rgb(222,134,135)	1.9902	2,2
Scmh1	Ets2	0.9287	50.43	0.426	rgb(222,136,137)	1.9902	2,2
Scml4	4930481A15Rik	0.9287	50.43	0.432	rgb(222,135,135)	1.9902	2,2
Scml4	Tbc1d30	0.9287	50.43	0.43	rgb(222,135,136)	1.9902	2,2
Setdb2	Cxcr4	-0.9287	50.43	-4.3E-01	rgb(123,160,234)	1.9902	2,2
Sgsm2	Ccl20	-0.9287	50.43	-4.3E-01	rgb(124,160,233)	1.9902	2,2
Sgsm2	Ccrn4l	-0.9287	50.43	-4.3E-01	rgb(123,160,233)	1.9902	2,2
Sgsm2	Ckap4	0.9287	50.43	0.431	rgb(222,135,136)	1.9902	2,2
Son	Ccdc107	-0.9287	50.43	-4.3E-01	rgb(123,160,233)	1.9902	2,2
Tbx6	Vasn	0.9287	50.43	0.433	rgb(222,134,135)	1.9902	2,2
Thap3	Cox7a2l	0.9287	50.43	0.429	rgb(222,135,136)	1.9902	2,2
Thap3	Gatsl3	0.9287	50.43	0.427	rgb(222,135,136)	1.9902	2,2
Trps1	Ppfibp1	0.9287	50.43	0.426	rgb(222,136,136)	1.9902	2,2
Zbed3	Zadh2	0.9287	50.43	0.427	rgb(222,135,136)	1.9902	2,2
Zbtb17	Hexb	-0.9287	50.43	-4.3E-01	rgb(123,160,233)	1.9902	2,2
Zbtb32	Adamts17	-0.9287	50.43	-4.3E-01	rgb(124,161,233)	1.9902	2,2
Zbtb46	Serpinb6b	0.9287	50.43	0.434	rgb(222,134,135)	1.9902	2,2
Zfp109	Clk3	-0.9287	50.43	-4.3E-01	rgb(124,160,233)	1.9902	2,2
Zfp146	Mpv17l	-0.9287	50.43	-4.3E-01	rgb(123,160,233)	1.9902	2,2
Zfp335	Trappc10	0.9287	50.43	0.428	rgb(222,135,136)	1.9902	2,2
Zfp365	4632434I11Rik	0.9287	50.43	0.431	rgb(222,135,136)	1.9902	2,2
Zfp365	Slc19a2	0.9287	50.43	0.434	rgb(222,134,135)	1.9902	2,2
Zfp365	Zfp750	0.9287	50.43	0.432	rgb(222,134,135)	1.9902	2,2
Zfp367	Rxra	0.9287	50.43	0.428	rgb(222,135,136)	1.9902	2,2
Zfp385a	Ercc5	0.9287	50.43	0.427	rgb(222,136,136)	1.9902	2,2
Zfp473	Me2	0.9287	50.43	0.43	rgb(222,135,136)	1.9902	2,2
Zfp608	Gap43	0.9287	50.43	0.427	rgb(222,135,136)	1.9902	2,2
Zfp629	Atf6	0.9287	50.43	0.428	rgb(222,135,136)	1.9902	2,2
Zfp629	Ormdl1	-0.9287	50.43	-4.3E-01	rgb(123,160,233)	1.9902	2,2
Zfp933	Reep3	0.9287	50.43	0.426	rgb(222,136,137)	1.9902	2,2
Zfp956	Bambi	0.9287	50.43	0.432	rgb(222,134,135)	1.9902	2,2
Zfp956	Tsc1	0.9287	50.43	0.432	rgb(222,134,135)	1.9902	2,2
Zfp960	Emilin1	-0.9287	50.43	-4.3E-01	rgb(124,160,233)	1.9902	2,2
Zfp960	Glrp1	-0.9287	50.43	-4.3E-01	rgb(123,160,233)	1.9902	2,2
Zfp960	Rps6	-0.9287	50.43	-4.3E-01	rgb(123,160,234)	1.9902	2,2
Zkscan17	Eef2k	0.9287	50.43	0.427	rgb(222,135,136)	1.9902	2,2
Ahctf1	Sertad3	-0.927	50.42	-4.2E-01	rgb(126,162,233)	1.99	2,2
Arid5a	Stoml1	0.927	50.42	0.418	rgb(222,137,138)	1.99	2,2
Atf2	Galk1	-0.927	50.42	-4.2E-01	rgb(126,162,233)	1.99	2,2
Bhlhe40	Ddit4	0.927	50.42	0.418	rgb(222,137,138)	1.99	2,2
Creb3l2	Cyfip2	0.927	50.42	0.422	rgb(222,136,137)	1.99	2,2
Creb3l2	Fam129b	0.927	50.42	0.423	rgb(222,136,137)	1.99	2,2
Creb3l2	Myo10	0.927	50.42	0.421	rgb(222,137,137)	1.99	2,2
Creb3l2	Slc30a1	-0.927	50.42	-4.2E-01	rgb(125,161,233)	1.99	2,2
Crem	Gm6225	0.927	50.42	0.419	rgb(222,137,138)	1.99	2,2
Cux1	Foxo1	0.927	50.42	0.421	rgb(222,137,137)	1.99	2,2
Cux1	Rgs19	0.927	50.42	0.422	rgb(222,136,137)	1.99	2,2
Dbp	Kif5c	-0.927	50.42	-4.2E-01	rgb(125,161,233)	1.99	2,2
Ddit3	Adm2	0.927	50.42	0.42	rgb(222,137,138)	1.99	2,2
Dmrta2	Thrb	0.927	50.42	0.416	rgb(222,138,138)	1.99	None
Elf1	Sla2	0.927	50.42	0.424	rgb(222,136,137)	1.99	2,2
Epas1	Itgb3	0.927	50.42	0.42	rgb(222,137,138)	1.99	2,2
Epas1	Slc7a8	0.927	50.42	0.418	rgb(222,137,138)	1.99	2,2
Erg	C920009B18Rik	-0.927	50.42	-4.2E-01	rgb(126,161,233)	1.99	None
Esrra	Ric8	0.927	50.42	0.42	rgb(222,137,138)	1.99	2,2
Etv4	Aldh1l2	0.927	50.42	0.42	rgb(222,137,138)	1.99	None
Etv4	Gpt2	0.927	50.42	0.415	rgb(222,138,138)	1.99	2,2
Etv6	Tnfrsf19	-0.927	50.42	-4.2E-01	rgb(125,161,233)	1.99	2,2
Etv6	Tnnt2	-0.927	50.42	-4.2E-01	rgb(127,162,233)	1.99	2,2
Fosl1	Mafg	0.927	50.42	0.416	rgb(222,138,138)	1.99	None
Foxb1	Abcb9	0.927	50.42	0.418	rgb(222,137,138)	1.99	2,2
Foxf2	Akr1b8	0.927	50.42	0.424	rgb(222,136,137)	1.99	2,2
Foxn2	D1Ertd622e	0.927	50.42	0.418	rgb(222,137,138)	1.99	2,2
Foxo3	Kif13b	0.927	50.42	0.419	rgb(222,137,138)	1.99	2,2
Foxp1	Rnf19b	-0.927	50.42	-4.2E-01	rgb(126,162,233)	1.99	2,2
Foxp2	Bdh2	-0.927	50.42	-4.2E-01	rgb(125,161,233)	1.99	2,2
Foxs1	Unc13b	0.927	50.42	0.419	rgb(222,137,138)	1.99	2,2
Gata3	D630039A03Rik	0.927	50.42	0.419	rgb(222,137,138)	1.99	2,2
Gfi1	Eno3	-0.927	50.42	-4.2E-01	rgb(125,161,233)	1.99	2,2
Gli3	Trim9	0.927	50.42	0.416	rgb(222,138,138)	1.99	2,2
Glis2	Tcf7l1	0.927	50.42	0.422	rgb(222,136,137)	1.99	2,2
Gtf2ird1	Rps6ka2	0.927	50.42	0.424	rgb(222,136,137)	1.99	2,2
Hif3a	2900026A02Rik	0.927	50.42	0.422	rgb(222,136,137)	1.99	2,2
Hif3a	Myh10	0.927	50.42	0.416	rgb(222,137,138)	1.99	2,2
Hif3a	Pdxp	0.927	50.42	0.422	rgb(222,136,137)	1.99	2,2
Hsf2	Ankrd33b	0.927	50.42	0.418	rgb(222,137,138)	1.99	2,2
Ikzf2	Galm	0.927	50.42	0.421	rgb(222,137,137)	1.99	2,2
Ikzf2	Got1	-0.927	50.42	-4.2E-01	rgb(125,161,233)	1.99	2,2
Ikzf2	Plagl1	0.927	50.42	0.42	rgb(222,137,138)	1.99	2,2
Ikzf4	Bmp2k	0.927	50.42	0.422	rgb(222,136,137)	1.99	2,2
Irf4	Cldnd2	-0.927	50.42	-4.2E-01	rgb(125,161,233)	1.99	2,2
Irf4	Hdac9	-0.927	50.42	-4.2E-01	rgb(125,161,233)	1.99	None
Irf4	Siglec15	-0.927	50.42	-4.2E-01	rgb(126,162,233)	1.99	2,2
Irf4	Spry2	-0.927	50.42	-4.2E-01	rgb(126,162,233)	1.99	None
Irf4	Wls	-0.927	50.42	-4.2E-01	rgb(126,162,233)	1.99	None
Irf5	Mrgpre	0.927	50.42	0.424	rgb(222,136,137)	1.99	2,2
Irf8	Bcl11b	0.927	50.42	0.421	rgb(222,137,137)	1.99	2,2
Kdm2b	Tapbpl	0.927	50.42	0.423	rgb(222,136,137)	1.99	2,2
Kdm2b	Wipf1	0.927	50.42	0.422	rgb(222,136,137)	1.99	2,2
Klf13	Trmt11	-0.927	50.42	-4.2E-01	rgb(127,162,233)	1.99	2,2
Lef1	Vav2	-0.927	50.42	-4.2E-01	rgb(127,162,233)	1.99	2,2
Lin54	Rpp14	-0.927	50.42	-4.2E-01	rgb(125,161,233)	1.99	2,2
Mef2b	Blvrb	0.927	50.42	0.424	rgb(222,136,137)	1.99	2,2
Msc	Capn2	0.927	50.42	0.416	rgb(222,138,138)	1.99	2,2
Mxi1	Serpine1	0.927	50.42	0.419	rgb(222,137,138)	1.99	2,2
Myb	Ctsb	-0.927	50.42	-4.2E-01	rgb(125,161,233)	1.99	2,2
Myb	Il1a	-0.927	50.42	-4.2E-01	rgb(127,162,233)	1.99	None
Myb	Trib2	-0.927	50.42	-4.2E-01	rgb(126,162,233)	1.99	2,2
Myc	Dcakd	0.927	50.42	0.418	rgb(222,137,138)	1.99	2,2
Nfkb1	Lilrb4	-0.927	50.42	-4.2E-01	rgb(126,161,233)	1.99	2,2
Nfkb2	Kif13b	0.927	50.42	0.417	rgb(222,137,138)	1.99	2,2
Nfkb2	Nfkbie	0.927	50.42	0.418	rgb(222,137,138)	1.99	None
Nkx1-2	Lhpp	0.927	50.42	0.422	rgb(222,136,137)	1.99	2,2
Npas2	S1pr3	0.927	50.42	0.421	rgb(222,137,137)	1.99	2,2
Nr2f6	Naglu	0.927	50.42	0.417	rgb(222,137,138)	1.99	2,2
Nr4a1	Klrk1	-0.927	50.42	-4.2E-01	rgb(126,162,233)	1.99	2,2
Nr4a3	Eno3	0.927	50.42	0.424	rgb(222,136,137)	1.99	2,2
Patz1	Ap4m1	0.927	50.42	0.42	rgb(222,137,138)	1.99	2,2
Plagl1	Cd86	0.927	50.42	0.42	rgb(222,137,138)	1.99	2,2
Plagl1	Tmc6	-0.927	50.42	-4.2E-01	rgb(127,162,233)	1.99	2,2
Plagl1	Zdhhc2	0.927	50.42	0.417	rgb(222,137,138)	1.99	2,2
Pou2af1	Dock9	-0.927	50.42	-4.2E-01	rgb(125,161,233)	1.99	2,2
Pou6f1	Gm11346	0.927	50.42	0.415	rgb(222,138,139)	1.99	2,2
Pparg	Tln2	0.927	50.42	0.42	rgb(222,137,138)	1.99	2,2
Prdm1	Itga3	-0.927	50.42	-4.2E-01	rgb(126,162,233)	1.99	2,2
Prrx1	Cxcl1	0.927	50.42	0.417	rgb(222,137,138)	1.99	2,2
Rbpj	Ikzf4	0.927	50.42	0.424	rgb(222,136,137)	1.99	2,2
Rbpj	Smox	0.927	50.42	0.422	rgb(222,136,137)	1.99	2,2
Rreb1	Rfx7	0.927	50.42	0.419	rgb(222,137,138)	1.99	None
Satb1	Ston2	0.927	50.42	0.421	rgb(222,137,137)	1.99	2,2
Sox12	Samd9l	-0.927	50.42	-4.2E-01	rgb(125,161,233)	1.99	2,2
Sp100	Kcnj14	-0.927	50.42	-4.2E-01	rgb(125,161,233)	1.99	2,2
Sp3	Rraga	-0.927	50.42	-4.2E-01	rgb(127,162,233)	1.99	2,2
Sp4	Pex19	-0.927	50.42	-4.2E-01	rgb(125,161,233)	1.99	None
Sp4	Thoc3	-0.927	50.42	-4.2E-01	rgb(127,162,233)	1.99	2,2
Spib	St7	0.927	50.42	0.421	rgb(222,137,137)	1.99	2,2
Srebf1	Stra6	0.927	50.42	0.421	rgb(222,137,137)	1.99	2,2
Stat4	Srpk2	0.927	50.42	0.417	rgb(222,137,138)	1.99	2,2
Stat5b	Usp22	0.927	50.42	0.423	rgb(222,136,137)	1.99	2,2
Tbx21	Itga5	0.927	50.42	0.419	rgb(222,137,138)	1.99	2,2
Tead1	Abca1	0.927	50.42	0.421	rgb(222,137,137)	1.99	2,2
Tef	Ephx1	0.927	50.42	0.424	rgb(222,136,137)	1.99	2,2
Thra	Ndrg2	0.927	50.42	0.423	rgb(222,136,137)	1.99	2,2
Vax2	Furin	0.927	50.42	0.416	rgb(222,138,138)	1.99	2,2
Vax2	Fut7	0.927	50.42	0.423	rgb(222,136,137)	1.99	2,2
Vax2	Slc9a9	0.927	50.42	0.418	rgb(222,137,138)	1.99	None
Xbp1	Foxp1	-0.927	50.42	-4.2E-01	rgb(125,161,233)	1.99	2,2
Zbtb4	Dlst	-0.927	50.42	-4.2E-01	rgb(126,162,233)	1.99	2,2
Zfhx3	Rasgef1b	0.927	50.42	0.419	rgb(222,137,138)	1.99	2,2
Zfp523	Tnfrsf10b	-0.927	50.42	-4.2E-01	rgb(125,161,233)	1.99	2,2
Zic2	Zic5	0.927	50.42	0.418	rgb(222,137,138)	1.99	2,2
2810021J22Rik	Napb	0.927	50.42	0.422	rgb(222,136,137)	1.99	2,2
Adnp	Fbxo11	0.927	50.42	0.417	rgb(222,137,138)	1.99	2,2
Casz1	Il9	0.927	50.42	0.418	rgb(222,137,138)	1.99	2,2
Cenpt	Ermp1	-0.927	50.42	-4.2E-01	rgb(125,161,233)	1.99	2,2
Cxxc5	Lypd6b	0.927	50.42	0.422	rgb(222,136,137)	1.99	2,2
Dach2	Gnb5	0.927	50.42	0.422	rgb(222,136,137)	1.99	2,2
Dach2	Lix1l	0.927	50.42	0.42	rgb(222,137,138)	1.99	2,2
Dpf1	Bbs5	0.927	50.42	0.421	rgb(222,137,138)	1.99	2,2
Hmgb3	Nrgn	0.927	50.42	0.425	rgb(222,136,137)	1.99	2,2
Kdm5b	Nfyb	0.927	50.42	0.416	rgb(222,138,138)	1.99	2,2
L3mbtl3	Dpy19l3	-0.927	50.42	-4.2E-01	rgb(127,162,233)	1.99	2,2
Mtf2	Slc48a1	-0.927	50.42	-4.2E-01	rgb(126,161,233)	1.99	2,2
Mxd4	2210013O21Rik	0.927	50.42	0.417	rgb(222,137,138)	1.99	2,2
Ncoa1	Cd24a	0.927	50.42	0.421	rgb(222,137,137)	1.99	2,2
Ncoa1	Wwp1	0.927	50.42	0.418	rgb(222,137,138)	1.99	2,2
Ncoa2	C1rl	-0.927	50.42	-4.2E-01	rgb(126,161,233)	1.99	2,2
Pcgf2	Bmyc	0.927	50.42	0.419	rgb(222,137,138)	1.99	2,2
Phf1	0610007P14Rik	-0.927	50.42	-4.2E-01	rgb(125,161,233)	1.99	2,2
Plscr1	Tmc3	-0.927	50.42	-4.2E-01	rgb(126,161,233)	1.99	2,2
Sgsm2	Cd226	0.927	50.42	0.416	rgb(222,137,138)	1.99	2,2
Sgsm2	Dlg3	0.927	50.42	0.422	rgb(222,136,137)	1.99	2,2
Sgsm2	Kiss1r	0.927	50.42	0.42	rgb(222,137,138)	1.99	2,2
Thap3	Krtcap2	0.927	50.42	0.419	rgb(222,137,138)	1.99	2,2
Tigd2	Marcks	0.927	50.42	0.421	rgb(222,137,137)	1.99	2,2
Trps1	Gpr65	0.927	50.42	0.417	rgb(222,137,138)	1.99	2,2
Tulp3	Egln3	0.927	50.42	0.416	rgb(222,138,138)	1.99	2,2
Tulp3	Hist4h4	-0.927	50.42	-4.2E-01	rgb(126,162,233)	1.99	2,2
Whsc1	Gen1	0.927	50.42	0.421	rgb(222,137,137)	1.99	2,2
Zbtb17	Ppm1f	0.927	50.42	0.416	rgb(222,138,138)	1.99	2,2
Zbtb32	Anxa2	0.927	50.42	0.423	rgb(222,136,137)	1.99	2,2
Zbtb32	Trps1	0.927	50.42	0.416	rgb(222,138,138)	1.99	2,2
Zbtb46	Pla2g4f	0.927	50.42	0.418	rgb(222,137,138)	1.99	2,2
Zbtb46	Tmem120b	0.927	50.42	0.422	rgb(222,136,137)	1.99	2,2
Zbtb5	Dffb	0.927	50.42	0.42	rgb(222,137,138)	1.99	2,2
Zeb2	Akr1b8	0.927	50.42	0.418	rgb(222,137,138)	1.99	2,2
Zfp112	Ccng2	-0.927	50.42	-4.2E-01	rgb(125,161,233)	1.99	2,2
Zfp112	Piga	-0.927	50.42	-4.2E-01	rgb(127,162,233)	1.99	2,2
Zfp112	Smtnl2	-0.927	50.42	-4.2E-01	rgb(125,161,233)	1.99	2,2
Zfp26	Mgat5	0.927	50.42	0.422	rgb(222,136,137)	1.99	2,2
Zfp275	Eci2	-0.927	50.42	-4.2E-01	rgb(127,162,233)	1.99	2,2
Zfp277	Amz2	0.927	50.42	0.422	rgb(222,136,137)	1.99	2,2
Zfp341	Tnfrsf1a	0.927	50.42	0.423	rgb(222,136,137)	1.99	2,2
Zfp35	Wdr82	0.927	50.42	0.424	rgb(222,136,137)	1.99	2,2
Zfp367	Oxct1	0.927	50.42	0.415	rgb(222,138,139)	1.99	2,2
Zfp386	Atp6v1d	0.927	50.42	0.419	rgb(222,137,138)	1.99	2,2
Zfp40	4930503L19Rik	0.927	50.42	0.421	rgb(222,137,137)	1.99	2,2
Zfp513	Vdac1	-0.927	50.42	-4.2E-01	rgb(126,162,233)	1.99	2,2
Zfp516	Appl2	0.927	50.42	0.416	rgb(222,138,138)	1.99	2,2
Zfp536	Itsn1	0.927	50.42	0.424	rgb(222,136,137)	1.99	2,2
Zfp536	Zfhx3	0.927	50.42	0.421	rgb(222,137,137)	1.99	2,2
Zfp60	Tert	0.927	50.42	0.419	rgb(222,137,138)	1.99	2,2
Zfp609	Ccrn4l	0.927	50.42	0.418	rgb(222,137,138)	1.99	2,2
Zfp618	Mettl8	0.927	50.42	0.425	rgb(222,136,137)	1.99	2,2
Zfp629	Zfp108	0.927	50.42	0.422	rgb(222,136,137)	1.99	2,2
Zfp868	Wdr54	-0.927	50.42	-4.2E-01	rgb(125,161,233)	1.99	2,2
Zfp91	Amz1	-0.927	50.42	-4.2E-01	rgb(126,162,233)	1.99	2,2
Zfp947	Smek2	0.927	50.42	0.425	rgb(222,136,137)	1.99	2,2
Zfp956	Adrb2	0.927	50.42	0.418	rgb(222,137,138)	1.99	2,2
Zfp956	Fbxl22	0.927	50.42	0.417	rgb(222,137,138)	1.99	2,2
Zscan29	Slc25a45	0.927	50.42	0.419	rgb(222,137,138)	1.99	2,2
Ahr	Ephx1	-0.9253	50.41	-4.1E-01	rgb(129,164,232)	1.9898	2,2
Arntl2	2610035D17Rik	-0.9253	50.41	-4.1E-01	rgb(128,163,233)	1.9898	2,2
Arntl2	Skap2	0.9253	50.41	0.407	rgb(221,139,140)	1.9898	2,2
Atf3	Stc2	0.9253	50.41	0.41	rgb(222,139,139)	1.9898	2,2
Atf5	Hmox1	0.9253	50.41	0.414	rgb(222,138,139)	1.9898	None
Batf	Fbn2	-0.9253	50.41	-4.1E-01	rgb(129,163,232)	1.9898	2,2
Batf	Zfp467	-0.9253	50.41	-4.1E-01	rgb(127,162,233)	1.9898	2,2
Bcl6	Wipf1	-0.9253	50.41	-4.1E-01	rgb(129,163,232)	1.9898	None
Cebpb	Mapkapk2	0.9253	50.41	0.413	rgb(222,138,139)	1.9898	2,2
Cebpb	Plxna1	-0.9253	50.41	-4.1E-01	rgb(128,163,233)	1.9898	2,2
Ddit3	Cox6a2	0.9253	50.41	0.409	rgb(222,139,140)	1.9898	2,2
Ebf1	Lum	0.9253	50.41	0.412	rgb(222,138,139)	1.9898	2,2
Ebf1	Upp1	0.9253	50.41	0.41	rgb(222,139,140)	1.9898	2,2
Elf1	Srpk2	0.9253	50.41	0.411	rgb(222,138,139)	1.9898	None
Elk3	Cbx4	-0.9253	50.41	-4.1E-01	rgb(128,163,233)	1.9898	2,2
Elk3	Il10ra	-0.9253	50.41	-4.1E-01	rgb(129,163,232)	1.9898	2,2
Erg	Tes	0.9253	50.41	0.409	rgb(221,139,140)	1.9898	None
Erg	Tgfbr3	0.9253	50.41	0.415	rgb(222,138,139)	1.9898	None
Ets1	Plcg1	0.9253	50.41	0.41	rgb(222,139,139)	1.9898	None
Ets2	Cecr2	0.9253	50.41	0.41	rgb(222,139,140)	1.9898	2,2
Etv6	Tbx21	0.9253	50.41	0.406	rgb(221,139,140)	1.9898	2,2
Foxb1	Itga2	0.9253	50.41	0.405	rgb(221,140,140)	1.9898	2,2
Foxb1	Tex2	-0.9253	50.41	-4.1E-01	rgb(129,163,232)	1.9898	2,2
Foxn2	Fzd5	0.9253	50.41	0.411	rgb(222,138,139)	1.9898	2,2
Gfi1	5430421N21Rik	-0.9253	50.41	-4.1E-01	rgb(129,163,232)	1.9898	2,2
Gfi1	Apol9b	-0.9253	50.41	-4.1E-01	rgb(127,162,233)	1.9898	2,2
Gfi1	F9	-0.9253	50.41	-4.1E-01	rgb(128,163,233)	1.9898	2,2
Gfi1	Rassf3	-0.9253	50.41	-4.1E-01	rgb(127,162,233)	1.9898	2,2
Glis2	Atp10d	-0.9253	50.41	-4.1E-01	rgb(127,162,233)	1.9898	2,2
Hey1	Me2	0.9253	50.41	0.41	rgb(222,139,140)	1.9898	2,2
Hif1a	Flot1	0.9253	50.41	0.413	rgb(222,138,139)	1.9898	2,2
Hlx	Lrrk1	0.9253	50.41	0.412	rgb(222,138,139)	1.9898	2,2
Hlx	Sdc1	0.9253	50.41	0.413	rgb(222,138,139)	1.9898	2,2
Hmga2	Lmo7	0.9253	50.41	0.407	rgb(221,139,140)	1.9898	2,2
Hmx3	Kank1	0.9253	50.41	0.407	rgb(221,139,140)	1.9898	2,2
Hoxb1	Krt75	0.9253	50.41	0.41	rgb(222,139,140)	1.9898	2,2
Hsf1	Crtc1	0.9253	50.41	0.409	rgb(221,139,140)	1.9898	2,2
Ikzf2	Agpat9	-0.9253	50.41	-4.1E-01	rgb(129,163,232)	1.9898	2,2
Ikzf2	Tmod1	0.9253	50.41	0.412	rgb(222,138,139)	1.9898	2,2
Ikzf4	Osm	0.9253	50.41	0.411	rgb(222,139,139)	1.9898	2,2
Irf1	Gbp11	0.9253	50.41	0.412	rgb(222,138,139)	1.9898	None
Irf2	Apbb1ip	0.9253	50.41	0.409	rgb(221,139,140)	1.9898	None
Irf4	Lrrn3	-0.9253	50.41	-4.1E-01	rgb(128,163,233)	1.9898	2,2
Irf4	Nrgn	-0.9253	50.41	-4.1E-01	rgb(129,163,232)	1.9898	None
Irf5	Cacna1s	0.9253	50.41	0.412	rgb(222,138,139)	1.9898	2,2
Jun	1600014C10Rik	0.9253	50.41	0.408	rgb(221,139,140)	1.9898	2,2
Junb	Sertad1	0.9253	50.41	0.412	rgb(222,138,139)	1.9898	2,2
Jund	Ptger4	0.9253	50.41	0.41	rgb(222,139,140)	1.9898	None
Kdm2b	Tdrkh	-0.9253	50.41	-4.1E-01	rgb(127,162,233)	1.9898	2,2
Klf2	Wscd2	0.9253	50.41	0.412	rgb(222,138,139)	1.9898	2,2
Klf2	Zfp945	0.9253	50.41	0.407	rgb(221,139,140)	1.9898	2,2
Klf8	Dusp3	0.9253	50.41	0.415	rgb(222,138,139)	1.9898	2,2
Klf8	Trove2	0.9253	50.41	0.412	rgb(222,138,139)	1.9898	2,2
Lhx6	Agap1	0.9253	50.41	0.413	rgb(222,138,139)	1.9898	2,2
Lhx6	Tle2	0.9253	50.41	0.412	rgb(222,138,139)	1.9898	2,2
Lyl1	Gpnmb	0.9253	50.41	0.407	rgb(221,139,140)	1.9898	2,2
Meis3	Cd80	-0.9253	50.41	-4.1E-01	rgb(129,163,232)	1.9898	2,2
Myb	Nqo2	0.9253	50.41	0.414	rgb(222,138,139)	1.9898	2,2
Nfia	Itga2	0.9253	50.41	0.411	rgb(222,138,139)	1.9898	2,2
Nfkb2	Dusp14	0.9253	50.41	0.411	rgb(222,139,139)	1.9898	2,2
Nfkb2	Nkx1-2	0.9253	50.41	0.411	rgb(222,139,139)	1.9898	2,2
Nfkb2	Tspan3	0.9253	50.41	0.415	rgb(222,138,139)	1.9898	2,2
Npas2	F2rl2	0.9253	50.41	0.414	rgb(222,138,139)	1.9898	2,2
Npas2	Mtss1	0.9253	50.41	0.405	rgb(221,140,140)	1.9898	2,2
Nr1d1	Tnk2	0.9253	50.41	0.405	rgb(221,140,140)	1.9898	2,2
Nr1h2	Gen1	-0.9253	50.41	-4.1E-01	rgb(128,163,233)	1.9898	2,2
Ovol1	Ier3	0.9253	50.41	0.414	rgb(222,138,139)	1.9898	2,2
Pou6f1	Cxcr5	0.9253	50.41	0.407	rgb(221,139,140)	1.9898	2,2
Pou6f1	Otud7b	-0.9253	50.41	-4.1E-01	rgb(128,163,233)	1.9898	2,2
Pparg	Fli1	-0.9253	50.41	-4.1E-01	rgb(128,163,233)	1.9898	None
Prrx1	Igfbp2	0.9253	50.41	0.412	rgb(222,138,139)	1.9898	2,2
Prrx1	Thbs1	0.9253	50.41	0.406	rgb(221,139,140)	1.9898	2,2
Rbpj	Tspan6	0.9253	50.41	0.409	rgb(221,139,140)	1.9898	2,2
Relb	Plod2	-0.9253	50.41	-4.1E-01	rgb(128,163,233)	1.9898	2,2
Runx2	Flot2	0.9253	50.41	0.406	rgb(221,139,140)	1.9898	2,2
Runx2	Vim	0.9253	50.41	0.409	rgb(222,139,140)	1.9898	2,2
Scrt1	Nphp3	0.9253	50.41	0.405	rgb(221,140,140)	1.9898	2,2
Six4	Iqcf3	0.9253	50.41	0.405	rgb(221,140,140)	1.9898	2,2
Snai3	Acox3	0.9253	50.41	0.411	rgb(222,139,139)	1.9898	2,2
Sox21	Myh10	0.9253	50.41	0.41	rgb(222,139,139)	1.9898	2,2
Sox5	Chm	0.9253	50.41	0.411	rgb(222,139,139)	1.9898	2,2
Sox5	Ubash3a	-0.9253	50.41	-4.1E-01	rgb(127,162,233)	1.9898	None
Sp4	Kdelc1	-0.9253	50.41	-4.1E-01	rgb(127,162,233)	1.9898	None
Sp6	D930048N14Rik	-0.9253	50.41	-4.1E-01	rgb(129,163,232)	1.9898	2,2
Srf	Ccdc107	-0.9253	50.41	-4.1E-01	rgb(129,163,232)	1.9898	None
Tcf3	Foxp4	0.9253	50.41	0.411	rgb(222,138,139)	1.9898	2,2
Tcf4	Cd86	0.9253	50.41	0.414	rgb(222,138,139)	1.9898	2,2
Tead1	Fmnl2	0.9253	50.41	0.413	rgb(222,138,139)	1.9898	None
Tead1	H2-Ob	-0.9253	50.41	-4.1E-01	rgb(128,163,233)	1.9898	2,2
Tead1	Nav2	0.9253	50.41	0.413	rgb(222,138,139)	1.9898	None
Thap1	Pacs1	-0.9253	50.41	-4.1E-01	rgb(129,163,232)	1.9898	2,2
Trerf1	Tmem176b	0.9253	50.41	0.415	rgb(222,138,139)	1.9898	2,2
Vax2	Adam12	0.9253	50.41	0.413	rgb(222,138,139)	1.9898	2,2
Vax2	Gap43	0.9253	50.41	0.407	rgb(221,139,140)	1.9898	2,2
Vdr	Il17a	0.9253	50.41	0.413	rgb(222,138,139)	1.9898	2,2
Zbtb1	Aff3	0.9253	50.41	0.41	rgb(222,139,139)	1.9898	2,2
Zbtb1	Ildr1	-0.9253	50.41	-4.1E-01	rgb(129,163,232)	1.9898	2,2
Zbtb4	Dctpp1	-0.9253	50.41	-4.1E-01	rgb(129,163,232)	1.9898	2,2
Zbtb7b	Vav2	0.9253	50.41	0.406	rgb(221,139,140)	1.9898	None
Zfp148	Urm1	-0.9253	50.41	-4.1E-01	rgb(128,163,233)	1.9898	2,2
Zfp467	Wnt6	0.9253	50.41	0.412	rgb(222,138,139)	1.9898	2,2
Zfp524	Uqcrq	0.9253	50.41	0.415	rgb(222,138,139)	1.9898	2,2
Zic2	Nphp3	0.9253	50.41	0.409	rgb(221,139,140)	1.9898	2,2
Aebp2	Nebl	0.9253	50.41	0.412	rgb(222,138,139)	1.9898	2,2
Brf2	D930048N14Rik	-0.9253	50.41	-4.1E-01	rgb(128,163,233)	1.9898	2,2
Casz1	Myo10	0.9253	50.41	0.413	rgb(222,138,139)	1.9898	2,2
Cenpt	Trim46	0.9253	50.41	0.407	rgb(221,139,140)	1.9898	2,2
Dach2	Grina	0.9253	50.41	0.412	rgb(222,138,139)	1.9898	2,2
Dot1l	Ypel5	-0.9253	50.41	-4.1E-01	rgb(129,163,232)	1.9898	2,2
Dr1	Srpk1	-0.9253	50.41	-4.1E-01	rgb(127,162,233)	1.9898	2,2
Dzip1	Nlrc5	0.9253	50.41	0.412	rgb(222,138,139)	1.9898	2,2
Kdm5b	Arrb1	0.9253	50.41	0.41	rgb(222,139,139)	1.9898	2,2
Kdm5b	Dab2ip	0.9253	50.41	0.411	rgb(222,139,139)	1.9898	2,2
Klf6	Per3	-0.9253	50.41	-4.1E-01	rgb(127,163,233)	1.9898	2,2
Mxd3	Grn	0.9253	50.41	0.409	rgb(222,139,140)	1.9898	2,2
Mxd4	Lgals3	0.9253	50.41	0.412	rgb(222,138,139)	1.9898	2,2
Ncoa3	Lrp8	0.9253	50.41	0.41	rgb(222,139,139)	1.9898	2,2
Nkrf	Arfgap3	-0.9253	50.41	-4.1E-01	rgb(127,162,233)	1.9898	2,2
Phf1	Ecm1	0.9253	50.41	0.413	rgb(222,138,139)	1.9898	2,2
Prdm9	Napb	0.9253	50.41	0.414	rgb(222,138,139)	1.9898	2,2
Rlf	Apitd1	-0.9253	50.41	-4.1E-01	rgb(129,163,232)	1.9898	2,2
Setdb2	Pde4a	-0.9253	50.41	-4.1E-01	rgb(129,163,232)	1.9898	2,2
Sgsm2	Prickle1	0.9253	50.41	0.411	rgb(222,139,139)	1.9898	2,2
Sgsm2	Qprt	0.9253	50.41	0.414	rgb(222,138,139)	1.9898	2,2
Skil	Tnn	0.9253	50.41	0.413	rgb(222,138,139)	1.9898	2,2
Terf1	Nlrc5	-0.9253	50.41	-4.1E-01	rgb(129,163,232)	1.9898	2,2
Tet3	Cnnm3	0.9253	50.41	0.411	rgb(222,139,139)	1.9898	2,2
Trps1	Sirpa	-0.9253	50.41	-4.1E-01	rgb(129,164,232)	1.9898	2,2
Tshz2	Icam2	-0.9253	50.41	-4.1E-01	rgb(128,163,233)	1.9898	2,2
Zbtb38	Ppp2r5b	0.9253	50.41	0.406	rgb(221,139,140)	1.9898	2,2
Zbtb46	Tnfsf15	0.9253	50.41	0.415	rgb(222,138,139)	1.9898	2,2
Zfp109	Gm10584	0.9253	50.41	0.413	rgb(222,138,139)	1.9898	2,2
Zfp120	Sf3b3	-0.9253	50.41	-4.1E-01	rgb(129,163,232)	1.9898	2,2
Zfp146	Ly9	0.9253	50.41	0.414	rgb(222,138,139)	1.9898	2,2
Zfp280b	Tbc1d4	0.9253	50.41	0.408	rgb(221,139,140)	1.9898	2,2
Zfp280d	Fau	-0.9253	50.41	-4.1E-01	rgb(128,163,233)	1.9898	2,2
Zfp296	Mmachc	0.9253	50.41	0.407	rgb(221,139,140)	1.9898	2,2
Zfp341	Slc39a10	0.9253	50.41	0.41	rgb(222,139,139)	1.9898	2,2
Zfp365	Phlda3	0.9253	50.41	0.413	rgb(222,138,139)	1.9898	2,2
Zfp367	Helb	0.9253	50.41	0.414	rgb(222,138,139)	1.9898	2,2
Zfp385a	St14	0.9253	50.41	0.41	rgb(222,139,140)	1.9898	2,2
Zfp473	1700034H15Rik	-0.9253	50.41	-4.1E-01	rgb(127,163,233)	1.9898	2,2
Zfp473	Crat	0.9253	50.41	0.413	rgb(222,138,139)	1.9898	2,2
Zfp473	Idh1	0.9253	50.41	0.408	rgb(221,139,140)	1.9898	2,2
Zfp473	Stat2	0.9253	50.41	0.413	rgb(222,138,139)	1.9898	2,2
Zfp473	Stk36	0.9253	50.41	0.405	rgb(221,140,140)	1.9898	2,2
Zfp511	Nt5dc1	-0.9253	50.41	-4.1E-01	rgb(128,163,233)	1.9898	2,2
Zfp516	Jakmip1	0.9253	50.41	0.412	rgb(222,138,139)	1.9898	2,2
Zfp536	Tmem37	0.9253	50.41	0.409	rgb(221,139,140)	1.9898	2,2
Zfp629	Zmat3	-0.9253	50.41	-4.1E-01	rgb(128,163,233)	1.9898	2,2
Zfp64	Cdkl3	-0.9253	50.41	-4.1E-01	rgb(128,163,233)	1.9898	2,2
Zfp64	Ets2	0.9253	50.41	0.412	rgb(222,138,139)	1.9898	2,2
Zfp68	Ptprs	-0.9253	50.41	-4.1E-01	rgb(128,163,233)	1.9898	2,2
Zfp703	Zfp362	0.9253	50.41	0.407	rgb(221,139,140)	1.9898	2,2
Zfp715	App	0.9253	50.41	0.407	rgb(221,139,140)	1.9898	2,2
Zfp750	Ccdc159	0.9253	50.41	0.407	rgb(221,139,140)	1.9898	2,2
Zfp750	Pfkp	-0.9253	50.41	-4.1E-01	rgb(128,163,233)	1.9898	2,2
Zfp763	Stk38l	0.9253	50.41	0.411	rgb(222,139,139)	1.9898	2,2
Zfp831	Inpp4a	0.9253	50.41	0.413	rgb(222,138,139)	1.9898	2,2
Zfp870	Wdr76	0.9253	50.41	0.412	rgb(222,138,139)	1.9898	2,2
Zfp956	Slc17a7	-0.9253	50.41	-4.1E-01	rgb(128,163,233)	1.9898	2,2
Zfp956	Tbx21	-0.9253	50.41	-4.1E-01	rgb(128,163,233)	1.9898	2,2
Zfp960	Masp2	0.9253	50.41	0.412	rgb(222,138,139)	1.9898	2,2
Zfp960	Tex15	0.9253	50.41	0.414	rgb(222,138,139)	1.9898	2,2
Zhx3	Nedd9	0.9253	50.41	0.412	rgb(222,138,139)	1.9898	2,2
Zkscan17	Uros	-0.9253	50.41	-4.1E-01	rgb(129,163,232)	1.9898	2,2
Ahrr	Myo1f	0.9236	50.4	0.401	rgb(221,140,141)	1.9896	2,2
Ahrr	Neurl1b	0.9236	50.4	0.4	rgb(221,141,141)	1.9896	2,2
Ahrr	Treml2	0.9236	50.4	0.395	rgb(221,142,142)	1.9896	2,2
Arntl2	Aph1b	0.9236	50.4	0.405	rgb(221,140,141)	1.9896	2,2
Cebpg	Soat2	0.9236	50.4	0.398	rgb(221,141,142)	1.9896	2,2
Cenpb	Mafg	0.9236	50.4	0.404	rgb(221,140,141)	1.9896	2,2
Creb3l2	Crat	0.9236	50.4	0.395	rgb(221,141,142)	1.9896	2,2
Crem	Galc	0.9236	50.4	0.404	rgb(221,140,141)	1.9896	None
Cux1	Rab39b	-0.9236	50.4	-4.0E-01	rgb(131,165,232)	1.9896	2,2
Ddit3	Angptl6	0.9236	50.4	0.398	rgb(221,141,142)	1.9896	2,2
Elk3	Cxcr3	0.9236	50.4	0.397	rgb(221,141,142)	1.9896	2,2
Eomes	Eno3	0.9236	50.4	0.396	rgb(221,141,142)	1.9896	2,2
Erf	Mex3d	0.9236	50.4	0.402	rgb(221,140,141)	1.9896	2,2
Erg	M6pr	-0.9236	50.4	-4.0E-01	rgb(131,165,232)	1.9896	None
Ets1	Zfp354c	0.9236	50.4	0.396	rgb(221,141,142)	1.9896	None
Ets2	Capg	-0.9236	50.4	-4.0E-01	rgb(131,165,232)	1.9896	None
Etv4	Psph	0.9236	50.4	0.397	rgb(221,141,142)	1.9896	2,2
Etv5	Trib2	-0.9236	50.4	-4.0E-01	rgb(130,164,232)	1.9896	2,2
Etv6	Ust	0.9236	50.4	0.404	rgb(221,140,141)	1.9896	2,2
Foxb1	Apol10b	0.9236	50.4	0.401	rgb(221,140,141)	1.9896	2,2
Foxf2	Chn1	0.9236	50.4	0.398	rgb(221,141,142)	1.9896	2,2
Foxf2	Tspan7	0.9236	50.4	0.401	rgb(221,140,141)	1.9896	2,2
Foxp1	Arid5a	-0.9236	50.4	-4.0E-01	rgb(131,165,232)	1.9896	2,2
Foxp1	Dgat1	-0.9236	50.4	-4.0E-01	rgb(130,164,232)	1.9896	2,2
Foxp2	Cacna2d1	0.9236	50.4	0.402	rgb(221,140,141)	1.9896	2,2
Foxp2	Ntrk3	0.9236	50.4	0.395	rgb(221,142,142)	1.9896	2,2
Foxs1	Edem1	0.9236	50.4	0.404	rgb(221,140,141)	1.9896	2,2
Gata3	Grap	0.9236	50.4	0.405	rgb(221,140,141)	1.9896	None
Hey1	Plekha6	0.9236	50.4	0.403	rgb(221,140,141)	1.9896	2,2
Hic1	Ulk2	0.9236	50.4	0.397	rgb(221,141,142)	1.9896	2,2
Hif3a	Sh3bp1	0.9236	50.4	0.398	rgb(221,141,142)	1.9896	2,2
Hlx	Tspan13	0.9236	50.4	0.397	rgb(221,141,142)	1.9896	2,2
Hsf4	Map4k5	-0.9236	50.4	-4.0E-01	rgb(131,165,232)	1.9896	2,2
Ikzf2	Arhgef10	-0.9236	50.4	-4.0E-01	rgb(131,164,232)	1.9896	2,2
Ikzf2	Lamb3	0.9236	50.4	0.396	rgb(221,141,142)	1.9896	2,2
Ikzf2	Srxn1	-0.9236	50.4	-4.0E-01	rgb(130,164,232)	1.9896	2,2
Irf1	Insrr	0.9236	50.4	0.404	rgb(221,140,141)	1.9896	2,2
Irf4	Ces2c	-0.9236	50.4	-4.0E-01	rgb(130,164,232)	1.9896	2,2
Irf4	Fas	-0.9236	50.4	-4.0E-01	rgb(131,165,232)	1.9896	None
Irf4	Ptk2	-0.9236	50.4	-4.0E-01	rgb(130,164,232)	1.9896	None
Irf4	Shisa2	-0.9236	50.4	-4.0E-01	rgb(131,165,232)	1.9896	2,2
Irf4	St18	-0.9236	50.4	-4.0E-01	rgb(130,164,232)	1.9896	2,2
Irf4	Tnfsf4	-0.9236	50.4	-4.0E-01	rgb(130,164,232)	1.9896	2,2
Irf5	Il10rb	0.9236	50.4	0.396	rgb(221,141,142)	1.9896	2,2
Irf7	Pyhin1	0.9236	50.4	0.401	rgb(221,140,141)	1.9896	2,2
Jdp2	Asns	0.9236	50.4	0.397	rgb(221,141,142)	1.9896	2,2
Jun	Nek6	0.9236	50.4	0.404	rgb(221,140,141)	1.9896	None
Jun	Tnfrsf12a	0.9236	50.4	0.402	rgb(221,140,141)	1.9896	2,2
Kdm2b	Aim1	-0.9236	50.4	-4.0E-01	rgb(130,164,232)	1.9896	2,2
Klf11	Ccng2	0.9236	50.4	0.399	rgb(221,141,142)	1.9896	2,2
Klf2	Tbx21	-0.9236	50.4	-4.0E-01	rgb(131,164,232)	1.9896	2,2
Klf4	Ccr7	0.9236	50.4	0.396	rgb(221,141,142)	1.9896	None
Klf7	Gusb	-0.9236	50.4	-4.0E-01	rgb(131,165,232)	1.9896	2,2
Lef1	Mcoln2	-0.9236	50.4	-4.0E-01	rgb(131,164,232)	1.9896	None
Maff	Csrnp1	0.9236	50.4	0.397	rgb(221,141,142)	1.9896	2,2
Mafg	Ankmy2	-0.9236	50.4	-4.0E-01	rgb(130,164,232)	1.9896	2,2
Mafg	Fkbp9	-0.9236	50.4	-4.0E-01	rgb(130,164,232)	1.9896	2,2
Meis3	Tet1	-0.9236	50.4	-4.0E-01	rgb(130,164,232)	1.9896	2,2
Myb	Ctss	0.9236	50.4	0.396	rgb(221,141,142)	1.9896	2,2
Myb	Ly6e	0.9236	50.4	0.399	rgb(221,141,142)	1.9896	2,2
Myb	Sesn1	0.9236	50.4	0.4	rgb(221,141,141)	1.9896	2,2
Nfatc4	Mpp1	0.9236	50.4	0.397	rgb(221,141,142)	1.9896	2,2
Nfil3	Gsn	0.9236	50.4	0.402	rgb(221,140,141)	1.9896	2,2
Nfkb1	Avpi1	-0.9236	50.4	-4.0E-01	rgb(131,165,232)	1.9896	2,2
Nfkb2	Kdm2b	0.9236	50.4	0.4	rgb(221,141,141)	1.9896	None
Nr1d1	Serpinb9	-0.9236	50.4	-4.0E-01	rgb(130,164,232)	1.9896	2,2
Nr4a2	Fzd5	0.9236	50.4	0.401	rgb(221,140,141)	1.9896	2,2
Osr2	Gzmb	0.9236	50.4	0.397	rgb(221,141,142)	1.9896	2,2
Ovol1	Fgf11	0.9236	50.4	0.397	rgb(221,141,142)	1.9896	2,2
Plagl1	Wnt10b	0.9236	50.4	0.4	rgb(221,141,141)	1.9896	2,2
Pou2af1	Rbms2	0.9236	50.4	0.404	rgb(221,140,141)	1.9896	2,2
Pou2f2	Tgfbr3	-0.9236	50.4	-4.0E-01	rgb(130,164,232)	1.9896	2,2
Pou3f1	Zfp651	0.9236	50.4	0.399	rgb(221,141,142)	1.9896	2,2
Ppard	Acvr1b	0.9236	50.4	0.4	rgb(221,141,141)	1.9896	2,2
Pparg	Tex15	0.9236	50.4	0.401	rgb(221,140,141)	1.9896	None
Rbpj	Adam9	0.9236	50.4	0.396	rgb(221,141,142)	1.9896	2,2
Rbpj	Cish	0.9236	50.4	0.403	rgb(221,140,141)	1.9896	2,2
Rreb1	Zfp827	0.9236	50.4	0.402	rgb(221,140,141)	1.9896	None
Runx1	Bcam	-0.9236	50.4	-4.0E-01	rgb(131,165,232)	1.9896	2,2
Runx3	Foxo1	0.9236	50.4	0.404	rgb(221,140,141)	1.9896	2,2
Runx3	Zfp575	0.9236	50.4	0.4	rgb(221,141,141)	1.9896	2,2
Scrt1	Aldoc	0.9236	50.4	0.401	rgb(221,140,141)	1.9896	2,2
Scrt1	Sertad3	0.9236	50.4	0.395	rgb(221,142,142)	1.9896	2,2
Smad4	Itgb3bp	-0.9236	50.4	-4.0E-01	rgb(131,165,232)	1.9896	2,2
Sox13	Neurl3	-0.9236	50.4	-4.0E-01	rgb(131,165,232)	1.9896	2,2
Sox13	Tnfrsf21	0.9236	50.4	0.403	rgb(221,140,141)	1.9896	2,2
Sox5	Lamc2	0.9236	50.4	0.398	rgb(221,141,142)	1.9896	2,2
Srebf1	Fam3c	-0.9236	50.4	-4.0E-01	rgb(129,164,232)	1.9896	2,2
Srebf1	Slc2a1	0.9236	50.4	0.398	rgb(221,141,142)	1.9896	2,2
Tal2	Il22	-0.9236	50.4	-4.0E-01	rgb(130,164,232)	1.9896	2,2
Tbx21	Ly6a	0.9236	50.4	0.395	rgb(221,142,142)	1.9896	2,2
Tcf7l1	Glis2	0.9236	50.4	0.399	rgb(221,141,142)	1.9896	2,2
Tead1	Gen1	0.9236	50.4	0.395	rgb(221,142,142)	1.9896	2,2
Thap1	Bmp2k	-0.9236	50.4	-4.0E-01	rgb(131,165,232)	1.9896	2,2
Thap1	Kdelc1	0.9236	50.4	0.403	rgb(221,140,141)	1.9896	2,2
Thap1	Rpl24	0.9236	50.4	0.403	rgb(221,140,141)	1.9896	None
Trp53	Ercc5	-0.9236	50.4	-4.0E-01	rgb(131,165,232)	1.9896	2,2
Twist1	4930506M07Rik	0.9236	50.4	0.4	rgb(221,141,141)	1.9896	2,2
Twist1	Ces2c	0.9236	50.4	0.4	rgb(221,141,141)	1.9896	2,2
Vax2	Mpp3	0.9236	50.4	0.398	rgb(221,141,142)	1.9896	2,2
Vax2	Sema6d	0.9236	50.4	0.403	rgb(221,140,141)	1.9896	2,2
Vdr	Tapbp	-0.9236	50.4	-4.0E-01	rgb(129,164,232)	1.9896	2,2
Yy2	Qars	-0.9236	50.4	-4.0E-01	rgb(131,165,232)	1.9896	2,2
Zbtb4	Gimap8	0.9236	50.4	0.396	rgb(221,141,142)	1.9896	2,2
Zbtb4	Rgs14	0.9236	50.4	0.395	rgb(221,141,142)	1.9896	2,2
Zbtb7c	Enpp2	0.9236	50.4	0.404	rgb(221,140,141)	1.9896	2,2
Zbtb7c	Fgf7	0.9236	50.4	0.405	rgb(221,140,141)	1.9896	2,2
Zfp652	Tyms	-0.9236	50.4	-4.0E-01	rgb(131,165,232)	1.9896	2,2
[truncated: 50,398 more rows]
