# Supplementary material for: Leveraging chromatin accessibility for transcriptional regulatory network inference in T Helper 17 Cells
Source: Genome Res. 2019 Mar;29(3):449–63. doi: 10.1101/gr.238253.118 (PMC6396413; doi:10.1101/gr.238253.118)
Supplement: Supplemental Material [file supp_gr.238253.118_Supplemental_Th17_TRN_Networks.zip › Th17_TRN_Networks-master/TRN_Notebooks/Networks/ATAC_Th17_bias25_sp.tsv]

TF	Target	SignedQuantile	NonzeroSubsamples(Stability)	pCorr	stroke	stroke-width	stroke-dasharray
Hif1a	Ero1l	1	50.87	0.874	rgb(227, 50, 52)	2	None
Hif1a	Bnip3	0.99672	50.85	0.852	rgb(226, 54, 56)	1.9996	None
Hif1a	Egln1	0.99344	50.84	0.841	rgb(226, 56, 58)	1.9994	None
Hes1	Plxna1	0.99016	50.82	0.821	rgb(226, 60, 62)	1.999	None
Sp2	Dkkl1	0.99016	50.82	0.815	rgb(226, 61, 63)	1.999	None
Hif1a	Jmjd6	0.98688	50.8	0.798	rgb(226, 65, 66)	1.9986	None
Hif1a	1190002N15Rik	0.9836	50.79	0.791	rgb(226, 66, 68)	1.9984	None
Hif1a	Hk1	0.9836	50.79	0.788	rgb(226, 66, 68)	1.9984	None
Mga	Klrk1	0.9836	50.79	0.789	rgb(226, 66, 68)	1.9984	2,2
C030039L03Rik	Ankzf1	0.9836	50.79	0.788	rgb(226, 66, 68)	1.9984	2,2
Hif1a	Ppme1	0.98032	50.77	0.774	rgb(226, 69, 71)	1.998	None
Klf4	Cdkn1b	0.98032	50.77	0.77	rgb(225, 70, 71)	1.998	None
Sall4	Foxp3	0.98032	50.77	0.775	rgb(226, 69, 71)	1.998	None
Zbtb46	Scin	0.98032	50.77	0.77	rgb(225, 70, 71)	1.998	2,2
Zfp429	Megf8	-0.97704	50.76	-7.6E-01	rgb( 51,116,246)	1.9978	2,2
E2f1	Smpd4	0.97376	50.75	0.749	rgb(225, 74, 75)	1.9976	None
Hif1a	Smtnl2	0.97376	50.75	0.752	rgb(225, 73, 75)	1.9976	2,2
Rel	Nfkb2	0.97376	50.75	0.748	rgb(225, 74, 76)	1.9976	None
Egr2	Arrb1	0.97048	50.74	0.738	rgb(225, 76, 77)	1.9974	None
Hif1a	2310022B05Rik	0.97048	50.74	0.737	rgb(225, 76, 78)	1.9974	2,2
Zfp711	Lrp11	0.97048	50.74	0.74	rgb(225, 76, 77)	1.9974	None
Zfp948	Ankrd23	0.97048	50.74	0.736	rgb(225, 76, 78)	1.9974	2,2
Zscan29	Prox2	0.97048	50.74	0.739	rgb(225, 76, 77)	1.9974	2,2
Egr1	Pcyox1l	0.9672	50.73	0.725	rgb(225, 78, 80)	1.9972	None
Foxf2	Rtn4	0.9672	50.73	0.726	rgb(225, 78, 80)	1.9972	None
Hif1a	Narf	0.9672	50.73	0.732	rgb(225, 77, 79)	1.9972	None
Hif1a	Pgm2	0.9672	50.73	0.734	rgb(225, 77, 78)	1.9972	None
Hif1a	Sap30	0.9672	50.73	0.733	rgb(225, 77, 79)	1.9972	None
Hif1a	Slc2a1	0.9672	50.73	0.732	rgb(225, 77, 79)	1.9972	2,2
Mycn	Ptp4a3	0.9672	50.73	0.729	rgb(225, 78, 79)	1.9972	None
Rela	Tnrc6a	0.9672	50.73	0.734	rgb(225, 77, 78)	1.9972	None
Smad3	Ctla2b	0.9672	50.73	0.728	rgb(225, 78, 79)	1.9972	None
E2f4	Mxd3	0.96392	50.72	0.724	rgb(225, 79, 80)	1.997	None
Hif1a	Egln3	0.96392	50.72	0.72	rgb(225, 80, 81)	1.997	None
Smad3	Tmeff1	0.96392	50.72	0.716	rgb(225, 80, 82)	1.997	None
Tcf3	H2-Aa	0.96392	50.72	0.719	rgb(225, 80, 81)	1.997	None
Hif1a	Fam71f2	0.96064	50.71	0.713	rgb(225, 81, 82)	1.9968	None
Hif1a	Ppp1r3b	0.96064	50.71	0.711	rgb(225, 81, 83)	1.9968	2,2
Smad3	Olfm2	0.96064	50.71	0.715	rgb(225, 81, 82)	1.9968	None
Zfp385a	Eng	0.96064	50.71	0.71	rgb(225, 81, 83)	1.9968	2,2
Zfp629	Ttbk2	0.96064	50.71	0.712	rgb(225, 81, 82)	1.9968	2,2
Bhlhe40	Nhsl2	0.95736	50.7	0.7	rgb(225, 83, 85)	1.9966	None
E2f1	Anln	0.95736	50.7	0.7	rgb(225, 83, 85)	1.9966	None
Foxo1	Sepp1	0.95736	50.7	0.698	rgb(225, 84, 85)	1.9966	None
Gabpa	Gpatch4	0.95736	50.7	0.704	rgb(225, 83, 84)	1.9966	None
Gabpa	Zfp445	0.95736	50.7	0.705	rgb(225, 82, 84)	1.9966	None
Hif1a	3110057O12Rik	0.95736	50.7	0.699	rgb(225, 84, 85)	1.9966	2,2
Hif1a	Rab39	0.95736	50.7	0.704	rgb(225, 83, 84)	1.9966	None
Hif1a	Slc2a3	0.95736	50.7	0.697	rgb(225, 84, 85)	1.9966	2,2
Smad3	Col15a1	0.95736	50.7	0.703	rgb(225, 83, 84)	1.9966	None
Stat3	Atp2b4	0.95736	50.7	0.696	rgb(225, 84, 85)	1.9966	None
Stat3	Chmp4b	0.95736	50.7	0.701	rgb(225, 83, 85)	1.9966	None
Stat3	Egln3	0.95736	50.7	0.697	rgb(225, 84, 85)	1.9966	None
Cxxc5	Nod1	0.95736	50.7	0.704	rgb(225, 82, 84)	1.9966	2,2
Egr1	Pank1	0.95408	50.69	0.692	rgb(225, 85, 86)	1.9964	None
Hif1a	Arrb1	0.95408	50.69	0.695	rgb(225, 84, 86)	1.9964	None
Hif1a	H2-Ab1	0.95408	50.69	0.689	rgb(225, 85, 87)	1.9964	2,2
Hif1a	P4hb	0.95408	50.69	0.693	rgb(225, 85, 86)	1.9964	2,2
Hif1a	Pafah1b3	0.95408	50.69	0.688	rgb(225, 86, 87)	1.9964	2,2
Hif1a	Pgam1	0.95408	50.69	0.688	rgb(225, 86, 87)	1.9964	None
Irf4	Ms4a4b	0.95408	50.69	0.688	rgb(225, 86, 87)	1.9964	None
Ankzf1	Rgs11	0.95408	50.69	0.689	rgb(225, 85, 87)	1.9964	2,2
Zfp385a	Psrc1	0.95408	50.69	0.689	rgb(225, 85, 87)	1.9964	2,2
Zfp536	Tmem37	0.95408	50.69	0.694	rgb(225, 84, 86)	1.9964	2,2
Cebpb	Myd88	-0.9508	50.68	-6.8E-01	rgb( 70,128,243)	1.9962	None
E2f4	C2cd2l	0.9508	50.68	0.684	rgb(225, 86, 88)	1.9962	None
Foxo3	Pogz	-0.9508	50.68	-6.8E-01	rgb( 70,128,243)	1.9962	None
Hif1a	Bcar1	0.9508	50.68	0.683	rgb(225, 86, 88)	1.9962	2,2
Hif1a	Sav1	0.9508	50.68	0.685	rgb(225, 86, 88)	1.9962	2,2
Rest	Dlgap3	0.9508	50.68	0.681	rgb(224, 87, 88)	1.9962	None
Sp3	Arhgef17	0.9508	50.68	0.679	rgb(224, 87, 89)	1.9962	None
Zscan10	Pou2f2	0.9508	50.68	0.679	rgb(224, 87, 89)	1.9962	None
Mxd3	9530077C05Rik	0.9508	50.68	0.682	rgb(225, 87, 88)	1.9962	2,2
Egr1	Kdelc2	0.94752	50.67	0.665	rgb(224, 90, 91)	1.996	None
Egr3	Tspan17	-0.94752	50.67	-6.7E-01	rgb( 72,129,242)	1.996	None
Hif1a	Rnf113a1	0.94752	50.67	0.675	rgb(224, 88, 89)	1.996	2,2
Mycn	Max	0.94752	50.67	0.668	rgb(224, 89, 91)	1.996	None
Npas4	Stac2	0.94752	50.67	0.67	rgb(224, 89, 90)	1.996	None
Six4	Gap43	0.94752	50.67	0.67	rgb(224, 89, 90)	1.996	None
Zfp523	Angptl4	0.94752	50.67	0.674	rgb(224, 88, 90)	1.996	None
Gm14420	Gm2011	0.94752	50.67	0.673	rgb(224, 88, 90)	1.996	2,2
Zfp385a	Zfp365	0.94752	50.67	0.672	rgb(224, 89, 90)	1.996	2,2
Zfp429	Snhg6	0.94752	50.67	0.675	rgb(224, 88, 89)	1.996	2,2
E2f4	Cdc25b	0.94424	50.66	0.659	rgb(224, 91, 92)	1.9958	None
Fosl1	Tgm2	0.94424	50.66	0.663	rgb(224, 90, 92)	1.9958	None
Sp3	Arid3a	0.94424	50.66	0.663	rgb(224, 90, 92)	1.9958	None
Stat5b	Ddr1	0.94424	50.66	0.661	rgb(224, 91, 92)	1.9958	None
Tcf7l2	Sh2d3c	0.94424	50.66	0.664	rgb(224, 90, 91)	1.9958	None
Zfp318	Adc	-0.94424	50.66	-6.6E-01	rgb( 73,130,242)	1.9958	2,2
Zfp385a	Acot1	0.94424	50.66	0.665	rgb(224, 90, 91)	1.9958	2,2
Zfp536	Lpin3	0.94424	50.66	0.66	rgb(224, 91, 92)	1.9958	2,2
Zhx2	Pacsin1	0.94424	50.66	0.658	rgb(224, 91, 93)	1.9958	2,2
E2f4	Rfwd3	0.94096	50.65	0.65	rgb(224, 93, 94)	1.9956	None
Fosl1	Cdyl2	0.94096	50.65	0.651	rgb(224, 93, 94)	1.9956	None
Hif1a	1700001L05Rik	0.94096	50.65	0.646	rgb(224, 94, 95)	1.9956	2,2
Hif1a	Pygl	0.94096	50.65	0.647	rgb(224, 94, 95)	1.9956	2,2
Mybl1	5830416P10Rik	-0.94096	50.65	-6.5E-01	rgb( 75,131,242)	1.9956	2,2
Nr2f1	Icam1	-0.94096	50.65	-6.5E-01	rgb( 75,131,242)	1.9956	None
Nr4a3	Pdcd1	0.94096	50.65	0.649	rgb(224, 93, 94)	1.9956	None
Plag1	Fzd5	-0.94096	50.65	-6.5E-01	rgb( 76,131,242)	1.9956	None
Smad3	Endod1	0.94096	50.65	0.653	rgb(224, 92, 94)	1.9956	None
Sp2	Gatm	0.94096	50.65	0.647	rgb(224, 93, 95)	1.9956	None
Sp3	Bmpr1a	0.94096	50.65	0.653	rgb(224, 92, 94)	1.9956	None
Tcf7l1	Qser1	0.94096	50.65	0.648	rgb(224, 93, 94)	1.9956	None
Vdr	Ankrd39	0.94096	50.65	0.65	rgb(224, 93, 94)	1.9956	None
Mxd3	Smtn	0.94096	50.65	0.646	rgb(224, 94, 95)	1.9956	2,2
Zfp358	Sh3pxd2b	0.94096	50.65	0.648	rgb(224, 93, 94)	1.9956	2,2
Zfp367	Dtl	0.94096	50.65	0.65	rgb(224, 93, 94)	1.9956	2,2
Zfp750	Prss42	0.94096	50.65	0.652	rgb(224, 92, 94)	1.9956	2,2
Gfi1	Cyp1b1	0.93768	50.64	0.639	rgb(224, 95, 96)	1.9954	None
Hes1	Fkrp	0.93768	50.64	0.638	rgb(224, 95, 96)	1.9954	None
Hif1a	Mboat2	0.93768	50.64	0.641	rgb(224, 95, 96)	1.9954	2,2
Maff	Eif4ebp1	0.93768	50.64	0.638	rgb(224, 95, 96)	1.9954	None
Mnt	Slc1a2	0.93768	50.64	0.645	rgb(224, 94, 95)	1.9954	None
Mxi1	Id1	0.93768	50.64	0.64	rgb(224, 95, 96)	1.9954	None
Nr4a3	Asb2	0.93768	50.64	0.643	rgb(224, 94, 95)	1.9954	None
Plag1	Uba1	0.93768	50.64	0.642	rgb(224, 94, 96)	1.9954	None
Rreb1	Mndal	0.93768	50.64	0.637	rgb(224, 95, 97)	1.9954	None
Stat1	Parp9	0.93768	50.64	0.64	rgb(224, 95, 96)	1.9954	2,2
Stat3	Cd2	0.93768	50.64	0.641	rgb(224, 95, 96)	1.9954	None
Stat3	Klhl6	0.93768	50.64	0.644	rgb(224, 94, 95)	1.9954	None
Tcf7l1	Tnni3	0.93768	50.64	0.643	rgb(224, 94, 95)	1.9954	None
Trp53	Bbc3	0.93768	50.64	0.643	rgb(224, 94, 95)	1.9954	None
Zbtb7b	Vegfb	0.93768	50.64	0.64	rgb(224, 95, 96)	1.9954	None
Aebp2	Pgrmc1	-0.93768	50.64	-6.4E-01	rgb( 78,133,241)	1.9954	2,2
Jazf1	4930506M07Rik	0.93768	50.64	0.64	rgb(224, 95, 96)	1.9954	2,2
Skil	Rab19	-0.93768	50.64	-6.4E-01	rgb( 77,132,241)	1.9954	2,2
Zeb2	Akr1b8	0.93768	50.64	0.644	rgb(224, 94, 95)	1.9954	2,2
Creb3l2	Tacc2	0.9344	50.63	0.629	rgb(224, 97, 98)	1.9952	None
E2f4	Lrp8	0.9344	50.63	0.63	rgb(224, 97, 98)	1.9952	None
Egr1	Lrp12	-0.9344	50.63	-6.3E-01	rgb( 81,134,241)	1.9952	None
Egr1	Tmed3	0.9344	50.63	0.635	rgb(224, 96, 97)	1.9952	None
Klf4	Rcan3	0.9344	50.63	0.632	rgb(224, 96, 98)	1.9952	None
Klf4	Zfp239	-0.9344	50.63	-6.3E-01	rgb( 79,133,241)	1.9952	None
Nr3c2	Eif4ebp1	0.9344	50.63	0.635	rgb(224, 96, 97)	1.9952	None
Prdm1	Serpine1	0.9344	50.63	0.633	rgb(224, 96, 97)	1.9952	None
Rela	Sh3kbp1	0.9344	50.63	0.627	rgb(224, 97, 98)	1.9952	None
Sp3	Dctpp1	-0.9344	50.63	-6.3E-01	rgb( 80,134,241)	1.9952	None
Stat3	Pik3ca	0.9344	50.63	0.628	rgb(224, 97, 98)	1.9952	None
Stat4	Tgm1	0.9344	50.63	0.626	rgb(224, 97, 99)	1.9952	None
Zbtb4	2900011O08Rik	0.9344	50.63	0.632	rgb(224, 96, 97)	1.9952	None
Tmf1	Pik3ca	0.9344	50.63	0.627	rgb(224, 97, 99)	1.9952	2,2
Zeb2	Ptger2	0.9344	50.63	0.631	rgb(224, 96, 98)	1.9952	2,2
Zfp35	Dusp12	0.9344	50.63	0.628	rgb(224, 97, 98)	1.9952	2,2
Bcl11b	Capn2	0.93112	50.62	0.619	rgb(224, 99,100)	1.995	None
Fosl1	Mt1	0.93112	50.62	0.622	rgb(224, 98, 99)	1.995	None
Foxf2	Malt1	-0.93112	50.62	-6.2E-01	rgb( 82,135,241)	1.995	None
Foxp3	Ramp3	0.93112	50.62	0.623	rgb(224, 98, 99)	1.995	2,2
Heyl	F3	0.93112	50.62	0.616	rgb(224, 99,101)	1.995	None
Hif1a	Cep170	0.93112	50.62	0.625	rgb(224, 98, 99)	1.995	None
Hif1a	P4ha2	0.93112	50.62	0.619	rgb(224, 99,100)	1.995	2,2
Nr2f6	Pafah1b3	0.93112	50.62	0.619	rgb(224, 99,100)	1.995	2,2
Rela	Tnk2	-0.93112	50.62	-6.2E-01	rgb( 82,135,241)	1.995	None
Smad3	Ctla2a	0.93112	50.62	0.624	rgb(224, 98, 99)	1.995	None
Sp2	Tab2	-0.93112	50.62	-6.2E-01	rgb( 83,136,240)	1.995	None
Stat1	Gimap4	0.93112	50.62	0.62	rgb(224, 99,100)	1.995	None
Stat1	Lgals3bp	0.93112	50.62	0.621	rgb(224, 98,100)	1.995	None
Tcf12	Itgb7	0.93112	50.62	0.618	rgb(224, 99,100)	1.995	None
Tet1	Pcdh7	0.93112	50.62	0.624	rgb(224, 98, 99)	1.995	None
Thap1	Alpl	0.93112	50.62	0.616	rgb(224, 99,101)	1.995	2,2
Thap1	Sfmbt2	-0.93112	50.62	-6.2E-01	rgb( 84,136,240)	1.995	None
Zbtb7b	Decr1	-0.93112	50.62	-6.2E-01	rgb( 83,136,240)	1.995	None
Zeb1	Serpinb5	0.93112	50.62	0.623	rgb(224, 98, 99)	1.995	None
Zeb1	Tmed3	0.93112	50.62	0.622	rgb(224, 98, 99)	1.995	None
Zfp148	Kcnc3	0.93112	50.62	0.623	rgb(224, 98, 99)	1.995	None
Atmin	Sbf2	0.93112	50.62	0.621	rgb(224, 98,100)	1.995	2,2
Foxp1	Adam9	-0.93112	50.62	-6.2E-01	rgb( 83,135,240)	1.995	2,2
Foxp2	Sh2d4a	0.93112	50.62	0.622	rgb(224, 98, 99)	1.995	2,2
Satb1	Kif3a	0.93112	50.62	0.618	rgb(224, 99,100)	1.995	2,2
Trps1	Edn3	-0.93112	50.62	-6.2E-01	rgb( 82,135,241)	1.995	2,2
Zfp260	Bend3	-0.93112	50.62	-6.2E-01	rgb( 82,135,241)	1.995	2,2
Zfp367	Pknox1	-0.93112	50.62	-6.2E-01	rgb( 82,135,241)	1.995	2,2
Zfp385a	Cox6b2	0.93112	50.62	0.62	rgb(224, 99,100)	1.995	2,2
Zfp787	Ocrl	-0.93112	50.62	-6.2E-01	rgb( 83,135,240)	1.995	2,2
Zfp808	Pla2g4c	0.93112	50.62	0.616	rgb(224, 99,100)	1.995	2,2
Zfp868	Bcam	-0.93112	50.62	-6.2E-01	rgb( 83,135,240)	1.995	2,2
Zkscan17	Cs	0.93112	50.62	0.62	rgb(224, 99,100)	1.995	2,2
Ascl2	Itga4	0.92784	50.61	0.614	rgb(224,100,101)	1.9948	None
Bhlhe40	Spsb1	0.92784	50.61	0.609	rgb(224,101,102)	1.9948	None
Cic	Il9	0.92784	50.61	0.613	rgb(224,100,101)	1.9948	None
Dmrt2	Abhd4	0.92784	50.61	0.611	rgb(224,100,101)	1.9948	None
Egr2	4930417O13Rik	0.92784	50.61	0.607	rgb(224,101,102)	1.9948	None
Egr4	Kcnk6	0.92784	50.61	0.605	rgb(224,101,103)	1.9948	None
Epas1	Slc2a1	0.92784	50.61	0.606	rgb(224,101,103)	1.9948	None
Gabpa	Mdn1	0.92784	50.61	0.609	rgb(224,101,102)	1.9948	None
Hif1a	Epm2a	0.92784	50.61	0.612	rgb(224,100,101)	1.9948	2,2
Irf5	Impa2	0.92784	50.61	0.606	rgb(224,101,102)	1.9948	None
Klf3	Nek6	0.92784	50.61	0.612	rgb(224,100,101)	1.9948	None
Klf4	Bcor	-0.92784	50.61	-6.1E-01	rgb( 86,137,240)	1.9948	None
Klf8	Stoml1	0.92784	50.61	0.606	rgb(224,101,102)	1.9948	None
Nfkb2	Rnf125	-0.92784	50.61	-6.1E-01	rgb( 86,137,240)	1.9948	None
Nr4a2	Egln3	-0.92784	50.61	-6.1E-01	rgb( 85,136,240)	1.9948	2,2
Rela	Stambp	0.92784	50.61	0.606	rgb(224,101,102)	1.9948	None
Rest	Cables1	0.92784	50.61	0.613	rgb(224,100,101)	1.9948	None
Rfx3	Clybl	0.92784	50.61	0.614	rgb(224,100,101)	1.9948	None
Runx1	St3gal5	-0.92784	50.61	-6.1E-01	rgb( 86,137,240)	1.9948	None
Smad3	Kctd14	0.92784	50.61	0.605	rgb(224,101,103)	1.9948	2,2
Sox5	Cacna2d1	0.92784	50.61	0.609	rgb(224,101,102)	1.9948	None
Sp2	1700084E18Rik	0.92784	50.61	0.607	rgb(224,101,102)	1.9948	None
Sp2	Sord	0.92784	50.61	0.609	rgb(224,101,102)	1.9948	None
Stat1	Treml2	0.92784	50.61	0.609	rgb(224,101,102)	1.9948	None
Stat3	Lif	0.92784	50.61	0.607	rgb(224,101,102)	1.9948	None
Vdr	Capg	0.92784	50.61	0.606	rgb(224,101,103)	1.9948	None
Yy2	Ppap2c	-0.92784	50.61	-6.1E-01	rgb( 84,136,240)	1.9948	2,2
Zfp523	Cxcl16	-0.92784	50.61	-6.1E-01	rgb( 85,137,240)	1.9948	None
Zfp365	Zfp750	0.92784	50.61	0.61	rgb(224,101,102)	1.9948	2,2
Zfp367	Fam111a	0.92784	50.61	0.607	rgb(224,101,102)	1.9948	2,2
Zfp395	Tmem176a	-0.92784	50.61	-6.1E-01	rgb( 85,137,240)	1.9948	2,2
Zfp608	Itih5	0.92784	50.61	0.614	rgb(224,100,101)	1.9948	2,2
Zfp629	Zfp90	0.92784	50.61	0.614	rgb(224,100,101)	1.9948	2,2
Zfp667	Ptges	0.92784	50.61	0.606	rgb(224,101,102)	1.9948	2,2
Zfp9	Fam114a2	0.92784	50.61	0.614	rgb(224,100,101)	1.9948	2,2
Sp6	Akap12	0.92784	50.61	0.724	rgb(225, 79, 80)	1.9948	None
Bbx	Inha	0.92456	50.6	0.6	rgb(224,102,104)	1.9946	None
E2f1	Cep76	0.92456	50.6	0.602	rgb(224,102,103)	1.9946	None
Elk3	Cdh17	0.92456	50.6	0.604	rgb(224,102,103)	1.9946	None
Fos	Aspn	0.92456	50.6	0.595	rgb(224,103,105)	1.9946	None
Fosl1	Pstpip1	0.92456	50.6	0.598	rgb(224,103,104)	1.9946	None
Foxn2	Furin	-0.92456	50.6	-6.0E-01	rgb( 87,138,240)	1.9946	2,2
Ikzf4	D630039A03Rik	-0.92456	50.6	-6.0E-01	rgb( 87,138,240)	1.9946	2,2
Klf8	Hist1h1a	0.92456	50.6	0.598	rgb(224,103,104)	1.9946	None
Nr1d1	Fhod3	0.92456	50.6	0.604	rgb(224,102,103)	1.9946	None
Ovol1	Lbh	0.92456	50.6	0.6	rgb(224,102,104)	1.9946	2,2
Rreb1	Tmem181b-ps	0.92456	50.6	0.599	rgb(224,103,104)	1.9946	None
Runx1	Maged2	0.92456	50.6	0.604	rgb(224,102,103)	1.9946	None
Rxra	Gpatch4	0.92456	50.6	0.598	rgb(224,103,104)	1.9946	None
Sall4	Osm	0.92456	50.6	0.598	rgb(224,103,104)	1.9946	2,2
Sox4	Ms4a4b	0.92456	50.6	0.601	rgb(224,102,103)	1.9946	None
Sp3	Pafah1b3	0.92456	50.6	0.596	rgb(224,103,104)	1.9946	None
Stat5b	Gadd45g	0.92456	50.6	0.603	rgb(224,102,103)	1.9946	2,2
Tcf3	Itga4	0.92456	50.6	0.599	rgb(224,103,104)	1.9946	None
Tcf7l1	Fam71f2	0.92456	50.6	0.602	rgb(224,102,103)	1.9946	None
Tcf7l2	Map4k5	-0.92456	50.6	-6.0E-01	rgb( 88,138,240)	1.9946	2,2
Yy2	2210013O21Rik	-0.92456	50.6	-6.0E-01	rgb( 86,137,240)	1.9946	None
Zbtb7b	Zfp609	0.92456	50.6	0.598	rgb(224,103,104)	1.9946	None
Zfp711	Cish	0.92456	50.6	0.605	rgb(224,102,103)	1.9946	None
Csrnp1	Mxd1	0.92456	50.6	0.601	rgb(224,102,103)	1.9946	2,2
Dach2	Gpr141	0.92456	50.6	0.601	rgb(224,102,103)	1.9946	2,2
Dpf1	Gipr	0.92456	50.6	0.598	rgb(224,103,104)	1.9946	2,2
Gm13212	Pgap1	0.92456	50.6	0.599	rgb(224,103,104)	1.9946	2,2
Mxd1	Tns4	0.92456	50.6	0.603	rgb(224,102,103)	1.9946	2,2
Thap3	Dpm3	0.92456	50.6	0.603	rgb(224,102,103)	1.9946	2,2
Tigd2	Utf1	-0.92456	50.6	-6.0E-01	rgb( 86,137,240)	1.9946	2,2
Zbtb32	Acsl6	0.92456	50.6	0.6	rgb(224,102,104)	1.9946	2,2
Zeb2	Serpine1	0.92456	50.6	0.603	rgb(224,102,103)	1.9946	2,2
Zfp296	Klrk1	0.92456	50.6	0.603	rgb(224,102,103)	1.9946	2,2
Zfp329	Gripap1	0.92456	50.6	0.597	rgb(224,103,104)	1.9946	2,2
Zfp354c	Acpp	0.92456	50.6	0.605	rgb(224,101,103)	1.9946	2,2
Zfp536	Tekt2	0.92456	50.6	0.603	rgb(224,102,103)	1.9946	2,2
Ar	P2ry1	0.92128	50.59	0.591	rgb(224,104,105)	1.9944	None
Bhlhe40	Ccr8	0.92128	50.59	0.586	rgb(223,105,106)	1.9944	None
Cebpg	Ugt1a6a	0.92128	50.59	0.585	rgb(223,105,106)	1.9944	None
E2f1	Aebp1	0.92128	50.59	0.595	rgb(224,103,105)	1.9944	None
Etv6	Rpp14	0.92128	50.59	0.594	rgb(224,104,105)	1.9944	None
Fosl1	Dpy19l3	0.92128	50.59	0.589	rgb(223,104,106)	1.9944	None
Fosl1	Eno3	-0.92128	50.59	-5.9E-01	rgb( 89,139,239)	1.9944	None
Foxq1	Ctss	0.92128	50.59	0.595	rgb(224,103,105)	1.9944	None
Gabpa	Zfp568	0.92128	50.59	0.591	rgb(223,104,105)	1.9944	None
Gata1	1110032F04Rik	-0.92128	50.59	-5.9E-01	rgb( 90,140,239)	1.9944	2,2
Hbp1	Rab19	0.92128	50.59	0.589	rgb(223,104,106)	1.9944	None
Hif1a	Kbtbd13	0.92128	50.59	0.59	rgb(223,104,106)	1.9944	2,2
Hif1a	Piga	0.92128	50.59	0.586	rgb(223,105,106)	1.9944	2,2
Hif1a	Zfp395	0.92128	50.59	0.593	rgb(224,104,105)	1.9944	None
Irf2	Eomes	0.92128	50.59	0.591	rgb(224,104,105)	1.9944	2,2
Klf4	Nudt18	0.92128	50.59	0.59	rgb(223,104,106)	1.9944	None
Klf4	Rhoc	0.92128	50.59	0.588	rgb(223,105,106)	1.9944	None
Klf5	Cyp2s1	0.92128	50.59	0.592	rgb(224,104,105)	1.9944	None
Nfatc2	Il3	0.92128	50.59	0.59	rgb(223,104,106)	1.9944	2,2
Nfia	Mgll	-0.92128	50.59	-5.9E-01	rgb( 89,139,239)	1.9944	2,2
Nr3c1	Gemin6	0.92128	50.59	0.585	rgb(223,105,106)	1.9944	None
Patz1	Dusp6	0.92128	50.59	0.593	rgb(224,104,105)	1.9944	None
Pou2f2	Smpd4	-0.92128	50.59	-5.9E-01	rgb( 89,139,239)	1.9944	None
Prdm1	Anapc1	-0.92128	50.59	-5.9E-01	rgb( 88,139,240)	1.9944	None
Rela	Gatsl2	0.92128	50.59	0.589	rgb(223,105,106)	1.9944	None
Rxra	Rgma	0.92128	50.59	0.593	rgb(224,104,105)	1.9944	None
Sp100	Csnk1e	0.92128	50.59	0.587	rgb(223,105,106)	1.9944	2,2
Sp2	Eno3	0.92128	50.59	0.595	rgb(224,103,105)	1.9944	None
Sp3	Aldoc	0.92128	50.59	0.592	rgb(224,104,105)	1.9944	None
Sp3	Atcay	0.92128	50.59	0.594	rgb(224,103,105)	1.9944	None
Sp3	Gls2	0.92128	50.59	0.588	rgb(223,105,106)	1.9944	None
Stat3	Bcl3	0.92128	50.59	0.589	rgb(223,105,106)	1.9944	None
Stat4	Pla2g12a	0.92128	50.59	0.589	rgb(223,104,106)	1.9944	None
Zbtb7b	Fbxo11	0.92128	50.59	0.594	rgb(224,103,105)	1.9944	None
Zbtb7b	Gabbr1	0.92128	50.59	0.587	rgb(223,105,106)	1.9944	None
Csrnp1	Bambi	0.92128	50.59	0.592	rgb(224,104,105)	1.9944	2,2
Gm14420	Cdkn2d	0.92128	50.59	0.588	rgb(223,105,106)	1.9944	2,2
L3mbtl3	Spin4	-0.92128	50.59	-5.9E-01	rgb( 88,139,240)	1.9944	2,2
Sgsm2	Tert	0.92128	50.59	0.585	rgb(223,105,106)	1.9944	2,2
Trps1	Fam198a	-0.92128	50.59	-5.9E-01	rgb( 89,139,239)	1.9944	2,2
Zbtb26	Zfhx3	-0.92128	50.59	-5.9E-01	rgb( 90,140,239)	1.9944	2,2
Zbtb46	Penk	0.92128	50.59	0.592	rgb(224,104,105)	1.9944	2,2
Zfp280b	Gnpda1	0.92128	50.59	0.594	rgb(224,104,105)	1.9944	2,2
Zfp318	Adora2b	-0.92128	50.59	-5.9E-01	rgb( 90,140,239)	1.9944	2,2
Zfp532	Zfp791	0.92128	50.59	0.59	rgb(223,104,106)	1.9944	2,2
Zfp536	Itsn1	0.92128	50.59	0.59	rgb(223,104,105)	1.9944	2,2
Zfp768	Neo1	0.92128	50.59	0.591	rgb(224,104,105)	1.9944	2,2
Batf	A830010M20Rik	0.918	50.58	0.575	rgb(223,107,108)	1.9942	None
Batf	Pkhd1	0.918	50.58	0.579	rgb(223,106,107)	1.9942	2,2
Bcl6	Sept9	0.918	50.58	0.583	rgb(223,106,107)	1.9942	None
Cic	Emp1	0.918	50.58	0.576	rgb(223,107,108)	1.9942	None
E2f1	Dkkl1	-0.918	50.58	-5.8E-01	rgb( 92,141,239)	1.9942	None
E2f1	Slfn3	0.918	50.58	0.582	rgb(223,106,107)	1.9942	None
Egr1	Csf1	0.918	50.58	0.581	rgb(223,106,107)	1.9942	None
Egr1	Nucks1	0.918	50.58	0.579	rgb(223,106,108)	1.9942	None
Elf1	Prkcd	0.918	50.58	0.575	rgb(223,107,108)	1.9942	None
Foxn2	Lamc2	-0.918	50.58	-5.8E-01	rgb( 92,141,239)	1.9942	2,2
Hif1a	Unc13a	0.918	50.58	0.579	rgb(223,106,108)	1.9942	2,2
Ikzf4	Kif5c	0.918	50.58	0.579	rgb(223,106,108)	1.9942	None
Jund	A830010M20Rik	0.918	50.58	0.575	rgb(223,107,108)	1.9942	None
Klf4	Snx10	0.918	50.58	0.576	rgb(223,107,108)	1.9942	None
Klf7	Tgfbr1	-0.918	50.58	-5.8E-01	rgb( 91,140,239)	1.9942	None
Klf8	Uqcrq	-0.918	50.58	-5.8E-01	rgb( 92,141,239)	1.9942	None
Lin54	Wrnip1	0.918	50.58	0.584	rgb(223,105,107)	1.9942	None
Msx2	Slc13a3	-0.918	50.58	-5.8E-01	rgb( 91,140,239)	1.9942	2,2
Nkx1-2	Stap1	0.918	50.58	0.578	rgb(223,107,108)	1.9942	None
Nr4a3	Rab11fip1	0.918	50.58	0.583	rgb(223,106,107)	1.9942	None
Ovol1	Ccdc67	0.918	50.58	0.577	rgb(223,107,108)	1.9942	None
Pbx2	Rnf130	0.918	50.58	0.58	rgb(223,106,107)	1.9942	2,2
Ppara	Neat1	0.918	50.58	0.575	rgb(223,107,108)	1.9942	None
Prdm1	Mpzl3	0.918	50.58	0.575	rgb(223,107,108)	1.9942	None
Rela	Cald1	0.918	50.58	0.582	rgb(223,106,107)	1.9942	None
Rreb1	Dusp1	0.918	50.58	0.582	rgb(223,106,107)	1.9942	None
Sall4	Gpr56	0.918	50.58	0.578	rgb(223,107,108)	1.9942	2,2
Sp2	Gpr157	0.918	50.58	0.584	rgb(223,105,107)	1.9942	None
Sp3	Anln	0.918	50.58	0.581	rgb(223,106,107)	1.9942	None
Sp3	Arrb1	0.918	50.58	0.578	rgb(223,107,108)	1.9942	None
Sp3	Kif5c	0.918	50.58	0.582	rgb(223,106,107)	1.9942	None
Stat3	Mllt6	0.918	50.58	0.582	rgb(223,106,107)	1.9942	None
Stat4	Nlrc5	0.918	50.58	0.584	rgb(223,105,107)	1.9942	2,2
Stat4	Zfp36	0.918	50.58	0.583	rgb(223,106,107)	1.9942	None
Tcf12	Jak3	0.918	50.58	0.584	rgb(223,106,107)	1.9942	None
Zbtb1	Acoxl	0.918	50.58	0.578	rgb(223,107,108)	1.9942	None
Zbtb33	Ehd4	0.918	50.58	0.583	rgb(223,106,107)	1.9942	None
Zbtb33	Inhba	0.918	50.58	0.58	rgb(223,106,107)	1.9942	None
Zbtb7b	Cln6	0.918	50.58	0.581	rgb(223,106,107)	1.9942	None
Zbtb7b	Pcmt1	-0.918	50.58	-5.8E-01	rgb( 91,140,239)	1.9942	None
Zfp182	Cysltr1	0.918	50.58	0.576	rgb(223,107,108)	1.9942	None
Zfp263	Cacnb3	0.918	50.58	0.577	rgb(223,107,108)	1.9942	None
Zfx	Ptpn11	0.918	50.58	0.577	rgb(223,107,108)	1.9942	None
Zscan10	Trim13	-0.918	50.58	-5.8E-01	rgb( 90,140,239)	1.9942	None
Akna	Tgoln1	-0.918	50.58	-5.8E-01	rgb( 91,140,239)	1.9942	2,2
Ankzf1	Rbfox2	0.918	50.58	0.585	rgb(223,105,106)	1.9942	2,2
Dpf1	Ltb4r1	0.918	50.58	0.575	rgb(223,107,108)	1.9942	2,2
Gm13157	Bok	-0.918	50.58	-5.8E-01	rgb( 91,140,239)	1.9942	2,2
Ncoa1	Tns1	-0.918	50.58	-5.8E-01	rgb( 92,141,239)	1.9942	2,2
Ncoa3	Fndc3a	0.918	50.58	0.577	rgb(223,107,108)	1.9942	2,2
Scml4	4632428N05Rik	0.918	50.58	0.575	rgb(223,107,108)	1.9942	2,2
Zfp277	Haao	0.918	50.58	0.58	rgb(223,106,107)	1.9942	2,2
Zfp367	St3gal5	0.918	50.58	0.58	rgb(223,106,107)	1.9942	2,2
Zfp429	Ankrd33b	0.918	50.58	0.58	rgb(223,106,107)	1.9942	2,2
Zfp629	Fgfr1	0.918	50.58	0.578	rgb(223,107,108)	1.9942	2,2
Zfp750	1700007K13Rik	0.918	50.58	0.576	rgb(223,107,108)	1.9942	2,2
Batf	Hif1a	0.91472	50.57	0.573	rgb(223,108,109)	1.994	None
Bcl6	Car9	0.91472	50.57	0.57	rgb(223,108,109)	1.994	None
Creb5	Wee1	-0.91472	50.57	-5.7E-01	rgb( 94,142,238)	1.994	2,2
Egr1	Lactb	0.91472	50.57	0.571	rgb(223,108,109)	1.994	None
Elf1	St7l	0.91472	50.57	0.566	rgb(223,109,110)	1.994	None
Fosb	Snord69	-0.91472	50.57	-5.7E-01	rgb( 93,141,239)	1.994	2,2
Foxj1	B3gnt2	0.91472	50.57	0.567	rgb(223,109,110)	1.994	None
Foxo3	Stx2	0.91472	50.57	0.573	rgb(223,107,109)	1.994	None
Glis3	Ldlrap1	0.91472	50.57	0.569	rgb(223,108,109)	1.994	2,2
Hesx1	C3	0.91472	50.57	0.57	rgb(223,108,109)	1.994	None
Hesx1	Tmed3	0.91472	50.57	0.572	rgb(223,108,109)	1.994	None
Hhex	Fam20b	0.91472	50.57	0.566	rgb(223,109,110)	1.994	2,2
Hic1	Lsp1	-0.91472	50.57	-5.7E-01	rgb( 94,142,239)	1.994	None
Hif1a	Hs3st6	0.91472	50.57	0.572	rgb(223,108,109)	1.994	2,2
Jun	Myof	0.91472	50.57	0.566	rgb(223,109,110)	1.994	None
Klf4	Afap1	0.91472	50.57	0.569	rgb(223,108,109)	1.994	None
Klf4	Ppm1j	0.91472	50.57	0.572	rgb(223,108,109)	1.994	None
Klf4	Wipf1	0.91472	50.57	0.57	rgb(223,108,109)	1.994	None
Mga	Cacnb3	0.91472	50.57	0.568	rgb(223,109,110)	1.994	2,2
Myc	Dnmt3a	0.91472	50.57	0.572	rgb(223,108,109)	1.994	None
Myc	Eif4ebp1	0.91472	50.57	0.568	rgb(223,109,110)	1.994	None
Nfat5	Slco4a1	0.91472	50.57	0.573	rgb(223,108,109)	1.994	None
Nr1d1	Edem1	0.91472	50.57	0.572	rgb(223,108,109)	1.994	None
Nr1d2	Stab1	0.91472	50.57	0.569	rgb(223,108,109)	1.994	None
Rbpj	Ryr1	0.91472	50.57	0.572	rgb(223,108,109)	1.994	None
Rela	Fam129b	-0.91472	50.57	-5.7E-01	rgb( 94,142,239)	1.994	None
Rfx7	A830010M20Rik	0.91472	50.57	0.575	rgb(223,107,108)	1.994	None
Rreb1	Rabgap1l	-0.91472	50.57	-5.7E-01	rgb( 94,142,238)	1.994	None
Rxra	Fam196a	0.91472	50.57	0.567	rgb(223,109,110)	1.994	2,2
Sall3	Slc1a4	0.91472	50.57	0.566	rgb(223,109,110)	1.994	None
Smad3	Apol9b	0.91472	50.57	0.571	rgb(223,108,109)	1.994	2,2
Sox5	Rgs1	0.91472	50.57	0.57	rgb(223,108,109)	1.994	None
Sp140	Il1rap	0.91472	50.57	0.571	rgb(223,108,109)	1.994	None
Sp140	Pla2g4f	-0.91472	50.57	-5.7E-01	rgb( 93,142,239)	1.994	2,2
Sp2	Larp4b	-0.91472	50.57	-5.7E-01	rgb( 93,141,239)	1.994	None
Sp3	2310033P09Rik	-0.91472	50.57	-5.7E-01	rgb( 93,142,239)	1.994	None
Sp3	Gpr146	0.91472	50.57	0.565	rgb(223,109,110)	1.994	None
Sp4	Ttyh3	0.91472	50.57	0.573	rgb(223,108,109)	1.994	None
Stat3	Rnf149	0.91472	50.57	0.573	rgb(223,108,109)	1.994	None
Stat3	Sbno2	0.91472	50.57	0.565	rgb(223,109,110)	1.994	None
Stat3	St8sia6	-0.91472	50.57	-5.7E-01	rgb( 93,141,239)	1.994	None
Stat3	Unc13a	0.91472	50.57	0.569	rgb(223,108,109)	1.994	None
Tcf12	Coro7	0.91472	50.57	0.571	rgb(223,108,109)	1.994	None
Tead1	Il1rn	-0.91472	50.57	-5.7E-01	rgb( 93,141,239)	1.994	2,2
Thra	Fam114a2	-0.91472	50.57	-5.7E-01	rgb( 93,142,239)	1.994	None
Zbtb7a	Sugt1	-0.91472	50.57	-5.7E-01	rgb( 92,141,239)	1.994	None
Zfhx3	C2cd4b	0.91472	50.57	0.57	rgb(223,108,109)	1.994	2,2
Foxp2	Sostdc1	0.91472	50.57	0.57	rgb(223,108,109)	1.994	2,2
Jazf1	Siglec5	0.91472	50.57	0.573	rgb(223,108,109)	1.994	2,2
L3mbtl3	Tmem125	-0.91472	50.57	-5.7E-01	rgb( 93,142,239)	1.994	2,2
Satb1	Oxct1	-0.91472	50.57	-5.7E-01	rgb( 93,142,239)	1.994	2,2
Zbtb46	Pla2g4f	0.91472	50.57	0.566	rgb(223,109,110)	1.994	2,2
Zeb2	Spint1	0.91472	50.57	0.573	rgb(223,108,109)	1.994	2,2
Zfp462	Fat1	0.91472	50.57	0.573	rgb(223,108,109)	1.994	2,2
Zfp473	Pex19	-0.91472	50.57	-5.7E-01	rgb( 93,141,239)	1.994	2,2
Zfp52	Sox21	-0.91472	50.57	-5.7E-01	rgb( 94,142,239)	1.994	2,2
Zfp526	Sdr39u1	0.91472	50.57	0.574	rgb(223,107,108)	1.994	2,2
Zfp612	Akr1c13	0.91472	50.57	0.569	rgb(223,108,109)	1.994	2,2
Atf2	9530077C05Rik	0.91143	50.56	0.556	rgb(223,111,112)	1.9938	None
Bach1	Dab2	0.91143	50.56	0.556	rgb(223,111,112)	1.9938	None
Batf	Tnfsf8	-0.91143	50.56	-5.6E-01	rgb( 96,144,238)	1.9938	None
E2f1	Gusb	0.91143	50.56	0.562	rgb(223,110,111)	1.9938	None
E2f1	Samd1	0.91143	50.56	0.56	rgb(223,110,111)	1.9938	None
Egr1	Hmgn1	0.91143	50.56	0.556	rgb(223,111,112)	1.9938	None
Egr4	Phtf2	0.91143	50.56	0.562	rgb(223,110,111)	1.9938	None
Elf1	Ly96	0.91143	50.56	0.563	rgb(223,109,111)	1.9938	None
Elf1	Otud1	0.91143	50.56	0.562	rgb(223,110,111)	1.9938	None
Etv6	Spata6	-0.91143	50.56	-5.6E-01	rgb( 95,143,238)	1.9938	None
Fosl2	Adamts6	0.91143	50.56	0.558	rgb(223,110,111)	1.9938	2,2
Foxo1	Kcnip2	0.91143	50.56	0.562	rgb(223,110,111)	1.9938	None
Hlf	Nox1	-0.91143	50.56	-5.6E-01	rgb( 95,143,238)	1.9938	2,2
Hmg20b	Abcd3	0.91143	50.56	0.557	rgb(223,111,112)	1.9938	None
Hmg20b	Gusb	0.91143	50.56	0.561	rgb(223,110,111)	1.9938	2,2
Hmg20b	Prkd3	0.91143	50.56	0.562	rgb(223,110,111)	1.9938	2,2
Hsf1	Per2	0.91143	50.56	0.565	rgb(223,109,110)	1.9938	None
Jdp2	Lrrc24	0.91143	50.56	0.559	rgb(223,110,111)	1.9938	None
Klf4	1700001L05Rik	-0.91143	50.56	-5.6E-01	rgb( 95,143,238)	1.9938	None
Klf4	Dhrs1	0.91143	50.56	0.562	rgb(223,110,111)	1.9938	None
Klf5	Als2cl	0.91143	50.56	0.561	rgb(223,110,111)	1.9938	None
Klf5	Snhg6	-0.91143	50.56	-5.6E-01	rgb( 96,143,238)	1.9938	None
Lef1	Abca1	0.91143	50.56	0.558	rgb(223,110,112)	1.9938	None
Lhx5	Dnm3	0.91143	50.56	0.563	rgb(223,109,111)	1.9938	None
Maf	2900011O08Rik	0.91143	50.56	0.563	rgb(223,109,111)	1.9938	None
Msx2	Pcdhga8	0.91143	50.56	0.556	rgb(223,111,112)	1.9938	None
Nfia	Pla1a	0.91143	50.56	0.561	rgb(223,110,111)	1.9938	None
Nkx3-1	Nqo2	0.91143	50.56	0.555	rgb(223,111,112)	1.9938	None
Nkx3-1	Slamf7	-0.91143	50.56	-5.6E-01	rgb( 96,144,238)	1.9938	None
Nr1d1	Upp1	0.91143	50.56	0.556	rgb(223,111,112)	1.9938	None
Nr1d2	Slc4a11	0.91143	50.56	0.559	rgb(223,110,111)	1.9938	None
Nr3c1	Snora75	0.91143	50.56	0.559	rgb(223,110,111)	1.9938	2,2
Rela	Ptpn1	-0.91143	50.56	-5.6E-01	rgb( 96,143,238)	1.9938	None
Relb	Zfp9	0.91143	50.56	0.555	rgb(223,111,112)	1.9938	None
Rreb1	Ralb	-0.91143	50.56	-5.6E-01	rgb( 96,143,238)	1.9938	None
Smad3	Ctsw	0.91143	50.56	0.557	rgb(223,111,112)	1.9938	2,2
Smad3	Cttn	0.91143	50.56	0.556	rgb(223,111,112)	1.9938	None
Sox12	Zfp608	0.91143	50.56	0.557	rgb(223,111,112)	1.9938	None
Sp2	Pdzk1ip1	0.91143	50.56	0.56	rgb(223,110,111)	1.9938	None
Sp3	Unc119b	0.91143	50.56	0.561	rgb(223,110,111)	1.9938	None
Stat2	Gbp9	0.91143	50.56	0.557	rgb(223,111,112)	1.9938	2,2
Trerf1	Mapkbp1	0.91143	50.56	0.559	rgb(223,110,111)	1.9938	2,2
Vdr	Tab2	0.91143	50.56	0.564	rgb(223,109,110)	1.9938	None
Yy2	Slc27a4	-0.91143	50.56	-5.6E-01	rgb( 96,144,238)	1.9938	None
Zbtb33	Il4ra	0.91143	50.56	0.56	rgb(223,110,111)	1.9938	None
Zbtb4	Hebp2	-0.91143	50.56	-5.6E-01	rgb( 96,143,238)	1.9938	2,2
Zbtb7b	Ckmt1	-0.91143	50.56	-5.6E-01	rgb( 96,144,238)	1.9938	None
Aebp1	Hspg2	0.91143	50.56	0.559	rgb(223,110,111)	1.9938	2,2
Cxxc5	Tmod1	0.91143	50.56	0.564	rgb(223,109,110)	1.9938	2,2
Hmgb3	Rab15	0.91143	50.56	0.556	rgb(223,111,112)	1.9938	2,2
Satb1	Hif1a	0.91143	50.56	0.562	rgb(223,110,111)	1.9938	2,2
Sgsm2	Unc93b1	0.91143	50.56	0.559	rgb(223,110,111)	1.9938	2,2
Zfp111	Ccdc125	-0.91143	50.56	-5.6E-01	rgb( 95,143,238)	1.9938	2,2
Zfp120	Asnsd1	0.91143	50.56	0.563	rgb(223,109,111)	1.9938	2,2
Zfp280b	Mpp2	0.91143	50.56	0.56	rgb(223,110,111)	1.9938	2,2
Zfp35	Rbmx	0.91143	50.56	0.558	rgb(223,110,111)	1.9938	2,2
Zfp358	Ctsf	0.91143	50.56	0.564	rgb(223,109,110)	1.9938	2,2
Zfp365	Sulf2	0.91143	50.56	0.559	rgb(223,110,111)	1.9938	2,2
Zfp385a	Phlda3	0.91143	50.56	0.559	rgb(223,110,111)	1.9938	2,2
Zfp385a	Ptp4a3	0.91143	50.56	0.558	rgb(223,110,112)	1.9938	2,2
Zfp385a	Tmem43	0.91143	50.56	0.562	rgb(223,110,111)	1.9938	2,2
Zfp385a	Zmat3	0.91143	50.56	0.559	rgb(223,110,111)	1.9938	2,2
Zfp407	Ehbp1l1	0.91143	50.56	0.556	rgb(223,111,112)	1.9938	2,2
Zfp449	Tcea3	0.91143	50.56	0.556	rgb(223,111,112)	1.9938	2,2
Zfp608	Sgk1	0.91143	50.56	0.556	rgb(223,111,112)	1.9938	2,2
Foxp1	Bbc3	0.91143	50.56	0.724	rgb(225, 79, 80)	1.9938	None
Foxp2	Bbc3	0.91143	50.56	0.724	rgb(225, 79, 80)	1.9938	None
Foxp4	Bbc3	0.91143	50.56	0.724	rgb(225, 79, 80)	1.9938	None
Sp6	Pglyrp1	0.91143	50.56	0.724	rgb(225, 79, 80)	1.9938	None
Arid3a	Ctss	-0.90815	50.55	-5.5E-01	rgb( 98,145,238)	1.9936	None
Ascl2	Sh2d3c	0.90815	50.55	0.546	rgb(223,113,114)	1.9936	None
Batf	Kif5c	0.90815	50.55	0.546	rgb(223,113,114)	1.9936	None
Bbx	Obsl1	0.90815	50.55	0.55	rgb(223,112,113)	1.9936	None
Bhlhe41	Slc16a13	0.90815	50.55	0.549	rgb(223,112,113)	1.9936	2,2
Cebpb	Ell2	0.90815	50.55	0.553	rgb(223,111,112)	1.9936	None
Cebpg	Mmp10	0.90815	50.55	0.549	rgb(223,112,113)	1.9936	None
Creb1	Gart	-0.90815	50.55	-5.5E-01	rgb( 97,144,238)	1.9936	None
Dmrt1	Casz1	-0.90815	50.55	-5.5E-01	rgb( 97,144,238)	1.9936	None
E2f4	Haus8	0.90815	50.55	0.548	rgb(223,112,113)	1.9936	None
Elf1	P4hb	-0.90815	50.55	-5.5E-01	rgb( 98,145,238)	1.9936	None
Elk3	Scrt1	0.90815	50.55	0.551	rgb(223,112,113)	1.9936	2,2
Etv6	Txndc17	0.90815	50.55	0.553	rgb(223,111,112)	1.9936	None
Foxf2	Aste1	0.90815	50.55	0.547	rgb(223,113,114)	1.9936	None
Foxj1	H2-Ab1	0.90815	50.55	0.552	rgb(223,112,113)	1.9936	None
Foxq1	Cltb	-0.90815	50.55	-5.5E-01	rgb( 97,144,238)	1.9936	None
Foxq1	Vav1	-0.90815	50.55	-5.5E-01	rgb( 98,144,238)	1.9936	None
Gabpa	Acp5	-0.90815	50.55	-5.5E-01	rgb( 97,144,238)	1.9936	None
Hif1a	Bend5	0.90815	50.55	0.545	rgb(223,113,114)	1.9936	2,2
Hif1a	Muc2	0.90815	50.55	0.554	rgb(223,111,112)	1.9936	2,2
Hif3a	Il10	0.90815	50.55	0.545	rgb(223,113,114)	1.9936	2,2
Hmg20b	Arrb2	-0.90815	50.55	-5.5E-01	rgb( 98,145,238)	1.9936	2,2
Hmg20b	Ppm1f	0.90815	50.55	0.552	rgb(223,112,113)	1.9936	2,2
Hoxd4	Oasl2	0.90815	50.55	0.547	rgb(223,112,114)	1.9936	None
Jdp2	Tmem43	0.90815	50.55	0.549	rgb(223,112,113)	1.9936	None
Klf4	Gm12942	0.90815	50.55	0.549	rgb(223,112,113)	1.9936	None
Lhx6	Dtl	0.90815	50.55	0.552	rgb(223,112,113)	1.9936	None
Nfat5	Calcrl	0.90815	50.55	0.553	rgb(223,111,112)	1.9936	None
Nfatc1	Tbc1d14	-0.90815	50.55	-5.5E-01	rgb( 99,145,238)	1.9936	None
Nr1d1	Inpp5b	0.90815	50.55	0.55	rgb(223,112,113)	1.9936	2,2
Nr3c1	Fas	-0.90815	50.55	-5.5E-01	rgb( 97,144,238)	1.9936	None
Nr3c1	P2rx5	0.90815	50.55	0.546	rgb(223,113,114)	1.9936	None
Nr4a1	A430005L14Rik	0.90815	50.55	0.553	rgb(223,111,113)	1.9936	2,2
Nr4a1	Fam129c	0.90815	50.55	0.546	rgb(223,113,114)	1.9936	2,2
Nr4a2	Arap3	0.90815	50.55	0.551	rgb(223,112,113)	1.9936	None
Plagl2	Cd2	-0.90815	50.55	-5.5E-01	rgb( 97,144,238)	1.9936	None
Rela	Cyp2s1	0.90815	50.55	0.552	rgb(223,112,113)	1.9936	None
Rela	Wdfy3	0.90815	50.55	0.551	rgb(223,112,113)	1.9936	None
Rora	Myo1f	0.90815	50.55	0.546	rgb(223,113,114)	1.9936	None
Rorc	Ccdc63	0.90815	50.55	0.552	rgb(223,112,113)	1.9936	None
Rorc	Dpy19l3	0.90815	50.55	0.547	rgb(223,112,114)	1.9936	None
Runx2	F13a1	0.90815	50.55	0.548	rgb(223,112,114)	1.9936	None
Six5	Stom	-0.90815	50.55	-5.5E-01	rgb( 98,145,238)	1.9936	2,2
Smad3	Fam20a	0.90815	50.55	0.555	rgb(223,111,112)	1.9936	None
Smad3	Gpr68	0.90815	50.55	0.552	rgb(223,112,113)	1.9936	None
Smad3	Lrmp	-0.90815	50.55	-5.5E-01	rgb( 98,145,238)	1.9936	None
Smad3	Pmepa1	0.90815	50.55	0.554	rgb(223,111,112)	1.9936	None
Smad4	Notch1	0.90815	50.55	0.546	rgb(223,113,114)	1.9936	None
Sox6	Sox5	0.90815	50.55	0.545	rgb(223,113,114)	1.9936	None
Sp2	Pex19	0.90815	50.55	0.548	rgb(223,112,113)	1.9936	None
Sp4	Hspa4l	-0.90815	50.55	-5.5E-01	rgb( 98,145,238)	1.9936	None
Stat3	Timp1	0.90815	50.55	0.553	rgb(223,111,113)	1.9936	2,2
Tcf7l1	Dlg3	0.90815	50.55	0.553	rgb(223,111,112)	1.9936	None
Tead1	Ptprc	0.90815	50.55	0.552	rgb(223,112,113)	1.9936	None
Thap1	Bcar1	-0.90815	50.55	-5.5E-01	rgb( 98,145,238)	1.9936	None
Xbp1	Hist1h1b	0.90815	50.55	0.552	rgb(223,112,113)	1.9936	None
Zbtb33	Vdr	0.90815	50.55	0.553	rgb(223,111,113)	1.9936	None
Zfp148	Gtse1	-0.90815	50.55	-5.5E-01	rgb( 98,145,238)	1.9936	None
Zfp202	Csf1	-0.90815	50.55	-5.5E-01	rgb( 98,145,238)	1.9936	2,2
Zfp281	Rara	0.90815	50.55	0.554	rgb(223,111,112)	1.9936	None
Zfp664	Actbl2	0.90815	50.55	0.549	rgb(223,112,113)	1.9936	None
Zfp711	Zfp354c	-0.90815	50.55	-5.5E-01	rgb( 98,144,238)	1.9936	2,2
Zkscan1	Kdelc2	0.90815	50.55	0.553	rgb(223,111,113)	1.9936	None
Zscan10	Apitd1	0.90815	50.55	0.551	rgb(223,112,113)	1.9936	None
Akna	Arc	0.90815	50.55	0.549	rgb(223,112,113)	1.9936	2,2
Cxxc5	Fam81a	0.90815	50.55	0.546	rgb(223,113,114)	1.9936	2,2
Dzip1	Kctd17	-0.90815	50.55	-5.5E-01	rgb( 97,144,238)	1.9936	2,2
Foxp1	Marveld1	-0.90815	50.55	-5.5E-01	rgb( 98,145,238)	1.9936	2,2
Foxp2	Prokr2	0.90815	50.55	0.548	rgb(223,112,113)	1.9936	2,2
Litaf	Fasl	0.90815	50.55	0.546	rgb(223,113,114)	1.9936	2,2
Plscr1	Asns	0.90815	50.55	0.55	rgb(223,112,113)	1.9936	2,2
Satb1	Tert	-0.90815	50.55	-5.5E-01	rgb( 99,145,238)	1.9936	2,2
Zfp146	Fbxw2	-0.90815	50.55	-5.5E-01	rgb( 97,144,238)	1.9936	2,2
Zfp367	Exo1	0.90815	50.55	0.549	rgb(223,112,113)	1.9936	2,2
Zfp429	Apold1	-0.90815	50.55	-5.5E-01	rgb( 98,145,238)	1.9936	2,2
Zfp429	Eps8l1	0.90815	50.55	0.554	rgb(223,111,112)	1.9936	2,2
Zfp608	Pik3r6	-0.90815	50.55	-5.5E-01	rgb( 98,145,238)	1.9936	2,2
Nr1h2	Tcf7l2	0.90815	50.55	0.724	rgb(225, 79, 80)	1.9936	None
Bach1	Cd83	0.90487	50.54	0.538	rgb(223,114,115)	1.9934	None
Bhlhe40	Cacnb3	0.90487	50.54	0.537	rgb(223,114,116)	1.9934	None
Bhlhe40	Itpr3	0.90487	50.54	0.541	rgb(223,114,115)	1.9934	None
Cdc5l	Il10ra	0.90487	50.54	0.545	rgb(223,113,114)	1.9934	2,2
E4f1	Ston2	-0.90487	50.54	-5.4E-01	rgb( 99,145,238)	1.9934	None
Egr1	Cutc	0.90487	50.54	0.544	rgb(223,113,114)	1.9934	None
Egr1	Skil	-0.90487	50.54	-5.4E-01	rgb(100,146,237)	1.9934	None
Egr2	Bdh2	0.90487	50.54	0.54	rgb(223,114,115)	1.9934	None
Egr4	F3	-0.90487	50.54	-5.4E-01	rgb(100,146,237)	1.9934	None
Ets1	Gdi1	0.90487	50.54	0.537	rgb(223,115,116)	1.9934	None
Foxh1	Prkab2	0.90487	50.54	0.535	rgb(223,115,116)	1.9934	None
Foxj1	Cln5	0.90487	50.54	0.545	rgb(223,113,114)	1.9934	None
Foxj1	S1pr2	0.90487	50.54	0.536	rgb(223,115,116)	1.9934	None
Foxj1	Zcwpw1	-0.90487	50.54	-5.4E-01	rgb(100,146,237)	1.9934	None
Foxn2	Bcl2l11	0.90487	50.54	0.54	rgb(223,114,115)	1.9934	None
Foxo1	Gpr89	-0.90487	50.54	-5.4E-01	rgb(100,146,237)	1.9934	None
Foxo1	Neurl3	0.90487	50.54	0.536	rgb(223,115,116)	1.9934	None
Gabpa	Ing2	-0.90487	50.54	-5.4E-01	rgb(100,146,237)	1.9934	None
Gfi1	D130040H23Rik	0.90487	50.54	0.542	rgb(223,113,115)	1.9934	None
Gli3	P2rx7	0.90487	50.54	0.538	rgb(223,114,115)	1.9934	2,2
Gtf2ird1	S100a4	0.90487	50.54	0.545	rgb(223,113,114)	1.9934	2,2
Hey1	Ankrd13c	0.90487	50.54	0.536	rgb(223,115,116)	1.9934	None
Hif1a	Fzd7	0.90487	50.54	0.541	rgb(223,114,115)	1.9934	2,2
Hif1a	Kremen2	0.90487	50.54	0.538	rgb(223,114,115)	1.9934	2,2
Hif1a	Ppap2c	0.90487	50.54	0.539	rgb(223,114,115)	1.9934	2,2
Hoxd4	S1pr1	0.90487	50.54	0.545	rgb(223,113,114)	1.9934	None
Irf2	Psme1	0.90487	50.54	0.538	rgb(223,114,115)	1.9934	None
Jund	Stard5	-0.90487	50.54	-5.4E-01	rgb(100,146,237)	1.9934	None
Klf4	Asns	0.90487	50.54	0.538	rgb(223,114,115)	1.9934	None
Klf4	Cd2	0.90487	50.54	0.535	rgb(223,115,116)	1.9934	None
Klf4	Rbmx	-0.90487	50.54	-5.4E-01	rgb(100,146,237)	1.9934	None
Klf5	Nudt4	-0.90487	50.54	-5.4E-01	rgb(101,146,237)	1.9934	None
Lcor	Ndufv3	0.90487	50.54	0.54	rgb(223,114,115)	1.9934	None
Meis3	Stc2	0.90487	50.54	0.542	rgb(223,114,115)	1.9934	None
Nfat5	Phtf2	0.90487	50.54	0.544	rgb(223,113,114)	1.9934	None
Nfatc2	Ispd	0.90487	50.54	0.536	rgb(223,115,116)	1.9934	None
Nr3c1	Epc1	0.90487	50.54	0.54	rgb(223,114,115)	1.9934	None
Pou2af1	Oas1c	0.90487	50.54	0.545	rgb(223,113,114)	1.9934	None
Ppard	Tnfrsf12a	0.90487	50.54	0.541	rgb(223,114,115)	1.9934	None
Prox1	Lgr4	0.90487	50.54	0.538	rgb(223,114,115)	1.9934	None
Rel	Plekho2	0.90487	50.54	0.54	rgb(223,114,115)	1.9934	None
Rela	Rnf181	0.90487	50.54	0.541	rgb(223,114,115)	1.9934	None
Rreb1	Epc1	0.90487	50.54	0.538	rgb(223,114,115)	1.9934	None
Rreb1	Trim14	0.90487	50.54	0.543	rgb(223,113,114)	1.9934	None
Rxra	Asap1	0.90487	50.54	0.545	rgb(223,113,114)	1.9934	None
Rxra	Inpp5a	0.90487	50.54	0.54	rgb(223,114,115)	1.9934	None
Sall4	Fes	0.90487	50.54	0.537	rgb(223,115,116)	1.9934	2,2
Smad3	Adam19	0.90487	50.54	0.545	rgb(223,113,114)	1.9934	None
Snai3	Pmepa1	0.90487	50.54	0.543	rgb(223,113,114)	1.9934	None
Sp140	Cdk18	0.90487	50.54	0.537	rgb(223,114,115)	1.9934	2,2
Sp2	Lysmd4	0.90487	50.54	0.538	rgb(223,114,115)	1.9934	None
Sp3	Acox1	0.90487	50.54	0.545	rgb(223,113,114)	1.9934	None
Sp3	Agl	0.90487	50.54	0.538	rgb(223,114,115)	1.9934	None
Sp3	Fgf11	0.90487	50.54	0.541	rgb(223,114,115)	1.9934	None
Srebf1	Vasn	0.90487	50.54	0.539	rgb(223,114,115)	1.9934	None
Stat3	Jak3	0.90487	50.54	0.539	rgb(223,114,115)	1.9934	None
Stat4	Gbp11	0.90487	50.54	0.535	rgb(223,115,116)	1.9934	None
Stat5b	Fam111a	-0.90487	50.54	-5.4E-01	rgb(101,146,237)	1.9934	2,2
Tcf12	Tmem154	0.90487	50.54	0.544	rgb(223,113,114)	1.9934	None
Tcf3	Nsg2	0.90487	50.54	0.536	rgb(223,115,116)	1.9934	None
Tead1	Adamts6	0.90487	50.54	0.54	rgb(223,114,115)	1.9934	None
Trp53	Cd81	0.90487	50.54	0.538	rgb(223,114,115)	1.9934	None
Trp53	Gne	0.90487	50.54	0.537	rgb(223,114,115)	1.9934	None
Zbtb33	Ms4a4b	-0.90487	50.54	-5.4E-01	rgb( 99,145,238)	1.9934	2,2
Zbtb7b	Cebpg	0.90487	50.54	0.543	rgb(223,113,114)	1.9934	None
Zbtb7b	Vav2	-0.90487	50.54	-5.4E-01	rgb( 99,145,238)	1.9934	None
Zfp263	Eid1	0.90487	50.54	0.539	rgb(223,114,115)	1.9934	None
Csrnp1	Ppp1r3b	0.90487	50.54	0.541	rgb(223,114,115)	1.9934	2,2
Dpf1	Porcn	0.90487	50.54	0.536	rgb(223,115,116)	1.9934	2,2
Foxp1	Cysltr2	-0.90487	50.54	-5.4E-01	rgb(100,146,237)	1.9934	2,2
Hmgb1	Cd276	0.90487	50.54	0.539	rgb(223,114,115)	1.9934	2,2
Klf6	Ramp3	0.90487	50.54	0.54	rgb(223,114,115)	1.9934	2,2
Ncoa3	Evi2a	-0.90487	50.54	-5.4E-01	rgb( 99,145,238)	1.9934	2,2
Phf20	Bank1	-0.90487	50.54	-5.4E-01	rgb( 99,145,238)	1.9934	2,2
Satb1	Id2	0.90487	50.54	0.536	rgb(223,115,116)	1.9934	2,2
Tal2	Mlf1	0.90487	50.54	0.536	rgb(223,115,116)	1.9934	2,2
Tal2	Unc13b	0.90487	50.54	0.535	rgb(223,115,116)	1.9934	2,2
Zbtb20	Nxn	-0.90487	50.54	-5.4E-01	rgb(100,146,238)	1.9934	2,2
Zfp429	F2rl2	-0.90487	50.54	-5.4E-01	rgb(100,146,237)	1.9934	2,2
Zfp473	Fkrp	-0.90487	50.54	-5.4E-01	rgb( 99,145,238)	1.9934	2,2
Zfp607	Palm	-0.90487	50.54	-5.4E-01	rgb(100,146,238)	1.9934	2,2
Zfp629	Frs3	0.90487	50.54	0.541	rgb(223,114,115)	1.9934	2,2
Zfp629	Qprt	-0.90487	50.54	-5.4E-01	rgb(100,146,238)	1.9934	2,2
Zfp831	Tns1	0.90487	50.54	0.54	rgb(223,114,115)	1.9934	2,2
Zfp953	Tyw1	-0.90487	50.54	-5.4E-01	rgb(101,146,237)	1.9934	2,2
Zfp960	Spats2	-0.90487	50.54	-5.4E-01	rgb(100,146,238)	1.9934	2,2
Zkscan17	Sh2b1	0.90487	50.54	0.544	rgb(223,113,114)	1.9934	2,2
Nr1h2	AI506816	0.90487	50.54	0.724	rgb(225, 79, 80)	1.9934	None
Sp6	Stc2	0.90487	50.54	0.724	rgb(225, 79, 80)	1.9934	None
Ar	Sra1	0.90159	50.53	0.529	rgb(223,116,117)	1.9932	None
Atf6	Ptprf	0.90159	50.53	0.528	rgb(223,116,117)	1.9932	2,2
Batf	Gprc5a	0.90159	50.53	0.533	rgb(223,115,116)	1.9932	None
Batf	Ssh2	0.90159	50.53	0.53	rgb(223,116,117)	1.9932	None
Bcl6	Ormdl1	-0.90159	50.53	-5.3E-01	rgb(103,147,237)	1.9932	None
Bhlhe40	Slco3a1	0.90159	50.53	0.529	rgb(223,116,117)	1.9932	None
Bhlhe41	Spin4	0.90159	50.53	0.533	rgb(223,115,116)	1.9932	2,2
Cebpg	Sqstm1	0.90159	50.53	0.531	rgb(223,115,117)	1.9932	None
Crem	Inpp1	0.90159	50.53	0.53	rgb(223,116,117)	1.9932	None
E2f1	Akirin1	-0.90159	50.53	-5.3E-01	rgb(102,147,237)	1.9932	None
E2f1	Exo1	0.90159	50.53	0.531	rgb(223,116,117)	1.9932	None
E2f1	Fam89a	0.90159	50.53	0.534	rgb(223,115,116)	1.9932	None
E2f4	E2f7	0.90159	50.53	0.529	rgb(223,116,117)	1.9932	2,2
Egr1	Arhgap12	-0.90159	50.53	-5.3E-01	rgb(101,147,237)	1.9932	None
Egr1	Nrgn	0.90159	50.53	0.532	rgb(223,115,116)	1.9932	None
Egr2	Arhgap17	0.90159	50.53	0.529	rgb(223,116,117)	1.9932	None
Egr4	Tgfbr1	0.90159	50.53	0.526	rgb(223,116,118)	1.9932	None
Eomes	Tmem173	0.90159	50.53	0.53	rgb(223,116,117)	1.9932	None
Fos	Lrmp	0.90159	50.53	0.529	rgb(223,116,117)	1.9932	None
Fos	Nrip3	0.90159	50.53	0.533	rgb(223,115,116)	1.9932	None
Fosl1	Thbd	0.90159	50.53	0.529	rgb(223,116,117)	1.9932	None
Foxo3	Mapkapk2	0.90159	50.53	0.532	rgb(223,115,116)	1.9932	2,2
Foxo3	S100a6	0.90159	50.53	0.535	rgb(223,115,116)	1.9932	None
Hif1a	Aldoa	0.90159	50.53	0.534	rgb(223,115,116)	1.9932	2,2
Hif1a	Trim14	0.90159	50.53	0.532	rgb(223,115,116)	1.9932	None
Hsf1	Ubash3b	-0.90159	50.53	-5.3E-01	rgb(102,147,237)	1.9932	None
Hsf2	Cyp2d22	-0.90159	50.53	-5.3E-01	rgb(103,147,237)	1.9932	2,2
Ikzf4	Adora2a	0.90159	50.53	0.529	rgb(223,116,117)	1.9932	None
Irf9	Il6	0.90159	50.53	0.527	rgb(223,116,117)	1.9932	2,2
Jdp2	Gne	0.90159	50.53	0.528	rgb(223,116,117)	1.9932	2,2
Jund	Agr3	0.90159	50.53	0.533	rgb(223,115,116)	1.9932	None
Jund	Arhgef6	0.90159	50.53	0.533	rgb(223,115,116)	1.9932	None
Klf4	Actn2	-0.90159	50.53	-5.3E-01	rgb(103,148,237)	1.9932	None
Lin54	Hist1h1b	0.90159	50.53	0.527	rgb(223,116,117)	1.9932	None
Meis2	Gcnt2	-0.90159	50.53	-5.3E-01	rgb(102,147,237)	1.9932	2,2
Npas4	Ovol1	0.90159	50.53	0.525	rgb(223,117,118)	1.9932	2,2
Nr1d1	Wdr47	0.90159	50.53	0.533	rgb(223,115,116)	1.9932	None
Nr1i3	Abtb2	0.90159	50.53	0.531	rgb(223,115,117)	1.9932	None
Nr3c2	Asph	0.90159	50.53	0.527	rgb(223,116,117)	1.9932	None
Nr4a2	Samsn1	0.90159	50.53	0.535	rgb(223,115,116)	1.9932	None
Osr2	S100a6	0.90159	50.53	0.528	rgb(223,116,117)	1.9932	None
Otx1	Batf	-0.90159	50.53	-5.3E-01	rgb(101,147,237)	1.9932	2,2
Pou6f1	Gpr15	0.90159	50.53	0.534	rgb(223,115,116)	1.9932	None
Ppara	Flot1	0.90159	50.53	0.528	rgb(223,116,117)	1.9932	None
Rfx1	Inpp4b	-0.90159	50.53	-5.3E-01	rgb(101,147,237)	1.9932	None
Rfx3	Trim2	-0.90159	50.53	-5.3E-01	rgb(101,147,237)	1.9932	None
Rreb1	Amigo3	0.90159	50.53	0.534	rgb(223,115,116)	1.9932	None
Rreb1	Tet3	0.90159	50.53	0.532	rgb(223,115,116)	1.9932	None
Runx1	Lum	0.90159	50.53	0.529	rgb(223,116,117)	1.9932	None
Six4	Cd101	0.90159	50.53	0.532	rgb(223,115,116)	1.9932	None
Six5	Riok3	-0.90159	50.53	-5.3E-01	rgb(101,147,237)	1.9932	None
Six5	Tet3	0.90159	50.53	0.528	rgb(223,116,117)	1.9932	None
Sp2	Tet1	0.90159	50.53	0.528	rgb(223,116,117)	1.9932	None
Sp3	Acvrl1	0.90159	50.53	0.528	rgb(223,116,117)	1.9932	None
Spib	Nsf	-0.90159	50.53	-5.3E-01	rgb(102,147,237)	1.9932	2,2
Srebf1	4932438H23Rik	0.90159	50.53	0.53	rgb(223,116,117)	1.9932	None
Stat1	Zbp1	0.90159	50.53	0.526	rgb(223,117,118)	1.9932	None
Stat2	Kcna3	0.90159	50.53	0.534	rgb(223,115,116)	1.9932	None
Stat2	Mx1	0.90159	50.53	0.526	rgb(223,116,118)	1.9932	2,2
Stat3	Adarb1	0.90159	50.53	0.532	rgb(223,115,116)	1.9932	None
Stat3	Sesn1	-0.90159	50.53	-5.3E-01	rgb(102,147,237)	1.9932	None
Yy2	Rfwd3	0.90159	50.53	0.534	rgb(223,115,116)	1.9932	None
Zbtb6	4930539E08Rik	-0.90159	50.53	-5.3E-01	rgb(102,147,237)	1.9932	2,2
Zbtb7a	Klf4	0.90159	50.53	0.53	rgb(223,116,117)	1.9932	None
Zbtb7a	Trp53i13	0.90159	50.53	0.53	rgb(223,116,117)	1.9932	None
Zfp263	Dazap2	0.90159	50.53	0.529	rgb(223,116,117)	1.9932	None
Zfp263	Tnfsf11	0.90159	50.53	0.534	rgb(223,115,116)	1.9932	None
Zfp467	2810459M11Rik	0.90159	50.53	0.527	rgb(223,116,117)	1.9932	None
Zscan10	Nckipsd	0.90159	50.53	0.527	rgb(223,116,117)	1.9932	None
Dzip1	Casr	-0.90159	50.53	-5.3E-01	rgb(101,146,237)	1.9932	2,2
L3mbtl3	Pltp	-0.90159	50.53	-5.3E-01	rgb(103,147,237)	1.9932	2,2
Mxd1	Csrnp1	0.90159	50.53	0.533	rgb(223,115,116)	1.9932	2,2
Scmh1	Ets2	0.90159	50.53	0.53	rgb(223,116,117)	1.9932	2,2
Sgsm2	Vav2	0.90159	50.53	0.532	rgb(223,115,116)	1.9932	2,2
Zbed3	Zkscan17	0.90159	50.53	0.527	rgb(223,116,117)	1.9932	2,2
Zbtb46	Ppap2a	0.90159	50.53	0.531	rgb(223,116,117)	1.9932	2,2
Zfp184	Fads3	0.90159	50.53	0.53	rgb(223,116,117)	1.9932	2,2
Zfp280b	Wisp1	0.90159	50.53	0.528	rgb(223,116,117)	1.9932	2,2
Zfp398	Dnmt3b	0.90159	50.53	0.532	rgb(223,115,116)	1.9932	2,2
Zfp429	H60c	-0.90159	50.53	-5.3E-01	rgb(103,148,237)	1.9932	2,2
Zfp429	Tmem221	0.90159	50.53	0.529	rgb(223,116,117)	1.9932	2,2
Zfp513	Mir343	0.90159	50.53	0.527	rgb(223,116,117)	1.9932	2,2
Zfp605	Zfp12	0.90159	50.53	0.526	rgb(223,116,118)	1.9932	2,2
Zfp629	Trpv2	-0.90159	50.53	-5.3E-01	rgb(103,147,237)	1.9932	2,2
Zfp750	4632434I11Rik	0.90159	50.53	0.534	rgb(223,115,116)	1.9932	2,2
Zfp827	Susd3	-0.90159	50.53	-5.3E-01	rgb(101,147,237)	1.9932	2,2
Zfp944	L1cam	0.90159	50.53	0.528	rgb(223,116,117)	1.9932	2,2
Zfp956	Chka	0.90159	50.53	0.53	rgb(223,116,117)	1.9932	2,2
Atf5	1190002N15Rik	0.89831	50.52	0.519	rgb(223,118,119)	1.993	None
Bach1	Tln2	0.89831	50.52	0.52	rgb(223,118,119)	1.993	2,2
Batf3	Akr1cl	0.89831	50.52	0.519	rgb(223,118,119)	1.993	None
Bcl6	Ifi27l2a	-0.89831	50.52	-5.2E-01	rgb(103,148,237)	1.993	None
Clock	Itga3	0.89831	50.52	0.524	rgb(223,117,118)	1.993	None
Dmrta2	Pik3ap1	0.89831	50.52	0.517	rgb(223,118,119)	1.993	None
E2f4	Parp6	-0.89831	50.52	-5.2E-01	rgb(105,149,237)	1.993	None
Egr1	Dyx1c1	0.89831	50.52	0.52	rgb(223,118,119)	1.993	None
Egr1	Exoc2	0.89831	50.52	0.522	rgb(223,117,118)	1.993	None
Egr1	Mex3a	0.89831	50.52	0.523	rgb(223,117,118)	1.993	None
Egr2	Acp5	0.89831	50.52	0.523	rgb(223,117,118)	1.993	None
Egr3	Jak3	0.89831	50.52	0.521	rgb(223,117,118)	1.993	None
Egr4	2310022B05Rik	0.89831	50.52	0.516	rgb(223,119,120)	1.993	None
Elf1	Larp1b	0.89831	50.52	0.522	rgb(223,117,118)	1.993	None
Elk4	Ap3b1	-0.89831	50.52	-5.2E-01	rgb(105,149,237)	1.993	None
Eomes	Dock9	0.89831	50.52	0.525	rgb(223,117,118)	1.993	None
Etv6	Ddx51	0.89831	50.52	0.523	rgb(223,117,118)	1.993	None
Fosl1	Gnb5	0.89831	50.52	0.516	rgb(223,118,120)	1.993	None
Fosl1	Pgs1	0.89831	50.52	0.521	rgb(223,117,118)	1.993	None
Foxa1	Rpusd2	-0.89831	50.52	-5.2E-01	rgb(104,148,237)	1.993	None
Foxn2	Sell	0.89831	50.52	0.52	rgb(223,118,119)	1.993	None
Foxo1	Ccng2	0.89831	50.52	0.523	rgb(223,117,118)	1.993	None
Foxo1	Il21	-0.89831	50.52	-5.2E-01	rgb(104,148,237)	1.993	None
Glis3	Gstm1	0.89831	50.52	0.52	rgb(223,118,119)	1.993	2,2
Hes1	Pank2	-0.89831	50.52	-5.2E-01	rgb(105,149,237)	1.993	None
Hey1	Epas1	0.89831	50.52	0.519	rgb(223,118,119)	1.993	None
Hif1a	Ephb2	0.89831	50.52	0.52	rgb(223,118,119)	1.993	2,2
Hif1a	Pfkp	0.89831	50.52	0.517	rgb(223,118,119)	1.993	2,2
Hif1a	Slc38a3	0.89831	50.52	0.524	rgb(223,117,118)	1.993	2,2
Hmg20b	Rad52	-0.89831	50.52	-5.2E-01	rgb(104,148,237)	1.993	2,2
Ikzf4	Pnpla3	0.89831	50.52	0.519	rgb(223,118,119)	1.993	None
Irf2	Asap1	0.89831	50.52	0.516	rgb(223,118,119)	1.993	None
Irf4	Gatsl2	-0.89831	50.52	-5.2E-01	rgb(104,148,237)	1.993	None
Irf4	Rapgef5	-0.89831	50.52	-5.2E-01	rgb(103,148,237)	1.993	None
Irf4	Zbtb46	0.89831	50.52	0.515	rgb(223,119,120)	1.993	None
Irf8	Serpinb1b	0.89831	50.52	0.523	rgb(223,117,118)	1.993	None
Irf9	Ifi27l2a	0.89831	50.52	0.517	rgb(223,118,119)	1.993	None
Irf9	Xaf1	0.89831	50.52	0.522	rgb(223,117,118)	1.993	None
Klf4	Gmfg	0.89831	50.52	0.517	rgb(223,118,119)	1.993	None
Klf4	Heatr1	-0.89831	50.52	-5.2E-01	rgb(105,149,237)	1.993	None
Klf5	Tbx6	0.89831	50.52	0.519	rgb(223,118,119)	1.993	None
Klf5	Trim3	0.89831	50.52	0.521	rgb(223,117,118)	1.993	None
Lin54	Hist1h1c	0.89831	50.52	0.523	rgb(223,117,118)	1.993	None
Mef2d	Oasl2	0.89831	50.52	0.524	rgb(223,117,118)	1.993	None
Mga	Klri2	0.89831	50.52	0.521	rgb(223,117,119)	1.993	None
Myc	Bcl2l1	0.89831	50.52	0.521	rgb(223,117,118)	1.993	None
Nfatc1	Apbb1ip	-0.89831	50.52	-5.2E-01	rgb(103,148,237)	1.993	None
Nhlh1	Stat2	0.89831	50.52	0.522	rgb(223,117,118)	1.993	None
Nkx3-1	5430427O19Rik	-0.89831	50.52	-5.2E-01	rgb(105,149,237)	1.993	None
Nr1d1	Mc2r	0.89831	50.52	0.522	rgb(223,117,118)	1.993	2,2
Nr1d2	Il17f	0.89831	50.52	0.52	rgb(223,118,119)	1.993	None
Nr3c1	Mtx3	0.89831	50.52	0.525	rgb(223,117,118)	1.993	None
Nr3c1	Tsr2	0.89831	50.52	0.519	rgb(223,118,119)	1.993	None
Nr4a2	Cpd	-0.89831	50.52	-5.2E-01	rgb(104,148,237)	1.993	2,2
Nr4a2	Serpine2	0.89831	50.52	0.524	rgb(223,117,118)	1.993	None
Nr4a3	Gdpd5	0.89831	50.52	0.524	rgb(223,117,118)	1.993	2,2
Pou3f1	Nsg2	0.89831	50.52	0.521	rgb(223,117,118)	1.993	None
Rara	Cacnb2	-0.89831	50.52	-5.2E-01	rgb(103,148,237)	1.993	2,2
Rara	Dmxl2	-0.89831	50.52	-5.2E-01	rgb(105,149,237)	1.993	2,2
Rel	Ets1	-0.89831	50.52	-5.2E-01	rgb(104,148,237)	1.993	None
Rel	Snx11	0.89831	50.52	0.52	rgb(223,118,119)	1.993	2,2
Rela	Zfp280b	0.89831	50.52	0.525	rgb(223,117,118)	1.993	None
Rfx2	Anxa2	0.89831	50.52	0.524	rgb(223,117,118)	1.993	None
Rora	Treml2	0.89831	50.52	0.52	rgb(223,118,119)	1.993	None
Rreb1	Chm	-0.89831	50.52	-5.2E-01	rgb(103,148,237)	1.993	None
Rreb1	Tef	0.89831	50.52	0.516	rgb(223,119,120)	1.993	None
Runx3	Dnajc6	0.89831	50.52	0.523	rgb(223,117,118)	1.993	None
Rxra	Odf3b	0.89831	50.52	0.524	rgb(223,117,118)	1.993	None
Sall4	Aes	0.89831	50.52	0.517	rgb(223,118,119)	1.993	None
Sp2	Nos3	0.89831	50.52	0.525	rgb(223,117,118)	1.993	None
Sp3	Ankzf1	0.89831	50.52	0.516	rgb(223,118,120)	1.993	None
Sp3	Ovol1	0.89831	50.52	0.523	rgb(223,117,118)	1.993	None
Srebf1	St7l	0.89831	50.52	0.521	rgb(223,118,119)	1.993	None
Srf	Ctsw	0.89831	50.52	0.522	rgb(223,117,118)	1.993	None
Srf	Ryr1	-0.89831	50.52	-5.2E-01	rgb(103,148,237)	1.993	None
Stat1	Dtx3l	0.89831	50.52	0.518	rgb(223,118,119)	1.993	None
Stat2	Igtp	0.89831	50.52	0.522	rgb(223,117,118)	1.993	2,2
Stat5b	Lamc1	0.89831	50.52	0.52	rgb(223,118,119)	1.993	2,2
Tcf3	Tnfrsf18	0.89831	50.52	0.518	rgb(223,118,119)	1.993	None
Tcf7l1	Eea1	0.89831	50.52	0.523	rgb(223,117,118)	1.993	None
Tcf7l2	Nfatc1	0.89831	50.52	0.517	rgb(223,118,119)	1.993	None
Tef	Stat4	0.89831	50.52	0.517	rgb(223,118,119)	1.993	None
Trp53	Lrrc28	0.89831	50.52	0.525	rgb(223,117,118)	1.993	2,2
Trp73	Exoc4	0.89831	50.52	0.52	rgb(223,118,119)	1.993	None
Zbtb7a	Pts	-0.89831	50.52	-5.2E-01	rgb(105,149,237)	1.993	None
Zbtb7b	Atp1b2	0.89831	50.52	0.524	rgb(223,117,118)	1.993	None
Zbtb7b	Zfp318	0.89831	50.52	0.517	rgb(223,118,119)	1.993	None
Zfp219	Rras	0.89831	50.52	0.517	rgb(223,118,119)	1.993	None
Cggbp1	Pgam1	-0.89831	50.52	-5.2E-01	rgb(104,148,237)	1.993	2,2
Cxxc5	Trpm1	0.89831	50.52	0.521	rgb(223,118,119)	1.993	2,2
Fbxl19	Fth1	-0.89831	50.52	-5.2E-01	rgb(104,148,237)	1.993	2,2
Rbck1	Rps6ka4	0.89831	50.52	0.525	rgb(223,117,118)	1.993	2,2
Satb1	Ccdc141	-0.89831	50.52	-5.2E-01	rgb(105,149,237)	1.993	2,2
Satb1	Fam129c	-0.89831	50.52	-5.2E-01	rgb(105,149,237)	1.993	2,2
Satb1	Lclat1	-0.89831	50.52	-5.2E-01	rgb(105,149,237)	1.993	2,2
Skil	Acvr1b	0.89831	50.52	0.523	rgb(223,117,118)	1.993	2,2
Tal2	Batf	-0.89831	50.52	-5.2E-01	rgb(105,149,237)	1.993	2,2
Zbtb46	Rhod	0.89831	50.52	0.518	rgb(223,118,119)	1.993	2,2
Zbtb46	Wnt3	0.89831	50.52	0.521	rgb(223,117,119)	1.993	2,2
Zeb2	Aqp3	-0.89831	50.52	-5.2E-01	rgb(103,148,237)	1.993	2,2
Zfp277	Fam49b	0.89831	50.52	0.519	rgb(223,118,119)	1.993	2,2
Zfp280b	Slc7a8	0.89831	50.52	0.519	rgb(223,118,119)	1.993	2,2
Zfp426	Gpr34	0.89831	50.52	0.522	rgb(223,117,118)	1.993	2,2
Zfp473	Sema6b	0.89831	50.52	0.521	rgb(223,117,119)	1.993	2,2
Zfp516	Slc2a3	0.89831	50.52	0.518	rgb(223,118,119)	1.993	2,2
Zfp52	4930539E08Rik	0.89831	50.52	0.517	rgb(223,118,119)	1.993	2,2
Zfp608	Slfn2	-0.89831	50.52	-5.2E-01	rgb(105,149,237)	1.993	2,2
Zfp629	Zfp108	0.89831	50.52	0.518	rgb(223,118,119)	1.993	2,2
Zfp703	5330426P16Rik	0.89831	50.52	0.523	rgb(223,117,118)	1.993	2,2
Zfp771	Tmem158	0.89831	50.52	0.518	rgb(223,118,119)	1.993	2,2
Zfp777	Pigc	-0.89831	50.52	-5.2E-01	rgb(105,149,237)	1.993	2,2
Zfp827	Gpr56	0.89831	50.52	0.518	rgb(223,118,119)	1.993	2,2
Zfp831	Inpp4a	0.89831	50.52	0.522	rgb(223,117,118)	1.993	2,2
Zfp956	Adrb2	0.89831	50.52	0.516	rgb(223,118,119)	1.993	2,2
Ar	Mgat5	-0.89503	50.51	-5.1E-01	rgb(106,149,237)	1.9928	None
Bach1	Dmxl2	0.89503	50.51	0.509	rgb(223,120,121)	1.9928	None
Bcl6	Sh3bp1	0.89503	50.51	0.507	rgb(223,120,121)	1.9928	None
Bhlhe41	Nphp3	0.89503	50.51	0.51	rgb(223,120,121)	1.9928	2,2
Creb5	Abcb1b	0.89503	50.51	0.51	rgb(223,120,121)	1.9928	None
Cux1	Dhcr7	0.89503	50.51	0.507	rgb(223,120,121)	1.9928	2,2
Ddit3	Rbfox2	-0.89503	50.51	-5.1E-01	rgb(106,150,236)	1.9928	2,2
E2f1	Nfyb	-0.89503	50.51	-5.1E-01	rgb(106,150,236)	1.9928	None
E2f4	Prr5l	0.89503	50.51	0.513	rgb(223,119,120)	1.9928	None
E2f4	Wdr76	0.89503	50.51	0.514	rgb(223,119,120)	1.9928	2,2
Egr1	Map3k14	-0.89503	50.51	-5.1E-01	rgb(107,150,236)	1.9928	None
Esr1	Arhgef40	0.89503	50.51	0.511	rgb(223,119,120)	1.9928	None
Fosl1	Il1r1	0.89503	50.51	0.511	rgb(223,119,120)	1.9928	None
Foxa1	Ermn	0.89503	50.51	0.506	rgb(223,120,121)	1.9928	None
Foxb1	Cd83	0.89503	50.51	0.506	rgb(223,120,121)	1.9928	None
Foxf2	Otx1	0.89503	50.51	0.507	rgb(223,120,121)	1.9928	2,2
Foxq1	Perp	0.89503	50.51	0.512	rgb(223,119,120)	1.9928	None
Gata1	Scrt1	0.89503	50.51	0.512	rgb(223,119,120)	1.9928	None
Glis3	Pdlim4	0.89503	50.51	0.51	rgb(223,120,121)	1.9928	2,2
Hbp1	Art2b	0.89503	50.51	0.514	rgb(223,119,120)	1.9928	2,2
Hhex	Gata3	0.89503	50.51	0.509	rgb(223,120,121)	1.9928	None
Hif1a	Fam114a2	0.89503	50.51	0.513	rgb(223,119,120)	1.9928	2,2
Hoxb1	Xaf1	-0.89503	50.51	-5.1E-01	rgb(105,149,237)	1.9928	2,2
Hsf1	Myadm	-0.89503	50.51	-5.1E-01	rgb(106,150,236)	1.9928	2,2
Ikzf2	4930528A17Rik	0.89503	50.51	0.514	rgb(223,119,120)	1.9928	None
Irf1	Col18a1	0.89503	50.51	0.508	rgb(223,120,121)	1.9928	None
Irf1	Sipa1l2	0.89503	50.51	0.512	rgb(223,119,120)	1.9928	None
Irf2	Ncoa2	0.89503	50.51	0.514	rgb(223,119,120)	1.9928	None
Irf5	Sema6b	-0.89503	50.51	-5.1E-01	rgb(107,150,236)	1.9928	2,2
Jund	Mamdc2	0.89503	50.51	0.512	rgb(223,119,120)	1.9928	None
Klf4	Ccdc57	-0.89503	50.51	-5.1E-01	rgb(106,149,236)	1.9928	None
Klf4	Slc1a4	0.89503	50.51	0.509	rgb(223,120,121)	1.9928	None
Klf5	C2cd2l	0.89503	50.51	0.505	rgb(223,121,122)	1.9928	None
Klf5	Mafg	0.89503	50.51	0.51	rgb(223,120,121)	1.9928	None
Klf7	Malt1	-0.89503	50.51	-5.1E-01	rgb(107,150,236)	1.9928	None
Lef1	Dusp14	0.89503	50.51	0.512	rgb(223,119,120)	1.9928	2,2
Lin54	Hist1h1e	0.89503	50.51	0.508	rgb(223,120,121)	1.9928	None
Mybl1	Anln	0.89503	50.51	0.509	rgb(223,120,121)	1.9928	None
Nfatc1	Rcl1	0.89503	50.51	0.511	rgb(223,119,120)	1.9928	None
Nfatc2	Trps1	0.89503	50.51	0.507	rgb(223,120,121)	1.9928	None
Nfia	Actn1	0.89503	50.51	0.511	rgb(223,119,120)	1.9928	2,2
Nr1d1	Il17re	0.89503	50.51	0.514	rgb(223,119,120)	1.9928	2,2
Nr3c1	4930528A17Rik	0.89503	50.51	0.51	rgb(223,120,121)	1.9928	None
Nr4a1	Tbc1d30	0.89503	50.51	0.508	rgb(223,120,121)	1.9928	None
Plag1	Pdhx	-0.89503	50.51	-5.1E-01	rgb(107,150,236)	1.9928	None
Pou3f1	0610007P14Rik	-0.89503	50.51	-5.1E-01	rgb(107,150,236)	1.9928	2,2
Pou6f1	Clk3	0.89503	50.51	0.506	rgb(223,120,121)	1.9928	None
Prdm1	Son	-0.89503	50.51	-5.1E-01	rgb(106,150,236)	1.9928	None
Rarg	H60b	0.89503	50.51	0.512	rgb(223,119,120)	1.9928	None
Rela	P2ry1	0.89503	50.51	0.507	rgb(223,120,121)	1.9928	None
Rela	Trim12c	0.89503	50.51	0.51	rgb(223,120,121)	1.9928	None
Rfx1	Tapbp	-0.89503	50.51	-5.1E-01	rgb(106,149,236)	1.9928	None
Rfx7	Zfp365	-0.89503	50.51	-5.1E-01	rgb(106,150,236)	1.9928	2,2
Rorc	Tnfrsf13c	-0.89503	50.51	-5.1E-01	rgb(107,150,236)	1.9928	2,2
Rreb1	Hao1	-0.89503	50.51	-5.1E-01	rgb(107,150,236)	1.9928	None
Six5	Nfil3	-0.89503	50.51	-5.1E-01	rgb(106,149,236)	1.9928	2,2
Six5	Zfp109	0.89503	50.51	0.511	rgb(223,119,120)	1.9928	None
Sox5	Ahnak	0.89503	50.51	0.505	rgb(223,121,122)	1.9928	None
Sox5	Rassf3	0.89503	50.51	0.51	rgb(223,120,121)	1.9928	2,2
Sp140	Ehd3	0.89503	50.51	0.509	rgb(223,120,121)	1.9928	None
Sp2	Nckipsd	-0.89503	50.51	-5.1E-01	rgb(106,150,236)	1.9928	None
Sp3	Ccdc107	-0.89503	50.51	-5.1E-01	rgb(106,150,236)	1.9928	None
Sp3	Slc38a1	-0.89503	50.51	-5.1E-01	rgb(107,150,236)	1.9928	None
Sp4	Cited4	0.89503	50.51	0.505	rgb(223,120,121)	1.9928	None
Srf	Lime1	0.89503	50.51	0.508	rgb(223,120,121)	1.9928	None
Stat1	Fam26f	0.89503	50.51	0.515	rgb(223,119,120)	1.9928	None
Stat3	Galc	0.89503	50.51	0.512	rgb(223,119,120)	1.9928	None
Stat3	Kdm2b	-0.89503	50.51	-5.1E-01	rgb(107,150,236)	1.9928	None
Stat4	4930523C07Rik	-0.89503	50.51	-5.1E-01	rgb(106,149,236)	1.9928	None
Tbx21	Chchd7	-0.89503	50.51	-5.1E-01	rgb(106,150,236)	1.9928	2,2
Tcf3	Flot1	0.89503	50.51	0.509	rgb(223,120,121)	1.9928	None
Tcf7l1	Zfp395	0.89503	50.51	0.509	rgb(223,120,121)	1.9928	None
Trp53	Bcl2l1	0.89503	50.51	0.506	rgb(223,120,121)	1.9928	None
Trp53	Dzip1	0.89503	50.51	0.508	rgb(223,120,121)	1.9928	None
Zbtb7a	Crebbp	0.89503	50.51	0.512	rgb(223,119,120)	1.9928	None
Zbtb7b	Kdelc1	-0.89503	50.51	-5.1E-01	rgb(106,149,237)	1.9928	None
Zfp105	Nfat5	-0.89503	50.51	-5.1E-01	rgb(105,149,237)	1.9928	None
Zfp182	Serpinb1a	0.89503	50.51	0.513	rgb(223,119,120)	1.9928	None
Zfp263	Rasgef1a	0.89503	50.51	0.505	rgb(223,120,121)	1.9928	None
Zfp263	Upp1	0.89503	50.51	0.507	rgb(223,120,121)	1.9928	None
Zfp281	Akirin1	-0.89503	50.51	-5.1E-01	rgb(107,150,236)	1.9928	None
Zfp281	Nfat5	0.89503	50.51	0.51	rgb(223,120,121)	1.9928	None
Zfp467	Ikzf4	0.89503	50.51	0.514	rgb(223,119,120)	1.9928	2,2
Zfp628	4930417O13Rik	-0.89503	50.51	-5.1E-01	rgb(107,150,236)	1.9928	2,2
Zfx	S100a13	-0.89503	50.51	-5.1E-01	rgb(107,150,236)	1.9928	None
Zscan10	Dctn4	-0.89503	50.51	-5.1E-01	rgb(106,150,236)	1.9928	None
Zscan10	Hbs1l	-0.89503	50.51	-5.1E-01	rgb(106,149,236)	1.9928	None
Aebp2	Nlgn2	0.89503	50.51	0.512	rgb(223,119,120)	1.9928	2,2
Csrnp1	Socs3	0.89503	50.51	0.514	rgb(223,119,120)	1.9928	2,2
Dzip1	Abcg2	0.89503	50.51	0.506	rgb(223,120,121)	1.9928	2,2
Foxp2	Tmem86a	0.89503	50.51	0.513	rgb(223,119,120)	1.9928	2,2
Jazf1	9430020K01Rik	0.89503	50.51	0.514	rgb(223,119,120)	1.9928	2,2
Klf6	Ric8	0.89503	50.51	0.514	rgb(223,119,120)	1.9928	2,2
Mbnl2	Jup	0.89503	50.51	0.508	rgb(223,120,121)	1.9928	2,2
Satb1	Tgoln1	0.89503	50.51	0.512	rgb(223,119,120)	1.9928	2,2
Zeb2	Stx1a	-0.89503	50.51	-5.1E-01	rgb(107,150,236)	1.9928	2,2
Zfp277	Rftn2	0.89503	50.51	0.511	rgb(223,119,120)	1.9928	2,2
Zfp280b	Prf1	-0.89503	50.51	-5.1E-01	rgb(107,150,236)	1.9928	2,2
Zfp280b	Sytl3	-0.89503	50.51	-5.1E-01	rgb(106,149,237)	1.9928	2,2
Zfp367	Apitd1	0.89503	50.51	0.507	rgb(223,120,121)	1.9928	2,2
Zfp511	Cstf2t	-0.89503	50.51	-5.1E-01	rgb(107,150,236)	1.9928	2,2
Zfp608	Itgb5	0.89503	50.51	0.507	rgb(223,120,121)	1.9928	2,2
Zfp608	Stxbp6	0.89503	50.51	0.507	rgb(223,120,121)	1.9928	2,2
Zfp629	Ocrl	0.89503	50.51	0.511	rgb(223,119,120)	1.9928	2,2
Zfp750	Scamp5	0.89503	50.51	0.514	rgb(223,119,120)	1.9928	2,2
Zfp791	Zfp532	0.89503	50.51	0.505	rgb(223,120,121)	1.9928	2,2
Zfp831	Arhgdig	-0.89503	50.51	-5.1E-01	rgb(106,149,237)	1.9928	2,2
Ybx2	Map3k8	0.89503	50.51	0.724	rgb(225, 79, 80)	1.9928	None
Zfp369	Adam12	0.89503	50.51	0.724	rgb(225, 79, 80)	1.9928	2,2
Ahctf1	Pfkp	0.89175	50.5	0.498	rgb(222,122,123)	1.9926	None
Atf5	Ppp1r10	0.89175	50.5	0.502	rgb(223,121,122)	1.9926	None
Atf6	Pls3	-0.89175	50.5	-5.0E-01	rgb(108,150,236)	1.9926	2,2
Bach1	Aff3	-0.89175	50.5	-5.0E-01	rgb(109,151,236)	1.9926	None
Bcl6	Pcbp4	0.89175	50.5	0.5	rgb(223,121,122)	1.9926	2,2
Bhlhe40	Apol9a	0.89175	50.5	0.5	rgb(222,122,123)	1.9926	2,2
Bhlhe40	Bmp2k	0.89175	50.5	0.499	rgb(222,122,123)	1.9926	None
Bhlhe41	Apol9a	-0.89175	50.5	-5.0E-01	rgb(109,151,236)	1.9926	2,2
Cebpg	Dst	0.89175	50.5	0.498	rgb(222,122,123)	1.9926	None
Cic	Phldb2	0.89175	50.5	0.496	rgb(222,122,123)	1.9926	None
Creb1	Erc1	-0.89175	50.5	-5.0E-01	rgb(109,151,236)	1.9926	None
Ddit3	1110032F04Rik	0.89175	50.5	0.497	rgb(222,122,123)	1.9926	2,2
E2f1	Dtl	0.89175	50.5	0.498	rgb(222,122,123)	1.9926	None
Egr1	Gpr15	-0.89175	50.5	-5.0E-01	rgb(108,151,236)	1.9926	None
Egr1	Polr3b	-0.89175	50.5	-5.0E-01	rgb(108,151,236)	1.9926	None
Egr2	Bcl2a1d	0.89175	50.5	0.499	rgb(222,122,123)	1.9926	None
Egr2	Crtam	0.89175	50.5	0.501	rgb(223,121,122)	1.9926	2,2
Egr3	Baiap2l1	-0.89175	50.5	-5.0E-01	rgb(109,151,236)	1.9926	None
Eomes	AA467197	0.89175	50.5	0.503	rgb(223,121,122)	1.9926	None
Ets2	Rraga	0.89175	50.5	0.5	rgb(222,122,123)	1.9926	None
Fos	Trim66	0.89175	50.5	0.5	rgb(223,121,122)	1.9926	None
Fosl1	Npr3	0.89175	50.5	0.504	rgb(223,121,122)	1.9926	2,2
Fosl2	Igf2r	0.89175	50.5	0.504	rgb(223,121,122)	1.9926	None
Foxf2	Gngt2	-0.89175	50.5	-5.0E-01	rgb(108,150,236)	1.9926	2,2
Foxf2	Tlk1	0.89175	50.5	0.504	rgb(223,121,122)	1.9926	None
Foxj1	Oit3	0.89175	50.5	0.497	rgb(222,122,123)	1.9926	None
Foxo1	Pik3ip1	0.89175	50.5	0.502	rgb(223,121,122)	1.9926	None
Foxo3	B4galnt1	-0.89175	50.5	-5.0E-01	rgb(109,151,236)	1.9926	2,2
Foxo3	Ggct	-0.89175	50.5	-5.0E-01	rgb(108,150,236)	1.9926	None
Foxo3	Zbtb4	0.89175	50.5	0.498	rgb(222,122,123)	1.9926	None
Foxp3	BC021614	0.89175	50.5	0.499	rgb(222,122,123)	1.9926	None
Foxp3	Stac2	0.89175	50.5	0.497	rgb(222,122,123)	1.9926	None
Foxp3	Wisp1	0.89175	50.5	0.503	rgb(223,121,122)	1.9926	None
Gfi1	Fam129a	0.89175	50.5	0.499	rgb(222,122,123)	1.9926	None
Gfi1	Ikzf4	0.89175	50.5	0.501	rgb(223,121,122)	1.9926	None
Hbp1	Pml	-0.89175	50.5	-5.0E-01	rgb(109,152,236)	1.9926	None
Hbp1	Rasgrp1	0.89175	50.5	0.503	rgb(223,121,122)	1.9926	None
Hes1	Foxp4	0.89175	50.5	0.5	rgb(223,121,122)	1.9926	None
Hey1	Tnrc6a	0.89175	50.5	0.503	rgb(223,121,122)	1.9926	None
Hif1a	Ccng2	0.89175	50.5	0.503	rgb(223,121,122)	1.9926	2,2
Hmg20b	Fastkd2	0.89175	50.5	0.497	rgb(222,122,123)	1.9926	2,2
Hsf1	Lingo4	0.89175	50.5	0.5	rgb(222,122,123)	1.9926	None
Ikzf2	Ttn	0.89175	50.5	0.505	rgb(223,121,122)	1.9926	None
Ikzf3	Filip1l	0.89175	50.5	0.495	rgb(222,122,123)	1.9926	None
Insm1	Ifih1	0.89175	50.5	0.496	rgb(222,122,123)	1.9926	None
Irf4	Cd44	0.89175	50.5	0.5	rgb(223,121,122)	1.9926	None
Irf4	Nsg2	0.89175	50.5	0.499	rgb(222,122,123)	1.9926	None
Irf5	Slc4a8	-0.89175	50.5	-5.0E-01	rgb(109,151,236)	1.9926	None
Irf7	Lin54	0.89175	50.5	0.499	rgb(222,122,123)	1.9926	None
Irf9	Pfkp	0.89175	50.5	0.505	rgb(223,121,122)	1.9926	None
Jund	Trpa1	0.89175	50.5	0.495	rgb(222,122,123)	1.9926	None
Klf4	Dusp2	-0.89175	50.5	-5.0E-01	rgb(109,151,236)	1.9926	None
Mef2b	Nfatc2	-0.89175	50.5	-5.0E-01	rgb(109,151,236)	1.9926	None
Meis3	Rhod	0.89175	50.5	0.505	rgb(223,121,122)	1.9926	2,2
Mxi1	Cyb5rl	0.89175	50.5	0.504	rgb(223,121,122)	1.9926	2,2
Nfat5	Pipox	-0.89175	50.5	-5.0E-01	rgb(108,150,236)	1.9926	2,2
Nfatc1	Spry2	0.89175	50.5	0.505	rgb(223,121,122)	1.9926	None
Nfe2	Prdm1	0.89175	50.5	0.5	rgb(223,121,122)	1.9926	None
Nhlh1	Akirin1	0.89175	50.5	0.496	rgb(222,122,123)	1.9926	None
Nr1d1	2310007L24Rik	0.89175	50.5	0.503	rgb(223,121,122)	1.9926	2,2
Nr1i3	Tnk2	0.89175	50.5	0.504	rgb(223,121,122)	1.9926	None
Nr3c1	Hexb	-0.89175	50.5	-5.0E-01	rgb(108,151,236)	1.9926	None
Nr4a1	Gpr146	0.89175	50.5	0.502	rgb(223,121,122)	1.9926	None
Pou2f2	Hist2h4	0.89175	50.5	0.498	rgb(222,122,123)	1.9926	None
Pou6f1	Cpox	0.89175	50.5	0.501	rgb(223,121,122)	1.9926	2,2
Ppara	Satb1	0.89175	50.5	0.495	rgb(222,122,123)	1.9926	None
Prox1	Gbp7	0.89175	50.5	0.502	rgb(223,121,122)	1.9926	None
Prrx1	Pfkp	0.89175	50.5	0.498	rgb(222,122,123)	1.9926	None
Rara	Bcl2l14	-0.89175	50.5	-5.0E-01	rgb(109,151,236)	1.9926	2,2
Rel	Psd	0.89175	50.5	0.498	rgb(222,122,123)	1.9926	None
Rela	Trim36	0.89175	50.5	0.501	rgb(223,121,122)	1.9926	None
Relb	Sla	0.89175	50.5	0.502	rgb(223,121,122)	1.9926	None
Rfx3	Ankrd23	-0.89175	50.5	-5.0E-01	rgb(108,151,236)	1.9926	None
Rreb1	Ecd	-0.89175	50.5	-5.0E-01	rgb(109,151,236)	1.9926	None
Rreb1	Zfp827	0.89175	50.5	0.498	rgb(222,122,123)	1.9926	None
Runx1	Mbp	-0.89175	50.5	-5.0E-01	rgb(108,151,236)	1.9926	None
Rxra	Acoxl	0.89175	50.5	0.501	rgb(223,121,122)	1.9926	None
Rxra	Edaradd	0.89175	50.5	0.495	rgb(222,122,123)	1.9926	None
Rxrb	Socs2	-0.89175	50.5	-5.0E-01	rgb(109,151,236)	1.9926	2,2
Sall4	Wisp1	-0.89175	50.5	-5.0E-01	rgb(109,151,236)	1.9926	2,2
Sox13	Capg	-0.89175	50.5	-5.0E-01	rgb(108,151,236)	1.9926	2,2
Sox13	Uba1	-0.89175	50.5	-5.0E-01	rgb(108,151,236)	1.9926	2,2
Sox21	Acvr1c	0.89175	50.5	0.497	rgb(222,122,123)	1.9926	None
Sox6	5730508B09Rik	-0.89175	50.5	-5.0E-01	rgb(109,151,236)	1.9926	None
Sp2	Guca1a	0.89175	50.5	0.503	rgb(223,121,122)	1.9926	None
Sp3	Bend3	-0.89175	50.5	-5.0E-01	rgb(109,151,236)	1.9926	None
Sp3	Clybl	0.89175	50.5	0.505	rgb(223,121,122)	1.9926	None
Sp3	Wwp1	0.89175	50.5	0.496	rgb(222,122,123)	1.9926	None
Srebf1	Shroom3	0.89175	50.5	0.501	rgb(223,121,122)	1.9926	None
Stat1	4930503L19Rik	0.89175	50.5	0.499	rgb(222,122,123)	1.9926	None
Stat4	Casp6	0.89175	50.5	0.501	rgb(223,121,122)	1.9926	None
Stat4	Lama5	0.89175	50.5	0.499	rgb(222,122,123)	1.9926	None
Stat5b	Csf1	0.89175	50.5	0.499	rgb(222,122,123)	1.9926	2,2
Stat5b	Tmem43	0.89175	50.5	0.498	rgb(222,122,123)	1.9926	None
Tbx21	Sla2	-0.89175	50.5	-5.0E-01	rgb(108,151,236)	1.9926	2,2
Tcf12	1190002N15Rik	0.89175	50.5	0.496	rgb(222,122,123)	1.9926	None
Tcf12	Exo1	0.89175	50.5	0.5	rgb(222,122,123)	1.9926	None
Tcf7l2	Lair1	0.89175	50.5	0.501	rgb(223,121,122)	1.9926	None
Tead1	Il6	-0.89175	50.5	-5.0E-01	rgb(109,151,236)	1.9926	2,2
Tead1	Zadh2	-0.89175	50.5	-5.0E-01	rgb(108,151,236)	1.9926	2,2
Trp53	Exoc4	0.89175	50.5	0.499	rgb(222,122,123)	1.9926	None
Vdr	Inha	0.89175	50.5	0.501	rgb(223,121,122)	1.9926	None
Xbp1	Drosha	-0.89175	50.5	-5.0E-01	rgb(109,152,236)	1.9926	None
Yy2	Ppard	0.89175	50.5	0.502	rgb(223,121,122)	1.9926	None
Yy2	Pwwp2a	0.89175	50.5	0.496	rgb(222,122,123)	1.9926	None
Zbtb33	Tle1	0.89175	50.5	0.497	rgb(222,122,123)	1.9926	None
Zbtb33	Xpnpep1	0.89175	50.5	0.495	rgb(222,122,123)	1.9926	None
Zbtb7a	Akap12	0.89175	50.5	0.503	rgb(223,121,122)	1.9926	None
Zbtb7b	Cdadc1	0.89175	50.5	0.499	rgb(222,122,123)	1.9926	None
Zfp202	Tcea3	0.89175	50.5	0.495	rgb(222,122,123)	1.9926	2,2
Zfp263	Ppp1r3g	0.89175	50.5	0.499	rgb(222,122,123)	1.9926	2,2
Zfp263	Smyd5	-0.89175	50.5	-5.0E-01	rgb(108,151,236)	1.9926	None
Zfx	Nudt8	-0.89175	50.5	-5.0E-01	rgb(108,151,236)	1.9926	None
Zscan10	Dctpp1	0.89175	50.5	0.501	rgb(223,121,122)	1.9926	None
Aebp2	Ephx1	-0.89175	50.5	-5.0E-01	rgb(108,151,236)	1.9926	2,2
Ccdc17	Lmo2	0.89175	50.5	0.498	rgb(222,122,123)	1.9926	2,2
Dpf1	Cpne6	0.89175	50.5	0.498	rgb(222,122,123)	1.9926	2,2
Dzip1	Spib	0.89175	50.5	0.504	rgb(223,121,122)	1.9926	2,2
Foxp2	Zdbf2	0.89175	50.5	0.499	rgb(222,122,123)	1.9926	2,2
Kdm5b	Ccng2	0.89175	50.5	0.498	rgb(222,122,123)	1.9926	2,2
Pou5f2	Arg2	0.89175	50.5	0.502	rgb(223,121,122)	1.9926	2,2
Tet2	Gprin3	0.89175	50.5	0.495	rgb(222,122,123)	1.9926	2,2
Zbtb46	Idi2	0.89175	50.5	0.503	rgb(223,121,122)	1.9926	2,2
Zbtb46	Tnc	0.89175	50.5	0.503	rgb(223,121,122)	1.9926	2,2
Zfp146	Ly9	0.89175	50.5	0.501	rgb(223,121,122)	1.9926	2,2
Zfp184	Nlrc3	-0.89175	50.5	-5.0E-01	rgb(109,151,236)	1.9926	2,2
Zfp277	Amz2	0.89175	50.5	0.5	rgb(222,122,123)	1.9926	2,2
Zfp35	Sfmbt2	0.89175	50.5	0.504	rgb(223,121,122)	1.9926	2,2
Zfp354c	Cog6	0.89175	50.5	0.496	rgb(222,122,123)	1.9926	2,2
Zfp385a	Gria3	0.89175	50.5	0.498	rgb(222,122,123)	1.9926	2,2
Zfp568	Prodh	0.89175	50.5	0.501	rgb(223,121,122)	1.9926	2,2
Zfp580	Krtcap2	0.89175	50.5	0.496	rgb(222,122,123)	1.9926	2,2
Zfp608	Tmem71	0.89175	50.5	0.498	rgb(222,122,123)	1.9926	2,2
Zfp629	Acot12	-0.89175	50.5	-5.0E-01	rgb(108,151,236)	1.9926	2,2
Zfp629	Gmfg	0.89175	50.5	0.5	rgb(222,122,123)	1.9926	2,2
Zfp629	Lamc1	0.89175	50.5	0.496	rgb(222,122,123)	1.9926	2,2
Zfp64	Fbxw2	-0.89175	50.5	-5.0E-01	rgb(109,151,236)	1.9926	2,2
Zfp750	Robo3	0.89175	50.5	0.497	rgb(222,122,123)	1.9926	2,2
Zfp827	Rrad	-0.89175	50.5	-5.0E-01	rgb(109,152,236)	1.9926	2,2
Zfp868	Pgm2	-0.89175	50.5	-5.0E-01	rgb(109,151,236)	1.9926	2,2
Zfp961	Pcsk1	-0.89175	50.5	-5.0E-01	rgb(108,151,236)	1.9926	2,2
Hmga1	Tnfrsf10b	0.89175	50.5	0.724	rgb(225, 79, 80)	1.9926	2,2
Lyl1	Prickle3	0.89175	50.5	0.724	rgb(225, 79, 80)	1.9926	None
Tal2	Prickle3	0.89175	50.5	0.724	rgb(225, 79, 80)	1.9926	None
Arid3a	Galnt3	0.88847	50.49	0.494	rgb(222,123,124)	1.9924	None
Ascl2	Golm1	0.88847	50.49	0.488	rgb(222,124,125)	1.9924	2,2
Atf3	Cmtm4	0.88847	50.49	0.493	rgb(222,123,124)	1.9924	None
Batf	Arid5a	0.88847	50.49	0.492	rgb(222,123,124)	1.9924	None
Batf	Steap3	-0.88847	50.49	-4.9E-01	rgb(110,152,236)	1.9924	None
Bbx	Efna5	0.88847	50.49	0.493	rgb(222,123,124)	1.9924	2,2
Bcl11b	Arhgap26	0.88847	50.49	0.488	rgb(222,124,125)	1.9924	None
Bcl6	Mndal	-0.88847	50.49	-4.9E-01	rgb(111,152,236)	1.9924	None
Bcl6	Themis	0.88847	50.49	0.489	rgb(222,124,124)	1.9924	None
Bhlhe41	Acpp	-0.88847	50.49	-4.9E-01	rgb(111,152,236)	1.9924	2,2
Bhlhe41	Ctsf	-0.88847	50.49	-4.9E-01	rgb(112,153,235)	1.9924	2,2
Cic	Tgm2	0.88847	50.49	0.489	rgb(222,124,125)	1.9924	None
Clock	Sdr39u1	-0.88847	50.49	-4.9E-01	rgb(111,153,236)	1.9924	2,2
E2f1	Clybl	-0.88847	50.49	-4.9E-01	rgb(111,152,236)	1.9924	None
E2f4	Fads2	0.88847	50.49	0.486	rgb(222,124,125)	1.9924	2,2
E2f4	Tes	-0.88847	50.49	-4.9E-01	rgb(111,153,236)	1.9924	None
Egr1	Acad8	0.88847	50.49	0.495	rgb(222,123,123)	1.9924	None
Egr1	Apobec1	0.88847	50.49	0.495	rgb(222,122,123)	1.9924	None
Egr1	Dusp18	0.88847	50.49	0.492	rgb(222,123,124)	1.9924	None
Egr1	Zfp239	0.88847	50.49	0.491	rgb(222,123,124)	1.9924	None
Egr2	Pde2a	0.88847	50.49	0.488	rgb(222,124,125)	1.9924	None
Egr2	Tubb6	0.88847	50.49	0.49	rgb(222,123,124)	1.9924	None
Egr3	Skap2	-0.88847	50.49	-4.9E-01	rgb(110,152,236)	1.9924	None
Elk3	Pou2f2	-0.88847	50.49	-4.9E-01	rgb(110,152,236)	1.9924	None
Esrra	Ubash3a	0.88847	50.49	0.486	rgb(222,124,125)	1.9924	None
Ets1	Sdr39u1	0.88847	50.49	0.49	rgb(222,123,124)	1.9924	None
Etv4	Mdn1	-0.88847	50.49	-4.9E-01	rgb(111,153,236)	1.9924	2,2
Fli1	Tmem163	0.88847	50.49	0.491	rgb(222,123,124)	1.9924	None
Foxf2	Dusp18	0.88847	50.49	0.489	rgb(222,124,125)	1.9924	2,2
Foxh1	Zfp608	0.88847	50.49	0.489	rgb(222,124,125)	1.9924	None
Foxj1	Ppm1k	0.88847	50.49	0.492	rgb(222,123,124)	1.9924	None
Foxo3	Hlf	-0.88847	50.49	-4.9E-01	rgb(110,152,236)	1.9924	2,2
Foxp3	Pde4a	0.88847	50.49	0.488	rgb(222,124,125)	1.9924	None
Foxq1	Trappc10	-0.88847	50.49	-4.9E-01	rgb(110,152,236)	1.9924	None
Gata1	Dab2	0.88847	50.49	0.489	rgb(222,124,125)	1.9924	None
Gfi1	5330426P16Rik	0.88847	50.49	0.485	rgb(222,124,125)	1.9924	2,2
Glis2	Dkkl1	-0.88847	50.49	-4.9E-01	rgb(110,152,236)	1.9924	2,2
Hey1	Ncoa1	0.88847	50.49	0.491	rgb(222,123,124)	1.9924	None
Hif1a	Ndrg2	0.88847	50.49	0.488	rgb(222,124,125)	1.9924	2,2
Hif1a	Parp9	0.88847	50.49	0.489	rgb(222,124,125)	1.9924	2,2
Hif1a	Vldlr	0.88847	50.49	0.489	rgb(222,124,124)	1.9924	2,2
Hlf	Il18r1	0.88847	50.49	0.495	rgb(222,122,123)	1.9924	2,2
Hmg20b	Herc4	0.88847	50.49	0.486	rgb(222,124,125)	1.9924	None
Hmg20b	Ivd	0.88847	50.49	0.494	rgb(222,123,124)	1.9924	2,2
Hsf1	Plod2	0.88847	50.49	0.488	rgb(222,124,125)	1.9924	None
Ikzf4	Epb4.1l1	-0.88847	50.49	-4.9E-01	rgb(111,153,236)	1.9924	2,2
Irf4	Ctla2a	-0.88847	50.49	-4.9E-01	rgb(110,152,236)	1.9924	None
Irf5	Rcsd1	0.88847	50.49	0.492	rgb(222,123,124)	1.9924	None
Jund	Plekha1	-0.88847	50.49	-4.9E-01	rgb(111,153,235)	1.9924	None
Jund	Sdcbp2	-0.88847	50.49	-4.9E-01	rgb(111,153,236)	1.9924	None
Klf13	Acvr1b	0.88847	50.49	0.486	rgb(222,124,125)	1.9924	None
Klf4	Cs	0.88847	50.49	0.492	rgb(222,123,124)	1.9924	None
Klf4	Zfp575	0.88847	50.49	0.491	rgb(222,123,124)	1.9924	None
Klf5	Acad8	-0.88847	50.49	-4.9E-01	rgb(110,152,236)	1.9924	None
Klf5	Qrich2	0.88847	50.49	0.487	rgb(222,124,125)	1.9924	None
Klf7	Arfgap3	0.88847	50.49	0.487	rgb(222,124,125)	1.9924	None
Lcor	S100a4	0.88847	50.49	0.488	rgb(222,124,125)	1.9924	2,2
Lef1	Sell	0.88847	50.49	0.489	rgb(222,124,125)	1.9924	None
Lef1	Zfp445	0.88847	50.49	0.492	rgb(222,123,124)	1.9924	None
Lhx2	Dapl1	0.88847	50.49	0.487	rgb(222,124,125)	1.9924	None
Maff	Tsc22d3	0.88847	50.49	0.49	rgb(222,123,124)	1.9924	None
Meis3	Tnfrsf8	0.88847	50.49	0.491	rgb(222,123,124)	1.9924	None
Mitf	Casp3	-0.88847	50.49	-4.9E-01	rgb(111,153,236)	1.9924	None
Myt1l	Ikzf2	0.88847	50.49	0.49	rgb(222,123,124)	1.9924	None
Nfat5	Cd4	0.88847	50.49	0.494	rgb(222,123,124)	1.9924	2,2
Nfe2	Spink2	0.88847	50.49	0.489	rgb(222,124,125)	1.9924	None
Nfia	Gypc	0.88847	50.49	0.494	rgb(222,123,124)	1.9924	None
Nfkb1	Sbno2	0.88847	50.49	0.486	rgb(222,124,125)	1.9924	None
Nfkb2	8430427H17Rik	0.88847	50.49	0.491	rgb(222,123,124)	1.9924	2,2
Nfkb2	Ehbp1l1	0.88847	50.49	0.485	rgb(222,124,125)	1.9924	2,2
Npas4	Sema4g	0.88847	50.49	0.486	rgb(222,124,125)	1.9924	2,2
Npas4	Tnfsf11	-0.88847	50.49	-4.9E-01	rgb(110,152,236)	1.9924	2,2
Nr1d1	Dab2	0.88847	50.49	0.492	rgb(222,123,124)	1.9924	None
Nr3c1	Neto2	0.88847	50.49	0.492	rgb(222,123,124)	1.9924	None
Nr3c1	Upp1	-0.88847	50.49	-4.9E-01	rgb(111,153,236)	1.9924	None
Nr4a2	Lyn	0.88847	50.49	0.486	rgb(222,124,125)	1.9924	2,2
Patz1	Ppm1j	0.88847	50.49	0.492	rgb(222,123,124)	1.9924	None
Pou2f2	Bcor	-0.88847	50.49	-4.9E-01	rgb(111,152,236)	1.9924	None
Pou2f2	Hist1h1e	0.88847	50.49	0.493	rgb(222,123,124)	1.9924	None
Pou2f2	Spry1	0.88847	50.49	0.49	rgb(222,123,124)	1.9924	None
Rara	Fam168b	0.88847	50.49	0.495	rgb(222,123,124)	1.9924	None
Rreb1	Lrp12	-0.88847	50.49	-4.9E-01	rgb(110,152,236)	1.9924	None
Rreb1	Pla2g12a	-0.88847	50.49	-4.9E-01	rgb(111,152,236)	1.9924	None
Rreb1	Qprt	0.88847	50.49	0.49	rgb(222,123,124)	1.9924	None
Rreb1	Trim12c	0.88847	50.49	0.491	rgb(222,123,124)	1.9924	None
Rxra	Rims2	0.88847	50.49	0.488	rgb(222,124,125)	1.9924	None
Rxrb	Cpa2	0.88847	50.49	0.49	rgb(222,123,124)	1.9924	None
Sall4	Tle2	0.88847	50.49	0.493	rgb(222,123,124)	1.9924	None
Six5	Kcna3	0.88847	50.49	0.489	rgb(222,124,125)	1.9924	2,2
Six5	Tab2	0.88847	50.49	0.488	rgb(222,124,125)	1.9924	None
Six5	Vim	-0.88847	50.49	-4.9E-01	rgb(110,152,236)	1.9924	None
Smad3	Ahr	0.88847	50.49	0.486	rgb(222,124,125)	1.9924	2,2
Smad3	Cyth4	0.88847	50.49	0.491	rgb(222,123,124)	1.9924	None
Snai3	Rora	0.88847	50.49	0.491	rgb(222,123,124)	1.9924	None
Sox12	Fam3c	0.88847	50.49	0.489	rgb(222,124,124)	1.9924	None
Sox5	Foxp2	0.88847	50.49	0.491	rgb(222,123,124)	1.9924	None
Sox6	Pik3r6	0.88847	50.49	0.49	rgb(222,123,124)	1.9924	None
Sp2	Gpatch4	-0.88847	50.49	-4.9E-01	rgb(111,153,236)	1.9924	None
Sp2	Ndufv3	0.88847	50.49	0.49	rgb(222,123,124)	1.9924	None
Sp2	Sez6l2	-0.88847	50.49	-4.9E-01	rgb(110,152,236)	1.9924	None
Sp3	Tiparp	0.88847	50.49	0.487	rgb(222,124,125)	1.9924	None
Spib	Trpv2	0.88847	50.49	0.49	rgb(222,123,124)	1.9924	None
Stat2	Glipr1	0.88847	50.49	0.49	rgb(222,123,124)	1.9924	None
Stat2	Lgals3bp	0.88847	50.49	0.486	rgb(222,124,125)	1.9924	None
Stat2	Oas1b	0.88847	50.49	0.489	rgb(222,124,125)	1.9924	None
Stat3	Tlcd2	-0.88847	50.49	-4.9E-01	rgb(112,153,235)	1.9924	None
Stat3	Tnnt1	-0.88847	50.49	-4.9E-01	rgb(111,153,236)	1.9924	None
Stat4	Ctla2a	0.88847	50.49	0.494	rgb(222,123,124)	1.9924	None
Tbx21	Tpbg	0.88847	50.49	0.489	rgb(222,124,125)	1.9924	2,2
Tef	Srpk1	0.88847	50.49	0.488	rgb(222,124,125)	1.9924	None
Usf2	Anln	-0.88847	50.49	-4.9E-01	rgb(110,152,236)	1.9924	None
Vdr	Acsbg1	0.88847	50.49	0.492	rgb(222,123,124)	1.9924	2,2
Zbtb33	Arf1	0.88847	50.49	0.489	rgb(222,124,125)	1.9924	None
Zbtb33	Slco3a1	0.88847	50.49	0.487	rgb(222,124,125)	1.9924	None
Zbtb4	Sh2b1	0.88847	50.49	0.495	rgb(222,122,123)	1.9924	None
Zbtb7a	Cyfip2	0.88847	50.49	0.488	rgb(222,124,125)	1.9924	None
Zeb1	Dach2	0.88847	50.49	0.49	rgb(222,123,124)	1.9924	None
Zfhx3	Pkp4	0.88847	50.49	0.488	rgb(222,124,125)	1.9924	None
Zfp219	Rhoc	0.88847	50.49	0.486	rgb(222,124,125)	1.9924	None
Zfp263	Hspb11	0.88847	50.49	0.488	rgb(222,124,125)	1.9924	None
Zfp263	Podnl1	0.88847	50.49	0.491	rgb(222,123,124)	1.9924	None
Zfp281	Ctsb	-0.88847	50.49	-4.9E-01	rgb(110,152,236)	1.9924	None
Zfp281	Foxp4	0.88847	50.49	0.487	rgb(222,124,125)	1.9924	None
Zfp281	Rfx7	0.88847	50.49	0.486	rgb(222,124,125)	1.9924	None
Zfp523	A230072E10Rik	-0.88847	50.49	-4.9E-01	rgb(110,152,236)	1.9924	None
Zfp523	Arntl2	-0.88847	50.49	-4.9E-01	rgb(111,153,236)	1.9924	None
Zfx	Fancm	0.88847	50.49	0.492	rgb(222,123,124)	1.9924	None
Zfx	S100a1	-0.88847	50.49	-4.9E-01	rgb(110,152,236)	1.9924	None
Ankzf1	3110057O12Rik	0.88847	50.49	0.487	rgb(222,124,125)	1.9924	2,2
Atmin	Smyd5	0.88847	50.49	0.488	rgb(222,124,125)	1.9924	2,2
Casz1	Itih5	-0.88847	50.49	-4.9E-01	rgb(111,152,236)	1.9924	2,2
Cggbp1	Rgs11	-0.88847	50.49	-4.9E-01	rgb(111,152,236)	1.9924	2,2
Csrnp1	Socs1	0.88847	50.49	0.492	rgb(222,123,124)	1.9924	2,2
Cxxc5	Traf6	-0.88847	50.49	-4.9E-01	rgb(110,152,236)	1.9924	2,2
Dr1	Idi1	0.88847	50.49	0.494	rgb(222,123,124)	1.9924	2,2
Drap1	Sepw1	0.88847	50.49	0.493	rgb(222,123,124)	1.9924	2,2
Dzip1	Zdhhc15	0.88847	50.49	0.493	rgb(222,123,124)	1.9924	2,2
Foxp1	Dgat1	-0.88847	50.49	-4.9E-01	rgb(110,152,236)	1.9924	2,2
Litaf	Tfpi	-0.88847	50.49	-4.9E-01	rgb(111,153,236)	1.9924	2,2
Nacc2	Chst15	0.88847	50.49	0.493	rgb(222,123,124)	1.9924	2,2
Satb1	Nkx3-1	0.88847	50.49	0.491	rgb(222,123,124)	1.9924	2,2
Ski	Slc43a2	0.88847	50.49	0.494	rgb(222,123,124)	1.9924	2,2
Tal2	Wisp1	0.88847	50.49	0.487	rgb(222,124,125)	1.9924	2,2
Zbtb10	Ifit1	0.88847	50.49	0.486	rgb(222,124,125)	1.9924	2,2
Zbtb41	H1f0	-0.88847	50.49	-4.9E-01	rgb(110,152,236)	1.9924	2,2
Zbtb5	P4hb	-0.88847	50.49	-4.9E-01	rgb(111,153,236)	1.9924	2,2
Zeb2	Lhfp	0.88847	50.49	0.491	rgb(222,123,124)	1.9924	2,2
Zfp277	Zkscan17	0.88847	50.49	0.493	rgb(222,123,124)	1.9924	2,2
Zfp365	4930429B21Rik	0.88847	50.49	0.488	rgb(222,124,125)	1.9924	2,2
Zfp385a	Gna15	0.88847	50.49	0.495	rgb(222,123,124)	1.9924	2,2
Zfp385a	St14	0.88847	50.49	0.493	rgb(222,123,124)	1.9924	2,2
Zfp516	Jakmip1	0.88847	50.49	0.489	rgb(222,124,125)	1.9924	2,2
Zfp52	Zfp280b	-0.88847	50.49	-4.9E-01	rgb(110,152,236)	1.9924	2,2
Zfp608	Stra6	-0.88847	50.49	-4.9E-01	rgb(111,152,236)	1.9924	2,2
Zfp629	Map4k5	0.88847	50.49	0.485	rgb(222,124,125)	1.9924	2,2
Zfp651	Fam43a	0.88847	50.49	0.489	rgb(222,124,125)	1.9924	2,2
Zfp750	Ckmt1	0.88847	50.49	0.493	rgb(222,123,124)	1.9924	2,2
Zfp831	Zfp592	0.88847	50.49	0.494	rgb(222,123,124)	1.9924	2,2
Zfp945	Tbkbp1	-0.88847	50.49	-4.9E-01	rgb(110,152,236)	1.9924	2,2
Klf10	Col18a1	0.88847	50.49	0.724	rgb(225, 79, 80)	1.9924	None
Klf11	Col18a1	0.88847	50.49	0.724	rgb(225, 79, 80)	1.9924	None
Mesp2	Ddit3	0.88847	50.49	0.724	rgb(225, 79, 80)	1.9924	2,2
Sp6	Ovol1	0.88847	50.49	0.724	rgb(225, 79, 80)	1.9924	None
Ahrr	Iqgap2	0.88519	50.48	0.475	rgb(222,126,127)	1.9922	2,2
Arid3b	Fam114a1	0.88519	50.48	0.477	rgb(222,126,127)	1.9922	None
Arid5a	Qser1	-0.88519	50.48	-4.8E-01	rgb(113,153,235)	1.9922	2,2
Ascl2	Casp6	-0.88519	50.48	-4.8E-01	rgb(112,153,235)	1.9922	None
Bcl11b	Cd80	0.88519	50.48	0.476	rgb(222,126,127)	1.9922	None
Bcl6	Cst3	-0.88519	50.48	-4.8E-01	rgb(113,153,235)	1.9922	None
Bcl6	Eef1a1	0.88519	50.48	0.483	rgb(222,125,126)	1.9922	None
Bcl6	Fam131b	0.88519	50.48	0.484	rgb(222,125,125)	1.9922	None
Bcl6	Il24	0.88519	50.48	0.479	rgb(222,126,126)	1.9922	None
Bcl6	Kdelc1	-0.88519	50.48	-4.8E-01	rgb(113,154,235)	1.9922	None
Bcl6	Pxn	0.88519	50.48	0.483	rgb(222,125,126)	1.9922	None
Bcl6	Spef2	0.88519	50.48	0.478	rgb(222,126,127)	1.9922	None
Bcl6	Syde1	0.88519	50.48	0.483	rgb(222,125,126)	1.9922	None
Bhlhe40	Aldoc	-0.88519	50.48	-4.8E-01	rgb(113,154,235)	1.9922	None
Bhlhe40	Foxo1	0.88519	50.48	0.483	rgb(222,125,126)	1.9922	None
Bhlhe40	Slc9a3r1	0.88519	50.48	0.485	rgb(222,124,125)	1.9922	None
Cebpb	Oas1b	0.88519	50.48	0.476	rgb(222,126,127)	1.9922	2,2
Cenpb	Snx10	0.88519	50.48	0.485	rgb(222,124,125)	1.9922	None
Creb1	Ifnar1	0.88519	50.48	0.481	rgb(222,125,126)	1.9922	None
Creb1	Ubash3b	-0.88519	50.48	-4.8E-01	rgb(113,154,235)	1.9922	None
Creb3l1	Nucb2	0.88519	50.48	0.476	rgb(222,126,127)	1.9922	2,2
Dmrt2	Hist1h1d	0.88519	50.48	0.482	rgb(222,125,126)	1.9922	None
Dmrta2	Eps8	0.88519	50.48	0.481	rgb(222,125,126)	1.9922	None
Egr1	Rpgrip1	0.88519	50.48	0.478	rgb(222,126,127)	1.9922	None
Elf1	Tlk1	0.88519	50.48	0.477	rgb(222,126,127)	1.9922	None
Elk3	Rgs14	0.88519	50.48	0.482	rgb(222,125,126)	1.9922	None
Epas1	Zmynd10	0.88519	50.48	0.481	rgb(222,125,126)	1.9922	None
Erg	Rraga	-0.88519	50.48	-4.8E-01	rgb(112,153,235)	1.9922	None
Ets1	Brsk1	0.88519	50.48	0.481	rgb(222,125,126)	1.9922	None
Ets1	Muc1	0.88519	50.48	0.482	rgb(222,125,126)	1.9922	None
Etv6	Fbxo18	-0.88519	50.48	-4.8E-01	rgb(112,153,235)	1.9922	None
Fli1	BC021614	0.88519	50.48	0.484	rgb(222,124,125)	1.9922	None
Fli1	Sash3	0.88519	50.48	0.478	rgb(222,126,127)	1.9922	None
Fos	Mitf	0.88519	50.48	0.48	rgb(222,125,126)	1.9922	None
Fosl1	Ctnnd1	0.88519	50.48	0.481	rgb(222,125,126)	1.9922	None
Fosl2	Pcdhgc5	0.88519	50.48	0.478	rgb(222,126,127)	1.9922	None
Foxf2	Klf4	0.88519	50.48	0.478	rgb(222,126,127)	1.9922	None
Foxf2	Phlpp1	0.88519	50.48	0.483	rgb(222,125,126)	1.9922	None
Foxo3	Mylk	0.88519	50.48	0.476	rgb(222,126,127)	1.9922	None
Foxo3	Nckap1	0.88519	50.48	0.477	rgb(222,126,127)	1.9922	None
Foxo3	Ski	0.88519	50.48	0.482	rgb(222,125,126)	1.9922	None
Foxq1	Ripk1	-0.88519	50.48	-4.8E-01	rgb(113,154,235)	1.9922	None
Gabpa	Pfas	0.88519	50.48	0.481	rgb(222,125,126)	1.9922	None
Gabpa	Urb1	0.88519	50.48	0.483	rgb(222,125,126)	1.9922	None
Gata1	Ypel4	0.88519	50.48	0.479	rgb(222,126,127)	1.9922	None
Gfi1	Slc19a2	0.88519	50.48	0.476	rgb(222,126,127)	1.9922	None
Gli1	C2cd2l	-0.88519	50.48	-4.8E-01	rgb(113,154,235)	1.9922	None
Heyl	Il12rb1	0.88519	50.48	0.482	rgb(222,125,126)	1.9922	None
Hhex	Nebl	0.88519	50.48	0.482	rgb(222,125,126)	1.9922	None
Hif1a	Nags	0.88519	50.48	0.475	rgb(222,126,127)	1.9922	2,2
Hif1a	Plcxd1	0.88519	50.48	0.481	rgb(222,125,126)	1.9922	2,2
Hif1a	Tgm1	0.88519	50.48	0.478	rgb(222,126,127)	1.9922	2,2
Hlx	Ctss	0.88519	50.48	0.48	rgb(222,125,126)	1.9922	None
Hmg20b	Olfml2a	0.88519	50.48	0.483	rgb(222,125,126)	1.9922	None
Hoxd11	Cd83	0.88519	50.48	0.483	rgb(222,125,126)	1.9922	None
Hsf1	Tec	0.88519	50.48	0.479	rgb(222,126,127)	1.9922	None
Hsf2	Batf	0.88519	50.48	0.484	rgb(222,125,126)	1.9922	None
Hsf4	Jmjd6	0.88519	50.48	0.481	rgb(222,125,126)	1.9922	None
Ikzf4	Pkp4	0.88519	50.48	0.482	rgb(222,125,126)	1.9922	None
Irf1	Il17f	0.88519	50.48	0.482	rgb(222,125,126)	1.9922	None
Irf2	Thrb	0.88519	50.48	0.481	rgb(222,125,126)	1.9922	None
Irf2	Trim14	0.88519	50.48	0.476	rgb(222,126,127)	1.9922	None
Irf4	Tmtc4	-0.88519	50.48	-4.8E-01	rgb(114,154,235)	1.9922	None
Irf7	Zpbp2	0.88519	50.48	0.479	rgb(222,125,126)	1.9922	None
Jun	Abhd2	-0.88519	50.48	-4.8E-01	rgb(113,154,235)	1.9922	None
Klf4	Kcnk7	0.88519	50.48	0.482	rgb(222,125,126)	1.9922	None
Klf4	Pafah1b3	0.88519	50.48	0.484	rgb(222,125,126)	1.9922	2,2
Klf4	Trim24	-0.88519	50.48	-4.8E-01	rgb(113,154,235)	1.9922	None
Klf4	Zfp646	-0.88519	50.48	-4.8E-01	rgb(113,154,235)	1.9922	None
Klf5	Cnn2	0.88519	50.48	0.477	rgb(222,126,127)	1.9922	None
Klf5	Neurl1b	0.88519	50.48	0.476	rgb(222,126,127)	1.9922	None
Klf9	Fam129a	-0.88519	50.48	-4.8E-01	rgb(114,154,235)	1.9922	None
Lcor	Psme1	0.88519	50.48	0.477	rgb(222,126,127)	1.9922	None
Lin54	Gpsm2	0.88519	50.48	0.477	rgb(222,126,127)	1.9922	None
Maf	Afap1l1	-0.88519	50.48	-4.8E-01	rgb(112,153,235)	1.9922	None
Maf	Pdzrn3	-0.88519	50.48	-4.8E-01	rgb(112,153,235)	1.9922	None
Mnt	F3	0.88519	50.48	0.484	rgb(222,124,125)	1.9922	None
Myb	Bcl2	0.88519	50.48	0.477	rgb(222,126,127)	1.9922	None
Mycn	Znhit6	0.88519	50.48	0.475	rgb(222,126,127)	1.9922	None
Nfkb2	Il2ra	0.88519	50.48	0.477	rgb(222,126,127)	1.9922	None
Nkx1-2	Zeb1	-0.88519	50.48	-4.8E-01	rgb(113,154,235)	1.9922	None
Nr3c1	Ermp1	-0.88519	50.48	-4.8E-01	rgb(113,154,235)	1.9922	None
Nr3c1	Hmox1	-0.88519	50.48	-4.8E-01	rgb(112,153,235)	1.9922	None
Nr4a2	Sytl2	0.88519	50.48	0.476	rgb(222,126,127)	1.9922	None
Osr2	Slamf7	0.88519	50.48	0.475	rgb(222,126,127)	1.9922	None
Otx1	Alcam	0.88519	50.48	0.479	rgb(222,126,126)	1.9922	None
Otx1	Lta	0.88519	50.48	0.484	rgb(222,125,126)	1.9922	None
Patz1	Ing2	-0.88519	50.48	-4.8E-01	rgb(114,154,235)	1.9922	None
Plag1	Mfsd7c	0.88519	50.48	0.483	rgb(222,125,126)	1.9922	None
Pou3f1	Tnfsf10	0.88519	50.48	0.483	rgb(222,125,126)	1.9922	None
Pou6f1	Raph1	0.88519	50.48	0.479	rgb(222,126,127)	1.9922	2,2
Prrx1	2810429I04Rik	0.88519	50.48	0.483	rgb(222,125,126)	1.9922	None
Rarg	Ifitm3	0.88519	50.48	0.482	rgb(222,125,126)	1.9922	2,2
Rela	Cmas	0.88519	50.48	0.482	rgb(222,125,126)	1.9922	None
Rela	Zfp395	0.88519	50.48	0.479	rgb(222,126,127)	1.9922	None
Rora	Adam8	0.88519	50.48	0.477	rgb(222,126,127)	1.9922	None
Rreb1	Lamc1	-0.88519	50.48	-4.8E-01	rgb(113,154,235)	1.9922	None
Rreb1	Max	0.88519	50.48	0.483	rgb(222,125,126)	1.9922	None
Rreb1	Stab1	-0.88519	50.48	-4.8E-01	rgb(112,153,235)	1.9922	None
Runx3	1190002N15Rik	0.88519	50.48	0.477	rgb(222,126,127)	1.9922	None
Runx3	S100a3	0.88519	50.48	0.48	rgb(222,125,126)	1.9922	None
Sall3	Dgat1	-0.88519	50.48	-4.8E-01	rgb(113,154,235)	1.9922	2,2
Scrt1	Mxd1	0.88519	50.48	0.48	rgb(222,125,126)	1.9922	None
Six5	P2ry14	-0.88519	50.48	-4.8E-01	rgb(113,154,235)	1.9922	2,2
Six5	Ppp3ca	-0.88519	50.48	-4.8E-01	rgb(113,154,235)	1.9922	None
Smad3	Celf2	-0.88519	50.48	-4.8E-01	rgb(112,153,235)	1.9922	None
Sox21	Ccl3	-0.88519	50.48	-4.8E-01	rgb(114,154,235)	1.9922	2,2
Sox5	Srpk2	0.88519	50.48	0.477	rgb(222,126,127)	1.9922	None
Sp2	Ccdc107	0.88519	50.48	0.482	rgb(222,125,126)	1.9922	None
Sp3	Asb2	0.88519	50.48	0.483	rgb(222,125,126)	1.9922	None
Sp3	Cbln3	0.88519	50.48	0.48	rgb(222,125,126)	1.9922	None
Sp3	Cdc25b	0.88519	50.48	0.475	rgb(222,126,127)	1.9922	None
Sp3	Cecr2	-0.88519	50.48	-4.8E-01	rgb(112,153,235)	1.9922	None
Srebf1	Kif3a	0.88519	50.48	0.478	rgb(222,126,127)	1.9922	None
Srf	Mt1	0.88519	50.48	0.483	rgb(222,125,126)	1.9922	None
Stat1	2010002M12Rik	0.88519	50.48	0.479	rgb(222,126,127)	1.9922	2,2
Stat2	Fam26f	0.88519	50.48	0.479	rgb(222,125,126)	1.9922	None
Stat2	Gpr18	0.88519	50.48	0.479	rgb(222,126,126)	1.9922	None
Stat3	AA467197	0.88519	50.48	0.475	rgb(222,126,127)	1.9922	None
Stat3	Rab4b	0.88519	50.48	0.476	rgb(222,126,127)	1.9922	None
Stat4	B4galt1	0.88519	50.48	0.479	rgb(222,125,126)	1.9922	None
Stat4	Kbtbd11	0.88519	50.48	0.478	rgb(222,126,127)	1.9922	None
Stat4	Tulp3	0.88519	50.48	0.476	rgb(222,126,127)	1.9922	None
Tcf12	Aacs	0.88519	50.48	0.485	rgb(222,124,125)	1.9922	None
Tcf7l2	Ccdc141	0.88519	50.48	0.478	rgb(222,126,127)	1.9922	None
Tead1	4931406P16Rik	0.88519	50.48	0.479	rgb(222,125,126)	1.9922	None
Tet1	Mir1894	0.88519	50.48	0.478	rgb(222,126,127)	1.9922	None
Tet1	Zfp9	0.88519	50.48	0.482	rgb(222,125,126)	1.9922	None
Usf2	Pdp2	0.88519	50.48	0.483	rgb(222,125,126)	1.9922	None
Zbtb33	Ccdc155	0.88519	50.48	0.484	rgb(222,125,125)	1.9922	None
Zbtb33	Tmem141	-0.88519	50.48	-4.8E-01	rgb(113,154,235)	1.9922	2,2
Zbtb4	Pigc	-0.88519	50.48	-4.8E-01	rgb(114,154,235)	1.9922	2,2
Zbtb7a	Itpr3	0.88519	50.48	0.478	rgb(222,126,127)	1.9922	None
Zbtb7a	Nxn	0.88519	50.48	0.476	rgb(222,126,127)	1.9922	None
Zfp105	Nbea	0.88519	50.48	0.48	rgb(222,125,126)	1.9922	None
Zfp182	Rps6ka3	0.88519	50.48	0.479	rgb(222,125,126)	1.9922	None
Zfp263	Xaf1	0.88519	50.48	0.479	rgb(222,125,126)	1.9922	None
Zfp467	Sh3bp1	0.88519	50.48	0.478	rgb(222,126,127)	1.9922	2,2
Zfx	Mapk14	0.88519	50.48	0.48	rgb(222,125,126)	1.9922	None
Zscan10	Bpnt1	0.88519	50.48	0.476	rgb(222,126,127)	1.9922	None
Zscan10	Srpk1	0.88519	50.48	0.48	rgb(222,125,126)	1.9922	None
Akna	Cyp11a1	-0.88519	50.48	-4.8E-01	rgb(113,153,235)	1.9922	2,2
Atmin	Pafah1b3	0.88519	50.48	0.484	rgb(222,124,125)	1.9922	2,2
Casz1	Kcnq2	0.88519	50.48	0.483	rgb(222,125,126)	1.9922	2,2
Csrnp1	1110057K04Rik	-0.88519	50.48	-4.8E-01	rgb(113,154,235)	1.9922	2,2
Cxxc5	Mcoln3	0.88519	50.48	0.482	rgb(222,125,126)	1.9922	2,2
Dpf1	Gls2	0.88519	50.48	0.478	rgb(222,126,127)	1.9922	2,2
Dpf1	Rbfox2	0.88519	50.48	0.484	rgb(222,125,126)	1.9922	2,2
Dpf1	Tead3	0.88519	50.48	0.479	rgb(222,125,126)	1.9922	2,2
Dzip1	Ptk2	0.88519	50.48	0.483	rgb(222,125,126)	1.9922	2,2
Eea1	Slc29a3	0.88519	50.48	0.483	rgb(222,125,126)	1.9922	2,2
Fbxl19	Cd96	-0.88519	50.48	-4.8E-01	rgb(114,154,235)	1.9922	2,2
Foxp1	Gnpda1	-0.88519	50.48	-4.8E-01	rgb(113,154,235)	1.9922	2,2
Hmgb3	Nostrin	0.88519	50.48	0.478	rgb(222,126,127)	1.9922	2,2
Jazf1	Krt17	0.88519	50.48	0.479	rgb(222,126,126)	1.9922	2,2
Mtf2	Yy2	0.88519	50.48	0.477	rgb(222,126,127)	1.9922	2,2
Nacc2	Fgfr1	0.88519	50.48	0.483	rgb(222,125,126)	1.9922	2,2
Satb1	Myo1e	-0.88519	50.48	-4.8E-01	rgb(113,154,235)	1.9922	2,2
Sp6	Sema4a	0.88519	50.48	0.478	rgb(222,126,127)	1.9922	2,2
Tal2	Fbn2	0.88519	50.48	0.479	rgb(222,125,126)	1.9922	2,2
Zbed6	Zfp445	0.88519	50.48	0.477	rgb(222,126,127)	1.9922	2,2
Zbtb17	Cisd3	-0.88519	50.48	-4.8E-01	rgb(112,153,235)	1.9922	2,2
Zeb2	Mtss1	-0.88519	50.48	-4.8E-01	rgb(112,153,235)	1.9922	2,2
Zfp329	A230072C01Rik	0.88519	50.48	0.483	rgb(222,125,126)	1.9922	2,2
Zfp385a	Pltp	0.88519	50.48	0.485	rgb(222,124,125)	1.9922	2,2
Zfp385a	Plxna1	0.88519	50.48	0.477	rgb(222,126,127)	1.9922	2,2
Zfp395	Stc2	0.88519	50.48	0.484	rgb(222,125,126)	1.9922	2,2
Zfp513	Bbs5	-0.88519	50.48	-4.8E-01	rgb(112,153,235)	1.9922	2,2
Zfp606	Tm9sf4	-0.88519	50.48	-4.8E-01	rgb(113,154,235)	1.9922	2,2
Zfp629	Tmem136	0.88519	50.48	0.478	rgb(222,126,127)	1.9922	2,2
Zfp668	Dcakd	0.88519	50.48	0.479	rgb(222,126,127)	1.9922	2,2
Zfp704	Lingo1	0.88519	50.48	0.48	rgb(222,125,126)	1.9922	2,2
Zfp719	Srpk1	-0.88519	50.48	-4.8E-01	rgb(112,153,235)	1.9922	2,2
Zfp768	Nrn1	0.88519	50.48	0.476	rgb(222,126,127)	1.9922	2,2
Zfp777	Zc3h7b	0.88519	50.48	0.48	rgb(222,125,126)	1.9922	2,2
Zfp93	6530402F18Rik	0.88519	50.48	0.481	rgb(222,125,126)	1.9922	2,2
Foxp1	Pdcd1lg2	0.88519	50.48	0.724	rgb(225, 79, 80)	1.9922	2,2
Foxp1	Rapgef5	0.88519	50.48	0.724	rgb(225, 79, 80)	1.9922	2,2
Foxp2	Pdcd1lg2	0.88519	50.48	0.724	rgb(225, 79, 80)	1.9922	2,2
Foxp2	Rapgef5	0.88519	50.48	0.724	rgb(225, 79, 80)	1.9922	2,2
Foxp4	Pdcd1lg2	0.88519	50.48	0.724	rgb(225, 79, 80)	1.9922	2,2
Foxp4	Rapgef5	0.88519	50.48	0.724	rgb(225, 79, 80)	1.9922	2,2
Hmga1	Atxn1	0.88519	50.48	0.724	rgb(225, 79, 80)	1.9922	None
Lyl1	Slc39a14	0.88519	50.48	0.724	rgb(225, 79, 80)	1.9922	None
Tal2	Slc39a14	0.88519	50.48	0.724	rgb(225, 79, 80)	1.9922	None
Nr1h2	Mmd	0.88519	50.48	0.724	rgb(225, 79, 80)	1.9922	None
Zfp369	Ncam1	0.88519	50.48	0.724	rgb(225, 79, 80)	1.9922	2,2
Arid3a	Ptpn4	0.88191	50.47	0.468	rgb(222,128,129)	1.992	None
Arid5a	Themis	0.88191	50.47	0.465	rgb(222,128,129)	1.992	2,2
Arnt2	Lgr4	0.88191	50.47	0.47	rgb(222,127,128)	1.992	None
Ascl2	Dpm3	-0.88191	50.47	-4.7E-01	rgb(116,155,235)	1.992	2,2
Bach1	Lair1	-0.88191	50.47	-4.7E-01	rgb(116,156,235)	1.992	2,2
Batf3	Pak1	0.88191	50.47	0.471	rgb(222,127,128)	1.992	None
Bbx	Ppfibp1	0.88191	50.47	0.47	rgb(222,127,128)	1.992	None
Bcl6	Rapsn	0.88191	50.47	0.469	rgb(222,127,128)	1.992	None
Bhlhe40	Art2a-ps	0.88191	50.47	0.473	rgb(222,127,128)	1.992	None
Cebpb	Hif1a	-0.88191	50.47	-4.7E-01	rgb(115,155,235)	1.992	None
Cebpg	Bmp2	-0.88191	50.47	-4.7E-01	rgb(115,155,235)	1.992	2,2
Cic	Il17a	0.88191	50.47	0.475	rgb(222,126,127)	1.992	None
Clock	Nr4a1	0.88191	50.47	0.465	rgb(222,128,129)	1.992	2,2
Clock	Tgoln1	-0.88191	50.47	-4.7E-01	rgb(116,155,235)	1.992	2,2
Creb3l1	Crip1	0.88191	50.47	0.465	rgb(222,128,129)	1.992	None
Creb3l2	Cnih3	0.88191	50.47	0.469	rgb(222,127,128)	1.992	2,2
Creb5	Myh10	0.88191	50.47	0.469	rgb(222,127,128)	1.992	None
Dmrt1	Gripap1	0.88191	50.47	0.47	rgb(222,127,128)	1.992	2,2
Dmrt1	Tjp3	0.88191	50.47	0.47	rgb(222,127,128)	1.992	2,2
E2f1	Heg1	0.88191	50.47	0.472	rgb(222,127,128)	1.992	None
E2f4	Slc4a8	0.88191	50.47	0.467	rgb(222,128,129)	1.992	None
Ebf1	Syde2	-0.88191	50.47	-4.7E-01	rgb(115,155,235)	1.992	None
Egr1	S1pr1	-0.88191	50.47	-4.7E-01	rgb(114,155,235)	1.992	None
Egr2	Notch2	-0.88191	50.47	-4.7E-01	rgb(116,155,235)	1.992	2,2
Egr2	Rgmb	0.88191	50.47	0.473	rgb(222,127,128)	1.992	None
Ets1	Fam129b	0.88191	50.47	0.472	rgb(222,127,128)	1.992	None
Etv5	Pfas	0.88191	50.47	0.468	rgb(222,128,129)	1.992	None
Fli1	Sbno2	0.88191	50.47	0.467	rgb(222,128,129)	1.992	None
Fos	Klf4	0.88191	50.47	0.466	rgb(222,128,129)	1.992	None
Fosl1	Cs	0.88191	50.47	0.47	rgb(222,127,128)	1.992	None
Fosl1	Sorl1	0.88191	50.47	0.471	rgb(222,127,128)	1.992	None
Foxa1	Emb	0.88191	50.47	0.466	rgb(222,128,129)	1.992	None
Foxa1	Tsen2	-0.88191	50.47	-4.7E-01	rgb(116,155,235)	1.992	None
Foxc1	Pogz	0.88191	50.47	0.472	rgb(222,127,128)	1.992	None
Foxf2	Polr3b	0.88191	50.47	0.472	rgb(222,127,128)	1.992	None
Foxo3	Sytl1	0.88191	50.47	0.465	rgb(222,128,129)	1.992	None
Gabpa	Gpd1	0.88191	50.47	0.472	rgb(222,127,128)	1.992	None
Gata3	Cyr61	-0.88191	50.47	-4.7E-01	rgb(116,156,235)	1.992	2,2
Hbp1	Clcnkb	0.88191	50.47	0.471	rgb(222,127,128)	1.992	2,2
Hhex	Rxra	0.88191	50.47	0.467	rgb(222,128,129)	1.992	2,2
Hic1	Wdr63	0.88191	50.47	0.466	rgb(222,128,129)	1.992	None
Hif1a	Agl	0.88191	50.47	0.467	rgb(222,128,129)	1.992	2,2
Hif1a	Galk1	0.88191	50.47	0.473	rgb(222,127,128)	1.992	2,2
Hif1a	Itga7	0.88191	50.47	0.472	rgb(222,127,128)	1.992	2,2
Hif1a	Rnf217	0.88191	50.47	0.466	rgb(222,128,129)	1.992	2,2
Hif3a	P2rx7	-0.88191	50.47	-4.7E-01	rgb(115,155,235)	1.992	2,2
Hlx	Rpl24	0.88191	50.47	0.471	rgb(222,127,128)	1.992	None
Homez	Mcoln3	0.88191	50.47	0.474	rgb(222,126,127)	1.992	2,2
Hsf1	B430319G15Rik	0.88191	50.47	0.474	rgb(222,126,127)	1.992	None
Hsf1	Prkrir	0.88191	50.47	0.471	rgb(222,127,128)	1.992	None
Hsf2	4930506M07Rik	0.88191	50.47	0.474	rgb(222,126,127)	1.992	2,2
Hsf2	Cul9	-0.88191	50.47	-4.7E-01	rgb(115,155,235)	1.992	2,2
Ikzf5	Socs2	-0.88191	50.47	-4.7E-01	rgb(115,155,235)	1.992	2,2
Irf4	Slfn2	0.88191	50.47	0.472	rgb(222,127,128)	1.992	None
Irf5	Litaf	0.88191	50.47	0.475	rgb(222,126,127)	1.992	None
Irf9	Irf7	0.88191	50.47	0.47	rgb(222,127,128)	1.992	2,2
Klf4	Acvrl1	0.88191	50.47	0.465	rgb(222,128,129)	1.992	None
Klf4	Slc19a2	-0.88191	50.47	-4.7E-01	rgb(115,155,235)	1.992	None
Klf4	Socs3	0.88191	50.47	0.469	rgb(222,127,128)	1.992	None
Klf8	Sco1	0.88191	50.47	0.467	rgb(222,128,129)	1.992	None
Lcor	S100a13	0.88191	50.47	0.466	rgb(222,128,129)	1.992	None
Lef1	Endod1	0.88191	50.47	0.474	rgb(222,127,127)	1.992	None
Lin54	Anln	0.88191	50.47	0.469	rgb(222,127,128)	1.992	None
Lin54	Nedd4	0.88191	50.47	0.475	rgb(222,126,127)	1.992	None
Maff	Narf	-0.88191	50.47	-4.7E-01	rgb(115,155,235)	1.992	None
Mlxipl	Serpine1	-0.88191	50.47	-4.7E-01	rgb(116,155,235)	1.992	2,2
Msx2	Aspn	0.88191	50.47	0.468	rgb(222,128,129)	1.992	None
Mxi1	Stk4	-0.88191	50.47	-4.7E-01	rgb(115,155,235)	1.992	None
Myc	Pdp2	0.88191	50.47	0.474	rgb(222,127,127)	1.992	None
Myc	Wscd2	-0.88191	50.47	-4.7E-01	rgb(115,155,235)	1.992	2,2
Nfat5	Cdc25b	0.88191	50.47	0.468	rgb(222,128,128)	1.992	2,2
Nfat5	Serpinb11	0.88191	50.47	0.469	rgb(222,128,128)	1.992	2,2
Nfia	Rel	0.88191	50.47	0.47	rgb(222,127,128)	1.992	None
Nkx1-2	Atcay	0.88191	50.47	0.468	rgb(222,128,128)	1.992	2,2
Nkx3-1	Cxcr6	0.88191	50.47	0.472	rgb(222,127,128)	1.992	None
Nr1d1	Osbpl2	0.88191	50.47	0.47	rgb(222,127,128)	1.992	None
Nr3c1	Adssl1	-0.88191	50.47	-4.7E-01	rgb(116,155,235)	1.992	None
Nr3c2	Ero1l	0.88191	50.47	0.469	rgb(222,127,128)	1.992	None
Nr4a2	Lactb	0.88191	50.47	0.471	rgb(222,127,128)	1.992	None
Ovol1	Pyhin1	0.88191	50.47	0.47	rgb(222,127,128)	1.992	None
Patz1	Hbs1l	-0.88191	50.47	-4.7E-01	rgb(114,155,235)	1.992	None
Plagl2	Cd96	0.88191	50.47	0.471	rgb(222,127,128)	1.992	None
Plagl2	Gpm6b	-0.88191	50.47	-4.7E-01	rgb(115,155,235)	1.992	2,2
Pou6f1	Dcp2	-0.88191	50.47	-4.7E-01	rgb(116,156,235)	1.992	None
Ppard	Smad3	0.88191	50.47	0.469	rgb(222,127,128)	1.992	None
Prdm1	Rab21	0.88191	50.47	0.466	rgb(222,128,129)	1.992	None
Rarg	Spred3	0.88191	50.47	0.47	rgb(222,127,128)	1.992	None
Rela	Sgk1	-0.88191	50.47	-4.7E-01	rgb(114,155,235)	1.992	None
Relb	Ier3	0.88191	50.47	0.473	rgb(222,127,128)	1.992	None
Rfx2	Tlcd2	0.88191	50.47	0.467	rgb(222,128,129)	1.992	None
Rora	Arsb	0.88191	50.47	0.468	rgb(222,128,129)	1.992	None
Rorc	Sirt2	0.88191	50.47	0.471	rgb(222,127,128)	1.992	None
Rreb1	Dpf1	-0.88191	50.47	-4.7E-01	rgb(116,155,235)	1.992	None
Rreb1	Eci2	-0.88191	50.47	-4.7E-01	rgb(114,155,235)	1.992	None
Rreb1	Tsc1	0.88191	50.47	0.474	rgb(222,127,127)	1.992	None
Sall4	Fads3	-0.88191	50.47	-4.7E-01	rgb(114,154,235)	1.992	2,2
Sall4	Tgfbr1	0.88191	50.47	0.474	rgb(222,126,127)	1.992	2,2
Six5	Gramd1b	0.88191	50.47	0.474	rgb(222,127,127)	1.992	None
Smad3	Aqp3	0.88191	50.47	0.47	rgb(222,127,128)	1.992	2,2
Smad3	Golm1	0.88191	50.47	0.466	rgb(222,128,129)	1.992	None
Smad3	Ss18	0.88191	50.47	0.466	rgb(222,128,129)	1.992	None
Sox13	Il23r	0.88191	50.47	0.471	rgb(222,127,128)	1.992	None
Sox4	Sytl2	0.88191	50.47	0.469	rgb(222,127,128)	1.992	None
Sox6	Abca5	0.88191	50.47	0.466	rgb(222,128,129)	1.992	None
Sp2	Auh	0.88191	50.47	0.469	rgb(222,127,128)	1.992	None
Sp2	Galk1	0.88191	50.47	0.465	rgb(222,128,129)	1.992	None
Sp2	Nfil3	0.88191	50.47	0.47	rgb(222,127,128)	1.992	None
Sp3	Kcnc3	0.88191	50.47	0.474	rgb(222,126,127)	1.992	None
Sp3	Nudt8	0.88191	50.47	0.468	rgb(222,128,128)	1.992	None
Sp4	Bhlha15	0.88191	50.47	0.466	rgb(222,128,129)	1.992	2,2
Srebf2	Cbln3	0.88191	50.47	0.466	rgb(222,128,129)	1.992	None
Stat1	Pxn	0.88191	50.47	0.471	rgb(222,127,128)	1.992	None
Stat2	Il15ra	0.88191	50.47	0.469	rgb(222,128,128)	1.992	2,2
Stat3	Clic1	0.88191	50.47	0.471	rgb(222,127,128)	1.992	None
Stat3	Reps1	-0.88191	50.47	-4.7E-01	rgb(116,155,235)	1.992	2,2
Stat3	Tnip2	0.88191	50.47	0.47	rgb(222,127,128)	1.992	None
Stat3	Ubash3a	-0.88191	50.47	-4.7E-01	rgb(114,155,235)	1.992	None
Stat4	Eps8	0.88191	50.47	0.474	rgb(222,126,127)	1.992	None
Stat4	Gart	-0.88191	50.47	-4.7E-01	rgb(116,155,235)	1.992	None
Stat4	Nfe2l2	0.88191	50.47	0.468	rgb(222,128,128)	1.992	None
Stat4	Sntb1	-0.88191	50.47	-4.7E-01	rgb(115,155,235)	1.992	None
Tcf7l2	Pdcd1lg2	-0.88191	50.47	-4.7E-01	rgb(116,155,235)	1.992	None
Tef	Gatm	0.88191	50.47	0.473	rgb(222,127,128)	1.992	2,2
Trp53	Fas	0.88191	50.47	0.47	rgb(222,127,128)	1.992	None
Trp53	Pard3b	0.88191	50.47	0.471	rgb(222,127,128)	1.992	None
Twist1	Itgb1	-0.88191	50.47	-4.7E-01	rgb(116,155,235)	1.992	2,2
Vax2	Serpinb1a	0.88191	50.47	0.467	rgb(222,128,129)	1.992	2,2
Vdr	Sdcbp2	0.88191	50.47	0.471	rgb(222,127,128)	1.992	None
Xbp1	Stab1	-0.88191	50.47	-4.7E-01	rgb(115,155,235)	1.992	None
Zbtb33	9030617O03Rik	-0.88191	50.47	-4.7E-01	rgb(116,155,235)	1.992	None
Zbtb33	Fbxo30	0.88191	50.47	0.474	rgb(222,126,127)	1.992	None
Zbtb7b	Rhoc	-0.88191	50.47	-4.7E-01	rgb(115,155,235)	1.992	None
Zeb1	Avpr1a	0.88191	50.47	0.472	rgb(222,127,128)	1.992	None
Zfhx3	Tmbim1	0.88191	50.47	0.475	rgb(222,126,127)	1.992	None
Zfp202	Fut7	0.88191	50.47	0.47	rgb(222,127,128)	1.992	2,2
Zfp219	Gls2	-0.88191	50.47	-4.7E-01	rgb(114,155,235)	1.992	None
Zfp281	Fam20a	0.88191	50.47	0.468	rgb(222,128,128)	1.992	None
Zfp281	Plxnc1	-0.88191	50.47	-4.7E-01	rgb(115,155,235)	1.992	None
Zfp281	Slc18a1	0.88191	50.47	0.468	rgb(222,128,129)	1.992	None
Zfp467	Notch2	0.88191	50.47	0.47	rgb(222,127,128)	1.992	2,2
Zfp711	P2ry1	0.88191	50.47	0.475	rgb(222,126,127)	1.992	2,2
Zic2	Dixdc1	0.88191	50.47	0.466	rgb(222,128,129)	1.992	None
Zscan10	Exosc8	0.88191	50.47	0.467	rgb(222,128,129)	1.992	None
C030039L03Rik	Muc2	0.88191	50.47	0.465	rgb(222,128,129)	1.992	2,2
Cxxc5	Lypd6b	0.88191	50.47	0.468	rgb(222,128,128)	1.992	2,2
Drap1	Ly6k	0.88191	50.47	0.469	rgb(222,127,128)	1.992	2,2
Gm5595	Pgam1	0.88191	50.47	0.47	rgb(222,127,128)	1.992	2,2
Hes6	Rad52	0.88191	50.47	0.473	rgb(222,127,128)	1.992	2,2
Hmgb3	Lrrn3	0.88191	50.47	0.465	rgb(222,128,129)	1.992	2,2
Jazf1	Mid2	0.88191	50.47	0.474	rgb(222,127,127)	1.992	2,2
Klf11	Gusb	-0.88191	50.47	-4.7E-01	rgb(116,155,235)	1.992	2,2
L3mbtl3	Ypel2	0.88191	50.47	0.47	rgb(222,127,128)	1.992	2,2
Lyl1	Gpnmb	0.88191	50.47	0.466	rgb(222,128,129)	1.992	2,2
Ncoa1	Kctd17	0.88191	50.47	0.47	rgb(222,127,128)	1.992	2,2
Ovol2	Synm	0.88191	50.47	0.465	rgb(222,128,129)	1.992	2,2
Scmh1	Lama5	-0.88191	50.47	-4.7E-01	rgb(116,156,235)	1.992	2,2
Terf1	Cdc25b	0.88191	50.47	0.467	rgb(222,128,129)	1.992	2,2
Thap3	Snx19	-0.88191	50.47	-4.7E-01	rgb(114,155,235)	1.992	2,2
Tigd2	Marcks	0.88191	50.47	0.474	rgb(222,127,127)	1.992	2,2
Zbtb10	Rtp4	0.88191	50.47	0.472	rgb(222,127,128)	1.992	2,2
Zbtb46	C2cd4b	0.88191	50.47	0.467	rgb(222,128,129)	1.992	2,2
Zbtb46	Gpr34	0.88191	50.47	0.467	rgb(222,128,129)	1.992	2,2
Zeb2	Sytl3	0.88191	50.47	0.474	rgb(222,127,127)	1.992	2,2
Zfp26	Nucks1	0.88191	50.47	0.471	rgb(222,127,128)	1.992	2,2
Zfp335	Krtcap2	-0.88191	50.47	-4.7E-01	rgb(114,155,235)	1.992	2,2
Zfp365	Eda2r	0.88191	50.47	0.467	rgb(222,128,129)	1.992	2,2
Zfp395	Tmem176b	-0.88191	50.47	-4.7E-01	rgb(115,155,235)	1.992	2,2
Zfp513	Mboat2	-0.88191	50.47	-4.7E-01	rgb(116,155,235)	1.992	2,2
Zfp534	Fam196a	0.88191	50.47	0.474	rgb(222,126,127)	1.992	2,2
Zfp536	Rpl10a	0.88191	50.47	0.47	rgb(222,127,128)	1.992	2,2
Zfp651	Gpx3	0.88191	50.47	0.467	rgb(222,128,129)	1.992	2,2
Zfp651	Jag2	0.88191	50.47	0.474	rgb(222,127,127)	1.992	2,2
Zfp667	Myb	-0.88191	50.47	-4.7E-01	rgb(116,155,235)	1.992	2,2
Zfp668	Wee1	0.88191	50.47	0.475	rgb(222,126,127)	1.992	2,2
Zfp790	Cebpg	0.88191	50.47	0.47	rgb(222,127,128)	1.992	2,2
Zfp827	Tmod1	0.88191	50.47	0.468	rgb(222,128,128)	1.992	2,2
Zfp831	Sspo	0.88191	50.47	0.474	rgb(222,126,127)	1.992	2,2
Zfp948	Sepp1	-0.88191	50.47	-4.7E-01	rgb(115,155,235)	1.992	2,2
Zfp956	Ankrd23	0.88191	50.47	0.466	rgb(222,128,129)	1.992	2,2
Zfp960	Emp1	0.88191	50.47	0.474	rgb(222,126,127)	1.992	2,2
Zhx2	Zfp704	0.88191	50.47	0.465	rgb(222,128,129)	1.992	2,2
Lyl1	Lrch1	0.88191	50.47	0.724	rgb(225, 79, 80)	1.992	None
Tal2	Lrch1	0.88191	50.47	0.724	rgb(225, 79, 80)	1.992	None
Mesp2	Ppp3cc	0.88191	50.47	0.724	rgb(225, 79, 80)	1.992	None
Sp6	Lactb	0.88191	50.47	0.724	rgb(225, 79, 80)	1.992	None
Sp9	Gm12942	0.88191	50.47	0.724	rgb(225, 79, 80)	1.992	None
Ahr	Cd274	-0.87863	50.46	-4.6E-01	rgb(118,157,234)	1.9918	2,2
Ar	Cacna1c	0.87863	50.46	0.459	rgb(222,129,130)	1.9918	None
Arid3a	Anxa3	0.87863	50.46	0.459	rgb(222,129,130)	1.9918	None
Arid3a	Dock11	0.87863	50.46	0.456	rgb(222,130,131)	1.9918	None
Ascl2	Cd226	0.87863	50.46	0.462	rgb(222,129,130)	1.9918	None
Atf2	Dyx1c1	0.87863	50.46	0.46	rgb(222,129,130)	1.9918	2,2
Atf3	Fbxw2	0.87863	50.46	0.46	rgb(222,129,130)	1.9918	None
Bach1	Trib2	-0.87863	50.46	-4.6E-01	rgb(117,156,235)	1.9918	2,2
Batf	Gigyf2	-0.87863	50.46	-4.6E-01	rgb(116,156,235)	1.9918	None
Batf	Slc25a45	-0.87863	50.46	-4.6E-01	rgb(118,157,234)	1.9918	None
Bcl11b	Cpne6	-0.87863	50.46	-4.6E-01	rgb(116,156,235)	1.9918	2,2
Bcl6	Gabbr1	0.87863	50.46	0.456	rgb(222,130,131)	1.9918	None
Bcl6	Mta3	0.87863	50.46	0.463	rgb(222,129,130)	1.9918	None
Bhlhe40	Cd86	0.87863	50.46	0.464	rgb(222,128,129)	1.9918	None
Cenpb	Chl1	0.87863	50.46	0.457	rgb(222,130,131)	1.9918	None
Cenpb	Itgb5	0.87863	50.46	0.464	rgb(222,128,129)	1.9918	2,2
Creb3l2	Wwc1	0.87863	50.46	0.459	rgb(222,129,130)	1.9918	None
E2f1	Mir343	0.87863	50.46	0.461	rgb(222,129,130)	1.9918	None
E2f1	Ptprs	0.87863	50.46	0.462	rgb(222,129,130)	1.9918	None
E2f1	Synj1	0.87863	50.46	0.464	rgb(222,128,129)	1.9918	None
E2f4	Ccnd3	0.87863	50.46	0.458	rgb(222,130,130)	1.9918	None
E2f4	Plscr3	-0.87863	50.46	-4.6E-01	rgb(117,156,235)	1.9918	None
Egr1	Iqsec2	0.87863	50.46	0.455	rgb(222,130,131)	1.9918	None
Egr1	Tpm1	0.87863	50.46	0.461	rgb(222,129,130)	1.9918	None
Egr2	Tnk2	0.87863	50.46	0.462	rgb(222,129,130)	1.9918	None
Elf1	2310015A10Rik	0.87863	50.46	0.464	rgb(222,128,129)	1.9918	None
Elf1	Ifnar1	0.87863	50.46	0.46	rgb(222,129,130)	1.9918	None
Elf1	Zcwpw1	0.87863	50.46	0.459	rgb(222,129,130)	1.9918	None
Elk4	Rcsd1	-0.87863	50.46	-4.6E-01	rgb(117,156,234)	1.9918	None
Eomes	Wisp1	0.87863	50.46	0.464	rgb(222,128,129)	1.9918	None
Esrra	Plxdc2	0.87863	50.46	0.462	rgb(222,129,130)	1.9918	None
Ets1	Hist2h2bb	-0.87863	50.46	-4.6E-01	rgb(117,156,234)	1.9918	None
Ets1	Hist2h4	-0.87863	50.46	-4.6E-01	rgb(116,156,235)	1.9918	None
Ets1	Ttc16	0.87863	50.46	0.464	rgb(222,128,129)	1.9918	None
Etv2	Dhrs4	0.87863	50.46	0.46	rgb(222,129,130)	1.9918	2,2
Etv5	Urb1	0.87863	50.46	0.464	rgb(222,128,129)	1.9918	None
Fosl1	Fbxo11	-0.87863	50.46	-4.6E-01	rgb(116,156,235)	1.9918	None
Fosl1	Pik3ip1	0.87863	50.46	0.458	rgb(222,130,130)	1.9918	None
Foxa1	Rassf3	0.87863	50.46	0.456	rgb(222,130,131)	1.9918	None
Foxj1	Traf3	-0.87863	50.46	-4.6E-01	rgb(118,157,234)	1.9918	None
Foxn2	Spef2	0.87863	50.46	0.46	rgb(222,129,130)	1.9918	None
Foxq1	Abhd2	0.87863	50.46	0.463	rgb(222,128,129)	1.9918	None
Gata3	Srpk1	0.87863	50.46	0.457	rgb(222,130,131)	1.9918	None
Gfi1	Pdpn	0.87863	50.46	0.457	rgb(222,130,131)	1.9918	None
Gli1	Pcgf1	0.87863	50.46	0.456	rgb(222,130,131)	1.9918	None
Hbp1	Ehbp1l1	-0.87863	50.46	-4.6E-01	rgb(116,156,235)	1.9918	None
Hes1	Cd47	-0.87863	50.46	-4.6E-01	rgb(118,157,234)	1.9918	None
Hey1	Fam46c	0.87863	50.46	0.46	rgb(222,129,130)	1.9918	None
Hey1	Sfmbt1	0.87863	50.46	0.455	rgb(222,130,131)	1.9918	None
Hif1a	Capn5	0.87863	50.46	0.465	rgb(222,128,129)	1.9918	2,2
Hif1a	Cyp2s1	0.87863	50.46	0.462	rgb(222,129,130)	1.9918	2,2
Hif1a	Mex3d	0.87863	50.46	0.46	rgb(222,129,130)	1.9918	2,2
Hif1a	Rab33a	0.87863	50.46	0.457	rgb(222,130,131)	1.9918	2,2
Hif1a	Rasl12	0.87863	50.46	0.465	rgb(222,128,129)	1.9918	2,2
Hif1a	Tpd52	0.87863	50.46	0.464	rgb(222,128,129)	1.9918	2,2
Hif1a	Whamm	0.87863	50.46	0.463	rgb(222,129,129)	1.9918	2,2
Hlx	Egln3	0.87863	50.46	0.457	rgb(222,130,131)	1.9918	None
Hsf1	Il17f	0.87863	50.46	0.456	rgb(222,130,131)	1.9918	None
Ikzf2	Hist2h4	0.87863	50.46	0.459	rgb(222,129,130)	1.9918	None
Irf2	Nrip3	0.87863	50.46	0.465	rgb(222,128,129)	1.9918	None
Irf4	Adrb2	0.87863	50.46	0.456	rgb(222,130,131)	1.9918	None
Irf4	Rsad2	0.87863	50.46	0.462	rgb(222,129,130)	1.9918	None
Jun	Fam129b	0.87863	50.46	0.459	rgb(222,129,130)	1.9918	None
Jund	Alpk1	0.87863	50.46	0.462	rgb(222,129,130)	1.9918	None
Jund	Figf	0.87863	50.46	0.457	rgb(222,130,131)	1.9918	None
Jund	Tspan3	0.87863	50.46	0.458	rgb(222,130,130)	1.9918	None
Kdm2b	Cebpg	0.87863	50.46	0.462	rgb(222,129,130)	1.9918	2,2
Klf4	Anxa4	0.87863	50.46	0.457	rgb(222,130,131)	1.9918	None
Klf4	Cebpg	0.87863	50.46	0.462	rgb(222,129,130)	1.9918	None
Klf4	Pkp3	0.87863	50.46	0.461	rgb(222,129,130)	1.9918	None
Klf4	Tmem205	0.87863	50.46	0.455	rgb(222,130,131)	1.9918	None
Klf7	Zfp346	-0.87863	50.46	-4.6E-01	rgb(118,157,234)	1.9918	None
Lhx2	Il1r1	0.87863	50.46	0.463	rgb(222,129,130)	1.9918	None
Lhx5	Nrp1	0.87863	50.46	0.457	rgb(222,130,131)	1.9918	None
Lin54	Cxcl5	0.87863	50.46	0.461	rgb(222,129,130)	1.9918	2,2
Maf	Trim9	0.87863	50.46	0.456	rgb(222,130,131)	1.9918	2,2
Meis3	Pkp4	0.87863	50.46	0.457	rgb(222,130,131)	1.9918	None
Mitf	Chm	0.87863	50.46	0.464	rgb(222,128,129)	1.9918	None
Mitf	Gigyf2	0.87863	50.46	0.464	rgb(222,128,129)	1.9918	None
Mitf	Tmem55b	0.87863	50.46	0.46	rgb(222,129,130)	1.9918	None
Msc	Ccr8	0.87863	50.46	0.456	rgb(222,130,131)	1.9918	2,2
Myb	Pmepa1	0.87863	50.46	0.456	rgb(222,130,131)	1.9918	None
Mybl1	Slc43a2	0.87863	50.46	0.461	rgb(222,129,130)	1.9918	2,2
Myc	Gigyf2	0.87863	50.46	0.456	rgb(222,130,131)	1.9918	None
Myc	Hk2	0.87863	50.46	0.464	rgb(222,128,129)	1.9918	None
Myc	Plagl1	0.87863	50.46	0.463	rgb(222,129,129)	1.9918	None
Nfe2	Mtss1	0.87863	50.46	0.465	rgb(222,128,129)	1.9918	None
Nfe2	Tulp3	0.87863	50.46	0.456	rgb(222,130,131)	1.9918	None
Nfil3	Sfmbt1	0.87863	50.46	0.465	rgb(222,128,129)	1.9918	2,2
Nfkb2	Fam129c	0.87863	50.46	0.456	rgb(222,130,131)	1.9918	2,2
Nhlh1	Tsc22d3	0.87863	50.46	0.456	rgb(222,130,131)	1.9918	None
Nkx1-2	Alcam	0.87863	50.46	0.462	rgb(222,129,130)	1.9918	None
Nkx1-2	Foxp4	0.87863	50.46	0.462	rgb(222,129,130)	1.9918	2,2
Nkx3-1	Ccl20	0.87863	50.46	0.465	rgb(222,128,129)	1.9918	None
Npas4	Lingo3	0.87863	50.46	0.465	rgb(222,128,129)	1.9918	2,2
Nr2f1	Dgat1	0.87863	50.46	0.456	rgb(222,130,131)	1.9918	None
Nr2f6	Fam3c	-0.87863	50.46	-4.6E-01	rgb(117,156,235)	1.9918	None
Nr3c1	Eif4ebp1	-0.87863	50.46	-4.6E-01	rgb(118,157,234)	1.9918	None
Nr3c1	Kif5c	0.87863	50.46	0.461	rgb(222,129,130)	1.9918	None
Nr4a2	Gpr146	0.87863	50.46	0.465	rgb(222,128,129)	1.9918	None
Nr4a2	Gpr65	0.87863	50.46	0.457	rgb(222,130,131)	1.9918	None
Osr2	Qtrtd1	0.87863	50.46	0.462	rgb(222,129,130)	1.9918	2,2
Pknox1	Dusp9	-0.87863	50.46	-4.6E-01	rgb(118,157,234)	1.9918	2,2
Plagl2	Slco3a1	0.87863	50.46	0.462	rgb(222,129,130)	1.9918	None
Pou2f2	Dok4	0.87863	50.46	0.46	rgb(222,129,130)	1.9918	None
Ppara	Igsf9	-0.87863	50.46	-4.6E-01	rgb(117,156,234)	1.9918	None
Prrx1	4930417O13Rik	0.87863	50.46	0.46	rgb(222,129,130)	1.9918	None
Rel	Lgals3bp	0.87863	50.46	0.458	rgb(222,130,130)	1.9918	2,2
Rela	Il7r	0.87863	50.46	0.462	rgb(222,129,130)	1.9918	None
Rest	Psme2	0.87863	50.46	0.46	rgb(222,129,130)	1.9918	None
Rfx1	Arhgap17	0.87863	50.46	0.461	rgb(222,129,130)	1.9918	None
Rfx3	Cdh17	0.87863	50.46	0.462	rgb(222,129,130)	1.9918	None
Rora	Padi2	0.87863	50.46	0.455	rgb(222,130,131)	1.9918	None
Rora	Stk4	-0.87863	50.46	-4.6E-01	rgb(116,156,235)	1.9918	2,2
Rreb1	Mesdc1	0.87863	50.46	0.456	rgb(222,130,131)	1.9918	None
Rxra	Gdf15	0.87863	50.46	0.462	rgb(222,129,130)	1.9918	None
Sall4	Fasl	-0.87863	50.46	-4.6E-01	rgb(118,157,234)	1.9918	2,2
Sall4	Sema4d	0.87863	50.46	0.456	rgb(222,130,131)	1.9918	2,2
Smad3	Acsbg1	0.87863	50.46	0.459	rgb(222,129,130)	1.9918	2,2
Smad3	Ankrd55	0.87863	50.46	0.46	rgb(222,129,130)	1.9918	2,2
Smad3	Dst	0.87863	50.46	0.462	rgb(222,129,130)	1.9918	None
Sox13	Fgl2	-0.87863	50.46	-4.6E-01	rgb(118,157,234)	1.9918	2,2
Sox13	Gpr83	-0.87863	50.46	-4.6E-01	rgb(117,156,234)	1.9918	2,2
Sox13	Plekhf2	-0.87863	50.46	-4.6E-01	rgb(116,156,235)	1.9918	2,2
Sox4	Zhx2	0.87863	50.46	0.462	rgb(222,129,130)	1.9918	None
Sox5	Bcl2	-0.87863	50.46	-4.6E-01	rgb(117,156,234)	1.9918	None
Sox6	Tapbpl	0.87863	50.46	0.463	rgb(222,128,129)	1.9918	None
Sp2	Cisd3	0.87863	50.46	0.456	rgb(222,130,131)	1.9918	None
Sp2	Cst3	0.87863	50.46	0.457	rgb(222,130,131)	1.9918	None
Sp2	Grn	0.87863	50.46	0.46	rgb(222,129,130)	1.9918	None
Sp2	Hspb11	0.87863	50.46	0.456	rgb(222,130,131)	1.9918	None
Sp2	Sra1	0.87863	50.46	0.455	rgb(222,130,131)	1.9918	None
Sp3	Hist1h1e	-0.87863	50.46	-4.6E-01	rgb(117,156,235)	1.9918	None
Sp3	Itpka	0.87863	50.46	0.464	rgb(222,128,129)	1.9918	None
Sp3	Mboat2	0.87863	50.46	0.462	rgb(222,129,130)	1.9918	None
Sp3	Nfil3	0.87863	50.46	0.46	rgb(222,129,130)	1.9918	None
Sp3	Nphp3	0.87863	50.46	0.465	rgb(222,128,129)	1.9918	None
Sp3	Plekho2	0.87863	50.46	0.456	rgb(222,130,131)	1.9918	None
Sp3	Rnf19b	0.87863	50.46	0.461	rgb(222,129,130)	1.9918	None
Sp3	Zfp473	0.87863	50.46	0.46	rgb(222,129,130)	1.9918	None
Sp4	Btbd11	0.87863	50.46	0.46	rgb(222,129,130)	1.9918	None
Srebf1	Ift57	0.87863	50.46	0.461	rgb(222,129,130)	1.9918	None
Stat1	Alpk2	0.87863	50.46	0.46	rgb(222,129,130)	1.9918	None
Stat1	Rtp4	0.87863	50.46	0.458	rgb(222,129,130)	1.9918	2,2
Stat1	Zcwpw1	-0.87863	50.46	-4.6E-01	rgb(118,157,234)	1.9918	None
Stat3	Dock11	-0.87863	50.46	-4.6E-01	rgb(116,156,235)	1.9918	None
Stat3	Ifih1	-0.87863	50.46	-4.6E-01	rgb(117,156,235)	1.9918	None
Stat5b	4833439L19Rik	-0.87863	50.46	-4.6E-01	rgb(117,156,234)	1.9918	None
Tcf3	Spef2	-0.87863	50.46	-4.6E-01	rgb(118,157,234)	1.9918	None
Tcf7l1	Adarb1	0.87863	50.46	0.463	rgb(222,129,129)	1.9918	None
Tcf7l1	Vav2	0.87863	50.46	0.459	rgb(222,129,130)	1.9918	2,2
Tead1	Rraga	-0.87863	50.46	-4.6E-01	rgb(117,156,235)	1.9918	2,2
Thap1	Dffb	0.87863	50.46	0.463	rgb(222,129,129)	1.9918	None
Thap1	Heca	-0.87863	50.46	-4.6E-01	rgb(116,156,235)	1.9918	None
Twist1	Plekha6	0.87863	50.46	0.458	rgb(222,130,130)	1.9918	2,2
Vax2	Samd9l	-0.87863	50.46	-4.6E-01	rgb(117,156,235)	1.9918	2,2
Vdr	Ggct	-0.87863	50.46	-4.6E-01	rgb(118,157,234)	1.9918	2,2
Zbtb4	Ostf1	-0.87863	50.46	-4.6E-01	rgb(117,156,235)	1.9918	None
Zbtb6	Xkrx	0.87863	50.46	0.459	rgb(222,129,130)	1.9918	2,2
Zbtb7a	Cutc	-0.87863	50.46	-4.6E-01	rgb(118,157,234)	1.9918	None
Zbtb7a	Eid1	-0.87863	50.46	-4.6E-01	rgb(118,157,234)	1.9918	None
Zbtb7a	Plxnd1	0.87863	50.46	0.456	rgb(222,130,131)	1.9918	None
Zbtb7b	Numbl	0.87863	50.46	0.46	rgb(222,129,130)	1.9918	None
Zbtb7b	Rpp14	-0.87863	50.46	-4.6E-01	rgb(116,156,235)	1.9918	None
Zfhx3	Rab11fip1	0.87863	50.46	0.456	rgb(222,130,131)	1.9918	None
Zfp105	Cd28	0.87863	50.46	0.461	rgb(222,129,130)	1.9918	None
Zfp105	Ikzf3	0.87863	50.46	0.456	rgb(222,130,131)	1.9918	None
Zfp148	D830046C22Rik	0.87863	50.46	0.464	rgb(222,128,129)	1.9918	None
Zfp148	Muc2	0.87863	50.46	0.455	rgb(222,130,131)	1.9918	2,2
Zfp182	Rftn1	-0.87863	50.46	-4.6E-01	rgb(118,157,234)	1.9918	None
Zfp263	Bnip3	0.87863	50.46	0.465	rgb(222,128,129)	1.9918	None
Zfp652	Bcl3	0.87863	50.46	0.455	rgb(222,130,131)	1.9918	None
Zfp652	Tnip3	0.87863	50.46	0.465	rgb(222,128,129)	1.9918	None
Zfx	Casp6	-0.87863	50.46	-4.6E-01	rgb(117,156,234)	1.9918	None
Zfx	Nfkb2	0.87863	50.46	0.465	rgb(222,128,129)	1.9918	None
Zscan10	Acy1	0.87863	50.46	0.463	rgb(222,129,130)	1.9918	None
Zscan10	Samd1	0.87863	50.46	0.458	rgb(222,129,130)	1.9918	None
Aebp2	Zdhhc15	-0.87863	50.46	-4.6E-01	rgb(118,157,234)	1.9918	2,2
Akna	Cep68	0.87863	50.46	0.461	rgb(222,129,130)	1.9918	2,2
Atmin	Slc29a3	0.87863	50.46	0.46	rgb(222,129,130)	1.9918	2,2
Casz1	Prss50	0.87863	50.46	0.458	rgb(222,130,130)	1.9918	2,2
Csrnp1	Vps54	0.87863	50.46	0.457	rgb(222,130,131)	1.9918	2,2
Eea1	Vsig10	0.87863	50.46	0.458	rgb(222,130,130)	1.9918	2,2
Hmgb3	Itgb3	0.87863	50.46	0.455	rgb(222,130,131)	1.9918	2,2
Kdm5b	Gja5	-0.87863	50.46	-4.6E-01	rgb(118,157,234)	1.9918	2,2
L3mbtl3	Avpi1	-0.87863	50.46	-4.6E-01	rgb(116,156,235)	1.9918	2,2
L3mbtl3	Tlr9	0.87863	50.46	0.457	rgb(222,130,131)	1.9918	2,2
Lin28b	Neo1	0.87863	50.46	0.455	rgb(222,130,131)	1.9918	2,2
Mxd1	F730043M19Rik	0.87863	50.46	0.461	rgb(222,129,130)	1.9918	2,2
Mxd1	Igfbp4	0.87863	50.46	0.458	rgb(222,130,131)	1.9918	2,2
Ncoa1	Afap1	0.87863	50.46	0.465	rgb(222,128,129)	1.9918	2,2
Plscr1	Clic4	0.87863	50.46	0.464	rgb(222,128,129)	1.9918	2,2
Pou5f2	Itga11	0.87863	50.46	0.457	rgb(222,130,131)	1.9918	2,2
Satb1	Ppm1f	-0.87863	50.46	-4.6E-01	rgb(118,157,234)	1.9918	2,2
Tet2	Ccl9	-0.87863	50.46	-4.6E-01	rgb(116,156,235)	1.9918	2,2
Thap3	Krtcap2	0.87863	50.46	0.464	rgb(222,128,129)	1.9918	2,2
Tshz2	B4galt2	0.87863	50.46	0.455	rgb(222,130,131)	1.9918	2,2
Zbed3	Zadh2	0.87863	50.46	0.463	rgb(222,129,129)	1.9918	2,2
Zbtb17	Cln5	-0.87863	50.46	-4.6E-01	rgb(117,156,235)	1.9918	2,2
Zeb2	Eml1	0.87863	50.46	0.464	rgb(222,128,129)	1.9918	2,2
Zeb2	Tpm1	0.87863	50.46	0.464	rgb(222,128,129)	1.9918	2,2
Zfp266	Ybey	0.87863	50.46	0.456	rgb(222,130,131)	1.9918	2,2
Zfp280b	Dynll2	0.87863	50.46	0.463	rgb(222,129,130)	1.9918	2,2
Zfp280b	Itgb1	0.87863	50.46	0.465	rgb(222,128,129)	1.9918	2,2
Zfp280b	Xcr1	-0.87863	50.46	-4.6E-01	rgb(117,156,234)	1.9918	2,2
Zfp318	Fhod3	-0.87863	50.46	-4.6E-01	rgb(118,157,234)	1.9918	2,2
Zfp429	Klrd1	0.87863	50.46	0.458	rgb(222,130,130)	1.9918	2,2
Zfp462	Eda2r	0.87863	50.46	0.456	rgb(222,130,131)	1.9918	2,2
Zfp511	Cep68	-0.87863	50.46	-4.6E-01	rgb(118,157,234)	1.9918	2,2
Zfp536	Ass1	0.87863	50.46	0.462	rgb(222,129,130)	1.9918	2,2
Zfp618	Tlk1	0.87863	50.46	0.458	rgb(222,130,131)	1.9918	2,2
Zfp629	Pcyox1l	-0.87863	50.46	-4.6E-01	rgb(117,156,235)	1.9918	2,2
Zfp629	Tubb6	-0.87863	50.46	-4.6E-01	rgb(116,156,235)	1.9918	2,2
Zfp827	H2-Eb2	0.87863	50.46	0.461	rgb(222,129,130)	1.9918	2,2
Zfp9	Fam71f2	0.87863	50.46	0.462	rgb(222,129,130)	1.9918	2,2
Hmga1	Gnptab	0.87863	50.46	0.724	rgb(225, 79, 80)	1.9918	None
Hmga1	Raph1	0.87863	50.46	0.724	rgb(225, 79, 80)	1.9918	2,2
Sp9	Tjp3	0.87863	50.46	0.724	rgb(225, 79, 80)	1.9918	None
Ar	Syce2	0.87535	50.45	0.447	rgb(222,132,132)	1.9916	None
Arid3a	Acsl6	0.87535	50.45	0.453	rgb(222,130,131)	1.9916	None
Arid5a	Got1	0.87535	50.45	0.452	rgb(222,131,132)	1.9916	None
Atf3	Dusp8	0.87535	50.45	0.45	rgb(222,131,132)	1.9916	None
Atf3	Tmcc3	0.87535	50.45	0.449	rgb(222,131,132)	1.9916	None
Bach1	Zdhhc2	0.87535	50.45	0.447	rgb(222,132,133)	1.9916	2,2
Batf	Cd83	-0.87535	50.45	-4.5E-01	rgb(120,158,234)	1.9916	None
Batf	Ndst1	0.87535	50.45	0.446	rgb(222,132,133)	1.9916	None
Batf	Per3	-0.87535	50.45	-4.5E-01	rgb(119,158,234)	1.9916	None
Bbx	Akr1b8	0.87535	50.45	0.451	rgb(222,131,132)	1.9916	None
Bcl6	Cep170	0.87535	50.45	0.447	rgb(222,132,133)	1.9916	None
Bcl6	Chmp4b	-0.87535	50.45	-4.5E-01	rgb(120,158,234)	1.9916	None
Bhlhe40	Abi3	0.87535	50.45	0.446	rgb(222,132,133)	1.9916	None
Bhlhe41	Sars	0.87535	50.45	0.445	rgb(222,132,133)	1.9916	2,2
Cdc5l	Cnksr3	0.87535	50.45	0.45	rgb(222,131,132)	1.9916	None
Cebpb	Thrb	0.87535	50.45	0.454	rgb(222,130,131)	1.9916	None
Cebpg	Nfkbia	0.87535	50.45	0.45	rgb(222,131,132)	1.9916	None
Cebpg	Pde7a	-0.87535	50.45	-4.5E-01	rgb(119,157,234)	1.9916	None
Cebpg	Smad3	0.87535	50.45	0.446	rgb(222,132,133)	1.9916	None
Cenpb	Gm11992	0.87535	50.45	0.449	rgb(222,131,132)	1.9916	None
Crem	Prr7	0.87535	50.45	0.447	rgb(222,132,133)	1.9916	None
Crem	Ptger2	-0.87535	50.45	-4.5E-01	rgb(119,158,234)	1.9916	2,2
E2f1	Fam168b	0.87535	50.45	0.45	rgb(222,131,132)	1.9916	None
Egr1	Bzw2	0.87535	50.45	0.446	rgb(222,132,133)	1.9916	None
Egr1	Cetn4	0.87535	50.45	0.45	rgb(222,131,132)	1.9916	None
Egr1	Zdhhc18	-0.87535	50.45	-4.5E-01	rgb(120,158,234)	1.9916	None
Egr2	Prkca	-0.87535	50.45	-4.5E-01	rgb(120,158,234)	1.9916	None
Egr2	Smarca2	0.87535	50.45	0.454	rgb(222,130,131)	1.9916	None
Egr4	Eml1	0.87535	50.45	0.455	rgb(222,130,131)	1.9916	None
Egr4	Heg1	0.87535	50.45	0.449	rgb(222,131,132)	1.9916	None
Egr4	Slc29a3	0.87535	50.45	0.451	rgb(222,131,132)	1.9916	None
Elf1	Dhcr24	-0.87535	50.45	-4.5E-01	rgb(119,157,234)	1.9916	None
Elf1	Rps14	0.87535	50.45	0.449	rgb(222,131,132)	1.9916	None
Elk3	Ahrr	0.87535	50.45	0.454	rgb(222,130,131)	1.9916	None
Fli1	Antxr2	0.87535	50.45	0.451	rgb(222,131,132)	1.9916	None
Fli1	Flt3l	0.87535	50.45	0.453	rgb(222,131,131)	1.9916	None
Fli1	Itga7	0.87535	50.45	0.454	rgb(222,130,131)	1.9916	None
Fli1	Mylk2	-0.87535	50.45	-4.5E-01	rgb(119,157,234)	1.9916	None
Fosl1	Rnh1	0.87535	50.45	0.452	rgb(222,131,132)	1.9916	None
Fosl2	Cxcr6	0.87535	50.45	0.447	rgb(222,132,133)	1.9916	None
Foxa1	Dcp2	-0.87535	50.45	-4.5E-01	rgb(119,157,234)	1.9916	None
Foxc1	Cass4	-0.87535	50.45	-4.5E-01	rgb(120,158,234)	1.9916	None
Foxf2	Nudt4	0.87535	50.45	0.454	rgb(222,130,131)	1.9916	2,2
Foxf2	Ppip5k2	0.87535	50.45	0.448	rgb(222,131,132)	1.9916	None
Foxf2	Ppm1d	0.87535	50.45	0.446	rgb(222,132,133)	1.9916	None
Foxh1	Rab20	-0.87535	50.45	-4.5E-01	rgb(119,157,234)	1.9916	2,2
Foxj1	Tsen2	-0.87535	50.45	-4.5E-01	rgb(120,158,234)	1.9916	None
Foxo1	Urm1	-0.87535	50.45	-4.5E-01	rgb(119,158,234)	1.9916	None
Gabpa	Ifnar1	-0.87535	50.45	-4.5E-01	rgb(119,157,234)	1.9916	None
Gata1	2310007L24Rik	0.87535	50.45	0.451	rgb(222,131,132)	1.9916	2,2
Gata3	Ism1	0.87535	50.45	0.447	rgb(222,132,133)	1.9916	None
Gfi1	Tmem176b	0.87535	50.45	0.446	rgb(222,132,133)	1.9916	2,2
Gfi1	Zfp318	0.87535	50.45	0.452	rgb(222,131,132)	1.9916	None
Gli3	Cd5l	0.87535	50.45	0.453	rgb(222,130,131)	1.9916	2,2
Gzf1	Gpr83	-0.87535	50.45	-4.5E-01	rgb(120,158,234)	1.9916	2,2
Hbp1	Tmc6	0.87535	50.45	0.451	rgb(222,131,132)	1.9916	None
Hes5	Slc30a3	0.87535	50.45	0.447	rgb(222,132,132)	1.9916	None
Hey1	Vdac1	-0.87535	50.45	-4.5E-01	rgb(120,158,234)	1.9916	None
Hif1a	5330426P16Rik	0.87535	50.45	0.449	rgb(222,131,132)	1.9916	2,2
Hif1a	Dntt	0.87535	50.45	0.446	rgb(222,132,133)	1.9916	2,2
Hif1a	Helb	0.87535	50.45	0.446	rgb(222,132,133)	1.9916	2,2
Hif1a	Ppp1r3g	0.87535	50.45	0.447	rgb(222,132,133)	1.9916	2,2
Hif1a	Rnf208	0.87535	50.45	0.447	rgb(222,132,133)	1.9916	2,2
Hif3a	Timp1	0.87535	50.45	0.446	rgb(222,132,133)	1.9916	2,2
Hsf2	Penk	0.87535	50.45	0.455	rgb(222,130,131)	1.9916	2,2
Hsf4	Chl1	-0.87535	50.45	-4.5E-01	rgb(118,157,234)	1.9916	None
Ikzf2	Rgs1	-0.87535	50.45	-4.5E-01	rgb(120,158,234)	1.9916	None
Irf1	Cdh17	0.87535	50.45	0.449	rgb(222,131,132)	1.9916	None
Irf2	Stk4	0.87535	50.45	0.45	rgb(222,131,132)	1.9916	None
Irf4	Adora2a	0.87535	50.45	0.449	rgb(222,131,132)	1.9916	None
Irf4	Bmp2	0.87535	50.45	0.45	rgb(222,131,132)	1.9916	None
Irf5	Ing2	0.87535	50.45	0.45	rgb(222,131,132)	1.9916	None
Irf9	Rsad2	0.87535	50.45	0.455	rgb(222,130,131)	1.9916	None
Jun	Adam19	0.87535	50.45	0.452	rgb(222,131,132)	1.9916	None
Junb	Extl3	0.87535	50.45	0.448	rgb(222,131,132)	1.9916	None
Junb	Sgsm2	0.87535	50.45	0.453	rgb(222,130,131)	1.9916	None
Jund	Areg	0.87535	50.45	0.448	rgb(222,132,132)	1.9916	None
Jund	Gpr176	0.87535	50.45	0.451	rgb(222,131,132)	1.9916	None
Jund	Mcoln2	0.87535	50.45	0.452	rgb(222,131,132)	1.9916	None
Klf12	Slc41a3	0.87535	50.45	0.455	rgb(222,130,131)	1.9916	None
Klf12	Unc119b	0.87535	50.45	0.45	rgb(222,131,132)	1.9916	None
Klf13	Impdh1	0.87535	50.45	0.447	rgb(222,132,133)	1.9916	None
Klf4	Fam189b	0.87535	50.45	0.446	rgb(222,132,133)	1.9916	None
Klf5	Cdk16	0.87535	50.45	0.452	rgb(222,131,132)	1.9916	None
Klf5	Plxnb1	0.87535	50.45	0.449	rgb(222,131,132)	1.9916	None
Klf7	Rras	0.87535	50.45	0.446	rgb(222,132,133)	1.9916	None
Klf8	Lgals1	0.87535	50.45	0.448	rgb(222,131,132)	1.9916	None
Klf8	Rims3	0.87535	50.45	0.449	rgb(222,131,132)	1.9916	None
Lef1	Ntrk3	0.87535	50.45	0.449	rgb(222,131,132)	1.9916	2,2
Lhx5	Specc1	0.87535	50.45	0.451	rgb(222,131,132)	1.9916	None
Lin54	Il20rb	0.87535	50.45	0.454	rgb(222,130,131)	1.9916	None
Maf	A930003A15Rik	0.87535	50.45	0.448	rgb(222,131,132)	1.9916	None
Maf	Ltb4r1	0.87535	50.45	0.453	rgb(222,130,131)	1.9916	2,2
Mafb	Klf3	-0.87535	50.45	-4.5E-01	rgb(120,158,234)	1.9916	2,2
Maff	C3	0.87535	50.45	0.45	rgb(222,131,132)	1.9916	None
Meis1	Cables1	-0.87535	50.45	-4.5E-01	rgb(120,158,234)	1.9916	2,2
Mitf	Lrp11	0.87535	50.45	0.454	rgb(222,130,131)	1.9916	None
Mlxipl	Gstt3	-0.87535	50.45	-4.5E-01	rgb(120,158,234)	1.9916	None
Msx2	Slc1a4	0.87535	50.45	0.451	rgb(222,131,132)	1.9916	None
Mxi1	Galk1	0.87535	50.45	0.45	rgb(222,131,132)	1.9916	None
Mxi1	Ppm1f	0.87535	50.45	0.451	rgb(222,131,132)	1.9916	None
Mxi1	Utp20	0.87535	50.45	0.446	rgb(222,132,133)	1.9916	None
Myc	Aldh1l2	0.87535	50.45	0.45	rgb(222,131,132)	1.9916	None
Myc	Ccdc57	0.87535	50.45	0.451	rgb(222,131,132)	1.9916	None
Myc	Gapdhs	0.87535	50.45	0.452	rgb(222,131,132)	1.9916	None
Myc	Mafg	0.87535	50.45	0.453	rgb(222,131,131)	1.9916	None
Myc	Slc2a1	0.87535	50.45	0.451	rgb(222,131,132)	1.9916	None
Myc	Trib3	0.87535	50.45	0.451	rgb(222,131,132)	1.9916	None
Mycn	Atp1a1	0.87535	50.45	0.447	rgb(222,132,133)	1.9916	None
Nfat5	Chl1	-0.87535	50.45	-4.5E-01	rgb(118,157,234)	1.9916	None
Nfat5	Epb4.1l2	-0.87535	50.45	-4.5E-01	rgb(120,158,234)	1.9916	2,2
Nfat5	Etv6	-0.87535	50.45	-4.5E-01	rgb(119,158,234)	1.9916	None
Nfatc1	Pip5kl1	0.87535	50.45	0.448	rgb(222,131,132)	1.9916	None
Nfatc2	Pydc3	-0.87535	50.45	-4.5E-01	rgb(120,158,234)	1.9916	2,2
Nfe2	Ston1	0.87535	50.45	0.453	rgb(222,130,131)	1.9916	None
Nfic	Tmem176a	0.87535	50.45	0.447	rgb(222,132,133)	1.9916	None
Nfkb2	Nupr1	0.87535	50.45	0.451	rgb(222,131,132)	1.9916	None
Nr1d1	Il22	0.87535	50.45	0.455	rgb(222,130,131)	1.9916	2,2
Nr1d1	Il23r	0.87535	50.45	0.448	rgb(222,131,132)	1.9916	None
Nr1d2	Ccl20	0.87535	50.45	0.45	rgb(222,131,132)	1.9916	2,2
Nr1d2	Cysltr1	0.87535	50.45	0.452	rgb(222,131,131)	1.9916	None
Nr3c2	Jakmip1	-0.87535	50.45	-4.5E-01	rgb(119,157,234)	1.9916	None
Nr4a1	Bcl2	-0.87535	50.45	-4.5E-01	rgb(120,158,234)	1.9916	None
Nr4a1	Ssh2	-0.87535	50.45	-4.5E-01	rgb(120,158,234)	1.9916	2,2
Nr4a1	Tubgcp5	0.87535	50.45	0.451	rgb(222,131,132)	1.9916	2,2
Nr4a3	H2afy3	0.87535	50.45	0.449	rgb(222,131,132)	1.9916	None
Osr2	Fam49b	0.87535	50.45	0.449	rgb(222,131,132)	1.9916	None
Ovol1	Csnk1e	-0.87535	50.45	-4.5E-01	rgb(119,158,234)	1.9916	2,2
Prrx1	5330426P16Rik	0.87535	50.45	0.453	rgb(222,130,131)	1.9916	2,2
Rarg	Pde1a	0.87535	50.45	0.455	rgb(222,130,131)	1.9916	None
Rel	Tspan3	0.87535	50.45	0.451	rgb(222,131,132)	1.9916	None
Rela	Dpy19l3	-0.87535	50.45	-4.5E-01	rgb(120,158,234)	1.9916	None
Rela	Gbp8	0.87535	50.45	0.454	rgb(222,130,131)	1.9916	None
Rela	Tab2	0.87535	50.45	0.448	rgb(222,132,132)	1.9916	None
Relb	5730508B09Rik	-0.87535	50.45	-4.5E-01	rgb(120,158,234)	1.9916	None
Rfx2	Adssl1	0.87535	50.45	0.454	rgb(222,130,131)	1.9916	None
Rfx2	Kctd15	0.87535	50.45	0.452	rgb(222,131,132)	1.9916	None
Rora	Nrgn	0.87535	50.45	0.454	rgb(222,130,131)	1.9916	2,2
Rreb1	Crebbp	0.87535	50.45	0.449	rgb(222,131,132)	1.9916	None
Rreb1	Il12rb1	-0.87535	50.45	-4.5E-01	rgb(120,158,234)	1.9916	None
Rreb1	Kdelc1	-0.87535	50.45	-4.5E-01	rgb(120,158,234)	1.9916	None
Rreb1	Plscr3	-0.87535	50.45	-4.5E-01	rgb(120,158,234)	1.9916	None
Runx1	Nek6	0.87535	50.45	0.45	rgb(222,131,132)	1.9916	None
Runx3	Parp16	-0.87535	50.45	-4.5E-01	rgb(119,158,234)	1.9916	2,2
[truncated: 49,134 more rows]
