# Supplementary material for: Leveraging chromatin accessibility for transcriptional regulatory network inference in T Helper 17 Cells
Source: Genome Res. 2019 Mar;29(3):449–63. doi: 10.1101/gr.238253.118 (PMC6396413; doi:10.1101/gr.238253.118)
Supplement: Supplemental Material [file supp_gr.238253.118_Supplemental_Th17_TRN_Networks.zip › Th17_TRN_Networks-master/TRN_Notebooks/Networks/ATAC_Th17_bias25_TFmRNA_sp.tsv]

TF	Target	SignedQuantile	NonzeroSubsamples(Stability)	pCorr	stroke	stroke-width	stroke-dasharray
Tbx21	Tbkbp1	1	50.93	0.931	rgb(227, 39, 41)	2	2,2
Irf7	Rtp4	0.99686	50.89	0.886	rgb(227, 48, 50)	1.9992	2,2
Irf1	Nlrc5	0.99372	50.86	0.856	rgb(226, 53, 55)	1.9986	None
Srf	Adarb1	0.99372	50.86	0.857	rgb(226, 53, 55)	1.9986	None
Yy2	Smek1	0.99372	50.86	0.856	rgb(226, 53, 55)	1.9986	None
Irf1	Tbx21	0.99058	50.83	0.828	rgb(226, 59, 61)	1.998	2,2
Zfp536	Lpin3	0.99058	50.83	0.828	rgb(226, 59, 60)	1.998	2,2
Irf7	Rsad2	0.98744	50.81	0.813	rgb(226, 62, 63)	1.9976	None
Mxi1	Cxcr4	0.98744	50.81	0.81	rgb(226, 62, 64)	1.9976	None
Nfkb1	Emb	-0.98744	50.81	-8.1E-01	rgb( 41,110,248)	1.9976	None
Sp2	E2f7	0.98744	50.81	0.814	rgb(226, 61, 63)	1.9976	None
Sp2	Zfp592	0.98744	50.81	0.806	rgb(226, 63, 65)	1.9976	None
Srebf1	Sqle	0.98744	50.81	0.809	rgb(226, 62, 64)	1.9976	None
Ahctf1	Zcchc2	0.9843	50.79	0.787	rgb(226, 67, 68)	1.9972	None
Nfatc1	Foxp4	0.9843	50.79	0.788	rgb(226, 67, 68)	1.9972	None
Sp2	Smg5	0.9843	50.79	0.789	rgb(226, 66, 68)	1.9972	None
Irf7	Xaf1	0.98116	50.78	0.781	rgb(226, 68, 69)	1.997	None
Irf7	BC094916	0.97802	50.77	0.773	rgb(225, 69, 71)	1.9968	None
Rorc	Lingo4	0.97802	50.77	0.766	rgb(225, 71, 72)	1.9968	2,2
Sp2	Zfp318	0.97802	50.77	0.766	rgb(225, 71, 72)	1.9968	None
Zfp595	Zbed4	0.97802	50.77	0.767	rgb(225, 70, 72)	1.9968	2,2
Elf1	Arhgef6	0.97488	50.76	0.764	rgb(225, 71, 73)	1.9966	None
Irf7	Cmpk2	0.97488	50.76	0.759	rgb(225, 72, 74)	1.9966	2,2
Irf7	Ifit3	0.97488	50.76	0.759	rgb(225, 72, 74)	1.9966	2,2
Smad3	Cyr61	-0.97488	50.76	-7.6E-01	rgb( 51,116,246)	1.9966	None
Sp2	Ckmt1	-0.97488	50.76	-7.6E-01	rgb( 53,117,246)	1.9966	None
Mxd3	Smtn	0.97488	50.76	0.762	rgb(225, 72, 73)	1.9966	2,2
Zfp35	Zscan21	0.97488	50.76	0.759	rgb(225, 72, 74)	1.9966	2,2
Irf9	Irf7	0.97174	50.75	0.747	rgb(225, 74, 76)	1.9964	2,2
Zfp467	Wnt10a	0.97174	50.75	0.748	rgb(225, 74, 76)	1.9964	None
Epas1	Gata3	0.96861	50.74	0.739	rgb(225, 76, 77)	1.9962	2,2
Srebf2	Dhcr24	0.96861	50.74	0.74	rgb(225, 76, 77)	1.9962	2,2
Zfp263	Gpsm2	-0.96861	50.74	-7.4E-01	rgb( 55,119,245)	1.9962	None
Atf5	Slc3a2	0.96547	50.73	0.731	rgb(225, 77, 79)	1.996	None
E2f1	Exo1	0.96547	50.73	0.732	rgb(225, 77, 79)	1.996	None
Irf7	I830012O16Rik	0.96547	50.73	0.726	rgb(225, 78, 80)	1.996	2,2
Tcf3	Plekhg5	0.96547	50.73	0.725	rgb(225, 78, 80)	1.996	None
Atf5	Minpp1	-0.96233	50.72	-7.2E-01	rgb( 62,123,244)	1.9958	2,2
Ddit3	Stard5	0.96233	50.72	0.718	rgb(225, 80, 81)	1.9958	2,2
Ets1	Fam102a	0.96233	50.72	0.718	rgb(225, 80, 81)	1.9958	None
Hif1a	Hook2	0.96233	50.72	0.717	rgb(225, 80, 81)	1.9958	None
Hsf1	Smyd5	0.96233	50.72	0.718	rgb(225, 80, 81)	1.9958	None
Irf1	Gbp6	0.96233	50.72	0.723	rgb(225, 79, 80)	1.9958	2,2
Irf5	St14	0.96233	50.72	0.719	rgb(225, 80, 81)	1.9958	2,2
Lyl1	Kdelc2	0.96233	50.72	0.718	rgb(225, 80, 81)	1.9958	None
Sp2	Crtc1	0.96233	50.72	0.719	rgb(225, 80, 81)	1.9958	None
Sp2	Dach2	-0.96233	50.72	-7.2E-01	rgb( 60,121,245)	1.9958	None
Sp2	Lrrc28	-0.96233	50.72	-7.2E-01	rgb( 61,122,244)	1.9958	None
Srebf1	Fads2	0.96233	50.72	0.72	rgb(225, 80, 81)	1.9958	2,2
Zfp219	Stat4	0.96233	50.72	0.719	rgb(225, 80, 81)	1.9958	None
Cux1	Epb4.1l2	0.95919	50.71	0.71	rgb(225, 81, 83)	1.9956	2,2
Elf1	Pde7a	0.95919	50.71	0.706	rgb(225, 82, 84)	1.9956	None
Foxs1	Mylk2	0.95919	50.71	0.709	rgb(225, 82, 83)	1.9956	2,2
Irf1	Gbp5	0.95919	50.71	0.709	rgb(225, 82, 83)	1.9956	None
Irf1	Tgtp2	0.95919	50.71	0.707	rgb(225, 82, 83)	1.9956	None
Irf7	2010002M12Rik	0.95919	50.71	0.71	rgb(225, 81, 83)	1.9956	2,2
Irf7	Oasl2	0.95919	50.71	0.706	rgb(225, 82, 84)	1.9956	2,2
Junb	Hook2	0.95919	50.71	0.712	rgb(225, 81, 82)	1.9956	None
Maf	Emp1	0.95919	50.71	0.71	rgb(225, 81, 83)	1.9956	None
Rxra	Olfm2	0.95919	50.71	0.706	rgb(225, 82, 84)	1.9956	None
Smad3	Socs3	0.95919	50.71	0.708	rgb(225, 82, 83)	1.9956	None
Sp2	BC026585	-0.95919	50.71	-7.1E-01	rgb( 64,124,244)	1.9956	None
Sp2	Cdc25b	0.95919	50.71	0.709	rgb(225, 82, 83)	1.9956	None
Thra	Nr1d1	0.95919	50.71	0.713	rgb(225, 81, 82)	1.9956	2,2
Xbp1	9930014A18Rik	-0.95919	50.71	-7.1E-01	rgb( 63,123,244)	1.9956	None
Zfp429	Zfp874a	0.95919	50.71	0.711	rgb(225, 81, 83)	1.9956	2,2
Zfp629	Ttbk2	0.95919	50.71	0.713	rgb(225, 81, 82)	1.9956	2,2
Atf3	Hdc	0.95605	50.7	0.702	rgb(225, 83, 84)	1.9954	2,2
Cebpg	Chac1	0.95605	50.7	0.697	rgb(225, 84, 85)	1.9954	2,2
Ets1	Sash3	0.95605	50.7	0.696	rgb(225, 84, 85)	1.9954	None
Hsf1	Sf3b3	0.95605	50.7	0.695	rgb(225, 84, 86)	1.9954	None
Irf5	Gna15	0.95605	50.7	0.697	rgb(225, 84, 85)	1.9954	2,2
Irf7	Mx2	0.95605	50.7	0.704	rgb(225, 83, 84)	1.9954	None
Sp110	Cdkn2d	0.95605	50.7	0.695	rgb(225, 84, 86)	1.9954	2,2
Sp2	Numbl	0.95605	50.7	0.698	rgb(225, 84, 85)	1.9954	None
Sp3	Vdac1	-0.95605	50.7	-7.0E-01	rgb( 64,124,244)	1.9954	None
Zbtb32	P4ha2	0.95605	50.7	0.697	rgb(225, 84, 85)	1.9954	2,2
Zfp277	Fam120c	-0.95605	50.7	-7.0E-01	rgb( 66,125,244)	1.9954	2,2
E2f1	Ddx51	0.95291	50.69	0.693	rgb(225, 85, 86)	1.9952	None
Egr1	Egr2	0.95291	50.69	0.689	rgb(225, 85, 87)	1.9952	None
Elk3	Tmem19	0.95291	50.69	0.69	rgb(225, 85, 87)	1.9952	None
Foxp3	Nt5e	0.95291	50.69	0.686	rgb(225, 86, 87)	1.9952	None
Irf2	Rbms2	0.95291	50.69	0.692	rgb(225, 85, 86)	1.9952	None
Rela	Ifit2	-0.95291	50.69	-6.9E-01	rgb( 67,126,243)	1.9952	None
Runx2	Gzmb	0.95291	50.69	0.685	rgb(225, 86, 88)	1.9952	None
Sp2	Pten	-0.95291	50.69	-6.9E-01	rgb( 67,126,243)	1.9952	None
Srebf1	Hmgcr	0.95291	50.69	0.687	rgb(225, 86, 87)	1.9952	None
Yy2	Pwwp2a	0.95291	50.69	0.692	rgb(225, 85, 86)	1.9952	None
Zfp263	Arhgef6	-0.95291	50.69	-6.9E-01	rgb( 68,126,243)	1.9952	None
Zfp52	Mapkbp1	0.95291	50.69	0.687	rgb(225, 86, 87)	1.9952	2,2
Zfp536	Tekt2	0.95291	50.69	0.689	rgb(225, 85, 87)	1.9952	2,2
Arid5a	Olfm2	0.94977	50.68	0.676	rgb(224, 88, 89)	1.995	None
Bach1	Zdhhc2	-0.94977	50.68	-6.8E-01	rgb( 69,127,243)	1.995	2,2
Egr1	Napb	-0.94977	50.68	-6.8E-01	rgb( 70,128,243)	1.995	None
Ets1	Pdcd1	-0.94977	50.68	-6.8E-01	rgb( 70,128,243)	1.995	None
Irf2	Gatsl2	0.94977	50.68	0.676	rgb(224, 88, 89)	1.995	None
Irf4	Gdpd5	-0.94977	50.68	-6.8E-01	rgb( 68,127,243)	1.995	2,2
Irf4	Hdac9	-0.94977	50.68	-6.8E-01	rgb( 69,127,243)	1.995	None
Jund	Socs1	0.94977	50.68	0.684	rgb(225, 86, 88)	1.995	None
Nfatc1	Synpo	0.94977	50.68	0.675	rgb(224, 88, 89)	1.995	None
Nfatc2	Mndal	-0.94977	50.68	-6.8E-01	rgb( 70,128,243)	1.995	None
Rest	Rbm15	0.94977	50.68	0.683	rgb(225, 87, 88)	1.995	None
Rora	Nt5e	0.94977	50.68	0.684	rgb(225, 86, 88)	1.995	None
Sp2	Eci1	-0.94977	50.68	-6.8E-01	rgb( 70,127,243)	1.995	None
Stat4	Pla2g12a	-0.94977	50.68	-6.8E-01	rgb( 70,128,243)	1.995	None
Vax2	Il17re	0.94977	50.68	0.684	rgb(225, 86, 88)	1.995	2,2
Zfp182	Tlcd2	-0.94977	50.68	-6.8E-01	rgb( 69,127,243)	1.995	None
C030039L03Rik	Muc2	0.94977	50.68	0.677	rgb(224, 88, 89)	1.995	2,2
Hes6	Galk1	0.94977	50.68	0.678	rgb(224, 88, 89)	1.995	2,2
Zfp146	Ly9	0.94977	50.68	0.684	rgb(225, 86, 88)	1.995	2,2
Zfp385a	Robo3	0.94977	50.68	0.679	rgb(224, 87, 89)	1.995	2,2
Elf1	Stat4	0.94663	50.67	0.666	rgb(224, 90, 91)	1.9948	None
Hbp1	Rpusd2	-0.94663	50.67	-6.7E-01	rgb( 71,128,243)	1.9948	None
Irf1	Igtp	0.94663	50.67	0.671	rgb(224, 89, 90)	1.9948	2,2
Irf4	Grpr	-0.94663	50.67	-6.7E-01	rgb( 72,129,242)	1.9948	2,2
Nr4a1	Nr4a3	0.94663	50.67	0.669	rgb(224, 89, 91)	1.9948	2,2
Runx2	Galnt3	0.94663	50.67	0.673	rgb(224, 88, 90)	1.9948	None
Rxra	Trpm6	0.94663	50.67	0.672	rgb(224, 89, 90)	1.9948	None
Sp2	Pacs1	0.94663	50.67	0.671	rgb(224, 89, 90)	1.9948	None
Sp2	Robo3	-0.94663	50.67	-6.7E-01	rgb( 71,128,242)	1.9948	None
Sp3	Cnnm4	0.94663	50.67	0.674	rgb(224, 88, 90)	1.9948	None
Sp4	Ptpn2	0.94663	50.67	0.672	rgb(224, 89, 90)	1.9948	None
Srebf1	Ptprcap	-0.94663	50.67	-6.7E-01	rgb( 72,129,242)	1.9948	None
Tcf3	Mllt6	0.94663	50.67	0.667	rgb(224, 90, 91)	1.9948	None
Yy2	Slfn3	0.94663	50.67	0.665	rgb(224, 90, 91)	1.9948	None
Zfp281	Bcl2l11	0.94663	50.67	0.674	rgb(224, 88, 90)	1.9948	None
C030039L03Rik	Ppme1	0.94663	50.67	0.669	rgb(224, 89, 91)	1.9948	2,2
Tet2	Atad2b	0.94663	50.67	0.672	rgb(224, 89, 90)	1.9948	2,2
Zfp429	Megf8	-0.94663	50.67	-6.7E-01	rgb( 72,129,242)	1.9948	2,2
Zfp787	Ocrl	-0.94663	50.67	-6.7E-01	rgb( 71,128,243)	1.9948	2,2
Bhlhe40	Etv6	0.94349	50.66	0.656	rgb(224, 92, 93)	1.9946	None
E2f4	Lrrc59	0.94349	50.66	0.659	rgb(224, 91, 93)	1.9946	None
Ebf1	Bend3	-0.94349	50.66	-6.6E-01	rgb( 75,130,242)	1.9946	None
Egr2	Runx1	0.94349	50.66	0.66	rgb(224, 91, 92)	1.9946	None
Elf1	Slain1	0.94349	50.66	0.662	rgb(224, 91, 92)	1.9946	None
Foxn2	Rpusd2	0.94349	50.66	0.662	rgb(224, 91, 92)	1.9946	None
Foxo1	Apbb1ip	0.94349	50.66	0.66	rgb(224, 91, 92)	1.9946	None
Gata3	Ipmk	-0.94349	50.66	-6.6E-01	rgb( 74,130,242)	1.9946	None
Hsf1	Ascc1	-0.94349	50.66	-6.6E-01	rgb( 73,129,242)	1.9946	None
Hsf1	Guca1a	-0.94349	50.66	-6.6E-01	rgb( 73,129,242)	1.9946	None
Hsf1	Rwdd2a	-0.94349	50.66	-6.6E-01	rgb( 74,130,242)	1.9946	None
Irf4	Peli2	0.94349	50.66	0.66	rgb(224, 91, 92)	1.9946	None
Irf7	Ifit1	0.94349	50.66	0.656	rgb(224, 92, 93)	1.9946	None
Irf7	Pydc4	0.94349	50.66	0.663	rgb(224, 90, 92)	1.9946	2,2
Nfat5	Pde6d	0.94349	50.66	0.656	rgb(224, 92, 93)	1.9946	None
Nfkb1	Ptprc	0.94349	50.66	0.657	rgb(224, 92, 93)	1.9946	None
Nfkb2	Rufy3	0.94349	50.66	0.66	rgb(224, 91, 92)	1.9946	None
Nr1d1	Galnt12	0.94349	50.66	0.66	rgb(224, 91, 92)	1.9946	None
Prrx1	Cav1	0.94349	50.66	0.656	rgb(224, 92, 93)	1.9946	2,2
Rara	Ifih1	-0.94349	50.66	-6.6E-01	rgb( 74,130,242)	1.9946	None
Rela	Ppic	-0.94349	50.66	-6.6E-01	rgb( 74,130,242)	1.9946	None
Rora	Lypd6b	-0.94349	50.66	-6.6E-01	rgb( 74,130,242)	1.9946	None
Rorc	C2cd4d	0.94349	50.66	0.657	rgb(224, 91, 93)	1.9946	2,2
Six5	Zfp473	0.94349	50.66	0.663	rgb(224, 90, 92)	1.9946	None
Sox5	Mab21l2	0.94349	50.66	0.664	rgb(224, 90, 91)	1.9946	2,2
Sp4	Thoc3	-0.94349	50.66	-6.6E-01	rgb( 74,130,242)	1.9946	2,2
Srf	Wdr1	0.94349	50.66	0.658	rgb(224, 91, 93)	1.9946	None
Tcf3	Wrnip1	0.94349	50.66	0.661	rgb(224, 91, 92)	1.9946	None
Vax2	Dab2	0.94349	50.66	0.657	rgb(224, 91, 93)	1.9946	2,2
Zbtb7a	Adap1	0.94349	50.66	0.655	rgb(224, 92, 93)	1.9946	None
Zfp148	Sap30	-0.94349	50.66	-6.6E-01	rgb( 73,130,242)	1.9946	None
Zfp629	Dnmt3b	0.94349	50.66	0.656	rgb(224, 92, 93)	1.9946	2,2
Zfp787	Zfp668	0.94349	50.66	0.659	rgb(224, 91, 92)	1.9946	2,2
Zfp960	Ifi204	0.94349	50.66	0.659	rgb(224, 91, 92)	1.9946	2,2
Ahrr	Neurl1b	0.94035	50.65	0.651	rgb(224, 93, 94)	1.9944	2,2
Batf3	Gab2	0.94035	50.65	0.653	rgb(224, 92, 94)	1.9944	None
Cebpg	Psph	0.94035	50.65	0.651	rgb(224, 93, 94)	1.9944	2,2
Fosl2	Tbc1d30	0.94035	50.65	0.649	rgb(224, 93, 94)	1.9944	None
Irf2	Gimap7	0.94035	50.65	0.653	rgb(224, 92, 94)	1.9944	None
Irf7	Mx1	0.94035	50.65	0.649	rgb(224, 93, 94)	1.9944	2,2
Irf8	Tbx21	0.94035	50.65	0.649	rgb(224, 93, 94)	1.9944	2,2
Jun	Stat5b	0.94035	50.65	0.645	rgb(224, 94, 95)	1.9944	None
Mxi1	Ppp1r13l	0.94035	50.65	0.647	rgb(224, 93, 95)	1.9944	None
Mybl1	Gen1	0.94035	50.65	0.647	rgb(224, 93, 95)	1.9944	2,2
Nfkb1	Themis	-0.94035	50.65	-6.5E-01	rgb( 76,131,242)	1.9944	None
Rara	Gramd1b	-0.94035	50.65	-6.5E-01	rgb( 77,132,242)	1.9944	None
Rela	Tfpi	-0.94035	50.65	-6.5E-01	rgb( 75,131,242)	1.9944	None
Smad3	Bzw2	-0.94035	50.65	-6.5E-01	rgb( 77,132,242)	1.9944	None
Smad3	Ifi27l2a	-0.94035	50.65	-6.5E-01	rgb( 75,131,242)	1.9944	None
Sp110	Bcl2a1b	0.94035	50.65	0.647	rgb(224, 93, 95)	1.9944	2,2
Sp2	Gm12942	-0.94035	50.65	-6.5E-01	rgb( 76,131,242)	1.9944	None
Sp4	Smpd4	-0.94035	50.65	-6.5E-01	rgb( 75,131,242)	1.9944	None
Srebf1	Mical1	0.94035	50.65	0.654	rgb(224, 92, 93)	1.9944	None
Srebf1	Wdr81	0.94035	50.65	0.653	rgb(224, 92, 94)	1.9944	None
Xbp1	Rpl36al	-0.94035	50.65	-6.5E-01	rgb( 77,132,242)	1.9944	None
Zbtb7b	Atcay	0.94035	50.65	0.648	rgb(224, 93, 95)	1.9944	None
Zfp281	Ypel2	0.94035	50.65	0.654	rgb(224, 92, 93)	1.9944	None
Dpf1	Porcn	0.94035	50.65	0.647	rgb(224, 94, 95)	1.9944	2,2
Mxd4	Lgals3	0.94035	50.65	0.649	rgb(224, 93, 94)	1.9944	2,2
Zkscan17	Rabggta	0.94035	50.65	0.65	rgb(224, 93, 94)	1.9944	2,2
Atf3	Gfi1	0.93721	50.64	0.642	rgb(224, 94, 96)	1.9942	None
Crem	Vps37b	0.93721	50.64	0.637	rgb(224, 95, 97)	1.9942	None
Cux1	Ss18	0.93721	50.64	0.642	rgb(224, 94, 96)	1.9942	2,2
E2f1	Anln	0.93721	50.64	0.644	rgb(224, 94, 95)	1.9942	None
E2f1	Utrn	-0.93721	50.64	-6.4E-01	rgb( 79,133,241)	1.9942	None
E2f4	Gucy1b3	-0.93721	50.64	-6.4E-01	rgb( 79,133,241)	1.9942	None
Elf1	Mafg	-0.93721	50.64	-6.4E-01	rgb( 78,132,241)	1.9942	None
Epas1	Gsn	0.93721	50.64	0.64	rgb(224, 95, 96)	1.9942	2,2
Ets1	Me2	0.93721	50.64	0.638	rgb(224, 95, 96)	1.9942	None
Foxo1	Endod1	0.93721	50.64	0.64	rgb(224, 95, 96)	1.9942	None
Foxp1	Dgat1	-0.93721	50.64	-6.4E-01	rgb( 79,133,241)	1.9942	2,2
Irf1	Parp9	0.93721	50.64	0.643	rgb(224, 94, 95)	1.9942	None
Irf7	Gm6548	0.93721	50.64	0.639	rgb(224, 95, 96)	1.9942	2,2
Klf2	Ccr7	0.93721	50.64	0.636	rgb(224, 96, 97)	1.9942	None
Maf	Ctla2a	0.93721	50.64	0.639	rgb(224, 95, 96)	1.9942	None
Msc	Adam8	0.93721	50.64	0.644	rgb(224, 94, 95)	1.9942	2,2
Nfat5	Twsg1	-0.93721	50.64	-6.4E-01	rgb( 78,133,241)	1.9942	None
Nfkb1	Mbp	0.93721	50.64	0.644	rgb(224, 94, 95)	1.9942	None
Nfkb2	Rel	0.93721	50.64	0.637	rgb(224, 95, 97)	1.9942	None
Rbpj	Nfil3	0.93721	50.64	0.643	rgb(224, 94, 95)	1.9942	2,2
Relb	Igtp	-0.93721	50.64	-6.4E-01	rgb( 79,133,241)	1.9942	None
Rest	Crebbp	0.93721	50.64	0.64	rgb(224, 95, 96)	1.9942	None
Rreb1	Tacc2	0.93721	50.64	0.636	rgb(224, 96, 97)	1.9942	None
Sox5	Tbc1d30	-0.93721	50.64	-6.4E-01	rgb( 77,132,241)	1.9942	None
Sp110	Ly6c1	0.93721	50.64	0.642	rgb(224, 94, 96)	1.9942	2,2
Sp2	Bloc1s2	-0.93721	50.64	-6.4E-01	rgb( 79,133,241)	1.9942	None
Sp4	Nrf1	-0.93721	50.64	-6.4E-01	rgb( 78,132,241)	1.9942	None
Sp4	Plaur	-0.93721	50.64	-6.4E-01	rgb( 78,133,241)	1.9942	None
Stat4	Tnnt1	0.93721	50.64	0.642	rgb(224, 94, 96)	1.9942	None
Twist1	Adap1	-0.93721	50.64	-6.4E-01	rgb( 79,133,241)	1.9942	None
Zfp263	Lamc2	-0.93721	50.64	-6.4E-01	rgb( 79,133,241)	1.9942	None
Mxd3	Cdc25b	0.93721	50.64	0.641	rgb(224, 95, 96)	1.9942	2,2
Zfp385a	Lrrc28	0.93721	50.64	0.641	rgb(224, 95, 96)	1.9942	2,2
Zfp385a	Pmm1	0.93721	50.64	0.639	rgb(224, 95, 96)	1.9942	2,2
Zfp429	Apold1	-0.93721	50.64	-6.4E-01	rgb( 77,132,241)	1.9942	2,2
Zfp800	Smek1	0.93721	50.64	0.642	rgb(224, 94, 96)	1.9942	2,2
Atf3	Ankrd13c	0.93407	50.63	0.632	rgb(224, 96, 98)	1.994	None
Atf6	P2ry2	0.93407	50.63	0.626	rgb(224, 97, 99)	1.994	2,2
Bhlhe40	Gfod1	0.93407	50.63	0.631	rgb(224, 97, 98)	1.994	None
Bhlhe40	Ndrg1	0.93407	50.63	0.633	rgb(224, 96, 97)	1.994	2,2
Bhlhe40	Ndrg2	0.93407	50.63	0.631	rgb(224, 97, 98)	1.994	None
Cebpg	Slc7a3	0.93407	50.63	0.634	rgb(224, 96, 97)	1.994	2,2
Ets1	Rasgrp2	0.93407	50.63	0.627	rgb(224, 97, 99)	1.994	None
Etv4	Dusp9	0.93407	50.63	0.626	rgb(224, 98, 99)	1.994	2,2
Foxs1	Vax2	0.93407	50.63	0.629	rgb(224, 97, 98)	1.994	2,2
Hic1	1700034H15Rik	-0.93407	50.63	-6.3E-01	rgb( 80,134,241)	1.994	None
Hsf1	Rpl36al	-0.93407	50.63	-6.3E-01	rgb( 81,134,241)	1.994	None
Irf1	Gbp7	0.93407	50.63	0.635	rgb(224, 96, 97)	1.994	None
Irf2	Ctla4	-0.93407	50.63	-6.3E-01	rgb( 79,133,241)	1.994	None
Irf4	Abcd3	-0.93407	50.63	-6.3E-01	rgb( 81,134,241)	1.994	None
Irf4	Cd44	-0.93407	50.63	-6.3E-01	rgb( 79,133,241)	1.994	None
Irf4	Tmem154	0.93407	50.63	0.635	rgb(224, 96, 97)	1.994	None
Nfat5	Dcp2	0.93407	50.63	0.626	rgb(224, 97, 99)	1.994	None
Nfat5	Pten	0.93407	50.63	0.626	rgb(224, 97, 99)	1.994	None
Nr3c1	Tubb6	-0.93407	50.63	-6.3E-01	rgb( 81,134,241)	1.994	None
Otx1	Pnkd	0.93407	50.63	0.626	rgb(224, 97, 99)	1.994	None
Rarg	Tacc1	0.93407	50.63	0.629	rgb(224, 97, 98)	1.994	None
Rfx1	Psme1	-0.93407	50.63	-6.3E-01	rgb( 81,134,241)	1.994	None
Six5	Dlg4	0.93407	50.63	0.626	rgb(224, 97, 99)	1.994	None
Smad3	Bcl3	0.93407	50.63	0.627	rgb(224, 97, 98)	1.994	None
Smad3	Sorl1	0.93407	50.63	0.627	rgb(224, 97, 99)	1.994	None
Smad4	Dlg2	-0.93407	50.63	-6.3E-01	rgb( 80,134,241)	1.994	None
Sp4	Cnnm3	-0.93407	50.63	-6.3E-01	rgb( 80,133,241)	1.994	None
Sp4	Smg5	-0.93407	50.63	-6.3E-01	rgb( 80,133,241)	1.994	None
Sp6	Lrrc66	-0.93407	50.63	-6.3E-01	rgb( 79,133,241)	1.994	2,2
Srebf1	Chchd7	-0.93407	50.63	-6.3E-01	rgb( 81,134,241)	1.994	None
Xbp1	Gpatch4	-0.93407	50.63	-6.3E-01	rgb( 80,134,241)	1.994	2,2
Yy2	B3gnt8	-0.93407	50.63	-6.3E-01	rgb( 80,134,241)	1.994	None
Zfp263	Maoa	-0.93407	50.63	-6.3E-01	rgb( 81,134,241)	1.994	None
Zfx	Acin1	-0.93407	50.63	-6.3E-01	rgb( 80,134,241)	1.994	None
Zfp385a	Zfp750	0.93407	50.63	0.633	rgb(224, 96, 97)	1.994	2,2
Zfp385a	Zmat3	0.93407	50.63	0.626	rgb(224, 97, 99)	1.994	2,2
Zhx2	Sema6b	-0.93407	50.63	-6.3E-01	rgb( 81,134,241)	1.994	2,2
Zmat1	Fam120c	0.93407	50.63	0.631	rgb(224, 96, 98)	1.994	2,2
Ahrr	Cyp1b1	0.93093	50.62	0.617	rgb(224, 99,100)	1.9938	2,2
Arid3a	Sun1	0.93093	50.62	0.619	rgb(224, 99,100)	1.9938	None
Bach1	Cxcl10	-0.93093	50.62	-6.2E-01	rgb( 81,135,241)	1.9938	None
Ets1	Pdcd1lg2	-0.93093	50.62	-6.2E-01	rgb( 82,135,241)	1.9938	None
Ets1	Slc9a3r1	0.93093	50.62	0.617	rgb(224, 99,100)	1.9938	None
Fosl2	Chd7	0.93093	50.62	0.617	rgb(224, 99,100)	1.9938	None
Gata3	Nrgn	0.93093	50.62	0.621	rgb(224, 98,100)	1.9938	2,2
Irf1	Fam26f	0.93093	50.62	0.615	rgb(224, 99,101)	1.9938	None
Irf4	Atp8b4	-0.93093	50.62	-6.2E-01	rgb( 83,135,241)	1.9938	None
Irf7	Gbp6	0.93093	50.62	0.622	rgb(224, 98, 99)	1.9938	2,2
Irf7	Gbp9	0.93093	50.62	0.625	rgb(224, 98, 99)	1.9938	2,2
Irf7	Tapbp	0.93093	50.62	0.624	rgb(224, 98, 99)	1.9938	None
Mafg	Sesn1	-0.93093	50.62	-6.2E-01	rgb( 82,135,241)	1.9938	None
Mxi1	Aen	-0.93093	50.62	-6.2E-01	rgb( 82,135,241)	1.9938	None
Mxi1	Utp20	-0.93093	50.62	-6.2E-01	rgb( 82,135,241)	1.9938	None
Nfatc1	Gfod1	0.93093	50.62	0.618	rgb(224, 99,100)	1.9938	None
Nr2f6	Txndc17	-0.93093	50.62	-6.2E-01	rgb( 82,135,241)	1.9938	None
Nr4a1	Dusp1	0.93093	50.62	0.623	rgb(224, 98, 99)	1.9938	2,2
Rbpj	Nckap1	0.93093	50.62	0.622	rgb(224, 98, 99)	1.9938	2,2
Rxra	Fgf2	0.93093	50.62	0.615	rgb(224,100,101)	1.9938	None
Rxra	Ptk7	0.93093	50.62	0.623	rgb(224, 98, 99)	1.9938	None
Sox4	Parp8	0.93093	50.62	0.624	rgb(224, 98, 99)	1.9938	None
Sp2	Dcakd	0.93093	50.62	0.618	rgb(224, 99,100)	1.9938	None
Sp2	Slc39a9	0.93093	50.62	0.622	rgb(224, 98, 99)	1.9938	None
Sp4	Nucks1	-0.93093	50.62	-6.2E-01	rgb( 83,135,241)	1.9938	None
Sp4	Zc3h6	0.93093	50.62	0.62	rgb(224, 99,100)	1.9938	None
Srebf1	Abcg1	0.93093	50.62	0.62	rgb(224, 99,100)	1.9938	2,2
Srf	D830031N03Rik	0.93093	50.62	0.62	rgb(224, 98,100)	1.9938	None
Srf	Exosc8	-0.93093	50.62	-6.2E-01	rgb( 82,135,241)	1.9938	None
Stat5b	Nrn1	-0.93093	50.62	-6.2E-01	rgb( 84,136,240)	1.9938	2,2
Tcf12	Mndal	0.93093	50.62	0.621	rgb(224, 98,100)	1.9938	None
Tead1	Akap12	0.93093	50.62	0.624	rgb(224, 98, 99)	1.9938	2,2
Vax2	Ccl20	0.93093	50.62	0.622	rgb(224, 98, 99)	1.9938	2,2
Zfp182	Got1	-0.93093	50.62	-6.2E-01	rgb( 83,135,240)	1.9938	None
Zfp219	Icam4	0.93093	50.62	0.618	rgb(224, 99,100)	1.9938	None
Zfp281	Sash3	-0.93093	50.62	-6.2E-01	rgb( 82,135,241)	1.9938	None
Eea1	Ctsw	-0.93093	50.62	-6.2E-01	rgb( 83,135,241)	1.9938	2,2
Thap3	Dpm3	0.93093	50.62	0.62	rgb(224, 99,100)	1.9938	2,2
Zfp28	Prdm16	0.93093	50.62	0.616	rgb(224, 99,101)	1.9938	2,2
Zfp329	Gripap1	0.93093	50.62	0.62	rgb(224, 99,100)	1.9938	2,2
Zfp367	Wdr76	0.93093	50.62	0.615	rgb(224, 99,101)	1.9938	2,2
Zfp385a	9030617O03Rik	0.93093	50.62	0.616	rgb(224, 99,101)	1.9938	2,2
Zfp948	Ankrd23	0.93093	50.62	0.625	rgb(224, 98, 99)	1.9938	2,2
Arid3a	Treml2	0.92779	50.61	0.608	rgb(224,101,102)	1.9936	None
Creb3l2	Syn1	0.92779	50.61	0.613	rgb(224,100,101)	1.9936	2,2
Ddit3	Angptl6	0.92779	50.61	0.606	rgb(224,101,102)	1.9936	2,2
Deaf1	Acin1	0.92779	50.61	0.614	rgb(224,100,101)	1.9936	None
E2f1	Dtl	0.92779	50.61	0.614	rgb(224,100,101)	1.9936	None
Egr3	Numbl	-0.92779	50.61	-6.1E-01	rgb( 85,137,240)	1.9936	None
Egr3	Vamp2	0.92779	50.61	0.612	rgb(224,100,101)	1.9936	None
Ets1	Rell1	0.92779	50.61	0.61	rgb(224,101,102)	1.9936	None
Fos	Ifi27l2a	0.92779	50.61	0.607	rgb(224,101,102)	1.9936	None
Foxo1	Gpr183	-0.92779	50.61	-6.1E-01	rgb( 84,136,240)	1.9936	None
Foxo1	Rbms2	0.92779	50.61	0.606	rgb(224,101,102)	1.9936	None
Foxo3	9030617O03Rik	0.92779	50.61	0.605	rgb(224,101,103)	1.9936	None
Hsf1	Ifi27l2a	-0.92779	50.61	-6.1E-01	rgb( 84,136,240)	1.9936	None
Ikzf2	Cd160	0.92779	50.61	0.606	rgb(224,101,102)	1.9936	2,2
Ikzf2	Pdcd1	0.92779	50.61	0.614	rgb(224,100,101)	1.9936	None
Irf2	Ms4a6c	0.92779	50.61	0.611	rgb(224,100,101)	1.9936	None
Irf4	Ptk2	-0.92779	50.61	-6.1E-01	rgb( 86,137,240)	1.9936	None
Irf5	Rexo4	-0.92779	50.61	-6.1E-01	rgb( 85,137,240)	1.9936	None
Irf5	Unc93b1	0.92779	50.61	0.611	rgb(224,100,102)	1.9936	2,2
Irf7	Oas1b	0.92779	50.61	0.61	rgb(224,100,102)	1.9936	None
Jun	Osm	0.92779	50.61	0.61	rgb(224,100,102)	1.9936	2,2
Klf13	Ypel3	0.92779	50.61	0.609	rgb(224,101,102)	1.9936	None
Lef1	Slc1a4	-0.92779	50.61	-6.1E-01	rgb( 85,137,240)	1.9936	None
Mybl1	4632434I11Rik	0.92779	50.61	0.606	rgb(224,101,102)	1.9936	2,2
Nr2f6	Cd2	-0.92779	50.61	-6.1E-01	rgb( 85,137,240)	1.9936	None
Nr4a1	Etv6	-0.92779	50.61	-6.1E-01	rgb( 84,136,240)	1.9936	None
Nr4a1	Tnfsf11	0.92779	50.61	0.607	rgb(224,101,102)	1.9936	2,2
Nr4a2	Tapbpl	0.92779	50.61	0.615	rgb(224,100,101)	1.9936	2,2
Patz1	Dusp6	0.92779	50.61	0.609	rgb(224,101,102)	1.9936	None
Rela	Dcp2	-0.92779	50.61	-6.1E-01	rgb( 84,136,240)	1.9936	None
Rfx1	Dyx1c1	-0.92779	50.61	-6.1E-01	rgb( 86,137,240)	1.9936	None
Rfx7	Heatr1	0.92779	50.61	0.612	rgb(224,100,101)	1.9936	None
Scrt1	Cyp2s1	0.92779	50.61	0.611	rgb(224,100,102)	1.9936	2,2
Sp2	Dlg4	0.92779	50.61	0.609	rgb(224,101,102)	1.9936	None
Sp2	Hist3h2bb-ps	-0.92779	50.61	-6.1E-01	rgb( 84,136,240)	1.9936	None
Sp3	4931406P16Rik	0.92779	50.61	0.606	rgb(224,101,102)	1.9936	None
Sp4	Dgat1	0.92779	50.61	0.612	rgb(224,100,101)	1.9936	None
Sp4	Tmem163	0.92779	50.61	0.613	rgb(224,100,101)	1.9936	None
Stat1	Lgals7	-0.92779	50.61	-6.1E-01	rgb( 84,136,240)	1.9936	2,2
Stat2	Nfatc1	-0.92779	50.61	-6.1E-01	rgb( 85,137,240)	1.9936	None
Stat4	Cd226	0.92779	50.61	0.611	rgb(224,100,102)	1.9936	None
Stat4	Cyp39a1	0.92779	50.61	0.614	rgb(224,100,101)	1.9936	None
Tcf12	Stx7	-0.92779	50.61	-6.1E-01	rgb( 85,137,240)	1.9936	None
Tead1	Ikzf4	0.92779	50.61	0.608	rgb(224,101,102)	1.9936	2,2
Tead1	Kcna3	-0.92779	50.61	-6.1E-01	rgb( 86,137,240)	1.9936	None
Tead1	Pigr	0.92779	50.61	0.606	rgb(224,101,102)	1.9936	2,2
Yy2	Fancm	0.92779	50.61	0.611	rgb(224,100,101)	1.9936	None
Zfp148	Nfkb2	-0.92779	50.61	-6.1E-01	rgb( 84,136,240)	1.9936	None
Zfx	Ick	-0.92779	50.61	-6.1E-01	rgb( 86,137,240)	1.9936	None
Drap1	Anapc1	-0.92779	50.61	-6.1E-01	rgb( 84,136,240)	1.9936	2,2
Gm14420	Gm2011	0.92779	50.61	0.61	rgb(224,100,102)	1.9936	2,2
Mxd3	9530077C05Rik	0.92779	50.61	0.614	rgb(224,100,101)	1.9936	2,2
Sgsm2	Tert	0.92779	50.61	0.609	rgb(224,101,102)	1.9936	2,2
Zfp385a	Cox6b2	0.92779	50.61	0.607	rgb(224,101,102)	1.9936	2,2
Zfp385a	Rnf169	0.92779	50.61	0.613	rgb(224,100,101)	1.9936	2,2
Zfp536	Gykl1	0.92779	50.61	0.611	rgb(224,100,101)	1.9936	2,2
Zfp867	Zfp874a	0.92779	50.61	0.606	rgb(224,101,102)	1.9936	2,2
Bach1	Ccdc122	-0.92465	50.6	-6.0E-01	rgb( 87,138,240)	1.9934	None
Batf	Tmem19	-0.92465	50.6	-6.0E-01	rgb( 87,138,240)	1.9934	None
Cebpg	Vegfa	0.92465	50.6	0.596	rgb(224,103,104)	1.9934	2,2
Egr1	Trib1	0.92465	50.6	0.601	rgb(224,102,103)	1.9934	None
Elf1	Commd9	-0.92465	50.6	-6.0E-01	rgb( 86,138,240)	1.9934	None
Elf1	Dock11	0.92465	50.6	0.604	rgb(224,102,103)	1.9934	2,2
Elf1	Rtn4	0.92465	50.6	0.596	rgb(224,103,104)	1.9934	None
Elk3	Capg	0.92465	50.6	0.605	rgb(224,102,103)	1.9934	2,2
Fos	Adrb2	0.92465	50.6	0.601	rgb(224,102,103)	1.9934	None
Foxo3	Map3k1	0.92465	50.6	0.599	rgb(224,103,104)	1.9934	None
Hlx	Gnb5	0.92465	50.6	0.595	rgb(224,103,104)	1.9934	2,2
Hmx2	Prss50	0.92465	50.6	0.604	rgb(224,102,103)	1.9934	2,2
Hsf1	Mapkbp1	0.92465	50.6	0.602	rgb(224,102,103)	1.9934	None
Hsf1	Zfp362	0.92465	50.6	0.602	rgb(224,102,103)	1.9934	None
Irf1	Gbp2	0.92465	50.6	0.602	rgb(224,102,103)	1.9934	None
Irf1	Insrr	0.92465	50.6	0.599	rgb(224,103,104)	1.9934	2,2
Irf4	Nox1	-0.92465	50.6	-6.0E-01	rgb( 88,138,240)	1.9934	2,2
Irf5	Trim12c	0.92465	50.6	0.598	rgb(224,103,104)	1.9934	None
Jun	Icam5	-0.92465	50.6	-6.0E-01	rgb( 87,138,240)	1.9934	None
Klf13	Hk1	0.92465	50.6	0.6	rgb(224,102,104)	1.9934	None
Klf3	Hk2	-0.92465	50.6	-6.0E-01	rgb( 86,137,240)	1.9934	None
Klf8	Tspan17	0.92465	50.6	0.603	rgb(224,102,103)	1.9934	None
Maf	Cdh23	0.92465	50.6	0.604	rgb(224,102,103)	1.9934	None
Mxi1	Dock7	0.92465	50.6	0.601	rgb(224,102,103)	1.9934	2,2
Mxi1	Ypel5	0.92465	50.6	0.597	rgb(224,103,104)	1.9934	None
Mybl1	Anln	0.92465	50.6	0.601	rgb(224,102,103)	1.9934	None
Nfkb1	Ildr1	-0.92465	50.6	-6.0E-01	rgb( 86,138,240)	1.9934	None
Nr3c1	Dnajc21	-0.92465	50.6	-6.0E-01	rgb( 88,138,240)	1.9934	None
Nr3c1	Neurl3	0.92465	50.6	0.597	rgb(224,103,104)	1.9934	None
Nr4a2	Gpr65	0.92465	50.6	0.598	rgb(224,103,104)	1.9934	None
Pou2af1	Ncf1	-0.92465	50.6	-6.0E-01	rgb( 88,138,240)	1.9934	2,2
Rara	Hdac4	0.92465	50.6	0.599	rgb(224,103,104)	1.9934	None
Rest	Jak3	0.92465	50.6	0.602	rgb(224,102,103)	1.9934	None
Rorc	Ccdc63	0.92465	50.6	0.604	rgb(224,102,103)	1.9934	None
Rxra	Bcam	0.92465	50.6	0.603	rgb(224,102,103)	1.9934	None
Rxra	Ccdc50	0.92465	50.6	0.596	rgb(224,103,104)	1.9934	None
Rxra	Higd1a	-0.92465	50.6	-6.0E-01	rgb( 87,138,240)	1.9934	None
Rxra	Ifih1	0.92465	50.6	0.595	rgb(224,103,104)	1.9934	None
Six1	Six4	0.92465	50.6	0.6	rgb(224,102,104)	1.9934	2,2
Sp110	Max	0.92465	50.6	0.599	rgb(224,103,104)	1.9934	2,2
Sp2	2310022B05Rik	0.92465	50.6	0.602	rgb(224,102,103)	1.9934	None
Sp2	Arhgap33	0.92465	50.6	0.596	rgb(224,103,104)	1.9934	None
Sp2	Cox17	-0.92465	50.6	-6.0E-01	rgb( 88,138,240)	1.9934	None
Sp2	Dok4	-0.92465	50.6	-6.0E-01	rgb( 86,138,240)	1.9934	None
Sp2	Pigc	-0.92465	50.6	-6.0E-01	rgb( 88,138,240)	1.9934	None
Sp2	Smpd4	0.92465	50.6	0.601	rgb(224,102,103)	1.9934	None
Sp2	Tmem184b	0.92465	50.6	0.601	rgb(224,102,103)	1.9934	None
Sp3	Papolg	0.92465	50.6	0.604	rgb(224,102,103)	1.9934	None
Sp4	Lpcat1	-0.92465	50.6	-6.0E-01	rgb( 86,137,240)	1.9934	None
Srebf1	Trpv2	0.92465	50.6	0.601	rgb(224,102,103)	1.9934	None
Tead1	Rragd	0.92465	50.6	0.602	rgb(224,102,103)	1.9934	2,2
Vax2	Myo1f	0.92465	50.6	0.604	rgb(224,102,103)	1.9934	2,2
Zeb1	Sptlc1	-0.92465	50.6	-6.0E-01	rgb( 88,138,240)	1.9934	None
Zfx	Aldh4a1	0.92465	50.6	0.598	rgb(224,103,104)	1.9934	None
Zfp473	Fkrp	-0.92465	50.6	-6.0E-01	rgb( 86,138,240)	1.9934	2,2
Dbp	Nkd2	-0.92151	50.59	-5.9E-01	rgb( 90,140,239)	1.9932	2,2
Ddit3	Pstpip1	0.92151	50.59	0.594	rgb(224,104,105)	1.9932	None
E2f1	Tnk2	0.92151	50.59	0.587	rgb(223,105,106)	1.9932	None
Egr2	Pten	-0.92151	50.59	-5.9E-01	rgb( 90,140,239)	1.9932	None
Elk4	Susd1	-0.92151	50.59	-5.9E-01	rgb( 89,139,239)	1.9932	None
Etv4	Aldh1l2	0.92151	50.59	0.594	rgb(224,103,105)	1.9932	None
Etv4	Pdgfrb	0.92151	50.59	0.59	rgb(223,104,105)	1.9932	2,2
Fosl2	Nck2	0.92151	50.59	0.586	rgb(223,105,106)	1.9932	None
Foxf2	Myo3b	0.92151	50.59	0.588	rgb(223,105,106)	1.9932	None
Foxo1	Sema4d	0.92151	50.59	0.589	rgb(223,105,106)	1.9932	None
Foxo1	Vamp2	0.92151	50.59	0.591	rgb(223,104,105)	1.9932	None
Hif3a	Kbtbd13	0.92151	50.59	0.59	rgb(223,104,105)	1.9932	2,2
Hlx	Olfm1	0.92151	50.59	0.594	rgb(224,104,105)	1.9932	2,2
Hsf1	Pafah1b3	-0.92151	50.59	-5.9E-01	rgb( 88,139,240)	1.9932	None
Irf2	Ecm1	0.92151	50.59	0.592	rgb(224,104,105)	1.9932	2,2
Irf2	Znhit6	0.92151	50.59	0.594	rgb(224,104,105)	1.9932	None
Irf4	Crtam	-0.92151	50.59	-5.9E-01	rgb( 89,139,239)	1.9932	2,2
Irf4	Ripk2	-0.92151	50.59	-5.9E-01	rgb( 89,139,239)	1.9932	None
Irf4	Slfn2	0.92151	50.59	0.589	rgb(223,105,106)	1.9932	None
Irf4	Spry2	-0.92151	50.59	-5.9E-01	rgb( 89,139,239)	1.9932	None
Irf9	Parp9	0.92151	50.59	0.586	rgb(223,105,106)	1.9932	None
Jun	Atcay	-0.92151	50.59	-5.9E-01	rgb( 90,140,239)	1.9932	None
Jun	Serinc5	0.92151	50.59	0.591	rgb(224,104,105)	1.9932	None
Junb	Sgsm2	-0.92151	50.59	-5.9E-01	rgb( 88,139,240)	1.9932	None
Klf3	Itga4	0.92151	50.59	0.59	rgb(223,104,106)	1.9932	None
Klf4	Cyr61	0.92151	50.59	0.594	rgb(224,104,105)	1.9932	2,2
Mga	Tmem38b	-0.92151	50.59	-5.9E-01	rgb( 90,140,239)	1.9932	None
Mxi1	Pfkp	0.92151	50.59	0.59	rgb(223,104,106)	1.9932	None
Myb	B4galnt1	0.92151	50.59	0.59	rgb(223,104,106)	1.9932	2,2
Nfkb1	Fbxo11	0.92151	50.59	0.588	rgb(223,105,106)	1.9932	None
Nfkb1	Nme4	-0.92151	50.59	-5.9E-01	rgb( 89,139,239)	1.9932	None
Nfkb2	Csf2	0.92151	50.59	0.586	rgb(223,105,106)	1.9932	2,2
Nfkb2	Psd	0.92151	50.59	0.586	rgb(223,105,106)	1.9932	None
Osr2	Serpinb1b	0.92151	50.59	0.593	rgb(224,104,105)	1.9932	2,2
Otx1	Txlnb	0.92151	50.59	0.591	rgb(223,104,105)	1.9932	None
Otx1	Zdbf2	0.92151	50.59	0.587	rgb(223,105,106)	1.9932	2,2
Pou2af1	H2-DMb2	-0.92151	50.59	-5.9E-01	rgb( 90,139,239)	1.9932	2,2
Rreb1	Gtf2i	0.92151	50.59	0.588	rgb(223,105,106)	1.9932	None
Runx1	Sash3	-0.92151	50.59	-5.9E-01	rgb( 89,139,239)	1.9932	None
Rxra	Myo18a	0.92151	50.59	0.594	rgb(224,103,105)	1.9932	None
Smad4	B4galt2	0.92151	50.59	0.59	rgb(223,104,105)	1.9932	None
Sp2	Hspa2	-0.92151	50.59	-5.9E-01	rgb( 88,139,240)	1.9932	None
Sp2	Papss2	-0.92151	50.59	-5.9E-01	rgb( 90,140,239)	1.9932	None
Sp2	Slc29a3	0.92151	50.59	0.586	rgb(223,105,106)	1.9932	None
Sp2	Slc6a9	0.92151	50.59	0.589	rgb(223,105,106)	1.9932	None
Sp2	Snx9	-0.92151	50.59	-5.9E-01	rgb( 88,138,240)	1.9932	None
Sp4	Chd7	0.92151	50.59	0.592	rgb(224,104,105)	1.9932	None
Sp4	Itgb1	-0.92151	50.59	-5.9E-01	rgb( 89,139,239)	1.9932	None
Sp4	Nkain1	0.92151	50.59	0.587	rgb(223,105,106)	1.9932	None
Srf	Ccdc107	-0.92151	50.59	-5.9E-01	rgb( 88,139,240)	1.9932	None
Tcf12	1190002N15Rik	-0.92151	50.59	-5.9E-01	rgb( 88,138,240)	1.9932	None
Tcf12	H2-Ab1	-0.92151	50.59	-5.9E-01	rgb( 88,139,240)	1.9932	None
Tcf12	L3mbtl3	0.92151	50.59	0.591	rgb(224,104,105)	1.9932	None
Tead1	Fut7	0.92151	50.59	0.587	rgb(223,105,106)	1.9932	2,2
Thap1	Tbc1d14	-0.92151	50.59	-5.9E-01	rgb( 88,139,240)	1.9932	None
Zbtb7b	Osm	0.92151	50.59	0.593	rgb(224,104,105)	1.9932	None
Zbtb7b	Reep3	-0.92151	50.59	-5.9E-01	rgb( 89,139,239)	1.9932	None
Zfp369	Cnot1	0.92151	50.59	0.592	rgb(224,104,105)	1.9932	None
C030039L03Rik	Ccng2	0.92151	50.59	0.592	rgb(224,104,105)	1.9932	2,2
C030039L03Rik	Kcnc3	0.92151	50.59	0.594	rgb(224,104,105)	1.9932	2,2
Klf6	Chst3	-0.92151	50.59	-5.9E-01	rgb( 88,139,240)	1.9932	2,2
Ncoa3	Id3	-0.92151	50.59	-5.9E-01	rgb( 89,139,239)	1.9932	2,2
Rlf	Dctpp1	-0.92151	50.59	-5.9E-01	rgb( 89,139,239)	1.9932	2,2
Zfp184	Maoa	0.92151	50.59	0.592	rgb(224,104,105)	1.9932	2,2
Zfp385a	Bbc3	0.92151	50.59	0.587	rgb(223,105,106)	1.9932	2,2
Zfp385a	Zfp365	0.92151	50.59	0.592	rgb(224,104,105)	1.9932	2,2
Zfp516	B4galnt4	0.92151	50.59	0.59	rgb(223,104,105)	1.9932	2,2
Ahr	Slc1a4	0.91837	50.58	0.579	rgb(223,107,108)	1.993	None
Atf5	1190002N15Rik	-0.91837	50.58	-5.8E-01	rgb( 92,141,239)	1.993	None
Atf5	Nucb2	0.91837	50.58	0.579	rgb(223,106,108)	1.993	None
Bach1	Spef2	-0.91837	50.58	-5.8E-01	rgb( 91,140,239)	1.993	None
Bhlhe40	B4galt2	0.91837	50.58	0.579	rgb(223,106,108)	1.993	None
Bhlhe40	Rcsd1	0.91837	50.58	0.576	rgb(223,107,108)	1.993	None
Bhlhe40	Unc119b	0.91837	50.58	0.576	rgb(223,107,108)	1.993	None
Creb3l1	Mapre3	0.91837	50.58	0.581	rgb(223,106,107)	1.993	None
E2f1	Wee1	0.91837	50.58	0.581	rgb(223,106,107)	1.993	None
Egr1	Nr4a1	0.91837	50.58	0.581	rgb(223,106,107)	1.993	None
Egr1	Rraga	0.91837	50.58	0.584	rgb(223,105,107)	1.993	None
Egr1	Zfp36	0.91837	50.58	0.581	rgb(223,106,107)	1.993	None
Egr2	Socs1	0.91837	50.58	0.577	rgb(223,107,108)	1.993	None
Elf1	Dars2	0.91837	50.58	0.581	rgb(223,106,107)	1.993	None
Elf1	Rcsd1	0.91837	50.58	0.577	rgb(223,107,108)	1.993	None
Elk4	Zfp568	0.91837	50.58	0.583	rgb(223,106,107)	1.993	None
Epas1	Mllt3	0.91837	50.58	0.582	rgb(223,106,107)	1.993	None
Ets1	Abcg1	0.91837	50.58	0.576	rgb(223,107,108)	1.993	2,2
Ets1	Acvrl1	0.91837	50.58	0.577	rgb(223,107,108)	1.993	None
Ets1	Ikzf4	0.91837	50.58	0.576	rgb(223,107,108)	1.993	None
Foxo1	Ust	0.91837	50.58	0.576	rgb(223,107,108)	1.993	None
Gfi1	Urb1	0.91837	50.58	0.578	rgb(223,107,108)	1.993	None
Hbp1	Klf2	0.91837	50.58	0.581	rgb(223,106,107)	1.993	None
Hes1	Fam43a	0.91837	50.58	0.581	rgb(223,106,107)	1.993	2,2
Hic1	Ccdc92	0.91837	50.58	0.585	rgb(223,105,107)	1.993	None
Hif3a	Egln1	0.91837	50.58	0.579	rgb(223,106,108)	1.993	2,2
Irf1	Rasa4	0.91837	50.58	0.576	rgb(223,107,108)	1.993	2,2
Irf2	Tbc1d14	0.91837	50.58	0.576	rgb(223,107,108)	1.993	None
Irf4	Abcb9	-0.91837	50.58	-5.8E-01	rgb( 90,140,239)	1.993	2,2
Irf4	Atxn1	0.91837	50.58	0.581	rgb(223,106,107)	1.993	None
Irf5	Maged2	0.91837	50.58	0.576	rgb(223,107,108)	1.993	None
Irf5	Mnda	0.91837	50.58	0.583	rgb(223,106,107)	1.993	None
Irf7	Ccrl2	0.91837	50.58	0.582	rgb(223,106,107)	1.993	2,2
Jdp2	Pck2	0.91837	50.58	0.576	rgb(223,107,108)	1.993	2,2
Jun	Pank1	-0.91837	50.58	-5.8E-01	rgb( 90,140,239)	1.993	2,2
Jund	Cd74	0.91837	50.58	0.582	rgb(223,106,107)	1.993	None
Jund	Txk	-0.91837	50.58	-5.8E-01	rgb( 91,140,239)	1.993	None
Klf10	Kctd14	0.91837	50.58	0.58	rgb(223,106,107)	1.993	2,2
Klf2	Foxp3	0.91837	50.58	0.579	rgb(223,106,108)	1.993	2,2
Lyl1	Camkk1	0.91837	50.58	0.578	rgb(223,107,108)	1.993	None
Lyl1	Lix1l	0.91837	50.58	0.584	rgb(223,105,107)	1.993	None
Nfil3	Sntb1	-0.91837	50.58	-5.8E-01	rgb( 92,141,239)	1.993	None
Npas4	Grin3b	0.91837	50.58	0.576	rgb(223,107,108)	1.993	None
Nr3c1	Bcl11b	0.91837	50.58	0.58	rgb(223,106,107)	1.993	None
Nr3c1	Ctla4	-0.91837	50.58	-5.8E-01	rgb( 92,141,239)	1.993	None
Nr3c1	Pcmt1	0.91837	50.58	0.575	rgb(223,107,108)	1.993	None
Nr4a3	Dpy19l3	-0.91837	50.58	-5.8E-01	rgb( 91,140,239)	1.993	None
Nr4a3	Nr4a1	0.91837	50.58	0.582	rgb(223,106,107)	1.993	2,2
Pou2f2	Klri2	-0.91837	50.58	-5.8E-01	rgb( 91,140,239)	1.993	None
Rfx1	Samsn1	-0.91837	50.58	-5.8E-01	rgb( 92,141,239)	1.993	None
Rfx3	Dyx1c1	0.91837	50.58	0.577	rgb(223,107,108)	1.993	None
Runx1	Gpr18	-0.91837	50.58	-5.8E-01	rgb( 90,140,239)	1.993	None
Runx1	Ripk2	-0.91837	50.58	-5.8E-01	rgb( 91,141,239)	1.993	None
Rxra	Gata3	0.91837	50.58	0.576	rgb(223,107,108)	1.993	None
Rxra	Sap30	-0.91837	50.58	-5.8E-01	rgb( 91,141,239)	1.993	None
Rxra	Sntb1	0.91837	50.58	0.576	rgb(223,107,108)	1.993	None
Rxrb	Trpm6	-0.91837	50.58	-5.8E-01	rgb( 92,141,239)	1.993	None
Sp2	Sav1	0.91837	50.58	0.575	rgb(223,107,108)	1.993	None
Sp4	Galnt3	0.91837	50.58	0.575	rgb(223,107,108)	1.993	None
Srebf1	Tmc6	0.91837	50.58	0.584	rgb(223,105,107)	1.993	None
Srebf2	Adipor2	0.91837	50.58	0.576	rgb(223,107,108)	1.993	None
Srf	Eif4ebp1	-0.91837	50.58	-5.8E-01	rgb( 91,141,239)	1.993	None
Stat4	Capsl	0.91837	50.58	0.581	rgb(223,106,107)	1.993	None
Stat4	Icam1	-0.91837	50.58	-5.8E-01	rgb( 91,141,239)	1.993	None
Tcf3	Anapc1	0.91837	50.58	0.576	rgb(223,107,108)	1.993	None
Tcf3	Il33	-0.91837	50.58	-5.8E-01	rgb( 91,140,239)	1.993	None
Tcf3	Ppard	0.91837	50.58	0.585	rgb(223,105,106)	1.993	None
Thap1	Dffb	0.91837	50.58	0.575	rgb(223,107,108)	1.993	None
Yy2	Mtx3	0.91837	50.58	0.583	rgb(223,106,107)	1.993	None
Zbtb33	1190002N15Rik	0.91837	50.58	0.582	rgb(223,106,107)	1.993	None
Zbtb7b	Otud7b	0.91837	50.58	0.581	rgb(223,106,107)	1.993	None
Zfp148	Tlk1	0.91837	50.58	0.581	rgb(223,106,107)	1.993	None
Zfp263	Sema6b	-0.91837	50.58	-5.8E-01	rgb( 92,141,239)	1.993	None
Zfp523	Podnl1	0.91837	50.58	0.582	rgb(223,106,107)	1.993	2,2
Zfx	Rgs19	-0.91837	50.58	-5.8E-01	rgb( 91,140,239)	1.993	None
Dpf1	Rbfox2	0.91837	50.58	0.578	rgb(223,107,108)	1.993	2,2
Mxd3	E2f7	0.91837	50.58	0.576	rgb(223,107,108)	1.993	2,2
Rlf	3110057O12Rik	0.91837	50.58	0.583	rgb(223,106,107)	1.993	2,2
Zbed3	Zadh2	0.91837	50.58	0.58	rgb(223,106,107)	1.993	2,2
Zfp367	Cenpm	0.91837	50.58	0.581	rgb(223,106,107)	1.993	2,2
Zfp385a	Abhd4	0.91837	50.58	0.578	rgb(223,107,108)	1.993	2,2
Zfp385a	Ccng1	0.91837	50.58	0.581	rgb(223,106,107)	1.993	2,2
Zfp385a	Ckmt1	0.91837	50.58	0.58	rgb(223,106,107)	1.993	2,2
Zfp420	Scarf2	-0.91837	50.58	-5.8E-01	rgb( 92,141,239)	1.993	2,2
Zfp760	Zfp229	0.91837	50.58	0.582	rgb(223,106,107)	1.993	2,2
Arid3a	Itm2a	-0.91523	50.57	-5.7E-01	rgb( 92,141,239)	1.9928	2,2
Atf3	Vldlr	0.91523	50.57	0.573	rgb(223,108,109)	1.9928	None
Batf	Asap1	0.91523	50.57	0.567	rgb(223,109,110)	1.9928	None
Batf3	Riok3	0.91523	50.57	0.574	rgb(223,107,108)	1.9928	None
Bcl6	3110057O12Rik	-0.91523	50.57	-5.7E-01	rgb( 94,142,239)	1.9928	2,2
Cebpb	Slc1a4	0.91523	50.57	0.567	rgb(223,109,110)	1.9928	2,2
E2f1	Gen1	0.91523	50.57	0.569	rgb(223,108,110)	1.9928	None
E2f1	Smpd4	0.91523	50.57	0.568	rgb(223,109,110)	1.9928	None
Egr4	Fam20c	0.91523	50.57	0.569	rgb(223,108,110)	1.9928	2,2
Elf1	Malt1	-0.91523	50.57	-5.7E-01	rgb( 94,142,239)	1.9928	None
Elf1	Stk4	0.91523	50.57	0.57	rgb(223,108,109)	1.9928	None
Epas1	Cnnm1	0.91523	50.57	0.565	rgb(223,109,110)	1.9928	2,2
Ets1	Dmxl2	-0.91523	50.57	-5.7E-01	rgb( 93,142,239)	1.9928	2,2
Ets1	Ssh2	0.91523	50.57	0.569	rgb(223,108,110)	1.9928	None
Etv6	Rcsd1	-0.91523	50.57	-5.7E-01	rgb( 94,142,238)	1.9928	None
Foxf2	Ngf	0.91523	50.57	0.566	rgb(223,109,110)	1.9928	2,2
Foxn3	Nfyb	-0.91523	50.57	-5.7E-01	rgb( 94,142,239)	1.9928	2,2
Hic1	Gfi1	0.91523	50.57	0.568	rgb(223,108,110)	1.9928	2,2
Hif3a	Wdr54	0.91523	50.57	0.574	rgb(223,107,109)	1.9928	2,2
Irf4	Ddx60	-0.91523	50.57	-5.7E-01	rgb( 93,141,239)	1.9928	None
Irf4	Nrgn	-0.91523	50.57	-5.7E-01	rgb( 94,142,239)	1.9928	None
Irf4	Trpm1	-0.91523	50.57	-5.7E-01	rgb( 93,142,239)	1.9928	2,2
Irf5	Zfp362	0.91523	50.57	0.567	rgb(223,109,110)	1.9928	None
Jun	Src	0.91523	50.57	0.569	rgb(223,108,109)	1.9928	None
Jund	Trim66	0.91523	50.57	0.571	rgb(223,108,109)	1.9928	None
Klf2	Gpr146	0.91523	50.57	0.573	rgb(223,108,109)	1.9928	None
Klf2	Kcna3	-0.91523	50.57	-5.7E-01	rgb( 93,141,239)	1.9928	None
Klf8	2310033P09Rik	-0.91523	50.57	-5.7E-01	rgb( 94,142,239)	1.9928	None
Lin54	Gpsm2	0.91523	50.57	0.575	rgb(223,107,108)	1.9928	None
Lyl1	Spred3	0.91523	50.57	0.569	rgb(223,108,110)	1.9928	None
Mlxipl	Mesp2	0.91523	50.57	0.569	rgb(223,108,109)	1.9928	2,2
Myc	Tmem43	-0.91523	50.57	-5.7E-01	rgb( 94,142,239)	1.9928	None
Nfatc1	Grn	-0.91523	50.57	-5.7E-01	rgb( 92,141,239)	1.9928	None
Nfatc2	Grn	0.91523	50.57	0.569	rgb(223,108,109)	1.9928	None
Nr1h2	4930503L19Rik	-0.91523	50.57	-5.7E-01	rgb( 93,141,239)	1.9928	None
Nr2f6	Tyw1	0.91523	50.57	0.57	rgb(223,108,109)	1.9928	None
Nr3c1	Cox17	-0.91523	50.57	-5.7E-01	rgb( 93,141,239)	1.9928	None
Nr4a2	Ifih1	0.91523	50.57	0.571	rgb(223,108,109)	1.9928	None
Plagl1	Cd180	0.91523	50.57	0.57	rgb(223,108,109)	1.9928	2,2
Pou2f2	Ncoa2	0.91523	50.57	0.572	rgb(223,108,109)	1.9928	None
Pou6f1	Ccr5	0.91523	50.57	0.573	rgb(223,108,109)	1.9928	2,2
Prrx1	Fat1	0.91523	50.57	0.573	rgb(223,108,109)	1.9928	2,2
Rbpj	Il7r	0.91523	50.57	0.572	rgb(223,108,109)	1.9928	2,2
Runx2	Rabgap1l	0.91523	50.57	0.572	rgb(223,108,109)	1.9928	None
Sp2	Inpp5a	0.91523	50.57	0.569	rgb(223,108,110)	1.9928	None
Sp2	Sept4	-0.91523	50.57	-5.7E-01	rgb( 94,142,239)	1.9928	None
Sp2	Vasn	0.91523	50.57	0.575	rgb(223,107,108)	1.9928	None
Sp4	Acox3	0.91523	50.57	0.574	rgb(223,107,109)	1.9928	None
Sp4	Dctn4	0.91523	50.57	0.57	rgb(223,108,109)	1.9928	None
Sp4	Ubtd1	0.91523	50.57	0.572	rgb(223,108,109)	1.9928	None
Stat1	Icam1	0.91523	50.57	0.568	rgb(223,109,110)	1.9928	None
Stat4	Nek6	-0.91523	50.57	-5.7E-01	rgb( 93,141,239)	1.9928	None
Stat4	Nudt6	-0.91523	50.57	-5.7E-01	rgb( 94,142,238)	1.9928	None
Tcf12	Pafah1b3	-0.91523	50.57	-5.7E-01	rgb( 94,142,239)	1.9928	2,2
Tcf12	Pde8a	0.91523	50.57	0.574	rgb(223,107,108)	1.9928	None
Tead1	Nupr1	0.91523	50.57	0.568	rgb(223,109,110)	1.9928	2,2
Yy2	Eci2	-0.91523	50.57	-5.7E-01	rgb( 94,142,239)	1.9928	None
Zbtb7b	Pcbp4	0.91523	50.57	0.569	rgb(223,108,109)	1.9928	None
Zfp148	Pmm1	-0.91523	50.57	-5.7E-01	rgb( 93,141,239)	1.9928	None
Zfp182	Neat1	0.91523	50.57	0.57	rgb(223,108,109)	1.9928	None
Zfp263	Rtn4	-0.91523	50.57	-5.7E-01	rgb( 92,141,239)	1.9928	None
Zfp281	Fas	0.91523	50.57	0.569	rgb(223,108,109)	1.9928	None
Zfp369	Zfpm1	-0.91523	50.57	-5.7E-01	rgb( 93,142,239)	1.9928	None
Ankzf1	Rbfox2	0.91523	50.57	0.568	rgb(223,108,110)	1.9928	2,2
Ccdc17	Gdi1	0.91523	50.57	0.574	rgb(223,107,108)	1.9928	2,2
Dr1	Rexo4	-0.91523	50.57	-5.7E-01	rgb( 92,141,239)	1.9928	2,2
Tulp2	Tnnt3	0.91523	50.57	0.572	rgb(223,108,109)	1.9928	2,2
Zfp429	H60c	-0.91523	50.57	-5.7E-01	rgb( 94,142,239)	1.9928	2,2
Zfp956	Chka	0.91523	50.57	0.568	rgb(223,109,110)	1.9928	2,2
Ahrr	Cpox	0.9121	50.56	0.563	rgb(223,109,111)	1.9926	2,2
Ahrr	Gpr15	0.9121	50.56	0.56	rgb(223,110,111)	1.9926	2,2
Ar	Zfp831	0.9121	50.56	0.557	rgb(223,111,112)	1.9926	None
Atf3	Nfil3	0.9121	50.56	0.561	rgb(223,110,111)	1.9926	None
Atf5	Hmox1	0.9121	50.56	0.564	rgb(223,109,110)	1.9926	None
Batf	Gja1	-0.9121	50.56	-5.6E-01	rgb( 95,143,238)	1.9926	None
Batf3	Il18	0.9121	50.56	0.558	rgb(223,111,112)	1.9926	None
Bcl6	Pgm2	-0.9121	50.56	-5.6E-01	rgb( 95,143,238)	1.9926	None
Bcl6	Tmem176a	0.9121	50.56	0.561	rgb(223,110,111)	1.9926	None
Bcl6	Zhx2	0.9121	50.56	0.559	rgb(223,110,111)	1.9926	None
Bhlhe40	Plekho2	0.9121	50.56	0.559	rgb(223,110,111)	1.9926	None
Crem	Galc	0.9121	50.56	0.56	rgb(223,110,111)	1.9926	None
Crem	Plaur	0.9121	50.56	0.564	rgb(223,109,110)	1.9926	None
E4f1	Sugt1	-0.9121	50.56	-5.6E-01	rgb( 96,143,238)	1.9926	None
Egr1	Dusp2	0.9121	50.56	0.565	rgb(223,109,110)	1.9926	None
Egr3	Sema4a	0.9121	50.56	0.56	rgb(223,110,111)	1.9926	None
Elf1	Ccng2	0.9121	50.56	0.559	rgb(223,110,111)	1.9926	None
Elf1	Herc4	0.9121	50.56	0.558	rgb(223,110,112)	1.9926	None
Epas1	Cacna1c	0.9121	50.56	0.563	rgb(223,109,111)	1.9926	None
Esrra	Acot13	-0.9121	50.56	-5.6E-01	rgb( 95,143,238)	1.9926	None
Esrra	Gcnt1	-0.9121	50.56	-5.6E-01	rgb( 96,143,238)	1.9926	None
Ets1	Flt3l	0.9121	50.56	0.558	rgb(223,110,111)	1.9926	None
Ets2	Sept9	-0.9121	50.56	-5.6E-01	rgb( 95,143,238)	1.9926	None
Fosl2	B430306N03Rik	0.9121	50.56	0.559	rgb(223,110,111)	1.9926	None
Fosl2	Metrnl	0.9121	50.56	0.565	rgb(223,109,110)	1.9926	None
Foxo1	Sdc3	0.9121	50.56	0.558	rgb(223,110,112)	1.9926	2,2
Hsf1	Gatsl3	-0.9121	50.56	-5.6E-01	rgb( 96,144,238)	1.9926	None
Hsf1	Pgrmc1	-0.9121	50.56	-5.6E-01	rgb( 94,142,238)	1.9926	None
Irf4	Dlk1	-0.9121	50.56	-5.6E-01	rgb( 96,143,238)	1.9926	2,2
Irf4	Pgrmc1	-0.9121	50.56	-5.6E-01	rgb( 94,142,238)	1.9926	None
Irf5	Ankrd55	-0.9121	50.56	-5.6E-01	rgb( 95,143,238)	1.9926	None
Irf5	Cdkl5	0.9121	50.56	0.557	rgb(223,111,112)	1.9926	None
Irf5	Pde7a	0.9121	50.56	0.559	rgb(223,110,111)	1.9926	None
Irf5	Trim14	0.9121	50.56	0.559	rgb(223,110,111)	1.9926	None
Irf7	C3	-0.9121	50.56	-5.6E-01	rgb( 95,143,238)	1.9926	None
Irf7	Trim26	0.9121	50.56	0.559	rgb(223,110,111)	1.9926	None
Jund	Mbtd1	-0.9121	50.56	-5.6E-01	rgb( 95,143,238)	1.9926	None
Klf2	Glipr2	-0.9121	50.56	-5.6E-01	rgb( 96,143,238)	1.9926	None
Klf2	Nkain1	-0.9121	50.56	-5.6E-01	rgb( 96,143,238)	1.9926	None
Klf3	Flt3l	-0.9121	50.56	-5.6E-01	rgb( 96,143,238)	1.9926	None
Maf	Aqp3	0.9121	50.56	0.562	rgb(223,110,111)	1.9926	2,2
Maf	Ctla4	0.9121	50.56	0.56	rgb(223,110,111)	1.9926	None
Mga	Epsti1	-0.9121	50.56	-5.6E-01	rgb( 95,143,238)	1.9926	None
Msc	Pcsk1	0.9121	50.56	0.565	rgb(223,109,110)	1.9926	2,2
Mxi1	Rnf181	0.9121	50.56	0.563	rgb(223,110,111)	1.9926	2,2
Nfatc4	Fbxo2	0.9121	50.56	0.561	rgb(223,110,111)	1.9926	None
Nfatc4	Gpr153	0.9121	50.56	0.565	rgb(223,109,110)	1.9926	2,2
Nfe2l2	Msrb3	-0.9121	50.56	-5.6E-01	rgb( 96,143,238)	1.9926	None
Nr3c1	Lgals7	-0.9121	50.56	-5.6E-01	rgb( 95,143,238)	1.9926	None
Nr4a2	Fosl2	0.9121	50.56	0.564	rgb(223,109,110)	1.9926	2,2
Pou2af1	Crtam	0.9121	50.56	0.563	rgb(223,110,111)	1.9926	2,2
Pparg	Dgkk	0.9121	50.56	0.562	rgb(223,110,111)	1.9926	2,2
Prdm1	Sema4f	-0.9121	50.56	-5.6E-01	rgb( 96,144,238)	1.9926	None
Rara	Fam20b	-0.9121	50.56	-5.6E-01	rgb( 96,143,238)	1.9926	None
Relb	H2-Ab1	-0.9121	50.56	-5.6E-01	rgb( 96,144,238)	1.9926	None
Rest	Utrn	0.9121	50.56	0.562	rgb(223,110,111)	1.9926	None
Rora	Gpr68	0.9121	50.56	0.557	rgb(223,111,112)	1.9926	None
Runx1	Ankrd6	-0.9121	50.56	-5.6E-01	rgb( 95,143,238)	1.9926	None
Rxra	Acad9	0.9121	50.56	0.56	rgb(223,110,111)	1.9926	None
Rxra	Capn5	-0.9121	50.56	-5.6E-01	rgb( 95,143,238)	1.9926	None
Rxra	Itpr1	0.9121	50.56	0.562	rgb(223,110,111)	1.9926	None
Rxra	Otud7b	0.9121	50.56	0.561	rgb(223,110,111)	1.9926	None
Rxra	Slain1	0.9121	50.56	0.558	rgb(223,110,112)	1.9926	None
Six5	Rcan3	-0.9121	50.56	-5.6E-01	rgb( 96,143,238)	1.9926	None
Sox5	Akr1b8	0.9121	50.56	0.563	rgb(223,109,111)	1.9926	2,2
Sp2	Lgals7	-0.9121	50.56	-5.6E-01	rgb( 96,144,238)	1.9926	None
Sp2	Prx	0.9121	50.56	0.564	rgb(223,109,110)	1.9926	None
Sp2	Thnsl1	-0.9121	50.56	-5.6E-01	rgb( 95,143,238)	1.9926	None
Sp4	Ccdc134	-0.9121	50.56	-5.6E-01	rgb( 96,143,238)	1.9926	None
Sp4	Mgat4b	-0.9121	50.56	-5.6E-01	rgb( 95,143,238)	1.9926	None
Sp4	Sorcs2	0.9121	50.56	0.558	rgb(223,110,111)	1.9926	None
Sp4	Srsf12	0.9121	50.56	0.563	rgb(223,110,111)	1.9926	2,2
Sp4	Wwp1	0.9121	50.56	0.559	rgb(223,110,111)	1.9926	None
Sp6	Marcks	0.9121	50.56	0.561	rgb(223,110,111)	1.9926	None
Srebf1	Slc4a8	0.9121	50.56	0.559	rgb(223,110,111)	1.9926	None
Srebf1	St7l	0.9121	50.56	0.565	rgb(223,109,110)	1.9926	None
Srebf2	Kdm2b	0.9121	50.56	0.558	rgb(223,110,112)	1.9926	None
Srf	Cdkn1b	-0.9121	50.56	-5.6E-01	rgb( 95,143,238)	1.9926	None
Srf	Ndufv3	-0.9121	50.56	-5.6E-01	rgb( 96,143,238)	1.9926	2,2
Stat1	Dtx3l	0.9121	50.56	0.563	rgb(223,109,111)	1.9926	None
Stat4	Lrp8	-0.9121	50.56	-5.6E-01	rgb( 96,144,238)	1.9926	None
Tal2	Stat4	0.9121	50.56	0.56	rgb(223,110,111)	1.9926	None
Tcf12	Asap1	0.9121	50.56	0.565	rgb(223,109,110)	1.9926	None
Tcf3	Snhg6	-0.9121	50.56	-5.6E-01	rgb( 95,143,238)	1.9926	None
Tead1	Sms	-0.9121	50.56	-5.6E-01	rgb( 96,143,238)	1.9926	None
Vax2	Avpi1	0.9121	50.56	0.56	rgb(223,110,111)	1.9926	None
Vax2	Il17a	0.9121	50.56	0.555	rgb(223,111,112)	1.9926	2,2
Zbtb7b	Synpo	0.9121	50.56	0.557	rgb(223,111,112)	1.9926	None
Zfhx3	Wwc1	0.9121	50.56	0.56	rgb(223,110,111)	1.9926	None
Zfp148	Ivd	-0.9121	50.56	-5.6E-01	rgb( 96,144,238)	1.9926	None
Zfp263	Zbtb4	0.9121	50.56	0.56	rgb(223,110,111)	1.9926	None
Zfp281	Zfp945	0.9121	50.56	0.559	rgb(223,110,111)	1.9926	2,2
Zfp369	4931406P16Rik	0.9121	50.56	0.563	rgb(223,110,111)	1.9926	None
Atmin	Arhgef6	0.9121	50.56	0.558	rgb(223,110,111)	1.9926	2,2
C030039L03Rik	Ankzf1	0.9121	50.56	0.563	rgb(223,109,111)	1.9926	2,2
Csrnp1	Pms1	-0.9121	50.56	-5.6E-01	rgb( 95,143,238)	1.9926	2,2
Hmgb3	Pla2g4f	0.9121	50.56	0.561	rgb(223,110,111)	1.9926	2,2
Klf6	Cd5l	0.9121	50.56	0.555	rgb(223,111,112)	1.9926	2,2
Klf6	Ryr2	-0.9121	50.56	-5.6E-01	rgb( 96,144,238)	1.9926	2,2
Mxd4	2210013O21Rik	0.9121	50.56	0.563	rgb(223,110,111)	1.9926	2,2
Ncoa1	Tmem184b	0.9121	50.56	0.559	rgb(223,110,111)	1.9926	2,2
Ncoa3	Spin4	-0.9121	50.56	-5.6E-01	rgb( 96,143,238)	1.9926	2,2
Zfp605	Gkap1	0.9121	50.56	0.561	rgb(223,110,111)	1.9926	2,2
Zfp608	Serpinb1a	0.9121	50.56	0.558	rgb(223,110,112)	1.9926	2,2
Zkscan17	Mgat4b	0.9121	50.56	0.558	rgb(223,110,111)	1.9926	2,2
Atf5	Igf2r	-0.90896	50.55	-5.5E-01	rgb( 98,145,238)	1.9924	None
Atf5	Smg5	-0.90896	50.55	-5.5E-01	rgb( 98,145,238)	1.9924	None
Bach1	Tspan3	-0.90896	50.55	-5.5E-01	rgb( 98,145,238)	1.9924	None
Batf	Tex14	-0.90896	50.55	-5.5E-01	rgb( 98,145,238)	1.9924	None
Batf	Zfp467	-0.90896	50.55	-5.5E-01	rgb( 98,144,238)	1.9924	2,2
Bhlhe40	Gys1	0.90896	50.55	0.547	rgb(223,113,114)	1.9924	None
Cebpg	Pck2	0.90896	50.55	0.545	rgb(223,113,114)	1.9924	2,2
Cebpg	Stk38l	0.90896	50.55	0.549	rgb(223,112,113)	1.9924	None
Creb3l2	Dram2	0.90896	50.55	0.552	rgb(223,112,113)	1.9924	None
Cux1	Tgfbr1	0.90896	50.55	0.553	rgb(223,111,113)	1.9924	2,2
Ddit3	1110057K04Rik	-0.90896	50.55	-5.5E-01	rgb( 98,145,238)	1.9924	2,2
E2f4	Lrp8	0.90896	50.55	0.553	rgb(223,111,113)	1.9924	None
Egr3	Cwh43	-0.90896	50.55	-5.5E-01	rgb( 97,144,238)	1.9924	2,2
Elf1	Themis	0.90896	50.55	0.546	rgb(223,113,114)	1.9924	None
Elf1	Zscan29	0.90896	50.55	0.546	rgb(223,113,114)	1.9924	None
Elk3	Tspan2	0.90896	50.55	0.551	rgb(223,112,113)	1.9924	None
Ets1	Gart	-0.90896	50.55	-5.5E-01	rgb( 99,145,238)	1.9924	None
Ets1	Klhl6	0.90896	50.55	0.551	rgb(223,112,113)	1.9924	None
Ets1	Tex2	0.90896	50.55	0.547	rgb(223,112,114)	1.9924	None
Etv4	Angptl6	0.90896	50.55	0.549	rgb(223,112,113)	1.9924	None
Gata3	Gbp4	0.90896	50.55	0.548	rgb(223,112,113)	1.9924	None
Hic1	Sap30	-0.90896	50.55	-5.5E-01	rgb( 98,144,238)	1.9924	None
Hsf1	Mtrf1	-0.90896	50.55	-5.5E-01	rgb( 97,144,238)	1.9924	None
Hsf1	Sbno2	0.90896	50.55	0.547	rgb(223,112,114)	1.9924	None
Irf1	Ctss	0.90896	50.55	0.548	rgb(223,112,113)	1.9924	2,2
Irf4	Chst3	-0.90896	50.55	-5.5E-01	rgb( 97,144,238)	1.9924	2,2
Irf4	Fut8	-0.90896	50.55	-5.5E-01	rgb( 99,145,238)	1.9924	None
Irf4	Ptprf	0.90896	50.55	0.553	rgb(223,111,112)	1.9924	2,2
Irf4	Synpo	0.90896	50.55	0.55	rgb(223,112,113)	1.9924	None
Irf4	Tox	-0.90896	50.55	-5.5E-01	rgb( 98,145,238)	1.9924	None
Irf5	Dcxr	0.90896	50.55	0.547	rgb(223,113,114)	1.9924	2,2
Irf7	Ddx60	0.90896	50.55	0.548	rgb(223,112,113)	1.9924	None
Irf9	Flt3l	0.90896	50.55	0.554	rgb(223,111,112)	1.9924	None
Jun	Cd160	-0.90896	50.55	-5.5E-01	rgb( 97,144,238)	1.9924	2,2
Jun	Fam129b	0.90896	50.55	0.551	rgb(223,112,113)	1.9924	None
Junb	Ptpn1	0.90896	50.55	0.55	rgb(223,112,113)	1.9924	None
Jund	Sugt1	-0.90896	50.55	-5.5E-01	rgb( 99,145,238)	1.9924	None
Klf3	Gbp2	-0.90896	50.55	-5.5E-01	rgb( 97,144,238)	1.9924	None
Mafg	Amz1	0.90896	50.55	0.549	rgb(223,112,113)	1.9924	2,2
Mef2b	Mapk13	0.90896	50.55	0.548	rgb(223,112,113)	1.9924	2,2
Msc	Klrk1	0.90896	50.55	0.545	rgb(223,113,114)	1.9924	2,2
Mxi1	Dcp2	-0.90896	50.55	-5.5E-01	rgb( 99,145,238)	1.9924	None
Mxi1	Parp9	0.90896	50.55	0.548	rgb(223,112,113)	1.9924	None
Mxi1	Shroom3	0.90896	50.55	0.549	rgb(223,112,113)	1.9924	None
Nfkb1	Pla1a	0.90896	50.55	0.546	rgb(223,113,114)	1.9924	None
Nfkb2	Nkx1-2	0.90896	50.55	0.555	rgb(223,111,112)	1.9924	2,2
Nr3c1	D930015E06Rik	0.90896	50.55	0.55	rgb(223,112,113)	1.9924	None
Nr3c1	Mical1	0.90896	50.55	0.548	rgb(223,112,113)	1.9924	None
Plagl1	Mex3a	0.90896	50.55	0.547	rgb(223,112,114)	1.9924	2,2
Plagl1	Slc3a2	0.90896	50.55	0.554	rgb(223,111,112)	1.9924	None
Plagl1	Slc7a1	0.90896	50.55	0.546	rgb(223,113,114)	1.9924	2,2
Pou2af1	Il10ra	-0.90896	50.55	-5.5E-01	rgb( 98,144,238)	1.9924	2,2
Pou2af1	Impa2	-0.90896	50.55	-5.5E-01	rgb( 97,144,238)	1.9924	None
Pou6f1	Dusp6	0.90896	50.55	0.55	rgb(223,112,113)	1.9924	None
Prdm1	Ccno	0.90896	50.55	0.552	rgb(223,112,113)	1.9924	None
Rel	Heg1	0.90896	50.55	0.551	rgb(223,112,113)	1.9924	None
Rel	Nr1d1	-0.90896	50.55	-5.5E-01	rgb( 97,144,238)	1.9924	None
Rela	Sarm1	0.90896	50.55	0.546	rgb(223,113,114)	1.9924	None
Rfx3	Tsga10	0.90896	50.55	0.546	rgb(223,113,114)	1.9924	None
Rfx7	Vps13a	0.90896	50.55	0.551	rgb(223,112,113)	1.9924	None
Runx2	Ccdc107	-0.90896	50.55	-5.5E-01	rgb( 98,144,238)	1.9924	None
Runx2	Runx1	0.90896	50.55	0.554	rgb(223,111,112)	1.9924	None
Rxra	2810408A11Rik	-0.90896	50.55	-5.5E-01	rgb( 97,144,238)	1.9924	None
Rxra	Gpr161	0.90896	50.55	0.545	rgb(223,113,114)	1.9924	None
Rxra	Trpa1	0.90896	50.55	0.548	rgb(223,112,113)	1.9924	None
Scrt1	Ppap2c	0.90896	50.55	0.551	rgb(223,112,113)	1.9924	2,2
Six5	Tjp3	0.90896	50.55	0.554	rgb(223,111,112)	1.9924	None
Sox5	Traf6	-0.90896	50.55	-5.5E-01	rgb( 98,145,238)	1.9924	None
Sp2	Chic2	-0.90896	50.55	-5.5E-01	rgb( 98,145,238)	1.9924	None
Sp2	Usp22	0.90896	50.55	0.551	rgb(223,112,113)	1.9924	None
Sp3	Cox7a1	-0.90896	50.55	-5.5E-01	rgb( 97,144,238)	1.9924	None
Sp4	Bend4	0.90896	50.55	0.552	rgb(223,112,113)	1.9924	None
Sp4	D830031N03Rik	-0.90896	50.55	-5.5E-01	rgb( 97,144,238)	1.9924	None
Sp6	Plxnd1	0.90896	50.55	0.548	rgb(223,112,113)	1.9924	None
Srebf1	Aacs	0.90896	50.55	0.547	rgb(223,113,114)	1.9924	2,2
Srebf1	Tnk2	0.90896	50.55	0.553	rgb(223,111,112)	1.9924	None
Tal2	Myo10	-0.90896	50.55	-5.5E-01	rgb( 98,145,238)	1.9924	None
Vax2	Ppp1r14c	0.90896	50.55	0.553	rgb(223,111,112)	1.9924	2,2
Xbp1	Prss12	0.90896	50.55	0.552	rgb(223,112,113)	1.9924	None
Zbtb33	Nudt4	0.90896	50.55	0.553	rgb(223,111,112)	1.9924	None
Zbtb7b	Arid3a	0.90896	50.55	0.552	rgb(223,112,113)	1.9924	None
Zbtb7b	Ifngr2	-0.90896	50.55	-5.5E-01	rgb( 98,145,238)	1.9924	None
Zfp148	Rfx7	0.90896	50.55	0.553	rgb(223,111,113)	1.9924	None
Zfp148	Synj1	0.90896	50.55	0.552	rgb(223,112,113)	1.9924	None
Zfp263	Sec24d	-0.90896	50.55	-5.5E-01	rgb( 97,144,238)	1.9924	None
C030039L03Rik	3110057O12Rik	0.90896	50.55	0.549	rgb(223,112,113)	1.9924	2,2
Hmgb3	Zcchc3	0.90896	50.55	0.555	rgb(223,111,112)	1.9924	2,2
Kdm5b	Ero1l	0.90896	50.55	0.551	rgb(223,112,113)	1.9924	2,2
Plscr1	Glrp1	0.90896	50.55	0.547	rgb(223,113,114)	1.9924	2,2
Snapc2	Arhgdig	0.90896	50.55	0.552	rgb(223,112,113)	1.9924	2,2
Zfp28	Sbf2	0.90896	50.55	0.545	rgb(223,113,114)	1.9924	2,2
Zfp367	Exo1	0.90896	50.55	0.547	rgb(223,112,114)	1.9924	2,2
Zfp385a	Ppm1d	0.90896	50.55	0.547	rgb(223,112,114)	1.9924	2,2
Zfp429	H60b	-0.90896	50.55	-5.5E-01	rgb( 98,145,238)	1.9924	2,2
Zfp703	Pcyox1l	0.90896	50.55	0.551	rgb(223,112,113)	1.9924	2,2
Zfp750	1700007K13Rik	0.90896	50.55	0.546	rgb(223,113,114)	1.9924	2,2
Zfp750	Ckmt1	0.90896	50.55	0.547	rgb(223,113,114)	1.9924	2,2
Zfp870	Pms1	0.90896	50.55	0.551	rgb(223,112,113)	1.9924	2,2
Zfp960	F2rl1	-0.90896	50.55	-5.5E-01	rgb( 98,145,238)	1.9924	2,2
Zfp960	Kifc3	0.90896	50.55	0.547	rgb(223,112,114)	1.9924	2,2
Zkscan17	Icam2	-0.90896	50.55	-5.5E-01	rgb( 97,144,238)	1.9924	2,2
Zkscan17	Stard5	0.90896	50.55	0.55	rgb(223,112,113)	1.9924	2,2
Ahr	Cd274	-0.90582	50.54	-5.4E-01	rgb( 99,145,238)	1.9922	2,2
Arid3a	Sh3bp1	0.90582	50.54	0.545	rgb(223,113,114)	1.9922	None
Arid3a	Zfp36l1	-0.90582	50.54	-5.4E-01	rgb(100,146,238)	1.9922	None
Atf3	Dusp8	0.90582	50.54	0.536	rgb(223,115,116)	1.9922	None
Bach1	Klf12	-0.90582	50.54	-5.4E-01	rgb(101,146,237)	1.9922	None
Bach1	Pigb	-0.90582	50.54	-5.4E-01	rgb(100,146,238)	1.9922	None
Batf	Igfbp7	-0.90582	50.54	-5.4E-01	rgb(100,146,237)	1.9922	None
Bhlhe40	Fam57a	0.90582	50.54	0.537	rgb(223,114,115)	1.9922	None
Creb1	Fau	0.90582	50.54	0.536	rgb(223,115,116)	1.9922	None
Creb1	Tmem55b	-0.90582	50.54	-5.4E-01	rgb(101,146,237)	1.9922	None
Ddit3	Nupr1	0.90582	50.54	0.539	rgb(223,114,115)	1.9922	2,2
E2f1	Ifit2	0.90582	50.54	0.542	rgb(223,113,115)	1.9922	None
E2f4	Bpnt1	-0.90582	50.54	-5.4E-01	rgb(101,146,237)	1.9922	None
Ebf1	Dusp3	0.90582	50.54	0.541	rgb(223,114,115)	1.9922	2,2
Elf1	Cmas	0.90582	50.54	0.538	rgb(223,114,115)	1.9922	None
Elf1	Ergic1	-0.90582	50.54	-5.4E-01	rgb(100,146,237)	1.9922	None
Ets1	Gatsl2	0.90582	50.54	0.543	rgb(223,113,114)	1.9922	None
Ets1	Mapk11	0.90582	50.54	0.544	rgb(223,113,114)	1.9922	None
Ets1	Otud7b	-0.90582	50.54	-5.4E-01	rgb(100,146,238)	1.9922	None
Ets2	Ifit2	0.90582	50.54	0.538	rgb(223,114,115)	1.9922	2,2
Fos	Slc38a1	-0.90582	50.54	-5.4E-01	rgb(100,146,237)	1.9922	None
Foxf2	Foxq1	0.90582	50.54	0.54	rgb(223,114,115)	1.9922	2,2
Foxf2	Ndrg4	0.90582	50.54	0.541	rgb(223,114,115)	1.9922	None
Foxf2	Nhs	0.90582	50.54	0.544	rgb(223,113,114)	1.9922	2,2
Foxo1	Arsb	0.90582	50.54	0.544	rgb(223,113,114)	1.9922	None
Gata1	Itih5	0.90582	50.54	0.538	rgb(223,114,115)	1.9922	2,2
Gli3	Nhs	0.90582	50.54	0.537	rgb(223,114,116)	1.9922	2,2
Hsf2	Pde6d	0.90582	50.54	0.543	rgb(223,113,114)	1.9922	None
Ikzf2	Ddr1	-0.90582	50.54	-5.4E-01	rgb( 99,145,238)	1.9922	None
Ikzf4	Dtx3l	0.90582	50.54	0.538	rgb(223,114,115)	1.9922	None
Irf1	Gbp10	0.90582	50.54	0.537	rgb(223,114,116)	1.9922	2,2
Irf4	Cxxc5	-0.90582	50.54	-5.4E-01	rgb(100,146,237)	1.9922	2,2
Irf4	Sesn1	-0.90582	50.54	-5.4E-01	rgb(100,146,238)	1.9922	None
Irf4	Shisa2	-0.90582	50.54	-5.4E-01	rgb( 99,145,238)	1.9922	2,2
Irf4	Tnip2	0.90582	50.54	0.535	rgb(223,115,116)	1.9922	None
Irf7	Ccl5	0.90582	50.54	0.543	rgb(223,113,114)	1.9922	2,2
Jun	Vim	0.90582	50.54	0.542	rgb(223,113,115)	1.9922	None
Jund	Il4ra	0.90582	50.54	0.541	rgb(223,114,115)	1.9922	None
Klf10	Rara	0.90582	50.54	0.54	rgb(223,114,115)	1.9922	None
Klf10	Samd1	0.90582	50.54	0.545	rgb(223,113,114)	1.9922	None
Klf13	Aen	-0.90582	50.54	-5.4E-01	rgb(100,146,238)	1.9922	None
Klf4	Ccno	0.90582	50.54	0.54	rgb(223,114,115)	1.9922	None
Lyl1	Itgb5	0.90582	50.54	0.538	rgb(223,114,115)	1.9922	2,2
Mafg	Naga	-0.90582	50.54	-5.4E-01	rgb(101,146,237)	1.9922	None
Mga	Mx1	0.90582	50.54	0.536	rgb(223,115,116)	1.9922	None
Mxi1	Smpd3	-0.90582	50.54	-5.4E-01	rgb( 99,145,238)	1.9922	None
Mxi1	Thra	0.90582	50.54	0.54	rgb(223,114,115)	1.9922	None
Mybl1	Vim	0.90582	50.54	0.535	rgb(223,115,116)	1.9922	None
Nfatc4	H2-Eb2	0.90582	50.54	0.543	rgb(223,113,114)	1.9922	2,2
Nfkb1	Slc25a35	-0.90582	50.54	-5.4E-01	rgb(100,146,238)	1.9922	None
Nfkb2	Sbf2	0.90582	50.54	0.536	rgb(223,115,116)	1.9922	2,2
Nfkb2	Tspan3	0.90582	50.54	0.54	rgb(223,114,115)	1.9922	2,2
Nr2f6	Slc41a3	0.90582	50.54	0.54	rgb(223,114,115)	1.9922	None
Nr3c1	Sdr39u1	-0.90582	50.54	-5.4E-01	rgb(100,146,237)	1.9922	None
Nr4a1	Tmed3	-0.90582	50.54	-5.4E-01	rgb( 99,145,238)	1.9922	2,2
Nr4a2	Mmd	0.90582	50.54	0.544	rgb(223,113,114)	1.9922	None
Nr4a3	Pstpip1	-0.90582	50.54	-5.4E-01	rgb(100,146,237)	1.9922	None
Otx1	Fam81a	0.90582	50.54	0.537	rgb(223,114,116)	1.9922	2,2
Plagl1	S1pr2	-0.90582	50.54	-5.4E-01	rgb(100,146,237)	1.9922	2,2
Pou2af1	Fgf16	0.90582	50.54	0.535	rgb(223,115,116)	1.9922	2,2
Pou2f2	Ipcef1	0.90582	50.54	0.545	rgb(223,113,114)	1.9922	None
Rara	Inpp1	-0.90582	50.54	-5.4E-01	rgb(100,146,237)	1.9922	None
Rbpj	Ell2	0.90582	50.54	0.539	rgb(223,114,115)	1.9922	None
Rela	Dnajc12	-0.90582	50.54	-5.4E-01	rgb( 99,145,238)	1.9922	None
Rest	Notch1	0.90582	50.54	0.541	rgb(223,114,115)	1.9922	None
Rfx3	Sec14l1	-0.90582	50.54	-5.4E-01	rgb( 99,145,238)	1.9922	None
Rfx3	Slc4a8	0.90582	50.54	0.536	rgb(223,115,116)	1.9922	None
Rreb1	Fam20b	0.90582	50.54	0.542	rgb(223,113,115)	1.9922	None
Rxra	Atp10d	-0.90582	50.54	-5.4E-01	rgb( 99,145,238)	1.9922	None
Rxra	Fas	-0.90582	50.54	-5.4E-01	rgb( 99,145,238)	1.9922	None
Rxra	Itpka	0.90582	50.54	0.543	rgb(223,113,114)	1.9922	None
Six5	Skil	-0.90582	50.54	-5.4E-01	rgb( 99,146,238)	1.9922	None
Sox4	Mex3a	0.90582	50.54	0.537	rgb(223,114,116)	1.9922	None
Sp2	Gimap7	-0.90582	50.54	-5.4E-01	rgb( 99,146,238)	1.9922	None
Sp3	Herc4	0.90582	50.54	0.535	rgb(223,115,116)	1.9922	None
Sp4	Ccdc57	-0.90582	50.54	-5.4E-01	rgb(100,146,238)	1.9922	None
Sp4	Fosl2	0.90582	50.54	0.545	rgb(223,113,114)	1.9922	None
Sp4	Neto2	-0.90582	50.54	-5.4E-01	rgb( 99,145,238)	1.9922	None
Sp4	Stx1a	-0.90582	50.54	-5.4E-01	rgb( 99,145,238)	1.9922	None
Stat1	Acox1	0.90582	50.54	0.54	rgb(223,114,115)	1.9922	None
Stat4	Il2ra	-0.90582	50.54	-5.4E-01	rgb( 99,145,238)	1.9922	None
Tcf12	Parp16	-0.90582	50.54	-5.4E-01	rgb(101,146,237)	1.9922	None
Tcf12	Unc13a	-0.90582	50.54	-5.4E-01	rgb(100,146,237)	1.9922	None
Tcf3	Cisd3	-0.90582	50.54	-5.4E-01	rgb( 99,145,238)	1.9922	None
Tcf3	Tle1	0.90582	50.54	0.535	rgb(223,115,116)	1.9922	None
Tead1	Srgn	-0.90582	50.54	-5.4E-01	rgb(100,146,238)	1.9922	None
Topors	4632434I11Rik	0.90582	50.54	0.535	rgb(223,115,116)	1.9922	2,2
Twist1	Kctd15	0.90582	50.54	0.535	rgb(223,115,116)	1.9922	2,2
Twist1	Mcoln2	0.90582	50.54	0.544	rgb(223,113,114)	1.9922	None
Vax2	B3galt2	0.90582	50.54	0.543	rgb(223,113,114)	1.9922	2,2
Xbp1	Bpnt1	-0.90582	50.54	-5.4E-01	rgb(100,146,238)	1.9922	None
Xbp1	Gemin6	-0.90582	50.54	-5.4E-01	rgb(100,146,238)	1.9922	2,2
Yy2	Naca	-0.90582	50.54	-5.4E-01	rgb(101,146,237)	1.9922	None
Zbtb33	Ankrd13c	0.90582	50.54	0.54	rgb(223,114,115)	1.9922	None
Zbtb7b	Gramd1b	0.90582	50.54	0.542	rgb(223,113,115)	1.9922	None
Zbtb7c	Mylk	0.90582	50.54	0.536	rgb(223,115,116)	1.9922	2,2
Zeb1	Emb	0.90582	50.54	0.54	rgb(223,114,115)	1.9922	None
Zeb1	Ept1	-0.90582	50.54	-5.4E-01	rgb(101,146,237)	1.9922	None
Zfp148	A230072E10Rik	0.90582	50.54	0.544	rgb(223,113,114)	1.9922	None
Zfp148	Adam10	0.90582	50.54	0.543	rgb(223,113,114)	1.9922	None
Zfp182	Fli1	-0.90582	50.54	-5.4E-01	rgb(100,146,238)	1.9922	None
Zfp263	Oxct1	-0.90582	50.54	-5.4E-01	rgb(100,146,237)	1.9922	None
Zfx	Urb1	0.90582	50.54	0.539	rgb(223,114,115)	1.9922	None
Akna	Proz	0.90582	50.54	0.536	rgb(223,115,116)	1.9922	2,2
C030039L03Rik	1700034I23Rik	0.90582	50.54	0.541	rgb(223,114,115)	1.9922	2,2
Dr1	Srpk1	-0.90582	50.54	-5.4E-01	rgb(100,146,238)	1.9922	2,2
Litaf	Atmin	0.90582	50.54	0.543	rgb(223,113,114)	1.9922	2,2
Mxd4	Ept1	-0.90582	50.54	-5.4E-01	rgb(100,146,237)	1.9922	2,2
Nkrf	Pygl	-0.90582	50.54	-5.4E-01	rgb(100,146,237)	1.9922	2,2
Tigd2	Utf1	-0.90582	50.54	-5.4E-01	rgb( 99,145,238)	1.9922	2,2
Zbed3	Cox6a2	0.90582	50.54	0.539	rgb(223,114,115)	1.9922	2,2
Zeb2	Serpine1	0.90582	50.54	0.542	rgb(223,113,115)	1.9922	2,2
Zfp385a	1700007K13Rik	0.90582	50.54	0.541	rgb(223,114,115)	1.9922	2,2
Zfp536	Rpl10a	0.90582	50.54	0.539	rgb(223,114,115)	1.9922	2,2
Zfp777	Zc3h7b	0.90582	50.54	0.535	rgb(223,115,116)	1.9922	2,2
Zfp808	Tyms	0.90582	50.54	0.535	rgb(223,115,116)	1.9922	2,2
Batf3	Ppap2c	0.90268	50.53	0.534	rgb(223,115,116)	1.992	2,2
Bcl6	Il1a	-0.90268	50.53	-5.3E-01	rgb(102,147,237)	1.992	None
Bhlhe40	Tg	0.90268	50.53	0.532	rgb(223,115,116)	1.992	None
Bhlhe40	Upb1	0.90268	50.53	0.534	rgb(223,115,116)	1.992	None
Cebpb	Aqp9	0.90268	50.53	0.529	rgb(223,116,117)	1.992	2,2
Cebpg	B930041F14Rik	-0.90268	50.53	-5.3E-01	rgb(101,147,237)	1.992	None
Creb3l2	Srgap3	0.90268	50.53	0.535	rgb(223,115,116)	1.992	2,2
Cux1	Ears2	-0.90268	50.53	-5.3E-01	rgb(101,146,237)	1.992	2,2
Cux1	Unc93b1	-0.90268	50.53	-5.3E-01	rgb(102,147,237)	1.992	2,2
Ebf1	Ube2q2	0.90268	50.53	0.535	rgb(223,115,116)	1.992	None
Egr2	Maff	0.90268	50.53	0.528	rgb(223,116,117)	1.992	None
Elf1	Srpk2	0.90268	50.53	0.53	rgb(223,116,117)	1.992	None
Elk3	Dusp14	0.90268	50.53	0.528	rgb(223,116,117)	1.992	2,2
Elk3	Gnptab	0.90268	50.53	0.527	rgb(223,116,117)	1.992	None
Erf	Urm1	0.90268	50.53	0.53	rgb(223,116,117)	1.992	None
Erg	B4galt5	0.90268	50.53	0.529	rgb(223,116,117)	1.992	2,2
Ets1	Gpd1	-0.90268	50.53	-5.3E-01	rgb(102,147,237)	1.992	None
Ets2	Slc38a1	0.90268	50.53	0.534	rgb(223,115,116)	1.992	None
Etv4	Taf7	-0.90268	50.53	-5.3E-01	rgb(102,147,237)	1.992	None
Etv6	Mettl8	-0.90268	50.53	-5.3E-01	rgb(101,147,237)	1.992	None
Fli1	Dnajc6	0.90268	50.53	0.531	rgb(223,116,117)	1.992	None
Fos	Rpn1	-0.90268	50.53	-5.3E-01	rgb(101,146,237)	1.992	None
Fosl2	Creb3l2	0.90268	50.53	0.533	rgb(223,115,116)	1.992	None
Fosl2	Rab39b	0.90268	50.53	0.525	rgb(223,117,118)	1.992	None
Foxf2	Tmem173	0.90268	50.53	0.529	rgb(223,116,117)	1.992	2,2
Foxo1	Anxa3	0.90268	50.53	0.531	rgb(223,115,117)	1.992	None
Foxp1	Adam9	-0.90268	50.53	-5.3E-01	rgb(102,147,237)	1.992	2,2
Gfi1	D1Ertd622e	-0.90268	50.53	-5.3E-01	rgb(102,147,237)	1.992	None
Hic1	Pld2	0.90268	50.53	0.532	rgb(223,115,116)	1.992	None
Hlx	Tmem163	0.90268	50.53	0.528	rgb(223,116,117)	1.992	2,2
Irf1	Tmem163	-0.90268	50.53	-5.3E-01	rgb(102,147,237)	1.992	None
Irf4	Fam111a	-0.90268	50.53	-5.3E-01	rgb(101,147,237)	1.992	None
Irf4	Srgap3	-0.90268	50.53	-5.3E-01	rgb(103,148,237)	1.992	2,2
Irf5	Wisp1	0.90268	50.53	0.53	rgb(223,116,117)	1.992	None
Jun	Btla	-0.90268	50.53	-5.3E-01	rgb(102,147,237)	1.992	None
Jund	Dapl1	-0.90268	50.53	-5.3E-01	rgb(102,147,237)	1.992	None
Jund	Iqsec2	0.90268	50.53	0.525	rgb(223,117,118)	1.992	None
Jund	Rgs19	-0.90268	50.53	-5.3E-01	rgb(101,146,237)	1.992	None
Klf3	Asap1	0.90268	50.53	0.531	rgb(223,116,117)	1.992	None
Klf3	Atp2b4	-0.90268	50.53	-5.3E-01	rgb(102,147,237)	1.992	None
Klf4	Rasgrp4	-0.90268	50.53	-5.3E-01	rgb(102,147,237)	1.992	None
Klf4	Stk4	0.90268	50.53	0.526	rgb(223,116,118)	1.992	None
Klf8	Perp	0.90268	50.53	0.533	rgb(223,115,116)	1.992	2,2
Klf9	Sqle	0.90268	50.53	0.531	rgb(223,116,117)	1.992	None
Lef1	Mcoln2	-0.90268	50.53	-5.3E-01	rgb(102,147,237)	1.992	None
Lin54	Cutc	-0.90268	50.53	-5.3E-01	rgb(103,148,237)	1.992	None
Mafg	Ccrn4l	0.90268	50.53	0.534	rgb(223,115,116)	1.992	2,2
Mafg	Jazf1	-0.90268	50.53	-5.3E-01	rgb(103,147,237)	1.992	None
Mxi1	Dpf1	0.90268	50.53	0.533	rgb(223,115,116)	1.992	None
Mybl1	E2f7	0.90268	50.53	0.527	rgb(223,116,117)	1.992	2,2
Myc	Nfe2	-0.90268	50.53	-5.3E-01	rgb(102,147,237)	1.992	None
Myc	Sord	-0.90268	50.53	-5.3E-01	rgb(102,147,237)	1.992	None
Nfatc2	Cpd	0.90268	50.53	0.531	rgb(223,116,117)	1.992	None
Nfkb1	Gla	-0.90268	50.53	-5.3E-01	rgb(102,147,237)	1.992	None
Nfkb1	Zhx2	0.90268	50.53	0.525	rgb(223,117,118)	1.992	None
Nfkb2	Cdk5r1	0.90268	50.53	0.527	rgb(223,116,117)	1.992	2,2
Nr4a2	Map3k8	0.90268	50.53	0.533	rgb(223,115,116)	1.992	None
Patz1	Il12rb1	0.90268	50.53	0.532	rgb(223,115,116)	1.992	None
Pknox1	Ddx51	0.90268	50.53	0.527	rgb(223,116,117)	1.992	2,2
Pou2af1	Adora2b	-0.90268	50.53	-5.3E-01	rgb(102,147,237)	1.992	2,2
Pou2f2	Akap12	-0.90268	50.53	-5.3E-01	rgb(102,147,237)	1.992	None
Prdm1	Dhrs9	-0.90268	50.53	-5.3E-01	rgb(101,147,237)	1.992	None
Rel	Pnpla3	0.90268	50.53	0.532	rgb(223,115,117)	1.992	None
Relb	Ahnak	-0.90268	50.53	-5.3E-01	rgb(102,147,237)	1.992	None
Rest	Hk1	0.90268	50.53	0.534	rgb(223,115,116)	1.992	None
Runx1	Prss16	-0.90268	50.53	-5.3E-01	rgb(103,148,237)	1.992	None
Runx3	Chst12	0.90268	50.53	0.528	rgb(223,116,117)	1.992	None
Rxra	Cdc14a	0.90268	50.53	0.528	rgb(223,116,117)	1.992	None
Rxra	Tbc1d4	0.90268	50.53	0.531	rgb(223,116,117)	1.992	None
Rxrb	Unc119b	0.90268	50.53	0.533	rgb(223,115,116)	1.992	None
Six5	Rab34	0.90268	50.53	0.53	rgb(223,116,117)	1.992	None
Six5	Zfp324	0.90268	50.53	0.534	rgb(223,115,116)	1.992	None
Smad4	Itpr3	0.90268	50.53	0.527	rgb(223,116,117)	1.992	None
Sox5	Serpinf1	0.90268	50.53	0.527	rgb(223,116,117)	1.992	2,2
Sp2	Urb1	0.90268	50.53	0.532	rgb(223,115,116)	1.992	None
Sp3	Ripk1	0.90268	50.53	0.529	rgb(223,116,117)	1.992	None
Sp4	Gart	-0.90268	50.53	-5.3E-01	rgb(103,148,237)	1.992	None
Sp4	Gmfg	0.90268	50.53	0.527	rgb(223,116,117)	1.992	None
Sp4	Zfp229	-0.90268	50.53	-5.3E-01	rgb(102,147,237)	1.992	None
Srf	Notch1	0.90268	50.53	0.533	rgb(223,115,116)	1.992	None
Srf	S100a13	-0.90268	50.53	-5.3E-01	rgb(102,147,237)	1.992	None
Srf	Zfp646	0.90268	50.53	0.534	rgb(223,115,116)	1.992	None
Stat4	Crem	0.90268	50.53	0.526	rgb(223,116,117)	1.992	None
Stat4	Kcnk10	0.90268	50.53	0.529	rgb(223,116,117)	1.992	None
Tal2	Slc6a6	0.90268	50.53	0.534	rgb(223,115,116)	1.992	None
Tal2	Tmem38b	0.90268	50.53	0.528	rgb(223,116,117)	1.992	2,2
Tcf12	Cysltr1	-0.90268	50.53	-5.3E-01	rgb(102,147,237)	1.992	None
Tcf3	Ptgfrn	0.90268	50.53	0.529	rgb(223,116,117)	1.992	None
Tef	Hipk4	-0.90268	50.53	-5.3E-01	rgb(102,147,237)	1.992	None
Twist1	4930506M07Rik	0.90268	50.53	0.533	rgb(223,115,116)	1.992	2,2
Vdr	Fbxo30	0.90268	50.53	0.532	rgb(223,115,116)	1.992	2,2
Yy2	Acin1	0.90268	50.53	0.53	rgb(223,116,117)	1.992	None
Yy2	Exoc6	-0.90268	50.53	-5.3E-01	rgb(103,148,237)	1.992	None
Zbtb33	Lst1	-0.90268	50.53	-5.3E-01	rgb(103,147,237)	1.992	None
Zbtb7a	Mafg	0.90268	50.53	0.53	rgb(223,116,117)	1.992	None
Zbtb7a	Mgmt	-0.90268	50.53	-5.3E-01	rgb(102,147,237)	1.992	None
Zbtb7a	Rps6ka4	0.90268	50.53	0.527	rgb(223,116,117)	1.992	2,2
Zbtb7a	Slc6a6	0.90268	50.53	0.53	rgb(223,116,117)	1.992	None
Zfp148	Pcmt1	-0.90268	50.53	-5.3E-01	rgb(103,148,237)	1.992	None
Zfp263	Zfp473	-0.90268	50.53	-5.3E-01	rgb(102,147,237)	1.992	None
Zfp281	Tnf	-0.90268	50.53	-5.3E-01	rgb(102,147,237)	1.992	None
Zfp369	Abcg2	-0.90268	50.53	-5.3E-01	rgb(103,147,237)	1.992	None
Casz1	Fundc2	-0.90268	50.53	-5.3E-01	rgb(103,148,237)	1.992	2,2
Litaf	Tfpi	-0.90268	50.53	-5.3E-01	rgb(102,147,237)	1.992	2,2
Prdm9	Napb	0.90268	50.53	0.531	rgb(223,116,117)	1.992	2,2
Sgsm2	Unc93b1	0.90268	50.53	0.533	rgb(223,115,116)	1.992	2,2
Zbtb17	Cln5	-0.90268	50.53	-5.3E-01	rgb(103,148,237)	1.992	2,2
Zbtb5	Cd24a	-0.90268	50.53	-5.3E-01	rgb(102,147,237)	1.992	2,2
Zfp191	B4galnt1	-0.90268	50.53	-5.3E-01	rgb(103,148,237)	1.992	2,2
Zfp358	Sorcs2	-0.90268	50.53	-5.3E-01	rgb(101,147,237)	1.992	2,2
Zfp365	Slc19a2	0.90268	50.53	0.532	rgb(223,115,117)	1.992	2,2
Zfp385a	Phlda3	0.90268	50.53	0.528	rgb(223,116,117)	1.992	2,2
Zfp429	Snhg6	0.90268	50.53	0.526	rgb(223,117,118)	1.992	2,2
Zfp473	Flot2	0.90268	50.53	0.527	rgb(223,116,117)	1.992	2,2
Zfp869	Zc3h7b	-0.90268	50.53	-5.3E-01	rgb(103,148,237)	1.992	2,2
Zfp960	Rnf150	-0.90268	50.53	-5.3E-01	rgb(101,147,237)	1.992	2,2
Zscan29	Lrfn1	-0.90268	50.53	-5.3E-01	rgb(102,147,237)	1.992	2,2
Ar	Lrrc59	-0.89954	50.52	-5.2E-01	rgb(104,148,237)	1.9918	None
Arid3a	Rab19	-0.89954	50.52	-5.2E-01	rgb(105,149,237)	1.9918	None
Arntl2	Stx2	0.89954	50.52	0.519	rgb(223,118,119)	1.9918	2,2
Atf5	Gmfg	0.89954	50.52	0.517	rgb(223,118,119)	1.9918	2,2
Bach1	Fyn	0.89954	50.52	0.52	rgb(223,118,119)	1.9918	None
Bach1	Rab27a	0.89954	50.52	0.517	rgb(223,118,119)	1.9918	None
Bach1	Rasgrp2	0.89954	50.52	0.523	rgb(223,117,118)	1.9918	2,2
Batf	Gbp5	-0.89954	50.52	-5.2E-01	rgb(104,148,237)	1.9918	None
Batf	Hmcn1	-0.89954	50.52	-5.2E-01	rgb(105,149,237)	1.9918	None
Bcl6	Gimap4	0.89954	50.52	0.518	rgb(223,118,119)	1.9918	None
Bcl6b	Kctd7	0.89954	50.52	0.521	rgb(223,118,119)	1.9918	2,2
Bcl6b	Mndal	0.89954	50.52	0.523	rgb(223,117,118)	1.9918	None
Bhlhe40	Fam168b	-0.89954	50.52	-5.2E-01	rgb(105,149,237)	1.9918	None
Cux1	Sars	-0.89954	50.52	-5.2E-01	rgb(104,148,237)	1.9918	2,2
E2f1	Ctnnal1	0.89954	50.52	0.524	rgb(223,117,118)	1.9918	None
E2f1	Ptpn11	0.89954	50.52	0.518	rgb(223,118,119)	1.9918	None
E2f4	Ccdc122	-0.89954	50.52	-5.2E-01	rgb(105,149,237)	1.9918	None
E2f4	Sertad1	-0.89954	50.52	-5.2E-01	rgb(104,148,237)	1.9918	None
Egr3	Tpbg	-0.89954	50.52	-5.2E-01	rgb(104,148,237)	1.9918	None
Elf1	Chmp4b	-0.89954	50.52	-5.2E-01	rgb(104,148,237)	1.9918	None
Elf1	Cmah	0.89954	50.52	0.516	rgb(223,118,119)	1.9918	None
Elk3	Mgat5	0.89954	50.52	0.515	rgb(223,119,120)	1.9918	None
Elk3	Nck2	-0.89954	50.52	-5.2E-01	rgb(103,148,237)	1.9918	None
Elk4	Tfg	-0.89954	50.52	-5.2E-01	rgb(104,148,237)	1.9918	None
Esrra	Lamb3	0.89954	50.52	0.525	rgb(223,117,118)	1.9918	None
Ets1	Aste1	-0.89954	50.52	-5.2E-01	rgb(104,148,237)	1.9918	None
Ets1	Il7r	0.89954	50.52	0.518	rgb(223,118,119)	1.9918	None
Ets1	Rab11fip1	-0.89954	50.52	-5.2E-01	rgb(105,149,237)	1.9918	None
Ets1	Zfp354c	0.89954	50.52	0.521	rgb(223,117,119)	1.9918	None
Etv5	F2rl2	0.89954	50.52	0.524	rgb(223,117,118)	1.9918	2,2
Etv6	Sla2	-0.89954	50.52	-5.2E-01	rgb(104,148,237)	1.9918	None
Fli1	Rab27a	0.89954	50.52	0.518	rgb(223,118,119)	1.9918	None
Fosl2	Ergic1	-0.89954	50.52	-5.2E-01	rgb(105,149,237)	1.9918	None
Foxn2	Fzd5	0.89954	50.52	0.516	rgb(223,119,120)	1.9918	2,2
Foxo1	Mtss1	0.89954	50.52	0.519	rgb(223,118,119)	1.9918	None
Gfi1	Bpnt1	-0.89954	50.52	-5.2E-01	rgb(103,148,237)	1.9918	2,2
Glis2	Cercam	0.89954	50.52	0.517	rgb(223,118,119)	1.9918	2,2
Gzf1	Sgms2	0.89954	50.52	0.522	rgb(223,117,118)	1.9918	None
Hey1	Nfil3	0.89954	50.52	0.516	rgb(223,118,119)	1.9918	None
Hif3a	Zfp395	0.89954	50.52	0.524	rgb(223,117,118)	1.9918	2,2
Ikzf2	Gucy1b3	0.89954	50.52	0.517	rgb(223,118,119)	1.9918	2,2
Ikzf4	Naa20	-0.89954	50.52	-5.2E-01	rgb(105,149,237)	1.9918	None
Irf2	Skil	-0.89954	50.52	-5.2E-01	rgb(103,148,237)	1.9918	None
Irf4	Gprc5a	0.89954	50.52	0.522	rgb(223,117,118)	1.9918	None
Irf4	Pag1	-0.89954	50.52	-5.2E-01	rgb(104,148,237)	1.9918	None
Irf4	Tg	0.89954	50.52	0.516	rgb(223,119,120)	1.9918	None
Irf5	Adam8	0.89954	50.52	0.525	rgb(223,117,118)	1.9918	None
Irf5	Rnf135	0.89954	50.52	0.521	rgb(223,117,119)	1.9918	2,2
Jund	Akirin1	0.89954	50.52	0.523	rgb(223,117,118)	1.9918	None
Klf2	Ttyh3	0.89954	50.52	0.517	rgb(223,118,119)	1.9918	2,2
Klf3	Nek6	-0.89954	50.52	-5.2E-01	rgb(103,148,237)	1.9918	None
Klf4	Stard5	-0.89954	50.52	-5.2E-01	rgb(105,149,237)	1.9918	None
Klf7	Dok4	0.89954	50.52	0.52	rgb(223,118,119)	1.9918	None
Lyl1	Gprasp2	0.89954	50.52	0.524	rgb(223,117,118)	1.9918	2,2
Lyl1	Rab19	0.89954	50.52	0.523	rgb(223,117,118)	1.9918	2,2
Maff	Gne	-0.89954	50.52	-5.2E-01	rgb(104,148,237)	1.9918	2,2
Nfat5	Traf6	0.89954	50.52	0.517	rgb(223,118,119)	1.9918	None
Nfil3	Ier3	0.89954	50.52	0.524	rgb(223,117,118)	1.9918	2,2
Nfkb1	Gramd1b	0.89954	50.52	0.519	rgb(223,118,119)	1.9918	None
Nfkb1	Trerf1	-0.89954	50.52	-5.2E-01	rgb(105,149,237)	1.9918	None
Nr2f6	Clk3	-0.89954	50.52	-5.2E-01	rgb(104,148,237)	1.9918	None
Nr4a1	Sla	0.89954	50.52	0.516	rgb(223,118,119)	1.9918	None
Pou2af1	Foxp1	0.89954	50.52	0.522	rgb(223,117,118)	1.9918	None
Pou2af1	P2ry2	0.89954	50.52	0.523	rgb(223,117,118)	1.9918	2,2
Pou2f2	Fut8	0.89954	50.52	0.524	rgb(223,117,118)	1.9918	None
Pou3f1	Zfp651	0.89954	50.52	0.515	rgb(223,119,120)	1.9918	2,2
Ppard	Coro7	0.89954	50.52	0.52	rgb(223,118,119)	1.9918	None
Prdm1	Il7r	0.89954	50.52	0.516	rgb(223,119,120)	1.9918	None
Prdm1	Ppme1	0.89954	50.52	0.518	rgb(223,118,119)	1.9918	None
Rela	Col18a1	-0.89954	50.52	-5.2E-01	rgb(104,148,237)	1.9918	None
Rest	Wdr81	0.89954	50.52	0.521	rgb(223,117,118)	1.9918	None
Rreb1	Mvp	-0.89954	50.52	-5.2E-01	rgb(104,148,237)	1.9918	None
Rreb1	Tet3	0.89954	50.52	0.521	rgb(223,117,119)	1.9918	None
Runx3	Glis2	0.89954	50.52	0.523	rgb(223,117,118)	1.9918	None
Rxra	Fam114a2	-0.89954	50.52	-5.2E-01	rgb(104,148,237)	1.9918	None
Rxra	Tle4	0.89954	50.52	0.521	rgb(223,117,118)	1.9918	None
Six5	Zfp239	0.89954	50.52	0.516	rgb(223,118,120)	1.9918	None
Sox4	Fbxo30	-0.89954	50.52	-5.2E-01	rgb(105,149,237)	1.9918	None
Sox4	Ms4a4b	0.89954	50.52	0.517	rgb(223,118,119)	1.9918	None
Sox5	Batf3	0.89954	50.52	0.518	rgb(223,118,119)	1.9918	None
Sp2	Ndufv3	-0.89954	50.52	-5.2E-01	rgb(104,148,237)	1.9918	None
Sp2	Psmd8	-0.89954	50.52	-5.2E-01	rgb(105,149,237)	1.9918	None
Sp3	Syce2	-0.89954	50.52	-5.2E-01	rgb(104,148,237)	1.9918	None
Sp4	Fkrp	-0.89954	50.52	-5.2E-01	rgb(105,149,237)	1.9918	None
Sp4	Marcksl1	-0.89954	50.52	-5.2E-01	rgb(103,148,237)	1.9918	None
Sp4	Tgoln1	0.89954	50.52	0.52	rgb(223,118,119)	1.9918	None
Srebf1	Tcf25	0.89954	50.52	0.517	rgb(223,118,119)	1.9918	None
Srf	Zadh2	-0.89954	50.52	-5.2E-01	rgb(103,148,237)	1.9918	None
Stat1	Ccnd3	0.89954	50.52	0.523	rgb(223,117,118)	1.9918	None
Stat1	Dhh	0.89954	50.52	0.525	rgb(223,117,118)	1.9918	None
Stat4	Fam46c	-0.89954	50.52	-5.2E-01	rgb(104,148,237)	1.9918	None
Tbx21	Epc1	-0.89954	50.52	-5.2E-01	rgb(105,149,237)	1.9918	None
Tcf3	Tspan2	0.89954	50.52	0.52	rgb(223,118,119)	1.9918	None
Tead1	Socs2	0.89954	50.52	0.518	rgb(223,118,119)	1.9918	2,2
Tead1	Stxbp6	0.89954	50.52	0.516	rgb(223,118,119)	1.9918	2,2
Thra	Ndrg2	0.89954	50.52	0.516	rgb(223,118,119)	1.9918	2,2
Topors	Ifi27l2a	-0.89954	50.52	-5.2E-01	rgb(103,148,237)	1.9918	None
Twist1	Fam160a1	0.89954	50.52	0.519	rgb(223,118,119)	1.9918	2,2
Twist1	Glt28d2	0.89954	50.52	0.522	rgb(223,117,118)	1.9918	2,2
Yy2	Rabgap1l	-0.89954	50.52	-5.2E-01	rgb(105,149,237)	1.9918	None
Zbtb33	Calcrl	0.89954	50.52	0.519	rgb(223,118,119)	1.9918	None
Zbtb7b	Pbx2	0.89954	50.52	0.521	rgb(223,118,119)	1.9918	None
Zfhx3	Zfp362	0.89954	50.52	0.519	rgb(223,118,119)	1.9918	None
Zfp105	Ninl	0.89954	50.52	0.521	rgb(223,118,119)	1.9918	None
Zfp148	Arhgap17	0.89954	50.52	0.515	rgb(223,119,120)	1.9918	None
Zfp182	Prrg4	0.89954	50.52	0.519	rgb(223,118,119)	1.9918	None
Zfp219	Marcksl1	0.89954	50.52	0.522	rgb(223,117,118)	1.9918	None
Zfp219	Snx9	0.89954	50.52	0.523	rgb(223,117,118)	1.9918	None
Zfp263	Dhcr7	-0.89954	50.52	-5.2E-01	rgb(105,149,237)	1.9918	None
Zfp467	Tnfrsf13c	0.89954	50.52	0.522	rgb(223,117,118)	1.9918	2,2
Zfp524	Naca	0.89954	50.52	0.519	rgb(223,118,119)	1.9918	2,2
Ankzf1	Arid3a	0.89954	50.52	0.517	rgb(223,118,119)	1.9918	2,2
C030039L03Rik	Atp7b	0.89954	50.52	0.522	rgb(223,117,118)	1.9918	2,2
Etohi1	Nfat5	0.89954	50.52	0.519	rgb(223,118,119)	1.9918	2,2
Klf6	Crtc1	-0.89954	50.52	-5.2E-01	rgb(103,148,237)	1.9918	2,2
Litaf	Plxnc1	0.89954	50.52	0.523	rgb(223,117,118)	1.9918	2,2
Rlf	Fundc2	-0.89954	50.52	-5.2E-01	rgb(104,148,237)	1.9918	2,2
Sgsm2	Qprt	0.89954	50.52	0.516	rgb(223,119,120)	1.9918	2,2
Zeb2	Adora2a	0.89954	50.52	0.518	rgb(223,118,119)	1.9918	2,2
Zeb2	Ly6e	0.89954	50.52	0.519	rgb(223,118,119)	1.9918	2,2
Zfp39	Cdadc1	0.89954	50.52	0.523	rgb(223,117,118)	1.9918	2,2
Zfp429	Klrd1	0.89954	50.52	0.523	rgb(223,117,118)	1.9918	2,2
Zfp473	Nrbp2	0.89954	50.52	0.515	rgb(223,119,120)	1.9918	2,2
Zfp608	Havcr1	-0.89954	50.52	-5.2E-01	rgb(105,149,237)	1.9918	2,2
Zfp629	Slc30a1	0.89954	50.52	0.515	rgb(223,119,120)	1.9918	2,2
Zfp750	Cd80	0.89954	50.52	0.517	rgb(223,118,119)	1.9918	2,2
Zfp820	F8	0.89954	50.52	0.519	rgb(223,118,119)	1.9918	2,2
Ahr	Tarsl2	0.8964	50.51	0.506	rgb(223,120,121)	1.9916	None
Ar	Maml3	0.8964	50.51	0.511	rgb(223,119,120)	1.9916	None
Arid3a	Erc1	0.8964	50.51	0.513	rgb(223,119,120)	1.9916	None
Batf	Ptger4	0.8964	50.51	0.506	rgb(223,120,121)	1.9916	None
Batf	Qser1	-0.8964	50.51	-5.1E-01	rgb(107,150,236)	1.9916	None
Batf	Tnfaip8	0.8964	50.51	0.505	rgb(223,120,121)	1.9916	None
Batf	Trim36	0.8964	50.51	0.505	rgb(223,121,122)	1.9916	2,2
Batf3	Gap43	0.8964	50.51	0.506	rgb(223,120,121)	1.9916	None
Bcl11b	5730508B09Rik	0.8964	50.51	0.515	rgb(223,119,120)	1.9916	None
Bcl6	Ero1l	-0.8964	50.51	-5.1E-01	rgb(107,150,236)	1.9916	None
Bcl6	Nfkbia	0.8964	50.51	0.51	rgb(223,120,121)	1.9916	None
Bcl6b	Traf6	-0.8964	50.51	-5.1E-01	rgb(105,149,237)	1.9916	None
Bhlhe40	St3gal1	0.8964	50.51	0.508	rgb(223,120,121)	1.9916	None
Cebpg	Aldh1l2	0.8964	50.51	0.511	rgb(223,119,120)	1.9916	2,2
Cebpg	Cd4	-0.8964	50.51	-5.1E-01	rgb(106,149,236)	1.9916	None
Cebpg	Mgat5	-0.8964	50.51	-5.1E-01	rgb(107,150,236)	1.9916	None
Creb3l1	Tesk2	0.8964	50.51	0.514	rgb(223,119,120)	1.9916	None
Cux1	Gyk	-0.8964	50.51	-5.1E-01	rgb(107,150,236)	1.9916	2,2
Ddit3	Adm2	0.8964	50.51	0.506	rgb(223,120,121)	1.9916	2,2
Ddit3	Dhx33	-0.8964	50.51	-5.1E-01	rgb(106,149,237)	1.9916	None
Egr1	Spry4	0.8964	50.51	0.513	rgb(223,119,120)	1.9916	None
Egr1	Tle1	-0.8964	50.51	-5.1E-01	rgb(106,150,236)	1.9916	None
Egr3	Creb1	0.8964	50.51	0.506	rgb(223,120,121)	1.9916	None
Egr3	Rel	0.8964	50.51	0.51	rgb(223,120,121)	1.9916	None
Elf1	Gm3696	-0.8964	50.51	-5.1E-01	rgb(107,150,236)	1.9916	None
Elf1	Rnf125	0.8964	50.51	0.514	rgb(223,119,120)	1.9916	None
Ets1	B430306N03Rik	0.8964	50.51	0.506	rgb(223,120,121)	1.9916	None
Ets1	Dhx33	-0.8964	50.51	-5.1E-01	rgb(105,149,237)	1.9916	None
Ets1	Matk	0.8964	50.51	0.505	rgb(223,120,121)	1.9916	None
Ets1	Tgfbr3	0.8964	50.51	0.515	rgb(223,119,120)	1.9916	None
Etv4	Asns	0.8964	50.51	0.513	rgb(223,119,120)	1.9916	2,2
Fli1	Nfil3	0.8964	50.51	0.505	rgb(223,121,122)	1.9916	None
Fli1	Rprd1a	-0.8964	50.51	-5.1E-01	rgb(106,150,236)	1.9916	2,2
Fli1	Tnfsf8	-0.8964	50.51	-5.1E-01	rgb(107,150,236)	1.9916	None
Fos	Btla	0.8964	50.51	0.508	rgb(223,120,121)	1.9916	None
Fos	Hexim1	0.8964	50.51	0.508	rgb(223,120,121)	1.9916	None
Fosl2	Ctla2b	0.8964	50.51	0.506	rgb(223,120,121)	1.9916	None
Fosl2	Dusp2	-0.8964	50.51	-5.1E-01	rgb(106,149,236)	1.9916	None
Fosl2	Kif26b	-0.8964	50.51	-5.1E-01	rgb(106,150,236)	1.9916	2,2
Fosl2	Trerf1	0.8964	50.51	0.51	rgb(223,119,121)	1.9916	None
Fosl2	Zswim4	0.8964	50.51	0.508	rgb(223,120,121)	1.9916	None
Foxf2	Adora2b	0.8964	50.51	0.515	rgb(223,119,120)	1.9916	2,2
Foxf2	Akr1b8	0.8964	50.51	0.512	rgb(223,119,120)	1.9916	2,2
Foxf2	Nqo2	0.8964	50.51	0.512	rgb(223,119,120)	1.9916	2,2
Foxp3	Il10	-0.8964	50.51	-5.1E-01	rgb(107,150,236)	1.9916	None
Gabpa	Dbt	0.8964	50.51	0.508	rgb(223,120,121)	1.9916	None
Hif3a	Vegfa	0.8964	50.51	0.509	rgb(223,120,121)	1.9916	2,2
Irf4	Cacna1s	0.8964	50.51	0.512	rgb(223,119,120)	1.9916	2,2
Irf4	Chst15	0.8964	50.51	0.513	rgb(223,119,120)	1.9916	2,2
Irf4	Phldb2	-0.8964	50.51	-5.1E-01	rgb(107,150,236)	1.9916	None
Irf4	Tnfsf10	-0.8964	50.51	-5.1E-01	rgb(106,149,236)	1.9916	None
Irf4	Vwa5a	-0.8964	50.51	-5.1E-01	rgb(106,149,237)	1.9916	None
Irf7	Notch2	0.8964	50.51	0.507	rgb(223,120,121)	1.9916	None
Irf8	Il2rb	0.8964	50.51	0.511	rgb(223,119,120)	1.9916	None
Irf8	Sipa1l2	-0.8964	50.51	-5.1E-01	rgb(107,150,236)	1.9916	None
Jun	Perp	0.8964	50.51	0.506	rgb(223,120,121)	1.9916	None
Jun	Tnrc6a	-0.8964	50.51	-5.1E-01	rgb(107,150,236)	1.9916	None
Jund	Adam19	-0.8964	50.51	-5.1E-01	rgb(107,150,236)	1.9916	None
Jund	Vamp2	-0.8964	50.51	-5.1E-01	rgb(106,150,236)	1.9916	None
Kdm2b	Spin4	0.8964	50.51	0.51	rgb(223,120,121)	1.9916	2,2
Klf13	Heatr1	-0.8964	50.51	-5.1E-01	rgb(106,150,236)	1.9916	None
Klf13	Ndrg1	0.8964	50.51	0.511	rgb(223,119,120)	1.9916	None
Klf2	Ltb	0.8964	50.51	0.51	rgb(223,120,121)	1.9916	None
Klf4	Lgals7	0.8964	50.51	0.506	rgb(223,120,121)	1.9916	None
Klf7	Ptpre	0.8964	50.51	0.508	rgb(223,120,121)	1.9916	None
Myc	Ddit4	-0.8964	50.51	-5.1E-01	rgb(107,150,236)	1.9916	None
Nfatc1	Olfr525	-0.8964	50.51	-5.1E-01	rgb(106,149,236)	1.9916	None
Nfatc4	Ccbl2	-0.8964	50.51	-5.1E-01	rgb(107,150,236)	1.9916	None
Nfil3	Id2	0.8964	50.51	0.514	rgb(223,119,120)	1.9916	2,2
Nfkb1	Paqr8	-0.8964	50.51	-5.1E-01	rgb(106,150,236)	1.9916	None
Nkx1-2	Pappa2	0.8964	50.51	0.509	rgb(223,120,121)	1.9916	2,2
Nr1d1	Abi3	0.8964	50.51	0.513	rgb(223,119,120)	1.9916	2,2
Nr1h2	Thrb	-0.8964	50.51	-5.1E-01	rgb(107,150,236)	1.9916	None
Nr2f6	Kcnb1	0.8964	50.51	0.507	rgb(223,120,121)	1.9916	2,2
Nr2f6	Tmc6	0.8964	50.51	0.507	rgb(223,120,121)	1.9916	None
Nr4a2	Arhgap26	-0.8964	50.51	-5.1E-01	rgb(106,150,236)	1.9916	None
Nr4a2	Pde1a	0.8964	50.51	0.509	rgb(223,120,121)	1.9916	None
Prdm1	Ptpre	0.8964	50.51	0.512	rgb(223,119,120)	1.9916	None
Prrx1	Thbd	0.8964	50.51	0.506	rgb(223,120,121)	1.9916	2,2
Rela	Kis2	-0.8964	50.51	-5.1E-01	rgb(107,150,236)	1.9916	None
Rela	Zfp704	-0.8964	50.51	-5.1E-01	rgb(107,150,236)	1.9916	None
Rfx3	Rasgrp4	-0.8964	50.51	-5.1E-01	rgb(105,149,237)	1.9916	None
Rorc	Reps1	-0.8964	50.51	-5.1E-01	rgb(106,149,236)	1.9916	2,2
Rorc	Tdrkh	0.8964	50.51	0.506	rgb(223,120,121)	1.9916	2,2
Rreb1	Adam15	-0.8964	50.51	-5.1E-01	rgb(107,150,236)	1.9916	None
Rxra	Calhm2	0.8964	50.51	0.51	rgb(223,120,121)	1.9916	None
Rxra	Cst3	-0.8964	50.51	-5.1E-01	rgb(107,150,236)	1.9916	None
Rxra	Dhcr24	0.8964	50.51	0.514	rgb(223,119,120)	1.9916	None
Rxra	Igf2bp3	0.8964	50.51	0.507	rgb(223,120,121)	1.9916	None
Rxra	Jazf1	0.8964	50.51	0.508	rgb(223,120,121)	1.9916	None
Rxra	Neto2	0.8964	50.51	0.506	rgb(223,120,121)	1.9916	None
Rxra	Sema7a	-0.8964	50.51	-5.1E-01	rgb(106,150,236)	1.9916	None
Satb1	Dnmt3b	-0.8964	50.51	-5.1E-01	rgb(107,150,236)	1.9916	2,2
Smad3	Cyth4	0.8964	50.51	0.513	rgb(223,119,120)	1.9916	None
Smad3	Penk	-0.8964	50.51	-5.1E-01	rgb(106,149,237)	1.9916	None
Sox12	Rcor2	0.8964	50.51	0.507	rgb(223,120,121)	1.9916	2,2
Sox5	Klhl6	0.8964	50.51	0.514	rgb(223,119,120)	1.9916	None
Sp2	Rhoc	-0.8964	50.51	-5.1E-01	rgb(106,149,236)	1.9916	None
Sp3	Dcakd	-0.8964	50.51	-5.1E-01	rgb(107,150,236)	1.9916	None
Sp4	Litaf	0.8964	50.51	0.509	rgb(223,120,121)	1.9916	None
Sp4	Rpp14	-0.8964	50.51	-5.1E-01	rgb(107,150,236)	1.9916	None
Sp4	Serpine2	-0.8964	50.51	-5.1E-01	rgb(106,150,236)	1.9916	None
Spib	Tesk2	0.8964	50.51	0.51	rgb(223,120,121)	1.9916	None
Srebf1	Parp9	0.8964	50.51	0.509	rgb(223,120,121)	1.9916	None
Stat4	Fbxo30	-0.8964	50.51	-5.1E-01	rgb(106,149,236)	1.9916	None
Stat4	Slc29a3	0.8964	50.51	0.51	rgb(223,120,121)	1.9916	None
Stat5b	Usp22	0.8964	50.51	0.512	rgb(223,119,120)	1.9916	2,2
Tbx21	Socs3	0.8964	50.51	0.506	rgb(223,120,121)	1.9916	None
Tcf12	Pkp4	0.8964	50.51	0.51	rgb(223,120,121)	1.9916	None
Tcf12	Tspan6	-0.8964	50.51	-5.1E-01	rgb(106,150,236)	1.9916	2,2
Tcf3	Acvr1b	0.8964	50.51	0.507	rgb(223,120,121)	1.9916	None
Tcf3	Itga3	-0.8964	50.51	-5.1E-01	rgb(106,150,236)	1.9916	None
Tcf7l1	Gstm1	0.8964	50.51	0.51	rgb(223,120,121)	1.9916	None
Trp53	Fam49b	-0.8964	50.51	-5.1E-01	rgb(106,150,236)	1.9916	None
Vax2	Myo3b	-0.8964	50.51	-5.1E-01	rgb(106,150,236)	1.9916	None
Zbtb33	Chd7	-0.8964	50.51	-5.1E-01	rgb(106,149,237)	1.9916	None
Zbtb7b	Atp2b4	0.8964	50.51	0.514	rgb(223,119,120)	1.9916	None
Zbtb7b	Vav2	0.8964	50.51	0.515	rgb(223,119,120)	1.9916	None
Zfhx3	Pik3ap1	0.8964	50.51	0.508	rgb(223,120,121)	1.9916	None
Zfp148	Chchd7	-0.8964	50.51	-5.1E-01	rgb(105,149,237)	1.9916	None
Zfp148	Zfp609	0.8964	50.51	0.506	rgb(223,120,121)	1.9916	None
Zfp219	Atmin	0.8964	50.51	0.507	rgb(223,120,121)	1.9916	None
Zfp219	Gramd1b	0.8964	50.51	0.512	rgb(223,119,120)	1.9916	None
Zfp263	Actn1	-0.8964	50.51	-5.1E-01	rgb(106,149,237)	1.9916	None
Zfp263	Grap	0.8964	50.51	0.508	rgb(223,120,121)	1.9916	None
Zfp263	Ikbke	0.8964	50.51	0.513	rgb(223,119,120)	1.9916	None
Zfp263	Neu3	-0.8964	50.51	-5.1E-01	rgb(106,150,236)	1.9916	None
Zfp263	Pank1	-0.8964	50.51	-5.1E-01	rgb(106,149,236)	1.9916	None
Zfp281	Mbtd1	0.8964	50.51	0.512	rgb(223,119,120)	1.9916	None
Zfp281	Samsn1	0.8964	50.51	0.509	rgb(223,120,121)	1.9916	None
Zfp369	BC065397	0.8964	50.51	0.509	rgb(223,120,121)	1.9916	None
Zfp467	Tgfb3	0.8964	50.51	0.508	rgb(223,120,121)	1.9916	2,2
Zfp664	Rassf1	0.8964	50.51	0.514	rgb(223,119,120)	1.9916	None
Ahdc1	Zfp831	0.8964	50.51	0.514	rgb(223,119,120)	1.9916	2,2
Akna	Mapk6	-0.8964	50.51	-5.1E-01	rgb(107,150,236)	1.9916	2,2
Ankzf1	Rgs11	0.8964	50.51	0.507	rgb(223,120,121)	1.9916	2,2
Fbxl19	Fth1	-0.8964	50.51	-5.1E-01	rgb(106,149,236)	1.9916	2,2
Hmgb3	Riok3	-0.8964	50.51	-5.1E-01	rgb(106,149,236)	1.9916	2,2
L3mbtl3	Fosl2	-0.8964	50.51	-5.1E-01	rgb(106,149,237)	1.9916	2,2
Ncoa1	Ggct	-0.8964	50.51	-5.1E-01	rgb(107,150,236)	1.9916	2,2
Prdm9	Fyco1	0.8964	50.51	0.512	rgb(223,119,120)	1.9916	2,2
Sgsm2	Ccrn4l	-0.8964	50.51	-5.1E-01	rgb(106,150,236)	1.9916	2,2
Trps1	Sirpa	-0.8964	50.51	-5.1E-01	rgb(107,150,236)	1.9916	2,2
Zbtb5	Rab33a	-0.8964	50.51	-5.1E-01	rgb(107,150,236)	1.9916	2,2
Zfp113	Cep76	-0.8964	50.51	-5.1E-01	rgb(107,150,236)	1.9916	2,2
Zfp260	Sepp1	0.8964	50.51	0.512	rgb(223,119,120)	1.9916	2,2
Zfp329	A230072C01Rik	0.8964	50.51	0.507	rgb(223,120,121)	1.9916	2,2
Zfp420	Ric8	-0.8964	50.51	-5.1E-01	rgb(107,150,236)	1.9916	2,2
Zfp429	Trim12a	0.8964	50.51	0.506	rgb(223,120,121)	1.9916	2,2
Zfp473	Trim46	0.8964	50.51	0.508	rgb(223,120,121)	1.9916	2,2
Zfp536	Pls1	0.8964	50.51	0.511	rgb(223,119,120)	1.9916	2,2
Zfp629	Fgfr1	0.8964	50.51	0.512	rgb(223,119,120)	1.9916	2,2
Zfp629	Hemgn	0.8964	50.51	0.506	rgb(223,120,121)	1.9916	2,2
Zfp771	Tmem158	0.8964	50.51	0.511	rgb(223,119,120)	1.9916	2,2
Arid3a	Eif4ebp1	0.89326	50.5	0.499	rgb(222,122,123)	1.9914	None
Arid5a	Prlr	0.89326	50.5	0.503	rgb(223,121,122)	1.9914	None
Atf3	Atp11a	0.89326	50.5	0.502	rgb(223,121,122)	1.9914	2,2
Atf3	Lamb3	-0.89326	50.5	-5.0E-01	rgb(109,151,236)	1.9914	None
Batf	Cntnap1	-0.89326	50.5	-5.0E-01	rgb(109,151,236)	1.9914	2,2
Bhlhe40	Anln	0.89326	50.5	0.503	rgb(223,121,122)	1.9914	None
Bhlhe40	Dnajc16	0.89326	50.5	0.501	rgb(223,121,122)	1.9914	None
Bhlhe40	Dock7	0.89326	50.5	0.5	rgb(222,122,123)	1.9914	2,2
Cebpg	Gpt2	0.89326	50.5	0.5	rgb(223,121,122)	1.9914	2,2
Cebpg	Tsc22d3	0.89326	50.5	0.496	rgb(222,122,123)	1.9914	2,2
Creb1	Gjc2	-0.89326	50.5	-5.0E-01	rgb(108,151,236)	1.9914	None
Crem	Pde4d	0.89326	50.5	0.496	rgb(222,122,123)	1.9914	None
Egr1	Cul9	-0.89326	50.5	-5.0E-01	rgb(109,151,236)	1.9914	None
Egr2	Serpine2	-0.89326	50.5	-5.0E-01	rgb(109,152,236)	1.9914	None
Egr4	Hspb7	0.89326	50.5	0.5	rgb(222,122,123)	1.9914	None
Elf1	Kdm2b	0.89326	50.5	0.501	rgb(223,121,122)	1.9914	None
Elk3	Stk38l	0.89326	50.5	0.5	rgb(223,121,122)	1.9914	None
Erg	Ankrd55	0.89326	50.5	0.495	rgb(222,122,123)	1.9914	2,2
Ets1	Cd28	0.89326	50.5	0.502	rgb(223,121,122)	1.9914	None
Ets1	Fli1	0.89326	50.5	0.499	rgb(222,122,123)	1.9914	None
Ets1	Lif	0.89326	50.5	0.5	rgb(223,121,122)	1.9914	None
Ets1	Sco1	0.89326	50.5	0.497	rgb(222,122,123)	1.9914	None
Ets1	Siah3	0.89326	50.5	0.5	rgb(223,121,122)	1.9914	None
Ets1	Snhg6	-0.89326	50.5	-5.0E-01	rgb(108,151,236)	1.9914	None
Ets2	Dhcr24	-0.89326	50.5	-5.0E-01	rgb(108,151,236)	1.9914	2,2
Etv4	Acin1	-0.89326	50.5	-5.0E-01	rgb(108,151,236)	1.9914	None
Etv6	Cnga1	-0.89326	50.5	-5.0E-01	rgb(108,151,236)	1.9914	None
Fli1	Sptlc1	-0.89326	50.5	-5.0E-01	rgb(108,151,236)	1.9914	None
Fos	Lhx6	-0.89326	50.5	-5.0E-01	rgb(109,151,236)	1.9914	None
Fosb	Gpsm2	-0.89326	50.5	-5.0E-01	rgb(109,151,236)	1.9914	None
Fosl2	Phlpp1	0.89326	50.5	0.497	rgb(222,122,123)	1.9914	None
Fosl2	Sgsm2	0.89326	50.5	0.498	rgb(222,122,123)	1.9914	None
Foxf2	Sdc1	0.89326	50.5	0.497	rgb(222,122,123)	1.9914	2,2
Foxo3	Abhd2	0.89326	50.5	0.501	rgb(223,121,122)	1.9914	None
Foxo3	Dynll2	-0.89326	50.5	-5.0E-01	rgb(107,150,236)	1.9914	None
Foxp3	Adamts6	0.89326	50.5	0.504	rgb(223,121,122)	1.9914	None
Foxp3	Stap2	0.89326	50.5	0.502	rgb(223,121,122)	1.9914	None
Foxs1	Il18r1	0.89326	50.5	0.499	rgb(222,122,123)	1.9914	2,2
Gabpa	Naca	0.89326	50.5	0.497	rgb(222,122,123)	1.9914	None
Gabpa	Rpa2	-0.89326	50.5	-5.0E-01	rgb(108,151,236)	1.9914	None
Gata1	Pdcd1lg2	0.89326	50.5	0.498	rgb(222,122,123)	1.9914	None
Gata3	Il13	0.89326	50.5	0.504	rgb(223,121,122)	1.9914	2,2
Gfi1	Rgmb	-0.89326	50.5	-5.0E-01	rgb(109,151,236)	1.9914	2,2
Hif1a	Sema7a	0.89326	50.5	0.502	rgb(223,121,122)	1.9914	None
Hif3a	Enam	0.89326	50.5	0.502	rgb(223,121,122)	1.9914	None
Hsf1	Anxa2	-0.89326	50.5	-5.0E-01	rgb(108,151,236)	1.9914	None
Ikzf2	Cd96	0.89326	50.5	0.504	rgb(223,121,122)	1.9914	2,2
Ikzf2	Gucy2e	0.89326	50.5	0.497	rgb(222,122,123)	1.9914	2,2
Irf1	Nod1	0.89326	50.5	0.499	rgb(222,122,123)	1.9914	None
Irf1	Psme1	0.89326	50.5	0.498	rgb(222,122,123)	1.9914	None
Irf4	Plk2	-0.89326	50.5	-5.0E-01	rgb(109,152,236)	1.9914	2,2
Irf4	Tmem229b	-0.89326	50.5	-5.0E-01	rgb(108,150,236)	1.9914	None
Irf4	Tor3a	-0.89326	50.5	-5.0E-01	rgb(109,151,236)	1.9914	None
Irf4	Wls	-0.89326	50.5	-5.0E-01	rgb(108,150,236)	1.9914	None
Irf4	Xcr1	-0.89326	50.5	-5.0E-01	rgb(108,151,236)	1.9914	None
Irf4	Zfp280b	0.89326	50.5	0.501	rgb(223,121,122)	1.9914	None
Irf5	Gfi1	-0.89326	50.5	-5.0E-01	rgb(108,151,236)	1.9914	None
Irf7	Cxcl10	0.89326	50.5	0.499	rgb(222,122,123)	1.9914	None
Irf7	Epsti1	0.89326	50.5	0.501	rgb(223,121,122)	1.9914	None
Irf7	Ifi27l2a	0.89326	50.5	0.499	rgb(222,122,123)	1.9914	None
Irf8	Plcg1	0.89326	50.5	0.504	rgb(223,121,122)	1.9914	None
Jun	Ninj1	0.89326	50.5	0.499	rgb(222,122,123)	1.9914	None
Junb	Neu3	0.89326	50.5	0.504	rgb(223,121,122)	1.9914	None
Junb	Prkca	-0.89326	50.5	-5.0E-01	rgb(109,151,236)	1.9914	None
Jund	Prr7	0.89326	50.5	0.504	rgb(223,121,122)	1.9914	None
Klf10	Ms4a4c	-0.89326	50.5	-5.0E-01	rgb(107,150,236)	1.9914	2,2
Klf13	Tbx6	0.89326	50.5	0.497	rgb(222,122,123)	1.9914	None
Maf	Ctla2b	0.89326	50.5	0.496	rgb(222,122,123)	1.9914	None
Maf	Il21	0.89326	50.5	0.501	rgb(223,121,122)	1.9914	2,2
Maff	Stk38l	0.89326	50.5	0.503	rgb(223,121,122)	1.9914	None
Msc	Penk	0.89326	50.5	0.504	rgb(223,121,122)	1.9914	2,2
Mxi1	Nr1d1	-0.89326	50.5	-5.0E-01	rgb(108,151,236)	1.9914	None
Myc	Anln	-0.89326	50.5	-5.0E-01	rgb(108,151,236)	1.9914	None
Myc	Cdkn1b	-0.89326	50.5	-5.0E-01	rgb(108,151,236)	1.9914	None
Nfat5	Ppp3cc	-0.89326	50.5	-5.0E-01	rgb(109,151,236)	1.9914	None
Nfat5	Stambp	0.89326	50.5	0.495	rgb(222,122,123)	1.9914	None
Nfatc1	Adap1	-0.89326	50.5	-5.0E-01	rgb(109,151,236)	1.9914	None
Nfatc1	Ss18	-0.89326	50.5	-5.0E-01	rgb(108,151,236)	1.9914	None
Nfil3	Gsn	0.89326	50.5	0.5	rgb(222,122,123)	1.9914	2,2
Nfkb2	Dusp14	0.89326	50.5	0.497	rgb(222,122,123)	1.9914	2,2
Nfkb2	Plagl1	0.89326	50.5	0.503	rgb(223,121,122)	1.9914	2,2
Nkx1-2	Alcam	-0.89326	50.5	-5.0E-01	rgb(108,151,236)	1.9914	None
Npas2	Rasa4	0.89326	50.5	0.501	rgb(223,121,122)	1.9914	2,2
Nr2f6	Rilpl2	0.89326	50.5	0.496	rgb(222,122,123)	1.9914	None
Nr4a1	Ctsb	-0.89326	50.5	-5.0E-01	rgb(109,151,236)	1.9914	None
Nr4a3	Cd9	0.89326	50.5	0.501	rgb(223,121,122)	1.9914	2,2
Plagl1	Cd84	-0.89326	50.5	-5.0E-01	rgb(109,151,236)	1.9914	2,2
Plagl1	Ikzf2	0.89326	50.5	0.505	rgb(223,121,122)	1.9914	2,2
Pou2af1	Rbms2	0.89326	50.5	0.502	rgb(223,121,122)	1.9914	2,2
Pou2f2	C2cd3	0.89326	50.5	0.5	rgb(223,121,122)	1.9914	None
Pou2f2	Egr2	-0.89326	50.5	-5.0E-01	rgb(109,151,236)	1.9914	None
Pou2f2	Vamp2	0.89326	50.5	0.496	rgb(222,122,123)	1.9914	None
Pou6f1	Galnt3	-0.89326	50.5	-5.0E-01	rgb(109,151,236)	1.9914	None
Pou6f1	Mxd1	0.89326	50.5	0.502	rgb(223,121,122)	1.9914	2,2
Rara	Gfod1	-0.89326	50.5	-5.0E-01	rgb(109,151,236)	1.9914	None
Rara	Nsmaf	-0.89326	50.5	-5.0E-01	rgb(109,151,236)	1.9914	None
Rbpj	Klf3	-0.89326	50.5	-5.0E-01	rgb(108,151,236)	1.9914	2,2
Rel	Maged2	-0.89326	50.5	-5.0E-01	rgb(109,151,236)	1.9914	None
Rest	Dazap2	-0.89326	50.5	-5.0E-01	rgb(108,151,236)	1.9914	None
Rest	Mxd1	0.89326	50.5	0.502	rgb(223,121,122)	1.9914	None
Runx2	Basp1	0.89326	50.5	0.504	rgb(223,121,122)	1.9914	2,2
Runx3	Chrm4	0.89326	50.5	0.502	rgb(223,121,122)	1.9914	None
Rxra	Slco4a1	0.89326	50.5	0.497	rgb(222,122,123)	1.9914	None
Rxra	Tlk1	0.89326	50.5	0.501	rgb(223,121,122)	1.9914	None
Satb1	Gnpda1	0.89326	50.5	0.496	rgb(222,122,123)	1.9914	2,2
Smad3	Tmem19	-0.89326	50.5	-5.0E-01	rgb(107,150,236)	1.9914	None
Sp2	Cmtm4	0.89326	50.5	0.5	rgb(222,122,123)	1.9914	None
Sp2	Hist3h2a	-0.89326	50.5	-5.0E-01	rgb(109,151,236)	1.9914	None
Sp3	Uqcrq	-0.89326	50.5	-5.0E-01	rgb(108,151,236)	1.9914	None
Sp4	Acsl5	-0.89326	50.5	-5.0E-01	rgb(108,151,236)	1.9914	None
Sp4	Boll	0.89326	50.5	0.505	rgb(223,121,122)	1.9914	None
Sp4	Gpr146	0.89326	50.5	0.499	rgb(222,122,123)	1.9914	None
Sp4	Urb1	-0.89326	50.5	-5.0E-01	rgb(108,150,236)	1.9914	None
Sp6	Nfkbia	0.89326	50.5	0.503	rgb(223,121,122)	1.9914	None
Spib	Fam129c	0.89326	50.5	0.497	rgb(222,122,123)	1.9914	2,2
Spib	Lrrc28	0.89326	50.5	0.503	rgb(223,121,122)	1.9914	2,2
Spib	Pik3r3	0.89326	50.5	0.503	rgb(223,121,122)	1.9914	None
Stat2	Igtp	0.89326	50.5	0.5	rgb(222,122,123)	1.9914	2,2
Tbx21	Icam1	0.89326	50.5	0.504	rgb(223,121,122)	1.9914	2,2
Tbx21	Myd88	0.89326	50.5	0.502	rgb(223,121,122)	1.9914	2,2
Tcf12	Ankrd23	0.89326	50.5	0.504	rgb(223,121,122)	1.9914	None
Tcf12	Antxr2	0.89326	50.5	0.503	rgb(223,121,122)	1.9914	None
Tcf12	Cdkn1b	-0.89326	50.5	-5.0E-01	rgb(109,152,236)	1.9914	None
Tcf12	Cln6	-0.89326	50.5	-5.0E-01	rgb(108,151,236)	1.9914	None
Tcf12	Dhrs1	-0.89326	50.5	-5.0E-01	rgb(109,151,236)	1.9914	2,2
Tcf3	Mt1	-0.89326	50.5	-5.0E-01	rgb(109,151,236)	1.9914	None
Tcf7l1	Acot12	-0.89326	50.5	-5.0E-01	rgb(108,151,236)	1.9914	None
Tfdp2	9230114K14Rik	0.89326	50.5	0.504	rgb(223,121,122)	1.9914	None
Thap1	Perp	0.89326	50.5	0.497	rgb(222,122,123)	1.9914	None
Thra	Ltbp4	0.89326	50.5	0.498	rgb(222,122,123)	1.9914	None
Topors	Pdxp	-0.89326	50.5	-5.0E-01	rgb(108,151,236)	1.9914	None
Trp53	Cercam	-0.89326	50.5	-5.0E-01	rgb(108,150,236)	1.9914	None
Trp53	Fhod3	-0.89326	50.5	-5.0E-01	rgb(108,151,236)	1.9914	None
Trp53	Gsn	-0.89326	50.5	-5.0E-01	rgb(109,151,236)	1.9914	None
Trp73	Ntrk3	0.89326	50.5	0.499	rgb(222,122,123)	1.9914	2,2
Vax2	2310007L24Rik	0.89326	50.5	0.503	rgb(223,121,122)	1.9914	2,2
Vax2	Adcy4	0.89326	50.5	0.495	rgb(222,122,123)	1.9914	2,2
Vax2	Igfbp7	0.89326	50.5	0.5	rgb(223,121,122)	1.9914	2,2
Vax2	Ndst1	0.89326	50.5	0.501	rgb(223,121,122)	1.9914	None
Vdr	Leprel4	0.89326	50.5	0.496	rgb(222,122,123)	1.9914	2,2
Yy2	Sra1	-0.89326	50.5	-5.0E-01	rgb(109,151,236)	1.9914	None
Zeb1	Skil	0.89326	50.5	0.5	rgb(222,122,123)	1.9914	None
Zeb1	Slc39a9	-0.89326	50.5	-5.0E-01	rgb(108,151,236)	1.9914	None
Zfp148	Adora2a	-0.89326	50.5	-5.0E-01	rgb(109,151,236)	1.9914	None
Zfp148	Cdk6	0.89326	50.5	0.503	rgb(223,121,122)	1.9914	None
Zfp219	Irf5	0.89326	50.5	0.497	rgb(222,122,123)	1.9914	2,2
Zfp219	Nfkbie	0.89326	50.5	0.503	rgb(223,121,122)	1.9914	None
Zfp369	Dctpp1	0.89326	50.5	0.497	rgb(222,122,123)	1.9914	None
Zfp467	Hspa2	0.89326	50.5	0.5	rgb(222,122,123)	1.9914	2,2
Zfx	S100a6	-0.89326	50.5	-5.0E-01	rgb(109,151,236)	1.9914	None
C030039L03Rik	Ier3	0.89326	50.5	0.503	rgb(223,121,122)	1.9914	2,2
C030039L03Rik	Ppp1r3b	0.89326	50.5	0.505	rgb(223,121,122)	1.9914	2,2
Cenpt	Grn	0.89326	50.5	0.497	rgb(222,122,123)	1.9914	2,2
Phf1	Slc25a45	0.89326	50.5	0.505	rgb(223,121,122)	1.9914	2,2
Sgsm2	Lmtk3	0.89326	50.5	0.499	rgb(222,122,123)	1.9914	2,2
Zbed3	Paqr3	0.89326	50.5	0.496	rgb(222,122,123)	1.9914	2,2
Zbtb10	Irf7	0.89326	50.5	0.501	rgb(223,121,122)	1.9914	2,2
Zfp367	Tyms	0.89326	50.5	0.499	rgb(222,122,123)	1.9914	2,2
Zfp429	Kcnf1	-0.89326	50.5	-5.0E-01	rgb(109,151,236)	1.9914	2,2
Zfp703	M6pr	-0.89326	50.5	-5.0E-01	rgb(109,151,236)	1.9914	2,2
Zfp882	Proz	0.89326	50.5	0.505	rgb(223,121,122)	1.9914	2,2
Zscan22	Mmachc	0.89326	50.5	0.501	rgb(223,121,122)	1.9914	2,2
Arid3a	Pdxp	0.89012	50.49	0.495	rgb(222,122,123)	1.9912	None
Arid3a	Sap30	0.89012	50.49	0.486	rgb(222,124,125)	1.9912	None
Arid3a	Zfp9	0.89012	50.49	0.487	rgb(222,124,125)	1.9912	None
Arid5a	Asns	0.89012	50.49	0.486	rgb(222,124,125)	1.9912	None
Arntl2	Atp10d	0.89012	50.49	0.494	rgb(222,123,124)	1.9912	None
Atf3	Batf3	0.89012	50.49	0.493	rgb(222,123,124)	1.9912	2,2
Atf6	Armcx6	0.89012	50.49	0.49	rgb(222,123,124)	1.9912	None
Batf	Ccdc50	-0.89012	50.49	-4.9E-01	rgb(110,152,236)	1.9912	None
Batf	Igtp	-0.89012	50.49	-4.9E-01	rgb(110,152,236)	1.9912	None
Bcl6	Nts	-0.89012	50.49	-4.9E-01	rgb(111,152,236)	1.9912	2,2
Bcl6	Tnfrsf1a	0.89012	50.49	0.486	rgb(222,124,125)	1.9912	None
Bcl6	Wdr76	-0.89012	50.49	-4.9E-01	rgb(110,152,236)	1.9912	2,2
Bhlhe40	Espn	0.89012	50.49	0.495	rgb(222,122,123)	1.9912	None
Bhlhe40	Runx2	0.89012	50.49	0.492	rgb(222,123,124)	1.9912	None
Bhlhe40	Tnnc1	0.89012	50.49	0.489	rgb(222,124,125)	1.9912	None
Cdc5l	S1pr2	-0.89012	50.49	-4.9E-01	rgb(112,153,235)	1.9912	2,2
Cebpb	Klf10	0.89012	50.49	0.488	rgb(222,124,125)	1.9912	None
Creb3l2	Spint1	0.89012	50.49	0.486	rgb(222,124,125)	1.9912	2,2
Crem	Gem	0.89012	50.49	0.494	rgb(222,123,124)	1.9912	None
E2f1	Samd1	0.89012	50.49	0.487	rgb(222,124,125)	1.9912	None
E2f1	Syde1	0.89012	50.49	0.494	rgb(222,123,124)	1.9912	None
E2f4	Sesn3	-0.89012	50.49	-4.9E-01	rgb(111,153,236)	1.9912	None
Egr1	Fam129a	-0.89012	50.49	-4.9E-01	rgb(110,152,236)	1.9912	None
Egr1	Inpp5b	-0.89012	50.49	-4.9E-01	rgb(110,152,236)	1.9912	None
Egr1	Zfp36l1	0.89012	50.49	0.487	rgb(222,124,125)	1.9912	None
Egr2	Mpzl3	0.89012	50.49	0.486	rgb(222,124,125)	1.9912	2,2
Egr3	Zan	0.89012	50.49	0.495	rgb(222,123,124)	1.9912	2,2
Egr4	Egln1	0.89012	50.49	0.492	rgb(222,123,124)	1.9912	None
Elf1	Fam160b1	0.89012	50.49	0.493	rgb(222,123,124)	1.9912	None
Elk3	Ubash3b	0.89012	50.49	0.491	rgb(222,123,124)	1.9912	2,2
Epas1	Ppp3ca	0.89012	50.49	0.486	rgb(222,124,125)	1.9912	None
Esrra	Zfp7	-0.89012	50.49	-4.9E-01	rgb(110,152,236)	1.9912	None
Ets1	Acvr1c	0.89012	50.49	0.491	rgb(222,123,124)	1.9912	None
Ets1	Gna15	0.89012	50.49	0.489	rgb(222,124,125)	1.9912	None
Ets1	Ppp1r10	-0.89012	50.49	-4.9E-01	rgb(111,153,236)	1.9912	None
Etv4	Txk	0.89012	50.49	0.491	rgb(222,123,124)	1.9912	None
Etv5	Spem1	-0.89012	50.49	-4.9E-01	rgb(110,152,236)	1.9912	2,2
Fos	Trim12c	0.89012	50.49	0.494	rgb(222,123,124)	1.9912	None
Fosl1	Vim	-0.89012	50.49	-4.9E-01	rgb(111,153,236)	1.9912	None
Fosl2	Emp3	-0.89012	50.49	-4.9E-01	rgb(111,153,235)	1.9912	None
Fosl2	Lsp1	-0.89012	50.49	-4.9E-01	rgb(111,153,236)	1.9912	None
Foxc1	Hmx3	0.89012	50.49	0.491	rgb(222,123,124)	1.9912	None
Foxo3	Cnnm3	0.89012	50.49	0.494	rgb(222,123,124)	1.9912	None
Foxo3	Foxp4	-0.89012	50.49	-4.9E-01	rgb(112,153,235)	1.9912	None
Foxp1	Syf2	0.89012	50.49	0.494	rgb(222,123,124)	1.9912	None
Gata3	4930506M07Rik	0.89012	50.49	0.487	rgb(222,124,125)	1.9912	2,2
Gata3	Klhl6	-0.89012	50.49	-4.9E-01	rgb(112,153,235)	1.9912	None
Gata3	Larp1b	0.89012	50.49	0.49	rgb(222,123,124)	1.9912	None
Gli1	Gabbr1	0.89012	50.49	0.485	rgb(222,124,125)	1.9912	None
Hbp1	Ifnar1	0.89012	50.49	0.49	rgb(222,123,124)	1.9912	None
Hic1	Cd274	-0.89012	50.49	-4.9E-01	rgb(111,153,235)	1.9912	None
Hic1	Cttn	0.89012	50.49	0.489	rgb(222,124,125)	1.9912	None
Hic1	Itga4	0.89012	50.49	0.489	rgb(222,124,125)	1.9912	None
Hif1a	Fau	-0.89012	50.49	-4.9E-01	rgb(110,152,236)	1.9912	None
Hif3a	Rasl12	0.89012	50.49	0.486	rgb(222,124,125)	1.9912	2,2
Hmga1	Vav1	-0.89012	50.49	-4.9E-01	rgb(111,153,236)	1.9912	None
Ikzf2	Fam81a	0.89012	50.49	0.49	rgb(222,123,124)	1.9912	2,2
Irf2	Traf3	-0.89012	50.49	-4.9E-01	rgb(111,152,236)	1.9912	None
Irf4	Kdelc2	-0.89012	50.49	-4.9E-01	rgb(112,153,235)	1.9912	None
Irf4	Ppp3ca	-0.89012	50.49	-4.9E-01	rgb(110,152,236)	1.9912	None
Irf7	Oas1c	0.89012	50.49	0.487	rgb(222,124,125)	1.9912	None
Irf8	Oas1c	-0.89012	50.49	-4.9E-01	rgb(111,153,236)	1.9912	None
Irf8	Satb1	-0.89012	50.49	-4.9E-01	rgb(110,152,236)	1.9912	None
Irf8	Vav1	0.89012	50.49	0.491	rgb(222,123,124)	1.9912	None
Jun	Ankrd55	0.89012	50.49	0.493	rgb(222,123,124)	1.9912	None
Junb	Smg5	0.89012	50.49	0.49	rgb(222,123,124)	1.9912	None
Klf13	Helb	0.89012	50.49	0.486	rgb(222,124,125)	1.9912	None
Klf2	Per2	0.89012	50.49	0.485	rgb(222,124,125)	1.9912	2,2
Klf2	Wls	0.89012	50.49	0.489	rgb(222,124,125)	1.9912	None
Klf4	Nfkbie	-0.89012	50.49	-4.9E-01	rgb(110,152,236)	1.9912	None
Klf7	S100a13	0.89012	50.49	0.489	rgb(222,124,125)	1.9912	None
Klf7	Wee1	-0.89012	50.49	-4.9E-01	rgb(112,153,235)	1.9912	None
Lhx6	Tnik	0.89012	50.49	0.486	rgb(222,124,125)	1.9912	None
Maf	Stab1	0.89012	50.49	0.492	rgb(222,123,124)	1.9912	None
Maf	Tex261	0.89012	50.49	0.487	rgb(222,124,125)	1.9912	None
Maf	Tmem163	0.89012	50.49	0.49	rgb(222,123,124)	1.9912	None
Maff	Wee1	-0.89012	50.49	-4.9E-01	rgb(110,152,236)	1.9912	2,2
Mafg	Tspyl4	-0.89012	50.49	-4.9E-01	rgb(111,153,235)	1.9912	None
Mef2b	4930506M07Rik	-0.89012	50.49	-4.9E-01	rgb(111,152,236)	1.9912	2,2
Msc	Ccr1	0.89012	50.49	0.49	rgb(222,123,124)	1.9912	2,2
Mxi1	Dlg4	0.89012	50.49	0.491	rgb(222,123,124)	1.9912	None
Mxi1	Gm11992	0.89012	50.49	0.487	rgb(222,124,125)	1.9912	None
Mxi1	Pgm2	0.89012	50.49	0.486	rgb(222,124,125)	1.9912	None
Myb	Celf2	0.89012	50.49	0.488	rgb(222,124,125)	1.9912	None
Myb	Cysltr1	0.89012	50.49	0.493	rgb(222,123,124)	1.9912	None
Mybl1	Zranb3	0.89012	50.49	0.491	rgb(222,123,124)	1.9912	None
Myc	Hif1a	0.89012	50.49	0.486	rgb(222,124,125)	1.9912	None
Myc	Lactb	-0.89012	50.49	-4.9E-01	rgb(111,153,236)	1.9912	None
Myc	Smek2	-0.89012	50.49	-4.9E-01	rgb(112,153,235)	1.9912	None
Nfatc1	1600014C10Rik	-0.89012	50.49	-4.9E-01	rgb(110,152,236)	1.9912	None
Nfatc4	Zscan29	0.89012	50.49	0.486	rgb(222,124,125)	1.9912	2,2
Nr2f6	Foxo1	-0.89012	50.49	-4.9E-01	rgb(111,153,235)	1.9912	None
Nr3c1	Tnfrsf18	-0.89012	50.49	-4.9E-01	rgb(112,153,235)	1.9912	None
Nr3c1	Tnfsf9	-0.89012	50.49	-4.9E-01	rgb(110,152,236)	1.9912	None
Osr2	Cox6b2	0.89012	50.49	0.485	rgb(222,124,125)	1.9912	2,2
Plagl1	Fam178b	0.89012	50.49	0.487	rgb(222,124,125)	1.9912	2,2
Pou2af1	Cd101	-0.89012	50.49	-4.9E-01	rgb(110,152,236)	1.9912	None
Pou2f2	Myh3	-0.89012	50.49	-4.9E-01	rgb(110,152,236)	1.9912	None
Prdm1	P4hb	0.89012	50.49	0.487	rgb(222,124,125)	1.9912	None
Rara	Fam114a1	0.89012	50.49	0.487	rgb(222,124,125)	1.9912	None
Rarg	4921507P07Rik	0.89012	50.49	0.495	rgb(222,123,123)	1.9912	None
Rela	Foxp4	0.89012	50.49	0.485	rgb(222,124,125)	1.9912	None
Rela	Idh1	-0.89012	50.49	-4.9E-01	rgb(110,152,236)	1.9912	None
Rfx3	Clec2i	0.89012	50.49	0.49	rgb(222,124,124)	1.9912	None
Rfx3	Zfp831	0.89012	50.49	0.492	rgb(222,123,124)	1.9912	2,2
Rreb1	Glipr2	-0.89012	50.49	-4.9E-01	rgb(111,153,235)	1.9912	None
Runx1	Grap	-0.89012	50.49	-4.9E-01	rgb(111,153,236)	1.9912	None
Runx2	Cyth1	-0.89012	50.49	-4.9E-01	rgb(111,152,236)	1.9912	None
Runx2	Frmd4b	0.89012	50.49	0.486	rgb(222,124,125)	1.9912	None
Runx3	Pdcd1	-0.89012	50.49	-4.9E-01	rgb(111,152,236)	1.9912	None
Runx3	Trove2	0.89012	50.49	0.493	rgb(222,123,124)	1.9912	None
Rxra	Ptpn2	-0.89012	50.49	-4.9E-01	rgb(111,153,236)	1.9912	None
Rxra	Reep3	0.89012	50.49	0.487	rgb(222,124,125)	1.9912	None
Rxra	Rps6ka3	-0.89012	50.49	-4.9E-01	rgb(112,153,235)	1.9912	None
Rxra	Srgn	-0.89012	50.49	-4.9E-01	rgb(110,152,236)	1.9912	None
Rxrb	Impg2	-0.89012	50.49	-4.9E-01	rgb(111,153,236)	1.9912	None
Scrt1	Myo3b	0.89012	50.49	0.491	rgb(222,123,124)	1.9912	None
Scrt1	Slc41a2	0.89012	50.49	0.487	rgb(222,124,125)	1.9912	2,2
Six1	Irf4	-0.89012	50.49	-4.9E-01	rgb(111,153,236)	1.9912	None
Smad3	Cald1	-0.89012	50.49	-4.9E-01	rgb(112,153,235)	1.9912	None
Sox5	Snx10	0.89012	50.49	0.487	rgb(222,124,125)	1.9912	2,2
Sp2	Atp1a1	0.89012	50.49	0.494	rgb(222,123,124)	1.9912	None
Sp2	Ephx1	-0.89012	50.49	-4.9E-01	rgb(111,153,236)	1.9912	None
Sp2	Ift81	-0.89012	50.49	-4.9E-01	rgb(110,152,236)	1.9912	None
Sp2	Nrf1	0.89012	50.49	0.492	rgb(222,123,124)	1.9912	None
Sp2	Pml	0.89012	50.49	0.49	rgb(222,123,124)	1.9912	None
Sp2	Scn1b	-0.89012	50.49	-4.9E-01	rgb(111,152,236)	1.9912	None
Sp3	Upp1	-0.89012	50.49	-4.9E-01	rgb(111,153,236)	1.9912	None
Sp4	4931406P16Rik	-0.89012	50.49	-4.9E-01	rgb(111,152,236)	1.9912	None
Sp4	Bcor	-0.89012	50.49	-4.9E-01	rgb(111,152,236)	1.9912	None
Sp4	Slc41a3	0.89012	50.49	0.49	rgb(222,123,124)	1.9912	None
Sp4	Stx7	0.89012	50.49	0.489	rgb(222,124,125)	1.9912	None
Srebf1	C2cd2l	0.89012	50.49	0.488	rgb(222,124,125)	1.9912	None
Srebf1	Coro7	0.89012	50.49	0.486	rgb(222,124,125)	1.9912	None
Srebf1	Naglu	0.89012	50.49	0.492	rgb(222,123,124)	1.9912	None
Stat2	Dusp22	0.89012	50.49	0.489	rgb(222,124,125)	1.9912	2,2
Stat2	Ifih1	0.89012	50.49	0.487	rgb(222,124,125)	1.9912	None
Stat3	Abca1	0.89012	50.49	0.486	rgb(222,124,125)	1.9912	2,2
Stat4	Npas2	-0.89012	50.49	-4.9E-01	rgb(110,152,236)	1.9912	None
Stat4	Polr3gl	0.89012	50.49	0.489	rgb(222,124,125)	1.9912	None
Tal2	Nfkbie	0.89012	50.49	0.49	rgb(222,123,124)	1.9912	None
Tbx21	Notch1	0.89012	50.49	0.493	rgb(222,123,124)	1.9912	2,2
Tcf12	Snx10	-0.89012	50.49	-4.9E-01	rgb(110,152,236)	1.9912	None
Tcf3	Ormdl1	-0.89012	50.49	-4.9E-01	rgb(112,153,235)	1.9912	None
Tcf4	Fam174b	-0.89012	50.49	-4.9E-01	rgb(111,153,236)	1.9912	None
Tcf4	Tbccd1	-0.89012	50.49	-4.9E-01	rgb(112,153,235)	1.9912	2,2
Tead1	Batf	-0.89012	50.49	-4.9E-01	rgb(110,152,236)	1.9912	None
Tead1	Nav2	0.89012	50.49	0.488	rgb(222,124,125)	1.9912	None
Tead3	Plekho1	0.89012	50.49	0.489	rgb(222,124,125)	1.9912	2,2
Thap1	Hmgn1	0.89012	50.49	0.486	rgb(222,124,125)	1.9912	2,2
Trp53	Atf6	-0.89012	50.49	-4.9E-01	rgb(110,152,236)	1.9912	None
Vax2	Mpp3	0.89012	50.49	0.491	rgb(222,123,124)	1.9912	2,2
Vax2	Pde6d	0.89012	50.49	0.488	rgb(222,124,125)	1.9912	2,2
Vax2	Ppp4r4	0.89012	50.49	0.492	rgb(222,123,124)	1.9912	2,2
Vax2	Stard8	0.89012	50.49	0.492	rgb(222,123,124)	1.9912	2,2
Vdr	Furin	0.89012	50.49	0.487	rgb(222,124,125)	1.9912	None
Vdr	Rabgap1l	0.89012	50.49	0.492	rgb(222,123,124)	1.9912	None
Xbp1	Slc3a2	0.89012	50.49	0.487	rgb(222,124,125)	1.9912	None
Yy2	Pdhx	0.89012	50.49	0.489	rgb(222,124,125)	1.9912	None
Zbtb7c	Enpp2	0.89012	50.49	0.49	rgb(222,123,124)	1.9912	2,2
Zeb1	Asf1a	-0.89012	50.49	-4.9E-01	rgb(110,152,236)	1.9912	None
Zeb1	Dock3	0.89012	50.49	0.493	rgb(222,123,124)	1.9912	None
Zeb1	Mycbp2	0.89012	50.49	0.494	rgb(222,123,124)	1.9912	None
Zeb1	Sms	-0.89012	50.49	-4.9E-01	rgb(110,152,236)	1.9912	None
Zfhx3	Akap2	0.89012	50.49	0.49	rgb(222,123,124)	1.9912	2,2
Zfp219	Bcl6b	0.89012	50.49	0.49	rgb(222,123,124)	1.9912	None
Zfp263	Abhd6	-0.89012	50.49	-4.9E-01	rgb(110,152,236)	1.9912	None
Zfp263	Dlg3	-0.89012	50.49	-4.9E-01	rgb(112,153,235)	1.9912	None
Zfp281	Gimap4	0.89012	50.49	0.492	rgb(222,123,124)	1.9912	None
Zfp524	Lime1	0.89012	50.49	0.488	rgb(222,124,125)	1.9912	2,2
Casz1	D630039A03Rik	-0.89012	50.49	-4.9E-01	rgb(110,152,236)	1.9912	2,2
Csrnp1	1110057K04Rik	-0.89012	50.49	-4.9E-01	rgb(110,152,236)	1.9912	2,2
Jazf1	4930506M07Rik	0.89012	50.49	0.487	rgb(222,124,125)	1.9912	2,2
Jazf1	Mid2	0.89012	50.49	0.493	rgb(222,123,124)	1.9912	2,2
Mxd1	Rragd	0.89012	50.49	0.492	rgb(222,123,124)	1.9912	2,2
Nacc2	Inadl	0.89012	50.49	0.485	rgb(222,124,125)	1.9912	2,2
Sgsm2	Il9	-0.89012	50.49	-4.9E-01	rgb(112,153,235)	1.9912	2,2
Sgsm2	Ivd	0.89012	50.49	0.489	rgb(222,124,125)	1.9912	2,2
Thap3	Krtcap2	0.89012	50.49	0.492	rgb(222,123,124)	1.9912	2,2
Zbed6	Zfp445	0.89012	50.49	0.492	rgb(222,123,124)	1.9912	2,2
Zbtb46	Pla2g4f	0.89012	50.49	0.493	rgb(222,123,124)	1.9912	2,2
Zeb2	Akr1b8	0.89012	50.49	0.485	rgb(222,124,125)	1.9912	2,2
Zfp28	Trim3	0.89012	50.49	0.492	rgb(222,123,124)	1.9912	2,2
Zfp385a	Acot1	0.89012	50.49	0.485	rgb(222,124,125)	1.9912	2,2
Zfp385a	Dhh	0.89012	50.49	0.493	rgb(222,123,124)	1.9912	2,2
Zfp385a	Eng	0.89012	50.49	0.488	rgb(222,124,125)	1.9912	2,2
Zfp429	Plod3	-0.89012	50.49	-4.9E-01	rgb(111,152,236)	1.9912	2,2
Zfp473	Slc4a11	0.89012	50.49	0.489	rgb(222,124,125)	1.9912	2,2
Zfp608	Heatr1	-0.89012	50.49	-4.9E-01	rgb(111,152,236)	1.9912	2,2
Zfp609	Ccrn4l	0.89012	50.49	0.492	rgb(222,123,124)	1.9912	2,2
Zfp750	Commd9	0.89012	50.49	0.492	rgb(222,123,124)	1.9912	2,2
Zfp874a	Rin2	0.89012	50.49	0.49	rgb(222,123,124)	1.9912	2,2
Zfp956	Ankrd23	0.89012	50.49	0.494	rgb(222,123,124)	1.9912	2,2
Ar	Lgals7	0.88698	50.48	0.477	rgb(222,126,127)	1.991	None
Arid3a	Map4k5	0.88698	50.48	0.483	rgb(222,125,126)	1.991	None
Arntl2	Pag1	-0.88698	50.48	-4.8E-01	rgb(113,154,235)	1.991	None
Atf3	5430427O19Rik	0.88698	50.48	0.479	rgb(222,126,127)	1.991	None
Atf3	Ar	0.88698	50.48	0.484	rgb(222,125,126)	1.991	None
Atf3	Srgn	0.88698	50.48	0.482	rgb(222,125,126)	1.991	None
Bach1	B430319G15Rik	-0.88698	50.48	-4.8E-01	rgb(112,153,235)	1.991	None
Bach1	Ppcdc	-0.88698	50.48	-4.8E-01	rgb(113,154,235)	1.991	None
Bach1	Zswim4	0.88698	50.48	0.484	rgb(222,125,125)	1.991	None
Bcl6b	Znrf1	-0.88698	50.48	-4.8E-01	rgb(112,153,235)	1.991	None
Bhlhe40	Hspa4l	0.88698	50.48	0.482	rgb(222,125,126)	1.991	None
Bhlhe40	Nr4a1	0.88698	50.48	0.48	rgb(222,125,126)	1.991	None
Bhlhe40	Tgm2	0.88698	50.48	0.484	rgb(222,124,125)	1.991	None
Bhlhe40	Zbtb10	-0.88698	50.48	-4.8E-01	rgb(112,153,235)	1.991	None
Cebpg	Specc1	-0.88698	50.48	-4.8E-01	rgb(114,154,235)	1.991	None
Creb3l1	Pcdh7	-0.88698	50.48	-4.8E-01	rgb(113,154,235)	1.991	None
Cux1	Nrp1	0.88698	50.48	0.484	rgb(222,125,126)	1.991	None
Ddit3	Sars	0.88698	50.48	0.477	rgb(222,126,127)	1.991	2,2
E2f1	Zadh2	0.88698	50.48	0.484	rgb(222,125,126)	1.991	None
Ebf1	A430005L14Rik	-0.88698	50.48	-4.8E-01	rgb(113,154,235)	1.991	None
Ebf1	Gatsl2	0.88698	50.48	0.476	rgb(222,126,127)	1.991	None
Ebf1	Upp1	0.88698	50.48	0.482	rgb(222,125,126)	1.991	2,2
Egr1	Basp1	-0.88698	50.48	-4.8E-01	rgb(114,154,235)	1.991	None
Egr1	Clk3	0.88698	50.48	0.48	rgb(222,125,126)	1.991	None
Egr1	Hook2	-0.88698	50.48	-4.8E-01	rgb(113,154,235)	1.991	None
Egr2	1810010H24Rik	-0.88698	50.48	-4.8E-01	rgb(112,153,235)	1.991	None
Egr2	Haus8	0.88698	50.48	0.483	rgb(222,125,126)	1.991	None
Egr3	Gabbr1	0.88698	50.48	0.481	rgb(222,125,126)	1.991	None
Egr3	Surf4	-0.88698	50.48	-4.8E-01	rgb(113,153,235)	1.991	None
Elf1	Atp10d	0.88698	50.48	0.475	rgb(222,126,127)	1.991	None
Elf1	Znhit6	-0.88698	50.48	-4.8E-01	rgb(112,153,235)	1.991	None
Elk4	Tacc1	0.88698	50.48	0.479	rgb(222,126,127)	1.991	2,2
Eomes	Dhrs9	0.88698	50.48	0.483	rgb(222,125,126)	1.991	None
Erf	Riok3	-0.88698	50.48	-4.8E-01	rgb(112,153,235)	1.991	None
Erf	Zfp36l2	0.88698	50.48	0.48	rgb(222,125,126)	1.991	None
Esrra	Papss2	-0.88698	50.48	-4.8E-01	rgb(112,153,235)	1.991	None
Ets1	E330009J07Rik	0.88698	50.48	0.476	rgb(222,126,127)	1.991	None
Ets1	Kcnip2	0.88698	50.48	0.48	rgb(222,125,126)	1.991	None
Etv4	Galm	0.88698	50.48	0.484	rgb(222,124,125)	1.991	2,2
Etv4	Slc7a3	0.88698	50.48	0.478	rgb(222,126,127)	1.991	2,2
Etv6	Apobec2	-0.88698	50.48	-4.8E-01	rgb(113,154,235)	1.991	None
Etv6	Dcaf17	-0.88698	50.48	-4.8E-01	rgb(113,154,235)	1.991	None
Etv6	Tnnt2	-0.88698	50.48	-4.8E-01	rgb(112,153,235)	1.991	2,2
Etv6	Ube2q2	0.88698	50.48	0.477	rgb(222,126,127)	1.991	None
Fli1	Atxn1	0.88698	50.48	0.482	rgb(222,125,126)	1.991	None
Fli1	Per2	-0.88698	50.48	-4.8E-01	rgb(114,154,235)	1.991	None
Fli1	Sbno2	0.88698	50.48	0.477	rgb(222,126,127)	1.991	None
Fosb	Tg	-0.88698	50.48	-4.8E-01	rgb(113,154,235)	1.991	None
Fosl2	Tbc1d16	-0.88698	50.48	-4.8E-01	rgb(113,154,235)	1.991	None
Foxf2	Tmem163	0.88698	50.48	0.479	rgb(222,126,127)	1.991	2,2
Foxf2	Trove2	0.88698	50.48	0.478	rgb(222,126,127)	1.991	2,2
Foxo3	Exosc8	-0.88698	50.48	-4.8E-01	rgb(113,153,235)	1.991	None
Foxo3	Gsta4	-0.88698	50.48	-4.8E-01	rgb(114,154,235)	1.991	None
Foxp2	Kndc1	0.88698	50.48	0.482	rgb(222,125,126)	1.991	None
Foxp4	Syf2	-0.88698	50.48	-4.8E-01	rgb(112,153,235)	1.991	None
Foxs1	Sh2d7	0.88698	50.48	0.482	rgb(222,125,126)	1.991	2,2
Gata1	Gadd45g	0.88698	50.48	0.482	rgb(222,125,126)	1.991	2,2
Gli3	Trim9	0.88698	50.48	0.476	rgb(222,126,127)	1.991	2,2
Hif1a	Zfp12	0.88698	50.48	0.478	rgb(222,126,127)	1.991	None
Hif3a	Nphp3	0.88698	50.48	0.482	rgb(222,125,126)	1.991	2,2
Hsf1	Anxa3	-0.88698	50.48	-4.8E-01	rgb(113,154,235)	1.991	None
Hsf1	Impa2	-0.88698	50.48	-4.8E-01	rgb(113,154,235)	1.991	None
Hsf1	Pknox1	0.88698	50.48	0.477	rgb(222,126,127)	1.991	None
Hsf1	Son	0.88698	50.48	0.476	rgb(222,126,127)	1.991	None
Ikzf3	Il10	0.88698	50.48	0.481	rgb(222,125,126)	1.991	2,2
Irf1	Mmd	-0.88698	50.48	-4.8E-01	rgb(112,153,235)	1.991	None
Irf1	Tapbpl	0.88698	50.48	0.482	rgb(222,125,126)	1.991	2,2
Irf2	Cmah	0.88698	50.48	0.483	rgb(222,125,126)	1.991	None
Irf2	Fam189b	0.88698	50.48	0.476	rgb(222,126,127)	1.991	None
Irf2	Fam26f	0.88698	50.48	0.484	rgb(222,125,126)	1.991	None
Irf4	Dzip1	-0.88698	50.48	-4.8E-01	rgb(113,154,235)	1.991	None
Irf4	Leprel1	-0.88698	50.48	-4.8E-01	rgb(113,154,235)	1.991	2,2
Irf4	Prkd3	-0.88698	50.48	-4.8E-01	rgb(114,154,235)	1.991	2,2
Irf4	Rcsd1	-0.88698	50.48	-4.8E-01	rgb(112,153,235)	1.991	None
Irf4	Vsig2	-0.88698	50.48	-4.8E-01	rgb(112,153,235)	1.991	None
Irf4	Zdhhc15	-0.88698	50.48	-4.8E-01	rgb(113,154,235)	1.991	2,2
Irf5	Alpk1	0.88698	50.48	0.484	rgb(222,124,125)	1.991	None
Irf5	Ccdc57	-0.88698	50.48	-4.8E-01	rgb(112,153,235)	1.991	None
Irf5	Fau	-0.88698	50.48	-4.8E-01	rgb(112,153,235)	1.991	None
Irf5	Mab21l3	0.88698	50.48	0.481	rgb(222,125,126)	1.991	2,2
Irf5	Nostrin	0.88698	50.48	0.484	rgb(222,125,126)	1.991	2,2
Irf5	Ppap2c	0.88698	50.48	0.479	rgb(222,125,126)	1.991	2,2
Irf5	Tg	0.88698	50.48	0.485	rgb(222,124,125)	1.991	None
Irf7	Isg20	0.88698	50.48	0.482	rgb(222,125,126)	1.991	None
Irf7	Kcnq4	-0.88698	50.48	-4.8E-01	rgb(113,154,235)	1.991	None
Irf8	Il7r	-0.88698	50.48	-4.8E-01	rgb(113,154,235)	1.991	None
Jun	Capg	0.88698	50.48	0.477	rgb(222,126,127)	1.991	None
Jun	Socs3	0.88698	50.48	0.484	rgb(222,125,126)	1.991	None
Jund	Plekha1	-0.88698	50.48	-4.8E-01	rgb(113,154,235)	1.991	None
Jund	Tnfsf10	0.88698	50.48	0.48	rgb(222,125,126)	1.991	None
Jund	Trim12a	0.88698	50.48	0.481	rgb(222,125,126)	1.991	None
Klf10	Kcnk7	0.88698	50.48	0.48	rgb(222,125,126)	1.991	None
Klf13	Prickle1	-0.88698	50.48	-4.8E-01	rgb(113,154,235)	1.991	None
Klf2	Fundc2	0.88698	50.48	0.484	rgb(222,125,126)	1.991	None
Klf4	Gbp2	0.88698	50.48	0.478	rgb(222,126,127)	1.991	None
Klf4	Gprc5a	0.88698	50.48	0.484	rgb(222,124,125)	1.991	None
Lcor	Lpp	0.88698	50.48	0.475	rgb(222,126,127)	1.991	None
Lef1	S1pr3	-0.88698	50.48	-4.8E-01	rgb(113,154,235)	1.991	None
Lhx2	Tfpi	-0.88698	50.48	-4.8E-01	rgb(113,153,235)	1.991	None
Lhx6	Sh2b1	0.88698	50.48	0.484	rgb(222,125,126)	1.991	2,2
Lin54	Anln	0.88698	50.48	0.482	rgb(222,125,126)	1.991	None
Lyl1	Lrrc16b	0.88698	50.48	0.476	rgb(222,126,127)	1.991	2,2
Maf	Il17f	0.88698	50.48	0.481	rgb(222,125,126)	1.991	None
Mafg	Arhgap26	-0.88698	50.48	-4.8E-01	rgb(112,153,235)	1.991	None
Mef2d	Lamc2	-0.88698	50.48	-4.8E-01	rgb(114,154,235)	1.991	None
Msc	Cd24a	0.88698	50.48	0.484	rgb(222,125,126)	1.991	2,2
Mxi1	Kcnj14	-0.88698	50.48	-4.8E-01	rgb(112,153,235)	1.991	None
Myb	Col15a1	-0.88698	50.48	-4.8E-01	rgb(114,154,235)	1.991	None
Myc	Hdac9	0.88698	50.48	0.48	rgb(222,125,126)	1.991	None
Myc	Metrnl	-0.88698	50.48	-4.8E-01	rgb(112,153,235)	1.991	None
Nfatc1	Gbp4	0.88698	50.48	0.479	rgb(222,126,126)	1.991	None
Nfatc1	Il10rb	-0.88698	50.48	-4.8E-01	rgb(114,154,235)	1.991	None
Nfatc2	Twsg1	0.88698	50.48	0.483	rgb(222,125,126)	1.991	None
Nfatc4	Zcchc12	0.88698	50.48	0.485	rgb(222,124,125)	1.991	2,2
Nfic	Dtl	-0.88698	50.48	-4.8E-01	rgb(113,154,235)	1.991	None
Nfil3	Snx11	-0.88698	50.48	-4.8E-01	rgb(113,154,235)	1.991	2,2
Nfkb1	B3gnt5	-0.88698	50.48	-4.8E-01	rgb(112,153,235)	1.991	2,2
Nfkb1	Efemp2	-0.88698	50.48	-4.8E-01	rgb(112,153,235)	1.991	None
Nr2f6	Cdkn2c	0.88698	50.48	0.482	rgb(222,125,126)	1.991	None
Nr4a1	Map4k5	0.88698	50.48	0.475	rgb(222,126,127)	1.991	None
Nr4a1	Marcksl1	0.88698	50.48	0.483	rgb(222,125,126)	1.991	2,2
Otx1	Osgepl1	0.88698	50.48	0.478	rgb(222,126,127)	1.991	2,2
Ovol1	Exosc8	0.88698	50.48	0.477	rgb(222,126,127)	1.991	None
Plag1	Stab1	-0.88698	50.48	-4.8E-01	rgb(114,154,235)	1.991	None
Plagl1	Eml1	0.88698	50.48	0.478	rgb(222,126,127)	1.991	2,2
Pou2f2	Clec2i	0.88698	50.48	0.476	rgb(222,126,127)	1.991	None
Pou2f2	Pde8a	0.88698	50.48	0.485	rgb(222,124,125)	1.991	None
Pou6f1	Esr1	0.88698	50.48	0.477	rgb(222,126,127)	1.991	None
Prdm1	Galnt3	-0.88698	50.48	-4.8E-01	rgb(113,154,235)	1.991	None
Prrx1	Cxcl1	0.88698	50.48	0.485	rgb(222,124,125)	1.991	2,2
Rbpj	Nedd4	0.88698	50.48	0.482	rgb(222,125,126)	1.991	2,2
Rel	Samd9l	0.88698	50.48	0.475	rgb(222,126,127)	1.991	None
Rfx1	Ankrd23	0.88698	50.48	0.475	rgb(222,126,127)	1.991	None
Rreb1	Epas1	0.88698	50.48	0.484	rgb(222,125,126)	1.991	None
Runx1	Gzmb	-0.88698	50.48	-4.8E-01	rgb(113,154,235)	1.991	None
Runx3	Tmem221	0.88698	50.48	0.483	rgb(222,125,126)	1.991	None
Rxra	Ahnak	0.88698	50.48	0.481	rgb(222,125,126)	1.991	None
Rxra	Sertad3	-0.88698	50.48	-4.8E-01	rgb(112,153,235)	1.991	None
Six1	Cd200r4	0.88698	50.48	0.483	rgb(222,125,126)	1.991	2,2
Six5	Abhd4	0.88698	50.48	0.48	rgb(222,125,126)	1.991	2,2
Six5	Ostf1	-0.88698	50.48	-4.8E-01	rgb(113,154,235)	1.991	None
Sox5	Ptpn2	0.88698	50.48	0.484	rgb(222,125,126)	1.991	None
Sox5	Ubash3a	-0.88698	50.48	-4.8E-01	rgb(113,154,235)	1.991	None
Sp110	Atcay	-0.88698	50.48	-4.8E-01	rgb(113,154,235)	1.991	None
Sp2	Dhcr7	0.88698	50.48	0.484	rgb(222,125,126)	1.991	None
Sp3	C2cd4a	-0.88698	50.48	-4.8E-01	rgb(113,154,235)	1.991	None
Sp3	Eid1	-0.88698	50.48	-4.8E-01	rgb(113,154,235)	1.991	None
Sp3	Ppm1d	0.88698	50.48	0.479	rgb(222,126,126)	1.991	None
Sp4	Fndc3a	0.88698	50.48	0.481	rgb(222,125,126)	1.991	None
Sp4	Heatr1	-0.88698	50.48	-4.8E-01	rgb(113,154,235)	1.991	None
Sp4	Pdhx	-0.88698	50.48	-4.8E-01	rgb(113,154,235)	1.991	None
Sp4	Zeb1	0.88698	50.48	0.479	rgb(222,126,127)	1.991	None
Sp6	Kcnq4	0.88698	50.48	0.482	rgb(222,125,126)	1.991	None
Srebf1	Asf1a	-0.88698	50.48	-4.8E-01	rgb(113,154,235)	1.991	None
Srf	Cd47	-0.88698	50.48	-4.8E-01	rgb(112,153,235)	1.991	None
Srf	Naca	-0.88698	50.48	-4.8E-01	rgb(112,153,235)	1.991	None
Stat1	Tpbg	0.88698	50.48	0.48	rgb(222,125,126)	1.991	None
Tcf12	Mxd3	-0.88698	50.48	-4.8E-01	rgb(113,154,235)	1.991	None
Tcf3	Fau	-0.88698	50.48	-4.8E-01	rgb(113,154,235)	1.991	None
Tcf7l1	Tnfsf4	-0.88698	50.48	-4.8E-01	rgb(112,153,235)	1.991	None
Tead1	Nedd9	-0.88698	50.48	-4.8E-01	rgb(112,153,235)	1.991	None
Thra	Amz1	0.88698	50.48	0.481	rgb(222,125,126)	1.991	None
Trp53	Anxa2	0.88698	50.48	0.483	rgb(222,125,126)	1.991	None
Twist1	Stfa3	0.88698	50.48	0.477	rgb(222,126,127)	1.991	2,2
Vax2	Atp6v1b1	0.88698	50.48	0.481	rgb(222,125,126)	1.991	2,2
Vax2	Plekhf1	0.88698	50.48	0.482	rgb(222,125,126)	1.991	None
Vdr	Bcl11b	-0.88698	50.48	-4.8E-01	rgb(113,154,235)	1.991	None
Vdr	Gpr174	-0.88698	50.48	-4.8E-01	rgb(113,154,235)	1.991	None
Vdr	Pvt1	-0.88698	50.48	-4.8E-01	rgb(113,154,235)	1.991	None
Zbtb33	Lipe	-0.88698	50.48	-4.8E-01	rgb(112,153,235)	1.991	None
Zbtb7a	Pcmt1	-0.88698	50.48	-4.8E-01	rgb(113,154,235)	1.991	None
Zbtb7b	Aldh4a1	0.88698	50.48	0.479	rgb(222,126,127)	1.991	None
Zbtb7c	Eif4ebp1	-0.88698	50.48	-4.8E-01	rgb(114,154,235)	1.991	None
Zfp148	Whamm	-0.88698	50.48	-4.8E-01	rgb(114,154,235)	1.991	None
Zfp182	Ms4a6c	0.88698	50.48	0.482	rgb(222,125,126)	1.991	None
Zfp219	Arhgef40	0.88698	50.48	0.478	rgb(222,126,127)	1.991	2,2
Zfp263	Ccng2	-0.88698	50.48	-4.8E-01	rgb(113,154,235)	1.991	None
Zfp263	Fam129b	-0.88698	50.48	-4.8E-01	rgb(112,153,235)	1.991	None
Zfp263	Gmfg	0.88698	50.48	0.479	rgb(222,125,126)	1.991	None
Zfp263	Ifi27l2a	0.88698	50.48	0.484	rgb(222,124,125)	1.991	None
Zfp263	Pter	-0.88698	50.48	-4.8E-01	rgb(112,153,235)	1.991	None
Zfp263	Vim	-0.88698	50.48	-4.8E-01	rgb(113,154,235)	1.991	None
Zfp281	Flna	-0.88698	50.48	-4.8E-01	rgb(113,154,235)	1.991	None
Zfp281	Slco3a1	-0.88698	50.48	-4.8E-01	rgb(113,154,235)	1.991	None
Zfp369	5730508B09Rik	-0.88698	50.48	-4.8E-01	rgb(113,154,235)	1.991	None
Zfp369	Sema4a	-0.88698	50.48	-4.8E-01	rgb(113,154,235)	1.991	None
Zfp467	Siglec5	0.88698	50.48	0.479	rgb(222,125,126)	1.991	2,2
Zfp467	Zeb1	-0.88698	50.48	-4.8E-01	rgb(112,153,235)	1.991	None
Zfp664	Cspg5	-0.88698	50.48	-4.8E-01	rgb(114,154,235)	1.991	None
Cenpt	Clic1	0.88698	50.48	0.482	rgb(222,125,126)	1.991	2,2
Naif1	Loxl1	0.88698	50.48	0.479	rgb(222,126,127)	1.991	2,2
Phf1	L1cam	0.88698	50.48	0.48	rgb(222,125,126)	1.991	2,2
Phf20	Ttbk2	0.88698	50.48	0.477	rgb(222,126,127)	1.991	2,2
Scml4	Atp8b4	0.88698	50.48	0.479	rgb(222,126,126)	1.991	2,2
Thap3	Snx19	-0.88698	50.48	-4.8E-01	rgb(113,154,235)	1.991	2,2
Zbed3	Zkscan17	0.88698	50.48	0.476	rgb(222,126,127)	1.991	2,2
Zbtb17	Gne	0.88698	50.48	0.479	rgb(222,125,126)	1.991	2,2
Zeb2	Gstt3	0.88698	50.48	0.482	rgb(222,125,126)	1.991	2,2
Zfp266	Ybey	0.88698	50.48	0.485	rgb(222,124,125)	1.991	2,2
Zfp354c	Cog6	0.88698	50.48	0.482	rgb(222,125,126)	1.991	2,2
Zfp429	Acnat1	-0.88698	50.48	-4.8E-01	rgb(113,154,235)	1.991	2,2
Zfp473	Syt11	0.88698	50.48	0.481	rgb(222,125,126)	1.991	2,2
Zfp608	Sord	0.88698	50.48	0.479	rgb(222,125,126)	1.991	2,2
Zfp629	Chrm4	-0.88698	50.48	-4.8E-01	rgb(114,154,235)	1.991	2,2
Zfp750	Dnm3os	0.88698	50.48	0.476	rgb(222,126,127)	1.991	2,2
Zfp775	Fam69b	0.88698	50.48	0.476	rgb(222,126,127)	1.991	2,2
Zfp777	Ctss	-0.88698	50.48	-4.8E-01	rgb(113,154,235)	1.991	2,2
Zfp808	Pla2g4c	0.88698	50.48	0.478	rgb(222,126,127)	1.991	2,2
Zfp90	Zc3h6	0.88698	50.48	0.482	rgb(222,125,126)	1.991	2,2
Zfp960	Lhx2	0.88698	50.48	0.475	rgb(222,126,127)	1.991	2,2
Zhx2	Arc	0.88698	50.48	0.479	rgb(222,126,126)	1.991	2,2
Zkscan17	Pycr1	0.88698	50.48	0.478	rgb(222,126,127)	1.991	2,2
Arid3a	Antxr2	-0.88384	50.47	-4.7E-01	rgb(114,154,235)	1.9908	None
Arid3a	Calcrl	0.88384	50.47	0.472	rgb(222,127,128)	1.9908	None
Arid3a	Cyr61	0.88384	50.47	0.466	rgb(222,128,129)	1.9908	None
Arid3a	Ninl	0.88384	50.47	0.466	rgb(222,128,129)	1.9908	None
Arid3a	Ptprj	0.88384	50.47	0.465	rgb(222,128,129)	1.9908	None
Arid3b	Mbtd1	0.88384	50.47	0.467	rgb(222,128,129)	1.9908	None
Arid5a	Rel	-0.88384	50.47	-4.7E-01	rgb(114,154,235)	1.9908	None
Arid5a	Stoml1	0.88384	50.47	0.471	rgb(222,127,128)	1.9908	2,2
Ascl2	Aif1	0.88384	50.47	0.471	rgb(222,127,128)	1.9908	2,2
Atf3	Paqr8	-0.88384	50.47	-4.7E-01	rgb(115,155,235)	1.9908	None
Atf5	Rbms2	0.88384	50.47	0.467	rgb(222,128,129)	1.9908	None
Batf	Slamf9	-0.88384	50.47	-4.7E-01	rgb(115,155,235)	1.9908	2,2
Batf3	Gpr146	0.88384	50.47	0.47	rgb(222,127,128)	1.9908	None
Bcl6	Cnksr3	-0.88384	50.47	-4.7E-01	rgb(114,155,235)	1.9908	None
Bcl6	Dnajc6	0.88384	50.47	0.47	rgb(222,127,128)	1.9908	None
Cebpg	Atp6v1g1	0.88384	50.47	0.467	rgb(222,128,129)	1.9908	2,2
Cebpg	Srpk1	0.88384	50.47	0.469	rgb(222,127,128)	1.9908	None
Cenpb	Mex3d	0.88384	50.47	0.472	rgb(222,127,128)	1.9908	2,2
Creb1	Cmah	0.88384	50.47	0.467	rgb(222,128,129)	1.9908	None
Creb3l1	A430005L14Rik	0.88384	50.47	0.474	rgb(222,127,127)	1.9908	None
Creb3l2	Rabgap1l	-0.88384	50.47	-4.7E-01	rgb(115,155,235)	1.9908	None
Crem	Ccdc63	0.88384	50.47	0.466	rgb(222,128,129)	1.9908	None
Ddit3	Slc19a2	-0.88384	50.47	-4.7E-01	rgb(116,155,235)	1.9908	None
E2f1	Mesdc1	0.88384	50.47	0.472	rgb(222,127,128)	1.9908	None
E2f1	Zfp874a	-0.88384	50.47	-4.7E-01	rgb(115,155,235)	1.9908	None
E4f1	Mt2	-0.88384	50.47	-4.7E-01	rgb(116,155,235)	1.9908	None
E4f1	Stab1	0.88384	50.47	0.467	rgb(222,128,129)	1.9908	None
Ebf1	Qtrtd1	-0.88384	50.47	-4.7E-01	rgb(115,155,235)	1.9908	None
Ebf1	Tbc1d4	-0.88384	50.47	-4.7E-01	rgb(115,155,235)	1.9908	None
Ebf1	Tpbg	0.88384	50.47	0.471	rgb(222,127,128)	1.9908	None
Egr1	Ets2	0.88384	50.47	0.469	rgb(222,127,128)	1.9908	None
Egr2	Tnf	0.88384	50.47	0.469	rgb(222,127,128)	1.9908	None
Egr4	Snx9	0.88384	50.47	0.475	rgb(222,126,127)	1.9908	2,2
Elf1	Abcb1b	0.88384	50.47	0.472	rgb(222,127,128)	1.9908	None
Elf1	Atad2b	0.88384	50.47	0.467	rgb(222,128,129)	1.9908	None
Elf1	Edem1	0.88384	50.47	0.467	rgb(222,128,129)	1.9908	None
Elk3	Zfp445	-0.88384	50.47	-4.7E-01	rgb(116,155,235)	1.9908	2,2
Epas1	Lta	-0.88384	50.47	-4.7E-01	rgb(116,155,235)	1.9908	None
Epas1	Vdac1	-0.88384	50.47	-4.7E-01	rgb(114,154,235)	1.9908	None
Ets1	Itgb7	0.88384	50.47	0.47	rgb(222,127,128)	1.9908	2,2
Ets1	Sh2d3c	0.88384	50.47	0.474	rgb(222,126,127)	1.9908	None
Ets2	Fam57a	-0.88384	50.47	-4.7E-01	rgb(115,155,235)	1.9908	2,2
Ets2	Pkhd1l1	-0.88384	50.47	-4.7E-01	rgb(114,154,235)	1.9908	2,2
Fos	Tpbg	0.88384	50.47	0.475	rgb(222,126,127)	1.9908	None
Fosb	Myo10	0.88384	50.47	0.473	rgb(222,127,128)	1.9908	None
Fosl1	Plcg1	-0.88384	50.47	-4.7E-01	rgb(116,155,235)	1.9908	None
Fosl1	Rnf217	-0.88384	50.47	-4.7E-01	rgb(115,155,235)	1.9908	2,2
Fosl2	5430427O19Rik	-0.88384	50.47	-4.7E-01	rgb(115,155,235)	1.9908	None
Fosl2	Cldnd2	-0.88384	50.47	-4.7E-01	rgb(115,155,235)	1.9908	None
Fosl2	Crem	0.88384	50.47	0.475	rgb(222,126,127)	1.9908	None
Fosl2	Ubash3a	-0.88384	50.47	-4.7E-01	rgb(115,155,235)	1.9908	None
Foxf2	Chn1	0.88384	50.47	0.472	rgb(222,127,128)	1.9908	2,2
Foxf2	Stxbp6	0.88384	50.47	0.468	rgb(222,128,129)	1.9908	2,2
Foxo1	Cln6	0.88384	50.47	0.474	rgb(222,126,127)	1.9908	None
Foxo1	Txlnb	-0.88384	50.47	-4.7E-01	rgb(114,155,235)	1.9908	None
Foxo3	Ada	-0.88384	50.47	-4.7E-01	rgb(116,156,235)	1.9908	None
Foxo3	Smek2	0.88384	50.47	0.472	rgb(222,127,128)	1.9908	None
Foxp3	Wisp1	-0.88384	50.47	-4.7E-01	rgb(114,154,235)	1.9908	None
Foxs1	Tmem176b	0.88384	50.47	0.475	rgb(222,126,127)	1.9908	2,2
Gabpa	Nfkbie	-0.88384	50.47	-4.7E-01	rgb(116,155,235)	1.9908	None
Gfi1	Endod1	-0.88384	50.47	-4.7E-01	rgb(116,155,235)	1.9908	2,2
Glis1	Acot12	0.88384	50.47	0.467	rgb(222,128,129)	1.9908	2,2
Gzf1	Qrich1	-0.88384	50.47	-4.7E-01	rgb(116,156,235)	1.9908	None
Hbp1	Satb1	-0.88384	50.47	-4.7E-01	rgb(115,155,235)	1.9908	None
Hbp1	Tpst1	-0.88384	50.47	-4.7E-01	rgb(116,155,235)	1.9908	None
Hey1	Trpc1	0.88384	50.47	0.465	rgb(222,128,129)	1.9908	None
Hic1	Anxa11	0.88384	50.47	0.472	rgb(222,127,128)	1.9908	None
Hic1	Ctnnal1	-0.88384	50.47	-4.7E-01	rgb(114,154,235)	1.9908	None
Hic1	Plekha1	-0.88384	50.47	-4.7E-01	rgb(115,155,235)	1.9908	None
Hif1a	Hk1	0.88384	50.47	0.473	rgb(222,127,128)	1.9908	None
Hif3a	Plxnd1	0.88384	50.47	0.467	rgb(222,128,129)	1.9908	2,2
[truncated: 49,481 more rows]
