# Supplementary material for: Leveraging chromatin accessibility for transcriptional regulatory network inference in T Helper 17 Cells
Source: Genome Res. 2019 Mar;29(3):449–63. doi: 10.1101/gr.238253.118 (PMC6396413; doi:10.1101/gr.238253.118)
Supplement: Supplemental Material [file supp_gr.238253.118_Supplemental_Th17_TRN_Networks.zip › Th17_TRN_Networks-master/TRN_Notebooks/Networks/ATAC_Th17_bias50_sp.tsv]

TF	Target	SignedQuantile	NonzeroSubsamples(Stability)	pCorr	stroke	stroke-width	stroke-dasharray
Hif1a	Egln1	0.80846	50.4	0.897	rgb(227, 46, 48)	2	None
Hif1a	Pgm2	0.80846	50.38	0.881	rgb(227, 49, 50)	1.9996	None
Hif1a	Ero1l	0.80846	50.35	0.845	rgb(226, 56, 57)	1.999	None
E2f4	Mxd3	0.80846	50.33	0.828	rgb(226, 59, 61)	1.9986	None
Hif1a	Bnip3	0.80846	50.32	0.82	rgb(226, 60, 62)	1.9984	None
Hif1a	Ppme1	0.80846	50.31	0.812	rgb(226, 62, 64)	1.9982	None
Hif1a	Slc2a1	0.80846	50.31	0.808	rgb(226, 63, 64)	1.9982	2,2
Hif1a	2310022B05Rik	0.80846	50.29	0.79	rgb(226, 66, 68)	1.9978	2,2
Hif1a	Jmjd6	0.80846	50.29	0.79	rgb(226, 66, 68)	1.9978	None
Hif1a	1190002N15Rik	0.80846	50.27	0.774	rgb(226, 69, 71)	1.9974	None
Hif1a	Aldoa	0.80846	50.27	0.773	rgb(225, 69, 71)	1.9974	2,2
Etv6	Rpp14	0.80846	50.26	0.759	rgb(225, 72, 74)	1.9972	None
Hif1a	3110057O12Rik	0.80846	50.26	0.758	rgb(225, 72, 74)	1.9972	2,2
Hif1a	Hk1	0.80846	50.26	0.755	rgb(225, 73, 74)	1.9972	None
Hif1a	Mboat2	0.80846	50.26	0.764	rgb(225, 71, 73)	1.9972	2,2
Zbtb7b	Decr1	-0.80846	50.26	-7.6E-01	rgb( 52,117,246)	1.9972	None
Hif1a	Arrb1	0.80846	50.25	0.754	rgb(225, 73, 75)	1.997	None
Hif1a	Slc2a3	0.80846	50.25	0.754	rgb(225, 73, 74)	1.997	2,2
E2f4	Rfwd3	0.80846	50.24	0.739	rgb(225, 76, 77)	1.9968	None
Zbed3	Zkscan17	0.80846	50.24	0.743	rgb(225, 75, 77)	1.9968	2,2
Bcl6	Fam131b	0.80846	50.23	0.728	rgb(225, 78, 79)	1.9966	None
Sall4	Foxp3	0.80846	50.23	0.732	rgb(225, 77, 79)	1.9966	None
Sp3	Stom	0.80846	50.23	0.728	rgb(225, 78, 79)	1.9966	None
Zeb2	Spint1	0.80846	50.23	0.73	rgb(225, 78, 79)	1.9966	2,2
Zfp367	Dtl	0.80846	50.23	0.734	rgb(225, 77, 78)	1.9966	2,2
Zfp629	Ttbk2	0.80846	50.23	0.729	rgb(225, 78, 79)	1.9966	2,2
Hif1a	H2-Ab1	0.80846	50.22	0.72	rgb(225, 79, 81)	1.9964	2,2
Hif1a	Narf	0.80846	50.22	0.721	rgb(225, 79, 81)	1.9964	None
Hif1a	Smtnl2	0.80846	50.22	0.725	rgb(225, 79, 80)	1.9964	2,2
Gm14420	Cdkn2d	0.80846	50.22	0.715	rgb(225, 80, 82)	1.9964	2,2
Hif1a	Pgam1	0.80846	50.21	0.715	rgb(225, 80, 82)	1.9962	None
Smad3	Olfm2	0.80846	50.21	0.709	rgb(225, 82, 83)	1.9962	None
Csrnp1	Mxd1	0.80846	50.21	0.707	rgb(225, 82, 83)	1.9962	2,2
Mbd6	Crtc1	0.80846	50.21	0.712	rgb(225, 81, 82)	1.9962	2,2
Zfp536	Itsn1	0.80846	50.21	0.715	rgb(225, 80, 82)	1.9962	2,2
C030039L03Rik	Ankzf1	0.80846	50.2	0.7	rgb(225, 83, 85)	1.996	2,2
Mxd1	Tns4	0.80846	50.2	0.703	rgb(225, 83, 84)	1.996	2,2
Hes1	Plxna1	0.80846	50.19	0.694	rgb(225, 84, 86)	1.9957	None
Smad3	Ctla2b	0.80846	50.19	0.686	rgb(225, 86, 87)	1.9957	None
Sox13	Capg	-0.80846	50.19	-6.9E-01	rgb( 68,126,243)	1.9957	2,2
Cxxc5	Nod1	0.80846	50.19	0.685	rgb(225, 86, 87)	1.9957	2,2
Hif1a	Bcar1	0.80846	50.18	0.68	rgb(224, 87, 88)	1.9955	2,2
Klf7	Tgfbr1	-0.80846	50.18	-6.8E-01	rgb( 70,128,243)	1.9955	None
Zfp182	Cysltr1	0.80846	50.18	0.683	rgb(225, 87, 88)	1.9955	None
Tal2	Tmem38b	0.80846	50.18	0.677	rgb(224, 88, 89)	1.9955	2,2
Zfp429	Megf8	-0.80846	50.18	-6.8E-01	rgb( 69,127,243)	1.9955	2,2
Hhex	Trpm6	0.80846	50.17	0.668	rgb(224, 89, 91)	1.9953	None
Hif1a	Unc13a	0.80846	50.17	0.667	rgb(224, 90, 91)	1.9953	2,2
E2f1	Phospho1	0.80846	50.16	0.662	rgb(224, 91, 92)	1.9951	None
Gabpa	Gpatch4	0.80846	50.16	0.655	rgb(224, 92, 93)	1.9951	None
Hif1a	Fam71f2	0.80846	50.16	0.663	rgb(224, 90, 92)	1.9951	None
Hif1a	Me2	0.80846	50.16	0.661	rgb(224, 91, 92)	1.9951	2,2
Jdp2	P4ha2	-0.80846	50.16	-6.6E-01	rgb( 75,130,242)	1.9951	2,2
Smad3	Nt5e	0.80846	50.16	0.66	rgb(224, 91, 92)	1.9951	None
Stat1	Zbp1	0.80846	50.16	0.664	rgb(224, 90, 91)	1.9951	None
Ankzf1	Rbfox2	0.80846	50.16	0.658	rgb(224, 91, 93)	1.9951	2,2
Zfp318	Adora2b	-0.80846	50.16	-6.6E-01	rgb( 74,130,242)	1.9951	2,2
Zfp536	Tekt2	0.80846	50.16	0.656	rgb(224, 92, 93)	1.9951	2,2
E2f4	Cdc25b	0.80846	50.15	0.648	rgb(224, 93, 95)	1.9949	None
Hif1a	Aldoc	0.80846	50.15	0.645	rgb(224, 94, 95)	1.9949	2,2
Hif1a	P4hb	0.80846	50.15	0.653	rgb(224, 92, 94)	1.9949	2,2
Hif1a	Pafah1b3	0.80846	50.15	0.65	rgb(224, 93, 94)	1.9949	2,2
Klf7	Hmgcl	0.80846	50.15	0.646	rgb(224, 94, 95)	1.9949	None
Atmin	Scyl2	0.80846	50.15	0.647	rgb(224, 93, 95)	1.9949	2,2
Satb1	Hif1a	0.80846	50.15	0.648	rgb(224, 93, 95)	1.9949	2,2
Zfp367	Exo1	0.80846	50.15	0.652	rgb(224, 93, 94)	1.9949	2,2
Cebpb	Myd88	-0.80846	50.14	-6.4E-01	rgb( 79,133,241)	1.9947	None
Creb1	Ubash3b	-0.80846	50.14	-6.4E-01	rgb( 78,132,241)	1.9947	None
E2f4	Arhgap33	0.80846	50.14	0.64	rgb(224, 95, 96)	1.9947	None
Etv6	Naca	0.80846	50.14	0.638	rgb(224, 95, 96)	1.9947	None
Hif1a	Cep170	0.80846	50.14	0.637	rgb(224, 95, 97)	1.9947	None
Klf5	Plxnb1	0.80846	50.14	0.644	rgb(224, 94, 95)	1.9947	None
Klf8	Hist1h1a	0.80846	50.14	0.639	rgb(224, 95, 96)	1.9947	None
Nfatc4	Eea1	0.80846	50.14	0.638	rgb(224, 95, 96)	1.9947	None
Sp2	Ier3	0.80846	50.14	0.638	rgb(224, 95, 96)	1.9947	None
Xbp1	Stab1	-0.80846	50.14	-6.4E-01	rgb( 79,133,241)	1.9947	None
Ankzf1	3110057O12Rik	0.80846	50.14	0.643	rgb(224, 94, 95)	1.9947	2,2
Dpf1	Gipr	0.80846	50.14	0.645	rgb(224, 94, 95)	1.9947	2,2
Zfp277	Tmem35	0.80846	50.14	0.639	rgb(224, 95, 96)	1.9947	2,2
Zfp318	Maged1	0.80846	50.14	0.642	rgb(224, 94, 96)	1.9947	2,2
Zfp367	Apitd1	0.80846	50.14	0.64	rgb(224, 95, 96)	1.9947	2,2
Zfp948	Ankrd23	0.80846	50.14	0.643	rgb(224, 94, 96)	1.9947	2,2
Hif1a	Egln3	0.80846	50.13	0.63	rgb(224, 97, 98)	1.9945	None
Hif1a	Fzd7	0.80846	50.13	0.63	rgb(224, 97, 98)	1.9945	2,2
Hif1a	Xpnpep1	0.80846	50.13	0.629	rgb(224, 97, 98)	1.9945	2,2
Irf9	Ifit3	0.80846	50.13	0.625	rgb(224, 98, 99)	1.9945	2,2
Nr4a1	Thap2	0.80846	50.13	0.629	rgb(224, 97, 98)	1.9945	None
Rela	Zfp280b	0.80846	50.13	0.635	rgb(224, 96, 97)	1.9945	None
Stat1	Pml	0.80846	50.13	0.633	rgb(224, 96, 97)	1.9945	2,2
Stat3	Chmp4b	0.80846	50.13	0.626	rgb(224, 97, 99)	1.9945	None
Stat3	Klhl6	0.80846	50.13	0.632	rgb(224, 96, 97)	1.9945	None
Stat3	Sesn3	0.80846	50.13	0.63	rgb(224, 97, 98)	1.9945	None
Tet1	Hist1h1b	0.80846	50.13	0.629	rgb(224, 97, 98)	1.9945	None
Foxp2	Sh2d4a	0.80846	50.13	0.628	rgb(224, 97, 98)	1.9945	2,2
Zfp473	Sec24d	0.80846	50.13	0.625	rgb(224, 98, 99)	1.9945	2,2
Zfp948	Slc9a8	0.80846	50.13	0.63	rgb(224, 97, 98)	1.9945	2,2
Etv6	Icam2	0.80846	50.12	0.621	rgb(224, 98,100)	1.9943	2,2
Hif1a	Helb	0.80846	50.12	0.621	rgb(224, 98,100)	1.9943	2,2
Hif1a	Pfkp	0.80846	50.12	0.615	rgb(224, 99,101)	1.9943	2,2
Irf2	Gm4759	0.80846	50.12	0.62	rgb(224, 99,100)	1.9943	2,2
Irf9	Parp9	0.80846	50.12	0.624	rgb(224, 98, 99)	1.9943	None
Klf5	Mapk11	0.80846	50.12	0.617	rgb(224, 99,100)	1.9943	None
Klf8	Znhit6	-0.80846	50.12	-6.2E-01	rgb( 83,136,240)	1.9943	None
Mycn	Ptp4a3	0.80846	50.12	0.623	rgb(224, 98, 99)	1.9943	None
Stat4	Lama5	0.80846	50.12	0.622	rgb(224, 98,100)	1.9943	None
Tcf12	Fut4	0.80846	50.12	0.622	rgb(224, 98, 99)	1.9943	None
Dpf1	Tead3	0.80846	50.12	0.622	rgb(224, 98, 99)	1.9943	2,2
Satb1	Gfi1	0.80846	50.12	0.619	rgb(224, 99,100)	1.9943	2,2
Whsc1	D830031N03Rik	0.80846	50.12	0.617	rgb(224, 99,100)	1.9943	2,2
Zfp169	Inpp4a	0.80846	50.12	0.618	rgb(224, 99,100)	1.9943	2,2
Zfp354c	Acpp	0.80846	50.12	0.621	rgb(224, 98,100)	1.9943	2,2
Zfp385a	Psrc1	0.80846	50.12	0.623	rgb(224, 98, 99)	1.9943	2,2
Zfp473	Fkrp	-0.80846	50.12	-6.2E-01	rgb( 83,135,241)	1.9943	2,2
Fos	Tubb6	0.80846	50.11	0.608	rgb(224,101,102)	1.9941	None
Klf5	Als2cl	0.80846	50.11	0.615	rgb(224,100,101)	1.9941	None
Lcor	Rgs16	0.80846	50.11	0.612	rgb(224,100,101)	1.9941	2,2
Nfia	Dapl1	0.80846	50.11	0.61	rgb(224,100,102)	1.9941	None
Rela	Ptpn1	-0.80846	50.11	-6.1E-01	rgb( 85,137,240)	1.9941	None
Sp140	Mpzl3	0.80846	50.11	0.613	rgb(224,100,101)	1.9941	2,2
Klf6	Paqr8	0.80846	50.11	0.607	rgb(224,101,102)	1.9941	2,2
Plscr1	Asns	0.80846	50.11	0.612	rgb(224,100,101)	1.9941	2,2
Sgsm2	Tert	0.80846	50.11	0.614	rgb(224,100,101)	1.9941	2,2
Skil	Acvr1b	0.80846	50.11	0.605	rgb(224,101,103)	1.9941	2,2
Zfp956	Map3k14	0.80846	50.11	0.608	rgb(224,101,102)	1.9941	2,2
Batf3	Akr1cl	0.80846	50.1	0.596	rgb(224,103,104)	1.9939	None
Egr1	Arhgap12	-0.80846	50.1	-6.0E-01	rgb( 88,138,240)	1.9939	None
Fli1	Dffb	0.80846	50.1	0.603	rgb(224,102,103)	1.9939	None
Gata1	Gm4013	0.80846	50.1	0.605	rgb(224,101,103)	1.9939	None
Gtf2ird1	S100a4	0.80846	50.1	0.596	rgb(224,103,104)	1.9939	2,2
Hes1	Dirc2	-0.80846	50.1	-6.0E-01	rgb( 88,138,240)	1.9939	None
Hif1a	Epm2a	0.80846	50.1	0.597	rgb(224,103,104)	1.9939	2,2
Hif1a	P4ha2	0.80846	50.1	0.595	rgb(224,103,104)	1.9939	2,2
Klf7	Ascc1	0.80846	50.1	0.602	rgb(224,102,103)	1.9939	None
Nfkb2	Ccdc50	0.80846	50.1	0.599	rgb(224,103,104)	1.9939	None
Nhlh1	Trib2	0.80846	50.1	0.604	rgb(224,102,103)	1.9939	None
Nkx1-2	Sqle	0.80846	50.1	0.596	rgb(224,103,104)	1.9939	None
Nr3c1	Aen	0.80846	50.1	0.6	rgb(224,102,104)	1.9939	None
Rora	Adam8	0.80846	50.1	0.598	rgb(224,103,104)	1.9939	None
Sox4	Ica1l	0.80846	50.1	0.604	rgb(224,102,103)	1.9939	None
Sp2	Gatm	0.80846	50.1	0.6	rgb(224,102,104)	1.9939	None
Sp2	Sra1	0.80846	50.1	0.598	rgb(224,103,104)	1.9939	None
Tead1	Paqr3	-0.80846	50.1	-6.0E-01	rgb( 87,138,240)	1.9939	2,2
Trerf1	Dtx4	0.80846	50.1	0.6	rgb(224,102,104)	1.9939	None
Yy2	Slc9a8	0.80846	50.1	0.598	rgb(224,103,104)	1.9939	None
Zbtb3	Ppme1	0.80846	50.1	0.597	rgb(224,103,104)	1.9939	None
Jazf1	4930506M07Rik	0.80846	50.1	0.597	rgb(224,103,104)	1.9939	2,2
Litaf	Tfpi	-0.80846	50.1	-6.0E-01	rgb( 87,138,240)	1.9939	2,2
Mxd3	Cdc25b	0.80846	50.1	0.599	rgb(224,103,104)	1.9939	2,2
Ncoa1	Tmem184b	0.80846	50.1	0.596	rgb(224,103,104)	1.9939	2,2
Terf1	2310033P09Rik	0.80846	50.1	0.599	rgb(224,103,104)	1.9939	2,2
Zfp113	Dock3	-0.80846	50.1	-6.0E-01	rgb( 88,138,240)	1.9939	2,2
Zfp35	Tsr2	0.80846	50.1	0.599	rgb(224,103,104)	1.9939	2,2
Zfp367	Rpa2	0.80846	50.1	0.597	rgb(224,103,104)	1.9939	2,2
Zfp385a	Zmat3	0.80846	50.1	0.602	rgb(224,102,103)	1.9939	2,2
Zfp827	Susd3	-0.80846	50.1	-6.0E-01	rgb( 87,138,240)	1.9939	2,2
Arid2	Gys1	0.80846	50.09	0.592	rgb(224,104,105)	1.9937	None
Bcl6	Ccdc63	0.80846	50.09	0.591	rgb(223,104,105)	1.9937	None
Cebpg	Fam20a	0.80846	50.09	0.59	rgb(223,104,105)	1.9937	None
Dmrt1	Kdm2b	0.80846	50.09	0.585	rgb(223,105,106)	1.9937	None
Ets1	Kif13b	-0.80846	50.09	-5.9E-01	rgb( 89,139,239)	1.9937	None
Etv5	Zfp408	0.80846	50.09	0.589	rgb(223,104,106)	1.9937	None
Etv6	Myo18a	-0.80846	50.09	-5.9E-01	rgb( 88,139,240)	1.9937	None
Foxo1	Sepp1	0.80846	50.09	0.591	rgb(224,104,105)	1.9937	None
Foxo3	Stx2	0.80846	50.09	0.591	rgb(224,104,105)	1.9937	None
Hif1a	Agl	0.80846	50.09	0.593	rgb(224,104,105)	1.9937	2,2
Hif1a	Ppp1r3b	0.80846	50.09	0.593	rgb(224,104,105)	1.9937	2,2
Hif1a	Pygl	0.80846	50.09	0.592	rgb(224,104,105)	1.9937	2,2
Hif1a	Rab39	0.80846	50.09	0.594	rgb(224,104,105)	1.9937	None
Hif1a	Sav1	0.80846	50.09	0.592	rgb(224,104,105)	1.9937	2,2
Nr4a3	Cbx4	-0.80846	50.09	-5.9E-01	rgb( 89,139,239)	1.9937	2,2
Rel	Nfkb2	0.80846	50.09	0.589	rgb(223,104,106)	1.9937	None
Rxrb	Ahrr	-0.80846	50.09	-5.9E-01	rgb( 89,139,239)	1.9937	2,2
Smad3	Lrmp	-0.80846	50.09	-5.9E-01	rgb( 88,138,240)	1.9937	None
Srf	Lrrfip1	0.80846	50.09	0.587	rgb(223,105,106)	1.9937	None
Stat2	Il15ra	0.80846	50.09	0.587	rgb(223,105,106)	1.9937	2,2
Stat3	Cmtm7	-0.80846	50.09	-5.9E-01	rgb( 89,139,239)	1.9937	2,2
Tcf3	Epsti1	0.80846	50.09	0.589	rgb(223,104,106)	1.9937	None
Zfp263	Raph1	0.80846	50.09	0.59	rgb(223,104,106)	1.9937	None
Aebp2	Nlgn2	0.80846	50.09	0.59	rgb(223,104,105)	1.9937	2,2
Ankzf1	Rgs11	0.80846	50.09	0.587	rgb(223,105,106)	1.9937	2,2
C030039L03Rik	Gapdhs	0.80846	50.09	0.586	rgb(223,105,106)	1.9937	2,2
Zeb2	Oaf	0.80846	50.09	0.594	rgb(224,104,105)	1.9937	2,2
Zfp280b	Sytl3	-0.80846	50.09	-5.9E-01	rgb( 89,139,239)	1.9937	2,2
Zfp385a	Zfp365	0.80846	50.09	0.588	rgb(223,105,106)	1.9937	2,2
Zfp473	Sema6b	0.80846	50.09	0.592	rgb(224,104,105)	1.9937	2,2
Zfp536	Mapk8ip1	0.80846	50.09	0.592	rgb(224,104,105)	1.9937	2,2
Bhlhe40	Smagp	-0.80846	50.08	-5.8E-01	rgb( 90,140,239)	1.9935	None
Crem	Gpr97	0.80846	50.08	0.579	rgb(223,106,108)	1.9935	2,2
E2f1	Cep76	0.80846	50.08	0.576	rgb(223,107,108)	1.9935	None
E2f1	Cmtm4	0.80846	50.08	0.576	rgb(223,107,108)	1.9935	None
E2f4	Dars2	0.80846	50.08	0.578	rgb(223,107,108)	1.9935	None
Gabpa	Heatr1	0.80846	50.08	0.577	rgb(223,107,108)	1.9935	None
Gata3	Filip1l	0.80846	50.08	0.579	rgb(223,106,108)	1.9935	None
Hif1a	Atp7b	0.80846	50.08	0.584	rgb(223,105,107)	1.9935	2,2
Hif1a	Piga	0.80846	50.08	0.578	rgb(223,107,108)	1.9935	2,2
Hif1a	Sap30	0.80846	50.08	0.581	rgb(223,106,107)	1.9935	None
Irf9	Rasa4	0.80846	50.08	0.581	rgb(223,106,107)	1.9935	2,2
Klf12	Slc41a3	0.80846	50.08	0.579	rgb(223,106,108)	1.9935	None
Klf5	Arid5a	0.80846	50.08	0.575	rgb(223,107,108)	1.9935	None
Maff	Gm14057	0.80846	50.08	0.579	rgb(223,106,108)	1.9935	2,2
Nr3c1	Gemin6	0.80846	50.08	0.576	rgb(223,107,108)	1.9935	None
Plagl2	Marveld1	0.80846	50.08	0.584	rgb(223,106,107)	1.9935	2,2
Pparg	Sf3b3	0.80846	50.08	0.58	rgb(223,106,107)	1.9935	None
Prox1	Gbp7	0.80846	50.08	0.584	rgb(223,106,107)	1.9935	None
Rbpj	Hemk1	-0.80846	50.08	-5.8E-01	rgb( 90,140,239)	1.9935	2,2
Rora	Galnt12	0.80846	50.08	0.582	rgb(223,106,107)	1.9935	None
Scrt1	Mxd1	0.80846	50.08	0.58	rgb(223,106,107)	1.9935	None
Six5	Stom	-0.80846	50.08	-5.8E-01	rgb( 91,140,239)	1.9935	2,2
Tet1	Hist1h1e	0.80846	50.08	0.579	rgb(223,107,108)	1.9935	2,2
Zbtb7a	Zc3h6	0.80846	50.08	0.585	rgb(223,105,107)	1.9935	None
Zfp523	Arntl2	-0.80846	50.08	-5.8E-01	rgb( 91,140,239)	1.9935	None
Dpf1	Porcn	0.80846	50.08	0.58	rgb(223,106,107)	1.9935	2,2
Prdm8	Antxr2	0.80846	50.08	0.58	rgb(223,106,107)	1.9935	2,2
Terf1	H1f0	0.80846	50.08	0.579	rgb(223,106,108)	1.9935	2,2
Zeb2	Srgap3	0.80846	50.08	0.581	rgb(223,106,107)	1.9935	2,2
Zfp358	Sorcs2	-0.80846	50.08	-5.8E-01	rgb( 91,140,239)	1.9935	2,2
Zfp395	Nrn1	0.80846	50.08	0.577	rgb(223,107,108)	1.9935	2,2
Zfp429	Snhg6	0.80846	50.08	0.577	rgb(223,107,108)	1.9935	2,2
Zfp536	Rpl10a	0.80846	50.08	0.578	rgb(223,107,108)	1.9935	2,2
Zfp608	Socs2	0.80846	50.08	0.581	rgb(223,106,107)	1.9935	2,2
Crem	Nr4a1	0.80846	50.07	0.568	rgb(223,109,110)	1.9933	2,2
Dmrt1	Gbp7	0.80846	50.07	0.574	rgb(223,107,109)	1.9933	None
Egr2	Arrb1	0.80846	50.07	0.575	rgb(223,107,108)	1.9933	None
Elf1	Otud1	0.80846	50.07	0.572	rgb(223,108,109)	1.9933	None
Gabpa	Zfp568	0.80846	50.07	0.566	rgb(223,109,110)	1.9933	None
Hif1a	Plcxd1	0.80846	50.07	0.571	rgb(223,108,109)	1.9933	2,2
Hmg20b	Flt3l	-0.80846	50.07	-5.7E-01	rgb( 93,142,239)	1.9933	2,2
Lin54	Hist1h1b	0.80846	50.07	0.571	rgb(223,108,109)	1.9933	None
Lin54	Hist1h1e	0.80846	50.07	0.566	rgb(223,109,110)	1.9933	None
Nfatc2	Atxn1	0.80846	50.07	0.566	rgb(223,109,110)	1.9933	None
Nhlh1	Tsc22d3	0.80846	50.07	0.569	rgb(223,108,109)	1.9933	None
Nr3c1	P2rx5	0.80846	50.07	0.566	rgb(223,109,110)	1.9933	None
Nr4a2	Itga4	0.80846	50.07	0.573	rgb(223,108,109)	1.9933	None
Pou6f1	Chn1	0.80846	50.07	0.566	rgb(223,109,110)	1.9933	2,2
Rorc	Ccdc63	0.80846	50.07	0.567	rgb(223,109,110)	1.9933	None
Rxra	Lmo7	0.80846	50.07	0.573	rgb(223,108,109)	1.9933	None
Smad3	Adam19	0.80846	50.07	0.567	rgb(223,109,110)	1.9933	None
Smad3	Col15a1	0.80846	50.07	0.569	rgb(223,108,110)	1.9933	None
Stat3	Atp2b4	0.80846	50.07	0.572	rgb(223,108,109)	1.9933	None
Stat4	a	0.80846	50.07	0.568	rgb(223,109,110)	1.9933	None
Tcf3	Cox7a2l	0.80846	50.07	0.573	rgb(223,108,109)	1.9933	None
Tcf7l1	Itgb3bp	0.80846	50.07	0.573	rgb(223,108,109)	1.9933	None
Zfp263	Zdhhc15	0.80846	50.07	0.565	rgb(223,109,110)	1.9933	None
Zfp281	Zfp395	0.80846	50.07	0.566	rgb(223,109,110)	1.9933	None
Zfx	B9d1	-0.80846	50.07	-5.7E-01	rgb( 93,142,239)	1.9933	None
Klf6	Bid	-0.80846	50.07	-5.7E-01	rgb( 94,142,239)	1.9933	2,2
Thap3	Dpm3	0.80846	50.07	0.571	rgb(223,108,109)	1.9933	2,2
Trps1	Edn3	-0.80846	50.07	-5.7E-01	rgb( 93,142,239)	1.9933	2,2
Trps1	Sirpa	-0.80846	50.07	-5.7E-01	rgb( 94,142,238)	1.9933	2,2
Zfp280b	Wisp1	0.80846	50.07	0.566	rgb(223,109,110)	1.9933	2,2
Zfp296	Nkain1	0.80846	50.07	0.573	rgb(223,108,109)	1.9933	2,2
Zfp385a	Acot1	0.80846	50.07	0.568	rgb(223,108,110)	1.9933	2,2
Zfp385a	Rnf169	0.80846	50.07	0.57	rgb(223,108,109)	1.9933	2,2
Zfp608	Gap43	0.80846	50.07	0.567	rgb(223,109,110)	1.9933	2,2
Zfp609	Chic2	-0.80846	50.07	-5.7E-01	rgb( 94,142,239)	1.9933	2,2
Zfp787	Ocrl	-0.80846	50.07	-5.7E-01	rgb( 94,142,239)	1.9933	2,2
Batf	Tnk2	0.80846	50.06	0.557	rgb(223,111,112)	1.9931	None
Bcl6	Enah	0.80846	50.06	0.561	rgb(223,110,111)	1.9931	2,2
Bhlhe40	Slc9a3r1	0.80846	50.06	0.558	rgb(223,110,112)	1.9931	None
Bhlhe41	Slc1a4	0.80846	50.06	0.563	rgb(223,109,111)	1.9931	2,2
Clock	Mab21l2	0.80846	50.06	0.565	rgb(223,109,110)	1.9931	2,2
Creb1	Lgals7	0.80846	50.06	0.56	rgb(223,110,111)	1.9931	None
E2f1	Anln	0.80846	50.06	0.559	rgb(223,110,111)	1.9931	None
E4f1	Egr2	0.80846	50.06	0.564	rgb(223,109,110)	1.9931	None
Egr2	Crtam	0.80846	50.06	0.561	rgb(223,110,111)	1.9931	2,2
Egr2	Tnk2	0.80846	50.06	0.557	rgb(223,111,112)	1.9931	None
Elf1	2310015A10Rik	0.80846	50.06	0.56	rgb(223,110,111)	1.9931	None
Ets1	Rgs19	0.80846	50.06	0.565	rgb(223,109,110)	1.9931	None
Irf2	Map4k5	0.80846	50.06	0.557	rgb(223,111,112)	1.9931	None
Irf9	Gm6548	0.80846	50.06	0.564	rgb(223,109,110)	1.9931	2,2
Jund	Alpk1	0.80846	50.06	0.562	rgb(223,110,111)	1.9931	None
Jund	Cd109	0.80846	50.06	0.559	rgb(223,110,111)	1.9931	None
Klf5	March9	0.80846	50.06	0.562	rgb(223,110,111)	1.9931	None
Lcor	Psme1	0.80846	50.06	0.56	rgb(223,110,111)	1.9931	None
Mxi1	Adck1	0.80846	50.06	0.564	rgb(223,109,110)	1.9931	None
Mybl1	Anln	0.80846	50.06	0.559	rgb(223,110,111)	1.9931	None
Nfe2	Sema4d	0.80846	50.06	0.562	rgb(223,110,111)	1.9931	None
Nr1d1	Apbb1ip	-0.80846	50.06	-5.6E-01	rgb( 95,142,238)	1.9931	None
Nr1d1	Edem1	0.80846	50.06	0.556	rgb(223,111,112)	1.9931	None
Prdm1	Mpzl3	0.80846	50.06	0.559	rgb(223,110,111)	1.9931	None
Rfx3	Abi3	0.80846	50.06	0.559	rgb(223,110,111)	1.9931	2,2
Sox12	Upp1	0.80846	50.06	0.556	rgb(223,111,112)	1.9931	None
Sox6	Pik3r6	0.80846	50.06	0.558	rgb(223,110,111)	1.9931	None
Sp3	Anln	0.80846	50.06	0.557	rgb(223,111,112)	1.9931	None
Sp3	Parp16	0.80846	50.06	0.56	rgb(223,110,111)	1.9931	None
Srebf1	Mxd3	0.80846	50.06	0.555	rgb(223,111,112)	1.9931	None
Stat1	Notch1	0.80846	50.06	0.558	rgb(223,110,112)	1.9931	None
Stat1	Tgtp2	0.80846	50.06	0.562	rgb(223,110,111)	1.9931	None
Stat3	Flot1	0.80846	50.06	0.558	rgb(223,110,111)	1.9931	None
Stat3	Gbp2	0.80846	50.06	0.555	rgb(223,111,112)	1.9931	None
Stat3	Reps1	-0.80846	50.06	-5.6E-01	rgb( 96,144,238)	1.9931	2,2
Stat3	Sbno2	0.80846	50.06	0.56	rgb(223,110,111)	1.9931	None
Stat4	Bcl2	0.80846	50.06	0.562	rgb(223,110,111)	1.9931	None
Tbx21	Wdr81	0.80846	50.06	0.563	rgb(223,109,111)	1.9931	2,2
Zbtb7b	Zfp609	0.80846	50.06	0.562	rgb(223,110,111)	1.9931	None
Eea1	Gigyf2	0.80846	50.06	0.556	rgb(223,111,112)	1.9931	2,2
Jazf1	Krt17	0.80846	50.06	0.564	rgb(223,109,110)	1.9931	2,2
Klf10	Emp1	0.80846	50.06	0.563	rgb(223,109,111)	1.9931	2,2
Mbd6	Arhgap33	0.80846	50.06	0.558	rgb(223,110,112)	1.9931	2,2
Mxd1	Csrnp1	0.80846	50.06	0.559	rgb(223,110,111)	1.9931	2,2
Rlf	Rbms2	-0.80846	50.06	-5.6E-01	rgb( 95,143,238)	1.9931	2,2
Tal2	Ifitm5	0.80846	50.06	0.563	rgb(223,109,111)	1.9931	2,2
Tet3	Cnnm3	0.80846	50.06	0.564	rgb(223,109,110)	1.9931	2,2
Zfp111	Ccdc125	-0.80846	50.06	-5.6E-01	rgb( 95,143,238)	1.9931	2,2
Zfp277	Amz2	0.80846	50.06	0.559	rgb(223,110,111)	1.9931	2,2
Zfp277	Exosc8	0.80846	50.06	0.556	rgb(223,111,112)	1.9931	2,2
Zfp280b	B4galt5	0.80846	50.06	0.556	rgb(223,111,112)	1.9931	2,2
Zfp280c	Rfx7	0.80846	50.06	0.555	rgb(223,111,112)	1.9931	2,2
Zfp318	Lum	-0.80846	50.06	-5.6E-01	rgb( 95,143,238)	1.9931	2,2
Zfp329	A230072C01Rik	0.80846	50.06	0.56	rgb(223,110,111)	1.9931	2,2
Zfp358	Rnf208	0.80846	50.06	0.557	rgb(223,111,112)	1.9931	2,2
Zfp385a	Cox6b2	0.80846	50.06	0.558	rgb(223,110,112)	1.9931	2,2
Ascl2	Itga4	0.80846	50.05	0.547	rgb(223,113,114)	1.9929	None
Bcl6	Myof	0.80846	50.05	0.547	rgb(223,113,114)	1.9929	None
Cenpb	Chl1	0.80846	50.05	0.551	rgb(223,112,113)	1.9929	None
E4f1	Rel	0.80846	50.05	0.554	rgb(223,111,112)	1.9929	None
Egr1	Kcnq4	0.80846	50.05	0.553	rgb(223,111,113)	1.9929	None
Egr1	Map3k1	-0.80846	50.05	-5.5E-01	rgb( 98,145,238)	1.9929	None
Egr1	Mex3a	0.80846	50.05	0.555	rgb(223,111,112)	1.9929	None
Egr4	Slc38a1	0.80846	50.05	0.545	rgb(223,113,114)	1.9929	None
Foxo1	Fam3c	0.80846	50.05	0.555	rgb(223,111,112)	1.9929	None
Gfi1	Haao	0.80846	50.05	0.552	rgb(223,111,113)	1.9929	None
Hbp1	Ipmk	-0.80846	50.05	-5.5E-01	rgb( 98,144,238)	1.9929	None
Hic1	Ccrn4l	0.80846	50.05	0.547	rgb(223,113,114)	1.9929	2,2
Hif3a	Sdcbp2	0.80846	50.05	0.555	rgb(223,111,112)	1.9929	None
Mga	Tgm2	0.80846	50.05	0.549	rgb(223,112,113)	1.9929	None
Mxi1	Mecr	0.80846	50.05	0.55	rgb(223,112,113)	1.9929	2,2
Mybl1	Fut7	0.80846	50.05	0.547	rgb(223,112,114)	1.9929	2,2
Myt1l	Atad2b	0.80846	50.05	0.553	rgb(223,111,113)	1.9929	None
Nkx3-1	Sesn1	0.80846	50.05	0.555	rgb(223,111,112)	1.9929	None
Nr3c2	Itga3	0.80846	50.05	0.551	rgb(223,112,113)	1.9929	None
Nr4a2	Gja1	-0.80846	50.05	-5.5E-01	rgb( 99,145,238)	1.9929	2,2
Pou2f2	Zbp1	0.80846	50.05	0.548	rgb(223,112,113)	1.9929	None
Prdm16	Flna	0.80846	50.05	0.546	rgb(223,113,114)	1.9929	2,2
Prox1	Lgr4	0.80846	50.05	0.551	rgb(223,112,113)	1.9929	None
Rela	Cisd3	0.80846	50.05	0.551	rgb(223,112,113)	1.9929	None
Rela	Tnk2	-0.80846	50.05	-5.5E-01	rgb( 98,145,238)	1.9929	None
Rest	Gys1	0.80846	50.05	0.55	rgb(223,112,113)	1.9929	None
Rxra	Nrcam	0.80846	50.05	0.554	rgb(223,111,112)	1.9929	2,2
Rxrb	Socs2	-0.80846	50.05	-5.5E-01	rgb( 98,144,238)	1.9929	2,2
Sall3	Cd2	-0.80846	50.05	-5.5E-01	rgb( 98,145,238)	1.9929	2,2
Six4	Gap43	0.80846	50.05	0.552	rgb(223,112,113)	1.9929	None
Sp140	Map4k5	-0.80846	50.05	-5.5E-01	rgb( 97,144,238)	1.9929	2,2
Sp2	Sez6l2	-0.80846	50.05	-5.5E-01	rgb( 99,145,238)	1.9929	None
Stat1	Cpox	0.80846	50.05	0.547	rgb(223,112,114)	1.9929	None
Stat3	Tnip2	0.80846	50.05	0.548	rgb(223,112,114)	1.9929	None
Stat5b	Fam111a	-0.80846	50.05	-5.5E-01	rgb( 98,145,238)	1.9929	2,2
Trp73	Exoc4	0.80846	50.05	0.553	rgb(223,111,112)	1.9929	None
Zbtb7b	Cln6	0.80846	50.05	0.553	rgb(223,111,113)	1.9929	None
Zfhx2	Tyms	-0.80846	50.05	-5.5E-01	rgb( 98,144,238)	1.9929	2,2
Zfhx3	Fam20c	0.80846	50.05	0.546	rgb(223,113,114)	1.9929	2,2
Zscan10	Dctn4	-0.80846	50.05	-5.5E-01	rgb( 97,144,238)	1.9929	None
Dzip1	Casr	-0.80846	50.05	-5.5E-01	rgb( 97,144,238)	1.9929	2,2
Hmgb1	AI506816	0.80846	50.05	0.546	rgb(223,113,114)	1.9929	2,2
Mxd1	Igfbp4	0.80846	50.05	0.549	rgb(223,112,113)	1.9929	2,2
Pcgf2	Bmyc	0.80846	50.05	0.546	rgb(223,113,114)	1.9929	2,2
Satb1	Id2	0.80846	50.05	0.547	rgb(223,112,114)	1.9929	2,2
Skil	Zbtb4	0.80846	50.05	0.551	rgb(223,112,113)	1.9929	2,2
Tal2	Batf	-0.80846	50.05	-5.5E-01	rgb( 98,145,238)	1.9929	2,2
Tal2	Tmem19	0.80846	50.05	0.55	rgb(223,112,113)	1.9929	2,2
Tet2	Gprin3	0.80846	50.05	0.55	rgb(223,112,113)	1.9929	2,2
Trps1	Fam198a	-0.80846	50.05	-5.5E-01	rgb( 98,145,238)	1.9929	2,2
Zeb2	Abcb4	0.80846	50.05	0.551	rgb(223,112,113)	1.9929	2,2
Zfp260	Adarb1	-0.80846	50.05	-5.5E-01	rgb( 97,144,238)	1.9929	2,2
Zfp329	Neat1	0.80846	50.05	0.549	rgb(223,112,113)	1.9929	2,2
Zfp580	Psmd8	0.80846	50.05	0.549	rgb(223,112,113)	1.9929	2,2
Zfp827	H2-Eb2	0.80846	50.05	0.547	rgb(223,112,114)	1.9929	2,2
Zfp831	Inpp4a	0.80846	50.05	0.549	rgb(223,112,113)	1.9929	2,2
Zscan29	Smarca2	0.80846	50.05	0.554	rgb(223,111,112)	1.9929	2,2
Bcl6	Bcl2l11	-0.80846	50.04	-5.4E-01	rgb(100,146,238)	1.9927	None
Bhlhe41	Vldlr	0.80846	50.04	0.542	rgb(223,114,115)	1.9927	None
E2f1	Nfatc2	0.80846	50.04	0.54	rgb(223,114,115)	1.9927	None
Egr2	Mmd	0.80846	50.04	0.539	rgb(223,114,115)	1.9927	2,2
Egr2	Riok3	-0.80846	50.04	-5.4E-01	rgb(100,146,237)	1.9927	2,2
Elk3	Wdr1	0.80846	50.04	0.539	rgb(223,114,115)	1.9927	None
Ets1	Srgap3	0.80846	50.04	0.537	rgb(223,114,115)	1.9927	None
Foxh1	Fbxo2	0.80846	50.04	0.536	rgb(223,115,116)	1.9927	None
Foxj1	Abhd4	0.80846	50.04	0.544	rgb(223,113,114)	1.9927	2,2
Hes1	Gart	0.80846	50.04	0.542	rgb(223,114,115)	1.9927	None
Irf2	Aff3	0.80846	50.04	0.536	rgb(223,115,116)	1.9927	None
Irf2	Tgtp2	0.80846	50.04	0.543	rgb(223,113,114)	1.9927	None
Irf7	Lin54	0.80846	50.04	0.539	rgb(223,114,115)	1.9927	None
Irf7	Ncoa7	0.80846	50.04	0.535	rgb(223,115,116)	1.9927	None
Irf9	Ifit2	0.80846	50.04	0.543	rgb(223,113,114)	1.9927	2,2
Klf5	Hmgn1	-0.80846	50.04	-5.4E-01	rgb( 99,145,238)	1.9927	None
Lcor	Ndufv3	0.80846	50.04	0.544	rgb(223,113,114)	1.9927	None
Lin54	Mex3b	0.80846	50.04	0.545	rgb(223,113,114)	1.9927	2,2
Mga	Il12rb2	0.80846	50.04	0.539	rgb(223,114,115)	1.9927	None
Myb	Ccrn4l	0.80846	50.04	0.54	rgb(223,114,115)	1.9927	2,2
Myc	Icam5	0.80846	50.04	0.537	rgb(223,115,116)	1.9927	None
Nfkb2	Lif	0.80846	50.04	0.538	rgb(223,114,115)	1.9927	None
Nr4a3	Ckap4	0.80846	50.04	0.544	rgb(223,113,114)	1.9927	2,2
Pou2af1	Cstf2t	0.80846	50.04	0.541	rgb(223,114,115)	1.9927	2,2
Rfx1	Faim3	0.80846	50.04	0.536	rgb(223,115,116)	1.9927	2,2
Rfx3	Atp2b4	0.80846	50.04	0.541	rgb(223,114,115)	1.9927	None
Rfx3	Trim2	-0.80846	50.04	-5.4E-01	rgb(100,146,237)	1.9927	None
Rxra	Creb5	0.80846	50.04	0.544	rgb(223,113,114)	1.9927	None
Six1	Mtss1l	-0.80846	50.04	-5.4E-01	rgb(100,146,238)	1.9927	2,2
Smad3	Celf2	-0.80846	50.04	-5.4E-01	rgb(100,146,237)	1.9927	None
Sp4	Vsig10	0.80846	50.04	0.54	rgb(223,114,115)	1.9927	None
Srf	Klf13	0.80846	50.04	0.542	rgb(223,113,115)	1.9927	None
Stat2	Zbp1	0.80846	50.04	0.544	rgb(223,113,114)	1.9927	None
Stat4	Pla2g12a	0.80846	50.04	0.537	rgb(223,114,115)	1.9927	None
Stat5b	Gadd45g	0.80846	50.04	0.537	rgb(223,114,115)	1.9927	2,2
Tcf4	Pde4a	0.80846	50.04	0.545	rgb(223,113,114)	1.9927	None
Trp53	Bbc3	0.80846	50.04	0.541	rgb(223,114,115)	1.9927	None
Trp73	Psrc1	0.80846	50.04	0.537	rgb(223,114,115)	1.9927	2,2
Xbp1	Hist1h1b	0.80846	50.04	0.542	rgb(223,113,114)	1.9927	None
Zbtb33	Dnajc21	0.80846	50.04	0.541	rgb(223,114,115)	1.9927	2,2
Zbtb4	2900011O08Rik	0.80846	50.04	0.538	rgb(223,114,115)	1.9927	None
Zbtb7b	Prrt2	0.80846	50.04	0.536	rgb(223,115,116)	1.9927	None
Zfhx3	Rfx7	0.80846	50.04	0.539	rgb(223,114,115)	1.9927	2,2
Zfp182	Rps6ka3	0.80846	50.04	0.537	rgb(223,114,115)	1.9927	None
Zfp202	Rfwd3	-0.80846	50.04	-5.4E-01	rgb(100,146,237)	1.9927	2,2
Zscan10	Apbb1ip	0.80846	50.04	0.541	rgb(223,114,115)	1.9927	None
Zscan10	Vegfb	0.80846	50.04	0.539	rgb(223,114,115)	1.9927	None
Akna	Ms4a6c	0.80846	50.04	0.541	rgb(223,114,115)	1.9927	2,2
Atmin	Gramd1b	0.80846	50.04	0.542	rgb(223,114,115)	1.9927	2,2
Casz1	Prss50	0.80846	50.04	0.541	rgb(223,114,115)	1.9927	2,2
Cxxc5	Rasgef1a	0.80846	50.04	0.544	rgb(223,113,114)	1.9927	2,2
Foxp2	Dio2	0.80846	50.04	0.545	rgb(223,113,114)	1.9927	2,2
Lyl1	Lix1l	0.80846	50.04	0.541	rgb(223,114,115)	1.9927	2,2
Mxd1	Anapc1	-0.80846	50.04	-5.4E-01	rgb(101,146,237)	1.9927	2,2
Nacc2	Acsl5	-0.80846	50.04	-5.4E-01	rgb(101,146,237)	1.9927	2,2
Ncoa1	Afap1	0.80846	50.04	0.544	rgb(223,113,114)	1.9927	2,2
Prdm8	Spin4	0.80846	50.04	0.543	rgb(223,113,114)	1.9927	2,2
Satb1	Ramp3	0.80846	50.04	0.536	rgb(223,115,116)	1.9927	2,2
Zbed6	Zfp445	0.80846	50.04	0.54	rgb(223,114,115)	1.9927	2,2
Zbtb17	Ascc1	-0.80846	50.04	-5.4E-01	rgb(100,146,238)	1.9927	2,2
Zbtb26	Stk39	-0.80846	50.04	-5.4E-01	rgb(100,146,237)	1.9927	2,2
Zeb2	Crtam	0.80846	50.04	0.541	rgb(223,114,115)	1.9927	2,2
Zfp120	Asnsd1	0.80846	50.04	0.542	rgb(223,113,115)	1.9927	2,2
Zfp266	Cdk6	0.80846	50.04	0.536	rgb(223,115,116)	1.9927	2,2
Zfp280b	Cxcr6	-0.80846	50.04	-5.4E-01	rgb( 99,145,238)	1.9927	2,2
Zfp280b	Ptk2	-0.80846	50.04	-5.4E-01	rgb(101,146,237)	1.9927	2,2
Zfp280b	Tpd52	-0.80846	50.04	-5.4E-01	rgb(101,146,237)	1.9927	2,2
Zfp362	Foxp4	0.80846	50.04	0.538	rgb(223,114,115)	1.9927	2,2
Zfp385a	Eng	0.80846	50.04	0.536	rgb(223,115,116)	1.9927	2,2
Zfp398	Snx19	0.80846	50.04	0.536	rgb(223,115,116)	1.9927	2,2
Zfp526	Gyk	-0.80846	50.04	-5.4E-01	rgb( 99,145,238)	1.9927	2,2
Zfp629	Qprt	-0.80846	50.04	-5.4E-01	rgb(101,146,237)	1.9927	2,2
Zfp64	Fbxw2	-0.80846	50.04	-5.4E-01	rgb( 99,145,238)	1.9927	2,2
Zfp668	Crtc1	0.80846	50.04	0.535	rgb(223,115,116)	1.9927	2,2
Zfp750	Robo3	0.80846	50.04	0.541	rgb(223,114,115)	1.9927	2,2
Zfp868	Bcam	-0.80846	50.04	-5.4E-01	rgb(100,146,237)	1.9927	2,2
Zfp90	Myo1f	0.80846	50.04	0.544	rgb(223,113,114)	1.9927	2,2
Zfp960	Ifi204	0.80846	50.04	0.537	rgb(223,114,116)	1.9927	2,2
Zhx2	Bmyc	0.80846	50.04	0.539	rgb(223,114,115)	1.9927	2,2
Atf2	Gltscr2	0.80846	50.03	0.529	rgb(223,116,117)	1.9925	None
Atf3	Cmtm4	0.80846	50.03	0.532	rgb(223,115,116)	1.9925	None
Bcl11b	Dmd	0.80846	50.03	0.525	rgb(223,117,118)	1.9925	2,2
Bcl11b	Tg	0.80846	50.03	0.533	rgb(223,115,116)	1.9925	None
Cebpb	Cdkn2d	0.80846	50.03	0.53	rgb(223,116,117)	1.9925	None
Cebpg	Crtc1	-0.80846	50.03	-5.3E-01	rgb(103,148,237)	1.9925	2,2
Cic	Il9	0.80846	50.03	0.533	rgb(223,115,116)	1.9925	None
Cic	Phldb2	0.80846	50.03	0.533	rgb(223,115,116)	1.9925	None
E2f4	Parp6	-0.80846	50.03	-5.3E-01	rgb(101,147,237)	1.9925	None
E4f1	Nr4a3	0.80846	50.03	0.53	rgb(223,116,117)	1.9925	None
Foxa1	Ermn	0.80846	50.03	0.527	rgb(223,116,117)	1.9925	None
Foxc1	Prss30	-0.80846	50.03	-5.3E-01	rgb(102,147,237)	1.9925	None
Foxj1	Mfge8	0.80846	50.03	0.535	rgb(223,115,116)	1.9925	2,2
Foxo1	Vrk2	0.80846	50.03	0.53	rgb(223,116,117)	1.9925	None
Gata1	Pfas	-0.80846	50.03	-5.3E-01	rgb(101,147,237)	1.9925	None
Hbp1	Clcnkb	0.80846	50.03	0.533	rgb(223,115,116)	1.9925	2,2
Hif1a	Rassf1	0.80846	50.03	0.525	rgb(223,117,118)	1.9925	2,2
Hif1a	Rnf113a1	0.80846	50.03	0.526	rgb(223,117,118)	1.9925	2,2
Ikzf5	Mex3a	0.80846	50.03	0.525	rgb(223,117,118)	1.9925	2,2
Jdp2	Lrrc24	0.80846	50.03	0.527	rgb(223,116,117)	1.9925	None
Klf13	Ndst1	-0.80846	50.03	-5.3E-01	rgb(102,147,237)	1.9925	None
Klf4	Lgals1	0.80846	50.03	0.527	rgb(223,116,117)	1.9925	None
Mafg	Fyn	0.80846	50.03	0.53	rgb(223,116,117)	1.9925	None
Meis2	Ncoa2	0.80846	50.03	0.527	rgb(223,116,117)	1.9925	None
Msx2	Tnfrsf25	0.80846	50.03	0.527	rgb(223,116,117)	1.9925	None
Mybl1	Casz1	-0.80846	50.03	-5.3E-01	rgb(102,147,237)	1.9925	2,2
Npas4	Stac2	0.80846	50.03	0.533	rgb(223,115,116)	1.9925	None
Nr1d1	Inpp5b	0.80846	50.03	0.525	rgb(223,117,118)	1.9925	2,2
Nr4a3	Asb2	0.80846	50.03	0.532	rgb(223,115,116)	1.9925	None
Ppara	L1cam	0.80846	50.03	0.527	rgb(223,116,117)	1.9925	2,2
Rora	Ndst1	0.80846	50.03	0.53	rgb(223,116,117)	1.9925	2,2
Rora	Zbtb4	0.80846	50.03	0.532	rgb(223,115,117)	1.9925	None
Rreb1	Mndal	0.80846	50.03	0.529	rgb(223,116,117)	1.9925	None
Rxra	Fam196a	0.80846	50.03	0.533	rgb(223,115,116)	1.9925	2,2
Rxrb	Prf1	0.80846	50.03	0.526	rgb(223,116,118)	1.9925	2,2
Sox13	Aqp9	-0.80846	50.03	-5.3E-01	rgb(101,147,237)	1.9925	2,2
Sox4	Smarca2	0.80846	50.03	0.534	rgb(223,115,116)	1.9925	None
Sp3	Ppm1j	0.80846	50.03	0.525	rgb(223,117,118)	1.9925	None
Srf	Sertad1	0.80846	50.03	0.528	rgb(223,116,117)	1.9925	2,2
Stat1	Lgals3bp	0.80846	50.03	0.532	rgb(223,115,116)	1.9925	None
Stat3	Epas1	-0.80846	50.03	-5.3E-01	rgb(101,146,237)	1.9925	2,2
Stat3	Hook2	0.80846	50.03	0.53	rgb(223,116,117)	1.9925	None
Stat3	Il21	0.80846	50.03	0.534	rgb(223,115,116)	1.9925	None
Stat3	St8sia6	-0.80846	50.03	-5.3E-01	rgb(101,147,237)	1.9925	None
Stat4	Cdk6	0.80846	50.03	0.53	rgb(223,116,117)	1.9925	None
Tcf12	Dock3	0.80846	50.03	0.532	rgb(223,115,116)	1.9925	None
Tead1	Il6	-0.80846	50.03	-5.3E-01	rgb(101,146,237)	1.9925	2,2
Tead1	Ptprc	0.80846	50.03	0.529	rgb(223,116,117)	1.9925	None
Tet1	Syt7	0.80846	50.03	0.527	rgb(223,116,117)	1.9925	2,2
Trp53	Gne	0.80846	50.03	0.534	rgb(223,115,116)	1.9925	None
Zeb1	Vax2	-0.80846	50.03	-5.3E-01	rgb(102,147,237)	1.9925	2,2
Zfp711	Lrp11	0.80846	50.03	0.533	rgb(223,115,116)	1.9925	None
Zfx	Casp6	-0.80846	50.03	-5.3E-01	rgb(101,147,237)	1.9925	None
Aebp2	Pgrmc1	-0.80846	50.03	-5.3E-01	rgb(102,147,237)	1.9925	2,2
Aebp2	Rora	0.80846	50.03	0.533	rgb(223,115,116)	1.9925	2,2
Ascl4	Zcchc12	0.80846	50.03	0.525	rgb(223,117,118)	1.9925	2,2
Csrnp1	Gm6225	0.80846	50.03	0.527	rgb(223,116,117)	1.9925	2,2
Cxxc5	Mcoln3	0.80846	50.03	0.533	rgb(223,115,116)	1.9925	2,2
Drap1	Sepw1	0.80846	50.03	0.532	rgb(223,115,116)	1.9925	2,2
Foxp1	Dgat1	-0.80846	50.03	-5.3E-01	rgb(102,147,237)	1.9925	2,2
Foxp2	Slc6a6	0.80846	50.03	0.528	rgb(223,116,117)	1.9925	2,2
Mtf2	Yy2	0.80846	50.03	0.535	rgb(223,115,116)	1.9925	2,2
Satb1	Oxct1	-0.80846	50.03	-5.3E-01	rgb(103,148,237)	1.9925	2,2
Tigd2	Utf1	-0.80846	50.03	-5.3E-01	rgb(102,147,237)	1.9925	2,2
Tmf1	Pik3ca	0.80846	50.03	0.529	rgb(223,116,117)	1.9925	2,2
Zbtb46	Cd70	0.80846	50.03	0.535	rgb(223,115,116)	1.9925	2,2
Zbtb46	Scin	0.80846	50.03	0.531	rgb(223,116,117)	1.9925	2,2
Zeb2	Ptger2	0.80846	50.03	0.525	rgb(223,117,118)	1.9925	2,2
Zfp184	Fkbp11	0.80846	50.03	0.526	rgb(223,117,118)	1.9925	2,2
Zfp277	Fam120c	-0.80846	50.03	-5.3E-01	rgb(103,147,237)	1.9925	2,2
Zfp629	Lrp12	0.80846	50.03	0.53	rgb(223,116,117)	1.9925	2,2
Zfp629	Zfp108	0.80846	50.03	0.533	rgb(223,115,116)	1.9925	2,2
Zfp750	Ppp1r10	0.80846	50.03	0.529	rgb(223,116,117)	1.9925	2,2
Zfp870	Pms1	0.80846	50.03	0.533	rgb(223,115,116)	1.9925	2,2
Zfpm1	Fgr	0.80846	50.03	0.526	rgb(223,116,118)	1.9925	2,2
Atf3	Plcd4	0.80846	50.02	0.516	rgb(223,118,120)	1.9923	None
Bcl6	Tmem125	0.80846	50.02	0.516	rgb(223,118,119)	1.9923	2,2
Bhlhe41	Eif4ebp1	0.80846	50.02	0.52	rgb(223,118,119)	1.9923	2,2
Bhlhe41	Gpt2	0.80846	50.02	0.524	rgb(223,117,118)	1.9923	2,2
Cebpb	Mpdu1	0.80846	50.02	0.521	rgb(223,117,119)	1.9923	None
Cebpg	Mmp10	0.80846	50.02	0.519	rgb(223,118,119)	1.9923	None
Creb3l1	Mdn1	-0.80846	50.02	-5.2E-01	rgb(105,149,237)	1.9923	2,2
E2f4	Zranb3	0.80846	50.02	0.516	rgb(223,118,119)	1.9923	2,2
Elk3	Ddit3	-0.80846	50.02	-5.2E-01	rgb(104,148,237)	1.9923	None
Erg	Lime1	0.80846	50.02	0.521	rgb(223,117,119)	1.9923	None
Fos	Tlcd2	0.80846	50.02	0.516	rgb(223,119,120)	1.9923	None
Foxb1	Emilin1	-0.80846	50.02	-5.2E-01	rgb(103,148,237)	1.9923	2,2
Foxs1	Tbc1d4	0.80846	50.02	0.518	rgb(223,118,119)	1.9923	None
Gfi1	Cyp1b1	0.80846	50.02	0.516	rgb(223,118,119)	1.9923	None
Hbp1	Lgals7	0.80846	50.02	0.518	rgb(223,118,119)	1.9923	2,2
Hif1a	Itga7	0.80846	50.02	0.516	rgb(223,118,120)	1.9923	2,2
Hif1a	Nfyb	0.80846	50.02	0.52	rgb(223,118,119)	1.9923	2,2
Irf1	Dzip1	0.80846	50.02	0.517	rgb(223,118,119)	1.9923	None
Jdp2	Mxi1	-0.80846	50.02	-5.2E-01	rgb(104,148,237)	1.9923	None
Klf4	Trim24	-0.80846	50.02	-5.2E-01	rgb(104,149,237)	1.9923	None
Maff	Eif4ebp1	0.80846	50.02	0.521	rgb(223,117,119)	1.9923	None
Meis2	Celf2	0.80846	50.02	0.522	rgb(223,117,118)	1.9923	None
Myb	Lingo4	0.80846	50.02	0.523	rgb(223,117,118)	1.9923	None
Nfat5	Slco4a1	0.80846	50.02	0.517	rgb(223,118,119)	1.9923	None
Nfatc1	Gtf2i	-0.80846	50.02	-5.2E-01	rgb(104,148,237)	1.9923	None
Nfia	Jag2	0.80846	50.02	0.523	rgb(223,117,118)	1.9923	2,2
Nfil3	Sh2d3c	-0.80846	50.02	-5.2E-01	rgb(104,148,237)	1.9923	None
Nkx1-2	Sav1	0.80846	50.02	0.525	rgb(223,117,118)	1.9923	2,2
Nr1d1	Abhd16b	0.80846	50.02	0.522	rgb(223,117,118)	1.9923	None
Nr4a1	Lrba	-0.80846	50.02	-5.2E-01	rgb(105,149,237)	1.9923	2,2
Nr4a2	Sytl2	0.80846	50.02	0.521	rgb(223,118,119)	1.9923	None
Nr4a3	Syn1	0.80846	50.02	0.515	rgb(223,119,120)	1.9923	2,2
Pou6f1	Dcp2	-0.80846	50.02	-5.2E-01	rgb(103,148,237)	1.9923	None
Pou6f1	Gpr15	0.80846	50.02	0.522	rgb(223,117,118)	1.9923	None
Prdm1	Anapc1	-0.80846	50.02	-5.2E-01	rgb(105,149,237)	1.9923	None
Rxrb	Sema6d	-0.80846	50.02	-5.2E-01	rgb(104,148,237)	1.9923	2,2
Sall4	Sema4d	0.80846	50.02	0.525	rgb(223,117,118)	1.9923	2,2
Smad3	Ptgfrn	0.80846	50.02	0.516	rgb(223,118,119)	1.9923	None
Sox5	Mapk7	-0.80846	50.02	-5.2E-01	rgb(105,149,237)	1.9923	2,2
Sp3	Adam15	0.80846	50.02	0.517	rgb(223,118,119)	1.9923	None
Srf	Rgs16	0.80846	50.02	0.519	rgb(223,118,119)	1.9923	None
Stat1	Il10	0.80846	50.02	0.516	rgb(223,118,119)	1.9923	None
Stat2	Wls	0.80846	50.02	0.522	rgb(223,117,118)	1.9923	None
Stat3	Itgb3	-0.80846	50.02	-5.2E-01	rgb(105,149,237)	1.9923	2,2
Stat3	Lif	0.80846	50.02	0.518	rgb(223,118,119)	1.9923	None
Stat3	Timp1	0.80846	50.02	0.525	rgb(223,117,118)	1.9923	2,2
Tcf7l2	Heg1	0.80846	50.02	0.524	rgb(223,117,118)	1.9923	None
Tef	Galnt3	0.80846	50.02	0.518	rgb(223,118,119)	1.9923	None
Trp53	Lrrc28	0.80846	50.02	0.523	rgb(223,117,118)	1.9923	2,2
Twist1	Exoc6	0.80846	50.02	0.516	rgb(223,118,119)	1.9923	2,2
Usf2	Otud1	0.80846	50.02	0.524	rgb(223,117,118)	1.9923	None
Vax2	Emilin1	-0.80846	50.02	-5.2E-01	rgb(105,149,237)	1.9923	2,2
Zbtb33	Arf1	0.80846	50.02	0.517	rgb(223,118,119)	1.9923	None
Zbtb33	Xpnpep1	0.80846	50.02	0.517	rgb(223,118,119)	1.9923	None
Zfp148	Ssh2	0.80846	50.02	0.525	rgb(223,117,118)	1.9923	None
Csrnp1	1110057K04Rik	-0.80846	50.02	-5.2E-01	rgb(105,149,237)	1.9923	2,2
Fbxl19	Samd1	0.80846	50.02	0.523	rgb(223,117,118)	1.9923	2,2
Jazf1	9430020K01Rik	0.80846	50.02	0.516	rgb(223,118,119)	1.9923	2,2
Plscr1	Clic4	0.80846	50.02	0.522	rgb(223,117,118)	1.9923	2,2
Rbck1	Txndc17	-0.80846	50.02	-5.2E-01	rgb(104,148,237)	1.9923	2,2
Satb1	Slc9a2	-0.80846	50.02	-5.2E-01	rgb(105,149,237)	1.9923	2,2
Sgsm2	Unc93b1	0.80846	50.02	0.519	rgb(223,118,119)	1.9923	2,2
Tbx6	Sqle	-0.80846	50.02	-5.2E-01	rgb(104,148,237)	1.9923	2,2
Zbtb46	Nfkb2	0.80846	50.02	0.519	rgb(223,118,119)	1.9923	2,2
Zfp280b	Zfp467	0.80846	50.02	0.518	rgb(223,118,119)	1.9923	2,2
Zfp385a	Gria3	0.80846	50.02	0.519	rgb(223,118,119)	1.9923	2,2
Zfp385a	Rap2b	0.80846	50.02	0.516	rgb(223,118,119)	1.9923	2,2
Zfp395	Stc2	0.80846	50.02	0.521	rgb(223,117,118)	1.9923	2,2
Zfp429	Ankrd33b	0.80846	50.02	0.52	rgb(223,118,119)	1.9923	2,2
Zfp429	Fbxo44	0.80846	50.02	0.521	rgb(223,118,119)	1.9923	2,2
Zfp629	Hemgn	0.80846	50.02	0.516	rgb(223,118,119)	1.9923	2,2
Zfp750	Ccdc159	0.80846	50.02	0.517	rgb(223,118,119)	1.9923	2,2
Zfp777	Rab27a	-0.80846	50.02	-5.2E-01	rgb(104,148,237)	1.9923	2,2
Zhx2	Plekha1	0.80846	50.02	0.518	rgb(223,118,119)	1.9923	2,2
Zscan22	A730017L22Rik	0.80846	50.02	0.517	rgb(223,118,119)	1.9923	2,2
Ahrr	Osm	-0.80846	50.01	-5.1E-01	rgb(105,149,237)	1.9921	2,2
Ascl2	Dip2b	0.80846	50.01	0.51	rgb(223,120,121)	1.9921	None
Batf	Flna	0.80846	50.01	0.511	rgb(223,119,120)	1.9921	2,2
Batf	Stat3	0.80846	50.01	0.514	rgb(223,119,120)	1.9921	None
Bcl6	Hist2h2bb	0.80846	50.01	0.51	rgb(223,120,121)	1.9921	None
Bhlha15	Sik1	0.80846	50.01	0.513	rgb(223,119,120)	1.9921	2,2
Dmrt1	Inpp4a	0.80846	50.01	0.512	rgb(223,119,120)	1.9921	2,2
E2f1	Ypel5	-0.80846	50.01	-5.1E-01	rgb(106,149,236)	1.9921	None
E2f4	E2f7	0.80846	50.01	0.514	rgb(223,119,120)	1.9921	2,2
Egr2	Bcl2a1d	0.80846	50.01	0.513	rgb(223,119,120)	1.9921	None
Egr2	Dach2	-0.80846	50.01	-5.1E-01	rgb(107,150,236)	1.9921	None
Foxc1	Tle4	0.80846	50.01	0.513	rgb(223,119,120)	1.9921	None
Foxf2	Cd101	-0.80846	50.01	-5.1E-01	rgb(106,149,236)	1.9921	2,2
Foxf2	Lpxn	-0.80846	50.01	-5.1E-01	rgb(106,150,236)	1.9921	2,2
Foxh1	Slc39a14	-0.80846	50.01	-5.1E-01	rgb(106,150,236)	1.9921	2,2
Glis1	Trpm1	0.80846	50.01	0.506	rgb(223,120,121)	1.9921	2,2
Hif1a	Hs3st6	0.80846	50.01	0.506	rgb(223,120,121)	1.9921	2,2
Hmx2	1110032F04Rik	-0.80846	50.01	-5.1E-01	rgb(107,150,236)	1.9921	2,2
Irf8	Serpinb9	0.80846	50.01	0.506	rgb(223,120,121)	1.9921	None
Jdp2	Traf3	0.80846	50.01	0.512	rgb(223,119,120)	1.9921	None
Junb	Olfm2	0.80846	50.01	0.51	rgb(223,120,121)	1.9921	None
Klf4	Pafah1b3	0.80846	50.01	0.515	rgb(223,119,120)	1.9921	2,2
Klf8	Sco1	0.80846	50.01	0.513	rgb(223,119,120)	1.9921	None
Lhx6	Adora2b	0.80846	50.01	0.506	rgb(223,120,121)	1.9921	2,2
Msc	Tigit	0.80846	50.01	0.508	rgb(223,120,121)	1.9921	None
Myt1l	Zdbf2	0.80846	50.01	0.507	rgb(223,120,121)	1.9921	2,2
Nfic	Tmem176a	0.80846	50.01	0.512	rgb(223,119,120)	1.9921	None
Nkx3-1	Rftn1	-0.80846	50.01	-5.1E-01	rgb(107,150,236)	1.9921	None
Nr2f1	4932438H23Rik	0.80846	50.01	0.509	rgb(223,120,121)	1.9921	None
Nr2f1	Icam1	-0.80846	50.01	-5.1E-01	rgb(107,150,236)	1.9921	None
Ovol1	H1f0	-0.80846	50.01	-5.1E-01	rgb(106,149,237)	1.9921	2,2
Rela	Mllt6	-0.80846	50.01	-5.1E-01	rgb(107,150,236)	1.9921	None
Rora	Ppp1r14c	0.80846	50.01	0.505	rgb(223,120,122)	1.9921	2,2
Rreb1	BC065397	0.80846	50.01	0.512	rgb(223,119,120)	1.9921	None
Rxra	Rims2	0.80846	50.01	0.506	rgb(223,120,121)	1.9921	None
Rxrb	Cpa2	0.80846	50.01	0.512	rgb(223,119,120)	1.9921	None
Sall3	Dgat1	-0.80846	50.01	-5.1E-01	rgb(107,150,236)	1.9921	2,2
Sall4	Tbc1d16	0.80846	50.01	0.509	rgb(223,120,121)	1.9921	2,2
Six5	Id2	-0.80846	50.01	-5.1E-01	rgb(107,150,236)	1.9921	2,2
Smad3	Aqp3	0.80846	50.01	0.513	rgb(223,119,120)	1.9921	2,2
Smad3	Ss18	0.80846	50.01	0.514	rgb(223,119,120)	1.9921	None
Sox13	Tnfrsf8	0.80846	50.01	0.51	rgb(223,120,121)	1.9921	None
Sp3	Plekho2	0.80846	50.01	0.511	rgb(223,119,120)	1.9921	None
Sp4	Socs5	0.80846	50.01	0.511	rgb(223,119,120)	1.9921	None
Srebf1	Kif3a	0.80846	50.01	0.506	rgb(223,120,121)	1.9921	None
Stat3	Ripk2	-0.80846	50.01	-5.1E-01	rgb(107,150,236)	1.9921	None
Stat3	Rnf149	0.80846	50.01	0.509	rgb(223,120,121)	1.9921	None
Stat5b	Pgs1	0.80846	50.01	0.509	rgb(223,120,121)	1.9921	2,2
Tcf12	Mrgpre	0.80846	50.01	0.512	rgb(223,119,120)	1.9921	None
Trp53	Bcl2l1	0.80846	50.01	0.515	rgb(223,119,120)	1.9921	None
Trp53	Cd81	0.80846	50.01	0.505	rgb(223,121,122)	1.9921	None
Trp53	Tsc22d3	-0.80846	50.01	-5.1E-01	rgb(107,150,236)	1.9921	None
Trp73	Gtse1	0.80846	50.01	0.507	rgb(223,120,121)	1.9921	2,2
Twist1	Acss1	0.80846	50.01	0.514	rgb(223,119,120)	1.9921	None
Zbtb33	Parp8	-0.80846	50.01	-5.1E-01	rgb(107,150,236)	1.9921	None
Zfp148	Epas1	0.80846	50.01	0.505	rgb(223,120,121)	1.9921	None
Zfp219	Gapdhs	0.80846	50.01	0.509	rgb(223,120,121)	1.9921	None
Zfp300	Eef1a1	0.80846	50.01	0.509	rgb(223,120,121)	1.9921	2,2
Zfp664	Actbl2	0.80846	50.01	0.512	rgb(223,119,120)	1.9921	None
Aebp2	Atp8b4	-0.80846	50.01	-5.1E-01	rgb(105,149,237)	1.9921	2,2
Aebp2	Rassf1	0.80846	50.01	0.511	rgb(223,119,120)	1.9921	2,2
Akna	Homez	0.80846	50.01	0.506	rgb(223,120,121)	1.9921	2,2
Ankzf1	Arrb1	0.80846	50.01	0.511	rgb(223,119,120)	1.9921	2,2
C030039L03Rik	Atp7b	0.80846	50.01	0.508	rgb(223,120,121)	1.9921	2,2
Dach2	Gpr141	0.80846	50.01	0.508	rgb(223,120,121)	1.9921	2,2
Fbxl19	Fth1	-0.80846	50.01	-5.1E-01	rgb(106,150,236)	1.9921	2,2
Litaf	Cmya5	0.80846	50.01	0.508	rgb(223,120,121)	1.9921	2,2
Lyl1	Tst	0.80846	50.01	0.514	rgb(223,119,120)	1.9921	2,2
Mbnl2	Pak1	0.80846	50.01	0.513	rgb(223,119,120)	1.9921	2,2
Ncoa1	Aff3	0.80846	50.01	0.511	rgb(223,119,120)	1.9921	2,2
Plscr1	Dhrs9	0.80846	50.01	0.511	rgb(223,119,120)	1.9921	2,2
Satb1	Foxp3	-0.80846	50.01	-5.1E-01	rgb(105,149,237)	1.9921	2,2
Skil	Pmepa1	0.80846	50.01	0.513	rgb(223,119,120)	1.9921	2,2
Terf1	Cdc25b	0.80846	50.01	0.51	rgb(223,120,121)	1.9921	2,2
Zbtb17	Cisd3	-0.80846	50.01	-5.1E-01	rgb(107,150,236)	1.9921	2,2
Zbtb32	Fam129a	0.80846	50.01	0.508	rgb(223,120,121)	1.9921	2,2
Zbtb46	Cd83	0.80846	50.01	0.509	rgb(223,120,121)	1.9921	2,2
Zeb2	Akr1b8	0.80846	50.01	0.511	rgb(223,119,120)	1.9921	2,2
Zeb2	Sytl3	0.80846	50.01	0.507	rgb(223,120,121)	1.9921	2,2
Zfp146	Fbxw2	-0.80846	50.01	-5.1E-01	rgb(106,150,236)	1.9921	2,2
Zfp276	Amigo3	0.80846	50.01	0.509	rgb(223,120,121)	1.9921	2,2
Zfp277	Tfpi	0.80846	50.01	0.511	rgb(223,119,120)	1.9921	2,2
Zfp280b	Itgb1	0.80846	50.01	0.514	rgb(223,119,120)	1.9921	2,2
Zfp280b	Smpdl3b	0.80846	50.01	0.514	rgb(223,119,120)	1.9921	2,2
Zfp280c	Pigb	0.80846	50.01	0.509	rgb(223,120,121)	1.9921	2,2
Zfp358	Amdhd2	0.80846	50.01	0.514	rgb(223,119,120)	1.9921	2,2
Zfp365	Psrc1	0.80846	50.01	0.513	rgb(223,119,120)	1.9921	2,2
Zfp367	Fam111a	0.80846	50.01	0.507	rgb(223,120,121)	1.9921	2,2
Zfp398	Cnot1	0.80846	50.01	0.511	rgb(223,119,120)	1.9921	2,2
Zfp608	Itih5	0.80846	50.01	0.512	rgb(223,119,120)	1.9921	2,2
Zfp808	Rfwd3	0.80846	50.01	0.508	rgb(223,120,121)	1.9921	2,2
Zfp827	Rreb1	0.80846	50.01	0.509	rgb(223,120,121)	1.9921	2,2
Zfp868	Pgm2	-0.80846	50.01	-5.1E-01	rgb(106,150,236)	1.9921	2,2
Zhx2	Trove2	-0.80846	50.01	-5.1E-01	rgb(106,150,236)	1.9921	2,2
Batf	Ahnak	0.80846	50	0.501	rgb(223,121,122)	1.9919	None
Bcl6	Nod2	0.80846	50	0.499	rgb(222,122,123)	1.9919	None
Bhlhe41	Aldh1l2	0.80846	50	0.504	rgb(223,121,122)	1.9919	None
Bhlhe41	Slc7a3	0.80846	50	0.503	rgb(223,121,122)	1.9919	2,2
Cebpb	Cdyl2	-0.80846	50	-5.0E-01	rgb(108,151,236)	1.9919	None
Creb5	Hrh2	0.80846	50	0.498	rgb(222,122,123)	1.9919	2,2
Dlx3	Cacna2d1	0.80846	50	0.495	rgb(222,122,123)	1.9919	None
E2f1	Samd1	0.80846	50	0.497	rgb(222,122,123)	1.9919	None
E2f1	Smpd4	0.80846	50	0.5	rgb(222,122,123)	1.9919	None
E2f4	C2cd2l	0.80846	50	0.504	rgb(223,121,122)	1.9919	None
E2f4	Wdr76	0.80846	50	0.504	rgb(223,121,122)	1.9919	2,2
E4f1	4930417O13Rik	0.80846	50	0.496	rgb(222,122,123)	1.9919	2,2
Egr3	Ssbp4	0.80846	50	0.5	rgb(222,122,123)	1.9919	None
Erg	Dusp2	0.80846	50	0.504	rgb(223,121,122)	1.9919	None
Etv6	Fbxo18	-0.80846	50	-5.0E-01	rgb(108,151,236)	1.9919	None
Fosl2	Tbc1d14	0.80846	50	0.502	rgb(223,121,122)	1.9919	None
Foxa1	Ppp3cc	0.80846	50	0.496	rgb(222,122,123)	1.9919	None
Foxn3	Spef2	0.80846	50	0.496	rgb(222,122,123)	1.9919	None
Foxo3	Lgals1	0.80846	50	0.5	rgb(222,122,123)	1.9919	None
Gata3	Tnfrsf25	-0.80846	50	-5.0E-01	rgb(109,151,236)	1.9919	2,2
Glis3	Fbxo44	0.80846	50	0.501	rgb(223,121,122)	1.9919	None
Hes5	Slc30a3	0.80846	50	0.502	rgb(223,121,122)	1.9919	None
Hic1	Lsp1	-0.80846	50	-5.0E-01	rgb(109,151,236)	1.9919	None
Hif1a	Pdxp	0.80846	50	0.504	rgb(223,121,122)	1.9919	2,2
Hif1a	Plod2	0.80846	50	0.501	rgb(223,121,122)	1.9919	2,2
Hmx3	Antxr2	-0.80846	50	-5.0E-01	rgb(108,150,236)	1.9919	None
Hoxd4	Il12rb2	0.80846	50	0.499	rgb(222,122,123)	1.9919	None
Hsf1	Ppm1j	-0.80846	50	-5.0E-01	rgb(108,150,236)	1.9919	2,2
Hsf4	Jmjd6	0.80846	50	0.495	rgb(222,122,123)	1.9919	None
Irf8	Rims2	0.80846	50	0.502	rgb(223,121,122)	1.9919	None
Jund	Themis	0.80846	50	0.5	rgb(222,122,123)	1.9919	None
Klf12	Srpk1	-0.80846	50	-5.0E-01	rgb(109,151,236)	1.9919	None
Klf4	Hspa4l	0.80846	50	0.496	rgb(222,122,123)	1.9919	None
Klf5	Trim3	0.80846	50	0.505	rgb(223,121,122)	1.9919	None
Myb	Cd80	0.80846	50	0.501	rgb(223,121,122)	1.9919	2,2
Nfatc2	Il3	0.80846	50	0.501	rgb(223,121,122)	1.9919	2,2
Nfe2	Prdm1	0.80846	50	0.496	rgb(222,122,123)	1.9919	None
Nfil3	Irf4	0.80846	50	0.504	rgb(223,121,122)	1.9919	2,2
Nfkb2	Rnf125	-0.80846	50	-5.0E-01	rgb(110,152,236)	1.9919	None
Nhlh1	D830046C22Rik	0.80846	50	0.497	rgb(222,122,123)	1.9919	None
Npas4	Cisd3	0.80846	50	0.498	rgb(222,122,123)	1.9919	2,2
Nr1d1	Dab2	0.80846	50	0.5	rgb(223,121,122)	1.9919	None
Nr3c2	Zfp609	0.80846	50	0.5	rgb(222,122,123)	1.9919	2,2
Rbpj	4930426L09Rik	0.80846	50	0.497	rgb(222,122,123)	1.9919	2,2
Rest	Pycr1	0.80846	50	0.503	rgb(223,121,122)	1.9919	None
Rest	S100a3	0.80846	50	0.498	rgb(222,122,123)	1.9919	None
Rfx7	Susd1	0.80846	50	0.496	rgb(222,122,123)	1.9919	None
Rreb1	Epc1	0.80846	50	0.496	rgb(222,122,123)	1.9919	None
Rxra	Rgma	0.80846	50	0.505	rgb(223,121,122)	1.9919	None
Six4	Tbx21	-0.80846	50	-5.0E-01	rgb(109,151,236)	1.9919	2,2
Smad3	Ctsw	0.80846	50	0.497	rgb(222,122,123)	1.9919	2,2
Sp4	Kdm2b	-0.80846	50	-5.0E-01	rgb(108,150,236)	1.9919	None
Stat1	Tbc1d14	0.80846	50	0.499	rgb(222,122,123)	1.9919	None
Stat4	Bcl3	0.80846	50	0.504	rgb(223,121,122)	1.9919	None
Tbx21	Raph1	0.80846	50	0.499	rgb(222,122,123)	1.9919	2,2
Tbx21	Rassf1	0.80846	50	0.503	rgb(223,121,122)	1.9919	None
Tcf12	Adam15	0.80846	50	0.5	rgb(223,121,122)	1.9919	None
Tcf7l1	Ick	0.80846	50	0.5	rgb(222,122,123)	1.9919	None
Tead1	Glrp1	-0.80846	50	-5.0E-01	rgb(108,151,236)	1.9919	2,2
Trp53	Aldh4a1	0.80846	50	0.501	rgb(223,121,122)	1.9919	None
Twist1	Csf2	-0.80846	50	-5.0E-01	rgb(108,151,236)	1.9919	2,2
Zeb1	Ccr7	0.80846	50	0.503	rgb(223,121,122)	1.9919	None
Zfp263	Fam43a	0.80846	50	0.496	rgb(222,122,123)	1.9919	None
Zfp652	Tnip3	0.80846	50	0.503	rgb(223,121,122)	1.9919	None
Zscan10	Exosc8	0.80846	50	0.504	rgb(223,121,122)	1.9919	None
Atmin	Ick	0.80846	50	0.501	rgb(223,121,122)	1.9919	2,2
Casz1	Myo10	0.80846	50	0.504	rgb(223,121,122)	1.9919	2,2
Cggbp1	Dclre1a	-0.80846	50	-5.0E-01	rgb(108,151,236)	1.9919	2,2
Eea1	Ctsw	-0.80846	50	-5.0E-01	rgb(109,151,236)	1.9919	2,2
Fbxl19	Mex3d	0.80846	50	0.502	rgb(223,121,122)	1.9919	2,2
Foxp1	Smox	-0.80846	50	-5.0E-01	rgb(108,151,236)	1.9919	2,2
Jazf1	Pim1	-0.80846	50	-5.0E-01	rgb(109,152,236)	1.9919	2,2
Phf20	Tst	0.80846	50	0.5	rgb(222,122,123)	1.9919	2,2
Satb1	Eno3	-0.80846	50	-5.0E-01	rgb(108,151,236)	1.9919	2,2
Satb1	Epn2	0.80846	50	0.497	rgb(222,122,123)	1.9919	2,2
Scml4	4632428N05Rik	0.80846	50	0.503	rgb(223,121,122)	1.9919	2,2
Skil	Aim1	0.80846	50	0.5	rgb(222,122,123)	1.9919	2,2
Sp6	Ell2	0.80846	50	0.504	rgb(223,121,122)	1.9919	2,2
Zbtb17	Il10rb	-0.80846	50	-5.0E-01	rgb(108,151,236)	1.9919	2,2
Zbtb32	Trpv2	0.80846	50	0.501	rgb(223,121,122)	1.9919	2,2
Zbtb38	Tpbg	0.80846	50	0.495	rgb(222,122,123)	1.9919	2,2
Zfp277	Flna	-0.80846	50	-5.0E-01	rgb(109,151,236)	1.9919	2,2
Zfp367	Mapk11	-0.80846	50	-5.0E-01	rgb(110,152,236)	1.9919	2,2
Zfp395	Sh2b2	0.80846	50	0.496	rgb(222,122,123)	1.9919	2,2
Zfp414	Heatr1	-0.80846	50	-5.0E-01	rgb(108,151,236)	1.9919	2,2
Zfp429	H60c	-0.80846	50	-5.0E-01	rgb(109,151,236)	1.9919	2,2
Zfp449	Tcea3	0.80846	50	0.502	rgb(223,121,122)	1.9919	2,2
Zfp516	Pmepa1	-0.80846	50	-5.0E-01	rgb(108,151,236)	1.9919	2,2
Zfp750	Sulf2	0.80846	50	0.505	rgb(223,121,122)	1.9919	2,2
Zfp771	Tmem158	0.80846	50	0.497	rgb(222,122,123)	1.9919	2,2
Ahr	Rbm15	-0.80846	49.99	-4.9E-01	rgb(111,153,236)	1.9917	None
Ahrr	Lime1	-0.80846	49.99	-4.9E-01	rgb(112,153,235)	1.9917	2,2
Arnt2	Tnfrsf1a	-0.80846	49.99	-4.9E-01	rgb(110,152,236)	1.9917	2,2
Batf	Hif1a	0.80846	49.99	0.487	rgb(222,124,125)	1.9917	None
Bcl11b	Capn2	0.80846	49.99	0.492	rgb(222,123,124)	1.9917	None
Bcl6	Sept9	0.80846	49.99	0.494	rgb(222,123,124)	1.9917	None
Cebpg	Smad3	0.80846	49.99	0.488	rgb(222,124,125)	1.9917	None
Clock	Fam65c	0.80846	49.99	0.485	rgb(222,124,125)	1.9917	2,2
Cux1	Slamf9	0.80846	49.99	0.492	rgb(222,123,124)	1.9917	2,2
Dmrt1	Ehbp1	0.80846	49.99	0.487	rgb(222,124,125)	1.9917	None
E2f1	Dcp2	0.80846	49.99	0.49	rgb(222,123,124)	1.9917	None
Egr2	Nsg2	0.80846	49.99	0.485	rgb(222,124,125)	1.9917	None
Elk4	Herc4	-0.80846	49.99	-4.9E-01	rgb(110,152,236)	1.9917	None
Etv6	Ltb	0.80846	49.99	0.492	rgb(222,123,124)	1.9917	None
Fos	Kctd7	0.80846	49.99	0.49	rgb(222,123,124)	1.9917	None
Fosl1	Cdyl2	0.80846	49.99	0.489	rgb(222,124,125)	1.9917	None
Fosl1	Dgkg	0.80846	49.99	0.488	rgb(222,124,125)	1.9917	None
Fosl2	Vsig10	-0.80846	49.99	-4.9E-01	rgb(111,153,236)	1.9917	2,2
Foxa1	Gpatch4	-0.80846	49.99	-4.9E-01	rgb(110,152,236)	1.9917	None
Foxf2	Gnpda1	-0.80846	49.99	-4.9E-01	rgb(112,153,235)	1.9917	2,2
Foxf2	Phlpp1	0.80846	49.99	0.489	rgb(222,124,125)	1.9917	None
Foxj1	Ppm1k	0.80846	49.99	0.494	rgb(222,123,124)	1.9917	None
Foxo3	Mgst3	0.80846	49.99	0.491	rgb(222,123,124)	1.9917	None
Foxo3	Vwa5a	0.80846	49.99	0.487	rgb(222,124,125)	1.9917	None
Foxq1	Cltb	-0.80846	49.99	-4.9E-01	rgb(110,152,236)	1.9917	None
Gabpa	Aplp1	-0.80846	49.99	-4.9E-01	rgb(110,152,236)	1.9917	2,2
Gata2	Ablim2	0.80846	49.99	0.492	rgb(222,123,124)	1.9917	None
Glis1	Btla	-0.80846	49.99	-4.9E-01	rgb(112,153,235)	1.9917	2,2
Glis1	Trim9	0.80846	49.99	0.488	rgb(222,124,125)	1.9917	None
Glis2	Thoc3	0.80846	49.99	0.488	rgb(222,124,125)	1.9917	2,2
Glis3	Ldlrap1	0.80846	49.99	0.485	rgb(222,124,125)	1.9917	2,2
Hey1	Chka	0.80846	49.99	0.488	rgb(222,124,125)	1.9917	None
Hif1a	Cyp2s1	0.80846	49.99	0.49	rgb(222,123,124)	1.9917	2,2
Hif1a	Ephb2	0.80846	49.99	0.493	rgb(222,123,124)	1.9917	2,2
Hmga2	Fam19a3	-0.80846	49.99	-4.9E-01	rgb(110,152,236)	1.9917	2,2
Hsf2	Crtam	0.80846	49.99	0.492	rgb(222,123,124)	1.9917	2,2
Irf7	Vamp2	-0.80846	49.99	-4.9E-01	rgb(111,152,236)	1.9917	None
Junb	Syn1	0.80846	49.99	0.493	rgb(222,123,124)	1.9917	None
Klf4	Ccng2	0.80846	49.99	0.494	rgb(222,123,124)	1.9917	None
Klf7	Sars	0.80846	49.99	0.491	rgb(222,123,124)	1.9917	None
Lcor	S100a13	0.80846	49.99	0.489	rgb(222,124,125)	1.9917	None
Lef1	Abca1	0.80846	49.99	0.494	rgb(222,123,124)	1.9917	None
Lhx6	Cyp2d22	-0.80846	49.99	-4.9E-01	rgb(110,152,236)	1.9917	2,2
Meis1	Slc4a11	0.80846	49.99	0.486	rgb(222,124,125)	1.9917	None
Meis2	Slco4a1	0.80846	49.99	0.486	rgb(222,124,125)	1.9917	2,2
Msc	Ddx11	-0.80846	49.99	-4.9E-01	rgb(112,153,235)	1.9917	2,2
Nfat5	Nkain1	0.80846	49.99	0.487	rgb(222,124,125)	1.9917	None
Nfe2	Zfp493	-0.80846	49.99	-4.9E-01	rgb(111,153,236)	1.9917	None
Nfia	Ube2q2	-0.80846	49.99	-4.9E-01	rgb(111,152,236)	1.9917	2,2
Nfkb1	Ankrd6	0.80846	49.99	0.494	rgb(222,123,124)	1.9917	None
Nfkb1	Pwwp2b	0.80846	49.99	0.485	rgb(222,124,125)	1.9917	None
Nr2f1	Tgtp2	-0.80846	49.99	-4.9E-01	rgb(110,152,236)	1.9917	2,2
Patz1	Dusp6	0.80846	49.99	0.494	rgb(222,123,124)	1.9917	None
Rarg	Fhit	-0.80846	49.99	-4.9E-01	rgb(112,153,235)	1.9917	None
Rest	Dlgap3	0.80846	49.99	0.495	rgb(222,122,123)	1.9917	None
Rreb1	Asnsd1	-0.80846	49.99	-4.9E-01	rgb(110,152,236)	1.9917	None
Rreb1	Chl1	0.80846	49.99	0.494	rgb(222,123,124)	1.9917	None
Six5	Shroom3	-0.80846	49.99	-4.9E-01	rgb(111,152,236)	1.9917	2,2
Smad3	Casp3	-0.80846	49.99	-4.9E-01	rgb(110,152,236)	1.9917	2,2
Smad3	Cttn	0.80846	49.99	0.491	rgb(222,123,124)	1.9917	None
Sox5	Rgs1	0.80846	49.99	0.489	rgb(222,124,125)	1.9917	None
Sox5	Srpk2	0.80846	49.99	0.486	rgb(222,124,125)	1.9917	None
Sp140	Slc13a3	0.80846	49.99	0.488	rgb(222,124,125)	1.9917	2,2
Sp3	Grina	0.80846	49.99	0.487	rgb(222,124,125)	1.9917	2,2
Spib	Klhl6	-0.80846	49.99	-4.9E-01	rgb(112,153,235)	1.9917	None
Srf	Dclre1a	-0.80846	49.99	-4.9E-01	rgb(110,152,236)	1.9917	2,2
Tcf7l2	Dars2	0.80846	49.99	0.49	rgb(222,123,124)	1.9917	None
Thap1	Bcar1	-0.80846	49.99	-4.9E-01	rgb(111,152,236)	1.9917	None
Trp53	Ccng1	0.80846	49.99	0.491	rgb(222,123,124)	1.9917	None
Twist1	Sema4f	0.80846	49.99	0.49	rgb(222,123,124)	1.9917	None
Twist1	Trim67	0.80846	49.99	0.487	rgb(222,124,125)	1.9917	2,2
Zbtb7b	Pcmt1	-0.80846	49.99	-4.9E-01	rgb(110,152,236)	1.9917	None
Zeb1	Inpp4a	-0.80846	49.99	-4.9E-01	rgb(110,152,236)	1.9917	2,2
Zfhx3	Cass4	0.80846	49.99	0.493	rgb(222,123,124)	1.9917	None
Zfp467	2810459M11Rik	0.80846	49.99	0.492	rgb(222,123,124)	1.9917	None
Zfp652	Wipf1	0.80846	49.99	0.486	rgb(222,124,125)	1.9917	2,2
Zscan10	Apitd1	0.80846	49.99	0.495	rgb(222,122,123)	1.9917	None
Zscan10	Bpnt1	0.80846	49.99	0.487	rgb(222,124,125)	1.9917	None
Zscan10	Dctpp1	0.80846	49.99	0.488	rgb(222,124,125)	1.9917	None
Casz1	Adam10	-0.80846	49.99	-4.9E-01	rgb(111,152,236)	1.9917	2,2
Csrnp1	Crem	0.80846	49.99	0.486	rgb(222,124,125)	1.9917	2,2
Dpf1	Bbs5	0.80846	49.99	0.49	rgb(222,123,124)	1.9917	2,2
Jazf1	Lgals7	0.80846	49.99	0.493	rgb(222,123,124)	1.9917	2,2
Kdm5b	Ppap2c	0.80846	49.99	0.488	rgb(222,124,125)	1.9917	2,2
L3mbtl3	Itga3	-0.80846	49.99	-4.9E-01	rgb(111,153,236)	1.9917	2,2
L3mbtl3	Tbxa2r	0.80846	49.99	0.488	rgb(222,124,125)	1.9917	2,2
Mxd3	Smtn	0.80846	49.99	0.486	rgb(222,124,125)	1.9917	2,2
Ncoa1	Eci1	-0.80846	49.99	-4.9E-01	rgb(111,153,236)	1.9917	2,2
Ncoa1	Lrfn1	0.80846	49.99	0.489	rgb(222,124,125)	1.9917	2,2
Rbck1	Ears2	0.80846	49.99	0.489	rgb(222,124,125)	1.9917	2,2
Satb1	Phtf2	-0.80846	49.99	-4.9E-01	rgb(111,153,236)	1.9917	2,2
Sp6	Lrp4	0.80846	49.99	0.486	rgb(222,124,125)	1.9917	2,2
Tal2	Rbpj	-0.80846	49.99	-4.9E-01	rgb(110,152,236)	1.9917	2,2
Tfdp2	Oxct1	0.80846	49.99	0.495	rgb(222,123,124)	1.9917	2,2
Tigd2	Plcd1	0.80846	49.99	0.494	rgb(222,123,124)	1.9917	2,2
Tshz2	B4galt2	0.80846	49.99	0.485	rgb(222,124,125)	1.9917	2,2
Zeb2	Aqp3	-0.80846	49.99	-4.9E-01	rgb(112,153,235)	1.9917	2,2
Zeb2	Dusp22	0.80846	49.99	0.488	rgb(222,124,125)	1.9917	2,2
Zfp26	Ept1	0.80846	49.99	0.493	rgb(222,123,124)	1.9917	2,2
Zfp358	Mmp11	0.80846	49.99	0.491	rgb(222,123,124)	1.9917	2,2
Zfp365	Sulf2	0.80846	49.99	0.486	rgb(222,124,125)	1.9917	2,2
Zfp367	Pknox1	-0.80846	49.99	-4.9E-01	rgb(111,153,236)	1.9917	2,2
Zfp429	Apold1	-0.80846	49.99	-4.9E-01	rgb(110,152,236)	1.9917	2,2
Zfp52	Ccnd3	-0.80846	49.99	-4.9E-01	rgb(110,152,236)	1.9917	2,2
Zfp629	Tubb6	-0.80846	49.99	-4.9E-01	rgb(111,153,236)	1.9917	2,2
Zfp629	Zkscan17	0.80846	49.99	0.486	rgb(222,124,125)	1.9917	2,2
Zfp868	Mnda	-0.80846	49.99	-4.9E-01	rgb(110,152,236)	1.9917	2,2
Zfp874a	Rnf169	0.80846	49.99	0.49	rgb(222,123,124)	1.9917	2,2
Zscan29	Slc25a45	0.80846	49.99	0.488	rgb(222,124,125)	1.9917	2,2
Arnt2	Mllt6	0.80846	49.98	0.484	rgb(222,125,126)	1.9915	None
Bcl6	Fam120c	-0.80846	49.98	-4.8E-01	rgb(112,153,235)	1.9915	None
Bcl6	Tnfsf8	-0.80846	49.98	-4.8E-01	rgb(113,154,235)	1.9915	None
Bhlhe40	Apol9a	0.80846	49.98	0.483	rgb(222,125,126)	1.9915	2,2
Bhlhe40	Ifih1	-0.80846	49.98	-4.8E-01	rgb(113,153,235)	1.9915	2,2
Bhlhe41	Apol9a	-0.80846	49.98	-4.8E-01	rgb(113,154,235)	1.9915	2,2
Cebpg	Lmtk3	-0.80846	49.98	-4.8E-01	rgb(113,154,235)	1.9915	None
Cebpg	Lpxn	0.80846	49.98	0.481	rgb(222,125,126)	1.9915	None
Cebpg	Traf6	0.80846	49.98	0.482	rgb(222,125,126)	1.9915	None
Dbp	Efnb1	0.80846	49.98	0.481	rgb(222,125,126)	1.9915	2,2
Dmrt1	Cacnb2	-0.80846	49.98	-4.8E-01	rgb(114,154,235)	1.9915	2,2
Egr2	Nav2	0.80846	49.98	0.481	rgb(222,125,126)	1.9915	None
Egr2	Sco1	-0.80846	49.98	-4.8E-01	rgb(113,153,235)	1.9915	None
Esrra	Ptger2	0.80846	49.98	0.477	rgb(222,126,127)	1.9915	None
Fosl1	Sec14l1	0.80846	49.98	0.476	rgb(222,126,127)	1.9915	2,2
Foxf2	Tapbpl	0.80846	49.98	0.48	rgb(222,125,126)	1.9915	2,2
Foxo1	Bcl2l1	-0.80846	49.98	-4.8E-01	rgb(113,154,235)	1.9915	None
Gata1	Endou	0.80846	49.98	0.477	rgb(222,126,127)	1.9915	2,2
Gata3	Lhfp	0.80846	49.98	0.483	rgb(222,125,126)	1.9915	2,2
Gata3	Lsp1	-0.80846	49.98	-4.8E-01	rgb(112,153,235)	1.9915	2,2
Gata3	Rasgrp1	0.80846	49.98	0.481	rgb(222,125,126)	1.9915	None
Hdx	Slco5a1	0.80846	49.98	0.482	rgb(222,125,126)	1.9915	None
Hhex	Rxra	0.80846	49.98	0.477	rgb(222,126,127)	1.9915	2,2
Hif1a	Kbtbd13	0.80846	49.98	0.476	rgb(222,126,127)	1.9915	2,2
Hif1a	Muc2	0.80846	49.98	0.485	rgb(222,124,125)	1.9915	2,2
Hif1a	Rab33a	0.80846	49.98	0.475	rgb(222,126,127)	1.9915	2,2
Hmg20b	Pde10a	0.80846	49.98	0.485	rgb(222,124,125)	1.9915	2,2
Hmg20b	Phlpp1	0.80846	49.98	0.479	rgb(222,125,126)	1.9915	None
Ikzf2	4930528A17Rik	0.80846	49.98	0.476	rgb(222,126,127)	1.9915	None
Ikzf2	Sepp1	0.80846	49.98	0.477	rgb(222,126,127)	1.9915	None
Irf9	Cyth1	0.80846	49.98	0.483	rgb(222,125,126)	1.9915	None
Jun	Wwtr1	0.80846	49.98	0.482	rgb(222,125,126)	1.9915	2,2
Klf12	Pmm1	0.80846	49.98	0.484	rgb(222,125,126)	1.9915	None
Klf4	Fkbp11	0.80846	49.98	0.483	rgb(222,125,126)	1.9915	2,2
Klf4	Socs3	0.80846	49.98	0.481	rgb(222,125,126)	1.9915	None
Meis2	Cmtm8	0.80846	49.98	0.484	rgb(222,125,125)	1.9915	None
Mybl1	Slc43a2	0.80846	49.98	0.483	rgb(222,125,126)	1.9915	2,2
Nfat5	Ehd4	0.80846	49.98	0.482	rgb(222,125,126)	1.9915	None
Nfat5	Nrip1	0.80846	49.98	0.484	rgb(222,125,126)	1.9915	None
Nfat5	Rel	0.80846	49.98	0.482	rgb(222,125,126)	1.9915	None
Nfia	Mgll	-0.80846	49.98	-4.8E-01	rgb(112,153,235)	1.9915	2,2
Nfkb2	Arhgef40	0.80846	49.98	0.483	rgb(222,125,126)	1.9915	None
Nr3c1	Clec2g	0.80846	49.98	0.484	rgb(222,124,125)	1.9915	None
Nr3c1	Gys1	-0.80846	49.98	-4.8E-01	rgb(114,154,235)	1.9915	None
Nr3c1	Hexb	-0.80846	49.98	-4.8E-01	rgb(113,154,235)	1.9915	None
Nr4a3	Skap2	0.80846	49.98	0.479	rgb(222,125,126)	1.9915	2,2
Pou3f1	Tubgcp5	0.80846	49.98	0.484	rgb(222,124,125)	1.9915	None
Relb	Ier3	0.80846	49.98	0.477	rgb(222,126,127)	1.9915	None
Rfx3	Parp8	-0.80846	49.98	-4.8E-01	rgb(112,153,235)	1.9915	None
Rora	Slc9a9	0.80846	49.98	0.479	rgb(222,125,126)	1.9915	None
Rreb1	Parp8	0.80846	49.98	0.484	rgb(222,125,126)	1.9915	None
Runx1	Maged2	0.80846	49.98	0.477	rgb(222,126,127)	1.9915	None
Rxra	Trim9	0.80846	49.98	0.482	rgb(222,125,126)	1.9915	None
Six1	Serpinb6b	0.80846	49.98	0.482	rgb(222,125,126)	1.9915	None
Smad3	Foxo1	0.80846	49.98	0.476	rgb(222,126,127)	1.9915	2,2
Smad3	Pmepa1	0.80846	49.98	0.479	rgb(222,126,126)	1.9915	None
Smad3	Tmeff1	0.80846	49.98	0.481	rgb(222,125,126)	1.9915	None
Smad3	Txk	0.80846	49.98	0.478	rgb(222,126,127)	1.9915	None
Smad4	Notch1	0.80846	49.98	0.483	rgb(222,125,126)	1.9915	None
Snai3	Pmepa1	0.80846	49.98	0.482	rgb(222,125,126)	1.9915	None
Sp140	Mboat7	0.80846	49.98	0.478	rgb(222,126,127)	1.9915	2,2
Srf	Bend4	0.80846	49.98	0.482	rgb(222,125,126)	1.9915	None
Stat3	Acoxl	-0.80846	49.98	-4.8E-01	rgb(114,154,235)	1.9915	None
Stat4	Narf	-0.80846	49.98	-4.8E-01	rgb(112,153,235)	1.9915	2,2
Tcf12	Slc6a6	0.80846	49.98	0.481	rgb(222,125,126)	1.9915	None
Tcf3	Bfsp2	0.80846	49.98	0.477	rgb(222,126,127)	1.9915	None
Tcf7l1	C2cd3	0.80846	49.98	0.479	rgb(222,126,126)	1.9915	None
Tcf7l1	Slc3a2	-0.80846	49.98	-4.8E-01	rgb(113,153,235)	1.9915	None
Tcf7l2	Narf	0.80846	49.98	0.481	rgb(222,125,126)	1.9915	None
Trerf1	Antxr2	0.80846	49.98	0.48	rgb(222,125,126)	1.9915	None
Trp53	Zmat3	0.80846	49.98	0.479	rgb(222,126,127)	1.9915	None
Zbtb33	Il4ra	0.80846	49.98	0.477	rgb(222,126,127)	1.9915	None
Zfp148	Bahcc1	0.80846	49.98	0.478	rgb(222,126,127)	1.9915	2,2
Zfp148	Zfp36l2	0.80846	49.98	0.478	rgb(222,126,127)	1.9915	None
Zfp182	Cd96	-0.80846	49.98	-4.8E-01	rgb(114,154,235)	1.9915	2,2
Zfp182	Serpinb1a	0.80846	49.98	0.476	rgb(222,126,127)	1.9915	None
Zfp182	Tmtc4	0.80846	49.98	0.476	rgb(222,126,127)	1.9915	None
Zfp219	Flna	-0.80846	49.98	-4.8E-01	rgb(113,154,235)	1.9915	None
Aebp2	Ephx1	-0.80846	49.98	-4.8E-01	rgb(112,153,235)	1.9915	2,2
Aebp2	Gimap8	0.80846	49.98	0.481	rgb(222,125,126)	1.9915	2,2
Cenpt	Lgals1	0.80846	49.98	0.482	rgb(222,125,126)	1.9915	2,2
Csrnp1	Stat5b	0.80846	49.98	0.477	rgb(222,126,127)	1.9915	2,2
Dpf1	Rbfox2	0.80846	49.98	0.479	rgb(222,125,126)	1.9915	2,2
Dzip1	Ptk2	0.80846	49.98	0.479	rgb(222,126,126)	1.9915	2,2
Foxp1	Adam9	-0.80846	49.98	-4.8E-01	rgb(112,153,235)	1.9915	2,2
Gm13157	Megf8	-0.80846	49.98	-4.8E-01	rgb(113,154,235)	1.9915	2,2
Pcgf2	Dcakd	0.80846	49.98	0.482	rgb(222,125,126)	1.9915	2,2
Prdm2	Bcor	0.80846	49.98	0.478	rgb(222,126,127)	1.9915	2,2
Satb1	Fndc3a	0.80846	49.98	0.48	rgb(222,125,126)	1.9915	2,2
Satb1	Ifi203	-0.80846	49.98	-4.8E-01	rgb(113,153,235)	1.9915	2,2
Sgsm2	Dlg3	0.80846	49.98	0.476	rgb(222,126,127)	1.9915	2,2
Sgsm2	Nsmaf	0.80846	49.98	0.476	rgb(222,126,127)	1.9915	2,2
Skil	Slco4a1	-0.80846	49.98	-4.8E-01	rgb(113,154,235)	1.9915	2,2
Tet2	Ccl9	-0.80846	49.98	-4.8E-01	rgb(112,153,235)	1.9915	2,2
Thap3	Cdkn1b	0.80846	49.98	0.482	rgb(222,125,126)	1.9915	2,2
Ybx2	Fam198a	0.80846	49.98	0.482	rgb(222,125,126)	1.9915	2,2
Zbtb17	Cln5	-0.80846	49.98	-4.8E-01	rgb(114,154,235)	1.9915	2,2
Zfp111	Gucy1a3	0.80846	49.98	0.477	rgb(222,126,127)	1.9915	2,2
Zfp280b	Rnf150	0.80846	49.98	0.475	rgb(222,126,127)	1.9915	2,2
Zfp296	Itpr3	-0.80846	49.98	-4.8E-01	rgb(113,154,235)	1.9915	2,2
Zfp35	Dhrs4	0.80846	49.98	0.479	rgb(222,125,126)	1.9915	2,2
Zfp385a	Plxna1	0.80846	49.98	0.484	rgb(222,125,126)	1.9915	2,2
Zfp414	Rab4b	0.80846	49.98	0.483	rgb(222,125,126)	1.9915	2,2
Zfp426	Grp	0.80846	49.98	0.484	rgb(222,125,126)	1.9915	2,2
Zfp473	Gpt2	0.80846	49.98	0.482	rgb(222,125,126)	1.9915	2,2
Zfp511	Echdc3	-0.80846	49.98	-4.8E-01	rgb(114,154,235)	1.9915	2,2
Zfp667	Ing2	0.80846	49.98	0.477	rgb(222,126,127)	1.9915	2,2
Zfp768	Neo1	0.80846	49.98	0.485	rgb(222,124,125)	1.9915	2,2
Zfp868	Orm2	0.80846	49.98	0.479	rgb(222,126,127)	1.9915	2,2
Zfp956	D130043K22Rik	0.80846	49.98	0.479	rgb(222,125,126)	1.9915	2,2
Zscan2	Pik3ip1	0.80846	49.98	0.479	rgb(222,126,127)	1.9915	2,2
Ahrr	Gstm1	0.80846	49.97	0.467	rgb(222,128,129)	1.9913	2,2
Bach1	Aff3	-0.80846	49.97	-4.7E-01	rgb(115,155,235)	1.9913	None
Batf	Lpp	0.80846	49.97	0.469	rgb(222,128,128)	1.9913	None
Bcl11b	Itsn1	0.80846	49.97	0.468	rgb(222,128,128)	1.9913	2,2
Bcl6	9030617O03Rik	-0.80846	49.97	-4.7E-01	rgb(116,155,235)	1.9913	None
Bcl6	Pcbp4	0.80846	49.97	0.465	rgb(222,128,129)	1.9913	2,2
Creb5	Adora2a	0.80846	49.97	0.474	rgb(222,126,127)	1.9913	2,2
Crem	Idi1	-0.80846	49.97	-4.7E-01	rgb(115,155,235)	1.9913	None
Dmrt1	Chst3	0.80846	49.97	0.472	rgb(222,127,128)	1.9913	2,2
Ebf1	Anxa3	-0.80846	49.97	-4.7E-01	rgb(114,155,235)	1.9913	None
Egr1	Polr3b	-0.80846	49.97	-4.7E-01	rgb(114,154,235)	1.9913	None
Elk3	Gemin6	-0.80846	49.97	-4.7E-01	rgb(115,155,235)	1.9913	2,2
Fosl1	Cxcr2	0.80846	49.97	0.472	rgb(222,127,128)	1.9913	None
Foxa1	Pik3ip1	0.80846	49.97	0.47	rgb(222,127,128)	1.9913	None
Foxh1	Prkab2	0.80846	49.97	0.471	rgb(222,127,128)	1.9913	None
Foxn2	Furin	-0.80846	49.97	-4.7E-01	rgb(115,155,235)	1.9913	2,2
Foxq1	Trat1	0.80846	49.97	0.466	rgb(222,128,129)	1.9913	None
Gata1	Cxcl3	0.80846	49.97	0.473	rgb(222,127,128)	1.9913	2,2
Gata3	Fam65c	-0.80846	49.97	-4.7E-01	rgb(114,154,235)	1.9913	2,2
Gata3	Gpm6b	0.80846	49.97	0.472	rgb(222,127,128)	1.9913	2,2
Glis3	Helb	0.80846	49.97	0.472	rgb(222,127,128)	1.9913	2,2
Hic1	Samd1	0.80846	49.97	0.465	rgb(222,128,129)	1.9913	None
Hif1a	Osgepl1	0.80846	49.97	0.468	rgb(222,128,128)	1.9913	2,2
Hlx	Avpi1	0.80846	49.97	0.468	rgb(222,128,129)	1.9913	2,2
Ikzf3	Nck2	0.80846	49.97	0.47	rgb(222,127,128)	1.9913	None
Irf2	Gbp5	0.80846	49.97	0.467	rgb(222,128,129)	1.9913	None
Irf4	Syne1	-0.80846	49.97	-4.7E-01	rgb(115,155,235)	1.9913	None
Irf4	Treml2	-0.80846	49.97	-4.7E-01	rgb(116,156,235)	1.9913	None
Irf9	I830012O16Rik	0.80846	49.97	0.473	rgb(222,127,128)	1.9913	2,2
Jund	Ablim2	0.80846	49.97	0.466	rgb(222,128,129)	1.9913	None
Jund	Tpm2	0.80846	49.97	0.474	rgb(222,127,127)	1.9913	None
Klf12	Papss1	0.80846	49.97	0.474	rgb(222,127,127)	1.9913	None
Klf12	Skap2	0.80846	49.97	0.465	rgb(222,128,129)	1.9913	None
Klf4	Eif4ebp1	0.80846	49.97	0.467	rgb(222,128,129)	1.9913	None
Klf4	Parp16	0.80846	49.97	0.467	rgb(222,128,129)	1.9913	2,2
Klf4	Zfp575	0.80846	49.97	0.466	rgb(222,128,129)	1.9913	None
Lhx5	Nrp1	0.80846	49.97	0.469	rgb(222,128,128)	1.9913	None
Lhx6	Mab21l2	0.80846	49.97	0.469	rgb(222,127,128)	1.9913	2,2
Mga	Atp2b4	0.80846	49.97	0.467	rgb(222,128,129)	1.9913	2,2
Nfat5	Filip1l	0.80846	49.97	0.465	rgb(222,128,129)	1.9913	None
Nfat5	Soat2	-0.80846	49.97	-4.7E-01	rgb(114,154,235)	1.9913	2,2
Nhlh1	Sorcs2	0.80846	49.97	0.468	rgb(222,128,128)	1.9913	2,2
Nr1d1	Fhod3	0.80846	49.97	0.467	rgb(222,128,129)	1.9913	None
Nr1d1	Impg2	0.80846	49.97	0.47	rgb(222,127,128)	1.9913	None
Nr2f1	Gpr56	-0.80846	49.97	-4.7E-01	rgb(114,154,235)	1.9913	2,2
Nr3c1	Mtx3	0.80846	49.97	0.47	rgb(222,127,128)	1.9913	None
Nr3c1	Qtrtd1	0.80846	49.97	0.467	rgb(222,128,129)	1.9913	None
Nr4a2	Synj1	0.80846	49.97	0.471	rgb(222,127,128)	1.9913	None
Pknox1	Tbc1d14	0.80846	49.97	0.473	rgb(222,127,128)	1.9913	None
Pou2af1	Oas1c	0.80846	49.97	0.474	rgb(222,127,127)	1.9913	None
Ppara	4930503L19Rik	0.80846	49.97	0.465	rgb(222,128,129)	1.9913	None
Ppard	Abcb9	0.80846	49.97	0.467	rgb(222,128,129)	1.9913	2,2
Ppard	Ccdc107	0.80846	49.97	0.469	rgb(222,127,128)	1.9913	None
Pparg	Gart	0.80846	49.97	0.472	rgb(222,127,128)	1.9913	None
Rbpj	Bend3	0.80846	49.97	0.466	rgb(222,128,129)	1.9913	None
Relb	Cxcr4	0.80846	49.97	0.473	rgb(222,127,128)	1.9913	2,2
Rest	2810408A11Rik	0.80846	49.97	0.467	rgb(222,128,129)	1.9913	None
Rest	Ccdc40	0.80846	49.97	0.469	rgb(222,127,128)	1.9913	None
Rreb1	Adamts6	0.80846	49.97	0.469	rgb(222,128,128)	1.9913	None
Rreb1	Tsc22d1	0.80846	49.97	0.471	rgb(222,127,128)	1.9913	None
Rxra	Arpp21	0.80846	49.97	0.466	rgb(222,128,129)	1.9913	None
Sall4	Wisp1	-0.80846	49.97	-4.7E-01	rgb(115,155,235)	1.9913	2,2
Six4	Coro6	0.80846	49.97	0.473	rgb(222,127,128)	1.9913	2,2
Six5	Gbp5	0.80846	49.97	0.472	rgb(222,127,128)	1.9913	None
Sp140	Gpr56	-0.80846	49.97	-4.7E-01	rgb(115,155,235)	1.9913	2,2
Sp2	Dkkl1	0.80846	49.97	0.467	rgb(222,128,129)	1.9913	None
Stat2	Oas1b	0.80846	49.97	0.467	rgb(222,128,129)	1.9913	None
Stat3	Abcg2	-0.80846	49.97	-4.7E-01	rgb(115,155,235)	1.9913	None
Stat3	Egln3	0.80846	49.97	0.47	rgb(222,127,128)	1.9913	None
Stat3	Klf3	-0.80846	49.97	-4.7E-01	rgb(115,155,235)	1.9913	2,2
Stat4	Ppfibp1	-0.80846	49.97	-4.7E-01	rgb(115,155,235)	1.9913	None
Tbx21	Socs3	0.80846	49.97	0.471	rgb(222,127,128)	1.9913	None
Tead3	Srgn	0.80846	49.97	0.469	rgb(222,127,128)	1.9913	None
Tef	Zfp146	-0.80846	49.97	-4.7E-01	rgb(115,155,235)	1.9913	2,2
Tet1	Stom	0.80846	49.97	0.472	rgb(222,127,128)	1.9913	2,2
Thra	Fam114a2	-0.80846	49.97	-4.7E-01	rgb(115,155,235)	1.9913	None
Trp53	Aga	0.80846	49.97	0.473	rgb(222,127,128)	1.9913	2,2
Trp53	Rhod	0.80846	49.97	0.471	rgb(222,127,128)	1.9913	2,2
Trp73	Ptger3	0.80846	49.97	0.468	rgb(222,128,129)	1.9913	None
Vax2	Synpo	0.80846	49.97	0.473	rgb(222,127,128)	1.9913	None
Vdr	Sema4f	0.80846	49.97	0.47	rgb(222,127,128)	1.9913	None
Xbp1	2810454H06Rik	0.80846	49.97	0.466	rgb(222,128,129)	1.9913	None
Zbtb3	Kif3a	0.80846	49.97	0.468	rgb(222,128,129)	1.9913	2,2
Zbtb33	Smg5	0.80846	49.97	0.468	rgb(222,128,128)	1.9913	None
Zeb1	Prdm8	-0.80846	49.97	-4.7E-01	rgb(116,155,235)	1.9913	2,2
Zfhx3	Tspan2	-0.80846	49.97	-4.7E-01	rgb(115,155,235)	1.9913	None
Zfp281	Zfp467	0.80846	49.97	0.474	rgb(222,126,127)	1.9913	None
Zfp652	Bcl3	0.80846	49.97	0.474	rgb(222,127,127)	1.9913	None
Zfp711	Cish	0.80846	49.97	0.47	rgb(222,127,128)	1.9913	None
Zscan10	Pou2f2	0.80846	49.97	0.47	rgb(222,127,128)	1.9913	None
Aebp2	Syn1	0.80846	49.97	0.473	rgb(222,127,128)	1.9913	2,2
Aebp2	Zdhhc15	-0.80846	49.97	-4.7E-01	rgb(115,155,235)	1.9913	2,2
Casz1	Mmd	-0.80846	49.97	-4.7E-01	rgb(115,155,235)	1.9913	2,2
Cxxc5	Tmod1	0.80846	49.97	0.473	rgb(222,127,128)	1.9913	2,2
Dpf1	Syngr3	0.80846	49.97	0.475	rgb(222,126,127)	1.9913	2,2
Klf10	Tgfbr1	0.80846	49.97	0.474	rgb(222,126,127)	1.9913	2,2
Litaf	Pacsin1	0.80846	49.97	0.472	rgb(222,127,128)	1.9913	2,2
Lyl1	Gprasp2	0.80846	49.97	0.474	rgb(222,126,127)	1.9913	2,2
Mxd1	F730043M19Rik	0.80846	49.97	0.466	rgb(222,128,129)	1.9913	2,2
Mxd1	Rragd	0.80846	49.97	0.467	rgb(222,128,129)	1.9913	2,2
Ncoa3	Snx9	-0.80846	49.97	-4.7E-01	rgb(116,156,235)	1.9913	2,2
Plscr1	Gpt2	0.80846	49.97	0.469	rgb(222,127,128)	1.9913	2,2
Satb1	Epas1	0.80846	49.97	0.47	rgb(222,127,128)	1.9913	2,2
Satb1	Lrmp	-0.80846	49.97	-4.7E-01	rgb(116,155,235)	1.9913	2,2
Thap3	Rps14	0.80846	49.97	0.469	rgb(222,127,128)	1.9913	2,2
Tigd2	Gng4	-0.80846	49.97	-4.7E-01	rgb(116,156,235)	1.9913	2,2
Zbtb17	Fam57a	-0.80846	49.97	-4.7E-01	rgb(114,155,235)	1.9913	2,2
Zfp169	Crebbp	0.80846	49.97	0.471	rgb(222,127,128)	1.9913	2,2
Zfp184	Maoa	0.80846	49.97	0.469	rgb(222,127,128)	1.9913	2,2
Zfp277	Fam49b	0.80846	49.97	0.472	rgb(222,127,128)	1.9913	2,2
Zfp277	Maoa	0.80846	49.97	0.465	rgb(222,128,129)	1.9913	2,2
Zfp280b	Cxcr4	-0.80846	49.97	-4.7E-01	rgb(116,155,235)	1.9913	2,2
Zfp280b	Gnpda1	0.80846	49.97	0.474	rgb(222,126,127)	1.9913	2,2
Zfp280d	Ercc5	0.80846	49.97	0.468	rgb(222,128,129)	1.9913	2,2
Zfp35	Rbmx	0.80846	49.97	0.472	rgb(222,127,128)	1.9913	2,2
Zfp385a	9030617O03Rik	0.80846	49.97	0.471	rgb(222,127,128)	1.9913	2,2
Zfp385a	Lrrc28	0.80846	49.97	0.465	rgb(222,128,129)	1.9913	2,2
Zfp385a	Slc19a2	0.80846	49.97	0.466	rgb(222,128,129)	1.9913	2,2
Zfp414	BC021614	0.80846	49.97	0.469	rgb(222,127,128)	1.9913	2,2
Zfp511	Nt5dc1	-0.80846	49.97	-4.7E-01	rgb(116,155,235)	1.9913	2,2
Zfp629	Bpnt1	-0.80846	49.97	-4.7E-01	rgb(114,154,235)	1.9913	2,2
Zfp629	Chrm4	-0.80846	49.97	-4.7E-01	rgb(116,156,235)	1.9913	2,2
Zfp655	Eef1a1	0.80846	49.97	0.469	rgb(222,127,128)	1.9913	2,2
Zfp750	Ckmt1	0.80846	49.97	0.469	rgb(222,127,128)	1.9913	2,2
Zfp934	Zfp9	0.80846	49.97	0.466	rgb(222,128,129)	1.9913	2,2
Arid3b	Bcl2l15	0.80846	49.96	0.46	rgb(222,129,130)	1.9911	None
Arid5a	Spink2	0.80846	49.96	0.459	rgb(222,129,130)	1.9911	None
Atf3	D930048N14Rik	0.80846	49.96	0.458	rgb(222,129,130)	1.9911	None
Atf5	Got1	0.80846	49.96	0.461	rgb(222,129,130)	1.9911	2,2
Atf6	Pls3	-0.80846	49.96	-4.6E-01	rgb(118,157,234)	1.9911	2,2
Bach1	Efna5	0.80846	49.96	0.463	rgb(222,128,129)	1.9911	None
Bbx	Ppfibp1	0.80846	49.96	0.457	rgb(222,130,131)	1.9911	None
Bbx	Tiparp	0.80846	49.96	0.465	rgb(222,128,129)	1.9911	None
Bcl6	M6pr	-0.80846	49.96	-4.6E-01	rgb(117,156,235)	1.9911	None
Bcl6	Pxn	0.80846	49.96	0.457	rgb(222,130,131)	1.9911	None
Bhlhe41	Slc6a9	0.80846	49.96	0.457	rgb(222,130,131)	1.9911	2,2
Creb3l1	Chmp4b	0.80846	49.96	0.459	rgb(222,129,130)	1.9911	2,2
Creb3l1	Sec24d	0.80846	49.96	0.455	rgb(222,130,131)	1.9911	None
Creb3l1	Tmem176b	-0.80846	49.96	-4.6E-01	rgb(117,156,234)	1.9911	2,2
Creb5	Kif5c	0.80846	49.96	0.462	rgb(222,129,130)	1.9911	None
Dlx3	Ccdc80	0.80846	49.96	0.457	rgb(222,130,131)	1.9911	None
E2f4	Haus8	0.80846	49.96	0.464	rgb(222,128,129)	1.9911	None
Egr1	Ick	0.80846	49.96	0.464	rgb(222,128,129)	1.9911	None
Egr2	2310022B05Rik	0.80846	49.96	0.46	rgb(222,129,130)	1.9911	None
Egr2	Fam20b	-0.80846	49.96	-4.6E-01	rgb(116,156,235)	1.9911	None
Eomes	AA467197	0.80846	49.96	0.458	rgb(222,130,130)	1.9911	None
Eomes	Aldh3a2	0.80846	49.96	0.459	rgb(222,129,130)	1.9911	2,2
Ets1	Cs	0.80846	49.96	0.464	rgb(222,128,129)	1.9911	None
Etv5	Notch1	0.80846	49.96	0.458	rgb(222,130,131)	1.9911	None
Fosl1	Ncs1	0.80846	49.96	0.464	rgb(222,128,129)	1.9911	None
Fosl1	Sorl1	0.80846	49.96	0.461	rgb(222,129,130)	1.9911	None
Fosl2	Capg	0.80846	49.96	0.464	rgb(222,128,129)	1.9911	None
Foxo1	Gpr89	-0.80846	49.96	-4.6E-01	rgb(118,157,234)	1.9911	None
Foxo1	Vps37b	0.80846	49.96	0.457	rgb(222,130,131)	1.9911	None
Foxo3	Cntnap2	-0.80846	49.96	-4.6E-01	rgb(118,157,234)	1.9911	2,2
Foxo3	Pogz	-0.80846	49.96	-4.6E-01	rgb(118,157,234)	1.9911	None
Foxp3	Trat1	0.80846	49.96	0.462	rgb(222,129,130)	1.9911	None
Gata1	Arhgef10	0.80846	49.96	0.464	rgb(222,128,129)	1.9911	None
Gata3	Mei4	0.80846	49.96	0.459	rgb(222,129,130)	1.9911	None
Gfi1	Pdpn	0.80846	49.96	0.459	rgb(222,129,130)	1.9911	None
Gfi1	Rorc	0.80846	49.96	0.462	rgb(222,129,130)	1.9911	None
Glis1	Slc26a9	0.80846	49.96	0.464	rgb(222,128,129)	1.9911	None
Hes1	Selenbp1	-0.80846	49.96	-4.6E-01	rgb(116,156,235)	1.9911	2,2
Hif1a	Bmpr1a	0.80846	49.96	0.459	rgb(222,129,130)	1.9911	2,2
Hif1a	Ccng2	0.80846	49.96	0.462	rgb(222,129,130)	1.9911	2,2
Hif1a	Fam114a2	0.80846	49.96	0.456	rgb(222,130,131)	1.9911	2,2
Hif1a	Ier3	0.80846	49.96	0.464	rgb(222,128,129)	1.9911	2,2
Hlx	Nedd4	0.80846	49.96	0.465	rgb(222,128,129)	1.9911	2,2
Hoxb1	Gimap4	0.80846	49.96	0.458	rgb(222,130,130)	1.9911	2,2
Hsf1	Pwwp2b	-0.80846	49.96	-4.6E-01	rgb(117,156,235)	1.9911	2,2
Hsf2	Penk	0.80846	49.96	0.456	rgb(222,130,131)	1.9911	2,2
Irf9	Xaf1	0.80846	49.96	0.461	rgb(222,129,130)	1.9911	None
Klf3	Lipe	0.80846	49.96	0.462	rgb(222,129,130)	1.9911	2,2
Klf4	Anxa4	0.80846	49.96	0.459	rgb(222,129,130)	1.9911	None
Klf4	Rassf1	0.80846	49.96	0.461	rgb(222,129,130)	1.9911	None
Klf5	Adipor2	0.80846	49.96	0.462	rgb(222,129,130)	1.9911	None
Klf9	Tubb3	-0.80846	49.96	-4.6E-01	rgb(118,157,234)	1.9911	2,2
Myb	Camkv	-0.80846	49.96	-4.6E-01	rgb(116,156,235)	1.9911	2,2
Nfat5	Peli2	-0.80846	49.96	-4.6E-01	rgb(117,156,235)	1.9911	2,2
Nfatc2	Pydc4	-0.80846	49.96	-4.6E-01	rgb(117,156,234)	1.9911	2,2
Nfia	Lhx5	0.80846	49.96	0.459	rgb(222,129,130)	1.9911	2,2
Nfil3	Kcnj8	-0.80846	49.96	-4.6E-01	rgb(116,156,235)	1.9911	2,2
Nfkb2	8430427H17Rik	0.80846	49.96	0.463	rgb(222,128,129)	1.9911	2,2
Nhlh1	Smagp	0.80846	49.96	0.457	rgb(222,130,131)	1.9911	None
Nkx1-2	Dst	0.80846	49.96	0.459	rgb(222,129,130)	1.9911	None
Nkx1-2	Synpo	0.80846	49.96	0.457	rgb(222,130,131)	1.9911	None
Nr1d1	Cysltr1	0.80846	49.96	0.459	rgb(222,129,130)	1.9911	None
Nr1d1	Otx1	-0.80846	49.96	-4.6E-01	rgb(117,156,235)	1.9911	2,2
Nr1d2	Ikzf4	0.80846	49.96	0.457	rgb(222,130,131)	1.9911	None
Nr3c2	Asph	0.80846	49.96	0.456	rgb(222,130,131)	1.9911	None
Nr4a1	Gfod1	0.80846	49.96	0.456	rgb(222,130,131)	1.9911	None
Nr4a3	Itgb8	0.80846	49.96	0.458	rgb(222,129,130)	1.9911	None
Osr2	Ncoa1	0.80846	49.96	0.459	rgb(222,129,130)	1.9911	None
Plag1	Sesn3	0.80846	49.96	0.456	rgb(222,130,131)	1.9911	None
Ppara	Ndrg1	0.80846	49.96	0.462	rgb(222,129,130)	1.9911	None
Prdm1	Ccl20	0.80846	49.96	0.456	rgb(222,130,131)	1.9911	None
Relb	Fam71f2	0.80846	49.96	0.459	rgb(222,129,130)	1.9911	None
Rfx7	A830010M20Rik	0.80846	49.96	0.46	rgb(222,129,130)	1.9911	None
Rreb1	Tmem181b-ps	0.80846	49.96	0.462	rgb(222,129,130)	1.9911	None
Rreb1	Trim14	0.80846	49.96	0.461	rgb(222,129,130)	1.9911	None
Sall3	Kdm6b	0.80846	49.96	0.455	rgb(222,130,131)	1.9911	None
Six4	Arl4c	-0.80846	49.96	-4.6E-01	rgb(118,157,234)	1.9911	2,2
Six5	Dcaf17	0.80846	49.96	0.458	rgb(222,130,130)	1.9911	None
Six5	Dock11	0.80846	49.96	0.46	rgb(222,129,130)	1.9911	None
Six5	Tert	0.80846	49.96	0.457	rgb(222,130,131)	1.9911	2,2
Six5	Tmem163	-0.80846	49.96	-4.6E-01	rgb(116,156,235)	1.9911	None
Smad3	B4galt1	0.80846	49.96	0.462	rgb(222,129,130)	1.9911	None
Smad3	Frmd4b	0.80846	49.96	0.455	rgb(222,130,131)	1.9911	None
Smad3	Trps1	0.80846	49.96	0.456	rgb(222,130,131)	1.9911	None
Smad4	Fam129b	0.80846	49.96	0.458	rgb(222,129,130)	1.9911	2,2
Sox13	Adamts20	0.80846	49.96	0.459	rgb(222,129,130)	1.9911	None
Sox15	Tnfrsf25	-0.80846	49.96	-4.6E-01	rgb(118,157,234)	1.9911	2,2
Sox6	S100a4	0.80846	49.96	0.458	rgb(222,129,130)	1.9911	None
Sp2	1700084E18Rik	0.80846	49.96	0.459	rgb(222,129,130)	1.9911	None
Spib	Spire1	-0.80846	49.96	-4.6E-01	rgb(116,156,235)	1.9911	2,2
Srf	Pld2	0.80846	49.96	0.463	rgb(222,128,129)	1.9911	None
Stat3	Bcl3	0.80846	49.96	0.464	rgb(222,128,129)	1.9911	None
Stat3	Rorc	0.80846	49.96	0.455	rgb(222,130,131)	1.9911	None
Stat4	Gbp5	0.80846	49.96	0.465	rgb(222,128,129)	1.9911	None
Stat4	Lipe	0.80846	49.96	0.455	rgb(222,130,131)	1.9911	None
Stat4	Smad3	0.80846	49.96	0.463	rgb(222,128,129)	1.9911	None
Stat4	Zfp36	0.80846	49.96	0.461	rgb(222,129,130)	1.9911	None
Stat5b	Rasgrp2	-0.80846	49.96	-4.6E-01	rgb(116,156,235)	1.9911	2,2
Tcf12	Znhit6	-0.80846	49.96	-4.6E-01	rgb(117,156,234)	1.9911	None
Tcf3	Flot1	0.80846	49.96	0.463	rgb(222,128,129)	1.9911	None
Tcf7l1	Ankrd23	0.80846	49.96	0.462	rgb(222,129,130)	1.9911	None
Tcf7l1	Exo1	0.80846	49.96	0.458	rgb(222,129,130)	1.9911	None
Thra	Fcgbp	0.80846	49.96	0.463	rgb(222,129,130)	1.9911	2,2
Thra	Rftn1	0.80846	49.96	0.456	rgb(222,130,131)	1.9911	None
Thrb	Bcl2	0.80846	49.96	0.458	rgb(222,130,130)	1.9911	None
Twist1	Itgam	0.80846	49.96	0.461	rgb(222,129,130)	1.9911	2,2
Vdr	Tab2	0.80846	49.96	0.458	rgb(222,130,131)	1.9911	None
Zbtb3	Pgm2	0.80846	49.96	0.457	rgb(222,130,131)	1.9911	2,2
Zfhx3	Pkp4	0.80846	49.96	0.461	rgb(222,129,130)	1.9911	None
Zfp148	Zbtb46	-0.80846	49.96	-4.6E-01	rgb(117,156,235)	1.9911	None
Zfp281	Tmed3	-0.80846	49.96	-4.6E-01	rgb(118,157,234)	1.9911	None
Zfp628	Mapk11	-0.80846	49.96	-4.6E-01	rgb(117,156,234)	1.9911	2,2
Aebp1	Ddah1	0.80846	49.96	0.459	rgb(222,129,130)	1.9911	2,2
Akna	Prkcd	0.80846	49.96	0.464	rgb(222,128,129)	1.9911	2,2
Ankzf1	Bnip3	0.80846	49.96	0.455	rgb(222,130,131)	1.9911	2,2
Drap1	Anapc1	-0.80846	49.96	-4.6E-01	rgb(118,157,234)	1.9911	2,2
Jazf1	Mid2	0.80846	49.96	0.456	rgb(222,130,131)	1.9911	2,2
Jazf1	Siglec5	0.80846	49.96	0.457	rgb(222,130,131)	1.9911	2,2
Kdm5b	Vegfa	0.80846	49.96	0.455	rgb(222,130,131)	1.9911	2,2
Litaf	Ccl4	0.80846	49.96	0.46	rgb(222,129,130)	1.9911	2,2
Lyl1	Per2	-0.80846	49.96	-4.6E-01	rgb(117,156,234)	1.9911	2,2
Mbnl2	Jup	0.80846	49.96	0.464	rgb(222,128,129)	1.9911	2,2
Mxd1	Sdc3	0.80846	49.96	0.459	rgb(222,129,130)	1.9911	2,2
Ncoa2	Zfp668	0.80846	49.96	0.459	rgb(222,129,130)	1.9911	2,2
Ovol2	Syt5	0.80846	49.96	0.458	rgb(222,129,130)	1.9911	2,2
Satb1	Adamts6	-0.80846	49.96	-4.6E-01	rgb(117,156,234)	1.9911	2,2
Satb1	Lclat1	-0.80846	49.96	-4.6E-01	rgb(117,156,235)	1.9911	2,2
Scml4	Aqp3	-0.80846	49.96	-4.6E-01	rgb(117,156,234)	1.9911	2,2
Sp6	Il12a	0.80846	49.96	0.461	rgb(222,129,130)	1.9911	2,2
Terf1	Ptpre	0.80846	49.96	0.46	rgb(222,129,130)	1.9911	2,2
Zbtb17	Sugt1	-0.80846	49.96	-4.6E-01	rgb(117,156,235)	1.9911	2,2
Zbtb46	Ppap2a	0.80846	49.96	0.461	rgb(222,129,130)	1.9911	2,2
Zbtb46	Rhod	0.80846	49.96	0.461	rgb(222,129,130)	1.9911	2,2
Zfp260	Cxcr4	0.80846	49.96	0.459	rgb(222,129,130)	1.9911	2,2
Zfp266	Pomt2	0.80846	49.96	0.46	rgb(222,129,130)	1.9911	2,2
Zfp266	Ybey	0.80846	49.96	0.463	rgb(222,129,130)	1.9911	2,2
Zfp276	Zfp646	0.80846	49.96	0.464	rgb(222,128,129)	1.9911	2,2
Zfp280b	Gucy2c	0.80846	49.96	0.459	rgb(222,129,130)	1.9911	2,2
Zfp35	Zscan21	0.80846	49.96	0.455	rgb(222,130,131)	1.9911	2,2
Zfp365	9230114K14Rik	0.80846	49.96	0.462	rgb(222,129,130)	1.9911	2,2
Zfp385a	Abhd4	0.80846	49.96	0.457	rgb(222,130,131)	1.9911	2,2
Zfp385a	Aldh4a1	0.80846	49.96	0.461	rgb(222,129,130)	1.9911	2,2
Zfp426	4632434I11Rik	0.80846	49.96	0.46	rgb(222,129,130)	1.9911	2,2
Zfp429	Wls	-0.80846	49.96	-4.6E-01	rgb(117,156,234)	1.9911	2,2
Zfp462	Eda2r	0.80846	49.96	0.46	rgb(222,129,130)	1.9911	2,2
Zfp513	Bbs5	-0.80846	49.96	-4.6E-01	rgb(117,156,234)	1.9911	2,2
Zfp536	Rcn3	0.80846	49.96	0.463	rgb(222,129,130)	1.9911	2,2
Zfp595	Zbed4	0.80846	49.96	0.465	rgb(222,128,129)	1.9911	2,2
Zfp605	Zfp12	0.80846	49.96	0.461	rgb(222,129,130)	1.9911	2,2
Zfp608	Slfn2	-0.80846	49.96	-4.6E-01	rgb(117,156,235)	1.9911	2,2
Zfp667	Dleu7	0.80846	49.96	0.458	rgb(222,130,130)	1.9911	2,2
Zfp777	AA467197	-0.80846	49.96	-4.6E-01	rgb(118,156,234)	1.9911	2,2
Zfp808	Pla2g4c	0.80846	49.96	0.455	rgb(222,130,131)	1.9911	2,2
Zfp827	Skap2	-0.80846	49.96	-4.6E-01	rgb(117,156,235)	1.9911	2,2
Zfp868	Il1rap	0.80846	49.96	0.456	rgb(222,130,131)	1.9911	2,2
Zfp945	Sh3bp5	0.80846	49.96	0.455	rgb(222,130,131)	1.9911	2,2
Zfp951	Guca1b	0.80846	49.96	0.461	rgb(222,129,130)	1.9911	2,2
Zfp956	Atp10d	0.80846	49.96	0.457	rgb(222,130,131)	1.9911	2,2
Zhx2	Pacsin1	0.80846	49.96	0.461	rgb(222,129,130)	1.9911	2,2
Zscan22	Mmachc	0.80846	49.96	0.465	rgb(222,128,129)	1.9911	2,2
Ahctf1	Tmtc4	-0.80846	49.95	-4.5E-01	rgb(119,157,234)	1.9909	None
Ahrr	Il9	-0.80846	49.95	-4.5E-01	rgb(120,158,234)	1.9909	2,2
Arid3a	Klhl6	-0.80846	49.95	-4.5E-01	rgb(119,157,234)	1.9909	None
Arid3a	Ptpn4	0.80846	49.95	0.445	rgb(222,132,133)	1.9909	None
Arid5a	Slc19a3	0.80846	49.95	0.454	rgb(222,130,131)	1.9909	None
Ascl2	Exosc8	-0.80846	49.95	-4.5E-01	rgb(119,157,234)	1.9909	None
Atf3	Fbxw2	0.80846	49.95	0.447	rgb(222,132,133)	1.9909	None
Bbx	Frmd4b	0.80846	49.95	0.451	rgb(222,131,132)	1.9909	None
Bbx	Inha	0.80846	49.95	0.445	rgb(222,132,133)	1.9909	None
Bcl6	4930486L24Rik	0.80846	49.95	0.446	rgb(222,132,133)	1.9909	None
Bcl6	Mapkbp1	0.80846	49.95	0.454	rgb(222,130,131)	1.9909	None
Bcl6	Vash1	0.80846	49.95	0.446	rgb(222,132,133)	1.9909	None
Bhlhe41	Nphp3	0.80846	49.95	0.452	rgb(222,131,132)	1.9909	2,2
Cebpb	Hif1a	-0.80846	49.95	-4.5E-01	rgb(119,157,234)	1.9909	None
Cebpb	Zbtb10	0.80846	49.95	0.454	rgb(222,130,131)	1.9909	None
Cebpg	Arl4d	-0.80846	49.95	-4.5E-01	rgb(119,158,234)	1.9909	2,2
Cebpg	Dapl1	-0.80846	49.95	-4.5E-01	rgb(119,157,234)	1.9909	2,2
Creb1	Plk2	0.80846	49.95	0.455	rgb(222,130,131)	1.9909	None
Creb5	Mcoln2	0.80846	49.95	0.451	rgb(222,131,132)	1.9909	None
Crem	Vdac1	-0.80846	49.95	-4.5E-01	rgb(120,158,234)	1.9909	None
Dlx3	Syde1	0.80846	49.95	0.454	rgb(222,130,131)	1.9909	2,2
Egr1	Cenpm	0.80846	49.95	0.445	rgb(222,132,133)	1.9909	None
Egr1	Pomc	0.80846	49.95	0.451	rgb(222,131,132)	1.9909	None
Egr1	Thrb	0.80846	49.95	0.451	rgb(222,131,132)	1.9909	None
Egr4	Pkp3	-0.80846	49.95	-4.5E-01	rgb(118,157,234)	1.9909	None
Fos	Idh1	0.80846	49.95	0.446	rgb(222,132,133)	1.9909	None
Fosl1	Pgs1	0.80846	49.95	0.451	rgb(222,131,132)	1.9909	None
Fosl1	Stx2	0.80846	49.95	0.454	rgb(222,130,131)	1.9909	None
Fosl2	Prex1	0.80846	49.95	0.447	rgb(222,132,133)	1.9909	None
Foxa1	Hdac9	0.80846	49.95	0.454	rgb(222,130,131)	1.9909	None
Foxf2	Ctla2a	-0.80846	49.95	-4.5E-01	rgb(120,158,234)	1.9909	2,2
Foxj1	Pxn	-0.80846	49.95	-4.5E-01	rgb(120,158,234)	1.9909	None
Foxj1	Traf3	-0.80846	49.95	-4.5E-01	rgb(119,157,234)	1.9909	None
Gli3	Ccdc63	0.80846	49.95	0.453	rgb(222,130,131)	1.9909	None
Glis3	Cmtm4	0.80846	49.95	0.449	rgb(222,131,132)	1.9909	None
Glis3	Itgb7	0.80846	49.95	0.451	rgb(222,131,132)	1.9909	2,2
Hic1	Acss1	-0.80846	49.95	-4.5E-01	rgb(119,157,234)	1.9909	None
Hif1a	Impa2	0.80846	49.95	0.448	rgb(222,132,132)	1.9909	None
Hif1a	Tcf12	-0.80846	49.95	-4.5E-01	rgb(119,157,234)	1.9909	2,2
Hif3a	Tnfsf10	-0.80846	49.95	-4.5E-01	rgb(119,158,234)	1.9909	2,2
Hlf	Neurl3	-0.80846	49.95	-4.5E-01	rgb(119,157,234)	1.9909	2,2
Hlx	Gap43	0.80846	49.95	0.452	rgb(222,131,132)	1.9909	None
Hmg20b	Adora2a	0.80846	49.95	0.449	rgb(222,131,132)	1.9909	None
Hsf1	Ubash3b	-0.80846	49.95	-4.5E-01	rgb(120,158,234)	1.9909	None
Ikzf4	Cd200r1	-0.80846	49.95	-4.5E-01	rgb(119,157,234)	1.9909	2,2
Ikzf4	Fam46c	-0.80846	49.95	-4.5E-01	rgb(119,157,234)	1.9909	2,2
Irf1	Ifi203	0.80846	49.95	0.447	rgb(222,132,133)	1.9909	None
Irf2	Gbp6	0.80846	49.95	0.447	rgb(222,132,132)	1.9909	2,2
Irf4	Psmd8	0.80846	49.95	0.454	rgb(222,130,131)	1.9909	None
Irf7	Hist1h1d	0.80846	49.95	0.451	rgb(222,131,132)	1.9909	None
Jun	Ift57	0.80846	49.95	0.451	rgb(222,131,132)	1.9909	None
Junb	Lamc2	0.80846	49.95	0.454	rgb(222,130,131)	1.9909	None
Klf2	Fam174b	0.80846	49.95	0.45	rgb(222,131,132)	1.9909	None
Klf3	Nek6	0.80846	49.95	0.45	rgb(222,131,132)	1.9909	None
Klf5	Cnnm4	0.80846	49.95	0.455	rgb(222,130,131)	1.9909	None
Klf7	Mdn1	-0.80846	49.95	-4.5E-01	rgb(118,157,234)	1.9909	None
Klf8	Bcl2l2	0.80846	49.95	0.449	rgb(222,131,132)	1.9909	None
Lhx2	Tnfrsf8	0.80846	49.95	0.449	rgb(222,131,132)	1.9909	None
Lin54	Anln	0.80846	49.95	0.448	rgb(222,132,132)	1.9909	None
Lin54	Hist3h2bb-ps	0.80846	49.95	0.445	rgb(222,132,133)	1.9909	None
Maf	Pdzrn3	-0.80846	49.95	-4.5E-01	rgb(120,158,234)	1.9909	None
Maf	Ptpn4	0.80846	49.95	0.447	rgb(222,132,133)	1.9909	None
Mafb	Exoc2	0.80846	49.95	0.449	rgb(222,131,132)	1.9909	None
Maff	Gja1	0.80846	49.95	0.454	rgb(222,130,131)	1.9909	None
Meis3	Sell	0.80846	49.95	0.451	rgb(222,131,132)	1.9909	None
Mycn	Max	0.80846	49.95	0.445	rgb(222,132,133)	1.9909	None
Nfia	Gm14057	0.80846	49.95	0.451	rgb(222,131,132)	1.9909	2,2
Nfia	Ramp3	0.80846	49.95	0.448	rgb(222,131,132)	1.9909	2,2
Nfic	Aldh1b1	0.80846	49.95	0.446	rgb(222,132,133)	1.9909	None
Nfic	Serpine2	-0.80846	49.95	-4.5E-01	rgb(120,158,234)	1.9909	None
Nfkb2	Utp20	0.80846	49.95	0.448	rgb(222,131,132)	1.9909	None
Nr1d1	Atp6v0d2	0.80846	49.95	0.449	rgb(222,131,132)	1.9909	2,2
Nr1d1	Il23r	0.80846	49.95	0.448	rgb(222,131,132)	1.9909	None
Nr1d2	Il1r1	0.80846	49.95	0.448	rgb(222,131,132)	1.9909	None
Nr3c1	Commd9	0.80846	49.95	0.449	rgb(222,131,132)	1.9909	None
Nr3c1	Smek1	0.80846	49.95	0.446	rgb(222,132,133)	1.9909	None
Nr4a1	Got1	-0.80846	49.95	-4.5E-01	rgb(120,158,234)	1.9909	None
Nr4a1	Rnf208	-0.80846	49.95	-4.5E-01	rgb(119,157,234)	1.9909	2,2
Nr4a2	Itih5	0.80846	49.95	0.451	rgb(222,131,132)	1.9909	2,2
Pou2af1	Dusp5	0.80846	49.95	0.448	rgb(222,131,132)	1.9909	None
Ppard	Lgr4	-0.80846	49.95	-4.5E-01	rgb(120,158,234)	1.9909	2,2
Relb	Ndrg1	0.80846	49.95	0.451	rgb(222,131,132)	1.9909	2,2
Rfx3	Ptprc	-0.80846	49.95	-4.5E-01	rgb(120,158,234)	1.9909	None
Rreb1	Zfp945	0.80846	49.95	0.447	rgb(222,132,133)	1.9909	None
Runx1	Aga	0.80846	49.95	0.451	rgb(222,131,132)	1.9909	None
Runx1	Lum	0.80846	49.95	0.451	rgb(222,131,132)	1.9909	None
Six4	Tmem125	0.80846	49.95	0.453	rgb(222,130,131)	1.9909	2,2
Six5	Ppp3ca	-0.80846	49.95	-4.5E-01	rgb(120,158,234)	1.9909	None
Smad3	Ahr	0.80846	49.95	0.452	rgb(222,131,132)	1.9909	2,2
Smad4	Prss12	0.80846	49.95	0.455	rgb(222,130,131)	1.9909	2,2
Sox13	Camk2n1	-0.80846	49.95	-4.5E-01	rgb(120,158,234)	1.9909	2,2
Sox13	Cox17	-0.80846	49.95	-4.5E-01	rgb(120,158,234)	1.9909	2,2
Sox13	Specc1	-0.80846	49.95	-4.5E-01	rgb(119,157,234)	1.9909	2,2
Sox13	Tgfbr1	-0.80846	49.95	-4.5E-01	rgb(119,158,234)	1.9909	2,2
Srebf2	Iqgap2	0.80846	49.95	0.453	rgb(222,131,131)	1.9909	None
Srf	Ctla2a	0.80846	49.95	0.45	rgb(222,131,132)	1.9909	None
Stat1	Flt3l	0.80846	49.95	0.455	rgb(222,130,131)	1.9909	None
Stat1	Treml2	0.80846	49.95	0.447	rgb(222,132,132)	1.9909	None
Stat2	Icam5	0.80846	49.95	0.453	rgb(222,130,131)	1.9909	None
Stat4	Fndc3a	0.80846	49.95	0.446	rgb(222,132,133)	1.9909	2,2
Stat4	Kbtbd11	0.80846	49.95	0.452	rgb(222,131,132)	1.9909	None
Tcf7l1	Sema4c	0.80846	49.95	0.45	rgb(222,131,132)	1.9909	None
Tead1	Il1rn	-0.80846	49.95	-4.5E-01	rgb(118,157,234)	1.9909	2,2
Tef	Ncoa1	0.80846	49.95	0.448	rgb(222,131,132)	1.9909	None
Tet1	Pcdh7	0.80846	49.95	0.451	rgb(222,131,132)	1.9909	None
Thap1	Sfmbt2	-0.80846	49.95	-4.5E-01	rgb(118,157,234)	1.9909	None
Thrb	Stap1	0.80846	49.95	0.448	rgb(222,131,132)	1.9909	None
Trp53	Dcxr	0.80846	49.95	0.453	rgb(222,130,131)	1.9909	2,2
Trp53	Phlda3	0.80846	49.95	0.451	rgb(222,131,132)	1.9909	2,2
Zbtb33	Timd2	0.80846	49.95	0.447	rgb(222,132,133)	1.9909	None
Zbtb7a	Cacna1c	0.80846	49.95	0.448	rgb(222,131,132)	1.9909	None
Zbtb7b	Nfat5	0.80846	49.95	0.445	rgb(222,132,133)	1.9909	None
Zfhx3	Rab11fip1	0.80846	49.95	0.449	rgb(222,131,132)	1.9909	None
Zfp148	Gatsl2	0.80846	49.95	0.446	rgb(222,132,133)	1.9909	None
Zfp148	Pogz	0.80846	49.95	0.448	rgb(222,131,132)	1.9909	None
Zfp628	Camk2n1	0.80846	49.95	0.452	rgb(222,131,132)	1.9909	2,2
Zic5	Tnk2	0.80846	49.95	0.453	rgb(222,130,131)	1.9909	None
Akna	2310015A10Rik	0.80846	49.95	0.445	rgb(222,132,133)	1.9909	2,2
Akna	Arc	0.80846	49.95	0.454	rgb(222,130,131)	1.9909	2,2
C030039L03Rik	4930417O13Rik	0.80846	49.95	0.452	rgb(222,131,132)	1.9909	2,2
Dpf1	Selenbp1	0.80846	49.95	0.448	rgb(222,131,132)	1.9909	2,2
Foxp2	Bdh2	-0.80846	49.95	-4.5E-01	rgb(119,158,234)	1.9909	2,2
Foxp2	Lpl	0.80846	49.95	0.447	rgb(222,132,133)	1.9909	2,2
Gm14420	Gm2011	0.80846	49.95	0.451	rgb(222,131,132)	1.9909	2,2
Gm5595	Pgam1	0.80846	49.95	0.447	rgb(222,132,133)	1.9909	2,2
Kdm5b	Sun1	0.80846	49.95	0.454	rgb(222,130,131)	1.9909	2,2
Klf10	Ntrk3	-0.80846	49.95	-4.5E-01	rgb(119,157,234)	1.9909	2,2
L3mbtl3	Ccr8	0.80846	49.95	0.453	rgb(222,130,131)	1.9909	2,2
Mxd3	Gtse1	0.80846	49.95	0.45	rgb(222,131,132)	1.9909	2,2
Prdm8	Synpo2	0.80846	49.95	0.446	rgb(222,132,133)	1.9909	2,2
Satb1	Ubash3b	-0.80846	49.95	-4.5E-01	rgb(119,158,234)	1.9909	2,2
Sgsm2	Qprt	0.80846	49.95	0.455	rgb(222,130,131)	1.9909	2,2
Snapc2	Spin4	-0.80846	49.95	-4.5E-01	rgb(118,157,234)	1.9909	2,2
Tal2	Abcb9	-0.80846	49.95	-4.5E-01	rgb(119,157,234)	1.9909	2,2
Tal2	Tnfrsf13c	0.80846	49.95	0.455	rgb(222,130,131)	1.9909	2,2
Terf1	Pqlc1	-0.80846	49.95	-4.5E-01	rgb(119,158,234)	1.9909	2,2
Zbtb17	Arhgef17	0.80846	49.95	0.455	rgb(222,130,131)	1.9909	2,2
Zbtb44	Trove2	0.80846	49.95	0.449	rgb(222,131,132)	1.9909	2,2
Zeb2	Serpine1	0.80846	49.95	0.453	rgb(222,131,131)	1.9909	2,2
Zfp276	Dhx33	0.80846	49.95	0.446	rgb(222,132,133)	1.9909	2,2
Zfp277	Bicd1	-0.80846	49.95	-4.5E-01	rgb(119,157,234)	1.9909	2,2
Zfp296	Als2cl	-0.80846	49.95	-4.5E-01	rgb(119,157,234)	1.9909	2,2
Zfp334	Rnd3	0.80846	49.95	0.449	rgb(222,131,132)	1.9909	2,2
Zfp365	Eda2r	0.80846	49.95	0.453	rgb(222,130,131)	1.9909	2,2
Zfp414	Smurf2	-0.80846	49.95	-4.5E-01	rgb(120,158,234)	1.9909	2,2
Zfp429	Trim12a	0.80846	49.95	0.451	rgb(222,131,132)	1.9909	2,2
Zfp444	Insm1	0.80846	49.95	0.454	rgb(222,130,131)	1.9909	2,2
Zfp473	Stk36	0.80846	49.95	0.446	rgb(222,132,133)	1.9909	2,2
Zfp526	Cdk5r1	-0.80846	49.95	-4.5E-01	rgb(120,158,234)	1.9909	2,2
Zfp608	Rassf8	0.80846	49.95	0.447	rgb(222,132,133)	1.9909	2,2
Zfp629	Trpv2	-0.80846	49.95	-4.5E-01	rgb(119,157,234)	1.9909	2,2
Zfp704	Txlnb	0.80846	49.95	0.451	rgb(222,131,132)	1.9909	2,2
Zfp715	Drosha	-0.80846	49.95	-4.5E-01	rgb(119,157,234)	1.9909	2,2
Zfp72	Kdelc1	0.80846	49.95	0.45	rgb(222,131,132)	1.9909	2,2
Zfp870	Wdr76	0.80846	49.95	0.446	rgb(222,132,133)	1.9909	2,2
Zfp9	Fam114a2	0.80846	49.95	0.448	rgb(222,131,132)	1.9909	2,2
Zfp9	Fhod3	0.80846	49.95	0.454	rgb(222,130,131)	1.9909	2,2
Zfp951	Rab4a	-0.80846	49.95	-4.5E-01	rgb(119,157,234)	1.9909	2,2
Zkscan17	Ocrl	0.80846	49.95	0.448	rgb(222,131,132)	1.9909	2,2
Arid2	Lrrc46	0.80846	49.94	0.44	rgb(222,133,134)	1.9907	None
Arid2	R3hdm1	0.80846	49.94	0.438	rgb(222,133,134)	1.9907	2,2
Arid3a	Cpd	0.80846	49.94	0.439	rgb(222,133,134)	1.9907	None
Arntl2	Lilrb4	0.80846	49.94	0.442	rgb(222,133,134)	1.9907	2,2
Atf3	Bok	0.80846	49.94	0.442	rgb(222,133,133)	1.9907	2,2
Bcl11b	Pacsin1	0.80846	49.94	0.436	rgb(222,134,135)	1.9907	2,2
Bcl6	Cep170	0.80846	49.94	0.437	rgb(222,134,134)	1.9907	None
Bcl6	Nipal1	0.80846	49.94	0.437	rgb(222,133,134)	1.9907	None
Bcl6	Rapgef5	0.80846	49.94	0.443	rgb(222,132,133)	1.9907	None
Bcl6b	N4bp2l1	0.80846	49.94	0.439	rgb(222,133,134)	1.9907	None
Bhlhe40	Znrf1	0.80846	49.94	0.438	rgb(222,133,134)	1.9907	None
Bhlhe41	Nlgn2	0.80846	49.94	0.438	rgb(222,133,134)	1.9907	2,2
Bhlhe41	Spin4	0.80846	49.94	0.442	rgb(222,133,134)	1.9907	2,2
Bhlhe41	Vegfa	0.80846	49.94	0.44	rgb(222,133,134)	1.9907	2,2
Bhlhe41	Zfp36	-0.80846	49.94	-4.4E-01	rgb(121,158,234)	1.9907	2,2
Cebpg	Dbt	-0.80846	49.94	-4.4E-01	rgb(121,159,234)	1.9907	None
Cebpg	Tnfaip8	-0.80846	49.94	-4.4E-01	rgb(121,158,234)	1.9907	None
Clock	Itga3	0.80846	49.94	0.441	rgb(222,133,134)	1.9907	None
Creb3l1	Wipi1	0.80846	49.94	0.442	rgb(222,133,134)	1.9907	2,2
Creb5	Fosl2	0.80846	49.94	0.441	rgb(222,133,134)	1.9907	2,2
Cux1	Cysltr1	0.80846	49.94	0.444	rgb(222,132,133)	1.9907	None
Dmrt1	Prkd3	0.80846	49.94	0.444	rgb(222,132,133)	1.9907	2,2
E4f1	Trpv2	-0.80846	49.94	-4.4E-01	rgb(121,159,234)	1.9907	2,2
Egr1	Pnkd	0.80846	49.94	0.445	rgb(222,132,133)	1.9907	None
Egr1	Tor3a	0.80846	49.94	0.435	rgb(222,134,135)	1.9907	None
Elf1	Pomc	0.80846	49.94	0.439	rgb(222,133,134)	1.9907	None
Elk4	Ap3b1	-0.80846	49.94	-4.4E-01	rgb(122,159,234)	1.9907	None
Erg	Stmn4	0.80846	49.94	0.443	rgb(222,132,133)	1.9907	None
Etv5	Ccdc63	0.80846	49.94	0.443	rgb(222,132,133)	1.9907	None
Etv6	Spata6	-0.80846	49.94	-4.4E-01	rgb(122,160,234)	1.9907	None
Fos	Narf	0.80846	49.94	0.44	rgb(222,133,134)	1.9907	None
Fosl1	Cyfip2	0.80846	49.94	0.441	rgb(222,133,134)	1.9907	2,2
Fosl2	Specc1	0.80846	49.94	0.435	rgb(222,134,135)	1.9907	None
Fosl2	Tnip3	-0.80846	49.94	-4.4E-01	rgb(121,158,234)	1.9907	None
Foxa1	Arhgef6	0.80846	49.94	0.444	rgb(222,132,133)	1.9907	None
Foxn2	Sell	0.80846	49.94	0.437	rgb(222,134,134)	1.9907	None
Foxo1	Cdkn1b	0.80846	49.94	0.437	rgb(222,133,134)	1.9907	None
Foxo1	Tbx6	0.80846	49.94	0.442	rgb(222,133,133)	1.9907	None
Foxo3	Plcg1	0.80846	49.94	0.437	rgb(222,134,134)	1.9907	None
Foxo3	Sell	0.80846	49.94	0.44	rgb(222,133,134)	1.9907	None
Foxs1	Zfp280b	0.80846	49.94	0.444	rgb(222,132,133)	1.9907	2,2
Gata1	Gstm1	0.80846	49.94	0.439	rgb(222,133,134)	1.9907	2,2
Gata3	B3gnt2	0.80846	49.94	0.442	rgb(222,133,134)	1.9907	None
Glis1	Rcan3	0.80846	49.94	0.445	rgb(222,132,133)	1.9907	2,2
Glis2	4930481A15Rik	0.80846	49.94	0.44	rgb(222,133,134)	1.9907	2,2
Gtf2ird1	Epb4.1l4a	0.80846	49.94	0.443	rgb(222,132,133)	1.9907	2,2
Hdx	Atp6v0a1	0.80846	49.94	0.435	rgb(222,134,135)	1.9907	None
Hey1	Aldoa	-0.80846	49.94	-4.4E-01	rgb(122,159,234)	1.9907	None
Hif1a	1700001L05Rik	0.80846	49.94	0.437	rgb(222,134,134)	1.9907	2,2
Hif1a	Acp5	0.80846	49.94	0.443	rgb(222,132,133)	1.9907	2,2
Hif1a	Galk1	0.80846	49.94	0.44	rgb(222,133,134)	1.9907	2,2
Hif1a	Snapc1	0.80846	49.94	0.437	rgb(222,134,134)	1.9907	2,2
Hif3a	Enpp3	0.80846	49.94	0.44	rgb(222,133,134)	1.9907	None
Hlx	Egln3	0.80846	49.94	0.437	rgb(222,133,134)	1.9907	None
Hlx	Gpr68	-0.80846	49.94	-4.4E-01	rgb(122,159,234)	1.9907	2,2
Hlx	Ly6e	0.80846	49.94	0.443	rgb(222,132,133)	1.9907	2,2
Hmx2	Abhd2	0.80846	49.94	0.438	rgb(222,133,134)	1.9907	None
Hmx2	Pigr	-0.80846	49.94	-4.4E-01	rgb(123,160,234)	1.9907	2,2
Hoxd4	Fgf2	-0.80846	49.94	-4.4E-01	rgb(122,159,234)	1.9907	2,2
Hoxd4	Plcd4	0.80846	49.94	0.443	rgb(222,132,133)	1.9907	2,2
Irf2	Trim12c	0.80846	49.94	0.441	rgb(222,133,134)	1.9907	None
Irf5	Slc4a8	-0.80846	49.94	-4.4E-01	rgb(121,158,234)	1.9907	None
Irf9	Ifit1	0.80846	49.94	0.436	rgb(222,134,135)	1.9907	None
Isl2	Sult4a1	-0.80846	49.94	-4.4E-01	rgb(122,159,234)	1.9907	2,2
Jun	Osbpl2	0.80846	49.94	0.442	rgb(222,133,133)	1.9907	None
Jund	Dmxl2	0.80846	49.94	0.435	rgb(222,134,135)	1.9907	None
Jund	Vwa5a	0.80846	49.94	0.436	rgb(222,134,135)	1.9907	None
Klf12	Acin1	-0.80846	49.94	-4.4E-01	rgb(122,159,234)	1.9907	None
Klf5	Nckipsd	0.80846	49.94	0.443	rgb(222,132,133)	1.9907	None
Klf7	Ccdc107	0.80846	49.94	0.436	rgb(222,134,135)	1.9907	None
Klf8	Ubtd1	0.80846	49.94	0.442	rgb(222,133,133)	1.9907	None
Klf9	Fam129a	-0.80846	49.94	-4.4E-01	rgb(122,159,234)	1.9907	None
Lef1	Ssh2	0.80846	49.94	0.442	rgb(222,133,133)	1.9907	None
Lin54	Cxcl5	0.80846	49.94	0.442	rgb(222,133,133)	1.9907	2,2
Meis2	E2f7	0.80846	49.94	0.443	rgb(222,132,133)	1.9907	None
Mitf	Socs2	-0.80846	49.94	-4.4E-01	rgb(122,159,234)	1.9907	2,2
Mxi1	Cyb5rl	0.80846	49.94	0.435	rgb(222,134,135)	1.9907	2,2
Myc	Gusb	0.80846	49.94	0.445	rgb(222,132,133)	1.9907	2,2
Nfat5	Mmd	0.80846	49.94	0.441	rgb(222,133,134)	1.9907	None
Nfatc1	Fam65c	-0.80846	49.94	-4.4E-01	rgb(121,158,234)	1.9907	None
Nfatc2	Lrba	0.80846	49.94	0.441	rgb(222,133,134)	1.9907	None
Nfatc4	Mllt3	0.80846	49.94	0.443	rgb(222,132,133)	1.9907	None
Nfkb2	Notch2	0.80846	49.94	0.439	rgb(222,133,134)	1.9907	2,2
Nr3c1	Abcb1b	0.80846	49.94	0.437	rgb(222,133,134)	1.9907	None
Nr3c1	Cmya5	0.80846	49.94	0.436	rgb(222,134,135)	1.9907	None
Nr3c2	Zdhhc15	-0.80846	49.94	-4.4E-01	rgb(121,159,234)	1.9907	2,2
Nr4a1	B4galnt4	-0.80846	49.94	-4.4E-01	rgb(122,159,234)	1.9907	2,2
Nr4a1	Sema4c	0.80846	49.94	0.443	rgb(222,132,133)	1.9907	None
Otx1	Tnf	0.80846	49.94	0.443	rgb(222,132,133)	1.9907	None
Ovol1	Cyr61	-0.80846	49.94	-4.4E-01	rgb(121,159,234)	1.9907	2,2
Pbx2	Fam184b	0.80846	49.94	0.437	rgb(222,133,134)	1.9907	None
Pknox1	Paqr8	0.80846	49.94	0.44	rgb(222,133,134)	1.9907	None
Pou6f1	Marveld1	0.80846	49.94	0.442	rgb(222,133,133)	1.9907	2,2
Prdm16	Fbn2	-0.80846	49.94	-4.4E-01	rgb(122,159,234)	1.9907	2,2
Prox1	Gbp5	0.80846	49.94	0.443	rgb(222,132,133)	1.9907	2,2
Prrx1	2810429I04Rik	0.80846	49.94	0.436	rgb(222,134,135)	1.9907	None
Rbpj	Zfp493	0.80846	49.94	0.445	rgb(222,132,133)	1.9907	None
Rel	Ets1	-0.80846	49.94	-4.4E-01	rgb(121,159,234)	1.9907	None
Rela	Cald1	0.80846	49.94	0.443	rgb(222,132,133)	1.9907	None
Rest	Sytl3	0.80846	49.94	0.438	rgb(222,133,134)	1.9907	2,2
Rfx2	Ccdc57	0.80846	49.94	0.437	rgb(222,134,134)	1.9907	None
Rfx7	Atcay	0.80846	49.94	0.444	rgb(222,132,133)	1.9907	2,2
Rora	Cyth1	0.80846	49.94	0.439	rgb(222,133,134)	1.9907	2,2
Rorc	Gria3	0.80846	49.94	0.443	rgb(222,132,133)	1.9907	None
Rreb1	Cmas	-0.80846	49.94	-4.4E-01	rgb(121,159,234)	1.9907	None
Rreb1	Max	0.80846	49.94	0.443	rgb(222,132,133)	1.9907	None
Rreb1	Mt2	-0.80846	49.94	-4.4E-01	rgb(121,159,234)	1.9907	None
Runx1	Smad3	-0.80846	49.94	-4.4E-01	rgb(122,159,234)	1.9907	None
Scrt1	Ccl20	-0.80846	49.94	-4.4E-01	rgb(121,159,234)	1.9907	2,2
Six1	Capn5	0.80846	49.94	0.444	rgb(222,132,133)	1.9907	None
Six5	Ero1l	-0.80846	49.94	-4.4E-01	rgb(121,159,234)	1.9907	None
Six5	Rnf19b	-0.80846	49.94	-4.4E-01	rgb(122,160,234)	1.9907	2,2
Smad3	Ankrd55	0.80846	49.94	0.445	rgb(222,132,133)	1.9907	2,2
Smad3	Cd101	0.80846	49.94	0.44	rgb(222,133,134)	1.9907	None
Smad3	Ctla2a	0.80846	49.94	0.442	rgb(222,132,133)	1.9907	None
Snai3	March3	0.80846	49.94	0.441	rgb(222,133,134)	1.9907	2,2
Sox4	Rnf125	0.80846	49.94	0.437	rgb(222,134,134)	1.9907	None
Sox4	Utrn	0.80846	49.94	0.435	rgb(222,134,135)	1.9907	None
Sox5	Asf1a	0.80846	49.94	0.444	rgb(222,132,133)	1.9907	None
Sp2	Rpa2	0.80846	49.94	0.442	rgb(222,133,133)	1.9907	None
Sp3	Mfge8	0.80846	49.94	0.439	rgb(222,133,134)	1.9907	None
Sp4	Sulf2	0.80846	49.94	0.439	rgb(222,133,134)	1.9907	2,2
Spib	Trpv2	0.80846	49.94	0.437	rgb(222,133,134)	1.9907	None
Srebf1	4932438H23Rik	0.80846	49.94	0.437	rgb(222,134,134)	1.9907	None
Stat1	Gen1	0.80846	49.94	0.44	rgb(222,133,134)	1.9907	None
Stat1	Gm4841	0.80846	49.94	0.442	rgb(222,132,133)	1.9907	2,2
Stat2	Ifih1	0.80846	49.94	0.443	rgb(222,132,133)	1.9907	None
Stat3	Ccdc63	0.80846	49.94	0.435	rgb(222,134,135)	1.9907	None
Stat3	Cend1	0.80846	49.94	0.44	rgb(222,133,134)	1.9907	2,2
Stat3	Cndp2	0.80846	49.94	0.443	rgb(222,132,133)	1.9907	None
Stat4	Clic5	0.80846	49.94	0.438	rgb(222,133,134)	1.9907	2,2
Stat4	Ddx19b	-0.80846	49.94	-4.4E-01	rgb(120,158,234)	1.9907	None
Tbx21	Cd28	0.80846	49.94	0.44	rgb(222,133,134)	1.9907	None
Tbx21	Ehbp1l1	0.80846	49.94	0.444	rgb(222,132,133)	1.9907	2,2
Tcf12	Slc39a10	0.80846	49.94	0.441	rgb(222,133,134)	1.9907	None
Tcf3	March9	0.80846	49.94	0.437	rgb(222,133,134)	1.9907	None
Tcf4	Ncf1	0.80846	49.94	0.444	rgb(222,132,133)	1.9907	None
Thrb	Slc6a6	-0.80846	49.94	-4.4E-01	rgb(121,158,234)	1.9907	None
Trerf1	Msrb3	0.80846	49.94	0.442	rgb(222,132,133)	1.9907	None
Trp73	Plekha1	-0.80846	49.94	-4.4E-01	rgb(121,159,234)	1.9907	None
Trp73	Zbtb10	-0.80846	49.94	-4.4E-01	rgb(122,159,234)	1.9907	None
Zbtb33	Cybrd1	-0.80846	49.94	-4.4E-01	rgb(121,159,234)	1.9907	2,2
Zbtb4	Sh2b1	0.80846	49.94	0.437	rgb(222,134,134)	1.9907	None
Zbtb7a	Zfp646	0.80846	49.94	0.436	rgb(222,134,135)	1.9907	None
Zbtb7b	Gjc2	-0.80846	49.94	-4.4E-01	rgb(121,159,234)	1.9907	None
Zeb1	Efemp2	0.80846	49.94	0.437	rgb(222,134,134)	1.9907	None
Zeb1	Stat5b	0.80846	49.94	0.442	rgb(222,132,133)	1.9907	None
Zfp105	Kif13b	-0.80846	49.94	-4.4E-01	rgb(121,158,234)	1.9907	2,2
Zfp148	Hdac9	-0.80846	49.94	-4.4E-01	rgb(122,159,234)	1.9907	None
Zfp182	L3mbtl3	-0.80846	49.94	-4.4E-01	rgb(121,159,234)	1.9907	2,2
Zfp300	Lyrm1	0.80846	49.94	0.438	rgb(222,133,134)	1.9907	None
Zfp524	Gypc	0.80846	49.94	0.445	rgb(222,132,133)	1.9907	None
Aebp2	Il12rb1	0.80846	49.94	0.443	rgb(222,132,133)	1.9907	2,2
Aebp2	Ppp1cc	0.80846	49.94	0.437	rgb(222,134,134)	1.9907	2,2
Ankzf1	Smtnl2	0.80846	49.94	0.438	rgb(222,133,134)	1.9907	2,2
Atmin	Dusp5	0.80846	49.94	0.439	rgb(222,133,134)	1.9907	2,2
Cxxc5	Ccrl2	0.80846	49.94	0.437	rgb(222,134,134)	1.9907	2,2
Cxxc5	Rftn2	0.80846	49.94	0.436	rgb(222,134,135)	1.9907	2,2
Dach2	Gnb5	0.80846	49.94	0.441	rgb(222,133,134)	1.9907	2,2
Dpf1	Ltb4r1	0.80846	49.94	0.443	rgb(222,132,133)	1.9907	2,2
Eea1	Znrf1	-0.80846	49.94	-4.4E-01	rgb(120,158,234)	1.9907	2,2
Fbxl19	Wrnip1	0.80846	49.94	0.436	rgb(222,134,135)	1.9907	2,2
Foxp2	Nebl	0.80846	49.94	0.437	rgb(222,133,134)	1.9907	2,2
Foxp2	Prokr2	0.80846	49.94	0.443	rgb(222,132,133)	1.9907	2,2
Foxp2	Zdbf2	0.80846	49.94	0.435	rgb(222,134,135)	1.9907	2,2
Jazf1	Enpp4	-0.80846	49.94	-4.4E-01	rgb(122,159,234)	1.9907	2,2
Jazf1	Pdzrn3	0.80846	49.94	0.437	rgb(222,134,134)	1.9907	2,2
Litaf	Nrn1	0.80846	49.94	0.437	rgb(222,134,134)	1.9907	2,2
Lyl1	Itgb5	0.80846	49.94	0.441	rgb(222,133,134)	1.9907	2,2
Mtf2	Dctn4	-0.80846	49.94	-4.4E-01	rgb(122,159,234)	1.9907	2,2
Ncoa1	Sdc3	0.80846	49.94	0.435	rgb(222,134,135)	1.9907	2,2
Ncoa3	Rhod	-0.80846	49.94	-4.4E-01	rgb(120,158,234)	1.9907	2,2
Ncoa3	Stat5b	0.80846	49.94	0.441	rgb(222,133,134)	1.9907	2,2
Phf1	Znrf1	0.80846	49.94	0.441	rgb(222,133,134)	1.9907	2,2
Phf20	Tex15	0.80846	49.94	0.439	rgb(222,133,134)	1.9907	2,2
Plscr1	Slc1a4	0.80846	49.94	0.443	rgb(222,132,133)	1.9907	2,2
Plscr1	Ubash3a	-0.80846	49.94	-4.4E-01	rgb(121,159,234)	1.9907	2,2
Prdm2	Epb4.1l2	0.80846	49.94	0.444	rgb(222,132,133)	1.9907	2,2
Rbck1	Rps6ka4	0.80846	49.94	0.441	rgb(222,133,134)	1.9907	2,2
Satb1	Kif3a	0.80846	49.94	0.441	rgb(222,133,134)	1.9907	2,2
Satb1	Prickle1	-0.80846	49.94	-4.4E-01	rgb(121,159,234)	1.9907	2,2
Satb1	Rnf135	-0.80846	49.94	-4.4E-01	rgb(122,159,234)	1.9907	2,2
Satb1	Ston2	0.80846	49.94	0.436	rgb(222,134,135)	1.9907	2,2
Scmh1	Xkrx	0.80846	49.94	0.44	rgb(222,133,134)	1.9907	2,2
Sgsm2	Lgals1	-0.80846	49.94	-4.4E-01	rgb(122,159,234)	1.9907	2,2
Tbx6	Chrne	0.80846	49.94	0.44	rgb(222,133,134)	1.9907	2,2
Zbtb46	Penk	0.80846	49.94	0.441	rgb(222,133,134)	1.9907	2,2
Zbtb46	Wnt3	0.80846	49.94	0.444	rgb(222,132,133)	1.9907	2,2
Zeb2	Sntb1	-0.80846	49.94	-4.4E-01	rgb(122,159,234)	1.9907	2,2
Zfp101	Ptp4a3	-0.80846	49.94	-4.4E-01	rgb(121,159,234)	1.9907	2,2
Zfp146	AA467197	-0.80846	49.94	-4.4E-01	rgb(122,159,234)	1.9907	2,2
Zfp169	Rnf169	0.80846	49.94	0.437	rgb(222,134,134)	1.9907	2,2
Zfp35	Apitd1	0.80846	49.94	0.44	rgb(222,133,134)	1.9907	2,2
Zfp367	Arrb2	0.80846	49.94	0.438	rgb(222,133,134)	1.9907	2,2
Zfp385a	Robo3	0.80846	49.94	0.438	rgb(222,133,134)	1.9907	2,2
Zfp398	Qrich1	0.80846	49.94	0.443	rgb(222,132,133)	1.9907	2,2
Zfp398	Sdr39u1	-0.80846	49.94	-4.4E-01	rgb(121,159,234)	1.9907	2,2
Zfp426	Abhd4	0.80846	49.94	0.445	rgb(222,132,133)	1.9907	2,2
Zfp426	Usp44	0.80846	49.94	0.439	rgb(222,133,134)	1.9907	2,2
Zfp511	Rpp14	-0.80846	49.94	-4.4E-01	rgb(121,158,234)	1.9907	2,2
Zfp598	0610012G03Rik	-0.80846	49.94	-4.4E-01	rgb(122,159,234)	1.9907	2,2
Zfp605	Ift81	0.80846	49.94	0.44	rgb(222,133,134)	1.9907	2,2
Zfp629	Ocrl	0.80846	49.94	0.438	rgb(222,133,134)	1.9907	2,2
Zfp629	Ormdl1	-0.80846	49.94	-4.4E-01	rgb(122,159,234)	1.9907	2,2
Zfp629	Tnfrsf10b	-0.80846	49.94	-4.4E-01	rgb(122,159,234)	1.9907	2,2
Zfp750	1700007K13Rik	0.80846	49.94	0.442	rgb(222,133,133)	1.9907	2,2
Zfp768	Mid2	0.80846	49.94	0.443	rgb(222,132,133)	1.9907	2,2
Zfp9	Ermn	0.80846	49.94	0.445	rgb(222,132,133)	1.9907	2,2
Zfp93	6530402F18Rik	0.80846	49.94	0.445	rgb(222,132,133)	1.9907	2,2
Zfp960	Ddr1	-0.80846	49.94	-4.4E-01	rgb(122,159,234)	1.9907	2,2
Zfp960	Masp2	0.80846	49.94	0.443	rgb(222,132,133)	1.9907	2,2
Zkscan17	Cav1	-0.80846	49.94	-4.4E-01	rgb(122,159,234)	1.9907	2,2
Zkscan17	Sh2b1	0.80846	49.94	0.436	rgb(222,134,135)	1.9907	2,2
Ahctf1	1600014C10Rik	-0.80846	49.93	-4.3E-01	rgb(124,160,233)	1.9905	2,2
Ahrr	Iqgap2	0.80846	49.93	0.429	rgb(222,135,136)	1.9905	2,2
Ar	Clk3	0.80846	49.93	0.435	rgb(222,134,135)	1.9905	None
Atf2	Maff	0.80846	49.93	0.426	rgb(222,136,137)	1.9905	None
Atf3	Il9	0.80846	49.93	0.433	rgb(222,134,135)	1.9905	None
Bach1	Trpm6	0.80846	49.93	0.427	rgb(222,135,136)	1.9905	None
Batf	Ptgfrn	0.80846	49.93	0.427	rgb(222,135,136)	1.9905	None
Bcl6	Gramd1b	-0.80846	49.93	-4.3E-01	rgb(123,160,233)	1.9905	None
Bcl6	Ssbp4	0.80846	49.93	0.432	rgb(222,135,135)	1.9905	None
Bhlhe40	Gstt3	-0.80846	49.93	-4.3E-01	rgb(124,161,233)	1.9905	None
Cebpb	Spry2	0.80846	49.93	0.432	rgb(222,135,135)	1.9905	None
Cebpg	Dst	0.80846	49.93	0.431	rgb(222,135,136)	1.9905	None
Cebpg	Sgsm2	-0.80846	49.93	-4.3E-01	rgb(123,160,233)	1.9905	2,2
Clock	Fut7	0.80846	49.93	0.429	rgb(222,135,136)	1.9905	2,2
Creb3l1	Cog6	0.80846	49.93	0.426	rgb(222,136,136)	1.9905	2,2
Crem	Vps37b	0.80846	49.93	0.432	rgb(222,134,135)	1.9905	None
Dbp	Faim3	-0.80846	49.93	-4.3E-01	rgb(124,160,233)	1.9905	2,2
Dmrt1	Hist1h1a	0.80846	49.93	0.433	rgb(222,134,135)	1.9905	None
E2f1	Cxcr4	-0.80846	49.93	-4.3E-01	rgb(123,160,233)	1.9905	None
E2f1	Gmfg	-0.80846	49.93	-4.3E-01	rgb(124,160,233)	1.9905	None
Egr1	Trpm6	0.80846	49.93	0.428	rgb(222,135,136)	1.9905	None
Egr2	Bdh2	0.80846	49.93	0.431	rgb(222,135,136)	1.9905	None
Egr2	Exoc4	-0.80846	49.93	-4.3E-01	rgb(124,161,233)	1.9905	None
Elk3	Slc9a3r1	0.80846	49.93	0.428	rgb(222,135,136)	1.9905	None
Etv1	P4hb	0.80846	49.93	0.435	rgb(222,134,135)	1.9905	None
Etv5	Mtmr7	0.80846	49.93	0.433	rgb(222,134,135)	1.9905	None
Fli1	Vegfb	0.80846	49.93	0.428	rgb(222,135,136)	1.9905	None
Fosb	Adam10	0.80846	49.93	0.431	rgb(222,135,136)	1.9905	None
Fosl2	Ubtd1	0.80846	49.93	0.428	rgb(222,135,136)	1.9905	None
Foxf2	Fzd5	0.80846	49.93	0.435	rgb(222,134,135)	1.9905	2,2
Foxf2	Kctd14	-0.80846	49.93	-4.3E-01	rgb(124,161,233)	1.9905	2,2
Foxj1	Ivd	0.80846	49.93	0.429	rgb(222,135,136)	1.9905	2,2
Foxo1	Cox7a2l	0.80846	49.93	0.427	rgb(222,135,136)	1.9905	None
Foxo3	Exoc4	0.80846	49.93	0.429	rgb(222,135,136)	1.9905	None
Foxo3	Znhit6	-0.80846	49.93	-4.3E-01	rgb(123,160,233)	1.9905	None
Foxp3	2310015A10Rik	0.80846	49.93	0.427	rgb(222,136,136)	1.9905	None
Foxp3	2610035D17Rik	0.80846	49.93	0.428	rgb(222,135,136)	1.9905	None
Gata2	B9d1	-0.80846	49.93	-4.3E-01	rgb(123,160,233)	1.9905	2,2
Gata2	Ifitm1	0.80846	49.93	0.429	rgb(222,135,136)	1.9905	2,2
Gata2	Pdzrn3	0.80846	49.93	0.431	rgb(222,135,135)	1.9905	None
Gata2	Slamf7	0.80846	49.93	0.425	rgb(222,136,137)	1.9905	None
Gata2	Tmem43	0.80846	49.93	0.426	rgb(222,136,136)	1.9905	None
Gata3	Dock9	-0.80846	49.93	-4.3E-01	rgb(124,160,233)	1.9905	2,2
Gata3	Olr1	0.80846	49.93	0.431	rgb(222,135,136)	1.9905	None
Glis1	Adam19	0.80846	49.93	0.434	rgb(222,134,135)	1.9905	None
Hes5	Marveld1	-0.80846	49.93	-4.3E-01	rgb(123,160,233)	1.9905	2,2
Hes5	Tmtc4	0.80846	49.93	0.429	rgb(222,135,136)	1.9905	2,2
Heyl	Adcy4	0.80846	49.93	0.434	rgb(222,134,135)	1.9905	2,2
Hif1a	Dnajc21	0.80846	49.93	0.433	rgb(222,134,135)	1.9905	2,2
Hif1a	Kcnk7	0.80846	49.93	0.435	rgb(222,134,135)	1.9905	2,2
Hif1a	Wdr54	0.80846	49.93	0.428	rgb(222,135,136)	1.9905	2,2
Hif1a	Zfp395	0.80846	49.93	0.429	rgb(222,135,136)	1.9905	None
Hif3a	Mctp2	0.80846	49.93	0.427	rgb(222,135,136)	1.9905	None
Hlf	Galnt3	0.80846	49.93	0.432	rgb(222,134,135)	1.9905	None
Hlx	Tnfrsf1a	0.80846	49.93	0.43	rgb(222,135,136)	1.9905	2,2
Hmg20b	Gngt2	-0.80846	49.93	-4.3E-01	rgb(124,160,233)	1.9905	2,2
Hmx3	Gnptab	-0.80846	49.93	-4.3E-01	rgb(125,161,233)	1.9905	None
Hsf1	Gdpd5	-0.80846	49.93	-4.3E-01	rgb(124,160,233)	1.9905	2,2
Ikzf5	Aacs	-0.80846	49.93	-4.3E-01	rgb(123,160,233)	1.9905	2,2
Irf1	Ifnar1	0.80846	49.93	0.426	rgb(222,136,136)	1.9905	None
Irf2	Ifi203	0.80846	49.93	0.431	rgb(222,135,136)	1.9905	None
Jund	Agr3	0.80846	49.93	0.432	rgb(222,134,135)	1.9905	None
Klf12	Fyn	-0.80846	49.93	-4.3E-01	rgb(123,160,233)	1.9905	None
Klf4	Bcor	-0.80846	49.93	-4.3E-01	rgb(124,160,233)	1.9905	None
Mef2b	Syf2	0.80846	49.93	0.425	rgb(222,136,137)	1.9905	None
Meis2	Mboat7	0.80846	49.93	0.433	rgb(222,134,135)	1.9905	None
Mlxipl	Commd9	0.80846	49.93	0.433	rgb(222,134,135)	1.9905	None
Msc	Trpm6	0.80846	49.93	0.434	rgb(222,134,135)	1.9905	None
Myc	Blvrb	-0.80846	49.93	-4.3E-01	rgb(123,160,233)	1.9905	None
Mycn	Dhx33	0.80846	49.93	0.427	rgb(222,135,136)	1.9905	None
Nfat5	Antxr2	0.80846	49.93	0.431	rgb(222,135,136)	1.9905	None
Nfat5	Grap	0.80846	49.93	0.432	rgb(222,135,135)	1.9905	None
Nfatc2	Sesn1	-0.80846	49.93	-4.3E-01	rgb(123,160,233)	1.9905	2,2
Nhlh1	Arl4c	0.80846	49.93	0.434	rgb(222,134,135)	1.9905	2,2
Nkx3-1	Nqo2	0.80846	49.93	0.43	rgb(222,135,136)	1.9905	None
Npas4	Sema4g	0.80846	49.93	0.426	rgb(222,136,136)	1.9905	2,2
Nr3c1	Tsr2	0.80846	49.93	0.434	rgb(222,134,135)	1.9905	None
Nr3c2	Upp1	0.80846	49.93	0.425	rgb(222,136,137)	1.9905	None
Nr4a2	Cyfip2	-0.80846	49.93	-4.3E-01	rgb(124,161,233)	1.9905	2,2
Nr4a3	Pdcd1	0.80846	49.93	0.428	rgb(222,135,136)	1.9905	None
Ovol1	Ccdc67	0.80846	49.93	0.428	rgb(222,135,136)	1.9905	None
Ppard	Ocrl	-0.80846	49.93	-4.3E-01	rgb(124,160,233)	1.9905	2,2
Prdm1	Trps1	0.80846	49.93	0.435	rgb(222,134,135)	1.9905	None
Rara	Slc35d1	0.80846	49.93	0.431	rgb(222,135,136)	1.9905	2,2
Rel	Podnl1	0.80846	49.93	0.429	rgb(222,135,136)	1.9905	None
Rela	Trim12c	0.80846	49.93	0.43	rgb(222,135,136)	1.9905	None
Relb	Dock10	0.80846	49.93	0.43	rgb(222,135,136)	1.9905	None
Relb	Samd9l	0.80846	49.93	0.426	rgb(222,136,137)	1.9905	None
Rfx2	Pigb	0.80846	49.93	0.433	rgb(222,134,135)	1.9905	None
Rreb1	Trim12a	0.80846	49.93	0.427	rgb(222,136,136)	1.9905	None
Rxra	Enam	0.80846	49.93	0.434	rgb(222,134,135)	1.9905	None
Rxra	Ltbp1	0.80846	49.93	0.429	rgb(222,135,136)	1.9905	None
Rxra	Ttn	0.80846	49.93	0.43	rgb(222,135,136)	1.9905	None
Rxrb	Gpr15	-0.80846	49.93	-4.3E-01	rgb(123,160,233)	1.9905	2,2
Sall3	Lilrb4	-0.80846	49.93	-4.3E-01	rgb(124,160,233)	1.9905	2,2
Six1	Rabgap1l	0.80846	49.93	0.427	rgb(222,135,136)	1.9905	None
Six4	Higd1a	-0.80846	49.93	-4.3E-01	rgb(123,160,233)	1.9905	2,2
Six5	Amz1	0.80846	49.93	0.429	rgb(222,135,136)	1.9905	2,2
Six5	Mxi1	-0.80846	49.93	-4.3E-01	rgb(123,160,233)	1.9905	None
Smad3	Dst	0.80846	49.93	0.426	rgb(222,136,136)	1.9905	None
Smad3	Tgtp2	0.80846	49.93	0.426	rgb(222,136,136)	1.9905	None
Sox21	Larp1b	-0.80846	49.93	-4.3E-01	rgb(125,161,233)	1.9905	None
Sp100	Sav1	0.80846	49.93	0.426	rgb(222,136,136)	1.9905	2,2
Sp2	Adssl1	0.80846	49.93	0.433	rgb(222,134,135)	1.9905	None
Sp2	Rpl14	0.80846	49.93	0.431	rgb(222,135,136)	1.9905	None
Sp3	Il12rb1	0.80846	49.93	0.434	rgb(222,134,135)	1.9905	None
Sp3	Kremen2	0.80846	49.93	0.43	rgb(222,135,136)	1.9905	None
Sp4	Abca5	0.80846	49.93	0.429	rgb(222,135,136)	1.9905	None
Sp4	Ninl	0.80846	49.93	0.434	rgb(222,134,135)	1.9905	None
Srf	Il1a	0.80846	49.93	0.432	rgb(222,134,135)	1.9905	None
Srf	Loxl2	-0.80846	49.93	-4.3E-01	rgb(124,160,233)	1.9905	2,2
Stat1	Frmd4b	0.80846	49.93	0.425	rgb(222,136,137)	1.9905	None
Stat1	Parp9	0.80846	49.93	0.433	rgb(222,134,135)	1.9905	2,2
Stat2	Gbp4	0.80846	49.93	0.43	rgb(222,135,136)	1.9905	None
Stat2	Pydc3	0.80846	49.93	0.43	rgb(222,135,136)	1.9905	2,2
Stat3	A230072C01Rik	0.80846	49.93	0.428	rgb(222,135,136)	1.9905	None
Stat3	Kdm2b	-0.80846	49.93	-4.3E-01	rgb(123,160,233)	1.9905	None
Stat3	Sesn1	-0.80846	49.93	-4.3E-01	rgb(123,160,233)	1.9905	None
Stat4	Enah	0.80846	49.93	0.425	rgb(222,136,137)	1.9905	2,2
Stat4	Mcf2l	0.80846	49.93	0.429	rgb(222,135,136)	1.9905	2,2
Stat5b	Abtb2	0.80846	49.93	0.434	rgb(222,134,135)	1.9905	None
Tcf12	Coro7	0.80846	49.93	0.427	rgb(222,135,136)	1.9905	None
Tcf4	B3gnt3	0.80846	49.93	0.433	rgb(222,134,135)	1.9905	2,2
Tcf7l1	Fam53b	0.80846	49.93	0.43	rgb(222,135,136)	1.9905	None
Trp53	Acad8	0.80846	49.93	0.434	rgb(222,134,135)	1.9905	None
Twist1	Inpp5b	-0.80846	49.93	-4.3E-01	rgb(125,161,233)	1.9905	2,2
Vdr	4930486L24Rik	0.80846	49.93	0.432	rgb(222,135,135)	1.9905	None
Zbtb1	Csf1	-0.80846	49.93	-4.3E-01	rgb(123,160,233)	1.9905	2,2
Zbtb7b	Rhoc	-0.80846	49.93	-4.3E-01	rgb(123,160,234)	1.9905	None
Zfhx3	Phldb2	0.80846	49.93	0.43	rgb(222,135,136)	1.9905	None
Zfp148	Nfatc1	0.80846	49.93	0.425	rgb(222,136,137)	1.9905	None
Zfp182	Zfp473	0.80846	49.93	0.429	rgb(222,135,136)	1.9905	None
Zfp202	Rhoc	0.80846	49.93	0.43	rgb(222,135,136)	1.9905	2,2
Zfp281	Jak3	0.80846	49.93	0.427	rgb(222,135,136)	1.9905	None
Akna	Rps6	-0.80846	49.93	-4.3E-01	rgb(124,161,233)	1.9905	2,2
Atmin	4930486L24Rik	-0.80846	49.93	-4.3E-01	rgb(124,160,233)	1.9905	2,2
Cxxc5	Lypd6b	0.80846	49.93	0.429	rgb(222,135,136)	1.9905	2,2
Dr1	Gpr174	0.80846	49.93	0.428	rgb(222,135,136)	1.9905	2,2
Dzip1	Xkrx	0.80846	49.93	0.431	rgb(222,135,135)	1.9905	2,2
Eea1	Ripk3	-0.80846	49.93	-4.3E-01	rgb(125,161,233)	1.9905	2,2
Fbxl19	1700030K09Rik	0.80846	49.93	0.432	rgb(222,135,135)	1.9905	2,2
Foxp1	Batf3	-0.80846	49.93	-4.3E-01	rgb(124,160,233)	1.9905	2,2
Foxp2	Ntrk3	0.80846	49.93	0.426	rgb(222,136,136)	1.9905	2,2
Foxp2	Rimklb	0.80846	49.93	0.426	rgb(222,136,137)	1.9905	2,2
Foxp2	Tmem86a	0.80846	49.93	0.427	rgb(222,135,136)	1.9905	2,2
Gm14295	Gm3696	0.80846	49.93	0.431	rgb(222,135,136)	1.9905	2,2
Kdm5b	Ctsw	-0.80846	49.93	-4.3E-01	rgb(123,160,233)	1.9905	2,2
Kdm5b	Gpr15	-0.80846	49.93	-4.3E-01	rgb(123,160,233)	1.9905	2,2
Kdm5b	Rasgef1b	-0.80846	49.93	-4.3E-01	rgb(123,160,234)	1.9905	2,2
Klf11	Rell1	0.80846	49.93	0.427	rgb(222,135,136)	1.9905	2,2
Litaf	Inpp1	0.80846	49.93	0.432	rgb(222,135,135)	1.9905	2,2
Mxd1	Rab27a	0.80846	49.93	0.434	rgb(222,134,135)	1.9905	2,2
Mxd3	9530077C05Rik	0.80846	49.93	0.425	rgb(222,136,137)	1.9905	2,2
Nacc2	Fgfr1	0.80846	49.93	0.427	rgb(222,135,136)	1.9905	2,2
Prdm2	Dock4	0.80846	49.93	0.434	rgb(222,134,135)	1.9905	2,2
Prdm8	Cd70	0.80846	49.93	0.432	rgb(222,135,135)	1.9905	2,2
Rag1	Pla2g10	0.80846	49.93	0.433	rgb(222,134,135)	1.9905	2,2
Satb1	Cd226	-0.80846	49.93	-4.3E-01	rgb(123,160,233)	1.9905	2,2
Satb1	Srgn	0.80846	49.93	0.434	rgb(222,134,135)	1.9905	2,2
Scmh1	Apbb1ip	0.80846	49.93	0.43	rgb(222,135,136)	1.9905	2,2
Sgsm2	Cul9	0.80846	49.93	0.43	rgb(222,135,136)	1.9905	2,2
Sgsm2	Nupr1	-0.80846	49.93	-4.3E-01	rgb(124,160,233)	1.9905	2,2
Tigd2	Sirt4	-0.80846	49.93	-4.3E-01	rgb(125,161,233)	1.9905	2,2
Zbtb10	Oasl2	0.80846	49.93	0.43	rgb(222,135,136)	1.9905	2,2
Zeb2	Zscan21	-0.80846	49.93	-4.3E-01	rgb(123,160,234)	1.9905	2,2
Zfp109	Metrnl	-0.80846	49.93	-4.3E-01	rgb(123,160,233)	1.9905	2,2
Zfp26	Rbm15	0.80846	49.93	0.434	rgb(222,134,135)	1.9905	2,2
Zfp277	Vamp4	0.80846	49.93	0.425	rgb(222,136,137)	1.9905	2,2
Zfp280b	Txk	-0.80846	49.93	-4.3E-01	rgb(124,160,233)	1.9905	2,2
Zfp365	Tnfrsf10b	0.80846	49.93	0.426	rgb(222,136,136)	1.9905	2,2
Zfp397	Chst12	-0.80846	49.93	-4.3E-01	rgb(125,161,233)	1.9905	2,2
Zfp420	Ptger3	-0.80846	49.93	-4.3E-01	rgb(123,160,233)	1.9905	2,2
Zfp429	Mcoln2	-0.80846	49.93	-4.3E-01	rgb(124,160,233)	1.9905	2,2
Zfp473	Cd96	-0.80846	49.93	-4.3E-01	rgb(125,161,233)	1.9905	2,2
Zfp473	Unc13a	0.80846	49.93	0.432	rgb(222,135,135)	1.9905	2,2
Zfp608	Pik3r6	-0.80846	49.93	-4.3E-01	rgb(124,160,233)	1.9905	2,2
Zfp608	Serpinb1a	0.80846	49.93	0.432	rgb(222,134,135)	1.9905	2,2
Zfp668	Rpusd2	0.80846	49.93	0.43	rgb(222,135,136)	1.9905	2,2
Zfp760	Arntl2	0.80846	49.93	0.429	rgb(222,135,136)	1.9905	2,2
Zfp87	Wrnip1	-0.80846	49.93	-4.3E-01	rgb(124,160,233)	1.9905	2,2
Zfp9	Lum	0.80846	49.93	0.432	rgb(222,134,135)	1.9905	2,2
Zfp956	Ppcdc	0.80846	49.93	0.435	rgb(222,134,135)	1.9905	2,2
Zfp960	F2rl1	-0.80846	49.93	-4.3E-01	rgb(123,160,233)	1.9905	2,2
Zfp960	Spats2	-0.80846	49.93	-4.3E-01	rgb(124,161,233)	1.9905	2,2
Zfp960	Unc5cl	-0.80846	49.93	-4.3E-01	rgb(124,160,233)	1.9905	2,2
Zhx2	Serpinf1	-0.80846	49.93	-4.3E-01	rgb(123,160,234)	1.9905	2,2
Zhx3	Pycr1	-0.80846	49.93	-4.3E-01	rgb(124,161,233)	1.9905	2,2
Zscan29	Lrfn1	-0.80846	49.93	-4.3E-01	rgb(125,161,233)	1.9905	2,2
Arid2	1700001L05Rik	0.80846	49.92	0.424	rgb(222,136,137)	1.9903	2,2
Arid3a	Trp53i13	-0.80846	49.92	-4.2E-01	rgb(126,162,233)	1.9903	None
Atf2	Il2ra	-0.80846	49.92	-4.2E-01	rgb(126,162,233)	1.9903	None
Atf3	Asb16	0.80846	49.92	0.424	rgb(222,136,137)	1.9903	None
Atf5	Lrrc59	0.80846	49.92	0.421	rgb(222,137,138)	1.9903	2,2
Atf5	Rbms2	0.80846	49.92	0.421	rgb(222,137,137)	1.9903	None
Bach1	Ell2	0.80846	49.92	0.416	rgb(222,138,138)	1.9903	None
Bach1	Pard3	0.80846	49.92	0.421	rgb(222,137,137)	1.9903	None
Bcl11b	5430427O19Rik	0.80846	49.92	0.417	rgb(222,137,138)	1.9903	None
Bcl6	Cox17	-0.80846	49.92	-4.2E-01	rgb(127,162,233)	1.9903	None
Bcl6	Entpd1	0.80846	49.92	0.419	rgb(222,137,138)	1.9903	None
Bcl6	Tigit	-0.80846	49.92	-4.2E-01	rgb(125,161,233)	1.9903	None
Bcl6b	Psmd8	0.80846	49.92	0.415	rgb(222,138,138)	1.9903	None
Cic	Timp1	0.80846	49.92	0.418	rgb(222,137,138)	1.9903	2,2
Clock	Ccr7	-0.80846	49.92	-4.2E-01	rgb(126,161,233)	1.9903	2,2
Creb5	Fermt1	-0.80846	49.92	-4.2E-01	rgb(126,161,233)	1.9903	2,2
Crem	Zfp239	-0.80846	49.92	-4.2E-01	rgb(126,162,233)	1.9903	2,2
Ebf1	B3gnt2	0.80846	49.92	0.422	rgb(222,136,137)	1.9903	None
Egr2	Zfp318	0.80846	49.92	0.425	rgb(222,136,137)	1.9903	None
Elk3	Cdh17	0.80846	49.92	0.422	rgb(222,136,137)	1.9903	None
Elk4	Kdm6b	0.80846	49.92	0.417	rgb(222,137,138)	1.9903	None
Etv6	Txndc17	0.80846	49.92	0.42	rgb(222,137,138)	1.9903	None
Fli1	Serpinb1a	0.80846	49.92	0.42	rgb(222,137,138)	1.9903	2,2
Fos	Fbxo44	0.80846	49.92	0.425	rgb(222,136,137)	1.9903	None
Fosl1	Bcl2l15	0.80846	49.92	0.422	rgb(222,136,137)	1.9903	None
Fosl1	Ccnd3	0.80846	49.92	0.425	rgb(222,136,137)	1.9903	None
Foxc1	Npm2	0.80846	49.92	0.417	rgb(222,137,138)	1.9903	None
Foxf2	Abcc3	-0.80846	49.92	-4.2E-01	rgb(127,162,233)	1.9903	2,2
Foxf2	Arhgef6	0.80846	49.92	0.418	rgb(222,137,138)	1.9903	None
Foxf2	Rtn4	0.80846	49.92	0.418	rgb(222,137,138)	1.9903	None
Foxh1	Gm4759	0.80846	49.92	0.42	rgb(222,137,138)	1.9903	2,2
Foxo3	Capn2	0.80846	49.92	0.422	rgb(222,136,137)	1.9903	2,2
Foxo3	Fbxl22	0.80846	49.92	0.418	rgb(222,137,138)	1.9903	None
Foxo3	Klhl6	0.80846	49.92	0.424	rgb(222,136,137)	1.9903	None
Foxo3	Sertad3	0.80846	49.92	0.418	rgb(222,137,138)	1.9903	None
Foxp3	Ctss	0.80846	49.92	0.423	rgb(222,136,137)	1.9903	None
Foxp3	Glcci1	0.80846	49.92	0.417	rgb(222,137,138)	1.9903	None
Gabpa	Smyd5	0.80846	49.92	0.422	rgb(222,136,137)	1.9903	None
Gata3	4930412O13Rik	0.80846	49.92	0.422	rgb(222,136,137)	1.9903	2,2
Gata3	F730043M19Rik	-0.80846	49.92	-4.2E-01	rgb(126,161,233)	1.9903	2,2
Gata3	Ppard	-0.80846	49.92	-4.2E-01	rgb(126,162,233)	1.9903	2,2
Gli1	Fam81a	0.80846	49.92	0.417	rgb(222,137,138)	1.9903	2,2
Gli1	Ypel2	0.80846	49.92	0.418	rgb(222,137,138)	1.9903	2,2
Glis1	Sav1	0.80846	49.92	0.424	rgb(222,136,137)	1.9903	2,2
Glis3	Gstm1	0.80846	49.92	0.418	rgb(222,137,138)	1.9903	2,2
Glis3	Pdlim4	0.80846	49.92	0.425	rgb(222,136,137)	1.9903	2,2
Glis3	Slc43a2	0.80846	49.92	0.423	rgb(222,136,137)	1.9903	2,2
Hbp1	Gpr174	0.80846	49.92	0.418	rgb(222,137,138)	1.9903	2,2
Hif1a	Gck	0.80846	49.92	0.423	rgb(222,136,137)	1.9903	2,2
Hif1a	Sertad1	0.80846	49.92	0.425	rgb(222,136,137)	1.9903	2,2
Hif1a	Vldlr	0.80846	49.92	0.424	rgb(222,136,137)	1.9903	2,2
Hlf	Ahrr	-0.80846	49.92	-4.2E-01	rgb(125,161,233)	1.9903	2,2
Hlf	Tes	0.80846	49.92	0.419	rgb(222,137,138)	1.9903	None
Hmga2	Gatsl2	-0.80846	49.92	-4.2E-01	rgb(126,162,233)	1.9903	2,2
Ikzf2	2900060B14Rik	0.80846	49.92	0.416	rgb(222,138,138)	1.9903	None
Ikzf2	Gmfg	0.80846	49.92	0.416	rgb(222,138,138)	1.9903	None
Ikzf2	Smpd4	-0.80846	49.92	-4.2E-01	rgb(126,162,233)	1.9903	None
Ikzf5	Kcna3	0.80846	49.92	0.418	rgb(222,137,138)	1.9903	2,2
Irf7	Cep76	0.80846	49.92	0.42	rgb(222,137,138)	1.9903	2,2
Irf9	Ctss	0.80846	49.92	0.421	rgb(222,137,137)	1.9903	2,2
Irf9	Gpr146	0.80846	49.92	0.422	rgb(222,136,137)	1.9903	2,2
Kdm2b	Cd2	0.80846	49.92	0.422	rgb(222,136,137)	1.9903	2,2
Klf12	Rwdd2a	0.80846	49.92	0.421	rgb(222,137,137)	1.9903	None
Klf2	Apbb1ip	0.80846	49.92	0.42	rgb(222,137,138)	1.9903	None
Klf3	Npas2	0.80846	49.92	0.416	rgb(222,138,138)	1.9903	None
Klf4	Dhrs1	0.80846	49.92	0.416	rgb(222,137,138)	1.9903	None
Klf4	Rbms2	0.80846	49.92	0.421	rgb(222,137,137)	1.9903	None
Klf5	Mafg	0.80846	49.92	0.423	rgb(222,136,137)	1.9903	None
Klf7	Ddit3	0.80846	49.92	0.425	rgb(222,136,137)	1.9903	None
Klf7	Litaf	0.80846	49.92	0.421	rgb(222,137,137)	1.9903	None
Klf7	Lrrc27	0.80846	49.92	0.425	rgb(222,136,137)	1.9903	None
Klf8	Stoml1	0.80846	49.92	0.421	rgb(222,137,137)	1.9903	None
Lcor	Rab35	-0.80846	49.92	-4.2E-01	rgb(125,161,233)	1.9903	None
Lhx5	Smad6	0.80846	49.92	0.418	rgb(222,137,138)	1.9903	2,2
Lhx6	Slc39a8	0.80846	49.92	0.416	rgb(222,138,138)	1.9903	2,2
Maf	Rab4b	0.80846	49.92	0.421	rgb(222,137,137)	1.9903	None
Maf	Thnsl1	0.80846	49.92	0.418	rgb(222,137,138)	1.9903	None
Maff	Gm12942	0.80846	49.92	0.424	rgb(222,136,137)	1.9903	2,2
Mga	Anxa4	0.80846	49.92	0.42	rgb(222,137,138)	1.9903	2,2
Mga	Cacna1s	0.80846	49.92	0.419	rgb(222,137,138)	1.9903	2,2
Mlxipl	Cdkl3	-0.80846	49.92	-4.2E-01	rgb(126,161,233)	1.9903	None
Mybl1	Jazf1	0.80846	49.92	0.416	rgb(222,138,138)	1.9903	2,2
Myc	Agpat9	-0.80846	49.92	-4.2E-01	rgb(127,162,233)	1.9903	None
Nfat5	Fbxo4	0.80846	49.92	0.422	rgb(222,136,137)	1.9903	2,2
Nfat5	Lrrfip1	-0.80846	49.92	-4.2E-01	rgb(126,161,233)	1.9903	None
Nfat5	Mapk14	0.80846	49.92	0.42	rgb(222,137,138)	1.9903	None
Nfatc1	Anxa11	-0.80846	49.92	-4.2E-01	rgb(126,162,233)	1.9903	None
Nfatc2	Gfod1	0.80846	49.92	0.422	rgb(222,136,137)	1.9903	None
Nfatc2	Lrrn3	-0.80846	49.92	-4.2E-01	rgb(126,162,233)	1.9903	2,2
Nfatc2	S1pr2	0.80846	49.92	0.419	rgb(222,137,138)	1.9903	None
Nfic	Ccdc63	0.80846	49.92	0.424	rgb(222,136,137)	1.9903	None
Nr1d1	Hlcs	-0.80846	49.92	-4.2E-01	rgb(127,162,233)	1.9903	None
Nr1d1	Il17f	0.80846	49.92	0.424	rgb(222,136,137)	1.9903	None
Nr1i3	Tnk2	0.80846	49.92	0.419	rgb(222,137,138)	1.9903	None
Nr3c2	Il1r1	0.80846	49.92	0.424	rgb(222,136,137)	1.9903	2,2
Nr4a1	Bsn	0.80846	49.92	0.421	rgb(222,137,137)	1.9903	2,2
Nr4a1	Ubiad1	0.80846	49.92	0.415	rgb(222,138,138)	1.9903	None
Nr4a2	Dock1	-0.80846	49.92	-4.2E-01	rgb(126,162,233)	1.9903	None
Nr4a2	Ms4a4b	0.80846	49.92	0.424	rgb(222,136,137)	1.9903	2,2
Otx1	Rnd3	0.80846	49.92	0.418	rgb(222,137,138)	1.9903	2,2
Pou2f2	Ccl5	0.80846	49.92	0.422	rgb(222,136,137)	1.9903	2,2
Prdm1	Tgtp2	0.80846	49.92	0.418	rgb(222,137,138)	1.9903	None
Rarg	Ahr	0.80846	49.92	0.421	rgb(222,137,137)	1.9903	2,2
Rarg	Creb3l2	0.80846	49.92	0.424	rgb(222,136,137)	1.9903	None
Rarg	Fyn	-0.80846	49.92	-4.2E-01	rgb(127,162,233)	1.9903	None
Rel	Slc16a6	0.80846	49.92	0.419	rgb(222,137,138)	1.9903	2,2
Rela	Synj1	0.80846	49.92	0.416	rgb(222,138,138)	1.9903	None
Relb	Gpr183	0.80846	49.92	0.424	rgb(222,136,137)	1.9903	2,2
Relb	Ugt1a6a	0.80846	49.92	0.423	rgb(222,136,137)	1.9903	None
Rest	Angptl6	0.80846	49.92	0.423	rgb(222,136,137)	1.9903	None
Rfx7	Wdr1	0.80846	49.92	0.415	rgb(222,138,139)	1.9903	2,2
Rora	Vax2	0.80846	49.92	0.42	rgb(222,137,138)	1.9903	2,2
Rreb1	Amigo3	0.80846	49.92	0.421	rgb(222,137,137)	1.9903	None
Rreb1	Dpf1	-0.80846	49.92	-4.2E-01	rgb(126,162,233)	1.9903	None
Rreb1	Dtx3l	0.80846	49.92	0.42	rgb(222,137,138)	1.9903	None
Rxrb	Tmem38b	0.80846	49.92	0.421	rgb(222,137,137)	1.9903	2,2
Sall4	Ninj1	0.80846	49.92	0.415	rgb(222,138,139)	1.9903	None
Six1	Nedd4	0.80846	49.92	0.42	rgb(222,137,138)	1.9903	2,2
Six5	Nedd4	-0.80846	49.92	-4.2E-01	rgb(125,161,233)	1.9903	2,2
Six5	Tspan2	0.80846	49.92	0.419	rgb(222,137,138)	1.9903	None
Smad3	Tnip2	0.80846	49.92	0.422	rgb(222,136,137)	1.9903	None
Snai2	Zfp536	0.80846	49.92	0.42	rgb(222,137,138)	1.9903	2,2
Sox15	Dapl1	0.80846	49.92	0.423	rgb(222,136,137)	1.9903	None
Sox4	Pstpip2	0.80846	49.92	0.417	rgb(222,137,138)	1.9903	None
Sox5	Rassf3	0.80846	49.92	0.423	rgb(222,136,137)	1.9903	2,2
Sox6	Abca5	0.80846	49.92	0.425	rgb(222,136,137)	1.9903	None
Sp3	Dach2	0.80846	49.92	0.419	rgb(222,137,138)	1.9903	None
Sp3	Fbxo4	0.80846	49.92	0.418	rgb(222,137,138)	1.9903	None
Srebf1	Gla	0.80846	49.92	0.421	rgb(222,137,137)	1.9903	None
Srebf1	Grn	0.80846	49.92	0.418	rgb(222,137,138)	1.9903	2,2
Srf	S100a13	0.80846	49.92	0.424	rgb(222,136,137)	1.9903	None
Stat1	Dtx3l	0.80846	49.92	0.416	rgb(222,137,138)	1.9903	None
Stat1	Pde1a	0.80846	49.92	0.416	rgb(222,137,138)	1.9903	None
Stat1	Tbx21	0.80846	49.92	0.42	rgb(222,137,138)	1.9903	2,2
Stat2	Tgtp2	0.80846	49.92	0.422	rgb(222,136,137)	1.9903	None
Stat3	Clic1	0.80846	49.92	0.423	rgb(222,136,137)	1.9903	None
Stat4	Ecm1	0.80846	49.92	0.421	rgb(222,137,137)	1.9903	2,2
Stat5b	Arhgef10	0.80846	49.92	0.421	rgb(222,137,137)	1.9903	None
Stat5b	Tnfsf8	0.80846	49.92	0.419	rgb(222,137,138)	1.9903	None
Tbx21	Alpk2	0.80846	49.92	0.418	rgb(222,137,138)	1.9903	None
Tcf12	Rabgap1l	0.80846	49.92	0.423	rgb(222,136,137)	1.9903	None
Tcf3	Socs3	0.80846	49.92	0.417	rgb(222,137,138)	1.9903	None
Tef	Adamts17	-0.80846	49.92	-4.2E-01	rgb(126,162,233)	1.9903	2,2
Tef	Asns	0.80846	49.92	0.422	rgb(222,136,137)	1.9903	2,2
Thap1	H2-Ab1	-0.80846	49.92	-4.2E-01	rgb(127,162,233)	1.9903	2,2
Trp53	Tcf7l1	-0.80846	49.92	-4.2E-01	rgb(127,162,233)	1.9903	None
Twist1	Adamts17	0.80846	49.92	0.419	rgb(222,137,138)	1.9903	None
Usf2	Amdhd2	0.80846	49.92	0.415	rgb(222,138,139)	1.9903	None
Vax2	Ccdc50	0.80846	49.92	0.42	rgb(222,137,138)	1.9903	None
Zeb1	Yy2	-0.80846	49.92	-4.2E-01	rgb(125,161,233)	1.9903	2,2
Zfhx2	Rasgrp4	0.80846	49.92	0.425	rgb(222,136,137)	1.9903	None
Zfp652	Gucy1a3	0.80846	49.92	0.415	rgb(222,138,139)	1.9903	None
[truncated: 49,357 more rows]
