# Supplementary material for: Leveraging chromatin accessibility for transcriptional regulatory network inference in T Helper 17 Cells
Source: Genome Res. 2019 Mar;29(3):449–63. doi: 10.1101/gr.238253.118 (PMC6396413; doi:10.1101/gr.238253.118)
Supplement: Supplemental Material [file supp_gr.238253.118_Supplemental_Th17_TRN_Networks.zip › Th17_TRN_Networks-master/TRN_Notebooks/Networks/ATAC_Th17_bias50_TFmRNA_sp.tsv]

TF	Target	SignedQuantile	NonzeroSubsamples(Stability)	pCorr	stroke	stroke-width	stroke-dasharray
Tbx21	Tbkbp1	0.80559	50.41	0.914	rgb(227, 42, 44)	2	2,2
Irf7	Rtp4	0.80559	50.39	0.889	rgb(227, 47, 49)	1.9996	2,2
Irf7	Rsad2	0.80559	50.37	0.865	rgb(227, 52, 53)	1.9992	None
Irf1	Nlrc5	0.80559	50.36	0.857	rgb(226, 53, 55)	1.999	None
Sp2	Brd3	0.80559	50.35	0.847	rgb(226, 55, 57)	1.9988	None
Irf1	Tbx21	0.80559	50.33	0.825	rgb(226, 59, 61)	1.9984	2,2
Mxi1	Cxcr4	0.80559	50.32	0.821	rgb(226, 60, 62)	1.9982	None
Srebf2	Dhcr24	0.80559	50.32	0.822	rgb(226, 60, 62)	1.9982	2,2
Crem	Vps37b	0.80559	50.31	0.809	rgb(226, 62, 64)	1.998	None
Irf7	Xaf1	0.80559	50.31	0.814	rgb(226, 61, 63)	1.998	None
Irf9	Irf7	0.80559	50.31	0.813	rgb(226, 62, 63)	1.998	2,2
Ahctf1	Zcchc2	0.80559	50.3	0.8	rgb(226, 64, 66)	1.9978	None
Rorc	Lingo4	0.80559	50.3	0.8	rgb(226, 64, 66)	1.9978	2,2
Srebf1	Fads2	0.80559	50.3	0.798	rgb(226, 65, 66)	1.9978	2,2
Srf	Adarb1	0.80559	50.3	0.799	rgb(226, 64, 66)	1.9978	None
Hsf1	Smyd5	0.80559	50.28	0.779	rgb(226, 68, 70)	1.9974	None
Nr4a1	Nr4a3	0.80559	50.28	0.783	rgb(226, 67, 69)	1.9974	2,2
Epas1	Gata3	0.80559	50.26	0.758	rgb(225, 72, 74)	1.997	2,2
Irf1	Erap1	0.80559	50.26	0.757	rgb(225, 72, 74)	1.997	None
Zfp536	Lpin3	0.80559	50.26	0.761	rgb(225, 72, 73)	1.997	2,2
Irf7	Cmpk2	0.80559	50.25	0.752	rgb(225, 73, 75)	1.9968	2,2
Nfkb2	Psd	0.80559	50.25	0.749	rgb(225, 74, 76)	1.9968	None
Egr1	Egr2	0.80559	50.24	0.74	rgb(225, 76, 77)	1.9966	None
Elf1	Pde7a	0.80559	50.24	0.741	rgb(225, 76, 77)	1.9966	None
Irf7	I830012O16Rik	0.80559	50.24	0.74	rgb(225, 76, 77)	1.9966	2,2
Srebf1	Sqle	0.80559	50.24	0.742	rgb(225, 75, 77)	1.9966	None
Zfp219	Stat4	0.80559	50.24	0.743	rgb(225, 75, 77)	1.9966	None
Zfp385a	Eng	0.80559	50.24	0.744	rgb(225, 75, 76)	1.9966	2,2
Hsf1	Sf3b3	0.80559	50.23	0.729	rgb(225, 78, 79)	1.9964	None
Rara	Ifih1	-0.80559	50.23	-7.3E-01	rgb( 58,121,245)	1.9964	None
Mxd3	Cdc25b	0.80559	50.23	0.728	rgb(225, 78, 79)	1.9964	2,2
Cebpg	Pck2	0.80559	50.22	0.724	rgb(225, 79, 80)	1.9962	2,2
Hif1a	Hook2	0.80559	50.22	0.721	rgb(225, 79, 81)	1.9962	None
Hsf1	Mtrf1	-0.80559	50.22	-7.2E-01	rgb( 61,122,244)	1.9962	None
Irf1	Gbp6	0.80559	50.22	0.723	rgb(225, 79, 80)	1.9962	2,2
Nfatc1	Foxp4	0.80559	50.22	0.723	rgb(225, 79, 80)	1.9962	None
Zfp277	Fam120c	-0.80559	50.22	-7.2E-01	rgb( 61,122,244)	1.9962	2,2
Ahrr	Cyp1b1	0.80559	50.21	0.707	rgb(225, 82, 83)	1.996	2,2
Cebpg	Psph	0.80559	50.21	0.705	rgb(225, 82, 84)	1.996	2,2
Elf1	Slain1	0.80559	50.21	0.705	rgb(225, 82, 84)	1.996	None
Foxs1	Mylk2	0.80559	50.21	0.707	rgb(225, 82, 83)	1.996	2,2
Irf1	Gbp2	0.80559	50.21	0.707	rgb(225, 82, 83)	1.996	None
Irf1	Gbp5	0.80559	50.21	0.714	rgb(225, 81, 82)	1.996	None
Irf1	Gm4841	0.80559	50.21	0.713	rgb(225, 81, 82)	1.996	2,2
Irf7	2010002M12Rik	0.80559	50.21	0.708	rgb(225, 82, 83)	1.996	2,2
Irf7	Ifit3	0.80559	50.21	0.708	rgb(225, 82, 83)	1.996	2,2
Irf7	Mx1	0.80559	50.21	0.705	rgb(225, 82, 84)	1.996	2,2
Junb	Hook2	0.80559	50.21	0.707	rgb(225, 82, 83)	1.996	None
Rorc	Ccdc63	0.80559	50.21	0.709	rgb(225, 82, 83)	1.996	None
Sp110	Cdkn2d	0.80559	50.21	0.714	rgb(225, 81, 82)	1.996	2,2
Sp2	Slc39a9	0.80559	50.21	0.707	rgb(225, 82, 83)	1.996	None
Sp2	Zfp592	0.80559	50.21	0.71	rgb(225, 81, 83)	1.996	None
Zbtb17	Dnmt3a	0.80559	50.21	0.713	rgb(225, 81, 82)	1.996	2,2
Cux1	Epb4.1l2	0.80559	50.2	0.699	rgb(225, 83, 85)	1.9957	2,2
E2f4	Lrrc59	0.80559	50.2	0.7	rgb(225, 83, 85)	1.9957	None
Ets1	Tex2	0.80559	50.2	0.699	rgb(225, 83, 85)	1.9957	None
Foxs1	Vax2	0.80559	50.2	0.695	rgb(225, 84, 86)	1.9957	2,2
Irf2	Wipf1	0.80559	50.2	0.704	rgb(225, 83, 84)	1.9957	None
Irf4	Abcd3	-0.80559	50.2	-7.0E-01	rgb( 66,125,244)	1.9957	None
Yy2	Pwwp2a	0.80559	50.2	0.695	rgb(225, 84, 86)	1.9957	None
Zfp202	Fam89a	0.80559	50.2	0.695	rgb(225, 84, 86)	1.9957	None
Mxd3	Smtn	0.80559	50.2	0.702	rgb(225, 83, 84)	1.9957	2,2
Rlf	3110057O12Rik	0.80559	50.2	0.7	rgb(225, 83, 85)	1.9957	2,2
E2f1	Wee1	0.80559	50.19	0.694	rgb(225, 85, 86)	1.9955	None
Elk3	Capg	0.80559	50.19	0.685	rgb(225, 86, 88)	1.9955	2,2
Epas1	Gsn	0.80559	50.19	0.694	rgb(225, 84, 86)	1.9955	2,2
Irf1	Igtp	0.80559	50.19	0.691	rgb(225, 85, 86)	1.9955	2,2
Irf7	Oasl2	0.80559	50.19	0.692	rgb(225, 85, 86)	1.9955	2,2
Sp110	Bcl2a1b	0.80559	50.19	0.688	rgb(225, 86, 87)	1.9955	2,2
C030039L03Rik	Muc2	0.80559	50.19	0.692	rgb(225, 85, 86)	1.9955	2,2
Zfp385a	Zmat3	0.80559	50.19	0.693	rgb(225, 85, 86)	1.9955	2,2
E2f4	Tnfrsf18	-0.80559	50.18	-6.8E-01	rgb( 69,127,243)	1.9953	None
Egr2	Runx1	0.80559	50.18	0.679	rgb(224, 87, 89)	1.9953	None
Gfi1	Rgmb	-0.80559	50.18	-6.8E-01	rgb( 70,127,243)	1.9953	2,2
Irf1	Fam26f	0.80559	50.18	0.677	rgb(224, 88, 89)	1.9953	None
Irf5	St14	0.80559	50.18	0.676	rgb(224, 88, 89)	1.9953	2,2
Klf10	Rara	0.80559	50.18	0.68	rgb(224, 87, 88)	1.9953	None
Runx2	Galnt3	0.80559	50.18	0.68	rgb(224, 87, 88)	1.9953	None
Sp110	Max	0.80559	50.18	0.684	rgb(225, 86, 88)	1.9953	2,2
Sp2	Drosha	0.80559	50.18	0.684	rgb(225, 86, 88)	1.9953	None
Sp2	E2f7	0.80559	50.18	0.683	rgb(225, 87, 88)	1.9953	None
Srebf2	Kdm2b	0.80559	50.18	0.679	rgb(224, 87, 89)	1.9953	None
Tcf3	Sh2d3c	0.80559	50.18	0.675	rgb(224, 88, 89)	1.9953	None
Zfp367	Exo1	0.80559	50.18	0.681	rgb(224, 87, 88)	1.9953	2,2
Zfp429	Apold1	-0.80559	50.18	-6.8E-01	rgb( 70,128,243)	1.9953	2,2
Zfp629	Ttbk2	0.80559	50.18	0.675	rgb(224, 88, 89)	1.9953	2,2
Zmat1	Fam120c	0.80559	50.18	0.68	rgb(224, 87, 89)	1.9953	2,2
Bhlhe40	Ndrg2	0.80559	50.17	0.674	rgb(224, 88, 90)	1.9951	None
Elf1	Arhgef6	0.80559	50.17	0.672	rgb(224, 89, 90)	1.9951	None
Ets2	Sept9	-0.80559	50.17	-6.7E-01	rgb( 71,128,243)	1.9951	None
Hsf1	Rwdd2a	-0.80559	50.17	-6.7E-01	rgb( 71,128,242)	1.9951	None
Irf4	Crtam	-0.80559	50.17	-6.7E-01	rgb( 72,129,242)	1.9951	2,2
Irf5	Gna15	0.80559	50.17	0.673	rgb(224, 88, 90)	1.9951	2,2
Prrx1	Cav1	0.80559	50.17	0.672	rgb(224, 89, 90)	1.9951	2,2
Rxra	Fgf2	0.80559	50.17	0.673	rgb(224, 89, 90)	1.9951	None
Rxra	Slain1	0.80559	50.17	0.666	rgb(224, 90, 91)	1.9951	None
Sp2	Hist3h2bb-ps	-0.80559	50.17	-6.7E-01	rgb( 71,128,243)	1.9951	None
Sp2	Zcchc2	0.80559	50.17	0.673	rgb(224, 88, 90)	1.9951	None
Srf	Notch1	0.80559	50.17	0.666	rgb(224, 90, 91)	1.9951	None
Tal2	Nfkbie	0.80559	50.17	0.668	rgb(224, 89, 91)	1.9951	None
Vax2	Avpi1	0.80559	50.17	0.672	rgb(224, 89, 90)	1.9951	None
Zfp467	Wnt10a	0.80559	50.17	0.671	rgb(224, 89, 90)	1.9951	None
Sgsm2	Tert	0.80559	50.17	0.67	rgb(224, 89, 90)	1.9951	2,2
Tigd2	Utf1	-0.80559	50.17	-6.7E-01	rgb( 72,129,242)	1.9951	2,2
Zfp787	Zfp668	0.80559	50.17	0.672	rgb(224, 89, 90)	1.9951	2,2
E2f1	Exo1	0.80559	50.16	0.662	rgb(224, 90, 92)	1.9949	None
Ets1	Pdcd1lg2	-0.80559	50.16	-6.6E-01	rgb( 74,130,242)	1.9949	None
Hbp1	Rpusd2	-0.80559	50.16	-6.6E-01	rgb( 74,130,242)	1.9949	None
Irf5	Unc93b1	0.80559	50.16	0.662	rgb(224, 91, 92)	1.9949	2,2
Jdp2	Pck2	0.80559	50.16	0.664	rgb(224, 90, 91)	1.9949	2,2
Jun	Stat5b	0.80559	50.16	0.663	rgb(224, 90, 92)	1.9949	None
Mxi1	Ypel5	0.80559	50.16	0.665	rgb(224, 90, 91)	1.9949	None
Sp2	Crtc1	0.80559	50.16	0.665	rgb(224, 90, 91)	1.9949	None
Srf	Ccdc107	-0.80559	50.16	-6.6E-01	rgb( 74,130,242)	1.9949	None
Vax2	Il17re	0.80559	50.16	0.661	rgb(224, 91, 92)	1.9949	2,2
Ankzf1	Arid3a	0.80559	50.16	0.656	rgb(224, 92, 93)	1.9949	2,2
Setdb2	Rara	-0.80559	50.16	-6.6E-01	rgb( 73,129,242)	1.9949	2,2
Zfp277	Tmem35	0.80559	50.16	0.658	rgb(224, 91, 93)	1.9949	2,2
Irf7	Gbp9	0.80559	50.15	0.653	rgb(224, 92, 94)	1.9947	2,2
Irf7	Isg20	0.80559	50.15	0.647	rgb(224, 93, 95)	1.9947	None
Jun	Kdelc2	-0.80559	50.15	-6.5E-01	rgb( 75,131,242)	1.9947	2,2
Rela	Ppic	-0.80559	50.15	-6.5E-01	rgb( 75,131,242)	1.9947	None
Sox5	Tbc1d30	-0.80559	50.15	-6.5E-01	rgb( 76,131,242)	1.9947	None
Sp110	Ly6c1	0.80559	50.15	0.647	rgb(224, 93, 95)	1.9947	2,2
Sp3	4931406P16Rik	0.80559	50.15	0.649	rgb(224, 93, 94)	1.9947	None
Sp4	Dctn4	0.80559	50.15	0.651	rgb(224, 93, 94)	1.9947	None
Tcf12	H2-Ab1	-0.80559	50.15	-6.5E-01	rgb( 76,131,242)	1.9947	None
Yy2	Smek1	0.80559	50.15	0.653	rgb(224, 92, 94)	1.9947	None
Zbtb7a	Bcl11b	0.80559	50.15	0.652	rgb(224, 92, 94)	1.9947	None
Zfp202	Dusp12	0.80559	50.15	0.648	rgb(224, 93, 95)	1.9947	2,2
Zfx	Cisd3	-0.80559	50.15	-6.5E-01	rgb( 75,131,242)	1.9947	2,2
C030039L03Rik	Prkab2	0.80559	50.15	0.647	rgb(224, 93, 95)	1.9947	2,2
Mxd4	Ypel3	0.80559	50.15	0.652	rgb(224, 92, 94)	1.9947	2,2
Plscr1	Clic4	0.80559	50.15	0.648	rgb(224, 93, 95)	1.9947	2,2
Zfp367	Rpa2	0.80559	50.15	0.646	rgb(224, 94, 95)	1.9947	2,2
Zscan29	Smarca2	0.80559	50.15	0.654	rgb(224, 92, 93)	1.9947	2,2
Arid5a	Sbno2	0.80559	50.14	0.643	rgb(224, 94, 95)	1.9945	2,2
Bhlhe40	Tg	0.80559	50.14	0.643	rgb(224, 94, 95)	1.9945	None
Creb3l2	Gatsl2	0.80559	50.14	0.637	rgb(224, 95, 97)	1.9945	2,2
Elk3	Tmem19	0.80559	50.14	0.636	rgb(224, 96, 97)	1.9945	None
Epas1	Mllt3	0.80559	50.14	0.64	rgb(224, 95, 96)	1.9945	None
Foxf2	Myo3b	0.80559	50.14	0.636	rgb(224, 95, 97)	1.9945	None
Ikzf2	Cd160	0.80559	50.14	0.636	rgb(224, 96, 97)	1.9945	2,2
Irf4	Spry2	-0.80559	50.14	-6.4E-01	rgb( 77,132,242)	1.9945	None
Klf2	Gpr146	0.80559	50.14	0.637	rgb(224, 95, 97)	1.9945	None
Myc	Lactb	-0.80559	50.14	-6.4E-01	rgb( 78,132,241)	1.9945	None
Plagl1	Cd180	0.80559	50.14	0.642	rgb(224, 94, 96)	1.9945	2,2
Rbpj	Nfil3	0.80559	50.14	0.64	rgb(224, 95, 96)	1.9945	2,2
Sp3	Uqcrq	-0.80559	50.14	-6.4E-01	rgb( 78,133,241)	1.9945	None
Sp4	Cnnm3	-0.80559	50.14	-6.4E-01	rgb( 78,132,241)	1.9945	None
Sp4	Ptpn2	0.80559	50.14	0.641	rgb(224, 95, 96)	1.9945	None
Srf	Wdr1	0.80559	50.14	0.638	rgb(224, 95, 96)	1.9945	None
Tbx21	Notch1	0.80559	50.14	0.639	rgb(224, 95, 96)	1.9945	2,2
Tead1	Nupr1	0.80559	50.14	0.643	rgb(224, 94, 96)	1.9945	2,2
Vax2	Dab2	0.80559	50.14	0.638	rgb(224, 95, 96)	1.9945	2,2
Xbp1	Bpnt1	-0.80559	50.14	-6.4E-01	rgb( 78,132,241)	1.9945	None
Adnp	Dcxr	-0.80559	50.14	-6.4E-01	rgb( 79,133,241)	1.9945	2,2
Zfp536	Tekt2	0.80559	50.14	0.643	rgb(224, 94, 95)	1.9945	2,2
Zfp629	Dnmt3b	0.80559	50.14	0.639	rgb(224, 95, 96)	1.9945	2,2
Ahrr	Gpr15	0.80559	50.13	0.631	rgb(224, 96, 98)	1.9943	2,2
Arid3a	Ahnak	0.80559	50.13	0.63	rgb(224, 97, 98)	1.9943	None
Atf3	Batf3	0.80559	50.13	0.633	rgb(224, 96, 97)	1.9943	2,2
Cebpg	Slc7a3	0.80559	50.13	0.634	rgb(224, 96, 97)	1.9943	2,2
Etv4	Dusp9	0.80559	50.13	0.626	rgb(224, 97, 99)	1.9943	2,2
Hic1	Itga4	0.80559	50.13	0.63	rgb(224, 97, 98)	1.9943	None
Hlx	Tmem163	0.80559	50.13	0.628	rgb(224, 97, 98)	1.9943	2,2
Irf1	Gbp7	0.80559	50.13	0.631	rgb(224, 97, 98)	1.9943	None
Irf2	Gimap7	0.80559	50.13	0.631	rgb(224, 96, 98)	1.9943	None
Irf4	Slfn2	0.80559	50.13	0.63	rgb(224, 97, 98)	1.9943	None
Irf7	Pydc4	0.80559	50.13	0.628	rgb(224, 97, 98)	1.9943	2,2
Maf	Cdh23	0.80559	50.13	0.628	rgb(224, 97, 98)	1.9943	None
Maf	Emp1	0.80559	50.13	0.628	rgb(224, 97, 98)	1.9943	None
Myc	Tmem43	-0.80559	50.13	-6.3E-01	rgb( 79,133,241)	1.9943	None
Osr2	Serpinb1b	0.80559	50.13	0.627	rgb(224, 97, 99)	1.9943	2,2
Rbpj	Nckap1	0.80559	50.13	0.627	rgb(224, 97, 98)	1.9943	2,2
Rfx1	Psme1	-0.80559	50.13	-6.3E-01	rgb( 80,133,241)	1.9943	None
Smad4	Itpr3	0.80559	50.13	0.627	rgb(224, 97, 98)	1.9943	None
Sp4	Syde1	0.80559	50.13	0.631	rgb(224, 96, 98)	1.9943	None
Tcf12	L3mbtl3	0.80559	50.13	0.634	rgb(224, 96, 97)	1.9943	None
Xbp1	Rpl36al	-0.80559	50.13	-6.3E-01	rgb( 81,134,241)	1.9943	None
Zfp35	Mmachc	0.80559	50.13	0.632	rgb(224, 96, 98)	1.9943	2,2
Zfp385a	Zfp365	0.80559	50.13	0.633	rgb(224, 96, 97)	1.9943	2,2
Zfp420	Scarf2	-0.80559	50.13	-6.3E-01	rgb( 80,134,241)	1.9943	2,2
Zfp473	Fkrp	-0.80559	50.13	-6.3E-01	rgb( 79,133,241)	1.9943	2,2
Zfp59	Zfp346	0.80559	50.13	0.629	rgb(224, 97, 98)	1.9943	2,2
Zfp787	Ocrl	-0.80559	50.13	-6.3E-01	rgb( 80,134,241)	1.9943	2,2
Elf1	Stk4	0.80559	50.12	0.619	rgb(224, 99,100)	1.9941	None
Foxp3	Nt5e	0.80559	50.12	0.62	rgb(224, 99,100)	1.9941	None
Hsf1	Ifi27l2a	-0.80559	50.12	-6.2E-01	rgb( 82,135,241)	1.9941	None
Ikzf3	Pkp4	-0.80559	50.12	-6.2E-01	rgb( 83,135,241)	1.9941	None
Irf1	Tgtp2	0.80559	50.12	0.623	rgb(224, 98, 99)	1.9941	None
Irf7	BC094916	0.80559	50.12	0.615	rgb(224,100,101)	1.9941	None
Irf7	Ccrl2	0.80559	50.12	0.617	rgb(224, 99,100)	1.9941	2,2
Irf7	Gbp6	0.80559	50.12	0.622	rgb(224, 98, 99)	1.9941	2,2
Mxi1	Ppp1r13l	0.80559	50.12	0.621	rgb(224, 98,100)	1.9941	None
Nfkb1	Emb	-0.80559	50.12	-6.2E-01	rgb( 83,136,240)	1.9941	None
Nfkb2	Ets1	-0.80559	50.12	-6.2E-01	rgb( 83,135,240)	1.9941	None
Nr4a1	Nfkbie	0.80559	50.12	0.617	rgb(224, 99,100)	1.9941	2,2
Tcf12	Mycbp2	0.80559	50.12	0.621	rgb(224, 98,100)	1.9941	2,2
Thap1	Dffb	0.80559	50.12	0.618	rgb(224, 99,100)	1.9941	None
Xbp1	9930014A18Rik	-0.80559	50.12	-6.2E-01	rgb( 83,135,241)	1.9941	None
Zfp263	Arhgef6	-0.80559	50.12	-6.2E-01	rgb( 81,135,241)	1.9941	None
Klf6	Crtc1	-0.80559	50.12	-6.2E-01	rgb( 82,135,241)	1.9941	2,2
Ski	Slc43a2	0.80559	50.12	0.622	rgb(224, 98, 99)	1.9941	2,2
Skil	Slco4a1	-0.80559	50.12	-6.2E-01	rgb( 82,135,241)	1.9941	2,2
Zfp329	A230072C01Rik	0.80559	50.12	0.617	rgb(224, 99,100)	1.9941	2,2
Zfp35	Zscan21	0.80559	50.12	0.623	rgb(224, 98, 99)	1.9941	2,2
Zfp513	Vdac1	-0.80559	50.12	-6.2E-01	rgb( 82,135,241)	1.9941	2,2
Atf5	Minpp1	-0.80559	50.11	-6.1E-01	rgb( 84,136,240)	1.9939	2,2
Cebpg	Chac1	0.80559	50.11	0.606	rgb(224,101,102)	1.9939	2,2
Cic	Trappc10	0.80559	50.11	0.613	rgb(224,100,101)	1.9939	None
Ets1	Slc9a3r1	0.80559	50.11	0.61	rgb(224,100,102)	1.9939	None
Ets2	Ifit2	0.80559	50.11	0.607	rgb(224,101,102)	1.9939	2,2
Etv6	Cnga1	-0.80559	50.11	-6.1E-01	rgb( 85,137,240)	1.9939	None
Irf4	Nox1	-0.80559	50.11	-6.1E-01	rgb( 86,137,240)	1.9939	2,2
Irf4	Srgap3	-0.80559	50.11	-6.1E-01	rgb( 84,136,240)	1.9939	2,2
Irf8	Tbx21	0.80559	50.11	0.612	rgb(224,100,101)	1.9939	2,2
Jun	Osm	0.80559	50.11	0.612	rgb(224,100,101)	1.9939	2,2
Kdm2b	Mxd1	-0.80559	50.11	-6.1E-01	rgb( 85,137,240)	1.9939	2,2
Myb	B4galnt1	0.80559	50.11	0.612	rgb(224,100,101)	1.9939	2,2
Nfil3	Glipr2	0.80559	50.11	0.608	rgb(224,101,102)	1.9939	2,2
Nfkb1	Fbxo11	0.80559	50.11	0.613	rgb(224,100,101)	1.9939	None
Nfkb1	Mbp	0.80559	50.11	0.611	rgb(224,100,102)	1.9939	None
Nr4a1	Marcksl1	0.80559	50.11	0.615	rgb(224,100,101)	1.9939	2,2
Nr4a2	Fosl2	0.80559	50.11	0.61	rgb(224,100,102)	1.9939	2,2
Patz1	Dusp6	0.80559	50.11	0.611	rgb(224,100,101)	1.9939	None
Pou6f1	Ccr5	0.80559	50.11	0.612	rgb(224,100,101)	1.9939	2,2
Rela	Ifit2	-0.80559	50.11	-6.1E-01	rgb( 84,136,240)	1.9939	None
Rxra	Emilin1	0.80559	50.11	0.607	rgb(224,101,102)	1.9939	None
Rxra	Fas	-0.80559	50.11	-6.1E-01	rgb( 84,136,240)	1.9939	None
Scrt1	Cyp2s1	0.80559	50.11	0.609	rgb(224,101,102)	1.9939	2,2
Smad3	Bcl3	0.80559	50.11	0.605	rgb(224,101,103)	1.9939	None
Sp2	Dcakd	0.80559	50.11	0.607	rgb(224,101,102)	1.9939	None
Sp2	Hist2h4	-0.80559	50.11	-6.1E-01	rgb( 85,136,240)	1.9939	None
Sp4	Chd7	0.80559	50.11	0.612	rgb(224,100,101)	1.9939	None
Sp4	Ermn	0.80559	50.11	0.615	rgb(224,100,101)	1.9939	2,2
Sp4	Neto2	-0.80559	50.11	-6.1E-01	rgb( 84,136,240)	1.9939	None
Tcf12	Pafah1b3	-0.80559	50.11	-6.1E-01	rgb( 85,137,240)	1.9939	2,2
Ankzf1	Pdia2	0.80559	50.11	0.606	rgb(224,101,102)	1.9939	2,2
C030039L03Rik	Per2	0.80559	50.11	0.608	rgb(224,101,102)	1.9939	2,2
Trps1	Sirpa	-0.80559	50.11	-6.1E-01	rgb( 84,136,240)	1.9939	2,2
Zfp329	Gripap1	0.80559	50.11	0.611	rgb(224,100,102)	1.9939	2,2
Ahctf1	Gm12942	-0.80559	50.1	-6.0E-01	rgb( 86,137,240)	1.9937	2,2
Arid5a	Rel	-0.80559	50.1	-6.0E-01	rgb( 87,138,240)	1.9937	None
Atf3	Hdc	0.80559	50.1	0.604	rgb(224,102,103)	1.9937	2,2
Batf	Slamf9	-0.80559	50.1	-6.0E-01	rgb( 87,138,240)	1.9937	2,2
Creb3l2	Cyfip2	0.80559	50.1	0.603	rgb(224,102,103)	1.9937	2,2
E2f4	Txndc17	-0.80559	50.1	-6.0E-01	rgb( 88,138,240)	1.9937	None
Ets1	Dmxl2	-0.80559	50.1	-6.0E-01	rgb( 87,138,240)	1.9937	2,2
Fos	Rpn1	-0.80559	50.1	-6.0E-01	rgb( 86,137,240)	1.9937	None
Fosl2	Tbc1d30	0.80559	50.1	0.603	rgb(224,102,103)	1.9937	None
Foxp1	Dgat1	-0.80559	50.1	-6.0E-01	rgb( 87,138,240)	1.9937	2,2
Hic1	Sesn3	0.80559	50.1	0.603	rgb(224,102,103)	1.9937	None
Hsf1	Rpusd2	0.80559	50.1	0.598	rgb(224,103,104)	1.9937	None
Irf5	Gfi1	-0.80559	50.1	-6.0E-01	rgb( 86,137,240)	1.9937	None
Klf2	Kcna3	-0.80559	50.1	-6.0E-01	rgb( 88,138,240)	1.9937	None
Mxi1	Clybl	0.80559	50.1	0.596	rgb(224,103,104)	1.9937	2,2
Mybl1	4632434I11Rik	0.80559	50.1	0.6	rgb(224,102,104)	1.9937	2,2
Nr4a3	Dpy19l3	-0.80559	50.1	-6.0E-01	rgb( 88,138,240)	1.9937	None
Rest	Rbm15	0.80559	50.1	0.597	rgb(224,103,104)	1.9937	None
Rreb1	Tacc2	0.80559	50.1	0.6	rgb(224,102,104)	1.9937	None
Six5	Skil	-0.80559	50.1	-6.0E-01	rgb( 87,138,240)	1.9937	None
Sp4	Nrf1	-0.80559	50.1	-6.0E-01	rgb( 87,138,240)	1.9937	None
Vax2	Nebl	0.80559	50.1	0.598	rgb(224,103,104)	1.9937	2,2
Xbp1	A430005L14Rik	-0.80559	50.1	-6.0E-01	rgb( 86,137,240)	1.9937	None
Zfp467	Sspo	0.80559	50.1	0.601	rgb(224,102,103)	1.9937	2,2
Cbx2	Ccdc126	-0.80559	50.1	-6.0E-01	rgb( 86,137,240)	1.9937	2,2
Whsc1	Rfwd3	0.80559	50.1	0.604	rgb(224,102,103)	1.9937	2,2
Zfp169	Inpp4a	0.80559	50.1	0.597	rgb(224,103,104)	1.9937	2,2
Zfp367	Cenpm	0.80559	50.1	0.603	rgb(224,102,103)	1.9937	2,2
Zfp385a	Phlda3	0.80559	50.1	0.601	rgb(224,102,103)	1.9937	2,2
Zfp407	Mpdu1	-0.80559	50.1	-6.0E-01	rgb( 88,138,240)	1.9937	2,2
Zfp429	Zfp874a	0.80559	50.1	0.596	rgb(224,103,104)	1.9937	2,2
Arid3b	Ccdc107	-0.80559	50.09	-5.9E-01	rgb( 88,139,240)	1.9935	None
Atf3	Gfi1	0.80559	50.09	0.585	rgb(223,105,106)	1.9935	None
Creb3l2	Syn1	0.80559	50.09	0.593	rgb(224,104,105)	1.9935	2,2
Ddit3	1110057K04Rik	-0.80559	50.09	-5.9E-01	rgb( 88,139,240)	1.9935	2,2
Egr1	Ccr7	-0.80559	50.09	-5.9E-01	rgb( 90,140,239)	1.9935	None
Elf1	Bcl2l1	-0.80559	50.09	-5.9E-01	rgb( 89,139,239)	1.9935	None
Elf1	Cmah	0.80559	50.09	0.592	rgb(224,104,105)	1.9935	None
Elk3	Dusp14	0.80559	50.09	0.586	rgb(223,105,106)	1.9935	2,2
Erg	C920009B18Rik	-0.80559	50.09	-5.9E-01	rgb( 90,140,239)	1.9935	None
Ets1	Coro7	0.80559	50.09	0.594	rgb(224,104,105)	1.9935	None
Etv6	Dach2	0.80559	50.09	0.589	rgb(223,105,106)	1.9935	None
Foxo1	Apbb1ip	0.80559	50.09	0.587	rgb(223,105,106)	1.9935	None
Irf1	Rasa4	0.80559	50.09	0.591	rgb(223,104,105)	1.9935	2,2
Irf4	Dlk1	-0.80559	50.09	-5.9E-01	rgb( 89,139,239)	1.9935	2,2
Irf5	Calhm2	0.80559	50.09	0.588	rgb(223,105,106)	1.9935	2,2
Irf7	Oas1b	0.80559	50.09	0.588	rgb(223,105,106)	1.9935	None
Irf8	Jak3	0.80559	50.09	0.591	rgb(224,104,105)	1.9935	2,2
Klf4	Gbp2	0.80559	50.09	0.586	rgb(223,105,106)	1.9935	None
Mef2d	Crebbp	0.80559	50.09	0.591	rgb(224,104,105)	1.9935	None
Mxi1	Utp20	-0.80559	50.09	-5.9E-01	rgb( 89,139,239)	1.9935	None
Mybl1	Gen1	0.80559	50.09	0.591	rgb(224,104,105)	1.9935	2,2
Mybl1	Gtse1	0.80559	50.09	0.589	rgb(223,104,106)	1.9935	2,2
Patz1	Btbd11	0.80559	50.09	0.587	rgb(223,105,106)	1.9935	2,2
Ppard	Coro7	0.80559	50.09	0.588	rgb(223,105,106)	1.9935	None
Prrx1	Fat1	0.80559	50.09	0.591	rgb(224,104,105)	1.9935	2,2
Rbpj	4833439L19Rik	0.80559	50.09	0.588	rgb(223,105,106)	1.9935	2,2
Six5	Nckipsd	0.80559	50.09	0.588	rgb(223,105,106)	1.9935	2,2
Smad3	Tmem19	-0.80559	50.09	-5.9E-01	rgb( 89,139,239)	1.9935	None
Tcf12	Mndal	0.80559	50.09	0.59	rgb(223,104,106)	1.9935	None
Vax2	Cysltr1	0.80559	50.09	0.589	rgb(223,105,106)	1.9935	2,2
Yy2	Acin1	0.80559	50.09	0.595	rgb(224,103,105)	1.9935	None
Zfp263	Pter	-0.80559	50.09	-5.9E-01	rgb( 90,140,239)	1.9935	None
C030039L03Rik	Kcnc3	0.80559	50.09	0.587	rgb(223,105,106)	1.9935	2,2
Gm14420	Gm2011	0.80559	50.09	0.593	rgb(224,104,105)	1.9935	2,2
L3mbtl3	Piga	-0.80559	50.09	-5.9E-01	rgb( 89,139,239)	1.9935	2,2
Thap3	Dpm3	0.80559	50.09	0.59	rgb(223,104,105)	1.9935	2,2
Zbed6	Cnot1	0.80559	50.09	0.587	rgb(223,105,106)	1.9935	2,2
Zfp184	Maoa	0.80559	50.09	0.592	rgb(224,104,105)	1.9935	2,2
Zfp429	Megf8	-0.80559	50.09	-5.9E-01	rgb( 88,139,240)	1.9935	2,2
Zfp808	Tyms	0.80559	50.09	0.587	rgb(223,105,106)	1.9935	2,2
Zkscan17	Cs	0.80559	50.09	0.589	rgb(223,105,106)	1.9935	2,2
Atf3	Nfil3	0.80559	50.08	0.577	rgb(223,107,108)	1.9933	None
Batf	Tmem19	-0.80559	50.08	-5.8E-01	rgb( 90,140,239)	1.9933	None
E2f1	Dtl	0.80559	50.08	0.581	rgb(223,106,107)	1.9933	None
Ebf1	Myo10	0.80559	50.08	0.578	rgb(223,107,108)	1.9933	None
Epas1	Adamtsl3	0.80559	50.08	0.577	rgb(223,107,108)	1.9933	2,2
Epas1	Myo6	0.80559	50.08	0.584	rgb(223,105,107)	1.9933	2,2
Ets1	Pdcd1	-0.80559	50.08	-5.8E-01	rgb( 92,141,239)	1.9933	None
Etv4	Pdgfrb	0.80559	50.08	0.578	rgb(223,107,108)	1.9933	2,2
Foxo1	Sdc3	0.80559	50.08	0.579	rgb(223,106,108)	1.9933	2,2
Foxo1	Stap1	-0.80559	50.08	-5.8E-01	rgb( 91,140,239)	1.9933	None
Foxp1	Xpnpep1	-0.80559	50.08	-5.8E-01	rgb( 91,141,239)	1.9933	None
Ikzf2	Trib1	0.80559	50.08	0.578	rgb(223,107,108)	1.9933	2,2
Irf4	Abcb9	-0.80559	50.08	-5.8E-01	rgb( 91,140,239)	1.9933	2,2
Irf4	Nrgn	-0.80559	50.08	-5.8E-01	rgb( 90,140,239)	1.9933	None
Irf4	Peli2	0.80559	50.08	0.585	rgb(223,105,106)	1.9933	None
Irf4	Pgrmc1	-0.80559	50.08	-5.8E-01	rgb( 91,140,239)	1.9933	None
Irf4	Vsig2	-0.80559	50.08	-5.8E-01	rgb( 91,140,239)	1.9933	None
Irf5	Pla1a	0.80559	50.08	0.58	rgb(223,106,107)	1.9933	None
Klf3	Asap1	0.80559	50.08	0.579	rgb(223,106,108)	1.9933	None
Mxi1	Aen	-0.80559	50.08	-5.8E-01	rgb( 90,140,239)	1.9933	None
Nr4a2	Arhgap26	-0.80559	50.08	-5.8E-01	rgb( 90,140,239)	1.9933	None
Pknox1	Got1	-0.80559	50.08	-5.8E-01	rgb( 91,140,239)	1.9933	2,2
Runx2	Gzmb	0.80559	50.08	0.579	rgb(223,106,108)	1.9933	None
Rxra	Bcam	0.80559	50.08	0.584	rgb(223,105,107)	1.9933	None
Sp2	Arhgap33	0.80559	50.08	0.576	rgb(223,107,108)	1.9933	None
Sp2	Fbxo18	-0.80559	50.08	-5.8E-01	rgb( 92,141,239)	1.9933	None
Sp2	Gm12942	-0.80559	50.08	-5.8E-01	rgb( 92,141,239)	1.9933	None
Sp3	Lgals1	-0.80559	50.08	-5.8E-01	rgb( 91,140,239)	1.9933	None
Sp3	Papolg	0.80559	50.08	0.577	rgb(223,107,108)	1.9933	None
Sp4	Fbxw2	0.80559	50.08	0.581	rgb(223,106,107)	1.9933	2,2
Sp4	H2afx	-0.80559	50.08	-5.8E-01	rgb( 90,140,239)	1.9933	None
Sp4	Srsf12	0.80559	50.08	0.581	rgb(223,106,107)	1.9933	2,2
Xbp1	Gemin6	-0.80559	50.08	-5.8E-01	rgb( 92,141,239)	1.9933	2,2
Xbp1	Gpatch4	-0.80559	50.08	-5.8E-01	rgb( 90,140,239)	1.9933	2,2
Zbtb7a	Sec14l1	0.80559	50.08	0.582	rgb(223,106,107)	1.9933	None
Zfp148	Adam10	0.80559	50.08	0.584	rgb(223,105,107)	1.9933	None
C030039L03Rik	Gapdhs	0.80559	50.08	0.58	rgb(223,106,107)	1.9933	2,2
Cebpz	Dhx33	0.80559	50.08	0.582	rgb(223,106,107)	1.9933	2,2
Dpf1	Porcn	0.80559	50.08	0.581	rgb(223,106,107)	1.9933	2,2
Phf1	Galk1	-0.80559	50.08	-5.8E-01	rgb( 92,141,239)	1.9933	2,2
Zbtb17	Cln5	-0.80559	50.08	-5.8E-01	rgb( 91,140,239)	1.9933	2,2
Zfp329	Neat1	0.80559	50.08	0.581	rgb(223,106,107)	1.9933	2,2
Zfp516	B4galnt4	0.80559	50.08	0.577	rgb(223,107,108)	1.9933	2,2
Zfp750	Robo3	0.80559	50.08	0.576	rgb(223,107,108)	1.9933	2,2
Zfp960	Ifi204	0.80559	50.08	0.585	rgb(223,105,106)	1.9933	2,2
Zhx2	Flt3l	-0.80559	50.08	-5.8E-01	rgb( 92,141,239)	1.9933	2,2
Ahr	Ccno	0.80559	50.07	0.575	rgb(223,107,108)	1.9931	None
Bcl6	Hk1	-0.80559	50.07	-5.7E-01	rgb( 93,141,239)	1.9931	None
Bhlhe40	Tnip3	0.80559	50.07	0.574	rgb(223,107,108)	1.9931	2,2
Cebpg	Atp6v0a1	-0.80559	50.07	-5.7E-01	rgb( 93,142,239)	1.9931	2,2
E2f4	Lrp8	0.80559	50.07	0.573	rgb(223,108,109)	1.9931	None
Ebf1	Bend3	-0.80559	50.07	-5.7E-01	rgb( 93,141,239)	1.9931	None
Elf1	Rnf125	0.80559	50.07	0.566	rgb(223,109,110)	1.9931	None
Elk4	Tacc1	0.80559	50.07	0.575	rgb(223,107,108)	1.9931	2,2
Ets1	Aste1	-0.80559	50.07	-5.7E-01	rgb( 94,142,239)	1.9931	None
Etv4	Slc6a9	0.80559	50.07	0.573	rgb(223,108,109)	1.9931	2,2
Fos	Plxnc1	0.80559	50.07	0.574	rgb(223,107,108)	1.9931	None
Fosl2	Chd7	0.80559	50.07	0.566	rgb(223,109,110)	1.9931	None
Foxo1	Mtss1	0.80559	50.07	0.566	rgb(223,109,110)	1.9931	None
Foxp1	5430421N21Rik	-0.80559	50.07	-5.7E-01	rgb( 94,142,239)	1.9931	2,2
Gata3	Ipmk	-0.80559	50.07	-5.7E-01	rgb( 94,142,239)	1.9931	None
Hbp1	Dpf1	-0.80559	50.07	-5.7E-01	rgb( 93,142,239)	1.9931	None
Hbp1	Ifnar1	0.80559	50.07	0.565	rgb(223,109,110)	1.9931	None
Hsf1	Mgst3	-0.80559	50.07	-5.7E-01	rgb( 94,142,238)	1.9931	None
Ikzf2	Cd96	0.80559	50.07	0.567	rgb(223,109,110)	1.9931	2,2
Irf4	Atp8b4	-0.80559	50.07	-5.7E-01	rgb( 94,142,239)	1.9931	None
Irf4	Col18a1	0.80559	50.07	0.57	rgb(223,108,109)	1.9931	None
Irf5	Dcxr	0.80559	50.07	0.574	rgb(223,107,108)	1.9931	2,2
Irf8	Il2rb	0.80559	50.07	0.566	rgb(223,109,110)	1.9931	None
Jun	Src	0.80559	50.07	0.566	rgb(223,109,110)	1.9931	None
Jund	Socs1	0.80559	50.07	0.566	rgb(223,109,110)	1.9931	None
Kdm2b	Slco4a1	0.80559	50.07	0.575	rgb(223,107,108)	1.9931	2,2
Lyl1	Lix1l	0.80559	50.07	0.571	rgb(223,108,109)	1.9931	None
Maf	Tex261	0.80559	50.07	0.571	rgb(223,108,109)	1.9931	None
Nfatc1	Synpo	0.80559	50.07	0.569	rgb(223,108,109)	1.9931	None
Nfatc4	Gpr153	0.80559	50.07	0.566	rgb(223,109,110)	1.9931	2,2
Nr3c1	Tnfsf9	-0.80559	50.07	-5.7E-01	rgb( 94,142,239)	1.9931	None
Nr4a2	Gpr65	0.80559	50.07	0.57	rgb(223,108,109)	1.9931	None
Patz1	Mboat7	0.80559	50.07	0.57	rgb(223,108,109)	1.9931	2,2
Plagl1	Slc7a1	0.80559	50.07	0.57	rgb(223,108,109)	1.9931	2,2
Rxra	Smek1	0.80559	50.07	0.57	rgb(223,108,109)	1.9931	None
Smad3	Ifi27l2a	-0.80559	50.07	-5.7E-01	rgb( 94,142,239)	1.9931	None
Sp3	Cnnm4	0.80559	50.07	0.573	rgb(223,108,109)	1.9931	None
Sp4	Rcl1	-0.80559	50.07	-5.7E-01	rgb( 94,142,239)	1.9931	None
Sp4	Zeb1	0.80559	50.07	0.567	rgb(223,109,110)	1.9931	None
Srebf1	Hmgcr	0.80559	50.07	0.567	rgb(223,109,110)	1.9931	None
Srebf1	Wdr81	0.80559	50.07	0.569	rgb(223,108,109)	1.9931	None
Stat1	Slain1	0.80559	50.07	0.569	rgb(223,108,109)	1.9931	None
Tead1	Fut7	0.80559	50.07	0.575	rgb(223,107,108)	1.9931	2,2
Twist1	Adap1	-0.80559	50.07	-5.7E-01	rgb( 94,142,238)	1.9931	None
Vax2	Adcy4	0.80559	50.07	0.571	rgb(223,108,109)	1.9931	2,2
Zfhx3	Ermp1	0.80559	50.07	0.574	rgb(223,107,109)	1.9931	2,2
Zfp467	Galm	0.80559	50.07	0.571	rgb(223,108,109)	1.9931	2,2
C030039L03Rik	Nphp3	0.80559	50.07	0.569	rgb(223,108,109)	1.9931	2,2
Klf6	Chst3	-0.80559	50.07	-5.7E-01	rgb( 94,142,239)	1.9931	2,2
Sgsm2	Tg	0.80559	50.07	0.572	rgb(223,108,109)	1.9931	2,2
Sgsm2	Unc93b1	0.80559	50.07	0.574	rgb(223,107,108)	1.9931	2,2
Trps1	Edn3	-0.80559	50.07	-5.7E-01	rgb( 93,141,239)	1.9931	2,2
Zeb2	Exoc2	0.80559	50.07	0.575	rgb(223,107,108)	1.9931	2,2
Zfp606	Ripk1	-0.80559	50.07	-5.7E-01	rgb( 92,141,239)	1.9931	2,2
Zfp870	1700030K09Rik	0.80559	50.07	0.568	rgb(223,108,110)	1.9931	2,2
Ahctf1	Polr3gl	-0.80559	50.06	-5.6E-01	rgb( 95,143,238)	1.9929	2,2
Batf	Tex14	-0.80559	50.06	-5.6E-01	rgb( 95,143,238)	1.9929	None
Batf3	Il18	0.80559	50.06	0.564	rgb(223,109,110)	1.9929	None
Bbx	Exoc4	0.80559	50.06	0.557	rgb(223,111,112)	1.9929	None
Bcl6	3110057O12Rik	-0.80559	50.06	-5.6E-01	rgb( 95,143,238)	1.9929	2,2
Cebpg	Trib3	0.80559	50.06	0.56	rgb(223,110,111)	1.9929	2,2
Creb3l2	Egr3	-0.80559	50.06	-5.6E-01	rgb( 95,143,238)	1.9929	2,2
Deaf1	Acin1	0.80559	50.06	0.563	rgb(223,109,111)	1.9929	None
Egr3	Surf4	-0.80559	50.06	-5.6E-01	rgb( 95,143,238)	1.9929	None
Elf1	Kdm2b	0.80559	50.06	0.562	rgb(223,110,111)	1.9929	None
Epas1	Satb1	0.80559	50.06	0.556	rgb(223,111,112)	1.9929	None
Etv6	Tesk2	-0.80559	50.06	-5.6E-01	rgb( 96,144,238)	1.9929	None
Fli1	Slc9a8	-0.80559	50.06	-5.6E-01	rgb( 95,143,238)	1.9929	None
Gata3	Samsn1	0.80559	50.06	0.562	rgb(223,110,111)	1.9929	None
Hic1	Pld2	0.80559	50.06	0.563	rgb(223,109,111)	1.9929	None
Hif3a	Zfp395	0.80559	50.06	0.556	rgb(223,111,112)	1.9929	2,2
Ikzf4	Gpr146	0.80559	50.06	0.556	rgb(223,111,112)	1.9929	2,2
Irf2	Ecm1	0.80559	50.06	0.56	rgb(223,110,111)	1.9929	2,2
Irf2	Ms4a6c	0.80559	50.06	0.558	rgb(223,110,111)	1.9929	None
Irf4	Cacna1s	0.80559	50.06	0.56	rgb(223,110,111)	1.9929	2,2
Irf5	Fbxo18	0.80559	50.06	0.563	rgb(223,110,111)	1.9929	2,2
Irf7	Cxcl10	0.80559	50.06	0.564	rgb(223,109,110)	1.9929	None
Irf7	Epsti1	0.80559	50.06	0.564	rgb(223,109,110)	1.9929	None
Klf13	Prr7	0.80559	50.06	0.558	rgb(223,110,112)	1.9929	2,2
Maff	Egln3	0.80559	50.06	0.56	rgb(223,110,111)	1.9929	None
Msc	Lime1	0.80559	50.06	0.56	rgb(223,110,111)	1.9929	2,2
Mxi1	Rcl1	-0.80559	50.06	-5.6E-01	rgb( 96,143,238)	1.9929	None
Myb	Tmem120b	0.80559	50.06	0.564	rgb(223,109,110)	1.9929	2,2
Nfatc4	Fbxo2	0.80559	50.06	0.556	rgb(223,111,112)	1.9929	None
Patz1	Reps1	0.80559	50.06	0.56	rgb(223,110,111)	1.9929	2,2
Pparg	Dgkk	0.80559	50.06	0.562	rgb(223,110,111)	1.9929	2,2
Rest	Jak3	0.80559	50.06	0.558	rgb(223,110,112)	1.9929	None
Scrt1	Slc41a2	0.80559	50.06	0.561	rgb(223,110,111)	1.9929	2,2
Six5	Zfp324	0.80559	50.06	0.556	rgb(223,111,112)	1.9929	None
Sox5	Serpinf1	0.80559	50.06	0.563	rgb(223,109,111)	1.9929	2,2
Sp2	Slc9a8	0.80559	50.06	0.555	rgb(223,111,112)	1.9929	None
Sp2	Smpd4	0.80559	50.06	0.561	rgb(223,110,111)	1.9929	None
Sp3	Vdac1	-0.80559	50.06	-5.6E-01	rgb( 96,143,238)	1.9929	None
Sp4	Ccdc134	-0.80559	50.06	-5.6E-01	rgb( 96,144,238)	1.9929	None
Sp4	Gart	-0.80559	50.06	-5.6E-01	rgb( 95,142,238)	1.9929	None
Sp4	Pex19	-0.80559	50.06	-5.6E-01	rgb( 95,143,238)	1.9929	None
Stat1	Icam1	0.80559	50.06	0.564	rgb(223,109,110)	1.9929	None
Stat4	Sema4c	0.80559	50.06	0.558	rgb(223,110,112)	1.9929	2,2
Tcf3	Acvr1b	0.80559	50.06	0.564	rgb(223,109,110)	1.9929	None
Tcf7l1	Gstm1	0.80559	50.06	0.555	rgb(223,111,112)	1.9929	None
Thra	Mex3d	0.80559	50.06	0.559	rgb(223,110,111)	1.9929	2,2
Twist1	Fam160a1	0.80559	50.06	0.559	rgb(223,110,111)	1.9929	2,2
Vax2	Myo1f	0.80559	50.06	0.562	rgb(223,110,111)	1.9929	2,2
Zfhx3	Akap2	0.80559	50.06	0.561	rgb(223,110,111)	1.9929	2,2
Zfhx3	Zfp362	0.80559	50.06	0.556	rgb(223,111,112)	1.9929	None
Eea1	Ctsw	-0.80559	50.06	-5.6E-01	rgb( 96,143,238)	1.9929	2,2
Fbxl19	Ptprs	0.80559	50.06	0.562	rgb(223,110,111)	1.9929	2,2
Jazf1	Mid2	0.80559	50.06	0.563	rgb(223,110,111)	1.9929	2,2
Mxd4	Tcp11l2	0.80559	50.06	0.563	rgb(223,109,111)	1.9929	2,2
Sgsm2	Plxnc1	0.80559	50.06	0.561	rgb(223,110,111)	1.9929	2,2
Thap3	Cox7a2l	0.80559	50.06	0.559	rgb(223,110,111)	1.9929	2,2
Whsc1	D830031N03Rik	0.80559	50.06	0.563	rgb(223,110,111)	1.9929	2,2
Zfp276	Trappc10	0.80559	50.06	0.565	rgb(223,109,110)	1.9929	2,2
Zfp386	Atp6v1d	0.80559	50.06	0.556	rgb(223,111,112)	1.9929	2,2
Zfp386	Spry1	-0.80559	50.06	-5.6E-01	rgb( 96,144,238)	1.9929	2,2
Zfp536	Rpl10a	0.80559	50.06	0.562	rgb(223,110,111)	1.9929	2,2
Zfp777	Zc3h7b	0.80559	50.06	0.558	rgb(223,110,112)	1.9929	2,2
Zik1	Mvp	-0.80559	50.06	-5.6E-01	rgb( 96,143,238)	1.9929	2,2
Arid3a	Scml4	-0.80559	50.05	-5.5E-01	rgb( 98,144,238)	1.9927	None
Arid3a	Slco3a1	0.80559	50.05	0.548	rgb(223,112,113)	1.9927	None
Cebpg	Gpt2	0.80559	50.05	0.547	rgb(223,113,114)	1.9927	2,2
Crem	Agpat9	0.80559	50.05	0.553	rgb(223,111,113)	1.9927	2,2
Egr2	Ergic1	-0.80559	50.05	-5.5E-01	rgb( 98,144,238)	1.9927	None
Elf1	Fam160b1	0.80559	50.05	0.548	rgb(223,112,113)	1.9927	None
Epas1	Cnnm1	0.80559	50.05	0.548	rgb(223,112,113)	1.9927	2,2
Ets1	Ltb	0.80559	50.05	0.547	rgb(223,112,114)	1.9927	None
Fosl2	Lrmp	-0.80559	50.05	-5.5E-01	rgb( 97,144,238)	1.9927	None
Foxf2	Nhs	0.80559	50.05	0.554	rgb(223,111,112)	1.9927	2,2
Foxf2	Tmem173	0.80559	50.05	0.552	rgb(223,112,113)	1.9927	2,2
Hes1	Fam43a	0.80559	50.05	0.547	rgb(223,113,114)	1.9927	2,2
Irf1	Gbp4	0.80559	50.05	0.553	rgb(223,111,113)	1.9927	None
Irf2	Gatsl2	0.80559	50.05	0.547	rgb(223,113,114)	1.9927	None
Irf4	Wls	-0.80559	50.05	-5.5E-01	rgb( 98,145,238)	1.9927	None
Jdp2	Dusp14	0.80559	50.05	0.554	rgb(223,111,112)	1.9927	None
Jun	Serinc5	0.80559	50.05	0.554	rgb(223,111,112)	1.9927	None
Kdm2b	Snord89	-0.80559	50.05	-5.5E-01	rgb( 97,144,238)	1.9927	2,2
Klf13	Fam189b	0.80559	50.05	0.547	rgb(223,113,114)	1.9927	2,2
Klf13	Ndrg1	0.80559	50.05	0.552	rgb(223,112,113)	1.9927	None
Lyl1	Ggn	0.80559	50.05	0.547	rgb(223,112,114)	1.9927	None
Maf	Ctla2a	0.80559	50.05	0.549	rgb(223,112,113)	1.9927	None
Myb	Adarb1	-0.80559	50.05	-5.5E-01	rgb( 98,144,238)	1.9927	None
Myb	Ly6e	0.80559	50.05	0.547	rgb(223,113,114)	1.9927	2,2
Nfatc1	Gfod1	0.80559	50.05	0.554	rgb(223,111,112)	1.9927	None
Nfatc4	Cebpb	0.80559	50.05	0.547	rgb(223,113,114)	1.9927	2,2
Nfil3	Htr1b	0.80559	50.05	0.554	rgb(223,111,112)	1.9927	None
Nr4a2	Tapbpl	0.80559	50.05	0.546	rgb(223,113,114)	1.9927	2,2
Plagl1	Mex3a	0.80559	50.05	0.554	rgb(223,111,112)	1.9927	2,2
Pou6f1	Myo1h	0.80559	50.05	0.55	rgb(223,112,113)	1.9927	2,2
Rest	Uckl1os	0.80559	50.05	0.549	rgb(223,112,113)	1.9927	None
Rxra	Myo18a	0.80559	50.05	0.545	rgb(223,113,114)	1.9927	None
Smad3	Cyr61	-0.80559	50.05	-5.5E-01	rgb( 98,144,238)	1.9927	None
Sp4	Ubtd1	0.80559	50.05	0.547	rgb(223,112,114)	1.9927	None
Sp4	Wwp1	0.80559	50.05	0.552	rgb(223,112,113)	1.9927	None
Sp4	Zc3h6	0.80559	50.05	0.555	rgb(223,111,112)	1.9927	None
Stat4	Icam1	-0.80559	50.05	-5.5E-01	rgb( 98,145,238)	1.9927	None
Tcf12	Idh1	-0.80559	50.05	-5.5E-01	rgb( 97,144,238)	1.9927	None
Tcf4	Fads2	0.80559	50.05	0.545	rgb(223,113,114)	1.9927	2,2
Tcf7l1	Pdcd1lg2	-0.80559	50.05	-5.5E-01	rgb( 97,144,238)	1.9927	None
Tead1	Faim3	0.80559	50.05	0.552	rgb(223,111,113)	1.9927	2,2
Tead1	Socs2	0.80559	50.05	0.55	rgb(223,112,113)	1.9927	2,2
Vax2	Il17a	0.80559	50.05	0.549	rgb(223,112,113)	1.9927	2,2
Vax2	Il23r	0.80559	50.05	0.55	rgb(223,112,113)	1.9927	2,2
Yy2	Rabgap1l	-0.80559	50.05	-5.5E-01	rgb( 98,145,238)	1.9927	None
Zbtb7b	Atcay	0.80559	50.05	0.547	rgb(223,113,114)	1.9927	None
Zbtb7c	Scarf2	0.80559	50.05	0.548	rgb(223,112,113)	1.9927	2,2
Zfp148	Adora2a	-0.80559	50.05	-5.5E-01	rgb( 97,144,238)	1.9927	None
Zfp467	Wisp1	0.80559	50.05	0.55	rgb(223,112,113)	1.9927	2,2
Kdm5b	Ero1l	0.80559	50.05	0.552	rgb(223,111,113)	1.9927	2,2
Lcorl	Cmtm4	0.80559	50.05	0.552	rgb(223,112,113)	1.9927	2,2
Mxd3	Fbxo44	0.80559	50.05	0.547	rgb(223,112,114)	1.9927	2,2
Ncoa1	Tmem184b	0.80559	50.05	0.549	rgb(223,112,113)	1.9927	2,2
Tulp2	Tnnt3	0.80559	50.05	0.548	rgb(223,112,113)	1.9927	2,2
Zbed3	Zadh2	0.80559	50.05	0.554	rgb(223,111,112)	1.9927	2,2
Zbtb32	P4ha2	0.80559	50.05	0.546	rgb(223,113,114)	1.9927	2,2
Zeb2	Serpine1	0.80559	50.05	0.548	rgb(223,112,114)	1.9927	2,2
Zfp385a	Ccng1	0.80559	50.05	0.551	rgb(223,112,113)	1.9927	2,2
Zfp385a	Zfp750	0.80559	50.05	0.552	rgb(223,112,113)	1.9927	2,2
Zfp429	H60b	-0.80559	50.05	-5.5E-01	rgb( 97,144,238)	1.9927	2,2
Zfp608	Havcr1	-0.80559	50.05	-5.5E-01	rgb( 97,144,238)	1.9927	2,2
Zfp750	Ckmt1	0.80559	50.05	0.55	rgb(223,112,113)	1.9927	2,2
Zfp768	Angptl4	0.80559	50.05	0.552	rgb(223,112,113)	1.9927	2,2
Zfp869	Ets2	0.80559	50.05	0.552	rgb(223,112,113)	1.9927	2,2
Atf3	Ankrd13c	0.80559	50.04	0.545	rgb(223,113,114)	1.9925	None
Batf	Asap1	0.80559	50.04	0.542	rgb(223,114,115)	1.9925	None
Cebpb	Aqp9	0.80559	50.04	0.537	rgb(223,114,115)	1.9925	2,2
Cebpg	Ddit3	0.80559	50.04	0.544	rgb(223,113,114)	1.9925	None
Ddit3	Cox6a2	0.80559	50.04	0.542	rgb(223,113,115)	1.9925	2,2
Ddit3	Sars	0.80559	50.04	0.543	rgb(223,113,114)	1.9925	2,2
E2f1	Gen1	0.80559	50.04	0.538	rgb(223,114,115)	1.9925	None
Egr2	Pten	-0.80559	50.04	-5.4E-01	rgb( 99,145,238)	1.9925	None
Elf1	Mafg	-0.80559	50.04	-5.4E-01	rgb( 99,145,238)	1.9925	None
Elf1	Syne1	0.80559	50.04	0.543	rgb(223,113,114)	1.9925	2,2
Epas1	Spire1	-0.80559	50.04	-5.4E-01	rgb(100,146,237)	1.9925	2,2
Etv4	Aldh1l2	0.80559	50.04	0.541	rgb(223,114,115)	1.9925	None
Fos	Ifi27l2a	0.80559	50.04	0.544	rgb(223,113,114)	1.9925	None
Fosl2	Ctla2b	0.80559	50.04	0.544	rgb(223,113,114)	1.9925	None
Foxo3	Ptp4a3	0.80559	50.04	0.542	rgb(223,113,114)	1.9925	None
Gabpa	Ccdc50	0.80559	50.04	0.543	rgb(223,113,114)	1.9925	None
Hic1	Cttn	0.80559	50.04	0.536	rgb(223,115,116)	1.9925	None
Hsf1	Rabgap1l	-0.80559	50.04	-5.4E-01	rgb(101,146,237)	1.9925	None
Irf1	Insrr	0.80559	50.04	0.536	rgb(223,115,116)	1.9925	2,2
Irf2	Znhit6	0.80559	50.04	0.538	rgb(223,114,115)	1.9925	None
Irf4	Kdelc2	-0.80559	50.04	-5.4E-01	rgb( 99,145,238)	1.9925	None
Irf4	Ptk2	-0.80559	50.04	-5.4E-01	rgb(101,146,237)	1.9925	None
Irf4	Skil	0.80559	50.04	0.542	rgb(223,113,115)	1.9925	None
Irf5	Trim14	0.80559	50.04	0.536	rgb(223,115,116)	1.9925	None
Irf7	Ifi27l2a	0.80559	50.04	0.536	rgb(223,115,116)	1.9925	None
Jund	Cebpb	0.80559	50.04	0.536	rgb(223,115,116)	1.9925	2,2
Klf13	Aen	-0.80559	50.04	-5.4E-01	rgb(100,146,238)	1.9925	None
Klf2	Ttyh3	0.80559	50.04	0.538	rgb(223,114,115)	1.9925	2,2
Klf7	Insm1	-0.80559	50.04	-5.4E-01	rgb( 99,145,238)	1.9925	2,2
Lin54	Gpsm2	0.80559	50.04	0.542	rgb(223,114,115)	1.9925	None
Maf	Aqp3	0.80559	50.04	0.54	rgb(223,114,115)	1.9925	2,2
Mxi1	Dpf1	0.80559	50.04	0.54	rgb(223,114,115)	1.9925	None
Nr4a3	B4galnt4	-0.80559	50.04	-5.4E-01	rgb( 99,145,238)	1.9925	2,2
Plagl1	Bid	0.80559	50.04	0.541	rgb(223,114,115)	1.9925	2,2
Rara	Gfod1	-0.80559	50.04	-5.4E-01	rgb(100,146,237)	1.9925	None
Rorc	C2cd4d	0.80559	50.04	0.537	rgb(223,115,116)	1.9925	2,2
Rxra	Gata3	0.80559	50.04	0.54	rgb(223,114,115)	1.9925	None
Rxra	Itpr1	0.80559	50.04	0.535	rgb(223,115,116)	1.9925	None
Scrt1	Stat2	0.80559	50.04	0.54	rgb(223,114,115)	1.9925	2,2
Sp4	Dgat1	0.80559	50.04	0.539	rgb(223,114,115)	1.9925	None
Sp4	Stx1a	-0.80559	50.04	-5.4E-01	rgb(100,146,237)	1.9925	None
Sp4	Stx7	0.80559	50.04	0.542	rgb(223,113,114)	1.9925	None
Sp6	Lrrc66	-0.80559	50.04	-5.4E-01	rgb(101,146,237)	1.9925	2,2
Srf	Rps14	-0.80559	50.04	-5.4E-01	rgb(100,146,238)	1.9925	None
Stat2	Igtp	0.80559	50.04	0.536	rgb(223,115,116)	1.9925	2,2
Stat4	Lrp8	-0.80559	50.04	-5.4E-01	rgb(100,146,237)	1.9925	None
Stat4	Nudt6	-0.80559	50.04	-5.4E-01	rgb( 99,145,238)	1.9925	None
Stat4	Polr3gl	0.80559	50.04	0.538	rgb(223,114,115)	1.9925	None
Stat5b	Usp22	0.80559	50.04	0.538	rgb(223,114,115)	1.9925	2,2
Tbx21	Etv6	0.80559	50.04	0.537	rgb(223,114,115)	1.9925	None
Tead1	Kcna3	-0.80559	50.04	-5.4E-01	rgb( 99,145,238)	1.9925	None
Twist1	Glt28d2	0.80559	50.04	0.538	rgb(223,114,115)	1.9925	2,2
Yy2	Slc25a30	-0.80559	50.04	-5.4E-01	rgb(101,146,237)	1.9925	None
Zbtb7b	Arid3a	0.80559	50.04	0.541	rgb(223,114,115)	1.9925	None
Zbtb7b	Cd4	0.80559	50.04	0.538	rgb(223,114,115)	1.9925	2,2
Zfp148	Pmm1	-0.80559	50.04	-5.4E-01	rgb(100,146,238)	1.9925	None
Zfp263	Dlg3	-0.80559	50.04	-5.4E-01	rgb( 99,145,238)	1.9925	None
Zfp263	Gpsm2	-0.80559	50.04	-5.4E-01	rgb( 99,145,238)	1.9925	None
Zfp263	Ikbke	0.80559	50.04	0.541	rgb(223,114,115)	1.9925	None
Zfp281	0610007P14Rik	-0.80559	50.04	-5.4E-01	rgb(100,146,238)	1.9925	None
Zfp467	Armcx6	0.80559	50.04	0.536	rgb(223,115,116)	1.9925	2,2
Zfp524	Rpl14	0.80559	50.04	0.535	rgb(223,115,116)	1.9925	2,2
C030039L03Rik	3110057O12Rik	0.80559	50.04	0.543	rgb(223,113,114)	1.9925	2,2
Gm13157	Bok	-0.80559	50.04	-5.4E-01	rgb(101,146,237)	1.9925	2,2
Gm13212	Pgap1	0.80559	50.04	0.541	rgb(223,114,115)	1.9925	2,2
Klf6	Cd5l	0.80559	50.04	0.539	rgb(223,114,115)	1.9925	2,2
Scml4	Atp8b4	0.80559	50.04	0.535	rgb(223,115,116)	1.9925	2,2
Scml4	Gimap4	0.80559	50.04	0.543	rgb(223,113,114)	1.9925	2,2
Tet2	Gprin3	0.80559	50.04	0.537	rgb(223,114,116)	1.9925	2,2
Trps1	Slc14a1	-0.80559	50.04	-5.4E-01	rgb( 99,145,238)	1.9925	2,2
Zbed6	Nfat5	0.80559	50.04	0.536	rgb(223,115,116)	1.9925	2,2
Zbed6	Zfp445	0.80559	50.04	0.544	rgb(223,113,114)	1.9925	2,2
Zbtb32	Adamts17	-0.80559	50.04	-5.4E-01	rgb(101,146,237)	1.9925	2,2
Zeb2	Ly6e	0.80559	50.04	0.544	rgb(223,113,114)	1.9925	2,2
Zfp112	Ccng2	-0.80559	50.04	-5.4E-01	rgb( 99,145,238)	1.9925	2,2
Zfp277	Amz2	0.80559	50.04	0.538	rgb(223,114,115)	1.9925	2,2
Zfp365	Ccng1	0.80559	50.04	0.539	rgb(223,114,115)	1.9925	2,2
Zfp367	Tyms	0.80559	50.04	0.535	rgb(223,115,116)	1.9925	2,2
Zfp367	Wdr76	0.80559	50.04	0.541	rgb(223,114,115)	1.9925	2,2
Zfp777	Ctss	-0.80559	50.04	-5.4E-01	rgb(100,146,237)	1.9925	2,2
Bach1	Rasgrp2	0.80559	50.03	0.534	rgb(223,115,116)	1.9923	2,2
Bhlhe40	Capn2	0.80559	50.03	0.531	rgb(223,116,117)	1.9923	None
Bhlhe40	Runx2	0.80559	50.03	0.533	rgb(223,115,116)	1.9923	None
Cdc5l	S1pr2	-0.80559	50.03	-5.3E-01	rgb(102,147,237)	1.9923	2,2
Cebpg	Ipmk	0.80559	50.03	0.529	rgb(223,116,117)	1.9923	2,2
Cebpg	Tsc22d3	0.80559	50.03	0.53	rgb(223,116,117)	1.9923	2,2
Cux1	Fam20a	0.80559	50.03	0.534	rgb(223,115,116)	1.9923	2,2
Egr1	Arfgap3	-0.80559	50.03	-5.3E-01	rgb(101,147,237)	1.9923	None
Egr1	Nr4a1	0.80559	50.03	0.526	rgb(223,117,118)	1.9923	None
Egr1	Trib1	0.80559	50.03	0.533	rgb(223,115,116)	1.9923	None
Egr3	Cwh43	-0.80559	50.03	-5.3E-01	rgb(103,147,237)	1.9923	2,2
Elf1	Commd9	-0.80559	50.03	-5.3E-01	rgb(102,147,237)	1.9923	None
Elf1	Stat4	0.80559	50.03	0.53	rgb(223,116,117)	1.9923	None
Ets1	Ikzf4	0.80559	50.03	0.531	rgb(223,116,117)	1.9923	None
Ets1	Klhl6	0.80559	50.03	0.526	rgb(223,117,118)	1.9923	None
Ets1	Matk	0.80559	50.03	0.532	rgb(223,115,116)	1.9923	None
Ets1	Ppp1r10	-0.80559	50.03	-5.3E-01	rgb(102,147,237)	1.9923	None
Ets1	Scrt1	0.80559	50.03	0.533	rgb(223,115,116)	1.9923	None
Etv4	Galm	0.80559	50.03	0.525	rgb(223,117,118)	1.9923	2,2
Fosl2	Il4ra	0.80559	50.03	0.528	rgb(223,116,117)	1.9923	None
Foxf2	Stxbp6	0.80559	50.03	0.534	rgb(223,115,116)	1.9923	2,2
Foxs1	Hvcn1	0.80559	50.03	0.526	rgb(223,116,118)	1.9923	2,2
Gata1	Itih5	0.80559	50.03	0.535	rgb(223,115,116)	1.9923	2,2
Gata3	4930506M07Rik	0.80559	50.03	0.526	rgb(223,117,118)	1.9923	2,2
Gli3	Nhs	0.80559	50.03	0.529	rgb(223,116,117)	1.9923	2,2
Hey1	Nfil3	0.80559	50.03	0.53	rgb(223,116,117)	1.9923	None
Hif1a	Malt1	0.80559	50.03	0.525	rgb(223,117,118)	1.9923	None
Hsf1	Elovl7	-0.80559	50.03	-5.3E-01	rgb(102,147,237)	1.9923	None
Hsf1	Sbno2	0.80559	50.03	0.527	rgb(223,116,117)	1.9923	None
Irf1	Tapbpl	0.80559	50.03	0.532	rgb(223,115,116)	1.9923	2,2
Irf4	Ripk2	-0.80559	50.03	-5.3E-01	rgb(102,147,237)	1.9923	None
Irf7	Ifit1	0.80559	50.03	0.535	rgb(223,115,116)	1.9923	None
Irf7	Mx2	0.80559	50.03	0.53	rgb(223,116,117)	1.9923	None
Irf8	Auh	-0.80559	50.03	-5.3E-01	rgb(103,148,237)	1.9923	None
Klf13	Rps6ka2	0.80559	50.03	0.526	rgb(223,117,118)	1.9923	None
Maf	Il21	0.80559	50.03	0.527	rgb(223,116,117)	1.9923	2,2
Maf	Stab1	0.80559	50.03	0.532	rgb(223,115,116)	1.9923	None
Mafg	N4bp2l1	-0.80559	50.03	-5.3E-01	rgb(103,147,237)	1.9923	None
Mxi1	Kcnj14	-0.80559	50.03	-5.3E-01	rgb(101,147,237)	1.9923	None
Nfat5	Abcg1	-0.80559	50.03	-5.3E-01	rgb(101,147,237)	1.9923	None
Nfe2l2	Dab2	0.80559	50.03	0.533	rgb(223,115,116)	1.9923	None
Nr1d1	Galnt12	0.80559	50.03	0.526	rgb(223,116,118)	1.9923	None
Nr3c1	Ctla4	-0.80559	50.03	-5.3E-01	rgb(103,147,237)	1.9923	None
Nr4a3	Nr4a1	0.80559	50.03	0.53	rgb(223,116,117)	1.9923	2,2
Plagl1	Ikzf2	0.80559	50.03	0.529	rgb(223,116,117)	1.9923	2,2
Plagl1	Tmc6	-0.80559	50.03	-5.3E-01	rgb(102,147,237)	1.9923	2,2
Pou2af1	Cbx4	-0.80559	50.03	-5.3E-01	rgb(101,147,237)	1.9923	None
Rest	Kdelc1	-0.80559	50.03	-5.3E-01	rgb(103,148,237)	1.9923	None
Rfx3	Rcl1	-0.80559	50.03	-5.3E-01	rgb(102,147,237)	1.9923	None
Rreb1	Tet3	0.80559	50.03	0.527	rgb(223,116,117)	1.9923	None
Scrt1	Ctla4	0.80559	50.03	0.532	rgb(223,115,116)	1.9923	None
Sp2	2310022B05Rik	0.80559	50.03	0.527	rgb(223,116,117)	1.9923	None
Sp2	Psmd8	-0.80559	50.03	-5.3E-01	rgb(103,147,237)	1.9923	None
Sp3	Dcakd	-0.80559	50.03	-5.3E-01	rgb(101,147,237)	1.9923	None
Sp3	Lin54	0.80559	50.03	0.528	rgb(223,116,117)	1.9923	None
Spib	Pik3r3	0.80559	50.03	0.535	rgb(223,115,116)	1.9923	None
Srebf1	Tnk2	0.80559	50.03	0.534	rgb(223,115,116)	1.9923	None
Stat1	Dtx3l	0.80559	50.03	0.526	rgb(223,117,118)	1.9923	None
Stat3	Cdkn2d	0.80559	50.03	0.526	rgb(223,117,118)	1.9923	None
Tcf12	Cdkn1b	-0.80559	50.03	-5.3E-01	rgb(102,147,237)	1.9923	None
Thra	Tjp3	0.80559	50.03	0.528	rgb(223,116,117)	1.9923	None
Vax2	2310007L24Rik	0.80559	50.03	0.529	rgb(223,116,117)	1.9923	2,2
Vax2	Inpp4a	0.80559	50.03	0.527	rgb(223,116,117)	1.9923	2,2
Yy2	Naca	-0.80559	50.03	-5.3E-01	rgb(101,147,237)	1.9923	None
Yy2	Slfn3	0.80559	50.03	0.526	rgb(223,117,118)	1.9923	None
Zbtb7c	Mylk	0.80559	50.03	0.528	rgb(223,116,117)	1.9923	2,2
Zfp263	Rtn4	-0.80559	50.03	-5.3E-01	rgb(103,147,237)	1.9923	None
Zfp524	Notch1	-0.80559	50.03	-5.3E-01	rgb(102,147,237)	1.9923	None
Cxxc5	Tspan3	0.80559	50.03	0.531	rgb(223,116,117)	1.9923	2,2
Jazf1	Tnfsf9	0.80559	50.03	0.531	rgb(223,116,117)	1.9923	2,2
Mbnl2	Inpp1	0.80559	50.03	0.534	rgb(223,115,116)	1.9923	2,2
Plscr1	Glrp1	0.80559	50.03	0.533	rgb(223,115,116)	1.9923	2,2
Rbck1	Slc9a8	0.80559	50.03	0.533	rgb(223,115,116)	1.9923	2,2
Sgsm2	Ccrn4l	-0.80559	50.03	-5.3E-01	rgb(103,148,237)	1.9923	2,2
Sgsm2	Kiss1r	0.80559	50.03	0.531	rgb(223,116,117)	1.9923	2,2
Zbed3	Cox6a2	0.80559	50.03	0.525	rgb(223,117,118)	1.9923	2,2
Zeb2	Srgap3	0.80559	50.03	0.533	rgb(223,115,116)	1.9923	2,2
Zfp385a	Rnf169	0.80559	50.03	0.528	rgb(223,116,117)	1.9923	2,2
Zfp385a	Robo3	0.80559	50.03	0.534	rgb(223,115,116)	1.9923	2,2
Zfp536	Zfhx3	0.80559	50.03	0.53	rgb(223,116,117)	1.9923	2,2
Zfp750	Exoc4	0.80559	50.03	0.527	rgb(223,116,117)	1.9923	2,2
Zfp771	Phlda3	0.80559	50.03	0.525	rgb(223,117,118)	1.9923	2,2
Arid3a	Lif	0.80559	50.02	0.518	rgb(223,118,119)	1.9921	2,2
Atf3	Srgn	0.80559	50.02	0.522	rgb(223,117,118)	1.9921	None
Batf	Ptger4	0.80559	50.02	0.521	rgb(223,118,119)	1.9921	None
Bhlhe40	Upb1	0.80559	50.02	0.517	rgb(223,118,119)	1.9921	None
Cebpg	B930041F14Rik	-0.80559	50.02	-5.2E-01	rgb(105,149,237)	1.9921	None
Crem	Prkch	0.80559	50.02	0.524	rgb(223,117,118)	1.9921	None
Egr1	Dusp2	0.80559	50.02	0.52	rgb(223,118,119)	1.9921	None
Egr1	Zfp36	0.80559	50.02	0.521	rgb(223,118,119)	1.9921	None
Etv4	Gpt2	0.80559	50.02	0.521	rgb(223,118,119)	1.9921	2,2
Fosl2	Creb3l2	0.80559	50.02	0.519	rgb(223,118,119)	1.9921	None
Foxf2	Zhx2	-0.80559	50.02	-5.2E-01	rgb(103,148,237)	1.9921	2,2
Foxn2	Rpusd2	0.80559	50.02	0.515	rgb(223,119,120)	1.9921	None
Foxo1	Endod1	0.80559	50.02	0.519	rgb(223,118,119)	1.9921	None
Hic1	Gfi1	0.80559	50.02	0.52	rgb(223,118,119)	1.9921	2,2
Hif3a	Stc1	0.80559	50.02	0.522	rgb(223,117,118)	1.9921	2,2
Ikzf2	Gm14446	0.80559	50.02	0.517	rgb(223,118,119)	1.9921	2,2
Irf4	Atxn1	0.80559	50.02	0.521	rgb(223,118,119)	1.9921	None
Irf4	B9d1	-0.80559	50.02	-5.2E-01	rgb(104,148,237)	1.9921	2,2
Irf4	Ccr7	0.80559	50.02	0.519	rgb(223,118,119)	1.9921	None
Irf4	Hdac9	-0.80559	50.02	-5.2E-01	rgb(105,149,237)	1.9921	None
Irf4	Lpcat1	-0.80559	50.02	-5.2E-01	rgb(104,148,237)	1.9921	2,2
Jun	Furin	0.80559	50.02	0.52	rgb(223,118,119)	1.9921	None
Jund	Rgs19	-0.80559	50.02	-5.2E-01	rgb(104,148,237)	1.9921	None
Kdm2b	Gbp9	0.80559	50.02	0.519	rgb(223,118,119)	1.9921	2,2
Klf13	Helb	0.80559	50.02	0.524	rgb(223,117,118)	1.9921	None
Klf13	Zfp146	-0.80559	50.02	-5.2E-01	rgb(104,148,237)	1.9921	None
Klf2	Sell	0.80559	50.02	0.517	rgb(223,118,119)	1.9921	2,2
Klf2	Tspan6	-0.80559	50.02	-5.2E-01	rgb(104,148,237)	1.9921	2,2
Klf3	Sco1	-0.80559	50.02	-5.2E-01	rgb(105,149,237)	1.9921	None
Lhx6	Sh2b1	0.80559	50.02	0.517	rgb(223,118,119)	1.9921	2,2
Lyl1	Itgb5	0.80559	50.02	0.519	rgb(223,118,119)	1.9921	2,2
Maf	Gpr15	0.80559	50.02	0.523	rgb(223,117,118)	1.9921	None
Myb	Stap1	0.80559	50.02	0.518	rgb(223,118,119)	1.9921	2,2
Nfatc2	Cpd	0.80559	50.02	0.518	rgb(223,118,119)	1.9921	None
Nfkb2	Csf2	0.80559	50.02	0.516	rgb(223,118,119)	1.9921	2,2
Nfkb2	Rel	0.80559	50.02	0.518	rgb(223,118,119)	1.9921	None
Plagl1	Cd84	-0.80559	50.02	-5.2E-01	rgb(104,148,237)	1.9921	2,2
Rel	Heg1	0.80559	50.02	0.517	rgb(223,118,119)	1.9921	None
Rel	Vav1	-0.80559	50.02	-5.2E-01	rgb(105,149,237)	1.9921	None
Rfx1	Psme2	-0.80559	50.02	-5.2E-01	rgb(103,148,237)	1.9921	None
Rfx3	Slc4a8	0.80559	50.02	0.516	rgb(223,118,119)	1.9921	None
Six1	Six4	0.80559	50.02	0.521	rgb(223,118,119)	1.9921	2,2
Smad3	Alpk2	0.80559	50.02	0.518	rgb(223,118,119)	1.9921	None
Sp2	Rnf130	-0.80559	50.02	-5.2E-01	rgb(105,149,237)	1.9921	None
Sp4	Bcor	-0.80559	50.02	-5.2E-01	rgb(103,148,237)	1.9921	None
Sp4	Gmfg	0.80559	50.02	0.516	rgb(223,118,119)	1.9921	None
Sp4	Ppfibp1	-0.80559	50.02	-5.2E-01	rgb(104,148,237)	1.9921	None
Srebf1	Itgb3bp	-0.80559	50.02	-5.2E-01	rgb(104,148,237)	1.9921	None
Srebf1	Slc4a8	0.80559	50.02	0.523	rgb(223,117,118)	1.9921	None
Stat1	Lgals7	-0.80559	50.02	-5.2E-01	rgb(104,148,237)	1.9921	2,2
Stat2	Dtx3l	0.80559	50.02	0.517	rgb(223,118,119)	1.9921	None
Tcf12	Tbc1d4	0.80559	50.02	0.522	rgb(223,117,118)	1.9921	None
Tead1	Pigr	0.80559	50.02	0.52	rgb(223,118,119)	1.9921	2,2
Tead1	Srgn	-0.80559	50.02	-5.2E-01	rgb(105,149,237)	1.9921	None
Thra	Ndrg2	0.80559	50.02	0.523	rgb(223,117,118)	1.9921	2,2
Vax2	Cxcl3	0.80559	50.02	0.52	rgb(223,118,119)	1.9921	2,2
Vax2	Ppp1r14c	0.80559	50.02	0.524	rgb(223,117,118)	1.9921	2,2
Zbtb7a	Trp53i13	0.80559	50.02	0.515	rgb(223,119,120)	1.9921	None
Zeb1	Nfe2l2	0.80559	50.02	0.521	rgb(223,118,119)	1.9921	None
Zfp148	Synj1	0.80559	50.02	0.52	rgb(223,118,119)	1.9921	None
Zfp263	Vim	-0.80559	50.02	-5.2E-01	rgb(105,149,237)	1.9921	None
Zhx1	Dusp22	-0.80559	50.02	-5.2E-01	rgb(104,149,237)	1.9921	2,2
Atmin	Gramd1b	0.80559	50.02	0.519	rgb(223,118,119)	1.9921	2,2
Jazf1	Enpp4	-0.80559	50.02	-5.2E-01	rgb(104,148,237)	1.9921	2,2
Mxd3	9530077C05Rik	0.80559	50.02	0.519	rgb(223,118,119)	1.9921	2,2
Terf1	Dhx33	-0.80559	50.02	-5.2E-01	rgb(104,148,237)	1.9921	2,2
Tmf1	Pik3ca	0.80559	50.02	0.525	rgb(223,117,118)	1.9921	2,2
Tulp3	Hist4h4	-0.80559	50.02	-5.2E-01	rgb(105,149,237)	1.9921	2,2
Zeb2	Aff3	-0.80559	50.02	-5.2E-01	rgb(105,149,237)	1.9921	2,2
Zeb2	Ptger2	0.80559	50.02	0.517	rgb(223,118,119)	1.9921	2,2
Zfp280d	Acp5	-0.80559	50.02	-5.2E-01	rgb(104,148,237)	1.9921	2,2
Zfp385a	Fam198b	0.80559	50.02	0.517	rgb(223,118,119)	1.9921	2,2
Zfp385a	Pmm1	0.80559	50.02	0.522	rgb(223,117,118)	1.9921	2,2
Zfp608	Prr7	-0.80559	50.02	-5.2E-01	rgb(103,148,237)	1.9921	2,2
Zfp629	Zmat3	-0.80559	50.02	-5.2E-01	rgb(104,148,237)	1.9921	2,2
Zfp750	Lrrc28	0.80559	50.02	0.518	rgb(223,118,119)	1.9921	2,2
Zfp750	Psrc1	0.80559	50.02	0.518	rgb(223,118,119)	1.9921	2,2
Ahrr	Gad2	0.80559	50.01	0.508	rgb(223,120,121)	1.9919	2,2
Arid3a	Erc1	0.80559	50.01	0.512	rgb(223,119,120)	1.9919	None
Atf5	Hmox1	0.80559	50.01	0.512	rgb(223,119,120)	1.9919	None
Batf	Cntnap1	-0.80559	50.01	-5.1E-01	rgb(106,150,236)	1.9919	2,2
Bcl6	Ero1l	-0.80559	50.01	-5.1E-01	rgb(107,150,236)	1.9919	None
Bcl6	Il1a	-0.80559	50.01	-5.1E-01	rgb(106,149,237)	1.9919	None
Bcl6	March3	0.80559	50.01	0.509	rgb(223,120,121)	1.9919	None
Bhlhe40	Ndrg1	0.80559	50.01	0.514	rgb(223,119,120)	1.9919	2,2
Bhlhe40	St3gal1	0.80559	50.01	0.512	rgb(223,119,120)	1.9919	None
Cebpg	Aldh1l2	0.80559	50.01	0.51	rgb(223,120,121)	1.9919	2,2
Creb1	Tmem55b	-0.80559	50.01	-5.1E-01	rgb(107,150,236)	1.9919	None
Creb3l2	Spred3	0.80559	50.01	0.507	rgb(223,120,121)	1.9919	2,2
Ddit3	Adm2	0.80559	50.01	0.507	rgb(223,120,121)	1.9919	2,2
E2f1	Tnk2	0.80559	50.01	0.509	rgb(223,120,121)	1.9919	None
Egr1	Egr3	0.80559	50.01	0.508	rgb(223,120,121)	1.9919	2,2
Elk3	Rora	0.80559	50.01	0.512	rgb(223,119,120)	1.9919	2,2
Elk3	Stk38l	0.80559	50.01	0.509	rgb(223,120,121)	1.9919	None
Eomes	Chm	-0.80559	50.01	-5.1E-01	rgb(107,150,236)	1.9919	None
Fosl2	Tgm2	0.80559	50.01	0.508	rgb(223,120,121)	1.9919	2,2
Foxf2	Sdc1	0.80559	50.01	0.506	rgb(223,120,121)	1.9919	2,2
Foxo3	Map3k1	0.80559	50.01	0.508	rgb(223,120,121)	1.9919	None
Foxs1	Sh2d7	0.80559	50.01	0.515	rgb(223,119,120)	1.9919	2,2
Gata3	Nrgn	0.80559	50.01	0.51	rgb(223,120,121)	1.9919	2,2
Gfi1	Bpnt1	-0.80559	50.01	-5.1E-01	rgb(107,150,236)	1.9919	2,2
Hic1	Nr4a3	-0.80559	50.01	-5.1E-01	rgb(107,150,236)	1.9919	None
Hlx	Olfm1	0.80559	50.01	0.512	rgb(223,119,120)	1.9919	2,2
Hsf1	Son	0.80559	50.01	0.509	rgb(223,120,121)	1.9919	None
Ikzf2	Ddr1	-0.80559	50.01	-5.1E-01	rgb(105,149,237)	1.9919	None
Ikzf2	Olfm2	0.80559	50.01	0.506	rgb(223,120,121)	1.9919	2,2
Irf1	Gbp10	0.80559	50.01	0.512	rgb(223,119,120)	1.9919	2,2
Irf2	Rbms2	0.80559	50.01	0.51	rgb(223,120,121)	1.9919	None
Irf4	Adarb1	0.80559	50.01	0.512	rgb(223,119,120)	1.9919	None
Irf4	Phtf2	-0.80559	50.01	-5.1E-01	rgb(107,150,236)	1.9919	None
Irf4	Ptprf	0.80559	50.01	0.513	rgb(223,119,120)	1.9919	2,2
Irf4	Sesn1	-0.80559	50.01	-5.1E-01	rgb(106,150,236)	1.9919	None
Irf4	Synpo	0.80559	50.01	0.509	rgb(223,120,121)	1.9919	None
Irf5	Cdc14a	0.80559	50.01	0.512	rgb(223,119,120)	1.9919	None
Irf7	Ccl5	0.80559	50.01	0.508	rgb(223,120,121)	1.9919	2,2
Irf7	Gm6548	0.80559	50.01	0.51	rgb(223,120,121)	1.9919	2,2
Irf8	Synpo	0.80559	50.01	0.506	rgb(223,120,121)	1.9919	None
Kdm2b	Lrch1	0.80559	50.01	0.511	rgb(223,119,120)	1.9919	2,2
Klf10	Smurf2	0.80559	50.01	0.515	rgb(223,119,120)	1.9919	2,2
Klf2	Nkain1	-0.80559	50.01	-5.1E-01	rgb(107,150,236)	1.9919	None
Klf4	Ccno	0.80559	50.01	0.511	rgb(223,119,121)	1.9919	None
Klf7	Gusb	-0.80559	50.01	-5.1E-01	rgb(107,150,236)	1.9919	2,2
Maf	Ctla4	0.80559	50.01	0.506	rgb(223,120,121)	1.9919	None
Maf	Rorc	0.80559	50.01	0.509	rgb(223,120,121)	1.9919	None
Msc	Klrk1	0.80559	50.01	0.512	rgb(223,119,120)	1.9919	2,2
Nfic	Klf13	0.80559	50.01	0.515	rgb(223,119,120)	1.9919	None
Nfkb1	Themis	-0.80559	50.01	-5.1E-01	rgb(106,150,236)	1.9919	None
Nfkb2	Tspan3	0.80559	50.01	0.509	rgb(223,120,121)	1.9919	2,2
Nr4a2	Rel	0.80559	50.01	0.509	rgb(223,120,121)	1.9919	2,2
Nr4a2	Serpine2	0.80559	50.01	0.509	rgb(223,120,121)	1.9919	None
Plagl1	Adora2a	0.80559	50.01	0.506	rgb(223,120,121)	1.9919	2,2
Plagl1	Eml1	0.80559	50.01	0.506	rgb(223,120,121)	1.9919	2,2
Plagl1	S1pr2	-0.80559	50.01	-5.1E-01	rgb(107,150,236)	1.9919	2,2
Prdm1	Ccno	0.80559	50.01	0.511	rgb(223,119,121)	1.9919	None
Rfx1	Samsn1	-0.80559	50.01	-5.1E-01	rgb(106,149,236)	1.9919	None
Scrt1	Myo3b	0.80559	50.01	0.508	rgb(223,120,121)	1.9919	None
Smad3	Sorl1	0.80559	50.01	0.515	rgb(223,119,120)	1.9919	None
Sox5	Ccr8	-0.80559	50.01	-5.1E-01	rgb(106,150,236)	1.9919	2,2
Sox5	Gem	0.80559	50.01	0.509	rgb(223,120,121)	1.9919	2,2
Sp2	Ckmt1	-0.80559	50.01	-5.1E-01	rgb(106,149,236)	1.9919	None
Sp2	Mgmt	-0.80559	50.01	-5.1E-01	rgb(105,149,237)	1.9919	None
Sp2	Tab2	0.80559	50.01	0.505	rgb(223,120,121)	1.9919	None
Sp2	Urb1	0.80559	50.01	0.506	rgb(223,120,121)	1.9919	None
Sp2	Zfp609	0.80559	50.01	0.514	rgb(223,119,120)	1.9919	None
Sp4	Kdelc1	-0.80559	50.01	-5.1E-01	rgb(105,149,237)	1.9919	None
Sp4	Klf7	0.80559	50.01	0.507	rgb(223,120,121)	1.9919	None
Sp6	Marcks	0.80559	50.01	0.513	rgb(223,119,120)	1.9919	None
Srebf1	Aacs	0.80559	50.01	0.513	rgb(223,119,120)	1.9919	2,2
Srebf1	Mical1	0.80559	50.01	0.511	rgb(223,119,120)	1.9919	None
Srebf1	Sesn1	0.80559	50.01	0.513	rgb(223,119,120)	1.9919	None
Srf	Exosc8	-0.80559	50.01	-5.1E-01	rgb(106,150,236)	1.9919	None
Tcf12	Pkp4	0.80559	50.01	0.507	rgb(223,120,121)	1.9919	None
Tcf3	Mllt6	0.80559	50.01	0.513	rgb(223,119,120)	1.9919	None
Tcf3	Ttyh3	0.80559	50.01	0.51	rgb(223,120,121)	1.9919	None
Tead1	Nav2	0.80559	50.01	0.512	rgb(223,119,120)	1.9919	None
Thap1	Pacs1	-0.80559	50.01	-5.1E-01	rgb(106,149,236)	1.9919	2,2
Thap1	Rpa2	0.80559	50.01	0.51	rgb(223,120,121)	1.9919	None
Thra	Nr1d1	0.80559	50.01	0.507	rgb(223,120,121)	1.9919	2,2
Topors	Ifi27l2a	-0.80559	50.01	-5.1E-01	rgb(107,150,236)	1.9919	None
Yy2	Fancm	0.80559	50.01	0.509	rgb(223,120,121)	1.9919	None
Yy2	Mtx3	0.80559	50.01	0.512	rgb(223,119,120)	1.9919	None
Zbtb4	Pkhd1l1	0.80559	50.01	0.512	rgb(223,119,120)	1.9919	None
Zfp263	Lrp12	0.80559	50.01	0.512	rgb(223,119,120)	1.9919	None
Zfp263	Sytl2	0.80559	50.01	0.514	rgb(223,119,120)	1.9919	None
Zfp263	Zfp473	-0.80559	50.01	-5.1E-01	rgb(107,150,236)	1.9919	None
Zfp281	Fas	0.80559	50.01	0.514	rgb(223,119,120)	1.9919	None
Zfp369	5730508B09Rik	-0.80559	50.01	-5.1E-01	rgb(106,150,236)	1.9919	None
Zfp467	Stk39	0.80559	50.01	0.51	rgb(223,120,121)	1.9919	None
Ankzf1	Rbfox2	0.80559	50.01	0.514	rgb(223,119,120)	1.9919	2,2
C030039L03Rik	Gck	0.80559	50.01	0.508	rgb(223,120,121)	1.9919	2,2
Dzip1	Smarca2	0.80559	50.01	0.505	rgb(223,120,121)	1.9919	2,2
Fbxl19	Fth1	-0.80559	50.01	-5.1E-01	rgb(106,149,237)	1.9919	2,2
Hmgb3	Pla2g4f	0.80559	50.01	0.51	rgb(223,120,121)	1.9919	2,2
Mxd3	Zdhhc2	0.80559	50.01	0.51	rgb(223,120,121)	1.9919	2,2
Ncoa2	Notch2	0.80559	50.01	0.506	rgb(223,120,121)	1.9919	2,2
Ovol2	Sgip1	0.80559	50.01	0.505	rgb(223,121,122)	1.9919	2,2
Tulp3	Il2ra	0.80559	50.01	0.51	rgb(223,120,121)	1.9919	2,2
Zbtb5	Rab33a	-0.80559	50.01	-5.1E-01	rgb(105,149,237)	1.9919	2,2
Zfp367	Fam111a	0.80559	50.01	0.511	rgb(223,119,120)	1.9919	2,2
Zfp385a	Ptp4a3	0.80559	50.01	0.51	rgb(223,120,121)	1.9919	2,2
Zfp429	Ankrd33b	0.80559	50.01	0.511	rgb(223,119,120)	1.9919	2,2
Zfp429	Plod3	-0.80559	50.01	-5.1E-01	rgb(107,150,236)	1.9919	2,2
Zfp429	Trim12a	0.80559	50.01	0.51	rgb(223,120,121)	1.9919	2,2
Zfp473	Slfn2	-0.80559	50.01	-5.1E-01	rgb(105,149,237)	1.9919	2,2
Zfp608	Gap43	0.80559	50.01	0.513	rgb(223,119,120)	1.9919	2,2
Zfp629	Fgfr1	0.80559	50.01	0.506	rgb(223,120,121)	1.9919	2,2
Zfp629	Tbc1d16	0.80559	50.01	0.515	rgb(223,119,120)	1.9919	2,2
Zfp750	Mex3d	-0.80559	50.01	-5.1E-01	rgb(105,149,237)	1.9919	2,2
Zfp750	Pik3r3	0.80559	50.01	0.506	rgb(223,120,121)	1.9919	2,2
Zkscan17	Eef2k	0.80559	50.01	0.512	rgb(223,119,120)	1.9919	2,2
Ahr	Slc1a4	0.80559	50	0.505	rgb(223,121,122)	1.9917	None
Atf5	Slc3a2	0.80559	50	0.496	rgb(222,122,123)	1.9917	None
Bcl6	Nr1d1	0.80559	50	0.503	rgb(223,121,122)	1.9917	2,2
Bhlhe40	Anln	0.80559	50	0.502	rgb(223,121,122)	1.9917	None
Cebpg	Drosha	-0.80559	50	-5.0E-01	rgb(108,151,236)	1.9917	2,2
Cebpg	Thap4	-0.80559	50	-5.0E-01	rgb(109,151,236)	1.9917	2,2
Creb3l2	Slc4a8	0.80559	50	0.5	rgb(223,121,122)	1.9917	2,2
Cux1	Ss18	0.80559	50	0.497	rgb(222,122,123)	1.9917	2,2
Ddit3	Slc19a2	-0.80559	50	-5.0E-01	rgb(109,151,236)	1.9917	None
Egr1	Hook2	-0.80559	50	-5.0E-01	rgb(109,152,236)	1.9917	None
Egr2	Tnfrsf12a	0.80559	50	0.505	rgb(223,121,122)	1.9917	None
Elf1	C330018D20Rik	-0.80559	50	-5.0E-01	rgb(108,151,236)	1.9917	None
Elf1	Themis	0.80559	50	0.5	rgb(223,121,122)	1.9917	None
Erf	Zfp36l2	0.80559	50	0.498	rgb(222,122,123)	1.9917	None
Esrra	Gcnt1	-0.80559	50	-5.0E-01	rgb(108,151,236)	1.9917	None
Esrra	Ric8	0.80559	50	0.501	rgb(223,121,122)	1.9917	2,2
Etv4	Mboat7	0.80559	50	0.498	rgb(222,122,123)	1.9917	2,2
Etv6	Il12rb1	0.80559	50	0.503	rgb(223,121,122)	1.9917	2,2
Fosb	Entpd1	-0.80559	50	-5.0E-01	rgb(108,151,236)	1.9917	None
Hic1	Ggta1	0.80559	50	0.496	rgb(222,122,123)	1.9917	None
Hic1	Sap30	-0.80559	50	-5.0E-01	rgb(108,151,236)	1.9917	None
Hif1a	Satb1	0.80559	50	0.5	rgb(222,122,123)	1.9917	2,2
Hsf1	BC065397	0.80559	50	0.502	rgb(223,121,122)	1.9917	None
Irf1	Il15ra	0.80559	50	0.496	rgb(222,122,123)	1.9917	2,2
Irf1	Tmem35	0.80559	50	0.499	rgb(222,122,123)	1.9917	None
Irf2	Zbp1	0.80559	50	0.498	rgb(222,122,123)	1.9917	None
Irf4	Ddx60	-0.80559	50	-5.0E-01	rgb(108,151,236)	1.9917	None
Irf4	Grpr	-0.80559	50	-5.0E-01	rgb(110,152,236)	1.9917	2,2
Irf4	Nqo2	-0.80559	50	-5.0E-01	rgb(108,151,236)	1.9917	None
Irf4	Rufy3	-0.80559	50	-5.0E-01	rgb(109,151,236)	1.9917	None
Irf8	Plod3	0.80559	50	0.505	rgb(223,121,122)	1.9917	None
Jun	Fam129b	0.80559	50	0.5	rgb(223,121,122)	1.9917	None
Kdm2b	Adora2a	0.80559	50	0.496	rgb(222,122,123)	1.9917	2,2
Kdm2b	Crispld2	-0.80559	50	-5.0E-01	rgb(108,151,236)	1.9917	2,2
Klf13	Phlda3	-0.80559	50	-5.0E-01	rgb(109,151,236)	1.9917	2,2
Klf3	Hk2	-0.80559	50	-5.0E-01	rgb(108,151,236)	1.9917	None
Maf	Ctla2b	0.80559	50	0.502	rgb(223,121,122)	1.9917	None
Maf	Gbp8	-0.80559	50	-5.0E-01	rgb(108,151,236)	1.9917	None
Mafg	Sesn1	-0.80559	50	-5.0E-01	rgb(108,151,236)	1.9917	None
Mef2b	Mapk13	0.80559	50	0.497	rgb(222,122,123)	1.9917	2,2
Msc	Ccr1	0.80559	50	0.499	rgb(222,122,123)	1.9917	2,2
Mxi1	Mecr	-0.80559	50	-5.0E-01	rgb(109,151,236)	1.9917	2,2
Mybl1	Anln	0.80559	50	0.496	rgb(222,122,123)	1.9917	None
Mybl1	E2f7	0.80559	50	0.496	rgb(222,122,123)	1.9917	2,2
Nfil3	Epn2	0.80559	50	0.498	rgb(222,122,123)	1.9917	2,2
Nfkb2	Mex3b	0.80559	50	0.5	rgb(222,122,123)	1.9917	2,2
Nr4a2	Mmd	0.80559	50	0.502	rgb(223,121,122)	1.9917	None
Plagl1	Fam178b	0.80559	50	0.498	rgb(222,122,123)	1.9917	2,2
Prrx1	Thbd	0.80559	50	0.5	rgb(223,121,122)	1.9917	2,2
Rest	Hk1	0.80559	50	0.495	rgb(222,122,123)	1.9917	None
Rest	Kcnh4	0.80559	50	0.497	rgb(222,122,123)	1.9917	None
Runx2	Siah3	0.80559	50	0.498	rgb(222,122,123)	1.9917	None
Rxra	Aig1	-0.80559	50	-5.0E-01	rgb(109,151,236)	1.9917	None
Rxra	Tmc6	0.80559	50	0.501	rgb(223,121,122)	1.9917	None
Scrt1	Smox	0.80559	50	0.504	rgb(223,121,122)	1.9917	None
Six5	Arhgef17	0.80559	50	0.501	rgb(223,121,122)	1.9917	2,2
Sox5	Timp1	0.80559	50	0.498	rgb(222,122,123)	1.9917	2,2
Sp110	Dpp4	-0.80559	50	-5.0E-01	rgb(108,151,236)	1.9917	None
Sp2	Zfp318	0.80559	50	0.5	rgb(222,122,123)	1.9917	None
Sp4	Acox3	0.80559	50	0.503	rgb(223,121,122)	1.9917	None
Sp4	Boll	0.80559	50	0.497	rgb(222,122,123)	1.9917	None
Sp6	Plxnd1	0.80559	50	0.498	rgb(222,122,123)	1.9917	None
Srebf1	Sh3kbp1	-0.80559	50	-5.0E-01	rgb(109,152,236)	1.9917	None
Stat4	Crem	0.80559	50	0.498	rgb(222,122,123)	1.9917	None
Stat4	Tgfbr1	-0.80559	50	-5.0E-01	rgb(108,151,236)	1.9917	2,2
Tal2	Stat4	0.80559	50	0.503	rgb(223,121,122)	1.9917	None
Tcf7l1	Gabbr1	0.80559	50	0.495	rgb(222,122,123)	1.9917	None
Tead1	Nedd9	-0.80559	50	-5.0E-01	rgb(109,152,236)	1.9917	None
Vax2	Ndst1	0.80559	50	0.496	rgb(222,122,123)	1.9917	None
Zbtb4	Ppap2a	-0.80559	50	-5.0E-01	rgb(109,151,236)	1.9917	2,2
Zbtb6	Cstf2t	0.80559	50	0.501	rgb(223,121,122)	1.9917	2,2
Zbtb7a	Adap1	0.80559	50	0.498	rgb(222,122,123)	1.9917	None
Zbtb7a	Hmgn1	-0.80559	50	-5.0E-01	rgb(109,151,236)	1.9917	None
Zfhx3	Heg1	0.80559	50	0.503	rgb(223,121,122)	1.9917	2,2
Zfp148	Sbf2	0.80559	50	0.5	rgb(223,121,122)	1.9917	None
Zfp219	Irf5	0.80559	50	0.504	rgb(223,121,122)	1.9917	2,2
Zfp219	Mt2	-0.80559	50	-5.0E-01	rgb(108,151,236)	1.9917	None
Zfp219	Sgk1	-0.80559	50	-5.0E-01	rgb(109,151,236)	1.9917	None
Zfp263	Cyfip2	-0.80559	50	-5.0E-01	rgb(108,150,236)	1.9917	None
Zfp263	Plagl1	-0.80559	50	-5.0E-01	rgb(109,151,236)	1.9917	None
Zfp263	Zc3hav1l	-0.80559	50	-5.0E-01	rgb(108,151,236)	1.9917	None
Zfp467	Tnfrsf13c	0.80559	50	0.504	rgb(223,121,122)	1.9917	2,2
Zfp524	Faim3	0.80559	50	0.5	rgb(223,121,122)	1.9917	2,2
Zfp652	Dlg4	0.80559	50	0.496	rgb(222,122,123)	1.9917	None
Ahdc1	Zfp831	0.80559	50	0.498	rgb(222,122,123)	1.9917	2,2
Ankzf1	Rgs11	0.80559	50	0.497	rgb(222,122,123)	1.9917	2,2
C030039L03Rik	Atp7b	0.80559	50	0.503	rgb(223,121,122)	1.9917	2,2
C030039L03Rik	Kbtbd13	0.80559	50	0.496	rgb(222,122,123)	1.9917	2,2
Drap1	Fth1	0.80559	50	0.501	rgb(223,121,122)	1.9917	2,2
Kdm5b	Pfkp	0.80559	50	0.498	rgb(222,122,123)	1.9917	2,2
Mxd1	Smyd5	-0.80559	50	-5.0E-01	rgb(109,151,236)	1.9917	2,2
Phf1	Znrf1	0.80559	50	0.499	rgb(222,122,123)	1.9917	2,2
Scml4	Pten	0.80559	50	0.495	rgb(222,122,123)	1.9917	2,2
Zbed3	Zkscan17	0.80559	50	0.497	rgb(222,122,123)	1.9917	2,2
Zfp277	Zkscan17	0.80559	50	0.503	rgb(223,121,122)	1.9917	2,2
Zfp365	Psrc1	0.80559	50	0.504	rgb(223,121,122)	1.9917	2,2
Zfp473	Ppfia3	0.80559	50	0.497	rgb(222,122,123)	1.9917	2,2
Zfp536	Prf1	0.80559	50	0.497	rgb(222,122,123)	1.9917	2,2
Zfp750	Dnm3os	0.80559	50	0.497	rgb(222,122,123)	1.9917	2,2
Zfp800	Smek1	0.80559	50	0.503	rgb(223,121,122)	1.9917	2,2
Zfp808	Rfwd3	0.80559	50	0.498	rgb(222,122,123)	1.9917	2,2
Zfp831	Ahdc1	0.80559	50	0.499	rgb(222,122,123)	1.9917	2,2
Zfp951	BC049715	0.80559	50	0.502	rgb(223,121,122)	1.9917	2,2
Zfp956	Slc13a3	-0.80559	50	-5.0E-01	rgb(109,151,236)	1.9917	2,2
Zfp960	F2rl1	-0.80559	50	-5.0E-01	rgb(109,151,236)	1.9917	2,2
Arid3a	Adrb2	-0.80559	49.99	-4.9E-01	rgb(111,152,236)	1.9915	None
Arid3a	Pdxp	0.80559	49.99	0.488	rgb(222,124,125)	1.9915	None
Arid3a	Sun1	0.80559	49.99	0.487	rgb(222,124,125)	1.9915	None
Arid3a	Zfp36l1	-0.80559	49.99	-4.9E-01	rgb(110,152,236)	1.9915	None
Arid5a	Olfm2	0.80559	49.99	0.494	rgb(222,123,124)	1.9915	None
Atf3	Hmcn1	0.80559	49.99	0.487	rgb(222,124,125)	1.9915	None
Batf	Igfbp7	-0.80559	49.99	-4.9E-01	rgb(110,152,236)	1.9915	None
Batf	Igtp	-0.80559	49.99	-4.9E-01	rgb(111,153,236)	1.9915	None
Bcl6b	Kctd7	0.80559	49.99	0.492	rgb(222,123,124)	1.9915	2,2
Bhlhe40	Edem1	0.80559	49.99	0.486	rgb(222,124,125)	1.9915	None
Bhlhe40	Plekho2	0.80559	49.99	0.489	rgb(222,124,125)	1.9915	None
Cebpg	Mgat5	-0.80559	49.99	-4.9E-01	rgb(110,152,236)	1.9915	None
Creb3l1	Pcdh7	-0.80559	49.99	-4.9E-01	rgb(110,152,236)	1.9915	None
Crem	Ptpn11	-0.80559	49.99	-4.9E-01	rgb(111,153,236)	1.9915	None
Dbp	Nkd2	-0.80559	49.99	-4.9E-01	rgb(111,152,236)	1.9915	2,2
Ddit3	Angptl6	0.80559	49.99	0.488	rgb(222,124,125)	1.9915	2,2
Ebf1	Dusp3	0.80559	49.99	0.49	rgb(222,123,124)	1.9915	2,2
Egr1	1700025G04Rik	-0.80559	49.99	-4.9E-01	rgb(110,152,236)	1.9915	None
Egr3	Creb1	0.80559	49.99	0.49	rgb(222,123,124)	1.9915	None
Egr4	Pknox1	0.80559	49.99	0.486	rgb(222,124,125)	1.9915	None
Egr4	Snx9	0.80559	49.99	0.491	rgb(222,123,124)	1.9915	2,2
Elf1	Herc4	0.80559	49.99	0.492	rgb(222,123,124)	1.9915	None
Elk3	Ubash3b	0.80559	49.99	0.491	rgb(222,123,124)	1.9915	2,2
Ets1	Acvr1c	0.80559	49.99	0.493	rgb(222,123,124)	1.9915	None
Ets1	Espn	0.80559	49.99	0.488	rgb(222,124,125)	1.9915	None
Ets1	Gart	-0.80559	49.99	-4.9E-01	rgb(112,153,235)	1.9915	None
Ets1	Itga7	0.80559	49.99	0.494	rgb(222,123,124)	1.9915	None
Etv5	Pacsin1	-0.80559	49.99	-4.9E-01	rgb(111,152,236)	1.9915	2,2
Fosb	Gpsm2	-0.80559	49.99	-4.9E-01	rgb(110,152,236)	1.9915	None
Foxf2	Adora2b	0.80559	49.99	0.494	rgb(222,123,124)	1.9915	2,2
Foxf2	Akr1b8	0.80559	49.99	0.493	rgb(222,123,124)	1.9915	2,2
Foxf2	Lgr4	0.80559	49.99	0.493	rgb(222,123,124)	1.9915	2,2
Foxo1	Rbms2	0.80559	49.99	0.485	rgb(222,124,125)	1.9915	None
Foxo3	9030617O03Rik	0.80559	49.99	0.487	rgb(222,124,125)	1.9915	None
Foxp4	Syf2	-0.80559	49.99	-4.9E-01	rgb(111,153,236)	1.9915	None
Foxs1	Il18r1	0.80559	49.99	0.491	rgb(222,123,124)	1.9915	2,2
Foxs1	S100a4	0.80559	49.99	0.493	rgb(222,123,124)	1.9915	2,2
Foxs1	Selp	-0.80559	49.99	-4.9E-01	rgb(110,152,236)	1.9915	None
Gata1	Itpr3	0.80559	49.99	0.487	rgb(222,124,125)	1.9915	None
Gata1	Pdcd1lg2	0.80559	49.99	0.486	rgb(222,124,125)	1.9915	None
Gata1	Slc16a13	-0.80559	49.99	-4.9E-01	rgb(110,152,236)	1.9915	None
Hif3a	Egln1	0.80559	49.99	0.49	rgb(222,123,124)	1.9915	2,2
Ikzf2	Pdcd1	0.80559	49.99	0.494	rgb(222,123,124)	1.9915	None
Ikzf3	Mfge8	-0.80559	49.99	-4.9E-01	rgb(110,152,236)	1.9915	2,2
Irf1	Parp9	0.80559	49.99	0.486	rgb(222,124,125)	1.9915	None
Irf4	Chst15	0.80559	49.99	0.488	rgb(222,124,125)	1.9915	2,2
Irf4	Ndst1	-0.80559	49.99	-4.9E-01	rgb(112,153,235)	1.9915	None
Irf4	Trim14	-0.80559	49.99	-4.9E-01	rgb(111,153,235)	1.9915	None
Irf5	Abcb1a	0.80559	49.99	0.489	rgb(222,124,125)	1.9915	None
Irf5	Cttn	0.80559	49.99	0.486	rgb(222,124,125)	1.9915	2,2
Irf8	Vav1	0.80559	49.99	0.489	rgb(222,124,125)	1.9915	None
Irf9	Edem1	0.80559	49.99	0.494	rgb(222,123,124)	1.9915	None
Jun	Pcyt1b	-0.80559	49.99	-4.9E-01	rgb(110,152,236)	1.9915	2,2
Kdm2b	Spin4	0.80559	49.99	0.487	rgb(222,124,125)	1.9915	2,2
Lef1	S1pr3	-0.80559	49.99	-4.9E-01	rgb(110,152,236)	1.9915	None
Mafg	Fbxo4	-0.80559	49.99	-4.9E-01	rgb(110,152,236)	1.9915	2,2
Mxi1	Mapre3	0.80559	49.99	0.485	rgb(222,124,125)	1.9915	None
Myb	Slc26a10	0.80559	49.99	0.495	rgb(222,123,124)	1.9915	2,2
Nfatc1	Gbp4	0.80559	49.99	0.488	rgb(222,124,125)	1.9915	None
Nfkb1	Cdk5	-0.80559	49.99	-4.9E-01	rgb(110,152,236)	1.9915	None
Nfkb1	Nme4	-0.80559	49.99	-4.9E-01	rgb(112,153,235)	1.9915	None
Nfkb2	Kif13b	0.80559	49.99	0.486	rgb(222,124,125)	1.9915	2,2
Nfkb2	Rufy3	0.80559	49.99	0.488	rgb(222,124,125)	1.9915	None
Npas4	Cnn2	0.80559	49.99	0.485	rgb(222,124,125)	1.9915	None
Nr2f6	Cd2	-0.80559	49.99	-4.9E-01	rgb(112,153,235)	1.9915	None
Nr2f6	Parp8	-0.80559	49.99	-4.9E-01	rgb(111,152,236)	1.9915	None
Nr3c1	Ears2	0.80559	49.99	0.487	rgb(222,124,125)	1.9915	None
Nr4a2	Crtam	0.80559	49.99	0.486	rgb(222,124,125)	1.9915	2,2
Otx1	Slc29a3	0.80559	49.99	0.488	rgb(222,124,125)	1.9915	2,2
Pou2af1	Fgf16	0.80559	49.99	0.492	rgb(222,123,124)	1.9915	2,2
Pou2af1	Foxp1	0.80559	49.99	0.493	rgb(222,123,124)	1.9915	None
Pou2f2	Ipcef1	0.80559	49.99	0.493	rgb(222,123,124)	1.9915	None
Pparg	Epas1	0.80559	49.99	0.489	rgb(222,124,125)	1.9915	2,2
Pparg	Maged2	0.80559	49.99	0.493	rgb(222,123,124)	1.9915	None
Rarg	Cd9	0.80559	49.99	0.492	rgb(222,123,124)	1.9915	None
Rbpj	Smox	0.80559	49.99	0.488	rgb(222,124,125)	1.9915	2,2
Rela	Crtc1	0.80559	49.99	0.494	rgb(222,123,124)	1.9915	None
Rest	Crebbp	0.80559	49.99	0.491	rgb(222,123,124)	1.9915	None
Rreb1	Mvp	-0.80559	49.99	-4.9E-01	rgb(111,153,235)	1.9915	None
Rxra	Jazf1	0.80559	49.99	0.495	rgb(222,123,124)	1.9915	None
Rxra	Zfp324	0.80559	49.99	0.494	rgb(222,123,124)	1.9915	None
Satb1	Gnpda1	0.80559	49.99	0.493	rgb(222,123,124)	1.9915	2,2
Scrt1	Cbln3	0.80559	49.99	0.488	rgb(222,124,125)	1.9915	2,2
Scrt1	Ppap2c	0.80559	49.99	0.488	rgb(222,124,125)	1.9915	2,2
Six5	Dlg4	0.80559	49.99	0.494	rgb(222,123,124)	1.9915	None
Smad4	B4galt2	0.80559	49.99	0.495	rgb(222,122,123)	1.9915	None
Sox4	Parp8	0.80559	49.99	0.485	rgb(222,124,125)	1.9915	None
Sp2	Lrrc28	-0.80559	49.99	-4.9E-01	rgb(111,153,235)	1.9915	None
Sp2	Robo3	-0.80559	49.99	-4.9E-01	rgb(110,152,236)	1.9915	None
Sp4	Plaur	-0.80559	49.99	-4.9E-01	rgb(110,152,236)	1.9915	None
Sp4	Tmem163	0.80559	49.99	0.491	rgb(222,123,124)	1.9915	None
Sp6	Ell2	0.80559	49.99	0.486	rgb(222,124,125)	1.9915	None
Tbx21	Myd88	0.80559	49.99	0.489	rgb(222,124,125)	1.9915	2,2
Tcf12	Antxr2	0.80559	49.99	0.492	rgb(222,123,124)	1.9915	None
Tcf12	Kremen2	-0.80559	49.99	-4.9E-01	rgb(110,152,236)	1.9915	None
Vax2	Atp11a	-0.80559	49.99	-4.9E-01	rgb(111,152,236)	1.9915	2,2
Vdr	Fbxo30	0.80559	49.99	0.49	rgb(222,123,124)	1.9915	2,2
Zbtb7b	Dnajc6	-0.80559	49.99	-4.9E-01	rgb(112,153,235)	1.9915	None
Zbtb7b	Rcl1	-0.80559	49.99	-4.9E-01	rgb(112,153,235)	1.9915	None
Zbtb7b	Rpp14	-0.80559	49.99	-4.9E-01	rgb(110,152,236)	1.9915	None
Zeb1	Emb	0.80559	49.99	0.493	rgb(222,123,124)	1.9915	None
Zfp148	Son	0.80559	49.99	0.494	rgb(222,123,124)	1.9915	None
Zfp263	Ankrd55	-0.80559	49.99	-4.9E-01	rgb(110,152,236)	1.9915	None
Zfp263	Sp6	0.80559	49.99	0.491	rgb(222,123,124)	1.9915	None
Zfx	Aldh4a1	0.80559	49.99	0.486	rgb(222,124,125)	1.9915	None
Atmin	Ss18	-0.80559	49.99	-4.9E-01	rgb(110,152,236)	1.9915	2,2
C030039L03Rik	4930417O13Rik	0.80559	49.99	0.486	rgb(222,124,125)	1.9915	2,2
Dach2	Slc44a5	0.80559	49.99	0.489	rgb(222,124,125)	1.9915	2,2
Hmgb3	Zcchc3	0.80559	49.99	0.49	rgb(222,123,124)	1.9915	2,2
Kdm5b	Bnip3	0.80559	49.99	0.493	rgb(222,123,124)	1.9915	2,2
Kdm5b	Slc2a3	0.80559	49.99	0.489	rgb(222,124,125)	1.9915	2,2
Ncoa3	Atp11a	0.80559	49.99	0.491	rgb(222,123,124)	1.9915	2,2
Ncoa3	Id3	-0.80559	49.99	-4.9E-01	rgb(112,153,235)	1.9915	2,2
Ncoa3	Stat5b	0.80559	49.99	0.491	rgb(222,123,124)	1.9915	2,2
Purb	Neto2	0.80559	49.99	0.492	rgb(222,123,124)	1.9915	2,2
Rlf	Dctpp1	-0.80559	49.99	-4.9E-01	rgb(110,152,236)	1.9915	2,2
Setdb2	Matk	-0.80559	49.99	-4.9E-01	rgb(111,153,236)	1.9915	2,2
Snapc2	Arhgdig	0.80559	49.99	0.486	rgb(222,124,125)	1.9915	2,2
Tulp3	Rras	0.80559	49.99	0.488	rgb(222,124,125)	1.9915	2,2
Zeb2	Srxn1	0.80559	49.99	0.492	rgb(222,123,124)	1.9915	2,2
Zfp260	Sepp1	0.80559	49.99	0.49	rgb(222,123,124)	1.9915	2,2
Zfp367	Apitd1	0.80559	49.99	0.488	rgb(222,124,125)	1.9915	2,2
Zfp367	Cenpw	0.80559	49.99	0.495	rgb(222,123,124)	1.9915	2,2
Zfp385a	Ppm1d	0.80559	49.99	0.485	rgb(222,124,125)	1.9915	2,2
Zfp429	Snhg6	0.80559	49.99	0.493	rgb(222,123,124)	1.9915	2,2
Zfp473	Chrm4	0.80559	49.99	0.491	rgb(222,123,124)	1.9915	2,2
Zfp473	Flot2	0.80559	49.99	0.488	rgb(222,124,125)	1.9915	2,2
Zfp473	Stat2	0.80559	49.99	0.492	rgb(222,123,124)	1.9915	2,2
Zfp536	Hes1	0.80559	49.99	0.49	rgb(222,123,124)	1.9915	2,2
Zfp72	Kdelc1	0.80559	49.99	0.492	rgb(222,123,124)	1.9915	2,2
Zfp750	Ttll9	0.80559	49.99	0.485	rgb(222,124,125)	1.9915	2,2
Zfp800	Tnfrsf18	-0.80559	49.99	-4.9E-01	rgb(111,153,235)	1.9915	2,2
Zfp960	Kifc3	0.80559	49.99	0.49	rgb(222,123,124)	1.9915	2,2
Zfp960	Rcl1	0.80559	49.99	0.487	rgb(222,124,125)	1.9915	2,2
Arid3a	Il2rb	0.80559	49.98	0.477	rgb(222,126,127)	1.9913	2,2
Batf	Ikzf2	0.80559	49.98	0.483	rgb(222,125,126)	1.9913	None
Bcl6	Qtrtd1	0.80559	49.98	0.478	rgb(222,126,127)	1.9913	None
Bhlhe40	Etv6	0.80559	49.98	0.479	rgb(222,125,126)	1.9913	None
Bhlhe40	Fam129a	0.80559	49.98	0.482	rgb(222,125,126)	1.9913	2,2
Cebpg	Slc3a2	0.80559	49.98	0.483	rgb(222,125,126)	1.9913	None
Crem	Dnajc27	-0.80559	49.98	-4.8E-01	rgb(114,154,235)	1.9913	None
Crem	Galc	0.80559	49.98	0.479	rgb(222,125,126)	1.9913	None
E2f1	Ifit2	0.80559	49.98	0.477	rgb(222,126,127)	1.9913	None
Egr1	Ppp1r10	0.80559	49.98	0.481	rgb(222,125,126)	1.9913	None
Egr1	Zfp36l1	0.80559	49.98	0.484	rgb(222,125,126)	1.9913	None
Epas1	Glipr1	0.80559	49.98	0.479	rgb(222,126,126)	1.9913	None
Erg	Batf	0.80559	49.98	0.483	rgb(222,125,126)	1.9913	None
Etv4	Slc7a3	0.80559	49.98	0.478	rgb(222,126,127)	1.9913	2,2
Etv5	F2rl2	0.80559	49.98	0.483	rgb(222,125,126)	1.9913	2,2
Etv6	Sla2	-0.80559	49.98	-4.8E-01	rgb(114,154,235)	1.9913	None
Etv6	Ttc39c	0.80559	49.98	0.48	rgb(222,125,126)	1.9913	None
Fli1	Fam49b	0.80559	49.98	0.482	rgb(222,125,126)	1.9913	None
Fos	Ppcdc	0.80559	49.98	0.477	rgb(222,126,127)	1.9913	None
Fosl2	Kif26b	-0.80559	49.98	-4.8E-01	rgb(113,154,235)	1.9913	2,2
Foxn2	Naga	-0.80559	49.98	-4.8E-01	rgb(113,153,235)	1.9913	2,2
Foxp3	Il10	-0.80559	49.98	-4.8E-01	rgb(112,153,235)	1.9913	None
Gabpa	Ube2v1	0.80559	49.98	0.48	rgb(222,125,126)	1.9913	None
Gfi1	Grk5	0.80559	49.98	0.476	rgb(222,126,127)	1.9913	None
Gzf1	BC026585	0.80559	49.98	0.478	rgb(222,126,127)	1.9913	2,2
Hic1	Ccl25	-0.80559	49.98	-4.8E-01	rgb(113,154,235)	1.9913	None
Hif3a	Rasl12	0.80559	49.98	0.484	rgb(222,125,126)	1.9913	2,2
Hlx	Casp6	0.80559	49.98	0.478	rgb(222,126,127)	1.9913	2,2
Hsf1	Rpl36al	-0.80559	49.98	-4.8E-01	rgb(113,154,235)	1.9913	None
Ikzf2	Pgs1	-0.80559	49.98	-4.8E-01	rgb(113,154,235)	1.9913	2,2
Irf1	Gbp9	0.80559	49.98	0.475	rgb(222,126,127)	1.9913	2,2
Irf4	Cd44	-0.80559	49.98	-4.8E-01	rgb(112,153,235)	1.9913	None
Irf4	Gprc5a	0.80559	49.98	0.477	rgb(222,126,127)	1.9913	None
Irf4	Rcsd1	-0.80559	49.98	-4.8E-01	rgb(113,153,235)	1.9913	None
Irf4	Sla	0.80559	49.98	0.478	rgb(222,126,127)	1.9913	None
Irf4	Tnfsf10	-0.80559	49.98	-4.8E-01	rgb(112,153,235)	1.9913	None
Irf5	Ifnar1	0.80559	49.98	0.485	rgb(222,124,125)	1.9913	None
Irf9	Stat2	0.80559	49.98	0.481	rgb(222,125,126)	1.9913	None
Jun	Inpp4a	-0.80559	49.98	-4.8E-01	rgb(112,153,235)	1.9913	None
Jun	Nt5dc1	-0.80559	49.98	-4.8E-01	rgb(113,154,235)	1.9913	None
Kdm2b	Plekhf2	-0.80559	49.98	-4.8E-01	rgb(113,154,235)	1.9913	2,2
Klf10	Cyth4	0.80559	49.98	0.476	rgb(222,126,127)	1.9913	None
Klf8	Dhrs1	0.80559	49.98	0.482	rgb(222,125,126)	1.9913	None
Klf8	Tspan17	0.80559	49.98	0.482	rgb(222,125,126)	1.9913	None
Lef1	Mcoln2	-0.80559	49.98	-4.8E-01	rgb(113,154,235)	1.9913	None
Lyl1	Padi3	0.80559	49.98	0.481	rgb(222,125,126)	1.9913	2,2
Msc	Cd24a	0.80559	49.98	0.476	rgb(222,126,127)	1.9913	2,2
Msc	Smpdl3b	0.80559	49.98	0.484	rgb(222,125,126)	1.9913	2,2
Msc	Svop	0.80559	49.98	0.483	rgb(222,125,126)	1.9913	2,2
Mxi1	Parp16	0.80559	49.98	0.479	rgb(222,126,127)	1.9913	2,2
Mxi1	Rnf181	0.80559	49.98	0.484	rgb(222,125,126)	1.9913	2,2
Nfil3	Ier3	0.80559	49.98	0.48	rgb(222,125,126)	1.9913	2,2
Nfkb1	Ccr8	0.80559	49.98	0.479	rgb(222,126,126)	1.9913	2,2
Nfkb1	Ly6e	-0.80559	49.98	-4.8E-01	rgb(114,154,235)	1.9913	2,2
Nr2f6	Tyw1	0.80559	49.98	0.478	rgb(222,126,127)	1.9913	None
Nr3c1	Kif13b	0.80559	49.98	0.475	rgb(222,126,127)	1.9913	None
Patz1	Gart	0.80559	49.98	0.478	rgb(222,126,127)	1.9913	None
Plagl1	Dlk1	0.80559	49.98	0.484	rgb(222,124,125)	1.9913	2,2
Plagl1	Xdh	0.80559	49.98	0.481	rgb(222,125,126)	1.9913	2,2
Pou2af1	Capn2	-0.80559	49.98	-4.8E-01	rgb(114,154,235)	1.9913	None
Pou2af1	Hs3st1	-0.80559	49.98	-4.8E-01	rgb(112,153,235)	1.9913	2,2
Pou2f2	Apbb1ip	0.80559	49.98	0.485	rgb(222,124,125)	1.9913	None
Pou2f2	Ncoa2	0.80559	49.98	0.478	rgb(222,126,127)	1.9913	None
Prdm1	Ptpre	0.80559	49.98	0.484	rgb(222,125,125)	1.9913	None
Prrx1	Cxcl1	0.80559	49.98	0.485	rgb(222,124,125)	1.9913	2,2
Rbpj	Rasal1	-0.80559	49.98	-4.8E-01	rgb(113,153,235)	1.9913	2,2
Relb	Cep170	-0.80559	49.98	-4.8E-01	rgb(112,153,235)	1.9913	None
Rest	Bcar1	0.80559	49.98	0.481	rgb(222,125,126)	1.9913	None
Rfx1	S100a13	-0.80559	49.98	-4.8E-01	rgb(113,154,235)	1.9913	None
Rfx7	Heatr1	0.80559	49.98	0.476	rgb(222,126,127)	1.9913	None
Runx1	Npc2	-0.80559	49.98	-4.8E-01	rgb(113,154,235)	1.9913	None
Runx2	Basp1	0.80559	49.98	0.483	rgb(222,125,126)	1.9913	2,2
Runx3	Ppip5k2	-0.80559	49.98	-4.8E-01	rgb(112,153,235)	1.9913	None
Rxra	Plac8	-0.80559	49.98	-4.8E-01	rgb(113,154,235)	1.9913	2,2
Scrt1	4932438H23Rik	0.80559	49.98	0.477	rgb(222,126,127)	1.9913	2,2
Scrt1	Akna	0.80559	49.98	0.479	rgb(222,126,126)	1.9913	None
Six5	Ostf1	-0.80559	49.98	-4.8E-01	rgb(113,154,235)	1.9913	None
Sox21	Mtmr7	-0.80559	49.98	-4.8E-01	rgb(112,153,235)	1.9913	None
Sox5	Akr1b8	0.80559	49.98	0.479	rgb(222,125,126)	1.9913	2,2
Sox5	Mab21l2	0.80559	49.98	0.481	rgb(222,125,126)	1.9913	2,2
Sp3	Gata3	-0.80559	49.98	-4.8E-01	rgb(114,154,235)	1.9913	None
Sp3	Rraga	-0.80559	49.98	-4.8E-01	rgb(113,154,235)	1.9913	2,2
Sp4	Bend4	0.80559	49.98	0.478	rgb(222,126,127)	1.9913	None
Sp4	Plekho2	0.80559	49.98	0.485	rgb(222,124,125)	1.9913	None
Sp4	Thoc3	-0.80559	49.98	-4.8E-01	rgb(112,153,235)	1.9913	2,2
Sp6	Lrp4	0.80559	49.98	0.476	rgb(222,126,127)	1.9913	2,2
Srebf1	C2cd2l	0.80559	49.98	0.477	rgb(222,126,127)	1.9913	None
Srebf1	Rnf130	-0.80559	49.98	-4.8E-01	rgb(114,154,235)	1.9913	None
Srf	Naca	-0.80559	49.98	-4.8E-01	rgb(113,154,235)	1.9913	None
Stat1	Ccnd3	0.80559	49.98	0.475	rgb(222,126,127)	1.9913	None
Stat4	Cndp2	-0.80559	49.98	-4.8E-01	rgb(112,153,235)	1.9913	None
Tal2	Tmem38b	0.80559	49.98	0.477	rgb(222,126,127)	1.9913	2,2
Tcf12	Rassf1	-0.80559	49.98	-4.8E-01	rgb(113,154,235)	1.9913	None
Tcf3	Wrnip1	0.80559	49.98	0.479	rgb(222,125,126)	1.9913	None
Tcf7l2	Mapk14	-0.80559	49.98	-4.8E-01	rgb(114,154,235)	1.9913	None
Tead1	Neo1	0.80559	49.98	0.484	rgb(222,125,125)	1.9913	2,2
Twist1	Kctd15	0.80559	49.98	0.476	rgb(222,126,127)	1.9913	2,2
Vdr	Furin	0.80559	49.98	0.479	rgb(222,125,126)	1.9913	None
Zbtb33	Tnip2	-0.80559	49.98	-4.8E-01	rgb(114,154,235)	1.9913	2,2
Zbtb4	Dctpp1	-0.80559	49.98	-4.8E-01	rgb(113,154,235)	1.9913	2,2
Zbtb4	Gyk	-0.80559	49.98	-4.8E-01	rgb(112,153,235)	1.9913	2,2
Zbtb4	Nlrc3	0.80559	49.98	0.476	rgb(222,126,127)	1.9913	2,2
Zbtb7a	Xrcc5	-0.80559	49.98	-4.8E-01	rgb(114,154,235)	1.9913	None
Zbtb7b	Atp2b4	0.80559	49.98	0.48	rgb(222,125,126)	1.9913	None
Zfhx3	Cxcl2	-0.80559	49.98	-4.8E-01	rgb(113,154,235)	1.9913	None
Zfhx3	Zfp536	0.80559	49.98	0.485	rgb(222,124,125)	1.9913	2,2
Zfp467	Siglec5	0.80559	49.98	0.479	rgb(222,125,126)	1.9913	2,2
Zfp523	Homez	0.80559	49.98	0.484	rgb(222,125,126)	1.9913	2,2
Atmin	Il15ra	0.80559	49.98	0.476	rgb(222,126,127)	1.9913	2,2
C030039L03Rik	Plod2	0.80559	49.98	0.476	rgb(222,126,127)	1.9913	2,2
Casz1	D630039A03Rik	-0.80559	49.98	-4.8E-01	rgb(112,153,235)	1.9913	2,2
Drap1	Anapc1	-0.80559	49.98	-4.8E-01	rgb(113,153,235)	1.9913	2,2
Hmgb3	1190005I06Rik	0.80559	49.98	0.478	rgb(222,126,127)	1.9913	2,2
L3mbtl3	Fosl2	-0.80559	49.98	-4.8E-01	rgb(112,153,235)	1.9913	2,2
Ncoa1	Trappc10	0.80559	49.98	0.48	rgb(222,125,126)	1.9913	2,2
Rlf	Rgs11	0.80559	49.98	0.48	rgb(222,125,126)	1.9913	2,2
Sgsm2	Dlg3	0.80559	49.98	0.481	rgb(222,125,126)	1.9913	2,2
Zbtb10	Irf7	0.80559	49.98	0.477	rgb(222,126,127)	1.9913	2,2
Zeb2	Akr1b8	0.80559	49.98	0.482	rgb(222,125,126)	1.9913	2,2
Zeb2	Lhfp	0.80559	49.98	0.482	rgb(222,125,126)	1.9913	2,2
Zeb2	Sytl3	0.80559	49.98	0.476	rgb(222,126,127)	1.9913	2,2
Zfp112	Unc13b	-0.80559	49.98	-4.8E-01	rgb(113,154,235)	1.9913	2,2
Zfp277	Fgd6	-0.80559	49.98	-4.8E-01	rgb(112,153,235)	1.9913	2,2
Zfp365	Dcxr	0.80559	49.98	0.482	rgb(222,125,126)	1.9913	2,2
Zfp367	Dtl	0.80559	49.98	0.483	rgb(222,125,126)	1.9913	2,2
Zfp414	Rab4b	0.80559	49.98	0.478	rgb(222,126,127)	1.9913	2,2
Zfp429	Fbxo44	0.80559	49.98	0.479	rgb(222,125,126)	1.9913	2,2
Zfp473	Tcf12	-0.80559	49.98	-4.8E-01	rgb(112,153,235)	1.9913	2,2
Zfp579	Cdadc1	0.80559	49.98	0.475	rgb(222,126,127)	1.9913	2,2
Zfp750	Commd9	0.80559	49.98	0.48	rgb(222,125,126)	1.9913	2,2
Zfp951	Guca1b	0.80559	49.98	0.482	rgb(222,125,126)	1.9913	2,2
Zfp956	Ankrd23	0.80559	49.98	0.477	rgb(222,126,127)	1.9913	2,2
Zfp960	Rnf150	-0.80559	49.98	-4.8E-01	rgb(112,153,235)	1.9913	2,2
Zfp960	Tex15	0.80559	49.98	0.485	rgb(222,124,125)	1.9913	2,2
Zhx2	Sema6b	-0.80559	49.98	-4.8E-01	rgb(113,154,235)	1.9913	2,2
Ahrr	Prr5l	0.80559	49.97	0.465	rgb(222,128,129)	1.9911	2,2
Ahrr	Treml2	0.80559	49.97	0.47	rgb(222,127,128)	1.9911	2,2
Ar	Lgals7	0.80559	49.97	0.472	rgb(222,127,128)	1.9911	None
Atf3	Cnnm3	-0.80559	49.97	-4.7E-01	rgb(115,155,235)	1.9911	None
Atf5	0610007P14Rik	0.80559	49.97	0.466	rgb(222,128,129)	1.9911	2,2
Atf5	Nucb2	0.80559	49.97	0.468	rgb(222,128,129)	1.9911	None
Bach1	Lpin2	0.80559	49.97	0.473	rgb(222,127,128)	1.9911	None
Batf	Col18a1	0.80559	49.97	0.474	rgb(222,126,127)	1.9911	2,2
Batf	Frmd4b	0.80559	49.97	0.465	rgb(222,128,129)	1.9911	None
Batf	Gbp5	-0.80559	49.97	-4.7E-01	rgb(115,155,235)	1.9911	None
Batf	Hmcn1	-0.80559	49.97	-4.7E-01	rgb(114,154,235)	1.9911	None
Batf	Trim36	0.80559	49.97	0.471	rgb(222,127,128)	1.9911	2,2
Cebpg	Hmx3	0.80559	49.97	0.469	rgb(222,127,128)	1.9911	2,2
Creb3l2	Srgap3	0.80559	49.97	0.475	rgb(222,126,127)	1.9911	2,2
Crem	Plaur	0.80559	49.97	0.467	rgb(222,128,129)	1.9911	None
Dbp	Abcb1b	-0.80559	49.97	-4.7E-01	rgb(115,155,235)	1.9911	2,2
Ebf1	Ermn	0.80559	49.97	0.472	rgb(222,127,128)	1.9911	2,2
Ebf1	Scn1b	0.80559	49.97	0.474	rgb(222,126,127)	1.9911	None
Egr2	Serpine2	-0.80559	49.97	-4.7E-01	rgb(114,154,235)	1.9911	None
Egr2	Tnf	0.80559	49.97	0.474	rgb(222,127,128)	1.9911	None
Egr4	Pkhd1l1	0.80559	49.97	0.473	rgb(222,127,128)	1.9911	None
Elf1	Srpk2	0.80559	49.97	0.467	rgb(222,128,129)	1.9911	None
Elk3	Mgat5	0.80559	49.97	0.473	rgb(222,127,128)	1.9911	None
Erg	Lgals7	0.80559	49.97	0.466	rgb(222,128,129)	1.9911	2,2
Ets1	Fli1	0.80559	49.97	0.469	rgb(222,127,128)	1.9911	None
Ets2	Pkhd1l1	-0.80559	49.97	-4.7E-01	rgb(114,155,235)	1.9911	2,2
Ets2	Wdr1	-0.80559	49.97	-4.7E-01	rgb(115,155,235)	1.9911	2,2
Etv6	Gbp2	0.80559	49.97	0.468	rgb(222,128,129)	1.9911	2,2
Etv6	Rcsd1	-0.80559	49.97	-4.7E-01	rgb(116,155,235)	1.9911	None
Foxf2	Gja1	0.80559	49.97	0.467	rgb(222,128,129)	1.9911	2,2
Foxo1	Iqgap2	0.80559	49.97	0.465	rgb(222,128,129)	1.9911	None
Foxo1	Rora	0.80559	49.97	0.473	rgb(222,127,128)	1.9911	None
Foxp1	Adam9	-0.80559	49.97	-4.7E-01	rgb(116,155,235)	1.9911	2,2
Gata1	Gadd45g	0.80559	49.97	0.472	rgb(222,127,128)	1.9911	2,2
Hif3a	Syce2	0.80559	49.97	0.468	rgb(222,128,129)	1.9911	2,2
Hif3a	Vegfa	0.80559	49.97	0.469	rgb(222,127,128)	1.9911	2,2
Hmga1	D3Ertd751e	-0.80559	49.97	-4.7E-01	rgb(115,155,235)	1.9911	None
Ikzf2	Agpat9	-0.80559	49.97	-4.7E-01	rgb(114,154,235)	1.9911	2,2
Ikzf2	Ctsw	0.80559	49.97	0.471	rgb(222,127,128)	1.9911	2,2
Ikzf2	Fam81a	0.80559	49.97	0.465	rgb(222,128,129)	1.9911	2,2
Ikzf3	Krt17	-0.80559	49.97	-4.7E-01	rgb(115,155,235)	1.9911	2,2
Irf2	Arsb	0.80559	49.97	0.474	rgb(222,127,128)	1.9911	None
Irf4	Cxxc5	-0.80559	49.97	-4.7E-01	rgb(115,155,235)	1.9911	2,2
Irf4	Loxl2	-0.80559	49.97	-4.7E-01	rgb(115,155,235)	1.9911	2,2
Irf5	Adam8	0.80559	49.97	0.469	rgb(222,127,128)	1.9911	None
Irf7	Samd9l	0.80559	49.97	0.472	rgb(222,127,128)	1.9911	None
Jun	Cd160	-0.80559	49.97	-4.7E-01	rgb(115,155,235)	1.9911	2,2
Jund	Gstt3	0.80559	49.97	0.472	rgb(222,127,128)	1.9911	2,2
Kdm2b	Pgap1	0.80559	49.97	0.465	rgb(222,128,129)	1.9911	2,2
Klf10	Wisp1	-0.80559	49.97	-4.7E-01	rgb(114,154,235)	1.9911	None
Klf4	Tmem86a	0.80559	49.97	0.466	rgb(222,128,129)	1.9911	None
Klf7	Ptpre	0.80559	49.97	0.468	rgb(222,128,129)	1.9911	None
Lef1	Acp5	0.80559	49.97	0.47	rgb(222,127,128)	1.9911	2,2
Lef1	Tubgcp5	-0.80559	49.97	-4.7E-01	rgb(115,155,235)	1.9911	2,2
Lyl1	Gpnmb	0.80559	49.97	0.475	rgb(222,126,127)	1.9911	2,2
Maf	Fam20a	0.80559	49.97	0.465	rgb(222,128,129)	1.9911	2,2
Mxi1	Gys1	0.80559	49.97	0.466	rgb(222,128,129)	1.9911	2,2
Mxi1	Kif3a	0.80559	49.97	0.474	rgb(222,127,127)	1.9911	2,2
Myc	Max	0.80559	49.97	0.471	rgb(222,127,128)	1.9911	None
Nfatc2	Stat4	-0.80559	49.97	-4.7E-01	rgb(116,155,235)	1.9911	None
Nfatc4	H2-Eb2	0.80559	49.97	0.472	rgb(222,127,128)	1.9911	2,2
Nfatc4	Slc22a2	0.80559	49.97	0.467	rgb(222,128,129)	1.9911	2,2
Nfil3	Rnf19b	0.80559	49.97	0.465	rgb(222,128,129)	1.9911	2,2
Nfkb1	Bcl3	-0.80559	49.97	-4.7E-01	rgb(116,155,235)	1.9911	None
Nfkb1	Zhx2	0.80559	49.97	0.468	rgb(222,128,129)	1.9911	None
Nfkb2	Cdk5r1	0.80559	49.97	0.474	rgb(222,127,127)	1.9911	2,2
Nfkb2	Dlgap3	0.80559	49.97	0.473	rgb(222,127,128)	1.9911	2,2
Npas2	Atp11a	0.80559	49.97	0.467	rgb(222,128,129)	1.9911	2,2
Nr2f6	Naglu	0.80559	49.97	0.471	rgb(222,127,128)	1.9911	2,2
Nr4a1	Pla2g12a	-0.80559	49.97	-4.7E-01	rgb(114,154,235)	1.9911	2,2
Patz1	Il2ra	-0.80559	49.97	-4.7E-01	rgb(115,155,235)	1.9911	None
Plagl1	Slc3a2	0.80559	49.97	0.475	rgb(222,126,127)	1.9911	None
Pou2af1	Ntng2	-0.80559	49.97	-4.7E-01	rgb(114,154,235)	1.9911	2,2
Pou2af1	P2ry2	0.80559	49.97	0.466	rgb(222,128,129)	1.9911	2,2
Prrx1	Ccdc80	0.80559	49.97	0.473	rgb(222,127,128)	1.9911	2,2
Rel	Jak3	-0.80559	49.97	-4.7E-01	rgb(115,155,235)	1.9911	None
Rest	Wdr81	0.80559	49.97	0.469	rgb(222,128,128)	1.9911	None
Rora	St3gal5	-0.80559	49.97	-4.7E-01	rgb(115,155,235)	1.9911	2,2
Rreb1	Ypel4	-0.80559	49.97	-4.7E-01	rgb(116,156,235)	1.9911	None
Runx2	Cass4	0.80559	49.97	0.474	rgb(222,126,127)	1.9911	None
Rxra	Ccdc50	0.80559	49.97	0.466	rgb(222,128,129)	1.9911	None
Rxra	Gpr161	0.80559	49.97	0.465	rgb(222,128,129)	1.9911	None
Rxra	Mpp2	0.80559	49.97	0.472	rgb(222,127,128)	1.9911	None
Rxra	Slco4a1	0.80559	49.97	0.467	rgb(222,128,129)	1.9911	None
Satb1	Epas1	0.80559	49.97	0.465	rgb(222,128,129)	1.9911	2,2
Six1	Cd200r4	0.80559	49.97	0.474	rgb(222,126,127)	1.9911	2,2
Six5	Lbh	-0.80559	49.97	-4.7E-01	rgb(114,154,235)	1.9911	2,2
Six5	Zfp473	0.80559	49.97	0.474	rgb(222,126,127)	1.9911	None
Sp2	AI506816	0.80559	49.97	0.471	rgb(222,127,128)	1.9911	None
Sp3	Cndp2	-0.80559	49.97	-4.7E-01	rgb(115,155,235)	1.9911	None
Sp4	Exoc6	0.80559	49.97	0.471	rgb(222,127,128)	1.9911	None
Sp4	Pdhx	-0.80559	49.97	-4.7E-01	rgb(114,154,235)	1.9911	None
Sp4	Smg5	-0.80559	49.97	-4.7E-01	rgb(115,155,235)	1.9911	None
Sp9	Ralb	0.80559	49.97	0.468	rgb(222,128,129)	1.9911	None
Srebf1	Chchd7	-0.80559	49.97	-4.7E-01	rgb(116,155,235)	1.9911	None
Tcf12	Dhrs1	-0.80559	49.97	-4.7E-01	rgb(115,155,235)	1.9911	2,2
Tcf12	Sertad1	-0.80559	49.97	-4.7E-01	rgb(116,156,235)	1.9911	None
Tcf4	Fam174b	-0.80559	49.97	-4.7E-01	rgb(115,155,235)	1.9911	None
Tcf7l1	Gm11346	0.80559	49.97	0.471	rgb(222,127,128)	1.9911	None
Tead1	Sema6d	0.80559	49.97	0.469	rgb(222,127,128)	1.9911	2,2
Tead1	Tln2	0.80559	49.97	0.466	rgb(222,128,129)	1.9911	2,2
Tef	Hipk4	-0.80559	49.97	-4.7E-01	rgb(116,155,235)	1.9911	None
Tef	Lime1	0.80559	49.97	0.465	rgb(222,128,129)	1.9911	2,2
Tfdp2	Zranb3	0.80559	49.97	0.473	rgb(222,127,128)	1.9911	2,2
Twist1	Calcr	0.80559	49.97	0.475	rgb(222,126,127)	1.9911	2,2
Twist1	Cxcl1	0.80559	49.97	0.465	rgb(222,128,129)	1.9911	2,2
Twist1	Stfa3	0.80559	49.97	0.474	rgb(222,127,127)	1.9911	2,2
Vax2	Podnl1	0.80559	49.97	0.468	rgb(222,128,129)	1.9911	2,2
Yy2	Vegfb	-0.80559	49.97	-4.7E-01	rgb(115,155,235)	1.9911	None
Zbtb33	Xcr1	-0.80559	49.97	-4.7E-01	rgb(116,155,235)	1.9911	None
Zbtb7b	Pak1	-0.80559	49.97	-4.7E-01	rgb(115,155,235)	1.9911	None
Zbtb7b	Pcbp4	0.80559	49.97	0.469	rgb(222,127,128)	1.9911	None
Zfp182	Tlcd2	-0.80559	49.97	-4.7E-01	rgb(116,156,235)	1.9911	None
Zfp263	Fam129b	-0.80559	49.97	-4.7E-01	rgb(116,156,235)	1.9911	None
Zfp281	Samsn1	0.80559	49.97	0.468	rgb(222,128,129)	1.9911	None
Zfp467	Lmna	-0.80559	49.97	-4.7E-01	rgb(114,154,235)	1.9911	2,2
Ankzf1	Wdr54	0.80559	49.97	0.475	rgb(222,126,127)	1.9911	2,2
C030039L03Rik	Ankzf1	0.80559	49.97	0.47	rgb(222,127,128)	1.9911	2,2
C030039L03Rik	Ppp1r3b	0.80559	49.97	0.471	rgb(222,127,128)	1.9911	2,2
Eea1	Gigyf2	0.80559	49.97	0.469	rgb(222,127,128)	1.9911	2,2
Hmgb1	AI506816	0.80559	49.97	0.471	rgb(222,127,128)	1.9911	2,2
Hmgb3	Cx3cl1	0.80559	49.97	0.468	rgb(222,128,129)	1.9911	2,2
Litaf	Plxnc1	0.80559	49.97	0.475	rgb(222,126,127)	1.9911	2,2
Mbnl2	Pak1	0.80559	49.97	0.466	rgb(222,128,129)	1.9911	2,2
Mxd3	Acot11	0.80559	49.97	0.473	rgb(222,127,128)	1.9911	2,2
Mxd4	Ept1	-0.80559	49.97	-4.7E-01	rgb(116,155,235)	1.9911	2,2
Nkrf	Pygl	-0.80559	49.97	-4.7E-01	rgb(115,155,235)	1.9911	2,2
Prdm2	Bcor	0.80559	49.97	0.47	rgb(222,127,128)	1.9911	2,2
Thap3	Krtcap2	0.80559	49.97	0.471	rgb(222,127,128)	1.9911	2,2
Thap3	Polr3b	-0.80559	49.97	-4.7E-01	rgb(115,155,235)	1.9911	2,2
Tshz2	Icam2	-0.80559	49.97	-4.7E-01	rgb(115,155,235)	1.9911	2,2
Zbtb17	Il10rb	-0.80559	49.97	-4.7E-01	rgb(115,155,235)	1.9911	2,2
Zbtb44	Trove2	0.80559	49.97	0.468	rgb(222,128,129)	1.9911	2,2
Zfp266	Pomt2	0.80559	49.97	0.468	rgb(222,128,129)	1.9911	2,2
Zfp367	Rpl10a	-0.80559	49.97	-4.7E-01	rgb(116,155,235)	1.9911	2,2
Zfp385a	Abhd4	0.80559	49.97	0.466	rgb(222,128,129)	1.9911	2,2
Zfp385a	Plxna1	0.80559	49.97	0.468	rgb(222,128,129)	1.9911	2,2
Zfp750	Cd80	0.80559	49.97	0.47	rgb(222,127,128)	1.9911	2,2
Zfp750	Ercc5	0.80559	49.97	0.466	rgb(222,128,129)	1.9911	2,2
Zfp867	Zfp874a	0.80559	49.97	0.466	rgb(222,128,129)	1.9911	2,2
Zkscan17	Mgat4b	0.80559	49.97	0.475	rgb(222,126,127)	1.9911	2,2
Zkscan17	Spn	-0.80559	49.97	-4.7E-01	rgb(114,155,235)	1.9911	2,2
Ahr	Cdk16	0.80559	49.96	0.464	rgb(222,128,129)	1.9909	None
Ahrr	Cpox	0.80559	49.96	0.465	rgb(222,128,129)	1.9909	2,2
Ahrr	Fez2	0.80559	49.96	0.46	rgb(222,129,130)	1.9909	None
Ahrr	Pdpn	0.80559	49.96	0.465	rgb(222,128,129)	1.9909	2,2
Ar	Inpp4a	0.80559	49.96	0.462	rgb(222,129,130)	1.9909	None
Arid3a	Bcl2a1b	-0.80559	49.96	-4.6E-01	rgb(118,157,234)	1.9909	None
Arid3a	Bcl2l2	0.80559	49.96	0.464	rgb(222,128,129)	1.9909	2,2
Arntl2	Clec2g	0.80559	49.96	0.457	rgb(222,130,131)	1.9909	2,2
Atf5	Ccdc107	0.80559	49.96	0.456	rgb(222,130,131)	1.9909	2,2
Batf	Csgalnact1	0.80559	49.96	0.457	rgb(222,130,131)	1.9909	None
Batf	Gja1	-0.80559	49.96	-4.6E-01	rgb(116,156,235)	1.9909	None
Bcl6	Pgm2	-0.80559	49.96	-4.6E-01	rgb(117,156,234)	1.9909	None
Bhlhe40	Apbb1	0.80559	49.96	0.457	rgb(222,130,131)	1.9909	None
Bhlhe40	Fam188b	0.80559	49.96	0.459	rgb(222,129,130)	1.9909	None
Bhlhe40	Rap1gds1	0.80559	49.96	0.463	rgb(222,129,130)	1.9909	None
Cdc5l	Trp53i13	-0.80559	49.96	-4.6E-01	rgb(116,156,235)	1.9909	2,2
Cebpg	Cd4	-0.80559	49.96	-4.6E-01	rgb(117,156,235)	1.9909	None
Cebpg	Plekho2	-0.80559	49.96	-4.6E-01	rgb(117,156,234)	1.9909	2,2
Cebpg	Tspyl4	0.80559	49.96	0.464	rgb(222,128,129)	1.9909	2,2
Creb3l1	Sult2b1	0.80559	49.96	0.458	rgb(222,130,130)	1.9909	None
Creb3l2	Efemp2	0.80559	49.96	0.461	rgb(222,129,130)	1.9909	None
Crem	Mxi1	0.80559	49.96	0.457	rgb(222,130,131)	1.9909	None
Ebf1	Upp1	0.80559	49.96	0.463	rgb(222,129,129)	1.9909	2,2
Egr1	Tle1	-0.80559	49.96	-4.6E-01	rgb(117,156,234)	1.9909	None
Egr2	Cnnm4	0.80559	49.96	0.459	rgb(222,129,130)	1.9909	None
Egr2	Mex3d	0.80559	49.96	0.458	rgb(222,130,130)	1.9909	None
Egr4	Cdk5r1	0.80559	49.96	0.461	rgb(222,129,130)	1.9909	None
Elf1	4930523C07Rik	0.80559	49.96	0.46	rgb(222,129,130)	1.9909	None
Elf1	Pag1	0.80559	49.96	0.456	rgb(222,130,131)	1.9909	None
Elk3	Nck2	-0.80559	49.96	-4.6E-01	rgb(118,157,234)	1.9909	None
Epas1	Rnd3	0.80559	49.96	0.458	rgb(222,129,130)	1.9909	2,2
Erg	Ankrd55	0.80559	49.96	0.461	rgb(222,129,130)	1.9909	2,2
Esrra	Stk39	-0.80559	49.96	-4.6E-01	rgb(117,156,235)	1.9909	None
Ets1	Jakmip1	0.80559	49.96	0.46	rgb(222,129,130)	1.9909	None
Ets1	Me2	0.80559	49.96	0.461	rgb(222,129,130)	1.9909	None
Ets1	Naga	0.80559	49.96	0.463	rgb(222,129,129)	1.9909	None
Ets1	Rasgrp2	0.80559	49.96	0.462	rgb(222,129,130)	1.9909	None
Ets1	Treml2	0.80559	49.96	0.461	rgb(222,129,130)	1.9909	None
Ets2	Pls3	-0.80559	49.96	-4.6E-01	rgb(118,157,234)	1.9909	2,2
Ets2	Ptpn1	-0.80559	49.96	-4.6E-01	rgb(117,156,235)	1.9909	2,2
Etv4	Spint1	0.80559	49.96	0.464	rgb(222,128,129)	1.9909	2,2
Fli1	Slc25a30	0.80559	49.96	0.464	rgb(222,128,129)	1.9909	2,2
Fos	Rpusd2	-0.80559	49.96	-4.6E-01	rgb(118,157,234)	1.9909	None
Fos	Trim12c	0.80559	49.96	0.456	rgb(222,130,131)	1.9909	None
Foxb1	Il10	0.80559	49.96	0.459	rgb(222,129,130)	1.9909	2,2
Foxc1	Hmx3	0.80559	49.96	0.464	rgb(222,128,129)	1.9909	None
Foxn2	Abhd2	0.80559	49.96	0.463	rgb(222,129,129)	1.9909	None
Foxo1	Gpr183	-0.80559	49.96	-4.6E-01	rgb(118,157,234)	1.9909	None
Foxo3	Zcchc2	0.80559	49.96	0.463	rgb(222,129,129)	1.9909	None
Foxp1	Rnf19b	-0.80559	49.96	-4.6E-01	rgb(118,157,234)	1.9909	2,2
Gabpa	Nfkbie	-0.80559	49.96	-4.6E-01	rgb(117,156,235)	1.9909	None
Gfi1	9030617O03Rik	-0.80559	49.96	-4.6E-01	rgb(118,157,234)	1.9909	None
Glis2	Cercam	0.80559	49.96	0.46	rgb(222,129,130)	1.9909	2,2
Hbp1	Tpst1	-0.80559	49.96	-4.6E-01	rgb(118,157,234)	1.9909	None
Hif3a	Kbtbd13	0.80559	49.96	0.463	rgb(222,129,129)	1.9909	2,2
Hsf1	Ascc1	-0.80559	49.96	-4.6E-01	rgb(116,156,235)	1.9909	None
Hsf2	Pde6d	0.80559	49.96	0.464	rgb(222,128,129)	1.9909	None
Irf1	Nod1	0.80559	49.96	0.462	rgb(222,129,130)	1.9909	None
Irf1	Sidt1	0.80559	49.96	0.462	rgb(222,129,130)	1.9909	2,2
Irf1	Unc93b1	0.80559	49.96	0.457	rgb(222,130,131)	1.9909	2,2
Irf2	Tnfrsf1a	0.80559	49.96	0.462	rgb(222,129,130)	1.9909	2,2
Irf4	Dgki	-0.80559	49.96	-4.6E-01	rgb(117,156,234)	1.9909	None
Irf4	Dzip1	-0.80559	49.96	-4.6E-01	rgb(116,156,235)	1.9909	None
Irf4	Tspan2	0.80559	49.96	0.465	rgb(222,128,129)	1.9909	None
Irf5	Alpk1	0.80559	49.96	0.464	rgb(222,128,129)	1.9909	None
Irf5	Mnda	0.80559	49.96	0.462	rgb(222,129,130)	1.9909	None
Irf7	Trim26	0.80559	49.96	0.462	rgb(222,129,130)	1.9909	None
Irf8	Bcl3	0.80559	49.96	0.458	rgb(222,129,130)	1.9909	None
Irf8	Capn5	0.80559	49.96	0.461	rgb(222,129,130)	1.9909	None
Irf8	Ston1	0.80559	49.96	0.462	rgb(222,129,130)	1.9909	None
Jun	Capg	0.80559	49.96	0.457	rgb(222,130,131)	1.9909	None
Jun	Ddit4	0.80559	49.96	0.458	rgb(222,129,130)	1.9909	None
Jun	Ninj1	0.80559	49.96	0.463	rgb(222,129,129)	1.9909	None
Junb	Chmp4b	0.80559	49.96	0.46	rgb(222,129,130)	1.9909	None
Kdm2b	Abi3	-0.80559	49.96	-4.6E-01	rgb(117,156,234)	1.9909	2,2
Kdm2b	Rasal1	0.80559	49.96	0.456	rgb(222,130,131)	1.9909	2,2
Lhx6	Agap1	0.80559	49.96	0.459	rgb(222,129,130)	1.9909	2,2
Lyl1	Rab19	0.80559	49.96	0.459	rgb(222,129,130)	1.9909	2,2
Maf	Il17f	0.80559	49.96	0.46	rgb(222,129,130)	1.9909	None
Maff	Anapc1	-0.80559	49.96	-4.6E-01	rgb(117,156,235)	1.9909	2,2
Mga	Epsti1	-0.80559	49.96	-4.6E-01	rgb(118,157,234)	1.9909	None
Msc	Penk	0.80559	49.96	0.461	rgb(222,129,130)	1.9909	2,2
Mxi1	Bnip3	0.80559	49.96	0.457	rgb(222,130,131)	1.9909	2,2
Mxi1	Wipi1	0.80559	49.96	0.456	rgb(222,130,131)	1.9909	None
Mypop	Gm6548	-0.80559	49.96	-4.6E-01	rgb(118,157,234)	1.9909	2,2
Nfat5	Traf6	0.80559	49.96	0.465	rgb(222,128,129)	1.9909	None
Nfatc4	Cyth4	0.80559	49.96	0.461	rgb(222,129,130)	1.9909	None
Nfkb1	Ston2	-0.80559	49.96	-4.6E-01	rgb(116,156,235)	1.9909	None
Nkx1-2	Alcam	-0.80559	49.96	-4.6E-01	rgb(118,157,234)	1.9909	None
Nkx1-2	Pappa2	0.80559	49.96	0.465	rgb(222,128,129)	1.9909	2,2
Nr3c1	D930015E06Rik	0.80559	49.96	0.46	rgb(222,129,130)	1.9909	None
Nr3c1	Prickle1	0.80559	49.96	0.461	rgb(222,129,130)	1.9909	None
Nr4a1	Etv6	-0.80559	49.96	-4.6E-01	rgb(117,156,235)	1.9909	None
Osr2	Cox6b2	0.80559	49.96	0.455	rgb(222,130,131)	1.9909	2,2
Ovol1	Dixdc1	0.80559	49.96	0.459	rgb(222,129,130)	1.9909	2,2
Pou2f2	Klri2	-0.80559	49.96	-4.6E-01	rgb(116,156,235)	1.9909	None
Rel	Kdm2b	0.80559	49.96	0.464	rgb(222,128,129)	1.9909	None
Rela	Zfpm1	0.80559	49.96	0.457	rgb(222,130,131)	1.9909	None
Rest	Cdk6	0.80559	49.96	0.459	rgb(222,129,130)	1.9909	None
Rest	Utrn	0.80559	49.96	0.465	rgb(222,128,129)	1.9909	None
Runx2	Frmd4b	0.80559	49.96	0.464	rgb(222,128,129)	1.9909	None
Runx3	Inpp4b	-0.80559	49.96	-4.6E-01	rgb(118,157,234)	1.9909	None
Scrt1	Fbxo10	0.80559	49.96	0.457	rgb(222,130,131)	1.9909	2,2
Sp110	Atcay	-0.80559	49.96	-4.6E-01	rgb(117,156,234)	1.9909	None
Sp2	Ddit4l	-0.80559	49.96	-4.6E-01	rgb(118,156,234)	1.9909	None
Sp2	Tet3	0.80559	49.96	0.456	rgb(222,130,131)	1.9909	None
Sp3	Tulp3	-0.80559	49.96	-4.6E-01	rgb(116,156,235)	1.9909	None
Sp4	Hmgn1	-0.80559	49.96	-4.6E-01	rgb(117,156,235)	1.9909	None
Sp4	Nucks1	-0.80559	49.96	-4.6E-01	rgb(116,156,235)	1.9909	None
Sp6	Cd81	0.80559	49.96	0.462	rgb(222,129,130)	1.9909	None
Srebf1	Tmc6	0.80559	49.96	0.457	rgb(222,130,131)	1.9909	None
Stat2	Gbp5	0.80559	49.96	0.458	rgb(222,130,131)	1.9909	None
Stat4	Nek6	-0.80559	49.96	-4.6E-01	rgb(118,156,234)	1.9909	None
Stat4	Smad3	-0.80559	49.96	-4.6E-01	rgb(117,156,235)	1.9909	None
Tcf12	1190002N15Rik	-0.80559	49.96	-4.6E-01	rgb(118,156,234)	1.9909	None
Tcf12	Efemp2	-0.80559	49.96	-4.6E-01	rgb(117,156,235)	1.9909	None
Tcf3	Ppard	0.80559	49.96	0.464	rgb(222,128,129)	1.9909	None
Tcf7l1	B430306N03Rik	0.80559	49.96	0.463	rgb(222,129,130)	1.9909	None
Tead1	Zfp608	0.80559	49.96	0.464	rgb(222,128,129)	1.9909	2,2
Thap1	Mpdu1	0.80559	49.96	0.456	rgb(222,130,131)	1.9909	None
Vax2	Atp6v1b1	0.80559	49.96	0.463	rgb(222,129,130)	1.9909	2,2
Vax2	B3galt2	0.80559	49.96	0.463	rgb(222,129,129)	1.9909	2,2
Vax2	Ltb4r1	0.80559	49.96	0.46	rgb(222,129,130)	1.9909	2,2
Vax2	Myo3b	-0.80559	49.96	-4.6E-01	rgb(116,156,235)	1.9909	None
Xbp1	Cish	0.80559	49.96	0.458	rgb(222,130,131)	1.9909	None
Zbtb7b	Sh3bp1	0.80559	49.96	0.461	rgb(222,129,130)	1.9909	None
Zeb1	Stat5b	0.80559	49.96	0.459	rgb(222,129,130)	1.9909	None
Zfp148	Rfx7	0.80559	49.96	0.462	rgb(222,129,130)	1.9909	None
Zfp148	Slc39a9	0.80559	49.96	0.461	rgb(222,129,130)	1.9909	None
Zfp219	Cd81	0.80559	49.96	0.465	rgb(222,128,129)	1.9909	None
Zfp263	Sema6b	-0.80559	49.96	-4.6E-01	rgb(117,156,235)	1.9909	None
Zfp467	Tgfb3	0.80559	49.96	0.457	rgb(222,130,131)	1.9909	2,2
Zfx	Gmfg	-0.80559	49.96	-4.6E-01	rgb(117,156,234)	1.9909	None
Zscan10	Fcgr3	0.80559	49.96	0.456	rgb(222,130,131)	1.9909	None
Cenpt	Grn	0.80559	49.96	0.465	rgb(222,128,129)	1.9909	2,2
Klf6	Trp53i13	0.80559	49.96	0.457	rgb(222,130,131)	1.9909	2,2
Litaf	Tfpi	-0.80559	49.96	-4.6E-01	rgb(117,156,234)	1.9909	2,2
Mxd3	Tor3a	0.80559	49.96	0.462	rgb(222,129,130)	1.9909	2,2
Ncoa3	Sms	-0.80559	49.96	-4.6E-01	rgb(117,156,234)	1.9909	2,2
Rlf	Sumf2	-0.80559	49.96	-4.6E-01	rgb(118,157,234)	1.9909	2,2
Scml4	Tbc1d30	0.80559	49.96	0.462	rgb(222,129,130)	1.9909	2,2
Sgsm2	Bspry	0.80559	49.96	0.459	rgb(222,129,130)	1.9909	2,2
Skil	Pmepa1	0.80559	49.96	0.462	rgb(222,129,130)	1.9909	2,2
Tbx6	Vasn	0.80559	49.96	0.458	rgb(222,130,130)	1.9909	2,2
Terf1	Hif1a	-0.80559	49.96	-4.6E-01	rgb(116,156,235)	1.9909	2,2
Thap3	Snx19	-0.80559	49.96	-4.6E-01	rgb(116,156,235)	1.9909	2,2
Tulp3	Hist3h2a	-0.80559	49.96	-4.6E-01	rgb(118,157,234)	1.9909	2,2
Zbtb46	Tmem120b	0.80559	49.96	0.461	rgb(222,129,130)	1.9909	2,2
Zbtb5	Serpinf1	-0.80559	49.96	-4.6E-01	rgb(116,156,235)	1.9909	2,2
Zeb2	Spint1	0.80559	49.96	0.462	rgb(222,129,130)	1.9909	2,2
Zeb2	Zscan21	-0.80559	49.96	-4.6E-01	rgb(116,156,235)	1.9909	2,2
Zfp277	Mgll	-0.80559	49.96	-4.6E-01	rgb(117,156,234)	1.9909	2,2
Zfp280b	Rnf150	0.80559	49.96	0.456	rgb(222,130,131)	1.9909	2,2
Zfp365	Eda2r	0.80559	49.96	0.461	rgb(222,129,130)	1.9909	2,2
Zfp385a	Bbc3	0.80559	49.96	0.462	rgb(222,129,130)	1.9909	2,2
Zfp385a	Dcxr	0.80559	49.96	0.456	rgb(222,130,131)	1.9909	2,2
Zfp385a	Ercc5	0.80559	49.96	0.462	rgb(222,129,130)	1.9909	2,2
Zfp385a	Slc2a4	0.80559	49.96	0.46	rgb(222,129,130)	1.9909	2,2
Zfp385a	Tnfrsf10b	0.80559	49.96	0.463	rgb(222,129,129)	1.9909	2,2
Zfp414	Ppip5k2	-0.80559	49.96	-4.6E-01	rgb(117,156,234)	1.9909	2,2
Zfp449	Tcea3	0.80559	49.96	0.46	rgb(222,129,130)	1.9909	2,2
Zfp472	Gramd1c	0.80559	49.96	0.458	rgb(222,129,130)	1.9909	2,2
Zfp52	Mpzl2	-0.80559	49.96	-4.6E-01	rgb(117,156,235)	1.9909	2,2
Zfp612	Cntln	0.80559	49.96	0.457	rgb(222,130,131)	1.9909	2,2
Zfp64	Ets2	0.80559	49.96	0.458	rgb(222,129,130)	1.9909	2,2
Zfp64	Fbxw2	-0.80559	49.96	-4.6E-01	rgb(118,157,234)	1.9909	2,2
Zfp668	Dcakd	0.80559	49.96	0.464	rgb(222,128,129)	1.9909	2,2
Zfp750	1700007K13Rik	0.80559	49.96	0.458	rgb(222,129,130)	1.9909	2,2
Zfp750	Tnfsf4	0.80559	49.96	0.456	rgb(222,130,131)	1.9909	2,2
Zfp787	Wwp1	-0.80559	49.96	-4.6E-01	rgb(116,156,235)	1.9909	2,2
Zfp820	F8	0.80559	49.96	0.457	rgb(222,130,131)	1.9909	2,2
Zfp956	Nfyb	-0.80559	49.96	-4.6E-01	rgb(117,156,235)	1.9909	2,2
Zfp960	Lhx2	0.80559	49.96	0.457	rgb(222,130,131)	1.9909	2,2
Ahrr	Neurl1b	0.80559	49.95	0.454	rgb(222,130,131)	1.9907	2,2
Arid2	2210013O21Rik	-0.80559	49.95	-4.5E-01	rgb(119,158,234)	1.9907	2,2
Arid3a	Tspan2	0.80559	49.95	0.451	rgb(222,131,132)	1.9907	None
Atf3	5430427O19Rik	0.80559	49.95	0.452	rgb(222,131,131)	1.9907	None
Atf3	Dusp8	0.80559	49.95	0.448	rgb(222,131,132)	1.9907	None
Bach1	Fyn	0.80559	49.95	0.45	rgb(222,131,132)	1.9907	None
Batf	Zfp467	-0.80559	49.95	-4.5E-01	rgb(120,158,234)	1.9907	2,2
Bcl6	Zhx2	0.80559	49.95	0.447	rgb(222,132,132)	1.9907	None
Bhlhe40	Espn	0.80559	49.95	0.449	rgb(222,131,132)	1.9907	None
Bhlhe40	Unc119b	0.80559	49.95	0.453	rgb(222,131,131)	1.9907	None
Cdc5l	Dach2	-0.80559	49.95	-4.5E-01	rgb(119,157,234)	1.9907	None
Creb1	Pag1	0.80559	49.95	0.448	rgb(222,131,132)	1.9907	None
Creb3l1	Vdac1	0.80559	49.95	0.45	rgb(222,131,132)	1.9907	None
Creb3l2	Cdh23	0.80559	49.95	0.447	rgb(222,132,132)	1.9907	2,2
Crem	Pde4d	0.80559	49.95	0.45	rgb(222,131,132)	1.9907	None
E2f1	Phospho1	0.80559	49.95	0.45	rgb(222,131,132)	1.9907	None
Ebf1	Ncoa1	0.80559	49.95	0.45	rgb(222,131,132)	1.9907	None
Egr4	Ascc1	-0.80559	49.95	-4.5E-01	rgb(120,158,234)	1.9907	None
Egr4	Fam20c	0.80559	49.95	0.448	rgb(222,131,132)	1.9907	2,2
Elf1	Coro7	0.80559	49.95	0.452	rgb(222,131,132)	1.9907	None
Elf1	Gm3696	-0.80559	49.95	-4.5E-01	rgb(119,158,234)	1.9907	None
Elk3	1110007C09Rik	0.80559	49.95	0.446	rgb(222,132,133)	1.9907	2,2
Elk3	Ckap4	0.80559	49.95	0.448	rgb(222,131,132)	1.9907	2,2
Elk3	Lin54	-0.80559	49.95	-4.5E-01	rgb(118,157,234)	1.9907	2,2
Erg	Acsl4	-0.80559	49.95	-4.5E-01	rgb(120,158,234)	1.9907	None
Esrra	Lamb3	0.80559	49.95	0.449	rgb(222,131,132)	1.9907	None
Ets1	Cndp2	0.80559	49.95	0.445	rgb(222,132,133)	1.9907	None
Ets1	Lime1	0.80559	49.95	0.453	rgb(222,130,131)	1.9907	None
Ets1	Sash3	0.80559	49.95	0.454	rgb(222,130,131)	1.9907	None
Ets1	Zfp354c	0.80559	49.95	0.447	rgb(222,132,132)	1.9907	None
Ets2	Rassf3	0.80559	49.95	0.454	rgb(222,130,131)	1.9907	2,2
Fli1	Phldb1	-0.80559	49.95	-4.5E-01	rgb(119,158,234)	1.9907	None
Fosb	Glcci1	0.80559	49.95	0.445	rgb(222,132,133)	1.9907	None
Fosl2	Zfp827	-0.80559	49.95	-4.5E-01	rgb(120,158,234)	1.9907	None
Foxb1	Aff3	0.80559	49.95	0.445	rgb(222,132,133)	1.9907	None
Foxf2	Chn1	0.80559	49.95	0.446	rgb(222,132,133)	1.9907	2,2
Foxf2	Nqo2	0.80559	49.95	0.454	rgb(222,130,131)	1.9907	2,2
Foxf2	Synpo	0.80559	49.95	0.445	rgb(222,132,133)	1.9907	2,2
Foxn2	Fzd5	0.80559	49.95	0.448	rgb(222,132,132)	1.9907	2,2
Foxo1	Scn3b	-0.80559	49.95	-4.5E-01	rgb(119,158,234)	1.9907	2,2
Foxo3	Narf	0.80559	49.95	0.447	rgb(222,132,133)	1.9907	2,2
Foxp2	Endod1	0.80559	49.95	0.449	rgb(222,131,132)	1.9907	2,2
Gtf2ird1	Neurl1b	0.80559	49.95	0.448	rgb(222,131,132)	1.9907	2,2
Hbp1	Zbtb4	0.80559	49.95	0.45	rgb(222,131,132)	1.9907	None
Hes1	Spink2	0.80559	49.95	0.454	rgb(222,130,131)	1.9907	2,2
Hif3a	Arrb1	0.80559	49.95	0.445	rgb(222,132,133)	1.9907	2,2
Hmga1	Herc6	-0.80559	49.95	-4.5E-01	rgb(119,158,234)	1.9907	None
Homez	Tnfsf11	0.80559	49.95	0.449	rgb(222,131,132)	1.9907	2,2
Ikzf2	Ankrd39	0.80559	49.95	0.45	rgb(222,131,132)	1.9907	2,2
Ikzf2	Fam84a	0.80559	49.95	0.453	rgb(222,131,131)	1.9907	2,2
Ikzf2	Myo1e	0.80559	49.95	0.446	rgb(222,132,133)	1.9907	2,2
Irf2	Skil	-0.80559	49.95	-4.5E-01	rgb(120,158,234)	1.9907	None
Irf4	Esr1	-0.80559	49.95	-4.5E-01	rgb(120,158,234)	1.9907	None
Irf4	Fas	-0.80559	49.95	-4.5E-01	rgb(118,157,234)	1.9907	None
Irf4	Serpine2	-0.80559	49.95	-4.5E-01	rgb(119,157,234)	1.9907	2,2
Irf4	Siglec15	-0.80559	49.95	-4.5E-01	rgb(120,158,234)	1.9907	2,2
Irf4	Ssh2	0.80559	49.95	0.451	rgb(222,131,132)	1.9907	None
Irf4	Trpm1	-0.80559	49.95	-4.5E-01	rgb(120,158,234)	1.9907	2,2
Irf4	Tubgcp5	-0.80559	49.95	-4.5E-01	rgb(119,157,234)	1.9907	None
Irf4	Zdhhc15	-0.80559	49.95	-4.5E-01	rgb(120,158,234)	1.9907	2,2
Irf7	Notch2	0.80559	49.95	0.449	rgb(222,131,132)	1.9907	None
Irf7	Oas1c	0.80559	49.95	0.45	rgb(222,131,132)	1.9907	None
Irf7	Zbp1	0.80559	49.95	0.451	rgb(222,131,132)	1.9907	None
Jun	Apol9b	0.80559	49.95	0.451	rgb(222,131,132)	1.9907	2,2
Jun	Kdm2b	-0.80559	49.95	-4.5E-01	rgb(119,158,234)	1.9907	None
Jun	Nipal1	0.80559	49.95	0.454	rgb(222,130,131)	1.9907	None
Jun	Ski	0.80559	49.95	0.454	rgb(222,130,131)	1.9907	None
Jun	Vim	0.80559	49.95	0.446	rgb(222,132,133)	1.9907	None
Jund	Rbms2	-0.80559	49.95	-4.5E-01	rgb(119,157,234)	1.9907	None
Klf13	Acss1	0.80559	49.95	0.453	rgb(222,130,131)	1.9907	None
Klf2	Exo1	-0.80559	49.95	-4.5E-01	rgb(119,157,234)	1.9907	None
Lcor	Lpp	0.80559	49.95	0.448	rgb(222,131,132)	1.9907	None
Lin54	Pdcd1lg2	-0.80559	49.95	-4.5E-01	rgb(120,158,234)	1.9907	2,2
Lyl1	Gprasp2	0.80559	49.95	0.455	rgb(222,130,131)	1.9907	2,2
Mlxipl	Mesp2	0.80559	49.95	0.453	rgb(222,130,131)	1.9907	2,2
Mxi1	Thra	0.80559	49.95	0.453	rgb(222,130,131)	1.9907	None
Myb	Nqo2	0.80559	49.95	0.452	rgb(222,131,132)	1.9907	2,2
Nfatc1	Ermn	-0.80559	49.95	-4.5E-01	rgb(119,158,234)	1.9907	2,2
Nfatc4	Mpp1	0.80559	49.95	0.447	rgb(222,132,132)	1.9907	2,2
Nfatc4	Zcchc12	0.80559	49.95	0.453	rgb(222,131,131)	1.9907	2,2
Nfil3	Sntb1	-0.80559	49.95	-4.5E-01	rgb(120,158,234)	1.9907	None
Nfkb2	Dusp14	0.80559	49.95	0.446	rgb(222,132,133)	1.9907	2,2
Nr1h2	Nucks1	-0.80559	49.95	-4.5E-01	rgb(120,158,234)	1.9907	2,2
Nr3c1	Il4ra	0.80559	49.95	0.455	rgb(222,130,131)	1.9907	None
Nr4a1	Gpr157	0.80559	49.95	0.446	rgb(222,132,133)	1.9907	2,2
Nr4a1	Klhl3	0.80559	49.95	0.447	rgb(222,132,133)	1.9907	2,2
Nr4a1	Sla	0.80559	49.95	0.449	rgb(222,131,132)	1.9907	None
Nr4a2	Traf3	-0.80559	49.95	-4.5E-01	rgb(119,158,234)	1.9907	None
Plag1	Stab1	-0.80559	49.95	-4.5E-01	rgb(120,158,234)	1.9907	None
Plagl1	Ap3b1	0.80559	49.95	0.446	rgb(222,132,133)	1.9907	2,2
Plagl1	Tnnt2	0.80559	49.95	0.454	rgb(222,130,131)	1.9907	2,2
Pou2f2	Drosha	0.80559	49.95	0.454	rgb(222,130,131)	1.9907	2,2
Pou2f2	Egr2	-0.80559	49.95	-4.5E-01	rgb(119,157,234)	1.9907	None
Pou6f1	Trib2	0.80559	49.95	0.45	rgb(222,131,132)	1.9907	None
Prdm1	Galnt3	-0.80559	49.95	-4.5E-01	rgb(119,157,234)	1.9907	None
Rela	Creb3l2	0.80559	49.95	0.454	rgb(222,130,131)	1.9907	None
Rela	Mapk7	0.80559	49.95	0.447	rgb(222,132,133)	1.9907	None
Relb	Nfkb2	0.80559	49.95	0.452	rgb(222,131,132)	1.9907	None
Rest	Bzw2	-0.80559	49.95	-4.5E-01	rgb(120,158,234)	1.9907	2,2
Runx1	Pter	-0.80559	49.95	-4.5E-01	rgb(120,158,234)	1.9907	None
Runx2	Trps1	0.80559	49.95	0.454	rgb(222,130,131)	1.9907	None
Runx3	Glis2	0.80559	49.95	0.453	rgb(222,131,131)	1.9907	None
Rxra	Fam111a	0.80559	49.95	0.446	rgb(222,132,133)	1.9907	None
Rxra	Higd1a	-0.80559	49.95	-4.5E-01	rgb(119,157,234)	1.9907	None
Rxra	Srgn	-0.80559	49.95	-4.5E-01	rgb(119,158,234)	1.9907	None
Rxra	Tpd52	-0.80559	49.95	-4.5E-01	rgb(118,157,234)	1.9907	None
Sox21	Qser1	-0.80559	49.95	-4.5E-01	rgb(119,157,234)	1.9907	None
Sox5	Snx10	0.80559	49.95	0.449	rgb(222,131,132)	1.9907	2,2
Sp110	Lamb3	-0.80559	49.95	-4.5E-01	rgb(120,158,234)	1.9907	None
Sp2	Cd81	-0.80559	49.95	-4.5E-01	rgb(119,158,234)	1.9907	None
Sp2	Rps14	-0.80559	49.95	-4.5E-01	rgb(120,158,234)	1.9907	None
Srebf2	Adipor2	0.80559	49.95	0.446	rgb(222,132,133)	1.9907	None
Stat4	Cyp39a1	0.80559	49.95	0.451	rgb(222,131,132)	1.9907	None
Stat5b	Ppard	0.80559	49.95	0.445	rgb(222,132,133)	1.9907	None
Tbx21	Muc1	0.80559	49.95	0.445	rgb(222,132,133)	1.9907	2,2
Tead1	Ikzf4	0.80559	49.95	0.455	rgb(222,130,131)	1.9907	2,2
Tead1	Sh3bp4	0.80559	49.95	0.448	rgb(222,131,132)	1.9907	2,2
Tead1	Src	0.80559	49.95	0.452	rgb(222,131,132)	1.9907	None
Topors	Pdxp	-0.80559	49.95	-4.5E-01	rgb(119,158,234)	1.9907	None
Trp53	4833439L19Rik	0.80559	49.95	0.449	rgb(222,131,132)	1.9907	None
Trp53	Got1l1	-0.80559	49.95	-4.5E-01	rgb(119,157,234)	1.9907	None
Vax2	Mitf	0.80559	49.95	0.455	rgb(222,130,131)	1.9907	None
Xbp1	Acox1	0.80559	49.95	0.445	rgb(222,132,133)	1.9907	None
Zbtb7b	Ubtd1	0.80559	49.95	0.451	rgb(222,131,132)	1.9907	None
Zbtb7b	Vav2	0.80559	49.95	0.453	rgb(222,130,131)	1.9907	None
Zbtb7c	Spry1	-0.80559	49.95	-4.5E-01	rgb(120,158,234)	1.9907	None
Zeb1	Sgip1	0.80559	49.95	0.451	rgb(222,131,132)	1.9907	None
Zfp148	Parp6	0.80559	49.95	0.452	rgb(222,131,132)	1.9907	None
Zfp148	Whamm	-0.80559	49.95	-4.5E-01	rgb(119,157,234)	1.9907	None
Zfp219	Nfkbie	0.80559	49.95	0.452	rgb(222,131,132)	1.9907	None
Zfp263	Dhcr7	-0.80559	49.95	-4.5E-01	rgb(120,158,234)	1.9907	None
Zfp524	Naca	0.80559	49.95	0.454	rgb(222,130,131)	1.9907	2,2
Zfp664	Cspg5	-0.80559	49.95	-4.5E-01	rgb(120,158,234)	1.9907	None
Atf6b	Atp1a1	0.80559	49.95	0.446	rgb(222,132,133)	1.9907	2,2
Csrnp1	1110057K04Rik	-0.80559	49.95	-4.5E-01	rgb(120,158,234)	1.9907	2,2
Cxxc5	Nod1	0.80559	49.95	0.451	rgb(222,131,132)	1.9907	2,2
Dach2	Gatsl3	0.80559	49.95	0.446	rgb(222,132,133)	1.9907	2,2
Dot1l	Gstt1	-0.80559	49.95	-4.5E-01	rgb(119,158,234)	1.9907	2,2
Klf6	Zfp652	-0.80559	49.95	-4.5E-01	rgb(120,158,234)	1.9907	2,2
Litaf	Cmya5	0.80559	49.95	0.453	rgb(222,131,131)	1.9907	2,2
Litaf	Ncf1	0.80559	49.95	0.455	rgb(222,130,131)	1.9907	2,2
Naif1	Nrf1	0.80559	49.95	0.445	rgb(222,132,133)	1.9907	2,2
Phf1	Osgin1	0.80559	49.95	0.453	rgb(222,131,131)	1.9907	2,2
Phf20	Fyco1	0.80559	49.95	0.449	rgb(222,131,132)	1.9907	2,2
Rag1	Ank1	0.80559	49.95	0.448	rgb(222,132,132)	1.9907	2,2
Setdb2	Dock11	0.80559	49.95	0.447	rgb(222,132,133)	1.9907	2,2
Sgsm2	Ercc5	0.80559	49.95	0.449	rgb(222,131,132)	1.9907	2,2
Sgsm2	Lgals1	-0.80559	49.95	-4.5E-01	rgb(118,157,234)	1.9907	2,2
St18	Cd180	0.80559	49.95	0.454	rgb(222,130,131)	1.9907	2,2
Terf1	Dntt	0.80559	49.95	0.45	rgb(222,131,132)	1.9907	2,2
Thap3	Npc2	0.80559	49.95	0.455	rgb(222,130,131)	1.9907	2,2
Zbtb17	Dusp2	0.80559	49.95	0.452	rgb(222,131,132)	1.9907	2,2
Zbtb17	Mvp	0.80559	49.95	0.452	rgb(222,131,132)	1.9907	2,2
Zbtb17	Rraga	-0.80559	49.95	-4.5E-01	rgb(119,157,234)	1.9907	2,2
Zbtb46	Pla2g4f	0.80559	49.95	0.447	rgb(222,132,133)	1.9907	2,2
Zbtb5	Cd24a	-0.80559	49.95	-4.5E-01	rgb(120,158,234)	1.9907	2,2
Zfp109	Clk3	-0.80559	49.95	-4.5E-01	rgb(120,158,234)	1.9907	2,2
Zfp28	Sbf2	0.80559	49.95	0.449	rgb(222,131,132)	1.9907	2,2
Zfp28	Trim3	0.80559	49.95	0.451	rgb(222,131,132)	1.9907	2,2
Zfp296	Cyp2s1	-0.80559	49.95	-4.5E-01	rgb(119,158,234)	1.9907	2,2
Zfp429	Acnat1	-0.80559	49.95	-4.5E-01	rgb(119,158,234)	1.9907	2,2
Zfp473	Slc4a11	0.80559	49.95	0.448	rgb(222,131,132)	1.9907	2,2
Zfp513	Zfp408	0.80559	49.95	0.452	rgb(222,131,131)	1.9907	2,2
Zfp629	Extl3	-0.80559	49.95	-4.5E-01	rgb(120,158,234)	1.9907	2,2
Zfp629	Mpp3	0.80559	49.95	0.452	rgb(222,131,132)	1.9907	2,2
Zfp771	Tmem158	0.80559	49.95	0.446	rgb(222,132,133)	1.9907	2,2
Zfp787	Cep170	-0.80559	49.95	-4.5E-01	rgb(119,157,234)	1.9907	2,2
Zfp951	Rab4a	-0.80559	49.95	-4.5E-01	rgb(120,158,234)	1.9907	2,2
Zfp960	Dock1	0.80559	49.95	0.453	rgb(222,131,131)	1.9907	2,2
Zfp960	Lzts2	-0.80559	49.95	-4.5E-01	rgb(119,157,234)	1.9907	2,2
Ahctf1	Dyx1c1	-0.80559	49.94	-4.4E-01	rgb(122,159,234)	1.9905	None
Ahrr	Ctla2b	0.80559	49.94	0.439	rgb(222,133,134)	1.9905	2,2
Ahrr	Trappc10	0.80559	49.94	0.438	rgb(222,133,134)	1.9905	2,2
Arid2	Cd70	-0.80559	49.94	-4.4E-01	rgb(121,158,234)	1.9905	2,2
Arid3a	Ptprj	0.80559	49.94	0.438	rgb(222,133,134)	1.9905	None
Arid5a	Susd3	0.80559	49.94	0.444	rgb(222,132,133)	1.9905	2,2
Atf2	Cyr61	0.80559	49.94	0.439	rgb(222,133,134)	1.9905	None
Atf5	Krtcap2	0.80559	49.94	0.438	rgb(222,133,134)	1.9905	2,2
Batf	Qser1	-0.80559	49.94	-4.4E-01	rgb(122,159,234)	1.9905	None
Batf	Tg	0.80559	49.94	0.444	rgb(222,132,133)	1.9905	None
Batf	Tnfaip8	0.80559	49.94	0.439	rgb(222,133,134)	1.9905	None
Bcl11b	5730508B09Rik	0.80559	49.94	0.436	rgb(222,134,135)	1.9905	None
Bcl11b	Mllt6	0.80559	49.94	0.438	rgb(222,133,134)	1.9905	2,2
Bcl6b	Znrf1	-0.80559	49.94	-4.4E-01	rgb(122,159,234)	1.9905	None
Bhlhe40	B4galt2	0.80559	49.94	0.443	rgb(222,132,133)	1.9905	None
Bhlhe40	Boll	-0.80559	49.94	-4.4E-01	rgb(121,158,234)	1.9905	None
Bhlhe40	Fam168b	-0.80559	49.94	-4.4E-01	rgb(122,159,234)	1.9905	None
Cebpg	4930417O13Rik	0.80559	49.94	0.439	rgb(222,133,134)	1.9905	None
Cebpg	Mapkbp1	-0.80559	49.94	-4.4E-01	rgb(122,159,234)	1.9905	None
Creb3l2	Dennd3	0.80559	49.94	0.438	rgb(222,133,134)	1.9905	2,2
Creb3l2	Fam83g	0.80559	49.94	0.436	rgb(222,134,135)	1.9905	2,2
Creb3l2	Rbmx	-0.80559	49.94	-4.4E-01	rgb(121,159,234)	1.9905	2,2
Creb3l2	Spint1	0.80559	49.94	0.436	rgb(222,134,135)	1.9905	2,2
Cux1	Unc93b1	-0.80559	49.94	-4.4E-01	rgb(122,159,234)	1.9905	2,2
Elf1	Ripk2	0.80559	49.94	0.444	rgb(222,132,133)	1.9905	None
Elf1	Spire1	-0.80559	49.94	-4.4E-01	rgb(121,159,234)	1.9905	None
Elf1	Txndc17	-0.80559	49.94	-4.4E-01	rgb(122,159,234)	1.9905	None
Elk3	Cxcr3	0.80559	49.94	0.44	rgb(222,133,134)	1.9905	2,2
Elk4	Heatr1	0.80559	49.94	0.443	rgb(222,132,133)	1.9905	None
Ets1	Abcg1	0.80559	49.94	0.437	rgb(222,134,134)	1.9905	2,2
Ets1	Bcl2	0.80559	49.94	0.44	rgb(222,133,134)	1.9905	None
Ets1	Hook2	-0.80559	49.94	-4.4E-01	rgb(121,158,234)	1.9905	None
Ets1	Plcg1	0.80559	49.94	0.442	rgb(222,133,133)	1.9905	None
Ets1	Plxna1	-0.80559	49.94	-4.4E-01	rgb(122,159,234)	1.9905	None
Ets1	Slc15a1	0.80559	49.94	0.439	rgb(222,133,134)	1.9905	2,2
Ets1	Tgfbr3	0.80559	49.94	0.435	rgb(222,134,135)	1.9905	None
Fli1	Txk	0.80559	49.94	0.442	rgb(222,133,133)	1.9905	None
Fosb	Abhd2	0.80559	49.94	0.437	rgb(222,134,134)	1.9905	None
Fosl2	5430427O19Rik	-0.80559	49.94	-4.4E-01	rgb(122,159,234)	1.9905	None
Fosl2	Ddr1	0.80559	49.94	0.443	rgb(222,132,133)	1.9905	None
Fosl2	Igsf9	-0.80559	49.94	-4.4E-01	rgb(121,159,234)	1.9905	None
Foxb1	Itga2	0.80559	49.94	0.438	rgb(222,133,134)	1.9905	2,2
Foxf2	Csgalnact1	0.80559	49.94	0.438	rgb(222,133,134)	1.9905	2,2
Foxf2	Tmem163	0.80559	49.94	0.445	rgb(222,132,133)	1.9905	2,2
Foxp3	Sox5	-0.80559	49.94	-4.4E-01	rgb(121,159,234)	1.9905	None
Foxs1	Dmxl2	0.80559	49.94	0.438	rgb(222,133,134)	1.9905	2,2
Foxs1	Pdia2	0.80559	49.94	0.438	rgb(222,133,134)	1.9905	2,2
Gabpa	Capn2	-0.80559	49.94	-4.4E-01	rgb(121,159,234)	1.9905	None
Gabpa	Rps6ka3	0.80559	49.94	0.442	rgb(222,133,133)	1.9905	None
Gfi1	5430421N21Rik	-0.80559	49.94	-4.4E-01	rgb(121,159,234)	1.9905	2,2
Gfi1	Endod1	-0.80559	49.94	-4.4E-01	rgb(121,158,234)	1.9905	2,2
Gli3	Svep1	0.80559	49.94	0.443	rgb(222,132,133)	1.9905	2,2
Hey1	Zic2	0.80559	49.94	0.436	rgb(222,134,135)	1.9905	2,2
Hif1a	Dock9	0.80559	49.94	0.435	rgb(222,134,135)	1.9905	2,2
Hif3a	B230217C12Rik	0.80559	49.94	0.443	rgb(222,132,133)	1.9905	2,2
Hif3a	Mxi1	0.80559	49.94	0.438	rgb(222,133,134)	1.9905	2,2
Hif3a	Wdr54	0.80559	49.94	0.441	rgb(222,133,134)	1.9905	2,2
Hmg20b	Dock11	-0.80559	49.94	-4.4E-01	rgb(121,158,234)	1.9905	2,2
Hmga1	A830010M20Rik	-0.80559	49.94	-4.4E-01	rgb(122,159,234)	1.9905	2,2
Hsf1	Spata6	-0.80559	49.94	-4.4E-01	rgb(121,159,234)	1.9905	None
Ikzf2	Gm4858	0.80559	49.94	0.439	rgb(222,133,134)	1.9905	2,2
Ikzf3	Adora2a	-0.80559	49.94	-4.4E-01	rgb(123,160,234)	1.9905	None
Irf4	Acoxl	-0.80559	49.94	-4.4E-01	rgb(123,160,234)	1.9905	None
Irf4	Anxa3	0.80559	49.94	0.437	rgb(222,134,134)	1.9905	None
Irf5	Cd44	0.80559	49.94	0.443	rgb(222,132,133)	1.9905	2,2
Irf7	Ddx60	0.80559	49.94	0.442	rgb(222,133,133)	1.9905	None
Irf8	Oas1c	-0.80559	49.94	-4.4E-01	rgb(121,158,234)	1.9905	None
Jund	Il4ra	0.80559	49.94	0.443	rgb(222,132,133)	1.9905	None
Klf10	Kctd14	0.80559	49.94	0.437	rgb(222,134,134)	1.9905	2,2
Klf12	Dntt	-0.80559	49.94	-4.4E-01	rgb(122,159,234)	1.9905	2,2
Klf4	2210013O21Rik	0.80559	49.94	0.442	rgb(222,133,133)	1.9905	2,2
Klf4	Mycn	0.80559	49.94	0.443	rgb(222,132,133)	1.9905	None
Klf7	Cyb5rl	-0.80559	49.94	-4.4E-01	rgb(121,159,234)	1.9905	None
Lhx2	Ccdc50	0.80559	49.94	0.442	rgb(222,133,134)	1.9905	None
Lhx2	Cd74	0.80559	49.94	0.439	rgb(222,133,134)	1.9905	2,2
Mef2b	4930506M07Rik	-0.80559	49.94	-4.4E-01	rgb(120,158,234)	1.9905	2,2
Mef2b	Cspg5	0.80559	49.94	0.438	rgb(222,133,134)	1.9905	2,2
Mef2b	Gnptab	-0.80559	49.94	-4.4E-01	rgb(121,159,234)	1.9905	None
Mxi1	Bcl2	0.80559	49.94	0.436	rgb(222,134,135)	1.9905	None
Myb	Celf2	0.80559	49.94	0.438	rgb(222,133,134)	1.9905	None
Myb	Col15a1	-0.80559	49.94	-4.4E-01	rgb(122,159,234)	1.9905	None
Nfat5	Pou2f2	0.80559	49.94	0.441	rgb(222,133,134)	1.9905	None
Nfat5	Stambp	0.80559	49.94	0.437	rgb(222,134,134)	1.9905	None
Nfatc1	Il10rb	-0.80559	49.94	-4.4E-01	rgb(121,159,234)	1.9905	None
Nfatc4	Lzts2	0.80559	49.94	0.442	rgb(222,133,133)	1.9905	2,2
Nfkb1	Ildr1	-0.80559	49.94	-4.4E-01	rgb(121,158,234)	1.9905	None
Nfkb1	Pde6d	-0.80559	49.94	-4.4E-01	rgb(122,159,234)	1.9905	None
Nfkb1	Rhbdf1	0.80559	49.94	0.44	rgb(222,133,134)	1.9905	None
Npas2	Mical1	0.80559	49.94	0.441	rgb(222,133,134)	1.9905	2,2
Nr2f6	C920009B18Rik	-0.80559	49.94	-4.4E-01	rgb(122,159,234)	1.9905	None
Nr3c1	Grk5	-0.80559	49.94	-4.4E-01	rgb(122,159,234)	1.9905	None
Nr4a1	Tmed3	-0.80559	49.94	-4.4E-01	rgb(122,159,234)	1.9905	2,2
Nr4a2	Stat4	0.80559	49.94	0.436	rgb(222,134,135)	1.9905	None
Otx1	Rimklb	0.80559	49.94	0.436	rgb(222,134,135)	1.9905	2,2
Plagl1	Thap2	0.80559	49.94	0.438	rgb(222,133,134)	1.9905	None
Pou2af1	Impa2	-0.80559	49.94	-4.4E-01	rgb(121,159,234)	1.9905	None
Pou2f2	Fut8	0.80559	49.94	0.437	rgb(222,134,134)	1.9905	None
Pou3f1	Zfp651	0.80559	49.94	0.442	rgb(222,133,133)	1.9905	2,2
Pparg	Dnajc27	-0.80559	49.94	-4.4E-01	rgb(121,159,234)	1.9905	None
Pparg	Tln2	0.80559	49.94	0.438	rgb(222,133,134)	1.9905	2,2
Rel	Espn	-0.80559	49.94	-4.4E-01	rgb(122,159,234)	1.9905	None
Rel	Kcnk10	0.80559	49.94	0.442	rgb(222,132,133)	1.9905	None
Rest	Dhcr7	-0.80559	49.94	-4.4E-01	rgb(122,159,234)	1.9905	None
Rreb1	Zfp827	0.80559	49.94	0.442	rgb(222,133,134)	1.9905	None
Runx1	Ripk2	-0.80559	49.94	-4.4E-01	rgb(121,159,234)	1.9905	None
Rxra	Calhm2	0.80559	49.94	0.443	rgb(222,132,133)	1.9905	None
Rxra	Espn	-0.80559	49.94	-4.4E-01	rgb(123,160,234)	1.9905	None
Rxra	Ptk7	0.80559	49.94	0.444	rgb(222,132,133)	1.9905	None
Rxrb	Rab20	0.80559	49.94	0.436	rgb(222,134,135)	1.9905	None
Six5	Ppp1r13l	0.80559	49.94	0.439	rgb(222,133,134)	1.9905	None
Smad3	Gadd45g	0.80559	49.94	0.438	rgb(222,133,134)	1.9905	2,2
Smad4	Pgs1	0.80559	49.94	0.437	rgb(222,134,134)	1.9905	None
Sox15	Mfsd7c	0.80559	49.94	0.435	rgb(222,134,135)	1.9905	None
Sox21	Hdac9	-0.80559	49.94	-4.4E-01	rgb(121,159,234)	1.9905	None
Sox21	Myo10	-0.80559	49.94	-4.4E-01	rgb(121,158,234)	1.9905	None
Sox5	Tmprss3	-0.80559	49.94	-4.4E-01	rgb(122,159,234)	1.9905	None
Sp2	BC026585	-0.80559	49.94	-4.4E-01	rgb(121,158,234)	1.9905	None
Sp2	Cnnm3	0.80559	49.94	0.441	rgb(222,133,134)	1.9905	None
Sp2	Ppard	0.80559	49.94	0.444	rgb(222,132,133)	1.9905	None
Sp2	Synj1	0.80559	49.94	0.44	rgb(222,133,134)	1.9905	None
Sp3	Pgm2	-0.80559	49.94	-4.4E-01	rgb(121,158,234)	1.9905	None
Sp4	Arfgap3	0.80559	49.94	0.439	rgb(222,133,134)	1.9905	None
Sp4	Litaf	0.80559	49.94	0.444	rgb(222,132,133)	1.9905	None
Sp4	Ptprcap	-0.80559	49.94	-4.4E-01	rgb(121,158,234)	1.9905	None
Sp6	Arhgap10	0.80559	49.94	0.437	rgb(222,133,134)	1.9905	None
Spib	Ikbke	0.80559	49.94	0.441	rgb(222,133,134)	1.9905	2,2
Stat2	Tox	-0.80559	49.94	-4.4E-01	rgb(121,158,234)	1.9905	None
Stat3	Fosl2	0.80559	49.94	0.445	rgb(222,132,133)	1.9905	None
Stat4	Tnnt1	0.80559	49.94	0.439	rgb(222,133,134)	1.9905	None
Tbx21	Icam1	0.80559	49.94	0.436	rgb(222,134,135)	1.9905	2,2
Tbx21	Pls1	0.80559	49.94	0.439	rgb(222,133,134)	1.9905	None
Tcf12	Tubb2b	-0.80559	49.94	-4.4E-01	rgb(122,159,234)	1.9905	None
Tcf7l1	Tnfsf4	-0.80559	49.94	-4.4E-01	rgb(122,159,234)	1.9905	None
Tead1	Akap12	0.80559	49.94	0.443	rgb(222,132,133)	1.9905	2,2
Tead1	B4galt1	0.80559	49.94	0.442	rgb(222,133,133)	1.9905	None
Tead1	Col15a1	0.80559	49.94	0.444	rgb(222,132,133)	1.9905	None
Tead1	Kcna2	-0.80559	49.94	-4.4E-01	rgb(121,159,234)	1.9905	2,2
Tef	Aqp3	-0.80559	49.94	-4.4E-01	rgb(121,158,234)	1.9905	2,2
Tfdp2	Impdh1	-0.80559	49.94	-4.4E-01	rgb(121,159,234)	1.9905	2,2
Topors	Fam198b	0.80559	49.94	0.442	rgb(222,133,133)	1.9905	2,2
Trp53	Fhod3	-0.80559	49.94	-4.4E-01	rgb(123,160,234)	1.9905	None
Twist1	Ces2c	0.80559	49.94	0.438	rgb(222,133,134)	1.9905	2,2
Vax2	Ccl20	0.80559	49.94	0.438	rgb(222,133,134)	1.9905	2,2
Vdr	Leprel4	0.80559	49.94	0.441	rgb(222,133,134)	1.9905	2,2
Zbtb1	Aff3	0.80559	49.94	0.44	rgb(222,133,134)	1.9905	2,2
Zbtb7a	Nsun6	-0.80559	49.94	-4.4E-01	rgb(123,160,234)	1.9905	None
Zbtb7b	Fam53b	0.80559	49.94	0.44	rgb(222,133,134)	1.9905	None
Zbtb7b	Osm	0.80559	49.94	0.44	rgb(222,133,134)	1.9905	None
Zfhx3	Pik3ap1	0.80559	49.94	0.442	rgb(222,133,133)	1.9905	None
Zfp263	Cpox	-0.80559	49.94	-4.4E-01	rgb(122,159,234)	1.9905	None
Zfp263	Gm5129	0.80559	49.94	0.442	rgb(222,133,133)	1.9905	None
Zfp281	Ipmk	-0.80559	49.94	-4.4E-01	rgb(121,159,234)	1.9905	None
Zfp369	Zfpm1	-0.80559	49.94	-4.4E-01	rgb(122,159,234)	1.9905	None
Zfp467	Acsbg1	-0.80559	49.94	-4.4E-01	rgb(120,158,234)	1.9905	2,2
Zfp467	Rhbdl3	0.80559	49.94	0.435	rgb(222,134,135)	1.9905	2,2
Zfp523	Tnfrsf10b	-0.80559	49.94	-4.4E-01	rgb(122,159,234)	1.9905	2,2
Ankzf1	3110057O12Rik	0.80559	49.94	0.441	rgb(222,133,134)	1.9905	2,2
Ash1l	Cenpw	-0.80559	49.94	-4.4E-01	rgb(122,159,234)	1.9905	2,2
C030039L03Rik	Bcar1	0.80559	49.94	0.436	rgb(222,134,135)	1.9905	2,2
C030039L03Rik	Fzd7	0.80559	49.94	0.441	rgb(222,133,134)	1.9905	2,2
Dach2	Cd93	0.80559	49.94	0.437	rgb(222,134,134)	1.9905	2,2
Dr1	Idi1	0.80559	49.94	0.437	rgb(222,133,134)	1.9905	2,2
Litaf	Ccl4	0.80559	49.94	0.435	rgb(222,134,135)	1.9905	2,2
Litaf	Cd84	0.80559	49.94	0.443	rgb(222,132,133)	1.9905	2,2
Mbnl2	A430005L14Rik	-0.80559	49.94	-4.4E-01	rgb(121,159,234)	1.9905	2,2
Mxd4	Lgals3	0.80559	49.94	0.441	rgb(222,133,134)	1.9905	2,2
Nacc2	Stmn4	0.80559	49.94	0.438	rgb(222,133,134)	1.9905	2,2
Ncoa3	Notch2	0.80559	49.94	0.437	rgb(222,134,134)	1.9905	2,2
Scml4	Itm2a	0.80559	49.94	0.436	rgb(222,134,135)	1.9905	2,2
Sgsm2	Ccl20	-0.80559	49.94	-4.4E-01	rgb(121,159,234)	1.9905	2,2
Sgsm2	Il9	-0.80559	49.94	-4.4E-01	rgb(122,159,234)	1.9905	2,2
Sgsm2	Per3	0.80559	49.94	0.444	rgb(222,132,133)	1.9905	2,2
Terf1	Rftn1	-0.80559	49.94	-4.4E-01	rgb(121,159,234)	1.9905	2,2
Whsc1	Fancm	0.80559	49.94	0.445	rgb(222,132,133)	1.9905	2,2
Zbtb32	Fam111a	0.80559	49.94	0.44	rgb(222,133,134)	1.9905	2,2
Zbtb32	Irf5	0.80559	49.94	0.444	rgb(222,132,133)	1.9905	2,2
Zfp111	Epcam	-0.80559	49.94	-4.4E-01	rgb(121,159,234)	1.9905	2,2
Zfp277	Nfkb2	-0.80559	49.94	-4.4E-01	rgb(122,160,234)	1.9905	2,2
Zfp280b	Ap1s3	0.80559	49.94	0.441	rgb(222,133,134)	1.9905	2,2
Zfp280b	Npas2	0.80559	49.94	0.435	rgb(222,134,135)	1.9905	2,2
Zfp358	Dusp5	0.80559	49.94	0.436	rgb(222,134,135)	1.9905	2,2
Zfp358	Sorcs2	-0.80559	49.94	-4.4E-01	rgb(122,159,234)	1.9905	2,2
Zfp367	Cdkn2c	0.80559	49.94	0.441	rgb(222,133,134)	1.9905	2,2
Zfp473	Skap2	0.80559	49.94	0.444	rgb(222,132,133)	1.9905	2,2
Zfp516	Cd93	0.80559	49.94	0.44	rgb(222,133,134)	1.9905	2,2
Zfp516	Ica1l	0.80559	49.94	0.442	rgb(222,133,134)	1.9905	2,2
Zfp608	Pik3r6	-0.80559	49.94	-4.4E-01	rgb(120,158,234)	1.9905	2,2
Zscan29	Lrfn1	-0.80559	49.94	-4.4E-01	rgb(122,159,234)	1.9905	2,2
Ahrr	Ddx11	0.80559	49.93	0.428	rgb(222,135,136)	1.9903	2,2
Ahrr	Inha	0.80559	49.93	0.43	rgb(222,135,136)	1.9903	2,2
Ar	Tnip2	-0.80559	49.93	-4.3E-01	rgb(124,160,233)	1.9903	None
Arid3a	Rgs1	0.80559	49.93	0.426	rgb(222,136,136)	1.9903	None
Arntl2	B3galnt1	0.80559	49.93	0.427	rgb(222,135,136)	1.9903	2,2
Arntl2	Mvp	0.80559	49.93	0.433	rgb(222,134,135)	1.9903	2,2
Atf3	Atp11a	0.80559	49.93	0.433	rgb(222,134,135)	1.9903	2,2
Atf3	Gypc	0.80559	49.93	0.43	rgb(222,135,136)	1.9903	None
Atf3	Vegfa	0.80559	49.93	0.432	rgb(222,134,135)	1.9903	2,2
Batf	Cd47	-0.80559	49.93	-4.3E-01	rgb(123,160,233)	1.9903	None
Batf	Irf4	-0.80559	49.93	-4.3E-01	rgb(124,160,233)	1.9903	None
Bcl6b	Cmtm7	0.80559	49.93	0.432	rgb(222,135,135)	1.9903	None
Cebpb	Klf13	0.80559	49.93	0.427	rgb(222,135,136)	1.9903	None
Cebpg	Gpr176	-0.80559	49.93	-4.3E-01	rgb(125,161,233)	1.9903	2,2
Creb1	Dnmt3a	0.80559	49.93	0.432	rgb(222,134,135)	1.9903	None
Creb3l2	Sdcbp2	0.80559	49.93	0.43	rgb(222,135,136)	1.9903	2,2
Ddit3	Nupr1	0.80559	49.93	0.433	rgb(222,134,135)	1.9903	2,2
Ebf1	Lum	0.80559	49.93	0.427	rgb(222,135,136)	1.9903	2,2
Egr1	Ptpre	0.80559	49.93	0.43	rgb(222,135,136)	1.9903	None
Egr1	Tpd52	-0.80559	49.93	-4.3E-01	rgb(123,160,233)	1.9903	None
Egr2	Maff	0.80559	49.93	0.426	rgb(222,136,136)	1.9903	None
Egr2	Socs1	0.80559	49.93	0.434	rgb(222,134,135)	1.9903	None
Egr4	Ncdn	0.80559	49.93	0.43	rgb(222,135,136)	1.9903	None
Elf1	Mex3b	0.80559	49.93	0.426	rgb(222,136,136)	1.9903	None
Elf1	Zfp239	-0.80559	49.93	-4.3E-01	rgb(124,160,233)	1.9903	None
Elk3	Ccdc134	-0.80559	49.93	-4.3E-01	rgb(123,160,233)	1.9903	None
Elk4	Slc38a1	0.80559	49.93	0.431	rgb(222,135,136)	1.9903	None
Eomes	C2cd4b	0.80559	49.93	0.431	rgb(222,135,136)	1.9903	2,2
Epas1	Ccbl2	-0.80559	49.93	-4.3E-01	rgb(124,160,233)	1.9903	2,2
Epas1	Slc7a8	0.80559	49.93	0.43	rgb(222,135,136)	1.9903	2,2
Esrra	Papss2	-0.80559	49.93	-4.3E-01	rgb(124,160,233)	1.9903	None
Ets2	Dhcr24	-0.80559	49.93	-4.3E-01	rgb(123,160,233)	1.9903	2,2
Ets2	Zfp558	0.80559	49.93	0.428	rgb(222,135,136)	1.9903	None
Etv4	Asns	0.80559	49.93	0.428	rgb(222,135,136)	1.9903	2,2
Etv4	Taf7	-0.80559	49.93	-4.3E-01	rgb(124,161,233)	1.9903	None
Etv5	Ell2	0.80559	49.93	0.426	rgb(222,136,137)	1.9903	2,2
Fli1	1110007C09Rik	0.80559	49.93	0.426	rgb(222,136,137)	1.9903	2,2
Fos	Hexim1	0.80559	49.93	0.429	rgb(222,135,136)	1.9903	None
Fos	Rap1gds1	-0.80559	49.93	-4.3E-01	rgb(124,160,233)	1.9903	None
Fosl2	Inpp5a	0.80559	49.93	0.434	rgb(222,134,135)	1.9903	None
Foxb1	Rnf144b	0.80559	49.93	0.43	rgb(222,135,136)	1.9903	2,2
Foxf2	Fam129b	0.80559	49.93	0.433	rgb(222,134,135)	1.9903	2,2
Foxf2	Tspan7	0.80559	49.93	0.429	rgb(222,135,136)	1.9903	2,2
Foxn2	Creb1	0.80559	49.93	0.433	rgb(222,134,135)	1.9903	None
Foxo1	Plk2	-0.80559	49.93	-4.3E-01	rgb(123,160,233)	1.9903	2,2
Foxo3	Exosc8	-0.80559	49.93	-4.3E-01	rgb(124,160,233)	1.9903	None
Foxo3	Tmem43	0.80559	49.93	0.431	rgb(222,135,135)	1.9903	2,2
Foxp2	Ikzf3	-0.80559	49.93	-4.3E-01	rgb(124,160,233)	1.9903	None
Foxp3	Ptpn1	0.80559	49.93	0.431	rgb(222,135,135)	1.9903	None
Foxp3	Stat4	-0.80559	49.93	-4.3E-01	rgb(124,161,233)	1.9903	None
Foxs1	Tmem176a	0.80559	49.93	0.433	rgb(222,134,135)	1.9903	2,2
Gata1	Epsti1	0.80559	49.93	0.43	rgb(222,135,136)	1.9903	None
Gata3	Epas1	0.80559	49.93	0.428	rgb(222,135,136)	1.9903	2,2
Gata3	Trpm6	0.80559	49.93	0.426	rgb(222,136,137)	1.9903	2,2
Gfi1	Lgmn	-0.80559	49.93	-4.3E-01	rgb(123,160,234)	1.9903	None
Hes5	BC018473	0.80559	49.93	0.432	rgb(222,135,135)	1.9903	2,2
Hey1	Plekha6	0.80559	49.93	0.427	rgb(222,136,136)	1.9903	2,2
Hif3a	H2-Ab1	0.80559	49.93	0.429	rgb(222,135,136)	1.9903	2,2
[truncated: 50,687 more rows]
