# Supplementary material for: Leveraging chromatin accessibility for transcriptional regulatory network inference in T Helper 17 Cells
Source: Genome Res. 2019 Mar;29(3):449–63. doi: 10.1101/gr.238253.118 (PMC6396413; doi:10.1101/gr.238253.118)
Supplement: Supplemental Material [file supp_gr.238253.118_Supplemental_Th17_TRN_Networks.zip › Th17_TRN_Networks-master/TRN_Notebooks/Networks/ChIP_A17_bias100_sp.tsv]

TF	Target	SignedQuantile	NonzeroSubsamples(Stability)	pCorr	stroke	stroke-width	stroke-dasharray
Hif1a	Jmjd6	1	50.85	0.848	rgb(226, 55, 57)	2	None
Stat3	Sbno2	0.99821	50.84	0.838	rgb(226, 57, 59)	1.9998	2,2
Zfp367	Dtl	0.99642	50.79	0.789	rgb(226, 66, 68)	1.9988	2,2
Hif1a	Ero1l	0.99463	50.78	0.779	rgb(226, 68, 70)	1.9986	None
Rorc	Il17re	0.99463	50.78	0.783	rgb(226, 67, 69)	1.9986	None
Hif1a	Pgm2	0.99284	50.77	0.768	rgb(225, 70, 72)	1.9984	2,2
Zfp629	Ttbk2	0.99284	50.77	0.775	rgb(226, 69, 71)	1.9984	2,2
Stat3	Chmp4b	0.99105	50.76	0.757	rgb(225, 72, 74)	1.9982	None
Hif1a	Egln1	0.98926	50.75	0.754	rgb(225, 73, 75)	1.998	None
Mxd4	Tcp11l2	0.98926	50.75	0.747	rgb(225, 74, 76)	1.998	2,2
Zfp169	Inpp4a	0.98926	50.75	0.751	rgb(225, 74, 75)	1.998	2,2
Zfp385a	Zmat3	0.98926	50.75	0.751	rgb(225, 74, 75)	1.998	2,2
E2f4	Wdr76	0.98747	50.74	0.741	rgb(225, 76, 77)	1.9978	2,2
Hif1a	Aldoa	0.98747	50.74	0.738	rgb(225, 76, 78)	1.9978	None
Hif1a	Ppme1	0.98747	50.74	0.738	rgb(225, 76, 78)	1.9978	None
Stat3	Bcl3	0.98747	50.74	0.743	rgb(225, 75, 77)	1.9978	None
Stat3	Tnip2	0.98747	50.74	0.739	rgb(225, 76, 77)	1.9978	None
Dpf1	Gipr	0.98747	50.74	0.742	rgb(225, 75, 77)	1.9978	2,2
Hif1a	P4hb	0.98568	50.73	0.729	rgb(225, 78, 79)	1.9976	None
Hif1a	Slc2a1	0.98568	50.73	0.735	rgb(225, 77, 78)	1.9976	None
E2f4	Mxd3	0.98389	50.72	0.715	rgb(225, 80, 82)	1.9974	None
Hif1a	Sap30	0.9821	50.71	0.708	rgb(225, 82, 83)	1.9972	None
Zeb2	Sntb1	-0.9821	50.71	-7.1E-01	rgb( 63,123,244)	1.9972	2,2
Zfp703	Utrn	-0.9821	50.71	-7.1E-01	rgb( 64,124,244)	1.9972	2,2
Hif1a	2310022B05Rik	0.98031	50.7	0.701	rgb(225, 83, 85)	1.997	2,2
Smad3	Apol9b	0.98031	50.7	0.696	rgb(225, 84, 85)	1.997	2,2
Csrnp1	Mxd1	0.98031	50.7	0.696	rgb(225, 84, 86)	1.997	2,2
Zfp536	Gykl1	0.98031	50.7	0.704	rgb(225, 83, 84)	1.997	2,2
Hif1a	Rassf1	0.97852	50.69	0.688	rgb(225, 86, 87)	1.9968	None
Zeb2	Serpine1	0.97852	50.69	0.687	rgb(225, 86, 87)	1.9968	2,2
Plscr1	Eif4ebp1	0.97673	50.68	0.677	rgb(224, 88, 89)	1.9966	2,2
Zfp385a	Eng	0.97673	50.68	0.678	rgb(224, 88, 89)	1.9966	2,2
Zfp429	Megf8	-0.97673	50.68	-6.8E-01	rgb( 70,127,243)	1.9966	2,2
Zfp595	Pwwp2a	0.97673	50.68	0.679	rgb(224, 87, 89)	1.9966	2,2
Zfp948	Ankrd23	0.97673	50.68	0.681	rgb(224, 87, 88)	1.9966	2,2
Hif1a	Bnip3	0.97494	50.67	0.669	rgb(224, 89, 91)	1.9964	None
Hif1a	H2-Ab1	0.97494	50.67	0.67	rgb(224, 89, 90)	1.9964	2,2
Hif1a	Pgam1	0.97494	50.67	0.666	rgb(224, 90, 91)	1.9964	None
Hif1a	Sertad1	0.97494	50.67	0.672	rgb(224, 89, 90)	1.9964	None
Hif1a	Smtnl2	0.97494	50.67	0.675	rgb(224, 88, 89)	1.9964	None
Smad3	Nt5e	0.97494	50.67	0.667	rgb(224, 90, 91)	1.9964	None
Sp140	Mpzl3	0.97494	50.67	0.666	rgb(224, 90, 91)	1.9964	2,2
Stat1	Dtx3l	0.97494	50.67	0.668	rgb(224, 89, 91)	1.9964	None
Stat1	Parp9	0.97494	50.67	0.666	rgb(224, 90, 91)	1.9964	2,2
Stat3	Malt1	0.97494	50.67	0.667	rgb(224, 90, 91)	1.9964	None
Tigd2	Utf1	-0.97494	50.67	-6.7E-01	rgb( 71,128,243)	1.9964	2,2
Zfp367	Exo1	0.97494	50.67	0.669	rgb(224, 89, 90)	1.9964	2,2
Fbxl19	Fth1	-0.97315	50.66	-6.6E-01	rgb( 74,130,242)	1.9962	2,2
Plscr1	Asns	0.97315	50.66	0.663	rgb(224, 90, 92)	1.9962	2,2
Zfp536	Itsn1	0.97315	50.66	0.662	rgb(224, 91, 92)	1.9962	2,2
Zfp536	Lpin3	0.97315	50.66	0.665	rgb(224, 90, 91)	1.9962	2,2
Hif1a	Bend5	0.97136	50.65	0.648	rgb(224, 93, 95)	1.996	None
Mycn	Fbxo18	-0.97136	50.65	-6.5E-01	rgb( 76,131,242)	1.996	2,2
Rorc	2310007L24Rik	0.97136	50.65	0.648	rgb(224, 93, 94)	1.996	2,2
Stat1	Pml	0.97136	50.65	0.654	rgb(224, 92, 93)	1.996	2,2
Mxd1	Aim1	0.97136	50.65	0.647	rgb(224, 93, 95)	1.996	2,2
Zbtb46	Cd83	0.97136	50.65	0.652	rgb(224, 92, 94)	1.996	2,2
Zfp276	Amigo3	0.97136	50.65	0.647	rgb(224, 94, 95)	1.996	2,2
Zfp787	Ocrl	-0.97136	50.65	-6.5E-01	rgb( 76,131,242)	1.996	2,2
Zfp945	Sh3bp5	0.97136	50.65	0.65	rgb(224, 93, 94)	1.996	2,2
Hif1a	Aldoc	0.96956	50.64	0.637	rgb(224, 95, 97)	1.9958	None
Rorc	Unc119b	0.96956	50.64	0.64	rgb(224, 95, 96)	1.9958	None
Smad3	Serinc5	0.96956	50.64	0.64	rgb(224, 95, 96)	1.9958	2,2
Zbtb46	Serpinb6b	0.96956	50.64	0.643	rgb(224, 94, 95)	1.9958	2,2
Zfp329	A230072C01Rik	0.96956	50.64	0.639	rgb(224, 95, 96)	1.9958	2,2
Zfp367	Rpa2	0.96956	50.64	0.644	rgb(224, 94, 95)	1.9958	2,2
Zfp831	Inpp4a	0.96956	50.64	0.638	rgb(224, 95, 96)	1.9958	2,2
Zfp90	Kcnd1	-0.96956	50.64	-6.4E-01	rgb( 78,132,241)	1.9958	2,2
Zfp945	Ncs1	-0.96956	50.64	-6.4E-01	rgb( 78,132,241)	1.9958	2,2
Runx1	Ebf1	0.96777	50.63	0.628	rgb(224, 97, 98)	1.9956	None
Six4	Gap43	0.96777	50.63	0.635	rgb(224, 96, 97)	1.9956	None
Stat3	Flot1	0.96777	50.63	0.633	rgb(224, 96, 97)	1.9956	None
Stat4	4932438H23Rik	0.96777	50.63	0.63	rgb(224, 97, 98)	1.9956	None
Csrnp1	Crem	0.96777	50.63	0.634	rgb(224, 96, 97)	1.9956	2,2
Kdm5b	Ero1l	0.96777	50.63	0.627	rgb(224, 97, 99)	1.9956	2,2
Kdm5b	Rasgef1b	-0.96777	50.63	-6.3E-01	rgb( 80,133,241)	1.9956	2,2
Kdm5b	Vegfa	0.96777	50.63	0.631	rgb(224, 96, 98)	1.9956	2,2
Terf1	Rftn1	-0.96777	50.63	-6.3E-01	rgb( 81,134,241)	1.9956	2,2
Zfp280b	Sytl3	-0.96777	50.63	-6.3E-01	rgb( 79,133,241)	1.9956	2,2
Zfp629	Mpp3	0.96777	50.63	0.631	rgb(224, 97, 98)	1.9956	2,2
Zfp831	Mllt3	0.96777	50.63	0.627	rgb(224, 97, 99)	1.9956	2,2
Hif1a	Gys1	0.96598	50.62	0.623	rgb(224, 98, 99)	1.9954	None
Hif1a	Mboat2	0.96598	50.62	0.615	rgb(224, 99,101)	1.9954	None
Hif1a	Pdxp	0.96598	50.62	0.622	rgb(224, 98, 99)	1.9954	None
Hif1a	Ppp1r3g	0.96598	50.62	0.62	rgb(224, 99,100)	1.9954	2,2
Mitf	Tnk2	-0.96598	50.62	-6.2E-01	rgb( 83,136,240)	1.9954	2,2
Tef	Slc25a30	0.96598	50.62	0.622	rgb(224, 98, 99)	1.9954	2,2
Zkscan1	Minpp1	0.96598	50.62	0.617	rgb(224, 99,100)	1.9954	2,2
Eea1	Gigyf2	0.96598	50.62	0.624	rgb(224, 98, 99)	1.9954	2,2
Tfdp2	Traf3	-0.96598	50.62	-6.2E-01	rgb( 83,135,240)	1.9954	2,2
Whsc1	D830031N03Rik	0.96598	50.62	0.623	rgb(224, 98, 99)	1.9954	2,2
Zbtb32	Arhgef6	0.96598	50.62	0.615	rgb(224,100,101)	1.9954	2,2
Zfp35	Tsr2	0.96598	50.62	0.618	rgb(224, 99,100)	1.9954	2,2
Zfp365	Plk2	0.96598	50.62	0.623	rgb(224, 98, 99)	1.9954	2,2
Zfp385a	Psrc1	0.96598	50.62	0.618	rgb(224, 99,100)	1.9954	2,2
Zfp385a	Rnf169	0.96598	50.62	0.622	rgb(224, 98, 99)	1.9954	2,2
Zfp385a	Zfp365	0.96598	50.62	0.624	rgb(224, 98, 99)	1.9954	2,2
Hif1a	Egln3	0.96419	50.61	0.609	rgb(224,101,102)	1.9952	None
Hif1a	Snapc1	0.96419	50.61	0.607	rgb(224,101,102)	1.9952	None
Rorc	Il17a	0.96419	50.61	0.609	rgb(224,101,102)	1.9952	None
Smad3	Acsbg1	0.96419	50.61	0.614	rgb(224,100,101)	1.9952	2,2
Smad3	Foxo1	0.96419	50.61	0.608	rgb(224,101,102)	1.9952	2,2
Dpf1	Fbxo21	0.96419	50.61	0.612	rgb(224,100,101)	1.9952	2,2
Mxd3	Cdc25b	0.96419	50.61	0.611	rgb(224,100,101)	1.9952	2,2
Zfp407	Mpdu1	-0.96419	50.61	-6.1E-01	rgb( 85,137,240)	1.9952	2,2
Zfp580	Psmd8	0.96419	50.61	0.613	rgb(224,100,101)	1.9952	2,2
E2f4	Zranb3	0.9624	50.6	0.601	rgb(224,102,103)	1.995	2,2
Fosl1	Sec14l1	0.9624	50.6	0.6	rgb(224,102,104)	1.995	2,2
Hic1	Ccrn4l	0.9624	50.6	0.601	rgb(224,102,103)	1.995	2,2
Hif1a	Fam114a2	0.9624	50.6	0.601	rgb(224,102,103)	1.995	None
Hif1a	Galk1	0.9624	50.6	0.599	rgb(224,103,104)	1.995	None
Hif1a	P4ha2	0.9624	50.6	0.597	rgb(224,103,104)	1.995	2,2
Lef1	Sipa1l2	0.9624	50.6	0.6	rgb(224,102,104)	1.995	2,2
Rbpj	Hemk1	-0.9624	50.6	-6.0E-01	rgb( 86,137,240)	1.995	2,2
Rorc	Kcnmb4	0.9624	50.6	0.604	rgb(224,102,103)	1.995	None
Smad3	Emp1	0.9624	50.6	0.604	rgb(224,102,103)	1.995	2,2
Stat1	Tgtp2	0.9624	50.6	0.602	rgb(224,102,103)	1.995	None
Ankzf1	Rbfox2	0.9624	50.6	0.601	rgb(224,102,103)	1.995	2,2
C030039L03Rik	Ankzf1	0.9624	50.6	0.595	rgb(224,103,104)	1.995	2,2
C030039L03Rik	Gapdhs	0.9624	50.6	0.603	rgb(224,102,103)	1.995	2,2
C030039L03Rik	Gck	0.9624	50.6	0.602	rgb(224,102,103)	1.995	2,2
Gm14420	Cdkn2d	0.9624	50.6	0.595	rgb(224,103,105)	1.995	2,2
Rlf	Narf	0.9624	50.6	0.601	rgb(224,102,103)	1.995	2,2
Sgsm2	Dlg3	0.9624	50.6	0.599	rgb(224,103,104)	1.995	2,2
Zbed3	Lclat1	0.9624	50.6	0.597	rgb(224,103,104)	1.995	2,2
Zfp280c	Rfx7	0.9624	50.6	0.603	rgb(224,102,103)	1.995	2,2
Zfp536	Tekt2	0.9624	50.6	0.596	rgb(224,103,104)	1.995	2,2
Zfp768	Neo1	0.9624	50.6	0.605	rgb(224,101,103)	1.995	2,2
Zhx2	Piwil2	-0.9624	50.6	-6.0E-01	rgb( 86,137,240)	1.995	2,2
Hif1a	Pfkp	0.96061	50.59	0.587	rgb(223,105,106)	1.9948	None
Irf2	Gm4759	0.96061	50.59	0.587	rgb(223,105,106)	1.9948	2,2
Irf9	Rasa4	0.96061	50.59	0.593	rgb(224,104,105)	1.9948	2,2
Klf3	Nek6	0.96061	50.59	0.593	rgb(224,104,105)	1.9948	None
Prox1	Lgr4	0.96061	50.59	0.589	rgb(223,104,106)	1.9948	None
Rorc	Avpi1	0.96061	50.59	0.592	rgb(224,104,105)	1.9948	None
Stat3	Ust	0.96061	50.59	0.586	rgb(223,105,106)	1.9948	2,2
Stat5b	Itga4	-0.96061	50.59	-5.9E-01	rgb( 89,139,239)	1.9948	2,2
Dach2	Ccr1	0.96061	50.59	0.588	rgb(223,105,106)	1.9948	2,2
Dpf1	Stac2	0.96061	50.59	0.589	rgb(223,104,106)	1.9948	2,2
Litaf	Tfpi	-0.96061	50.59	-5.9E-01	rgb( 89,139,239)	1.9948	2,2
Plscr1	Clic4	0.96061	50.59	0.588	rgb(223,105,106)	1.9948	2,2
Plscr1	Ubash3a	-0.96061	50.59	-5.9E-01	rgb( 88,139,240)	1.9948	2,2
Prdm2	Bcor	0.96061	50.59	0.585	rgb(223,105,106)	1.9948	2,2
Scmh1	Rbms2	0.96061	50.59	0.59	rgb(223,104,105)	1.9948	2,2
Zfp101	Ptp4a3	-0.96061	50.59	-5.9E-01	rgb( 89,139,239)	1.9948	2,2
Zfp146	Bend6	-0.96061	50.59	-5.9E-01	rgb( 89,139,239)	1.9948	2,2
Zfp329	Neat1	0.96061	50.59	0.591	rgb(224,104,105)	1.9948	2,2
Zfp358	Kctd17	0.96061	50.59	0.59	rgb(223,104,106)	1.9948	2,2
Zfp385a	Plxna1	0.96061	50.59	0.59	rgb(223,104,106)	1.9948	2,2
Zfp449	Tcea3	0.96061	50.59	0.588	rgb(223,105,106)	1.9948	2,2
Zfp771	Tmem158	0.96061	50.59	0.593	rgb(224,104,105)	1.9948	2,2
Dmrt1	Inpp4a	0.95882	50.58	0.58	rgb(223,106,107)	1.9946	2,2
Hif1a	Higd1a	0.95882	50.58	0.584	rgb(223,105,107)	1.9946	None
Hif1a	Ier3	0.95882	50.58	0.578	rgb(223,107,108)	1.9946	None
Nfia	Ramp3	0.95882	50.58	0.576	rgb(223,107,108)	1.9946	2,2
Smad3	Ctla2b	0.95882	50.58	0.583	rgb(223,106,107)	1.9946	None
Stat3	Klhl6	0.95882	50.58	0.578	rgb(223,107,108)	1.9946	None
Csrnp1	Gm6225	0.95882	50.58	0.579	rgb(223,106,108)	1.9946	2,2
Dpf1	Porcn	0.95882	50.58	0.576	rgb(223,107,108)	1.9946	2,2
Drap1	Fth1	0.95882	50.58	0.577	rgb(223,107,108)	1.9946	2,2
Foxp2	Sh2d4a	0.95882	50.58	0.58	rgb(223,106,107)	1.9946	2,2
Jazf1	Tmc6	0.95882	50.58	0.58	rgb(223,106,107)	1.9946	2,2
Sgsm2	Lgals1	-0.95882	50.58	-5.8E-01	rgb( 92,141,239)	1.9946	2,2
Tigd2	Spry1	-0.95882	50.58	-5.8E-01	rgb( 92,141,239)	1.9946	2,2
Tigd2	Zhx2	-0.95882	50.58	-5.8E-01	rgb( 90,140,239)	1.9946	2,2
Zbtb46	Penk	0.95882	50.58	0.58	rgb(223,106,107)	1.9946	2,2
Zfp385a	Ckmt1	0.95882	50.58	0.577	rgb(223,107,108)	1.9946	2,2
Zfp385a	Rhod	0.95882	50.58	0.577	rgb(223,107,108)	1.9946	2,2
Zfp473	Fam174b	-0.95882	50.58	-5.8E-01	rgb( 92,141,239)	1.9946	2,2
Zfp568	Prodh	0.95882	50.58	0.576	rgb(223,107,108)	1.9946	2,2
Zfp608	Itih5	0.95882	50.58	0.577	rgb(223,107,108)	1.9946	2,2
Zfp9	Spire1	0.95882	50.58	0.578	rgb(223,107,108)	1.9946	2,2
Bhlhe41	Nphp3	0.95703	50.57	0.565	rgb(223,109,110)	1.9944	2,2
Hes5	Slc30a3	0.95703	50.57	0.568	rgb(223,108,110)	1.9944	None
Hsf2	Rai14	0.95703	50.57	0.568	rgb(223,109,110)	1.9944	2,2
Irf8	Gbp9	0.95703	50.57	0.569	rgb(223,108,110)	1.9944	2,2
Myt1l	Zdbf2	0.95703	50.57	0.568	rgb(223,109,110)	1.9944	2,2
Nkx3-1	Ccl20	0.95703	50.57	0.567	rgb(223,109,110)	1.9944	None
Nr3c2	Asph	0.95703	50.57	0.568	rgb(223,109,110)	1.9944	None
Rreb1	Aig1	-0.95703	50.57	-5.7E-01	rgb( 92,141,239)	1.9944	None
Sall4	Foxp3	0.95703	50.57	0.575	rgb(223,107,108)	1.9944	None
Smad3	Epb4.1l2	0.95703	50.57	0.565	rgb(223,109,110)	1.9944	2,2
Stat3	Frmd4b	0.95703	50.57	0.566	rgb(223,109,110)	1.9944	None
Tef	Nudt6	-0.95703	50.57	-5.7E-01	rgb( 94,142,239)	1.9944	2,2
Tet1	Plekho2	0.95703	50.57	0.571	rgb(223,108,109)	1.9944	2,2
Zbtb6	Xkrx	0.95703	50.57	0.571	rgb(223,108,109)	1.9944	2,2
Zfp202	Nupr1	0.95703	50.57	0.571	rgb(223,108,109)	1.9944	2,2
Cbx2	Cdc25b	0.95703	50.57	0.574	rgb(223,107,109)	1.9944	2,2
Eea1	Tex15	0.95703	50.57	0.571	rgb(223,108,109)	1.9944	2,2
Hmgb3	Eml1	0.95703	50.57	0.567	rgb(223,109,110)	1.9944	2,2
Kdm5b	Utrn	0.95703	50.57	0.572	rgb(223,108,109)	1.9944	2,2
Mxd1	Rragd	0.95703	50.57	0.573	rgb(223,108,109)	1.9944	2,2
Ncoa3	Stat5b	0.95703	50.57	0.574	rgb(223,107,109)	1.9944	2,2
Prdm2	Dock4	0.95703	50.57	0.566	rgb(223,109,110)	1.9944	2,2
Zeb2	Sytl3	0.95703	50.57	0.57	rgb(223,108,109)	1.9944	2,2
Zfp169	Hdac4	0.95703	50.57	0.566	rgb(223,109,110)	1.9944	2,2
Zfp385a	Slc2a4	0.95703	50.57	0.571	rgb(223,108,109)	1.9944	2,2
Zfp536	Rpl10a	0.95703	50.57	0.568	rgb(223,108,110)	1.9944	2,2
Zfp831	Lypd6b	0.95703	50.57	0.567	rgb(223,109,110)	1.9944	2,2
Zfp944	Fndc3a	0.95703	50.57	0.572	rgb(223,108,109)	1.9944	2,2
Zkscan17	Slc48a1	0.95703	50.57	0.574	rgb(223,107,109)	1.9944	2,2
Bach1	Pls1	-0.95524	50.56	-5.6E-01	rgb( 97,144,238)	1.9942	2,2
Cux1	Nebl	0.95524	50.56	0.562	rgb(223,110,111)	1.9942	2,2
E2f4	Gen1	0.95524	50.56	0.56	rgb(223,110,111)	1.9942	None
Esrra	Il15ra	0.95524	50.56	0.562	rgb(223,110,111)	1.9942	2,2
Foxo1	Eif4e3	0.95524	50.56	0.558	rgb(223,110,111)	1.9942	2,2
Hif1a	Mt1	0.95524	50.56	0.565	rgb(223,109,110)	1.9942	None
Hif1a	Ndufv3	0.95524	50.56	0.56	rgb(223,110,111)	1.9942	None
Nr3c2	Ifit1	0.95524	50.56	0.556	rgb(223,111,112)	1.9942	2,2
Stat4	Klf7	0.95524	50.56	0.564	rgb(223,109,110)	1.9942	None
Zfp182	Popdc2	-0.95524	50.56	-5.6E-01	rgb( 95,143,238)	1.9942	2,2
Cc2d1a	Trim3	0.95524	50.56	0.562	rgb(223,110,111)	1.9942	2,2
Cggbp1	Scyl2	0.95524	50.56	0.556	rgb(223,111,112)	1.9942	2,2
Dpf1	Bmpr1a	0.95524	50.56	0.563	rgb(223,110,111)	1.9942	2,2
Kdm5b	Pfkp	0.95524	50.56	0.563	rgb(223,109,111)	1.9942	2,2
Mtf2	Txndc17	-0.95524	50.56	-5.6E-01	rgb( 96,143,238)	1.9942	2,2
Mxd1	Csrnp1	0.95524	50.56	0.558	rgb(223,110,111)	1.9942	2,2
Mxd1	Igfbp4	0.95524	50.56	0.562	rgb(223,110,111)	1.9942	2,2
Ncoa1	Tmem184b	0.95524	50.56	0.557	rgb(223,111,112)	1.9942	2,2
Nr1h2	Sqle	-0.95524	50.56	-5.6E-01	rgb( 94,142,238)	1.9942	2,2
Satb1	Pdcd1	-0.95524	50.56	-5.6E-01	rgb( 96,143,238)	1.9942	2,2
Tet3	Cnnm3	0.95524	50.56	0.565	rgb(223,109,110)	1.9942	2,2
Tmf1	Pik3ca	0.95524	50.56	0.565	rgb(223,109,110)	1.9942	2,2
Trps1	Ppfibp1	0.95524	50.56	0.564	rgb(223,109,110)	1.9942	2,2
Zbed4	Fancm	0.95524	50.56	0.561	rgb(223,110,111)	1.9942	2,2
Zeb2	Asb2	0.95524	50.56	0.563	rgb(223,110,111)	1.9942	2,2
Zfp111	Ptpre	-0.95524	50.56	-5.6E-01	rgb( 95,143,238)	1.9942	2,2
Zfp277	Tmem35	0.95524	50.56	0.563	rgb(223,110,111)	1.9942	2,2
Zfp280b	Itgb1	0.95524	50.56	0.563	rgb(223,109,111)	1.9942	2,2
Zfp385a	Ercc5	0.95524	50.56	0.562	rgb(223,110,111)	1.9942	2,2
Zfp385a	Zfp750	0.95524	50.56	0.56	rgb(223,110,111)	1.9942	2,2
Zfp426	Usp44	0.95524	50.56	0.564	rgb(223,109,110)	1.9942	2,2
Zfp629	Pcyox1l	-0.95524	50.56	-5.6E-01	rgb( 95,143,238)	1.9942	2,2
Zfp64	Fbxw2	-0.95524	50.56	-5.6E-01	rgb( 95,143,238)	1.9942	2,2
Zfp668	Rpusd2	0.95524	50.56	0.558	rgb(223,110,112)	1.9942	2,2
Zfp707	Zfp658	0.95524	50.56	0.556	rgb(223,111,112)	1.9942	2,2
Zkscan17	Pycr1	0.95524	50.56	0.557	rgb(223,111,112)	1.9942	2,2
Crem	Cdk6	-0.95345	50.55	-5.5E-01	rgb( 97,144,238)	1.994	2,2
Hif1a	Fzd7	0.95345	50.55	0.55	rgb(223,112,113)	1.994	None
Hif1a	Rnf113a1	0.95345	50.55	0.547	rgb(223,113,114)	1.994	None
Klf4	Ccdc40	0.95345	50.55	0.555	rgb(223,111,112)	1.994	2,2
Nr1i3	Scml4	-0.95345	50.55	-5.5E-01	rgb( 97,144,238)	1.994	2,2
Rorc	Itga3	0.95345	50.55	0.549	rgb(223,112,113)	1.994	2,2
Rorc	Vax2	0.95345	50.55	0.547	rgb(223,112,114)	1.994	None
Sall4	Gpr56	0.95345	50.55	0.555	rgb(223,111,112)	1.994	2,2
Stat3	Chd7	0.95345	50.55	0.553	rgb(223,111,113)	1.994	None
Stat3	Timp1	0.95345	50.55	0.551	rgb(223,112,113)	1.994	None
Tet1	Syt7	0.95345	50.55	0.546	rgb(223,113,114)	1.994	2,2
Atmin	Scyl2	0.95345	50.55	0.545	rgb(223,113,114)	1.994	2,2
C030039L03Rik	Atp7b	0.95345	50.55	0.547	rgb(223,112,114)	1.994	2,2
Eea1	Cd226	0.95345	50.55	0.552	rgb(223,112,113)	1.994	2,2
Foxp2	Slc6a6	0.95345	50.55	0.551	rgb(223,112,113)	1.994	2,2
Mxd3	Cdkn2c	0.95345	50.55	0.552	rgb(223,112,113)	1.994	2,2
Plscr1	Tmc3	-0.95345	50.55	-5.5E-01	rgb( 98,145,238)	1.994	2,2
Prdm9	Fyco1	0.95345	50.55	0.546	rgb(223,113,114)	1.994	2,2
Satb1	Kif3a	0.95345	50.55	0.55	rgb(223,112,113)	1.994	2,2
Satb1	Ubash3b	-0.95345	50.55	-5.5E-01	rgb( 98,145,238)	1.994	2,2
Sgsm2	Kcnd1	0.95345	50.55	0.553	rgb(223,111,112)	1.994	2,2
Sgsm2	Vav2	0.95345	50.55	0.548	rgb(223,112,113)	1.994	2,2
Tfdp2	Oxct1	0.95345	50.55	0.554	rgb(223,111,112)	1.994	2,2
Tsc22d1	Plxdc2	0.95345	50.55	0.552	rgb(223,112,113)	1.994	2,2
Zbed6	Cnot1	0.95345	50.55	0.552	rgb(223,112,113)	1.994	2,2
Zeb2	Akr1b8	0.95345	50.55	0.554	rgb(223,111,112)	1.994	2,2
Zfp367	Apitd1	0.95345	50.55	0.555	rgb(223,111,112)	1.994	2,2
Zfp385a	Abhd4	0.95345	50.55	0.552	rgb(223,112,113)	1.994	2,2
Zfp526	Pdhx	-0.95345	50.55	-5.5E-01	rgb( 98,144,238)	1.994	2,2
Zfp598	Higd1a	-0.95345	50.55	-5.5E-01	rgb( 98,144,238)	1.994	2,2
Zfp777	Cnnm3	0.95345	50.55	0.552	rgb(223,111,113)	1.994	2,2
Zfp868	Wdr54	-0.95345	50.55	-5.5E-01	rgb( 99,145,238)	1.994	2,2
Zfp9	Egr2	-0.95345	50.55	-5.5E-01	rgb( 97,144,238)	1.994	2,2
Zhx2	Cetn4	-0.95345	50.55	-5.5E-01	rgb( 98,144,238)	1.994	2,2
Zhx2	Wdr81	-0.95345	50.55	-5.5E-01	rgb( 97,144,238)	1.994	2,2
Zhx3	Golm1	0.95345	50.55	0.554	rgb(223,111,112)	1.994	2,2
Zscan29	Prox2	0.95345	50.55	0.551	rgb(223,112,113)	1.994	2,2
Ar	Spats2l	0.95166	50.54	0.541	rgb(223,114,115)	1.9938	2,2
Arnt2	Zfp831	-0.95166	50.54	-5.4E-01	rgb(101,146,237)	1.9938	2,2
Hif1a	B3gnt3	0.95166	50.54	0.541	rgb(223,114,115)	1.9938	None
Hif1a	Fam71f2	0.95166	50.54	0.545	rgb(223,113,114)	1.9938	None
Hif1a	Tle4	-0.95166	50.54	-5.4E-01	rgb(101,146,237)	1.9938	2,2
Ikzf4	Utp20	0.95166	50.54	0.536	rgb(223,115,116)	1.9938	2,2
Irf9	Ifit3	0.95166	50.54	0.537	rgb(223,114,115)	1.9938	2,2
Lin54	Cxcl5	0.95166	50.54	0.54	rgb(223,114,115)	1.9938	2,2
Nr1i3	Glipr1	-0.95166	50.54	-5.4E-01	rgb( 99,145,238)	1.9938	None
Pou6f1	Gpr15	0.95166	50.54	0.538	rgb(223,114,115)	1.9938	None
Prox1	Gbp7	0.95166	50.54	0.537	rgb(223,114,115)	1.9938	None
Rarg	Il17f	0.95166	50.54	0.54	rgb(223,114,115)	1.9938	2,2
Rorc	Il17f	0.95166	50.54	0.542	rgb(223,113,114)	1.9938	None
Smad3	Ctsw	0.95166	50.54	0.542	rgb(223,114,115)	1.9938	2,2
Snai2	Slc16a6	0.95166	50.54	0.538	rgb(223,114,115)	1.9938	2,2
Aebp2	Atp8b4	-0.95166	50.54	-5.4E-01	rgb( 99,145,238)	1.9938	2,2
Foxp2	Ntrk3	0.95166	50.54	0.543	rgb(223,113,114)	1.9938	2,2
L3mbtl3	Dpy19l3	-0.95166	50.54	-5.4E-01	rgb(101,146,237)	1.9938	2,2
Mtf2	Smek2	0.95166	50.54	0.537	rgb(223,114,116)	1.9938	2,2
Mxd1	Icam1	0.95166	50.54	0.537	rgb(223,114,116)	1.9938	2,2
Satb1	Id2	0.95166	50.54	0.539	rgb(223,114,115)	1.9938	2,2
Scml4	Tmem71	0.95166	50.54	0.535	rgb(223,115,116)	1.9938	2,2
Sgsm2	Tert	0.95166	50.54	0.545	rgb(223,113,114)	1.9938	2,2
Terf1	Cdc25b	0.95166	50.54	0.543	rgb(223,113,114)	1.9938	2,2
Tigd2	Gprin3	0.95166	50.54	0.535	rgb(223,115,116)	1.9938	2,2
Zbtb32	Fam129a	0.95166	50.54	0.543	rgb(223,113,114)	1.9938	2,2
Zeb2	Dusp22	0.95166	50.54	0.541	rgb(223,114,115)	1.9938	2,2
Zfp26	Ept1	0.95166	50.54	0.536	rgb(223,115,116)	1.9938	2,2
Zfp266	Ybey	0.95166	50.54	0.538	rgb(223,114,115)	1.9938	2,2
Zfp280b	Cxcr6	-0.95166	50.54	-5.4E-01	rgb(100,146,237)	1.9938	2,2
Zfp385a	Slc19a2	0.95166	50.54	0.544	rgb(223,113,114)	1.9938	2,2
Zfp473	Fkrp	-0.95166	50.54	-5.4E-01	rgb( 99,145,238)	1.9938	2,2
Zfp605	Ift81	0.95166	50.54	0.542	rgb(223,114,115)	1.9938	2,2
Zfp750	Sars	-0.95166	50.54	-5.4E-01	rgb(100,146,238)	1.9938	2,2
Zfp868	Orm2	0.95166	50.54	0.543	rgb(223,113,114)	1.9938	2,2
Zfp960	Dock1	0.95166	50.54	0.54	rgb(223,114,115)	1.9938	2,2
Zfp961	Pcsk1	-0.95166	50.54	-5.4E-01	rgb(100,146,237)	1.9938	2,2
Zmat1	Ppp3ca	0.95166	50.54	0.538	rgb(223,114,115)	1.9938	2,2
Bbx	Efna5	0.94987	50.53	0.53	rgb(223,116,117)	1.9936	2,2
Clock	Myo6	-0.94987	50.53	-5.3E-01	rgb(102,147,237)	1.9936	2,2
Dmrt1	Tspyl4	0.94987	50.53	0.534	rgb(223,115,116)	1.9936	2,2
E4f1	Eps8	-0.94987	50.53	-5.3E-01	rgb(102,147,237)	1.9936	2,2
Erg	Ets1	0.94987	50.53	0.53	rgb(223,116,117)	1.9936	None
Foxf2	Lpxn	-0.94987	50.53	-5.3E-01	rgb(101,147,237)	1.9936	2,2
Foxo3	Utf1	-0.94987	50.53	-5.3E-01	rgb(102,147,237)	1.9936	2,2
Gata1	Dhrs1	0.94987	50.53	0.53	rgb(223,116,117)	1.9936	2,2
Glis1	Myb	0.94987	50.53	0.535	rgb(223,115,116)	1.9936	2,2
Glis1	Rxra	-0.94987	50.53	-5.3E-01	rgb(101,147,237)	1.9936	2,2
Hif1a	Ndrg1	0.94987	50.53	0.533	rgb(223,115,116)	1.9936	None
Hif1a	Sp9	0.94987	50.53	0.527	rgb(223,116,117)	1.9936	2,2
Meis2	Lclat1	0.94987	50.53	0.53	rgb(223,116,117)	1.9936	2,2
Nr4a1	Sema4c	0.94987	50.53	0.528	rgb(223,116,117)	1.9936	None
Plagl2	Fes	0.94987	50.53	0.526	rgb(223,117,118)	1.9936	2,2
Smad3	Btla	-0.94987	50.53	-5.3E-01	rgb(102,147,237)	1.9936	2,2
Smad3	Casp3	-0.94987	50.53	-5.3E-01	rgb(101,147,237)	1.9936	2,2
Stat3	Grap	-0.94987	50.53	-5.3E-01	rgb(102,147,237)	1.9936	None
Stat4	Rhbdf1	-0.94987	50.53	-5.3E-01	rgb(103,148,237)	1.9936	2,2
Zfp182	Cysltr1	0.94987	50.53	0.533	rgb(223,115,116)	1.9936	None
Zfp523	Kdelc1	0.94987	50.53	0.535	rgb(223,115,116)	1.9936	2,2
Aebp1	Ddah1	0.94987	50.53	0.535	rgb(223,115,116)	1.9936	2,2
Akna	Prkcd	0.94987	50.53	0.528	rgb(223,116,117)	1.9936	2,2
Atmin	Slc29a3	0.94987	50.53	0.529	rgb(223,116,117)	1.9936	2,2
Foxp2	Prokr2	0.94987	50.53	0.527	rgb(223,116,117)	1.9936	2,2
Jazf1	Ccdc28b	0.94987	50.53	0.534	rgb(223,115,116)	1.9936	2,2
Kdm5b	E330009J07Rik	0.94987	50.53	0.534	rgb(223,115,116)	1.9936	2,2
Lyl1	Tst	0.94987	50.53	0.529	rgb(223,116,117)	1.9936	2,2
Mbnl2	Slain1	0.94987	50.53	0.526	rgb(223,117,118)	1.9936	2,2
Mxd1	Ptpn1	0.94987	50.53	0.53	rgb(223,116,117)	1.9936	2,2
Mxd1	Socs3	0.94987	50.53	0.529	rgb(223,116,117)	1.9936	2,2
Zbtb46	Rhod	0.94987	50.53	0.53	rgb(223,116,117)	1.9936	2,2
Zeb2	Srgap3	0.94987	50.53	0.527	rgb(223,116,117)	1.9936	2,2
Zeb2	Zscan21	-0.94987	50.53	-5.3E-01	rgb(101,147,237)	1.9936	2,2
Zfp277	Mgll	-0.94987	50.53	-5.3E-01	rgb(102,147,237)	1.9936	2,2
Zfp367	Mccc2	0.94987	50.53	0.533	rgb(223,115,116)	1.9936	2,2
Zfp385a	Phlda3	0.94987	50.53	0.535	rgb(223,115,116)	1.9936	2,2
Zfp385a	Ptp4a3	0.94987	50.53	0.528	rgb(223,116,117)	1.9936	2,2
Zfp429	Mapk14	-0.94987	50.53	-5.3E-01	rgb(103,148,237)	1.9936	2,2
Zfp473	Rtkn2	0.94987	50.53	0.528	rgb(223,116,117)	1.9936	2,2
Zfp951	Rab4a	-0.94987	50.53	-5.3E-01	rgb(101,147,237)	1.9936	2,2
Zfp958	Ccng1	0.94987	50.53	0.531	rgb(223,116,117)	1.9936	2,2
Nr1h2	Prkch	0.94987	50.53	0.853	rgb(226, 54, 56)	1.9936	2,2
Nr1h2	Vps54	0.94987	50.53	0.853	rgb(226, 54, 56)	1.9936	2,2
Atf2	Plxna1	-0.94808	50.52	-5.2E-01	rgb(105,149,237)	1.9934	2,2
Bhlhe41	Aldh1l2	0.94808	50.52	0.516	rgb(223,118,120)	1.9934	None
Creb3l1	Rxra	-0.94808	50.52	-5.2E-01	rgb(104,148,237)	1.9934	2,2
Crem	Gja1	-0.94808	50.52	-5.2E-01	rgb(105,149,237)	1.9934	2,2
Etv6	Pacs1	-0.94808	50.52	-5.2E-01	rgb(104,149,237)	1.9934	2,2
Fosl2	Arhgef17	0.94808	50.52	0.524	rgb(223,117,118)	1.9934	None
Foxp3	Gucy2e	0.94808	50.52	0.52	rgb(223,118,119)	1.9934	2,2
Isl2	Atxn1	-0.94808	50.52	-5.2E-01	rgb(104,148,237)	1.9934	2,2
Klf3	Timd2	0.94808	50.52	0.516	rgb(223,119,120)	1.9934	None
Lin54	Rab33a	-0.94808	50.52	-5.2E-01	rgb(105,149,237)	1.9934	2,2
Maf	Stoml1	0.94808	50.52	0.522	rgb(223,117,118)	1.9934	None
Meis3	1700040L02Rik	0.94808	50.52	0.522	rgb(223,117,118)	1.9934	None
Nfia	Rassf3	0.94808	50.52	0.524	rgb(223,117,118)	1.9934	2,2
Nfic	Runx2	0.94808	50.52	0.515	rgb(223,119,120)	1.9934	2,2
Nkx3-1	Il23r	0.94808	50.52	0.522	rgb(223,117,118)	1.9934	None
Pou2af1	Ephx1	0.94808	50.52	0.517	rgb(223,118,119)	1.9934	2,2
Ppard	Cysltr1	-0.94808	50.52	-5.2E-01	rgb(105,149,237)	1.9934	2,2
Rel	Slc26a10	0.94808	50.52	0.518	rgb(223,118,119)	1.9934	2,2
Rela	Trim12c	0.94808	50.52	0.523	rgb(223,117,118)	1.9934	None
Relb	Grap	0.94808	50.52	0.523	rgb(223,117,118)	1.9934	2,2
Rorc	Cysltr1	0.94808	50.52	0.522	rgb(223,117,118)	1.9934	None
Sall4	Fads3	-0.94808	50.52	-5.2E-01	rgb(104,148,237)	1.9934	2,2
Sox4	Plekho1	-0.94808	50.52	-5.2E-01	rgb(104,148,237)	1.9934	2,2
Stat3	Ctla2a	0.94808	50.52	0.519	rgb(223,118,119)	1.9934	None
Stat4	Adam9	0.94808	50.52	0.524	rgb(223,117,118)	1.9934	2,2
Stat4	Plac8	0.94808	50.52	0.515	rgb(223,119,120)	1.9934	2,2
Zfp219	Zfp831	0.94808	50.52	0.517	rgb(223,118,119)	1.9934	2,2
Zfp628	Camk2n1	0.94808	50.52	0.524	rgb(223,117,118)	1.9934	2,2
Zkscan1	Tcf12	0.94808	50.52	0.521	rgb(223,117,119)	1.9934	2,2
Ankzf1	Pfkp	0.94808	50.52	0.524	rgb(223,117,118)	1.9934	2,2
Csrnp1	Nln	-0.94808	50.52	-5.2E-01	rgb(104,148,237)	1.9934	2,2
Dpf1	Gls2	0.94808	50.52	0.525	rgb(223,117,118)	1.9934	2,2
Fbxl19	Mex3d	0.94808	50.52	0.523	rgb(223,117,118)	1.9934	2,2
Foxp2	Gypc	0.94808	50.52	0.523	rgb(223,117,118)	1.9934	2,2
Ncoa3	Id3	-0.94808	50.52	-5.2E-01	rgb(103,148,237)	1.9934	2,2
Plscr1	Dhrs9	0.94808	50.52	0.523	rgb(223,117,118)	1.9934	2,2
Tet3	Zfp831	0.94808	50.52	0.518	rgb(223,118,119)	1.9934	2,2
Zbtb32	Trps1	0.94808	50.52	0.52	rgb(223,118,119)	1.9934	2,2
Zeb2	Aff3	-0.94808	50.52	-5.2E-01	rgb(105,149,237)	1.9934	2,2
Zfp280b	Npas2	0.94808	50.52	0.516	rgb(223,118,119)	1.9934	2,2
Zfp296	Tapbp	0.94808	50.52	0.521	rgb(223,118,119)	1.9934	2,2
Zfp385a	Cox6b2	0.94808	50.52	0.523	rgb(223,117,118)	1.9934	2,2
Zfp429	Ankrd33b	0.94808	50.52	0.518	rgb(223,118,119)	1.9934	2,2
Zfp429	Mtmr7	0.94808	50.52	0.524	rgb(223,117,118)	1.9934	2,2
Zfp429	Snhg6	0.94808	50.52	0.522	rgb(223,117,118)	1.9934	2,2
Zfp608	Fam65c	-0.94808	50.52	-5.2E-01	rgb(105,149,237)	1.9934	2,2
Zfp692	Rpl36al	-0.94808	50.52	-5.2E-01	rgb(105,149,237)	1.9934	2,2
Zfp715	Lrrc16b	-0.94808	50.52	-5.2E-01	rgb(104,149,237)	1.9934	2,2
Zfp750	Robo3	0.94808	50.52	0.522	rgb(223,117,118)	1.9934	2,2
Zfp827	Tmod1	0.94808	50.52	0.515	rgb(223,119,120)	1.9934	2,2
Zfp951	Guca1b	0.94808	50.52	0.517	rgb(223,118,119)	1.9934	2,2
Bach1	Slamf6	-0.94629	50.51	-5.1E-01	rgb(107,150,236)	1.9932	2,2
Crem	Ptgfrn	-0.94629	50.51	-5.1E-01	rgb(106,149,236)	1.9932	2,2
E2f4	Anln	0.94629	50.51	0.511	rgb(223,119,120)	1.9932	2,2
Foxh1	Gucy1a3	-0.94629	50.51	-5.1E-01	rgb(106,150,236)	1.9932	2,2
Gabpa	Tubb2b	-0.94629	50.51	-5.1E-01	rgb(107,150,236)	1.9932	2,2
Glis1	Casr	0.94629	50.51	0.515	rgb(223,119,120)	1.9932	2,2
Gtf2ird1	S100a4	0.94629	50.51	0.505	rgb(223,120,121)	1.9932	2,2
Hif1a	Kremen2	0.94629	50.51	0.509	rgb(223,120,121)	1.9932	None
Hif1a	Stc1	0.94629	50.51	0.506	rgb(223,120,121)	1.9932	None
Irf8	Ifih1	0.94629	50.51	0.513	rgb(223,119,120)	1.9932	None
Irf9	Ifit1	0.94629	50.51	0.51	rgb(223,120,121)	1.9932	None
Irf9	Rbm43	0.94629	50.51	0.515	rgb(223,119,120)	1.9932	None
Kdm2b	Bcor	-0.94629	50.51	-5.1E-01	rgb(105,149,237)	1.9932	2,2
Myb	Il2ra	0.94629	50.51	0.513	rgb(223,119,120)	1.9932	None
Myc	Plcd4	0.94629	50.51	0.511	rgb(223,119,120)	1.9932	None
Nfat5	Cxcr5	-0.94629	50.51	-5.1E-01	rgb(107,150,236)	1.9932	2,2
Nkx3-1	Nqo2	0.94629	50.51	0.509	rgb(223,120,121)	1.9932	None
Ppara	Anxa2	0.94629	50.51	0.508	rgb(223,120,121)	1.9932	2,2
Pparg	Casp6	-0.94629	50.51	-5.1E-01	rgb(106,150,236)	1.9932	2,2
Sall4	Fes	0.94629	50.51	0.508	rgb(223,120,121)	1.9932	2,2
Stat3	Dach2	0.94629	50.51	0.514	rgb(223,119,120)	1.9932	2,2
Stat4	Prkcd	-0.94629	50.51	-5.1E-01	rgb(106,149,236)	1.9932	2,2
Zfp524	Gypc	0.94629	50.51	0.507	rgb(223,120,121)	1.9932	None
AW146154	Zfp445	0.94629	50.51	0.509	rgb(223,120,121)	1.9932	2,2
Aebp2	Adarb1	0.94629	50.51	0.512	rgb(223,119,120)	1.9932	2,2
Ankzf1	Ndrg2	0.94629	50.51	0.509	rgb(223,120,121)	1.9932	2,2
Dach2	Gpr141	0.94629	50.51	0.513	rgb(223,119,120)	1.9932	2,2
Dzip1	Arap3	0.94629	50.51	0.511	rgb(223,119,120)	1.9932	2,2
Hes6	Galk1	0.94629	50.51	0.508	rgb(223,120,121)	1.9932	2,2
Jazf1	9430020K01Rik	0.94629	50.51	0.507	rgb(223,120,121)	1.9932	2,2
Klf10	Smurf2	0.94629	50.51	0.507	rgb(223,120,121)	1.9932	2,2
L3mbtl3	Fosl2	-0.94629	50.51	-5.1E-01	rgb(107,150,236)	1.9932	2,2
Lyl1	Lix1l	0.94629	50.51	0.515	rgb(223,119,120)	1.9932	2,2
Mxd1	Cacnb3	0.94629	50.51	0.515	rgb(223,119,120)	1.9932	2,2
Prdm2	Pik3ap1	-0.94629	50.51	-5.1E-01	rgb(107,150,236)	1.9932	2,2
Sgsm2	Per3	0.94629	50.51	0.509	rgb(223,120,121)	1.9932	2,2
Son	Tsc1	0.94629	50.51	0.514	rgb(223,119,120)	1.9932	2,2
Tal2	Batf	-0.94629	50.51	-5.1E-01	rgb(107,150,236)	1.9932	2,2
Tal2	Tmem38b	0.94629	50.51	0.509	rgb(223,120,121)	1.9932	2,2
Tfdp2	Zranb3	0.94629	50.51	0.513	rgb(223,119,120)	1.9932	2,2
Tulp3	Il2ra	0.94629	50.51	0.506	rgb(223,120,121)	1.9932	2,2
Zbed3	Zkscan17	0.94629	50.51	0.511	rgb(223,119,120)	1.9932	2,2
Zbtb17	Ptpre	0.94629	50.51	0.511	rgb(223,119,121)	1.9932	2,2
Zbtb46	Ankrd33b	0.94629	50.51	0.513	rgb(223,119,120)	1.9932	2,2
Zbtb46	Wnt3	0.94629	50.51	0.509	rgb(223,120,121)	1.9932	2,2
Zfp266	Cdk6	0.94629	50.51	0.506	rgb(223,120,121)	1.9932	2,2
Zfp367	Tbc1d5	0.94629	50.51	0.505	rgb(223,120,122)	1.9932	2,2
Zfp385a	Pltp	0.94629	50.51	0.508	rgb(223,120,121)	1.9932	2,2
Zfp398	Dnmt3b	0.94629	50.51	0.511	rgb(223,119,120)	1.9932	2,2
Zfp398	Sdr39u1	-0.94629	50.51	-5.1E-01	rgb(107,150,236)	1.9932	2,2
Zfp414	Dazap2	0.94629	50.51	0.515	rgb(223,119,120)	1.9932	2,2
Zfp429	H60c	-0.94629	50.51	-5.1E-01	rgb(106,149,237)	1.9932	2,2
Zfp608	Kcna3	-0.94629	50.51	-5.1E-01	rgb(106,149,236)	1.9932	2,2
Zfp629	Trpv2	-0.94629	50.51	-5.1E-01	rgb(107,150,236)	1.9932	2,2
Zfp64	Ets2	0.94629	50.51	0.514	rgb(223,119,120)	1.9932	2,2
Zfp768	Mid2	0.94629	50.51	0.513	rgb(223,119,120)	1.9932	2,2
Zfp81	2310033P09Rik	-0.94629	50.51	-5.1E-01	rgb(105,149,237)	1.9932	2,2
Zfp9	Ccdc40	0.94629	50.51	0.509	rgb(223,120,121)	1.9932	2,2
Dmrt1	Id2	-0.9445	50.5	-5.0E-01	rgb(108,151,236)	1.993	2,2
E2f4	E2f7	0.9445	50.5	0.501	rgb(223,121,122)	1.993	2,2
Egr2	Bdh2	0.9445	50.5	0.502	rgb(223,121,122)	1.993	None
Egr2	Hspa4l	0.9445	50.5	0.504	rgb(223,121,122)	1.993	2,2
Egr2	Stc1	0.9445	50.5	0.504	rgb(223,121,122)	1.993	2,2
Elk3	Tsen2	-0.9445	50.5	-5.0E-01	rgb(108,151,236)	1.993	2,2
Erf	Nfkb1	0.9445	50.5	0.495	rgb(222,122,123)	1.993	None
Foxj1	Mfge8	0.9445	50.5	0.498	rgb(222,122,123)	1.993	2,2
Foxn2	Lamc2	-0.9445	50.5	-5.0E-01	rgb(108,151,236)	1.993	2,2
Foxo3	Slc3a2	-0.9445	50.5	-5.0E-01	rgb(108,151,236)	1.993	2,2
Klf4	Efemp2	0.9445	50.5	0.495	rgb(222,122,123)	1.993	None
Mafb	Nr4a1	-0.9445	50.5	-5.0E-01	rgb(109,151,236)	1.993	2,2
Msx2	Slc13a3	-0.9445	50.5	-5.0E-01	rgb(109,152,236)	1.993	2,2
Ppara	Tnfrsf21	-0.9445	50.5	-5.0E-01	rgb(109,152,236)	1.993	2,2
Pparg	Hspa2	-0.9445	50.5	-5.0E-01	rgb(108,151,236)	1.993	2,2
Rorc	Ppp1r14c	0.9445	50.5	0.497	rgb(222,122,123)	1.993	2,2
Rxra	Obscn	0.9445	50.5	0.502	rgb(223,121,122)	1.993	2,2
Smad3	Atp6v0a1	0.9445	50.5	0.496	rgb(222,122,123)	1.993	2,2
Smad3	Rcan3	0.9445	50.5	0.495	rgb(222,122,123)	1.993	None
Smad3	Tmeff1	0.9445	50.5	0.501	rgb(223,121,122)	1.993	None
Smad4	F730043M19Rik	0.9445	50.5	0.502	rgb(223,121,122)	1.993	2,2
Snai2	Gypc	-0.9445	50.5	-5.0E-01	rgb(108,151,236)	1.993	2,2
Sox13	Dlgap3	-0.9445	50.5	-5.0E-01	rgb(107,150,236)	1.993	2,2
Sox21	Icam1	-0.9445	50.5	-5.0E-01	rgb(109,151,236)	1.993	2,2
Stat3	Abi3	0.9445	50.5	0.502	rgb(223,121,122)	1.993	None
Stat3	Efemp2	0.9445	50.5	0.502	rgb(223,121,122)	1.993	None
Stat4	Eif4e3	0.9445	50.5	0.502	rgb(223,121,122)	1.993	2,2
Stat4	Serpinb5	0.9445	50.5	0.501	rgb(223,121,122)	1.993	2,2
Stat5b	Arrb2	-0.9445	50.5	-5.0E-01	rgb(110,152,236)	1.993	2,2
Tcf7l1	Oxct1	0.9445	50.5	0.503	rgb(223,121,122)	1.993	2,2
Tead1	Il1rn	-0.9445	50.5	-5.0E-01	rgb(109,151,236)	1.993	2,2
Tef	Pdcd1lg2	-0.9445	50.5	-5.0E-01	rgb(109,152,236)	1.993	2,2
Tet1	Pcdh7	0.9445	50.5	0.498	rgb(222,122,123)	1.993	None
Thra	Fam114a2	-0.9445	50.5	-5.0E-01	rgb(108,151,236)	1.993	None
Trp53	Ccng1	0.9445	50.5	0.498	rgb(222,122,123)	1.993	None
Zbtb33	Arf1	0.9445	50.5	0.5	rgb(222,122,123)	1.993	None
Zbtb33	Mfge8	-0.9445	50.5	-5.0E-01	rgb(109,151,236)	1.993	2,2
Zfhx3	Atp1a1	0.9445	50.5	0.497	rgb(222,122,123)	1.993	2,2
Zic2	Cox7a1	-0.9445	50.5	-5.0E-01	rgb(108,151,236)	1.993	2,2
Atmin	Gramd1b	0.9445	50.5	0.497	rgb(222,122,123)	1.993	2,2
C030039L03Rik	Plcxd1	0.9445	50.5	0.503	rgb(223,121,122)	1.993	2,2
Hmgb3	Grpr	0.9445	50.5	0.501	rgb(223,121,122)	1.993	2,2
Kdm5b	Bnip3	0.9445	50.5	0.502	rgb(223,121,122)	1.993	2,2
Mxd1	Tns4	0.9445	50.5	0.496	rgb(222,122,123)	1.993	2,2
Ncoa1	Sox5	0.9445	50.5	0.504	rgb(223,121,122)	1.993	2,2
Phf1	Kcnq5	-0.9445	50.5	-5.0E-01	rgb(109,151,236)	1.993	2,2
Satb1	Hif1a	0.9445	50.5	0.501	rgb(223,121,122)	1.993	2,2
Skil	Acvr1b	0.9445	50.5	0.499	rgb(222,122,123)	1.993	2,2
Son	Psph	-0.9445	50.5	-5.0E-01	rgb(109,151,236)	1.993	2,2
Thap3	Dpm3	0.9445	50.5	0.496	rgb(222,122,123)	1.993	2,2
Trps1	Fam198a	-0.9445	50.5	-5.0E-01	rgb(108,151,236)	1.993	2,2
Zbtb17	Cln5	-0.9445	50.5	-5.0E-01	rgb(109,152,236)	1.993	2,2
Zbtb17	Vamp2	-0.9445	50.5	-5.0E-01	rgb(109,151,236)	1.993	2,2
Zbtb22	B4galt2	0.9445	50.5	0.503	rgb(223,121,122)	1.993	2,2
Zbtb32	Trpv2	0.9445	50.5	0.505	rgb(223,121,122)	1.993	2,2
Zbtb46	Ccl22	0.9445	50.5	0.495	rgb(222,122,123)	1.993	2,2
Zeb2	Crtam	0.9445	50.5	0.497	rgb(222,122,123)	1.993	2,2
Zeb2	Metrnl	0.9445	50.5	0.503	rgb(223,121,122)	1.993	2,2
Zeb2	Ptger2	0.9445	50.5	0.5	rgb(222,122,123)	1.993	2,2
Zfp318	Dgkk	-0.9445	50.5	-5.0E-01	rgb(109,151,236)	1.993	2,2
Zfp318	Slc23a2	0.9445	50.5	0.503	rgb(223,121,122)	1.993	2,2
Zfp358	Cacnb3	0.9445	50.5	0.496	rgb(222,122,123)	1.993	2,2
Zfp358	Sorcs2	-0.9445	50.5	-5.0E-01	rgb(109,151,236)	1.993	2,2
Zfp367	Pknox1	-0.9445	50.5	-5.0E-01	rgb(109,151,236)	1.993	2,2
Zfp449	Lrrc24	-0.9445	50.5	-5.0E-01	rgb(109,151,236)	1.993	2,2
Zfp612	Akr1c13	0.9445	50.5	0.499	rgb(222,122,123)	1.993	2,2
Zfp629	Hemgn	0.9445	50.5	0.499	rgb(222,122,123)	1.993	2,2
Zfp629	Zmat3	-0.9445	50.5	-5.0E-01	rgb(109,151,236)	1.993	2,2
Zfp64	Neurl3	-0.9445	50.5	-5.0E-01	rgb(109,152,236)	1.993	2,2
Zfp667	Ptges	0.9445	50.5	0.503	rgb(223,121,122)	1.993	2,2
Zfp750	Prss42	0.9445	50.5	0.501	rgb(223,121,122)	1.993	2,2
Zfp771	Chic2	0.9445	50.5	0.498	rgb(222,122,123)	1.993	2,2
Zfp827	Susd3	-0.9445	50.5	-5.0E-01	rgb(108,151,236)	1.993	2,2
Zfp871	Ptbp2	0.9445	50.5	0.498	rgb(222,122,123)	1.993	2,2
Zfp945	2310015A10Rik	0.9445	50.5	0.496	rgb(222,122,123)	1.993	2,2
Zhx2	Wwp1	-0.9445	50.5	-5.0E-01	rgb(109,151,236)	1.993	2,2
Ahrr	Rbpj	-0.94271	50.49	-4.9E-01	rgb(111,153,236)	1.9928	2,2
Arntl2	Adora2a	-0.94271	50.49	-4.9E-01	rgb(111,152,236)	1.9928	2,2
Arntl2	Chrm4	-0.94271	50.49	-4.9E-01	rgb(110,152,236)	1.9928	2,2
Arntl2	Muc1	-0.94271	50.49	-4.9E-01	rgb(110,152,236)	1.9928	2,2
Bbx	Mbp	-0.94271	50.49	-4.9E-01	rgb(111,153,236)	1.9928	2,2
Bcl11b	Smad3	-0.94271	50.49	-4.9E-01	rgb(111,153,236)	1.9928	2,2
Cic	Mllt6	0.94271	50.49	0.49	rgb(222,123,124)	1.9928	2,2
Creb3l1	Tnf	-0.94271	50.49	-4.9E-01	rgb(111,153,236)	1.9928	2,2
Egr2	Nr4a1	0.94271	50.49	0.493	rgb(222,123,124)	1.9928	2,2
Eomes	Smpdl3b	0.94271	50.49	0.488	rgb(222,124,125)	1.9928	2,2
Etv1	Bcl2a1a	-0.94271	50.49	-4.9E-01	rgb(111,153,236)	1.9928	2,2
Gata1	Gmfg	0.94271	50.49	0.492	rgb(222,123,124)	1.9928	2,2
Gli3	Cd5l	0.94271	50.49	0.492	rgb(222,123,124)	1.9928	2,2
Glis1	Trpm1	0.94271	50.49	0.485	rgb(222,124,125)	1.9928	2,2
Hes1	Cmas	-0.94271	50.49	-4.9E-01	rgb(110,152,236)	1.9928	2,2
Hif1a	Tcf12	-0.94271	50.49	-4.9E-01	rgb(111,153,236)	1.9928	2,2
Lin54	Parp6	-0.94271	50.49	-4.9E-01	rgb(111,153,236)	1.9928	2,2
Nfatc2	Fzd6	0.94271	50.49	0.486	rgb(222,124,125)	1.9928	2,2
Nfkb2	Armcx6	-0.94271	50.49	-4.9E-01	rgb(110,152,236)	1.9928	2,2
Nkx1-2	Mpdu1	-0.94271	50.49	-4.9E-01	rgb(111,153,236)	1.9928	2,2
Prox1	Gbp5	0.94271	50.49	0.493	rgb(222,123,124)	1.9928	2,2
Prox1	Il10	0.94271	50.49	0.488	rgb(222,124,125)	1.9928	2,2
Rel	Akna	0.94271	50.49	0.488	rgb(222,124,125)	1.9928	2,2
Rel	Cd180	0.94271	50.49	0.486	rgb(222,124,125)	1.9928	2,2
Rel	Erap1	0.94271	50.49	0.486	rgb(222,124,125)	1.9928	2,2
Rora	Cyth1	0.94271	50.49	0.485	rgb(222,124,125)	1.9928	2,2
Rxra	Gpr98	0.94271	50.49	0.49	rgb(222,123,124)	1.9928	2,2
Snai2	Zhx2	0.94271	50.49	0.495	rgb(222,123,124)	1.9928	2,2
Stat1	Gpr15	0.94271	50.49	0.485	rgb(222,124,125)	1.9928	None
Stat4	Abcb1a	-0.94271	50.49	-4.9E-01	rgb(110,152,236)	1.9928	2,2
Stat4	Arhgef17	-0.94271	50.49	-4.9E-01	rgb(112,153,235)	1.9928	2,2
Twist1	Trim67	0.94271	50.49	0.489	rgb(222,124,125)	1.9928	2,2
Zbtb6	Spred3	-0.94271	50.49	-4.9E-01	rgb(110,152,236)	1.9928	2,2
Zbtb7c	Unc93b1	-0.94271	50.49	-4.9E-01	rgb(111,152,236)	1.9928	2,2
Zfhx2	Gstt3	-0.94271	50.49	-4.9E-01	rgb(110,152,236)	1.9928	2,2
Atmin	Ramp3	0.94271	50.49	0.491	rgb(222,123,124)	1.9928	2,2
C030039L03Rik	Per2	0.94271	50.49	0.491	rgb(222,123,124)	1.9928	2,2
Csrnp1	Pim1	0.94271	50.49	0.486	rgb(222,124,125)	1.9928	2,2
Dpf1	Tead3	0.94271	50.49	0.487	rgb(222,124,125)	1.9928	2,2
Drap1	Krtcap2	0.94271	50.49	0.494	rgb(222,123,124)	1.9928	2,2
Fbxl19	Ptprs	0.94271	50.49	0.491	rgb(222,123,124)	1.9928	2,2
Hmgb1	AI506816	0.94271	50.49	0.491	rgb(222,123,124)	1.9928	2,2
Kdm5b	Ccng2	0.94271	50.49	0.491	rgb(222,123,124)	1.9928	2,2
Mxd1	Igtp	0.94271	50.49	0.493	rgb(222,123,124)	1.9928	2,2
Mxd1	Klhl6	0.94271	50.49	0.489	rgb(222,124,124)	1.9928	2,2
Mxd1	Ypel2	0.94271	50.49	0.487	rgb(222,124,125)	1.9928	2,2
Ncoa1	Casr	0.94271	50.49	0.491	rgb(222,123,124)	1.9928	2,2
Ncoa1	Cyfip2	0.94271	50.49	0.489	rgb(222,124,125)	1.9928	2,2
Nkrf	Slc38a1	0.94271	50.49	0.486	rgb(222,124,125)	1.9928	2,2
Plscr1	Rab39b	0.94271	50.49	0.485	rgb(222,124,125)	1.9928	2,2
Satb1	Ccdc141	-0.94271	50.49	-4.9E-01	rgb(110,152,236)	1.9928	2,2
Satb1	Extl3	-0.94271	50.49	-4.9E-01	rgb(110,152,236)	1.9928	2,2
Satb1	Ston2	0.94271	50.49	0.49	rgb(222,123,124)	1.9928	2,2
Sgsm2	Cul9	0.94271	50.49	0.493	rgb(222,123,124)	1.9928	2,2
Sp9	Hspa2	0.94271	50.49	0.485	rgb(222,124,125)	1.9928	2,2
Tigd2	Rcan3	0.94271	50.49	0.488	rgb(222,124,125)	1.9928	2,2
Zbtb17	Kdm2b	0.94271	50.49	0.488	rgb(222,124,125)	1.9928	2,2
Zeb2	Srxn1	0.94271	50.49	0.49	rgb(222,123,124)	1.9928	2,2
Zeb2	Tbc1d4	-0.94271	50.49	-4.9E-01	rgb(110,152,236)	1.9928	2,2
Zfp184	Fkbp11	0.94271	50.49	0.486	rgb(222,124,125)	1.9928	2,2
Zfp280b	Tpd52	-0.94271	50.49	-4.9E-01	rgb(110,152,236)	1.9928	2,2
Zfp296	Ergic1	0.94271	50.49	0.492	rgb(222,123,124)	1.9928	2,2
Zfp296	Mmachc	0.94271	50.49	0.488	rgb(222,124,125)	1.9928	2,2
Zfp354c	Acpp	0.94271	50.49	0.487	rgb(222,124,125)	1.9928	2,2
Zfp385a	St14	0.94271	50.49	0.492	rgb(222,123,124)	1.9928	2,2
Zfp414	BC021614	0.94271	50.49	0.493	rgb(222,123,124)	1.9928	2,2
Zfp414	Rab4b	0.94271	50.49	0.495	rgb(222,122,123)	1.9928	2,2
Zfp426	Trmt5	0.94271	50.49	0.489	rgb(222,124,125)	1.9928	2,2
Zfp511	Retsat	-0.94271	50.49	-4.9E-01	rgb(111,153,236)	1.9928	2,2
Zfp536	Rcn3	0.94271	50.49	0.489	rgb(222,124,125)	1.9928	2,2
Zfp668	Riok3	-0.94271	50.49	-4.9E-01	rgb(110,152,236)	1.9928	2,2
Zfp668	Wee1	0.94271	50.49	0.491	rgb(222,123,124)	1.9928	2,2
Zfp791	Zfp532	0.94271	50.49	0.493	rgb(222,123,124)	1.9928	2,2
Zfp827	H2-Eb2	0.94271	50.49	0.492	rgb(222,123,124)	1.9928	2,2
Zfp827	Rreb1	0.94271	50.49	0.494	rgb(222,123,124)	1.9928	2,2
Zfp831	Maml3	0.94271	50.49	0.487	rgb(222,124,125)	1.9928	2,2
Zik1	Mvp	-0.94271	50.49	-4.9E-01	rgb(110,152,236)	1.9928	2,2
Zufsp	Slfn4	0.94271	50.49	0.494	rgb(222,123,124)	1.9928	2,2
Satb1	Hist2h4	0.94271	50.49	0.853	rgb(226, 54, 56)	1.9928	2,2
Satb2	Hist2h4	0.94271	50.49	0.853	rgb(226, 54, 56)	1.9928	2,2
Ahctf1	Chn2	0.94092	50.48	0.485	rgb(222,124,125)	1.9926	2,2
Ar	Haus8	0.94092	50.48	0.478	rgb(222,126,127)	1.9926	2,2
Batf3	Vamp2	-0.94092	50.48	-4.8E-01	rgb(113,154,235)	1.9926	2,2
Creb3l2	Unc93b1	-0.94092	50.48	-4.8E-01	rgb(112,153,235)	1.9926	2,2
Egr2	Arrb1	0.94092	50.48	0.485	rgb(222,124,125)	1.9926	None
Fosl1	Tmem163	0.94092	50.48	0.484	rgb(222,125,126)	1.9926	2,2
Foxf2	Ppip5k2	0.94092	50.48	0.478	rgb(222,126,127)	1.9926	None
Foxh1	Fam84a	-0.94092	50.48	-4.8E-01	rgb(112,153,235)	1.9926	2,2
Foxs1	Stat4	-0.94092	50.48	-4.8E-01	rgb(114,154,235)	1.9926	2,2
Glis3	Ldlrap1	0.94092	50.48	0.481	rgb(222,125,126)	1.9926	2,2
Hif1a	Trip10	0.94092	50.48	0.482	rgb(222,125,126)	1.9926	2,2
Hlx	Sh2d4a	-0.94092	50.48	-4.8E-01	rgb(113,154,235)	1.9926	2,2
Irf5	Slc1a2	0.94092	50.48	0.476	rgb(222,126,127)	1.9926	None
Irf9	Cmpk2	0.94092	50.48	0.477	rgb(222,126,127)	1.9926	2,2
Irf9	Parp9	0.94092	50.48	0.477	rgb(222,126,127)	1.9926	None
Klf3	Tmem38b	-0.94092	50.48	-4.8E-01	rgb(114,154,235)	1.9926	2,2
Lin54	Hist1h1b	0.94092	50.48	0.483	rgb(222,125,126)	1.9926	None
Lin54	Pde1a	0.94092	50.48	0.479	rgb(222,126,126)	1.9926	None
Nfkb2	8430427H17Rik	0.94092	50.48	0.476	rgb(222,126,127)	1.9926	2,2
Nhlh1	Ap1s3	-0.94092	50.48	-4.8E-01	rgb(114,154,235)	1.9926	2,2
Nkx3-1	Wls	0.94092	50.48	0.477	rgb(222,126,127)	1.9926	2,2
Npas4	Itga4	-0.94092	50.48	-4.8E-01	rgb(112,153,235)	1.9926	2,2
Nr4a3	Capg	0.94092	50.48	0.478	rgb(222,126,127)	1.9926	2,2
Ovol1	Lrrn3	0.94092	50.48	0.482	rgb(222,125,126)	1.9926	2,2
Pou6f1	Raph1	0.94092	50.48	0.476	rgb(222,126,127)	1.9926	2,2
Pparg	St3gal1	-0.94092	50.48	-4.8E-01	rgb(114,154,235)	1.9926	None
Rel	Fut8	0.94092	50.48	0.48	rgb(222,125,126)	1.9926	2,2
Relb	Ern1	0.94092	50.48	0.484	rgb(222,125,126)	1.9926	2,2
Six4	Abcb9	-0.94092	50.48	-4.8E-01	rgb(112,153,235)	1.9926	2,2
Sox4	Icam1	-0.94092	50.48	-4.8E-01	rgb(113,154,235)	1.9926	2,2
Tbx21	Wdr81	0.94092	50.48	0.482	rgb(222,125,126)	1.9926	2,2
Tef	BC055111	0.94092	50.48	0.479	rgb(222,125,126)	1.9926	2,2
Thap1	Itpka	-0.94092	50.48	-4.8E-01	rgb(113,153,235)	1.9926	2,2
Trp53	Phlda3	0.94092	50.48	0.476	rgb(222,126,127)	1.9926	2,2
Zeb1	Cd200r1	-0.94092	50.48	-4.8E-01	rgb(112,153,235)	1.9926	2,2
Zfp711	Trappc10	0.94092	50.48	0.478	rgb(222,126,127)	1.9926	2,2
Akna	Homez	0.94092	50.48	0.476	rgb(222,126,127)	1.9926	2,2
Ankzf1	Rgs11	0.94092	50.48	0.476	rgb(222,126,127)	1.9926	2,2
Casz1	Dusp8	0.94092	50.48	0.477	rgb(222,126,127)	1.9926	2,2
Dach2	Ift81	0.94092	50.48	0.48	rgb(222,125,126)	1.9926	2,2
Dot1l	Smg5	0.94092	50.48	0.48	rgb(222,125,126)	1.9926	2,2
Dpf1	Mpp2	0.94092	50.48	0.478	rgb(222,126,127)	1.9926	2,2
Dpf1	Rapgef5	0.94092	50.48	0.484	rgb(222,124,125)	1.9926	2,2
Dr1	Idi1	0.94092	50.48	0.478	rgb(222,126,127)	1.9926	2,2
Dzip1	Abcg2	0.94092	50.48	0.477	rgb(222,126,127)	1.9926	2,2
Foxp2	Perp	0.94092	50.48	0.481	rgb(222,125,126)	1.9926	2,2
Gm14420	Gm2011	0.94092	50.48	0.476	rgb(222,126,127)	1.9926	2,2
Jazf1	4930506M07Rik	0.94092	50.48	0.48	rgb(222,125,126)	1.9926	2,2
Jazf1	Mid2	0.94092	50.48	0.482	rgb(222,125,126)	1.9926	2,2
Jazf1	Siglec5	0.94092	50.48	0.477	rgb(222,126,127)	1.9926	2,2
Kdm5b	BC029722	-0.94092	50.48	-4.8E-01	rgb(113,154,235)	1.9926	2,2
Klf11	Gusb	-0.94092	50.48	-4.8E-01	rgb(113,154,235)	1.9926	2,2
Klf6	Perp	0.94092	50.48	0.478	rgb(222,126,127)	1.9926	2,2
Klf6	Vim	0.94092	50.48	0.48	rgb(222,125,126)	1.9926	2,2
Ncoa2	Phlpp1	0.94092	50.48	0.482	rgb(222,125,126)	1.9926	2,2
Plscr1	Glrp1	0.94092	50.48	0.483	rgb(222,125,126)	1.9926	2,2
Plscr1	Psph	0.94092	50.48	0.485	rgb(222,124,125)	1.9926	2,2
Prdm8	Spin4	0.94092	50.48	0.479	rgb(222,126,127)	1.9926	2,2
Prox2	Tesk2	0.94092	50.48	0.485	rgb(222,124,125)	1.9926	2,2
Rlf	3110057O12Rik	0.94092	50.48	0.479	rgb(222,126,126)	1.9926	2,2
Satb1	Cd226	-0.94092	50.48	-4.8E-01	rgb(112,153,235)	1.9926	2,2
Satb1	Eno3	-0.94092	50.48	-4.8E-01	rgb(113,154,235)	1.9926	2,2
Satb1	Phtf2	-0.94092	50.48	-4.8E-01	rgb(112,153,235)	1.9926	2,2
Satb1	Prickle1	-0.94092	50.48	-4.8E-01	rgb(112,153,235)	1.9926	2,2
Satb1	Ramp3	0.94092	50.48	0.481	rgb(222,125,126)	1.9926	2,2
Scml4	4632428N05Rik	0.94092	50.48	0.478	rgb(222,126,127)	1.9926	2,2
Sgsm2	Abhd4	0.94092	50.48	0.478	rgb(222,126,127)	1.9926	2,2
Sgsm2	Lmtk3	0.94092	50.48	0.482	rgb(222,125,126)	1.9926	2,2
Tal2	Abcb1b	0.94092	50.48	0.478	rgb(222,126,127)	1.9926	2,2
Terf1	Pqlc1	-0.94092	50.48	-4.8E-01	rgb(112,153,235)	1.9926	2,2
Thap3	Cdkn1b	0.94092	50.48	0.478	rgb(222,126,127)	1.9926	2,2
Tulp3	Rhoq	0.94092	50.48	0.48	rgb(222,125,126)	1.9926	2,2
Zbtb17	Cd47	-0.94092	50.48	-4.8E-01	rgb(113,154,235)	1.9926	2,2
Zbtb46	Idi2	0.94092	50.48	0.48	rgb(222,125,126)	1.9926	2,2
Zeb2	Plk2	0.94092	50.48	0.482	rgb(222,125,126)	1.9926	2,2
Zfp280b	P2ry1	0.94092	50.48	0.479	rgb(222,125,126)	1.9926	2,2
Zfp280b	Xcr1	-0.94092	50.48	-4.8E-01	rgb(112,153,235)	1.9926	2,2
Zfp280b	Zfp467	0.94092	50.48	0.482	rgb(222,125,126)	1.9926	2,2
Zfp318	Adora2b	-0.94092	50.48	-4.8E-01	rgb(114,154,235)	1.9926	2,2
Zfp385a	9030617O03Rik	0.94092	50.48	0.479	rgb(222,126,127)	1.9926	2,2
Zfp386	Atp6v1d	0.94092	50.48	0.483	rgb(222,125,126)	1.9926	2,2
Zfp473	Sema6b	0.94092	50.48	0.483	rgb(222,125,126)	1.9926	2,2
Zfp526	Itpr3	0.94092	50.48	0.479	rgb(222,126,127)	1.9926	2,2
Zfp536	Hopx	0.94092	50.48	0.479	rgb(222,125,126)	1.9926	2,2
Zfp574	Notch1	0.94092	50.48	0.479	rgb(222,125,126)	1.9926	2,2
Zfp608	Gap43	0.94092	50.48	0.477	rgb(222,126,127)	1.9926	2,2
Zfp608	Rassf8	0.94092	50.48	0.478	rgb(222,126,127)	1.9926	2,2
Zfp608	Slfn2	-0.94092	50.48	-4.8E-01	rgb(113,154,235)	1.9926	2,2
Zfp629	Zfp90	0.94092	50.48	0.475	rgb(222,126,127)	1.9926	2,2
Zfp790	Tspyl4	0.94092	50.48	0.483	rgb(222,125,126)	1.9926	2,2
Zfpm1	Slain1	0.94092	50.48	0.48	rgb(222,125,126)	1.9926	2,2
Zkscan17	Cs	0.94092	50.48	0.481	rgb(222,125,126)	1.9926	2,2
Zscan29	Smarca2	0.94092	50.48	0.484	rgb(222,125,126)	1.9926	2,2
Arntl2	Sap30	0.93913	50.47	0.47	rgb(222,127,128)	1.9924	2,2
Bach1	Casp3	-0.93913	50.47	-4.7E-01	rgb(116,155,235)	1.9924	2,2
Bach1	Emilin1	-0.93913	50.47	-4.7E-01	rgb(116,156,235)	1.9924	2,2
Batf	Ermp1	0.93913	50.47	0.472	rgb(222,127,128)	1.9924	None
Bbx	Cetn4	0.93913	50.47	0.473	rgb(222,127,128)	1.9924	2,2
Clock	BC018473	-0.93913	50.47	-4.7E-01	rgb(115,155,235)	1.9924	2,2
Creb1	Lgals7	0.93913	50.47	0.466	rgb(222,128,129)	1.9924	None
Crem	Pag1	0.93913	50.47	0.47	rgb(222,127,128)	1.9924	2,2
Dmrt1	Pag1	0.93913	50.47	0.466	rgb(222,128,129)	1.9924	2,2
Esrra	Cyp2s1	-0.93913	50.47	-4.7E-01	rgb(116,156,235)	1.9924	2,2
Foxb1	Lpin2	0.93913	50.47	0.468	rgb(222,128,128)	1.9924	2,2
Foxo3	Capn2	0.93913	50.47	0.466	rgb(222,128,129)	1.9924	2,2
Gabpa	Rpp14	0.93913	50.47	0.468	rgb(222,128,129)	1.9924	2,2
Glis1	Cd86	0.93913	50.47	0.467	rgb(222,128,129)	1.9924	2,2
Hif1a	Cox7a1	0.93913	50.47	0.473	rgb(222,127,128)	1.9924	None
Hif1a	Vegfa	0.93913	50.47	0.465	rgb(222,128,129)	1.9924	None
Hmg20b	Ifih1	0.93913	50.47	0.47	rgb(222,127,128)	1.9924	2,2
Hmg20b	Pde10a	0.93913	50.47	0.467	rgb(222,128,129)	1.9924	2,2
Irf5	Gpr68	-0.93913	50.47	-4.7E-01	rgb(114,154,235)	1.9924	2,2
Irf7	Gbp10	0.93913	50.47	0.474	rgb(222,127,128)	1.9924	2,2
Irf9	Stat2	0.93913	50.47	0.47	rgb(222,127,128)	1.9924	None
Isl2	Slc16a12	0.93913	50.47	0.469	rgb(222,127,128)	1.9924	2,2
Jdp2	Anxa4	-0.93913	50.47	-4.7E-01	rgb(115,155,235)	1.9924	2,2
Jdp2	Avpi1	-0.93913	50.47	-4.7E-01	rgb(115,155,235)	1.9924	2,2
Nr3c2	Ebf1	0.93913	50.47	0.465	rgb(222,128,129)	1.9924	None
Nr4a1	Thap2	0.93913	50.47	0.469	rgb(222,127,128)	1.9924	None
Plagl2	Aqp4	0.93913	50.47	0.466	rgb(222,128,129)	1.9924	2,2
Rara	Gpr146	0.93913	50.47	0.465	rgb(222,128,129)	1.9924	None
Rel	Vgf	0.93913	50.47	0.467	rgb(222,128,129)	1.9924	2,2
Relb	Vegfa	0.93913	50.47	0.471	rgb(222,127,128)	1.9924	2,2
Rora	Galnt12	0.93913	50.47	0.472	rgb(222,127,128)	1.9924	None
Rorc	Ndst1	0.93913	50.47	0.468	rgb(222,128,129)	1.9924	None
Rorc	Pde6d	0.93913	50.47	0.474	rgb(222,127,128)	1.9924	None
Runx3	Klri2	0.93913	50.47	0.468	rgb(222,128,128)	1.9924	2,2
Sall4	Dusp22	0.93913	50.47	0.466	rgb(222,128,129)	1.9924	2,2
Smad3	Adam19	0.93913	50.47	0.466	rgb(222,128,129)	1.9924	None
Smad3	Phf6	-0.93913	50.47	-4.7E-01	rgb(116,155,235)	1.9924	2,2
Snai3	Bcl6b	-0.93913	50.47	-4.7E-01	rgb(114,155,235)	1.9924	2,2
Sp140	Kdm2b	0.93913	50.47	0.472	rgb(222,127,128)	1.9924	2,2
Sp140	Slc2a1	0.93913	50.47	0.466	rgb(222,128,129)	1.9924	2,2
Stat1	Gbp2	0.93913	50.47	0.475	rgb(222,126,127)	1.9924	None
Stat1	Il12rb2	0.93913	50.47	0.475	rgb(222,126,127)	1.9924	None
Stat4	Ccr5	0.93913	50.47	0.472	rgb(222,127,128)	1.9924	2,2
Tef	1700025G04Rik	0.93913	50.47	0.469	rgb(222,127,128)	1.9924	2,2
Thap1	Dffb	0.93913	50.47	0.469	rgb(222,127,128)	1.9924	None
Zbtb3	Cnksr3	-0.93913	50.47	-4.7E-01	rgb(115,155,235)	1.9924	2,2
Zbtb7b	9530053A07Rik	-0.93913	50.47	-4.7E-01	rgb(116,155,235)	1.9924	2,2
Zeb1	5330426P16Rik	-0.93913	50.47	-4.7E-01	rgb(115,155,235)	1.9924	2,2
Zfhx3	Ikzf2	0.93913	50.47	0.474	rgb(222,126,127)	1.9924	2,2
Zfhx3	Thra	-0.93913	50.47	-4.7E-01	rgb(115,155,235)	1.9924	2,2
Zfp182	Gyk	0.93913	50.47	0.468	rgb(222,128,129)	1.9924	2,2
Zfp182	Itgam	-0.93913	50.47	-4.7E-01	rgb(116,155,235)	1.9924	2,2
Zfp219	Fndc3a	0.93913	50.47	0.468	rgb(222,128,129)	1.9924	2,2
Zfp523	Akirin1	-0.93913	50.47	-4.7E-01	rgb(114,154,235)	1.9924	2,2
Zfp628	Ddx11	-0.93913	50.47	-4.7E-01	rgb(114,155,235)	1.9924	2,2
C030039L03Rik	Ccng2	0.93913	50.47	0.472	rgb(222,127,128)	1.9924	2,2
Cxxc5	Rasgef1a	0.93913	50.47	0.469	rgb(222,127,128)	1.9924	2,2
Dpf1	B4galt2	0.93913	50.47	0.465	rgb(222,128,129)	1.9924	2,2
Drap1	Syf2	0.93913	50.47	0.467	rgb(222,128,129)	1.9924	2,2
Eea1	Ctsw	-0.93913	50.47	-4.7E-01	rgb(115,155,235)	1.9924	2,2
Foxp4	Nfatc1	0.93913	50.47	0.475	rgb(222,126,127)	1.9924	2,2
Jazf1	Krt17	0.93913	50.47	0.466	rgb(222,128,129)	1.9924	2,2
Klf10	Smad3	0.93913	50.47	0.473	rgb(222,127,128)	1.9924	2,2
Lyl1	Mpzl2	-0.93913	50.47	-4.7E-01	rgb(114,155,235)	1.9924	2,2
Mxd4	Urb1	-0.93913	50.47	-4.7E-01	rgb(116,156,235)	1.9924	2,2
Ncoa3	Snx9	-0.93913	50.47	-4.7E-01	rgb(114,155,235)	1.9924	2,2
Phf1	St7	-0.93913	50.47	-4.7E-01	rgb(116,155,235)	1.9924	2,2
Setdb2	Hunk	-0.93913	50.47	-4.7E-01	rgb(115,155,235)	1.9924	2,2
Sgsm2	Unc93b1	0.93913	50.47	0.471	rgb(222,127,128)	1.9924	2,2
Ski	Pmepa1	0.93913	50.47	0.467	rgb(222,128,129)	1.9924	2,2
Thap2	Mbp	0.93913	50.47	0.47	rgb(222,127,128)	1.9924	2,2
Thap3	Krtcap2	0.93913	50.47	0.471	rgb(222,127,128)	1.9924	2,2
Zbtb17	Cisd3	-0.93913	50.47	-4.7E-01	rgb(114,155,235)	1.9924	2,2
Zbtb38	Klf7	0.93913	50.47	0.473	rgb(222,127,128)	1.9924	2,2
Zbtb46	Cd70	0.93913	50.47	0.472	rgb(222,127,128)	1.9924	2,2
Zeb2	Oaf	0.93913	50.47	0.471	rgb(222,127,128)	1.9924	2,2
Zeb2	Sfrp2	-0.93913	50.47	-4.7E-01	rgb(115,155,235)	1.9924	2,2
Zfp111	Gucy1a3	0.93913	50.47	0.47	rgb(222,127,128)	1.9924	2,2
Zfp277	Amz2	0.93913	50.47	0.47	rgb(222,127,128)	1.9924	2,2
Zfp28	Dusp2	-0.93913	50.47	-4.7E-01	rgb(114,154,235)	1.9924	2,2
Zfp280b	Ap1s3	0.93913	50.47	0.471	rgb(222,127,128)	1.9924	2,2
Zfp318	Calcrl	-0.93913	50.47	-4.7E-01	rgb(116,156,235)	1.9924	2,2
Zfp35	Mmachc	0.93913	50.47	0.47	rgb(222,127,128)	1.9924	2,2
Zfp365	Glipr1	0.93913	50.47	0.47	rgb(222,127,128)	1.9924	2,2
Zfp385a	Ccng1	0.93913	50.47	0.467	rgb(222,128,129)	1.9924	2,2
Zfp395	Nrn1	0.93913	50.47	0.474	rgb(222,126,127)	1.9924	2,2
Zfp397	Chst12	-0.93913	50.47	-4.7E-01	rgb(115,155,235)	1.9924	2,2
Zfp426	4632434I11Rik	0.93913	50.47	0.473	rgb(222,127,128)	1.9924	2,2
Zfp667	Vps37d	0.93913	50.47	0.472	rgb(222,127,128)	1.9924	2,2
Zkscan17	Icam2	-0.93913	50.47	-4.7E-01	rgb(114,155,235)	1.9924	2,2
Zkscan17	Zfp820	-0.93913	50.47	-4.7E-01	rgb(115,155,235)	1.9924	2,2
Ahr	Trim26	-0.93734	50.46	-4.6E-01	rgb(118,157,234)	1.9922	2,2
Arntl2	Tg	-0.93734	50.46	-4.6E-01	rgb(118,157,234)	1.9922	None
Bhlha15	Ppm1f	-0.93734	50.46	-4.6E-01	rgb(118,157,234)	1.9922	2,2
Creb5	Padi1	0.93734	50.46	0.461	rgb(222,129,130)	1.9922	2,2
Etv6	Ptprcap	0.93734	50.46	0.46	rgb(222,129,130)	1.9922	None
Fosb	Reps1	0.93734	50.46	0.458	rgb(222,129,130)	1.9922	2,2
Fosl1	Mvp	0.93734	50.46	0.462	rgb(222,129,130)	1.9922	2,2
Foxb1	Nln	0.93734	50.46	0.464	rgb(222,128,129)	1.9922	2,2
Foxf2	Capg	-0.93734	50.46	-4.6E-01	rgb(118,157,234)	1.9922	2,2
Foxn2	Bcam	0.93734	50.46	0.46	rgb(222,129,130)	1.9922	2,2
Gfi1	Hsf2bp	-0.93734	50.46	-4.6E-01	rgb(118,157,234)	1.9922	2,2
Glis2	Slc6a9	0.93734	50.46	0.458	rgb(222,130,130)	1.9922	None
Glis3	Peli2	-0.93734	50.46	-4.6E-01	rgb(117,156,234)	1.9922	2,2
Gzf1	Abhd15	-0.93734	50.46	-4.6E-01	rgb(118,157,234)	1.9922	2,2
Heyl	Rabggta	0.93734	50.46	0.456	rgb(222,130,131)	1.9922	2,2
Hif1a	Agrp	0.93734	50.46	0.455	rgb(222,130,131)	1.9922	None
Hif1a	Syce2	0.93734	50.46	0.457	rgb(222,130,131)	1.9922	None
Hmga2	Nxn	0.93734	50.46	0.458	rgb(222,129,130)	1.9922	2,2
Hmx2	1110032F04Rik	-0.93734	50.46	-4.6E-01	rgb(117,156,234)	1.9922	2,2
Irf4	Bbs5	-0.93734	50.46	-4.6E-01	rgb(118,157,234)	1.9922	None
Jun	Pcdh7	0.93734	50.46	0.463	rgb(222,129,129)	1.9922	None
Klf9	Psmd8	-0.93734	50.46	-4.6E-01	rgb(118,157,234)	1.9922	2,2
Mafg	Tmem154	0.93734	50.46	0.455	rgb(222,130,131)	1.9922	None
Meis1	C1ql3	-0.93734	50.46	-4.6E-01	rgb(117,156,235)	1.9922	2,2
Mga	Tgm2	0.93734	50.46	0.458	rgb(222,130,131)	1.9922	None
Nfat5	Klf3	0.93734	50.46	0.456	rgb(222,130,131)	1.9922	2,2
Nfatc2	Nrn1	0.93734	50.46	0.464	rgb(222,128,129)	1.9922	2,2
Nfia	Ifnar1	0.93734	50.46	0.464	rgb(222,128,129)	1.9922	2,2
Ovol1	Fads2	-0.93734	50.46	-4.6E-01	rgb(117,156,234)	1.9922	2,2
Pbx2	Nudt4	-0.93734	50.46	-4.6E-01	rgb(118,157,234)	1.9922	2,2
Pou6f1	Ttc39c	0.93734	50.46	0.461	rgb(222,129,130)	1.9922	2,2
Prox1	B3gnt2	-0.93734	50.46	-4.6E-01	rgb(118,157,234)	1.9922	2,2
Rel	Nfkb2	0.93734	50.46	0.461	rgb(222,129,130)	1.9922	None
Relb	6530402F18Rik	0.93734	50.46	0.46	rgb(222,129,130)	1.9922	2,2
Relb	Sla	0.93734	50.46	0.455	rgb(222,130,131)	1.9922	None
Rorc	Ltb4r1	0.93734	50.46	0.458	rgb(222,129,130)	1.9922	None
Runx1	Ckmt1	0.93734	50.46	0.456	rgb(222,130,131)	1.9922	2,2
Rxra	Nrcam	0.93734	50.46	0.462	rgb(222,129,130)	1.9922	2,2
Sall4	Wisp1	-0.93734	50.46	-4.6E-01	rgb(117,156,235)	1.9922	2,2
Smad3	Grap	-0.93734	50.46	-4.6E-01	rgb(117,156,235)	1.9922	2,2
Smad3	Rora	0.93734	50.46	0.461	rgb(222,129,130)	1.9922	None
Srf	Lime1	0.93734	50.46	0.456	rgb(222,130,131)	1.9922	None
Srf	Lrrfip1	0.93734	50.46	0.457	rgb(222,130,131)	1.9922	None
Stat3	Socs3	0.93734	50.46	0.461	rgb(222,129,130)	1.9922	None
Tcf7l1	Sqstm1	-0.93734	50.46	-4.6E-01	rgb(117,156,234)	1.9922	2,2
Tet1	Nedd9	0.93734	50.46	0.456	rgb(222,130,131)	1.9922	None
Vax2	Epb4.1l1	-0.93734	50.46	-4.6E-01	rgb(117,156,235)	1.9922	2,2
Zbtb6	4930539E08Rik	-0.93734	50.46	-4.6E-01	rgb(117,156,235)	1.9922	2,2
Zfp182	Tbc1d16	-0.93734	50.46	-4.6E-01	rgb(117,156,235)	1.9922	2,2
Zic2	Kctd7	0.93734	50.46	0.462	rgb(222,129,130)	1.9922	2,2
C030039L03Rik	Kcnc3	0.93734	50.46	0.456	rgb(222,130,131)	1.9922	2,2
Csrnp1	Arhgef10	0.93734	50.46	0.463	rgb(222,129,129)	1.9922	2,2
Dzip1	Lpin2	0.93734	50.46	0.464	rgb(222,128,129)	1.9922	2,2
Foxp1	Adam9	-0.93734	50.46	-4.6E-01	rgb(117,156,234)	1.9922	2,2
Foxp1	Batf3	-0.93734	50.46	-4.6E-01	rgb(118,157,234)	1.9922	2,2
Lyl1	Lrrc16b	0.93734	50.46	0.458	rgb(222,130,130)	1.9922	2,2
Mxd1	Gngt2	0.93734	50.46	0.46	rgb(222,129,130)	1.9922	2,2
Ncoa1	Arid3a	0.93734	50.46	0.459	rgb(222,129,130)	1.9922	2,2
Ncoa1	Itgb1	-0.93734	50.46	-4.6E-01	rgb(117,156,234)	1.9922	2,2
Ncoa1	Trappc10	0.93734	50.46	0.464	rgb(222,128,129)	1.9922	2,2
Nr1h2	Gen1	-0.93734	50.46	-4.6E-01	rgb(117,156,234)	1.9922	2,2
Satb1	Lgals7	0.93734	50.46	0.461	rgb(222,129,130)	1.9922	2,2
Satb1	Oxct1	-0.93734	50.46	-4.6E-01	rgb(118,157,234)	1.9922	2,2
Sp6	Plxnd1	0.93734	50.46	0.464	rgb(222,128,129)	1.9922	2,2
Tal2	Tmem19	0.93734	50.46	0.46	rgb(222,129,130)	1.9922	2,2
Terf1	H1f0	0.93734	50.46	0.458	rgb(222,130,130)	1.9922	2,2
Trps1	Slc4a11	0.93734	50.46	0.462	rgb(222,129,130)	1.9922	2,2
Tsc22d1	Rasgef1b	0.93734	50.46	0.464	rgb(222,128,129)	1.9922	2,2
Zbtb17	P2ry2	0.93734	50.46	0.456	rgb(222,130,131)	1.9922	2,2
Zbtb32	Acsl6	0.93734	50.46	0.464	rgb(222,128,129)	1.9922	2,2
Zbtb44	Klf13	0.93734	50.46	0.46	rgb(222,129,130)	1.9922	2,2
Zbtb5	Dock4	0.93734	50.46	0.457	rgb(222,130,131)	1.9922	2,2
Zeb2	Kcnip2	-0.93734	50.46	-4.6E-01	rgb(116,156,235)	1.9922	2,2
Zfp120	Asnsd1	0.93734	50.46	0.465	rgb(222,128,129)	1.9922	2,2
Zfp146	4931406P16Rik	0.93734	50.46	0.462	rgb(222,129,130)	1.9922	2,2
Zfp184	Nlrc3	-0.93734	50.46	-4.6E-01	rgb(117,156,235)	1.9922	2,2
Zfp28	Peli2	0.93734	50.46	0.465	rgb(222,128,129)	1.9922	2,2
Zfp280b	Snx10	-0.93734	50.46	-4.6E-01	rgb(116,156,235)	1.9922	2,2
Zfp395	Tnip2	-0.93734	50.46	-4.6E-01	rgb(118,157,234)	1.9922	2,2
Zfp418	Cd59a	0.93734	50.46	0.455	rgb(222,130,131)	1.9922	2,2
Zfp473	Rps6ka3	0.93734	50.46	0.459	rgb(222,129,130)	1.9922	2,2
Zfp52	Bend4	0.93734	50.46	0.462	rgb(222,129,130)	1.9922	2,2
Zfp526	Gyk	-0.93734	50.46	-4.6E-01	rgb(117,156,235)	1.9922	2,2
Zfp609	Nfat5	0.93734	50.46	0.457	rgb(222,130,131)	1.9922	2,2
Zfp629	Bcl2	0.93734	50.46	0.456	rgb(222,130,131)	1.9922	2,2
Zfp629	Qprt	-0.93734	50.46	-4.6E-01	rgb(116,156,235)	1.9922	2,2
Zfp750	Pik3r3	0.93734	50.46	0.465	rgb(222,128,129)	1.9922	2,2
Zfp750	Sulf2	0.93734	50.46	0.459	rgb(222,129,130)	1.9922	2,2
Zfp948	Mtx3	0.93734	50.46	0.457	rgb(222,130,131)	1.9922	2,2
Hmga1	Fam174b	0.93734	50.46	0.853	rgb(226, 54, 56)	1.9922	2,2
Nr1h2	1700025G04Rik	0.93734	50.46	0.853	rgb(226, 54, 56)	1.9922	2,2
Sp6	Itgb8	0.93734	50.46	0.853	rgb(226, 54, 56)	1.9922	None
Ahrr	Id1	-0.93555	50.45	-4.5E-01	rgb(120,158,234)	1.992	2,2
Arid2	1700001L05Rik	0.93555	50.45	0.452	rgb(222,131,132)	1.992	2,2
Arntl2	Pcsk9	-0.93555	50.45	-4.5E-01	rgb(119,158,234)	1.992	2,2
Atf3	Fbxo11	0.93555	50.45	0.45	rgb(222,131,132)	1.992	None
Batf	Zfhx3	0.93555	50.45	0.446	rgb(222,132,133)	1.992	None
Bhlhe41	Slc1a4	0.93555	50.45	0.449	rgb(222,131,132)	1.992	2,2
Creb3l1	Btla	-0.93555	50.45	-4.5E-01	rgb(119,157,234)	1.992	2,2
E4f1	Itgb5	-0.93555	50.45	-4.5E-01	rgb(119,157,234)	1.992	2,2
Egr2	Exoc4	-0.93555	50.45	-4.5E-01	rgb(119,157,234)	1.992	None
Foxf2	Ctla2a	-0.93555	50.45	-4.5E-01	rgb(119,158,234)	1.992	2,2
Foxh1	Reep3	-0.93555	50.45	-4.5E-01	rgb(120,158,234)	1.992	2,2
Gli3	Acox3	0.93555	50.45	0.453	rgb(222,130,131)	1.992	2,2
Hes5	Tmem19	-0.93555	50.45	-4.5E-01	rgb(118,157,234)	1.992	2,2
Hhex	Trpm6	0.93555	50.45	0.452	rgb(222,131,132)	1.992	None
Hif1a	Hk2	0.93555	50.45	0.454	rgb(222,130,131)	1.992	None
Hif1a	Ralb	0.93555	50.45	0.454	rgb(222,130,131)	1.992	None
Hif1a	Tpd52	0.93555	50.45	0.446	rgb(222,132,133)	1.992	None
Ikzf3	Bmyc	-0.93555	50.45	-4.5E-01	rgb(120,158,234)	1.992	2,2
Junb	Mgat5	0.93555	50.45	0.453	rgb(222,130,131)	1.992	2,2
Lcor	Gcnt1	0.93555	50.45	0.454	rgb(222,130,131)	1.992	None
Lin54	Gpr18	-0.93555	50.45	-4.5E-01	rgb(119,158,234)	1.992	2,2
Lin54	Rraga	-0.93555	50.45	-4.5E-01	rgb(120,158,234)	1.992	2,2
Myb	Ccrn4l	0.93555	50.45	0.451	rgb(222,131,132)	1.992	2,2
Mycn	3110057O12Rik	-0.93555	50.45	-4.5E-01	rgb(120,158,234)	1.992	2,2
Nfat5	Gfod1	0.93555	50.45	0.451	rgb(222,131,132)	1.992	None
Nfat5	Oxct1	0.93555	50.45	0.45	rgb(222,131,132)	1.992	2,2
Nr2f6	Phldb2	-0.93555	50.45	-4.5E-01	rgb(120,158,234)	1.992	2,2
Ppara	Cmya5	-0.93555	50.45	-4.5E-01	rgb(118,157,234)	1.992	2,2
Prrx1	Soat2	0.93555	50.45	0.447	rgb(222,132,133)	1.992	2,2
Rarg	Galc	0.93555	50.45	0.446	rgb(222,132,133)	1.992	None
Rbpj	Gigyf2	0.93555	50.45	0.445	rgb(222,132,133)	1.992	2,2
Rel	Stfa3	0.93555	50.45	0.454	rgb(222,130,131)	1.992	2,2
Rorc	B3galt2	0.93555	50.45	0.446	rgb(222,132,133)	1.992	2,2
Rorc	Il23r	0.93555	50.45	0.454	rgb(222,130,131)	1.992	None
Sall4	Tgfbr1	0.93555	50.45	0.446	rgb(222,132,133)	1.992	2,2
Six5	Gsn	-0.93555	50.45	-4.5E-01	rgb(118,157,234)	1.992	2,2
Six5	Myh7	0.93555	50.45	0.447	rgb(222,132,133)	1.992	2,2
Smad3	Ankrd55	0.93555	50.45	0.452	rgb(222,131,132)	1.992	2,2
Smad3	Apobec2	0.93555	50.45	0.446	rgb(222,132,133)	1.992	2,2
Smad3	Sla	-0.93555	50.45	-4.5E-01	rgb(120,158,234)	1.992	None
Spib	Surf4	-0.93555	50.45	-4.5E-01	rgb(119,157,234)	1.992	2,2
Srebf2	Gpr146	0.93555	50.45	0.453	rgb(222,130,131)	1.992	2,2
Srf	H2-Ob	0.93555	50.45	0.45	rgb(222,131,132)	1.992	2,2
Stat3	Myd88	0.93555	50.45	0.45	rgb(222,131,132)	1.992	None
Tef	Asns	0.93555	50.45	0.452	rgb(222,131,131)	1.992	2,2
Trerf1	Antxr2	0.93555	50.45	0.453	rgb(222,131,131)	1.992	None
Twist1	Csf2	-0.93555	50.45	-4.5E-01	rgb(120,158,234)	1.992	2,2
Xbp1	Specc1	-0.93555	50.45	-4.5E-01	rgb(119,158,234)	1.992	2,2
Zbtb7b	Aen	-0.93555	50.45	-4.5E-01	rgb(120,158,234)	1.992	2,2
Zfp182	Wscd2	-0.93555	50.45	-4.5E-01	rgb(119,158,234)	1.992	2,2
Zfp202	Npr3	-0.93555	50.45	-4.5E-01	rgb(120,158,234)	1.992	2,2
Zfp202	Tcea3	0.93555	50.45	0.453	rgb(222,131,131)	1.992	2,2
Zfp467	Trmt11	-0.93555	50.45	-4.5E-01	rgb(119,157,234)	1.992	2,2
Zfp652	Plekhf2	-0.93555	50.45	-4.5E-01	rgb(119,157,234)	1.992	2,2
Zfp664	Tyms	0.93555	50.45	0.451	rgb(222,131,132)	1.992	2,2
Zscan10	Plekho1	-0.93555	50.45	-4.5E-01	rgb(120,158,234)	1.992	2,2
Aebp2	Gimap8	0.93555	50.45	0.45	rgb(222,131,132)	1.992	2,2
Cbx2	Cmtm4	0.93555	50.45	0.451	rgb(222,131,132)	1.992	2,2
Csrnp1	1110057K04Rik	-0.93555	50.45	-4.5E-01	rgb(120,158,234)	1.992	2,2
Cxxc5	Nod1	0.93555	50.45	0.45	rgb(222,131,132)	1.992	2,2
Dzip1	Pde1a	-0.93555	50.45	-4.5E-01	rgb(120,158,234)	1.992	2,2
Eea1	Otud7b	0.93555	50.45	0.448	rgb(222,131,132)	1.992	2,2
Fbxl19	Abtb2	0.93555	50.45	0.447	rgb(222,132,133)	1.992	2,2
Fbxl19	Samd1	0.93555	50.45	0.446	rgb(222,132,133)	1.992	2,2
Foxp1	Dgat1	-0.93555	50.45	-4.5E-01	rgb(120,158,234)	1.992	2,2
Hmgb1	P4hb	-0.93555	50.45	-4.5E-01	rgb(118,157,234)	1.992	2,2
Hmgb3	Phldb2	0.93555	50.45	0.447	rgb(222,132,133)	1.992	2,2
Jazf1	Klhl3	0.93555	50.45	0.451	rgb(222,131,132)	1.992	2,2
Kdm5b	Ppap2c	0.93555	50.45	0.449	rgb(222,131,132)	1.992	2,2
Kdm5b	Tnk2	-0.93555	50.45	-4.5E-01	rgb(119,157,234)	1.992	2,2
Klf6	Ramp3	0.93555	50.45	0.453	rgb(222,131,131)	1.992	2,2
L3mbtl3	Utrn	0.93555	50.45	0.448	rgb(222,131,132)	1.992	2,2
L3mbtl3	Ypel2	0.93555	50.45	0.454	rgb(222,130,131)	1.992	2,2
Lcorl	Chm	0.93555	50.45	0.449	rgb(222,131,132)	1.992	2,2
Litaf	Gzmf	0.93555	50.45	0.447	rgb(222,132,132)	1.992	2,2
Lyl1	Padi3	0.93555	50.45	0.451	rgb(222,131,132)	1.992	2,2
Mxd4	Ypel3	0.93555	50.45	0.446	rgb(222,132,133)	1.992	2,2
Plscr1	Pck2	0.93555	50.45	0.447	rgb(222,132,132)	1.992	2,2
Prdm2	Ikzf4	0.93555	50.45	0.45	rgb(222,131,132)	1.992	2,2
Satb1	Fndc3a	0.93555	50.45	0.454	rgb(222,130,131)	1.992	2,2
Satb1	Myo1e	-0.93555	50.45	-4.5E-01	rgb(119,157,234)	1.992	2,2
Ski	Itpr3	0.93555	50.45	0.452	rgb(222,131,132)	1.992	2,2
St18	Mtss1	-0.93555	50.45	-4.5E-01	rgb(118,157,234)	1.992	2,2
Trps1	D630039A03Rik	-0.93555	50.45	-4.5E-01	rgb(119,157,234)	1.992	2,2
Tshz2	B4galt2	0.93555	50.45	0.454	rgb(222,130,131)	1.992	2,2
Tulp3	Ikzf4	0.93555	50.45	0.449	rgb(222,131,132)	1.992	2,2
Whsc1	Anapc1	0.93555	50.45	0.445	rgb(222,132,133)	1.992	2,2
Ybx2	Atp11a	0.93555	50.45	0.45	rgb(222,131,132)	1.992	2,2
Zbtb10	Ifit1	0.93555	50.45	0.445	rgb(222,132,133)	1.992	2,2
Zbtb38	Ripk2	0.93555	50.45	0.448	rgb(222,131,132)	1.992	2,2
Zbtb46	Tnni1	0.93555	50.45	0.447	rgb(222,132,133)	1.992	2,2
Zfp276	Ing2	-0.93555	50.45	-4.5E-01	rgb(120,158,234)	1.992	2,2
Zfp277	Fancm	-0.93555	50.45	-4.5E-01	rgb(118,157,234)	1.992	2,2
Zfp280d	Clic1	-0.93555	50.45	-4.5E-01	rgb(119,157,234)	1.992	2,2
Zfp365	Cnn2	-0.93555	50.45	-4.5E-01	rgb(118,157,234)	1.992	2,2
Zfp414	Smurf2	-0.93555	50.45	-4.5E-01	rgb(120,158,234)	1.992	2,2
Zfp426	Cd274	0.93555	50.45	0.449	rgb(222,131,132)	1.992	2,2
Zfp426	Rnf170	0.93555	50.45	0.451	rgb(222,131,132)	1.992	2,2
Zfp52	Ccnd3	-0.93555	50.45	-4.5E-01	rgb(119,157,234)	1.992	2,2
Zfp526	Cdk5r1	-0.93555	50.45	-4.5E-01	rgb(120,158,234)	1.992	2,2
Zfp526	Sdr39u1	0.93555	50.45	0.45	rgb(222,131,132)	1.992	2,2
Zfp536	Tmem37	0.93555	50.45	0.447	rgb(222,132,132)	1.992	2,2
Zfp580	Krtcap2	0.93555	50.45	0.445	rgb(222,132,133)	1.992	2,2
Zfp629	Jakmip1	0.93555	50.45	0.446	rgb(222,132,133)	1.992	2,2
Zfp651	Lonp2	-0.93555	50.45	-4.5E-01	rgb(119,157,234)	1.992	2,2
Zfp750	Ckmt1	0.93555	50.45	0.449	rgb(222,131,132)	1.992	2,2
Zfp808	Pla2g4c	0.93555	50.45	0.453	rgb(222,130,131)	1.992	2,2
Zfp827	Wnt10b	0.93555	50.45	0.452	rgb(222,131,132)	1.992	2,2
Zfp831	Arhgdig	-0.93555	50.45	-4.5E-01	rgb(120,158,234)	1.992	2,2
Zfp869	Dhcr24	-0.93555	50.45	-4.5E-01	rgb(120,158,234)	1.992	2,2
Zfp870	Pms1	0.93555	50.45	0.447	rgb(222,132,133)	1.992	2,2
Zfp90	Ube2q2	0.93555	50.45	0.446	rgb(222,132,133)	1.992	2,2
Zfp933	Reep3	0.93555	50.45	0.451	rgb(222,131,132)	1.992	2,2
Zfp956	Lta	-0.93555	50.45	-4.5E-01	rgb(119,158,234)	1.992	2,2
Zfp960	Ddr1	-0.93555	50.45	-4.5E-01	rgb(119,158,234)	1.992	2,2
Zfp960	F2rl1	-0.93555	50.45	-4.5E-01	rgb(120,158,234)	1.992	2,2
Zhx2	Cyth3	0.93555	50.45	0.447	rgb(222,132,133)	1.992	2,2
Ybx2	Hist3h2bb-ps	0.93555	50.45	0.853	rgb(226, 54, 56)	1.992	None
Foxp1	Stc2	0.93555	50.45	0.853	rgb(226, 54, 56)	1.992	2,2
Foxp2	Stc2	0.93555	50.45	0.853	rgb(226, 54, 56)	1.992	2,2
Foxp4	Stc2	0.93555	50.45	0.853	rgb(226, 54, 56)	1.992	2,2
Mesp2	Lgmn	0.93555	50.45	0.853	rgb(226, 54, 56)	1.992	2,2
Nr1h2	AI506816	0.93555	50.45	0.853	rgb(226, 54, 56)	1.992	None
Nr1h2	Wdr1	0.93555	50.45	0.853	rgb(226, 54, 56)	1.992	2,2
Tfdp2	Slfn3	0.93555	50.45	0.853	rgb(226, 54, 56)	1.992	2,2
Zfp369	Adam12	0.93555	50.45	0.853	rgb(226, 54, 56)	1.992	2,2
Ahrr	Ssh2	0.93376	50.44	0.443	rgb(222,132,133)	1.9918	2,2
Arid5a	Gfi1	0.93376	50.44	0.439	rgb(222,133,134)	1.9918	2,2
Arntl2	Sytl1	0.93376	50.44	0.44	rgb(222,133,134)	1.9918	2,2
Bbx	Lime1	-0.93376	50.44	-4.4E-01	rgb(121,159,234)	1.9918	2,2
Crem	Hk2	-0.93376	50.44	-4.4E-01	rgb(121,158,234)	1.9918	2,2
Cux1	Gbp5	0.93376	50.44	0.438	rgb(222,133,134)	1.9918	2,2
Ddit3	Gem	-0.93376	50.44	-4.4E-01	rgb(122,159,234)	1.9918	2,2
Dmrt1	Hspa4l	0.93376	50.44	0.443	rgb(222,132,133)	1.9918	2,2
Ebf1	Tet3	0.93376	50.44	0.44	rgb(222,133,134)	1.9918	None
Egr2	Dzip1	0.93376	50.44	0.437	rgb(222,134,134)	1.9918	None
Erf	Arf1	-0.93376	50.44	-4.4E-01	rgb(122,159,234)	1.9918	2,2
Erf	Cdk5	-0.93376	50.44	-4.4E-01	rgb(122,159,234)	1.9918	2,2
Erf	Gmfg	-0.93376	50.44	-4.4E-01	rgb(122,160,234)	1.9918	2,2
Etv4	Dhx33	-0.93376	50.44	-4.4E-01	rgb(122,159,234)	1.9918	2,2
Etv4	Slc7a3	0.93376	50.44	0.442	rgb(222,133,133)	1.9918	2,2
Foxa1	Rgs16	-0.93376	50.44	-4.4E-01	rgb(122,159,234)	1.9918	2,2
Foxf2	Ikzf4	-0.93376	50.44	-4.4E-01	rgb(122,160,234)	1.9918	2,2
Foxf2	Rtn4	0.93376	50.44	0.436	rgb(222,134,135)	1.9918	None
Foxo3	Cd101	0.93376	50.44	0.439	rgb(222,133,134)	1.9918	None
Gata1	Atp11a	-0.93376	50.44	-4.4E-01	rgb(122,159,234)	1.9918	2,2
Gata2	Twsg1	0.93376	50.44	0.443	rgb(222,132,133)	1.9918	2,2
Gata3	Filip1l	0.93376	50.44	0.438	rgb(222,133,134)	1.9918	None
Gata3	Hook2	-0.93376	50.44	-4.4E-01	rgb(122,159,234)	1.9918	2,2
Gli3	Isg20	-0.93376	50.44	-4.4E-01	rgb(122,159,234)	1.9918	2,2
Glis3	Myb	-0.93376	50.44	-4.4E-01	rgb(121,159,234)	1.9918	2,2
Glis3	Tnfrsf12a	0.93376	50.44	0.439	rgb(222,133,134)	1.9918	2,2
Heyl	Ms4a6c	0.93376	50.44	0.437	rgb(222,134,134)	1.9918	2,2
Hhex	Trpa1	0.93376	50.44	0.439	rgb(222,133,134)	1.9918	2,2
Hif1a	Eif4ebp1	0.93376	50.44	0.442	rgb(222,133,133)	1.9918	None
Hif1a	Slamf7	0.93376	50.44	0.437	rgb(222,133,134)	1.9918	None
Hif1a	Vdac1	0.93376	50.44	0.444	rgb(222,132,133)	1.9918	None
Hlx	B4galnt3	-0.93376	50.44	-4.4E-01	rgb(122,159,234)	1.9918	2,2
Hoxd4	Il23r	0.93376	50.44	0.435	rgb(222,134,135)	1.9918	None
Ikzf5	Pdzd4	0.93376	50.44	0.444	rgb(222,132,133)	1.9918	2,2
Irf5	Isg20	0.93376	50.44	0.442	rgb(222,133,133)	1.9918	None
Irf9	Mx2	0.93376	50.44	0.439	rgb(222,133,134)	1.9918	None
Lhx6	Zfp558	-0.93376	50.44	-4.4E-01	rgb(122,159,234)	1.9918	2,2
Mitf	Lrrc59	-0.93376	50.44	-4.4E-01	rgb(122,159,234)	1.9918	None
Nfat5	Slco4a1	0.93376	50.44	0.436	rgb(222,134,135)	1.9918	None
Nfatc4	Ddx51	-0.93376	50.44	-4.4E-01	rgb(122,159,234)	1.9918	2,2
Nfia	Dapl1	0.93376	50.44	0.436	rgb(222,134,135)	1.9918	None
Nkx3-1	Pgrmc1	0.93376	50.44	0.438	rgb(222,133,134)	1.9918	2,2
Nr1d2	Ildr1	0.93376	50.44	0.443	rgb(222,132,133)	1.9918	2,2
Nr1d2	Wisp1	-0.93376	50.44	-4.4E-01	rgb(122,159,234)	1.9918	2,2
Nr1i3	Tnk2	0.93376	50.44	0.44	rgb(222,133,134)	1.9918	None
Nr4a2	Ikzf2	0.93376	50.44	0.439	rgb(222,133,134)	1.9918	None
Ppard	Obsl1	-0.93376	50.44	-4.4E-01	rgb(121,159,234)	1.9918	2,2
Ppard	Spry4	0.93376	50.44	0.436	rgb(222,134,135)	1.9918	2,2
Ppard	Zbtb10	0.93376	50.44	0.44	rgb(222,133,134)	1.9918	2,2
Rbpj	Mapk3	-0.93376	50.44	-4.4E-01	rgb(121,159,234)	1.9918	2,2
Rel	Ces2c	0.93376	50.44	0.444	rgb(222,132,133)	1.9918	2,2
Relb	Lilrb4	0.93376	50.44	0.437	rgb(222,133,134)	1.9918	2,2
Relb	Nfe2l2	0.93376	50.44	0.445	rgb(222,132,133)	1.9918	None
Rfx1	Tmod2	0.93376	50.44	0.441	rgb(222,133,134)	1.9918	2,2
Rora	Syde2	-0.93376	50.44	-4.4E-01	rgb(121,159,234)	1.9918	2,2
Rorc	Mc2r	0.93376	50.44	0.444	rgb(222,132,133)	1.9918	2,2
Six5	Tes	-0.93376	50.44	-4.4E-01	rgb(121,159,234)	1.9918	2,2
Smad3	Ahr	0.93376	50.44	0.444	rgb(222,132,133)	1.9918	2,2
Smad3	Calcrl	-0.93376	50.44	-4.4E-01	rgb(122,159,234)	1.9918	2,2
Smad3	Cd101	0.93376	50.44	0.444	rgb(222,132,133)	1.9918	None
Smad3	Fam20a	0.93376	50.44	0.44	rgb(222,133,134)	1.9918	None
Smad3	Mgat5	0.93376	50.44	0.444	rgb(222,132,133)	1.9918	2,2
Smad4	Dnajc21	-0.93376	50.44	-4.4E-01	rgb(122,159,234)	1.9918	2,2
Sp4	Mical1	0.93376	50.44	0.439	rgb(222,133,134)	1.9918	None
Spib	Actn1	0.93376	50.44	0.442	rgb(222,133,133)	1.9918	2,2
Srebf2	Fgf2	0.93376	50.44	0.44	rgb(222,133,134)	1.9918	2,2
Srebf2	Sfrp2	0.93376	50.44	0.438	rgb(222,133,134)	1.9918	2,2
Stat3	Hpcal4	0.93376	50.44	0.444	rgb(222,132,133)	1.9918	None
Stat3	Maf	0.93376	50.44	0.436	rgb(222,134,135)	1.9918	None
Stat4	Bcl2	0.93376	50.44	0.44	rgb(222,133,134)	1.9918	None
Stat4	Mcf2l	0.93376	50.44	0.44	rgb(222,133,134)	1.9918	2,2
Stat5b	Cmah	-0.93376	50.44	-4.4E-01	rgb(122,159,234)	1.9918	2,2
Tead1	Il6	-0.93376	50.44	-4.4E-01	rgb(121,158,234)	1.9918	2,2
Tet1	Scarf2	0.93376	50.44	0.436	rgb(222,134,135)	1.9918	2,2
Yy2	Stx7	-0.93376	50.44	-4.4E-01	rgb(122,159,234)	1.9918	2,2
Zbtb1	Cnnm1	-0.93376	50.44	-4.4E-01	rgb(121,159,234)	1.9918	2,2
Zbtb33	Rexo4	0.93376	50.44	0.443	rgb(222,132,133)	1.9918	2,2
Zfp182	Ccr7	-0.93376	50.44	-4.4E-01	rgb(121,159,234)	1.9918	2,2
Zfp523	Lmo2	-0.93376	50.44	-4.4E-01	rgb(122,159,234)	1.9918	2,2
Zic2	Cdk5	-0.93376	50.44	-4.4E-01	rgb(121,159,234)	1.9918	2,2
Zscan10	Csrnp1	-0.93376	50.44	-4.4E-01	rgb(122,159,234)	1.9918	2,2
Akna	Proz	0.93376	50.44	0.435	rgb(222,134,135)	1.9918	2,2
Atf6b	Syf2	-0.93376	50.44	-4.4E-01	rgb(121,159,234)	1.9918	2,2
Carf	Thrb	0.93376	50.44	0.439	rgb(222,133,134)	1.9918	2,2
Ccdc17	Impg2	0.93376	50.44	0.442	rgb(222,132,133)	1.9918	2,2
Dach2	Tctex1d1	0.93376	50.44	0.44	rgb(222,133,134)	1.9918	2,2
Dr1	Rexo4	-0.93376	50.44	-4.4E-01	rgb(122,159,234)	1.9918	2,2
Foxp2	Cacna2d1	0.93376	50.44	0.439	rgb(222,133,134)	1.9918	2,2
Hmgb3	Myo1e	0.93376	50.44	0.443	rgb(222,132,133)	1.9918	2,2
Hmgb3	Nostrin	0.93376	50.44	0.438	rgb(222,133,134)	1.9918	2,2
Jazf1	Pdzrn3	0.93376	50.44	0.437	rgb(222,134,134)	1.9918	2,2
Kdm5b	Cpox	-0.93376	50.44	-4.4E-01	rgb(121,158,234)	1.9918	2,2
L3mbtl3	Sema6b	-0.93376	50.44	-4.4E-01	rgb(121,159,234)	1.9918	2,2
Litaf	Map4k4	-0.93376	50.44	-4.4E-01	rgb(122,159,234)	1.9918	2,2
Mbd6	Kdm6b	0.93376	50.44	0.438	rgb(222,133,134)	1.9918	2,2
Mbnl2	Hvcn1	0.93376	50.44	0.444	rgb(222,132,133)	1.9918	2,2
Mxd1	F730043M19Rik	0.93376	50.44	0.441	rgb(222,133,134)	1.9918	2,2
Ncoa1	Erc1	0.93376	50.44	0.437	rgb(222,134,134)	1.9918	2,2
Ncoa1	Mpp2	0.93376	50.44	0.436	rgb(222,134,135)	1.9918	2,2
Rag1	Scn5a	0.93376	50.44	0.436	rgb(222,134,135)	1.9918	2,2
Satb1	Mgat5	-0.93376	50.44	-4.4E-01	rgb(121,159,234)	1.9918	2,2
Scmh1	Apbb1ip	0.93376	50.44	0.436	rgb(222,134,135)	1.9918	2,2
Scmh1	R3hdm1	0.93376	50.44	0.44	rgb(222,133,134)	1.9918	2,2
Sgsm2	Plxna1	0.93376	50.44	0.436	rgb(222,134,135)	1.9918	2,2
Sp6	Ell2	0.93376	50.44	0.44	rgb(222,133,134)	1.9918	2,2
Terf1	Ptpre	0.93376	50.44	0.438	rgb(222,133,134)	1.9918	2,2
Wiz	Pogz	0.93376	50.44	0.445	rgb(222,132,133)	1.9918	2,2
Zeb2	Spint1	0.93376	50.44	0.437	rgb(222,134,134)	1.9918	2,2
Zfp184	Maoa	0.93376	50.44	0.438	rgb(222,133,134)	1.9918	2,2
Zfp2	Ehbp1	0.93376	50.44	0.443	rgb(222,132,133)	1.9918	2,2
Zfp2	Tns1	-0.93376	50.44	-4.4E-01	rgb(121,159,234)	1.9918	2,2
Zfp26	Mgat5	0.93376	50.44	0.441	rgb(222,133,134)	1.9918	2,2
Zfp260	Cd2	0.93376	50.44	0.44	rgb(222,133,134)	1.9918	2,2
Zfp277	Exosc8	0.93376	50.44	0.439	rgb(222,133,134)	1.9918	2,2
Zfp280b	Dntt	-0.93376	50.44	-4.4E-01	rgb(122,159,234)	1.9918	2,2
Zfp280b	Sspo	0.93376	50.44	0.444	rgb(222,132,133)	1.9918	2,2
Zfp35	Dusp12	0.93376	50.44	0.443	rgb(222,132,133)	1.9918	2,2
Zfp35	Rbmx	0.93376	50.44	0.44	rgb(222,133,134)	1.9918	2,2
Zfp362	Asap1	0.93376	50.44	0.439	rgb(222,133,134)	1.9918	2,2
Zfp367	Fam111a	0.93376	50.44	0.44	rgb(222,133,134)	1.9918	2,2
Zfp385a	Rap2b	0.93376	50.44	0.44	rgb(222,133,134)	1.9918	2,2
Zfp462	Eda2r	0.93376	50.44	0.435	rgb(222,134,135)	1.9918	2,2
Zfp473	Unc13a	0.93376	50.44	0.444	rgb(222,132,133)	1.9918	2,2
Zfp516	Inadl	0.93376	50.44	0.437	rgb(222,134,134)	1.9918	2,2
Zfp532	Gad1	0.93376	50.44	0.439	rgb(222,133,134)	1.9918	2,2
Zfp606	Ripk1	-0.93376	50.44	-4.4E-01	rgb(121,159,234)	1.9918	2,2
Zfp629	Atf6	0.93376	50.44	0.435	rgb(222,134,135)	1.9918	2,2
Zfp629	Chrm4	-0.93376	50.44	-4.4E-01	rgb(121,159,234)	1.9918	2,2
Zfp629	Zkscan17	0.93376	50.44	0.437	rgb(222,134,134)	1.9918	2,2
Zfp644	Nudt18	-0.93376	50.44	-4.4E-01	rgb(121,159,234)	1.9918	2,2
Zfp688	Acad8	0.93376	50.44	0.436	rgb(222,134,135)	1.9918	2,2
Zfp827	Rab39b	-0.93376	50.44	-4.4E-01	rgb(122,159,234)	1.9918	2,2
Zfp868	Bcam	-0.93376	50.44	-4.4E-01	rgb(121,159,234)	1.9918	2,2
Zfp960	2610035D17Rik	-0.93376	50.44	-4.4E-01	rgb(122,159,234)	1.9918	2,2
Zfp960	Ttbk2	0.93376	50.44	0.44	rgb(222,133,134)	1.9918	2,2
Zfpm1	Fgr	0.93376	50.44	0.445	rgb(222,132,133)	1.9918	2,2
Zkscan17	Slfn2	-0.93376	50.44	-4.4E-01	rgb(122,159,234)	1.9918	2,2
Ahrr	Cxcl2	-0.93197	50.43	-4.3E-01	rgb(123,160,233)	1.9916	2,2
Ahrr	Cxcl3	-0.93197	50.43	-4.3E-01	rgb(124,160,233)	1.9916	2,2
Arntl2	Heg1	-0.93197	50.43	-4.3E-01	rgb(124,161,233)	1.9916	2,2
Bach1	Runx2	0.93197	50.43	0.435	rgb(222,134,135)	1.9916	None
Bcl11b	Syde2	-0.93197	50.43	-4.3E-01	rgb(124,161,233)	1.9916	2,2
Bhlhe41	Spin4	0.93197	50.43	0.429	rgb(222,135,136)	1.9916	2,2
Crem	Nr4a1	0.93197	50.43	0.434	rgb(222,134,135)	1.9916	2,2
Crem	Spire1	-0.93197	50.43	-4.3E-01	rgb(123,160,233)	1.9916	2,2
Dmrt1	Gabbr1	0.93197	50.43	0.433	rgb(222,134,135)	1.9916	2,2
Foxn3	Vps37b	0.93197	50.43	0.43	rgb(222,135,136)	1.9916	2,2
Foxp3	Ms4a4b	0.93197	50.43	0.43	rgb(222,135,136)	1.9916	2,2
Gata2	Bid	-0.93197	50.43	-4.3E-01	rgb(123,160,233)	1.9916	2,2
Glis1	Upp1	0.93197	50.43	0.429	rgb(222,135,136)	1.9916	2,2
Glis3	Trib2	0.93197	50.43	0.43	rgb(222,135,136)	1.9916	2,2
Hes1	Eif4e3	-0.93197	50.43	-4.3E-01	rgb(124,161,233)	1.9916	2,2
Hmga2	Nrf1	-0.93197	50.43	-4.3E-01	rgb(123,160,233)	1.9916	2,2
Hmx2	Gpr18	0.93197	50.43	0.429	rgb(222,135,136)	1.9916	2,2
Ikzf3	Nid1	-0.93197	50.43	-4.3E-01	rgb(123,160,233)	1.9916	2,2
Ikzf3	Pla1a	-0.93197	50.43	-4.3E-01	rgb(124,160,233)	1.9916	2,2
Irf2	Gm4841	0.93197	50.43	0.427	rgb(222,135,136)	1.9916	2,2
Irf5	Sema6b	-0.93197	50.43	-4.3E-01	rgb(123,160,233)	1.9916	2,2
Irf9	Irf7	0.93197	50.43	0.431	rgb(222,135,136)	1.9916	2,2
Isl2	Mbtd1	0.93197	50.43	0.428	rgb(222,135,136)	1.9916	2,2
Klf4	Chst12	0.93197	50.43	0.43	rgb(222,135,136)	1.9916	None
Lin54	Rasa4	-0.93197	50.43	-4.3E-01	rgb(124,160,233)	1.9916	2,2
Meis2	Bcam	0.93197	50.43	0.429	rgb(222,135,136)	1.9916	2,2
Mlxipl	Atp6v0d2	-0.93197	50.43	-4.3E-01	rgb(124,161,233)	1.9916	2,2
Mnt	Sf3b3	0.93197	50.43	0.431	rgb(222,135,136)	1.9916	2,2
Myt1l	Ick	0.93197	50.43	0.434	rgb(222,134,135)	1.9916	2,2
Nkx3-1	Il17a	0.93197	50.43	0.431	rgb(222,135,135)	1.9916	None
Nr1d2	Tox2	0.93197	50.43	0.433	rgb(222,134,135)	1.9916	2,2
Nr1i3	Lif	0.93197	50.43	0.428	rgb(222,135,136)	1.9916	2,2
Nr1i3	Stard8	0.93197	50.43	0.425	rgb(222,136,137)	1.9916	2,2
Nr4a1	A430005L14Rik	0.93197	50.43	0.426	rgb(222,136,136)	1.9916	2,2
Osr2	Enpp1	-0.93197	50.43	-4.3E-01	rgb(123,160,233)	1.9916	2,2
Ppard	Bmp7	0.93197	50.43	0.429	rgb(222,135,136)	1.9916	2,2
Pparg	Tgtp2	0.93197	50.43	0.43	rgb(222,135,136)	1.9916	2,2
Relb	5730508B09Rik	-0.93197	50.43	-4.3E-01	rgb(124,161,233)	1.9916	None
Relb	Dock10	0.93197	50.43	0.427	rgb(222,136,136)	1.9916	None
Relb	Nr4a1	0.93197	50.43	0.426	rgb(222,136,136)	1.9916	2,2
Relb	Perp	-0.93197	50.43	-4.3E-01	rgb(124,160,233)	1.9916	2,2
Rfx7	Plk2	0.93197	50.43	0.432	rgb(222,135,135)	1.9916	None
Rorc	Atp6v0d2	0.93197	50.43	0.432	rgb(222,134,135)	1.9916	None
Rxra	Syn2	0.93197	50.43	0.429	rgb(222,135,136)	1.9916	None
Rxrb	Gpr15	-0.93197	50.43	-4.3E-01	rgb(124,160,233)	1.9916	2,2
Smad3	Lrrfip1	0.93197	50.43	0.427	rgb(222,135,136)	1.9916	2,2
Smad4	Bcl11b	0.93197	50.43	0.43	rgb(222,135,136)	1.9916	2,2
Smad4	Stk38l	0.93197	50.43	0.43	rgb(222,135,136)	1.9916	2,2
Sox21	Tgtp2	-0.93197	50.43	-4.3E-01	rgb(124,161,233)	1.9916	2,2
Stat1	Stat2	0.93197	50.43	0.426	rgb(222,136,136)	1.9916	None
Stat4	Dusp22	0.93197	50.43	0.427	rgb(222,135,136)	1.9916	2,2
Stat4	Tgm1	0.93197	50.43	0.431	rgb(222,135,135)	1.9916	None
Stat5b	Fam111a	-0.93197	50.43	-4.3E-01	rgb(124,160,233)	1.9916	2,2
Trp53	Exoc4	0.93197	50.43	0.431	rgb(222,135,136)	1.9916	None
Usf2	Uaca	-0.93197	50.43	-4.3E-01	rgb(123,160,233)	1.9916	2,2
Zbtb1	Inhba	-0.93197	50.43	-4.3E-01	rgb(124,160,233)	1.9916	2,2
Zeb1	Spry4	-0.93197	50.43	-4.3E-01	rgb(124,160,233)	1.9916	2,2
Zfhx3	Car5b	-0.93197	50.43	-4.3E-01	rgb(123,160,233)	1.9916	2,2
Zfhx3	Gm14446	0.93197	50.43	0.425	rgb(222,136,137)	1.9916	2,2
Zfhx3	Pfkp	-0.93197	50.43	-4.3E-01	rgb(123,160,234)	1.9916	2,2
Zfp524	Vrk2	-0.93197	50.43	-4.3E-01	rgb(123,160,233)	1.9916	2,2
Zfp628	Ssbp4	-0.93197	50.43	-4.3E-01	rgb(125,161,233)	1.9916	2,2
Zic2	Anapc1	0.93197	50.43	0.428	rgb(222,135,136)	1.9916	2,2
Zkscan1	Snx19	0.93197	50.43	0.427	rgb(222,136,136)	1.9916	2,2
Zkscan1	Vav2	0.93197	50.43	0.432	rgb(222,134,135)	1.9916	2,2
Adnp	Pogz	0.93197	50.43	0.428	rgb(222,135,136)	1.9916	2,2
Ahdc1	Plxnd1	0.93197	50.43	0.426	rgb(222,136,137)	1.9916	2,2
C030039L03Rik	Fzd7	0.93197	50.43	0.427	rgb(222,136,136)	1.9916	2,2
C030039L03Rik	Muc2	0.93197	50.43	0.427	rgb(222,135,136)	1.9916	2,2
Csrnp1	Socs1	0.93197	50.43	0.427	rgb(222,135,136)	1.9916	2,2
Dot1l	Notch1	0.93197	50.43	0.427	rgb(222,135,136)	1.9916	2,2
Dpf1	Rbfox2	0.93197	50.43	0.429	rgb(222,135,136)	1.9916	2,2
Dr1	Ss18	-0.93197	50.43	-4.3E-01	rgb(123,160,233)	1.9916	2,2
Dzip1	Ptk2	0.93197	50.43	0.429	rgb(222,135,136)	1.9916	2,2
Dzip1	Uggt2	0.93197	50.43	0.426	rgb(222,136,136)	1.9916	2,2
Foxp1	Aldh3a2	-0.93197	50.43	-4.3E-01	rgb(123,160,233)	1.9916	2,2
Foxp1	Rnf19b	-0.93197	50.43	-4.3E-01	rgb(124,161,233)	1.9916	2,2
Foxp2	Rimklb	0.93197	50.43	0.428	rgb(222,135,136)	1.9916	2,2
Jazf1	Ifih1	0.93197	50.43	0.432	rgb(222,134,135)	1.9916	2,2
Kdm5b	Slc2a3	0.93197	50.43	0.434	rgb(222,134,135)	1.9916	2,2
Kdm5b	Tbc1d14	-0.93197	50.43	-4.3E-01	rgb(124,160,233)	1.9916	2,2
Klf10	Bmp2	-0.93197	50.43	-4.3E-01	rgb(123,160,233)	1.9916	2,2
L3mbtl3	Pltp	-0.93197	50.43	-4.3E-01	rgb(123,160,234)	1.9916	2,2
Mbnl2	Trerf1	0.93197	50.43	0.429	rgb(222,135,136)	1.9916	2,2
Mxd1	Gpr146	0.93197	50.43	0.427	rgb(222,135,136)	1.9916	2,2
Mxd1	Stat2	0.93197	50.43	0.427	rgb(222,135,136)	1.9916	2,2
Ncoa1	4933406I18Rik	0.93197	50.43	0.433	rgb(222,134,135)	1.9916	2,2
Ncoa1	B4galnt4	0.93197	50.43	0.431	rgb(222,135,136)	1.9916	2,2
Ncoa2	Gnptab	0.93197	50.43	0.427	rgb(222,135,136)	1.9916	2,2
Ncoa3	Rhod	-0.93197	50.43	-4.3E-01	rgb(123,160,233)	1.9916	2,2
Nr1h2	Cyp51	-0.93197	50.43	-4.3E-01	rgb(125,161,233)	1.9916	2,2
Plscr1	Plod2	0.93197	50.43	0.431	rgb(222,135,135)	1.9916	2,2
Pou5f2	Son	0.93197	50.43	0.435	rgb(222,134,135)	1.9916	2,2
Prdm8	Rtn4	0.93197	50.43	0.434	rgb(222,134,135)	1.9916	2,2
Satb1	Creb3l2	0.93197	50.43	0.431	rgb(222,135,136)	1.9916	2,2
Satb1	Gnpda1	0.93197	50.43	0.432	rgb(222,135,135)	1.9916	2,2
Scml4	Inpp1	0.93197	50.43	0.426	rgb(222,136,137)	1.9916	2,2
Setdb2	D430041D05Rik	-0.93197	50.43	-4.3E-01	rgb(123,160,233)	1.9916	2,2
Sgsm2	Enpp1	0.93197	50.43	0.43	rgb(222,135,136)	1.9916	2,2
Sgsm2	Prickle1	0.93197	50.43	0.432	rgb(222,135,135)	1.9916	2,2
Sgsm2	Qprt	0.93197	50.43	0.429	rgb(222,135,136)	1.9916	2,2
Son	Cox7a2l	-0.93197	50.43	-4.3E-01	rgb(123,160,233)	1.9916	2,2
Sp9	Pde10a	0.93197	50.43	0.427	rgb(222,136,136)	1.9916	2,2
Thap3	Cox7a2l	0.93197	50.43	0.429	rgb(222,135,136)	1.9916	2,2
Tigd2	Gng4	-0.93197	50.43	-4.3E-01	rgb(123,160,233)	1.9916	2,2
Tigd2	Slc29a3	-0.93197	50.43	-4.3E-01	rgb(125,161,233)	1.9916	2,2
Tulp3	Creb3l2	0.93197	50.43	0.43	rgb(222,135,136)	1.9916	2,2
Ybx2	Fam198a	0.93197	50.43	0.428	rgb(222,135,136)	1.9916	2,2
Zbtb10	Plaur	0.93197	50.43	0.434	rgb(222,134,135)	1.9916	2,2
Zbtb17	Aldh4a1	0.93197	50.43	0.427	rgb(222,136,136)	1.9916	2,2
Zbtb20	Utrn	0.93197	50.43	0.431	rgb(222,135,136)	1.9916	2,2
Zbtb32	Fam111a	0.93197	50.43	0.426	rgb(222,136,137)	1.9916	2,2
Zbtb32	Perp	0.93197	50.43	0.426	rgb(222,136,136)	1.9916	2,2
Zeb2	Sox5	0.93197	50.43	0.43	rgb(222,135,136)	1.9916	2,2
Zfp120	Sugt1	0.93197	50.43	0.43	rgb(222,135,136)	1.9916	2,2
Zfp318	Atp6v1d	-0.93197	50.43	-4.3E-01	rgb(125,161,233)	1.9916	2,2
Zfp35	Zscan21	0.93197	50.43	0.428	rgb(222,135,136)	1.9916	2,2
Zfp362	Tmprss3	0.93197	50.43	0.427	rgb(222,135,136)	1.9916	2,2
Zfp386	S1pr1	0.93197	50.43	0.428	rgb(222,135,136)	1.9916	2,2
Zfp395	Helb	0.93197	50.43	0.43	rgb(222,135,136)	1.9916	2,2
Zfp395	Qser1	0.93197	50.43	0.431	rgb(222,135,135)	1.9916	2,2
Zfp426	Rnd3	0.93197	50.43	0.429	rgb(222,135,136)	1.9916	2,2
Zfp511	Fam120c	-0.93197	50.43	-4.3E-01	rgb(123,160,234)	1.9916	2,2
Zfp513	Zfp408	0.93197	50.43	0.434	rgb(222,134,135)	1.9916	2,2
Zfp516	Pmepa1	-0.93197	50.43	-4.3E-01	rgb(124,161,233)	1.9916	2,2
Zfp532	Itpka	-0.93197	50.43	-4.3E-01	rgb(125,161,233)	1.9916	2,2
Zfp536	Mapk8ip1	0.93197	50.43	0.429	rgb(222,135,136)	1.9916	2,2
Zfp612	Rab20	-0.93197	50.43	-4.3E-01	rgb(124,161,233)	1.9916	2,2
Zfp629	Tubb6	-0.93197	50.43	-4.3E-01	rgb(123,160,234)	1.9916	2,2
Zfp68	Naglu	-0.93197	50.43	-4.3E-01	rgb(123,160,233)	1.9916	2,2
Zfp692	Mir343	0.93197	50.43	0.433	rgb(222,134,135)	1.9916	2,2
Zfp703	Arsb	0.93197	50.43	0.434	rgb(222,134,135)	1.9916	2,2
Zfp704	Myo10	-0.93197	50.43	-4.3E-01	rgb(125,161,233)	1.9916	2,2
Zfp787	Wwp1	-0.93197	50.43	-4.3E-01	rgb(123,160,233)	1.9916	2,2
Zfp90	Dst	0.93197	50.43	0.427	rgb(222,135,136)	1.9916	2,2
Zfp951	Zfp317	0.93197	50.43	0.432	rgb(222,134,135)	1.9916	2,2
Zfp956	Adrb2	0.93197	50.43	0.428	rgb(222,135,136)	1.9916	2,2
Zfp960	Ifi204	0.93197	50.43	0.433	rgb(222,134,135)	1.9916	2,2
Zfp960	Lad1	-0.93197	50.43	-4.3E-01	rgb(124,160,233)	1.9916	2,2
Zfp960	Lhx2	0.93197	50.43	0.432	rgb(222,134,135)	1.9916	2,2
Zfp960	Unc5cl	-0.93197	50.43	-4.3E-01	rgb(124,161,233)	1.9916	2,2
Zkscan17	Eef2k	0.93197	50.43	0.427	rgb(222,135,136)	1.9916	2,2
Zkscan17	Mgat4b	0.93197	50.43	0.426	rgb(222,136,137)	1.9916	2,2
Zkscan17	Rabggta	0.93197	50.43	0.43	rgb(222,135,136)	1.9916	2,2
Zmiz1	Tet3	0.93197	50.43	0.432	rgb(222,135,135)	1.9916	2,2
Ybx2	Hist1h1b	0.93197	50.43	0.853	rgb(226, 54, 56)	1.9916	None
Zfp369	Abca5	0.93197	50.43	0.853	rgb(226, 54, 56)	1.9916	2,2
Atf2	Polr3gl	0.93018	50.42	0.416	rgb(222,138,138)	1.9914	2,2
Batf	Vcan	0.93018	50.42	0.419	rgb(222,137,138)	1.9914	None
Batf3	Dpep2	0.93018	50.42	0.424	rgb(222,136,137)	1.9914	2,2
Bhlha15	Ar	0.93018	50.42	0.422	rgb(222,136,137)	1.9914	2,2
Creb3l1	Gramd1b	-0.93018	50.42	-4.2E-01	rgb(127,162,233)	1.9914	2,2
Creb3l2	Ppp3ca	-0.93018	50.42	-4.2E-01	rgb(127,162,233)	1.9914	2,2
Crem	Lama5	-0.93018	50.42	-4.2E-01	rgb(125,161,233)	1.9914	2,2
Ddit3	Chm	-0.93018	50.42	-4.2E-01	rgb(127,162,233)	1.9914	2,2
Dmrt1	Syne1	0.93018	50.42	0.417	rgb(222,137,138)	1.9914	2,2
E2f4	Fam111a	0.93018	50.42	0.416	rgb(222,138,138)	1.9914	2,2
E4f1	Lyl1	-0.93018	50.42	-4.2E-01	rgb(126,162,233)	1.9914	2,2
Egr2	Sytl2	0.93018	50.42	0.417	rgb(222,137,138)	1.9914	2,2
Elk4	Tjp3	-0.93018	50.42	-4.2E-01	rgb(126,162,233)	1.9914	2,2
Fosl1	Ric8	0.93018	50.42	0.417	rgb(222,137,138)	1.9914	2,2
Fosl2	Rai14	0.93018	50.42	0.424	rgb(222,136,137)	1.9914	None
Foxf2	Treml2	-0.93018	50.42	-4.2E-01	rgb(126,162,233)	1.9914	2,2
Foxh1	Nqo2	-0.93018	50.42	-4.2E-01	rgb(126,161,233)	1.9914	2,2
Foxn2	Fam129b	-0.93018	50.42	-4.2E-01	rgb(126,162,233)	1.9914	2,2
Foxo1	Zbtb4	0.93018	50.42	0.42	rgb(222,137,138)	1.9914	None
Foxo3	Znhit6	-0.93018	50.42	-4.2E-01	rgb(126,162,233)	1.9914	None
Foxp3	Ermn	0.93018	50.42	0.424	rgb(222,136,137)	1.9914	2,2
Gata1	Cxcl3	0.93018	50.42	0.419	rgb(222,137,138)	1.9914	2,2
Glis1	Myo18a	-0.93018	50.42	-4.2E-01	rgb(127,162,233)	1.9914	2,2
Glis1	St8sia6	-0.93018	50.42	-4.2E-01	rgb(126,162,233)	1.9914	2,2
Glis3	Pdlim4	0.93018	50.42	0.419	rgb(222,137,138)	1.9914	2,2
Heyl	Acot6	0.93018	50.42	0.423	rgb(222,136,137)	1.9914	2,2
Heyl	Rabgap1l	-0.93018	50.42	-4.2E-01	rgb(127,162,233)	1.9914	2,2
Hhex	Gata3	0.93018	50.42	0.416	rgb(222,137,138)	1.9914	None
Hif3a	P2rx7	-0.93018	50.42	-4.2E-01	rgb(126,162,233)	1.9914	2,2
Hmg20b	Dab2ip	0.93018	50.42	0.415	rgb(222,138,138)	1.9914	2,2
Hmg20b	Tor3a	0.93018	50.42	0.424	rgb(222,136,137)	1.9914	2,2
Hmga2	Olfr175-ps1	0.93018	50.42	0.421	rgb(222,137,137)	1.9914	2,2
Hoxd4	1110032F04Rik	-0.93018	50.42	-4.2E-01	rgb(126,161,233)	1.9914	2,2
Hoxd4	Il12rb2	0.93018	50.42	0.419	rgb(222,137,138)	1.9914	None
Hsf2	Dmxl2	0.93018	50.42	0.42	rgb(222,137,138)	1.9914	2,2
Irf5	C2cd4d	-0.93018	50.42	-4.2E-01	rgb(126,162,233)	1.9914	2,2
Irf7	Slc7a3	0.93018	50.42	0.421	rgb(222,137,137)	1.9914	2,2
Irf8	Serpinb9	0.93018	50.42	0.417	rgb(222,137,138)	1.9914	None
Junb	Igf2r	0.93018	50.42	0.416	rgb(222,137,138)	1.9914	None
Klf3	Batf3	0.93018	50.42	0.416	rgb(222,138,138)	1.9914	2,2
Mitf	Psph	-0.93018	50.42	-4.2E-01	rgb(126,161,233)	1.9914	2,2
Myb	Plxnc1	-0.93018	50.42	-4.2E-01	rgb(126,162,233)	1.9914	2,2
Nfatc2	Ucp2	-0.93018	50.42	-4.2E-01	rgb(125,161,233)	1.9914	2,2
Nfe2	Bzw2	-0.93018	50.42	-4.2E-01	rgb(125,161,233)	1.9914	2,2
Nfia	Ccr7	0.93018	50.42	0.419	rgb(222,137,138)	1.9914	2,2
Nfkb1	Bcl3	0.93018	50.42	0.419	rgb(222,137,138)	1.9914	None
Nhlh1	Arl4c	0.93018	50.42	0.42	rgb(222,137,138)	1.9914	2,2
Nkx3-1	Ppp1r14c	0.93018	50.42	0.415	rgb(222,138,138)	1.9914	2,2
Nr4a3	Crtam	0.93018	50.42	0.421	rgb(222,137,137)	1.9914	2,2
Nr4a3	Gdpd5	0.93018	50.42	0.423	rgb(222,136,137)	1.9914	2,2
Osr2	Mgat4b	0.93018	50.42	0.421	rgb(222,137,137)	1.9914	2,2
Ovol1	Trpm1	0.93018	50.42	0.419	rgb(222,137,138)	1.9914	2,2
Pknox1	Slc43a2	0.93018	50.42	0.423	rgb(222,136,137)	1.9914	2,2
Plagl2	Marveld1	0.93018	50.42	0.417	rgb(222,137,138)	1.9914	2,2
Pou6f1	Obsl1	0.93018	50.42	0.421	rgb(222,137,137)	1.9914	2,2
Rbpj	Neu3	-0.93018	50.42	-4.2E-01	rgb(127,162,233)	1.9914	2,2
Rel	Psd	0.93018	50.42	0.422	rgb(222,136,137)	1.9914	None
Relb	Fyco1	0.93018	50.42	0.417	rgb(222,137,138)	1.9914	2,2
Rfx2	Plxnd1	0.93018	50.42	0.418	rgb(222,137,138)	1.9914	2,2
Rora	Furin	0.93018	50.42	0.417	rgb(222,137,138)	1.9914	2,2
Rorc	Ccl20	0.93018	50.42	0.422	rgb(222,136,137)	1.9914	None
Sall4	Gla	-0.93018	50.42	-4.2E-01	rgb(127,162,233)	1.9914	2,2
Six4	Foxf2	0.93018	50.42	0.416	rgb(222,137,138)	1.9914	2,2
Smad3	Ptgfrn	0.93018	50.42	0.425	rgb(222,136,137)	1.9914	None
Smad3	Ston1	0.93018	50.42	0.423	rgb(222,136,137)	1.9914	2,2
Smad3	Zfp467	-0.93018	50.42	-4.2E-01	rgb(127,162,233)	1.9914	2,2
Sox6	Lgals1	0.93018	50.42	0.425	rgb(222,136,137)	1.9914	2,2
Sp4	Wipi1	0.93018	50.42	0.42	rgb(222,137,138)	1.9914	None
Srebf1	4932438H23Rik	0.93018	50.42	0.416	rgb(222,138,138)	1.9914	None
Srebf2	Unc13a	0.93018	50.42	0.422	rgb(222,136,137)	1.9914	2,2
Stat2	Gbp9	0.93018	50.42	0.416	rgb(222,138,138)	1.9914	2,2
Stat3	Arid5a	0.93018	50.42	0.418	rgb(222,137,138)	1.9914	None
Stat3	Skap2	0.93018	50.42	0.424	rgb(222,136,137)	1.9914	None
Stat4	Clic5	0.93018	50.42	0.424	rgb(222,136,137)	1.9914	2,2
Stat4	Tnfsf11	-0.93018	50.42	-4.2E-01	rgb(127,162,233)	1.9914	2,2
Tead1	Tmem184b	-0.93018	50.42	-4.2E-01	rgb(126,162,233)	1.9914	2,2
Tead1	Vav3	0.93018	50.42	0.422	rgb(222,136,137)	1.9914	2,2
Tet1	Hrh2	0.93018	50.42	0.421	rgb(222,137,137)	1.9914	2,2
Thap1	Aldoc	-0.93018	50.42	-4.2E-01	rgb(126,162,233)	1.9914	2,2
Thra	Fcgbp	0.93018	50.42	0.416	rgb(222,137,138)	1.9914	2,2
Trp53	Rasgrp2	-0.93018	50.42	-4.2E-01	rgb(126,161,233)	1.9914	2,2
Trp53	Tmem43	0.93018	50.42	0.417	rgb(222,137,138)	1.9914	2,2
Zbtb33	H2-Eb1	-0.93018	50.42	-4.2E-01	rgb(125,161,233)	1.9914	2,2
Zbtb7b	Foxo1	0.93018	50.42	0.42	rgb(222,137,138)	1.9914	2,2
Zfp105	Ifih1	-0.93018	50.42	-4.2E-01	rgb(126,162,233)	1.9914	2,2
Zfp148	Nfatc1	0.93018	50.42	0.416	rgb(222,138,138)	1.9914	None
Zfp628	Tigit	0.93018	50.42	0.417	rgb(222,137,138)	1.9914	None
Zfp664	Tal2	0.93018	50.42	0.418	rgb(222,137,138)	1.9914	2,2
Zscan10	Abhd2	-0.93018	50.42	-4.2E-01	rgb(125,161,233)	1.9914	2,2
Zscan10	Exosc8	0.93018	50.42	0.42	rgb(222,137,138)	1.9914	None
Ahdc1	Fam102a	0.93018	50.42	0.416	rgb(222,138,138)	1.9914	2,2
Akna	Arc	0.93018	50.42	0.421	rgb(222,137,137)	1.9914	2,2
Ankzf1	3110057O12Rik	0.93018	50.42	0.419	rgb(222,137,138)	1.9914	2,2
Ankzf1	Themis	0.93018	50.42	0.424	rgb(222,136,137)	1.9914	2,2
Ascl4	Penk	0.93018	50.42	0.418	rgb(222,137,138)	1.9914	2,2
Atmin	Cox6a2	0.93018	50.42	0.422	rgb(222,136,137)	1.9914	2,2
Atmin	Pck2	0.93018	50.42	0.419	rgb(222,137,138)	1.9914	2,2
Atmin	Rnf149	-0.93018	50.42	-4.2E-01	rgb(127,162,233)	1.9914	2,2
C030039L03Rik	1700034I23Rik	0.93018	50.42	0.422	rgb(222,136,137)	1.9914	2,2
C030039L03Rik	Itga7	0.93018	50.42	0.418	rgb(222,137,138)	1.9914	2,2
Casz1	Cspg5	0.93018	50.42	0.418	rgb(222,137,138)	1.9914	2,2
Cenpt	Ermp1	-0.93018	50.42	-4.2E-01	rgb(125,161,233)	1.9914	2,2
Dach2	Msc	0.93018	50.42	0.425	rgb(222,136,137)	1.9914	2,2
Dpf1	Tgfb3	0.93018	50.42	0.415	rgb(222,138,139)	1.9914	2,2
Dzip1	Eaf2	-0.93018	50.42	-4.2E-01	rgb(125,161,233)	1.9914	2,2
Foxp1	E330009J07Rik	-0.93018	50.42	-4.2E-01	rgb(126,162,233)	1.9914	2,2
Foxp1	Slc29a3	0.93018	50.42	0.417	rgb(222,137,138)	1.9914	2,2
Foxp2	Sostdc1	0.93018	50.42	0.423	rgb(222,136,137)	1.9914	2,2
Foxp2	Tal2	0.93018	50.42	0.418	rgb(222,137,138)	1.9914	2,2
Hes6	Impa2	0.93018	50.42	0.422	rgb(222,136,137)	1.9914	2,2
Klf10	Rara	0.93018	50.42	0.42	rgb(222,137,138)	1.9914	2,2
Klf6	Neu3	0.93018	50.42	0.422	rgb(222,136,137)	1.9914	2,2
Litaf	1700019D03Rik	0.93018	50.42	0.422	rgb(222,136,137)	1.9914	2,2
Litaf	Casp3	0.93018	50.42	0.424	rgb(222,136,137)	1.9914	2,2
Lyl1	Glis2	0.93018	50.42	0.421	rgb(222,137,137)	1.9914	2,2
Lyl1	Rasgrp4	0.93018	50.42	0.419	rgb(222,137,138)	1.9914	2,2
Mtf2	Yy2	0.93018	50.42	0.423	rgb(222,136,137)	1.9914	2,2
Mxd1	B430306N03Rik	0.93018	50.42	0.415	rgb(222,138,138)	1.9914	2,2
Nacc2	Gyltl1b	0.93018	50.42	0.421	rgb(222,137,138)	1.9914	2,2
Ncoa2	Tet3	0.93018	50.42	0.424	rgb(222,136,137)	1.9914	2,2
Ncoa2	Tlk1	0.93018	50.42	0.418	rgb(222,137,138)	1.9914	2,2
Ncoa3	Evi2a	-0.93018	50.42	-4.2E-01	rgb(125,161,233)	1.9914	2,2
Ncoa3	Plcg1	0.93018	50.42	0.417	rgb(222,137,138)	1.9914	2,2
Phf20	Tst	0.93018	50.42	0.422	rgb(222,136,137)	1.9914	2,2
Prdm8	Antxr2	0.93018	50.42	0.421	rgb(222,137,137)	1.9914	2,2
Prdm8	Itm2a	0.93018	50.42	0.422	rgb(222,136,137)	1.9914	2,2
Rag1	Evpl	0.93018	50.42	0.416	rgb(222,138,138)	1.9914	2,2
Sgsm2	Kiss1r	0.93018	50.42	0.422	rgb(222,136,137)	1.9914	2,2
Sp6	Rassf4	0.93018	50.42	0.416	rgb(222,138,138)	1.9914	2,2
Tal2	C1ql3	0.93018	50.42	0.415	rgb(222,138,139)	1.9914	2,2
Terf1	Nudt4	0.93018	50.42	0.422	rgb(222,136,137)	1.9914	2,2
Tfdp2	Rabggta	-0.93018	50.42	-4.2E-01	rgb(127,162,233)	1.9914	2,2
Thap2	Creb1	0.93018	50.42	0.416	rgb(222,138,138)	1.9914	2,2
Thap3	Uqcrq	0.93018	50.42	0.417	rgb(222,137,138)	1.9914	2,2
Trps1	Tspan2	0.93018	50.42	0.422	rgb(222,136,137)	1.9914	2,2
Tulp2	Tnnt3	0.93018	50.42	0.415	rgb(222,138,139)	1.9914	2,2
Whsc1	Anln	0.93018	50.42	0.422	rgb(222,136,137)	1.9914	2,2
Zbtb10	Vgll4	0.93018	50.42	0.418	rgb(222,137,138)	1.9914	2,2
Zbtb17	Hspb7	0.93018	50.42	0.415	rgb(222,138,139)	1.9914	2,2
Zbtb46	Kif13b	0.93018	50.42	0.421	rgb(222,137,137)	1.9914	2,2
Zeb2	5430421N21Rik	-0.93018	50.42	-4.2E-01	rgb(126,162,233)	1.9914	2,2
Zeb2	Eml1	0.93018	50.42	0.424	rgb(222,136,137)	1.9914	2,2
Zeb2	Ly6e	0.93018	50.42	0.416	rgb(222,138,138)	1.9914	2,2
Zfp146	AA467197	-0.93018	50.42	-4.2E-01	rgb(127,162,233)	1.9914	2,2
Zfp277	Mmp11	0.93018	50.42	0.419	rgb(222,137,138)	1.9914	2,2
Zfp28	Mapkbp1	0.93018	50.42	0.423	rgb(222,136,137)	1.9914	2,2
Zfp280b	Ccdc80	-0.93018	50.42	-4.2E-01	rgb(125,161,233)	1.9914	2,2
Zfp280b	Enam	0.93018	50.42	0.419	rgb(222,137,138)	1.9914	2,2
Zfp280b	Smpdl3b	0.93018	50.42	0.422	rgb(222,136,137)	1.9914	2,2
Zfp358	Sh3pxd2b	0.93018	50.42	0.418	rgb(222,137,138)	1.9914	2,2
Zfp367	Mapk11	-0.93018	50.42	-4.2E-01	rgb(125,161,233)	1.9914	2,2
Zfp429	Eps8l1	0.93018	50.42	0.423	rgb(222,136,137)	1.9914	2,2
Zfp429	Fbxo44	0.93018	50.42	0.418	rgb(222,137,138)	1.9914	2,2
Zfp462	Tmem88b	0.93018	50.42	0.422	rgb(222,136,137)	1.9914	2,2
Zfp473	Alpk2	0.93018	50.42	0.416	rgb(222,138,138)	1.9914	2,2
Zfp503	Zfp704	0.93018	50.42	0.42	rgb(222,137,138)	1.9914	2,2
Zfp511	Echdc3	-0.93018	50.42	-4.2E-01	rgb(126,162,233)	1.9914	2,2
Zfp526	Lipe	0.93018	50.42	0.418	rgb(222,137,138)	1.9914	2,2
Zfp558	Pomt2	0.93018	50.42	0.418	rgb(222,137,138)	1.9914	2,2
Zfp612	Dock1	0.93018	50.42	0.416	rgb(222,138,138)	1.9914	2,2
Zfp629	Ocrl	0.93018	50.42	0.421	rgb(222,137,137)	1.9914	2,2
Zfp750	1700007K13Rik	0.93018	50.42	0.416	rgb(222,137,138)	1.9914	2,2
Zfp808	Rfwd3	0.93018	50.42	0.416	rgb(222,137,138)	1.9914	2,2
Zfp868	Chrm4	-0.93018	50.42	-4.2E-01	rgb(126,162,233)	1.9914	2,2
Zfp9	Extl3	-0.93018	50.42	-4.2E-01	rgb(126,161,233)	1.9914	2,2
Zfp934	Zfp9	0.93018	50.42	0.417	rgb(222,137,138)	1.9914	2,2
Zkscan17	Jmjd6	-0.93018	50.42	-4.2E-01	rgb(126,161,233)	1.9914	2,2
Zkscan17	Sh2b1	0.93018	50.42	0.423	rgb(222,136,137)	1.9914	2,2
Ybx2	Hist2h2bb	0.93018	50.42	0.853	rgb(226, 54, 56)	1.9914	2,2
Satb1	Hist4h4	0.93018	50.42	0.853	rgb(226, 54, 56)	1.9914	2,2
Satb2	Hist4h4	0.93018	50.42	0.853	rgb(226, 54, 56)	1.9914	2,2
Arnt2	Slco4a1	-0.92839	50.41	-4.1E-01	rgb(127,163,233)	1.9912	2,2
Arnt2	Tnfrsf1a	-0.92839	50.41	-4.1E-01	rgb(128,163,233)	1.9912	2,2
Arntl2	Ikbke	0.92839	50.41	0.411	rgb(222,138,139)	1.9912	2,2
Atf6	Tox2	0.92839	50.41	0.41	rgb(222,139,139)	1.9912	2,2
Bach1	Rab11fip1	0.92839	50.41	0.405	rgb(221,140,140)	1.9912	None
Batf	Jag1	0.92839	50.41	0.406	rgb(221,139,140)	1.9912	2,2
Bbx	Adamts6	-0.92839	50.41	-4.1E-01	rgb(127,162,233)	1.9912	2,2
Bhlha15	Sik1	0.92839	50.41	0.406	rgb(221,139,140)	1.9912	2,2
Bhlhe40	Tnk2	0.92839	50.41	0.411	rgb(222,138,139)	1.9912	2,2
Bhlhe41	Gpt2	0.92839	50.41	0.41	rgb(222,139,140)	1.9912	2,2
Clock	Nr4a1	0.92839	50.41	0.409	rgb(221,139,140)	1.9912	2,2
Creb3l1	Cog6	0.92839	50.41	0.406	rgb(221,139,140)	1.9912	2,2
Erg	Ltb	0.92839	50.41	0.411	rgb(222,138,139)	1.9912	None
Ets1	Kif13b	-0.92839	50.41	-4.1E-01	rgb(128,163,233)	1.9912	None
Ets2	Zfp362	0.92839	50.41	0.412	rgb(222,138,139)	1.9912	2,2
Fosb	Cela1	-0.92839	50.41	-4.1E-01	rgb(127,162,233)	1.9912	2,2
Foxb1	4931440L10Rik	-0.92839	50.41	-4.1E-01	rgb(128,163,233)	1.9912	2,2
Foxh1	Gm4759	0.92839	50.41	0.411	rgb(222,138,139)	1.9912	2,2
Foxh1	Prdm1	0.92839	50.41	0.406	rgb(221,139,140)	1.9912	2,2
Foxq1	Tbc1d14	-0.92839	50.41	-4.1E-01	rgb(128,163,233)	1.9912	2,2
Foxs1	Traf6	0.92839	50.41	0.412	rgb(222,138,139)	1.9912	2,2
Gata3	Mab21l3	-0.92839	50.41	-4.1E-01	rgb(129,164,232)	1.9912	2,2
Gfi1	Mttp	0.92839	50.41	0.414	rgb(222,138,139)	1.9912	2,2
Gfi1	Papss2	0.92839	50.41	0.41	rgb(222,139,140)	1.9912	2,2
Gfi1	Sik1	-0.92839	50.41	-4.1E-01	rgb(128,163,233)	1.9912	2,2
Hes1	Auh	-0.92839	50.41	-4.1E-01	rgb(128,163,233)	1.9912	2,2
Hif1a	Rab33a	0.92839	50.41	0.413	rgb(222,138,139)	1.9912	2,2
Hlx	Tnfrsf1a	0.92839	50.41	0.405	rgb(221,140,140)	1.9912	2,2
Hmx3	Antxr2	-0.92839	50.41	-4.1E-01	rgb(129,163,232)	1.9912	None
Hoxd4	Trmt11	-0.92839	50.41	-4.1E-01	rgb(127,162,233)	1.9912	2,2
Irf5	Lypd6b	0.92839	50.41	0.413	rgb(222,138,139)	1.9912	2,2
Isl2	Phldb2	0.92839	50.41	0.405	rgb(221,140,140)	1.9912	2,2
Jdp2	Gzmb	-0.92839	50.41	-4.1E-01	rgb(128,163,233)	1.9912	2,2
Jun	Ngf	0.92839	50.41	0.414	rgb(222,138,139)	1.9912	2,2
Klf3	Smpdl3b	0.92839	50.41	0.409	rgb(221,139,140)	1.9912	2,2
Klf9	Pknox1	0.92839	50.41	0.408	rgb(221,139,140)	1.9912	None
Lef1	Rbm15	-0.92839	50.41	-4.1E-01	rgb(129,163,232)	1.9912	2,2
Lhx6	Nqo2	0.92839	50.41	0.409	rgb(222,139,140)	1.9912	2,2
Mafb	Il3	-0.92839	50.41	-4.1E-01	rgb(128,163,233)	1.9912	2,2
Mafg	Ahrr	-0.92839	50.41	-4.1E-01	rgb(129,163,232)	1.9912	2,2
Mafg	Pik3r6	-0.92839	50.41	-4.1E-01	rgb(128,163,233)	1.9912	2,2
Mnt	Rpusd2	0.92839	50.41	0.411	rgb(222,139,139)	1.9912	2,2
Msc	Bcas1	0.92839	50.41	0.409	rgb(222,139,140)	1.9912	2,2
Nfat5	Nedd9	0.92839	50.41	0.414	rgb(222,138,139)	1.9912	2,2
Nfatc2	Acsl6	0.92839	50.41	0.409	rgb(221,139,140)	1.9912	2,2
Nfe2	Armcx2	-0.92839	50.41	-4.1E-01	rgb(127,162,233)	1.9912	2,2
Nfe2l2	Samd1	0.92839	50.41	0.409	rgb(222,139,140)	1.9912	None
Nfic	1110007C09Rik	0.92839	50.41	0.414	rgb(222,138,139)	1.9912	2,2
Nfil3	Il4ra	-0.92839	50.41	-4.1E-01	rgb(129,163,232)	1.9912	2,2
Nfkb1	Adap1	0.92839	50.41	0.409	rgb(221,139,140)	1.9912	2,2
Npas2	Akna	-0.92839	50.41	-4.1E-01	rgb(128,163,233)	1.9912	2,2
Nr3c1	Epb4.1l4a	0.92839	50.41	0.411	rgb(222,138,139)	1.9912	2,2
Nr3c2	Selp	0.92839	50.41	0.406	rgb(221,139,140)	1.9912	2,2
Nr4a1	Actn1	0.92839	50.41	0.412	rgb(222,138,139)	1.9912	2,2
Nr4a1	B4galnt4	-0.92839	50.41	-4.1E-01	rgb(127,162,233)	1.9912	2,2
Nr4a1	Slc5a9	0.92839	50.41	0.406	rgb(221,139,140)	1.9912	2,2
Osr2	E330009J07Rik	0.92839	50.41	0.406	rgb(221,139,140)	1.9912	2,2
Osr2	Enah	0.92839	50.41	0.406	rgb(221,139,140)	1.9912	2,2
Ovol1	Fyn	0.92839	50.41	0.413	rgb(222,138,139)	1.9912	2,2
Pou6f1	Mt2	0.92839	50.41	0.413	rgb(222,138,139)	1.9912	None
Ppard	Cyp2s1	-0.92839	50.41	-4.1E-01	rgb(129,163,232)	1.9912	2,2
Rbpj	Acot11	-0.92839	50.41	-4.1E-01	rgb(128,163,233)	1.9912	2,2
Relb	Fam69b	-0.92839	50.41	-4.1E-01	rgb(129,163,232)	1.9912	2,2
Rfx1	Txndc17	0.92839	50.41	0.407	rgb(221,139,140)	1.9912	None
Rfx3	Gatm	0.92839	50.41	0.414	rgb(222,138,139)	1.9912	2,2
Rorc	Dgkg	0.92839	50.41	0.409	rgb(222,139,140)	1.9912	None
Rorc	Fut7	0.92839	50.41	0.406	rgb(221,139,140)	1.9912	None
Rorc	S1pr2	0.92839	50.41	0.41	rgb(222,139,139)	1.9912	None
Runx1	Serpinf1	0.92839	50.41	0.406	rgb(221,140,140)	1.9912	2,2
Runx2	F13a1	0.92839	50.41	0.411	rgb(222,139,139)	1.9912	None
Rxra	Svep1	0.92839	50.41	0.406	rgb(221,140,140)	1.9912	2,2
Six1	Pdzk1ip1	0.92839	50.41	0.406	rgb(221,139,140)	1.9912	2,2
Six5	Lilrb4	-0.92839	50.41	-4.1E-01	rgb(127,162,233)	1.9912	2,2
Six5	Msc	-0.92839	50.41	-4.1E-01	rgb(128,163,233)	1.9912	2,2
Six5	Pparg	-0.92839	50.41	-4.1E-01	rgb(129,163,232)	1.9912	2,2
Smad3	Aqp3	0.92839	50.41	0.413	rgb(222,138,139)	1.9912	2,2
Smad3	Slc16a6	0.92839	50.41	0.409	rgb(221,139,140)	1.9912	2,2
Smad4	Syce2	-0.92839	50.41	-4.1E-01	rgb(127,163,233)	1.9912	2,2
Sp110	Cd74	0.92839	50.41	0.406	rgb(221,139,140)	1.9912	None
Sp3	Grina	0.92839	50.41	0.409	rgb(221,139,140)	1.9912	2,2
Sp3	Mapre3	0.92839	50.41	0.408	rgb(221,139,140)	1.9912	None
Spib	4930523C07Rik	0.92839	50.41	0.406	rgb(221,140,140)	1.9912	None
Srebf2	Ankmy2	-0.92839	50.41	-4.1E-01	rgb(128,163,233)	1.9912	2,2
Stat1	Lgals3bp	0.92839	50.41	0.406	rgb(221,140,140)	1.9912	None
Stat3	Il21	0.92839	50.41	0.415	rgb(222,138,139)	1.9912	None
Stat3	Lamc2	0.92839	50.41	0.414	rgb(222,138,139)	1.9912	None
Stat4	Casp6	0.92839	50.41	0.408	rgb(221,139,140)	1.9912	None
Stat4	Gatsl2	0.92839	50.41	0.415	rgb(222,138,139)	1.9912	2,2
Tead1	F13a1	0.92839	50.41	0.411	rgb(222,138,139)	1.9912	2,2
Tef	Cstf2t	-0.92839	50.41	-4.1E-01	rgb(127,162,233)	1.9912	2,2
Tet1	Csgalnact1	0.92839	50.41	0.407	rgb(221,139,140)	1.9912	2,2
Tet1	Ermn	0.92839	50.41	0.407	rgb(221,139,140)	1.9912	2,2
Thra	B4galt2	0.92839	50.41	0.411	rgb(222,138,139)	1.9912	2,2
Trp53	Aldh4a1	0.92839	50.41	0.409	rgb(222,139,140)	1.9912	None
Trp53	Rbms2	-0.92839	50.41	-4.1E-01	rgb(129,163,232)	1.9912	2,2
Vax2	Zdhhc2	0.92839	50.41	0.411	rgb(222,139,139)	1.9912	2,2
Zbtb1	Csf1	-0.92839	50.41	-4.1E-01	rgb(127,162,233)	1.9912	2,2
Zbtb1	Pten	0.92839	50.41	0.405	rgb(221,140,140)	1.9912	2,2
Zbtb33	Ctss	-0.92839	50.41	-4.1E-01	rgb(128,163,233)	1.9912	2,2
Zbtb6	Gimap7	-0.92839	50.41	-4.1E-01	rgb(128,163,233)	1.9912	2,2
Zfhx3	Abtb2	-0.92839	50.41	-4.1E-01	rgb(129,163,232)	1.9912	2,2
Zfp105	Kif13b	-0.92839	50.41	-4.1E-01	rgb(128,163,233)	1.9912	2,2
Zfp202	Padi2	0.92839	50.41	0.414	rgb(222,138,139)	1.9912	2,2
Zfp263	Zdhhc15	0.92839	50.41	0.412	rgb(222,138,139)	1.9912	None
Zfp281	Wdr81	0.92839	50.41	0.407	rgb(221,139,140)	1.9912	None
Zic2	Txndc17	-0.92839	50.41	-4.1E-01	rgb(128,163,233)	1.9912	2,2
Casz1	Sh2d3c	-0.92839	50.41	-4.1E-01	rgb(128,163,233)	1.9912	2,2
Casz1	Tpbg	0.92839	50.41	0.412	rgb(222,138,139)	1.9912	2,2
Dach2	Bend4	0.92839	50.41	0.414	rgb(222,138,139)	1.9912	2,2
Dpf1	Cpne6	0.92839	50.41	0.413	rgb(222,138,139)	1.9912	2,2
Dpf1	Kdelr3	0.92839	50.41	0.412	rgb(222,138,139)	1.9912	2,2
Dpf1	Obsl1	0.92839	50.41	0.415	rgb(222,138,139)	1.9912	2,2
Dr1	Creb1	0.92839	50.41	0.415	rgb(222,138,139)	1.9912	2,2
Dr1	Srpk1	-0.92839	50.41	-4.1E-01	rgb(129,164,232)	1.9912	2,2
Dr1	Unc93b1	0.92839	50.41	0.408	rgb(221,139,140)	1.9912	2,2
Dzip1	Nhs	-0.92839	50.41	-4.1E-01	rgb(128,163,233)	1.9912	2,2
Eea1	Slc29a3	0.92839	50.41	0.411	rgb(222,139,139)	1.9912	2,2
Foxp1	Gcnt2	-0.92839	50.41	-4.1E-01	rgb(128,163,233)	1.9912	2,2
Foxp1	Pdcd1lg2	0.92839	50.41	0.408	rgb(221,139,140)	1.9912	2,2
Foxp2	Ddah1	0.92839	50.41	0.407	rgb(221,139,140)	1.9912	2,2
Gm13157	Bmp7	0.92839	50.41	0.41	rgb(222,139,139)	1.9912	2,2
Gm13157	Tnni1	0.92839	50.41	0.414	rgb(222,138,139)	1.9912	2,2
Kdm5b	Kremen2	0.92839	50.41	0.408	rgb(221,139,140)	1.9912	2,2
L3mbtl3	Lpin2	0.92839	50.41	0.41	rgb(222,139,139)	1.9912	2,2
L3mbtl3	Ptk2	-0.92839	50.41	-4.1E-01	rgb(128,163,233)	1.9912	2,2
Mxd1	Fastkd2	-0.92839	50.41	-4.1E-01	rgb(129,163,232)	1.9912	2,2
Ncoa1	Lrfn1	0.92839	50.41	0.409	rgb(221,139,140)	1.9912	2,2
Ncoa1	Wdfy2	0.92839	50.41	0.408	rgb(221,139,140)	1.9912	2,2
Ncoa3	Abcd3	-0.92839	50.41	-4.1E-01	rgb(128,163,233)	1.9912	2,2
Ncoa3	F2rl2	0.92839	50.41	0.405	rgb(221,140,140)	1.9912	2,2
Ncoa3	Malt1	0.92839	50.41	0.406	rgb(221,139,140)	1.9912	2,2
Pou5f2	Arg2	0.92839	50.41	0.415	rgb(222,138,139)	1.9912	2,2
Purb	Qars	-0.92839	50.41	-4.1E-01	rgb(129,163,232)	1.9912	2,2
Satb1	Acsl4	0.92839	50.41	0.407	rgb(221,139,140)	1.9912	2,2
Sp6	Iqsec2	0.92839	50.41	0.411	rgb(222,139,139)	1.9912	2,2
Sp6	Wnt3	0.92839	50.41	0.414	rgb(222,138,139)	1.9912	2,2
Sp9	Fam57a	0.92839	50.41	0.415	rgb(222,138,139)	1.9912	2,2
Sp9	Rab39	0.92839	50.41	0.412	rgb(222,138,139)	1.9912	2,2
Tal2	Pnoc	0.92839	50.41	0.406	rgb(221,139,140)	1.9912	2,2
Tbx6	Chrne	0.92839	50.41	0.412	rgb(222,138,139)	1.9912	2,2
Tet2	Dip2b	0.92839	50.41	0.413	rgb(222,138,139)	1.9912	2,2
Thap3	Arrb2	0.92839	50.41	0.408	rgb(221,139,140)	1.9912	2,2
Tigd2	Znrf1	0.92839	50.41	0.411	rgb(222,139,139)	1.9912	2,2
Trps1	Runx2	0.92839	50.41	0.413	rgb(222,138,139)	1.9912	2,2
Tshz2	Lgr4	0.92839	50.41	0.407	rgb(221,139,140)	1.9912	2,2
Ybx2	Gyk	0.92839	50.41	0.407	rgb(221,139,140)	1.9912	2,2
Zbtb17	Gys1	-0.92839	50.41	-4.1E-01	rgb(129,163,232)	1.9912	2,2
Zbtb17	Ppm1f	0.92839	50.41	0.413	rgb(222,138,139)	1.9912	2,2
Zbtb32	Oxct1	0.92839	50.41	0.408	rgb(221,139,140)	1.9912	2,2
Zbtb38	Tpbg	0.92839	50.41	0.41	rgb(222,139,139)	1.9912	2,2
Zbtb41	H1f0	-0.92839	50.41	-4.1E-01	rgb(127,162,233)	1.9912	2,2
Zbtb46	Ppap2a	0.92839	50.41	0.413	rgb(222,138,139)	1.9912	2,2
Zbtb46	Serpinb9	0.92839	50.41	0.407	rgb(221,139,140)	1.9912	2,2
Zeb2	Aqp3	-0.92839	50.41	-4.1E-01	rgb(128,163,233)	1.9912	2,2
Zfp111	Tigit	-0.92839	50.41	-4.1E-01	rgb(128,163,233)	1.9912	2,2
Zfp277	Fam49b	0.92839	50.41	0.411	rgb(222,138,139)	1.9912	2,2
Zfp280b	Slc7a8	0.92839	50.41	0.405	rgb(221,140,140)	1.9912	2,2
Zfp280c	Pigb	0.92839	50.41	0.411	rgb(222,139,139)	1.9912	2,2
Zfp334	Rnd3	0.92839	50.41	0.413	rgb(222,138,139)	1.9912	2,2
Zfp354c	Emp1	0.92839	50.41	0.409	rgb(221,139,140)	1.9912	2,2
Zfp358	Mmp11	0.92839	50.41	0.41	rgb(222,139,140)	1.9912	2,2
Zfp385a	Pmm1	0.92839	50.41	0.412	rgb(222,138,139)	1.9912	2,2
Zfp395	Twsg1	-0.92839	50.41	-4.1E-01	rgb(127,162,233)	1.9912	2,2
Zfp40	4930503L19Rik	0.92839	50.41	0.412	rgb(222,138,139)	1.9912	2,2
Zfp414	Heatr1	-0.92839	50.41	-4.1E-01	rgb(128,163,233)	1.9912	2,2
Zfp426	B4galt1	-0.92839	50.41	-4.1E-01	rgb(128,163,233)	1.9912	2,2
Zfp444	Dnajc21	-0.92839	50.41	-4.1E-01	rgb(127,162,233)	1.9912	2,2
Zfp516	Hspa2	0.92839	50.41	0.408	rgb(221,139,140)	1.9912	2,2
Zfp598	Traf3	0.92839	50.41	0.409	rgb(221,139,140)	1.9912	2,2
Zfp612	Cntln	0.92839	50.41	0.411	rgb(222,138,139)	1.9912	2,2
Zfp629	Ccng1	-0.92839	50.41	-4.1E-01	rgb(129,164,232)	1.9912	2,2
Zfp629	Prkrir	0.92839	50.41	0.408	rgb(221,139,140)	1.9912	2,2
Zfp629	Tbc1d16	0.92839	50.41	0.414	rgb(222,138,139)	1.9912	2,2
Zfp629	Tmem136	0.92839	50.41	0.408	rgb(221,139,140)	1.9912	2,2
Zfp668	Crtc1	0.92839	50.41	0.411	rgb(222,138,139)	1.9912	2,2
Zfp800	Tnfrsf18	-0.92839	50.41	-4.1E-01	rgb(128,163,233)	1.9912	2,2
Zfp827	Skap2	-0.92839	50.41	-4.1E-01	rgb(128,163,233)	1.9912	2,2
Zfp882	Proz	0.92839	50.41	0.412	rgb(222,138,139)	1.9912	2,2
Zfp9	Fkrp	-0.92839	50.41	-4.1E-01	rgb(128,163,233)	1.9912	2,2
Zfp93	6530402F18Rik	0.92839	50.41	0.414	rgb(222,138,139)	1.9912	2,2
Zfp960	Masp2	0.92839	50.41	0.41	rgb(222,139,139)	1.9912	2,2
Zfp960	Vsig10	0.92839	50.41	0.412	rgb(222,138,139)	1.9912	2,2
Ybx2	Hist1h1e	0.92839	50.41	0.853	rgb(226, 54, 56)	1.9912	2,2
Foxp1	Tbx6	0.92839	50.41	0.853	rgb(226, 54, 56)	1.9912	None
Foxp2	Tbx6	0.92839	50.41	0.853	rgb(226, 54, 56)	1.9912	None
Foxp4	Tbx6	0.92839	50.41	0.853	rgb(226, 54, 56)	1.9912	None
Ahctf1	Fau	0.9266	50.4	0.399	rgb(221,141,142)	1.991	2,2
Ahrr	Gbp2	0.9266	50.4	0.399	rgb(221,141,141)	1.991	2,2
Arntl2	Lilrb4	0.9266	50.4	0.404	rgb(221,140,141)	1.991	2,2
Arntl2	Ncoa2	-0.9266	50.4	-4.0E-01	rgb(129,164,232)	1.991	2,2
Bcl11b	Acsl6	0.9266	50.4	0.398	rgb(221,141,142)	1.991	2,2
Bcl6	Fam131b	0.9266	50.4	0.404	rgb(221,140,141)	1.991	None
Cebpg	Ctla2a	0.9266	50.4	0.398	rgb(221,141,142)	1.991	2,2
Cenpb	Got1l1	0.9266	50.4	0.402	rgb(221,140,141)	1.991	2,2
Clock	Emp1	-0.9266	50.4	-4.0E-01	rgb(130,164,232)	1.991	2,2
Creb3l1	Adssl1	0.9266	50.4	0.401	rgb(221,140,141)	1.991	2,2
Creb3l1	Nfkbie	-0.9266	50.4	-4.0E-01	rgb(130,164,232)	1.991	2,2
Creb3l1	Plac8	0.9266	50.4	0.405	rgb(221,140,140)	1.991	2,2
Creb3l2	Sesn1	-0.9266	50.4	-4.0E-01	rgb(130,164,232)	1.991	2,2
Crem	Batf3	-0.9266	50.4	-4.0E-01	rgb(130,164,232)	1.991	2,2
E4f1	Ly6c1	0.9266	50.4	0.403	rgb(221,140,141)	1.991	2,2
Egr1	Myh10	0.9266	50.4	0.403	rgb(221,140,141)	1.991	None
Elk3	Gemin6	-0.9266	50.4	-4.0E-01	rgb(131,164,232)	1.991	2,2
Elk3	Scrt1	0.9266	50.4	0.395	rgb(221,142,142)	1.991	2,2
Foxf2	Fermt2	0.9266	50.4	0.401	rgb(221,140,141)	1.991	2,2
Foxf2	Susd3	-0.9266	50.4	-4.0E-01	rgb(131,165,232)	1.991	2,2
Foxh1	Acvr1b	0.9266	50.4	0.405	rgb(221,140,141)	1.991	2,2
Foxh1	Dntt	0.9266	50.4	0.404	rgb(221,140,141)	1.991	2,2
Foxo3	Hlf	-0.9266	50.4	-4.0E-01	rgb(131,165,232)	1.991	2,2
Foxo3	Pogz	-0.9266	50.4	-4.0E-01	rgb(131,164,232)	1.991	None
Gata1	Exosc8	0.9266	50.4	0.402	rgb(221,140,141)	1.991	2,2
Gata2	Rasgef1b	0.9266	50.4	0.398	rgb(221,141,142)	1.991	2,2
Gata3	Rasgrp1	0.9266	50.4	0.397	rgb(221,141,142)	1.991	None
Gzf1	Fam19a3	-0.9266	50.4	-4.0E-01	rgb(131,165,232)	1.991	2,2
Hif1a	Ddit4	0.9266	50.4	0.401	rgb(221,140,141)	1.991	None
Hif1a	Pygl	0.9266	50.4	0.401	rgb(221,140,141)	1.991	None
Hoxb1	Atp6v0a1	-0.9266	50.4	-4.0E-01	rgb(130,164,232)	1.991	2,2
Irf2	Ifi27l2a	0.9266	50.4	0.403	rgb(221,140,141)	1.991	None
Irf9	Lgals3bp	0.9266	50.4	0.397	rgb(221,141,142)	1.991	None
Jdp2	H2-Ab1	-0.9266	50.4	-4.0E-01	rgb(130,164,232)	1.991	2,2
Lin54	Cxcl3	0.9266	50.4	0.396	rgb(221,141,142)	1.991	2,2
Meis3	Nfil3	0.9266	50.4	0.404	rgb(221,140,141)	1.991	2,2
Mlxipl	Lime1	-0.9266	50.4	-4.0E-01	rgb(129,164,232)	1.991	2,2
Mxi1	Stat4	-0.9266	50.4	-4.0E-01	rgb(130,164,232)	1.991	2,2
Mypop	Litaf	0.9266	50.4	0.402	rgb(221,140,141)	1.991	2,2
Nfat5	Clec7a	0.9266	50.4	0.396	rgb(221,141,142)	1.991	2,2
Nfat5	Fam65c	-0.9266	50.4	-4.0E-01	rgb(131,165,232)	1.991	2,2
Nfat5	Prkca	0.9266	50.4	0.402	rgb(221,140,141)	1.991	2,2
Nfil3	Abcb9	-0.9266	50.4	-4.0E-01	rgb(129,164,232)	1.991	2,2
Nfkb1	Pde8a	0.9266	50.4	0.398	rgb(221,141,142)	1.991	2,2
Nkx3-1	Il17re	0.9266	50.4	0.4	rgb(221,141,141)	1.991	2,2
Nr1d1	Inpp5b	0.9266	50.4	0.397	rgb(221,141,142)	1.991	2,2
Nr3c1	Cebpb	-0.9266	50.4	-4.0E-01	rgb(131,165,232)	1.991	2,2
Nr4a2	Ccdc148	0.9266	50.4	0.396	rgb(221,141,142)	1.991	2,2
Nr4a3	Cbx4	-0.9266	50.4	-4.0E-01	rgb(130,164,232)	1.991	2,2
Ovol1	Ermn	-0.9266	50.4	-4.0E-01	rgb(130,164,232)	1.991	2,2
Pknox1	Galnt12	0.9266	50.4	0.397	rgb(221,141,142)	1.991	2,2
Prdm16	Fam114a1	-0.9266	50.4	-4.0E-01	rgb(129,164,232)	1.991	2,2
Prdm16	Mocos	-0.9266	50.4	-4.0E-01	rgb(130,164,232)	1.991	2,2
Prox1	Creb1	-0.9266	50.4	-4.0E-01	rgb(129,164,232)	1.991	2,2
Prox1	Dixdc1	0.9266	50.4	0.403	rgb(221,140,141)	1.991	2,2
Rel	Cadm4	-0.9266	50.4	-4.0E-01	rgb(129,164,232)	1.991	2,2
Relb	Ndrg1	0.9266	50.4	0.404	rgb(221,140,141)	1.991	2,2
Relb	Trat1	0.9266	50.4	0.401	rgb(221,140,141)	1.991	2,2
Rora	Nr1d1	0.9266	50.4	0.4	rgb(221,141,141)	1.991	2,2
Rora	Tec	0.9266	50.4	0.399	rgb(221,141,142)	1.991	None
Rorc	Tmem176b	0.9266	50.4	0.4	rgb(221,141,141)	1.991	None
Rxra	Fam196a	0.9266	50.4	0.404	rgb(221,140,141)	1.991	2,2
Six1	L3mbtl3	0.9266	50.4	0.402	rgb(221,140,141)	1.991	2,2
Six4	Tgfbi	0.9266	50.4	0.403	rgb(221,140,141)	1.991	2,2
Six5	Ell2	-0.9266	50.4	-4.0E-01	rgb(131,165,232)	1.991	2,2
Six5	Ppp3ca	-0.9266	50.4	-4.0E-01	rgb(129,164,232)	1.991	None
Smad3	Ccr8	0.9266	50.4	0.396	rgb(221,141,142)	1.991	2,2
Smad3	Dst	0.9266	50.4	0.405	rgb(221,140,140)	1.991	None
Smad3	Icam5	-0.9266	50.4	-4.0E-01	rgb(130,164,232)	1.991	2,2
Smad3	Tubb6	0.9266	50.4	0.401	rgb(221,140,141)	1.991	2,2
Smad4	Satb1	-0.9266	50.4	-4.0E-01	rgb(131,164,232)	1.991	2,2
Sox15	Acox3	-0.9266	50.4	-4.0E-01	rgb(129,164,232)	1.991	2,2
Spib	Myb	0.9266	50.4	0.403	rgb(221,140,141)	1.991	2,2
Spib	Trim12c	0.9266	50.4	0.396	rgb(221,141,142)	1.991	2,2
Stat1	Igtp	0.9266	50.4	0.404	rgb(221,140,141)	1.991	2,2
Stat1	Tbx21	0.9266	50.4	0.402	rgb(221,140,141)	1.991	2,2
Stat3	B430306N03Rik	0.9266	50.4	0.399	rgb(221,141,142)	1.991	2,2
Stat4	Ecm1	0.9266	50.4	0.401	rgb(221,140,141)	1.991	2,2
Stat5b	Fndc3a	0.9266	50.4	0.402	rgb(221,140,141)	1.991	2,2
Tead1	Pipox	-0.9266	50.4	-4.0E-01	rgb(130,164,232)	1.991	2,2
Tead1	Pycr1	-0.9266	50.4	-4.0E-01	rgb(131,164,232)	1.991	2,2
Tead1	Susd1	-0.9266	50.4	-4.0E-01	rgb(130,164,232)	1.991	2,2
Tead3	Xpnpep1	-0.9266	50.4	-4.0E-01	rgb(130,164,232)	1.991	2,2
Trp53	Fbxo18	0.9266	50.4	0.403	rgb(221,140,141)	1.991	2,2
Trp73	Actn1	-0.9266	50.4	-4.0E-01	rgb(131,164,232)	1.991	2,2
Vdr	D930048N14Rik	0.9266	50.4	0.398	rgb(221,141,142)	1.991	2,2
Zfp202	Plekho1	0.9266	50.4	0.402	rgb(221,140,141)	1.991	2,2
Zfp202	Rhoc	0.9266	50.4	0.401	rgb(221,140,141)	1.991	2,2
Zfp219	Exo1	-0.9266	50.4	-4.0E-01	rgb(130,164,232)	1.991	2,2
Zfx	Capsl	-0.9266	50.4	-4.0E-01	rgb(130,164,232)	1.991	2,2
Zkscan1	Zc3h7b	0.9266	50.4	0.404	rgb(221,140,141)	1.991	2,2
2810021J22Rik	Napb	0.9266	50.4	0.403	rgb(221,140,141)	1.991	2,2
Aebp2	Ust	0.9266	50.4	0.399	rgb(221,141,142)	1.991	2,2
Akna	Arhgef6	0.9266	50.4	0.404	rgb(221,140,141)	1.991	2,2
Ankzf1	Narf	0.9266	50.4	0.396	rgb(221,141,142)	1.991	2,2
Ankzf1	Xpnpep1	0.9266	50.4	0.398	rgb(221,141,142)	1.991	2,2
Atf6b	Atp1a1	0.9266	50.4	0.4	rgb(221,141,141)	1.991	2,2
Casz1	Myo10	0.9266	50.4	0.397	rgb(221,141,142)	1.991	2,2
Casz1	Sugt1	0.9266	50.4	0.403	rgb(221,140,141)	1.991	2,2
Ccdc17	Ikbke	0.9266	50.4	0.4	rgb(221,141,141)	1.991	2,2
Csrnp1	Ecd	-0.9266	50.4	-4.0E-01	rgb(129,164,232)	1.991	2,2
Csrnp1	Stat5b	0.9266	50.4	0.398	rgb(221,141,142)	1.991	2,2
Dzip1	Apobec1	0.9266	50.4	0.397	rgb(221,141,142)	1.991	2,2
Dzip1	Casr	-0.9266	50.4	-4.0E-01	rgb(131,165,232)	1.991	2,2
Dzip1	Clec2i	0.9266	50.4	0.401	rgb(221,140,141)	1.991	2,2
Dzip1	Gli3	-0.9266	50.4	-4.0E-01	rgb(130,164,232)	1.991	2,2
Foxp2	Gpr146	-0.9266	50.4	-4.0E-01	rgb(130,164,232)	1.991	2,2
Foxp2	Ikzf3	-0.9266	50.4	-4.0E-01	rgb(129,164,232)	1.991	2,2
Hmgb1	Scyl2	-0.9266	50.4	-4.0E-01	rgb(130,164,232)	1.991	2,2
Jazf1	Inpp4a	0.9266	50.4	0.402	rgb(221,140,141)	1.991	2,2
Jazf1	Tmtc4	0.9266	50.4	0.4	rgb(221,141,141)	1.991	2,2
Kdm5b	Ahr	-0.9266	50.4	-4.0E-01	rgb(130,164,232)	1.991	2,2
Klf6	Dusp14	0.9266	50.4	0.401	rgb(221,140,141)	1.991	2,2
Lyl1	Rapgef3	0.9266	50.4	0.402	rgb(221,140,141)	1.991	2,2
Lyl1	Spred3	0.9266	50.4	0.398	rgb(221,141,142)	1.991	2,2
Mtf2	Tmed3	-0.9266	50.4	-4.0E-01	rgb(131,165,232)	1.991	2,2
Mxd3	Smtn	0.9266	50.4	0.395	rgb(221,142,142)	1.991	2,2
Ncoa1	Afap1	0.9266	50.4	0.399	rgb(221,141,142)	1.991	2,2
Ncoa3	Trappc10	0.9266	50.4	0.4	rgb(221,141,141)	1.991	2,2
Prdm8	Kcnk10	0.9266	50.4	0.403	rgb(221,140,141)	1.991	2,2
Satb1	Epas1	0.9266	50.4	0.404	rgb(221,140,141)	1.991	2,2
Scmh1	Arhgap17	0.9266	50.4	0.396	rgb(221,141,142)	1.991	2,2
Scml4	Epsti1	0.9266	50.4	0.397	rgb(221,141,142)	1.991	2,2
Setdb2	Abcb1b	0.9266	50.4	0.395	rgb(221,142,142)	1.991	2,2
Ski	Ssbp4	0.9266	50.4	0.396	rgb(221,141,142)	1.991	2,2
Sp6	Sorl1	-0.9266	50.4	-4.0E-01	rgb(130,164,232)	1.991	2,2
Tal2	Dmxl2	0.9266	50.4	0.398	rgb(221,141,142)	1.991	2,2
Tal2	Rdh11	0.9266	50.4	0.399	rgb(221,141,142)	1.991	2,2
Tfdp2	Appl2	0.9266	50.4	0.396	rgb(221,141,142)	1.991	2,2
Thap3	Dhx33	-0.9266	50.4	-4.0E-01	rgb(130,164,232)	1.991	2,2
Trps1	Kif5c	0.9266	50.4	0.403	rgb(221,140,141)	1.991	2,2
Trps1	Sirpa	-0.9266	50.4	-4.0E-01	rgb(131,165,232)	1.991	2,2
Tulp2	Slc5a10	0.9266	50.4	0.399	rgb(221,141,142)	1.991	2,2
Whsc1	Fancm	0.9266	50.4	0.399	rgb(221,141,142)	1.991	2,2
Zbtb20	Znrf1	0.9266	50.4	0.401	rgb(221,140,141)	1.991	2,2
Zbtb46	Ticam2	0.9266	50.4	0.398	rgb(221,141,142)	1.991	2,2
Zbtb46	Tmem120b	0.9266	50.4	0.4	rgb(221,141,141)	1.991	2,2
Zfp277	Rftn2	0.9266	50.4	0.397	rgb(221,141,142)	1.991	2,2
Zfp277	Spn	-0.9266	50.4	-4.0E-01	rgb(130,164,232)	1.991	2,2
Zfp280b	Ar	0.9266	50.4	0.405	rgb(221,140,140)	1.991	2,2
Zfp280b	Btk	0.9266	50.4	0.397	rgb(221,141,142)	1.991	2,2
Zfp362	Ttyh3	0.9266	50.4	0.397	rgb(221,141,142)	1.991	2,2
Zfp365	Fas	0.9266	50.4	0.405	rgb(221,140,141)	1.991	2,2
Zfp367	Il12rb1	0.9266	50.4	0.397	rgb(221,141,142)	1.991	2,2
Zfp426	Gpr34	0.9266	50.4	0.401	rgb(221,140,141)	1.991	2,2
Zfp444	Insm1	0.9266	50.4	0.399	rgb(221,141,142)	1.991	2,2
Zfp516	Abcb9	0.9266	50.4	0.396	rgb(221,141,142)	1.991	2,2
Zfp516	Jakmip1	0.9266	50.4	0.4	rgb(221,141,141)	1.991	2,2
Zfp532	F5	0.9266	50.4	0.395	rgb(221,142,142)	1.991	2,2
Zfp536	Ass1	0.9266	50.4	0.4	rgb(221,141,141)	1.991	2,2
Zfp536	Gm6225	-0.9266	50.4	-4.0E-01	rgb(130,164,232)	1.991	2,2
Zfp606	Cebpg	0.9266	50.4	0.395	rgb(221,142,142)	1.991	2,2
Zfp608	Rassf4	0.9266	50.4	0.4	rgb(221,141,141)	1.991	2,2
Zfp608	Smarca2	0.9266	50.4	0.4	rgb(221,141,141)	1.991	2,2
Zfp608	Vim	0.9266	50.4	0.395	rgb(221,141,142)	1.991	2,2
Zfp618	Kndc1	0.9266	50.4	0.397	rgb(221,141,142)	1.991	2,2
Zfp629	Acot12	-0.9266	50.4	-4.0E-01	rgb(130,164,232)	1.991	2,2
Zfp629	Lpin2	0.9266	50.4	0.403	rgb(221,140,141)	1.991	2,2
Zfp629	Nt5c1a	0.9266	50.4	0.4	rgb(221,141,141)	1.991	2,2
Zfp629	Ormdl1	-0.9266	50.4	-4.0E-01	rgb(130,164,232)	1.991	2,2
Zfp629	Sqle	-0.9266	50.4	-4.0E-01	rgb(131,164,232)	1.991	2,2
Zfp715	Papolg	0.9266	50.4	0.402	rgb(221,140,141)	1.991	2,2
Zfp750	Fam20c	0.9266	50.4	0.401	rgb(221,140,141)	1.991	2,2
Zfp831	Sh3kbp1	0.9266	50.4	0.401	rgb(221,141,141)	1.991	2,2
Zfp90	Nucb2	0.9266	50.4	0.398	rgb(221,141,142)	1.991	2,2
Zfp959	Ptbp2	0.9266	50.4	0.404	rgb(221,140,141)	1.991	2,2
Zfp960	Atp10d	0.9266	50.4	0.398	rgb(221,141,142)	1.991	2,2
Zfp960	Tex15	0.9266	50.4	0.402	rgb(221,140,141)	1.991	2,2
Zhx3	Crebbp	0.9266	50.4	0.397	rgb(221,141,142)	1.991	2,2
Zkscan17	Glipr1	-0.9266	50.4	-4.0E-01	rgb(130,164,232)	1.991	2,2
Zmiz1	Zfp395	0.9266	50.4	0.398	rgb(221,141,142)	1.991	2,2
Zscan22	Mmachc	0.9266	50.4	0.402	rgb(221,140,141)	1.991	2,2
Zscan29	Lrfn1	-0.9266	50.4	-4.0E-01	rgb(131,165,232)	1.991	2,2
Ybx2	Hist1h1d	0.9266	50.4	0.853	rgb(226, 54, 56)	1.991	None
Hmga1	Dab2	0.9266	50.4	0.853	rgb(226, 54, 56)	1.991	2,2
Klf10	H60b	0.9266	50.4	0.853	rgb(226, 54, 56)	1.991	2,2
Klf11	H60b	0.9266	50.4	0.853	rgb(226, 54, 56)	1.991	2,2
Mesp2	Stk38l	0.9266	50.4	0.853	rgb(226, 54, 56)	1.991	2,2
Satb1	Hist1h1c	0.9266	50.4	0.853	rgb(226, 54, 56)	1.991	None
Satb2	Hist1h1c	0.9266	50.4	0.853	rgb(226, 54, 56)	1.991	None
Sp6	Gsn	0.9266	50.4	0.853	rgb(226, 54, 56)	1.991	2,2
Bbx	Ehd4	0.92481	50.39	0.391	rgb(221,142,143)	1.9908	2,2
Creb3l1	Cend1	-0.92481	50.39	-3.9E-01	rgb(132,165,232)	1.9908	2,2
Deaf1	F8	-0.92481	50.39	-3.9E-01	rgb(131,165,232)	1.9908	2,2
Dmrt1	Myb	0.92481	50.39	0.386	rgb(221,143,144)	1.9908	2,2
E2f1	Ypel5	-0.92481	50.39	-3.9E-01	rgb(133,166,232)	1.9908	None
Egr2	Aga	-0.92481	50.39	-3.9E-01	rgb(133,166,232)	1.9908	2,2
Esr1	Capn5	0.92481	50.39	0.393	rgb(221,142,143)	1.9908	2,2
Foxa1	Kifc3	-0.92481	50.39	-3.9E-01	rgb(132,165,232)	1.9908	2,2
Foxb1	Epsti1	0.92481	50.39	0.394	rgb(221,142,143)	1.9908	None
Foxf2	4930486L24Rik	-0.92481	50.39	-3.9E-01	rgb(132,165,232)	1.9908	2,2
Foxf2	Gfod1	0.92481	50.39	0.39	rgb(221,143,143)	1.9908	None
Foxh1	Nsg2	0.92481	50.39	0.395	rgb(221,142,142)	1.9908	2,2
Foxn2	Syn1	-0.92481	50.39	-3.9E-01	rgb(133,166,232)	1.9908	2,2
Gata1	Crem	0.92481	50.39	0.389	rgb(221,143,144)	1.9908	None
Gata2	Acad9	-0.92481	50.39	-3.9E-01	rgb(132,166,232)	1.9908	2,2
Glis1	Cxcl2	0.92481	50.39	0.392	rgb(221,142,143)	1.9908	2,2
Glis3	Dusp1	-0.92481	50.39	-3.9E-01	rgb(132,165,232)	1.9908	2,2
Hif3a	Cadm1	-0.92481	50.39	-3.9E-01	rgb(133,166,232)	1.9908	2,2
Hif3a	Itih5	-0.92481	50.39	-3.9E-01	rgb(132,166,232)	1.9908	2,2
Hif3a	Tnfsf11	-0.92481	50.39	-3.9E-01	rgb(132,166,232)	1.9908	2,2
Hlf	Il18r1	0.92481	50.39	0.391	rgb(221,142,143)	1.9908	2,2
Hmg20b	Ivd	0.92481	50.39	0.386	rgb(221,143,144)	1.9908	2,2
Hoxb1	Slfn3	-0.92481	50.39	-3.9E-01	rgb(132,165,232)	1.9908	2,2
Hoxd4	Rxra	-0.92481	50.39	-3.9E-01	rgb(133,166,232)	1.9908	2,2
Ikzf5	Cass4	-0.92481	50.39	-3.9E-01	rgb(132,165,232)	1.9908	2,2
Irf2	Gbp5	0.92481	50.39	0.394	rgb(221,142,143)	1.9908	None
Irf8	Gbp8	0.92481	50.39	0.391	rgb(221,142,143)	1.9908	None
Isl2	Zfp36l2	-0.92481	50.39	-3.9E-01	rgb(132,165,232)	1.9908	2,2
Klf3	Gsn	0.92481	50.39	0.391	rgb(221,142,143)	1.9908	2,2
Klf5	Numbl	0.92481	50.39	0.389	rgb(221,143,144)	1.9908	None
Lhx5	Crem	-0.92481	50.39	-3.9E-01	rgb(131,165,232)	1.9908	2,2
Lin54	Calcrl	0.92481	50.39	0.387	rgb(221,143,144)	1.9908	2,2
Lin54	Gbp5	-0.92481	50.39	-3.9E-01	rgb(131,165,232)	1.9908	2,2
Mafb	Cyr61	-0.92481	50.39	-3.9E-01	rgb(132,165,232)	1.9908	2,2
Mafb	Dusp18	-0.92481	50.39	-3.9E-01	rgb(133,166,232)	1.9908	2,2
Mafg	Rbpj	-0.92481	50.39	-3.9E-01	rgb(132,165,232)	1.9908	2,2
Msc	Trpm6	0.92481	50.39	0.39	rgb(221,143,143)	1.9908	None
Nfat5	Dnmt3b	-0.92481	50.39	-3.9E-01	rgb(132,165,232)	1.9908	2,2
Nfat5	Gbp2	-0.92481	50.39	-3.9E-01	rgb(133,166,232)	1.9908	2,2
Nfat5	Otud1	0.92481	50.39	0.394	rgb(221,142,143)	1.9908	2,2
Nfia	Gm14057	0.92481	50.39	0.39	rgb(221,143,143)	1.9908	2,2
Nfia	Tubb2b	0.92481	50.39	0.39	rgb(221,143,143)	1.9908	2,2
Nfkb2	Il9r	0.92481	50.39	0.387	rgb(221,143,144)	1.9908	2,2
Nkx3-1	B3galt2	0.92481	50.39	0.385	rgb(221,143,144)	1.9908	None
Nr1d1	Tnfrsf25	0.92481	50.39	0.393	rgb(221,142,143)	1.9908	2,2
Nr4a1	Fam178b	0.92481	50.39	0.391	rgb(221,142,143)	1.9908	2,2
Osr2	Rapgef5	0.92481	50.39	0.385	rgb(221,143,144)	1.9908	2,2
Osr2	Retsat	-0.92481	50.39	-3.9E-01	rgb(132,165,232)	1.9908	2,2
Otx1	Pcyox1l	-0.92481	50.39	-3.9E-01	rgb(133,166,232)	1.9908	2,2
Pou6f1	Cpox	0.92481	50.39	0.392	rgb(221,142,143)	1.9908	2,2
Pou6f1	Fam131b	0.92481	50.39	0.39	rgb(221,143,143)	1.9908	2,2
Ppard	Chac1	0.92481	50.39	0.387	rgb(221,143,144)	1.9908	2,2
Rbpj	Ppme1	-0.92481	50.39	-3.9E-01	rgb(132,165,232)	1.9908	2,2
Rel	Ergic1	0.92481	50.39	0.39	rgb(221,143,143)	1.9908	None
Rel	Ets1	-0.92481	50.39	-3.9E-01	rgb(133,166,232)	1.9908	None
Rel	Tmem120b	0.92481	50.39	0.387	rgb(221,143,144)	1.9908	2,2
Rfx2	Prox2	0.92481	50.39	0.386	rgb(221,143,144)	1.9908	2,2
Rfx7	B4galt1	-0.92481	50.39	-3.9E-01	rgb(133,166,232)	1.9908	2,2
Rorc	Myo1f	0.92481	50.39	0.39	rgb(221,143,143)	1.9908	None
Rorc	Tmigd1	0.92481	50.39	0.39	rgb(221,143,143)	1.9908	2,2
Rxra	Mmp16	0.92481	50.39	0.394	rgb(221,142,143)	1.9908	2,2
Scrt1	Mxd1	0.92481	50.39	0.39	rgb(221,142,143)	1.9908	None
Six1	Abtb2	-0.92481	50.39	-3.9E-01	rgb(133,166,232)	1.9908	2,2
Six1	D630039A03Rik	0.92481	50.39	0.394	rgb(221,142,143)	1.9908	2,2
Smad3	Olfm2	0.92481	50.39	0.392	rgb(221,142,143)	1.9908	None
Smad3	Smtn	0.92481	50.39	0.389	rgb(221,143,143)	1.9908	2,2
Smad3	Tec	0.92481	50.39	0.387	rgb(221,143,144)	1.9908	None
Smad3	Tex15	-0.92481	50.39	-3.9E-01	rgb(131,165,232)	1.9908	2,2
Smad3	Tnfrsf25	0.92481	50.39	0.391	rgb(221,142,143)	1.9908	2,2
Smad4	Pde7a	0.92481	50.39	0.392	rgb(221,142,143)	1.9908	2,2
Snai3	Ric8	0.92481	50.39	0.385	rgb(221,143,144)	1.9908	2,2
Sox21	Gbp6	-0.92481	50.39	-3.9E-01	rgb(132,166,232)	1.9908	2,2
Sp140	Cdc25b	0.92481	50.39	0.394	rgb(221,142,142)	1.9908	2,2
Sp140	Pawr	0.92481	50.39	0.386	rgb(221,143,144)	1.9908	2,2
Spib	Rcor2	-0.92481	50.39	-3.9E-01	rgb(133,166,232)	1.9908	2,2
Srebf2	Nudt6	0.92481	50.39	0.386	rgb(221,143,144)	1.9908	2,2
Stat3	AI414108	-0.92481	50.39	-3.9E-01	rgb(132,165,232)	1.9908	2,2
Stat3	Tspan5	0.92481	50.39	0.388	rgb(221,143,144)	1.9908	None
Stat4	Gad2	0.92481	50.39	0.39	rgb(221,142,143)	1.9908	None
Stat4	Gbp11	0.92481	50.39	0.393	rgb(221,142,143)	1.9908	None
Tbx21	Tnfrsf8	0.92481	50.39	0.391	rgb(221,142,143)	1.9908	None
Trerf1	Dtx4	0.92481	50.39	0.389	rgb(221,143,143)	1.9908	None
Trp53	Aga	0.92481	50.39	0.39	rgb(221,142,143)	1.9908	2,2
Trp53	Klf13	-0.92481	50.39	-3.9E-01	rgb(133,166,232)	1.9908	2,2
Twist1	Acnat1	0.92481	50.39	0.386	rgb(221,143,144)	1.9908	2,2
Twist1	Hmcn1	0.92481	50.39	0.393	rgb(221,142,143)	1.9908	2,2
Xbp1	Hist1h1b	0.92481	50.39	0.393	rgb(221,142,143)	1.9908	None
Zfhx2	Penk	-0.92481	50.39	-3.9E-01	rgb(132,165,232)	1.9908	2,2
Zfhx3	Ebf1	-0.92481	50.39	-3.9E-01	rgb(131,165,232)	1.9908	2,2
Zfp202	Capn5	0.92481	50.39	0.393	rgb(221,142,143)	1.9908	2,2
Aebp2	Ephx1	-0.92481	50.39	-3.9E-01	rgb(132,165,232)	1.9908	2,2
Ankzf1	Bmpr1a	0.92481	50.39	0.39	rgb(221,143,143)	1.9908	2,2
Ascl4	Zcchc12	0.92481	50.39	0.395	rgb(221,142,142)	1.9908	2,2
Atmin	Ick	0.92481	50.39	0.389	rgb(221,143,143)	1.9908	2,2
Atmin	Klhl6	-0.92481	50.39	-3.9E-01	rgb(133,166,232)	1.9908	2,2
Atmin	Litaf	0.92481	50.39	0.388	rgb(221,143,144)	1.9908	2,2
Atmin	Sbf2	0.92481	50.39	0.393	rgb(221,142,143)	1.9908	2,2
Atmin	Stat4	0.92481	50.39	0.394	rgb(221,142,143)	1.9908	2,2
Casz1	Nsmaf	-0.92481	50.39	-3.9E-01	rgb(133,166,232)	1.9908	2,2
Cenpt	Ppp2r5b	0.92481	50.39	0.394	rgb(221,142,143)	1.9908	2,2
Csrnp1	Maff	0.92481	50.39	0.39	rgb(221,142,143)	1.9908	2,2
Dach2	Pank2	0.92481	50.39	0.386	rgb(221,143,144)	1.9908	2,2
Dpf1	Cyp2s1	0.92481	50.39	0.393	rgb(221,142,143)	1.9908	2,2
Drap1	Pknox1	-0.92481	50.39	-3.9E-01	rgb(132,166,232)	1.9908	2,2
Drap1	Son	-0.92481	50.39	-3.9E-01	rgb(132,165,232)	1.9908	2,2
Foxp2	Afap1l2	0.92481	50.39	0.386	rgb(221,143,144)	1.9908	2,2
Foxp2	Gpr101	0.92481	50.39	0.388	rgb(221,143,144)	1.9908	2,2
Foxp2	Zdbf2	0.92481	50.39	0.388	rgb(221,143,144)	1.9908	2,2
Hmgb1	Tmtc4	0.92481	50.39	0.389	rgb(221,143,143)	1.9908	2,2
Hmgb3	Arc	0.92481	50.39	0.386	rgb(221,143,144)	1.9908	2,2
Jazf1	Lgals7	0.92481	50.39	0.385	rgb(221,143,144)	1.9908	2,2
Jazf1	Pim1	-0.92481	50.39	-3.9E-01	rgb(133,166,232)	1.9908	2,2
Kdm5b	Cmas	0.92481	50.39	0.386	rgb(221,143,144)	1.9908	2,2
Litaf	Fasl	0.92481	50.39	0.394	rgb(221,142,143)	1.9908	2,2
Litaf	Inpp1	0.92481	50.39	0.394	rgb(221,142,142)	1.9908	2,2
Lyl1	Sytl1	0.92481	50.39	0.39	rgb(221,142,143)	1.9908	2,2
Mtf2	4930539E08Rik	-0.92481	50.39	-3.9E-01	rgb(131,165,232)	1.9908	2,2
Mxd1	Smyd5	-0.92481	50.39	-3.9E-01	rgb(133,166,232)	1.9908	2,2
Ncoa1	Arid5a	0.92481	50.39	0.39	rgb(221,142,143)	1.9908	2,2
Ncoa1	Pik3ap1	0.92481	50.39	0.393	rgb(221,142,143)	1.9908	2,2
Ncoa3	Fam102a	0.92481	50.39	0.39	rgb(221,142,143)	1.9908	2,2
Ncoa3	Socs1	0.92481	50.39	0.395	rgb(221,142,142)	1.9908	2,2
Ovol2	Ctla2b	0.92481	50.39	0.392	rgb(221,142,143)	1.9908	2,2
Pcgf2	Bmyc	0.92481	50.39	0.392	rgb(221,142,143)	1.9908	2,2
Satb1	Nkx3-1	0.92481	50.39	0.392	rgb(221,142,143)	1.9908	2,2
Satb1	Zfp827	-0.92481	50.39	-3.9E-01	rgb(131,165,232)	1.9908	2,2
Scml4	4930481A15Rik	0.92481	50.39	0.387	rgb(221,143,144)	1.9908	2,2
Scml4	Cd84	0.92481	50.39	0.388	rgb(221,143,144)	1.9908	2,2
Sgsm2	Id1	-0.92481	50.39	-3.9E-01	rgb(133,166,232)	1.9908	2,2
Skil	Kdelc2	-0.92481	50.39	-3.9E-01	rgb(131,165,232)	1.9908	2,2
Snapc2	Fbxo30	-0.92481	50.39	-3.9E-01	rgb(132,165,232)	1.9908	2,2
Son	Atp6v1g1	-0.92481	50.39	-3.9E-01	rgb(132,165,232)	1.9908	2,2
Sp6	Tppp	0.92481	50.39	0.389	rgb(221,143,143)	1.9908	2,2
St18	Gm2762	0.92481	50.39	0.392	rgb(221,142,143)	1.9908	2,2
Terf1	Cd200r3	0.92481	50.39	0.39	rgb(221,142,143)	1.9908	2,2
Thap3	Atp6v1g1	0.92481	50.39	0.386	rgb(221,143,144)	1.9908	2,2
Thap3	Cox6a2	0.92481	50.39	0.395	rgb(221,142,142)	1.9908	2,2
Tigd2	Tlcd1	-0.92481	50.39	-3.9E-01	rgb(133,166,232)	1.9908	2,2
Trps1	Rgs1	0.92481	50.39	0.395	rgb(221,142,142)	1.9908	2,2
Tshz2	Tubb2b	0.92481	50.39	0.388	rgb(221,143,144)	1.9908	2,2
Tulp2	Scn3b	0.92481	50.39	0.392	rgb(221,142,143)	1.9908	2,2
Tulp2	Trim69	0.92481	50.39	0.39	rgb(221,142,143)	1.9908	2,2
Zbtb44	Fli1	0.92481	50.39	0.394	rgb(221,142,142)	1.9908	2,2
Zbtb5	Ncs1	-0.92481	50.39	-3.9E-01	rgb(132,165,232)	1.9908	2,2
Zeb2	Tubb6	0.92481	50.39	0.388	rgb(221,143,144)	1.9908	2,2
Zfp2	Ccdc57	0.92481	50.39	0.385	rgb(221,143,144)	1.9908	2,2
Zfp260	Cdkn1b	0.92481	50.39	0.39	rgb(221,142,143)	1.9908	2,2
Zfp260	Pik3ip1	0.92481	50.39	0.387	rgb(221,143,144)	1.9908	2,2
Zfp277	Myo10	-0.92481	50.39	-3.9E-01	rgb(133,166,232)	1.9908	2,2
Zfp280b	C1ql3	0.92481	50.39	0.388	rgb(221,143,144)	1.9908	2,2
Zfp341	Creb3l2	0.92481	50.39	0.391	rgb(221,142,143)	1.9908	2,2
Zfp35	Dhrs4	0.92481	50.39	0.393	rgb(221,142,143)	1.9908	2,2
Zfp365	Eda2r	0.92481	50.39	0.391	rgb(221,142,143)	1.9908	2,2
Zfp367	Kdelc1	0.92481	50.39	0.391	rgb(221,142,143)	1.9908	2,2
[truncated: 51,249 more rows]
