# Supplementary material for: Leveraging chromatin accessibility for transcriptional regulatory network inference in T Helper 17 Cells
Source: Genome Res. 2019 Mar;29(3):449–63. doi: 10.1101/gr.238253.118 (PMC6396413; doi:10.1101/gr.238253.118)
Supplement: Supplemental Material [file supp_gr.238253.118_Supplemental_Th17_TRN_Networks.zip › Th17_TRN_Networks-master/TRN_Notebooks/Networks/ChIP_A17_bias100_TFmRNA_sp.tsv]

TF	Target	SignedQuantile	NonzeroSubsamples(Stability)	pCorr	stroke	stroke-width	stroke-dasharray
Tbx21	Tbkbp1	1	50.91	0.909	rgb(227, 43, 45)	2	2,2
Irf7	Rtp4	0.99825	50.88	0.878	rgb(227, 49, 51)	1.9994	2,2
Irf1	Nlrc5	0.99649	50.85	0.854	rgb(226, 54, 56)	1.9988	None
Sp110	Cdkn2d	0.99649	50.85	0.845	rgb(226, 56, 57)	1.9988	2,2
Irf1	Tbx21	0.99474	50.81	0.806	rgb(226, 63, 65)	1.998	2,2
Irf7	Rsad2	0.99298	50.8	0.8	rgb(226, 64, 66)	1.9978	None
Irf9	Irf7	0.99298	50.8	0.796	rgb(226, 65, 66)	1.9978	2,2
Irf1	Igtp	0.99123	50.79	0.787	rgb(226, 67, 68)	1.9976	2,2
Irf7	Xaf1	0.99123	50.79	0.794	rgb(226, 65, 67)	1.9976	None
Nfkb2	Psd	0.98947	50.78	0.785	rgb(226, 67, 69)	1.9974	None
Srebf1	Fads2	0.98947	50.78	0.779	rgb(226, 68, 70)	1.9974	2,2
Ahrr	Cyp1b1	0.98772	50.77	0.765	rgb(225, 71, 72)	1.9972	2,2
Nr4a1	Nr4a3	0.98772	50.77	0.769	rgb(225, 70, 72)	1.9972	2,2
Srebf2	Dhcr24	0.98772	50.77	0.769	rgb(225, 70, 72)	1.9972	2,2
Zfp367	Dtl	0.98772	50.77	0.771	rgb(225, 70, 71)	1.9972	2,2
Zfp385a	Eng	0.98772	50.77	0.774	rgb(226, 69, 71)	1.9972	2,2
Zfp385a	Zmat3	0.98772	50.77	0.775	rgb(226, 69, 71)	1.9972	2,2
Irf7	Cmpk2	0.98596	50.76	0.757	rgb(225, 72, 74)	1.997	2,2
Irf7	Ifit1	0.98596	50.76	0.762	rgb(225, 71, 73)	1.997	None
Rorc	Lingo4	0.98596	50.76	0.762	rgb(225, 71, 73)	1.997	2,2
Irf7	I830012O16Rik	0.98421	50.75	0.75	rgb(225, 74, 75)	1.9968	2,2
Irf7	Ifit3	0.98421	50.75	0.745	rgb(225, 75, 76)	1.9968	2,2
Mxd3	Cdc25b	0.98245	50.74	0.737	rgb(225, 76, 78)	1.9966	2,2
Elk3	Capg	0.9807	50.73	0.734	rgb(225, 77, 78)	1.9964	2,2
Whsc1	Fancm	0.9807	50.73	0.733	rgb(225, 77, 79)	1.9964	2,2
Foxs1	Mylk2	0.97894	50.72	0.721	rgb(225, 79, 81)	1.9962	2,2
Tcf12	Mycbp2	0.97894	50.72	0.722	rgb(225, 79, 81)	1.9962	2,2
Zfp467	Sspo	0.97894	50.72	0.72	rgb(225, 79, 81)	1.9962	2,2
Zfp329	Neat1	0.97894	50.72	0.72	rgb(225, 80, 81)	1.9962	2,2
Zfp367	Rpa2	0.97894	50.72	0.719	rgb(225, 80, 81)	1.9962	2,2
Zfp473	Fkrp	-0.97894	50.72	-7.2E-01	rgb( 61,122,244)	1.9962	2,2
Hes1	Spink2	0.97719	50.71	0.711	rgb(225, 81, 83)	1.996	2,2
Irf1	Gbp4	0.97719	50.71	0.71	rgb(225, 81, 83)	1.996	None
Irf1	Gbp6	0.97719	50.71	0.706	rgb(225, 82, 84)	1.996	2,2
Cebpg	Pck2	0.97543	50.7	0.702	rgb(225, 83, 84)	1.9958	2,2
Irf1	Fam26f	0.97543	50.7	0.701	rgb(225, 83, 85)	1.9958	None
Zfp367	Exo1	0.97543	50.7	0.705	rgb(225, 82, 84)	1.9958	2,2
Irf7	2010002M12Rik	0.97368	50.69	0.694	rgb(225, 85, 86)	1.9956	2,2
Tead1	Nupr1	0.97368	50.69	0.69	rgb(225, 85, 87)	1.9956	2,2
Tead1	Vim	0.97368	50.69	0.693	rgb(225, 85, 86)	1.9956	2,2
Xbp1	Rap1gds1	0.97368	50.69	0.687	rgb(225, 86, 87)	1.9956	2,2
C030039L03Rik	Per2	0.97368	50.69	0.686	rgb(225, 86, 87)	1.9956	2,2
Epas1	Gata3	0.97192	50.68	0.675	rgb(224, 88, 89)	1.9954	2,2
Foxs1	Vax2	0.97192	50.68	0.683	rgb(225, 87, 88)	1.9954	2,2
Irf1	Gbp5	0.97192	50.68	0.677	rgb(224, 88, 89)	1.9954	None
Irf7	Mx1	0.97192	50.68	0.68	rgb(224, 87, 88)	1.9954	2,2
Prrx1	Cav1	0.97192	50.68	0.682	rgb(224, 87, 88)	1.9954	2,2
Rel	Agpat3	-0.97192	50.68	-6.8E-01	rgb( 68,127,243)	1.9954	2,2
Zhx1	Ptprc	0.97192	50.68	0.683	rgb(225, 87, 88)	1.9954	2,2
Zfp280c	Rfx7	0.97192	50.68	0.677	rgb(224, 88, 89)	1.9954	2,2
Bhlhe40	Tnip3	0.97017	50.67	0.668	rgb(224, 89, 91)	1.9952	2,2
Ikzf4	Treml2	0.97017	50.67	0.673	rgb(224, 88, 90)	1.9952	2,2
Klf13	Map3k1	0.97017	50.67	0.671	rgb(224, 89, 90)	1.9952	2,2
Nr4a3	Nr4a1	0.97017	50.67	0.669	rgb(224, 89, 91)	1.9952	2,2
Scrt1	Cbln3	0.97017	50.67	0.671	rgb(224, 89, 90)	1.9952	2,2
Sp110	Bcl2a1b	0.97017	50.67	0.674	rgb(224, 88, 90)	1.9952	2,2
Tfdp2	Oxct1	0.97017	50.67	0.671	rgb(224, 89, 90)	1.9952	2,2
Vax2	Il17re	0.97017	50.67	0.672	rgb(224, 89, 90)	1.9952	2,2
Prdm2	Dock4	0.97017	50.67	0.672	rgb(224, 89, 90)	1.9952	2,2
Zfp429	Apold1	-0.97017	50.67	-6.7E-01	rgb( 72,129,242)	1.9952	2,2
Zfp948	Ankrd23	0.97017	50.67	0.665	rgb(224, 90, 91)	1.9952	2,2
Ahrr	Pdpn	0.96841	50.66	0.661	rgb(224, 91, 92)	1.995	2,2
Irf1	Gbp7	0.96841	50.66	0.664	rgb(224, 90, 91)	1.995	None
Irf7	Mx2	0.96841	50.66	0.661	rgb(224, 91, 92)	1.995	None
Irf7	Oasl2	0.96841	50.66	0.663	rgb(224, 90, 92)	1.995	2,2
Jdp2	Pck2	0.96841	50.66	0.657	rgb(224, 92, 93)	1.995	2,2
Kdm2b	Mxd1	-0.96841	50.66	-6.6E-01	rgb( 73,129,242)	1.995	2,2
Rbpj	Nckap1	0.96841	50.66	0.66	rgb(224, 91, 92)	1.995	2,2
Sp110	Ly6c1	0.96841	50.66	0.658	rgb(224, 91, 93)	1.995	2,2
Stat4	Dock11	0.96841	50.66	0.657	rgb(224, 91, 93)	1.995	2,2
Atf6b	Crip1	-0.96841	50.66	-6.6E-01	rgb( 74,130,242)	1.995	2,2
Cbx2	Tmem19	-0.96841	50.66	-6.6E-01	rgb( 75,130,242)	1.995	2,2
Whsc1	Rfwd3	0.96841	50.66	0.663	rgb(224, 90, 92)	1.995	2,2
Zfp385a	Abhd4	0.96841	50.66	0.661	rgb(224, 91, 92)	1.995	2,2
Zfp629	Ttbk2	0.96841	50.66	0.659	rgb(224, 91, 92)	1.995	2,2
Bcl6b	Kctd7	0.96666	50.65	0.654	rgb(224, 92, 93)	1.9948	2,2
Cebpg	Gpt2	0.96666	50.65	0.655	rgb(224, 92, 93)	1.9948	2,2
Cebpg	Psph	0.96666	50.65	0.654	rgb(224, 92, 93)	1.9948	2,2
Foxs1	S100a4	0.96666	50.65	0.647	rgb(224, 93, 95)	1.9948	2,2
Irf7	Gbp9	0.96666	50.65	0.653	rgb(224, 92, 94)	1.9948	2,2
Patz1	Btbd11	0.96666	50.65	0.651	rgb(224, 93, 94)	1.9948	2,2
Rbpj	Vdr	0.96666	50.65	0.646	rgb(224, 94, 95)	1.9948	2,2
Rorc	C2cd4d	0.96666	50.65	0.648	rgb(224, 93, 94)	1.9948	None
Sp4	Exoc6	0.96666	50.65	0.651	rgb(224, 93, 94)	1.9948	None
Spib	Pik3r3	0.96666	50.65	0.646	rgb(224, 94, 95)	1.9948	None
Zfp202	Dusp12	0.96666	50.65	0.647	rgb(224, 93, 95)	1.9948	2,2
Zfp385a	Zfp750	0.96666	50.65	0.647	rgb(224, 93, 95)	1.9948	2,2
Zfp800	Eno3	-0.96666	50.65	-6.5E-01	rgb( 77,132,242)	1.9948	2,2
Atf3	Hdc	0.9649	50.64	0.638	rgb(224, 95, 96)	1.9946	2,2
Bhlhe40	Anxa4	0.9649	50.64	0.642	rgb(224, 94, 96)	1.9946	2,2
Crem	Agpat9	0.9649	50.64	0.645	rgb(224, 94, 95)	1.9946	2,2
Epas1	Gsn	0.9649	50.64	0.636	rgb(224, 95, 97)	1.9946	2,2
Irf1	Tgtp2	0.9649	50.64	0.641	rgb(224, 95, 96)	1.9946	None
Irf5	Unc93b1	0.9649	50.64	0.636	rgb(224, 95, 97)	1.9946	2,2
Jun	Kdelc2	-0.9649	50.64	-6.4E-01	rgb( 78,133,241)	1.9946	2,2
Klf2	Sell	0.9649	50.64	0.641	rgb(224, 95, 96)	1.9946	2,2
Mybl1	4632434I11Rik	0.9649	50.64	0.645	rgb(224, 94, 95)	1.9946	2,2
Pbx2	Numbl	0.9649	50.64	0.642	rgb(224, 94, 96)	1.9946	2,2
Pou6f1	Ssh2	0.9649	50.64	0.636	rgb(224, 95, 97)	1.9946	2,2
Rest	Rbm15	0.9649	50.64	0.642	rgb(224, 94, 96)	1.9946	None
Sp4	Fbxw2	0.9649	50.64	0.642	rgb(224, 94, 96)	1.9946	2,2
Vax2	Dab2	0.9649	50.64	0.643	rgb(224, 94, 95)	1.9946	2,2
Zfp467	Wnt10a	0.9649	50.64	0.643	rgb(224, 94, 96)	1.9946	None
Mxd1	Dst	0.9649	50.64	0.637	rgb(224, 95, 97)	1.9946	2,2
Sgsm2	Tert	0.9649	50.64	0.64	rgb(224, 95, 96)	1.9946	2,2
Zfp367	Cenpm	0.9649	50.64	0.639	rgb(224, 95, 96)	1.9946	2,2
Zfp385a	Zfp365	0.9649	50.64	0.637	rgb(224, 95, 97)	1.9946	2,2
Zfp750	Robo3	0.9649	50.64	0.642	rgb(224, 94, 96)	1.9946	2,2
Zfp808	Rfwd3	0.9649	50.64	0.637	rgb(224, 95, 97)	1.9946	2,2
Arid5a	Sbno2	0.96315	50.63	0.629	rgb(224, 97, 98)	1.9944	2,2
Elf1	Stk4	0.96315	50.63	0.632	rgb(224, 96, 98)	1.9944	None
Irf4	Crtam	-0.96315	50.63	-6.3E-01	rgb( 81,134,241)	1.9944	None
Irf5	Gna15	0.96315	50.63	0.627	rgb(224, 97, 98)	1.9944	2,2
Irf7	Oas1b	0.96315	50.63	0.632	rgb(224, 96, 98)	1.9944	None
Irf7	Pydc4	0.96315	50.63	0.632	rgb(224, 96, 98)	1.9944	2,2
Kdm2b	Slco4a1	0.96315	50.63	0.635	rgb(224, 96, 97)	1.9944	2,2
Nr4a2	Tapbpl	0.96315	50.63	0.627	rgb(224, 97, 98)	1.9944	2,2
Osr2	Serpinb1b	0.96315	50.63	0.628	rgb(224, 97, 98)	1.9944	2,2
Patz1	Mboat7	0.96315	50.63	0.626	rgb(224, 97, 99)	1.9944	2,2
Pou6f1	Ccr5	0.96315	50.63	0.627	rgb(224, 97, 98)	1.9944	2,2
Sp110	Max	0.96315	50.63	0.635	rgb(224, 96, 97)	1.9944	2,2
Zfp467	Stk39	0.96315	50.63	0.634	rgb(224, 96, 97)	1.9944	None
Ankzf1	Rbfox2	0.96315	50.63	0.63	rgb(224, 97, 98)	1.9944	2,2
Csrnp1	Mxd1	0.96315	50.63	0.634	rgb(224, 96, 97)	1.9944	2,2
Plscr1	Clic4	0.96315	50.63	0.63	rgb(224, 97, 98)	1.9944	2,2
Zeb2	Aff3	-0.96315	50.63	-6.3E-01	rgb( 80,133,241)	1.9944	2,2
Zfp146	Mpv17l	-0.96315	50.63	-6.3E-01	rgb( 80,133,241)	1.9944	2,2
Zfp277	Myo10	-0.96315	50.63	-6.3E-01	rgb( 81,134,241)	1.9944	2,2
Zfp385a	Rnf169	0.96315	50.63	0.63	rgb(224, 97, 98)	1.9944	2,2
Zfp948	Slc9a8	0.96315	50.63	0.627	rgb(224, 97, 99)	1.9944	2,2
Ddit3	Sars	0.96139	50.62	0.617	rgb(224, 99,100)	1.9942	2,2
Ets1	Ppp1r10	-0.96139	50.62	-6.2E-01	rgb( 82,135,241)	1.9942	None
Irf1	Marcks	-0.96139	50.62	-6.2E-01	rgb( 82,135,241)	1.9942	2,2
Jun	Osm	0.96139	50.62	0.624	rgb(224, 98, 99)	1.9942	2,2
Mybl1	Gtse1	0.96139	50.62	0.624	rgb(224, 98, 99)	1.9942	2,2
Nr4a2	Fosl2	0.96139	50.62	0.624	rgb(224, 98, 99)	1.9942	2,2
Pou6f1	Ust	0.96139	50.62	0.619	rgb(224, 99,100)	1.9942	2,2
Rbpj	Nedd4	0.96139	50.62	0.617	rgb(224, 99,100)	1.9942	2,2
Scrt1	Cyp2s1	0.96139	50.62	0.616	rgb(224, 99,101)	1.9942	2,2
Stat1	Dtx3l	0.96139	50.62	0.62	rgb(224, 99,100)	1.9942	None
Tbx21	Notch1	0.96139	50.62	0.616	rgb(224, 99,101)	1.9942	2,2
Vax2	Avpi1	0.96139	50.62	0.624	rgb(224, 98, 99)	1.9942	None
Eea1	Ctsw	-0.96139	50.62	-6.2E-01	rgb( 83,135,241)	1.9942	2,2
Gm14420	Gm2011	0.96139	50.62	0.622	rgb(224, 98, 99)	1.9942	2,2
Tulp3	Tbc1d14	0.96139	50.62	0.62	rgb(224, 98,100)	1.9942	2,2
Zfp35	Zscan21	0.96139	50.62	0.62	rgb(224, 99,100)	1.9942	2,2
Zfp367	Apitd1	0.96139	50.62	0.619	rgb(224, 99,100)	1.9942	2,2
Zfp429	Megf8	-0.96139	50.62	-6.2E-01	rgb( 83,136,240)	1.9942	2,2
Cebpg	Slc7a3	0.95964	50.61	0.61	rgb(224,101,102)	1.994	2,2
Cebpg	Trib3	0.95964	50.61	0.614	rgb(224,100,101)	1.994	2,2
Egr1	Egr2	0.95964	50.61	0.613	rgb(224,100,101)	1.994	None
Elf1	Slain1	0.95964	50.61	0.612	rgb(224,100,101)	1.994	None
Epas1	Adamtsl3	0.95964	50.61	0.607	rgb(224,101,102)	1.994	2,2
Etv4	Slc6a9	0.95964	50.61	0.612	rgb(224,100,101)	1.994	2,2
Gzf1	BC026585	0.95964	50.61	0.609	rgb(224,101,102)	1.994	2,2
Irf1	Erap1	0.95964	50.61	0.612	rgb(224,100,101)	1.994	None
Irf4	Loxl2	-0.95964	50.61	-6.1E-01	rgb( 84,136,240)	1.994	2,2
Nr4a2	Crem	0.95964	50.61	0.614	rgb(224,100,101)	1.994	2,2
Plagl1	Cd180	0.95964	50.61	0.61	rgb(224,100,102)	1.994	2,2
Stat2	Dtx3l	0.95964	50.61	0.612	rgb(224,100,101)	1.994	None
Vax2	Il17a	0.95964	50.61	0.606	rgb(224,101,102)	1.994	2,2
Zbtb4	Zswim4	0.95964	50.61	0.61	rgb(224,100,102)	1.994	2,2
Zbtb7c	Npr1	0.95964	50.61	0.609	rgb(224,101,102)	1.994	2,2
Adnp	Rraga	0.95964	50.61	0.613	rgb(224,100,101)	1.994	2,2
C030039L03Rik	Atp7b	0.95964	50.61	0.611	rgb(224,100,102)	1.994	2,2
C030039L03Rik	Muc2	0.95964	50.61	0.608	rgb(224,101,102)	1.994	2,2
Mxd4	Urb1	-0.95964	50.61	-6.1E-01	rgb( 84,136,240)	1.994	2,2
Whsc1	E2f7	0.95964	50.61	0.606	rgb(224,101,102)	1.994	2,2
Whsc1	Exo1	0.95964	50.61	0.612	rgb(224,100,101)	1.994	2,2
Zfp367	Fam111a	0.95964	50.61	0.614	rgb(224,100,101)	1.994	2,2
Zfp426	Cd274	0.95964	50.61	0.606	rgb(224,101,102)	1.994	2,2
Zfp629	Dnmt3b	0.95964	50.61	0.606	rgb(224,101,103)	1.994	2,2
Gata3	Nrgn	0.95788	50.6	0.6	rgb(224,102,104)	1.9938	2,2
Ikzf2	Cd160	0.95788	50.6	0.595	rgb(224,103,104)	1.9938	2,2
Irf4	Nox1	-0.95788	50.6	-6.0E-01	rgb( 86,137,240)	1.9938	2,2
Irf8	Tbx21	0.95788	50.6	0.598	rgb(224,103,104)	1.9938	2,2
Irf9	Stat2	0.95788	50.6	0.6	rgb(224,102,104)	1.9938	None
Jund	Cebpb	0.95788	50.6	0.602	rgb(224,102,103)	1.9938	2,2
Lin54	Iqgap2	0.95788	50.6	0.605	rgb(224,102,103)	1.9938	2,2
Otx1	Slc29a3	0.95788	50.6	0.602	rgb(224,102,103)	1.9938	2,2
Plagl1	Actn1	0.95788	50.6	0.596	rgb(224,103,104)	1.9938	2,2
Rel	Arid5a	-0.95788	50.6	-6.0E-01	rgb( 87,138,240)	1.9938	2,2
Sox5	Ccr8	-0.95788	50.6	-6.0E-01	rgb( 87,138,240)	1.9938	2,2
Sox5	Gem	0.95788	50.6	0.597	rgb(224,103,104)	1.9938	2,2
Sox5	Zfp280b	-0.95788	50.6	-6.0E-01	rgb( 86,137,240)	1.9938	2,2
Sp110	Ube2v1	-0.95788	50.6	-6.0E-01	rgb( 88,138,240)	1.9938	2,2
Tal2	Tmem38b	0.95788	50.6	0.599	rgb(224,103,104)	1.9938	2,2
Vax2	2310007L24Rik	0.95788	50.6	0.601	rgb(224,102,103)	1.9938	2,2
Adnp	Dcxr	-0.95788	50.6	-6.0E-01	rgb( 88,138,240)	1.9938	2,2
Zfp329	A230072C01Rik	0.95788	50.6	0.598	rgb(224,103,104)	1.9938	2,2
Zfp385a	Ptp4a3	0.95788	50.6	0.604	rgb(224,102,103)	1.9938	2,2
Zfp536	Lpin3	0.95788	50.6	0.597	rgb(224,103,104)	1.9938	2,2
Zfp629	Trpv2	-0.95788	50.6	-6.0E-01	rgb( 87,138,240)	1.9938	2,2
Zfp787	Zfp668	0.95788	50.6	0.604	rgb(224,102,103)	1.9938	2,2
Atf3	Arsb	-0.95613	50.59	-5.9E-01	rgb( 88,139,240)	1.9936	2,2
Cebpg	Aldh1l2	0.95613	50.59	0.585	rgb(223,105,106)	1.9936	2,2
Egr1	Egr3	0.95613	50.59	0.586	rgb(223,105,106)	1.9936	2,2
Elk3	Rora	0.95613	50.59	0.59	rgb(223,104,106)	1.9936	2,2
Hif1a	Acsl4	0.95613	50.59	0.594	rgb(224,104,105)	1.9936	2,2
Irf4	Chst15	0.95613	50.59	0.587	rgb(223,105,106)	1.9936	None
Irf5	St14	0.95613	50.59	0.593	rgb(224,104,105)	1.9936	2,2
Irf7	Ccrl2	0.95613	50.59	0.588	rgb(223,105,106)	1.9936	2,2
Irf7	Ifi204	0.95613	50.59	0.589	rgb(223,104,106)	1.9936	None
Kdm2b	Gramd1b	0.95613	50.59	0.591	rgb(223,104,105)	1.9936	2,2
Lyl1	Lix1l	0.95613	50.59	0.587	rgb(223,105,106)	1.9936	None
Smad3	Malt1	0.95613	50.59	0.595	rgb(224,103,105)	1.9936	2,2
Sox5	Mab21l2	0.95613	50.59	0.588	rgb(223,105,106)	1.9936	2,2
Sp100	Stat2	0.95613	50.59	0.588	rgb(223,105,106)	1.9936	2,2
Trerf1	Tnk2	0.95613	50.59	0.591	rgb(224,104,105)	1.9936	2,2
Vax2	Cxcl3	0.95613	50.59	0.594	rgb(224,103,105)	1.9936	2,2
C030039L03Rik	Gapdhs	0.95613	50.59	0.593	rgb(224,104,105)	1.9936	2,2
Mxd3	Lgals1	0.95613	50.59	0.59	rgb(223,104,106)	1.9936	2,2
Mxd4	Tcp11l2	0.95613	50.59	0.592	rgb(224,104,105)	1.9936	2,2
Mxd4	Ypel3	0.95613	50.59	0.591	rgb(224,104,105)	1.9936	2,2
Ncoa3	Il4ra	0.95613	50.59	0.594	rgb(224,104,105)	1.9936	2,2
Zbtb32	Tapbpl	0.95613	50.59	0.587	rgb(223,105,106)	1.9936	2,2
Zfp329	St7	-0.95613	50.59	-5.9E-01	rgb( 89,139,239)	1.9936	2,2
Zfp787	Ocrl	-0.95613	50.59	-5.9E-01	rgb( 89,139,239)	1.9936	2,2
Cebpg	Chac1	0.95437	50.58	0.584	rgb(223,106,107)	1.9934	2,2
Elf1	Rassf3	0.95437	50.58	0.575	rgb(223,107,108)	1.9934	None
Etv4	Pdgfrb	0.95437	50.58	0.578	rgb(223,107,108)	1.9934	2,2
Etv6	Skap2	0.95437	50.58	0.581	rgb(223,106,107)	1.9934	2,2
Foxo1	Icam5	-0.95437	50.58	-5.8E-01	rgb( 90,140,239)	1.9934	2,2
Hsf1	Rwdd2a	-0.95437	50.58	-5.8E-01	rgb( 92,141,239)	1.9934	None
Irf1	Gbp10	0.95437	50.58	0.582	rgb(223,106,107)	1.9934	2,2
Irf4	Cxcl2	-0.95437	50.58	-5.8E-01	rgb( 92,141,239)	1.9934	2,2
Irf4	Srgap3	-0.95437	50.58	-5.8E-01	rgb( 91,140,239)	1.9934	None
Irf7	BC094916	0.95437	50.58	0.583	rgb(223,106,107)	1.9934	None
Irf7	Cxcl10	0.95437	50.58	0.584	rgb(223,105,107)	1.9934	None
Maf	Il21	0.95437	50.58	0.581	rgb(223,106,107)	1.9934	None
Rxra	Ptger4	0.95437	50.58	0.582	rgb(223,106,107)	1.9934	2,2
Stat2	Ern1	0.95437	50.58	0.582	rgb(223,106,107)	1.9934	2,2
Vax2	Il23r	0.95437	50.58	0.579	rgb(223,106,107)	1.9934	2,2
Atf6b	Syf2	-0.95437	50.58	-5.8E-01	rgb( 91,140,239)	1.9934	2,2
C030039L03Rik	Ankzf1	0.95437	50.58	0.58	rgb(223,106,107)	1.9934	2,2
Cbx2	Cmtm4	0.95437	50.58	0.577	rgb(223,107,108)	1.9934	2,2
Dzip1	Uggt2	0.95437	50.58	0.582	rgb(223,106,107)	1.9934	2,2
Kdm5b	Sap30	0.95437	50.58	0.578	rgb(223,107,108)	1.9934	2,2
Klf6	Neu3	0.95437	50.58	0.576	rgb(223,107,108)	1.9934	2,2
Mxd3	Coro7	0.95437	50.58	0.579	rgb(223,106,108)	1.9934	2,2
Prdm2	Ptger2	-0.95437	50.58	-5.8E-01	rgb( 91,140,239)	1.9934	2,2
Sgsm2	Plxnc1	0.95437	50.58	0.58	rgb(223,106,107)	1.9934	2,2
Zbtb32	Arhgef6	0.95437	50.58	0.577	rgb(223,107,108)	1.9934	2,2
Zfp169	Inpp4a	0.95437	50.58	0.576	rgb(223,107,108)	1.9934	2,2
Zfp276	Amigo3	0.95437	50.58	0.581	rgb(223,106,107)	1.9934	2,2
Zfp365	Psrc1	0.95437	50.58	0.578	rgb(223,107,108)	1.9934	2,2
Zfp668	Dcakd	0.95437	50.58	0.581	rgb(223,106,107)	1.9934	2,2
Zfp777	Ctss	-0.95437	50.58	-5.8E-01	rgb( 90,140,239)	1.9934	2,2
Zhx2	Arc	0.95437	50.58	0.578	rgb(223,107,108)	1.9934	2,2
Bhlhe40	Ndrg2	0.95262	50.57	0.573	rgb(223,108,109)	1.9932	None
Cenpb	Samd1	0.95262	50.57	0.572	rgb(223,108,109)	1.9932	2,2
Epas1	Rnd3	0.95262	50.57	0.571	rgb(223,108,109)	1.9932	2,2
Ets2	Ifit2	0.95262	50.57	0.572	rgb(223,108,109)	1.9932	2,2
Ets2	Sept9	-0.95262	50.57	-5.7E-01	rgb( 92,141,239)	1.9932	None
Etv4	Dusp9	0.95262	50.57	0.572	rgb(223,108,109)	1.9932	2,2
Foxp4	B4galnt1	0.95262	50.57	0.571	rgb(223,108,109)	1.9932	2,2
Ikzf2	Cd96	0.95262	50.57	0.57	rgb(223,108,109)	1.9932	2,2
Irf1	Tapbpl	0.95262	50.57	0.573	rgb(223,107,109)	1.9932	2,2
Irf4	Atp8b4	-0.95262	50.57	-5.7E-01	rgb( 94,142,239)	1.9932	None
Irf5	Fbxo18	0.95262	50.57	0.574	rgb(223,107,108)	1.9932	2,2
Jdp2	Slamf9	0.95262	50.57	0.57	rgb(223,108,109)	1.9932	2,2
Jun	Furin	0.95262	50.57	0.574	rgb(223,107,109)	1.9932	None
Pparg	Dgkk	0.95262	50.57	0.567	rgb(223,109,110)	1.9932	2,2
Prrx1	Fat1	0.95262	50.57	0.568	rgb(223,108,110)	1.9932	2,2
Relb	Cd44	-0.95262	50.57	-5.7E-01	rgb( 93,142,239)	1.9932	2,2
Srebf2	Dhcr7	0.95262	50.57	0.573	rgb(223,107,109)	1.9932	2,2
Tead1	Il2ra	0.95262	50.57	0.567	rgb(223,109,110)	1.9932	2,2
Vax2	Myo1f	0.95262	50.57	0.567	rgb(223,109,110)	1.9932	2,2
Xbp1	Gpatch4	-0.95262	50.57	-5.7E-01	rgb( 94,142,239)	1.9932	2,2
Adnp	Hist1h1d	-0.95262	50.57	-5.7E-01	rgb( 94,142,239)	1.9932	2,2
Cggbp1	Scyl2	0.95262	50.57	0.574	rgb(223,107,109)	1.9932	2,2
Dot1l	Rnf130	-0.95262	50.57	-5.7E-01	rgb( 94,142,239)	1.9932	2,2
Dpf1	Porcn	0.95262	50.57	0.57	rgb(223,108,109)	1.9932	2,2
Mbnl2	Pak1	0.95262	50.57	0.571	rgb(223,108,109)	1.9932	2,2
Mxd1	Socs3	0.95262	50.57	0.566	rgb(223,109,110)	1.9932	2,2
Mxd3	Smtn	0.95262	50.57	0.572	rgb(223,108,109)	1.9932	2,2
Ncoa1	Lrba	0.95262	50.57	0.574	rgb(223,107,109)	1.9932	2,2
Scml4	Pten	0.95262	50.57	0.566	rgb(223,109,110)	1.9932	2,2
Sgsm2	Unc93b1	0.95262	50.57	0.573	rgb(223,108,109)	1.9932	2,2
Son	Zfp592	0.95262	50.57	0.572	rgb(223,108,109)	1.9932	2,2
Whsc1	Lpcat1	0.95262	50.57	0.565	rgb(223,109,110)	1.9932	2,2
Zbtb32	Fes	0.95262	50.57	0.573	rgb(223,108,109)	1.9932	2,2
Zbtb32	Trpv2	0.95262	50.57	0.571	rgb(223,108,109)	1.9932	2,2
Zfp367	Pknox1	-0.95262	50.57	-5.7E-01	rgb( 93,141,239)	1.9932	2,2
Zfp429	Zfp874a	0.95262	50.57	0.571	rgb(223,108,109)	1.9932	2,2
Zfp750	Exoc4	0.95262	50.57	0.574	rgb(223,107,108)	1.9932	2,2
Zfp775	Asap1	-0.95262	50.57	-5.7E-01	rgb( 94,142,239)	1.9932	2,2
Arid3b	Ppard	0.95086	50.56	0.561	rgb(223,110,111)	1.993	2,2
Cebpg	Slc6a9	0.95086	50.56	0.561	rgb(223,110,111)	1.993	2,2
Dbp	Abcb1b	-0.95086	50.56	-5.6E-01	rgb( 95,143,238)	1.993	2,2
Egr2	Nudt6	0.95086	50.56	0.564	rgb(223,109,110)	1.993	2,2
Elk3	Dusp14	0.95086	50.56	0.559	rgb(223,110,111)	1.993	2,2
Elk4	Tacc1	0.95086	50.56	0.564	rgb(223,109,110)	1.993	2,2
Fosb	Enkur	0.95086	50.56	0.557	rgb(223,111,112)	1.993	2,2
Fosl2	Tbc1d30	0.95086	50.56	0.557	rgb(223,111,112)	1.993	None
Hif3a	Stc1	0.95086	50.56	0.564	rgb(223,109,110)	1.993	2,2
Hif3a	Syce2	0.95086	50.56	0.555	rgb(223,111,112)	1.993	2,2
Hlx	B4galnt3	-0.95086	50.56	-5.6E-01	rgb( 94,142,238)	1.993	2,2
Ikzf4	Bcl3	0.95086	50.56	0.56	rgb(223,110,111)	1.993	2,2
Irf5	Prkcd	0.95086	50.56	0.559	rgb(223,110,111)	1.993	2,2
Klf13	Prr7	0.95086	50.56	0.564	rgb(223,109,110)	1.993	2,2
Msc	Ccr1	0.95086	50.56	0.558	rgb(223,110,112)	1.993	2,2
Nfatc4	Gpr153	0.95086	50.56	0.564	rgb(223,109,110)	1.993	2,2
Nfkb2	Cdk5r1	0.95086	50.56	0.556	rgb(223,111,112)	1.993	2,2
Plagl1	Eml1	0.95086	50.56	0.556	rgb(223,111,112)	1.993	2,2
Pou2af1	Kcna3	0.95086	50.56	0.56	rgb(223,110,111)	1.993	2,2
Pou6f1	Txk	0.95086	50.56	0.56	rgb(223,110,111)	1.993	2,2
Rfx7	Cox7a2l	-0.95086	50.56	-5.6E-01	rgb( 97,144,238)	1.993	2,2
Rfx7	Pigb	0.95086	50.56	0.559	rgb(223,110,111)	1.993	2,2
Runx3	Zdhhc18	0.95086	50.56	0.555	rgb(223,111,112)	1.993	2,2
Satb1	Epas1	0.95086	50.56	0.559	rgb(223,110,111)	1.993	2,2
Sox5	Serpinf1	0.95086	50.56	0.565	rgb(223,109,110)	1.993	2,2
Stat2	Igtp	0.95086	50.56	0.559	rgb(223,110,111)	1.993	2,2
Stat4	Tgfbr1	-0.95086	50.56	-5.6E-01	rgb( 96,143,238)	1.993	2,2
Tcf4	Fads2	0.95086	50.56	0.559	rgb(223,110,111)	1.993	2,2
Drap1	Syf2	0.95086	50.56	0.563	rgb(223,110,111)	1.993	2,2
Dzip1	Samd9l	0.95086	50.56	0.559	rgb(223,110,111)	1.993	2,2
Mbnl2	Inpp1	0.95086	50.56	0.558	rgb(223,110,112)	1.993	2,2
Mxd1	Rragd	0.95086	50.56	0.56	rgb(223,110,111)	1.993	2,2
Zeb2	Ptger2	0.95086	50.56	0.562	rgb(223,110,111)	1.993	2,2
Zfp11	Srpx2	-0.95086	50.56	-5.6E-01	rgb( 96,144,238)	1.993	2,2
Zfp385a	Phlda3	0.95086	50.56	0.564	rgb(223,109,110)	1.993	2,2
Zfp429	Kcnf1	-0.95086	50.56	-5.6E-01	rgb( 95,143,238)	1.993	2,2
Zfp429	Snhg6	0.95086	50.56	0.556	rgb(223,111,112)	1.993	2,2
Zfp595	Pwwp2a	0.95086	50.56	0.557	rgb(223,111,112)	1.993	2,2
Zfp629	Prkrir	0.95086	50.56	0.56	rgb(223,110,111)	1.993	2,2
Zfp750	Ckmt1	0.95086	50.56	0.565	rgb(223,109,110)	1.993	2,2
Zfp777	Litaf	-0.95086	50.56	-5.6E-01	rgb( 96,144,238)	1.993	2,2
Zfp956	Ankrd23	0.95086	50.56	0.565	rgb(223,109,110)	1.993	2,2
Zkscan17	Cyfip2	0.95086	50.56	0.558	rgb(223,110,112)	1.993	2,2
Ahrr	Ptprj	0.94911	50.55	0.552	rgb(223,111,113)	1.9928	2,2
Batf	Ikzf2	0.94911	50.55	0.546	rgb(223,113,114)	1.9928	None
Elf1	Arhgef6	0.94911	50.55	0.553	rgb(223,111,112)	1.9928	None
Elf1	Stat4	0.94911	50.55	0.553	rgb(223,111,112)	1.9928	None
Ets2	Plod3	-0.94911	50.55	-5.5E-01	rgb( 98,145,238)	1.9928	2,2
Fosl2	Kif26b	-0.94911	50.55	-5.5E-01	rgb( 98,144,238)	1.9928	2,2
Fosl2	L3mbtl3	-0.94911	50.55	-5.5E-01	rgb( 98,144,238)	1.9928	None
Foxf2	Gja1	0.94911	50.55	0.548	rgb(223,112,113)	1.9928	2,2
Foxf2	Myo3b	0.94911	50.55	0.549	rgb(223,112,113)	1.9928	None
Foxp1	5430421N21Rik	-0.94911	50.55	-5.5E-01	rgb( 97,144,238)	1.9928	2,2
Foxp2	Nebl	0.94911	50.55	0.554	rgb(223,111,112)	1.9928	2,2
Irf4	Dlk1	-0.94911	50.55	-5.5E-01	rgb( 98,145,238)	1.9928	2,2
Irf4	Slfn2	0.94911	50.55	0.546	rgb(223,113,114)	1.9928	None
Irf5	Dcxr	0.94911	50.55	0.546	rgb(223,113,114)	1.9928	2,2
Jund	Sema4a	0.94911	50.55	0.55	rgb(223,112,113)	1.9928	2,2
Kdm2b	Cxcr5	-0.94911	50.55	-5.5E-01	rgb( 98,145,238)	1.9928	2,2
Kdm2b	Wipf1	0.94911	50.55	0.549	rgb(223,112,113)	1.9928	2,2
Maf	Pdpn	0.94911	50.55	0.546	rgb(223,113,114)	1.9928	None
Mxi1	Clybl	0.94911	50.55	0.548	rgb(223,112,113)	1.9928	2,2
Nfatc1	Foxp4	0.94911	50.55	0.548	rgb(223,112,113)	1.9928	None
Nr1d1	Serpine2	-0.94911	50.55	-5.5E-01	rgb( 98,145,238)	1.9928	2,2
Nr4a2	Nrip1	0.94911	50.55	0.555	rgb(223,111,112)	1.9928	2,2
Rbpj	Id2	0.94911	50.55	0.553	rgb(223,111,113)	1.9928	2,2
Runx1	Egr2	0.94911	50.55	0.547	rgb(223,113,114)	1.9928	2,2
Stat2	Gbp5	0.94911	50.55	0.546	rgb(223,113,114)	1.9928	None
Tead1	Socs2	0.94911	50.55	0.547	rgb(223,113,114)	1.9928	2,2
Thra	Nr1d1	0.94911	50.55	0.545	rgb(223,113,114)	1.9928	2,2
Trerf1	Cyfip2	0.94911	50.55	0.552	rgb(223,112,113)	1.9928	2,2
Twist1	Fam160a1	0.94911	50.55	0.55	rgb(223,112,113)	1.9928	2,2
Vax2	Cysltr1	0.94911	50.55	0.545	rgb(223,113,114)	1.9928	2,2
Xbp1	Tmem163	0.94911	50.55	0.549	rgb(223,112,113)	1.9928	2,2
Ankzf1	Arid3a	0.94911	50.55	0.549	rgb(223,112,113)	1.9928	2,2
Gpbp1	Pml	-0.94911	50.55	-5.5E-01	rgb( 98,144,238)	1.9928	2,2
Jazf1	Enpp4	-0.94911	50.55	-5.5E-01	rgb( 97,144,238)	1.9928	2,2
Kdm5b	Pfkp	0.94911	50.55	0.554	rgb(223,111,112)	1.9928	2,2
L3mbtl3	Piga	-0.94911	50.55	-5.5E-01	rgb( 99,145,238)	1.9928	2,2
Litaf	Cmah	0.94911	50.55	0.548	rgb(223,112,113)	1.9928	2,2
Ncoa3	Id3	-0.94911	50.55	-5.5E-01	rgb( 98,144,238)	1.9928	2,2
Whsc1	Anln	0.94911	50.55	0.553	rgb(223,111,113)	1.9928	2,2
Zfp280b	Rxra	0.94911	50.55	0.545	rgb(223,113,114)	1.9928	2,2
Zfp385a	Dcxr	0.94911	50.55	0.548	rgb(223,112,113)	1.9928	2,2
Zfp429	Ubiad1	-0.94911	50.55	-5.5E-01	rgb( 97,144,238)	1.9928	2,2
Zfp629	Ormdl1	-0.94911	50.55	-5.5E-01	rgb( 97,144,238)	1.9928	2,2
Ahctf1	Atad2b	0.94735	50.54	0.542	rgb(223,113,115)	1.9926	2,2
Bcl11b	Mllt6	0.94735	50.54	0.536	rgb(223,115,116)	1.9926	2,2
Bcl6	Tle4	0.94735	50.54	0.541	rgb(223,114,115)	1.9926	2,2
Cebpg	Gpr176	-0.94735	50.54	-5.4E-01	rgb( 99,145,238)	1.9926	2,2
Etv4	Spint1	0.94735	50.54	0.539	rgb(223,114,115)	1.9926	2,2
Etv5	Zswim4	0.94735	50.54	0.545	rgb(223,113,114)	1.9926	2,2
Etv6	Ncs1	0.94735	50.54	0.541	rgb(223,114,115)	1.9926	None
Etv6	Nlgn2	0.94735	50.54	0.545	rgb(223,113,114)	1.9926	2,2
Gli3	Nhs	0.94735	50.54	0.542	rgb(223,113,115)	1.9926	2,2
Hif1a	Satb1	0.94735	50.54	0.544	rgb(223,113,114)	1.9926	None
Irf1	Insrr	0.94735	50.54	0.54	rgb(223,114,115)	1.9926	2,2
Irf4	Trpm1	-0.94735	50.54	-5.4E-01	rgb( 99,145,238)	1.9926	2,2
Lin54	Icam2	-0.94735	50.54	-5.4E-01	rgb( 99,145,238)	1.9926	2,2
Maf	Aqp3	0.94735	50.54	0.54	rgb(223,114,115)	1.9926	None
Meis3	Fbxw2	0.94735	50.54	0.535	rgb(223,115,116)	1.9926	2,2
Rfx3	Vav1	-0.94735	50.54	-5.4E-01	rgb(100,146,237)	1.9926	2,2
Rorc	Tnfrsf25	0.94735	50.54	0.537	rgb(223,114,115)	1.9926	None
Sox5	Akr1b8	0.94735	50.54	0.544	rgb(223,113,114)	1.9926	2,2
Stat2	Parp9	0.94735	50.54	0.54	rgb(223,114,115)	1.9926	2,2
Tbx21	Bcl3	0.94735	50.54	0.536	rgb(223,115,116)	1.9926	2,2
Thra	Tjp3	0.94735	50.54	0.543	rgb(223,113,114)	1.9926	None
Vax2	Adcy4	0.94735	50.54	0.538	rgb(223,114,115)	1.9926	2,2
Ankzf1	Pdia2	0.94735	50.54	0.537	rgb(223,115,116)	1.9926	2,2
Atf6b	Atp1a1	0.94735	50.54	0.536	rgb(223,115,116)	1.9926	2,2
Atmin	Sbf2	0.94735	50.54	0.535	rgb(223,115,116)	1.9926	2,2
C030039L03Rik	Itga7	0.94735	50.54	0.539	rgb(223,114,115)	1.9926	2,2
Csrnp1	Maff	0.94735	50.54	0.536	rgb(223,115,116)	1.9926	2,2
Klf6	Trp53i13	0.94735	50.54	0.543	rgb(223,113,114)	1.9926	2,2
Mxd1	Smyd5	-0.94735	50.54	-5.4E-01	rgb(101,146,237)	1.9926	2,2
Phf1	Kcnq5	-0.94735	50.54	-5.4E-01	rgb(100,146,237)	1.9926	2,2
Scml4	Tmem71	0.94735	50.54	0.538	rgb(223,114,115)	1.9926	2,2
Tigd2	Utf1	-0.94735	50.54	-5.4E-01	rgb( 99,146,238)	1.9926	2,2
Zbtb32	Asns	0.94735	50.54	0.541	rgb(223,114,115)	1.9926	2,2
Zeb2	Srxn1	0.94735	50.54	0.536	rgb(223,115,116)	1.9926	2,2
Zfp2	Ehbp1	0.94735	50.54	0.539	rgb(223,114,115)	1.9926	2,2
Zfp28	Pwwp2b	0.94735	50.54	0.541	rgb(223,114,115)	1.9926	2,2
Zfp386	Spry1	-0.94735	50.54	-5.4E-01	rgb( 99,145,238)	1.9926	2,2
Zfp395	Tnip2	-0.94735	50.54	-5.4E-01	rgb(100,146,237)	1.9926	2,2
Zfp429	H60c	-0.94735	50.54	-5.4E-01	rgb(101,146,237)	1.9926	2,2
Zfp473	Slfn2	-0.94735	50.54	-5.4E-01	rgb( 99,146,238)	1.9926	2,2
Zfp473	Tnfrsf21	-0.94735	50.54	-5.4E-01	rgb(101,146,237)	1.9926	2,2
Zfp516	B4galnt4	0.94735	50.54	0.541	rgb(223,114,115)	1.9926	2,2
Zfp536	Rpl10a	0.94735	50.54	0.537	rgb(223,114,116)	1.9926	2,2
Zfp536	Tekt2	0.94735	50.54	0.543	rgb(223,113,114)	1.9926	2,2
Zfp629	Tbc1d16	0.94735	50.54	0.541	rgb(223,114,115)	1.9926	2,2
Zfp750	Mex3d	-0.94735	50.54	-5.4E-01	rgb( 99,145,238)	1.9926	2,2
Zfp831	Lypd6b	0.94735	50.54	0.539	rgb(223,114,115)	1.9926	2,2
Zmiz1	Nfatc2	0.94735	50.54	0.539	rgb(223,114,115)	1.9926	2,2
Ahctf1	Smg5	0.9456	50.53	0.53	rgb(223,116,117)	1.9924	2,2
Arid5a	Tnip2	0.9456	50.53	0.529	rgb(223,116,117)	1.9924	2,2
Cux1	Tg	-0.9456	50.53	-5.3E-01	rgb(103,148,237)	1.9924	2,2
Ddit3	Cox6a2	0.9456	50.53	0.529	rgb(223,116,117)	1.9924	2,2
Epas1	Ift57	-0.9456	50.53	-5.3E-01	rgb(102,147,237)	1.9924	2,2
Etv6	Gbp2	0.9456	50.53	0.53	rgb(223,116,117)	1.9924	2,2
Fli1	Itgb1	-0.9456	50.53	-5.3E-01	rgb(103,148,237)	1.9924	2,2
Foxf2	Bcl6b	-0.9456	50.53	-5.3E-01	rgb(101,146,237)	1.9924	2,2
Foxs1	Sh2d7	0.9456	50.53	0.531	rgb(223,116,117)	1.9924	2,2
Gata3	Epas1	0.9456	50.53	0.527	rgb(223,116,117)	1.9924	2,2
Ikzf2	Ankrd39	0.9456	50.53	0.533	rgb(223,115,116)	1.9924	2,2
Ikzf2	Ergic1	0.9456	50.53	0.525	rgb(223,117,118)	1.9924	2,2
Irf1	Gbp2	0.9456	50.53	0.531	rgb(223,116,117)	1.9924	None
Irf1	Ncs1	-0.9456	50.53	-5.3E-01	rgb(102,147,237)	1.9924	2,2
Irf4	Grpr	-0.9456	50.53	-5.3E-01	rgb(102,147,237)	1.9924	2,2
Irf4	Nrgn	-0.9456	50.53	-5.3E-01	rgb(102,147,237)	1.9924	None
Irf4	Ptprf	0.9456	50.53	0.526	rgb(223,116,118)	1.9924	None
Irf7	Gm6548	0.9456	50.53	0.53	rgb(223,116,117)	1.9924	2,2
Maff	Egln3	0.9456	50.53	0.525	rgb(223,117,118)	1.9924	None
Maff	Jmjd6	0.9456	50.53	0.532	rgb(223,115,117)	1.9924	2,2
Mxi1	Fez2	0.9456	50.53	0.53	rgb(223,116,117)	1.9924	2,2
Nfatc4	Fbxo2	0.9456	50.53	0.53	rgb(223,116,117)	1.9924	None
Nfatc4	H2-Eb2	0.9456	50.53	0.533	rgb(223,115,116)	1.9924	2,2
Nfil3	Ier3	0.9456	50.53	0.532	rgb(223,115,117)	1.9924	2,2
Plagl1	Slc7a1	0.9456	50.53	0.534	rgb(223,115,116)	1.9924	2,2
Scrt1	Arhgef10	0.9456	50.53	0.529	rgb(223,116,117)	1.9924	2,2
Sp4	Ptpn2	0.9456	50.53	0.532	rgb(223,115,116)	1.9924	None
Srebf1	Insig1	0.9456	50.53	0.531	rgb(223,116,117)	1.9924	2,2
Srebf2	Sqle	0.9456	50.53	0.53	rgb(223,116,117)	1.9924	2,2
Stat4	Scyl2	0.9456	50.53	0.533	rgb(223,115,116)	1.9924	2,2
Tead1	Dst	0.9456	50.53	0.534	rgb(223,115,116)	1.9924	2,2
Tead1	Faim3	0.9456	50.53	0.53	rgb(223,116,117)	1.9924	2,2
Zfp467	Wisp1	0.9456	50.53	0.528	rgb(223,116,117)	1.9924	2,2
Zfx	Ndufv3	-0.9456	50.53	-5.3E-01	rgb(102,147,237)	1.9924	2,2
Adnp	Hist1h1e	-0.9456	50.53	-5.3E-01	rgb(103,147,237)	1.9924	2,2
C030039L03Rik	Bcar1	0.9456	50.53	0.53	rgb(223,116,117)	1.9924	2,2
Cenpt	Rcan3	0.9456	50.53	0.528	rgb(223,116,117)	1.9924	2,2
Cggbp1	Tmem71	0.9456	50.53	0.53	rgb(223,116,117)	1.9924	2,2
Klf6	Cd5l	0.9456	50.53	0.529	rgb(223,116,117)	1.9924	2,2
Klf6	Chst3	-0.9456	50.53	-5.3E-01	rgb(103,148,237)	1.9924	2,2
Mbnl2	St8sia6	0.9456	50.53	0.531	rgb(223,116,117)	1.9924	2,2
Plscr1	Plod2	0.9456	50.53	0.534	rgb(223,115,116)	1.9924	2,2
Prdm2	Bcor	0.9456	50.53	0.531	rgb(223,116,117)	1.9924	2,2
Thap3	Dpm3	0.9456	50.53	0.528	rgb(223,116,117)	1.9924	2,2
Zbed3	Cs	0.9456	50.53	0.529	rgb(223,116,117)	1.9924	2,2
Zbtb38	Trpv2	0.9456	50.53	0.532	rgb(223,115,116)	1.9924	2,2
Zbtb46	Cd83	0.9456	50.53	0.534	rgb(223,115,116)	1.9924	2,2
Zeb2	Tbc1d16	-0.9456	50.53	-5.3E-01	rgb(102,147,237)	1.9924	2,2
Zfp277	Tmem35	0.9456	50.53	0.535	rgb(223,115,116)	1.9924	2,2
Zfp329	Gripap1	0.9456	50.53	0.532	rgb(223,115,116)	1.9924	2,2
Zfp365	4632434I11Rik	0.9456	50.53	0.526	rgb(223,117,118)	1.9924	2,2
Zfp367	Tyms	0.9456	50.53	0.534	rgb(223,115,116)	1.9924	2,2
Zfp367	Wdr76	0.9456	50.53	0.525	rgb(223,117,118)	1.9924	2,2
Zfp414	Rab4b	0.9456	50.53	0.533	rgb(223,115,116)	1.9924	2,2
Zfp429	Vwa1	-0.9456	50.53	-5.3E-01	rgb(101,146,237)	1.9924	2,2
Zfp608	Serpinb1a	0.9456	50.53	0.534	rgb(223,115,116)	1.9924	2,2
Zfp750	Lrrc28	0.9456	50.53	0.529	rgb(223,116,117)	1.9924	2,2
Zfp750	Pik3r3	0.9456	50.53	0.528	rgb(223,116,117)	1.9924	2,2
Zfp777	Crebbp	0.9456	50.53	0.533	rgb(223,115,116)	1.9924	2,2
Zfp960	F2rl1	-0.9456	50.53	-5.3E-01	rgb(103,148,237)	1.9924	2,2
Zfp960	Ifi204	0.9456	50.53	0.527	rgb(223,116,117)	1.9924	2,2
Ahrr	Trappc10	0.94384	50.52	0.515	rgb(223,119,120)	1.9922	2,2
Arid3a	Ahnak	0.94384	50.52	0.524	rgb(223,117,118)	1.9922	None
Bcl6	Nts	-0.94384	50.52	-5.2E-01	rgb(104,148,237)	1.9922	2,2
Bhlhe40	Spire1	0.94384	50.52	0.525	rgb(223,117,118)	1.9922	2,2
Cebpg	Mafg	0.94384	50.52	0.52	rgb(223,118,119)	1.9922	2,2
Creb3l2	Syn1	0.94384	50.52	0.523	rgb(223,117,118)	1.9922	2,2
Cux1	Epb4.1l2	0.94384	50.52	0.52	rgb(223,118,119)	1.9922	2,2
Cux1	Tgfbr1	0.94384	50.52	0.517	rgb(223,118,119)	1.9922	2,2
Elf1	Cd226	0.94384	50.52	0.521	rgb(223,117,118)	1.9922	2,2
Ets1	Tex2	0.94384	50.52	0.524	rgb(223,117,118)	1.9922	None
Fos	Gm6225	0.94384	50.52	0.519	rgb(223,118,119)	1.9922	2,2
Foxf2	Mapkbp1	0.94384	50.52	0.521	rgb(223,117,118)	1.9922	2,2
Foxf2	Nhs	0.94384	50.52	0.522	rgb(223,117,118)	1.9922	2,2
Foxf2	Tmem163	0.94384	50.52	0.524	rgb(223,117,118)	1.9922	2,2
Foxo1	Plk2	-0.94384	50.52	-5.2E-01	rgb(104,149,237)	1.9922	2,2
Foxp1	Gap43	-0.94384	50.52	-5.2E-01	rgb(104,148,237)	1.9922	2,2
Ikzf2	Ptger4	0.94384	50.52	0.516	rgb(223,118,120)	1.9922	2,2
Ikzf4	Mllt6	0.94384	50.52	0.52	rgb(223,118,119)	1.9922	2,2
Irf1	Gm4841	0.94384	50.52	0.524	rgb(223,117,118)	1.9922	2,2
Irf4	Cacna1s	0.94384	50.52	0.52	rgb(223,118,119)	1.9922	None
Irf4	Lpcat1	-0.94384	50.52	-5.2E-01	rgb(104,148,237)	1.9922	None
Lyl1	Itgb5	0.94384	50.52	0.519	rgb(223,118,119)	1.9922	2,2
Maf	Fam20a	0.94384	50.52	0.517	rgb(223,118,119)	1.9922	None
Myb	Tmem71	0.94384	50.52	0.523	rgb(223,117,118)	1.9922	2,2
Nfatc4	Cebpb	0.94384	50.52	0.518	rgb(223,118,119)	1.9922	2,2
Nfil3	Glipr2	0.94384	50.52	0.523	rgb(223,117,118)	1.9922	2,2
Nfkb2	Csf2	0.94384	50.52	0.516	rgb(223,118,119)	1.9922	2,2
Nr4a2	Nr1d1	-0.94384	50.52	-5.2E-01	rgb(103,148,237)	1.9922	2,2
Patz1	Arhgap10	0.94384	50.52	0.522	rgb(223,117,118)	1.9922	2,2
Prrx1	Thbd	0.94384	50.52	0.519	rgb(223,118,119)	1.9922	2,2
Rest	Dhcr7	-0.94384	50.52	-5.2E-01	rgb(103,148,237)	1.9922	None
Rest	Rnf169	0.94384	50.52	0.523	rgb(223,117,118)	1.9922	2,2
Rfx7	Synj1	0.94384	50.52	0.517	rgb(223,118,119)	1.9922	2,2
Six1	Six4	0.94384	50.52	0.522	rgb(223,117,118)	1.9922	2,2
Srebf1	Abcg1	0.94384	50.52	0.523	rgb(223,117,118)	1.9922	2,2
Tbx21	Icam1	0.94384	50.52	0.519	rgb(223,118,119)	1.9922	2,2
Tcf12	Pafah1b3	-0.94384	50.52	-5.2E-01	rgb(103,148,237)	1.9922	2,2
Tcf4	Eif4e3	0.94384	50.52	0.519	rgb(223,118,119)	1.9922	2,2
Tead1	Fut7	0.94384	50.52	0.517	rgb(223,118,119)	1.9922	2,2
Twist1	Nrp1	0.94384	50.52	0.524	rgb(223,117,118)	1.9922	2,2
Zbtb7c	Mylk	0.94384	50.52	0.519	rgb(223,118,119)	1.9922	2,2
Zfhx3	Akap2	0.94384	50.52	0.523	rgb(223,117,118)	1.9922	2,2
Zfhx3	Zfp362	0.94384	50.52	0.517	rgb(223,118,119)	1.9922	None
Zfp467	Sgsm2	0.94384	50.52	0.523	rgb(223,117,118)	1.9922	2,2
Akna	C2cd3	0.94384	50.52	0.52	rgb(223,118,119)	1.9922	2,2
Fbxl19	Fth1	-0.94384	50.52	-5.2E-01	rgb(105,149,237)	1.9922	2,2
Litaf	Tfpi	-0.94384	50.52	-5.2E-01	rgb(105,149,237)	1.9922	2,2
Mxd3	Vim	0.94384	50.52	0.523	rgb(223,117,118)	1.9922	2,2
Ncoa1	Tmem184b	0.94384	50.52	0.525	rgb(223,117,118)	1.9922	2,2
Scml4	Rab19	0.94384	50.52	0.516	rgb(223,118,119)	1.9922	2,2
Ski	Slc43a2	0.94384	50.52	0.523	rgb(223,117,118)	1.9922	2,2
Skil	Tgfbr1	0.94384	50.52	0.517	rgb(223,118,119)	1.9922	2,2
Terf1	Rftn1	-0.94384	50.52	-5.2E-01	rgb(104,148,237)	1.9922	2,2
Tigd2	Gprin3	0.94384	50.52	0.52	rgb(223,118,119)	1.9922	2,2
Tulp3	Hist3h2a	-0.94384	50.52	-5.2E-01	rgb(105,149,237)	1.9922	2,2
Tulp3	Il2ra	0.94384	50.52	0.525	rgb(223,117,118)	1.9922	2,2
Zbtb37	Kcna3	0.94384	50.52	0.524	rgb(223,117,118)	1.9922	2,2
Zbtb44	Trove2	0.94384	50.52	0.519	rgb(223,118,119)	1.9922	2,2
Zeb2	Serpine1	0.94384	50.52	0.521	rgb(223,117,118)	1.9922	2,2
Zfp26	Mgat5	0.94384	50.52	0.515	rgb(223,119,120)	1.9922	2,2
Zfp365	Eda2r	0.94384	50.52	0.516	rgb(223,118,119)	1.9922	2,2
Zfp382	Dusp14	0.94384	50.52	0.519	rgb(223,118,119)	1.9922	2,2
Zfp386	S1pr1	0.94384	50.52	0.525	rgb(223,117,118)	1.9922	2,2
Zfp420	Scarf2	-0.94384	50.52	-5.2E-01	rgb(103,148,237)	1.9922	2,2
Zfp513	Vdac1	-0.94384	50.52	-5.2E-01	rgb(105,149,237)	1.9922	2,2
Zfp667	Vps37d	0.94384	50.52	0.524	rgb(223,117,118)	1.9922	2,2
Zfp703	Utrn	-0.94384	50.52	-5.2E-01	rgb(105,149,237)	1.9922	2,2
Zfp750	Ttll9	0.94384	50.52	0.518	rgb(223,118,119)	1.9922	2,2
Zfp787	Wwp1	-0.94384	50.52	-5.2E-01	rgb(104,148,237)	1.9922	2,2
Zfp9	Plcd1	0.94384	50.52	0.517	rgb(223,118,119)	1.9922	2,2
Zhx2	Sema6b	-0.94384	50.52	-5.2E-01	rgb(105,149,237)	1.9922	2,2
Ar	Zfp467	0.94209	50.51	0.509	rgb(223,120,121)	1.992	2,2
Arid3b	Inpp5a	0.94209	50.51	0.51	rgb(223,120,121)	1.992	2,2
Batf	Slamf9	-0.94209	50.51	-5.1E-01	rgb(106,149,236)	1.992	2,2
Bhlhe40	Anxa2	0.94209	50.51	0.512	rgb(223,119,120)	1.992	2,2
Bhlhe40	Fam129a	0.94209	50.51	0.508	rgb(223,120,121)	1.992	2,2
Cenpb	Tnk2	0.94209	50.51	0.511	rgb(223,119,120)	1.992	2,2
Creb3l1	Pcdh7	-0.94209	50.51	-5.1E-01	rgb(106,149,236)	1.992	None
Egr2	Runx1	0.94209	50.51	0.507	rgb(223,120,121)	1.992	None
Epas1	Mllt3	0.94209	50.51	0.509	rgb(223,120,121)	1.992	None
Foxf2	Stxbp6	0.94209	50.51	0.514	rgb(223,119,120)	1.992	2,2
Gata3	4930506M07Rik	0.94209	50.51	0.505	rgb(223,120,121)	1.992	2,2
Gata3	Cd83	0.94209	50.51	0.51	rgb(223,120,121)	1.992	2,2
Gfi1	Bpnt1	-0.94209	50.51	-5.1E-01	rgb(107,150,236)	1.992	2,2
Gfi1	Rgmb	-0.94209	50.51	-5.1E-01	rgb(106,149,236)	1.992	2,2
Gfi1	S1pr2	0.94209	50.51	0.507	rgb(223,120,121)	1.992	2,2
Hbp1	Smyd5	-0.94209	50.51	-5.1E-01	rgb(107,150,236)	1.992	2,2
Hlx	Olfm1	0.94209	50.51	0.512	rgb(223,119,120)	1.992	2,2
Ikzf4	Bmp2k	0.94209	50.51	0.512	rgb(223,119,120)	1.992	2,2
Irf5	Phldb1	0.94209	50.51	0.509	rgb(223,120,121)	1.992	2,2
Irf7	Ccl5	0.94209	50.51	0.514	rgb(223,119,120)	1.992	2,2
Jun	1600014C10Rik	0.94209	50.51	0.507	rgb(223,120,121)	1.992	2,2
Klf13	Gne	-0.94209	50.51	-5.1E-01	rgb(107,150,236)	1.992	2,2
Lhx6	Sh2b1	0.94209	50.51	0.511	rgb(223,119,120)	1.992	2,2
Lin54	Pgs1	0.94209	50.51	0.513	rgb(223,119,120)	1.992	2,2
Lyl1	Rab19	0.94209	50.51	0.508	rgb(223,120,121)	1.992	2,2
Mef2b	4930506M07Rik	-0.94209	50.51	-5.1E-01	rgb(106,150,236)	1.992	2,2
Msc	Klrk1	0.94209	50.51	0.508	rgb(223,120,121)	1.992	2,2
Mxi1	Kif3a	0.94209	50.51	0.511	rgb(223,119,120)	1.992	2,2
Nfkb2	Ets1	-0.94209	50.51	-5.1E-01	rgb(107,150,236)	1.992	None
Nfkb2	Kif13b	0.94209	50.51	0.509	rgb(223,120,121)	1.992	2,2
Nfkb2	Tmem120b	0.94209	50.51	0.511	rgb(223,119,120)	1.992	2,2
Nr4a1	Exoc4	-0.94209	50.51	-5.1E-01	rgb(106,149,236)	1.992	2,2
Pou2af1	Fgf16	0.94209	50.51	0.509	rgb(223,120,121)	1.992	2,2
Pou2af1	Ntng2	-0.94209	50.51	-5.1E-01	rgb(106,150,236)	1.992	2,2
Prrx1	Ccdc80	0.94209	50.51	0.512	rgb(223,119,120)	1.992	2,2
Rfx7	Drosha	0.94209	50.51	0.507	rgb(223,120,121)	1.992	2,2
Runx2	Basp1	0.94209	50.51	0.514	rgb(223,119,120)	1.992	2,2
Scrt1	Kctd21	0.94209	50.51	0.513	rgb(223,119,120)	1.992	2,2
Scrt1	Rras	0.94209	50.51	0.513	rgb(223,119,120)	1.992	2,2
Six5	Lbh	-0.94209	50.51	-5.1E-01	rgb(107,150,236)	1.992	2,2
Six5	Tex15	0.94209	50.51	0.507	rgb(223,120,121)	1.992	2,2
Sox5	Stx7	0.94209	50.51	0.511	rgb(223,119,120)	1.992	2,2
Sp4	Ccdc134	-0.94209	50.51	-5.1E-01	rgb(105,149,237)	1.992	None
Tead1	Eef2k	0.94209	50.51	0.51	rgb(223,120,121)	1.992	2,2
Tead1	Nrp1	0.94209	50.51	0.509	rgb(223,120,121)	1.992	2,2
Zfhx3	Ermp1	0.94209	50.51	0.508	rgb(223,120,121)	1.992	2,2
Zfp281	Samsn1	0.94209	50.51	0.506	rgb(223,120,121)	1.992	None
Zfp524	Faim3	0.94209	50.51	0.506	rgb(223,120,121)	1.992	2,2
Zfp524	Zfp36	0.94209	50.51	0.513	rgb(223,119,120)	1.992	2,2
Zhx1	Mxd3	-0.94209	50.51	-5.1E-01	rgb(105,149,237)	1.992	2,2
C030039L03Rik	Kcnc3	0.94209	50.51	0.514	rgb(223,119,120)	1.992	2,2
Cbx2	Syde1	0.94209	50.51	0.514	rgb(223,119,120)	1.992	2,2
Dach2	Tmem220	0.94209	50.51	0.511	rgb(223,119,120)	1.992	2,2
Hmgb1	AI506816	0.94209	50.51	0.507	rgb(223,120,121)	1.992	2,2
Mbnl2	Rpn1	-0.94209	50.51	-5.1E-01	rgb(106,149,237)	1.992	2,2
Mxd3	Capg	0.94209	50.51	0.509	rgb(223,120,121)	1.992	2,2
Ncoa2	Phlpp1	0.94209	50.51	0.514	rgb(223,119,120)	1.992	2,2
Terf1	Dntt	0.94209	50.51	0.511	rgb(223,119,120)	1.992	2,2
Zbed3	Cox6a2	0.94209	50.51	0.514	rgb(223,119,120)	1.992	2,2
Zbed3	Zkscan17	0.94209	50.51	0.507	rgb(223,120,121)	1.992	2,2
Zbtb38	Ppp2r5b	0.94209	50.51	0.508	rgb(223,120,121)	1.992	2,2
Zfp260	Sepp1	0.94209	50.51	0.507	rgb(223,120,121)	1.992	2,2
Zfp277	Mgll	-0.94209	50.51	-5.1E-01	rgb(107,150,236)	1.992	2,2
Zfp365	4930429B21Rik	0.94209	50.51	0.51	rgb(223,120,121)	1.992	2,2
Zfp367	Cenpw	0.94209	50.51	0.509	rgb(223,120,121)	1.992	2,2
Zfp367	Dars2	0.94209	50.51	0.51	rgb(223,120,121)	1.992	2,2
Zfp750	Ercc5	0.94209	50.51	0.51	rgb(223,120,121)	1.992	2,2
Zfp750	Sars	-0.94209	50.51	-5.1E-01	rgb(105,149,237)	1.992	2,2
Zfp777	Pdxp	0.94209	50.51	0.508	rgb(223,120,121)	1.992	2,2
Zfp948	Mtx3	0.94209	50.51	0.51	rgb(223,120,121)	1.992	2,2
Zfp956	Ppcdc	0.94209	50.51	0.509	rgb(223,120,121)	1.992	2,2
Ahr	Ust	0.94033	50.5	0.503	rgb(223,121,122)	1.9918	2,2
Arntl2	Clec2g	0.94033	50.5	0.499	rgb(222,122,123)	1.9918	2,2
Atf2	Atad2b	0.94033	50.5	0.499	rgb(222,122,123)	1.9918	None
Atf3	Atp11a	0.94033	50.5	0.495	rgb(222,122,123)	1.9918	2,2
Atf5	Ddit3	0.94033	50.5	0.502	rgb(223,121,122)	1.9918	2,2
Atf5	Minpp1	-0.94033	50.5	-5.0E-01	rgb(109,151,236)	1.9918	2,2
Bcl6	March3	0.94033	50.5	0.503	rgb(223,121,122)	1.9918	None
Cebpb	Aqp9	0.94033	50.5	0.503	rgb(223,121,122)	1.9918	2,2
Creb3l2	Pycr1	0.94033	50.5	0.505	rgb(223,121,122)	1.9918	2,2
Cux1	Ss18	0.94033	50.5	0.498	rgb(222,122,123)	1.9918	2,2
Ddit3	Cebpg	0.94033	50.5	0.503	rgb(223,121,122)	1.9918	2,2
Ddit3	Phtf2	-0.94033	50.5	-5.0E-01	rgb(108,151,236)	1.9918	2,2
Egr2	Pten	-0.94033	50.5	-5.0E-01	rgb(109,151,236)	1.9918	None
Elf1	Itga4	0.94033	50.5	0.501	rgb(223,121,122)	1.9918	2,2
Ets1	Slc9a3r1	0.94033	50.5	0.498	rgb(222,122,123)	1.9918	None
Etv4	Aldh1l2	0.94033	50.5	0.497	rgb(222,122,123)	1.9918	None
Etv5	F2rl2	0.94033	50.5	0.5	rgb(223,121,122)	1.9918	2,2
Etv6	Cnga1	-0.94033	50.5	-5.0E-01	rgb(108,151,236)	1.9918	2,2
Fosl2	Inpp5a	0.94033	50.5	0.504	rgb(223,121,122)	1.9918	None
Foxf2	Nqo2	0.94033	50.5	0.497	rgb(222,122,123)	1.9918	2,2
Foxo3	Narf	0.94033	50.5	0.497	rgb(222,122,123)	1.9918	2,2
Foxp3	Nt5e	0.94033	50.5	0.497	rgb(222,122,123)	1.9918	None
Gabpa	Oas1b	-0.94033	50.5	-5.0E-01	rgb(108,151,236)	1.9918	2,2
Gata1	Gadd45g	0.94033	50.5	0.502	rgb(223,121,122)	1.9918	2,2
Gata3	Il13	0.94033	50.5	0.495	rgb(222,122,123)	1.9918	2,2
Gtf2ird1	Neurl1b	0.94033	50.5	0.502	rgb(223,121,122)	1.9918	2,2
Hif3a	Vegfa	0.94033	50.5	0.499	rgb(222,122,123)	1.9918	2,2
Irf1	Gnpda1	-0.94033	50.5	-5.0E-01	rgb(109,151,236)	1.9918	2,2
Irf2	Wipf1	0.94033	50.5	0.498	rgb(222,122,123)	1.9918	None
Irf4	Cxcl3	-0.94033	50.5	-5.0E-01	rgb(108,151,236)	1.9918	2,2
Irf4	Prkd3	-0.94033	50.5	-5.0E-01	rgb(107,150,236)	1.9918	None
Irf7	Gbp6	0.94033	50.5	0.498	rgb(222,122,123)	1.9918	2,2
Irf8	Cxcr5	0.94033	50.5	0.497	rgb(222,122,123)	1.9918	2,2
Jun	Pcyt1b	-0.94033	50.5	-5.0E-01	rgb(109,151,236)	1.9918	2,2
Jun	Stat5b	0.94033	50.5	0.496	rgb(222,122,123)	1.9918	None
Kdm2b	Adora2a	0.94033	50.5	0.498	rgb(222,122,123)	1.9918	2,2
Lef1	Tgfbr3	0.94033	50.5	0.501	rgb(223,121,122)	1.9918	2,2
Lhx6	Agap1	0.94033	50.5	0.499	rgb(222,122,123)	1.9918	2,2
Myb	Tmem120b	0.94033	50.5	0.495	rgb(222,122,123)	1.9918	2,2
Nfatc4	Pde4a	0.94033	50.5	0.497	rgb(222,122,123)	1.9918	2,2
Nkx1-2	Dmxl2	0.94033	50.5	0.496	rgb(222,122,123)	1.9918	2,2
Nr4a2	Vps37b	0.94033	50.5	0.502	rgb(223,121,122)	1.9918	2,2
Nr4a3	B4galnt4	-0.94033	50.5	-5.0E-01	rgb(109,151,236)	1.9918	2,2
Plagl1	Ikzf2	0.94033	50.5	0.498	rgb(222,122,123)	1.9918	2,2
Rbpj	Rasal1	-0.94033	50.5	-5.0E-01	rgb(109,151,236)	1.9918	2,2
Rest	Bzw2	-0.94033	50.5	-5.0E-01	rgb(109,151,236)	1.9918	2,2
Satb1	Hif1a	0.94033	50.5	0.504	rgb(223,121,122)	1.9918	2,2
Satb1	Oxct1	-0.94033	50.5	-5.0E-01	rgb(108,151,236)	1.9918	2,2
Smad4	Prex1	0.94033	50.5	0.502	rgb(223,121,122)	1.9918	2,2
Sp110	Txndc17	0.94033	50.5	0.503	rgb(223,121,122)	1.9918	2,2
Srebf1	Slc2a1	0.94033	50.5	0.496	rgb(222,122,123)	1.9918	2,2
Stat1	Slain1	0.94033	50.5	0.497	rgb(222,122,123)	1.9918	None
Twist1	Glt28d2	0.94033	50.5	0.504	rgb(223,121,122)	1.9918	2,2
Twist1	Kctd15	0.94033	50.5	0.504	rgb(223,121,122)	1.9918	2,2
Vax2	Abhd15	0.94033	50.5	0.501	rgb(223,121,122)	1.9918	2,2
Xbp1	Fau	-0.94033	50.5	-5.0E-01	rgb(109,151,236)	1.9918	2,2
Zfp219	Irf5	0.94033	50.5	0.504	rgb(223,121,122)	1.9918	2,2
Zfp467	Siglec5	0.94033	50.5	0.497	rgb(222,122,123)	1.9918	2,2
Zfp524	Rpl14	0.94033	50.5	0.499	rgb(222,122,123)	1.9918	2,2
Adnp	Hist4h4	-0.94033	50.5	-5.0E-01	rgb(108,151,236)	1.9918	2,2
Atmin	Scyl2	0.94033	50.5	0.496	rgb(222,122,123)	1.9918	2,2
Drap1	Pknox1	-0.94033	50.5	-5.0E-01	rgb(108,151,236)	1.9918	2,2
Drap1	Sepw1	0.94033	50.5	0.504	rgb(223,121,122)	1.9918	2,2
Kdm5b	Slc2a1	0.94033	50.5	0.501	rgb(223,121,122)	1.9918	2,2
Kdm5b	Tmem71	0.94033	50.5	0.502	rgb(223,121,122)	1.9918	2,2
Lcorl	Cmtm4	0.94033	50.5	0.499	rgb(222,122,123)	1.9918	2,2
Mxd3	9530077C05Rik	0.94033	50.5	0.504	rgb(223,121,122)	1.9918	2,2
Mxd3	Zdhhc2	0.94033	50.5	0.502	rgb(223,121,122)	1.9918	2,2
Phf20	Fam184b	0.94033	50.5	0.496	rgb(222,122,123)	1.9918	2,2
Plscr1	Glrp1	0.94033	50.5	0.502	rgb(223,121,122)	1.9918	2,2
Setdb2	Hunk	-0.94033	50.5	-5.0E-01	rgb(108,150,236)	1.9918	2,2
Sgsm2	Thoc3	-0.94033	50.5	-5.0E-01	rgb(109,151,236)	1.9918	2,2
Tigd2	Mcm9	-0.94033	50.5	-5.0E-01	rgb(109,151,236)	1.9918	2,2
Trps1	Edn3	-0.94033	50.5	-5.0E-01	rgb(108,151,236)	1.9918	2,2
Whsc1	C2cd3	0.94033	50.5	0.501	rgb(223,121,122)	1.9918	2,2
Zbtb5	Zfp651	0.94033	50.5	0.502	rgb(223,121,122)	1.9918	2,2
Zfp184	Maoa	0.94033	50.5	0.496	rgb(222,122,123)	1.9918	2,2
Zfp365	Dcxr	0.94033	50.5	0.496	rgb(222,122,123)	1.9918	2,2
Zfp385a	Cd80	0.94033	50.5	0.495	rgb(222,122,123)	1.9918	2,2
Zfp429	Slc27a4	-0.94033	50.5	-5.0E-01	rgb(109,152,236)	1.9918	2,2
Zfp449	Tcea3	0.94033	50.5	0.504	rgb(223,121,122)	1.9918	2,2
Zfp536	Tlcd1	-0.94033	50.5	-5.0E-01	rgb(109,151,236)	1.9918	2,2
Zfp608	Fam102a	0.94033	50.5	0.503	rgb(223,121,122)	1.9918	2,2
Zfp629	Pcyox1l	-0.94033	50.5	-5.0E-01	rgb(110,152,236)	1.9918	2,2
Zfp750	Dnm3os	0.94033	50.5	0.499	rgb(222,122,123)	1.9918	2,2
Zfp827	Npc2	-0.94033	50.5	-5.0E-01	rgb(109,151,236)	1.9918	2,2
Zfp870	1700030K09Rik	0.94033	50.5	0.502	rgb(223,121,122)	1.9918	2,2
Zik1	Apitd1	0.94033	50.5	0.5	rgb(222,122,123)	1.9918	2,2
Bcl6	Ero1l	-0.93858	50.49	-4.9E-01	rgb(110,152,236)	1.9916	None
Bhlhe40	Tg	0.93858	50.49	0.489	rgb(222,124,125)	1.9916	None
Cebpg	Pycr1	0.93858	50.49	0.493	rgb(222,123,124)	1.9916	2,2
Creb3l2	Numbl	0.93858	50.49	0.489	rgb(222,124,125)	1.9916	2,2
Creb3l2	Sdcbp2	0.93858	50.49	0.49	rgb(222,123,124)	1.9916	2,2
Egr1	Nr4a1	0.93858	50.49	0.492	rgb(222,123,124)	1.9916	None
Egr2	Fam129a	-0.93858	50.49	-4.9E-01	rgb(111,152,236)	1.9916	2,2
Eomes	Abcb1a	0.93858	50.49	0.487	rgb(222,124,125)	1.9916	2,2
Eomes	Ccr7	0.93858	50.49	0.488	rgb(222,124,125)	1.9916	2,2
Ets1	Cd93	0.93858	50.49	0.493	rgb(222,123,124)	1.9916	2,2
Ets1	Dmxl2	-0.93858	50.49	-4.9E-01	rgb(112,153,235)	1.9916	2,2
Ets1	Nlrc3	0.93858	50.49	0.489	rgb(222,124,125)	1.9916	2,2
Foxf2	Sdc1	0.93858	50.49	0.489	rgb(222,124,125)	1.9916	2,2
Foxf2	Tmem173	0.93858	50.49	0.492	rgb(222,123,124)	1.9916	2,2
Foxo3	Exoc4	0.93858	50.49	0.489	rgb(222,124,125)	1.9916	None
Foxo3	Kif13b	0.93858	50.49	0.487	rgb(222,124,125)	1.9916	2,2
Foxo3	Tmem43	0.93858	50.49	0.489	rgb(222,124,125)	1.9916	2,2
Foxp2	Sh2d4a	0.93858	50.49	0.488	rgb(222,124,125)	1.9916	2,2
Gata3	Ticam2	0.93858	50.49	0.486	rgb(222,124,125)	1.9916	2,2
Gfi1	Myo18a	-0.93858	50.49	-4.9E-01	rgb(110,152,236)	1.9916	2,2
Gfi1	Rassf3	-0.93858	50.49	-4.9E-01	rgb(112,153,235)	1.9916	2,2
Hif3a	Rasl12	0.93858	50.49	0.494	rgb(222,123,124)	1.9916	2,2
Hif3a	Zfp395	0.93858	50.49	0.493	rgb(222,123,124)	1.9916	2,2
Hlx	Serpinb5	0.93858	50.49	0.491	rgb(222,123,124)	1.9916	2,2
Hlx	Tspan13	0.93858	50.49	0.489	rgb(222,124,124)	1.9916	2,2
Hmga2	Aebp1	0.93858	50.49	0.49	rgb(222,123,124)	1.9916	2,2
Irf1	Amigo2	0.93858	50.49	0.49	rgb(222,123,124)	1.9916	2,2
Irf4	Abcd3	-0.93858	50.49	-4.9E-01	rgb(111,152,236)	1.9916	None
Irf5	Rnf135	0.93858	50.49	0.485	rgb(222,124,125)	1.9916	2,2
Irf7	Trim12c	0.93858	50.49	0.488	rgb(222,124,125)	1.9916	None
Lef1	5330426P16Rik	0.93858	50.49	0.488	rgb(222,124,125)	1.9916	2,2
Mef2b	Mapk13	0.93858	50.49	0.49	rgb(222,123,124)	1.9916	2,2
Meis3	Ppp2r5b	0.93858	50.49	0.49	rgb(222,123,124)	1.9916	2,2
Msc	Penk	0.93858	50.49	0.49	rgb(222,123,124)	1.9916	2,2
Msc	Svop	0.93858	50.49	0.494	rgb(222,123,124)	1.9916	2,2
Nfkb2	Fam49b	-0.93858	50.49	-4.9E-01	rgb(110,152,236)	1.9916	2,2
Nkx1-2	Lypd6b	0.93858	50.49	0.491	rgb(222,123,124)	1.9916	2,2
Nr1h2	Nucks1	-0.93858	50.49	-4.9E-01	rgb(111,152,236)	1.9916	2,2
Nr4a2	Gpr65	0.93858	50.49	0.487	rgb(222,124,125)	1.9916	None
Osr2	Cox6b2	0.93858	50.49	0.493	rgb(222,123,124)	1.9916	2,2
Osr2	H2-Eb1	0.93858	50.49	0.492	rgb(222,123,124)	1.9916	2,2
Rbpj	4833439L19Rik	0.93858	50.49	0.493	rgb(222,123,124)	1.9916	2,2
Rela	Dyx1c1	-0.93858	50.49	-4.9E-01	rgb(110,152,236)	1.9916	2,2
Relb	Higd1a	-0.93858	50.49	-4.9E-01	rgb(111,153,236)	1.9916	2,2
Rest	Uckl1os	0.93858	50.49	0.488	rgb(222,124,125)	1.9916	None
Rorc	Cysltr1	0.93858	50.49	0.491	rgb(222,123,124)	1.9916	None
Sox5	Timp1	0.93858	50.49	0.489	rgb(222,124,125)	1.9916	2,2
Tbx21	Myd88	0.93858	50.49	0.486	rgb(222,124,125)	1.9916	2,2
Tead1	Pigr	0.93858	50.49	0.485	rgb(222,124,125)	1.9916	2,2
Tef	Tnfsf8	0.93858	50.49	0.492	rgb(222,123,124)	1.9916	2,2
Thra	Galnt12	0.93858	50.49	0.491	rgb(222,123,124)	1.9916	2,2
Thra	Ndrg2	0.93858	50.49	0.492	rgb(222,123,124)	1.9916	2,2
Vax2	Stard8	0.93858	50.49	0.494	rgb(222,123,124)	1.9916	2,2
Zbtb3	Rd3	0.93858	50.49	0.492	rgb(222,123,124)	1.9916	2,2
Zbtb4	Gimap8	0.93858	50.49	0.494	rgb(222,123,124)	1.9916	2,2
Zbtb7c	Scarf2	0.93858	50.49	0.488	rgb(222,124,125)	1.9916	2,2
Zfhx3	Heg1	0.93858	50.49	0.485	rgb(222,124,125)	1.9916	2,2
Zic2	1700001L05Rik	0.93858	50.49	0.491	rgb(222,123,124)	1.9916	2,2
Ahdc1	Ifitm3	-0.93858	50.49	-4.9E-01	rgb(110,152,236)	1.9916	2,2
Akna	Arhgef6	0.93858	50.49	0.494	rgb(222,123,124)	1.9916	2,2
Akna	Ccdc92	0.93858	50.49	0.493	rgb(222,123,124)	1.9916	2,2
Ankzf1	Wdr54	0.93858	50.49	0.488	rgb(222,124,125)	1.9916	2,2
Atmin	Ski	-0.93858	50.49	-4.9E-01	rgb(111,153,236)	1.9916	2,2
C030039L03Rik	Kbtbd13	0.93858	50.49	0.486	rgb(222,124,125)	1.9916	2,2
Ccdc17	Impg2	0.93858	50.49	0.487	rgb(222,124,125)	1.9916	2,2
Cenpt	Trim46	0.93858	50.49	0.492	rgb(222,123,124)	1.9916	2,2
Dach2	Vwa5a	0.93858	50.49	0.487	rgb(222,124,125)	1.9916	2,2
Dot1l	Auh	-0.93858	50.49	-4.9E-01	rgb(111,152,236)	1.9916	2,2
Drap1	Anapc1	-0.93858	50.49	-4.9E-01	rgb(111,152,236)	1.9916	2,2
Hmgb3	Pla2g4f	0.93858	50.49	0.488	rgb(222,124,125)	1.9916	2,2
Kdm5b	Ero1l	0.93858	50.49	0.493	rgb(222,123,124)	1.9916	2,2
Mbnl2	Trerf1	0.93858	50.49	0.489	rgb(222,124,125)	1.9916	2,2
Mxd4	Ypel5	0.93858	50.49	0.487	rgb(222,124,125)	1.9916	2,2
Ncoa3	Atp11a	0.93858	50.49	0.493	rgb(222,123,124)	1.9916	2,2
Phf1	Tnfrsf1a	0.93858	50.49	0.492	rgb(222,123,124)	1.9916	2,2
Plscr1	Bcl2l2	0.93858	50.49	0.49	rgb(222,123,124)	1.9916	2,2
Plscr1	Gja1	0.93858	50.49	0.49	rgb(222,123,124)	1.9916	2,2
Pou5f2	Arg2	0.93858	50.49	0.495	rgb(222,122,123)	1.9916	2,2
Rlf	Sumf2	-0.93858	50.49	-4.9E-01	rgb(110,152,236)	1.9916	2,2
Sgsm2	Cd226	0.93858	50.49	0.49	rgb(222,123,124)	1.9916	2,2
Sgsm2	Dlg2	-0.93858	50.49	-4.9E-01	rgb(110,152,236)	1.9916	2,2
Whsc1	D830031N03Rik	0.93858	50.49	0.491	rgb(222,123,124)	1.9916	2,2
Zbtb32	Mbtd1	-0.93858	50.49	-4.9E-01	rgb(111,152,236)	1.9916	2,2
Zfp113	Cep76	-0.93858	50.49	-4.9E-01	rgb(112,153,235)	1.9916	2,2
Zfp28	Kcnip2	0.93858	50.49	0.494	rgb(222,123,124)	1.9916	2,2
Zfp280d	Lgals1	-0.93858	50.49	-4.9E-01	rgb(112,153,235)	1.9916	2,2
Zfp385a	Cox6b2	0.93858	50.49	0.493	rgb(222,123,124)	1.9916	2,2
Zfp385a	Psrc1	0.93858	50.49	0.494	rgb(222,123,124)	1.9916	2,2
Zfp429	Mtmr7	0.93858	50.49	0.485	rgb(222,124,125)	1.9916	2,2
Zfp473	Flot2	0.93858	50.49	0.495	rgb(222,122,123)	1.9916	2,2
Zfp473	Stra6	0.93858	50.49	0.492	rgb(222,123,124)	1.9916	2,2
Zfp629	Fgfr1	0.93858	50.49	0.493	rgb(222,123,124)	1.9916	2,2
Zfp64	Fbxw2	-0.93858	50.49	-4.9E-01	rgb(111,153,236)	1.9916	2,2
Zfp750	Commd9	0.93858	50.49	0.493	rgb(222,123,124)	1.9916	2,2
Zfp768	Angptl4	0.93858	50.49	0.492	rgb(222,123,124)	1.9916	2,2
Zfp870	Kctd7	0.93858	50.49	0.493	rgb(222,123,124)	1.9916	2,2
Zfp882	Proz	0.93858	50.49	0.487	rgb(222,124,125)	1.9916	2,2
Zfp958	Ccng1	0.93858	50.49	0.489	rgb(222,124,124)	1.9916	2,2
Zhx2	Tsc22d1	0.93858	50.49	0.486	rgb(222,124,125)	1.9916	2,2
Zkscan17	Pycr1	0.93858	50.49	0.487	rgb(222,124,125)	1.9916	2,2
Ahrr	Dst	0.93682	50.48	0.477	rgb(222,126,127)	1.9914	2,2
Arid3a	Ms4a4b	-0.93682	50.48	-4.8E-01	rgb(113,154,235)	1.9914	2,2
Arid5a	Susd3	0.93682	50.48	0.478	rgb(222,126,127)	1.9914	2,2
Atf6	Ncoa1	0.93682	50.48	0.477	rgb(222,126,127)	1.9914	2,2
Batf	Cntnap1	-0.93682	50.48	-4.8E-01	rgb(113,154,235)	1.9914	None
Bbx	Exoc4	0.93682	50.48	0.476	rgb(222,126,127)	1.9914	None
Bcl6	D430041D05Rik	-0.93682	50.48	-4.8E-01	rgb(112,153,235)	1.9914	2,2
Creb3l2	Spred3	0.93682	50.48	0.477	rgb(222,126,127)	1.9914	2,2
Ddit3	Slc3a2	0.93682	50.48	0.475	rgb(222,126,127)	1.9914	2,2
Elf1	Sla2	0.93682	50.48	0.483	rgb(222,125,126)	1.9914	2,2
Epas1	Olr1	0.93682	50.48	0.478	rgb(222,126,127)	1.9914	2,2
Epas1	Tmem43	0.93682	50.48	0.475	rgb(222,126,127)	1.9914	2,2
Erg	Mllt3	0.93682	50.48	0.477	rgb(222,126,127)	1.9914	2,2
Erg	Zfp280b	0.93682	50.48	0.479	rgb(222,126,127)	1.9914	2,2
Etv4	Mboat7	0.93682	50.48	0.478	rgb(222,126,127)	1.9914	2,2
Fli1	Aacs	-0.93682	50.48	-4.8E-01	rgb(113,154,235)	1.9914	2,2
Fosl2	Stat3	0.93682	50.48	0.475	rgb(222,126,127)	1.9914	None
Foxf2	Adora2b	0.93682	50.48	0.476	rgb(222,126,127)	1.9914	2,2
Foxp3	Cd101	0.93682	50.48	0.482	rgb(222,125,126)	1.9914	2,2
Glis2	Cercam	0.93682	50.48	0.483	rgb(222,125,126)	1.9914	2,2
Gtf2ird1	Rps6ka2	0.93682	50.48	0.48	rgb(222,125,126)	1.9914	2,2
Hes1	Fam43a	0.93682	50.48	0.483	rgb(222,125,126)	1.9914	2,2
Hsf1	S100a1	-0.93682	50.48	-4.8E-01	rgb(112,153,235)	1.9914	2,2
Irf1	Gbp9	0.93682	50.48	0.475	rgb(222,126,127)	1.9914	2,2
Irf2	Rbms2	0.93682	50.48	0.477	rgb(222,126,127)	1.9914	None
Irf4	B9d1	-0.93682	50.48	-4.8E-01	rgb(114,154,235)	1.9914	2,2
Irf4	Tnfsf10	-0.93682	50.48	-4.8E-01	rgb(113,154,235)	1.9914	None
Kdm2b	Mycbp2	0.93682	50.48	0.481	rgb(222,125,126)	1.9914	2,2
Klf10	Kctd14	0.93682	50.48	0.484	rgb(222,125,126)	1.9914	2,2
Lef1	Acp5	0.93682	50.48	0.477	rgb(222,126,127)	1.9914	2,2
Lhx6	Ism1	0.93682	50.48	0.476	rgb(222,126,127)	1.9914	2,2
Lyl1	Gprasp2	0.93682	50.48	0.479	rgb(222,125,126)	1.9914	2,2
Msc	Cd24a	0.93682	50.48	0.483	rgb(222,125,126)	1.9914	2,2
Mxi1	Aen	-0.93682	50.48	-4.8E-01	rgb(112,153,235)	1.9914	None
Mxi1	Gys1	0.93682	50.48	0.478	rgb(222,126,127)	1.9914	2,2
Mxi1	Itga7	0.93682	50.48	0.477	rgb(222,126,127)	1.9914	2,2
Myb	Cd86	0.93682	50.48	0.48	rgb(222,125,126)	1.9914	2,2
Nfatc4	Slc22a2	0.93682	50.48	0.478	rgb(222,126,127)	1.9914	2,2
Nfkb2	Nfkbie	0.93682	50.48	0.479	rgb(222,125,126)	1.9914	None
Pknox1	Pgf	-0.93682	50.48	-4.8E-01	rgb(114,154,235)	1.9914	2,2
Pou2af1	Adora2b	-0.93682	50.48	-4.8E-01	rgb(114,154,235)	1.9914	2,2
Pou2af1	Dusp5	-0.93682	50.48	-4.8E-01	rgb(113,154,235)	1.9914	None
Pou2af1	Hs3st1	-0.93682	50.48	-4.8E-01	rgb(113,154,235)	1.9914	2,2
Pou6f1	Entpd1	0.93682	50.48	0.482	rgb(222,125,126)	1.9914	2,2
Pparg	Cacna1c	0.93682	50.48	0.477	rgb(222,126,127)	1.9914	2,2
Prrx1	Amotl2	0.93682	50.48	0.478	rgb(222,126,127)	1.9914	2,2
Rel	Gfod1	0.93682	50.48	0.483	rgb(222,125,126)	1.9914	None
Rxra	Fgf2	0.93682	50.48	0.482	rgb(222,125,126)	1.9914	None
Scrt1	Slc41a2	0.93682	50.48	0.483	rgb(222,125,126)	1.9914	2,2
Six1	Inhba	0.93682	50.48	0.479	rgb(222,126,127)	1.9914	2,2
Spib	Snx11	0.93682	50.48	0.484	rgb(222,125,126)	1.9914	2,2
Stat2	Il12rb2	0.93682	50.48	0.479	rgb(222,126,126)	1.9914	None
Vax2	Atp6v1b1	0.93682	50.48	0.477	rgb(222,126,127)	1.9914	2,2
Vax2	Podnl1	0.93682	50.48	0.479	rgb(222,125,126)	1.9914	2,2
Zbtb4	Dbt	-0.93682	50.48	-4.8E-01	rgb(112,153,235)	1.9914	2,2
Zfhx3	Itsn1	0.93682	50.48	0.485	rgb(222,124,125)	1.9914	2,2
Zfp652	Fads2	-0.93682	50.48	-4.8E-01	rgb(112,153,235)	1.9914	2,2
Ankzf1	Rgs11	0.93682	50.48	0.479	rgb(222,125,126)	1.9914	2,2
Csrnp1	Arhgef10	0.93682	50.48	0.477	rgb(222,126,127)	1.9914	2,2
Dpf1	Ero1l	0.93682	50.48	0.476	rgb(222,126,127)	1.9914	2,2
Hes6	Galk1	0.93682	50.48	0.478	rgb(222,126,127)	1.9914	2,2
Kdm5b	Bnip3	0.93682	50.48	0.478	rgb(222,126,127)	1.9914	2,2
Kdm5b	Ccng2	0.93682	50.48	0.478	rgb(222,126,127)	1.9914	2,2
L3mbtl3	Taf7	0.93682	50.48	0.479	rgb(222,125,126)	1.9914	2,2
Litaf	Slc16a6	-0.93682	50.48	-4.8E-01	rgb(112,153,235)	1.9914	2,2
Ncoa3	Trappc10	0.93682	50.48	0.478	rgb(222,126,127)	1.9914	2,2
Nkrf	Pygl	-0.93682	50.48	-4.8E-01	rgb(113,154,235)	1.9914	2,2
Phf1	Znrf1	0.93682	50.48	0.483	rgb(222,125,126)	1.9914	2,2
Plscr1	Dhrs9	0.93682	50.48	0.475	rgb(222,126,127)	1.9914	2,2
Plscr1	Ubash3a	-0.93682	50.48	-4.8E-01	rgb(112,153,235)	1.9914	2,2
Rbck1	Dnajc21	-0.93682	50.48	-4.8E-01	rgb(113,154,235)	1.9914	2,2
Sgsm2	Cul9	0.93682	50.48	0.481	rgb(222,125,126)	1.9914	2,2
Sgsm2	Il9	-0.93682	50.48	-4.8E-01	rgb(114,154,235)	1.9914	2,2
Sgsm2	March9	0.93682	50.48	0.477	rgb(222,126,127)	1.9914	2,2
Zbtb5	Cd24a	-0.93682	50.48	-4.8E-01	rgb(113,154,235)	1.9914	2,2
Zeb2	Jak2	0.93682	50.48	0.477	rgb(222,126,127)	1.9914	2,2
Zfp277	Amz2	0.93682	50.48	0.48	rgb(222,125,126)	1.9914	2,2
Zfp280b	Btk	0.93682	50.48	0.477	rgb(222,126,127)	1.9914	2,2
Zfp35	Wdr82	0.93682	50.48	0.479	rgb(222,125,126)	1.9914	2,2
Zfp358	Sorcs2	-0.93682	50.48	-4.8E-01	rgb(113,154,235)	1.9914	2,2
Zfp429	Ankrd33b	0.93682	50.48	0.476	rgb(222,126,127)	1.9914	2,2
Zfp472	Jmjd6	-0.93682	50.48	-4.8E-01	rgb(114,154,235)	1.9914	2,2
Zfp52	Mpzl2	-0.93682	50.48	-4.8E-01	rgb(114,154,235)	1.9914	2,2
Zfp608	Havcr1	-0.93682	50.48	-4.8E-01	rgb(113,154,235)	1.9914	2,2
Zfp64	Rbm15	0.93682	50.48	0.477	rgb(222,126,127)	1.9914	2,2
Zfp750	Urm1	0.93682	50.48	0.481	rgb(222,125,126)	1.9914	2,2
Zfp870	Fads2	0.93682	50.48	0.479	rgb(222,125,126)	1.9914	2,2
Zfp951	Guca1b	0.93682	50.48	0.476	rgb(222,126,127)	1.9914	2,2
Zmiz1	Sco1	-0.93682	50.48	-4.8E-01	rgb(113,154,235)	1.9914	2,2
Ahctf1	Utp20	0.93507	50.47	0.473	rgb(222,127,128)	1.9912	2,2
Ahrr	Gpr15	0.93507	50.47	0.474	rgb(222,127,127)	1.9912	2,2
Arid2	2210013O21Rik	-0.93507	50.47	-4.7E-01	rgb(116,156,235)	1.9912	2,2
Arid3a	Lamc1	0.93507	50.47	0.473	rgb(222,127,128)	1.9912	2,2
Atf5	0610007P14Rik	0.93507	50.47	0.474	rgb(222,126,127)	1.9912	2,2
Atf6	P2ry2	0.93507	50.47	0.466	rgb(222,128,129)	1.9912	2,2
Bhlhe40	Ndrg1	0.93507	50.47	0.467	rgb(222,128,129)	1.9912	2,2
Cenpb	Mafg	0.93507	50.47	0.471	rgb(222,127,128)	1.9912	2,2
Creb1	Il4ra	-0.93507	50.47	-4.7E-01	rgb(116,155,235)	1.9912	2,2
Creb3l2	Gatsl2	0.93507	50.47	0.466	rgb(222,128,129)	1.9912	2,2
Creb3l2	Srgap3	0.93507	50.47	0.471	rgb(222,127,128)	1.9912	2,2
Cux1	Fam20a	0.93507	50.47	0.469	rgb(222,127,128)	1.9912	2,2
Cux1	Foxo1	0.93507	50.47	0.469	rgb(222,127,128)	1.9912	2,2
Cux1	Herc4	-0.93507	50.47	-4.7E-01	rgb(115,155,235)	1.9912	2,2
Dbp	Nkd2	-0.93507	50.47	-4.7E-01	rgb(114,154,235)	1.9912	2,2
E2f1	Dtl	0.93507	50.47	0.474	rgb(222,126,127)	1.9912	None
Ebf1	Dusp3	0.93507	50.47	0.475	rgb(222,126,127)	1.9912	2,2
Elk3	Gdpd5	0.93507	50.47	0.466	rgb(222,128,129)	1.9912	2,2
Epas1	Lactb	0.93507	50.47	0.467	rgb(222,128,129)	1.9912	2,2
Epas1	Mllt6	-0.93507	50.47	-4.7E-01	rgb(114,155,235)	1.9912	2,2
Epas1	Pparg	0.93507	50.47	0.47	rgb(222,127,128)	1.9912	2,2
Fos	Me2	-0.93507	50.47	-4.7E-01	rgb(116,155,235)	1.9912	2,2
Fosl1	Eif4e3	-0.93507	50.47	-4.7E-01	rgb(115,155,235)	1.9912	2,2
Foxf2	Fam129b	0.93507	50.47	0.468	rgb(222,128,128)	1.9912	2,2
Foxo3	Exosc8	-0.93507	50.47	-4.7E-01	rgb(115,155,235)	1.9912	None
Foxs1	Hvcn1	0.93507	50.47	0.467	rgb(222,128,129)	1.9912	2,2
Hif1a	Flot1	0.93507	50.47	0.467	rgb(222,128,129)	1.9912	None
Hif1a	Sco1	0.93507	50.47	0.466	rgb(222,128,129)	1.9912	None
Hmg20b	Dock11	-0.93507	50.47	-4.7E-01	rgb(115,155,235)	1.9912	2,2
Ikzf2	Fam81a	0.93507	50.47	0.465	rgb(222,128,129)	1.9912	2,2
Irf1	Fas	0.93507	50.47	0.468	rgb(222,128,129)	1.9912	2,2
Irf1	Sidt1	0.93507	50.47	0.469	rgb(222,127,128)	1.9912	2,2
Irf4	Abcb9	-0.93507	50.47	-4.7E-01	rgb(116,155,235)	1.9912	None
Irf4	Angpt1	-0.93507	50.47	-4.7E-01	rgb(116,155,235)	1.9912	None
Irf4	Npas2	0.93507	50.47	0.466	rgb(222,128,129)	1.9912	None
Irf5	Abhd4	0.93507	50.47	0.471	rgb(222,127,128)	1.9912	2,2
Irf5	Cacna1s	0.93507	50.47	0.468	rgb(222,128,129)	1.9912	2,2
Irf5	Cttn	0.93507	50.47	0.466	rgb(222,128,129)	1.9912	2,2
Irf7	Oas1c	0.93507	50.47	0.471	rgb(222,127,128)	1.9912	None
Junb	Hook2	0.93507	50.47	0.468	rgb(222,128,128)	1.9912	None
Klf10	Smurf2	0.93507	50.47	0.473	rgb(222,127,128)	1.9912	2,2
Lin54	Znhit6	-0.93507	50.47	-4.7E-01	rgb(114,154,235)	1.9912	2,2
Mafg	Rnf135	-0.93507	50.47	-4.7E-01	rgb(115,155,235)	1.9912	2,2
Mxi1	Serpine1	0.93507	50.47	0.469	rgb(222,127,128)	1.9912	2,2
Mxi1	Urb1	-0.93507	50.47	-4.7E-01	rgb(116,155,235)	1.9912	2,2
Nfatc4	Camk2n1	0.93507	50.47	0.466	rgb(222,128,129)	1.9912	2,2
Nfatc4	Gpr68	0.93507	50.47	0.474	rgb(222,127,127)	1.9912	2,2
Nfe2l2	Gfod1	-0.93507	50.47	-4.7E-01	rgb(116,155,235)	1.9912	None
Nfil3	Auh	0.93507	50.47	0.474	rgb(222,126,127)	1.9912	2,2
Nkx1-2	Lhpp	0.93507	50.47	0.47	rgb(222,127,128)	1.9912	2,2
Npas4	Gltscr2	-0.93507	50.47	-4.7E-01	rgb(114,155,235)	1.9912	2,2
Nr4a2	Crtam	0.93507	50.47	0.466	rgb(222,128,129)	1.9912	2,2
Pknox1	Got1	-0.93507	50.47	-4.7E-01	rgb(115,155,235)	1.9912	2,2
Plagl1	Adora2a	0.93507	50.47	0.472	rgb(222,127,128)	1.9912	2,2
Pou2af1	Crtam	0.93507	50.47	0.474	rgb(222,126,127)	1.9912	2,2
Pou2af1	Trim66	0.93507	50.47	0.47	rgb(222,127,128)	1.9912	2,2
Runx1	Psme2	-0.93507	50.47	-4.7E-01	rgb(115,155,235)	1.9912	2,2
Runx2	Creb3l2	0.93507	50.47	0.466	rgb(222,128,129)	1.9912	2,2
Rxra	Myo18a	0.93507	50.47	0.466	rgb(222,128,129)	1.9912	None
Scrt1	4932438H23Rik	0.93507	50.47	0.471	rgb(222,127,128)	1.9912	2,2
Scrt1	Espn	0.93507	50.47	0.469	rgb(222,127,128)	1.9912	2,2
Srebf1	Trib3	0.93507	50.47	0.47	rgb(222,127,128)	1.9912	2,2
Stat1	Ncf1	0.93507	50.47	0.468	rgb(222,128,128)	1.9912	2,2
Stat1	Parp9	0.93507	50.47	0.467	rgb(222,128,129)	1.9912	2,2
Tead1	Tln2	0.93507	50.47	0.466	rgb(222,128,129)	1.9912	2,2
Tet1	Pccb	0.93507	50.47	0.475	rgb(222,126,127)	1.9912	2,2
Vax2	Atp11a	-0.93507	50.47	-4.7E-01	rgb(115,155,235)	1.9912	2,2
Vax2	B3galt2	0.93507	50.47	0.471	rgb(222,127,128)	1.9912	2,2
Vax2	Ppp1r14c	0.93507	50.47	0.474	rgb(222,127,127)	1.9912	2,2
Vdr	Fbln1	0.93507	50.47	0.47	rgb(222,127,128)	1.9912	2,2
Vdr	Leprel4	0.93507	50.47	0.472	rgb(222,127,128)	1.9912	2,2
Zbtb4	Sqstm1	0.93507	50.47	0.469	rgb(222,127,128)	1.9912	2,2
Zfp467	Galm	0.93507	50.47	0.466	rgb(222,128,129)	1.9912	2,2
Zfp467	Rhbdl3	0.93507	50.47	0.469	rgb(222,127,128)	1.9912	2,2
Zfx	Cisd3	-0.93507	50.47	-4.7E-01	rgb(115,155,235)	1.9912	2,2
AW146154	Tnfsf8	0.93507	50.47	0.466	rgb(222,128,129)	1.9912	2,2
AW146154	Zfp445	0.93507	50.47	0.468	rgb(222,128,129)	1.9912	2,2
Akna	Ms4a6c	0.93507	50.47	0.468	rgb(222,128,129)	1.9912	2,2
Akna	Proz	0.93507	50.47	0.474	rgb(222,127,128)	1.9912	2,2
Atf6b	Gusb	0.93507	50.47	0.467	rgb(222,128,129)	1.9912	2,2
Cxxc5	Nod1	0.93507	50.47	0.47	rgb(222,127,128)	1.9912	2,2
Dach2	Slc44a5	0.93507	50.47	0.469	rgb(222,128,128)	1.9912	2,2
Dpf1	Rbfox2	0.93507	50.47	0.473	rgb(222,127,128)	1.9912	2,2
Dzip1	Rgs1	-0.93507	50.47	-4.7E-01	rgb(115,155,235)	1.9912	2,2
Gm13157	Bok	-0.93507	50.47	-4.7E-01	rgb(115,155,235)	1.9912	2,2
Litaf	Plxnc1	0.93507	50.47	0.465	rgb(222,128,129)	1.9912	2,2
Mbnl2	Elovl7	0.93507	50.47	0.466	rgb(222,128,129)	1.9912	2,2
Mbnl2	Prkd3	0.93507	50.47	0.469	rgb(222,127,128)	1.9912	2,2
Mtf2	Txndc17	-0.93507	50.47	-4.7E-01	rgb(116,156,235)	1.9912	2,2
Ncoa2	Nrip1	0.93507	50.47	0.468	rgb(222,128,128)	1.9912	2,2
Ncoa2	Tcf12	0.93507	50.47	0.466	rgb(222,128,129)	1.9912	2,2
Ncoa3	Stat5b	0.93507	50.47	0.467	rgb(222,128,129)	1.9912	2,2
Ovol2	Sgip1	0.93507	50.47	0.474	rgb(222,126,127)	1.9912	2,2
Phf1	St7	-0.93507	50.47	-4.7E-01	rgb(115,155,235)	1.9912	2,2
Rlf	Nudt8	-0.93507	50.47	-4.7E-01	rgb(115,155,235)	1.9912	2,2
Scml4	Ipcef1	0.93507	50.47	0.466	rgb(222,128,129)	1.9912	2,2
Sgsm2	Tg	0.93507	50.47	0.465	rgb(222,128,129)	1.9912	2,2
Tet2	Gprin3	0.93507	50.47	0.47	rgb(222,127,128)	1.9912	2,2
Thap3	Sf3b3	-0.93507	50.47	-4.7E-01	rgb(116,155,235)	1.9912	2,2
Tulp2	Tnnt3	0.93507	50.47	0.466	rgb(222,128,129)	1.9912	2,2
Tulp3	Hist3h2bb-ps	-0.93507	50.47	-4.7E-01	rgb(115,155,235)	1.9912	2,2
Zbed3	Il10	0.93507	50.47	0.47	rgb(222,127,128)	1.9912	2,2
Zbtb17	Hexb	-0.93507	50.47	-4.7E-01	rgb(116,156,235)	1.9912	2,2
Zbtb32	Adamts17	-0.93507	50.47	-4.7E-01	rgb(115,155,235)	1.9912	2,2
Zbtb32	Trps1	0.93507	50.47	0.469	rgb(222,127,128)	1.9912	2,2
Zbtb34	Hps6	-0.93507	50.47	-4.7E-01	rgb(116,155,235)	1.9912	2,2
Zeb2	Nedd9	0.93507	50.47	0.472	rgb(222,127,128)	1.9912	2,2
Zeb2	Zscan21	-0.93507	50.47	-4.7E-01	rgb(116,155,235)	1.9912	2,2
Zfp111	Apbb1ip	-0.93507	50.47	-4.7E-01	rgb(116,155,235)	1.9912	2,2
Zfp28	Mapkbp1	0.93507	50.47	0.473	rgb(222,127,128)	1.9912	2,2
Zfp354c	Acpp	0.93507	50.47	0.47	rgb(222,127,128)	1.9912	2,2
Zfp367	Kdelc1	0.93507	50.47	0.47	rgb(222,127,128)	1.9912	2,2
Zfp386	Atp6v1d	0.93507	50.47	0.47	rgb(222,127,128)	1.9912	2,2
Zfp395	Wipf1	0.93507	50.47	0.471	rgb(222,127,128)	1.9912	2,2
Zfp429	Nrip2	-0.93507	50.47	-4.7E-01	rgb(115,155,235)	1.9912	2,2
Zfp473	Rtkn2	0.93507	50.47	0.465	rgb(222,128,129)	1.9912	2,2
Zfp629	Zfp90	0.93507	50.47	0.466	rgb(222,128,129)	1.9912	2,2
Zfp933	Reep3	0.93507	50.47	0.474	rgb(222,126,127)	1.9912	2,2
Zscan2	Stard10	0.93507	50.47	0.472	rgb(222,127,128)	1.9912	2,2
Arid3a	Bcl2l2	0.93331	50.46	0.459	rgb(222,129,130)	1.991	2,2
Arntl2	Serpinb9b	0.93331	50.46	0.461	rgb(222,129,130)	1.991	2,2
Batf	Trim36	0.93331	50.46	0.457	rgb(222,130,131)	1.991	None
Bcl11b	Notch1	0.93331	50.46	0.459	rgb(222,129,130)	1.991	2,2
Cebpg	Fam53b	-0.93331	50.46	-4.6E-01	rgb(117,156,234)	1.991	None
Cebpg	Tsc22d3	0.93331	50.46	0.462	rgb(222,129,130)	1.991	2,2
Creb3l1	Mdn1	-0.93331	50.46	-4.6E-01	rgb(117,156,235)	1.991	2,2
Creb3l2	Fosl2	0.93331	50.46	0.463	rgb(222,129,129)	1.991	2,2
Creb3l2	Ubash3b	0.93331	50.46	0.457	rgb(222,130,131)	1.991	2,2
Ddit3	Nupr1	0.93331	50.46	0.464	rgb(222,128,129)	1.991	2,2
Elf1	Srpk2	0.93331	50.46	0.463	rgb(222,129,129)	1.991	None
Elk3	1110007C09Rik	0.93331	50.46	0.46	rgb(222,129,130)	1.991	2,2
Elk3	Lamc2	0.93331	50.46	0.464	rgb(222,128,129)	1.991	2,2
Epas1	Satb1	0.93331	50.46	0.459	rgb(222,129,130)	1.991	None
Erg	Tes	0.93331	50.46	0.46	rgb(222,129,130)	1.991	None
Ets2	Pls3	-0.93331	50.46	-4.6E-01	rgb(118,157,234)	1.991	2,2
Etv5	Pacsin1	-0.93331	50.46	-4.6E-01	rgb(118,157,234)	1.991	2,2
Etv5	Tnip3	-0.93331	50.46	-4.6E-01	rgb(117,156,235)	1.991	2,2
Foxo1	Sdc3	0.93331	50.46	0.46	rgb(222,129,130)	1.991	2,2
Foxp1	Adam9	-0.93331	50.46	-4.6E-01	rgb(118,157,234)	1.991	2,2
Foxp1	Batf3	-0.93331	50.46	-4.6E-01	rgb(118,157,234)	1.991	2,2
Foxp3	Col15a1	0.93331	50.46	0.455	rgb(222,130,131)	1.991	None
Hif3a	Kbtbd13	0.93331	50.46	0.462	rgb(222,129,130)	1.991	2,2
Hif3a	Myh10	0.93331	50.46	0.457	rgb(222,130,131)	1.991	2,2
Ikzf2	Gucy2e	0.93331	50.46	0.462	rgb(222,129,130)	1.991	2,2
Irf2	Ly6e	0.93331	50.46	0.457	rgb(222,130,131)	1.991	2,2
Irf2	Runx2	0.93331	50.46	0.456	rgb(222,130,131)	1.991	2,2
Irf4	Cxxc5	-0.93331	50.46	-4.6E-01	rgb(117,156,235)	1.991	2,2
Irf4	Herc6	-0.93331	50.46	-4.6E-01	rgb(118,157,234)	1.991	2,2
Irf8	Il2rb	0.93331	50.46	0.456	rgb(222,130,131)	1.991	None
Irf8	Jak3	0.93331	50.46	0.458	rgb(222,130,130)	1.991	2,2
Jun	Capg	0.93331	50.46	0.46	rgb(222,129,130)	1.991	None
Junb	Cep68	-0.93331	50.46	-4.6E-01	rgb(118,157,234)	1.991	2,2
Klf2	Serpine1	-0.93331	50.46	-4.6E-01	rgb(118,157,234)	1.991	2,2
Klf3	Fasl	0.93331	50.46	0.456	rgb(222,130,131)	1.991	2,2
Maf	Emp1	0.93331	50.46	0.456	rgb(222,130,131)	1.991	None
Maf	Stab1	0.93331	50.46	0.464	rgb(222,128,129)	1.991	None
Mafg	N4bp2l1	-0.93331	50.46	-4.6E-01	rgb(117,156,234)	1.991	None
Mxi1	Asph	0.93331	50.46	0.46	rgb(222,129,130)	1.991	2,2
Myb	Stap1	0.93331	50.46	0.464	rgb(222,128,129)	1.991	2,2
Nfatc4	Tlr2	0.93331	50.46	0.461	rgb(222,129,130)	1.991	2,2
Nfatc4	Zscan29	0.93331	50.46	0.462	rgb(222,129,130)	1.991	2,2
Nfil3	Rbpj	0.93331	50.46	0.464	rgb(222,128,129)	1.991	2,2
Nfkb2	Abcb1a	0.93331	50.46	0.461	rgb(222,129,130)	1.991	2,2
Nfkb2	Idi2	0.93331	50.46	0.462	rgb(222,129,130)	1.991	2,2
Nfkb2	Plagl1	0.93331	50.46	0.459	rgb(222,129,130)	1.991	2,2
Npas4	Syn1	0.93331	50.46	0.456	rgb(222,130,131)	1.991	2,2
Ovol1	Dixdc1	0.93331	50.46	0.461	rgb(222,129,130)	1.991	2,2
Plagl1	Cd84	-0.93331	50.46	-4.6E-01	rgb(118,157,234)	1.991	2,2
Plagl1	Slc38a1	0.93331	50.46	0.46	rgb(222,129,130)	1.991	2,2
Pou3f1	Zfp651	0.93331	50.46	0.456	rgb(222,130,131)	1.991	2,2
Rest	Bcl11b	0.93331	50.46	0.458	rgb(222,130,130)	1.991	2,2
Runx2	Flot2	0.93331	50.46	0.457	rgb(222,130,131)	1.991	2,2
Six1	Cd200r4	0.93331	50.46	0.463	rgb(222,129,130)	1.991	2,2
Sox5	Itga3	0.93331	50.46	0.462	rgb(222,129,130)	1.991	2,2
Sp4	Thoc3	-0.93331	50.46	-4.6E-01	rgb(117,156,235)	1.991	2,2
Spib	Ssh2	-0.93331	50.46	-4.6E-01	rgb(118,157,234)	1.991	2,2
Srebf2	Kdm2b	0.93331	50.46	0.46	rgb(222,129,130)	1.991	None
Stat4	Lsp1	0.93331	50.46	0.463	rgb(222,128,129)	1.991	2,2
Stat5b	Gramd1b	-0.93331	50.46	-4.6E-01	rgb(118,157,234)	1.991	2,2
Trerf1	Tmem176b	0.93331	50.46	0.456	rgb(222,130,131)	1.991	2,2
Trp73	Piga	-0.93331	50.46	-4.6E-01	rgb(117,156,234)	1.991	2,2
Vdr	Fbxo30	0.93331	50.46	0.461	rgb(222,129,130)	1.991	2,2
Vdr	Galm	0.93331	50.46	0.457	rgb(222,130,131)	1.991	2,2
Xbp1	Nucks1	-0.93331	50.46	-4.6E-01	rgb(118,157,234)	1.991	2,2
Zbtb4	Nlrc3	0.93331	50.46	0.459	rgb(222,129,130)	1.991	2,2
Zfp467	Olfml2a	0.93331	50.46	0.461	rgb(222,129,130)	1.991	2,2
Zfp467	Sytl3	-0.93331	50.46	-4.6E-01	rgb(117,156,235)	1.991	2,2
Zfp467	Tgfb3	0.93331	50.46	0.461	rgb(222,129,130)	1.991	2,2
Zfp524	Uqcrq	0.93331	50.46	0.464	rgb(222,128,129)	1.991	2,2
Zic2	Gck	0.93331	50.46	0.455	rgb(222,130,131)	1.991	2,2
Aebp2	Arhgef3	-0.93331	50.46	-4.6E-01	rgb(117,156,235)	1.991	2,2
Akna	Nlrc3	0.93331	50.46	0.457	rgb(222,130,131)	1.991	2,2
Ankzf1	3110057O12Rik	0.93331	50.46	0.462	rgb(222,129,130)	1.991	2,2
Atmin	Litaf	0.93331	50.46	0.459	rgb(222,129,130)	1.991	2,2
Atmin	Slc29a3	0.93331	50.46	0.462	rgb(222,129,130)	1.991	2,2
C030039L03Rik	Sult4a1	0.93331	50.46	0.46	rgb(222,129,130)	1.991	2,2
Casz1	Il9	0.93331	50.46	0.462	rgb(222,129,130)	1.991	2,2
Cc2d1a	Cenpw	-0.93331	50.46	-4.6E-01	rgb(117,156,234)	1.991	2,2
Cebpz	Dhx33	0.93331	50.46	0.459	rgb(222,129,130)	1.991	2,2
Drap1	Fth1	0.93331	50.46	0.459	rgb(222,129,130)	1.991	2,2
Dzip1	Nlrc5	0.93331	50.46	0.456	rgb(222,130,131)	1.991	2,2
Hmgb3	Ticam2	0.93331	50.46	0.46	rgb(222,129,130)	1.991	2,2
Klf6	Vim	0.93331	50.46	0.462	rgb(222,129,130)	1.991	2,2
Litaf	Cd84	0.93331	50.46	0.459	rgb(222,129,130)	1.991	2,2
Mtf2	Sirt2	-0.93331	50.46	-4.6E-01	rgb(118,157,234)	1.991	2,2
Mxd3	Zranb3	0.93331	50.46	0.46	rgb(222,129,130)	1.991	2,2
Mysm1	Skil	0.93331	50.46	0.458	rgb(222,130,130)	1.991	2,2
Nkrf	Usp54	0.93331	50.46	0.463	rgb(222,129,129)	1.991	2,2
Rlf	3110057O12Rik	0.93331	50.46	0.455	rgb(222,130,131)	1.991	2,2
Scml4	Epsti1	0.93331	50.46	0.464	rgb(222,128,129)	1.991	2,2
Sgsm2	Ccrn4l	-0.93331	50.46	-4.6E-01	rgb(116,156,235)	1.991	2,2
Sgsm2	Cxxc5	0.93331	50.46	0.46	rgb(222,129,130)	1.991	2,2
Sgsm2	Ercc5	0.93331	50.46	0.455	rgb(222,130,131)	1.991	2,2
Trps1	Ppfibp1	0.93331	50.46	0.456	rgb(222,130,131)	1.991	2,2
Whsc1	Gen1	0.93331	50.46	0.461	rgb(222,129,130)	1.991	2,2
Zbtb17	Il10rb	-0.93331	50.46	-4.6E-01	rgb(118,157,234)	1.991	2,2
Zbtb32	Galnt3	0.93331	50.46	0.458	rgb(222,129,130)	1.991	2,2
Zbtb44	H60c	-0.93331	50.46	-4.6E-01	rgb(117,156,235)	1.991	2,2
Zbtb46	Bco2	0.93331	50.46	0.465	rgb(222,128,129)	1.991	2,2
Zeb2	Srgap3	0.93331	50.46	0.459	rgb(222,129,130)	1.991	2,2
Zfp101	Mei4	0.93331	50.46	0.458	rgb(222,129,130)	1.991	2,2
Zfp146	Bend6	-0.93331	50.46	-4.6E-01	rgb(118,157,234)	1.991	2,2
Zfp277	Exosc8	0.93331	50.46	0.464	rgb(222,128,129)	1.991	2,2
Zfp277	Fam120c	-0.93331	50.46	-4.6E-01	rgb(117,156,235)	1.991	2,2
Zfp296	Ccng2	-0.93331	50.46	-4.6E-01	rgb(117,156,235)	1.991	2,2
Zfp296	Hspa4l	-0.93331	50.46	-4.6E-01	rgb(118,157,234)	1.991	2,2
Zfp407	Mpdu1	-0.93331	50.46	-4.6E-01	rgb(117,156,234)	1.991	2,2
Zfp429	Trim12a	0.93331	50.46	0.46	rgb(222,129,130)	1.991	2,2
Zfp473	Rps6ka3	0.93331	50.46	0.458	rgb(222,130,130)	1.991	2,2
Zfp513	Zfp408	0.93331	50.46	0.455	rgb(222,130,131)	1.991	2,2
Zfp52	Eml1	0.93331	50.46	0.463	rgb(222,129,130)	1.991	2,2
Zfp52	Zfp362	-0.93331	50.46	-4.6E-01	rgb(117,156,235)	1.991	2,2
Zfp536	Ass1	0.93331	50.46	0.456	rgb(222,130,131)	1.991	2,2
Zfp605	Ift81	0.93331	50.46	0.462	rgb(222,129,130)	1.991	2,2
Zfp629	Acot12	-0.93331	50.46	-4.6E-01	rgb(118,157,234)	1.991	2,2
Zfp68	Naglu	-0.93331	50.46	-4.6E-01	rgb(118,157,234)	1.991	2,2
Zfp750	Pvrl4	0.93331	50.46	0.46	rgb(222,129,130)	1.991	2,2
Zfp750	Vcan	0.93331	50.46	0.459	rgb(222,129,130)	1.991	2,2
Zfp777	Cnnm3	0.93331	50.46	0.461	rgb(222,129,130)	1.991	2,2
Zhx2	Ctnnd1	-0.93331	50.46	-4.6E-01	rgb(117,156,234)	1.991	2,2
Zkscan17	Icam2	-0.93331	50.46	-4.6E-01	rgb(117,156,235)	1.991	2,2
Ahr	Nipal1	0.93156	50.45	0.447	rgb(222,132,133)	1.9908	2,2
Arid2	Cnnm4	0.93156	50.45	0.447	rgb(222,132,133)	1.9908	2,2
Arntl2	Mvp	0.93156	50.45	0.45	rgb(222,131,132)	1.9908	2,2
Bach1	Rasgrp2	0.93156	50.45	0.451	rgb(222,131,132)	1.9908	2,2
Bach1	Zfp239	-0.93156	50.45	-4.5E-01	rgb(120,158,234)	1.9908	2,2
Bcl6	Acsl6	-0.93156	50.45	-4.5E-01	rgb(118,157,234)	1.9908	None
Bhlhe40	Ctnna1	0.93156	50.45	0.452	rgb(222,131,132)	1.9908	2,2
Bhlhe40	Hk2	0.93156	50.45	0.446	rgb(222,132,133)	1.9908	2,2
Cdc5l	Mfge8	-0.93156	50.45	-4.5E-01	rgb(120,158,234)	1.9908	2,2
Cdc5l	Trp53i13	-0.93156	50.45	-4.5E-01	rgb(120,158,234)	1.9908	2,2
Cebpg	Gprc5a	0.93156	50.45	0.447	rgb(222,132,133)	1.9908	2,2
Creb3l2	Cdk5r1	-0.93156	50.45	-4.5E-01	rgb(120,158,234)	1.9908	2,2
Creb3l2	Plekho2	0.93156	50.45	0.453	rgb(222,131,131)	1.9908	2,2
Cux1	Gyk	-0.93156	50.45	-4.5E-01	rgb(119,158,234)	1.9908	2,2
Ebf1	Slc9a8	-0.93156	50.45	-4.5E-01	rgb(120,158,234)	1.9908	2,2
Egr4	Fam20c	0.93156	50.45	0.454	rgb(222,130,131)	1.9908	2,2
Elf1	Rnf125	0.93156	50.45	0.448	rgb(222,131,132)	1.9908	None
Eomes	Trat1	0.93156	50.45	0.454	rgb(222,130,131)	1.9908	2,2
Erg	Tg	0.93156	50.45	0.45	rgb(222,131,132)	1.9908	2,2
Ets2	Rassf3	0.93156	50.45	0.445	rgb(222,132,133)	1.9908	2,2
Fli1	Phldb1	-0.93156	50.45	-4.5E-01	rgb(119,157,234)	1.9908	None
Fosl2	Lrmp	-0.93156	50.45	-4.5E-01	rgb(119,157,234)	1.9908	None
Foxf2	Chn1	0.93156	50.45	0.449	rgb(222,131,132)	1.9908	2,2
Foxf2	Dusp6	0.93156	50.45	0.454	rgb(222,130,131)	1.9908	2,2
Foxf2	Foxq1	0.93156	50.45	0.452	rgb(222,131,132)	1.9908	2,2
Foxf2	Nucb2	0.93156	50.45	0.446	rgb(222,132,133)	1.9908	2,2
Foxf2	Ptprj	0.93156	50.45	0.448	rgb(222,131,132)	1.9908	2,2
Foxs1	Tnfrsf25	0.93156	50.45	0.447	rgb(222,132,133)	1.9908	2,2
Gfi1	Eno3	-0.93156	50.45	-4.5E-01	rgb(120,158,234)	1.9908	2,2
Gfi1	Filip1l	0.93156	50.45	0.454	rgb(222,130,131)	1.9908	None
Gli3	9430020K01Rik	0.93156	50.45	0.445	rgb(222,132,133)	1.9908	2,2
Hey1	Plekha6	0.93156	50.45	0.451	rgb(222,131,132)	1.9908	2,2
Hic1	Gfi1	0.93156	50.45	0.45	rgb(222,131,132)	1.9908	2,2
Hic1	Ggta1	0.93156	50.45	0.45	rgb(222,131,132)	1.9908	None
Hif1a	Dach2	0.93156	50.45	0.453	rgb(222,131,131)	1.9908	2,2
Hlx	Sdc1	0.93156	50.45	0.45	rgb(222,131,132)	1.9908	2,2
Ikzf2	Galm	0.93156	50.45	0.452	rgb(222,131,132)	1.9908	2,2
Irf1	Unc93b1	0.93156	50.45	0.453	rgb(222,130,131)	1.9908	2,2
Irf5	Calhm2	0.93156	50.45	0.455	rgb(222,130,131)	1.9908	2,2
Irf7	Isg20	0.93156	50.45	0.452	rgb(222,131,132)	1.9908	None
Jun	Fam129b	0.93156	50.45	0.447	rgb(222,132,133)	1.9908	None
Klf2	Gm14446	0.93156	50.45	0.446	rgb(222,132,133)	1.9908	2,2
Klf2	Kcna3	-0.93156	50.45	-4.5E-01	rgb(120,158,234)	1.9908	None
Klf2	Kcnip2	0.93156	50.45	0.448	rgb(222,131,132)	1.9908	2,2
Klf2	Ttyh3	0.93156	50.45	0.455	rgb(222,130,131)	1.9908	2,2
Msc	Prss30	0.93156	50.45	0.454	rgb(222,130,131)	1.9908	2,2
Mybl1	Ninl	0.93156	50.45	0.454	rgb(222,130,131)	1.9908	2,2
Nfatc1	Ermn	-0.93156	50.45	-4.5E-01	rgb(119,158,234)	1.9908	2,2
Nfatc4	Insm1	0.93156	50.45	0.45	rgb(222,131,132)	1.9908	2,2
Nfatc4	Zcchc12	0.93156	50.45	0.453	rgb(222,131,131)	1.9908	2,2
Nkx1-2	Pappa2	0.93156	50.45	0.451	rgb(222,131,132)	1.9908	2,2
Nr1d1	Tnk2	0.93156	50.45	0.449	rgb(222,131,132)	1.9908	2,2
Nr1d2	Aldoa	-0.93156	50.45	-4.5E-01	rgb(120,158,234)	1.9908	2,2
Nr3c1	Tmc6	0.93156	50.45	0.445	rgb(222,132,133)	1.9908	2,2
Nr4a1	Cdk6	-0.93156	50.45	-4.5E-01	rgb(120,158,234)	1.9908	2,2
Nr4a1	Tmed3	-0.93156	50.45	-4.5E-01	rgb(118,157,234)	1.9908	2,2
Otx1	Rimklb	0.93156	50.45	0.451	rgb(222,131,132)	1.9908	2,2
Pbx2	Mpdu1	-0.93156	50.45	-4.5E-01	rgb(119,157,234)	1.9908	2,2
Plagl1	Bid	0.93156	50.45	0.451	rgb(222,131,132)	1.9908	2,2
Pou2af1	Ppfibp1	0.93156	50.45	0.453	rgb(222,131,131)	1.9908	2,2
Prrx1	Lonp2	0.93156	50.45	0.448	rgb(222,131,132)	1.9908	2,2
Rbpj	Tspan6	0.93156	50.45	0.447	rgb(222,132,133)	1.9908	2,2
Rbpj	Zfp609	0.93156	50.45	0.454	rgb(222,130,131)	1.9908	2,2
Runx1	Cd74	-0.93156	50.45	-4.5E-01	rgb(120,158,234)	1.9908	2,2
Runx3	Ipmk	0.93156	50.45	0.447	rgb(222,132,133)	1.9908	2,2
Scrt1	Appl2	0.93156	50.45	0.454	rgb(222,130,131)	1.9908	2,2
Six5	Skil	-0.93156	50.45	-4.5E-01	rgb(120,158,234)	1.9908	None
Six5	Thap4	0.93156	50.45	0.454	rgb(222,130,131)	1.9908	2,2
Sp140	Hspa2	0.93156	50.45	0.454	rgb(222,130,131)	1.9908	2,2
Spib	Lrrfip1	-0.93156	50.45	-4.5E-01	rgb(119,157,234)	1.9908	2,2
Srebf1	Lyrm1	-0.93156	50.45	-4.5E-01	rgb(119,157,234)	1.9908	2,2
Tbx21	Itga5	0.93156	50.45	0.453	rgb(222,131,131)	1.9908	2,2
Tcf4	Dmxl2	0.93156	50.45	0.449	rgb(222,131,132)	1.9908	2,2
Tead1	Fmnl2	0.93156	50.45	0.451	rgb(222,131,132)	1.9908	None
Tead1	Sema6d	0.93156	50.45	0.453	rgb(222,131,131)	1.9908	2,2
Topors	Abcb1b	0.93156	50.45	0.453	rgb(222,130,131)	1.9908	2,2
Xbp1	Gab2	0.93156	50.45	0.449	rgb(222,131,132)	1.9908	2,2
Zbtb4	Cdc23	-0.93156	50.45	-4.5E-01	rgb(120,158,234)	1.9908	2,2
Zbtb4	Lime1	0.93156	50.45	0.452	rgb(222,131,131)	1.9908	2,2
Zbtb7b	Vav2	0.93156	50.45	0.445	rgb(222,132,133)	1.9908	None
Zbtb7c	Mboat7	-0.93156	50.45	-4.5E-01	rgb(119,158,234)	1.9908	2,2
Zfp219	Ptprs	0.93156	50.45	0.455	rgb(222,130,131)	1.9908	2,2
Zfp467	Acsbg1	-0.93156	50.45	-4.5E-01	rgb(120,158,234)	1.9908	2,2
Zfp467	Zfp280b	0.93156	50.45	0.455	rgb(222,130,131)	1.9908	2,2
Zfx	Hspb11	-0.93156	50.45	-4.5E-01	rgb(119,157,234)	1.9908	2,2
Akna	Cep68	0.93156	50.45	0.454	rgb(222,130,131)	1.9908	2,2
Casz1	Dlgap3	0.93156	50.45	0.451	rgb(222,131,132)	1.9908	2,2
Hmgb3	1190005I06Rik	0.93156	50.45	0.455	rgb(222,130,131)	1.9908	2,2
Kdm5b	Pgm2	0.93156	50.45	0.451	rgb(222,131,132)	1.9908	2,2
Kdm5b	Rasgef1b	-0.93156	50.45	-4.5E-01	rgb(119,157,234)	1.9908	2,2
L3mbtl3	Clic4	-0.93156	50.45	-4.5E-01	rgb(120,158,234)	1.9908	2,2
Litaf	Inpp1	0.93156	50.45	0.451	rgb(222,131,132)	1.9908	2,2
Litaf	Slamf7	0.93156	50.45	0.447	rgb(222,132,133)	1.9908	2,2
Mxd3	Cdkn2c	0.93156	50.45	0.45	rgb(222,131,132)	1.9908	2,2
Ncoa2	Mgat5	0.93156	50.45	0.45	rgb(222,131,132)	1.9908	2,2
Phf1	Myb	0.93156	50.45	0.454	rgb(222,130,131)	1.9908	2,2
Phf1	Rell1	0.93156	50.45	0.452	rgb(222,131,132)	1.9908	2,2
Phf1	Xrcc5	-0.93156	50.45	-4.5E-01	rgb(120,158,234)	1.9908	2,2
Phf20	Tst	0.93156	50.45	0.449	rgb(222,131,132)	1.9908	2,2
Prdm9	Napb	0.93156	50.45	0.447	rgb(222,132,133)	1.9908	2,2
Setdb2	Kcnj8	-0.93156	50.45	-4.5E-01	rgb(120,158,234)	1.9908	2,2
Sgsm2	Ccl20	-0.93156	50.45	-4.5E-01	rgb(120,158,234)	1.9908	2,2
Son	Exosc8	-0.93156	50.45	-4.5E-01	rgb(119,158,234)	1.9908	2,2
Zbed3	Mpp2	0.93156	50.45	0.449	rgb(222,131,132)	1.9908	2,2
Zbtb17	Prss16	-0.93156	50.45	-4.5E-01	rgb(119,158,234)	1.9908	2,2
Zbtb46	Serpinb6b	0.93156	50.45	0.454	rgb(222,130,131)	1.9908	2,2
Zeb2	Asb2	0.93156	50.45	0.452	rgb(222,131,132)	1.9908	2,2
Zfp146	Ly9	0.93156	50.45	0.453	rgb(222,130,131)	1.9908	2,2
Zfp277	Bicd1	-0.93156	50.45	-4.5E-01	rgb(120,158,234)	1.9908	2,2
Zfp277	Ccdc107	0.93156	50.45	0.454	rgb(222,130,131)	1.9908	2,2
Zfp280b	Dapl1	0.93156	50.45	0.455	rgb(222,130,131)	1.9908	2,2
Zfp280c	Hspa2	-0.93156	50.45	-4.5E-01	rgb(119,157,234)	1.9908	2,2
Zfp296	Helb	-0.93156	50.45	-4.5E-01	rgb(120,158,234)	1.9908	2,2
Zfp335	Fundc2	-0.93156	50.45	-4.5E-01	rgb(118,157,234)	1.9908	2,2
Zfp365	Cnn2	-0.93156	50.45	-4.5E-01	rgb(120,158,234)	1.9908	2,2
Zfp365	Slc19a2	0.93156	50.45	0.445	rgb(222,132,133)	1.9908	2,2
Zfp365	Tnfsf4	0.93156	50.45	0.454	rgb(222,130,131)	1.9908	2,2
Zfp365	Zmat3	0.93156	50.45	0.447	rgb(222,132,132)	1.9908	2,2
Zfp367	Oxct1	0.93156	50.45	0.448	rgb(222,131,132)	1.9908	2,2
Zfp385a	Bbc3	0.93156	50.45	0.453	rgb(222,131,131)	1.9908	2,2
Zfp385a	Pmm1	0.93156	50.45	0.454	rgb(222,130,131)	1.9908	2,2
Zfp385a	Sulf2	0.93156	50.45	0.449	rgb(222,131,132)	1.9908	2,2
Zfp386	Emb	0.93156	50.45	0.453	rgb(222,130,131)	1.9908	2,2
Zfp429	Fbxo44	0.93156	50.45	0.453	rgb(222,130,131)	1.9908	2,2
Zfp473	Efna1	0.93156	50.45	0.445	rgb(222,132,133)	1.9908	2,2
Zfp473	Maged1	0.93156	50.45	0.447	rgb(222,132,132)	1.9908	2,2
Zfp473	Skap2	0.93156	50.45	0.454	rgb(222,130,131)	1.9908	2,2
Zfp536	Itsn1	0.93156	50.45	0.448	rgb(222,132,132)	1.9908	2,2
Zfp536	Zfhx3	0.93156	50.45	0.454	rgb(222,130,131)	1.9908	2,2
Zfp568	Prodh	0.93156	50.45	0.455	rgb(222,130,131)	1.9908	2,2
Zfp579	Gabbr1	0.93156	50.45	0.45	rgb(222,131,132)	1.9908	2,2
Zfp580	Psmd8	0.93156	50.45	0.445	rgb(222,132,133)	1.9908	2,2
Zfp64	Cdkl3	-0.93156	50.45	-4.5E-01	rgb(120,158,234)	1.9908	2,2
Zfp707	Slc39a10	-0.93156	50.45	-4.5E-01	rgb(119,157,234)	1.9908	2,2
Zfp750	Abcb1b	0.93156	50.45	0.451	rgb(222,131,132)	1.9908	2,2
Zfp777	Zc3h7b	0.93156	50.45	0.453	rgb(222,131,131)	1.9908	2,2
Zfp787	Sav1	-0.93156	50.45	-4.5E-01	rgb(119,157,234)	1.9908	2,2
Zfp808	Tyms	0.93156	50.45	0.452	rgb(222,131,132)	1.9908	2,2
Zfp868	Wdr54	-0.93156	50.45	-4.5E-01	rgb(120,158,234)	1.9908	2,2
Zfp951	Rab4a	-0.93156	50.45	-4.5E-01	rgb(120,158,234)	1.9908	2,2
Ahr	Fam43a	-0.9298	50.44	-4.4E-01	rgb(122,159,234)	1.9906	2,2
Arid5a	Stoml1	0.9298	50.44	0.439	rgb(222,133,134)	1.9906	2,2
Atf2	Plac8	-0.9298	50.44	-4.4E-01	rgb(121,158,234)	1.9906	2,2
Atf5	Ccdc107	0.9298	50.44	0.44	rgb(222,133,134)	1.9906	2,2
Atf6	Lamc1	0.9298	50.44	0.437	rgb(222,133,134)	1.9906	2,2
Bcl6	Mccc2	-0.9298	50.44	-4.4E-01	rgb(122,159,234)	1.9906	2,2
Bhlha15	Ept1	0.9298	50.44	0.439	rgb(222,133,134)	1.9906	2,2
Cebpg	Fkrp	-0.9298	50.44	-4.4E-01	rgb(122,159,234)	1.9906	2,2
Cebpg	Gpr89	-0.9298	50.44	-4.4E-01	rgb(121,158,234)	1.9906	2,2
Crem	Gm6225	0.9298	50.44	0.444	rgb(222,132,133)	1.9906	2,2
Crem	Pde4d	0.9298	50.44	0.442	rgb(222,133,133)	1.9906	None
Cux1	Unc93b1	-0.9298	50.44	-4.4E-01	rgb(122,159,234)	1.9906	2,2
Elk3	Ckap4	0.9298	50.44	0.445	rgb(222,132,133)	1.9906	2,2
Elk3	Cxcr3	0.9298	50.44	0.44	rgb(222,133,134)	1.9906	2,2
Epas1	Inpp5a	0.9298	50.44	0.444	rgb(222,132,133)	1.9906	2,2
Ets1	Capn2	0.9298	50.44	0.445	rgb(222,132,133)	1.9906	2,2
Ets2	Ptpn1	-0.9298	50.44	-4.4E-01	rgb(121,158,234)	1.9906	2,2
Etv4	Slc7a3	0.9298	50.44	0.444	rgb(222,132,133)	1.9906	2,2
Foxf2	Insig1	0.9298	50.44	0.436	rgb(222,134,135)	1.9906	2,2
Foxs1	Tigit	-0.9298	50.44	-4.4E-01	rgb(122,159,234)	1.9906	2,2
Gata3	Plag1	0.9298	50.44	0.443	rgb(222,132,133)	1.9906	2,2
Gfi1	Jak2	0.9298	50.44	0.439	rgb(222,133,134)	1.9906	2,2
Hic1	Itpr1	0.9298	50.44	0.442	rgb(222,133,133)	1.9906	2,2
Hif3a	Clybl	0.9298	50.44	0.439	rgb(222,133,134)	1.9906	2,2
Hif3a	Nphp3	0.9298	50.44	0.436	rgb(222,134,135)	1.9906	2,2
Homez	Irf5	0.9298	50.44	0.441	rgb(222,133,134)	1.9906	2,2
Hsf4	Zfp536	0.9298	50.44	0.436	rgb(222,134,135)	1.9906	2,2
Ikzf2	Cnnm3	0.9298	50.44	0.444	rgb(222,132,133)	1.9906	2,2
Ikzf2	Cyth3	0.9298	50.44	0.44	rgb(222,133,134)	1.9906	2,2
Ikzf2	Myo1e	0.9298	50.44	0.44	rgb(222,133,134)	1.9906	2,2
Ikzf2	Plagl1	0.9298	50.44	0.436	rgb(222,134,135)	1.9906	2,2
Ikzf2	Trib1	0.9298	50.44	0.444	rgb(222,132,133)	1.9906	2,2
Irf4	Nqo2	-0.9298	50.44	-4.4E-01	rgb(122,160,234)	1.9906	None
Irf7	Igfbp2	0.9298	50.44	0.441	rgb(222,133,134)	1.9906	2,2
Irf7	Zbp1	0.9298	50.44	0.439	rgb(222,133,134)	1.9906	None
Jun	Klf10	0.9298	50.44	0.445	rgb(222,132,133)	1.9906	2,2
Jun	Tnfrsf12a	0.9298	50.44	0.442	rgb(222,133,133)	1.9906	2,2
Kdm2b	5730508B09Rik	-0.9298	50.44	-4.4E-01	rgb(123,160,234)	1.9906	2,2
Kdm2b	Abi3	-0.9298	50.44	-4.4E-01	rgb(121,158,234)	1.9906	2,2
Kdm2b	Plekhf2	-0.9298	50.44	-4.4E-01	rgb(122,159,234)	1.9906	2,2
Klf13	Fam189b	0.9298	50.44	0.441	rgb(222,133,134)	1.9906	2,2
Lef1	S1pr3	-0.9298	50.44	-4.4E-01	rgb(122,159,234)	1.9906	None
Msc	Cav1	0.9298	50.44	0.435	rgb(222,134,135)	1.9906	2,2
Msc	Pcsk1	0.9298	50.44	0.436	rgb(222,134,135)	1.9906	2,2
Mycn	Ninl	0.9298	50.44	0.438	rgb(222,133,134)	1.9906	2,2
Mypop	Gm6548	-0.9298	50.44	-4.4E-01	rgb(122,159,234)	1.9906	2,2
Nfkb2	Ankrd33b	0.9298	50.44	0.444	rgb(222,132,133)	1.9906	2,2
Nfkb2	Dusp14	0.9298	50.44	0.439	rgb(222,133,134)	1.9906	2,2
Npas2	Mtss1	0.9298	50.44	0.442	rgb(222,133,134)	1.9906	2,2
Nr3c1	Ctla4	-0.9298	50.44	-4.4E-01	rgb(121,159,234)	1.9906	None
Nr4a1	Tnfsf11	0.9298	50.44	0.44	rgb(222,133,134)	1.9906	2,2
Nr4a2	Mfge8	0.9298	50.44	0.437	rgb(222,134,134)	1.9906	2,2
Osr2	Dlc1	0.9298	50.44	0.438	rgb(222,133,134)	1.9906	2,2
Plagl1	S1pr2	-0.9298	50.44	-4.4E-01	rgb(122,159,234)	1.9906	2,2
Plagl1	Wnt10b	0.9298	50.44	0.436	rgb(222,134,135)	1.9906	2,2
Plagl1	Xdh	0.9298	50.44	0.442	rgb(222,133,133)	1.9906	2,2
Plagl1	Zdhhc2	0.9298	50.44	0.441	rgb(222,133,134)	1.9906	2,2
Plagl2	Tulp3	0.9298	50.44	0.436	rgb(222,134,135)	1.9906	2,2
Pou2af1	Vav2	-0.9298	50.44	-4.4E-01	rgb(122,159,234)	1.9906	2,2
Pparg	Tln2	0.9298	50.44	0.438	rgb(222,133,134)	1.9906	2,2
Prdm1	Slc38a3	0.9298	50.44	0.438	rgb(222,133,134)	1.9906	2,2
Rorc	Ccdc63	0.9298	50.44	0.436	rgb(222,134,135)	1.9906	None
Runx2	Klf2	-0.9298	50.44	-4.4E-01	rgb(122,159,234)	1.9906	2,2
Rxra	Slain1	0.9298	50.44	0.437	rgb(222,133,134)	1.9906	None
Scrt1	Ppap2c	0.9298	50.44	0.437	rgb(222,134,134)	1.9906	2,2
Six1	Nrp2	0.9298	50.44	0.443	rgb(222,132,133)	1.9906	2,2
Smad3	Lpxn	0.9298	50.44	0.445	rgb(222,132,133)	1.9906	2,2
Sox13	Alpl	0.9298	50.44	0.44	rgb(222,133,134)	1.9906	2,2
Sp100	Srpk2	0.9298	50.44	0.441	rgb(222,133,134)	1.9906	2,2
Sp6	Lrp4	0.9298	50.44	0.438	rgb(222,133,134)	1.9906	2,2
Spib	St7	0.9298	50.44	0.445	rgb(222,132,133)	1.9906	2,2
Stat5b	Serinc5	0.9298	50.44	0.441	rgb(222,133,134)	1.9906	2,2
Tcf4	1500009L16Rik	0.9298	50.44	0.443	rgb(222,132,133)	1.9906	2,2
Tcf4	Nedd4	0.9298	50.44	0.441	rgb(222,133,134)	1.9906	2,2
Tcf4	Spef2	0.9298	50.44	0.44	rgb(222,133,134)	1.9906	2,2
Trerf1	Tmem176a	0.9298	50.44	0.438	rgb(222,133,134)	1.9906	2,2
Twist1	Loxl2	0.9298	50.44	0.438	rgb(222,133,134)	1.9906	2,2
Vax2	Ccl20	0.9298	50.44	0.438	rgb(222,133,134)	1.9906	2,2
Vdr	Ehbp1l1	0.9298	50.44	0.443	rgb(222,132,133)	1.9906	2,2
Zbtb7b	Nlgn2	0.9298	50.44	0.444	rgb(222,132,133)	1.9906	None
Zfp219	Dab2ip	0.9298	50.44	0.439	rgb(222,133,134)	1.9906	2,2
Zfp523	Myo1h	0.9298	50.44	0.436	rgb(222,134,135)	1.9906	2,2
Zfp524	Naca	0.9298	50.44	0.437	rgb(222,134,134)	1.9906	2,2
Adnp	Hist1h1b	-0.9298	50.44	-4.4E-01	rgb(122,159,234)	1.9906	2,2
C030039L03Rik	3110057O12Rik	0.9298	50.44	0.439	rgb(222,133,134)	1.9906	2,2
C030039L03Rik	Bnip3	0.9298	50.44	0.435	rgb(222,134,135)	1.9906	2,2
Cxxc5	Sell	0.9298	50.44	0.443	rgb(222,132,133)	1.9906	2,2
Dpf1	Bbs5	0.9298	50.44	0.444	rgb(222,132,133)	1.9906	2,2
Drap1	Ptprcap	0.9298	50.44	0.442	rgb(222,133,133)	1.9906	2,2
Dzip1	Smarca2	0.9298	50.44	0.435	rgb(222,134,135)	1.9906	2,2
Fbxl19	Cln5	-0.9298	50.44	-4.4E-01	rgb(122,159,234)	1.9906	2,2
Hmgb3	Ccdc28b	0.9298	50.44	0.438	rgb(222,133,134)	1.9906	2,2
Jazf1	4930506M07Rik	0.9298	50.44	0.44	rgb(222,133,134)	1.9906	2,2
Jazf1	Pim1	-0.9298	50.44	-4.4E-01	rgb(121,158,234)	1.9906	2,2
Kdm5b	Slc2a3	0.9298	50.44	0.443	rgb(222,132,133)	1.9906	2,2
Klf6	Clic4	0.9298	50.44	0.436	rgb(222,134,135)	1.9906	2,2
L3mbtl3	Adamts6	0.9298	50.44	0.438	rgb(222,133,134)	1.9906	2,2
Mtf2	Psmd8	-0.9298	50.44	-4.4E-01	rgb(121,159,234)	1.9906	2,2
Mxd3	Acot11	0.9298	50.44	0.441	rgb(222,133,134)	1.9906	2,2
Ncoa1	Edaradd	-0.9298	50.44	-4.4E-01	rgb(122,159,234)	1.9906	2,2
Ncoa1	Wdfy2	0.9298	50.44	0.442	rgb(222,133,134)	1.9906	2,2
Ncoa2	Pde8a	0.9298	50.44	0.438	rgb(222,133,134)	1.9906	2,2
Ncoa3	Itm2a	-0.9298	50.44	-4.4E-01	rgb(122,159,234)	1.9906	2,2
Ovol2	Wipi1	0.9298	50.44	0.435	rgb(222,134,135)	1.9906	2,2
Phf20	Fyco1	0.9298	50.44	0.437	rgb(222,134,134)	1.9906	2,2
Plscr1	Cxcl10	0.9298	50.44	0.444	rgb(222,132,133)	1.9906	2,2
Prdm8	Synpo2	0.9298	50.44	0.438	rgb(222,133,134)	1.9906	2,2
Tigd2	Ccr7	-0.9298	50.44	-4.4E-01	rgb(120,158,234)	1.9906	2,2
Trps1	Chm	0.9298	50.44	0.44	rgb(222,133,134)	1.9906	2,2
Trps1	Sirpa	-0.9298	50.44	-4.4E-01	rgb(122,159,234)	1.9906	2,2
Zbtb17	Adck1	0.9298	50.44	0.437	rgb(222,134,134)	1.9906	2,2
Zbtb32	Irf5	0.9298	50.44	0.444	rgb(222,132,133)	1.9906	2,2
Zbtb38	Abhd4	0.9298	50.44	0.437	rgb(222,134,134)	1.9906	2,2
Zbtb38	Dusp3	0.9298	50.44	0.436	rgb(222,134,135)	1.9906	2,2
Zbtb46	Phlda3	0.9298	50.44	0.436	rgb(222,134,135)	1.9906	2,2
Zbtb46	Pla2g4f	0.9298	50.44	0.437	rgb(222,133,134)	1.9906	2,2
Zbtb46	Stap2	0.9298	50.44	0.441	rgb(222,133,134)	1.9906	2,2
Zeb2	Exoc2	0.9298	50.44	0.443	rgb(222,132,133)	1.9906	2,2
Zeb2	Sytl3	0.9298	50.44	0.444	rgb(222,132,133)	1.9906	2,2
Zfp112	1190002N15Rik	-0.9298	50.44	-4.4E-01	rgb(121,158,234)	1.9906	2,2
Zfp120	Asnsd1	0.9298	50.44	0.435	rgb(222,134,135)	1.9906	2,2
Zfp28	Dst	0.9298	50.44	0.444	rgb(222,132,133)	1.9906	2,2
Zfp28	Sbf2	0.9298	50.44	0.44	rgb(222,133,134)	1.9906	2,2
Zfp35	Dusp12	0.9298	50.44	0.436	rgb(222,134,135)	1.9906	2,2
Zfp362	Mmp7	-0.9298	50.44	-4.4E-01	rgb(121,159,234)	1.9906	2,2
Zfp365	9030617O03Rik	0.9298	50.44	0.441	rgb(222,133,134)	1.9906	2,2
Zfp365	Ccng1	0.9298	50.44	0.443	rgb(222,132,133)	1.9906	2,2
Zfp473	Arhgef40	0.9298	50.44	0.443	rgb(222,132,133)	1.9906	2,2
Zfp473	Tjp3	0.9298	50.44	0.444	rgb(222,132,133)	1.9906	2,2
Zfp511	Mina	0.9298	50.44	0.443	rgb(222,132,133)	1.9906	2,2
Zfp598	Mllt6	0.9298	50.44	0.438	rgb(222,133,134)	1.9906	2,2
Zfp598	Tnk2	0.9298	50.44	0.436	rgb(222,134,135)	1.9906	2,2
Zfp608	Stra6	-0.9298	50.44	-4.4E-01	rgb(122,159,234)	1.9906	2,2
Zfp771	Tmem158	0.9298	50.44	0.437	rgb(222,134,134)	1.9906	2,2
Zfp808	Raph1	0.9298	50.44	0.435	rgb(222,134,135)	1.9906	2,2
Zfp868	Orm2	0.9298	50.44	0.437	rgb(222,134,134)	1.9906	2,2
Zfp956	Ikbke	0.9298	50.44	0.438	rgb(222,133,134)	1.9906	2,2
Ahrr	Cpox	0.92805	50.43	0.435	rgb(222,134,135)	1.9904	2,2
Ahrr	Ormdl1	-0.92805	50.43	-4.3E-01	rgb(124,161,233)	1.9904	2,2
Arid5a	Socs3	0.92805	50.43	0.434	rgb(222,134,135)	1.9904	2,2
Ascl2	Nol3	0.92805	50.43	0.429	rgb(222,135,136)	1.9904	2,2
Atf6	Spire1	0.92805	50.43	0.43	rgb(222,135,136)	1.9904	2,2
Bach1	Epas1	0.92805	50.43	0.429	rgb(222,135,136)	1.9904	2,2
Bcl6	Itgb1	-0.92805	50.43	-4.3E-01	rgb(124,160,233)	1.9904	2,2
Bcl6b	Tigit	0.92805	50.43	0.425	rgb(222,136,137)	1.9904	2,2
Cebpg	B930041F14Rik	-0.92805	50.43	-4.3E-01	rgb(123,160,233)	1.9904	None
Cebpg	Ppp1r10	-0.92805	50.43	-4.3E-01	rgb(125,161,233)	1.9904	2,2
Crem	Galc	0.92805	50.43	0.425	rgb(222,136,137)	1.9904	None
Cux1	Tlcd2	-0.92805	50.43	-4.3E-01	rgb(124,161,233)	1.9904	2,2
Ddit3	Adm2	0.92805	50.43	0.434	rgb(222,134,135)	1.9904	2,2
Epas1	Ccbl2	-0.92805	50.43	-4.3E-01	rgb(124,160,233)	1.9904	2,2
Epas1	Myo6	0.92805	50.43	0.426	rgb(222,136,136)	1.9904	2,2
Erf	Mex3d	0.92805	50.43	0.425	rgb(222,136,137)	1.9904	2,2
Esr1	Dirc2	0.92805	50.43	0.426	rgb(222,136,136)	1.9904	2,2
Etv5	Acvrl1	-0.92805	50.43	-4.3E-01	rgb(123,160,234)	1.9904	2,2
Etv5	Trib2	-0.92805	50.43	-4.3E-01	rgb(123,160,233)	1.9904	2,2
Foxf2	Akr1b8	0.92805	50.43	0.432	rgb(222,134,135)	1.9904	2,2
Foxp2	Ikzf3	-0.92805	50.43	-4.3E-01	rgb(123,160,233)	1.9904	None
Foxp3	Sgk1	0.92805	50.43	0.429	rgb(222,135,136)	1.9904	2,2
Gfi1	9030617O03Rik	-0.92805	50.43	-4.3E-01	rgb(124,161,233)	1.9904	None
Gli3	Svep1	0.92805	50.43	0.435	rgb(222,134,135)	1.9904	2,2
Hes1	Snhg6	0.92805	50.43	0.428	rgb(222,135,136)	1.9904	2,2
Hey1	Me2	0.92805	50.43	0.427	rgb(222,135,136)	1.9904	2,2
Hic1	Cttn	0.92805	50.43	0.426	rgb(222,136,137)	1.9904	None
Hif3a	Ing2	0.92805	50.43	0.426	rgb(222,136,137)	1.9904	2,2
Hmga2	Phldb2	0.92805	50.43	0.426	rgb(222,136,137)	1.9904	2,2
Ikzf2	Arhgef10	-0.92805	50.43	-4.3E-01	rgb(123,160,233)	1.9904	2,2
Ikzf2	Gm14446	0.92805	50.43	0.434	rgb(222,134,135)	1.9904	2,2
Ikzf2	Gm4858	0.92805	50.43	0.43	rgb(222,135,136)	1.9904	2,2
Irf1	Gbp11	0.92805	50.43	0.433	rgb(222,134,135)	1.9904	None
Irf4	Clec7a	-0.92805	50.43	-4.3E-01	rgb(124,160,233)	1.9904	2,2
Irf4	Icosl	-0.92805	50.43	-4.3E-01	rgb(123,160,233)	1.9904	None
Irf4	Tacc2	0.92805	50.43	0.427	rgb(222,136,136)	1.9904	None
Irf5	Dazap2	-0.92805	50.43	-4.3E-01	rgb(124,161,233)	1.9904	2,2
Irf5	Trpv2	0.92805	50.43	0.427	rgb(222,135,136)	1.9904	2,2
Irf8	Bcl11b	0.92805	50.43	0.429	rgb(222,135,136)	1.9904	2,2
Jdp2	Slc6a9	0.92805	50.43	0.43	rgb(222,135,136)	1.9904	2,2
Jun	Apol9b	0.92805	50.43	0.43	rgb(222,135,136)	1.9904	2,2
Jun	Nfkbia	0.92805	50.43	0.428	rgb(222,135,136)	1.9904	2,2
Jun	Tnfrsf25	0.92805	50.43	0.433	rgb(222,134,135)	1.9904	2,2
Kdm2b	Pdp2	0.92805	50.43	0.429	rgb(222,135,136)	1.9904	2,2
Kdm2b	Spin4	0.92805	50.43	0.432	rgb(222,134,135)	1.9904	2,2
Klf12	Dntt	-0.92805	50.43	-4.3E-01	rgb(123,160,234)	1.9904	2,2
Klf13	Phlda3	-0.92805	50.43	-4.3E-01	rgb(124,161,233)	1.9904	2,2
Klf13	Trmt11	-0.92805	50.43	-4.3E-01	rgb(123,160,233)	1.9904	2,2
Klf7	Pik3ip1	0.92805	50.43	0.43	rgb(222,135,136)	1.9904	2,2
Lin54	Rpp14	-0.92805	50.43	-4.3E-01	rgb(123,160,233)	1.9904	2,2
Maf	Ctla2b	0.92805	50.43	0.433	rgb(222,134,135)	1.9904	None
Myb	Ctss	0.92805	50.43	0.426	rgb(222,136,137)	1.9904	2,2
Myb	Parp8	0.92805	50.43	0.432	rgb(222,135,135)	1.9904	2,2
Mybl1	E2f7	0.92805	50.43	0.431	rgb(222,135,136)	1.9904	2,2
Myc	Dcakd	0.92805	50.43	0.426	rgb(222,136,137)	1.9904	2,2
Nfil3	Tiparp	0.92805	50.43	0.427	rgb(222,135,136)	1.9904	2,2
Nr2f6	Wrnip1	0.92805	50.43	0.434	rgb(222,134,135)	1.9904	2,2
Plagl1	Ms4a4c	0.92805	50.43	0.434	rgb(222,134,135)	1.9904	2,2
Plagl1	Slc1a4	0.92805	50.43	0.431	rgb(222,135,136)	1.9904	2,2
Pou2af1	Notch2	-0.92805	50.43	-4.3E-01	rgb(123,160,233)	1.9904	2,2
Pparg	Epas1	0.92805	50.43	0.433	rgb(222,134,135)	1.9904	2,2
Prrx1	Cxcl1	0.92805	50.43	0.431	rgb(222,135,136)	1.9904	2,2
Prrx1	Thbs1	0.92805	50.43	0.434	rgb(222,134,135)	1.9904	2,2
Runx3	Ephx1	-0.92805	50.43	-4.3E-01	rgb(124,161,233)	1.9904	2,2
Rxra	Ptpn11	0.92805	50.43	0.432	rgb(222,135,135)	1.9904	2,2
Satb1	Kif3a	0.92805	50.43	0.429	rgb(222,135,136)	1.9904	2,2
Satb1	Spib	-0.92805	50.43	-4.3E-01	rgb(123,160,233)	1.9904	2,2
Scrt1	Tlr7	-0.92805	50.43	-4.3E-01	rgb(124,160,233)	1.9904	2,2
Sox5	Nr4a3	-0.92805	50.43	-4.3E-01	rgb(124,160,233)	1.9904	2,2
Sp3	Uqcrq	-0.92805	50.43	-4.3E-01	rgb(123,160,233)	1.9904	None
Srebf1	Wrnip1	0.92805	50.43	0.432	rgb(222,134,135)	1.9904	2,2
Stat4	Rnf149	-0.92805	50.43	-4.3E-01	rgb(123,160,233)	1.9904	2,2
Tbx21	Gimap4	0.92805	50.43	0.434	rgb(222,134,135)	1.9904	2,2
Tead1	Abca1	0.92805	50.43	0.434	rgb(222,134,135)	1.9904	2,2
Tfdp2	Mfsd2a	-0.92805	50.43	-4.3E-01	rgb(124,160,233)	1.9904	2,2
Vax2	Gja5	0.92805	50.43	0.428	rgb(222,135,136)	1.9904	2,2
Vdr	Camkk1	0.92805	50.43	0.432	rgb(222,134,135)	1.9904	None
Zbtb33	Lyrm1	-0.92805	50.43	-4.3E-01	rgb(123,160,233)	1.9904	2,2
Zfp467	Dhcr7	0.92805	50.43	0.434	rgb(222,134,135)	1.9904	2,2
Zfp467	Myo10	-0.92805	50.43	-4.3E-01	rgb(123,160,233)	1.9904	2,2
Aebp2	Ears2	-0.92805	50.43	-4.3E-01	rgb(123,160,233)	1.9904	2,2
Atf6b	Cdk5	-0.92805	50.43	-4.3E-01	rgb(123,160,233)	1.9904	2,2
Atmin	Gramd1b	0.92805	50.43	0.433	rgb(222,134,135)	1.9904	2,2
Atmin	Slc6a9	0.92805	50.43	0.431	rgb(222,135,136)	1.9904	2,2
Cenpt	Pde4d	0.92805	50.43	0.429	rgb(222,135,136)	1.9904	2,2
Hmgb3	Il9r	0.92805	50.43	0.426	rgb(222,136,137)	1.9904	2,2
Jazf1	A1cf	-0.92805	50.43	-4.3E-01	rgb(124,161,233)	1.9904	2,2
Mtf2	Yy2	0.92805	50.43	0.426	rgb(222,136,136)	1.9904	2,2
Mxd3	Fbxo44	0.92805	50.43	0.435	rgb(222,134,135)	1.9904	2,2
Mxd4	Adck3	0.92805	50.43	0.427	rgb(222,136,136)	1.9904	2,2
Ncoa1	Csnk1e	0.92805	50.43	0.433	rgb(222,134,135)	1.9904	2,2
Ncoa2	C1rl	-0.92805	50.43	-4.3E-01	rgb(123,160,233)	1.9904	2,2
Ovol2	Selp	0.92805	50.43	0.426	rgb(222,136,136)	1.9904	2,2
Phf20	Thrb	-0.92805	50.43	-4.3E-01	rgb(124,160,233)	1.9904	2,2
Scmh1	Arhgap17	0.92805	50.43	0.429	rgb(222,135,136)	1.9904	2,2
Scml4	Plod3	-0.92805	50.43	-4.3E-01	rgb(123,160,233)	1.9904	2,2
Sgsm2	Exoc2	0.92805	50.43	0.428	rgb(222,135,136)	1.9904	2,2
Sgsm2	Kiss1r	0.92805	50.43	0.427	rgb(222,135,136)	1.9904	2,2
Sgsm2	Unc119b	0.92805	50.43	0.434	rgb(222,134,135)	1.9904	2,2
Skil	Tnn	0.92805	50.43	0.434	rgb(222,134,135)	1.9904	2,2
Snapc2	Arhgdig	0.92805	50.43	0.426	rgb(222,136,136)	1.9904	2,2
Terf1	Nlrc5	-0.92805	50.43	-4.3E-01	rgb(124,160,233)	1.9904	2,2
Tet2	Ccl9	-0.92805	50.43	-4.3E-01	rgb(123,160,234)	1.9904	2,2
Thap3	Cox7a2l	0.92805	50.43	0.429	rgb(222,135,136)	1.9904	2,2
Tigd2	Plcd1	0.92805	50.43	0.434	rgb(222,134,135)	1.9904	2,2
Tmf1	Pik3ca	0.92805	50.43	0.43	rgb(222,135,136)	1.9904	2,2
Zbtb17	Cln5	-0.92805	50.43	-4.3E-01	rgb(124,161,233)	1.9904	2,2
Zbtb32	Fam111a	0.92805	50.43	0.427	rgb(222,135,136)	1.9904	2,2
Zbtb32	Mtrf1	0.92805	50.43	0.43	rgb(222,135,136)	1.9904	2,2
Zbtb34	Maged2	-0.92805	50.43	-4.3E-01	rgb(125,161,233)	1.9904	2,2
Zbtb5	Dock4	0.92805	50.43	0.426	rgb(222,136,137)	1.9904	2,2
Zbtb5	Serpinf1	-0.92805	50.43	-4.3E-01	rgb(124,161,233)	1.9904	2,2
Zfp11	Ocrl	0.92805	50.43	0.427	rgb(222,135,136)	1.9904	2,2
Zfp112	Krt17	0.92805	50.43	0.432	rgb(222,135,135)	1.9904	2,2
Zfp146	Cyp11a1	-0.92805	50.43	-4.3E-01	rgb(123,160,233)	1.9904	2,2
Zfp280b	Ap1s3	0.92805	50.43	0.431	rgb(222,135,136)	1.9904	2,2
Zfp280b	Lpxn	-0.92805	50.43	-4.3E-01	rgb(124,161,233)	1.9904	2,2
Zfp335	Trappc10	0.92805	50.43	0.428	rgb(222,135,136)	1.9904	2,2
Zfp358	Zfp580	0.92805	50.43	0.43	rgb(222,135,136)	1.9904	2,2
Zfp365	4831440E17Rik	-0.92805	50.43	-4.3E-01	rgb(125,161,233)	1.9904	2,2
Zfp473	C2cd4d	0.92805	50.43	0.432	rgb(222,134,135)	1.9904	2,2
Zfp629	Atf6	0.92805	50.43	0.429	rgb(222,135,136)	1.9904	2,2
Zfp629	Zfp108	0.92805	50.43	0.431	rgb(222,135,136)	1.9904	2,2
Zfp651	Marcks	0.92805	50.43	0.426	rgb(222,136,137)	1.9904	2,2
Zfp750	1700007K13Rik	0.92805	50.43	0.429	rgb(222,135,136)	1.9904	2,2
Zfp750	Ccdc159	0.92805	50.43	0.427	rgb(222,135,136)	1.9904	2,2
Zfp750	Pfkp	-0.92805	50.43	-4.3E-01	rgb(123,160,233)	1.9904	2,2
Zfp768	Dnajc12	0.92805	50.43	0.428	rgb(222,135,136)	1.9904	2,2
Zfp831	Smarca2	0.92805	50.43	0.43	rgb(222,135,136)	1.9904	2,2
Zfp960	Dock1	0.92805	50.43	0.433	rgb(222,134,135)	1.9904	2,2
Zfp960	Rps6	-0.92805	50.43	-4.3E-01	rgb(123,160,234)	1.9904	2,2
Zfpm1	Sirt4	-0.92805	50.43	-4.3E-01	rgb(123,160,233)	1.9904	2,2
Ahrr	Inha	0.92629	50.42	0.421	rgb(222,137,137)	1.9902	2,2
Ahrr	Myo1f	0.92629	50.42	0.42	rgb(222,137,138)	1.9902	2,2
Arid3a	Ehbp1l1	0.92629	50.42	0.42	rgb(222,137,138)	1.9902	2,2
Atf3	Ucp2	-0.92629	50.42	-4.2E-01	rgb(127,162,233)	1.9902	2,2
Batf	Hmcn1	-0.92629	50.42	-4.2E-01	rgb(126,162,233)	1.9902	None
Batf	Tal2	-0.92629	50.42	-4.2E-01	rgb(127,162,233)	1.9902	None
Batf3	Lipe	0.92629	50.42	0.419	rgb(222,137,138)	1.9902	2,2
Cebpb	Pm20d1	-0.92629	50.42	-4.2E-01	rgb(127,162,233)	1.9902	None
Cebpg	Lpcat1	-0.92629	50.42	-4.2E-01	rgb(126,161,233)	1.9902	2,2
Creb3l2	Egr3	-0.92629	50.42	-4.2E-01	rgb(126,162,233)	1.9902	2,2
Creb3l2	Myo10	0.92629	50.42	0.423	rgb(222,136,137)	1.9902	2,2
Creb3l2	Slc30a1	-0.92629	50.42	-4.2E-01	rgb(125,161,233)	1.9902	2,2
Cux1	Nxn	-0.92629	50.42	-4.2E-01	rgb(125,161,233)	1.9902	2,2
Egr1	Zfp36l1	0.92629	50.42	0.42	rgb(222,137,138)	1.9902	None
Elk3	Kctd14	0.92629	50.42	0.425	rgb(222,136,137)	1.9902	2,2
Elk3	Pla1a	0.92629	50.42	0.422	rgb(222,136,137)	1.9902	2,2
Elk4	Polr3b	0.92629	50.42	0.419	rgb(222,137,138)	1.9902	None
Epas1	Ar	0.92629	50.42	0.425	rgb(222,136,137)	1.9902	2,2
Erg	C920009B18Rik	-0.92629	50.42	-4.2E-01	rgb(126,161,233)	1.9902	None
Esrra	Ric8	0.92629	50.42	0.42	rgb(222,137,138)	1.9902	2,2
Ets2	Btbd11	0.92629	50.42	0.418	rgb(222,137,138)	1.9902	2,2
Etv4	Galm	0.92629	50.42	0.424	rgb(222,136,137)	1.9902	2,2
Etv4	Gpt2	0.92629	50.42	0.421	rgb(222,137,137)	1.9902	2,2
Fos	Ets2	0.92629	50.42	0.417	rgb(222,137,138)	1.9902	2,2
Foxb1	Rnf144b	0.92629	50.42	0.42	rgb(222,137,138)	1.9902	2,2
Foxp1	Rnf19b	-0.92629	50.42	-4.2E-01	rgb(126,162,233)	1.9902	2,2
Foxp3	Stat4	-0.92629	50.42	-4.2E-01	rgb(126,162,233)	1.9902	None
Gli3	Sgk1	0.92629	50.42	0.418	rgb(222,137,138)	1.9902	2,2
Glis2	Pdpn	0.92629	50.42	0.416	rgb(222,137,138)	1.9902	2,2
Glis2	Tcf7l1	0.92629	50.42	0.424	rgb(222,136,137)	1.9902	2,2
Hif1a	Chm	0.92629	50.42	0.417	rgb(222,137,138)	1.9902	None
Hif3a	Ero1l	0.92629	50.42	0.422	rgb(222,136,137)	1.9902	2,2
Hif3a	Fn1	0.92629	50.42	0.417	rgb(222,137,138)	1.9902	2,2
Hif3a	Pygl	0.92629	50.42	0.421	rgb(222,137,137)	1.9902	2,2
Ikzf2	Foxp3	0.92629	50.42	0.419	rgb(222,137,138)	1.9902	2,2
Ikzf2	Got1	-0.92629	50.42	-4.2E-01	rgb(126,162,233)	1.9902	2,2
Ikzf2	Lamb3	0.92629	50.42	0.419	rgb(222,137,138)	1.9902	2,2
Ikzf3	Vat1l	-0.92629	50.42	-4.2E-01	rgb(125,161,233)	1.9902	2,2
Irf4	Ces2c	-0.92629	50.42	-4.2E-01	rgb(126,162,233)	1.9902	2,2
Irf4	Hdac9	-0.92629	50.42	-4.2E-01	rgb(125,161,233)	1.9902	None
Irf4	Lrrn3	-0.92629	50.42	-4.2E-01	rgb(126,162,233)	1.9902	2,2
Irf4	Neto1	-0.92629	50.42	-4.2E-01	rgb(126,162,233)	1.9902	2,2
Irf4	Siglec15	-0.92629	50.42	-4.2E-01	rgb(126,162,233)	1.9902	2,2
Irf4	Spry2	-0.92629	50.42	-4.2E-01	rgb(127,162,233)	1.9902	2,2
Irf5	Cd44	0.92629	50.42	0.418	rgb(222,137,138)	1.9902	2,2
Irf7	Pyhin1	0.92629	50.42	0.417	rgb(222,137,138)	1.9902	2,2
Irf8	Chrm4	0.92629	50.42	0.418	rgb(222,137,138)	1.9902	2,2
Jdp2	Tnni1	0.92629	50.42	0.415	rgb(222,138,138)	1.9902	2,2
Kdm2b	Aim1	-0.92629	50.42	-4.2E-01	rgb(126,162,233)	1.9902	2,2
Kdm2b	Tapbpl	0.92629	50.42	0.422	rgb(222,136,137)	1.9902	2,2
Klf11	Ccng2	0.92629	50.42	0.421	rgb(222,137,137)	1.9902	2,2
Klf2	Tbx21	-0.92629	50.42	-4.2E-01	rgb(126,162,233)	1.9902	2,2
Klf4	Cacna1s	0.92629	50.42	0.42	rgb(222,137,138)	1.9902	2,2
Klf4	Ddc	0.92629	50.42	0.422	rgb(222,136,137)	1.9902	None
Klf7	Tbc1d4	-0.92629	50.42	-4.2E-01	rgb(125,161,233)	1.9902	2,2
Lef1	Zfp36l2	0.92629	50.42	0.421	rgb(222,137,138)	1.9902	2,2
Lhx6	Maged2	0.92629	50.42	0.416	rgb(222,137,138)	1.9902	2,2
Lhx6	Tbc1d14	0.92629	50.42	0.42	rgb(222,137,138)	1.9902	2,2
Lyl1	Gpnmb	0.92629	50.42	0.422	rgb(222,136,137)	1.9902	2,2
Maff	Casz1	0.92629	50.42	0.417	rgb(222,137,138)	1.9902	2,2
Mef2b	Blvrb	0.92629	50.42	0.424	rgb(222,136,137)	1.9902	2,2
Mycn	Mmp10	0.92629	50.42	0.419	rgb(222,137,138)	1.9902	2,2
Nfatc4	Utf1	-0.92629	50.42	-4.2E-01	rgb(126,162,233)	1.9902	2,2
Nfe2	Rasgrf2	0.92629	50.42	0.417	rgb(222,137,138)	1.9902	2,2
Nfkb2	Exosc8	-0.92629	50.42	-4.2E-01	rgb(127,162,233)	1.9902	2,2
Nr4a1	Rrad	0.92629	50.42	0.423	rgb(222,136,137)	1.9902	2,2
Nr4a2	Bcl11b	-0.92629	50.42	-4.2E-01	rgb(126,162,233)	1.9902	2,2
Nr4a2	Fzd5	0.92629	50.42	0.419	rgb(222,137,138)	1.9902	2,2
Plagl1	C2cd4b	0.92629	50.42	0.417	rgb(222,137,138)	1.9902	2,2
Plagl1	Mex3a	0.92629	50.42	0.416	rgb(222,138,138)	1.9902	2,2
Plagl1	Tmc6	-0.92629	50.42	-4.2E-01	rgb(126,162,233)	1.9902	2,2
Pou2af1	Sh3bp1	-0.92629	50.42	-4.2E-01	rgb(127,162,233)	1.9902	2,2
Pou2f2	Tgfbr3	-0.92629	50.42	-4.2E-01	rgb(125,161,233)	1.9902	2,2
Pparg	Glcci1	-0.92629	50.42	-4.2E-01	rgb(126,162,233)	1.9902	None
Pparg	Ninl	0.92629	50.42	0.417	rgb(222,137,138)	1.9902	2,2
Rbpj	Cish	0.92629	50.42	0.422	rgb(222,136,137)	1.9902	2,2
Rbpj	Tmem154	-0.92629	50.42	-4.2E-01	rgb(126,162,233)	1.9902	2,2
Runx3	Clic4	0.92629	50.42	0.424	rgb(222,136,137)	1.9902	2,2
Rxra	Plac8	-0.92629	50.42	-4.2E-01	rgb(126,162,233)	1.9902	2,2
Rxra	Slamf6	0.92629	50.42	0.416	rgb(222,137,138)	1.9902	None
Smad4	Itgb3bp	-0.92629	50.42	-4.2E-01	rgb(127,162,233)	1.9902	2,2
Snai3	Acox3	0.92629	50.42	0.416	rgb(222,138,138)	1.9902	2,2
Sox13	Ada	0.92629	50.42	0.417	rgb(222,137,138)	1.9902	2,2
Sp4	Bend4	0.92629	50.42	0.419	rgb(222,137,138)	1.9902	None
Sp4	Pex19	-0.92629	50.42	-4.2E-01	rgb(127,162,233)	1.9902	None
Spib	Lrrc28	0.92629	50.42	0.422	rgb(222,136,137)	1.9902	2,2
Srebf1	Tns1	0.92629	50.42	0.418	rgb(222,137,138)	1.9902	2,2
Tbx21	Sema7a	0.92629	50.42	0.418	rgb(222,137,138)	1.9902	2,2
Tbx21	Zfp362	-0.92629	50.42	-4.2E-01	rgb(126,162,233)	1.9902	2,2
Thap1	Dctpp1	0.92629	50.42	0.424	rgb(222,136,137)	1.9902	2,2
Twist1	Cxcl1	0.92629	50.42	0.424	rgb(222,136,137)	1.9902	2,2
Twist1	Dhrs3	0.92629	50.42	0.424	rgb(222,136,137)	1.9902	2,2
Vax2	Lzts1	0.92629	50.42	0.421	rgb(222,137,137)	1.9902	2,2
Vax2	Wdfy2	0.92629	50.42	0.421	rgb(222,137,137)	1.9902	2,2
Vdr	Il17a	0.92629	50.42	0.417	rgb(222,137,138)	1.9902	2,2
Xbp1	Bcl2a1d	-0.92629	50.42	-4.2E-01	rgb(125,161,233)	1.9902	2,2
Yy2	Qars	-0.92629	50.42	-4.2E-01	rgb(125,161,233)	1.9902	2,2
Zbtb1	Aff3	0.92629	50.42	0.423	rgb(222,136,137)	1.9902	2,2
Zbtb4	Ept1	-0.92629	50.42	-4.2E-01	rgb(125,161,233)	1.9902	2,2
Zbtb4	Exo1	-0.92629	50.42	-4.2E-01	rgb(125,161,233)	1.9902	2,2
Zfp664	Igf2bp3	-0.92629	50.42	-4.2E-01	rgb(127,162,233)	1.9902	2,2
Adnp	Hist1h1a	-0.92629	50.42	-4.2E-01	rgb(125,161,233)	1.9902	2,2
Akna	Psd2	0.92629	50.42	0.417	rgb(222,137,138)	1.9902	2,2
Ankzf1	Ppp1r3g	0.92629	50.42	0.416	rgb(222,137,138)	1.9902	2,2
Atmin	H2-Aa	0.92629	50.42	0.424	rgb(222,136,137)	1.9902	2,2
Carf	Thrb	0.92629	50.42	0.425	rgb(222,136,137)	1.9902	2,2
Casz1	Myo10	0.92629	50.42	0.42	rgb(222,137,138)	1.9902	2,2
Cbx2	D930048N14Rik	0.92629	50.42	0.42	rgb(222,137,138)	1.9902	2,2
Cenpt	Ermp1	-0.92629	50.42	-4.2E-01	rgb(126,162,233)	1.9902	2,2
Cenpt	Lpin2	-0.92629	50.42	-4.2E-01	rgb(126,162,233)	1.9902	2,2
Cxxc5	Acsl4	-0.92629	50.42	-4.2E-01	rgb(126,162,233)	1.9902	2,2
Dach2	Lix1l	0.92629	50.42	0.42	rgb(222,137,138)	1.9902	2,2
Dot1l	Gstt1	-0.92629	50.42	-4.2E-01	rgb(126,161,233)	1.9902	2,2
Dzip1	Eaf2	-0.92629	50.42	-4.2E-01	rgb(125,161,233)	1.9902	2,2
Dzip1	Nsmaf	0.92629	50.42	0.422	rgb(222,136,137)	1.9902	2,2
Dzip1	Pdgfrb	0.92629	50.42	0.42	rgb(222,137,138)	1.9902	2,2
Hmgb3	Hmgn1	0.92629	50.42	0.418	rgb(222,137,138)	1.9902	2,2
Hmgb3	Tbc1d4	0.92629	50.42	0.416	rgb(222,138,138)	1.9902	2,2
Kdm5b	Nfyb	0.92629	50.42	0.421	rgb(222,137,137)	1.9902	2,2
Kdm5b	Utrn	0.92629	50.42	0.425	rgb(222,136,137)	1.9902	2,2
Litaf	Chn2	0.92629	50.42	0.423	rgb(222,136,137)	1.9902	2,2
Litaf	Serpinb6b	0.92629	50.42	0.424	rgb(222,136,137)	1.9902	2,2
Mbnl2	Vdr	0.92629	50.42	0.424	rgb(222,136,137)	1.9902	2,2
Mbnl2	Zfhx3	0.92629	50.42	0.419	rgb(222,137,138)	1.9902	2,2
Mxd1	Fastkd2	-0.92629	50.42	-4.2E-01	rgb(125,161,233)	1.9902	2,2
Mxd3	Grn	0.92629	50.42	0.418	rgb(222,137,138)	1.9902	2,2
Pcgf2	Bmyc	0.92629	50.42	0.419	rgb(222,137,138)	1.9902	2,2
Phf1	0610007P14Rik	-0.92629	50.42	-4.2E-01	rgb(127,162,233)	1.9902	2,2
Scml4	Clec2i	0.92629	50.42	0.425	rgb(222,136,137)	1.9902	2,2
Sgsm2	Lgals1	-0.92629	50.42	-4.2E-01	rgb(126,162,233)	1.9902	2,2
Sgsm2	Per3	0.92629	50.42	0.422	rgb(222,136,137)	1.9902	2,2
Skil	Tlr2	0.92629	50.42	0.421	rgb(222,137,137)	1.9902	2,2
Tet3	Cnnm3	0.92629	50.42	0.417	rgb(222,137,138)	1.9902	2,2
Thap3	Abcg1	0.92629	50.42	0.417	rgb(222,137,138)	1.9902	2,2
Thap3	Krtcap2	0.92629	50.42	0.419	rgb(222,137,138)	1.9902	2,2
Tigd2	Marcks	0.92629	50.42	0.425	rgb(222,136,137)	1.9902	2,2
Trps1	Ctnnd1	0.92629	50.42	0.424	rgb(222,136,137)	1.9902	2,2
Trps1	Gpr65	0.92629	50.42	0.421	rgb(222,137,137)	1.9902	2,2
Zbtb46	Tmem120b	0.92629	50.42	0.422	rgb(222,136,137)	1.9902	2,2
Zfp112	Piga	-0.92629	50.42	-4.2E-01	rgb(127,162,233)	1.9902	2,2
Zfp112	Slc2a3	-0.92629	50.42	-4.2E-01	rgb(126,161,233)	1.9902	2,2
Zfp146	Batf3	-0.92629	50.42	-4.2E-01	rgb(125,161,233)	1.9902	2,2
Zfp184	Pde10a	0.92629	50.42	0.423	rgb(222,136,137)	1.9902	2,2
Zfp2	Ptprc	0.92629	50.42	0.419	rgb(222,137,138)	1.9902	2,2
Zfp26	Ept1	0.92629	50.42	0.422	rgb(222,136,137)	1.9902	2,2
Zfp296	Mmachc	0.92629	50.42	0.425	rgb(222,136,137)	1.9902	2,2
Zfp367	Pmm1	0.92629	50.42	0.423	rgb(222,136,137)	1.9902	2,2
Zfp385a	Rhod	0.92629	50.42	0.424	rgb(222,136,137)	1.9902	2,2
Zfp395	Abat	-0.92629	50.42	-4.2E-01	rgb(127,162,233)	1.9902	2,2
Zfp407	Abhd6	-0.92629	50.42	-4.2E-01	rgb(126,162,233)	1.9902	2,2
Zfp429	Dixdc1	-0.92629	50.42	-4.2E-01	rgb(127,162,233)	1.9902	2,2
Zfp473	Crat	0.92629	50.42	0.423	rgb(222,136,137)	1.9902	2,2
Zfp513	Wdr54	-0.92629	50.42	-4.2E-01	rgb(126,162,233)	1.9902	2,2
Zfp536	Prf1	0.92629	50.42	0.417	rgb(222,137,138)	1.9902	2,2
Zfp606	Ripk1	-0.92629	50.42	-4.2E-01	rgb(126,162,233)	1.9902	2,2
Zfp629	Gjd3	0.92629	50.42	0.418	rgb(222,137,138)	1.9902	2,2
Zfp629	Zmat3	-0.92629	50.42	-4.2E-01	rgb(125,161,233)	1.9902	2,2
Zfp651	Sspo	0.92629	50.42	0.42	rgb(222,137,138)	1.9902	2,2
Zfp667	Ptges	0.92629	50.42	0.416	rgb(222,137,138)	1.9902	2,2
Zfp703	Zfp362	0.92629	50.42	0.415	rgb(222,138,139)	1.9902	2,2
Zfp704	Xrcc5	0.92629	50.42	0.416	rgb(222,137,138)	1.9902	2,2
Zfp808	D130040H23Rik	0.92629	50.42	0.418	rgb(222,137,138)	1.9902	2,2
Zfp831	Inpp4a	0.92629	50.42	0.421	rgb(222,137,137)	1.9902	2,2
Zfp831	Tns1	0.92629	50.42	0.423	rgb(222,136,137)	1.9902	2,2
Zfp865	Txndc17	-0.92629	50.42	-4.2E-01	rgb(127,162,233)	1.9902	2,2
Zfp869	Ets2	0.92629	50.42	0.419	rgb(222,137,138)	1.9902	2,2
Zfp882	Stard10	-0.92629	50.42	-4.2E-01	rgb(125,161,233)	1.9902	2,2
Zfp91	Clybl	-0.92629	50.42	-4.2E-01	rgb(127,162,233)	1.9902	2,2
Zfp947	Mnda	0.92629	50.42	0.421	rgb(222,137,137)	1.9902	2,2
Zfp956	Adrb2	0.92629	50.42	0.419	rgb(222,137,138)	1.9902	2,2
Zfp960	Emilin1	-0.92629	50.42	-4.2E-01	rgb(125,161,233)	1.9902	2,2
Zfp960	Tex15	0.92629	50.42	0.42	rgb(222,137,138)	1.9902	2,2
Zhx2	Ppp3cc	-0.92629	50.42	-4.2E-01	rgb(126,162,233)	1.9902	2,2
Zik1	Gatsl2	-0.92629	50.42	-4.2E-01	rgb(126,162,233)	1.9902	2,2
Ahctf1	Sertad3	-0.92454	50.41	-4.1E-01	rgb(127,162,233)	1.99	2,2
Ahrr	Mfsd6l	0.92454	50.41	0.405	rgb(221,140,140)	1.99	2,2
Ahrr	Treml2	0.92454	50.41	0.406	rgb(221,139,140)	1.99	2,2
Arid3a	Arhgdig	0.92454	50.41	0.414	rgb(222,138,139)	1.99	2,2
Arid3b	Decr1	-0.92454	50.41	-4.1E-01	rgb(129,163,232)	1.99	2,2
Atf3	Stc2	0.92454	50.41	0.41	rgb(222,139,139)	1.99	2,2
Creb3l2	Bloc1s2	-0.92454	50.41	-4.1E-01	rgb(128,163,233)	1.99	2,2
Crem	Vps37b	0.92454	50.41	0.411	rgb(222,138,139)	1.99	None
Dmrta2	Thrb	0.92454	50.41	0.414	rgb(222,138,139)	1.99	None
Elf1	Herc4	0.92454	50.41	0.409	rgb(221,139,140)	1.99	None
Elk3	Stk38l	0.92454	50.41	0.406	rgb(221,139,140)	1.99	None
Eomes	Itga4	0.92454	50.41	0.406	rgb(221,140,140)	1.99	2,2
Ets1	Plcg1	0.92454	50.41	0.41	rgb(222,139,139)	1.99	None
Ets1	Slc15a1	0.92454	50.41	0.411	rgb(222,139,139)	1.99	2,2
Ets2	Capg	-0.92454	50.41	-4.1E-01	rgb(128,163,233)	1.99	None
Etv4	Ccbl2	0.92454	50.41	0.407	rgb(221,139,140)	1.99	2,2
Etv5	Ell2	0.92454	50.41	0.414	rgb(222,138,139)	1.99	2,2
Fli1	Ets1	0.92454	50.41	0.414	rgb(222,138,139)	1.99	2,2
Fosb	Neat1	0.92454	50.41	0.412	rgb(222,138,139)	1.99	None
Foxb1	Rora	0.92454	50.41	0.415	rgb(222,138,139)	1.99	None
Foxb1	Tex2	-0.92454	50.41	-4.1E-01	rgb(129,163,232)	1.99	2,2
Foxf2	Ripk1	0.92454	50.41	0.411	rgb(222,139,139)	1.99	2,2
Foxf2	Specc1	0.92454	50.41	0.407	rgb(221,139,140)	1.99	2,2
Gata1	Itgam	0.92454	50.41	0.406	rgb(221,139,140)	1.99	2,2
Gfi1	Apol9b	-0.92454	50.41	-4.1E-01	rgb(128,163,232)	1.99	2,2
Gli3	Mbtd1	-0.92454	50.41	-4.1E-01	rgb(128,163,233)	1.99	None
Gli3	Trim9	0.92454	50.41	0.41	rgb(222,139,140)	1.99	2,2
Glis1	Nod2	0.92454	50.41	0.412	rgb(222,138,139)	1.99	2,2
Hes5	BC018473	0.92454	50.41	0.411	rgb(222,139,139)	1.99	2,2
Hey1	Sema4g	0.92454	50.41	0.414	rgb(222,138,139)	1.99	2,2
Hif3a	2900026A02Rik	0.92454	50.41	0.414	rgb(222,138,139)	1.99	2,2
Hif3a	Amz2	0.92454	50.41	0.412	rgb(222,138,139)	1.99	2,2
Hmga2	Lmo7	0.92454	50.41	0.407	rgb(221,139,140)	1.99	2,2
Hsf1	Crtc1	0.92454	50.41	0.414	rgb(222,138,139)	1.99	2,2
Ikzf2	Tmod1	0.92454	50.41	0.412	rgb(222,138,139)	1.99	2,2
Ikzf4	Dusp6	-0.92454	50.41	-4.1E-01	rgb(129,163,232)	1.99	2,2
Ikzf4	Gpr146	0.92454	50.41	0.406	rgb(221,139,140)	1.99	2,2
Insm1	St7	0.92454	50.41	0.406	rgb(221,140,140)	1.99	2,2
Irf2	Ick	0.92454	50.41	0.408	rgb(221,139,140)	1.99	2,2
Irf4	Dusp22	-0.92454	50.41	-4.1E-01	rgb(128,163,233)	1.99	None
Irf4	Il9r	-0.92454	50.41	-4.1E-01	rgb(129,163,232)	1.99	2,2
Irf4	Shisa2	-0.92454	50.41	-4.1E-01	rgb(128,163,233)	1.99	2,2
Irf4	Wls	-0.92454	50.41	-4.1E-01	rgb(128,163,233)	1.99	None
Irf4	Wnt1	-0.92454	50.41	-4.1E-01	rgb(127,162,233)	1.99	None
Kdm2b	Pgap1	0.92454	50.41	0.405	rgb(221,140,140)	1.99	2,2
Klf10	Fam129b	0.92454	50.41	0.415	rgb(222,138,139)	1.99	2,2
Klf2	Ypel2	0.92454	50.41	0.41	rgb(222,139,140)	1.99	2,2
Lef1	Mcoln2	-0.92454	50.41	-4.1E-01	rgb(127,162,233)	1.99	None
Lhx2	Nrn1	0.92454	50.41	0.407	rgb(221,139,140)	1.99	2,2
Lhx2	Sfmbt2	0.92454	50.41	0.414	rgb(222,138,139)	1.99	2,2
Lhx6	Nfkbie	-0.92454	50.41	-4.1E-01	rgb(127,163,233)	1.99	2,2
Maff	Snord89	0.92454	50.41	0.406	rgb(221,139,140)	1.99	2,2
Mitf	Cyth1	0.92454	50.41	0.409	rgb(222,139,140)	1.99	2,2
Myb	Nqo2	0.92454	50.41	0.414	rgb(222,138,139)	1.99	2,2
Myb	Sesn1	0.92454	50.41	0.411	rgb(222,139,139)	1.99	2,2
Mybl1	Dock3	0.92454	50.41	0.411	rgb(222,138,139)	1.99	2,2
Mypop	Tmem120b	0.92454	50.41	0.412	rgb(222,138,139)	1.99	2,2
Nfe2	Pvt1	0.92454	50.41	0.408	rgb(221,139,140)	1.99	None
Nfe2l2	Tmc6	-0.92454	50.41	-4.1E-01	rgb(127,163,233)	1.99	2,2
Nfil3	Epn2	0.92454	50.41	0.413	rgb(222,138,139)	1.99	2,2
Nfkb1	S100a6	-0.92454	50.41	-4.1E-01	rgb(127,162,233)	1.99	2,2
Nfkb2	Kdm2b	0.92454	50.41	0.408	rgb(221,139,140)	1.99	None
Nfkb2	Nkx1-2	0.92454	50.41	0.407	rgb(221,139,140)	1.99	2,2
Nr1d1	Impdh1	0.92454	50.41	0.41	rgb(222,139,139)	1.99	2,2
Nr3c1	Trip10	-0.92454	50.41	-4.1E-01	rgb(127,162,233)	1.99	2,2
Nr4a2	Bcl2a1d	0.92454	50.41	0.408	rgb(221,139,140)	1.99	2,2
Nr4a2	Fam46c	-0.92454	50.41	-4.1E-01	rgb(129,163,232)	1.99	2,2
Nr4a2	Ms4a6c	0.92454	50.41	0.41	rgb(222,139,140)	1.99	2,2
Nr4a3	Eno3	0.92454	50.41	0.411	rgb(222,138,139)	1.99	2,2
Otx1	Fam81a	0.92454	50.41	0.414	rgb(222,138,139)	1.99	2,2
Ovol1	Slc2a3	0.92454	50.41	0.407	rgb(221,139,140)	1.99	2,2
Plagl1	Ap3b1	0.92454	50.41	0.409	rgb(222,139,140)	1.99	2,2
Plagl1	Slc16a6	0.92454	50.41	0.412	rgb(222,138,139)	1.99	2,2
Plagl1	Tnnt2	0.92454	50.41	0.41	rgb(222,139,139)	1.99	2,2
Pou2af1	Bend3	0.92454	50.41	0.411	rgb(222,138,139)	1.99	2,2
Pou2af1	Dock9	-0.92454	50.41	-4.1E-01	rgb(128,163,233)	1.99	2,2
Pou2af1	Rbms2	0.92454	50.41	0.413	rgb(222,138,139)	1.99	2,2
Ppard	Rara	0.92454	50.41	0.412	rgb(222,138,139)	1.99	None
Pparg	4930506M07Rik	0.92454	50.41	0.413	rgb(222,138,139)	1.99	2,2
Pparg	Adora2b	0.92454	50.41	0.411	rgb(222,139,139)	1.99	2,2
Prdm1	Itga3	-0.92454	50.41	-4.1E-01	rgb(128,163,233)	1.99	2,2
Rbpj	Abcb1b	-0.92454	50.41	-4.1E-01	rgb(128,163,233)	1.99	2,2
Rbpj	Ctss	-0.92454	50.41	-4.1E-01	rgb(128,163,233)	1.99	2,2
Rbpj	Inadl	-0.92454	50.41	-4.1E-01	rgb(129,163,232)	1.99	2,2
Rbpj	Lama5	0.92454	50.41	0.413	rgb(222,138,139)	1.99	2,2
Rorc	Il17f	0.92454	50.41	0.415	rgb(222,138,139)	1.99	None
Runx2	Vim	0.92454	50.41	0.405	rgb(221,140,140)	1.99	2,2
Runx3	Mpp2	0.92454	50.41	0.41	rgb(222,139,140)	1.99	2,2
Runx3	Zfp575	0.92454	50.41	0.409	rgb(222,139,140)	1.99	2,2
Satb1	Pdcd1	-0.92454	50.41	-4.1E-01	rgb(128,163,233)	1.99	None
Scrt1	Sdr39u1	0.92454	50.41	0.406	rgb(221,139,140)	1.99	2,2
Scrt1	Tcf25	0.92454	50.41	0.411	rgb(222,139,139)	1.99	2,2
Snai3	Slc25a35	0.92454	50.41	0.415	rgb(222,138,139)	1.99	2,2
Sox13	Kcna3	0.92454	50.41	0.407	rgb(221,139,140)	1.99	2,2
Sox5	Cdc42ep3	0.92454	50.41	0.41	rgb(222,139,139)	1.99	2,2
Sox5	Rnh1	0.92454	50.41	0.41	rgb(222,139,139)	1.99	2,2
Sox5	Upb1	0.92454	50.41	0.406	rgb(221,139,140)	1.99	2,2
Sp100	Kcnj14	-0.92454	50.41	-4.1E-01	rgb(127,162,233)	1.99	2,2
Sp6	D930048N14Rik	-0.92454	50.41	-4.1E-01	rgb(127,163,233)	1.99	2,2
Spib	Ccl22	0.92454	50.41	0.411	rgb(222,139,139)	1.99	2,2
Spib	Ly96	0.92454	50.41	0.414	rgb(222,138,139)	1.99	None
Stat5b	Fez2	0.92454	50.41	0.406	rgb(221,139,140)	1.99	2,2
Tcf12	Dhrs1	-0.92454	50.41	-4.1E-01	rgb(127,162,233)	1.99	2,2
Tcf12	Mt1	-0.92454	50.41	-4.1E-01	rgb(127,162,233)	1.99	None
Tcf4	Adam9	0.92454	50.41	0.414	rgb(222,138,139)	1.99	2,2
Tcf7l1	Clip3	0.92454	50.41	0.413	rgb(222,138,139)	1.99	2,2
Tead1	Btbd3	0.92454	50.41	0.408	rgb(221,139,140)	1.99	2,2
Tead1	H2-Ob	-0.92454	50.41	-4.1E-01	rgb(128,163,233)	1.99	2,2
Tead1	Nav2	0.92454	50.41	0.407	rgb(221,139,140)	1.99	None
Thra	Pcbp4	0.92454	50.41	0.414	rgb(222,138,139)	1.99	2,2
Thra	Tnfrsf19	-0.92454	50.41	-4.1E-01	rgb(129,163,232)	1.99	2,2
Thrb	Dmrta2	0.92454	50.41	0.406	rgb(221,140,140)	1.99	2,2
Vax2	Furin	0.92454	50.41	0.407	rgb(221,139,140)	1.99	2,2
Vax2	Gap43	0.92454	50.41	0.407	rgb(221,139,140)	1.99	2,2
Vax2	Jazf1	0.92454	50.41	0.408	rgb(221,139,140)	1.99	2,2
Vax2	Pde6d	0.92454	50.41	0.408	rgb(221,139,140)	1.99	2,2
Vdr	Paqr8	0.92454	50.41	0.408	rgb(221,139,140)	1.99	2,2
Xbp1	Foxp1	-0.92454	50.41	-4.1E-01	rgb(129,163,232)	1.99	2,2
Zbtb4	Ncoa1	0.92454	50.41	0.409	rgb(222,139,140)	1.99	2,2
Zbtb7b	Pbx2	0.92454	50.41	0.41	rgb(222,139,140)	1.99	None
Zfhx3	Rasgef1b	0.92454	50.41	0.413	rgb(222,138,139)	1.99	2,2
Zfx	Psme1	-0.92454	50.41	-4.1E-01	rgb(128,163,233)	1.99	2,2
Zic2	Nphp3	0.92454	50.41	0.406	rgb(221,139,140)	1.99	2,2
C030039L03Rik	Fzd7	0.92454	50.41	0.413	rgb(222,138,139)	1.99	2,2
C030039L03Rik	Ppp1r3b	0.92454	50.41	0.409	rgb(221,139,140)	1.99	2,2
Casz1	Dusp8	0.92454	50.41	0.409	rgb(221,139,140)	1.99	2,2
Casz1	Xrcc5	-0.92454	50.41	-4.1E-01	rgb(128,163,233)	1.99	2,2
Cbx2	Ctnnal1	0.92454	50.41	0.411	rgb(222,138,139)	1.99	2,2
Ccdc17	Gm6225	0.92454	50.41	0.407	rgb(221,139,140)	1.99	2,2
Cenpt	Gprc5a	0.92454	50.41	0.406	rgb(221,139,140)	1.99	2,2
Cxxc5	Il1a	-0.92454	50.41	-4.1E-01	rgb(129,164,232)	1.99	2,2
Dach2	Grina	0.92454	50.41	0.415	rgb(222,138,139)	1.99	2,2
Dach2	Hif1a	0.92454	50.41	0.41	rgb(222,139,139)	1.99	2,2
Dr1	Srpk1	-0.92454	50.41	-4.1E-01	rgb(128,163,233)	1.99	2,2
Dzip1	Ivd	0.92454	50.41	0.409	rgb(221,139,140)	1.99	2,2
Etohi1	Nfat5	0.92454	50.41	0.405	rgb(221,140,140)	1.99	2,2
L3mbtl3	Tmem125	-0.92454	50.41	-4.1E-01	rgb(129,163,232)	1.99	2,2
Mbnl2	Jup	0.92454	50.41	0.405	rgb(221,140,140)	1.99	2,2
Mxd4	Dcp2	-0.92454	50.41	-4.1E-01	rgb(127,162,233)	1.99	2,2
Naif1	Loxl1	0.92454	50.41	0.414	rgb(222,138,139)	1.99	2,2
Ncoa1	Arid5a	0.92454	50.41	0.407	rgb(221,139,140)	1.99	2,2
Ncoa1	Erc1	0.92454	50.41	0.407	rgb(221,139,140)	1.99	2,2
Phf1	L1cam	0.92454	50.41	0.406	rgb(221,139,140)	1.99	2,2
Phf1	Osgin1	0.92454	50.41	0.415	rgb(222,138,139)	1.99	2,2
Plscr1	Tmbim1	0.92454	50.41	0.405	rgb(221,140,140)	1.99	2,2
Pou5f2	Pwwp2a	0.92454	50.41	0.412	rgb(222,138,139)	1.99	2,2
Prdm9	Fyco1	0.92454	50.41	0.407	rgb(221,139,140)	1.99	2,2
Purb	Qars	-0.92454	50.41	-4.1E-01	rgb(129,163,232)	1.99	2,2
Scml4	4930481A15Rik	0.92454	50.41	0.405	rgb(221,140,140)	1.99	2,2
Sgsm2	Pdpn	-0.92454	50.41	-4.1E-01	rgb(129,163,232)	1.99	2,2
Sgsm2	Prickle1	0.92454	50.41	0.411	rgb(222,139,139)	1.99	2,2
Tbx6	Vasn	0.92454	50.41	0.41	rgb(222,139,140)	1.99	2,2
Thap2	Fam129c	0.92454	50.41	0.412	rgb(222,138,139)	1.99	2,2
Thap3	Arrb2	0.92454	50.41	0.411	rgb(222,139,139)	1.99	2,2
Thap3	Crip1	0.92454	50.41	0.405	rgb(221,140,140)	1.99	2,2
Tulp3	Creb3l2	0.92454	50.41	0.408	rgb(221,139,140)	1.99	2,2
Tulp3	Ptprc	-0.92454	50.41	-4.1E-01	rgb(128,163,233)	1.99	2,2
Zbed6	Cnot1	0.92454	50.41	0.41	rgb(222,139,139)	1.99	2,2
Zbtb32	Anxa2	0.92454	50.41	0.405	rgb(221,140,140)	1.99	2,2
Zbtb38	Itpr1	0.92454	50.41	0.406	rgb(221,139,140)	1.99	2,2
Zbtb46	Ppp3ca	0.92454	50.41	0.413	rgb(222,138,139)	1.99	2,2
Zbtb46	Tnfsf15	0.92454	50.41	0.405	rgb(221,140,140)	1.99	2,2
Zbtb46	Tnfsf4	0.92454	50.41	0.412	rgb(222,138,139)	1.99	2,2
Zfp112	Ccng2	-0.92454	50.41	-4.1E-01	rgb(127,162,233)	1.99	2,2
Zfp266	Cdk6	0.92454	50.41	0.415	rgb(222,138,139)	1.99	2,2
Zfp318	Cxcr3	-0.92454	50.41	-4.1E-01	rgb(128,163,233)	1.99	2,2
Zfp365	Aen	0.92454	50.41	0.41	rgb(222,139,139)	1.99	2,2
Zfp473	Idh1	0.92454	50.41	0.408	rgb(221,139,140)	1.99	2,2
Zfp473	Slc39a10	0.92454	50.41	0.413	rgb(222,138,139)	1.99	2,2
Zfp511	Nt5dc1	-0.92454	50.41	-4.1E-01	rgb(128,163,233)	1.99	2,2
Zfp580	Gbp5	0.92454	50.41	0.409	rgb(221,139,140)	1.99	2,2
Zfp60	Tert	0.92454	50.41	0.406	rgb(221,139,140)	1.99	2,2
Zfp629	Hemgn	0.92454	50.41	0.413	rgb(222,138,139)	1.99	2,2
Zfp64	Ets2	0.92454	50.41	0.406	rgb(221,139,140)	1.99	2,2
Zfp651	Scarf2	0.92454	50.41	0.408	rgb(221,139,140)	1.99	2,2
Zfp831	Ahdc1	0.92454	50.41	0.414	rgb(222,138,139)	1.99	2,2
Zfp870	Wdr76	0.92454	50.41	0.412	rgb(222,138,139)	1.99	2,2
Zfp874a	Rnf169	0.92454	50.41	0.409	rgb(221,139,140)	1.99	2,2
Zfp934	Gnpda1	0.92454	50.41	0.407	rgb(221,139,140)	1.99	2,2
Zfp956	Bambi	0.92454	50.41	0.415	rgb(222,138,139)	1.99	2,2
Zfp956	Fbxl22	0.92454	50.41	0.412	rgb(222,138,139)	1.99	2,2
Zfp960	Rnf150	-0.92454	50.41	-4.1E-01	rgb(129,163,232)	1.99	2,2
Zkscan17	Spn	-0.92454	50.41	-4.1E-01	rgb(128,163,233)	1.99	2,2
Zmat1	Fam120c	0.92454	50.41	0.407	rgb(221,139,140)	1.99	2,2
Ahr	Cdk16	0.92278	50.4	0.395	rgb(221,142,142)	1.9898	None
Ahrr	Klre1	0.92278	50.4	0.4	rgb(221,141,141)	1.9898	2,2
Ahrr	Lgr4	0.92278	50.4	0.402	rgb(221,140,141)	1.9898	2,2
Arid2	Dnajc12	-0.92278	50.4	-4.0E-01	rgb(130,164,232)	1.9898	2,2
Arnt2	Adamtsl3	0.92278	50.4	0.395	rgb(221,142,142)	1.9898	2,2
Arntl2	Podnl1	0.92278	50.4	0.395	rgb(221,142,142)	1.9898	2,2
Atf5	Hmox1	0.92278	50.4	0.396	rgb(221,141,142)	1.9898	None
Bach1	Fyn	0.92278	50.4	0.404	rgb(221,140,141)	1.9898	None
Bcl6	Pgm2	-0.92278	50.4	-4.0E-01	rgb(130,164,232)	1.9898	None
Bhlha15	Fam120c	-0.92278	50.4	-4.0E-01	rgb(131,165,232)	1.9898	2,2
Bhlha15	Surf4	0.92278	50.4	0.4	rgb(221,141,141)	1.9898	2,2
Cebpb	Calcrl	0.92278	50.4	0.399	rgb(221,141,142)	1.9898	2,2
Cebpg	Ddit3	0.92278	50.4	0.397	rgb(221,141,142)	1.9898	None
Cic	Mex3d	0.92278	50.4	0.398	rgb(221,141,142)	1.9898	2,2
Creb3l2	Cyfip2	0.92278	50.4	0.403	rgb(221,140,141)	1.9898	2,2
Creb3l2	Gnptab	0.92278	50.4	0.401	rgb(221,140,141)	1.9898	2,2
Ddit3	Sgms2	0.92278	50.4	0.404	rgb(221,140,141)	1.9898	2,2
Elk3	Nt5e	0.92278	50.4	0.402	rgb(221,140,141)	1.9898	2,2
Elk3	Srgap3	0.92278	50.4	0.401	rgb(221,140,141)	1.9898	2,2
Elk4	Crebbp	0.92278	50.4	0.396	rgb(221,141,142)	1.9898	2,2
Epas1	Cnnm1	0.92278	50.4	0.4	rgb(221,141,141)	1.9898	2,2
Epas1	Itgb3	0.92278	50.4	0.396	rgb(221,141,142)	1.9898	2,2
Erg	Pten	-0.92278	50.4	-4.0E-01	rgb(131,165,232)	1.9898	2,2
Erg	Tgfbr3	0.92278	50.4	0.396	rgb(221,141,142)	1.9898	None
Ets1	Aste1	-0.92278	50.4	-4.0E-01	rgb(129,164,232)	1.9898	None
Etv6	Tnfrsf19	-0.92278	50.4	-4.0E-01	rgb(130,164,232)	1.9898	2,2
Foxf2	Synpo	0.92278	50.4	0.402	rgb(221,140,141)	1.9898	2,2
Foxf2	Tspan7	0.92278	50.4	0.404	rgb(221,140,141)	1.9898	2,2
Foxn2	Fzd5	0.92278	50.4	0.399	rgb(221,141,142)	1.9898	2,2
Foxp1	Aldh3a2	-0.92278	50.4	-4.0E-01	rgb(131,165,232)	1.9898	2,2
Foxp1	Dgat1	-0.92278	50.4	-4.0E-01	rgb(131,165,232)	1.9898	2,2
Foxp2	Afap1l2	0.92278	50.4	0.396	rgb(221,141,142)	1.9898	2,2
Foxp2	Bdh2	-0.92278	50.4	-4.0E-01	rgb(130,164,232)	1.9898	2,2
Foxq1	Gprasp2	0.92278	50.4	0.396	rgb(221,141,142)	1.9898	2,2
Gata1	Kif26b	0.92278	50.4	0.402	rgb(221,140,141)	1.9898	2,2
Gata3	Asap1	0.92278	50.4	0.402	rgb(221,140,141)	1.9898	2,2
Gata3	Tnfsf8	0.92278	50.4	0.4	rgb(221,141,141)	1.9898	2,2
Gfi1	5430421N21Rik	-0.92278	50.4	-4.0E-01	rgb(131,165,232)	1.9898	2,2
Gfi1	Il4ra	0.92278	50.4	0.401	rgb(221,140,141)	1.9898	2,2
Gfi1	Syde1	0.92278	50.4	0.402	rgb(221,140,141)	1.9898	2,2
Hif3a	Wdr54	0.92278	50.4	0.405	rgb(221,140,141)	1.9898	2,2
Ikzf2	Gja1	-0.92278	50.4	-4.0E-01	rgb(130,164,232)	1.9898	2,2
Ikzf2	Gucy1b3	0.92278	50.4	0.403	rgb(221,140,141)	1.9898	2,2
Ikzf3	Cnksr3	0.92278	50.4	0.404	rgb(221,140,141)	1.9898	2,2
Ikzf3	Mfge8	-0.92278	50.4	-4.0E-01	rgb(131,164,232)	1.9898	2,2
Ikzf5	Epm2a	-0.92278	50.4	-4.0E-01	rgb(131,165,232)	1.9898	2,2
Ikzf5	Gys1	-0.92278	50.4	-4.0E-01	rgb(129,164,232)	1.9898	2,2
Irf1	Prdm1	0.92278	50.4	0.402	rgb(221,140,141)	1.9898	None
Irf2	Ecm1	0.92278	50.4	0.397	rgb(221,141,142)	1.9898	2,2
Irf2	Tnfrsf1a	0.92278	50.4	0.403	rgb(221,140,141)	1.9898	2,2
Irf2	Zfp395	0.92278	50.4	0.4	rgb(221,141,141)	1.9898	None
Irf4	Pgrmc1	-0.92278	50.4	-4.0E-01	rgb(131,165,232)	1.9898	None
Irf4	Ust	0.92278	50.4	0.399	rgb(221,141,142)	1.9898	None
Irf4	Zdhhc15	-0.92278	50.4	-4.0E-01	rgb(130,164,232)	1.9898	2,2
Irf5	Ccng2	0.92278	50.4	0.401	rgb(221,140,141)	1.9898	2,2
Jdp2	Asns	0.92278	50.4	0.397	rgb(221,141,142)	1.9898	2,2
Jun	Cd160	-0.92278	50.4	-4.0E-01	rgb(131,165,232)	1.9898	2,2
Kdm2b	2310007L24Rik	-0.92278	50.4	-4.0E-01	rgb(131,164,232)	1.9898	2,2
Klf10	Ms4a4c	-0.92278	50.4	-4.0E-01	rgb(129,164,232)	1.9898	2,2
Klf11	Rell1	0.92278	50.4	0.405	rgb(221,140,141)	1.9898	2,2
Klf12	Slc23a2	0.92278	50.4	0.403	rgb(221,140,141)	1.9898	2,2
Klf7	Gusb	-0.92278	50.4	-4.0E-01	rgb(130,164,232)	1.9898	2,2
Klf9	Lzts2	0.92278	50.4	0.4	rgb(221,141,141)	1.9898	2,2
Lhx6	Lonp2	0.92278	50.4	0.395	rgb(221,142,142)	1.9898	2,2
Maff	Csrnp1	0.92278	50.4	0.397	rgb(221,141,142)	1.9898	2,2
Mafg	Nsmaf	-0.92278	50.4	-4.0E-01	rgb(131,165,232)	1.9898	2,2
Msc	Lime1	0.92278	50.4	0.399	rgb(221,141,142)	1.9898	2,2
Msc	Mycn	0.92278	50.4	0.4	rgb(221,141,141)	1.9898	2,2
Myb	Trpm1	0.92278	50.4	0.404	rgb(221,140,141)	1.9898	2,2
Nfatc4	Mpp1	0.92278	50.4	0.397	rgb(221,141,142)	1.9898	2,2
Nfe2l2	Clk3	0.92278	50.4	0.398	rgb(221,141,142)	1.9898	None
Nfil3	Casp6	0.92278	50.4	0.396	rgb(221,141,142)	1.9898	2,2
Nfkb1	B3gnt5	-0.92278	50.4	-4.0E-01	rgb(129,164,232)	1.9898	2,2
Nfkb2	Emp1	-0.92278	50.4	-4.0E-01	rgb(131,165,232)	1.9898	2,2
Npas2	Slc43a2	0.92278	50.4	0.401	rgb(221,140,141)	1.9898	2,2
Nr4a2	Synj1	0.92278	50.4	0.397	rgb(221,141,142)	1.9898	None
Patz1	Tdrkh	-0.92278	50.4	-4.0E-01	rgb(129,164,232)	1.9898	2,2
Pbx2	Slc48a1	0.92278	50.4	0.401	rgb(221,140,141)	1.9898	2,2
Pknox1	Psd	0.92278	50.4	0.395	rgb(221,142,142)	1.9898	2,2
Pou2af1	4930417O13Rik	0.92278	50.4	0.396	rgb(221,141,142)	1.9898	2,2
Pou2af1	Bdh2	0.92278	50.4	0.403	rgb(221,140,141)	1.9898	2,2
Pou6f1	Mxd1	0.92278	50.4	0.399	rgb(221,141,142)	1.9898	2,2
Ppard	Acvr1b	0.92278	50.4	0.399	rgb(221,141,142)	1.9898	2,2
Rxra	Nrp1	0.92278	50.4	0.401	rgb(221,140,141)	1.9898	None
Satb1	Fndc3a	0.92278	50.4	0.398	rgb(221,141,142)	1.9898	2,2
Scrt1	Neat1	0.92278	50.4	0.401	rgb(221,140,141)	1.9898	2,2
Sox13	Tnfrsf21	0.92278	50.4	0.403	rgb(221,140,141)	1.9898	2,2
Sox5	Chm	0.92278	50.4	0.398	rgb(221,141,142)	1.9898	2,2
Sp4	Sumf2	-0.92278	50.4	-4.0E-01	rgb(130,164,232)	1.9898	2,2
Stat1	Icam1	0.92278	50.4	0.401	rgb(221,140,141)	1.9898	None
[truncated: 51,317 more rows]
