# Supplementary material for: Leveraging chromatin accessibility for transcriptional regulatory network inference in T Helper 17 Cells
Source: Genome Res. 2019 Mar;29(3):449–63. doi: 10.1101/gr.238253.118 (PMC6396413; doi:10.1101/gr.238253.118)
Supplement: Supplemental Material [file supp_gr.238253.118_Supplemental_Th17_TRN_Networks.zip › Th17_TRN_Networks-master/TRN_Notebooks/Networks/ChIP_A17_bias25_sp.tsv]

TF	Target	SignedQuantile	NonzeroSubsamples(Stability)	pCorr	stroke	stroke-width	stroke-dasharray
E2f4	Cdc25b	1	50.88	0.88	rgb(227, 49, 51)	2	None
Rorc	Il17re	1	50.88	0.883	rgb(227, 48, 50)	2	None
Stat3	Chmp4b	1	50.88	0.884	rgb(227, 48, 50)	2	None
Hif1a	Pfkp	0.99689	50.87	0.866	rgb(227, 52, 53)	1.9998	None
Hif1a	Smtnl2	0.99379	50.86	0.86	rgb(226, 53, 54)	1.9996	None
Rorc	Vax2	0.99068	50.85	0.852	rgb(226, 54, 56)	1.9994	None
Stat3	Tnip2	0.99068	50.85	0.853	rgb(226, 54, 56)	1.9994	None
Stat3	Klf3	-0.98758	50.84	-8.4E-01	rgb( 35,106,249)	1.9992	None
Hif1a	Bnip3	0.98447	50.83	0.827	rgb(226, 59, 61)	1.999	None
Hif1a	Egln1	0.98447	50.83	0.835	rgb(226, 58, 59)	1.999	None
Stat3	Klhl6	0.98447	50.83	0.835	rgb(226, 58, 59)	1.999	None
Hif1a	Slc2a1	0.98137	50.82	0.823	rgb(226, 60, 61)	1.9988	None
Stat3	Cwh43	0.98137	50.82	0.817	rgb(226, 61, 63)	1.9988	None
Hif1a	Arrb1	0.97826	50.81	0.806	rgb(226, 63, 65)	1.9986	None
Hif1a	Ppme1	0.97826	50.81	0.806	rgb(226, 63, 65)	1.9986	None
Stat3	Abi3	0.97826	50.81	0.809	rgb(226, 63, 64)	1.9986	None
Stat3	Timp1	0.97826	50.81	0.812	rgb(226, 62, 64)	1.9986	None
Hif1a	Aldoc	0.97516	50.8	0.799	rgb(226, 64, 66)	1.9984	None
Hif1a	Galk1	0.97516	50.8	0.799	rgb(226, 64, 66)	1.9984	None
Hif1a	Ppp1r3b	0.97516	50.8	0.799	rgb(226, 64, 66)	1.9984	None
Rorc	2310007L24Rik	0.97516	50.8	0.801	rgb(226, 64, 66)	1.9984	2,2
Stat1	Parp9	0.97516	50.8	0.803	rgb(226, 64, 65)	1.9984	2,2
Gabpa	Heatr1	0.97205	50.79	0.789	rgb(226, 66, 68)	1.9982	None
Hif1a	Fzd7	0.97205	50.79	0.794	rgb(226, 65, 67)	1.9982	None
Hif1a	Muc2	0.97205	50.79	0.786	rgb(226, 67, 68)	1.9982	None
Hif1a	Plcxd1	0.97205	50.79	0.79	rgb(226, 66, 68)	1.9982	None
Maf	Ddx51	-0.97205	50.79	-7.9E-01	rgb( 46,113,247)	1.9982	None
Stat3	Hif1a	0.97205	50.79	0.789	rgb(226, 66, 68)	1.9982	None
Stat3	Slc39a1	0.97205	50.79	0.792	rgb(226, 66, 67)	1.9982	None
Hif1a	Ero1l	0.96895	50.78	0.781	rgb(226, 68, 69)	1.998	None
Hif1a	Jmjd6	0.96895	50.78	0.781	rgb(226, 68, 69)	1.998	None
Hif1a	Pgm2	0.96895	50.78	0.783	rgb(226, 67, 69)	1.998	2,2
Hif1a	Rnf113a1	0.96895	50.78	0.779	rgb(226, 68, 70)	1.998	None
Hif1a	Snapc1	0.96895	50.78	0.78	rgb(226, 68, 70)	1.998	None
Hif1a	Wdr54	0.96895	50.78	0.776	rgb(226, 69, 70)	1.998	None
Zfp385a	Zmat3	0.96895	50.78	0.778	rgb(226, 68, 70)	1.998	2,2
Irf4	Sult2b1	0.96584	50.77	0.774	rgb(226, 69, 71)	1.9978	None
Nfe2l2	Hexb	-0.96584	50.77	-7.7E-01	rgb( 50,115,246)	1.9978	None
Stat3	Efemp2	0.96584	50.77	0.774	rgb(226, 69, 71)	1.9978	None
Etv6	Bloc1s2	0.96274	50.76	0.76	rgb(225, 72, 73)	1.9976	None
Hif1a	Aldoa	0.96274	50.76	0.765	rgb(225, 71, 72)	1.9976	None
Hif1a	B3gnt3	0.96274	50.76	0.755	rgb(225, 73, 74)	1.9976	None
Hif1a	P4hb	0.96274	50.76	0.757	rgb(225, 72, 74)	1.9976	None
Hif1a	Pafah1b3	0.96274	50.76	0.761	rgb(225, 72, 73)	1.9976	None
Hif1a	Pygl	0.96274	50.76	0.758	rgb(225, 72, 74)	1.9976	None
Irf4	Ermn	-0.96274	50.76	-7.6E-01	rgb( 52,117,246)	1.9976	None
Irf4	Nsf	-0.96274	50.76	-7.6E-01	rgb( 53,117,246)	1.9976	None
Rorc	Avpi1	0.96274	50.76	0.761	rgb(225, 72, 73)	1.9976	None
Rorc	Ltb4r1	0.96274	50.76	0.756	rgb(225, 73, 74)	1.9976	None
Stat3	Gadd45g	0.96274	50.76	0.758	rgb(225, 72, 74)	1.9976	None
Zfp536	Tekt2	0.96274	50.76	0.757	rgb(225, 72, 74)	1.9976	2,2
E2f4	Mxd3	0.95963	50.75	0.75	rgb(225, 74, 75)	1.9974	None
Gabpa	Sf3b3	0.95963	50.75	0.746	rgb(225, 75, 76)	1.9974	None
Hif1a	Fam114a2	0.95963	50.75	0.748	rgb(225, 74, 76)	1.9974	None
Hif1a	Pdxp	0.95963	50.75	0.751	rgb(225, 74, 75)	1.9974	None
Hif1a	Ppp1r3g	0.95963	50.75	0.752	rgb(225, 73, 75)	1.9974	2,2
Nfe2l2	Dhcr24	0.95963	50.75	0.752	rgb(225, 73, 75)	1.9974	None
Stat3	Sgk1	0.95963	50.75	0.755	rgb(225, 73, 74)	1.9974	None
E2f4	Wdr76	0.95653	50.74	0.739	rgb(225, 76, 77)	1.9972	2,2
Hif1a	Gck	0.95653	50.74	0.742	rgb(225, 75, 77)	1.9972	None
Hif1a	Kremen2	0.95653	50.74	0.737	rgb(225, 76, 78)	1.9972	None
Hif1a	Mboat2	0.95653	50.74	0.742	rgb(225, 75, 77)	1.9972	None
Rorc	Hvcn1	0.95653	50.74	0.741	rgb(225, 76, 77)	1.9972	None
Stat3	Cltb	0.95653	50.74	0.739	rgb(225, 76, 77)	1.9972	None
Stat3	Myd88	0.95653	50.74	0.74	rgb(225, 76, 77)	1.9972	None
Zfp385a	Psrc1	0.95653	50.74	0.745	rgb(225, 75, 76)	1.9972	2,2
Batf	Sorl1	0.95342	50.73	0.73	rgb(225, 78, 79)	1.997	None
Hif1a	Sap30	0.95342	50.73	0.73	rgb(225, 78, 79)	1.997	None
Stat3	Grap	-0.95342	50.73	-7.3E-01	rgb( 59,121,245)	1.997	None
Stat3	Il21	0.95342	50.73	0.732	rgb(225, 77, 79)	1.997	None
Zbtb7b	Cln6	0.95342	50.73	0.727	rgb(225, 78, 80)	1.997	None
Nr1h2	AI506816	0.95342	50.73	0.724	rgb(225, 79, 80)	1.997	None
Irf4	Trip10	-0.95031	50.72	-7.2E-01	rgb( 60,121,245)	1.9968	None
Nfe2l2	Insl3	0.95031	50.72	0.722	rgb(225, 79, 80)	1.9968	None
Rorc	Il17a	0.95031	50.72	0.718	rgb(225, 80, 81)	1.9968	None
Stat3	Gimap8	0.95031	50.72	0.723	rgb(225, 79, 80)	1.9968	None
Stat3	Il1r1	0.95031	50.72	0.723	rgb(225, 79, 80)	1.9968	None
Stat3	Pqlc1	0.95031	50.72	0.722	rgb(225, 79, 81)	1.9968	None
Etv6	Ulk2	-0.94721	50.71	-7.1E-01	rgb( 62,123,244)	1.9966	None
Gabpa	Smyd5	0.94721	50.71	0.708	rgb(225, 82, 83)	1.9966	None
Hhex	Trpm6	0.94721	50.71	0.71	rgb(225, 81, 83)	1.9966	None
Hif1a	Nags	0.94721	50.71	0.714	rgb(225, 81, 82)	1.9966	None
Irf4	Zfp239	-0.94721	50.71	-7.1E-01	rgb( 62,123,244)	1.9966	None
Maf	Krtcap2	0.94721	50.71	0.707	rgb(225, 82, 83)	1.9966	None
Pou2af1	Oas1c	0.94721	50.71	0.711	rgb(225, 81, 83)	1.9966	None
Rxrb	Cpa2	0.94721	50.71	0.708	rgb(225, 82, 83)	1.9966	None
Stat3	Gatm	0.94721	50.71	0.712	rgb(225, 81, 82)	1.9966	None
Stat3	Gimap4	0.94721	50.71	0.709	rgb(225, 81, 83)	1.9966	None
Stat3	Gpr18	0.94721	50.71	0.712	rgb(225, 81, 83)	1.9966	None
Stat3	Hpcal4	0.94721	50.71	0.705	rgb(225, 82, 84)	1.9966	None
Stat3	Ipcef1	-0.94721	50.71	-7.1E-01	rgb( 63,124,244)	1.9966	None
Stat3	Lamc2	0.94721	50.71	0.706	rgb(225, 82, 84)	1.9966	None
Stat3	Maf	0.94721	50.71	0.713	rgb(225, 81, 82)	1.9966	None
Stat3	Skap2	0.94721	50.71	0.71	rgb(225, 81, 83)	1.9966	None
E2f4	Rfwd3	0.9441	50.7	0.704	rgb(225, 82, 84)	1.9964	None
Gabpa	Tbccd1	0.9441	50.7	0.704	rgb(225, 83, 84)	1.9964	None
Hif1a	Kbtbd13	0.9441	50.7	0.703	rgb(225, 83, 84)	1.9964	None
Hif1a	Map3k1	0.9441	50.7	0.701	rgb(225, 83, 84)	1.9964	None
Hif1a	Pgam1	0.9441	50.7	0.702	rgb(225, 83, 84)	1.9964	None
Irf4	Lax1	0.9441	50.7	0.702	rgb(225, 83, 84)	1.9964	None
Nfe2l2	Atp1a1	0.9441	50.7	0.704	rgb(225, 82, 84)	1.9964	None
Smad3	Col15a1	0.9441	50.7	0.698	rgb(225, 84, 85)	1.9964	None
Smad3	Tmeff1	0.9441	50.7	0.7	rgb(225, 83, 85)	1.9964	None
Stat3	Arid5a	0.9441	50.7	0.699	rgb(225, 84, 85)	1.9964	None
Stat3	Susd3	0.9441	50.7	0.697	rgb(225, 84, 85)	1.9964	None
Zfp608	Itih5	0.9441	50.7	0.698	rgb(225, 84, 85)	1.9964	2,2
E2f4	E2f7	0.941	50.69	0.694	rgb(225, 84, 86)	1.9962	2,2
Hif1a	Hk2	0.941	50.69	0.686	rgb(225, 86, 87)	1.9962	None
Hif1a	Ndufv3	0.941	50.69	0.694	rgb(225, 84, 86)	1.9962	None
Irf4	Ccr3	-0.941	50.69	-6.9E-01	rgb( 66,125,243)	1.9962	None
Irf4	Grb7	0.941	50.69	0.691	rgb(225, 85, 86)	1.9962	None
Irf4	Ifitm2	-0.941	50.69	-6.9E-01	rgb( 67,126,243)	1.9962	None
Maf	Fzd3	-0.941	50.69	-6.9E-01	rgb( 66,125,243)	1.9962	None
Maf	Stoml1	0.941	50.69	0.688	rgb(225, 86, 87)	1.9962	None
Rela	Rnf181	0.941	50.69	0.691	rgb(225, 85, 86)	1.9962	None
Rreb1	Tsc22d1	0.941	50.69	0.689	rgb(225, 85, 87)	1.9962	None
Stat3	Crispld2	0.941	50.69	0.688	rgb(225, 86, 87)	1.9962	None
Stat3	Fosl2	0.941	50.69	0.686	rgb(225, 86, 87)	1.9962	None
Stat3	Gngt2	0.941	50.69	0.688	rgb(225, 86, 87)	1.9962	None
Stat3	Rcsd1	-0.941	50.69	-6.9E-01	rgb( 66,125,243)	1.9962	None
Stat3	Slc25a30	0.941	50.69	0.687	rgb(225, 86, 87)	1.9962	None
Zfp219	Flna	-0.941	50.69	-6.9E-01	rgb( 68,126,243)	1.9962	None
Fosl2	Pcdhgc5	0.93789	50.68	0.682	rgb(225, 87, 88)	1.996	None
Gabpa	Zfp568	0.93789	50.68	0.678	rgb(224, 88, 89)	1.996	None
Hif1a	P4ha2	0.93789	50.68	0.677	rgb(224, 88, 89)	1.996	2,2
Hif1a	Sertad1	0.93789	50.68	0.678	rgb(224, 88, 89)	1.996	None
Irf4	Eps8	-0.93789	50.68	-6.8E-01	rgb( 70,127,243)	1.996	None
Irf4	Fasl	0.93789	50.68	0.681	rgb(224, 87, 88)	1.996	None
Irf4	Pacsin1	0.93789	50.68	0.676	rgb(224, 88, 89)	1.996	None
Irf9	Ifit3	0.93789	50.68	0.681	rgb(224, 87, 88)	1.996	2,2
Maf	Maged2	0.93789	50.68	0.678	rgb(224, 87, 89)	1.996	None
Maf	Sema6d	0.93789	50.68	0.683	rgb(225, 87, 88)	1.996	None
Maf	Trove2	0.93789	50.68	0.678	rgb(224, 88, 89)	1.996	None
Nfe2l2	B3gnt2	-0.93789	50.68	-6.8E-01	rgb( 68,127,243)	1.996	None
Nr3c1	Abcb1b	0.93789	50.68	0.683	rgb(225, 87, 88)	1.996	None
Nr4a1	Sema4c	0.93789	50.68	0.681	rgb(224, 87, 88)	1.996	None
Patz1	Hbs1l	-0.93789	50.68	-6.8E-01	rgb( 70,128,243)	1.996	None
Rel	Nfkb2	0.93789	50.68	0.677	rgb(224, 88, 89)	1.996	None
Rest	Dlgap3	0.93789	50.68	0.677	rgb(224, 88, 89)	1.996	None
Stat3	Vps54	0.93789	50.68	0.677	rgb(224, 88, 89)	1.996	None
Zfp263	2210013O21Rik	0.93789	50.68	0.678	rgb(224, 87, 89)	1.996	None
Egr1	Iqsec2	0.93479	50.67	0.671	rgb(224, 89, 90)	1.9958	None
Fosl2	Lamc3	0.93479	50.67	0.674	rgb(224, 88, 90)	1.9958	None
Hif1a	Acp5	0.93479	50.67	0.675	rgb(224, 88, 89)	1.9958	None
Hif1a	Pdia2	0.93479	50.67	0.672	rgb(224, 89, 90)	1.9958	None
Hif1a	Piga	0.93479	50.67	0.668	rgb(224, 89, 91)	1.9958	None
Hif1a	Vdac1	0.93479	50.67	0.672	rgb(224, 89, 90)	1.9958	None
Irf4	Itga3	-0.93479	50.67	-6.7E-01	rgb( 72,129,242)	1.9958	None
Maf	Wnt1	-0.93479	50.67	-6.7E-01	rgb( 72,129,242)	1.9958	None
Prdm1	Gm1045	0.93479	50.67	0.673	rgb(224, 88, 90)	1.9958	None
Rel	Tspan3	0.93479	50.67	0.67	rgb(224, 89, 90)	1.9958	None
Rorc	Rad52	0.93479	50.67	0.668	rgb(224, 89, 91)	1.9958	None
Six4	Cd101	0.93479	50.67	0.668	rgb(224, 89, 91)	1.9958	None
Stat3	Iqgap2	0.93479	50.67	0.667	rgb(224, 90, 91)	1.9958	None
Stat3	Ssh2	0.93479	50.67	0.666	rgb(224, 90, 91)	1.9958	None
Zbtb7b	Vegfb	0.93479	50.67	0.666	rgb(224, 90, 91)	1.9958	None
Gm14420	Gm2011	0.93479	50.67	0.665	rgb(224, 90, 91)	1.9958	2,2
Bhlhe40	Nhsl2	0.93168	50.66	0.661	rgb(224, 91, 92)	1.9956	None
Hes1	Fkrp	0.93168	50.66	0.658	rgb(224, 91, 93)	1.9956	None
Hif1a	2310022B05Rik	0.93168	50.66	0.658	rgb(224, 91, 93)	1.9956	2,2
Maf	Gdpd1	0.93168	50.66	0.656	rgb(224, 92, 93)	1.9956	None
Rorc	Crispld2	0.93168	50.66	0.661	rgb(224, 91, 92)	1.9956	None
Six4	Gap43	0.93168	50.66	0.665	rgb(224, 90, 91)	1.9956	None
Stat3	Flot1	0.93168	50.66	0.665	rgb(224, 90, 91)	1.9956	None
Stat3	Ly6a	0.93168	50.66	0.656	rgb(224, 92, 93)	1.9956	None
Stat3	Ptgfrn	0.93168	50.66	0.659	rgb(224, 91, 92)	1.9956	None
Stat3	Sco1	0.93168	50.66	0.66	rgb(224, 91, 92)	1.9956	None
Satb1	Kif3a	0.93168	50.66	0.665	rgb(224, 90, 91)	1.9956	2,2
Sgsm2	Tert	0.93168	50.66	0.659	rgb(224, 91, 92)	1.9956	2,2
Zfp429	Snhg6	0.93168	50.66	0.659	rgb(224, 91, 92)	1.9956	2,2
Batf	Ldlrap1	0.92858	50.65	0.65	rgb(224, 93, 94)	1.9954	None
E2f1	Heg1	0.92858	50.65	0.65	rgb(224, 93, 94)	1.9954	None
E2f4	Dars2	0.92858	50.65	0.654	rgb(224, 92, 93)	1.9954	None
Egr1	Arhgef17	0.92858	50.65	0.652	rgb(224, 92, 94)	1.9954	None
Etv6	Slc39a9	-0.92858	50.65	-6.5E-01	rgb( 75,131,242)	1.9954	None
Hhex	Gata3	0.92858	50.65	0.646	rgb(224, 94, 95)	1.9954	None
Hif1a	Jag2	0.92858	50.65	0.649	rgb(224, 93, 94)	1.9954	None
Hif1a	Ralb	0.92858	50.65	0.653	rgb(224, 92, 94)	1.9954	None
Irf4	Arid3a	-0.92858	50.65	-6.5E-01	rgb( 77,132,242)	1.9954	None
Klf5	Numbl	0.92858	50.65	0.65	rgb(224, 93, 94)	1.9954	None
Maf	Rhebl1	0.92858	50.65	0.655	rgb(224, 92, 93)	1.9954	None
Nfe2l2	Traf6	0.92858	50.65	0.653	rgb(224, 92, 94)	1.9954	None
Smad3	Nt5e	0.92858	50.65	0.654	rgb(224, 92, 93)	1.9954	None
Smad3	Olfm2	0.92858	50.65	0.649	rgb(224, 93, 94)	1.9954	None
Stat3	Csrnp1	0.92858	50.65	0.654	rgb(224, 92, 93)	1.9954	None
Stat3	Frmd4b	0.92858	50.65	0.654	rgb(224, 92, 93)	1.9954	None
Stat3	Lbp	0.92858	50.65	0.652	rgb(224, 92, 94)	1.9954	None
Stat3	Lpp	0.92858	50.65	0.653	rgb(224, 92, 94)	1.9954	None
Stat3	Sec14l1	0.92858	50.65	0.646	rgb(224, 94, 95)	1.9954	None
Dpf1	Porcn	0.92858	50.65	0.649	rgb(224, 93, 94)	1.9954	2,2
Zfp787	Ocrl	-0.92858	50.65	-6.5E-01	rgb( 77,132,242)	1.9954	2,2
E2f4	C2cd2l	0.92547	50.64	0.64	rgb(224, 95, 96)	1.9952	None
Etv6	Rps14	0.92547	50.64	0.639	rgb(224, 95, 96)	1.9952	None
Fosl2	Mrgpre	0.92547	50.64	0.643	rgb(224, 94, 95)	1.9952	None
Hif1a	H2-Ab1	0.92547	50.64	0.64	rgb(224, 95, 96)	1.9952	2,2
Hif1a	Narf	0.92547	50.64	0.644	rgb(224, 94, 95)	1.9952	None
Hif1a	Slc41a2	0.92547	50.64	0.64	rgb(224, 95, 96)	1.9952	None
Irf2	Gm4759	0.92547	50.64	0.641	rgb(224, 95, 96)	1.9952	2,2
Irf4	Enah	-0.92547	50.64	-6.4E-01	rgb( 78,132,241)	1.9952	None
Maf	Bcl2l2	0.92547	50.64	0.644	rgb(224, 94, 95)	1.9952	None
Maf	Nupr1	0.92547	50.64	0.635	rgb(224, 96, 97)	1.9952	None
Maf	Pdpn	0.92547	50.64	0.643	rgb(224, 94, 95)	1.9952	None
Maf	Ypel5	0.92547	50.64	0.641	rgb(224, 95, 96)	1.9952	None
Nfe2l2	Nsf	0.92547	50.64	0.637	rgb(224, 95, 97)	1.9952	None
Nr3c1	Mtx3	0.92547	50.64	0.638	rgb(224, 95, 96)	1.9952	None
Rorc	Furin	0.92547	50.64	0.639	rgb(224, 95, 96)	1.9952	None
Rorc	S1pr2	0.92547	50.64	0.644	rgb(224, 94, 95)	1.9952	None
Rorc	Scn1b	0.92547	50.64	0.635	rgb(224, 96, 97)	1.9952	None
Sox6	S100a4	0.92547	50.64	0.64	rgb(224, 95, 96)	1.9952	None
Stat1	Dtx3l	0.92547	50.64	0.635	rgb(224, 96, 97)	1.9952	None
Stat3	A1cf	-0.92547	50.64	-6.4E-01	rgb( 79,133,241)	1.9952	None
Stat3	Armcx6	0.92547	50.64	0.645	rgb(224, 94, 95)	1.9952	None
Stat3	Gem	0.92547	50.64	0.637	rgb(224, 95, 97)	1.9952	None
Stat3	Sbno2	0.92547	50.64	0.639	rgb(224, 95, 96)	1.9952	2,2
Trp53	Ccng1	0.92547	50.64	0.637	rgb(224, 95, 97)	1.9952	None
Zfp263	Rab4a	0.92547	50.64	0.636	rgb(224, 96, 97)	1.9952	None
Atmin	Eif4ebp1	0.92547	50.64	0.635	rgb(224, 96, 97)	1.9952	2,2
Dpf1	Tead3	0.92547	50.64	0.64	rgb(224, 95, 96)	1.9952	2,2
Zfp367	Apitd1	0.92547	50.64	0.64	rgb(224, 95, 96)	1.9952	2,2
Zfp385a	Ccng1	0.92547	50.64	0.637	rgb(224, 95, 97)	1.9952	2,2
Deaf1	St14	-0.92237	50.63	-6.3E-01	rgb( 79,133,241)	1.995	2,2
E2f1	Smpd4	0.92237	50.63	0.63	rgb(224, 97, 98)	1.995	None
Etv6	Arf1	0.92237	50.63	0.634	rgb(224, 96, 97)	1.995	None
Etv6	Dusp2	0.92237	50.63	0.626	rgb(224, 97, 99)	1.995	None
Fosl2	Gdpd5	0.92237	50.63	0.634	rgb(224, 96, 97)	1.995	None
Fosl2	Rnf208	0.92237	50.63	0.634	rgb(224, 96, 97)	1.995	None
Foxf2	Rtn4	0.92237	50.63	0.629	rgb(224, 97, 98)	1.995	None
Hif1a	Ankzf1	0.92237	50.63	0.627	rgb(224, 97, 98)	1.995	None
Hif1a	Eid1	0.92237	50.63	0.628	rgb(224, 97, 98)	1.995	None
Hif1a	Sra1	0.92237	50.63	0.633	rgb(224, 96, 97)	1.995	None
Hif1a	Tpd52	0.92237	50.63	0.63	rgb(224, 97, 98)	1.995	None
Hmg20b	Abcd3	0.92237	50.63	0.628	rgb(224, 97, 98)	1.995	None
Irf4	Tspan3	-0.92237	50.63	-6.3E-01	rgb( 79,133,241)	1.995	None
Irf4	Zfhx3	0.92237	50.63	0.632	rgb(224, 96, 98)	1.995	None
Maf	Olr1	-0.92237	50.63	-6.3E-01	rgb( 80,133,241)	1.995	None
Maf	Pgf	0.92237	50.63	0.629	rgb(224, 97, 98)	1.995	None
Maf	Tprkb	-0.92237	50.63	-6.3E-01	rgb( 81,134,241)	1.995	None
Nr3c1	Hexb	-0.92237	50.63	-6.3E-01	rgb( 81,134,241)	1.995	None
Nr3c1	Pwwp2a	0.92237	50.63	0.625	rgb(224, 98, 99)	1.995	None
Rela	Dpf1	0.92237	50.63	0.632	rgb(224, 96, 98)	1.995	None
Rest	Sgms2	0.92237	50.63	0.629	rgb(224, 97, 98)	1.995	None
Rorc	Unc119b	0.92237	50.63	0.632	rgb(224, 96, 98)	1.995	None
Stat3	Ctla2b	0.92237	50.63	0.632	rgb(224, 96, 98)	1.995	None
Zbtb33	Klf10	0.92237	50.63	0.627	rgb(224, 97, 98)	1.995	None
C030039L03Rik	Muc2	0.92237	50.63	0.626	rgb(224, 98, 99)	1.995	2,2
Terf1	H1f0	0.92237	50.63	0.633	rgb(224, 96, 97)	1.995	2,2
Zfp385a	Plxna1	0.92237	50.63	0.633	rgb(224, 96, 97)	1.995	2,2
Zfp90	Popdc2	-0.92237	50.63	-6.3E-01	rgb( 80,134,241)	1.995	2,2
Batf	Map3k1	0.91926	50.62	0.616	rgb(224, 99,101)	1.9948	None
Batf3	Akr1cl	0.91926	50.62	0.623	rgb(224, 98, 99)	1.9948	None
E2f1	Syngr3	-0.91926	50.62	-6.2E-01	rgb( 83,135,241)	1.9948	None
Elf1	St7l	0.91926	50.62	0.623	rgb(224, 98, 99)	1.9948	None
Etv6	Cstf2t	0.91926	50.62	0.625	rgb(224, 98, 99)	1.9948	None
Fos	Slc4a11	0.91926	50.62	0.622	rgb(224, 98, 99)	1.9948	None
Gabpa	Fbxl21	-0.91926	50.62	-6.2E-01	rgb( 82,135,241)	1.9948	None
Gfi1	Cyp1b1	0.91926	50.62	0.621	rgb(224, 98,100)	1.9948	None
Hic1	Ccrn4l	0.91926	50.62	0.616	rgb(224, 99,101)	1.9948	2,2
Hif1a	Stc1	0.91926	50.62	0.621	rgb(224, 98,100)	1.9948	None
Irf4	Adam9	-0.91926	50.62	-6.2E-01	rgb( 83,135,241)	1.9948	None
Irf4	Ctss	0.91926	50.62	0.619	rgb(224, 99,100)	1.9948	None
Maf	Cela1	0.91926	50.62	0.622	rgb(224, 98, 99)	1.9948	None
Mafg	Fyn	0.91926	50.62	0.622	rgb(224, 98, 99)	1.9948	None
Nfe2l2	Npas4	0.91926	50.62	0.618	rgb(224, 99,100)	1.9948	None
Rorc	Slc39a14	0.91926	50.62	0.622	rgb(224, 98, 99)	1.9948	None
Rxra	Ttn	0.91926	50.62	0.624	rgb(224, 98, 99)	1.9948	None
Six5	Txk	0.91926	50.62	0.62	rgb(224, 98,100)	1.9948	None
Smad3	Apol9b	0.91926	50.62	0.622	rgb(224, 98, 99)	1.9948	2,2
Sp2	Insm1	0.91926	50.62	0.615	rgb(224,100,101)	1.9948	None
Sp2	Tppp	0.91926	50.62	0.616	rgb(224, 99,101)	1.9948	None
Sp3	Abhd14b	0.91926	50.62	0.621	rgb(224, 98,100)	1.9948	None
Sp3	Mapre3	0.91926	50.62	0.617	rgb(224, 99,100)	1.9948	None
Stat1	Tgtp2	0.91926	50.62	0.617	rgb(224, 99,100)	1.9948	None
Stat3	Ctla2a	0.91926	50.62	0.619	rgb(224, 99,100)	1.9948	None
Stat3	Gbp2	0.91926	50.62	0.622	rgb(224, 98,100)	1.9948	None
Stat3	Malt1	0.91926	50.62	0.625	rgb(224, 98, 99)	1.9948	None
Stat3	Nsf	0.91926	50.62	0.622	rgb(224, 98, 99)	1.9948	None
Stat3	Rexo4	0.91926	50.62	0.624	rgb(224, 98, 99)	1.9948	None
Stat3	Rnh1	0.91926	50.62	0.618	rgb(224, 99,100)	1.9948	None
Stat3	Selp	0.91926	50.62	0.62	rgb(224, 99,100)	1.9948	None
Stat3	Ubash3a	-0.91926	50.62	-6.2E-01	rgb( 82,135,241)	1.9948	None
Tet1	Pcdh7	0.91926	50.62	0.625	rgb(224, 98, 99)	1.9948	None
Zfp263	Zdhhc15	0.91926	50.62	0.619	rgb(224, 99,100)	1.9948	None
Zfp281	Mex3b	0.91926	50.62	0.625	rgb(224, 98, 99)	1.9948	None
Skil	Aim1	0.91926	50.62	0.616	rgb(224, 99,101)	1.9948	2,2
Zfp385a	Zfp365	0.91926	50.62	0.623	rgb(224, 98, 99)	1.9948	2,2
Zfp827	Tmod1	0.91926	50.62	0.621	rgb(224, 98,100)	1.9948	2,2
Zfp831	Inpp4a	0.91926	50.62	0.616	rgb(224, 99,101)	1.9948	2,2
Zfp944	L1cam	0.91926	50.62	0.623	rgb(224, 98, 99)	1.9948	2,2
Zscan22	Zc3h7b	0.91926	50.62	0.619	rgb(224, 99,100)	1.9948	2,2
Batf	Itgb7	0.91616	50.61	0.611	rgb(224,100,101)	1.9946	None
Batf	Sema4d	0.91616	50.61	0.608	rgb(224,101,102)	1.9946	None
Eomes	AA467197	0.91616	50.61	0.61	rgb(224,101,102)	1.9946	None
Etv6	Dpm3	0.91616	50.61	0.611	rgb(224,100,101)	1.9946	None
Etv6	Hist4h4	0.91616	50.61	0.609	rgb(224,101,102)	1.9946	None
Etv6	Zkscan17	-0.91616	50.61	-6.1E-01	rgb( 84,136,240)	1.9946	None
Fosl2	Foxf2	0.91616	50.61	0.61	rgb(224,100,102)	1.9946	None
Fosl2	Kbtbd13	0.91616	50.61	0.61	rgb(224,100,102)	1.9946	None
Fosl2	Rgs8	0.91616	50.61	0.609	rgb(224,101,102)	1.9946	None
Gabpa	Gpatch4	0.91616	50.61	0.608	rgb(224,101,102)	1.9946	None
Hif1a	Clybl	0.91616	50.61	0.61	rgb(224,100,102)	1.9946	None
Hif1a	Higd1a	0.91616	50.61	0.61	rgb(224,100,102)	1.9946	None
Hif1a	Itga7	0.91616	50.61	0.614	rgb(224,100,101)	1.9946	2,2
Irf4	Bbs5	-0.91616	50.61	-6.1E-01	rgb( 84,136,240)	1.9946	None
Irf4	Fam189b	0.91616	50.61	0.612	rgb(224,100,101)	1.9946	None
Klf4	Nudt18	0.91616	50.61	0.609	rgb(224,101,102)	1.9946	None
Lin54	Anln	0.91616	50.61	0.609	rgb(224,101,102)	1.9946	None
Maf	Bend3	-0.91616	50.61	-6.1E-01	rgb( 85,137,240)	1.9946	None
Msx2	Slc13a3	-0.91616	50.61	-6.1E-01	rgb( 85,137,240)	1.9946	2,2
Nfe2l2	Lrrc59	0.91616	50.61	0.609	rgb(224,101,102)	1.9946	None
Npas4	Lamc1	0.91616	50.61	0.615	rgb(224,100,101)	1.9946	None
Pparg	Lta	0.91616	50.61	0.607	rgb(224,101,102)	1.9946	None
Rest	Dcxr	0.91616	50.61	0.61	rgb(224,100,102)	1.9946	None
Rorc	Dab2	0.91616	50.61	0.614	rgb(224,100,101)	1.9946	None
Six4	Bank1	-0.91616	50.61	-6.1E-01	rgb( 86,137,240)	1.9946	2,2
Smad3	Ss18	0.91616	50.61	0.613	rgb(224,100,101)	1.9946	None
Sp2	Adm2	0.91616	50.61	0.606	rgb(224,101,102)	1.9946	None
Stat3	Muc1	0.91616	50.61	0.606	rgb(224,101,102)	1.9946	None
Stat3	Pik3ca	0.91616	50.61	0.609	rgb(224,101,102)	1.9946	None
Stat3	Pltp	0.91616	50.61	0.614	rgb(224,100,101)	1.9946	None
Zbtb33	Dctpp1	-0.91616	50.61	-6.1E-01	rgb( 85,137,240)	1.9946	None
Zbtb7b	Atp1b2	0.91616	50.61	0.607	rgb(224,101,102)	1.9946	None
Zfp281	Foxp4	0.91616	50.61	0.608	rgb(224,101,102)	1.9946	None
Zscan10	Crtc1	0.91616	50.61	0.61	rgb(224,101,102)	1.9946	None
Cxxc5	Nod1	0.91616	50.61	0.605	rgb(224,101,103)	1.9946	2,2
Mxd1	Igfbp4	0.91616	50.61	0.613	rgb(224,100,101)	1.9946	2,2
Zfp260	Bend3	-0.91616	50.61	-6.1E-01	rgb( 85,137,240)	1.9946	2,2
Zfp277	Amz2	0.91616	50.61	0.606	rgb(224,101,102)	1.9946	2,2
Zfp385a	Bbc3	0.91616	50.61	0.608	rgb(224,101,102)	1.9946	2,2
Zfp52	Usp35	0.91616	50.61	0.61	rgb(224,100,102)	1.9946	2,2
Zfp536	Itsn1	0.91616	50.61	0.608	rgb(224,101,102)	1.9946	2,2
Zfp768	Neo1	0.91616	50.61	0.611	rgb(224,100,102)	1.9946	2,2
Zfp808	Pla2g4c	0.91616	50.61	0.611	rgb(224,100,101)	1.9946	2,2
Zfp948	Mtx3	0.91616	50.61	0.614	rgb(224,100,101)	1.9946	2,2
Foxp1	Slc25a45	0.91616	50.61	0.724	rgb(225, 79, 80)	1.9946	None
Foxp2	Slc25a45	0.91616	50.61	0.724	rgb(225, 79, 80)	1.9946	None
Foxp4	Slc25a45	0.91616	50.61	0.724	rgb(225, 79, 80)	1.9946	None
Hmga1	C920009B18Rik	0.91616	50.61	0.724	rgb(225, 79, 80)	1.9946	None
Atf2	Polr3gl	0.91305	50.6	0.597	rgb(224,103,104)	1.9944	2,2
Batf	Ctsw	0.91305	50.6	0.603	rgb(224,102,103)	1.9944	None
E2f1	Dhrs1	-0.91305	50.6	-6.0E-01	rgb( 86,137,240)	1.9944	None
Egr1	Map3k1	-0.91305	50.6	-6.0E-01	rgb( 86,137,240)	1.9944	None
Etv6	Hist1h1e	0.91305	50.6	0.598	rgb(224,103,104)	1.9944	None
Etv6	Rpl36al	0.91305	50.6	0.605	rgb(224,102,103)	1.9944	None
Fosl2	Itga5	0.91305	50.6	0.599	rgb(224,103,104)	1.9944	None
Fosl2	Lax1	0.91305	50.6	0.604	rgb(224,102,103)	1.9944	None
Fosl2	Rai14	0.91305	50.6	0.602	rgb(224,102,103)	1.9944	None
Hhex	Mllt3	0.91305	50.6	0.595	rgb(224,103,105)	1.9944	None
Hif1a	Atp7b	0.91305	50.6	0.603	rgb(224,102,103)	1.9944	None
Irf4	Klf2	0.91305	50.6	0.596	rgb(224,103,104)	1.9944	None
Irf4	Sidt1	0.91305	50.6	0.6	rgb(224,102,104)	1.9944	None
Irf9	Nebl	0.91305	50.6	0.601	rgb(224,102,103)	1.9944	None
Klf7	Tgfbr1	-0.91305	50.6	-6.0E-01	rgb( 88,138,240)	1.9944	None
Maf	Gpnmb	0.91305	50.6	0.603	rgb(224,102,103)	1.9944	None
Maf	Plekho1	0.91305	50.6	0.605	rgb(224,101,103)	1.9944	None
Nfe2l2	Gart	0.91305	50.6	0.596	rgb(224,103,104)	1.9944	None
Nkx3-1	Ggct	0.91305	50.6	0.603	rgb(224,102,103)	1.9944	None
Nr2f1	Ncs1	0.91305	50.6	0.599	rgb(224,103,104)	1.9944	None
Nr3c1	Trib3	-0.91305	50.6	-6.0E-01	rgb( 86,137,240)	1.9944	None
Pou2af1	Oas1b	0.91305	50.6	0.599	rgb(224,103,104)	1.9944	None
Rreb1	Asnsd1	-0.91305	50.6	-6.0E-01	rgb( 86,137,240)	1.9944	None
Rxra	Lyl1	0.91305	50.6	0.603	rgb(224,102,103)	1.9944	None
Sall4	Foxp3	0.91305	50.6	0.598	rgb(224,103,104)	1.9944	None
Sall4	Gpr56	0.91305	50.6	0.596	rgb(224,103,104)	1.9944	2,2
Smad3	Ctla2b	0.91305	50.6	0.599	rgb(224,103,104)	1.9944	None
Sp2	Bmp7	0.91305	50.6	0.598	rgb(224,103,104)	1.9944	None
Sp2	Dkkl1	0.91305	50.6	0.603	rgb(224,102,103)	1.9944	None
Sp2	Gpr157	0.91305	50.6	0.601	rgb(224,102,103)	1.9944	None
Srebf1	Tor3a	0.91305	50.6	0.597	rgb(224,103,104)	1.9944	None
Stat3	AI414108	-0.91305	50.6	-6.0E-01	rgb( 88,138,240)	1.9944	2,2
Stat3	Ecm1	0.91305	50.6	0.596	rgb(224,103,104)	1.9944	None
Stat3	Etv6	0.91305	50.6	0.596	rgb(224,103,104)	1.9944	None
Stat3	Galc	0.91305	50.6	0.602	rgb(224,102,103)	1.9944	None
Stat3	Zfp36	0.91305	50.6	0.596	rgb(224,103,104)	1.9944	None
Zbtb7a	Arhgap33	0.91305	50.6	0.605	rgb(224,102,103)	1.9944	None
Zfp523	Ppme1	-0.91305	50.6	-6.0E-01	rgb( 86,137,240)	1.9944	None
Zfx	S100a13	-0.91305	50.6	-6.0E-01	rgb( 88,138,240)	1.9944	None
Plscr1	Asns	0.91305	50.6	0.599	rgb(224,103,104)	1.9944	2,2
Zfp277	Zkscan17	0.91305	50.6	0.6	rgb(224,102,104)	1.9944	2,2
Ar	Ss18	0.90995	50.59	0.589	rgb(223,105,106)	1.9942	None
Batf	Acvrl1	0.90995	50.59	0.591	rgb(224,104,105)	1.9942	None
Batf	Tbkbp1	0.90995	50.59	0.592	rgb(224,104,105)	1.9942	None
Cebpb	Ell2	0.90995	50.59	0.585	rgb(223,105,106)	1.9942	None
E2f1	Exo1	0.90995	50.59	0.589	rgb(223,104,106)	1.9942	None
E2f1	Lin54	0.90995	50.59	0.593	rgb(224,104,105)	1.9942	None
E2f4	Lrp8	0.90995	50.59	0.59	rgb(223,104,105)	1.9942	None
Egr1	Hmgn1	0.90995	50.59	0.591	rgb(224,104,105)	1.9942	None
Egr1	Myh10	0.90995	50.59	0.589	rgb(223,104,106)	1.9942	None
Egr2	Dzip1	0.90995	50.59	0.586	rgb(223,105,106)	1.9942	None
Eomes	Tmem173	0.90995	50.59	0.587	rgb(223,105,106)	1.9942	None
Ets1	Sdr39u1	0.90995	50.59	0.591	rgb(224,104,105)	1.9942	None
Etv6	Cox17	0.90995	50.59	0.588	rgb(223,105,106)	1.9942	None
Etv6	Snhg6	0.90995	50.59	0.588	rgb(223,105,106)	1.9942	None
Gabpa	Urb1	0.90995	50.59	0.593	rgb(224,104,105)	1.9942	None
Hif1a	Eif4ebp1	0.90995	50.59	0.594	rgb(224,104,105)	1.9942	None
Hoxd4	Il23r	0.90995	50.59	0.587	rgb(223,105,106)	1.9942	None
Irf4	Fam26f	0.90995	50.59	0.594	rgb(224,104,105)	1.9942	None
Irf4	Mgll	-0.90995	50.59	-5.9E-01	rgb( 88,139,240)	1.9942	None
Irf4	Raph1	-0.90995	50.59	-5.9E-01	rgb( 90,139,239)	1.9942	None
Irf4	Rasgrp2	0.90995	50.59	0.587	rgb(223,105,106)	1.9942	None
Maf	Arhgap12	0.90995	50.59	0.592	rgb(224,104,105)	1.9942	None
Maf	Arrb2	0.90995	50.59	0.585	rgb(223,105,106)	1.9942	None
Maf	Batf3	0.90995	50.59	0.595	rgb(224,103,105)	1.9942	None
Maf	Ccr5	0.90995	50.59	0.591	rgb(224,104,105)	1.9942	None
Maf	Ethe1	0.90995	50.59	0.589	rgb(223,104,106)	1.9942	None
Maf	Lgals1	0.90995	50.59	0.593	rgb(224,104,105)	1.9942	None
Maf	Mgst3	0.90995	50.59	0.586	rgb(223,105,106)	1.9942	None
Maff	Pycr1	0.90995	50.59	0.592	rgb(224,104,105)	1.9942	None
Mxi1	Ryr1	0.90995	50.59	0.594	rgb(224,104,105)	1.9942	None
Nfe2l2	Heca	-0.90995	50.59	-5.9E-01	rgb( 88,139,240)	1.9942	None
Nfe2l2	Tgm2	0.90995	50.59	0.588	rgb(223,105,106)	1.9942	None
Nr3c1	Prickle3	-0.90995	50.59	-5.9E-01	rgb( 88,139,240)	1.9942	None
Nr3c1	Tnip2	0.90995	50.59	0.588	rgb(223,105,106)	1.9942	None
Rorc	Foxb1	-0.90995	50.59	-5.9E-01	rgb( 89,139,239)	1.9942	None
Rorc	Fut7	0.90995	50.59	0.591	rgb(224,104,105)	1.9942	None
Rreb1	Mndal	0.90995	50.59	0.595	rgb(224,103,105)	1.9942	None
Rxra	Atrnl1	-0.90995	50.59	-5.9E-01	rgb( 90,139,239)	1.9942	None
Rxra	Sox6	0.90995	50.59	0.587	rgb(223,105,106)	1.9942	None
Rxra	Tnnt1	0.90995	50.59	0.593	rgb(224,104,105)	1.9942	None
Smad3	Ahr	0.90995	50.59	0.586	rgb(223,105,106)	1.9942	2,2
Stat3	Cmtm7	-0.90995	50.59	-5.9E-01	rgb( 90,140,239)	1.9942	None
Stat3	Sesn3	0.90995	50.59	0.589	rgb(223,105,106)	1.9942	None
Stat3	Socs3	0.90995	50.59	0.586	rgb(223,105,106)	1.9942	None
Stat3	Syf2	0.90995	50.59	0.588	rgb(223,105,106)	1.9942	None
Stat3	Txlnb	-0.90995	50.59	-5.9E-01	rgb( 89,139,239)	1.9942	None
Stat4	Eps8	0.90995	50.59	0.592	rgb(224,104,105)	1.9942	None
Usf2	Gpnmb	0.90995	50.59	0.587	rgb(223,105,106)	1.9942	None
Yy2	Rfwd3	0.90995	50.59	0.592	rgb(224,104,105)	1.9942	None
Zfhx3	Agr3	0.90995	50.59	0.586	rgb(223,105,106)	1.9942	None
Dach2	Gpr141	0.90995	50.59	0.591	rgb(224,104,105)	1.9942	2,2
Ncoa1	Tmem184b	0.90995	50.59	0.59	rgb(223,104,105)	1.9942	2,2
Rag1	Scn5a	0.90995	50.59	0.588	rgb(223,105,106)	1.9942	2,2
Zeb2	Akr1b8	0.90995	50.59	0.595	rgb(224,103,105)	1.9942	2,2
Zfp266	Rab8b	0.90995	50.59	0.591	rgb(224,104,105)	1.9942	2,2
Zfp318	Adora2b	-0.90995	50.59	-5.9E-01	rgb( 89,139,239)	1.9942	2,2
Zfp318	Slc23a2	0.90995	50.59	0.592	rgb(224,104,105)	1.9942	2,2
Zfp385a	Tmem43	0.90995	50.59	0.585	rgb(223,105,106)	1.9942	2,2
Zfp429	Megf8	-0.90995	50.59	-5.9E-01	rgb( 89,139,239)	1.9942	2,2
Zfp449	Tcea3	0.90995	50.59	0.594	rgb(224,104,105)	1.9942	2,2
Atf2	Naga	0.90684	50.58	0.579	rgb(223,106,108)	1.994	None
Bcl6	Fam131b	0.90684	50.58	0.583	rgb(223,106,107)	1.994	None
E2f4	Arhgap33	0.90684	50.58	0.581	rgb(223,106,107)	1.994	None
Egr1	Polr3b	-0.90684	50.58	-5.8E-01	rgb( 91,140,239)	1.994	None
Etv6	Crat	-0.90684	50.58	-5.8E-01	rgb( 91,141,239)	1.994	None
Fosl2	Atp6v1g1	-0.90684	50.58	-5.8E-01	rgb( 92,141,239)	1.994	None
Fosl2	Crispld2	0.90684	50.58	0.583	rgb(223,106,107)	1.994	None
Fosl2	Irf5	0.90684	50.58	0.578	rgb(223,107,108)	1.994	None
Foxn2	Bcl2l11	0.90684	50.58	0.579	rgb(223,106,108)	1.994	None
Foxo1	Fancm	0.90684	50.58	0.579	rgb(223,106,108)	1.994	None
Hif1a	Appl2	0.90684	50.58	0.578	rgb(223,107,108)	1.994	None
Hif1a	Egln3	0.90684	50.58	0.58	rgb(223,106,107)	1.994	None
Hif1a	Gys1	0.90684	50.58	0.582	rgb(223,106,107)	1.994	None
Hif1a	Ier3	0.90684	50.58	0.581	rgb(223,106,107)	1.994	None
Hif1a	Rasa4	0.90684	50.58	0.576	rgb(223,107,108)	1.994	None
Hif1a	Unc13a	0.90684	50.58	0.584	rgb(223,105,107)	1.994	None
Hif1a	Xylt2	0.90684	50.58	0.578	rgb(223,107,108)	1.994	None
Hoxd4	Il12rb2	0.90684	50.58	0.582	rgb(223,106,107)	1.994	None
Ikzf2	Sepp1	0.90684	50.58	0.582	rgb(223,106,107)	1.994	None
Irf4	Dock7	-0.90684	50.58	-5.8E-01	rgb( 91,140,239)	1.994	None
Irf4	Gatm	-0.90684	50.58	-5.8E-01	rgb( 91,140,239)	1.994	None
Irf4	Rabgap1l	-0.90684	50.58	-5.8E-01	rgb( 91,140,239)	1.994	None
Irf4	Ttyh3	0.90684	50.58	0.585	rgb(223,105,106)	1.994	None
Irf4	Ust	0.90684	50.58	0.579	rgb(223,106,107)	1.994	None
Maf	Aqp9	0.90684	50.58	0.576	rgb(223,107,108)	1.994	None
Maf	B4galnt1	-0.90684	50.58	-5.8E-01	rgb( 92,141,239)	1.994	None
Maf	Cacnb3	0.90684	50.58	0.584	rgb(223,105,107)	1.994	None
Maf	Foxb1	0.90684	50.58	0.581	rgb(223,106,107)	1.994	None
Maf	Gja1	0.90684	50.58	0.583	rgb(223,106,107)	1.994	None
Maf	Pim1	0.90684	50.58	0.575	rgb(223,107,108)	1.994	None
Meis2	Ncoa2	0.90684	50.58	0.58	rgb(223,106,107)	1.994	None
Mga	Atp2b4	0.90684	50.58	0.578	rgb(223,107,108)	1.994	2,2
Msx2	Oasl2	0.90684	50.58	0.583	rgb(223,106,107)	1.994	None
Nkx3-1	Ccl20	0.90684	50.58	0.579	rgb(223,106,108)	1.994	None
Nkx3-1	Il17a	0.90684	50.58	0.585	rgb(223,105,107)	1.994	None
Nr3c1	P2rx5	0.90684	50.58	0.577	rgb(223,107,108)	1.994	None
Nr3c1	Smek1	0.90684	50.58	0.583	rgb(223,106,107)	1.994	None
Patz1	Dusp6	0.90684	50.58	0.582	rgb(223,106,107)	1.994	None
Pou3f1	Nsg2	0.90684	50.58	0.585	rgb(223,105,107)	1.994	None
Rxra	Chmp4b	0.90684	50.58	0.58	rgb(223,106,107)	1.994	None
Rxra	Rgma	0.90684	50.58	0.585	rgb(223,105,106)	1.994	None
Sall4	Fes	0.90684	50.58	0.583	rgb(223,106,107)	1.994	2,2
Stat1	Gpr15	0.90684	50.58	0.578	rgb(223,107,108)	1.994	None
Stat3	Dpy19l3	0.90684	50.58	0.578	rgb(223,107,108)	1.994	None
Stat3	Hmox1	0.90684	50.58	0.579	rgb(223,106,108)	1.994	None
Stat3	Ppp1r3b	0.90684	50.58	0.58	rgb(223,106,107)	1.994	None
Stat3	Rab27a	0.90684	50.58	0.577	rgb(223,107,108)	1.994	None
Thra	Fam114a2	-0.90684	50.58	-5.8E-01	rgb( 91,140,239)	1.994	None
Zbtb7b	Cs	0.90684	50.58	0.578	rgb(223,107,108)	1.994	None
Zbtb7b	Zfp609	0.90684	50.58	0.579	rgb(223,106,107)	1.994	None
Foxp1	5430421N21Rik	-0.90684	50.58	-5.8E-01	rgb( 91,140,239)	1.994	2,2
Foxp2	Sh2d4a	0.90684	50.58	0.579	rgb(223,106,108)	1.994	2,2
Tal2	Serpinc1	0.90684	50.58	0.577	rgb(223,107,108)	1.994	2,2
Zfp277	Haao	0.90684	50.58	0.576	rgb(223,107,108)	1.994	2,2
Zfp367	Exo1	0.90684	50.58	0.581	rgb(223,106,107)	1.994	2,2
Zfp385a	St14	0.90684	50.58	0.583	rgb(223,106,107)	1.994	2,2
Sp6	Cited4	0.90684	50.58	0.724	rgb(225, 79, 80)	1.994	None
Sp6	Heg1	0.90684	50.58	0.724	rgb(225, 79, 80)	1.994	None
Arid2	Agl	0.90373	50.57	0.57	rgb(223,108,109)	1.9938	None
Arid3a	Cpd	0.90373	50.57	0.568	rgb(223,109,110)	1.9938	None
Batf	Ermp1	0.90373	50.57	0.569	rgb(223,108,109)	1.9938	None
Cebpg	Dst	0.90373	50.57	0.565	rgb(223,109,110)	1.9938	None
Creb1	Gnptab	-0.90373	50.57	-5.7E-01	rgb( 92,141,239)	1.9938	None
E2f1	Bcor	0.90373	50.57	0.569	rgb(223,108,110)	1.9938	None
E2f1	Samd1	0.90373	50.57	0.568	rgb(223,108,110)	1.9938	None
E2f4	Ncoa7	0.90373	50.57	0.57	rgb(223,108,109)	1.9938	None
Egr1	Slc29a3	0.90373	50.57	0.572	rgb(223,108,109)	1.9938	None
Egr2	Bdh2	0.90373	50.57	0.569	rgb(223,108,109)	1.9938	None
Fli1	Usp35	-0.90373	50.57	-5.7E-01	rgb( 94,142,239)	1.9938	None
Fos	Vim	0.90373	50.57	0.57	rgb(223,108,109)	1.9938	None
Fosl2	Ppp1r3b	0.90373	50.57	0.574	rgb(223,107,109)	1.9938	None
Foxc1	Aff3	0.90373	50.57	0.569	rgb(223,108,109)	1.9938	None
Foxo1	Plcl1	0.90373	50.57	0.571	rgb(223,108,109)	1.9938	None
Foxo1	Tbx6	0.90373	50.57	0.566	rgb(223,109,110)	1.9938	None
Gfi1	Fam129a	0.90373	50.57	0.566	rgb(223,109,110)	1.9938	None
Hif1a	Acvrl1	0.90373	50.57	0.568	rgb(223,108,110)	1.9938	None
Hif1a	Arhgdig	0.90373	50.57	0.567	rgb(223,109,110)	1.9938	None
Hif1a	Ccng2	0.90373	50.57	0.566	rgb(223,109,110)	1.9938	None
Hif1a	Fam57a	0.90373	50.57	0.568	rgb(223,109,110)	1.9938	None
Hif1a	Hk1	0.90373	50.57	0.569	rgb(223,108,109)	1.9938	2,2
Hif1a	Vegfa	0.90373	50.57	0.57	rgb(223,108,109)	1.9938	None
Irf9	Rasa4	0.90373	50.57	0.566	rgb(223,109,110)	1.9938	2,2
Maf	Cend1	0.90373	50.57	0.567	rgb(223,109,110)	1.9938	None
Maf	Grina	0.90373	50.57	0.569	rgb(223,108,110)	1.9938	None
Maf	Lrba	0.90373	50.57	0.568	rgb(223,109,110)	1.9938	None
Nfe2l2	Vamp4	-0.90373	50.57	-5.7E-01	rgb( 94,142,239)	1.9938	None
Nfia	Rassf3	0.90373	50.57	0.566	rgb(223,109,110)	1.9938	2,2
Nr3c1	Susd1	-0.90373	50.57	-5.7E-01	rgb( 93,141,239)	1.9938	None
Nr3c1	Tmprss3	0.90373	50.57	0.565	rgb(223,109,110)	1.9938	None
Pou2f2	Pde8a	0.90373	50.57	0.573	rgb(223,108,109)	1.9938	None
Pparg	St3gal1	-0.90373	50.57	-5.7E-01	rgb( 93,142,239)	1.9938	None
Rela	P2ry14	0.90373	50.57	0.569	rgb(223,108,109)	1.9938	None
Rela	Trim36	0.90373	50.57	0.572	rgb(223,108,109)	1.9938	None
Rorc	Ccnd3	0.90373	50.57	0.568	rgb(223,109,110)	1.9938	None
Rorc	Il22	0.90373	50.57	0.565	rgb(223,109,110)	1.9938	None
Rorc	Ndst1	0.90373	50.57	0.572	rgb(223,108,109)	1.9938	None
Rxra	Atp8b1	0.90373	50.57	0.565	rgb(223,109,110)	1.9938	None
Rxra	Zpbp2	0.90373	50.57	0.572	rgb(223,108,109)	1.9938	None
Smad3	Cyth4	0.90373	50.57	0.574	rgb(223,107,109)	1.9938	None
Sp2	Tyw1	0.90373	50.57	0.566	rgb(223,109,110)	1.9938	None
Stat1	Ikzf4	0.90373	50.57	0.57	rgb(223,108,109)	1.9938	None
Stat3	Bcl3	0.90373	50.57	0.574	rgb(223,107,108)	1.9938	None
Stat3	Fam19a3	0.90373	50.57	0.571	rgb(223,108,109)	1.9938	None
Stat3	Slc25a45	-0.90373	50.57	-5.7E-01	rgb( 94,142,239)	1.9938	None
Stat3	Sox5	0.90373	50.57	0.571	rgb(223,108,109)	1.9938	None
Stat3	Tnfsf11	-0.90373	50.57	-5.7E-01	rgb( 94,142,239)	1.9938	None
Stat3	Zbp1	0.90373	50.57	0.572	rgb(223,108,109)	1.9938	None
Stat4	Gbp11	0.90373	50.57	0.568	rgb(223,108,110)	1.9938	None
Stat4	Lama5	0.90373	50.57	0.573	rgb(223,108,109)	1.9938	None
Stat4	Tgm1	0.90373	50.57	0.572	rgb(223,108,109)	1.9938	None
Usf2	Uaca	-0.90373	50.57	-5.7E-01	rgb( 93,141,239)	1.9938	2,2
Zbtb33	Iqgap2	0.90373	50.57	0.571	rgb(223,108,109)	1.9938	None
Zbtb33	Mfge8	-0.90373	50.57	-5.7E-01	rgb( 93,142,239)	1.9938	2,2
Zkscan1	Fgd6	0.90373	50.57	0.568	rgb(223,109,110)	1.9938	None
Csrnp1	Mxd1	0.90373	50.57	0.573	rgb(223,107,109)	1.9938	2,2
Kdm5b	Rasgef1b	-0.90373	50.57	-5.7E-01	rgb( 93,142,239)	1.9938	2,2
Lyl1	Tst	0.90373	50.57	0.567	rgb(223,109,110)	1.9938	2,2
Plscr1	Slc6a9	0.90373	50.57	0.569	rgb(223,108,110)	1.9938	2,2
Satb1	Ccdc141	-0.90373	50.57	-5.7E-01	rgb( 93,141,239)	1.9938	2,2
Satb1	Oxct1	-0.90373	50.57	-5.7E-01	rgb( 94,142,238)	1.9938	2,2
Tigd2	Utf1	-0.90373	50.57	-5.7E-01	rgb( 93,141,239)	1.9938	2,2
Zbtb46	Penk	0.90373	50.57	0.566	rgb(223,109,110)	1.9938	2,2
Zeb2	Unc13b	0.90373	50.57	0.572	rgb(223,108,109)	1.9938	2,2
Zfp146	AA467197	-0.90373	50.57	-5.7E-01	rgb( 94,142,238)	1.9938	2,2
Zfp277	1500009L16Rik	0.90373	50.57	0.571	rgb(223,108,109)	1.9938	2,2
Zfp367	Dtl	0.90373	50.57	0.573	rgb(223,108,109)	1.9938	2,2
Zfp771	Tmem158	0.90373	50.57	0.569	rgb(223,108,109)	1.9938	2,2
Zfp831	Il1rn	-0.90373	50.57	-5.7E-01	rgb( 93,142,239)	1.9938	2,2
Zfp868	Bcam	-0.90373	50.57	-5.7E-01	rgb( 94,142,239)	1.9938	2,2
Nr1h2	Trpa1	0.90373	50.57	0.724	rgb(225, 79, 80)	1.9938	None
Bach1	Slamf6	-0.90063	50.56	-5.6E-01	rgb( 96,143,238)	1.9936	2,2
Batf	Mab21l2	-0.90063	50.56	-5.6E-01	rgb( 96,144,238)	1.9936	None
Batf	Tspan6	-0.90063	50.56	-5.6E-01	rgb( 97,144,238)	1.9936	None
Bcl11b	Trpv2	0.90063	50.56	0.557	rgb(223,111,112)	1.9936	2,2
Bcl6	Bbs12	0.90063	50.56	0.564	rgb(223,109,110)	1.9936	None
Bcl6	Ermp1	-0.90063	50.56	-5.6E-01	rgb( 96,143,238)	1.9936	None
E2f1	Cep76	0.90063	50.56	0.561	rgb(223,110,111)	1.9936	None
E2f1	Ypel5	-0.90063	50.56	-5.6E-01	rgb( 96,143,238)	1.9936	None
Etv6	Parp16	-0.90063	50.56	-5.6E-01	rgb( 95,143,238)	1.9936	None
Fosl2	Adam15	0.90063	50.56	0.558	rgb(223,110,112)	1.9936	None
Fosl2	Etnk2	0.90063	50.56	0.556	rgb(223,111,112)	1.9936	None
Fosl2	Spats2	0.90063	50.56	0.556	rgb(223,111,112)	1.9936	None
Fosl2	Sphk1	0.90063	50.56	0.556	rgb(223,111,112)	1.9936	None
Foxo1	Ccng2	0.90063	50.56	0.56	rgb(223,110,111)	1.9936	None
Foxo3	Rhoq	0.90063	50.56	0.562	rgb(223,110,111)	1.9936	2,2
Gfi1	Zdhhc18	-0.90063	50.56	-5.6E-01	rgb( 96,143,238)	1.9936	None
Glis1	Trpm1	0.90063	50.56	0.559	rgb(223,110,111)	1.9936	2,2
Hes5	Slc30a3	0.90063	50.56	0.564	rgb(223,109,110)	1.9936	None
Hif1a	Ccdc134	0.90063	50.56	0.564	rgb(223,109,110)	1.9936	None
Hif1a	Guca1a	0.90063	50.56	0.559	rgb(223,110,111)	1.9936	None
Hif1a	Kbtbd11	0.90063	50.56	0.565	rgb(223,109,110)	1.9936	None
Hif1a	Mex3d	0.90063	50.56	0.563	rgb(223,110,111)	1.9936	None
Hif1a	Mt1	0.90063	50.56	0.556	rgb(223,111,112)	1.9936	None
Hif1a	Parp9	0.90063	50.56	0.565	rgb(223,109,110)	1.9936	None
Hif1a	Rraga	0.90063	50.56	0.563	rgb(223,109,111)	1.9936	None
Irf4	Basp1	-0.90063	50.56	-5.6E-01	rgb( 95,142,238)	1.9936	None
Irf4	Ccr8	0.90063	50.56	0.555	rgb(223,111,112)	1.9936	None
Irf4	Cd1d1	0.90063	50.56	0.562	rgb(223,110,111)	1.9936	None
Irf4	Rbfox2	-0.90063	50.56	-5.6E-01	rgb( 96,143,238)	1.9936	None
Irf4	Synm	-0.90063	50.56	-5.6E-01	rgb( 95,143,238)	1.9936	None
Irf9	Ifit2	0.90063	50.56	0.559	rgb(223,110,111)	1.9936	2,2
Jdp2	Tmem43	0.90063	50.56	0.56	rgb(223,110,111)	1.9936	None
Lin54	Nedd4	0.90063	50.56	0.556	rgb(223,111,112)	1.9936	None
Maf	Epn2	0.90063	50.56	0.56	rgb(223,110,111)	1.9936	None
Maf	Slc35d1	-0.90063	50.56	-5.6E-01	rgb( 95,143,238)	1.9936	None
Mef2b	Bbc3	0.90063	50.56	0.559	rgb(223,110,111)	1.9936	None
Myb	Sidt1	-0.90063	50.56	-5.6E-01	rgb( 95,143,238)	1.9936	2,2
Nfe2l2	Smg5	0.90063	50.56	0.565	rgb(223,109,110)	1.9936	None
Nkx3-1	Nqo2	0.90063	50.56	0.559	rgb(223,110,111)	1.9936	None
Npas4	Ikbke	-0.90063	50.56	-5.6E-01	rgb( 96,143,238)	1.9936	2,2
Nr1d2	Znrf1	0.90063	50.56	0.563	rgb(223,109,111)	1.9936	None
Nr3c1	Psph	-0.90063	50.56	-5.6E-01	rgb( 95,143,238)	1.9936	None
Plag1	Hemk1	0.90063	50.56	0.56	rgb(223,110,111)	1.9936	None
Ppara	Myo10	0.90063	50.56	0.558	rgb(223,110,112)	1.9936	None
Rarg	Cnnm4	0.90063	50.56	0.558	rgb(223,110,111)	1.9936	None
Rel	Ttn	0.90063	50.56	0.561	rgb(223,110,111)	1.9936	None
Smad3	Smtn	0.90063	50.56	0.561	rgb(223,110,111)	1.9936	2,2
Sp2	Zcchc2	-0.90063	50.56	-5.6E-01	rgb( 95,143,238)	1.9936	None
Stat3	Ccdc148	-0.90063	50.56	-5.6E-01	rgb( 96,143,238)	1.9936	None
Stat3	Chm	0.90063	50.56	0.555	rgb(223,111,112)	1.9936	None
Stat3	Jak3	0.90063	50.56	0.555	rgb(223,111,112)	1.9936	None
Stat3	Lpxn	0.90063	50.56	0.563	rgb(223,109,111)	1.9936	None
Stat3	Rab4b	0.90063	50.56	0.564	rgb(223,109,110)	1.9936	None
Stat3	Tnfsf8	-0.90063	50.56	-5.6E-01	rgb( 95,143,238)	1.9936	None
Stat4	Arhgef17	-0.90063	50.56	-5.6E-01	rgb( 96,143,238)	1.9936	2,2
Stat4	Gbp7	0.90063	50.56	0.563	rgb(223,109,111)	1.9936	None
Trerf1	Fyco1	0.90063	50.56	0.562	rgb(223,110,111)	1.9936	None
Trp53	Cd81	0.90063	50.56	0.565	rgb(223,109,110)	1.9936	None
Twist1	B4galnt4	0.90063	50.56	0.556	rgb(223,111,112)	1.9936	None
Zbtb33	Igfbp7	-0.90063	50.56	-5.6E-01	rgb( 95,143,238)	1.9936	None
Zbtb33	Il4ra	0.90063	50.56	0.558	rgb(223,110,112)	1.9936	None
Zeb1	Ergic1	0.90063	50.56	0.564	rgb(223,109,110)	1.9936	None
Zfp281	Erap1	-0.90063	50.56	-5.6E-01	rgb( 94,142,238)	1.9936	None
Zfp281	Map3k6	0.90063	50.56	0.558	rgb(223,110,111)	1.9936	None
Atmin	B4galnt1	0.90063	50.56	0.563	rgb(223,109,111)	1.9936	2,2
Dpf1	Gipr	0.90063	50.56	0.564	rgb(223,109,110)	1.9936	2,2
Foxp2	Dio2	0.90063	50.56	0.562	rgb(223,110,111)	1.9936	2,2
Mtf2	4930539E08Rik	-0.90063	50.56	-5.6E-01	rgb( 96,143,238)	1.9936	2,2
Ncoa1	Syne1	0.90063	50.56	0.563	rgb(223,109,111)	1.9936	2,2
Zbtb17	P2ry2	0.90063	50.56	0.561	rgb(223,110,111)	1.9936	2,2
Zfp120	Urb1	-0.90063	50.56	-5.6E-01	rgb( 95,143,238)	1.9936	2,2
Zfp385a	Phlda3	0.90063	50.56	0.557	rgb(223,111,112)	1.9936	2,2
Zfp473	Fkrp	-0.90063	50.56	-5.6E-01	rgb( 95,143,238)	1.9936	2,2
Zfp831	Zfp592	0.90063	50.56	0.562	rgb(223,110,111)	1.9936	2,2
Zfp953	Tyw1	-0.90063	50.56	-5.6E-01	rgb( 96,144,238)	1.9936	2,2
Nr1h2	Tcf7l2	0.90063	50.56	0.724	rgb(225, 79, 80)	1.9936	None
Arid5a	Pik3ap1	0.89752	50.55	0.547	rgb(223,113,114)	1.9934	None
Batf	Mctp2	0.89752	50.55	0.549	rgb(223,112,113)	1.9934	None
Batf	Rabgap1l	0.89752	50.55	0.552	rgb(223,112,113)	1.9934	None
Creb3l2	Unc93b1	-0.89752	50.55	-5.5E-01	rgb( 99,145,238)	1.9934	2,2
E2f1	Mesdc1	0.89752	50.55	0.549	rgb(223,112,113)	1.9934	None
Egr1	Zbtb4	-0.89752	50.55	-5.5E-01	rgb( 98,144,238)	1.9934	None
Egr2	Gem	0.89752	50.55	0.547	rgb(223,113,114)	1.9934	None
Egr2	Padi2	0.89752	50.55	0.552	rgb(223,111,113)	1.9934	None
Etv6	Acox3	-0.89752	50.55	-5.5E-01	rgb( 98,145,238)	1.9934	None
Etv6	R3hdm1	-0.89752	50.55	-5.5E-01	rgb( 98,145,238)	1.9934	None
Fosl1	Il33	0.89752	50.55	0.554	rgb(223,111,112)	1.9934	None
Fosl2	Camkv	0.89752	50.55	0.547	rgb(223,112,114)	1.9934	None
Fosl2	Gatsl2	0.89752	50.55	0.551	rgb(223,112,113)	1.9934	None
Fosl2	Gipc3	0.89752	50.55	0.548	rgb(223,112,113)	1.9934	None
Fosl2	P4ha2	0.89752	50.55	0.545	rgb(223,113,114)	1.9934	None
Foxa1	Tsen2	-0.89752	50.55	-5.5E-01	rgb( 97,144,238)	1.9934	None
Foxo1	Zbtb4	0.89752	50.55	0.545	rgb(223,113,114)	1.9934	None
Foxo3	Znhit6	-0.89752	50.55	-5.5E-01	rgb( 97,144,238)	1.9934	None
Hes1	Uqcrq	-0.89752	50.55	-5.5E-01	rgb( 98,145,238)	1.9934	None
Hif1a	Bend5	0.89752	50.55	0.548	rgb(223,112,113)	1.9934	None
Hif1a	Dpf1	0.89752	50.55	0.547	rgb(223,113,114)	1.9934	None
Hif1a	Dtx3l	0.89752	50.55	0.55	rgb(223,112,113)	1.9934	None
Hif1a	Fam183b	0.89752	50.55	0.551	rgb(223,112,113)	1.9934	2,2
Hif1a	Fam71f2	0.89752	50.55	0.547	rgb(223,112,114)	1.9934	None
Hif1a	Ltb	0.89752	50.55	0.547	rgb(223,113,114)	1.9934	None
Hif1a	Tnnt1	0.89752	50.55	0.55	rgb(223,112,113)	1.9934	None
Irf4	Rbms2	0.89752	50.55	0.545	rgb(223,113,114)	1.9934	None
Irf4	Tcf12	0.89752	50.55	0.545	rgb(223,113,114)	1.9934	None
Irf9	Rtp4	0.89752	50.55	0.554	rgb(223,111,112)	1.9934	2,2
Junb	Olr1	0.89752	50.55	0.549	rgb(223,112,113)	1.9934	None
Klf3	Nek6	0.89752	50.55	0.551	rgb(223,112,113)	1.9934	None
Klf5	Slc25a35	0.89752	50.55	0.549	rgb(223,112,113)	1.9934	None
Lhx6	Capg	0.89752	50.55	0.546	rgb(223,113,114)	1.9934	None
Maf	Aldh1b1	0.89752	50.55	0.549	rgb(223,112,113)	1.9934	None
Maf	Amdhd2	0.89752	50.55	0.546	rgb(223,113,114)	1.9934	None
Maf	Cd2	0.89752	50.55	0.548	rgb(223,112,114)	1.9934	None
Maf	Gm2762	-0.89752	50.55	-5.5E-01	rgb( 97,144,238)	1.9934	None
Maf	Spef2	0.89752	50.55	0.55	rgb(223,112,113)	1.9934	None
Maf	Zfp362	-0.89752	50.55	-5.5E-01	rgb( 98,144,238)	1.9934	None
Mafg	Tmem154	0.89752	50.55	0.546	rgb(223,113,114)	1.9934	None
Msx2	Pcdhga8	0.89752	50.55	0.554	rgb(223,111,112)	1.9934	None
Mybl1	5830416P10Rik	-0.89752	50.55	-5.5E-01	rgb( 98,145,238)	1.9934	2,2
Nfe2l2	Sf3b3	0.89752	50.55	0.545	rgb(223,113,114)	1.9934	None
Nfe2l2	Tnk2	0.89752	50.55	0.551	rgb(223,112,113)	1.9934	None
Nfkb2	8430427H17Rik	0.89752	50.55	0.551	rgb(223,112,113)	1.9934	2,2
Nr3c1	Tsc1	0.89752	50.55	0.546	rgb(223,113,114)	1.9934	None
Patz1	Cdk6	0.89752	50.55	0.548	rgb(223,112,113)	1.9934	None
Ppara	Neat1	0.89752	50.55	0.549	rgb(223,112,113)	1.9934	None
Prrx1	Myd88	-0.89752	50.55	-5.5E-01	rgb( 99,145,238)	1.9934	None
Rbpj	Fas	0.89752	50.55	0.553	rgb(223,111,112)	1.9934	None
Rela	Sgk1	-0.89752	50.55	-5.5E-01	rgb( 98,144,238)	1.9934	None
Relb	Nfe2l2	0.89752	50.55	0.545	rgb(223,113,114)	1.9934	None
Rorc	Abhd15	0.89752	50.55	0.551	rgb(223,112,113)	1.9934	None
Rorc	Plekhf1	0.89752	50.55	0.548	rgb(223,112,113)	1.9934	None
Sp3	Dach2	0.89752	50.55	0.547	rgb(223,112,114)	1.9934	None
Sp3	Megf8	0.89752	50.55	0.547	rgb(223,113,114)	1.9934	None
Stat1	Treml2	0.89752	50.55	0.55	rgb(223,112,113)	1.9934	None
Stat3	Bend4	0.89752	50.55	0.552	rgb(223,112,113)	1.9934	None
Stat3	Enpp1	0.89752	50.55	0.553	rgb(223,111,113)	1.9934	None
Stat3	Nek6	0.89752	50.55	0.547	rgb(223,113,114)	1.9934	None
Stat3	Pten	-0.89752	50.55	-5.5E-01	rgb( 97,144,238)	1.9934	None
Stat3	Syn1	0.89752	50.55	0.553	rgb(223,111,113)	1.9934	None
Stat3	Trib2	0.89752	50.55	0.555	rgb(223,111,112)	1.9934	None
Stat4	Zfp609	0.89752	50.55	0.552	rgb(223,112,113)	1.9934	None
Tead1	Il1rn	-0.89752	50.55	-5.5E-01	rgb( 97,144,238)	1.9934	2,2
Zbtb33	Fyco1	0.89752	50.55	0.547	rgb(223,113,114)	1.9934	None
Zbtb33	Smg5	0.89752	50.55	0.547	rgb(223,112,114)	1.9934	None
Zbtb7b	Pcmt1	-0.89752	50.55	-5.5E-01	rgb( 97,144,238)	1.9934	None
Zbtb7c	Usp35	-0.89752	50.55	-5.5E-01	rgb( 97,144,238)	1.9934	None
Zfhx3	Arhgap17	0.89752	50.55	0.548	rgb(223,112,113)	1.9934	None
Zfp523	B4galt2	0.89752	50.55	0.553	rgb(223,111,113)	1.9934	None
Csrnp1	1110057K04Rik	-0.89752	50.55	-5.5E-01	rgb( 98,145,238)	1.9934	2,2
Csrnp1	Nln	-0.89752	50.55	-5.5E-01	rgb( 98,145,238)	1.9934	2,2
Dach2	Pank2	0.89752	50.55	0.552	rgb(223,111,113)	1.9934	2,2
Litaf	1700019D03Rik	0.89752	50.55	0.545	rgb(223,113,114)	1.9934	2,2
Terf1	Lepre1	-0.89752	50.55	-5.5E-01	rgb( 97,144,238)	1.9934	2,2
Zbed3	Zkscan17	0.89752	50.55	0.549	rgb(223,112,113)	1.9934	2,2
Zfp280b	B4galt5	0.89752	50.55	0.554	rgb(223,111,112)	1.9934	2,2
Zfp280b	Sytl3	-0.89752	50.55	-5.5E-01	rgb( 98,145,238)	1.9934	2,2
Zfp35	Dusp12	0.89752	50.55	0.545	rgb(223,113,114)	1.9934	2,2
Zfp629	Chrm4	-0.89752	50.55	-5.5E-01	rgb( 98,144,238)	1.9934	2,2
Zfp629	Zkscan17	0.89752	50.55	0.547	rgb(223,113,114)	1.9934	2,2
Zfp944	Fndc3a	0.89752	50.55	0.547	rgb(223,113,114)	1.9934	2,2
Hmga1	Abhd2	0.89752	50.55	0.724	rgb(225, 79, 80)	1.9934	None
Nr1h2	Mmd	0.89752	50.55	0.724	rgb(225, 79, 80)	1.9934	None
Nr1h2	Thnsl1	0.89752	50.55	0.724	rgb(225, 79, 80)	1.9934	None
Batf	Dsp	0.89442	50.54	0.538	rgb(223,114,115)	1.9932	None
Bbx	Tiparp	0.89442	50.54	0.544	rgb(223,113,114)	1.9932	None
Bcl6	Ifi27l2a	-0.89442	50.54	-5.4E-01	rgb( 99,145,238)	1.9932	None
Bhlhe40	Cnnm3	0.89442	50.54	0.543	rgb(223,113,114)	1.9932	None
Creb3l1	Rxra	-0.89442	50.54	-5.4E-01	rgb(101,146,237)	1.9932	2,2
Ddit3	Rin2	0.89442	50.54	0.535	rgb(223,115,116)	1.9932	None
E2f4	Kdelc1	0.89442	50.54	0.544	rgb(223,113,114)	1.9932	None
Ebf1	Zfp608	-0.89442	50.54	-5.4E-01	rgb(100,146,238)	1.9932	None
Egr1	Bzw2	0.89442	50.54	0.543	rgb(223,113,114)	1.9932	None
Egr1	Mex3a	0.89442	50.54	0.541	rgb(223,114,115)	1.9932	None
Egr1	Pter	0.89442	50.54	0.538	rgb(223,114,115)	1.9932	None
Egr1	Tpm1	0.89442	50.54	0.545	rgb(223,113,114)	1.9932	None
Egr2	Aga	-0.89442	50.54	-5.4E-01	rgb(100,146,238)	1.9932	2,2
Egr2	Arrb1	0.89442	50.54	0.544	rgb(223,113,114)	1.9932	None
Elf1	Epas1	0.89442	50.54	0.538	rgb(223,114,115)	1.9932	None
Elf1	Zbtb46	0.89442	50.54	0.541	rgb(223,114,115)	1.9932	None
Erg	Tspan6	-0.89442	50.54	-5.4E-01	rgb( 99,145,238)	1.9932	None
Ets1	AI506816	0.89442	50.54	0.536	rgb(223,115,116)	1.9932	None
Etv6	Hist2h4	0.89442	50.54	0.536	rgb(223,115,116)	1.9932	None
Etv6	Rraga	-0.89442	50.54	-5.4E-01	rgb( 99,145,238)	1.9932	None
Etv6	Scrt1	-0.89442	50.54	-5.4E-01	rgb( 99,145,238)	1.9932	None
Etv6	Svop	0.89442	50.54	0.544	rgb(223,113,114)	1.9932	None
Etv6	Ucp2	-0.89442	50.54	-5.4E-01	rgb(100,146,237)	1.9932	None
Fosb	Il10	0.89442	50.54	0.538	rgb(223,114,115)	1.9932	None
Fosl2	Chst12	0.89442	50.54	0.545	rgb(223,113,114)	1.9932	None
Fosl2	Nbl1	0.89442	50.54	0.536	rgb(223,115,116)	1.9932	None
Foxb1	Epsti1	0.89442	50.54	0.536	rgb(223,115,116)	1.9932	None
Foxo1	Vps37b	0.89442	50.54	0.542	rgb(223,113,114)	1.9932	None
Foxq1	Klf4	0.89442	50.54	0.537	rgb(223,115,116)	1.9932	None
Glis1	Cd86	0.89442	50.54	0.538	rgb(223,114,115)	1.9932	2,2
Hes1	Smpd3	0.89442	50.54	0.537	rgb(223,114,116)	1.9932	None
Hhex	Ism1	0.89442	50.54	0.539	rgb(223,114,115)	1.9932	None
Hif1a	Cox7a1	0.89442	50.54	0.54	rgb(223,114,115)	1.9932	None
Hif1a	Gimap7	0.89442	50.54	0.538	rgb(223,114,115)	1.9932	None
Hif1a	Kcnk7	0.89442	50.54	0.539	rgb(223,114,115)	1.9932	None
Hif1a	Nphp3	0.89442	50.54	0.543	rgb(223,113,114)	1.9932	None
Hif1a	Plod2	0.89442	50.54	0.535	rgb(223,115,116)	1.9932	None
Irf4	Klf3	0.89442	50.54	0.539	rgb(223,114,115)	1.9932	None
Irf4	Pag1	0.89442	50.54	0.538	rgb(223,114,115)	1.9932	None
Irf4	Pglyrp1	0.89442	50.54	0.541	rgb(223,114,115)	1.9932	None
Klf8	Rims3	0.89442	50.54	0.537	rgb(223,114,115)	1.9932	None
Klf9	Gys1	-0.89442	50.54	-5.4E-01	rgb(100,146,238)	1.9932	None
Maf	Aebp1	-0.89442	50.54	-5.4E-01	rgb(101,146,237)	1.9932	None
Maf	Soat2	0.89442	50.54	0.537	rgb(223,114,116)	1.9932	None
Maff	Eif4ebp1	0.89442	50.54	0.542	rgb(223,114,115)	1.9932	None
Meis2	Lclat1	0.89442	50.54	0.543	rgb(223,113,114)	1.9932	2,2
Msx2	Furin	0.89442	50.54	0.536	rgb(223,115,116)	1.9932	None
Myc	Trib3	0.89442	50.54	0.538	rgb(223,114,115)	1.9932	None
Myt1l	Zdbf2	0.89442	50.54	0.537	rgb(223,114,115)	1.9932	2,2
Nfat5	Scyl2	0.89442	50.54	0.535	rgb(223,115,116)	1.9932	None
Nfe2	Pms1	-0.89442	50.54	-5.4E-01	rgb(100,146,237)	1.9932	None
Nfe2l2	Qprt	-0.89442	50.54	-5.4E-01	rgb(100,146,237)	1.9932	None
Nkx1-2	Sqle	0.89442	50.54	0.544	rgb(223,113,114)	1.9932	None
Nkx3-1	B3galt2	0.89442	50.54	0.543	rgb(223,113,114)	1.9932	None
Nr3c1	Adarb1	0.89442	50.54	0.539	rgb(223,114,115)	1.9932	None
Osr2	Lrrfip1	0.89442	50.54	0.545	rgb(223,113,114)	1.9932	None
Plag1	Aff3	0.89442	50.54	0.539	rgb(223,114,115)	1.9932	None
Pou6f1	Mt2	0.89442	50.54	0.539	rgb(223,114,115)	1.9932	None
Ppara	Tm9sf4	-0.89442	50.54	-5.4E-01	rgb( 99,145,238)	1.9932	None
Prdm1	Fam20b	-0.89442	50.54	-5.4E-01	rgb(101,146,237)	1.9932	None
Prdm1	Il15	0.89442	50.54	0.542	rgb(223,114,115)	1.9932	None
Rela	Csf1	0.89442	50.54	0.542	rgb(223,113,114)	1.9932	None
Rorc	Lgals3bp	0.89442	50.54	0.539	rgb(223,114,115)	1.9932	None
Rorc	P2rx7	0.89442	50.54	0.54	rgb(223,114,115)	1.9932	None
Six5	Cav1	-0.89442	50.54	-5.4E-01	rgb( 99,145,238)	1.9932	None
Six5	Gramd1b	0.89442	50.54	0.541	rgb(223,114,115)	1.9932	None
Smad3	Acsbg1	0.89442	50.54	0.542	rgb(223,114,115)	1.9932	2,2
Sp110	Cd74	0.89442	50.54	0.544	rgb(223,113,114)	1.9932	None
Sp3	Anln	0.89442	50.54	0.544	rgb(223,113,114)	1.9932	None
Spib	Actn1	0.89442	50.54	0.537	rgb(223,114,115)	1.9932	2,2
Stat3	Ctsw	0.89442	50.54	0.541	rgb(223,114,115)	1.9932	None
Stat3	Gla	0.89442	50.54	0.538	rgb(223,114,115)	1.9932	None
Stat3	Kctd6	0.89442	50.54	0.537	rgb(223,114,115)	1.9932	None
Stat3	Serpinf1	0.89442	50.54	0.538	rgb(223,114,115)	1.9932	None
Stat3	Sorl1	0.89442	50.54	0.535	rgb(223,115,116)	1.9932	None
Stat3	Wdr63	0.89442	50.54	0.54	rgb(223,114,115)	1.9932	None
Stat5b	Olfml2a	0.89442	50.54	0.54	rgb(223,114,115)	1.9932	None
Tcf12	1190002N15Rik	0.89442	50.54	0.545	rgb(223,113,114)	1.9932	None
Zbtb33	Slco3a1	0.89442	50.54	0.536	rgb(223,115,116)	1.9932	None
Zfp219	Zfp831	0.89442	50.54	0.539	rgb(223,114,115)	1.9932	2,2
Zfp281	Extl3	0.89442	50.54	0.541	rgb(223,114,115)	1.9932	None
Zfp664	Cyr61	0.89442	50.54	0.544	rgb(223,113,114)	1.9932	None
Aebp1	Hspg2	0.89442	50.54	0.545	rgb(223,113,114)	1.9932	2,2
Atmin	Pafah1b3	0.89442	50.54	0.539	rgb(223,114,115)	1.9932	2,2
Eea1	Cyr61	0.89442	50.54	0.545	rgb(223,113,114)	1.9932	2,2
Fbxl19	Fth1	-0.89442	50.54	-5.4E-01	rgb(100,146,238)	1.9932	2,2
Foxp2	Prokr2	0.89442	50.54	0.535	rgb(223,115,116)	1.9932	2,2
Jazf1	4930506M07Rik	0.89442	50.54	0.544	rgb(223,113,114)	1.9932	2,2
Mtf2	Yy2	0.89442	50.54	0.538	rgb(223,114,115)	1.9932	2,2
Mxd1	Rragd	0.89442	50.54	0.538	rgb(223,114,115)	1.9932	2,2
Plscr1	Clic4	0.89442	50.54	0.542	rgb(223,113,115)	1.9932	2,2
Satb1	Dnmt3b	-0.89442	50.54	-5.4E-01	rgb(100,146,237)	1.9932	2,2
Tal2	Fbn2	0.89442	50.54	0.537	rgb(223,115,116)	1.9932	2,2
Trps1	Nrgn	-0.89442	50.54	-5.4E-01	rgb( 99,145,238)	1.9932	2,2
Zbtb17	Cisd3	-0.89442	50.54	-5.4E-01	rgb(101,146,237)	1.9932	2,2
Zfp120	Rab34	0.89442	50.54	0.538	rgb(223,114,115)	1.9932	2,2
Zfp280b	Lgals7	0.89442	50.54	0.536	rgb(223,115,116)	1.9932	2,2
Zfp296	Mmachc	0.89442	50.54	0.545	rgb(223,113,114)	1.9932	2,2
Zfp354c	Acpp	0.89442	50.54	0.542	rgb(223,113,114)	1.9932	2,2
Zfp367	Pknox1	-0.89442	50.54	-5.4E-01	rgb(101,146,237)	1.9932	2,2
Zfp52	Mapkbp1	0.89442	50.54	0.539	rgb(223,114,115)	1.9932	2,2
Zfp536	Lpin3	0.89442	50.54	0.544	rgb(223,113,114)	1.9932	2,2
Zfp608	Sgk1	0.89442	50.54	0.538	rgb(223,114,115)	1.9932	2,2
Zfp629	Map4k5	0.89442	50.54	0.538	rgb(223,114,115)	1.9932	2,2
Zfp629	Pcyox1l	-0.89442	50.54	-5.4E-01	rgb(101,146,237)	1.9932	2,2
Zfp629	Tnfrsf10b	-0.89442	50.54	-5.4E-01	rgb(100,146,237)	1.9932	2,2
Zfp750	1700007K13Rik	0.89442	50.54	0.536	rgb(223,115,116)	1.9932	2,2
Zfp831	Tns1	0.89442	50.54	0.542	rgb(223,114,115)	1.9932	2,2
Zfp948	Ankrd23	0.89442	50.54	0.537	rgb(223,114,116)	1.9932	2,2
Zufsp	Slfn4	0.89442	50.54	0.545	rgb(223,113,114)	1.9932	2,2
Hmga1	Jakmip1	0.89442	50.54	0.724	rgb(225, 79, 80)	1.9932	None
Batf	Sh2d3c	0.89131	50.53	0.528	rgb(223,116,117)	1.993	None
Batf	Sun1	-0.89131	50.53	-5.3E-01	rgb(103,148,237)	1.993	None
Batf	Tjp3	0.89131	50.53	0.534	rgb(223,115,116)	1.993	None
Bcl6	9030617O03Rik	-0.89131	50.53	-5.3E-01	rgb(101,147,237)	1.993	None
Bcl6	Pgrmc1	-0.89131	50.53	-5.3E-01	rgb(102,147,237)	1.993	None
Clock	BC018473	-0.89131	50.53	-5.3E-01	rgb(103,147,237)	1.993	2,2
E2f1	Mir343	0.89131	50.53	0.526	rgb(223,116,118)	1.993	None
E2f4	Celf2	0.89131	50.53	0.529	rgb(223,116,117)	1.993	None
E2f4	Sun1	0.89131	50.53	0.527	rgb(223,116,117)	1.993	None
Egr1	Atp1b2	0.89131	50.53	0.53	rgb(223,116,117)	1.993	None
Egr1	Pgrmc1	0.89131	50.53	0.528	rgb(223,116,117)	1.993	None
Egr1	Trpm6	0.89131	50.53	0.533	rgb(223,115,116)	1.993	None
Egr2	Nav2	0.89131	50.53	0.533	rgb(223,115,116)	1.993	None
Elf1	Slc4a8	-0.89131	50.53	-5.3E-01	rgb(101,147,237)	1.993	None
Elk4	Ifnar1	-0.89131	50.53	-5.3E-01	rgb(101,147,237)	1.993	None
Eomes	Adora2a	0.89131	50.53	0.525	rgb(223,117,118)	1.993	None
Erg	Apbb1	0.89131	50.53	0.534	rgb(223,115,116)	1.993	None
Erg	Grap	0.89131	50.53	0.527	rgb(223,116,117)	1.993	None
Ets1	Padi2	0.89131	50.53	0.532	rgb(223,115,117)	1.993	None
Fosl2	Ctsf	0.89131	50.53	0.535	rgb(223,115,116)	1.993	None
Fosl2	Krtcap2	-0.89131	50.53	-5.3E-01	rgb(102,147,237)	1.993	None
Foxf2	Mfge8	0.89131	50.53	0.53	rgb(223,116,117)	1.993	2,2
Foxo3	Ski	0.89131	50.53	0.525	rgb(223,117,118)	1.993	None
Foxq1	Edem1	0.89131	50.53	0.525	rgb(223,117,118)	1.993	None
Gabpa	Ascc1	-0.89131	50.53	-5.3E-01	rgb(103,147,237)	1.993	None
Gabpa	Mdn1	0.89131	50.53	0.531	rgb(223,116,117)	1.993	None
Gfi1	Pdpn	0.89131	50.53	0.534	rgb(223,115,116)	1.993	None
Gli3	Cd5l	0.89131	50.53	0.527	rgb(223,116,117)	1.993	2,2
Hbp1	Socs1	0.89131	50.53	0.534	rgb(223,115,116)	1.993	None
Hic1	Lsp1	-0.89131	50.53	-5.3E-01	rgb(103,148,237)	1.993	None
Hif1a	Hmx3	0.89131	50.53	0.533	rgb(223,115,116)	1.993	None
Hif1a	Rassf1	0.89131	50.53	0.527	rgb(223,116,117)	1.993	None
Hif1a	Vldlr	0.89131	50.53	0.528	rgb(223,116,117)	1.993	None
Hif1a	Xpnpep1	0.89131	50.53	0.525	rgb(223,117,118)	1.993	None
Hlf	Fap	0.89131	50.53	0.533	rgb(223,115,116)	1.993	None
Hlx	Sh2d4a	-0.89131	50.53	-5.3E-01	rgb(102,147,237)	1.993	2,2
Hoxb1	Tnnt1	0.89131	50.53	0.531	rgb(223,116,117)	1.993	2,2
Ikzf3	Dusp12	0.89131	50.53	0.526	rgb(223,116,118)	1.993	None
Irf4	Cox17	0.89131	50.53	0.527	rgb(223,116,117)	1.993	None
Irf4	Ero1l	-0.89131	50.53	-5.3E-01	rgb(102,147,237)	1.993	None
Irf9	Cyth1	0.89131	50.53	0.532	rgb(223,115,117)	1.993	None
Maf	Nbl1	0.89131	50.53	0.527	rgb(223,116,117)	1.993	None
Maf	Susd3	0.89131	50.53	0.525	rgb(223,117,118)	1.993	None
Maf	Trmt5	-0.89131	50.53	-5.3E-01	rgb(102,147,237)	1.993	None
Maf	Zmat3	-0.89131	50.53	-5.3E-01	rgb(102,147,237)	1.993	None
Mlxipl	Runx1	0.89131	50.53	0.534	rgb(223,115,116)	1.993	None
Nfatc2	Ccdc50	0.89131	50.53	0.531	rgb(223,116,117)	1.993	None
Nfic	Utrn	-0.89131	50.53	-5.3E-01	rgb(102,147,237)	1.993	None
Nhlh1	D830046C22Rik	0.89131	50.53	0.531	rgb(223,116,117)	1.993	None
Nr1d1	Fhod3	0.89131	50.53	0.527	rgb(223,116,117)	1.993	None
Nr3c1	Urm1	0.89131	50.53	0.535	rgb(223,115,116)	1.993	None
Nr4a1	Thap2	0.89131	50.53	0.525	rgb(223,117,118)	1.993	None
Nr4a2	Gpr146	0.89131	50.53	0.531	rgb(223,116,117)	1.993	None
Nr4a2	Plod3	-0.89131	50.53	-5.3E-01	rgb(102,147,237)	1.993	None
Nr4a3	Cbx4	-0.89131	50.53	-5.3E-01	rgb(103,147,237)	1.993	2,2
Prox1	Lgr4	0.89131	50.53	0.526	rgb(223,117,118)	1.993	None
Rel	Cd180	0.89131	50.53	0.525	rgb(223,117,118)	1.993	2,2
Rela	Fam114a1	0.89131	50.53	0.533	rgb(223,115,116)	1.993	None
Rela	Ypel5	0.89131	50.53	0.532	rgb(223,115,116)	1.993	None
Rfx3	Ankrd23	-0.89131	50.53	-5.3E-01	rgb(103,148,237)	1.993	None
Rorc	Mapk14	0.89131	50.53	0.526	rgb(223,117,118)	1.993	None
Rorc	Tmem176b	0.89131	50.53	0.533	rgb(223,115,116)	1.993	None
Rreb1	Plxdc2	0.89131	50.53	0.533	rgb(223,115,116)	1.993	None
Six5	Nfil3	-0.89131	50.53	-5.3E-01	rgb(103,148,237)	1.993	2,2
Smad3	Celf2	-0.89131	50.53	-5.3E-01	rgb(101,147,237)	1.993	None
Sp2	Pik3ip1	0.89131	50.53	0.527	rgb(223,116,117)	1.993	None
Sp4	Bdh2	-0.89131	50.53	-5.3E-01	rgb(101,146,237)	1.993	None
Sp4	Dcaf17	0.89131	50.53	0.525	rgb(223,117,118)	1.993	None
Stat1	Cd86	0.89131	50.53	0.531	rgb(223,116,117)	1.993	None
Stat1	Gbp6	0.89131	50.53	0.531	rgb(223,116,117)	1.993	2,2
Stat1	Rnf130	-0.89131	50.53	-5.3E-01	rgb(101,147,237)	1.993	2,2
Stat3	Mvp	0.89131	50.53	0.532	rgb(223,115,117)	1.993	None
Stat3	Stoml1	0.89131	50.53	0.529	rgb(223,116,117)	1.993	None
Stat3	Tox2	0.89131	50.53	0.525	rgb(223,117,118)	1.993	None
Zbtb7b	Dazap2	0.89131	50.53	0.534	rgb(223,115,116)	1.993	None
Zfp105	Nbea	0.89131	50.53	0.528	rgb(223,116,117)	1.993	None
Zfp148	Tlr12	0.89131	50.53	0.534	rgb(223,115,116)	1.993	None
Zfp182	Cysltr1	0.89131	50.53	0.534	rgb(223,115,116)	1.993	None
Zfp202	Nr1d1	0.89131	50.53	0.528	rgb(223,116,117)	1.993	None
Zfp219	Alpk2	0.89131	50.53	0.532	rgb(223,115,117)	1.993	None
Zfp219	Fndc3a	0.89131	50.53	0.535	rgb(223,115,116)	1.993	2,2
Zfp263	Sema4c	0.89131	50.53	0.527	rgb(223,116,117)	1.993	None
Zfp467	2810459M11Rik	0.89131	50.53	0.531	rgb(223,116,117)	1.993	None
Zfp711	Crip1	-0.89131	50.53	-5.3E-01	rgb(102,147,237)	1.993	2,2
Zkscan1	Kdelc2	0.89131	50.53	0.532	rgb(223,115,116)	1.993	None
Akna	Proz	0.89131	50.53	0.528	rgb(223,116,117)	1.993	2,2
Cenpt	Vav2	-0.89131	50.53	-5.3E-01	rgb(101,147,237)	1.993	2,2
Dr1	Idi1	0.89131	50.53	0.529	rgb(223,116,117)	1.993	2,2
Litaf	Tfpi	-0.89131	50.53	-5.3E-01	rgb(103,147,237)	1.993	2,2
Ncoa3	Rhod	-0.89131	50.53	-5.3E-01	rgb(102,147,237)	1.993	2,2
Tal2	Akap2	0.89131	50.53	0.53	rgb(223,116,117)	1.993	2,2
Zeb2	Eml1	0.89131	50.53	0.529	rgb(223,116,117)	1.993	2,2
Zeb2	Serpine1	0.89131	50.53	0.53	rgb(223,116,117)	1.993	2,2
Zfp280b	Gnpda1	0.89131	50.53	0.531	rgb(223,116,117)	1.993	2,2
Zfp280b	Mpp2	0.89131	50.53	0.526	rgb(223,117,118)	1.993	2,2
Zfp318	Atp6v1d	-0.89131	50.53	-5.3E-01	rgb(102,147,237)	1.993	2,2
Zfp358	Sorcs2	-0.89131	50.53	-5.3E-01	rgb(102,147,237)	1.993	2,2
Zfp385a	Slc35d1	0.89131	50.53	0.535	rgb(223,115,116)	1.993	2,2
Zfp426	4632434I11Rik	0.89131	50.53	0.528	rgb(223,116,117)	1.993	2,2
Zfp629	Qprt	-0.89131	50.53	-5.3E-01	rgb(101,147,237)	1.993	2,2
Zfp750	Prss42	0.89131	50.53	0.533	rgb(223,115,116)	1.993	2,2
Zhx3	Tsc1	0.89131	50.53	0.53	rgb(223,116,117)	1.993	2,2
Arid5a	A930004D18Rik	0.88821	50.52	0.518	rgb(223,118,119)	1.9928	2,2
Arntl2	Mpzl2	-0.88821	50.52	-5.2E-01	rgb(105,149,237)	1.9928	2,2
Atf3	Psd	0.88821	50.52	0.517	rgb(223,118,119)	1.9928	None
Batf	Cdc14a	0.88821	50.52	0.522	rgb(223,117,118)	1.9928	None
Batf	Fam183b	0.88821	50.52	0.516	rgb(223,118,119)	1.9928	None
Batf	Olfml2a	0.88821	50.52	0.515	rgb(223,119,120)	1.9928	None
Bbx	Efna5	0.88821	50.52	0.52	rgb(223,118,119)	1.9928	2,2
Bcl6	Hist4h4	0.88821	50.52	0.521	rgb(223,117,118)	1.9928	None
Bhlhe40	Smagp	-0.88821	50.52	-5.2E-01	rgb(105,149,237)	1.9928	None
Cebpg	Prlr	0.88821	50.52	0.52	rgb(223,118,119)	1.9928	None
Cic	Il9	0.88821	50.52	0.519	rgb(223,118,119)	1.9928	None
Clock	Itga3	0.88821	50.52	0.517	rgb(223,118,119)	1.9928	None
Crem	2310033P09Rik	0.88821	50.52	0.519	rgb(223,118,119)	1.9928	2,2
E2f1	Gnb5	-0.88821	50.52	-5.2E-01	rgb(103,148,237)	1.9928	None
E2f4	Dennd3	0.88821	50.52	0.523	rgb(223,117,118)	1.9928	None
E2f4	Hey1	-0.88821	50.52	-5.2E-01	rgb(104,148,237)	1.9928	None
E2f4	Parp6	-0.88821	50.52	-5.2E-01	rgb(105,149,237)	1.9928	None
Egr1	Apobec1	0.88821	50.52	0.519	rgb(223,118,119)	1.9928	None
Egr2	Fam46c	-0.88821	50.52	-5.2E-01	rgb(105,149,237)	1.9928	None
Egr3	a	0.88821	50.52	0.519	rgb(223,118,119)	1.9928	None
Eomes	Bace2	0.88821	50.52	0.515	rgb(223,119,120)	1.9928	None
Eomes	Timd2	0.88821	50.52	0.52	rgb(223,118,119)	1.9928	None
Erg	Eps8	0.88821	50.52	0.521	rgb(223,117,118)	1.9928	None
Erg	Ltb	0.88821	50.52	0.522	rgb(223,117,118)	1.9928	None
Etv5	Hk2	0.88821	50.52	0.523	rgb(223,117,118)	1.9928	None
Etv5	Zfp408	0.88821	50.52	0.518	rgb(223,118,119)	1.9928	None
Fosl2	Ascl2	0.88821	50.52	0.522	rgb(223,117,118)	1.9928	None
Fosl2	Ehbp1l1	0.88821	50.52	0.522	rgb(223,117,118)	1.9928	None
Fosl2	Lipe	0.88821	50.52	0.523	rgb(223,117,118)	1.9928	None
Fosl2	Popdc2	0.88821	50.52	0.523	rgb(223,117,118)	1.9928	None
Foxa1	Cnnm3	-0.88821	50.52	-5.2E-01	rgb(103,148,237)	1.9928	None
Foxc1	Cnnm3	0.88821	50.52	0.515	rgb(223,119,120)	1.9928	None
Foxo1	Sepp1	0.88821	50.52	0.519	rgb(223,118,119)	1.9928	None
Foxo3	Nckap1	0.88821	50.52	0.516	rgb(223,118,119)	1.9928	None
Foxp3	Ermn	0.88821	50.52	0.516	rgb(223,118,119)	1.9928	2,2
Gata3	Mab21l3	-0.88821	50.52	-5.2E-01	rgb(105,149,237)	1.9928	2,2
Hbp1	Lrmp	0.88821	50.52	0.517	rgb(223,118,119)	1.9928	None
Heyl	Ly9	0.88821	50.52	0.518	rgb(223,118,119)	1.9928	2,2
Hif1a	Apold1	0.88821	50.52	0.523	rgb(223,117,118)	1.9928	None
Hif1a	Sema4g	0.88821	50.52	0.523	rgb(223,117,118)	1.9928	None
Hif1a	Slc27a4	0.88821	50.52	0.517	rgb(223,118,119)	1.9928	None
Hif1a	Syce2	0.88821	50.52	0.52	rgb(223,118,119)	1.9928	None
Hlx	Avpi1	0.88821	50.52	0.523	rgb(223,117,118)	1.9928	2,2
Ikzf4	Prkar1b	-0.88821	50.52	-5.2E-01	rgb(104,148,237)	1.9928	None
Irf1	Rab19	0.88821	50.52	0.516	rgb(223,118,119)	1.9928	None
Irf4	Max	0.88821	50.52	0.516	rgb(223,118,119)	1.9928	None
Irf7	Flt3l	0.88821	50.52	0.523	rgb(223,117,118)	1.9928	None
Jdp2	Fbxl22	0.88821	50.52	0.522	rgb(223,117,118)	1.9928	2,2
Jund	App	0.88821	50.52	0.52	rgb(223,118,119)	1.9928	None
Klf7	Malt1	-0.88821	50.52	-5.2E-01	rgb(103,148,237)	1.9928	None
Lhx5	Agpat3	0.88821	50.52	0.517	rgb(223,118,119)	1.9928	None
Maf	Ly9	-0.88821	50.52	-5.2E-01	rgb(105,149,237)	1.9928	None
Mafg	Maf	0.88821	50.52	0.519	rgb(223,118,119)	1.9928	None
Mga	Tgm2	0.88821	50.52	0.52	rgb(223,118,119)	1.9928	None
Mxi1	Smad3	0.88821	50.52	0.515	rgb(223,119,120)	1.9928	None
Nfatc1	Atp8b1	0.88821	50.52	0.52	rgb(223,118,119)	1.9928	None
Nfe2l2	Jak3	0.88821	50.52	0.523	rgb(223,117,118)	1.9928	None
Nr3c1	Aen	0.88821	50.52	0.52	rgb(223,118,119)	1.9928	None
Nr3c1	Cmas	-0.88821	50.52	-5.2E-01	rgb(105,149,237)	1.9928	None
Nr4a1	B4galnt4	-0.88821	50.52	-5.2E-01	rgb(105,149,237)	1.9928	2,2
Pbx2	Zc3h6	0.88821	50.52	0.519	rgb(223,118,119)	1.9928	None
Plagl2	Fes	0.88821	50.52	0.517	rgb(223,118,119)	1.9928	2,2
Pou2af1	Ephx1	0.88821	50.52	0.519	rgb(223,118,119)	1.9928	2,2
Prrx1	Cox17	0.88821	50.52	0.522	rgb(223,117,118)	1.9928	None
Rarg	Hbs1l	-0.88821	50.52	-5.2E-01	rgb(105,149,237)	1.9928	None
Rel	Ets1	-0.88821	50.52	-5.2E-01	rgb(104,148,237)	1.9928	None
Rel	Fut8	0.88821	50.52	0.517	rgb(223,118,119)	1.9928	2,2
Rela	Sec14l1	-0.88821	50.52	-5.2E-01	rgb(105,149,237)	1.9928	None
Rela	Sh3kbp1	0.88821	50.52	0.524	rgb(223,117,118)	1.9928	None
Rela	Wdfy3	0.88821	50.52	0.519	rgb(223,118,119)	1.9928	None
Relb	Ern1	0.88821	50.52	0.519	rgb(223,118,119)	1.9928	2,2
Rorc	Itpka	0.88821	50.52	0.525	rgb(223,117,118)	1.9928	None
Rorc	Wwtr1	0.88821	50.52	0.515	rgb(223,119,120)	1.9928	None
Runx1	Ebf1	0.88821	50.52	0.516	rgb(223,118,119)	1.9928	None
Runx1	Mbp	-0.88821	50.52	-5.2E-01	rgb(104,148,237)	1.9928	None
Rxra	Elovl7	-0.88821	50.52	-5.2E-01	rgb(104,148,237)	1.9928	None
Rxra	Nrcam	0.88821	50.52	0.523	rgb(223,117,118)	1.9928	2,2
Rxra	Rabgap1l	-0.88821	50.52	-5.2E-01	rgb(104,148,237)	1.9928	None
Six5	Ethe1	0.88821	50.52	0.524	rgb(223,117,118)	1.9928	None
Six5	Rnf19b	-0.88821	50.52	-5.2E-01	rgb(105,149,237)	1.9928	2,2
Smad3	Cd101	0.88821	50.52	0.52	rgb(223,118,119)	1.9928	None
Sox4	Pag1	0.88821	50.52	0.523	rgb(223,117,118)	1.9928	None
Sp2	Eef2k	0.88821	50.52	0.52	rgb(223,118,119)	1.9928	None
Sp2	Phf6	-0.88821	50.52	-5.2E-01	rgb(104,148,237)	1.9928	None
Spib	Epsti1	0.88821	50.52	0.518	rgb(223,118,119)	1.9928	None
Srf	Lime1	0.88821	50.52	0.525	rgb(223,117,118)	1.9928	None
Stat1	Il18r1	0.88821	50.52	0.518	rgb(223,118,119)	1.9928	None
Stat3	B430306N03Rik	0.88821	50.52	0.517	rgb(223,118,119)	1.9928	2,2
Stat3	Bbs12	0.88821	50.52	0.518	rgb(223,118,119)	1.9928	None
Stat3	Bcor	-0.88821	50.52	-5.2E-01	rgb(104,148,237)	1.9928	None
Stat3	Il10	0.88821	50.52	0.517	rgb(223,118,119)	1.9928	None
Stat3	Il17f	0.88821	50.52	0.519	rgb(223,118,119)	1.9928	None
Stat3	Pacsin1	-0.88821	50.52	-5.2E-01	rgb(104,148,237)	1.9928	None
Stat3	Ppm1j	0.88821	50.52	0.524	rgb(223,117,118)	1.9928	None
Stat3	Tbkbp1	0.88821	50.52	0.516	rgb(223,118,119)	1.9928	None
Stat5b	Map3k8	0.88821	50.52	0.519	rgb(223,118,119)	1.9928	2,2
Stat5b	Tnfsf8	0.88821	50.52	0.519	rgb(223,118,119)	1.9928	None
Tbx21	Chchd7	-0.88821	50.52	-5.2E-01	rgb(105,149,237)	1.9928	2,2
Tcf3	Unc5cl	0.88821	50.52	0.524	rgb(223,117,118)	1.9928	None
Tcf7l2	Neu3	0.88821	50.52	0.524	rgb(223,117,118)	1.9928	None
Trp53	Aste1	0.88821	50.52	0.517	rgb(223,118,119)	1.9928	None
Zbtb33	Rbpj	0.88821	50.52	0.524	rgb(223,117,118)	1.9928	None
Zbtb7a	Akr1b8	-0.88821	50.52	-5.2E-01	rgb(103,148,237)	1.9928	None
Zbtb7a	Pts	-0.88821	50.52	-5.2E-01	rgb(104,148,237)	1.9928	None
Zbtb7b	Uckl1os	-0.88821	50.52	-5.2E-01	rgb(105,149,237)	1.9928	None
Zfp182	Taf7	-0.88821	50.52	-5.2E-01	rgb(104,148,237)	1.9928	None
Zkscan1	Minpp1	0.88821	50.52	0.519	rgb(223,118,119)	1.9928	2,2
Akna	Ms4a6c	0.88821	50.52	0.524	rgb(223,117,118)	1.9928	2,2
Akna	Sugt1	-0.88821	50.52	-5.2E-01	rgb(104,148,237)	1.9928	2,2
Casz1	Myo10	0.88821	50.52	0.524	rgb(223,117,118)	1.9928	2,2
Cxxc5	Ccrl2	0.88821	50.52	0.522	rgb(223,117,118)	1.9928	2,2
L3mbtl3	Spin4	-0.88821	50.52	-5.2E-01	rgb(104,148,237)	1.9928	2,2
Mxd1	Ypel2	0.88821	50.52	0.525	rgb(223,117,118)	1.9928	2,2
Phf20	Tjp3	0.88821	50.52	0.522	rgb(223,117,118)	1.9928	2,2
Scml4	4632428N05Rik	0.88821	50.52	0.517	rgb(223,118,119)	1.9928	2,2
Sgsm2	Lgals1	-0.88821	50.52	-5.2E-01	rgb(104,148,237)	1.9928	2,2
St18	Pgr15l	0.88821	50.52	0.522	rgb(223,117,118)	1.9928	2,2
Zbed6	Zfp445	0.88821	50.52	0.525	rgb(223,117,118)	1.9928	2,2
Zbtb46	Tnni1	0.88821	50.52	0.515	rgb(223,119,120)	1.9928	2,2
Zfp280b	Pten	-0.88821	50.52	-5.2E-01	rgb(105,149,237)	1.9928	2,2
Zfp35	Tsr2	0.88821	50.52	0.516	rgb(223,118,119)	1.9928	2,2
Zfp358	Kctd17	0.88821	50.52	0.519	rgb(223,118,119)	1.9928	2,2
Zfp362	Tmprss3	0.88821	50.52	0.523	rgb(223,117,118)	1.9928	2,2
Zfp385a	Pltp	0.88821	50.52	0.523	rgb(223,117,118)	1.9928	2,2
Zfp414	Ucp2	0.88821	50.52	0.522	rgb(223,117,118)	1.9928	2,2
Zfp426	Six4	0.88821	50.52	0.517	rgb(223,118,119)	1.9928	2,2
Zfp429	Ankrd33b	0.88821	50.52	0.524	rgb(223,117,118)	1.9928	2,2
Zfp429	H60c	-0.88821	50.52	-5.2E-01	rgb(103,148,237)	1.9928	2,2
Zfp52	A1cf	0.88821	50.52	0.515	rgb(223,119,120)	1.9928	2,2
Zfp52	Zfp362	-0.88821	50.52	-5.2E-01	rgb(105,149,237)	1.9928	2,2
Zfp526	Gyk	-0.88821	50.52	-5.2E-01	rgb(105,149,237)	1.9928	2,2
Zfp64	Fbxw2	-0.88821	50.52	-5.2E-01	rgb(104,148,237)	1.9928	2,2
Zfp667	Zfp354c	0.88821	50.52	0.52	rgb(223,118,119)	1.9928	2,2
Zfp960	Lhx2	0.88821	50.52	0.52	rgb(223,118,119)	1.9928	2,2
Zfp961	Pcsk1	-0.88821	50.52	-5.2E-01	rgb(105,149,237)	1.9928	2,2
Zkscan17	Icam2	-0.88821	50.52	-5.2E-01	rgb(105,149,237)	1.9928	2,2
Lyl1	Spry2	0.88821	50.52	0.724	rgb(225, 79, 80)	1.9928	None
Tal2	Spry2	0.88821	50.52	0.724	rgb(225, 79, 80)	1.9928	None
Sp9	1190005I06Rik	0.88821	50.52	0.724	rgb(225, 79, 80)	1.9928	2,2
Arntl2	Chrm4	-0.8851	50.51	-5.1E-01	rgb(106,150,236)	1.9926	2,2
Atf2	Cyr61	0.8851	50.51	0.508	rgb(223,120,121)	1.9926	None
Atf2	Spata6	0.8851	50.51	0.508	rgb(223,120,121)	1.9926	None
Batf	Qrich2	-0.8851	50.51	-5.1E-01	rgb(107,150,236)	1.9926	None
Bcl6b	Itpr1	-0.8851	50.51	-5.1E-01	rgb(106,150,236)	1.9926	None
Cebpb	Cdyl2	-0.8851	50.51	-5.1E-01	rgb(107,150,236)	1.9926	None
Creb1	Inpp4a	0.8851	50.51	0.514	rgb(223,119,120)	1.9926	None
E2f1	Anln	0.8851	50.51	0.507	rgb(223,120,121)	1.9926	None
E2f1	Anxa4	-0.8851	50.51	-5.1E-01	rgb(106,150,236)	1.9926	None
Egr1	Apitd1	0.8851	50.51	0.506	rgb(223,120,121)	1.9926	None
Egr1	Ascl4	0.8851	50.51	0.51	rgb(223,120,121)	1.9926	None
Egr1	Retsat	0.8851	50.51	0.506	rgb(223,120,121)	1.9926	None
Egr3	Tspan17	-0.8851	50.51	-5.1E-01	rgb(106,150,236)	1.9926	None
Elf1	Zfp947	0.8851	50.51	0.509	rgb(223,120,121)	1.9926	None
Etv6	Flna	-0.8851	50.51	-5.1E-01	rgb(107,150,236)	1.9926	None
Etv6	Pomc	0.8851	50.51	0.506	rgb(223,120,121)	1.9926	None
Etv6	Rps6	0.8851	50.51	0.514	rgb(223,119,120)	1.9926	None
Etv6	Tsr2	0.8851	50.51	0.508	rgb(223,120,121)	1.9926	None
Fosl2	Gcnt2	0.8851	50.51	0.506	rgb(223,120,121)	1.9926	None
Fosl2	Haao	0.8851	50.51	0.508	rgb(223,120,121)	1.9926	None
Fosl2	Lzts1	0.8851	50.51	0.51	rgb(223,120,121)	1.9926	None
Fosl2	Xdh	0.8851	50.51	0.511	rgb(223,119,120)	1.9926	None
Foxf2	Cdhr3	-0.8851	50.51	-5.1E-01	rgb(106,150,236)	1.9926	2,2
Foxo3	Pogz	-0.8851	50.51	-5.1E-01	rgb(105,149,237)	1.9926	None
Gabpa	Pfas	0.8851	50.51	0.51	rgb(223,120,121)	1.9926	None
Gfi1	Haao	0.8851	50.51	0.507	rgb(223,120,121)	1.9926	None
Hey1	Gm3230	0.8851	50.51	0.51	rgb(223,119,121)	1.9926	None
Hif1a	Cisd3	0.8851	50.51	0.508	rgb(223,120,121)	1.9926	None
Hif1a	Npas4	-0.8851	50.51	-5.1E-01	rgb(106,150,236)	1.9926	None
Hif1a	Per2	0.8851	50.51	0.512	rgb(223,119,120)	1.9926	None
Hif1a	Ppp1r13l	0.8851	50.51	0.515	rgb(223,119,120)	1.9926	None
Hmx3	Epc1	-0.8851	50.51	-5.1E-01	rgb(106,150,236)	1.9926	None
Hsf1	Il17f	0.8851	50.51	0.514	rgb(223,119,120)	1.9926	None
Irf2	Psme1	0.8851	50.51	0.508	rgb(223,120,121)	1.9926	None
Irf4	Art2b	0.8851	50.51	0.508	rgb(223,120,121)	1.9926	None
Irf4	Crtc1	0.8851	50.51	0.513	rgb(223,119,120)	1.9926	None
Irf4	Lin54	-0.8851	50.51	-5.1E-01	rgb(106,150,236)	1.9926	None
Irf4	Pwwp2a	0.8851	50.51	0.514	rgb(223,119,120)	1.9926	None
Irf4	Rpa2	0.8851	50.51	0.514	rgb(223,119,120)	1.9926	None
Irf5	Mndal	0.8851	50.51	0.511	rgb(223,119,120)	1.9926	None
Irf5	Ncoa7	0.8851	50.51	0.512	rgb(223,119,120)	1.9926	None
Irf8	Rexo4	-0.8851	50.51	-5.1E-01	rgb(105,149,237)	1.9926	None
Klf3	Npas2	0.8851	50.51	0.51	rgb(223,120,121)	1.9926	None
Klf5	Zfp36l2	0.8851	50.51	0.505	rgb(223,120,122)	1.9926	None
Klf7	Psph	0.8851	50.51	0.514	rgb(223,119,120)	1.9926	None
Maf	Cd93	0.8851	50.51	0.508	rgb(223,120,121)	1.9926	None
Maf	Cdh3	-0.8851	50.51	-5.1E-01	rgb(105,149,237)	1.9926	None
Maf	Dach2	0.8851	50.51	0.51	rgb(223,120,121)	1.9926	None
Maf	Maf	0.8851	50.51	0.513	rgb(223,119,120)	1.9926	None
Maf	Plxna1	-0.8851	50.51	-5.1E-01	rgb(106,150,236)	1.9926	None
Maf	Zbtb4	0.8851	50.51	0.507	rgb(223,120,121)	1.9926	None
Maf	Zfpm1	-0.8851	50.51	-5.1E-01	rgb(106,150,236)	1.9926	None
Meis3	Kcnmb1	0.8851	50.51	0.505	rgb(223,121,122)	1.9926	2,2
Mlxipl	Gad1	-0.8851	50.51	-5.1E-01	rgb(107,150,236)	1.9926	2,2
Nfat5	Nrip1	0.8851	50.51	0.512	rgb(223,119,120)	1.9926	None
Nfatc2	Fzd6	0.8851	50.51	0.506	rgb(223,120,121)	1.9926	2,2
Nfe2l2	Mllt6	0.8851	50.51	0.513	rgb(223,119,120)	1.9926	None
Nfe2l2	Sbno2	0.8851	50.51	0.508	rgb(223,120,121)	1.9926	None
Nfia	Ramp3	0.8851	50.51	0.507	rgb(223,120,121)	1.9926	2,2
Nkx1-2	Stap1	0.8851	50.51	0.514	rgb(223,119,120)	1.9926	None
Nr1d2	Stab1	0.8851	50.51	0.507	rgb(223,120,121)	1.9926	None
Nr3c1	Col7a1	0.8851	50.51	0.514	rgb(223,119,120)	1.9926	None
Nr4a3	Pdcd1	0.8851	50.51	0.51	rgb(223,120,121)	1.9926	None
Osr2	N4bp2l1	-0.8851	50.51	-5.1E-01	rgb(106,150,236)	1.9926	2,2
Otx1	Lta	0.8851	50.51	0.512	rgb(223,119,120)	1.9926	None
Patz1	Foxj1	0.8851	50.51	0.511	rgb(223,119,120)	1.9926	None
Pbx2	Cd28	0.8851	50.51	0.509	rgb(223,120,121)	1.9926	None
Pknox1	Cs	-0.8851	50.51	-5.1E-01	rgb(107,150,236)	1.9926	None
Ppard	Rab11fip1	0.8851	50.51	0.512	rgb(223,119,120)	1.9926	None
Rel	Hdac9	0.8851	50.51	0.51	rgb(223,120,121)	1.9926	None
Rfx2	Smpd4	0.8851	50.51	0.508	rgb(223,120,121)	1.9926	None
Rorc	Mtmr7	0.8851	50.51	0.512	rgb(223,119,120)	1.9926	None
Rorc	Ppp1r14c	0.8851	50.51	0.512	rgb(223,119,120)	1.9926	2,2
Rorc	Tnfrsf25	0.8851	50.51	0.506	rgb(223,120,121)	1.9926	None
Rreb1	Ppp3cc	-0.8851	50.51	-5.1E-01	rgb(107,150,236)	1.9926	None
Rreb1	Tmem181b-ps	0.8851	50.51	0.507	rgb(223,120,121)	1.9926	None
Rreb1	Wee1	-0.8851	50.51	-5.1E-01	rgb(107,150,236)	1.9926	None
Runx1	Tnfsf4	0.8851	50.51	0.509	rgb(223,120,121)	1.9926	None
Rxra	Ccdc3	0.8851	50.51	0.508	rgb(223,120,121)	1.9926	2,2
Rxra	Slc1a2	0.8851	50.51	0.512	rgb(223,119,120)	1.9926	None
Sall3	Rftn1	0.8851	50.51	0.512	rgb(223,119,120)	1.9926	None
Sall3	Slc1a4	0.8851	50.51	0.513	rgb(223,119,120)	1.9926	None
Six5	Gbp5	0.8851	50.51	0.512	rgb(223,119,120)	1.9926	None
Six5	Nrip1	0.8851	50.51	0.505	rgb(223,120,121)	1.9926	None
Smad3	Gpr68	0.8851	50.51	0.508	rgb(223,120,121)	1.9926	None
Snai3	Neurl1b	0.8851	50.51	0.508	rgb(223,120,121)	1.9926	2,2
Sox5	Cacna2d1	0.8851	50.51	0.51	rgb(223,120,121)	1.9926	None
Sp3	Agrp	0.8851	50.51	0.507	rgb(223,120,121)	1.9926	None
Sp4	Cyth3	0.8851	50.51	0.51	rgb(223,120,121)	1.9926	None
Spib	Trpv2	0.8851	50.51	0.51	rgb(223,120,121)	1.9926	None
Srebf2	Hdac9	-0.8851	50.51	-5.1E-01	rgb(107,150,236)	1.9926	None
Stat3	Chd7	0.8851	50.51	0.512	rgb(223,119,120)	1.9926	None
Stat3	Fam49b	0.8851	50.51	0.514	rgb(223,119,120)	1.9926	None
Stat3	Il10rb	-0.8851	50.51	-5.1E-01	rgb(106,149,236)	1.9926	None
Stat3	Rab20	0.8851	50.51	0.512	rgb(223,119,120)	1.9926	None
Stat4	Enah	0.8851	50.51	0.511	rgb(223,119,120)	1.9926	2,2
Stat4	Prkcd	-0.8851	50.51	-5.1E-01	rgb(107,150,236)	1.9926	2,2
Stat5b	Exosc8	-0.8851	50.51	-5.1E-01	rgb(107,150,236)	1.9926	None
Tbx21	Pdzk1ip1	0.8851	50.51	0.512	rgb(223,119,120)	1.9926	None
Tcf12	Fut7	0.8851	50.51	0.51	rgb(223,120,121)	1.9926	None
Tcf4	Serpinb6b	0.8851	50.51	0.508	rgb(223,120,121)	1.9926	None
Tet1	Hist1h1b	0.8851	50.51	0.512	rgb(223,119,120)	1.9926	None
Vdr	Cdk16	0.8851	50.51	0.514	rgb(223,119,120)	1.9926	None
Zbtb33	Ift81	0.8851	50.51	0.512	rgb(223,119,120)	1.9926	None
Zbtb33	Prx	0.8851	50.51	0.506	rgb(223,120,121)	1.9926	None
Zbtb33	Tex261	-0.8851	50.51	-5.1E-01	rgb(106,149,236)	1.9926	None
Zbtb7b	Alpk1	-0.8851	50.51	-5.1E-01	rgb(107,150,236)	1.9926	None
Zfp148	Mpp1	-0.8851	50.51	-5.1E-01	rgb(106,149,236)	1.9926	None
Zfp182	Popdc2	-0.8851	50.51	-5.1E-01	rgb(106,150,236)	1.9926	2,2
Zfp182	Serpinb1a	0.8851	50.51	0.512	rgb(223,119,120)	1.9926	None
Zfp202	Tcea3	0.8851	50.51	0.506	rgb(223,120,121)	1.9926	2,2
Zscan10	Trim13	-0.8851	50.51	-5.1E-01	rgb(106,150,236)	1.9926	None
Hmgb3	Grpr	0.8851	50.51	0.51	rgb(223,120,121)	1.9926	2,2
Jazf1	Siglec5	0.8851	50.51	0.513	rgb(223,119,120)	1.9926	2,2
Kdm5b	Sun1	0.8851	50.51	0.511	rgb(223,119,120)	1.9926	2,2
Kdm5b	Vegfa	0.8851	50.51	0.51	rgb(223,120,121)	1.9926	2,2
Lcorl	Numbl	0.8851	50.51	0.51	rgb(223,120,121)	1.9926	2,2
Sgsm2	Qprt	0.8851	50.51	0.512	rgb(223,119,120)	1.9926	2,2
Sgsm2	Unc93b1	0.8851	50.51	0.51	rgb(223,120,121)	1.9926	2,2
Tal2	Cacna1s	0.8851	50.51	0.514	rgb(223,119,120)	1.9926	2,2
Tal2	Pnoc	0.8851	50.51	0.515	rgb(223,119,120)	1.9926	2,2
Tbx6	Hsd17b7	-0.8851	50.51	-5.1E-01	rgb(107,150,236)	1.9926	2,2
Tet2	Klrd1	-0.8851	50.51	-5.1E-01	rgb(107,150,236)	1.9926	2,2
Trps1	Sirpa	-0.8851	50.51	-5.1E-01	rgb(107,150,236)	1.9926	2,2
Zbtb46	Idi2	0.8851	50.51	0.51	rgb(223,120,121)	1.9926	2,2
Zbtb46	Serpinb9	0.8851	50.51	0.512	rgb(223,119,120)	1.9926	2,2
Zeb2	Ptger2	0.8851	50.51	0.511	rgb(223,119,120)	1.9926	2,2
Zfp329	A230072C01Rik	0.8851	50.51	0.515	rgb(223,119,120)	1.9926	2,2
Zfp385a	Dnm3	0.8851	50.51	0.506	rgb(223,120,121)	1.9926	2,2
Zfp385a	Zfp750	0.8851	50.51	0.514	rgb(223,119,120)	1.9926	2,2
Zfp398	Snx19	0.8851	50.51	0.513	rgb(223,119,120)	1.9926	2,2
Zfp429	Map3k6	0.8851	50.51	0.512	rgb(223,119,120)	1.9926	2,2
Zfp629	Ttbk2	0.8851	50.51	0.513	rgb(223,119,120)	1.9926	2,2
Zfp667	Zc3h7b	-0.8851	50.51	-5.1E-01	rgb(106,149,237)	1.9926	2,2
Sp9	Psme1	0.8851	50.51	0.724	rgb(225, 79, 80)	1.9926	None
Arntl2	Zic2	0.882	50.5	0.498	rgb(222,122,123)	1.9924	2,2
Batf	Klrk1	0.882	50.5	0.502	rgb(223,121,122)	1.9924	None
Batf	Mboat2	0.882	50.5	0.495	rgb(222,122,123)	1.9924	None
Batf	Slc35d1	0.882	50.5	0.499	rgb(222,122,123)	1.9924	None
Batf	Zfhx3	0.882	50.5	0.504	rgb(223,121,122)	1.9924	None
Bcl6	Neto2	-0.882	50.5	-5.0E-01	rgb(108,151,236)	1.9924	None
Cebpg	Socs2	0.882	50.5	0.502	rgb(223,121,122)	1.9924	2,2
Creb1	Erc1	-0.882	50.5	-5.0E-01	rgb(109,151,236)	1.9924	None
Dbp	Nedd9	0.882	50.5	0.495	rgb(222,122,123)	1.9924	None
Dmrt1	Kdm2b	0.882	50.5	0.504	rgb(223,121,122)	1.9924	None
E2f1	Arfgap3	-0.882	50.5	-5.0E-01	rgb(109,151,236)	1.9924	None
E2f1	Fancm	0.882	50.5	0.5	rgb(222,122,123)	1.9924	None
Egr1	Syce2	0.882	50.5	0.5	rgb(223,121,122)	1.9924	None
Eomes	Pln	0.882	50.5	0.497	rgb(222,122,123)	1.9924	None
Epas1	Ralb	-0.882	50.5	-5.0E-01	rgb(108,151,236)	1.9924	None
Erg	Itga7	0.882	50.5	0.504	rgb(223,121,122)	1.9924	None
Erg	Mvp	0.882	50.5	0.496	rgb(222,122,123)	1.9924	None
Esr1	Pdp2	-0.882	50.5	-5.0E-01	rgb(109,151,236)	1.9924	None
Etv2	Alpk2	0.882	50.5	0.498	rgb(222,122,123)	1.9924	None
Etv6	Gys1	-0.882	50.5	-5.0E-01	rgb(108,151,236)	1.9924	None
Etv6	Hist2h2bb	0.882	50.5	0.502	rgb(223,121,122)	1.9924	None
Fosl2	Abcc9	0.882	50.5	0.496	rgb(222,122,123)	1.9924	None
Foxf2	Sfrp2	-0.882	50.5	-5.0E-01	rgb(108,150,236)	1.9924	2,2
Foxh1	Acvr1b	0.882	50.5	0.505	rgb(223,121,122)	1.9924	2,2
Foxo3	Slc12a8	-0.882	50.5	-5.0E-01	rgb(109,151,236)	1.9924	None
Foxp3	Gucy2e	0.882	50.5	0.505	rgb(223,121,122)	1.9924	2,2
Foxq1	Ndrg1	0.882	50.5	0.498	rgb(222,122,123)	1.9924	None
Gata2	Spink2	0.882	50.5	0.502	rgb(223,121,122)	1.9924	None
Hesx1	Tmed3	0.882	50.5	0.496	rgb(222,122,123)	1.9924	None
Hif1a	Rnf181	0.882	50.5	0.503	rgb(223,121,122)	1.9924	None
Hif1a	Themis	0.882	50.5	0.505	rgb(223,121,122)	1.9924	None
Hsf2	Bnip3	0.882	50.5	0.498	rgb(222,122,123)	1.9924	2,2
Ikzf4	Pkp4	0.882	50.5	0.495	rgb(222,122,123)	1.9924	None
Irf4	Fam57a	-0.882	50.5	-5.0E-01	rgb(108,151,236)	1.9924	None
Irf4	Hk2	-0.882	50.5	-5.0E-01	rgb(107,150,236)	1.9924	None
Irf4	Kdm6b	0.882	50.5	0.498	rgb(222,122,123)	1.9924	None
Irf4	L3mbtl3	0.882	50.5	0.503	rgb(223,121,122)	1.9924	None
Irf4	Nfatc1	0.882	50.5	0.499	rgb(222,122,123)	1.9924	None
Irf5	Slc4a8	-0.882	50.5	-5.0E-01	rgb(109,151,236)	1.9924	None
Irf9	Ifit1	0.882	50.5	0.5	rgb(222,122,123)	1.9924	None
Jdp2	Avpi1	-0.882	50.5	-5.0E-01	rgb(109,151,236)	1.9924	2,2
Jun	Gm11346	0.882	50.5	0.503	rgb(223,121,122)	1.9924	None
Jun	Pik3ca	0.882	50.5	0.499	rgb(222,122,123)	1.9924	None
Jun	Wwtr1	0.882	50.5	0.501	rgb(223,121,122)	1.9924	2,2
Jund	Atad2b	0.882	50.5	0.502	rgb(223,121,122)	1.9924	None
Jund	Itgb7	-0.882	50.5	-5.0E-01	rgb(109,152,236)	1.9924	None
Kdm2b	Cnnm3	-0.882	50.5	-5.0E-01	rgb(108,151,236)	1.9924	2,2
Lcor	S100a13	0.882	50.5	0.496	rgb(222,122,123)	1.9924	None
Lhx6	Nucb2	0.882	50.5	0.501	rgb(223,121,122)	1.9924	None
Maf	Cog6	0.882	50.5	0.5	rgb(222,122,123)	1.9924	None
Maf	Il1rap	-0.882	50.5	-5.0E-01	rgb(107,150,236)	1.9924	None
Maf	Rab39b	0.882	50.5	0.504	rgb(223,121,122)	1.9924	None
Maf	Tnfrsf19	-0.882	50.5	-5.0E-01	rgb(108,151,236)	1.9924	None
Maf	Zfp146	-0.882	50.5	-5.0E-01	rgb(109,152,236)	1.9924	None
Maff	Gja1	0.882	50.5	0.495	rgb(222,122,123)	1.9924	None
Maff	Nfe2l2	0.882	50.5	0.501	rgb(223,121,122)	1.9924	None
Mafg	Ahr	-0.882	50.5	-5.0E-01	rgb(109,152,236)	1.9924	2,2
Nfatc1	Gtf2i	-0.882	50.5	-5.0E-01	rgb(109,151,236)	1.9924	None
Nfe2l2	Cdkn1b	-0.882	50.5	-5.0E-01	rgb(107,150,236)	1.9924	None
Nfe2l2	Slc2a1	0.882	50.5	0.498	rgb(222,122,123)	1.9924	None
Nfkb1	Bcl3	0.882	50.5	0.501	rgb(223,121,122)	1.9924	None
Nkx3-1	Il21	0.882	50.5	0.502	rgb(223,121,122)	1.9924	None
Nr1i3	Nckipsd	0.882	50.5	0.503	rgb(223,121,122)	1.9924	2,2
Nr2f1	Serpine2	0.882	50.5	0.499	rgb(222,122,123)	1.9924	None
Nr3c1	Fap	0.882	50.5	0.502	rgb(223,121,122)	1.9924	None
Nr3c1	H2afy3	0.882	50.5	0.498	rgb(222,122,123)	1.9924	None
Nr3c1	Upp1	-0.882	50.5	-5.0E-01	rgb(109,152,236)	1.9924	None
Plagl2	Cd96	0.882	50.5	0.498	rgb(222,122,123)	1.9924	None
Rbpj	Hemk1	-0.882	50.5	-5.0E-01	rgb(110,152,236)	1.9924	2,2
Rel	Slc26a10	0.882	50.5	0.503	rgb(223,121,122)	1.9924	2,2
Rela	Tacc1	-0.882	50.5	-5.0E-01	rgb(109,151,236)	1.9924	None
Rfx1	Acy1	0.882	50.5	0.501	rgb(223,121,122)	1.9924	None
Rorc	Mmp10	0.882	50.5	0.498	rgb(222,122,123)	1.9924	None
Runx2	Slamf6	0.882	50.5	0.501	rgb(223,121,122)	1.9924	None
Six4	Foxf2	0.882	50.5	0.501	rgb(223,121,122)	1.9924	2,2
Six4	Myof	0.882	50.5	0.497	rgb(222,122,123)	1.9924	2,2
Six5	Ppp3ca	-0.882	50.5	-5.0E-01	rgb(108,151,236)	1.9924	None
Six5	Tnfrsf1a	0.882	50.5	0.498	rgb(222,122,123)	1.9924	2,2
Smad3	Fam20a	0.882	50.5	0.501	rgb(223,121,122)	1.9924	None
Smad4	Cmah	0.882	50.5	0.497	rgb(222,122,123)	1.9924	None
Smad4	F730043M19Rik	0.882	50.5	0.504	rgb(223,121,122)	1.9924	2,2
Sp100	Il33	-0.882	50.5	-5.0E-01	rgb(109,152,236)	1.9924	2,2
Sp2	Plekhh1	0.882	50.5	0.497	rgb(222,122,123)	1.9924	None
Sp2	Utp20	-0.882	50.5	-5.0E-01	rgb(109,152,236)	1.9924	None
Srebf1	Stx7	0.882	50.5	0.501	rgb(223,121,122)	1.9924	None
Stat2	Trim26	0.882	50.5	0.499	rgb(222,122,123)	1.9924	None
Stat3	Stx7	0.882	50.5	0.499	rgb(222,122,123)	1.9924	None
Stat3	Tnfrsf1a	0.882	50.5	0.501	rgb(223,121,122)	1.9924	None
Stat3	Ttc39c	0.882	50.5	0.505	rgb(223,121,122)	1.9924	None
Stat3	Vamp4	0.882	50.5	0.496	rgb(222,122,123)	1.9924	None
Stat4	4932438H23Rik	0.882	50.5	0.5	rgb(223,121,122)	1.9924	None
Stat4	Ly6e	0.882	50.5	0.495	rgb(222,122,123)	1.9924	2,2
Tcf4	Fam83g	0.882	50.5	0.5	rgb(222,122,123)	1.9924	None
Tcf7l1	Lpxn	-0.882	50.5	-5.0E-01	rgb(109,152,236)	1.9924	None
Usf2	Xdh	0.882	50.5	0.502	rgb(223,121,122)	1.9924	None
Zbtb33	Litaf	-0.882	50.5	-5.0E-01	rgb(109,152,236)	1.9924	None
Zbtb7b	Tmbim1	-0.882	50.5	-5.0E-01	rgb(108,151,236)	1.9924	None
Zfp182	Athl1	0.882	50.5	0.495	rgb(222,122,123)	1.9924	2,2
Zfp281	Brd3	0.882	50.5	0.498	rgb(222,122,123)	1.9924	None
Zfp281	Casp3	-0.882	50.5	-5.0E-01	rgb(108,151,236)	1.9924	None
Zscan10	Vegfb	0.882	50.5	0.499	rgb(222,122,123)	1.9924	None
Zscan10	Zfp668	0.882	50.5	0.503	rgb(223,121,122)	1.9924	None
Casz1	Dusp8	0.882	50.5	0.504	rgb(223,121,122)	1.9924	2,2
Ccdc17	Lmo2	0.882	50.5	0.5	rgb(223,121,122)	1.9924	2,2
Kdm5b	Grtp1	0.882	50.5	0.498	rgb(222,122,123)	1.9924	2,2
Kdm5b	Ppap2c	0.882	50.5	0.497	rgb(222,122,123)	1.9924	2,2
Prdm8	Spin4	0.882	50.5	0.501	rgb(223,121,122)	1.9924	2,2
Tal2	C1ql3	0.882	50.5	0.499	rgb(222,122,123)	1.9924	2,2
Tet2	Stard10	-0.882	50.5	-5.0E-01	rgb(108,151,236)	1.9924	2,2
Tigd2	Gng4	-0.882	50.5	-5.0E-01	rgb(108,151,236)	1.9924	2,2
Trps1	D630039A03Rik	-0.882	50.5	-5.0E-01	rgb(108,151,236)	1.9924	2,2
Trps1	Edn3	-0.882	50.5	-5.0E-01	rgb(109,152,236)	1.9924	2,2
Tulp2	Scn3b	0.882	50.5	0.504	rgb(223,121,122)	1.9924	2,2
Zbtb10	Sele	0.882	50.5	0.503	rgb(223,121,122)	1.9924	2,2
Zbtb46	Rhod	0.882	50.5	0.505	rgb(223,121,122)	1.9924	2,2
Zbtb46	Wnt3	0.882	50.5	0.502	rgb(223,121,122)	1.9924	2,2
Zfp280b	Smpdl3b	0.882	50.5	0.499	rgb(222,122,123)	1.9924	2,2
Zfp385a	Abhd4	0.882	50.5	0.503	rgb(223,121,122)	1.9924	2,2
Zfp385a	Eng	0.882	50.5	0.497	rgb(222,122,123)	1.9924	2,2
Zfp398	Dnmt3b	0.882	50.5	0.496	rgb(222,122,123)	1.9924	2,2
Zfp429	Eps8l1	0.882	50.5	0.496	rgb(222,122,123)	1.9924	2,2
Zfp608	Gap43	0.882	50.5	0.505	rgb(223,121,122)	1.9924	2,2
Klf10	Thap2	0.882	50.5	0.724	rgb(225, 79, 80)	1.9924	None
Klf11	Thap2	0.882	50.5	0.724	rgb(225, 79, 80)	1.9924	None
Mesp2	Lgmn	0.882	50.5	0.724	rgb(225, 79, 80)	1.9924	2,2
Batf	Abhd15	0.87889	50.49	0.49	rgb(222,123,124)	1.9922	None
Batf	B3gnt3	0.87889	50.49	0.492	rgb(222,123,124)	1.9922	None
Batf	Ehbp1l1	-0.87889	50.49	-4.9E-01	rgb(111,152,236)	1.9922	None
Batf	Litaf	0.87889	50.49	0.486	rgb(222,124,125)	1.9922	None
Batf	Lpin2	0.87889	50.49	0.485	rgb(222,124,125)	1.9922	None
Batf	Nynrin	0.87889	50.49	0.489	rgb(222,124,125)	1.9922	None
Batf	Plcg1	0.87889	50.49	0.49	rgb(222,123,124)	1.9922	None
Batf	Zcchc2	0.87889	50.49	0.488	rgb(222,124,125)	1.9922	None
Bbx	Obsl1	0.87889	50.49	0.487	rgb(222,124,125)	1.9922	None
Bcl11b	Got1	-0.87889	50.49	-4.9E-01	rgb(112,153,235)	1.9922	None
Bcl11b	Tg	0.87889	50.49	0.486	rgb(222,124,125)	1.9922	None
Bcl6	Rap1gds1	0.87889	50.49	0.493	rgb(222,123,124)	1.9922	None
Bcl6	Syde1	0.87889	50.49	0.492	rgb(222,123,124)	1.9922	None
Bhlhe40	Osbpl2	0.87889	50.49	0.494	rgb(222,123,124)	1.9922	None
Creb1	Slc3a2	0.87889	50.49	0.493	rgb(222,123,124)	1.9922	None
Creb3l2	Tacc2	0.87889	50.49	0.489	rgb(222,124,124)	1.9922	None
Dmrta2	Col18a1	0.87889	50.49	0.486	rgb(222,124,125)	1.9922	None
E2f1	Phospho1	0.87889	50.49	0.488	rgb(222,124,125)	1.9922	None
E2f4	Tes	-0.87889	50.49	-4.9E-01	rgb(111,152,236)	1.9922	None
Egr1	Cenpm	0.87889	50.49	0.486	rgb(222,124,125)	1.9922	None
Egr1	S1pr1	-0.87889	50.49	-4.9E-01	rgb(111,153,235)	1.9922	None
Egr1	Utf1	0.87889	50.49	0.488	rgb(222,124,125)	1.9922	None
Egr2	Exoc4	-0.87889	50.49	-4.9E-01	rgb(110,152,236)	1.9922	None
Egr4	Rcor2	0.87889	50.49	0.493	rgb(222,123,124)	1.9922	None
Elk3	Ubash3a	0.87889	50.49	0.49	rgb(222,123,124)	1.9922	None
Elk4	Ap3b1	-0.87889	50.49	-4.9E-01	rgb(111,153,236)	1.9922	None
Epas1	Slc2a1	0.87889	50.49	0.495	rgb(222,123,124)	1.9922	None
Ets1	Zbtb46	-0.87889	50.49	-4.9E-01	rgb(112,153,235)	1.9922	None
Fosb	Fam129a	0.87889	50.49	0.493	rgb(222,123,124)	1.9922	None
Fosl1	Il4ra	0.87889	50.49	0.488	rgb(222,124,125)	1.9922	None
Fosl1	Ric8	0.87889	50.49	0.489	rgb(222,124,125)	1.9922	2,2
Fosl2	Akr1b8	0.87889	50.49	0.487	rgb(222,124,125)	1.9922	None
Fosl2	Jup	0.87889	50.49	0.489	rgb(222,124,125)	1.9922	None
Fosl2	Nlrp3	0.87889	50.49	0.487	rgb(222,124,125)	1.9922	None
Fosl2	Pdzk1ip1	-0.87889	50.49	-4.9E-01	rgb(112,153,235)	1.9922	None
Foxa1	Enpp1	0.87889	50.49	0.494	rgb(222,123,124)	1.9922	2,2
Foxa1	Nudt6	-0.87889	50.49	-4.9E-01	rgb(110,152,236)	1.9922	None
Foxf2	Otx1	0.87889	50.49	0.493	rgb(222,123,124)	1.9922	2,2
Foxj1	Trim24	0.87889	50.49	0.488	rgb(222,124,125)	1.9922	None
Foxo1	Cox7a2l	0.87889	50.49	0.492	rgb(222,123,124)	1.9922	None
Foxq1	Trat1	0.87889	50.49	0.485	rgb(222,124,125)	1.9922	None
Gzf1	Abhd15	-0.87889	50.49	-4.9E-01	rgb(111,152,236)	1.9922	2,2
Hey1	Traf3	0.87889	50.49	0.487	rgb(222,124,125)	1.9922	None
Hif1a	Cdkn1b	0.87889	50.49	0.49	rgb(222,123,124)	1.9922	None
Hif1a	Foxj1	0.87889	50.49	0.485	rgb(222,124,125)	1.9922	None
Hif1a	Hook2	0.87889	50.49	0.491	rgb(222,123,124)	1.9922	None
Hif1a	Yif1b	0.87889	50.49	0.493	rgb(222,123,124)	1.9922	None
Hoxd4	S1pr1	0.87889	50.49	0.49	rgb(222,123,124)	1.9922	None
Hsf1	Tspan13	-0.87889	50.49	-4.9E-01	rgb(111,152,236)	1.9922	None
Irf2	Papolg	0.87889	50.49	0.487	rgb(222,124,125)	1.9922	None
Irf4	Adora2b	-0.87889	50.49	-4.9E-01	rgb(110,152,236)	1.9922	None
Irf4	Cd96	0.87889	50.49	0.487	rgb(222,124,125)	1.9922	None
Irf4	Crip1	0.87889	50.49	0.492	rgb(222,123,124)	1.9922	None
Irf4	Erc1	-0.87889	50.49	-4.9E-01	rgb(110,152,236)	1.9922	None
Irf4	Gata3	0.87889	50.49	0.488	rgb(222,124,125)	1.9922	None
Irf4	Mboat2	-0.87889	50.49	-4.9E-01	rgb(111,153,236)	1.9922	None
Irf4	Mvp	-0.87889	50.49	-4.9E-01	rgb(110,152,236)	1.9922	None
Irf4	Rps14	0.87889	50.49	0.49	rgb(222,123,124)	1.9922	None
Irf4	Tbxa2r	0.87889	50.49	0.486	rgb(222,124,125)	1.9922	None
Jun	Slc4a8	0.87889	50.49	0.487	rgb(222,124,125)	1.9922	None
Junb	Fbxo4	0.87889	50.49	0.489	rgb(222,124,125)	1.9922	None
Jund	Crebbp	-0.87889	50.49	-4.9E-01	rgb(111,153,235)	1.9922	None
Klf4	Vamp2	0.87889	50.49	0.487	rgb(222,124,125)	1.9922	None
Klf7	Psme1	0.87889	50.49	0.494	rgb(222,123,124)	1.9922	None
Lin54	Gpsm2	0.87889	50.49	0.491	rgb(222,123,124)	1.9922	None
Maf	Aes	0.87889	50.49	0.493	rgb(222,123,124)	1.9922	None
Maf	Gm12942	0.87889	50.49	0.492	rgb(222,123,124)	1.9922	None
Maf	Lgr4	0.87889	50.49	0.488	rgb(222,124,125)	1.9922	None
Meis2	Emilin1	0.87889	50.49	0.486	rgb(222,124,125)	1.9922	None
Mlxipl	Lime1	-0.87889	50.49	-4.9E-01	rgb(110,152,236)	1.9922	2,2
Mxi1	Rhoc	-0.87889	50.49	-4.9E-01	rgb(112,153,235)	1.9922	None
Mxi1	Utp20	0.87889	50.49	0.489	rgb(222,124,125)	1.9922	None
Mycn	Ptp4a3	0.87889	50.49	0.494	rgb(222,123,124)	1.9922	None
Nfatc2	Trps1	0.87889	50.49	0.486	rgb(222,124,125)	1.9922	None
Nfe2l2	Pacs1	0.87889	50.49	0.491	rgb(222,123,124)	1.9922	None
Nfia	Dapl1	0.87889	50.49	0.488	rgb(222,124,125)	1.9922	None
Nkx3-1	Rftn1	-0.87889	50.49	-4.9E-01	rgb(112,153,235)	1.9922	None
Nr2f1	Rasgrp2	-0.87889	50.49	-4.9E-01	rgb(112,153,235)	1.9922	None
Nr2f6	Gpr174	0.87889	50.49	0.494	rgb(222,123,124)	1.9922	None
Nr3c1	Cd9	-0.87889	50.49	-4.9E-01	rgb(111,153,236)	1.9922	None
Nr3c1	Fancm	0.87889	50.49	0.489	rgb(222,124,125)	1.9922	None
Pknox1	Neat1	0.87889	50.49	0.486	rgb(222,124,125)	1.9922	None
Plag1	Gimap8	-0.87889	50.49	-4.9E-01	rgb(110,152,236)	1.9922	None
Plag1	Slc2a1	-0.87889	50.49	-4.9E-01	rgb(111,153,236)	1.9922	None
Pou2af1	Akna	0.87889	50.49	0.495	rgb(222,123,124)	1.9922	None
Pou2f2	Gys1	0.87889	50.49	0.495	rgb(222,122,123)	1.9922	None
Rara	Gpr146	0.87889	50.49	0.494	rgb(222,123,124)	1.9922	None
Rbpj	Bend3	0.87889	50.49	0.493	rgb(222,123,124)	1.9922	None
Rel	Scn1b	0.87889	50.49	0.487	rgb(222,124,125)	1.9922	None
Rela	Slc41a2	0.87889	50.49	0.491	rgb(222,123,124)	1.9922	None
Rela	Trim12c	0.87889	50.49	0.494	rgb(222,123,124)	1.9922	None
Rela	Vax2	0.87889	50.49	0.486	rgb(222,124,125)	1.9922	None
Rora	Galnt12	0.87889	50.49	0.493	rgb(222,123,124)	1.9922	None
Rorc	Cutc	-0.87889	50.49	-4.9E-01	rgb(110,152,236)	1.9922	None
Rorc	Fes	0.87889	50.49	0.494	rgb(222,123,124)	1.9922	None
Rorc	Havcr1	0.87889	50.49	0.485	rgb(222,124,125)	1.9922	None
Rreb1	Ddx43	0.87889	50.49	0.488	rgb(222,124,125)	1.9922	None
Rreb1	Epc1	0.87889	50.49	0.495	rgb(222,123,124)	1.9922	None
Rreb1	Ikbke	0.87889	50.49	0.487	rgb(222,124,125)	1.9922	None
Rreb1	Ikzf2	0.87889	50.49	0.486	rgb(222,124,125)	1.9922	None
Rreb1	Kdelc2	-0.87889	50.49	-4.9E-01	rgb(111,152,236)	1.9922	None
Rreb1	Zfp827	0.87889	50.49	0.488	rgb(222,124,125)	1.9922	None
Runx2	F13a1	0.87889	50.49	0.489	rgb(222,124,125)	1.9922	None
Runx2	Gimap7	0.87889	50.49	0.489	rgb(222,124,125)	1.9922	None
Rxra	Hmcn1	0.87889	50.49	0.489	rgb(222,124,124)	1.9922	None
Scrt1	Sbno2	0.87889	50.49	0.487	rgb(222,124,125)	1.9922	None
Six1	Mpp1	0.87889	50.49	0.489	rgb(222,124,125)	1.9922	2,2
Smad3	Cpd	0.87889	50.49	0.49	rgb(222,123,124)	1.9922	None
Snai3	Pmepa1	0.87889	50.49	0.486	rgb(222,124,125)	1.9922	None
Sox21	Ets1	0.87889	50.49	0.49	rgb(222,123,124)	1.9922	None
Sp3	Rpn1	-0.87889	50.49	-4.9E-01	rgb(111,152,236)	1.9922	None
Sp3	Unc119b	0.87889	50.49	0.49	rgb(222,123,124)	1.9922	None
Srf	Lrrfip1	0.87889	50.49	0.488	rgb(222,124,125)	1.9922	None
Stat2	Dhrs3	0.87889	50.49	0.49	rgb(222,123,124)	1.9922	None
Stat2	Vcam1	-0.87889	50.49	-4.9E-01	rgb(110,152,236)	1.9922	None
Stat3	Acvrl1	0.87889	50.49	0.493	rgb(222,123,124)	1.9922	None
Stat3	Cd274	-0.87889	50.49	-4.9E-01	rgb(110,152,236)	1.9922	None
Stat3	Dram2	0.87889	50.49	0.493	rgb(222,123,124)	1.9922	None
Stat3	Egln3	0.87889	50.49	0.492	rgb(222,123,124)	1.9922	None
Stat3	Foxo1	0.87889	50.49	0.486	rgb(222,124,125)	1.9922	None
Stat3	Lif	0.87889	50.49	0.492	rgb(222,123,124)	1.9922	None
Stat3	Zeb1	0.87889	50.49	0.489	rgb(222,124,125)	1.9922	None
Stat4	Bcl3	0.87889	50.49	0.49	rgb(222,123,124)	1.9922	None
Stat5b	Pgs1	0.87889	50.49	0.488	rgb(222,124,125)	1.9922	2,2
Tcf7l1	Slc3a2	-0.87889	50.49	-4.9E-01	rgb(110,152,236)	1.9922	None
Tead1	Il6	-0.87889	50.49	-4.9E-01	rgb(111,152,236)	1.9922	2,2
Tef	Atmin	0.87889	50.49	0.494	rgb(222,123,124)	1.9922	None
Trp53	Exoc4	0.87889	50.49	0.487	rgb(222,124,125)	1.9922	None
Trp53	Fbxo27	-0.87889	50.49	-4.9E-01	rgb(111,152,236)	1.9922	2,2
Zbtb7b	Plscr3	0.87889	50.49	0.485	rgb(222,124,125)	1.9922	None
Zbtb7b	Tnnc1	0.87889	50.49	0.494	rgb(222,123,124)	1.9922	None
Zfhx3	Ccr8	0.87889	50.49	0.491	rgb(222,123,124)	1.9922	2,2
Zfp182	Mapk11	0.87889	50.49	0.486	rgb(222,124,125)	1.9922	2,2
Zfp263	Itpr3	-0.87889	50.49	-4.9E-01	rgb(110,152,236)	1.9922	None
Zfp263	Rtn4	0.87889	50.49	0.487	rgb(222,124,125)	1.9922	None
Zfp281	Plxnc1	-0.87889	50.49	-4.9E-01	rgb(110,152,236)	1.9922	None
Zscan10	Pou2f2	0.87889	50.49	0.489	rgb(222,124,125)	1.9922	None
AW146154	A730017L22Rik	0.87889	50.49	0.489	rgb(222,124,125)	1.9922	2,2
Aebp2	Nlgn2	0.87889	50.49	0.489	rgb(222,124,125)	1.9922	2,2
Akna	Cep68	0.87889	50.49	0.487	rgb(222,124,125)	1.9922	2,2
Atmin	Sbf2	0.87889	50.49	0.486	rgb(222,124,125)	1.9922	2,2
Csrnp1	Bambi	0.87889	50.49	0.485	rgb(222,124,125)	1.9922	2,2
Cxxc5	Rasgef1a	0.87889	50.49	0.494	rgb(222,123,124)	1.9922	2,2
Dpf1	Cpne6	0.87889	50.49	0.49	rgb(222,123,124)	1.9922	2,2
Dpf1	Fbxo21	0.87889	50.49	0.488	rgb(222,124,125)	1.9922	2,2
Foxp2	Sostdc1	0.87889	50.49	0.488	rgb(222,124,125)	1.9922	2,2
Jazf1	Lgals7	0.87889	50.49	0.486	rgb(222,124,125)	1.9922	2,2
Mxd1	Tns4	0.87889	50.49	0.492	rgb(222,123,124)	1.9922	2,2
Ncoa1	Atp2b4	0.87889	50.49	0.493	rgb(222,123,124)	1.9922	2,2
Rag1	Evpl	0.87889	50.49	0.493	rgb(222,123,124)	1.9922	2,2
Satb1	Adamtsl3	0.87889	50.49	0.486	rgb(222,124,125)	1.9922	2,2
Satb1	Narf	-0.87889	50.49	-4.9E-01	rgb(110,152,236)	1.9922	2,2
Sgsm2	Calcrl	-0.87889	50.49	-4.9E-01	rgb(110,152,236)	1.9922	2,2
Sgsm2	Cebpb	-0.87889	50.49	-4.9E-01	rgb(111,153,235)	1.9922	2,2
Sgsm2	Cul9	0.87889	50.49	0.493	rgb(222,123,124)	1.9922	2,2
Sgsm2	Plxna1	0.87889	50.49	0.485	rgb(222,124,125)	1.9922	2,2
Tal2	Adm	0.87889	50.49	0.492	rgb(222,123,124)	1.9922	2,2
Tal2	Spn	0.87889	50.49	0.492	rgb(222,123,124)	1.9922	2,2
Zbtb17	Cln5	-0.87889	50.49	-4.9E-01	rgb(111,153,236)	1.9922	2,2
Zeb2	Crtam	0.87889	50.49	0.49	rgb(222,123,124)	1.9922	2,2
Zfp184	Fkbp11	0.87889	50.49	0.488	rgb(222,124,125)	1.9922	2,2
Zfp318	Adc	-0.87889	50.49	-4.9E-01	rgb(110,152,236)	1.9922	2,2
Zfp462	Eda2r	0.87889	50.49	0.492	rgb(222,123,124)	1.9922	2,2
Zfp629	Rilpl2	-0.87889	50.49	-4.9E-01	rgb(112,153,235)	1.9922	2,2
Zfp768	AI414108	0.87889	50.49	0.492	rgb(222,123,124)	1.9922	2,2
Zfp827	Lrp4	0.87889	50.49	0.494	rgb(222,123,124)	1.9922	2,2
Zfp868	Orm2	0.87889	50.49	0.488	rgb(222,124,125)	1.9922	2,2
Zfp882	Ethe1	-0.87889	50.49	-4.9E-01	rgb(111,153,235)	1.9922	2,2
Sp9	Eid1	0.87889	50.49	0.724	rgb(225, 79, 80)	1.9922	None
Sp9	Smpdl3b	0.87889	50.49	0.724	rgb(225, 79, 80)	1.9922	None
Arid3a	Zfp426	0.87579	50.48	0.475	rgb(222,126,127)	1.992	None
Arntl2	Sepw1	0.87579	50.48	0.477	rgb(222,126,127)	1.992	None
Arntl2	Tg	-0.87579	50.48	-4.8E-01	rgb(113,154,235)	1.992	None
Batf	Abi3	0.87579	50.48	0.477	rgb(222,126,127)	1.992	None
Batf	Adam15	-0.87579	50.48	-4.8E-01	rgb(114,154,235)	1.992	None
Batf	Fam49b	0.87579	50.48	0.48	rgb(222,125,126)	1.992	None
Batf	Tacc1	0.87579	50.48	0.478	rgb(222,126,127)	1.992	None
Bbx	Inha	0.87579	50.48	0.476	rgb(222,126,127)	1.992	None
Bcl6	Myof	0.87579	50.48	0.476	rgb(222,126,127)	1.992	None
Bcl6	Tab2	0.87579	50.48	0.479	rgb(222,126,126)	1.992	None
Bhlhe40	Coro7	0.87579	50.48	0.477	rgb(222,126,127)	1.992	None
Bhlhe41	Aldh1l2	0.87579	50.48	0.475	rgb(222,126,127)	1.992	None
Bhlhe41	Spin4	0.87579	50.48	0.484	rgb(222,125,126)	1.992	2,2
Cebpb	Phospho1	-0.87579	50.48	-4.8E-01	rgb(114,154,235)	1.992	None
Clock	Nr4a1	0.87579	50.48	0.478	rgb(222,126,127)	1.992	2,2
Crem	Mid2	-0.87579	50.48	-4.8E-01	rgb(113,154,235)	1.992	2,2
E2f1	Zfp580	-0.87579	50.48	-4.8E-01	rgb(113,154,235)	1.992	None
Egr1	Dgat1	-0.87579	50.48	-4.8E-01	rgb(114,154,235)	1.992	None
Egr1	Nucks1	0.87579	50.48	0.483	rgb(222,125,126)	1.992	None
Egr1	Rabggta	-0.87579	50.48	-4.8E-01	rgb(113,154,235)	1.992	None
Elf1	Tnfrsf11a	0.87579	50.48	0.483	rgb(222,125,126)	1.992	None
Elk3	Rgs14	0.87579	50.48	0.485	rgb(222,124,125)	1.992	None
Elk3	Ybey	-0.87579	50.48	-4.8E-01	rgb(114,154,235)	1.992	None
Epas1	Myh10	0.87579	50.48	0.477	rgb(222,126,127)	1.992	None
Esrra	Cdyl2	0.87579	50.48	0.479	rgb(222,126,126)	1.992	None
Ets1	Kdelc2	0.87579	50.48	0.483	rgb(222,125,126)	1.992	None
Ets1	Kif13b	-0.87579	50.48	-4.8E-01	rgb(114,154,235)	1.992	None
Ets1	Thap2	0.87579	50.48	0.484	rgb(222,124,125)	1.992	None
Etv5	Urb1	0.87579	50.48	0.484	rgb(222,125,126)	1.992	None
Etv6	Appl2	-0.87579	50.48	-4.8E-01	rgb(113,154,235)	1.992	None
Etv6	Hist3h2a	0.87579	50.48	0.478	rgb(222,126,127)	1.992	None
Fosl1	Eno3	-0.87579	50.48	-4.8E-01	rgb(112,153,235)	1.992	None
Fosl2	Acp5	0.87579	50.48	0.48	rgb(222,125,126)	1.992	None
Fosl2	Cpne6	0.87579	50.48	0.481	rgb(222,125,126)	1.992	None
Fosl2	Sh3pxd2b	0.87579	50.48	0.475	rgb(222,126,127)	1.992	None
Foxa1	Lst1	0.87579	50.48	0.485	rgb(222,124,125)	1.992	None
Foxa1	Ppp3cc	0.87579	50.48	0.483	rgb(222,125,126)	1.992	None
Foxf2	Map3k8	0.87579	50.48	0.482	rgb(222,125,126)	1.992	None
Foxh1	Fam65c	0.87579	50.48	0.476	rgb(222,126,127)	1.992	2,2
Foxh1	Mex3a	0.87579	50.48	0.482	rgb(222,125,126)	1.992	2,2
Foxh1	Nlrp3	-0.87579	50.48	-4.8E-01	rgb(114,154,235)	1.992	2,2
Foxn2	Fap	0.87579	50.48	0.477	rgb(222,126,127)	1.992	None
Foxo3	Klhl6	0.87579	50.48	0.479	rgb(222,126,127)	1.992	None
Gli3	Cndp2	-0.87579	50.48	-4.8E-01	rgb(112,153,235)	1.992	None
Glis3	Dlg3	0.87579	50.48	0.475	rgb(222,126,127)	1.992	2,2
Gtf2ird1	S100a4	0.87579	50.48	0.482	rgb(222,125,126)	1.992	2,2
Gtf2ird1	a	0.87579	50.48	0.478	rgb(222,126,127)	1.992	None
Hhex	Epha3	0.87579	50.48	0.477	rgb(222,126,127)	1.992	None
Hic1	Insm1	0.87579	50.48	0.484	rgb(222,125,126)	1.992	None
Hif1a	Dntt	0.87579	50.48	0.481	rgb(222,125,126)	1.992	None
Hif1a	Serpinf1	0.87579	50.48	0.479	rgb(222,126,126)	1.992	None
Hif1a	Zcwpw1	-0.87579	50.48	-4.8E-01	rgb(113,154,235)	1.992	None
Hif3a	P2rx7	-0.87579	50.48	-4.8E-01	rgb(114,154,235)	1.992	2,2
Hlx	Pim1	0.87579	50.48	0.478	rgb(222,126,127)	1.992	2,2
Hoxd4	Palld	0.87579	50.48	0.476	rgb(222,126,127)	1.992	None
Irf4	Ikzf3	0.87579	50.48	0.477	rgb(222,126,127)	1.992	None
Irf4	Nod1	0.87579	50.48	0.479	rgb(222,125,126)	1.992	None
Irf4	Npdc1	-0.87579	50.48	-4.8E-01	rgb(113,154,235)	1.992	None
Irf4	Tet3	0.87579	50.48	0.484	rgb(222,125,126)	1.992	None
Irf7	Rtkn2	0.87579	50.48	0.484	rgb(222,125,126)	1.992	None
Irf8	Pdzk1ip1	0.87579	50.48	0.475	rgb(222,126,127)	1.992	None
Irf8	Pkp4	0.87579	50.48	0.485	rgb(222,124,125)	1.992	None
Jdp2	Nid1	-0.87579	50.48	-4.8E-01	rgb(114,154,235)	1.992	None
Jdp2	Zfp651	0.87579	50.48	0.481	rgb(222,125,126)	1.992	2,2
Jun	Thap2	0.87579	50.48	0.48	rgb(222,125,126)	1.992	None
Junb	Olfm2	0.87579	50.48	0.479	rgb(222,125,126)	1.992	None
Jund	Ppfibp2	0.87579	50.48	0.476	rgb(222,126,127)	1.992	None
Kdm2b	Cebpg	0.87579	50.48	0.481	rgb(222,125,126)	1.992	2,2
Klf4	Lgals1	0.87579	50.48	0.478	rgb(222,126,127)	1.992	None
Klf5	Crat	0.87579	50.48	0.477	rgb(222,126,127)	1.992	None
Klf7	Hmgcl	0.87579	50.48	0.478	rgb(222,126,127)	1.992	None
Klf8	B4galt5	0.87579	50.48	0.481	rgb(222,125,126)	1.992	None
Klf8	Zfp426	0.87579	50.48	0.483	rgb(222,125,126)	1.992	None
Klf9	Gen1	0.87579	50.48	0.48	rgb(222,125,126)	1.992	None
Lin54	Hist1h1b	0.87579	50.48	0.48	rgb(222,125,126)	1.992	None
Maf	Acot13	0.87579	50.48	0.477	rgb(222,126,127)	1.992	None
Maf	Actn1	-0.87579	50.48	-4.8E-01	rgb(114,154,235)	1.992	None
Maf	Ly6a	0.87579	50.48	0.479	rgb(222,125,126)	1.992	None
Maf	Rnf130	0.87579	50.48	0.476	rgb(222,126,127)	1.992	None
Maf	Tmem220	0.87579	50.48	0.48	rgb(222,125,126)	1.992	None
Mitf	Dip2b	0.87579	50.48	0.476	rgb(222,126,127)	1.992	None
Msc	Mtmr7	0.87579	50.48	0.483	rgb(222,125,126)	1.992	None
Msc	Trpm6	0.87579	50.48	0.484	rgb(222,125,126)	1.992	None
Mxi1	Adck1	0.87579	50.48	0.477	rgb(222,126,127)	1.992	None
Myb	Peli2	0.87579	50.48	0.479	rgb(222,125,126)	1.992	None
Mycn	Cacna1s	-0.87579	50.48	-4.8E-01	rgb(114,154,235)	1.992	None
Nfatc1	Mmachc	0.87579	50.48	0.478	rgb(222,126,127)	1.992	None
Nfatc4	Pdcd1lg2	0.87579	50.48	0.483	rgb(222,125,126)	1.992	None
Nfe2	Trpc3	0.87579	50.48	0.483	rgb(222,125,126)	1.992	None
Nfe2l2	Pml	0.87579	50.48	0.48	rgb(222,125,126)	1.992	None
Nfkb2	Nupr1	0.87579	50.48	0.476	rgb(222,126,127)	1.992	None
Nkx3-1	Dhrs9	0.87579	50.48	0.479	rgb(222,126,126)	1.992	None
Nkx3-1	Wdr63	0.87579	50.48	0.48	rgb(222,125,126)	1.992	None
Nr1d1	Stab1	0.87579	50.48	0.476	rgb(222,126,127)	1.992	None
Nr2f1	Dgat1	0.87579	50.48	0.482	rgb(222,125,126)	1.992	None
Nr3c1	Dhrs3	0.87579	50.48	0.483	rgb(222,125,126)	1.992	None
Nr3c1	Hmox1	-0.87579	50.48	-4.8E-01	rgb(112,153,235)	1.992	None
Nr3c1	Ms4a6c	0.87579	50.48	0.482	rgb(222,125,126)	1.992	None
Nr3c1	Utp20	0.87579	50.48	0.484	rgb(222,125,126)	1.992	None
Nr3c2	Asph	0.87579	50.48	0.484	rgb(222,125,126)	1.992	None
Nr4a2	Cyth3	0.87579	50.48	0.485	rgb(222,124,125)	1.992	2,2
Osr2	Mgat4b	0.87579	50.48	0.481	rgb(222,125,126)	1.992	2,2
Ovol1	Stra6	-0.87579	50.48	-4.8E-01	rgb(113,153,235)	1.992	2,2
Plag1	Uba1	0.87579	50.48	0.477	rgb(222,126,127)	1.992	None
Ppara	Tnfrsf21	-0.87579	50.48	-4.8E-01	rgb(114,154,235)	1.992	2,2
Prox1	Gbp7	0.87579	50.48	0.485	rgb(222,124,125)	1.992	None
Rarg	Ahr	0.87579	50.48	0.478	rgb(222,126,127)	1.992	2,2
Rela	Bend5	0.87579	50.48	0.479	rgb(222,126,127)	1.992	None
Rela	Rras	0.87579	50.48	0.482	rgb(222,125,126)	1.992	None
Rfx2	Hmgcr	0.87579	50.48	0.479	rgb(222,126,126)	1.992	None
Rfx3	Efhc1	0.87579	50.48	0.476	rgb(222,126,127)	1.992	None
Rorc	Enpp1	0.87579	50.48	0.485	rgb(222,124,125)	1.992	None
Rorc	Il17f	0.87579	50.48	0.483	rgb(222,125,126)	1.992	None
Rorc	Mylk2	0.87579	50.48	0.481	rgb(222,125,126)	1.992	None
Rreb1	Ecd	-0.87579	50.48	-4.8E-01	rgb(114,154,235)	1.992	None
Rreb1	Trove2	-0.87579	50.48	-4.8E-01	rgb(112,153,235)	1.992	None
Rxra	Ripk1	-0.87579	50.48	-4.8E-01	rgb(112,153,235)	1.992	None
Six1	Vim	0.87579	50.48	0.476	rgb(222,126,127)	1.992	None
Six5	Tet3	0.87579	50.48	0.485	rgb(222,124,125)	1.992	None
Smad3	Epb4.1l2	0.87579	50.48	0.484	rgb(222,125,126)	1.992	2,2
Smad3	Kctd14	0.87579	50.48	0.476	rgb(222,126,127)	1.992	2,2
Smad3	Prex2	0.87579	50.48	0.483	rgb(222,125,126)	1.992	2,2
Smad3	Tes	0.87579	50.48	0.482	rgb(222,125,126)	1.992	None
Snai3	Mccc2	-0.87579	50.48	-4.8E-01	rgb(112,153,235)	1.992	2,2
Sox4	Klf7	0.87579	50.48	0.484	rgb(222,125,126)	1.992	None
Sp2	Tet1	0.87579	50.48	0.482	rgb(222,125,126)	1.992	None
Srf	Alpk1	0.87579	50.48	0.484	rgb(222,125,126)	1.992	None
Srf	S100a13	0.87579	50.48	0.476	rgb(222,126,127)	1.992	None
Stat1	4930503L19Rik	0.87579	50.48	0.477	rgb(222,126,127)	1.992	None
Stat1	Lgals3bp	0.87579	50.48	0.482	rgb(222,125,126)	1.992	None
Stat1	Utrn	-0.87579	50.48	-4.8E-01	rgb(112,153,235)	1.992	None
Stat2	Rbm43	0.87579	50.48	0.475	rgb(222,126,127)	1.992	None
Stat3	Atp6v0d2	0.87579	50.48	0.476	rgb(222,126,127)	1.992	None
Stat3	Dpep2	0.87579	50.48	0.482	rgb(222,125,126)	1.992	None
Stat3	Retsat	-0.87579	50.48	-4.8E-01	rgb(113,154,235)	1.992	None
Stat3	Rnf149	0.87579	50.48	0.483	rgb(222,125,126)	1.992	None
Stat3	Tmem163	0.87579	50.48	0.483	rgb(222,125,126)	1.992	None
Stat4	Znrf1	0.87579	50.48	0.484	rgb(222,125,125)	1.992	None
Stat5b	Atp11a	0.87579	50.48	0.483	rgb(222,125,126)	1.992	2,2
Tead1	F13a1	0.87579	50.48	0.48	rgb(222,125,126)	1.992	2,2
Tef	Akr1c13	-0.87579	50.48	-4.8E-01	rgb(112,153,235)	1.992	2,2
Tef	Hspa4l	0.87579	50.48	0.481	rgb(222,125,126)	1.992	None
Trp73	Nfatc2	0.87579	50.48	0.481	rgb(222,125,126)	1.992	None
Twist1	Acnat1	0.87579	50.48	0.48	rgb(222,125,126)	1.992	2,2
Xbp1	Psd	0.87579	50.48	0.482	rgb(222,125,126)	1.992	None
Yy2	Ptbp2	0.87579	50.48	0.48	rgb(222,125,126)	1.992	None
Zbtb3	Ppme1	0.87579	50.48	0.484	rgb(222,124,125)	1.992	None
Zbtb33	Timd2	0.87579	50.48	0.477	rgb(222,126,127)	1.992	None
Zbtb7b	Cebpg	0.87579	50.48	0.479	rgb(222,125,126)	1.992	None
Zfp148	Ly96	-0.87579	50.48	-4.8E-01	rgb(112,153,235)	1.992	None
Zfp219	Mllt3	0.87579	50.48	0.48	rgb(222,125,126)	1.992	None
Zfp263	Higd1a	0.87579	50.48	0.48	rgb(222,125,126)	1.992	None
Zfp263	Pglyrp1	0.87579	50.48	0.477	rgb(222,126,127)	1.992	None
Zfp281	Cdk16	0.87579	50.48	0.484	rgb(222,125,126)	1.992	None
Zfp467	Sh3bp1	0.87579	50.48	0.479	rgb(222,126,126)	1.992	2,2
Zfp523	Angptl4	0.87579	50.48	0.479	rgb(222,126,127)	1.992	None
Zfp711	Lrp11	0.87579	50.48	0.484	rgb(222,125,126)	1.992	None
Atmin	Gzmb	0.87579	50.48	0.484	rgb(222,125,125)	1.992	2,2
Dpf1	Syngr3	0.87579	50.48	0.483	rgb(222,125,126)	1.992	2,2
Foxp2	Ntrk3	0.87579	50.48	0.483	rgb(222,125,126)	1.992	2,2
Kdm5b	Rxra	-0.87579	50.48	-4.8E-01	rgb(113,154,235)	1.992	2,2
Ncoa1	Sesn1	-0.87579	50.48	-4.8E-01	rgb(112,153,235)	1.992	2,2
Prdm2	Tlr7	0.87579	50.48	0.481	rgb(222,125,126)	1.992	2,2
Purb	Snora75	0.87579	50.48	0.481	rgb(222,125,126)	1.992	2,2
Scmh1	Rbms2	0.87579	50.48	0.484	rgb(222,125,126)	1.992	2,2
Skil	Pglyrp1	-0.87579	50.48	-4.8E-01	rgb(112,153,235)	1.992	2,2
Zbtb17	Hexb	-0.87579	50.48	-4.8E-01	rgb(113,154,235)	1.992	2,2
Zfp35	Sfmbt2	0.87579	50.48	0.482	rgb(222,125,126)	1.992	2,2
Zfp354c	Cog6	0.87579	50.48	0.477	rgb(222,126,127)	1.992	2,2
Zfp385a	Cox6b2	0.87579	50.48	0.481	rgb(222,125,126)	1.992	2,2
Zfp426	Gpr34	0.87579	50.48	0.482	rgb(222,125,126)	1.992	2,2
Zfp52	Rxra	-0.87579	50.48	-4.8E-01	rgb(113,154,235)	1.992	2,2
Zfp532	Zfp791	0.87579	50.48	0.48	rgb(222,125,126)	1.992	2,2
Zfp606	Cebpg	0.87579	50.48	0.483	rgb(222,125,126)	1.992	2,2
Zfp629	Mpp3	0.87579	50.48	0.476	rgb(222,126,127)	1.992	2,2
Zfp771	Chic2	0.87579	50.48	0.483	rgb(222,125,126)	1.992	2,2
Foxp1	4930481A15Rik	0.87579	50.48	0.724	rgb(225, 79, 80)	1.992	None
Foxp2	4930481A15Rik	0.87579	50.48	0.724	rgb(225, 79, 80)	1.992	None
Foxp4	4930481A15Rik	0.87579	50.48	0.724	rgb(225, 79, 80)	1.992	None
Ahrr	5730508B09Rik	0.87268	50.47	0.472	rgb(222,127,128)	1.9918	None
Ahrr	Cxcl3	-0.87268	50.47	-4.7E-01	rgb(115,155,235)	1.9918	2,2
Arid5a	Cenpw	0.87268	50.47	0.465	rgb(222,128,129)	1.9918	None
Arnt2	Dock9	0.87268	50.47	0.466	rgb(222,128,129)	1.9918	2,2
Batf	Kremen2	0.87268	50.47	0.467	rgb(222,128,129)	1.9918	None
Bbx	Akr1b8	0.87268	50.47	0.472	rgb(222,127,128)	1.9918	None
Bcl6	Hist2h4	0.87268	50.47	0.47	rgb(222,127,128)	1.9918	None
Bhlhe40	Rcan3	0.87268	50.47	0.468	rgb(222,128,129)	1.9918	None
Bhlhe40	Slco3a1	0.87268	50.47	0.469	rgb(222,127,128)	1.9918	None
Cebpg	Mmp10	0.87268	50.47	0.468	rgb(222,128,128)	1.9918	None
Creb5	Mfge8	0.87268	50.47	0.473	rgb(222,127,128)	1.9918	2,2
Dmrt1	Syne1	0.87268	50.47	0.472	rgb(222,127,128)	1.9918	2,2
Dmrta2	Psd3	0.87268	50.47	0.468	rgb(222,128,129)	1.9918	None
E2f1	Dkkl1	-0.87268	50.47	-4.7E-01	rgb(116,155,235)	1.9918	None
E2f1	Nfatc2	0.87268	50.47	0.466	rgb(222,128,129)	1.9918	None
Ebf1	Spry1	0.87268	50.47	0.473	rgb(222,127,128)	1.9918	None
Egr1	Mt2	0.87268	50.47	0.471	rgb(222,127,128)	1.9918	None
Egr1	Sumf2	0.87268	50.47	0.472	rgb(222,127,128)	1.9918	None
Egr1	Usp35	-0.87268	50.47	-4.7E-01	rgb(116,155,235)	1.9918	None
Egr2	4930417O13Rik	0.87268	50.47	0.473	rgb(222,127,128)	1.9918	None
Egr2	Dcxr	-0.87268	50.47	-4.7E-01	rgb(115,155,235)	1.9918	None
Egr3	Ralb	-0.87268	50.47	-4.7E-01	rgb(115,155,235)	1.9918	None
Elf1	Ppp1r13l	-0.87268	50.47	-4.7E-01	rgb(115,155,235)	1.9918	None
Elk3	Aldh3a2	0.87268	50.47	0.474	rgb(222,126,127)	1.9918	None
Elk3	Cdh17	0.87268	50.47	0.469	rgb(222,127,128)	1.9918	None
Elk4	Fau	0.87268	50.47	0.471	rgb(222,127,128)	1.9918	None
Esrra	Fam53b	0.87268	50.47	0.473	rgb(222,127,128)	1.9918	None
Ets1	Tbc1d14	0.87268	50.47	0.466	rgb(222,128,129)	1.9918	None
Etv6	Hist1h1a	0.87268	50.47	0.467	rgb(222,128,129)	1.9918	None
Etv6	Hist1h1d	0.87268	50.47	0.467	rgb(222,128,129)	1.9918	None
Etv6	St7l	0.87268	50.47	0.468	rgb(222,128,129)	1.9918	None
Etv6	Ybey	0.87268	50.47	0.471	rgb(222,127,128)	1.9918	None
Fosl1	Cdyl2	0.87268	50.47	0.47	rgb(222,127,128)	1.9918	None
Fosl2	Adamtsl3	0.87268	50.47	0.47	rgb(222,127,128)	1.9918	None
Fosl2	Chit1	0.87268	50.47	0.473	rgb(222,127,128)	1.9918	None
Fosl2	Lrfn3	0.87268	50.47	0.473	rgb(222,127,128)	1.9918	None
Fosl2	Procr	0.87268	50.47	0.474	rgb(222,127,127)	1.9918	None
Fosl2	Sec14l1	0.87268	50.47	0.472	rgb(222,127,128)	1.9918	None
Fosl2	Tgfb3	0.87268	50.47	0.466	rgb(222,128,129)	1.9918	None
Fosl2	Tlr9	0.87268	50.47	0.475	rgb(222,126,127)	1.9918	None
Fosl2	Trpv2	0.87268	50.47	0.47	rgb(222,127,128)	1.9918	None
Foxb1	Zfp668	-0.87268	50.47	-4.7E-01	rgb(115,155,235)	1.9918	2,2
Foxo1	Golm1	0.87268	50.47	0.465	rgb(222,128,129)	1.9918	None
Foxo1	Nphp3	0.87268	50.47	0.472	rgb(222,127,128)	1.9918	None
Foxo3	Stx2	0.87268	50.47	0.471	rgb(222,127,128)	1.9918	None
Foxq1	Arhgef3	0.87268	50.47	0.473	rgb(222,127,128)	1.9918	None
Gabpa	Polr3b	0.87268	50.47	0.467	rgb(222,128,129)	1.9918	None
Gabpa	Ptpn11	0.87268	50.47	0.474	rgb(222,126,127)	1.9918	None
Gata1	Ap4m1	-0.87268	50.47	-4.7E-01	rgb(115,155,235)	1.9918	None
Gata2	Fam26f	-0.87268	50.47	-4.7E-01	rgb(115,155,235)	1.9918	None
Hes1	Aacs	0.87268	50.47	0.467	rgb(222,128,129)	1.9918	None
Hes5	D830046C22Rik	0.87268	50.47	0.466	rgb(222,128,129)	1.9918	None
Hey1	Aldoa	-0.87268	50.47	-4.7E-01	rgb(114,155,235)	1.9918	None
Hif1a	Cyp2s1	0.87268	50.47	0.467	rgb(222,128,129)	1.9918	None
Hif1a	Maff	0.87268	50.47	0.468	rgb(222,128,129)	1.9918	None
Hif1a	March9	0.87268	50.47	0.468	rgb(222,128,128)	1.9918	None
Hif1a	Ndrg1	0.87268	50.47	0.467	rgb(222,128,129)	1.9918	None
Hif1a	Rcor2	0.87268	50.47	0.467	rgb(222,128,129)	1.9918	2,2
Hif3a	Sdcbp2	0.87268	50.47	0.474	rgb(222,127,127)	1.9918	None
Hmg20b	Spry4	0.87268	50.47	0.474	rgb(222,126,127)	1.9918	2,2
Ikzf3	Als2cl	0.87268	50.47	0.472	rgb(222,127,128)	1.9918	None
Ikzf4	Zfp229	0.87268	50.47	0.466	rgb(222,128,129)	1.9918	None
Irf1	Sipa1l2	0.87268	50.47	0.47	rgb(222,127,128)	1.9918	None
Irf4	B4galt5	0.87268	50.47	0.473	rgb(222,127,128)	1.9918	None
Irf4	Nxn	-0.87268	50.47	-4.7E-01	rgb(114,154,235)	1.9918	None
Irf4	Trim46	-0.87268	50.47	-4.7E-01	rgb(115,155,235)	1.9918	None
Irf8	Cd274	0.87268	50.47	0.47	rgb(222,127,128)	1.9918	None
Irf8	Serpinb6b	0.87268	50.47	0.466	rgb(222,128,129)	1.9918	None
Irf8	Serpinb9	0.87268	50.47	0.468	rgb(222,128,128)	1.9918	None
Jun	Zfp36l1	0.87268	50.47	0.471	rgb(222,127,128)	1.9918	None
Junb	Exoc6	-0.87268	50.47	-4.7E-01	rgb(115,155,235)	1.9918	None
Jund	Serpine2	0.87268	50.47	0.47	rgb(222,127,128)	1.9918	None
Klf4	Rras	0.87268	50.47	0.473	rgb(222,127,128)	1.9918	None
Klf4	Tsga10	0.87268	50.47	0.473	rgb(222,127,128)	1.9918	None
Klf9	Pknox1	0.87268	50.47	0.465	rgb(222,128,129)	1.9918	None
Lcor	Rab35	-0.87268	50.47	-4.7E-01	rgb(115,155,235)	1.9918	None
Lin54	Rab33a	-0.87268	50.47	-4.7E-01	rgb(115,155,235)	1.9918	2,2
Maf	Crip1	0.87268	50.47	0.469	rgb(222,127,128)	1.9918	None
Maf	Klrd1	0.87268	50.47	0.474	rgb(222,126,127)	1.9918	None
Maf	Lix1l	0.87268	50.47	0.472	rgb(222,127,128)	1.9918	None
Maf	Tpbg	0.87268	50.47	0.466	rgb(222,128,129)	1.9918	None
Mga	Ust	0.87268	50.47	0.473	rgb(222,127,128)	1.9918	None
Mlxipl	1700001L05Rik	-0.87268	50.47	-4.7E-01	rgb(116,156,235)	1.9918	2,2
Mnt	Klf11	-0.87268	50.47	-4.7E-01	rgb(116,155,235)	1.9918	None
Msx2	Stk38l	0.87268	50.47	0.465	rgb(222,128,129)	1.9918	None
Myb	Cysltr1	0.87268	50.47	0.469	rgb(222,127,128)	1.9918	None
Myc	Tbc1d4	-0.87268	50.47	-4.7E-01	rgb(115,155,235)	1.9918	None
Myt1l	Atad2b	0.87268	50.47	0.475	rgb(222,126,127)	1.9918	None
Nfatc2	Il3	0.87268	50.47	0.475	rgb(222,126,127)	1.9918	2,2
Nfe2	Cish	0.87268	50.47	0.467	rgb(222,128,129)	1.9918	None
Nfe2l2	Gm6225	-0.87268	50.47	-4.7E-01	rgb(114,155,235)	1.9918	None
Nfe2l2	Hk2	0.87268	50.47	0.47	rgb(222,127,128)	1.9918	None
Nfe2l2	Vdac1	0.87268	50.47	0.472	rgb(222,127,128)	1.9918	None
Nfic	Hexb	0.87268	50.47	0.473	rgb(222,127,128)	1.9918	2,2
Nkx3-1	Tmigd1	0.87268	50.47	0.47	rgb(222,127,128)	1.9918	2,2
Nr1d1	Acsl4	0.87268	50.47	0.469	rgb(222,127,128)	1.9918	None
Nr3c1	Eef2k	-0.87268	50.47	-4.7E-01	rgb(114,154,235)	1.9918	None
Nr3c1	Mei4	-0.87268	50.47	-4.7E-01	rgb(115,155,235)	1.9918	None
Pknox1	Zfp945	0.87268	50.47	0.466	rgb(222,128,129)	1.9918	2,2
Plag1	Pld2	0.87268	50.47	0.466	rgb(222,128,129)	1.9918	None
Plagl1	Sspo	0.87268	50.47	0.472	rgb(222,127,128)	1.9918	None
Pou2af1	Mllt6	0.87268	50.47	0.471	rgb(222,127,128)	1.9918	None
Pou2f2	Ahr	-0.87268	50.47	-4.7E-01	rgb(116,156,235)	1.9918	None
Prdm1	Kctd6	0.87268	50.47	0.467	rgb(222,128,129)	1.9918	None
Rarg	Spink2	-0.87268	50.47	-4.7E-01	rgb(115,155,235)	1.9918	2,2
Rela	Bmpr1a	0.87268	50.47	0.469	rgb(222,127,128)	1.9918	None
Rela	Syf2	0.87268	50.47	0.469	rgb(222,127,128)	1.9918	None
Relb	Lpxn	-0.87268	50.47	-4.7E-01	rgb(116,155,235)	1.9918	None
Rest	Rhoc	0.87268	50.47	0.472	rgb(222,127,128)	1.9918	None
Rfx1	Amdhd2	-0.87268	50.47	-4.7E-01	rgb(116,155,235)	1.9918	None
Rora	Efna5	0.87268	50.47	0.471	rgb(222,127,128)	1.9918	None
Rorc	Adcy4	0.87268	50.47	0.469	rgb(222,127,128)	1.9918	None
Rorc	Arhgef40	0.87268	50.47	0.472	rgb(222,127,128)	1.9918	None
Rorc	B3galt2	0.87268	50.47	0.467	rgb(222,128,129)	1.9918	2,2
Rorc	Bik	0.87268	50.47	0.465	rgb(222,128,129)	1.9918	None
Rorc	Nynrin	0.87268	50.47	0.474	rgb(222,127,127)	1.9918	None
Rreb1	Amigo3	0.87268	50.47	0.468	rgb(222,128,128)	1.9918	None
Rreb1	Glipr1	0.87268	50.47	0.469	rgb(222,127,128)	1.9918	None
Rxra	Enam	0.87268	50.47	0.471	rgb(222,127,128)	1.9918	None
Rxra	Gpatch4	0.87268	50.47	0.468	rgb(222,128,129)	1.9918	None
Six5	Rps6ka2	0.87268	50.47	0.471	rgb(222,127,128)	1.9918	None
Smad3	Pmepa1	0.87268	50.47	0.473	rgb(222,127,128)	1.9918	None
Snai3	Ric8	0.87268	50.47	0.474	rgb(222,126,127)	1.9918	2,2
Snai3	Trappc10	0.87268	50.47	0.469	rgb(222,127,128)	1.9918	None
Sox4	Ifit2	0.87268	50.47	0.475	rgb(222,126,127)	1.9918	None
Sox4	Ttn	0.87268	50.47	0.471	rgb(222,127,128)	1.9918	None
Sox5	Cln5	-0.87268	50.47	-4.7E-01	rgb(115,155,235)	1.9918	None
Sp140	Mpzl3	0.87268	50.47	0.473	rgb(222,127,128)	1.9918	2,2
Sp2	Pdzk1ip1	0.87268	50.47	0.47	rgb(222,127,128)	1.9918	None
Sp3	Anxa11	0.87268	50.47	0.465	rgb(222,128,129)	1.9918	None
Srebf2	Adipor2	0.87268	50.47	0.466	rgb(222,128,129)	1.9918	None
Srebf2	Nsg2	-0.87268	50.47	-4.7E-01	rgb(115,155,235)	1.9918	2,2
Srf	Lsp1	0.87268	50.47	0.466	rgb(222,128,129)	1.9918	None
Stat1	Hk1	0.87268	50.47	0.467	rgb(222,128,129)	1.9918	None
Stat3	Bcl11b	0.87268	50.47	0.474	rgb(222,126,127)	1.9918	None
Stat3	Fam102a	0.87268	50.47	0.469	rgb(222,127,128)	1.9918	None
Stat3	Fasl	-0.87268	50.47	-4.7E-01	rgb(116,155,235)	1.9918	None
Stat3	Gen1	-0.87268	50.47	-4.7E-01	rgb(115,155,235)	1.9918	None
Stat3	Id2	0.87268	50.47	0.474	rgb(222,127,128)	1.9918	None
Stat3	Map3k5	0.87268	50.47	0.473	rgb(222,127,128)	1.9918	None
Stat4	Cndp2	0.87268	50.47	0.469	rgb(222,127,128)	1.9918	None
Stat4	Mcf2l	0.87268	50.47	0.472	rgb(222,127,128)	1.9918	2,2
Stat4	Pla2g12a	0.87268	50.47	0.468	rgb(222,128,129)	1.9918	None
Stat5b	Arrb2	-0.87268	50.47	-4.7E-01	rgb(116,155,235)	1.9918	2,2
Tcf7l1	Pim1	-0.87268	50.47	-4.7E-01	rgb(115,155,235)	1.9918	None
Tcf7l2	4930523C07Rik	0.87268	50.47	0.472	rgb(222,127,128)	1.9918	None
Tcf7l2	Narf	0.87268	50.47	0.471	rgb(222,127,128)	1.9918	None
Tcf7l2	Slc2a1	0.87268	50.47	0.465	rgb(222,128,129)	1.9918	None
Trp53	Cd80	0.87268	50.47	0.474	rgb(222,126,127)	1.9918	None
Trp53	Rhod	0.87268	50.47	0.473	rgb(222,127,128)	1.9918	2,2
Twist1	S1pr3	-0.87268	50.47	-4.7E-01	rgb(115,155,235)	1.9918	2,2
Usf2	Anln	-0.87268	50.47	-4.7E-01	rgb(116,155,235)	1.9918	None
Zbtb33	Hey1	0.87268	50.47	0.471	rgb(222,127,128)	1.9918	None
Zbtb33	Tubgcp5	0.87268	50.47	0.474	rgb(222,127,127)	1.9918	None
Zbtb33	Xpnpep1	0.87268	50.47	0.474	rgb(222,126,127)	1.9918	None
Zbtb7a	Cadm4	0.87268	50.47	0.474	rgb(222,126,127)	1.9918	None
Zbtb7a	Zfp646	0.87268	50.47	0.469	rgb(222,128,128)	1.9918	None
Zbtb7c	Mafg	0.87268	50.47	0.467	rgb(222,128,129)	1.9918	None
Zfp182	Cd96	-0.87268	50.47	-4.7E-01	rgb(116,156,235)	1.9918	2,2
Zfp202	Acvrl1	0.87268	50.47	0.465	rgb(222,128,129)	1.9918	None
Zfp281	Rara	0.87268	50.47	0.467	rgb(222,128,129)	1.9918	None
Zfp523	Lmo2	-0.87268	50.47	-4.7E-01	rgb(116,155,235)	1.9918	2,2
Zfp524	Gypc	0.87268	50.47	0.472	rgb(222,127,128)	1.9918	None
Zfp664	Tal2	0.87268	50.47	0.468	rgb(222,128,129)	1.9918	2,2
Zfp711	Gpr157	-0.87268	50.47	-4.7E-01	rgb(114,154,235)	1.9918	2,2
Zfx	Mesdc1	0.87268	50.47	0.466	rgb(222,128,129)	1.9918	None
Zic2	Synpo	0.87268	50.47	0.473	rgb(222,127,128)	1.9918	None
Zscan10	Tead3	-0.87268	50.47	-4.7E-01	rgb(114,155,235)	1.9918	None
Akna	Ticam2	0.87268	50.47	0.47	rgb(222,127,128)	1.9918	2,2
Atmin	Il15ra	0.87268	50.47	0.465	rgb(222,128,129)	1.9918	2,2
Drap1	Ly6k	0.87268	50.47	0.472	rgb(222,127,128)	1.9918	2,2
Prox2	Lrp11	0.87268	50.47	0.467	rgb(222,128,129)	1.9918	2,2
Satb1	Ccl3	-0.87268	50.47	-4.7E-01	rgb(116,156,235)	1.9918	2,2
Skil	Slco4a1	-0.87268	50.47	-4.7E-01	rgb(115,155,235)	1.9918	2,2
Zbtb46	Mreg	0.87268	50.47	0.473	rgb(222,127,128)	1.9918	2,2
Zbtb46	Scin	0.87268	50.47	0.469	rgb(222,127,128)	1.9918	2,2
Zeb2	Lax1	-0.87268	50.47	-4.7E-01	rgb(115,155,235)	1.9918	2,2
Zfp266	Smek2	0.87268	50.47	0.472	rgb(222,127,128)	1.9918	2,2
Zfp277	Ece1	-0.87268	50.47	-4.7E-01	rgb(114,155,235)	1.9918	2,2
Zfp280b	Avpr1a	0.87268	50.47	0.465	rgb(222,128,129)	1.9918	2,2
Zfp280b	Cxcr6	-0.87268	50.47	-4.7E-01	rgb(115,155,235)	1.9918	2,2
Zfp296	Atmin	0.87268	50.47	0.475	rgb(222,126,127)	1.9918	2,2
Zfp318	Fhod3	-0.87268	50.47	-4.7E-01	rgb(116,155,235)	1.9918	2,2
Zfp35	Rbmx	0.87268	50.47	0.467	rgb(222,128,129)	1.9918	2,2
Zfp395	Nkain1	-0.87268	50.47	-4.7E-01	rgb(115,155,235)	1.9918	2,2
Zfp536	Tmem37	0.87268	50.47	0.474	rgb(222,126,127)	1.9918	2,2
Zfp629	Atf6	0.87268	50.47	0.467	rgb(222,128,129)	1.9918	2,2
Zfp868	Bex1	0.87268	50.47	0.465	rgb(222,128,129)	1.9918	2,2
Zfp90	Zfp629	0.87268	50.47	0.467	rgb(222,128,129)	1.9918	2,2
Zkscan17	Slc48a1	0.87268	50.47	0.469	rgb(222,127,128)	1.9918	2,2
Zmat1	Sdc1	-0.87268	50.47	-4.7E-01	rgb(116,156,235)	1.9918	2,2
Hmga1	Map3k8	0.87268	50.47	0.724	rgb(225, 79, 80)	1.9918	None
Sp6	D3Ertd751e	0.87268	50.47	0.724	rgb(225, 79, 80)	1.9918	None
Sp6	Fbxo2	0.87268	50.47	0.724	rgb(225, 79, 80)	1.9918	None
Sp9	Npas4	0.87268	50.47	0.724	rgb(225, 79, 80)	1.9918	2,2
Ahr	Trim26	-0.86958	50.46	-4.6E-01	rgb(118,157,234)	1.9916	2,2
Arid3a	Tpbg	0.86958	50.46	0.463	rgb(222,129,129)	1.9916	None
Arnt2	Lgr4	0.86958	50.46	0.461	rgb(222,129,130)	1.9916	None
Atf3	Sv2c	0.86958	50.46	0.457	rgb(222,130,131)	1.9916	None
Batf	Cacnb3	0.86958	50.46	0.462	rgb(222,129,130)	1.9916	None
Batf	Trerf1	0.86958	50.46	0.457	rgb(222,130,131)	1.9916	None
Bbx	Ppfibp1	0.86958	50.46	0.461	rgb(222,129,130)	1.9916	None
Bbx	Rfesd	-0.86958	50.46	-4.6E-01	rgb(118,157,234)	1.9916	None
Bcl11b	Tmem43	0.86958	50.46	0.46	rgb(222,129,130)	1.9916	None
Bcl6	Cd81	-0.86958	50.46	-4.6E-01	rgb(118,156,234)	1.9916	None
Bcl6	Gfi1	0.86958	50.46	0.456	rgb(222,130,131)	1.9916	None
Bhlhe40	Amdhd2	0.86958	50.46	0.456	rgb(222,130,131)	1.9916	None
Cebpb	Hdac9	0.86958	50.46	0.455	rgb(222,130,131)	1.9916	None
Creb3l1	Tmed3	0.86958	50.46	0.463	rgb(222,129,130)	1.9916	None
Dbp	B430212C06Rik	-0.86958	50.46	-4.6E-01	rgb(117,156,234)	1.9916	2,2
E2f4	Slc4a8	0.86958	50.46	0.46	rgb(222,129,130)	1.9916	None
E2f4	Wee1	0.86958	50.46	0.456	rgb(222,130,131)	1.9916	None
Egr1	Bcl2l2	0.86958	50.46	0.457	rgb(222,130,131)	1.9916	None
Egr1	Dusp18	0.86958	50.46	0.457	rgb(222,130,131)	1.9916	None
Egr1	Mex3b	0.86958	50.46	0.456	rgb(222,130,131)	1.9916	None
Egr1	Osgepl1	0.86958	50.46	0.455	rgb(222,130,131)	1.9916	None
Egr1	S1pr2	-0.86958	50.46	-4.6E-01	rgb(117,156,234)	1.9916	None
Egr1	Ttyh3	0.86958	50.46	0.464	rgb(222,128,129)	1.9916	None
Egr2	Zfp467	-0.86958	50.46	-4.6E-01	rgb(116,156,235)	1.9916	2,2
Elf1	Adarb1	-0.86958	50.46	-4.6E-01	rgb(117,156,235)	1.9916	None
Elf1	Prkcd	0.86958	50.46	0.455	rgb(222,130,131)	1.9916	None
Elk3	Igsf9	-0.86958	50.46	-4.6E-01	rgb(117,156,234)	1.9916	None
Erg	Kcna3	-0.86958	50.46	-4.6E-01	rgb(118,157,234)	1.9916	None
Esr1	Mta3	0.86958	50.46	0.463	rgb(222,129,130)	1.9916	None
Esrra	Nbl1	0.86958	50.46	0.459	rgb(222,129,130)	1.9916	None
Ets1	Chmp4b	-0.86958	50.46	-4.6E-01	rgb(117,156,234)	1.9916	None
Ets1	Zadh2	0.86958	50.46	0.462	rgb(222,129,130)	1.9916	None
Etv4	A230072E10Rik	-0.86958	50.46	-4.6E-01	rgb(116,156,235)	1.9916	2,2
Etv5	Narf	-0.86958	50.46	-4.6E-01	rgb(118,157,234)	1.9916	None
Etv5	Ube2q2	0.86958	50.46	0.462	rgb(222,129,130)	1.9916	None
Etv6	Bid	0.86958	50.46	0.463	rgb(222,129,129)	1.9916	None
Fli1	Eid1	0.86958	50.46	0.46	rgb(222,129,130)	1.9916	None
Fli1	Tspan2	-0.86958	50.46	-4.6E-01	rgb(117,156,235)	1.9916	None
Fosb	Ralb	0.86958	50.46	0.455	rgb(222,130,131)	1.9916	None
Fosl1	Als2cl	-0.86958	50.46	-4.6E-01	rgb(116,156,235)	1.9916	None
Fosl1	Fam3c	-0.86958	50.46	-4.6E-01	rgb(116,156,235)	1.9916	None
Fosl1	Gpr3	0.86958	50.46	0.458	rgb(222,130,130)	1.9916	None
Fosl2	Gab2	0.86958	50.46	0.457	rgb(222,130,131)	1.9916	None
Fosl2	Maged2	0.86958	50.46	0.461	rgb(222,129,130)	1.9916	None
Fosl2	Pcbp4	0.86958	50.46	0.461	rgb(222,129,130)	1.9916	None
Foxa1	Rassf3	0.86958	50.46	0.457	rgb(222,130,131)	1.9916	None
Foxa1	Rpusd2	-0.86958	50.46	-4.6E-01	rgb(118,157,234)	1.9916	None
Foxb1	4931440L10Rik	-0.86958	50.46	-4.6E-01	rgb(118,157,234)	1.9916	2,2
Foxc1	App	-0.86958	50.46	-4.6E-01	rgb(117,156,234)	1.9916	None
Foxh1	Adc	-0.86958	50.46	-4.6E-01	rgb(117,156,234)	1.9916	2,2
Foxh1	Gm4759	0.86958	50.46	0.458	rgb(222,130,131)	1.9916	2,2
Foxj1	Il4ra	0.86958	50.46	0.462	rgb(222,129,130)	1.9916	None
Foxs1	Ski	0.86958	50.46	0.46	rgb(222,129,130)	1.9916	None
Foxs1	Specc1	0.86958	50.46	0.455	rgb(222,130,131)	1.9916	None
Gata1	Endou	0.86958	50.46	0.462	rgb(222,129,130)	1.9916	2,2
Gata3	Mei4	0.86958	50.46	0.461	rgb(222,129,130)	1.9916	None
Glis1	Aen	-0.86958	50.46	-4.6E-01	rgb(117,156,234)	1.9916	2,2
Glis3	Ldlrap1	0.86958	50.46	0.462	rgb(222,129,130)	1.9916	2,2
Glis3	Sptlc1	-0.86958	50.46	-4.6E-01	rgb(116,156,235)	1.9916	2,2
Hbp1	Rab19	0.86958	50.46	0.457	rgb(222,130,131)	1.9916	None
Hif1a	Exosc8	0.86958	50.46	0.457	rgb(222,130,131)	1.9916	None
Hif1a	Osgepl1	0.86958	50.46	0.461	rgb(222,129,130)	1.9916	None
Hlx	Rpl24	0.86958	50.46	0.462	rgb(222,129,130)	1.9916	None
Hmg20b	Traf6	-0.86958	50.46	-4.6E-01	rgb(117,156,234)	1.9916	None
Hmx2	1110032F04Rik	-0.86958	50.46	-4.6E-01	rgb(117,156,235)	1.9916	2,2
Irf2	Nrip1	0.86958	50.46	0.458	rgb(222,130,130)	1.9916	None
Irf2	Samd9l	0.86958	50.46	0.457	rgb(222,130,131)	1.9916	None
Irf5	Isg20	0.86958	50.46	0.458	rgb(222,130,130)	1.9916	None
Irf7	Gbp10	0.86958	50.46	0.456	rgb(222,130,131)	1.9916	2,2
Irf7	Mex3b	0.86958	50.46	0.465	rgb(222,128,129)	1.9916	None
Irf8	Sh3bp4	0.86958	50.46	0.456	rgb(222,130,131)	1.9916	None
Jun	Ddx43	0.86958	50.46	0.46	rgb(222,129,130)	1.9916	None
Jun	Me2	0.86958	50.46	0.457	rgb(222,130,131)	1.9916	None
Jun	Plod2	0.86958	50.46	0.457	rgb(222,130,131)	1.9916	None
Jund	Sorl1	-0.86958	50.46	-4.6E-01	rgb(117,156,235)	1.9916	None
Klf4	Neto2	-0.86958	50.46	-4.6E-01	rgb(117,156,234)	1.9916	None
Lin54	Cxcl5	0.86958	50.46	0.461	rgb(222,129,130)	1.9916	2,2
Lin54	Pag1	0.86958	50.46	0.463	rgb(222,129,130)	1.9916	None
Maf	Bmpr1a	0.86958	50.46	0.458	rgb(222,130,130)	1.9916	None
Maf	Ccr2	0.86958	50.46	0.461	rgb(222,129,130)	1.9916	None
Maf	Ctla2a	0.86958	50.46	0.456	rgb(222,130,131)	1.9916	None
Maf	Itgb7	0.86958	50.46	0.456	rgb(222,130,131)	1.9916	None
Maf	Ticam2	-0.86958	50.46	-4.6E-01	rgb(116,156,235)	1.9916	None
Mitf	Ispd	0.86958	50.46	0.461	rgb(222,129,130)	1.9916	None
Mlxipl	Ddx19b	0.86958	50.46	0.464	rgb(222,128,129)	1.9916	None
Mxi1	Plcd1	0.86958	50.46	0.455	rgb(222,130,131)	1.9916	None
Myb	Ccrn4l	0.86958	50.46	0.464	rgb(222,128,129)	1.9916	2,2
Myb	Tdrkh	0.86958	50.46	0.457	rgb(222,130,131)	1.9916	None
Myc	Heca	-0.86958	50.46	-4.6E-01	rgb(117,156,234)	1.9916	None
Nfat5	Calcrl	0.86958	50.46	0.456	rgb(222,130,131)	1.9916	None
Nfat5	Mmd	0.86958	50.46	0.46	rgb(222,129,130)	1.9916	None
Nfatc2	Gramd1b	0.86958	50.46	0.456	rgb(222,130,131)	1.9916	None
Nfatc2	Ucp2	-0.86958	50.46	-4.6E-01	rgb(117,156,234)	1.9916	2,2
Nfe2l2	Olfm2	0.86958	50.46	0.464	rgb(222,128,129)	1.9916	None
Nfe2l2	Sept9	0.86958	50.46	0.463	rgb(222,129,129)	1.9916	None
Nfe2l2	Smyd5	0.86958	50.46	0.461	rgb(222,129,130)	1.9916	None
Nfia	Hey1	0.86958	50.46	0.464	rgb(222,128,129)	1.9916	None
Nfil3	Galc	0.86958	50.46	0.46	rgb(222,129,130)	1.9916	None
Nkx3-1	Nrip1	0.86958	50.46	0.459	rgb(222,129,130)	1.9916	None
Nr3c1	Qtrtd1	0.86958	50.46	0.465	rgb(222,128,129)	1.9916	None
Nr4a1	Ubiad1	0.86958	50.46	0.463	rgb(222,129,130)	1.9916	None
Nr4a2	Celf2	0.86958	50.46	0.462	rgb(222,129,130)	1.9916	None
Nr4a2	Serpinb6b	0.86958	50.46	0.46	rgb(222,129,130)	1.9916	None
Nr4a3	Gdpd5	0.86958	50.46	0.461	rgb(222,129,130)	1.9916	2,2
Pknox1	Endod1	0.86958	50.46	0.461	rgb(222,129,130)	1.9916	None
Prdm1	Fam3c	0.86958	50.46	0.464	rgb(222,128,129)	1.9916	None
Rarg	Syde2	0.86958	50.46	0.457	rgb(222,130,131)	1.9916	2,2
Rel	Ifngr2	-0.86958	50.46	-4.6E-01	rgb(116,156,235)	1.9916	None
Rela	Adamtsl5	0.86958	50.46	0.461	rgb(222,129,130)	1.9916	None
Relb	6530402F18Rik	0.86958	50.46	0.455	rgb(222,130,131)	1.9916	2,2
Relb	Nucks1	-0.86958	50.46	-4.6E-01	rgb(116,156,235)	1.9916	2,2
Rfx1	Stk4	0.86958	50.46	0.456	rgb(222,130,131)	1.9916	None
Rfx2	Kcnj14	0.86958	50.46	0.463	rgb(222,129,129)	1.9916	None
[truncated: 50,807 more rows]
