# Supplementary material for: Leveraging chromatin accessibility for transcriptional regulatory network inference in T Helper 17 Cells
Source: Genome Res. 2019 Mar;29(3):449–63. doi: 10.1101/gr.238253.118 (PMC6396413; doi:10.1101/gr.238253.118)
Supplement: Supplemental Material [file supp_gr.238253.118_Supplemental_Th17_TRN_Networks.zip › Th17_TRN_Networks-master/TRN_Notebooks/Networks/ChIP_A17_bias25_TFmRNA_sp.tsv]

TF	Target	SignedQuantile	NonzeroSubsamples(Stability)	pCorr	stroke	stroke-width	stroke-dasharray
Irf7	Rtp4	1	50.91	0.915	rgb(227, 42, 44)	2	2,2
Irf9	Irf7	0.99687	50.86	0.856	rgb(226, 54, 55)	1.999	2,2
Sp2	Zfp592	0.99687	50.86	0.858	rgb(226, 53, 55)	1.999	None
Tbx21	Tbkbp1	0.99375	50.85	0.846	rgb(226, 55, 57)	1.9988	2,2
Irf7	Rsad2	0.99062	50.84	0.841	rgb(226, 56, 58)	1.9986	None
Zfp536	Lpin3	0.99062	50.84	0.845	rgb(226, 56, 57)	1.9986	2,2
Srebf2	Dhcr24	0.98749	50.82	0.821	rgb(226, 60, 62)	1.9982	2,2
Srf	Zfp646	0.98749	50.82	0.818	rgb(226, 61, 62)	1.9982	None
Irf1	Nlrc5	0.98436	50.81	0.806	rgb(226, 63, 65)	1.998	None
Nfkb1	Emb	-0.98436	50.81	-8.1E-01	rgb( 40,110,248)	1.998	None
Sp2	E2f7	0.98436	50.81	0.811	rgb(226, 62, 64)	1.998	None
Sp2	Lrrc28	-0.98436	50.81	-8.1E-01	rgb( 41,110,248)	1.998	None
Mxi1	Cxcr4	0.98124	50.8	0.805	rgb(226, 63, 65)	1.9978	None
Sp2	Hist3h2a	-0.98124	50.8	-8.0E-01	rgb( 44,112,247)	1.9978	None
Sp2	Rreb1	0.98124	50.8	0.804	rgb(226, 64, 65)	1.9978	None
Srf	Adarb1	0.98124	50.8	0.801	rgb(226, 64, 66)	1.9978	None
Stat4	Tnnt1	0.98124	50.8	0.796	rgb(226, 65, 67)	1.9978	None
Irf1	Tbx21	0.97811	50.79	0.795	rgb(226, 65, 67)	1.9976	2,2
Vax2	Il17re	0.97811	50.79	0.793	rgb(226, 66, 67)	1.9976	2,2
Crem	Galc	0.97498	50.78	0.778	rgb(226, 68, 70)	1.9974	None
Elf1	Arhgef6	0.97498	50.78	0.782	rgb(226, 68, 69)	1.9974	None
Srebf1	Sqle	0.97498	50.78	0.781	rgb(226, 68, 69)	1.9974	None
Epas1	Gata3	0.97185	50.77	0.767	rgb(225, 71, 72)	1.9972	2,2
Rorc	Lingo4	0.97185	50.77	0.766	rgb(225, 71, 72)	1.9972	2,2
Nfatc1	Foxp4	0.96873	50.76	0.757	rgb(225, 72, 74)	1.997	None
Smad3	Cyr61	-0.96873	50.76	-7.6E-01	rgb( 53,117,246)	1.997	None
E2f1	Exo1	0.9656	50.75	0.75	rgb(225, 74, 75)	1.9968	None
Hsf1	Ascc1	-0.9656	50.75	-7.5E-01	rgb( 54,118,245)	1.9968	None
Irf7	Oasl2	0.9656	50.75	0.75	rgb(225, 74, 75)	1.9968	2,2
Rest	Crebbp	0.9656	50.75	0.753	rgb(225, 73, 75)	1.9968	None
Sp2	Ckmt1	-0.9656	50.75	-7.5E-01	rgb( 53,117,246)	1.9968	None
Yy2	Smek1	0.9656	50.75	0.75	rgb(225, 74, 75)	1.9968	None
Ahctf1	Zcchc2	0.96247	50.74	0.74	rgb(225, 76, 77)	1.9966	None
Ddit3	Stard5	0.96247	50.74	0.742	rgb(225, 75, 77)	1.9966	2,2
Nr4a3	Nr4a1	0.96247	50.74	0.735	rgb(225, 77, 78)	1.9966	2,2
Rfx1	Psme1	-0.96247	50.74	-7.4E-01	rgb( 57,120,245)	1.9966	None
Sp2	Crtc1	0.96247	50.74	0.737	rgb(225, 76, 78)	1.9966	None
Mxd3	Cdc25b	0.96247	50.74	0.738	rgb(225, 76, 77)	1.9966	2,2
Cux1	Epb4.1l2	0.95935	50.73	0.728	rgb(225, 78, 79)	1.9964	2,2
Hif1a	Satb1	0.95935	50.73	0.728	rgb(225, 78, 79)	1.9964	None
Sp110	Cdkn2d	0.95935	50.73	0.727	rgb(225, 78, 80)	1.9964	2,2
Sp2	Sav1	0.95935	50.73	0.726	rgb(225, 78, 80)	1.9964	None
Sp2	Sept4	-0.95935	50.73	-7.3E-01	rgb( 59,121,245)	1.9964	None
Sp4	Nrf1	-0.95935	50.73	-7.3E-01	rgb( 59,121,245)	1.9964	None
Tcf3	Wrnip1	0.95935	50.73	0.728	rgb(225, 78, 79)	1.9964	None
Zfp182	Tlcd2	-0.95935	50.73	-7.3E-01	rgb( 59,121,245)	1.9964	None
Zfp52	Mapkbp1	0.95935	50.73	0.726	rgb(225, 78, 80)	1.9964	2,2
Zfp629	Ttbk2	0.95935	50.73	0.729	rgb(225, 78, 79)	1.9964	2,2
Zfp787	Ocrl	-0.95935	50.73	-7.3E-01	rgb( 60,121,245)	1.9964	2,2
Ahrr	Cyp1b1	0.95622	50.72	0.715	rgb(225, 80, 82)	1.9962	2,2
Cebpg	Chac1	0.95622	50.72	0.718	rgb(225, 80, 81)	1.9962	2,2
E2f4	Aebp1	0.95622	50.72	0.721	rgb(225, 79, 81)	1.9962	None
Fosl2	Tbc1d30	0.95622	50.72	0.725	rgb(225, 79, 80)	1.9962	None
Hsf1	Guca1a	-0.95622	50.72	-7.2E-01	rgb( 62,123,244)	1.9962	None
Irf2	Gimap7	0.95622	50.72	0.715	rgb(225, 80, 82)	1.9962	None
Maf	Aqp3	0.95622	50.72	0.719	rgb(225, 80, 81)	1.9962	None
Nfatc2	Mndal	-0.95622	50.72	-7.2E-01	rgb( 61,122,244)	1.9962	None
Rest	Rbm15	0.95622	50.72	0.719	rgb(225, 80, 81)	1.9962	None
Srebf1	Fads2	0.95622	50.72	0.724	rgb(225, 79, 80)	1.9962	2,2
Zfp800	Smek1	0.95622	50.72	0.717	rgb(225, 80, 82)	1.9962	2,2
Cebpg	Pck2	0.95309	50.71	0.706	rgb(225, 82, 84)	1.996	2,2
Hsf1	Smyd5	0.95309	50.71	0.71	rgb(225, 81, 83)	1.996	None
Irf2	Rbms2	0.95309	50.71	0.712	rgb(225, 81, 82)	1.996	None
Irf7	2010002M12Rik	0.95309	50.71	0.706	rgb(225, 82, 84)	1.996	2,2
Junb	Hook2	0.95309	50.71	0.714	rgb(225, 81, 82)	1.996	None
Runx2	Galnt3	0.95309	50.71	0.713	rgb(225, 81, 82)	1.996	None
Srebf2	Mtmr7	-0.95309	50.71	-7.1E-01	rgb( 62,123,244)	1.996	None
Xbp1	9930014A18Rik	-0.95309	50.71	-7.1E-01	rgb( 63,123,244)	1.996	None
Cebpg	Psph	0.94996	50.7	0.698	rgb(225, 84, 85)	1.9958	2,2
E2f1	Ddx51	0.94996	50.7	0.704	rgb(225, 83, 84)	1.9958	None
E2f1	Wee1	0.94996	50.7	0.696	rgb(225, 84, 85)	1.9958	None
Elf1	Pde7a	0.94996	50.7	0.704	rgb(225, 82, 84)	1.9958	None
Etv6	Il12rb1	0.94996	50.7	0.7	rgb(225, 83, 85)	1.9958	None
Irf4	Abcb9	-0.94996	50.7	-7.0E-01	rgb( 66,125,243)	1.9958	None
Klf2	Kcna3	-0.94996	50.7	-7.0E-01	rgb( 65,124,244)	1.9958	None
Rorc	C2cd4d	0.94996	50.7	0.698	rgb(225, 84, 85)	1.9958	None
Rxra	Fam114a2	-0.94996	50.7	-7.0E-01	rgb( 64,124,244)	1.9958	None
Rxra	Trpm6	0.94996	50.7	0.697	rgb(225, 84, 85)	1.9958	None
Sp110	Ly6c1	0.94996	50.7	0.699	rgb(225, 84, 85)	1.9958	2,2
Sp2	Smpd4	0.94996	50.7	0.702	rgb(225, 83, 84)	1.9958	None
Zbtb7b	Atcay	0.94996	50.7	0.695	rgb(225, 84, 86)	1.9958	None
Zfp263	Arhgef6	-0.94996	50.7	-7.0E-01	rgb( 66,125,243)	1.9958	None
Zfp281	Bcl2l11	0.94996	50.7	0.704	rgb(225, 82, 84)	1.9958	None
Hes6	Galk1	0.94996	50.7	0.696	rgb(225, 84, 85)	1.9958	2,2
Zfp277	Fam120c	-0.94996	50.7	-7.0E-01	rgb( 65,125,244)	1.9958	2,2
Atf5	Minpp1	-0.94684	50.69	-6.9E-01	rgb( 68,126,243)	1.9956	2,2
Fosl2	Skap2	0.94684	50.69	0.694	rgb(225, 84, 86)	1.9956	None
Irf1	Gbp5	0.94684	50.69	0.687	rgb(225, 86, 87)	1.9956	None
Irf1	Tgtp2	0.94684	50.69	0.691	rgb(225, 85, 86)	1.9956	None
Irf5	Gna15	0.94684	50.69	0.691	rgb(225, 85, 86)	1.9956	2,2
Irf5	St14	0.94684	50.69	0.687	rgb(225, 86, 87)	1.9956	2,2
Irf7	I830012O16Rik	0.94684	50.69	0.695	rgb(225, 84, 86)	1.9956	2,2
Irf7	Mx2	0.94684	50.69	0.695	rgb(225, 84, 86)	1.9956	None
Irf7	Xaf1	0.94684	50.69	0.691	rgb(225, 85, 86)	1.9956	None
Jdp2	Pck2	0.94684	50.69	0.685	rgb(225, 86, 87)	1.9956	2,2
Mybl1	Gen1	0.94684	50.69	0.693	rgb(225, 85, 86)	1.9956	2,2
Smad3	Bzw2	-0.94684	50.69	-6.9E-01	rgb( 68,127,243)	1.9956	None
Stat4	Cyp39a1	0.94684	50.69	0.69	rgb(225, 85, 87)	1.9956	None
Zfp182	Oasl2	0.94684	50.69	0.685	rgb(225, 86, 87)	1.9956	None
Zfp263	Sec24d	-0.94684	50.69	-6.9E-01	rgb( 67,126,243)	1.9956	None
C030039L03Rik	Atp7b	0.94684	50.69	0.689	rgb(225, 85, 87)	1.9956	2,2
C030039L03Rik	Muc2	0.94684	50.69	0.687	rgb(225, 86, 87)	1.9956	2,2
Zfp429	Snhg6	0.94684	50.69	0.692	rgb(225, 85, 86)	1.9956	2,2
Atf3	Vldlr	0.94371	50.68	0.681	rgb(224, 87, 88)	1.9954	None
Foxs1	Mylk2	0.94371	50.68	0.684	rgb(225, 86, 88)	1.9954	2,2
Hif1a	Snhg6	-0.94371	50.68	-6.8E-01	rgb( 69,127,243)	1.9954	None
Rela	Dcp2	-0.94371	50.68	-6.8E-01	rgb( 69,127,243)	1.9954	None
Rreb1	Tacc2	0.94371	50.68	0.682	rgb(225, 87, 88)	1.9954	None
Rxra	Fgf2	0.94371	50.68	0.676	rgb(224, 88, 89)	1.9954	None
Smad3	Sorl1	0.94371	50.68	0.684	rgb(225, 86, 88)	1.9954	None
Sp2	Gm12942	-0.94371	50.68	-6.8E-01	rgb( 70,128,243)	1.9954	None
Sp2	Pml	0.94371	50.68	0.682	rgb(224, 87, 88)	1.9954	None
Sp2	Robo3	-0.94371	50.68	-6.8E-01	rgb( 69,127,243)	1.9954	None
Sp3	Vdac1	-0.94371	50.68	-6.8E-01	rgb( 70,128,243)	1.9954	None
Vax2	Dab2	0.94371	50.68	0.677	rgb(224, 88, 89)	1.9954	2,2
Cebpg	Slc7a3	0.94058	50.67	0.669	rgb(224, 89, 91)	1.9952	2,2
Ebf1	Bend3	-0.94058	50.67	-6.7E-01	rgb( 71,128,243)	1.9952	None
Egr1	Napb	-0.94058	50.67	-6.7E-01	rgb( 71,128,243)	1.9952	None
Elk3	Tmem19	0.94058	50.67	0.671	rgb(224, 89, 90)	1.9952	None
Fosl2	Cyfip2	0.94058	50.67	0.671	rgb(224, 89, 90)	1.9952	None
Gata3	Ipmk	-0.94058	50.67	-6.7E-01	rgb( 72,129,242)	1.9952	None
Hif1a	B3gnt3	0.94058	50.67	0.665	rgb(224, 90, 91)	1.9952	None
Irf1	Gbp7	0.94058	50.67	0.673	rgb(224, 88, 90)	1.9952	None
Irf2	Gatsl2	0.94058	50.67	0.673	rgb(224, 88, 90)	1.9952	None
Irf4	Crtam	-0.94058	50.67	-6.7E-01	rgb( 72,129,242)	1.9952	None
Irf4	Hdac9	-0.94058	50.67	-6.7E-01	rgb( 71,128,243)	1.9952	None
Irf4	Ptprf	0.94058	50.67	0.673	rgb(224, 89, 90)	1.9952	None
Irf8	Satb1	-0.94058	50.67	-6.7E-01	rgb( 72,129,242)	1.9952	None
Klf2	Ccr7	0.94058	50.67	0.671	rgb(224, 89, 90)	1.9952	None
Ppard	Ifitm3	-0.94058	50.67	-6.7E-01	rgb( 72,129,242)	1.9952	None
Rarg	Tacc1	0.94058	50.67	0.668	rgb(224, 89, 91)	1.9952	None
Rorc	Tnfrsf25	0.94058	50.67	0.666	rgb(224, 90, 91)	1.9952	None
Sox5	Tbc1d30	-0.94058	50.67	-6.7E-01	rgb( 72,129,242)	1.9952	None
Sp2	Acot13	-0.94058	50.67	-6.7E-01	rgb( 72,129,242)	1.9952	None
Sp4	Acox3	0.94058	50.67	0.671	rgb(224, 89, 90)	1.9952	None
Sp4	Ptpn2	0.94058	50.67	0.675	rgb(224, 88, 89)	1.9952	None
Sp4	Ubtd1	0.94058	50.67	0.666	rgb(224, 90, 91)	1.9952	None
Thap3	Dpm3	0.94058	50.67	0.672	rgb(224, 89, 90)	1.9952	2,2
Zfp429	Zfp874a	0.94058	50.67	0.674	rgb(224, 88, 90)	1.9952	2,2
Zhx2	Sema6b	-0.94058	50.67	-6.7E-01	rgb( 71,128,243)	1.9952	2,2
Bcl6	Qtrtd1	0.93746	50.66	0.659	rgb(224, 91, 92)	1.995	None
Crem	Vps37b	0.93746	50.66	0.663	rgb(224, 90, 92)	1.995	None
Elf1	Slain1	0.93746	50.66	0.657	rgb(224, 91, 93)	1.995	None
Ets1	Rasgrp2	0.93746	50.66	0.656	rgb(224, 92, 93)	1.995	None
Fosl2	Ptprf	0.93746	50.66	0.66	rgb(224, 91, 92)	1.995	None
Fosl2	Sema6b	0.93746	50.66	0.655	rgb(224, 92, 93)	1.995	None
Irf1	Igtp	0.93746	50.66	0.664	rgb(224, 90, 92)	1.995	2,2
Irf4	Atxn1	0.93746	50.66	0.658	rgb(224, 91, 93)	1.995	None
Irf4	Cxcr6	-0.93746	50.66	-6.6E-01	rgb( 73,129,242)	1.995	None
Irf4	Lpcat1	-0.93746	50.66	-6.6E-01	rgb( 74,130,242)	1.995	None
Irf5	Mnda	0.93746	50.66	0.663	rgb(224, 90, 92)	1.995	None
Jund	Socs1	0.93746	50.66	0.662	rgb(224, 91, 92)	1.995	None
Lef1	Acp5	0.93746	50.66	0.66	rgb(224, 91, 92)	1.995	2,2
Msc	Adam8	0.93746	50.66	0.657	rgb(224, 92, 93)	1.995	2,2
Mxi1	Aen	-0.93746	50.66	-6.6E-01	rgb( 73,130,242)	1.995	None
Mxi1	Kcnj14	-0.93746	50.66	-6.6E-01	rgb( 74,130,242)	1.995	None
Mybl1	Anln	0.93746	50.66	0.662	rgb(224, 91, 92)	1.995	None
Sp2	2310022B05Rik	0.93746	50.66	0.664	rgb(224, 90, 92)	1.995	None
Sp2	BC026585	-0.93746	50.66	-6.6E-01	rgb( 74,130,242)	1.995	None
Sp2	Pacs1	0.93746	50.66	0.662	rgb(224, 91, 92)	1.995	None
Sp2	Scn1b	-0.93746	50.66	-6.6E-01	rgb( 73,129,242)	1.995	None
Sp2	Smg5	0.93746	50.66	0.66	rgb(224, 91, 92)	1.995	None
Sp4	Cnnm3	-0.93746	50.66	-6.6E-01	rgb( 74,130,242)	1.995	None
Vax2	Avpi1	0.93746	50.66	0.659	rgb(224, 91, 93)	1.995	None
Xbp1	Rpl36al	-0.93746	50.66	-6.6E-01	rgb( 74,130,242)	1.995	None
Zfp219	Stat4	0.93746	50.66	0.665	rgb(224, 90, 91)	1.995	None
Zfp385a	Eng	0.93746	50.66	0.659	rgb(224, 91, 92)	1.995	2,2
Zfp516	B4galnt4	0.93746	50.66	0.664	rgb(224, 90, 91)	1.995	2,2
Zfp867	Zfp874a	0.93746	50.66	0.662	rgb(224, 90, 92)	1.995	2,2
Atf5	Igf2r	-0.93433	50.65	-6.5E-01	rgb( 75,131,242)	1.9948	None
Bcl6	Il3	-0.93433	50.65	-6.5E-01	rgb( 76,131,242)	1.9948	2,2
Creb3l1	Crip1	0.93433	50.65	0.645	rgb(224, 94, 95)	1.9948	None
Epas1	Gsn	0.93433	50.65	0.649	rgb(224, 93, 94)	1.9948	2,2
Fosl2	Sfmbt2	-0.93433	50.65	-6.5E-01	rgb( 76,131,242)	1.9948	None
Foxo3	Map3k1	0.93433	50.65	0.652	rgb(224, 93, 94)	1.9948	None
Hsf1	Rwdd2a	-0.93433	50.65	-6.5E-01	rgb( 77,132,242)	1.9948	None
Irf1	Gbp6	0.93433	50.65	0.649	rgb(224, 93, 94)	1.9948	2,2
Irf7	BC094916	0.93433	50.65	0.652	rgb(224, 92, 94)	1.9948	None
Irf7	Ifit3	0.93433	50.65	0.655	rgb(224, 92, 93)	1.9948	2,2
Irf7	Tapbp	0.93433	50.65	0.646	rgb(224, 94, 95)	1.9948	None
Klf13	Ypel3	0.93433	50.65	0.647	rgb(224, 93, 95)	1.9948	None
Mxi1	Ypel5	0.93433	50.65	0.651	rgb(224, 93, 94)	1.9948	None
Nfat5	Pde6d	0.93433	50.65	0.647	rgb(224, 93, 95)	1.9948	None
Nfkb1	Mbp	0.93433	50.65	0.653	rgb(224, 92, 94)	1.9948	None
Nr3c1	Mmachc	-0.93433	50.65	-6.5E-01	rgb( 76,132,242)	1.9948	None
Nr4a2	Gpr65	0.93433	50.65	0.65	rgb(224, 93, 94)	1.9948	None
Pou2f2	Ncoa2	0.93433	50.65	0.646	rgb(224, 94, 95)	1.9948	None
Prrx1	Cav1	0.93433	50.65	0.651	rgb(224, 93, 94)	1.9948	2,2
Rela	Dnajc12	-0.93433	50.65	-6.5E-01	rgb( 77,132,242)	1.9948	None
Rela	Ifit2	-0.93433	50.65	-6.5E-01	rgb( 76,131,242)	1.9948	None
Runx2	Gzmb	0.93433	50.65	0.651	rgb(224, 93, 94)	1.9948	None
Rxra	Ptk7	0.93433	50.65	0.655	rgb(224, 92, 93)	1.9948	None
Sp110	Max	0.93433	50.65	0.651	rgb(224, 93, 94)	1.9948	2,2
Xbp1	Gpatch4	-0.93433	50.65	-6.5E-01	rgb( 75,131,242)	1.9948	2,2
Yy2	Fancm	0.93433	50.65	0.648	rgb(224, 93, 95)	1.9948	None
Zfp182	Neat1	0.93433	50.65	0.649	rgb(224, 93, 94)	1.9948	None
Mxd3	Smtn	0.93433	50.65	0.653	rgb(224, 92, 94)	1.9948	2,2
Zfp385a	Pmm1	0.93433	50.65	0.65	rgb(224, 93, 94)	1.9948	2,2
Zfp750	1700007K13Rik	0.93433	50.65	0.651	rgb(224, 93, 94)	1.9948	2,2
Zfp960	Ifi204	0.93433	50.65	0.651	rgb(224, 93, 94)	1.9948	2,2
Bhlhe40	Gfod1	0.9312	50.64	0.635	rgb(224, 96, 97)	1.9946	None
Fosl2	Chd7	0.9312	50.64	0.636	rgb(224, 96, 97)	1.9946	None
Foxn2	Rpusd2	0.9312	50.64	0.642	rgb(224, 94, 96)	1.9946	None
Foxp3	Adamts6	0.9312	50.64	0.639	rgb(224, 95, 96)	1.9946	None
Hif1a	Mfsd2a	0.9312	50.64	0.637	rgb(224, 95, 97)	1.9946	None
Hsf1	Sf3b3	0.9312	50.64	0.644	rgb(224, 94, 95)	1.9946	None
Irf1	Gm4841	0.9312	50.64	0.642	rgb(224, 94, 96)	1.9946	2,2
Irf4	Chst15	0.9312	50.64	0.641	rgb(224, 94, 96)	1.9946	None
Maf	Emp1	0.9312	50.64	0.643	rgb(224, 94, 96)	1.9946	None
Mxi1	Ppp1r13l	0.9312	50.64	0.644	rgb(224, 94, 95)	1.9946	None
Nfat5	Dcp2	0.9312	50.64	0.64	rgb(224, 95, 96)	1.9946	None
Nfkb1	Ptprc	0.9312	50.64	0.643	rgb(224, 94, 96)	1.9946	None
Nfkb2	Rel	0.9312	50.64	0.64	rgb(224, 95, 96)	1.9946	None
Nr4a1	Nr4a3	0.9312	50.64	0.642	rgb(224, 94, 96)	1.9946	2,2
Pou2f2	Klri2	-0.9312	50.64	-6.4E-01	rgb( 79,133,241)	1.9946	None
Relb	Igtp	-0.9312	50.64	-6.4E-01	rgb( 79,133,241)	1.9946	None
Rfx1	Dyx1c1	-0.9312	50.64	-6.4E-01	rgb( 78,133,241)	1.9946	None
Smad4	Itpr3	0.9312	50.64	0.642	rgb(224, 94, 96)	1.9946	None
Sox5	Mab21l2	0.9312	50.64	0.637	rgb(224, 95, 97)	1.9946	2,2
Sp110	Bcl2a1b	0.9312	50.64	0.637	rgb(224, 95, 97)	1.9946	2,2
Sp110	Uqcrq	0.9312	50.64	0.637	rgb(224, 95, 97)	1.9946	2,2
Sp2	Dcakd	0.9312	50.64	0.64	rgb(224, 95, 96)	1.9946	None
Sp2	Urb1	0.9312	50.64	0.642	rgb(224, 94, 96)	1.9946	None
Srebf1	Mical1	0.9312	50.64	0.639	rgb(224, 95, 96)	1.9946	None
Srebf1	Ptprcap	-0.9312	50.64	-6.4E-01	rgb( 78,133,241)	1.9946	None
Srebf1	Tmc6	0.9312	50.64	0.644	rgb(224, 94, 95)	1.9946	None
Tead1	Rragd	0.9312	50.64	0.641	rgb(224, 94, 96)	1.9946	2,2
Yy2	Slfn3	0.9312	50.64	0.64	rgb(224, 95, 96)	1.9946	None
Zfp467	Wnt10a	0.9312	50.64	0.64	rgb(224, 95, 96)	1.9946	None
Dpf1	Porcn	0.9312	50.64	0.644	rgb(224, 94, 95)	1.9946	2,2
Mxd4	Lgals3	0.9312	50.64	0.639	rgb(224, 95, 96)	1.9946	2,2
Sgsm2	Tert	0.9312	50.64	0.638	rgb(224, 95, 96)	1.9946	2,2
Tet2	Atad2b	0.9312	50.64	0.64	rgb(224, 95, 96)	1.9946	2,2
Whsc1	Rfwd3	0.9312	50.64	0.64	rgb(224, 95, 96)	1.9946	2,2
Zbtb32	P4ha2	0.9312	50.64	0.636	rgb(224, 96, 97)	1.9946	2,2
Zfp335	Dpm3	-0.9312	50.64	-6.4E-01	rgb( 78,133,241)	1.9946	2,2
Zfp385a	Aldh4a1	0.9312	50.64	0.639	rgb(224, 95, 96)	1.9946	2,2
Zfp385a	Lrrc28	0.9312	50.64	0.641	rgb(224, 95, 96)	1.9946	2,2
Zfp429	Apold1	-0.9312	50.64	-6.4E-01	rgb( 78,133,241)	1.9946	2,2
Zfp808	Tyms	0.9312	50.64	0.639	rgb(224, 95, 96)	1.9946	2,2
Zkscan17	Icam2	-0.9312	50.64	-6.4E-01	rgb( 79,133,241)	1.9946	2,2
Zkscan17	Mgat4b	0.9312	50.64	0.643	rgb(224, 94, 95)	1.9946	2,2
Zmat1	Fam120c	0.9312	50.64	0.641	rgb(224, 95, 96)	1.9946	2,2
Ahrr	Neurl1b	0.92807	50.63	0.633	rgb(224, 96, 97)	1.9944	2,2
Atf5	Slc3a2	0.92807	50.63	0.626	rgb(224, 97, 99)	1.9944	None
Bhlhe40	B4galt2	0.92807	50.63	0.633	rgb(224, 96, 97)	1.9944	None
E2f1	Utrn	-0.92807	50.63	-6.3E-01	rgb( 80,134,241)	1.9944	None
E2f4	Gucy1b3	-0.92807	50.63	-6.3E-01	rgb( 80,134,241)	1.9944	None
Egr1	Egr2	0.92807	50.63	0.634	rgb(224, 96, 97)	1.9944	None
Fos	Rpn1	-0.92807	50.63	-6.3E-01	rgb( 80,134,241)	1.9944	None
Fosl2	Dnmt3b	-0.92807	50.63	-6.3E-01	rgb( 80,134,241)	1.9944	None
Foxp3	Nt5e	0.92807	50.63	0.632	rgb(224, 96, 98)	1.9944	None
Foxs1	Vax2	0.92807	50.63	0.631	rgb(224, 96, 98)	1.9944	2,2
Hic1	1700034H15Rik	-0.92807	50.63	-6.3E-01	rgb( 80,134,241)	1.9944	None
Hsf1	Mtrf1	-0.92807	50.63	-6.3E-01	rgb( 80,134,241)	1.9944	None
Irf1	Fam26f	0.92807	50.63	0.628	rgb(224, 97, 98)	1.9944	None
Irf4	Slfn2	0.92807	50.63	0.633	rgb(224, 96, 97)	1.9944	None
Irf4	Wnt1	-0.92807	50.63	-6.3E-01	rgb( 80,134,241)	1.9944	None
Irf7	Cmpk2	0.92807	50.63	0.626	rgb(224, 97, 99)	1.9944	2,2
Klf2	Gpr146	0.92807	50.63	0.626	rgb(224, 97, 99)	1.9944	None
Klf3	Atp2b4	-0.92807	50.63	-6.3E-01	rgb( 79,133,241)	1.9944	None
Nfatc1	Gfod1	0.92807	50.63	0.631	rgb(224, 97, 98)	1.9944	None
Nfatc2	Gfi1	-0.92807	50.63	-6.3E-01	rgb( 80,134,241)	1.9944	None
Nr3c1	Cox17	-0.92807	50.63	-6.3E-01	rgb( 81,134,241)	1.9944	None
Patz1	Gart	0.92807	50.63	0.627	rgb(224, 97, 99)	1.9944	None
Rfx3	Dyx1c1	0.92807	50.63	0.632	rgb(224, 96, 98)	1.9944	None
Rorc	Il1r1	0.92807	50.63	0.633	rgb(224, 96, 97)	1.9944	None
Runx2	Runx1	0.92807	50.63	0.628	rgb(224, 97, 98)	1.9944	None
Six5	Dlg4	0.92807	50.63	0.63	rgb(224, 97, 98)	1.9944	None
Sp3	Cnnm4	0.92807	50.63	0.627	rgb(224, 97, 99)	1.9944	None
Sp4	Urb1	-0.92807	50.63	-6.3E-01	rgb( 81,134,241)	1.9944	None
Stat1	Dtx3l	0.92807	50.63	0.633	rgb(224, 96, 97)	1.9944	None
Stat1	Icam1	0.92807	50.63	0.626	rgb(224, 97, 99)	1.9944	None
Yy2	B3gnt8	-0.92807	50.63	-6.3E-01	rgb( 81,134,241)	1.9944	None
Zbtb7a	Adap1	0.92807	50.63	0.631	rgb(224, 96, 98)	1.9944	None
Zfp219	Snx9	0.92807	50.63	0.631	rgb(224, 96, 98)	1.9944	None
Zfp369	Zfpm1	-0.92807	50.63	-6.3E-01	rgb( 80,134,241)	1.9944	None
Zfx	Acin1	-0.92807	50.63	-6.3E-01	rgb( 81,134,241)	1.9944	None
Gm14420	Gm2011	0.92807	50.63	0.626	rgb(224, 97, 99)	1.9944	2,2
Zfp429	Megf8	-0.92807	50.63	-6.3E-01	rgb( 80,134,241)	1.9944	2,2
Elf1	Stat4	0.92495	50.62	0.624	rgb(224, 98, 99)	1.9942	None
Elf1	Themis	0.92495	50.62	0.617	rgb(224, 99,100)	1.9942	None
Etv4	Dusp9	0.92495	50.62	0.624	rgb(224, 98, 99)	1.9942	2,2
Etv4	Pdgfrb	0.92495	50.62	0.617	rgb(224, 99,100)	1.9942	2,2
Etv6	Il21	0.92495	50.62	0.624	rgb(224, 98, 99)	1.9942	None
Etv6	Pml	0.92495	50.62	0.623	rgb(224, 98, 99)	1.9942	None
Fli1	Slc9a8	-0.92495	50.62	-6.2E-01	rgb( 82,135,241)	1.9942	None
Fosl1	Sun1	-0.92495	50.62	-6.2E-01	rgb( 83,136,240)	1.9942	None
Fosl2	Cxcr1	0.92495	50.62	0.624	rgb(224, 98, 99)	1.9942	None
Gata3	Nrgn	0.92495	50.62	0.616	rgb(224, 99,101)	1.9942	2,2
Hif1a	Tmem17	-0.92495	50.62	-6.2E-01	rgb( 82,135,241)	1.9942	None
Hif1a	Xylt2	0.92495	50.62	0.623	rgb(224, 98, 99)	1.9942	None
Irf1	Gbp2	0.92495	50.62	0.62	rgb(224, 98,100)	1.9942	None
Irf1	Parp9	0.92495	50.62	0.616	rgb(224, 99,101)	1.9942	None
Irf2	Znhit6	0.92495	50.62	0.617	rgb(224, 99,100)	1.9942	None
Irf4	Atp8b4	-0.92495	50.62	-6.2E-01	rgb( 82,135,241)	1.9942	None
Irf7	Gbp10	0.92495	50.62	0.617	rgb(224, 99,100)	1.9942	2,2
Irf7	Ifit1	0.92495	50.62	0.621	rgb(224, 98,100)	1.9942	None
Irf7	Mx1	0.92495	50.62	0.621	rgb(224, 98,100)	1.9942	2,2
Irf8	Tbx21	0.92495	50.62	0.623	rgb(224, 98, 99)	1.9942	2,2
Jund	Txk	-0.92495	50.62	-6.2E-01	rgb( 83,135,240)	1.9942	None
Lin54	Anln	0.92495	50.62	0.616	rgb(224, 99,101)	1.9942	None
Maf	Ctla2a	0.92495	50.62	0.621	rgb(224, 98,100)	1.9942	None
Maf	Plekho1	0.92495	50.62	0.616	rgb(224, 99,101)	1.9942	None
Nr3c1	Bcl11b	0.92495	50.62	0.622	rgb(224, 98, 99)	1.9942	None
Patz1	Btbd11	0.92495	50.62	0.621	rgb(224, 98,100)	1.9942	2,2
Patz1	Dusp6	0.92495	50.62	0.616	rgb(224, 99,101)	1.9942	None
Patz1	Il12rb1	0.92495	50.62	0.625	rgb(224, 98, 99)	1.9942	None
Rela	Kdelc1	-0.92495	50.62	-6.2E-01	rgb( 81,135,241)	1.9942	None
Rorc	St3gal5	-0.92495	50.62	-6.2E-01	rgb( 84,136,240)	1.9942	None
Rxra	Acad9	0.92495	50.62	0.617	rgb(224, 99,100)	1.9942	None
Six5	Rab34	0.92495	50.62	0.616	rgb(224, 99,101)	1.9942	None
Six5	Zfp473	0.92495	50.62	0.621	rgb(224, 98,100)	1.9942	None
Sox4	Parp8	0.92495	50.62	0.621	rgb(224, 98,100)	1.9942	None
Sp2	Slc39a9	0.92495	50.62	0.618	rgb(224, 99,100)	1.9942	None
Srebf1	Chchd7	-0.92495	50.62	-6.2E-01	rgb( 82,135,241)	1.9942	None
Stat1	Slain1	0.92495	50.62	0.618	rgb(224, 99,100)	1.9942	None
Stat4	Icam1	-0.92495	50.62	-6.2E-01	rgb( 84,136,240)	1.9942	None
Twist1	Kctd15	0.92495	50.62	0.616	rgb(224, 99,101)	1.9942	2,2
Vax2	Ccl20	0.92495	50.62	0.622	rgb(224, 98, 99)	1.9942	2,2
Sgsm2	Ccrn4l	-0.92495	50.62	-6.2E-01	rgb( 82,135,241)	1.9942	2,2
Zfp385a	Robo3	0.92495	50.62	0.616	rgb(224, 99,101)	1.9942	2,2
Zfp385a	Zmat3	0.92495	50.62	0.621	rgb(224, 98,100)	1.9942	2,2
Zfp787	Zfp668	0.92495	50.62	0.617	rgb(224, 99,100)	1.9942	2,2
Arid3a	Dach2	0.92182	50.61	0.614	rgb(224,100,101)	1.994	None
Atf6	P2ry2	0.92182	50.61	0.611	rgb(224,100,102)	1.994	2,2
Batf3	Gab2	0.92182	50.61	0.607	rgb(224,101,102)	1.994	None
Bhlhe40	Plekho2	0.92182	50.61	0.608	rgb(224,101,102)	1.994	None
Bhlhe40	Upb1	0.92182	50.61	0.612	rgb(224,100,101)	1.994	None
Cebpb	Osbpl2	0.92182	50.61	0.609	rgb(224,101,102)	1.994	None
Creb3l1	Mapre3	0.92182	50.61	0.61	rgb(224,100,102)	1.994	None
Deaf1	Acin1	0.92182	50.61	0.613	rgb(224,100,101)	1.994	None
E2f1	Dtl	0.92182	50.61	0.614	rgb(224,100,101)	1.994	None
E2f4	Lrrc59	0.92182	50.61	0.614	rgb(224,100,101)	1.994	None
Elf1	Sh2d3c	0.92182	50.61	0.614	rgb(224,100,101)	1.994	None
Elf1	Smyd5	-0.92182	50.61	-6.1E-01	rgb( 85,137,240)	1.994	None
Esrra	Mecr	0.92182	50.61	0.605	rgb(224,101,103)	1.994	None
Ets1	Gna15	0.92182	50.61	0.606	rgb(224,101,103)	1.994	None
Ets1	Slc9a3r1	0.92182	50.61	0.612	rgb(224,100,101)	1.994	None
Ets1	Ssh2	0.92182	50.61	0.612	rgb(224,100,101)	1.994	None
Etv6	Fam69b	0.92182	50.61	0.608	rgb(224,101,102)	1.994	None
Fos	Adrb2	0.92182	50.61	0.612	rgb(224,100,101)	1.994	None
Fos	Ifi27l2a	0.92182	50.61	0.613	rgb(224,100,101)	1.994	None
Fosl2	Lbp	0.92182	50.61	0.612	rgb(224,100,101)	1.994	None
Hic1	Gfi1	0.92182	50.61	0.61	rgb(224,100,102)	1.994	2,2
Hif1a	Arl4c	-0.92182	50.61	-6.1E-01	rgb( 84,136,240)	1.994	None
Hsf1	Elovl7	-0.92182	50.61	-6.1E-01	rgb( 84,136,240)	1.994	None
Irf2	Skil	-0.92182	50.61	-6.1E-01	rgb( 85,137,240)	1.994	None
Irf4	Abcd3	-0.92182	50.61	-6.1E-01	rgb( 85,137,240)	1.994	None
Irf4	Cnksr3	-0.92182	50.61	-6.1E-01	rgb( 85,137,240)	1.994	None
Irf5	Trim12c	0.92182	50.61	0.609	rgb(224,101,102)	1.994	None
Irf7	Gbp9	0.92182	50.61	0.606	rgb(224,101,102)	1.994	2,2
Irf8	Bcl3	0.92182	50.61	0.613	rgb(224,100,101)	1.994	None
Jund	Prr7	0.92182	50.61	0.605	rgb(224,101,103)	1.994	None
Klf10	Samd1	0.92182	50.61	0.608	rgb(224,101,102)	1.994	None
Lyl1	Kdelc2	0.92182	50.61	0.612	rgb(224,100,101)	1.994	None
Mef2b	Mapk13	0.92182	50.61	0.608	rgb(224,101,102)	1.994	2,2
Mga	Tmem38b	-0.92182	50.61	-6.1E-01	rgb( 86,137,240)	1.994	None
Mxi1	Dcp2	-0.92182	50.61	-6.1E-01	rgb( 84,136,240)	1.994	None
Nfat5	Pten	0.92182	50.61	0.607	rgb(224,101,102)	1.994	None
Nfat5	Tmed3	-0.92182	50.61	-6.1E-01	rgb( 85,137,240)	1.994	None
Nfkb1	Fbxo11	0.92182	50.61	0.61	rgb(224,100,102)	1.994	None
Nfkb1	Gramd1b	0.92182	50.61	0.611	rgb(224,100,102)	1.994	None
Nr2f6	Txndc17	-0.92182	50.61	-6.1E-01	rgb( 85,137,240)	1.994	None
Nr3c1	Dnajc21	-0.92182	50.61	-6.1E-01	rgb( 84,136,240)	1.994	None
Nr3c1	Map3k5	0.92182	50.61	0.614	rgb(224,100,101)	1.994	None
Otx1	Pnkd	0.92182	50.61	0.611	rgb(224,100,101)	1.994	None
Rxra	Myo18a	0.92182	50.61	0.613	rgb(224,100,101)	1.994	None
Smad3	Ifi27l2a	-0.92182	50.61	-6.1E-01	rgb( 86,137,240)	1.994	None
Sp2	Dlg4	0.92182	50.61	0.61	rgb(224,100,102)	1.994	None
Sp2	Rnh1	-0.92182	50.61	-6.1E-01	rgb( 84,136,240)	1.994	None
Sp4	Tmem163	0.92182	50.61	0.606	rgb(224,101,103)	1.994	None
Sp6	Lrrc66	-0.92182	50.61	-6.1E-01	rgb( 84,136,240)	1.994	2,2
Stat4	Cd226	0.92182	50.61	0.608	rgb(224,101,102)	1.994	None
Stat4	Lrp8	-0.92182	50.61	-6.1E-01	rgb( 85,137,240)	1.994	None
Tcf12	H2-Ab1	-0.92182	50.61	-6.1E-01	rgb( 85,137,240)	1.994	None
Tcf12	Mndal	0.92182	50.61	0.61	rgb(224,101,102)	1.994	None
Tcf12	Pafah1b3	-0.92182	50.61	-6.1E-01	rgb( 85,137,240)	1.994	2,2
Tcf12	Pde8a	0.92182	50.61	0.614	rgb(224,100,101)	1.994	None
Tcf3	Acvr1b	0.92182	50.61	0.614	rgb(224,100,101)	1.994	None
Tcf3	Tle1	0.92182	50.61	0.607	rgb(224,101,102)	1.994	None
Thra	Nr1d1	0.92182	50.61	0.612	rgb(224,100,101)	1.994	2,2
Thra	Tjp3	0.92182	50.61	0.612	rgb(224,100,101)	1.994	None
Vax2	B3galt2	0.92182	50.61	0.612	rgb(224,100,101)	1.994	2,2
Vax2	Il17a	0.92182	50.61	0.612	rgb(224,100,101)	1.994	2,2
Zfp148	Sap30	-0.92182	50.61	-6.1E-01	rgb( 84,136,240)	1.994	None
Zfp263	Gpsm2	-0.92182	50.61	-6.1E-01	rgb( 85,137,240)	1.994	None
Zfx	Ick	-0.92182	50.61	-6.1E-01	rgb( 86,137,240)	1.994	None
Sgsm2	Ivd	0.92182	50.61	0.609	rgb(224,101,102)	1.994	2,2
Zfp385a	Abhd4	0.92182	50.61	0.614	rgb(224,100,101)	1.994	2,2
Zfp750	Prss42	0.92182	50.61	0.607	rgb(224,101,102)	1.994	2,2
Zfp948	Ankrd23	0.92182	50.61	0.614	rgb(224,100,101)	1.994	2,2
Zkscan17	Rabggta	0.92182	50.61	0.606	rgb(224,101,102)	1.994	2,2
Bach1	Tspan3	-0.91869	50.6	-6.0E-01	rgb( 88,138,240)	1.9938	None
Bhlhe40	Hspa4l	0.91869	50.6	0.601	rgb(224,102,103)	1.9938	None
Egr2	Socs1	0.91869	50.6	0.603	rgb(224,102,103)	1.9938	None
Elf1	Commd9	-0.91869	50.6	-6.0E-01	rgb( 86,138,240)	1.9938	None
Elf1	Dock11	0.91869	50.6	0.605	rgb(224,102,103)	1.9938	2,2
Elk4	Susd1	-0.91869	50.6	-6.0E-01	rgb( 86,137,240)	1.9938	None
Epas1	Satb1	0.91869	50.6	0.6	rgb(224,102,104)	1.9938	None
Ets1	Rab11fip1	-0.91869	50.6	-6.0E-01	rgb( 88,138,240)	1.9938	None
Etv6	Kcnip2	-0.91869	50.6	-6.0E-01	rgb( 86,138,240)	1.9938	None
Fli1	Rprd1a	-0.91869	50.6	-6.0E-01	rgb( 87,138,240)	1.9938	2,2
Fosl2	Socs2	-0.91869	50.6	-6.0E-01	rgb( 87,138,240)	1.9938	None
Foxo1	Rbms2	0.91869	50.6	0.602	rgb(224,102,103)	1.9938	None
Hic1	Ccdc92	0.91869	50.6	0.597	rgb(224,103,104)	1.9938	None
Hif1a	Gpr65	0.91869	50.6	0.601	rgb(224,102,103)	1.9938	None
Hsf1	Ifi27l2a	-0.91869	50.6	-6.0E-01	rgb( 88,138,240)	1.9938	None
Hsf1	Zfp362	0.91869	50.6	0.603	rgb(224,102,103)	1.9938	None
Ikzf2	Cd160	0.91869	50.6	0.597	rgb(224,103,104)	1.9938	2,2
Irf4	Nox1	-0.91869	50.6	-6.0E-01	rgb( 86,137,240)	1.9938	2,2
Irf4	Ptk2	-0.91869	50.6	-6.0E-01	rgb( 87,138,240)	1.9938	None
Irf4	Srgap3	-0.91869	50.6	-6.0E-01	rgb( 87,138,240)	1.9938	None
Irf5	Alpk1	0.91869	50.6	0.596	rgb(224,103,104)	1.9938	None
Irf7	Ccrl2	0.91869	50.6	0.602	rgb(224,102,103)	1.9938	2,2
Irf8	Il7r	-0.91869	50.6	-6.0E-01	rgb( 86,137,240)	1.9938	None
Jund	Gstt3	0.91869	50.6	0.595	rgb(224,103,105)	1.9938	2,2
Klf3	Gbp2	-0.91869	50.6	-6.0E-01	rgb( 88,138,240)	1.9938	None
Maf	Lamc3	0.91869	50.6	0.6	rgb(224,102,104)	1.9938	None
Mybl1	4632434I11Rik	0.91869	50.6	0.6	rgb(224,102,104)	1.9938	2,2
Nfat5	Traf6	0.91869	50.6	0.598	rgb(224,103,104)	1.9938	None
Nr3c1	Tnfsf9	-0.91869	50.6	-6.0E-01	rgb( 87,138,240)	1.9938	None
Runx2	Cass4	0.91869	50.6	0.596	rgb(224,103,104)	1.9938	None
Rxra	Sntb1	0.91869	50.6	0.599	rgb(224,103,104)	1.9938	None
Sp2	Dok4	-0.91869	50.6	-6.0E-01	rgb( 87,138,240)	1.9938	None
Sp2	Numbl	0.91869	50.6	0.597	rgb(224,103,104)	1.9938	None
Srebf1	C2cd2l	0.91869	50.6	0.599	rgb(224,103,104)	1.9938	None
Srebf1	Trpv2	0.91869	50.6	0.597	rgb(224,103,104)	1.9938	None
Srf	Zadh2	-0.91869	50.6	-6.0E-01	rgb( 87,138,240)	1.9938	None
Tcf12	1190002N15Rik	-0.91869	50.6	-6.0E-01	rgb( 86,137,240)	1.9938	None
Trp53	Lamc1	-0.91869	50.6	-6.0E-01	rgb( 86,137,240)	1.9938	None
Zfp148	Pmm1	-0.91869	50.6	-6.0E-01	rgb( 87,138,240)	1.9938	None
Zfp148	Synj1	0.91869	50.6	0.604	rgb(224,102,103)	1.9938	None
Zfp263	Sema6b	-0.91869	50.6	-6.0E-01	rgb( 86,137,240)	1.9938	None
C030039L03Rik	Ccng2	0.91869	50.6	0.598	rgb(224,103,104)	1.9938	2,2
C030039L03Rik	Ppme1	0.91869	50.6	0.596	rgb(224,103,104)	1.9938	2,2
Klf6	Osm	0.91869	50.6	0.6	rgb(224,102,104)	1.9938	2,2
Whsc1	Wdr76	0.91869	50.6	0.598	rgb(224,103,104)	1.9938	2,2
Zbtb17	Mvp	0.91869	50.6	0.595	rgb(224,103,105)	1.9938	2,2
Zbtb32	Tapbpl	0.91869	50.6	0.604	rgb(224,102,103)	1.9938	2,2
Zfp120	Asnsd1	0.91869	50.6	0.597	rgb(224,103,104)	1.9938	2,2
Zkscan17	Lrfn3	0.91869	50.6	0.595	rgb(224,103,104)	1.9938	2,2
Arid3a	Itm2a	-0.91556	50.59	-5.9E-01	rgb( 90,139,239)	1.9936	2,2
Arid3a	Sun1	0.91556	50.59	0.585	rgb(223,105,106)	1.9936	None
Atf3	Gfi1	0.91556	50.59	0.592	rgb(224,104,105)	1.9936	None
Batf	Trim36	0.91556	50.59	0.589	rgb(223,105,106)	1.9936	None
Bhlhe40	Tg	0.91556	50.59	0.587	rgb(223,105,106)	1.9936	None
E2f4	Higd1a	-0.91556	50.59	-5.9E-01	rgb( 90,140,239)	1.9936	None
Egr3	Vamp2	0.91556	50.59	0.586	rgb(223,105,106)	1.9936	None
Elf1	Mafg	-0.91556	50.59	-5.9E-01	rgb( 89,139,239)	1.9936	None
Elf1	Stk4	0.91556	50.59	0.592	rgb(224,104,105)	1.9936	None
Epas1	Mllt3	0.91556	50.59	0.591	rgb(223,104,105)	1.9936	None
Esrra	Zfp7	-0.91556	50.59	-5.9E-01	rgb( 89,139,239)	1.9936	None
Ets1	Abcg1	0.91556	50.59	0.586	rgb(223,105,106)	1.9936	2,2
Ets1	Fam102a	0.91556	50.59	0.595	rgb(224,103,105)	1.9936	None
Ets1	Map3k1	0.91556	50.59	0.591	rgb(224,104,105)	1.9936	None
Ets1	Pdcd1lg2	-0.91556	50.59	-5.9E-01	rgb( 89,139,239)	1.9936	None
Ets2	Sept9	-0.91556	50.59	-5.9E-01	rgb( 88,138,240)	1.9936	None
Fos	Btla	0.91556	50.59	0.586	rgb(223,105,106)	1.9936	None
Fosl2	Ccdc63	0.91556	50.59	0.585	rgb(223,105,106)	1.9936	None
Fosl2	Klf3	-0.91556	50.59	-5.9E-01	rgb( 90,140,239)	1.9936	None
Fosl2	Tcf12	-0.91556	50.59	-5.9E-01	rgb( 88,138,240)	1.9936	None
Foxp4	Syf2	-0.91556	50.59	-5.9E-01	rgb( 88,139,240)	1.9936	None
Hic1	Itga4	0.91556	50.59	0.585	rgb(223,105,106)	1.9936	None
Hif1a	Nlgn2	0.91556	50.59	0.585	rgb(223,105,106)	1.9936	None
Hif1a	Rbm15	-0.91556	50.59	-5.9E-01	rgb( 89,139,239)	1.9936	None
Hlx	Olfm1	0.91556	50.59	0.594	rgb(224,104,105)	1.9936	2,2
Hsf1	Pgrmc1	-0.91556	50.59	-5.9E-01	rgb( 89,139,239)	1.9936	None
Hsf1	Sbno2	0.91556	50.59	0.593	rgb(224,104,105)	1.9936	None
Irf1	Insrr	0.91556	50.59	0.594	rgb(224,104,105)	1.9936	2,2
Irf4	Armcx6	0.91556	50.59	0.585	rgb(223,105,106)	1.9936	None
Irf4	Gdpd5	-0.91556	50.59	-5.9E-01	rgb( 89,139,239)	1.9936	None
Irf4	Peli2	0.91556	50.59	0.593	rgb(224,104,105)	1.9936	None
Irf4	Spry2	-0.91556	50.59	-5.9E-01	rgb( 89,139,239)	1.9936	2,2
Irf5	Ankrd55	-0.91556	50.59	-5.9E-01	rgb( 90,139,239)	1.9936	None
Irf5	Rexo4	-0.91556	50.59	-5.9E-01	rgb( 89,139,239)	1.9936	None
Jun	Stat5b	0.91556	50.59	0.593	rgb(224,104,105)	1.9936	None
Jun	Vim	0.91556	50.59	0.587	rgb(223,105,106)	1.9936	None
Klf4	Ccno	0.91556	50.59	0.591	rgb(223,104,105)	1.9936	None
Klf8	Tspan17	0.91556	50.59	0.588	rgb(223,105,106)	1.9936	None
Lef1	Mcoln2	-0.91556	50.59	-5.9E-01	rgb( 89,139,239)	1.9936	None
Msc	Klrk1	0.91556	50.59	0.589	rgb(223,105,106)	1.9936	2,2
Mxi1	Parp9	0.91556	50.59	0.595	rgb(224,103,105)	1.9936	None
Mxi1	Pfkp	0.91556	50.59	0.59	rgb(223,104,106)	1.9936	None
Myc	Tmem43	-0.91556	50.59	-5.9E-01	rgb( 90,140,239)	1.9936	None
Nfat5	Twsg1	-0.91556	50.59	-5.9E-01	rgb( 89,139,239)	1.9936	None
Nfil3	Htr1b	0.91556	50.59	0.592	rgb(224,104,105)	1.9936	None
Nfkb1	Nme4	-0.91556	50.59	-5.9E-01	rgb( 89,139,239)	1.9936	None
Osr2	Klri2	0.91556	50.59	0.586	rgb(223,105,106)	1.9936	2,2
Otx1	Fam81a	0.91556	50.59	0.586	rgb(223,105,106)	1.9936	2,2
Pou2af1	P2ry2	0.91556	50.59	0.593	rgb(224,104,105)	1.9936	2,2
Pparg	Dgkk	0.91556	50.59	0.594	rgb(224,104,105)	1.9936	2,2
Prrx1	Fat1	0.91556	50.59	0.591	rgb(224,104,105)	1.9936	2,2
Rfx7	Heatr1	0.91556	50.59	0.592	rgb(224,104,105)	1.9936	None
Rora	Lypd6b	-0.91556	50.59	-5.9E-01	rgb( 89,139,239)	1.9936	None
Rorc	Il10ra	-0.91556	50.59	-5.9E-01	rgb( 90,140,239)	1.9936	None
Rxra	Olfm2	0.91556	50.59	0.587	rgb(223,105,106)	1.9936	None
Rxrb	Itgb7	0.91556	50.59	0.585	rgb(223,105,106)	1.9936	None
Sp2	Dach2	-0.91556	50.59	-5.9E-01	rgb( 89,139,239)	1.9936	None
Sp2	Hist4h4	-0.91556	50.59	-5.9E-01	rgb( 90,140,239)	1.9936	None
Sp2	Hspa2	-0.91556	50.59	-5.9E-01	rgb( 89,139,239)	1.9936	None
Sp2	Zfp318	0.91556	50.59	0.586	rgb(223,105,106)	1.9936	None
Sp3	Papolg	0.91556	50.59	0.592	rgb(224,104,105)	1.9936	None
Sp4	Sorcs2	0.91556	50.59	0.592	rgb(224,104,105)	1.9936	None
Srebf1	Aacs	0.91556	50.59	0.589	rgb(223,105,106)	1.9936	2,2
Srebf1	Col7a1	0.91556	50.59	0.592	rgb(224,104,105)	1.9936	None
Srebf1	St7l	0.91556	50.59	0.587	rgb(223,105,106)	1.9936	None
Srebf2	Tulp3	0.91556	50.59	0.594	rgb(224,104,105)	1.9936	None
Srf	Ccdc107	-0.91556	50.59	-5.9E-01	rgb( 88,139,240)	1.9936	None
Stat4	Capsl	0.91556	50.59	0.594	rgb(224,104,105)	1.9936	None
Stat4	Crem	0.91556	50.59	0.588	rgb(223,105,106)	1.9936	None
Tcf12	Cysltr1	-0.91556	50.59	-5.9E-01	rgb( 89,139,239)	1.9936	None
Tcf12	Mxd3	-0.91556	50.59	-5.9E-01	rgb( 89,139,239)	1.9936	None
Tcf12	Parp16	-0.91556	50.59	-5.9E-01	rgb( 89,139,239)	1.9936	None
Tcf12	Unc13a	-0.91556	50.59	-5.9E-01	rgb( 88,139,240)	1.9936	None
Tcf3	Mllt6	0.91556	50.59	0.594	rgb(224,104,105)	1.9936	None
Vax2	2310007L24Rik	0.91556	50.59	0.588	rgb(223,105,106)	1.9936	2,2
Yy2	Smek2	0.91556	50.59	0.585	rgb(223,105,106)	1.9936	None
Zbtb33	1190002N15Rik	0.91556	50.59	0.588	rgb(223,105,106)	1.9936	None
Zfp148	Ivd	-0.91556	50.59	-5.9E-01	rgb( 89,139,239)	1.9936	None
Zfp219	Icam4	0.91556	50.59	0.587	rgb(223,105,106)	1.9936	None
Zfp281	Calhm2	-0.91556	50.59	-5.9E-01	rgb( 89,139,239)	1.9936	None
Eea1	Ctsw	-0.91556	50.59	-5.9E-01	rgb( 89,139,239)	1.9936	2,2
Mbnl2	C2cd2l	0.91556	50.59	0.589	rgb(223,105,106)	1.9936	2,2
Zbtb46	Phlda3	0.91556	50.59	0.586	rgb(223,105,106)	1.9936	2,2
Zfp329	Gripap1	0.91556	50.59	0.59	rgb(223,104,105)	1.9936	2,2
Zfp956	Chka	0.91556	50.59	0.589	rgb(223,105,106)	1.9936	2,2
Arid3a	Treml2	0.91244	50.58	0.577	rgb(223,107,108)	1.9934	None
Arid3a	Zfp9	0.91244	50.58	0.577	rgb(223,107,108)	1.9934	None
Arid3b	Ccdc107	-0.91244	50.58	-5.8E-01	rgb( 91,140,239)	1.9934	None
Atf5	1190002N15Rik	-0.91244	50.58	-5.8E-01	rgb( 90,140,239)	1.9934	None
Bach1	Cxcl10	-0.91244	50.58	-5.8E-01	rgb( 92,141,239)	1.9934	None
Bcl6	Zhx2	0.91244	50.58	0.577	rgb(223,107,108)	1.9934	None
Bhlhe40	Amdhd2	-0.91244	50.58	-5.8E-01	rgb( 92,141,239)	1.9934	None
Bhlhe40	St3gal1	0.91244	50.58	0.581	rgb(223,106,107)	1.9934	None
Creb3l1	Dram2	0.91244	50.58	0.576	rgb(223,107,108)	1.9934	None
Creb3l2	Cdh23	0.91244	50.58	0.581	rgb(223,106,107)	1.9934	2,2
Egr2	Haus8	0.91244	50.58	0.577	rgb(223,107,108)	1.9934	None
Elf1	Cyp51	-0.91244	50.58	-5.8E-01	rgb( 91,140,239)	1.9934	None
Elf1	Ybey	-0.91244	50.58	-5.8E-01	rgb( 91,140,239)	1.9934	None
Etv5	F2rl2	0.91244	50.58	0.582	rgb(223,106,107)	1.9934	2,2
Etv6	Arid3a	0.91244	50.58	0.578	rgb(223,107,108)	1.9934	None
Etv6	Sesn1	-0.91244	50.58	-5.8E-01	rgb( 91,141,239)	1.9934	None
Fosl2	Gimap8	0.91244	50.58	0.584	rgb(223,105,107)	1.9934	None
Fosl2	Mfge8	0.91244	50.58	0.578	rgb(223,107,108)	1.9934	None
Fosl2	Nck2	0.91244	50.58	0.582	rgb(223,106,107)	1.9934	None
Foxf2	Myo3b	0.91244	50.58	0.58	rgb(223,106,107)	1.9934	None
Foxo1	Gpr183	-0.91244	50.58	-5.8E-01	rgb( 90,140,239)	1.9934	None
Foxo1	Kcnip2	0.91244	50.58	0.583	rgb(223,106,107)	1.9934	None
Foxo1	Vamp2	0.91244	50.58	0.581	rgb(223,106,107)	1.9934	None
Hic1	Cttn	0.91244	50.58	0.576	rgb(223,107,108)	1.9934	None
Hic1	Plekha1	-0.91244	50.58	-5.8E-01	rgb( 91,140,239)	1.9934	None
Hic1	Sap30	-0.91244	50.58	-5.8E-01	rgb( 90,140,239)	1.9934	None
Hif1a	Kif3a	0.91244	50.58	0.581	rgb(223,106,107)	1.9934	None
Hif1a	Nsg2	-0.91244	50.58	-5.8E-01	rgb( 91,141,239)	1.9934	None
Hsf1	Pafah1b3	-0.91244	50.58	-5.8E-01	rgb( 90,140,239)	1.9934	None
Ikzf2	Ddr1	-0.91244	50.58	-5.8E-01	rgb( 92,141,239)	1.9934	None
Irf2	Ms4a6c	0.91244	50.58	0.578	rgb(223,107,108)	1.9934	None
Irf4	Grpr	-0.91244	50.58	-5.8E-01	rgb( 91,140,239)	1.9934	2,2
Irf4	Icosl	-0.91244	50.58	-5.8E-01	rgb( 92,141,239)	1.9934	None
Irf4	Nrgn	-0.91244	50.58	-5.8E-01	rgb( 90,140,239)	1.9934	None
Irf4	Trpm1	-0.91244	50.58	-5.8E-01	rgb( 92,141,239)	1.9934	2,2
Irf9	Parp9	0.91244	50.58	0.577	rgb(223,107,108)	1.9934	None
Jund	Tes	-0.91244	50.58	-5.8E-01	rgb( 92,141,239)	1.9934	None
Lyl1	Rab19	0.91244	50.58	0.576	rgb(223,107,108)	1.9934	2,2
Mxi1	Utp20	-0.91244	50.58	-5.8E-01	rgb( 91,140,239)	1.9934	None
Myb	B4galnt1	0.91244	50.58	0.577	rgb(223,107,108)	1.9934	2,2
Myc	Ddit4	-0.91244	50.58	-5.8E-01	rgb( 91,140,239)	1.9934	None
Nfkb2	Psd	0.91244	50.58	0.582	rgb(223,106,107)	1.9934	None
Nr1d1	Galnt12	0.91244	50.58	0.579	rgb(223,106,107)	1.9934	None
Pou6f1	Trove2	-0.91244	50.58	-5.8E-01	rgb( 92,141,239)	1.9934	None
Rbpj	Rpp14	-0.91244	50.58	-5.8E-01	rgb( 91,140,239)	1.9934	None
Rela	Ppic	-0.91244	50.58	-5.8E-01	rgb( 91,140,239)	1.9934	None
Rfx1	Samsn1	-0.91244	50.58	-5.8E-01	rgb( 90,140,239)	1.9934	None
Rorc	Trib1	-0.91244	50.58	-5.8E-01	rgb( 91,141,239)	1.9934	None
Runx2	Ccdc107	-0.91244	50.58	-5.8E-01	rgb( 91,140,239)	1.9934	None
Rxra	Bcam	0.91244	50.58	0.583	rgb(223,106,107)	1.9934	None
Rxra	Neto2	0.91244	50.58	0.58	rgb(223,106,107)	1.9934	None
Rxra	Sap30	-0.91244	50.58	-5.8E-01	rgb( 90,140,239)	1.9934	None
Rxra	Slco4a1	0.91244	50.58	0.581	rgb(223,106,107)	1.9934	None
Sox5	Serpinf1	0.91244	50.58	0.578	rgb(223,107,108)	1.9934	2,2
Sp2	Pigc	-0.91244	50.58	-5.8E-01	rgb( 91,140,239)	1.9934	None
Sp4	Chd7	0.91244	50.58	0.58	rgb(223,106,107)	1.9934	None
Srebf2	Adipor2	0.91244	50.58	0.581	rgb(223,106,107)	1.9934	None
Srebf2	Kdm2b	0.91244	50.58	0.584	rgb(223,106,107)	1.9934	None
Srf	Eif4ebp1	-0.91244	50.58	-5.8E-01	rgb( 92,141,239)	1.9934	None
Stat1	Tpbg	0.91244	50.58	0.582	rgb(223,106,107)	1.9934	None
Stat4	Pla2g12a	-0.91244	50.58	-5.8E-01	rgb( 90,140,239)	1.9934	None
Tcf3	Kctd6	-0.91244	50.58	-5.8E-01	rgb( 91,140,239)	1.9934	None
Tcf3	Ppard	0.91244	50.58	0.585	rgb(223,105,106)	1.9934	None
Yy2	Eci2	-0.91244	50.58	-5.8E-01	rgb( 91,140,239)	1.9934	None
Yy2	Mtx3	0.91244	50.58	0.585	rgb(223,105,106)	1.9934	None
Yy2	Pwwp2a	0.91244	50.58	0.576	rgb(223,107,108)	1.9934	None
Zbtb7b	Fam53b	0.91244	50.58	0.576	rgb(223,107,108)	1.9934	None
Zfhx3	Ermp1	0.91244	50.58	0.577	rgb(223,107,108)	1.9934	2,2
Zfp263	Rtn4	-0.91244	50.58	-5.8E-01	rgb( 90,140,239)	1.9934	None
Zfp281	Tnf	-0.91244	50.58	-5.8E-01	rgb( 92,141,239)	1.9934	None
C030039L03Rik	Kcnc3	0.91244	50.58	0.579	rgb(223,106,108)	1.9934	2,2
Zfp367	Cenpm	0.91244	50.58	0.581	rgb(223,106,107)	1.9934	2,2
Zfp385a	Ckmt1	0.91244	50.58	0.577	rgb(223,107,108)	1.9934	2,2
Zfp385a	Rnf169	0.91244	50.58	0.575	rgb(223,107,108)	1.9934	2,2
Zfp629	Fgfr1	0.91244	50.58	0.58	rgb(223,106,107)	1.9934	2,2
Zfp750	Pik3r3	0.91244	50.58	0.58	rgb(223,106,107)	1.9934	2,2
Zhx2	Ctnnd1	-0.91244	50.58	-5.8E-01	rgb( 90,140,239)	1.9934	2,2
Arid3a	Ccdc67	-0.90931	50.57	-5.7E-01	rgb( 94,142,239)	1.9932	None
Batf	Asap1	0.90931	50.57	0.568	rgb(223,108,110)	1.9932	None
Bhlhe40	Rcsd1	0.90931	50.57	0.569	rgb(223,108,110)	1.9932	None
Crem	Plaur	0.90931	50.57	0.569	rgb(223,108,110)	1.9932	None
E2f1	Ifit2	0.90931	50.57	0.566	rgb(223,109,110)	1.9932	None
Elf1	Dars2	0.90931	50.57	0.568	rgb(223,109,110)	1.9932	None
Esrra	Acot13	-0.90931	50.57	-5.7E-01	rgb( 94,142,239)	1.9932	None
Esrra	Gcnt1	-0.90931	50.57	-5.7E-01	rgb( 94,142,239)	1.9932	None
Ets1	Dmxl2	-0.90931	50.57	-5.7E-01	rgb( 94,142,239)	1.9932	2,2
Ets1	Kcnip2	0.90931	50.57	0.575	rgb(223,107,108)	1.9932	None
Foxo1	Rora	0.90931	50.57	0.574	rgb(223,107,108)	1.9932	None
Foxp1	5430421N21Rik	-0.90931	50.57	-5.7E-01	rgb( 93,142,239)	1.9932	2,2
Hif1a	Il9r	-0.90931	50.57	-5.7E-01	rgb( 93,142,239)	1.9932	None
Hmga1	Vav1	-0.90931	50.57	-5.7E-01	rgb( 93,141,239)	1.9932	None
Hsf1	BC065397	0.90931	50.57	0.568	rgb(223,108,110)	1.9932	None
Irf1	Gbp10	0.90931	50.57	0.568	rgb(223,108,110)	1.9932	2,2
Irf2	Tbc1d14	0.90931	50.57	0.565	rgb(223,109,110)	1.9932	None
Irf4	Arrb1	-0.90931	50.57	-5.7E-01	rgb( 93,142,239)	1.9932	None
Irf4	Fam111a	-0.90931	50.57	-5.7E-01	rgb( 94,142,238)	1.9932	None
Irf4	Sh3bp1	-0.90931	50.57	-5.7E-01	rgb( 93,142,239)	1.9932	None
Irf5	Capn5	0.90931	50.57	0.566	rgb(223,109,110)	1.9932	None
Irf5	Ulk2	0.90931	50.57	0.566	rgb(223,109,110)	1.9932	2,2
Irf7	Gbp6	0.90931	50.57	0.566	rgb(223,109,110)	1.9932	2,2
Irf7	Oas1b	0.90931	50.57	0.571	rgb(223,108,109)	1.9932	None
Jun	Fam129b	0.90931	50.57	0.574	rgb(223,107,109)	1.9932	None
Klf10	Tiparp	0.90931	50.57	0.573	rgb(223,108,109)	1.9932	None
Klf3	Itga4	0.90931	50.57	0.567	rgb(223,109,110)	1.9932	None
Maf	Pdpn	0.90931	50.57	0.566	rgb(223,109,110)	1.9932	None
Mlxipl	Mesp2	0.90931	50.57	0.569	rgb(223,108,109)	1.9932	2,2
Myb	Cdkn1b	0.90931	50.57	0.565	rgb(223,109,110)	1.9932	None
Nfatc4	Fbxo2	0.90931	50.57	0.568	rgb(223,109,110)	1.9932	None
Nfil3	Sntb1	-0.90931	50.57	-5.7E-01	rgb( 93,141,239)	1.9932	None
Nfkb1	Ildr1	-0.90931	50.57	-5.7E-01	rgb( 93,142,239)	1.9932	None
Nr2f6	Cd2	-0.90931	50.57	-5.7E-01	rgb( 94,142,239)	1.9932	None
Nr2f6	Slc41a3	0.90931	50.57	0.573	rgb(223,108,109)	1.9932	None
Nr4a3	Dpy19l3	-0.90931	50.57	-5.7E-01	rgb( 93,141,239)	1.9932	None
Plagl2	Nr4a1	-0.90931	50.57	-5.7E-01	rgb( 94,142,239)	1.9932	None
Pou2af1	Lama5	-0.90931	50.57	-5.7E-01	rgb( 93,141,239)	1.9932	None
Rela	Ikzf4	0.90931	50.57	0.574	rgb(223,107,108)	1.9932	None
Relb	H2-Ab1	-0.90931	50.57	-5.7E-01	rgb( 93,141,239)	1.9932	None
Rest	Notch1	0.90931	50.57	0.567	rgb(223,109,110)	1.9932	None
Rest	Utrn	0.90931	50.57	0.566	rgb(223,109,110)	1.9932	None
Runx2	Frmd4b	0.90931	50.57	0.569	rgb(223,108,109)	1.9932	None
Rxra	Gata3	0.90931	50.57	0.572	rgb(223,108,109)	1.9932	None
Rxra	Higd1a	-0.90931	50.57	-5.7E-01	rgb( 93,142,239)	1.9932	None
Rxra	Itpka	0.90931	50.57	0.572	rgb(223,108,109)	1.9932	None
Rxra	Slamf6	0.90931	50.57	0.571	rgb(223,108,109)	1.9932	None
Rxra	Smek1	0.90931	50.57	0.566	rgb(223,109,110)	1.9932	None
Rxra	Tbc1d4	0.90931	50.57	0.571	rgb(223,108,109)	1.9932	None
Sp2	Hist3h2bb-ps	-0.90931	50.57	-5.7E-01	rgb( 94,142,239)	1.9932	None
Sp2	Nrf1	0.90931	50.57	0.57	rgb(223,108,109)	1.9932	None
Sp2	Slc29a3	0.90931	50.57	0.575	rgb(223,107,108)	1.9932	None
Sp4	Smg5	-0.90931	50.57	-5.7E-01	rgb( 93,142,239)	1.9932	None
Sp4	Wwp1	0.90931	50.57	0.57	rgb(223,108,109)	1.9932	None
Srebf1	Hmgcr	0.90931	50.57	0.574	rgb(223,107,108)	1.9932	None
Srebf1	Rgs14	0.90931	50.57	0.571	rgb(223,108,109)	1.9932	2,2
Srf	P2rx5	0.90931	50.57	0.571	rgb(223,108,109)	1.9932	None
Stat4	Nek6	-0.90931	50.57	-5.7E-01	rgb( 94,142,239)	1.9932	None
Tal2	Nfkbie	0.90931	50.57	0.566	rgb(223,109,110)	1.9932	None
Tead1	Ikzf4	0.90931	50.57	0.573	rgb(223,107,109)	1.9932	2,2
Thap1	Dffb	0.90931	50.57	0.566	rgb(223,109,110)	1.9932	None
Twist1	Loxl2	0.90931	50.57	0.567	rgb(223,109,110)	1.9932	2,2
Vax2	Myo1f	0.90931	50.57	0.567	rgb(223,109,110)	1.9932	2,2
Vdr	Rabgap1l	0.90931	50.57	0.566	rgb(223,109,110)	1.9932	None
Zbtb7a	Sec14l1	0.90931	50.57	0.571	rgb(223,108,109)	1.9932	None
Zeb1	Sptlc1	-0.90931	50.57	-5.7E-01	rgb( 93,142,239)	1.9932	None
Zfp182	Got1	-0.90931	50.57	-5.7E-01	rgb( 93,142,239)	1.9932	None
Zfp219	Arhgef40	0.90931	50.57	0.569	rgb(223,108,109)	1.9932	2,2
Zfp263	Lamc2	-0.90931	50.57	-5.7E-01	rgb( 94,142,238)	1.9932	None
Zfp369	Gm6225	0.90931	50.57	0.573	rgb(223,108,109)	1.9932	None
Zfp524	Lime1	0.90931	50.57	0.571	rgb(223,108,109)	1.9932	2,2
Zfx	Cd59a	-0.90931	50.57	-5.7E-01	rgb( 93,141,239)	1.9932	None
Zfx	Rgs19	-0.90931	50.57	-5.7E-01	rgb( 93,142,239)	1.9932	None
Klf6	Chst3	-0.90931	50.57	-5.7E-01	rgb( 92,141,239)	1.9932	2,2
Ncoa3	Id3	-0.90931	50.57	-5.7E-01	rgb( 93,142,239)	1.9932	2,2
Zfp280d	Acp5	-0.90931	50.57	-5.7E-01	rgb( 94,142,239)	1.9932	2,2
Zfp385a	Cox6b2	0.90931	50.57	0.573	rgb(223,107,109)	1.9932	2,2
Zfp52	4930539E08Rik	0.90931	50.57	0.57	rgb(223,108,109)	1.9932	2,2
Zik1	Mvp	-0.90931	50.57	-5.7E-01	rgb( 94,142,239)	1.9932	2,2
Batf	Tex14	-0.90618	50.56	-5.6E-01	rgb( 96,144,238)	1.993	None
Bcl6	3110057O12Rik	-0.90618	50.56	-5.6E-01	rgb( 95,143,238)	1.993	2,2
Bcl6	Pgm2	-0.90618	50.56	-5.6E-01	rgb( 95,143,238)	1.993	None
Ddit3	Pstpip1	0.90618	50.56	0.557	rgb(223,111,112)	1.993	None
E2f4	Ccdc122	-0.90618	50.56	-5.6E-01	rgb( 95,143,238)	1.993	None
Egr1	Trib1	0.90618	50.56	0.562	rgb(223,110,111)	1.993	None
Egr2	Pten	-0.90618	50.56	-5.6E-01	rgb( 95,143,238)	1.993	None
Elf1	Rcsd1	0.90618	50.56	0.563	rgb(223,110,111)	1.993	None
Eomes	Chm	-0.90618	50.56	-5.6E-01	rgb( 97,144,238)	1.993	None
Ets1	Dhx33	-0.90618	50.56	-5.6E-01	rgb( 96,144,238)	1.993	None
Ets1	Gart	-0.90618	50.56	-5.6E-01	rgb( 96,143,238)	1.993	None
Ets1	Pdcd1	-0.90618	50.56	-5.6E-01	rgb( 96,144,238)	1.993	None
Ets2	Pkhd1l1	-0.90618	50.56	-5.6E-01	rgb( 96,143,238)	1.993	2,2
Fosl2	Cecr6	-0.90618	50.56	-5.6E-01	rgb( 96,143,238)	1.993	None
Fosl2	Mmachc	-0.90618	50.56	-5.6E-01	rgb( 96,143,238)	1.993	None
Fosl2	S1pr3	0.90618	50.56	0.558	rgb(223,111,112)	1.993	None
Fosl2	Slc39a1	0.90618	50.56	0.563	rgb(223,109,111)	1.993	None
Fosl2	Tbxa2r	-0.90618	50.56	-5.6E-01	rgb( 96,143,238)	1.993	None
Fosl2	Tgm2	0.90618	50.56	0.561	rgb(223,110,111)	1.993	None
Foxo1	Ust	0.90618	50.56	0.563	rgb(223,109,111)	1.993	None
Foxp1	Muc13	-0.90618	50.56	-5.6E-01	rgb( 96,143,238)	1.993	2,2
Hbp1	Klf2	0.90618	50.56	0.558	rgb(223,110,112)	1.993	None
Hif3a	Acvrl1	0.90618	50.56	0.557	rgb(223,111,112)	1.993	2,2
Hsf1	Gatsl3	-0.90618	50.56	-5.6E-01	rgb( 96,144,238)	1.993	None
Ikzf2	Pdcd1	0.90618	50.56	0.565	rgb(223,109,110)	1.993	None
Ikzf4	Adora2a	-0.90618	50.56	-5.6E-01	rgb( 96,144,238)	1.993	None
Ikzf4	Socs2	0.90618	50.56	0.556	rgb(223,111,112)	1.993	2,2
Irf4	Appl2	-0.90618	50.56	-5.6E-01	rgb( 95,143,238)	1.993	None
Irf4	Dsp	0.90618	50.56	0.564	rgb(223,109,110)	1.993	None
Irf4	Tor3a	-0.90618	50.56	-5.6E-01	rgb( 96,144,238)	1.993	None
Irf7	Pydc4	0.90618	50.56	0.558	rgb(223,110,112)	1.993	2,2
Jund	Il4ra	0.90618	50.56	0.563	rgb(223,109,111)	1.993	None
Klf2	Nkain1	-0.90618	50.56	-5.6E-01	rgb( 96,143,238)	1.993	None
Lyl1	Spred3	0.90618	50.56	0.557	rgb(223,111,112)	1.993	None
Maf	Arrb2	0.90618	50.56	0.564	rgb(223,109,110)	1.993	None
Mafg	Amz1	0.90618	50.56	0.56	rgb(223,110,111)	1.993	2,2
Msc	Pcsk1	0.90618	50.56	0.564	rgb(223,109,110)	1.993	2,2
Mxi1	Fbxo18	0.90618	50.56	0.559	rgb(223,110,111)	1.993	None
Mybl1	Vim	0.90618	50.56	0.562	rgb(223,110,111)	1.993	None
Nfatc4	Gpr153	0.90618	50.56	0.558	rgb(223,110,112)	1.993	2,2
Nfkb1	Slc25a35	-0.90618	50.56	-5.6E-01	rgb( 96,144,238)	1.993	None
Nfkb2	Kif13b	0.90618	50.56	0.561	rgb(223,110,111)	1.993	2,2
Nr3c1	Tubb6	-0.90618	50.56	-5.6E-01	rgb( 96,144,238)	1.993	None
Nr4a1	Tnfsf11	0.90618	50.56	0.564	rgb(223,109,110)	1.993	2,2
Rara	Gramd1b	-0.90618	50.56	-5.6E-01	rgb( 96,143,238)	1.993	None
Rara	Ifih1	-0.90618	50.56	-5.6E-01	rgb( 95,143,238)	1.993	None
Rest	Hk1	0.90618	50.56	0.564	rgb(223,109,110)	1.993	None
Rest	Jak3	0.90618	50.56	0.564	rgb(223,109,110)	1.993	None
Rfx1	Ptprc	-0.90618	50.56	-5.6E-01	rgb( 96,144,238)	1.993	None
Rfx3	Dnajc16	-0.90618	50.56	-5.6E-01	rgb( 96,143,238)	1.993	None
Rfx3	Ppm1d	-0.90618	50.56	-5.6E-01	rgb( 95,143,238)	1.993	None
Runx1	Cxcr1	-0.90618	50.56	-5.6E-01	rgb( 96,143,238)	1.993	None
Rxra	Ccdc50	0.90618	50.56	0.565	rgb(223,109,110)	1.993	None
Six5	Tjp3	0.90618	50.56	0.558	rgb(223,110,111)	1.993	None
Smad4	B4galt2	0.90618	50.56	0.558	rgb(223,111,112)	1.993	None
Sp2	AI506816	0.90618	50.56	0.564	rgb(223,109,110)	1.993	None
Sp2	Pten	-0.90618	50.56	-5.6E-01	rgb( 95,143,238)	1.993	None
Sp2	Slc6a9	0.90618	50.56	0.559	rgb(223,110,111)	1.993	None
Sp3	Dach2	-0.90618	50.56	-5.6E-01	rgb( 95,143,238)	1.993	None
Sp3	Nlgn2	-0.90618	50.56	-5.6E-01	rgb( 96,143,238)	1.993	None
Sp4	Bend4	0.90618	50.56	0.565	rgb(223,109,110)	1.993	None
Sp4	Ccdc134	-0.90618	50.56	-5.6E-01	rgb( 96,143,238)	1.993	None
Sp4	D830031N03Rik	-0.90618	50.56	-5.6E-01	rgb( 96,143,238)	1.993	None
Sp4	Plaur	-0.90618	50.56	-5.6E-01	rgb( 95,143,238)	1.993	None
Srebf1	Wdr81	0.90618	50.56	0.555	rgb(223,111,112)	1.993	None
Stat4	Nudt6	-0.90618	50.56	-5.6E-01	rgb( 96,144,238)	1.993	None
Tal2	Stat4	0.90618	50.56	0.564	rgb(223,109,110)	1.993	None
Tcf3	Tspan2	0.90618	50.56	0.559	rgb(223,110,111)	1.993	None
Thap1	Tbc1d14	-0.90618	50.56	-5.6E-01	rgb( 96,143,238)	1.993	None
Zbtb33	Ifitm2	-0.90618	50.56	-5.6E-01	rgb( 96,143,238)	1.993	2,2
Zbtb7b	Pcbp4	0.90618	50.56	0.559	rgb(223,110,111)	1.993	None
Zbtb7b	Rpp14	-0.90618	50.56	-5.6E-01	rgb( 96,144,238)	1.993	None
Zeb1	Asf1a	-0.90618	50.56	-5.6E-01	rgb( 96,143,238)	1.993	None
Zfp148	Adora2a	-0.90618	50.56	-5.6E-01	rgb( 95,143,238)	1.993	None
Zfp148	Slc9a3r1	-0.90618	50.56	-5.6E-01	rgb( 96,143,238)	1.993	None
Zfp263	Cyfip2	-0.90618	50.56	-5.6E-01	rgb( 96,144,238)	1.993	None
Zfp263	Oxct1	-0.90618	50.56	-5.6E-01	rgb( 96,144,238)	1.993	None
Zfx	Aldh4a1	0.90618	50.56	0.563	rgb(223,109,111)	1.993	None
Csrnp1	1110057K04Rik	-0.90618	50.56	-5.6E-01	rgb( 96,143,238)	1.993	2,2
Dr1	Srpk1	-0.90618	50.56	-5.6E-01	rgb( 96,143,238)	1.993	2,2
Kdm5b	Ero1l	0.90618	50.56	0.562	rgb(223,110,111)	1.993	2,2
Ncoa2	Notch2	0.90618	50.56	0.556	rgb(223,111,112)	1.993	2,2
Zfp362	Mmp7	-0.90618	50.56	-5.6E-01	rgb( 96,143,238)	1.993	2,2
Ahrr	Ahr	0.90306	50.55	0.555	rgb(223,111,112)	1.9928	2,2
Ahrr	Cpox	0.90306	50.55	0.547	rgb(223,113,114)	1.9928	2,2
Ahrr	Klre1	0.90306	50.55	0.55	rgb(223,112,113)	1.9928	2,2
Ahrr	Tmem176a	0.90306	50.55	0.545	rgb(223,113,114)	1.9928	2,2
Arid3a	Scml4	-0.90306	50.55	-5.5E-01	rgb( 97,144,238)	1.9928	None
Arid3a	Zfp36l1	-0.90306	50.55	-5.5E-01	rgb( 99,145,238)	1.9928	None
Arid5a	Asns	0.90306	50.55	0.554	rgb(223,111,112)	1.9928	None
Arid5a	Rel	-0.90306	50.55	-5.5E-01	rgb( 99,145,238)	1.9928	None
Atf3	Ankrd13c	0.90306	50.55	0.547	rgb(223,113,114)	1.9928	None
Atf5	Hmox1	0.90306	50.55	0.545	rgb(223,113,114)	1.9928	None
Atf5	Nucb2	0.90306	50.55	0.546	rgb(223,113,114)	1.9928	None
Batf	Zfp467	-0.90306	50.55	-5.5E-01	rgb( 98,144,238)	1.9928	2,2
Bhlhe40	Runx2	0.90306	50.55	0.547	rgb(223,112,114)	1.9928	None
Cux1	Gyk	-0.90306	50.55	-5.5E-01	rgb( 98,144,238)	1.9928	2,2
Ddit3	Angptl6	0.90306	50.55	0.553	rgb(223,111,112)	1.9928	2,2
E2f1	Anln	0.90306	50.55	0.554	rgb(223,111,112)	1.9928	None
E2f1	Fancm	0.90306	50.55	0.554	rgb(223,111,112)	1.9928	None
E2f1	Tnk2	0.90306	50.55	0.546	rgb(223,113,114)	1.9928	None
Ebf1	A430005L14Rik	-0.90306	50.55	-5.5E-01	rgb( 97,144,238)	1.9928	None
Ebf1	Dusp3	0.90306	50.55	0.548	rgb(223,112,113)	1.9928	2,2
Elf1	Rab27a	-0.90306	50.55	-5.5E-01	rgb( 97,144,238)	1.9928	None
Elf1	Tsen2	-0.90306	50.55	-5.5E-01	rgb( 97,144,238)	1.9928	2,2
Epas1	Slc7a8	0.90306	50.55	0.55	rgb(223,112,113)	1.9928	2,2
Ets1	Gpd1	-0.90306	50.55	-5.5E-01	rgb( 97,144,238)	1.9928	None
Ets1	Zfp354c	0.90306	50.55	0.554	rgb(223,111,112)	1.9928	None
Ets2	Ifit2	0.90306	50.55	0.548	rgb(223,112,113)	1.9928	2,2
Fosl2	L3mbtl3	-0.90306	50.55	-5.5E-01	rgb( 98,145,238)	1.9928	None
Fosl2	Stat3	0.90306	50.55	0.554	rgb(223,111,112)	1.9928	None
Foxf2	Adora2b	0.90306	50.55	0.549	rgb(223,112,113)	1.9928	2,2
Foxf2	Tmem173	0.90306	50.55	0.548	rgb(223,112,113)	1.9928	2,2
Foxo3	9030617O03Rik	0.90306	50.55	0.553	rgb(223,111,113)	1.9928	None
Hif1a	Ppm1d	-0.90306	50.55	-5.5E-01	rgb( 99,145,238)	1.9928	None
Hif1a	Ston2	0.90306	50.55	0.547	rgb(223,113,114)	1.9928	None
Hif3a	Egln1	0.90306	50.55	0.546	rgb(223,113,114)	1.9928	2,2
Hif3a	Stc1	0.90306	50.55	0.549	rgb(223,112,113)	1.9928	2,2
Irf2	Dhrs4	0.90306	50.55	0.546	rgb(223,113,114)	1.9928	None
Irf2	Plod3	-0.90306	50.55	-5.5E-01	rgb( 98,145,238)	1.9928	None
Irf4	Chst3	-0.90306	50.55	-5.5E-01	rgb( 99,145,238)	1.9928	None
Irf4	Dhrs9	-0.90306	50.55	-5.5E-01	rgb( 98,144,238)	1.9928	None
Irf4	Dusp22	-0.90306	50.55	-5.5E-01	rgb( 98,145,238)	1.9928	None
Irf4	Ldlrap1	-0.90306	50.55	-5.5E-01	rgb( 98,144,238)	1.9928	None
Irf4	Vsig2	-0.90306	50.55	-5.5E-01	rgb( 97,144,238)	1.9928	None
Irf4	Xcr1	-0.90306	50.55	-5.5E-01	rgb( 97,144,238)	1.9928	None
Irf5	Trim14	0.90306	50.55	0.554	rgb(223,111,112)	1.9928	None
Irf9	Flt3l	0.90306	50.55	0.555	rgb(223,111,112)	1.9928	None
Jun	Serinc5	0.90306	50.55	0.553	rgb(223,111,113)	1.9928	None
Jun	Tnrc6a	-0.90306	50.55	-5.5E-01	rgb( 98,144,238)	1.9928	None
Klf13	Ndrg1	0.90306	50.55	0.546	rgb(223,113,114)	1.9928	None
Klf3	Ahrr	-0.90306	50.55	-5.5E-01	rgb( 97,144,238)	1.9928	None
Lyl1	Lix1l	0.90306	50.55	0.546	rgb(223,113,114)	1.9928	None
Mga	Epsti1	-0.90306	50.55	-5.5E-01	rgb( 99,145,238)	1.9928	None
Mxi1	Thra	0.90306	50.55	0.546	rgb(223,113,114)	1.9928	None
Nfatc1	Ss18	-0.90306	50.55	-5.5E-01	rgb( 97,144,238)	1.9928	None
Nfatc1	Synpo	0.90306	50.55	0.551	rgb(223,112,113)	1.9928	None
Nfkb1	Pla1a	0.90306	50.55	0.549	rgb(223,112,113)	1.9928	None
Nfkb2	Csf2	0.90306	50.55	0.55	rgb(223,112,113)	1.9928	2,2
Nfkb2	Tspan3	0.90306	50.55	0.551	rgb(223,112,113)	1.9928	2,2
Nr1h2	4930503L19Rik	-0.90306	50.55	-5.5E-01	rgb( 97,144,238)	1.9928	None
Nr3c1	Kif13b	0.90306	50.55	0.555	rgb(223,111,112)	1.9928	None
Nr4a1	Marcksl1	0.90306	50.55	0.554	rgb(223,111,112)	1.9928	2,2
Nr4a2	Fosl2	0.90306	50.55	0.55	rgb(223,112,113)	1.9928	2,2
Osr2	Serpinb1b	0.90306	50.55	0.552	rgb(223,112,113)	1.9928	2,2
Plag1	Rab34	0.90306	50.55	0.552	rgb(223,112,113)	1.9928	None
Plagl1	Cd180	0.90306	50.55	0.547	rgb(223,113,114)	1.9928	2,2
Plagl1	Slc7a1	0.90306	50.55	0.546	rgb(223,113,114)	1.9928	2,2
Pou2af1	Hs3st1	-0.90306	50.55	-5.5E-01	rgb( 97,144,238)	1.9928	2,2
Pou2af1	Impa2	-0.90306	50.55	-5.5E-01	rgb( 97,144,238)	1.9928	None
Prdm1	Ypel2	-0.90306	50.55	-5.5E-01	rgb( 97,144,238)	1.9928	None
Rel	Heg1	0.90306	50.55	0.552	rgb(223,112,113)	1.9928	None
Rela	Foxp4	0.90306	50.55	0.55	rgb(223,112,113)	1.9928	None
Rorc	Ccdc63	0.90306	50.55	0.549	rgb(223,112,113)	1.9928	None
Rorc	Cd5l	0.90306	50.55	0.546	rgb(223,113,114)	1.9928	None
Runx2	Sema4f	0.90306	50.55	0.553	rgb(223,111,112)	1.9928	None
Rxrb	Trpm6	-0.90306	50.55	-5.5E-01	rgb( 97,144,238)	1.9928	None
Six5	Fbxw2	-0.90306	50.55	-5.5E-01	rgb( 97,144,238)	1.9928	None
Sp2	Lgals7	-0.90306	50.55	-5.5E-01	rgb( 97,144,238)	1.9928	None
Sp4	Bcor	-0.90306	50.55	-5.5E-01	rgb( 97,144,238)	1.9928	None
Sp4	Dctn4	0.90306	50.55	0.548	rgb(223,112,113)	1.9928	None
Sp4	Srsf12	0.90306	50.55	0.548	rgb(223,112,113)	1.9928	2,2
Sp4	Stx1a	-0.90306	50.55	-5.5E-01	rgb( 97,144,238)	1.9928	None
Sp6	Kcnq4	0.90306	50.55	0.548	rgb(223,112,113)	1.9928	None
Spib	Ly96	0.90306	50.55	0.555	rgb(223,111,112)	1.9928	None
Spib	Pik3r3	0.90306	50.55	0.549	rgb(223,112,113)	1.9928	None
Srebf1	Afp	-0.90306	50.55	-5.5E-01	rgb( 97,144,238)	1.9928	None
Stat4	Slc29a3	0.90306	50.55	0.549	rgb(223,112,113)	1.9928	None
Tcf12	Asap1	0.90306	50.55	0.546	rgb(223,113,114)	1.9928	None
Tcf3	Snhg6	-0.90306	50.55	-5.5E-01	rgb( 99,145,238)	1.9928	None
Tead1	Akap12	0.90306	50.55	0.546	rgb(223,113,114)	1.9928	2,2
Trerf1	Tmem176a	0.90306	50.55	0.553	rgb(223,111,112)	1.9928	2,2
Trp53	Fam49b	-0.90306	50.55	-5.5E-01	rgb( 98,144,238)	1.9928	None
Yy2	Naca	-0.90306	50.55	-5.5E-01	rgb( 97,144,238)	1.9928	None
Zbtb33	Nudt4	0.90306	50.55	0.554	rgb(223,111,112)	1.9928	None
Zbtb33	Scamp5	-0.90306	50.55	-5.5E-01	rgb( 97,144,238)	1.9928	None
Zeb1	Ap1s3	-0.90306	50.55	-5.5E-01	rgb( 97,144,238)	1.9928	None
Zeb1	Emb	0.90306	50.55	0.55	rgb(223,112,113)	1.9928	None
Zfp148	Zfp609	0.90306	50.55	0.552	rgb(223,112,113)	1.9928	None
Zfp182	Nsun6	0.90306	50.55	0.554	rgb(223,111,112)	1.9928	None
Zfp182	Prrg4	0.90306	50.55	0.547	rgb(223,113,114)	1.9928	None
Zfp202	Dusp12	0.90306	50.55	0.546	rgb(223,113,114)	1.9928	2,2
Zfp369	Cnot1	0.90306	50.55	0.547	rgb(223,113,114)	1.9928	None
Zfp523	Podnl1	0.90306	50.55	0.546	rgb(223,113,114)	1.9928	2,2
Zfp524	Naca	0.90306	50.55	0.551	rgb(223,112,113)	1.9928	2,2
Zfx	S100a6	-0.90306	50.55	-5.5E-01	rgb( 97,144,238)	1.9928	None
Ccdc17	Gdi1	0.90306	50.55	0.553	rgb(223,111,113)	1.9928	2,2
Cggbp1	Tmem71	0.90306	50.55	0.545	rgb(223,113,114)	1.9928	2,2
Rlf	Dctpp1	-0.90306	50.55	-5.5E-01	rgb( 97,144,238)	1.9928	2,2
Thap3	Krtcap2	0.90306	50.55	0.549	rgb(223,112,113)	1.9928	2,2
Zfp385a	Ccng1	0.90306	50.55	0.552	rgb(223,112,113)	1.9928	2,2
Zfp385a	Dhh	0.90306	50.55	0.551	rgb(223,112,113)	1.9928	2,2
Zfp429	H60c	-0.90306	50.55	-5.5E-01	rgb( 99,145,238)	1.9928	2,2
Zfp609	Ccrn4l	0.90306	50.55	0.551	rgb(223,112,113)	1.9928	2,2
Zfp629	Slc30a1	0.90306	50.55	0.547	rgb(223,113,114)	1.9928	2,2
Zfp750	Zfp365	0.90306	50.55	0.548	rgb(223,112,113)	1.9928	2,2
Zfp777	Zc3h7b	0.90306	50.55	0.546	rgb(223,113,114)	1.9928	2,2
Arid3a	Mttp	0.89993	50.54	0.541	rgb(223,114,115)	1.9926	None
Arid5a	Olfm2	0.89993	50.54	0.541	rgb(223,114,115)	1.9926	None
Bach1	Spef2	-0.89993	50.54	-5.4E-01	rgb(100,146,237)	1.9926	None
Batf	Bcl2l11	-0.89993	50.54	-5.4E-01	rgb( 99,145,238)	1.9926	None
Batf	Il12rb1	0.89993	50.54	0.537	rgb(223,114,116)	1.9926	None
Batf	Tal2	-0.89993	50.54	-5.4E-01	rgb(100,146,237)	1.9926	None
Bhlhe40	Gys1	0.89993	50.54	0.54	rgb(223,114,115)	1.9926	None
Bhlhe40	Nr4a1	0.89993	50.54	0.539	rgb(223,114,115)	1.9926	None
Cebpg	B930041F14Rik	-0.89993	50.54	-5.4E-01	rgb(100,146,237)	1.9926	None
Cebpg	Ddit3	0.89993	50.54	0.544	rgb(223,113,114)	1.9926	None
Creb1	Fau	0.89993	50.54	0.542	rgb(223,113,115)	1.9926	None
Cux1	Unc93b1	-0.89993	50.54	-5.4E-01	rgb(100,146,238)	1.9926	2,2
Dbp	Ephx1	0.89993	50.54	0.537	rgb(223,114,116)	1.9926	2,2
E2f1	Smpd4	0.89993	50.54	0.538	rgb(223,114,115)	1.9926	None
E2f4	Lrp8	0.89993	50.54	0.544	rgb(223,113,114)	1.9926	None
Ebf1	Qtrtd1	-0.89993	50.54	-5.4E-01	rgb(101,146,237)	1.9926	None
Egr1	Hook2	-0.89993	50.54	-5.4E-01	rgb(100,146,237)	1.9926	None
Egr2	Runx1	0.89993	50.54	0.544	rgb(223,113,114)	1.9926	None
Egr3	Creb1	0.89993	50.54	0.542	rgb(223,114,115)	1.9926	None
Elf1	Bcl2l1	-0.89993	50.54	-5.4E-01	rgb(100,146,238)	1.9926	None
Elf1	Cmah	0.89993	50.54	0.542	rgb(223,113,115)	1.9926	None
Elf1	Herc4	0.89993	50.54	0.536	rgb(223,115,116)	1.9926	None
Elf1	Tnnt1	-0.89993	50.54	-5.4E-01	rgb( 99,146,238)	1.9926	None
Elk4	Tapbp	0.89993	50.54	0.543	rgb(223,113,114)	1.9926	None
Esrra	Lamb3	0.89993	50.54	0.535	rgb(223,115,116)	1.9926	None
Ets1	Rell1	0.89993	50.54	0.543	rgb(223,113,114)	1.9926	None
Ets1	Siah3	0.89993	50.54	0.542	rgb(223,113,115)	1.9926	None
Etv6	Hif1a	0.89993	50.54	0.538	rgb(223,114,115)	1.9926	None
Fos	Dusp22	-0.89993	50.54	-5.4E-01	rgb(100,146,238)	1.9926	None
Fosb	Trim2	0.89993	50.54	0.545	rgb(223,113,114)	1.9926	None
Fosl2	Gpsm2	0.89993	50.54	0.535	rgb(223,115,116)	1.9926	None
Fosl2	Sec14l1	0.89993	50.54	0.538	rgb(223,114,115)	1.9926	None
Fosl2	Sec24d	0.89993	50.54	0.543	rgb(223,113,114)	1.9926	None
Foxf2	Akr1b8	0.89993	50.54	0.544	rgb(223,113,114)	1.9926	2,2
Foxf2	Trove2	0.89993	50.54	0.538	rgb(223,114,115)	1.9926	2,2
Gata1	Gadd45g	0.89993	50.54	0.536	rgb(223,115,116)	1.9926	2,2
Gata3	4930506M07Rik	0.89993	50.54	0.537	rgb(223,114,115)	1.9926	2,2
Gata3	Il13	0.89993	50.54	0.543	rgb(223,113,114)	1.9926	2,2
Gfi1	Rgmb	-0.89993	50.54	-5.4E-01	rgb(101,146,237)	1.9926	2,2
Hbp1	Vgf	-0.89993	50.54	-5.4E-01	rgb( 99,145,238)	1.9926	None
Hic1	Qtrtd1	-0.89993	50.54	-5.4E-01	rgb(100,146,238)	1.9926	None
Hif1a	Zfp12	0.89993	50.54	0.544	rgb(223,113,114)	1.9926	None
Hlx	Gnb5	0.89993	50.54	0.539	rgb(223,114,115)	1.9926	2,2
Hsf1	Rpl36al	-0.89993	50.54	-5.4E-01	rgb( 99,145,238)	1.9926	None
Irf4	Cd44	-0.89993	50.54	-5.4E-01	rgb(100,146,238)	1.9926	None
Irf4	Dlk1	-0.89993	50.54	-5.4E-01	rgb(100,146,238)	1.9926	2,2
Irf4	Pgrmc1	-0.89993	50.54	-5.4E-01	rgb( 99,145,238)	1.9926	None
Irf4	Tnip2	0.89993	50.54	0.539	rgb(223,114,115)	1.9926	None
Irf5	Unc93b1	0.89993	50.54	0.542	rgb(223,114,115)	1.9926	2,2
Irf7	Epsti1	0.89993	50.54	0.536	rgb(223,115,116)	1.9926	None
Irf7	Gm6548	0.89993	50.54	0.541	rgb(223,114,115)	1.9926	2,2
Jund	Akirin1	0.89993	50.54	0.536	rgb(223,115,116)	1.9926	None
Klf2	Pgs1	-0.89993	50.54	-5.4E-01	rgb(100,146,238)	1.9926	None
Klf4	Rasgrp4	-0.89993	50.54	-5.4E-01	rgb( 99,145,238)	1.9926	None
Klf4	Tmem86a	0.89993	50.54	0.535	rgb(223,115,116)	1.9926	None
Klf7	Ddit3	0.89993	50.54	0.542	rgb(223,113,115)	1.9926	None
Maf	Ctla4	0.89993	50.54	0.544	rgb(223,113,114)	1.9926	None
Msc	Gpr114	0.89993	50.54	0.539	rgb(223,114,115)	1.9926	2,2
Mxi1	Bcl2	0.89993	50.54	0.542	rgb(223,114,115)	1.9926	None
Mxi1	Dpf1	0.89993	50.54	0.544	rgb(223,113,114)	1.9926	None
Myb	Celf2	0.89993	50.54	0.542	rgb(223,113,115)	1.9926	None
Myb	Mex3a	-0.89993	50.54	-5.4E-01	rgb(101,146,237)	1.9926	2,2
Mybl1	Plk2	0.89993	50.54	0.538	rgb(223,114,115)	1.9926	None
Nfatc2	Grn	0.89993	50.54	0.539	rgb(223,114,115)	1.9926	None
Nfe2l2	Tmem120b	-0.89993	50.54	-5.4E-01	rgb(101,146,237)	1.9926	None
Nfil3	Slc13a3	0.89993	50.54	0.539	rgb(223,114,115)	1.9926	2,2
Nfkb1	Cdk5	-0.89993	50.54	-5.4E-01	rgb(100,146,237)	1.9926	None
Nfkb1	Themis	-0.89993	50.54	-5.4E-01	rgb(100,146,238)	1.9926	None
Nfkb2	Dusp14	0.89993	50.54	0.536	rgb(223,115,116)	1.9926	2,2
Nr2f6	Naglu	0.89993	50.54	0.537	rgb(223,115,116)	1.9926	2,2
Nr3c1	Lgals7	-0.89993	50.54	-5.4E-01	rgb(100,146,238)	1.9926	None
Nr4a2	Tapbpl	0.89993	50.54	0.537	rgb(223,114,115)	1.9926	2,2
Nr4a3	Gata3	0.89993	50.54	0.539	rgb(223,114,115)	1.9926	2,2
Pou2af1	H2-DMb2	-0.89993	50.54	-5.4E-01	rgb( 99,145,238)	1.9926	2,2
Pou6f1	Trim24	0.89993	50.54	0.54	rgb(223,114,115)	1.9926	None
Rela	Col18a1	-0.89993	50.54	-5.4E-01	rgb( 99,145,238)	1.9926	None
Rela	Muc1	0.89993	50.54	0.542	rgb(223,113,114)	1.9926	None
Rxra	Gprin3	0.89993	50.54	0.539	rgb(223,114,115)	1.9926	None
Rxra	Ptpn2	-0.89993	50.54	-5.4E-01	rgb(101,146,237)	1.9926	None
Six5	Zfp239	0.89993	50.54	0.545	rgb(223,113,114)	1.9926	None
Smad3	Tec	0.89993	50.54	0.54	rgb(223,114,115)	1.9926	None
Sox5	Akr1b8	0.89993	50.54	0.537	rgb(223,114,115)	1.9926	2,2
Sp2	Bloc1s2	-0.89993	50.54	-5.4E-01	rgb(100,146,238)	1.9926	None
Sp2	Dram2	-0.89993	50.54	-5.4E-01	rgb(101,146,237)	1.9926	None
Sp3	Dcakd	-0.89993	50.54	-5.4E-01	rgb( 99,145,238)	1.9926	None
Sp3	Herc4	0.89993	50.54	0.543	rgb(223,113,114)	1.9926	None
Sp4	Acsl5	-0.89993	50.54	-5.4E-01	rgb(100,146,237)	1.9926	None
Sp4	Pex19	-0.89993	50.54	-5.4E-01	rgb( 99,145,238)	1.9926	None
Sp4	Tgoln1	0.89993	50.54	0.539	rgb(223,114,115)	1.9926	None
Sp4	Zfp9	0.89993	50.54	0.543	rgb(223,113,114)	1.9926	None
Stat4	Polr3gl	0.89993	50.54	0.54	rgb(223,114,115)	1.9926	None
Tcf12	Tspan6	-0.89993	50.54	-5.4E-01	rgb( 99,145,238)	1.9926	2,2
Tcf3	Plekhg5	0.89993	50.54	0.541	rgb(223,114,115)	1.9926	None
Tead1	Fut7	0.89993	50.54	0.537	rgb(223,114,115)	1.9926	2,2
Tead1	Pigr	0.89993	50.54	0.543	rgb(223,113,114)	1.9926	2,2
Tead1	Stxbp6	0.89993	50.54	0.539	rgb(223,114,115)	1.9926	2,2
Tead3	Plekho1	0.89993	50.54	0.539	rgb(223,114,115)	1.9926	2,2
Topors	Ifi27l2a	-0.89993	50.54	-5.4E-01	rgb(100,146,237)	1.9926	None
Twist1	Fam160a1	0.89993	50.54	0.535	rgb(223,115,116)	1.9926	2,2
Twist1	Mcoln2	0.89993	50.54	0.545	rgb(223,113,114)	1.9926	None
Vax2	Gcnt2	0.89993	50.54	0.542	rgb(223,114,115)	1.9926	2,2
Zbtb33	Gpr3	-0.89993	50.54	-5.4E-01	rgb(100,146,238)	1.9926	None
Zbtb6	Cstf2t	0.89993	50.54	0.536	rgb(223,115,116)	1.9926	2,2
Zbtb7a	Ptk7	-0.89993	50.54	-5.4E-01	rgb( 99,145,238)	1.9926	None
Zbtb7a	Slc6a6	0.89993	50.54	0.537	rgb(223,114,115)	1.9926	None
Zbtb7b	Vav2	0.89993	50.54	0.538	rgb(223,114,115)	1.9926	None
Zfhx3	Akap2	0.89993	50.54	0.538	rgb(223,114,115)	1.9926	2,2
Zfhx3	Wwc1	0.89993	50.54	0.539	rgb(223,114,115)	1.9926	None
Zfp148	Adam10	0.89993	50.54	0.535	rgb(223,115,116)	1.9926	None
Zfp148	Rps6ka3	0.89993	50.54	0.538	rgb(223,114,115)	1.9926	None
Zfp219	Eno3	0.89993	50.54	0.543	rgb(223,113,114)	1.9926	None
Zfp219	Lpxn	-0.89993	50.54	-5.4E-01	rgb(100,146,238)	1.9926	None
Zfp263	Dhcr7	-0.89993	50.54	-5.4E-01	rgb(100,146,237)	1.9926	None
Zfp281	Mbtd1	0.89993	50.54	0.536	rgb(223,115,116)	1.9926	None
Zfp369	BC065397	0.89993	50.54	0.538	rgb(223,114,115)	1.9926	None
C030039L03Rik	3110057O12Rik	0.89993	50.54	0.543	rgb(223,113,114)	1.9926	2,2
Snapc2	Arhgdig	0.89993	50.54	0.538	rgb(223,114,115)	1.9926	2,2
Zfp277	Amz2	0.89993	50.54	0.539	rgb(223,114,115)	1.9926	2,2
Zfp28	Prdm16	0.89993	50.54	0.544	rgb(223,113,114)	1.9926	2,2
Zfp35	Zscan21	0.89993	50.54	0.54	rgb(223,114,115)	1.9926	2,2
Zfp629	Dnmt3b	0.89993	50.54	0.543	rgb(223,113,114)	1.9926	2,2
Zfp667	Rcn3	0.89993	50.54	0.536	rgb(223,115,116)	1.9926	2,2
Zfp750	Cd80	0.89993	50.54	0.538	rgb(223,114,115)	1.9926	2,2
Zfp960	F2rl1	-0.89993	50.54	-5.4E-01	rgb( 99,145,238)	1.9926	2,2
Zkscan17	Stard5	0.89993	50.54	0.537	rgb(223,114,116)	1.9926	2,2
Ahctf1	Tes	-0.8968	50.53	-5.3E-01	rgb(103,148,237)	1.9924	None
Ahrr	Gpr15	0.8968	50.53	0.528	rgb(223,116,117)	1.9924	2,2
Ar	Lgals7	0.8968	50.53	0.531	rgb(223,116,117)	1.9924	None
Ar	Zfp831	0.8968	50.53	0.528	rgb(223,116,117)	1.9924	None
Arid3a	Aim1	0.8968	50.53	0.529	rgb(223,116,117)	1.9924	None
Arid3a	Anxa2	0.8968	50.53	0.534	rgb(223,115,116)	1.9924	None
Atf3	Srgn	0.8968	50.53	0.528	rgb(223,116,117)	1.9924	None
Bcl6	Nfkbia	0.8968	50.53	0.526	rgb(223,117,118)	1.9924	None
Bhlhe40	Ndrg2	0.8968	50.53	0.534	rgb(223,115,116)	1.9924	None
Bhlhe40	Tnip3	0.8968	50.53	0.528	rgb(223,116,117)	1.9924	2,2
Cebpg	Smpd4	-0.8968	50.53	-5.3E-01	rgb(101,147,237)	1.9924	2,2
Creb3l2	Tmed3	0.8968	50.53	0.534	rgb(223,115,116)	1.9924	None
Crem	Pde4d	0.8968	50.53	0.526	rgb(223,117,118)	1.9924	None
Cux1	Ss18	0.8968	50.53	0.526	rgb(223,117,118)	1.9924	2,2
Ddit3	Cox6a2	0.8968	50.53	0.529	rgb(223,116,117)	1.9924	2,2
E2f1	Hemgn	0.8968	50.53	0.53	rgb(223,116,117)	1.9924	None
E2f4	Pfas	0.8968	50.53	0.534	rgb(223,115,116)	1.9924	None
Egr1	Basp1	-0.8968	50.53	-5.3E-01	rgb(102,147,237)	1.9924	None
Egr1	Dusp2	0.8968	50.53	0.525	rgb(223,117,118)	1.9924	None
Egr1	Nr4a1	0.8968	50.53	0.533	rgb(223,115,116)	1.9924	None
Egr2	Cd200r1	0.8968	50.53	0.529	rgb(223,116,117)	1.9924	None
Egr4	Fam20c	0.8968	50.53	0.528	rgb(223,116,117)	1.9924	2,2
Elf1	Ripk2	0.8968	50.53	0.528	rgb(223,116,117)	1.9924	None
Elk3	Fam53b	0.8968	50.53	0.528	rgb(223,116,117)	1.9924	None
Ets1	Acvrl1	0.8968	50.53	0.529	rgb(223,116,117)	1.9924	None
Ets1	Dhrs9	-0.8968	50.53	-5.3E-01	rgb(102,147,237)	1.9924	None
Ets1	Flt3l	0.8968	50.53	0.531	rgb(223,116,117)	1.9924	None
Ets1	Sash3	0.8968	50.53	0.531	rgb(223,116,117)	1.9924	None
Etv4	Aldh1l2	0.8968	50.53	0.53	rgb(223,116,117)	1.9924	None
Fli1	Dnajc6	0.8968	50.53	0.531	rgb(223,116,117)	1.9924	None
Fosl1	Vim	-0.8968	50.53	-5.3E-01	rgb(101,147,237)	1.9924	None
Fosl2	Gls2	0.8968	50.53	0.533	rgb(223,115,116)	1.9924	None
Fosl2	Lad1	-0.8968	50.53	-5.3E-01	rgb(103,148,237)	1.9924	None
Fosl2	Pde8a	0.8968	50.53	0.531	rgb(223,116,117)	1.9924	None
Fosl2	Rab39b	0.8968	50.53	0.525	rgb(223,117,118)	1.9924	None
Foxf2	Ndrg4	0.8968	50.53	0.533	rgb(223,115,116)	1.9924	None
Foxn2	Sh3bp1	-0.8968	50.53	-5.3E-01	rgb(102,147,237)	1.9924	2,2
Gfi1	D1Ertd622e	-0.8968	50.53	-5.3E-01	rgb(103,147,237)	1.9924	None
Gli3	Nhs	0.8968	50.53	0.534	rgb(223,115,116)	1.9924	2,2
Glis2	Cercam	0.8968	50.53	0.527	rgb(223,116,117)	1.9924	2,2
Hif1a	Aff3	0.8968	50.53	0.533	rgb(223,115,116)	1.9924	None
Hif1a	Cd28	0.8968	50.53	0.534	rgb(223,115,116)	1.9924	None
Hif1a	Lrfn1	0.8968	50.53	0.531	rgb(223,116,117)	1.9924	None
Hif1a	Tab2	0.8968	50.53	0.531	rgb(223,116,117)	1.9924	None
Hlx	Klrd1	0.8968	50.53	0.526	rgb(223,117,118)	1.9924	2,2
Ikzf2	Adora2a	0.8968	50.53	0.532	rgb(223,115,116)	1.9924	None
Ikzf3	Prkar1b	0.8968	50.53	0.527	rgb(223,116,117)	1.9924	None
Ikzf4	Naa20	-0.8968	50.53	-5.3E-01	rgb(103,148,237)	1.9924	None
Irf2	Npc2	0.8968	50.53	0.533	rgb(223,115,116)	1.9924	None
Irf4	Bdh2	-0.8968	50.53	-5.3E-01	rgb(102,147,237)	1.9924	None
Irf4	Nqo2	-0.8968	50.53	-5.3E-01	rgb(102,147,237)	1.9924	None
Irf5	Adam8	0.8968	50.53	0.532	rgb(223,115,116)	1.9924	None
Irf5	Gfi1	-0.8968	50.53	-5.3E-01	rgb(103,147,237)	1.9924	None
Kdm2b	Spin4	0.8968	50.53	0.533	rgb(223,115,116)	1.9924	2,2
Klf4	Stard5	-0.8968	50.53	-5.3E-01	rgb(103,148,237)	1.9924	None
Maf	Fam20a	0.8968	50.53	0.534	rgb(223,115,116)	1.9924	None
Mxi1	Smpd3	-0.8968	50.53	-5.3E-01	rgb(102,147,237)	1.9924	None
Myc	Cdkn1b	-0.8968	50.53	-5.3E-01	rgb(103,148,237)	1.9924	None
Nfe2l2	Ccr1l1	0.8968	50.53	0.528	rgb(223,116,117)	1.9924	2,2
Nfkb1	B3gnt5	-0.8968	50.53	-5.3E-01	rgb(102,147,237)	1.9924	2,2
Nfkb2	Cdk5r1	0.8968	50.53	0.533	rgb(223,115,116)	1.9924	2,2
Nfkb2	Plagl1	0.8968	50.53	0.535	rgb(223,115,116)	1.9924	2,2
Npas2	Atp11a	0.8968	50.53	0.529	rgb(223,116,117)	1.9924	2,2
Nr4a1	Klhl3	0.8968	50.53	0.535	rgb(223,115,116)	1.9924	2,2
Nr4a2	Ifih1	0.8968	50.53	0.526	rgb(223,117,118)	1.9924	None
Pou6f1	Galnt3	-0.8968	50.53	-5.3E-01	rgb(102,147,237)	1.9924	None
Rara	Fam114a1	0.8968	50.53	0.527	rgb(223,116,117)	1.9924	None
Rela	Idh1	-0.8968	50.53	-5.3E-01	rgb(103,148,237)	1.9924	None
Rela	Parp6	0.8968	50.53	0.529	rgb(223,116,117)	1.9924	None
Relb	Ahnak	-0.8968	50.53	-5.3E-01	rgb(102,147,237)	1.9924	None
Relb	Herc6	-0.8968	50.53	-5.3E-01	rgb(101,147,237)	1.9924	None
Rfx3	Sec14l1	-0.8968	50.53	-5.3E-01	rgb(102,147,237)	1.9924	None
Rfx3	Tsga10	0.8968	50.53	0.531	rgb(223,116,117)	1.9924	None
Rfx7	Vps13a	0.8968	50.53	0.532	rgb(223,115,117)	1.9924	None
Rorc	Ddit4	0.8968	50.53	0.534	rgb(223,115,116)	1.9924	None
Rorc	Itgb3	-0.8968	50.53	-5.3E-01	rgb(102,147,237)	1.9924	None
Runx1	Sash3	-0.8968	50.53	-5.3E-01	rgb(102,147,237)	1.9924	None
Runx3	Chst12	0.8968	50.53	0.528	rgb(223,116,117)	1.9924	None
Rxra	Capn2	0.8968	50.53	0.525	rgb(223,117,118)	1.9924	None
Rxra	Fas	-0.8968	50.53	-5.3E-01	rgb(102,147,237)	1.9924	None
Six5	Zfp324	0.8968	50.53	0.527	rgb(223,116,117)	1.9924	None
Sp2	Arhgap33	0.8968	50.53	0.525	rgb(223,117,118)	1.9924	None
Sp2	Ephx1	-0.8968	50.53	-5.3E-01	rgb(102,147,237)	1.9924	None
Sp2	Ern1	0.8968	50.53	0.529	rgb(223,116,117)	1.9924	None
Sp2	Snx9	-0.8968	50.53	-5.3E-01	rgb(103,147,237)	1.9924	None
Sp3	4931406P16Rik	0.8968	50.53	0.533	rgb(223,115,116)	1.9924	None
Sp3	Uqcrq	-0.8968	50.53	-5.3E-01	rgb(103,148,237)	1.9924	None
Sp4	Fosl2	0.8968	50.53	0.53	rgb(223,116,117)	1.9924	None
Sp4	Nucks1	-0.8968	50.53	-5.3E-01	rgb(103,148,237)	1.9924	None
Sp4	Thoc3	-0.8968	50.53	-5.3E-01	rgb(102,147,237)	1.9924	2,2
Stat1	Il24	0.8968	50.53	0.527	rgb(223,116,117)	1.9924	None
Stat1	Lgals7	-0.8968	50.53	-5.3E-01	rgb(101,147,237)	1.9924	2,2
Stat4	Ccr7	0.8968	50.53	0.528	rgb(223,116,117)	1.9924	None
Stat4	Kcnk10	0.8968	50.53	0.534	rgb(223,115,116)	1.9924	None
Trp53	Cercam	-0.8968	50.53	-5.3E-01	rgb(102,147,237)	1.9924	None
Twist1	Adap1	-0.8968	50.53	-5.3E-01	rgb(103,147,237)	1.9924	None
Zbtb1	Zfp146	0.8968	50.53	0.534	rgb(223,115,116)	1.9924	2,2
Zbtb33	Xcr1	-0.8968	50.53	-5.3E-01	rgb(102,147,237)	1.9924	None
Zbtb4	Ppap2a	-0.8968	50.53	-5.3E-01	rgb(103,147,237)	1.9924	2,2
Zbtb7b	Reep3	-0.8968	50.53	-5.3E-01	rgb(101,147,237)	1.9924	None
Zbtb7b	Tnfaip8	-0.8968	50.53	-5.3E-01	rgb(103,148,237)	1.9924	None
Zbtb7c	Mylk	0.8968	50.53	0.53	rgb(223,116,117)	1.9924	2,2
Zfhx3	Pik3ap1	0.8968	50.53	0.534	rgb(223,115,116)	1.9924	None
Zfp148	Rfx7	0.8968	50.53	0.528	rgb(223,116,117)	1.9924	None
Zfp219	Bcl6b	0.8968	50.53	0.534	rgb(223,115,116)	1.9924	None
Zfp219	Sgk1	-0.8968	50.53	-5.3E-01	rgb(101,147,237)	1.9924	None
Zfp219	Sirt4	0.8968	50.53	0.525	rgb(223,117,118)	1.9924	None
Zfp263	Fam129b	-0.8968	50.53	-5.3E-01	rgb(102,147,237)	1.9924	None
Zfp263	Fut8	-0.8968	50.53	-5.3E-01	rgb(102,147,237)	1.9924	None
Zfp263	Zfp473	-0.8968	50.53	-5.3E-01	rgb(102,147,237)	1.9924	None
Zfx	Urb1	0.8968	50.53	0.532	rgb(223,115,116)	1.9924	None
Akna	Proz	0.8968	50.53	0.532	rgb(223,115,117)	1.9924	2,2
Hmgb3	Ppp1r13l	-0.8968	50.53	-5.3E-01	rgb(102,147,237)	1.9924	2,2
Jazf1	Dsp	0.8968	50.53	0.525	rgb(223,117,118)	1.9924	2,2
Setdb2	Kcnj8	-0.8968	50.53	-5.3E-01	rgb(102,147,237)	1.9924	2,2
Tbx6	Vasn	0.8968	50.53	0.525	rgb(223,117,118)	1.9924	2,2
Zfp35	Mmachc	0.8968	50.53	0.527	rgb(223,116,117)	1.9924	2,2
Zfp367	Exo1	0.8968	50.53	0.527	rgb(223,116,117)	1.9924	2,2
Zfp385a	Phlda3	0.8968	50.53	0.531	rgb(223,116,117)	1.9924	2,2
Zfp385a	Zfp365	0.8968	50.53	0.532	rgb(223,115,116)	1.9924	2,2
Zfp429	Klrd1	0.8968	50.53	0.526	rgb(223,117,118)	1.9924	2,2
Zfp874a	Rin2	0.8968	50.53	0.529	rgb(223,116,117)	1.9924	2,2
Zhx2	Arc	0.8968	50.53	0.532	rgb(223,115,116)	1.9924	2,2
Ar	Lrrc59	-0.89367	50.52	-5.2E-01	rgb(104,148,237)	1.9922	None
Arid5a	A230072C01Rik	0.89367	50.52	0.518	rgb(223,118,119)	1.9922	None
Atf3	Lamb3	-0.89367	50.52	-5.2E-01	rgb(105,149,237)	1.9922	None
Atf5	Gmfg	0.89367	50.52	0.516	rgb(223,118,119)	1.9922	2,2
Batf	Dhrs9	-0.89367	50.52	-5.2E-01	rgb(103,148,237)	1.9922	None
Bcl11b	5730508B09Rik	0.89367	50.52	0.523	rgb(223,117,118)	1.9922	None
Bhlhe40	Slc2a1	0.89367	50.52	0.52	rgb(223,118,119)	1.9922	None
Bhlhe40	Tor3a	0.89367	50.52	0.52	rgb(223,118,119)	1.9922	None
Cebpb	Klf10	0.89367	50.52	0.522	rgb(223,117,118)	1.9922	None
Cebpb	Slc1a4	0.89367	50.52	0.521	rgb(223,117,118)	1.9922	2,2
Cebpg	Cd4	-0.89367	50.52	-5.2E-01	rgb(104,148,237)	1.9922	None
Ddit3	Adm2	0.89367	50.52	0.524	rgb(223,117,118)	1.9922	2,2
E2f1	Hspa4l	-0.89367	50.52	-5.2E-01	rgb(103,148,237)	1.9922	None
E2f4	Bpnt1	-0.89367	50.52	-5.2E-01	rgb(104,148,237)	1.9922	None
Egr2	Thbd	-0.89367	50.52	-5.2E-01	rgb(105,149,237)	1.9922	None
Egr3	Itgb8	-0.89367	50.52	-5.2E-01	rgb(104,148,237)	1.9922	None
Egr4	Hspb7	0.89367	50.52	0.524	rgb(223,117,118)	1.9922	None
Elf1	Chmp4b	-0.89367	50.52	-5.2E-01	rgb(105,149,237)	1.9922	None
Elf1	Cmas	0.89367	50.52	0.524	rgb(223,117,118)	1.9922	None
Elf1	Dhcr24	-0.89367	50.52	-5.2E-01	rgb(105,149,237)	1.9922	None
Elf1	Kdm2b	0.89367	50.52	0.524	rgb(223,117,118)	1.9922	None
Elf1	Malt1	-0.89367	50.52	-5.2E-01	rgb(103,148,237)	1.9922	None
Elf1	Srpk2	0.89367	50.52	0.518	rgb(223,118,119)	1.9922	None
Elk3	Nck2	-0.89367	50.52	-5.2E-01	rgb(105,149,237)	1.9922	None
Epas1	Lta	-0.89367	50.52	-5.2E-01	rgb(105,149,237)	1.9922	None
Ets1	4932438H23Rik	0.89367	50.52	0.522	rgb(223,117,118)	1.9922	None
Ets1	Gatsl2	0.89367	50.52	0.523	rgb(223,117,118)	1.9922	None
Ets1	Hemk1	0.89367	50.52	0.52	rgb(223,118,119)	1.9922	None
Ets1	Ppp1r10	-0.89367	50.52	-5.2E-01	rgb(104,148,237)	1.9922	None
Ets2	Slc38a1	0.89367	50.52	0.515	rgb(223,119,120)	1.9922	None
Etv5	Gbp7	0.89367	50.52	0.515	rgb(223,119,120)	1.9922	None
Fos	Slc38a1	-0.89367	50.52	-5.2E-01	rgb(104,148,237)	1.9922	None
Fosl2	Cnnm4	0.89367	50.52	0.525	rgb(223,117,118)	1.9922	None
Fosl2	Ctla2b	0.89367	50.52	0.524	rgb(223,117,118)	1.9922	None
Fosl2	Socs3	0.89367	50.52	0.519	rgb(223,118,119)	1.9922	None
Foxf2	Chn1	0.89367	50.52	0.519	rgb(223,118,119)	1.9922	2,2
Foxn2	Smpd3	0.89367	50.52	0.524	rgb(223,117,118)	1.9922	None
Foxo1	Mtss1	0.89367	50.52	0.522	rgb(223,117,118)	1.9922	None
Foxo3	Slc2a1	0.89367	50.52	0.525	rgb(223,117,118)	1.9922	None
Foxp2	Slc39a1	-0.89367	50.52	-5.2E-01	rgb(105,149,237)	1.9922	None
Gata3	Samsn1	0.89367	50.52	0.52	rgb(223,118,119)	1.9922	None
Hbp1	Ifnar1	0.89367	50.52	0.518	rgb(223,118,119)	1.9922	None
Hif1a	Chm	0.89367	50.52	0.522	rgb(223,117,118)	1.9922	None
Hlx	Tmem163	0.89367	50.52	0.523	rgb(223,117,118)	1.9922	2,2
Ikzf2	Pgs1	-0.89367	50.52	-5.2E-01	rgb(104,148,237)	1.9922	2,2
Ikzf2	Ttn	0.89367	50.52	0.515	rgb(223,119,120)	1.9922	None
Insm1	Rap1gap2	0.89367	50.52	0.522	rgb(223,117,118)	1.9922	2,2
Irf1	Erap1	0.89367	50.52	0.522	rgb(223,117,118)	1.9922	None
Irf1	Gbp4	0.89367	50.52	0.522	rgb(223,117,118)	1.9922	None
Irf1	Satb1	0.89367	50.52	0.515	rgb(223,119,120)	1.9922	None
Irf1	Tmem163	-0.89367	50.52	-5.2E-01	rgb(104,148,237)	1.9922	None
Irf4	Gprc5a	0.89367	50.52	0.517	rgb(223,118,119)	1.9922	None
Irf4	Nckap1	-0.89367	50.52	-5.2E-01	rgb(103,148,237)	1.9922	None
Irf5	Abcb1a	0.89367	50.52	0.52	rgb(223,118,119)	1.9922	None
Jun	Ankrd55	0.89367	50.52	0.523	rgb(223,117,118)	1.9922	None
Jun	Furin	0.89367	50.52	0.517	rgb(223,118,119)	1.9922	None
Jun	Rgs1	0.89367	50.52	0.523	rgb(223,117,118)	1.9922	None
Junb	Lmna	0.89367	50.52	0.516	rgb(223,119,120)	1.9922	None
Klf4	Gbp2	0.89367	50.52	0.524	rgb(223,117,118)	1.9922	None
Lyl1	Ggn	0.89367	50.52	0.518	rgb(223,118,119)	1.9922	None
Maf	Ahr	0.89367	50.52	0.524	rgb(223,117,118)	1.9922	None
Mxi1	Fastkd2	-0.89367	50.52	-5.2E-01	rgb(103,148,237)	1.9922	None
Mybl1	E2f7	0.89367	50.52	0.521	rgb(223,118,119)	1.9922	2,2
Nfatc1	Gramd1b	0.89367	50.52	0.522	rgb(223,117,118)	1.9922	None
Nfe2l2	Pafah1b3	-0.89367	50.52	-5.2E-01	rgb(104,148,237)	1.9922	None
Nfic	Ston1	0.89367	50.52	0.522	rgb(223,117,118)	1.9922	None
Nr2f6	Tmc6	0.89367	50.52	0.524	rgb(223,117,118)	1.9922	None
Nr3c1	Pnpla3	-0.89367	50.52	-5.2E-01	rgb(104,148,237)	1.9922	None
Nr4a1	Etv6	-0.89367	50.52	-5.2E-01	rgb(105,149,237)	1.9922	None
Nr4a1	Map4k5	0.89367	50.52	0.517	rgb(223,118,119)	1.9922	None
Nr4a3	Pstpip1	-0.89367	50.52	-5.2E-01	rgb(103,148,237)	1.9922	None
Pou2af1	Cd101	-0.89367	50.52	-5.2E-01	rgb(104,149,237)	1.9922	None
Pou2f2	Akap12	-0.89367	50.52	-5.2E-01	rgb(105,149,237)	1.9922	None
Pou2f2	Fut8	0.89367	50.52	0.516	rgb(223,118,119)	1.9922	None
Ppard	Plxnc1	-0.89367	50.52	-5.2E-01	rgb(105,149,237)	1.9922	None
Prrx1	Thbd	0.89367	50.52	0.52	rgb(223,118,119)	1.9922	2,2
Rbpj	Ell2	0.89367	50.52	0.525	rgb(223,117,118)	1.9922	None
Rest	Kcnh4	0.89367	50.52	0.517	rgb(223,118,119)	1.9922	None
Rest	Qrich1	0.89367	50.52	0.518	rgb(223,118,119)	1.9922	None
Rora	Gpr68	0.89367	50.52	0.523	rgb(223,117,118)	1.9922	None
Rorc	Optc	0.89367	50.52	0.524	rgb(223,117,118)	1.9922	None
Rorc	Serpinf1	0.89367	50.52	0.521	rgb(223,118,119)	1.9922	None
Runx1	Casp6	-0.89367	50.52	-5.2E-01	rgb(105,149,237)	1.9922	None
Runx1	Nipal1	0.89367	50.52	0.522	rgb(223,117,118)	1.9922	None
Rxra	2810408A11Rik	-0.89367	50.52	-5.2E-01	rgb(104,149,237)	1.9922	None
Rxra	Ahnak	0.89367	50.52	0.52	rgb(223,118,119)	1.9922	None
Rxra	Cdc14a	0.89367	50.52	0.524	rgb(223,117,118)	1.9922	None
Rxra	Dyx1c1	0.89367	50.52	0.52	rgb(223,118,119)	1.9922	None
Six1	Six4	0.89367	50.52	0.524	rgb(223,117,118)	1.9922	2,2
Sox5	Traf6	-0.89367	50.52	-5.2E-01	rgb(105,149,237)	1.9922	None
Sp110	M6pr	0.89367	50.52	0.518	rgb(223,118,119)	1.9922	None
Sp2	Ndufv3	-0.89367	50.52	-5.2E-01	rgb(103,148,237)	1.9922	None
Sp4	4931406P16Rik	-0.89367	50.52	-5.2E-01	rgb(103,148,237)	1.9922	None
Sp4	Slc39a10	0.89367	50.52	0.524	rgb(223,117,118)	1.9922	None
Srebf1	Coro7	0.89367	50.52	0.517	rgb(223,118,119)	1.9922	None
Srf	Notch1	0.89367	50.52	0.525	rgb(223,117,118)	1.9922	None
Stat1	Ccnd3	0.89367	50.52	0.518	rgb(223,118,119)	1.9922	None
Tcf3	Slc16a13	0.89367	50.52	0.521	rgb(223,118,119)	1.9922	None
Tead1	Srgn	-0.89367	50.52	-5.2E-01	rgb(103,148,237)	1.9922	None
Tef	Hipk4	-0.89367	50.52	-5.2E-01	rgb(105,149,237)	1.9922	None
Trp53	Fhod3	-0.89367	50.52	-5.2E-01	rgb(103,148,237)	1.9922	None
Vax2	Atp6v1b1	0.89367	50.52	0.524	rgb(223,117,118)	1.9922	2,2
Vax2	Il12rb1	0.89367	50.52	0.517	rgb(223,118,119)	1.9922	2,2
Vax2	Myo3b	-0.89367	50.52	-5.2E-01	rgb(105,149,237)	1.9922	None
Vax2	Ndst1	0.89367	50.52	0.52	rgb(223,118,119)	1.9922	None
Vax2	Ppp1r14c	0.89367	50.52	0.52	rgb(223,118,119)	1.9922	2,2
Xbp1	Flot2	0.89367	50.52	0.524	rgb(223,117,118)	1.9922	2,2
Zbtb33	Ankrd13c	0.89367	50.52	0.517	rgb(223,118,119)	1.9922	None
Zbtb7b	Osm	0.89367	50.52	0.525	rgb(223,117,118)	1.9922	None
Zbtb7b	Synpo	0.89367	50.52	0.517	rgb(223,118,119)	1.9922	None
Zbtb7c	Synm	0.89367	50.52	0.52	rgb(223,118,119)	1.9922	None
Zeb1	Slc39a9	-0.89367	50.52	-5.2E-01	rgb(104,148,237)	1.9922	None
Zfp148	Arhgap17	0.89367	50.52	0.525	rgb(223,117,118)	1.9922	None
Zfp263	Irf4	0.89367	50.52	0.519	rgb(223,118,119)	1.9922	None
Zfp281	Ypel2	0.89367	50.52	0.518	rgb(223,118,119)	1.9922	None
Zfp369	4931406P16Rik	0.89367	50.52	0.524	rgb(223,117,118)	1.9922	None
Zfp369	Grap	0.89367	50.52	0.524	rgb(223,117,118)	1.9922	None
Akna	Spn	0.89367	50.52	0.523	rgb(223,117,118)	1.9922	2,2
C030039L03Rik	1700034I23Rik	0.89367	50.52	0.518	rgb(223,118,119)	1.9922	2,2
C030039L03Rik	Kbtbd13	0.89367	50.52	0.52	rgb(223,118,119)	1.9922	2,2
Hmgb3	Riok3	-0.89367	50.52	-5.2E-01	rgb(103,148,237)	1.9922	2,2
Hmgb3	Zcchc3	0.89367	50.52	0.523	rgb(223,117,118)	1.9922	2,2
Mxd3	9530077C05Rik	0.89367	50.52	0.52	rgb(223,118,119)	1.9922	2,2
Phf1	L1cam	0.89367	50.52	0.523	rgb(223,117,118)	1.9922	2,2
Phf1	Tnfrsf21	-0.89367	50.52	-5.2E-01	rgb(104,148,237)	1.9922	2,2
Thap3	Polr3b	-0.89367	50.52	-5.2E-01	rgb(103,148,237)	1.9922	2,2
Tigd2	Utf1	-0.89367	50.52	-5.2E-01	rgb(104,148,237)	1.9922	2,2
Zbed3	Paqr3	0.89367	50.52	0.525	rgb(223,117,118)	1.9922	2,2
Zeb2	Akr1b8	0.89367	50.52	0.52	rgb(223,118,119)	1.9922	2,2
Zfp385a	Bbc3	0.89367	50.52	0.516	rgb(223,118,119)	1.9922	2,2
Zfp385a	Tnfrsf10b	0.89367	50.52	0.518	rgb(223,118,119)	1.9922	2,2
Zfp429	Rps6	0.89367	50.52	0.515	rgb(223,119,120)	1.9922	2,2
Zfp608	Prr7	-0.89367	50.52	-5.2E-01	rgb(104,148,237)	1.9922	2,2
Zfp608	Serpinb1a	0.89367	50.52	0.521	rgb(223,117,119)	1.9922	2,2
Zfp771	Tmem158	0.89367	50.52	0.521	rgb(223,118,119)	1.9922	2,2
Zfp808	Pla2g4c	0.89367	50.52	0.516	rgb(223,118,119)	1.9922	2,2
Zfp868	Hlcs	-0.89367	50.52	-5.2E-01	rgb(104,149,237)	1.9922	2,2
Zfp869	Zc3h7b	-0.89367	50.52	-5.2E-01	rgb(105,149,237)	1.9922	2,2
Zfp93	2810442I21Rik	0.89367	50.52	0.519	rgb(223,118,119)	1.9922	2,2
Zfp960	Rnf150	-0.89367	50.52	-5.2E-01	rgb(105,149,237)	1.9922	2,2
Arid3a	Erc1	0.89055	50.51	0.509	rgb(223,120,121)	1.992	None
Bach1	Ccdc122	-0.89055	50.51	-5.1E-01	rgb(106,149,236)	1.992	None
Bach1	Zfp652	0.89055	50.51	0.51	rgb(223,120,121)	1.992	2,2
Batf	Ptger4	0.89055	50.51	0.508	rgb(223,120,121)	1.992	None
Bhlhe40	Unc119b	0.89055	50.51	0.513	rgb(223,119,120)	1.992	None
Cebpb	Inhba	0.89055	50.51	0.51	rgb(223,120,121)	1.992	None
Cebpg	Tsc22d3	0.89055	50.51	0.51	rgb(223,120,121)	1.992	2,2
Creb1	Tmem55b	-0.89055	50.51	-5.1E-01	rgb(107,150,236)	1.992	None
Creb3l2	Syn1	0.89055	50.51	0.513	rgb(223,119,120)	1.992	2,2
E2f1	Cntln	0.89055	50.51	0.505	rgb(223,121,122)	1.992	None
E2f1	Ctnnal1	0.89055	50.51	0.515	rgb(223,119,120)	1.992	None
E2f1	Dars2	0.89055	50.51	0.505	rgb(223,121,122)	1.992	None
E2f1	Mesdc1	0.89055	50.51	0.511	rgb(223,119,120)	1.992	None
E2f1	Pknox1	-0.89055	50.51	-5.1E-01	rgb(107,150,236)	1.992	None
E2f1	Zfp874a	-0.89055	50.51	-5.1E-01	rgb(106,150,236)	1.992	None
E2f4	Sertad1	-0.89055	50.51	-5.1E-01	rgb(107,150,236)	1.992	None
Ebf1	Gatsl2	0.89055	50.51	0.507	rgb(223,120,121)	1.992	None
Egr1	Rraga	0.89055	50.51	0.506	rgb(223,120,121)	1.992	None
Egr2	Zdhhc2	-0.89055	50.51	-5.1E-01	rgb(107,150,236)	1.992	None
Egr3	Rel	0.89055	50.51	0.506	rgb(223,120,121)	1.992	None
Elk3	Gnptab	0.89055	50.51	0.51	rgb(223,120,121)	1.992	None
Elk3	Ubash3b	0.89055	50.51	0.511	rgb(223,119,120)	1.992	2,2
Ets1	Aste1	-0.89055	50.51	-5.1E-01	rgb(107,150,236)	1.992	None
Ets1	Coro7	0.89055	50.51	0.508	rgb(223,120,121)	1.992	None
Ets1	Ikzf4	0.89055	50.51	0.513	rgb(223,119,120)	1.992	None
Ets1	Mapk11	0.89055	50.51	0.513	rgb(223,119,120)	1.992	None
Ets1	Matk	0.89055	50.51	0.507	rgb(223,120,121)	1.992	None
Ets1	Mmachc	-0.89055	50.51	-5.1E-01	rgb(106,150,236)	1.992	None
Ets2	Dhcr24	-0.89055	50.51	-5.1E-01	rgb(107,150,236)	1.992	2,2
Etv4	Angptl6	0.89055	50.51	0.51	rgb(223,120,121)	1.992	None
Etv4	Asns	0.89055	50.51	0.505	rgb(223,120,121)	1.992	2,2
Etv4	Gpt2	0.89055	50.51	0.513	rgb(223,119,120)	1.992	2,2
Etv5	Wdr81	0.89055	50.51	0.506	rgb(223,120,121)	1.992	2,2
Fos	Plxnc1	0.89055	50.51	0.51	rgb(223,120,121)	1.992	None
Fosb	C030037D09Rik	0.89055	50.51	0.507	rgb(223,120,121)	1.992	None
Fosl2	Acp5	0.89055	50.51	0.511	rgb(223,119,120)	1.992	None
Fosl2	Arhgap12	0.89055	50.51	0.51	rgb(223,120,121)	1.992	None
Fosl2	Ccdc141	-0.89055	50.51	-5.1E-01	rgb(106,149,236)	1.992	None
Fosl2	Fzd5	0.89055	50.51	0.505	rgb(223,120,122)	1.992	None
Fosl2	St14	-0.89055	50.51	-5.1E-01	rgb(107,150,236)	1.992	None
Fosl2	Syn1	0.89055	50.51	0.509	rgb(223,120,121)	1.992	None
Foxp2	Sh2d4a	0.89055	50.51	0.514	rgb(223,119,120)	1.992	2,2
Gabpa	Pxmp2	-0.89055	50.51	-5.1E-01	rgb(107,150,236)	1.992	None
Gfi1	Urb1	0.89055	50.51	0.513	rgb(223,119,120)	1.992	None
Hif3a	Kbtbd13	0.89055	50.51	0.512	rgb(223,119,120)	1.992	2,2
Hsf1	Pknox1	0.89055	50.51	0.511	rgb(223,119,120)	1.992	None
Hsf4	Ascc1	0.89055	50.51	0.507	rgb(223,120,121)	1.992	None
Hsf4	Epcam	0.89055	50.51	0.507	rgb(223,120,121)	1.992	2,2
Ikzf3	Il10	0.89055	50.51	0.509	rgb(223,120,121)	1.992	2,2
Ikzf3	Spn	-0.89055	50.51	-5.1E-01	rgb(106,149,236)	1.992	2,2
Irf1	Nod1	0.89055	50.51	0.508	rgb(223,120,121)	1.992	None
Irf2	Eaf2	0.89055	50.51	0.508	rgb(223,120,121)	1.992	None
Irf2	Fam189b	0.89055	50.51	0.512	rgb(223,119,120)	1.992	None
Irf4	Cacna1s	0.89055	50.51	0.509	rgb(223,120,121)	1.992	None
Irf4	Cap2	-0.89055	50.51	-5.1E-01	rgb(106,149,236)	1.992	None
Irf4	Gnpda1	0.89055	50.51	0.509	rgb(223,120,121)	1.992	None
Irf4	Prkd3	-0.89055	50.51	-5.1E-01	rgb(106,150,236)	1.992	None
Irf4	Tnik	-0.89055	50.51	-5.1E-01	rgb(106,150,236)	1.992	None
Irf5	Wisp1	0.89055	50.51	0.512	rgb(223,119,120)	1.992	None
Irf7	Cxcl10	0.89055	50.51	0.51	rgb(223,120,121)	1.992	None
Irf7	Oas1c	0.89055	50.51	0.513	rgb(223,119,120)	1.992	None
Irf8	Zfp317	-0.89055	50.51	-5.1E-01	rgb(107,150,236)	1.992	None
Jdp2	C3	0.89055	50.51	0.512	rgb(223,119,120)	1.992	None
Jun	Cd160	-0.89055	50.51	-5.1E-01	rgb(106,149,236)	1.992	2,2
Junb	Sgsm2	-0.89055	50.51	-5.1E-01	rgb(107,150,236)	1.992	None
Jund	Iqsec2	0.89055	50.51	0.507	rgb(223,120,121)	1.992	None
Jund	Rgs19	-0.89055	50.51	-5.1E-01	rgb(107,150,236)	1.992	None
Jund	Vamp2	-0.89055	50.51	-5.1E-01	rgb(106,150,236)	1.992	None
Klf13	Prr7	0.89055	50.51	0.512	rgb(223,119,120)	1.992	2,2
Klf2	Glipr2	-0.89055	50.51	-5.1E-01	rgb(107,150,236)	1.992	None
Klf4	Cyr61	0.89055	50.51	0.507	rgb(223,120,121)	1.992	2,2
Lyl1	Padi3	0.89055	50.51	0.507	rgb(223,120,121)	1.992	2,2
Mitf	Ern1	0.89055	50.51	0.512	rgb(223,119,120)	1.992	2,2
Mxi1	1190002N15Rik	0.89055	50.51	0.513	rgb(223,119,120)	1.992	None
Mxi1	Serpinf1	0.89055	50.51	0.511	rgb(223,119,120)	1.992	2,2
Mxi1	Wipi1	0.89055	50.51	0.507	rgb(223,120,121)	1.992	None
Nfkb1	Abhd6	0.89055	50.51	0.511	rgb(223,119,120)	1.992	None
Nkx1-2	Pappa2	0.89055	50.51	0.509	rgb(223,120,121)	1.992	2,2
Nr1h2	Acsl5	-0.89055	50.51	-5.1E-01	rgb(105,149,237)	1.992	2,2
Nr3c1	Ctla4	-0.89055	50.51	-5.1E-01	rgb(107,150,236)	1.992	None
Nr3c1	Ddx11	0.89055	50.51	0.514	rgb(223,119,120)	1.992	None
Nr3c1	Ecd	-0.89055	50.51	-5.1E-01	rgb(107,150,236)	1.992	None
Nr4a2	Pde1a	0.89055	50.51	0.509	rgb(223,120,121)	1.992	None
Nr4a2	Traf3	-0.89055	50.51	-5.1E-01	rgb(107,150,236)	1.992	None
Pou2af1	Crtam	0.89055	50.51	0.511	rgb(223,119,120)	1.992	2,2
Pou2af1	Rbms2	0.89055	50.51	0.514	rgb(223,119,120)	1.992	2,2
Pou2f2	C2cd3	0.89055	50.51	0.512	rgb(223,119,120)	1.992	None
Pou2f2	Vamp2	0.89055	50.51	0.506	rgb(223,120,121)	1.992	None
Prdm1	Ccno	0.89055	50.51	0.512	rgb(223,119,120)	1.992	None
Rbpj	Id2	0.89055	50.51	0.509	rgb(223,120,121)	1.992	2,2
Rel	Fbxo11	0.89055	50.51	0.513	rgb(223,119,120)	1.992	None
Rela	Cd83	-0.89055	50.51	-5.1E-01	rgb(107,150,236)	1.992	None
Rela	Zfp704	-0.89055	50.51	-5.1E-01	rgb(107,150,236)	1.992	None
Relb	Samd9l	-0.89055	50.51	-5.1E-01	rgb(106,149,236)	1.992	None
Rest	Mxd1	0.89055	50.51	0.508	rgb(223,120,121)	1.992	None
Rest	Wdr81	0.89055	50.51	0.511	rgb(223,119,120)	1.992	None
Rest	Xylt2	0.89055	50.51	0.509	rgb(223,120,121)	1.992	None
Rorc	Cyp1b1	0.89055	50.51	0.513	rgb(223,119,120)	1.992	None
Rorc	Il17f	0.89055	50.51	0.507	rgb(223,120,121)	1.992	None
Rorc	Nsf	0.89055	50.51	0.507	rgb(223,120,121)	1.992	None
Runx1	Grap	-0.89055	50.51	-5.1E-01	rgb(107,150,236)	1.992	None
Runx1	Scml4	-0.89055	50.51	-5.1E-01	rgb(107,150,236)	1.992	None
Runx3	Glis2	0.89055	50.51	0.507	rgb(223,120,121)	1.992	None
Rxra	Slain1	0.89055	50.51	0.514	rgb(223,119,120)	1.992	None
Rxra	Trpa1	0.89055	50.51	0.51	rgb(223,120,121)	1.992	None
Six5	Rcan3	-0.89055	50.51	-5.1E-01	rgb(105,149,237)	1.992	None
Smad3	Cpd	0.89055	50.51	0.511	rgb(223,119,120)	1.992	None
Smad3	Cyth4	0.89055	50.51	0.511	rgb(223,119,121)	1.992	None
Smad3	Penk	-0.89055	50.51	-5.1E-01	rgb(106,149,237)	1.992	None
Sox21	Gm8615	0.89055	50.51	0.514	rgb(223,119,120)	1.992	2,2
Sp2	Chic2	-0.89055	50.51	-5.1E-01	rgb(107,150,236)	1.992	None
Sp4	1700025G04Rik	0.89055	50.51	0.508	rgb(223,120,121)	1.992	None
Sp4	Als2cl	0.89055	50.51	0.507	rgb(223,120,121)	1.992	None
Sp4	Bend3	-0.89055	50.51	-5.1E-01	rgb(107,150,236)	1.992	None
Sp4	Ccdc57	-0.89055	50.51	-5.1E-01	rgb(105,149,237)	1.992	None
Sp4	Creb3l2	0.89055	50.51	0.506	rgb(223,120,121)	1.992	None
Sp4	Dhrs3	-0.89055	50.51	-5.1E-01	rgb(107,150,236)	1.992	None
Sp4	Gart	-0.89055	50.51	-5.1E-01	rgb(107,150,236)	1.992	None
Sp4	Pdzd4	0.89055	50.51	0.512	rgb(223,119,120)	1.992	None
Sp4	Pgrmc1	-0.89055	50.51	-5.1E-01	rgb(106,150,236)	1.992	None
Sp4	S100a6	0.89055	50.51	0.513	rgb(223,119,120)	1.992	None
Sp4	Stx7	0.89055	50.51	0.514	rgb(223,119,120)	1.992	None
Srebf1	Asf1a	-0.89055	50.51	-5.1E-01	rgb(106,149,236)	1.992	None
Srebf1	Tnk2	0.89055	50.51	0.505	rgb(223,121,122)	1.992	None
Srebf2	Cyth3	0.89055	50.51	0.509	rgb(223,120,121)	1.992	None
Srf	Cdkn1b	-0.89055	50.51	-5.1E-01	rgb(106,150,236)	1.992	None
Stat1	Acox1	0.89055	50.51	0.514	rgb(223,119,120)	1.992	None
Stat4	Il2ra	-0.89055	50.51	-5.1E-01	rgb(107,150,236)	1.992	None
Tcf12	Cln6	-0.89055	50.51	-5.1E-01	rgb(107,150,236)	1.992	None
Tcf12	Idh1	-0.89055	50.51	-5.1E-01	rgb(106,150,236)	1.992	None
Tcf12	Pgs1	-0.89055	50.51	-5.1E-01	rgb(107,150,236)	1.992	None
Tcf3	Hk2	0.89055	50.51	0.511	rgb(223,119,121)	1.992	None
Tcf3	Trib1	0.89055	50.51	0.505	rgb(223,120,122)	1.992	None
Tcf3	Ypel3	-0.89055	50.51	-5.1E-01	rgb(106,149,236)	1.992	None
Tead1	Sms	-0.89055	50.51	-5.1E-01	rgb(105,149,237)	1.992	None
Tfdp2	9230114K14Rik	0.89055	50.51	0.512	rgb(223,119,120)	1.992	None
Twist1	Glt28d2	0.89055	50.51	0.51	rgb(223,120,121)	1.992	2,2
Vax2	Cxcl3	0.89055	50.51	0.511	rgb(223,119,120)	1.992	2,2
Vdr	Fbln1	0.89055	50.51	0.509	rgb(223,120,121)	1.992	2,2
Zbtb4	Nlrc3	0.89055	50.51	0.514	rgb(223,119,120)	1.992	2,2
Zbtb7a	Bend3	0.89055	50.51	0.514	rgb(223,119,120)	1.992	None
Zbtb7a	Pstpip2	-0.89055	50.51	-5.1E-01	rgb(107,150,236)	1.992	None
Zfp148	Chchd7	-0.89055	50.51	-5.1E-01	rgb(106,149,236)	1.992	None
Zfp219	H2afx	0.89055	50.51	0.511	rgb(223,119,120)	1.992	None
Zfp219	Marcksl1	0.89055	50.51	0.513	rgb(223,119,120)	1.992	None
Zfp263	Kcnmb4	-0.89055	50.51	-5.1E-01	rgb(106,150,236)	1.992	None
Zfp281	Fas	0.89055	50.51	0.511	rgb(223,119,120)	1.992	None
Zfp281	Sash3	-0.89055	50.51	-5.1E-01	rgb(106,149,237)	1.992	None
Zfp281	Synpo	0.89055	50.51	0.506	rgb(223,120,121)	1.992	None
Zfp281	Tab2	-0.89055	50.51	-5.1E-01	rgb(106,149,236)	1.992	None
Zfp369	Hist1h1c	-0.89055	50.51	-5.1E-01	rgb(107,150,236)	1.992	None
Ankzf1	Rgs11	0.89055	50.51	0.507	rgb(223,120,121)	1.992	2,2
C030039L03Rik	Sav1	0.89055	50.51	0.506	rgb(223,120,121)	1.992	2,2
Dpf1	Rbfox2	0.89055	50.51	0.506	rgb(223,120,121)	1.992	2,2
Ncoa1	Trappc10	0.89055	50.51	0.507	rgb(223,120,121)	1.992	2,2
Ncoa2	C1rl	-0.89055	50.51	-5.1E-01	rgb(107,150,236)	1.992	2,2
Phf1	Dab2ip	-0.89055	50.51	-5.1E-01	rgb(105,149,237)	1.992	2,2
Sgsm2	Ckap4	0.89055	50.51	0.509	rgb(223,120,121)	1.992	2,2
Tigd2	Tor3a	0.89055	50.51	0.512	rgb(223,119,120)	1.992	2,2
Trps1	Sirpa	-0.89055	50.51	-5.1E-01	rgb(107,150,236)	1.992	2,2
Zbed3	Zkscan17	0.89055	50.51	0.514	rgb(223,119,120)	1.992	2,2
Zfp260	Sepp1	0.89055	50.51	0.512	rgb(223,119,120)	1.992	2,2
Zfp358	Sorcs2	-0.89055	50.51	-5.1E-01	rgb(107,150,236)	1.992	2,2
Zfp365	Dcxr	0.89055	50.51	0.514	rgb(223,119,120)	1.992	2,2
Zfp385a	Sulf2	0.89055	50.51	0.512	rgb(223,119,120)	1.992	2,2
Zfp473	Fkrp	-0.89055	50.51	-5.1E-01	rgb(105,149,237)	1.992	2,2
Zfp473	Stat2	0.89055	50.51	0.506	rgb(223,120,121)	1.992	2,2
Zfp503	Rd3	0.89055	50.51	0.508	rgb(223,120,121)	1.992	2,2
Zfp536	Rpl10a	0.89055	50.51	0.514	rgb(223,119,120)	1.992	2,2
Zfp750	Ckmt1	0.89055	50.51	0.508	rgb(223,120,121)	1.992	2,2
Zfp750	Psrc1	0.89055	50.51	0.511	rgb(223,119,120)	1.992	2,2
Zfp775	Fam69b	0.89055	50.51	0.506	rgb(223,120,121)	1.992	2,2
Zfp960	Kifc3	0.89055	50.51	0.506	rgb(223,120,121)	1.992	2,2
Zfp960	Lad1	-0.89055	50.51	-5.1E-01	rgb(107,150,236)	1.992	2,2
Arid3a	Ptprj	0.88742	50.5	0.503	rgb(223,121,122)	1.9918	None
Arid3a	Sh3bp1	0.88742	50.5	0.501	rgb(223,121,122)	1.9918	None
Arntl2	Mvp	0.88742	50.5	0.501	rgb(223,121,122)	1.9918	2,2
Atf3	Atp11a	0.88742	50.5	0.505	rgb(223,121,122)	1.9918	2,2
Atf5	Cyfip2	-0.88742	50.5	-5.0E-01	rgb(108,151,236)	1.9918	None
Atf6	Spire1	0.88742	50.5	0.501	rgb(223,121,122)	1.9918	2,2
Bach1	Lpin2	0.88742	50.5	0.504	rgb(223,121,122)	1.9918	None
Batf	Col18a1	0.88742	50.5	0.504	rgb(223,121,122)	1.9918	None
Batf	Hmcn1	-0.88742	50.5	-5.0E-01	rgb(109,151,236)	1.9918	None
Batf	Mpp2	0.88742	50.5	0.501	rgb(223,121,122)	1.9918	None
Batf	Tnfaip8	0.88742	50.5	0.503	rgb(223,121,122)	1.9918	None
Bcl6	Osgepl1	-0.88742	50.5	-5.0E-01	rgb(108,151,236)	1.9918	None
Bcl6	Tmem176a	0.88742	50.5	0.503	rgb(223,121,122)	1.9918	None
Bcl6	Tox2	0.88742	50.5	0.501	rgb(223,121,122)	1.9918	2,2
Bcl6b	Znrf1	-0.88742	50.5	-5.0E-01	rgb(108,150,236)	1.9918	None
Bhlhe40	Fam168b	-0.88742	50.5	-5.0E-01	rgb(108,151,236)	1.9918	None
Bhlhe40	Fam57a	0.88742	50.5	0.497	rgb(222,122,123)	1.9918	None
Bhlhe40	Rap1gds1	0.88742	50.5	0.499	rgb(222,122,123)	1.9918	None
Bhlhe40	Zbtb10	-0.88742	50.5	-5.0E-01	rgb(109,151,236)	1.9918	None
Cebpg	Atp6v1g1	0.88742	50.5	0.503	rgb(223,121,122)	1.9918	2,2
Cebpg	Soat2	0.88742	50.5	0.495	rgb(222,122,123)	1.9918	2,2
Cux1	Tgfbr1	0.88742	50.5	0.496	rgb(222,122,123)	1.9918	2,2
Dbp	Prkar1b	0.88742	50.5	0.503	rgb(223,121,122)	1.9918	2,2
Ddit3	Dhx33	-0.88742	50.5	-5.0E-01	rgb(109,151,236)	1.9918	None
E2f1	Ptpn11	0.88742	50.5	0.504	rgb(223,121,122)	1.9918	None
Ebf1	Upp1	0.88742	50.5	0.497	rgb(222,122,123)	1.9918	2,2
Egr2	Ergic1	-0.88742	50.5	-5.0E-01	rgb(109,151,236)	1.9918	None
Egr3	Sema4a	0.88742	50.5	0.505	rgb(223,121,122)	1.9918	None
Egr3	Surf4	-0.88742	50.5	-5.0E-01	rgb(109,152,236)	1.9918	None
Elf1	Ankmy2	0.88742	50.5	0.498	rgb(222,122,123)	1.9918	None
Elf1	Gm3696	-0.88742	50.5	-5.0E-01	rgb(109,151,236)	1.9918	None
Elk3	Capg	0.88742	50.5	0.497	rgb(222,122,123)	1.9918	2,2
Elk3	Mgat5	0.88742	50.5	0.502	rgb(223,121,122)	1.9918	None
Eomes	Tlk1	0.88742	50.5	0.5	rgb(223,121,122)	1.9918	2,2
Erf	Appl2	-0.88742	50.5	-5.0E-01	rgb(109,151,236)	1.9918	None
Ets1	Zfp36l2	0.88742	50.5	0.503	rgb(223,121,122)	1.9918	None
Etv4	Acin1	-0.88742	50.5	-5.0E-01	rgb(108,151,236)	1.9918	None
Etv4	Txk	0.88742	50.5	0.499	rgb(222,122,123)	1.9918	None
Etv6	Dusp1	-0.88742	50.5	-5.0E-01	rgb(110,152,236)	1.9918	None
Fli1	Tnfsf8	-0.88742	50.5	-5.0E-01	rgb(109,151,236)	1.9918	None
Fos	Agpat9	0.88742	50.5	0.5	rgb(222,122,123)	1.9918	None
Fosl1	Phtf2	-0.88742	50.5	-5.0E-01	rgb(108,151,236)	1.9918	None
Fosl1	Rgs16	0.88742	50.5	0.5	rgb(222,122,123)	1.9918	None
Fosl2	Cnksr3	-0.88742	50.5	-5.0E-01	rgb(109,151,236)	1.9918	None
Fosl2	Crem	0.88742	50.5	0.504	rgb(223,121,122)	1.9918	None
Fosl2	Ecd	-0.88742	50.5	-5.0E-01	rgb(108,150,236)	1.9918	None
Fosl2	Fkbp11	0.88742	50.5	0.502	rgb(223,121,122)	1.9918	None
Fosl2	Galnt3	-0.88742	50.5	-5.0E-01	rgb(108,151,236)	1.9918	None
Fosl2	Phlpp1	0.88742	50.5	0.497	rgb(222,122,123)	1.9918	None
Fosl2	Serpinb1a	0.88742	50.5	0.496	rgb(222,122,123)	1.9918	None
Fosl2	Slc9a3r1	-0.88742	50.5	-5.0E-01	rgb(107,150,236)	1.9918	None
Foxf2	Foxq1	0.88742	50.5	0.502	rgb(223,121,122)	1.9918	2,2
Foxf2	Lsp1	-0.88742	50.5	-5.0E-01	rgb(109,151,236)	1.9918	2,2
Foxf2	Nhs	0.88742	50.5	0.502	rgb(223,121,122)	1.9918	2,2
Foxo1	Endod1	0.88742	50.5	0.504	rgb(223,121,122)	1.9918	None
Foxo3	Ndrg1	0.88742	50.5	0.498	rgb(222,122,123)	1.9918	None
Foxp1	St8sia6	0.88742	50.5	0.496	rgb(222,122,123)	1.9918	2,2
Foxp3	Ifi203	0.88742	50.5	0.501	rgb(223,121,122)	1.9918	None
Foxp3	Sgk1	0.88742	50.5	0.498	rgb(222,122,123)	1.9918	2,2
Gabpa	Dbt	0.88742	50.5	0.498	rgb(222,122,123)	1.9918	None
Gabpa	Ube2v1	0.88742	50.5	0.499	rgb(222,122,123)	1.9918	None
Gfi1	Grk5	0.88742	50.5	0.496	rgb(222,122,123)	1.9918	None
Hic1	Pld2	0.88742	50.5	0.498	rgb(222,122,123)	1.9918	None
Hif1a	Hook2	0.88742	50.5	0.5	rgb(222,122,123)	1.9918	None
Hif3a	Vegfa	0.88742	50.5	0.502	rgb(223,121,122)	1.9918	2,2
Hif3a	Wdr54	0.88742	50.5	0.503	rgb(223,121,122)	1.9918	2,2
Ikzf3	Pkp4	-0.88742	50.5	-5.0E-01	rgb(110,152,236)	1.9918	None
Irf1	Tpbg	-0.88742	50.5	-5.0E-01	rgb(109,151,236)	1.9918	None
Irf4	Col18a1	0.88742	50.5	0.505	rgb(223,121,122)	1.9918	None
Irf4	Plekho1	0.88742	50.5	0.5	rgb(222,122,123)	1.9918	None
Irf5	Cdkl5	0.88742	50.5	0.496	rgb(222,122,123)	1.9918	None
Irf5	Homez	0.88742	50.5	0.502	rgb(223,121,122)	1.9918	2,2
Irf5	Mab21l3	0.88742	50.5	0.497	rgb(222,122,123)	1.9918	2,2
Irf5	Tmbim1	0.88742	50.5	0.5	rgb(223,121,122)	1.9918	2,2
Irf7	Ccl5	0.88742	50.5	0.497	rgb(222,122,123)	1.9918	2,2
Irf7	Notch2	0.88742	50.5	0.501	rgb(223,121,122)	1.9918	None
Jun	Osm	0.88742	50.5	0.505	rgb(223,121,122)	1.9918	2,2
Jun	Snx9	-0.88742	50.5	-5.0E-01	rgb(109,152,236)	1.9918	2,2
Junb	Lgmn	0.88742	50.5	0.499	rgb(222,122,123)	1.9918	None
Jund	Cebpb	0.88742	50.5	0.5	rgb(223,121,122)	1.9918	2,2
Klf13	Heatr1	-0.88742	50.5	-5.0E-01	rgb(109,152,236)	1.9918	None
Klf2	Fam174b	0.88742	50.5	0.498	rgb(222,122,123)	1.9918	None
Klf2	Fundc2	0.88742	50.5	0.504	rgb(223,121,122)	1.9918	None
Klf2	Gm14446	0.88742	50.5	0.5	rgb(223,121,122)	1.9918	2,2
Klf3	Nek6	-0.88742	50.5	-5.0E-01	rgb(109,151,236)	1.9918	None
Maf	Il21	0.88742	50.5	0.497	rgb(222,122,123)	1.9918	None
Maf	Tex261	0.88742	50.5	0.502	rgb(223,121,122)	1.9918	None
Maf	Tmem163	0.88742	50.5	0.498	rgb(222,122,123)	1.9918	None
Maf	Tor3a	-0.88742	50.5	-5.0E-01	rgb(109,151,236)	1.9918	None
Mef2b	4930506M07Rik	-0.88742	50.5	-5.0E-01	rgb(109,152,236)	1.9918	2,2
Msc	Penk	0.88742	50.5	0.504	rgb(223,121,122)	1.9918	2,2
Mxi1	Dlg4	0.88742	50.5	0.497	rgb(222,122,123)	1.9918	None
Mxi1	Shroom3	0.88742	50.5	0.498	rgb(222,122,123)	1.9918	None
Myb	Tmem120b	0.88742	50.5	0.501	rgb(223,121,122)	1.9918	2,2
Myc	Max	0.88742	50.5	0.5	rgb(223,121,122)	1.9918	None
Nfatc1	Abcg1	-0.88742	50.5	-5.0E-01	rgb(108,151,236)	1.9918	None
Nfatc1	Il10rb	-0.88742	50.5	-5.0E-01	rgb(109,151,236)	1.9918	None
Nfil3	Clk3	0.88742	50.5	0.497	rgb(222,122,123)	1.9918	None
Nfkb1	Zhx2	0.88742	50.5	0.498	rgb(222,122,123)	1.9918	None
Npas2	S1pr3	0.88742	50.5	0.505	rgb(223,121,122)	1.9918	2,2
Npas4	Cnn2	0.88742	50.5	0.499	rgb(222,122,123)	1.9918	None
Nr2f6	Rilpl2	0.88742	50.5	0.501	rgb(223,121,122)	1.9918	None
Nr3c1	Samd9l	0.88742	50.5	0.497	rgb(222,122,123)	1.9918	None
Nr4a2	Arhgap26	-0.88742	50.5	-5.0E-01	rgb(108,151,236)	1.9918	None
Otx1	Zdbf2	0.88742	50.5	0.495	rgb(222,122,123)	1.9918	2,2
Pknox1	Ddx51	0.88742	50.5	0.499	rgb(222,122,123)	1.9918	2,2
Pou2af1	Fgf16	0.88742	50.5	0.496	rgb(222,122,123)	1.9918	2,2
Prdm1	P4hb	0.88742	50.5	0.499	rgb(222,122,123)	1.9918	None
Prrx1	Cxcl1	0.88742	50.5	0.503	rgb(223,121,122)	1.9918	2,2
Rela	Entpd1	-0.88742	50.5	-5.0E-01	rgb(110,152,236)	1.9918	None
Rela	Prkar1b	-0.88742	50.5	-5.0E-01	rgb(109,152,236)	1.9918	None
Rest	Dazap2	-0.88742	50.5	-5.0E-01	rgb(108,151,236)	1.9918	None
Rorc	Cables1	-0.88742	50.5	-5.0E-01	rgb(108,151,236)	1.9918	None
Rorc	Ttyh3	-0.88742	50.5	-5.0E-01	rgb(109,152,236)	1.9918	None
Runx1	Gpr18	-0.88742	50.5	-5.0E-01	rgb(109,151,236)	1.9918	None
Rxra	Gpr161	0.88742	50.5	0.498	rgb(222,122,123)	1.9918	None
Rxra	Ifih1	0.88742	50.5	0.497	rgb(222,122,123)	1.9918	None
Rxra	Tle4	0.88742	50.5	0.497	rgb(222,122,123)	1.9918	None
Scrt1	Ppap2c	0.88742	50.5	0.503	rgb(223,121,122)	1.9918	2,2
Sox13	Nudt12	0.88742	50.5	0.497	rgb(222,122,123)	1.9918	2,2
Sox15	Mfsd7c	0.88742	50.5	0.499	rgb(222,122,123)	1.9918	None
Sp110	Gm6455	0.88742	50.5	0.5	rgb(223,121,122)	1.9918	None
Sp2	Atp1a1	0.88742	50.5	0.499	rgb(222,122,123)	1.9918	None
Sp2	Cox17	-0.88742	50.5	-5.0E-01	rgb(108,150,236)	1.9918	None
Sp2	Prx	0.88742	50.5	0.495	rgb(222,122,123)	1.9918	None
Sp2	Sh2b1	0.88742	50.5	0.504	rgb(223,121,122)	1.9918	None
Sp4	Lhpp	-0.88742	50.5	-5.0E-01	rgb(109,151,236)	1.9918	None
Srebf2	Phlpp1	0.88742	50.5	0.503	rgb(223,121,122)	1.9918	None
Srf	D830031N03Rik	0.88742	50.5	0.497	rgb(222,122,123)	1.9918	None
Stat1	Pgs1	0.88742	50.5	0.499	rgb(222,122,123)	1.9918	None
Stat2	Dusp22	0.88742	50.5	0.501	rgb(223,121,122)	1.9918	2,2
Stat2	Igtp	0.88742	50.5	0.5	rgb(222,122,123)	1.9918	2,2
Stat4	Npas2	-0.88742	50.5	-5.0E-01	rgb(108,150,236)	1.9918	None
Stat4	Trim36	0.88742	50.5	0.496	rgb(222,122,123)	1.9918	None
Tbx21	Etv6	0.88742	50.5	0.499	rgb(222,122,123)	1.9918	None
Tcf12	Antxr2	0.88742	50.5	0.5	rgb(223,121,122)	1.9918	None
Tcf3	Fau	-0.88742	50.5	-5.0E-01	rgb(109,151,236)	1.9918	None
Tcf3	Itpr3	0.88742	50.5	0.504	rgb(223,121,122)	1.9918	None
Tcf3	Mt1	-0.88742	50.5	-5.0E-01	rgb(109,151,236)	1.9918	None
Tead1	Kcna3	-0.88742	50.5	-5.0E-01	rgb(109,151,236)	1.9918	None
Trp53	Gsn	-0.88742	50.5	-5.0E-01	rgb(109,151,236)	1.9918	None
Trp73	Ntrk3	0.88742	50.5	0.499	rgb(222,122,123)	1.9918	2,2
Vdr	Leprel4	0.88742	50.5	0.504	rgb(223,121,122)	1.9918	2,2
Yy2	Rabgap1l	-0.88742	50.5	-5.0E-01	rgb(109,151,236)	1.9918	None
Zbtb33	Calcrl	0.88742	50.5	0.502	rgb(223,121,122)	1.9918	None
Zbtb4	Gyk	-0.88742	50.5	-5.0E-01	rgb(109,151,236)	1.9918	2,2
Zbtb7a	Mafg	0.88742	50.5	0.503	rgb(223,121,122)	1.9918	None
Zbtb7b	Otud7b	0.88742	50.5	0.504	rgb(223,121,122)	1.9918	None
Zbtb7b	Pbx2	0.88742	50.5	0.505	rgb(223,121,122)	1.9918	None
Zbtb7c	Slc44a5	0.88742	50.5	0.497	rgb(222,122,123)	1.9918	2,2
Zeb1	Icam2	-0.88742	50.5	-5.0E-01	rgb(108,151,236)	1.9918	None
Zfp219	S100a4	-0.88742	50.5	-5.0E-01	rgb(108,151,236)	1.9918	None
Zfp263	E2f7	-0.88742	50.5	-5.0E-01	rgb(109,152,236)	1.9918	2,2
Zfp263	Vegfa	-0.88742	50.5	-5.0E-01	rgb(108,151,236)	1.9918	None
Zfp263	Zbtb4	0.88742	50.5	0.504	rgb(223,121,122)	1.9918	None
Zfp467	Hspa2	0.88742	50.5	0.5	rgb(223,121,122)	1.9918	2,2
Zfp467	Lmna	-0.88742	50.5	-5.0E-01	rgb(109,151,236)	1.9918	2,2
Atmin	Sbf2	0.88742	50.5	0.499	rgb(222,122,123)	1.9918	2,2
C030039L03Rik	Gck	0.88742	50.5	0.501	rgb(223,121,122)	1.9918	2,2
Mxd3	E2f7	0.88742	50.5	0.5	rgb(223,121,122)	1.9918	2,2
Ovol2	Tctex1d1	0.88742	50.5	0.501	rgb(223,121,122)	1.9918	2,2
Ovol2	Usp35	0.88742	50.5	0.495	rgb(222,122,123)	1.9918	2,2
Trps1	Slc14a1	-0.88742	50.5	-5.0E-01	rgb(108,151,236)	1.9918	2,2
Zbtb32	Ctnnd1	0.88742	50.5	0.501	rgb(223,121,122)	1.9918	2,2
Zbtb46	Ppap2a	0.88742	50.5	0.503	rgb(223,121,122)	1.9918	2,2
Zbtb5	Cd24a	-0.88742	50.5	-5.0E-01	rgb(109,151,236)	1.9918	2,2
Zeb2	Gpm6b	0.88742	50.5	0.501	rgb(223,121,122)	1.9918	2,2
Zfp191	B4galnt1	-0.88742	50.5	-5.0E-01	rgb(107,150,236)	1.9918	2,2
Zfp536	Tekt2	0.88742	50.5	0.504	rgb(223,121,122)	1.9918	2,2
Zfp629	Spib	-0.88742	50.5	-5.0E-01	rgb(109,151,236)	1.9918	2,2
Zfp692	Als2cl	0.88742	50.5	0.503	rgb(223,121,122)	1.9918	2,2
Zfp831	Lypd6b	0.88742	50.5	0.497	rgb(222,122,123)	1.9918	2,2
Zfp948	Npas4	0.88742	50.5	0.5	rgb(223,121,122)	1.9918	2,2
Zscan22	Mmachc	0.88742	50.5	0.505	rgb(223,121,122)	1.9918	2,2
Ar	Maml3	0.88429	50.49	0.488	rgb(222,124,125)	1.9916	None
Arid3a	Arhgef10	0.88429	50.49	0.488	rgb(222,124,125)	1.9916	None
Arid3a	Ccr3	0.88429	50.49	0.487	rgb(222,124,125)	1.9916	None
Batf	Ccdc50	-0.88429	50.49	-4.9E-01	rgb(111,153,236)	1.9916	None
Batf	Gja1	-0.88429	50.49	-4.9E-01	rgb(111,153,236)	1.9916	None
Batf	Igtp	-0.88429	50.49	-4.9E-01	rgb(111,153,236)	1.9916	None
Batf3	Gap43	0.88429	50.49	0.491	rgb(222,123,124)	1.9916	None
Bcl6	Ddx11	0.88429	50.49	0.489	rgb(222,124,125)	1.9916	None
Bhlhe40	Espn	0.88429	50.49	0.491	rgb(222,123,124)	1.9916	None
Bhlhe40	Zfp609	0.88429	50.49	0.489	rgb(222,124,125)	1.9916	None
Cebpb	Aqp9	0.88429	50.49	0.49	rgb(222,124,124)	1.9916	2,2
Cebpg	Gpt2	0.88429	50.49	0.492	rgb(222,123,124)	1.9916	2,2
Cebpg	Srpk1	0.88429	50.49	0.487	rgb(222,124,125)	1.9916	None
Creb1	Dnmt3a	0.88429	50.49	0.485	rgb(222,124,125)	1.9916	None
Creb3l1	Dkkl1	0.88429	50.49	0.494	rgb(222,123,124)	1.9916	2,2
Ddit3	Nupr1	0.88429	50.49	0.486	rgb(222,124,125)	1.9916	2,2
E2f1	Pmm1	0.88429	50.49	0.495	rgb(222,122,123)	1.9916	None
E2f1	Tbc1d5	0.88429	50.49	0.488	rgb(222,124,125)	1.9916	None
Ebf1	Myd88	-0.88429	50.49	-4.9E-01	rgb(110,152,236)	1.9916	None
Ebf1	Myo10	0.88429	50.49	0.494	rgb(222,123,124)	1.9916	None
Egr1	Tmem88	0.88429	50.49	0.491	rgb(222,123,124)	1.9916	None
Egr3	Inpp4b	0.88429	50.49	0.495	rgb(222,123,124)	1.9916	None
Egr4	Rhbdl3	0.88429	50.49	0.493	rgb(222,123,124)	1.9916	None
Elf1	Atad2b	0.88429	50.49	0.495	rgb(222,123,124)	1.9916	None
Elf1	Ccng2	0.88429	50.49	0.489	rgb(222,124,125)	1.9916	None
Elf1	Ergic1	-0.88429	50.49	-4.9E-01	rgb(110,152,236)	1.9916	None
Elk3	Antxr2	0.88429	50.49	0.492	rgb(222,123,124)	1.9916	None
Elk3	Cxcr3	0.88429	50.49	0.486	rgb(222,124,125)	1.9916	2,2
Erf	Urm1	0.88429	50.49	0.495	rgb(222,123,124)	1.9916	None
Ets1	Itgb7	0.88429	50.49	0.49	rgb(222,123,124)	1.9916	2,2
Etv4	Slc7a3	0.88429	50.49	0.488	rgb(222,124,125)	1.9916	2,2
Fos	Ninl	0.88429	50.49	0.489	rgb(222,124,125)	1.9916	None
Fos	Trim12c	0.88429	50.49	0.492	rgb(222,123,124)	1.9916	None
Fosb	Samd9l	0.88429	50.49	0.492	rgb(222,123,124)	1.9916	None
Fosb	Tg	-0.88429	50.49	-4.9E-01	rgb(112,153,235)	1.9916	None
Fosl2	Adora2a	0.88429	50.49	0.487	rgb(222,124,125)	1.9916	None
Fosl2	Gstm1	0.88429	50.49	0.487	rgb(222,124,125)	1.9916	None
Fosl2	Lsp1	-0.88429	50.49	-4.9E-01	rgb(111,152,236)	1.9916	None
Fosl2	Nckap1	0.88429	50.49	0.486	rgb(222,124,125)	1.9916	None
Fosl2	Ppm1j	0.88429	50.49	0.485	rgb(222,124,125)	1.9916	None
Fosl2	Sgk1	0.88429	50.49	0.494	rgb(222,123,124)	1.9916	None
Fosl2	Slc43a2	0.88429	50.49	0.488	rgb(222,124,125)	1.9916	None
Foxf2	Ngf	0.88429	50.49	0.486	rgb(222,124,125)	1.9916	2,2
Foxn3	Il33	-0.88429	50.49	-4.9E-01	rgb(110,152,236)	1.9916	2,2
Foxo1	Sema4d	0.88429	50.49	0.485	rgb(222,124,125)	1.9916	None
Foxo3	Abhd2	0.88429	50.49	0.493	rgb(222,123,124)	1.9916	None
Foxo3	Foxp4	-0.88429	50.49	-4.9E-01	rgb(110,152,236)	1.9916	None
Foxs1	Sh2d7	0.88429	50.49	0.492	rgb(222,123,124)	1.9916	2,2
Gabpa	Naca	0.88429	50.49	0.495	rgb(222,122,123)	1.9916	None
Hbp1	Kcnc3	-0.88429	50.49	-4.9E-01	rgb(110,152,236)	1.9916	None
Hic1	Ggta1	0.88429	50.49	0.491	rgb(222,123,124)	1.9916	None
Hif1a	Thoc3	-0.88429	50.49	-4.9E-01	rgb(111,152,236)	1.9916	None
Hmga1	Gbp4	-0.88429	50.49	-4.9E-01	rgb(111,153,236)	1.9916	None
Hmga1	Hk1	-0.88429	50.49	-4.9E-01	rgb(110,152,236)	1.9916	None
Hsf1	Cnot1	0.88429	50.49	0.489	rgb(222,124,125)	1.9916	None
Ikzf2	Ctsw	0.88429	50.49	0.489	rgb(222,124,125)	1.9916	2,2
Irf1	Il15ra	0.88429	50.49	0.489	rgb(222,124,125)	1.9916	2,2
Irf2	Cmah	0.88429	50.49	0.49	rgb(222,123,124)	1.9916	None
Irf2	Ctla4	-0.88429	50.49	-4.9E-01	rgb(110,152,236)	1.9916	None
Irf2	Ecm1	0.88429	50.49	0.491	rgb(222,123,124)	1.9916	2,2
Irf4	Acsl6	0.88429	50.49	0.486	rgb(222,124,125)	1.9916	None
Irf4	Dhrs3	-0.88429	50.49	-4.9E-01	rgb(111,153,236)	1.9916	None
Irf4	Rtp4	-0.88429	50.49	-4.9E-01	rgb(111,153,236)	1.9916	None
Irf4	Sord	-0.88429	50.49	-4.9E-01	rgb(110,152,236)	1.9916	None
Irf4	Wls	-0.88429	50.49	-4.9E-01	rgb(110,152,236)	1.9916	None
Irf4	Zfp280b	0.88429	50.49	0.487	rgb(222,124,125)	1.9916	None
Irf5	4930417O13Rik	-0.88429	50.49	-4.9E-01	rgb(111,152,236)	1.9916	None
Irf5	Dcxr	0.88429	50.49	0.495	rgb(222,123,124)	1.9916	2,2
Irf5	Rnf135	0.88429	50.49	0.489	rgb(222,124,125)	1.9916	2,2
Irf5	Tg	0.88429	50.49	0.487	rgb(222,124,125)	1.9916	None
Irf7	Ifi27l2a	0.88429	50.49	0.492	rgb(222,123,124)	1.9916	None
Irf7	Rps6ka3	-0.88429	50.49	-4.9E-01	rgb(111,152,236)	1.9916	None
Jdp2	Gemin6	0.88429	50.49	0.495	rgb(222,123,124)	1.9916	None
Jun	Icam5	-0.88429	50.49	-4.9E-01	rgb(111,153,235)	1.9916	None
Jund	Tnfsf10	0.88429	50.49	0.487	rgb(222,124,125)	1.9916	None
Kdm2b	Pcyox1l	0.88429	50.49	0.486	rgb(222,124,125)	1.9916	2,2
Klf2	Zfp36	0.88429	50.49	0.494	rgb(222,123,124)	1.9916	None
Klf3	Asap1	0.88429	50.49	0.49	rgb(222,123,124)	1.9916	None
Klf3	Rorc	-0.88429	50.49	-4.9E-01	rgb(111,152,236)	1.9916	None
Klf4	Stk4	0.88429	50.49	0.487	rgb(222,124,125)	1.9916	None
Klf7	Ptpre	0.88429	50.49	0.485	rgb(222,124,125)	1.9916	None
Lef1	5330426P16Rik	0.88429	50.49	0.491	rgb(222,123,124)	1.9916	2,2
Lef1	Nfatc2	0.88429	50.49	0.489	rgb(222,124,125)	1.9916	None
Lef1	Slc1a4	-0.88429	50.49	-4.9E-01	rgb(110,152,236)	1.9916	None
Lin54	Gpsm2	0.88429	50.49	0.488	rgb(222,124,125)	1.9916	None
Mxi1	Ccdc92	0.88429	50.49	0.491	rgb(222,123,124)	1.9916	2,2
Mxi1	Pgm2	0.88429	50.49	0.486	rgb(222,124,125)	1.9916	None
Mxi1	Rpn1	-0.88429	50.49	-4.9E-01	rgb(110,152,236)	1.9916	None
Myb	Papolg	0.88429	50.49	0.489	rgb(222,124,125)	1.9916	None
Mybl1	Zranb3	0.88429	50.49	0.49	rgb(222,123,124)	1.9916	None
Myc	Lactb	-0.88429	50.49	-4.9E-01	rgb(111,152,236)	1.9916	None
Nfatc4	H2-Eb2	0.88429	50.49	0.491	rgb(222,123,124)	1.9916	2,2
Nfkb1	Emp3	-0.88429	50.49	-4.9E-01	rgb(112,153,235)	1.9916	None
Nfkb2	Fut8	0.88429	50.49	0.489	rgb(222,124,125)	1.9916	2,2
Npas4	Grin3b	0.88429	50.49	0.495	rgb(222,123,123)	1.9916	None
Npas4	Smad3	-0.88429	50.49	-4.9E-01	rgb(111,153,235)	1.9916	None
Patz1	Adam15	0.88429	50.49	0.491	rgb(222,123,124)	1.9916	None
Pbx2	Cyp51	-0.88429	50.49	-4.9E-01	rgb(111,153,236)	1.9916	None
Pknox1	Got1	-0.88429	50.49	-4.9E-01	rgb(111,153,236)	1.9916	2,2
Plagl1	S1pr2	-0.88429	50.49	-4.9E-01	rgb(112,153,235)	1.9916	2,2
Pou2af1	Ncf1	-0.88429	50.49	-4.9E-01	rgb(112,153,235)	1.9916	2,2
Pou2f2	Ipcef1	0.88429	50.49	0.49	rgb(222,123,124)	1.9916	None
Pou2f2	Sgtb	-0.88429	50.49	-4.9E-01	rgb(110,152,236)	1.9916	None
Ppard	Coro7	0.88429	50.49	0.485	rgb(222,124,125)	1.9916	None
Prdm1	Ptpre	0.88429	50.49	0.493	rgb(222,123,124)	1.9916	None
Rara	Dlg3	-0.88429	50.49	-4.9E-01	rgb(110,152,236)	1.9916	None
Rbpj	Nedd4	0.88429	50.49	0.49	rgb(222,124,124)	1.9916	2,2
Rbpj	Nfil3	0.88429	50.49	0.486	rgb(222,124,125)	1.9916	2,2
Rel	Zbtb10	0.88429	50.49	0.491	rgb(222,123,124)	1.9916	None
Rest	Kdelc1	-0.88429	50.49	-4.9E-01	rgb(111,153,236)	1.9916	None
Rest	Nedd9	0.88429	50.49	0.485	rgb(222,124,125)	1.9916	None
Rorc	Ccr1l1	0.88429	50.49	0.494	rgb(222,123,124)	1.9916	None
Rorc	Sh3bp5	-0.88429	50.49	-4.9E-01	rgb(110,152,236)	1.9916	None
Rreb1	Cacna1s	-0.88429	50.49	-4.9E-01	rgb(111,153,236)	1.9916	None
Runx1	Adck3	-0.88429	50.49	-4.9E-01	rgb(111,152,236)	1.9916	None
Runx1	Ripk2	-0.88429	50.49	-4.9E-01	rgb(111,152,236)	1.9916	None
Runx2	Rabgap1l	0.88429	50.49	0.494	rgb(222,123,124)	1.9916	None
Rxra	Amica1	0.88429	50.49	0.487	rgb(222,124,125)	1.9916	None
Rxra	Cst3	-0.88429	50.49	-4.9E-01	rgb(110,152,236)	1.9916	None
Rxra	Itpr1	0.88429	50.49	0.491	rgb(222,123,124)	1.9916	None
Rxra	Otud7b	0.88429	50.49	0.494	rgb(222,123,124)	1.9916	None
Rxra	Slc48a1	-0.88429	50.49	-4.9E-01	rgb(110,152,236)	1.9916	None
Rxra	Srgn	-0.88429	50.49	-4.9E-01	rgb(111,153,236)	1.9916	None
Six1	Irf4	-0.88429	50.49	-4.9E-01	rgb(110,152,236)	1.9916	None
Six5	Sdc1	0.88429	50.49	0.487	rgb(222,124,125)	1.9916	2,2
Six5	Tesk2	0.88429	50.49	0.495	rgb(222,123,124)	1.9916	None
Sox5	Batf3	0.88429	50.49	0.495	rgb(222,123,124)	1.9916	None
Sp110	Atcay	-0.88429	50.49	-4.9E-01	rgb(112,153,235)	1.9916	None
Sp2	Ap1s3	0.88429	50.49	0.488	rgb(222,124,125)	1.9916	None
Sp2	Papss2	-0.88429	50.49	-4.9E-01	rgb(111,152,236)	1.9916	None
Sp2	Plod3	0.88429	50.49	0.492	rgb(222,123,124)	1.9916	None
Sp2	Stoml1	-0.88429	50.49	-4.9E-01	rgb(111,153,236)	1.9916	None
Sp3	Ripk1	0.88429	50.49	0.486	rgb(222,124,125)	1.9916	None
Sp4	Boll	0.88429	50.49	0.489	rgb(222,124,125)	1.9916	None
Sp4	Fbxw2	0.88429	50.49	0.493	rgb(222,123,124)	1.9916	2,2
Sp4	Neto2	-0.88429	50.49	-4.9E-01	rgb(110,152,236)	1.9916	None
Sp4	Numbl	0.88429	50.49	0.49	rgb(222,123,124)	1.9916	None
Sp4	Pdhx	-0.88429	50.49	-4.9E-01	rgb(110,152,236)	1.9916	None
Sp4	Sema4f	0.88429	50.49	0.49	rgb(222,123,124)	1.9916	None
Sp4	Slc41a3	0.88429	50.49	0.487	rgb(222,124,125)	1.9916	None
Spib	Lrrc28	0.88429	50.49	0.489	rgb(222,124,125)	1.9916	2,2
Srf	Zfp668	0.88429	50.49	0.49	rgb(222,123,124)	1.9916	None
Stat2	Nfatc1	-0.88429	50.49	-4.9E-01	rgb(110,152,236)	1.9916	None
Stat4	Phf6	0.88429	50.49	0.485	rgb(222,124,125)	1.9916	2,2
Tbx21	Myd88	0.88429	50.49	0.492	rgb(222,123,124)	1.9916	2,2
Tcf12	Foxp1	0.88429	50.49	0.486	rgb(222,124,125)	1.9916	None
Tcf12	Pkp4	0.88429	50.49	0.495	rgb(222,122,123)	1.9916	None
Tcf12	Snx10	-0.88429	50.49	-4.9E-01	rgb(110,152,236)	1.9916	None
Tcf3	A930003A15Rik	-0.88429	50.49	-4.9E-01	rgb(110,152,236)	1.9916	None
Tcf3	Naca	-0.88429	50.49	-4.9E-01	rgb(110,152,236)	1.9916	None
Tcf4	Fam174b	-0.88429	50.49	-4.9E-01	rgb(111,152,236)	1.9916	None
Tcf7l1	Acot12	-0.88429	50.49	-4.9E-01	rgb(110,152,236)	1.9916	None
Tcf7l1	Clip3	0.88429	50.49	0.487	rgb(222,124,125)	1.9916	2,2
Tcf7l1	Gstm1	0.88429	50.49	0.49	rgb(222,123,124)	1.9916	None
Tead1	Faim3	0.88429	50.49	0.494	rgb(222,123,124)	1.9916	2,2
Tead1	Mndal	0.88429	50.49	0.493	rgb(222,123,124)	1.9916	None
Tead1	Nedd9	-0.88429	50.49	-4.9E-01	rgb(111,153,236)	1.9916	None
Thrb	Arhgap22	0.88429	50.49	0.487	rgb(222,124,125)	1.9916	None
Topors	4632434I11Rik	0.88429	50.49	0.495	rgb(222,123,123)	1.9916	2,2
Topors	Pde6d	-0.88429	50.49	-4.9E-01	rgb(110,152,236)	1.9916	2,2
Topors	Pdxp	-0.88429	50.49	-4.9E-01	rgb(110,152,236)	1.9916	None
Twist1	4930506M07Rik	0.88429	50.49	0.491	rgb(222,123,124)	1.9916	2,2
Twist1	Ces2c	0.88429	50.49	0.494	rgb(222,123,124)	1.9916	2,2
Twist1	Tmem98	0.88429	50.49	0.492	rgb(222,123,124)	1.9916	2,2
Vax2	Adcy4	0.88429	50.49	0.485	rgb(222,124,125)	1.9916	2,2
Vax2	Atp11a	-0.88429	50.49	-4.9E-01	rgb(110,152,236)	1.9916	2,2
Vax2	Slc9a9	0.88429	50.49	0.49	rgb(222,123,124)	1.9916	None
Yy2	Npc2	-0.88429	50.49	-4.9E-01	rgb(111,153,236)	1.9916	None
Zbtb33	Gusb	0.88429	50.49	0.489	rgb(222,124,125)	1.9916	None
Zbtb7a	Smtn	0.88429	50.49	0.488	rgb(222,124,125)	1.9916	None
Zbtb7a	Trerf1	0.88429	50.49	0.492	rgb(222,123,124)	1.9916	None
Zbtb7b	Cd4	0.88429	50.49	0.489	rgb(222,124,125)	1.9916	2,2
Zbtb7b	Gramd1b	0.88429	50.49	0.486	rgb(222,124,125)	1.9916	None
Zbtb7b	Tapbp	0.88429	50.49	0.491	rgb(222,123,124)	1.9916	None
Zbtb7b	Tspan17	0.88429	50.49	0.494	rgb(222,123,124)	1.9916	None
Zeb1	Otx1	-0.88429	50.49	-4.9E-01	rgb(112,153,235)	1.9916	None
Zfhx3	Mpzl3	0.88429	50.49	0.495	rgb(222,123,123)	1.9916	None
Zfp148	Slc25a38	-0.88429	50.49	-4.9E-01	rgb(112,153,235)	1.9916	None
Zfp263	Apbb1ip	-0.88429	50.49	-4.9E-01	rgb(110,152,236)	1.9916	None
Zfp263	Pank1	-0.88429	50.49	-4.9E-01	rgb(111,152,236)	1.9916	None
Zfp263	Tbc1d4	0.88429	50.49	0.489	rgb(222,124,125)	1.9916	None
Zfp467	Sspo	0.88429	50.49	0.488	rgb(222,124,125)	1.9916	2,2
Zfp652	Csgalnact1	-0.88429	50.49	-4.9E-01	rgb(110,152,236)	1.9916	None
Zfx	S100a4	-0.88429	50.49	-4.9E-01	rgb(111,153,236)	1.9916	None
Ankzf1	Arid3a	0.88429	50.49	0.486	rgb(222,124,125)	1.9916	2,2
Ankzf1	Pdia2	0.88429	50.49	0.493	rgb(222,123,124)	1.9916	2,2
C030039L03Rik	Prkab2	0.88429	50.49	0.491	rgb(222,123,124)	1.9916	2,2
Dpf1	Vldlr	0.88429	50.49	0.491	rgb(222,123,124)	1.9916	2,2
Litaf	Plxnc1	0.88429	50.49	0.486	rgb(222,124,125)	1.9916	2,2
Ncoa1	Ggct	-0.88429	50.49	-4.9E-01	rgb(110,152,236)	1.9916	2,2
Phf1	Cyp2d22	0.88429	50.49	0.493	rgb(222,123,124)	1.9916	2,2
Rlf	Rgs11	0.88429	50.49	0.49	rgb(222,123,124)	1.9916	2,2
Scml4	Itm2a	0.88429	50.49	0.488	rgb(222,124,125)	1.9916	2,2
Sgsm2	Il9	-0.88429	50.49	-4.9E-01	rgb(110,152,236)	1.9916	2,2
Thap3	Fastkd2	-0.88429	50.49	-4.9E-01	rgb(110,152,236)	1.9916	2,2
Zbtb32	Slc4a11	0.88429	50.49	0.487	rgb(222,124,125)	1.9916	2,2
Zbtb46	Scin	0.88429	50.49	0.489	rgb(222,124,125)	1.9916	2,2
Zbtb5	Rab33a	-0.88429	50.49	-4.9E-01	rgb(110,152,236)	1.9916	2,2
Zfp112	Slc2a3	-0.88429	50.49	-4.9E-01	rgb(110,152,236)	1.9916	2,2
Zfp367	Tyms	0.88429	50.49	0.492	rgb(222,123,124)	1.9916	2,2
Zfp385a	Slc2a4	0.88429	50.49	0.493	rgb(222,123,124)	1.9916	2,2
Zfp429	Kcnf1	-0.88429	50.49	-4.9E-01	rgb(110,152,236)	1.9916	2,2
Zfp429	Trim12a	0.88429	50.49	0.489	rgb(222,124,125)	1.9916	2,2
Zfp568	Prodh	0.88429	50.49	0.487	rgb(222,124,125)	1.9916	2,2
Zfp703	Pcyox1l	0.88429	50.49	0.487	rgb(222,124,125)	1.9916	2,2
Zfp771	Phlda3	0.88429	50.49	0.487	rgb(222,124,125)	1.9916	2,2
Zfp91	Smg5	0.88429	50.49	0.49	rgb(222,123,124)	1.9916	2,2
Zfp956	Slc17a7	-0.88429	50.49	-4.9E-01	rgb(111,152,236)	1.9916	2,2
Ahrr	Sema6d	0.88116	50.48	0.481	rgb(222,125,126)	1.9914	2,2
Arid3a	Calcrl	0.88116	50.48	0.482	rgb(222,125,126)	1.9914	None
Atf3	Ikzf2	-0.88116	50.48	-4.8E-01	rgb(112,153,235)	1.9914	None
Atf3	Nfil3	0.88116	50.48	0.477	rgb(222,126,127)	1.9914	None
Atf3	Stc2	0.88116	50.48	0.479	rgb(222,126,126)	1.9914	2,2
Bach1	Rasgrp2	0.88116	50.48	0.481	rgb(222,125,126)	1.9914	2,2
Batf	Cd28	-0.88116	50.48	-4.8E-01	rgb(113,154,235)	1.9914	None
Bhlhe40	Dnajc16	0.88116	50.48	0.482	rgb(222,125,126)	1.9914	None
Bhlhe40	Gstt3	0.88116	50.48	0.477	rgb(222,126,127)	1.9914	None
Bhlhe40	Maff	-0.88116	50.48	-4.8E-01	rgb(114,154,235)	1.9914	None
Cebpg	Atp6v0a1	-0.88116	50.48	-4.8E-01	rgb(114,154,235)	1.9914	2,2
Cebpg	Vegfa	0.88116	50.48	0.48	rgb(222,125,126)	1.9914	2,2
Creb3l1	Klf12	0.88116	50.48	0.481	rgb(222,125,126)	1.9914	None
Crem	Syf2	0.88116	50.48	0.476	rgb(222,126,127)	1.9914	None
E2f1	Gatsl2	-0.88116	50.48	-4.8E-01	rgb(113,154,235)	1.9914	None
E2f1	Map4k4	-0.88116	50.48	-4.8E-01	rgb(113,154,235)	1.9914	None
E2f1	Samd1	0.88116	50.48	0.484	rgb(222,125,126)	1.9914	None
E4f1	Mt2	-0.88116	50.48	-4.8E-01	rgb(112,153,235)	1.9914	None
Egr2	Tnf	0.88116	50.48	0.476	rgb(222,126,127)	1.9914	None
Elf1	Abcb1b	0.88116	50.48	0.483	rgb(222,125,126)	1.9914	None
Elf1	Rnf125	0.88116	50.48	0.48	rgb(222,125,126)	1.9914	None
Ets1	Acvr1c	0.88116	50.48	0.483	rgb(222,125,126)	1.9914	None
Ets1	Appl2	0.88116	50.48	0.479	rgb(222,125,126)	1.9914	None
Ets1	Tgfbr3	0.88116	50.48	0.477	rgb(222,126,127)	1.9914	None
Ets2	Nqo2	-0.88116	50.48	-4.8E-01	rgb(113,154,235)	1.9914	2,2
Etv6	C2cd2l	0.88116	50.48	0.479	rgb(222,125,126)	1.9914	None
Etv6	Dnajc12	-0.88116	50.48	-4.8E-01	rgb(113,154,235)	1.9914	None
Etv6	Id2	0.88116	50.48	0.48	rgb(222,125,126)	1.9914	None
Etv6	Retsat	-0.88116	50.48	-4.8E-01	rgb(112,153,235)	1.9914	None
Etv6	Socs3	0.88116	50.48	0.485	rgb(222,124,125)	1.9914	None
Etv6	Trip10	0.88116	50.48	0.477	rgb(222,126,127)	1.9914	None
Fli1	Adam10	-0.88116	50.48	-4.8E-01	rgb(114,154,235)	1.9914	None
Fli1	Ethe1	0.88116	50.48	0.483	rgb(222,125,126)	1.9914	None
Fli1	Txk	0.88116	50.48	0.479	rgb(222,125,126)	1.9914	None
Fos	Hexim1	0.88116	50.48	0.48	rgb(222,125,126)	1.9914	None
Fosl1	2810408A11Rik	-0.88116	50.48	-4.8E-01	rgb(114,154,235)	1.9914	2,2
Fosl2	Arid5a	0.88116	50.48	0.481	rgb(222,125,126)	1.9914	None
Fosl2	Nav2	0.88116	50.48	0.479	rgb(222,126,126)	1.9914	None
Fosl2	Syde2	0.88116	50.48	0.476	rgb(222,126,127)	1.9914	None
Fosl2	Tnnt2	-0.88116	50.48	-4.8E-01	rgb(113,154,235)	1.9914	None
Fosl2	Vgf	0.88116	50.48	0.477	rgb(222,126,127)	1.9914	None
Foxf2	Gja1	0.88116	50.48	0.477	rgb(222,126,127)	1.9914	2,2
Foxf2	Tmem163	0.88116	50.48	0.48	rgb(222,125,126)	1.9914	2,2
Foxo3	Xaf1	-0.88116	50.48	-4.8E-01	rgb(113,154,235)	1.9914	None
Foxo3	Zcchc2	0.88116	50.48	0.478	rgb(222,126,127)	1.9914	None
Foxp3	Wisp1	-0.88116	50.48	-4.8E-01	rgb(114,154,235)	1.9914	None
Gata2	Figf	0.88116	50.48	0.48	rgb(222,125,126)	1.9914	None
Gli3	Svep1	0.88116	50.48	0.476	rgb(222,126,127)	1.9914	2,2
Glis2	Nbl1	0.88116	50.48	0.484	rgb(222,125,126)	1.9914	2,2
Hbp1	Dpf1	-0.88116	50.48	-4.8E-01	rgb(114,154,235)	1.9914	None
Hbp1	Rpusd2	-0.88116	50.48	-4.8E-01	rgb(112,153,235)	1.9914	None
Hic1	Lmna	-0.88116	50.48	-4.8E-01	rgb(112,153,235)	1.9914	None
Hif1a	Agpat9	0.88116	50.48	0.477	rgb(222,126,127)	1.9914	None
Hif1a	Ifitm3	0.88116	50.48	0.483	rgb(222,125,126)	1.9914	None
Hif3a	Capn5	0.88116	50.48	0.483	rgb(222,125,126)	1.9914	2,2
Hif3a	Stc2	0.88116	50.48	0.484	rgb(222,124,125)	1.9914	2,2
Hlx	Klre1	0.88116	50.48	0.479	rgb(222,125,126)	1.9914	None
Hsf1	Gfi1	0.88116	50.48	0.478	rgb(222,126,127)	1.9914	None
Hsf1	Impa2	-0.88116	50.48	-4.8E-01	rgb(113,154,235)	1.9914	None
Hsf1	Nr4a1	0.88116	50.48	0.479	rgb(222,126,127)	1.9914	None
Hsf1	Son	0.88116	50.48	0.479	rgb(222,126,126)	1.9914	None
Hsf1	Spata6	-0.88116	50.48	-4.8E-01	rgb(112,153,235)	1.9914	None
Irf1	Ssh2	0.88116	50.48	0.481	rgb(222,125,126)	1.9914	None
Irf2	Gtf2i	0.88116	50.48	0.484	rgb(222,125,126)	1.9914	None
Irf4	Cxxc5	-0.88116	50.48	-4.8E-01	rgb(112,153,235)	1.9914	2,2
Irf4	Dzip1	-0.88116	50.48	-4.8E-01	rgb(112,153,235)	1.9914	2,2
Irf4	Stox2	-0.88116	50.48	-4.8E-01	rgb(112,153,235)	1.9914	2,2
Irf4	Tnfsf10	-0.88116	50.48	-4.8E-01	rgb(113,154,235)	1.9914	None
Irf5	Ccdc57	-0.88116	50.48	-4.8E-01	rgb(112,153,235)	1.9914	None
Irf5	Fbxo18	0.88116	50.48	0.482	rgb(222,125,126)	1.9914	2,2
Irf5	Maged2	0.88116	50.48	0.478	rgb(222,126,127)	1.9914	None
Irf5	Nostrin	0.88116	50.48	0.482	rgb(222,125,126)	1.9914	2,2
Irf5	Papss2	0.88116	50.48	0.475	rgb(222,126,127)	1.9914	2,2
Irf5	Spata6	0.88116	50.48	0.475	rgb(222,126,127)	1.9914	None
Irf5	Spry1	-0.88116	50.48	-4.8E-01	rgb(112,153,235)	1.9914	None
Irf5	Tmem19	0.88116	50.48	0.478	rgb(222,126,127)	1.9914	None
Irf7	C3	-0.88116	50.48	-4.8E-01	rgb(112,153,235)	1.9914	None
Irf7	Ddx60	0.88116	50.48	0.479	rgb(222,125,126)	1.9914	None
Irf8	Oas1c	-0.88116	50.48	-4.8E-01	rgb(112,153,235)	1.9914	None
Irf8	Vav1	0.88116	50.48	0.482	rgb(222,125,126)	1.9914	None
Jun	Capg	0.88116	50.48	0.48	rgb(222,125,126)	1.9914	None
Jun	Chd7	-0.88116	50.48	-4.8E-01	rgb(113,154,235)	1.9914	None
Jund	Mbtd1	-0.88116	50.48	-4.8E-01	rgb(112,153,235)	1.9914	None
Jund	Vim	0.88116	50.48	0.483	rgb(222,125,126)	1.9914	None
Klf13	Rps6ka2	0.88116	50.48	0.478	rgb(222,126,127)	1.9914	None
Klf3	Tert	0.88116	50.48	0.478	rgb(222,126,127)	1.9914	None
Klf9	Sqle	0.88116	50.48	0.475	rgb(222,126,127)	1.9914	None
Lyl1	Map3k6	0.88116	50.48	0.484	rgb(222,124,125)	1.9914	2,2
Maf	Gja1	0.88116	50.48	0.477	rgb(222,126,127)	1.9914	None
Maf	Timp1	0.88116	50.48	0.475	rgb(222,126,127)	1.9914	None
Mafg	Naga	-0.88116	50.48	-4.8E-01	rgb(114,154,235)	1.9914	None
Mafg	Rnf135	-0.88116	50.48	-4.8E-01	rgb(113,154,235)	1.9914	2,2
Mafg	Sesn1	-0.88116	50.48	-4.8E-01	rgb(114,154,235)	1.9914	None
Mafg	Tspyl4	-0.88116	50.48	-4.8E-01	rgb(112,153,235)	1.9914	None
Msc	Ccr1	0.88116	50.48	0.482	rgb(222,125,126)	1.9914	2,2
Mxi1	Dbt	-0.88116	50.48	-4.8E-01	rgb(113,154,235)	1.9914	None
Mxi1	Kcna3	-0.88116	50.48	-4.8E-01	rgb(113,154,235)	1.9914	None
Mxi1	Ndrg2	0.88116	50.48	0.482	rgb(222,125,126)	1.9914	2,2
Myb	Cysltr1	0.88116	50.48	0.482	rgb(222,125,126)	1.9914	None
Myb	Mbp	0.88116	50.48	0.481	rgb(222,125,126)	1.9914	None
Myc	Pten	0.88116	50.48	0.484	rgb(222,124,125)	1.9914	None
Nfatc1	Grn	-0.88116	50.48	-4.8E-01	rgb(112,153,235)	1.9914	None
Nfatc2	Twsg1	0.88116	50.48	0.477	rgb(222,126,127)	1.9914	None
Nfatc4	Zcchc12	0.88116	50.48	0.485	rgb(222,124,125)	1.9914	2,2
Nfic	Dtl	-0.88116	50.48	-4.8E-01	rgb(113,154,235)	1.9914	None
Nfkb1	Ccnd3	-0.88116	50.48	-4.8E-01	rgb(114,154,235)	1.9914	None
Nfkb2	Ets1	-0.88116	50.48	-4.8E-01	rgb(114,154,235)	1.9914	None
Nfkb2	Nfkbie	0.88116	50.48	0.481	rgb(222,125,126)	1.9914	None
Nr3c1	B3gnt2	0.88116	50.48	0.477	rgb(222,126,127)	1.9914	None
Nr3c1	Gtse1	0.88116	50.48	0.484	rgb(222,125,125)	1.9914	None
Nr4a1	Ctsb	-0.88116	50.48	-4.8E-01	rgb(114,154,235)	1.9914	None
Nr4a2	Stat4	0.88116	50.48	0.483	rgb(222,125,126)	1.9914	None
Osr2	Cox6b2	0.88116	50.48	0.479	rgb(222,126,126)	1.9914	2,2
Otx1	Txlnb	0.88116	50.48	0.483	rgb(222,125,126)	1.9914	None
Plag1	Vgf	0.88116	50.48	0.484	rgb(222,125,126)	1.9914	None
Plagl1	Eml1	0.88116	50.48	0.484	rgb(222,125,126)	1.9914	2,2
Plagl1	Ikzf2	0.88116	50.48	0.476	rgb(222,126,127)	1.9914	2,2
Plagl2	Cyth3	-0.88116	50.48	-4.8E-01	rgb(114,154,235)	1.9914	None
Pou2af1	Fyn	0.88116	50.48	0.485	rgb(222,124,125)	1.9914	None
Pou2af1	Ntng2	-0.88116	50.48	-4.8E-01	rgb(114,154,235)	1.9914	2,2
Pou2af1	Pank2	-0.88116	50.48	-4.8E-01	rgb(114,154,235)	1.9914	2,2
Pou2f2	Bbs12	0.88116	50.48	0.482	rgb(222,125,126)	1.9914	None
Pou2f2	H2-Eb1	0.88116	50.48	0.477	rgb(222,126,127)	1.9914	None
Pou6f1	Esr1	0.88116	50.48	0.477	rgb(222,126,127)	1.9914	None
Prdm1	Ppme1	0.88116	50.48	0.476	rgb(222,126,127)	1.9914	None
Prrx1	Tnc	0.88116	50.48	0.482	rgb(222,125,126)	1.9914	2,2
Rara	Acsl6	-0.88116	50.48	-4.8E-01	rgb(112,153,235)	1.9914	None
Rara	Odf3b	0.88116	50.48	0.484	rgb(222,125,125)	1.9914	None
Rarg	Qrich1	-0.88116	50.48	-4.8E-01	rgb(113,154,235)	1.9914	None
Rel	Ctla4	0.88116	50.48	0.483	rgb(222,125,126)	1.9914	None
Rest	Myo10	0.88116	50.48	0.482	rgb(222,125,126)	1.9914	None
Rfx3	Ap1s3	0.88116	50.48	0.481	rgb(222,125,126)	1.9914	None
Rfx3	Clec2i	0.88116	50.48	0.476	rgb(222,126,127)	1.9914	None
Rora	Impdh1	-0.88116	50.48	-4.8E-01	rgb(112,153,235)	1.9914	None
Rora	Nt5e	0.88116	50.48	0.48	rgb(222,125,126)	1.9914	None
Rorc	Bspry	-0.88116	50.48	-4.8E-01	rgb(112,153,235)	1.9914	None
Rreb1	Tet3	0.88116	50.48	0.483	rgb(222,125,126)	1.9914	None
Runx1	Ppp3cc	-0.88116	50.48	-4.8E-01	rgb(113,154,235)	1.9914	None
Runx1	Srpk2	-0.88116	50.48	-4.8E-01	rgb(113,154,235)	1.9914	None
Runx3	Chrm4	0.88116	50.48	0.483	rgb(222,125,126)	1.9914	None
Runx3	Olfr175-ps1	-0.88116	50.48	-4.8E-01	rgb(114,154,235)	1.9914	None
Rxra	Dhcr24	0.88116	50.48	0.479	rgb(222,125,126)	1.9914	None
Rxra	Jazf1	0.88116	50.48	0.484	rgb(222,125,126)	1.9914	None
Rxra	March9	-0.88116	50.48	-4.8E-01	rgb(112,153,235)	1.9914	None
Rxrb	Igsf9	0.88116	50.48	0.482	rgb(222,125,126)	1.9914	None
Rxrb	Impg2	-0.88116	50.48	-4.8E-01	rgb(114,154,235)	1.9914	None
Scrt1	Myo3b	0.88116	50.48	0.484	rgb(222,125,126)	1.9914	None
Six1	Cd200r4	0.88116	50.48	0.484	rgb(222,125,125)	1.9914	2,2
Six5	Ostf1	-0.88116	50.48	-4.8E-01	rgb(114,154,235)	1.9914	None
Six5	Skil	-0.88116	50.48	-4.8E-01	rgb(114,154,235)	1.9914	None
Smad3	Bcl3	0.88116	50.48	0.483	rgb(222,125,126)	1.9914	None
Smad3	Cald1	-0.88116	50.48	-4.8E-01	rgb(112,153,235)	1.9914	None
Sox5	Ptpn2	0.88116	50.48	0.477	rgb(222,126,127)	1.9914	None
Sp110	Larp1b	0.88116	50.48	0.479	rgb(222,126,126)	1.9914	None
Sp2	Cd81	-0.88116	50.48	-4.8E-01	rgb(112,153,235)	1.9914	None
Sp4	Cd84	0.88116	50.48	0.478	rgb(222,126,127)	1.9914	2,2
Sp4	Galnt3	0.88116	50.48	0.482	rgb(222,125,126)	1.9914	None
Sp4	Kcnk10	-0.88116	50.48	-4.8E-01	rgb(114,154,235)	1.9914	None
Sp4	Susd1	0.88116	50.48	0.476	rgb(222,126,127)	1.9914	None
Sp6	Adm	0.88116	50.48	0.482	rgb(222,125,126)	1.9914	None
Sp6	Plxnd1	0.88116	50.48	0.482	rgb(222,125,126)	1.9914	None
Sp6	Trim24	0.88116	50.48	0.481	rgb(222,125,126)	1.9914	None
Spib	Fam129c	0.88116	50.48	0.478	rgb(222,126,127)	1.9914	2,2
Spib	Ikbke	0.88116	50.48	0.477	rgb(222,126,127)	1.9914	2,2
Srebf1	Xylt2	0.88116	50.48	0.484	rgb(222,125,126)	1.9914	None
Srf	Lime1	0.88116	50.48	0.482	rgb(222,125,126)	1.9914	None
Stat2	Fyco1	0.88116	50.48	0.475	rgb(222,126,127)	1.9914	None
Stat3	Plekhh1	0.88116	50.48	0.482	rgb(222,125,126)	1.9914	None
Stat4	Ick	0.88116	50.48	0.479	rgb(222,126,126)	1.9914	None
Tcf12	Cdkn1b	-0.88116	50.48	-4.8E-01	rgb(113,154,235)	1.9914	None
Tcf12	L3mbtl3	0.88116	50.48	0.476	rgb(222,126,127)	1.9914	None
Tcf12	Sertad1	-0.88116	50.48	-4.8E-01	rgb(114,154,235)	1.9914	None
Tcf3	Ptgfrn	0.88116	50.48	0.482	rgb(222,125,126)	1.9914	None
Tead1	M6pr	-0.88116	50.48	-4.8E-01	rgb(113,154,235)	1.9914	None
Thap1	Cenpw	0.88116	50.48	0.482	rgb(222,125,126)	1.9914	2,2
[truncated: 50,184 more rows]
