# Supplementary material for: Leveraging chromatin accessibility for transcriptional regulatory network inference in T Helper 17 Cells
Source: Genome Res. 2019 Mar;29(3):449–63. doi: 10.1101/gr.238253.118 (PMC6396413; doi:10.1101/gr.238253.118)
Supplement: Supplemental Material [file supp_gr.238253.118_Supplemental_Th17_TRN_Networks.zip › Th17_TRN_Networks-master/TRN_Notebooks/Networks/ChIP_A17_bias50_sp.tsv]

TF	Target	SignedQuantile	NonzeroSubsamples(Stability)	pCorr	stroke	stroke-width	stroke-dasharray
Rorc	Il17re	1	50.88	0.885	rgb(227, 48, 50)	2	None
Hif1a	Egln1	0.99771	50.87	0.871	rgb(227, 51, 52)	1.9998	None
Hif1a	Jmjd6	0.99542	50.86	0.86	rgb(226, 53, 55)	1.9996	None
Stat3	Tnip2	0.99542	50.86	0.855	rgb(226, 54, 55)	1.9996	None
Hif1a	Ppme1	0.99313	50.85	0.85	rgb(226, 55, 56)	1.9994	None
Stat3	Chmp4b	0.99084	50.84	0.844	rgb(226, 56, 57)	1.9992	None
Hif1a	Ero1l	0.98855	50.83	0.827	rgb(226, 59, 61)	1.999	None
Hif1a	Galk1	0.98855	50.83	0.831	rgb(226, 58, 60)	1.999	None
Stat3	Bcl3	0.98855	50.83	0.829	rgb(226, 59, 60)	1.999	None
Stat3	Klf3	-0.98855	50.83	-8.3E-01	rgb( 38,108,248)	1.999	None
Hif1a	Bnip3	0.98626	50.82	0.82	rgb(226, 60, 62)	1.9988	None
Hif1a	Mboat2	0.98626	50.82	0.818	rgb(226, 61, 62)	1.9988	None
Hif1a	Pdxp	0.98626	50.82	0.819	rgb(226, 61, 62)	1.9988	None
Hif1a	Fzd7	0.98397	50.81	0.809	rgb(226, 62, 64)	1.9986	None
Stat3	Abi3	0.98397	50.81	0.806	rgb(226, 63, 65)	1.9986	None
Hif1a	Aldoa	0.98168	50.8	0.801	rgb(226, 64, 66)	1.9984	None
Hif1a	Aldoc	0.98168	50.8	0.802	rgb(226, 64, 65)	1.9984	None
Hif1a	Kremen2	0.98168	50.8	0.799	rgb(226, 64, 66)	1.9984	None
Hif1a	Ppp1r3b	0.98168	50.8	0.802	rgb(226, 64, 65)	1.9984	None
Maf	Ddx51	-0.98168	50.8	-8.0E-01	rgb( 44,112,247)	1.9984	None
Nfe2l2	Dhcr24	0.98168	50.8	0.796	rgb(226, 65, 67)	1.9984	None
Stat3	Klhl6	0.98168	50.8	0.802	rgb(226, 64, 65)	1.9984	None
Stat1	Parp9	0.97939	50.79	0.787	rgb(226, 67, 68)	1.9982	2,2
Hif1a	Pgm2	0.97711	50.78	0.776	rgb(226, 69, 70)	1.998	2,2
Hif1a	Plcxd1	0.97711	50.78	0.781	rgb(226, 68, 69)	1.998	None
Stat3	Malt1	0.97711	50.78	0.776	rgb(226, 69, 70)	1.998	None
Hhex	Trpm6	0.97482	50.77	0.772	rgb(225, 70, 71)	1.9978	None
Hif1a	Rnf113a1	0.97482	50.77	0.773	rgb(226, 69, 71)	1.9978	None
Hif1a	Sertad1	0.97482	50.77	0.771	rgb(225, 70, 71)	1.9978	None
Rorc	Ltb4r1	0.97482	50.77	0.766	rgb(225, 71, 72)	1.9978	None
Stat3	Sbno2	0.97482	50.77	0.773	rgb(225, 69, 71)	1.9978	2,2
Sgsm2	Tert	0.97482	50.77	0.767	rgb(225, 70, 72)	1.9978	2,2
Etv6	Cox17	0.97253	50.76	0.761	rgb(225, 72, 73)	1.9976	None
Hif1a	Smtnl2	0.97253	50.76	0.765	rgb(225, 71, 72)	1.9976	None
Irf4	Grb7	0.97253	50.76	0.759	rgb(225, 72, 74)	1.9976	None
Maf	Akap12	0.97253	50.76	0.755	rgb(225, 73, 74)	1.9976	None
Nr3c1	Abcb1b	0.97253	50.76	0.756	rgb(225, 73, 74)	1.9976	None
Stat3	Efemp2	0.97253	50.76	0.761	rgb(225, 72, 73)	1.9976	None
Stat3	Frmd4b	0.97253	50.76	0.755	rgb(225, 73, 74)	1.9976	None
Zfp385a	Zmat3	0.97253	50.76	0.763	rgb(225, 71, 73)	1.9976	2,2
Stat3	Pqlc1	0.97024	50.75	0.746	rgb(225, 75, 76)	1.9974	None
E2f4	Mxd3	0.96795	50.74	0.742	rgb(225, 75, 77)	1.9972	None
E2f4	Wdr76	0.96795	50.74	0.744	rgb(225, 75, 76)	1.9972	2,2
Hif1a	Slc2a1	0.96795	50.74	0.741	rgb(225, 76, 77)	1.9972	None
Nfe2l2	Jak3	0.96795	50.74	0.737	rgb(225, 76, 78)	1.9972	None
Stat3	Timp1	0.96795	50.74	0.739	rgb(225, 76, 77)	1.9972	None
Hif1a	Acp5	0.96566	50.73	0.731	rgb(225, 77, 79)	1.997	None
Hif1a	Arrb1	0.96566	50.73	0.732	rgb(225, 77, 79)	1.997	None
Hif1a	Pgam1	0.96566	50.73	0.727	rgb(225, 78, 80)	1.997	None
Rorc	Vax2	0.96566	50.73	0.734	rgb(225, 77, 78)	1.997	None
Stat1	Dtx3l	0.96566	50.73	0.732	rgb(225, 77, 79)	1.997	None
Stat3	Myd88	0.96566	50.73	0.726	rgb(225, 78, 80)	1.997	None
Thra	Fam114a2	-0.96566	50.73	-7.3E-01	rgb( 58,120,245)	1.997	None
Zfp263	Zdhhc15	0.96566	50.73	0.733	rgb(225, 77, 79)	1.997	None
Zfp281	Mex3b	0.96566	50.73	0.726	rgb(225, 78, 80)	1.997	None
Hif1a	Pfkp	0.96337	50.72	0.715	rgb(225, 80, 82)	1.9968	None
Hif1a	Sap30	0.96337	50.72	0.724	rgb(225, 79, 80)	1.9968	None
Maf	Dok4	0.96337	50.72	0.721	rgb(225, 79, 81)	1.9968	None
Six4	Gap43	0.96337	50.72	0.718	rgb(225, 80, 81)	1.9968	None
Stat3	Il21	0.96337	50.72	0.725	rgb(225, 79, 80)	1.9968	None
Zfp367	Dtl	0.96337	50.72	0.715	rgb(225, 80, 82)	1.9968	2,2
E2f4	Rfwd3	0.96108	50.71	0.707	rgb(225, 82, 83)	1.9966	None
Erg	Apbb1	0.96108	50.71	0.708	rgb(225, 82, 83)	1.9966	None
Etv6	Slc39a9	-0.96108	50.71	-7.1E-01	rgb( 64,124,244)	1.9966	None
Gabpa	Sf3b3	0.96108	50.71	0.712	rgb(225, 81, 82)	1.9966	None
Hif1a	Wdr54	0.96108	50.71	0.708	rgb(225, 82, 83)	1.9966	None
Maf	Stoml1	0.96108	50.71	0.707	rgb(225, 82, 83)	1.9966	None
Mycn	Ptp4a3	0.96108	50.71	0.707	rgb(225, 82, 83)	1.9966	None
Rorc	Dgkg	0.96108	50.71	0.712	rgb(225, 81, 83)	1.9966	None
Stat3	Trib2	0.96108	50.71	0.709	rgb(225, 82, 83)	1.9966	None
Nr1h2	AI506816	0.96108	50.71	0.796	rgb(226, 65, 67)	1.9966	None
E2f4	Slc4a8	0.95879	50.7	0.704	rgb(225, 83, 84)	1.9964	None
Etv6	Hist1h1e	0.95879	50.7	0.704	rgb(225, 83, 84)	1.9964	None
Hif1a	B3gnt3	0.95879	50.7	0.699	rgb(225, 83, 85)	1.9964	None
Hif1a	Snapc1	0.95879	50.7	0.7	rgb(225, 83, 85)	1.9964	None
Stat3	Iqgap2	0.95879	50.7	0.7	rgb(225, 83, 85)	1.9964	None
Stat3	Sesn3	0.95879	50.7	0.7	rgb(225, 83, 85)	1.9964	None
Stat3	Sgk1	0.95879	50.7	0.7	rgb(225, 83, 85)	1.9964	None
C030039L03Rik	Gapdhs	0.95879	50.7	0.699	rgb(225, 84, 85)	1.9964	2,2
Zfp385a	Plxna1	0.95879	50.7	0.698	rgb(225, 84, 85)	1.9964	2,2
Hif1a	Higd1a	0.9565	50.69	0.689	rgb(225, 85, 87)	1.9962	None
Hif1a	Ndufv3	0.9565	50.69	0.689	rgb(225, 85, 87)	1.9962	None
Hif1a	P4hb	0.9565	50.69	0.688	rgb(225, 86, 87)	1.9962	None
Hif1a	Pygl	0.9565	50.69	0.687	rgb(225, 86, 87)	1.9962	None
Irf4	Bbs5	-0.9565	50.69	-6.9E-01	rgb( 68,126,243)	1.9962	None
Nfe2l2	Lrrc59	0.9565	50.69	0.69	rgb(225, 85, 87)	1.9962	None
Rorc	Abhd15	0.9565	50.69	0.692	rgb(225, 85, 86)	1.9962	None
Stat3	Arid5a	0.9565	50.69	0.691	rgb(225, 85, 86)	1.9962	None
Zeb2	Akr1b8	0.9565	50.69	0.695	rgb(225, 84, 86)	1.9962	2,2
Zfp536	Itsn1	0.9565	50.69	0.694	rgb(225, 84, 86)	1.9962	2,2
Zfp629	Ttbk2	0.9565	50.69	0.689	rgb(225, 85, 87)	1.9962	2,2
E2f1	Anln	0.95421	50.68	0.681	rgb(224, 87, 88)	1.996	None
Hes1	Smpd3	0.95421	50.68	0.677	rgb(224, 88, 89)	1.996	None
Hif1a	Kbtbd13	0.95421	50.68	0.682	rgb(225, 87, 88)	1.996	None
Irf4	Ifitm2	-0.95421	50.68	-6.8E-01	rgb( 69,127,243)	1.996	None
Irf4	Klf3	0.95421	50.68	0.676	rgb(224, 88, 89)	1.996	None
Maf	Ccr5	0.95421	50.68	0.677	rgb(224, 88, 89)	1.996	None
Maf	Extl3	-0.95421	50.68	-6.8E-01	rgb( 69,127,243)	1.996	None
Rel	Tspan3	0.95421	50.68	0.677	rgb(224, 88, 89)	1.996	None
Rorc	Avpi1	0.95421	50.68	0.679	rgb(224, 87, 89)	1.996	None
Smad3	Col15a1	0.95421	50.68	0.685	rgb(225, 86, 88)	1.996	None
Stat3	Hpcal4	0.95421	50.68	0.682	rgb(225, 87, 88)	1.996	None
Stat3	Skap2	0.95421	50.68	0.678	rgb(224, 88, 89)	1.996	None
Dpf1	Gipr	0.95421	50.68	0.675	rgb(224, 88, 89)	1.996	2,2
Zeb2	Ptger2	0.95421	50.68	0.683	rgb(225, 87, 88)	1.996	2,2
Zfp536	Tekt2	0.95421	50.68	0.684	rgb(225, 86, 88)	1.996	2,2
Atf2	Naga	0.95192	50.67	0.667	rgb(224, 90, 91)	1.9958	None
Etv6	Gemin6	0.95192	50.67	0.669	rgb(224, 89, 91)	1.9958	None
Hif1a	P4ha2	0.95192	50.67	0.675	rgb(224, 88, 89)	1.9958	2,2
Irf4	Rabgap1l	-0.95192	50.67	-6.7E-01	rgb( 71,128,243)	1.9958	None
Lin54	Anln	0.95192	50.67	0.675	rgb(224, 88, 89)	1.9958	None
Stat3	Ipcef1	-0.95192	50.67	-6.7E-01	rgb( 72,129,242)	1.9958	None
Stat3	Muc1	0.95192	50.67	0.67	rgb(224, 89, 90)	1.9958	None
Stat3	Slc25a30	0.95192	50.67	0.672	rgb(224, 89, 90)	1.9958	None
Csrnp1	Mxd1	0.95192	50.67	0.665	rgb(224, 90, 91)	1.9958	2,2
Dpf1	Porcn	0.95192	50.67	0.666	rgb(224, 90, 91)	1.9958	2,2
Zfp358	Sorcs2	-0.95192	50.67	-6.7E-01	rgb( 72,129,242)	1.9958	2,2
E2f4	Arhgap33	0.94963	50.66	0.657	rgb(224, 92, 93)	1.9956	None
E2f4	Cdc25b	0.94963	50.66	0.659	rgb(224, 91, 93)	1.9956	None
Egr4	2310022B05Rik	0.94963	50.66	0.656	rgb(224, 92, 93)	1.9956	None
Foxf2	Rtn4	0.94963	50.66	0.661	rgb(224, 91, 92)	1.9956	None
Hif1a	Rassf1	0.94963	50.66	0.66	rgb(224, 91, 92)	1.9956	None
Irf4	Chm	-0.94963	50.66	-6.6E-01	rgb( 74,130,242)	1.9956	None
Rreb1	Tsc22d1	0.94963	50.66	0.662	rgb(224, 90, 92)	1.9956	None
Srebf1	Sash3	0.94963	50.66	0.665	rgb(224, 90, 91)	1.9956	None
Stat3	Socs3	0.94963	50.66	0.658	rgb(224, 91, 93)	1.9956	None
Zfp263	2210013O21Rik	0.94963	50.66	0.664	rgb(224, 90, 91)	1.9956	None
Cxxc5	Nod1	0.94963	50.66	0.657	rgb(224, 91, 93)	1.9956	2,2
Zeb2	Serpine1	0.94963	50.66	0.659	rgb(224, 91, 92)	1.9956	2,2
Zfp948	Ankrd23	0.94963	50.66	0.656	rgb(224, 92, 93)	1.9956	2,2
Zfp948	Mtx3	0.94963	50.66	0.663	rgb(224, 90, 92)	1.9956	2,2
Batf3	Akr1cl	0.94734	50.65	0.654	rgb(224, 92, 93)	1.9954	None
Egr1	Myh10	0.94734	50.65	0.65	rgb(224, 93, 94)	1.9954	None
Eomes	AA467197	0.94734	50.65	0.651	rgb(224, 93, 94)	1.9954	None
Etv5	Hk2	0.94734	50.65	0.653	rgb(224, 92, 94)	1.9954	None
Fosl2	Pcdhgc5	0.94734	50.65	0.647	rgb(224, 93, 95)	1.9954	None
Gabpa	Heatr1	0.94734	50.65	0.651	rgb(224, 93, 94)	1.9954	None
Hif1a	Atp7b	0.94734	50.65	0.649	rgb(224, 93, 94)	1.9954	None
Hif1a	H2-Ab1	0.94734	50.65	0.65	rgb(224, 93, 94)	1.9954	2,2
Hif1a	Pafah1b3	0.94734	50.65	0.648	rgb(224, 93, 95)	1.9954	None
Hif1a	Parp9	0.94734	50.65	0.646	rgb(224, 94, 95)	1.9954	None
Hif1a	Unc13a	0.94734	50.65	0.652	rgb(224, 93, 94)	1.9954	None
Irf2	Gm4759	0.94734	50.65	0.65	rgb(224, 93, 94)	1.9954	2,2
Irf4	Ermn	-0.94734	50.65	-6.5E-01	rgb( 77,132,242)	1.9954	None
Maf	Maged2	0.94734	50.65	0.649	rgb(224, 93, 94)	1.9954	None
Msx2	Slc13a3	-0.94734	50.65	-6.5E-01	rgb( 75,131,242)	1.9954	2,2
Rorc	Il17a	0.94734	50.65	0.653	rgb(224, 92, 94)	1.9954	None
Sall4	Foxp3	0.94734	50.65	0.654	rgb(224, 92, 93)	1.9954	None
Trp53	Cd81	0.94734	50.65	0.648	rgb(224, 93, 95)	1.9954	None
Zbtb33	Arf1	0.94734	50.65	0.647	rgb(224, 93, 95)	1.9954	None
Zfp281	Pogz	0.94734	50.65	0.654	rgb(224, 92, 93)	1.9954	None
Zfp385a	Psrc1	0.94734	50.65	0.654	rgb(224, 92, 93)	1.9954	2,2
Zfp956	Bambi	0.94734	50.65	0.647	rgb(224, 94, 95)	1.9954	2,2
Atf2	Polr3gl	0.94505	50.64	0.637	rgb(224, 95, 97)	1.9952	2,2
Ets1	2810442I21Rik	0.94505	50.64	0.641	rgb(224, 95, 96)	1.9952	2,2
Foxs1	Ski	0.94505	50.64	0.644	rgb(224, 94, 95)	1.9952	None
Hif1a	Egln3	0.94505	50.64	0.643	rgb(224, 94, 95)	1.9952	None
Hif1a	Jag2	0.94505	50.64	0.641	rgb(224, 95, 96)	1.9952	None
Hif1a	Stc1	0.94505	50.64	0.637	rgb(224, 95, 97)	1.9952	None
Mafg	Fyn	0.94505	50.64	0.644	rgb(224, 94, 95)	1.9952	None
Nfe2l2	Rab35	0.94505	50.64	0.643	rgb(224, 94, 95)	1.9952	None
Rorc	2310007L24Rik	0.94505	50.64	0.641	rgb(224, 95, 96)	1.9952	2,2
Rorc	Adcy4	0.94505	50.64	0.639	rgb(224, 95, 96)	1.9952	None
Stat3	Flot1	0.94505	50.64	0.64	rgb(224, 95, 96)	1.9952	None
Stat3	Maf	0.94505	50.64	0.635	rgb(224, 96, 97)	1.9952	None
Satb1	Hif1a	0.94505	50.64	0.638	rgb(224, 95, 96)	1.9952	2,2
Zeb2	Sntb1	-0.94505	50.64	-6.4E-01	rgb( 79,133,241)	1.9952	2,2
Zfp768	Neo1	0.94505	50.64	0.639	rgb(224, 95, 96)	1.9952	2,2
Zfp948	Npas4	0.94505	50.64	0.64	rgb(224, 95, 96)	1.9952	2,2
Lyl1	Spry2	0.94505	50.64	0.796	rgb(226, 65, 67)	1.9952	None
Tal2	Spry2	0.94505	50.64	0.796	rgb(226, 65, 67)	1.9952	None
E2f1	Ypel5	-0.94276	50.63	-6.3E-01	rgb( 81,134,241)	1.995	None
Egr1	Apitd1	0.94276	50.63	0.631	rgb(224, 96, 98)	1.995	None
Egr1	Polr3b	-0.94276	50.63	-6.3E-01	rgb( 80,134,241)	1.995	None
Foxa1	Arhgef6	0.94276	50.63	0.629	rgb(224, 97, 98)	1.995	None
Foxq1	Slc39a10	-0.94276	50.63	-6.3E-01	rgb( 80,133,241)	1.995	None
Hif1a	2310022B05Rik	0.94276	50.63	0.632	rgb(224, 96, 98)	1.995	2,2
Hif1a	Ier3	0.94276	50.63	0.628	rgb(224, 97, 98)	1.995	None
Hif1a	Ppp1r3g	0.94276	50.63	0.627	rgb(224, 97, 99)	1.995	2,2
Ppara	Neat1	0.94276	50.63	0.627	rgb(224, 97, 99)	1.995	None
Smad3	Apol9b	0.94276	50.63	0.632	rgb(224, 96, 98)	1.995	2,2
Smad3	Tmeff1	0.94276	50.63	0.634	rgb(224, 96, 97)	1.995	None
Stat3	Il1r1	0.94276	50.63	0.629	rgb(224, 97, 98)	1.995	None
Stat3	Sco1	0.94276	50.63	0.629	rgb(224, 97, 98)	1.995	None
Stat4	Tgm1	0.94276	50.63	0.627	rgb(224, 97, 98)	1.995	None
Ankzf1	Helb	0.94276	50.63	0.628	rgb(224, 97, 98)	1.995	2,2
Foxp2	Sh2d4a	0.94276	50.63	0.634	rgb(224, 96, 97)	1.995	2,2
Kdm5b	Rasgef1b	-0.94276	50.63	-6.3E-01	rgb( 80,133,241)	1.995	2,2
Zfp367	Apitd1	0.94276	50.63	0.627	rgb(224, 97, 98)	1.995	2,2
Zfp385a	Eng	0.94276	50.63	0.634	rgb(224, 96, 97)	1.995	2,2
Nr1h2	Rftn1	0.94276	50.63	0.796	rgb(226, 65, 67)	1.995	None
Batf	Ermp1	0.94047	50.62	0.62	rgb(224, 99,100)	1.9948	None
Egr1	Map3k1	-0.94047	50.62	-6.2E-01	rgb( 83,136,240)	1.9948	None
Fosl1	Tacstd2	0.94047	50.62	0.618	rgb(224, 99,100)	1.9948	None
Hhex	Gata3	0.94047	50.62	0.618	rgb(224, 99,100)	1.9948	None
Hic1	Ccrn4l	0.94047	50.62	0.615	rgb(224, 99,101)	1.9948	2,2
Hif1a	Ankzf1	0.94047	50.62	0.623	rgb(224, 98, 99)	1.9948	None
Hif1a	Fam114a2	0.94047	50.62	0.622	rgb(224, 98, 99)	1.9948	None
Hif1a	Piga	0.94047	50.62	0.622	rgb(224, 98, 99)	1.9948	None
Hif1a	Ralb	0.94047	50.62	0.622	rgb(224, 98, 99)	1.9948	None
Nfe2l2	Sbno2	0.94047	50.62	0.621	rgb(224, 98,100)	1.9948	None
Nkx3-1	Pgrmc1	0.94047	50.62	0.622	rgb(224, 98, 99)	1.9948	2,2
Nr3c1	Trib3	-0.94047	50.62	-6.2E-01	rgb( 83,136,240)	1.9948	None
Rorc	Fut7	0.94047	50.62	0.623	rgb(224, 98, 99)	1.9948	None
Rorc	S1pr2	0.94047	50.62	0.619	rgb(224, 99,100)	1.9948	None
Stat3	Hif1a	0.94047	50.62	0.616	rgb(224, 99,101)	1.9948	None
Zfp263	Hspb11	0.94047	50.62	0.621	rgb(224, 98,100)	1.9948	None
Zfp281	Map3k6	0.94047	50.62	0.625	rgb(224, 98, 99)	1.9948	None
Fbxl19	Fth1	-0.94047	50.62	-6.2E-01	rgb( 81,135,241)	1.9948	2,2
Thap3	Rps14	0.94047	50.62	0.621	rgb(224, 98,100)	1.9948	2,2
Tigd2	Utf1	-0.94047	50.62	-6.2E-01	rgb( 82,135,241)	1.9948	2,2
Zfp146	AA467197	-0.94047	50.62	-6.2E-01	rgb( 82,135,241)	1.9948	2,2
Zfp385a	Zfp365	0.94047	50.62	0.616	rgb(224, 99,101)	1.9948	2,2
Zfp407	Ehbp1l1	0.94047	50.62	0.616	rgb(224, 99,101)	1.9948	2,2
Zfp429	Megf8	-0.94047	50.62	-6.2E-01	rgb( 82,135,241)	1.9948	2,2
Zfp429	Snhg6	0.94047	50.62	0.622	rgb(224, 98,100)	1.9948	2,2
Zfp536	Lpin3	0.94047	50.62	0.621	rgb(224, 98,100)	1.9948	2,2
Zfp787	Ocrl	-0.94047	50.62	-6.2E-01	rgb( 81,135,241)	1.9948	2,2
Foxp1	Pdcd1lg2	0.94047	50.62	0.796	rgb(226, 65, 67)	1.9948	2,2
Foxp2	Pdcd1lg2	0.94047	50.62	0.796	rgb(226, 65, 67)	1.9948	2,2
Foxp4	Pdcd1lg2	0.94047	50.62	0.796	rgb(226, 65, 67)	1.9948	2,2
E2f4	Dars2	0.93818	50.61	0.61	rgb(224,101,102)	1.9946	None
Fosl1	Il33	0.93818	50.61	0.605	rgb(224,101,103)	1.9946	None
Fosl2	Ppp1r3b	0.93818	50.61	0.605	rgb(224,101,103)	1.9946	None
Foxo1	Plcl1	0.93818	50.61	0.607	rgb(224,101,102)	1.9946	None
Hif1a	Fam71f2	0.93818	50.61	0.614	rgb(224,100,101)	1.9946	None
Hoxd4	1110032F04Rik	-0.93818	50.61	-6.1E-01	rgb( 84,136,240)	1.9946	2,2
Ikzf4	Pkp4	0.93818	50.61	0.607	rgb(224,101,102)	1.9946	None
Irf4	Hk2	-0.93818	50.61	-6.1E-01	rgb( 84,136,240)	1.9946	None
Irf9	Ifit3	0.93818	50.61	0.609	rgb(224,101,102)	1.9946	2,2
Nfe2l2	Mllt6	0.93818	50.61	0.606	rgb(224,101,102)	1.9946	None
Npas4	Stac2	0.93818	50.61	0.609	rgb(224,101,102)	1.9946	None
Nr4a1	Sema4c	0.93818	50.61	0.61	rgb(224,100,102)	1.9946	None
Rela	Trim12c	0.93818	50.61	0.615	rgb(224,100,101)	1.9946	None
Rorc	Ccl20	0.93818	50.61	0.613	rgb(224,100,101)	1.9946	None
Rorc	Il17f	0.93818	50.61	0.612	rgb(224,100,101)	1.9946	None
Smad3	Cpd	0.93818	50.61	0.611	rgb(224,100,101)	1.9946	None
Smad3	Foxo1	0.93818	50.61	0.61	rgb(224,101,102)	1.9946	2,2
Sp110	Cd74	0.93818	50.61	0.606	rgb(224,101,102)	1.9946	None
Stat3	Gpr18	0.93818	50.61	0.606	rgb(224,101,102)	1.9946	None
Stat4	4932438H23Rik	0.93818	50.61	0.611	rgb(224,100,101)	1.9946	None
Sgsm2	Plxna1	0.93818	50.61	0.61	rgb(224,101,102)	1.9946	2,2
Zfp329	A230072C01Rik	0.93818	50.61	0.613	rgb(224,100,101)	1.9946	2,2
Zfp629	Tbc1d16	0.93818	50.61	0.607	rgb(224,101,102)	1.9946	2,2
Batf	Ldlrap1	0.93589	50.6	0.601	rgb(224,102,103)	1.9944	None
Egr2	Bdh2	0.93589	50.6	0.601	rgb(224,102,103)	1.9944	None
Eomes	Bace2	0.93589	50.6	0.6	rgb(224,102,104)	1.9944	None
Etv6	Rpl36al	0.93589	50.6	0.603	rgb(224,102,103)	1.9944	None
Foxf2	Aste1	0.93589	50.6	0.596	rgb(224,103,104)	1.9944	None
Hif1a	Bend5	0.93589	50.6	0.604	rgb(224,102,103)	1.9944	None
Hif1a	Hk2	0.93589	50.6	0.598	rgb(224,103,104)	1.9944	None
Hif1a	Hmx3	0.93589	50.6	0.599	rgb(224,102,104)	1.9944	None
Hif1a	Pdia2	0.93589	50.6	0.595	rgb(224,103,105)	1.9944	None
Hif1a	Vegfa	0.93589	50.6	0.595	rgb(224,103,104)	1.9944	None
Irf4	Fam26f	0.93589	50.6	0.604	rgb(224,102,103)	1.9944	None
Irf4	Trip10	-0.93589	50.6	-6.0E-01	rgb( 86,138,240)	1.9944	None
Rela	Psme1	0.93589	50.6	0.595	rgb(224,103,104)	1.9944	None
Rreb1	Pkp4	0.93589	50.6	0.604	rgb(224,102,103)	1.9944	None
Smad3	Acsbg1	0.93589	50.6	0.605	rgb(224,102,103)	1.9944	2,2
Smad3	Adam19	0.93589	50.6	0.599	rgb(224,103,104)	1.9944	None
Smad3	Nt5e	0.93589	50.6	0.598	rgb(224,103,104)	1.9944	None
Sp2	Dkkl1	0.93589	50.6	0.596	rgb(224,103,104)	1.9944	None
Sp3	Abhd14b	0.93589	50.6	0.596	rgb(224,103,104)	1.9944	None
Sp3	Mapre3	0.93589	50.6	0.604	rgb(224,102,103)	1.9944	None
Stat3	Jak3	0.93589	50.6	0.602	rgb(224,102,103)	1.9944	None
Stat3	Lpp	0.93589	50.6	0.603	rgb(224,102,103)	1.9944	None
Tet1	Pcdh7	0.93589	50.6	0.602	rgb(224,102,103)	1.9944	None
Zbtb33	Klf10	0.93589	50.6	0.605	rgb(224,101,103)	1.9944	None
Zfp628	Ddx11	-0.93589	50.6	-6.0E-01	rgb( 87,138,240)	1.9944	2,2
Zfx	S100a13	-0.93589	50.6	-6.0E-01	rgb( 87,138,240)	1.9944	None
Dpf1	Tead3	0.93589	50.6	0.596	rgb(224,103,104)	1.9944	2,2
Drap1	Syf2	0.93589	50.6	0.601	rgb(224,102,103)	1.9944	2,2
Sgsm2	Lgals1	-0.93589	50.6	-6.0E-01	rgb( 88,138,240)	1.9944	2,2
Zfp831	Inpp4a	0.93589	50.6	0.596	rgb(224,103,104)	1.9944	2,2
Batf	Map3k1	0.93361	50.59	0.589	rgb(223,105,106)	1.9942	None
E2f4	C2cd2l	0.93361	50.59	0.591	rgb(224,104,105)	1.9942	None
E2f4	E2f7	0.93361	50.59	0.591	rgb(223,104,105)	1.9942	2,2
Ets1	AI506816	0.93361	50.59	0.591	rgb(223,104,105)	1.9942	None
Foxo1	Zbtb4	0.93361	50.59	0.591	rgb(224,104,105)	1.9942	None
Gfi1	Cyp1b1	0.93361	50.59	0.591	rgb(224,104,105)	1.9942	None
Hif1a	Gys1	0.93361	50.59	0.594	rgb(224,104,105)	1.9942	None
Maf	Bcl2l2	0.93361	50.59	0.59	rgb(223,104,105)	1.9942	None
Pknox1	Cs	-0.93361	50.59	-5.9E-01	rgb( 90,140,239)	1.9942	None
Rfx2	Kcnj14	0.93361	50.59	0.59	rgb(223,104,105)	1.9942	None
Rorc	Scn1b	0.93361	50.59	0.587	rgb(223,105,106)	1.9942	None
Smad3	Ctla2b	0.93361	50.59	0.594	rgb(224,104,105)	1.9942	None
Sox4	Qser1	0.93361	50.59	0.589	rgb(223,105,106)	1.9942	None
Sox6	S100a4	0.93361	50.59	0.593	rgb(224,104,105)	1.9942	None
Srebf1	Stx7	0.93361	50.59	0.591	rgb(223,104,105)	1.9942	None
Stat1	Tgtp2	0.93361	50.59	0.592	rgb(224,104,105)	1.9942	None
Stat3	Armcx6	0.93361	50.59	0.595	rgb(224,103,105)	1.9942	None
Stat3	Casp3	-0.93361	50.59	-5.9E-01	rgb( 88,139,240)	1.9942	None
Stat3	Grap	-0.93361	50.59	-5.9E-01	rgb( 89,139,239)	1.9942	None
Stat3	Rnh1	0.93361	50.59	0.594	rgb(224,104,105)	1.9942	None
Stat4	Gbp7	0.93361	50.59	0.594	rgb(224,104,105)	1.9942	None
Tcf12	Dock3	0.93361	50.59	0.591	rgb(223,104,105)	1.9942	None
Zfp524	Gypc	0.93361	50.59	0.59	rgb(223,104,105)	1.9942	None
Akna	Homez	0.93361	50.59	0.59	rgb(223,104,105)	1.9942	2,2
Akna	Sugt1	-0.93361	50.59	-5.9E-01	rgb( 89,139,239)	1.9942	2,2
Atmin	Eif4ebp1	0.93361	50.59	0.595	rgb(224,103,105)	1.9942	2,2
Csrnp1	Osm	0.93361	50.59	0.589	rgb(223,104,106)	1.9942	2,2
Dzip1	Zeb1	0.93361	50.59	0.592	rgb(224,104,105)	1.9942	2,2
Foxp2	Prokr2	0.93361	50.59	0.59	rgb(223,104,105)	1.9942	2,2
Gm14420	Cdkn2d	0.93361	50.59	0.589	rgb(223,104,106)	1.9942	2,2
Klf6	Perp	0.93361	50.59	0.586	rgb(223,105,106)	1.9942	2,2
Lyl1	Tst	0.93361	50.59	0.592	rgb(224,104,105)	1.9942	2,2
Satb1	Ccdc141	-0.93361	50.59	-5.9E-01	rgb( 88,139,240)	1.9942	2,2
Zfp277	Exosc8	0.93361	50.59	0.593	rgb(224,104,105)	1.9942	2,2
Zfp280b	Pten	-0.93361	50.59	-5.9E-01	rgb( 90,140,239)	1.9942	2,2
Zfp64	Fbxw2	-0.93361	50.59	-5.9E-01	rgb( 89,139,239)	1.9942	2,2
Bach1	Slamf6	-0.93132	50.58	-5.8E-01	rgb( 91,140,239)	1.994	2,2
Bcl6	Fam131b	0.93132	50.58	0.578	rgb(223,107,108)	1.994	None
Creb3l2	Unc93b1	-0.93132	50.58	-5.8E-01	rgb( 92,141,239)	1.994	2,2
Egr2	Arrb1	0.93132	50.58	0.579	rgb(223,106,108)	1.994	None
Erg	Ltb	0.93132	50.58	0.577	rgb(223,107,108)	1.994	None
Fosl2	Arhgef17	0.93132	50.58	0.577	rgb(223,107,108)	1.994	None
Foxo3	Znhit6	-0.93132	50.58	-5.8E-01	rgb( 92,141,239)	1.994	None
Hey1	Chka	0.93132	50.58	0.576	rgb(223,107,108)	1.994	None
Hif1a	Hk1	0.93132	50.58	0.578	rgb(223,107,108)	1.994	2,2
Hif1a	Map3k1	0.93132	50.58	0.584	rgb(223,105,107)	1.994	None
Irf4	Pacsin1	0.93132	50.58	0.578	rgb(223,107,108)	1.994	None
Irf5	Slc4a8	-0.93132	50.58	-5.8E-01	rgb( 92,141,239)	1.994	None
Irf9	Rasa4	0.93132	50.58	0.582	rgb(223,106,107)	1.994	2,2
Klf5	Mex3d	0.93132	50.58	0.576	rgb(223,107,108)	1.994	None
Maf	Grina	0.93132	50.58	0.583	rgb(223,106,107)	1.994	None
Prdm1	Son	-0.93132	50.58	-5.8E-01	rgb( 92,141,239)	1.994	None
Rfx2	Smpd4	0.93132	50.58	0.581	rgb(223,106,107)	1.994	None
Rfx3	Anxa2	0.93132	50.58	0.585	rgb(223,105,106)	1.994	None
Rorc	Rad52	0.93132	50.58	0.583	rgb(223,106,107)	1.994	None
Sall4	Gpr56	0.93132	50.58	0.581	rgb(223,106,107)	1.994	2,2
Sp3	Inca1	0.93132	50.58	0.578	rgb(223,107,108)	1.994	None
Stat1	Cd86	0.93132	50.58	0.579	rgb(223,107,108)	1.994	None
Stat3	Cltb	0.93132	50.58	0.577	rgb(223,107,108)	1.994	None
Stat3	Etv6	0.93132	50.58	0.577	rgb(223,107,108)	1.994	None
Stat3	Gadd45g	0.93132	50.58	0.578	rgb(223,107,108)	1.994	None
Xbp1	Psd	0.93132	50.58	0.576	rgb(223,107,108)	1.994	None
Zbtb7b	Cln6	0.93132	50.58	0.584	rgb(223,106,107)	1.994	None
AI987944	Cela1	-0.93132	50.58	-5.8E-01	rgb( 91,140,239)	1.994	2,2
Akna	Prkcd	0.93132	50.58	0.576	rgb(223,107,108)	1.994	2,2
Casz1	Myo10	0.93132	50.58	0.583	rgb(223,106,107)	1.994	2,2
Csrnp1	Rfx7	-0.93132	50.58	-5.8E-01	rgb( 91,140,239)	1.994	2,2
Jazf1	Siglec5	0.93132	50.58	0.582	rgb(223,106,107)	1.994	2,2
Litaf	Tfpi	-0.93132	50.58	-5.8E-01	rgb( 91,140,239)	1.994	2,2
Plscr1	Tmc3	-0.93132	50.58	-5.8E-01	rgb( 91,141,239)	1.994	2,2
Skil	Aim1	0.93132	50.58	0.576	rgb(223,107,108)	1.994	2,2
Trps1	Fam198a	-0.93132	50.58	-5.8E-01	rgb( 91,140,239)	1.994	2,2
Zbtb46	Tnni1	0.93132	50.58	0.581	rgb(223,106,107)	1.994	2,2
Zfp568	Prodh	0.93132	50.58	0.577	rgb(223,107,108)	1.994	2,2
Zfp629	Qprt	-0.93132	50.58	-5.8E-01	rgb( 90,140,239)	1.994	2,2
Zfp944	L1cam	0.93132	50.58	0.576	rgb(223,107,108)	1.994	2,2
Zfp960	Ifi204	0.93132	50.58	0.583	rgb(223,106,107)	1.994	2,2
Sp6	Cited4	0.93132	50.58	0.796	rgb(226, 65, 67)	1.994	None
Atf2	Cyr61	0.92903	50.57	0.568	rgb(223,108,110)	1.9938	None
Batf	Ctsw	0.92903	50.57	0.574	rgb(223,107,109)	1.9938	None
Etv6	Rraga	-0.92903	50.57	-5.7E-01	rgb( 92,141,239)	1.9938	None
Glis1	Myb	0.92903	50.57	0.573	rgb(223,108,109)	1.9938	2,2
Hif1a	Nags	0.92903	50.57	0.57	rgb(223,108,109)	1.9938	None
Hif1a	Slc41a2	0.92903	50.57	0.567	rgb(223,109,110)	1.9938	None
Hif1a	Zcwpw1	-0.92903	50.57	-5.7E-01	rgb( 94,142,239)	1.9938	None
Hlx	Avpi1	0.92903	50.57	0.569	rgb(223,108,109)	1.9938	2,2
Irf4	Itga3	-0.92903	50.57	-5.7E-01	rgb( 94,142,239)	1.9938	None
Irf4	Mgll	-0.92903	50.57	-5.7E-01	rgb( 92,141,239)	1.9938	None
Irf4	Nsf	-0.92903	50.57	-5.7E-01	rgb( 93,142,239)	1.9938	None
Irf4	Pydc3	0.92903	50.57	0.574	rgb(223,107,108)	1.9938	None
Irf4	Slc41a2	-0.92903	50.57	-5.7E-01	rgb( 94,142,239)	1.9938	None
Junb	Igf2r	0.92903	50.57	0.569	rgb(223,108,109)	1.9938	None
Klf3	Nek6	0.92903	50.57	0.572	rgb(223,108,109)	1.9938	None
Nkx3-1	B3galt2	0.92903	50.57	0.566	rgb(223,109,110)	1.9938	None
Nkx3-1	Ccl20	0.92903	50.57	0.565	rgb(223,109,110)	1.9938	None
Nr4a3	Pdcd1	0.92903	50.57	0.574	rgb(223,107,108)	1.9938	None
Pou3f1	Tubgcp5	0.92903	50.57	0.566	rgb(223,109,110)	1.9938	None
Rorc	Pde6d	0.92903	50.57	0.572	rgb(223,108,109)	1.9938	None
Rxra	Ltbp1	0.92903	50.57	0.565	rgb(223,109,110)	1.9938	None
Smad4	Cmah	0.92903	50.57	0.572	rgb(223,108,109)	1.9938	None
Srebf1	Grn	0.92903	50.57	0.566	rgb(223,109,110)	1.9938	2,2
Stat1	Lgals3bp	0.92903	50.57	0.57	rgb(223,108,109)	1.9938	None
Stat3	Bcl11b	0.92903	50.57	0.565	rgb(223,109,110)	1.9938	None
Stat3	Gngt2	0.92903	50.57	0.569	rgb(223,108,109)	1.9938	None
Stat4	Klf7	0.92903	50.57	0.569	rgb(223,108,110)	1.9938	None
Thap1	Dffb	0.92903	50.57	0.57	rgb(223,108,109)	1.9938	None
Zfp182	Popdc2	-0.92903	50.57	-5.7E-01	rgb( 92,141,239)	1.9938	2,2
Zfp263	Cox7a1	0.92903	50.57	0.574	rgb(223,107,109)	1.9938	None
Zfp281	Jak3	0.92903	50.57	0.573	rgb(223,107,109)	1.9938	None
Atmin	Scyl2	0.92903	50.57	0.573	rgb(223,108,109)	1.9938	2,2
Plscr1	Eif4ebp1	0.92903	50.57	0.57	rgb(223,108,109)	1.9938	2,2
Zfp109	Usp54	0.92903	50.57	0.569	rgb(223,108,110)	1.9938	2,2
Zfp280b	Sytl3	-0.92903	50.57	-5.7E-01	rgb( 94,142,239)	1.9938	2,2
Zfp318	Adora2b	-0.92903	50.57	-5.7E-01	rgb( 92,141,239)	1.9938	2,2
Zfp35	Tsr2	0.92903	50.57	0.573	rgb(223,108,109)	1.9938	2,2
Zfp668	Calhm2	0.92903	50.57	0.574	rgb(223,107,108)	1.9938	2,2
Zfp933	Reep3	0.92903	50.57	0.566	rgb(223,109,110)	1.9938	2,2
Cebpb	Hif1a	-0.92674	50.56	-5.6E-01	rgb( 95,143,238)	1.9936	None
Cebpg	Dst	0.92674	50.56	0.561	rgb(223,110,111)	1.9936	None
Crem	Cd7	0.92674	50.56	0.565	rgb(223,109,110)	1.9936	2,2
Esrra	Il15ra	0.92674	50.56	0.561	rgb(223,110,111)	1.9936	2,2
Etv6	Zkscan17	-0.92674	50.56	-5.6E-01	rgb( 96,143,238)	1.9936	None
Fosl2	Acp5	0.92674	50.56	0.557	rgb(223,111,112)	1.9936	None
Foxq1	Ccdc28b	0.92674	50.56	0.561	rgb(223,110,111)	1.9936	None
Gfi1	Plod2	0.92674	50.56	0.557	rgb(223,111,112)	1.9936	None
Hes5	Slc30a3	0.92674	50.56	0.562	rgb(223,110,111)	1.9936	None
Hif1a	Scrt1	0.92674	50.56	0.557	rgb(223,111,112)	1.9936	None
Hif1a	Vldlr	0.92674	50.56	0.556	rgb(223,111,112)	1.9936	None
Irf4	Synm	-0.92674	50.56	-5.6E-01	rgb( 96,143,238)	1.9936	None
Irf8	Gbp9	0.92674	50.56	0.565	rgb(223,109,110)	1.9936	2,2
Lin54	Hist1h1b	0.92674	50.56	0.56	rgb(223,110,111)	1.9936	None
Mafg	Tmem154	0.92674	50.56	0.562	rgb(223,110,111)	1.9936	None
Mlxipl	Adam8	-0.92674	50.56	-5.6E-01	rgb( 95,143,238)	1.9936	2,2
Mxi1	Ryr1	0.92674	50.56	0.564	rgb(223,109,110)	1.9936	None
Nfe2l2	Npc2	-0.92674	50.56	-5.6E-01	rgb( 96,143,238)	1.9936	None
Nfic	Utrn	-0.92674	50.56	-5.6E-01	rgb( 96,143,238)	1.9936	None
Nfkb1	Rrad	0.92674	50.56	0.562	rgb(223,110,111)	1.9936	None
Nr3c1	Hexb	-0.92674	50.56	-5.6E-01	rgb( 95,143,238)	1.9936	None
Pparg	Lta	0.92674	50.56	0.556	rgb(223,111,112)	1.9936	None
Pparg	St3gal1	-0.92674	50.56	-5.6E-01	rgb( 96,143,238)	1.9936	None
Rel	Slc26a10	0.92674	50.56	0.563	rgb(223,109,110)	1.9936	2,2
Rfx1	Cdkn2a	0.92674	50.56	0.558	rgb(223,110,112)	1.9936	None
Rfx7	Plk2	0.92674	50.56	0.562	rgb(223,110,111)	1.9936	None
Rorc	Ndst1	0.92674	50.56	0.56	rgb(223,110,111)	1.9936	None
Rorc	Unc119b	0.92674	50.56	0.56	rgb(223,110,111)	1.9936	None
Sall4	Fes	0.92674	50.56	0.56	rgb(223,110,111)	1.9936	2,2
Sp3	Anln	0.92674	50.56	0.563	rgb(223,110,111)	1.9936	None
Stat3	Csrnp1	0.92674	50.56	0.559	rgb(223,110,111)	1.9936	None
Stat3	Lamc2	0.92674	50.56	0.564	rgb(223,109,110)	1.9936	None
Stat3	Zeb1	0.92674	50.56	0.558	rgb(223,110,111)	1.9936	None
Stat4	Arhgef17	-0.92674	50.56	-5.6E-01	rgb( 95,143,238)	1.9936	2,2
Tead1	Il1rn	-0.92674	50.56	-5.6E-01	rgb( 95,143,238)	1.9936	2,2
Trp53	Adm2	-0.92674	50.56	-5.6E-01	rgb( 96,144,238)	1.9936	2,2
Zfp263	Fundc2	0.92674	50.56	0.558	rgb(223,110,112)	1.9936	None
Zfp523	Ppme1	-0.92674	50.56	-5.6E-01	rgb( 95,143,238)	1.9936	None
Ankzf1	3110057O12Rik	0.92674	50.56	0.555	rgb(223,111,112)	1.9936	2,2
Ccdc17	Gdi1	0.92674	50.56	0.561	rgb(223,110,111)	1.9936	2,2
Drap1	Anapc1	-0.92674	50.56	-5.6E-01	rgb( 95,143,238)	1.9936	2,2
Mxd1	Igfbp4	0.92674	50.56	0.561	rgb(223,110,111)	1.9936	2,2
Mxd1	Tns4	0.92674	50.56	0.558	rgb(223,110,112)	1.9936	2,2
Ovol2	Sgip1	0.92674	50.56	0.559	rgb(223,110,111)	1.9936	2,2
Thap2	Mbp	0.92674	50.56	0.557	rgb(223,111,112)	1.9936	2,2
Zbtb46	Penk	0.92674	50.56	0.563	rgb(223,109,111)	1.9936	2,2
Zfp169	Inpp4a	0.92674	50.56	0.555	rgb(223,111,112)	1.9936	2,2
Zfp280b	Zfp467	0.92674	50.56	0.564	rgb(223,109,110)	1.9936	2,2
Zfp35	Dusp12	0.92674	50.56	0.561	rgb(223,110,111)	1.9936	2,2
Zfp385a	Phlda3	0.92674	50.56	0.559	rgb(223,110,111)	1.9936	2,2
Zfp407	Xylt2	0.92674	50.56	0.559	rgb(223,110,111)	1.9936	2,2
Zfp750	Robo3	0.92674	50.56	0.56	rgb(223,110,111)	1.9936	2,2
Zfp827	H2-Eb2	0.92674	50.56	0.561	rgb(223,110,111)	1.9936	2,2
Zfp944	Fndc3a	0.92674	50.56	0.562	rgb(223,110,111)	1.9936	2,2
Batf	Zfhx3	0.92445	50.55	0.555	rgb(223,111,112)	1.9934	None
Batf	Zfp592	0.92445	50.55	0.549	rgb(223,112,113)	1.9934	None
E4f1	Nr4a3	0.92445	50.55	0.553	rgb(223,111,113)	1.9934	None
Elf1	2310015A10Rik	0.92445	50.55	0.546	rgb(223,113,114)	1.9934	None
Erg	Ets1	0.92445	50.55	0.547	rgb(223,113,114)	1.9934	None
Fosb	Fam129a	0.92445	50.55	0.55	rgb(223,112,113)	1.9934	None
Fosl2	Rgs8	0.92445	50.55	0.55	rgb(223,112,113)	1.9934	None
Hif1a	Clybl	0.92445	50.55	0.546	rgb(223,113,114)	1.9934	None
Hif1a	Cox7a1	0.92445	50.55	0.554	rgb(223,111,112)	1.9934	None
Hif1a	Mt1	0.92445	50.55	0.546	rgb(223,113,114)	1.9934	None
Hif1a	Plod2	0.92445	50.55	0.549	rgb(223,112,113)	1.9934	None
Hif1a	Themis	0.92445	50.55	0.547	rgb(223,112,114)	1.9934	None
Maf	Akr1b8	0.92445	50.55	0.549	rgb(223,112,113)	1.9934	None
Mxi1	Crem	-0.92445	50.55	-5.5E-01	rgb( 98,145,238)	1.9934	None
Nfe2l2	Uba1	0.92445	50.55	0.552	rgb(223,112,113)	1.9934	None
Nfia	Ramp3	0.92445	50.55	0.549	rgb(223,112,113)	1.9934	2,2
Nfic	Runx2	0.92445	50.55	0.555	rgb(223,111,112)	1.9934	2,2
Nkx1-2	Foxp4	0.92445	50.55	0.551	rgb(223,112,113)	1.9934	2,2
Nr1d1	Inpp5b	0.92445	50.55	0.546	rgb(223,113,114)	1.9934	2,2
Nr1i3	Scml4	-0.92445	50.55	-5.5E-01	rgb( 98,145,238)	1.9934	2,2
Nr3c1	Aen	0.92445	50.55	0.552	rgb(223,111,113)	1.9934	None
Osr2	Ndst1	0.92445	50.55	0.547	rgb(223,113,114)	1.9934	2,2
Ovol1	Cyr61	-0.92445	50.55	-5.5E-01	rgb( 98,145,238)	1.9934	2,2
Prox1	Lgr4	0.92445	50.55	0.553	rgb(223,111,113)	1.9934	None
Rbpj	Hemk1	-0.92445	50.55	-5.5E-01	rgb( 98,145,238)	1.9934	2,2
Rorc	Furin	0.92445	50.55	0.554	rgb(223,111,112)	1.9934	None
Rorc	Hvcn1	0.92445	50.55	0.545	rgb(223,113,114)	1.9934	None
Rreb1	Asnsd1	-0.92445	50.55	-5.5E-01	rgb( 98,144,238)	1.9934	None
Rxra	Atp8b1	0.92445	50.55	0.552	rgb(223,112,113)	1.9934	None
Rxra	Lyl1	0.92445	50.55	0.549	rgb(223,112,113)	1.9934	None
Rxra	Rgma	0.92445	50.55	0.553	rgb(223,111,112)	1.9934	None
Six5	Ethe1	0.92445	50.55	0.546	rgb(223,113,114)	1.9934	None
Smad3	Olfm2	0.92445	50.55	0.547	rgb(223,113,114)	1.9934	None
Stat1	Gbp5	0.92445	50.55	0.547	rgb(223,112,114)	1.9934	None
Stat3	Apobec1	-0.92445	50.55	-5.5E-01	rgb( 98,145,238)	1.9934	None
Stat3	Chm	0.92445	50.55	0.553	rgb(223,111,113)	1.9934	None
Stat3	Cwh43	0.92445	50.55	0.549	rgb(223,112,113)	1.9934	None
Stat3	Mctp2	0.92445	50.55	0.549	rgb(223,112,113)	1.9934	None
Stat3	Rab4b	0.92445	50.55	0.548	rgb(223,112,114)	1.9934	None
Stat3	Slc39a1	0.92445	50.55	0.55	rgb(223,112,113)	1.9934	None
Stat3	Slc4a11	0.92445	50.55	0.551	rgb(223,112,113)	1.9934	None
Trp53	Rdh10	0.92445	50.55	0.555	rgb(223,111,112)	1.9934	None
Vdr	Cdk16	0.92445	50.55	0.553	rgb(223,111,112)	1.9934	None
Zfp105	Nbea	0.92445	50.55	0.548	rgb(223,112,113)	1.9934	None
Zfp148	Map3k1	0.92445	50.55	0.548	rgb(223,112,113)	1.9934	None
Zkscan1	Fgd6	0.92445	50.55	0.548	rgb(223,112,113)	1.9934	None
Eea1	Cyr61	0.92445	50.55	0.553	rgb(223,111,113)	1.9934	2,2
Kdm5b	Vegfa	0.92445	50.55	0.545	rgb(223,113,114)	1.9934	2,2
Mxd1	Icam1	0.92445	50.55	0.546	rgb(223,113,114)	1.9934	2,2
Plscr1	Asns	0.92445	50.55	0.553	rgb(223,111,113)	1.9934	2,2
Satb1	Dnmt3b	-0.92445	50.55	-5.5E-01	rgb( 98,145,238)	1.9934	2,2
Zbed3	Zkscan17	0.92445	50.55	0.546	rgb(223,113,114)	1.9934	2,2
Zbtb17	Cln5	-0.92445	50.55	-5.5E-01	rgb( 98,145,238)	1.9934	2,2
Zfp120	Asnsd1	0.92445	50.55	0.551	rgb(223,112,113)	1.9934	2,2
Zfp26	Ept1	0.92445	50.55	0.552	rgb(223,112,113)	1.9934	2,2
Zfp385a	Rhod	0.92445	50.55	0.545	rgb(223,113,114)	1.9934	2,2
Zfp385a	St14	0.92445	50.55	0.547	rgb(223,113,114)	1.9934	2,2
Zfp449	Tcea3	0.92445	50.55	0.553	rgb(223,111,112)	1.9934	2,2
Zfp608	Fam65c	-0.92445	50.55	-5.5E-01	rgb( 98,145,238)	1.9934	2,2
Zfp668	Dcakd	0.92445	50.55	0.555	rgb(223,111,112)	1.9934	2,2
Zfp787	Zfp668	0.92445	50.55	0.547	rgb(223,113,114)	1.9934	2,2
Zfp871	Ptbp2	0.92445	50.55	0.548	rgb(223,112,113)	1.9934	2,2
Foxp1	Acp5	0.92445	50.55	0.796	rgb(226, 65, 67)	1.9934	2,2
Foxp2	Acp5	0.92445	50.55	0.796	rgb(226, 65, 67)	1.9934	2,2
Foxp4	Acp5	0.92445	50.55	0.796	rgb(226, 65, 67)	1.9934	2,2
Sp9	1190005I06Rik	0.92445	50.55	0.796	rgb(226, 65, 67)	1.9934	2,2
Ahrr	Cxcl3	-0.92216	50.54	-5.4E-01	rgb(100,146,237)	1.9932	2,2
Arid5a	Slc19a3	0.92216	50.54	0.544	rgb(223,113,114)	1.9932	None
Batf	Itgb7	0.92216	50.54	0.537	rgb(223,114,115)	1.9932	None
Batf	Ubash3a	0.92216	50.54	0.543	rgb(223,113,114)	1.9932	None
Bbx	Efna5	0.92216	50.54	0.538	rgb(223,114,115)	1.9932	2,2
Bhlhe40	Coro7	0.92216	50.54	0.542	rgb(223,114,115)	1.9932	None
Cic	Phldb2	0.92216	50.54	0.542	rgb(223,113,114)	1.9932	None
Dbp	B430212C06Rik	-0.92216	50.54	-5.4E-01	rgb( 99,145,238)	1.9932	2,2
Ebf1	Efnb1	0.92216	50.54	0.544	rgb(223,113,114)	1.9932	None
Egr1	Hmgn1	0.92216	50.54	0.541	rgb(223,114,115)	1.9932	None
Egr2	Dzip1	0.92216	50.54	0.543	rgb(223,113,114)	1.9932	None
Etv6	Ppme1	-0.92216	50.54	-5.4E-01	rgb(101,146,237)	1.9932	None
Fosb	Sfmbt2	0.92216	50.54	0.542	rgb(223,114,115)	1.9932	2,2
Foxb1	Epsti1	0.92216	50.54	0.535	rgb(223,115,116)	1.9932	None
Foxj1	Ick	0.92216	50.54	0.535	rgb(223,115,116)	1.9932	None
Foxn2	Ern1	-0.92216	50.54	-5.4E-01	rgb(101,146,237)	1.9932	2,2
Gfi1	Sema6d	0.92216	50.54	0.542	rgb(223,114,115)	1.9932	2,2
Glis3	Pdlim4	0.92216	50.54	0.542	rgb(223,113,114)	1.9932	2,2
Hhex	Mllt3	0.92216	50.54	0.541	rgb(223,114,115)	1.9932	None
Hif1a	Eif4ebp1	0.92216	50.54	0.541	rgb(223,114,115)	1.9932	None
Hif1a	Fam183b	0.92216	50.54	0.541	rgb(223,114,115)	1.9932	2,2
Hif1a	Tpd52	0.92216	50.54	0.544	rgb(223,113,114)	1.9932	None
Irf4	Efemp2	-0.92216	50.54	-5.4E-01	rgb( 99,145,238)	1.9932	None
Irf4	Tnfrsf8	-0.92216	50.54	-5.4E-01	rgb(100,146,237)	1.9932	None
Maf	Gngt2	0.92216	50.54	0.536	rgb(223,115,116)	1.9932	None
Maff	Gja1	0.92216	50.54	0.535	rgb(223,115,116)	1.9932	None
Myt1l	Zdbf2	0.92216	50.54	0.539	rgb(223,114,115)	1.9932	2,2
Nkx3-1	Ggct	0.92216	50.54	0.543	rgb(223,113,114)	1.9932	None
Nkx3-1	Il17a	0.92216	50.54	0.544	rgb(223,113,114)	1.9932	None
Nkx3-1	Nqo2	0.92216	50.54	0.539	rgb(223,114,115)	1.9932	None
Relb	Nfe2l2	0.92216	50.54	0.543	rgb(223,113,114)	1.9932	None
Rorc	Ankrd33b	0.92216	50.54	0.543	rgb(223,113,114)	1.9932	None
Rorc	Myo1f	0.92216	50.54	0.543	rgb(223,113,114)	1.9932	None
Rorc	Ppp1r14c	0.92216	50.54	0.542	rgb(223,113,115)	1.9932	2,2
Rreb1	Mndal	0.92216	50.54	0.536	rgb(223,115,116)	1.9932	None
Sox5	Cacna2d1	0.92216	50.54	0.539	rgb(223,114,115)	1.9932	None
Srf	Lrrfip1	0.92216	50.54	0.537	rgb(223,114,116)	1.9932	None
Stat1	Gpr15	0.92216	50.54	0.543	rgb(223,113,114)	1.9932	None
Stat3	Fosl2	0.92216	50.54	0.544	rgb(223,113,114)	1.9932	None
Stat3	Rcsd1	-0.92216	50.54	-5.4E-01	rgb(100,146,238)	1.9932	None
Stat4	Enah	0.92216	50.54	0.543	rgb(223,113,114)	1.9932	2,2
Tcf12	1190002N15Rik	0.92216	50.54	0.539	rgb(223,114,115)	1.9932	None
Thap1	Clybl	-0.92216	50.54	-5.4E-01	rgb(100,146,238)	1.9932	None
Trp53	Ccng1	0.92216	50.54	0.539	rgb(223,114,115)	1.9932	None
Zbtb7b	Atp1b2	0.92216	50.54	0.54	rgb(223,114,115)	1.9932	None
Zfp664	Cyr61	0.92216	50.54	0.541	rgb(223,114,115)	1.9932	None
Zkscan1	Minpp1	0.92216	50.54	0.539	rgb(223,114,115)	1.9932	2,2
Aebp1	Hspg2	0.92216	50.54	0.539	rgb(223,114,115)	1.9932	2,2
Jazf1	4930506M07Rik	0.92216	50.54	0.542	rgb(223,113,114)	1.9932	2,2
Tmf1	Trim3	0.92216	50.54	0.541	rgb(223,114,115)	1.9932	2,2
Zfp367	Exo1	0.92216	50.54	0.539	rgb(223,114,115)	1.9932	2,2
Zfp385a	Ptp4a3	0.92216	50.54	0.541	rgb(223,114,115)	1.9932	2,2
Zfp398	Dnmt3b	0.92216	50.54	0.538	rgb(223,114,115)	1.9932	2,2
Zfp398	Qrich1	0.92216	50.54	0.542	rgb(223,113,115)	1.9932	2,2
Zfp429	Eps8l1	0.92216	50.54	0.541	rgb(223,114,115)	1.9932	2,2
Zfp608	Itih5	0.92216	50.54	0.543	rgb(223,113,114)	1.9932	2,2
Zfp629	Atf6	0.92216	50.54	0.543	rgb(223,113,114)	1.9932	2,2
Zfp629	Pcyox1l	-0.92216	50.54	-5.4E-01	rgb(100,146,238)	1.9932	2,2
Zfp629	Zfp90	0.92216	50.54	0.536	rgb(223,115,116)	1.9932	2,2
Zfp750	Ckmt1	0.92216	50.54	0.536	rgb(223,115,116)	1.9932	2,2
Zfp750	Prss42	0.92216	50.54	0.535	rgb(223,115,116)	1.9932	2,2
Zfp770	Zfp568	0.92216	50.54	0.545	rgb(223,113,114)	1.9932	2,2
Zfp831	Ch25h	-0.92216	50.54	-5.4E-01	rgb(101,146,237)	1.9932	2,2
Zfp831	Lypd6b	0.92216	50.54	0.545	rgb(223,113,114)	1.9932	2,2
Zfp956	Map3k14	0.92216	50.54	0.536	rgb(223,115,116)	1.9932	2,2
Zkscan17	Cyfip2	0.92216	50.54	0.544	rgb(223,113,114)	1.9932	2,2
Ybx2	Map3k8	0.92216	50.54	0.796	rgb(226, 65, 67)	1.9932	None
Bach1	Aff3	-0.91987	50.53	-5.3E-01	rgb(102,147,237)	1.993	None
Batf	Sema4d	0.91987	50.53	0.53	rgb(223,116,117)	1.993	None
Bhlhe40	Osbpl2	0.91987	50.53	0.528	rgb(223,116,117)	1.993	None
Cebpb	Zbtb10	0.91987	50.53	0.526	rgb(223,117,118)	1.993	None
Cenpb	Robo3	0.91987	50.53	0.534	rgb(223,115,116)	1.993	None
E2f1	Smpd4	0.91987	50.53	0.525	rgb(223,117,118)	1.993	None
Egr1	Arhgef17	0.91987	50.53	0.531	rgb(223,116,117)	1.993	None
Egr1	Iqsec2	0.91987	50.53	0.534	rgb(223,115,116)	1.993	None
Egr1	Trpm6	0.91987	50.53	0.532	rgb(223,115,117)	1.993	None
Etv6	Hist2h4	0.91987	50.53	0.527	rgb(223,116,117)	1.993	None
Etv6	Rps14	0.91987	50.53	0.525	rgb(223,117,118)	1.993	None
Etv6	Ulk2	-0.91987	50.53	-5.3E-01	rgb(101,146,237)	1.993	None
Fosb	St3gal1	0.91987	50.53	0.534	rgb(223,115,116)	1.993	None
Fosl2	Maged2	0.91987	50.53	0.527	rgb(223,116,117)	1.993	None
Fosl2	Qtrtd1	-0.91987	50.53	-5.3E-01	rgb(103,147,237)	1.993	None
Fosl2	Rai14	0.91987	50.53	0.527	rgb(223,116,117)	1.993	None
Foxh1	Reep3	-0.91987	50.53	-5.3E-01	rgb(103,148,237)	1.993	2,2
Foxj1	Trim24	0.91987	50.53	0.535	rgb(223,115,116)	1.993	None
Foxq1	Trat1	0.91987	50.53	0.53	rgb(223,116,117)	1.993	None
Gabpa	Ccdc134	0.91987	50.53	0.526	rgb(223,117,118)	1.993	None
Gata3	Filip1l	0.91987	50.53	0.528	rgb(223,116,117)	1.993	None
Hbp1	Slc6a6	-0.91987	50.53	-5.3E-01	rgb(101,146,237)	1.993	None
Hif1a	Rasa4	0.91987	50.53	0.528	rgb(223,116,117)	1.993	None
Hif1a	Syce2	0.91987	50.53	0.531	rgb(223,115,117)	1.993	None
Ikzf2	Sepp1	0.91987	50.53	0.53	rgb(223,116,117)	1.993	None
Irf4	Klf2	0.91987	50.53	0.534	rgb(223,115,116)	1.993	None
Irf4	Map3k6	-0.91987	50.53	-5.3E-01	rgb(102,147,237)	1.993	None
Irf9	Irf7	0.91987	50.53	0.531	rgb(223,116,117)	1.993	2,2
Klf4	Creb3l2	0.91987	50.53	0.53	rgb(223,116,117)	1.993	None
Klf4	Zfp575	0.91987	50.53	0.531	rgb(223,116,117)	1.993	None
Klf7	Tgfbr1	-0.91987	50.53	-5.3E-01	rgb(101,146,237)	1.993	None
Maf	B4galnt1	-0.91987	50.53	-5.3E-01	rgb(102,147,237)	1.993	None
Maf	Susd3	0.91987	50.53	0.526	rgb(223,117,118)	1.993	None
Mlxipl	Tacc2	0.91987	50.53	0.534	rgb(223,115,116)	1.993	None
Nfe2l2	Samd1	0.91987	50.53	0.529	rgb(223,116,117)	1.993	None
Nfe2l2	Ucp2	0.91987	50.53	0.525	rgb(223,117,118)	1.993	None
Nkx3-1	Il17f	0.91987	50.53	0.533	rgb(223,115,116)	1.993	2,2
Nkx3-1	Tox	0.91987	50.53	0.529	rgb(223,116,117)	1.993	None
Nr1d1	Impg2	0.91987	50.53	0.526	rgb(223,117,118)	1.993	None
Nr3c1	Slc9a3r1	-0.91987	50.53	-5.3E-01	rgb(101,147,237)	1.993	None
Osr2	E330009J07Rik	0.91987	50.53	0.526	rgb(223,117,118)	1.993	2,2
Pou2af1	Ephx1	0.91987	50.53	0.534	rgb(223,115,116)	1.993	2,2
Pou6f1	Dcp2	-0.91987	50.53	-5.3E-01	rgb(103,147,237)	1.993	None
Pou6f1	Gpr15	0.91987	50.53	0.532	rgb(223,115,116)	1.993	None
Rel	Ets1	-0.91987	50.53	-5.3E-01	rgb(103,148,237)	1.993	None
Rel	Nfkb2	0.91987	50.53	0.532	rgb(223,115,116)	1.993	None
Rorc	Plekhf1	0.91987	50.53	0.529	rgb(223,116,117)	1.993	None
Rorc	Tnf	0.91987	50.53	0.528	rgb(223,116,117)	1.993	None
Rreb1	Tmem181b-ps	0.91987	50.53	0.525	rgb(223,117,118)	1.993	None
Smad3	Epb4.1l2	0.91987	50.53	0.531	rgb(223,116,117)	1.993	2,2
Smad3	Ptgfrn	0.91987	50.53	0.533	rgb(223,115,116)	1.993	None
Snai2	Slc16a6	0.91987	50.53	0.532	rgb(223,115,116)	1.993	2,2
Srebf1	Chchd7	-0.91987	50.53	-5.3E-01	rgb(102,147,237)	1.993	None
Stat1	Ikzf4	0.91987	50.53	0.533	rgb(223,115,116)	1.993	None
Stat1	Il18r1	0.91987	50.53	0.532	rgb(223,115,116)	1.993	None
Stat1	Treml2	0.91987	50.53	0.527	rgb(223,116,117)	1.993	None
Stat3	Foxo1	0.91987	50.53	0.529	rgb(223,116,117)	1.993	None
Stat3	Prss46	0.91987	50.53	0.528	rgb(223,116,117)	1.993	None
Usf2	Tln2	-0.91987	50.53	-5.3E-01	rgb(101,146,237)	1.993	2,2
Xbp1	2810454H06Rik	0.91987	50.53	0.533	rgb(223,115,116)	1.993	None
Zfp202	Tcea3	0.91987	50.53	0.528	rgb(223,116,117)	1.993	2,2
Zscan10	Tead3	-0.91987	50.53	-5.3E-01	rgb(102,147,237)	1.993	None
Casz1	Aig1	0.91987	50.53	0.526	rgb(223,117,118)	1.993	2,2
Foxp2	Srgap3	-0.91987	50.53	-5.3E-01	rgb(102,147,237)	1.993	2,2
Hmgb3	Grpr	0.91987	50.53	0.532	rgb(223,115,116)	1.993	2,2
L3mbtl3	Fosl2	-0.91987	50.53	-5.3E-01	rgb(102,147,237)	1.993	2,2
Lyl1	H2-DMb1	0.91987	50.53	0.528	rgb(223,116,117)	1.993	2,2
Mxd1	Rragd	0.91987	50.53	0.526	rgb(223,117,118)	1.993	2,2
Ncoa1	Ahnak	0.91987	50.53	0.528	rgb(223,116,117)	1.993	2,2
Plscr1	Glrp1	0.91987	50.53	0.533	rgb(223,115,116)	1.993	2,2
Satb2	Mapk14	0.91987	50.53	0.533	rgb(223,115,116)	1.993	2,2
Tulp3	Rhoq	0.91987	50.53	0.531	rgb(223,116,117)	1.993	2,2
Zfp184	Vgf	0.91987	50.53	0.531	rgb(223,116,117)	1.993	2,2
Zfp277	Tmem35	0.91987	50.53	0.533	rgb(223,115,116)	1.993	2,2
Zfp280b	Itgb1	0.91987	50.53	0.53	rgb(223,116,117)	1.993	2,2
Zfp318	Atp6v1d	-0.91987	50.53	-5.3E-01	rgb(101,147,237)	1.993	2,2
Zfp318	Slc23a2	0.91987	50.53	0.526	rgb(223,116,118)	1.993	2,2
Zfp385a	Rnf169	0.91987	50.53	0.527	rgb(223,116,117)	1.993	2,2
Zfp414	Rab4b	0.91987	50.53	0.527	rgb(223,116,117)	1.993	2,2
Zfp429	H60c	-0.91987	50.53	-5.3E-01	rgb(102,147,237)	1.993	2,2
Zfp52	Usp35	0.91987	50.53	0.529	rgb(223,116,117)	1.993	2,2
Zfp536	Tmem37	0.91987	50.53	0.528	rgb(223,116,117)	1.993	2,2
Zfp608	Kcna3	-0.91987	50.53	-5.3E-01	rgb(101,147,237)	1.993	2,2
Zfp608	Sgk1	0.91987	50.53	0.532	rgb(223,115,116)	1.993	2,2
Zfp719	Wdr82	-0.91987	50.53	-5.3E-01	rgb(101,147,237)	1.993	2,2
Zfp831	Zfp592	0.91987	50.53	0.525	rgb(223,117,118)	1.993	2,2
Zfp90	Ube2q2	0.91987	50.53	0.526	rgb(223,117,118)	1.993	2,2
Foxp1	Ldlrap1	0.91987	50.53	0.796	rgb(226, 65, 67)	1.993	2,2
Foxp2	Ldlrap1	0.91987	50.53	0.796	rgb(226, 65, 67)	1.993	2,2
Foxp4	Ldlrap1	0.91987	50.53	0.796	rgb(226, 65, 67)	1.993	2,2
Nr1h2	Trpa1	0.91987	50.53	0.796	rgb(226, 65, 67)	1.993	None
Arid3a	Cpd	0.91758	50.52	0.517	rgb(223,118,119)	1.9928	None
Arntl2	Tg	-0.91758	50.52	-5.2E-01	rgb(104,148,237)	1.9928	None
Creb3l1	Cog6	0.91758	50.52	0.518	rgb(223,118,119)	1.9928	2,2
Ddit3	Nfyb	-0.91758	50.52	-5.2E-01	rgb(105,149,237)	1.9928	2,2
Elf1	Parp8	0.91758	50.52	0.516	rgb(223,118,120)	1.9928	None
Eomes	Smpdl3b	0.91758	50.52	0.52	rgb(223,118,119)	1.9928	2,2
Etv6	Dpm3	0.91758	50.52	0.516	rgb(223,118,119)	1.9928	None
Etv6	Hist1h1c	0.91758	50.52	0.525	rgb(223,117,118)	1.9928	None
Etv6	Rpl14	0.91758	50.52	0.522	rgb(223,117,118)	1.9928	None
Foxo3	Exoc4	0.91758	50.52	0.519	rgb(223,118,119)	1.9928	None
Gabpa	Mdn1	0.91758	50.52	0.519	rgb(223,118,119)	1.9928	None
Glis1	Trpm1	0.91758	50.52	0.516	rgb(223,119,120)	1.9928	2,2
Hif1a	Apold1	0.91758	50.52	0.523	rgb(223,117,118)	1.9928	None
Hif1a	Ccdc134	0.91758	50.52	0.523	rgb(223,117,118)	1.9928	None
Hif1a	Ccng2	0.91758	50.52	0.523	rgb(223,117,118)	1.9928	None
Hif1a	Itga7	0.91758	50.52	0.516	rgb(223,119,120)	1.9928	2,2
Hif1a	Kcnk7	0.91758	50.52	0.515	rgb(223,119,120)	1.9928	None
Hif1a	Mafg	0.91758	50.52	0.517	rgb(223,118,119)	1.9928	None
Hif1a	Ndrg1	0.91758	50.52	0.521	rgb(223,117,118)	1.9928	None
Hmx3	Zfp750	-0.91758	50.52	-5.2E-01	rgb(105,149,237)	1.9928	2,2
Hoxd4	Palld	0.91758	50.52	0.52	rgb(223,118,119)	1.9928	None
Irf4	Ccr3	-0.91758	50.52	-5.2E-01	rgb(104,148,237)	1.9928	None
Irf4	Sox5	-0.91758	50.52	-5.2E-01	rgb(105,149,237)	1.9928	None
Irf8	Abcb1b	0.91758	50.52	0.521	rgb(223,118,119)	1.9928	None
Irf8	Fut8	0.91758	50.52	0.517	rgb(223,118,119)	1.9928	None
Jdp2	Lrrc24	0.91758	50.52	0.525	rgb(223,117,118)	1.9928	None
Maf	Fzd3	-0.91758	50.52	-5.2E-01	rgb(105,149,237)	1.9928	None
Maf	Sema6d	0.91758	50.52	0.522	rgb(223,117,118)	1.9928	None
Maf	Spef2	0.91758	50.52	0.525	rgb(223,117,118)	1.9928	None
Mitf	Lrrc59	-0.91758	50.52	-5.2E-01	rgb(105,149,237)	1.9928	None
Msc	Trpm6	0.91758	50.52	0.52	rgb(223,118,119)	1.9928	None
Nfe2l2	Tnk2	0.91758	50.52	0.517	rgb(223,118,119)	1.9928	None
Nfia	Hey1	0.91758	50.52	0.521	rgb(223,117,119)	1.9928	None
Nfkb2	Cdc14a	0.91758	50.52	0.522	rgb(223,117,118)	1.9928	None
Nhlh1	D830046C22Rik	0.91758	50.52	0.52	rgb(223,118,119)	1.9928	None
Nhlh1	Tsc22d3	0.91758	50.52	0.522	rgb(223,117,118)	1.9928	None
Nkx3-1	Il23r	0.91758	50.52	0.517	rgb(223,118,119)	1.9928	None
Nr1i3	Pvt1	-0.91758	50.52	-5.2E-01	rgb(105,149,237)	1.9928	None
Nr3c1	Upp1	-0.91758	50.52	-5.2E-01	rgb(105,149,237)	1.9928	None
Prdm1	Dnm3	0.91758	50.52	0.518	rgb(223,118,119)	1.9928	None
Rbpj	Acot11	-0.91758	50.52	-5.2E-01	rgb(103,148,237)	1.9928	2,2
Rorc	Dab2	0.91758	50.52	0.516	rgb(223,118,119)	1.9928	None
Rxra	Cntnap2	0.91758	50.52	0.519	rgb(223,118,119)	1.9928	None
Rxra	Obscn	0.91758	50.52	0.517	rgb(223,118,119)	1.9928	2,2
Smad3	Cyth4	0.91758	50.52	0.516	rgb(223,118,120)	1.9928	None
Smad3	Endod1	0.91758	50.52	0.52	rgb(223,118,119)	1.9928	None
Sp4	Plcl1	0.91758	50.52	0.516	rgb(223,119,120)	1.9928	None
Sp4	Tmem86a	0.91758	50.52	0.518	rgb(223,118,119)	1.9928	None
Stat3	Ctla2a	0.91758	50.52	0.521	rgb(223,118,119)	1.9928	None
Stat3	Cxcr5	0.91758	50.52	0.517	rgb(223,118,119)	1.9928	None
Stat3	Ppp1r3b	0.91758	50.52	0.518	rgb(223,118,119)	1.9928	None
Stat3	Tmed3	0.91758	50.52	0.517	rgb(223,118,119)	1.9928	None
Xbp1	Abcb1a	0.91758	50.52	0.521	rgb(223,118,119)	1.9928	None
Zfp182	Cysltr1	0.91758	50.52	0.524	rgb(223,117,118)	1.9928	None
Zfp263	Gata3	0.91758	50.52	0.518	rgb(223,118,119)	1.9928	None
Zfp652	Plekhf2	-0.91758	50.52	-5.2E-01	rgb(104,148,237)	1.9928	2,2
Aebp2	Atp8b4	-0.91758	50.52	-5.2E-01	rgb(105,149,237)	1.9928	2,2
Aebp2	Nebl	0.91758	50.52	0.521	rgb(223,118,119)	1.9928	2,2
Dpf1	Fbxo21	0.91758	50.52	0.521	rgb(223,117,119)	1.9928	2,2
Dpf1	Kdelr3	0.91758	50.52	0.519	rgb(223,118,119)	1.9928	2,2
Dr1	Aldh4a1	0.91758	50.52	0.515	rgb(223,119,120)	1.9928	2,2
Dzip1	Eaf2	-0.91758	50.52	-5.2E-01	rgb(105,149,237)	1.9928	2,2
Foxp2	Perp	0.91758	50.52	0.519	rgb(223,118,119)	1.9928	2,2
Gm14420	Gm2011	0.91758	50.52	0.518	rgb(223,118,119)	1.9928	2,2
Lcorl	1190002N15Rik	0.91758	50.52	0.521	rgb(223,118,119)	1.9928	2,2
Mtf2	Smek2	0.91758	50.52	0.516	rgb(223,119,120)	1.9928	2,2
Prdm2	Dock4	0.91758	50.52	0.52	rgb(223,118,119)	1.9928	2,2
Satb1	Oxct1	-0.91758	50.52	-5.2E-01	rgb(104,149,237)	1.9928	2,2
Skil	Acvr1b	0.91758	50.52	0.522	rgb(223,117,118)	1.9928	2,2
St18	Pgr15l	0.91758	50.52	0.516	rgb(223,119,120)	1.9928	2,2
Tal2	Tmem19	0.91758	50.52	0.525	rgb(223,117,118)	1.9928	2,2
Terf1	Cdc25b	0.91758	50.52	0.518	rgb(223,118,119)	1.9928	2,2
Terf1	Uros	-0.91758	50.52	-5.2E-01	rgb(105,149,237)	1.9928	2,2
Tet3	Zfp831	0.91758	50.52	0.516	rgb(223,118,119)	1.9928	2,2
Tulp3	Hemk1	0.91758	50.52	0.516	rgb(223,119,120)	1.9928	2,2
Whsc1	D830031N03Rik	0.91758	50.52	0.519	rgb(223,118,119)	1.9928	2,2
Zbtb46	Wnt3	0.91758	50.52	0.515	rgb(223,119,120)	1.9928	2,2
Zfp280b	Smpdl3b	0.91758	50.52	0.521	rgb(223,118,119)	1.9928	2,2
Zfp612	Akr1c13	0.91758	50.52	0.519	rgb(223,118,119)	1.9928	2,2
Zfp692	Rpl36al	-0.91758	50.52	-5.2E-01	rgb(105,149,237)	1.9928	2,2
Zfp750	1700007K13Rik	0.91758	50.52	0.521	rgb(223,118,119)	1.9928	2,2
Zfp771	Cebpb	0.91758	50.52	0.52	rgb(223,118,119)	1.9928	2,2
Zfp809	Fads3	-0.91758	50.52	-5.2E-01	rgb(105,149,237)	1.9928	2,2
Zfp868	Orm2	0.91758	50.52	0.516	rgb(223,118,119)	1.9928	2,2
Zfp956	Chka	0.91758	50.52	0.516	rgb(223,118,119)	1.9928	2,2
Zfp960	Dock1	0.91758	50.52	0.519	rgb(223,118,119)	1.9928	2,2
Zufsp	Slfn4	0.91758	50.52	0.521	rgb(223,117,118)	1.9928	2,2
Arntl2	Adora2a	-0.91529	50.51	-5.1E-01	rgb(107,150,236)	1.9926	2,2
Batf	Kremen2	0.91529	50.51	0.507	rgb(223,120,121)	1.9926	None
Batf	Mctp2	0.91529	50.51	0.507	rgb(223,120,121)	1.9926	None
Bhlhe40	Slco3a1	0.91529	50.51	0.506	rgb(223,120,121)	1.9926	None
Cebpb	Olr1	0.91529	50.51	0.505	rgb(223,120,122)	1.9926	None
Creb1	Ddx51	-0.91529	50.51	-5.1E-01	rgb(107,150,236)	1.9926	None
Creb3l1	Rxra	-0.91529	50.51	-5.1E-01	rgb(106,149,236)	1.9926	2,2
Crem	Cdk6	-0.91529	50.51	-5.1E-01	rgb(106,150,236)	1.9926	2,2
E2f1	Phospho1	0.91529	50.51	0.505	rgb(223,120,121)	1.9926	None
Egr1	Pter	0.91529	50.51	0.512	rgb(223,119,120)	1.9926	None
Egr1	Tmed3	0.91529	50.51	0.51	rgb(223,120,121)	1.9926	None
Ets1	Glipr2	0.91529	50.51	0.505	rgb(223,121,122)	1.9926	None
Etv6	Ybey	0.91529	50.51	0.505	rgb(223,120,121)	1.9926	None
Fosl2	Arrb1	0.91529	50.51	0.511	rgb(223,119,120)	1.9926	None
Fosl2	Gcnt2	0.91529	50.51	0.506	rgb(223,120,121)	1.9926	None
Foxf2	Cdhr3	-0.91529	50.51	-5.1E-01	rgb(107,150,236)	1.9926	2,2
Foxf2	Map3k8	0.91529	50.51	0.509	rgb(223,120,121)	1.9926	None
Glis3	Ldlrap1	0.91529	50.51	0.514	rgb(223,119,120)	1.9926	2,2
Hey1	Epas1	0.91529	50.51	0.507	rgb(223,120,121)	1.9926	None
Hif1a	Mex3d	0.91529	50.51	0.505	rgb(223,121,122)	1.9926	None
Hif1a	Muc2	0.91529	50.51	0.512	rgb(223,119,120)	1.9926	None
Irf4	Art2b	0.91529	50.51	0.508	rgb(223,120,121)	1.9926	None
Irf7	Fam111a	0.91529	50.51	0.514	rgb(223,119,120)	1.9926	None
Irf7	Rtkn2	0.91529	50.51	0.512	rgb(223,119,120)	1.9926	None
Irf9	Stat2	0.91529	50.51	0.514	rgb(223,119,120)	1.9926	None
Klf4	Nudt18	0.91529	50.51	0.513	rgb(223,119,120)	1.9926	None
Klf4	Rras	0.91529	50.51	0.514	rgb(223,119,120)	1.9926	None
Lhx6	Capg	0.91529	50.51	0.507	rgb(223,120,121)	1.9926	None
Lin54	Rab33a	-0.91529	50.51	-5.1E-01	rgb(107,150,236)	1.9926	2,2
Maf	Hist3h2a	0.91529	50.51	0.507	rgb(223,120,121)	1.9926	None
Maf	Zmat3	-0.91529	50.51	-5.1E-01	rgb(106,150,236)	1.9926	None
Mafb	Nr4a1	-0.91529	50.51	-5.1E-01	rgb(106,149,236)	1.9926	2,2
Maff	Eif4ebp1	0.91529	50.51	0.513	rgb(223,119,120)	1.9926	None
Nr4a1	Gfod1	0.91529	50.51	0.513	rgb(223,119,120)	1.9926	None
Nr4a3	Klf3	-0.91529	50.51	-5.1E-01	rgb(106,150,236)	1.9926	2,2
Rel	Cd180	0.91529	50.51	0.51	rgb(223,120,121)	1.9926	2,2
Rel	Stfa3	0.91529	50.51	0.512	rgb(223,119,120)	1.9926	2,2
Rorc	Crispld2	0.91529	50.51	0.51	rgb(223,120,121)	1.9926	None
Rorc	Sh2d7	0.91529	50.51	0.508	rgb(223,120,121)	1.9926	None
Rreb1	Epc1	0.91529	50.51	0.508	rgb(223,120,121)	1.9926	None
Rxra	Acoxl	0.91529	50.51	0.509	rgb(223,120,121)	1.9926	None
Rxra	Clec7a	0.91529	50.51	0.512	rgb(223,119,120)	1.9926	None
Scrt1	Sbno2	0.91529	50.51	0.507	rgb(223,120,121)	1.9926	None
Smad3	Cd101	0.91529	50.51	0.514	rgb(223,119,120)	1.9926	None
Sox13	Il23r	0.91529	50.51	0.512	rgb(223,119,120)	1.9926	None
Sp140	Mpzl3	0.91529	50.51	0.514	rgb(223,119,120)	1.9926	2,2
Sp3	Dgat1	0.91529	50.51	0.509	rgb(223,120,121)	1.9926	None
Stat1	Il12rb2	0.91529	50.51	0.506	rgb(223,120,121)	1.9926	None
Stat1	Pml	0.91529	50.51	0.514	rgb(223,119,120)	1.9926	2,2
Stat1	Tbkbp1	0.91529	50.51	0.507	rgb(223,120,121)	1.9926	None
Stat3	Ccdc148	-0.91529	50.51	-5.1E-01	rgb(107,150,236)	1.9926	None
Stat3	Cmtm7	-0.91529	50.51	-5.1E-01	rgb(106,149,236)	1.9926	None
Stat3	Gbp2	0.91529	50.51	0.514	rgb(223,119,120)	1.9926	None
Stat3	Gimap8	0.91529	50.51	0.514	rgb(223,119,120)	1.9926	None
Stat3	Selp	0.91529	50.51	0.507	rgb(223,120,121)	1.9926	None
Stat5b	Arrb2	-0.91529	50.51	-5.1E-01	rgb(107,150,236)	1.9926	2,2
Tcf7l1	Slc3a2	-0.91529	50.51	-5.1E-01	rgb(106,150,236)	1.9926	None
Tef	Asns	0.91529	50.51	0.506	rgb(223,120,121)	1.9926	2,2
Trp53	Aldh4a1	0.91529	50.51	0.51	rgb(223,120,121)	1.9926	None
Twist1	B4galnt4	0.91529	50.51	0.506	rgb(223,120,121)	1.9926	None
Zbtb3	Ppme1	0.91529	50.51	0.514	rgb(223,119,120)	1.9926	None
Zbtb7c	Fbxo4	-0.91529	50.51	-5.1E-01	rgb(106,149,236)	1.9926	None
Zfp182	Serpinb1a	0.91529	50.51	0.51	rgb(223,120,121)	1.9926	None
Zfp263	Bnip3	0.91529	50.51	0.512	rgb(223,119,120)	1.9926	None
Zfp263	Rasgef1a	0.91529	50.51	0.509	rgb(223,120,121)	1.9926	None
Zfp281	Casp3	-0.91529	50.51	-5.1E-01	rgb(106,150,236)	1.9926	None
Zfp652	Zfp395	0.91529	50.51	0.506	rgb(223,120,121)	1.9926	2,2
C030039L03Rik	Atp7b	0.91529	50.51	0.515	rgb(223,119,120)	1.9926	2,2
Dot1l	Ddx51	0.91529	50.51	0.513	rgb(223,119,120)	1.9926	2,2
Dr1	Gpr174	0.91529	50.51	0.506	rgb(223,120,121)	1.9926	2,2
Drap1	Pknox1	-0.91529	50.51	-5.1E-01	rgb(106,149,236)	1.9926	2,2
Eea1	Slc29a3	0.91529	50.51	0.508	rgb(223,120,121)	1.9926	2,2
Klf6	Ramp3	0.91529	50.51	0.508	rgb(223,120,121)	1.9926	2,2
Lyl1	Lix1l	0.91529	50.51	0.51	rgb(223,120,121)	1.9926	2,2
Ncoa1	Casr	0.91529	50.51	0.505	rgb(223,120,121)	1.9926	2,2
Ncoa2	Tlk1	0.91529	50.51	0.511	rgb(223,119,120)	1.9926	2,2
Ncoa3	Trappc10	0.91529	50.51	0.51	rgb(223,120,121)	1.9926	2,2
Phf1	Sh2b1	0.91529	50.51	0.512	rgb(223,119,120)	1.9926	2,2
Sgsm2	Cebpb	-0.91529	50.51	-5.1E-01	rgb(107,150,236)	1.9926	2,2
Sgsm2	Dlg3	0.91529	50.51	0.513	rgb(223,119,120)	1.9926	2,2
Tal2	Pnoc	0.91529	50.51	0.511	rgb(223,119,120)	1.9926	2,2
Tet2	Map3k1	0.91529	50.51	0.514	rgb(223,119,120)	1.9926	2,2
Zbtb17	Cd47	-0.91529	50.51	-5.1E-01	rgb(107,150,236)	1.9926	2,2
Zbtb38	Tpbg	0.91529	50.51	0.514	rgb(223,119,120)	1.9926	2,2
Zeb2	Crtam	0.91529	50.51	0.512	rgb(223,119,120)	1.9926	2,2
Zfp169	Crebbp	0.91529	50.51	0.509	rgb(223,120,121)	1.9926	2,2
Zfp26	Nucks1	0.91529	50.51	0.51	rgb(223,120,121)	1.9926	2,2
Zfp276	Zfp646	0.91529	50.51	0.51	rgb(223,120,121)	1.9926	2,2
Zfp277	Hspb11	0.91529	50.51	0.514	rgb(223,119,120)	1.9926	2,2
Zfp35	Mmachc	0.91529	50.51	0.515	rgb(223,119,120)	1.9926	2,2
Zfp362	Foxp4	0.91529	50.51	0.513	rgb(223,119,120)	1.9926	2,2
Zfp385a	Zfp750	0.91529	50.51	0.509	rgb(223,120,121)	1.9926	2,2
Zfp426	Grp	0.91529	50.51	0.515	rgb(223,119,120)	1.9926	2,2
Zfp536	Rpl10a	0.91529	50.51	0.511	rgb(223,119,121)	1.9926	2,2
Zfp81	2310033P09Rik	-0.91529	50.51	-5.1E-01	rgb(107,150,236)	1.9926	2,2
Zfp827	Tmod1	0.91529	50.51	0.506	rgb(223,120,121)	1.9926	2,2
Ahrr	4930503L19Rik	-0.913	50.5	-5.0E-01	rgb(108,151,236)	1.9924	2,2
Arid5a	Cenpw	0.913	50.5	0.503	rgb(223,121,122)	1.9924	None
Arntl2	Mpzl2	-0.913	50.5	-5.0E-01	rgb(109,151,236)	1.9924	2,2
Bach1	Runx2	0.913	50.5	0.497	rgb(222,122,123)	1.9924	None
Batf	Lrba	0.913	50.5	0.504	rgb(223,121,122)	1.9924	None
Batf	Sla2	0.913	50.5	0.498	rgb(222,122,123)	1.9924	None
Bbx	Akr1b8	0.913	50.5	0.498	rgb(222,122,123)	1.9924	None
Bcl11b	Tg	0.913	50.5	0.499	rgb(222,122,123)	1.9924	None
Cdc5l	Syn1	-0.913	50.5	-5.0E-01	rgb(108,151,236)	1.9924	2,2
Clock	Nr4a1	0.913	50.5	0.5	rgb(223,121,122)	1.9924	2,2
E2f1	Dkkl1	-0.913	50.5	-5.0E-01	rgb(108,150,236)	1.9924	None
Egr1	Tpm1	0.913	50.5	0.501	rgb(223,121,122)	1.9924	None
Etv5	Ccdc63	0.913	50.5	0.497	rgb(222,122,123)	1.9924	None
Etv6	Dusp2	0.913	50.5	0.504	rgb(223,121,122)	1.9924	None
Fosl1	Cdyl2	0.913	50.5	0.497	rgb(222,122,123)	1.9924	None
Foxn2	Bcl2l11	0.913	50.5	0.5	rgb(222,122,123)	1.9924	None
Gabpa	Smyd5	0.913	50.5	0.501	rgb(223,121,122)	1.9924	None
Gata1	Ccdc63	0.913	50.5	0.495	rgb(222,122,123)	1.9924	None
Gata1	Slain1	-0.913	50.5	-5.0E-01	rgb(108,151,236)	1.9924	None
Gata2	Spink2	0.913	50.5	0.498	rgb(222,122,123)	1.9924	None
Gfi1	B430319G15Rik	0.913	50.5	0.501	rgb(223,121,122)	1.9924	None
Glis1	Rxra	-0.913	50.5	-5.0E-01	rgb(108,151,236)	1.9924	2,2
Hes1	Fkrp	0.913	50.5	0.495	rgb(222,122,123)	1.9924	None
Hif1a	Bcar1	0.913	50.5	0.502	rgb(223,121,122)	1.9924	2,2
Hif1a	Cdkn1b	0.913	50.5	0.502	rgb(223,121,122)	1.9924	None
Hif1a	Dpf1	0.913	50.5	0.499	rgb(222,122,123)	1.9924	None
Hif1a	Sra1	0.913	50.5	0.498	rgb(222,122,123)	1.9924	None
Hmg20b	Zfp831	0.913	50.5	0.503	rgb(223,121,122)	1.9924	2,2
Hmx3	Gnptab	-0.913	50.5	-5.0E-01	rgb(109,151,236)	1.9924	None
Irf2	Psme1	0.913	50.5	0.503	rgb(223,121,122)	1.9924	None
Irf4	Cd96	0.913	50.5	0.496	rgb(222,122,123)	1.9924	None
Irf4	Max	0.913	50.5	0.496	rgb(222,122,123)	1.9924	None
Irf4	Rbfox2	-0.913	50.5	-5.0E-01	rgb(109,151,236)	1.9924	None
Irf5	Ncoa7	0.913	50.5	0.5	rgb(222,122,123)	1.9924	None
Jdp2	Tmem43	0.913	50.5	0.501	rgb(223,121,122)	1.9924	None
Klf5	Als2cl	0.913	50.5	0.497	rgb(222,122,123)	1.9924	None
Klf5	Gpatch4	-0.913	50.5	-5.0E-01	rgb(108,151,236)	1.9924	None
Maf	Aldh1b1	0.913	50.5	0.499	rgb(222,122,123)	1.9924	None
Maf	Fbxo44	0.913	50.5	0.498	rgb(222,122,123)	1.9924	None
Maf	Lgals1	0.913	50.5	0.504	rgb(223,121,122)	1.9924	None
Maf	Sgtb	0.913	50.5	0.497	rgb(222,122,123)	1.9924	None
Maf	Trove2	0.913	50.5	0.497	rgb(222,122,123)	1.9924	None
Msx2	Slc1a4	0.913	50.5	0.499	rgb(222,122,123)	1.9924	None
Myb	Tdrkh	0.913	50.5	0.496	rgb(222,122,123)	1.9924	None
Mycn	3110057O12Rik	-0.913	50.5	-5.0E-01	rgb(108,150,236)	1.9924	2,2
Nfat5	Cdkn2a	0.913	50.5	0.496	rgb(222,122,123)	1.9924	None
Nfe2l2	Nsf	0.913	50.5	0.5	rgb(222,122,123)	1.9924	None
Nfkb2	Ccdc50	0.913	50.5	0.504	rgb(223,121,122)	1.9924	None
Nr3c1	Cmas	-0.913	50.5	-5.0E-01	rgb(109,152,236)	1.9924	None
Nr3c1	Fam114a1	-0.913	50.5	-5.0E-01	rgb(109,152,236)	1.9924	None
Ovol1	Ccdc67	0.913	50.5	0.498	rgb(222,122,123)	1.9924	None
Rorc	Mtmr7	0.913	50.5	0.499	rgb(222,122,123)	1.9924	None
Rorc	Nynrin	0.913	50.5	0.496	rgb(222,122,123)	1.9924	None
Rreb1	Etv6	-0.913	50.5	-5.0E-01	rgb(108,151,236)	1.9924	None
Runx2	F13a1	0.913	50.5	0.502	rgb(223,121,122)	1.9924	None
Rxra	Ltk	0.913	50.5	0.498	rgb(222,122,123)	1.9924	None
Sall4	Fads3	-0.913	50.5	-5.0E-01	rgb(109,151,236)	1.9924	2,2
Smad4	Ninj1	0.913	50.5	0.499	rgb(222,122,123)	1.9924	None
Sox15	Tbc1d4	0.913	50.5	0.5	rgb(222,122,123)	1.9924	None
Sp3	Anxa11	0.913	50.5	0.5	rgb(222,122,123)	1.9924	None
Sp3	Unc119b	0.913	50.5	0.5	rgb(223,121,122)	1.9924	None
Sp4	Slc9a3r1	0.913	50.5	0.498	rgb(222,122,123)	1.9924	None
Stat1	Utrn	-0.913	50.5	-5.0E-01	rgb(107,150,236)	1.9924	None
Stat3	B430306N03Rik	0.913	50.5	0.501	rgb(223,121,122)	1.9924	2,2
Stat3	Chd7	0.913	50.5	0.503	rgb(223,121,122)	1.9924	None
Stat3	Gem	0.913	50.5	0.496	rgb(222,122,123)	1.9924	None
Stat3	Nsf	0.913	50.5	0.503	rgb(223,121,122)	1.9924	None
Stat3	Pgrmc1	-0.913	50.5	-5.0E-01	rgb(108,151,236)	1.9924	None
Stat3	Rel	-0.913	50.5	-5.0E-01	rgb(107,150,236)	1.9924	None
Stat3	Rpa2	-0.913	50.5	-5.0E-01	rgb(108,151,236)	1.9924	None
Stat3	Susd3	0.913	50.5	0.497	rgb(222,122,123)	1.9924	None
Stat4	Adam9	0.913	50.5	0.505	rgb(223,121,122)	1.9924	2,2
Stat4	Bcl2	0.913	50.5	0.498	rgb(222,122,123)	1.9924	None
Stat4	Lpin2	-0.913	50.5	-5.0E-01	rgb(109,151,236)	1.9924	2,2
Tcf7l1	Exo1	0.913	50.5	0.501	rgb(223,121,122)	1.9924	None
Tet1	Hist1h1b	0.913	50.5	0.501	rgb(223,121,122)	1.9924	None
Trp53	Dcxr	0.913	50.5	0.499	rgb(222,122,123)	1.9924	2,2
Xbp1	Spef2	-0.913	50.5	-5.0E-01	rgb(108,150,236)	1.9924	None
Zfp202	Nr1d1	0.913	50.5	0.499	rgb(222,122,123)	1.9924	None
Zfp281	Hspb11	-0.913	50.5	-5.0E-01	rgb(107,150,236)	1.9924	None
Zscan10	Bpnt1	0.913	50.5	0.499	rgb(222,122,123)	1.9924	None
Atmin	B4galnt1	0.913	50.5	0.498	rgb(222,122,123)	1.9924	2,2
Atmin	Gramd1b	0.913	50.5	0.504	rgb(223,121,122)	1.9924	2,2
Atmin	Ick	0.913	50.5	0.499	rgb(222,122,123)	1.9924	2,2
Csrnp1	Crem	0.913	50.5	0.499	rgb(222,122,123)	1.9924	2,2
Drap1	Fth1	0.913	50.5	0.501	rgb(223,121,122)	1.9924	2,2
Eea1	Ctsw	-0.913	50.5	-5.0E-01	rgb(108,151,236)	1.9924	2,2
Hmgb1	Rps14	-0.913	50.5	-5.0E-01	rgb(109,151,236)	1.9924	2,2
Litaf	Fasl	0.913	50.5	0.495	rgb(222,122,123)	1.9924	2,2
Lyl1	Lrrc16b	0.913	50.5	0.498	rgb(222,122,123)	1.9924	2,2
Mbnl2	Hvcn1	0.913	50.5	0.496	rgb(222,122,123)	1.9924	2,2
Mxd1	Cacnb3	0.913	50.5	0.5	rgb(222,122,123)	1.9924	2,2
Mxd1	Ypel2	0.913	50.5	0.5	rgb(222,122,123)	1.9924	2,2
Satb1	Zfp827	-0.913	50.5	-5.0E-01	rgb(108,150,236)	1.9924	2,2
Scml4	4632428N05Rik	0.913	50.5	0.505	rgb(223,121,122)	1.9924	2,2
Sgsm2	Qprt	0.913	50.5	0.503	rgb(223,121,122)	1.9924	2,2
Tfdp2	Osgepl1	0.913	50.5	0.496	rgb(222,122,123)	1.9924	2,2
Zbed3	Lclat1	0.913	50.5	0.505	rgb(223,121,122)	1.9924	2,2
Zbtb10	Ifit1	0.913	50.5	0.501	rgb(223,121,122)	1.9924	2,2
Zbtb17	Cisd3	-0.913	50.5	-5.0E-01	rgb(110,152,236)	1.9924	2,2
Zbtb17	P2ry2	0.913	50.5	0.504	rgb(223,121,122)	1.9924	2,2
Zbtb46	Ccl22	0.913	50.5	0.501	rgb(223,121,122)	1.9924	2,2
Zbtb46	Cd83	0.913	50.5	0.497	rgb(222,122,123)	1.9924	2,2
Zbtb46	Idi2	0.913	50.5	0.497	rgb(222,122,123)	1.9924	2,2
Zfp277	Stard5	0.913	50.5	0.504	rgb(223,121,122)	1.9924	2,2
Zfp280b	Mpp2	0.913	50.5	0.496	rgb(222,122,123)	1.9924	2,2
Zfp354c	Acpp	0.913	50.5	0.495	rgb(222,122,123)	1.9924	2,2
Zfp362	Ttyh3	0.913	50.5	0.501	rgb(223,121,122)	1.9924	2,2
Zfp426	Usp44	0.913	50.5	0.5	rgb(222,122,123)	1.9924	2,2
Zfp608	Pik3r6	-0.913	50.5	-5.0E-01	rgb(109,151,236)	1.9924	2,2
Zfp771	Chic2	0.913	50.5	0.501	rgb(223,121,122)	1.9924	2,2
Zfp771	Tmem158	0.913	50.5	0.503	rgb(223,121,122)	1.9924	2,2
Zfp808	Pla2g4c	0.913	50.5	0.5	rgb(223,121,122)	1.9924	2,2
Zfp827	Lrp4	0.913	50.5	0.503	rgb(223,121,122)	1.9924	2,2
Zfp831	Tns1	0.913	50.5	0.502	rgb(223,121,122)	1.9924	2,2
Zfp868	Bcam	-0.913	50.5	-5.0E-01	rgb(109,151,236)	1.9924	2,2
Zfp961	Pcsk1	-0.913	50.5	-5.0E-01	rgb(109,151,236)	1.9924	2,2
Foxp1	Bbc3	0.913	50.5	0.796	rgb(226, 65, 67)	1.9924	None
Foxp2	Bbc3	0.913	50.5	0.796	rgb(226, 65, 67)	1.9924	None
Foxp4	Bbc3	0.913	50.5	0.796	rgb(226, 65, 67)	1.9924	None
Sp6	Hmgcl	0.913	50.5	0.796	rgb(226, 65, 67)	1.9924	None
Sp9	Smpdl3b	0.913	50.5	0.796	rgb(226, 65, 67)	1.9924	None
Ar	Haus8	0.91071	50.49	0.488	rgb(222,124,125)	1.9922	2,2
Arid3a	Ptpn4	0.91071	50.49	0.488	rgb(222,124,125)	1.9922	None
Atf3	Cdadc1	0.91071	50.49	0.487	rgb(222,124,125)	1.9922	None
Atf6	Dyx1c1	-0.91071	50.49	-4.9E-01	rgb(112,153,235)	1.9922	2,2
Bach1	Dab2	0.91071	50.49	0.488	rgb(222,124,125)	1.9922	None
Batf	Plcg1	0.91071	50.49	0.488	rgb(222,124,125)	1.9922	None
Batf	Tbc1d14	0.91071	50.49	0.492	rgb(222,123,124)	1.9922	None
Bbx	Tiparp	0.91071	50.49	0.493	rgb(222,123,124)	1.9922	None
Bcl6	Rap1gds1	0.91071	50.49	0.493	rgb(222,123,124)	1.9922	None
Cebpb	Nfil3	0.91071	50.49	0.486	rgb(222,124,125)	1.9922	None
Cebpg	Fam20a	0.91071	50.49	0.494	rgb(222,123,124)	1.9922	None
Clock	BC018473	-0.91071	50.49	-4.9E-01	rgb(110,152,236)	1.9922	2,2
Creb1	Erc1	-0.91071	50.49	-4.9E-01	rgb(110,152,236)	1.9922	None
E2f1	Ptpn11	0.91071	50.49	0.487	rgb(222,124,125)	1.9922	None
E2f4	Gpsm2	0.91071	50.49	0.49	rgb(222,123,124)	1.9922	None
Ebf1	Zfp608	-0.91071	50.49	-4.9E-01	rgb(110,152,236)	1.9922	None
Egr1	Pank1	0.91071	50.49	0.489	rgb(222,124,125)	1.9922	None
Elk3	Fam160a1	-0.91071	50.49	-4.9E-01	rgb(110,152,236)	1.9922	2,2
Elk3	Rgs14	0.91071	50.49	0.493	rgb(222,123,124)	1.9922	None
Elk3	Tlr12	0.91071	50.49	0.493	rgb(222,123,124)	1.9922	None
Elk3	Ybey	-0.91071	50.49	-4.9E-01	rgb(112,153,235)	1.9922	None
Esrra	Cdyl2	0.91071	50.49	0.494	rgb(222,123,124)	1.9922	None
Ets2	Zfp362	0.91071	50.49	0.488	rgb(222,124,125)	1.9922	2,2
Etv5	Notch1	0.91071	50.49	0.485	rgb(222,124,125)	1.9922	None
Etv5	Zfp408	0.91071	50.49	0.495	rgb(222,123,124)	1.9922	None
Etv6	Plcxd1	-0.91071	50.49	-4.9E-01	rgb(111,153,236)	1.9922	None
Foxh1	Tgtp2	0.91071	50.49	0.487	rgb(222,124,125)	1.9922	2,2
Foxj1	Hist1h1c	0.91071	50.49	0.49	rgb(222,123,124)	1.9922	None
Foxn2	Lamc2	-0.91071	50.49	-4.9E-01	rgb(111,152,236)	1.9922	2,2
Foxp3	4930486L24Rik	0.91071	50.49	0.486	rgb(222,124,125)	1.9922	None
Gata1	Endou	0.91071	50.49	0.495	rgb(222,123,124)	1.9922	2,2
Gfi1	Haao	0.91071	50.49	0.486	rgb(222,124,125)	1.9922	None
Gli3	Cd5l	0.91071	50.49	0.493	rgb(222,123,124)	1.9922	2,2
Hif1a	Cisd3	0.91071	50.49	0.489	rgb(222,124,125)	1.9922	None
Hif1a	Vapb	0.91071	50.49	0.492	rgb(222,123,124)	1.9922	None
Hoxd4	S1pr1	0.91071	50.49	0.487	rgb(222,124,125)	1.9922	None
Irf4	Ccr8	0.91071	50.49	0.487	rgb(222,124,125)	1.9922	None
Irf4	Glcci1	0.91071	50.49	0.493	rgb(222,123,124)	1.9922	None
Irf4	Kdm6b	0.91071	50.49	0.491	rgb(222,123,124)	1.9922	None
Irf4	Lax1	0.91071	50.49	0.488	rgb(222,124,125)	1.9922	None
Irf5	Vwa1	-0.91071	50.49	-4.9E-01	rgb(110,152,236)	1.9922	None
Irf7	Mex3b	0.91071	50.49	0.494	rgb(222,123,124)	1.9922	None
Irf8	Pdzk1ip1	0.91071	50.49	0.493	rgb(222,123,124)	1.9922	None
Irf8	Serpinb9	0.91071	50.49	0.488	rgb(222,124,125)	1.9922	None
Jund	Ubash3a	-0.91071	50.49	-4.9E-01	rgb(112,153,235)	1.9922	None
Klf13	Acvr1b	0.91071	50.49	0.494	rgb(222,123,124)	1.9922	None
Klf13	Ndrg1	0.91071	50.49	0.486	rgb(222,124,125)	1.9922	None
Klf4	Chst12	0.91071	50.49	0.494	rgb(222,123,124)	1.9922	None
Klf4	Grb7	0.91071	50.49	0.489	rgb(222,124,125)	1.9922	None
Klf5	Impdh1	0.91071	50.49	0.493	rgb(222,123,124)	1.9922	None
Maf	Lamc1	0.91071	50.49	0.487	rgb(222,124,125)	1.9922	None
Maf	Lrba	0.91071	50.49	0.492	rgb(222,123,124)	1.9922	None
Maf	Zfp90	0.91071	50.49	0.491	rgb(222,123,124)	1.9922	None
Mlxipl	Runx1	0.91071	50.49	0.494	rgb(222,123,124)	1.9922	None
Mxi1	Galk1	0.91071	50.49	0.495	rgb(222,122,123)	1.9922	None
Nfe2l2	Lactb	-0.91071	50.49	-4.9E-01	rgb(111,152,236)	1.9922	None
Nfkb1	Rhbdf1	0.91071	50.49	0.493	rgb(222,123,124)	1.9922	None
Nr1d1	Cenpw	-0.91071	50.49	-4.9E-01	rgb(110,152,236)	1.9922	2,2
Nr1i3	Glipr1	-0.91071	50.49	-4.9E-01	rgb(110,152,236)	1.9922	None
Nr3c1	Tnip2	0.91071	50.49	0.491	rgb(222,123,124)	1.9922	None
Rel	Fut8	0.91071	50.49	0.49	rgb(222,123,124)	1.9922	2,2
Rfx2	Cdkl5	0.91071	50.49	0.493	rgb(222,123,124)	1.9922	None
Rorc	B3galt2	0.91071	50.49	0.486	rgb(222,124,125)	1.9922	2,2
Rorc	Il22	0.91071	50.49	0.493	rgb(222,123,124)	1.9922	None
Rorc	Mc2r	0.91071	50.49	0.493	rgb(222,123,124)	1.9922	2,2
Rorc	Otud7b	0.91071	50.49	0.493	rgb(222,123,124)	1.9922	None
Rxra	Ttn	0.91071	50.49	0.495	rgb(222,123,124)	1.9922	None
Six5	Riok3	-0.91071	50.49	-4.9E-01	rgb(110,152,236)	1.9922	None
Smad4	F730043M19Rik	0.91071	50.49	0.494	rgb(222,123,124)	1.9922	2,2
Snai3	Mccc2	-0.91071	50.49	-4.9E-01	rgb(111,152,236)	1.9922	2,2
Sp3	Agl	0.91071	50.49	0.491	rgb(222,123,124)	1.9922	None
Srf	Alpk1	0.91071	50.49	0.488	rgb(222,124,125)	1.9922	None
Stat1	Asf1a	-0.91071	50.49	-4.9E-01	rgb(111,152,236)	1.9922	None
Stat1	Flt3l	0.91071	50.49	0.495	rgb(222,123,124)	1.9922	None
Stat3	Bcor	-0.91071	50.49	-4.9E-01	rgb(112,153,235)	1.9922	None
Stat3	Ecm1	0.91071	50.49	0.492	rgb(222,123,124)	1.9922	None
Stat3	Gstm1	0.91071	50.49	0.488	rgb(222,124,125)	1.9922	None
Stat3	Mvp	0.91071	50.49	0.494	rgb(222,123,124)	1.9922	None
Stat3	Plekho2	0.91071	50.49	0.492	rgb(222,123,124)	1.9922	None
Stat3	Pltp	0.91071	50.49	0.491	rgb(222,123,124)	1.9922	None
Stat3	Serinc5	0.91071	50.49	0.487	rgb(222,124,125)	1.9922	None
Stat3	Zfp493	-0.91071	50.49	-4.9E-01	rgb(111,152,236)	1.9922	None
Stat4	Cndp2	0.91071	50.49	0.492	rgb(222,123,124)	1.9922	None
Stat4	Ly6k	0.91071	50.49	0.49	rgb(222,123,124)	1.9922	2,2
Stat5b	Tnfsf8	0.91071	50.49	0.495	rgb(222,122,123)	1.9922	None
Tbx21	Pdzk1ip1	0.91071	50.49	0.49	rgb(222,123,124)	1.9922	None
Tcf4	Fam83g	0.91071	50.49	0.488	rgb(222,124,125)	1.9922	None
Tead3	Hdac9	0.91071	50.49	0.495	rgb(222,122,123)	1.9922	None
Vax2	Epb4.1l1	-0.91071	50.49	-4.9E-01	rgb(111,152,236)	1.9922	2,2
Vdr	Art2a-ps	0.91071	50.49	0.49	rgb(222,123,124)	1.9922	None
Zfhx3	Gm14446	0.91071	50.49	0.486	rgb(222,124,125)	1.9922	2,2
Zfp148	Fzd7	0.91071	50.49	0.487	rgb(222,124,125)	1.9922	None
Zfp219	Zfp831	0.91071	50.49	0.49	rgb(222,123,124)	1.9922	2,2
Zfp467	2810459M11Rik	0.91071	50.49	0.49	rgb(222,123,124)	1.9922	None
Zfp467	Ikzf4	0.91071	50.49	0.49	rgb(222,123,124)	1.9922	2,2
Aebp1	Nrp2	0.91071	50.49	0.486	rgb(222,124,125)	1.9922	2,2
C030039L03Rik	Bcar1	0.91071	50.49	0.49	rgb(222,123,124)	1.9922	2,2
Csrnp1	Nln	-0.91071	50.49	-4.9E-01	rgb(110,152,236)	1.9922	2,2
Dot1l	Urb1	0.91071	50.49	0.488	rgb(222,124,125)	1.9922	2,2
Dpf1	Rufy4	0.91071	50.49	0.486	rgb(222,124,125)	1.9922	2,2
Kdm5b	Ccng2	0.91071	50.49	0.492	rgb(222,123,124)	1.9922	2,2
Mbnl2	Slain1	0.91071	50.49	0.486	rgb(222,124,125)	1.9922	2,2
Mxd1	F730043M19Rik	0.91071	50.49	0.489	rgb(222,124,125)	1.9922	2,2
Ovol2	Tctex1d1	0.91071	50.49	0.486	rgb(222,124,125)	1.9922	2,2
Phf1	Galk1	-0.91071	50.49	-4.9E-01	rgb(110,152,236)	1.9922	2,2
Prdm8	Spin4	0.91071	50.49	0.486	rgb(222,124,125)	1.9922	2,2
Satb1	Lgals7	0.91071	50.49	0.488	rgb(222,124,125)	1.9922	2,2
Sp6	Plxnd1	0.91071	50.49	0.49	rgb(222,123,124)	1.9922	2,2
Tbx6	Vasn	0.91071	50.49	0.489	rgb(222,124,125)	1.9922	2,2
Terf1	H1f0	0.91071	50.49	0.486	rgb(222,124,125)	1.9922	2,2
Tet2	Klrd1	-0.91071	50.49	-4.9E-01	rgb(111,153,235)	1.9922	2,2
Tigd2	Gprin3	0.91071	50.49	0.495	rgb(222,123,124)	1.9922	2,2
Tulp3	F730043M19Rik	0.91071	50.49	0.49	rgb(222,123,124)	1.9922	2,2
Zbtb46	Cacnb3	0.91071	50.49	0.495	rgb(222,122,123)	1.9922	2,2
Zeb2	Metrnl	0.91071	50.49	0.485	rgb(222,124,125)	1.9922	2,2
Zfp266	Vps13a	0.91071	50.49	0.485	rgb(222,124,125)	1.9922	2,2
Zfp354c	Arfgap3	0.91071	50.49	0.488	rgb(222,124,125)	1.9922	2,2
Zfp365	Sulf2	0.91071	50.49	0.49	rgb(222,123,124)	1.9922	2,2
Zfp385a	Abhd4	0.91071	50.49	0.493	rgb(222,123,124)	1.9922	2,2
Zfp414	Smurf2	-0.91071	50.49	-4.9E-01	rgb(111,152,236)	1.9922	2,2
Zfp426	4632434I11Rik	0.91071	50.49	0.486	rgb(222,124,125)	1.9922	2,2
Zfp429	Tmem221	0.91071	50.49	0.493	rgb(222,123,124)	1.9922	2,2
Zfp473	Sec24d	0.91071	50.49	0.493	rgb(222,123,124)	1.9922	2,2
Zfp52	Galc	0.91071	50.49	0.488	rgb(222,124,125)	1.9922	2,2
Zfp526	Fbxo21	0.91071	50.49	0.494	rgb(222,123,124)	1.9922	2,2
Zfp580	Krtcap2	0.91071	50.49	0.491	rgb(222,123,124)	1.9922	2,2
Zfp608	Gap43	0.91071	50.49	0.489	rgb(222,124,125)	1.9922	2,2
Zfp608	Slfn2	-0.91071	50.49	-4.9E-01	rgb(112,153,235)	1.9922	2,2
Zfp667	Ptges	0.91071	50.49	0.492	rgb(222,123,124)	1.9922	2,2
Zfp777	Pdxp	0.91071	50.49	0.487	rgb(222,124,125)	1.9922	2,2
Zhx2	Piwil2	-0.91071	50.49	-4.9E-01	rgb(111,153,236)	1.9922	2,2
Zscan29	Smarca2	0.91071	50.49	0.493	rgb(222,123,124)	1.9922	2,2
Foxp1	Slc25a45	0.91071	50.49	0.796	rgb(226, 65, 67)	1.9922	None
Foxp2	Slc25a45	0.91071	50.49	0.796	rgb(226, 65, 67)	1.9922	None
Foxp4	Slc25a45	0.91071	50.49	0.796	rgb(226, 65, 67)	1.9922	None
Ascl2	Dip2b	0.90842	50.48	0.481	rgb(222,125,126)	1.992	None
Batf	Chl1	0.90842	50.48	0.484	rgb(222,125,126)	1.992	None
Batf	M6pr	-0.90842	50.48	-4.8E-01	rgb(113,154,235)	1.992	None
Batf	Prkd3	0.90842	50.48	0.478	rgb(222,126,127)	1.992	None
Bbx	Obsl1	0.90842	50.48	0.476	rgb(222,126,127)	1.992	None
Bcl11b	Got1	-0.90842	50.48	-4.8E-01	rgb(113,153,235)	1.992	None
Bcl11b	Trpv2	0.90842	50.48	0.476	rgb(222,126,127)	1.992	2,2
Bcl6	Acot11	0.90842	50.48	0.481	rgb(222,125,126)	1.992	None
Cebpg	Bcl2	0.90842	50.48	0.482	rgb(222,125,126)	1.992	None
Clock	Itga3	0.90842	50.48	0.48	rgb(222,125,126)	1.992	None
Clock	Myo6	-0.90842	50.48	-4.8E-01	rgb(113,154,235)	1.992	2,2
Egr1	Dctpp1	0.90842	50.48	0.477	rgb(222,126,127)	1.992	None
Egr1	Dynll2	0.90842	50.48	0.484	rgb(222,124,125)	1.992	None
Egr1	Skil	-0.90842	50.48	-4.8E-01	rgb(112,153,235)	1.992	None
Egr2	Aga	-0.90842	50.48	-4.8E-01	rgb(114,154,235)	1.992	2,2
Elk4	Fau	0.90842	50.48	0.484	rgb(222,125,125)	1.992	None
Esr1	Mta3	0.90842	50.48	0.475	rgb(222,126,127)	1.992	None
Etv6	Rap1gds1	-0.90842	50.48	-4.8E-01	rgb(112,153,235)	1.992	None
Fosb	Tsc22d1	0.90842	50.48	0.48	rgb(222,125,126)	1.992	None
Fosl1	Itpk1	0.90842	50.48	0.482	rgb(222,125,126)	1.992	None
Fosl2	Gab2	0.90842	50.48	0.476	rgb(222,126,127)	1.992	None
Fosl2	Sh3pxd2b	0.90842	50.48	0.476	rgb(222,126,127)	1.992	None
Foxf2	Mfge8	0.90842	50.48	0.482	rgb(222,125,126)	1.992	2,2
Foxf2	Sfrp2	-0.90842	50.48	-4.8E-01	rgb(113,154,235)	1.992	2,2
Foxo3	Slc3a2	-0.90842	50.48	-4.8E-01	rgb(114,154,235)	1.992	2,2
Foxp3	Gucy2e	0.90842	50.48	0.478	rgb(222,126,127)	1.992	2,2
Gabpa	Ascc1	-0.90842	50.48	-4.8E-01	rgb(113,154,235)	1.992	None
Hbp1	Lrmp	0.90842	50.48	0.484	rgb(222,124,125)	1.992	None
Hic1	Pgs1	0.90842	50.48	0.484	rgb(222,125,125)	1.992	None
Hif1a	Arhgdig	0.90842	50.48	0.476	rgb(222,126,127)	1.992	None
Hif1a	Gck	0.90842	50.48	0.478	rgb(222,126,127)	1.992	None
Hif1a	Me2	0.90842	50.48	0.476	rgb(222,126,127)	1.992	None
Hlf	Tfpi	0.90842	50.48	0.483	rgb(222,125,126)	1.992	None
Hlx	Plekhh1	-0.90842	50.48	-4.8E-01	rgb(113,154,235)	1.992	2,2
Hoxb1	Cldn4	-0.90842	50.48	-4.8E-01	rgb(113,154,235)	1.992	2,2
Hoxb1	Trib2	0.90842	50.48	0.48	rgb(222,125,126)	1.992	None
Irf4	Cdh17	-0.90842	50.48	-4.8E-01	rgb(113,154,235)	1.992	None
Irf4	Sult2b1	0.90842	50.48	0.484	rgb(222,125,125)	1.992	None
Irf4	Zfp36l1	0.90842	50.48	0.477	rgb(222,126,127)	1.992	None
Irf5	Isg20	0.90842	50.48	0.479	rgb(222,126,127)	1.992	None
Jdp2	Traf3	0.90842	50.48	0.485	rgb(222,124,125)	1.992	None
Klf5	Mapk7	0.90842	50.48	0.477	rgb(222,126,127)	1.992	None
Klf9	Pknox1	0.90842	50.48	0.476	rgb(222,126,127)	1.992	None
Lin54	Nedd4	0.90842	50.48	0.485	rgb(222,124,125)	1.992	None
Maf	Aqp9	0.90842	50.48	0.475	rgb(222,126,127)	1.992	None
Maf	Pdpn	0.90842	50.48	0.476	rgb(222,126,127)	1.992	None
Myb	Ccrn4l	0.90842	50.48	0.478	rgb(222,126,127)	1.992	2,2
Myt1l	Gnptab	0.90842	50.48	0.48	rgb(222,125,126)	1.992	None
Nfat5	Clec7a	0.90842	50.48	0.476	rgb(222,126,127)	1.992	2,2
Nfat5	Slc6a6	0.90842	50.48	0.483	rgb(222,125,126)	1.992	None
Nfatc1	Vwa1	0.90842	50.48	0.475	rgb(222,126,127)	1.992	None
Nfe2l2	Sf3b3	0.90842	50.48	0.482	rgb(222,125,126)	1.992	None
Nfic	Adamts20	0.90842	50.48	0.477	rgb(222,126,127)	1.992	None
Nfkb2	8430427H17Rik	0.90842	50.48	0.482	rgb(222,125,126)	1.992	2,2
Nkx3-1	Wdr63	0.90842	50.48	0.484	rgb(222,125,125)	1.992	None
Nr1d1	Dab2	0.90842	50.48	0.484	rgb(222,125,126)	1.992	None
Nr3c1	Aig1	-0.90842	50.48	-4.8E-01	rgb(114,154,235)	1.992	None
Nr3c1	Tsr2	0.90842	50.48	0.481	rgb(222,125,126)	1.992	None
Nr4a2	Serpinb6b	0.90842	50.48	0.477	rgb(222,126,127)	1.992	None
Osr2	Rapgef5	0.90842	50.48	0.482	rgb(222,125,126)	1.992	2,2
Patz1	Dusp6	0.90842	50.48	0.478	rgb(222,126,127)	1.992	None
Plagl2	Fes	0.90842	50.48	0.48	rgb(222,125,126)	1.992	2,2
Pou6f1	Mt1	0.90842	50.48	0.478	rgb(222,126,127)	1.992	2,2
Prdm1	Cttn	-0.90842	50.48	-4.8E-01	rgb(112,153,235)	1.992	None
Prox1	Gbp7	0.90842	50.48	0.478	rgb(222,126,127)	1.992	None
Prrx1	Soat2	0.90842	50.48	0.476	rgb(222,126,127)	1.992	2,2
Rel	Akna	0.90842	50.48	0.475	rgb(222,126,127)	1.992	2,2
Rela	Sh3kbp1	0.90842	50.48	0.478	rgb(222,126,127)	1.992	None
Rorc	Slc39a14	0.90842	50.48	0.476	rgb(222,126,127)	1.992	None
Rorc	Tmigd1	0.90842	50.48	0.48	rgb(222,125,126)	1.992	2,2
Rreb1	Zfp945	0.90842	50.48	0.478	rgb(222,126,127)	1.992	None
Rxrb	Cpa2	0.90842	50.48	0.481	rgb(222,125,126)	1.992	None
Six5	Lmna	-0.90842	50.48	-4.8E-01	rgb(113,154,235)	1.992	None
Smad3	Serinc5	0.90842	50.48	0.478	rgb(222,126,127)	1.992	2,2
Smad4	Exoc6	-0.90842	50.48	-4.8E-01	rgb(114,154,235)	1.992	2,2
Sp140	Cdc14a	0.90842	50.48	0.481	rgb(222,125,126)	1.992	None
Spib	Stap1	0.90842	50.48	0.476	rgb(222,126,127)	1.992	None
Srebf2	Adipor2	0.90842	50.48	0.485	rgb(222,124,125)	1.992	None
Stat2	Lta	-0.90842	50.48	-4.8E-01	rgb(113,154,235)	1.992	None
Stat3	Cyfip2	0.90842	50.48	0.485	rgb(222,124,125)	1.992	None
Stat3	Dpy19l3	0.90842	50.48	0.483	rgb(222,125,126)	1.992	None
Stat3	Ly6a	0.90842	50.48	0.481	rgb(222,125,126)	1.992	None
Stat3	Syn1	0.90842	50.48	0.475	rgb(222,126,127)	1.992	None
Stat3	Tec	0.90842	50.48	0.478	rgb(222,126,127)	1.992	None
Stat3	Tox2	0.90842	50.48	0.476	rgb(222,126,127)	1.992	None
Stat3	Zbp1	0.90842	50.48	0.476	rgb(222,126,127)	1.992	None
Stat4	Clic5	0.90842	50.48	0.485	rgb(222,124,125)	1.992	2,2
Stat4	Eif4e3	0.90842	50.48	0.479	rgb(222,125,126)	1.992	2,2
Stat4	Lama5	0.90842	50.48	0.483	rgb(222,125,126)	1.992	None
Stat5b	Icam1	0.90842	50.48	0.476	rgb(222,126,127)	1.992	2,2
Trerf1	Fyco1	0.90842	50.48	0.476	rgb(222,126,127)	1.992	None
Trp53	Phlda3	0.90842	50.48	0.482	rgb(222,125,126)	1.992	2,2
Twist1	Trim67	0.90842	50.48	0.478	rgb(222,126,127)	1.992	2,2
Zbtb7c	Tmbim1	-0.90842	50.48	-4.8E-01	rgb(112,153,235)	1.992	None
Zfhx3	Mex3b	0.90842	50.48	0.475	rgb(222,126,127)	1.992	2,2
Zfp148	Prx	0.90842	50.48	0.476	rgb(222,126,127)	1.992	None
Zfp182	Cd96	-0.90842	50.48	-4.8E-01	rgb(114,154,235)	1.992	2,2
Zfp263	Tnfsf8	0.90842	50.48	0.485	rgb(222,124,125)	1.992	None
Zscan10	Trim13	-0.90842	50.48	-4.8E-01	rgb(113,153,235)	1.992	None
Ankzf1	Rgs11	0.90842	50.48	0.482	rgb(222,125,126)	1.992	2,2
Atmin	Ramp3	0.90842	50.48	0.481	rgb(222,125,126)	1.992	2,2
Casz1	1110007C09Rik	0.90842	50.48	0.482	rgb(222,125,126)	1.992	2,2
Dr1	Idi1	0.90842	50.48	0.483	rgb(222,125,126)	1.992	2,2
Dzip1	Rpgrip1	0.90842	50.48	0.477	rgb(222,126,127)	1.992	2,2
Fbxl19	Ptprs	0.90842	50.48	0.48	rgb(222,125,126)	1.992	2,2
Kdm5b	E330009J07Rik	0.90842	50.48	0.478	rgb(222,126,127)	1.992	2,2
Klf10	Bmp2	-0.90842	50.48	-4.8E-01	rgb(113,154,235)	1.992	2,2
L3mbtl3	Pltp	-0.90842	50.48	-4.8E-01	rgb(112,153,235)	1.992	2,2
Mtf2	Ppap2c	-0.90842	50.48	-4.8E-01	rgb(114,154,235)	1.992	2,2
Mxd3	9530077C05Rik	0.90842	50.48	0.481	rgb(222,125,126)	1.992	2,2
Pou5f2	Arg2	0.90842	50.48	0.476	rgb(222,126,127)	1.992	2,2
Rlf	Dpm3	-0.90842	50.48	-4.8E-01	rgb(114,154,235)	1.992	2,2
Zbtb44	Tgoln1	0.90842	50.48	0.478	rgb(222,126,127)	1.992	2,2
Zbtb46	Serpinb9b	0.90842	50.48	0.483	rgb(222,125,126)	1.992	2,2
Zbtb48	Ubl4	0.90842	50.48	0.48	rgb(222,125,126)	1.992	2,2
Zeb2	Zscan21	-0.90842	50.48	-4.8E-01	rgb(112,153,235)	1.992	2,2
Zfp276	Dhx33	0.90842	50.48	0.485	rgb(222,124,125)	1.992	2,2
Zfp277	Flna	-0.90842	50.48	-4.8E-01	rgb(114,154,235)	1.992	2,2
Zfp277	Tgfbr1	0.90842	50.48	0.48	rgb(222,125,126)	1.992	2,2
Zfp277	Tnrc6a	-0.90842	50.48	-4.8E-01	rgb(113,154,235)	1.992	2,2
Zfp277	Zkscan17	0.90842	50.48	0.485	rgb(222,124,125)	1.992	2,2
Zfp280b	Cxcr6	-0.90842	50.48	-4.8E-01	rgb(114,154,235)	1.992	2,2
Zfp280b	Gnpda1	0.90842	50.48	0.476	rgb(222,126,127)	1.992	2,2
Zfp513	Zfp408	0.90842	50.48	0.483	rgb(222,125,126)	1.992	2,2
Zfp558	H1foo	-0.90842	50.48	-4.8E-01	rgb(113,154,235)	1.992	2,2
Zfp580	Psmd8	0.90842	50.48	0.476	rgb(222,126,127)	1.992	2,2
Zfp629	Zkscan17	0.90842	50.48	0.478	rgb(222,126,127)	1.992	2,2
Zfp651	Cd28	-0.90842	50.48	-4.8E-01	rgb(113,154,235)	1.992	2,2
Zfp870	Ccbl2	0.90842	50.48	0.478	rgb(222,126,127)	1.992	2,2
Zhx3	Bend3	0.90842	50.48	0.485	rgb(222,124,125)	1.992	2,2
Hmga1	Tnfrsf10b	0.90842	50.48	0.796	rgb(226, 65, 67)	1.992	2,2
Ahr	Trim26	-0.90613	50.47	-4.7E-01	rgb(114,155,235)	1.9918	2,2
Arnt2	Dock9	0.90613	50.47	0.47	rgb(222,127,128)	1.9918	2,2
Bach1	Emilin1	-0.90613	50.47	-4.7E-01	rgb(115,155,235)	1.9918	2,2
Bach1	Klf12	0.90613	50.47	0.473	rgb(222,127,128)	1.9918	None
Bach1	Msc	-0.90613	50.47	-4.7E-01	rgb(115,155,235)	1.9918	None
Batf	Lax1	0.90613	50.47	0.467	rgb(222,128,129)	1.9918	2,2
Batf	Slc35d1	0.90613	50.47	0.471	rgb(222,127,128)	1.9918	None
Bbx	Mbp	-0.90613	50.47	-4.7E-01	rgb(115,155,235)	1.9918	2,2
Bcl11b	Tmem43	0.90613	50.47	0.466	rgb(222,128,129)	1.9918	None
Bcl6	Cs	0.90613	50.47	0.473	rgb(222,127,128)	1.9918	None
Bcl6	Thoc3	-0.90613	50.47	-4.7E-01	rgb(116,155,235)	1.9918	2,2
Bhlhe41	Aldh1l2	0.90613	50.47	0.47	rgb(222,127,128)	1.9918	None
Clock	Igf2bp1	-0.90613	50.47	-4.7E-01	rgb(115,155,235)	1.9918	2,2
Dmrt1	Hspa4l	0.90613	50.47	0.466	rgb(222,128,129)	1.9918	2,2
E2f1	Lin54	0.90613	50.47	0.467	rgb(222,128,129)	1.9918	None
Egr1	Lactb	0.90613	50.47	0.47	rgb(222,127,128)	1.9918	None
Egr2	Dcxr	-0.90613	50.47	-4.7E-01	rgb(115,155,235)	1.9918	None
Egr2	Fam46c	-0.90613	50.47	-4.7E-01	rgb(115,155,235)	1.9918	None
Egr2	Trpc3	-0.90613	50.47	-4.7E-01	rgb(115,155,235)	1.9918	2,2
Egr3	Col15a1	0.90613	50.47	0.468	rgb(222,128,129)	1.9918	None
Epas1	Ralb	-0.90613	50.47	-4.7E-01	rgb(116,155,235)	1.9918	None
Ets1	Kif13b	-0.90613	50.47	-4.7E-01	rgb(115,155,235)	1.9918	None
Ets1	Parp9	-0.90613	50.47	-4.7E-01	rgb(115,155,235)	1.9918	None
Fosl1	Bmpr1a	0.90613	50.47	0.473	rgb(222,127,128)	1.9918	None
Fosl1	Ric8	0.90613	50.47	0.466	rgb(222,128,129)	1.9918	2,2
Fosl2	Ctsf	0.90613	50.47	0.472	rgb(222,127,128)	1.9918	None
Fosl2	Naga	0.90613	50.47	0.471	rgb(222,127,128)	1.9918	None
Foxb1	4931440L10Rik	-0.90613	50.47	-4.7E-01	rgb(114,154,235)	1.9918	2,2
Foxo1	Tbx6	0.90613	50.47	0.466	rgb(222,128,129)	1.9918	None
Foxo3	Ski	0.90613	50.47	0.474	rgb(222,126,127)	1.9918	None
Foxq1	Edem1	0.90613	50.47	0.468	rgb(222,128,128)	1.9918	None
Gabpa	Tex2	-0.90613	50.47	-4.7E-01	rgb(114,154,235)	1.9918	None
Gata2	Bid	-0.90613	50.47	-4.7E-01	rgb(115,155,235)	1.9918	2,2
Gata3	Olr1	0.90613	50.47	0.466	rgb(222,128,129)	1.9918	None
Glis1	Casr	0.90613	50.47	0.471	rgb(222,127,128)	1.9918	2,2
Gtf2ird1	S100a4	0.90613	50.47	0.465	rgb(222,128,129)	1.9918	2,2
Gzf1	Abhd15	-0.90613	50.47	-4.7E-01	rgb(115,155,235)	1.9918	2,2
Gzf1	Fam19a3	-0.90613	50.47	-4.7E-01	rgb(114,154,235)	1.9918	2,2
Hbp1	Inpp4b	0.90613	50.47	0.469	rgb(222,127,128)	1.9918	None
Hif1a	Acvrl1	0.90613	50.47	0.47	rgb(222,127,128)	1.9918	None
Hif1a	Appl2	0.90613	50.47	0.468	rgb(222,128,129)	1.9918	None
Hif1a	Gimap7	0.90613	50.47	0.47	rgb(222,127,128)	1.9918	None
Hif1a	Rcor2	0.90613	50.47	0.465	rgb(222,128,129)	1.9918	2,2
Hif1a	Rnf181	0.90613	50.47	0.473	rgb(222,127,128)	1.9918	None
Hif1a	Socs1	0.90613	50.47	0.466	rgb(222,128,129)	1.9918	None
Hif1a	Vdac1	0.90613	50.47	0.471	rgb(222,127,128)	1.9918	None
Hif3a	2900026A02Rik	-0.90613	50.47	-4.7E-01	rgb(116,155,235)	1.9918	2,2
Hmg20b	Pmepa1	-0.90613	50.47	-4.7E-01	rgb(115,155,235)	1.9918	2,2
Hmg20b	Spry4	0.90613	50.47	0.474	rgb(222,126,127)	1.9918	2,2
Hoxd11	Plod3	-0.90613	50.47	-4.7E-01	rgb(114,154,235)	1.9918	2,2
Irf2	Ifi203	0.90613	50.47	0.473	rgb(222,127,128)	1.9918	None
Irf4	Asph	-0.90613	50.47	-4.7E-01	rgb(115,155,235)	1.9918	None
Irf4	Sco1	-0.90613	50.47	-4.7E-01	rgb(114,155,235)	1.9918	None
Irf4	Tspan3	-0.90613	50.47	-4.7E-01	rgb(114,154,235)	1.9918	None
Irf4	Ttyh3	0.90613	50.47	0.475	rgb(222,126,127)	1.9918	None
Irf5	Mndal	0.90613	50.47	0.472	rgb(222,127,128)	1.9918	None
Irf5	Socs5	0.90613	50.47	0.468	rgb(222,128,128)	1.9918	None
Jdp2	Gemin6	-0.90613	50.47	-4.7E-01	rgb(115,155,235)	1.9918	None
Klf4	Il10rb	0.90613	50.47	0.468	rgb(222,128,129)	1.9918	None
Klf4	Tcf25	0.90613	50.47	0.472	rgb(222,127,128)	1.9918	None
Klf5	Crat	0.90613	50.47	0.468	rgb(222,128,129)	1.9918	None
Lin54	Asb2	0.90613	50.47	0.466	rgb(222,128,129)	1.9918	None
Lin54	Cxcl5	0.90613	50.47	0.469	rgb(222,128,128)	1.9918	2,2
Lin54	Lactb	0.90613	50.47	0.467	rgb(222,128,129)	1.9918	2,2
Maf	Mxd3	0.90613	50.47	0.47	rgb(222,127,128)	1.9918	None
Maf	Rab39b	0.90613	50.47	0.469	rgb(222,127,128)	1.9918	None
Mga	Tgm2	0.90613	50.47	0.469	rgb(222,127,128)	1.9918	None
Mnt	Inpp1	-0.90613	50.47	-4.7E-01	rgb(115,155,235)	1.9918	None
Mxi1	Smad3	0.90613	50.47	0.468	rgb(222,128,129)	1.9918	None
Nfatc2	Ucp2	-0.90613	50.47	-4.7E-01	rgb(114,155,235)	1.9918	2,2
Nfia	Ifnar1	0.90613	50.47	0.465	rgb(222,128,129)	1.9918	2,2
Nfkb2	Ptprs	0.90613	50.47	0.474	rgb(222,126,127)	1.9918	2,2
Nkx3-1	Tmigd1	0.90613	50.47	0.467	rgb(222,128,129)	1.9918	2,2
Nr1d1	Tnfrsf13c	-0.90613	50.47	-4.7E-01	rgb(114,155,235)	1.9918	2,2
Nr1d2	Stab1	0.90613	50.47	0.469	rgb(222,127,128)	1.9918	None
Nr3c2	Asph	0.90613	50.47	0.472	rgb(222,127,128)	1.9918	None
Nr3c2	Mt1	0.90613	50.47	0.469	rgb(222,127,128)	1.9918	None
Nr4a2	Ikzf2	0.90613	50.47	0.469	rgb(222,127,128)	1.9918	None
Nr4a3	Crtam	0.90613	50.47	0.465	rgb(222,128,129)	1.9918	2,2
Patz1	Cdk6	0.90613	50.47	0.473	rgb(222,127,128)	1.9918	None
Plagl2	Marveld1	0.90613	50.47	0.469	rgb(222,127,128)	1.9918	2,2
Pou6f1	Myh3	0.90613	50.47	0.474	rgb(222,126,127)	1.9918	2,2
Ppard	Bmp7	0.90613	50.47	0.469	rgb(222,127,128)	1.9918	2,2
Rel	Slc7a1	0.90613	50.47	0.466	rgb(222,128,129)	1.9918	2,2
Rela	Slc41a2	0.90613	50.47	0.474	rgb(222,126,127)	1.9918	None
Relb	Ern1	0.90613	50.47	0.473	rgb(222,127,128)	1.9918	2,2
Rest	Dcxr	0.90613	50.47	0.474	rgb(222,126,127)	1.9918	None
Rfx1	Lmna	0.90613	50.47	0.47	rgb(222,127,128)	1.9918	None
Rorc	Mylk2	0.90613	50.47	0.468	rgb(222,128,129)	1.9918	None
Rorc	Pkp3	0.90613	50.47	0.474	rgb(222,127,127)	1.9918	None
Rorc	Tmem176b	0.90613	50.47	0.465	rgb(222,128,129)	1.9918	None
Rorc	Wdfy2	0.90613	50.47	0.473	rgb(222,127,128)	1.9918	None
Rxra	Lmo7	0.90613	50.47	0.47	rgb(222,127,128)	1.9918	None
Rxra	Nrcam	0.90613	50.47	0.475	rgb(222,126,127)	1.9918	2,2
Sall4	Osm	0.90613	50.47	0.472	rgb(222,127,128)	1.9918	2,2
Six1	Abtb2	-0.90613	50.47	-4.7E-01	rgb(116,156,235)	1.9918	2,2
Six5	Rnf19b	-0.90613	50.47	-4.7E-01	rgb(115,155,235)	1.9918	2,2
Six5	Rps6ka2	0.90613	50.47	0.474	rgb(222,126,127)	1.9918	None
Smad4	Syce2	-0.90613	50.47	-4.7E-01	rgb(116,156,235)	1.9918	2,2
Sox13	Tnfrsf8	0.90613	50.47	0.467	rgb(222,128,129)	1.9918	None
Sox15	Ccdc50	0.90613	50.47	0.473	rgb(222,127,128)	1.9918	None
Sp2	Zfp592	-0.90613	50.47	-4.7E-01	rgb(116,155,235)	1.9918	None
Sp3	Cbln3	0.90613	50.47	0.469	rgb(222,127,128)	1.9918	None
Spib	Malt1	-0.90613	50.47	-4.7E-01	rgb(116,155,235)	1.9918	2,2
Srebf2	Ehd3	-0.90613	50.47	-4.7E-01	rgb(115,155,235)	1.9918	2,2
Stat3	Hook2	0.90613	50.47	0.47	rgb(222,127,128)	1.9918	None
Stat3	Il17f	0.90613	50.47	0.468	rgb(222,128,129)	1.9918	None
Stat3	Ptpn2	0.90613	50.47	0.474	rgb(222,126,127)	1.9918	None
Stat4	Atxn1	-0.90613	50.47	-4.7E-01	rgb(116,156,235)	1.9918	None
Stat4	Ppfibp1	-0.90613	50.47	-4.7E-01	rgb(114,155,235)	1.9918	None
Stat4	Srgap3	0.90613	50.47	0.467	rgb(222,128,129)	1.9918	None
Stat5b	Map3k8	0.90613	50.47	0.47	rgb(222,127,128)	1.9918	2,2
Stat5b	Olfml2a	0.90613	50.47	0.469	rgb(222,127,128)	1.9918	None
Tead1	Il6	-0.90613	50.47	-4.7E-01	rgb(116,156,235)	1.9918	2,2
Tet1	Creg2	0.90613	50.47	0.47	rgb(222,127,128)	1.9918	2,2
Trp53	9030617O03Rik	0.90613	50.47	0.474	rgb(222,127,127)	1.9918	None
Trp53	Cd80	0.90613	50.47	0.467	rgb(222,128,129)	1.9918	None
Trp53	Wipf1	-0.90613	50.47	-4.7E-01	rgb(114,154,235)	1.9918	None
Twist1	Kcnc2	0.90613	50.47	0.472	rgb(222,127,128)	1.9918	2,2
Zbtb7b	Dazap2	0.90613	50.47	0.47	rgb(222,127,128)	1.9918	None
Zfhx2	Capg	0.90613	50.47	0.469	rgb(222,127,128)	1.9918	None
Zfp202	Npr3	-0.90613	50.47	-4.7E-01	rgb(115,155,235)	1.9918	2,2
Zfp523	Gart	0.90613	50.47	0.466	rgb(222,128,129)	1.9918	None
Zscan10	Ppp2r5b	-0.90613	50.47	-4.7E-01	rgb(115,155,235)	1.9918	None
AW146154	Zfp445	0.90613	50.47	0.468	rgb(222,128,129)	1.9918	2,2
Ankzf1	Ndrg2	0.90613	50.47	0.465	rgb(222,128,129)	1.9918	2,2
Cenpt	Ccr7	0.90613	50.47	0.473	rgb(222,127,128)	1.9918	2,2
Csrnp1	1110057K04Rik	-0.90613	50.47	-4.7E-01	rgb(115,155,235)	1.9918	2,2
Dpf1	Fam131b	0.90613	50.47	0.474	rgb(222,126,127)	1.9918	2,2
Fbxl19	Wrnip1	0.90613	50.47	0.469	rgb(222,127,128)	1.9918	2,2
Foxp2	Afap1l2	0.90613	50.47	0.473	rgb(222,127,128)	1.9918	2,2
Foxp2	Slc6a6	0.90613	50.47	0.47	rgb(222,127,128)	1.9918	2,2
Jazf1	Krt17	0.90613	50.47	0.472	rgb(222,127,128)	1.9918	2,2
Kdm5b	Ppp1r3b	0.90613	50.47	0.473	rgb(222,127,128)	1.9918	2,2
Mxd4	Tcp11l2	0.90613	50.47	0.468	rgb(222,128,128)	1.9918	2,2
Ncoa1	Tmem184b	0.90613	50.47	0.473	rgb(222,127,128)	1.9918	2,2
Ncoa3	Calcrl	0.90613	50.47	0.474	rgb(222,126,127)	1.9918	2,2
Plscr1	Dhrs9	0.90613	50.47	0.474	rgb(222,127,128)	1.9918	2,2
Prox2	Dhcr24	0.90613	50.47	0.468	rgb(222,128,129)	1.9918	2,2
Purb	Neto2	0.90613	50.47	0.467	rgb(222,128,129)	1.9918	2,2
Sgsm2	Lmtk3	0.90613	50.47	0.475	rgb(222,126,127)	1.9918	2,2
Sgsm2	Per3	0.90613	50.47	0.465	rgb(222,128,129)	1.9918	2,2
Sgsm2	Unc93b1	0.90613	50.47	0.47	rgb(222,127,128)	1.9918	2,2
Terf1	Rftn1	-0.90613	50.47	-4.7E-01	rgb(116,155,235)	1.9918	2,2
Tet3	Cnnm3	0.90613	50.47	0.467	rgb(222,128,129)	1.9918	2,2
Thap3	Dpm3	0.90613	50.47	0.472	rgb(222,127,128)	1.9918	2,2
Thap3	Krtcap2	0.90613	50.47	0.475	rgb(222,126,127)	1.9918	2,2
Thap3	Uqcrq	0.90613	50.47	0.473	rgb(222,127,128)	1.9918	2,2
Tigd2	Tlcd1	-0.90613	50.47	-4.7E-01	rgb(115,155,235)	1.9918	2,2
Zeb2	Eml1	0.90613	50.47	0.475	rgb(222,126,127)	1.9918	2,2
Zfp101	Ptp4a3	-0.90613	50.47	-4.7E-01	rgb(116,155,235)	1.9918	2,2
Zfp277	Fam120c	-0.90613	50.47	-4.7E-01	rgb(114,155,235)	1.9918	2,2
Zfp296	Mfsd2a	0.90613	50.47	0.468	rgb(222,128,129)	1.9918	2,2
Zfp386	Atp6v1d	0.90613	50.47	0.467	rgb(222,128,129)	1.9918	2,2
Zfp429	Slc27a4	-0.90613	50.47	-4.7E-01	rgb(114,154,235)	1.9918	2,2
Zfp52	Ccnd3	-0.90613	50.47	-4.7E-01	rgb(114,154,235)	1.9918	2,2
Zfp651	Myof	-0.90613	50.47	-4.7E-01	rgb(114,154,235)	1.9918	2,2
Zfp667	Ptpn2	0.90613	50.47	0.474	rgb(222,126,127)	1.9918	2,2
Zfp668	Crtc1	0.90613	50.47	0.471	rgb(222,127,128)	1.9918	2,2
Zfp72	Kdelc1	0.90613	50.47	0.474	rgb(222,126,127)	1.9918	2,2
Zfp750	Cebpg	-0.90613	50.47	-4.7E-01	rgb(114,154,235)	1.9918	2,2
Sp6	Mgmt	0.90613	50.47	0.796	rgb(226, 65, 67)	1.9918	None
Sp9	Psme1	0.90613	50.47	0.796	rgb(226, 65, 67)	1.9918	None
Tfdp2	Dtl	0.90613	50.47	0.796	rgb(226, 65, 67)	1.9918	None
Ar	Sra1	0.90384	50.46	0.463	rgb(222,129,130)	1.9916	None
Ar	Ss18	0.90384	50.46	0.464	rgb(222,128,129)	1.9916	None
Arid3a	Hist1h1b	-0.90384	50.46	-4.6E-01	rgb(117,156,234)	1.9916	None
Batf	Acvrl1	0.90384	50.46	0.456	rgb(222,130,131)	1.9916	None
Batf	Dtx3l	0.90384	50.46	0.464	rgb(222,128,129)	1.9916	None
Batf	Pwwp2b	0.90384	50.46	0.455	rgb(222,130,131)	1.9916	None
Bhlhe40	C2cd2l	0.90384	50.46	0.458	rgb(222,130,130)	1.9916	None
Bhlhe41	Apol9a	-0.90384	50.46	-4.6E-01	rgb(117,156,235)	1.9916	2,2
Bhlhe41	Spin4	0.90384	50.46	0.458	rgb(222,130,130)	1.9916	2,2
Creb3l2	Sesn1	-0.90384	50.46	-4.6E-01	rgb(117,156,234)	1.9916	2,2
Crem	Ppm1d	0.90384	50.46	0.456	rgb(222,130,131)	1.9916	None
Dmrt1	Inpp4a	0.90384	50.46	0.458	rgb(222,129,130)	1.9916	2,2
E2f1	Heg1	0.90384	50.46	0.464	rgb(222,128,129)	1.9916	None
Egr1	Uba1	-0.90384	50.46	-4.6E-01	rgb(117,156,235)	1.9916	None
Egr2	4930417O13Rik	0.90384	50.46	0.46	rgb(222,129,130)	1.9916	None
Egr2	Nav2	0.90384	50.46	0.464	rgb(222,128,129)	1.9916	None
Egr2	Nr4a1	0.90384	50.46	0.464	rgb(222,128,129)	1.9916	2,2
Egr2	Slc39a8	-0.90384	50.46	-4.6E-01	rgb(117,156,234)	1.9916	None
Ets1	Rbm15	-0.90384	50.46	-4.6E-01	rgb(118,157,234)	1.9916	None
Ets1	Rgs19	0.90384	50.46	0.459	rgb(222,129,130)	1.9916	None
Ets1	Zadh2	0.90384	50.46	0.46	rgb(222,129,130)	1.9916	None
Etv4	Gpt2	0.90384	50.46	0.458	rgb(222,129,130)	1.9916	2,2
Etv6	Bloc1s2	0.90384	50.46	0.46	rgb(222,129,130)	1.9916	None
Etv6	Chmp4b	0.90384	50.46	0.459	rgb(222,129,130)	1.9916	None
Etv6	Hist2h2bb	0.90384	50.46	0.455	rgb(222,130,131)	1.9916	None
Fosl1	Il4ra	0.90384	50.46	0.457	rgb(222,130,131)	1.9916	None
Foxa1	Mctp2	0.90384	50.46	0.459	rgb(222,129,130)	1.9916	None
Foxc1	Rgma	0.90384	50.46	0.462	rgb(222,129,130)	1.9916	None
Foxj1	Traf3	-0.90384	50.46	-4.6E-01	rgb(116,156,235)	1.9916	None
Foxo1	Ccng2	0.90384	50.46	0.463	rgb(222,129,130)	1.9916	None
Foxo3	Hlf	-0.90384	50.46	-4.6E-01	rgb(118,157,234)	1.9916	2,2
Foxp3	Aff3	0.90384	50.46	0.458	rgb(222,129,130)	1.9916	None
Gabpa	Gpatch4	0.90384	50.46	0.455	rgb(222,130,131)	1.9916	None
Gata2	Ebf1	0.90384	50.46	0.46	rgb(222,129,130)	1.9916	None
Glis3	Lax1	0.90384	50.46	0.463	rgb(222,129,129)	1.9916	2,2
Hbp1	Clcnkb	0.90384	50.46	0.457	rgb(222,130,131)	1.9916	2,2
Hes1	Plxna1	0.90384	50.46	0.459	rgb(222,129,130)	1.9916	None
Hhex	4931406P16Rik	0.90384	50.46	0.465	rgb(222,128,129)	1.9916	None
Hif1a	Crem	0.90384	50.46	0.457	rgb(222,130,131)	1.9916	None
Hif1a	Ndrg2	0.90384	50.46	0.46	rgb(222,129,130)	1.9916	None
Hif1a	Sdr39u1	0.90384	50.46	0.459	rgb(222,129,130)	1.9916	None
Hmga2	Igtp	0.90384	50.46	0.459	rgb(222,129,130)	1.9916	None
Hsf1	Prkab2	0.90384	50.46	0.463	rgb(222,128,129)	1.9916	None
Hsf4	Zc3h7b	-0.90384	50.46	-4.6E-01	rgb(118,157,234)	1.9916	2,2
Ikzf5	Kif5c	0.90384	50.46	0.458	rgb(222,130,130)	1.9916	None
Irf4	Ctss	0.90384	50.46	0.461	rgb(222,129,130)	1.9916	None
Irf4	L3mbtl3	0.90384	50.46	0.464	rgb(222,128,129)	1.9916	None
Irf4	Serpinf1	-0.90384	50.46	-4.6E-01	rgb(116,156,235)	1.9916	None
Irf7	Gbp10	0.90384	50.46	0.465	rgb(222,128,129)	1.9916	2,2
Irf9	I830012O16Rik	0.90384	50.46	0.462	rgb(222,129,130)	1.9916	2,2
Isl2	Mbtd1	0.90384	50.46	0.464	rgb(222,128,129)	1.9916	2,2
Jun	Slc4a8	0.90384	50.46	0.464	rgb(222,128,129)	1.9916	None
Junb	Olfm2	0.90384	50.46	0.464	rgb(222,128,129)	1.9916	None
Klf3	Itpk1	0.90384	50.46	0.456	rgb(222,130,131)	1.9916	None
Klf4	Fam129a	0.90384	50.46	0.463	rgb(222,129,129)	1.9916	None
Klf7	Psme1	0.90384	50.46	0.464	rgb(222,128,129)	1.9916	None
Klf9	Fam129a	-0.90384	50.46	-4.6E-01	rgb(118,157,234)	1.9916	None
Lhx6	Sdc3	0.90384	50.46	0.461	rgb(222,129,130)	1.9916	2,2
Lin54	Gbp5	-0.90384	50.46	-4.6E-01	rgb(117,156,234)	1.9916	2,2
Maf	Arrb2	0.90384	50.46	0.465	rgb(222,128,129)	1.9916	None
Maf	Atp1a1	-0.90384	50.46	-4.6E-01	rgb(117,156,235)	1.9916	None
Maf	Ctla2a	0.90384	50.46	0.456	rgb(222,130,131)	1.9916	None
Maf	Fgl2	0.90384	50.46	0.465	rgb(222,128,129)	1.9916	None
Maf	Nupr1	0.90384	50.46	0.461	rgb(222,129,130)	1.9916	None
Meis1	Stra6	0.90384	50.46	0.458	rgb(222,130,130)	1.9916	None
Msc	Bcas1	0.90384	50.46	0.46	rgb(222,129,130)	1.9916	2,2
Msx2	Pcdhga8	0.90384	50.46	0.464	rgb(222,128,129)	1.9916	None
Mxi1	Pomt2	0.90384	50.46	0.459	rgb(222,129,130)	1.9916	None
Nfat5	Rasgrp1	0.90384	50.46	0.458	rgb(222,129,130)	1.9916	None
Nfatc2	Fzd6	0.90384	50.46	0.464	rgb(222,128,129)	1.9916	2,2
Nfatc2	Nrn1	0.90384	50.46	0.455	rgb(222,130,131)	1.9916	2,2
Nfatc4	Ddx51	-0.90384	50.46	-4.6E-01	rgb(117,156,234)	1.9916	2,2
Nfe2l2	Smyd5	0.90384	50.46	0.465	rgb(222,128,129)	1.9916	None
Nfic	1110007C09Rik	0.90384	50.46	0.457	rgb(222,130,131)	1.9916	2,2
Nfic	Ccdc80	-0.90384	50.46	-4.6E-01	rgb(118,157,234)	1.9916	2,2
Nfkb2	Tnfsf15	0.90384	50.46	0.459	rgb(222,129,130)	1.9916	None
Nr2f6	Mex3a	-0.90384	50.46	-4.6E-01	rgb(117,156,235)	1.9916	2,2
Nr3c1	Gbp5	-0.90384	50.46	-4.6E-01	rgb(116,156,235)	1.9916	None
Nr3c1	Mtx3	0.90384	50.46	0.457	rgb(222,130,131)	1.9916	None
Nr3c1	Tsc1	0.90384	50.46	0.459	rgb(222,129,130)	1.9916	None
Nr3c2	E430016F16Rik	0.90384	50.46	0.457	rgb(222,130,131)	1.9916	None
Nr4a1	Thap2	0.90384	50.46	0.461	rgb(222,129,130)	1.9916	None
Nr4a3	Mgat5	0.90384	50.46	0.463	rgb(222,128,129)	1.9916	None
Pbx2	Nudt4	-0.90384	50.46	-4.6E-01	rgb(116,156,235)	1.9916	2,2
Pou2af1	4933406I18Rik	0.90384	50.46	0.456	rgb(222,130,131)	1.9916	None
Pou2af1	Sntb1	0.90384	50.46	0.456	rgb(222,130,131)	1.9916	None
Pou6f1	Mt2	0.90384	50.46	0.458	rgb(222,130,130)	1.9916	None
Ppard	Zbtb10	0.90384	50.46	0.457	rgb(222,130,131)	1.9916	2,2
Prdm1	Olfr175-ps1	0.90384	50.46	0.459	rgb(222,129,130)	1.9916	None
Prrx1	2810429I04Rik	0.90384	50.46	0.457	rgb(222,130,131)	1.9916	None
Rel	Fam53b	0.90384	50.46	0.455	rgb(222,130,131)	1.9916	None
Rel	Ubash3b	0.90384	50.46	0.461	rgb(222,129,130)	1.9916	2,2
Rela	Gbp8	0.90384	50.46	0.462	rgb(222,129,130)	1.9916	None
Rela	Ypel5	0.90384	50.46	0.461	rgb(222,129,130)	1.9916	None
Relb	Nucks1	-0.90384	50.46	-4.6E-01	rgb(117,156,234)	1.9916	2,2
Relb	Vegfa	0.90384	50.46	0.464	rgb(222,128,129)	1.9916	2,2
Rfx2	Hmgcr	0.90384	50.46	0.461	rgb(222,129,130)	1.9916	None
Rorc	Zswim4	0.90384	50.46	0.46	rgb(222,129,130)	1.9916	None
Rreb1	Qars	-0.90384	50.46	-4.6E-01	rgb(117,156,235)	1.9916	2,2
Six5	Dcaf17	0.90384	50.46	0.459	rgb(222,129,130)	1.9916	None
Six5	Tet3	0.90384	50.46	0.462	rgb(222,129,130)	1.9916	None
Smad3	Ss18	0.90384	50.46	0.459	rgb(222,129,130)	1.9916	None
Sox4	Pag1	0.90384	50.46	0.461	rgb(222,129,130)	1.9916	None
Sox5	Rgs1	0.90384	50.46	0.461	rgb(222,129,130)	1.9916	None
Sp140	Zcwpw1	-0.90384	50.46	-4.6E-01	rgb(117,156,235)	1.9916	2,2
Sp3	Gstt3	0.90384	50.46	0.461	rgb(222,129,130)	1.9916	None
Spib	4930523C07Rik	0.90384	50.46	0.462	rgb(222,129,130)	1.9916	None
Spib	Myb	0.90384	50.46	0.455	rgb(222,130,131)	1.9916	2,2
Srebf1	Hmgcr	0.90384	50.46	0.461	rgb(222,129,130)	1.9916	None
Srf	Lime1	0.90384	50.46	0.456	rgb(222,130,131)	1.9916	None
Stat1	Lta	0.90384	50.46	0.464	rgb(222,128,129)	1.9916	None
Stat2	Icam5	0.90384	50.46	0.461	rgb(222,129,130)	1.9916	None
Stat3	Arhgap22	-0.90384	50.46	-4.6E-01	rgb(118,157,234)	1.9916	2,2
Stat3	Slc25a45	-0.90384	50.46	-4.6E-01	rgb(116,156,235)	1.9916	None
Stat3	Wdr63	0.90384	50.46	0.463	rgb(222,129,129)	1.9916	None
Stat4	Gbp11	0.90384	50.46	0.458	rgb(222,130,130)	1.9916	None
Tcf12	Fam129b	0.90384	50.46	0.462	rgb(222,129,130)	1.9916	None
Tcf7l1	Oxct1	0.90384	50.46	0.464	rgb(222,128,129)	1.9916	2,2
Tcf7l2	Ccdc141	0.90384	50.46	0.457	rgb(222,130,131)	1.9916	None
Tead1	Ptprc	0.90384	50.46	0.457	rgb(222,130,131)	1.9916	None
Tet1	Vash1	0.90384	50.46	0.46	rgb(222,129,130)	1.9916	2,2
Thra	Fcgbp	0.90384	50.46	0.464	rgb(222,128,129)	1.9916	2,2
Trerf1	BC094916	0.90384	50.46	0.459	rgb(222,129,130)	1.9916	None
Trp53	Tmem19	0.90384	50.46	0.457	rgb(222,130,131)	1.9916	None
Usf2	Dffb	0.90384	50.46	0.459	rgb(222,129,130)	1.9916	None
Vdr	Acsbg1	0.90384	50.46	0.46	rgb(222,129,130)	1.9916	2,2
Zbtb33	Mfge8	-0.90384	50.46	-4.6E-01	rgb(116,156,235)	1.9916	2,2
Zbtb33	Smg5	0.90384	50.46	0.461	rgb(222,129,130)	1.9916	None
Zbtb6	4930539E08Rik	-0.90384	50.46	-4.6E-01	rgb(117,156,235)	1.9916	2,2
Zbtb6	B230217C12Rik	-0.90384	50.46	-4.6E-01	rgb(116,156,235)	1.9916	2,2
Zbtb6	Rassf3	0.90384	50.46	0.463	rgb(222,129,129)	1.9916	2,2
Zbtb7b	Zfp609	0.90384	50.46	0.463	rgb(222,129,129)	1.9916	None
Zfhx3	Loxl2	0.90384	50.46	0.459	rgb(222,129,130)	1.9916	2,2
Zfp467	Tapbp	0.90384	50.46	0.46	rgb(222,129,130)	1.9916	None
Zfp628	Sdcbp2	0.90384	50.46	0.464	rgb(222,128,129)	1.9916	None
Zfp664	Tyms	0.90384	50.46	0.463	rgb(222,128,129)	1.9916	2,2
Zfx	S100a1	-0.90384	50.46	-4.6E-01	rgb(117,156,235)	1.9916	None
Zscan10	Apitd1	0.90384	50.46	0.456	rgb(222,130,131)	1.9916	None
Zscan10	Exosc8	0.90384	50.46	0.459	rgb(222,129,130)	1.9916	None
Aebp1	Slit3	0.90384	50.46	0.461	rgb(222,129,130)	1.9916	2,2
Ankzf1	Rbfox2	0.90384	50.46	0.458	rgb(222,130,130)	1.9916	2,2
Atmin	Il15ra	0.90384	50.46	0.459	rgb(222,129,130)	1.9916	2,2
Cxxc5	Fam81a	0.90384	50.46	0.456	rgb(222,130,131)	1.9916	2,2
Dzip1	Adam19	-0.90384	50.46	-4.6E-01	rgb(117,156,235)	1.9916	2,2
Eea1	Acot12	0.90384	50.46	0.459	rgb(222,129,130)	1.9916	2,2
Fbxl19	Numbl	0.90384	50.46	0.46	rgb(222,129,130)	1.9916	2,2
Foxp2	Ntrk3	0.90384	50.46	0.46	rgb(222,129,130)	1.9916	2,2
Gm13157	Tnni1	0.90384	50.46	0.46	rgb(222,129,130)	1.9916	2,2
Jazf1	9430020K01Rik	0.90384	50.46	0.461	rgb(222,129,130)	1.9916	2,2
Kdm5b	H2-Ab1	0.90384	50.46	0.464	rgb(222,128,129)	1.9916	2,2
Lyl1	Glis2	0.90384	50.46	0.462	rgb(222,129,130)	1.9916	2,2
Ncoa1	Ggct	-0.90384	50.46	-4.6E-01	rgb(118,157,234)	1.9916	2,2
Ncoa3	Id3	-0.90384	50.46	-4.6E-01	rgb(116,156,235)	1.9916	2,2
Purb	Kcna2	0.90384	50.46	0.457	rgb(222,130,131)	1.9916	2,2
Rbck1	Txndc17	-0.90384	50.46	-4.6E-01	rgb(117,156,235)	1.9916	2,2
Rbck1	Wrnip1	0.90384	50.46	0.458	rgb(222,130,130)	1.9916	2,2
Tal2	Acsl5	0.90384	50.46	0.462	rgb(222,129,130)	1.9916	2,2
Tal2	Rbpj	-0.90384	50.46	-4.6E-01	rgb(117,156,234)	1.9916	2,2
Tbx6	Chrne	0.90384	50.46	0.461	rgb(222,129,130)	1.9916	2,2
Thap2	Emb	-0.90384	50.46	-4.6E-01	rgb(117,156,234)	1.9916	2,2
Tigd2	Gng4	-0.90384	50.46	-4.6E-01	rgb(117,156,235)	1.9916	2,2
Zbed3	Cox6a2	0.90384	50.46	0.456	rgb(222,130,131)	1.9916	2,2
Zbed6	Cnot1	0.90384	50.46	0.46	rgb(222,129,130)	1.9916	2,2
Zbtb32	Arhgef6	0.90384	50.46	0.462	rgb(222,129,130)	1.9916	2,2
Zbtb46	Cd44	0.90384	50.46	0.463	rgb(222,129,130)	1.9916	2,2
Zbtb46	Scin	0.90384	50.46	0.462	rgb(222,129,130)	1.9916	2,2
Zeb2	Adora2a	0.90384	50.46	0.462	rgb(222,129,130)	1.9916	2,2
Zeb2	Spint1	0.90384	50.46	0.459	rgb(222,129,130)	1.9916	2,2
Zfp111	Sulf2	0.90384	50.46	0.456	rgb(222,130,131)	1.9916	2,2
Zfp277	Itpr1	-0.90384	50.46	-4.6E-01	rgb(117,156,235)	1.9916	2,2
Zfp385a	9230114K14Rik	0.90384	50.46	0.461	rgb(222,129,130)	1.9916	2,2
Zfp385a	Ccng1	0.90384	50.46	0.462	rgb(222,129,130)	1.9916	2,2
Zfp385a	Ckmt1	0.90384	50.46	0.459	rgb(222,129,130)	1.9916	2,2
Zfp426	Grtp1	0.90384	50.46	0.461	rgb(222,129,130)	1.9916	2,2
Zfp473	Fkrp	-0.90384	50.46	-4.6E-01	rgb(118,157,234)	1.9916	2,2
Zfp52	Ubash3b	0.90384	50.46	0.458	rgb(222,129,130)	1.9916	2,2
Zfp629	Acot12	-0.90384	50.46	-4.6E-01	rgb(117,156,234)	1.9916	2,2
Zfp629	Mpp3	0.90384	50.46	0.458	rgb(222,130,130)	1.9916	2,2
Zfp629	Ocrl	0.90384	50.46	0.462	rgb(222,129,130)	1.9916	2,2
Zfp760	Zfp229	0.90384	50.46	0.456	rgb(222,130,131)	1.9916	2,2
Zfp790	Slain1	-0.90384	50.46	-4.6E-01	rgb(118,157,234)	1.9916	2,2
Zfp9	Ccdc40	0.90384	50.46	0.463	rgb(222,129,130)	1.9916	2,2
Zfp93	6530402F18Rik	0.90384	50.46	0.457	rgb(222,130,131)	1.9916	2,2
Zfp960	Ddr1	-0.90384	50.46	-4.6E-01	rgb(117,156,234)	1.9916	2,2
Zhx2	Plekha1	0.90384	50.46	0.464	rgb(222,128,129)	1.9916	2,2
Zkscan17	Slc48a1	0.90384	50.46	0.458	rgb(222,130,131)	1.9916	2,2
Zscan2	Pik3ip1	0.90384	50.46	0.465	rgb(222,128,129)	1.9916	2,2
Hmga1	Vav1	0.90384	50.46	0.796	rgb(226, 65, 67)	1.9916	None
Sp9	Bsn	0.90384	50.46	0.796	rgb(226, 65, 67)	1.9916	None
Zfp369	Adam12	0.90384	50.46	0.796	rgb(226, 65, 67)	1.9916	2,2
Arid3a	Phlpp1	-0.90155	50.45	-4.5E-01	rgb(120,158,234)	1.9914	None
Bcl6	Slc18a1	0.90155	50.45	0.447	rgb(222,132,133)	1.9914	None
Bcl6b	Ascc1	0.90155	50.45	0.454	rgb(222,130,131)	1.9914	None
Bhlhe40	Apol9a	0.90155	50.45	0.454	rgb(222,130,131)	1.9914	2,2
Bhlhe41	Vldlr	0.90155	50.45	0.453	rgb(222,130,131)	1.9914	None
Cebpb	Hemk1	0.90155	50.45	0.449	rgb(222,131,132)	1.9914	None
Cebpb	Marcks	0.90155	50.45	0.447	rgb(222,132,133)	1.9914	None
Cebpb	Thrb	0.90155	50.45	0.449	rgb(222,131,132)	1.9914	None
Cebpg	Dbt	-0.90155	50.45	-4.5E-01	rgb(118,157,234)	1.9914	None
Creb3l2	Tacc2	0.90155	50.45	0.447	rgb(222,132,133)	1.9914	None
Dmrta2	Eps8	0.90155	50.45	0.447	rgb(222,132,132)	1.9914	None
E2f1	Syngr3	-0.90155	50.45	-4.5E-01	rgb(120,158,234)	1.9914	None
Egr1	Nrgn	0.90155	50.45	0.452	rgb(222,131,132)	1.9914	None
Egr2	Dlg2	0.90155	50.45	0.454	rgb(222,130,131)	1.9914	None
Egr2	Fam20b	-0.90155	50.45	-4.5E-01	rgb(120,158,234)	1.9914	None
Egr3	Ralb	-0.90155	50.45	-4.5E-01	rgb(118,157,234)	1.9914	None
Fos	Ccng2	0.90155	50.45	0.453	rgb(222,131,131)	1.9914	None
Fosb	Ero1l	0.90155	50.45	0.453	rgb(222,130,131)	1.9914	2,2
Fosl1	Vapb	0.90155	50.45	0.447	rgb(222,132,133)	1.9914	None
Fosl2	Ripk1	0.90155	50.45	0.454	rgb(222,130,131)	1.9914	None
Foxc1	Arpp21	0.90155	50.45	0.448	rgb(222,131,132)	1.9914	None
Foxf2	Otx1	0.90155	50.45	0.451	rgb(222,131,132)	1.9914	2,2
Foxh1	Gucy1a3	-0.90155	50.45	-4.5E-01	rgb(120,158,234)	1.9914	2,2
Foxo3	Prr5l	0.90155	50.45	0.452	rgb(222,131,132)	1.9914	None
Foxo3	Rhoq	0.90155	50.45	0.455	rgb(222,130,131)	1.9914	2,2
Foxp3	Sla	0.90155	50.45	0.452	rgb(222,131,132)	1.9914	None
Glis2	Slc6a9	0.90155	50.45	0.449	rgb(222,131,132)	1.9914	None
Hey1	Tmed3	-0.90155	50.45	-4.5E-01	rgb(119,157,234)	1.9914	None
Hif1a	Rasl12	0.90155	50.45	0.451	rgb(222,131,132)	1.9914	None
Hif3a	Efna5	0.90155	50.45	0.455	rgb(222,130,131)	1.9914	None
Hlf	Fap	0.90155	50.45	0.452	rgb(222,131,132)	1.9914	None
Hmg20b	Crtam	0.90155	50.45	0.455	rgb(222,130,131)	1.9914	2,2
Hoxb1	Fxyd7	0.90155	50.45	0.445	rgb(222,132,133)	1.9914	2,2
Ikzf3	Gcnt1	-0.90155	50.45	-4.5E-01	rgb(120,158,234)	1.9914	2,2
Ikzf4	Pnpla3	0.90155	50.45	0.445	rgb(222,132,133)	1.9914	None
Irf4	Nckap1	-0.90155	50.45	-4.5E-01	rgb(119,158,234)	1.9914	None
Irf4	Tubb6	-0.90155	50.45	-4.5E-01	rgb(119,158,234)	1.9914	None
Irf7	Glipr2	0.90155	50.45	0.451	rgb(222,131,132)	1.9914	None
Irf9	Ifit2	0.90155	50.45	0.446	rgb(222,132,133)	1.9914	2,2
Jun	Plod2	0.90155	50.45	0.447	rgb(222,132,132)	1.9914	None
Jun	Ubash3b	0.90155	50.45	0.454	rgb(222,130,131)	1.9914	None
Junb	Asf1a	-0.90155	50.45	-4.5E-01	rgb(119,157,234)	1.9914	None
Klf4	Lgals1	0.90155	50.45	0.447	rgb(222,132,133)	1.9914	None
Klf8	Ubtd1	0.90155	50.45	0.454	rgb(222,130,131)	1.9914	None
Maf	Siah3	0.90155	50.45	0.453	rgb(222,130,131)	1.9914	None
Maff	Cxcl10	0.90155	50.45	0.45	rgb(222,131,132)	1.9914	None
Mlxipl	Lime1	-0.90155	50.45	-4.5E-01	rgb(119,158,234)	1.9914	2,2
Nfat5	Slco4a1	0.90155	50.45	0.455	rgb(222,130,131)	1.9914	None
Nfe2	Pla2g12a	0.90155	50.45	0.453	rgb(222,130,131)	1.9914	None
Nfe2	Rasal1	-0.90155	50.45	-4.5E-01	rgb(119,158,234)	1.9914	None
Nfic	Ier3	0.90155	50.45	0.452	rgb(222,131,132)	1.9914	None
Nfkb2	Phldb1	0.90155	50.45	0.453	rgb(222,131,131)	1.9914	2,2
Nr3c1	Cd47	-0.90155	50.45	-4.5E-01	rgb(119,157,234)	1.9914	None
Nr3c2	Selp	0.90155	50.45	0.445	rgb(222,132,133)	1.9914	2,2
Nr4a1	B4galnt4	-0.90155	50.45	-4.5E-01	rgb(119,157,234)	1.9914	2,2
Nr4a2	Car2	0.90155	50.45	0.454	rgb(222,130,131)	1.9914	2,2
Ovol1	Lrrn3	0.90155	50.45	0.452	rgb(222,131,132)	1.9914	2,2
Ovol1	Stra6	-0.90155	50.45	-4.5E-01	rgb(120,158,234)	1.9914	2,2
Pknox1	Neat1	0.90155	50.45	0.451	rgb(222,131,132)	1.9914	None
Plag1	Reep6	0.90155	50.45	0.452	rgb(222,131,132)	1.9914	None
Pou6f1	Emb	0.90155	50.45	0.449	rgb(222,131,132)	1.9914	None
Ppara	Tnfrsf21	-0.90155	50.45	-4.5E-01	rgb(119,157,234)	1.9914	2,2
Ppard	Smad3	0.90155	50.45	0.453	rgb(222,130,131)	1.9914	None
Ppard	Spry4	0.90155	50.45	0.448	rgb(222,132,132)	1.9914	2,2
Prdm1	Lst1	0.90155	50.45	0.448	rgb(222,131,132)	1.9914	None
Rarg	Ifitm3	0.90155	50.45	0.453	rgb(222,131,131)	1.9914	2,2
Rel	Arhgap22	0.90155	50.45	0.446	rgb(222,132,133)	1.9914	2,2
Rela	Cd4	0.90155	50.45	0.449	rgb(222,131,132)	1.9914	None
Rela	Cisd3	0.90155	50.45	0.45	rgb(222,131,132)	1.9914	None
Relb	6530402F18Rik	0.90155	50.45	0.455	rgb(222,130,131)	1.9914	2,2
Rfx3	Lgals1	0.90155	50.45	0.453	rgb(222,130,131)	1.9914	None
Rfx3	Ptprc	-0.90155	50.45	-4.5E-01	rgb(119,157,234)	1.9914	None
Rorc	Kcnmb4	0.90155	50.45	0.454	rgb(222,130,131)	1.9914	None
Rorc	Rorc	0.90155	50.45	0.448	rgb(222,131,132)	1.9914	None
Rreb1	Acin1	0.90155	50.45	0.446	rgb(222,132,133)	1.9914	None
Runx1	Mbp	-0.90155	50.45	-4.5E-01	rgb(120,158,234)	1.9914	None
Rxra	1500009L16Rik	0.90155	50.45	0.446	rgb(222,132,133)	1.9914	None
Rxra	Epha3	0.90155	50.45	0.453	rgb(222,131,131)	1.9914	None
Rxrb	Ctsb	0.90155	50.45	0.446	rgb(222,132,133)	1.9914	None
Scrt1	Col27a1	-0.90155	50.45	-4.5E-01	rgb(119,158,234)	1.9914	2,2
Scrt1	Mxd1	0.90155	50.45	0.452	rgb(222,131,132)	1.9914	None
Six1	Qrich1	-0.90155	50.45	-4.5E-01	rgb(120,158,234)	1.9914	2,2
Six1	Rabgap1l	0.90155	50.45	0.449	rgb(222,131,132)	1.9914	None
Six1	Vim	0.90155	50.45	0.45	rgb(222,131,132)	1.9914	None
Six4	Myof	0.90155	50.45	0.453	rgb(222,131,131)	1.9914	2,2
Six5	Nfil3	-0.90155	50.45	-4.5E-01	rgb(118,157,234)	1.9914	2,2
Six5	Txk	0.90155	50.45	0.446	rgb(222,132,133)	1.9914	None
Smad3	4930486L24Rik	0.90155	50.45	0.45	rgb(222,131,132)	1.9914	2,2
Smad3	Ahr	0.90155	50.45	0.446	rgb(222,132,133)	1.9914	2,2
Smad3	Fam20a	0.90155	50.45	0.448	rgb(222,131,132)	1.9914	None
Snai3	March3	0.90155	50.45	0.454	rgb(222,130,131)	1.9914	2,2
Sox13	Dlgap3	-0.90155	50.45	-4.5E-01	rgb(119,158,234)	1.9914	2,2
Sp2	Bmp7	0.90155	50.45	0.453	rgb(222,130,131)	1.9914	None
Sp3	Acox1	0.90155	50.45	0.451	rgb(222,131,132)	1.9914	None
Sp4	Dcaf17	0.90155	50.45	0.452	rgb(222,131,132)	1.9914	None
Srebf2	Stat3	0.90155	50.45	0.447	rgb(222,132,133)	1.9914	None
Stat2	4930523C07Rik	0.90155	50.45	0.454	rgb(222,130,131)	1.9914	None
Stat3	Ctla2b	0.90155	50.45	0.448	rgb(222,131,132)	1.9914	None
Stat3	Ctsw	0.90155	50.45	0.451	rgb(222,131,132)	1.9914	None
Stat3	Gatm	0.90155	50.45	0.45	rgb(222,131,132)	1.9914	None
Stat3	Lbp	0.90155	50.45	0.453	rgb(222,130,131)	1.9914	None
Stat3	Sema7a	0.90155	50.45	0.451	rgb(222,131,132)	1.9914	None
Stat3	Stoml1	0.90155	50.45	0.447	rgb(222,132,132)	1.9914	None
Stat4	Abcb1a	-0.90155	50.45	-4.5E-01	rgb(118,157,234)	1.9914	2,2
Stat4	Gipr	0.90155	50.45	0.447	rgb(222,132,132)	1.9914	None
Stat5b	Ddr1	0.90155	50.45	0.45	rgb(222,131,132)	1.9914	None
Tbx21	Cyth4	0.90155	50.45	0.447	rgb(222,132,133)	1.9914	None
Tbx21	Ncs1	0.90155	50.45	0.455	rgb(222,130,131)	1.9914	2,2
Tcf3	Unc5cl	0.90155	50.45	0.454	rgb(222,130,131)	1.9914	None
Tcf7l2	Narf	0.90155	50.45	0.449	rgb(222,131,132)	1.9914	None
Tead1	F13a1	0.90155	50.45	0.449	rgb(222,131,132)	1.9914	2,2
Tead1	Vax2	0.90155	50.45	0.446	rgb(222,132,133)	1.9914	2,2
Thra	Icam5	0.90155	50.45	0.449	rgb(222,131,132)	1.9914	None
Topors	Ski	-0.90155	50.45	-4.5E-01	rgb(120,158,234)	1.9914	None
Trp53	Ercc5	0.90155	50.45	0.447	rgb(222,132,133)	1.9914	2,2
Trp53	Gne	0.90155	50.45	0.45	rgb(222,131,132)	1.9914	None
Twist1	Smagp	0.90155	50.45	0.453	rgb(222,131,131)	1.9914	None
Usf2	Gpnmb	0.90155	50.45	0.449	rgb(222,131,132)	1.9914	None
Usf2	Uaca	-0.90155	50.45	-4.5E-01	rgb(120,158,234)	1.9914	2,2
Zbtb33	BC026585	-0.90155	50.45	-4.5E-01	rgb(120,158,234)	1.9914	2,2
Zbtb7a	Bcl11b	0.90155	50.45	0.45	rgb(222,131,132)	1.9914	None
Zbtb7c	Usp35	-0.90155	50.45	-4.5E-01	rgb(119,157,234)	1.9914	None
Zfp202	Ascc1	0.90155	50.45	0.454	rgb(222,130,131)	1.9914	2,2
Zfp202	Capn5	0.90155	50.45	0.455	rgb(222,130,131)	1.9914	2,2
Zfp219	Fndc3a	0.90155	50.45	0.452	rgb(222,131,132)	1.9914	2,2
Zfp263	Higd1a	0.90155	50.45	0.454	rgb(222,130,131)	1.9914	None
Zfp711	Gpr157	-0.90155	50.45	-4.5E-01	rgb(120,158,234)	1.9914	2,2
Zkscan1	Zc3h7b	0.90155	50.45	0.453	rgb(222,131,131)	1.9914	2,2
Aebp1	Ddah1	0.90155	50.45	0.45	rgb(222,131,132)	1.9914	2,2
Ascl4	Penk	0.90155	50.45	0.452	rgb(222,131,132)	1.9914	2,2
Ccdc17	Lmo2	0.90155	50.45	0.445	rgb(222,132,133)	1.9914	2,2
Cxxc5	Rasgef1a	0.90155	50.45	0.448	rgb(222,131,132)	1.9914	2,2
D3Ertd254e	Abca5	0.90155	50.45	0.446	rgb(222,132,133)	1.9914	2,2
Dpf1	Bmpr1a	0.90155	50.45	0.453	rgb(222,131,131)	1.9914	2,2
Dpf1	Selenbp1	0.90155	50.45	0.449	rgb(222,131,132)	1.9914	2,2
Dzip1	Arrb2	-0.90155	50.45	-4.5E-01	rgb(119,157,234)	1.9914	2,2
Foxp2	Dio2	0.90155	50.45	0.453	rgb(222,131,131)	1.9914	2,2
Jazf1	Lgals7	0.90155	50.45	0.446	rgb(222,132,133)	1.9914	2,2
Jazf1	Tmtc4	0.90155	50.45	0.449	rgb(222,131,132)	1.9914	2,2
Kdm5b	Ppap2c	0.90155	50.45	0.447	rgb(222,132,133)	1.9914	2,2
Ncoa1	Syne1	0.90155	50.45	0.455	rgb(222,130,131)	1.9914	2,2
Ncoa3	Rhod	-0.90155	50.45	-4.5E-01	rgb(119,157,234)	1.9914	2,2
Pcgf2	Bmyc	0.90155	50.45	0.455	rgb(222,130,131)	1.9914	2,2
Rbck1	Slc9a8	0.90155	50.45	0.454	rgb(222,130,131)	1.9914	2,2
Rlf	3110057O12Rik	0.90155	50.45	0.454	rgb(222,130,131)	1.9914	2,2
Rlf	Fundc2	-0.90155	50.45	-4.5E-01	rgb(119,158,234)	1.9914	2,2
Trps1	D630039A03Rik	-0.90155	50.45	-4.5E-01	rgb(119,157,234)	1.9914	2,2
Trps1	Ppfibp1	0.90155	50.45	0.454	rgb(222,130,131)	1.9914	2,2
Tshz2	Tubb2b	0.90155	50.45	0.45	rgb(222,131,132)	1.9914	2,2
Zbtb32	Fam129a	0.90155	50.45	0.45	rgb(222,131,132)	1.9914	2,2
Zbtb48	Gdpd1	-0.90155	50.45	-4.5E-01	rgb(120,158,234)	1.9914	2,2
Zeb2	Gem	0.90155	50.45	0.445	rgb(222,132,133)	1.9914	2,2
Zfp260	Bend3	-0.90155	50.45	-4.5E-01	rgb(119,158,234)	1.9914	2,2
Zfp277	Amz2	0.90155	50.45	0.454	rgb(222,130,131)	1.9914	2,2
Zfp280b	B4galt5	0.90155	50.45	0.454	rgb(222,130,131)	1.9914	2,2
Zfp318	Calcrl	-0.90155	50.45	-4.5E-01	rgb(119,157,234)	1.9914	2,2
Zfp35	Rbmx	0.90155	50.45	0.453	rgb(222,131,131)	1.9914	2,2
Zfp358	Kctd17	0.90155	50.45	0.45	rgb(222,131,132)	1.9914	2,2
Zfp365	Eda2r	0.90155	50.45	0.452	rgb(222,131,132)	1.9914	2,2
Zfp365	Plk2	0.90155	50.45	0.452	rgb(222,131,132)	1.9914	2,2
Zfp367	Mccc2	0.90155	50.45	0.448	rgb(222,131,132)	1.9914	2,2
Zfp385a	Gria3	0.90155	50.45	0.454	rgb(222,130,131)	1.9914	2,2
Zfp385a	Tmem43	0.90155	50.45	0.446	rgb(222,132,133)	1.9914	2,2
Zfp395	Twsg1	-0.90155	50.45	-4.5E-01	rgb(118,157,234)	1.9914	2,2
Zfp398	Aga	-0.90155	50.45	-4.5E-01	rgb(119,158,234)	1.9914	2,2
Zfp414	Wrnip1	-0.90155	50.45	-4.5E-01	rgb(119,157,234)	1.9914	2,2
Zfp426	Rnd3	0.90155	50.45	0.453	rgb(222,131,131)	1.9914	2,2
Zfp52	Bend4	0.90155	50.45	0.445	rgb(222,132,133)	1.9914	2,2
Zfp629	Bcl2	0.90155	50.45	0.446	rgb(222,132,133)	1.9914	2,2
Zfp629	Gmfg	0.90155	50.45	0.453	rgb(222,131,131)	1.9914	2,2
Zfp704	Zfp503	0.90155	50.45	0.455	rgb(222,130,131)	1.9914	2,2
Zfp868	Il1rap	0.90155	50.45	0.453	rgb(222,131,131)	1.9914	2,2
Zfp960	F2rl1	-0.90155	50.45	-4.5E-01	rgb(118,157,234)	1.9914	2,2
Nr1h2	Athl1	0.90155	50.45	0.796	rgb(226, 65, 67)	1.9914	None
Nr1h2	Tcf7l2	0.90155	50.45	0.796	rgb(226, 65, 67)	1.9914	None
Sp9	Npas4	0.90155	50.45	0.796	rgb(226, 65, 67)	1.9914	2,2
Zfp369	Ncald	0.90155	50.45	0.796	rgb(226, 65, 67)	1.9914	None
Arid3b	Sema4d	-0.89926	50.44	-4.4E-01	rgb(122,159,234)	1.9912	None
Arid5a	Gfi1	0.89926	50.44	0.436	rgb(222,134,135)	1.9912	2,2
Atf3	Ctnnal1	0.89926	50.44	0.44	rgb(222,133,134)	1.9912	None
Atf3	Serpinb9	-0.89926	50.44	-4.4E-01	rgb(121,158,234)	1.9912	None
Atf3	Tbc1d30	0.89926	50.44	0.437	rgb(222,134,134)	1.9912	None
Bcl6	9030617O03Rik	-0.89926	50.44	-4.4E-01	rgb(121,159,234)	1.9912	None
Bhlhe40	Tle1	0.89926	50.44	0.437	rgb(222,134,134)	1.9912	None
Cebpb	Trib3	0.89926	50.44	0.436	rgb(222,134,135)	1.9912	None
Creb5	Mfge8	0.89926	50.44	0.445	rgb(222,132,133)	1.9912	2,2
Creb5	Wee1	-0.89926	50.44	-4.4E-01	rgb(122,159,234)	1.9912	2,2
Dmrt1	Chst3	0.89926	50.44	0.435	rgb(222,134,135)	1.9912	2,2
Dmrta2	Col18a1	0.89926	50.44	0.438	rgb(222,133,134)	1.9912	None
E2f4	Tyms	0.89926	50.44	0.443	rgb(222,132,133)	1.9912	2,2
Egr1	Zbtb4	-0.89926	50.44	-4.4E-01	rgb(121,159,234)	1.9912	None
Elk4	Rraga	0.89926	50.44	0.439	rgb(222,133,134)	1.9912	None
Erg	Slc7a1	-0.89926	50.44	-4.4E-01	rgb(122,159,234)	1.9912	None
Ets1	Hist2h2bb	-0.89926	50.44	-4.4E-01	rgb(123,160,234)	1.9912	None
Etv4	Mdn1	-0.89926	50.44	-4.4E-01	rgb(122,159,234)	1.9912	2,2
Etv4	Slc7a3	0.89926	50.44	0.438	rgb(222,133,134)	1.9912	2,2
Etv6	Gys1	-0.89926	50.44	-4.4E-01	rgb(121,159,234)	1.9912	None
Etv6	Ptprcap	0.89926	50.44	0.441	rgb(222,133,134)	1.9912	None
Etv6	Rexo4	0.89926	50.44	0.445	rgb(222,132,133)	1.9912	None
Fosl2	Chit1	0.89926	50.44	0.445	rgb(222,132,133)	1.9912	None
Fosl2	Galm	0.89926	50.44	0.44	rgb(222,133,134)	1.9912	None
Fosl2	Sept9	0.89926	50.44	0.441	rgb(222,133,134)	1.9912	None
Foxf2	Malt1	-0.89926	50.44	-4.4E-01	rgb(122,159,234)	1.9912	None
Foxj1	Dcp2	-0.89926	50.44	-4.4E-01	rgb(122,159,234)	1.9912	None
Foxn2	Bcam	0.89926	50.44	0.444	rgb(222,132,133)	1.9912	2,2
Foxo1	Ptger2	-0.89926	50.44	-4.4E-01	rgb(121,158,234)	1.9912	None
Foxo1	Sepp1	0.89926	50.44	0.443	rgb(222,132,133)	1.9912	None
Foxp3	Ermn	0.89926	50.44	0.436	rgb(222,134,135)	1.9912	2,2
Gabpa	Fbxo18	-0.89926	50.44	-4.4E-01	rgb(122,159,234)	1.9912	None
Gabpa	Urb1	0.89926	50.44	0.445	rgb(222,132,133)	1.9912	None
Gabpa	Zfp568	0.89926	50.44	0.442	rgb(222,133,133)	1.9912	None
Gata1	Atp11a	-0.89926	50.44	-4.4E-01	rgb(121,159,234)	1.9912	2,2
Gata1	Cxcl3	0.89926	50.44	0.442	rgb(222,133,133)	1.9912	2,2
Gata1	Gm4013	0.89926	50.44	0.435	rgb(222,134,135)	1.9912	None
Gata1	Serinc5	-0.89926	50.44	-4.4E-01	rgb(122,159,234)	1.9912	None
Glis3	Ltb4r1	-0.89926	50.44	-4.4E-01	rgb(121,159,234)	1.9912	2,2
Glis3	Tmem120b	-0.89926	50.44	-4.4E-01	rgb(121,159,234)	1.9912	2,2
Hdx	Timd2	-0.89926	50.44	-4.4E-01	rgb(121,159,234)	1.9912	2,2
Heyl	Ascl2	0.89926	50.44	0.435	rgb(222,134,135)	1.9912	2,2
Hic1	Lsp1	-0.89926	50.44	-4.4E-01	rgb(122,159,234)	1.9912	None
Hif1a	Hook2	0.89926	50.44	0.441	rgb(222,133,134)	1.9912	None
Hif1a	Ncoa2	-0.89926	50.44	-4.4E-01	rgb(121,159,234)	1.9912	2,2
Hif1a	Pms1	-0.89926	50.44	-4.4E-01	rgb(121,159,234)	1.9912	None
Hif1a	Ppp1r13l	0.89926	50.44	0.438	rgb(222,133,134)	1.9912	None
Hif1a	Trip10	0.89926	50.44	0.436	rgb(222,134,135)	1.9912	2,2
Hif1a	Whamm	0.89926	50.44	0.436	rgb(222,134,135)	1.9912	None
Hoxd4	Il12rb2	0.89926	50.44	0.444	rgb(222,132,133)	1.9912	None
Hsf1	Utrn	-0.89926	50.44	-4.4E-01	rgb(121,159,234)	1.9912	None
Ikzf4	Lgals3	-0.89926	50.44	-4.4E-01	rgb(123,160,234)	1.9912	2,2
Insm1	Tmem55b	0.89926	50.44	0.436	rgb(222,134,135)	1.9912	None
Irf2	Gbp5	0.89926	50.44	0.444	rgb(222,132,133)	1.9912	None
Irf4	Cd1d1	0.89926	50.44	0.445	rgb(222,132,133)	1.9912	None
Irf4	Gab1	-0.89926	50.44	-4.4E-01	rgb(121,158,234)	1.9912	None
Irf4	Ipcef1	0.89926	50.44	0.439	rgb(222,133,134)	1.9912	None
Irf7	Ifit1	0.89926	50.44	0.44	rgb(222,133,134)	1.9912	None
Irf8	Ly96	0.89926	50.44	0.437	rgb(222,133,134)	1.9912	None
Isl2	Kcna3	-0.89926	50.44	-4.4E-01	rgb(122,159,234)	1.9912	2,2
Jdp2	Mlf1	-0.89926	50.44	-4.4E-01	rgb(121,159,234)	1.9912	None
Jun	Syn1	0.89926	50.44	0.444	rgb(222,132,133)	1.9912	None
Jun	Wwtr1	0.89926	50.44	0.437	rgb(222,134,134)	1.9912	2,2
Klf4	Dnmt3a	-0.89926	50.44	-4.4E-01	rgb(120,158,234)	1.9912	None
Klf4	L1cam	0.89926	50.44	0.438	rgb(222,133,134)	1.9912	2,2
Klf5	Numbl	0.89926	50.44	0.441	rgb(222,133,134)	1.9912	None
Lhx6	Nhs	0.89926	50.44	0.445	rgb(222,132,133)	1.9912	2,2
Lhx6	Slc39a8	0.89926	50.44	0.437	rgb(222,134,134)	1.9912	2,2
Maf	Arid3a	0.89926	50.44	0.438	rgb(222,133,134)	1.9912	None
Maf	Epn2	0.89926	50.44	0.444	rgb(222,132,133)	1.9912	None
Maf	Gja1	0.89926	50.44	0.44	rgb(222,133,134)	1.9912	None
Maf	Ly9	-0.89926	50.44	-4.4E-01	rgb(121,159,234)	1.9912	None
Mafg	Sqstm1	0.89926	50.44	0.441	rgb(222,133,134)	1.9912	None
Msx2	Ifi204	0.89926	50.44	0.443	rgb(222,132,133)	1.9912	None
Myc	Abhd2	-0.89926	50.44	-4.4E-01	rgb(121,158,234)	1.9912	None
Mycn	Dhx33	0.89926	50.44	0.436	rgb(222,134,135)	1.9912	None
Nfat5	Gfod1	0.89926	50.44	0.441	rgb(222,133,134)	1.9912	None
Nfat5	Lrrfip1	-0.89926	50.44	-4.4E-01	rgb(122,159,234)	1.9912	None
Nfatc2	L3mbtl3	0.89926	50.44	0.445	rgb(222,132,133)	1.9912	None
Nfatc2	Tyw1	0.89926	50.44	0.435	rgb(222,134,135)	1.9912	None
Nfe2l2	Heca	-0.89926	50.44	-4.4E-01	rgb(122,159,234)	1.9912	None
Nfe2l2	Slc2a1	0.89926	50.44	0.438	rgb(222,133,134)	1.9912	None
Nfia	Rassf3	0.89926	50.44	0.437	rgb(222,133,134)	1.9912	2,2
Nfkb2	Rnf125	-0.89926	50.44	-4.4E-01	rgb(121,158,234)	1.9912	None
Nkx1-2	Sqle	0.89926	50.44	0.438	rgb(222,133,134)	1.9912	None
Nkx3-1	Mndal	0.89926	50.44	0.439	rgb(222,133,134)	1.9912	None
Npas2	P2ry2	0.89926	50.44	0.445	rgb(222,132,133)	1.9912	2,2
Nr1i3	Nkd2	0.89926	50.44	0.44	rgb(222,133,134)	1.9912	2,2
Nr3c1	Qtrtd1	0.89926	50.44	0.437	rgb(222,134,134)	1.9912	None
Nr3c1	Sema4d	-0.89926	50.44	-4.4E-01	rgb(121,159,234)	1.9912	None
Nr3c1	Tmprss3	0.89926	50.44	0.443	rgb(222,132,133)	1.9912	None
Nr3c2	Itga3	0.89926	50.44	0.438	rgb(222,133,134)	1.9912	None
Nr4a1	Tbc1d30	0.89926	50.44	0.438	rgb(222,133,134)	1.9912	None
Osr2	Lrrfip1	0.89926	50.44	0.438	rgb(222,133,134)	1.9912	None
Osr2	N4bp2l1	-0.89926	50.44	-4.4E-01	rgb(121,159,234)	1.9912	2,2
Osr2	S100a4	0.89926	50.44	0.445	rgb(222,132,133)	1.9912	None
Ovol1	Pyhin1	0.89926	50.44	0.441	rgb(222,133,134)	1.9912	None
Pou2af1	Arl4c	0.89926	50.44	0.44	rgb(222,133,134)	1.9912	None
Pou6f1	Lrch1	0.89926	50.44	0.44	rgb(222,133,134)	1.9912	None
Ppara	Pik3r3	-0.89926	50.44	-4.4E-01	rgb(121,159,234)	1.9912	2,2
Prox1	Gbp5	0.89926	50.44	0.44	rgb(222,133,134)	1.9912	2,2
Prrx1	Pfkp	0.89926	50.44	0.444	rgb(222,132,133)	1.9912	None
Rbpj	Impa2	-0.89926	50.44	-4.4E-01	rgb(122,159,234)	1.9912	2,2
Rela	Clybl	0.89926	50.44	0.44	rgb(222,133,134)	1.9912	None
Rela	Csf1	0.89926	50.44	0.436	rgb(222,134,135)	1.9912	None
Rela	Shroom3	0.89926	50.44	0.442	rgb(222,133,133)	1.9912	None
Relb	Tmem163	-0.89926	50.44	-4.4E-01	rgb(122,159,234)	1.9912	2,2
Rfx3	Sugt1	0.89926	50.44	0.438	rgb(222,133,134)	1.9912	None
Rora	Efna5	0.89926	50.44	0.441	rgb(222,133,134)	1.9912	None
Rora	Ndst1	0.89926	50.44	0.44	rgb(222,133,134)	1.9912	2,2
Rora	Tec	0.89926	50.44	0.441	rgb(222,133,134)	1.9912	None
Rorc	Ccdc63	0.89926	50.44	0.443	rgb(222,132,133)	1.9912	None
Rorc	Ccnd3	0.89926	50.44	0.441	rgb(222,133,134)	1.9912	None
Rorc	Dgat1	0.89926	50.44	0.439	rgb(222,133,134)	1.9912	None
Rreb1	Grk5	-0.89926	50.44	-4.4E-01	rgb(122,159,234)	1.9912	None
Rreb1	Pvrl4	0.89926	50.44	0.437	rgb(222,133,134)	1.9912	None
Sall3	Rftn1	0.89926	50.44	0.444	rgb(222,132,133)	1.9912	None
Six1	Gfi1	-0.89926	50.44	-4.4E-01	rgb(122,159,234)	1.9912	2,2
Six4	Foxf2	0.89926	50.44	0.435	rgb(222,134,135)	1.9912	2,2
Six5	Gpr65	0.89926	50.44	0.444	rgb(222,132,133)	1.9912	None
Six5	Pogz	0.89926	50.44	0.437	rgb(222,134,134)	1.9912	2,2
Six5	Stom	-0.89926	50.44	-4.4E-01	rgb(122,159,234)	1.9912	2,2
Smad3	Btla	-0.89926	50.44	-4.4E-01	rgb(122,159,234)	1.9912	2,2
Smad3	Lrmp	-0.89926	50.44	-4.4E-01	rgb(122,159,234)	1.9912	None
Sox12	Nfatc2	-0.89926	50.44	-4.4E-01	rgb(121,159,234)	1.9912	None
Sox4	Pdcd1	-0.89926	50.44	-4.4E-01	rgb(121,159,234)	1.9912	None
Sp3	Dach2	0.89926	50.44	0.441	rgb(222,133,134)	1.9912	None
Sp3	Hk1	0.89926	50.44	0.439	rgb(222,133,134)	1.9912	None
Srebf2	Cbln3	0.89926	50.44	0.436	rgb(222,134,135)	1.9912	None
Srebf2	Mirg	-0.89926	50.44	-4.4E-01	rgb(122,159,234)	1.9912	2,2
Stat2	Dhrs3	0.89926	50.44	0.443	rgb(222,132,133)	1.9912	None
Stat2	Trim26	0.89926	50.44	0.435	rgb(222,134,135)	1.9912	None
Stat3	Pten	-0.89926	50.44	-4.4E-01	rgb(121,159,234)	1.9912	None
Stat4	Rhbdf1	-0.89926	50.44	-4.4E-01	rgb(122,159,234)	1.9912	2,2
Stat4	Tnfrsf13c	-0.89926	50.44	-4.4E-01	rgb(122,159,234)	1.9912	2,2
Stat5b	Mapkbp1	0.89926	50.44	0.438	rgb(222,133,134)	1.9912	None
Stat5b	Pacsin1	-0.89926	50.44	-4.4E-01	rgb(122,159,234)	1.9912	2,2
Tbx21	Dab2	-0.89926	50.44	-4.4E-01	rgb(122,159,234)	1.9912	2,2
Tcf7l2	Dgkk	0.89926	50.44	0.443	rgb(222,132,133)	1.9912	2,2
Tead1	Adamts6	0.89926	50.44	0.442	rgb(222,133,133)	1.9912	None
Tef	Cdyl2	0.89926	50.44	0.438	rgb(222,133,134)	1.9912	None
Tef	Gprc5a	0.89926	50.44	0.437	rgb(222,134,134)	1.9912	2,2
Tef	Slc25a30	0.89926	50.44	0.442	rgb(222,133,134)	1.9912	2,2
Tef	Slc39a10	0.89926	50.44	0.443	rgb(222,132,133)	1.9912	2,2
Thap1	Bcar1	-0.89926	50.44	-4.4E-01	rgb(122,159,234)	1.9912	None
Trp73	Actn1	-0.89926	50.44	-4.4E-01	rgb(121,159,234)	1.9912	2,2
Trp73	Trp73	0.89926	50.44	0.437	rgb(222,134,134)	1.9912	None
Twist1	Capg	-0.89926	50.44	-4.4E-01	rgb(121,159,234)	1.9912	2,2
Yy2	Acin1	0.89926	50.44	0.438	rgb(222,133,134)	1.9912	None
Zbtb33	Prx	0.89926	50.44	0.438	rgb(222,133,134)	1.9912	None
Zbtb6	Qtrtd1	0.89926	50.44	0.441	rgb(222,133,134)	1.9912	None
Zbtb7a	Arhgap33	0.89926	50.44	0.442	rgb(222,132,133)	1.9912	None
Zbtb7a	Cacna1c	0.89926	50.44	0.444	rgb(222,132,133)	1.9912	None
Zbtb7b	Vav3	-0.89926	50.44	-4.4E-01	rgb(122,159,234)	1.9912	None
Zfhx3	Lrch1	0.89926	50.44	0.439	rgb(222,133,134)	1.9912	None
Zfp182	Chit1	-0.89926	50.44	-4.4E-01	rgb(122,159,234)	1.9912	2,2
Zfp263	Rtn4	0.89926	50.44	0.444	rgb(222,132,133)	1.9912	None
Zfp263	Upp1	0.89926	50.44	0.444	rgb(222,132,133)	1.9912	None
Zfp281	Rfx7	0.89926	50.44	0.436	rgb(222,134,135)	1.9912	None
Zfp281	Zfp467	0.89926	50.44	0.438	rgb(222,133,134)	1.9912	None
Zfp628	Aldh1b1	-0.89926	50.44	-4.4E-01	rgb(121,158,234)	1.9912	2,2
Zfp711	Gnpda1	0.89926	50.44	0.438	rgb(222,133,134)	1.9912	2,2
Zfp711	Itga4	-0.89926	50.44	-4.4E-01	rgb(122,159,234)	1.9912	2,2
Zscan10	Ckmt1	-0.89926	50.44	-4.4E-01	rgb(122,159,234)	1.9912	2,2
Aebp2	Adarb1	0.89926	50.44	0.442	rgb(222,133,133)	1.9912	2,2
Atmin	Cox6a2	0.89926	50.44	0.435	rgb(222,134,135)	1.9912	2,2
Foxp2	Zdbf2	0.89926	50.44	0.437	rgb(222,133,134)	1.9912	2,2
Klf11	Ypel5	0.89926	50.44	0.445	rgb(222,132,133)	1.9912	2,2
Klf6	Wee1	-0.89926	50.44	-4.4E-01	rgb(121,159,234)	1.9912	2,2
Litaf	Inpp1	0.89926	50.44	0.439	rgb(222,133,134)	1.9912	2,2
Mbnl2	Pak1	0.89926	50.44	0.44	rgb(222,133,134)	1.9912	2,2
Mxd1	Csrnp1	0.89926	50.44	0.438	rgb(222,133,134)	1.9912	2,2
Mxd1	Ptpn1	0.89926	50.44	0.437	rgb(222,133,134)	1.9912	2,2
Nacc2	Fgfr1	0.89926	50.44	0.44	rgb(222,133,134)	1.9912	2,2
Ncoa1	P2ry2	0.89926	50.44	0.44	rgb(222,133,134)	1.9912	2,2
Ncoa3	Evi2a	-0.89926	50.44	-4.4E-01	rgb(123,160,234)	1.9912	2,2
Ncoa3	Treml2	0.89926	50.44	0.437	rgb(222,133,134)	1.9912	2,2
Plscr1	Pck2	0.89926	50.44	0.436	rgb(222,134,135)	1.9912	2,2
Satb1	Ubash3b	-0.89926	50.44	-4.4E-01	rgb(122,159,234)	1.9912	2,2
Sgsm2	Sarm1	0.89926	50.44	0.444	rgb(222,132,133)	1.9912	2,2
Skil	Iqsec2	-0.89926	50.44	-4.4E-01	rgb(121,158,234)	1.9912	2,2
Son	0610007P14Rik	-0.89926	50.44	-4.4E-01	rgb(121,158,234)	1.9912	2,2
Ybx2	Gyk	0.89926	50.44	0.437	rgb(222,134,134)	1.9912	2,2
Zbtb32	Perp	0.89926	50.44	0.445	rgb(222,132,133)	1.9912	2,2
Zbtb46	Serpinb6b	0.89926	50.44	0.438	rgb(222,133,134)	1.9912	2,2
Zbtb46	Serpinb9	0.89926	50.44	0.439	rgb(222,133,134)	1.9912	2,2
Zbtb46	Tmem120b	0.89926	50.44	0.442	rgb(222,133,134)	1.9912	2,2
Zfp111	Cdh23	-0.89926	50.44	-4.4E-01	rgb(122,159,234)	1.9912	2,2
Zfp277	Tmc6	-0.89926	50.44	-4.4E-01	rgb(122,159,234)	1.9912	2,2
Zfp296	Mmachc	0.89926	50.44	0.444	rgb(222,132,133)	1.9912	2,2
Zfp358	Cd86	0.89926	50.44	0.436	rgb(222,134,135)	1.9912	2,2
Zfp365	Cnn2	-0.89926	50.44	-4.4E-01	rgb(122,159,234)	1.9912	2,2
Zfp385a	Dhh	0.89926	50.44	0.436	rgb(222,134,135)	1.9912	2,2
Zfp385a	Dnm3	0.89926	50.44	0.441	rgb(222,133,134)	1.9912	2,2
Zfp385a	Rap2b	0.89926	50.44	0.442	rgb(222,133,133)	1.9912	2,2
Zfp426	Six4	0.89926	50.44	0.435	rgb(222,134,135)	1.9912	2,2
Zfp580	Plscr3	0.89926	50.44	0.442	rgb(222,133,133)	1.9912	2,2
Zfp64	Neurl3	-0.89926	50.44	-4.4E-01	rgb(122,159,234)	1.9912	2,2
Zfp651	Col2a1	0.89926	50.44	0.437	rgb(222,134,134)	1.9912	2,2
Zfp651	Cspg5	0.89926	50.44	0.436	rgb(222,134,135)	1.9912	2,2
Zfp668	Wee1	0.89926	50.44	0.444	rgb(222,132,133)	1.9912	2,2
Zfp775	Pcbp4	0.89926	50.44	0.436	rgb(222,134,135)	1.9912	2,2
Zfp790	Galr3	-0.89926	50.44	-4.4E-01	rgb(121,159,234)	1.9912	2,2
Zfp951	Guca1b	0.89926	50.44	0.442	rgb(222,133,133)	1.9912	2,2
Zfp960	Masp2	0.89926	50.44	0.438	rgb(222,133,134)	1.9912	2,2
Zfpm1	Ahdc1	0.89926	50.44	0.439	rgb(222,133,134)	1.9912	2,2
Zhx2	Myo1f	-0.89926	50.44	-4.4E-01	rgb(122,159,234)	1.9912	2,2
Zkscan17	Cs	0.89926	50.44	0.439	rgb(222,133,134)	1.9912	2,2
Zscan22	A730017L22Rik	0.89926	50.44	0.435	rgb(222,134,135)	1.9912	2,2
Sp6	Ncoa1	0.89926	50.44	0.796	rgb(226, 65, 67)	1.9912	None
Arid3a	Samsn1	-0.89697	50.43	-4.3E-01	rgb(123,160,233)	1.991	None
Arntl2	B9d1	0.89697	50.43	0.43	rgb(222,135,136)	1.991	None
Atf2	Fas	0.89697	50.43	0.429	rgb(222,135,136)	1.991	2,2
Atf2	Tyw1	-0.89697	50.43	-4.3E-01	rgb(123,160,233)	1.991	None
Atf5	Prpsap2	-0.89697	50.43	-4.3E-01	rgb(125,161,233)	1.991	None
Batf	Ptpre	0.89697	50.43	0.431	rgb(222,135,136)	1.991	None
Batf	Scn2b	0.89697	50.43	0.435	rgb(222,134,135)	1.991	None
Bcl11b	Alcam	0.89697	50.43	0.428	rgb(222,135,136)	1.991	None
Bcl11b	Pcbp4	-0.89697	50.43	-4.3E-01	rgb(123,160,233)	1.991	2,2
Bhlha15	Ppm1f	-0.89697	50.43	-4.3E-01	rgb(124,161,233)	1.991	2,2
Bhlhe40	Bmp2k	0.89697	50.43	0.428	rgb(222,135,136)	1.991	None
Cebpb	Bcl3	-0.89697	50.43	-4.3E-01	rgb(124,160,233)	1.991	None
Cebpg	Mmp10	0.89697	50.43	0.43	rgb(222,135,136)	1.991	None
Cebpg	Prlr	0.89697	50.43	0.432	rgb(222,134,135)	1.991	None
Cebpg	Wwc1	-0.89697	50.43	-4.3E-01	rgb(124,160,233)	1.991	2,2
Creb3l1	Tmem176b	-0.89697	50.43	-4.3E-01	rgb(125,161,233)	1.991	2,2
Deaf1	St14	-0.89697	50.43	-4.3E-01	rgb(124,161,233)	1.991	2,2
Dmrt1	Slc9a9	0.89697	50.43	0.428	rgb(222,135,136)	1.991	None
[truncated: 48,831 more rows]
