# Supplementary material for: Leveraging chromatin accessibility for transcriptional regulatory network inference in T Helper 17 Cells
Source: Genome Res. 2019 Mar;29(3):449–63. doi: 10.1101/gr.238253.118 (PMC6396413; doi:10.1101/gr.238253.118)
Supplement: Supplemental Material [file supp_gr.238253.118_Supplemental_Th17_TRN_Networks.zip › Th17_TRN_Networks-master/TRN_Notebooks/Networks/ChIP_A17_bias50_TFmRNA_sp.tsv]

TF	Target	SignedQuantile	NonzeroSubsamples(Stability)	pCorr	stroke	stroke-width	stroke-dasharray
Tbx21	Tbkbp1	1	50.89	0.895	rgb(227, 46, 48)	2	2,2
Irf7	Rtp4	0.99773	50.88	0.88	rgb(227, 49, 51)	1.9998	2,2
Irf1	Nlrc5	0.99545	50.87	0.867	rgb(227, 51, 53)	1.9996	None
Irf7	Rsad2	0.99318	50.84	0.845	rgb(226, 56, 57)	1.999	None
Mxi1	Cxcr4	0.9909	50.83	0.825	rgb(226, 59, 61)	1.9988	None
Nr4a1	Nr4a3	0.9909	50.83	0.83	rgb(226, 58, 60)	1.9988	2,2
Srebf2	Dhcr24	0.9909	50.83	0.832	rgb(226, 58, 60)	1.9988	2,2
Crem	Vps37b	0.98863	50.81	0.806	rgb(226, 63, 65)	1.9984	None
Sp2	Brd3	0.98863	50.81	0.807	rgb(226, 63, 65)	1.9984	None
Srebf1	Fads2	0.98863	50.81	0.814	rgb(226, 62, 63)	1.9984	2,2
Irf7	Xaf1	0.98636	50.79	0.791	rgb(226, 66, 67)	1.998	None
Rorc	C2cd4d	0.98636	50.79	0.794	rgb(226, 65, 67)	1.998	None
Hsf1	Smyd5	0.98408	50.78	0.784	rgb(226, 67, 69)	1.9978	None
Rorc	Lingo4	0.98408	50.78	0.784	rgb(226, 67, 69)	1.9978	2,2
Smad4	Itpr3	0.98408	50.78	0.781	rgb(226, 68, 69)	1.9978	None
Sp110	Cdkn2d	0.98408	50.78	0.777	rgb(226, 69, 70)	1.9978	2,2
Srf	Adarb1	0.98408	50.78	0.781	rgb(226, 68, 69)	1.9978	None
Srf	Notch1	0.98408	50.78	0.78	rgb(226, 68, 70)	1.9978	None
Irf1	Tbx21	0.98181	50.77	0.766	rgb(225, 71, 72)	1.9976	2,2
Zfp182	Fyco1	0.98181	50.77	0.772	rgb(225, 69, 71)	1.9976	2,2
Zfp385a	Eng	0.98181	50.77	0.772	rgb(225, 70, 71)	1.9976	2,2
Ahctf1	Zcchc2	0.97953	50.76	0.761	rgb(225, 72, 73)	1.9974	None
Irf1	Erap1	0.97953	50.76	0.763	rgb(225, 71, 73)	1.9974	None
Irf7	Cmpk2	0.97953	50.76	0.762	rgb(225, 72, 73)	1.9974	2,2
Nfatc1	Foxp4	0.97953	50.76	0.764	rgb(225, 71, 73)	1.9974	None
Mxd3	Cdc25b	0.97953	50.76	0.762	rgb(225, 71, 73)	1.9974	2,2
Egr1	Egr2	0.97726	50.75	0.751	rgb(225, 74, 75)	1.9972	None
Sp2	Slc39a9	0.97726	50.75	0.752	rgb(225, 73, 75)	1.9972	None
Zfp219	Stat4	0.97726	50.75	0.749	rgb(225, 74, 75)	1.9972	None
E2f4	Lrrc59	0.97499	50.74	0.744	rgb(225, 75, 76)	1.997	None
Elf1	Pde7a	0.97499	50.74	0.739	rgb(225, 76, 77)	1.997	None
Irf9	Irf7	0.97499	50.74	0.741	rgb(225, 76, 77)	1.997	2,2
Zfp536	Lpin3	0.97499	50.74	0.735	rgb(225, 77, 78)	1.997	2,2
Cebpg	Chac1	0.97271	50.73	0.73	rgb(225, 78, 79)	1.9968	2,2
Tcf12	Mycbp2	0.97271	50.73	0.726	rgb(225, 78, 80)	1.9968	2,2
Elf1	Arhgef6	0.97044	50.72	0.721	rgb(225, 79, 81)	1.9966	None
Irf5	Gna15	0.97044	50.72	0.719	rgb(225, 80, 81)	1.9966	2,2
Irf7	I830012O16Rik	0.97044	50.72	0.723	rgb(225, 79, 80)	1.9966	2,2
Nfkb2	Psd	0.97044	50.72	0.721	rgb(225, 79, 81)	1.9966	None
Srebf1	Abcg1	0.97044	50.72	0.719	rgb(225, 80, 81)	1.9966	2,2
Ahrr	Cyp1b1	0.96816	50.71	0.713	rgb(225, 81, 82)	1.9964	2,2
Elk3	Capg	0.96816	50.71	0.708	rgb(225, 82, 83)	1.9964	2,2
Irf1	Gbp2	0.96816	50.71	0.713	rgb(225, 81, 82)	1.9964	None
Irf2	Wipf1	0.96816	50.71	0.711	rgb(225, 81, 83)	1.9964	None
Irf7	Mx1	0.96816	50.71	0.711	rgb(225, 81, 83)	1.9964	2,2
Mxi1	Ypel5	0.96816	50.71	0.708	rgb(225, 82, 83)	1.9964	None
Nfic	Klf13	0.96816	50.71	0.71	rgb(225, 81, 83)	1.9964	None
Sox5	Tbc1d30	-0.96816	50.71	-7.1E-01	rgb( 64,124,244)	1.9964	None
Sp110	Gbp6	0.96816	50.71	0.71	rgb(225, 81, 83)	1.9964	2,2
Sp2	Zfp592	0.96816	50.71	0.706	rgb(225, 82, 84)	1.9964	None
Zfp629	Ttbk2	0.96816	50.71	0.706	rgb(225, 82, 84)	1.9964	2,2
Cebpg	Pck2	0.96589	50.7	0.705	rgb(225, 82, 84)	1.9962	2,2
E2f4	Tnfrsf18	-0.96589	50.7	-7.0E-01	rgb( 65,124,244)	1.9962	None
Egr2	Runx1	0.96589	50.7	0.699	rgb(225, 83, 85)	1.9962	None
Elf1	Slain1	0.96589	50.7	0.7	rgb(225, 83, 85)	1.9962	None
Ets1	Slc9a3r1	0.96589	50.7	0.698	rgb(225, 84, 85)	1.9962	None
Foxs1	Mylk2	0.96589	50.7	0.699	rgb(225, 83, 85)	1.9962	2,2
Foxs1	Vax2	0.96589	50.7	0.702	rgb(225, 83, 84)	1.9962	2,2
Hsf1	Mtrf1	-0.96589	50.7	-7.0E-01	rgb( 64,124,244)	1.9962	None
Irf1	Igtp	0.96589	50.7	0.699	rgb(225, 84, 85)	1.9962	2,2
Irf7	Pydc4	0.96589	50.7	0.696	rgb(225, 84, 85)	1.9962	2,2
Zfp367	Exo1	0.96589	50.7	0.696	rgb(225, 84, 85)	1.9962	2,2
Ahrr	Gpr15	0.96362	50.69	0.694	rgb(225, 84, 86)	1.996	2,2
Cux1	Epb4.1l2	0.96362	50.69	0.688	rgb(225, 86, 87)	1.996	2,2
Foxo1	Apbb1ip	0.96362	50.69	0.685	rgb(225, 86, 88)	1.996	None
Irf7	Ifit3	0.96362	50.69	0.694	rgb(225, 84, 86)	1.996	2,2
Mybl1	Gen1	0.96362	50.69	0.69	rgb(225, 85, 87)	1.996	2,2
Sp110	Bcl2a1b	0.96362	50.69	0.688	rgb(225, 86, 87)	1.996	2,2
Sp2	Crtc1	0.96362	50.69	0.688	rgb(225, 86, 87)	1.996	None
Srebf1	Sqle	0.96362	50.69	0.689	rgb(225, 85, 87)	1.996	None
C030039L03Rik	Gapdhs	0.96362	50.69	0.693	rgb(225, 85, 86)	1.996	2,2
C030039L03Rik	Muc2	0.96362	50.69	0.685	rgb(225, 86, 88)	1.996	2,2
Zfp385a	Zmat3	0.96362	50.69	0.695	rgb(225, 84, 86)	1.996	2,2
Cebpg	Psph	0.96134	50.68	0.679	rgb(224, 87, 89)	1.9958	2,2
Epas1	Gsn	0.96134	50.68	0.68	rgb(224, 87, 89)	1.9958	2,2
Irf1	Gbp4	0.96134	50.68	0.684	rgb(225, 86, 88)	1.9958	None
Irf1	Gbp5	0.96134	50.68	0.683	rgb(225, 87, 88)	1.9958	None
Irf4	Abcb9	-0.96134	50.68	-6.8E-01	rgb( 69,127,243)	1.9958	None
Irf4	Chst15	0.96134	50.68	0.683	rgb(225, 87, 88)	1.9958	None
Irf4	Sh3bp1	-0.96134	50.68	-6.8E-01	rgb( 69,127,243)	1.9958	None
Irf7	Gbp9	0.96134	50.68	0.676	rgb(224, 88, 89)	1.9958	2,2
Irf7	Oas1b	0.96134	50.68	0.677	rgb(224, 88, 89)	1.9958	None
Klf2	Gpr146	0.96134	50.68	0.684	rgb(225, 86, 88)	1.9958	None
Prrx1	Cav1	0.96134	50.68	0.684	rgb(225, 86, 88)	1.9958	2,2
Rest	Rbm15	0.96134	50.68	0.682	rgb(224, 87, 88)	1.9958	None
Rorc	Il1r1	0.96134	50.68	0.683	rgb(225, 87, 88)	1.9958	None
Rxra	Slain1	0.96134	50.68	0.681	rgb(224, 87, 88)	1.9958	None
Sp110	Ly6c1	0.96134	50.68	0.677	rgb(224, 88, 89)	1.9958	2,2
Sp2	E2f7	0.96134	50.68	0.683	rgb(225, 87, 88)	1.9958	None
Srebf2	Kdm2b	0.96134	50.68	0.679	rgb(224, 87, 89)	1.9958	None
Vax2	Avpi1	0.96134	50.68	0.679	rgb(224, 87, 89)	1.9958	None
Zfp467	Wnt10a	0.96134	50.68	0.682	rgb(225, 87, 88)	1.9958	None
Zbtb17	Dnmt3a	0.96134	50.68	0.679	rgb(224, 87, 89)	1.9958	2,2
Atf5	Minpp1	-0.95907	50.67	-6.7E-01	rgb( 72,129,242)	1.9956	2,2
Bhlhe40	Ndrg2	0.95907	50.67	0.674	rgb(224, 88, 90)	1.9956	None
Bhlhe40	Tg	0.95907	50.67	0.67	rgb(224, 89, 90)	1.9956	None
Creb3l2	Gatsl2	0.95907	50.67	0.665	rgb(224, 90, 91)	1.9956	2,2
Epas1	Gata3	0.95907	50.67	0.674	rgb(224, 88, 90)	1.9956	2,2
Gfi1	Rgmb	-0.95907	50.67	-6.7E-01	rgb( 71,128,243)	1.9956	2,2
Hif1a	Sco1	0.95907	50.67	0.669	rgb(224, 89, 91)	1.9956	None
Irf1	Gbp7	0.95907	50.67	0.673	rgb(224, 88, 90)	1.9956	None
Irf4	Cxcr6	-0.95907	50.67	-6.7E-01	rgb( 71,128,243)	1.9956	None
Irf5	St14	0.95907	50.67	0.67	rgb(224, 89, 90)	1.9956	2,2
Irf7	2010002M12Rik	0.95907	50.67	0.675	rgb(224, 88, 89)	1.9956	2,2
Irf7	Isg20	0.95907	50.67	0.667	rgb(224, 90, 91)	1.9956	None
Sp2	Hist3h2bb-ps	-0.95907	50.67	-6.7E-01	rgb( 72,129,242)	1.9956	None
Sp3	4931406P16Rik	0.95907	50.67	0.671	rgb(224, 89, 90)	1.9956	None
Sp3	Dcakd	-0.95907	50.67	-6.7E-01	rgb( 71,128,243)	1.9956	None
Tead1	Nupr1	0.95907	50.67	0.668	rgb(224, 89, 91)	1.9956	2,2
Mxd3	Smtn	0.95907	50.67	0.666	rgb(224, 90, 91)	1.9956	2,2
Mxd4	Ypel3	0.95907	50.67	0.671	rgb(224, 89, 90)	1.9956	2,2
Crem	Galc	0.95679	50.66	0.665	rgb(224, 90, 91)	1.9954	None
Ets1	Pdcd1	-0.95679	50.66	-6.6E-01	rgb( 75,131,242)	1.9954	None
Hbp1	Rpusd2	-0.95679	50.66	-6.6E-01	rgb( 74,130,242)	1.9954	None
Hsf1	Rwdd2a	-0.95679	50.66	-6.6E-01	rgb( 73,130,242)	1.9954	None
Irf2	Znhit6	0.95679	50.66	0.656	rgb(224, 92, 93)	1.9954	None
Irf4	Crtam	-0.95679	50.66	-6.6E-01	rgb( 73,129,242)	1.9954	None
Jdp2	Pck2	0.95679	50.66	0.655	rgb(224, 92, 93)	1.9954	2,2
Jun	Stat5b	0.95679	50.66	0.662	rgb(224, 91, 92)	1.9954	None
Klf2	Kcna3	-0.95679	50.66	-6.6E-01	rgb( 75,131,242)	1.9954	None
Maf	Aqp3	0.95679	50.66	0.665	rgb(224, 90, 91)	1.9954	None
Rara	Ifih1	-0.95679	50.66	-6.6E-01	rgb( 74,130,242)	1.9954	None
Sp2	Arhgap33	0.95679	50.66	0.663	rgb(224, 90, 92)	1.9954	None
Srf	Ccdc107	-0.95679	50.66	-6.6E-01	rgb( 74,130,242)	1.9954	None
Srf	Wdr1	0.95679	50.66	0.663	rgb(224, 90, 92)	1.9954	None
Tal2	Nfkbie	0.95679	50.66	0.66	rgb(224, 91, 92)	1.9954	None
Vax2	Il17re	0.95679	50.66	0.663	rgb(224, 90, 92)	1.9954	2,2
Yy2	Slfn3	0.95679	50.66	0.661	rgb(224, 91, 92)	1.9954	None
Adnp	Dcxr	-0.95679	50.66	-6.6E-01	rgb( 74,130,242)	1.9954	2,2
Sgsm2	Tert	0.95679	50.66	0.662	rgb(224, 91, 92)	1.9954	2,2
Zbtb32	P4ha2	0.95679	50.66	0.657	rgb(224, 92, 93)	1.9954	2,2
Zfp277	Tmem35	0.95679	50.66	0.663	rgb(224, 90, 92)	1.9954	2,2
Zfp367	Cenpm	0.95679	50.66	0.657	rgb(224, 92, 93)	1.9954	2,2
Zfp513	Vdac1	-0.95679	50.66	-6.6E-01	rgb( 73,129,242)	1.9954	2,2
Zfp948	Ankrd23	0.95679	50.66	0.656	rgb(224, 92, 93)	1.9954	2,2
Atf3	Gfi1	0.95452	50.65	0.645	rgb(224, 94, 95)	1.9952	None
E2f1	Exo1	0.95452	50.65	0.65	rgb(224, 93, 94)	1.9952	None
Irf1	Gbp6	0.95452	50.65	0.651	rgb(224, 93, 94)	1.9952	2,2
Irf1	Tgtp2	0.95452	50.65	0.647	rgb(224, 93, 95)	1.9952	None
Irf4	Abcd3	-0.95452	50.65	-6.5E-01	rgb( 75,131,242)	1.9952	None
Irf4	Icosl	-0.95452	50.65	-6.5E-01	rgb( 77,132,242)	1.9952	None
Mxi1	Aen	-0.95452	50.65	-6.5E-01	rgb( 75,131,242)	1.9952	None
Mxi1	Ppp1r13l	0.95452	50.65	0.653	rgb(224, 92, 94)	1.9952	None
Rxra	Fgf2	0.95452	50.65	0.655	rgb(224, 92, 93)	1.9952	None
Sp4	Cnnm3	-0.95452	50.65	-6.5E-01	rgb( 77,132,242)	1.9952	None
Tcf12	H2-Ab1	-0.95452	50.65	-6.5E-01	rgb( 76,131,242)	1.9952	None
Zfhx3	Ermp1	0.95452	50.65	0.647	rgb(224, 93, 95)	1.9952	2,2
Epas1	Mllt3	0.95225	50.64	0.642	rgb(224, 94, 96)	1.995	None
Ets1	Tex2	0.95225	50.64	0.643	rgb(224, 94, 95)	1.995	None
Ets2	Ifit2	0.95225	50.64	0.643	rgb(224, 94, 96)	1.995	2,2
Ikzf2	Cd160	0.95225	50.64	0.641	rgb(224, 95, 96)	1.995	2,2
Irf4	Srgap3	-0.95225	50.64	-6.4E-01	rgb( 78,133,241)	1.995	None
Jun	Kdelc2	-0.95225	50.64	-6.4E-01	rgb( 77,132,241)	1.995	2,2
Klf2	Fundc2	0.95225	50.64	0.635	rgb(224, 96, 97)	1.995	None
Maf	Pdpn	0.95225	50.64	0.644	rgb(224, 94, 95)	1.995	None
Mybl1	4632434I11Rik	0.95225	50.64	0.645	rgb(224, 94, 95)	1.995	2,2
Rorc	Ccdc63	0.95225	50.64	0.639	rgb(224, 95, 96)	1.995	None
Rorc	Cd5l	0.95225	50.64	0.641	rgb(224, 95, 96)	1.995	None
Sp3	Uqcrq	-0.95225	50.64	-6.4E-01	rgb( 79,133,241)	1.995	None
Sp4	Dctn4	0.95225	50.64	0.641	rgb(224, 95, 96)	1.995	None
Sp4	Ptpn2	0.95225	50.64	0.645	rgb(224, 94, 95)	1.995	None
Stat4	Nudt6	-0.95225	50.64	-6.4E-01	rgb( 78,132,241)	1.995	None
Vax2	Dab2	0.95225	50.64	0.645	rgb(224, 94, 95)	1.995	2,2
Yy2	Smek1	0.95225	50.64	0.644	rgb(224, 94, 95)	1.995	None
Zfp202	Fam89a	0.95225	50.64	0.641	rgb(224, 94, 96)	1.995	None
Zfp263	Arhgef6	-0.95225	50.64	-6.4E-01	rgb( 79,133,241)	1.995	None
Zfp263	Ikbke	0.95225	50.64	0.636	rgb(224, 95, 97)	1.995	None
Zfp467	Sspo	0.95225	50.64	0.636	rgb(224, 95, 97)	1.995	2,2
Klf6	Crtc1	-0.95225	50.64	-6.4E-01	rgb( 79,133,241)	1.995	2,2
Zeb2	Srgap3	0.95225	50.64	0.639	rgb(224, 95, 96)	1.995	2,2
Zfp429	Megf8	-0.95225	50.64	-6.4E-01	rgb( 78,133,241)	1.995	2,2
Zfp473	Fkrp	-0.95225	50.64	-6.4E-01	rgb( 78,132,241)	1.995	2,2
Zhx2	Sema6b	-0.95225	50.64	-6.4E-01	rgb( 77,132,241)	1.995	2,2
Arid5a	Sbno2	0.94997	50.63	0.635	rgb(224, 96, 97)	1.9948	2,2
Cebpg	Slc7a3	0.94997	50.63	0.634	rgb(224, 96, 97)	1.9948	2,2
Cebpg	Trib3	0.94997	50.63	0.629	rgb(224, 97, 98)	1.9948	2,2
Creb3l2	Syn1	0.94997	50.63	0.626	rgb(224, 97, 99)	1.9948	2,2
Egr2	Ergic1	-0.94997	50.63	-6.3E-01	rgb( 80,134,241)	1.9948	None
Etv4	Dusp9	0.94997	50.63	0.628	rgb(224, 97, 98)	1.9948	2,2
Fosl2	Dnmt3b	-0.94997	50.63	-6.3E-01	rgb( 81,134,241)	1.9948	None
Fosl2	Gpsm2	0.94997	50.63	0.628	rgb(224, 97, 98)	1.9948	None
Hbp1	Ifnar1	0.94997	50.63	0.634	rgb(224, 96, 97)	1.9948	None
Hic1	Itga4	0.94997	50.63	0.634	rgb(224, 96, 97)	1.9948	None
Irf1	Fam26f	0.94997	50.63	0.629	rgb(224, 97, 98)	1.9948	None
Irf4	Dlk1	-0.94997	50.63	-6.3E-01	rgb( 81,134,241)	1.9948	2,2
Kdm2b	Slco4a1	0.94997	50.63	0.63	rgb(224, 97, 98)	1.9948	2,2
Klf10	Rara	0.94997	50.63	0.626	rgb(224, 97, 99)	1.9948	None
Patz1	Mboat7	0.94997	50.63	0.627	rgb(224, 97, 99)	1.9948	2,2
Plagl1	Cd180	0.94997	50.63	0.629	rgb(224, 97, 98)	1.9948	2,2
Ppard	Coro7	0.94997	50.63	0.626	rgb(224, 98, 99)	1.9948	None
Rela	Ifit2	-0.94997	50.63	-6.3E-01	rgb( 80,134,241)	1.9948	None
Rfx1	Psme1	-0.94997	50.63	-6.3E-01	rgb( 81,134,241)	1.9948	None
Runx2	Galnt3	0.94997	50.63	0.63	rgb(224, 97, 98)	1.9948	None
Rxra	Ccdc50	0.94997	50.63	0.631	rgb(224, 96, 98)	1.9948	None
Rxra	Smek1	0.94997	50.63	0.627	rgb(224, 97, 99)	1.9948	None
Smad3	Sorl1	0.94997	50.63	0.628	rgb(224, 97, 98)	1.9948	None
Sp4	Chd7	0.94997	50.63	0.625	rgb(224, 98, 99)	1.9948	None
Tcf12	Pafah1b3	-0.94997	50.63	-6.3E-01	rgb( 81,134,241)	1.9948	2,2
Tcf3	Sh2d3c	0.94997	50.63	0.631	rgb(224, 97, 98)	1.9948	None
Xbp1	Rpl36al	-0.94997	50.63	-6.3E-01	rgb( 81,134,241)	1.9948	None
Yy2	Fancm	0.94997	50.63	0.628	rgb(224, 97, 98)	1.9948	None
Zbtb17	Mvp	0.94997	50.63	0.631	rgb(224, 96, 98)	1.9948	2,2
Zfp329	Gripap1	0.94997	50.63	0.625	rgb(224, 98, 99)	1.9948	2,2
Zfp367	Rpa2	0.94997	50.63	0.629	rgb(224, 97, 98)	1.9948	2,2
Cebpg	Ddit3	0.9477	50.62	0.621	rgb(224, 98,100)	1.9946	None
E2f1	Dtl	0.9477	50.62	0.615	rgb(224, 99,101)	1.9946	None
Elf1	Mafg	-0.9477	50.62	-6.2E-01	rgb( 82,135,241)	1.9946	None
Elf1	Rnf125	0.9477	50.62	0.615	rgb(224, 99,101)	1.9946	None
Epas1	Satb1	0.9477	50.62	0.615	rgb(224,100,101)	1.9946	None
Fosl2	Tbc1d30	0.9477	50.62	0.624	rgb(224, 98, 99)	1.9946	None
Ikzf4	Gpr146	0.9477	50.62	0.616	rgb(224, 99,101)	1.9946	2,2
Irf1	Gbp10	0.9477	50.62	0.618	rgb(224, 99,100)	1.9946	2,2
Irf4	Ptprf	0.9477	50.62	0.624	rgb(224, 98, 99)	1.9946	None
Irf8	Tbx21	0.9477	50.62	0.624	rgb(224, 98, 99)	1.9946	2,2
Kdm2b	Mxd1	-0.9477	50.62	-6.2E-01	rgb( 82,135,241)	1.9946	2,2
Klf2	Ccr7	0.9477	50.62	0.623	rgb(224, 98, 99)	1.9946	None
Maf	Tex261	0.9477	50.62	0.625	rgb(224, 98, 99)	1.9946	None
Myc	Tmem43	-0.9477	50.62	-6.2E-01	rgb( 82,135,241)	1.9946	None
Nfatc1	Synpo	0.9477	50.62	0.625	rgb(224, 98, 99)	1.9946	None
Sox5	Mab21l2	0.9477	50.62	0.616	rgb(224, 99,100)	1.9946	2,2
Sp2	Slc9a8	0.9477	50.62	0.616	rgb(224, 99,100)	1.9946	None
Sp3	Cnnm4	0.9477	50.62	0.623	rgb(224, 98, 99)	1.9946	None
Srebf2	Adipor2	0.9477	50.62	0.62	rgb(224, 99,100)	1.9946	None
Stat4	Icam1	-0.9477	50.62	-6.2E-01	rgb( 82,135,241)	1.9946	None
Thra	Nr1d1	0.9477	50.62	0.617	rgb(224, 99,100)	1.9946	2,2
Xbp1	9930014A18Rik	-0.9477	50.62	-6.2E-01	rgb( 83,135,241)	1.9946	None
Yy2	Acin1	0.9477	50.62	0.616	rgb(224, 99,101)	1.9946	None
Akna	Taf7	-0.9477	50.62	-6.2E-01	rgb( 82,135,241)	1.9946	2,2
Gm14420	Gm2011	0.9477	50.62	0.622	rgb(224, 98, 99)	1.9946	2,2
Whsc1	Rfwd3	0.9477	50.62	0.621	rgb(224, 98,100)	1.9946	2,2
Zeb2	Ncs1	0.9477	50.62	0.623	rgb(224, 98, 99)	1.9946	2,2
Zfp35	Zscan21	0.9477	50.62	0.616	rgb(224, 99,101)	1.9946	2,2
Zfp385a	Rnf169	0.9477	50.62	0.622	rgb(224, 98, 99)	1.9946	2,2
Zmat1	Fam120c	0.9477	50.62	0.618	rgb(224, 99,100)	1.9946	2,2
Cux1	Fam20a	0.94542	50.61	0.615	rgb(224,100,101)	1.9944	2,2
Deaf1	Acin1	0.94542	50.61	0.607	rgb(224,101,102)	1.9944	None
Egr1	Trib1	0.94542	50.61	0.607	rgb(224,101,102)	1.9944	None
Ets1	Pdcd1lg2	-0.94542	50.61	-6.1E-01	rgb( 85,137,240)	1.9944	None
Etv6	Il12rb1	0.94542	50.61	0.615	rgb(224,100,101)	1.9944	None
Fosl2	Lbp	0.94542	50.61	0.612	rgb(224,100,101)	1.9944	None
Foxp3	Nt5e	0.94542	50.61	0.605	rgb(224,101,103)	1.9944	None
Gata3	Nrgn	0.94542	50.61	0.614	rgb(224,100,101)	1.9944	2,2
Irf5	Dcxr	0.94542	50.61	0.607	rgb(224,101,102)	1.9944	2,2
Irf5	Gfi1	-0.94542	50.61	-6.1E-01	rgb( 84,136,240)	1.9944	None
Mef2b	Mapk13	0.94542	50.61	0.606	rgb(224,101,102)	1.9944	2,2
Nfkb1	Fbxo11	0.94542	50.61	0.613	rgb(224,100,101)	1.9944	None
Nr4a2	Gpr65	0.94542	50.61	0.612	rgb(224,100,101)	1.9944	None
Osr2	Serpinb1b	0.94542	50.61	0.612	rgb(224,100,101)	1.9944	2,2
Patz1	Dusp6	0.94542	50.61	0.611	rgb(224,100,102)	1.9944	None
Plagl1	Mex3a	0.94542	50.61	0.61	rgb(224,100,102)	1.9944	2,2
Pou2af1	Foxp1	0.94542	50.61	0.611	rgb(224,100,101)	1.9944	None
Scrt1	Cyp2s1	0.94542	50.61	0.613	rgb(224,100,101)	1.9944	2,2
Sp2	Ckmt1	-0.94542	50.61	-6.1E-01	rgb( 85,137,240)	1.9944	None
Sp3	Lgals1	-0.94542	50.61	-6.1E-01	rgb( 84,136,240)	1.9944	None
Sp4	Ccdc134	-0.94542	50.61	-6.1E-01	rgb( 84,136,240)	1.9944	None
Sp4	Nrf1	-0.94542	50.61	-6.1E-01	rgb( 86,137,240)	1.9944	None
Stat1	Icam1	0.94542	50.61	0.614	rgb(224,100,101)	1.9944	None
Twist1	Kctd15	0.94542	50.61	0.61	rgb(224,100,102)	1.9944	2,2
Zbtb7a	Hmgn1	-0.94542	50.61	-6.1E-01	rgb( 84,136,240)	1.9944	None
C030039L03Rik	Kcnc3	0.94542	50.61	0.61	rgb(224,100,102)	1.9944	2,2
C030039L03Rik	Per2	0.94542	50.61	0.613	rgb(224,100,101)	1.9944	2,2
Cebpz	Dhx33	0.94542	50.61	0.606	rgb(224,101,102)	1.9944	2,2
Ncoa1	Tmem184b	0.94542	50.61	0.611	rgb(224,100,101)	1.9944	2,2
Zfp277	Fam120c	-0.94542	50.61	-6.1E-01	rgb( 84,136,240)	1.9944	2,2
Zfp367	Wdr76	0.94542	50.61	0.606	rgb(224,101,102)	1.9944	2,2
Zfp429	Apold1	-0.94542	50.61	-6.1E-01	rgb( 85,136,240)	1.9944	2,2
Zfp429	Zfp874a	0.94542	50.61	0.613	rgb(224,100,101)	1.9944	2,2
Zfp513	Zfp408	0.94542	50.61	0.611	rgb(224,100,102)	1.9944	2,2
Zfp750	Ckmt1	0.94542	50.61	0.605	rgb(224,101,103)	1.9944	2,2
Zfp787	Zfp668	0.94542	50.61	0.609	rgb(224,101,102)	1.9944	2,2
Zfp808	Tyms	0.94542	50.61	0.61	rgb(224,100,102)	1.9944	2,2
Ahrr	Pdpn	0.94315	50.6	0.597	rgb(224,103,104)	1.9942	2,2
Batf	Slamf9	-0.94315	50.6	-6.0E-01	rgb( 87,138,240)	1.9942	2,2
Batf3	Il18	0.94315	50.6	0.598	rgb(224,103,104)	1.9942	None
Cebpg	Gpt2	0.94315	50.6	0.598	rgb(224,103,104)	1.9942	2,2
E2f1	Wee1	0.94315	50.6	0.598	rgb(224,103,104)	1.9942	None
Ebf1	Bend3	-0.94315	50.6	-6.0E-01	rgb( 87,138,240)	1.9942	None
Egr1	1700025G04Rik	-0.94315	50.6	-6.0E-01	rgb( 87,138,240)	1.9942	None
Etv4	Mboat7	0.94315	50.6	0.602	rgb(224,102,103)	1.9942	2,2
Fos	Grap	0.94315	50.6	0.603	rgb(224,102,103)	1.9942	None
Fosl2	Ptprf	0.94315	50.6	0.602	rgb(224,102,103)	1.9942	None
Fosl2	Sfmbt2	-0.94315	50.6	-6.0E-01	rgb( 88,138,240)	1.9942	None
Hic1	Cttn	0.94315	50.6	0.604	rgb(224,102,103)	1.9942	None
Hic1	Gfi1	0.94315	50.6	0.601	rgb(224,102,103)	1.9942	2,2
Hsf1	Rpusd2	0.94315	50.6	0.598	rgb(224,103,104)	1.9942	None
Irf4	Gnpda1	0.94315	50.6	0.603	rgb(224,102,103)	1.9942	None
Irf4	Ptk2	-0.94315	50.6	-6.0E-01	rgb( 86,137,240)	1.9942	None
Irf4	Slfn2	0.94315	50.6	0.6	rgb(224,102,104)	1.9942	None
Irf7	Gbp10	0.94315	50.6	0.598	rgb(224,103,104)	1.9942	2,2
Jun	Osm	0.94315	50.6	0.6	rgb(224,102,104)	1.9942	2,2
Maf	Ahr	0.94315	50.6	0.602	rgb(224,102,103)	1.9942	None
Nfkb1	Emb	-0.94315	50.6	-6.0E-01	rgb( 86,137,240)	1.9942	None
Nr4a2	Arhgap26	-0.94315	50.6	-6.0E-01	rgb( 86,138,240)	1.9942	None
Rel	Jak3	-0.94315	50.6	-6.0E-01	rgb( 86,137,240)	1.9942	None
Rxra	Fas	-0.94315	50.6	-6.0E-01	rgb( 87,138,240)	1.9942	None
Smad3	Ifi27l2a	-0.94315	50.6	-6.0E-01	rgb( 87,138,240)	1.9942	None
Sp2	Gm12942	-0.94315	50.6	-6.0E-01	rgb( 88,138,240)	1.9942	None
Sp2	Hist2h4	-0.94315	50.6	-6.0E-01	rgb( 87,138,240)	1.9942	None
Sp2	Smpd4	0.94315	50.6	0.602	rgb(224,102,103)	1.9942	None
Sp4	Aldh3a2	0.94315	50.6	0.595	rgb(224,103,105)	1.9942	None
Sp4	Neto2	-0.94315	50.6	-6.0E-01	rgb( 87,138,240)	1.9942	None
Sp4	Syde1	0.94315	50.6	0.598	rgb(224,103,104)	1.9942	None
Stat1	Slain1	0.94315	50.6	0.596	rgb(224,103,104)	1.9942	None
Thap1	Dffb	0.94315	50.6	0.603	rgb(224,102,103)	1.9942	None
Xbp1	Gpatch4	-0.94315	50.6	-6.0E-01	rgb( 86,138,240)	1.9942	2,2
Skil	Slco4a1	-0.94315	50.6	-6.0E-01	rgb( 87,138,240)	1.9942	2,2
Zfp169	Inpp4a	0.94315	50.6	0.601	rgb(224,102,103)	1.9942	2,2
Zfp429	H60b	-0.94315	50.6	-6.0E-01	rgb( 86,138,240)	1.9942	2,2
Zfp429	H60c	-0.94315	50.6	-6.0E-01	rgb( 87,138,240)	1.9942	2,2
Zfp800	Smek1	0.94315	50.6	0.604	rgb(224,102,103)	1.9942	2,2
Arid3b	Ccdc107	-0.94088	50.59	-5.9E-01	rgb( 88,139,240)	1.994	None
Bhlhe40	St3gal1	0.94088	50.59	0.588	rgb(223,105,106)	1.994	None
Cebpg	Atp6v0a1	-0.94088	50.59	-5.9E-01	rgb( 89,139,239)	1.994	2,2
Creb3l2	Cdh23	0.94088	50.59	0.592	rgb(224,104,105)	1.994	2,2
Crem	Agpat9	0.94088	50.59	0.588	rgb(223,105,106)	1.994	2,2
Egr1	Dusp2	0.94088	50.59	0.59	rgb(223,104,106)	1.994	None
Egr2	Mpzl3	0.94088	50.59	0.589	rgb(223,104,106)	1.994	2,2
Egr3	Surf4	-0.94088	50.59	-5.9E-01	rgb( 88,139,240)	1.994	None
Elf1	Cmah	0.94088	50.59	0.586	rgb(223,105,106)	1.994	None
Elk4	Tacc1	0.94088	50.59	0.588	rgb(223,105,106)	1.994	2,2
Ets1	Aste1	-0.94088	50.59	-5.9E-01	rgb( 90,140,239)	1.994	None
Fosl2	Tcf12	-0.94088	50.59	-5.9E-01	rgb( 88,139,240)	1.994	None
Foxf2	Myo3b	0.94088	50.59	0.589	rgb(223,105,106)	1.994	None
Hsf1	Ifi27l2a	-0.94088	50.59	-5.9E-01	rgb( 90,139,239)	1.994	None
Ikzf3	Spn	-0.94088	50.59	-5.9E-01	rgb( 88,139,240)	1.994	2,2
Irf2	Gimap7	0.94088	50.59	0.586	rgb(223,105,106)	1.994	None
Irf4	Grpr	-0.94088	50.59	-5.9E-01	rgb( 90,140,239)	1.994	2,2
Irf4	Nox1	-0.94088	50.59	-5.9E-01	rgb( 89,139,239)	1.994	2,2
Irf4	Nrgn	-0.94088	50.59	-5.9E-01	rgb( 90,140,239)	1.994	None
Irf4	Vsig2	-0.94088	50.59	-5.9E-01	rgb( 90,139,239)	1.994	None
Nfkb2	Ets1	-0.94088	50.59	-5.9E-01	rgb( 90,140,239)	1.994	None
Nr4a2	Fosl2	0.94088	50.59	0.585	rgb(223,105,106)	1.994	2,2
Nr4a2	Tapbpl	0.94088	50.59	0.589	rgb(223,104,106)	1.994	2,2
Plagl1	Slc7a1	0.94088	50.59	0.586	rgb(223,105,106)	1.994	2,2
Pou2af1	P2ry2	0.94088	50.59	0.585	rgb(223,105,106)	1.994	2,2
Rorc	St3gal5	-0.94088	50.59	-5.9E-01	rgb( 90,139,239)	1.994	None
Smad3	Cyr61	-0.94088	50.59	-5.9E-01	rgb( 89,139,239)	1.994	None
Sp2	Nfat5	0.94088	50.59	0.587	rgb(223,105,106)	1.994	None
Stat4	Lrp8	-0.94088	50.59	-5.9E-01	rgb( 89,139,239)	1.994	None
Vax2	Cysltr1	0.94088	50.59	0.588	rgb(223,105,106)	1.994	2,2
Zbtb7a	Bcl11b	0.94088	50.59	0.591	rgb(224,104,105)	1.994	None
Zfx	Aldh4a1	0.94088	50.59	0.591	rgb(223,104,105)	1.994	None
C030039L03Rik	Prkab2	0.94088	50.59	0.589	rgb(223,104,106)	1.994	2,2
Thap3	Dpm3	0.94088	50.59	0.593	rgb(224,104,105)	1.994	2,2
Zbtb17	Cln5	-0.94088	50.59	-5.9E-01	rgb( 90,140,239)	1.994	2,2
Zfp184	Maoa	0.94088	50.59	0.592	rgb(224,104,105)	1.994	2,2
Zfp329	A230072C01Rik	0.94088	50.59	0.594	rgb(224,104,105)	1.994	2,2
Zik1	Mvp	-0.94088	50.59	-5.9E-01	rgb( 89,139,239)	1.994	2,2
Zkscan17	Cs	0.94088	50.59	0.589	rgb(223,105,106)	1.994	2,2
Ar	Zfp831	0.9386	50.58	0.582	rgb(223,106,107)	1.9938	None
Bach1	Rasgrp2	0.9386	50.58	0.584	rgb(223,105,107)	1.9938	2,2
Batf	Igfbp7	-0.9386	50.58	-5.8E-01	rgb( 91,140,239)	1.9938	None
Batf	Pnkd	0.9386	50.58	0.581	rgb(223,106,107)	1.9938	None
Bhlhe40	Anln	0.9386	50.58	0.579	rgb(223,106,108)	1.9938	None
Creb1	Zfp493	0.9386	50.58	0.582	rgb(223,106,107)	1.9938	None
E2f1	Gen1	0.9386	50.58	0.584	rgb(223,106,107)	1.9938	None
Elf1	Stk4	0.9386	50.58	0.578	rgb(223,107,108)	1.9938	None
Etv4	Pdgfrb	0.9386	50.58	0.578	rgb(223,107,108)	1.9938	2,2
Fosl2	L3mbtl3	-0.9386	50.58	-5.8E-01	rgb( 91,140,239)	1.9938	None
Fosl2	Tgm2	0.9386	50.58	0.583	rgb(223,106,107)	1.9938	None
Foxp1	Xpnpep1	-0.9386	50.58	-5.8E-01	rgb( 92,141,239)	1.9938	None
Foxs1	Selp	-0.9386	50.58	-5.8E-01	rgb( 90,140,239)	1.9938	None
Hif1a	Mvp	0.9386	50.58	0.575	rgb(223,107,108)	1.9938	None
Irf4	Lpcat1	-0.9386	50.58	-5.8E-01	rgb( 90,140,239)	1.9938	None
Irf8	Bcl3	0.9386	50.58	0.58	rgb(223,106,107)	1.9938	None
Jun	Serinc5	0.9386	50.58	0.577	rgb(223,107,108)	1.9938	None
Klf4	Gbp2	0.9386	50.58	0.585	rgb(223,105,106)	1.9938	None
Maf	Fam20a	0.9386	50.58	0.577	rgb(223,107,108)	1.9938	None
Msc	Penk	0.9386	50.58	0.575	rgb(223,107,108)	1.9938	2,2
Mxi1	Clybl	0.9386	50.58	0.58	rgb(223,106,107)	1.9938	2,2
Nfkb2	Tspan3	0.9386	50.58	0.58	rgb(223,106,107)	1.9938	2,2
Nr2f6	Cd2	-0.9386	50.58	-5.8E-01	rgb( 90,140,239)	1.9938	None
Pparg	Dgkk	0.9386	50.58	0.584	rgb(223,105,107)	1.9938	2,2
Rara	Gfod1	-0.9386	50.58	-5.8E-01	rgb( 90,140,239)	1.9938	None
Rela	Ppic	-0.9386	50.58	-5.8E-01	rgb( 91,141,239)	1.9938	None
Rfx1	Samsn1	-0.9386	50.58	-5.8E-01	rgb( 91,140,239)	1.9938	None
Six5	Pcsk9	0.9386	50.58	0.582	rgb(223,106,107)	1.9938	2,2
Sox5	Serpinf1	0.9386	50.58	0.583	rgb(223,106,107)	1.9938	2,2
Sp2	Zcchc2	0.9386	50.58	0.584	rgb(223,106,107)	1.9938	None
Stat4	Cyp39a1	0.9386	50.58	0.581	rgb(223,106,107)	1.9938	None
Vax2	2310007L24Rik	0.9386	50.58	0.583	rgb(223,106,107)	1.9938	2,2
Zfhx3	Akap2	0.9386	50.58	0.584	rgb(223,105,107)	1.9938	2,2
Klf6	Flna	0.9386	50.58	0.585	rgb(223,105,106)	1.9938	2,2
Mxd3	Zdhhc2	0.9386	50.58	0.576	rgb(223,107,108)	1.9938	2,2
Rbck1	Slc9a8	0.9386	50.58	0.578	rgb(223,107,108)	1.9938	2,2
Setdb2	Rara	-0.9386	50.58	-5.8E-01	rgb( 90,140,239)	1.9938	2,2
Sgsm2	Per3	0.9386	50.58	0.582	rgb(223,106,107)	1.9938	2,2
Zeb2	Srxn1	0.9386	50.58	0.583	rgb(223,106,107)	1.9938	2,2
Zfp386	Atp6v1d	0.9386	50.58	0.583	rgb(223,106,107)	1.9938	2,2
Zfp750	Pik3r3	0.9386	50.58	0.577	rgb(223,107,108)	1.9938	2,2
Bhlhe40	Tnip3	0.93633	50.57	0.567	rgb(223,109,110)	1.9936	2,2
Ebf1	Myo10	0.93633	50.57	0.573	rgb(223,108,109)	1.9936	None
Egr1	Zfp36	0.93633	50.57	0.57	rgb(223,108,109)	1.9936	None
Egr4	Fam20c	0.93633	50.57	0.568	rgb(223,109,110)	1.9936	2,2
Etv4	Slc6a9	0.93633	50.57	0.573	rgb(223,108,109)	1.9936	2,2
Fos	Ifi27l2a	0.93633	50.57	0.573	rgb(223,108,109)	1.9936	None
Fosl2	Cxcr1	0.93633	50.57	0.569	rgb(223,108,110)	1.9936	None
Foxp1	5430421N21Rik	-0.93633	50.57	-5.7E-01	rgb( 94,142,239)	1.9936	2,2
Foxs1	S100a4	0.93633	50.57	0.57	rgb(223,108,109)	1.9936	2,2
Gata3	Il13	0.93633	50.57	0.567	rgb(223,109,110)	1.9936	2,2
Irf4	Atxn1	0.93633	50.57	0.571	rgb(223,108,109)	1.9936	None
Irf5	Ppap2c	0.93633	50.57	0.575	rgb(223,107,108)	1.9936	2,2
Irf7	Cxcl10	0.93633	50.57	0.566	rgb(223,109,110)	1.9936	None
Irf7	Gbp6	0.93633	50.57	0.573	rgb(223,108,109)	1.9936	2,2
Klf13	Aen	-0.93633	50.57	-5.7E-01	rgb( 94,142,239)	1.9936	None
Klf13	Ndrg1	0.93633	50.57	0.571	rgb(223,108,109)	1.9936	None
Myb	Tmem120b	0.93633	50.57	0.573	rgb(223,108,109)	1.9936	2,2
Myc	Lactb	-0.93633	50.57	-5.7E-01	rgb( 93,142,239)	1.9936	None
Nfatc4	Gpr153	0.93633	50.57	0.569	rgb(223,108,109)	1.9936	2,2
Nfkb1	Ly6e	-0.93633	50.57	-5.7E-01	rgb( 93,142,239)	1.9936	2,2
Otx1	Pnkd	0.93633	50.57	0.57	rgb(223,108,109)	1.9936	None
Patz1	Il2ra	-0.93633	50.57	-5.7E-01	rgb( 92,141,239)	1.9936	None
Prdm1	Ccno	0.93633	50.57	0.569	rgb(223,108,109)	1.9936	None
Prrx1	Fat1	0.93633	50.57	0.568	rgb(223,108,110)	1.9936	2,2
Rxra	Bcam	0.93633	50.57	0.569	rgb(223,108,109)	1.9936	None
Sp110	Psme1	0.93633	50.57	0.574	rgb(223,107,108)	1.9936	2,2
Sp2	Dcakd	0.93633	50.57	0.574	rgb(223,107,108)	1.9936	None
Sp2	Mgmt	-0.93633	50.57	-5.7E-01	rgb( 94,142,239)	1.9936	None
Tbx21	Ly6a	0.93633	50.57	0.571	rgb(223,108,109)	1.9936	2,2
Tead1	Nav2	0.93633	50.57	0.572	rgb(223,108,109)	1.9936	None
Thap1	Rpa2	0.93633	50.57	0.571	rgb(223,108,109)	1.9936	None
Vdr	Fbxo30	0.93633	50.57	0.566	rgb(223,109,110)	1.9936	2,2
Xbp1	Gemin6	-0.93633	50.57	-5.7E-01	rgb( 94,142,239)	1.9936	2,2
Zbtb7b	Atcay	0.93633	50.57	0.567	rgb(223,109,110)	1.9936	None
Zfhx3	Pik3ap1	0.93633	50.57	0.568	rgb(223,109,110)	1.9936	None
Zfp202	Dusp12	0.93633	50.57	0.573	rgb(223,108,109)	1.9936	2,2
C030039L03Rik	Plod2	0.93633	50.57	0.567	rgb(223,109,110)	1.9936	2,2
Jazf1	Mid2	0.93633	50.57	0.574	rgb(223,107,109)	1.9936	2,2
Mxd4	Tcp11l2	0.93633	50.57	0.565	rgb(223,109,110)	1.9936	2,2
Terf1	Adck1	-0.93633	50.57	-5.7E-01	rgb( 94,142,238)	1.9936	2,2
Zfp429	Snhg6	0.93633	50.57	0.568	rgb(223,108,110)	1.9936	2,2
Zfp516	B4galnt4	0.93633	50.57	0.569	rgb(223,108,110)	1.9936	2,2
Zfp608	Havcr1	-0.93633	50.57	-5.7E-01	rgb( 93,141,239)	1.9936	2,2
Zfp750	Robo3	0.93633	50.57	0.568	rgb(223,108,110)	1.9936	2,2
Ahctf1	Polr3gl	-0.93405	50.56	-5.6E-01	rgb( 97,144,238)	1.9934	2,2
Atf5	Hmox1	0.93405	50.56	0.563	rgb(223,109,111)	1.9934	None
Bhlhe40	Capn2	0.93405	50.56	0.559	rgb(223,110,111)	1.9934	None
Cdc5l	S1pr2	-0.93405	50.56	-5.6E-01	rgb( 95,143,238)	1.9934	2,2
E2f1	Tbc1d5	0.93405	50.56	0.558	rgb(223,110,111)	1.9934	None
E2f1	Tnk2	0.93405	50.56	0.561	rgb(223,110,111)	1.9934	None
E2f4	Lrp8	0.93405	50.56	0.559	rgb(223,110,111)	1.9934	None
E2f4	Txndc17	-0.93405	50.56	-5.6E-01	rgb( 96,143,238)	1.9934	None
Egr1	Nr4a1	0.93405	50.56	0.562	rgb(223,110,111)	1.9934	None
Egr2	Tnfrsf12a	0.93405	50.56	0.556	rgb(223,111,112)	1.9934	None
Elf1	Commd9	-0.93405	50.56	-5.6E-01	rgb( 95,143,238)	1.9934	None
Elf1	Fam160b1	0.93405	50.56	0.56	rgb(223,110,111)	1.9934	None
Elf1	Kdm2b	0.93405	50.56	0.562	rgb(223,110,111)	1.9934	None
Elk3	Tmem19	0.93405	50.56	0.56	rgb(223,110,111)	1.9934	None
Elk3	Ubash3b	0.93405	50.56	0.555	rgb(223,111,112)	1.9934	2,2
Epas1	Cnnm1	0.93405	50.56	0.563	rgb(223,109,111)	1.9934	2,2
Erg	C920009B18Rik	-0.93405	50.56	-5.6E-01	rgb( 96,143,238)	1.9934	None
Ets2	Ptpn1	-0.93405	50.56	-5.6E-01	rgb( 96,144,238)	1.9934	2,2
Fosl2	Arid5a	0.93405	50.56	0.557	rgb(223,111,112)	1.9934	None
Fosl2	Chd7	0.93405	50.56	0.563	rgb(223,109,111)	1.9934	None
Foxf2	Adora2b	0.93405	50.56	0.561	rgb(223,110,111)	1.9934	2,2
Foxn2	Abhd2	0.93405	50.56	0.555	rgb(223,111,112)	1.9934	None
Foxo3	Map3k1	0.93405	50.56	0.564	rgb(223,109,110)	1.9934	None
Gata3	Samsn1	0.93405	50.56	0.558	rgb(223,110,112)	1.9934	None
Hif1a	Satb1	0.93405	50.56	0.56	rgb(223,110,111)	1.9934	None
Irf1	Il15ra	0.93405	50.56	0.561	rgb(223,110,111)	1.9934	2,2
Jun	Furin	0.93405	50.56	0.557	rgb(223,111,112)	1.9934	None
Jun	Ninj1	0.93405	50.56	0.556	rgb(223,111,112)	1.9934	None
Klf13	Prr7	0.93405	50.56	0.563	rgb(223,109,111)	1.9934	2,2
Mybl1	Gtse1	0.93405	50.56	0.559	rgb(223,110,111)	1.9934	2,2
Nr3c1	Kif13b	0.93405	50.56	0.561	rgb(223,110,111)	1.9934	None
Nr4a1	Marcksl1	0.93405	50.56	0.564	rgb(223,109,110)	1.9934	2,2
Nr4a3	Dpy19l3	-0.93405	50.56	-5.6E-01	rgb( 95,143,238)	1.9934	None
Pknox1	Got1	-0.93405	50.56	-5.6E-01	rgb( 96,144,238)	1.9934	2,2
Rfx3	Trpc3	-0.93405	50.56	-5.6E-01	rgb( 95,143,238)	1.9934	None
Rorc	Tnfrsf25	0.93405	50.56	0.561	rgb(223,110,111)	1.9934	None
Rreb1	Tacc2	0.93405	50.56	0.556	rgb(223,111,112)	1.9934	None
Sox21	Car5b	-0.93405	50.56	-5.6E-01	rgb( 96,143,238)	1.9934	None
Sp4	Acox3	0.93405	50.56	0.559	rgb(223,110,111)	1.9934	None
Sp4	D830031N03Rik	-0.93405	50.56	-5.6E-01	rgb( 96,143,238)	1.9934	None
Sp4	Pex19	-0.93405	50.56	-5.6E-01	rgb( 95,143,238)	1.9934	None
Sp4	Sla2	0.93405	50.56	0.561	rgb(223,110,111)	1.9934	None
Sp4	Ubtd1	0.93405	50.56	0.557	rgb(223,111,112)	1.9934	None
Stat1	Ccnd3	0.93405	50.56	0.555	rgb(223,111,112)	1.9934	None
Stat4	Tnnt1	0.93405	50.56	0.561	rgb(223,110,111)	1.9934	None
Tcf4	Fads2	0.93405	50.56	0.561	rgb(223,110,111)	1.9934	2,2
Tead1	Srgn	-0.93405	50.56	-5.6E-01	rgb( 95,143,238)	1.9934	None
Thra	Mex3d	0.93405	50.56	0.559	rgb(223,110,111)	1.9934	2,2
Twist1	Fam160a1	0.93405	50.56	0.564	rgb(223,109,110)	1.9934	2,2
Vax2	Inpp4a	0.93405	50.56	0.561	rgb(223,110,111)	1.9934	2,2
Vax2	Myo1f	0.93405	50.56	0.555	rgb(223,111,112)	1.9934	2,2
Zfp281	Ypel2	0.93405	50.56	0.559	rgb(223,110,111)	1.9934	None
Zfp524	Notch1	-0.93405	50.56	-5.6E-01	rgb( 95,143,238)	1.9934	None
Eea1	Ctsw	-0.93405	50.56	-5.6E-01	rgb( 96,143,238)	1.9934	2,2
Mbnl2	Inpp1	0.93405	50.56	0.557	rgb(223,111,112)	1.9934	2,2
Ncoa3	Id3	-0.93405	50.56	-5.6E-01	rgb( 95,143,238)	1.9934	2,2
Tigd2	Utf1	-0.93405	50.56	-5.6E-01	rgb( 95,143,238)	1.9934	2,2
Zeb2	Tbc1d16	-0.93405	50.56	-5.6E-01	rgb( 97,144,238)	1.9934	2,2
Zfp385a	Map3k1	-0.93405	50.56	-5.6E-01	rgb( 96,144,238)	1.9934	2,2
Zfp385a	Phlda3	0.93405	50.56	0.556	rgb(223,111,112)	1.9934	2,2
Zfp385a	Zfp365	0.93405	50.56	0.563	rgb(223,109,111)	1.9934	2,2
Zfp386	Spry1	-0.93405	50.56	-5.6E-01	rgb( 96,144,238)	1.9934	2,2
Zfp536	Rpl10a	0.93405	50.56	0.556	rgb(223,111,112)	1.9934	2,2
Zfp777	Zc3h7b	0.93405	50.56	0.558	rgb(223,110,112)	1.9934	2,2
Zfp831	Ahdc1	0.93405	50.56	0.561	rgb(223,110,111)	1.9934	2,2
Zfp960	F2rl1	-0.93405	50.56	-5.6E-01	rgb( 96,143,238)	1.9934	2,2
Arid2	2210013O21Rik	-0.93178	50.55	-5.5E-01	rgb( 98,145,238)	1.9932	2,2
Arid3a	Pdxp	0.93178	50.55	0.55	rgb(223,112,113)	1.9932	None
Arid3a	Slco3a1	0.93178	50.55	0.548	rgb(223,112,113)	1.9932	None
Atf6	Spire1	0.93178	50.55	0.555	rgb(223,111,112)	1.9932	2,2
Bhlhe40	Hspa4l	0.93178	50.55	0.55	rgb(223,112,113)	1.9932	None
Bhlhe40	Ndrg1	0.93178	50.55	0.55	rgb(223,112,113)	1.9932	2,2
Cebpg	Stk38l	0.93178	50.55	0.547	rgb(223,113,114)	1.9932	None
Cic	Trappc10	0.93178	50.55	0.554	rgb(223,111,112)	1.9932	None
E2f1	Hspa4l	-0.93178	50.55	-5.5E-01	rgb( 97,144,238)	1.9932	None
Elf1	Stat4	0.93178	50.55	0.545	rgb(223,113,114)	1.9932	None
Epas1	Slc7a8	0.93178	50.55	0.55	rgb(223,112,113)	1.9932	2,2
Ets1	Ltb	0.93178	50.55	0.549	rgb(223,112,113)	1.9932	None
Ets1	Matk	0.93178	50.55	0.551	rgb(223,112,113)	1.9932	None
Ets2	Sept9	-0.93178	50.55	-5.5E-01	rgb( 97,144,238)	1.9932	None
Etv4	Galm	0.93178	50.55	0.553	rgb(223,111,112)	1.9932	2,2
Fosl2	Stat3	0.93178	50.55	0.546	rgb(223,113,114)	1.9932	None
Foxf2	Nhs	0.93178	50.55	0.554	rgb(223,111,112)	1.9932	2,2
Foxn2	Naga	-0.93178	50.55	-5.5E-01	rgb( 98,145,238)	1.9932	2,2
Hsf1	Lyrm1	-0.93178	50.55	-5.5E-01	rgb( 98,144,238)	1.9932	None
Hsf1	Sf3b3	0.93178	50.55	0.548	rgb(223,112,113)	1.9932	None
Irf2	Rbms2	0.93178	50.55	0.548	rgb(223,112,113)	1.9932	None
Irf4	Cacna1s	0.93178	50.55	0.552	rgb(223,112,113)	1.9932	None
Irf4	Gdpd5	-0.93178	50.55	-5.5E-01	rgb( 97,144,238)	1.9932	None
Irf4	Prkd3	-0.93178	50.55	-5.5E-01	rgb( 97,144,238)	1.9932	None
Irf4	Tg	0.93178	50.55	0.55	rgb(223,112,113)	1.9932	None
Irf5	Fbxo18	0.93178	50.55	0.55	rgb(223,112,113)	1.9932	2,2
Irf7	BC094916	0.93178	50.55	0.549	rgb(223,112,113)	1.9932	None
Irf7	Ccl5	0.93178	50.55	0.547	rgb(223,112,114)	1.9932	2,2
Irf7	Ccrl2	0.93178	50.55	0.552	rgb(223,112,113)	1.9932	2,2
Irf8	Jak3	0.93178	50.55	0.548	rgb(223,112,113)	1.9932	2,2
Irf8	Plod3	0.93178	50.55	0.546	rgb(223,113,114)	1.9932	None
Junb	Hook2	0.93178	50.55	0.554	rgb(223,111,112)	1.9932	None
Lyl1	Rab19	0.93178	50.55	0.548	rgb(223,112,113)	1.9932	2,2
Maf	Emp1	0.93178	50.55	0.551	rgb(223,112,113)	1.9932	None
Maf	Plekho1	0.93178	50.55	0.547	rgb(223,112,114)	1.9932	None
Maf	Rorc	0.93178	50.55	0.552	rgb(223,112,113)	1.9932	None
Nfatc4	Fbxo2	0.93178	50.55	0.551	rgb(223,112,113)	1.9932	None
Nfkb1	Zhx2	0.93178	50.55	0.545	rgb(223,113,114)	1.9932	None
Nfkb2	Plagl1	0.93178	50.55	0.549	rgb(223,112,113)	1.9932	2,2
Nr4a2	Mmd	0.93178	50.55	0.547	rgb(223,112,114)	1.9932	None
Nr4a2	Rel	0.93178	50.55	0.549	rgb(223,112,113)	1.9932	2,2
Nr4a3	Nr4a1	0.93178	50.55	0.553	rgb(223,111,112)	1.9932	2,2
Rbpj	Nckap1	0.93178	50.55	0.554	rgb(223,111,112)	1.9932	2,2
Rfx1	Dyx1c1	-0.93178	50.55	-5.5E-01	rgb( 98,145,238)	1.9932	None
Runx3	Cstf2t	-0.93178	50.55	-5.5E-01	rgb( 97,144,238)	1.9932	None
Sp110	Max	0.93178	50.55	0.55	rgb(223,112,113)	1.9932	2,2
Sp3	Vdac1	-0.93178	50.55	-5.5E-01	rgb( 98,144,238)	1.9932	None
Sp4	Ppfibp1	-0.93178	50.55	-5.5E-01	rgb( 97,144,238)	1.9932	None
Sp4	Zc3h6	0.93178	50.55	0.555	rgb(223,111,112)	1.9932	None
Srebf1	Hmgcr	0.93178	50.55	0.545	rgb(223,113,114)	1.9932	None
Tbx21	Notch1	0.93178	50.55	0.547	rgb(223,113,114)	1.9932	2,2
Tead1	Nedd9	-0.93178	50.55	-5.5E-01	rgb( 97,144,238)	1.9932	None
Tead1	Rragd	0.93178	50.55	0.554	rgb(223,111,112)	1.9932	2,2
Topors	Ifi27l2a	-0.93178	50.55	-5.5E-01	rgb( 98,144,238)	1.9932	None
Vax2	Il17a	0.93178	50.55	0.552	rgb(223,112,113)	1.9932	2,2
Zbtb7c	Mylk	0.93178	50.55	0.546	rgb(223,113,114)	1.9932	2,2
Zbtb7c	Scarf2	0.93178	50.55	0.547	rgb(223,113,114)	1.9932	2,2
Zfhx3	Zfp362	0.93178	50.55	0.551	rgb(223,112,113)	1.9932	None
Zfp148	Adam10	0.93178	50.55	0.554	rgb(223,111,112)	1.9932	None
Zfp281	0610007P14Rik	-0.93178	50.55	-5.5E-01	rgb( 98,145,238)	1.9932	None
Zfp652	Dlg4	0.93178	50.55	0.546	rgb(223,113,114)	1.9932	None
C030039L03Rik	1700034I23Rik	0.93178	50.55	0.547	rgb(223,113,114)	1.9932	2,2
Dpf1	Porcn	0.93178	50.55	0.552	rgb(223,112,113)	1.9932	2,2
Litaf	Cmya5	0.93178	50.55	0.549	rgb(223,112,113)	1.9932	2,2
Mxd1	B430306N03Rik	0.93178	50.55	0.554	rgb(223,111,112)	1.9932	2,2
Ncoa1	Csnk1e	0.93178	50.55	0.552	rgb(223,112,113)	1.9932	2,2
Sgsm2	Il9	-0.93178	50.55	-5.5E-01	rgb( 98,145,238)	1.9932	2,2
Zeb2	Exoc2	0.93178	50.55	0.549	rgb(223,112,113)	1.9932	2,2
Zeb2	Ptger2	0.93178	50.55	0.547	rgb(223,113,114)	1.9932	2,2
Zfp385a	Ppm1d	0.93178	50.55	0.549	rgb(223,112,113)	1.9932	2,2
Zfp385a	Robo3	0.93178	50.55	0.549	rgb(223,112,113)	1.9932	2,2
Zfp420	Scarf2	-0.93178	50.55	-5.5E-01	rgb( 98,144,238)	1.9932	2,2
Zfp473	Slfn2	-0.93178	50.55	-5.5E-01	rgb( 97,144,238)	1.9932	2,2
Zfp629	Dnmt3b	0.93178	50.55	0.554	rgb(223,111,112)	1.9932	2,2
Zfp787	Ocrl	-0.93178	50.55	-5.5E-01	rgb( 98,145,238)	1.9932	2,2
Ahrr	Inha	0.92951	50.54	0.538	rgb(223,114,115)	1.993	2,2
Arid3a	Ahnak	0.92951	50.54	0.543	rgb(223,113,114)	1.993	None
Atf3	Dusp8	0.92951	50.54	0.541	rgb(223,114,115)	1.993	None
Atf5	Slc3a2	0.92951	50.54	0.541	rgb(223,114,115)	1.993	None
Batf	Ptger4	0.92951	50.54	0.542	rgb(223,113,114)	1.993	None
Batf	Tex14	-0.92951	50.54	-5.4E-01	rgb( 99,145,238)	1.993	None
Cdc5l	Dach2	-0.92951	50.54	-5.4E-01	rgb(101,146,237)	1.993	None
Cebpg	Aldh1l2	0.92951	50.54	0.536	rgb(223,115,116)	1.993	2,2
Creb3l2	Tulp3	0.92951	50.54	0.543	rgb(223,113,114)	1.993	2,2
Crem	Dnajc27	-0.92951	50.54	-5.4E-01	rgb( 99,145,238)	1.993	None
Cux1	Tgfbr1	0.92951	50.54	0.537	rgb(223,114,116)	1.993	2,2
Cux1	Unc93b1	-0.92951	50.54	-5.4E-01	rgb(100,146,237)	1.993	2,2
Ddit3	Stard5	0.92951	50.54	0.54	rgb(223,114,115)	1.993	2,2
Epas1	Adamtsl3	0.92951	50.54	0.535	rgb(223,115,116)	1.993	2,2
Ets1	Dmxl2	-0.92951	50.54	-5.4E-01	rgb(100,146,238)	1.993	2,2
Ets1	Slc15a1	0.92951	50.54	0.541	rgb(223,114,115)	1.993	2,2
Ets2	Pkhd1l1	-0.92951	50.54	-5.4E-01	rgb( 99,145,238)	1.993	2,2
Etv4	Aldh1l2	0.92951	50.54	0.545	rgb(223,113,114)	1.993	None
Etv4	Gpt2	0.92951	50.54	0.545	rgb(223,113,114)	1.993	2,2
Etv6	Hif1a	0.92951	50.54	0.536	rgb(223,115,116)	1.993	None
Fosl2	Ctla2b	0.92951	50.54	0.545	rgb(223,113,114)	1.993	None
Fosl2	Foxp4	-0.92951	50.54	-5.4E-01	rgb(100,146,238)	1.993	None
Foxo1	Rora	0.92951	50.54	0.541	rgb(223,114,115)	1.993	None
Foxo3	Ptp4a3	0.92951	50.54	0.542	rgb(223,113,115)	1.993	None
Gfi1	Bpnt1	-0.92951	50.54	-5.4E-01	rgb( 99,145,238)	1.993	2,2
Hsf1	Mgst3	-0.92951	50.54	-5.4E-01	rgb(100,146,238)	1.993	None
Irf1	Rasa4	0.92951	50.54	0.543	rgb(223,113,114)	1.993	2,2
Irf4	Arrb1	-0.92951	50.54	-5.4E-01	rgb(100,146,238)	1.993	None
Irf4	Atp8b4	-0.92951	50.54	-5.4E-01	rgb( 99,145,238)	1.993	None
Irf4	Hdac9	-0.92951	50.54	-5.4E-01	rgb(100,146,237)	1.993	None
Irf7	Ifit1	0.92951	50.54	0.536	rgb(223,115,116)	1.993	None
Irf7	Mx2	0.92951	50.54	0.541	rgb(223,114,115)	1.993	None
Kdm2b	Adora2a	0.92951	50.54	0.543	rgb(223,113,114)	1.993	2,2
Lyl1	Lix1l	0.92951	50.54	0.541	rgb(223,114,115)	1.993	None
Maf	Il21	0.92951	50.54	0.537	rgb(223,114,116)	1.993	None
Msc	Pcsk1	0.92951	50.54	0.538	rgb(223,114,115)	1.993	2,2
Nfatc1	Gfod1	0.92951	50.54	0.539	rgb(223,114,115)	1.993	None
Nr1d1	Galnt12	0.92951	50.54	0.539	rgb(223,114,115)	1.993	None
Nr4a2	Synj1	0.92951	50.54	0.543	rgb(223,113,114)	1.993	None
Plagl1	Slc3a2	0.92951	50.54	0.545	rgb(223,113,114)	1.993	None
Rela	Mex3d	0.92951	50.54	0.537	rgb(223,114,115)	1.993	None
Rest	Uckl1os	0.92951	50.54	0.545	rgb(223,113,114)	1.993	None
Rfx3	Dnajc16	-0.92951	50.54	-5.4E-01	rgb( 99,145,238)	1.993	None
Rorc	Cysltr1	0.92951	50.54	0.545	rgb(223,113,114)	1.993	None
Runx2	Gzmb	0.92951	50.54	0.543	rgb(223,113,114)	1.993	None
Rxra	Zfp324	0.92951	50.54	0.54	rgb(223,114,115)	1.993	None
Six1	Six4	0.92951	50.54	0.542	rgb(223,113,115)	1.993	2,2
Sp110	4833439L19Rik	0.92951	50.54	0.541	rgb(223,114,115)	1.993	2,2
Sp2	Drosha	0.92951	50.54	0.541	rgb(223,114,115)	1.993	None
Sp4	Mgat4b	-0.92951	50.54	-5.4E-01	rgb(100,146,238)	1.993	None
Sp6	Plxnd1	0.92951	50.54	0.541	rgb(223,114,115)	1.993	None
Spib	Pik3r3	0.92951	50.54	0.537	rgb(223,114,115)	1.993	None
Srf	Rps14	-0.92951	50.54	-5.4E-01	rgb( 99,145,238)	1.993	None
Stat2	Igtp	0.92951	50.54	0.545	rgb(223,113,114)	1.993	2,2
Tbx21	Etv6	0.92951	50.54	0.537	rgb(223,115,116)	1.993	None
Tbx21	Myd88	0.92951	50.54	0.535	rgb(223,115,116)	1.993	2,2
Tcf3	Acvr1b	0.92951	50.54	0.545	rgb(223,113,114)	1.993	None
Tead1	Fut7	0.92951	50.54	0.543	rgb(223,113,114)	1.993	2,2
Twist1	Glt28d2	0.92951	50.54	0.538	rgb(223,114,115)	1.993	2,2
Vax2	Cxcl3	0.92951	50.54	0.545	rgb(223,113,114)	1.993	2,2
Xbp1	Bpnt1	-0.92951	50.54	-5.4E-01	rgb(100,146,238)	1.993	None
Zbtb7b	Fam53b	0.92951	50.54	0.54	rgb(223,114,115)	1.993	None
Zbtb7b	Sh3bp1	0.92951	50.54	0.538	rgb(223,114,115)	1.993	None
Zfp263	Zfp473	-0.92951	50.54	-5.4E-01	rgb( 99,145,238)	1.993	None
Atmin	Sbf2	0.92951	50.54	0.537	rgb(223,114,116)	1.993	2,2
C030039L03Rik	Atp7b	0.92951	50.54	0.544	rgb(223,113,114)	1.993	2,2
Dach2	Tmem220	0.92951	50.54	0.536	rgb(223,115,116)	1.993	2,2
Mbnl2	A430005L14Rik	-0.92951	50.54	-5.4E-01	rgb( 99,145,238)	1.993	2,2
Mbnl2	Capn2	0.92951	50.54	0.538	rgb(223,114,115)	1.993	2,2
Prdm9	Napb	0.92951	50.54	0.54	rgb(223,114,115)	1.993	2,2
Scml4	Rab19	0.92951	50.54	0.544	rgb(223,113,114)	1.993	2,2
Scml4	Tbc1d30	0.92951	50.54	0.545	rgb(223,113,114)	1.993	2,2
Setdb2	Kcnj8	-0.92951	50.54	-5.4E-01	rgb(100,146,238)	1.993	2,2
Sgsm2	Ckap4	0.92951	50.54	0.537	rgb(223,114,116)	1.993	2,2
Sgsm2	Tg	0.92951	50.54	0.541	rgb(223,114,115)	1.993	2,2
Tet2	Atad2b	0.92951	50.54	0.543	rgb(223,113,114)	1.993	2,2
Trps1	Sirpa	-0.92951	50.54	-5.4E-01	rgb(100,146,238)	1.993	2,2
Zfp276	Trappc10	0.92951	50.54	0.536	rgb(223,115,116)	1.993	2,2
Zfp280d	Reps1	0.92951	50.54	0.538	rgb(223,114,115)	1.993	2,2
Zfp365	Psrc1	0.92951	50.54	0.542	rgb(223,113,114)	1.993	2,2
Zfp385a	Cox6b2	0.92951	50.54	0.539	rgb(223,114,115)	1.993	2,2
Zfp629	Fgfr1	0.92951	50.54	0.541	rgb(223,114,115)	1.993	2,2
Zfp771	Tmem158	0.92951	50.54	0.54	rgb(223,114,115)	1.993	2,2
Zfp956	Ankrd23	0.92951	50.54	0.538	rgb(223,114,115)	1.993	2,2
Ahrr	Treml2	0.92723	50.53	0.528	rgb(223,116,117)	1.9928	2,2
Atf3	Ankrd13c	0.92723	50.53	0.531	rgb(223,116,117)	1.9928	None
Batf	Asap1	0.92723	50.53	0.532	rgb(223,115,117)	1.9928	None
Batf	Gbp5	-0.92723	50.53	-5.3E-01	rgb(102,147,237)	1.9928	None
Batf3	Stom	0.92723	50.53	0.529	rgb(223,116,117)	1.9928	2,2
Bbx	Exoc4	0.92723	50.53	0.53	rgb(223,116,117)	1.9928	None
Bhlhe40	Upb1	0.92723	50.53	0.526	rgb(223,117,118)	1.9928	None
Cebpg	Tsc22d3	0.92723	50.53	0.528	rgb(223,116,117)	1.9928	2,2
Ddit3	Cox6a2	0.92723	50.53	0.529	rgb(223,116,117)	1.9928	2,2
Egr1	Arfgap3	-0.92723	50.53	-5.3E-01	rgb(101,147,237)	1.9928	None
Elk3	Dusp14	0.92723	50.53	0.531	rgb(223,116,117)	1.9928	2,2
Fosl2	Crem	0.92723	50.53	0.53	rgb(223,116,117)	1.9928	None
Foxp1	Adam9	-0.92723	50.53	-5.3E-01	rgb(102,147,237)	1.9928	2,2
Gata1	Myo6	0.92723	50.53	0.528	rgb(223,116,117)	1.9928	None
Gata3	4930506M07Rik	0.92723	50.53	0.528	rgb(223,116,117)	1.9928	2,2
Gli3	Nhs	0.92723	50.53	0.529	rgb(223,116,117)	1.9928	2,2
Hbp1	Dpf1	-0.92723	50.53	-5.3E-01	rgb(101,147,237)	1.9928	None
Hif1a	Chm	0.92723	50.53	0.532	rgb(223,115,116)	1.9928	None
Hif1a	Nsg2	-0.92723	50.53	-5.3E-01	rgb(102,147,237)	1.9928	None
Hlx	Tspan13	0.92723	50.53	0.527	rgb(223,116,117)	1.9928	2,2
Ikzf2	Cd96	0.92723	50.53	0.531	rgb(223,116,117)	1.9928	2,2
Ikzf2	Ergic1	0.92723	50.53	0.531	rgb(223,116,117)	1.9928	2,2
Ikzf2	Pdcd1	0.92723	50.53	0.529	rgb(223,116,117)	1.9928	None
Irf1	Insrr	0.92723	50.53	0.525	rgb(223,117,118)	1.9928	2,2
Irf2	Ms4a6c	0.92723	50.53	0.531	rgb(223,116,117)	1.9928	None
Irf4	Armcx6	0.92723	50.53	0.532	rgb(223,115,116)	1.9928	None
Irf4	Spry2	-0.92723	50.53	-5.3E-01	rgb(103,148,237)	1.9928	2,2
Irf7	Gm6548	0.92723	50.53	0.53	rgb(223,116,117)	1.9928	2,2
Irf7	Ifi27l2a	0.92723	50.53	0.532	rgb(223,115,116)	1.9928	None
Irf7	Oas1c	0.92723	50.53	0.53	rgb(223,116,117)	1.9928	None
Irf8	Ubash3b	0.92723	50.53	0.528	rgb(223,116,117)	1.9928	None
Jun	Src	0.92723	50.53	0.533	rgb(223,115,116)	1.9928	None
Jund	Plekha1	-0.92723	50.53	-5.3E-01	rgb(103,147,237)	1.9928	None
Klf2	Nkain1	-0.92723	50.53	-5.3E-01	rgb(102,147,237)	1.9928	None
Klf2	Sell	0.92723	50.53	0.527	rgb(223,116,117)	1.9928	2,2
Mxi1	Thra	0.92723	50.53	0.532	rgb(223,115,116)	1.9928	None
Nfkb1	Themis	-0.92723	50.53	-5.3E-01	rgb(103,148,237)	1.9928	None
Nr3c1	Ctla4	-0.92723	50.53	-5.3E-01	rgb(102,147,237)	1.9928	None
Nr4a3	B4galnt4	-0.92723	50.53	-5.3E-01	rgb(103,147,237)	1.9928	2,2
Osr2	Hebp2	0.92723	50.53	0.533	rgb(223,115,116)	1.9928	2,2
Patz1	Btbd11	0.92723	50.53	0.535	rgb(223,115,116)	1.9928	2,2
Patz1	Gart	0.92723	50.53	0.533	rgb(223,115,116)	1.9928	None
Plagl1	Tmc6	-0.92723	50.53	-5.3E-01	rgb(102,147,237)	1.9928	2,2
Rara	Prkab2	0.92723	50.53	0.531	rgb(223,116,117)	1.9928	None
Runx1	Cxcr1	-0.92723	50.53	-5.3E-01	rgb(101,147,237)	1.9928	None
Runx1	Ripk2	-0.92723	50.53	-5.3E-01	rgb(103,147,237)	1.9928	None
Rxra	Srgn	-0.92723	50.53	-5.3E-01	rgb(102,147,237)	1.9928	None
Rxrb	Igsf9	0.92723	50.53	0.534	rgb(223,115,116)	1.9928	None
Smad3	Bcl3	0.92723	50.53	0.525	rgb(223,117,118)	1.9928	None
Sp2	Psmd8	-0.92723	50.53	-5.3E-01	rgb(103,148,237)	1.9928	None
Sp2	Robo3	-0.92723	50.53	-5.3E-01	rgb(102,147,237)	1.9928	None
Sp2	Zfp609	0.92723	50.53	0.531	rgb(223,115,117)	1.9928	None
Sp4	Kdelc1	-0.92723	50.53	-5.3E-01	rgb(103,148,237)	1.9928	None
Sp4	Plekho2	0.92723	50.53	0.531	rgb(223,116,117)	1.9928	None
Stat1	Dtx3l	0.92723	50.53	0.531	rgb(223,116,117)	1.9928	None
Tcf12	Idh1	-0.92723	50.53	-5.3E-01	rgb(101,146,237)	1.9928	None
Thap1	Rpp14	0.92723	50.53	0.533	rgb(223,115,116)	1.9928	2,2
Trerf1	Tmem176a	0.92723	50.53	0.531	rgb(223,116,117)	1.9928	2,2
Twist1	Adap1	-0.92723	50.53	-5.3E-01	rgb(103,148,237)	1.9928	None
Zfp182	Ms4a6c	0.92723	50.53	0.531	rgb(223,116,117)	1.9928	None
Zfp219	Ptprs	0.92723	50.53	0.527	rgb(223,116,117)	1.9928	2,2
Zfp467	Galm	0.92723	50.53	0.532	rgb(223,115,116)	1.9928	2,2
Atmin	Gramd1b	0.92723	50.53	0.53	rgb(223,116,117)	1.9928	2,2
Klf6	Chst3	-0.92723	50.53	-5.3E-01	rgb(101,146,237)	1.9928	2,2
L3mbtl3	Piga	-0.92723	50.53	-5.3E-01	rgb(102,147,237)	1.9928	2,2
Litaf	Ncf1	0.92723	50.53	0.525	rgb(223,117,118)	1.9928	2,2
Ncoa2	Notch2	0.92723	50.53	0.528	rgb(223,116,117)	1.9928	2,2
Plscr1	Clic4	0.92723	50.53	0.527	rgb(223,116,117)	1.9928	2,2
Rbck1	Ears2	0.92723	50.53	0.531	rgb(223,116,117)	1.9928	2,2
Tbx6	Vasn	0.92723	50.53	0.527	rgb(223,116,117)	1.9928	2,2
Thap3	Polr3b	-0.92723	50.53	-5.3E-01	rgb(101,147,237)	1.9928	2,2
Zfp112	Ccng2	-0.92723	50.53	-5.3E-01	rgb(102,147,237)	1.9928	2,2
Zfp365	4632434I11Rik	0.92723	50.53	0.526	rgb(223,117,118)	1.9928	2,2
Zfp367	Cenpw	0.92723	50.53	0.533	rgb(223,115,116)	1.9928	2,2
Zfp385a	Ptp4a3	0.92723	50.53	0.526	rgb(223,117,118)	1.9928	2,2
Zfp426	Usp44	0.92723	50.53	0.528	rgb(223,116,117)	1.9928	2,2
Zfp608	Serpinb1a	0.92723	50.53	0.532	rgb(223,115,117)	1.9928	2,2
Zfp629	Tbc1d16	0.92723	50.53	0.534	rgb(223,115,116)	1.9928	2,2
Zfp750	Exoc4	0.92723	50.53	0.531	rgb(223,116,117)	1.9928	2,2
Zkscan17	Spn	-0.92723	50.53	-5.3E-01	rgb(102,147,237)	1.9928	2,2
Zkscan17	Tbkbp1	0.92723	50.53	0.531	rgb(223,116,117)	1.9928	2,2
Ahr	Ccno	0.92496	50.52	0.525	rgb(223,117,118)	1.9926	None
Ar	Inpp4a	0.92496	50.52	0.522	rgb(223,117,118)	1.9926	None
Atf3	Hdc	0.92496	50.52	0.516	rgb(223,118,119)	1.9926	2,2
Atf6	P2ry2	0.92496	50.52	0.521	rgb(223,118,119)	1.9926	2,2
Batf	Trim36	0.92496	50.52	0.521	rgb(223,118,119)	1.9926	None
Bcl6	March3	0.92496	50.52	0.521	rgb(223,117,118)	1.9926	None
Cebpg	B930041F14Rik	-0.92496	50.52	-5.2E-01	rgb(105,149,237)	1.9926	None
Creb3l2	Srgap3	0.92496	50.52	0.521	rgb(223,118,119)	1.9926	2,2
Egr1	Ccr7	-0.92496	50.52	-5.2E-01	rgb(105,149,237)	1.9926	None
Elk3	Rora	0.92496	50.52	0.52	rgb(223,118,119)	1.9926	2,2
Erf	Zfp36l2	0.92496	50.52	0.524	rgb(223,117,118)	1.9926	None
Esrra	Gcnt1	-0.92496	50.52	-5.2E-01	rgb(104,148,237)	1.9926	None
Ets1	Ikzf4	0.92496	50.52	0.521	rgb(223,118,119)	1.9926	None
Ets1	Naga	0.92496	50.52	0.524	rgb(223,117,118)	1.9926	None
Etv6	Ncs1	0.92496	50.52	0.522	rgb(223,117,118)	1.9926	None
Fos	Btla	0.92496	50.52	0.521	rgb(223,117,118)	1.9926	None
Fosl2	Ddr1	0.92496	50.52	0.522	rgb(223,117,118)	1.9926	None
Fosl2	Gla	0.92496	50.52	0.521	rgb(223,117,118)	1.9926	None
Fosl2	Slc39a1	0.92496	50.52	0.524	rgb(223,117,118)	1.9926	None
Fosl2	Tspan5	0.92496	50.52	0.519	rgb(223,118,119)	1.9926	None
Foxf2	Nqo2	0.92496	50.52	0.524	rgb(223,117,118)	1.9926	2,2
Foxf2	Zhx2	-0.92496	50.52	-5.2E-01	rgb(103,148,237)	1.9926	2,2
Foxn2	Rpusd2	0.92496	50.52	0.515	rgb(223,119,120)	1.9926	None
Foxo1	Mtss1	0.92496	50.52	0.516	rgb(223,118,119)	1.9926	None
Gabpa	Rpa2	-0.92496	50.52	-5.2E-01	rgb(104,148,237)	1.9926	None
Hif3a	Stc1	0.92496	50.52	0.516	rgb(223,118,119)	1.9926	2,2
Ikzf2	Ankrd39	0.92496	50.52	0.523	rgb(223,117,118)	1.9926	2,2
Ikzf2	Pgs1	-0.92496	50.52	-5.2E-01	rgb(105,149,237)	1.9926	2,2
Irf2	Gatsl2	0.92496	50.52	0.522	rgb(223,117,118)	1.9926	None
Irf4	Cxxc5	-0.92496	50.52	-5.2E-01	rgb(105,149,237)	1.9926	2,2
Irf4	Pgrmc1	-0.92496	50.52	-5.2E-01	rgb(104,148,237)	1.9926	None
Irf5	Unc93b1	0.92496	50.52	0.522	rgb(223,117,118)	1.9926	2,2
Irf8	Auh	-0.92496	50.52	-5.2E-01	rgb(104,149,237)	1.9926	None
Irf8	Il2rb	0.92496	50.52	0.516	rgb(223,119,120)	1.9926	None
Jun	Pcyt1b	-0.92496	50.52	-5.2E-01	rgb(105,149,237)	1.9926	2,2
Klf10	Ms4a4c	-0.92496	50.52	-5.2E-01	rgb(103,148,237)	1.9926	2,2
Klf2	Cd5l	-0.92496	50.52	-5.2E-01	rgb(105,149,237)	1.9926	2,2
Lef1	S1pr3	-0.92496	50.52	-5.2E-01	rgb(103,148,237)	1.9926	None
Lhx6	Maml3	0.92496	50.52	0.516	rgb(223,119,120)	1.9926	2,2
Mafg	Sesn1	-0.92496	50.52	-5.2E-01	rgb(103,148,237)	1.9926	None
Mitf	Vax2	0.92496	50.52	0.518	rgb(223,118,119)	1.9926	2,2
Nfkb1	Mbp	0.92496	50.52	0.522	rgb(223,117,118)	1.9926	None
Nfkb2	Csf2	0.92496	50.52	0.516	rgb(223,119,120)	1.9926	2,2
Plagl1	Eml1	0.92496	50.52	0.52	rgb(223,118,119)	1.9926	2,2
Pou2af1	Ncf1	-0.92496	50.52	-5.2E-01	rgb(104,148,237)	1.9926	2,2
Pou2f2	Egr2	-0.92496	50.52	-5.2E-01	rgb(105,149,237)	1.9926	None
Rfx1	Psme2	-0.92496	50.52	-5.2E-01	rgb(104,148,237)	1.9926	None
Rxra	Ptpn2	-0.92496	50.52	-5.2E-01	rgb(104,148,237)	1.9926	None
Sp2	BC026585	-0.92496	50.52	-5.2E-01	rgb(104,148,237)	1.9926	None
Sp4	Fbxw2	0.92496	50.52	0.524	rgb(223,117,118)	1.9926	2,2
Tal2	Tmem38b	0.92496	50.52	0.522	rgb(223,117,118)	1.9926	2,2
Tcf12	Mndal	0.92496	50.52	0.518	rgb(223,118,119)	1.9926	None
Tcf7l1	Gstm1	0.92496	50.52	0.522	rgb(223,117,118)	1.9926	None
Tead1	Faim3	0.92496	50.52	0.522	rgb(223,117,118)	1.9926	2,2
Tead1	Kcna3	-0.92496	50.52	-5.2E-01	rgb(105,149,237)	1.9926	None
Thra	Ndrg2	0.92496	50.52	0.523	rgb(223,117,118)	1.9926	2,2
Vax2	Ppp1r14c	0.92496	50.52	0.519	rgb(223,118,119)	1.9926	2,2
Zbtb4	Nlrc3	0.92496	50.52	0.52	rgb(223,118,119)	1.9926	2,2
Zbtb7a	Nsun6	-0.92496	50.52	-5.2E-01	rgb(104,149,237)	1.9926	None
Zbtb7b	Cd4	0.92496	50.52	0.518	rgb(223,118,119)	1.9926	2,2
Zfp263	Gpsm2	-0.92496	50.52	-5.2E-01	rgb(105,149,237)	1.9926	None
Zfp281	Bcl2l11	0.92496	50.52	0.523	rgb(223,117,118)	1.9926	None
Zfp369	Zfpm1	-0.92496	50.52	-5.2E-01	rgb(104,148,237)	1.9926	None
Ankzf1	A930004D18Rik	0.92496	50.52	0.515	rgb(223,119,120)	1.9926	2,2
Fbxl19	Fth1	-0.92496	50.52	-5.2E-01	rgb(105,149,237)	1.9926	2,2
Hes6	Galk1	0.92496	50.52	0.52	rgb(223,118,119)	1.9926	2,2
Litaf	Cd84	0.92496	50.52	0.518	rgb(223,118,119)	1.9926	2,2
Litaf	Cdk16	-0.92496	50.52	-5.2E-01	rgb(104,148,237)	1.9926	2,2
Mbnl2	C2cd2l	0.92496	50.52	0.522	rgb(223,117,118)	1.9926	2,2
Mxd3	9530077C05Rik	0.92496	50.52	0.519	rgb(223,118,119)	1.9926	2,2
Phf1	Tnfrsf21	-0.92496	50.52	-5.2E-01	rgb(105,149,237)	1.9926	2,2
Zbed3	Zkscan17	0.92496	50.52	0.52	rgb(223,118,119)	1.9926	2,2
Zbtb32	Tapbpl	0.92496	50.52	0.522	rgb(223,117,118)	1.9926	2,2
Zfp35	Rbmx	0.92496	50.52	0.524	rgb(223,117,118)	1.9926	2,2
Zfp365	Ccng1	0.92496	50.52	0.524	rgb(223,117,118)	1.9926	2,2
Zfp407	Vav1	0.92496	50.52	0.524	rgb(223,117,118)	1.9926	2,2
Zfp536	Pls1	0.92496	50.52	0.523	rgb(223,117,118)	1.9926	2,2
Zfp608	Prr7	-0.92496	50.52	-5.2E-01	rgb(105,149,237)	1.9926	2,2
Zfp629	Spib	-0.92496	50.52	-5.2E-01	rgb(105,149,237)	1.9926	2,2
Zfp777	Ctss	-0.92496	50.52	-5.2E-01	rgb(103,148,237)	1.9926	2,2
Zfp808	Rfwd3	0.92496	50.52	0.516	rgb(223,118,119)	1.9926	2,2
Zfp956	Chka	0.92496	50.52	0.516	rgb(223,119,120)	1.9926	2,2
Arid3a	Adrb2	-0.92268	50.51	-5.1E-01	rgb(106,150,236)	1.9924	None
Atf3	Srgn	0.92268	50.51	0.51	rgb(223,120,121)	1.9924	None
Atf5	0610007P14Rik	0.92268	50.51	0.512	rgb(223,119,120)	1.9924	2,2
Batf	Tmem19	-0.92268	50.51	-5.1E-01	rgb(106,149,236)	1.9924	None
Bcl11b	5730508B09Rik	0.92268	50.51	0.507	rgb(223,120,121)	1.9924	None
Bcl6	Tmem176a	0.92268	50.51	0.509	rgb(223,120,121)	1.9924	None
Cebpb	Aqp9	0.92268	50.51	0.51	rgb(223,120,121)	1.9924	2,2
Cebpg	Nupr1	0.92268	50.51	0.511	rgb(223,119,120)	1.9924	2,2
Ddit3	Sars	0.92268	50.51	0.511	rgb(223,119,120)	1.9924	2,2
Eomes	Chm	-0.92268	50.51	-5.1E-01	rgb(105,149,237)	1.9924	None
Epas1	Rnd3	0.92268	50.51	0.511	rgb(223,119,120)	1.9924	2,2
Etv6	Il21	0.92268	50.51	0.511	rgb(223,119,120)	1.9924	None
Etv6	Tesk2	-0.92268	50.51	-5.1E-01	rgb(106,150,236)	1.9924	None
Fli1	Fam49b	0.92268	50.51	0.512	rgb(223,119,120)	1.9924	None
Fosb	Gpsm2	-0.92268	50.51	-5.1E-01	rgb(106,150,236)	1.9924	None
Foxf2	Map4k4	0.92268	50.51	0.507	rgb(223,120,121)	1.9924	2,2
Foxp4	Syf2	-0.92268	50.51	-5.1E-01	rgb(107,150,236)	1.9924	None
Foxs1	Sh2d7	0.92268	50.51	0.512	rgb(223,119,120)	1.9924	2,2
Hic1	Nr4a3	-0.92268	50.51	-5.1E-01	rgb(107,150,236)	1.9924	None
Hif3a	Rasl12	0.92268	50.51	0.512	rgb(223,119,120)	1.9924	2,2
Hif3a	Zfp395	0.92268	50.51	0.507	rgb(223,120,121)	1.9924	2,2
Hlx	Olfm1	0.92268	50.51	0.515	rgb(223,119,120)	1.9924	2,2
Hsf1	Son	0.92268	50.51	0.509	rgb(223,120,121)	1.9924	None
Ikzf2	Ddr1	-0.92268	50.51	-5.1E-01	rgb(105,149,237)	1.9924	None
Ikzf2	Olfm2	0.92268	50.51	0.507	rgb(223,120,121)	1.9924	2,2
Irf1	Gbp9	0.92268	50.51	0.514	rgb(223,119,120)	1.9924	2,2
Irf1	Tapbpl	0.92268	50.51	0.509	rgb(223,120,121)	1.9924	2,2
Irf2	Emilin1	-0.92268	50.51	-5.1E-01	rgb(106,149,236)	1.9924	None
Irf4	Nqo2	-0.92268	50.51	-5.1E-01	rgb(107,150,236)	1.9924	None
Irf4	Peli2	0.92268	50.51	0.514	rgb(223,119,120)	1.9924	None
Irf4	Wls	-0.92268	50.51	-5.1E-01	rgb(107,150,236)	1.9924	None
Irf5	Pla1a	0.92268	50.51	0.514	rgb(223,119,120)	1.9924	None
Irf8	Il7r	-0.92268	50.51	-5.1E-01	rgb(106,150,236)	1.9924	None
Jun	1600014C10Rik	0.92268	50.51	0.506	rgb(223,120,121)	1.9924	2,2
Jund	Rgs19	-0.92268	50.51	-5.1E-01	rgb(106,149,236)	1.9924	None
Klf13	Helb	0.92268	50.51	0.509	rgb(223,120,121)	1.9924	None
Klf3	Asap1	0.92268	50.51	0.512	rgb(223,119,120)	1.9924	None
Lhx6	Sh2b1	0.92268	50.51	0.511	rgb(223,119,120)	1.9924	2,2
Maf	Tor3a	-0.92268	50.51	-5.1E-01	rgb(106,150,236)	1.9924	None
Mafg	N4bp2l1	-0.92268	50.51	-5.1E-01	rgb(106,150,236)	1.9924	None
Msc	Ccr1	0.92268	50.51	0.506	rgb(223,120,121)	1.9924	2,2
Mxi1	Dpf1	0.92268	50.51	0.512	rgb(223,119,120)	1.9924	None
Mxi1	Utp20	-0.92268	50.51	-5.1E-01	rgb(106,150,236)	1.9924	None
Myb	Creb3l2	-0.92268	50.51	-5.1E-01	rgb(107,150,236)	1.9924	None
Nfatc4	H2-Eb2	0.92268	50.51	0.507	rgb(223,120,121)	1.9924	2,2
Npas4	Cnn2	0.92268	50.51	0.509	rgb(223,120,121)	1.9924	None
Nr4a1	Nfkbie	0.92268	50.51	0.51	rgb(223,120,121)	1.9924	2,2
Pou2f2	Aif1	-0.92268	50.51	-5.1E-01	rgb(106,150,236)	1.9924	None
Pou2f2	Klri2	-0.92268	50.51	-5.1E-01	rgb(106,150,236)	1.9924	None
Prrx1	Thbd	0.92268	50.51	0.507	rgb(223,120,121)	1.9924	2,2
Rel	Kcnk10	0.92268	50.51	0.508	rgb(223,120,121)	1.9924	None
Rfx3	Rcl1	-0.92268	50.51	-5.1E-01	rgb(106,149,237)	1.9924	None
Rreb1	Nr4a3	0.92268	50.51	0.509	rgb(223,120,121)	1.9924	None
Rxra	Col27a1	0.92268	50.51	0.511	rgb(223,119,120)	1.9924	None
Rxra	Nrp1	0.92268	50.51	0.508	rgb(223,120,121)	1.9924	None
Rxra	Tmc6	0.92268	50.51	0.513	rgb(223,119,120)	1.9924	None
Scrt1	Stat2	0.92268	50.51	0.509	rgb(223,120,121)	1.9924	2,2
Six5	Rab34	0.92268	50.51	0.509	rgb(223,120,121)	1.9924	None
Sox4	Parp8	0.92268	50.51	0.512	rgb(223,119,120)	1.9924	None
Sp2	Fbxo18	-0.92268	50.51	-5.1E-01	rgb(105,149,237)	1.9924	None
Sp3	Slc16a6	-0.92268	50.51	-5.1E-01	rgb(106,150,236)	1.9924	None
Srf	Exosc8	-0.92268	50.51	-5.1E-01	rgb(106,150,236)	1.9924	None
Stat2	Dtx3l	0.92268	50.51	0.508	rgb(223,120,121)	1.9924	None
Stat4	Polr3gl	0.92268	50.51	0.514	rgb(223,119,120)	1.9924	None
Tbx21	Itga5	0.92268	50.51	0.512	rgb(223,119,120)	1.9924	2,2
Tcf12	Tnik	0.92268	50.51	0.512	rgb(223,119,120)	1.9924	None
Tcf4	Adam9	0.92268	50.51	0.512	rgb(223,119,120)	1.9924	2,2
Tcf7l1	Clip3	0.92268	50.51	0.508	rgb(223,120,121)	1.9924	2,2
Tcf7l1	Gabbr1	0.92268	50.51	0.515	rgb(223,119,120)	1.9924	None
Twist1	Cxcl1	0.92268	50.51	0.508	rgb(223,120,121)	1.9924	2,2
Vax2	B3galt2	0.92268	50.51	0.506	rgb(223,120,121)	1.9924	2,2
Vax2	Il23r	0.92268	50.51	0.512	rgb(223,119,120)	1.9924	2,2
Ybx2	Fam198a	0.92268	50.51	0.509	rgb(223,120,121)	1.9924	2,2
Yy2	Naca	-0.92268	50.51	-5.1E-01	rgb(107,150,236)	1.9924	None
Zbtb7a	Slc6a6	0.92268	50.51	0.509	rgb(223,120,121)	1.9924	None
Zeb1	Nfe2l2	0.92268	50.51	0.514	rgb(223,119,120)	1.9924	None
Zfp148	Adora2a	-0.92268	50.51	-5.1E-01	rgb(106,149,236)	1.9924	None
Zfp148	Slc39a9	0.92268	50.51	0.509	rgb(223,120,121)	1.9924	None
Zfp148	Zfp609	0.92268	50.51	0.506	rgb(223,120,121)	1.9924	None
Zfp263	Rtn4	-0.92268	50.51	-5.1E-01	rgb(106,149,236)	1.9924	None
Zfp263	Vim	-0.92268	50.51	-5.1E-01	rgb(106,149,236)	1.9924	None
Zfp281	Fas	0.92268	50.51	0.512	rgb(223,119,120)	1.9924	None
Zfp369	Grap	0.92268	50.51	0.515	rgb(223,119,120)	1.9924	None
Zfp467	Acsbg1	-0.92268	50.51	-5.1E-01	rgb(105,149,237)	1.9924	2,2
Zfp524	Faim3	0.92268	50.51	0.507	rgb(223,120,121)	1.9924	2,2
Zfx	Cd59a	-0.92268	50.51	-5.1E-01	rgb(105,149,237)	1.9924	None
Ahdc1	Zfp831	0.92268	50.51	0.511	rgb(223,119,120)	1.9924	2,2
Ankzf1	Rbfox2	0.92268	50.51	0.507	rgb(223,120,121)	1.9924	2,2
C030039L03Rik	Kbtbd13	0.92268	50.51	0.509	rgb(223,120,121)	1.9924	2,2
Dzip1	Smarca2	0.92268	50.51	0.512	rgb(223,119,120)	1.9924	2,2
Gm14295	Arf1	-0.92268	50.51	-5.1E-01	rgb(105,149,237)	1.9924	2,2
Jazf1	Tnfsf9	0.92268	50.51	0.505	rgb(223,121,122)	1.9924	2,2
Kdm5b	Ero1l	0.92268	50.51	0.509	rgb(223,120,121)	1.9924	2,2
Litaf	Acvrl1	0.92268	50.51	0.511	rgb(223,119,120)	1.9924	2,2
Litaf	Slc16a6	-0.92268	50.51	-5.1E-01	rgb(107,150,236)	1.9924	2,2
Ncoa1	Trappc10	0.92268	50.51	0.515	rgb(223,119,120)	1.9924	2,2
Phf1	Znrf1	0.92268	50.51	0.51	rgb(223,120,121)	1.9924	2,2
Scml4	Ipcef1	0.92268	50.51	0.512	rgb(223,119,120)	1.9924	2,2
Sgsm2	Unc93b1	0.92268	50.51	0.514	rgb(223,119,120)	1.9924	2,2
Thap3	Cox7a2l	0.92268	50.51	0.507	rgb(223,120,121)	1.9924	2,2
Zbed3	Cox6a2	0.92268	50.51	0.514	rgb(223,119,120)	1.9924	2,2
Zbtb46	Phlda3	0.92268	50.51	0.509	rgb(223,120,121)	1.9924	2,2
Zfp367	Fam111a	0.92268	50.51	0.515	rgb(223,119,120)	1.9924	2,2
Zfp385a	Dhh	0.92268	50.51	0.513	rgb(223,119,120)	1.9924	2,2
Zfp429	Ankrd33b	0.92268	50.51	0.515	rgb(223,119,120)	1.9924	2,2
Zfp429	Kcnf1	-0.92268	50.51	-5.1E-01	rgb(107,150,236)	1.9924	2,2
Zfp536	Tekt2	0.92268	50.51	0.515	rgb(223,119,120)	1.9924	2,2
Zfp750	Lrrc28	0.92268	50.51	0.506	rgb(223,120,121)	1.9924	2,2
Zfp775	Fam69b	0.92268	50.51	0.51	rgb(223,120,121)	1.9924	2,2
Zfp868	Chrm4	-0.92268	50.51	-5.1E-01	rgb(107,150,236)	1.9924	2,2
Zfp91	Malt1	0.92268	50.51	0.514	rgb(223,119,120)	1.9924	2,2
Ahctf1	Smg5	0.92041	50.5	0.504	rgb(223,121,122)	1.9922	2,2
Ahrr	Neurl1b	0.92041	50.5	0.503	rgb(223,121,122)	1.9922	2,2
Ahrr	Tmem176a	0.92041	50.5	0.497	rgb(222,122,123)	1.9922	2,2
Arid3a	Erc1	0.92041	50.5	0.503	rgb(223,121,122)	1.9922	None
Atf3	5430427O19Rik	0.92041	50.5	0.501	rgb(223,121,122)	1.9922	None
Atf3	Atp11a	0.92041	50.5	0.499	rgb(222,122,123)	1.9922	2,2
Atf3	Hmcn1	0.92041	50.5	0.502	rgb(223,121,122)	1.9922	None
Atf3	Nfil3	0.92041	50.5	0.498	rgb(222,122,123)	1.9922	None
Batf	Cd47	-0.92041	50.5	-5.0E-01	rgb(109,151,236)	1.9922	None
Bcl6b	Kctd7	0.92041	50.5	0.505	rgb(223,121,122)	1.9922	2,2
Bhlhe40	Runx2	0.92041	50.5	0.503	rgb(223,121,122)	1.9922	None
Cebpb	Gpr15	-0.92041	50.5	-5.0E-01	rgb(108,151,236)	1.9922	None
Cebpb	Slc1a4	0.92041	50.5	0.498	rgb(222,122,123)	1.9922	2,2
Cebpg	Drosha	-0.92041	50.5	-5.0E-01	rgb(109,151,236)	1.9922	2,2
Cebpg	Gpr176	-0.92041	50.5	-5.0E-01	rgb(109,151,236)	1.9922	2,2
Cebpg	Mapkbp1	-0.92041	50.5	-5.0E-01	rgb(108,151,236)	1.9922	None
Creb1	Tmem55b	-0.92041	50.5	-5.0E-01	rgb(109,152,236)	1.9922	None
Creb3l1	Dkkl1	0.92041	50.5	0.497	rgb(222,122,123)	1.9922	2,2
Creb3l1	Pcdh7	-0.92041	50.5	-5.0E-01	rgb(108,151,236)	1.9922	None
E2f1	Ifit2	0.92041	50.5	0.499	rgb(222,122,123)	1.9922	None
Ebf1	Gatsl2	0.92041	50.5	0.504	rgb(223,121,122)	1.9922	None
Egr3	Cwh43	-0.92041	50.5	-5.0E-01	rgb(108,151,236)	1.9922	2,2
Egr4	Pkhd1l1	0.92041	50.5	0.504	rgb(223,121,122)	1.9922	None
Erf	Urm1	0.92041	50.5	0.501	rgb(223,121,122)	1.9922	None
Ets1	Plcg1	0.92041	50.5	0.496	rgb(222,122,123)	1.9922	None
Etv6	Il2rb	0.92041	50.5	0.496	rgb(222,122,123)	1.9922	None
Fosl2	Acp5	0.92041	50.5	0.504	rgb(223,121,122)	1.9922	None
Fosl2	Igsf9	-0.92041	50.5	-5.0E-01	rgb(108,151,236)	1.9922	None
Fosl2	Il4ra	0.92041	50.5	0.499	rgb(222,122,123)	1.9922	None
Fosl2	Mfge8	0.92041	50.5	0.499	rgb(222,122,123)	1.9922	None
Foxc1	Hmx3	0.92041	50.5	0.501	rgb(223,121,122)	1.9922	None
Foxf2	Nucb2	0.92041	50.5	0.497	rgb(222,122,123)	1.9922	2,2
Foxf2	Sdc1	0.92041	50.5	0.501	rgb(223,121,122)	1.9922	2,2
Foxf2	Stxbp6	0.92041	50.5	0.495	rgb(222,122,123)	1.9922	2,2
Foxp3	Il10	-0.92041	50.5	-5.0E-01	rgb(109,152,236)	1.9922	None
Gata1	Itpr3	0.92041	50.5	0.504	rgb(223,121,122)	1.9922	None
Gata3	Ipmk	-0.92041	50.5	-5.0E-01	rgb(109,151,236)	1.9922	None
Hic1	Sap30	-0.92041	50.5	-5.0E-01	rgb(108,151,236)	1.9922	None
Hif1a	Bbs12	0.92041	50.5	0.499	rgb(222,122,123)	1.9922	None
Hif3a	Arrb1	0.92041	50.5	0.497	rgb(222,122,123)	1.9922	2,2
Hif3a	Kbtbd13	0.92041	50.5	0.504	rgb(223,121,122)	1.9922	2,2
Hsf1	Sbno2	0.92041	50.5	0.5	rgb(223,121,122)	1.9922	None
Hsf2	Pde6d	0.92041	50.5	0.498	rgb(222,122,123)	1.9922	None
Irf1	Tmem35	0.92041	50.5	0.502	rgb(223,121,122)	1.9922	None
Irf2	Eif4e3	0.92041	50.5	0.5	rgb(222,122,123)	1.9922	None
Irf4	Clec7a	-0.92041	50.5	-5.0E-01	rgb(108,151,236)	1.9922	2,2
Irf4	Col18a1	0.92041	50.5	0.503	rgb(223,121,122)	1.9922	None
Irf5	Cdc14a	0.92041	50.5	0.5	rgb(223,121,122)	1.9922	None
Irf7	Samd9l	0.92041	50.5	0.497	rgb(222,122,123)	1.9922	None
Kdm2b	Lrch1	0.92041	50.5	0.505	rgb(223,121,122)	1.9922	2,2
Klf13	4930417O13Rik	0.92041	50.5	0.503	rgb(223,121,122)	1.9922	None
Klf7	Insm1	-0.92041	50.5	-5.0E-01	rgb(108,151,236)	1.9922	2,2
Lyl1	Itgb5	0.92041	50.5	0.502	rgb(223,121,122)	1.9922	2,2
Maf	Ctla2a	0.92041	50.5	0.5	rgb(223,121,122)	1.9922	None
Maf	Pld2	0.92041	50.5	0.502	rgb(223,121,122)	1.9922	None
Mafg	Fbxo4	-0.92041	50.5	-5.0E-01	rgb(108,151,236)	1.9922	2,2
Mga	Epsti1	-0.92041	50.5	-5.0E-01	rgb(108,151,236)	1.9922	None
Msc	Sphk1	0.92041	50.5	0.503	rgb(223,121,122)	1.9922	2,2
Mxi1	Fastkd2	-0.92041	50.5	-5.0E-01	rgb(109,151,236)	1.9922	None
Mybl1	E2f7	0.92041	50.5	0.496	rgb(222,122,123)	1.9922	2,2
Nr1h2	Nucks1	-0.92041	50.5	-5.0E-01	rgb(108,151,236)	1.9922	2,2
Osr2	Penk	0.92041	50.5	0.503	rgb(223,121,122)	1.9922	2,2
Ovol1	Dixdc1	0.92041	50.5	0.496	rgb(222,122,123)	1.9922	2,2
Prdm1	P2ry14	0.92041	50.5	0.504	rgb(223,121,122)	1.9922	None
Prrx1	Ccdc80	0.92041	50.5	0.503	rgb(223,121,122)	1.9922	2,2
Prrx1	Cxcl1	0.92041	50.5	0.5	rgb(223,121,122)	1.9922	2,2
Rbpj	Cish	0.92041	50.5	0.503	rgb(223,121,122)	1.9922	2,2
Rel	Vav1	-0.92041	50.5	-5.0E-01	rgb(108,151,236)	1.9922	None
Relb	Aim2	-0.92041	50.5	-5.0E-01	rgb(109,151,236)	1.9922	None
Rest	Jak3	0.92041	50.5	0.503	rgb(223,121,122)	1.9922	None
Rest	Kdelc1	-0.92041	50.5	-5.0E-01	rgb(109,151,236)	1.9922	None
Runx3	Olfr175-ps1	-0.92041	50.5	-5.0E-01	rgb(109,152,236)	1.9922	None
Runx3	Pdcd1	-0.92041	50.5	-5.0E-01	rgb(109,151,236)	1.9922	None
Rxra	Mpp2	0.92041	50.5	0.495	rgb(222,122,123)	1.9922	None
Scrt1	4932438H23Rik	0.92041	50.5	0.498	rgb(222,122,123)	1.9922	2,2
Scrt1	Ppap2c	0.92041	50.5	0.499	rgb(222,122,123)	1.9922	2,2
Scrt1	Slc41a2	0.92041	50.5	0.505	rgb(223,121,122)	1.9922	2,2
Sox21	Mtmr7	-0.92041	50.5	-5.0E-01	rgb(108,150,236)	1.9922	None
Sox5	Ccr8	-0.92041	50.5	-5.0E-01	rgb(107,150,236)	1.9922	2,2
Sp2	Rnf130	-0.92041	50.5	-5.0E-01	rgb(108,151,236)	1.9922	None
Sp3	Tulp3	-0.92041	50.5	-5.0E-01	rgb(108,150,236)	1.9922	None
Sp4	Bend4	0.92041	50.5	0.502	rgb(223,121,122)	1.9922	None
Sp4	Tmem163	0.92041	50.5	0.498	rgb(222,122,123)	1.9922	None
Srebf1	C2cd2l	0.92041	50.5	0.499	rgb(222,122,123)	1.9922	None
Srebf1	Col7a1	0.92041	50.5	0.502	rgb(223,121,122)	1.9922	None
Srebf1	Mical1	0.92041	50.5	0.498	rgb(222,122,123)	1.9922	None
Srebf1	Trib3	0.92041	50.5	0.502	rgb(223,121,122)	1.9922	2,2
Srebf1	Wdr81	0.92041	50.5	0.5	rgb(223,121,122)	1.9922	None
Srf	Osgepl1	-0.92041	50.5	-5.0E-01	rgb(108,151,236)	1.9922	None
Stat4	Crem	0.92041	50.5	0.503	rgb(223,121,122)	1.9922	None
Tal2	Gla	0.92041	50.5	0.498	rgb(222,122,123)	1.9922	None
Tal2	Stat4	0.92041	50.5	0.503	rgb(223,121,122)	1.9922	None
Tcf12	Tbc1d4	0.92041	50.5	0.495	rgb(222,122,123)	1.9922	None
Tcf3	Wrnip1	0.92041	50.5	0.498	rgb(222,122,123)	1.9922	None
Tcf4	Tbccd1	-0.92041	50.5	-5.0E-01	rgb(109,151,236)	1.9922	2,2
Tead1	Zfp608	0.92041	50.5	0.502	rgb(223,121,122)	1.9922	2,2
Tfdp2	Zranb3	0.92041	50.5	0.504	rgb(223,121,122)	1.9922	2,2
Usf2	Neat1	0.92041	50.5	0.504	rgb(223,121,122)	1.9922	None
Vax2	Atp11a	-0.92041	50.5	-5.0E-01	rgb(107,150,236)	1.9922	2,2
Vax2	Mitf	0.92041	50.5	0.5	rgb(222,122,123)	1.9922	None
Vax2	Nebl	0.92041	50.5	0.503	rgb(223,121,122)	1.9922	2,2
Zbtb7b	Pcbp4	0.92041	50.5	0.5	rgb(223,121,122)	1.9922	None
Zfhx3	Heg1	0.92041	50.5	0.5	rgb(222,122,123)	1.9922	2,2
Zfp219	Irf5	0.92041	50.5	0.497	rgb(222,122,123)	1.9922	2,2
Zfp219	Sgk1	-0.92041	50.5	-5.0E-01	rgb(109,151,236)	1.9922	None
Zfp467	Tgfb3	0.92041	50.5	0.499	rgb(222,122,123)	1.9922	2,2
Zfx	Gmfg	-0.92041	50.5	-5.0E-01	rgb(108,151,236)	1.9922	None
Ankzf1	3110057O12Rik	0.92041	50.5	0.501	rgb(223,121,122)	1.9922	2,2
Ankzf1	Rgs11	0.92041	50.5	0.497	rgb(222,122,123)	1.9922	2,2
C030039L03Rik	Ankzf1	0.92041	50.5	0.501	rgb(223,121,122)	1.9922	2,2
Casz1	D630039A03Rik	-0.92041	50.5	-5.0E-01	rgb(108,151,236)	1.9922	2,2
Cenpt	Neurl3	0.92041	50.5	0.499	rgb(222,122,123)	1.9922	2,2
Kdm5b	Ppap2c	0.92041	50.5	0.495	rgb(222,122,123)	1.9922	2,2
Mbnl2	Pak1	0.92041	50.5	0.496	rgb(222,122,123)	1.9922	2,2
Sgsm2	Ivd	0.92041	50.5	0.495	rgb(222,122,123)	1.9922	2,2
Sgsm2	Kiss1r	0.92041	50.5	0.499	rgb(222,122,123)	1.9922	2,2
Ski	Slc43a2	0.92041	50.5	0.499	rgb(222,122,123)	1.9922	2,2
Zbtb5	Rab33a	-0.92041	50.5	-5.0E-01	rgb(109,151,236)	1.9922	2,2
Zfp112	Krt17	0.92041	50.5	0.501	rgb(223,121,122)	1.9922	2,2
Zfp280b	Irf4	0.92041	50.5	0.5	rgb(222,122,123)	1.9922	2,2
Zfp365	Dcxr	0.92041	50.5	0.495	rgb(222,122,123)	1.9922	2,2
Zfp367	Dtl	0.92041	50.5	0.498	rgb(222,122,123)	1.9922	2,2
Zfp385a	Ccng1	0.92041	50.5	0.498	rgb(222,122,123)	1.9922	2,2
Zfp429	Trim12a	0.92041	50.5	0.498	rgb(222,122,123)	1.9922	2,2
Zfp449	Tcea3	0.92041	50.5	0.5	rgb(222,122,123)	1.9922	2,2
Zfp516	Ica1l	0.92041	50.5	0.497	rgb(222,122,123)	1.9922	2,2
Zfp64	Dyx1c1	0.92041	50.5	0.503	rgb(223,121,122)	1.9922	2,2
Zfp750	Dnm3os	0.92041	50.5	0.498	rgb(222,122,123)	1.9922	2,2
Zfp750	Mex3d	-0.92041	50.5	-5.0E-01	rgb(107,150,236)	1.9922	2,2
Arntl2	Mvp	0.91814	50.49	0.488	rgb(222,124,125)	1.992	2,2
Atf5	Rps6ka4	-0.91814	50.49	-4.9E-01	rgb(111,153,236)	1.992	2,2
Batf	Col18a1	0.91814	50.49	0.488	rgb(222,124,125)	1.992	None
Bhlhe40	Edem1	0.91814	50.49	0.491	rgb(222,123,124)	1.992	None
Cebpg	Mgat5	-0.91814	50.49	-4.9E-01	rgb(110,152,236)	1.992	None
Cux1	Ss18	0.91814	50.49	0.486	rgb(222,124,125)	1.992	2,2
Dbp	Abcb1b	-0.91814	50.49	-4.9E-01	rgb(110,152,236)	1.992	2,2
Ddit3	Angptl6	0.91814	50.49	0.488	rgb(222,124,125)	1.992	2,2
Ddit3	Slc19a2	-0.91814	50.49	-4.9E-01	rgb(110,152,236)	1.992	None
E2f1	Ptpn11	0.91814	50.49	0.492	rgb(222,123,124)	1.992	None
Ebf1	Scn1b	0.91814	50.49	0.485	rgb(222,124,125)	1.992	None
Egr2	Dusp1	-0.91814	50.49	-4.9E-01	rgb(112,153,235)	1.992	None
Egr2	Tnf	0.91814	50.49	0.492	rgb(222,123,124)	1.992	None
Elf1	Znhit6	-0.91814	50.49	-4.9E-01	rgb(110,152,236)	1.992	None
Ets1	Ppp1r10	-0.91814	50.49	-4.9E-01	rgb(111,152,236)	1.992	None
Ets1	Rasgrp2	0.91814	50.49	0.491	rgb(222,123,124)	1.992	None
Etv6	Sla2	-0.91814	50.49	-4.9E-01	rgb(110,152,236)	1.992	None
Fosb	Entpd1	-0.91814	50.49	-4.9E-01	rgb(111,153,236)	1.992	None
Fosl1	Lpin2	-0.91814	50.49	-4.9E-01	rgb(111,153,236)	1.992	None
Fosl2	Cnnm4	0.91814	50.49	0.492	rgb(222,123,124)	1.992	None
Foxb1	Klre1	0.91814	50.49	0.493	rgb(222,123,124)	1.992	2,2
Foxf2	Akr1b8	0.91814	50.49	0.493	rgb(222,123,124)	1.992	2,2
Foxo1	Gpr183	-0.91814	50.49	-4.9E-01	rgb(110,152,236)	1.992	None
Foxo3	Zcchc2	0.91814	50.49	0.487	rgb(222,124,125)	1.992	None
Foxs1	Il18r1	0.91814	50.49	0.487	rgb(222,124,125)	1.992	2,2
Gabpa	Pxmp2	-0.91814	50.49	-4.9E-01	rgb(110,152,236)	1.992	None
Gata1	Slc16a13	-0.91814	50.49	-4.9E-01	rgb(110,152,236)	1.992	None
Gli3	Trim9	0.91814	50.49	0.494	rgb(222,123,124)	1.992	2,2
Hbp1	Klf2	0.91814	50.49	0.492	rgb(222,123,124)	1.992	None
Hes1	Fam43a	0.91814	50.49	0.495	rgb(222,123,124)	1.992	2,2
Hif3a	Acvrl1	0.91814	50.49	0.495	rgb(222,122,123)	1.992	2,2
Ikzf2	Gm14446	0.91814	50.49	0.487	rgb(222,124,125)	1.992	2,2
Irf2	Wdfy2	-0.91814	50.49	-4.9E-01	rgb(111,153,236)	1.992	None
Irf4	Angpt1	-0.91814	50.49	-4.9E-01	rgb(110,152,236)	1.992	None
Irf4	Kdelc2	-0.91814	50.49	-4.9E-01	rgb(111,152,236)	1.992	None
Irf4	Ppp3ca	-0.91814	50.49	-4.9E-01	rgb(110,152,236)	1.992	None
Irf4	Ripk2	-0.91814	50.49	-4.9E-01	rgb(111,152,236)	1.992	None
Irf5	Alpk1	0.91814	50.49	0.486	rgb(222,124,125)	1.992	None
Irf5	Mnda	0.91814	50.49	0.49	rgb(222,123,124)	1.992	None
Irf7	Ddx60	0.91814	50.49	0.487	rgb(222,124,125)	1.992	None
Irf8	Vav1	0.91814	50.49	0.493	rgb(222,123,124)	1.992	None
Irf9	Flt3l	0.91814	50.49	0.493	rgb(222,123,124)	1.992	None
Kdm2b	Plekhf2	-0.91814	50.49	-4.9E-01	rgb(112,153,235)	1.992	2,2
Klf13	Acss1	0.91814	50.49	0.488	rgb(222,124,125)	1.992	None
Klf13	Grk5	0.91814	50.49	0.49	rgb(222,123,124)	1.992	None
Klf13	Zfp146	-0.91814	50.49	-4.9E-01	rgb(111,152,236)	1.992	None
Maf	Egln3	0.91814	50.49	0.494	rgb(222,123,124)	1.992	None
Maf	Sgk1	0.91814	50.49	0.491	rgb(222,123,124)	1.992	None
Msc	Svop	0.91814	50.49	0.494	rgb(222,123,124)	1.992	2,2
Myb	Celf2	0.91814	50.49	0.494	rgb(222,123,124)	1.992	None
Myc	Vamp2	0.91814	50.49	0.49	rgb(222,123,124)	1.992	None
Nfil3	Glipr2	0.91814	50.49	0.49	rgb(222,123,124)	1.992	2,2
Nfkb1	Pde6d	-0.91814	50.49	-4.9E-01	rgb(111,152,236)	1.992	None
Nr1d1	Thra	0.91814	50.49	0.489	rgb(222,124,125)	1.992	2,2
Nr2f6	Naglu	0.91814	50.49	0.486	rgb(222,124,125)	1.992	2,2
Nr2f6	Rilpl2	0.91814	50.49	0.492	rgb(222,123,124)	1.992	None
Nr2f6	Tyw1	0.91814	50.49	0.487	rgb(222,124,125)	1.992	None
Osr2	Cox6b2	0.91814	50.49	0.493	rgb(222,123,124)	1.992	2,2
Otx1	Slc29a3	0.91814	50.49	0.488	rgb(222,124,125)	1.992	2,2
Pknox1	Arrb2	-0.91814	50.49	-4.9E-01	rgb(111,153,235)	1.992	2,2
Plagl1	Ikzf2	0.91814	50.49	0.485	rgb(222,124,125)	1.992	2,2
Plagl1	S1pr2	-0.91814	50.49	-4.9E-01	rgb(112,153,235)	1.992	2,2
Pou2af1	Capn2	-0.91814	50.49	-4.9E-01	rgb(111,152,236)	1.992	None
Pou2af1	H2-DMb2	-0.91814	50.49	-4.9E-01	rgb(111,152,236)	1.992	2,2
Pou2af1	Hs3st1	-0.91814	50.49	-4.9E-01	rgb(110,152,236)	1.992	2,2
Pou6f1	Ccr5	0.91814	50.49	0.49	rgb(222,123,124)	1.992	2,2
Rel	Heg1	0.91814	50.49	0.485	rgb(222,124,125)	1.992	None
Relb	Cep170	-0.91814	50.49	-4.9E-01	rgb(111,153,236)	1.992	None
Relb	Herc6	-0.91814	50.49	-4.9E-01	rgb(111,152,236)	1.992	None
Rfx3	Slc4a8	0.91814	50.49	0.493	rgb(222,123,124)	1.992	None
Rorc	Il10ra	-0.91814	50.49	-4.9E-01	rgb(110,152,236)	1.992	None
Rreb1	Zfp827	0.91814	50.49	0.492	rgb(222,123,124)	1.992	None
Runx3	Inpp4b	-0.91814	50.49	-4.9E-01	rgb(111,152,236)	1.992	None
Rxra	Itpr1	0.91814	50.49	0.489	rgb(222,124,125)	1.992	None
Sox12	Rcor2	0.91814	50.49	0.491	rgb(222,123,124)	1.992	2,2
Sox5	Gem	0.91814	50.49	0.492	rgb(222,123,124)	1.992	2,2
Sp2	Lrrc28	-0.91814	50.49	-4.9E-01	rgb(111,153,236)	1.992	None
Sp2	Pml	0.91814	50.49	0.492	rgb(222,123,124)	1.992	None
Sp4	Brd3	-0.91814	50.49	-4.9E-01	rgb(112,153,235)	1.992	None
Sp4	Exoc6	0.91814	50.49	0.49	rgb(222,123,124)	1.992	None
Sp4	Sema4f	0.91814	50.49	0.487	rgb(222,124,125)	1.992	None
Sp6	Lrrc66	-0.91814	50.49	-4.9E-01	rgb(110,152,236)	1.992	2,2
Srebf1	Tnk2	0.91814	50.49	0.495	rgb(222,123,124)	1.992	None
Stat1	Lgals7	-0.91814	50.49	-4.9E-01	rgb(111,152,236)	1.992	2,2
Stat4	Nsun6	0.91814	50.49	0.49	rgb(222,123,124)	1.992	None
Tbx21	Muc1	0.91814	50.49	0.495	rgb(222,123,123)	1.992	2,2
Tcf12	Bdh2	-0.91814	50.49	-4.9E-01	rgb(111,153,235)	1.992	None
Tcf12	L3mbtl3	0.91814	50.49	0.486	rgb(222,124,125)	1.992	None
Tcf12	Parp16	-0.91814	50.49	-4.9E-01	rgb(110,152,236)	1.992	None
Tfdp2	Impdh1	-0.91814	50.49	-4.9E-01	rgb(111,153,236)	1.992	2,2
Vax2	Myo3b	-0.91814	50.49	-4.9E-01	rgb(110,152,236)	1.992	None
Vdr	Fbln1	0.91814	50.49	0.491	rgb(222,123,124)	1.992	2,2
Zbtb4	Gyk	-0.91814	50.49	-4.9E-01	rgb(111,152,236)	1.992	2,2
Zbtb6	Cstf2t	0.91814	50.49	0.487	rgb(222,124,125)	1.992	2,2
Zeb1	Nt5dc1	-0.91814	50.49	-4.9E-01	rgb(110,152,236)	1.992	None
Zeb1	Sgip1	0.91814	50.49	0.488	rgb(222,124,125)	1.992	None
Zfp148	Son	0.91814	50.49	0.494	rgb(222,123,124)	1.992	None
Zfp148	Ssh2	0.91814	50.49	0.485	rgb(222,124,125)	1.992	None
Zfp219	Cd81	0.91814	50.49	0.494	rgb(222,123,124)	1.992	None
Zfp263	Ankrd55	-0.91814	50.49	-4.9E-01	rgb(110,152,236)	1.992	None
Zfp263	Cyfip2	-0.91814	50.49	-4.9E-01	rgb(110,152,236)	1.992	None
Zfp263	Gmfg	0.91814	50.49	0.486	rgb(222,124,125)	1.992	None
Zfp263	Sema6b	-0.91814	50.49	-4.9E-01	rgb(111,152,236)	1.992	None
Zfp467	Spred3	0.91814	50.49	0.492	rgb(222,123,124)	1.992	None
Aebp2	Lad1	-0.91814	50.49	-4.9E-01	rgb(111,152,236)	1.992	2,2
Cbx2	Cmtm4	0.91814	50.49	0.492	rgb(222,123,124)	1.992	2,2
Cggbp1	Tmem71	0.91814	50.49	0.493	rgb(222,123,124)	1.992	2,2
Csrnp1	Pim1	0.91814	50.49	0.487	rgb(222,124,125)	1.992	2,2
Eea1	Pms1	0.91814	50.49	0.493	rgb(222,123,124)	1.992	2,2
Kdm5b	Pgm2	0.91814	50.49	0.487	rgb(222,124,125)	1.992	2,2
Mbnl2	Elovl7	0.91814	50.49	0.485	rgb(222,124,125)	1.992	2,2
Mxd1	Socs3	0.91814	50.49	0.49	rgb(222,123,124)	1.992	2,2
Naif1	Loxl1	0.91814	50.49	0.489	rgb(222,124,124)	1.992	2,2
Ncoa2	Tcf12	0.91814	50.49	0.487	rgb(222,124,125)	1.992	2,2
Phf20	Fyco1	0.91814	50.49	0.486	rgb(222,124,125)	1.992	2,2
Scmh1	Xkrx	0.91814	50.49	0.488	rgb(222,124,125)	1.992	2,2
Snapc2	Arhgdig	0.91814	50.49	0.487	rgb(222,124,125)	1.992	2,2
Tet2	Gprin3	0.91814	50.49	0.487	rgb(222,124,125)	1.992	2,2
Trps1	Slc14a1	-0.91814	50.49	-4.9E-01	rgb(112,153,235)	1.992	2,2
Tulp2	Tnnt3	0.91814	50.49	0.486	rgb(222,124,125)	1.992	2,2
Zbtb17	Il10rb	-0.91814	50.49	-4.9E-01	rgb(111,152,236)	1.992	2,2
Zbtb32	Adamts17	-0.91814	50.49	-4.9E-01	rgb(111,153,236)	1.992	2,2
Zbtb46	Tmem120b	0.91814	50.49	0.49	rgb(222,123,124)	1.992	2,2
Zfp277	Amz2	0.91814	50.49	0.486	rgb(222,124,125)	1.992	2,2
Zfp385a	Ercc5	0.91814	50.49	0.489	rgb(222,124,125)	1.992	2,2
Zfp429	Plod3	-0.91814	50.49	-4.9E-01	rgb(111,153,236)	1.992	2,2
Zfp473	Flot2	0.91814	50.49	0.485	rgb(222,124,125)	1.992	2,2
Zfp473	Stat2	0.91814	50.49	0.492	rgb(222,123,124)	1.992	2,2
Zfp629	Zmat3	-0.91814	50.49	-4.9E-01	rgb(110,152,236)	1.992	2,2
Zfp703	Zcwpw1	-0.91814	50.49	-4.9E-01	rgb(111,153,236)	1.992	2,2
Zfp750	Psrc1	0.91814	50.49	0.487	rgb(222,124,125)	1.992	2,2
Zfp867	Zfp874a	0.91814	50.49	0.488	rgb(222,124,125)	1.992	2,2
Zfp870	Wdr76	0.91814	50.49	0.493	rgb(222,123,124)	1.992	2,2
Zfp956	Nfyb	-0.91814	50.49	-4.9E-01	rgb(110,152,236)	1.992	2,2
Zfp960	Kifc3	0.91814	50.49	0.492	rgb(222,123,124)	1.992	2,2
Ahrr	Sema6d	0.91586	50.48	0.475	rgb(222,126,127)	1.9918	2,2
Atf3	Pacs1	-0.91586	50.48	-4.8E-01	rgb(113,154,235)	1.9918	None
Atf3	Stc2	0.91586	50.48	0.482	rgb(222,125,126)	1.9918	2,2
Batf	Fbn2	-0.91586	50.48	-4.8E-01	rgb(113,154,235)	1.9918	2,2
Batf	Irf4	-0.91586	50.48	-4.8E-01	rgb(114,154,235)	1.9918	None
Batf	Zfp467	-0.91586	50.48	-4.8E-01	rgb(112,153,235)	1.9918	2,2
Bcl6	Ero1l	-0.91586	50.48	-4.8E-01	rgb(113,154,235)	1.9918	None
Bhlhe40	Plekho2	0.91586	50.48	0.482	rgb(222,125,126)	1.9918	None
Cebpg	Slc6a9	0.91586	50.48	0.476	rgb(222,126,127)	1.9918	2,2
Cebpg	Soat2	0.91586	50.48	0.476	rgb(222,126,127)	1.9918	2,2
Creb3l2	Fosl2	0.91586	50.48	0.482	rgb(222,125,126)	1.9918	2,2
Dbp	Nkd2	-0.91586	50.48	-4.8E-01	rgb(112,153,235)	1.9918	2,2
Ddit3	1110057K04Rik	-0.91586	50.48	-4.8E-01	rgb(112,153,235)	1.9918	2,2
Ddit3	Cebpg	0.91586	50.48	0.481	rgb(222,125,126)	1.9918	2,2
Ebf1	Dusp3	0.91586	50.48	0.483	rgb(222,125,126)	1.9918	2,2
Ebf1	Ncoa1	0.91586	50.48	0.477	rgb(222,126,127)	1.9918	None
Egr3	Tmem181b-ps	0.91586	50.48	0.48	rgb(222,125,126)	1.9918	None
Elf1	Rtn4	0.91586	50.48	0.481	rgb(222,125,126)	1.9918	None
Elk4	Heatr1	0.91586	50.48	0.476	rgb(222,126,127)	1.9918	None
Esrra	Lamb3	0.91586	50.48	0.484	rgb(222,124,125)	1.9918	None
Esrra	Stk39	-0.91586	50.48	-4.8E-01	rgb(112,153,235)	1.9918	None
Ets1	Espn	0.91586	50.48	0.477	rgb(222,126,127)	1.9918	None
Ets2	Dhcr24	-0.91586	50.48	-4.8E-01	rgb(114,154,235)	1.9918	2,2
Etv4	Slc7a3	0.91586	50.48	0.478	rgb(222,126,127)	1.9918	2,2
Etv6	Fam69b	0.91586	50.48	0.481	rgb(222,125,126)	1.9918	None
Etv6	Gbp2	0.91586	50.48	0.482	rgb(222,125,126)	1.9918	2,2
Etv6	Sesn1	-0.91586	50.48	-4.8E-01	rgb(114,154,235)	1.9918	None
Fos	Ppcdc	0.91586	50.48	0.483	rgb(222,125,126)	1.9918	None
Fos	Slc38a1	-0.91586	50.48	-4.8E-01	rgb(112,153,235)	1.9918	None
Fos	Trim12c	0.91586	50.48	0.475	rgb(222,126,127)	1.9918	None
Fosl1	Itpk1	-0.91586	50.48	-4.8E-01	rgb(114,154,235)	1.9918	None
Fosl2	C920009B18Rik	0.91586	50.48	0.484	rgb(222,125,126)	1.9918	2,2
Fosl2	Cmtm4	0.91586	50.48	0.479	rgb(222,126,126)	1.9918	None
Fosl2	Scrt1	0.91586	50.48	0.478	rgb(222,126,127)	1.9918	None
Foxb1	Itga2	0.91586	50.48	0.485	rgb(222,124,125)	1.9918	2,2
Foxf2	Gja1	0.91586	50.48	0.484	rgb(222,125,126)	1.9918	2,2
Foxf2	Tmem173	0.91586	50.48	0.478	rgb(222,126,127)	1.9918	2,2
Foxf2	Tspan7	0.91586	50.48	0.478	rgb(222,126,127)	1.9918	2,2
Foxn3	Nfyb	-0.91586	50.48	-4.8E-01	rgb(112,153,235)	1.9918	2,2
Foxp2	Sh2d4a	0.91586	50.48	0.478	rgb(222,126,127)	1.9918	2,2
Gabpa	Ccdc50	0.91586	50.48	0.476	rgb(222,126,127)	1.9918	None
Gabpa	Rps6ka3	0.91586	50.48	0.485	rgb(222,124,125)	1.9918	None
Gata3	Epas1	0.91586	50.48	0.481	rgb(222,125,126)	1.9918	2,2
Glis2	Nbl1	0.91586	50.48	0.479	rgb(222,125,126)	1.9918	2,2
Hif1a	Mfsd2a	0.91586	50.48	0.476	rgb(222,126,127)	1.9918	None
Homez	Naglu	0.91586	50.48	0.478	rgb(222,126,127)	1.9918	2,2
Hsf1	Rpl36al	-0.91586	50.48	-4.8E-01	rgb(113,154,235)	1.9918	None
Insm1	Spin4	-0.91586	50.48	-4.8E-01	rgb(112,153,235)	1.9918	2,2
Irf1	Gm4841	0.91586	50.48	0.485	rgb(222,124,125)	1.9918	2,2
Irf2	Ube2v1	0.91586	50.48	0.479	rgb(222,125,126)	1.9918	None
Irf4	Cnksr3	-0.91586	50.48	-4.8E-01	rgb(112,153,235)	1.9918	None
Irf4	Ldlrap1	-0.91586	50.48	-4.8E-01	rgb(113,154,235)	1.9918	None
Irf4	Myd88	0.91586	50.48	0.485	rgb(222,124,125)	1.9918	None
Irf4	Ndst1	-0.91586	50.48	-4.8E-01	rgb(113,153,235)	1.9918	None
Irf4	Plekho1	0.91586	50.48	0.478	rgb(222,126,127)	1.9918	None
Irf4	Rcsd1	-0.91586	50.48	-4.8E-01	rgb(113,153,235)	1.9918	None
Irf5	Tmem19	0.91586	50.48	0.477	rgb(222,126,127)	1.9918	None
Irf9	Stat2	0.91586	50.48	0.475	rgb(222,126,127)	1.9918	None
Jun	Btla	-0.91586	50.48	-4.8E-01	rgb(114,154,235)	1.9918	None
Jun	Pwwp2b	0.91586	50.48	0.478	rgb(222,126,127)	1.9918	2,2
Jun	Vim	0.91586	50.48	0.478	rgb(222,126,127)	1.9918	None
Klf2	Exo1	-0.91586	50.48	-4.8E-01	rgb(112,153,235)	1.9918	None
Klf7	Amz2	0.91586	50.48	0.482	rgb(222,125,126)	1.9918	None
Lef1	Erap1	-0.91586	50.48	-4.8E-01	rgb(112,153,235)	1.9918	None
Lyl1	Amdhd2	0.91586	50.48	0.483	rgb(222,125,126)	1.9918	2,2
Maf	Art2a-ps	0.91586	50.48	0.476	rgb(222,126,127)	1.9918	None
Maff	Egln3	0.91586	50.48	0.478	rgb(222,126,127)	1.9918	None
Nfatc4	Zcchc12	0.91586	50.48	0.485	rgb(222,124,125)	1.9918	2,2
Nfkb2	Cdk5r1	0.91586	50.48	0.48	rgb(222,125,126)	1.9918	2,2
Nfkb2	Ppp1r1b	-0.91586	50.48	-4.8E-01	rgb(112,153,235)	1.9918	2,2
Nr3c1	Aldoa	-0.91586	50.48	-4.8E-01	rgb(113,153,235)	1.9918	None
Nr4a1	Tmed3	-0.91586	50.48	-4.8E-01	rgb(113,154,235)	1.9918	2,2
Patz1	Amz2	-0.91586	50.48	-4.8E-01	rgb(113,154,235)	1.9918	None
Plagl1	Fam178b	0.91586	50.48	0.482	rgb(222,125,126)	1.9918	2,2
Plagl1	Slc1a4	0.91586	50.48	0.475	rgb(222,126,127)	1.9918	2,2
Pou2af1	Dusp5	-0.91586	50.48	-4.8E-01	rgb(113,154,235)	1.9918	None
Pparg	Epas1	0.91586	50.48	0.475	rgb(222,126,127)	1.9918	2,2
Rbpj	Nfil3	0.91586	50.48	0.477	rgb(222,126,127)	1.9918	2,2
Rest	Hk1	0.91586	50.48	0.481	rgb(222,125,126)	1.9918	None
Rest	Mmd	-0.91586	50.48	-4.8E-01	rgb(113,154,235)	1.9918	None
Rest	Pim1	0.91586	50.48	0.484	rgb(222,124,125)	1.9918	None
Rest	Rnf169	0.91586	50.48	0.482	rgb(222,125,126)	1.9918	2,2
Rest	Utrn	0.91586	50.48	0.481	rgb(222,125,126)	1.9918	None
Rfx7	Heatr1	0.91586	50.48	0.485	rgb(222,124,125)	1.9918	None
Runx1	Npc2	-0.91586	50.48	-4.8E-01	rgb(112,153,235)	1.9918	None
Runx2	Basp1	0.91586	50.48	0.478	rgb(222,126,127)	1.9918	2,2
Scrt1	Myo3b	0.91586	50.48	0.482	rgb(222,125,126)	1.9918	None
Six5	Ostf1	-0.91586	50.48	-4.8E-01	rgb(113,154,235)	1.9918	None
Smad3	Tmem19	-0.91586	50.48	-4.8E-01	rgb(113,154,235)	1.9918	None
Sox5	Akr1b8	0.91586	50.48	0.479	rgb(222,125,126)	1.9918	2,2
Sp2	Scn1b	-0.91586	50.48	-4.8E-01	rgb(112,153,235)	1.9918	None
Sp3	Pgm2	-0.91586	50.48	-4.8E-01	rgb(113,153,235)	1.9918	None
Sp4	Klf7	0.91586	50.48	0.482	rgb(222,125,126)	1.9918	None
Sp4	Smg5	-0.91586	50.48	-4.8E-01	rgb(113,154,235)	1.9918	None
Srf	Dnajc16	0.91586	50.48	0.476	rgb(222,126,127)	1.9918	None
Srf	Zfp668	0.91586	50.48	0.475	rgb(222,126,127)	1.9918	None
Stat3	Plekhh1	0.91586	50.48	0.481	rgb(222,125,126)	1.9918	None
Tbx21	Icam1	0.91586	50.48	0.485	rgb(222,124,125)	1.9918	2,2
Tcf12	Kremen2	-0.91586	50.48	-4.8E-01	rgb(113,154,235)	1.9918	None
Tead1	Pigr	0.91586	50.48	0.475	rgb(222,126,127)	1.9918	2,2
Tead1	Socs2	0.91586	50.48	0.484	rgb(222,124,125)	1.9918	2,2
Thra	Sptlc1	-0.91586	50.48	-4.8E-01	rgb(113,153,235)	1.9918	2,2
Vax2	Adcy4	0.91586	50.48	0.481	rgb(222,125,126)	1.9918	2,2
Vax2	Atp6v1b1	0.91586	50.48	0.478	rgb(222,126,127)	1.9918	2,2
Vax2	Slc9a9	0.91586	50.48	0.482	rgb(222,125,126)	1.9918	None
Zbtb4	Arrb1	0.91586	50.48	0.479	rgb(222,125,126)	1.9918	2,2
Zbtb7b	Itpr3	0.91586	50.48	0.481	rgb(222,125,126)	1.9918	None
Zfp263	Fam129b	-0.91586	50.48	-4.8E-01	rgb(114,154,235)	1.9918	None
Zfp263	Lrp12	0.91586	50.48	0.479	rgb(222,125,126)	1.9918	None
Zfp369	5730508B09Rik	-0.91586	50.48	-4.8E-01	rgb(113,154,235)	1.9918	None
Zfp467	Wisp1	0.91586	50.48	0.485	rgb(222,124,125)	1.9918	2,2
Zfp524	Rpl14	0.91586	50.48	0.475	rgb(222,126,127)	1.9918	2,2
Atmin	Ss18	-0.91586	50.48	-4.8E-01	rgb(112,153,235)	1.9918	2,2
C030039L03Rik	3110057O12Rik	0.91586	50.48	0.48	rgb(222,125,126)	1.9918	2,2
C030039L03Rik	4930417O13Rik	0.91586	50.48	0.482	rgb(222,125,126)	1.9918	2,2
C030039L03Rik	Fzd7	0.91586	50.48	0.481	rgb(222,125,126)	1.9918	2,2
C030039L03Rik	Ppme1	0.91586	50.48	0.478	rgb(222,126,127)	1.9918	2,2
Dach2	Slc44a5	0.91586	50.48	0.477	rgb(222,126,127)	1.9918	2,2
Kdm5b	Bnip3	0.91586	50.48	0.485	rgb(222,124,125)	1.9918	2,2
L3mbtl3	Fosl2	-0.91586	50.48	-4.8E-01	rgb(112,153,235)	1.9918	2,2
Purb	Neto2	0.91586	50.48	0.475	rgb(222,126,127)	1.9918	2,2
Rlf	Rgs11	0.91586	50.48	0.48	rgb(222,125,126)	1.9918	2,2
Thap3	Sepp1	0.91586	50.48	0.481	rgb(222,125,126)	1.9918	2,2
Zbtb32	Trpv2	0.91586	50.48	0.477	rgb(222,126,127)	1.9918	2,2
Zbtb5	Cd24a	-0.91586	50.48	-4.8E-01	rgb(113,153,235)	1.9918	2,2
Zeb2	Akr1b8	0.91586	50.48	0.482	rgb(222,125,126)	1.9918	2,2
Zeb2	Ly6e	0.91586	50.48	0.483	rgb(222,125,126)	1.9918	2,2
Zfp109	Clk3	-0.91586	50.48	-4.8E-01	rgb(112,153,235)	1.9918	2,2
Zfp2	Tns1	-0.91586	50.48	-4.8E-01	rgb(114,154,235)	1.9918	2,2
Zfp365	Zmat3	0.91586	50.48	0.479	rgb(222,126,126)	1.9918	2,2
Zfp367	Apitd1	0.91586	50.48	0.485	rgb(222,124,125)	1.9918	2,2
Zfp385a	Tex261	0.91586	50.48	0.479	rgb(222,126,126)	1.9918	2,2
Zfp429	Dixdc1	-0.91586	50.48	-4.8E-01	rgb(112,153,235)	1.9918	2,2
Zfp536	Zfhx3	0.91586	50.48	0.482	rgb(222,125,126)	1.9918	2,2
Zfp608	Pik3r6	-0.91586	50.48	-4.8E-01	rgb(113,154,235)	1.9918	2,2
Zfp629	Mpp3	0.91586	50.48	0.48	rgb(222,125,126)	1.9918	2,2
Zfp629	Ormdl1	-0.91586	50.48	-4.8E-01	rgb(113,154,235)	1.9918	2,2
Zfp707	Zfp658	0.91586	50.48	0.481	rgb(222,125,126)	1.9918	2,2
Zfp750	Gria3	0.91586	50.48	0.48	rgb(222,125,126)	1.9918	2,2
Zfp750	Zfp365	0.91586	50.48	0.484	rgb(222,125,126)	1.9918	2,2
Zfp831	Lypd6b	0.91586	50.48	0.476	rgb(222,126,127)	1.9918	2,2
Ahrr	Ahr	0.91359	50.47	0.466	rgb(222,128,129)	1.9916	2,2
Arid3a	Sun1	0.91359	50.47	0.467	rgb(222,128,129)	1.9916	None
Atf3	Nav2	-0.91359	50.47	-4.7E-01	rgb(115,155,235)	1.9916	None
Atf5	5430427O19Rik	-0.91359	50.47	-4.7E-01	rgb(115,155,235)	1.9916	None
Atf5	Krtcap2	0.91359	50.47	0.472	rgb(222,127,128)	1.9916	2,2
Atf6	Lamc1	0.91359	50.47	0.474	rgb(222,127,127)	1.9916	2,2
Batf	Cntnap1	-0.91359	50.47	-4.7E-01	rgb(116,155,235)	1.9916	None
Batf	Tal2	-0.91359	50.47	-4.7E-01	rgb(115,155,235)	1.9916	None
Batf	Tnfaip8	0.91359	50.47	0.471	rgb(222,127,128)	1.9916	None
Bcl6	Epc1	0.91359	50.47	0.472	rgb(222,127,128)	1.9916	None
Bcl6	Pgm2	-0.91359	50.47	-4.7E-01	rgb(114,154,235)	1.9916	None
Bcl6	Wipf1	-0.91359	50.47	-4.7E-01	rgb(115,155,235)	1.9916	None
Bcl6	Zhx2	0.91359	50.47	0.47	rgb(222,127,128)	1.9916	None
Bcl6b	Napb	0.91359	50.47	0.471	rgb(222,127,128)	1.9916	None
Cebpg	Atp6v1g1	0.91359	50.47	0.467	rgb(222,128,129)	1.9916	2,2
Crem	Mxi1	0.91359	50.47	0.467	rgb(222,128,129)	1.9916	None
Crem	Plaur	0.91359	50.47	0.475	rgb(222,126,127)	1.9916	None
Ebf1	Ermn	0.91359	50.47	0.466	rgb(222,128,129)	1.9916	2,2
Ebf1	Myd88	-0.91359	50.47	-4.7E-01	rgb(115,155,235)	1.9916	None
Egr3	Creb1	0.91359	50.47	0.474	rgb(222,126,127)	1.9916	None
Elf1	Coro7	0.91359	50.47	0.467	rgb(222,128,129)	1.9916	None
Elf1	Gm3696	-0.91359	50.47	-4.7E-01	rgb(116,156,235)	1.9916	None
Elk3	Kctd14	0.91359	50.47	0.465	rgb(222,128,129)	1.9916	2,2
Elk3	Mgat5	0.91359	50.47	0.469	rgb(222,127,128)	1.9916	None
Elk4	Slc38a1	0.91359	50.47	0.469	rgb(222,127,128)	1.9916	None
Erg	Nedd9	0.91359	50.47	0.468	rgb(222,128,129)	1.9916	None
Esrra	Ric8	0.91359	50.47	0.472	rgb(222,127,128)	1.9916	2,2
Ets1	Gna15	0.91359	50.47	0.47	rgb(222,127,128)	1.9916	None
Ets2	Rassf3	0.91359	50.47	0.472	rgb(222,127,128)	1.9916	2,2
Etv6	Rcsd1	-0.91359	50.47	-4.7E-01	rgb(116,155,235)	1.9916	None
Fli1	Tnfsf8	-0.91359	50.47	-4.7E-01	rgb(115,155,235)	1.9916	None
Fos	Adrb2	0.91359	50.47	0.468	rgb(222,128,129)	1.9916	None
Fos	Ets2	0.91359	50.47	0.466	rgb(222,128,129)	1.9916	2,2
Fosl2	Vgf	0.91359	50.47	0.471	rgb(222,127,128)	1.9916	None
Foxf2	Fam129b	0.91359	50.47	0.47	rgb(222,127,128)	1.9916	2,2
Foxn3	Ptk7	-0.91359	50.47	-4.7E-01	rgb(115,155,235)	1.9916	2,2
Foxo1	Sla	-0.91359	50.47	-4.7E-01	rgb(115,155,235)	1.9916	None
Gabpa	Ube2v1	0.91359	50.47	0.474	rgb(222,126,127)	1.9916	None
Hif3a	Egln1	0.91359	50.47	0.469	rgb(222,127,128)	1.9916	2,2
Hsf4	Rab34	0.91359	50.47	0.468	rgb(222,128,129)	1.9916	2,2
Ikzf2	Ctsw	0.91359	50.47	0.47	rgb(222,127,128)	1.9916	2,2
Ikzf3	Mfge8	-0.91359	50.47	-4.7E-01	rgb(114,154,235)	1.9916	2,2
Irf4	Nefm	-0.91359	50.47	-4.7E-01	rgb(116,155,235)	1.9916	2,2
Irf4	Stra6	0.91359	50.47	0.466	rgb(222,128,129)	1.9916	None
Irf4	Wnt1	-0.91359	50.47	-4.7E-01	rgb(115,155,235)	1.9916	None
Irf5	Zfp362	0.91359	50.47	0.471	rgb(222,127,128)	1.9916	None
Irf7	Gbp4	0.91359	50.47	0.466	rgb(222,128,129)	1.9916	None
Jund	Cebpb	0.91359	50.47	0.475	rgb(222,126,127)	1.9916	2,2
Kdm2b	Spin4	0.91359	50.47	0.474	rgb(222,127,127)	1.9916	2,2
Klf8	Ttbk2	0.91359	50.47	0.473	rgb(222,127,128)	1.9916	2,2
Lyl1	Gprasp2	0.91359	50.47	0.467	rgb(222,128,129)	1.9916	2,2
Maf	Pmepa1	0.91359	50.47	0.473	rgb(222,127,128)	1.9916	None
Maf	Stab1	0.91359	50.47	0.475	rgb(222,126,127)	1.9916	None
Mxi1	Bnip3	0.91359	50.47	0.471	rgb(222,127,128)	1.9916	2,2
Mxi1	Gys1	0.91359	50.47	0.471	rgb(222,127,128)	1.9916	2,2
Mxi1	Mboat2	0.91359	50.47	0.471	rgb(222,127,128)	1.9916	2,2
Mxi1	Rnf181	0.91359	50.47	0.472	rgb(222,127,128)	1.9916	2,2
Myb	Stap1	0.91359	50.47	0.466	rgb(222,128,129)	1.9916	2,2
Nfatc2	Stat4	-0.91359	50.47	-4.7E-01	rgb(115,155,235)	1.9916	None
Nfatc4	Rcan3	0.91359	50.47	0.471	rgb(222,127,128)	1.9916	2,2
Nfil3	Auh	0.91359	50.47	0.468	rgb(222,128,129)	1.9916	2,2
Nfkb1	Kifc3	0.91359	50.47	0.467	rgb(222,128,129)	1.9916	2,2
Nr2f6	Parp8	-0.91359	50.47	-4.7E-01	rgb(115,155,235)	1.9916	None
Nr4a1	Sla	0.91359	50.47	0.47	rgb(222,127,128)	1.9916	None
Otx1	Cenpw	0.91359	50.47	0.474	rgb(222,126,127)	1.9916	None
Otx1	Lta	-0.91359	50.47	-4.7E-01	rgb(114,155,235)	1.9916	None
Otx1	Zdbf2	0.91359	50.47	0.472	rgb(222,127,128)	1.9916	2,2
Pou6f1	Myo1h	0.91359	50.47	0.471	rgb(222,127,128)	1.9916	2,2
Pparg	Adora2b	0.91359	50.47	0.47	rgb(222,127,128)	1.9916	2,2
Pparg	Maged2	0.91359	50.47	0.465	rgb(222,128,129)	1.9916	None
Rarg	Odf3b	0.91359	50.47	0.468	rgb(222,128,129)	1.9916	None
Rel	Rad52	-0.91359	50.47	-4.7E-01	rgb(116,155,235)	1.9916	None
Relb	Nfkb2	0.91359	50.47	0.468	rgb(222,128,129)	1.9916	None
Relb	Zdhhc18	0.91359	50.47	0.474	rgb(222,126,127)	1.9916	None
Rest	Kcnh4	0.91359	50.47	0.467	rgb(222,128,129)	1.9916	None
Runx2	Sema4f	0.91359	50.47	0.47	rgb(222,127,128)	1.9916	None
Rxra	Adam10	0.91359	50.47	0.465	rgb(222,128,129)	1.9916	None
Rxra	Calhm2	0.91359	50.47	0.472	rgb(222,127,128)	1.9916	None
Rxra	Ptk7	0.91359	50.47	0.466	rgb(222,128,129)	1.9916	None
Smad3	Bzw2	-0.91359	50.47	-4.7E-01	rgb(116,156,235)	1.9916	None
Sp2	2310022B05Rik	0.91359	50.47	0.468	rgb(222,128,128)	1.9916	None
Sp3	Cndp2	-0.91359	50.47	-4.7E-01	rgb(115,155,235)	1.9916	None
Sp4	Pdhx	-0.91359	50.47	-4.7E-01	rgb(114,154,235)	1.9916	None
Sp4	Ptprcap	-0.91359	50.47	-4.7E-01	rgb(116,155,235)	1.9916	None
Sp4	Wwp1	0.91359	50.47	0.474	rgb(222,126,127)	1.9916	None
Sp9	Ralb	0.91359	50.47	0.466	rgb(222,128,129)	1.9916	None
Srebf1	Sh3kbp1	-0.91359	50.47	-4.7E-01	rgb(115,155,235)	1.9916	None
Srebf1	Slc2a1	0.91359	50.47	0.47	rgb(222,127,128)	1.9916	2,2
Tcf3	Ttyh3	0.91359	50.47	0.472	rgb(222,127,128)	1.9916	None
Tcf4	Enah	0.91359	50.47	0.47	rgb(222,127,128)	1.9916	2,2
Tead1	Tln2	0.91359	50.47	0.47	rgb(222,127,128)	1.9916	2,2
Thra	Tjp3	0.91359	50.47	0.469	rgb(222,127,128)	1.9916	None
Zbtb7a	Anxa11	0.91359	50.47	0.474	rgb(222,127,127)	1.9916	None
Zbtb7c	Fgf7	0.91359	50.47	0.466	rgb(222,128,129)	1.9916	2,2
Zeb1	Ptger2	-0.91359	50.47	-4.7E-01	rgb(114,154,235)	1.9916	None
Zeb1	Sptlc1	-0.91359	50.47	-4.7E-01	rgb(116,155,235)	1.9916	None
Zeb1	Stat5b	0.91359	50.47	0.47	rgb(222,127,128)	1.9916	None
Zfp148	Synj1	0.91359	50.47	0.474	rgb(222,126,127)	1.9916	None
Zfp281	Samsn1	0.91359	50.47	0.473	rgb(222,127,128)	1.9916	None
Zfp281	Zfp945	0.91359	50.47	0.467	rgb(222,128,129)	1.9916	2,2
Zfp467	Stk39	0.91359	50.47	0.473	rgb(222,127,128)	1.9916	None
Zfp664	Cspg5	-0.91359	50.47	-4.7E-01	rgb(115,155,235)	1.9916	None
Akna	Proz	0.91359	50.47	0.471	rgb(222,127,128)	1.9916	2,2
C030039L03Rik	Sult4a1	0.91359	50.47	0.475	rgb(222,126,127)	1.9916	2,2
Dr1	Rexo4	-0.91359	50.47	-4.7E-01	rgb(114,154,235)	1.9916	2,2
Dr1	Srpk1	-0.91359	50.47	-4.7E-01	rgb(114,154,235)	1.9916	2,2
Drap1	Anapc1	-0.91359	50.47	-4.7E-01	rgb(115,155,235)	1.9916	2,2
Dzip1	Uggt2	0.91359	50.47	0.475	rgb(222,126,127)	1.9916	2,2
Gm13157	Bok	-0.91359	50.47	-4.7E-01	rgb(115,155,235)	1.9916	2,2
Hmgb3	Pla2g4f	0.91359	50.47	0.474	rgb(222,126,127)	1.9916	2,2
Lcorl	Cmtm4	0.91359	50.47	0.474	rgb(222,126,127)	1.9916	2,2
Mxd1	Fastkd2	-0.91359	50.47	-4.7E-01	rgb(115,155,235)	1.9916	2,2
Mxd3	Acot11	0.91359	50.47	0.473	rgb(222,127,128)	1.9916	2,2
Mxd4	2210013O21Rik	0.91359	50.47	0.474	rgb(222,126,127)	1.9916	2,2
Ncoa2	C1rl	-0.91359	50.47	-4.7E-01	rgb(116,155,235)	1.9916	2,2
Rag1	Ank1	0.91359	50.47	0.465	rgb(222,128,129)	1.9916	2,2
Rlf	Sumf2	-0.91359	50.47	-4.7E-01	rgb(114,154,235)	1.9916	2,2
Scml4	Pten	0.91359	50.47	0.474	rgb(222,126,127)	1.9916	2,2
Sgsm2	Plxnc1	0.91359	50.47	0.473	rgb(222,127,128)	1.9916	2,2
Thap3	Snx19	-0.91359	50.47	-4.7E-01	rgb(116,155,235)	1.9916	2,2
Tulp3	Rras	0.91359	50.47	0.468	rgb(222,128,129)	1.9916	2,2
Zbtb38	Dusp3	0.91359	50.47	0.47	rgb(222,127,128)	1.9916	2,2
Zfp112	Smtnl2	-0.91359	50.47	-4.7E-01	rgb(115,155,235)	1.9916	2,2
Zfp277	1500009L16Rik	0.91359	50.47	0.465	rgb(222,128,129)	1.9916	2,2
Zfp367	Rpl10a	-0.91359	50.47	-4.7E-01	rgb(115,155,235)	1.9916	2,2
Zfp385a	Abhd4	0.91359	50.47	0.467	rgb(222,128,129)	1.9916	2,2
Zfp385a	Gna15	0.91359	50.47	0.468	rgb(222,128,129)	1.9916	2,2
Zfp385a	Plxna1	0.91359	50.47	0.466	rgb(222,128,129)	1.9916	2,2
Zfp385a	Sulf2	0.91359	50.47	0.467	rgb(222,128,129)	1.9916	2,2
Zfp385a	Tnfrsf10b	0.91359	50.47	0.472	rgb(222,127,128)	1.9916	2,2
Zfp429	Ubiad1	-0.91359	50.47	-4.7E-01	rgb(115,155,235)	1.9916	2,2
Zfp52	Mpzl2	-0.91359	50.47	-4.7E-01	rgb(115,155,235)	1.9916	2,2
Zfp64	Ets2	0.91359	50.47	0.475	rgb(222,126,127)	1.9916	2,2
Zfp750	Ercc5	0.91359	50.47	0.468	rgb(222,128,129)	1.9916	2,2
Zfp750	Pvrl4	0.91359	50.47	0.474	rgb(222,126,127)	1.9916	2,2
Zfp869	Ets2	0.91359	50.47	0.469	rgb(222,127,128)	1.9916	2,2
Zfp951	Guca1b	0.91359	50.47	0.469	rgb(222,127,128)	1.9916	2,2
Zfp960	Ifi204	0.91359	50.47	0.471	rgb(222,127,128)	1.9916	2,2
Zhx2	Ctnnd1	-0.91359	50.47	-4.7E-01	rgb(115,155,235)	1.9916	2,2
Zkscan17	Icam2	-0.91359	50.47	-4.7E-01	rgb(114,155,235)	1.9916	2,2
Ahrr	Cpox	0.91131	50.46	0.465	rgb(222,128,129)	1.9914	2,2
Ar	Lrrc59	-0.91131	50.46	-4.6E-01	rgb(117,156,235)	1.9914	None
Arid3a	Bcl2a1b	-0.91131	50.46	-4.6E-01	rgb(118,157,234)	1.9914	None
Arid3a	Ccdc50	0.91131	50.46	0.459	rgb(222,129,130)	1.9914	None
Arid3a	Scml4	-0.91131	50.46	-4.6E-01	rgb(118,157,234)	1.9914	None
Arid3a	Sh3bp1	0.91131	50.46	0.458	rgb(222,129,130)	1.9914	None
Arntl2	Clec2g	0.91131	50.46	0.457	rgb(222,130,131)	1.9914	2,2
Atf5	Ccdc107	0.91131	50.46	0.456	rgb(222,130,131)	1.9914	2,2
Batf	Pten	-0.91131	50.46	-4.6E-01	rgb(118,157,234)	1.9914	None
Batf3	Ppap2c	0.91131	50.46	0.462	rgb(222,129,130)	1.9914	2,2
Bcl11b	Mllt6	0.91131	50.46	0.455	rgb(222,130,131)	1.9914	2,2
Bhlhe40	Espn	0.91131	50.46	0.456	rgb(222,130,131)	1.9914	None
Bhlhe40	Fam168b	-0.91131	50.46	-4.6E-01	rgb(118,156,234)	1.9914	None
Bhlhe40	Rap1gds1	0.91131	50.46	0.457	rgb(222,130,131)	1.9914	None
Cebpg	Plekho2	-0.91131	50.46	-4.6E-01	rgb(118,157,234)	1.9914	2,2
Cebpg	Slc1a4	0.91131	50.46	0.459	rgb(222,129,130)	1.9914	2,2
E2f1	Efnb2	-0.91131	50.46	-4.6E-01	rgb(118,157,234)	1.9914	None
Egr4	Wnt10a	0.91131	50.46	0.462	rgb(222,129,130)	1.9914	2,2
Elf1	Herc4	0.91131	50.46	0.455	rgb(222,130,131)	1.9914	None
Erg	Ankrd55	0.91131	50.46	0.461	rgb(222,129,130)	1.9914	2,2
Ets1	Fli1	0.91131	50.46	0.459	rgb(222,129,130)	1.9914	None
Ets1	Jakmip1	0.91131	50.46	0.459	rgb(222,129,130)	1.9914	None
Ets1	Me2	0.91131	50.46	0.457	rgb(222,130,131)	1.9914	None
Ets1	Ssh2	0.91131	50.46	0.462	rgb(222,129,130)	1.9914	None
Etv5	F2rl2	0.91131	50.46	0.458	rgb(222,130,130)	1.9914	2,2
Etv6	Pml	0.91131	50.46	0.458	rgb(222,129,130)	1.9914	None
Fli1	Flt3l	0.91131	50.46	0.462	rgb(222,129,130)	1.9914	None
Fos	Rpusd2	-0.91131	50.46	-4.6E-01	rgb(118,157,234)	1.9914	None
Fosb	Abhd2	0.91131	50.46	0.455	rgb(222,130,131)	1.9914	None
Fosl2	Cdkn2d	0.91131	50.46	0.462	rgb(222,129,130)	1.9914	None
Fosl2	Gls2	0.91131	50.46	0.455	rgb(222,130,131)	1.9914	None
Foxf2	Bid	-0.91131	50.46	-4.6E-01	rgb(117,156,234)	1.9914	None
Foxf2	Gbp4	0.91131	50.46	0.462	rgb(222,129,130)	1.9914	None
Foxo3	Igf2r	0.91131	50.46	0.46	rgb(222,129,130)	1.9914	None
Foxs1	Foxo1	-0.91131	50.46	-4.6E-01	rgb(117,156,234)	1.9914	2,2
Gata1	Asb2	0.91131	50.46	0.464	rgb(222,128,129)	1.9914	None
Gata1	Rasgrp1	0.91131	50.46	0.457	rgb(222,130,131)	1.9914	None
Gli3	9430020K01Rik	0.91131	50.46	0.455	rgb(222,130,131)	1.9914	2,2
Gli3	Gja5	0.91131	50.46	0.457	rgb(222,130,131)	1.9914	2,2
Gzf1	BC026585	0.91131	50.46	0.461	rgb(222,129,130)	1.9914	2,2
Hic1	Sesn3	0.91131	50.46	0.459	rgb(222,129,130)	1.9914	None
Hif1a	Ly6a	0.91131	50.46	0.458	rgb(222,129,130)	1.9914	None
Hif3a	Pygl	0.91131	50.46	0.457	rgb(222,130,131)	1.9914	2,2
Hif3a	Vegfa	0.91131	50.46	0.455	rgb(222,130,131)	1.9914	2,2
Ikzf3	Il10	0.91131	50.46	0.459	rgb(222,129,130)	1.9914	2,2
Ikzf3	Pcsk1	-0.91131	50.46	-4.6E-01	rgb(118,157,234)	1.9914	2,2
Ikzf4	Mllt6	0.91131	50.46	0.458	rgb(222,129,130)	1.9914	2,2
Irf1	Unc93b1	0.91131	50.46	0.46	rgb(222,129,130)	1.9914	2,2
Irf4	Arhgap17	-0.91131	50.46	-4.6E-01	rgb(118,157,234)	1.9914	None
Irf4	Cxcr1	0.91131	50.46	0.459	rgb(222,129,130)	1.9914	None
Irf4	Ddx60	-0.91131	50.46	-4.6E-01	rgb(118,157,234)	1.9914	None
Irf4	Dhrs9	-0.91131	50.46	-4.6E-01	rgb(118,157,234)	1.9914	None
Irf4	Eml1	-0.91131	50.46	-4.6E-01	rgb(116,156,235)	1.9914	None
Irf4	Phtf2	-0.91131	50.46	-4.6E-01	rgb(117,156,234)	1.9914	None
Irf4	Trpm1	-0.91131	50.46	-4.6E-01	rgb(116,156,235)	1.9914	2,2
Irf5	Abcb1a	0.91131	50.46	0.465	rgb(222,128,129)	1.9914	None
Irf5	Adam8	0.91131	50.46	0.464	rgb(222,128,129)	1.9914	None
Irf5	Calhm2	0.91131	50.46	0.455	rgb(222,130,131)	1.9914	2,2
Irf7	Il6	0.91131	50.46	0.457	rgb(222,130,131)	1.9914	2,2
Irf8	Plcg1	0.91131	50.46	0.463	rgb(222,129,130)	1.9914	None
Jun	Chd7	-0.91131	50.46	-4.6E-01	rgb(117,156,235)	1.9914	None
Jund	Txk	-0.91131	50.46	-4.6E-01	rgb(116,156,235)	1.9914	None
Klf2	Cep76	-0.91131	50.46	-4.6E-01	rgb(116,156,235)	1.9914	2,2
Klf2	Ttyh3	0.91131	50.46	0.457	rgb(222,130,131)	1.9914	2,2
Klf4	Cacna1s	0.91131	50.46	0.462	rgb(222,129,130)	1.9914	2,2
Klf4	Tmem86a	0.91131	50.46	0.458	rgb(222,130,130)	1.9914	None
Lhx6	Art2a-ps	0.91131	50.46	0.46	rgb(222,129,130)	1.9914	2,2
Maf	Ctla2b	0.91131	50.46	0.46	rgb(222,129,130)	1.9914	None
Maf	Timp1	0.91131	50.46	0.457	rgb(222,130,131)	1.9914	None
Mef2b	4930506M07Rik	-0.91131	50.46	-4.6E-01	rgb(117,156,235)	1.9914	2,2
Msc	Lime1	0.91131	50.46	0.465	rgb(222,128,129)	1.9914	2,2
Mxi1	Atcay	0.91131	50.46	0.455	rgb(222,130,131)	1.9914	None
Nfat5	Stambp	0.91131	50.46	0.464	rgb(222,128,129)	1.9914	None
Nfat5	Traf6	0.91131	50.46	0.457	rgb(222,130,131)	1.9914	None
Nfatc1	Extl3	0.91131	50.46	0.457	rgb(222,130,131)	1.9914	None
Nfkb1	Cdk5	-0.91131	50.46	-4.6E-01	rgb(117,156,235)	1.9914	None
Nfkb1	Ildr1	-0.91131	50.46	-4.6E-01	rgb(117,156,234)	1.9914	None
Nfkb2	Ctla2a	-0.91131	50.46	-4.6E-01	rgb(117,156,235)	1.9914	2,2
Nfkb2	Dusp14	0.91131	50.46	0.459	rgb(222,129,130)	1.9914	2,2
Nr3c1	Dnajc21	-0.91131	50.46	-4.6E-01	rgb(117,156,234)	1.9914	None
Nr4a1	Fam69b	-0.91131	50.46	-4.6E-01	rgb(117,156,235)	1.9914	2,2
Nr4a2	Ifih1	0.91131	50.46	0.458	rgb(222,130,130)	1.9914	None
Ovol1	Slc2a3	0.91131	50.46	0.458	rgb(222,129,130)	1.9914	2,2
Pou2af1	Impa2	-0.91131	50.46	-4.6E-01	rgb(118,157,234)	1.9914	None
Pou2f2	Apbb1ip	0.91131	50.46	0.456	rgb(222,130,131)	1.9914	None
Pou2f2	Ncoa2	0.91131	50.46	0.464	rgb(222,128,129)	1.9914	None
Prdm1	Sepw1	0.91131	50.46	0.463	rgb(222,129,130)	1.9914	None
Rarg	Tacc1	0.91131	50.46	0.461	rgb(222,129,130)	1.9914	None
Rel	Kdm2b	0.91131	50.46	0.464	rgb(222,128,129)	1.9914	None
Rela	Dnajc12	-0.91131	50.46	-4.6E-01	rgb(118,157,234)	1.9914	None
Rela	Syce2	-0.91131	50.46	-4.6E-01	rgb(117,156,235)	1.9914	None
Rest	Bzw2	-0.91131	50.46	-4.6E-01	rgb(116,156,235)	1.9914	2,2
Rest	Crebbp	0.91131	50.46	0.462	rgb(222,129,130)	1.9914	None
Rreb1	Tet3	0.91131	50.46	0.458	rgb(222,130,130)	1.9914	None
Rxra	4930417O13Rik	-0.91131	50.46	-4.6E-01	rgb(118,157,234)	1.9914	None
Rxra	Emilin1	0.91131	50.46	0.458	rgb(222,130,131)	1.9914	None
Scrt1	Akna	0.91131	50.46	0.462	rgb(222,129,130)	1.9914	None
Six1	Cd200r4	0.91131	50.46	0.463	rgb(222,129,130)	1.9914	2,2
Sox13	Il22	0.91131	50.46	0.46	rgb(222,129,130)	1.9914	2,2
Sp2	Urb1	0.91131	50.46	0.463	rgb(222,129,130)	1.9914	None
Sp2	Zfp318	0.91131	50.46	0.464	rgb(222,128,129)	1.9914	None
Sp4	Ccdc57	-0.91131	50.46	-4.6E-01	rgb(117,156,234)	1.9914	None
Sp6	Lrp4	0.91131	50.46	0.46	rgb(222,129,130)	1.9914	2,2
Srebf1	Srgn	-0.91131	50.46	-4.6E-01	rgb(118,157,234)	1.9914	None
Srebf1	Tmc6	0.91131	50.46	0.459	rgb(222,129,130)	1.9914	None
Srebf2	Dhcr7	0.91131	50.46	0.461	rgb(222,129,130)	1.9914	2,2
Stat1	App	0.91131	50.46	0.458	rgb(222,129,130)	1.9914	2,2
Stat3	Fosl2	0.91131	50.46	0.455	rgb(222,130,131)	1.9914	None
Stat5b	Ppard	0.91131	50.46	0.46	rgb(222,129,130)	1.9914	None
Tbx21	Sema7a	0.91131	50.46	0.455	rgb(222,130,131)	1.9914	2,2
Tcf12	1190002N15Rik	-0.91131	50.46	-4.6E-01	rgb(118,156,234)	1.9914	None
Tcf12	Antxr2	0.91131	50.46	0.458	rgb(222,130,130)	1.9914	None
Tcf12	Tubb2b	-0.91131	50.46	-4.6E-01	rgb(117,156,234)	1.9914	None
Tcf3	Pvt1	-0.91131	50.46	-4.6E-01	rgb(117,156,235)	1.9914	None
Tcf7l2	Mapk14	-0.91131	50.46	-4.6E-01	rgb(118,157,234)	1.9914	None
Tead1	Macc1	0.91131	50.46	0.456	rgb(222,130,131)	1.9914	2,2
Tead3	Plekho1	0.91131	50.46	0.46	rgb(222,129,130)	1.9914	2,2
Thra	Ldlrap1	0.91131	50.46	0.461	rgb(222,129,130)	1.9914	2,2
Thra	Pcbp4	0.91131	50.46	0.465	rgb(222,128,129)	1.9914	2,2
Thra	Trmt11	-0.91131	50.46	-4.6E-01	rgb(117,156,234)	1.9914	None
Twist1	4930506M07Rik	0.91131	50.46	0.46	rgb(222,129,130)	1.9914	2,2
Twist1	Calcr	0.91131	50.46	0.46	rgb(222,129,130)	1.9914	2,2
Zbtb7b	Dnajc6	-0.91131	50.46	-4.6E-01	rgb(116,156,235)	1.9914	None
Zfp263	Pter	-0.91131	50.46	-4.6E-01	rgb(117,156,234)	1.9914	None
Zfp369	Gm6225	0.91131	50.46	0.458	rgb(222,129,130)	1.9914	None
Atmin	Il15ra	0.91131	50.46	0.465	rgb(222,128,129)	1.9914	2,2
C030039L03Rik	Mboat2	0.91131	50.46	0.463	rgb(222,129,130)	1.9914	2,2
C030039L03Rik	Nphp3	0.91131	50.46	0.458	rgb(222,130,130)	1.9914	2,2
Casz1	Dusp8	0.91131	50.46	0.459	rgb(222,129,130)	1.9914	2,2
Ccdc17	Gdi1	0.91131	50.46	0.459	rgb(222,129,130)	1.9914	2,2
Cenpt	Aldh3a2	0.91131	50.46	0.456	rgb(222,130,131)	1.9914	2,2
Cenpt	Trim46	0.91131	50.46	0.46	rgb(222,129,130)	1.9914	2,2
Drap1	Sepw1	0.91131	50.46	0.456	rgb(222,130,131)	1.9914	2,2
Kdm5b	Itgb1	0.91131	50.46	0.465	rgb(222,128,129)	1.9914	2,2
Mxd4	Ept1	-0.91131	50.46	-4.6E-01	rgb(117,156,234)	1.9914	2,2
Ncoa1	Edaradd	-0.91131	50.46	-4.6E-01	rgb(118,157,234)	1.9914	2,2
Phf20	Tst	0.91131	50.46	0.461	rgb(222,129,130)	1.9914	2,2
Sgsm2	Zfp467	0.91131	50.46	0.46	rgb(222,129,130)	1.9914	2,2
Zbed6	Cnot1	0.91131	50.46	0.464	rgb(222,128,129)	1.9914	2,2
Zbed6	Nfat5	0.91131	50.46	0.456	rgb(222,130,131)	1.9914	2,2
Zbtb10	Irf7	0.91131	50.46	0.463	rgb(222,129,129)	1.9914	2,2
Zbtb17	Gne	0.91131	50.46	0.464	rgb(222,128,129)	1.9914	2,2
Zeb2	Gpm6b	0.91131	50.46	0.46	rgb(222,129,130)	1.9914	2,2
Zfp113	Cep76	-0.91131	50.46	-4.6E-01	rgb(117,156,235)	1.9914	2,2
Zfp113	Nckipsd	-0.91131	50.46	-4.6E-01	rgb(117,156,234)	1.9914	2,2
Zfp26	Rbm15	0.91131	50.46	0.457	rgb(222,130,131)	1.9914	2,2
Zfp277	Fgd6	-0.91131	50.46	-4.6E-01	rgb(116,156,235)	1.9914	2,2
Zfp280d	Acp5	-0.91131	50.46	-4.6E-01	rgb(117,156,235)	1.9914	2,2
Zfp365	4831440E17Rik	-0.91131	50.46	-4.6E-01	rgb(117,156,235)	1.9914	2,2
Zfp367	2810442I21Rik	0.91131	50.46	0.461	rgb(222,129,130)	1.9914	2,2
Zfp367	Tyms	0.91131	50.46	0.463	rgb(222,129,129)	1.9914	2,2
Zfp385a	Aldh4a1	0.91131	50.46	0.457	rgb(222,130,131)	1.9914	2,2
Zfp385a	Slc2a4	0.91131	50.46	0.463	rgb(222,129,130)	1.9914	2,2
Zfp473	Kctd7	0.91131	50.46	0.456	rgb(222,130,131)	1.9914	2,2
Zfp473	Ppfia3	0.91131	50.46	0.457	rgb(222,130,131)	1.9914	2,2
Zfp516	Maml3	0.91131	50.46	0.46	rgb(222,129,130)	1.9914	2,2
Zfp52	4930539E08Rik	0.91131	50.46	0.456	rgb(222,130,131)	1.9914	2,2
Zfp579	Cdadc1	0.91131	50.46	0.457	rgb(222,130,131)	1.9914	2,2
Zfp64	Abca1	0.91131	50.46	0.465	rgb(222,128,129)	1.9914	2,2
Zfp758	Ifitm3	-0.91131	50.46	-4.6E-01	rgb(118,157,234)	1.9914	2,2
Zfp787	Wwp1	-0.91131	50.46	-4.6E-01	rgb(117,156,235)	1.9914	2,2
Zfp820	F8	0.91131	50.46	0.456	rgb(222,130,131)	1.9914	2,2
Zfp868	Bex1	0.91131	50.46	0.461	rgb(222,129,130)	1.9914	2,2
Zhx2	Serpinf1	-0.91131	50.46	-4.6E-01	rgb(118,156,234)	1.9914	2,2
Arid3a	Abtb2	0.90904	50.45	0.451	rgb(222,131,132)	1.9912	None
Arnt2	Adamtsl3	0.90904	50.45	0.448	rgb(222,131,132)	1.9912	2,2
Batf	Csgalnact1	0.90904	50.45	0.454	rgb(222,130,131)	1.9912	None
Batf	Gja1	-0.90904	50.45	-4.5E-01	rgb(119,157,234)	1.9912	None
Batf	Igtp	-0.90904	50.45	-4.5E-01	rgb(119,157,234)	1.9912	None
Batf	Mpp2	0.90904	50.45	0.452	rgb(222,131,132)	1.9912	None
Bcl6	Tox2	0.90904	50.45	0.448	rgb(222,131,132)	1.9912	2,2
Bcl6b	Itpk1	-0.90904	50.45	-4.5E-01	rgb(119,157,234)	1.9912	None
Bhlha15	Trip10	0.90904	50.45	0.452	rgb(222,131,132)	1.9912	2,2
Cebpb	Gad2	-0.90904	50.45	-4.5E-01	rgb(119,157,234)	1.9912	None
Cebpg	Cd4	-0.90904	50.45	-4.5E-01	rgb(120,158,234)	1.9912	None
Creb1	Itpk1	-0.90904	50.45	-4.5E-01	rgb(119,157,234)	1.9912	None
Creb3l2	Pycr1	0.90904	50.45	0.451	rgb(222,131,132)	1.9912	2,2
Crem	1700025G04Rik	0.90904	50.45	0.451	rgb(222,131,132)	1.9912	None
Cux1	Tspan3	-0.90904	50.45	-4.5E-01	rgb(120,158,234)	1.9912	2,2
Egr1	Basp1	-0.90904	50.45	-4.5E-01	rgb(120,158,234)	1.9912	None
Egr1	Zfp36l1	0.90904	50.45	0.45	rgb(222,131,132)	1.9912	None
Egr2	Maff	0.90904	50.45	0.455	rgb(222,130,131)	1.9912	None
Egr2	Myd88	0.90904	50.45	0.446	rgb(222,132,133)	1.9912	None
Egr2	Serpine2	-0.90904	50.45	-4.5E-01	rgb(119,157,234)	1.9912	None
Egr3	Ppip5k2	0.90904	50.45	0.454	rgb(222,130,131)	1.9912	None
Egr4	Ascc1	-0.90904	50.45	-4.5E-01	rgb(119,157,234)	1.9912	None
Elf1	Cmas	0.90904	50.45	0.453	rgb(222,131,131)	1.9912	None
Elf1	Ripk2	0.90904	50.45	0.447	rgb(222,132,132)	1.9912	None
Elf1	Tbc1d14	0.90904	50.45	0.448	rgb(222,131,132)	1.9912	None
Elk3	1110007C09Rik	0.90904	50.45	0.447	rgb(222,132,133)	1.9912	2,2
Elk3	Ccdc134	-0.90904	50.45	-4.5E-01	rgb(118,157,234)	1.9912	None
Epas1	Ppp3ca	0.90904	50.45	0.455	rgb(222,130,131)	1.9912	None
Ets1	Acvr1c	0.90904	50.45	0.451	rgb(222,131,132)	1.9912	None
Ets1	Flt3l	0.90904	50.45	0.446	rgb(222,132,133)	1.9912	None
Ets1	Sash3	0.90904	50.45	0.454	rgb(222,130,131)	1.9912	None
Ets1	Tes	0.90904	50.45	0.45	rgb(222,131,132)	1.9912	None
Etv6	Cnga1	-0.90904	50.45	-4.5E-01	rgb(120,158,234)	1.9912	2,2
Fli1	Phldb1	-0.90904	50.45	-4.5E-01	rgb(120,158,234)	1.9912	None
Fosl2	Cdkn1b	0.90904	50.45	0.453	rgb(222,130,131)	1.9912	None
Fosl2	Lad1	-0.90904	50.45	-4.5E-01	rgb(119,157,234)	1.9912	None
Fosl2	Prkrir	-0.90904	50.45	-4.5E-01	rgb(120,158,234)	1.9912	None
Fosl2	Smad3	0.90904	50.45	0.447	rgb(222,132,133)	1.9912	None
Fosl2	Socs3	0.90904	50.45	0.454	rgb(222,130,131)	1.9912	None
Fosl2	Syde2	0.90904	50.45	0.453	rgb(222,131,131)	1.9912	None
Fosl2	Syn1	0.90904	50.45	0.45	rgb(222,131,132)	1.9912	None
Foxb1	Rnf144b	0.90904	50.45	0.451	rgb(222,131,132)	1.9912	2,2
Foxf2	Ngf	0.90904	50.45	0.453	rgb(222,130,131)	1.9912	2,2
Foxf2	Synpo	0.90904	50.45	0.45	rgb(222,131,132)	1.9912	2,2
Foxn2	Fzd5	0.90904	50.45	0.45	rgb(222,131,132)	1.9912	2,2
Foxo1	Iqgap2	0.90904	50.45	0.448	rgb(222,131,132)	1.9912	None
Foxo3	9030617O03Rik	0.90904	50.45	0.454	rgb(222,130,131)	1.9912	None
Foxs1	Hvcn1	0.90904	50.45	0.448	rgb(222,131,132)	1.9912	2,2
Gata3	Itgb3	0.90904	50.45	0.451	rgb(222,131,132)	1.9912	2,2
Gata3	Smpdl3b	0.90904	50.45	0.445	rgb(222,132,133)	1.9912	None
Gfi1	9030617O03Rik	-0.90904	50.45	-4.5E-01	rgb(119,158,234)	1.9912	None
Hes1	Spink2	0.90904	50.45	0.454	rgb(222,130,131)	1.9912	2,2
Hif1a	Cmtm7	-0.90904	50.45	-4.5E-01	rgb(120,158,234)	1.9912	None
Hmg20b	Dock11	-0.90904	50.45	-4.5E-01	rgb(120,158,234)	1.9912	2,2
Hsf1	Elovl7	-0.90904	50.45	-4.5E-01	rgb(119,157,234)	1.9912	None
Hsf1	Prnp	-0.90904	50.45	-4.5E-01	rgb(120,158,234)	1.9912	None
Ikzf2	Egln3	-0.90904	50.45	-4.5E-01	rgb(120,158,234)	1.9912	None
Ikzf2	Fam84a	0.90904	50.45	0.445	rgb(222,132,133)	1.9912	2,2
Ikzf4	Dusp6	-0.90904	50.45	-4.5E-01	rgb(120,158,234)	1.9912	2,2
Irf2	Dynll2	0.90904	50.45	0.449	rgb(222,131,132)	1.9912	2,2
Irf4	Ccr7	0.90904	50.45	0.448	rgb(222,132,132)	1.9912	None
Irf4	Cxcl2	-0.90904	50.45	-4.5E-01	rgb(120,158,234)	1.9912	2,2
Irf4	Fas	-0.90904	50.45	-4.5E-01	rgb(119,158,234)	1.9912	None
Irf4	Gata3	-0.90904	50.45	-4.5E-01	rgb(120,158,234)	1.9912	None
Irf4	Il9r	-0.90904	50.45	-4.5E-01	rgb(119,157,234)	1.9912	2,2
Irf4	Lgals1	-0.90904	50.45	-4.5E-01	rgb(120,158,234)	1.9912	None
Irf4	Nckap1	-0.90904	50.45	-4.5E-01	rgb(120,158,234)	1.9912	None
Irf4	Neto1	-0.90904	50.45	-4.5E-01	rgb(120,158,234)	1.9912	2,2
Irf4	Nrp1	-0.90904	50.45	-4.5E-01	rgb(119,157,234)	1.9912	None
Irf4	Pten	-0.90904	50.45	-4.5E-01	rgb(120,158,234)	1.9912	None
Irf4	Sesn1	-0.90904	50.45	-4.5E-01	rgb(118,157,234)	1.9912	None
Irf4	Siglec15	-0.90904	50.45	-4.5E-01	rgb(120,158,234)	1.9912	2,2
Irf4	Ssh2	0.90904	50.45	0.452	rgb(222,131,132)	1.9912	None
Irf4	Zdhhc15	-0.90904	50.45	-4.5E-01	rgb(118,157,234)	1.9912	2,2
Irf5	Cttn	0.90904	50.45	0.446	rgb(222,132,133)	1.9912	2,2
Irf5	Mab21l3	0.90904	50.45	0.451	rgb(222,131,132)	1.9912	2,2
Irf7	Epsti1	0.90904	50.45	0.451	rgb(222,131,132)	1.9912	None
Irf7	Notch2	0.90904	50.45	0.45	rgb(222,131,132)	1.9912	None
Irf7	Trim12c	0.90904	50.45	0.449	rgb(222,131,132)	1.9912	None
Irf7	Trim26	0.90904	50.45	0.451	rgb(222,131,132)	1.9912	None
Irf8	Ston1	0.90904	50.45	0.448	rgb(222,131,132)	1.9912	None
Jun	Capg	0.90904	50.45	0.454	rgb(222,130,131)	1.9912	None
Jun	Inpp4a	-0.90904	50.45	-4.5E-01	rgb(120,158,234)	1.9912	None
Jun	Kdm2b	-0.90904	50.45	-4.5E-01	rgb(119,158,234)	1.9912	None
Jun	Slc4a11	0.90904	50.45	0.451	rgb(222,131,132)	1.9912	None
Klf10	Cyth4	0.90904	50.45	0.449	rgb(222,131,132)	1.9912	None
Klf10	Spry2	-0.90904	50.45	-4.5E-01	rgb(120,158,234)	1.9912	None
Klf13	Fam189b	0.90904	50.45	0.448	rgb(222,131,132)	1.9912	2,2
Klf2	Cep170	-0.90904	50.45	-4.5E-01	rgb(120,158,234)	1.9912	None
Klf2	Wscd2	0.90904	50.45	0.448	rgb(222,131,132)	1.9912	2,2
Lef1	Acp5	0.90904	50.45	0.446	rgb(222,132,133)	1.9912	2,2
Lef1	Tubgcp5	-0.90904	50.45	-4.5E-01	rgb(120,158,234)	1.9912	2,2
Lhx2	Myd88	-0.90904	50.45	-4.5E-01	rgb(119,157,234)	1.9912	None
Lhx6	Agap1	0.90904	50.45	0.448	rgb(222,131,132)	1.9912	2,2
Lin54	Pdcd1lg2	-0.90904	50.45	-4.5E-01	rgb(120,158,234)	1.9912	2,2
Maf	Ptgfrn	0.90904	50.45	0.448	rgb(222,131,132)	1.9912	None
Maff	Casz1	0.90904	50.45	0.453	rgb(222,130,131)	1.9912	2,2
Meis3	Tet1	-0.90904	50.45	-4.5E-01	rgb(120,158,234)	1.9912	2,2
Mxi1	P4ha2	0.90904	50.45	0.446	rgb(222,132,133)	1.9912	2,2
Myc	Cdkn1b	-0.90904	50.45	-4.5E-01	rgb(118,157,234)	1.9912	None
Mypop	Gm6548	-0.90904	50.45	-4.5E-01	rgb(120,158,234)	1.9912	2,2
Nfatc4	Arhgap26	-0.90904	50.45	-4.5E-01	rgb(120,158,234)	1.9912	2,2
Nfatc4	Mpp1	0.90904	50.45	0.447	rgb(222,132,132)	1.9912	2,2
Nfil3	Tiparp	0.90904	50.45	0.45	rgb(222,131,132)	1.9912	2,2
Nfkb1	Gpr68	0.90904	50.45	0.453	rgb(222,130,131)	1.9912	None
Nfkb1	Rhbdf1	0.90904	50.45	0.454	rgb(222,130,131)	1.9912	None
Nfkb2	Map3k8	0.90904	50.45	0.452	rgb(222,131,132)	1.9912	None
Nkx1-2	Pappa2	0.90904	50.45	0.447	rgb(222,132,132)	1.9912	2,2
Nr3c1	Neurl3	0.90904	50.45	0.449	rgb(222,131,132)	1.9912	None
Nr3c1	Trip10	-0.90904	50.45	-4.5E-01	rgb(119,157,234)	1.9912	2,2
Nr4a2	Crtam	0.90904	50.45	0.448	rgb(222,131,132)	1.9912	2,2
Nr4a2	Pde1a	0.90904	50.45	0.448	rgb(222,131,132)	1.9912	None
Otx1	Chga	0.90904	50.45	0.448	rgb(222,131,132)	1.9912	2,2
Plagl1	Ap3b1	0.90904	50.45	0.452	rgb(222,131,132)	1.9912	2,2
Pou2af1	Ostf1	-0.90904	50.45	-4.5E-01	rgb(120,158,234)	1.9912	2,2
Prdm1	Il7r	0.90904	50.45	0.448	rgb(222,131,132)	1.9912	None
Rbpj	4833439L19Rik	0.90904	50.45	0.45	rgb(222,131,132)	1.9912	2,2
Rel	Espn	-0.90904	50.45	-4.5E-01	rgb(119,157,234)	1.9912	None
Rest	Zhx3	0.90904	50.45	0.452	rgb(222,131,132)	1.9912	None
Rorc	Il17f	0.90904	50.45	0.446	rgb(222,132,133)	1.9912	None
Runx2	Frmd4b	0.90904	50.45	0.447	rgb(222,132,133)	1.9912	None
Runx2	Klf2	-0.90904	50.45	-4.5E-01	rgb(119,157,234)	1.9912	2,2
Runx3	Chst12	0.90904	50.45	0.45	rgb(222,131,132)	1.9912	None
Runx3	Glis2	0.90904	50.45	0.453	rgb(222,131,131)	1.9912	None
Rxra	Espn	-0.90904	50.45	-4.5E-01	rgb(120,158,234)	1.9912	None
Rxra	Gipr	-0.90904	50.45	-4.5E-01	rgb(120,158,234)	1.9912	None
Scrt1	Smox	0.90904	50.45	0.452	rgb(222,131,132)	1.9912	None
Six5	Sdc1	0.90904	50.45	0.45	rgb(222,131,132)	1.9912	2,2
Six5	Skil	-0.90904	50.45	-4.5E-01	rgb(119,158,234)	1.9912	None
Six5	Zfp324	0.90904	50.45	0.451	rgb(222,131,132)	1.9912	None
Smad4	Dlg2	-0.90904	50.45	-4.5E-01	rgb(120,158,234)	1.9912	None
Sp2	Ddit4l	-0.90904	50.45	-4.5E-01	rgb(119,157,234)	1.9912	None
Sp2	Rps14	-0.90904	50.45	-4.5E-01	rgb(120,158,234)	1.9912	None
Sp3	Herc4	0.90904	50.45	0.452	rgb(222,131,132)	1.9912	None
Sp4	Fndc3a	0.90904	50.45	0.446	rgb(222,132,133)	1.9912	None
Sp6	Cd81	0.90904	50.45	0.452	rgb(222,131,132)	1.9912	None
Spib	Bcl2l1	0.90904	50.45	0.454	rgb(222,130,131)	1.9912	2,2
Srebf1	Flna	0.90904	50.45	0.45	rgb(222,131,132)	1.9912	2,2
Stat4	Smad3	-0.90904	50.45	-4.5E-01	rgb(120,158,234)	1.9912	None
Tal2	Myo10	-0.90904	50.45	-4.5E-01	rgb(120,158,234)	1.9912	None
Tbx21	Pls1	0.90904	50.45	0.451	rgb(222,131,132)	1.9912	None
Tcf12	Foxp1	0.90904	50.45	0.448	rgb(222,131,132)	1.9912	None
Tcf12	Pkp4	0.90904	50.45	0.451	rgb(222,131,132)	1.9912	None
Tead1	Dst	0.90904	50.45	0.452	rgb(222,131,131)	1.9912	2,2
Tead1	Peli2	0.90904	50.45	0.446	rgb(222,132,133)	1.9912	2,2
Thra	Itgb7	0.90904	50.45	0.454	rgb(222,130,131)	1.9912	None
Thra	Tsr2	-0.90904	50.45	-4.5E-01	rgb(119,157,234)	1.9912	2,2
Trerf1	Tgfbr3	0.90904	50.45	0.446	rgb(222,132,133)	1.9912	2,2
Vax2	Ccl20	0.90904	50.45	0.452	rgb(222,131,131)	1.9912	2,2
Vax2	Podnl1	0.90904	50.45	0.449	rgb(222,131,132)	1.9912	2,2
Vdr	Leprel4	0.90904	50.45	0.45	rgb(222,131,132)	1.9912	2,2
Zbtb1	Aff3	0.90904	50.45	0.453	rgb(222,130,131)	1.9912	2,2
Zbtb33	Xcr1	-0.90904	50.45	-4.5E-01	rgb(120,158,234)	1.9912	None
Zbtb4	Pkhd1l1	0.90904	50.45	0.446	rgb(222,132,133)	1.9912	None
Zbtb7a	Nckipsd	0.90904	50.45	0.454	rgb(222,130,131)	1.9912	None
Zbtb7a	Sec14l1	0.90904	50.45	0.452	rgb(222,131,132)	1.9912	None
Zbtb7b	Osm	0.90904	50.45	0.447	rgb(222,132,132)	1.9912	None
Zbtb7b	Pbx2	0.90904	50.45	0.448	rgb(222,131,132)	1.9912	None
Zbtb7b	Rpp14	-0.90904	50.45	-4.5E-01	rgb(120,158,234)	1.9912	None
Zbtb7c	Spry1	-0.90904	50.45	-4.5E-01	rgb(120,158,234)	1.9912	None
Zfp219	Snx9	0.90904	50.45	0.445	rgb(222,132,133)	1.9912	None
Zfp281	Ipmk	-0.90904	50.45	-4.5E-01	rgb(119,157,234)	1.9912	None
Zfp369	Spn	0.90904	50.45	0.455	rgb(222,130,131)	1.9912	None
Zfp523	Fyco1	0.90904	50.45	0.449	rgb(222,131,132)	1.9912	2,2
Zfp652	Pnpla3	-0.90904	50.45	-4.5E-01	rgb(120,158,234)	1.9912	None
Zfp652	Smad3	0.90904	50.45	0.452	rgb(222,131,131)	1.9912	2,2
Ankzf1	Wdr54	0.90904	50.45	0.445	rgb(222,132,133)	1.9912	2,2
C030039L03Rik	Ero1l	0.90904	50.45	0.453	rgb(222,130,131)	1.9912	2,2
C030039L03Rik	Gck	0.90904	50.45	0.448	rgb(222,131,132)	1.9912	2,2
Cenpt	Grn	0.90904	50.45	0.452	rgb(222,131,132)	1.9912	2,2
Hmgb3	Nostrin	0.90904	50.45	0.448	rgb(222,131,132)	1.9912	2,2
Mtf2	Yy2	0.90904	50.45	0.446	rgb(222,132,133)	1.9912	2,2
Ncoa3	Itm2a	-0.90904	50.45	-4.5E-01	rgb(119,157,234)	1.9912	2,2
Ovol2	Furin	-0.90904	50.45	-4.5E-01	rgb(119,157,234)	1.9912	2,2
Ovol2	Usp35	0.90904	50.45	0.451	rgb(222,131,132)	1.9912	2,2
Prdm8	Synpo2	0.90904	50.45	0.455	rgb(222,130,131)	1.9912	2,2
Sgsm2	Cxxc5	0.90904	50.45	0.448	rgb(222,131,132)	1.9912	2,2
Sgsm2	Dlg3	0.90904	50.45	0.453	rgb(222,130,131)	1.9912	2,2
Skil	Pmepa1	0.90904	50.45	0.454	rgb(222,130,131)	1.9912	2,2
Tigd2	Gprin3	0.90904	50.45	0.451	rgb(222,131,132)	1.9912	2,2
Tulp3	Hist3h2a	-0.90904	50.45	-4.5E-01	rgb(120,158,234)	1.9912	2,2
Zeb2	Sytl3	0.90904	50.45	0.452	rgb(222,131,132)	1.9912	2,2
Zfp276	Grin3b	0.90904	50.45	0.453	rgb(222,130,131)	1.9912	2,2
Zfp280b	Rnf150	0.90904	50.45	0.448	rgb(222,131,132)	1.9912	2,2
Zfp35	Mmachc	0.90904	50.45	0.452	rgb(222,131,131)	1.9912	2,2
Zfp362	Mmp7	-0.90904	50.45	-4.5E-01	rgb(118,157,234)	1.9912	2,2
Zfp365	4930429B21Rik	0.90904	50.45	0.452	rgb(222,131,132)	1.9912	2,2
Zfp385a	Mgmt	0.90904	50.45	0.449	rgb(222,131,132)	1.9912	2,2
Zfp420	Inpp5b	-0.90904	50.45	-4.5E-01	rgb(119,157,234)	1.9912	2,2
Zfp429	Acnat1	-0.90904	50.45	-4.5E-01	rgb(119,157,234)	1.9912	2,2
Zfp429	Klrd1	0.90904	50.45	0.453	rgb(222,130,131)	1.9912	2,2
Zfp473	Pcyt1b	0.90904	50.45	0.455	rgb(222,130,131)	1.9912	2,2
Zfp52	Mapkbp1	0.90904	50.45	0.454	rgb(222,130,131)	1.9912	2,2
Zfp750	1700007K13Rik	0.90904	50.45	0.451	rgb(222,131,132)	1.9912	2,2
Zfp750	Atcay	0.90904	50.45	0.447	rgb(222,132,133)	1.9912	2,2
Zfp750	Cd80	0.90904	50.45	0.447	rgb(222,132,133)	1.9912	2,2
Zfp771	Phlda3	0.90904	50.45	0.446	rgb(222,132,133)	1.9912	2,2
Zfp874a	Rin2	0.90904	50.45	0.449	rgb(222,131,132)	1.9912	2,2
Zfp960	Lad1	-0.90904	50.45	-4.5E-01	rgb(120,158,234)	1.9912	2,2
Ahrr	Mfsd6l	0.90677	50.44	0.436	rgb(222,134,135)	1.991	2,2
Ahrr	Pik3r6	0.90677	50.44	0.442	rgb(222,133,134)	1.991	2,2
Ar	Mllt6	-0.90677	50.44	-4.4E-01	rgb(121,159,234)	1.991	None
Arid2	Smurf2	0.90677	50.44	0.438	rgb(222,133,134)	1.991	2,2
Arid3a	Slc4a8	0.90677	50.44	0.44	rgb(222,133,134)	1.991	None
Arid5a	Foxp1	-0.90677	50.44	-4.4E-01	rgb(121,159,234)	1.991	None
Arntl2	Serpinb9b	0.90677	50.44	0.438	rgb(222,133,134)	1.991	2,2
Atf5	Nucb2	0.90677	50.44	0.444	rgb(222,132,133)	1.991	None
Batf	Crip1	0.90677	50.44	0.437	rgb(222,134,134)	1.991	None
Batf	Hmcn1	-0.90677	50.44	-4.4E-01	rgb(122,159,234)	1.991	None
Batf	Ikzf2	0.90677	50.44	0.435	rgb(222,134,135)	1.991	None
Bcl6	Casp3	-0.90677	50.44	-4.4E-01	rgb(122,159,234)	1.991	None
Bcl6b	Klhl6	-0.90677	50.44	-4.4E-01	rgb(122,159,234)	1.991	None
Bhlhe40	Bend4	0.90677	50.44	0.437	rgb(222,134,134)	1.991	None
Bhlhe40	Fam129a	0.90677	50.44	0.442	rgb(222,133,133)	1.991	2,2
Bhlhe40	Ralb	0.90677	50.44	0.44	rgb(222,133,134)	1.991	None
Cebpb	Nfil3	0.90677	50.44	0.436	rgb(222,134,135)	1.991	None
Cebpg	4930417O13Rik	0.90677	50.44	0.436	rgb(222,134,135)	1.991	None
Cebpg	Ccng2	0.90677	50.44	0.438	rgb(222,133,134)	1.991	None
Cebpg	Slc3a2	0.90677	50.44	0.444	rgb(222,132,133)	1.991	None
Cebpg	Thap4	-0.90677	50.44	-4.4E-01	rgb(122,159,234)	1.991	2,2
Cenpb	Mex3d	0.90677	50.44	0.441	rgb(222,133,134)	1.991	2,2
Crem	Ptpn11	-0.90677	50.44	-4.4E-01	rgb(122,159,234)	1.991	None
Cux1	Gyk	-0.90677	50.44	-4.4E-01	rgb(121,158,234)	1.991	2,2
Ddit3	Adm2	0.90677	50.44	0.445	rgb(222,132,133)	1.991	2,2
Ebf1	Srgn	0.90677	50.44	0.44	rgb(222,133,134)	1.991	None
Ebf1	Upp1	0.90677	50.44	0.444	rgb(222,132,133)	1.991	2,2
Egr2	Gab2	-0.90677	50.44	-4.4E-01	rgb(122,159,234)	1.991	None
Egr4	Pknox1	0.90677	50.44	0.442	rgb(222,133,134)	1.991	None
Elf1	Pag1	0.90677	50.44	0.435	rgb(222,134,135)	1.991	None
Elk3	Nck2	-0.90677	50.44	-4.4E-01	rgb(122,159,234)	1.991	None
Epas1	Adam19	-0.90677	50.44	-4.4E-01	rgb(122,159,234)	1.991	None
Epas1	Dtx4	0.90677	50.44	0.439	rgb(222,133,134)	1.991	None
Epas1	Spire1	-0.90677	50.44	-4.4E-01	rgb(121,159,234)	1.991	2,2
Ets1	Bcl2	0.90677	50.44	0.438	rgb(222,133,134)	1.991	None
Ets1	Klhl6	0.90677	50.44	0.435	rgb(222,134,135)	1.991	None
Ets1	Plxna1	-0.90677	50.44	-4.4E-01	rgb(121,159,234)	1.991	None
Etv4	Chac1	0.90677	50.44	0.437	rgb(222,133,134)	1.991	2,2
Etv6	Arid3a	0.90677	50.44	0.438	rgb(222,133,134)	1.991	None
Etv6	Socs3	0.90677	50.44	0.443	rgb(222,132,133)	1.991	None
Fos	Egln3	-0.90677	50.44	-4.4E-01	rgb(121,159,234)	1.991	None
Fosb	Peli2	-0.90677	50.44	-4.4E-01	rgb(122,159,234)	1.991	None
Fosl2	Arhgap12	0.90677	50.44	0.436	rgb(222,134,135)	1.991	None
Fosl2	Csnk1e	0.90677	50.44	0.435	rgb(222,134,135)	1.991	None
Fosl2	Kif26b	-0.90677	50.44	-4.4E-01	rgb(122,159,234)	1.991	2,2
Fosl2	Zfp473	0.90677	50.44	0.442	rgb(222,133,133)	1.991	None
Foxn2	Creb1	0.90677	50.44	0.44	rgb(222,133,134)	1.991	None
Foxo1	Scn3b	-0.90677	50.44	-4.4E-01	rgb(121,158,234)	1.991	2,2
Foxo3	Abhd2	0.90677	50.44	0.436	rgb(222,134,135)	1.991	None
Foxo3	Ap1s3	-0.90677	50.44	-4.4E-01	rgb(122,159,234)	1.991	None
Foxo3	Exosc8	-0.90677	50.44	-4.4E-01	rgb(121,159,234)	1.991	None
Foxo3	Gsta4	-0.90677	50.44	-4.4E-01	rgb(122,159,234)	1.991	None
Foxo3	Slc19a2	0.90677	50.44	0.441	rgb(222,133,134)	1.991	2,2
Foxo3	Tmem43	0.90677	50.44	0.444	rgb(222,132,133)	1.991	2,2
Foxp3	Plekha1	0.90677	50.44	0.44	rgb(222,133,134)	1.991	None
Foxp3	Stat4	-0.90677	50.44	-4.4E-01	rgb(122,159,234)	1.991	None
Gfi1	5430421N21Rik	-0.90677	50.44	-4.4E-01	rgb(121,159,234)	1.991	2,2
Gfi1	Pkhd1l1	-0.90677	50.44	-4.4E-01	rgb(120,158,234)	1.991	None
Gli3	Ermp1	-0.90677	50.44	-4.4E-01	rgb(122,159,234)	1.991	2,2
Hes5	BC018473	0.90677	50.44	0.438	rgb(222,133,134)	1.991	2,2
Hey1	Zic2	0.90677	50.44	0.437	rgb(222,134,135)	1.991	2,2
Hif1a	Hook2	0.90677	50.44	0.444	rgb(222,132,133)	1.991	None
Hif1a	Ppm1d	-0.90677	50.44	-4.4E-01	rgb(122,159,234)	1.991	None
Hif1a	Sesn3	0.90677	50.44	0.439	rgb(222,133,134)	1.991	None
Hif1a	Tbkbp1	0.90677	50.44	0.442	rgb(222,133,133)	1.991	None
Hif3a	H2-Ab1	0.90677	50.44	0.44	rgb(222,133,134)	1.991	2,2
Hif3a	Nphp3	0.90677	50.44	0.445	rgb(222,132,133)	1.991	2,2
Hif3a	Syce2	0.90677	50.44	0.435	rgb(222,134,135)	1.991	2,2
Hmga1	D3Ertd751e	-0.90677	50.44	-4.4E-01	rgb(121,159,234)	1.991	None
Homez	Irf5	0.90677	50.44	0.437	rgb(222,133,134)	1.991	2,2
Ikzf2	Srxn1	-0.90677	50.44	-4.4E-01	rgb(122,159,234)	1.991	2,2
Irf1	Parp9	0.90677	50.44	0.443	rgb(222,132,133)	1.991	None
Irf1	Sidt1	0.90677	50.44	0.441	rgb(222,133,134)	1.991	2,2
Irf4	Bdh2	-0.90677	50.44	-4.4E-01	rgb(122,159,234)	1.991	None
Irf4	Chst3	-0.90677	50.44	-4.4E-01	rgb(121,159,234)	1.991	None
Irf4	Gprc5a	0.90677	50.44	0.44	rgb(222,133,134)	1.991	None
Irf4	Loxl2	-0.90677	50.44	-4.4E-01	rgb(122,159,234)	1.991	2,2
Irf4	Penk	-0.90677	50.44	-4.4E-01	rgb(122,159,234)	1.991	2,2
Irf4	Rab19	-0.90677	50.44	-4.4E-01	rgb(121,159,234)	1.991	None
Irf4	Serpine2	-0.90677	50.44	-4.4E-01	rgb(122,159,234)	1.991	None
Irf4	Tmem19	0.90677	50.44	0.441	rgb(222,133,134)	1.991	None
Irf5	Cdkl5	0.90677	50.44	0.437	rgb(222,134,134)	1.991	None
Irf5	Nostrin	0.90677	50.44	0.441	rgb(222,133,134)	1.991	2,2
Irf7	Ifi204	0.90677	50.44	0.441	rgb(222,133,134)	1.991	None
Jdp2	Sars	0.90677	50.44	0.438	rgb(222,133,134)	1.991	2,2
Klf10	Wisp1	-0.90677	50.44	-4.4E-01	rgb(122,160,234)	1.991	None
Klf2	Fads2	-0.90677	50.44	-4.4E-01	rgb(122,159,234)	1.991	None
Klf4	Mycn	0.90677	50.44	0.442	rgb(222,133,134)	1.991	None
Klf7	Pik3ip1	0.90677	50.44	0.443	rgb(222,132,133)	1.991	2,2
Klf8	Kcnk7	0.90677	50.44	0.44	rgb(222,133,134)	1.991	None
Mxi1	Gimap7	0.90677	50.44	0.441	rgb(222,133,134)	1.991	None
Mxi1	Mapre3	0.90677	50.44	0.444	rgb(222,132,133)	1.991	None
Mxi1	Mecr	-0.90677	50.44	-4.4E-01	rgb(122,159,234)	1.991	2,2
Mxi1	Smpd3	-0.90677	50.44	-4.4E-01	rgb(122,159,234)	1.991	None
Myb	B4galnt1	0.90677	50.44	0.444	rgb(222,132,133)	1.991	2,2
Myb	Cdkn1b	0.90677	50.44	0.441	rgb(222,133,134)	1.991	None
Myb	Tmem71	0.90677	50.44	0.444	rgb(222,132,133)	1.991	2,2
Myc	Hist2h4	-0.90677	50.44	-4.4E-01	rgb(122,159,234)	1.991	None
Myc	Lgals1	-0.90677	50.44	-4.4E-01	rgb(121,158,234)	1.991	None
Nfatc4	Cebpb	0.90677	50.44	0.435	rgb(222,134,135)	1.991	2,2
Nfatc4	Cyth4	0.90677	50.44	0.442	rgb(222,133,133)	1.991	None
Nfatc4	Utf1	-0.90677	50.44	-4.4E-01	rgb(121,158,234)	1.991	2,2
Nfe2l2	Ccr1l1	0.90677	50.44	0.438	rgb(222,133,134)	1.991	2,2
Nfkb1	B3gnt5	-0.90677	50.44	-4.4E-01	rgb(121,159,234)	1.991	2,2
Nfkb2	Rab21	0.90677	50.44	0.436	rgb(222,134,135)	1.991	2,2
Npas2	S1pr3	0.90677	50.44	0.438	rgb(222,133,134)	1.991	2,2
Nr3c1	Filip1l	0.90677	50.44	0.439	rgb(222,133,134)	1.991	None
Nr4a1	Klhl3	0.90677	50.44	0.436	rgb(222,134,135)	1.991	2,2
Nr4a2	Serpine2	0.90677	50.44	0.444	rgb(222,132,133)	1.991	None
Nr4a2	Stat4	0.90677	50.44	0.44	rgb(222,133,134)	1.991	None
Nr4a3	Il4ra	-0.90677	50.44	-4.4E-01	rgb(122,159,234)	1.991	None
Patz1	Il12rb1	0.90677	50.44	0.444	rgb(222,132,133)	1.991	None
Pknox1	Acot13	-0.90677	50.44	-4.4E-01	rgb(122,159,234)	1.991	2,2
Pou2af1	Bdh2	0.90677	50.44	0.442	rgb(222,133,134)	1.991	2,2
Pou2f2	Drosha	0.90677	50.44	0.439	rgb(222,133,134)	1.991	2,2
Pou2f2	Ipcef1	0.90677	50.44	0.438	rgb(222,133,134)	1.991	None
Prdm1	Cpd	-0.90677	50.44	-4.4E-01	rgb(122,159,234)	1.991	None
Rarg	Arfgap3	0.90677	50.44	0.445	rgb(222,132,133)	1.991	2,2
Rbpj	Nedd4	0.90677	50.44	0.438	rgb(222,133,134)	1.991	2,2
Rel	Fap	0.90677	50.44	0.439	rgb(222,133,134)	1.991	None
Rela	Bcl3	0.90677	50.44	0.435	rgb(222,134,135)	1.991	None
Rela	Zfpm1	0.90677	50.44	0.442	rgb(222,133,134)	1.991	None
Rest	Tex14	0.90677	50.44	0.438	rgb(222,133,134)	1.991	None
Rfx1	S100a13	-0.90677	50.44	-4.4E-01	rgb(122,159,234)	1.991	None
Rora	Stab1	0.90677	50.44	0.437	rgb(222,133,134)	1.991	None
Rorc	Nsf	0.90677	50.44	0.44	rgb(222,133,134)	1.991	None
Rorc	Ust	0.90677	50.44	0.435	rgb(222,134,135)	1.991	None
Runx1	Pter	-0.90677	50.44	-4.4E-01	rgb(122,159,234)	1.991	None
Runx1	Tnfrsf25	0.90677	50.44	0.435	rgb(222,134,135)	1.991	None
Runx3	Sh3bp4	0.90677	50.44	0.445	rgb(222,132,133)	1.991	None
Rxra	Calhm1	0.90677	50.44	0.437	rgb(222,134,134)	1.991	None
Rxra	Itpka	0.90677	50.44	0.435	rgb(222,134,135)	1.991	None
Rxra	Myo18a	0.90677	50.44	0.437	rgb(222,134,134)	1.991	None
Rxrb	Itgb7	0.90677	50.44	0.44	rgb(222,133,134)	1.991	None
Six5	Arhgef17	0.90677	50.44	0.44	rgb(222,133,134)	1.991	2,2
Six5	Lbh	-0.90677	50.44	-4.4E-01	rgb(121,158,234)	1.991	2,2
Six5	Npdc1	0.90677	50.44	0.436	rgb(222,134,135)	1.991	2,2
Smad3	Penk	-0.90677	50.44	-4.4E-01	rgb(122,159,234)	1.991	None
Sox13	Rel	0.90677	50.44	0.436	rgb(222,134,135)	1.991	None
Sox5	Tmprss3	-0.90677	50.44	-4.4E-01	rgb(121,159,234)	1.991	None
Sp110	Lamb3	-0.90677	50.44	-4.4E-01	rgb(122,159,234)	1.991	None
Sp3	Casp6	-0.90677	50.44	-4.4E-01	rgb(122,159,234)	1.991	None
Sp4	Ermn	0.90677	50.44	0.436	rgb(222,134,135)	1.991	2,2
Sp4	Rcl1	-0.90677	50.44	-4.4E-01	rgb(121,159,234)	1.991	None
Sp4	Rpp14	-0.90677	50.44	-4.4E-01	rgb(122,159,234)	1.991	None
Sp4	Sumf2	-0.90677	50.44	-4.4E-01	rgb(121,158,234)	1.991	2,2
Sp9	Asb16	0.90677	50.44	0.438	rgb(222,133,134)	1.991	None
Spib	Car2	0.90677	50.44	0.437	rgb(222,134,134)	1.991	2,2
Spib	Ikbke	0.90677	50.44	0.443	rgb(222,132,133)	1.991	2,2
Srebf1	Ptprcap	-0.90677	50.44	-4.4E-01	rgb(121,158,234)	1.991	None
Srebf1	Stra6	0.90677	50.44	0.44	rgb(222,133,134)	1.991	2,2
Stat2	Nfatc1	-0.90677	50.44	-4.4E-01	rgb(122,159,234)	1.991	None
Stat3	Aig1	0.90677	50.44	0.439	rgb(222,133,134)	1.991	None
Tead1	Eef2k	0.90677	50.44	0.445	rgb(222,132,133)	1.991	2,2
Tead1	Ikzf4	0.90677	50.44	0.439	rgb(222,133,134)	1.991	2,2
Tead1	Src	0.90677	50.44	0.438	rgb(222,133,134)	1.991	None
Tfdp2	Oxct1	0.90677	50.44	0.443	rgb(222,132,133)	1.991	2,2
Thap1	Pacs1	-0.90677	50.44	-4.4E-01	rgb(121,159,234)	1.991	2,2
[truncated: 49,606 more rows]
