# Supplementary material for: Leveraging chromatin accessibility for transcriptional regulatory network inference in T Helper 17 Cells
Source: Genome Res. 2019 Mar;29(3):449–63. doi: 10.1101/gr.238253.118 (PMC6396413; doi:10.1101/gr.238253.118)
Supplement: Supplemental Material [file supp_gr.238253.118_Supplemental_Th17_TRN_Networks.zip › Th17_TRN_Networks-master/TRN_Notebooks/Networks/ChIP_A17_KOall_ATh_bias100_sp.tsv]

TF	Target	SignedQuantile	NonzeroSubsamples(Stability)	pCorr	stroke	stroke-width	stroke-dasharray
Hif1a	Aldoa	1	50.85	0.845	rgb(226, 56, 57)	2	None
Hif1a	Slc2a1	1	50.85	0.85	rgb(226, 55, 56)	2	None
Hif1a	Bnip3	0.99815	50.83	0.83	rgb(226, 58, 60)	1.9996	None
Hif1a	Ppme1	0.9963	50.82	0.817	rgb(226, 61, 63)	1.9994	None
Zfp367	Dtl	0.9963	50.82	0.823	rgb(226, 60, 61)	1.9994	2,2
Zfp385a	Zmat3	0.9963	50.82	0.817	rgb(226, 61, 63)	1.9994	2,2
Hif1a	Egln1	0.99445	50.81	0.807	rgb(226, 63, 64)	1.9992	None
Hif1a	Sertad1	0.9926	50.8	0.798	rgb(226, 65, 66)	1.999	None
Stat3	Tnip2	0.9926	50.8	0.804	rgb(226, 63, 65)	1.999	None
Hif1a	P4hb	0.99075	50.79	0.787	rgb(226, 67, 68)	1.9988	None
Hif1a	Pgm2	0.9889	50.78	0.78	rgb(226, 68, 70)	1.9986	None
Hif1a	Jmjd6	0.98705	50.77	0.769	rgb(225, 70, 72)	1.9984	None
Irf9	Oasl2	0.98705	50.77	0.77	rgb(225, 70, 71)	1.9984	None
Gm14420	Cdkn2d	0.98705	50.77	0.774	rgb(226, 69, 71)	1.9984	2,2
Zfp536	Tekt2	0.98705	50.77	0.768	rgb(225, 70, 72)	1.9984	2,2
Zfp629	Ttbk2	0.9852	50.76	0.759	rgb(225, 72, 74)	1.9982	2,2
Hif1a	Smtnl2	0.98336	50.75	0.754	rgb(225, 73, 75)	1.998	None
C030039L03Rik	Ankzf1	0.98151	50.74	0.736	rgb(225, 76, 78)	1.9978	2,2
Hif1a	Aldoc	0.97966	50.73	0.729	rgb(225, 78, 79)	1.9976	None
Maf	St3gal1	-0.97966	50.73	-7.3E-01	rgb( 59,121,245)	1.9976	None
Zfp385a	Eng	0.97966	50.73	0.734	rgb(225, 77, 78)	1.9976	2,2
Hif1a	H2-Ab1	0.97781	50.72	0.718	rgb(225, 80, 81)	1.9974	None
Hif1a	Pgam1	0.97781	50.72	0.719	rgb(225, 80, 81)	1.9974	None
Stat3	Timp1	0.97781	50.72	0.72	rgb(225, 80, 81)	1.9974	None
Stat3	Tspan5	0.97781	50.72	0.717	rgb(225, 80, 82)	1.9974	None
Hif1a	Pafah1b3	0.97596	50.71	0.713	rgb(225, 81, 82)	1.9972	None
Smad3	Apol9b	0.97596	50.71	0.714	rgb(225, 81, 82)	1.9972	2,2
Zfp385a	Ptp4a3	0.97596	50.71	0.706	rgb(225, 82, 83)	1.9972	2,2
Irf4	Exoc2	-0.97411	50.7	-7.0E-01	rgb( 66,125,243)	1.997	None
Irf4	Twist1	-0.97411	50.7	-7.0E-01	rgb( 65,124,244)	1.997	None
Rorc	Foxb1	-0.97411	50.7	-7.0E-01	rgb( 65,125,244)	1.997	None
Mxd3	Cdc25b	0.97411	50.7	0.702	rgb(225, 83, 84)	1.997	2,2
Mxd3	Neurl1b	0.97411	50.7	0.695	rgb(225, 84, 86)	1.997	2,2
Hhex	Lrrk1	0.97226	50.69	0.688	rgb(225, 86, 87)	1.9968	2,2
Hif1a	Arrb1	0.97226	50.69	0.694	rgb(225, 84, 86)	1.9968	None
Hif1a	P4ha2	0.97226	50.69	0.692	rgb(225, 85, 86)	1.9968	None
Irf9	Rtp4	0.97226	50.69	0.689	rgb(225, 85, 87)	1.9968	None
Rorc	Aff3	-0.97226	50.69	-6.9E-01	rgb( 67,126,243)	1.9968	None
C030039L03Rik	Prkab2	0.97226	50.69	0.689	rgb(225, 85, 87)	1.9968	2,2
Zfp536	Gykl1	0.97226	50.69	0.688	rgb(225, 86, 87)	1.9968	2,2
Zkscan17	Zfp820	-0.97226	50.69	-6.9E-01	rgb( 68,127,243)	1.9968	2,2
Zmiz1	Apbb1ip	0.97226	50.69	0.69	rgb(225, 85, 87)	1.9968	2,2
Hif1a	Ero1l	0.97041	50.68	0.681	rgb(224, 87, 88)	1.9966	None
Hif1a	Pfkp	0.97041	50.68	0.68	rgb(224, 87, 88)	1.9966	None
Rora	Galnt12	0.97041	50.68	0.678	rgb(224, 87, 89)	1.9966	None
Csrnp1	Nr4a1	0.97041	50.68	0.684	rgb(225, 86, 88)	1.9966	2,2
Zbtb46	Serpinb6b	0.97041	50.68	0.683	rgb(225, 87, 88)	1.9966	2,2
Atf2	Egln1	-0.96856	50.67	-6.7E-01	rgb( 72,129,242)	1.9964	2,2
Atf6	Rpl36al	0.96856	50.67	0.669	rgb(224, 89, 91)	1.9964	2,2
E2f4	Wdr76	0.96856	50.67	0.668	rgb(224, 89, 91)	1.9964	None
Hif1a	2310022B05Rik	0.96856	50.67	0.674	rgb(224, 88, 90)	1.9964	None
Hif1a	Hk1	0.96856	50.67	0.671	rgb(224, 89, 90)	1.9964	None
Irf4	Myo1e	-0.96856	50.67	-6.7E-01	rgb( 72,129,242)	1.9964	None
Irf4	Ppp3ca	-0.96856	50.67	-6.7E-01	rgb( 73,129,242)	1.9964	None
Irf9	Ifit3	0.96856	50.67	0.672	rgb(224, 89, 90)	1.9964	2,2
Nr1d1	Pde6d	0.96856	50.67	0.665	rgb(224, 90, 91)	1.9964	2,2
Sgsm2	Tert	0.96856	50.67	0.669	rgb(224, 89, 91)	1.9964	2,2
Trps1	Ctla4	0.96856	50.67	0.67	rgb(224, 89, 90)	1.9964	2,2
Zfp276	Amigo3	0.96856	50.67	0.673	rgb(224, 88, 90)	1.9964	2,2
Zfp367	Exo1	0.96856	50.67	0.669	rgb(224, 89, 91)	1.9964	2,2
Atf2	P4hb	-0.96671	50.66	-6.6E-01	rgb( 75,130,242)	1.9962	2,2
Hif1a	Ndufv3	0.96671	50.66	0.658	rgb(224, 91, 93)	1.9962	None
Irf4	A1cf	-0.96671	50.66	-6.6E-01	rgb( 73,129,242)	1.9962	None
Irf4	Ripk2	-0.96671	50.66	-6.6E-01	rgb( 74,130,242)	1.9962	None
Stat3	Malt1	0.96671	50.66	0.663	rgb(224, 90, 92)	1.9962	None
Stat3	Ncs1	0.96671	50.66	0.659	rgb(224, 91, 92)	1.9962	None
Mxd3	Smtn	0.96671	50.66	0.659	rgb(224, 91, 92)	1.9962	2,2
Batf	S100a6	0.96486	50.65	0.654	rgb(224, 92, 93)	1.996	None
Gata3	Gata3	0.96486	50.65	0.65	rgb(224, 93, 94)	1.996	2,2
Hif1a	Higd1a	0.96486	50.65	0.651	rgb(224, 93, 94)	1.996	None
Hif1a	Ppp1r3g	0.96486	50.65	0.653	rgb(224, 92, 94)	1.996	2,2
Ikzf3	Gart	-0.96486	50.65	-6.5E-01	rgb( 77,132,242)	1.996	None
Irf4	Cxcl2	-0.96486	50.65	-6.5E-01	rgb( 75,131,242)	1.996	2,2
Irf4	Fam160a1	-0.96486	50.65	-6.5E-01	rgb( 77,132,242)	1.996	2,2
Irf9	Gbp7	0.96486	50.65	0.649	rgb(224, 93, 94)	1.996	None
Tcf7l2	Dgkk	0.96486	50.65	0.646	rgb(224, 94, 95)	1.996	2,2
Ncoa3	Id3	-0.96486	50.65	-6.5E-01	rgb( 75,131,242)	1.996	2,2
Sgsm2	Dlg3	0.96486	50.65	0.647	rgb(224, 93, 95)	1.996	2,2
Thap3	Dpm3	0.96486	50.65	0.654	rgb(224, 92, 93)	1.996	2,2
Zeb2	Ptger2	0.96486	50.65	0.648	rgb(224, 93, 94)	1.996	2,2
Zfp787	Ocrl	-0.96486	50.65	-6.5E-01	rgb( 77,132,242)	1.996	2,2
Fosl2	Tgm1	0.96301	50.64	0.638	rgb(224, 95, 96)	1.9958	None
Irf4	Tnfsf10	-0.96301	50.64	-6.4E-01	rgb( 77,132,241)	1.9958	None
Irf9	Igtp	0.96301	50.64	0.637	rgb(224, 95, 97)	1.9958	None
Rorc	B3galt2	0.96301	50.64	0.642	rgb(224, 94, 96)	1.9958	2,2
Smad3	Nt5e	0.96301	50.64	0.639	rgb(224, 95, 96)	1.9958	None
Zfp148	Cyp2s1	0.96301	50.64	0.636	rgb(224, 95, 97)	1.9958	2,2
Csrnp1	Mxd1	0.96301	50.64	0.643	rgb(224, 94, 95)	1.9958	2,2
Dpf1	Gipr	0.96301	50.64	0.639	rgb(224, 95, 96)	1.9958	2,2
Mxd1	Ptpn1	0.96301	50.64	0.643	rgb(224, 94, 95)	1.9958	2,2
Zbed6	Cnot1	0.96301	50.64	0.64	rgb(224, 95, 96)	1.9958	2,2
Zeb2	Akr1b8	0.96301	50.64	0.643	rgb(224, 94, 95)	1.9958	2,2
Zfp365	Glipr1	0.96301	50.64	0.637	rgb(224, 95, 97)	1.9958	2,2
Zfp385a	Psrc1	0.96301	50.64	0.639	rgb(224, 95, 96)	1.9958	2,2
Zfp609	Chic2	-0.96301	50.64	-6.4E-01	rgb( 79,133,241)	1.9958	2,2
Creb3l2	Ero1l	0.96116	50.63	0.63	rgb(224, 97, 98)	1.9956	2,2
Fosl1	Nr4a3	-0.96116	50.63	-6.3E-01	rgb( 81,134,241)	1.9956	2,2
Fosl2	Tgfb3	0.96116	50.63	0.631	rgb(224, 96, 98)	1.9956	None
Gabpa	Dhx33	0.96116	50.63	0.633	rgb(224, 96, 97)	1.9956	2,2
Hif1a	Mboat2	0.96116	50.63	0.631	rgb(224, 97, 98)	1.9956	None
Hif1a	Tpd52	0.96116	50.63	0.63	rgb(224, 97, 98)	1.9956	None
Ikzf4	Il10ra	-0.96116	50.63	-6.3E-01	rgb( 80,133,241)	1.9956	2,2
Irf4	Loxl2	-0.96116	50.63	-6.3E-01	rgb( 81,134,241)	1.9956	2,2
Irf4	Lrrn3	-0.96116	50.63	-6.3E-01	rgb( 81,134,241)	1.9956	None
Maf	Ifih1	-0.96116	50.63	-6.3E-01	rgb( 79,133,241)	1.9956	None
Rxra	Fcgbp	0.96116	50.63	0.629	rgb(224, 97, 98)	1.9956	2,2
Satb1	Arhgdig	0.96116	50.63	0.629	rgb(224, 97, 98)	1.9956	None
Smad3	Pdcd1	0.96116	50.63	0.632	rgb(224, 96, 98)	1.9956	None
Stat3	Bcl3	0.96116	50.63	0.626	rgb(224, 97, 99)	1.9956	None
Stat3	Klhl6	0.96116	50.63	0.627	rgb(224, 97, 99)	1.9956	None
Zbtb1	Abcb9	-0.96116	50.63	-6.3E-01	rgb( 80,133,241)	1.9956	2,2
Whsc1	Fancm	0.96116	50.63	0.627	rgb(224, 97, 98)	1.9956	2,2
Zeb2	Lhfp	0.96116	50.63	0.628	rgb(224, 97, 98)	1.9956	2,2
Zfp280b	Cxcr6	-0.96116	50.63	-6.3E-01	rgb( 80,134,241)	1.9956	2,2
Zfp329	A230072C01Rik	0.96116	50.63	0.634	rgb(224, 96, 97)	1.9956	2,2
Zfp948	Ankrd23	0.96116	50.63	0.625	rgb(224, 98, 99)	1.9956	2,2
Hif1a	Fam114a2	0.95931	50.62	0.62	rgb(224, 99,100)	1.9954	None
Irf9	Gbp6	0.95931	50.62	0.618	rgb(224, 99,100)	1.9954	None
Maf	Nipal1	0.95931	50.62	0.62	rgb(224, 99,100)	1.9954	None
Rorc	Ccr7	-0.95931	50.62	-6.2E-01	rgb( 81,135,241)	1.9954	None
Satb1	Nkd2	0.95931	50.62	0.619	rgb(224, 99,100)	1.9954	2,2
Smad3	Ctla2b	0.95931	50.62	0.618	rgb(224, 99,100)	1.9954	None
Spib	Uba1	-0.95931	50.62	-6.2E-01	rgb( 82,135,241)	1.9954	2,2
Stat3	Flot1	0.95931	50.62	0.623	rgb(224, 98, 99)	1.9954	None
Mxd1	F730043M19Rik	0.95931	50.62	0.616	rgb(224, 99,101)	1.9954	2,2
Mxd1	Igfbp4	0.95931	50.62	0.622	rgb(224, 98, 99)	1.9954	2,2
Ncoa1	4933406I18Rik	0.95931	50.62	0.624	rgb(224, 98, 99)	1.9954	2,2
Terf1	Rftn1	-0.95931	50.62	-6.2E-01	rgb( 83,135,240)	1.9954	2,2
Zfp385a	Ccng1	0.95931	50.62	0.616	rgb(224, 99,101)	1.9954	2,2
Zfp385a	Rnf169	0.95931	50.62	0.623	rgb(224, 98, 99)	1.9954	2,2
Zfp429	H60c	-0.95931	50.62	-6.2E-01	rgb( 82,135,241)	1.9954	2,2
Zfp429	Snhg6	0.95931	50.62	0.618	rgb(224, 99,100)	1.9954	2,2
Zfp536	Lpin3	0.95931	50.62	0.623	rgb(224, 98, 99)	1.9954	2,2
Zfp608	Gap43	0.95931	50.62	0.621	rgb(224, 98,100)	1.9954	2,2
Zfp629	Tbc1d16	0.95931	50.62	0.624	rgb(224, 98, 99)	1.9954	2,2
Rorc	2310007L24Rik	0.95746	50.61	0.614	rgb(224,100,101)	1.9952	2,2
Smad3	Ptgfrn	0.95746	50.61	0.607	rgb(224,101,102)	1.9952	None
Ankzf1	Rbfox2	0.95746	50.61	0.612	rgb(224,100,101)	1.9952	2,2
C030039L03Rik	Gapdhs	0.95746	50.61	0.606	rgb(224,101,103)	1.9952	2,2
Klf6	Vim	0.95746	50.61	0.614	rgb(224,100,101)	1.9952	2,2
Mxd3	Gtse1	0.95746	50.61	0.606	rgb(224,101,102)	1.9952	2,2
Ncoa1	Nipal1	0.95746	50.61	0.613	rgb(224,100,101)	1.9952	2,2
Plscr1	Clic4	0.95746	50.61	0.608	rgb(224,101,102)	1.9952	2,2
Zeb2	Srgap3	0.95746	50.61	0.614	rgb(224,100,101)	1.9952	2,2
Zfp26	Rbm15	0.95746	50.61	0.61	rgb(224,100,102)	1.9952	2,2
Zfp280b	Gnpda1	0.95746	50.61	0.606	rgb(224,101,103)	1.9952	2,2
Zfp280b	Itgb1	0.95746	50.61	0.61	rgb(224,100,102)	1.9952	2,2
Zfp318	Adora2b	-0.95746	50.61	-6.1E-01	rgb( 84,136,240)	1.9952	2,2
Zfp385a	Zfp365	0.95746	50.61	0.613	rgb(224,100,101)	1.9952	2,2
Bbx	Efna5	0.95561	50.6	0.605	rgb(224,101,103)	1.995	None
Hif1a	Parp9	0.95561	50.6	0.6	rgb(224,102,104)	1.995	None
Ikzf4	Pank2	-0.95561	50.6	-6.0E-01	rgb( 86,137,240)	1.995	2,2
Irf4	Pgrmc1	-0.95561	50.6	-6.0E-01	rgb( 87,138,240)	1.995	None
Lin54	Cxcl5	0.95561	50.6	0.604	rgb(224,102,103)	1.995	2,2
Nfkb2	Phldb1	0.95561	50.6	0.596	rgb(224,103,104)	1.995	2,2
Nr1d1	Impg2	0.95561	50.6	0.603	rgb(224,102,103)	1.995	None
Nr1d1	Inpp5b	0.95561	50.6	0.597	rgb(224,103,104)	1.995	2,2
Nr4a1	Mgll	-0.95561	50.6	-6.0E-01	rgb( 87,138,240)	1.995	2,2
Plagl2	Ncoa7	0.95561	50.6	0.597	rgb(224,103,104)	1.995	2,2
Rorc	Tspan13	-0.95561	50.6	-6.0E-01	rgb( 86,138,240)	1.995	None
Satb1	Ptgfrn	0.95561	50.6	0.597	rgb(224,103,104)	1.995	2,2
Stat1	Ildr1	0.95561	50.6	0.597	rgb(224,103,104)	1.995	None
Stat3	Lamc2	0.95561	50.6	0.599	rgb(224,103,104)	1.995	None
Stat3	Sec14l1	0.95561	50.6	0.602	rgb(224,102,103)	1.995	None
Zscan10	Arhgap26	-0.95561	50.6	-6.0E-01	rgb( 87,138,240)	1.995	2,2
Csrnp1	Fosl2	0.95561	50.6	0.603	rgb(224,102,103)	1.995	2,2
Mxd1	Aim1	0.95561	50.6	0.603	rgb(224,102,103)	1.995	2,2
Ncoa1	Lrba	0.95561	50.6	0.6	rgb(224,102,104)	1.995	2,2
Prr12	Ucp2	0.95561	50.6	0.598	rgb(224,103,104)	1.995	2,2
Whsc1	Anln	0.95561	50.6	0.604	rgb(224,102,103)	1.995	2,2
Zbed3	Zkscan17	0.95561	50.6	0.595	rgb(224,103,104)	1.995	2,2
Zbtb32	Trpv2	0.95561	50.6	0.604	rgb(224,102,103)	1.995	2,2
Zfp146	Bend6	-0.95561	50.6	-6.0E-01	rgb( 87,138,240)	1.995	2,2
Creb1	Tsc22d3	0.95376	50.59	0.59	rgb(223,104,105)	1.9948	None
Gabpa	Cog6	-0.95376	50.59	-5.9E-01	rgb( 90,140,239)	1.9948	2,2
Hif1a	Syce2	0.95376	50.59	0.594	rgb(224,104,105)	1.9948	None
Hoxd11	Thbs3	-0.95376	50.59	-5.9E-01	rgb( 89,139,239)	1.9948	2,2
Irf4	Atp8b4	-0.95376	50.59	-5.9E-01	rgb( 90,139,239)	1.9948	None
Irf4	Qpct	-0.95376	50.59	-5.9E-01	rgb( 90,140,239)	1.9948	None
Irf9	Irf7	0.95376	50.59	0.587	rgb(223,105,106)	1.9948	None
Irf9	Parp9	0.95376	50.59	0.587	rgb(223,105,106)	1.9948	None
Maf	Nedd9	-0.95376	50.59	-5.9E-01	rgb( 90,140,239)	1.9948	None
Nfkb2	Plekhh1	0.95376	50.59	0.591	rgb(224,104,105)	1.9948	2,2
Prox1	Slc39a8	0.95376	50.59	0.593	rgb(224,104,105)	1.9948	2,2
Sp4	Itgb7	-0.95376	50.59	-5.9E-01	rgb( 90,140,239)	1.9948	None
Stat3	Frmd4b	0.95376	50.59	0.585	rgb(223,105,106)	1.9948	None
Ankzf1	3110057O12Rik	0.95376	50.59	0.587	rgb(223,105,106)	1.9948	2,2
Kdm5b	Rasgef1b	-0.95376	50.59	-5.9E-01	rgb( 90,140,239)	1.9948	2,2
Mxd1	Csrnp1	0.95376	50.59	0.593	rgb(224,104,105)	1.9948	2,2
Mxd3	Arhgap33	0.95376	50.59	0.594	rgb(224,104,105)	1.9948	2,2
Ncoa3	Picalm	0.95376	50.59	0.586	rgb(223,105,106)	1.9948	2,2
Sgsm2	Lgals1	-0.95376	50.59	-5.9E-01	rgb( 89,139,239)	1.9948	2,2
Zfp870	Pms1	0.95376	50.59	0.585	rgb(223,105,106)	1.9948	2,2
Mesp2	Dhrs9	0.95376	50.59	0.843	rgb(226, 56, 58)	1.9948	2,2
Arntl2	Ikbke	0.95191	50.58	0.583	rgb(223,106,107)	1.9946	2,2
Atf6	Dpm3	0.95191	50.58	0.584	rgb(223,105,107)	1.9946	None
E2f4	Zranb3	0.95191	50.58	0.585	rgb(223,105,107)	1.9946	2,2
Irf4	C2cd4b	-0.95191	50.58	-5.8E-01	rgb( 91,141,239)	1.9946	None
Irf4	Cxcr6	-0.95191	50.58	-5.8E-01	rgb( 91,140,239)	1.9946	None
Irf7	Gbp6	0.95191	50.58	0.582	rgb(223,106,107)	1.9946	None
Lcor	Lsp1	0.95191	50.58	0.577	rgb(223,107,108)	1.9946	2,2
Prrx1	Ermn	-0.95191	50.58	-5.8E-01	rgb( 92,141,239)	1.9946	2,2
Rxra	Fam196a	0.95191	50.58	0.582	rgb(223,106,107)	1.9946	2,2
Smad3	Serinc5	0.95191	50.58	0.581	rgb(223,106,107)	1.9946	None
Stat3	Alpk2	0.95191	50.58	0.585	rgb(223,105,106)	1.9946	None
Stat3	Syn1	0.95191	50.58	0.583	rgb(223,106,107)	1.9946	None
Stat3	Vav3	-0.95191	50.58	-5.8E-01	rgb( 91,140,239)	1.9946	None
Stat4	Mmd	-0.95191	50.58	-5.8E-01	rgb( 92,141,239)	1.9946	2,2
Cxxc5	Nod1	0.95191	50.58	0.579	rgb(223,106,108)	1.9946	2,2
Dpf1	Mboat2	0.95191	50.58	0.583	rgb(223,106,107)	1.9946	2,2
Kdm5b	Sun1	0.95191	50.58	0.575	rgb(223,107,108)	1.9946	2,2
Sp6	Plxnd1	0.95191	50.58	0.58	rgb(223,106,107)	1.9946	2,2
Tal2	Tmem38b	0.95191	50.58	0.579	rgb(223,106,108)	1.9946	2,2
Tsc22d1	Plxdc2	0.95191	50.58	0.579	rgb(223,106,108)	1.9946	2,2
Zbtb32	Inpp5b	0.95191	50.58	0.575	rgb(223,107,108)	1.9946	2,2
Zfp101	Anln	0.95191	50.58	0.583	rgb(223,106,107)	1.9946	2,2
Zfp277	Exosc8	0.95191	50.58	0.581	rgb(223,106,107)	1.9946	2,2
Zfp287	Tmem154	0.95191	50.58	0.581	rgb(223,106,107)	1.9946	2,2
Zfp667	Unc5cl	0.95191	50.58	0.585	rgb(223,105,106)	1.9946	2,2
Zfp768	Adssl1	0.95191	50.58	0.585	rgb(223,105,106)	1.9946	2,2
Ahr	Itga3	-0.95007	50.57	-5.7E-01	rgb( 93,142,239)	1.9944	2,2
Batf	Ermn	0.95007	50.57	0.573	rgb(223,108,109)	1.9944	None
Hif1a	Cisd3	0.95007	50.57	0.567	rgb(223,109,110)	1.9944	None
Hif1a	Fzd7	0.95007	50.57	0.568	rgb(223,108,110)	1.9944	None
Hif1a	Rassf1	0.95007	50.57	0.574	rgb(223,107,108)	1.9944	None
Hif1a	Sap30	0.95007	50.57	0.569	rgb(223,108,109)	1.9944	None
Irf9	Cxcl10	0.95007	50.57	0.568	rgb(223,108,110)	1.9944	None
Irf9	Stat2	0.95007	50.57	0.569	rgb(223,108,109)	1.9944	None
Maf	Lair1	0.95007	50.57	0.569	rgb(223,108,109)	1.9944	2,2
Nhlh1	Prkcd	0.95007	50.57	0.574	rgb(223,107,109)	1.9944	2,2
Rora	Dnajc6	0.95007	50.57	0.567	rgb(223,109,110)	1.9944	None
Rorc	Il17a	0.95007	50.57	0.569	rgb(223,108,109)	1.9944	None
Smad3	Ankrd55	0.95007	50.57	0.574	rgb(223,107,109)	1.9944	None
Smad3	Ccr8	0.95007	50.57	0.571	rgb(223,108,109)	1.9944	None
Smad3	Icam5	-0.95007	50.57	-5.7E-01	rgb( 94,142,239)	1.9944	2,2
Trp73	Eda2r	0.95007	50.57	0.572	rgb(223,108,109)	1.9944	2,2
Klf6	Slco3a1	0.95007	50.57	0.573	rgb(223,108,109)	1.9944	2,2
Mbnl2	Pak1	0.95007	50.57	0.57	rgb(223,108,109)	1.9944	2,2
Mxd4	Tcp11l2	0.95007	50.57	0.569	rgb(223,108,109)	1.9944	2,2
Phf1	Xrcc5	-0.95007	50.57	-5.7E-01	rgb( 93,141,239)	1.9944	2,2
Plscr1	Plod2	0.95007	50.57	0.574	rgb(223,107,108)	1.9944	2,2
Tal2	Ctss	0.95007	50.57	0.574	rgb(223,107,109)	1.9944	2,2
Tal2	Rbpj	-0.95007	50.57	-5.7E-01	rgb( 94,142,239)	1.9944	2,2
Zeb2	Aff3	-0.95007	50.57	-5.7E-01	rgb( 93,141,239)	1.9944	2,2
Zfp277	Amz2	0.95007	50.57	0.575	rgb(223,107,108)	1.9944	2,2
Zfp367	Oxct1	0.95007	50.57	0.566	rgb(223,109,110)	1.9944	2,2
Zfp414	Dazap2	0.95007	50.57	0.567	rgb(223,109,110)	1.9944	2,2
Zfp473	Fkrp	-0.95007	50.57	-5.7E-01	rgb( 93,142,239)	1.9944	2,2
Zfp536	Ass1	0.95007	50.57	0.569	rgb(223,108,109)	1.9944	2,2
Zfp777	Pdxp	0.95007	50.57	0.57	rgb(223,108,109)	1.9944	2,2
Arid5a	Klf2	-0.94822	50.56	-5.6E-01	rgb( 95,143,238)	1.9942	2,2
Bcl11b	Irf5	-0.94822	50.56	-5.6E-01	rgb( 95,143,238)	1.9942	None
Heyl	Tom1	0.94822	50.56	0.557	rgb(223,111,112)	1.9942	None
Hhex	Gpr161	0.94822	50.56	0.562	rgb(223,110,111)	1.9942	None
Hhex	Rxra	0.94822	50.56	0.555	rgb(223,111,112)	1.9942	2,2
Hif1a	Mt1	0.94822	50.56	0.565	rgb(223,109,110)	1.9942	None
Hif1a	Ppap2c	0.94822	50.56	0.562	rgb(223,110,111)	1.9942	2,2
Irf4	Abcd3	-0.94822	50.56	-5.6E-01	rgb( 96,143,238)	1.9942	None
Irf4	Rab19	-0.94822	50.56	-5.6E-01	rgb( 96,144,238)	1.9942	None
Mybl1	3110057O12Rik	0.94822	50.56	0.56	rgb(223,110,111)	1.9942	2,2
Npas4	Fgf11	0.94822	50.56	0.56	rgb(223,110,111)	1.9942	2,2
Pparg	Erap1	0.94822	50.56	0.556	rgb(223,111,112)	1.9942	None
Rxra	Gpr98	0.94822	50.56	0.56	rgb(223,110,111)	1.9942	2,2
Stat3	AI414108	-0.94822	50.56	-5.6E-01	rgb( 95,143,238)	1.9942	2,2
Stat3	Il21	0.94822	50.56	0.564	rgb(223,109,110)	1.9942	None
Tet1	Pcdh7	0.94822	50.56	0.56	rgb(223,110,111)	1.9942	None
Zic2	Mboat7	0.94822	50.56	0.561	rgb(223,110,111)	1.9942	2,2
Dach2	Gpr141	0.94822	50.56	0.561	rgb(223,110,111)	1.9942	2,2
Foxp2	Sh2d4a	0.94822	50.56	0.559	rgb(223,110,111)	1.9942	2,2
Kdm5b	Utrn	0.94822	50.56	0.555	rgb(223,111,112)	1.9942	2,2
Prdm2	Itga3	-0.94822	50.56	-5.6E-01	rgb( 96,143,238)	1.9942	2,2
Terf1	H1f0	0.94822	50.56	0.561	rgb(223,110,111)	1.9942	2,2
Zbtb48	Slc25a38	0.94822	50.56	0.56	rgb(223,110,111)	1.9942	2,2
Zfp277	Fam120c	-0.94822	50.56	-5.6E-01	rgb( 95,143,238)	1.9942	2,2
Zfp35	Hk2	-0.94822	50.56	-5.6E-01	rgb( 95,143,238)	1.9942	2,2
Zfp35	Zscan21	0.94822	50.56	0.557	rgb(223,111,112)	1.9942	2,2
Zfp365	Ccng1	0.94822	50.56	0.556	rgb(223,111,112)	1.9942	2,2
Zfp385a	9030617O03Rik	0.94822	50.56	0.559	rgb(223,110,111)	1.9942	2,2
Zfp667	Thra	0.94822	50.56	0.562	rgb(223,110,111)	1.9942	2,2
Zfp956	Ppcdc	0.94822	50.56	0.561	rgb(223,110,111)	1.9942	2,2
Zfp960	Ifi204	0.94822	50.56	0.56	rgb(223,110,111)	1.9942	2,2
Zhx3	Neto2	0.94822	50.56	0.564	rgb(223,109,110)	1.9942	2,2
Foxp2	Pag1	0.94822	50.56	0.843	rgb(226, 56, 58)	1.9942	2,2
Foxp4	Pag1	0.94822	50.56	0.843	rgb(226, 56, 58)	1.9942	2,2
Batf	Batf	0.94637	50.55	0.555	rgb(223,111,112)	1.994	None
Batf	Trim13	0.94637	50.55	0.55	rgb(223,112,113)	1.994	None
Hoxd4	Ern1	0.94637	50.55	0.552	rgb(223,112,113)	1.994	2,2
Ikzf4	Ndrg1	-0.94637	50.55	-5.5E-01	rgb( 98,145,238)	1.994	2,2
Irf4	Stfa3	-0.94637	50.55	-5.5E-01	rgb( 97,144,238)	1.994	2,2
Irf4	Trpm1	-0.94637	50.55	-5.5E-01	rgb( 97,144,238)	1.994	None
Maf	B3gnt2	-0.94637	50.55	-5.5E-01	rgb( 98,145,238)	1.994	None
Meis1	M6pr	-0.94637	50.55	-5.5E-01	rgb( 98,145,238)	1.994	2,2
Mnt	Bend3	0.94637	50.55	0.547	rgb(223,113,114)	1.994	2,2
Prdm16	Gcnt2	-0.94637	50.55	-5.5E-01	rgb( 98,145,238)	1.994	2,2
Prrx1	Slc9a9	0.94637	50.55	0.552	rgb(223,112,113)	1.994	None
Prrx1	Vax2	0.94637	50.55	0.555	rgb(223,111,112)	1.994	2,2
Rorc	Vax2	0.94637	50.55	0.553	rgb(223,111,112)	1.994	None
Sall4	Foxp3	0.94637	50.55	0.554	rgb(223,111,112)	1.994	None
Smad4	Syn1	0.94637	50.55	0.546	rgb(223,113,114)	1.994	2,2
Stat3	Tgm2	0.94637	50.55	0.547	rgb(223,113,114)	1.994	None
Trp53	Rnf169	0.94637	50.55	0.555	rgb(223,111,112)	1.994	2,2
Zbtb1	Il1a	-0.94637	50.55	-5.5E-01	rgb( 98,145,238)	1.994	2,2
Zfp628	Camk2n1	0.94637	50.55	0.55	rgb(223,112,113)	1.994	None
Zfp652	Asph	0.94637	50.55	0.545	rgb(223,113,114)	1.994	None
Aebp2	Nlgn2	0.94637	50.55	0.552	rgb(223,112,113)	1.994	2,2
Dpf1	Porcn	0.94637	50.55	0.547	rgb(223,113,114)	1.994	2,2
Kdm5b	Pfkp	0.94637	50.55	0.554	rgb(223,111,112)	1.994	2,2
Mxd4	2210013O21Rik	0.94637	50.55	0.548	rgb(223,112,113)	1.994	2,2
Ncoa3	Atp11a	0.94637	50.55	0.551	rgb(223,112,113)	1.994	2,2
Ncoa3	Il4ra	0.94637	50.55	0.547	rgb(223,113,114)	1.994	2,2
Terf1	2310033P09Rik	0.94637	50.55	0.548	rgb(223,112,113)	1.994	2,2
Terf1	Dhx33	-0.94637	50.55	-5.5E-01	rgb( 98,145,238)	1.994	2,2
Tfdp2	Zranb3	0.94637	50.55	0.555	rgb(223,111,112)	1.994	2,2
Zbtb34	Pogz	0.94637	50.55	0.55	rgb(223,112,113)	1.994	2,2
Zbtb46	Rhod	0.94637	50.55	0.546	rgb(223,113,114)	1.994	2,2
Zeb2	Rab11fip1	0.94637	50.55	0.549	rgb(223,112,113)	1.994	2,2
Zfp169	Smg5	0.94637	50.55	0.553	rgb(223,111,112)	1.994	2,2
Zfp277	Rasgrp2	0.94637	50.55	0.551	rgb(223,112,113)	1.994	2,2
Zfp277	Tmem35	0.94637	50.55	0.55	rgb(223,112,113)	1.994	2,2
Zfp280b	Snx10	-0.94637	50.55	-5.5E-01	rgb( 98,144,238)	1.994	2,2
Zfp367	Arrb2	0.94637	50.55	0.546	rgb(223,113,114)	1.994	2,2
Zfp385a	Abhd4	0.94637	50.55	0.553	rgb(223,111,112)	1.994	2,2
Zfp414	Rab4b	0.94637	50.55	0.552	rgb(223,112,113)	1.994	2,2
Zfp473	Cd96	-0.94637	50.55	-5.5E-01	rgb( 97,144,238)	1.994	2,2
Zfp771	Cebpb	0.94637	50.55	0.552	rgb(223,112,113)	1.994	2,2
Zfp771	Tmem158	0.94637	50.55	0.549	rgb(223,112,113)	1.994	2,2
Zfp827	Susd3	-0.94637	50.55	-5.5E-01	rgb( 97,144,238)	1.994	2,2
Zfp827	Tmod1	0.94637	50.55	0.554	rgb(223,111,112)	1.994	2,2
Zfp831	Nek6	-0.94637	50.55	-5.5E-01	rgb( 99,145,238)	1.994	2,2
Zkscan17	Mgat4b	0.94637	50.55	0.554	rgb(223,111,112)	1.994	2,2
Batf	Rabgap1l	0.94452	50.54	0.536	rgb(223,115,116)	1.9938	None
E4f1	Pls3	-0.94452	50.54	-5.4E-01	rgb(100,146,237)	1.9938	2,2
Hif1a	Bend5	0.94452	50.54	0.542	rgb(223,113,115)	1.9938	None
Hif1a	Fam183b	0.94452	50.54	0.539	rgb(223,114,115)	1.9938	2,2
Hif1a	Rab33a	0.94452	50.54	0.536	rgb(223,115,116)	1.9938	None
Ikzf3	Pfas	-0.94452	50.54	-5.4E-01	rgb(100,146,238)	1.9938	None
Ikzf4	Rhoq	-0.94452	50.54	-5.4E-01	rgb( 99,145,238)	1.9938	2,2
Irf4	Eml6	-0.94452	50.54	-5.4E-01	rgb(100,146,238)	1.9938	None
Irf4	Olr1	-0.94452	50.54	-5.4E-01	rgb( 99,145,238)	1.9938	None
Jdp2	Sars	-0.94452	50.54	-5.4E-01	rgb( 99,146,238)	1.9938	2,2
Maf	Il3	-0.94452	50.54	-5.4E-01	rgb(101,146,237)	1.9938	None
Maf	Pdcd1lg2	-0.94452	50.54	-5.4E-01	rgb(100,146,238)	1.9938	None
Nr1d2	Capg	0.94452	50.54	0.536	rgb(223,115,116)	1.9938	2,2
Prox1	Lgr4	0.94452	50.54	0.536	rgb(223,115,116)	1.9938	None
Rorc	Ppp1r14c	0.94452	50.54	0.538	rgb(223,114,115)	1.9938	2,2
Smad3	Capg	0.94452	50.54	0.545	rgb(223,113,114)	1.9938	2,2
Smad3	Mpzl2	0.94452	50.54	0.542	rgb(223,114,115)	1.9938	None
Sox5	Sh3kbp1	0.94452	50.54	0.537	rgb(223,114,115)	1.9938	2,2
Sp4	Eea1	0.94452	50.54	0.539	rgb(223,114,115)	1.9938	None
Stat1	Gm14446	0.94452	50.54	0.542	rgb(223,114,115)	1.9938	2,2
Stat3	Il1r1	0.94452	50.54	0.536	rgb(223,115,116)	1.9938	None
Zfp202	Ubash3b	0.94452	50.54	0.543	rgb(223,113,114)	1.9938	None
Zfp711	Gnpda1	0.94452	50.54	0.538	rgb(223,114,115)	1.9938	2,2
Aebp2	Arhgef3	-0.94452	50.54	-5.4E-01	rgb( 99,145,238)	1.9938	2,2
Ankzf1	Wdr54	0.94452	50.54	0.544	rgb(223,113,114)	1.9938	2,2
C030039L03Rik	Atp7b	0.94452	50.54	0.541	rgb(223,114,115)	1.9938	2,2
C030039L03Rik	Bcar1	0.94452	50.54	0.535	rgb(223,115,116)	1.9938	2,2
Jazf1	Siglec5	0.94452	50.54	0.539	rgb(223,114,115)	1.9938	2,2
Klf6	Neu3	0.94452	50.54	0.538	rgb(223,114,115)	1.9938	2,2
Lcorl	Trpa1	-0.94452	50.54	-5.4E-01	rgb(101,146,237)	1.9938	2,2
Mtf2	Smek2	0.94452	50.54	0.535	rgb(223,115,116)	1.9938	2,2
Mxd3	Vim	0.94452	50.54	0.541	rgb(223,114,115)	1.9938	2,2
Rlf	3110057O12Rik	0.94452	50.54	0.542	rgb(223,114,115)	1.9938	2,2
Scml4	Plod3	-0.94452	50.54	-5.4E-01	rgb( 99,145,238)	1.9938	2,2
Sgsm2	Vps13a	0.94452	50.54	0.539	rgb(223,114,115)	1.9938	2,2
Ski	Pmepa1	0.94452	50.54	0.544	rgb(223,113,114)	1.9938	2,2
Terf1	Adap1	-0.94452	50.54	-5.4E-01	rgb( 99,145,238)	1.9938	2,2
Thap3	Atp1a1	-0.94452	50.54	-5.4E-01	rgb( 99,145,238)	1.9938	2,2
Whsc1	C2cd3	0.94452	50.54	0.541	rgb(223,114,115)	1.9938	2,2
Zbtb32	Fam129a	0.94452	50.54	0.542	rgb(223,113,115)	1.9938	2,2
Zeb2	Tubb6	0.94452	50.54	0.54	rgb(223,114,115)	1.9938	2,2
Zfp280b	Sytl3	-0.94452	50.54	-5.4E-01	rgb(100,146,238)	1.9938	2,2
Zfp280c	Rfx7	0.94452	50.54	0.538	rgb(223,114,115)	1.9938	2,2
Zfp329	Neat1	0.94452	50.54	0.535	rgb(223,115,116)	1.9938	2,2
Zfp35	Rbmx	0.94452	50.54	0.543	rgb(223,113,114)	1.9938	2,2
Zfp386	Emb	0.94452	50.54	0.537	rgb(223,114,115)	1.9938	2,2
Zfp473	D830046C22Rik	0.94452	50.54	0.54	rgb(223,114,115)	1.9938	2,2
Zfp52	Mpzl2	-0.94452	50.54	-5.4E-01	rgb( 99,145,238)	1.9938	2,2
Zfp536	Prf1	0.94452	50.54	0.539	rgb(223,114,115)	1.9938	2,2
Zhx2	Glipr2	-0.94452	50.54	-5.4E-01	rgb(100,146,238)	1.9938	2,2
Bach1	Aff3	-0.94267	50.53	-5.3E-01	rgb(103,148,237)	1.9936	None
Bcl11b	Dusp12	0.94267	50.53	0.535	rgb(223,115,116)	1.9936	2,2
Creb3l2	Klf4	-0.94267	50.53	-5.3E-01	rgb(103,148,237)	1.9936	2,2
Dbp	2900060B14Rik	0.94267	50.53	0.534	rgb(223,115,116)	1.9936	2,2
Eomes	Smpdl3b	0.94267	50.53	0.531	rgb(223,115,117)	1.9936	2,2
Hbp1	Syt11	-0.94267	50.53	-5.3E-01	rgb(102,147,237)	1.9936	2,2
Hif1a	Atp7b	0.94267	50.53	0.528	rgb(223,116,117)	1.9936	None
Hif1a	Cox7a1	0.94267	50.53	0.532	rgb(223,115,116)	1.9936	None
Hif1a	Egln3	0.94267	50.53	0.525	rgb(223,117,118)	1.9936	None
Hif1a	Ier3	0.94267	50.53	0.53	rgb(223,116,117)	1.9936	None
Hif1a	Ppp1r3b	0.94267	50.53	0.526	rgb(223,117,118)	1.9936	None
Irf9	Pyhin1	0.94267	50.53	0.528	rgb(223,116,117)	1.9936	None
Maf	Pxn	0.94267	50.53	0.53	rgb(223,116,117)	1.9936	None
Msc	Bcas1	0.94267	50.53	0.527	rgb(223,116,117)	1.9936	2,2
Nr4a1	F9	0.94267	50.53	0.526	rgb(223,117,118)	1.9936	2,2
Relb	Tmem163	-0.94267	50.53	-5.3E-01	rgb(103,148,237)	1.9936	2,2
Rora	Xylt2	0.94267	50.53	0.533	rgb(223,115,116)	1.9936	2,2
Rorc	Adam12	0.94267	50.53	0.528	rgb(223,116,117)	1.9936	2,2
Rorc	Il12rb2	-0.94267	50.53	-5.3E-01	rgb(102,147,237)	1.9936	None
Runx1	Rnf144b	0.94267	50.53	0.525	rgb(223,117,118)	1.9936	2,2
Smad3	Col15a1	0.94267	50.53	0.532	rgb(223,115,116)	1.9936	None
Smad3	Ctsw	0.94267	50.53	0.532	rgb(223,115,116)	1.9936	None
Smad3	Olfm2	0.94267	50.53	0.528	rgb(223,116,117)	1.9936	None
Sp4	Ets1	-0.94267	50.53	-5.3E-01	rgb(102,147,237)	1.9936	None
Stat4	Mapk6	0.94267	50.53	0.529	rgb(223,116,117)	1.9936	2,2
Stat4	Pla2g12a	0.94267	50.53	0.533	rgb(223,115,116)	1.9936	None
Tcf7l2	Tox	-0.94267	50.53	-5.3E-01	rgb(101,146,237)	1.9936	None
Tead1	Sh3bp4	-0.94267	50.53	-5.3E-01	rgb(101,147,237)	1.9936	2,2
Twist1	Trim67	0.94267	50.53	0.529	rgb(223,116,117)	1.9936	2,2
Zbtb1	4930417O13Rik	-0.94267	50.53	-5.3E-01	rgb(103,147,237)	1.9936	2,2
Zbtb1	Pten	0.94267	50.53	0.528	rgb(223,116,117)	1.9936	2,2
Zfhx3	Itpka	-0.94267	50.53	-5.3E-01	rgb(102,147,237)	1.9936	2,2
Zfp711	Cdh17	0.94267	50.53	0.535	rgb(223,115,116)	1.9936	None
Aebp2	Abcg2	-0.94267	50.53	-5.3E-01	rgb(103,148,237)	1.9936	2,2
Ankzf1	Arid3a	0.94267	50.53	0.529	rgb(223,116,117)	1.9936	2,2
C030039L03Rik	Per2	0.94267	50.53	0.534	rgb(223,115,116)	1.9936	2,2
Casz1	Myo10	0.94267	50.53	0.533	rgb(223,115,116)	1.9936	2,2
Cenpt	Vav2	-0.94267	50.53	-5.3E-01	rgb(103,148,237)	1.9936	2,2
Dpf1	Fbxo21	0.94267	50.53	0.532	rgb(223,115,117)	1.9936	2,2
Eea1	Fap	0.94267	50.53	0.534	rgb(223,115,116)	1.9936	2,2
Jazf1	Pdzrn3	0.94267	50.53	0.528	rgb(223,116,117)	1.9936	2,2
Phf1	Rpn1	-0.94267	50.53	-5.3E-01	rgb(101,147,237)	1.9936	2,2
Prdm2	Nr4a3	0.94267	50.53	0.532	rgb(223,115,117)	1.9936	2,2
Sgsm2	Lmna	-0.94267	50.53	-5.3E-01	rgb(103,148,237)	1.9936	2,2
Ski	Flna	0.94267	50.53	0.534	rgb(223,115,116)	1.9936	2,2
Tulp3	Rhoq	0.94267	50.53	0.532	rgb(223,115,116)	1.9936	2,2
Zbed4	Zfp408	0.94267	50.53	0.526	rgb(223,116,118)	1.9936	2,2
Zbtb10	Rap1gds1	-0.94267	50.53	-5.3E-01	rgb(102,147,237)	1.9936	2,2
Zbtb17	Cln5	-0.94267	50.53	-5.3E-01	rgb(102,147,237)	1.9936	2,2
Zbtb46	Ankrd33b	0.94267	50.53	0.526	rgb(223,117,118)	1.9936	2,2
Zbtb46	Wnt3	0.94267	50.53	0.532	rgb(223,115,116)	1.9936	2,2
Zeb2	Serpine1	0.94267	50.53	0.526	rgb(223,116,118)	1.9936	2,2
Zfp111	Ccdc125	-0.94267	50.53	-5.3E-01	rgb(101,147,237)	1.9936	2,2
Zfp113	Nckipsd	-0.94267	50.53	-5.3E-01	rgb(102,147,237)	1.9936	2,2
Zfp184	Tmem141	0.94267	50.53	0.531	rgb(223,116,117)	1.9936	2,2
Zfp280b	Dapl1	0.94267	50.53	0.527	rgb(223,116,117)	1.9936	2,2
Zfp280b	Zfp467	0.94267	50.53	0.528	rgb(223,116,117)	1.9936	2,2
Zfp296	Ergic1	0.94267	50.53	0.53	rgb(223,116,117)	1.9936	2,2
Zfp444	Insm1	0.94267	50.53	0.529	rgb(223,116,117)	1.9936	2,2
Zfp473	Sec24d	0.94267	50.53	0.525	rgb(223,117,118)	1.9936	2,2
Zfp536	Rpl10a	0.94267	50.53	0.525	rgb(223,117,118)	1.9936	2,2
Zfp568	Prodh	0.94267	50.53	0.529	rgb(223,116,117)	1.9936	2,2
Zfp608	Smarca2	0.94267	50.53	0.531	rgb(223,116,117)	1.9936	2,2
Zfp629	Lpin2	0.94267	50.53	0.531	rgb(223,116,117)	1.9936	2,2
Zfp750	Sars	-0.94267	50.53	-5.3E-01	rgb(103,148,237)	1.9936	2,2
Zfp9	Rfesd	0.94267	50.53	0.531	rgb(223,116,117)	1.9936	2,2
Ahctf1	Lekr1	0.94082	50.52	0.52	rgb(223,118,119)	1.9934	2,2
Atf6	Txndc17	0.94082	50.52	0.516	rgb(223,119,120)	1.9934	None
Batf	Sema4f	0.94082	50.52	0.521	rgb(223,117,119)	1.9934	None
Fosl1	Npr3	0.94082	50.52	0.522	rgb(223,117,118)	1.9934	2,2
Gabpa	Flot1	-0.94082	50.52	-5.2E-01	rgb(103,148,237)	1.9934	2,2
Hhex	Trpm6	0.94082	50.52	0.517	rgb(223,118,119)	1.9934	None
Hmg20b	Tspan13	0.94082	50.52	0.52	rgb(223,118,119)	1.9934	2,2
Homez	Ehd4	-0.94082	50.52	-5.2E-01	rgb(104,148,237)	1.9934	2,2
Kdm2b	Hist1h1a	0.94082	50.52	0.521	rgb(223,117,119)	1.9934	None
Maf	Alpk1	-0.94082	50.52	-5.2E-01	rgb(104,148,237)	1.9934	None
Maf	Epsti1	-0.94082	50.52	-5.2E-01	rgb(105,149,237)	1.9934	None
Nfatc2	Synpo	0.94082	50.52	0.524	rgb(223,117,118)	1.9934	None
Nfil3	B4galt5	-0.94082	50.52	-5.2E-01	rgb(105,149,237)	1.9934	2,2
Npas4	Pdlim4	0.94082	50.52	0.523	rgb(223,117,118)	1.9934	2,2
Plagl2	Zbtb46	0.94082	50.52	0.515	rgb(223,119,120)	1.9934	2,2
Pparg	Trib1	0.94082	50.52	0.515	rgb(223,119,120)	1.9934	2,2
Rbpj	Mapk3	-0.94082	50.52	-5.2E-01	rgb(103,148,237)	1.9934	2,2
Rfx7	B4galt1	-0.94082	50.52	-5.2E-01	rgb(105,149,237)	1.9934	2,2
Rorc	Iyd	0.94082	50.52	0.519	rgb(223,118,119)	1.9934	2,2
Rxra	Obscn	0.94082	50.52	0.52	rgb(223,118,119)	1.9934	2,2
Satb1	Epn2	0.94082	50.52	0.523	rgb(223,117,118)	1.9934	2,2
Satb1	Kctd17	0.94082	50.52	0.524	rgb(223,117,118)	1.9934	None
Six1	Tgfbr1	0.94082	50.52	0.521	rgb(223,118,119)	1.9934	2,2
Smad3	Btla	-0.94082	50.52	-5.2E-01	rgb(105,149,237)	1.9934	2,2
Smad3	Mgat5	0.94082	50.52	0.524	rgb(223,117,118)	1.9934	None
Zbtb1	Asb2	-0.94082	50.52	-5.2E-01	rgb(105,149,237)	1.9934	2,2
Zfp652	Nid1	0.94082	50.52	0.522	rgb(223,117,118)	1.9934	2,2
Zic2	Vgf	0.94082	50.52	0.522	rgb(223,117,118)	1.9934	2,2
AW146154	Zfp445	0.94082	50.52	0.516	rgb(223,119,120)	1.9934	2,2
Adnp	Zadh2	0.94082	50.52	0.524	rgb(223,117,118)	1.9934	2,2
Akna	Dusp1	0.94082	50.52	0.516	rgb(223,118,119)	1.9934	2,2
Atmin	Slc29a3	0.94082	50.52	0.519	rgb(223,118,119)	1.9934	2,2
Eea1	Ece1	0.94082	50.52	0.521	rgb(223,118,119)	1.9934	2,2
Foxp2	Ankrd6	0.94082	50.52	0.52	rgb(223,118,119)	1.9934	2,2
Litaf	Tfpi	-0.94082	50.52	-5.2E-01	rgb(105,149,237)	1.9934	2,2
Mtf2	Dctn4	-0.94082	50.52	-5.2E-01	rgb(104,148,237)	1.9934	2,2
Ncoa1	Aff3	0.94082	50.52	0.521	rgb(223,117,118)	1.9934	2,2
Phf1	Ecm1	0.94082	50.52	0.523	rgb(223,117,118)	1.9934	2,2
Plscr1	Ubash3a	-0.94082	50.52	-5.2E-01	rgb(103,148,237)	1.9934	2,2
Scmh1	2310007L24Rik	0.94082	50.52	0.515	rgb(223,119,120)	1.9934	2,2
Scml4	4930481A15Rik	0.94082	50.52	0.521	rgb(223,117,118)	1.9934	2,2
Sgsm2	Plxna1	0.94082	50.52	0.518	rgb(223,118,119)	1.9934	2,2
Skil	Slco4a1	-0.94082	50.52	-5.2E-01	rgb(103,148,237)	1.9934	2,2
Tet3	Heg1	0.94082	50.52	0.515	rgb(223,119,120)	1.9934	2,2
Zbtb17	Vegfb	-0.94082	50.52	-5.2E-01	rgb(104,148,237)	1.9934	2,2
Zbtb38	Tpbg	0.94082	50.52	0.522	rgb(223,117,118)	1.9934	2,2
Zbtb46	Cd70	0.94082	50.52	0.525	rgb(223,117,118)	1.9934	2,2
Zeb2	Srxn1	0.94082	50.52	0.525	rgb(223,117,118)	1.9934	2,2
Zfp266	Cdk6	0.94082	50.52	0.524	rgb(223,117,118)	1.9934	2,2
Zfp277	Psd	-0.94082	50.52	-5.2E-01	rgb(105,149,237)	1.9934	2,2
Zfp385a	Ptprs	-0.94082	50.52	-5.2E-01	rgb(105,149,237)	1.9934	2,2
Zfp536	Itsn1	0.94082	50.52	0.519	rgb(223,118,119)	1.9934	2,2
Zfp629	Pcyox1l	-0.94082	50.52	-5.2E-01	rgb(104,148,237)	1.9934	2,2
Zfp668	Fam53b	0.94082	50.52	0.52	rgb(223,118,119)	1.9934	2,2
Zfp790	Pccb	-0.94082	50.52	-5.2E-01	rgb(103,148,237)	1.9934	2,2
Zfp827	Slc22a2	0.94082	50.52	0.52	rgb(223,118,119)	1.9934	2,2
Zfp869	Pcyox1l	-0.94082	50.52	-5.2E-01	rgb(104,148,237)	1.9934	2,2
Zfp948	Slc9a8	0.94082	50.52	0.524	rgb(223,117,118)	1.9934	2,2
Zfp956	Bambi	0.94082	50.52	0.515	rgb(223,119,120)	1.9934	2,2
Ahctf1	Dnajc21	0.93897	50.51	0.509	rgb(223,120,121)	1.9932	2,2
Atf3	Capsl	-0.93897	50.51	-5.1E-01	rgb(107,150,236)	1.9932	2,2
Atf6	Rps14	0.93897	50.51	0.512	rgb(223,119,120)	1.9932	None
Atf6	Xpnpep1	-0.93897	50.51	-5.1E-01	rgb(105,149,237)	1.9932	None
Batf	Hvcn1	0.93897	50.51	0.513	rgb(223,119,120)	1.9932	None
Cic	Il1rn	0.93897	50.51	0.512	rgb(223,119,120)	1.9932	2,2
Egr2	Cd80	-0.93897	50.51	-5.1E-01	rgb(106,150,236)	1.9932	None
Etv6	Cyfip2	-0.93897	50.51	-5.1E-01	rgb(106,150,236)	1.9932	None
Fosl2	Mcf2l	0.93897	50.51	0.511	rgb(223,119,120)	1.9932	2,2
Gata2	Pdcd1lg2	0.93897	50.51	0.511	rgb(223,119,120)	1.9932	None
Gfi1	Pdpn	0.93897	50.51	0.508	rgb(223,120,121)	1.9932	None
Ikzf3	Stat2	0.93897	50.51	0.515	rgb(223,119,120)	1.9932	None
Irf4	Kcnk10	-0.93897	50.51	-5.1E-01	rgb(105,149,237)	1.9932	None
Irf4	Wnt1	-0.93897	50.51	-5.1E-01	rgb(106,150,236)	1.9932	None
Irf7	Gbp10	0.93897	50.51	0.513	rgb(223,119,120)	1.9932	None
Irf7	Lin54	0.93897	50.51	0.512	rgb(223,119,120)	1.9932	None
Irf9	Gbp10	0.93897	50.51	0.508	rgb(223,120,121)	1.9932	None
Irf9	Gbp9	0.93897	50.51	0.515	rgb(223,119,120)	1.9932	None
Irf9	Rbm43	0.93897	50.51	0.513	rgb(223,119,120)	1.9932	None
Jun	Pcdh7	0.93897	50.51	0.508	rgb(223,120,121)	1.9932	None
Lin54	Rraga	-0.93897	50.51	-5.1E-01	rgb(106,150,236)	1.9932	2,2
Maf	Gstt3	-0.93897	50.51	-5.1E-01	rgb(107,150,236)	1.9932	None
Maf	Lpin3	-0.93897	50.51	-5.1E-01	rgb(107,150,236)	1.9932	2,2
Mafg	Crb3	0.93897	50.51	0.511	rgb(223,119,120)	1.9932	2,2
Nr1d1	Gap43	0.93897	50.51	0.512	rgb(223,119,120)	1.9932	2,2
Plagl2	Vav2	0.93897	50.51	0.51	rgb(223,120,121)	1.9932	2,2
Pparg	Tgoln1	-0.93897	50.51	-5.1E-01	rgb(106,150,236)	1.9932	2,2
Rarg	Cnnm4	0.93897	50.51	0.506	rgb(223,120,121)	1.9932	None
Rbpj	Sh3bp1	-0.93897	50.51	-5.1E-01	rgb(106,150,236)	1.9932	2,2
Rora	Stard8	0.93897	50.51	0.507	rgb(223,120,121)	1.9932	2,2
Rora	Tex2	0.93897	50.51	0.514	rgb(223,119,120)	1.9932	None
Smad3	Cd96	0.93897	50.51	0.512	rgb(223,119,120)	1.9932	2,2
Smad3	Emp1	0.93897	50.51	0.509	rgb(223,120,121)	1.9932	None
Smad3	Skil	0.93897	50.51	0.514	rgb(223,119,120)	1.9932	None
Smad3	Tubb6	0.93897	50.51	0.507	rgb(223,120,121)	1.9932	2,2
Sox13	Itga4	0.93897	50.51	0.514	rgb(223,119,120)	1.9932	2,2
Srebf2	Stx2	0.93897	50.51	0.508	rgb(223,120,121)	1.9932	2,2
Stat1	Fam26f	0.93897	50.51	0.513	rgb(223,119,120)	1.9932	None
Stat4	Stat2	0.93897	50.51	0.506	rgb(223,120,121)	1.9932	2,2
Tef	Bend4	0.93897	50.51	0.509	rgb(223,120,121)	1.9932	None
Yy2	Arfgap3	-0.93897	50.51	-5.1E-01	rgb(105,149,237)	1.9932	2,2
Zbtb1	Pde1a	-0.93897	50.51	-5.1E-01	rgb(105,149,237)	1.9932	2,2
Zkscan1	1600014C10Rik	-0.93897	50.51	-5.1E-01	rgb(107,150,236)	1.9932	2,2
Zkscan1	Kdelc2	0.93897	50.51	0.512	rgb(223,119,120)	1.9932	None
Ccdc17	Oas1c	0.93897	50.51	0.506	rgb(223,120,121)	1.9932	2,2
Cenpt	Ermp1	-0.93897	50.51	-5.1E-01	rgb(107,150,236)	1.9932	2,2
Dot1l	Rnf130	-0.93897	50.51	-5.1E-01	rgb(107,150,236)	1.9932	2,2
Dpf1	Gls2	0.93897	50.51	0.51	rgb(223,120,121)	1.9932	2,2
Hmgb1	AI506816	0.93897	50.51	0.515	rgb(223,119,120)	1.9932	2,2
L3mbtl3	Dpy19l3	-0.93897	50.51	-5.1E-01	rgb(107,150,236)	1.9932	2,2
Mxd1	Cxcr5	0.93897	50.51	0.506	rgb(223,120,121)	1.9932	2,2
Mxd1	Dst	0.93897	50.51	0.505	rgb(223,120,121)	1.9932	2,2
Mxd1	Hunk	-0.93897	50.51	-5.1E-01	rgb(106,149,237)	1.9932	2,2
Mxd1	Susd3	0.93897	50.51	0.51	rgb(223,120,121)	1.9932	2,2
Plscr1	Chac1	0.93897	50.51	0.511	rgb(223,119,120)	1.9932	2,2
Prdm2	Gstt1	-0.93897	50.51	-5.1E-01	rgb(107,150,236)	1.9932	2,2
Setdb2	Hunk	-0.93897	50.51	-5.1E-01	rgb(107,150,236)	1.9932	2,2
Thap3	Cox7a2l	0.93897	50.51	0.512	rgb(223,119,120)	1.9932	2,2
Zbtb17	Ppp1r10	0.93897	50.51	0.513	rgb(223,119,120)	1.9932	2,2
Zbtb20	Utrn	0.93897	50.51	0.51	rgb(223,120,121)	1.9932	2,2
Zbtb32	Hk2	0.93897	50.51	0.511	rgb(223,119,120)	1.9932	2,2
Zbtb41	H1f0	-0.93897	50.51	-5.1E-01	rgb(106,150,236)	1.9932	2,2
Zfp146	AA467197	-0.93897	50.51	-5.1E-01	rgb(106,149,236)	1.9932	2,2
Zfp277	Slc3a2	0.93897	50.51	0.512	rgb(223,119,120)	1.9932	2,2
Zfp367	Fam111a	0.93897	50.51	0.513	rgb(223,119,120)	1.9932	2,2
Zfp385a	Phlda3	0.93897	50.51	0.51	rgb(223,120,121)	1.9932	2,2
Zfp426	Chmp4b	-0.93897	50.51	-5.1E-01	rgb(105,149,237)	1.9932	2,2
Zfp429	Megf8	-0.93897	50.51	-5.1E-01	rgb(107,150,236)	1.9932	2,2
Zfp516	Nebl	0.93897	50.51	0.514	rgb(223,119,120)	1.9932	2,2
Zfp568	Tmem55b	-0.93897	50.51	-5.1E-01	rgb(107,150,236)	1.9932	2,2
Zfp608	Fam65c	-0.93897	50.51	-5.1E-01	rgb(106,149,236)	1.9932	2,2
Zfp629	Lrp12	0.93897	50.51	0.512	rgb(223,119,120)	1.9932	2,2
Zfp667	Vps37d	0.93897	50.51	0.511	rgb(223,119,121)	1.9932	2,2
Zfp750	Psph	-0.93897	50.51	-5.1E-01	rgb(105,149,237)	1.9932	2,2
Zfp959	Ptbp2	0.93897	50.51	0.506	rgb(223,120,121)	1.9932	2,2
Zkscan17	Icam2	-0.93897	50.51	-5.1E-01	rgb(107,150,236)	1.9932	2,2
Zscan29	Slc25a45	0.93897	50.51	0.513	rgb(223,119,120)	1.9932	2,2
Ybx2	Hist1h1b	0.93897	50.51	0.843	rgb(226, 56, 58)	1.9932	None
Arid5a	Atf6	0.93712	50.5	0.504	rgb(223,121,122)	1.993	2,2
E2f4	E2f7	0.93712	50.5	0.503	rgb(223,121,122)	1.993	None
Ebf1	Rasgrp2	0.93712	50.5	0.503	rgb(223,121,122)	1.993	None
Etv2	Tg	-0.93712	50.5	-5.0E-01	rgb(109,151,236)	1.993	None
Fli1	Cyp51	-0.93712	50.5	-5.0E-01	rgb(108,151,236)	1.993	2,2
Foxb1	Spib	-0.93712	50.5	-5.0E-01	rgb(109,151,236)	1.993	2,2
Glis3	Tmem120b	-0.93712	50.5	-5.0E-01	rgb(108,151,236)	1.993	2,2
Hes5	Dlst	0.93712	50.5	0.499	rgb(222,122,123)	1.993	2,2
Hif1a	Pdxp	0.93712	50.5	0.497	rgb(222,122,123)	1.993	None
Hif1a	Ralb	0.93712	50.5	0.496	rgb(222,122,123)	1.993	None
Hmg20b	Pmepa1	-0.93712	50.5	-5.0E-01	rgb(110,152,236)	1.993	2,2
Klf4	Plekha2	0.93712	50.5	0.499	rgb(222,122,123)	1.993	None
Lcor	Pgs1	-0.93712	50.5	-5.0E-01	rgb(109,151,236)	1.993	2,2
Maf	Arhgef3	-0.93712	50.5	-5.0E-01	rgb(108,150,236)	1.993	None
Maf	Cd84	-0.93712	50.5	-5.0E-01	rgb(110,152,236)	1.993	None
Nfkb2	Itgb1	0.93712	50.5	0.5	rgb(223,121,122)	1.993	2,2
Nr4a1	Kndc1	0.93712	50.5	0.502	rgb(223,121,122)	1.993	2,2
Rfx2	Lgmn	0.93712	50.5	0.495	rgb(222,122,123)	1.993	2,2
Rfx7	Gramd1b	0.93712	50.5	0.503	rgb(223,121,122)	1.993	None
Rora	Tnfrsf25	0.93712	50.5	0.499	rgb(222,122,123)	1.993	2,2
Rorc	Cdk18	0.93712	50.5	0.496	rgb(222,122,123)	1.993	None
Rorc	Id3	0.93712	50.5	0.5	rgb(222,122,123)	1.993	None
Rxra	Lmo7	0.93712	50.5	0.497	rgb(222,122,123)	1.993	None
Smad3	Foxo1	0.93712	50.5	0.505	rgb(223,121,122)	1.993	2,2
Smad3	Kctd14	0.93712	50.5	0.503	rgb(223,121,122)	1.993	2,2
Stat3	Abi3	0.93712	50.5	0.505	rgb(223,121,122)	1.993	None
Stat3	Klf3	-0.93712	50.5	-5.0E-01	rgb(108,151,236)	1.993	None
Stat3	Sbno2	0.93712	50.5	0.495	rgb(222,122,123)	1.993	None
Thrb	Fam102a	0.93712	50.5	0.497	rgb(222,122,123)	1.993	None
Twist1	Krt75	0.93712	50.5	0.502	rgb(223,121,122)	1.993	2,2
Zbtb1	Nebl	0.93712	50.5	0.5	rgb(223,121,122)	1.993	2,2
Zbtb1	Qser1	0.93712	50.5	0.502	rgb(223,121,122)	1.993	2,2
Zbtb6	Cyth1	0.93712	50.5	0.498	rgb(222,122,123)	1.993	2,2
Zkscan1	Csf1	0.93712	50.5	0.502	rgb(223,121,122)	1.993	2,2
Aebp2	Vrk2	-0.93712	50.5	-5.0E-01	rgb(109,151,236)	1.993	2,2
Atf6b	Atp1a1	0.93712	50.5	0.498	rgb(222,122,123)	1.993	2,2
Cenpt	Clic1	0.93712	50.5	0.501	rgb(223,121,122)	1.993	2,2
Csrnp1	Ecd	-0.93712	50.5	-5.0E-01	rgb(109,151,236)	1.993	2,2
Dpf1	Obsl1	0.93712	50.5	0.496	rgb(222,122,123)	1.993	2,2
Dr1	Idi1	0.93712	50.5	0.496	rgb(222,122,123)	1.993	2,2
Fbxl19	Fth1	-0.93712	50.5	-5.0E-01	rgb(108,151,236)	1.993	2,2
Jazf1	Enpp4	-0.93712	50.5	-5.0E-01	rgb(108,151,236)	1.993	2,2
Jazf1	Nsun6	0.93712	50.5	0.498	rgb(222,122,123)	1.993	2,2
Kdm5b	Ccng2	0.93712	50.5	0.503	rgb(223,121,122)	1.993	2,2
Kdm5b	Fzd7	0.93712	50.5	0.501	rgb(223,121,122)	1.993	2,2
Kdm5b	Vegfa	0.93712	50.5	0.501	rgb(223,121,122)	1.993	2,2
Klf10	Bmp2	-0.93712	50.5	-5.0E-01	rgb(108,151,236)	1.993	2,2
Lyl1	Lix1l	0.93712	50.5	0.503	rgb(223,121,122)	1.993	2,2
Mtf2	Mt1	-0.93712	50.5	-5.0E-01	rgb(108,151,236)	1.993	2,2
Ncoa1	Tmem184b	0.93712	50.5	0.496	rgb(222,122,123)	1.993	2,2
Ncoa2	Phlpp1	0.93712	50.5	0.503	rgb(223,121,122)	1.993	2,2
Phf20	Inpp1	-0.93712	50.5	-5.0E-01	rgb(107,150,236)	1.993	2,2
Prdm8	Antxr2	0.93712	50.5	0.497	rgb(222,122,123)	1.993	2,2
Scmh1	Rbms2	0.93712	50.5	0.497	rgb(222,122,123)	1.993	2,2
Sgsm2	Per3	0.93712	50.5	0.504	rgb(223,121,122)	1.993	2,2
Tal2	Ccl3	0.93712	50.5	0.5	rgb(223,121,122)	1.993	2,2
Thap3	Cnot1	-0.93712	50.5	-5.0E-01	rgb(109,152,236)	1.993	2,2
Thap3	Rpl36al	0.93712	50.5	0.501	rgb(223,121,122)	1.993	2,2
Zeb2	Sytl3	0.93712	50.5	0.505	rgb(223,121,122)	1.993	2,2
Zfp111	Gm2762	-0.93712	50.5	-5.0E-01	rgb(108,150,236)	1.993	2,2
Zfp341	Creb3l2	0.93712	50.5	0.498	rgb(222,122,123)	1.993	2,2
Zfp341	Sepw1	-0.93712	50.5	-5.0E-01	rgb(109,151,236)	1.993	2,2
Zfp35	Tsr2	0.93712	50.5	0.5	rgb(223,121,122)	1.993	2,2
Zfp354c	Acpp	0.93712	50.5	0.5	rgb(223,121,122)	1.993	2,2
Zfp365	9030617O03Rik	0.93712	50.5	0.498	rgb(222,122,123)	1.993	2,2
Zfp385a	St14	0.93712	50.5	0.498	rgb(222,122,123)	1.993	2,2
Zfp418	Zcwpw1	0.93712	50.5	0.5	rgb(222,122,123)	1.993	2,2
Zfp429	Trim12a	0.93712	50.5	0.504	rgb(223,121,122)	1.993	2,2
Zfp511	Ptpn2	0.93712	50.5	0.496	rgb(222,122,123)	1.993	2,2
Zfp608	Serpinb1a	0.93712	50.5	0.496	rgb(222,122,123)	1.993	2,2
Zfp651	Cxcl16	0.93712	50.5	0.501	rgb(223,121,122)	1.993	2,2
Zfp667	Ptges	0.93712	50.5	0.496	rgb(222,122,123)	1.993	2,2
Zfp668	Riok3	-0.93712	50.5	-5.0E-01	rgb(109,151,236)	1.993	2,2
Zfp750	Pfkp	-0.93712	50.5	-5.0E-01	rgb(108,151,236)	1.993	2,2
Zfp827	Skap2	-0.93712	50.5	-5.0E-01	rgb(109,151,236)	1.993	2,2
Zfp831	Inadl	0.93712	50.5	0.502	rgb(223,121,122)	1.993	2,2
Zfp933	Sla2	-0.93712	50.5	-5.0E-01	rgb(109,151,236)	1.993	2,2
Zhx2	Spef2	-0.93712	50.5	-5.0E-01	rgb(109,151,236)	1.993	2,2
Zkscan17	Sh2b1	0.93712	50.5	0.498	rgb(222,122,123)	1.993	2,2
Ybx2	Hist3h2a	0.93712	50.5	0.843	rgb(226, 56, 58)	1.993	None
Hmga1	Ces2c	0.93712	50.5	0.843	rgb(226, 56, 58)	1.993	2,2
Atf3	A330040F15Rik	0.93527	50.49	0.49	rgb(222,123,124)	1.9928	2,2
Atf6	Chchd7	0.93527	50.49	0.487	rgb(222,124,125)	1.9928	None
Ebf1	Amigo2	0.93527	50.49	0.488	rgb(222,124,125)	1.9928	2,2
Ebf1	Socs5	0.93527	50.49	0.488	rgb(222,124,125)	1.9928	2,2
Hbp1	Adm2	-0.93527	50.49	-4.9E-01	rgb(111,152,236)	1.9928	2,2
Hhex	Fgf2	0.93527	50.49	0.488	rgb(222,124,125)	1.9928	2,2
Hif1a	Cdkn1b	0.93527	50.49	0.49	rgb(222,123,124)	1.9928	None
Hif1a	Dhrs1	0.93527	50.49	0.492	rgb(222,123,124)	1.9928	None
Hif1a	Nags	0.93527	50.49	0.489	rgb(222,124,125)	1.9928	None
Hif1a	Plod2	0.93527	50.49	0.488	rgb(222,124,125)	1.9928	None
Hif1a	Pygl	0.93527	50.49	0.49	rgb(222,124,124)	1.9928	None
Hoxd4	Il17a	0.93527	50.49	0.488	rgb(222,124,125)	1.9928	2,2
Ikzf5	Il17f	0.93527	50.49	0.486	rgb(222,124,125)	1.9928	2,2
Irf4	Ces2c	-0.93527	50.49	-4.9E-01	rgb(111,153,236)	1.9928	2,2
Irf4	Irf4	0.93527	50.49	0.494	rgb(222,123,124)	1.9928	None
Irf4	Nrgn	-0.93527	50.49	-4.9E-01	rgb(111,153,236)	1.9928	None
Irf4	Rassf8	-0.93527	50.49	-4.9E-01	rgb(111,152,236)	1.9928	None
Irf9	I830012O16Rik	0.93527	50.49	0.49	rgb(222,123,124)	1.9928	2,2
Irf9	Ifih1	0.93527	50.49	0.493	rgb(222,123,124)	1.9928	None
Irf9	Pydc4	0.93527	50.49	0.486	rgb(222,124,125)	1.9928	2,2
Lin54	Vamp2	-0.93527	50.49	-4.9E-01	rgb(111,153,235)	1.9928	2,2
Maf	Slc9a3r1	0.93527	50.49	0.49	rgb(222,123,124)	1.9928	None
Maf	Traf3	0.93527	50.49	0.487	rgb(222,124,125)	1.9928	None
Meis1	Il17f	0.93527	50.49	0.485	rgb(222,124,125)	1.9928	None
Msc	Arhgap17	0.93527	50.49	0.489	rgb(222,124,124)	1.9928	2,2
Npas4	Papolg	-0.93527	50.49	-4.9E-01	rgb(111,152,236)	1.9928	2,2
Nr1d1	Tnfrsf13c	-0.93527	50.49	-4.9E-01	rgb(111,153,236)	1.9928	2,2
Pou2af1	Pag1	0.93527	50.49	0.487	rgb(222,124,125)	1.9928	2,2
Ppara	Scrt1	0.93527	50.49	0.493	rgb(222,123,124)	1.9928	2,2
Rel	Icam1	0.93527	50.49	0.489	rgb(222,124,125)	1.9928	None
Rfx3	Ptprc	-0.93527	50.49	-4.9E-01	rgb(111,153,236)	1.9928	None
Rxra	Pcdh17	0.93527	50.49	0.491	rgb(222,123,124)	1.9928	2,2
Satb1	Ninl	0.93527	50.49	0.495	rgb(222,123,124)	1.9928	2,2
Six1	Col15a1	0.93527	50.49	0.49	rgb(222,123,124)	1.9928	None
Smad3	Cyth4	0.93527	50.49	0.485	rgb(222,124,125)	1.9928	None
Smad3	Dst	0.93527	50.49	0.493	rgb(222,123,124)	1.9928	None
Sox5	Spire1	-0.93527	50.49	-4.9E-01	rgb(111,153,236)	1.9928	2,2
Sp4	Jakmip1	-0.93527	50.49	-4.9E-01	rgb(110,152,236)	1.9928	None
Srf	Klrd1	0.93527	50.49	0.487	rgb(222,124,125)	1.9928	2,2
Stat1	Dtx3l	0.93527	50.49	0.486	rgb(222,124,125)	1.9928	None
Stat1	Parp9	0.93527	50.49	0.491	rgb(222,123,124)	1.9928	None
Stat3	Efemp2	0.93527	50.49	0.49	rgb(222,123,124)	1.9928	None
Stat3	Gem	0.93527	50.49	0.492	rgb(222,123,124)	1.9928	None
Stat4	Dock9	0.93527	50.49	0.491	rgb(222,123,124)	1.9928	2,2
Tead1	Fez2	-0.93527	50.49	-4.9E-01	rgb(110,152,236)	1.9928	2,2
Tead1	Pck2	-0.93527	50.49	-4.9E-01	rgb(110,152,236)	1.9928	2,2
Zbtb1	Tmem229b	-0.93527	50.49	-4.9E-01	rgb(111,152,236)	1.9928	2,2
Zbtb7a	Baiap2l1	0.93527	50.49	0.488	rgb(222,124,125)	1.9928	None
Zfp105	Apbb1ip	0.93527	50.49	0.488	rgb(222,124,125)	1.9928	None
Zfp148	Map3k1	0.93527	50.49	0.487	rgb(222,124,125)	1.9928	None
Aebp2	Gimap8	0.93527	50.49	0.492	rgb(222,123,124)	1.9928	2,2
Atmin	Aig1	0.93527	50.49	0.489	rgb(222,124,125)	1.9928	2,2
Atmin	Eif4ebp1	0.93527	50.49	0.489	rgb(222,124,125)	1.9928	2,2
Dpf1	Ppfia3	0.93527	50.49	0.486	rgb(222,124,125)	1.9928	2,2
Dzip1	Ptk2	0.93527	50.49	0.492	rgb(222,123,124)	1.9928	2,2
Jazf1	8430427H17Rik	0.93527	50.49	0.49	rgb(222,123,124)	1.9928	2,2
Kdm5b	Rgs19	-0.93527	50.49	-4.9E-01	rgb(112,153,235)	1.9928	2,2
Klf10	Smurf2	0.93527	50.49	0.487	rgb(222,124,125)	1.9928	2,2
Litaf	1700019D03Rik	0.93527	50.49	0.488	rgb(222,124,125)	1.9928	2,2
Ncoa1	Afap1	0.93527	50.49	0.487	rgb(222,124,125)	1.9928	2,2
Ncoa3	Frmpd1	0.93527	50.49	0.492	rgb(222,123,124)	1.9928	2,2
Pcgf2	Dcakd	0.93527	50.49	0.489	rgb(222,124,125)	1.9928	2,2
Phf20	Tex15	0.93527	50.49	0.493	rgb(222,123,124)	1.9928	2,2
Prdm2	Pik3ap1	-0.93527	50.49	-4.9E-01	rgb(110,152,236)	1.9928	2,2
Rlf	Narf	0.93527	50.49	0.485	rgb(222,124,125)	1.9928	2,2
Skil	Aim1	0.93527	50.49	0.488	rgb(222,124,125)	1.9928	2,2
Tulp3	Il2ra	0.93527	50.49	0.491	rgb(222,123,124)	1.9928	2,2
Zbtb32	Perp	0.93527	50.49	0.489	rgb(222,124,125)	1.9928	2,2
Zbtb46	Tmem120b	0.93527	50.49	0.487	rgb(222,124,125)	1.9928	2,2
Zfp120	Sf3b3	-0.93527	50.49	-4.9E-01	rgb(111,153,236)	1.9928	2,2
Zfp169	Inpp4a	0.93527	50.49	0.487	rgb(222,124,125)	1.9928	2,2
Zfp277	Fam49b	0.93527	50.49	0.49	rgb(222,123,124)	1.9928	2,2
Zfp28	Prdm16	0.93527	50.49	0.492	rgb(222,123,124)	1.9928	2,2
Zfp280b	Itpr1	0.93527	50.49	0.494	rgb(222,123,124)	1.9928	2,2
Zfp318	Enpp4	-0.93527	50.49	-4.9E-01	rgb(112,153,235)	1.9928	2,2
Zfp398	Cnot1	0.93527	50.49	0.493	rgb(222,123,124)	1.9928	2,2
Zfp407	Traf3	0.93527	50.49	0.488	rgb(222,124,125)	1.9928	2,2
Zfp426	Usp44	0.93527	50.49	0.491	rgb(222,123,124)	1.9928	2,2
Zfp429	Vwa1	-0.93527	50.49	-4.9E-01	rgb(112,153,235)	1.9928	2,2
Zfp462	Fat1	0.93527	50.49	0.489	rgb(222,124,125)	1.9928	2,2
Zfp473	Apol9a	-0.93527	50.49	-4.9E-01	rgb(110,152,236)	1.9928	2,2
Zfp473	Slfn2	-0.93527	50.49	-4.9E-01	rgb(110,152,236)	1.9928	2,2
Zfp536	Tmed3	0.93527	50.49	0.488	rgb(222,124,125)	1.9928	2,2
Zfp618	Cs	-0.93527	50.49	-4.9E-01	rgb(110,152,236)	1.9928	2,2
Zfp64	Nppc	0.93527	50.49	0.487	rgb(222,124,125)	1.9928	2,2
Zfp750	Ppp1r10	0.93527	50.49	0.487	rgb(222,124,125)	1.9928	2,2
Zfp787	Zfp668	0.93527	50.49	0.489	rgb(222,124,125)	1.9928	2,2
Zfp827	H2-Eb2	0.93527	50.49	0.485	rgb(222,124,125)	1.9928	2,2
Zfp827	Rreb1	0.93527	50.49	0.487	rgb(222,124,125)	1.9928	2,2
Zfp827	Wnt10b	0.93527	50.49	0.489	rgb(222,124,124)	1.9928	2,2
Zfp882	Usp54	0.93527	50.49	0.486	rgb(222,124,125)	1.9928	2,2
Zhx2	Sept9	-0.93527	50.49	-4.9E-01	rgb(110,152,236)	1.9928	2,2
Zmat1	Ppp3ca	0.93527	50.49	0.489	rgb(222,124,125)	1.9928	2,2
Sp9	Psd3	0.93527	50.49	0.843	rgb(226, 56, 58)	1.9928	2,2
Atf6	Uqcrq	0.93342	50.48	0.483	rgb(222,125,126)	1.9926	2,2
Bach1	Rps6	-0.93342	50.48	-4.8E-01	rgb(112,153,235)	1.9926	2,2
Batf	Gjc2	0.93342	50.48	0.482	rgb(222,125,126)	1.9926	None
Dmrta2	Gzmb	0.93342	50.48	0.48	rgb(222,125,126)	1.9926	2,2
E2f4	Dars2	0.93342	50.48	0.482	rgb(222,125,126)	1.9926	None
Erg	4632428N05Rik	0.93342	50.48	0.479	rgb(222,125,126)	1.9926	2,2
Esrra	Cyp2s1	-0.93342	50.48	-4.8E-01	rgb(114,154,235)	1.9926	None
Fosb	Reps1	0.93342	50.48	0.476	rgb(222,126,127)	1.9926	2,2
Foxf2	Rel	0.93342	50.48	0.485	rgb(222,124,125)	1.9926	2,2
Foxo3	S100a6	0.93342	50.48	0.48	rgb(222,125,126)	1.9926	None
Foxp3	Slfn3	-0.93342	50.48	-4.8E-01	rgb(112,153,235)	1.9926	2,2
Gata1	Pde6d	0.93342	50.48	0.479	rgb(222,126,126)	1.9926	2,2
Glis1	Trpm1	0.93342	50.48	0.482	rgb(222,125,126)	1.9926	None
Gzf1	Arf1	0.93342	50.48	0.482	rgb(222,125,126)	1.9926	2,2
Hif1a	Gys1	0.93342	50.48	0.48	rgb(222,125,126)	1.9926	None
Hif1a	Rnf113a1	0.93342	50.48	0.475	rgb(222,126,127)	1.9926	None
Hif1a	Serpinf1	0.93342	50.48	0.482	rgb(222,125,126)	1.9926	None
Hif1a	Vdac1	0.93342	50.48	0.476	rgb(222,126,127)	1.9926	None
Hmga2	Ust	-0.93342	50.48	-4.8E-01	rgb(114,154,235)	1.9926	2,2
Hsf1	Rel	0.93342	50.48	0.482	rgb(222,125,126)	1.9926	None
Ikzf5	Klrk1	-0.93342	50.48	-4.8E-01	rgb(114,154,235)	1.9926	2,2
Irf4	Hdac9	-0.93342	50.48	-4.8E-01	rgb(113,154,235)	1.9926	None
Irf4	Prkd3	-0.93342	50.48	-4.8E-01	rgb(113,153,235)	1.9926	None
Irf9	Ifi204	0.93342	50.48	0.483	rgb(222,125,126)	1.9926	None
Irf9	Lgals3bp	0.93342	50.48	0.475	rgb(222,126,127)	1.9926	None
Irf9	Tgtp2	0.93342	50.48	0.475	rgb(222,126,127)	1.9926	2,2
Jdp2	Hmox1	-0.93342	50.48	-4.8E-01	rgb(113,153,235)	1.9926	None
Maf	Nrn1	-0.93342	50.48	-4.8E-01	rgb(112,153,235)	1.9926	None
Nfatc1	Ttyh3	-0.93342	50.48	-4.8E-01	rgb(113,154,235)	1.9926	2,2
Nfkb2	Rbms2	-0.93342	50.48	-4.8E-01	rgb(114,154,235)	1.9926	2,2
Pou2af1	Gm4759	0.93342	50.48	0.484	rgb(222,124,125)	1.9926	None
Pou3f1	Nkain1	0.93342	50.48	0.479	rgb(222,126,126)	1.9926	2,2
Prdm16	Syne1	-0.93342	50.48	-4.8E-01	rgb(112,153,235)	1.9926	2,2
Prrx1	Tnip3	-0.93342	50.48	-4.8E-01	rgb(112,153,235)	1.9926	2,2
Rorc	Chd7	-0.93342	50.48	-4.8E-01	rgb(113,154,235)	1.9926	None
Sall3	Gpr183	-0.93342	50.48	-4.8E-01	rgb(114,154,235)	1.9926	2,2
Satb1	Tmtc4	0.93342	50.48	0.481	rgb(222,125,126)	1.9926	None
Smad3	Grap	-0.93342	50.48	-4.8E-01	rgb(112,153,235)	1.9926	None
Stat4	Mcf2l	0.93342	50.48	0.481	rgb(222,125,126)	1.9926	2,2
Stat4	Mxd1	0.93342	50.48	0.479	rgb(222,125,126)	1.9926	2,2
Stat4	Nfe2l2	0.93342	50.48	0.48	rgb(222,125,126)	1.9926	None
Tead1	Mex3b	-0.93342	50.48	-4.8E-01	rgb(112,153,235)	1.9926	2,2
Trp53	Pvt1	0.93342	50.48	0.483	rgb(222,125,126)	1.9926	2,2
Vax2	Serpinb1a	0.93342	50.48	0.482	rgb(222,125,126)	1.9926	2,2
Zbtb1	Tnip3	-0.93342	50.48	-4.8E-01	rgb(113,154,235)	1.9926	2,2
Zfp202	Bdh2	0.93342	50.48	0.482	rgb(222,125,126)	1.9926	2,2
Zfp263	Higd1a	0.93342	50.48	0.477	rgb(222,126,127)	1.9926	None
Zfp628	Fam71f2	0.93342	50.48	0.482	rgb(222,125,126)	1.9926	2,2
Zfp711	Serp2	-0.93342	50.48	-4.8E-01	rgb(113,154,235)	1.9926	2,2
Zic2	Kdm2b	0.93342	50.48	0.484	rgb(222,124,125)	1.9926	None
Zkscan1	Ercc5	0.93342	50.48	0.477	rgb(222,126,127)	1.9926	2,2
Akna	Ms4a6c	0.93342	50.48	0.484	rgb(222,124,125)	1.9926	2,2
Atmin	Gramd1b	0.93342	50.48	0.484	rgb(222,125,126)	1.9926	2,2
Atmin	Pik3r3	-0.93342	50.48	-4.8E-01	rgb(114,154,235)	1.9926	2,2
Casz1	Prss50	0.93342	50.48	0.477	rgb(222,126,127)	1.9926	2,2
Crebl2	Ifnar1	0.93342	50.48	0.476	rgb(222,126,127)	1.9926	2,2
Csrnp1	Socs1	0.93342	50.48	0.477	rgb(222,126,127)	1.9926	2,2
Dr1	Phf6	0.93342	50.48	0.476	rgb(222,126,127)	1.9926	2,2
Drap1	Pknox1	-0.93342	50.48	-4.8E-01	rgb(112,153,235)	1.9926	2,2
Dzip1	Dcc	-0.93342	50.48	-4.8E-01	rgb(112,153,235)	1.9926	2,2
Dzip1	Gm5127	-0.93342	50.48	-4.8E-01	rgb(114,154,235)	1.9926	2,2
Fbxl19	Ptprs	0.93342	50.48	0.482	rgb(222,125,126)	1.9926	2,2
Foxp2	Rimklb	0.93342	50.48	0.48	rgb(222,125,126)	1.9926	2,2
Hmgb3	Grpr	0.93342	50.48	0.482	rgb(222,125,126)	1.9926	2,2
Kdm5b	Nfyb	0.93342	50.48	0.475	rgb(222,126,127)	1.9926	2,2
L3mbtl3	Pltp	-0.93342	50.48	-4.8E-01	rgb(114,154,235)	1.9926	2,2
Litaf	Cmya5	0.93342	50.48	0.477	rgb(222,126,127)	1.9926	2,2
Mbnl2	Heca	0.93342	50.48	0.479	rgb(222,125,126)	1.9926	2,2
Mbnl2	Mt1	0.93342	50.48	0.482	rgb(222,125,126)	1.9926	2,2
Mxd4	Lgals3	0.93342	50.48	0.475	rgb(222,126,127)	1.9926	2,2
Plscr1	Asns	0.93342	50.48	0.481	rgb(222,125,126)	1.9926	2,2
Plscr1	Nfil3	0.93342	50.48	0.482	rgb(222,125,126)	1.9926	2,2
Prox2	Tesk2	0.93342	50.48	0.48	rgb(222,125,126)	1.9926	2,2
Scmh1	Apbb1ip	0.93342	50.48	0.479	rgb(222,126,127)	1.9926	2,2
Sp6	Ell2	0.93342	50.48	0.48	rgb(222,125,126)	1.9926	2,2
Tal2	Akap2	0.93342	50.48	0.481	rgb(222,125,126)	1.9926	2,2
Tfdp2	Oxct1	0.93342	50.48	0.479	rgb(222,125,126)	1.9926	2,2
Thap3	Krtcap2	0.93342	50.48	0.483	rgb(222,125,126)	1.9926	2,2
Tigd2	Gprin3	0.93342	50.48	0.478	rgb(222,126,127)	1.9926	2,2
Whsc1	Anapc1	0.93342	50.48	0.483	rgb(222,125,126)	1.9926	2,2
Zbtb46	Cd83	0.93342	50.48	0.478	rgb(222,126,127)	1.9926	2,2
Zeb2	Kcnip2	-0.93342	50.48	-4.8E-01	rgb(112,153,235)	1.9926	2,2
Zfp2	Tmem17	0.93342	50.48	0.477	rgb(222,126,127)	1.9926	2,2
Zfp276	Syce2	-0.93342	50.48	-4.8E-01	rgb(113,154,235)	1.9926	2,2
Zfp318	Calcrl	-0.93342	50.48	-4.8E-01	rgb(113,154,235)	1.9926	2,2
Zfp318	Maged1	0.93342	50.48	0.478	rgb(222,126,127)	1.9926	2,2
Zfp358	Amdhd2	0.93342	50.48	0.48	rgb(222,125,126)	1.9926	2,2
Zfp358	Mmp11	0.93342	50.48	0.484	rgb(222,125,126)	1.9926	2,2
Zfp367	Pknox1	-0.93342	50.48	-4.8E-01	rgb(112,153,235)	1.9926	2,2
Zfp367	Zfp239	0.93342	50.48	0.476	rgb(222,126,127)	1.9926	2,2
Zfp429	Apold1	-0.93342	50.48	-4.8E-01	rgb(113,154,235)	1.9926	2,2
Zfp511	Tmc6	-0.93342	50.48	-4.8E-01	rgb(113,154,235)	1.9926	2,2
Zfp536	Ppp1cc	-0.93342	50.48	-4.8E-01	rgb(113,154,235)	1.9926	2,2
Zfp536	Rcn3	0.93342	50.48	0.478	rgb(222,126,127)	1.9926	2,2
Zfp558	H1foo	-0.93342	50.48	-4.8E-01	rgb(113,153,235)	1.9926	2,2
Zfp579	Gabbr1	0.93342	50.48	0.485	rgb(222,124,125)	1.9926	2,2
Zfp608	Kcna3	-0.93342	50.48	-4.8E-01	rgb(114,154,235)	1.9926	2,2
Zfp771	Mesdc1	0.93342	50.48	0.475	rgb(222,126,127)	1.9926	2,2
Zfp777	Cnnm3	0.93342	50.48	0.478	rgb(222,126,127)	1.9926	2,2
Zfp777	Mapk14	0.93342	50.48	0.483	rgb(222,125,126)	1.9926	2,2
Zfp808	Tyms	0.93342	50.48	0.482	rgb(222,125,126)	1.9926	2,2
Tfdp2	Plxna1	0.93342	50.48	0.843	rgb(226, 56, 58)	1.9926	2,2
Ahr	Stx2	-0.93157	50.47	-4.7E-01	rgb(116,155,235)	1.9924	2,2
Arid3a	Trp53i13	-0.93157	50.47	-4.7E-01	rgb(116,156,235)	1.9924	None
Atf6	Hspb11	0.93157	50.47	0.467	rgb(222,128,129)	1.9924	2,2
Batf	Aim1	0.93157	50.47	0.465	rgb(222,128,129)	1.9924	None
Batf	Myo1a	-0.93157	50.47	-4.7E-01	rgb(115,155,235)	1.9924	None
Batf	Tal2	-0.93157	50.47	-4.7E-01	rgb(114,155,235)	1.9924	None
Creb1	Cep68	-0.93157	50.47	-4.7E-01	rgb(115,155,235)	1.9924	2,2
Dbp	Socs2	-0.93157	50.47	-4.7E-01	rgb(114,154,235)	1.9924	2,2
Eomes	Dirc2	0.93157	50.47	0.467	rgb(222,128,129)	1.9924	None
Fosb	Nudt8	-0.93157	50.47	-4.7E-01	rgb(116,155,235)	1.9924	2,2
Fosl2	Stac2	0.93157	50.47	0.466	rgb(222,128,129)	1.9924	None
Foxf2	Rtn4	0.93157	50.47	0.474	rgb(222,126,127)	1.9924	None
Foxh1	Dock4	0.93157	50.47	0.468	rgb(222,128,129)	1.9924	2,2
Foxn3	Tlcd1	0.93157	50.47	0.474	rgb(222,126,127)	1.9924	2,2
Foxp3	Gpr174	0.93157	50.47	0.472	rgb(222,127,128)	1.9924	2,2
Gata3	D430041D05Rik	0.93157	50.47	0.468	rgb(222,128,129)	1.9924	None
Hbp1	Egr2	0.93157	50.47	0.474	rgb(222,127,127)	1.9924	2,2
Hif1a	Anxa2	0.93157	50.47	0.473	rgb(222,127,128)	1.9924	None
Hif1a	Clybl	0.93157	50.47	0.466	rgb(222,128,129)	1.9924	None
Hif1a	Stc1	0.93157	50.47	0.475	rgb(222,126,127)	1.9924	None
Hmga2	Ms4a4c	0.93157	50.47	0.472	rgb(222,127,128)	1.9924	2,2
Ikzf2	Cxcr4	-0.93157	50.47	-4.7E-01	rgb(115,155,235)	1.9924	2,2
Ikzf3	Dgat1	0.93157	50.47	0.472	rgb(222,127,128)	1.9924	None
Irf4	Nox1	-0.93157	50.47	-4.7E-01	rgb(114,155,235)	1.9924	None
Irf4	Phtf2	-0.93157	50.47	-4.7E-01	rgb(115,155,235)	1.9924	None
Junb	Nfatc2	0.93157	50.47	0.472	rgb(222,127,128)	1.9924	None
Maf	Agpat3	0.93157	50.47	0.467	rgb(222,128,129)	1.9924	None
Maf	Tmem125	0.93157	50.47	0.473	rgb(222,127,128)	1.9924	None
Mafg	Ddit3	0.93157	50.47	0.474	rgb(222,126,127)	1.9924	2,2
Mef2d	Lgals3	-0.93157	50.47	-4.7E-01	rgb(115,155,235)	1.9924	2,2
Npas4	Sema4g	0.93157	50.47	0.473	rgb(222,127,128)	1.9924	2,2
Nr1d2	Ccdc63	0.93157	50.47	0.471	rgb(222,127,128)	1.9924	2,2
Nr4a1	Prm2	0.93157	50.47	0.473	rgb(222,127,128)	1.9924	2,2
Nr4a3	Itpk1	-0.93157	50.47	-4.7E-01	rgb(115,155,235)	1.9924	2,2
Ppard	Tmem19	-0.93157	50.47	-4.7E-01	rgb(115,155,235)	1.9924	2,2
Rbpj	Zhx2	0.93157	50.47	0.466	rgb(222,128,129)	1.9924	None
Rel	Lgals3bp	0.93157	50.47	0.473	rgb(222,127,128)	1.9924	None
Rel	Nfkbie	0.93157	50.47	0.469	rgb(222,127,128)	1.9924	None
Rel	Plod3	0.93157	50.47	0.467	rgb(222,128,129)	1.9924	2,2
Rorc	Foxo1	-0.93157	50.47	-4.7E-01	rgb(114,154,235)	1.9924	None
Rxra	Pcdh10	0.93157	50.47	0.465	rgb(222,128,129)	1.9924	2,2
Satb1	Fam20c	0.93157	50.47	0.466	rgb(222,128,129)	1.9924	2,2
Satb1	Ptk7	0.93157	50.47	0.467	rgb(222,128,129)	1.9924	2,2
Six1	Phldb1	0.93157	50.47	0.468	rgb(222,128,129)	1.9924	2,2
Six5	Ccng1	-0.93157	50.47	-4.7E-01	rgb(115,155,235)	1.9924	2,2
Smad3	Akap12	0.93157	50.47	0.473	rgb(222,127,128)	1.9924	2,2
Smad3	Grb7	0.93157	50.47	0.469	rgb(222,127,128)	1.9924	2,2
Smad3	Pwwp2b	0.93157	50.47	0.472	rgb(222,127,128)	1.9924	2,2
Smad3	Sla	-0.93157	50.47	-4.7E-01	rgb(116,155,235)	1.9924	None
Sox15	Lgals3bp	-0.93157	50.47	-4.7E-01	rgb(116,156,235)	1.9924	2,2
Sox21	Rasgrf2	-0.93157	50.47	-4.7E-01	rgb(115,155,235)	1.9924	2,2
Sp140	Max	-0.93157	50.47	-4.7E-01	rgb(116,155,235)	1.9924	2,2
Sp4	Nlrc3	-0.93157	50.47	-4.7E-01	rgb(115,155,235)	1.9924	2,2
Sp4	Pik3ip1	-0.93157	50.47	-4.7E-01	rgb(114,155,235)	1.9924	None
Srf	Rbmx	-0.93157	50.47	-4.7E-01	rgb(114,154,235)	1.9924	2,2
Stat1	I830012O16Rik	0.93157	50.47	0.469	rgb(222,127,128)	1.9924	2,2
Stat2	Gbp9	0.93157	50.47	0.47	rgb(222,127,128)	1.9924	None
Tead1	Paqr3	-0.93157	50.47	-4.7E-01	rgb(115,155,235)	1.9924	2,2
Trp53	Slc19a2	0.93157	50.47	0.475	rgb(222,126,127)	1.9924	2,2
Zbtb1	S100a3	-0.93157	50.47	-4.7E-01	rgb(114,154,235)	1.9924	2,2
Zbtb6	Vrk2	-0.93157	50.47	-4.7E-01	rgb(114,154,235)	1.9924	2,2
Zfp148	Ppp1r13l	0.93157	50.47	0.468	rgb(222,128,129)	1.9924	None
Zfp202	Foxp3	0.93157	50.47	0.47	rgb(222,127,128)	1.9924	None
Zfp202	Rcan3	0.93157	50.47	0.474	rgb(222,127,127)	1.9924	None
Zfp652	Npc2	0.93157	50.47	0.466	rgb(222,128,129)	1.9924	2,2
Zfp711	Herc4	-0.93157	50.47	-4.7E-01	rgb(115,155,235)	1.9924	2,2
Zkscan1	Rasgrp2	-0.93157	50.47	-4.7E-01	rgb(115,155,235)	1.9924	2,2
Atmin	Slc6a9	0.93157	50.47	0.471	rgb(222,127,128)	1.9924	2,2
Casz1	Itih5	-0.93157	50.47	-4.7E-01	rgb(114,155,235)	1.9924	2,2
Csrnp1	Itpk1	0.93157	50.47	0.472	rgb(222,127,128)	1.9924	2,2
Csrnp1	Zswim4	0.93157	50.47	0.472	rgb(222,127,128)	1.9924	2,2
Dpf1	Syngr3	0.93157	50.47	0.47	rgb(222,127,128)	1.9924	2,2
Foxp2	Psd3	0.93157	50.47	0.473	rgb(222,127,128)	1.9924	2,2
Hmgb3	Tpm1	0.93157	50.47	0.466	rgb(222,128,129)	1.9924	2,2
Kdm5b	Vgll4	0.93157	50.47	0.475	rgb(222,126,127)	1.9924	2,2
L3mbtl3	Itga3	-0.93157	50.47	-4.7E-01	rgb(114,155,235)	1.9924	2,2
Mxd1	Socs3	0.93157	50.47	0.471	rgb(222,127,128)	1.9924	2,2
Ncoa3	Socs1	0.93157	50.47	0.466	rgb(222,128,129)	1.9924	2,2
Ovol2	Clec2l	0.93157	50.47	0.472	rgb(222,127,128)	1.9924	2,2
Scmh1	Xkrx	0.93157	50.47	0.465	rgb(222,128,129)	1.9924	2,2
Sgsm2	Fermt1	-0.93157	50.47	-4.7E-01	rgb(116,155,235)	1.9924	2,2
Snapc2	Spin4	-0.93157	50.47	-4.7E-01	rgb(116,155,235)	1.9924	2,2
Tigd2	Zhx2	-0.93157	50.47	-4.7E-01	rgb(114,154,235)	1.9924	2,2
Trps1	Rgs1	0.93157	50.47	0.467	rgb(222,128,129)	1.9924	2,2
Whsc1	Gpsm2	0.93157	50.47	0.47	rgb(222,127,128)	1.9924	2,2
Zbtb17	Kctd6	-0.93157	50.47	-4.7E-01	rgb(115,155,235)	1.9924	2,2
Zbtb46	Scin	0.93157	50.47	0.467	rgb(222,128,129)	1.9924	2,2
Zeb2	Adora2a	0.93157	50.47	0.469	rgb(222,127,128)	1.9924	2,2
Zeb2	Fas	0.93157	50.47	0.47	rgb(222,127,128)	1.9924	2,2
Zfp26	Acin1	-0.93157	50.47	-4.7E-01	rgb(114,154,235)	1.9924	2,2
Zfp280b	Mgat5	-0.93157	50.47	-4.7E-01	rgb(114,154,235)	1.9924	2,2
Zfp280d	Clic1	-0.93157	50.47	-4.7E-01	rgb(116,155,235)	1.9924	2,2
Zfp365	4831440E17Rik	-0.93157	50.47	-4.7E-01	rgb(116,155,235)	1.9924	2,2
Zfp395	2310022B05Rik	0.93157	50.47	0.473	rgb(222,127,128)	1.9924	2,2
Zfp429	Plod3	-0.93157	50.47	-4.7E-01	rgb(115,155,235)	1.9924	2,2
Zfp429	Ubiad1	-0.93157	50.47	-4.7E-01	rgb(115,155,235)	1.9924	2,2
Zfp449	Tcea3	0.93157	50.47	0.468	rgb(222,128,128)	1.9924	2,2
Zfp462	Eda2r	0.93157	50.47	0.473	rgb(222,127,128)	1.9924	2,2
Zfp473	Gpt2	0.93157	50.47	0.468	rgb(222,128,129)	1.9924	2,2
Zfp473	Pgs1	0.93157	50.47	0.471	rgb(222,127,128)	1.9924	2,2
Zfp473	Rps6ka3	0.93157	50.47	0.468	rgb(222,128,128)	1.9924	2,2
Zfp473	Rtkn2	0.93157	50.47	0.469	rgb(222,127,128)	1.9924	2,2
Zfp516	Plag1	0.93157	50.47	0.469	rgb(222,127,128)	1.9924	2,2
Zfp526	Itpr3	0.93157	50.47	0.465	rgb(222,128,129)	1.9924	2,2
Zfp568	Pdhx	0.93157	50.47	0.466	rgb(222,128,129)	1.9924	2,2
Zfp629	Synj1	-0.93157	50.47	-4.7E-01	rgb(114,155,235)	1.9924	2,2
Zfp703	Utrn	-0.93157	50.47	-4.7E-01	rgb(114,154,235)	1.9924	2,2
Zfp750	Robo3	0.93157	50.47	0.471	rgb(222,127,128)	1.9924	2,2
Zfp750	Ttll9	0.93157	50.47	0.474	rgb(222,126,127)	1.9924	2,2
Zfp81	Trmt5	0.93157	50.47	0.474	rgb(222,126,127)	1.9924	2,2
Zfp827	Eif4e3	-0.93157	50.47	-4.7E-01	rgb(115,155,235)	1.9924	2,2
Zfp868	Nlgn2	-0.93157	50.47	-4.7E-01	rgb(114,155,235)	1.9924	2,2
Zfp870	1700030K09Rik	0.93157	50.47	0.472	rgb(222,127,128)	1.9924	2,2
Hmga1	Lzts2	0.93157	50.47	0.843	rgb(226, 56, 58)	1.9924	2,2
Mesp2	Pim1	0.93157	50.47	0.843	rgb(226, 56, 58)	1.9924	2,2
Ar	Gltscr2	0.92972	50.46	0.456	rgb(222,130,131)	1.9922	2,2
Atf6	Naca	0.92972	50.46	0.463	rgb(222,129,130)	1.9922	2,2
Cebpg	Smox	0.92972	50.46	0.455	rgb(222,130,131)	1.9922	None
Cic	Slco3a1	0.92972	50.46	0.457	rgb(222,130,131)	1.9922	2,2
E2f4	Mxd3	0.92972	50.46	0.463	rgb(222,129,130)	1.9922	None
Fosl1	Arid5a	0.92972	50.46	0.457	rgb(222,130,131)	1.9922	None
Foxf2	Ncoa7	0.92972	50.46	0.457	rgb(222,130,131)	1.9922	None
Heyl	Itgb5	-0.92972	50.46	-4.6E-01	rgb(118,157,234)	1.9922	2,2
Hhex	Galm	0.92972	50.46	0.459	rgb(222,129,130)	1.9922	2,2
Hif1a	Galk1	0.92972	50.46	0.458	rgb(222,129,130)	1.9922	None
Hif1a	Itga7	0.92972	50.46	0.458	rgb(222,130,130)	1.9922	None
Hif3a	Fam129c	-0.92972	50.46	-4.6E-01	rgb(117,156,235)	1.9922	2,2
Hmga2	Vsig10	-0.92972	50.46	-4.6E-01	rgb(118,157,234)	1.9922	2,2
Irf2	Ccr7	0.92972	50.46	0.457	rgb(222,130,131)	1.9922	2,2
Irf4	Chst3	-0.92972	50.46	-4.6E-01	rgb(117,156,234)	1.9922	None
Irf4	Nrp1	-0.92972	50.46	-4.6E-01	rgb(118,157,234)	1.9922	None
Irf7	Irf7	0.92972	50.46	0.464	rgb(222,128,129)	1.9922	None
Irf7	Mx1	0.92972	50.46	0.457	rgb(222,130,131)	1.9922	None
Irf7	Parp9	0.92972	50.46	0.46	rgb(222,129,130)	1.9922	None
Irf9	Trim14	0.92972	50.46	0.464	rgb(222,128,129)	1.9922	None
Junb	Sema4d	0.92972	50.46	0.455	rgb(222,130,131)	1.9922	2,2
Lhx5	Srsf12	-0.92972	50.46	-4.6E-01	rgb(117,156,235)	1.9922	2,2
Maf	P4ha2	-0.92972	50.46	-4.6E-01	rgb(117,156,234)	1.9922	2,2
Myc	Mecr	0.92972	50.46	0.464	rgb(222,128,129)	1.9922	2,2
Myc	Plcd4	0.92972	50.46	0.455	rgb(222,130,131)	1.9922	None
Nfkb2	Gimap8	-0.92972	50.46	-4.6E-01	rgb(116,156,235)	1.9922	2,2
Nfkb2	Vav2	0.92972	50.46	0.456	rgb(222,130,131)	1.9922	None
Nr4a1	Adssl1	0.92972	50.46	0.463	rgb(222,129,130)	1.9922	2,2
Nr4a2	Ddr1	-0.92972	50.46	-4.6E-01	rgb(118,157,234)	1.9922	2,2
Prdm16	2310007L24Rik	-0.92972	50.46	-4.6E-01	rgb(117,156,234)	1.9922	2,2
Prdm16	9530077C05Rik	-0.92972	50.46	-4.6E-01	rgb(116,156,235)	1.9922	2,2
Rel	Anxa3	0.92972	50.46	0.456	rgb(222,130,131)	1.9922	None
Rorc	Gimap7	-0.92972	50.46	-4.6E-01	rgb(117,156,235)	1.9922	None
Rorc	Igfbp7	0.92972	50.46	0.464	rgb(222,128,129)	1.9922	None
Rorc	Il17re	0.92972	50.46	0.462	rgb(222,129,130)	1.9922	None
Rreb1	Plxdc2	0.92972	50.46	0.456	rgb(222,130,131)	1.9922	None
Rxra	Dlgap1	0.92972	50.46	0.463	rgb(222,129,129)	1.9922	None
Sall3	Cd2	-0.92972	50.46	-4.6E-01	rgb(117,156,235)	1.9922	2,2
Satb1	Dab2ip	0.92972	50.46	0.458	rgb(222,129,130)	1.9922	None
Satb1	Dock7	0.92972	50.46	0.462	rgb(222,129,130)	1.9922	2,2
Satb1	Smad3	0.92972	50.46	0.456	rgb(222,130,131)	1.9922	2,2
Satb2	Fam102a	-0.92972	50.46	-4.6E-01	rgb(118,157,234)	1.9922	2,2
Six1	Kcna3	-0.92972	50.46	-4.6E-01	rgb(117,156,235)	1.9922	2,2
Smad3	Acsbg1	0.92972	50.46	0.458	rgb(222,130,130)	1.9922	None
Smad3	Adam19	0.92972	50.46	0.463	rgb(222,129,129)	1.9922	None
Smad3	Wscd2	0.92972	50.46	0.458	rgb(222,130,130)	1.9922	2,2
Sox5	Pycr1	-0.92972	50.46	-4.6E-01	rgb(118,156,234)	1.9922	2,2
Spib	4930523C07Rik	0.92972	50.46	0.464	rgb(222,128,129)	1.9922	None
Stat1	Ifi203	0.92972	50.46	0.465	rgb(222,128,129)	1.9922	None
Stat1	Lgals3bp	0.92972	50.46	0.456	rgb(222,130,131)	1.9922	None
Stat1	Mttp	0.92972	50.46	0.463	rgb(222,128,129)	1.9922	2,2
Stat3	Skap2	0.92972	50.46	0.462	rgb(222,129,130)	1.9922	None
Stat4	Mylk	0.92972	50.46	0.458	rgb(222,130,130)	1.9922	2,2
Stat4	Slc23a2	-0.92972	50.46	-4.6E-01	rgb(117,156,234)	1.9922	2,2
Topors	Eef1a1	-0.92972	50.46	-4.6E-01	rgb(117,156,235)	1.9922	2,2
Trp53	1700007K13Rik	0.92972	50.46	0.459	rgb(222,129,130)	1.9922	2,2
Trp53	Zfp365	0.92972	50.46	0.463	rgb(222,129,130)	1.9922	None
Zbtb1	3110057O12Rik	-0.92972	50.46	-4.6E-01	rgb(117,156,234)	1.9922	2,2
Zfhx3	Ndrg2	-0.92972	50.46	-4.6E-01	rgb(117,156,235)	1.9922	2,2
Zfp202	Capn5	0.92972	50.46	0.46	rgb(222,129,130)	1.9922	2,2
Zfp524	Nt5e	-0.92972	50.46	-4.6E-01	rgb(117,156,234)	1.9922	None
Akna	Dip2b	0.92972	50.46	0.464	rgb(222,128,129)	1.9922	2,2
Ankzf1	Pfkp	0.92972	50.46	0.456	rgb(222,130,131)	1.9922	2,2
Casz1	Aig1	0.92972	50.46	0.461	rgb(222,129,130)	1.9922	2,2
Cbx2	Cdc25b	0.92972	50.46	0.461	rgb(222,129,130)	1.9922	2,2
Cenpt	Grn	0.92972	50.46	0.461	rgb(222,129,130)	1.9922	2,2
Csrnp1	Crem	0.92972	50.46	0.462	rgb(222,129,130)	1.9922	2,2
Dach2	Ttc39c	0.92972	50.46	0.455	rgb(222,130,131)	1.9922	2,2
Drap1	Fth1	0.92972	50.46	0.458	rgb(222,130,130)	1.9922	2,2
Dzip1	Abcg2	0.92972	50.46	0.464	rgb(222,128,129)	1.9922	2,2
Eea1	Dock11	0.92972	50.46	0.457	rgb(222,130,131)	1.9922	2,2
Hmgb3	Sv2c	0.92972	50.46	0.461	rgb(222,129,130)	1.9922	2,2
Klf11	Cdkn1b	0.92972	50.46	0.458	rgb(222,129,130)	1.9922	2,2
Klf6	Cdkn1b	0.92972	50.46	0.464	rgb(222,128,129)	1.9922	2,2
L3mbtl3	Ptprc	0.92972	50.46	0.464	rgb(222,128,129)	1.9922	2,2
Lyl1	Rab19	0.92972	50.46	0.459	rgb(222,129,130)	1.9922	2,2
Mxd1	Abi3	0.92972	50.46	0.464	rgb(222,128,129)	1.9922	2,2
Mxd1	Gngt2	0.92972	50.46	0.458	rgb(222,130,130)	1.9922	2,2
Ncoa2	Kcnq2	-0.92972	50.46	-4.6E-01	rgb(117,156,234)	1.9922	2,2
Ncoa3	Ccr7	-0.92972	50.46	-4.6E-01	rgb(116,156,235)	1.9922	2,2
Ncoa3	Mapkapk2	0.92972	50.46	0.464	rgb(222,128,129)	1.9922	2,2
Ncoa3	Treml2	0.92972	50.46	0.464	rgb(222,128,129)	1.9922	2,2
Plscr1	Dhrs9	0.92972	50.46	0.458	rgb(222,129,130)	1.9922	2,2
Pou5f2	Arg2	0.92972	50.46	0.462	rgb(222,129,130)	1.9922	2,2
Prdm2	Dock4	0.92972	50.46	0.459	rgb(222,129,130)	1.9922	2,2
Sgsm2	Il12rb1	0.92972	50.46	0.464	rgb(222,128,129)	1.9922	2,2
Sgsm2	Ptprs	0.92972	50.46	0.457	rgb(222,130,131)	1.9922	2,2
St18	Sohlh1	0.92972	50.46	0.463	rgb(222,129,129)	1.9922	2,2
Tal2	Fermt2	0.92972	50.46	0.46	rgb(222,129,130)	1.9922	2,2
Terf1	Clk3	0.92972	50.46	0.456	rgb(222,130,131)	1.9922	2,2
Tet2	Ptpn4	0.92972	50.46	0.461	rgb(222,129,130)	1.9922	2,2
Thap3	Nudt8	0.92972	50.46	0.462	rgb(222,129,130)	1.9922	2,2
Tigd2	Utf1	-0.92972	50.46	-4.6E-01	rgb(117,156,235)	1.9922	2,2
Zbed3	Lclat1	0.92972	50.46	0.457	rgb(222,130,131)	1.9922	2,2
Zbtb10	Il17re	-0.92972	50.46	-4.6E-01	rgb(117,156,234)	1.9922	2,2
Zbtb32	Acsl6	0.92972	50.46	0.456	rgb(222,130,131)	1.9922	2,2
Zbtb32	Trps1	0.92972	50.46	0.461	rgb(222,129,130)	1.9922	2,2
Zbtb5	Tas1r3	0.92972	50.46	0.462	rgb(222,129,130)	1.9922	2,2
Zeb2	Sntb1	-0.92972	50.46	-4.6E-01	rgb(116,156,235)	1.9922	2,2
Zeb2	Sox5	0.92972	50.46	0.458	rgb(222,129,130)	1.9922	2,2
Zeb2	Spint1	0.92972	50.46	0.456	rgb(222,130,131)	1.9922	2,2
Zfp120	Asnsd1	0.92972	50.46	0.46	rgb(222,129,130)	1.9922	2,2
Zfp28	Traf6	0.92972	50.46	0.462	rgb(222,129,130)	1.9922	2,2
Zfp365	4632434I11Rik	0.92972	50.46	0.457	rgb(222,130,131)	1.9922	2,2
Zfp365	Cnn2	-0.92972	50.46	-4.6E-01	rgb(118,157,234)	1.9922	2,2
Zfp365	Plk2	0.92972	50.46	0.46	rgb(222,129,130)	1.9922	2,2
Zfp367	Rpa2	0.92972	50.46	0.461	rgb(222,129,130)	1.9922	2,2
Zfp367	Wdr76	0.92972	50.46	0.457	rgb(222,130,131)	1.9922	2,2
Zfp39	Ccdc125	0.92972	50.46	0.461	rgb(222,129,130)	1.9922	2,2
Zfp429	Tmem221	0.92972	50.46	0.459	rgb(222,129,130)	1.9922	2,2
Zfp513	Mboat2	-0.92972	50.46	-4.6E-01	rgb(117,156,235)	1.9922	2,2
Zfp536	Zfhx3	0.92972	50.46	0.463	rgb(222,128,129)	1.9922	2,2
Zfp608	Nhsl2	0.92972	50.46	0.465	rgb(222,128,129)	1.9922	2,2
Zfp651	Cd28	-0.92972	50.46	-4.6E-01	rgb(117,156,235)	1.9922	2,2
Zfp692	Mir343	0.92972	50.46	0.465	rgb(222,128,129)	1.9922	2,2
Zfp692	Rpl36al	-0.92972	50.46	-4.6E-01	rgb(117,156,234)	1.9922	2,2
Zfp750	Dnm3os	0.92972	50.46	0.46	rgb(222,129,130)	1.9922	2,2
Zfp831	Ar	0.92972	50.46	0.461	rgb(222,129,130)	1.9922	2,2
Zfp831	Arhgap26	0.92972	50.46	0.462	rgb(222,129,130)	1.9922	2,2
Zfp868	Orm2	0.92972	50.46	0.46	rgb(222,129,130)	1.9922	2,2
Zfp870	Zranb3	0.92972	50.46	0.455	rgb(222,130,131)	1.9922	2,2
Zfp871	Ptbp2	0.92972	50.46	0.463	rgb(222,129,129)	1.9922	2,2
Zfp933	Eci2	-0.92972	50.46	-4.6E-01	rgb(118,157,234)	1.9922	2,2
Zfp948	Bcl2a1d	0.92972	50.46	0.46	rgb(222,129,130)	1.9922	2,2
Zfp956	Ankrd23	0.92972	50.46	0.463	rgb(222,129,129)	1.9922	2,2
Zfp960	Spats2	-0.92972	50.46	-4.6E-01	rgb(118,157,234)	1.9922	2,2
Hmga1	Lingo1	0.92972	50.46	0.843	rgb(226, 56, 58)	1.9922	2,2
Arid2	Cyth1	-0.92787	50.45	-4.5E-01	rgb(120,158,234)	1.992	2,2
Atf6	Itpr3	-0.92787	50.45	-4.5E-01	rgb(119,158,234)	1.992	2,2
Bcl11b	Zcchc3	0.92787	50.45	0.451	rgb(222,131,132)	1.992	None
Cux1	Mex3a	-0.92787	50.45	-4.5E-01	rgb(119,157,234)	1.992	2,2
E2f4	Exo1	0.92787	50.45	0.445	rgb(222,132,133)	1.992	2,2
E2f4	Tyms	0.92787	50.45	0.452	rgb(222,131,132)	1.992	2,2
Egr2	Csnk1e	0.92787	50.45	0.454	rgb(222,130,131)	1.992	None
Egr2	Zkscan17	0.92787	50.45	0.452	rgb(222,131,132)	1.992	None
Esrra	Pkhd1	-0.92787	50.45	-4.5E-01	rgb(120,158,234)	1.992	2,2
Etv1	Pde7a	-0.92787	50.45	-4.5E-01	rgb(120,158,234)	1.992	2,2
Etv2	Cd44	0.92787	50.45	0.445	rgb(222,132,133)	1.992	2,2
Gata1	Gp49a	0.92787	50.45	0.451	rgb(222,131,132)	1.992	2,2
Gata3	Filip1l	0.92787	50.45	0.448	rgb(222,131,132)	1.992	None
Hhex	Ppfibp2	0.92787	50.45	0.447	rgb(222,132,133)	1.992	None
Hif1a	Ncoa2	-0.92787	50.45	-4.5E-01	rgb(119,157,234)	1.992	2,2
Hif1a	Unc13a	0.92787	50.45	0.455	rgb(222,130,131)	1.992	None
Hoxd11	Cd226	0.92787	50.45	0.445	rgb(222,132,133)	1.992	None
Hoxd4	Lgals3bp	0.92787	50.45	0.453	rgb(222,130,131)	1.992	2,2
Irf2	Fam129b	-0.92787	50.45	-4.5E-01	rgb(119,157,234)	1.992	2,2
Irf4	2900026A02Rik	-0.92787	50.45	-4.5E-01	rgb(120,158,234)	1.992	None
Irf4	Gpr35	-0.92787	50.45	-4.5E-01	rgb(118,157,234)	1.992	2,2
Irf4	Idi2	-0.92787	50.45	-4.5E-01	rgb(120,158,234)	1.992	None
Irf4	Il1rn	0.92787	50.45	0.446	rgb(222,132,133)	1.992	None
Irf4	Parp8	-0.92787	50.45	-4.5E-01	rgb(120,158,234)	1.992	None
Irf9	Ifit2	0.92787	50.45	0.446	rgb(222,132,133)	1.992	2,2
Irf9	Xaf1	0.92787	50.45	0.448	rgb(222,131,132)	1.992	None
Jdp2	Ly6a	-0.92787	50.45	-4.5E-01	rgb(120,158,234)	1.992	2,2
Junb	Car5b	0.92787	50.45	0.452	rgb(222,131,132)	1.992	None
Klf3	Ube2q2	-0.92787	50.45	-4.5E-01	rgb(120,158,234)	1.992	2,2
Maf	Gli3	0.92787	50.45	0.447	rgb(222,132,133)	1.992	2,2
Maf	Ssh2	0.92787	50.45	0.447	rgb(222,132,132)	1.992	None
Meis1	Prex1	0.92787	50.45	0.451	rgb(222,131,132)	1.992	None
Mga	Cd2	0.92787	50.45	0.454	rgb(222,130,131)	1.992	2,2
Mypop	Sdc1	0.92787	50.45	0.451	rgb(222,131,132)	1.992	2,2
Nfatc2	Stat5b	-0.92787	50.45	-4.5E-01	rgb(120,158,234)	1.992	None
Nfil3	B3gnt8	-0.92787	50.45	-4.5E-01	rgb(118,157,234)	1.992	2,2
Nfkb2	Nostrin	0.92787	50.45	0.45	rgb(222,131,132)	1.992	2,2
Nr1d1	Fhod3	0.92787	50.45	0.45	rgb(222,131,132)	1.992	None
Nr4a2	Cyth3	0.92787	50.45	0.448	rgb(222,131,132)	1.992	2,2
Ovol1	Rdh10	-0.92787	50.45	-4.5E-01	rgb(120,158,234)	1.992	2,2
Pou2af1	Ephx1	0.92787	50.45	0.45	rgb(222,131,132)	1.992	2,2
Pou2af1	Tmem125	-0.92787	50.45	-4.5E-01	rgb(119,158,234)	1.992	2,2
Prdm16	4932438H23Rik	-0.92787	50.45	-4.5E-01	rgb(119,157,234)	1.992	2,2
Rbpj	Acot11	-0.92787	50.45	-4.5E-01	rgb(119,157,234)	1.992	2,2
Relb	Ikbke	0.92787	50.45	0.45	rgb(222,131,132)	1.992	None
Relb	Lmna	0.92787	50.45	0.448	rgb(222,131,132)	1.992	2,2
Rorc	Matk	-0.92787	50.45	-4.5E-01	rgb(119,158,234)	1.992	None
Rxra	Prune2	0.92787	50.45	0.447	rgb(222,132,132)	1.992	2,2
Satb1	Rapgef5	0.92787	50.45	0.452	rgb(222,131,131)	1.992	2,2
Scrt1	Dock9	0.92787	50.45	0.451	rgb(222,131,132)	1.992	2,2
Six1	Dgat1	-0.92787	50.45	-4.5E-01	rgb(119,158,234)	1.992	2,2
Six5	Msc	-0.92787	50.45	-4.5E-01	rgb(119,157,234)	1.992	2,2
Smad3	Lax1	0.92787	50.45	0.453	rgb(222,131,131)	1.992	2,2
Smad3	Sgk1	0.92787	50.45	0.454	rgb(222,130,131)	1.992	2,2
Smad3	Tmeff1	0.92787	50.45	0.445	rgb(222,132,133)	1.992	None
Snai2	Satb1	-0.92787	50.45	-4.5E-01	rgb(118,157,234)	1.992	2,2
Sp4	Klf13	-0.92787	50.45	-4.5E-01	rgb(119,157,234)	1.992	None
Stat4	Cndp2	0.92787	50.45	0.451	rgb(222,131,132)	1.992	None
Tead1	Cdkn1b	-0.92787	50.45	-4.5E-01	rgb(119,158,234)	1.992	2,2
Zbtb6	Serpinc1	-0.92787	50.45	-4.5E-01	rgb(119,158,234)	1.992	2,2
Zbtb7a	Numbl	0.92787	50.45	0.447	rgb(222,132,133)	1.992	2,2
Zfhx3	Fam188b	-0.92787	50.45	-4.5E-01	rgb(120,158,234)	1.992	2,2
Zfp148	Fbxo10	0.92787	50.45	0.445	rgb(222,132,133)	1.992	2,2
Zfp182	Exoc2	0.92787	50.45	0.446	rgb(222,132,133)	1.992	None
Zfp202	Rgs16	0.92787	50.45	0.449	rgb(222,131,132)	1.992	2,2
Zkscan1	Gstt3	0.92787	50.45	0.451	rgb(222,131,132)	1.992	2,2
Zkscan1	Reps1	0.92787	50.45	0.454	rgb(222,130,131)	1.992	2,2
Aebp2	Cbln3	0.92787	50.45	0.449	rgb(222,131,132)	1.992	2,2
Aebp2	Ttc16	0.92787	50.45	0.445	rgb(222,132,133)	1.992	2,2
Atmin	Sbf2	0.92787	50.45	0.447	rgb(222,132,133)	1.992	2,2
C030039L03Rik	Cyp2s1	0.92787	50.45	0.45	rgb(222,131,132)	1.992	2,2
C030039L03Rik	Kcnc3	0.92787	50.45	0.452	rgb(222,131,132)	1.992	2,2
C030039L03Rik	Plcxd1	0.92787	50.45	0.448	rgb(222,131,132)	1.992	2,2
Cggbp1	Pgam1	-0.92787	50.45	-4.5E-01	rgb(119,157,234)	1.992	2,2
Dpf1	Rufy4	0.92787	50.45	0.448	rgb(222,131,132)	1.992	2,2
Dr1	Gpr174	0.92787	50.45	0.452	rgb(222,131,132)	1.992	2,2
Dzip1	Gli3	-0.92787	50.45	-4.5E-01	rgb(119,157,234)	1.992	2,2
Fbxl19	Sgsm2	0.92787	50.45	0.451	rgb(222,131,132)	1.992	2,2
Foxp2	Cacna2d1	0.92787	50.45	0.447	rgb(222,132,133)	1.992	2,2
Hmgb3	Eml1	0.92787	50.45	0.454	rgb(222,130,131)	1.992	2,2
Hmgb3	Phldb2	0.92787	50.45	0.453	rgb(222,130,131)	1.992	2,2
Kdm5b	Dab2ip	0.92787	50.45	0.445	rgb(222,132,133)	1.992	2,2
Kdm5b	E330009J07Rik	0.92787	50.45	0.451	rgb(222,131,132)	1.992	2,2
Klf10	Gca	-0.92787	50.45	-4.5E-01	rgb(119,157,234)	1.992	2,2
Klf10	Phlpp1	-0.92787	50.45	-4.5E-01	rgb(119,158,234)	1.992	2,2
Klf6	Pyhin1	-0.92787	50.45	-4.5E-01	rgb(120,158,234)	1.992	2,2
Lyl1	Gprasp2	0.92787	50.45	0.448	rgb(222,131,132)	1.992	2,2
Lyl1	Tst	0.92787	50.45	0.454	rgb(222,130,131)	1.992	2,2
Ncoa1	P2ry2	0.92787	50.45	0.448	rgb(222,131,132)	1.992	2,2
Ncoa3	Abcd3	-0.92787	50.45	-4.5E-01	rgb(120,158,234)	1.992	2,2
Ncoa3	Psme2	-0.92787	50.45	-4.5E-01	rgb(119,157,234)	1.992	2,2
Ovol2	Syt5	0.92787	50.45	0.453	rgb(222,130,131)	1.992	2,2
Prdm2	Nudt8	-0.92787	50.45	-4.5E-01	rgb(119,157,234)	1.992	2,2
Prdm8	Papss2	0.92787	50.45	0.448	rgb(222,131,132)	1.992	2,2
Scmh1	Foxo1	0.92787	50.45	0.453	rgb(222,131,131)	1.992	2,2
Sgsm2	Ccrn4l	-0.92787	50.45	-4.5E-01	rgb(120,158,234)	1.992	2,2
Skil	Zbtb4	0.92787	50.45	0.447	rgb(222,132,132)	1.992	2,2
Tal2	Ifitm5	0.92787	50.45	0.447	rgb(222,132,133)	1.992	2,2
Tal2	Maged1	0.92787	50.45	0.448	rgb(222,131,132)	1.992	2,2
Tal2	Spn	0.92787	50.45	0.448	rgb(222,132,132)	1.992	2,2
Tal2	Tnfrsf13c	0.92787	50.45	0.447	rgb(222,132,132)	1.992	2,2
Tbx6	Aacs	-0.92787	50.45	-4.5E-01	rgb(119,158,234)	1.992	2,2
Tet3	Crebbp	0.92787	50.45	0.455	rgb(222,130,131)	1.992	2,2
Thap3	Atp6v1g1	0.92787	50.45	0.447	rgb(222,132,133)	1.992	2,2
Thap3	Pck2	0.92787	50.45	0.447	rgb(222,132,133)	1.992	2,2
Tulp2	Scn3b	0.92787	50.45	0.449	rgb(222,131,132)	1.992	2,2
Whsc1	Dtl	0.92787	50.45	0.45	rgb(222,131,132)	1.992	2,2
Zbtb17	Aldh4a1	0.92787	50.45	0.451	rgb(222,131,132)	1.992	2,2
Zbtb17	Cisd3	-0.92787	50.45	-4.5E-01	rgb(120,158,234)	1.992	2,2
Zfp146	Ly9	0.92787	50.45	0.452	rgb(222,131,132)	1.992	2,2
Zfp266	Pomt2	0.92787	50.45	0.451	rgb(222,131,132)	1.992	2,2
Zfp266	Ybey	0.92787	50.45	0.448	rgb(222,131,132)	1.992	2,2
Zfp280b	Sox5	-0.92787	50.45	-4.5E-01	rgb(120,158,234)	1.992	2,2
Zfp280c	Pigb	0.92787	50.45	0.452	rgb(222,131,132)	1.992	2,2
Zfp334	B3galt2	0.92787	50.45	0.447	rgb(222,132,133)	1.992	2,2
Zfp354c	Dpf1	0.92787	50.45	0.454	rgb(222,130,131)	1.992	2,2
Zfp365	Psrc1	0.92787	50.45	0.451	rgb(222,131,132)	1.992	2,2
Zfp367	Kdelc1	0.92787	50.45	0.449	rgb(222,131,132)	1.992	2,2
Zfp385a	Mgmt	0.92787	50.45	0.45	rgb(222,131,132)	1.992	2,2
Zfp395	Smtnl2	0.92787	50.45	0.452	rgb(222,131,132)	1.992	2,2
Zfp414	BC021614	0.92787	50.45	0.454	rgb(222,130,131)	1.992	2,2
Zfp516	Nphp3	0.92787	50.45	0.455	rgb(222,130,131)	1.992	2,2
Zfp526	Pdhx	-0.92787	50.45	-4.5E-01	rgb(119,158,234)	1.992	2,2
Zfp53	Fam46c	0.92787	50.45	0.451	rgb(222,131,132)	1.992	2,2
Zfp629	Bcl2	0.92787	50.45	0.45	rgb(222,131,132)	1.992	2,2
Zfp629	Zcchc24	0.92787	50.45	0.445	rgb(222,132,133)	1.992	2,2
Zfp667	Aacs	-0.92787	50.45	-4.5E-01	rgb(120,158,234)	1.992	2,2
Zfp667	Rwdd2a	0.92787	50.45	0.445	rgb(222,132,133)	1.992	2,2
Zfp667	Susd1	0.92787	50.45	0.449	rgb(222,131,132)	1.992	2,2
Zfp750	Sulf2	0.92787	50.45	0.454	rgb(222,130,131)	1.992	2,2
Zfp777	Per2	0.92787	50.45	0.446	rgb(222,132,133)	1.992	2,2
Zfp831	Kcna3	0.92787	50.45	0.452	rgb(222,131,132)	1.992	2,2
Zfp831	Mllt3	0.92787	50.45	0.452	rgb(222,131,132)	1.992	2,2
Zfp91	BC026585	-0.92787	50.45	-4.5E-01	rgb(120,158,234)	1.992	2,2
Zfp945	Trim46	-0.92787	50.45	-4.5E-01	rgb(119,157,234)	1.992	2,2
Zfpm1	Sh2d3c	0.92787	50.45	0.447	rgb(222,132,133)	1.992	2,2
Foxp2	Npc2	0.92787	50.45	0.843	rgb(226, 56, 58)	1.992	2,2
Foxp4	Npc2	0.92787	50.45	0.843	rgb(226, 56, 58)	1.992	2,2
Klf10	Fibcd1	0.92787	50.45	0.843	rgb(226, 56, 58)	1.992	2,2
Klf11	Fibcd1	0.92787	50.45	0.843	rgb(226, 56, 58)	1.992	2,2
Nr1h2	Ing2	0.92787	50.45	0.843	rgb(226, 56, 58)	1.992	2,2
Batf	Emb	0.92602	50.44	0.436	rgb(222,134,135)	1.9918	None
Bhlhe41	Stc1	0.92602	50.44	0.444	rgb(222,132,133)	1.9918	2,2
Cic	Kctd15	-0.92602	50.44	-4.4E-01	rgb(122,159,234)	1.9918	2,2
Creb3l1	Tmem176b	-0.92602	50.44	-4.4E-01	rgb(121,159,234)	1.9918	2,2
Creb5	Rrad	0.92602	50.44	0.438	rgb(222,133,134)	1.9918	2,2
Dbp	Ramp3	0.92602	50.44	0.438	rgb(222,133,134)	1.9918	None
E2f4	Gen1	0.92602	50.44	0.438	rgb(222,133,134)	1.9918	None
E4f1	Zdhhc2	-0.92602	50.44	-4.4E-01	rgb(122,159,234)	1.9918	2,2
Eomes	Slain1	0.92602	50.44	0.435	rgb(222,134,135)	1.9918	2,2
Foxc1	Tle2	-0.92602	50.44	-4.4E-01	rgb(122,159,234)	1.9918	None
Foxf2	Ifih1	0.92602	50.44	0.437	rgb(222,134,134)	1.9918	2,2
Foxn3	Oxct1	-0.92602	50.44	-4.4E-01	rgb(120,158,234)	1.9918	2,2
Gata2	Rasgef1b	0.92602	50.44	0.44	rgb(222,133,134)	1.9918	2,2
Gata3	4930412O13Rik	0.92602	50.44	0.437	rgb(222,133,134)	1.9918	2,2
Hif1a	Gnaz	0.92602	50.44	0.437	rgb(222,134,134)	1.9918	2,2
Hif3a	Plxnd1	-0.92602	50.44	-4.4E-01	rgb(121,159,234)	1.9918	2,2
Hlx	P2rx7	-0.92602	50.44	-4.4E-01	rgb(123,160,234)	1.9918	2,2
Hmga2	Cd226	0.92602	50.44	0.442	rgb(222,133,133)	1.9918	2,2
Hmga2	Gfi1	-0.92602	50.44	-4.4E-01	rgb(121,158,234)	1.9918	2,2
Hmga2	Jak2	-0.92602	50.44	-4.4E-01	rgb(122,159,234)	1.9918	2,2
Hoxd4	Il12rb2	0.92602	50.44	0.438	rgb(222,133,134)	1.9918	None
Ikzf5	Il17a	0.92602	50.44	0.439	rgb(222,133,134)	1.9918	None
Irf2	Slc23a2	0.92602	50.44	0.443	rgb(222,132,133)	1.9918	None
Irf4	Cav2	-0.92602	50.44	-4.4E-01	rgb(122,159,234)	1.9918	None
Irf4	Cd180	-0.92602	50.44	-4.4E-01	rgb(121,159,234)	1.9918	None
Irf4	Dhrs3	-0.92602	50.44	-4.4E-01	rgb(122,159,234)	1.9918	None
Irf4	Samsn1	-0.92602	50.44	-4.4E-01	rgb(122,159,234)	1.9918	None
Irf4	Zfp608	-0.92602	50.44	-4.4E-01	rgb(122,159,234)	1.9918	None
Irf9	Dtx3l	0.92602	50.44	0.445	rgb(222,132,133)	1.9918	None
Irf9	Samd9l	0.92602	50.44	0.436	rgb(222,134,135)	1.9918	None
Isl2	S100a4	-0.92602	50.44	-4.4E-01	rgb(121,159,234)	1.9918	2,2
Lhx5	Endod1	0.92602	50.44	0.44	rgb(222,133,134)	1.9918	2,2
Maf	Casp3	-0.92602	50.44	-4.4E-01	rgb(122,159,234)	1.9918	None
Maf	Dnm1	-0.92602	50.44	-4.4E-01	rgb(122,159,234)	1.9918	2,2
Maf	Kdelr3	-0.92602	50.44	-4.4E-01	rgb(122,160,234)	1.9918	2,2
Mlxipl	Chrm4	0.92602	50.44	0.439	rgb(222,133,134)	1.9918	2,2
Nfat5	Slco4a1	0.92602	50.44	0.443	rgb(222,132,133)	1.9918	None
Nfatc1	Hist1h1a	0.92602	50.44	0.437	rgb(222,134,134)	1.9918	None
Nfatc2	Usp22	-0.92602	50.44	-4.4E-01	rgb(122,159,234)	1.9918	2,2
Nfkb1	Itga3	-0.92602	50.44	-4.4E-01	rgb(121,159,234)	1.9918	2,2
Npas4	Gstm1	0.92602	50.44	0.444	rgb(222,132,133)	1.9918	2,2
Nr4a1	Timd2	-0.92602	50.44	-4.4E-01	rgb(121,159,234)	1.9918	2,2
Pou2af1	Prdm16	-0.92602	50.44	-4.4E-01	rgb(121,159,234)	1.9918	2,2
Prdm16	Cnnm3	0.92602	50.44	0.442	rgb(222,133,133)	1.9918	2,2
Prox1	Il10	0.92602	50.44	0.441	rgb(222,133,134)	1.9918	2,2
Prrx1	Dock9	-0.92602	50.44	-4.4E-01	rgb(121,159,234)	1.9918	2,2
Prrx1	Plekhf1	0.92602	50.44	0.438	rgb(222,133,134)	1.9918	2,2
Rbpj	Adap1	-0.92602	50.44	-4.4E-01	rgb(122,159,234)	1.9918	2,2
Rel	Hunk	-0.92602	50.44	-4.4E-01	rgb(121,159,234)	1.9918	None
Rel	Ldlrap1	-0.92602	50.44	-4.4E-01	rgb(123,160,234)	1.9918	2,2
Rora	Lonp2	0.92602	50.44	0.439	rgb(222,133,134)	1.9918	None
Rorc	Ctla2b	-0.92602	50.44	-4.4E-01	rgb(121,159,234)	1.9918	None
Rorc	Furin	0.92602	50.44	0.444	rgb(222,132,133)	1.9918	None
Rorc	Stard8	0.92602	50.44	0.44	rgb(222,133,134)	1.9918	2,2
Six1	Phf6	-0.92602	50.44	-4.4E-01	rgb(121,159,234)	1.9918	2,2
Smad3	Lhx6	0.92602	50.44	0.442	rgb(222,132,133)	1.9918	2,2
Smad3	Pla2g4f	0.92602	50.44	0.44	rgb(222,133,134)	1.9918	2,2
Smad3	Tnfrsf12a	0.92602	50.44	0.436	rgb(222,134,135)	1.9918	2,2
Smad3	Txk	0.92602	50.44	0.439	rgb(222,133,134)	1.9918	None
Smad3	Ust	0.92602	50.44	0.442	rgb(222,133,134)	1.9918	None
Smad3	Zfp467	-0.92602	50.44	-4.4E-01	rgb(121,159,234)	1.9918	2,2
Snai2	Lbh	0.92602	50.44	0.44	rgb(222,133,134)	1.9918	2,2
Sox5	Trim36	0.92602	50.44	0.438	rgb(222,133,134)	1.9918	2,2
Sp140	Xaf1	-0.92602	50.44	-4.4E-01	rgb(121,159,234)	1.9918	2,2
Stat1	Lpp	0.92602	50.44	0.443	rgb(222,132,133)	1.9918	None
Stat3	Arid5a	0.92602	50.44	0.444	rgb(222,132,133)	1.9918	None
Stat3	Socs3	0.92602	50.44	0.444	rgb(222,132,133)	1.9918	None
Stat5b	Hemk1	0.92602	50.44	0.436	rgb(222,134,135)	1.9918	2,2
Zfp524	Mllt3	-0.92602	50.44	-4.4E-01	rgb(121,159,234)	1.9918	2,2
Zfp652	Adamtsl5	0.92602	50.44	0.439	rgb(222,133,134)	1.9918	None
Zfp664	Tal2	0.92602	50.44	0.436	rgb(222,134,135)	1.9918	2,2
2810021J22Rik	Orm2	0.92602	50.44	0.442	rgb(222,133,134)	1.9918	2,2
Aebp2	Rpa2	-0.92602	50.44	-4.4E-01	rgb(122,159,234)	1.9918	2,2
Akna	Ticam2	0.92602	50.44	0.441	rgb(222,133,134)	1.9918	2,2
Ankzf1	Vegfa	0.92602	50.44	0.444	rgb(222,132,133)	1.9918	2,2
Atmin	Asns	0.92602	50.44	0.439	rgb(222,133,134)	1.9918	2,2
Atmin	Bpnt1	-0.92602	50.44	-4.4E-01	rgb(121,159,234)	1.9918	2,2
Crebl2	Anapc1	-0.92602	50.44	-4.4E-01	rgb(123,160,234)	1.9918	2,2
Csrnp1	Maff	0.92602	50.44	0.439	rgb(222,133,134)	1.9918	2,2
Dach2	Chm	0.92602	50.44	0.443	rgb(222,132,133)	1.9918	2,2
Dach2	Gdi1	0.92602	50.44	0.444	rgb(222,132,133)	1.9918	2,2
Dpf1	Plcd1	0.92602	50.44	0.438	rgb(222,133,134)	1.9918	2,2
Dr1	Mboat7	0.92602	50.44	0.439	rgb(222,133,134)	1.9918	2,2
Drap1	Sepw1	0.92602	50.44	0.437	rgb(222,133,134)	1.9918	2,2
Foxp2	Hemgn	-0.92602	50.44	-4.4E-01	rgb(121,158,234)	1.9918	2,2
Hes6	Galk1	0.92602	50.44	0.442	rgb(222,133,134)	1.9918	2,2
Hmgb3	Ccdc28b	0.92602	50.44	0.44	rgb(222,133,134)	1.9918	2,2
Klf10	Tspan3	-0.92602	50.44	-4.4E-01	rgb(121,159,234)	1.9918	2,2
Klf11	Tsc22d3	0.92602	50.44	0.444	rgb(222,132,133)	1.9918	2,2
L3mbtl3	Cmtm4	-0.92602	50.44	-4.4E-01	rgb(122,159,234)	1.9918	2,2
L3mbtl3	Ptk2	-0.92602	50.44	-4.4E-01	rgb(121,158,234)	1.9918	2,2
L3mbtl3	Taf7	0.92602	50.44	0.436	rgb(222,134,135)	1.9918	2,2
Litaf	Inpp1	0.92602	50.44	0.444	rgb(222,132,133)	1.9918	2,2
Mbnl2	Jup	0.92602	50.44	0.445	rgb(222,132,133)	1.9918	2,2
Mtf2	Yy2	0.92602	50.44	0.438	rgb(222,133,134)	1.9918	2,2
Mxd3	Coro7	0.92602	50.44	0.443	rgb(222,132,133)	1.9918	2,2
Ncoa1	Ssh2	0.92602	50.44	0.438	rgb(222,133,134)	1.9918	2,2
Ncoa2	Hrh2	0.92602	50.44	0.438	rgb(222,133,134)	1.9918	2,2
Phf20	Tst	0.92602	50.44	0.441	rgb(222,133,134)	1.9918	2,2
Plscr1	Gja1	0.92602	50.44	0.436	rgb(222,134,135)	1.9918	2,2
Plscr1	Tmc3	-0.92602	50.44	-4.4E-01	rgb(122,159,234)	1.9918	2,2
Prdm2	Zfp827	0.92602	50.44	0.435	rgb(222,134,135)	1.9918	2,2
Purb	Qars	-0.92602	50.44	-4.4E-01	rgb(123,160,234)	1.9918	2,2
Sgsm2	Tlr2	-0.92602	50.44	-4.4E-01	rgb(121,158,234)	1.9918	2,2
Sp6	Gpr183	0.92602	50.44	0.44	rgb(222,133,134)	1.9918	2,2
Sp6	Tns4	-0.92602	50.44	-4.4E-01	rgb(121,159,234)	1.9918	2,2
Sp9	Hspa2	0.92602	50.44	0.437	rgb(222,134,134)	1.9918	2,2
Tal2	Adm	0.92602	50.44	0.436	rgb(222,134,135)	1.9918	2,2
Tal2	Foxp2	0.92602	50.44	0.443	rgb(222,132,133)	1.9918	2,2
Tal2	Tmem19	0.92602	50.44	0.442	rgb(222,133,133)	1.9918	2,2
Tet3	Cnnm3	0.92602	50.44	0.438	rgb(222,133,134)	1.9918	2,2
Thap3	Cdkn1b	0.92602	50.44	0.44	rgb(222,133,134)	1.9918	2,2
Thap3	Rps14	0.92602	50.44	0.439	rgb(222,133,134)	1.9918	2,2
Tulp2	2610034B18Rik	0.92602	50.44	0.436	rgb(222,134,135)	1.9918	2,2
Ybx2	Fam198a	0.92602	50.44	0.439	rgb(222,133,134)	1.9918	2,2
Zbtb20	Znrf1	0.92602	50.44	0.435	rgb(222,134,135)	1.9918	2,2
Zeb2	Unc13b	0.92602	50.44	0.438	rgb(222,133,134)	1.9918	2,2
Zfp111	4632428N05Rik	-0.92602	50.44	-4.4E-01	rgb(121,159,234)	1.9918	2,2
Zfp277	Itpr1	-0.92602	50.44	-4.4E-01	rgb(121,159,234)	1.9918	2,2
Zfp280b	5430427O19Rik	0.92602	50.44	0.439	rgb(222,133,134)	1.9918	2,2
Zfp280b	Lgals7	0.92602	50.44	0.437	rgb(222,134,134)	1.9918	2,2
Zfp280b	Slfn2	0.92602	50.44	0.437	rgb(222,133,134)	1.9918	2,2
Zfp335	Notch1	0.92602	50.44	0.437	rgb(222,134,134)	1.9918	2,2
Zfp358	Sdc3	0.92602	50.44	0.444	rgb(222,132,133)	1.9918	2,2
Zfp365	Rap1gds1	-0.92602	50.44	-4.4E-01	rgb(122,159,234)	1.9918	2,2
Zfp367	Apitd1	0.92602	50.44	0.438	rgb(222,133,134)	1.9918	2,2
Zfp385a	Atp1a1	-0.92602	50.44	-4.4E-01	rgb(121,159,234)	1.9918	2,2
Zfp395	Lamc2	-0.92602	50.44	-4.4E-01	rgb(123,160,234)	1.9918	2,2
Zfp420	Gpr182	0.92602	50.44	0.442	rgb(222,133,133)	1.9918	2,2
Zfp426	Grp	0.92602	50.44	0.445	rgb(222,132,133)	1.9918	2,2
Zfp429	Fbxo44	0.92602	50.44	0.438	rgb(222,133,134)	1.9918	2,2
Zfp429	Zfp874a	0.92602	50.44	0.443	rgb(222,132,133)	1.9918	2,2
Zfp449	Lrrc24	-0.92602	50.44	-4.4E-01	rgb(121,159,234)	1.9918	2,2
Zfp473	Ggn	0.92602	50.44	0.438	rgb(222,133,134)	1.9918	2,2
Zfp516	Ica1l	0.92602	50.44	0.438	rgb(222,133,134)	1.9918	2,2
Zfp580	Nudt8	0.92602	50.44	0.436	rgb(222,134,135)	1.9918	2,2
Zfp608	Fut7	0.92602	50.44	0.441	rgb(222,133,134)	1.9918	2,2
Zfp609	Trat1	-0.92602	50.44	-4.4E-01	rgb(122,159,234)	1.9918	2,2
Zfp629	Fgfr1	0.92602	50.44	0.444	rgb(222,132,133)	1.9918	2,2
Zfp64	Fbxw2	-0.92602	50.44	-4.4E-01	rgb(122,159,234)	1.9918	2,2
Zfp667	Minpp1	-0.92602	50.44	-4.4E-01	rgb(121,159,234)	1.9918	2,2
Zfp777	Rab27a	-0.92602	50.44	-4.4E-01	rgb(122,159,234)	1.9918	2,2
Zfp777	Zc3h7b	0.92602	50.44	0.441	rgb(222,133,134)	1.9918	2,2
Zfp831	Arhgdig	-0.92602	50.44	-4.4E-01	rgb(122,159,234)	1.9918	2,2
Zfp831	Lypd6b	0.92602	50.44	0.436	rgb(222,134,135)	1.9918	2,2
Zfp933	Dlst	-0.92602	50.44	-4.4E-01	rgb(122,159,234)	1.9918	2,2
Zkscan17	Aldh1l2	0.92602	50.44	0.442	rgb(222,133,134)	1.9918	2,2
Zmiz1	Nfatc2	0.92602	50.44	0.435	rgb(222,134,135)	1.9918	2,2
Zufsp	Slfn4	0.92602	50.44	0.437	rgb(222,134,134)	1.9918	2,2
Zzz3	Tmem205	-0.92602	50.44	-4.4E-01	rgb(121,159,234)	1.9918	2,2
Foxp2	Extl3	0.92602	50.44	0.843	rgb(226, 56, 58)	1.9918	2,2
Foxp4	Extl3	0.92602	50.44	0.843	rgb(226, 56, 58)	1.9918	2,2
Arntl2	Kctd17	-0.92417	50.43	-4.3E-01	rgb(124,160,233)	1.9916	2,2
Atf6	Rpl14	0.92417	50.43	0.434	rgb(222,134,135)	1.9916	None
Bcl11b	Rnf135	-0.92417	50.43	-4.3E-01	rgb(123,160,233)	1.9916	2,2
Bcl11b	Trpv2	-0.92417	50.43	-4.3E-01	rgb(124,161,233)	1.9916	None
Creb3l2	Epc1	-0.92417	50.43	-4.3E-01	rgb(123,160,233)	1.9916	2,2
E4f1	Cd4	-0.92417	50.43	-4.3E-01	rgb(124,160,233)	1.9916	2,2
E4f1	Rcsd1	-0.92417	50.43	-4.3E-01	rgb(124,160,233)	1.9916	2,2
Ebf1	Heca	0.92417	50.43	0.431	rgb(222,135,136)	1.9916	None
Foxn3	Slco5a1	-0.92417	50.43	-4.3E-01	rgb(124,161,233)	1.9916	2,2
Gata3	Tnfrsf25	-0.92417	50.43	-4.3E-01	rgb(124,160,233)	1.9916	2,2
Gli3	Tnr	-0.92417	50.43	-4.3E-01	rgb(124,160,233)	1.9916	2,2
Hdx	Gata3	-0.92417	50.43	-4.3E-01	rgb(124,161,233)	1.9916	2,2
Hhex	Zfp280b	0.92417	50.43	0.425	rgb(222,136,137)	1.9916	2,2
Hic1	Ccrn4l	0.92417	50.43	0.434	rgb(222,134,135)	1.9916	2,2
Hif1a	Snapc1	0.92417	50.43	0.434	rgb(222,134,135)	1.9916	None
Hif1a	Tcf12	-0.92417	50.43	-4.3E-01	rgb(125,161,233)	1.9916	2,2
Hlf	Pde7a	0.92417	50.43	0.429	rgb(222,135,136)	1.9916	None
Hmga2	2310007L24Rik	0.92417	50.43	0.426	rgb(222,136,136)	1.9916	2,2
Hmga2	Cxcl3	0.92417	50.43	0.427	rgb(222,135,136)	1.9916	2,2
Hmga2	Rps6	0.92417	50.43	0.427	rgb(222,135,136)	1.9916	2,2
Hmga2	Tnnt2	0.92417	50.43	0.427	rgb(222,136,136)	1.9916	2,2
Hmx3	Map3k1	0.92417	50.43	0.428	rgb(222,135,136)	1.9916	2,2
Ikzf3	Ndufv3	0.92417	50.43	0.431	rgb(222,135,135)	1.9916	None
Irf2	Hmgcl	-0.92417	50.43	-4.3E-01	rgb(123,160,234)	1.9916	2,2
Irf4	Cd160	-0.92417	50.43	-4.3E-01	rgb(125,161,233)	1.9916	2,2
Irf4	Il9r	-0.92417	50.43	-4.3E-01	rgb(124,160,233)	1.9916	2,2
Irf4	Sh2b2	-0.92417	50.43	-4.3E-01	rgb(125,161,233)	1.9916	None
Irf7	Clic4	0.92417	50.43	0.435	rgb(222,134,135)	1.9916	None
Jun	Hsd17b7	0.92417	50.43	0.428	rgb(222,135,136)	1.9916	None
Junb	Ccdc92	0.92417	50.43	0.429	rgb(222,135,136)	1.9916	2,2
Lcor	Itgb3bp	0.92417	50.43	0.428	rgb(222,135,136)	1.9916	2,2
Maf	Ust	0.92417	50.43	0.434	rgb(222,134,135)	1.9916	None
Maf	Vldlr	-0.92417	50.43	-4.3E-01	rgb(124,160,233)	1.9916	None
Myb	Hsf2bp	-0.92417	50.43	-4.3E-01	rgb(124,160,233)	1.9916	2,2
Myc	Cd160	0.92417	50.43	0.433	rgb(222,134,135)	1.9916	2,2
Myt1l	Ly9	0.92417	50.43	0.427	rgb(222,136,136)	1.9916	2,2
Nfkb1	Atp1a1	0.92417	50.43	0.428	rgb(222,135,136)	1.9916	None
Nfkb2	Cdyl2	-0.92417	50.43	-4.3E-01	rgb(124,161,233)	1.9916	2,2
Nfkb2	Ly6c2	-0.92417	50.43	-4.3E-01	rgb(124,160,233)	1.9916	2,2
Nfkb2	Pparg	0.92417	50.43	0.429	rgb(222,135,136)	1.9916	None
Npas4	Ikbke	-0.92417	50.43	-4.3E-01	rgb(123,160,233)	1.9916	2,2
Nr1d1	Olfr525	0.92417	50.43	0.429	rgb(222,135,136)	1.9916	2,2
Nr4a1	Nid1	0.92417	50.43	0.434	rgb(222,134,135)	1.9916	2,2
Nr4a2	Pla2g4f	0.92417	50.43	0.433	rgb(222,134,135)	1.9916	2,2
Ppara	Bmp7	-0.92417	50.43	-4.3E-01	rgb(123,160,233)	1.9916	2,2
Ppard	Perp	-0.92417	50.43	-4.3E-01	rgb(123,160,234)	1.9916	2,2
Ppard	Srgap3	0.92417	50.43	0.432	rgb(222,134,135)	1.9916	2,2
Prox1	Gap43	0.92417	50.43	0.427	rgb(222,135,136)	1.9916	2,2
Rarg	Plxnb1	0.92417	50.43	0.429	rgb(222,135,136)	1.9916	2,2
Rel	Ubash3b	0.92417	50.43	0.427	rgb(222,135,136)	1.9916	2,2
Relb	Pde8a	0.92417	50.43	0.431	rgb(222,135,136)	1.9916	2,2
Rorc	Abcb9	-0.92417	50.43	-4.3E-01	rgb(124,160,233)	1.9916	None
Rorc	B430306N03Rik	-0.92417	50.43	-4.3E-01	rgb(124,160,233)	1.9916	2,2
Rorc	Gbp5	-0.92417	50.43	-4.3E-01	rgb(124,161,233)	1.9916	None
Rorc	Plac8	-0.92417	50.43	-4.3E-01	rgb(125,161,233)	1.9916	None
Rorc	Rnd3	0.92417	50.43	0.434	rgb(222,134,135)	1.9916	2,2
Rorc	Urm1	0.92417	50.43	0.431	rgb(222,135,136)	1.9916	2,2
Satb2	Cd96	0.92417	50.43	0.431	rgb(222,135,136)	1.9916	None
Six5	Gsn	-0.92417	50.43	-4.3E-01	rgb(124,161,233)	1.9916	2,2
Six5	Nebl	0.92417	50.43	0.431	rgb(222,135,135)	1.9916	None
Smad3	Cxcr5	0.92417	50.43	0.435	rgb(222,134,135)	1.9916	None
Smad3	Gpr68	0.92417	50.43	0.425	rgb(222,136,137)	1.9916	None
Sox21	Skil	0.92417	50.43	0.43	rgb(222,135,136)	1.9916	2,2
Sp140	Cep170	0.92417	50.43	0.431	rgb(222,135,136)	1.9916	2,2
Sp4	Ctss	-0.92417	50.43	-4.3E-01	rgb(124,161,233)	1.9916	None
Sp4	Nsg2	-0.92417	50.43	-4.3E-01	rgb(124,161,233)	1.9916	None
Srebf1	Atcay	0.92417	50.43	0.431	rgb(222,135,136)	1.9916	2,2
Stat1	Pml	0.92417	50.43	0.433	rgb(222,134,135)	1.9916	None
Stat3	Ctla2a	0.92417	50.43	0.431	rgb(222,135,135)	1.9916	None
Stat3	Ctla2b	0.92417	50.43	0.431	rgb(222,135,136)	1.9916	None
Stat4	Tnfsf11	-0.92417	50.43	-4.3E-01	rgb(123,160,233)	1.9916	None
Stat5b	Agpat9	0.92417	50.43	0.433	rgb(222,134,135)	1.9916	2,2
Tef	Fkrp	-0.92417	50.43	-4.3E-01	rgb(124,160,233)	1.9916	2,2
Tef	Vps13a	0.92417	50.43	0.434	rgb(222,134,135)	1.9916	2,2
Trp73	Svop	0.92417	50.43	0.434	rgb(222,134,135)	1.9916	2,2
Zbtb6	Herc4	-0.92417	50.43	-4.3E-01	rgb(125,161,233)	1.9916	2,2
Zfhx2	Mttp	-0.92417	50.43	-4.3E-01	rgb(123,160,233)	1.9916	2,2
Zfp182	Ahnak	-0.92417	50.43	-4.3E-01	rgb(123,160,233)	1.9916	2,2
Zfp664	Gemin6	0.92417	50.43	0.43	rgb(222,135,136)	1.9916	2,2
Zic2	Cd2	-0.92417	50.43	-4.3E-01	rgb(123,160,233)	1.9916	None
Akna	Ces2c	0.92417	50.43	0.426	rgb(222,136,136)	1.9916	2,2
Akna	Ncoa2	0.92417	50.43	0.427	rgb(222,135,136)	1.9916	2,2
Ankzf1	P4ha2	0.92417	50.43	0.426	rgb(222,136,136)	1.9916	2,2
Atmin	Gpt2	0.92417	50.43	0.431	rgb(222,135,135)	1.9916	2,2
Casz1	Dusp8	0.92417	50.43	0.432	rgb(222,135,135)	1.9916	2,2
Cxxc5	Fam174b	0.92417	50.43	0.433	rgb(222,134,135)	1.9916	2,2
Dpf1	B230217C12Rik	0.92417	50.43	0.435	rgb(222,134,135)	1.9916	2,2
Dpf1	Cysltr1	0.92417	50.43	0.426	rgb(222,136,136)	1.9916	2,2
Dpf1	Tead3	0.92417	50.43	0.432	rgb(222,135,135)	1.9916	2,2
Dzip1	Clec2i	0.92417	50.43	0.435	rgb(222,134,135)	1.9916	2,2
Dzip1	Eaf2	-0.92417	50.43	-4.3E-01	rgb(123,160,233)	1.9916	2,2
Foxp2	Pkp4	0.92417	50.43	0.432	rgb(222,135,135)	1.9916	2,2
Foxp2	Sall4	0.92417	50.43	0.433	rgb(222,134,135)	1.9916	2,2
Gm13157	Chn2	0.92417	50.43	0.432	rgb(222,134,135)	1.9916	2,2
Gm13157	Ifi202b	-0.92417	50.43	-4.3E-01	rgb(124,161,233)	1.9916	2,2
Hmgb3	Nrgn	0.92417	50.43	0.432	rgb(222,134,135)	1.9916	2,2
Kdm5b	Prr5l	-0.92417	50.43	-4.3E-01	rgb(124,160,233)	1.9916	2,2
Kdm5b	Spn	0.92417	50.43	0.426	rgb(222,136,136)	1.9916	2,2
Klf6	Jazf1	0.92417	50.43	0.426	rgb(222,136,137)	1.9916	2,2
Klf6	Tg	0.92417	50.43	0.429	rgb(222,135,136)	1.9916	2,2
L3mbtl3	Tmigd1	-0.92417	50.43	-4.3E-01	rgb(123,160,233)	1.9916	2,2
Mbnl2	Itsn1	0.92417	50.43	0.431	rgb(222,135,136)	1.9916	2,2
Ncoa1	Lrfn1	0.92417	50.43	0.429	rgb(222,135,136)	1.9916	2,2
Phf20	Tbc1d30	0.92417	50.43	0.432	rgb(222,135,135)	1.9916	2,2
Plscr1	Slc1a4	0.92417	50.43	0.427	rgb(222,135,136)	1.9916	2,2
Prdm8	Fam20c	0.92417	50.43	0.428	rgb(222,135,136)	1.9916	2,2
Sgsm2	Emp3	-0.92417	50.43	-4.3E-01	rgb(124,161,233)	1.9916	2,2
Ski	Znrf1	0.92417	50.43	0.427	rgb(222,135,136)	1.9916	2,2
Sp6	Lrp4	0.92417	50.43	0.434	rgb(222,134,135)	1.9916	2,2
Thap2	Nfat5	0.92417	50.43	0.425	rgb(222,136,137)	1.9916	2,2
Thap3	Ethe1	0.92417	50.43	0.428	rgb(222,135,136)	1.9916	2,2
Trps1	Ppfibp1	0.92417	50.43	0.429	rgb(222,135,136)	1.9916	2,2
Zbtb20	Stap2	0.92417	50.43	0.434	rgb(222,134,135)	1.9916	2,2
Zeb2	Asb2	0.92417	50.43	0.428	rgb(222,135,136)	1.9916	2,2
Zfp2	Ehbp1	0.92417	50.43	0.429	rgb(222,135,136)	1.9916	2,2
Zfp26	Mgat5	0.92417	50.43	0.432	rgb(222,135,135)	1.9916	2,2
Zfp280b	Npas2	0.92417	50.43	0.428	rgb(222,135,136)	1.9916	2,2
Zfp354c	Cog6	0.92417	50.43	0.429	rgb(222,135,136)	1.9916	2,2
Zfp358	Sorcs2	-0.92417	50.43	-4.3E-01	rgb(123,160,234)	1.9916	2,2
Zfp365	Eda2r	0.92417	50.43	0.432	rgb(222,135,135)	1.9916	2,2
Zfp365	Naa20	0.92417	50.43	0.432	rgb(222,134,135)	1.9916	2,2
Zfp367	Mapk11	-0.92417	50.43	-4.3E-01	rgb(124,161,233)	1.9916	2,2
Zfp398	Gem	-0.92417	50.43	-4.3E-01	rgb(123,160,233)	1.9916	2,2
Zfp414	BC029722	0.92417	50.43	0.432	rgb(222,134,135)	1.9916	2,2
Zfp420	Scarf2	-0.92417	50.43	-4.3E-01	rgb(124,161,233)	1.9916	2,2
Zfp429	Ankrd33b	0.92417	50.43	0.427	rgb(222,135,136)	1.9916	2,2
Zfp459	Hesx1	0.92417	50.43	0.427	rgb(222,135,136)	1.9916	2,2
Zfp473	Slc6a9	0.92417	50.43	0.431	rgb(222,135,136)	1.9916	2,2
Zfp516	Wwc1	0.92417	50.43	0.433	rgb(222,134,135)	1.9916	2,2
Zfp595	Pwwp2a	0.92417	50.43	0.433	rgb(222,134,135)	1.9916	2,2
Zfp609	D930048N14Rik	0.92417	50.43	0.434	rgb(222,134,135)	1.9916	2,2
Zfp609	Tulp3	0.92417	50.43	0.427	rgb(222,135,136)	1.9916	2,2
Zfp651	Sema6d	-0.92417	50.43	-4.3E-01	rgb(125,161,233)	1.9916	2,2
Zfp712	Tsc22d3	0.92417	50.43	0.427	rgb(222,136,136)	1.9916	2,2
Zfp750	Mex3d	-0.92417	50.43	-4.3E-01	rgb(125,161,233)	1.9916	2,2
Zfp775	Ubtd1	0.92417	50.43	0.426	rgb(222,136,137)	1.9916	2,2
Zfp831	Egr3	0.92417	50.43	0.432	rgb(222,134,135)	1.9916	2,2
Zfp868	Gm6548	-0.92417	50.43	-4.3E-01	rgb(124,160,233)	1.9916	2,2
Zfp9	Snap25	0.92417	50.43	0.432	rgb(222,134,135)	1.9916	2,2
Zfp956	Ikbke	0.92417	50.43	0.432	rgb(222,134,135)	1.9916	2,2
Zfp960	Oasl2	-0.92417	50.43	-4.3E-01	rgb(124,160,233)	1.9916	2,2
Klf10	Mab21l2	0.92417	50.43	0.843	rgb(226, 56, 58)	1.9916	2,2
Klf11	Mab21l2	0.92417	50.43	0.843	rgb(226, 56, 58)	1.9916	2,2
Mesp2	Arhgap12	0.92417	50.43	0.843	rgb(226, 56, 58)	1.9916	2,2
Zfp369	Slc38a3	0.92417	50.43	0.843	rgb(226, 56, 58)	1.9916	2,2
Ahrr	Hlcs	0.92232	50.42	0.424	rgb(222,136,137)	1.9914	2,2
Ar	Erap1	-0.92232	50.42	-4.2E-01	rgb(126,162,233)	1.9914	None
Bhlhe41	Perp	-0.92232	50.42	-4.2E-01	rgb(127,162,233)	1.9914	2,2
Cebpg	B3galt2	0.92232	50.42	0.423	rgb(222,136,137)	1.9914	2,2
Cebpg	Mmp10	0.92232	50.42	0.42	rgb(222,137,138)	1.9914	None
Clock	Igf2bp1	-0.92232	50.42	-4.2E-01	rgb(126,162,233)	1.9914	2,2
Creb3l1	1600014C10Rik	0.92232	50.42	0.418	rgb(222,137,138)	1.9914	None
Cux1	Traf3	-0.92232	50.42	-4.2E-01	rgb(127,162,233)	1.9914	2,2
Dbp	Serpinb1b	0.92232	50.42	0.422	rgb(222,136,137)	1.9914	2,2
E4f1	Eps8	-0.92232	50.42	-4.2E-01	rgb(126,162,233)	1.9914	2,2
Fosb	Rreb1	0.92232	50.42	0.416	rgb(222,138,138)	1.9914	2,2
Foxh1	Sntb1	0.92232	50.42	0.415	rgb(222,138,139)	1.9914	None
Foxp1	Rasgrp2	0.92232	50.42	0.415	rgb(222,138,139)	1.9914	2,2
Gata3	Nes	0.92232	50.42	0.417	rgb(222,137,138)	1.9914	2,2
Hdx	Prr7	-0.92232	50.42	-4.2E-01	rgb(127,162,233)	1.9914	2,2
Hes5	Bend4	-0.92232	50.42	-4.2E-01	rgb(125,161,233)	1.9914	2,2
Heyl	Sla2	-0.92232	50.42	-4.2E-01	rgb(126,162,233)	1.9914	2,2
Hif1a	Ddit4	0.92232	50.42	0.416	rgb(222,137,138)	1.9914	None
Hif1a	Fam71f2	0.92232	50.42	0.422	rgb(222,136,137)	1.9914	None
Hif1a	Kremen2	0.92232	50.42	0.421	rgb(222,137,137)	1.9914	None
Hif3a	Ncf1	-0.92232	50.42	-4.2E-01	rgb(125,161,233)	1.9914	2,2
Hlf	Il18r1	0.92232	50.42	0.423	rgb(222,136,137)	1.9914	2,2
Hlx	Ankrd23	-0.92232	50.42	-4.2E-01	rgb(127,162,233)	1.9914	2,2
Hmx2	Kcnmb1	-0.92232	50.42	-4.2E-01	rgb(126,161,233)	1.9914	2,2
Homez	Osgepl1	0.92232	50.42	0.422	rgb(222,136,137)	1.9914	2,2
Hsf2	1600014C10Rik	-0.92232	50.42	-4.2E-01	rgb(125,161,233)	1.9914	2,2
Ikzf5	Gpm6b	-0.92232	50.42	-4.2E-01	rgb(125,161,233)	1.9914	2,2
Irf4	Apobec1	-0.92232	50.42	-4.2E-01	rgb(126,161,233)	1.9914	None
Irf4	Spry2	-0.92232	50.42	-4.2E-01	rgb(126,162,233)	1.9914	None
Irf7	Xaf1	0.92232	50.42	0.419	rgb(222,137,138)	1.9914	None
Lhx5	Gimap7	-0.92232	50.42	-4.2E-01	rgb(125,161,233)	1.9914	2,2
Lhx6	Mt2	0.92232	50.42	0.418	rgb(222,137,138)	1.9914	None
Maf	Aqp3	0.92232	50.42	0.416	rgb(222,138,138)	1.9914	None
Maf	Smad3	0.92232	50.42	0.421	rgb(222,137,137)	1.9914	None
Maf	Tnfsf11	-0.92232	50.42	-4.2E-01	rgb(126,162,233)	1.9914	None
Mafg	Myo3b	-0.92232	50.42	-4.2E-01	rgb(127,162,233)	1.9914	2,2
Meis1	Acvrl1	0.92232	50.42	0.422	rgb(222,136,137)	1.9914	2,2
Meis1	Rcl1	-0.92232	50.42	-4.2E-01	rgb(126,161,233)	1.9914	2,2
Msc	Ick	0.92232	50.42	0.42	rgb(222,137,138)	1.9914	2,2
Nfatc4	Tnfrsf8	-0.92232	50.42	-4.2E-01	rgb(127,162,233)	1.9914	None
Nfkb2	Klhl6	-0.92232	50.42	-4.2E-01	rgb(126,162,233)	1.9914	2,2
Nfkb2	St14	0.92232	50.42	0.421	rgb(222,137,137)	1.9914	2,2
Nfkb2	Zfp827	0.92232	50.42	0.415	rgb(222,138,139)	1.9914	None
Nr1d1	Cdh17	0.92232	50.42	0.424	rgb(222,136,137)	1.9914	2,2
Nr4a1	Ms4a4c	0.92232	50.42	0.418	rgb(222,137,138)	1.9914	2,2
Nr4a2	Samd9l	0.92232	50.42	0.418	rgb(222,137,138)	1.9914	2,2
Plagl2	Kif13b	0.92232	50.42	0.424	rgb(222,136,137)	1.9914	2,2
Ppard	Tal2	-0.92232	50.42	-4.2E-01	rgb(125,161,233)	1.9914	2,2
Ppard	Trib3	0.92232	50.42	0.416	rgb(222,138,138)	1.9914	2,2
Rbpj	Neu3	-0.92232	50.42	-4.2E-01	rgb(126,162,233)	1.9914	2,2
Relb	1700019D03Rik	-0.92232	50.42	-4.2E-01	rgb(126,162,233)	1.9914	2,2
Relb	Ppm1j	-0.92232	50.42	-4.2E-01	rgb(125,161,233)	1.9914	2,2
Rfx7	Ptprc	0.92232	50.42	0.418	rgb(222,137,138)	1.9914	None
Rorc	Tnf	0.92232	50.42	0.422	rgb(222,136,137)	1.9914	None
Rxra	Zfp532	0.92232	50.42	0.423	rgb(222,136,137)	1.9914	2,2
Sall4	Wisp1	-0.92232	50.42	-4.2E-01	rgb(125,161,233)	1.9914	2,2
Satb1	Prr5l	0.92232	50.42	0.416	rgb(222,137,138)	1.9914	2,2
Six5	Rai14	-0.92232	50.42	-4.2E-01	rgb(126,162,233)	1.9914	2,2
Smad3	Ahr	0.92232	50.42	0.419	rgb(222,137,138)	1.9914	2,2
Smad3	Apobec2	0.92232	50.42	0.421	rgb(222,137,137)	1.9914	2,2
Smad3	Apol9a	0.92232	50.42	0.416	rgb(222,137,138)	1.9914	2,2
Smad3	Pik3r6	0.92232	50.42	0.423	rgb(222,136,137)	1.9914	2,2
Smad3	Spsb1	0.92232	50.42	0.421	rgb(222,137,137)	1.9914	None
Smad3	Src	0.92232	50.42	0.418	rgb(222,137,138)	1.9914	None
Smad4	Lamc3	0.92232	50.42	0.419	rgb(222,137,138)	1.9914	2,2
Smad4	Tnfsf8	-0.92232	50.42	-4.2E-01	rgb(126,162,233)	1.9914	2,2
Snai2	Lgr4	-0.92232	50.42	-4.2E-01	rgb(126,162,233)	1.9914	2,2
Sox13	Tnnc2	0.92232	50.42	0.418	rgb(222,137,138)	1.9914	2,2
Sp4	Rcan3	-0.92232	50.42	-4.2E-01	rgb(127,162,233)	1.9914	None
Srebf1	Dnmt3b	-0.92232	50.42	-4.2E-01	rgb(127,162,233)	1.9914	2,2
Stat1	Ckap4	-0.92232	50.42	-4.2E-01	rgb(126,162,233)	1.9914	2,2
Stat3	Susd3	0.92232	50.42	0.418	rgb(222,137,138)	1.9914	None
Tead1	Gpr183	0.92232	50.42	0.418	rgb(222,137,138)	1.9914	None
Trp53	Plxdc2	0.92232	50.42	0.422	rgb(222,136,137)	1.9914	2,2
Twist1	Cxcr5	0.92232	50.42	0.419	rgb(222,137,138)	1.9914	2,2
Zbtb1	Unc5cl	-0.92232	50.42	-4.2E-01	rgb(125,161,233)	1.9914	2,2
Zfhx3	Ascl2	-0.92232	50.42	-4.2E-01	rgb(126,162,233)	1.9914	2,2
Zfp182	Ccr7	-0.92232	50.42	-4.2E-01	rgb(127,162,233)	1.9914	2,2
Zfp281	Myadm	0.92232	50.42	0.415	rgb(222,138,139)	1.9914	None
Zfp628	Dzip1	-0.92232	50.42	-4.2E-01	rgb(125,161,233)	1.9914	2,2
Zkscan1	Fgd6	0.92232	50.42	0.418	rgb(222,137,138)	1.9914	None
A430033K04Rik	Ly6k	-0.92232	50.42	-4.2E-01	rgb(127,162,233)	1.9914	2,2
Aebp2	Notch1	0.92232	50.42	0.417	rgb(222,137,138)	1.9914	2,2
Ahdc1	Bcor	0.92232	50.42	0.418	rgb(222,137,138)	1.9914	2,2
Atmin	Scyl2	0.92232	50.42	0.417	rgb(222,137,138)	1.9914	2,2
Dpf1	Adamtsl5	0.92232	50.42	0.423	rgb(222,136,137)	1.9914	2,2
Eea1	Mapk6	-0.92232	50.42	-4.2E-01	rgb(125,161,233)	1.9914	2,2
Eea1	S1pr1	-0.92232	50.42	-4.2E-01	rgb(127,162,233)	1.9914	2,2
Fbxl19	Dab2ip	0.92232	50.42	0.424	rgb(222,136,137)	1.9914	2,2
Foxp2	Ntrk3	0.92232	50.42	0.42	rgb(222,137,138)	1.9914	2,2
Gm14420	Gm2011	0.92232	50.42	0.423	rgb(222,136,137)	1.9914	2,2
Hmgb3	Lhfp	0.92232	50.42	0.425	rgb(222,136,137)	1.9914	2,2
Jazf1	Plxdc2	0.92232	50.42	0.415	rgb(222,138,138)	1.9914	2,2
Klf10	Kctd14	0.92232	50.42	0.419	rgb(222,137,138)	1.9914	2,2
Klf6	Ric8	0.92232	50.42	0.422	rgb(222,136,137)	1.9914	2,2
Lyl1	Celf5	0.92232	50.42	0.422	rgb(222,136,137)	1.9914	2,2
Ncoa1	Erc1	0.92232	50.42	0.424	rgb(222,136,137)	1.9914	2,2
Ncoa1	Sdc3	0.92232	50.42	0.417	rgb(222,137,138)	1.9914	2,2
Ncoa1	Stoml1	0.92232	50.42	0.416	rgb(222,138,138)	1.9914	2,2
Ncoa3	Aig1	-0.92232	50.42	-4.2E-01	rgb(126,161,233)	1.9914	2,2
Phf20	Eng	-0.92232	50.42	-4.2E-01	rgb(125,161,233)	1.9914	2,2
Phf20	Serpine2	-0.92232	50.42	-4.2E-01	rgb(126,161,233)	1.9914	2,2
Phf20	Zdhhc18	0.92232	50.42	0.425	rgb(222,136,137)	1.9914	2,2
Prdm8	Twist1	0.92232	50.42	0.418	rgb(222,137,138)	1.9914	2,2
Rlf	Sumf2	-0.92232	50.42	-4.2E-01	rgb(125,161,233)	1.9914	2,2
Skil	Sun1	0.92232	50.42	0.423	rgb(222,136,137)	1.9914	2,2
Tal2	Lhx2	0.92232	50.42	0.42	rgb(222,137,138)	1.9914	2,2
Tigd2	Spry1	-0.92232	50.42	-4.2E-01	rgb(127,162,233)	1.9914	2,2
Tmf1	Tle1	0.92232	50.42	0.42	rgb(222,137,138)	1.9914	2,2
Trps1	Gpr65	0.92232	50.42	0.419	rgb(222,137,138)	1.9914	2,2
Tsc22d1	Zfp7	-0.92232	50.42	-4.2E-01	rgb(127,162,233)	1.9914	2,2
Tshz2	Plac8	0.92232	50.42	0.416	rgb(222,137,138)	1.9914	2,2
Tulp2	Epb4.1l4a	0.92232	50.42	0.415	rgb(222,138,139)	1.9914	2,2
Whsc1	Psme1	-0.92232	50.42	-4.2E-01	rgb(125,161,233)	1.9914	2,2
Zbtb10	Plaur	0.92232	50.42	0.416	rgb(222,138,138)	1.9914	2,2
Zbtb41	Cacnb3	-0.92232	50.42	-4.2E-01	rgb(127,162,233)	1.9914	2,2
Zfp146	1110054M08Rik	-0.92232	50.42	-4.2E-01	rgb(125,161,233)	1.9914	2,2
Zfp146	Mpv17l	-0.92232	50.42	-4.2E-01	rgb(126,162,233)	1.9914	2,2
Zfp26	Ept1	0.92232	50.42	0.418	rgb(222,137,138)	1.9914	2,2
Zfp277	Flna	-0.92232	50.42	-4.2E-01	rgb(125,161,233)	1.9914	2,2
Zfp280b	Fasl	0.92232	50.42	0.417	rgb(222,137,138)	1.9914	2,2
Zfp280b	Smpdl3b	0.92232	50.42	0.418	rgb(222,137,138)	1.9914	2,2
Zfp280b	Tpd52	-0.92232	50.42	-4.2E-01	rgb(125,161,233)	1.9914	2,2
Zfp280b	Zcchc3	0.92232	50.42	0.416	rgb(222,138,138)	1.9914	2,2
Zfp358	Evi5l	0.92232	50.42	0.425	rgb(222,136,137)	1.9914	2,2
Zfp365	Ephx1	0.92232	50.42	0.424	rgb(222,136,137)	1.9914	2,2
Zfp365	Sulf2	0.92232	50.42	0.425	rgb(222,136,137)	1.9914	2,2
Zfp367	Tox2	-0.92232	50.42	-4.2E-01	rgb(126,162,233)	1.9914	2,2
Zfp385a	Gria3	0.92232	50.42	0.418	rgb(222,137,138)	1.9914	2,2
Zfp386	Spry1	-0.92232	50.42	-4.2E-01	rgb(125,161,233)	1.9914	2,2
Zfp395	Tnip2	-0.92232	50.42	-4.2E-01	rgb(126,162,233)	1.9914	2,2
Zfp414	Wrnip1	-0.92232	50.42	-4.2E-01	rgb(125,161,233)	1.9914	2,2
Zfp426	Slc16a6	-0.92232	50.42	-4.2E-01	rgb(126,162,233)	1.9914	2,2
Zfp429	H60b	-0.92232	50.42	-4.2E-01	rgb(125,161,233)	1.9914	2,2
Zfp473	Pdxp	-0.92232	50.42	-4.2E-01	rgb(126,161,233)	1.9914	2,2
Zfp473	Trim46	0.92232	50.42	0.423	rgb(222,136,137)	1.9914	2,2
Zfp52	Abcb4	0.92232	50.42	0.425	rgb(222,136,137)	1.9914	2,2
Zfp53	Unc13b	-0.92232	50.42	-4.2E-01	rgb(125,161,233)	1.9914	2,2
Zfp605	Ift81	0.92232	50.42	0.417	rgb(222,137,138)	1.9914	2,2
Zfp608	S1pr3	0.92232	50.42	0.42	rgb(222,137,138)	1.9914	2,2
Zfp612	Dock1	0.92232	50.42	0.417	rgb(222,137,138)	1.9914	2,2
Zfp629	Jakmip1	0.92232	50.42	0.424	rgb(222,136,137)	1.9914	2,2
Zfp629	Trpv2	-0.92232	50.42	-4.2E-01	rgb(126,162,233)	1.9914	2,2
Zfp651	Got1l1	0.92232	50.42	0.417	rgb(222,137,138)	1.9914	2,2
Zfp768	Pard3	0.92232	50.42	0.424	rgb(222,136,137)	1.9914	2,2
Zfp9	Cisd3	0.92232	50.42	0.418	rgb(222,137,138)	1.9914	2,2
Zfp948	Mtx3	0.92232	50.42	0.421	rgb(222,137,137)	1.9914	2,2
Zfp960	Ddr1	-0.92232	50.42	-4.2E-01	rgb(126,161,233)	1.9914	2,2
Zik1	Mvp	-0.92232	50.42	-4.2E-01	rgb(126,162,233)	1.9914	2,2
Zkscan17	Rabggta	0.92232	50.42	0.419	rgb(222,137,138)	1.9914	2,2
Zmiz1	Drosha	0.92232	50.42	0.424	rgb(222,136,137)	1.9914	2,2
Zscan22	Mmachc	0.92232	50.42	0.425	rgb(222,136,137)	1.9914	2,2
Foxp2	Abcd3	0.92232	50.42	0.843	rgb(226, 56, 58)	1.9914	2,2
Foxp4	Abcd3	0.92232	50.42	0.843	rgb(226, 56, 58)	1.9914	2,2
Hmga1	Rimklb	0.92232	50.42	0.843	rgb(226, 56, 58)	1.9914	2,2
Arntl2	Ncoa2	-0.92047	50.41	-4.1E-01	rgb(129,163,232)	1.9912	2,2
Atf6	Wrnip1	-0.92047	50.41	-4.1E-01	rgb(128,163,233)	1.9912	2,2
Bach1	Casp3	-0.92047	50.41	-4.1E-01	rgb(128,163,233)	1.9912	2,2
Batf	Ostf1	0.92047	50.41	0.41	rgb(222,139,139)	1.9912	None
Batf	Qser1	-0.92047	50.41	-4.1E-01	rgb(129,163,232)	1.9912	None
Bbx	Ing2	0.92047	50.41	0.406	rgb(221,140,140)	1.9912	2,2
Dbp	Faim3	-0.92047	50.41	-4.1E-01	rgb(127,162,233)	1.9912	2,2
Dbp	Itpr1	0.92047	50.41	0.413	rgb(222,138,139)	1.9912	None
Dbp	Nedd9	0.92047	50.41	0.41	rgb(222,139,140)	1.9912	None
Ebf1	Chm	-0.92047	50.41	-4.1E-01	rgb(127,162,233)	1.9912	2,2
Ebf1	Ttyh3	0.92047	50.41	0.409	rgb(221,139,140)	1.9912	None
Egr1	Tmed3	0.92047	50.41	0.406	rgb(221,139,140)	1.9912	None
Erg	Pik3ip1	0.92047	50.41	0.412	rgb(222,138,139)	1.9912	2,2
Foxf2	Phlpp1	0.92047	50.41	0.412	rgb(222,138,139)	1.9912	None
Foxn2	Gtf2i	0.92047	50.41	0.408	rgb(221,139,140)	1.9912	2,2
Foxp1	Pag1	0.92047	50.41	0.408	rgb(221,139,140)	1.9912	2,2
Gata3	Fam69c	-0.92047	50.41	-4.1E-01	rgb(127,162,233)	1.9912	2,2
Hbp1	Ptprc	0.92047	50.41	0.408	rgb(221,139,140)	1.9912	None
Hif1a	Helb	0.92047	50.41	0.414	rgb(222,138,139)	1.9912	None
Hmg20b	Nkx1-2	0.92047	50.41	0.406	rgb(221,139,140)	1.9912	2,2
Hmg20b	Rilpl2	0.92047	50.41	0.406	rgb(221,139,140)	1.9912	2,2
Hmga2	1700034I23Rik	-0.92047	50.41	-4.1E-01	rgb(129,163,232)	1.9912	2,2
Homez	Fndc3a	-0.92047	50.41	-4.1E-01	rgb(127,162,233)	1.9912	2,2
Ikzf3	Mxi1	0.92047	50.41	0.414	rgb(222,138,139)	1.9912	None
Ikzf4	9930014A18Rik	0.92047	50.41	0.413	rgb(222,138,139)	1.9912	2,2
Ikzf4	Capn5	-0.92047	50.41	-4.1E-01	rgb(129,164,232)	1.9912	2,2
Irf2	Gm4759	0.92047	50.41	0.408	rgb(221,139,140)	1.9912	None
Irf2	Vdr	-0.92047	50.41	-4.1E-01	rgb(128,163,233)	1.9912	2,2
Irf7	Ccl5	0.92047	50.41	0.413	rgb(222,138,139)	1.9912	None
Isl2	Amigo2	0.92047	50.41	0.41	rgb(222,139,140)	1.9912	2,2
Jdp2	Bik	-0.92047	50.41	-4.1E-01	rgb(128,163,233)	1.9912	2,2
Jdp2	Egln3	-0.92047	50.41	-4.1E-01	rgb(127,162,233)	1.9912	None
Kdm2b	Hist2h2bb	0.92047	50.41	0.407	rgb(221,139,140)	1.9912	2,2
Lef1	Plcg1	0.92047	50.41	0.414	rgb(222,138,139)	1.9912	None
Maf	Igfbp4	0.92047	50.41	0.405	rgb(221,140,140)	1.9912	None
Mga	Efemp2	0.92047	50.41	0.407	rgb(221,139,140)	1.9912	2,2
Mga	Klrk1	0.92047	50.41	0.405	rgb(221,140,140)	1.9912	2,2
Nfat5	Fam65c	-0.92047	50.41	-4.1E-01	rgb(128,163,233)	1.9912	2,2
Nfatc2	Gucy1a3	0.92047	50.41	0.408	rgb(221,139,140)	1.9912	2,2
Nfe2	Cdkn2d	0.92047	50.41	0.411	rgb(222,139,139)	1.9912	2,2
Npas2	Dnajc12	-0.92047	50.41	-4.1E-01	rgb(129,163,232)	1.9912	2,2
Npas2	Ppp2r5b	-0.92047	50.41	-4.1E-01	rgb(128,163,233)	1.9912	2,2
Nr4a2	Ap3b1	0.92047	50.41	0.407	rgb(221,139,140)	1.9912	2,2
Ovol1	Stra6	-0.92047	50.41	-4.1E-01	rgb(128,163,233)	1.9912	2,2
Pou3f1	Paqr3	-0.92047	50.41	-4.1E-01	rgb(128,163,233)	1.9912	2,2
Ppara	Anxa2	0.92047	50.41	0.412	rgb(222,138,139)	1.9912	2,2
Pparg	Kcnf1	0.92047	50.41	0.41	rgb(222,139,139)	1.9912	2,2
Pparg	Mmd	0.92047	50.41	0.413	rgb(222,138,139)	1.9912	None
Prox1	Gbp7	0.92047	50.41	0.406	rgb(221,139,140)	1.9912	None
Prox1	Nudt4	0.92047	50.41	0.407	rgb(221,139,140)	1.9912	2,2
Prrx1	Fzd6	-0.92047	50.41	-4.1E-01	rgb(128,163,233)	1.9912	2,2
Relb	Fam49b	-0.92047	50.41	-4.1E-01	rgb(128,163,233)	1.9912	None
Relb	Gpr89	-0.92047	50.41	-4.1E-01	rgb(129,163,232)	1.9912	2,2
Relb	Tnfsf9	0.92047	50.41	0.415	rgb(222,138,139)	1.9912	None
Rorc	Sesn3	-0.92047	50.41	-4.1E-01	rgb(127,162,233)	1.9912	None
Runx1	Trib2	-0.92047	50.41	-4.1E-01	rgb(129,163,232)	1.9912	2,2
Rxra	Nrcam	0.92047	50.41	0.409	rgb(222,139,140)	1.9912	None
Rxrb	Ddx11	-0.92047	50.41	-4.1E-01	rgb(128,163,233)	1.9912	2,2
Satb1	Akap12	0.92047	50.41	0.407	rgb(221,139,140)	1.9912	None
Satb1	Apbb1ip	-0.92047	50.41	-4.1E-01	rgb(127,162,233)	1.9912	None
Satb1	Dpf1	0.92047	50.41	0.415	rgb(222,138,139)	1.9912	2,2
Satb2	Mgll	-0.92047	50.41	-4.1E-01	rgb(127,163,233)	1.9912	2,2
Six1	Sh3bp1	0.92047	50.41	0.409	rgb(222,139,140)	1.9912	2,2
Six1	Tbc1d16	0.92047	50.41	0.405	rgb(221,140,140)	1.9912	2,2
Smad3	Aqp3	0.92047	50.41	0.408	rgb(221,139,140)	1.9912	2,2
Smad3	Slc9a2	0.92047	50.41	0.413	rgb(222,138,139)	1.9912	None
Smad3	Tbc1d4	0.92047	50.41	0.412	rgb(222,138,139)	1.9912	None
Smad4	Fam129b	0.92047	50.41	0.413	rgb(222,138,139)	1.9912	2,2
Smad4	Nrn1	-0.92047	50.41	-4.1E-01	rgb(127,162,233)	1.9912	2,2
Sox12	H2-DMb1	0.92047	50.41	0.414	rgb(222,138,139)	1.9912	2,2
Sox15	Adssl1	-0.92047	50.41	-4.1E-01	rgb(127,162,233)	1.9912	2,2
Sox5	Fasl	0.92047	50.41	0.407	rgb(221,139,140)	1.9912	2,2
Sox6	Trim66	0.92047	50.41	0.409	rgb(222,139,140)	1.9912	2,2
Sp4	Sh3bp5	-0.92047	50.41	-4.1E-01	rgb(129,163,232)	1.9912	None
Stat3	Mndal	-0.92047	50.41	-4.1E-01	rgb(128,163,233)	1.9912	None
Stat4	Cnnm3	-0.92047	50.41	-4.1E-01	rgb(128,163,233)	1.9912	2,2
Stat4	Pknox1	-0.92047	50.41	-4.1E-01	rgb(129,163,232)	1.9912	2,2
Stat5b	Gadd45g	0.92047	50.41	0.413	rgb(222,138,139)	1.9912	2,2
Tbx21	Trp73	-0.92047	50.41	-4.1E-01	rgb(128,163,233)	1.9912	2,2
Tead1	Il6	-0.92047	50.41	-4.1E-01	rgb(128,163,233)	1.9912	2,2
Tead1	Sec24d	-0.92047	50.41	-4.1E-01	rgb(129,163,232)	1.9912	2,2
Thap1	Arrb1	-0.92047	50.41	-4.1E-01	rgb(128,163,233)	1.9912	2,2
Thrb	Notch2	-0.92047	50.41	-4.1E-01	rgb(128,163,233)	1.9912	2,2
Trp53	Vasn	-0.92047	50.41	-4.1E-01	rgb(128,163,233)	1.9912	2,2
Vax2	Tmem173	0.92047	50.41	0.415	rgb(222,138,139)	1.9912	2,2
Xbp1	Cabyr	0.92047	50.41	0.408	rgb(221,139,140)	1.9912	None
Zbtb1	Bcl2a1d	-0.92047	50.41	-4.1E-01	rgb(128,163,233)	1.9912	2,2
Zbtb1	Prx	-0.92047	50.41	-4.1E-01	rgb(128,163,233)	1.9912	2,2
Zbtb1	Trim66	-0.92047	50.41	-4.1E-01	rgb(129,163,232)	1.9912	2,2
Zbtb1	Tspan6	-0.92047	50.41	-4.1E-01	rgb(128,163,233)	1.9912	2,2
Zbtb33	Decr1	-0.92047	50.41	-4.1E-01	rgb(129,163,232)	1.9912	2,2
Zfhx3	Thra	-0.92047	50.41	-4.1E-01	rgb(129,163,232)	1.9912	2,2
Zfp202	Sox4	0.92047	50.41	0.413	rgb(222,138,139)	1.9912	2,2
Zfp711	Gucy2e	-0.92047	50.41	-4.1E-01	rgb(128,163,233)	1.9912	2,2
Zfp711	Smox	0.92047	50.41	0.41	rgb(222,139,140)	1.9912	2,2
Zic5	AA467197	-0.92047	50.41	-4.1E-01	rgb(129,164,232)	1.9912	2,2
Aebp1	H2afy3	0.92047	50.41	0.415	rgb(222,138,139)	1.9912	2,2
Aebp2	Ctla4	0.92047	50.41	0.412	rgb(222,138,139)	1.9912	2,2
Aebp2	Mir3101	0.92047	50.41	0.41	rgb(222,139,139)	1.9912	2,2
Aebp2	Tec	0.92047	50.41	0.405	rgb(221,140,140)	1.9912	2,2
Atf6b	Npc2	-0.92047	50.41	-4.1E-01	rgb(129,163,232)	1.9912	2,2
C030039L03Rik	Nphp3	0.92047	50.41	0.41	rgb(222,139,140)	1.9912	2,2
Casz1	Inpp4b	-0.92047	50.41	-4.1E-01	rgb(127,162,233)	1.9912	2,2
Casz1	Xrcc5	-0.92047	50.41	-4.1E-01	rgb(128,163,233)	1.9912	2,2
Cbx2	Dhcr7	0.92047	50.41	0.412	rgb(222,138,139)	1.9912	2,2
Ccdc17	Lmo2	0.92047	50.41	0.413	rgb(222,138,139)	1.9912	2,2
Csrnp1	Gm6225	0.92047	50.41	0.41	rgb(222,139,140)	1.9912	2,2
Csrnp1	Sema7a	0.92047	50.41	0.415	rgb(222,138,139)	1.9912	2,2
Csrnp1	Socs3	0.92047	50.41	0.412	rgb(222,138,139)	1.9912	2,2
Cxxc5	Wscd2	0.92047	50.41	0.41	rgb(222,139,139)	1.9912	2,2
Dach2	Grina	0.92047	50.41	0.411	rgb(222,139,139)	1.9912	2,2
Dach2	Msc	0.92047	50.41	0.411	rgb(222,139,139)	1.9912	2,2
Dpf1	Tgm1	0.92047	50.41	0.414	rgb(222,138,139)	1.9912	2,2
Dr1	Loxl2	-0.92047	50.41	-4.1E-01	rgb(128,163,233)	1.9912	2,2
Drap1	Eid1	0.92047	50.41	0.406	rgb(221,140,140)	1.9912	2,2
Dzip1	Uggt2	0.92047	50.41	0.413	rgb(222,138,139)	1.9912	2,2
Foxp2	Ddah1	0.92047	50.41	0.413	rgb(222,138,139)	1.9912	2,2
Foxp2	Zdbf2	0.92047	50.41	0.412	rgb(222,138,139)	1.9912	2,2
Foxp4	Nfatc1	0.92047	50.41	0.415	rgb(222,138,139)	1.9912	2,2
Gm13157	Blvrb	-0.92047	50.41	-4.1E-01	rgb(127,163,233)	1.9912	2,2
Hmgb1	Apold1	-0.92047	50.41	-4.1E-01	rgb(129,163,232)	1.9912	2,2
Kdm5b	Bnip3	0.92047	50.41	0.411	rgb(222,138,139)	1.9912	2,2
Klf10	Lhpp	-0.92047	50.41	-4.1E-01	rgb(127,162,233)	1.9912	2,2
Klf10	Tgfbr1	0.92047	50.41	0.408	rgb(221,139,140)	1.9912	2,2
L3mbtl3	Fosl2	-0.92047	50.41	-4.1E-01	rgb(127,162,233)	1.9912	2,2
L3mbtl3	Pla2g4f	0.92047	50.41	0.414	rgb(222,138,139)	1.9912	2,2
Lyl1	Slc2a4	0.92047	50.41	0.406	rgb(221,140,140)	1.9912	2,2
Mbnl2	1190002N15Rik	0.92047	50.41	0.412	rgb(222,138,139)	1.9912	2,2
Mbnl2	Dzip1	0.92047	50.41	0.414	rgb(222,138,139)	1.9912	2,2
Mxd1	Rab27a	0.92047	50.41	0.408	rgb(221,139,140)	1.9912	2,2
Mxd4	Ypel3	0.92047	50.41	0.409	rgb(221,139,140)	1.9912	2,2
Nacc2	Gyltl1b	0.92047	50.41	0.408	rgb(221,139,140)	1.9912	2,2
Ncoa1	Ggct	-0.92047	50.41	-4.1E-01	rgb(127,162,233)	1.9912	2,2
Ncoa1	Zbtb4	0.92047	50.41	0.41	rgb(222,139,139)	1.9912	2,2
Ncoa3	Epha3	0.92047	50.41	0.406	rgb(221,140,140)	1.9912	2,2
Ncoa3	Malt1	0.92047	50.41	0.413	rgb(222,138,139)	1.9912	2,2
Ncoa3	Rab35	0.92047	50.41	0.408	rgb(221,139,140)	1.9912	2,2
Ovol2	Picalm	0.92047	50.41	0.415	rgb(222,138,139)	1.9912	2,2
Phf20	Bank1	-0.92047	50.41	-4.1E-01	rgb(129,163,232)	1.9912	2,2
Plscr1	Hmox1	0.92047	50.41	0.408	rgb(221,139,140)	1.9912	2,2
Pou5f2	Son	0.92047	50.41	0.409	rgb(221,139,140)	1.9912	2,2
Prdm9	Tbc1d16	0.92047	50.41	0.405	rgb(221,140,140)	1.9912	2,2
Sgsm2	H2-Eb2	-0.92047	50.41	-4.1E-01	rgb(129,163,232)	1.9912	2,2
Skil	Tnn	0.92047	50.41	0.413	rgb(222,138,139)	1.9912	2,2
Snapc2	BC018473	-0.92047	50.41	-4.1E-01	rgb(129,163,232)	1.9912	2,2
Sp6	Rassf4	0.92047	50.41	0.408	rgb(221,139,140)	1.9912	2,2
Tet2	Ccl9	-0.92047	50.41	-4.1E-01	rgb(128,163,233)	1.9912	2,2
Tigd2	Znrf1	0.92047	50.41	0.408	rgb(221,139,140)	1.9912	2,2
Zbtb32	Pde7a	0.92047	50.41	0.41	rgb(222,139,140)	1.9912	2,2
Zbtb41	Olfm2	0.92047	50.41	0.409	rgb(221,139,140)	1.9912	2,2
Zbtb46	Rufy3	0.92047	50.41	0.408	rgb(221,139,140)	1.9912	2,2
Zeb2	Gem	0.92047	50.41	0.406	rgb(221,140,140)	1.9912	2,2
Zfp109	Clk3	-0.92047	50.41	-4.1E-01	rgb(128,163,233)	1.9912	2,2
Zfp120	Adssl1	0.92047	50.41	0.407	rgb(221,139,140)	1.9912	2,2
Zfp169	Hdac4	0.92047	50.41	0.415	rgb(222,138,139)	1.9912	2,2
Zfp28	Dusp2	-0.92047	50.41	-4.1E-01	rgb(128,163,233)	1.9912	2,2
Zfp280b	Cnnm1	0.92047	50.41	0.41	rgb(222,139,139)	1.9912	2,2
Zfp319	Ski	0.92047	50.41	0.408	rgb(221,139,140)	1.9912	2,2
Zfp334	Ptn	0.92047	50.41	0.413	rgb(222,138,139)	1.9912	2,2
Zfp341	Syn1	0.92047	50.41	0.409	rgb(221,139,140)	1.9912	2,2
Zfp35	Enpp3	-0.92047	50.41	-4.1E-01	rgb(128,163,233)	1.9912	2,2
Zfp362	Dhcr7	0.92047	50.41	0.414	rgb(222,138,139)	1.9912	2,2
Zfp362	Ttyh3	0.92047	50.41	0.407	rgb(221,139,140)	1.9912	2,2
Zfp385a	Dnm3	0.92047	50.41	0.414	rgb(222,138,139)	1.9912	2,2
Zfp426	Trmt5	0.92047	50.41	0.408	rgb(221,139,140)	1.9912	2,2
Zfp473	Stra6	0.92047	50.41	0.408	rgb(221,139,140)	1.9912	2,2
Zfp511	Ccno	0.92047	50.41	0.408	rgb(221,139,140)	1.9912	2,2
Zfp516	Phlpp1	0.92047	50.41	0.415	rgb(222,138,139)	1.9912	2,2
Zfp52	Creb3l2	0.92047	50.41	0.413	rgb(222,138,139)	1.9912	2,2
Zfp612	1700034H15Rik	0.92047	50.41	0.409	rgb(222,139,140)	1.9912	2,2
Zfp612	Cntln	0.92047	50.41	0.406	rgb(221,140,140)	1.9912	2,2
Zfp667	Arhgef10	0.92047	50.41	0.409	rgb(221,139,140)	1.9912	2,2
Zfp667	Pknox1	-0.92047	50.41	-4.1E-01	rgb(129,163,232)	1.9912	2,2
Zfp68	Pfas	-0.92047	50.41	-4.1E-01	rgb(127,162,233)	1.9912	2,2
Zfp771	C920009B18Rik	-0.92047	50.41	-4.1E-01	rgb(128,163,233)	1.9912	2,2
Zfp787	Ehd4	-0.92047	50.41	-4.1E-01	rgb(129,164,232)	1.9912	2,2
Zfp790	Slain1	-0.92047	50.41	-4.1E-01	rgb(127,163,233)	1.9912	2,2
Zfp868	Exo1	-0.92047	50.41	-4.1E-01	rgb(129,163,232)	1.9912	2,2
Zfp868	Wdr54	-0.92047	50.41	-4.1E-01	rgb(127,163,233)	1.9912	2,2
Zfp9	Id2	0.92047	50.41	0.409	rgb(222,139,140)	1.9912	2,2
Zfp951	Guca1b	0.92047	50.41	0.41	rgb(222,139,139)	1.9912	2,2
Zfp960	Mta3	-0.92047	50.41	-4.1E-01	rgb(128,163,233)	1.9912	2,2
Ybx2	Hist2h2bb	0.92047	50.41	0.843	rgb(226, 56, 58)	1.9912	None
Hmga1	Hmgcl	0.92047	50.41	0.843	rgb(226, 56, 58)	1.9912	2,2
Hmga1	Mpp1	0.92047	50.41	0.843	rgb(226, 56, 58)	1.9912	2,2
Zfp369	Npas2	0.92047	50.41	0.843	rgb(226, 56, 58)	1.9912	None
Ahctf1	AI506816	0.91863	50.4	0.402	rgb(221,140,141)	1.991	2,2
Ahrr	Smox	-0.91863	50.4	-4.0E-01	rgb(131,165,232)	1.991	2,2
Arid2	Adc	-0.91863	50.4	-4.0E-01	rgb(129,164,232)	1.991	2,2
Ascl2	Ptk2	0.91863	50.4	0.402	rgb(221,140,141)	1.991	2,2
Batf	Cdh17	0.91863	50.4	0.397	rgb(221,141,142)	1.991	None
Batf	S100a4	0.91863	50.4	0.405	rgb(221,140,140)	1.991	None
Bcl11b	9030617O03Rik	-0.91863	50.4	-4.0E-01	rgb(129,164,232)	1.991	None
Bcl11b	Lrp11	-0.91863	50.4	-4.0E-01	rgb(130,164,232)	1.991	2,2
Dbp	Cndp2	-0.91863	50.4	-4.0E-01	rgb(131,165,232)	1.991	2,2
Dmrt1	Gimap4	0.91863	50.4	0.401	rgb(221,140,141)	1.991	None
Ebf1	Dusp2	0.91863	50.4	0.405	rgb(221,140,141)	1.991	None
Etv2	Arhgap12	-0.91863	50.4	-4.0E-01	rgb(131,165,232)	1.991	2,2
Fosb	Stoml1	-0.91863	50.4	-4.0E-01	rgb(129,164,232)	1.991	2,2
Fosl2	Cul9	0.91863	50.4	0.401	rgb(221,140,141)	1.991	2,2
Fosl2	Gatsl2	0.91863	50.4	0.399	rgb(221,141,142)	1.991	None
Fosl2	Mapre3	0.91863	50.4	0.401	rgb(221,140,141)	1.991	None
Foxc1	Adora2b	-0.91863	50.4	-4.0E-01	rgb(131,165,232)	1.991	2,2
Gata3	Il1rap	0.91863	50.4	0.396	rgb(221,141,142)	1.991	None
Gata3	Rnd3	0.91863	50.4	0.404	rgb(221,140,141)	1.991	2,2
Gtf2ird1	Ddx11	0.91863	50.4	0.396	rgb(221,141,142)	1.991	2,2
Gzf1	Gpr83	-0.91863	50.4	-4.0E-01	rgb(130,164,232)	1.991	2,2
Hif1a	Anxa4	0.91863	50.4	0.403	rgb(221,140,141)	1.991	None
Hif1a	Eif4ebp1	0.91863	50.4	0.398	rgb(221,141,142)	1.991	None
Hlf	Creb1	0.91863	50.4	0.404	rgb(221,140,141)	1.991	2,2
Hmga2	Gpr183	0.91863	50.4	0.397	rgb(221,141,142)	1.991	2,2
Hsf2	Pcsk1	0.91863	50.4	0.401	rgb(221,140,141)	1.991	2,2
Hsf4	Arhgap33	-0.91863	50.4	-4.0E-01	rgb(131,164,232)	1.991	2,2
Irf4	Glt28d2	-0.91863	50.4	-4.0E-01	rgb(131,165,232)	1.991	2,2
Irf4	Sytl2	-0.91863	50.4	-4.0E-01	rgb(130,164,232)	1.991	None
Irf4	Ttn	-0.91863	50.4	-4.0E-01	rgb(130,164,232)	1.991	None
Isl2	Mab21l2	-0.91863	50.4	-4.0E-01	rgb(130,164,232)	1.991	2,2
Jdp2	Gpt2	-0.91863	50.4	-4.0E-01	rgb(131,164,232)	1.991	2,2
Kdm2b	Hist2h4	0.91863	50.4	0.395	rgb(221,142,142)	1.991	2,2
Kdm2b	Myo1b	0.91863	50.4	0.404	rgb(221,140,141)	1.991	2,2
Lcor	Crip1	0.91863	50.4	0.395	rgb(221,142,142)	1.991	2,2
Lcor	Ostf1	0.91863	50.4	0.405	rgb(221,140,141)	1.991	2,2
Lhx5	Gfi1	-0.91863	50.4	-4.0E-01	rgb(131,165,232)	1.991	2,2
Maf	Dst	0.91863	50.4	0.396	rgb(221,141,142)	1.991	None
Mef2d	Hmcn1	0.91863	50.4	0.399	rgb(221,141,142)	1.991	2,2
Meis1	Il17a	0.91863	50.4	0.405	rgb(221,140,140)	1.991	2,2
Meis2	Serpinb6b	0.91863	50.4	0.395	rgb(221,142,142)	1.991	None
Meis3	Ripk2	0.91863	50.4	0.402	rgb(221,140,141)	1.991	2,2
Mlxipl	Adam8	-0.91863	50.4	-4.0E-01	rgb(131,165,232)	1.991	2,2
Myb	Gfi1	-0.91863	50.4	-4.0E-01	rgb(130,164,232)	1.991	2,2
Nfat5	Ell2	0.91863	50.4	0.398	rgb(221,141,142)	1.991	None
Nfkb2	Pde4a	0.91863	50.4	0.404	rgb(221,140,141)	1.991	2,2
Nr1d1	Ndst1	0.91863	50.4	0.398	rgb(221,141,142)	1.991	None
Nr1d2	Adap1	0.91863	50.4	0.401	rgb(221,140,141)	1.991	2,2
Nr4a2	Dcaf17	0.91863	50.4	0.4	rgb(221,141,141)	1.991	2,2
Plag1	Rasgrp4	0.91863	50.4	0.396	rgb(221,141,142)	1.991	None
Pou6f1	Chn1	0.91863	50.4	0.397	rgb(221,141,142)	1.991	2,2
Ppara	Clic4	0.91863	50.4	0.398	rgb(221,141,142)	1.991	2,2
Ppara	Rora	0.91863	50.4	0.403	rgb(221,140,141)	1.991	None
Ppard	Ccr7	-0.91863	50.4	-4.0E-01	rgb(130,164,232)	1.991	2,2
Ppard	Cd28	-0.91863	50.4	-4.0E-01	rgb(131,164,232)	1.991	None
Prdm16	Ltb4r1	-0.91863	50.4	-4.0E-01	rgb(130,164,232)	1.991	2,2
Rbpj	Anxa2	-0.91863	50.4	-4.0E-01	rgb(130,164,232)	1.991	2,2
Rel	Nfkb2	0.91863	50.4	0.4	rgb(221,141,141)	1.991	None
Relb	Kctd7	-0.91863	50.4	-4.0E-01	rgb(131,165,232)	1.991	2,2
Rfx2	Hemk1	0.91863	50.4	0.402	rgb(221,140,141)	1.991	2,2
Rfx7	Lpxn	-0.91863	50.4	-4.0E-01	rgb(130,164,232)	1.991	2,2
Rora	Slc43a2	0.91863	50.4	0.399	rgb(221,141,142)	1.991	None
Rorc	Hvcn1	0.91863	50.4	0.404	rgb(221,140,141)	1.991	None
Rxra	Mmp16	0.91863	50.4	0.404	rgb(221,140,141)	1.991	2,2
Rxra	Syn2	0.91863	50.4	0.4	rgb(221,141,141)	1.991	None
Satb1	Dffb	-0.91863	50.4	-4.0E-01	rgb(131,165,232)	1.991	2,2
Satb1	Wipf1	-0.91863	50.4	-4.0E-01	rgb(131,165,232)	1.991	2,2
Six1	Pigr	0.91863	50.4	0.397	rgb(221,141,142)	1.991	None
Six1	Rhoq	0.91863	50.4	0.398	rgb(221,141,142)	1.991	2,2
Smad3	Epb4.1l2	0.91863	50.4	0.401	rgb(221,140,141)	1.991	2,2
Smad3	Myo1e	0.91863	50.4	0.405	rgb(221,140,140)	1.991	2,2
Smad3	Slamf7	-0.91863	50.4	-4.0E-01	rgb(130,164,232)	1.991	2,2
Smad3	Ss18	0.91863	50.4	0.399	rgb(221,141,142)	1.991	None
Smad3	Ston1	0.91863	50.4	0.395	rgb(221,141,142)	1.991	None
Smad3	Tex15	-0.91863	50.4	-4.0E-01	rgb(131,164,232)	1.991	2,2
Sox21	Tprkb	-0.91863	50.4	-4.0E-01	rgb(130,164,232)	1.991	2,2
Sox4	Nxn	-0.91863	50.4	-4.0E-01	rgb(130,164,232)	1.991	2,2
Sox5	Plod2	-0.91863	50.4	-4.0E-01	rgb(130,164,232)	1.991	2,2
Sox5	Uba1	-0.91863	50.4	-4.0E-01	rgb(130,164,232)	1.991	None
Sp140	1190002N15Rik	0.91863	50.4	0.404	rgb(221,140,141)	1.991	2,2
Sp140	Pla2g4f	-0.91863	50.4	-4.0E-01	rgb(130,164,232)	1.991	2,2
Stat1	Dmd	0.91863	50.4	0.398	rgb(221,141,142)	1.991	2,2
Stat1	Tgtp2	0.91863	50.4	0.401	rgb(221,140,141)	1.991	None
Stat3	Trat1	-0.91863	50.4	-4.0E-01	rgb(131,164,232)	1.991	None
Stat4	Cd83	-0.91863	50.4	-4.0E-01	rgb(131,165,232)	1.991	2,2
Stat4	Eps8	0.91863	50.4	0.404	rgb(221,140,141)	1.991	None
Tcf4	Rbmx	-0.91863	50.4	-4.0E-01	rgb(131,165,232)	1.991	2,2
Tead1	Cebpg	-0.91863	50.4	-4.0E-01	rgb(130,164,232)	1.991	2,2
Thap1	Edem1	-0.91863	50.4	-4.0E-01	rgb(130,164,232)	1.991	2,2
Thrb	Rufy4	0.91863	50.4	0.399	rgb(221,141,142)	1.991	2,2
Trp53	Ptp4a3	0.91863	50.4	0.398	rgb(221,141,142)	1.991	2,2
Vax2	Ctla4	-0.91863	50.4	-4.0E-01	rgb(129,164,232)	1.991	2,2
Vax2	Synpo	0.91863	50.4	0.401	rgb(221,140,141)	1.991	None
Zbtb1	Pdlim4	-0.91863	50.4	-4.0E-01	rgb(131,165,232)	1.991	2,2
Zbtb6	Cxcr6	0.91863	50.4	0.4	rgb(221,141,141)	1.991	2,2
Zfhx2	Agpat3	0.91863	50.4	0.399	rgb(221,141,142)	1.991	2,2
Zfhx2	Fut7	0.91863	50.4	0.399	rgb(221,141,141)	1.991	2,2
Zfhx2	Neurl3	0.91863	50.4	0.404	rgb(221,140,141)	1.991	2,2
Zfhx3	Tjp3	-0.91863	50.4	-4.0E-01	rgb(131,165,232)	1.991	2,2
Zfp182	Atxn1	-0.91863	50.4	-4.0E-01	rgb(130,164,232)	1.991	2,2
Zfp182	Tbc1d30	0.91863	50.4	0.403	rgb(221,140,141)	1.991	2,2
Zfp219	Tspyl4	-0.91863	50.4	-4.0E-01	rgb(131,165,232)	1.991	2,2
Zfp524	Ccr7	0.91863	50.4	0.397	rgb(221,141,142)	1.991	2,2
Zkscan1	Asb2	0.91863	50.4	0.402	rgb(221,140,141)	1.991	None
Zkscan1	Iqsec2	0.91863	50.4	0.395	rgb(221,142,142)	1.991	2,2
Zkscan1	Lta	-0.91863	50.4	-4.0E-01	rgb(130,164,232)	1.991	2,2
Aebp2	Cpox	0.91863	50.4	0.402	rgb(221,140,141)	1.991	2,2
Aebp2	Enpp5	-0.91863	50.4	-4.0E-01	rgb(130,164,232)	1.991	2,2
Aebp2	Hook2	0.91863	50.4	0.403	rgb(221,140,141)	1.991	2,2
Aebp2	Rassf1	0.91863	50.4	0.402	rgb(221,140,141)	1.991	2,2
Akna	Arhgef6	0.91863	50.4	0.398	rgb(221,141,142)	1.991	2,2
Ankzf1	Ggn	0.91863	50.4	0.398	rgb(221,141,142)	1.991	2,2
Ascl4	Scin	0.91863	50.4	0.404	rgb(221,140,141)	1.991	2,2
Atmin	Il15ra	0.91863	50.4	0.402	rgb(221,140,141)	1.991	2,2
Casz1	Kcnq2	0.91863	50.4	0.4	rgb(221,141,141)	1.991	2,2
Casz1	Klf11	0.91863	50.4	0.403	rgb(221,140,141)	1.991	2,2
Casz1	Trps1	0.91863	50.4	0.396	rgb(221,141,142)	1.991	2,2
Cbx2	Ldlrap1	0.91863	50.4	0.403	rgb(221,140,141)	1.991	2,2
[truncated: 50,876 more rows]
