# Supplementary material for: Leveraging chromatin accessibility for transcriptional regulatory network inference in T Helper 17 Cells
Source: Genome Res. 2019 Mar;29(3):449–63. doi: 10.1101/gr.238253.118 (PMC6396413; doi:10.1101/gr.238253.118)
Supplement: Supplemental Material [file supp_gr.238253.118_Supplemental_Th17_TRN_Networks.zip › Th17_TRN_Networks-master/TRN_Notebooks/Networks/ChIP_A17_KOall_ATh_bias100_TFmRNA_sp.tsv]

TF	Target	SignedQuantile	NonzeroSubsamples(Stability)	pCorr	stroke	stroke-width	stroke-dasharray
Tbx21	Tbkbp1	1	50.92	0.923	rgb(227, 41, 43)	2	2,2
Irf7	Rtp4	0.99819	50.89	0.89	rgb(227, 47, 49)	1.9994	None
Irf1	Nlrc5	0.99638	50.87	0.87	rgb(227, 51, 53)	1.999	None
Srebf1	Fads2	0.99456	50.84	0.836	rgb(226, 57, 59)	1.9984	2,2
Irf1	Tbx21	0.99275	50.83	0.825	rgb(226, 59, 61)	1.9982	2,2
Irf7	Rsad2	0.99094	50.82	0.82	rgb(226, 60, 62)	1.998	None
Zfp182	Fyco1	0.99094	50.82	0.823	rgb(226, 60, 61)	1.998	2,2
Sp110	Cdkn2d	0.98913	50.81	0.806	rgb(226, 63, 65)	1.9978	2,2
Zfp385a	Eng	0.98913	50.81	0.806	rgb(226, 63, 65)	1.9978	2,2
Irf1	Igtp	0.98732	50.79	0.787	rgb(226, 67, 68)	1.9974	None
Irf9	Irf7	0.98732	50.79	0.787	rgb(226, 67, 68)	1.9974	None
Rorc	Lingo4	0.98732	50.79	0.786	rgb(226, 67, 68)	1.9974	2,2
Zfp367	Dtl	0.98732	50.79	0.793	rgb(226, 65, 67)	1.9974	2,2
Ahrr	Cyp1b1	0.9855	50.78	0.783	rgb(226, 67, 69)	1.9972	2,2
Irf7	Xaf1	0.9855	50.78	0.784	rgb(226, 67, 69)	1.9972	None
Sp110	Gbp6	0.9855	50.78	0.777	rgb(226, 69, 70)	1.9972	2,2
Irf7	Ifit1	0.98369	50.77	0.765	rgb(225, 71, 72)	1.997	None
Irf7	Ifit3	0.98369	50.77	0.773	rgb(226, 69, 71)	1.997	None
Nr4a1	Nr4a3	0.98369	50.77	0.768	rgb(225, 70, 72)	1.997	2,2
Zfp385a	Zmat3	0.98369	50.77	0.77	rgb(225, 70, 71)	1.997	2,2
Mxd3	Cdc25b	0.98188	50.76	0.764	rgb(225, 71, 73)	1.9968	2,2
Zfp367	Rpa2	0.98188	50.76	0.763	rgb(225, 71, 73)	1.9968	2,2
Zfp536	Lpin3	0.98188	50.76	0.761	rgb(225, 72, 73)	1.9968	2,2
Elk3	Capg	0.98007	50.75	0.749	rgb(225, 74, 75)	1.9966	2,2
Irf1	Fam26f	0.98007	50.75	0.747	rgb(225, 74, 76)	1.9966	None
Irf7	Cmpk2	0.98007	50.75	0.747	rgb(225, 74, 76)	1.9966	None
Irf7	I830012O16Rik	0.98007	50.75	0.749	rgb(225, 74, 75)	1.9966	2,2
Srebf2	Dhcr24	0.97826	50.74	0.745	rgb(225, 75, 76)	1.9964	2,2
Adnp	Dcxr	-0.97826	50.74	-7.4E-01	rgb( 56,119,245)	1.9964	2,2
Srebf1	Insig1	0.97644	50.73	0.726	rgb(225, 78, 80)	1.9962	2,2
Foxs1	Mylk2	0.97463	50.72	0.719	rgb(225, 80, 81)	1.996	2,2
Zfp467	Sspo	0.97463	50.72	0.72	rgb(225, 79, 81)	1.996	2,2
Zfp329	Neat1	0.97463	50.72	0.717	rgb(225, 80, 81)	1.996	2,2
Zfp473	Fkrp	-0.97463	50.72	-7.2E-01	rgb( 61,122,244)	1.996	2,2
Cebpg	Pck2	0.97282	50.71	0.71	rgb(225, 81, 83)	1.9958	2,2
Irf1	Gbp4	0.97282	50.71	0.71	rgb(225, 81, 83)	1.9958	None
Irf1	Gbp7	0.97282	50.71	0.708	rgb(225, 82, 83)	1.9958	None
Irf1	Tgtp2	0.97282	50.71	0.705	rgb(225, 82, 84)	1.9958	None
Irf7	2010002M12Rik	0.97282	50.71	0.714	rgb(225, 81, 82)	1.9958	2,2
Irf7	Ifi204	0.97282	50.71	0.706	rgb(225, 82, 83)	1.9958	None
Tfdp2	Oxct1	0.97282	50.71	0.712	rgb(225, 81, 83)	1.9958	None
Dach2	Tmem220	0.97282	50.71	0.706	rgb(225, 82, 84)	1.9958	2,2
Zfp385a	Abhd4	0.97282	50.71	0.714	rgb(225, 81, 82)	1.9958	2,2
Ikzf4	Treml2	0.97101	50.7	0.7	rgb(225, 83, 85)	1.9956	2,2
Irf7	Mx1	0.97101	50.7	0.698	rgb(225, 84, 85)	1.9956	None
Nr4a3	Nr4a1	0.97101	50.7	0.699	rgb(225, 84, 85)	1.9956	2,2
Sp110	Max	0.97101	50.7	0.697	rgb(225, 84, 85)	1.9956	2,2
Tead1	Nupr1	0.97101	50.7	0.701	rgb(225, 83, 85)	1.9956	2,2
C030039L03Rik	Per2	0.97101	50.7	0.7	rgb(225, 83, 85)	1.9956	2,2
Zfp280c	Rfx7	0.97101	50.7	0.704	rgb(225, 83, 84)	1.9956	2,2
Arid5a	Sbno2	0.9692	50.69	0.69	rgb(225, 85, 87)	1.9954	2,2
Epas1	Gata3	0.9692	50.69	0.69	rgb(225, 85, 87)	1.9954	2,2
Foxo1	Icam5	-0.9692	50.69	-6.9E-01	rgb( 67,126,243)	1.9954	2,2
Irf7	Oasl2	0.9692	50.69	0.686	rgb(225, 86, 87)	1.9954	None
Kdm2b	Mxd1	-0.9692	50.69	-6.9E-01	rgb( 68,126,243)	1.9954	2,2
Nfkb2	Psd	0.9692	50.69	0.694	rgb(225, 84, 86)	1.9954	None
C030039L03Rik	Muc2	0.9692	50.69	0.685	rgb(225, 86, 88)	1.9954	2,2
Prdm2	Dock4	0.9692	50.69	0.685	rgb(225, 86, 88)	1.9954	2,2
Whsc1	Fancm	0.9692	50.69	0.688	rgb(225, 86, 87)	1.9954	2,2
Zfp777	Cnnm3	0.9692	50.69	0.692	rgb(225, 85, 86)	1.9954	2,2
Bhlhe40	Tnip3	0.96738	50.68	0.676	rgb(224, 88, 89)	1.9952	2,2
Foxs1	S100a4	0.96738	50.68	0.681	rgb(224, 87, 88)	1.9952	2,2
Foxs1	Vax2	0.96738	50.68	0.678	rgb(224, 87, 89)	1.9952	2,2
Irf7	Cxcl10	0.96738	50.68	0.684	rgb(225, 86, 88)	1.9952	None
Prrx1	Cav1	0.96738	50.68	0.676	rgb(224, 88, 89)	1.9952	2,2
Atf6b	Crip1	-0.96738	50.68	-6.8E-01	rgb( 70,127,243)	1.9952	2,2
Zfp948	Ankrd23	0.96738	50.68	0.68	rgb(224, 87, 88)	1.9952	2,2
Crem	Agpat9	0.96557	50.67	0.667	rgb(224, 90, 91)	1.995	2,2
Irf1	Gbp5	0.96557	50.67	0.67	rgb(224, 89, 90)	1.995	None
Jdp2	Pck2	0.96557	50.67	0.67	rgb(224, 89, 90)	1.995	2,2
Plagl1	Cd180	0.96557	50.67	0.672	rgb(224, 89, 90)	1.995	2,2
Sp110	Bcl2a1b	0.96557	50.67	0.674	rgb(224, 88, 90)	1.995	2,2
Vax2	Il17re	0.96557	50.67	0.668	rgb(224, 89, 91)	1.995	2,2
Zhx1	Ptprc	0.96557	50.67	0.666	rgb(224, 90, 91)	1.995	2,2
Csrnp1	Mxd1	0.96557	50.67	0.671	rgb(224, 89, 90)	1.995	2,2
Rbck1	Dnajc21	-0.96557	50.67	-6.7E-01	rgb( 71,128,243)	1.995	2,2
Sgsm2	Tert	0.96557	50.67	0.673	rgb(224, 88, 90)	1.995	2,2
Whsc1	Exo1	0.96557	50.67	0.671	rgb(224, 89, 90)	1.995	2,2
Zfp629	Ttbk2	0.96557	50.67	0.668	rgb(224, 89, 91)	1.995	2,2
Cebpg	Gpt2	0.96376	50.66	0.658	rgb(224, 91, 93)	1.9948	2,2
Cebpg	Trib3	0.96376	50.66	0.659	rgb(224, 91, 93)	1.9948	2,2
Irf1	Erap1	0.96376	50.66	0.664	rgb(224, 90, 91)	1.9948	None
Irf1	Gm4841	0.96376	50.66	0.664	rgb(224, 90, 92)	1.9948	2,2
Irf4	Crtam	-0.96376	50.66	-6.6E-01	rgb( 73,129,242)	1.9948	None
Irf7	Gbp9	0.96376	50.66	0.664	rgb(224, 90, 92)	1.9948	None
Jun	Kdelc2	-0.96376	50.66	-6.6E-01	rgb( 75,130,242)	1.9948	None
Rbpj	Nedd4	0.96376	50.66	0.663	rgb(224, 90, 92)	1.9948	2,2
Sp4	Exoc6	0.96376	50.66	0.664	rgb(224, 90, 91)	1.9948	None
Tcf12	Pafah1b3	-0.96376	50.66	-6.6E-01	rgb( 73,129,242)	1.9948	2,2
Xbp1	Rap1gds1	0.96376	50.66	0.659	rgb(224, 91, 92)	1.9948	2,2
Tulp3	Tbc1d14	0.96376	50.66	0.661	rgb(224, 91, 92)	1.9948	2,2
Zfp367	Exo1	0.96376	50.66	0.661	rgb(224, 91, 92)	1.9948	2,2
Cebpg	Psph	0.96195	50.65	0.649	rgb(224, 93, 94)	1.9946	2,2
Gata3	Il13	0.96195	50.65	0.645	rgb(224, 94, 95)	1.9946	2,2
Irf4	Abcb9	-0.96195	50.65	-6.5E-01	rgb( 77,132,242)	1.9946	None
Irf5	St14	0.96195	50.65	0.649	rgb(224, 93, 94)	1.9946	2,2
Irf7	Mx2	0.96195	50.65	0.654	rgb(224, 92, 93)	1.9946	None
Mxi1	Aen	-0.96195	50.65	-6.5E-01	rgb( 76,131,242)	1.9946	None
Otx1	Slc29a3	0.96195	50.65	0.654	rgb(224, 92, 93)	1.9946	2,2
Patz1	Btbd11	0.96195	50.65	0.651	rgb(224, 93, 94)	1.9946	2,2
Rest	Rbm15	0.96195	50.65	0.652	rgb(224, 92, 94)	1.9946	None
Sp110	Ly6c1	0.96195	50.65	0.647	rgb(224, 93, 95)	1.9946	2,2
Sp4	Fbxw2	0.96195	50.65	0.648	rgb(224, 93, 95)	1.9946	2,2
Stat4	Dock11	0.96195	50.65	0.648	rgb(224, 93, 95)	1.9946	2,2
Tbx21	Notch1	0.96195	50.65	0.651	rgb(224, 93, 94)	1.9946	2,2
Zfp202	Dusp12	0.96195	50.65	0.647	rgb(224, 93, 95)	1.9946	2,2
Adnp	Hist1h1d	-0.96195	50.65	-6.5E-01	rgb( 77,132,242)	1.9946	2,2
Gm14420	Gm2011	0.96195	50.65	0.653	rgb(224, 92, 94)	1.9946	2,2
Mxd4	Urb1	-0.96195	50.65	-6.5E-01	rgb( 76,131,242)	1.9946	2,2
Zeb2	Aff3	-0.96195	50.65	-6.5E-01	rgb( 77,132,242)	1.9946	2,2
Ahrr	Pdpn	0.96013	50.64	0.643	rgb(224, 94, 96)	1.9944	2,2
Etv6	Ncs1	0.96013	50.64	0.642	rgb(224, 94, 96)	1.9944	None
Irf7	Pydc4	0.96013	50.64	0.636	rgb(224, 96, 97)	1.9944	None
Klf13	Map3k1	0.96013	50.64	0.639	rgb(224, 95, 96)	1.9944	2,2
Mybl1	4632434I11Rik	0.96013	50.64	0.645	rgb(224, 94, 95)	1.9944	2,2
Nr4a2	Fosl2	0.96013	50.64	0.64	rgb(224, 95, 96)	1.9944	2,2
Pknox1	Got1	-0.96013	50.64	-6.4E-01	rgb( 77,132,241)	1.9944	2,2
Rbpj	Vdr	0.96013	50.64	0.644	rgb(224, 94, 95)	1.9944	2,2
Rest	Rnf169	0.96013	50.64	0.64	rgb(224, 95, 96)	1.9944	None
Zfp467	Stk39	0.96013	50.64	0.641	rgb(224, 94, 96)	1.9944	None
Zfp467	Wnt10a	0.96013	50.64	0.643	rgb(224, 94, 96)	1.9944	None
C030039L03Rik	Ankzf1	0.96013	50.64	0.644	rgb(224, 94, 95)	1.9944	2,2
Mxd3	Smtn	0.96013	50.64	0.642	rgb(224, 94, 96)	1.9944	2,2
Plscr1	Clic4	0.96013	50.64	0.645	rgb(224, 94, 95)	1.9944	2,2
Whsc1	Rfwd3	0.96013	50.64	0.636	rgb(224, 95, 97)	1.9944	2,2
Zfp367	Apitd1	0.96013	50.64	0.637	rgb(224, 95, 97)	1.9944	2,2
Atf3	Hdc	0.95832	50.63	0.632	rgb(224, 96, 98)	1.9942	None
Cebpg	Slc7a3	0.95832	50.63	0.634	rgb(224, 96, 97)	1.9942	2,2
Foxp4	B4galnt1	0.95832	50.63	0.629	rgb(224, 97, 98)	1.9942	2,2
Irf1	Gbp6	0.95832	50.63	0.634	rgb(224, 96, 97)	1.9942	None
Irf5	Unc93b1	0.95832	50.63	0.633	rgb(224, 96, 97)	1.9942	2,2
Irf7	Oas1b	0.95832	50.63	0.631	rgb(224, 96, 98)	1.9942	None
Klf2	Sell	0.95832	50.63	0.635	rgb(224, 96, 97)	1.9942	2,2
Mxi1	Clybl	0.95832	50.63	0.629	rgb(224, 97, 98)	1.9942	2,2
Ovol1	Dixdc1	0.95832	50.63	0.63	rgb(224, 97, 98)	1.9942	2,2
Spib	Pik3r3	0.95832	50.63	0.63	rgb(224, 97, 98)	1.9942	None
Stat1	Dtx3l	0.95832	50.63	0.633	rgb(224, 96, 97)	1.9942	None
Vax2	Avpi1	0.95832	50.63	0.626	rgb(224, 97, 99)	1.9942	None
Atf6b	Syf2	-0.95832	50.63	-6.3E-01	rgb( 80,134,241)	1.9942	2,2
Dzip1	Uggt2	0.95832	50.63	0.629	rgb(224, 97, 98)	1.9942	2,2
Mxd3	Coro7	0.95832	50.63	0.63	rgb(224, 97, 98)	1.9942	2,2
Terf1	Rftn1	-0.95832	50.63	-6.3E-01	rgb( 80,134,241)	1.9942	2,2
Zeb2	Ptger2	0.95832	50.63	0.631	rgb(224, 96, 98)	1.9942	2,2
Zfp35	Zscan21	0.95832	50.63	0.629	rgb(224, 97, 98)	1.9942	2,2
Zfp385a	Zfp365	0.95832	50.63	0.629	rgb(224, 97, 98)	1.9942	2,2
Zfp385a	Zfp750	0.95832	50.63	0.631	rgb(224, 96, 98)	1.9942	2,2
Zfp386	Spry1	-0.95832	50.63	-6.3E-01	rgb( 80,134,241)	1.9942	2,2
Zfp750	Robo3	0.95832	50.63	0.626	rgb(224, 97, 99)	1.9942	2,2
Cebpg	Slc6a9	0.95651	50.62	0.617	rgb(224, 99,100)	1.994	2,2
Creb3l2	Gatsl2	0.95651	50.62	0.62	rgb(224, 99,100)	1.994	2,2
Elf1	Stk4	0.95651	50.62	0.621	rgb(224, 98,100)	1.994	None
Etv4	Slc6a9	0.95651	50.62	0.617	rgb(224, 99,100)	1.994	2,2
Hif1a	Acsl4	0.95651	50.62	0.624	rgb(224, 98, 99)	1.994	2,2
Ikzf2	Cd160	0.95651	50.62	0.624	rgb(224, 98, 99)	1.994	2,2
Irf9	Stat2	0.95651	50.62	0.617	rgb(224, 99,100)	1.994	None
Kdm2b	Slco4a1	0.95651	50.62	0.625	rgb(224, 98, 99)	1.994	2,2
Maf	Il21	0.95651	50.62	0.621	rgb(224, 98,100)	1.994	None
Mybl1	Gtse1	0.95651	50.62	0.624	rgb(224, 98, 99)	1.994	2,2
Nr4a2	Crem	0.95651	50.62	0.623	rgb(224, 98, 99)	1.994	None
Rela	Dyx1c1	-0.95651	50.62	-6.2E-01	rgb( 83,135,240)	1.994	None
Rorc	C2cd4d	0.95651	50.62	0.624	rgb(224, 98, 99)	1.994	None
Scrt1	Cbln3	0.95651	50.62	0.623	rgb(224, 98, 99)	1.994	2,2
Smad4	Prex1	0.95651	50.62	0.618	rgb(224, 99,100)	1.994	2,2
Vax2	Il17a	0.95651	50.62	0.617	rgb(224, 99,100)	1.994	2,2
Zfp219	Ctla4	0.95651	50.62	0.616	rgb(224, 99,101)	1.994	2,2
Mxd4	Ypel3	0.95651	50.62	0.618	rgb(224, 99,100)	1.994	2,2
Ski	Slc43a2	0.95651	50.62	0.625	rgb(224, 98, 99)	1.994	2,2
Zfp429	Megf8	-0.95651	50.62	-6.2E-01	rgb( 83,136,240)	1.994	2,2
Ddit3	Sars	0.9547	50.61	0.613	rgb(224,100,101)	1.9938	2,2
Egr1	Egr2	0.9547	50.61	0.613	rgb(224,100,101)	1.9938	None
Elf1	Slain1	0.9547	50.61	0.61	rgb(224,100,102)	1.9938	None
Epas1	Adamtsl3	0.9547	50.61	0.607	rgb(224,101,102)	1.9938	2,2
Gfi1	Bpnt1	-0.9547	50.61	-6.1E-01	rgb( 85,137,240)	1.9938	2,2
Irf8	Tbx21	0.9547	50.61	0.612	rgb(224,100,101)	1.9938	2,2
Jun	Osm	0.9547	50.61	0.612	rgb(224,100,101)	1.9938	2,2
Osr2	Serpinb1b	0.9547	50.61	0.605	rgb(224,101,103)	1.9938	2,2
Pou2af1	Kcna3	0.9547	50.61	0.606	rgb(224,101,102)	1.9938	2,2
Scrt1	Cyp2s1	0.9547	50.61	0.606	rgb(224,101,102)	1.9938	2,2
Sp4	Pex19	-0.9547	50.61	-6.1E-01	rgb( 84,136,240)	1.9938	None
Sp6	Lrrc66	-0.9547	50.61	-6.1E-01	rgb( 84,136,240)	1.9938	2,2
Tcf12	Mycbp2	0.9547	50.61	0.609	rgb(224,101,102)	1.9938	None
Zbtb4	Zswim4	0.9547	50.61	0.61	rgb(224,100,102)	1.9938	2,2
Gpbp1	Pml	-0.9547	50.61	-6.1E-01	rgb( 84,136,240)	1.9938	2,2
Mxd4	Tcp11l2	0.9547	50.61	0.611	rgb(224,100,101)	1.9938	2,2
Zfp367	Cenpm	0.9547	50.61	0.606	rgb(224,101,102)	1.9938	2,2
Zfp367	Pknox1	-0.9547	50.61	-6.1E-01	rgb( 85,137,240)	1.9938	2,2
Zfp800	Eno3	-0.9547	50.61	-6.1E-01	rgb( 85,137,240)	1.9938	2,2
Zfp831	Ahdc1	0.9547	50.61	0.611	rgb(224,100,102)	1.9938	2,2
Bcl6b	Kctd7	0.95289	50.6	0.603	rgb(224,102,103)	1.9936	2,2
Bhlhe40	Ndrg2	0.95289	50.6	0.598	rgb(224,103,104)	1.9936	None
Cebpg	Aldh1l2	0.95289	50.6	0.596	rgb(224,103,104)	1.9936	2,2
Cebpg	Chac1	0.95289	50.6	0.596	rgb(224,103,104)	1.9936	2,2
Epas1	Gsn	0.95289	50.6	0.6	rgb(224,102,104)	1.9936	2,2
Epas1	Mllt6	-0.95289	50.6	-6.0E-01	rgb( 87,138,240)	1.9936	2,2
Ets2	Ifit2	0.95289	50.6	0.6	rgb(224,102,104)	1.9936	2,2
Irf1	Gbp10	0.95289	50.6	0.596	rgb(224,103,104)	1.9936	None
Irf4	Loxl2	-0.95289	50.6	-6.0E-01	rgb( 86,137,240)	1.9936	2,2
Irf5	Gna15	0.95289	50.6	0.603	rgb(224,102,103)	1.9936	None
Kdm2b	Cxcr5	-0.95289	50.6	-6.0E-01	rgb( 86,137,240)	1.9936	2,2
Pbx2	Numbl	0.95289	50.6	0.603	rgb(224,102,103)	1.9936	2,2
Pou6f1	Ust	0.95289	50.6	0.598	rgb(224,103,104)	1.9936	2,2
Sox5	Gem	0.95289	50.6	0.597	rgb(224,103,104)	1.9936	2,2
Sox5	Mab21l2	0.95289	50.6	0.601	rgb(224,102,103)	1.9936	2,2
Vax2	2310007L24Rik	0.95289	50.6	0.6	rgb(224,102,104)	1.9936	2,2
Zbtb4	Dlst	-0.95289	50.6	-6.0E-01	rgb( 86,137,240)	1.9936	2,2
Zfp467	Wisp1	0.95289	50.6	0.604	rgb(224,102,103)	1.9936	2,2
C030039L03Rik	Atp7b	0.95289	50.6	0.604	rgb(224,102,103)	1.9936	2,2
C030039L03Rik	Prkab2	0.95289	50.6	0.6	rgb(224,102,104)	1.9936	2,2
Klf6	Trp53i13	0.95289	50.6	0.6	rgb(224,102,104)	1.9936	2,2
Zfp329	A230072C01Rik	0.95289	50.6	0.601	rgb(224,102,103)	1.9936	2,2
Zfp385a	Slc19a2	0.95289	50.6	0.597	rgb(224,103,104)	1.9936	2,2
Zfp429	Apold1	-0.95289	50.6	-6.0E-01	rgb( 87,138,240)	1.9936	2,2
Zfp429	H60c	-0.95289	50.6	-6.0E-01	rgb( 87,138,240)	1.9936	2,2
Zfp429	Vwa1	-0.95289	50.6	-6.0E-01	rgb( 87,138,240)	1.9936	2,2
Zfp629	Dnmt3b	0.95289	50.6	0.603	rgb(224,102,103)	1.9936	2,2
Zfp629	Trpv2	-0.95289	50.6	-6.0E-01	rgb( 87,138,240)	1.9936	2,2
Zfp808	Rfwd3	0.95289	50.6	0.599	rgb(224,103,104)	1.9936	2,2
Zfp956	Ankrd23	0.95289	50.6	0.595	rgb(224,103,104)	1.9936	2,2
Zkscan17	Spn	-0.95289	50.6	-6.0E-01	rgb( 87,138,240)	1.9936	2,2
Creb3l2	Syn1	0.95107	50.59	0.591	rgb(224,104,105)	1.9934	2,2
Cux1	Tgfbr1	0.95107	50.59	0.589	rgb(223,104,106)	1.9934	2,2
Egr1	Egr3	0.95107	50.59	0.592	rgb(224,104,105)	1.9934	None
Egr1	Nr4a1	0.95107	50.59	0.59	rgb(223,104,106)	1.9934	None
Hif3a	Stc1	0.95107	50.59	0.587	rgb(223,105,106)	1.9934	2,2
Ikzf2	Ankrd39	0.95107	50.59	0.589	rgb(223,105,106)	1.9934	2,2
Irf4	Dlk1	-0.95107	50.59	-5.9E-01	rgb( 89,139,239)	1.9934	2,2
Irf4	Nox1	-0.95107	50.59	-5.9E-01	rgb( 90,140,239)	1.9934	None
Irf7	Ccrl2	0.95107	50.59	0.588	rgb(223,105,106)	1.9934	None
Jund	Cebpb	0.95107	50.59	0.594	rgb(224,104,105)	1.9934	2,2
Maf	Aqp3	0.95107	50.59	0.586	rgb(223,105,106)	1.9934	None
Nr4a2	Tapbpl	0.95107	50.59	0.59	rgb(223,104,105)	1.9934	2,2
Prrx1	Fat1	0.95107	50.59	0.591	rgb(224,104,105)	1.9934	2,2
Rfx7	Cox7a2l	-0.95107	50.59	-5.9E-01	rgb( 88,139,240)	1.9934	2,2
Satb1	Epas1	0.95107	50.59	0.594	rgb(224,104,105)	1.9934	2,2
Tfdp2	Appl2	0.95107	50.59	0.587	rgb(223,105,106)	1.9934	2,2
Zbtb7c	Npr1	0.95107	50.59	0.593	rgb(224,104,105)	1.9934	2,2
Zfp467	Sgsm2	0.95107	50.59	0.588	rgb(223,105,106)	1.9934	2,2
Adnp	Hist1h1b	-0.95107	50.59	-5.9E-01	rgb( 88,138,240)	1.9934	2,2
C030039L03Rik	Gapdhs	0.95107	50.59	0.594	rgb(224,104,105)	1.9934	2,2
Ncoa1	Lrba	0.95107	50.59	0.595	rgb(224,103,105)	1.9934	2,2
Ncoa3	Il4ra	0.95107	50.59	0.594	rgb(224,104,105)	1.9934	2,2
Phf1	Galk1	-0.95107	50.59	-5.9E-01	rgb( 89,139,239)	1.9934	2,2
Plscr1	Ubash3a	-0.95107	50.59	-5.9E-01	rgb( 90,140,239)	1.9934	2,2
Prdm2	Bcor	0.95107	50.59	0.592	rgb(224,104,105)	1.9934	2,2
Prdm2	Ptger2	-0.95107	50.59	-5.9E-01	rgb( 88,139,240)	1.9934	2,2
Sgsm2	Plxnc1	0.95107	50.59	0.59	rgb(223,104,106)	1.9934	2,2
Thap3	Dpm3	0.95107	50.59	0.588	rgb(223,105,106)	1.9934	2,2
Tigd2	Gprin3	0.95107	50.59	0.592	rgb(224,104,105)	1.9934	2,2
Zfp386	Atp6v1d	0.95107	50.59	0.594	rgb(224,103,105)	1.9934	2,2
Zfp668	Dcakd	0.95107	50.59	0.59	rgb(223,104,105)	1.9934	2,2
Zfp808	Tyms	0.95107	50.59	0.589	rgb(223,105,106)	1.9934	2,2
Ets1	Ppp1r10	-0.94926	50.58	-5.8E-01	rgb( 90,140,239)	1.9932	None
Etv4	Dusp9	0.94926	50.58	0.58	rgb(223,106,107)	1.9932	2,2
Etv4	Pdgfrb	0.94926	50.58	0.578	rgb(223,107,108)	1.9932	2,2
Foxf2	Bcl6b	-0.94926	50.58	-5.8E-01	rgb( 92,141,239)	1.9932	2,2
Foxo3	Tmem43	0.94926	50.58	0.58	rgb(223,106,107)	1.9932	2,2
Hif3a	Syce2	0.94926	50.58	0.58	rgb(223,106,107)	1.9932	2,2
Hlx	Tspan13	0.94926	50.58	0.584	rgb(223,106,107)	1.9932	2,2
Hsf1	Rwdd2a	-0.94926	50.58	-5.8E-01	rgb( 92,141,239)	1.9932	None
Irf1	Gbp2	0.94926	50.58	0.582	rgb(223,106,107)	1.9932	None
Irf1	Insrr	0.94926	50.58	0.577	rgb(223,107,108)	1.9932	2,2
Irf2	Wipf1	0.94926	50.58	0.579	rgb(223,106,107)	1.9932	None
Irf4	Chst15	0.94926	50.58	0.58	rgb(223,106,107)	1.9932	None
Irf4	Cxcl2	-0.94926	50.58	-5.8E-01	rgb( 92,141,239)	1.9932	2,2
Irf4	Srgap3	-0.94926	50.58	-5.8E-01	rgb( 90,140,239)	1.9932	None
Irf7	BC094916	0.94926	50.58	0.577	rgb(223,107,108)	1.9932	None
Maf	Pdpn	0.94926	50.58	0.578	rgb(223,107,108)	1.9932	None
Nkx1-2	Bzw2	0.94926	50.58	0.578	rgb(223,107,108)	1.9932	2,2
Patz1	Mboat7	0.94926	50.58	0.582	rgb(223,106,107)	1.9932	None
Pou6f1	Txk	0.94926	50.58	0.579	rgb(223,106,108)	1.9932	2,2
Pparg	Dgkk	0.94926	50.58	0.583	rgb(223,106,107)	1.9932	2,2
Rbpj	Nckap1	0.94926	50.58	0.58	rgb(223,106,107)	1.9932	2,2
Scrt1	Zfp12	0.94926	50.58	0.579	rgb(223,106,108)	1.9932	2,2
Sp100	Stat2	0.94926	50.58	0.58	rgb(223,106,107)	1.9932	2,2
Sp110	Ube2v1	-0.94926	50.58	-5.8E-01	rgb( 92,141,239)	1.9932	2,2
Stat4	Tgfbr1	-0.94926	50.58	-5.8E-01	rgb( 92,141,239)	1.9932	2,2
Tal2	Tmem38b	0.94926	50.58	0.582	rgb(223,106,107)	1.9932	2,2
Tead1	Vim	0.94926	50.58	0.576	rgb(223,107,108)	1.9932	2,2
Vax2	Cxcl3	0.94926	50.58	0.583	rgb(223,106,107)	1.9932	2,2
Zfp524	Rpl14	0.94926	50.58	0.58	rgb(223,106,107)	1.9932	2,2
Litaf	Cmya5	0.94926	50.58	0.584	rgb(223,105,107)	1.9932	2,2
Sgsm2	Cul9	0.94926	50.58	0.577	rgb(223,107,108)	1.9932	2,2
Trps1	Edn3	-0.94926	50.58	-5.8E-01	rgb( 91,140,239)	1.9932	2,2
Zeb2	Srxn1	0.94926	50.58	0.576	rgb(223,107,108)	1.9932	2,2
Zfp2	Ehbp1	0.94926	50.58	0.581	rgb(223,106,107)	1.9932	2,2
Zfp629	Ormdl1	-0.94926	50.58	-5.8E-01	rgb( 91,140,239)	1.9932	2,2
Zfp750	Exoc4	0.94926	50.58	0.576	rgb(223,107,108)	1.9932	2,2
Zfp750	Ttll9	0.94926	50.58	0.579	rgb(223,106,107)	1.9932	2,2
Zkscan17	Cyfip2	0.94926	50.58	0.583	rgb(223,106,107)	1.9932	2,2
Arid3b	Inpp5a	0.94745	50.57	0.566	rgb(223,109,110)	1.993	2,2
Arid5a	Tnip2	0.94745	50.57	0.568	rgb(223,108,110)	1.993	2,2
Atf5	Minpp1	-0.94745	50.57	-5.7E-01	rgb( 94,142,238)	1.993	2,2
Cenpb	Samd1	0.94745	50.57	0.565	rgb(223,109,110)	1.993	2,2
Elk3	Rora	0.94745	50.57	0.572	rgb(223,108,109)	1.993	2,2
Ets1	Slc9a3r1	0.94745	50.57	0.569	rgb(223,108,109)	1.993	None
Foxa1	Tmem59l	0.94745	50.57	0.567	rgb(223,109,110)	1.993	2,2
Foxp1	5430421N21Rik	-0.94745	50.57	-5.7E-01	rgb( 94,142,239)	1.993	2,2
Ikzf4	Bcl3	0.94745	50.57	0.573	rgb(223,108,109)	1.993	2,2
Irf1	Gbp9	0.94745	50.57	0.575	rgb(223,107,108)	1.993	None
Irf4	Cxxc5	-0.94745	50.57	-5.7E-01	rgb( 93,141,239)	1.993	2,2
Klf13	Prr7	0.94745	50.57	0.569	rgb(223,108,109)	1.993	2,2
Lyl1	Lix1l	0.94745	50.57	0.566	rgb(223,109,110)	1.993	None
Nfkb2	Cdk5r1	0.94745	50.57	0.566	rgb(223,109,110)	1.993	2,2
Nr4a2	Mmd	0.94745	50.57	0.565	rgb(223,109,110)	1.993	None
Plagl1	Actn1	0.94745	50.57	0.57	rgb(223,108,109)	1.993	2,2
Runx3	Ephx1	-0.94745	50.57	-5.7E-01	rgb( 93,142,239)	1.993	2,2
Sox5	Stx7	0.94745	50.57	0.569	rgb(223,108,110)	1.993	2,2
Sp4	Ccdc134	-0.94745	50.57	-5.7E-01	rgb( 93,142,239)	1.993	None
Sp4	Ptpn2	0.94745	50.57	0.565	rgb(223,109,110)	1.993	None
Stat1	Slain1	0.94745	50.57	0.57	rgb(223,108,109)	1.993	None
Stat4	Scyl2	0.94745	50.57	0.57	rgb(223,108,109)	1.993	2,2
Tcf4	Fads2	0.94745	50.57	0.569	rgb(223,108,109)	1.993	2,2
Tead1	Stxbp6	0.94745	50.57	0.568	rgb(223,109,110)	1.993	None
Trerf1	Tnk2	0.94745	50.57	0.574	rgb(223,107,108)	1.993	2,2
Vax2	Adcy4	0.94745	50.57	0.571	rgb(223,108,109)	1.993	2,2
Xbp1	Tmem163	0.94745	50.57	0.569	rgb(223,108,109)	1.993	2,2
Cbx2	Cmtm4	0.94745	50.57	0.569	rgb(223,108,109)	1.993	2,2
Dot1l	Auh	-0.94745	50.57	-5.7E-01	rgb( 93,142,239)	1.993	2,2
Dot1l	Rnf130	-0.94745	50.57	-5.7E-01	rgb( 93,142,239)	1.993	2,2
Drap1	Syf2	0.94745	50.57	0.575	rgb(223,107,108)	1.993	2,2
Klf6	Neu3	0.94745	50.57	0.571	rgb(223,108,109)	1.993	2,2
Sgsm2	Thoc3	-0.94745	50.57	-5.7E-01	rgb( 93,142,239)	1.993	2,2
Zbtb32	Trpv2	0.94745	50.57	0.571	rgb(223,108,109)	1.993	2,2
Zfp169	Inpp4a	0.94745	50.57	0.575	rgb(223,107,108)	1.993	2,2
Zfp329	Gripap1	0.94745	50.57	0.569	rgb(223,108,109)	1.993	2,2
Zfp367	Fam111a	0.94745	50.57	0.567	rgb(223,109,110)	1.993	2,2
Zfp429	Zfp874a	0.94745	50.57	0.571	rgb(223,108,109)	1.993	2,2
Zfp473	Flot2	0.94745	50.57	0.572	rgb(223,108,109)	1.993	2,2
Zfp750	Ckmt1	0.94745	50.57	0.572	rgb(223,108,109)	1.993	2,2
Zhx2	Arc	0.94745	50.57	0.572	rgb(223,108,109)	1.993	2,2
Zhx2	Sema6b	-0.94745	50.57	-5.7E-01	rgb( 93,141,239)	1.993	2,2
Arid3a	Ahnak	0.94564	50.56	0.557	rgb(223,111,112)	1.9928	None
Bhlhe40	Anxa4	0.94564	50.56	0.558	rgb(223,110,111)	1.9928	None
Cebpg	Pycr1	0.94564	50.56	0.565	rgb(223,109,110)	1.9928	2,2
Etv6	Nlgn2	0.94564	50.56	0.556	rgb(223,111,112)	1.9928	2,2
Etv6	Skap2	0.94564	50.56	0.564	rgb(223,109,110)	1.9928	None
Fosl2	Tbc1d30	0.94564	50.56	0.557	rgb(223,111,112)	1.9928	None
Hic1	Gfi1	0.94564	50.56	0.562	rgb(223,110,111)	1.9928	None
Ikzf2	Cd96	0.94564	50.56	0.556	rgb(223,111,112)	1.9928	2,2
Kdm2b	Gramd1b	0.94564	50.56	0.562	rgb(223,110,111)	1.9928	2,2
Klf10	Smurf2	0.94564	50.56	0.564	rgb(223,109,110)	1.9928	2,2
Klf2	Ttyh3	0.94564	50.56	0.556	rgb(223,111,112)	1.9928	2,2
Nfil3	Glipr2	0.94564	50.56	0.556	rgb(223,111,112)	1.9928	2,2
Rfx3	Vav1	-0.94564	50.56	-5.6E-01	rgb( 95,143,238)	1.9928	2,2
Scrt1	4932438H23Rik	0.94564	50.56	0.561	rgb(223,110,111)	1.9928	2,2
Sp4	Ermn	0.94564	50.56	0.559	rgb(223,110,111)	1.9928	2,2
Stat2	Dtx3l	0.94564	50.56	0.561	rgb(223,110,111)	1.9928	None
Stat2	Igtp	0.94564	50.56	0.559	rgb(223,110,111)	1.9928	None
Stat2	Parp9	0.94564	50.56	0.56	rgb(223,110,111)	1.9928	None
Tead1	Dst	0.94564	50.56	0.561	rgb(223,110,111)	1.9928	2,2
Tead1	Eef2k	0.94564	50.56	0.561	rgb(223,110,111)	1.9928	2,2
Tead1	Fut7	0.94564	50.56	0.557	rgb(223,111,112)	1.9928	2,2
Twist1	Glt28d2	0.94564	50.56	0.558	rgb(223,111,112)	1.9928	2,2
Vax2	Myo1f	0.94564	50.56	0.564	rgb(223,109,110)	1.9928	2,2
Vax2	Podnl1	0.94564	50.56	0.558	rgb(223,110,112)	1.9928	2,2
Ankzf1	Rbfox2	0.94564	50.56	0.557	rgb(223,111,112)	1.9928	2,2
C030039L03Rik	1700001L05Rik	0.94564	50.56	0.558	rgb(223,110,112)	1.9928	2,2
C030039L03Rik	1700034I23Rik	0.94564	50.56	0.559	rgb(223,110,111)	1.9928	2,2
Kdm5b	Ero1l	0.94564	50.56	0.565	rgb(223,109,110)	1.9928	2,2
Kdm5b	Sap30	0.94564	50.56	0.563	rgb(223,109,111)	1.9928	2,2
Mxd1	Socs3	0.94564	50.56	0.558	rgb(223,110,112)	1.9928	2,2
Mxd3	Capg	0.94564	50.56	0.56	rgb(223,110,111)	1.9928	2,2
Tigd2	Lsp1	-0.94564	50.56	-5.6E-01	rgb( 96,143,238)	1.9928	2,2
Whsc1	Lpcat1	0.94564	50.56	0.556	rgb(223,111,112)	1.9928	2,2
Zbtb32	P4ha2	0.94564	50.56	0.559	rgb(223,110,111)	1.9928	2,2
Zfp277	Myo10	-0.94564	50.56	-5.6E-01	rgb( 95,143,238)	1.9928	2,2
Zfp296	Appl2	-0.94564	50.56	-5.6E-01	rgb( 95,143,238)	1.9928	2,2
Zfp385a	Ptp4a3	0.94564	50.56	0.556	rgb(223,111,112)	1.9928	2,2
Zfp386	Emb	0.94564	50.56	0.561	rgb(223,110,111)	1.9928	2,2
Zfp750	Ercc5	0.94564	50.56	0.56	rgb(223,110,111)	1.9928	2,2
Zfp777	Crebbp	0.94564	50.56	0.557	rgb(223,111,112)	1.9928	2,2
Ahrr	Ptprj	0.94383	50.55	0.552	rgb(223,111,113)	1.9926	2,2
Batf	Ikzf2	0.94383	50.55	0.551	rgb(223,112,113)	1.9926	None
Bcl6	Itgb1	-0.94383	50.55	-5.5E-01	rgb( 99,145,238)	1.9926	None
Egr1	Dusp2	0.94383	50.55	0.55	rgb(223,112,113)	1.9926	None
Egr2	Nudt6	0.94383	50.55	0.547	rgb(223,112,114)	1.9926	2,2
Eomes	Abcb1a	0.94383	50.55	0.554	rgb(223,111,112)	1.9926	2,2
Ets2	Sept9	-0.94383	50.55	-5.5E-01	rgb( 97,144,238)	1.9926	None
Etv6	Gbp2	0.94383	50.55	0.55	rgb(223,112,113)	1.9926	None
Foxf2	Myo3b	0.94383	50.55	0.551	rgb(223,112,113)	1.9926	None
Foxp1	Gap43	-0.94383	50.55	-5.5E-01	rgb( 98,144,238)	1.9926	2,2
Gzf1	BC026585	0.94383	50.55	0.551	rgb(223,112,113)	1.9926	2,2
Jun	Furin	0.94383	50.55	0.55	rgb(223,112,113)	1.9926	None
Junb	Hook2	0.94383	50.55	0.546	rgb(223,113,114)	1.9926	None
Msc	Cndp2	0.94383	50.55	0.553	rgb(223,111,112)	1.9926	2,2
Mxi1	Fez2	0.94383	50.55	0.547	rgb(223,113,114)	1.9926	2,2
Nr1d1	Serpine2	-0.94383	50.55	-5.5E-01	rgb( 97,144,238)	1.9926	2,2
Rbpj	Id2	0.94383	50.55	0.548	rgb(223,112,113)	1.9926	2,2
Runx1	Egr2	0.94383	50.55	0.547	rgb(223,113,114)	1.9926	2,2
Sox5	Serpinf1	0.94383	50.55	0.551	rgb(223,112,113)	1.9926	2,2
Srebf2	Dhcr7	0.94383	50.55	0.552	rgb(223,112,113)	1.9926	2,2
Vax2	Cysltr1	0.94383	50.55	0.554	rgb(223,111,112)	1.9926	2,2
Vax2	Dab2	0.94383	50.55	0.553	rgb(223,111,112)	1.9926	2,2
Zbtb7c	Scarf2	0.94383	50.55	0.546	rgb(223,113,114)	1.9926	2,2
Zfp148	Adora2a	-0.94383	50.55	-5.5E-01	rgb( 98,145,238)	1.9926	None
Atmin	Sbf2	0.94383	50.55	0.551	rgb(223,112,113)	1.9926	2,2
Cggbp1	Scyl2	0.94383	50.55	0.545	rgb(223,113,114)	1.9926	2,2
Jazf1	Enpp4	-0.94383	50.55	-5.5E-01	rgb( 98,145,238)	1.9926	2,2
L3mbtl3	Piga	-0.94383	50.55	-5.5E-01	rgb( 97,144,238)	1.9926	2,2
Mxd1	Rragd	0.94383	50.55	0.55	rgb(223,112,113)	1.9926	2,2
Mxd3	Zdhhc2	0.94383	50.55	0.545	rgb(223,113,114)	1.9926	2,2
Phf1	L1cam	0.94383	50.55	0.554	rgb(223,111,112)	1.9926	2,2
Zbtb46	Cd83	0.94383	50.55	0.554	rgb(223,111,112)	1.9926	2,2
Zfp35	Mmachc	0.94383	50.55	0.55	rgb(223,112,113)	1.9926	2,2
Zfp385a	Cd80	0.94383	50.55	0.549	rgb(223,112,113)	1.9926	2,2
Zfp429	Kcnf1	-0.94383	50.55	-5.5E-01	rgb( 97,144,238)	1.9926	2,2
Zfp429	Ubiad1	-0.94383	50.55	-5.5E-01	rgb( 99,145,238)	1.9926	2,2
Zfp449	Tcea3	0.94383	50.55	0.549	rgb(223,112,113)	1.9926	2,2
Zfp516	B4galnt4	0.94383	50.55	0.545	rgb(223,113,114)	1.9926	2,2
Zfp629	Tbc1d16	0.94383	50.55	0.547	rgb(223,113,114)	1.9926	2,2
Zfp777	Ctss	-0.94383	50.55	-5.5E-01	rgb( 98,145,238)	1.9926	2,2
Zfp91	Malt1	0.94383	50.55	0.551	rgb(223,112,113)	1.9926	2,2
Zfp948	Mtx3	0.94383	50.55	0.555	rgb(223,111,112)	1.9926	2,2
Zkscan17	Pycr1	0.94383	50.55	0.545	rgb(223,113,114)	1.9926	2,2
Ahr	Nipal1	0.94201	50.54	0.537	rgb(223,114,115)	1.9924	2,2
Egr4	Fam20c	0.94201	50.54	0.54	rgb(223,114,115)	1.9924	None
Elk3	Dusp14	0.94201	50.54	0.539	rgb(223,114,115)	1.9924	2,2
Epas1	Pparg	0.94201	50.54	0.545	rgb(223,113,114)	1.9924	2,2
Etv5	Zswim4	0.94201	50.54	0.545	rgb(223,113,114)	1.9924	2,2
Gata1	Itih5	0.94201	50.54	0.538	rgb(223,114,115)	1.9924	2,2
Ikzf4	Mllt6	0.94201	50.54	0.54	rgb(223,114,115)	1.9924	2,2
Irf4	Abcd3	-0.94201	50.54	-5.4E-01	rgb(100,146,238)	1.9924	None
Irf4	Vsig2	-0.94201	50.54	-5.4E-01	rgb(100,146,238)	1.9924	None
Irf5	Dcxr	0.94201	50.54	0.544	rgb(223,113,114)	1.9924	2,2
Irf5	Fbxo18	0.94201	50.54	0.538	rgb(223,114,115)	1.9924	2,2
Jdp2	Slamf9	0.94201	50.54	0.54	rgb(223,114,115)	1.9924	None
Nfatc4	Cebpb	0.94201	50.54	0.54	rgb(223,114,115)	1.9924	2,2
Nfil3	Ier3	0.94201	50.54	0.536	rgb(223,115,116)	1.9924	2,2
Nfkb2	Tspan3	0.94201	50.54	0.537	rgb(223,114,116)	1.9924	None
Nr4a3	B4galnt4	-0.94201	50.54	-5.4E-01	rgb(101,146,237)	1.9924	2,2
Ppard	Acvr1b	0.94201	50.54	0.538	rgb(223,114,115)	1.9924	2,2
Prrx1	Ccdc80	0.94201	50.54	0.54	rgb(223,114,115)	1.9924	2,2
Rest	Bzw2	-0.94201	50.54	-5.4E-01	rgb( 99,145,238)	1.9924	None
Rest	Uckl1os	0.94201	50.54	0.544	rgb(223,113,114)	1.9924	None
Rxra	Ptger4	0.94201	50.54	0.542	rgb(223,113,115)	1.9924	None
Six1	Six4	0.94201	50.54	0.54	rgb(223,114,115)	1.9924	2,2
Six5	Skil	-0.94201	50.54	-5.4E-01	rgb( 99,145,238)	1.9924	None
Sox5	Akr1b8	0.94201	50.54	0.544	rgb(223,113,114)	1.9924	2,2
Tead1	Faim3	0.94201	50.54	0.542	rgb(223,114,115)	1.9924	2,2
Tead1	Socs2	0.94201	50.54	0.544	rgb(223,113,114)	1.9924	2,2
Thra	Tjp3	0.94201	50.54	0.543	rgb(223,113,114)	1.9924	None
Trerf1	Cyfip2	0.94201	50.54	0.545	rgb(223,113,114)	1.9924	2,2
Twist1	Fam160a1	0.94201	50.54	0.538	rgb(223,114,115)	1.9924	2,2
Vax2	Abhd15	0.94201	50.54	0.541	rgb(223,114,115)	1.9924	2,2
Vax2	Il23r	0.94201	50.54	0.538	rgb(223,114,115)	1.9924	None
Zbtb4	Ncoa1	0.94201	50.54	0.542	rgb(223,113,115)	1.9924	2,2
Zfp202	Smpd3	0.94201	50.54	0.545	rgb(223,113,114)	1.9924	2,2
Zfp524	Zfp36	0.94201	50.54	0.543	rgb(223,113,114)	1.9924	2,2
Adnp	Ap1s3	0.94201	50.54	0.536	rgb(223,115,116)	1.9924	2,2
Akna	Ccdc92	0.94201	50.54	0.54	rgb(223,114,115)	1.9924	2,2
Akna	Proz	0.94201	50.54	0.538	rgb(223,114,115)	1.9924	2,2
C030039L03Rik	Kcnc3	0.94201	50.54	0.544	rgb(223,113,114)	1.9924	2,2
Cbx2	Cdc25b	0.94201	50.54	0.541	rgb(223,114,115)	1.9924	2,2
Cc2d1a	Cenpw	-0.94201	50.54	-5.4E-01	rgb(100,146,237)	1.9924	2,2
Ccdc17	Impg2	0.94201	50.54	0.541	rgb(223,114,115)	1.9924	2,2
Eea1	Ctsw	-0.94201	50.54	-5.4E-01	rgb( 99,145,238)	1.9924	2,2
Kdm5b	Pgm2	0.94201	50.54	0.54	rgb(223,114,115)	1.9924	2,2
Mxd1	Fastkd2	-0.94201	50.54	-5.4E-01	rgb(101,146,237)	1.9924	2,2
Mxd1	Smyd5	-0.94201	50.54	-5.4E-01	rgb(101,146,237)	1.9924	2,2
Mxd4	2210013O21Rik	0.94201	50.54	0.539	rgb(223,114,115)	1.9924	2,2
Ncoa1	Csnk1e	0.94201	50.54	0.537	rgb(223,114,116)	1.9924	2,2
Terf1	Dntt	0.94201	50.54	0.542	rgb(223,113,115)	1.9924	2,2
Zbtb32	Tapbpl	0.94201	50.54	0.541	rgb(223,114,115)	1.9924	2,2
Zfp28	Tarsl2	0.94201	50.54	0.536	rgb(223,115,116)	1.9924	2,2
Zfp280b	Ap1s3	0.94201	50.54	0.539	rgb(223,114,115)	1.9924	2,2
Zfp365	Dcxr	0.94201	50.54	0.542	rgb(223,113,115)	1.9924	2,2
Zfp395	Tnip2	-0.94201	50.54	-5.4E-01	rgb( 99,145,238)	1.9924	2,2
Zfp608	Serpinb1a	0.94201	50.54	0.542	rgb(223,113,114)	1.9924	2,2
Zfp667	Vps37d	0.94201	50.54	0.542	rgb(223,113,114)	1.9924	2,2
Zfp777	Zc3h7b	0.94201	50.54	0.539	rgb(223,114,115)	1.9924	2,2
Zfp787	Zfp668	0.94201	50.54	0.545	rgb(223,113,114)	1.9924	2,2
Zfp933	Reep3	0.94201	50.54	0.539	rgb(223,114,115)	1.9924	2,2
Zfp956	Tsc1	0.94201	50.54	0.538	rgb(223,114,115)	1.9924	2,2
Zmat1	Fam120c	0.94201	50.54	0.541	rgb(223,114,115)	1.9924	2,2
Zscan29	Lrfn1	-0.94201	50.54	-5.4E-01	rgb( 99,145,238)	1.9924	2,2
Ahr	Tspan5	0.9402	50.53	0.528	rgb(223,116,117)	1.9922	2,2
Ahrr	Trappc10	0.9402	50.53	0.528	rgb(223,116,117)	1.9922	2,2
Bcl11b	Mllt6	0.9402	50.53	0.526	rgb(223,116,118)	1.9922	None
Bcl6	3110057O12Rik	-0.9402	50.53	-5.3E-01	rgb(103,147,237)	1.9922	2,2
Bcl6b	Tigit	0.9402	50.53	0.529	rgb(223,116,117)	1.9922	2,2
Fos	Me2	-0.9402	50.53	-5.3E-01	rgb(101,147,237)	1.9922	None
Fosl2	Stat3	0.9402	50.53	0.534	rgb(223,115,116)	1.9922	None
Foxp3	Nt5e	0.9402	50.53	0.525	rgb(223,117,118)	1.9922	None
Gata3	4930506M07Rik	0.9402	50.53	0.528	rgb(223,116,117)	1.9922	2,2
Gata3	Epas1	0.9402	50.53	0.527	rgb(223,116,117)	1.9922	2,2
Gata3	Nrgn	0.9402	50.53	0.531	rgb(223,115,117)	1.9922	2,2
Gli3	Nhs	0.9402	50.53	0.532	rgb(223,115,116)	1.9922	2,2
Irf4	Atp8b4	-0.9402	50.53	-5.3E-01	rgb(103,148,237)	1.9922	None
Irf4	Cacna1s	0.9402	50.53	0.532	rgb(223,115,116)	1.9922	None
Irf4	Grpr	-0.9402	50.53	-5.3E-01	rgb(102,147,237)	1.9922	2,2
Irf4	Prkd3	-0.9402	50.53	-5.3E-01	rgb(102,147,237)	1.9922	None
Irf4	Slfn2	0.9402	50.53	0.529	rgb(223,116,117)	1.9922	None
Irf5	Calhm2	0.9402	50.53	0.528	rgb(223,116,117)	1.9922	2,2
Jun	Pcyt1b	-0.9402	50.53	-5.3E-01	rgb(102,147,237)	1.9922	2,2
Lin54	Icam2	-0.9402	50.53	-5.3E-01	rgb(102,147,237)	1.9922	2,2
Msc	Ccr1	0.9402	50.53	0.534	rgb(223,115,116)	1.9922	2,2
Myb	Ehd3	0.9402	50.53	0.533	rgb(223,115,116)	1.9922	2,2
Nfatc4	Gpr153	0.9402	50.53	0.526	rgb(223,117,118)	1.9922	2,2
Nr4a2	Nrip1	0.9402	50.53	0.533	rgb(223,115,116)	1.9922	2,2
Rxra	Fgf2	0.9402	50.53	0.529	rgb(223,116,117)	1.9922	None
Satb1	Gnpda1	0.9402	50.53	0.534	rgb(223,115,116)	1.9922	2,2
Scrt1	Appl2	0.9402	50.53	0.531	rgb(223,116,117)	1.9922	2,2
Scrt1	Arhgef10	0.9402	50.53	0.533	rgb(223,115,116)	1.9922	2,2
Sox5	Ubash3a	-0.9402	50.53	-5.3E-01	rgb(102,147,237)	1.9922	None
Sp4	Cd84	0.9402	50.53	0.532	rgb(223,115,117)	1.9922	2,2
Zfhx3	1700019D03Rik	0.9402	50.53	0.525	rgb(223,117,118)	1.9922	2,2
Zfp467	Sytl3	-0.9402	50.53	-5.3E-01	rgb(103,147,237)	1.9922	2,2
Zhx1	Sfmbt1	0.9402	50.53	0.526	rgb(223,117,118)	1.9922	2,2
Adnp	Hist1h1e	-0.9402	50.53	-5.3E-01	rgb(103,147,237)	1.9922	2,2
Atf6b	Atp1a1	0.9402	50.53	0.53	rgb(223,116,117)	1.9922	2,2
C030039L03Rik	Bcar1	0.9402	50.53	0.534	rgb(223,115,116)	1.9922	2,2
Dpf1	Ero1l	0.9402	50.53	0.534	rgb(223,115,116)	1.9922	2,2
Dpf1	Porcn	0.9402	50.53	0.528	rgb(223,116,117)	1.9922	2,2
Drap1	Anapc1	-0.9402	50.53	-5.3E-01	rgb(102,147,237)	1.9922	2,2
Dzip1	Nsmaf	0.9402	50.53	0.527	rgb(223,116,117)	1.9922	2,2
Dzip1	Samd9l	0.9402	50.53	0.527	rgb(223,116,117)	1.9922	2,2
Kdm5b	Pfkp	0.9402	50.53	0.526	rgb(223,117,118)	1.9922	2,2
Klf6	Vim	0.9402	50.53	0.529	rgb(223,116,117)	1.9922	2,2
Lcorl	Cmtm4	0.9402	50.53	0.531	rgb(223,116,117)	1.9922	2,2
Mbnl2	Bid	-0.9402	50.53	-5.3E-01	rgb(103,147,237)	1.9922	2,2
Mbnl2	St8sia6	0.9402	50.53	0.534	rgb(223,115,116)	1.9922	2,2
Ncoa2	Tcf12	0.9402	50.53	0.533	rgb(223,115,116)	1.9922	2,2
Rlf	Nudt8	-0.9402	50.53	-5.3E-01	rgb(103,148,237)	1.9922	2,2
Sgsm2	Il9	-0.9402	50.53	-5.3E-01	rgb(103,148,237)	1.9922	2,2
Son	Exosc8	-0.9402	50.53	-5.3E-01	rgb(102,147,237)	1.9922	2,2
Tigd2	Mcm9	-0.9402	50.53	-5.3E-01	rgb(103,147,237)	1.9922	2,2
Tigd2	Utf1	-0.9402	50.53	-5.3E-01	rgb(103,148,237)	1.9922	2,2
Tulp3	Hist3h2a	-0.9402	50.53	-5.3E-01	rgb(103,147,237)	1.9922	2,2
Zbed3	Cs	0.9402	50.53	0.533	rgb(223,115,116)	1.9922	2,2
Zbtb38	Trpv2	0.9402	50.53	0.532	rgb(223,115,116)	1.9922	2,2
Zbtb46	Phlda3	0.9402	50.53	0.527	rgb(223,116,117)	1.9922	2,2
Zfp146	Cd47	-0.9402	50.53	-5.3E-01	rgb(102,147,237)	1.9922	2,2
Zfp184	Maoa	0.9402	50.53	0.53	rgb(223,116,117)	1.9922	2,2
Zfp26	Mgat5	0.9402	50.53	0.526	rgb(223,117,118)	1.9922	2,2
Zfp365	4632434I11Rik	0.9402	50.53	0.526	rgb(223,117,118)	1.9922	2,2
Zfp365	Psrc1	0.9402	50.53	0.531	rgb(223,116,117)	1.9922	2,2
Zfp365	Slc19a2	0.9402	50.53	0.531	rgb(223,116,117)	1.9922	2,2
Zfp367	Tef	-0.9402	50.53	-5.3E-01	rgb(102,147,237)	1.9922	2,2
Zfp367	Tyms	0.9402	50.53	0.529	rgb(223,116,117)	1.9922	2,2
Zfp385a	Phlda3	0.9402	50.53	0.531	rgb(223,115,117)	1.9922	2,2
Zfp428	Arsb	-0.9402	50.53	-5.3E-01	rgb(102,147,237)	1.9922	2,2
Zfp629	Fgfr1	0.9402	50.53	0.528	rgb(223,116,117)	1.9922	2,2
Zfp750	Mex3d	-0.9402	50.53	-5.3E-01	rgb(101,147,237)	1.9922	2,2
Zfp787	Ocrl	-0.9402	50.53	-5.3E-01	rgb(101,147,237)	1.9922	2,2
Zfp831	Lypd6b	0.9402	50.53	0.526	rgb(223,117,118)	1.9922	2,2
Zfp90	Zc3h6	0.9402	50.53	0.526	rgb(223,117,118)	1.9922	2,2
Zfp956	Bambi	0.9402	50.53	0.527	rgb(223,116,117)	1.9922	2,2
Zmiz1	Nfatc2	0.9402	50.53	0.528	rgb(223,116,117)	1.9922	2,2
Atf2	Atad2b	0.93839	50.52	0.517	rgb(223,118,119)	1.992	None
Atf5	Ddit3	0.93839	50.52	0.516	rgb(223,118,119)	1.992	2,2
Batf	Ccdc50	-0.93839	50.52	-5.2E-01	rgb(105,149,237)	1.992	None
Batf	Tex14	-0.93839	50.52	-5.2E-01	rgb(105,149,237)	1.992	None
Bcl6	Ero1l	-0.93839	50.52	-5.2E-01	rgb(103,148,237)	1.992	None
Cebpb	Aqp9	0.93839	50.52	0.52	rgb(223,118,119)	1.992	2,2
Cebpg	Atp6v0a1	-0.93839	50.52	-5.2E-01	rgb(104,148,237)	1.992	None
Creb3l2	Pycr1	0.93839	50.52	0.524	rgb(223,117,118)	1.992	2,2
Cux1	Epb4.1l2	0.93839	50.52	0.522	rgb(223,117,118)	1.992	2,2
Dbp	Abcb1b	-0.93839	50.52	-5.2E-01	rgb(104,148,237)	1.992	2,2
Elf1	Cmah	0.93839	50.52	0.515	rgb(223,119,120)	1.992	None
Ets1	Tex2	0.93839	50.52	0.524	rgb(223,117,118)	1.992	None
Etv4	Spint1	0.93839	50.52	0.516	rgb(223,118,119)	1.992	2,2
Fosl2	Kif26b	-0.93839	50.52	-5.2E-01	rgb(103,148,237)	1.992	2,2
Fosl2	L3mbtl3	-0.93839	50.52	-5.2E-01	rgb(105,149,237)	1.992	None
Foxf2	Chn1	0.93839	50.52	0.519	rgb(223,118,119)	1.992	2,2
Foxf2	Mapkbp1	0.93839	50.52	0.522	rgb(223,117,118)	1.992	2,2
Foxf2	Tmem163	0.93839	50.52	0.524	rgb(223,117,118)	1.992	2,2
Foxp3	Ikzf4	0.93839	50.52	0.523	rgb(223,117,118)	1.992	2,2
Foxs1	Tmem176b	0.93839	50.52	0.524	rgb(223,117,118)	1.992	2,2
Gabpa	Pxmp2	-0.93839	50.52	-5.2E-01	rgb(104,148,237)	1.992	None
Gata3	Cd83	0.93839	50.52	0.522	rgb(223,117,118)	1.992	2,2
Hif1a	Satb1	0.93839	50.52	0.52	rgb(223,118,119)	1.992	None
Irf4	Lpcat1	-0.93839	50.52	-5.2E-01	rgb(104,148,237)	1.992	None
Irf4	Ptprf	0.93839	50.52	0.517	rgb(223,118,119)	1.992	None
Irf7	Oas1c	0.93839	50.52	0.518	rgb(223,118,119)	1.992	None
Kdm2b	Gbp9	0.93839	50.52	0.523	rgb(223,117,118)	1.992	2,2
Kdm2b	Tapbpl	0.93839	50.52	0.519	rgb(223,118,119)	1.992	2,2
Lhx2	Tapbpl	0.93839	50.52	0.52	rgb(223,118,119)	1.992	2,2
Lhx6	Sh2b1	0.93839	50.52	0.521	rgb(223,118,119)	1.992	2,2
Maff	Egln3	0.93839	50.52	0.523	rgb(223,117,118)	1.992	None
Msc	Lime1	0.93839	50.52	0.52	rgb(223,118,119)	1.992	2,2
Msc	Penk	0.93839	50.52	0.521	rgb(223,117,119)	1.992	2,2
Mybl1	E2f7	0.93839	50.52	0.523	rgb(223,117,118)	1.992	2,2
Nfkb2	Csf2	0.93839	50.52	0.52	rgb(223,118,119)	1.992	2,2
Nr4a1	Rrad	0.93839	50.52	0.525	rgb(223,117,118)	1.992	2,2
Nr4a2	Nr1d1	-0.93839	50.52	-5.2E-01	rgb(105,149,237)	1.992	2,2
Plagl1	Slc7a1	0.93839	50.52	0.517	rgb(223,118,119)	1.992	None
Pou6f1	Ssh2	0.93839	50.52	0.524	rgb(223,117,118)	1.992	2,2
Prrx1	Thbd	0.93839	50.52	0.519	rgb(223,118,119)	1.992	2,2
Rel	Agpat3	-0.93839	50.52	-5.2E-01	rgb(105,149,237)	1.992	2,2
Rel	Arid5a	-0.93839	50.52	-5.2E-01	rgb(105,149,237)	1.992	2,2
Rest	Dhcr7	-0.93839	50.52	-5.2E-01	rgb(105,149,237)	1.992	None
Six5	Arhgef17	0.93839	50.52	0.524	rgb(223,117,118)	1.992	None
Srebf2	Kdm2b	0.93839	50.52	0.522	rgb(223,117,118)	1.992	None
Tcf4	Eif4e3	0.93839	50.52	0.524	rgb(223,117,118)	1.992	2,2
Tead1	Pigr	0.93839	50.52	0.52	rgb(223,118,119)	1.992	2,2
Vax2	Ppp1r14c	0.93839	50.52	0.523	rgb(223,117,118)	1.992	2,2
Zbtb4	Ppap2a	-0.93839	50.52	-5.2E-01	rgb(105,149,237)	1.992	2,2
Zbtb7c	Mylk	0.93839	50.52	0.521	rgb(223,117,118)	1.992	2,2
Zfhx3	Ermp1	0.93839	50.52	0.523	rgb(223,117,118)	1.992	2,2
Zfhx3	Zfp362	0.93839	50.52	0.518	rgb(223,118,119)	1.992	None
Zfp219	Irf5	0.93839	50.52	0.521	rgb(223,117,119)	1.992	2,2
Zfx	Ndufv3	-0.93839	50.52	-5.2E-01	rgb(104,148,237)	1.992	2,2
Atmin	Ski	-0.93839	50.52	-5.2E-01	rgb(105,149,237)	1.992	2,2
Drap1	Pknox1	-0.93839	50.52	-5.2E-01	rgb(103,148,237)	1.992	2,2
Hmgb3	Pla2g4f	0.93839	50.52	0.524	rgb(223,117,118)	1.992	2,2
Kdm5b	Ccng2	0.93839	50.52	0.516	rgb(223,118,120)	1.992	2,2
Litaf	Slc16a6	-0.93839	50.52	-5.2E-01	rgb(105,149,237)	1.992	2,2
Mbnl2	Pak1	0.93839	50.52	0.522	rgb(223,117,118)	1.992	2,2
Mxd3	Vim	0.93839	50.52	0.518	rgb(223,118,119)	1.992	2,2
Prdm8	Antxr2	0.93839	50.52	0.516	rgb(223,118,119)	1.992	2,2
Sgsm2	Unc93b1	0.93839	50.52	0.521	rgb(223,117,119)	1.992	2,2
Snapc2	Arhgdig	0.93839	50.52	0.518	rgb(223,118,119)	1.992	2,2
Thap3	Sf3b3	-0.93839	50.52	-5.2E-01	rgb(104,148,237)	1.992	2,2
Trps1	Slc14a1	-0.93839	50.52	-5.2E-01	rgb(104,148,237)	1.992	2,2
Zbed3	Cox6a2	0.93839	50.52	0.52	rgb(223,118,119)	1.992	2,2
Zbtb32	Asns	0.93839	50.52	0.523	rgb(223,117,118)	1.992	2,2
Zfp113	Cep76	-0.93839	50.52	-5.2E-01	rgb(103,148,237)	1.992	2,2
Zfp277	Fam120c	-0.93839	50.52	-5.2E-01	rgb(104,148,237)	1.992	2,2
Zfp296	Cyp2s1	-0.93839	50.52	-5.2E-01	rgb(104,148,237)	1.992	2,2
Zfp35	Commd9	0.93839	50.52	0.519	rgb(223,118,119)	1.992	2,2
Zfp385a	Psrc1	0.93839	50.52	0.521	rgb(223,117,118)	1.992	2,2
Zfp385a	Rnf169	0.93839	50.52	0.518	rgb(223,118,119)	1.992	2,2
Zfp414	Rab4b	0.93839	50.52	0.523	rgb(223,117,118)	1.992	2,2
Zfp575	I830012O16Rik	-0.93839	50.52	-5.2E-01	rgb(105,149,237)	1.992	2,2
Zfp608	Fam102a	0.93839	50.52	0.522	rgb(223,117,118)	1.992	2,2
Zfp750	Lrrc28	0.93839	50.52	0.516	rgb(223,118,119)	1.992	2,2
Zfp787	Wwp1	-0.93839	50.52	-5.2E-01	rgb(105,149,237)	1.992	2,2
Zfp9	Plcd1	0.93839	50.52	0.52	rgb(223,118,119)	1.992	2,2
Zfp960	Ifi204	0.93839	50.52	0.516	rgb(223,118,119)	1.992	2,2
Ahctf1	Smg5	0.93658	50.51	0.508	rgb(223,120,121)	1.9918	2,2
Atf5	0610007P14Rik	0.93658	50.51	0.513	rgb(223,119,120)	1.9918	2,2
Bach1	Zfp239	-0.93658	50.51	-5.1E-01	rgb(106,149,237)	1.9918	2,2
Bhlhe40	Fam129a	0.93658	50.51	0.506	rgb(223,120,121)	1.9918	2,2
Bhlhe41	Tef	0.93658	50.51	0.513	rgb(223,119,120)	1.9918	2,2
Cebpg	Mafg	0.93658	50.51	0.509	rgb(223,120,121)	1.9918	2,2
Crem	Galc	0.93658	50.51	0.508	rgb(223,120,121)	1.9918	None
Elf1	Itga4	0.93658	50.51	0.511	rgb(223,119,120)	1.9918	None
Elk3	Ckap4	0.93658	50.51	0.512	rgb(223,119,120)	1.9918	2,2
Foxf2	Gja1	0.93658	50.51	0.509	rgb(223,120,121)	1.9918	2,2
Foxf2	Nhs	0.93658	50.51	0.515	rgb(223,119,120)	1.9918	2,2
Foxp2	Notch2	0.93658	50.51	0.51	rgb(223,120,121)	1.9918	2,2
Hbp1	Smyd5	-0.93658	50.51	-5.1E-01	rgb(107,150,236)	1.9918	2,2
Hif3a	Plxnd1	0.93658	50.51	0.508	rgb(223,120,121)	1.9918	2,2
Homez	Gen1	0.93658	50.51	0.512	rgb(223,119,120)	1.9918	2,2
Ikzf2	Ergic1	0.93658	50.51	0.506	rgb(223,120,121)	1.9918	2,2
Irf4	Tnfsf10	-0.93658	50.51	-5.1E-01	rgb(106,149,236)	1.9918	None
Irf7	Gm6548	0.93658	50.51	0.515	rgb(223,119,120)	1.9918	2,2
Irf7	Pyhin1	0.93658	50.51	0.513	rgb(223,119,120)	1.9918	2,2
Irf7	Trim12c	0.93658	50.51	0.508	rgb(223,120,121)	1.9918	None
Jun	1600014C10Rik	0.93658	50.51	0.508	rgb(223,120,121)	1.9918	2,2
Klf8	Tspan17	0.93658	50.51	0.509	rgb(223,120,121)	1.9918	None
Lef1	S1pr3	-0.93658	50.51	-5.1E-01	rgb(107,150,236)	1.9918	None
Lef1	Tgfbr3	0.93658	50.51	0.506	rgb(223,120,121)	1.9918	None
Maf	Fam20a	0.93658	50.51	0.514	rgb(223,119,120)	1.9918	None
Maff	Casz1	0.93658	50.51	0.512	rgb(223,119,120)	1.9918	2,2
Mafg	Tspan13	-0.93658	50.51	-5.1E-01	rgb(107,150,236)	1.9918	2,2
Mnt	Aga	-0.93658	50.51	-5.1E-01	rgb(107,150,236)	1.9918	2,2
Mxi1	Urb1	-0.93658	50.51	-5.1E-01	rgb(107,150,236)	1.9918	None
Mybl1	Gen1	0.93658	50.51	0.508	rgb(223,120,121)	1.9918	2,2
Nfil3	Auh	0.93658	50.51	0.511	rgb(223,119,120)	1.9918	2,2
Nfkb2	Tmem120b	0.93658	50.51	0.508	rgb(223,120,121)	1.9918	2,2
Plagl2	Tulp3	0.93658	50.51	0.515	rgb(223,119,120)	1.9918	2,2
Rbpj	4833439L19Rik	0.93658	50.51	0.513	rgb(223,119,120)	1.9918	2,2
Rxra	Bcam	0.93658	50.51	0.506	rgb(223,120,121)	1.9918	None
Scrt1	Espn	0.93658	50.51	0.513	rgb(223,119,120)	1.9918	2,2
Scrt1	Rassf1	0.93658	50.51	0.505	rgb(223,120,122)	1.9918	None
Six5	Lbh	-0.93658	50.51	-5.1E-01	rgb(107,150,236)	1.9918	2,2
Sp4	Sumf2	-0.93658	50.51	-5.1E-01	rgb(106,150,236)	1.9918	2,2
Srebf1	Abcg1	0.93658	50.51	0.512	rgb(223,119,120)	1.9918	2,2
Tbx21	Bcl3	0.93658	50.51	0.508	rgb(223,120,121)	1.9918	2,2
Tcf4	Spef2	0.93658	50.51	0.507	rgb(223,120,121)	1.9918	None
Thrb	Dmrta2	0.93658	50.51	0.506	rgb(223,120,121)	1.9918	2,2
Vdr	Galm	0.93658	50.51	0.506	rgb(223,120,121)	1.9918	None
Zfp219	Dab2ip	0.93658	50.51	0.513	rgb(223,119,120)	1.9918	None
Zfp467	Rhbdl3	0.93658	50.51	0.512	rgb(223,119,120)	1.9918	2,2
Zhx1	Mxd3	-0.93658	50.51	-5.1E-01	rgb(105,149,237)	1.9918	2,2
Aebp1	Ccdc57	0.93658	50.51	0.507	rgb(223,120,121)	1.9918	2,2
Ankzf1	Rgs11	0.93658	50.51	0.511	rgb(223,119,121)	1.9918	2,2
Cbx2	Ctnnal1	0.93658	50.51	0.508	rgb(223,120,121)	1.9918	2,2
Cbx2	Syde1	0.93658	50.51	0.509	rgb(223,120,121)	1.9918	2,2
Drap1	Sepw1	0.93658	50.51	0.506	rgb(223,120,121)	1.9918	2,2
Hmgb3	Il9r	0.93658	50.51	0.511	rgb(223,119,120)	1.9918	2,2
Litaf	Chn2	0.93658	50.51	0.513	rgb(223,119,120)	1.9918	2,2
Mbnl2	Trerf1	0.93658	50.51	0.507	rgb(223,120,121)	1.9918	2,2
Ovol2	Sgip1	0.93658	50.51	0.507	rgb(223,120,121)	1.9918	2,2
Scml4	Sesn3	0.93658	50.51	0.506	rgb(223,120,121)	1.9918	2,2
Scml4	Tmem71	0.93658	50.51	0.509	rgb(223,120,121)	1.9918	2,2
Sgsm2	March9	0.93658	50.51	0.51	rgb(223,120,121)	1.9918	2,2
Thap3	N4bp2l1	0.93658	50.51	0.513	rgb(223,119,120)	1.9918	2,2
Thap7	Higd1a	0.93658	50.51	0.514	rgb(223,119,120)	1.9918	2,2
Tulp2	Tnnt3	0.93658	50.51	0.505	rgb(223,120,121)	1.9918	2,2
Whsc1	Dclre1a	0.93658	50.51	0.509	rgb(223,120,121)	1.9918	2,2
Whsc1	Fam111a	0.93658	50.51	0.507	rgb(223,120,121)	1.9918	2,2
Zbed3	Zkscan17	0.93658	50.51	0.513	rgb(223,119,120)	1.9918	2,2
Zbtb32	Adamts17	-0.93658	50.51	-5.1E-01	rgb(107,150,236)	1.9918	2,2
Zbtb32	Fes	0.93658	50.51	0.507	rgb(223,120,121)	1.9918	2,2
Zeb2	Serpine1	0.93658	50.51	0.511	rgb(223,119,121)	1.9918	2,2
Zeb2	Sntb1	-0.93658	50.51	-5.1E-01	rgb(107,150,236)	1.9918	2,2
Zfp260	Sepp1	0.93658	50.51	0.51	rgb(223,120,121)	1.9918	2,2
Zfp277	Mgll	-0.93658	50.51	-5.1E-01	rgb(106,150,236)	1.9918	2,2
Zfp277	Tmem35	0.93658	50.51	0.506	rgb(223,120,121)	1.9918	2,2
Zfp296	Ccng2	-0.93658	50.51	-5.1E-01	rgb(106,150,236)	1.9918	2,2
Zfp367	Rpl10a	-0.93658	50.51	-5.1E-01	rgb(105,149,237)	1.9918	2,2
Zfp385a	Bbc3	0.93658	50.51	0.509	rgb(223,120,121)	1.9918	2,2
Zfp385a	Cox6b2	0.93658	50.51	0.506	rgb(223,120,121)	1.9918	2,2
Zfp429	Ankrd33b	0.93658	50.51	0.507	rgb(223,120,121)	1.9918	2,2
Zfp473	Sec24d	0.93658	50.51	0.505	rgb(223,121,122)	1.9918	2,2
Zfp513	Vdac1	-0.93658	50.51	-5.1E-01	rgb(106,150,236)	1.9918	2,2
Zfp750	Pik3r3	0.93658	50.51	0.509	rgb(223,120,121)	1.9918	2,2
Zfp750	Pvrl4	0.93658	50.51	0.509	rgb(223,120,121)	1.9918	2,2
Zfp870	Fads2	0.93658	50.51	0.506	rgb(223,120,121)	1.9918	2,2
Zhx2	Mxd3	-0.93658	50.51	-5.1E-01	rgb(106,149,236)	1.9918	2,2
Ahrr	Gpr15	0.93477	50.5	0.502	rgb(223,121,122)	1.9916	2,2
Batf	Slamf9	-0.93477	50.5	-5.0E-01	rgb(108,151,236)	1.9916	None
Bbx	Exoc4	0.93477	50.5	0.498	rgb(222,122,123)	1.9916	None
Cebpg	Tsc22d3	0.93477	50.5	0.502	rgb(223,121,122)	1.9916	2,2
Creb3l2	Spred3	0.93477	50.5	0.505	rgb(223,121,122)	1.9916	2,2
Creb3l2	Srgap3	0.93477	50.5	0.504	rgb(223,121,122)	1.9916	2,2
Cux1	Fam20a	0.93477	50.5	0.497	rgb(222,122,123)	1.9916	2,2
Dbp	Nkd2	-0.93477	50.5	-5.0E-01	rgb(109,151,236)	1.9916	2,2
Ddit3	Phtf2	-0.93477	50.5	-5.0E-01	rgb(108,151,236)	1.9916	2,2
Egr2	Runx1	0.93477	50.5	0.496	rgb(222,122,123)	1.9916	None
Elf1	Id1	-0.93477	50.5	-5.0E-01	rgb(109,151,236)	1.9916	2,2
Epas1	Cnnm1	0.93477	50.5	0.504	rgb(223,121,122)	1.9916	2,2
Epas1	Mllt3	0.93477	50.5	0.504	rgb(223,121,122)	1.9916	None
Ets2	Egln1	-0.93477	50.5	-5.0E-01	rgb(108,151,236)	1.9916	2,2
Fli1	Itgb1	-0.93477	50.5	-5.0E-01	rgb(108,151,236)	1.9916	2,2
Fosb	Neat1	0.93477	50.5	0.496	rgb(222,122,123)	1.9916	None
Foxf2	Nqo2	0.93477	50.5	0.502	rgb(223,121,122)	1.9916	2,2
Foxp1	Batf3	-0.93477	50.5	-5.0E-01	rgb(109,151,236)	1.9916	2,2
Gabpa	Oas1b	-0.93477	50.5	-5.0E-01	rgb(108,151,236)	1.9916	None
Gfi1	Rgmb	-0.93477	50.5	-5.0E-01	rgb(108,151,236)	1.9916	None
Ikzf2	Trib1	0.93477	50.5	0.5	rgb(222,122,123)	1.9916	2,2
Irf1	Gnpda1	-0.93477	50.5	-5.0E-01	rgb(109,151,236)	1.9916	2,2
Irf2	Rbms2	0.93477	50.5	0.497	rgb(222,122,123)	1.9916	None
Irf7	Ccl5	0.93477	50.5	0.505	rgb(223,121,122)	1.9916	None
Irf8	Cxcr5	0.93477	50.5	0.505	rgb(223,121,122)	1.9916	None
Kdm2b	Spin4	0.93477	50.5	0.497	rgb(222,122,123)	1.9916	2,2
Klf2	Kcna3	-0.93477	50.5	-5.0E-01	rgb(108,150,236)	1.9916	None
Lef1	5330426P16Rik	0.93477	50.5	0.504	rgb(223,121,122)	1.9916	2,2
Lin54	Iqgap2	0.93477	50.5	0.503	rgb(223,121,122)	1.9916	2,2
Maf	Tor3a	-0.93477	50.5	-5.0E-01	rgb(109,151,236)	1.9916	None
Msc	Gnaz	0.93477	50.5	0.501	rgb(223,121,122)	1.9916	2,2
Mxi1	Asph	0.93477	50.5	0.505	rgb(223,121,122)	1.9916	2,2
Mxi1	Rnf181	0.93477	50.5	0.503	rgb(223,121,122)	1.9916	None
Myb	Tmem120b	0.93477	50.5	0.504	rgb(223,121,122)	1.9916	2,2
Myb	Tmem71	0.93477	50.5	0.502	rgb(223,121,122)	1.9916	2,2
Nr4a2	Gpr65	0.93477	50.5	0.496	rgb(222,122,123)	1.9916	None
Pou2af1	Hs3st1	-0.93477	50.5	-5.0E-01	rgb(108,150,236)	1.9916	2,2
Prrx1	Lonp2	0.93477	50.5	0.501	rgb(223,121,122)	1.9916	2,2
Rbpj	Rasal1	-0.93477	50.5	-5.0E-01	rgb(109,151,236)	1.9916	None
Rorc	Tnfrsf25	0.93477	50.5	0.501	rgb(223,121,122)	1.9916	None
Runx2	Creb3l2	0.93477	50.5	0.5	rgb(222,122,123)	1.9916	2,2
Scrt1	Rras	0.93477	50.5	0.497	rgb(222,122,123)	1.9916	2,2
Smad4	Flot2	0.93477	50.5	0.499	rgb(222,122,123)	1.9916	2,2
Sox5	Timp1	0.93477	50.5	0.501	rgb(223,121,122)	1.9916	2,2
Srebf1	Trib3	0.93477	50.5	0.504	rgb(223,121,122)	1.9916	2,2
Stat1	Il15	0.93477	50.5	0.501	rgb(223,121,122)	1.9916	None
Stat2	Gbp5	0.93477	50.5	0.502	rgb(223,121,122)	1.9916	None
Tbx21	Myd88	0.93477	50.5	0.496	rgb(222,122,123)	1.9916	2,2
Thap1	Rpl24	0.93477	50.5	0.498	rgb(222,122,123)	1.9916	None
Twist1	Kctd15	0.93477	50.5	0.497	rgb(222,122,123)	1.9916	2,2
Twist1	Loxl2	0.93477	50.5	0.497	rgb(222,122,123)	1.9916	2,2
Vax2	Atp11a	-0.93477	50.5	-5.0E-01	rgb(109,151,236)	1.9916	2,2
Vdr	Ell2	0.93477	50.5	0.504	rgb(223,121,122)	1.9916	2,2
Vdr	Fbxo30	0.93477	50.5	0.497	rgb(222,122,123)	1.9916	2,2
Xbp1	Nucks1	-0.93477	50.5	-5.0E-01	rgb(109,151,236)	1.9916	2,2
Zfp281	Samsn1	0.93477	50.5	0.504	rgb(223,121,122)	1.9916	None
Zfp467	Tgfb3	0.93477	50.5	0.5	rgb(223,121,122)	1.9916	2,2
Akna	Cep68	0.93477	50.5	0.503	rgb(223,121,122)	1.9916	2,2
C030039L03Rik	Gck	0.93477	50.5	0.503	rgb(223,121,122)	1.9916	2,2
Casz1	Il9	0.93477	50.5	0.505	rgb(223,121,122)	1.9916	2,2
Cggbp1	Tmem71	0.93477	50.5	0.504	rgb(223,121,122)	1.9916	2,2
Hmgb3	Zcchc3	0.93477	50.5	0.503	rgb(223,121,122)	1.9916	2,2
Klf6	Chst3	-0.93477	50.5	-5.0E-01	rgb(108,151,236)	1.9916	2,2
Mxd3	9530077C05Rik	0.93477	50.5	0.496	rgb(222,122,123)	1.9916	2,2
Ncoa2	Nrip1	0.93477	50.5	0.499	rgb(222,122,123)	1.9916	2,2
Ncoa3	Id3	-0.93477	50.5	-5.0E-01	rgb(108,150,236)	1.9916	2,2
Pou5f2	Arg2	0.93477	50.5	0.498	rgb(222,122,123)	1.9916	2,2
Zbtb32	Arhgef6	0.93477	50.5	0.499	rgb(222,122,123)	1.9916	2,2
Zbtb38	Rai14	0.93477	50.5	0.501	rgb(223,121,122)	1.9916	2,2
Zbtb44	Trove2	0.93477	50.5	0.502	rgb(223,121,122)	1.9916	2,2
Zbtb5	Cd24a	-0.93477	50.5	-5.0E-01	rgb(108,151,236)	1.9916	2,2
Zeb2	Jak2	0.93477	50.5	0.501	rgb(223,121,122)	1.9916	2,2
Zfp146	Bend6	-0.93477	50.5	-5.0E-01	rgb(109,151,236)	1.9916	2,2
Zfp280b	Itpr1	0.93477	50.5	0.496	rgb(222,122,123)	1.9916	2,2
Zfp296	Hspa4l	-0.93477	50.5	-5.0E-01	rgb(109,151,236)	1.9916	2,2
Zfp354c	Acpp	0.93477	50.5	0.501	rgb(223,121,122)	1.9916	2,2
Zfp358	Sorcs2	-0.93477	50.5	-5.0E-01	rgb(109,151,236)	1.9916	2,2
Zfp365	4930429B21Rik	0.93477	50.5	0.498	rgb(222,122,123)	1.9916	2,2
Zfp367	Kdelc1	0.93477	50.5	0.498	rgb(222,122,123)	1.9916	2,2
Zfp367	Wdr76	0.93477	50.5	0.501	rgb(223,121,122)	1.9916	2,2
Zfp395	Wipf1	0.93477	50.5	0.497	rgb(222,122,123)	1.9916	2,2
Zfp426	Usp44	0.93477	50.5	0.496	rgb(222,122,123)	1.9916	2,2
Zfp473	Skap2	0.93477	50.5	0.502	rgb(223,121,122)	1.9916	2,2
Zfp473	Slfn2	-0.93477	50.5	-5.0E-01	rgb(108,150,236)	1.9916	2,2
Zfp703	Utrn	-0.93477	50.5	-5.0E-01	rgb(107,150,236)	1.9916	2,2
Zfp775	Asap1	-0.93477	50.5	-5.0E-01	rgb(108,151,236)	1.9916	2,2
Zfp775	Fam69b	0.93477	50.5	0.505	rgb(223,121,122)	1.9916	2,2
Zfp777	Pdxp	0.93477	50.5	0.499	rgb(222,122,123)	1.9916	2,2
Zfp934	Rbm15	0.93477	50.5	0.496	rgb(222,122,123)	1.9916	2,2
Zik1	Apitd1	0.93477	50.5	0.497	rgb(222,122,123)	1.9916	2,2
Zik1	Gatsl2	-0.93477	50.5	-5.0E-01	rgb(109,151,236)	1.9916	2,2
Ahr	Fam43a	-0.93295	50.49	-4.9E-01	rgb(112,153,235)	1.9914	2,2
Arid3a	Lamc1	0.93295	50.49	0.49	rgb(222,123,124)	1.9914	2,2
Batf	Ccr8	0.93295	50.49	0.495	rgb(222,122,123)	1.9914	None
Creb3l2	Sdcbp2	0.93295	50.49	0.49	rgb(222,123,124)	1.9914	2,2
Cux1	Tg	-0.93295	50.49	-4.9E-01	rgb(111,153,236)	1.9914	2,2
Ddit3	Cebpg	0.93295	50.49	0.494	rgb(222,123,124)	1.9914	2,2
Ddit3	Nupr1	0.93295	50.49	0.485	rgb(222,124,125)	1.9914	2,2
Ebf1	Slc9a8	-0.93295	50.49	-4.9E-01	rgb(112,153,235)	1.9914	2,2
Egr2	Pten	-0.93295	50.49	-4.9E-01	rgb(112,153,235)	1.9914	None
Epas1	Rnd3	0.93295	50.49	0.488	rgb(222,124,125)	1.9914	2,2
Epas1	Tmem43	0.93295	50.49	0.491	rgb(222,123,124)	1.9914	2,2
Erf	Zfp36l2	0.93295	50.49	0.49	rgb(222,123,124)	1.9914	None
Ets1	Dmxl2	-0.93295	50.49	-4.9E-01	rgb(110,152,236)	1.9914	2,2
Etv5	Pacsin1	-0.93295	50.49	-4.9E-01	rgb(111,152,236)	1.9914	2,2
Foxf2	Fam129b	0.93295	50.49	0.493	rgb(222,123,124)	1.9914	2,2
Foxf2	Stxbp6	0.93295	50.49	0.492	rgb(222,123,124)	1.9914	2,2
Foxo1	Plk2	-0.93295	50.49	-4.9E-01	rgb(111,153,236)	1.9914	2,2
Foxo1	Sdc3	0.93295	50.49	0.49	rgb(222,123,124)	1.9914	None
Foxo3	Ccng1	0.93295	50.49	0.492	rgb(222,123,124)	1.9914	2,2
Foxo3	Exosc8	-0.93295	50.49	-4.9E-01	rgb(111,152,236)	1.9914	None
Foxp3	Sgk1	0.93295	50.49	0.487	rgb(222,124,125)	1.9914	2,2
Foxs1	Sh2d7	0.93295	50.49	0.492	rgb(222,123,124)	1.9914	2,2
Foxs1	Tnfrsf25	0.93295	50.49	0.488	rgb(222,124,125)	1.9914	2,2
Gata1	Tcea3	0.93295	50.49	0.494	rgb(222,123,124)	1.9914	2,2
Gata3	Ticam2	0.93295	50.49	0.488	rgb(222,124,125)	1.9914	2,2
Hif3a	Kbtbd13	0.93295	50.49	0.492	rgb(222,123,124)	1.9914	2,2
Hif3a	Zfp395	0.93295	50.49	0.492	rgb(222,123,124)	1.9914	2,2
Hlx	Olfm1	0.93295	50.49	0.495	rgb(222,122,123)	1.9914	2,2
Hlx	a	0.93295	50.49	0.487	rgb(222,124,125)	1.9914	2,2
Ikzf2	Gm14446	0.93295	50.49	0.485	rgb(222,124,125)	1.9914	2,2
Ikzf2	Ptger4	0.93295	50.49	0.49	rgb(222,123,124)	1.9914	None
Ikzf4	Chst12	0.93295	50.49	0.491	rgb(222,123,124)	1.9914	2,2
Irf1	Tmem35	0.93295	50.49	0.492	rgb(222,123,124)	1.9914	None
Irf2	Gatsl2	0.93295	50.49	0.493	rgb(222,123,124)	1.9914	None
Irf4	Tspan2	0.93295	50.49	0.492	rgb(222,123,124)	1.9914	None
Irf4	Zdhhc15	-0.93295	50.49	-4.9E-01	rgb(111,153,236)	1.9914	None
Irf5	Rnf135	0.93295	50.49	0.49	rgb(222,123,124)	1.9914	2,2
Jun	Tnfrsf12a	0.93295	50.49	0.489	rgb(222,124,125)	1.9914	2,2
Jund	Rgs19	-0.93295	50.49	-4.9E-01	rgb(111,153,236)	1.9914	None
Kdm2b	Adora2a	0.93295	50.49	0.491	rgb(222,123,124)	1.9914	2,2
Kdm2b	Wipf1	0.93295	50.49	0.492	rgb(222,123,124)	1.9914	2,2
Klf13	Phlda3	-0.93295	50.49	-4.9E-01	rgb(110,152,236)	1.9914	2,2
Klf7	Insm1	-0.93295	50.49	-4.9E-01	rgb(111,153,236)	1.9914	2,2
Klf7	Pik3ip1	0.93295	50.49	0.491	rgb(222,123,124)	1.9914	2,2
Lin54	Cep76	0.93295	50.49	0.493	rgb(222,123,124)	1.9914	2,2
Msc	Svop	0.93295	50.49	0.494	rgb(222,123,124)	1.9914	2,2
Myb	Cd86	0.93295	50.49	0.488	rgb(222,124,125)	1.9914	2,2
Myb	Jak2	-0.93295	50.49	-4.9E-01	rgb(111,153,235)	1.9914	2,2
Nfatc4	Camk2n1	0.93295	50.49	0.492	rgb(222,123,124)	1.9914	2,2
Nfil3	Rbpj	0.93295	50.49	0.489	rgb(222,124,125)	1.9914	2,2
Nkx1-2	Lypd6b	0.93295	50.49	0.49	rgb(222,123,124)	1.9914	2,2
Nr3c1	Ctla4	-0.93295	50.49	-4.9E-01	rgb(110,152,236)	1.9914	None
Nr4a1	Exoc4	-0.93295	50.49	-4.9E-01	rgb(112,153,235)	1.9914	2,2
Nr4a2	Bcl2a1d	0.93295	50.49	0.489	rgb(222,124,125)	1.9914	2,2
Nr4a3	Eno3	0.93295	50.49	0.486	rgb(222,124,125)	1.9914	2,2
Osr2	H2-Eb1	0.93295	50.49	0.491	rgb(222,123,124)	1.9914	2,2
Pou6f1	Efna5	-0.93295	50.49	-4.9E-01	rgb(110,152,236)	1.9914	2,2
Prrx1	Cxcl1	0.93295	50.49	0.492	rgb(222,123,124)	1.9914	2,2
Rel	Dock11	0.93295	50.49	0.495	rgb(222,123,123)	1.9914	None
Rel	Gfod1	0.93295	50.49	0.491	rgb(222,123,124)	1.9914	None
Relb	Bbs5	-0.93295	50.49	-4.9E-01	rgb(110,152,236)	1.9914	2,2
Relb	Higd1a	-0.93295	50.49	-4.9E-01	rgb(111,153,236)	1.9914	2,2
Runx1	Ccdc141	-0.93295	50.49	-4.9E-01	rgb(112,153,235)	1.9914	None
Smad4	Nefh	-0.93295	50.49	-4.9E-01	rgb(110,152,236)	1.9914	2,2
Sox5	Itga3	0.93295	50.49	0.487	rgb(222,124,125)	1.9914	2,2
Sp140	Hspa2	0.93295	50.49	0.486	rgb(222,124,125)	1.9914	2,2
Sp4	Thoc3	-0.93295	50.49	-4.9E-01	rgb(111,152,236)	1.9914	2,2
Tbx21	Icam1	0.93295	50.49	0.487	rgb(222,124,125)	1.9914	2,2
Tcf4	1500009L16Rik	0.93295	50.49	0.486	rgb(222,124,125)	1.9914	2,2
Tead1	Il2ra	0.93295	50.49	0.494	rgb(222,123,124)	1.9914	None
Tead1	Tln2	0.93295	50.49	0.493	rgb(222,123,124)	1.9914	2,2
Tet1	Fbln1	0.93295	50.49	0.491	rgb(222,123,124)	1.9914	2,2
Zfp524	Faim3	0.93295	50.49	0.494	rgb(222,123,124)	1.9914	2,2
Zfp652	Fads2	-0.93295	50.49	-4.9E-01	rgb(110,152,236)	1.9914	2,2
Adnp	Hist4h4	-0.93295	50.49	-4.9E-01	rgb(110,152,236)	1.9914	2,2
Atf6b	Dnajc12	-0.93295	50.49	-4.9E-01	rgb(110,152,236)	1.9914	2,2
Atmin	Slc29a3	0.93295	50.49	0.494	rgb(222,123,124)	1.9914	2,2
C030039L03Rik	3110057O12Rik	0.93295	50.49	0.495	rgb(222,123,124)	1.9914	2,2
Csrnp1	Arhgef10	0.93295	50.49	0.486	rgb(222,124,125)	1.9914	2,2
Hes6	Galk1	0.93295	50.49	0.495	rgb(222,123,124)	1.9914	2,2
Klf6	Wee1	-0.93295	50.49	-4.9E-01	rgb(111,153,236)	1.9914	2,2
Ncoa2	Phlpp1	0.93295	50.49	0.491	rgb(222,123,124)	1.9914	2,2
Ncoa3	Atp11a	0.93295	50.49	0.491	rgb(222,123,124)	1.9914	2,2
Phf20	Arntl2	0.93295	50.49	0.489	rgb(222,124,125)	1.9914	2,2
Rbck1	Dffb	0.93295	50.49	0.49	rgb(222,123,124)	1.9914	2,2
Rlf	Rgs11	0.93295	50.49	0.494	rgb(222,123,124)	1.9914	2,2
Sgsm2	Dlg2	-0.93295	50.49	-4.9E-01	rgb(111,152,236)	1.9914	2,2
Sgsm2	Kiss1r	0.93295	50.49	0.486	rgb(222,124,125)	1.9914	2,2
Skil	Tlr2	0.93295	50.49	0.487	rgb(222,124,125)	1.9914	2,2
Tmf1	Pik3ca	0.93295	50.49	0.492	rgb(222,123,124)	1.9914	2,2
Tulp3	Hist3h2bb-ps	-0.93295	50.49	-4.9E-01	rgb(111,153,236)	1.9914	2,2
Whsc1	C2cd3	0.93295	50.49	0.486	rgb(222,124,125)	1.9914	2,2
Whsc1	D830031N03Rik	0.93295	50.49	0.489	rgb(222,124,125)	1.9914	2,2
Zbtb32	Sox5	0.93295	50.49	0.493	rgb(222,123,124)	1.9914	2,2
Zbtb48	Kcnh4	0.93295	50.49	0.489	rgb(222,124,125)	1.9914	2,2
Zfp385a	1700007K13Rik	0.93295	50.49	0.489	rgb(222,124,125)	1.9914	2,2
Zfp385a	Dcxr	0.93295	50.49	0.495	rgb(222,123,124)	1.9914	2,2
Zfp429	Mtmr7	0.93295	50.49	0.485	rgb(222,124,125)	1.9914	2,2
Zfp429	Nrip2	-0.93295	50.49	-4.9E-01	rgb(110,152,236)	1.9914	2,2
Zfp511	Mina	0.93295	50.49	0.492	rgb(222,123,124)	1.9914	2,2
Zfp513	Mllt3	-0.93295	50.49	-4.9E-01	rgb(111,152,236)	1.9914	2,2
Zfp536	Tekt2	0.93295	50.49	0.495	rgb(222,123,124)	1.9914	2,2
Zfp629	Acot12	-0.93295	50.49	-4.9E-01	rgb(110,152,236)	1.9914	2,2
Zfp750	Dnm3os	0.93295	50.49	0.493	rgb(222,123,124)	1.9914	2,2
Zfp750	Sars	-0.93295	50.49	-4.9E-01	rgb(110,152,236)	1.9914	2,2
Zfp870	1700030K09Rik	0.93295	50.49	0.493	rgb(222,123,124)	1.9914	2,2
Ahrr	Nlrc3	0.93114	50.48	0.477	rgb(222,126,127)	1.9912	2,2
Arid2	2210013O21Rik	-0.93114	50.48	-4.8E-01	rgb(114,154,235)	1.9912	2,2
Arntl2	Clec2g	0.93114	50.48	0.485	rgb(222,124,125)	1.9912	2,2
Arntl2	Skap2	0.93114	50.48	0.476	rgb(222,126,127)	1.9912	2,2
Bach1	Fyn	0.93114	50.48	0.475	rgb(222,126,127)	1.9912	None
Batf	Cntnap1	-0.93114	50.48	-4.8E-01	rgb(112,153,235)	1.9912	None
Batf	Csgalnact1	0.93114	50.48	0.483	rgb(222,125,126)	1.9912	None
Creb3l2	Fosl2	0.93114	50.48	0.48	rgb(222,125,126)	1.9912	2,2
Crem	Vps37b	0.93114	50.48	0.484	rgb(222,125,126)	1.9912	None
Ddit3	Cox6a2	0.93114	50.48	0.481	rgb(222,125,126)	1.9912	2,2
E2f1	Dtl	0.93114	50.48	0.481	rgb(222,125,126)	1.9912	None
Etv4	Mboat7	0.93114	50.48	0.476	rgb(222,126,127)	1.9912	2,2
Etv4	Slc7a3	0.93114	50.48	0.478	rgb(222,126,127)	1.9912	2,2
Etv5	F2rl2	0.93114	50.48	0.485	rgb(222,124,125)	1.9912	2,2
Etv6	Cnga1	-0.93114	50.48	-4.8E-01	rgb(112,153,235)	1.9912	2,2
Fos	Gm6225	0.93114	50.48	0.48	rgb(222,125,126)	1.9912	2,2
Fosl1	Eif4e3	-0.93114	50.48	-4.8E-01	rgb(113,154,235)	1.9912	None
Foxf2	Adora2b	0.93114	50.48	0.483	rgb(222,125,126)	1.9912	2,2
Foxf2	Foxq1	0.93114	50.48	0.484	rgb(222,125,126)	1.9912	2,2
Foxf2	Sdc1	0.93114	50.48	0.476	rgb(222,126,127)	1.9912	2,2
Foxf2	Tspan7	0.93114	50.48	0.483	rgb(222,125,126)	1.9912	2,2
Foxo3	Kif13b	0.93114	50.48	0.479	rgb(222,126,126)	1.9912	2,2
Foxo3	Narf	0.93114	50.48	0.483	rgb(222,125,126)	1.9912	None
Foxp3	Col15a1	0.93114	50.48	0.48	rgb(222,125,126)	1.9912	None
Foxs1	Hvcn1	0.93114	50.48	0.485	rgb(222,124,125)	1.9912	2,2
Gata1	Gadd45g	0.93114	50.48	0.479	rgb(222,126,126)	1.9912	None
Gata3	D630039A03Rik	0.93114	50.48	0.482	rgb(222,125,126)	1.9912	2,2
Gfi1	S1pr2	0.93114	50.48	0.483	rgb(222,125,126)	1.9912	2,2
Gtf2ird1	Neurl1b	0.93114	50.48	0.484	rgb(222,125,125)	1.9912	2,2
Hif1a	Sco1	0.93114	50.48	0.476	rgb(222,126,127)	1.9912	None
Hif3a	Hk1	0.93114	50.48	0.477	rgb(222,126,127)	1.9912	2,2
Hlf	Hemk1	-0.93114	50.48	-4.8E-01	rgb(113,154,235)	1.9912	2,2
Hmg20b	Dock11	-0.93114	50.48	-4.8E-01	rgb(112,153,235)	1.9912	2,2
Hsf1	S100a1	-0.93114	50.48	-4.8E-01	rgb(112,153,235)	1.9912	2,2
Hsf4	Map4k5	-0.93114	50.48	-4.8E-01	rgb(114,154,235)	1.9912	2,2
Irf8	Il2rb	0.93114	50.48	0.478	rgb(222,126,127)	1.9912	None
Jun	Tnfrsf25	0.93114	50.48	0.483	rgb(222,125,126)	1.9912	2,2
Lin54	Znhit6	-0.93114	50.48	-4.8E-01	rgb(113,153,235)	1.9912	2,2
Maf	Emp1	0.93114	50.48	0.479	rgb(222,126,127)	1.9912	None
Myb	B4galnt1	0.93114	50.48	0.481	rgb(222,125,126)	1.9912	2,2
Nfatc4	Gpr68	0.93114	50.48	0.479	rgb(222,125,126)	1.9912	2,2
Nfatc4	Insm1	0.93114	50.48	0.478	rgb(222,126,127)	1.9912	2,2
Nfatc4	Zcchc12	0.93114	50.48	0.477	rgb(222,126,127)	1.9912	2,2
Nfil3	Id2	0.93114	50.48	0.475	rgb(222,126,127)	1.9912	2,2
Nfkb2	Ets1	-0.93114	50.48	-4.8E-01	rgb(114,154,235)	1.9912	None
Nkx1-2	Dmxl2	0.93114	50.48	0.481	rgb(222,125,126)	1.9912	2,2
Nkx1-2	Lhpp	0.93114	50.48	0.481	rgb(222,125,126)	1.9912	2,2
Npas4	Cnn2	0.93114	50.48	0.484	rgb(222,124,125)	1.9912	None
Nr4a1	Tmed3	-0.93114	50.48	-4.8E-01	rgb(113,154,235)	1.9912	2,2
Nr4a2	Mfge8	0.93114	50.48	0.482	rgb(222,125,126)	1.9912	2,2
Plagl1	Fam178b	0.93114	50.48	0.48	rgb(222,125,126)	1.9912	2,2
Plagl1	Slc1a4	0.93114	50.48	0.48	rgb(222,125,126)	1.9912	2,2
Plagl1	Tnnt2	0.93114	50.48	0.476	rgb(222,126,127)	1.9912	2,2
Pou2af1	Trim66	0.93114	50.48	0.482	rgb(222,125,126)	1.9912	2,2
Rorc	Ccdc63	0.93114	50.48	0.48	rgb(222,125,126)	1.9912	None
Rxra	4930417O13Rik	-0.93114	50.48	-4.8E-01	rgb(112,153,235)	1.9912	None
Rxra	Ptpn11	0.93114	50.48	0.475	rgb(222,126,127)	1.9912	2,2
Scrt1	Cdh17	0.93114	50.48	0.481	rgb(222,125,126)	1.9912	2,2
Scrt1	Kctd21	0.93114	50.48	0.479	rgb(222,125,126)	1.9912	2,2
Scrt1	Slc41a2	0.93114	50.48	0.479	rgb(222,125,126)	1.9912	2,2
Six1	Cd200r4	0.93114	50.48	0.479	rgb(222,125,126)	1.9912	2,2
Stat2	Il12rb2	0.93114	50.48	0.479	rgb(222,126,126)	1.9912	None
Stat4	Evi2a	0.93114	50.48	0.48	rgb(222,125,126)	1.9912	2,2
Tcf4	Nedd4	0.93114	50.48	0.477	rgb(222,126,127)	1.9912	2,2
Topors	Abcb1b	0.93114	50.48	0.477	rgb(222,126,127)	1.9912	2,2
Twist1	Prdm8	0.93114	50.48	0.477	rgb(222,126,127)	1.9912	2,2
Zbtb1	Larp1b	0.93114	50.48	0.482	rgb(222,125,126)	1.9912	2,2
Zbtb4	Nlrc3	0.93114	50.48	0.485	rgb(222,124,125)	1.9912	2,2
Zfhx3	Itsn1	0.93114	50.48	0.48	rgb(222,125,126)	1.9912	2,2
Zfp467	Galm	0.93114	50.48	0.479	rgb(222,126,126)	1.9912	2,2
Zfp467	Olfml2a	0.93114	50.48	0.485	rgb(222,124,125)	1.9912	2,2
Akna	C2cd3	0.93114	50.48	0.476	rgb(222,126,127)	1.9912	2,2
Ankzf1	Arid3a	0.93114	50.48	0.48	rgb(222,125,126)	1.9912	2,2
Csrnp1	Fosl2	0.93114	50.48	0.478	rgb(222,126,127)	1.9912	2,2
Csrnp1	Maff	0.93114	50.48	0.484	rgb(222,124,125)	1.9912	2,2
Cxxc5	Nod1	0.93114	50.48	0.478	rgb(222,126,127)	1.9912	2,2
Dpf1	Rbfox2	0.93114	50.48	0.478	rgb(222,126,127)	1.9912	2,2
Fbxl19	Fth1	-0.93114	50.48	-4.8E-01	rgb(113,154,235)	1.9912	2,2
Kdm5b	Egln1	0.93114	50.48	0.484	rgb(222,125,126)	1.9912	2,2
Kdm5b	Slc2a1	0.93114	50.48	0.475	rgb(222,126,127)	1.9912	2,2
Kdm5b	Tmem71	0.93114	50.48	0.478	rgb(222,126,127)	1.9912	2,2
Mxd1	Zfp36	0.93114	50.48	0.482	rgb(222,125,126)	1.9912	2,2
Ncoa1	Tmem184b	0.93114	50.48	0.479	rgb(222,125,126)	1.9912	2,2
Ncoa2	Mgat5	0.93114	50.48	0.477	rgb(222,126,127)	1.9912	2,2
Scml4	Epsti1	0.93114	50.48	0.475	rgb(222,126,127)	1.9912	2,2
Scml4	Rab19	0.93114	50.48	0.485	rgb(222,124,125)	1.9912	2,2
Sgsm2	Ckap4	0.93114	50.48	0.477	rgb(222,126,127)	1.9912	2,2
Sgsm2	Per3	0.93114	50.48	0.483	rgb(222,125,126)	1.9912	2,2
Trps1	Aldh1b1	0.93114	50.48	0.485	rgb(222,124,125)	1.9912	2,2
Whsc1	Anln	0.93114	50.48	0.475	rgb(222,126,127)	1.9912	2,2
Zbtb10	Irf7	0.93114	50.48	0.483	rgb(222,125,126)	1.9912	2,2
Zbtb17	Cln5	-0.93114	50.48	-4.8E-01	rgb(114,154,235)	1.9912	2,2
Zbtb17	Gne	0.93114	50.48	0.475	rgb(222,126,127)	1.9912	2,2
Zbtb17	Il10rb	-0.93114	50.48	-4.8E-01	rgb(112,153,235)	1.9912	2,2
Zbtb37	Kcna3	0.93114	50.48	0.476	rgb(222,126,127)	1.9912	2,2
Zbtb38	Itpr1	0.93114	50.48	0.482	rgb(222,125,126)	1.9912	2,2
Zbtb38	Myh10	0.93114	50.48	0.479	rgb(222,125,126)	1.9912	2,2
Zbtb5	Serpinf1	-0.93114	50.48	-4.8E-01	rgb(112,153,235)	1.9912	2,2
Zeb2	Nedd9	0.93114	50.48	0.484	rgb(222,125,125)	1.9912	2,2
Zfp112	Smtnl2	-0.93114	50.48	-4.8E-01	rgb(113,154,235)	1.9912	2,2
Zfp184	Vgf	0.93114	50.48	0.478	rgb(222,126,127)	1.9912	2,2
Zfp276	Ing2	-0.93114	50.48	-4.8E-01	rgb(113,154,235)	1.9912	2,2
Zfp280b	Btk	0.93114	50.48	0.481	rgb(222,125,126)	1.9912	2,2
Zfp280b	Rxra	0.93114	50.48	0.483	rgb(222,125,126)	1.9912	2,2
Zfp280d	Lgals1	-0.93114	50.48	-4.8E-01	rgb(113,154,235)	1.9912	2,2
Zfp35	Wdr82	0.93114	50.48	0.481	rgb(222,125,126)	1.9912	2,2
Zfp362	Tmprss3	0.93114	50.48	0.478	rgb(222,126,127)	1.9912	2,2
Zfp367	Cenpw	0.93114	50.48	0.476	rgb(222,126,127)	1.9912	2,2
Zfp385a	9230114K14Rik	0.93114	50.48	0.48	rgb(222,125,126)	1.9912	2,2
Zfp385a	Pmm1	0.93114	50.48	0.479	rgb(222,125,126)	1.9912	2,2
Zfp429	Aste1	0.93114	50.48	0.478	rgb(222,126,127)	1.9912	2,2
Zfp429	Snhg6	0.93114	50.48	0.479	rgb(222,126,127)	1.9912	2,2
Zfp429	Sord	-0.93114	50.48	-4.8E-01	rgb(113,154,235)	1.9912	2,2
Zfp473	Fads2	0.93114	50.48	0.48	rgb(222,125,126)	1.9912	2,2
Zfp52	Eml1	0.93114	50.48	0.485	rgb(222,124,125)	1.9912	2,2
Zfp608	Havcr1	-0.93114	50.48	-4.8E-01	rgb(113,154,235)	1.9912	2,2
Zfp64	Rbm15	0.93114	50.48	0.483	rgb(222,125,126)	1.9912	2,2
Zfp68	Naglu	-0.93114	50.48	-4.8E-01	rgb(112,153,235)	1.9912	2,2
Zfp692	Plxdc2	-0.93114	50.48	-4.8E-01	rgb(113,154,235)	1.9912	2,2
Zfp703	M6pr	-0.93114	50.48	-4.8E-01	rgb(114,154,235)	1.9912	2,2
Zfp768	Angptl4	0.93114	50.48	0.479	rgb(222,126,126)	1.9912	2,2
Zfp777	Litaf	-0.93114	50.48	-4.8E-01	rgb(113,154,235)	1.9912	2,2
Zfp827	Npc2	-0.93114	50.48	-4.8E-01	rgb(112,153,235)	1.9912	2,2
Zfp956	Ppcdc	0.93114	50.48	0.482	rgb(222,125,126)	1.9912	2,2
Zfp960	Kifc3	0.93114	50.48	0.485	rgb(222,124,125)	1.9912	2,2
Ahrr	Myo1f	0.92933	50.47	0.467	rgb(222,128,129)	1.991	2,2
Ar	Zfp467	0.92933	50.47	0.475	rgb(222,126,127)	1.991	2,2
Arntl2	Serpinb9b	0.92933	50.47	0.467	rgb(222,128,129)	1.991	2,2
Atf3	Ucp2	-0.92933	50.47	-4.7E-01	rgb(115,155,235)	1.991	None
Batf	Mpp2	0.92933	50.47	0.47	rgb(222,127,128)	1.991	None
Batf3	Ppap2c	0.92933	50.47	0.467	rgb(222,128,129)	1.991	2,2
Bcl6	D430041D05Rik	-0.92933	50.47	-4.7E-01	rgb(114,155,235)	1.991	2,2
Bcl6	Pgm2	-0.92933	50.47	-4.7E-01	rgb(115,155,235)	1.991	None
Cebpg	Trmt5	-0.92933	50.47	-4.7E-01	rgb(114,154,235)	1.991	2,2
Cenpb	Tnk2	0.92933	50.47	0.471	rgb(222,127,128)	1.991	2,2
Creb3l1	Mdn1	-0.92933	50.47	-4.7E-01	rgb(114,154,235)	1.991	2,2
Creb3l2	Ggct	-0.92933	50.47	-4.7E-01	rgb(114,155,235)	1.991	2,2
Cux1	Gyk	-0.92933	50.47	-4.7E-01	rgb(115,155,235)	1.991	2,2
Cux1	Rgs19	0.92933	50.47	0.474	rgb(222,127,127)	1.991	2,2
Elf1	Rnf125	0.92933	50.47	0.474	rgb(222,126,127)	1.991	None
Elk3	Gdpd5	0.92933	50.47	0.468	rgb(222,128,129)	1.991	2,2
Eomes	Trat1	0.92933	50.47	0.471	rgb(222,127,128)	1.991	None
Epas1	Filip1l	0.92933	50.47	0.473	rgb(222,127,128)	1.991	None
Ets1	Zfp354c	0.92933	50.47	0.473	rgb(222,127,128)	1.991	None
Etv4	Aldh1l2	0.92933	50.47	0.47	rgb(222,127,128)	1.991	None
Etv5	Tnip3	-0.92933	50.47	-4.7E-01	rgb(115,155,235)	1.991	2,2
Foxf2	Insig1	0.92933	50.47	0.471	rgb(222,127,128)	1.991	2,2
Foxp3	Satb1	-0.92933	50.47	-4.7E-01	rgb(114,155,235)	1.991	2,2
Gli3	Sgk1	0.92933	50.47	0.472	rgb(222,127,128)	1.991	2,2
Gli3	Svep1	0.92933	50.47	0.466	rgb(222,128,129)	1.991	2,2
Hif3a	Nphp3	0.92933	50.47	0.465	rgb(222,128,129)	1.991	2,2
Homez	Irf5	0.92933	50.47	0.471	rgb(222,127,128)	1.991	2,2
Ikzf2	Agpat9	-0.92933	50.47	-4.7E-01	rgb(115,155,235)	1.991	2,2
Ikzf3	Mfge8	-0.92933	50.47	-4.7E-01	rgb(114,154,235)	1.991	2,2
Ikzf4	Traf6	0.92933	50.47	0.466	rgb(222,128,129)	1.991	2,2
Irf1	Fas	0.92933	50.47	0.472	rgb(222,127,128)	1.991	None
Irf4	Angpt1	-0.92933	50.47	-4.7E-01	rgb(115,155,235)	1.991	None
Irf4	Neto1	-0.92933	50.47	-4.7E-01	rgb(114,154,235)	1.991	None
Irf4	Nqo2	-0.92933	50.47	-4.7E-01	rgb(115,155,235)	1.991	None
Irf4	Rassf8	-0.92933	50.47	-4.7E-01	rgb(115,155,235)	1.991	None
Irf5	Cttn	0.92933	50.47	0.47	rgb(222,127,128)	1.991	2,2
Jun	Apol9b	0.92933	50.47	0.474	rgb(222,126,127)	1.991	2,2
Kdm2b	Dnmt3a	0.92933	50.47	0.469	rgb(222,127,128)	1.991	2,2
Klf10	Kctd14	0.92933	50.47	0.472	rgb(222,127,128)	1.991	2,2
Klf10	Ms4a4c	-0.92933	50.47	-4.7E-01	rgb(116,156,235)	1.991	2,2
Lef1	Acp5	0.92933	50.47	0.471	rgb(222,127,128)	1.991	2,2
Mafg	Rnf135	-0.92933	50.47	-4.7E-01	rgb(115,155,235)	1.991	2,2
Mef2b	Mapk13	0.92933	50.47	0.466	rgb(222,128,129)	1.991	2,2
Mxi1	Gys1	0.92933	50.47	0.473	rgb(222,127,128)	1.991	2,2
Nfatc4	Pde4a	0.92933	50.47	0.474	rgb(222,127,127)	1.991	2,2
Nkx1-2	Pappa2	0.92933	50.47	0.467	rgb(222,128,129)	1.991	2,2
Npas2	Mtss1	0.92933	50.47	0.475	rgb(222,126,127)	1.991	2,2
Pknox1	Grin3b	0.92933	50.47	0.469	rgb(222,128,128)	1.991	2,2
Plagl1	Eml1	0.92933	50.47	0.473	rgb(222,127,128)	1.991	2,2
Plagl1	Ikzf2	0.92933	50.47	0.471	rgb(222,127,128)	1.991	2,2
Plagl1	Tmc6	-0.92933	50.47	-4.7E-01	rgb(115,155,235)	1.991	2,2
Pou2af1	Ppfibp1	0.92933	50.47	0.47	rgb(222,127,128)	1.991	2,2
Rxra	Slain1	0.92933	50.47	0.467	rgb(222,128,129)	1.991	None
Sox13	Alpl	0.92933	50.47	0.471	rgb(222,127,128)	1.991	2,2
Sox5	Ccr8	-0.92933	50.47	-4.7E-01	rgb(114,154,235)	1.991	2,2
Sp100	Srpk2	0.92933	50.47	0.467	rgb(222,128,129)	1.991	2,2
Sp110	Txndc17	0.92933	50.47	0.469	rgb(222,127,128)	1.991	2,2
Srebf1	Flna	0.92933	50.47	0.471	rgb(222,127,128)	1.991	None
Tcf4	Cd86	0.92933	50.47	0.468	rgb(222,128,129)	1.991	2,2
Tead1	Nrp1	0.92933	50.47	0.466	rgb(222,128,129)	1.991	None
Tead1	Sema6d	0.92933	50.47	0.47	rgb(222,127,128)	1.991	2,2
Twist1	Cd180	0.92933	50.47	0.47	rgb(222,127,128)	1.991	2,2
Vax2	Atp6v1b1	0.92933	50.47	0.467	rgb(222,128,129)	1.991	2,2
Vax2	Stard8	0.92933	50.47	0.467	rgb(222,128,129)	1.991	2,2
Vdr	Ehbp1l1	0.92933	50.47	0.474	rgb(222,127,127)	1.991	2,2
Vdr	Leprel4	0.92933	50.47	0.47	rgb(222,127,128)	1.991	2,2
Zfp202	Thra	-0.92933	50.47	-4.7E-01	rgb(114,155,235)	1.991	None
Adnp	Rraga	0.92933	50.47	0.468	rgb(222,128,129)	1.991	2,2
Aebp2	Arhgef3	-0.92933	50.47	-4.7E-01	rgb(116,155,235)	1.991	2,2
Atmin	Scyl2	0.92933	50.47	0.47	rgb(222,127,128)	1.991	2,2
C030039L03Rik	Bnip3	0.92933	50.47	0.475	rgb(222,126,127)	1.991	2,2
Csrnp1	1110057K04Rik	-0.92933	50.47	-4.7E-01	rgb(115,155,235)	1.991	2,2
Dmtf1	Psph	-0.92933	50.47	-4.7E-01	rgb(115,155,235)	1.991	2,2
Hmgb3	Pgs1	-0.92933	50.47	-4.7E-01	rgb(115,155,235)	1.991	2,2
Jazf1	Mid2	0.92933	50.47	0.475	rgb(222,126,127)	1.991	2,2
Jazf1	Pim1	-0.92933	50.47	-4.7E-01	rgb(115,155,235)	1.991	2,2
Kdm5b	Bnip3	0.92933	50.47	0.469	rgb(222,127,128)	1.991	2,2
L3mbtl3	Adamts6	0.92933	50.47	0.466	rgb(222,128,129)	1.991	2,2
Litaf	Cd84	0.92933	50.47	0.468	rgb(222,128,129)	1.991	2,2
Mbnl2	Vdr	0.92933	50.47	0.465	rgb(222,128,129)	1.991	2,2
Mtf2	Sirt2	-0.92933	50.47	-4.7E-01	rgb(115,155,235)	1.991	2,2
Mxd3	Acot11	0.92933	50.47	0.471	rgb(222,127,128)	1.991	2,2
Mxd3	E2f7	0.92933	50.47	0.473	rgb(222,127,128)	1.991	2,2
Phf1	Tnfrsf1a	0.92933	50.47	0.473	rgb(222,127,128)	1.991	2,2
Scml4	Plod3	-0.92933	50.47	-4.7E-01	rgb(115,155,235)	1.991	2,2
Sgsm2	Ccrn4l	-0.92933	50.47	-4.7E-01	rgb(114,154,235)	1.991	2,2
Sgsm2	Tg	0.92933	50.47	0.467	rgb(222,128,129)	1.991	2,2
Ski	Runx1	0.92933	50.47	0.47	rgb(222,127,128)	1.991	2,2
Skil	Tgfbr1	0.92933	50.47	0.471	rgb(222,127,128)	1.991	2,2
Zeb2	Asb2	0.92933	50.47	0.47	rgb(222,127,128)	1.991	2,2
Zeb2	Exoc2	0.92933	50.47	0.471	rgb(222,127,128)	1.991	2,2
Zeb2	Srgap3	0.92933	50.47	0.466	rgb(222,128,129)	1.991	2,2
Zfp111	Apbb1ip	-0.92933	50.47	-4.7E-01	rgb(116,155,235)	1.991	2,2
Zfp277	Exosc8	0.92933	50.47	0.466	rgb(222,128,129)	1.991	2,2
Zfp28	Prdm16	0.92933	50.47	0.468	rgb(222,128,129)	1.991	2,2
Zfp296	Helb	-0.92933	50.47	-4.7E-01	rgb(115,155,235)	1.991	2,2
Zfp365	Cnn2	-0.92933	50.47	-4.7E-01	rgb(114,154,235)	1.991	2,2
Zfp365	Tnfsf4	0.92933	50.47	0.468	rgb(222,128,129)	1.991	2,2
Zfp367	Dars2	0.92933	50.47	0.475	rgb(222,126,127)	1.991	2,2
Zfp473	Arhgef40	0.92933	50.47	0.469	rgb(222,127,128)	1.991	2,2
Zfp516	Ica1l	0.92933	50.47	0.473	rgb(222,127,128)	1.991	2,2
Zfp536	Prf1	0.92933	50.47	0.467	rgb(222,128,129)	1.991	2,2
Zfp536	Tmem37	0.92933	50.47	0.471	rgb(222,127,128)	1.991	2,2
Zfp598	Tnk2	0.92933	50.47	0.474	rgb(222,126,127)	1.991	2,2
Zfp64	Erap1	-0.92933	50.47	-4.7E-01	rgb(116,155,235)	1.991	2,2
Zfp64	Fbxw2	-0.92933	50.47	-4.7E-01	rgb(115,155,235)	1.991	2,2
Zfp653	Snx10	-0.92933	50.47	-4.7E-01	rgb(115,155,235)	1.991	2,2
Zfp750	Abcb1b	0.92933	50.47	0.47	rgb(222,127,128)	1.991	2,2
Zfp750	Commd9	0.92933	50.47	0.472	rgb(222,127,128)	1.991	2,2
Zfp771	Tmem158	0.92933	50.47	0.472	rgb(222,127,128)	1.991	2,2
Zfp808	Pla2g4c	0.92933	50.47	0.474	rgb(222,127,127)	1.991	2,2
Zfp81	Neat1	-0.92933	50.47	-4.7E-01	rgb(115,155,235)	1.991	2,2
Zfp831	Smarca2	0.92933	50.47	0.469	rgb(222,127,128)	1.991	2,2
Zfp951	Guca1b	0.92933	50.47	0.468	rgb(222,128,129)	1.991	2,2
Zfp960	F2rl1	-0.92933	50.47	-4.7E-01	rgb(114,155,235)	1.991	2,2
Ahrr	Klre1	0.92752	50.46	0.463	rgb(222,129,130)	1.9908	2,2
Arid3a	Ms4a4b	-0.92752	50.46	-4.6E-01	rgb(118,157,234)	1.9908	None
Arid5a	Socs3	0.92752	50.46	0.46	rgb(222,129,130)	1.9908	2,2
Arid5a	Susd3	0.92752	50.46	0.465	rgb(222,128,129)	1.9908	2,2
Atf3	Arsb	-0.92752	50.46	-4.6E-01	rgb(117,156,234)	1.9908	None
Bach1	Rasgrp2	0.92752	50.46	0.455	rgb(222,130,131)	1.9908	2,2
Batf	Tmem19	-0.92752	50.46	-4.6E-01	rgb(118,157,234)	1.9908	None
Bcl6	March3	0.92752	50.46	0.459	rgb(222,129,130)	1.9908	None
Bhlhe40	Anxa2	0.92752	50.46	0.465	rgb(222,128,129)	1.9908	2,2
Cebpb	Plxna1	-0.92752	50.46	-4.6E-01	rgb(116,156,235)	1.9908	2,2
Cebpg	Soat2	0.92752	50.46	0.461	rgb(222,129,130)	1.9908	2,2
Creb3l2	Fam129b	0.92752	50.46	0.459	rgb(222,129,130)	1.9908	2,2
Creb3l2	Sec24d	0.92752	50.46	0.457	rgb(222,130,131)	1.9908	2,2
Eomes	Ccr7	0.92752	50.46	0.457	rgb(222,130,131)	1.9908	None
Epas1	Satb1	0.92752	50.46	0.457	rgb(222,130,131)	1.9908	None
Erg	Mllt3	0.92752	50.46	0.459	rgb(222,129,130)	1.9908	None
Esr1	Dirc2	0.92752	50.46	0.462	rgb(222,129,130)	1.9908	2,2
Ets1	Nlrc3	0.92752	50.46	0.458	rgb(222,130,131)	1.9908	None
Ets2	Pigz	-0.92752	50.46	-4.6E-01	rgb(118,157,234)	1.9908	2,2
Ets2	Plod3	-0.92752	50.46	-4.6E-01	rgb(118,157,234)	1.9908	2,2
Fli1	Aacs	-0.92752	50.46	-4.6E-01	rgb(118,157,234)	1.9908	2,2
Fosb	Tspan5	-0.92752	50.46	-4.6E-01	rgb(116,156,235)	1.9908	None
Fosl2	Lrmp	-0.92752	50.46	-4.6E-01	rgb(118,157,234)	1.9908	None
Foxp2	Nebl	0.92752	50.46	0.459	rgb(222,129,130)	1.9908	2,2
Foxp2	Sh2d4a	0.92752	50.46	0.465	rgb(222,128,129)	1.9908	2,2
Foxp3	Cd101	0.92752	50.46	0.457	rgb(222,130,131)	1.9908	2,2
Foxs1	Selp	-0.92752	50.46	-4.6E-01	rgb(116,156,235)	1.9908	None
Gata3	Myh10	0.92752	50.46	0.461	rgb(222,129,130)	1.9908	2,2
Gfi1	Eno3	-0.92752	50.46	-4.6E-01	rgb(118,157,234)	1.9908	2,2
Gfi1	Jak2	0.92752	50.46	0.46	rgb(222,129,130)	1.9908	2,2
Glis2	Cercam	0.92752	50.46	0.463	rgb(222,129,130)	1.9908	2,2
Hes1	Fam43a	0.92752	50.46	0.458	rgb(222,129,130)	1.9908	2,2
Hif1a	Flot1	0.92752	50.46	0.456	rgb(222,130,131)	1.9908	None
Hmga2	Aebp1	0.92752	50.46	0.461	rgb(222,129,130)	1.9908	2,2
Ikzf2	Cnnm3	0.92752	50.46	0.46	rgb(222,129,130)	1.9908	2,2
Ikzf2	Itih5	0.92752	50.46	0.457	rgb(222,130,131)	1.9908	2,2
Irf2	Ly6e	0.92752	50.46	0.46	rgb(222,129,130)	1.9908	2,2
Irf2	Zfp395	0.92752	50.46	0.459	rgb(222,129,130)	1.9908	None
Irf4	Bank1	-0.92752	50.46	-4.6E-01	rgb(118,157,234)	1.9908	None
Irf4	Nrgn	-0.92752	50.46	-4.6E-01	rgb(118,157,234)	1.9908	None
Irf4	Peli2	0.92752	50.46	0.457	rgb(222,130,131)	1.9908	None
Irf4	Trpm1	-0.92752	50.46	-4.6E-01	rgb(117,156,235)	1.9908	None
Irf5	Papss2	0.92752	50.46	0.457	rgb(222,130,131)	1.9908	2,2
Irf5	Prkcd	0.92752	50.46	0.46	rgb(222,129,130)	1.9908	2,2
Jun	Ninj1	0.92752	50.46	0.459	rgb(222,129,130)	1.9908	None
Klf4	Dusp14	0.92752	50.46	0.455	rgb(222,130,131)	1.9908	2,2
Lhx6	Ism1	0.92752	50.46	0.462	rgb(222,129,130)	1.9908	2,2
Lyl1	Gprasp2	0.92752	50.46	0.455	rgb(222,130,131)	1.9908	2,2
Lyl1	Rab19	0.92752	50.46	0.464	rgb(222,128,129)	1.9908	2,2
Maf	Stab1	0.92752	50.46	0.464	rgb(222,128,129)	1.9908	None
Maff	Jmjd6	0.92752	50.46	0.46	rgb(222,129,130)	1.9908	2,2
Mef2b	4930506M07Rik	-0.92752	50.46	-4.6E-01	rgb(118,157,234)	1.9908	2,2
Mef2b	Amigo3	-0.92752	50.46	-4.6E-01	rgb(118,157,234)	1.9908	2,2
Meis3	Fbxw2	0.92752	50.46	0.463	rgb(222,129,130)	1.9908	2,2
Msc	Capn2	0.92752	50.46	0.46	rgb(222,129,130)	1.9908	2,2
Msc	Cav1	0.92752	50.46	0.46	rgb(222,129,130)	1.9908	2,2
Myb	Stap1	0.92752	50.46	0.464	rgb(222,128,129)	1.9908	2,2
Nfkb2	Kif13b	0.92752	50.46	0.463	rgb(222,128,129)	1.9908	2,2
Nfkb2	Tmtc4	-0.92752	50.46	-4.6E-01	rgb(118,156,234)	1.9908	2,2
Npas2	Atp11a	0.92752	50.46	0.459	rgb(222,129,130)	1.9908	2,2
Nr2f6	Naglu	0.92752	50.46	0.461	rgb(222,129,130)	1.9908	2,2
Plagl1	Bid	0.92752	50.46	0.459	rgb(222,129,130)	1.9908	None
Plagl1	Dlk1	0.92752	50.46	0.455	rgb(222,130,131)	1.9908	2,2
Plagl1	S1pr2	-0.92752	50.46	-4.6E-01	rgb(117,156,235)	1.9908	2,2
Plagl1	Slc38a1	0.92752	50.46	0.46	rgb(222,129,130)	1.9908	2,2
Pou3f1	Zfp651	0.92752	50.46	0.463	rgb(222,129,130)	1.9908	2,2
Pou6f1	Entpd1	0.92752	50.46	0.461	rgb(222,129,130)	1.9908	2,2
Pparg	Cacna1c	0.92752	50.46	0.462	rgb(222,129,130)	1.9908	2,2
Prdm16	Bbs12	0.92752	50.46	0.461	rgb(222,129,130)	1.9908	2,2
Rbpj	Tspan6	0.92752	50.46	0.459	rgb(222,129,130)	1.9908	2,2
Rorc	Il17f	0.92752	50.46	0.458	rgb(222,130,130)	1.9908	None
Runx2	Basp1	0.92752	50.46	0.461	rgb(222,129,130)	1.9908	2,2
Runx3	Adamts6	-0.92752	50.46	-4.6E-01	rgb(117,156,234)	1.9908	2,2
Smad3	Bcl3	0.92752	50.46	0.461	rgb(222,129,130)	1.9908	None
Sox5	Zfp280b	-0.92752	50.46	-4.6E-01	rgb(118,157,234)	1.9908	None
Sp110	Sqle	-0.92752	50.46	-4.6E-01	rgb(116,156,235)	1.9908	2,2
Spib	Egln1	-0.92752	50.46	-4.6E-01	rgb(117,156,235)	1.9908	2,2
Tead1	Rragd	0.92752	50.46	0.46	rgb(222,129,130)	1.9908	2,2
Tfdp2	Pcyt1b	0.92752	50.46	0.465	rgb(222,128,129)	1.9908	2,2
Thra	Dlg4	0.92752	50.46	0.458	rgb(222,130,131)	1.9908	2,2
Trp73	Piga	-0.92752	50.46	-4.6E-01	rgb(118,157,234)	1.9908	2,2
Twist1	Epdr1	0.92752	50.46	0.455	rgb(222,130,131)	1.9908	2,2
Vax2	Ccl20	0.92752	50.46	0.461	rgb(222,129,130)	1.9908	2,2
Vax2	Gcnt2	0.92752	50.46	0.464	rgb(222,128,129)	1.9908	2,2
Vax2	Il12rb1	0.92752	50.46	0.462	rgb(222,129,130)	1.9908	2,2
Vdr	Camkk1	0.92752	50.46	0.464	rgb(222,128,129)	1.9908	None
Zbtb1	Aff3	0.92752	50.46	0.456	rgb(222,130,131)	1.9908	2,2
Zbtb7c	Mboat7	-0.92752	50.46	-4.6E-01	rgb(118,157,234)	1.9908	2,2
Zfp467	Acsbg1	-0.92752	50.46	-4.6E-01	rgb(117,156,234)	1.9908	2,2
Zfp467	Armcx6	0.92752	50.46	0.464	rgb(222,128,129)	1.9908	2,2
Zfp467	Hspg2	0.92752	50.46	0.459	rgb(222,129,130)	1.9908	2,2
Zfp524	Uqcrq	0.92752	50.46	0.464	rgb(222,128,129)	1.9908	2,2
A430033K04Rik	Galm	0.92752	50.46	0.458	rgb(222,130,130)	1.9908	2,2
Ankzf1	A930004D18Rik	0.92752	50.46	0.46	rgb(222,129,130)	1.9908	2,2
Atmin	Litaf	0.92752	50.46	0.463	rgb(222,128,129)	1.9908	2,2
C030039L03Rik	Fzd7	0.92752	50.46	0.456	rgb(222,130,131)	1.9908	2,2
Cebpz	Dhx33	0.92752	50.46	0.459	rgb(222,129,130)	1.9908	2,2
Cenpt	Galc	0.92752	50.46	0.456	rgb(222,130,131)	1.9908	2,2
Dzip1	Eaf2	-0.92752	50.46	-4.6E-01	rgb(117,156,235)	1.9908	2,2
Dzip1	Nlrc5	0.92752	50.46	0.461	rgb(222,129,130)	1.9908	2,2
Hmgb1	AI506816	0.92752	50.46	0.463	rgb(222,129,130)	1.9908	2,2
Mbnl2	Zfhx3	0.92752	50.46	0.457	rgb(222,130,131)	1.9908	2,2
Mtf2	Txndc17	-0.92752	50.46	-4.6E-01	rgb(116,156,235)	1.9908	2,2
Mxd1	Dst	0.92752	50.46	0.463	rgb(222,129,130)	1.9908	2,2
Ncoa3	Epha3	0.92752	50.46	0.457	rgb(222,130,131)	1.9908	2,2
Ovol2	Wipi1	0.92752	50.46	0.455	rgb(222,130,131)	1.9908	2,2
Phf1	Kcnq5	-0.92752	50.46	-4.6E-01	rgb(117,156,234)	1.9908	2,2
Phf1	Slc25a45	0.92752	50.46	0.465	rgb(222,128,129)	1.9908	2,2
Phf1	Xrcc5	-0.92752	50.46	-4.6E-01	rgb(118,157,234)	1.9908	2,2
Phf20	Tst	0.92752	50.46	0.465	rgb(222,128,129)	1.9908	2,2
Plscr1	Tmbim1	0.92752	50.46	0.461	rgb(222,129,130)	1.9908	2,2
Scml4	Gbp8	0.92752	50.46	0.458	rgb(222,130,130)	1.9908	2,2
Sgsm2	Ercc5	0.92752	50.46	0.458	rgb(222,129,130)	1.9908	2,2
Sgsm2	Lrmp	0.92752	50.46	0.459	rgb(222,129,130)	1.9908	2,2
Sgsm2	Nsmaf	0.92752	50.46	0.46	rgb(222,129,130)	1.9908	2,2
Tsc22d1	Plxdc2	0.92752	50.46	0.46	rgb(222,129,130)	1.9908	2,2
Tsc22d1	Rasgef1b	0.92752	50.46	0.458	rgb(222,129,130)	1.9908	2,2
Whsc1	Cpd	0.92752	50.46	0.456	rgb(222,130,131)	1.9908	2,2
Zbed4	Fancm	0.92752	50.46	0.461	rgb(222,129,130)	1.9908	2,2
Zbtb46	Pla2g4f	0.92752	50.46	0.458	rgb(222,129,130)	1.9908	2,2
Zfp112	Mmd	-0.92752	50.46	-4.6E-01	rgb(118,157,234)	1.9908	2,2
Zfp280b	Rnf150	0.92752	50.46	0.463	rgb(222,128,129)	1.9908	2,2
Zfp296	Zfp36l2	-0.92752	50.46	-4.6E-01	rgb(117,156,235)	1.9908	2,2
Zfp407	Mpdu1	-0.92752	50.46	-4.6E-01	rgb(117,156,234)	1.9908	2,2
Zfp429	Acnat1	-0.92752	50.46	-4.6E-01	rgb(118,157,234)	1.9908	2,2
Zfp429	Cox7a2l	0.92752	50.46	0.46	rgb(222,129,130)	1.9908	2,2
Zfp516	Plag1	0.92752	50.46	0.46	rgb(222,129,130)	1.9908	2,2
Zfp52	Mpzl2	-0.92752	50.46	-4.6E-01	rgb(118,157,234)	1.9908	2,2
Zfp629	Ccdc126	0.92752	50.46	0.456	rgb(222,130,131)	1.9908	2,2
Zfp629	Zmat3	-0.92752	50.46	-4.6E-01	rgb(117,156,235)	1.9908	2,2
Zfp68	Ptprs	-0.92752	50.46	-4.6E-01	rgb(117,156,235)	1.9908	2,2
Zfp719	Trmt11	0.92752	50.46	0.465	rgb(222,128,129)	1.9908	2,2
Zfp750	1700007K13Rik	0.92752	50.46	0.459	rgb(222,129,130)	1.9908	2,2
Zfp777	Evi2a	-0.92752	50.46	-4.6E-01	rgb(118,157,234)	1.9908	2,2
Zfp787	Sav1	-0.92752	50.46	-4.6E-01	rgb(118,157,234)	1.9908	2,2
Zfp870	Kctd7	0.92752	50.46	0.464	rgb(222,128,129)	1.9908	2,2
Zfp882	Proz	0.92752	50.46	0.459	rgb(222,129,130)	1.9908	2,2
Zfp91	Ndrg2	-0.92752	50.46	-4.6E-01	rgb(117,156,235)	1.9908	2,2
Zhx2	Ctnnd1	-0.92752	50.46	-4.6E-01	rgb(117,156,234)	1.9908	2,2
Arid2	Cnnm4	0.92571	50.45	0.451	rgb(222,131,132)	1.9906	2,2
Atf6	Ubash3b	-0.92571	50.45	-4.5E-01	rgb(119,157,234)	1.9906	2,2
Batf	Trim36	0.92571	50.45	0.447	rgb(222,132,132)	1.9906	None
Bcl11b	Notch1	0.92571	50.45	0.452	rgb(222,131,132)	1.9906	2,2
Bhlha15	Ept1	0.92571	50.45	0.452	rgb(222,131,132)	1.9906	2,2
Cebpg	Ddit3	0.92571	50.45	0.449	rgb(222,131,132)	1.9906	None
Creb3l2	Mndal	-0.92571	50.45	-4.5E-01	rgb(120,158,234)	1.9906	2,2
Creb3l2	Numbl	0.92571	50.45	0.448	rgb(222,131,132)	1.9906	None
Cux1	Unc93b1	-0.92571	50.45	-4.5E-01	rgb(119,157,234)	1.9906	2,2
E4f1	Ldlrap1	0.92571	50.45	0.447	rgb(222,132,133)	1.9906	2,2
Ebf1	Dusp3	0.92571	50.45	0.446	rgb(222,132,133)	1.9906	2,2
Ebf1	Ermn	0.92571	50.45	0.447	rgb(222,132,133)	1.9906	2,2
Elf1	Syne1	0.92571	50.45	0.445	rgb(222,132,133)	1.9906	None
Elk3	1110007C09Rik	0.92571	50.45	0.447	rgb(222,132,133)	1.9906	2,2
Eomes	Itga4	0.92571	50.45	0.454	rgb(222,130,131)	1.9906	2,2
Epas1	Ccbl2	-0.92571	50.45	-4.5E-01	rgb(118,157,234)	1.9906	2,2
Ets1	Capn2	0.92571	50.45	0.45	rgb(222,131,132)	1.9906	2,2
Ets1	Cd93	0.92571	50.45	0.455	rgb(222,130,131)	1.9906	2,2
Ets1	Matk	0.92571	50.45	0.452	rgb(222,131,132)	1.9906	None
Foxf2	Ptprj	0.92571	50.45	0.448	rgb(222,131,132)	1.9906	2,2
Foxf2	Synpo	0.92571	50.45	0.449	rgb(222,131,132)	1.9906	2,2
Gata3	B4galt5	0.92571	50.45	0.445	rgb(222,132,133)	1.9906	2,2
Gfi1	Apol9b	-0.92571	50.45	-4.5E-01	rgb(120,158,234)	1.9906	2,2
Gli3	9430020K01Rik	0.92571	50.45	0.453	rgb(222,130,131)	1.9906	2,2
Gli3	Lpin2	-0.92571	50.45	-4.5E-01	rgb(119,157,234)	1.9906	2,2
Hes1	Spink2	0.92571	50.45	0.45	rgb(222,131,132)	1.9906	2,2
Hif1a	Dach2	0.92571	50.45	0.453	rgb(222,131,131)	1.9906	2,2
Hif3a	Rasl12	0.92571	50.45	0.446	rgb(222,132,133)	1.9906	2,2
Hif3a	Vegfa	0.92571	50.45	0.452	rgb(222,131,132)	1.9906	None
Hlf	Entpd1	-0.92571	50.45	-4.5E-01	rgb(120,158,234)	1.9906	2,2
Hmga2	Phldb2	0.92571	50.45	0.449	rgb(222,131,132)	1.9906	None
Hsf4	Zfp536	0.92571	50.45	0.446	rgb(222,132,133)	1.9906	None
Ikzf2	Gm4858	0.92571	50.45	0.445	rgb(222,132,133)	1.9906	2,2
Ikzf2	Myo1e	0.92571	50.45	0.446	rgb(222,132,133)	1.9906	2,2
Ikzf2	Tmod1	0.92571	50.45	0.446	rgb(222,132,133)	1.9906	2,2
Ikzf4	Gpr146	0.92571	50.45	0.446	rgb(222,132,133)	1.9906	2,2
Irf4	Il9r	-0.92571	50.45	-4.5E-01	rgb(120,158,234)	1.9906	2,2
Irf5	Abhd4	0.92571	50.45	0.445	rgb(222,132,133)	1.9906	2,2
Irf5	Ccng2	0.92571	50.45	0.45	rgb(222,131,132)	1.9906	2,2
Irf5	Phldb1	0.92571	50.45	0.45	rgb(222,131,132)	1.9906	2,2
Irf7	Isg20	0.92571	50.45	0.452	rgb(222,131,132)	1.9906	None
Irf8	Jak3	0.92571	50.45	0.446	rgb(222,132,133)	1.9906	2,2
Jun	Stat5b	0.92571	50.45	0.453	rgb(222,131,131)	1.9906	None
Jund	Ahdc1	0.92571	50.45	0.454	rgb(222,130,131)	1.9906	2,2
Kdm2b	5730508B09Rik	-0.92571	50.45	-4.5E-01	rgb(120,158,234)	1.9906	2,2
Kdm2b	Abi3	-0.92571	50.45	-4.5E-01	rgb(120,158,234)	1.9906	2,2
Kdm2b	Mycbp2	0.92571	50.45	0.452	rgb(222,131,132)	1.9906	2,2
Klf13	Rcan3	0.92571	50.45	0.449	rgb(222,131,132)	1.9906	2,2
Klf3	Fasl	0.92571	50.45	0.446	rgb(222,132,133)	1.9906	2,2
Lef1	Zfp36l2	0.92571	50.45	0.455	rgb(222,130,131)	1.9906	2,2
Maff	Ppm1d	-0.92571	50.45	-4.5E-01	rgb(119,157,234)	1.9906	2,2
Mafg	Nsmaf	-0.92571	50.45	-4.5E-01	rgb(119,157,234)	1.9906	2,2
Meis3	Tet1	-0.92571	50.45	-4.5E-01	rgb(120,158,234)	1.9906	2,2
Mxi1	Itga7	0.92571	50.45	0.45	rgb(222,131,132)	1.9906	2,2
Mypop	Gm6548	-0.92571	50.45	-4.5E-01	rgb(119,158,234)	1.9906	2,2
Nfatc1	Ermn	-0.92571	50.45	-4.5E-01	rgb(120,158,234)	1.9906	2,2
Nfkb1	Lilrb4	-0.92571	50.45	-4.5E-01	rgb(119,158,234)	1.9906	2,2
Nfkb2	Nfkbie	0.92571	50.45	0.448	rgb(222,131,132)	1.9906	None
Npas4	Syn1	0.92571	50.45	0.453	rgb(222,130,131)	1.9906	2,2
Nr4a2	Crtam	0.92571	50.45	0.448	rgb(222,131,132)	1.9906	2,2
Osr2	Cox6b2	0.92571	50.45	0.454	rgb(222,130,131)	1.9906	2,2
Osr2	Hebp2	0.92571	50.45	0.454	rgb(222,130,131)	1.9906	2,2
Pbx2	Mpdu1	-0.92571	50.45	-4.5E-01	rgb(119,157,234)	1.9906	2,2
Plagl1	Mex3a	0.92571	50.45	0.454	rgb(222,130,131)	1.9906	2,2
Pou2af1	Fgf16	0.92571	50.45	0.448	rgb(222,132,132)	1.9906	2,2
Pparg	5430427O19Rik	0.92571	50.45	0.453	rgb(222,131,131)	1.9906	2,2
Pparg	Armcx2	-0.92571	50.45	-4.5E-01	rgb(120,158,234)	1.9906	2,2
Prrx1	Amotl2	0.92571	50.45	0.448	rgb(222,131,132)	1.9906	2,2
Rbpj	Zfp609	0.92571	50.45	0.451	rgb(222,131,132)	1.9906	2,2
Runx3	Foxo1	0.92571	50.45	0.454	rgb(222,130,131)	1.9906	2,2
Satb1	Oxct1	-0.92571	50.45	-4.5E-01	rgb(119,157,234)	1.9906	None
Satb1	Srgn	0.92571	50.45	0.448	rgb(222,131,132)	1.9906	2,2
Six5	Bend5	-0.92571	50.45	-4.5E-01	rgb(119,157,234)	1.9906	2,2
Six5	Pcsk9	0.92571	50.45	0.452	rgb(222,131,132)	1.9906	2,2
Six5	Tex15	0.92571	50.45	0.449	rgb(222,131,132)	1.9906	2,2
Six5	Thap4	0.92571	50.45	0.446	rgb(222,132,133)	1.9906	None
Smad3	Lpxn	0.92571	50.45	0.454	rgb(222,130,131)	1.9906	2,2
Sp6	Lrp4	0.92571	50.45	0.449	rgb(222,131,132)	1.9906	2,2
Spib	Ly96	0.92571	50.45	0.45	rgb(222,131,132)	1.9906	None
Srebf1	Chac1	0.92571	50.45	0.454	rgb(222,130,131)	1.9906	2,2
Stat1	Tgtp2	0.92571	50.45	0.447	rgb(222,132,133)	1.9906	None
Tet1	Pccb	0.92571	50.45	0.445	rgb(222,132,133)	1.9906	2,2
Tfdp2	Rabggta	-0.92571	50.45	-4.5E-01	rgb(119,157,234)	1.9906	2,2
Thap1	Ski	-0.92571	50.45	-4.5E-01	rgb(119,157,234)	1.9906	2,2
Twist1	4930506M07Rik	0.92571	50.45	0.451	rgb(222,131,132)	1.9906	2,2
Twist1	Nrp1	0.92571	50.45	0.453	rgb(222,130,131)	1.9906	2,2
Vax2	Galnt12	0.92571	50.45	0.455	rgb(222,130,131)	1.9906	2,2
Xbp1	Gpatch4	-0.92571	50.45	-4.5E-01	rgb(119,157,234)	1.9906	2,2
Zbtb4	Sqstm1	0.92571	50.45	0.455	rgb(222,130,131)	1.9906	2,2
Zbtb7b	Nlgn2	0.92571	50.45	0.452	rgb(222,131,132)	1.9906	None
Zbtb7c	Pvt1	0.92571	50.45	0.448	rgb(222,132,132)	1.9906	2,2
Zeb1	Stat5b	0.92571	50.45	0.446	rgb(222,132,133)	1.9906	None
Zfp467	Itpka	0.92571	50.45	0.454	rgb(222,130,131)	1.9906	2,2
Zfx	S100a13	-0.92571	50.45	-4.5E-01	rgb(120,158,234)	1.9906	None
Ahdc1	Zfp831	0.92571	50.45	0.448	rgb(222,131,132)	1.9906	2,2
Atf6b	Cisd3	-0.92571	50.45	-4.5E-01	rgb(119,157,234)	1.9906	2,2
Atmin	5830416P10Rik	0.92571	50.45	0.451	rgb(222,131,132)	1.9906	2,2
Casz1	Ptprc	-0.92571	50.45	-4.5E-01	rgb(120,158,234)	1.9906	2,2
Cenpt	Pde4d	0.92571	50.45	0.446	rgb(222,132,133)	1.9906	2,2
Drap1	Ptprcap	0.92571	50.45	0.454	rgb(222,130,131)	1.9906	2,2
Hmgb1	Guca1b	0.92571	50.45	0.447	rgb(222,132,133)	1.9906	2,2
Kdm5b	Ppap2c	0.92571	50.45	0.452	rgb(222,131,132)	1.9906	2,2
Kdm5b	Slc2a3	0.92571	50.45	0.447	rgb(222,132,132)	1.9906	2,2
L3mbtl3	Taf7	0.92571	50.45	0.449	rgb(222,131,132)	1.9906	2,2
Litaf	Slamf7	0.92571	50.45	0.447	rgb(222,132,133)	1.9906	2,2
Mbnl2	Elovl7	0.92571	50.45	0.455	rgb(222,130,131)	1.9906	2,2
Mtf2	Mt1	-0.92571	50.45	-4.5E-01	rgb(119,157,234)	1.9906	2,2
Mxd4	Ypel5	0.92571	50.45	0.454	rgb(222,130,131)	1.9906	2,2
Ncoa2	C1rl	-0.92571	50.45	-4.5E-01	rgb(119,158,234)	1.9906	2,2
Ncoa3	Cutc	-0.92571	50.45	-4.5E-01	rgb(119,157,234)	1.9906	2,2
Ncoa3	Stat5b	0.92571	50.45	0.453	rgb(222,130,131)	1.9906	2,2
Phf1	Myb	0.92571	50.45	0.455	rgb(222,130,131)	1.9906	2,2
Phf1	St7	-0.92571	50.45	-4.5E-01	rgb(120,158,234)	1.9906	2,2
Phf20	Atp10d	0.92571	50.45	0.454	rgb(222,130,131)	1.9906	2,2
Prox2	Fancm	0.92571	50.45	0.448	rgb(222,131,132)	1.9906	2,2
Scml4	Ipcef1	0.92571	50.45	0.446	rgb(222,132,133)	1.9906	2,2
Scml4	Tbc1d30	0.92571	50.45	0.455	rgb(222,130,131)	1.9906	2,2
Setdb2	Kcnj8	-0.92571	50.45	-4.5E-01	rgb(119,157,234)	1.9906	2,2
Sgsm2	Cd226	0.92571	50.45	0.451	rgb(222,131,132)	1.9906	2,2
Sgsm2	Cxxc5	0.92571	50.45	0.452	rgb(222,131,131)	1.9906	2,2
Ski	Ifitm2	-0.92571	50.45	-4.5E-01	rgb(119,157,234)	1.9906	2,2
Thap3	Cox7a2l	0.92571	50.45	0.448	rgb(222,131,132)	1.9906	2,2
Thap3	Polr3b	-0.92571	50.45	-4.5E-01	rgb(120,158,234)	1.9906	2,2
Tigd2	Plcd1	0.92571	50.45	0.45	rgb(222,131,132)	1.9906	2,2
Tulp3	Il2ra	0.92571	50.45	0.448	rgb(222,132,132)	1.9906	2,2
Zbtb17	Vegfb	-0.92571	50.45	-4.5E-01	rgb(119,158,234)	1.9906	2,2
Zbtb32	Mtrf1	0.92571	50.45	0.455	rgb(222,130,131)	1.9906	2,2
Zfp26	Ept1	0.92571	50.45	0.449	rgb(222,131,132)	1.9906	2,2
Zfp277	Ccdc107	0.92571	50.45	0.454	rgb(222,130,131)	1.9906	2,2
Zfp28	Mapkbp1	0.92571	50.45	0.451	rgb(222,131,132)	1.9906	2,2
Zfp28	Sbf2	0.92571	50.45	0.448	rgb(222,131,132)	1.9906	2,2
Zfp280b	Lpxn	-0.92571	50.45	-4.5E-01	rgb(118,157,234)	1.9906	2,2
Zfp280b	Npas2	0.92571	50.45	0.449	rgb(222,131,132)	1.9906	2,2
Zfp335	Fundc2	-0.92571	50.45	-4.5E-01	rgb(118,157,234)	1.9906	2,2
Zfp341	Tnfrsf1a	0.92571	50.45	0.454	rgb(222,130,131)	1.9906	2,2
Zfp385a	Robo3	0.92571	50.45	0.448	rgb(222,131,132)	1.9906	2,2
Zfp418	Zcwpw1	0.92571	50.45	0.449	rgb(222,131,132)	1.9906	2,2
Zfp473	Rtkn2	0.92571	50.45	0.45	rgb(222,131,132)	1.9906	2,2
Zfp536	Gykl1	0.92571	50.45	0.453	rgb(222,130,131)	1.9906	2,2
Zfp558	Utf1	0.92571	50.45	0.452	rgb(222,131,132)	1.9906	2,2
Zfp580	Psmd8	0.92571	50.45	0.446	rgb(222,132,133)	1.9906	2,2
Zfp598	Mllt6	0.92571	50.45	0.45	rgb(222,131,132)	1.9906	2,2
Zfp629	Synj1	-0.92571	50.45	-4.5E-01	rgb(120,158,234)	1.9906	2,2
Zfp629	Tmem19	-0.92571	50.45	-4.5E-01	rgb(119,157,234)	1.9906	2,2
Zfp651	Col2a1	0.92571	50.45	0.449	rgb(222,131,132)	1.9906	2,2
Zfp667	Gja1	0.92571	50.45	0.445	rgb(222,132,133)	1.9906	2,2
Zfp750	Urm1	0.92571	50.45	0.448	rgb(222,131,132)	1.9906	2,2
Zfp775	Papss1	0.92571	50.45	0.445	rgb(222,132,133)	1.9906	2,2
Zfp874a	Rnf169	0.92571	50.45	0.449	rgb(222,131,132)	1.9906	2,2
Zfp947	Mx2	0.92571	50.45	0.448	rgb(222,131,132)	1.9906	2,2
Zfp960	Masp2	0.92571	50.45	0.451	rgb(222,131,132)	1.9906	2,2
Zhx3	Nrf1	0.92571	50.45	0.445	rgb(222,132,133)	1.9906	2,2
Zmiz1	Sco1	-0.92571	50.45	-4.5E-01	rgb(120,158,234)	1.9906	2,2
Ahr	Cd274	-0.92389	50.44	-4.4E-01	rgb(121,158,234)	1.9904	None
Arntl2	Mvp	0.92389	50.44	0.437	rgb(222,133,134)	1.9904	2,2
Atf5	Ccdc107	0.92389	50.44	0.44	rgb(222,133,134)	1.9904	2,2
Atf6	Lamc1	0.92389	50.44	0.438	rgb(222,133,134)	1.9904	None
Atf6	Lrp12	0.92389	50.44	0.444	rgb(222,132,133)	1.9904	2,2
Atf6	Spire1	0.92389	50.44	0.437	rgb(222,133,134)	1.9904	2,2
Batf	Cd74	-0.92389	50.44	-4.4E-01	rgb(122,159,234)	1.9904	None
Batf	Gpr176	-0.92389	50.44	-4.4E-01	rgb(121,159,234)	1.9904	None
Cdc5l	S1pr2	-0.92389	50.44	-4.4E-01	rgb(122,159,234)	1.9904	2,2
Cebpg	Fam53b	-0.92389	50.44	-4.4E-01	rgb(122,159,234)	1.9904	None
Cebpg	Fkrp	-0.92389	50.44	-4.4E-01	rgb(122,159,234)	1.9904	2,2
Creb3l2	Cyfip2	0.92389	50.44	0.437	rgb(222,134,134)	1.9904	None
Creb3l2	Ddr1	0.92389	50.44	0.441	rgb(222,133,134)	1.9904	2,2
Cux1	Nxn	-0.92389	50.44	-4.4E-01	rgb(122,159,234)	1.9904	2,2
Ddit3	Slc3a2	0.92389	50.44	0.442	rgb(222,133,133)	1.9904	2,2
Egr1	Zfp36l1	0.92389	50.44	0.44	rgb(222,133,134)	1.9904	None
Elk3	Cxcr3	0.92389	50.44	0.435	rgb(222,134,135)	1.9904	2,2
Epas1	Myo6	0.92389	50.44	0.439	rgb(222,133,134)	1.9904	2,2
Erf	Mex3d	0.92389	50.44	0.439	rgb(222,133,134)	1.9904	2,2
Erg	C920009B18Rik	-0.92389	50.44	-4.4E-01	rgb(121,159,234)	1.9904	None
Ets1	Pdcd1	-0.92389	50.44	-4.4E-01	rgb(121,159,234)	1.9904	None
Etv4	Gpt2	0.92389	50.44	0.435	rgb(222,134,135)	1.9904	2,2
Foxf2	Npr3	0.92389	50.44	0.44	rgb(222,133,134)	1.9904	2,2
Foxo1	Scn3b	-0.92389	50.44	-4.4E-01	rgb(122,159,234)	1.9904	2,2
Foxp1	Adam9	-0.92389	50.44	-4.4E-01	rgb(122,159,234)	1.9904	2,2
Foxp3	Stat4	-0.92389	50.44	-4.4E-01	rgb(122,160,234)	1.9904	None
Foxs1	Tmem176a	0.92389	50.44	0.441	rgb(222,133,134)	1.9904	2,2
Gata1	Itgam	0.92389	50.44	0.441	rgb(222,133,134)	1.9904	2,2
Gfi1	5430421N21Rik	-0.92389	50.44	-4.4E-01	rgb(121,159,234)	1.9904	2,2
Gfi1	Amz2	-0.92389	50.44	-4.4E-01	rgb(121,158,234)	1.9904	2,2
Gfi1	Rassf3	-0.92389	50.44	-4.4E-01	rgb(122,159,234)	1.9904	None
Hes5	BC018473	0.92389	50.44	0.438	rgb(222,133,134)	1.9904	2,2
Hey1	Plekha6	0.92389	50.44	0.436	rgb(222,134,135)	1.9904	None
Heyl	Armc3	0.92389	50.44	0.436	rgb(222,134,135)	1.9904	2,2
Hic1	Ggta1	0.92389	50.44	0.445	rgb(222,132,133)	1.9904	None
Hif3a	Pygl	0.92389	50.44	0.443	rgb(222,132,133)	1.9904	2,2
Ikzf2	Galm	0.92389	50.44	0.443	rgb(222,132,133)	1.9904	2,2
Ikzf3	Krt17	-0.92389	50.44	-4.4E-01	rgb(121,159,234)	1.9904	2,2
Irf1	Unc93b1	0.92389	50.44	0.44	rgb(222,133,134)	1.9904	2,2
Irf1	Zbp1	0.92389	50.44	0.441	rgb(222,133,134)	1.9904	None
Irf2	Znhit6	0.92389	50.44	0.437	rgb(222,133,134)	1.9904	None
Irf4	Icosl	-0.92389	50.44	-4.4E-01	rgb(122,159,234)	1.9904	None
Irf4	St18	-0.92389	50.44	-4.4E-01	rgb(122,159,234)	1.9904	2,2
Irf5	Cd80	0.92389	50.44	0.441	rgb(222,133,134)	1.9904	2,2
Irf5	Dnm1	0.92389	50.44	0.44	rgb(222,133,134)	1.9904	None
Jun	Ccno	0.92389	50.44	0.435	rgb(222,134,135)	1.9904	2,2
Junb	Cep68	-0.92389	50.44	-4.4E-01	rgb(122,159,234)	1.9904	2,2
Kdm2b	Pgap1	0.92389	50.44	0.436	rgb(222,134,135)	1.9904	2,2
Klf13	Arrb1	0.92389	50.44	0.436	rgb(222,134,135)	1.9904	2,2
Klf13	Fam189b	0.92389	50.44	0.438	rgb(222,133,134)	1.9904	2,2
Klf2	Tbc1d4	0.92389	50.44	0.441	rgb(222,133,134)	1.9904	2,2
Klf7	Pstpip1	0.92389	50.44	0.438	rgb(222,133,134)	1.9904	2,2
Lin54	Rpp14	-0.92389	50.44	-4.4E-01	rgb(122,159,234)	1.9904	2,2
Mafg	N4bp2l1	-0.92389	50.44	-4.4E-01	rgb(122,159,234)	1.9904	None
Msc	Pcsk1	0.92389	50.44	0.44	rgb(222,133,134)	1.9904	2,2
Mybl1	Dock3	0.92389	50.44	0.44	rgb(222,133,134)	1.9904	2,2
Mycn	Mmp10	0.92389	50.44	0.445	rgb(222,132,133)	1.9904	2,2
Nfil3	Tiparp	0.92389	50.44	0.442	rgb(222,133,133)	1.9904	2,2
Nfkb2	Fam49b	-0.92389	50.44	-4.4E-01	rgb(122,159,234)	1.9904	2,2
Nfkb2	Plagl1	0.92389	50.44	0.444	rgb(222,132,133)	1.9904	2,2
Npas2	Hemk1	0.92389	50.44	0.437	rgb(222,134,134)	1.9904	2,2
Nr3c1	Tmc6	0.92389	50.44	0.444	rgb(222,132,133)	1.9904	2,2
Nr4a1	Pla2g12a	-0.92389	50.44	-4.4E-01	rgb(122,159,234)	1.9904	2,2
Otx1	Ap1s3	0.92389	50.44	0.438	rgb(222,133,134)	1.9904	2,2
Patz1	Tdrkh	-0.92389	50.44	-4.4E-01	rgb(121,159,234)	1.9904	2,2
Plagl1	Ms4a4c	0.92389	50.44	0.439	rgb(222,133,134)	1.9904	2,2
Plagl1	Pla1a	0.92389	50.44	0.442	rgb(222,132,133)	1.9904	2,2
Pou2af1	Bend3	0.92389	50.44	0.44	rgb(222,133,134)	1.9904	2,2
Pou6f1	Gm11346	0.92389	50.44	0.438	rgb(222,133,134)	1.9904	2,2
Rel	Fut8	0.92389	50.44	0.439	rgb(222,133,134)	1.9904	2,2
Rfx7	Pigb	0.92389	50.44	0.436	rgb(222,134,135)	1.9904	2,2
Runx2	Gzmb	0.92389	50.44	0.44	rgb(222,133,134)	1.9904	None
Sox5	Lamc2	0.92389	50.44	0.438	rgb(222,133,134)	1.9904	2,2
Sp4	Zc3h6	0.92389	50.44	0.437	rgb(222,134,134)	1.9904	None
Sp6	Plxnd1	0.92389	50.44	0.437	rgb(222,133,134)	1.9904	None
Spib	Snx11	0.92389	50.44	0.441	rgb(222,133,134)	1.9904	2,2
Stat1	Gbp6	0.92389	50.44	0.436	rgb(222,134,135)	1.9904	2,2
Stat5b	Serinc5	0.92389	50.44	0.441	rgb(222,133,134)	1.9904	2,2
Tal2	Rab35	-0.92389	50.44	-4.4E-01	rgb(121,159,234)	1.9904	2,2
Tal2	Snx11	0.92389	50.44	0.439	rgb(222,133,134)	1.9904	2,2
Tbx21	Itga5	0.92389	50.44	0.436	rgb(222,134,135)	1.9904	2,2
Tead1	Abca1	0.92389	50.44	0.442	rgb(222,133,134)	1.9904	2,2
Tead1	Dgat1	-0.92389	50.44	-4.4E-01	rgb(121,158,234)	1.9904	2,2
Thap1	Pacs1	-0.92389	50.44	-4.4E-01	rgb(122,159,234)	1.9904	2,2
Trerf1	Tmem176b	0.92389	50.44	0.435	rgb(222,134,135)	1.9904	2,2
Vax2	Fut7	0.92389	50.44	0.441	rgb(222,133,134)	1.9904	2,2
Vax2	Gja5	0.92389	50.44	0.443	rgb(222,132,133)	1.9904	2,2
Vax2	Ltb4r1	0.92389	50.44	0.437	rgb(222,134,134)	1.9904	2,2
Vax2	Slc9a9	0.92389	50.44	0.437	rgb(222,134,134)	1.9904	None
Xbp1	Fau	-0.92389	50.44	-4.4E-01	rgb(120,158,234)	1.9904	2,2
Xbp1	Pomc	-0.92389	50.44	-4.4E-01	rgb(122,160,234)	1.9904	2,2
Zbtb1	Ildr1	-0.92389	50.44	-4.4E-01	rgb(121,159,234)	1.9904	2,2
Zbtb1	Zbtb4	0.92389	50.44	0.441	rgb(222,133,134)	1.9904	2,2
Zbtb4	Dbt	-0.92389	50.44	-4.4E-01	rgb(122,159,234)	1.9904	2,2
Zbtb4	Tsen2	-0.92389	50.44	-4.4E-01	rgb(121,159,234)	1.9904	2,2
Zfhx3	Akap2	0.92389	50.44	0.443	rgb(222,132,133)	1.9904	2,2
Zfp219	Ptprs	0.92389	50.44	0.439	rgb(222,133,134)	1.9904	2,2
Zfp467	Siglec5	0.92389	50.44	0.437	rgb(222,133,134)	1.9904	2,2
Zfp467	Wnt6	0.92389	50.44	0.436	rgb(222,134,135)	1.9904	2,2
Zic2	Syce2	0.92389	50.44	0.435	rgb(222,134,135)	1.9904	None
Adnp	Hist1h1a	-0.92389	50.44	-4.4E-01	rgb(122,159,234)	1.9904	2,2
Aebp2	Lad1	-0.92389	50.44	-4.4E-01	rgb(122,159,234)	1.9904	2,2
Ankzf1	Wdr54	0.92389	50.44	0.44	rgb(222,133,134)	1.9904	2,2
Atmin	Nrip1	0.92389	50.44	0.438	rgb(222,133,134)	1.9904	2,2
Atmin	Slc6a9	0.92389	50.44	0.443	rgb(222,132,133)	1.9904	2,2
Casz1	Dusp8	0.92389	50.44	0.44	rgb(222,133,134)	1.9904	2,2
Cbx2	D930048N14Rik	0.92389	50.44	0.435	rgb(222,134,135)	1.9904	2,2
Ccdc17	Gm6225	0.92389	50.44	0.443	rgb(222,132,133)	1.9904	2,2
Fbxl19	Cln5	-0.92389	50.44	-4.4E-01	rgb(122,159,234)	1.9904	2,2
Hmgb3	Ccdc28b	0.92389	50.44	0.44	rgb(222,133,134)	1.9904	2,2
Hmgb3	Ticam2	0.92389	50.44	0.438	rgb(222,133,134)	1.9904	2,2
Jazf1	4930506M07Rik	0.92389	50.44	0.435	rgb(222,134,135)	1.9904	2,2
Jazf1	Tnfsf9	0.92389	50.44	0.444	rgb(222,132,133)	1.9904	2,2
Klf6	Lgals1	0.92389	50.44	0.441	rgb(222,133,134)	1.9904	2,2
Nacc2	Acsl5	-0.92389	50.44	-4.4E-01	rgb(122,159,234)	1.9904	2,2
Ncoa1	Wdfy2	0.92389	50.44	0.439	rgb(222,133,134)	1.9904	2,2
Ncoa3	Serpine2	-0.92389	50.44	-4.4E-01	rgb(122,159,234)	1.9904	2,2
Ncoa3	Stat4	-0.92389	50.44	-4.4E-01	rgb(121,158,234)	1.9904	2,2
Ncoa3	Trappc10	0.92389	50.44	0.438	rgb(222,133,134)	1.9904	2,2
Nkrf	Pygl	-0.92389	50.44	-4.4E-01	rgb(122,159,234)	1.9904	2,2
Nkrf	Usp54	0.92389	50.44	0.443	rgb(222,132,133)	1.9904	2,2
Phf20	Fyco1	0.92389	50.44	0.437	rgb(222,134,134)	1.9904	2,2
Plscr1	Cxcl10	0.92389	50.44	0.439	rgb(222,133,134)	1.9904	2,2
Plscr1	Plod2	0.92389	50.44	0.437	rgb(222,133,134)	1.9904	2,2
Scmh1	Arhgap17	0.92389	50.44	0.438	rgb(222,133,134)	1.9904	2,2
Terf1	Adap1	-0.92389	50.44	-4.4E-01	rgb(121,158,234)	1.9904	2,2
Thap3	Crip1	0.92389	50.44	0.441	rgb(222,133,134)	1.9904	2,2
Thap3	Rps14	0.92389	50.44	0.445	rgb(222,132,133)	1.9904	2,2
Tulp3	Creb3l2	0.92389	50.44	0.443	rgb(222,132,133)	1.9904	2,2
Whsc1	Gen1	0.92389	50.44	0.439	rgb(222,133,134)	1.9904	2,2
Zbed3	Il10	0.92389	50.44	0.444	rgb(222,132,133)	1.9904	2,2
Zbtb32	Irf5	0.92389	50.44	0.436	rgb(222,134,135)	1.9904	2,2
Zbtb38	Abhd4	0.92389	50.44	0.437	rgb(222,133,134)	1.9904	2,2
Zeb2	Zscan21	-0.92389	50.44	-4.4E-01	rgb(122,159,234)	1.9904	2,2
Zfp109	Gm10584	0.92389	50.44	0.438	rgb(222,133,134)	1.9904	2,2
Zfp111	Epcam	-0.92389	50.44	-4.4E-01	rgb(122,159,234)	1.9904	2,2
Zfp277	Stard5	0.92389	50.44	0.44	rgb(222,133,134)	1.9904	2,2
Zfp287	Tmem154	0.92389	50.44	0.44	rgb(222,133,134)	1.9904	2,2
Zfp35	Dusp12	0.92389	50.44	0.436	rgb(222,134,135)	1.9904	2,2
Zfp362	Ttyh3	0.92389	50.44	0.437	rgb(222,133,134)	1.9904	2,2
Zfp365	Ccng1	0.92389	50.44	0.441	rgb(222,133,134)	1.9904	2,2
Zfp365	Zmat3	0.92389	50.44	0.439	rgb(222,133,134)	1.9904	2,2
Zfp407	Asf1a	-0.92389	50.44	-4.4E-01	rgb(122,159,234)	1.9904	2,2
Zfp429	Dixdc1	-0.92389	50.44	-4.4E-01	rgb(123,160,234)	1.9904	2,2
Zfp459	Dctpp1	0.92389	50.44	0.445	rgb(222,132,133)	1.9904	2,2
Zfp473	Tjp3	0.92389	50.44	0.444	rgb(222,132,133)	1.9904	2,2
Zfp536	Oit3	0.92389	50.44	0.437	rgb(222,134,134)	1.9904	2,2
Zfp629	Atf6	0.92389	50.44	0.439	rgb(222,133,134)	1.9904	2,2
Zfp629	Zfp108	0.92389	50.44	0.443	rgb(222,132,133)	1.9904	2,2
Zfp64	Abca1	0.92389	50.44	0.435	rgb(222,134,135)	1.9904	2,2
Zfp692	Tox	-0.92389	50.44	-4.4E-01	rgb(122,159,234)	1.9904	2,2
Zfp704	Xrcc5	0.92389	50.44	0.439	rgb(222,133,134)	1.9904	2,2
Zfp768	Dnajc12	0.92389	50.44	0.441	rgb(222,133,134)	1.9904	2,2
Zfp870	Tbccd1	0.92389	50.44	0.442	rgb(222,133,133)	1.9904	2,2
Zkscan17	Icam2	-0.92389	50.44	-4.4E-01	rgb(122,159,234)	1.9904	2,2
Zkscan17	Mgat4b	0.92389	50.44	0.442	rgb(222,133,133)	1.9904	2,2
Ahrr	Dst	0.92208	50.43	0.428	rgb(222,135,136)	1.9902	2,2
Ahrr	Gad2	0.92208	50.43	0.428	rgb(222,135,136)	1.9902	2,2
Arid5a	Stoml1	0.92208	50.43	0.427	rgb(222,135,136)	1.9902	2,2
Arntl2	Apold1	0.92208	50.43	0.435	rgb(222,134,135)	1.9902	2,2
Batf	Hmcn1	-0.92208	50.43	-4.3E-01	rgb(124,160,233)	1.9902	None
Bhlha15	Fam120c	-0.92208	50.43	-4.3E-01	rgb(124,160,233)	1.9902	2,2
Cebpg	Rab11fip5	0.92208	50.43	0.425	rgb(222,136,137)	1.9902	2,2
Creb3l2	Slc4a8	0.92208	50.43	0.434	rgb(222,134,135)	1.9902	2,2
Cux1	Herc4	-0.92208	50.43	-4.3E-01	rgb(123,160,233)	1.9902	2,2
Ddit3	Angptl6	0.92208	50.43	0.425	rgb(222,136,137)	1.9902	2,2
Elf1	Pag1	0.92208	50.43	0.428	rgb(222,135,136)	1.9902	None
Elk3	Lin54	-0.92208	50.43	-4.3E-01	rgb(124,160,233)	1.9902	2,2
Eomes	C2cd4b	0.92208	50.43	0.43	rgb(222,135,136)	1.9902	2,2
Erg	Zfp280b	0.92208	50.43	0.435	rgb(222,134,135)	1.9902	2,2
Esrra	Pgs1	0.92208	50.43	0.433	rgb(222,134,135)	1.9902	2,2
Foxb1	Rora	0.92208	50.43	0.434	rgb(222,134,135)	1.9902	None
Foxf2	Akr1b8	0.92208	50.43	0.432	rgb(222,134,135)	1.9902	2,2
Foxf2	Iyd	-0.92208	50.43	-4.3E-01	rgb(124,161,233)	1.9902	2,2
Foxf2	Ngf	0.92208	50.43	0.433	rgb(222,134,135)	1.9902	2,2
Foxf2	Nucb2	0.92208	50.43	0.429	rgb(222,135,136)	1.9902	2,2
Foxo3	Exoc4	0.92208	50.43	0.433	rgb(222,134,135)	1.9902	None
Foxo3	Slc19a2	0.92208	50.43	0.43	rgb(222,135,136)	1.9902	2,2
Gata1	Gypc	-0.92208	50.43	-4.3E-01	rgb(123,160,233)	1.9902	None
Glis1	Acot12	0.92208	50.43	0.431	rgb(222,135,136)	1.9902	2,2
Heyl	Camkv	0.92208	50.43	0.426	rgb(222,136,137)	1.9902	2,2
Hic1	Cttn	0.92208	50.43	0.43	rgb(222,135,136)	1.9902	None
Hif3a	H2-Ab1	0.92208	50.43	0.434	rgb(222,134,135)	1.9902	2,2
Hif3a	Il9r	0.92208	50.43	0.427	rgb(222,135,136)	1.9902	2,2
Hif3a	Myh10	0.92208	50.43	0.425	rgb(222,136,137)	1.9902	2,2
Ikzf2	Got1	-0.92208	50.43	-4.3E-01	rgb(124,160,233)	1.9902	2,2
Ikzf2	Plagl1	0.92208	50.43	0.435	rgb(222,134,135)	1.9902	2,2
Ikzf4	Bmp2k	0.92208	50.43	0.433	rgb(222,134,135)	1.9902	2,2
Ikzf4	Osm	0.92208	50.43	0.426	rgb(222,136,137)	1.9902	2,2
Ikzf5	Gys1	-0.92208	50.43	-4.3E-01	rgb(123,160,233)	1.9902	2,2
Irf4	Siglec15	-0.92208	50.43	-4.3E-01	rgb(124,161,233)	1.9902	2,2
Irf5	Cacna1s	0.92208	50.43	0.428	rgb(222,135,136)	1.9902	2,2
Irf5	Trpv2	0.92208	50.43	0.427	rgb(222,135,136)	1.9902	2,2
Irf5	Zfp609	-0.92208	50.43	-4.3E-01	rgb(124,161,233)	1.9902	2,2
Irf7	AI607873	0.92208	50.43	0.429	rgb(222,135,136)	1.9902	2,2
Kdm2b	Plekhf2	-0.92208	50.43	-4.3E-01	rgb(123,160,233)	1.9902	2,2
Kdm2b	Sema4c	0.92208	50.43	0.428	rgb(222,135,136)	1.9902	2,2
Kdm2b	Sfrp2	-0.92208	50.43	-4.3E-01	rgb(123,160,233)	1.9902	2,2
Klf2	Cep76	-0.92208	50.43	-4.3E-01	rgb(123,160,233)	1.9902	2,2
Klf2	Serpine1	-0.92208	50.43	-4.3E-01	rgb(124,161,233)	1.9902	2,2
Klf4	Cacna1s	0.92208	50.43	0.431	rgb(222,135,136)	1.9902	2,2
Lhx6	Nfkbie	-0.92208	50.43	-4.3E-01	rgb(123,160,233)	1.9902	2,2
Lyl1	Gpnmb	0.92208	50.43	0.428	rgb(222,135,136)	1.9902	2,2
Lyl1	Itgb5	0.92208	50.43	0.434	rgb(222,134,135)	1.9902	2,2
Maf	Ctla2b	0.92208	50.43	0.426	rgb(222,136,136)	1.9902	None
Mef2b	Blvrb	0.92208	50.43	0.426	rgb(222,136,137)	1.9902	2,2
Mxi1	Kif3a	0.92208	50.43	0.428	rgb(222,135,136)	1.9902	None
Nfatc4	H2-Eb2	0.92208	50.43	0.428	rgb(222,135,136)	1.9902	2,2
Nfkb1	Cd200r4	-0.92208	50.43	-4.3E-01	rgb(124,161,233)	1.9902	2,2
Nfkb2	Dusp14	0.92208	50.43	0.427	rgb(222,135,136)	1.9902	2,2
Nfkb2	Exosc8	-0.92208	50.43	-4.3E-01	rgb(123,160,233)	1.9902	2,2
Nr3c1	Trip10	-0.92208	50.43	-4.3E-01	rgb(123,160,233)	1.9902	2,2
Nr4a1	Csrnp1	0.92208	50.43	0.429	rgb(222,135,136)	1.9902	2,2
Nr4a2	Plk2	0.92208	50.43	0.428	rgb(222,135,136)	1.9902	2,2
Nr4a3	Cdkl3	-0.92208	50.43	-4.3E-01	rgb(124,161,233)	1.9902	None
Plagl1	Sema4c	0.92208	50.43	0.431	rgb(222,135,136)	1.9902	2,2
Plagl1	Zdhhc2	0.92208	50.43	0.431	rgb(222,135,136)	1.9902	2,2
Pou2af1	Dock9	-0.92208	50.43	-4.3E-01	rgb(123,160,233)	1.9902	2,2
Pou2af1	Dusp5	-0.92208	50.43	-4.3E-01	rgb(123,160,233)	1.9902	None
Pou2f2	Tgfbr3	-0.92208	50.43	-4.3E-01	rgb(123,160,233)	1.9902	None
Pou6f1	Calcrl	-0.92208	50.43	-4.3E-01	rgb(123,160,233)	1.9902	None
Ppard	Rara	0.92208	50.43	0.433	rgb(222,134,135)	1.9902	None
Pparg	Epas1	0.92208	50.43	0.427	rgb(222,135,136)	1.9902	2,2
Rbpj	Tmem154	-0.92208	50.43	-4.3E-01	rgb(124,161,233)	1.9902	2,2
Relb	Cd44	-0.92208	50.43	-4.3E-01	rgb(124,160,233)	1.9902	2,2
Runx1	Cd74	-0.92208	50.43	-4.3E-01	rgb(124,160,233)	1.9902	2,2
Scrt1	Ppap2c	0.92208	50.43	0.432	rgb(222,135,135)	1.9902	2,2
Scrt1	Rgs11	0.92208	50.43	0.425	rgb(222,136,137)	1.9902	2,2
Smad3	Malt1	0.92208	50.43	0.429	rgb(222,135,136)	1.9902	2,2
Sp3	Uqcrq	-0.92208	50.43	-4.3E-01	rgb(123,160,233)	1.9902	None
Tal2	Ifitm2	0.92208	50.43	0.428	rgb(222,135,136)	1.9902	None
Tbx21	Abi3	0.92208	50.43	0.429	rgb(222,135,136)	1.9902	2,2
Tbx21	Gimap4	0.92208	50.43	0.434	rgb(222,134,135)	1.9902	2,2
Tbx21	Ly6a	0.92208	50.43	0.435	rgb(222,134,135)	1.9902	2,2
Tcf7l1	Clip3	0.92208	50.43	0.433	rgb(222,134,135)	1.9902	2,2
Tef	Ephx1	0.92208	50.43	0.429	rgb(222,135,136)	1.9902	2,2
Thap1	Bmp2k	-0.92208	50.43	-4.3E-01	rgb(124,160,233)	1.9902	None
Trerf1	Neu3	0.92208	50.43	0.425	rgb(222,136,137)	1.9902	2,2
Twist1	Ces2c	0.92208	50.43	0.429	rgb(222,135,136)	1.9902	2,2
Twist1	Tmem98	0.92208	50.43	0.435	rgb(222,134,135)	1.9902	2,2
Vax2	S1pr2	0.92208	50.43	0.427	rgb(222,135,136)	1.9902	2,2
Vax2	Wdfy2	0.92208	50.43	0.429	rgb(222,135,136)	1.9902	2,2
Xbp1	Thoc3	-0.92208	50.43	-4.3E-01	rgb(124,161,233)	1.9902	2,2
Zbtb4	Ept1	-0.92208	50.43	-4.3E-01	rgb(123,160,233)	1.9902	2,2
Zbtb4	Rgs14	0.92208	50.43	0.427	rgb(222,135,136)	1.9902	2,2
Zfhx3	Mycn	-0.92208	50.43	-4.3E-01	rgb(123,160,233)	1.9902	2,2
Zfp467	Dhcr7	0.92208	50.43	0.433	rgb(222,134,135)	1.9902	2,2
Zfp467	Ifitm2	0.92208	50.43	0.433	rgb(222,134,135)	1.9902	2,2
Zfp523	Podnl1	0.92208	50.43	0.426	rgb(222,136,136)	1.9902	2,2
Zfp524	Dazap2	0.92208	50.43	0.431	rgb(222,135,136)	1.9902	2,2
Zfp524	Rcn3	0.92208	50.43	0.427	rgb(222,135,136)	1.9902	None
Zic2	Pls1	0.92208	50.43	0.432	rgb(222,135,135)	1.9902	2,2
2810021J22Rik	Mx2	0.92208	50.43	0.434	rgb(222,134,135)	1.9902	2,2
Adnp	Hist2h4	-0.92208	50.43	-4.3E-01	rgb(124,161,233)	1.9902	2,2
Aebp2	Gja5	0.92208	50.43	0.432	rgb(222,134,135)	1.9902	2,2
Akna	Arhgef6	0.92208	50.43	0.433	rgb(222,134,135)	1.9902	2,2
Akna	Ms4a6c	0.92208	50.43	0.43	rgb(222,135,136)	1.9902	2,2
Akna	Nlrc3	0.92208	50.43	0.425	rgb(222,136,137)	1.9902	2,2
Ankzf1	3110057O12Rik	0.92208	50.43	0.426	rgb(222,136,137)	1.9902	2,2
C030039L03Rik	Kbtbd11	0.92208	50.43	0.432	rgb(222,135,135)	1.9902	2,2
C030039L03Rik	Kbtbd13	0.92208	50.43	0.425	rgb(222,136,137)	1.9902	2,2
Cxxc5	Trim14	0.92208	50.43	0.434	rgb(222,134,135)	1.9902	2,2
Dach2	Lix1l	0.92208	50.43	0.433	rgb(222,134,135)	1.9902	2,2
Dzip1	Vdr	0.92208	50.43	0.428	rgb(222,135,136)	1.9902	2,2
Hmgb3	Mapk6	-0.92208	50.43	-4.3E-01	rgb(125,161,233)	1.9902	2,2
Kdm5b	Utrn	0.92208	50.43	0.427	rgb(222,135,136)	1.9902	2,2
Litaf	Acvrl1	0.92208	50.43	0.431	rgb(222,135,136)	1.9902	2,2
Litaf	Inpp1	0.92208	50.43	0.427	rgb(222,135,136)	1.9902	2,2
Mtf2	Psmd8	-0.92208	50.43	-4.3E-01	rgb(124,161,233)	1.9902	2,2
Nacc2	Amotl2	0.92208	50.43	0.433	rgb(222,134,135)	1.9902	2,2
Ncoa1	Edaradd	-0.92208	50.43	-4.3E-01	rgb(124,161,233)	1.9902	2,2
Ncoa2	Asap1	0.92208	50.43	0.433	rgb(222,134,135)	1.9902	2,2
Ncoa3	Slamf6	-0.92208	50.43	-4.3E-01	rgb(124,160,233)	1.9902	2,2
Phf1	Znrf1	0.92208	50.43	0.429	rgb(222,135,136)	1.9902	2,2
Sgsm2	Ccl20	-0.92208	50.43	-4.3E-01	rgb(123,160,233)	1.9902	2,2
Sgsm2	Unc119b	0.92208	50.43	0.428	rgb(222,135,136)	1.9902	2,2
Skil	Aim1	0.92208	50.43	0.431	rgb(222,135,136)	1.9902	2,2
St18	Cd180	0.92208	50.43	0.43	rgb(222,135,136)	1.9902	2,2
Tbx6	Chrne	0.92208	50.43	0.433	rgb(222,134,135)	1.9902	2,2
Tbx6	Vasn	0.92208	50.43	0.429	rgb(222,135,136)	1.9902	2,2
Terf1	Dhrs4	0.92208	50.43	0.433	rgb(222,134,135)	1.9902	2,2
Tet3	Cnnm3	0.92208	50.43	0.429	rgb(222,135,136)	1.9902	2,2
Trps1	Chm	0.92208	50.43	0.435	rgb(222,134,135)	1.9902	2,2
Trps1	Sirpa	-0.92208	50.43	-4.3E-01	rgb(124,160,233)	1.9902	2,2
Whsc1	Cntln	0.92208	50.43	0.43	rgb(222,135,136)	1.9902	2,2
Zbed3	Slc16a6	0.92208	50.43	0.43	rgb(222,135,136)	1.9902	2,2
Zbed3	Zadh2	0.92208	50.43	0.43	rgb(222,135,136)	1.9902	2,2
Zbtb17	Hexb	-0.92208	50.43	-4.3E-01	rgb(124,161,233)	1.9902	2,2
Zfp101	Anln	0.92208	50.43	0.435	rgb(222,134,135)	1.9902	2,2
Zfp112	1190002N15Rik	-0.92208	50.43	-4.3E-01	rgb(125,161,233)	1.9902	2,2
Zfp112	Slc2a3	-0.92208	50.43	-4.3E-01	rgb(123,160,233)	1.9902	2,2
Zfp146	Ly9	0.92208	50.43	0.427	rgb(222,135,136)	1.9902	2,2
Zfp266	Ybey	0.92208	50.43	0.429	rgb(222,135,136)	1.9902	2,2
Zfp276	Amigo3	0.92208	50.43	0.429	rgb(222,135,136)	1.9902	2,2
Zfp277	Atp10d	-0.92208	50.43	-4.3E-01	rgb(124,160,233)	1.9902	2,2
Zfp354c	Ostn	-0.92208	50.43	-4.3E-01	rgb(124,161,233)	1.9902	2,2
Zfp358	Sh3pxd2b	0.92208	50.43	0.432	rgb(222,135,135)	1.9902	2,2
Zfp358	Zfp580	0.92208	50.43	0.427	rgb(222,135,136)	1.9902	2,2
Zfp365	9030617O03Rik	0.92208	50.43	0.427	rgb(222,135,136)	1.9902	2,2
Zfp367	2810442I21Rik	0.92208	50.43	0.43	rgb(222,135,136)	1.9902	2,2
Zfp385a	Ccng1	0.92208	50.43	0.434	rgb(222,134,135)	1.9902	2,2
Zfp385a	Ptprs	-0.92208	50.43	-4.3E-01	rgb(124,160,233)	1.9902	2,2
Zfp385a	Tnfrsf10b	0.92208	50.43	0.431	rgb(222,135,136)	1.9902	2,2
Zfp414	Smurf2	-0.92208	50.43	-4.3E-01	rgb(123,160,234)	1.9902	2,2
Zfp429	Klrd1	0.92208	50.43	0.433	rgb(222,134,135)	1.9902	2,2
Zfp429	Nfe2l2	0.92208	50.43	0.433	rgb(222,134,135)	1.9902	2,2
Zfp473	Maged1	0.92208	50.43	0.43	rgb(222,135,136)	1.9902	2,2
Zfp536	Zfhx3	0.92208	50.43	0.426	rgb(222,136,136)	1.9902	2,2
Zfp605	Ift81	0.92208	50.43	0.429	rgb(222,135,136)	1.9902	2,2
Zfp608	Prr7	-0.92208	50.43	-4.3E-01	rgb(124,160,233)	1.9902	2,2
Zfp629	Mpp3	0.92208	50.43	0.426	rgb(222,136,137)	1.9902	2,2
Zfp655	Chm	0.92208	50.43	0.431	rgb(222,135,136)	1.9902	2,2
Zfp750	Ccdc159	0.92208	50.43	0.432	rgb(222,135,135)	1.9902	2,2
Zfp787	Gnptab	-0.92208	50.43	-4.3E-01	rgb(123,160,233)	1.9902	2,2
Zfp81	Commd9	-0.92208	50.43	-4.3E-01	rgb(125,161,233)	1.9902	2,2
Zfp868	Orm2	0.92208	50.43	0.433	rgb(222,134,135)	1.9902	2,2
Zfp960	Dock1	0.92208	50.43	0.433	rgb(222,134,135)	1.9902	2,2
Zfp960	Lad1	-0.92208	50.43	-4.3E-01	rgb(124,161,233)	1.9902	2,2
Zfp960	Rps6	-0.92208	50.43	-4.3E-01	rgb(124,161,233)	1.9902	2,2
Zhx2	Dusp1	0.92208	50.43	0.429	rgb(222,135,136)	1.9902	2,2
Zscan22	Mmachc	0.92208	50.43	0.43	rgb(222,135,136)	1.9902	2,2
Ahrr	Inha	0.92027	50.42	0.421	rgb(222,137,137)	1.99	2,2
Ahrr	Lgr4	0.92027	50.42	0.418	rgb(222,137,138)	1.99	2,2
Atf6	P2ry2	0.92027	50.42	0.415	rgb(222,138,138)	1.99	2,2
Bach1	Epas1	0.92027	50.42	0.416	rgb(222,137,138)	1.99	2,2
Bach1	Zdhhc2	-0.92027	50.42	-4.2E-01	rgb(125,161,233)	1.99	2,2
Batf3	Lipe	0.92027	50.42	0.419	rgb(222,137,138)	1.99	2,2
Bhlha15	Surf4	0.92027	50.42	0.423	rgb(222,136,137)	1.99	2,2
Bhlhe40	Tg	0.92027	50.42	0.419	rgb(222,137,138)	1.99	None
Cebpb	Calcrl	0.92027	50.42	0.417	rgb(222,137,138)	1.99	None
Cebpb	Slc9a3r1	0.92027	50.42	0.419	rgb(222,137,138)	1.99	None
Cebpg	Lpcat1	-0.92027	50.42	-4.2E-01	rgb(125,161,233)	1.99	2,2
Cebpg	Tm9sf4	-0.92027	50.42	-4.2E-01	rgb(126,162,233)	1.99	2,2
Cenpb	Mafg	0.92027	50.42	0.421	rgb(222,137,137)	1.99	2,2
Creb1	Il4ra	-0.92027	50.42	-4.2E-01	rgb(125,161,233)	1.99	None
Creb1	Sash3	-0.92027	50.42	-4.2E-01	rgb(126,162,233)	1.99	2,2
Creb3l2	Cdk5r1	-0.92027	50.42	-4.2E-01	rgb(126,162,233)	1.99	2,2
Creb3l2	Dennd3	0.92027	50.42	0.42	rgb(222,137,138)	1.99	None
Creb3l2	Slc30a1	-0.92027	50.42	-4.2E-01	rgb(125,161,233)	1.99	2,2
Ddit3	Adm2	0.92027	50.42	0.42	rgb(222,137,138)	1.99	2,2
Ddit3	Ifit1	0.92027	50.42	0.418	rgb(222,137,138)	1.99	None
Ebf1	Lum	0.92027	50.42	0.419	rgb(222,137,138)	1.99	2,2
Egr2	Fam129a	-0.92027	50.42	-4.2E-01	rgb(125,161,233)	1.99	2,2
Egr4	Krt17	0.92027	50.42	0.424	rgb(222,136,137)	1.99	None
Elf1	Srpk2	0.92027	50.42	0.419	rgb(222,137,138)	1.99	None
Elf1	Synj1	0.92027	50.42	0.422	rgb(222,136,137)	1.99	None
Elk3	Pla1a	0.92027	50.42	0.424	rgb(222,136,137)	1.99	2,2
Elk3	Ubash3b	0.92027	50.42	0.424	rgb(222,136,137)	1.99	None
Elk4	Polr3b	0.92027	50.42	0.424	rgb(222,136,137)	1.99	None
Epas1	Itgb3	0.92027	50.42	0.42	rgb(222,137,138)	1.99	None
Epas1	Lactb	0.92027	50.42	0.425	rgb(222,136,137)	1.99	2,2
Epas1	Slc7a8	0.92027	50.42	0.418	rgb(222,137,138)	1.99	2,2
Ets1	Fli1	0.92027	50.42	0.418	rgb(222,137,138)	1.99	None
Ets1	Pik3ip1	0.92027	50.42	0.423	rgb(222,136,137)	1.99	2,2
Ets2	Btbd11	0.92027	50.42	0.418	rgb(222,137,138)	1.99	2,2
Ets2	Dhcr24	-0.92027	50.42	-4.2E-01	rgb(126,161,233)	1.99	2,2
Etv5	Gbp7	0.92027	50.42	0.419	rgb(222,137,138)	1.99	None
Etv6	Tnfrsf19	-0.92027	50.42	-4.2E-01	rgb(125,161,233)	1.99	None
Fosl1	Edem1	-0.92027	50.42	-4.2E-01	rgb(126,162,233)	1.99	2,2
Foxb1	Apol10b	0.92027	50.42	0.42	rgb(222,137,138)	1.99	2,2
Foxb1	Rnf144b	0.92027	50.42	0.424	rgb(222,136,137)	1.99	2,2
Foxf2	Ripk1	0.92027	50.42	0.418	rgb(222,137,138)	1.99	2,2
Foxn2	Naga	-0.92027	50.42	-4.2E-01	rgb(126,162,233)	1.99	2,2
Foxp2	Cacna2d1	0.92027	50.42	0.42	rgb(222,137,138)	1.99	2,2
Foxs1	Rgs16	0.92027	50.42	0.421	rgb(222,137,137)	1.99	None
Gfi1	9030617O03Rik	-0.92027	50.42	-4.2E-01	rgb(125,161,233)	1.99	None
Hey1	Rad52	0.92027	50.42	0.419	rgb(222,137,138)	1.99	2,2
Ikzf2	Cyth3	0.92027	50.42	0.416	rgb(222,137,138)	1.99	2,2
Ikzf2	Fam81a	0.92027	50.42	0.42	rgb(222,137,138)	1.99	2,2
Ikzf2	Gucy2e	0.92027	50.42	0.422	rgb(222,136,137)	1.99	2,2
Irf1	Sorl1	0.92027	50.42	0.422	rgb(222,136,137)	1.99	None
Irf2	Ecm1	0.92027	50.42	0.418	rgb(222,137,138)	1.99	2,2
Irf4	Hdac9	-0.92027	50.42	-4.2E-01	rgb(126,162,233)	1.99	None
Irf8	Bcl11b	0.92027	50.42	0.417	rgb(222,137,138)	1.99	None
Jun	Cd160	-0.92027	50.42	-4.2E-01	rgb(125,161,233)	1.99	2,2
Jun	Nfkbia	0.92027	50.42	0.422	rgb(222,136,137)	1.99	2,2
Kdm2b	Heg1	0.92027	50.42	0.417	rgb(222,137,138)	1.99	2,2
Kdm2b	Lrch1	0.92027	50.42	0.42	rgb(222,137,138)	1.99	2,2
Klf13	Trmt11	-0.92027	50.42	-4.2E-01	rgb(127,162,233)	1.99	None
Klf2	Per2	0.92027	50.42	0.416	rgb(222,138,138)	1.99	2,2
Klf8	Dusp3	0.92027	50.42	0.422	rgb(222,136,137)	1.99	2,2
Lhx6	Agap1	0.92027	50.42	0.417	rgb(222,137,138)	1.99	2,2
Lin54	Pdcd1lg2	-0.92027	50.42	-4.2E-01	rgb(125,161,233)	1.99	2,2
Maff	Gne	-0.92027	50.42	-4.2E-01	rgb(127,162,233)	1.99	2,2
Mef2b	Elovl7	0.92027	50.42	0.422	rgb(222,136,137)	1.99	2,2
Mef2b	Fgf2	-0.92027	50.42	-4.2E-01	rgb(127,162,233)	1.99	None
Meis3	Cd80	-0.92027	50.42	-4.2E-01	rgb(126,162,233)	1.99	2,2
Msc	Pigz	0.92027	50.42	0.42	rgb(222,137,138)	1.99	2,2
Myb	Nqo2	0.92027	50.42	0.418	rgb(222,137,138)	1.99	2,2
Mypop	Tmem120b	0.92027	50.42	0.417	rgb(222,137,138)	1.99	2,2
Nfatc1	Foxp4	0.92027	50.42	0.422	rgb(222,136,137)	1.99	None
Nfatc4	Jag1	0.92027	50.42	0.417	rgb(222,137,138)	1.99	2,2
Nfatc4	Lrp11	0.92027	50.42	0.416	rgb(222,138,138)	1.99	2,2
Nfatc4	Utf1	-0.92027	50.42	-4.2E-01	rgb(126,162,233)	1.99	2,2
Nfe2	Proz	0.92027	50.42	0.416	rgb(222,138,138)	1.99	2,2
Nfe2l2	Gfod1	-0.92027	50.42	-4.2E-01	rgb(126,162,233)	1.99	None
Nfil3	Slc39a8	0.92027	50.42	0.416	rgb(222,137,138)	1.99	2,2
Nfkb1	Avpi1	-0.92027	50.42	-4.2E-01	rgb(126,162,233)	1.99	2,2
Nkx3-1	Slc39a14	0.92027	50.42	0.423	rgb(222,136,137)	1.99	2,2
Npas2	Mical1	0.92027	50.42	0.417	rgb(222,137,138)	1.99	2,2
Nr4a1	Chm	-0.92027	50.42	-4.2E-01	rgb(127,162,233)	1.99	2,2
Nr4a2	Phlpp1	0.92027	50.42	0.418	rgb(222,137,138)	1.99	None
Nr4a3	Slc39a14	-0.92027	50.42	-4.2E-01	rgb(126,162,233)	1.99	2,2
Pou2af1	4930417O13Rik	0.92027	50.42	0.425	rgb(222,136,137)	1.99	2,2
Pou2af1	Adora2b	-0.92027	50.42	-4.2E-01	rgb(126,161,233)	1.99	2,2
Pou2af1	Vps54	-0.92027	50.42	-4.2E-01	rgb(126,162,233)	1.99	2,2
Pou6f1	Cxcr5	0.92027	50.42	0.424	rgb(222,136,137)	1.99	2,2
Pparg	Tln2	0.92027	50.42	0.424	rgb(222,136,137)	1.99	2,2
Rest	Naa20	-0.92027	50.42	-4.2E-01	rgb(125,161,233)	1.99	None
Rora	Syt11	0.92027	50.42	0.425	rgb(222,136,137)	1.99	2,2
Runx1	Psme2	-0.92027	50.42	-4.2E-01	rgb(127,162,233)	1.99	2,2
Scrt1	Apbb1	0.92027	50.42	0.423	rgb(222,136,137)	1.99	2,2
Sox13	Kcna3	0.92027	50.42	0.422	rgb(222,136,137)	1.99	2,2
Srebf1	Slc2a1	0.92027	50.42	0.418	rgb(222,137,138)	1.99	2,2
Stat1	Ncf1	0.92027	50.42	0.418	rgb(222,137,138)	1.99	None
Stat4	Ppm1k	0.92027	50.42	0.419	rgb(222,137,138)	1.99	None
Stat4	Rnf149	-0.92027	50.42	-4.2E-01	rgb(125,161,233)	1.99	2,2
Stat5b	Usp22	0.92027	50.42	0.417	rgb(222,137,138)	1.99	2,2
Tbx21	Sema7a	0.92027	50.42	0.425	rgb(222,136,137)	1.99	None
Tfdp2	Mfge8	0.92027	50.42	0.421	rgb(222,137,137)	1.99	2,2
Thra	Ndrg2	0.92027	50.42	0.423	rgb(222,136,137)	1.99	2,2
Thra	Pcbp4	0.92027	50.42	0.423	rgb(222,136,137)	1.99	2,2
Thra	Sertad3	0.92027	50.42	0.418	rgb(222,137,138)	1.99	2,2
Twist1	Calcr	0.92027	50.42	0.417	rgb(222,137,138)	1.99	2,2
Vax2	Adam12	0.92027	50.42	0.421	rgb(222,137,137)	1.99	2,2
Vax2	B3galt2	0.92027	50.42	0.421	rgb(222,137,137)	1.99	2,2
Vax2	Lzts1	0.92027	50.42	0.421	rgb(222,137,137)	1.99	2,2
Xbp1	Qtrtd1	-0.92027	50.42	-4.2E-01	rgb(125,161,233)	1.99	2,2
Yy2	Qars	-0.92027	50.42	-4.2E-01	rgb(125,161,233)	1.99	2,2
Zbtb3	Rd3	0.92027	50.42	0.416	rgb(222,138,138)	1.99	2,2
Zbtb4	Cdc23	-0.92027	50.42	-4.2E-01	rgb(127,162,233)	1.99	2,2
Zfp467	Tnfrsf13c	0.92027	50.42	0.415	rgb(222,138,139)	1.99	2,2
Zfp523	Tnfrsf10b	-0.92027	50.42	-4.2E-01	rgb(126,162,233)	1.99	2,2
Zfp652	Pdzk1ip1	-0.92027	50.42	-4.2E-01	rgb(125,161,233)	1.99	2,2
Aebp2	Sema4c	-0.92027	50.42	-4.2E-01	rgb(127,162,233)	1.99	2,2
Akna	Coro7	0.92027	50.42	0.425	rgb(222,136,137)	1.99	2,2
Akna	Spn	0.92027	50.42	0.42	rgb(222,137,138)	1.99	2,2
Atmin	Gramd1b	0.92027	50.42	0.418	rgb(222,137,138)	1.99	2,2
C030039L03Rik	Ppp1r3b	0.92027	50.42	0.423	rgb(222,136,137)	1.99	2,2
Casz1	Dlgap3	0.92027	50.42	0.415	rgb(222,138,138)	1.99	2,2
Casz1	Myo10	0.92027	50.42	0.417	rgb(222,137,138)	1.99	2,2
Cxxc5	Acsl4	-0.92027	50.42	-4.2E-01	rgb(127,162,233)	1.99	2,2
Dpf1	Atp4a	0.92027	50.42	0.42	rgb(222,137,138)	1.99	2,2
Dzip1	Shroom3	-0.92027	50.42	-4.2E-01	rgb(127,162,233)	1.99	2,2
Gm13157	Xpnpep1	-0.92027	50.42	-4.2E-01	rgb(125,161,233)	1.99	2,2
Hmgb1	Rps14	-0.92027	50.42	-4.2E-01	rgb(127,162,233)	1.99	2,2
Hmgb3	1190005I06Rik	0.92027	50.42	0.424	rgb(222,136,137)	1.99	2,2
Hmgb3	Tbc1d4	0.92027	50.42	0.418	rgb(222,137,138)	1.99	2,2
Kdm5b	Rasgef1b	-0.92027	50.42	-4.2E-01	rgb(126,162,233)	1.99	2,2
Klf6	Upb1	0.92027	50.42	0.417	rgb(222,137,138)	1.99	2,2
Mbnl2	Jup	0.92027	50.42	0.422	rgb(222,136,137)	1.99	2,2
Mbnl2	Prodh	-0.92027	50.42	-4.2E-01	rgb(126,161,233)	1.99	2,2
Mxd1	B430306N03Rik	0.92027	50.42	0.42	rgb(222,137,138)	1.99	2,2
Ncoa1	Eci1	-0.92027	50.42	-4.2E-01	rgb(127,162,233)	1.99	2,2
Ncoa1	Samsn1	-0.92027	50.42	-4.2E-01	rgb(126,162,233)	1.99	2,2
Ncoa3	Itm2a	-0.92027	50.42	-4.2E-01	rgb(126,161,233)	1.99	2,2
Pcgf2	Bmyc	0.92027	50.42	0.42	rgb(222,137,138)	1.99	2,2
Pcgf2	Dcakd	0.92027	50.42	0.422	rgb(222,136,137)	1.99	2,2
Phf1	Osgin1	0.92027	50.42	0.425	rgb(222,136,137)	1.99	2,2
Phf1	Rell1	0.92027	50.42	0.418	rgb(222,137,138)	1.99	2,2
Rlf	Sumf2	-0.92027	50.42	-4.2E-01	rgb(125,161,233)	1.99	2,2
Thap3	Arrb2	0.92027	50.42	0.418	rgb(222,137,138)	1.99	2,2
Thap3	Krtcap2	0.92027	50.42	0.418	rgb(222,137,138)	1.99	2,2
Tigd2	Marcks	0.92027	50.42	0.418	rgb(222,137,138)	1.99	2,2
Trps1	Ctnnd1	0.92027	50.42	0.424	rgb(222,136,137)	1.99	2,2
Whsc1	Dtl	0.92027	50.42	0.423	rgb(222,136,137)	1.99	2,2
Zbed6	Cnot1	0.92027	50.42	0.417	rgb(222,137,138)	1.99	2,2
Zbtb10	Npas4	-0.92027	50.42	-4.2E-01	rgb(127,162,233)	1.99	2,2
Zbtb17	Adck1	0.92027	50.42	0.423	rgb(222,136,137)	1.99	2,2
Zbtb17	Pank2	-0.92027	50.42	-4.2E-01	rgb(126,162,233)	1.99	2,2
Zbtb32	Anxa2	0.92027	50.42	0.423	rgb(222,136,137)	1.99	2,2
Zbtb32	Fam111a	0.92027	50.42	0.423	rgb(222,136,137)	1.99	2,2
Zbtb32	Galnt3	0.92027	50.42	0.418	rgb(222,137,138)	1.99	2,2
Zbtb34	Gatsl3	-0.92027	50.42	-4.2E-01	rgb(127,162,233)	1.99	2,2
Zbtb46	Tnfsf4	0.92027	50.42	0.42	rgb(222,137,138)	1.99	2,2
Zfp112	Piga	-0.92027	50.42	-4.2E-01	rgb(127,162,233)	1.99	2,2
Zfp26	Rbm15	0.92027	50.42	0.422	rgb(222,136,137)	1.99	2,2
Zfp280b	Smpdl3b	0.92027	50.42	0.416	rgb(222,138,138)	1.99	2,2
Zfp365	Eda2r	0.92027	50.42	0.42	rgb(222,137,138)	1.99	2,2
Zfp367	Oxct1	0.92027	50.42	0.415	rgb(222,138,139)	1.99	2,2
Zfp385a	Rhod	0.92027	50.42	0.417	rgb(222,137,138)	1.99	2,2
Zfp473	Gpsm2	0.92027	50.42	0.42	rgb(222,137,138)	1.99	2,2
Zfp473	Stra6	0.92027	50.42	0.423	rgb(222,136,137)	1.99	2,2
Zfp511	Ccno	0.92027	50.42	0.417	rgb(222,137,138)	1.99	2,2
Zfp511	Nt5dc1	-0.92027	50.42	-4.2E-01	rgb(125,161,233)	1.99	2,2
Zfp513	Aen	0.92027	50.42	0.419	rgb(222,137,138)	1.99	2,2
Zfp606	Ripk1	-0.92027	50.42	-4.2E-01	rgb(125,161,233)	1.99	2,2
Zfp629	Mpzl3	-0.92027	50.42	-4.2E-01	rgb(125,161,233)	1.99	2,2
Zfp629	Pcyox1l	-0.92027	50.42	-4.2E-01	rgb(126,162,233)	1.99	2,2
Zfp629	Prkrir	0.92027	50.42	0.421	rgb(222,137,137)	1.99	2,2
Zfp692	Slc4a8	0.92027	50.42	0.422	rgb(222,136,137)	1.99	2,2
Zfp750	Otogl	-0.92027	50.42	-4.2E-01	rgb(126,162,233)	1.99	2,2
Zfp827	Eif4e3	-0.92027	50.42	-4.2E-01	rgb(125,161,233)	1.99	2,2
Zfp831	Inpp4a	0.92027	50.42	0.424	rgb(222,136,137)	1.99	2,2
Zfp831	Lax1	0.92027	50.42	0.422	rgb(222,136,137)	1.99	2,2
Zfp831	Zfp592	0.92027	50.42	0.416	rgb(222,138,138)	1.99	2,2
Zfp869	Ets2	0.92027	50.42	0.419	rgb(222,137,138)	1.99	2,2
Zfp951	Rab4a	-0.92027	50.42	-4.2E-01	rgb(127,162,233)	1.99	2,2
Zfp960	Lhx2	0.92027	50.42	0.42	rgb(222,137,138)	1.99	2,2
Zfp960	Tex15	0.92027	50.42	0.418	rgb(222,137,138)	1.99	2,2
Zhx2	Ppp3cc	-0.92027	50.42	-4.2E-01	rgb(126,162,233)	1.99	2,2
Zhx2	Wwp1	-0.92027	50.42	-4.2E-01	rgb(126,162,233)	1.99	2,2
Zhx3	Vapb	-0.92027	50.42	-4.2E-01	rgb(126,162,233)	1.99	2,2
Ahrr	Cpox	0.91846	50.41	0.414	rgb(222,138,139)	1.9898	2,2
Ar	Slamf6	0.91846	50.41	0.413	rgb(222,138,139)	1.9898	None
Arid3a	Ehbp1l1	0.91846	50.41	0.406	rgb(221,139,140)	1.9898	2,2
Atf3	Stc2	0.91846	50.41	0.41	rgb(222,139,139)	1.9898	2,2
Bcl6	Art2b	0.91846	50.41	0.414	rgb(222,138,139)	1.9898	2,2
Bhlhe40	Ndrg1	0.91846	50.41	0.412	rgb(222,138,139)	1.9898	2,2
Cdc5l	Nefh	0.91846	50.41	0.408	rgb(221,139,140)	1.9898	2,2
Cebpb	C3	0.91846	50.41	0.409	rgb(222,139,140)	1.9898	None
Cebpg	B930041F14Rik	-0.91846	50.41	-4.1E-01	rgb(128,163,233)	1.9898	None
Cebpg	Ppp1r10	-0.91846	50.41	-4.1E-01	rgb(128,163,233)	1.9898	2,2
Creb3l2	Egr3	-0.91846	50.41	-4.1E-01	rgb(129,164,232)	1.9898	2,2
Creb3l2	Nkx1-2	-0.91846	50.41	-4.1E-01	rgb(128,163,233)	1.9898	2,2
Elk4	Tacc1	0.91846	50.41	0.405	rgb(221,140,140)	1.9898	2,2
Eomes	Chm	-0.91846	50.41	-4.1E-01	rgb(128,163,233)	1.9898	None
Epas1	Ar	0.91846	50.41	0.415	rgb(222,138,139)	1.9898	2,2
Epas1	Calcrl	0.91846	50.41	0.412	rgb(222,138,139)	1.9898	2,2
Epas1	Ift57	-0.91846	50.41	-4.1E-01	rgb(128,163,233)	1.9898	2,2
Ets1	Nfkb2	-0.91846	50.41	-4.1E-01	rgb(127,162,233)	1.9898	2,2
Fli1	1110007C09Rik	0.91846	50.41	0.406	rgb(221,139,140)	1.9898	2,2
Fli1	B4galt1	0.91846	50.41	0.407	rgb(221,139,140)	1.9898	None
Fos	Ets2	0.91846	50.41	0.408	rgb(221,139,140)	1.9898	2,2
Foxb1	Pde1a	0.91846	50.41	0.407	rgb(221,139,140)	1.9898	None
Foxf2	Tmem173	0.91846	50.41	0.411	rgb(222,139,139)	1.9898	2,2
Foxs1	Pdia2	0.91846	50.41	0.414	rgb(222,138,139)	1.9898	2,2
Gfi1	Filip1l	0.91846	50.41	0.408	rgb(221,139,140)	1.9898	None
Gfi1	Il4ra	0.91846	50.41	0.409	rgb(222,139,140)	1.9898	2,2
Gfi1	Kcna3	0.91846	50.41	0.408	rgb(221,139,140)	1.9898	2,2
Gli3	Trim9	0.91846	50.41	0.412	rgb(222,138,139)	1.9898	2,2
Glis1	Nod2	0.91846	50.41	0.412	rgb(222,138,139)	1.9898	2,2
Glis2	Tcf7l1	0.91846	50.41	0.411	rgb(222,138,139)	1.9898	2,2
Hey1	Sema4g	0.91846	50.41	0.41	rgb(222,139,140)	1.9898	2,2
Hic1	Itga4	0.91846	50.41	0.415	rgb(222,138,139)	1.9898	None
Hic1	Ssbp4	0.91846	50.41	0.405	rgb(221,140,140)	1.9898	2,2
Hif3a	2900026A02Rik	0.91846	50.41	0.411	rgb(222,139,139)	1.9898	2,2
Hif3a	Clybl	0.91846	50.41	0.413	rgb(222,138,139)	1.9898	2,2
Hif3a	Fzd7	0.91846	50.41	0.407	rgb(221,139,140)	1.9898	2,2
Hif3a	Sh3bp1	0.91846	50.41	0.406	rgb(221,139,140)	1.9898	2,2
Hif3a	Wdr54	0.91846	50.41	0.413	rgb(222,138,139)	1.9898	2,2
Hmga2	Palld	0.91846	50.41	0.415	rgb(222,138,139)	1.9898	2,2
Hsf1	Ndufv3	-0.91846	50.41	-4.1E-01	rgb(127,162,233)	1.9898	2,2
Hsf2	Ankrd33b	0.91846	50.41	0.409	rgb(221,139,140)	1.9898	2,2
Ikzf4	Dusp6	-0.91846	50.41	-4.1E-01	rgb(128,163,233)	1.9898	2,2
Insm1	St7	0.91846	50.41	0.412	rgb(222,138,139)	1.9898	2,2
Irf2	Tnfrsf1a	0.91846	50.41	0.412	rgb(222,138,139)	1.9898	2,2
Irf4	Ces2c	-0.91846	50.41	-4.1E-01	rgb(129,163,232)	1.9898	2,2
Irf4	Herc6	-0.91846	50.41	-4.1E-01	rgb(128,163,233)	1.9898	None
Irf4	Lrrn3	-0.91846	50.41	-4.1E-01	rgb(129,163,232)	1.9898	None
Irf4	Wls	-0.91846	50.41	-4.1E-01	rgb(128,163,233)	1.9898	None
Irf4	Wnt1	-0.91846	50.41	-4.1E-01	rgb(129,163,232)	1.9898	None
Irf5	Cd44	0.91846	50.41	0.413	rgb(222,138,139)	1.9898	2,2
Irf5	Il10rb	0.91846	50.41	0.405	rgb(221,140,140)	1.9898	2,2
Irf7	Gbp6	0.91846	50.41	0.412	rgb(222,138,139)	1.9898	None
Klf10	Fam129b	0.91846	50.41	0.409	rgb(221,139,140)	1.9898	2,2
Klf10	Mllt6	0.91846	50.41	0.407	rgb(221,139,140)	1.9898	2,2
Klf12	Slc23a2	0.91846	50.41	0.409	rgb(222,139,140)	1.9898	2,2
[truncated: 48,711 more rows]
