# Supplementary material for: Leveraging chromatin accessibility for transcriptional regulatory network inference in T Helper 17 Cells
Source: Genome Res. 2019 Mar;29(3):449–63. doi: 10.1101/gr.238253.118 (PMC6396413; doi:10.1101/gr.238253.118)
Supplement: Supplemental Material [file supp_gr.238253.118_Supplemental_Th17_TRN_Networks.zip › Th17_TRN_Networks-master/TRN_Notebooks/Networks/ChIP_A17_KOall_ATh_bias25_sp.tsv]

TF	Target	SignedQuantile	NonzeroSubsamples(Stability)	pCorr	stroke	stroke-width	stroke-dasharray
E2f4	Wdr76	1	50.95	0.946	rgb(227, 36, 38)	2	None
Stat3	Timp1	0.99674	50.91	0.906	rgb(227, 44, 46)	1.9992	None
E2f4	E2f7	0.99348	50.9	0.895	rgb(227, 46, 48)	1.999	None
Hif1a	Egln1	0.99022	50.88	0.876	rgb(227, 50, 51)	1.9986	None
Hif1a	Slc2a1	0.98696	50.87	0.874	rgb(227, 50, 52)	1.9984	None
Atf6	Txndc17	0.9837	50.85	0.845	rgb(226, 56, 57)	1.998	None
Hif1a	Pafah1b3	0.9837	50.85	0.852	rgb(226, 54, 56)	1.998	None
Irf4	Twist1	-0.9837	50.85	-8.5E-01	rgb( 32,105,249)	1.998	None
Hif1a	Mboat2	0.98044	50.84	0.842	rgb(226, 56, 58)	1.9978	None
Stat3	Nsf	0.98044	50.84	0.842	rgb(226, 56, 58)	1.9978	None
Hif1a	Bnip3	0.97718	50.83	0.832	rgb(226, 58, 60)	1.9976	None
Irf4	Exoc2	-0.97718	50.83	-8.3E-01	rgb( 37,107,249)	1.9976	None
Irf4	Irf4	0.97718	50.83	0.834	rgb(226, 58, 59)	1.9976	None
Dbp	Ramp3	0.97392	50.82	0.819	rgb(226, 61, 62)	1.9974	None
Hif1a	Bcar1	0.97392	50.82	0.824	rgb(226, 60, 61)	1.9974	None
Hif1a	Ppme1	0.97392	50.82	0.816	rgb(226, 61, 63)	1.9974	None
Stat3	Gem	0.97392	50.82	0.821	rgb(226, 60, 62)	1.9974	None
Stat3	Tnip2	0.97392	50.82	0.821	rgb(226, 60, 62)	1.9974	None
Fosl2	Ddx51	-0.97066	50.81	-8.1E-01	rgb( 41,110,248)	1.9972	None
Hif1a	Arrb1	0.97066	50.81	0.815	rgb(226, 61, 63)	1.9972	None
Hif1a	H2-Ab1	0.97066	50.81	0.813	rgb(226, 62, 63)	1.9972	None
Stat3	Ncs1	0.97066	50.81	0.806	rgb(226, 63, 65)	1.9972	None
Stat3	Rorc	0.97066	50.81	0.811	rgb(226, 62, 64)	1.9972	None
Batf	H2-Q10	0.9674	50.8	0.797	rgb(226, 65, 66)	1.997	None
Stat3	Sbno2	0.9674	50.8	0.799	rgb(226, 64, 66)	1.997	None
Atf6	Fundc2	0.96414	50.79	0.79	rgb(226, 66, 68)	1.9968	None
Hif1a	Ero1l	0.96414	50.79	0.793	rgb(226, 65, 67)	1.9968	None
Ikzf3	Thoc3	-0.96414	50.79	-7.9E-01	rgb( 46,113,247)	1.9968	None
Maf	Ifih1	-0.96414	50.79	-7.9E-01	rgb( 46,113,247)	1.9968	None
Rorc	Furin	0.96414	50.79	0.788	rgb(226, 66, 68)	1.9968	None
Stat3	Hif1a	0.96414	50.79	0.788	rgb(226, 66, 68)	1.9968	None
Stat3	Klhl6	0.96414	50.79	0.792	rgb(226, 66, 67)	1.9968	None
Batf	Rdh10	-0.96088	50.78	-7.8E-01	rgb( 47,113,247)	1.9966	None
Hif1a	2310022B05Rik	0.96088	50.78	0.779	rgb(226, 68, 70)	1.9966	None
Hif1a	Aldoc	0.96088	50.78	0.781	rgb(226, 68, 69)	1.9966	None
Hif1a	Jmjd6	0.96088	50.78	0.777	rgb(226, 69, 70)	1.9966	None
Hif1a	Smtnl2	0.96088	50.78	0.784	rgb(226, 67, 69)	1.9966	None
Irf4	Arrb2	0.96088	50.78	0.784	rgb(226, 67, 69)	1.9966	None
Irf4	C2cd4b	-0.96088	50.78	-7.8E-01	rgb( 47,114,247)	1.9966	None
Irf4	Cnksr3	-0.96088	50.78	-7.8E-01	rgb( 47,114,247)	1.9966	None
Irf4	Fam160a1	-0.96088	50.78	-7.8E-01	rgb( 48,114,247)	1.9966	2,2
Irf4	Tmem184b	0.96088	50.78	0.776	rgb(226, 69, 70)	1.9966	None
Smad3	Acsbg1	0.96088	50.78	0.776	rgb(226, 69, 70)	1.9966	None
Sp4	Plxna1	0.96088	50.78	0.78	rgb(226, 68, 70)	1.9966	None
Stat3	Cmtm7	-0.96088	50.78	-7.8E-01	rgb( 47,113,247)	1.9966	None
Zfp385a	Eng	0.96088	50.78	0.779	rgb(226, 68, 70)	1.9966	2,2
Atf6	Xpnpep1	-0.95762	50.77	-7.7E-01	rgb( 50,115,246)	1.9964	None
Hif1a	Sertad1	0.95762	50.77	0.765	rgb(225, 71, 72)	1.9964	None
Ikzf3	Ero1l	0.95762	50.77	0.772	rgb(225, 70, 71)	1.9964	None
Ikzf3	Fastkd2	-0.95762	50.77	-7.7E-01	rgb( 49,115,246)	1.9964	None
Irf4	Nrp1	-0.95762	50.77	-7.7E-01	rgb( 50,115,246)	1.9964	None
Irf4	Wnt1	-0.95762	50.77	-7.7E-01	rgb( 50,115,246)	1.9964	None
Stat3	Bcl3	0.95762	50.77	0.771	rgb(225, 70, 71)	1.9964	None
Stat3	Il21	0.95762	50.77	0.769	rgb(225, 70, 72)	1.9964	None
Stat3	Tlr7	-0.95762	50.77	-7.7E-01	rgb( 49,115,246)	1.9964	None
Stat3	Tox2	0.95762	50.77	0.766	rgb(225, 71, 72)	1.9964	None
Batf	Batf	0.95436	50.76	0.758	rgb(225, 72, 74)	1.9962	None
Etv6	Zfp629	0.95436	50.76	0.758	rgb(225, 72, 74)	1.9962	None
Hif1a	Galk1	0.95436	50.76	0.755	rgb(225, 73, 74)	1.9962	None
Hif1a	Slc2a3	0.95436	50.76	0.764	rgb(225, 71, 73)	1.9962	None
Hif1a	Snapc1	0.95436	50.76	0.755	rgb(225, 73, 74)	1.9962	None
Ikzf3	Stat2	0.95436	50.76	0.761	rgb(225, 72, 73)	1.9962	None
Ikzf3	Zbed4	-0.95436	50.76	-7.6E-01	rgb( 53,117,246)	1.9962	None
Irf4	Phldb2	-0.95436	50.76	-7.6E-01	rgb( 52,116,246)	1.9962	None
Stat3	Fosl2	0.95436	50.76	0.764	rgb(225, 71, 73)	1.9962	None
Stat3	Sfmbt2	-0.95436	50.76	-7.6E-01	rgb( 52,117,246)	1.9962	None
Stat3	Syt11	0.95436	50.76	0.76	rgb(225, 72, 73)	1.9962	None
Stat3	Ubash3a	-0.95436	50.76	-7.6E-01	rgb( 51,116,246)	1.9962	None
Hif1a	Fam114a2	0.95111	50.75	0.746	rgb(225, 75, 76)	1.996	None
Hif1a	P4ha2	0.95111	50.75	0.753	rgb(225, 73, 75)	1.996	None
Irf4	Tspan2	0.95111	50.75	0.751	rgb(225, 74, 75)	1.996	None
Sp4	Coro7	-0.95111	50.75	-7.5E-01	rgb( 54,118,246)	1.996	None
Stat3	Kif26b	-0.95111	50.75	-7.5E-01	rgb( 54,118,246)	1.996	None
Yy2	Ptbp2	0.95111	50.75	0.752	rgb(225, 73, 75)	1.996	None
Zfp385a	Zmat3	0.95111	50.75	0.745	rgb(225, 75, 76)	1.996	2,2
Atf6	Trim46	-0.94785	50.74	-7.4E-01	rgb( 57,120,245)	1.9958	None
Hif1a	Pygl	0.94785	50.74	0.741	rgb(225, 76, 77)	1.9958	None
Irf4	Atp8b4	-0.94785	50.74	-7.4E-01	rgb( 56,119,245)	1.9958	None
Irf4	Myo1e	-0.94785	50.74	-7.4E-01	rgb( 56,119,245)	1.9958	None
Irf4	Olr1	-0.94785	50.74	-7.4E-01	rgb( 57,120,245)	1.9958	None
Irf4	Pten	-0.94785	50.74	-7.4E-01	rgb( 56,119,245)	1.9958	None
Rorc	Il17a	0.94785	50.74	0.742	rgb(225, 75, 77)	1.9958	None
Smad3	Apol9b	0.94785	50.74	0.742	rgb(225, 75, 77)	1.9958	2,2
Atf6	Dpm3	0.94459	50.73	0.725	rgb(225, 79, 80)	1.9956	None
Fosl2	Celf5	0.94459	50.73	0.729	rgb(225, 78, 79)	1.9956	None
Fosl2	H2-Q10	0.94459	50.73	0.733	rgb(225, 77, 78)	1.9956	None
Hif1a	Fzd7	0.94459	50.73	0.725	rgb(225, 79, 80)	1.9956	None
Hif1a	Pfkp	0.94459	50.73	0.728	rgb(225, 78, 79)	1.9956	None
Hif1a	Pgm2	0.94459	50.73	0.73	rgb(225, 78, 79)	1.9956	None
Hif1a	Plcxd1	0.94459	50.73	0.732	rgb(225, 77, 79)	1.9956	None
Hif1a	Scrt1	0.94459	50.73	0.735	rgb(225, 77, 78)	1.9956	None
Hif1a	Slc41a2	0.94459	50.73	0.729	rgb(225, 78, 79)	1.9956	None
Ikzf3	Pank2	0.94459	50.73	0.73	rgb(225, 78, 79)	1.9956	None
Ikzf4	Nupr1	-0.94459	50.73	-7.3E-01	rgb( 59,121,245)	1.9956	None
Irf4	Bmyc	-0.94459	50.73	-7.3E-01	rgb( 58,120,245)	1.9956	None
Irf4	Cd5l	0.94459	50.73	0.726	rgb(225, 78, 80)	1.9956	None
Irf4	Extl3	-0.94459	50.73	-7.3E-01	rgb( 59,121,245)	1.9956	None
Irf4	Neto1	-0.94459	50.73	-7.3E-01	rgb( 58,121,245)	1.9956	None
Smad3	Nt5e	0.94459	50.73	0.728	rgb(225, 78, 79)	1.9956	None
Stat3	Lamc2	0.94459	50.73	0.73	rgb(225, 78, 79)	1.9956	None
Zfp385a	Ptp4a3	0.94459	50.73	0.731	rgb(225, 77, 79)	1.9956	2,2
Hif1a	Itga7	0.94133	50.72	0.722	rgb(225, 79, 81)	1.9954	None
Hif1a	Ppp1r3g	0.94133	50.72	0.716	rgb(225, 80, 82)	1.9954	2,2
Hif1a	Selenbp1	0.94133	50.72	0.719	rgb(225, 80, 81)	1.9954	None
Irf4	Ada	0.94133	50.72	0.724	rgb(225, 79, 80)	1.9954	None
Irf4	Pgrmc1	-0.94133	50.72	-7.2E-01	rgb( 60,122,244)	1.9954	None
Maf	St3gal1	-0.94133	50.72	-7.2E-01	rgb( 61,122,244)	1.9954	None
Stat3	Alpk2	0.94133	50.72	0.715	rgb(225, 80, 82)	1.9954	None
Stat3	Ccdc63	0.94133	50.72	0.719	rgb(225, 80, 81)	1.9954	None
Stat3	Frmd4b	0.94133	50.72	0.721	rgb(225, 79, 81)	1.9954	None
Stat3	Hpcal4	0.94133	50.72	0.722	rgb(225, 79, 81)	1.9954	None
Stat3	Tgm2	0.94133	50.72	0.725	rgb(225, 79, 80)	1.9954	None
Mtf2	Dcaf17	0.94133	50.72	0.717	rgb(225, 80, 81)	1.9954	2,2
Erg	Rbpj	-0.93807	50.71	-7.1E-01	rgb( 63,124,244)	1.9952	None
Hif1a	Hk1	0.93807	50.71	0.71	rgb(225, 81, 83)	1.9952	None
Irf4	Atp1a1	-0.93807	50.71	-7.1E-01	rgb( 62,123,244)	1.9952	None
Irf4	Eml1	-0.93807	50.71	-7.1E-01	rgb( 62,123,244)	1.9952	None
Irf4	Hdac9	-0.93807	50.71	-7.1E-01	rgb( 63,123,244)	1.9952	None
Rreb1	Pard3	0.93807	50.71	0.71	rgb(225, 81, 83)	1.9952	None
Sp4	Itgb7	-0.93807	50.71	-7.1E-01	rgb( 64,124,244)	1.9952	None
Stat3	Mrc1	0.93807	50.71	0.707	rgb(225, 82, 83)	1.9952	None
Stat3	Padi2	0.93807	50.71	0.71	rgb(225, 81, 83)	1.9952	None
Stat3	Ppm1j	0.93807	50.71	0.71	rgb(225, 81, 83)	1.9952	None
Stat3	Sec14l1	0.93807	50.71	0.706	rgb(225, 82, 84)	1.9952	None
Stat3	Serpinb5	0.93807	50.71	0.707	rgb(225, 82, 83)	1.9952	None
Zfp318	Adc	-0.93807	50.71	-7.1E-01	rgb( 62,123,244)	1.9952	2,2
Atf6	Syf2	0.93481	50.7	0.696	rgb(225, 84, 85)	1.995	None
Batf	Cd24a	0.93481	50.7	0.698	rgb(225, 84, 85)	1.995	None
E2f1	Slfn3	0.93481	50.7	0.699	rgb(225, 84, 85)	1.995	None
Ikzf3	Rpp14	-0.93481	50.7	-7.0E-01	rgb( 66,125,243)	1.995	None
Irf4	Prkd3	-0.93481	50.7	-7.0E-01	rgb( 66,125,243)	1.995	None
Maf	Pgrmc1	-0.93481	50.7	-7.0E-01	rgb( 66,125,243)	1.995	None
Pou3f1	Rab4a	-0.93481	50.7	-7.0E-01	rgb( 66,125,243)	1.995	2,2
Rorc	Cdk18	0.93481	50.7	0.703	rgb(225, 83, 84)	1.995	None
Sp4	Gigyf2	0.93481	50.7	0.697	rgb(225, 84, 85)	1.995	None
Srebf1	Kif3a	0.93481	50.7	0.697	rgb(225, 84, 85)	1.995	None
Stat3	Gatm	0.93481	50.7	0.695	rgb(225, 84, 86)	1.995	None
Stat3	Pccb	-0.93481	50.7	-7.0E-01	rgb( 66,125,243)	1.995	None
Stat3	Skap2	0.93481	50.7	0.696	rgb(225, 84, 86)	1.995	None
Stat3	Sox5	0.93481	50.7	0.704	rgb(225, 83, 84)	1.995	None
Stat3	Stx7	0.93481	50.7	0.704	rgb(225, 83, 84)	1.995	None
Zbtb7b	Cln6	0.93481	50.7	0.697	rgb(225, 84, 85)	1.995	None
Zfp219	Gigyf2	0.93481	50.7	0.699	rgb(225, 83, 85)	1.995	None
Zfp367	Dtl	0.93481	50.7	0.699	rgb(225, 83, 85)	1.995	2,2
Zfp536	Tekt2	0.93481	50.7	0.696	rgb(225, 84, 85)	1.995	2,2
Zfp827	H2-Eb2	0.93481	50.7	0.699	rgb(225, 84, 85)	1.995	2,2
Atf3	Elovl2	0.93155	50.69	0.687	rgb(225, 86, 87)	1.9948	None
Batf	Cd93	0.93155	50.69	0.69	rgb(225, 85, 87)	1.9948	None
Bcl11b	Sfmbt2	0.93155	50.69	0.693	rgb(225, 85, 86)	1.9948	None
Egr2	Smyd5	0.93155	50.69	0.69	rgb(225, 85, 87)	1.9948	None
Fosl2	Npas4	-0.93155	50.69	-6.9E-01	rgb( 68,126,243)	1.9948	None
Hey1	Son	0.93155	50.69	0.693	rgb(225, 85, 86)	1.9948	None
Hif1a	Aldoa	0.93155	50.69	0.687	rgb(225, 86, 87)	1.9948	None
Hif1a	Atp7b	0.93155	50.69	0.69	rgb(225, 85, 87)	1.9948	None
Hif1a	Kremen2	0.93155	50.69	0.69	rgb(225, 85, 87)	1.9948	None
Hif1a	Pdxp	0.93155	50.69	0.688	rgb(225, 86, 87)	1.9948	None
Hif1a	Pgam1	0.93155	50.69	0.693	rgb(225, 85, 86)	1.9948	None
Hif1a	Rassf1	0.93155	50.69	0.692	rgb(225, 85, 86)	1.9948	None
Hif1a	Sra1	0.93155	50.69	0.69	rgb(225, 85, 87)	1.9948	None
Ikzf3	Dnmt3a	-0.93155	50.69	-6.9E-01	rgb( 67,126,243)	1.9948	None
Ikzf3	Sumf2	-0.93155	50.69	-6.9E-01	rgb( 67,126,243)	1.9948	None
Ikzf3	Vldlr	0.93155	50.69	0.686	rgb(225, 86, 87)	1.9948	None
Irf4	2900026A02Rik	-0.93155	50.69	-6.9E-01	rgb( 66,125,243)	1.9948	None
Irf4	Dzip1	-0.93155	50.69	-6.9E-01	rgb( 66,125,243)	1.9948	None
Irf4	Lrrn3	-0.93155	50.69	-6.9E-01	rgb( 68,126,243)	1.9948	None
Irf4	Pld2	0.93155	50.69	0.693	rgb(225, 85, 86)	1.9948	None
Irf4	Rnf135	-0.93155	50.69	-6.9E-01	rgb( 67,126,243)	1.9948	None
Maf	Serpine2	-0.93155	50.69	-6.9E-01	rgb( 68,127,243)	1.9948	None
Meis2	Slamf6	0.93155	50.69	0.694	rgb(225, 85, 86)	1.9948	None
Mxi1	Tnfrsf21	0.93155	50.69	0.69	rgb(225, 85, 87)	1.9948	None
Rela	Ahnak	0.93155	50.69	0.694	rgb(225, 84, 86)	1.9948	None
Rela	Sarm1	-0.93155	50.69	-6.9E-01	rgb( 67,126,243)	1.9948	None
Rorc	Igfbp7	0.93155	50.69	0.687	rgb(225, 86, 87)	1.9948	None
Satb1	Lrp12	0.93155	50.69	0.687	rgb(225, 86, 87)	1.9948	None
Sp3	9430020K01Rik	0.93155	50.69	0.686	rgb(225, 86, 87)	1.9948	None
Sp4	Adarb1	0.93155	50.69	0.687	rgb(225, 86, 87)	1.9948	None
Sp4	Lgals1	-0.93155	50.69	-6.9E-01	rgb( 67,126,243)	1.9948	None
Stat3	Cdh23	0.93155	50.69	0.69	rgb(225, 85, 87)	1.9948	None
Stat3	Efemp2	0.93155	50.69	0.694	rgb(225, 84, 86)	1.9948	None
Stat3	Rhbdf1	-0.93155	50.69	-6.9E-01	rgb( 67,126,243)	1.9948	None
Trp53	Phlda3	0.93155	50.69	0.689	rgb(225, 85, 87)	1.9948	None
Zfp536	Lpin3	0.93155	50.69	0.69	rgb(225, 85, 87)	1.9948	2,2
Batf	Ermn	0.92829	50.68	0.683	rgb(225, 86, 88)	1.9946	None
Bcl11b	Psmd8	0.92829	50.68	0.682	rgb(224, 87, 88)	1.9946	None
Fosl2	Gpatch4	-0.92829	50.68	-6.8E-01	rgb( 70,128,243)	1.9946	None
Hif1a	Matk	0.92829	50.68	0.681	rgb(224, 87, 88)	1.9946	None
Hif1a	P4hb	0.92829	50.68	0.682	rgb(225, 87, 88)	1.9946	None
Ikzf3	Rasa4	0.92829	50.68	0.684	rgb(225, 86, 88)	1.9946	None
Irf4	Adap1	0.92829	50.68	0.684	rgb(225, 86, 88)	1.9946	None
Irf4	Mafg	0.92829	50.68	0.678	rgb(224, 88, 89)	1.9946	None
Irf4	Rassf8	-0.92829	50.68	-6.8E-01	rgb( 70,128,243)	1.9946	None
Irf4	Skil	0.92829	50.68	0.682	rgb(225, 87, 88)	1.9946	None
Irf4	Vsig2	-0.92829	50.68	-6.8E-01	rgb( 70,128,243)	1.9946	None
Nfe2l2	Lrrc59	0.92829	50.68	0.681	rgb(224, 87, 88)	1.9946	None
Nr1d1	Fhod3	0.92829	50.68	0.683	rgb(225, 86, 88)	1.9946	None
Sp4	Abcg1	-0.92829	50.68	-6.8E-01	rgb( 70,128,243)	1.9946	None
Sp4	Emp3	-0.92829	50.68	-6.8E-01	rgb( 69,127,243)	1.9946	None
Sp4	S100a13	-0.92829	50.68	-6.8E-01	rgb( 69,127,243)	1.9946	None
Stat3	Creb3l2	0.92829	50.68	0.677	rgb(224, 88, 89)	1.9946	None
Stat3	Dpep2	0.92829	50.68	0.679	rgb(224, 87, 89)	1.9946	None
Stat3	Flot1	0.92829	50.68	0.681	rgb(224, 87, 88)	1.9946	None
Stat3	Hlcs	-0.92829	50.68	-6.8E-01	rgb( 69,127,243)	1.9946	None
Stat3	Ier3	0.92829	50.68	0.676	rgb(224, 88, 89)	1.9946	None
Stat3	Malt1	0.92829	50.68	0.682	rgb(225, 87, 88)	1.9946	None
Stat3	Sema6b	0.92829	50.68	0.684	rgb(225, 86, 88)	1.9946	None
Stat3	Socs3	0.92829	50.68	0.676	rgb(224, 88, 89)	1.9946	None
Stat3	Tspan5	0.92829	50.68	0.676	rgb(224, 88, 89)	1.9946	None
Trp53	Aga	0.92829	50.68	0.684	rgb(225, 86, 88)	1.9946	None
Zfp407	Mdn1	0.92829	50.68	0.677	rgb(224, 88, 89)	1.9946	2,2
Atf6	Cox7a2l	0.92503	50.67	0.674	rgb(224, 88, 90)	1.9944	None
Batf	Hey1	0.92503	50.67	0.665	rgb(224, 90, 91)	1.9944	None
Fosl2	Pik3ip1	0.92503	50.67	0.674	rgb(224, 88, 90)	1.9944	None
Hic1	Ermn	-0.92503	50.67	-6.7E-01	rgb( 71,128,243)	1.9944	None
Hif1a	Dpf1	0.92503	50.67	0.67	rgb(224, 89, 90)	1.9944	None
Hif1a	H2-Q10	0.92503	50.67	0.666	rgb(224, 90, 91)	1.9944	None
Irf4	Idi2	-0.92503	50.67	-6.7E-01	rgb( 71,128,243)	1.9944	None
Irf4	Loxl2	-0.92503	50.67	-6.7E-01	rgb( 72,129,242)	1.9944	2,2
Irf4	Trpm1	-0.92503	50.67	-6.7E-01	rgb( 71,128,243)	1.9944	None
Irf9	Pyhin1	0.92503	50.67	0.671	rgb(224, 89, 90)	1.9944	None
Klf9	Cdk5	-0.92503	50.67	-6.7E-01	rgb( 72,129,242)	1.9944	None
Maf	Aqp3	0.92503	50.67	0.667	rgb(224, 90, 91)	1.9944	None
Maf	Nrn1	-0.92503	50.67	-6.7E-01	rgb( 71,128,243)	1.9944	None
Maf	Ss18	0.92503	50.67	0.667	rgb(224, 90, 91)	1.9944	None
Nfatc2	Synpo	0.92503	50.67	0.666	rgb(224, 90, 91)	1.9944	None
Sp4	Zfp609	0.92503	50.67	0.668	rgb(224, 89, 91)	1.9944	None
Stat3	Akr1b8	0.92503	50.67	0.666	rgb(224, 90, 91)	1.9944	None
Stat3	Cwh43	0.92503	50.67	0.665	rgb(224, 90, 91)	1.9944	None
Stat3	Cyth4	0.92503	50.67	0.67	rgb(224, 89, 90)	1.9944	None
Stat3	Lin54	0.92503	50.67	0.665	rgb(224, 90, 91)	1.9944	None
Stat3	Ly6a	0.92503	50.67	0.673	rgb(224, 88, 90)	1.9944	None
Tcf3	Galk1	0.92503	50.67	0.666	rgb(224, 90, 91)	1.9944	None
Trp53	Cd81	0.92503	50.67	0.672	rgb(224, 89, 90)	1.9944	None
Trp53	Zfp365	0.92503	50.67	0.674	rgb(224, 88, 90)	1.9944	None
Zfp385a	Zfp365	0.92503	50.67	0.67	rgb(224, 89, 90)	1.9944	2,2
Zfp429	Snhg6	0.92503	50.67	0.669	rgb(224, 89, 91)	1.9944	2,2
Batf	Snapc1	0.92177	50.66	0.665	rgb(224, 90, 91)	1.9942	None
Batf	Tspan2	-0.92177	50.66	-6.6E-01	rgb( 73,130,242)	1.9942	None
E2f4	Mxd3	0.92177	50.66	0.657	rgb(224, 92, 93)	1.9942	None
E2f4	Rabggta	-0.92177	50.66	-6.6E-01	rgb( 74,130,242)	1.9942	None
Etv6	Ppp1r13l	-0.92177	50.66	-6.6E-01	rgb( 75,130,242)	1.9942	None
Etv6	Rap1gds1	-0.92177	50.66	-6.6E-01	rgb( 73,129,242)	1.9942	None
Fosl2	Pla2g4c	-0.92177	50.66	-6.6E-01	rgb( 74,130,242)	1.9942	None
Gabpa	Slc25a30	-0.92177	50.66	-6.6E-01	rgb( 75,130,242)	1.9942	None
Gabpa	Stat3	-0.92177	50.66	-6.6E-01	rgb( 73,129,242)	1.9942	None
Hif1a	Fbxo21	0.92177	50.66	0.658	rgb(224, 91, 93)	1.9942	None
Ikzf3	Evi5l	0.92177	50.66	0.663	rgb(224, 90, 92)	1.9942	None
Irf4	Cxcr6	-0.92177	50.66	-6.6E-01	rgb( 74,130,242)	1.9942	None
Irf4	Dlk2	-0.92177	50.66	-6.6E-01	rgb( 73,129,242)	1.9942	None
Irf4	Nrgn	-0.92177	50.66	-6.6E-01	rgb( 74,130,242)	1.9942	None
Irf4	Ripk2	-0.92177	50.66	-6.6E-01	rgb( 73,130,242)	1.9942	None
Maf	Asnsd1	-0.92177	50.66	-6.6E-01	rgb( 73,130,242)	1.9942	None
Maf	Fads2	-0.92177	50.66	-6.6E-01	rgb( 74,130,242)	1.9942	None
Maf	Il3	-0.92177	50.66	-6.6E-01	rgb( 74,130,242)	1.9942	None
Maf	Trim66	-0.92177	50.66	-6.6E-01	rgb( 73,129,242)	1.9942	None
Nr3c1	BC049715	0.92177	50.66	0.658	rgb(224, 91, 93)	1.9942	None
Sp4	Smyd5	0.92177	50.66	0.66	rgb(224, 91, 92)	1.9942	None
Stat3	Arhgef10	0.92177	50.66	0.657	rgb(224, 92, 93)	1.9942	None
Stat3	Piwil2	0.92177	50.66	0.663	rgb(224, 90, 92)	1.9942	None
Zfp367	Exo1	0.92177	50.66	0.66	rgb(224, 91, 92)	1.9942	2,2
Zfp473	Pex19	-0.92177	50.66	-6.6E-01	rgb( 73,129,242)	1.9942	2,2
Zfp536	Gykl1	0.92177	50.66	0.663	rgb(224, 90, 92)	1.9942	2,2
Zfp629	Ttbk2	0.92177	50.66	0.657	rgb(224, 92, 93)	1.9942	2,2
Zfp948	Mtx3	0.92177	50.66	0.658	rgb(224, 91, 93)	1.9942	2,2
Atf3	Vps37d	-0.91851	50.65	-6.5E-01	rgb( 75,131,242)	1.994	None
Atf6	Phldb1	-0.91851	50.65	-6.5E-01	rgb( 76,131,242)	1.994	None
Batf	Hvcn1	0.91851	50.65	0.652	rgb(224, 92, 94)	1.994	None
Batf	S100a6	0.91851	50.65	0.647	rgb(224, 93, 95)	1.994	None
Egr1	Hmgn1	0.91851	50.65	0.654	rgb(224, 92, 93)	1.994	None
Elf1	Siah1a	0.91851	50.65	0.648	rgb(224, 93, 95)	1.994	None
Hhex	Gpr161	0.91851	50.65	0.65	rgb(224, 93, 94)	1.994	None
Hif1a	Ankzf1	0.91851	50.65	0.645	rgb(224, 94, 95)	1.994	None
Hmx3	1110007C09Rik	-0.91851	50.65	-6.5E-01	rgb( 76,131,242)	1.994	2,2
Irf4	Abcd3	-0.91851	50.65	-6.5E-01	rgb( 75,131,242)	1.994	None
Irf4	Acsl6	0.91851	50.65	0.646	rgb(224, 94, 95)	1.994	None
Irf4	Tnnt2	-0.91851	50.65	-6.5E-01	rgb( 77,132,242)	1.994	2,2
Jund	Snap25	0.91851	50.65	0.645	rgb(224, 94, 95)	1.994	None
Maf	Ctla2b	0.91851	50.65	0.653	rgb(224, 92, 94)	1.994	None
Maf	Wipf1	-0.91851	50.65	-6.5E-01	rgb( 76,131,242)	1.994	None
Nr1d1	Impg2	0.91851	50.65	0.649	rgb(224, 93, 94)	1.994	None
Rxra	Tmem88b	0.91851	50.65	0.645	rgb(224, 94, 95)	1.994	None
Stat3	Gja1	0.91851	50.65	0.649	rgb(224, 93, 94)	1.994	None
Stat3	Rab20	0.91851	50.65	0.648	rgb(224, 93, 94)	1.994	None
Tcf3	H2-Aa	0.91851	50.65	0.65	rgb(224, 93, 94)	1.994	None
Zbtb7c	Zfp467	-0.91851	50.65	-6.5E-01	rgb( 76,131,242)	1.994	None
Zfp219	Zfp831	0.91851	50.65	0.654	rgb(224, 92, 93)	1.994	2,2
Zscan10	Exosc8	0.91851	50.65	0.652	rgb(224, 93, 94)	1.994	None
Zfp318	Adora2b	-0.91851	50.65	-6.5E-01	rgb( 77,132,242)	1.994	2,2
Zfp948	Ankrd23	0.91851	50.65	0.647	rgb(224, 93, 95)	1.994	2,2
Batf	Klf2	-0.91525	50.64	-6.4E-01	rgb( 78,133,241)	1.9938	None
Batf	Thbd	0.91525	50.64	0.637	rgb(224, 95, 97)	1.9938	None
E2f4	Cenpw	0.91525	50.64	0.643	rgb(224, 94, 95)	1.9938	None
Egr3	Sco1	-0.91525	50.64	-6.4E-01	rgb( 77,132,242)	1.9938	None
Fos	Calhm2	0.91525	50.64	0.637	rgb(224, 95, 97)	1.9938	None
Fosl2	Cxcr1	0.91525	50.64	0.641	rgb(224, 95, 96)	1.9938	None
Fosl2	Dram2	0.91525	50.64	0.64	rgb(224, 95, 96)	1.9938	None
Hif1a	Kbtbd13	0.91525	50.64	0.644	rgb(224, 94, 95)	1.9938	None
Hif1a	Ndrg2	0.91525	50.64	0.635	rgb(224, 96, 97)	1.9938	None
Hif1a	Tnfrsf18	0.91525	50.64	0.643	rgb(224, 94, 95)	1.9938	None
Ikzf3	Aacs	-0.91525	50.64	-6.4E-01	rgb( 78,132,241)	1.9938	None
Ikzf3	Ncdn	-0.91525	50.64	-6.4E-01	rgb( 79,133,241)	1.9938	None
Ikzf4	1110007C09Rik	-0.91525	50.64	-6.4E-01	rgb( 79,133,241)	1.9938	None
Irf4	Qpct	-0.91525	50.64	-6.4E-01	rgb( 79,133,241)	1.9938	None
Jun	Thap2	0.91525	50.64	0.639	rgb(224, 95, 96)	1.9938	None
Maf	Dmxl2	-0.91525	50.64	-6.4E-01	rgb( 77,132,241)	1.9938	None
Maf	Slc13a3	-0.91525	50.64	-6.4E-01	rgb( 78,132,241)	1.9938	None
Maf	Stx7	-0.91525	50.64	-6.4E-01	rgb( 79,133,241)	1.9938	None
Nfkb2	Plekhh1	0.91525	50.64	0.639	rgb(224, 95, 96)	1.9938	2,2
Rela	Cachd1	0.91525	50.64	0.64	rgb(224, 95, 96)	1.9938	None
Sp2	BC026585	0.91525	50.64	0.64	rgb(224, 95, 96)	1.9938	None
Sp2	Pex19	0.91525	50.64	0.643	rgb(224, 94, 96)	1.9938	None
Sp4	Akap12	-0.91525	50.64	-6.4E-01	rgb( 79,133,241)	1.9938	None
Sp4	Igfbp4	-0.91525	50.64	-6.4E-01	rgb( 78,132,241)	1.9938	None
Sp4	Nlgn2	0.91525	50.64	0.644	rgb(224, 94, 95)	1.9938	None
Stat3	Mfsd2a	0.91525	50.64	0.642	rgb(224, 94, 96)	1.9938	None
Stat3	Serpinf1	0.91525	50.64	0.645	rgb(224, 94, 95)	1.9938	None
Stat3	Slc25a45	-0.91525	50.64	-6.4E-01	rgb( 79,133,241)	1.9938	None
Stat3	Smtnl2	-0.91525	50.64	-6.4E-01	rgb( 79,133,241)	1.9938	None
Stat4	4930523C07Rik	-0.91525	50.64	-6.4E-01	rgb( 77,132,242)	1.9938	None
Tcf12	Cln6	0.91525	50.64	0.641	rgb(224, 95, 96)	1.9938	None
Zfp219	Psph	-0.91525	50.64	-6.4E-01	rgb( 79,133,241)	1.9938	None
Gm14420	Cdkn2d	0.91525	50.64	0.644	rgb(224, 94, 95)	1.9938	2,2
Zfp385a	Ckmt1	0.91525	50.64	0.637	rgb(224, 95, 97)	1.9938	2,2
Zfp787	Ocrl	-0.91525	50.64	-6.4E-01	rgb( 78,133,241)	1.9938	2,2
Ybx2	Pxmp2	0.91525	50.64	0.703	rgb(225, 83, 84)	1.9938	None
Lyl1	Smek2	0.91525	50.64	0.703	rgb(225, 83, 84)	1.9938	None
Tal2	Smek2	0.91525	50.64	0.703	rgb(225, 83, 84)	1.9938	None
Batf	Igfbp7	-0.91199	50.63	-6.3E-01	rgb( 81,134,241)	1.9936	None
E2f1	Anln	0.91199	50.63	0.631	rgb(224, 96, 98)	1.9936	None
E4f1	Tnfrsf12a	0.91199	50.63	0.629	rgb(224, 97, 98)	1.9936	None
Egr1	Crip1	0.91199	50.63	0.629	rgb(224, 97, 98)	1.9936	None
Egr2	Dnmt3b	0.91199	50.63	0.631	rgb(224, 96, 98)	1.9936	None
Etv6	Smtn	-0.91199	50.63	-6.3E-01	rgb( 81,134,241)	1.9936	None
Fosl2	5031414D18Rik	0.91199	50.63	0.627	rgb(224, 97, 99)	1.9936	None
Fosl2	Casp6	0.91199	50.63	0.635	rgb(224, 96, 97)	1.9936	None
Fosl2	Dpp4	0.91199	50.63	0.633	rgb(224, 96, 97)	1.9936	None
Fosl2	Gnb5	0.91199	50.63	0.634	rgb(224, 96, 97)	1.9936	None
Fosl2	Mocos	0.91199	50.63	0.627	rgb(224, 97, 98)	1.9936	None
Fosl2	Tgfb3	0.91199	50.63	0.626	rgb(224, 98, 99)	1.9936	None
Hey1	Mycbp2	0.91199	50.63	0.627	rgb(224, 97, 98)	1.9936	None
Hif1a	Rnf113a1	0.91199	50.63	0.628	rgb(224, 97, 98)	1.9936	None
Ikzf3	Ggct	-0.91199	50.63	-6.3E-01	rgb( 81,134,241)	1.9936	None
Irf4	Adora2b	-0.91199	50.63	-6.3E-01	rgb( 80,134,241)	1.9936	None
Irf4	Dhrs3	-0.91199	50.63	-6.3E-01	rgb( 79,133,241)	1.9936	None
Irf4	Lhfp	-0.91199	50.63	-6.3E-01	rgb( 81,134,241)	1.9936	None
Irf4	Lpcat1	-0.91199	50.63	-6.3E-01	rgb( 81,134,241)	1.9936	None
Klf7	Eci2	0.91199	50.63	0.625	rgb(224, 98, 99)	1.9936	None
Lin54	Hist1h1b	0.91199	50.63	0.626	rgb(224, 97, 99)	1.9936	None
Maf	Gsn	-0.91199	50.63	-6.3E-01	rgb( 81,134,241)	1.9936	None
Rorc	Tnfrsf25	0.91199	50.63	0.628	rgb(224, 97, 98)	1.9936	None
Satb1	Mgll	0.91199	50.63	0.627	rgb(224, 97, 99)	1.9936	None
Smad3	Tmem184b	0.91199	50.63	0.626	rgb(224, 97, 99)	1.9936	None
Sp2	Dkkl1	0.91199	50.63	0.63	rgb(224, 97, 98)	1.9936	None
Sp3	Anln	0.91199	50.63	0.632	rgb(224, 96, 98)	1.9936	None
Sp4	Arhgef17	0.91199	50.63	0.634	rgb(224, 96, 97)	1.9936	None
Sp4	Cacnb3	-0.91199	50.63	-6.3E-01	rgb( 80,134,241)	1.9936	None
Stat3	BC021614	0.91199	50.63	0.626	rgb(224, 97, 99)	1.9936	None
Stat3	Chm	0.91199	50.63	0.63	rgb(224, 97, 98)	1.9936	None
Stat3	Cyp1b1	0.91199	50.63	0.63	rgb(224, 97, 98)	1.9936	None
Stat3	Eci2	0.91199	50.63	0.629	rgb(224, 97, 98)	1.9936	None
Stat3	Foxp4	-0.91199	50.63	-6.3E-01	rgb( 80,134,241)	1.9936	None
Stat3	Maf	0.91199	50.63	0.629	rgb(224, 97, 98)	1.9936	None
Stat3	Syn1	0.91199	50.63	0.626	rgb(224, 97, 99)	1.9936	None
Stat3	Trib2	0.91199	50.63	0.632	rgb(224, 96, 98)	1.9936	None
Trp53	Tmem19	0.91199	50.63	0.632	rgb(224, 96, 98)	1.9936	None
Zfp385a	Abhd4	0.91199	50.63	0.632	rgb(224, 96, 98)	1.9936	2,2
Batf	4833439L19Rik	0.90873	50.62	0.618	rgb(224, 99,100)	1.9934	None
Batf	Enah	0.90873	50.62	0.619	rgb(224, 99,100)	1.9934	None
Batf	Kdelr3	0.90873	50.62	0.621	rgb(224, 98,100)	1.9934	None
Batf	Lmo2	0.90873	50.62	0.616	rgb(224, 99,101)	1.9934	None
Batf	Myo1a	-0.90873	50.62	-6.2E-01	rgb( 82,135,241)	1.9934	None
Bcl11b	Dpf1	0.90873	50.62	0.617	rgb(224, 99,100)	1.9934	None
Cebpb	Psph	0.90873	50.62	0.623	rgb(224, 98, 99)	1.9934	None
Cebpb	Trib3	0.90873	50.62	0.622	rgb(224, 98, 99)	1.9934	None
Etv6	E330009J07Rik	-0.90873	50.62	-6.2E-01	rgb( 82,135,241)	1.9934	None
Etv6	Pgrmc1	0.90873	50.62	0.622	rgb(224, 98, 99)	1.9934	None
Etv6	Serpine2	0.90873	50.62	0.617	rgb(224, 99,100)	1.9934	None
Etv6	Traf6	-0.90873	50.62	-6.2E-01	rgb( 82,135,241)	1.9934	None
Etv6	Tsr2	0.90873	50.62	0.624	rgb(224, 98, 99)	1.9934	None
Fosl2	Procr	0.90873	50.62	0.617	rgb(224, 99,100)	1.9934	None
Fosl2	Rhd	0.90873	50.62	0.621	rgb(224, 98,100)	1.9934	None
Hey1	Ankrd13c	0.90873	50.62	0.618	rgb(224, 99,100)	1.9934	None
Hif1a	Cisd3	0.90873	50.62	0.617	rgb(224, 99,100)	1.9934	None
Hif1a	Gck	0.90873	50.62	0.616	rgb(224, 99,101)	1.9934	None
Hif1a	Gys1	0.90873	50.62	0.624	rgb(224, 98, 99)	1.9934	None
Hif1a	Higd1a	0.90873	50.62	0.62	rgb(224, 99,100)	1.9934	None
Hif1a	Unc13a	0.90873	50.62	0.62	rgb(224, 99,100)	1.9934	None
Hif1a	Xpnpep1	0.90873	50.62	0.621	rgb(224, 98,100)	1.9934	None
Hmg20b	Herc4	0.90873	50.62	0.624	rgb(224, 98, 99)	1.9934	None
Ikzf3	Cxcr4	0.90873	50.62	0.62	rgb(224, 99,100)	1.9934	None
Irf4	Bcar1	-0.90873	50.62	-6.2E-01	rgb( 82,135,241)	1.9934	None
Irf4	Etv6	0.90873	50.62	0.62	rgb(224, 99,100)	1.9934	None
Irf4	Loxl1	0.90873	50.62	0.621	rgb(224, 98,100)	1.9934	None
Irf4	Lrch1	-0.90873	50.62	-6.2E-01	rgb( 83,135,240)	1.9934	None
Irf4	Tmem71	-0.90873	50.62	-6.2E-01	rgb( 83,135,240)	1.9934	None
Jdp2	Hmox1	-0.90873	50.62	-6.2E-01	rgb( 83,136,240)	1.9934	None
Klf4	Acvrl1	0.90873	50.62	0.617	rgb(224, 99,100)	1.9934	None
Lef1	Dnajc16	0.90873	50.62	0.623	rgb(224, 98, 99)	1.9934	None
Lin54	Anln	0.90873	50.62	0.621	rgb(224, 98,100)	1.9934	None
Lin54	Wrnip1	0.90873	50.62	0.618	rgb(224, 99,100)	1.9934	None
Maf	Cdk5r1	-0.90873	50.62	-6.2E-01	rgb( 82,135,241)	1.9934	None
Maf	Smad3	0.90873	50.62	0.621	rgb(224, 98,100)	1.9934	None
Maf	Ssh2	0.90873	50.62	0.62	rgb(224, 99,100)	1.9934	None
Maf	Tmem125	0.90873	50.62	0.625	rgb(224, 98, 99)	1.9934	None
Maf	Vldlr	-0.90873	50.62	-6.2E-01	rgb( 83,135,241)	1.9934	None
Maff	A930003A15Rik	0.90873	50.62	0.617	rgb(224, 99,100)	1.9934	None
Nfia	Gbp10	0.90873	50.62	0.622	rgb(224, 98, 99)	1.9934	None
Nr1d2	Stab1	0.90873	50.62	0.625	rgb(224, 98, 99)	1.9934	None
Nr4a1	Sema4c	0.90873	50.62	0.624	rgb(224, 98, 99)	1.9934	None
Rarg	Cdc42ep3	-0.90873	50.62	-6.2E-01	rgb( 82,135,241)	1.9934	None
Relb	Kctd7	-0.90873	50.62	-6.2E-01	rgb( 83,136,240)	1.9934	2,2
Rorc	2310007L24Rik	0.90873	50.62	0.622	rgb(224, 98,100)	1.9934	2,2
Rxra	Ttn	0.90873	50.62	0.619	rgb(224, 99,100)	1.9934	None
Satb1	Apbb1ip	-0.90873	50.62	-6.2E-01	rgb( 82,135,241)	1.9934	None
Satb1	Dnmt3a	0.90873	50.62	0.618	rgb(224, 99,100)	1.9934	None
Satb1	Stc2	0.90873	50.62	0.624	rgb(224, 98, 99)	1.9934	None
Sox4	Ccl5	0.90873	50.62	0.618	rgb(224, 99,100)	1.9934	None
Sp3	Ankzf1	0.90873	50.62	0.618	rgb(224, 99,100)	1.9934	None
Sp4	Klf2	-0.90873	50.62	-6.2E-01	rgb( 82,135,241)	1.9934	None
Sp4	Spire1	0.90873	50.62	0.624	rgb(224, 98, 99)	1.9934	None
Srebf1	Eps8	0.90873	50.62	0.623	rgb(224, 98, 99)	1.9934	None
Stat1	Lgals3bp	0.90873	50.62	0.619	rgb(224, 99,100)	1.9934	None
Stat3	AI414108	-0.90873	50.62	-6.2E-01	rgb( 83,136,240)	1.9934	2,2
Stat3	Arid5a	0.90873	50.62	0.618	rgb(224, 99,100)	1.9934	None
Stat3	Cyp11a1	0.90873	50.62	0.62	rgb(224, 99,100)	1.9934	None
Stat3	Jak3	0.90873	50.62	0.618	rgb(224, 99,100)	1.9934	None
Stat3	Lbp	0.90873	50.62	0.625	rgb(224, 98, 99)	1.9934	None
Stat3	Map3k5	0.90873	50.62	0.616	rgb(224, 99,101)	1.9934	None
Stat3	Ube2q2	0.90873	50.62	0.623	rgb(224, 98, 99)	1.9934	None
Tead1	Pck2	-0.90873	50.62	-6.2E-01	rgb( 82,135,241)	1.9934	2,2
Trp53	Aldh4a1	0.90873	50.62	0.623	rgb(224, 98, 99)	1.9934	None
Trp53	Glipr1	0.90873	50.62	0.623	rgb(224, 98, 99)	1.9934	None
Trp53	Sh3gl3	0.90873	50.62	0.621	rgb(224, 98,100)	1.9934	None
Vdr	Parp6	0.90873	50.62	0.618	rgb(224, 99,100)	1.9934	None
Zbtb7b	E2f7	0.90873	50.62	0.621	rgb(224, 98,100)	1.9934	None
Zfhx3	Spats2	-0.90873	50.62	-6.2E-01	rgb( 83,136,240)	1.9934	2,2
Batf	Acot13	0.90547	50.61	0.614	rgb(224,100,101)	1.9932	None
Batf	Akirin1	0.90547	50.61	0.608	rgb(224,101,102)	1.9932	None
Batf	Dcp2	-0.90547	50.61	-6.1E-01	rgb( 84,136,240)	1.9932	None
Batf	Hmcn1	-0.90547	50.61	-6.1E-01	rgb( 84,136,240)	1.9932	None
Batf	Ildr1	0.90547	50.61	0.608	rgb(224,101,102)	1.9932	None
Batf	Myo18a	-0.90547	50.61	-6.1E-01	rgb( 85,137,240)	1.9932	None
Batf	Nrip2	-0.90547	50.61	-6.1E-01	rgb( 85,137,240)	1.9932	None
Batf	S100a4	0.90547	50.61	0.607	rgb(224,101,102)	1.9932	None
Batf	Vps37b	0.90547	50.61	0.609	rgb(224,101,102)	1.9932	None
Etv6	Cyfip2	-0.90547	50.61	-6.1E-01	rgb( 84,136,240)	1.9932	None
Fli1	Tnfrsf1a	0.90547	50.61	0.605	rgb(224,101,103)	1.9932	None
Fosl2	Aqp9	0.90547	50.61	0.614	rgb(224,100,101)	1.9932	None
Fosl2	Stac2	0.90547	50.61	0.607	rgb(224,101,102)	1.9932	None
Fosl2	Zfp568	-0.90547	50.61	-6.1E-01	rgb( 84,136,240)	1.9932	None
Foxn2	2610035D17Rik	0.90547	50.61	0.608	rgb(224,101,102)	1.9932	None
Glis1	Trpm1	0.90547	50.61	0.612	rgb(224,100,101)	1.9932	None
Hif1a	Agl	0.90547	50.61	0.612	rgb(224,100,101)	1.9932	None
Hif1a	Helb	0.90547	50.61	0.608	rgb(224,101,102)	1.9932	None
Hif1a	Ralb	0.90547	50.61	0.607	rgb(224,101,102)	1.9932	None
Hif1a	Zfp395	0.90547	50.61	0.615	rgb(224,100,101)	1.9932	None
Ikzf3	Neto2	-0.90547	50.61	-6.1E-01	rgb( 85,137,240)	1.9932	None
Ikzf3	Pygl	0.90547	50.61	0.611	rgb(224,100,102)	1.9932	None
Ikzf3	Snx11	-0.90547	50.61	-6.1E-01	rgb( 84,136,240)	1.9932	None
Ikzf3	Tyw1	-0.90547	50.61	-6.1E-01	rgb( 85,137,240)	1.9932	None
Irf2	Ppip5k2	0.90547	50.61	0.614	rgb(224,100,101)	1.9932	None
Irf4	Boc	-0.90547	50.61	-6.1E-01	rgb( 84,136,240)	1.9932	None
Irf4	Ephx1	-0.90547	50.61	-6.1E-01	rgb( 85,137,240)	1.9932	None
Irf4	Itih5	-0.90547	50.61	-6.1E-01	rgb( 85,137,240)	1.9932	None
Irf4	Kdm6b	0.90547	50.61	0.611	rgb(224,100,101)	1.9932	None
Irf4	Ncoa1	0.90547	50.61	0.607	rgb(224,101,102)	1.9932	None
Irf4	Ppp3ca	-0.90547	50.61	-6.1E-01	rgb( 85,137,240)	1.9932	None
Irf4	Zfp280b	0.90547	50.61	0.609	rgb(224,101,102)	1.9932	None
Irf8	BC064078	0.90547	50.61	0.609	rgb(224,101,102)	1.9932	None
Maf	Itm2a	-0.90547	50.61	-6.1E-01	rgb( 84,136,240)	1.9932	None
Maf	Nedd9	-0.90547	50.61	-6.1E-01	rgb( 85,137,240)	1.9932	None
Maf	Specc1	0.90547	50.61	0.607	rgb(224,101,102)	1.9932	None
Maf	Trpv2	-0.90547	50.61	-6.1E-01	rgb( 85,137,240)	1.9932	None
Rarg	Gfod1	0.90547	50.61	0.611	rgb(224,100,102)	1.9932	None
Rest	Map3k6	0.90547	50.61	0.613	rgb(224,100,101)	1.9932	None
Rorc	Il17re	0.90547	50.61	0.613	rgb(224,100,101)	1.9932	None
Rorc	Il7r	-0.90547	50.61	-6.1E-01	rgb( 84,136,240)	1.9932	None
Rorc	Wdfy2	0.90547	50.61	0.608	rgb(224,101,102)	1.9932	None
Satb1	Cd81	0.90547	50.61	0.609	rgb(224,101,102)	1.9932	None
Satb1	Neto2	0.90547	50.61	0.606	rgb(224,101,102)	1.9932	None
Smad3	Lrrfip1	0.90547	50.61	0.612	rgb(224,100,101)	1.9932	None
Sox4	Gm4759	0.90547	50.61	0.605	rgb(224,101,103)	1.9932	None
Sp2	Gatm	0.90547	50.61	0.608	rgb(224,101,102)	1.9932	None
Sp4	Osm	-0.90547	50.61	-6.1E-01	rgb( 84,136,240)	1.9932	None
Sp4	Trpc3	0.90547	50.61	0.615	rgb(224,100,101)	1.9932	None
Stat3	Cxcr5	0.90547	50.61	0.614	rgb(224,100,101)	1.9932	None
Stat3	Ddr1	0.90547	50.61	0.608	rgb(224,101,102)	1.9932	None
Stat3	Pik3ca	0.90547	50.61	0.609	rgb(224,101,102)	1.9932	None
Stat3	Ptpn2	0.90547	50.61	0.608	rgb(224,101,102)	1.9932	None
Stat3	Rnf149	0.90547	50.61	0.613	rgb(224,100,101)	1.9932	None
Stat3	Tspan6	0.90547	50.61	0.61	rgb(224,101,102)	1.9932	None
Stat3	Tubb6	0.90547	50.61	0.613	rgb(224,100,101)	1.9932	None
Trp53	Bcl2l1	0.90547	50.61	0.61	rgb(224,101,102)	1.9932	None
Zbtb7b	Dazap2	0.90547	50.61	0.609	rgb(224,101,102)	1.9932	None
Zbtb7b	Ocln	-0.90547	50.61	-6.1E-01	rgb( 84,136,240)	1.9932	None
Drap1	Ly6k	0.90547	50.61	0.61	rgb(224,100,102)	1.9932	2,2
Foxp2	Sh2d4a	0.90547	50.61	0.605	rgb(224,101,103)	1.9932	2,2
Zbtb48	Ubl4	0.90547	50.61	0.61	rgb(224,101,102)	1.9932	2,2
Zfp367	Pknox1	-0.90547	50.61	-6.1E-01	rgb( 84,136,240)	1.9932	2,2
Zfp385a	Ccng1	0.90547	50.61	0.607	rgb(224,101,102)	1.9932	2,2
Zfp429	Zfp874a	0.90547	50.61	0.614	rgb(224,100,101)	1.9932	2,2
Sp6	Syngr1	0.90547	50.61	0.703	rgb(225, 83, 84)	1.9932	None
Atf6	Abtb2	-0.90221	50.6	-6.0E-01	rgb( 87,138,240)	1.993	None
Atf6	Rps14	0.90221	50.6	0.599	rgb(224,102,104)	1.993	None
Batf	Aim1	0.90221	50.6	0.597	rgb(224,103,104)	1.993	None
Batf	Cd274	-0.90221	50.6	-6.0E-01	rgb( 88,138,240)	1.993	None
Batf	Cmah	-0.90221	50.6	-6.0E-01	rgb( 87,138,240)	1.993	None
Batf	Il15ra	-0.90221	50.6	-6.0E-01	rgb( 87,138,240)	1.993	None
Batf	Ostf1	0.90221	50.6	0.601	rgb(224,102,103)	1.993	None
Cebpg	Smox	0.90221	50.6	0.599	rgb(224,103,104)	1.993	None
E2f4	C2cd2l	0.90221	50.6	0.597	rgb(224,103,104)	1.993	None
Egr1	Tprkb	0.90221	50.6	0.597	rgb(224,103,104)	1.993	None
Egr2	Lmna	-0.90221	50.6	-6.0E-01	rgb( 86,137,240)	1.993	None
Epas1	Stc2	0.90221	50.6	0.6	rgb(224,102,104)	1.993	None
Fos	Parp6	-0.90221	50.6	-6.0E-01	rgb( 86,137,240)	1.993	None
Fosl2	Slc48a1	0.90221	50.6	0.601	rgb(224,102,103)	1.993	None
Fosl2	Tmem71	0.90221	50.6	0.604	rgb(224,102,103)	1.993	None
Gata3	D430041D05Rik	0.90221	50.6	0.601	rgb(224,102,103)	1.993	None
Hlf	Pde7a	0.90221	50.6	0.596	rgb(224,103,104)	1.993	None
Ikzf3	Gart	-0.90221	50.6	-6.0E-01	rgb( 86,137,240)	1.993	None
Ikzf3	Ptp4a3	-0.90221	50.6	-6.0E-01	rgb( 86,138,240)	1.993	None
Irf4	A1cf	-0.90221	50.6	-6.0E-01	rgb( 86,137,240)	1.993	None
Irf4	Adck3	-0.90221	50.6	-6.0E-01	rgb( 86,137,240)	1.993	None
Irf4	Aim1	0.90221	50.6	0.6	rgb(224,102,104)	1.993	None
Irf4	Angpt1	-0.90221	50.6	-6.0E-01	rgb( 87,138,240)	1.993	None
Irf4	Casr	0.90221	50.6	0.604	rgb(224,102,103)	1.993	None
Irf4	Esr1	-0.90221	50.6	-6.0E-01	rgb( 87,138,240)	1.993	None
Irf4	Phtf2	-0.90221	50.6	-6.0E-01	rgb( 88,138,240)	1.993	None
Irf4	Zfp831	-0.90221	50.6	-6.0E-01	rgb( 87,138,240)	1.993	None
Irf9	Ly6a	0.90221	50.6	0.599	rgb(224,103,104)	1.993	None
Jdp2	Lrrc24	0.90221	50.6	0.595	rgb(224,103,104)	1.993	None
Junb	Fam129b	0.90221	50.6	0.595	rgb(224,103,104)	1.993	None
Klf7	Stx1a	0.90221	50.6	0.604	rgb(224,102,103)	1.993	None
Maf	Arhgef3	-0.90221	50.6	-6.0E-01	rgb( 86,138,240)	1.993	None
Maf	Cdc25b	-0.90221	50.6	-6.0E-01	rgb( 86,137,240)	1.993	None
Maf	Krt6b	0.90221	50.6	0.602	rgb(224,102,103)	1.993	None
Maf	Penk	-0.90221	50.6	-6.0E-01	rgb( 86,138,240)	1.993	None
Maf	Socs2	0.90221	50.6	0.601	rgb(224,102,103)	1.993	None
Maf	Stab1	0.90221	50.6	0.597	rgb(224,103,104)	1.993	None
Msx2	Wwp1	0.90221	50.6	0.598	rgb(224,103,104)	1.993	None
Nfatc4	Id2	-0.90221	50.6	-6.0E-01	rgb( 87,138,240)	1.993	None
Patz1	Zadh2	0.90221	50.6	0.603	rgb(224,102,103)	1.993	None
Rorc	Fut7	0.90221	50.6	0.599	rgb(224,103,104)	1.993	None
Rorc	Plxnd1	0.90221	50.6	0.595	rgb(224,103,105)	1.993	None
Satb1	Map4k5	0.90221	50.6	0.599	rgb(224,103,104)	1.993	None
Smad3	Ccr8	0.90221	50.6	0.595	rgb(224,103,104)	1.993	None
Sp2	Npl	0.90221	50.6	0.598	rgb(224,103,104)	1.993	None
Sp2	Pank1	0.90221	50.6	0.597	rgb(224,103,104)	1.993	None
Stat2	Chmp4b	0.90221	50.6	0.603	rgb(224,102,103)	1.993	None
Stat3	Acsl6	-0.90221	50.6	-6.0E-01	rgb( 87,138,240)	1.993	None
Stat3	Bdh2	0.90221	50.6	0.6	rgb(224,102,104)	1.993	None
Stat3	Igfbp4	0.90221	50.6	0.6	rgb(224,102,104)	1.993	None
Stat3	Ncf1	-0.90221	50.6	-6.0E-01	rgb( 86,137,240)	1.993	None
Stat3	Plekho2	0.90221	50.6	0.602	rgb(224,102,103)	1.993	None
Stat3	Smad3	0.90221	50.6	0.602	rgb(224,102,103)	1.993	None
Stat3	Vav3	-0.90221	50.6	-6.0E-01	rgb( 87,138,240)	1.993	None
Stat3	Wnt10a	-0.90221	50.6	-6.0E-01	rgb( 87,138,240)	1.993	None
Twist1	Zfpm1	0.90221	50.6	0.6	rgb(224,102,104)	1.993	None
Zbtb7b	Raph1	0.90221	50.6	0.605	rgb(224,102,103)	1.993	None
Zfp523	Pycr1	0.90221	50.6	0.604	rgb(224,102,103)	1.993	None
Zkscan1	Fgd6	0.90221	50.6	0.605	rgb(224,102,103)	1.993	None
Pcgf2	Bmyc	0.90221	50.6	0.595	rgb(224,103,105)	1.993	2,2
Scmh1	Rbms2	0.90221	50.6	0.6	rgb(224,102,104)	1.993	2,2
Zfp280b	Gnpda1	0.90221	50.6	0.597	rgb(224,103,104)	1.993	2,2
Zfp385a	Psrc1	0.90221	50.6	0.602	rgb(224,102,103)	1.993	2,2
Zfp536	Pls1	0.90221	50.6	0.597	rgb(224,103,104)	1.993	2,2
Hmga1	Ces2c	0.90221	50.6	0.703	rgb(225, 83, 84)	1.993	2,2
Atf6	Cyr61	-0.89895	50.59	-5.9E-01	rgb( 89,139,239)	1.9928	None
Batf	Fez2	0.89895	50.59	0.593	rgb(224,104,105)	1.9928	None
Bcl11b	Maml3	0.89895	50.59	0.59	rgb(223,104,105)	1.9928	None
Ddit3	Cd70	-0.89895	50.59	-5.9E-01	rgb( 88,139,240)	1.9928	None
E2f4	Smpd4	0.89895	50.59	0.589	rgb(223,105,106)	1.9928	None
E2f4	Tbccd1	0.89895	50.59	0.594	rgb(224,104,105)	1.9928	None
E2f4	Tpst1	0.89895	50.59	0.595	rgb(224,103,105)	1.9928	None
Egr3	2310033P09Rik	0.89895	50.59	0.594	rgb(224,104,105)	1.9928	None
Etv6	Fam57a	-0.89895	50.59	-5.9E-01	rgb( 89,139,239)	1.9928	None
Fosl2	Mvp	0.89895	50.59	0.587	rgb(223,105,106)	1.9928	None
Fosl2	Pla2g12a	0.89895	50.59	0.59	rgb(223,104,105)	1.9928	None
Fosl2	Slc4a8	0.89895	50.59	0.59	rgb(223,104,105)	1.9928	None
Irf4	Mtss1	0.89895	50.59	0.591	rgb(223,104,105)	1.9928	None
Irf4	Npc2	0.89895	50.59	0.588	rgb(223,105,106)	1.9928	None
Irf4	Slfn2	0.89895	50.59	0.594	rgb(224,104,105)	1.9928	None
Irf4	Stra6	0.89895	50.59	0.59	rgb(223,104,105)	1.9928	None
Maf	Agl	-0.89895	50.59	-5.9E-01	rgb( 90,140,239)	1.9928	None
Maf	Anxa2	-0.89895	50.59	-5.9E-01	rgb( 88,139,240)	1.9928	None
Maf	Cd84	-0.89895	50.59	-5.9E-01	rgb( 89,139,239)	1.9928	None
Maf	Mbp	-0.89895	50.59	-5.9E-01	rgb( 90,140,239)	1.9928	None
Maf	Rab21	-0.89895	50.59	-5.9E-01	rgb( 88,139,240)	1.9928	None
Maf	Snx9	-0.89895	50.59	-5.9E-01	rgb( 88,139,240)	1.9928	None
Maf	Tbx21	-0.89895	50.59	-5.9E-01	rgb( 89,139,239)	1.9928	None
Maf	Tnfsf11	-0.89895	50.59	-5.9E-01	rgb( 88,139,240)	1.9928	None
Nfe2l2	Gm12942	-0.89895	50.59	-5.9E-01	rgb( 88,139,240)	1.9928	None
Pou2f2	Ifitm3	0.89895	50.59	0.59	rgb(223,104,106)	1.9928	None
Rela	Gab1	0.89895	50.59	0.591	rgb(223,104,105)	1.9928	None
Rorc	Il22	0.89895	50.59	0.593	rgb(224,104,105)	1.9928	None
Satb1	Padi2	-0.89895	50.59	-5.9E-01	rgb( 90,140,239)	1.9928	None
Smad3	Tnfrsf25	0.89895	50.59	0.586	rgb(223,105,106)	1.9928	None
Sp2	Fut7	0.89895	50.59	0.586	rgb(223,105,106)	1.9928	None
Sp3	Dhrs1	0.89895	50.59	0.591	rgb(224,104,105)	1.9928	None
Sp4	Flt3l	-0.89895	50.59	-5.9E-01	rgb( 88,139,240)	1.9928	None
Sp4	Rasgrp2	-0.89895	50.59	-5.9E-01	rgb( 89,139,239)	1.9928	None
Stat1	Spry1	-0.89895	50.59	-5.9E-01	rgb( 89,139,239)	1.9928	2,2
Stat2	Mx1	0.89895	50.59	0.588	rgb(223,105,106)	1.9928	None
Stat3	AA467197	0.89895	50.59	0.586	rgb(223,105,106)	1.9928	None
Stat3	Chmp4b	0.89895	50.59	0.588	rgb(223,105,106)	1.9928	None
Stat3	Il1r1	0.89895	50.59	0.588	rgb(223,105,106)	1.9928	None
Stat3	Rnh1	0.89895	50.59	0.594	rgb(224,103,105)	1.9928	None
Stat3	Snx11	-0.89895	50.59	-5.9E-01	rgb( 90,140,239)	1.9928	None
Stat3	Tmed3	0.89895	50.59	0.587	rgb(223,105,106)	1.9928	None
Zbtb4	Slc4a8	0.89895	50.59	0.591	rgb(224,104,105)	1.9928	None
Zbtb7c	Skil	0.89895	50.59	0.587	rgb(223,105,106)	1.9928	None
Zfp263	H2afy2	0.89895	50.59	0.59	rgb(223,104,106)	1.9928	None
Zfp281	Prrt2	0.89895	50.59	0.59	rgb(223,104,106)	1.9928	None
Sp6	Lrp4	0.89895	50.59	0.593	rgb(224,104,105)	1.9928	2,2
Zfp367	Tyms	0.89895	50.59	0.588	rgb(223,105,106)	1.9928	2,2
Zfp407	Scn3b	0.89895	50.59	0.593	rgb(224,104,105)	1.9928	2,2
Zfp429	Ankrd33b	0.89895	50.59	0.59	rgb(223,104,106)	1.9928	2,2
Zfp429	Megf8	-0.89895	50.59	-5.9E-01	rgb( 88,139,240)	1.9928	2,2
Zfp513	Bbs5	-0.89895	50.59	-5.9E-01	rgb( 89,139,239)	1.9928	2,2
Zfp53	Unc13b	-0.89895	50.59	-5.9E-01	rgb( 88,139,240)	1.9928	2,2
Zfp948	Adam4	0.89895	50.59	0.594	rgb(224,104,105)	1.9928	2,2
Atf6	Cd5l	-0.89569	50.58	-5.8E-01	rgb( 92,141,239)	1.9926	None
Batf	Atp11a	-0.89569	50.58	-5.8E-01	rgb( 92,141,239)	1.9926	None
Batf	Ctsf	0.89569	50.58	0.582	rgb(223,106,107)	1.9926	None
Batf	Ncoa1	0.89569	50.58	0.578	rgb(223,107,108)	1.9926	None
Ddit3	Insl3	0.89569	50.58	0.581	rgb(223,106,107)	1.9926	None
E2f1	Ctnna1	0.89569	50.58	0.583	rgb(223,106,107)	1.9926	None
E2f1	D3Ertd751e	0.89569	50.58	0.575	rgb(223,107,108)	1.9926	None
E2f1	Rbm15	0.89569	50.58	0.584	rgb(223,105,107)	1.9926	None
E2f4	Vldlr	0.89569	50.58	0.58	rgb(223,106,107)	1.9926	None
Ebf1	Ncdn	0.89569	50.58	0.579	rgb(223,106,108)	1.9926	None
Egr1	Cox6b2	0.89569	50.58	0.577	rgb(223,107,108)	1.9926	None
Egr1	Selp	0.89569	50.58	0.582	rgb(223,106,107)	1.9926	None
Egr1	Zswim4	-0.89569	50.58	-5.8E-01	rgb( 92,141,239)	1.9926	None
Epas1	Cyp2s1	0.89569	50.58	0.581	rgb(223,106,107)	1.9926	None
Ets1	Gatsl2	0.89569	50.58	0.577	rgb(223,107,108)	1.9926	None
Ets1	Padi2	0.89569	50.58	0.582	rgb(223,106,107)	1.9926	None
Etv6	Ppme1	-0.89569	50.58	-5.8E-01	rgb( 91,140,239)	1.9926	None
Fos	Pcyox1l	0.89569	50.58	0.58	rgb(223,106,107)	1.9926	None
Fosl2	Avil	0.89569	50.58	0.575	rgb(223,107,108)	1.9926	None
Fosl2	Flna	-0.89569	50.58	-5.8E-01	rgb( 91,140,239)	1.9926	None
Fosl2	Gm12942	0.89569	50.58	0.583	rgb(223,106,107)	1.9926	None
Fosl2	Grn	0.89569	50.58	0.575	rgb(223,107,108)	1.9926	None
Fosl2	Mex3a	-0.89569	50.58	-5.8E-01	rgb( 91,140,239)	1.9926	None
Fosl2	Serpinb5	0.89569	50.58	0.58	rgb(223,106,107)	1.9926	None
Foxq1	Edem1	0.89569	50.58	0.576	rgb(223,107,108)	1.9926	None
Hesx1	Gpr114	-0.89569	50.58	-5.8E-01	rgb( 91,140,239)	1.9926	2,2
Hif1a	Acp5	0.89569	50.58	0.582	rgb(223,106,107)	1.9926	None
Hif1a	Clybl	0.89569	50.58	0.58	rgb(223,106,107)	1.9926	None
Hif1a	Guca1a	0.89569	50.58	0.577	rgb(223,107,108)	1.9926	None
Hif1a	Rab39	0.89569	50.58	0.582	rgb(223,106,107)	1.9926	None
Ikzf3	Crem	0.89569	50.58	0.584	rgb(223,105,107)	1.9926	None
Irf4	Enpep	-0.89569	50.58	-5.8E-01	rgb( 91,140,239)	1.9926	None
Irf4	Nox1	-0.89569	50.58	-5.8E-01	rgb( 90,140,239)	1.9926	None
Irf4	Ptprf	0.89569	50.58	0.577	rgb(223,107,108)	1.9926	None
Irf4	Ssh2	0.89569	50.58	0.578	rgb(223,107,108)	1.9926	None
Irf4	Tgoln1	0.89569	50.58	0.579	rgb(223,106,108)	1.9926	None
Irf4	Tnc	-0.89569	50.58	-5.8E-01	rgb( 91,140,239)	1.9926	None
Klf12	Aph1b	0.89569	50.58	0.58	rgb(223,106,107)	1.9926	None
Klf12	Myo6	0.89569	50.58	0.579	rgb(223,106,107)	1.9926	None
Lef1	Plcg1	0.89569	50.58	0.581	rgb(223,106,107)	1.9926	None
Lef1	Plxna1	0.89569	50.58	0.582	rgb(223,106,107)	1.9926	None
Maf	Pigc	-0.89569	50.58	-5.8E-01	rgb( 90,140,239)	1.9926	None
Maf	Spin4	-0.89569	50.58	-5.8E-01	rgb( 92,141,239)	1.9926	None
Mybl1	3110057O12Rik	0.89569	50.58	0.582	rgb(223,106,107)	1.9926	2,2
Nfia	Dapl1	0.89569	50.58	0.576	rgb(223,107,108)	1.9926	None
Nr1d1	Kcnq2	0.89569	50.58	0.577	rgb(223,107,108)	1.9926	None
Prrx1	Ermn	-0.89569	50.58	-5.8E-01	rgb( 90,140,239)	1.9926	2,2
Rara	Il10rb	0.89569	50.58	0.579	rgb(223,106,108)	1.9926	None
Rela	Zadh2	0.89569	50.58	0.583	rgb(223,106,107)	1.9926	None
Relb	5730508B09Rik	-0.89569	50.58	-5.8E-01	rgb( 92,141,239)	1.9926	None
Rora	Adam8	0.89569	50.58	0.585	rgb(223,105,106)	1.9926	None
Rorc	Abcb9	-0.89569	50.58	-5.8E-01	rgb( 91,140,239)	1.9926	None
Rorc	Il1r1	0.89569	50.58	0.578	rgb(223,107,108)	1.9926	None
Rorc	Tec	0.89569	50.58	0.581	rgb(223,106,107)	1.9926	None
Rorc	Tnf	0.89569	50.58	0.582	rgb(223,106,107)	1.9926	None
Satb1	Dmxl2	0.89569	50.58	0.582	rgb(223,106,107)	1.9926	None
Satb1	Gja1	0.89569	50.58	0.578	rgb(223,107,108)	1.9926	None
Smad3	Ankrd55	0.89569	50.58	0.583	rgb(223,106,107)	1.9926	None
Sox4	Sh3bp1	-0.89569	50.58	-5.8E-01	rgb( 92,141,239)	1.9926	None
Sp2	Anks6	0.89569	50.58	0.577	rgb(223,107,108)	1.9926	None
Spib	Actn2	0.89569	50.58	0.581	rgb(223,106,107)	1.9926	None
Srebf1	Lbh	-0.89569	50.58	-5.8E-01	rgb( 91,140,239)	1.9926	None
Stat3	Als2cl	0.89569	50.58	0.576	rgb(223,107,108)	1.9926	None
Stat3	Gadd45g	0.89569	50.58	0.576	rgb(223,107,108)	1.9926	None
Stat3	Lrrc24	0.89569	50.58	0.577	rgb(223,107,108)	1.9926	None
Stat3	Mvp	0.89569	50.58	0.575	rgb(223,107,108)	1.9926	None
Stat3	Sesn3	0.89569	50.58	0.58	rgb(223,106,107)	1.9926	None
Stat3	Tmem176a	0.89569	50.58	0.579	rgb(223,106,108)	1.9926	None
Zbtb7b	Pwwp2a	0.89569	50.58	0.578	rgb(223,107,108)	1.9926	None
Zfp148	Zbtb4	0.89569	50.58	0.58	rgb(223,106,107)	1.9926	None
Zfp263	Cxcl10	0.89569	50.58	0.585	rgb(223,105,106)	1.9926	None
Zscan10	Sbno2	-0.89569	50.58	-5.8E-01	rgb( 90,140,239)	1.9926	None
Csrnp1	Mxd1	0.89569	50.58	0.578	rgb(223,107,108)	1.9926	2,2
Zfp429	H60c	-0.89569	50.58	-5.8E-01	rgb( 90,140,239)	1.9926	2,2
Zfp956	Ankrd23	0.89569	50.58	0.576	rgb(223,107,108)	1.9926	2,2
Zfp960	Ifi204	0.89569	50.58	0.583	rgb(223,106,107)	1.9926	2,2
Arntl2	Bmp7	0.89243	50.57	0.568	rgb(223,108,110)	1.9924	None
Atf6	Myo18a	-0.89243	50.57	-5.7E-01	rgb( 93,141,239)	1.9924	None
Batf	Abcb9	0.89243	50.57	0.565	rgb(223,109,110)	1.9924	None
Batf	Emb	0.89243	50.57	0.571	rgb(223,108,109)	1.9924	None
Batf	Fam168b	-0.89243	50.57	-5.7E-01	rgb( 94,142,239)	1.9924	None
Batf	Gja1	-0.89243	50.57	-5.7E-01	rgb( 94,142,239)	1.9924	None
Batf	Myh3	0.89243	50.57	0.572	rgb(223,108,109)	1.9924	None
Batf	Slc48a1	0.89243	50.57	0.566	rgb(223,109,110)	1.9924	None
Batf	Trim13	0.89243	50.57	0.566	rgb(223,109,110)	1.9924	None
Batf	Wrnip1	-0.89243	50.57	-5.7E-01	rgb( 93,142,239)	1.9924	None
Ets1	Brsk1	0.89243	50.57	0.566	rgb(223,109,110)	1.9924	None
Etv6	Agl	-0.89243	50.57	-5.7E-01	rgb( 93,141,239)	1.9924	None
Etv6	Sf3b3	-0.89243	50.57	-5.7E-01	rgb( 93,141,239)	1.9924	None
Fosl2	Amh	-0.89243	50.57	-5.7E-01	rgb( 94,142,238)	1.9924	None
Fosl2	Bcl2a1d	-0.89243	50.57	-5.7E-01	rgb( 92,141,239)	1.9924	None
Fosl2	Chit1	0.89243	50.57	0.569	rgb(223,108,110)	1.9924	None
Fosl2	Gimap7	0.89243	50.57	0.574	rgb(223,107,109)	1.9924	None
Fosl2	Nbl1	0.89243	50.57	0.569	rgb(223,108,109)	1.9924	None
Fosl2	Upb1	-0.89243	50.57	-5.7E-01	rgb( 92,141,239)	1.9924	None
Hhex	Tnfrsf13c	0.89243	50.57	0.568	rgb(223,108,110)	1.9924	2,2
Hhex	Trpm6	0.89243	50.57	0.574	rgb(223,107,109)	1.9924	None
Hic1	Ccrn4l	0.89243	50.57	0.573	rgb(223,108,109)	1.9924	2,2
Hif1a	Bend5	0.89243	50.57	0.571	rgb(223,108,109)	1.9924	None
Hif1a	Dhrs1	0.89243	50.57	0.575	rgb(223,107,108)	1.9924	None
Hif1a	Impa2	0.89243	50.57	0.57	rgb(223,108,109)	1.9924	None
Hif1a	Kcnc3	0.89243	50.57	0.568	rgb(223,108,110)	1.9924	2,2
Hif1a	Nags	0.89243	50.57	0.574	rgb(223,107,109)	1.9924	None
Hif1a	Ndufv3	0.89243	50.57	0.569	rgb(223,108,109)	1.9924	None
Hif1a	Ppp1r3b	0.89243	50.57	0.573	rgb(223,108,109)	1.9924	None
Ikzf4	Pnpla3	0.89243	50.57	0.566	rgb(223,109,110)	1.9924	None
Irf4	2310015A10Rik	-0.89243	50.57	-5.7E-01	rgb( 93,142,239)	1.9924	None
Irf4	Cd180	-0.89243	50.57	-5.7E-01	rgb( 92,141,239)	1.9924	None
Irf4	Flna	0.89243	50.57	0.575	rgb(223,107,108)	1.9924	None
Irf4	Gprc5a	0.89243	50.57	0.566	rgb(223,109,110)	1.9924	None
Irf4	Icosl	-0.89243	50.57	-5.7E-01	rgb( 94,142,238)	1.9924	None
Irf4	Itga5	0.89243	50.57	0.573	rgb(223,108,109)	1.9924	None
Irf4	Xdh	-0.89243	50.57	-5.7E-01	rgb( 94,142,239)	1.9924	None
Irf9	I830012O16Rik	0.89243	50.57	0.575	rgb(223,107,108)	1.9924	2,2
Lef1	Pxn	0.89243	50.57	0.57	rgb(223,108,109)	1.9924	None
Maf	Chmp4b	0.89243	50.57	0.575	rgb(223,107,108)	1.9924	None
Maf	Crtam	-0.89243	50.57	-5.7E-01	rgb( 92,141,239)	1.9924	None
Maf	Ctla2a	0.89243	50.57	0.574	rgb(223,107,108)	1.9924	None
Maf	Dusp3	-0.89243	50.57	-5.7E-01	rgb( 93,142,239)	1.9924	None
Maf	Fli1	0.89243	50.57	0.57	rgb(223,108,109)	1.9924	None
Maf	Gem	-0.89243	50.57	-5.7E-01	rgb( 92,141,239)	1.9924	None
Maf	Ldlrap1	0.89243	50.57	0.575	rgb(223,107,108)	1.9924	None
Nfatc2	Egr3	0.89243	50.57	0.567	rgb(223,109,110)	1.9924	None
Nfe2l2	Trpv2	0.89243	50.57	0.571	rgb(223,108,109)	1.9924	None
Nr1d1	Upp1	0.89243	50.57	0.567	rgb(223,109,110)	1.9924	None
Nr4a3	2900060B14Rik	0.89243	50.57	0.568	rgb(223,108,110)	1.9924	None
Plagl1	Otx1	0.89243	50.57	0.57	rgb(223,108,109)	1.9924	None
Ppard	Smad3	0.89243	50.57	0.574	rgb(223,107,109)	1.9924	None
Pparg	Gucy2e	0.89243	50.57	0.569	rgb(223,108,110)	1.9924	None
Prrx1	Enpp2	-0.89243	50.57	-5.7E-01	rgb( 93,141,239)	1.9924	2,2
Rbpj	Pnoc	0.89243	50.57	0.573	rgb(223,108,109)	1.9924	2,2
Rel	Plscr3	0.89243	50.57	0.569	rgb(223,108,110)	1.9924	2,2
Rel	Zfp658	-0.89243	50.57	-5.7E-01	rgb( 92,141,239)	1.9924	None
Rest	Synm	0.89243	50.57	0.572	rgb(223,108,109)	1.9924	None
Rorc	Adam12	0.89243	50.57	0.572	rgb(223,108,109)	1.9924	2,2
Rorc	Gbp2	-0.89243	50.57	-5.7E-01	rgb( 93,142,239)	1.9924	None
Rorc	Iqgap2	-0.89243	50.57	-5.7E-01	rgb( 93,141,239)	1.9924	None
Rorc	Tnk2	0.89243	50.57	0.574	rgb(223,107,108)	1.9924	None
Rorc	Vax2	0.89243	50.57	0.57	rgb(223,108,109)	1.9924	None
Rxra	Prr7	0.89243	50.57	0.565	rgb(223,109,110)	1.9924	None
Rxra	Slc38a3	0.89243	50.57	0.567	rgb(223,109,110)	1.9924	None
Rxrb	Polr3gl	0.89243	50.57	0.569	rgb(223,108,109)	1.9924	None
Satb1	Dock7	0.89243	50.57	0.566	rgb(223,109,110)	1.9924	2,2
Satb1	Nkd2	0.89243	50.57	0.565	rgb(223,109,110)	1.9924	2,2
Satb1	Zfp629	0.89243	50.57	0.567	rgb(223,109,110)	1.9924	2,2
Smad3	Adam19	0.89243	50.57	0.567	rgb(223,109,110)	1.9924	None
Sp4	Flna	-0.89243	50.57	-5.7E-01	rgb( 92,141,239)	1.9924	None
Sp4	Rab11fip1	0.89243	50.57	0.57	rgb(223,108,109)	1.9924	None
Stat3	Cbx4	-0.89243	50.57	-5.7E-01	rgb( 92,141,239)	1.9924	None
Stat3	Emp1	0.89243	50.57	0.567	rgb(223,109,110)	1.9924	None
Stat3	Fcamr	-0.89243	50.57	-5.7E-01	rgb( 94,142,239)	1.9924	None
Stat3	Grina	0.89243	50.57	0.572	rgb(223,108,109)	1.9924	None
Stat3	Lgals1	0.89243	50.57	0.573	rgb(223,108,109)	1.9924	None
Stat3	St14	-0.89243	50.57	-5.7E-01	rgb( 93,142,239)	1.9924	None
Stat3	Zeb1	0.89243	50.57	0.567	rgb(223,109,110)	1.9924	None
Stat3	Zfp280b	-0.89243	50.57	-5.7E-01	rgb( 93,142,239)	1.9924	None
Trp53	Rhod	0.89243	50.57	0.568	rgb(223,109,110)	1.9924	None
Zfp281	Rara	0.89243	50.57	0.569	rgb(223,108,109)	1.9924	None
Zic2	Rfx7	0.89243	50.57	0.571	rgb(223,108,109)	1.9924	None
Zscan10	Vegfb	0.89243	50.57	0.567	rgb(223,109,110)	1.9924	None
Zbtb37	Zfp7	0.89243	50.57	0.571	rgb(223,108,109)	1.9924	2,2
Sp6	Klf4	0.89243	50.57	0.703	rgb(225, 83, 84)	1.9924	None
Sp6	Slc48a1	0.89243	50.57	0.703	rgb(225, 83, 84)	1.9924	None
Atf3	E2f7	0.88917	50.56	0.564	rgb(223,109,110)	1.9922	None
Atf6	P4ha2	-0.88917	50.56	-5.6E-01	rgb( 96,144,238)	1.9922	None
Batf	Asf1a	-0.88917	50.56	-5.6E-01	rgb( 95,143,238)	1.9922	None
Batf	Klrk1	0.88917	50.56	0.559	rgb(223,110,111)	1.9922	None
Batf	Mecr	-0.88917	50.56	-5.6E-01	rgb( 96,143,238)	1.9922	None
Batf	Pipox	0.88917	50.56	0.562	rgb(223,110,111)	1.9922	None
Batf	Sntb1	-0.88917	50.56	-5.6E-01	rgb( 95,143,238)	1.9922	None
Batf	Wisp1	-0.88917	50.56	-5.6E-01	rgb( 95,143,238)	1.9922	None
Bcl11b	Pde8a	-0.88917	50.56	-5.6E-01	rgb( 96,143,238)	1.9922	None
Bcl11b	Sgsm2	-0.88917	50.56	-5.6E-01	rgb( 96,144,238)	1.9922	None
Cebpg	Hdac9	0.88917	50.56	0.562	rgb(223,110,111)	1.9922	None
Cebpg	Scrt1	0.88917	50.56	0.559	rgb(223,110,111)	1.9922	None
Dmrt2	Pvrl4	0.88917	50.56	0.563	rgb(223,110,111)	1.9922	None
E2f1	Tarsl2	0.88917	50.56	0.563	rgb(223,109,111)	1.9922	None
E2f4	Cdc25b	0.88917	50.56	0.562	rgb(223,110,111)	1.9922	None
Egr1	Nucks1	0.88917	50.56	0.555	rgb(223,111,112)	1.9922	None
Egr1	Plxdc2	0.88917	50.56	0.56	rgb(223,110,111)	1.9922	None
Egr2	Bend3	0.88917	50.56	0.558	rgb(223,110,111)	1.9922	None
Egr2	Fas	-0.88917	50.56	-5.6E-01	rgb( 96,143,238)	1.9922	None
Egr2	Psrc1	-0.88917	50.56	-5.6E-01	rgb( 95,143,238)	1.9922	None
Egr2	Ptp4a3	-0.88917	50.56	-5.6E-01	rgb( 96,143,238)	1.9922	None
Egr3	Ggct	0.88917	50.56	0.563	rgb(223,110,111)	1.9922	None
Elf1	Akr1c13	0.88917	50.56	0.558	rgb(223,111,112)	1.9922	None
Ets2	B4galnt1	0.88917	50.56	0.563	rgb(223,109,111)	1.9922	None
Etv6	C2cd2l	-0.88917	50.56	-5.6E-01	rgb( 96,143,238)	1.9922	None
Fosl2	Armcx6	0.88917	50.56	0.559	rgb(223,110,111)	1.9922	None
Foxf2	Npas2	-0.88917	50.56	-5.6E-01	rgb( 95,143,238)	1.9922	None
Gabpa	Dusp3	-0.88917	50.56	-5.6E-01	rgb( 96,143,238)	1.9922	None
Hey1	Egr4	0.88917	50.56	0.555	rgb(223,111,112)	1.9922	None
Hif1a	Sap30	0.88917	50.56	0.558	rgb(223,111,112)	1.9922	None
Hif1a	Tpd52	0.88917	50.56	0.565	rgb(223,109,110)	1.9922	None
Hmg20b	Zfp629	-0.88917	50.56	-5.6E-01	rgb( 96,143,238)	1.9922	2,2
Ikzf3	Clybl	0.88917	50.56	0.563	rgb(223,109,111)	1.9922	None
Ikzf3	H2-Ab1	0.88917	50.56	0.564	rgb(223,109,110)	1.9922	None
Irf4	Cntln	-0.88917	50.56	-5.6E-01	rgb( 96,143,238)	1.9922	None
Irf4	Edaradd	-0.88917	50.56	-5.6E-01	rgb( 96,144,238)	1.9922	None
Irf4	Kcna2	0.88917	50.56	0.559	rgb(223,110,111)	1.9922	None
Irf4	Nr1d1	0.88917	50.56	0.56	rgb(223,110,111)	1.9922	None
Irf4	Spry2	-0.88917	50.56	-5.6E-01	rgb( 96,143,238)	1.9922	None
Irf4	Tmem154	0.88917	50.56	0.565	rgb(223,109,110)	1.9922	None
Irf4	Tnfsf4	-0.88917	50.56	-5.6E-01	rgb( 96,143,238)	1.9922	None
Irf7	Slc39a1	0.88917	50.56	0.557	rgb(223,111,112)	1.9922	None
Irf8	Abcg3	0.88917	50.56	0.557	rgb(223,111,112)	1.9922	None
Lef1	Anxa11	0.88917	50.56	0.564	rgb(223,109,110)	1.9922	None
Lef1	Rps6ka4	0.88917	50.56	0.56	rgb(223,110,111)	1.9922	None
Lin54	Ifngr2	0.88917	50.56	0.557	rgb(223,111,112)	1.9922	None
Maf	B3gnt2	-0.88917	50.56	-5.6E-01	rgb( 96,144,238)	1.9922	None
Maf	Cd274	-0.88917	50.56	-5.6E-01	rgb( 95,143,238)	1.9922	None
Maf	Cd44	-0.88917	50.56	-5.6E-01	rgb( 95,143,238)	1.9922	None
Maf	Dst	0.88917	50.56	0.557	rgb(223,111,112)	1.9922	None
Maf	Epsti1	-0.88917	50.56	-5.6E-01	rgb( 95,143,238)	1.9922	None
Maf	Kctd6	0.88917	50.56	0.558	rgb(223,110,112)	1.9922	None
Maf	Maf	0.88917	50.56	0.557	rgb(223,111,112)	1.9922	None
Maf	Nipal1	0.88917	50.56	0.56	rgb(223,110,111)	1.9922	None
Maf	Papss2	-0.88917	50.56	-5.6E-01	rgb( 96,143,238)	1.9922	None
Maf	Pxn	0.88917	50.56	0.557	rgb(223,111,112)	1.9922	None
Maf	Serpinb9	-0.88917	50.56	-5.6E-01	rgb( 95,143,238)	1.9922	None
Maf	Tbc1d4	0.88917	50.56	0.563	rgb(223,109,111)	1.9922	None
Maf	Treml2	0.88917	50.56	0.555	rgb(223,111,112)	1.9922	None
Nfe2	Unc119b	-0.88917	50.56	-5.6E-01	rgb( 96,143,238)	1.9922	None
Nfe2l2	Lama5	0.88917	50.56	0.557	rgb(223,111,112)	1.9922	None
Nkx3-1	Btla	-0.88917	50.56	-5.6E-01	rgb( 96,144,238)	1.9922	None
Plag1	Foxp4	0.88917	50.56	0.559	rgb(223,110,111)	1.9922	None
Pou2af1	Pdlim4	0.88917	50.56	0.556	rgb(223,111,112)	1.9922	None
Rela	Rfx7	0.88917	50.56	0.557	rgb(223,111,112)	1.9922	None
Rora	Xkrx	0.88917	50.56	0.559	rgb(223,110,111)	1.9922	None
Rorc	Grk5	0.88917	50.56	0.558	rgb(223,110,111)	1.9922	None
Rorc	Iyd	0.88917	50.56	0.556	rgb(223,111,112)	1.9922	2,2
Rorc	Ltb4r1	0.88917	50.56	0.56	rgb(223,110,111)	1.9922	None
Rxra	Ank1	0.88917	50.56	0.563	rgb(223,109,111)	1.9922	None
Rxra	Wnt11	0.88917	50.56	0.563	rgb(223,110,111)	1.9922	None
Satb1	Epn2	0.88917	50.56	0.558	rgb(223,110,112)	1.9922	2,2
Six5	B4galt5	-0.88917	50.56	-5.6E-01	rgb( 95,143,238)	1.9922	None
Smad3	Gpr68	0.88917	50.56	0.559	rgb(223,110,111)	1.9922	None
Smad3	Kctd14	0.88917	50.56	0.555	rgb(223,111,112)	1.9922	2,2
Smad3	Wscd2	0.88917	50.56	0.557	rgb(223,111,112)	1.9922	2,2
Snai2	Rasgef1b	0.88917	50.56	0.564	rgb(223,109,110)	1.9922	None
Sp2	Grn	0.88917	50.56	0.563	rgb(223,109,111)	1.9922	None
Sp3	Pcyt1b	0.88917	50.56	0.559	rgb(223,110,111)	1.9922	None
Sp3	Xpnpep1	0.88917	50.56	0.558	rgb(223,110,112)	1.9922	None
Sp4	Cbx4	-0.88917	50.56	-5.6E-01	rgb( 96,144,238)	1.9922	None
Sp4	Gypc	0.88917	50.56	0.563	rgb(223,109,111)	1.9922	None
Sp4	Mxd3	-0.88917	50.56	-5.6E-01	rgb( 96,143,238)	1.9922	None
Stat3	5430427O19Rik	-0.88917	50.56	-5.6E-01	rgb( 95,143,238)	1.9922	None
Stat3	Arhgap12	0.88917	50.56	0.557	rgb(223,111,112)	1.9922	None
Stat3	Gnb5	0.88917	50.56	0.56	rgb(223,110,111)	1.9922	None
Stat3	Sertad1	0.88917	50.56	0.556	rgb(223,111,112)	1.9922	None
Stat3	Sgk1	0.88917	50.56	0.559	rgb(223,110,111)	1.9922	None
Stat3	Slc4a11	0.88917	50.56	0.563	rgb(223,109,111)	1.9922	None
Stat3	Trim46	0.88917	50.56	0.558	rgb(223,110,112)	1.9922	None
Stat4	Ly6a	0.88917	50.56	0.558	rgb(223,110,112)	1.9922	None
Tef	Pck2	0.88917	50.56	0.562	rgb(223,110,111)	1.9922	None
Vdr	Sorcs2	0.88917	50.56	0.56	rgb(223,110,111)	1.9922	None
Zbtb7b	Gjc2	-0.88917	50.56	-5.6E-01	rgb( 95,143,238)	1.9922	None
Zbtb7b	R3hdm1	0.88917	50.56	0.562	rgb(223,110,111)	1.9922	None
Zeb1	Hist2h2bb	0.88917	50.56	0.563	rgb(223,109,111)	1.9922	None
Zfp281	Helb	0.88917	50.56	0.562	rgb(223,110,111)	1.9922	None
Zfp281	Tsc1	0.88917	50.56	0.557	rgb(223,111,112)	1.9922	None
Zfp300	Maged2	0.88917	50.56	0.561	rgb(223,110,111)	1.9922	2,2
Ncoa2	Ripk3	-0.88917	50.56	-5.6E-01	rgb( 96,143,238)	1.9922	2,2
Ovol2	Syt5	0.88917	50.56	0.562	rgb(223,110,111)	1.9922	2,2
Zfp398	Snx19	0.88917	50.56	0.557	rgb(223,111,112)	1.9922	2,2
Zfp414	Ucp2	0.88917	50.56	0.556	rgb(223,111,112)	1.9922	2,2
Zfp532	Zfp791	0.88917	50.56	0.558	rgb(223,110,111)	1.9922	2,2
Zfp882	Proz	0.88917	50.56	0.562	rgb(223,110,111)	1.9922	2,2
Ybx2	R3hdm1	0.88917	50.56	0.703	rgb(225, 83, 84)	1.9922	None
Sp6	Sp6	0.88917	50.56	0.703	rgb(225, 83, 84)	1.9922	None
Zfp369	Emilin1	0.88917	50.56	0.703	rgb(225, 83, 84)	1.9922	2,2
Atf6	Snhg6	0.88591	50.55	0.549	rgb(223,112,113)	1.992	None
Batf	Celf5	0.88591	50.55	0.555	rgb(223,111,112)	1.992	None
Batf	Gsn	0.88591	50.55	0.546	rgb(223,113,114)	1.992	None
Batf	Il22	0.88591	50.55	0.548	rgb(223,112,113)	1.992	None
Batf	Tns1	-0.88591	50.55	-5.5E-01	rgb( 98,145,238)	1.992	None
Batf	Zfp90	0.88591	50.55	0.545	rgb(223,113,114)	1.992	None
Bcl11b	Sema6b	-0.88591	50.55	-5.5E-01	rgb( 98,145,238)	1.992	None
E4f1	Cd86	-0.88591	50.55	-5.5E-01	rgb( 98,144,238)	1.992	None
Egr1	Otx1	0.88591	50.55	0.552	rgb(223,112,113)	1.992	None
Egr2	Rasal1	0.88591	50.55	0.554	rgb(223,111,112)	1.992	None
Egr2	Sh2d3c	0.88591	50.55	0.545	rgb(223,113,114)	1.992	None
Esrra	Serpinb9	0.88591	50.55	0.545	rgb(223,113,114)	1.992	None
Ets1	Rras	0.88591	50.55	0.554	rgb(223,111,112)	1.992	None
Ets1	Sdr39u1	0.88591	50.55	0.546	rgb(223,113,114)	1.992	None
Ets1	Zfp646	0.88591	50.55	0.553	rgb(223,111,112)	1.992	None
Etv6	Ripk3	-0.88591	50.55	-5.5E-01	rgb( 98,145,238)	1.992	None
Etv6	Rps14	0.88591	50.55	0.555	rgb(223,111,112)	1.992	None
Fli1	Gen1	-0.88591	50.55	-5.5E-01	rgb( 97,144,238)	1.992	None
Fos	Dmxl2	0.88591	50.55	0.553	rgb(223,111,113)	1.992	None
Fos	Ell2	0.88591	50.55	0.545	rgb(223,113,114)	1.992	None
Fos	Sept9	0.88591	50.55	0.551	rgb(223,112,113)	1.992	None
Fos	Znhit6	-0.88591	50.55	-5.5E-01	rgb( 98,145,238)	1.992	None
Fosl2	Ddx11	-0.88591	50.55	-5.5E-01	rgb( 98,145,238)	1.992	None
Fosl2	Pgm1	0.88591	50.55	0.554	rgb(223,111,112)	1.992	None
Fosl2	Utp20	-0.88591	50.55	-5.5E-01	rgb( 99,145,238)	1.992	None
Foxq1	Eomes	0.88591	50.55	0.551	rgb(223,112,113)	1.992	None
Glis2	Fndc8	0.88591	50.55	0.549	rgb(223,112,113)	1.992	None
Hey1	Fancm	0.88591	50.55	0.546	rgb(223,113,114)	1.992	None
Hif1a	0610012G03Rik	0.88591	50.55	0.548	rgb(223,112,113)	1.992	None
Hif1a	1190002N15Rik	0.88591	50.55	0.548	rgb(223,112,113)	1.992	None
Hif1a	Egln3	0.88591	50.55	0.545	rgb(223,113,114)	1.992	None
Hif1a	Hexb	0.88591	50.55	0.554	rgb(223,111,112)	1.992	None
Hif1a	Trip10	0.88591	50.55	0.547	rgb(223,113,114)	1.992	None
Ikzf3	Aste1	-0.88591	50.55	-5.5E-01	rgb( 97,144,238)	1.992	None
Ikzf3	Nphp3	0.88591	50.55	0.546	rgb(223,113,114)	1.992	None
Irf4	Casz1	0.88591	50.55	0.551	rgb(223,112,113)	1.992	None
Irf4	Gigyf2	-0.88591	50.55	-5.5E-01	rgb( 97,144,238)	1.992	None
Irf4	Mctp1	-0.88591	50.55	-5.5E-01	rgb( 98,144,238)	1.992	None
Irf4	Parp8	-0.88591	50.55	-5.5E-01	rgb( 97,144,238)	1.992	None
Irf4	Slit3	-0.88591	50.55	-5.5E-01	rgb( 97,144,238)	1.992	None
Irf4	Stfa3	-0.88591	50.55	-5.5E-01	rgb( 98,145,238)	1.992	2,2
Irf4	Stxbp6	-0.88591	50.55	-5.5E-01	rgb( 98,145,238)	1.992	None
Irf4	Ttn	-0.88591	50.55	-5.5E-01	rgb( 97,144,238)	1.992	None
Irf4	Zfp7	0.88591	50.55	0.552	rgb(223,112,113)	1.992	None
Irf8	Psme2	0.88591	50.55	0.551	rgb(223,112,113)	1.992	None
Junb	Car5b	0.88591	50.55	0.553	rgb(223,111,112)	1.992	None
Klf7	Acsbg1	-0.88591	50.55	-5.5E-01	rgb( 98,145,238)	1.992	None
Lin54	Hist1h1c	0.88591	50.55	0.552	rgb(223,112,113)	1.992	None
Maf	Col5a3	-0.88591	50.55	-5.5E-01	rgb( 98,145,238)	1.992	None
Maf	Myo3b	0.88591	50.55	0.548	rgb(223,112,113)	1.992	None
Mafb	Sell	0.88591	50.55	0.555	rgb(223,111,112)	1.992	None
Msx2	Cdk16	0.88591	50.55	0.553	rgb(223,111,113)	1.992	None
Mycn	Abca5	-0.88591	50.55	-5.5E-01	rgb( 98,145,238)	1.992	None
Nfatc1	Hist2h2bb	0.88591	50.55	0.551	rgb(223,112,113)	1.992	None
Nfatc2	Cd109	0.88591	50.55	0.555	rgb(223,111,112)	1.992	None
Nfe2l2	Atp1a1	0.88591	50.55	0.546	rgb(223,113,114)	1.992	None
Nfkb2	Ankrd55	-0.88591	50.55	-5.5E-01	rgb( 98,145,238)	1.992	None
Nr4a3	Slfn2	0.88591	50.55	0.549	rgb(223,112,113)	1.992	None
Prdm1	Six4	0.88591	50.55	0.547	rgb(223,113,114)	1.992	None
Prox1	Nudt4	0.88591	50.55	0.555	rgb(223,111,112)	1.992	2,2
Rorc	Foxb1	-0.88591	50.55	-5.5E-01	rgb( 98,145,238)	1.992	None
Rorc	Hvcn1	0.88591	50.55	0.555	rgb(223,111,112)	1.992	None
Rorc	Unc119b	0.88591	50.55	0.551	rgb(223,112,113)	1.992	None
Rxrb	Actn1	0.88591	50.55	0.547	rgb(223,113,114)	1.992	None
Rxrb	Tapbpl	0.88591	50.55	0.546	rgb(223,113,114)	1.992	None
Smad3	Ikzf4	0.88591	50.55	0.552	rgb(223,112,113)	1.992	None
Smad3	Lax1	0.88591	50.55	0.549	rgb(223,112,113)	1.992	2,2
Smad4	Lamc3	0.88591	50.55	0.552	rgb(223,111,113)	1.992	2,2
Sp2	Soat2	0.88591	50.55	0.55	rgb(223,112,113)	1.992	None
Sp4	Ccng2	-0.88591	50.55	-5.5E-01	rgb( 97,144,238)	1.992	None
Sp4	Crip1	-0.88591	50.55	-5.5E-01	rgb( 97,144,238)	1.992	None
Sp4	Ept1	0.88591	50.55	0.546	rgb(223,113,114)	1.992	None
Sp4	Tbc1d16	-0.88591	50.55	-5.5E-01	rgb( 97,144,238)	1.992	None
Sp4	Treml2	-0.88591	50.55	-5.5E-01	rgb( 99,145,238)	1.992	None
Sp4	Trmt11	0.88591	50.55	0.551	rgb(223,112,113)	1.992	None
Stat3	Fam19a3	0.88591	50.55	0.546	rgb(223,113,114)	1.992	None
Stat3	Tmem176b	0.88591	50.55	0.546	rgb(223,113,114)	1.992	None
Stat4	Tnfsf11	-0.88591	50.55	-5.5E-01	rgb( 97,144,238)	1.992	None
Tcf3	Hopx	0.88591	50.55	0.547	rgb(223,113,114)	1.992	None
Tcf7l2	Sfrp2	0.88591	50.55	0.548	rgb(223,112,113)	1.992	None
Trp73	Rnf169	0.88591	50.55	0.546	rgb(223,113,114)	1.992	None
Xbp1	Cabyr	0.88591	50.55	0.551	rgb(223,112,113)	1.992	None
Zbtb1	Abcb9	-0.88591	50.55	-5.5E-01	rgb( 98,144,238)	1.992	2,2
Zbtb7a	Ptk7	0.88591	50.55	0.551	rgb(223,112,113)	1.992	None
Zbtb7b	Apbb1ip	0.88591	50.55	0.549	rgb(223,112,113)	1.992	None
Zfp281	Npas4	0.88591	50.55	0.55	rgb(223,112,113)	1.992	None
Zfp524	Paqr8	0.88591	50.55	0.555	rgb(223,111,112)	1.992	None
Zic2	Crtc1	0.88591	50.55	0.548	rgb(223,112,113)	1.992	None
Cenpt	Ramp3	0.88591	50.55	0.546	rgb(223,113,114)	1.992	2,2
Dpf1	Porcn	0.88591	50.55	0.552	rgb(223,112,113)	1.992	2,2
Jazf1	Enpp4	-0.88591	50.55	-5.5E-01	rgb( 98,145,238)	1.992	2,2
Mxd1	Anapc1	-0.88591	50.55	-5.5E-01	rgb( 98,145,238)	1.992	2,2
Tet2	Atad2b	0.88591	50.55	0.549	rgb(223,112,113)	1.992	2,2
Tigd2	Utf1	-0.88591	50.55	-5.5E-01	rgb( 98,144,238)	1.992	2,2
Trps1	Mab21l2	0.88591	50.55	0.552	rgb(223,112,113)	1.992	2,2
Zbtb46	Rhod	0.88591	50.55	0.553	rgb(223,111,112)	1.992	2,2
Zfp280b	Slc7a8	0.88591	50.55	0.545	rgb(223,113,114)	1.992	2,2
Zkscan17	Zfp629	0.88591	50.55	0.552	rgb(223,112,113)	1.992	2,2
Sp6	Zfp408	0.88591	50.55	0.703	rgb(225, 83, 84)	1.992	None
Ahr	Ahrr	0.88265	50.54	0.544	rgb(223,113,114)	1.9918	None
Atf6	Cenpw	0.88265	50.54	0.536	rgb(223,115,116)	1.9918	None
Atf6	Hopx	0.88265	50.54	0.541	rgb(223,114,115)	1.9918	None
Batf	Acsl5	-0.88265	50.54	-5.4E-01	rgb( 99,145,238)	1.9918	None
Batf	Ebf1	0.88265	50.54	0.545	rgb(223,113,114)	1.9918	None
Bcl11b	Ift57	0.88265	50.54	0.537	rgb(223,114,116)	1.9918	None
Cebpb	Marcks	0.88265	50.54	0.542	rgb(223,113,114)	1.9918	None
Cebpg	Dgat1	0.88265	50.54	0.536	rgb(223,115,116)	1.9918	None
Dbp	Dgat1	0.88265	50.54	0.542	rgb(223,114,115)	1.9918	None
Dmrta2	Endod1	0.88265	50.54	0.535	rgb(223,115,116)	1.9918	None
Egr1	Adssl1	0.88265	50.54	0.542	rgb(223,113,115)	1.9918	None
Egr1	Mex3a	0.88265	50.54	0.545	rgb(223,113,114)	1.9918	None
Egr2	Nfkbia	-0.88265	50.54	-5.4E-01	rgb( 99,145,238)	1.9918	None
Erg	Ankrd33b	-0.88265	50.54	-5.4E-01	rgb(100,146,238)	1.9918	None
Erg	Zdhhc18	0.88265	50.54	0.542	rgb(223,113,115)	1.9918	None
Etv6	Ccl1	0.88265	50.54	0.543	rgb(223,113,114)	1.9918	None
Etv6	Crat	-0.88265	50.54	-5.4E-01	rgb( 99,145,238)	1.9918	None
Fli1	A930004D18Rik	-0.88265	50.54	-5.4E-01	rgb(100,146,237)	1.9918	None
Fos	Plod2	0.88265	50.54	0.544	rgb(223,113,114)	1.9918	None
Fosb	Stra6	-0.88265	50.54	-5.4E-01	rgb(101,146,237)	1.9918	None
Fosl2	Adam15	0.88265	50.54	0.538	rgb(223,114,115)	1.9918	None
Fosl2	Cd93	0.88265	50.54	0.54	rgb(223,114,115)	1.9918	None
Fosl2	Creb3l2	0.88265	50.54	0.539	rgb(223,114,115)	1.9918	None
Fosl2	Fam65c	-0.88265	50.54	-5.4E-01	rgb( 99,145,238)	1.9918	None
Fosl2	Perp	0.88265	50.54	0.541	rgb(223,114,115)	1.9918	None
Foxf2	Abcd3	0.88265	50.54	0.537	rgb(223,114,116)	1.9918	None
Foxp1	Syf2	0.88265	50.54	0.535	rgb(223,115,116)	1.9918	None
Gata1	Itgb3	0.88265	50.54	0.541	rgb(223,114,115)	1.9918	None
Gfi1	Cmah	0.88265	50.54	0.543	rgb(223,113,114)	1.9918	None
Hey1	Fam132b	0.88265	50.54	0.537	rgb(223,114,115)	1.9918	None
Hif1a	Pla2g12a	0.88265	50.54	0.538	rgb(223,114,115)	1.9918	None
Hif1a	Thoc3	0.88265	50.54	0.54	rgb(223,114,115)	1.9918	None
Hmg20b	Dmd	0.88265	50.54	0.535	rgb(223,115,116)	1.9918	None
Ikzf3	Aen	-0.88265	50.54	-5.4E-01	rgb(100,146,238)	1.9918	None
Ikzf3	D1Ertd622e	-0.88265	50.54	-5.4E-01	rgb(100,146,237)	1.9918	None
Irf2	Atp8b4	0.88265	50.54	0.536	rgb(223,115,116)	1.9918	None
Irf4	Apobec1	-0.88265	50.54	-5.4E-01	rgb( 99,145,238)	1.9918	None
Irf4	Arhgef40	0.88265	50.54	0.536	rgb(223,115,116)	1.9918	None
Irf4	Cd4	-0.88265	50.54	-5.4E-01	rgb(100,146,237)	1.9918	None
Irf4	Chst3	-0.88265	50.54	-5.4E-01	rgb( 99,145,238)	1.9918	None
Irf4	Cnnm3	-0.88265	50.54	-5.4E-01	rgb( 99,145,238)	1.9918	None
Irf4	Crtam	-0.88265	50.54	-5.4E-01	rgb( 99,145,238)	1.9918	None
Irf4	Csnk1e	0.88265	50.54	0.542	rgb(223,114,115)	1.9918	None
Irf4	Hlcs	0.88265	50.54	0.544	rgb(223,113,114)	1.9918	None
Irf4	Il1rn	0.88265	50.54	0.537	rgb(223,114,116)	1.9918	None
Irf4	Ptpre	-0.88265	50.54	-5.4E-01	rgb(100,146,238)	1.9918	None
Irf4	Sh2b2	-0.88265	50.54	-5.4E-01	rgb(101,146,237)	1.9918	None
Irf4	Tbkbp1	0.88265	50.54	0.544	rgb(223,113,114)	1.9918	None
Irf4	Zfp608	-0.88265	50.54	-5.4E-01	rgb(100,146,238)	1.9918	None
Irf7	Osr2	0.88265	50.54	0.538	rgb(223,114,115)	1.9918	None
Irf7	Rab11fip5	0.88265	50.54	0.535	rgb(223,115,116)	1.9918	None
Jdp2	Mttp	0.88265	50.54	0.539	rgb(223,114,115)	1.9918	None
Klf5	Scrt1	0.88265	50.54	0.542	rgb(223,114,115)	1.9918	None
Maf	Fam20a	0.88265	50.54	0.536	rgb(223,115,116)	1.9918	None
Maf	Itpr1	-0.88265	50.54	-5.4E-01	rgb(100,146,237)	1.9918	None
Maf	Kdelr3	-0.88265	50.54	-5.4E-01	rgb(100,146,238)	1.9918	2,2
Maf	Mllt6	0.88265	50.54	0.542	rgb(223,113,115)	1.9918	None
Maf	Plxnc1	-0.88265	50.54	-5.4E-01	rgb(100,146,237)	1.9918	None
Maf	Prr5l	0.88265	50.54	0.545	rgb(223,113,114)	1.9918	None
Maf	Rilpl2	-0.88265	50.54	-5.4E-01	rgb( 99,145,238)	1.9918	None
Maf	Sh3bp1	0.88265	50.54	0.539	rgb(223,114,115)	1.9918	None
Mxi1	Stk39	-0.88265	50.54	-5.4E-01	rgb(100,146,238)	1.9918	None
Nfatc1	Tbc1d14	-0.88265	50.54	-5.4E-01	rgb(100,146,237)	1.9918	None
Nfatc4	Tnfrsf8	-0.88265	50.54	-5.4E-01	rgb( 99,145,238)	1.9918	None
Nfe2l2	Spire1	0.88265	50.54	0.542	rgb(223,114,115)	1.9918	None
Nfil3	Galc	0.88265	50.54	0.539	rgb(223,114,115)	1.9918	None
Nr3c1	Stoml1	0.88265	50.54	0.535	rgb(223,115,116)	1.9918	None
Plag1	Cdc23	-0.88265	50.54	-5.4E-01	rgb(101,146,237)	1.9918	None
Pou2f2	Sp9	0.88265	50.54	0.538	rgb(223,114,115)	1.9918	None
Ppara	Ehbp1	0.88265	50.54	0.536	rgb(223,115,116)	1.9918	None
Ppara	Igsf9	-0.88265	50.54	-5.4E-01	rgb(100,146,238)	1.9918	None
Prox1	Ell2	0.88265	50.54	0.536	rgb(223,115,116)	1.9918	2,2
Rarg	Pdzd4	0.88265	50.54	0.542	rgb(223,113,114)	1.9918	None
Rela	Igsf9b	0.88265	50.54	0.543	rgb(223,113,114)	1.9918	None
Rfx1	Btbd3	0.88265	50.54	0.54	rgb(223,114,115)	1.9918	None
Rfx3	Lrrn3	0.88265	50.54	0.541	rgb(223,114,115)	1.9918	None
Rorc	Plac8	-0.88265	50.54	-5.4E-01	rgb(100,146,237)	1.9918	None
Rorc	Tnfsf8	-0.88265	50.54	-5.4E-01	rgb(100,146,238)	1.9918	None
Rxra	Fam196a	0.88265	50.54	0.544	rgb(223,113,114)	1.9918	2,2
Rxra	Sall3	0.88265	50.54	0.536	rgb(223,115,116)	1.9918	None
Smad3	Cd101	0.88265	50.54	0.536	rgb(223,115,116)	1.9918	None
Smad3	Col15a1	0.88265	50.54	0.539	rgb(223,114,115)	1.9918	None
Smad3	Pld2	0.88265	50.54	0.542	rgb(223,113,114)	1.9918	2,2
Smad3	Tbc1d16	0.88265	50.54	0.538	rgb(223,114,115)	1.9918	None
Smad3	Ust	0.88265	50.54	0.54	rgb(223,114,115)	1.9918	None
Smad4	Bcam	-0.88265	50.54	-5.4E-01	rgb( 99,145,238)	1.9918	None
Sp3	9930014A18Rik	-0.88265	50.54	-5.4E-01	rgb( 99,145,238)	1.9918	None
Sp4	Cd4	-0.88265	50.54	-5.4E-01	rgb(100,146,237)	1.9918	None
Sp4	Mapkbp1	0.88265	50.54	0.536	rgb(223,115,116)	1.9918	None
Sp4	Tg	0.88265	50.54	0.539	rgb(223,114,115)	1.9918	None
Sp4	Utp20	0.88265	50.54	0.539	rgb(223,114,115)	1.9918	None
Spib	Srpk2	0.88265	50.54	0.544	rgb(223,113,114)	1.9918	None
Stat3	Avpi1	0.88265	50.54	0.536	rgb(223,115,116)	1.9918	None
Stat3	Gngt2	0.88265	50.54	0.538	rgb(223,114,115)	1.9918	None
Stat3	Ipcef1	-0.88265	50.54	-5.4E-01	rgb(101,146,237)	1.9918	None
Stat3	Pgm1	0.88265	50.54	0.54	rgb(223,114,115)	1.9918	None
Stat3	Pla2g4f	-0.88265	50.54	-5.4E-01	rgb(101,146,237)	1.9918	None
Stat3	Ptprj	0.88265	50.54	0.543	rgb(223,113,114)	1.9918	None
Tcf12	Actn1	0.88265	50.54	0.543	rgb(223,113,114)	1.9918	None
Tcf12	Gdpd5	0.88265	50.54	0.538	rgb(223,114,115)	1.9918	None
Tcf12	Zfhx3	0.88265	50.54	0.545	rgb(223,113,114)	1.9918	None
Tcf7l1	Qser1	0.88265	50.54	0.543	rgb(223,113,114)	1.9918	None
Tet1	Pcdh7	0.88265	50.54	0.541	rgb(223,114,115)	1.9918	None
Zbtb7b	Lrmp	-0.88265	50.54	-5.4E-01	rgb( 99,145,238)	1.9918	None
Zbtb7b	Tmem200b	-0.88265	50.54	-5.4E-01	rgb(101,146,237)	1.9918	None
Zbtb7c	Ccdc92	-0.88265	50.54	-5.4E-01	rgb( 99,145,238)	1.9918	None
Zfp219	Prkch	-0.88265	50.54	-5.4E-01	rgb( 99,145,238)	1.9918	None
Zfp281	Bcor	0.88265	50.54	0.544	rgb(223,113,114)	1.9918	None
Cxxc5	Nod1	0.88265	50.54	0.538	rgb(223,114,115)	1.9918	2,2
Dzip1	Gli3	-0.88265	50.54	-5.4E-01	rgb(101,146,237)	1.9918	2,2
Mbnl2	Pak1	0.88265	50.54	0.544	rgb(223,113,114)	1.9918	2,2
Zbed3	Zkscan17	0.88265	50.54	0.541	rgb(223,114,115)	1.9918	2,2
Zbtb17	Cln5	-0.88265	50.54	-5.4E-01	rgb(101,146,237)	1.9918	2,2
Zbtb44	Trove2	0.88265	50.54	0.535	rgb(223,115,116)	1.9918	2,2
Zfp536	Itsn1	0.88265	50.54	0.543	rgb(223,113,114)	1.9918	2,2
Hmga1	Tnfrsf10b	0.88265	50.54	0.703	rgb(225, 83, 84)	1.9918	2,2
Arnt2	Smek2	0.87939	50.53	0.532	rgb(223,115,116)	1.9916	None
Atf6	Unc13a	-0.87939	50.53	-5.3E-01	rgb(102,147,237)	1.9916	None
Batf	Ccdc40	0.87939	50.53	0.532	rgb(223,115,116)	1.9916	None
Batf	Cd80	-0.87939	50.53	-5.3E-01	rgb(103,148,237)	1.9916	None
Batf	Dnaja4	0.87939	50.53	0.53	rgb(223,116,117)	1.9916	None
Batf	Gdpd1	0.87939	50.53	0.527	rgb(223,116,117)	1.9916	2,2
Batf	Nppc	-0.87939	50.53	-5.3E-01	rgb(101,147,237)	1.9916	None
Batf	Pdzk1ip1	-0.87939	50.53	-5.3E-01	rgb(102,147,237)	1.9916	None
Batf	Prss30	0.87939	50.53	0.525	rgb(223,117,118)	1.9916	None
Batf	Sema6d	0.87939	50.53	0.533	rgb(223,115,116)	1.9916	None
Batf	Srpk1	0.87939	50.53	0.527	rgb(223,116,117)	1.9916	None
Batf	Tgfbr3	0.87939	50.53	0.53	rgb(223,116,117)	1.9916	None
Batf	Zfp346	-0.87939	50.53	-5.3E-01	rgb(101,146,237)	1.9916	None
Bhlhe40	Zmat3	0.87939	50.53	0.53	rgb(223,116,117)	1.9916	None
Cebpb	BC021614	0.87939	50.53	0.529	rgb(223,116,117)	1.9916	None
Cebpg	Extl3	-0.87939	50.53	-5.3E-01	rgb(101,147,237)	1.9916	None
Dmrt1	Tet1	0.87939	50.53	0.53	rgb(223,116,117)	1.9916	None
Dmrt2	Uaca	0.87939	50.53	0.535	rgb(223,115,116)	1.9916	None
E2f4	Rfwd3	0.87939	50.53	0.528	rgb(223,116,117)	1.9916	None
Egr1	Commd9	0.87939	50.53	0.532	rgb(223,115,116)	1.9916	None
Egr1	Cxxc5	0.87939	50.53	0.534	rgb(223,115,116)	1.9916	None
Egr1	Tmed3	0.87939	50.53	0.533	rgb(223,115,116)	1.9916	None
Egr3	Ralb	-0.87939	50.53	-5.3E-01	rgb(103,147,237)	1.9916	None
Etv6	Acot13	0.87939	50.53	0.527	rgb(223,116,117)	1.9916	None
Etv6	Sema6b	-0.87939	50.53	-5.3E-01	rgb(101,147,237)	1.9916	None
Fos	Tmbim1	0.87939	50.53	0.529	rgb(223,116,117)	1.9916	None
Fosl1	Ehbp1	-0.87939	50.53	-5.3E-01	rgb(101,147,237)	1.9916	None
Fosl2	Cnnm3	-0.87939	50.53	-5.3E-01	rgb(101,146,237)	1.9916	None
Fosl2	Ctsf	0.87939	50.53	0.535	rgb(223,115,116)	1.9916	None
Fosl2	Ltb4r1	0.87939	50.53	0.526	rgb(223,117,118)	1.9916	None
Fosl2	Qtrtd1	-0.87939	50.53	-5.3E-01	rgb(103,148,237)	1.9916	None
Fosl2	Rab39b	0.87939	50.53	0.527	rgb(223,116,117)	1.9916	None
Fosl2	Riok3	0.87939	50.53	0.532	rgb(223,115,116)	1.9916	None
Gata2	Pdcd1lg2	0.87939	50.53	0.53	rgb(223,116,117)	1.9916	None
Hhex	H2afy2	0.87939	50.53	0.529	rgb(223,116,117)	1.9916	2,2
Hif1a	4932438H23Rik	0.87939	50.53	0.525	rgb(223,117,118)	1.9916	None
Hif1a	Cox7a1	0.87939	50.53	0.532	rgb(223,115,116)	1.9916	None
Hif1a	Haao	0.87939	50.53	0.534	rgb(223,115,116)	1.9916	None
Hif1a	Mex3d	0.87939	50.53	0.533	rgb(223,115,116)	1.9916	None
Hif1a	Rgs11	0.87939	50.53	0.531	rgb(223,116,117)	1.9916	None
Hif1a	Rraga	0.87939	50.53	0.526	rgb(223,117,118)	1.9916	None
Hif1a	Vegfa	0.87939	50.53	0.533	rgb(223,115,116)	1.9916	None
Ikzf4	Slco4a1	0.87939	50.53	0.525	rgb(223,117,118)	1.9916	None
Irf2	Slc23a2	0.87939	50.53	0.528	rgb(223,116,117)	1.9916	None
Irf4	Arhgef6	-0.87939	50.53	-5.3E-01	rgb(101,147,237)	1.9916	None
Irf4	Ctnnd1	0.87939	50.53	0.533	rgb(223,115,116)	1.9916	None
Irf4	Gpm6b	-0.87939	50.53	-5.3E-01	rgb(102,147,237)	1.9916	None
Irf4	Gpr35	-0.87939	50.53	-5.3E-01	rgb(103,147,237)	1.9916	2,2
Irf4	Kctd15	-0.87939	50.53	-5.3E-01	rgb(102,147,237)	1.9916	None
Irf4	Lama5	-0.87939	50.53	-5.3E-01	rgb(101,146,237)	1.9916	None
Irf4	Rab19	-0.87939	50.53	-5.3E-01	rgb(101,147,237)	1.9916	None
Irf4	Zfpm1	-0.87939	50.53	-5.3E-01	rgb(101,146,237)	1.9916	None
Irf7	Gbp10	0.87939	50.53	0.529	rgb(223,116,117)	1.9916	None
Irf7	Nckap1	0.87939	50.53	0.526	rgb(223,117,118)	1.9916	None
Jdp2	Adarb1	0.87939	50.53	0.525	rgb(223,117,118)	1.9916	None
Jun	BC016579	0.87939	50.53	0.533	rgb(223,115,116)	1.9916	None
Klf5	Cyp2s1	0.87939	50.53	0.529	rgb(223,116,117)	1.9916	None
Klf7	Reep3	-0.87939	50.53	-5.3E-01	rgb(102,147,237)	1.9916	None
Lef1	Lpcat1	0.87939	50.53	0.535	rgb(223,115,116)	1.9916	None
Lef1	Thada	0.87939	50.53	0.53	rgb(223,116,117)	1.9916	None
Lhx2	App	-0.87939	50.53	-5.3E-01	rgb(102,147,237)	1.9916	None
Maf	Ormdl1	-0.87939	50.53	-5.3E-01	rgb(102,147,237)	1.9916	None
Maf	Rbpms	-0.87939	50.53	-5.3E-01	rgb(101,147,237)	1.9916	None
Myb	Nt5dc1	-0.87939	50.53	-5.3E-01	rgb(101,147,237)	1.9916	None
Myb	Rorc	0.87939	50.53	0.535	rgb(223,115,116)	1.9916	None
Mybl1	Btbd3	0.87939	50.53	0.528	rgb(223,116,117)	1.9916	None
Nfatc2	Rtkn2	0.87939	50.53	0.535	rgb(223,115,116)	1.9916	None
Nfic	Cd96	0.87939	50.53	0.529	rgb(223,116,117)	1.9916	None
Nfil3	Arrb1	0.87939	50.53	0.527	rgb(223,116,117)	1.9916	None
Nhlh1	Tsc22d3	0.87939	50.53	0.532	rgb(223,115,117)	1.9916	None
Nkx3-1	Ppp1r10	-0.87939	50.53	-5.3E-01	rgb(102,147,237)	1.9916	None
Otx1	Arntl2	0.87939	50.53	0.533	rgb(223,115,116)	1.9916	None
Rarg	Crem	0.87939	50.53	0.53	rgb(223,116,117)	1.9916	None
Rbpj	Fut8	0.87939	50.53	0.526	rgb(223,117,118)	1.9916	None
Rest	Dgat1	0.87939	50.53	0.53	rgb(223,116,117)	1.9916	None
Rfx1	Il1rn	0.87939	50.53	0.532	rgb(223,115,116)	1.9916	None
Rfx3	Cdh17	0.87939	50.53	0.531	rgb(223,116,117)	1.9916	None
Rorc	Cd44	0.87939	50.53	0.533	rgb(223,115,116)	1.9916	None
Rorc	Gbp5	-0.87939	50.53	-5.3E-01	rgb(103,148,237)	1.9916	None
Rorc	Runx1	0.87939	50.53	0.532	rgb(223,115,117)	1.9916	None
Rreb1	Zfp704	0.87939	50.53	0.526	rgb(223,117,118)	1.9916	None
Rxrb	Dhrs3	0.87939	50.53	0.526	rgb(223,116,118)	1.9916	None
Sall4	C2cd4b	-0.87939	50.53	-5.3E-01	rgb(101,147,237)	1.9916	2,2
Satb1	Fbxo44	0.87939	50.53	0.534	rgb(223,115,116)	1.9916	None
Satb1	Tmtc4	0.87939	50.53	0.527	rgb(223,116,117)	1.9916	None
Smad3	Olfm2	0.87939	50.53	0.534	rgb(223,115,116)	1.9916	None
Smad3	Tlr7	0.87939	50.53	0.531	rgb(223,116,117)	1.9916	2,2
Snai2	Pou2f2	0.87939	50.53	0.53	rgb(223,116,117)	1.9916	None
Sox4	Prkab2	0.87939	50.53	0.531	rgb(223,116,117)	1.9916	None
Sp4	Dbt	0.87939	50.53	0.528	rgb(223,116,117)	1.9916	None
Sp4	Ece1	0.87939	50.53	0.535	rgb(223,115,116)	1.9916	None
Sp4	Eml6	0.87939	50.53	0.528	rgb(223,116,117)	1.9916	None
Sp4	Mx2	0.87939	50.53	0.529	rgb(223,116,117)	1.9916	None
Sp4	Tex2	-0.87939	50.53	-5.3E-01	rgb(102,147,237)	1.9916	None
Srebf1	Vasn	0.87939	50.53	0.531	rgb(223,116,117)	1.9916	None
Stat3	Adarb1	0.87939	50.53	0.528	rgb(223,116,117)	1.9916	None
Stat3	Casp3	-0.87939	50.53	-5.3E-01	rgb(103,148,237)	1.9916	None
Stat3	Cdh17	0.87939	50.53	0.53	rgb(223,116,117)	1.9916	None
Stat3	Klf3	-0.87939	50.53	-5.3E-01	rgb(102,147,237)	1.9916	None
Stat3	Larp1b	-0.87939	50.53	-5.3E-01	rgb(102,147,237)	1.9916	None
Stat3	Pgs1	0.87939	50.53	0.531	rgb(223,116,117)	1.9916	None
Stat3	Plcl1	-0.87939	50.53	-5.3E-01	rgb(102,147,237)	1.9916	None
Stat3	Stoml1	0.87939	50.53	0.526	rgb(223,116,118)	1.9916	None
Stat3	Trat1	-0.87939	50.53	-5.3E-01	rgb(102,147,237)	1.9916	None
Stat3	Txlnb	-0.87939	50.53	-5.3E-01	rgb(103,148,237)	1.9916	None
Tcf12	Il10	0.87939	50.53	0.527	rgb(223,116,117)	1.9916	None
Twist1	Krt75	0.87939	50.53	0.527	rgb(223,116,117)	1.9916	2,2
Zbtb33	Klf10	0.87939	50.53	0.535	rgb(223,115,116)	1.9916	None
Zbtb7b	Fbxo10	0.87939	50.53	0.528	rgb(223,116,117)	1.9916	None
Zbtb7b	Nckipsd	0.87939	50.53	0.525	rgb(223,117,118)	1.9916	None
Zbtb7b	Smarca2	0.87939	50.53	0.526	rgb(223,116,118)	1.9916	None
Zfp263	Higd1a	0.87939	50.53	0.526	rgb(223,117,118)	1.9916	None
Zfp281	C330018D20Rik	-0.87939	50.53	-5.3E-01	rgb(103,147,237)	1.9916	None
Zfp300	Cep170	0.87939	50.53	0.526	rgb(223,117,118)	1.9916	None
Zfp652	Synj1	0.87939	50.53	0.525	rgb(223,117,118)	1.9916	None
Ascl4	Kcnj8	0.87939	50.53	0.527	rgb(223,116,117)	1.9916	2,2
Foxp2	Ntrk3	0.87939	50.53	0.528	rgb(223,116,117)	1.9916	2,2
Rag1	Evpl	0.87939	50.53	0.533	rgb(223,115,116)	1.9916	2,2
Scmh1	1110032F04Rik	-0.87939	50.53	-5.3E-01	rgb(102,147,237)	1.9916	2,2
Zfp277	Haao	0.87939	50.53	0.532	rgb(223,115,116)	1.9916	2,2
Zfp367	Helb	0.87939	50.53	0.53	rgb(223,116,117)	1.9916	2,2
Foxp2	Zfp12	0.87939	50.53	0.703	rgb(225, 83, 84)	1.9916	2,2
Foxp4	Zfp12	0.87939	50.53	0.703	rgb(225, 83, 84)	1.9916	2,2
Hmga1	Lin7a	0.87939	50.53	0.703	rgb(225, 83, 84)	1.9916	None
Sp6	Ing2	0.87939	50.53	0.703	rgb(225, 83, 84)	1.9916	None
Sp6	Otud1	0.87939	50.53	0.703	rgb(225, 83, 84)	1.9916	None
Sp6	Plxnd1	0.87939	50.53	0.703	rgb(225, 83, 84)	1.9916	None
Arid5a	Cenpw	0.87613	50.52	0.519	rgb(223,118,119)	1.9914	None
Ascl2	Ptger4	0.87613	50.52	0.517	rgb(223,118,119)	1.9914	None
Batf	Pla2g4c	-0.87613	50.52	-5.2E-01	rgb(104,148,237)	1.9914	None
Batf	Rab11fip1	0.87613	50.52	0.518	rgb(223,118,119)	1.9914	None
Batf	Rasa4	-0.87613	50.52	-5.2E-01	rgb(104,148,237)	1.9914	None
Batf	Sipa1l2	0.87613	50.52	0.516	rgb(223,118,119)	1.9914	None
Batf	Synpo	-0.87613	50.52	-5.2E-01	rgb(105,149,237)	1.9914	None
Batf	Tnip3	0.87613	50.52	0.523	rgb(223,117,118)	1.9914	None
Batf3	Akr1cl	0.87613	50.52	0.524	rgb(223,117,118)	1.9914	None
Bcl11b	Trim26	-0.87613	50.52	-5.2E-01	rgb(105,149,237)	1.9914	None
Cebpb	Dlg2	0.87613	50.52	0.523	rgb(223,117,118)	1.9914	None
Cebpb	Syngr4	0.87613	50.52	0.521	rgb(223,117,119)	1.9914	None
Cebpg	Cysltr2	0.87613	50.52	0.522	rgb(223,117,118)	1.9914	None
Cebpg	Wwc1	-0.87613	50.52	-5.2E-01	rgb(105,149,237)	1.9914	None
Creb3l1	Sec24d	0.87613	50.52	0.522	rgb(223,117,118)	1.9914	None
Dmrt2	Mid2	0.87613	50.52	0.52	rgb(223,118,119)	1.9914	None
E2f4	Wee1	0.87613	50.52	0.517	rgb(223,118,119)	1.9914	None
Egr1	Larp1b	0.87613	50.52	0.521	rgb(223,117,119)	1.9914	None
Egr1	Zcchc24	0.87613	50.52	0.519	rgb(223,118,119)	1.9914	None
Egr1	Zfp239	0.87613	50.52	0.521	rgb(223,118,119)	1.9914	None
Egr2	Scin	-0.87613	50.52	-5.2E-01	rgb(103,148,237)	1.9914	None
Elk4	Golm1	-0.87613	50.52	-5.2E-01	rgb(104,148,237)	1.9914	None
Etv6	Tmem184b	-0.87613	50.52	-5.2E-01	rgb(104,148,237)	1.9914	None
Fli1	Rps14	0.87613	50.52	0.523	rgb(223,117,118)	1.9914	None
Fli1	Sp6	-0.87613	50.52	-5.2E-01	rgb(104,148,237)	1.9914	None
Fos	Kif13b	0.87613	50.52	0.524	rgb(223,117,118)	1.9914	None
Fosb	Ccdc50	0.87613	50.52	0.521	rgb(223,117,119)	1.9914	None
Fosl2	Fundc2	0.87613	50.52	0.517	rgb(223,118,119)	1.9914	None
Fosl2	Lama5	0.87613	50.52	0.524	rgb(223,117,118)	1.9914	None
Fosl2	Mapre3	0.87613	50.52	0.516	rgb(223,118,119)	1.9914	None
Fosl2	Pcdhgc5	0.87613	50.52	0.524	rgb(223,117,118)	1.9914	None
Fosl2	Stom	0.87613	50.52	0.515	rgb(223,119,120)	1.9914	None
Foxs1	Gtsf1	-0.87613	50.52	-5.2E-01	rgb(104,148,237)	1.9914	2,2
Gabpa	Hexb	-0.87613	50.52	-5.2E-01	rgb(104,148,237)	1.9914	None
Gata1	Gp49a	0.87613	50.52	0.516	rgb(223,118,119)	1.9914	2,2
Hic1	Pou3f1	0.87613	50.52	0.521	rgb(223,118,119)	1.9914	None
Hif1a	3110057O12Rik	0.87613	50.52	0.521	rgb(223,117,119)	1.9914	2,2
Hif1a	Adamtsl5	0.87613	50.52	0.515	rgb(223,119,120)	1.9914	None
Hif1a	Itgb1	0.87613	50.52	0.523	rgb(223,117,118)	1.9914	None
Hif1a	Map3k1	0.87613	50.52	0.517	rgb(223,118,119)	1.9914	None
Hif1a	Ppap2c	0.87613	50.52	0.521	rgb(223,117,118)	1.9914	2,2
Hif1a	Wdr81	0.87613	50.52	0.519	rgb(223,118,119)	1.9914	None
Ikzf3	Jag2	0.87613	50.52	0.524	rgb(223,117,118)	1.9914	None
Ikzf3	P4ha2	0.87613	50.52	0.515	rgb(223,119,120)	1.9914	None
Ikzf3	Pdcd1lg2	-0.87613	50.52	-5.2E-01	rgb(105,149,237)	1.9914	None
Ikzf3	Sf3b3	-0.87613	50.52	-5.2E-01	rgb(103,148,237)	1.9914	None
Irf2	Gm4759	0.87613	50.52	0.522	rgb(223,117,118)	1.9914	None
Irf4	Angptl4	-0.87613	50.52	-5.2E-01	rgb(105,149,237)	1.9914	None
Irf4	Atp2b4	0.87613	50.52	0.516	rgb(223,118,119)	1.9914	None
Irf4	Cnga1	-0.87613	50.52	-5.2E-01	rgb(103,148,237)	1.9914	None
Irf4	Fam46c	0.87613	50.52	0.524	rgb(223,117,118)	1.9914	None
Irf4	Icam1	0.87613	50.52	0.524	rgb(223,117,118)	1.9914	None
Irf4	Lsp1	0.87613	50.52	0.523	rgb(223,117,118)	1.9914	None
Irf4	Nsmaf	-0.87613	50.52	-5.2E-01	rgb(105,149,237)	1.9914	None
Irf4	Samsn1	-0.87613	50.52	-5.2E-01	rgb(105,149,237)	1.9914	None
Irf4	Zdhhc15	-0.87613	50.52	-5.2E-01	rgb(105,149,237)	1.9914	None
Irf7	Pgap1	0.87613	50.52	0.52	rgb(223,118,119)	1.9914	None
Irf8	Acy1	-0.87613	50.52	-5.2E-01	rgb(105,149,237)	1.9914	None
Irf9	Ifit3	0.87613	50.52	0.521	rgb(223,118,119)	1.9914	2,2
Jdp2	0610007P14Rik	-0.87613	50.52	-5.2E-01	rgb(105,149,237)	1.9914	None
Klf3	Max	0.87613	50.52	0.522	rgb(223,117,118)	1.9914	None
Klf3	Nek6	0.87613	50.52	0.523	rgb(223,117,118)	1.9914	None
Klf8	Ehbp1l1	0.87613	50.52	0.52	rgb(223,118,119)	1.9914	None
Lef1	Aacs	0.87613	50.52	0.524	rgb(223,117,118)	1.9914	None
Lef1	Anapc1	0.87613	50.52	0.521	rgb(223,117,119)	1.9914	None
Lef1	Kctd17	0.87613	50.52	0.524	rgb(223,117,118)	1.9914	None
Lhx5	Camk2n1	0.87613	50.52	0.52	rgb(223,118,119)	1.9914	None
Lin54	Dclre1a	0.87613	50.52	0.523	rgb(223,117,118)	1.9914	None
Maf	Aldoc	-0.87613	50.52	-5.2E-01	rgb(105,149,237)	1.9914	None
Maf	B4galt1	0.87613	50.52	0.524	rgb(223,117,118)	1.9914	None
Maf	Lgals7	-0.87613	50.52	-5.2E-01	rgb(104,148,237)	1.9914	None
Maf	Marcks	-0.87613	50.52	-5.2E-01	rgb(105,149,237)	1.9914	None
Maf	Sgk1	0.87613	50.52	0.523	rgb(223,117,118)	1.9914	None
Maf	Slc9a3r1	0.87613	50.52	0.517	rgb(223,118,119)	1.9914	None
Maf	Tmbim1	-0.87613	50.52	-5.2E-01	rgb(105,149,237)	1.9914	None
Maf	Wdr54	-0.87613	50.52	-5.2E-01	rgb(104,148,237)	1.9914	None
Maf	Zfp652	0.87613	50.52	0.524	rgb(223,117,118)	1.9914	None
Mafg	Zfp536	0.87613	50.52	0.516	rgb(223,118,120)	1.9914	None
Nfe2l2	Cd7	-0.87613	50.52	-5.2E-01	rgb(105,149,237)	1.9914	None
Nfe2l2	Slc2a1	0.87613	50.52	0.516	rgb(223,119,120)	1.9914	None
Nfic	Tnk2	0.87613	50.52	0.519	rgb(223,118,119)	1.9914	None
Nfkb2	Adam8	0.87613	50.52	0.518	rgb(223,118,119)	1.9914	None
Nr4a1	Mab21l2	-0.87613	50.52	-5.2E-01	rgb(104,148,237)	1.9914	2,2
Plag1	Narf	-0.87613	50.52	-5.2E-01	rgb(104,148,237)	1.9914	None
Prdm16	Endod1	0.87613	50.52	0.519	rgb(223,118,119)	1.9914	None
Rel	Bcl2l1	0.87613	50.52	0.523	rgb(223,117,118)	1.9914	2,2
Rel	Smyd5	0.87613	50.52	0.519	rgb(223,118,119)	1.9914	None
Rfx1	Casz1	0.87613	50.52	0.515	rgb(223,119,120)	1.9914	None
Rora	Mitf	0.87613	50.52	0.52	rgb(223,118,119)	1.9914	None
Rorc	Ccl20	0.87613	50.52	0.515	rgb(223,119,120)	1.9914	None
Rorc	Fgfr1	-0.87613	50.52	-5.2E-01	rgb(103,148,237)	1.9914	None
Rorc	Nfkbia	0.87613	50.52	0.517	rgb(223,118,119)	1.9914	None
Rorc	Ppp1r14c	0.87613	50.52	0.519	rgb(223,118,119)	1.9914	2,2
Rxra	Fbxo18	-0.87613	50.52	-5.2E-01	rgb(105,149,237)	1.9914	None
Satb1	Slc4a11	-0.87613	50.52	-5.2E-01	rgb(104,148,237)	1.9914	None
Smad3	Ctsw	0.87613	50.52	0.522	rgb(223,117,118)	1.9914	None
Smad3	Golm1	0.87613	50.52	0.523	rgb(223,117,118)	1.9914	None
Smad3	Serinc5	0.87613	50.52	0.519	rgb(223,118,119)	1.9914	None
Sox13	Abca1	0.87613	50.52	0.519	rgb(223,118,119)	1.9914	None
Sp2	Tmem37	0.87613	50.52	0.525	rgb(223,117,118)	1.9914	None
Sp3	Arhgef40	0.87613	50.52	0.517	rgb(223,118,119)	1.9914	None
Sp4	9930014A18Rik	0.87613	50.52	0.524	rgb(223,117,118)	1.9914	None
Sp4	Cd101	-0.87613	50.52	-5.2E-01	rgb(105,149,237)	1.9914	None
Sp4	Dnajc21	0.87613	50.52	0.522	rgb(223,117,118)	1.9914	None
Sp4	Grb7	-0.87613	50.52	-5.2E-01	rgb(105,149,237)	1.9914	None
Sp4	Rcor2	0.87613	50.52	0.516	rgb(223,118,119)	1.9914	None
Sp4	Slc25a45	-0.87613	50.52	-5.2E-01	rgb(104,148,237)	1.9914	None
Sp4	Ttc16	0.87613	50.52	0.525	rgb(223,117,118)	1.9914	None
Sp4	Zmat3	0.87613	50.52	0.519	rgb(223,118,119)	1.9914	None
Stat1	Arhgef3	-0.87613	50.52	-5.2E-01	rgb(104,148,237)	1.9914	None
Stat2	Hist3h2bb-ps	0.87613	50.52	0.52	rgb(223,118,119)	1.9914	None
Stat3	Acad9	-0.87613	50.52	-5.2E-01	rgb(105,149,237)	1.9914	None
Stat3	Eomes	-0.87613	50.52	-5.2E-01	rgb(105,149,237)	1.9914	None
Stat3	Rab4b	0.87613	50.52	0.515	rgb(223,119,120)	1.9914	None
Stat3	Spats2	0.87613	50.52	0.522	rgb(223,117,118)	1.9914	None
Stat3	St8sia6	-0.87613	50.52	-5.2E-01	rgb(104,148,237)	1.9914	None
Stat3	Trim14	-0.87613	50.52	-5.2E-01	rgb(105,149,237)	1.9914	None
Stat3	Zbtb46	-0.87613	50.52	-5.2E-01	rgb(104,149,237)	1.9914	None
Stat4	Mcf2l	0.87613	50.52	0.523	rgb(223,117,118)	1.9914	2,2
Tead1	Ddit3	-0.87613	50.52	-5.2E-01	rgb(105,149,237)	1.9914	None
Trp73	Eda2r	0.87613	50.52	0.515	rgb(223,119,120)	1.9914	2,2
Zbtb33	Dnajc21	0.87613	50.52	0.524	rgb(223,117,118)	1.9914	None
Zbtb4	Crebbp	0.87613	50.52	0.522	rgb(223,117,118)	1.9914	None
Zbtb7b	Vamp2	0.87613	50.52	0.518	rgb(223,118,119)	1.9914	None
Zfp148	Plscr3	0.87613	50.52	0.525	rgb(223,117,118)	1.9914	None
Zfp219	Gart	-0.87613	50.52	-5.2E-01	rgb(103,148,237)	1.9914	None
Zfp219	Nupr1	-0.87613	50.52	-5.2E-01	rgb(103,148,237)	1.9914	2,2
Zfp219	Plxna1	0.87613	50.52	0.518	rgb(223,118,119)	1.9914	None
Cenpt	Clic1	0.87613	50.52	0.519	rgb(223,118,119)	1.9914	2,2
Csrnp1	Plaur	0.87613	50.52	0.522	rgb(223,117,118)	1.9914	2,2
Jazf1	Siglec5	0.87613	50.52	0.525	rgb(223,117,118)	1.9914	2,2
Mtf2	Psmd8	-0.87613	50.52	-5.2E-01	rgb(105,149,237)	1.9914	2,2
Phf20	Hebp2	-0.87613	50.52	-5.2E-01	rgb(105,149,237)	1.9914	2,2
Rlf	3110057O12Rik	0.87613	50.52	0.521	rgb(223,118,119)	1.9914	2,2
Zfp358	Sorcs2	-0.87613	50.52	-5.2E-01	rgb(103,148,237)	1.9914	2,2
Zfp385a	Cox6b2	0.87613	50.52	0.515	rgb(223,119,120)	1.9914	2,2
Zfp704	Zfp503	0.87613	50.52	0.524	rgb(223,117,118)	1.9914	2,2
Zfp758	Ifitm3	-0.87613	50.52	-5.2E-01	rgb(105,149,237)	1.9914	2,2
Hmga1	Mpp1	0.87613	50.52	0.703	rgb(225, 83, 84)	1.9914	2,2
Sp6	Cln6	0.87613	50.52	0.703	rgb(225, 83, 84)	1.9914	None
Sp6	Sap30	0.87613	50.52	0.703	rgb(225, 83, 84)	1.9914	None
Ahrr	F2rl1	0.87287	50.51	0.513	rgb(223,119,120)	1.9912	None
Atf2	Rell1	0.87287	50.51	0.513	rgb(223,119,120)	1.9912	None
Bach1	Tlcd2	0.87287	50.51	0.513	rgb(223,119,120)	1.9912	None
Batf	1110032F04Rik	-0.87287	50.51	-5.1E-01	rgb(106,150,236)	1.9912	None
Batf	Cyp51	-0.87287	50.51	-5.1E-01	rgb(107,150,236)	1.9912	None
Batf	Dcakd	-0.87287	50.51	-5.1E-01	rgb(106,150,236)	1.9912	None
Batf	Mapk14	0.87287	50.51	0.506	rgb(223,120,121)	1.9912	None
Batf	Marcksl1	-0.87287	50.51	-5.1E-01	rgb(105,149,237)	1.9912	None
Batf	Mesdc1	-0.87287	50.51	-5.1E-01	rgb(106,149,237)	1.9912	None
Batf	Prex1	0.87287	50.51	0.506	rgb(223,120,121)	1.9912	None
Batf	Prickle1	-0.87287	50.51	-5.1E-01	rgb(106,150,236)	1.9912	None
Batf	Zfp229	-0.87287	50.51	-5.1E-01	rgb(107,150,236)	1.9912	None
Cebpg	Kif5c	0.87287	50.51	0.507	rgb(223,120,121)	1.9912	None
Ebf1	Prnp	-0.87287	50.51	-5.1E-01	rgb(106,150,236)	1.9912	None
Egr1	Nme4	0.87287	50.51	0.511	rgb(223,119,120)	1.9912	None
Egr1	Tsen2	0.87287	50.51	0.51	rgb(223,120,121)	1.9912	None
Egr2	Abhd15	0.87287	50.51	0.507	rgb(223,120,121)	1.9912	None
Egr2	Ubash3a	0.87287	50.51	0.512	rgb(223,119,120)	1.9912	None
Elf1	Cdk5r1	0.87287	50.51	0.506	rgb(223,120,121)	1.9912	None
Elf1	Slc3a2	-0.87287	50.51	-5.1E-01	rgb(106,149,236)	1.9912	None
Ets1	Gabbr1	0.87287	50.51	0.513	rgb(223,119,120)	1.9912	None
Etv6	Ptprf	-0.87287	50.51	-5.1E-01	rgb(106,149,236)	1.9912	None
Etv6	Ulk2	-0.87287	50.51	-5.1E-01	rgb(105,149,237)	1.9912	None
Fli1	Sra1	0.87287	50.51	0.508	rgb(223,120,121)	1.9912	None
Fosl2	Gipr	0.87287	50.51	0.508	rgb(223,120,121)	1.9912	None
Fosl2	Lrfn3	0.87287	50.51	0.51	rgb(223,120,121)	1.9912	None
Fosl2	Mecr	-0.87287	50.51	-5.1E-01	rgb(106,149,236)	1.9912	None
Fosl2	Stard5	0.87287	50.51	0.506	rgb(223,120,121)	1.9912	None
Foxh1	Ahnak	0.87287	50.51	0.507	rgb(223,120,121)	1.9912	None
Gabpa	Ap3b1	-0.87287	50.51	-5.1E-01	rgb(106,149,236)	1.9912	None
Gata1	Icam4	0.87287	50.51	0.513	rgb(223,119,120)	1.9912	None
Gata2	Sh3bp5	0.87287	50.51	0.512	rgb(223,119,120)	1.9912	None
Gata3	Ccr8	0.87287	50.51	0.51	rgb(223,120,121)	1.9912	None
Hbp1	Irf4	0.87287	50.51	0.512	rgb(223,119,120)	1.9912	None
Hic1	Nt5e	0.87287	50.51	0.513	rgb(223,119,120)	1.9912	None
Hif1a	B3gnt3	0.87287	50.51	0.505	rgb(223,121,122)	1.9912	None
Hif1a	Cdkn1b	0.87287	50.51	0.51	rgb(223,120,121)	1.9912	None
Hif1a	Il3	0.87287	50.51	0.509	rgb(223,120,121)	1.9912	None
Hif1a	Sav1	0.87287	50.51	0.505	rgb(223,121,122)	1.9912	None
Hif1a	Serpine1	0.87287	50.51	0.506	rgb(223,120,121)	1.9912	None
Hif1a	Slc27a4	0.87287	50.51	0.51	rgb(223,120,121)	1.9912	None
Ikzf3	Gstm1	0.87287	50.51	0.509	rgb(223,120,121)	1.9912	None
Ikzf3	Rxra	-0.87287	50.51	-5.1E-01	rgb(106,149,236)	1.9912	None
Insm1	Fut7	0.87287	50.51	0.514	rgb(223,119,120)	1.9912	None
Irf4	Adam10	-0.87287	50.51	-5.1E-01	rgb(105,149,237)	1.9912	None
Irf4	B4galnt1	-0.87287	50.51	-5.1E-01	rgb(107,150,236)	1.9912	None
Irf4	Dcakd	-0.87287	50.51	-5.1E-01	rgb(106,149,236)	1.9912	None
Irf4	Dlg3	0.87287	50.51	0.512	rgb(223,119,120)	1.9912	None
Irf4	Gm2762	-0.87287	50.51	-5.1E-01	rgb(105,149,237)	1.9912	None
Irf4	Ikbke	-0.87287	50.51	-5.1E-01	rgb(107,150,236)	1.9912	None
Irf4	Kcnab3	0.87287	50.51	0.51	rgb(223,120,121)	1.9912	None
Irf4	Pde10a	-0.87287	50.51	-5.1E-01	rgb(105,149,237)	1.9912	None
Irf4	Rasgrp1	-0.87287	50.51	-5.1E-01	rgb(106,150,236)	1.9912	None
Irf4	Sesn1	-0.87287	50.51	-5.1E-01	rgb(106,150,236)	1.9912	None
Irf4	Soat2	0.87287	50.51	0.506	rgb(223,120,121)	1.9912	None
Irf4	St8sia6	0.87287	50.51	0.508	rgb(223,120,121)	1.9912	None
Irf4	Sytl2	-0.87287	50.51	-5.1E-01	rgb(106,149,236)	1.9912	None
Irf5	Samsn1	0.87287	50.51	0.514	rgb(223,119,120)	1.9912	None
Irf7	Dtx3l	0.87287	50.51	0.509	rgb(223,120,121)	1.9912	None
Irf9	Erap1	0.87287	50.51	0.506	rgb(223,120,121)	1.9912	None
Irf9	Stat2	0.87287	50.51	0.512	rgb(223,119,120)	1.9912	None
Jun	Itga7	0.87287	50.51	0.514	rgb(223,119,120)	1.9912	None
Klf4	Surf4	0.87287	50.51	0.514	rgb(223,119,120)	1.9912	None
Klf5	Usp35	0.87287	50.51	0.509	rgb(223,120,121)	1.9912	None
Lcor	Eif4e3	0.87287	50.51	0.508	rgb(223,120,121)	1.9912	None
Lef1	Bcl6b	-0.87287	50.51	-5.1E-01	rgb(106,149,237)	1.9912	None
Lef1	Xylt2	0.87287	50.51	0.508	rgb(223,120,121)	1.9912	None
Lhx2	Tg	0.87287	50.51	0.512	rgb(223,119,120)	1.9912	None
Maf	Casr	0.87287	50.51	0.515	rgb(223,119,120)	1.9912	None
Maf	Cd70	-0.87287	50.51	-5.1E-01	rgb(106,149,236)	1.9912	None
Maf	Fam43a	-0.87287	50.51	-5.1E-01	rgb(106,150,236)	1.9912	None
Maf	Galnt3	-0.87287	50.51	-5.1E-01	rgb(106,149,236)	1.9912	None
Maf	Gli3	0.87287	50.51	0.51	rgb(223,120,121)	1.9912	2,2
Maf	Glipr1	-0.87287	50.51	-5.1E-01	rgb(107,150,236)	1.9912	None
Maf	Ifngr2	0.87287	50.51	0.514	rgb(223,119,120)	1.9912	None
Maf	Lgmn	0.87287	50.51	0.508	rgb(223,120,121)	1.9912	None
Maf	Peli2	0.87287	50.51	0.513	rgb(223,119,120)	1.9912	None
Maf	Ppp1cc	0.87287	50.51	0.509	rgb(223,120,121)	1.9912	None
Maf	Sipa1l2	0.87287	50.51	0.511	rgb(223,119,120)	1.9912	None
Maf	Unc93b1	-0.87287	50.51	-5.1E-01	rgb(107,150,236)	1.9912	None
Msx2	Aspn	0.87287	50.51	0.514	rgb(223,119,120)	1.9912	None
Msx2	Atp6v0a1	0.87287	50.51	0.514	rgb(223,119,120)	1.9912	None
Mxi1	S100a6	0.87287	50.51	0.511	rgb(223,119,120)	1.9912	None
Mxi1	Trpm1	0.87287	50.51	0.508	rgb(223,120,121)	1.9912	None
Mypop	Mgll	0.87287	50.51	0.514	rgb(223,119,120)	1.9912	None
Nfatc2	Nrn1	0.87287	50.51	0.512	rgb(223,119,120)	1.9912	None
Nfe2	Hif1a	-0.87287	50.51	-5.1E-01	rgb(106,150,236)	1.9912	None
Nfe2l2	Lrp8	0.87287	50.51	0.509	rgb(223,120,121)	1.9912	None
Nfkb2	Smox	0.87287	50.51	0.513	rgb(223,119,120)	1.9912	None
Nkx1-2	Sqle	0.87287	50.51	0.513	rgb(223,119,120)	1.9912	None
Nr3c1	Inha	0.87287	50.51	0.511	rgb(223,119,120)	1.9912	None
Pou2af1	Tmem125	-0.87287	50.51	-5.1E-01	rgb(106,149,236)	1.9912	2,2
Ppara	Tsc22d3	0.87287	50.51	0.513	rgb(223,119,120)	1.9912	None
Ppard	Spry1	0.87287	50.51	0.511	rgb(223,119,120)	1.9912	2,2
Prox1	Gbp7	0.87287	50.51	0.506	rgb(223,120,121)	1.9912	None
Rara	Acsl6	0.87287	50.51	0.511	rgb(223,119,120)	1.9912	None
Rbpj	Fas	0.87287	50.51	0.509	rgb(223,120,121)	1.9912	None
Rbpj	Rasal1	0.87287	50.51	0.511	rgb(223,119,120)	1.9912	None
Rela	4930523C07Rik	0.87287	50.51	0.507	rgb(223,120,121)	1.9912	None
Relb	Dock4	0.87287	50.51	0.505	rgb(223,120,122)	1.9912	None
Relb	Pigc	-0.87287	50.51	-5.1E-01	rgb(105,149,237)	1.9912	None
Rfx2	Rnf144b	0.87287	50.51	0.512	rgb(223,119,120)	1.9912	None
Rora	Vax2	0.87287	50.51	0.509	rgb(223,120,121)	1.9912	None
Rxra	Mex3d	0.87287	50.51	0.511	rgb(223,119,120)	1.9912	None
Rxra	Ppp2r2c	0.87287	50.51	0.514	rgb(223,119,120)	1.9912	None
Satb1	9430020K01Rik	0.87287	50.51	0.505	rgb(223,121,122)	1.9912	None
Satb1	Akap12	0.87287	50.51	0.506	rgb(223,120,121)	1.9912	None
Satb1	Lamc1	0.87287	50.51	0.512	rgb(223,119,120)	1.9912	None
Six5	Pag1	0.87287	50.51	0.505	rgb(223,120,121)	1.9912	None
Smad3	Ctla2b	0.87287	50.51	0.509	rgb(223,120,121)	1.9912	None
Sox6	Sphk1	0.87287	50.51	0.508	rgb(223,120,121)	1.9912	None
Sp2	Ptk7	0.87287	50.51	0.511	rgb(223,119,120)	1.9912	None
Sp3	Acox1	0.87287	50.51	0.508	rgb(223,120,121)	1.9912	None
Sp4	Lgals3	-0.87287	50.51	-5.1E-01	rgb(107,150,236)	1.9912	None
Sp4	Ly6e	-0.87287	50.51	-5.1E-01	rgb(107,150,236)	1.9912	None
Sp4	Mical1	-0.87287	50.51	-5.1E-01	rgb(106,149,236)	1.9912	None
Sp4	Nln	0.87287	50.51	0.514	rgb(223,119,120)	1.9912	None
Sp4	Pgrmc1	-0.87287	50.51	-5.1E-01	rgb(107,150,236)	1.9912	None
Sp4	Rasgrp1	-0.87287	50.51	-5.1E-01	rgb(107,150,236)	1.9912	None
Sp4	Rhbdf1	0.87287	50.51	0.515	rgb(223,119,120)	1.9912	None
Sp4	Tlcd1	0.87287	50.51	0.512	rgb(223,119,120)	1.9912	None
Srebf1	Rab34	-0.87287	50.51	-5.1E-01	rgb(107,150,236)	1.9912	None
Srebf2	Fbxo44	0.87287	50.51	0.513	rgb(223,119,120)	1.9912	None
Stat1	P4hb	-0.87287	50.51	-5.1E-01	rgb(107,150,236)	1.9912	None
Stat3	Actn1	-0.87287	50.51	-5.1E-01	rgb(106,149,237)	1.9912	None
Stat3	Bend4	0.87287	50.51	0.511	rgb(223,119,120)	1.9912	None
Stat3	Bspry	-0.87287	50.51	-5.1E-01	rgb(106,149,236)	1.9912	None
Stat3	C1rl	0.87287	50.51	0.512	rgb(223,119,120)	1.9912	None
Stat3	Dennd3	0.87287	50.51	0.511	rgb(223,119,120)	1.9912	None
Stat3	Ehbp1l1	0.87287	50.51	0.508	rgb(223,120,121)	1.9912	None
Stat3	Grn	0.87287	50.51	0.508	rgb(223,120,121)	1.9912	None
Stat3	Myo3b	0.87287	50.51	0.511	rgb(223,119,121)	1.9912	None
Stat3	Nkx3-1	0.87287	50.51	0.51	rgb(223,120,121)	1.9912	None
Stat3	Ust	0.87287	50.51	0.513	rgb(223,119,120)	1.9912	None
Stat4	Eps8	0.87287	50.51	0.514	rgb(223,119,120)	1.9912	None
Stat4	Socs3	0.87287	50.51	0.512	rgb(223,119,120)	1.9912	None
Tcf3	Clic5	0.87287	50.51	0.506	rgb(223,120,121)	1.9912	None
Tcf3	Hist1h1c	0.87287	50.51	0.506	rgb(223,120,121)	1.9912	None
Tcf3	Sidt1	0.87287	50.51	0.505	rgb(223,121,122)	1.9912	None
Tcf4	Urb1	0.87287	50.51	0.513	rgb(223,119,120)	1.9912	None
Tcf7l2	Dlg3	0.87287	50.51	0.51	rgb(223,119,121)	1.9912	None
Tead1	Slc7a3	-0.87287	50.51	-5.1E-01	rgb(106,149,236)	1.9912	2,2
Tead3	Slc48a1	0.87287	50.51	0.509	rgb(223,120,121)	1.9912	None
Trp53	Slc39a10	-0.87287	50.51	-5.1E-01	rgb(106,150,236)	1.9912	None
Usf2	Tyms	-0.87287	50.51	-5.1E-01	rgb(107,150,236)	1.9912	None
Vdr	Rab20	-0.87287	50.51	-5.1E-01	rgb(106,150,236)	1.9912	None
Xbp1	Pgrmc1	-0.87287	50.51	-5.1E-01	rgb(106,149,236)	1.9912	None
Zbtb7b	Synpo2	-0.87287	50.51	-5.1E-01	rgb(106,149,236)	1.9912	None
Zfp148	Cyth1	-0.87287	50.51	-5.1E-01	rgb(106,149,236)	1.9912	None
Zfp219	Mboat7	0.87287	50.51	0.511	rgb(223,119,120)	1.9912	None
Zfp219	Rhebl1	-0.87287	50.51	-5.1E-01	rgb(107,150,236)	1.9912	None
Zfp263	Syt7	0.87287	50.51	0.513	rgb(223,119,120)	1.9912	None
Zfp281	Pmm1	-0.87287	50.51	-5.1E-01	rgb(106,150,236)	1.9912	None
Zfp300	Fam46c	0.87287	50.51	0.506	rgb(223,120,121)	1.9912	None
Zfp300	Fes	0.87287	50.51	0.507	rgb(223,120,121)	1.9912	None
Zscan10	Bmp2k	-0.87287	50.51	-5.1E-01	rgb(106,150,236)	1.9912	None
Adnp	Rraga	0.87287	50.51	0.509	rgb(223,120,121)	1.9912	2,2
Atmin	Il15ra	0.87287	50.51	0.509	rgb(223,120,121)	1.9912	2,2
L3mbtl3	Dcaf17	0.87287	50.51	0.509	rgb(223,120,121)	1.9912	2,2
Phf20	Tmem220	0.87287	50.51	0.514	rgb(223,119,120)	1.9912	2,2
Tet2	B4galnt1	-0.87287	50.51	-5.1E-01	rgb(106,149,236)	1.9912	2,2
Tulp2	Epb4.1l4a	0.87287	50.51	0.507	rgb(223,120,121)	1.9912	2,2
Zfp365	Eda2r	0.87287	50.51	0.507	rgb(223,120,121)	1.9912	2,2
Klf10	Rragd	0.87287	50.51	0.703	rgb(225, 83, 84)	1.9912	None
Klf11	Rragd	0.87287	50.51	0.703	rgb(225, 83, 84)	1.9912	None
Sp6	Pck2	0.87287	50.51	0.703	rgb(225, 83, 84)	1.9912	None
Sp9	Unc93b1	0.87287	50.51	0.703	rgb(225, 83, 84)	1.9912	None
Arid2	Rap1gap2	0.86961	50.5	0.505	rgb(223,121,122)	1.991	None
Ascl2	Serpine2	0.86961	50.5	0.496	rgb(222,122,123)	1.991	None
Atf6	Lax1	0.86961	50.5	0.5	rgb(222,122,123)	1.991	None
Batf	Ccr3	0.86961	50.5	0.498	rgb(222,122,123)	1.991	None
Batf	Cxcr6	0.86961	50.5	0.503	rgb(223,121,122)	1.991	None
Batf	Fut4	0.86961	50.5	0.498	rgb(222,122,123)	1.991	None
Batf	Rab11fip5	0.86961	50.5	0.504	rgb(223,121,122)	1.991	None
Batf	Sqstm1	0.86961	50.5	0.496	rgb(222,122,123)	1.991	None
Bcl11b	Dcaf17	-0.86961	50.5	-5.0E-01	rgb(110,152,236)	1.991	None
Bcl11b	Tnf	0.86961	50.5	0.501	rgb(223,121,122)	1.991	None
Bcl11b	Zfp580	0.86961	50.5	0.503	rgb(223,121,122)	1.991	None
Cebpb	Hmox1	0.86961	50.5	0.497	rgb(222,122,123)	1.991	None
Creb1	Ets2	0.86961	50.5	0.502	rgb(223,121,122)	1.991	None
E2f4	Gimap4	-0.86961	50.5	-5.0E-01	rgb(109,151,236)	1.991	None
E2f4	Sema4c	0.86961	50.5	0.501	rgb(223,121,122)	1.991	None
Ebf1	Col7a1	0.86961	50.5	0.504	rgb(223,121,122)	1.991	None
Egr1	Fkbp9	0.86961	50.5	0.498	rgb(222,122,123)	1.991	None
Egr1	Prpsap2	0.86961	50.5	0.495	rgb(222,122,123)	1.991	None
Egr1	Rpa2	0.86961	50.5	0.504	rgb(223,121,122)	1.991	None
Egr1	Znhit6	0.86961	50.5	0.495	rgb(222,122,123)	1.991	None
Egr2	Galc	-0.86961	50.5	-5.0E-01	rgb(108,151,236)	1.991	None
Egr2	Plod2	-0.86961	50.5	-5.0E-01	rgb(108,151,236)	1.991	None
Egr2	Prokr1	0.86961	50.5	0.5	rgb(223,121,122)	1.991	2,2
Egr2	Tmtc4	0.86961	50.5	0.501	rgb(223,121,122)	1.991	None
Elf1	Fgd6	0.86961	50.5	0.502	rgb(223,121,122)	1.991	None
Erg	4632428N05Rik	0.86961	50.5	0.497	rgb(222,122,123)	1.991	2,2
Ets1	Txndc17	0.86961	50.5	0.504	rgb(223,121,122)	1.991	None
Etv6	Furin	-0.86961	50.5	-5.0E-01	rgb(108,150,236)	1.991	None
Etv6	Lime1	0.86961	50.5	0.497	rgb(222,122,123)	1.991	None
Fli1	Arrb2	0.86961	50.5	0.503	rgb(223,121,122)	1.991	None
Fos	Gstt3	0.86961	50.5	0.502	rgb(223,121,122)	1.991	None
Fos	Vim	0.86961	50.5	0.503	rgb(223,121,122)	1.991	None
Fosb	Cltb	-0.86961	50.5	-5.0E-01	rgb(109,152,236)	1.991	None
Fosl1	Ric8	0.86961	50.5	0.497	rgb(222,122,123)	1.991	2,2
Fosl2	Adck3	0.86961	50.5	0.496	rgb(222,122,123)	1.991	None
Fosl2	Tet3	-0.86961	50.5	-5.0E-01	rgb(108,151,236)	1.991	None
Fosl2	Tmem163	0.86961	50.5	0.495	rgb(222,122,123)	1.991	None
Gabpa	Mtss1	-0.86961	50.5	-5.0E-01	rgb(109,151,236)	1.991	None
Gabpa	St14	-0.86961	50.5	-5.0E-01	rgb(108,151,236)	1.991	None
Gata3	Tes	0.86961	50.5	0.501	rgb(223,121,122)	1.991	None
Gfi1	2810429I04Rik	0.86961	50.5	0.496	rgb(222,122,123)	1.991	None
Glis3	Abcd3	0.86961	50.5	0.496	rgb(222,122,123)	1.991	None
Hey1	Mesdc1	0.86961	50.5	0.499	rgb(222,122,123)	1.991	None
Hif1a	Agap1	-0.86961	50.5	-5.0E-01	rgb(109,152,236)	1.991	None
Hif1a	Agrp	0.86961	50.5	0.498	rgb(222,122,123)	1.991	None
Hif1a	Hk2	0.86961	50.5	0.5	rgb(223,121,122)	1.991	None
Hif1a	Piga	0.86961	50.5	0.501	rgb(223,121,122)	1.991	None
Hif1a	Serpinb1a	0.86961	50.5	0.5	rgb(223,121,122)	1.991	None
Hif1a	Syce2	0.86961	50.5	0.505	rgb(223,121,122)	1.991	None
Hoxd4	Il12rb2	0.86961	50.5	0.498	rgb(222,122,123)	1.991	None
Irf2	Dio2	0.86961	50.5	0.495	rgb(222,122,123)	1.991	None
Irf4	Adamts6	-0.86961	50.5	-5.0E-01	rgb(109,151,236)	1.991	None
Irf4	Armcx6	0.86961	50.5	0.497	rgb(222,122,123)	1.991	None
Irf4	Bmp2	-0.86961	50.5	-5.0E-01	rgb(108,151,236)	1.991	None
Irf4	Cacna1s	0.86961	50.5	0.495	rgb(222,122,123)	1.991	None
Irf4	Cd83	-0.86961	50.5	-5.0E-01	rgb(109,151,236)	1.991	None
Irf4	Cep68	-0.86961	50.5	-5.0E-01	rgb(108,151,236)	1.991	None
Irf4	Ctsb	0.86961	50.5	0.498	rgb(222,122,123)	1.991	None
Irf4	Hmgcr	-0.86961	50.5	-5.0E-01	rgb(109,151,236)	1.991	None
Irf4	Nsg2	-0.86961	50.5	-5.0E-01	rgb(109,151,236)	1.991	None
Irf4	Pipox	0.86961	50.5	0.505	rgb(223,121,122)	1.991	None
Irf4	Rai14	-0.86961	50.5	-5.0E-01	rgb(107,150,236)	1.991	None
Irf4	Rhebl1	0.86961	50.5	0.496	rgb(222,122,123)	1.991	None
Irf4	Skap2	0.86961	50.5	0.499	rgb(222,122,123)	1.991	None
Irf4	Tmem35	0.86961	50.5	0.503	rgb(223,121,122)	1.991	None
Irf4	Tnfsf8	-0.86961	50.5	-5.0E-01	rgb(108,151,236)	1.991	None
Irf4	Zranb3	-0.86961	50.5	-5.0E-01	rgb(109,151,236)	1.991	None
Irf7	Stk38l	0.86961	50.5	0.496	rgb(222,122,123)	1.991	None
Irf9	Gbp9	0.86961	50.5	0.505	rgb(223,121,122)	1.991	None
Jdp2	Retsat	-0.86961	50.5	-5.0E-01	rgb(108,151,236)	1.991	None
Jund	Cd93	0.86961	50.5	0.495	rgb(222,122,123)	1.991	None
Klf12	Mdn1	-0.86961	50.5	-5.0E-01	rgb(108,151,236)	1.991	None
Klf4	1810010H24Rik	0.86961	50.5	0.498	rgb(222,122,123)	1.991	None
Lef1	Fbxo21	0.86961	50.5	0.501	rgb(223,121,122)	1.991	None
Lef1	Tmem184b	0.86961	50.5	0.501	rgb(223,121,122)	1.991	None
Maf	Abi3	0.86961	50.5	0.504	rgb(223,121,122)	1.991	None
Maf	Lair1	0.86961	50.5	0.495	rgb(222,122,123)	1.991	2,2
Maf	Spint1	-0.86961	50.5	-5.0E-01	rgb(107,150,236)	1.991	None
Nfkb1	B3gnt3	0.86961	50.5	0.504	rgb(223,121,122)	1.991	None
Nfkb2	Fli1	-0.86961	50.5	-5.0E-01	rgb(108,151,236)	1.991	None
Nfkb2	Rnf125	-0.86961	50.5	-5.0E-01	rgb(108,151,236)	1.991	None
Nr4a2	Il4ra	-0.86961	50.5	-5.0E-01	rgb(109,151,236)	1.991	None
Plag1	Itga5	0.86961	50.5	0.502	rgb(223,121,122)	1.991	None
Plagl2	Tnni1	0.86961	50.5	0.504	rgb(223,121,122)	1.991	None
Pou6f1	Cs	0.86961	50.5	0.496	rgb(222,122,123)	1.991	2,2
Rara	Aga	0.86961	50.5	0.499	rgb(222,122,123)	1.991	None
Rarg	Map3k1	0.86961	50.5	0.503	rgb(223,121,122)	1.991	None
Rarg	Tle1	0.86961	50.5	0.497	rgb(222,122,123)	1.991	None
Rel	Lgals3bp	0.86961	50.5	0.499	rgb(222,122,123)	1.991	None
Rest	Zfp229	0.86961	50.5	0.496	rgb(222,122,123)	1.991	None
Rfx2	B9d1	0.86961	50.5	0.503	rgb(223,121,122)	1.991	None
Rorc	Abhd15	0.86961	50.5	0.504	rgb(223,121,122)	1.991	None
Rorc	Agpat3	0.86961	50.5	0.496	rgb(222,122,123)	1.991	None
Rorc	Avpi1	0.86961	50.5	0.498	rgb(222,122,123)	1.991	None
Rorc	B3galt2	0.86961	50.5	0.496	rgb(222,122,123)	1.991	2,2
Rorc	Havcr1	0.86961	50.5	0.501	rgb(223,121,122)	1.991	None
Rorc	Hsd17b7	0.86961	50.5	0.502	rgb(223,121,122)	1.991	None
Rorc	Il23r	0.86961	50.5	0.502	rgb(223,121,122)	1.991	None
Rreb1	Hspg2	0.86961	50.5	0.496	rgb(222,122,123)	1.991	None
Runx2	Acsl6	0.86961	50.5	0.501	rgb(223,121,122)	1.991	None
Rxra	Bank1	0.86961	50.5	0.498	rgb(222,122,123)	1.991	None
Rxra	Mirg	0.86961	50.5	0.496	rgb(222,122,123)	1.991	None
Rxra	Nrxn2	0.86961	50.5	0.5	rgb(223,121,122)	1.991	None
Rxrb	Cmas	0.86961	50.5	0.499	rgb(222,122,123)	1.991	None
Satb1	Ccl20	0.86961	50.5	0.5	rgb(223,121,122)	1.991	None
Satb1	Ddx11	0.86961	50.5	0.502	rgb(223,121,122)	1.991	None
Satb1	Ptk7	0.86961	50.5	0.5	rgb(222,122,123)	1.991	2,2
Satb2	Nt5dc1	-0.86961	50.5	-5.0E-01	rgb(108,150,236)	1.991	None
Six4	Gap43	0.86961	50.5	0.497	rgb(222,122,123)	1.991	None
Smad3	Jup	0.86961	50.5	0.501	rgb(223,121,122)	1.991	2,2
Smad3	Pmepa1	0.86961	50.5	0.496	rgb(222,122,123)	1.991	None
Snai3	Lrp8	0.86961	50.5	0.504	rgb(223,121,122)	1.991	None
Sox4	Slain1	-0.86961	50.5	-5.0E-01	rgb(108,151,236)	1.991	None
Sp3	Aldoc	0.86961	50.5	0.5	rgb(223,121,122)	1.991	None
Sp3	Sncb	0.86961	50.5	0.498	rgb(222,122,123)	1.991	None
Sp4	Gprc5a	0.86961	50.5	0.503	rgb(223,121,122)	1.991	None
Sp4	Grin3b	0.86961	50.5	0.5	rgb(222,122,123)	1.991	None
Sp4	Nxn	0.86961	50.5	0.5	rgb(222,122,123)	1.991	None
Sp4	Vim	-0.86961	50.5	-5.0E-01	rgb(109,151,236)	1.991	None
Sp4	Znrf1	-0.86961	50.5	-5.0E-01	rgb(107,150,236)	1.991	None
Srebf1	4932438H23Rik	0.86961	50.5	0.505	rgb(223,121,122)	1.991	None
Srebf2	Slc30a1	-0.86961	50.5	-5.0E-01	rgb(108,150,236)	1.991	None
Stat1	Rnf130	-0.86961	50.5	-5.0E-01	rgb(109,152,236)	1.991	None
Stat1	Stat2	0.86961	50.5	0.498	rgb(222,122,123)	1.991	None
Stat1	Tmtc4	0.86961	50.5	0.499	rgb(222,122,123)	1.991	None
Stat1	Tnip2	0.86961	50.5	0.501	rgb(223,121,122)	1.991	None
Stat3	Asb2	0.86961	50.5	0.503	rgb(223,121,122)	1.991	None
Stat3	Lsp1	-0.86961	50.5	-5.0E-01	rgb(108,151,236)	1.991	None
Stat3	Slc39a1	0.86961	50.5	0.503	rgb(223,121,122)	1.991	None
Stat3	Timd2	0.86961	50.5	0.496	rgb(222,122,123)	1.991	None
Stat3	Tnk2	0.86961	50.5	0.504	rgb(223,121,122)	1.991	None
Stat4	Il2ra	0.86961	50.5	0.498	rgb(222,122,123)	1.991	None
Tcf12	Lrrc28	0.86961	50.5	0.499	rgb(222,122,123)	1.991	None
Tcf12	Slc4a11	0.86961	50.5	0.505	rgb(223,121,122)	1.991	None
Tead1	Cd93	0.86961	50.5	0.495	rgb(222,122,123)	1.991	None
Thap1	Rpgrip1	0.86961	50.5	0.495	rgb(222,122,123)	1.991	None
Trp53	1700007K13Rik	0.86961	50.5	0.495	rgb(222,122,123)	1.991	2,2
Trp53	3110057O12Rik	-0.86961	50.5	-5.0E-01	rgb(109,151,236)	1.991	2,2
Trp53	Ppm1d	0.86961	50.5	0.504	rgb(223,121,122)	1.991	None
Usf2	Fam168b	0.86961	50.5	0.499	rgb(222,122,123)	1.991	None
Zbtb6	Ppap2c	-0.86961	50.5	-5.0E-01	rgb(109,152,236)	1.991	2,2
Zbtb7b	Pacs1	0.86961	50.5	0.504	rgb(223,121,122)	1.991	None
Zbtb7b	Zbed4	0.86961	50.5	0.495	rgb(222,122,123)	1.991	None
Zeb1	Hist1h1d	0.86961	50.5	0.501	rgb(223,121,122)	1.991	None
Zfhx3	Clec2i	0.86961	50.5	0.496	rgb(222,122,123)	1.991	None
Zfp105	Tet1	0.86961	50.5	0.497	rgb(222,122,123)	1.991	None
Zfp148	Lpcat1	-0.86961	50.5	-5.0E-01	rgb(107,150,236)	1.991	None
Zfp202	Hdac9	-0.86961	50.5	-5.0E-01	rgb(109,151,236)	1.991	None
Zfp219	Gpt2	-0.86961	50.5	-5.0E-01	rgb(108,150,236)	1.991	None
Zfp263	Stc1	0.86961	50.5	0.499	rgb(222,122,123)	1.991	None
Zfp523	Ptpn1	-0.86961	50.5	-5.0E-01	rgb(110,152,236)	1.991	None
Zscan10	Arrb2	0.86961	50.5	0.497	rgb(222,122,123)	1.991	None
Klf6	Ric8	0.86961	50.5	0.501	rgb(223,121,122)	1.991	2,2
Zbed3	Cox6a2	0.86961	50.5	0.499	rgb(222,122,123)	1.991	2,2
Zbtb44	Xpnpep1	-0.86961	50.5	-5.0E-01	rgb(109,152,236)	1.991	2,2
Zfp385a	Phlda3	0.86961	50.5	0.501	rgb(223,121,122)	1.991	2,2
Zfp429	Ada	-0.86961	50.5	-5.0E-01	rgb(109,151,236)	1.991	2,2
Zfp511	Trove2	-0.86961	50.5	-5.0E-01	rgb(109,151,236)	1.991	2,2
Zfp52	4632428N05Rik	0.86961	50.5	0.504	rgb(223,121,122)	1.991	2,2
Zfp629	Tbc1d16	0.86961	50.5	0.505	rgb(223,121,122)	1.991	2,2
Zfp960	Ntn4	0.86961	50.5	0.496	rgb(222,122,123)	1.991	2,2
Zfp960	Spats2	-0.86961	50.5	-5.0E-01	rgb(109,151,236)	1.991	2,2
Lyl1	Ddr1	0.86961	50.5	0.703	rgb(225, 83, 84)	1.991	None
Tal2	Ddr1	0.86961	50.5	0.703	rgb(225, 83, 84)	1.991	None
Sp6	Ifnar1	0.86961	50.5	0.703	rgb(225, 83, 84)	1.991	None
Ar	Mllt3	0.86635	50.49	0.491	rgb(222,123,124)	1.9908	None
Atf6	Vegfa	-0.86635	50.49	-4.9E-01	rgb(111,153,236)	1.9908	None
Bach1	Akap2	0.86635	50.49	0.49	rgb(222,123,124)	1.9908	None
Batf	Ccr1l1	0.86635	50.49	0.485	rgb(222,124,125)	1.9908	None
Batf	Hmgcr	-0.86635	50.49	-4.9E-01	rgb(110,152,236)	1.9908	None
Batf	Igsf9	-0.86635	50.49	-4.9E-01	rgb(111,153,236)	1.9908	None
Batf	Il7r	0.86635	50.49	0.495	rgb(222,122,123)	1.9908	None
Batf	Rabgap1l	0.86635	50.49	0.486	rgb(222,124,125)	1.9908	None
Batf	Tlk1	-0.86635	50.49	-4.9E-01	rgb(111,152,236)	1.9908	None
Bcl11b	Aldh3a2	-0.86635	50.49	-4.9E-01	rgb(110,152,236)	1.9908	None
Bcl11b	Zcchc3	0.86635	50.49	0.486	rgb(222,124,125)	1.9908	None
Bcl6	Lzts1	0.86635	50.49	0.492	rgb(222,123,124)	1.9908	None
Bcl6b	Nedd4	0.86635	50.49	0.485	rgb(222,124,125)	1.9908	None
Cebpb	Cdkn2d	0.86635	50.49	0.49	rgb(222,123,124)	1.9908	None
Cebpb	Ddit3	0.86635	50.49	0.488	rgb(222,124,125)	1.9908	None
Cebpb	Eif4ebp1	0.86635	50.49	0.494	rgb(222,123,124)	1.9908	None
Cebpb	Rab39b	0.86635	50.49	0.487	rgb(222,124,125)	1.9908	None
Cebpg	Prlr	0.86635	50.49	0.489	rgb(222,124,125)	1.9908	None
Cenpb	Robo3	0.86635	50.49	0.491	rgb(222,123,124)	1.9908	None
Clock	Igf2bp1	-0.86635	50.49	-4.9E-01	rgb(112,153,235)	1.9908	2,2
Dbp	Fosl2	0.86635	50.49	0.485	rgb(222,124,125)	1.9908	2,2
E2f1	Lin54	0.86635	50.49	0.485	rgb(222,124,125)	1.9908	None
Ebf1	Egr3	0.86635	50.49	0.489	rgb(222,124,125)	1.9908	None
Egr1	Snhg6	0.86635	50.49	0.494	rgb(222,123,124)	1.9908	None
Egr1	Sumf2	0.86635	50.49	0.486	rgb(222,124,125)	1.9908	None
Egr2	Fam168b	0.86635	50.49	0.487	rgb(222,124,125)	1.9908	None
Egr2	Fbxo2	-0.86635	50.49	-4.9E-01	rgb(110,152,236)	1.9908	None
Egr2	Gna15	-0.86635	50.49	-4.9E-01	rgb(112,153,235)	1.9908	None
Egr2	Mvp	-0.86635	50.49	-4.9E-01	rgb(111,153,235)	1.9908	None
Egr2	Rcsd1	0.86635	50.49	0.491	rgb(222,123,124)	1.9908	None
Elf1	Anapc1	-0.86635	50.49	-4.9E-01	rgb(110,152,236)	1.9908	None
Elf1	Plaur	0.86635	50.49	0.486	rgb(222,124,125)	1.9908	None
Elk3	Ddit3	-0.86635	50.49	-4.9E-01	rgb(112,153,235)	1.9908	None
Epas1	2210013O21Rik	-0.86635	50.49	-4.9E-01	rgb(111,153,236)	1.9908	None
Epas1	Sap30	0.86635	50.49	0.486	rgb(222,124,125)	1.9908	None
Etv6	Bid	0.86635	50.49	0.491	rgb(222,123,124)	1.9908	None
Etv6	Ptprcap	0.86635	50.49	0.488	rgb(222,124,125)	1.9908	None
Fosl1	Acsbg1	0.86635	50.49	0.489	rgb(222,124,125)	1.9908	None
Fosl2	Clip3	0.86635	50.49	0.493	rgb(222,123,124)	1.9908	None
Fosl2	Cpne6	0.86635	50.49	0.49	rgb(222,123,124)	1.9908	None
Fosl2	Dnajc27	-0.86635	50.49	-4.9E-01	rgb(112,153,235)	1.9908	None
Fosl2	Gsn	0.86635	50.49	0.489	rgb(222,124,125)	1.9908	None
Fosl2	Ormdl1	0.86635	50.49	0.486	rgb(222,124,125)	1.9908	None
Fosl2	Sdc3	0.86635	50.49	0.487	rgb(222,124,125)	1.9908	None
Fosl2	Serpinb1a	0.86635	50.49	0.485	rgb(222,124,125)	1.9908	None
Fosl2	Trib1	-0.86635	50.49	-4.9E-01	rgb(111,152,236)	1.9908	None
Fosl2	Zfp652	0.86635	50.49	0.493	rgb(222,123,124)	1.9908	None
Foxo3	Fam160b1	0.86635	50.49	0.495	rgb(222,122,123)	1.9908	None
Foxq1	0610007P14Rik	0.86635	50.49	0.492	rgb(222,123,124)	1.9908	None
Gata1	Il23r	0.86635	50.49	0.49	rgb(222,123,124)	1.9908	None
Gata3	Cish	0.86635	50.49	0.494	rgb(222,123,124)	1.9908	None
Gfi1	Zfp318	0.86635	50.49	0.495	rgb(222,122,123)	1.9908	None
Gli3	Abhd15	0.86635	50.49	0.486	rgb(222,124,125)	1.9908	None
Hhex	4930506M07Rik	0.86635	50.49	0.487	rgb(222,124,125)	1.9908	2,2
Hif1a	Crem	0.86635	50.49	0.488	rgb(222,124,125)	1.9908	None
Hif1a	Fau	0.86635	50.49	0.491	rgb(222,123,124)	1.9908	None
Hif1a	Ier3	0.86635	50.49	0.486	rgb(222,124,125)	1.9908	None
Hif1a	Kcnk7	0.86635	50.49	0.494	rgb(222,123,124)	1.9908	None
Hif1a	Ltb	0.86635	50.49	0.486	rgb(222,124,125)	1.9908	None
Hif1a	Maf	0.86635	50.49	0.489	rgb(222,124,124)	1.9908	None
Hif1a	Ppp1r13l	0.86635	50.49	0.49	rgb(222,123,124)	1.9908	None
Hif1a	R3hdm1	0.86635	50.49	0.491	rgb(222,123,124)	1.9908	None
Hif3a	Fam129c	-0.86635	50.49	-4.9E-01	rgb(110,152,236)	1.9908	2,2
Hmx3	Aqp4	-0.86635	50.49	-4.9E-01	rgb(111,153,236)	1.9908	2,2
Ikzf3	Adck1	-0.86635	50.49	-4.9E-01	rgb(111,152,236)	1.9908	None
Ikzf3	Mmd	-0.86635	50.49	-4.9E-01	rgb(110,152,236)	1.9908	None
Ikzf3	Ndrg2	0.86635	50.49	0.491	rgb(222,123,124)	1.9908	None
Irf4	Ahnak	0.86635	50.49	0.494	rgb(222,123,124)	1.9908	None
Irf4	Calhm2	0.86635	50.49	0.494	rgb(222,123,124)	1.9908	None
Irf4	Cap2	-0.86635	50.49	-4.9E-01	rgb(110,152,236)	1.9908	None
Irf4	Ces2c	-0.86635	50.49	-4.9E-01	rgb(111,153,235)	1.9908	2,2
Irf4	Cyp51	-0.86635	50.49	-4.9E-01	rgb(110,152,236)	1.9908	None
Irf4	Fa2h	-0.86635	50.49	-4.9E-01	rgb(111,152,236)	1.9908	None
Irf4	Fam102a	-0.86635	50.49	-4.9E-01	rgb(110,152,236)	1.9908	None
Irf4	Lactb	-0.86635	50.49	-4.9E-01	rgb(111,152,236)	1.9908	None
Irf4	Nkd2	0.86635	50.49	0.492	rgb(222,123,124)	1.9908	None
Irf4	Pml	0.86635	50.49	0.493	rgb(222,123,124)	1.9908	None
Irf4	Rilpl2	-0.86635	50.49	-4.9E-01	rgb(111,153,236)	1.9908	None
Irf4	Ryr2	-0.86635	50.49	-4.9E-01	rgb(110,152,236)	1.9908	None
Irf4	Slco3a1	0.86635	50.49	0.489	rgb(222,124,125)	1.9908	None
Irf4	Tnf	0.86635	50.49	0.492	rgb(222,123,124)	1.9908	None
Irf4	Tor3a	-0.86635	50.49	-4.9E-01	rgb(110,152,236)	1.9908	None
Jdp2	Enah	-0.86635	50.49	-4.9E-01	rgb(111,152,236)	1.9908	2,2
Jdp2	Sirt2	-0.86635	50.49	-4.9E-01	rgb(111,153,236)	1.9908	None
Jun	Arsb	-0.86635	50.49	-4.9E-01	rgb(110,152,236)	1.9908	None
Klf12	Zfp318	-0.86635	50.49	-4.9E-01	rgb(110,152,236)	1.9908	None
Klf3	Cd84	-0.86635	50.49	-4.9E-01	rgb(111,153,235)	1.9908	None
Klf4	Cox7a2l	0.86635	50.49	0.486	rgb(222,124,125)	1.9908	None
Klf5	Apod	-0.86635	50.49	-4.9E-01	rgb(110,152,236)	1.9908	None
Klf7	Ada	0.86635	50.49	0.49	rgb(222,123,124)	1.9908	None
Maf	Atxn1	-0.86635	50.49	-4.9E-01	rgb(111,152,236)	1.9908	None
Maf	B4galt5	-0.86635	50.49	-4.9E-01	rgb(110,152,236)	1.9908	None
Maf	Cdk16	0.86635	50.49	0.492	rgb(222,123,124)	1.9908	None
Maf	Cxcl10	0.86635	50.49	0.49	rgb(222,123,124)	1.9908	None
Maf	Il1rn	0.86635	50.49	0.487	rgb(222,124,125)	1.9908	None
Maf	Litaf	-0.86635	50.49	-4.9E-01	rgb(111,152,236)	1.9908	None
Maf	Nt5e	0.86635	50.49	0.494	rgb(222,123,124)	1.9908	None
Maf	Tle1	0.86635	50.49	0.488	rgb(222,124,125)	1.9908	None
Mga	Ptgfrn	0.86635	50.49	0.492	rgb(222,123,124)	1.9908	None
Myc	Myo3b	0.86635	50.49	0.495	rgb(222,122,123)	1.9908	None
Myc	Slc38a3	-0.86635	50.49	-4.9E-01	rgb(111,153,236)	1.9908	None
Nfil3	Prlr	-0.86635	50.49	-4.9E-01	rgb(111,153,235)	1.9908	None
Nfkb1	Cdhr3	0.86635	50.49	0.489	rgb(222,124,125)	1.9908	None
Nfkb2	Bcl2l1	0.86635	50.49	0.487	rgb(222,124,125)	1.9908	None
Nr3c1	P2rx5	0.86635	50.49	0.491	rgb(222,123,124)	1.9908	None
Nr4a1	A830010M20Rik	-0.86635	50.49	-4.9E-01	rgb(111,153,236)	1.9908	None
Nr4a1	Amz2	0.86635	50.49	0.49	rgb(222,123,124)	1.9908	None
Nr4a1	Foxo1	0.86635	50.49	0.487	rgb(222,124,125)	1.9908	None
Nr4a1	Popdc2	0.86635	50.49	0.494	rgb(222,123,124)	1.9908	None
Patz1	Car2	0.86635	50.49	0.488	rgb(222,124,125)	1.9908	None
Pknox1	Cyth1	0.86635	50.49	0.494	rgb(222,123,124)	1.9908	None
Pou2af1	Gm14446	0.86635	50.49	0.495	rgb(222,122,123)	1.9908	2,2
Pou2af1	Zfp317	0.86635	50.49	0.494	rgb(222,123,124)	1.9908	None
Pou2f2	Camk2n1	0.86635	50.49	0.493	rgb(222,123,124)	1.9908	None
Pou2f2	Smpd4	-0.86635	50.49	-4.9E-01	rgb(111,153,235)	1.9908	None
Pparg	Itih5	0.86635	50.49	0.489	rgb(222,124,125)	1.9908	None
Pparg	Tpst1	0.86635	50.49	0.485	rgb(222,124,125)	1.9908	None
Prdm1	Stard10	0.86635	50.49	0.487	rgb(222,124,125)	1.9908	None
Rel	Anxa3	0.86635	50.49	0.492	rgb(222,123,124)	1.9908	None
Rel	Ift57	0.86635	50.49	0.494	rgb(222,123,124)	1.9908	None
Rela	Gypc	0.86635	50.49	0.492	rgb(222,123,124)	1.9908	None
Rela	Pnoc	0.86635	50.49	0.489	rgb(222,124,124)	1.9908	None
Relb	Ifngr2	0.86635	50.49	0.49	rgb(222,123,124)	1.9908	None
Rest	Rdh10	0.86635	50.49	0.49	rgb(222,123,124)	1.9908	None
Rest	Ssbp4	0.86635	50.49	0.487	rgb(222,124,125)	1.9908	None
Rest	Usp35	0.86635	50.49	0.488	rgb(222,124,125)	1.9908	None
Rfx1	Cdkn2a	0.86635	50.49	0.488	rgb(222,124,125)	1.9908	None
Rfx2	Wipf1	-0.86635	50.49	-4.9E-01	rgb(110,152,236)	1.9908	None
Rorc	Arhgef40	0.86635	50.49	0.489	rgb(222,124,125)	1.9908	None
Rorc	Hps6	0.86635	50.49	0.488	rgb(222,124,125)	1.9908	None
Rorc	Id3	0.86635	50.49	0.494	rgb(222,123,124)	1.9908	None
Rorc	Lgr4	-0.86635	50.49	-4.9E-01	rgb(112,153,235)	1.9908	None
Rorc	Olfr175-ps1	0.86635	50.49	0.494	rgb(222,123,124)	1.9908	None
Rorc	Sesn3	-0.86635	50.49	-4.9E-01	rgb(111,152,236)	1.9908	None
Rreb1	Rprd1a	0.86635	50.49	0.486	rgb(222,124,125)	1.9908	None
Rxra	Kif26b	0.86635	50.49	0.487	rgb(222,124,125)	1.9908	None
Satb1	Podnl1	0.86635	50.49	0.494	rgb(222,123,124)	1.9908	None
Satb1	Syngr1	0.86635	50.49	0.488	rgb(222,124,125)	1.9908	None
Satb1	Zc3h7b	0.86635	50.49	0.49	rgb(222,123,124)	1.9908	None
Six5	Riok3	-0.86635	50.49	-4.9E-01	rgb(111,153,236)	1.9908	None
Smad3	Cxcr5	0.86635	50.49	0.487	rgb(222,124,125)	1.9908	None
Smad3	Pla1a	0.86635	50.49	0.486	rgb(222,124,125)	1.9908	None
Smad3	S1pr2	-0.86635	50.49	-4.9E-01	rgb(111,152,236)	1.9908	2,2
Smad3	Skil	0.86635	50.49	0.49	rgb(222,123,124)	1.9908	None
Smad3	Slc9a2	0.86635	50.49	0.494	rgb(222,123,124)	1.9908	None
Smad3	Src	0.86635	50.49	0.489	rgb(222,124,125)	1.9908	None
Sp2	Bik	0.86635	50.49	0.488	rgb(222,124,125)	1.9908	None
Sp2	Urb1	-0.86635	50.49	-4.9E-01	rgb(110,152,236)	1.9908	None
Sp3	Amh	0.86635	50.49	0.493	rgb(222,123,124)	1.9908	None
Sp4	Arrb2	-0.86635	50.49	-4.9E-01	rgb(112,153,235)	1.9908	None
Sp4	Il7r	-0.86635	50.49	-4.9E-01	rgb(111,152,236)	1.9908	None
Sp4	Kcnc3	0.86635	50.49	0.495	rgb(222,123,124)	1.9908	None
Sp4	Nod1	-0.86635	50.49	-4.9E-01	rgb(110,152,236)	1.9908	None
Sp4	Pla2g12a	0.86635	50.49	0.489	rgb(222,124,125)	1.9908	None
Srebf1	Idh1	0.86635	50.49	0.488	rgb(222,124,125)	1.9908	None
Srebf1	Lgr4	0.86635	50.49	0.492	rgb(222,123,124)	1.9908	None
Srebf2	Erc1	0.86635	50.49	0.493	rgb(222,123,124)	1.9908	None
Stat2	Aen	0.86635	50.49	0.491	rgb(222,123,124)	1.9908	None
Stat3	Aldh1b1	0.86635	50.49	0.493	rgb(222,123,124)	1.9908	None
Stat3	Cetn4	0.86635	50.49	0.488	rgb(222,124,125)	1.9908	None
Stat3	Dhrs1	0.86635	50.49	0.492	rgb(222,123,124)	1.9908	None
Stat3	Enpp1	0.86635	50.49	0.493	rgb(222,123,124)	1.9908	None
Stat3	Mxd3	0.86635	50.49	0.491	rgb(222,123,124)	1.9908	None
Stat3	Nrn1	-0.86635	50.49	-4.9E-01	rgb(112,153,235)	1.9908	None
Stat3	Srgn	0.86635	50.49	0.486	rgb(222,124,125)	1.9908	None
Stat3	Trove2	0.86635	50.49	0.488	rgb(222,124,125)	1.9908	None
Stat3	Wdr63	0.86635	50.49	0.495	rgb(222,122,123)	1.9908	None
Tcf3	Pcmt1	0.86635	50.49	0.488	rgb(222,124,125)	1.9908	None
Trp53	Ccng1	0.86635	50.49	0.49	rgb(222,123,124)	1.9908	None
Trp53	Lrrc28	0.86635	50.49	0.495	rgb(222,122,123)	1.9908	None
Trp53	Rin2	0.86635	50.49	0.489	rgb(222,124,125)	1.9908	None
Trp53	Tef	0.86635	50.49	0.486	rgb(222,124,125)	1.9908	None
Trp53	Trim24	0.86635	50.49	0.493	rgb(222,123,124)	1.9908	None
Trp73	Celf5	0.86635	50.49	0.492	rgb(222,123,124)	1.9908	None
Vdr	Rara	0.86635	50.49	0.485	rgb(222,124,125)	1.9908	None
Zbtb7b	Hk1	0.86635	50.49	0.489	rgb(222,124,125)	1.9908	None
Zfp105	Apbb1ip	0.86635	50.49	0.492	rgb(222,123,124)	1.9908	None
Zfp105	Zadh2	0.86635	50.49	0.495	rgb(222,123,124)	1.9908	None
Zfp148	Map3k1	0.86635	50.49	0.488	rgb(222,124,125)	1.9908	None
Zfp219	Mvp	-0.86635	50.49	-4.9E-01	rgb(112,153,235)	1.9908	None
Zfp219	Tacc1	0.86635	50.49	0.492	rgb(222,123,124)	1.9908	None
Zfp219	Tnfsf11	-0.86635	50.49	-4.9E-01	rgb(112,153,235)	1.9908	None
Zfp263	1700007K13Rik	0.86635	50.49	0.485	rgb(222,124,125)	1.9908	None
Zfp281	Myadm	0.86635	50.49	0.49	rgb(222,123,124)	1.9908	None
Zfp711	Cdh17	0.86635	50.49	0.493	rgb(222,123,124)	1.9908	None
Zkscan1	Myo6	0.86635	50.49	0.495	rgb(222,122,123)	1.9908	None
Foxp2	Rimklb	0.86635	50.49	0.487	rgb(222,124,125)	1.9908	2,2
Hmgb3	Nostrin	0.86635	50.49	0.491	rgb(222,123,124)	1.9908	2,2
Sgsm2	Tert	0.86635	50.49	0.488	rgb(222,124,125)	1.9908	2,2
Sp6	Tppp	0.86635	50.49	0.488	rgb(222,124,125)	1.9908	2,2
St18	2010002M12Rik	0.86635	50.49	0.486	rgb(222,124,125)	1.9908	2,2
Tbx6	Chrne	0.86635	50.49	0.488	rgb(222,124,125)	1.9908	2,2
Zbtb34	Ckmt1	-0.86635	50.49	-4.9E-01	rgb(110,152,236)	1.9908	2,2
Zeb2	Akr1b8	0.86635	50.49	0.49	rgb(222,123,124)	1.9908	2,2
Zfp367	Fam111a	0.86635	50.49	0.487	rgb(222,124,125)	1.9908	2,2
Zfp385a	Robo3	0.86635	50.49	0.49	rgb(222,123,124)	1.9908	2,2
Zfp414	Fth1	0.86635	50.49	0.486	rgb(222,124,125)	1.9908	2,2
Zfp536	Rpl10a	0.86635	50.49	0.492	rgb(222,123,124)	1.9908	2,2
Zfp750	Prss42	0.86635	50.49	0.49	rgb(222,123,124)	1.9908	2,2
Zfp960	BC029722	0.86635	50.49	0.492	rgb(222,123,124)	1.9908	2,2
Zhx3	Gm12942	-0.86635	50.49	-4.9E-01	rgb(110,152,236)	1.9908	2,2
Ybx2	Hist1h1a	0.86635	50.49	0.703	rgb(225, 83, 84)	1.9908	None
Ybx2	Map3k8	0.86635	50.49	0.703	rgb(225, 83, 84)	1.9908	None
Foxp2	Aff3	0.86635	50.49	0.703	rgb(225, 83, 84)	1.9908	None
Foxp4	Aff3	0.86635	50.49	0.703	rgb(225, 83, 84)	1.9908	None
Lyl1	Cd96	0.86635	50.49	0.703	rgb(225, 83, 84)	1.9908	None
Lyl1	Spry2	0.86635	50.49	0.703	rgb(225, 83, 84)	1.9908	None
Tal2	Cd96	0.86635	50.49	0.703	rgb(225, 83, 84)	1.9908	None
Tal2	Spry2	0.86635	50.49	0.703	rgb(225, 83, 84)	1.9908	None
Mesp2	Ap1s3	0.86635	50.49	0.703	rgb(225, 83, 84)	1.9908	None
Mesp2	Serp2	0.86635	50.49	0.703	rgb(225, 83, 84)	1.9908	2,2
Sp6	Fam120c	0.86635	50.49	0.703	rgb(225, 83, 84)	1.9908	None
Zfp369	Maged1	0.86635	50.49	0.703	rgb(225, 83, 84)	1.9908	2,2
Arid3a	Il12rb2	-0.86309	50.48	-4.8E-01	rgb(114,154,235)	1.9906	None
Arid5a	Mycbp2	-0.86309	50.48	-4.8E-01	rgb(113,154,235)	1.9906	None
Arnt2	Lgr4	0.86309	50.48	0.481	rgb(222,125,126)	1.9906	None
Atf2	Pgm2	-0.86309	50.48	-4.8E-01	rgb(114,154,235)	1.9906	None
Atf2	Rbms2	0.86309	50.48	0.48	rgb(222,125,126)	1.9906	None
Atf6	Chchd7	0.86309	50.48	0.48	rgb(222,125,126)	1.9906	None
Atf6	Ggct	0.86309	50.48	0.479	rgb(222,126,127)	1.9906	None
Atf6	Mpdu1	0.86309	50.48	0.484	rgb(222,124,125)	1.9906	None
Bach1	Srxn1	0.86309	50.48	0.478	rgb(222,126,127)	1.9906	None
Batf	Asb2	0.86309	50.48	0.475	rgb(222,126,127)	1.9906	None
Batf	Cyp1b1	0.86309	50.48	0.483	rgb(222,125,126)	1.9906	None
Batf	Frem2	0.86309	50.48	0.475	rgb(222,126,127)	1.9906	None
Batf	Fundc2	-0.86309	50.48	-4.8E-01	rgb(114,154,235)	1.9906	None
Batf	Jak3	-0.86309	50.48	-4.8E-01	rgb(113,154,235)	1.9906	None
Batf	Lax1	-0.86309	50.48	-4.8E-01	rgb(112,153,235)	1.9906	None
Batf	Nags	0.86309	50.48	0.484	rgb(222,124,125)	1.9906	None
Batf	Rell1	0.86309	50.48	0.484	rgb(222,125,126)	1.9906	None
Batf	Tab2	0.86309	50.48	0.48	rgb(222,125,126)	1.9906	None
Batf	Tal2	-0.86309	50.48	-4.8E-01	rgb(114,154,235)	1.9906	None
Batf	Tmem19	-0.86309	50.48	-4.8E-01	rgb(112,153,235)	1.9906	None
Batf	Trerf1	0.86309	50.48	0.476	rgb(222,126,127)	1.9906	None
Bhlhe40	Atp6v0a1	0.86309	50.48	0.485	rgb(222,124,125)	1.9906	None
Cebpb	B230217C12Rik	0.86309	50.48	0.483	rgb(222,125,126)	1.9906	None
Cebpb	Cebpb	0.86309	50.48	0.481	rgb(222,125,126)	1.9906	None
Creb1	Gnptab	-0.86309	50.48	-4.8E-01	rgb(114,154,235)	1.9906	None
Ddit3	Ms4a4b	-0.86309	50.48	-4.8E-01	rgb(113,154,235)	1.9906	None
E2f1	Neurl1b	0.86309	50.48	0.482	rgb(222,125,126)	1.9906	None
E2f1	Zc3h7b	0.86309	50.48	0.482	rgb(222,125,126)	1.9906	None
E2f4	Gen1	0.86309	50.48	0.477	rgb(222,126,127)	1.9906	None
Ebf1	Rasal1	0.86309	50.48	0.484	rgb(222,125,126)	1.9906	None
Egr1	Gabbr1	-0.86309	50.48	-4.8E-01	rgb(114,154,235)	1.9906	None
Egr1	Ppp1r1b	0.86309	50.48	0.479	rgb(222,126,126)	1.9906	None
Egr1	Tyms	0.86309	50.48	0.476	rgb(222,126,127)	1.9906	None
Egr2	Lypd6b	0.86309	50.48	0.48	rgb(222,125,126)	1.9906	None
Egr2	Matk	0.86309	50.48	0.482	rgb(222,125,126)	1.9906	None
Egr2	Utf1	0.86309	50.48	0.481	rgb(222,125,126)	1.9906	None
Elf1	Cep76	-0.86309	50.48	-4.8E-01	rgb(113,154,235)	1.9906	None
Elf1	Rbpms	-0.86309	50.48	-4.8E-01	rgb(112,153,235)	1.9906	None
Epas1	Fam184b	0.86309	50.48	0.478	rgb(222,126,127)	1.9906	None
Ets1	Arl4c	-0.86309	50.48	-4.8E-01	rgb(112,153,235)	1.9906	None
Ets1	Igsf9	-0.86309	50.48	-4.8E-01	rgb(112,153,235)	1.9906	None
Ets1	Prr7	-0.86309	50.48	-4.8E-01	rgb(114,154,235)	1.9906	None
Fli1	Flt3l	0.86309	50.48	0.482	rgb(222,125,126)	1.9906	None
Fli1	Itga3	0.86309	50.48	0.481	rgb(222,125,126)	1.9906	None
Fli1	Smek1	-0.86309	50.48	-4.8E-01	rgb(113,154,235)	1.9906	None
Fos	Col18a1	-0.86309	50.48	-4.8E-01	rgb(113,154,235)	1.9906	None
Fosl1	Cdyl2	0.86309	50.48	0.484	rgb(222,125,126)	1.9906	None
Fosl2	Clec2l	0.86309	50.48	0.477	rgb(222,126,127)	1.9906	None
Fosl2	Padi3	0.86309	50.48	0.485	rgb(222,124,125)	1.9906	None
Fosl2	Phf6	0.86309	50.48	0.484	rgb(222,124,125)	1.9906	None
Fosl2	Sh3pxd2b	0.86309	50.48	0.478	rgb(222,126,127)	1.9906	None
Fosl2	Tgoln1	0.86309	50.48	0.475	rgb(222,126,127)	1.9906	None
Fosl2	Ypel5	0.86309	50.48	0.478	rgb(222,126,127)	1.9906	None
Foxb1	Spib	-0.86309	50.48	-4.8E-01	rgb(114,154,235)	1.9906	2,2
Foxp1	Il2ra	-0.86309	50.48	-4.8E-01	rgb(113,154,235)	1.9906	None
Foxp1	Tnfrsf25	0.86309	50.48	0.479	rgb(222,126,127)	1.9906	None
Foxq1	Nfkbia	0.86309	50.48	0.48	rgb(222,125,126)	1.9906	None
Gabpa	Zfp580	-0.86309	50.48	-4.8E-01	rgb(113,154,235)	1.9906	None
Gata1	Rrad	0.86309	50.48	0.483	rgb(222,125,126)	1.9906	None
Gata2	Fbxl22	0.86309	50.48	0.475	rgb(222,126,127)	1.9906	None
Gata3	Ell2	0.86309	50.48	0.485	rgb(222,124,125)	1.9906	None
Gfi1	Trps1	0.86309	50.48	0.483	rgb(222,125,126)	1.9906	None
Gli3	Fam20b	-0.86309	50.48	-4.8E-01	rgb(113,154,235)	1.9906	None
Hbp1	Id1	0.86309	50.48	0.485	rgb(222,124,125)	1.9906	None
Hey1	Sfmbt1	0.86309	50.48	0.485	rgb(222,124,125)	1.9906	None
Hhex	Ppap2a	0.86309	50.48	0.479	rgb(222,125,126)	1.9906	2,2
Hif1a	Casp6	0.86309	50.48	0.479	rgb(222,126,127)	1.9906	None
Hif1a	Cyp1b1	-0.86309	50.48	-4.8E-01	rgb(114,154,235)	1.9906	None
Hif1a	Fam57a	0.86309	50.48	0.485	rgb(222,124,125)	1.9906	None
Hif1a	Ndrg1	0.86309	50.48	0.479	rgb(222,125,126)	1.9906	None
Hif1a	Rab33a	0.86309	50.48	0.484	rgb(222,125,126)	1.9906	None
Hif1a	Rasl12	0.86309	50.48	0.481	rgb(222,125,126)	1.9906	None
Hif1a	Stc1	0.86309	50.48	0.48	rgb(222,125,126)	1.9906	None
Hif1a	Sun1	0.86309	50.48	0.481	rgb(222,125,126)	1.9906	None
Hif1a	Wdr54	0.86309	50.48	0.481	rgb(222,125,126)	1.9906	None
Hlx	P2rx7	-0.86309	50.48	-4.8E-01	rgb(113,154,235)	1.9906	2,2
Hsf2	Ifnar1	0.86309	50.48	0.477	rgb(222,126,127)	1.9906	None
Hsf2	P4ha2	0.86309	50.48	0.475	rgb(222,126,127)	1.9906	None
Ikzf2	Lrmp	0.86309	50.48	0.478	rgb(222,126,127)	1.9906	None
Ikzf3	Abcb1b	-0.86309	50.48	-4.8E-01	rgb(113,154,235)	1.9906	None
[truncated: 48,923 more rows]
