# Supplementary material for: Leveraging chromatin accessibility for transcriptional regulatory network inference in T Helper 17 Cells
Source: Genome Res. 2019 Mar;29(3):449–63. doi: 10.1101/gr.238253.118 (PMC6396413; doi:10.1101/gr.238253.118)
Supplement: Supplemental Material [file supp_gr.238253.118_Supplemental_Th17_TRN_Networks.zip › Th17_TRN_Networks-master/TRN_Notebooks/Networks/ChIP_A17_KOall_ATh_bias25_TFmRNA_sp.tsv]

TF	Target	SignedQuantile	NonzeroSubsamples(Stability)	pCorr	stroke	stroke-width	stroke-dasharray
Irf7	Rtp4	1	50.89	0.891	rgb(227, 47, 49)	2	None
Irf7	Ifit3	0.99648	50.84	0.837	rgb(226, 57, 59)	1.999	None
Maf	Aqp3	0.99648	50.84	0.838	rgb(226, 57, 59)	1.999	None
Sp2	Ckmt1	-0.99296	50.83	-8.3E-01	rgb( 36,107,249)	1.9988	None
Irf7	Rsad2	0.98945	50.81	0.814	rgb(226, 62, 63)	1.9984	None
Sp110	Ly6c1	0.98945	50.81	0.811	rgb(226, 62, 64)	1.9984	2,2
Elf1	Arhgef6	0.98593	50.8	0.8	rgb(226, 64, 66)	1.9982	None
Irf1	Gbp6	0.98593	50.8	0.797	rgb(226, 65, 66)	1.9982	None
Irf7	Cmpk2	0.98593	50.8	0.803	rgb(226, 64, 65)	1.9982	None
Srebf2	Flot2	0.98593	50.8	0.804	rgb(226, 63, 65)	1.9982	None
Tcf3	Plekhg5	0.98593	50.8	0.796	rgb(226, 65, 67)	1.9982	None
E2f1	Exo1	0.98241	50.79	0.787	rgb(226, 67, 68)	1.998	None
Irf1	Nlrc5	0.98241	50.79	0.785	rgb(226, 67, 69)	1.998	None
Rxra	Fgf2	0.98241	50.79	0.788	rgb(226, 66, 68)	1.998	None
Srebf1	Sqle	0.98241	50.79	0.794	rgb(226, 65, 67)	1.998	None
Srf	Smg5	0.98241	50.79	0.788	rgb(226, 67, 68)	1.998	None
Elf1	Pde7a	0.97889	50.78	0.781	rgb(226, 68, 69)	1.9978	None
Mxi1	Cxcr4	0.97889	50.78	0.784	rgb(226, 67, 69)	1.9978	None
Rel	Dusp1	0.97889	50.78	0.784	rgb(226, 67, 69)	1.9978	None
Rela	Ifit2	-0.97889	50.78	-7.8E-01	rgb( 49,115,246)	1.9978	None
Rorc	C2cd4d	0.97889	50.78	0.78	rgb(226, 68, 70)	1.9978	None
Rxra	Trib1	0.97889	50.78	0.782	rgb(226, 68, 69)	1.9978	None
Egr1	Egr2	0.97538	50.77	0.766	rgb(225, 71, 72)	1.9976	None
Elf1	Slain1	0.97538	50.77	0.769	rgb(225, 70, 72)	1.9976	None
Foxp4	Syf2	-0.97538	50.77	-7.7E-01	rgb( 51,116,246)	1.9976	None
Irf1	Tbx21	0.97538	50.77	0.767	rgb(225, 71, 72)	1.9976	2,2
Irf7	Ifit1	0.97538	50.77	0.77	rgb(225, 70, 72)	1.9976	None
Zeb1	Pcyox1l	-0.97538	50.77	-7.7E-01	rgb( 51,116,246)	1.9976	None
Zfp148	Zfp609	0.97538	50.77	0.768	rgb(225, 70, 72)	1.9976	None
Atf3	Npas4	-0.97186	50.76	-7.6E-01	rgb( 53,117,246)	1.9974	None
Irf7	I830012O16Rik	0.97186	50.76	0.756	rgb(225, 73, 74)	1.9974	2,2
Runx2	Galnt3	0.97186	50.76	0.765	rgb(225, 71, 72)	1.9974	None
Atf5	Minpp1	-0.96834	50.75	-7.5E-01	rgb( 54,118,246)	1.9972	2,2
Cux1	Epb4.1l2	0.96834	50.75	0.748	rgb(225, 74, 76)	1.9972	2,2
Ddit3	Soat2	0.96834	50.75	0.747	rgb(225, 74, 76)	1.9972	None
E2f1	Wdr76	0.96834	50.75	0.75	rgb(225, 74, 75)	1.9972	None
Irf5	Gna15	0.96834	50.75	0.749	rgb(225, 74, 75)	1.9972	None
Irf7	Xaf1	0.96834	50.75	0.749	rgb(225, 74, 75)	1.9972	None
Sp4	Dhrs4	-0.96834	50.75	-7.5E-01	rgb( 54,118,245)	1.9972	None
Stat4	Psme2	0.96834	50.75	0.749	rgb(225, 74, 75)	1.9972	None
Tcf12	Parp16	-0.96834	50.75	-7.5E-01	rgb( 54,118,245)	1.9972	None
Zfp369	Zfpm1	-0.96834	50.75	-7.5E-01	rgb( 54,118,246)	1.9972	None
Mxd3	Cdc25b	0.96834	50.75	0.746	rgb(225, 75, 76)	1.9972	2,2
Bhlhe40	Papss2	0.96482	50.74	0.744	rgb(225, 75, 76)	1.997	None
Elf1	Dars2	0.96482	50.74	0.742	rgb(225, 75, 77)	1.997	None
Etv6	Il12rb1	0.96482	50.74	0.737	rgb(225, 76, 78)	1.997	None
Irf4	Chst15	0.96482	50.74	0.736	rgb(225, 76, 78)	1.997	None
Irf4	Nrgn	-0.96482	50.74	-7.4E-01	rgb( 56,119,245)	1.997	None
Nfkb1	Nme4	-0.96482	50.74	-7.4E-01	rgb( 57,120,245)	1.997	None
Nr2f6	Tyw1	0.96482	50.74	0.744	rgb(225, 75, 76)	1.997	None
Sp110	Bcl2a1b	0.96482	50.74	0.741	rgb(225, 76, 77)	1.997	2,2
Zfp429	Snhg6	0.96482	50.74	0.737	rgb(225, 76, 78)	1.997	2,2
Zfp629	Ttbk2	0.96482	50.74	0.736	rgb(225, 76, 78)	1.997	2,2
Arid5a	Hps6	0.96131	50.73	0.731	rgb(225, 77, 79)	1.9968	None
Egr1	Egr3	0.96131	50.73	0.729	rgb(225, 78, 79)	1.9968	None
Foxs1	Mylk2	0.96131	50.73	0.731	rgb(225, 77, 79)	1.9968	2,2
Irf9	Irf7	0.96131	50.73	0.734	rgb(225, 77, 78)	1.9968	None
Rest	Rbm15	0.96131	50.73	0.734	rgb(225, 77, 78)	1.9968	None
Tcf3	Slc9a3r1	0.96131	50.73	0.729	rgb(225, 78, 79)	1.9968	None
Tcf3	Tnfrsf10b	-0.96131	50.73	-7.3E-01	rgb( 59,121,245)	1.9968	None
Zbtb7a	Tmem184b	0.96131	50.73	0.73	rgb(225, 78, 79)	1.9968	None
Zfp182	Neat1	0.96131	50.73	0.732	rgb(225, 77, 79)	1.9968	None
C030039L03Rik	Atp7b	0.96131	50.73	0.726	rgb(225, 78, 80)	1.9968	2,2
Hsf1	Rwdd2a	-0.95779	50.72	-7.2E-01	rgb( 61,122,244)	1.9966	None
Irf7	Gm6548	0.95779	50.72	0.724	rgb(225, 79, 80)	1.9966	2,2
Irf7	Mx2	0.95779	50.72	0.721	rgb(225, 79, 81)	1.9966	None
Mxi1	Ndufv3	0.95779	50.72	0.721	rgb(225, 79, 81)	1.9966	None
Mxi1	Ppp1r13l	0.95779	50.72	0.721	rgb(225, 79, 81)	1.9966	None
Rara	Nsmaf	-0.95779	50.72	-7.2E-01	rgb( 61,122,244)	1.9966	None
Rela	C330018D20Rik	-0.95779	50.72	-7.2E-01	rgb( 60,122,244)	1.9966	None
Rorc	Utf1	-0.95779	50.72	-7.2E-01	rgb( 61,122,244)	1.9966	None
Tead1	Fut7	0.95779	50.72	0.72	rgb(225, 79, 81)	1.9966	2,2
Vax2	Avpi1	0.95779	50.72	0.717	rgb(225, 80, 81)	1.9966	None
Zfp467	Wnt10a	0.95779	50.72	0.717	rgb(225, 80, 81)	1.9966	None
Zfp358	Zfp580	0.95779	50.72	0.715	rgb(225, 80, 82)	1.9966	2,2
Ahctf1	Nln	0.95427	50.71	0.71	rgb(225, 81, 83)	1.9964	None
E2f4	Hexb	-0.95427	50.71	-7.1E-01	rgb( 63,123,244)	1.9964	None
Elf1	Tle4	0.95427	50.71	0.708	rgb(225, 82, 83)	1.9964	None
Elk3	Tmem19	0.95427	50.71	0.706	rgb(225, 82, 84)	1.9964	None
Fosl2	Abcb9	0.95427	50.71	0.707	rgb(225, 82, 83)	1.9964	None
Ikzf3	Tal2	-0.95427	50.71	-7.1E-01	rgb( 64,124,244)	1.9964	None
Junb	Hook2	0.95427	50.71	0.709	rgb(225, 82, 83)	1.9964	None
Rfx1	Krtcap2	-0.95427	50.71	-7.1E-01	rgb( 63,123,244)	1.9964	None
Rorc	Lingo4	0.95427	50.71	0.711	rgb(225, 81, 83)	1.9964	2,2
Sp110	Cdkn2d	0.95427	50.71	0.709	rgb(225, 82, 83)	1.9964	2,2
Srebf1	Fads2	0.95427	50.71	0.707	rgb(225, 82, 83)	1.9964	2,2
Dpf1	Porcn	0.95427	50.71	0.706	rgb(225, 82, 84)	1.9964	2,2
Zfp385a	Ckmt1	0.95427	50.71	0.713	rgb(225, 81, 82)	1.9964	2,2
Ahctf1	Zcchc2	0.95075	50.7	0.703	rgb(225, 83, 84)	1.9962	None
Arid3a	Erc1	0.95075	50.7	0.701	rgb(225, 83, 85)	1.9962	None
Cic	Trappc10	0.95075	50.7	0.7	rgb(225, 83, 85)	1.9962	None
E2f1	Rpa2	0.95075	50.7	0.699	rgb(225, 84, 85)	1.9962	None
E2f4	Slc2a1	0.95075	50.7	0.7	rgb(225, 83, 85)	1.9962	None
E2f4	Txndc17	-0.95075	50.7	-7.0E-01	rgb( 65,125,244)	1.9962	None
Ets2	Flt3l	-0.95075	50.7	-7.0E-01	rgb( 65,124,244)	1.9962	None
Fosl2	Sema6b	0.95075	50.7	0.7	rgb(225, 83, 85)	1.9962	None
Hif1a	Il9r	-0.95075	50.7	-7.0E-01	rgb( 66,125,244)	1.9962	None
Irf1	Fam26f	0.95075	50.7	0.7	rgb(225, 83, 85)	1.9962	None
Mga	Fyco1	0.95075	50.7	0.7	rgb(225, 83, 85)	1.9962	None
Mxi1	Pgm2	0.95075	50.7	0.695	rgb(225, 84, 86)	1.9962	None
Nfkb1	Emb	-0.95075	50.7	-7.0E-01	rgb( 66,125,243)	1.9962	None
Rxra	Ptger4	0.95075	50.7	0.703	rgb(225, 83, 84)	1.9962	None
Ankzf1	Narf	0.95075	50.7	0.698	rgb(225, 84, 85)	1.9962	2,2
Thap3	Snx19	-0.95075	50.7	-7.0E-01	rgb( 65,125,244)	1.9962	2,2
Zfp536	Lpin3	0.95075	50.7	0.695	rgb(225, 84, 86)	1.9962	2,2
Ahrr	Cyp1b1	0.94724	50.69	0.691	rgb(225, 85, 86)	1.996	2,2
Bcl11b	Sla2	-0.94724	50.69	-6.9E-01	rgb( 66,125,243)	1.996	None
Ets1	4932438H23Rik	0.94724	50.69	0.694	rgb(225, 84, 86)	1.996	None
Ets2	Sept9	-0.94724	50.69	-6.9E-01	rgb( 67,126,243)	1.996	None
Hsf1	Son	0.94724	50.69	0.694	rgb(225, 84, 86)	1.996	None
Irf4	Gdpd5	-0.94724	50.69	-6.9E-01	rgb( 67,126,243)	1.996	None
Irf7	2010002M12Rik	0.94724	50.69	0.686	rgb(225, 86, 87)	1.996	2,2
Irf8	Satb1	-0.94724	50.69	-6.9E-01	rgb( 66,125,243)	1.996	None
Mybl1	Anln	0.94724	50.69	0.685	rgb(225, 86, 87)	1.996	None
Nr1h2	Ubash3a	0.94724	50.69	0.692	rgb(225, 85, 86)	1.996	None
Nr3c1	Wdr54	-0.94724	50.69	-6.9E-01	rgb( 67,126,243)	1.996	None
Plagl1	Bid	0.94724	50.69	0.687	rgb(225, 86, 87)	1.996	None
Runx2	Runx1	0.94724	50.69	0.688	rgb(225, 85, 87)	1.996	None
Srf	Zfp646	0.94724	50.69	0.695	rgb(225, 84, 86)	1.996	None
Vax2	Il17re	0.94724	50.69	0.693	rgb(225, 85, 86)	1.996	2,2
Zfp385a	Eng	0.94724	50.69	0.687	rgb(225, 86, 87)	1.996	2,2
Creb3l2	Cyfip2	0.94372	50.68	0.677	rgb(224, 88, 89)	1.9958	None
Crem	Ndrg2	0.94372	50.68	0.681	rgb(224, 87, 88)	1.9958	None
E2f4	Aebp1	0.94372	50.68	0.678	rgb(224, 88, 89)	1.9958	None
E2f4	Cox6b2	-0.94372	50.68	-6.8E-01	rgb( 70,128,243)	1.9958	None
Egr1	Ddit4	0.94372	50.68	0.679	rgb(224, 87, 89)	1.9958	None
Elf1	Dock11	0.94372	50.68	0.682	rgb(225, 87, 88)	1.9958	None
Elf1	Edem1	0.94372	50.68	0.685	rgb(225, 86, 88)	1.9958	None
Fosl2	Slc39a1	0.94372	50.68	0.682	rgb(224, 87, 88)	1.9958	None
Fosl2	Tbc1d30	0.94372	50.68	0.68	rgb(224, 87, 88)	1.9958	None
Hsf1	Pafah1b3	-0.94372	50.68	-6.8E-01	rgb( 69,127,243)	1.9958	None
Ikzf4	Bspry	-0.94372	50.68	-6.8E-01	rgb( 69,127,243)	1.9958	None
Irf2	Gatsl2	0.94372	50.68	0.685	rgb(225, 86, 88)	1.9958	None
Irf4	Wnt1	-0.94372	50.68	-6.8E-01	rgb( 70,127,243)	1.9958	None
Maf	Siah1a	0.94372	50.68	0.677	rgb(224, 88, 89)	1.9958	None
Mxi1	Utp20	-0.94372	50.68	-6.8E-01	rgb( 70,128,243)	1.9958	None
Mybl1	Gen1	0.94372	50.68	0.677	rgb(224, 88, 89)	1.9958	2,2
Rxra	Ypel3	-0.94372	50.68	-6.8E-01	rgb( 68,127,243)	1.9958	None
Sp2	Brd3	0.94372	50.68	0.68	rgb(224, 87, 88)	1.9958	None
Tcf3	Snhg6	-0.94372	50.68	-6.8E-01	rgb( 70,128,243)	1.9958	None
Trp53	Col18a1	-0.94372	50.68	-6.8E-01	rgb( 70,128,243)	1.9958	None
C030039L03Rik	Muc2	0.94372	50.68	0.676	rgb(224, 88, 89)	1.9958	2,2
Zeb2	Srgap3	0.94372	50.68	0.679	rgb(224, 87, 89)	1.9958	2,2
Zfp329	Gripap1	0.94372	50.68	0.682	rgb(224, 87, 88)	1.9958	2,2
Zfp429	Zfp874a	0.94372	50.68	0.681	rgb(224, 87, 88)	1.9958	2,2
Bcl11b	Homez	-0.9402	50.67	-6.7E-01	rgb( 71,128,243)	1.9956	None
Bhlhe40	St3gal1	0.9402	50.67	0.665	rgb(224, 90, 91)	1.9956	None
Ets1	Nlrc3	0.9402	50.67	0.666	rgb(224, 90, 91)	1.9956	None
Ets1	Pdcd1	-0.9402	50.67	-6.7E-01	rgb( 72,129,242)	1.9956	None
Etv6	Fam69b	0.9402	50.67	0.668	rgb(224, 89, 91)	1.9956	None
Etv6	Tnfsf11	-0.9402	50.67	-6.7E-01	rgb( 72,129,242)	1.9956	None
Foxf2	Lsp1	-0.9402	50.67	-6.7E-01	rgb( 73,129,242)	1.9956	2,2
Foxn2	Rpusd2	0.9402	50.67	0.671	rgb(224, 89, 90)	1.9956	None
Foxo3	E330009J07Rik	0.9402	50.67	0.667	rgb(224, 90, 91)	1.9956	None
Ikzf4	F730043M19Rik	0.9402	50.67	0.672	rgb(224, 89, 90)	1.9956	None
Irf1	Gbp7	0.9402	50.67	0.674	rgb(224, 88, 90)	1.9956	None
Irf1	Tgtp2	0.9402	50.67	0.668	rgb(224, 89, 91)	1.9956	None
Irf5	Cacnb3	0.9402	50.67	0.673	rgb(224, 88, 90)	1.9956	2,2
Pou2af1	Sh3bp1	-0.9402	50.67	-6.7E-01	rgb( 71,128,243)	1.9956	None
Prrx1	Cav1	0.9402	50.67	0.667	rgb(224, 90, 91)	1.9956	2,2
Rorc	Cd5l	0.9402	50.67	0.666	rgb(224, 90, 91)	1.9956	None
Rxra	Cdc14a	0.9402	50.67	0.67	rgb(224, 89, 90)	1.9956	None
Srebf1	Uqcrq	-0.9402	50.67	-6.7E-01	rgb( 73,129,242)	1.9956	None
Srf	Gkap1	-0.9402	50.67	-6.7E-01	rgb( 73,129,242)	1.9956	None
Srf	Wdr1	0.9402	50.67	0.667	rgb(224, 90, 91)	1.9956	None
Stat2	Sdc3	0.9402	50.67	0.67	rgb(224, 89, 90)	1.9956	None
Stat4	Cpd	-0.9402	50.67	-6.7E-01	rgb( 72,128,242)	1.9956	None
Tead1	Kcna3	-0.9402	50.67	-6.7E-01	rgb( 71,128,242)	1.9956	None
Yy2	B3gnt8	-0.9402	50.67	-6.7E-01	rgb( 72,129,242)	1.9956	None
Zbtb4	Pde4a	0.9402	50.67	0.666	rgb(224, 90, 91)	1.9956	None
Zfp385a	Abhd4	0.9402	50.67	0.671	rgb(224, 89, 90)	1.9956	2,2
Ahctf1	Smek1	0.93668	50.66	0.664	rgb(224, 90, 92)	1.9954	None
Bhlhe40	A930004D18Rik	0.93668	50.66	0.655	rgb(224, 92, 93)	1.9954	None
Bhlhe40	Trpc1	0.93668	50.66	0.663	rgb(224, 90, 92)	1.9954	None
Crem	Gabbr1	0.93668	50.66	0.663	rgb(224, 90, 92)	1.9954	None
Elf1	Evi2a	0.93668	50.66	0.656	rgb(224, 92, 93)	1.9954	None
Etv6	Skap2	0.93668	50.66	0.657	rgb(224, 92, 93)	1.9954	None
Hic1	Gfi1	0.93668	50.66	0.658	rgb(224, 91, 93)	1.9954	None
Hif1a	Ppm1d	-0.93668	50.66	-6.6E-01	rgb( 74,130,242)	1.9954	None
Hif1a	Zfp12	0.93668	50.66	0.656	rgb(224, 92, 93)	1.9954	None
Ikzf3	Il10	0.93668	50.66	0.663	rgb(224, 90, 92)	1.9954	None
Ikzf3	Il3	-0.93668	50.66	-6.6E-01	rgb( 74,130,242)	1.9954	None
Irf1	Gbp2	0.93668	50.66	0.656	rgb(224, 92, 93)	1.9954	None
Maf	Plekho1	0.93668	50.66	0.661	rgb(224, 91, 92)	1.9954	None
Nfkb1	Ccr8	0.93668	50.66	0.665	rgb(224, 90, 91)	1.9954	None
Nfkb1	Gngt2	-0.93668	50.66	-6.6E-01	rgb( 74,130,242)	1.9954	None
Nr2f6	Wrnip1	0.93668	50.66	0.658	rgb(224, 91, 93)	1.9954	None
Rel	Nfkbie	0.93668	50.66	0.662	rgb(224, 91, 92)	1.9954	None
Relb	Cep170	-0.93668	50.66	-6.6E-01	rgb( 74,130,242)	1.9954	None
Rxra	Mpp2	0.93668	50.66	0.658	rgb(224, 91, 93)	1.9954	None
Sox5	Mab21l2	0.93668	50.66	0.661	rgb(224, 91, 92)	1.9954	2,2
Sp2	BC026585	-0.93668	50.66	-6.6E-01	rgb( 73,129,242)	1.9954	None
Sp2	Pigb	0.93668	50.66	0.659	rgb(224, 91, 93)	1.9954	None
Srebf1	Mapk11	0.93668	50.66	0.657	rgb(224, 92, 93)	1.9954	None
Srebf1	Trpv2	0.93668	50.66	0.66	rgb(224, 91, 92)	1.9954	None
Srebf2	Npas4	0.93668	50.66	0.662	rgb(224, 91, 92)	1.9954	None
Tcf12	Mndal	0.93668	50.66	0.657	rgb(224, 92, 93)	1.9954	None
Zfp148	Slc25a38	-0.93668	50.66	-6.6E-01	rgb( 73,129,242)	1.9954	None
Tigd2	Utf1	-0.93668	50.66	-6.6E-01	rgb( 73,129,242)	1.9954	2,2
Zfp385a	Ccng1	0.93668	50.66	0.655	rgb(224, 92, 93)	1.9954	2,2
Zkscan17	Cs	0.93668	50.66	0.66	rgb(224, 91, 92)	1.9954	2,2
Ahctf1	Cmtm7	-0.93317	50.65	-6.5E-01	rgb( 76,131,242)	1.9952	None
E2f1	Ptpn11	0.93317	50.65	0.649	rgb(224, 93, 94)	1.9952	None
E2f4	Hspb11	-0.93317	50.65	-6.5E-01	rgb( 77,132,242)	1.9952	None
Egr2	Runx1	0.93317	50.65	0.65	rgb(224, 93, 94)	1.9952	None
Egr3	Ahdc1	0.93317	50.65	0.65	rgb(224, 93, 94)	1.9952	None
Hic1	1700034H15Rik	-0.93317	50.65	-6.5E-01	rgb( 75,131,242)	1.9952	None
Hif1a	Cep170	0.93317	50.65	0.647	rgb(224, 94, 95)	1.9952	None
Hif1a	Satb1	0.93317	50.65	0.655	rgb(224, 92, 93)	1.9952	None
Ikzf4	Vamp2	0.93317	50.65	0.654	rgb(224, 92, 93)	1.9952	None
Irf1	Ctss	0.93317	50.65	0.653	rgb(224, 92, 94)	1.9952	None
Irf4	Grpr	-0.93317	50.65	-6.5E-01	rgb( 76,131,242)	1.9952	2,2
Irf4	Hdac9	-0.93317	50.65	-6.5E-01	rgb( 75,131,242)	1.9952	None
Irf7	Ccrl2	0.93317	50.65	0.653	rgb(224, 92, 94)	1.9952	None
Lin54	Nkd2	0.93317	50.65	0.653	rgb(224, 92, 93)	1.9952	2,2
Nfat5	B4galnt4	-0.93317	50.65	-6.5E-01	rgb( 77,132,242)	1.9952	None
Nfkb2	Ets1	-0.93317	50.65	-6.5E-01	rgb( 76,131,242)	1.9952	None
Pou2af1	Map4k4	-0.93317	50.65	-6.5E-01	rgb( 76,131,242)	1.9952	None
Rela	Kdelc1	-0.93317	50.65	-6.5E-01	rgb( 76,131,242)	1.9952	None
Rela	Zbtb10	-0.93317	50.65	-6.5E-01	rgb( 76,131,242)	1.9952	None
Rorc	Slc13a3	-0.93317	50.65	-6.5E-01	rgb( 76,132,242)	1.9952	None
Rxra	Tspan2	0.93317	50.65	0.654	rgb(224, 92, 93)	1.9952	None
Rxra	Ubash3a	0.93317	50.65	0.655	rgb(224, 92, 93)	1.9952	None
Smad4	Itpr3	0.93317	50.65	0.648	rgb(224, 93, 95)	1.9952	None
Sp2	Sav1	0.93317	50.65	0.654	rgb(224, 92, 93)	1.9952	None
Sp2	Vasn	0.93317	50.65	0.649	rgb(224, 93, 94)	1.9952	None
Sp4	Cyp2d22	0.93317	50.65	0.652	rgb(224, 92, 94)	1.9952	None
Sp4	Fancm	-0.93317	50.65	-6.5E-01	rgb( 75,131,242)	1.9952	None
Sp4	Gart	-0.93317	50.65	-6.5E-01	rgb( 75,131,242)	1.9952	None
Spib	Snx11	0.93317	50.65	0.653	rgb(224, 92, 94)	1.9952	2,2
Srf	Adarb1	0.93317	50.65	0.649	rgb(224, 93, 94)	1.9952	None
Srf	Exosc8	-0.93317	50.65	-6.5E-01	rgb( 76,132,242)	1.9952	None
Stat4	Fam129a	0.93317	50.65	0.648	rgb(224, 93, 94)	1.9952	None
Thra	Ndrg2	0.93317	50.65	0.647	rgb(224, 93, 95)	1.9952	2,2
Zfp263	Arhgef6	-0.93317	50.65	-6.5E-01	rgb( 76,131,242)	1.9952	None
Drap1	Anapc1	-0.93317	50.65	-6.5E-01	rgb( 76,131,242)	1.9952	2,2
Zkscan17	Spn	-0.93317	50.65	-6.5E-01	rgb( 77,132,242)	1.9952	2,2
Bcl11b	5730508B09Rik	0.92965	50.64	0.644	rgb(224, 94, 95)	1.995	None
Bhlhe40	Anxa4	0.92965	50.64	0.641	rgb(224, 94, 96)	1.995	None
Cebpg	Slc7a3	0.92965	50.64	0.642	rgb(224, 94, 96)	1.995	2,2
Crem	Plaur	0.92965	50.64	0.645	rgb(224, 94, 95)	1.995	None
E2f1	Ddx51	0.92965	50.64	0.643	rgb(224, 94, 95)	1.995	None
Egr2	Asns	-0.92965	50.64	-6.4E-01	rgb( 78,132,241)	1.995	None
Egr2	Lax1	0.92965	50.64	0.639	rgb(224, 95, 96)	1.995	None
Etv6	Rasgrp1	-0.92965	50.64	-6.4E-01	rgb( 78,133,241)	1.995	None
Foxs1	Vax2	0.92965	50.64	0.645	rgb(224, 94, 95)	1.995	2,2
Irf4	Trpm1	-0.92965	50.64	-6.4E-01	rgb( 78,132,241)	1.995	None
Irf7	Ccl5	0.92965	50.64	0.636	rgb(224, 96, 97)	1.995	None
Irf7	Oasl2	0.92965	50.64	0.639	rgb(224, 95, 96)	1.995	None
Klf13	Emp3	0.92965	50.64	0.639	rgb(224, 95, 96)	1.995	None
Klf8	Tspan17	0.92965	50.64	0.642	rgb(224, 94, 96)	1.995	None
Nfic	Arsb	0.92965	50.64	0.642	rgb(224, 94, 96)	1.995	None
Nfil3	Sntb1	-0.92965	50.64	-6.4E-01	rgb( 79,133,241)	1.995	None
Nfkb2	Csf2	0.92965	50.64	0.636	rgb(224, 95, 97)	1.995	2,2
Nr4a2	Abi3	-0.92965	50.64	-6.4E-01	rgb( 79,133,241)	1.995	None
Plagl1	Mex3a	0.92965	50.64	0.641	rgb(224, 95, 96)	1.995	2,2
Ppard	Prrt2	0.92965	50.64	0.643	rgb(224, 94, 96)	1.995	None
Rela	Ifit3	-0.92965	50.64	-6.4E-01	rgb( 78,133,241)	1.995	None
Rreb1	4933406I18Rik	-0.92965	50.64	-6.4E-01	rgb( 78,132,241)	1.995	None
Rxra	Slain1	0.92965	50.64	0.635	rgb(224, 96, 97)	1.995	None
Rxra	Trpm6	0.92965	50.64	0.635	rgb(224, 96, 97)	1.995	None
Rxra	Zfp280b	0.92965	50.64	0.636	rgb(224, 96, 97)	1.995	None
Sox5	Serpinf1	0.92965	50.64	0.637	rgb(224, 95, 97)	1.995	2,2
Sp4	Nrf1	-0.92965	50.64	-6.4E-01	rgb( 79,133,241)	1.995	None
Stat1	Dtx3l	0.92965	50.64	0.64	rgb(224, 95, 96)	1.995	None
Yy2	Tsr2	0.92965	50.64	0.641	rgb(224, 95, 96)	1.995	None
Zfp369	Cnot1	0.92965	50.64	0.644	rgb(224, 94, 95)	1.995	None
Zfp369	Tmem181b-ps	0.92965	50.64	0.641	rgb(224, 95, 96)	1.995	None
Zfp467	Flna	-0.92965	50.64	-6.4E-01	rgb( 78,132,241)	1.995	None
C030039L03Rik	Ankzf1	0.92965	50.64	0.64	rgb(224, 95, 96)	1.995	2,2
Zfp429	Megf8	-0.92965	50.64	-6.4E-01	rgb( 77,132,241)	1.995	2,2
Zfp750	Scamp5	0.92965	50.64	0.641	rgb(224, 95, 96)	1.995	2,2
Ahrr	Neurl1b	0.92613	50.63	0.632	rgb(224, 96, 98)	1.9948	2,2
Arid3a	Stra6	0.92613	50.63	0.63	rgb(224, 97, 98)	1.9948	2,2
Atf5	Hmox1	0.92613	50.63	0.629	rgb(224, 97, 98)	1.9948	None
Cebpg	Ddit3	0.92613	50.63	0.634	rgb(224, 96, 97)	1.9948	None
Cux1	Tgfbr1	0.92613	50.63	0.627	rgb(224, 97, 98)	1.9948	2,2
E2f1	Wee1	0.92613	50.63	0.633	rgb(224, 96, 97)	1.9948	None
Ebf1	Zbtb7c	0.92613	50.63	0.625	rgb(224, 98, 99)	1.9948	None
Elf1	Cd84	0.92613	50.63	0.628	rgb(224, 97, 98)	1.9948	None
Elf1	Dzip1	0.92613	50.63	0.632	rgb(224, 96, 98)	1.9948	None
Ets1	Slc9a3r1	0.92613	50.63	0.63	rgb(224, 97, 98)	1.9948	None
Etv4	Dusp9	0.92613	50.63	0.631	rgb(224, 97, 98)	1.9948	2,2
Foxp1	5430421N21Rik	-0.92613	50.63	-6.3E-01	rgb( 81,134,241)	1.9948	2,2
Gabpa	Pxmp2	-0.92613	50.63	-6.3E-01	rgb( 81,134,241)	1.9948	None
Gata3	Ipmk	-0.92613	50.63	-6.3E-01	rgb( 79,133,241)	1.9948	None
Hbp1	Ppm1f	-0.92613	50.63	-6.3E-01	rgb( 81,134,241)	1.9948	None
Hif1a	Hook2	0.92613	50.63	0.625	rgb(224, 98, 99)	1.9948	None
Hif3a	Stc2	0.92613	50.63	0.629	rgb(224, 97, 98)	1.9948	2,2
Hsf1	Sf3b3	0.92613	50.63	0.631	rgb(224, 96, 98)	1.9948	None
Hsf4	Myh7b	0.92613	50.63	0.633	rgb(224, 96, 97)	1.9948	2,2
Irf1	Gbp5	0.92613	50.63	0.631	rgb(224, 96, 98)	1.9948	None
Irf4	Rab11fip5	-0.92613	50.63	-6.3E-01	rgb( 80,134,241)	1.9948	None
Irf4	Spry2	-0.92613	50.63	-6.3E-01	rgb( 81,134,241)	1.9948	None
Irf5	Aqp4	0.92613	50.63	0.628	rgb(224, 97, 98)	1.9948	None
Irf7	Gbp9	0.92613	50.63	0.631	rgb(224, 97, 98)	1.9948	None
Klf2	Zcwpw1	0.92613	50.63	0.628	rgb(224, 97, 98)	1.9948	None
Mxi1	Aen	-0.92613	50.63	-6.3E-01	rgb( 81,134,241)	1.9948	None
Mxi1	P4ha2	0.92613	50.63	0.632	rgb(224, 96, 98)	1.9948	None
Mxi1	Ypel5	0.92613	50.63	0.632	rgb(224, 96, 97)	1.9948	None
Nfatc2	Actn1	-0.92613	50.63	-6.3E-01	rgb( 80,134,241)	1.9948	None
Npas2	F2rl2	0.92613	50.63	0.635	rgb(224, 96, 97)	1.9948	2,2
Npas4	Grin3b	0.92613	50.63	0.628	rgb(224, 97, 98)	1.9948	None
Nr3c1	Dnajc21	-0.92613	50.63	-6.3E-01	rgb( 80,134,241)	1.9948	None
Rela	Atf6	-0.92613	50.63	-6.3E-01	rgb( 80,134,241)	1.9948	None
Rfx1	Zfp317	-0.92613	50.63	-6.3E-01	rgb( 81,134,241)	1.9948	None
Rorc	Ccdc63	0.92613	50.63	0.633	rgb(224, 96, 97)	1.9948	None
Six5	Pydc3	-0.92613	50.63	-6.3E-01	rgb( 81,134,241)	1.9948	None
Smad3	Cyr61	-0.92613	50.63	-6.3E-01	rgb( 80,134,241)	1.9948	None
Sp2	Crtc1	0.92613	50.63	0.634	rgb(224, 96, 97)	1.9948	None
Sp4	Ptpn2	0.92613	50.63	0.63	rgb(224, 97, 98)	1.9948	None
Srebf1	Itgb7	0.92613	50.63	0.628	rgb(224, 97, 98)	1.9948	None
Srf	Ccdc107	-0.92613	50.63	-6.3E-01	rgb( 81,134,241)	1.9948	None
Tal2	Myo10	-0.92613	50.63	-6.3E-01	rgb( 80,134,241)	1.9948	None
Tcf4	Trib2	-0.92613	50.63	-6.3E-01	rgb( 80,134,241)	1.9948	None
Tead1	Nrp1	0.92613	50.63	0.629	rgb(224, 97, 98)	1.9948	None
Zbtb4	Anapc1	-0.92613	50.63	-6.3E-01	rgb( 81,134,241)	1.9948	None
Zbtb7b	Cd4	0.92613	50.63	0.632	rgb(224, 96, 98)	1.9948	None
Zfp182	Itsn1	-0.92613	50.63	-6.3E-01	rgb( 81,134,241)	1.9948	None
Zfp263	Gpsm2	-0.92613	50.63	-6.3E-01	rgb( 79,133,241)	1.9948	None
Zfp263	Sec24d	-0.92613	50.63	-6.3E-01	rgb( 80,134,241)	1.9948	None
Arid3a	Treml2	0.92261	50.62	0.619	rgb(224, 99,100)	1.9946	None
Atf3	Gfi1	0.92261	50.62	0.616	rgb(224, 99,101)	1.9946	None
Bhlhe40	Exoc6	0.92261	50.62	0.619	rgb(224, 99,100)	1.9946	None
E2f1	Ifit2	0.92261	50.62	0.621	rgb(224, 98,100)	1.9946	None
Elf1	Inadl	0.92261	50.62	0.62	rgb(224, 98,100)	1.9946	None
Elf1	Rassf3	0.92261	50.62	0.625	rgb(224, 98, 99)	1.9946	None
Fos	Cmya5	0.92261	50.62	0.618	rgb(224, 99,100)	1.9946	None
Gata3	Fasl	0.92261	50.62	0.622	rgb(224, 98, 99)	1.9946	None
Hic1	Pld2	0.92261	50.62	0.621	rgb(224, 98,100)	1.9946	None
Hif1a	Flot1	0.92261	50.62	0.617	rgb(224, 99,100)	1.9946	None
Hif1a	Xylt2	0.92261	50.62	0.617	rgb(224, 99,100)	1.9946	None
Hmga1	Hk1	-0.92261	50.62	-6.2E-01	rgb( 82,135,241)	1.9946	None
Irf4	Gnpda1	0.92261	50.62	0.62	rgb(224, 99,100)	1.9946	None
Irf4	Myo1e	-0.92261	50.62	-6.2E-01	rgb( 82,135,241)	1.9946	None
Irf4	Nox1	-0.92261	50.62	-6.2E-01	rgb( 83,136,240)	1.9946	None
Irf4	Ptk2	-0.92261	50.62	-6.2E-01	rgb( 82,135,241)	1.9946	None
Jun	Kdelc2	-0.92261	50.62	-6.2E-01	rgb( 83,135,240)	1.9946	None
Jun	Perp	0.92261	50.62	0.624	rgb(224, 98, 99)	1.9946	None
Klf7	Syt11	0.92261	50.62	0.619	rgb(224, 99,100)	1.9946	None
Maf	Pdpn	0.92261	50.62	0.624	rgb(224, 98, 99)	1.9946	None
Mxi1	Kcnj14	-0.92261	50.62	-6.2E-01	rgb( 83,135,240)	1.9946	None
Mxi1	Rnf181	0.92261	50.62	0.621	rgb(224, 98,100)	1.9946	None
Nfatc2	Gfi1	-0.92261	50.62	-6.2E-01	rgb( 83,135,241)	1.9946	None
Nfkb2	Psd	0.92261	50.62	0.615	rgb(224, 99,101)	1.9946	None
Otx1	Fam81a	0.92261	50.62	0.617	rgb(224, 99,100)	1.9946	2,2
Prrx1	Fat1	0.92261	50.62	0.622	rgb(224, 98, 99)	1.9946	2,2
Rreb1	Klf3	0.92261	50.62	0.618	rgb(224, 99,100)	1.9946	None
Six5	Rcan3	-0.92261	50.62	-6.2E-01	rgb( 83,136,240)	1.9946	None
Sox5	Tbc1d30	-0.92261	50.62	-6.2E-01	rgb( 83,136,240)	1.9946	None
Sp2	Gm12942	-0.92261	50.62	-6.2E-01	rgb( 83,136,240)	1.9946	None
Sp6	Lrrc66	-0.92261	50.62	-6.2E-01	rgb( 82,135,241)	1.9946	2,2
Stat2	Pml	0.92261	50.62	0.623	rgb(224, 98, 99)	1.9946	None
Tcf12	Mycbp2	0.92261	50.62	0.622	rgb(224, 98, 99)	1.9946	None
Tcf3	Trim13	-0.92261	50.62	-6.2E-01	rgb( 82,135,241)	1.9946	None
Tcf3	Wrnip1	0.92261	50.62	0.616	rgb(224, 99,101)	1.9946	None
Tead1	Cd2	0.92261	50.62	0.622	rgb(224, 98, 99)	1.9946	None
Yy2	Fancm	0.92261	50.62	0.618	rgb(224, 99,100)	1.9946	None
Zeb1	Slc39a10	0.92261	50.62	0.624	rgb(224, 98, 99)	1.9946	None
Zfp148	Synj1	0.92261	50.62	0.619	rgb(224, 99,100)	1.9946	None
Zfp281	Lta	-0.92261	50.62	-6.2E-01	rgb( 83,135,240)	1.9946	None
Zfp524	Lime1	0.92261	50.62	0.62	rgb(224, 99,100)	1.9946	2,2
Zfx	Rgs19	-0.92261	50.62	-6.2E-01	rgb( 82,135,241)	1.9946	None
C030039L03Rik	Prkab2	0.92261	50.62	0.617	rgb(224, 99,100)	1.9946	2,2
Phf1	L1cam	0.92261	50.62	0.625	rgb(224, 98, 99)	1.9946	2,2
Prdm9	Napb	0.92261	50.62	0.622	rgb(224, 98, 99)	1.9946	2,2
Rlf	Pik3ca	0.92261	50.62	0.617	rgb(224, 99,100)	1.9946	2,2
Sgsm2	Ccrn4l	-0.92261	50.62	-6.2E-01	rgb( 82,135,241)	1.9946	2,2
Zfp365	Eda2r	0.92261	50.62	0.624	rgb(224, 98, 99)	1.9946	2,2
Zfp385a	Acot1	0.92261	50.62	0.624	rgb(224, 98, 99)	1.9946	2,2
Zfp385a	Rnf169	0.92261	50.62	0.623	rgb(224, 98, 99)	1.9946	2,2
Zfp787	Ocrl	-0.92261	50.62	-6.2E-01	rgb( 83,135,240)	1.9946	2,2
Zfp960	Ifi204	0.92261	50.62	0.62	rgb(224, 99,100)	1.9946	2,2
Arid2	Cln5	-0.9191	50.61	-6.1E-01	rgb( 85,137,240)	1.9944	None
Arid3a	Ctss	-0.9191	50.61	-6.1E-01	rgb( 85,137,240)	1.9944	None
Arid3a	Tox	-0.9191	50.61	-6.1E-01	rgb( 85,137,240)	1.9944	None
Atf5	Rab39b	0.9191	50.61	0.613	rgb(224,100,101)	1.9944	2,2
Batf	Slamf9	-0.9191	50.61	-6.1E-01	rgb( 86,137,240)	1.9944	None
Bcl11b	Tapbp	0.9191	50.61	0.607	rgb(224,101,102)	1.9944	None
Bhlhe40	Fam57a	0.9191	50.61	0.611	rgb(224,100,102)	1.9944	None
Bhlhe40	Gfod1	0.9191	50.61	0.609	rgb(224,101,102)	1.9944	None
Elf1	Rnf125	0.9191	50.61	0.607	rgb(224,101,102)	1.9944	None
Epas1	Art2b	0.9191	50.61	0.606	rgb(224,101,102)	1.9944	None
Fli1	Slc9a8	-0.9191	50.61	-6.1E-01	rgb( 84,136,240)	1.9944	None
Fosl2	Gne	-0.9191	50.61	-6.1E-01	rgb( 85,137,240)	1.9944	None
Fosl2	Skap2	0.9191	50.61	0.612	rgb(224,100,101)	1.9944	None
Foxo3	Map3k1	0.9191	50.61	0.609	rgb(224,101,102)	1.9944	None
Hic1	Ermn	0.9191	50.61	0.609	rgb(224,101,102)	1.9944	None
Hif3a	Rnf208	0.9191	50.61	0.606	rgb(224,101,102)	1.9944	2,2
Hlx	Klrd1	0.9191	50.61	0.605	rgb(224,101,103)	1.9944	None
Hsf1	Elovl7	-0.9191	50.61	-6.1E-01	rgb( 84,136,240)	1.9944	None
Hsf1	Npc2	-0.9191	50.61	-6.1E-01	rgb( 84,136,240)	1.9944	None
Irf4	Cxcr6	-0.9191	50.61	-6.1E-01	rgb( 84,136,240)	1.9944	None
Irf4	Lpcat1	-0.9191	50.61	-6.1E-01	rgb( 84,136,240)	1.9944	None
Irf4	Lrrn3	-0.9191	50.61	-6.1E-01	rgb( 85,137,240)	1.9944	None
Irf4	Ptprf	0.9191	50.61	0.607	rgb(224,101,102)	1.9944	None
Irf4	Shisa2	-0.9191	50.61	-6.1E-01	rgb( 85,137,240)	1.9944	2,2
Irf5	Aim2	0.9191	50.61	0.612	rgb(224,100,101)	1.9944	None
Irf8	Notch1	0.9191	50.61	0.607	rgb(224,101,102)	1.9944	None
Mxi1	Pfkp	0.9191	50.61	0.606	rgb(224,101,103)	1.9944	None
Myc	Ddit4	-0.9191	50.61	-6.1E-01	rgb( 85,137,240)	1.9944	None
Nfat5	Eea1	0.9191	50.61	0.614	rgb(224,100,101)	1.9944	None
Npas4	Dtx4	-0.9191	50.61	-6.1E-01	rgb( 84,136,240)	1.9944	None
Nr1d1	Galnt12	0.9191	50.61	0.609	rgb(224,101,102)	1.9944	None
Nr3c1	Gm3230	0.9191	50.61	0.606	rgb(224,101,102)	1.9944	None
Nr4a1	Adarb1	-0.9191	50.61	-6.1E-01	rgb( 85,136,240)	1.9944	None
Nr4a2	Gpr65	0.9191	50.61	0.605	rgb(224,101,103)	1.9944	None
Nr4a3	Slc24a3	-0.9191	50.61	-6.1E-01	rgb( 84,136,240)	1.9944	None
Otx1	Zdbf2	0.9191	50.61	0.61	rgb(224,101,102)	1.9944	2,2
Pou2f2	Klri2	-0.9191	50.61	-6.1E-01	rgb( 85,137,240)	1.9944	None
Rbpj	Cpox	0.9191	50.61	0.611	rgb(224,100,102)	1.9944	None
Rorc	Il17f	0.9191	50.61	0.608	rgb(224,101,102)	1.9944	None
Rxra	Fam114a2	-0.9191	50.61	-6.1E-01	rgb( 84,136,240)	1.9944	None
Rxra	Jazf1	0.9191	50.61	0.611	rgb(224,100,102)	1.9944	None
Rxrb	Ahdc1	0.9191	50.61	0.613	rgb(224,100,101)	1.9944	None
Six5	Abhd4	0.9191	50.61	0.606	rgb(224,101,102)	1.9944	2,2
Sp2	Dhcr7	0.9191	50.61	0.608	rgb(224,101,102)	1.9944	None
Sp2	Pacs1	0.9191	50.61	0.606	rgb(224,101,102)	1.9944	None
Sp2	Zfp318	0.9191	50.61	0.614	rgb(224,100,101)	1.9944	None
Sp4	Bcor	-0.9191	50.61	-6.1E-01	rgb( 85,136,240)	1.9944	None
Srebf2	B4galnt1	0.9191	50.61	0.615	rgb(224,100,101)	1.9944	None
Stat4	Map3k14	-0.9191	50.61	-6.1E-01	rgb( 84,136,240)	1.9944	None
Tead1	Cdhr3	0.9191	50.61	0.606	rgb(224,101,103)	1.9944	None
Thap1	Perp	0.9191	50.61	0.605	rgb(224,101,103)	1.9944	None
Vax2	Il17a	0.9191	50.61	0.61	rgb(224,100,102)	1.9944	2,2
Vax2	Ndst1	0.9191	50.61	0.61	rgb(224,100,102)	1.9944	None
Vax2	Ppp1r14c	0.9191	50.61	0.607	rgb(224,101,102)	1.9944	2,2
Yy2	Acin1	0.9191	50.61	0.613	rgb(224,100,101)	1.9944	None
Yy2	Exoc6	-0.9191	50.61	-6.1E-01	rgb( 85,137,240)	1.9944	None
Zbtb7b	Pcbp4	0.9191	50.61	0.614	rgb(224,100,101)	1.9944	None
Zfp429	Dixdc1	-0.9191	50.61	-6.1E-01	rgb( 84,136,240)	1.9944	2,2
Zkscan17	Icam2	-0.9191	50.61	-6.1E-01	rgb( 86,137,240)	1.9944	2,2
Ahctf1	BC021614	-0.91558	50.6	-6.0E-01	rgb( 86,137,240)	1.9942	None
Atf3	Vldlr	0.91558	50.6	0.599	rgb(224,103,104)	1.9942	None
Bhlhe40	Acsl6	0.91558	50.6	0.603	rgb(224,102,103)	1.9942	None
Bhlhe40	Aldh4a1	-0.91558	50.6	-6.0E-01	rgb( 86,137,240)	1.9942	None
Creb3l2	Dennd3	0.91558	50.6	0.601	rgb(224,102,103)	1.9942	None
E2f1	Fancm	0.91558	50.6	0.598	rgb(224,103,104)	1.9942	None
E2f1	Tnk2	0.91558	50.6	0.598	rgb(224,103,104)	1.9942	None
Ebf1	Arhgdig	0.91558	50.6	0.604	rgb(224,102,103)	1.9942	None
Egr2	Ap3b1	-0.91558	50.6	-6.0E-01	rgb( 87,138,240)	1.9942	None
Egr3	Gabbr1	0.91558	50.6	0.604	rgb(224,102,103)	1.9942	None
Elf1	M6pr	-0.91558	50.6	-6.0E-01	rgb( 86,137,240)	1.9942	None
Ets1	Dhrs9	-0.91558	50.6	-6.0E-01	rgb( 87,138,240)	1.9942	None
Ets1	Dmxl2	-0.91558	50.6	-6.0E-01	rgb( 87,138,240)	1.9942	2,2
Fosl2	L3mbtl3	-0.91558	50.6	-6.0E-01	rgb( 88,138,240)	1.9942	None
Gata1	Sla2	0.91558	50.6	0.599	rgb(224,103,104)	1.9942	None
Gfi1	Rgmb	-0.91558	50.6	-6.0E-01	rgb( 86,137,240)	1.9942	None
Gfi1	Rpn1	0.91558	50.6	0.6	rgb(224,102,104)	1.9942	None
Hif1a	Epm2a	0.91558	50.6	0.598	rgb(224,103,104)	1.9942	None
Hmga1	Ddx19b	-0.91558	50.6	-6.0E-01	rgb( 86,137,240)	1.9942	None
Hmx2	Prss50	0.91558	50.6	0.598	rgb(224,103,104)	1.9942	2,2
Irf1	Igtp	0.91558	50.6	0.601	rgb(224,102,103)	1.9942	None
Irf4	Abcd3	-0.91558	50.6	-6.0E-01	rgb( 87,138,240)	1.9942	None
Irf4	Phtf2	-0.91558	50.6	-6.0E-01	rgb( 86,138,240)	1.9942	None
Irf4	Sh3bp1	-0.91558	50.6	-6.0E-01	rgb( 87,138,240)	1.9942	None
Irf4	Zdhhc15	-0.91558	50.6	-6.0E-01	rgb( 87,138,240)	1.9942	None
Irf7	Mx1	0.91558	50.6	0.601	rgb(224,102,104)	1.9942	None
Klf2	Nkain1	-0.91558	50.6	-6.0E-01	rgb( 86,137,240)	1.9942	None
Klf4	Tmem86a	0.91558	50.6	0.601	rgb(224,102,103)	1.9942	None
Maf	Fam20a	0.91558	50.6	0.602	rgb(224,102,103)	1.9942	None
Mxi1	Dpf1	0.91558	50.6	0.6	rgb(224,102,104)	1.9942	None
Mybl1	4632434I11Rik	0.91558	50.6	0.6	rgb(224,102,104)	1.9942	2,2
Myc	Bend3	0.91558	50.6	0.602	rgb(224,102,103)	1.9942	None
Nfatc1	Trib1	0.91558	50.6	0.595	rgb(224,103,105)	1.9942	None
Npas4	Cnn2	0.91558	50.6	0.604	rgb(224,102,103)	1.9942	None
Nr4a3	Dpy19l3	-0.91558	50.6	-6.0E-01	rgb( 87,138,240)	1.9942	None
Osr2	Dlc1	0.91558	50.6	0.602	rgb(224,102,103)	1.9942	2,2
Plagl1	Actn1	0.91558	50.6	0.603	rgb(224,102,103)	1.9942	2,2
Rela	Dcp2	-0.91558	50.6	-6.0E-01	rgb( 87,138,240)	1.9942	None
Runx1	Serpinb5	-0.91558	50.6	-6.0E-01	rgb( 86,137,240)	1.9942	2,2
Runx2	Erc1	0.91558	50.6	0.6	rgb(224,102,104)	1.9942	None
Runx2	Gzmb	0.91558	50.6	0.596	rgb(224,103,104)	1.9942	None
Rxra	Slc48a1	-0.91558	50.6	-6.0E-01	rgb( 86,137,240)	1.9942	None
Satb1	Map4k5	0.91558	50.6	0.597	rgb(224,103,104)	1.9942	None
Smad3	Dapl1	-0.91558	50.6	-6.0E-01	rgb( 87,138,240)	1.9942	None
Sp2	Dpm3	-0.91558	50.6	-6.0E-01	rgb( 87,138,240)	1.9942	None
Sp2	Dynll2	0.91558	50.6	0.596	rgb(224,103,104)	1.9942	None
Sp2	Fgd4	-0.91558	50.6	-6.0E-01	rgb( 86,138,240)	1.9942	None
Sp2	Gjc2	-0.91558	50.6	-6.0E-01	rgb( 88,138,240)	1.9942	None
Sp2	Mboat7	0.91558	50.6	0.598	rgb(224,103,104)	1.9942	None
Sp4	Cnnm3	-0.91558	50.6	-6.0E-01	rgb( 86,137,240)	1.9942	None
Srebf1	Chd7	0.91558	50.6	0.6	rgb(224,102,104)	1.9942	None
Srebf1	Tnk2	0.91558	50.6	0.596	rgb(224,103,104)	1.9942	None
Srebf2	Cyp51	0.91558	50.6	0.601	rgb(224,102,103)	1.9942	None
Srebf2	Fbxo10	0.91558	50.6	0.601	rgb(224,102,103)	1.9942	None
Stat1	Tbc1d5	0.91558	50.6	0.597	rgb(224,103,104)	1.9942	None
Stat2	Igtp	0.91558	50.6	0.596	rgb(224,103,104)	1.9942	None
Tcf12	Rcan3	-0.91558	50.6	-6.0E-01	rgb( 86,137,240)	1.9942	None
Tead1	Ikzf4	0.91558	50.6	0.596	rgb(224,103,104)	1.9942	2,2
Trerf1	Tmem176a	0.91558	50.6	0.601	rgb(224,102,103)	1.9942	2,2
Vax2	Ccl20	0.91558	50.6	0.6	rgb(224,102,104)	1.9942	2,2
Vax2	Dab2	0.91558	50.6	0.599	rgb(224,103,104)	1.9942	2,2
Xbp1	Gpatch4	-0.91558	50.6	-6.0E-01	rgb( 87,138,240)	1.9942	2,2
Yy2	Mtx3	0.91558	50.6	0.605	rgb(224,102,103)	1.9942	None
Zbtb33	1110032F04Rik	0.91558	50.6	0.602	rgb(224,102,103)	1.9942	None
Zbtb33	1190002N15Rik	0.91558	50.6	0.601	rgb(224,102,103)	1.9942	None
Zeb1	Tmc6	-0.91558	50.6	-6.0E-01	rgb( 87,138,240)	1.9942	None
Zfp182	Krt222	0.91558	50.6	0.595	rgb(224,103,105)	1.9942	None
Zfp182	Unc13a	0.91558	50.6	0.604	rgb(224,102,103)	1.9942	None
C030039L03Rik	Foxj1	0.91558	50.6	0.604	rgb(224,102,103)	1.9942	2,2
Tulp2	Tnnt3	0.91558	50.6	0.598	rgb(224,103,104)	1.9942	2,2
Zbtb17	Cln5	-0.91558	50.6	-6.0E-01	rgb( 87,138,240)	1.9942	2,2
Zfp367	Fam111a	0.91558	50.6	0.6	rgb(224,102,104)	1.9942	2,2
Zfp385a	Ptp4a3	0.91558	50.6	0.597	rgb(224,103,104)	1.9942	2,2
Zfp750	Dnm3os	0.91558	50.6	0.6	rgb(224,102,104)	1.9942	2,2
Zfp948	Adam4	0.91558	50.6	0.597	rgb(224,103,104)	1.9942	2,2
Zfp956	Higd1a	-0.91558	50.6	-6.0E-01	rgb( 86,137,240)	1.9942	2,2
Bach1	Inpp1	0.91206	50.59	0.589	rgb(223,105,106)	1.994	None
Batf	Gja1	-0.91206	50.59	-5.9E-01	rgb( 88,138,240)	1.994	None
Batf	Trim36	0.91206	50.59	0.588	rgb(223,105,106)	1.994	None
Bcl6	Dusp12	0.91206	50.59	0.595	rgb(224,103,105)	1.994	None
Bcl6	Qtrtd1	0.91206	50.59	0.589	rgb(223,105,106)	1.994	None
Cebpg	Slc48a1	-0.91206	50.59	-5.9E-01	rgb( 89,139,239)	1.994	None
Crem	Galc	0.91206	50.59	0.591	rgb(223,104,105)	1.994	None
Crem	Pde4d	0.91206	50.59	0.591	rgb(223,104,105)	1.994	None
E2f1	Zc3hav1l	0.91206	50.59	0.592	rgb(224,104,105)	1.994	None
Egr3	Nr4a3	0.91206	50.59	0.588	rgb(223,105,106)	1.994	None
Elf1	Stk4	0.91206	50.59	0.594	rgb(224,104,105)	1.994	None
Elf1	Ybey	-0.91206	50.59	-5.9E-01	rgb( 88,139,240)	1.994	None
Elk3	Igf2r	0.91206	50.59	0.591	rgb(224,104,105)	1.994	None
Erf	Riok3	-0.91206	50.59	-5.9E-01	rgb( 89,139,239)	1.994	None
Etv6	Gbp2	0.91206	50.59	0.589	rgb(223,104,106)	1.994	None
Fli1	Slc25a30	0.91206	50.59	0.591	rgb(224,104,105)	1.994	None
Fos	Hexim1	0.91206	50.59	0.587	rgb(223,105,106)	1.994	None
Fosl2	Ncf1	-0.91206	50.59	-5.9E-01	rgb( 89,139,239)	1.994	None
Fosl2	Rxra	-0.91206	50.59	-5.9E-01	rgb( 90,139,239)	1.994	None
Foxf2	Ndrg4	0.91206	50.59	0.591	rgb(223,104,105)	1.994	None
Foxo1	Bloc1s2	-0.91206	50.59	-5.9E-01	rgb( 90,140,239)	1.994	None
Foxo1	Ssh2	0.91206	50.59	0.587	rgb(223,105,106)	1.994	None
Gata3	Olr1	0.91206	50.59	0.592	rgb(224,104,105)	1.994	None
Hif3a	Kbtbd13	0.91206	50.59	0.592	rgb(224,104,105)	1.994	2,2
Hsf4	Epas1	0.91206	50.59	0.593	rgb(224,104,105)	1.994	None
Ikzf2	Cd160	0.91206	50.59	0.586	rgb(223,105,106)	1.994	2,2
Irf4	Fam111a	-0.91206	50.59	-5.9E-01	rgb( 90,140,239)	1.994	None
Irf4	Slfn2	0.91206	50.59	0.594	rgb(224,104,105)	1.994	None
Irf5	Pde7a	0.91206	50.59	0.591	rgb(223,104,105)	1.994	None
Irf8	Cxcr5	0.91206	50.59	0.586	rgb(223,105,106)	1.994	None
Jund	Rgs19	-0.91206	50.59	-5.9E-01	rgb( 89,139,239)	1.994	None
Kdm2b	Bend3	0.91206	50.59	0.594	rgb(224,104,105)	1.994	2,2
Maf	Foxb1	0.91206	50.59	0.588	rgb(223,105,106)	1.994	None
Mxi1	Tsr2	-0.91206	50.59	-5.9E-01	rgb( 90,140,239)	1.994	None
Myc	Lgals1	-0.91206	50.59	-5.9E-01	rgb( 88,138,240)	1.994	None
Nfat5	Agpat3	-0.91206	50.59	-5.9E-01	rgb( 90,140,239)	1.994	None
Nfatc1	Gfod1	0.91206	50.59	0.587	rgb(223,105,106)	1.994	None
Nfatc2	Grn	0.91206	50.59	0.592	rgb(224,104,105)	1.994	None
Nfkb2	Col27a1	0.91206	50.59	0.586	rgb(223,105,106)	1.994	None
Nfkb2	Rel	0.91206	50.59	0.593	rgb(224,104,105)	1.994	None
Nr3c1	Dlg4	-0.91206	50.59	-5.9E-01	rgb( 89,139,239)	1.994	None
Nr3c1	Nod1	0.91206	50.59	0.589	rgb(223,105,106)	1.994	None
Osr2	Serpinb1b	0.91206	50.59	0.589	rgb(223,105,106)	1.994	2,2
Patz1	Arhgap10	0.91206	50.59	0.59	rgb(223,104,105)	1.994	None
Plagl2	R3hdm1	0.91206	50.59	0.595	rgb(224,103,105)	1.994	None
Rara	Yif1b	0.91206	50.59	0.588	rgb(223,105,106)	1.994	None
Rarg	Inpp5b	-0.91206	50.59	-5.9E-01	rgb( 89,139,239)	1.994	None
Runx3	Ppip5k2	-0.91206	50.59	-5.9E-01	rgb( 88,139,240)	1.994	None
Rxra	Bcam	0.91206	50.59	0.592	rgb(224,104,105)	1.994	None
Rxra	Selenbp1	-0.91206	50.59	-5.9E-01	rgb( 90,140,239)	1.994	None
Six5	Tes	-0.91206	50.59	-5.9E-01	rgb( 90,139,239)	1.994	None
Sp2	Ncdn	0.91206	50.59	0.588	rgb(223,105,106)	1.994	None
Sp2	Prx	0.91206	50.59	0.589	rgb(223,105,106)	1.994	None
Sp3	Creb1	0.91206	50.59	0.586	rgb(223,105,106)	1.994	None
Sp4	Ccdc57	-0.91206	50.59	-5.9E-01	rgb( 89,139,239)	1.994	None
Sp6	Hspg2	0.91206	50.59	0.588	rgb(223,105,106)	1.994	None
Stat1	Parp9	0.91206	50.59	0.593	rgb(224,104,105)	1.994	None
Tal2	Il22	-0.91206	50.59	-5.9E-01	rgb( 89,139,239)	1.994	2,2
Tcf12	1190002N15Rik	-0.91206	50.59	-5.9E-01	rgb( 89,139,239)	1.994	None
Tcf4	Socs2	0.91206	50.59	0.588	rgb(223,105,106)	1.994	2,2
Tead1	Stxbp6	0.91206	50.59	0.588	rgb(223,105,106)	1.994	None
Vax2	Myo3b	-0.91206	50.59	-5.9E-01	rgb( 88,139,240)	1.994	None
Xbp1	Rpl36al	-0.91206	50.59	-5.9E-01	rgb( 90,140,239)	1.994	None
Yy2	Sra1	-0.91206	50.59	-5.9E-01	rgb( 89,139,239)	1.994	None
Zbtb4	Lonp2	0.91206	50.59	0.592	rgb(224,104,105)	1.994	None
Zbtb7a	Acad8	-0.91206	50.59	-5.9E-01	rgb( 89,139,239)	1.994	None
Zbtb7b	Itpr3	0.91206	50.59	0.585	rgb(223,105,106)	1.994	None
Zbtb7c	Mylk	0.91206	50.59	0.587	rgb(223,105,106)	1.994	2,2
Zfp148	Rfx7	0.91206	50.59	0.592	rgb(224,104,105)	1.994	None
Zfp263	Anln	-0.91206	50.59	-5.9E-01	rgb( 90,139,239)	1.994	None
Zfp281	Synpo	0.91206	50.59	0.592	rgb(224,104,105)	1.994	None
Zfp385a	Aldh4a1	0.91206	50.59	0.586	rgb(223,105,106)	1.994	2,2
Zfp750	1700007K13Rik	0.91206	50.59	0.593	rgb(224,104,105)	1.994	2,2
Arid3a	Gpm6b	-0.90854	50.58	-5.8E-01	rgb( 91,140,239)	1.9938	None
Arid3a	Tspan2	0.90854	50.58	0.581	rgb(223,106,107)	1.9938	None
Atf3	Ucp2	-0.90854	50.58	-5.8E-01	rgb( 92,141,239)	1.9938	None
Atf6	Il23r	0.90854	50.58	0.585	rgb(223,105,106)	1.9938	None
Batf	Ccdc50	-0.90854	50.58	-5.8E-01	rgb( 92,141,239)	1.9938	None
Bhlhe40	Bmpr1a	0.90854	50.58	0.584	rgb(223,105,107)	1.9938	None
Bhlhe40	Tg	0.90854	50.58	0.582	rgb(223,106,107)	1.9938	None
E2f4	Reps1	0.90854	50.58	0.576	rgb(223,107,108)	1.9938	None
Ebf1	Trpv2	0.90854	50.58	0.579	rgb(223,106,108)	1.9938	None
Egr3	Dusp18	0.90854	50.58	0.582	rgb(223,106,107)	1.9938	None
Elf1	Cd226	0.90854	50.58	0.579	rgb(223,106,108)	1.9938	None
Elf1	Fam160b1	0.90854	50.58	0.578	rgb(223,107,108)	1.9938	None
Elk3	Gnptab	0.90854	50.58	0.579	rgb(223,106,108)	1.9938	None
Elk3	Mpzl3	0.90854	50.58	0.578	rgb(223,107,108)	1.9938	None
Epas1	Cnnm1	0.90854	50.58	0.582	rgb(223,106,107)	1.9938	2,2
Ets1	Dst	0.90854	50.58	0.58	rgb(223,106,107)	1.9938	None
Ets1	Ldlrap1	0.90854	50.58	0.582	rgb(223,106,107)	1.9938	None
Etv6	Slc25a45	-0.90854	50.58	-5.8E-01	rgb( 92,141,239)	1.9938	None
Fosl2	F2rl2	0.90854	50.58	0.584	rgb(223,106,107)	1.9938	None
Fosl2	Fzd7	0.90854	50.58	0.581	rgb(223,106,107)	1.9938	None
Fosl2	Lgmn	0.90854	50.58	0.582	rgb(223,106,107)	1.9938	None
Fosl2	Ptprc	-0.90854	50.58	-5.8E-01	rgb( 92,141,239)	1.9938	None
Fosl2	Tgm2	0.90854	50.58	0.575	rgb(223,107,108)	1.9938	None
Fosl2	Tspan5	0.90854	50.58	0.584	rgb(223,105,107)	1.9938	None
Foxf2	Myo3b	0.90854	50.58	0.585	rgb(223,105,106)	1.9938	None
Foxo1	Kcnip2	0.90854	50.58	0.576	rgb(223,107,108)	1.9938	None
Foxo3	Exoc4	0.90854	50.58	0.582	rgb(223,106,107)	1.9938	None
Foxo3	Ggct	-0.90854	50.58	-5.8E-01	rgb( 90,140,239)	1.9938	None
Foxp2	Sh2d4a	0.90854	50.58	0.581	rgb(223,106,107)	1.9938	2,2
Gata3	Itgb3	0.90854	50.58	0.581	rgb(223,106,107)	1.9938	None
Hbp1	Klf2	0.90854	50.58	0.579	rgb(223,106,108)	1.9938	None
Hic1	Itga4	0.90854	50.58	0.585	rgb(223,105,106)	1.9938	None
Hif1a	E330009J07Rik	0.90854	50.58	0.582	rgb(223,106,107)	1.9938	None
Hmga1	Tnrc6a	-0.90854	50.58	-5.8E-01	rgb( 91,140,239)	1.9938	None
Hsf1	Crip1	-0.90854	50.58	-5.8E-01	rgb( 90,140,239)	1.9938	None
Hsf1	Impa2	-0.90854	50.58	-5.8E-01	rgb( 90,140,239)	1.9938	None
Hsf1	Smyd5	0.90854	50.58	0.577	rgb(223,107,108)	1.9938	None
Ikzf2	Adora2a	0.90854	50.58	0.579	rgb(223,106,108)	1.9938	None
Ikzf3	Ifnar1	-0.90854	50.58	-5.8E-01	rgb( 90,140,239)	1.9938	None
Irf1	Gm4841	0.90854	50.58	0.582	rgb(223,106,107)	1.9938	2,2
Irf2	Ctla4	-0.90854	50.58	-5.8E-01	rgb( 92,141,239)	1.9938	None
Irf4	Atxn1	0.90854	50.58	0.585	rgb(223,105,107)	1.9938	None
Irf4	Gbp7	-0.90854	50.58	-5.8E-01	rgb( 92,141,239)	1.9938	None
Irf4	Itih5	-0.90854	50.58	-5.8E-01	rgb( 91,140,239)	1.9938	None
Irf4	Rassf8	-0.90854	50.58	-5.8E-01	rgb( 92,141,239)	1.9938	None
Irf4	Vsig2	-0.90854	50.58	-5.8E-01	rgb( 92,141,239)	1.9938	None
Irf7	Pydc4	0.90854	50.58	0.578	rgb(223,107,108)	1.9938	None
Jun	Capg	0.90854	50.58	0.58	rgb(223,106,107)	1.9938	None
Jun	Serinc5	0.90854	50.58	0.579	rgb(223,106,107)	1.9938	None
Junb	Ubash3a	-0.90854	50.58	-5.8E-01	rgb( 92,141,239)	1.9938	None
Jund	Gstt3	0.90854	50.58	0.583	rgb(223,106,107)	1.9938	None
Klf13	Hk1	0.90854	50.58	0.575	rgb(223,107,108)	1.9938	None
Klf7	Rnf125	0.90854	50.58	0.583	rgb(223,106,107)	1.9938	None
Maf	Il21	0.90854	50.58	0.58	rgb(223,106,107)	1.9938	None
Myb	Tmem120b	0.90854	50.58	0.581	rgb(223,106,107)	1.9938	2,2
Mybl1	Map3k14	-0.90854	50.58	-5.8E-01	rgb( 91,140,239)	1.9938	None
Mybl1	Rap2b	0.90854	50.58	0.58	rgb(223,106,107)	1.9938	None
Mybl1	Vim	0.90854	50.58	0.579	rgb(223,106,108)	1.9938	None
Myc	Cdc25b	-0.90854	50.58	-5.8E-01	rgb( 91,140,239)	1.9938	None
Nfatc1	Foxp4	0.90854	50.58	0.58	rgb(223,106,107)	1.9938	None
Nfatc1	Grn	-0.90854	50.58	-5.8E-01	rgb( 91,140,239)	1.9938	None
Nfkb1	Atp11a	0.90854	50.58	0.582	rgb(223,106,107)	1.9938	None
Nfkb1	Ptpn11	0.90854	50.58	0.576	rgb(223,107,108)	1.9938	None
Patz1	Retsat	0.90854	50.58	0.58	rgb(223,106,107)	1.9938	None
Plagl1	Slc7a1	0.90854	50.58	0.582	rgb(223,106,107)	1.9938	None
Plagl2	Tcp11l2	-0.90854	50.58	-5.8E-01	rgb( 92,141,239)	1.9938	None
Pou6f1	Sell	0.90854	50.58	0.576	rgb(223,107,108)	1.9938	None
Pparg	Dgkk	0.90854	50.58	0.583	rgb(223,106,107)	1.9938	2,2
Rara	Fam20b	-0.90854	50.58	-5.8E-01	rgb( 91,140,239)	1.9938	None
Rela	Myd88	0.90854	50.58	0.579	rgb(223,106,108)	1.9938	None
Rela	Tln2	-0.90854	50.58	-5.8E-01	rgb( 92,141,239)	1.9938	None
Rest	B4galt1	-0.90854	50.58	-5.8E-01	rgb( 91,140,239)	1.9938	None
Rest	Crebbp	0.90854	50.58	0.582	rgb(223,106,107)	1.9938	None
Rora	Gpr65	0.90854	50.58	0.582	rgb(223,106,107)	1.9938	None
Runx1	Lrfn1	-0.90854	50.58	-5.8E-01	rgb( 92,141,239)	1.9938	None
Runx2	Frmd4b	0.90854	50.58	0.585	rgb(223,105,106)	1.9938	None
Rxra	Gprin3	0.90854	50.58	0.576	rgb(223,107,108)	1.9938	None
Rxra	H2-Ob	-0.90854	50.58	-5.8E-01	rgb( 92,141,239)	1.9938	None
Rxra	Il12rb1	0.90854	50.58	0.584	rgb(223,105,107)	1.9938	None
Rxra	Pml	0.90854	50.58	0.58	rgb(223,106,107)	1.9938	None
Rxra	Ptk7	0.90854	50.58	0.578	rgb(223,107,108)	1.9938	None
Rxra	Serpinb5	-0.90854	50.58	-5.8E-01	rgb( 92,141,239)	1.9938	None
Rxra	Tle4	0.90854	50.58	0.577	rgb(223,107,108)	1.9938	None
Smad4	Ppp1cc	0.90854	50.58	0.575	rgb(223,107,108)	1.9938	None
Sp110	Mtss1	-0.90854	50.58	-5.8E-01	rgb( 90,140,239)	1.9938	None
Sp2	Hist4h4	-0.90854	50.58	-5.8E-01	rgb( 90,140,239)	1.9938	None
Sp2	Zfp362	0.90854	50.58	0.582	rgb(223,106,107)	1.9938	None
Sp4	Sh2b2	-0.90854	50.58	-5.8E-01	rgb( 91,141,239)	1.9938	None
Spib	Pik3r3	0.90854	50.58	0.577	rgb(223,107,108)	1.9938	None
Srebf1	Col7a1	0.90854	50.58	0.577	rgb(223,107,108)	1.9938	None
Srebf1	Flna	0.90854	50.58	0.576	rgb(223,107,108)	1.9938	None
Srf	Tmem136	-0.90854	50.58	-5.8E-01	rgb( 92,141,239)	1.9938	None
Tcf12	Ncoa2	0.90854	50.58	0.577	rgb(223,107,108)	1.9938	None
Trp53	Mecr	0.90854	50.58	0.577	rgb(223,107,108)	1.9938	None
Trp53	Tex15	-0.90854	50.58	-5.8E-01	rgb( 91,140,239)	1.9938	None
Twist1	Glt28d2	0.90854	50.58	0.581	rgb(223,106,107)	1.9938	2,2
Vax2	Myo1f	0.90854	50.58	0.576	rgb(223,107,108)	1.9938	2,2
Yy2	Smek1	0.90854	50.58	0.584	rgb(223,105,107)	1.9938	None
Zbtb4	Arrb1	0.90854	50.58	0.584	rgb(223,105,107)	1.9938	None
Zbtb7a	Casz1	0.90854	50.58	0.581	rgb(223,106,107)	1.9938	None
Zbtb7b	Rftn1	0.90854	50.58	0.58	rgb(223,106,107)	1.9938	None
Zfhx3	Itsn1	0.90854	50.58	0.58	rgb(223,106,107)	1.9938	2,2
Zfp148	Ldlrap1	-0.90854	50.58	-5.8E-01	rgb( 92,141,239)	1.9938	None
Zfp263	Fam129b	-0.90854	50.58	-5.8E-01	rgb( 91,140,239)	1.9938	None
Zfp281	Cep170	-0.90854	50.58	-5.8E-01	rgb( 92,141,239)	1.9938	None
Zfp523	Prox2	0.90854	50.58	0.581	rgb(223,106,107)	1.9938	2,2
Zfx	Cox7a1	-0.90854	50.58	-5.8E-01	rgb( 92,141,239)	1.9938	None
Mxd4	Mpp1	0.90854	50.58	0.576	rgb(223,107,108)	1.9938	2,2
Zfp146	AA467197	-0.90854	50.58	-5.8E-01	rgb( 92,141,239)	1.9938	2,2
Zfp385a	Bbc3	0.90854	50.58	0.577	rgb(223,107,108)	1.9938	2,2
Zfp385a	Robo3	0.90854	50.58	0.585	rgb(223,105,107)	1.9938	2,2
Zfp385a	Sulf2	0.90854	50.58	0.581	rgb(223,106,107)	1.9938	2,2
Zfp385a	Zfp365	0.90854	50.58	0.577	rgb(223,107,108)	1.9938	2,2
Zfp609	Ccrn4l	0.90854	50.58	0.581	rgb(223,106,107)	1.9938	2,2
Zfp787	Ehd4	-0.90854	50.58	-5.8E-01	rgb( 91,140,239)	1.9938	2,2
Zfp956	Slc9a8	0.90854	50.58	0.582	rgb(223,106,107)	1.9938	2,2
Arid3a	Spef2	0.90503	50.57	0.567	rgb(223,109,110)	1.9936	None
Batf	Ikzf2	0.90503	50.57	0.572	rgb(223,108,109)	1.9936	None
Bcl11b	Mllt6	0.90503	50.57	0.568	rgb(223,108,110)	1.9936	None
Bhlhe40	Plekhf2	-0.90503	50.57	-5.7E-01	rgb( 92,141,239)	1.9936	None
Bhlhe40	Ss18	-0.90503	50.57	-5.7E-01	rgb( 94,142,239)	1.9936	None
Cebpb	Fam20a	0.90503	50.57	0.568	rgb(223,109,110)	1.9936	None
Cebpg	Gpt2	0.90503	50.57	0.572	rgb(223,108,109)	1.9936	2,2
Cebpg	Ncdn	-0.90503	50.57	-5.7E-01	rgb( 94,142,239)	1.9936	2,2
Crem	Gprc5a	0.90503	50.57	0.574	rgb(223,107,109)	1.9936	None
Ddit3	Nucb2	0.90503	50.57	0.57	rgb(223,108,109)	1.9936	None
Ddit3	Stard5	0.90503	50.57	0.57	rgb(223,108,109)	1.9936	2,2
E2f1	Cmtm4	0.90503	50.57	0.574	rgb(223,107,109)	1.9936	None
E2f1	Dars2	0.90503	50.57	0.565	rgb(223,109,110)	1.9936	None
E2f4	Dcxr	-0.90503	50.57	-5.7E-01	rgb( 94,142,239)	1.9936	None
E2f4	Ggct	-0.90503	50.57	-5.7E-01	rgb( 94,142,239)	1.9936	None
Egr2	Syn1	0.90503	50.57	0.57	rgb(223,108,109)	1.9936	None
Egr2	Syt7	-0.90503	50.57	-5.7E-01	rgb( 94,142,239)	1.9936	None
Elf1	Commd9	-0.90503	50.57	-5.7E-01	rgb( 94,142,239)	1.9936	None
Elf1	Tspan13	0.90503	50.57	0.575	rgb(223,107,108)	1.9936	None
Epas1	Satb1	0.90503	50.57	0.565	rgb(223,109,110)	1.9936	None
Erg	C920009B18Rik	-0.90503	50.57	-5.7E-01	rgb( 94,142,239)	1.9936	None
Esrra	Tbc1d4	-0.90503	50.57	-5.7E-01	rgb( 93,141,239)	1.9936	None
Ets1	Klhl6	0.90503	50.57	0.571	rgb(223,108,109)	1.9936	None
Ets1	Ssh2	0.90503	50.57	0.569	rgb(223,108,109)	1.9936	None
Etv4	Slc7a3	0.90503	50.57	0.57	rgb(223,108,109)	1.9936	2,2
Etv6	Gripap1	-0.90503	50.57	-5.7E-01	rgb( 94,142,239)	1.9936	None
Etv6	Tnfrsf19	-0.90503	50.57	-5.7E-01	rgb( 93,142,239)	1.9936	None
Fos	4930523C07Rik	0.90503	50.57	0.572	rgb(223,108,109)	1.9936	None
Foxf2	Adora2b	0.90503	50.57	0.571	rgb(223,108,109)	1.9936	2,2
Foxf2	Ngf	0.90503	50.57	0.569	rgb(223,108,110)	1.9936	2,2
Foxo1	Mtss1	0.90503	50.57	0.57	rgb(223,108,109)	1.9936	None
Gabpa	Capn2	-0.90503	50.57	-5.7E-01	rgb( 94,142,239)	1.9936	None
Hif1a	B3gnt3	0.90503	50.57	0.572	rgb(223,108,109)	1.9936	None
Hif1a	Rasa4	0.90503	50.57	0.572	rgb(223,108,109)	1.9936	None
Hlx	Olfm1	0.90503	50.57	0.568	rgb(223,108,110)	1.9936	2,2
Hsf1	2210013O21Rik	-0.90503	50.57	-5.7E-01	rgb( 94,142,238)	1.9936	None
Hsf1	Eid1	-0.90503	50.57	-5.7E-01	rgb( 94,142,239)	1.9936	None
Irf2	Skil	-0.90503	50.57	-5.7E-01	rgb( 94,142,239)	1.9936	None
Irf4	Kdelc2	-0.90503	50.57	-5.7E-01	rgb( 93,141,239)	1.9936	None
Irf4	Neto1	-0.90503	50.57	-5.7E-01	rgb( 94,142,239)	1.9936	None
Irf4	Rbpj	-0.90503	50.57	-5.7E-01	rgb( 93,142,239)	1.9936	None
Irf4	Stra6	0.90503	50.57	0.575	rgb(223,107,108)	1.9936	None
Irf7	BC094916	0.90503	50.57	0.57	rgb(223,108,109)	1.9936	None
Jun	Fes	0.90503	50.57	0.567	rgb(223,109,110)	1.9936	None
Junb	Slco3a1	0.90503	50.57	0.574	rgb(223,107,109)	1.9936	None
Jund	Socs1	0.90503	50.57	0.575	rgb(223,107,108)	1.9936	None
Klf10	Ccdc122	-0.90503	50.57	-5.7E-01	rgb( 93,142,239)	1.9936	None
Klf13	Ndrg1	0.90503	50.57	0.574	rgb(223,107,109)	1.9936	None
Klf2	Sdc1	-0.90503	50.57	-5.7E-01	rgb( 93,142,239)	1.9936	None
Lef1	Tsen2	-0.90503	50.57	-5.7E-01	rgb( 93,142,239)	1.9936	None
Lin54	Anln	0.90503	50.57	0.572	rgb(223,108,109)	1.9936	None
Lin54	Dclre1a	0.90503	50.57	0.574	rgb(223,107,109)	1.9936	None
Maf	Stab1	0.90503	50.57	0.567	rgb(223,109,110)	1.9936	None
Mef2b	Mapk13	0.90503	50.57	0.57	rgb(223,108,109)	1.9936	2,2
Mxi1	Rasgrp4	0.90503	50.57	0.567	rgb(223,109,110)	1.9936	None
Nfatc2	Fasl	-0.90503	50.57	-5.7E-01	rgb( 93,141,239)	1.9936	None
Nfkb2	Kif13b	0.90503	50.57	0.566	rgb(223,109,110)	1.9936	2,2
Nfkb2	Tspan3	0.90503	50.57	0.574	rgb(223,107,108)	1.9936	None
Nkx1-2	Lin7a	0.90503	50.57	0.566	rgb(223,109,110)	1.9936	None
Nr4a1	Cdk6	-0.90503	50.57	-5.7E-01	rgb( 93,141,239)	1.9936	None
Pou2f2	Armcx6	-0.90503	50.57	-5.7E-01	rgb( 94,142,238)	1.9936	None
Prdm1	Ccno	0.90503	50.57	0.57	rgb(223,108,109)	1.9936	None
Rarg	Slco3a1	-0.90503	50.57	-5.7E-01	rgb( 93,142,239)	1.9936	None
Rel	Maged2	-0.90503	50.57	-5.7E-01	rgb( 93,142,239)	1.9936	None
Rel	Mcoln3	0.90503	50.57	0.565	rgb(223,109,110)	1.9936	None
Rfx3	Ppm1d	-0.90503	50.57	-5.7E-01	rgb( 94,142,238)	1.9936	None
Rorc	Tnfrsf25	0.90503	50.57	0.571	rgb(223,108,109)	1.9936	None
Runx1	Gpm6b	-0.90503	50.57	-5.7E-01	rgb( 92,141,239)	1.9936	None
Rxra	Zpbp2	-0.90503	50.57	-5.7E-01	rgb( 94,142,239)	1.9936	None
Six5	Fap	0.90503	50.57	0.569	rgb(223,108,110)	1.9936	None
Six5	Pcsk9	0.90503	50.57	0.566	rgb(223,109,110)	1.9936	2,2
Smad3	Sorl1	0.90503	50.57	0.569	rgb(223,108,109)	1.9936	None
Sox5	Atp8b4	0.90503	50.57	0.565	rgb(223,109,110)	1.9936	None
Sp2	Acot13	-0.90503	50.57	-5.7E-01	rgb( 94,142,238)	1.9936	None
Sp2	Arhgap33	0.90503	50.57	0.569	rgb(223,108,109)	1.9936	None
Sp2	Zcchc2	0.90503	50.57	0.565	rgb(223,109,110)	1.9936	None
Sp3	Dcakd	-0.90503	50.57	-5.7E-01	rgb( 94,142,239)	1.9936	None
Sp3	Ppm1d	0.90503	50.57	0.573	rgb(223,108,109)	1.9936	None
Sp3	Uqcrq	-0.90503	50.57	-5.7E-01	rgb( 92,141,239)	1.9936	None
Sp4	Ift57	-0.90503	50.57	-5.7E-01	rgb( 94,142,238)	1.9936	None
Sp4	Slc48a1	0.90503	50.57	0.573	rgb(223,108,109)	1.9936	None
Sp4	Zc3h6	0.90503	50.57	0.574	rgb(223,107,109)	1.9936	None
Stat4	Lrp8	-0.90503	50.57	-5.7E-01	rgb( 93,142,239)	1.9936	None
Tcf12	Kcnk7	-0.90503	50.57	-5.7E-01	rgb( 92,141,239)	1.9936	None
Tcf3	Ppard	0.90503	50.57	0.573	rgb(223,108,109)	1.9936	None
Tcf3	Sh2b1	0.90503	50.57	0.574	rgb(223,107,109)	1.9936	None
Tcf7l1	Cyp2s1	0.90503	50.57	0.566	rgb(223,109,110)	1.9936	None
Tfdp2	9230114K14Rik	0.90503	50.57	0.567	rgb(223,109,110)	1.9936	None
Thra	Tjp3	0.90503	50.57	0.568	rgb(223,109,110)	1.9936	None
Twist1	Loxl2	0.90503	50.57	0.569	rgb(223,108,110)	1.9936	2,2
Twist1	Prdm8	0.90503	50.57	0.568	rgb(223,109,110)	1.9936	2,2
Vax2	Cxcl3	0.90503	50.57	0.575	rgb(223,107,108)	1.9936	2,2
Vax2	Igfbp7	0.90503	50.57	0.566	rgb(223,109,110)	1.9936	None
Zbtb33	Gpr3	-0.90503	50.57	-5.7E-01	rgb( 93,142,239)	1.9936	None
Zbtb7a	Nsun6	-0.90503	50.57	-5.7E-01	rgb( 93,141,239)	1.9936	None
Zbtb7b	Gkap1	0.90503	50.57	0.569	rgb(223,108,109)	1.9936	None
Zfp148	Nr4a1	-0.90503	50.57	-5.7E-01	rgb( 93,142,239)	1.9936	None
Zfp148	Qser1	0.90503	50.57	0.574	rgb(223,107,108)	1.9936	None
Zfp263	Kcnmb4	-0.90503	50.57	-5.7E-01	rgb( 94,142,238)	1.9936	None
Zfp281	Ypel2	0.90503	50.57	0.571	rgb(223,108,109)	1.9936	None
Mxd3	9530077C05Rik	0.90503	50.57	0.569	rgb(223,108,110)	1.9936	2,2
Zfp420	Ric8	-0.90503	50.57	-5.7E-01	rgb( 93,141,239)	1.9936	2,2
Zfp750	Prss42	0.90503	50.57	0.569	rgb(223,108,109)	1.9936	2,2
Zfp808	Hist1h1e	-0.90503	50.57	-5.7E-01	rgb( 93,141,239)	1.9936	2,2
Zfp956	Ankrd23	0.90503	50.57	0.573	rgb(223,108,109)	1.9936	2,2
Arid3a	Prkd3	-0.90151	50.56	-5.6E-01	rgb( 96,143,238)	1.9934	None
Atf3	Ankrd13c	0.90151	50.56	0.559	rgb(223,110,111)	1.9934	None
Bach1	Cxcl10	-0.90151	50.56	-5.6E-01	rgb( 95,143,238)	1.9934	None
Batf	Tex14	-0.90151	50.56	-5.6E-01	rgb( 96,143,238)	1.9934	None
Batf3	Gab2	0.90151	50.56	0.561	rgb(223,110,111)	1.9934	None
Bcl11b	Ccrl2	-0.90151	50.56	-5.6E-01	rgb( 96,144,238)	1.9934	None
Bcl6	3110057O12Rik	-0.90151	50.56	-5.6E-01	rgb( 95,143,238)	1.9934	2,2
Bhlhe40	Edem1	0.90151	50.56	0.561	rgb(223,110,111)	1.9934	None
Bhlhe40	Plekho2	0.90151	50.56	0.557	rgb(223,111,112)	1.9934	None
Bhlhe40	Unc13a	0.90151	50.56	0.562	rgb(223,110,111)	1.9934	None
Bhlhe40	Zbtb10	-0.90151	50.56	-5.6E-01	rgb( 96,144,238)	1.9934	None
Crem	Il24	0.90151	50.56	0.555	rgb(223,111,112)	1.9934	None
Ddit3	Cox6a2	0.90151	50.56	0.559	rgb(223,110,111)	1.9934	2,2
E2f1	Cep76	0.90151	50.56	0.561	rgb(223,110,111)	1.9934	None
E2f1	D3Ertd751e	0.90151	50.56	0.556	rgb(223,111,112)	1.9934	None
E2f1	Gen1	0.90151	50.56	0.562	rgb(223,110,111)	1.9934	None
E2f4	Lrp8	0.90151	50.56	0.561	rgb(223,110,111)	1.9934	None
Egr1	Mcf2l	-0.90151	50.56	-5.6E-01	rgb( 96,144,238)	1.9934	None
Egr2	Pde7a	0.90151	50.56	0.559	rgb(223,110,111)	1.9934	None
Egr2	Vav2	-0.90151	50.56	-5.6E-01	rgb( 96,143,238)	1.9934	None
Egr2	Zdhhc2	-0.90151	50.56	-5.6E-01	rgb( 95,143,238)	1.9934	None
Egr4	Fam20c	0.90151	50.56	0.557	rgb(223,111,112)	1.9934	None
Elf1	Thada	0.90151	50.56	0.558	rgb(223,110,112)	1.9934	None
Esrra	Gcnt1	-0.90151	50.56	-5.6E-01	rgb( 95,143,238)	1.9934	None
Ets1	Gpd1	-0.90151	50.56	-5.6E-01	rgb( 95,143,238)	1.9934	None
Ets1	Mmachc	-0.90151	50.56	-5.6E-01	rgb( 95,143,238)	1.9934	None
Ets1	Plcg1	0.90151	50.56	0.564	rgb(223,109,110)	1.9934	None
Ets1	Rab11fip1	-0.90151	50.56	-5.6E-01	rgb( 94,142,238)	1.9934	None
Ets2	Pigz	-0.90151	50.56	-5.6E-01	rgb( 94,142,238)	1.9934	2,2
Fli1	Foxp4	-0.90151	50.56	-5.6E-01	rgb( 95,143,238)	1.9934	None
Fosl1	Retsat	-0.90151	50.56	-5.6E-01	rgb( 96,143,238)	1.9934	None
Fosl2	Adora2a	0.90151	50.56	0.557	rgb(223,111,112)	1.9934	None
Fosl2	Aplp1	0.90151	50.56	0.556	rgb(223,111,112)	1.9934	None
Fosl2	Cecr6	-0.90151	50.56	-5.6E-01	rgb( 96,144,238)	1.9934	None
Fosl2	Igsf9	-0.90151	50.56	-5.6E-01	rgb( 96,143,238)	1.9934	None
Foxo1	Endod1	0.90151	50.56	0.561	rgb(223,110,111)	1.9934	None
Foxo1	Golm1	0.90151	50.56	0.555	rgb(223,111,112)	1.9934	None
Foxp2	Afap1l2	0.90151	50.56	0.564	rgb(223,109,110)	1.9934	2,2
Gabpa	Enthd1	0.90151	50.56	0.556	rgb(223,111,112)	1.9934	None
Gata1	Myo6	0.90151	50.56	0.557	rgb(223,111,112)	1.9934	None
Hbp1	S1pr1	0.90151	50.56	0.556	rgb(223,111,112)	1.9934	None
Hif1a	Ifitm3	0.90151	50.56	0.558	rgb(223,110,112)	1.9934	None
Irf1	Gbp10	0.90151	50.56	0.564	rgb(223,109,110)	1.9934	None
Irf1	Gbp4	0.90151	50.56	0.557	rgb(223,111,112)	1.9934	None
Irf1	Gimap4	0.90151	50.56	0.56	rgb(223,110,111)	1.9934	None
Irf2	Nipal1	-0.90151	50.56	-5.6E-01	rgb( 96,143,238)	1.9934	None
Irf4	Csf2	-0.90151	50.56	-5.6E-01	rgb( 96,143,238)	1.9934	None
Irf4	Dzip1	-0.90151	50.56	-5.6E-01	rgb( 95,143,238)	1.9934	None
Irf4	Plekho1	0.90151	50.56	0.559	rgb(223,110,111)	1.9934	None
Irf4	Tg	0.90151	50.56	0.563	rgb(223,109,111)	1.9934	None
Irf5	Ctss	0.90151	50.56	0.558	rgb(223,110,112)	1.9934	None
Irf8	Ubash3b	0.90151	50.56	0.558	rgb(223,111,112)	1.9934	None
Jun	Tapbp	-0.90151	50.56	-5.6E-01	rgb( 95,143,238)	1.9934	None
Klf2	Fam174b	0.90151	50.56	0.563	rgb(223,109,111)	1.9934	None
Klf2	Tnfsf8	0.90151	50.56	0.562	rgb(223,110,111)	1.9934	None
Klf4	Syt7	0.90151	50.56	0.559	rgb(223,110,111)	1.9934	2,2
Maf	Il1rn	0.90151	50.56	0.563	rgb(223,109,111)	1.9934	None
Msc	Ccr1	0.90151	50.56	0.564	rgb(223,109,110)	1.9934	2,2
Mxi1	Wipi1	0.90151	50.56	0.561	rgb(223,110,111)	1.9934	None
Myb	Athl1	0.90151	50.56	0.565	rgb(223,109,110)	1.9934	None
Myc	Sema4c	-0.90151	50.56	-5.6E-01	rgb( 95,143,238)	1.9934	None
Myc	Slco4a1	-0.90151	50.56	-5.6E-01	rgb( 96,144,238)	1.9934	None
Mypop	Zfp568	-0.90151	50.56	-5.6E-01	rgb( 96,143,238)	1.9934	None
Nfkb1	Fyn	0.90151	50.56	0.556	rgb(223,111,112)	1.9934	None
Nfkb1	Zhx2	0.90151	50.56	0.561	rgb(223,110,111)	1.9934	None
Nfkb2	Gpr68	-0.90151	50.56	-5.6E-01	rgb( 95,143,238)	1.9934	None
Nfkb2	Nfkb1	0.90151	50.56	0.558	rgb(223,110,112)	1.9934	None
Nr2f6	Dock4	-0.90151	50.56	-5.6E-01	rgb( 95,143,238)	1.9934	None
Patz1	Adam15	0.90151	50.56	0.561	rgb(223,110,111)	1.9934	None
Plagl1	Slc3a2	0.90151	50.56	0.556	rgb(223,111,112)	1.9934	None
Pou2f2	Edem1	-0.90151	50.56	-5.6E-01	rgb( 96,144,238)	1.9934	None
Rara	Adap1	-0.90151	50.56	-5.6E-01	rgb( 96,144,238)	1.9934	None
Rarg	Rftn2	0.90151	50.56	0.559	rgb(223,110,111)	1.9934	None
Rorc	Map3k6	0.90151	50.56	0.559	rgb(223,110,111)	1.9934	None
Rorc	St3gal5	-0.90151	50.56	-5.6E-01	rgb( 96,144,238)	1.9934	None
Rxra	Capn5	-0.90151	50.56	-5.6E-01	rgb( 95,143,238)	1.9934	None
Rxra	Wisp1	0.90151	50.56	0.562	rgb(223,110,111)	1.9934	None
Smad3	Ccl3	-0.90151	50.56	-5.6E-01	rgb( 94,142,238)	1.9934	None
Smad3	Klf12	-0.90151	50.56	-5.6E-01	rgb( 96,144,238)	1.9934	None
Smad3	Mndal	-0.90151	50.56	-5.6E-01	rgb( 95,143,238)	1.9934	None
Smad3	Tmem19	-0.90151	50.56	-5.6E-01	rgb( 94,142,238)	1.9934	None
Smad4	Dlg2	-0.90151	50.56	-5.6E-01	rgb( 96,143,238)	1.9934	None
Snai3	Rtp4	-0.90151	50.56	-5.6E-01	rgb( 96,143,238)	1.9934	2,2
Sox5	Klhl6	0.90151	50.56	0.561	rgb(223,110,111)	1.9934	None
Sp2	Ccdc28b	-0.90151	50.56	-5.6E-01	rgb( 95,143,238)	1.9934	None
Sp2	Eci2	-0.90151	50.56	-5.6E-01	rgb( 95,143,238)	1.9934	None
Sp2	Zfp609	0.90151	50.56	0.558	rgb(223,110,112)	1.9934	None
Sp4	Bend4	0.90151	50.56	0.557	rgb(223,111,112)	1.9934	None
Sp4	Smg5	-0.90151	50.56	-5.6E-01	rgb( 96,143,238)	1.9934	None
Sp4	Smpd4	-0.90151	50.56	-5.6E-01	rgb( 95,143,238)	1.9934	None
Sp9	Atp4a	0.90151	50.56	0.556	rgb(223,111,112)	1.9934	None
Stat4	Nudt6	-0.90151	50.56	-5.6E-01	rgb( 96,143,238)	1.9934	None
Stat4	Pla2g12a	-0.90151	50.56	-5.6E-01	rgb( 96,143,238)	1.9934	None
Tal2	Ifitm2	0.90151	50.56	0.558	rgb(223,110,112)	1.9934	None
Tbx21	Tbkbp1	0.90151	50.56	0.56	rgb(223,110,111)	1.9934	2,2
Tcf12	Arhgap17	0.90151	50.56	0.565	rgb(223,109,110)	1.9934	None
Tcf12	H2-Ab1	-0.90151	50.56	-5.6E-01	rgb( 96,144,238)	1.9934	None
Tcf12	Il9	-0.90151	50.56	-5.6E-01	rgb( 96,144,238)	1.9934	None
Tcf12	Mxd3	-0.90151	50.56	-5.6E-01	rgb( 95,143,238)	1.9934	None
Tcf12	Tsc22d1	0.90151	50.56	0.556	rgb(223,111,112)	1.9934	None
Vax2	Il23r	0.90151	50.56	0.559	rgb(223,110,111)	1.9934	None
Xbp1	9930014A18Rik	-0.90151	50.56	-5.6E-01	rgb( 95,143,238)	1.9934	None
Zbtb7b	Gdpd5	0.90151	50.56	0.562	rgb(223,110,111)	1.9934	None
Zeb1	1700025G04Rik	0.90151	50.56	0.555	rgb(223,111,112)	1.9934	None
Zeb1	Dynll2	-0.90151	50.56	-5.6E-01	rgb( 95,143,238)	1.9934	None
Zeb1	Dzip1	0.90151	50.56	0.561	rgb(223,110,111)	1.9934	None
Zeb1	Icam2	-0.90151	50.56	-5.6E-01	rgb( 94,142,238)	1.9934	None
Zfp263	Rtn4	-0.90151	50.56	-5.6E-01	rgb( 96,143,238)	1.9934	None
Zfp281	Slco3a1	-0.90151	50.56	-5.6E-01	rgb( 95,143,238)	1.9934	None
Zfp281	Zbtb10	0.90151	50.56	0.555	rgb(223,111,112)	1.9934	None
C030039L03Rik	Ddit4	0.90151	50.56	0.558	rgb(223,110,112)	1.9934	2,2
Csrnp1	1110057K04Rik	-0.90151	50.56	-5.6E-01	rgb( 96,143,238)	1.9934	2,2
Jazf1	4930506M07Rik	0.90151	50.56	0.564	rgb(223,109,110)	1.9934	2,2
Zbtb32	Dusp3	0.90151	50.56	0.555	rgb(223,111,112)	1.9934	2,2
Zfp362	Mmp7	-0.90151	50.56	-5.6E-01	rgb( 96,144,238)	1.9934	2,2
Zfp429	Apold1	-0.90151	50.56	-5.6E-01	rgb( 95,143,238)	1.9934	2,2
Zfp948	Npas4	0.90151	50.56	0.555	rgb(223,111,112)	1.9934	2,2
Arid3a	Zfp36l1	-0.89799	50.55	-5.5E-01	rgb( 98,145,238)	1.9932	None
Bcl6	Acsl6	-0.89799	50.55	-5.5E-01	rgb( 99,145,238)	1.9932	None
Bcl6	Zhx2	0.89799	50.55	0.554	rgb(223,111,112)	1.9932	None
Cebpg	Trib3	0.89799	50.55	0.552	rgb(223,111,113)	1.9932	2,2
E2f1	Dtl	0.89799	50.55	0.551	rgb(223,112,113)	1.9932	None
E2f1	Samd1	0.89799	50.55	0.551	rgb(223,112,113)	1.9932	None
E2f1	Utrn	-0.89799	50.55	-5.5E-01	rgb( 98,145,238)	1.9932	None
Egr2	Mccc2	-0.89799	50.55	-5.5E-01	rgb( 98,145,238)	1.9932	None
Egr2	Tnf	0.89799	50.55	0.552	rgb(223,112,113)	1.9932	None
Elf1	Slc22a2	-0.89799	50.55	-5.5E-01	rgb( 98,145,238)	1.9932	None
Elk4	1500009L16Rik	-0.89799	50.55	-5.5E-01	rgb( 98,145,238)	1.9932	None
Epas1	Slc7a8	0.89799	50.55	0.55	rgb(223,112,113)	1.9932	2,2
Esrra	Mecr	0.89799	50.55	0.552	rgb(223,112,113)	1.9932	None
Esrra	Zfp7	-0.89799	50.55	-5.5E-01	rgb( 97,144,238)	1.9932	None
Ets1	Abcb1b	-0.89799	50.55	-5.5E-01	rgb( 98,145,238)	1.9932	None
Ets1	Enpp1	0.89799	50.55	0.549	rgb(223,112,113)	1.9932	None
Ets1	Kcnip2	0.89799	50.55	0.555	rgb(223,111,112)	1.9932	None
Ets2	Ptpn1	-0.89799	50.55	-5.5E-01	rgb( 97,144,238)	1.9932	None
Etv6	Tbx21	0.89799	50.55	0.548	rgb(223,112,113)	1.9932	None
Fli1	Sik1	0.89799	50.55	0.547	rgb(223,113,114)	1.9932	None
Fosl2	Gpm6b	0.89799	50.55	0.548	rgb(223,112,113)	1.9932	None
Fosl2	Itga3	0.89799	50.55	0.547	rgb(223,113,114)	1.9932	None
Fosl2	Zswim4	0.89799	50.55	0.551	rgb(223,112,113)	1.9932	None
Foxn3	Il33	-0.89799	50.55	-5.5E-01	rgb( 98,145,238)	1.9932	2,2
Foxo1	4930486L24Rik	0.89799	50.55	0.546	rgb(223,113,114)	1.9932	None
Foxo1	Casp3	-0.89799	50.55	-5.5E-01	rgb( 97,144,238)	1.9932	None
Foxo3	Reep3	-0.89799	50.55	-5.5E-01	rgb( 98,144,238)	1.9932	None
Foxo3	Sun1	0.89799	50.55	0.547	rgb(223,113,114)	1.9932	None
Gabpa	Ecd	0.89799	50.55	0.548	rgb(223,112,114)	1.9932	None
Hes1	Fam43a	0.89799	50.55	0.547	rgb(223,113,114)	1.9932	2,2
Hif1a	H2-Q10	0.89799	50.55	0.552	rgb(223,112,113)	1.9932	None
Hif1a	Nphp3	0.89799	50.55	0.549	rgb(223,112,113)	1.9932	None
Hif3a	Egln1	0.89799	50.55	0.554	rgb(223,111,112)	1.9932	2,2
Hif3a	Tifab	0.89799	50.55	0.547	rgb(223,113,114)	1.9932	2,2
Hsf4	Prf1	0.89799	50.55	0.554	rgb(223,111,112)	1.9932	None
Irf2	Srpk2	0.89799	50.55	0.554	rgb(223,111,112)	1.9932	None
Irf2	Zc3h7b	0.89799	50.55	0.546	rgb(223,113,114)	1.9932	None
Irf4	Abcb9	-0.89799	50.55	-5.5E-01	rgb( 97,144,238)	1.9932	None
Irf4	Atp2b4	0.89799	50.55	0.547	rgb(223,113,114)	1.9932	None
Irf4	Gprc5a	0.89799	50.55	0.548	rgb(223,112,113)	1.9932	None
Irf4	Slit3	-0.89799	50.55	-5.5E-01	rgb( 98,145,238)	1.9932	None
Irf5	BC021614	-0.89799	50.55	-5.5E-01	rgb( 97,144,238)	1.9932	None
Irf5	Qtrtd1	-0.89799	50.55	-5.5E-01	rgb( 97,144,238)	1.9932	None
Irf7	Cxcl10	0.89799	50.55	0.55	rgb(223,112,113)	1.9932	None
Jun	Opn3	-0.89799	50.55	-5.5E-01	rgb( 98,145,238)	1.9932	None
Klf10	Sik1	-0.89799	50.55	-5.5E-01	rgb( 99,145,238)	1.9932	None
Klf10	Wisp1	-0.89799	50.55	-5.5E-01	rgb( 97,144,238)	1.9932	None
Klf13	Capn2	0.89799	50.55	0.555	rgb(223,111,112)	1.9932	None
Klf2	Cltb	-0.89799	50.55	-5.5E-01	rgb( 97,144,238)	1.9932	None
Klf2	Lbh	0.89799	50.55	0.553	rgb(223,111,113)	1.9932	None
Klf2	Wscd2	0.89799	50.55	0.554	rgb(223,111,112)	1.9932	2,2
Klf3	Nek6	-0.89799	50.55	-5.5E-01	rgb( 98,145,238)	1.9932	None
Klf4	Stard5	-0.89799	50.55	-5.5E-01	rgb( 99,145,238)	1.9932	None
Lcor	S100a1	-0.89799	50.55	-5.5E-01	rgb( 97,144,238)	1.9932	None
Lef1	Sirt4	0.89799	50.55	0.548	rgb(223,112,113)	1.9932	None
Lin54	1110032F04Rik	-0.89799	50.55	-5.5E-01	rgb( 97,144,238)	1.9932	None
Lin54	Gpsm2	0.89799	50.55	0.551	rgb(223,112,113)	1.9932	None
Lyl1	Spred3	0.89799	50.55	0.55	rgb(223,112,113)	1.9932	None
Mxi1	1190002N15Rik	0.89799	50.55	0.554	rgb(223,111,112)	1.9932	None
Myb	Cysltr1	0.89799	50.55	0.547	rgb(223,112,114)	1.9932	None
Myc	Lgals3bp	0.89799	50.55	0.552	rgb(223,112,113)	1.9932	None
Nfkb1	Ctnnd1	-0.89799	50.55	-5.5E-01	rgb( 98,145,238)	1.9932	None
Nfkb1	Slc29a3	0.89799	50.55	0.546	rgb(223,113,114)	1.9932	None
Nfkb1	Tes	0.89799	50.55	0.554	rgb(223,111,112)	1.9932	None
Nr4a2	Ifih1	0.89799	50.55	0.555	rgb(223,111,112)	1.9932	None
Nr4a2	Synj1	0.89799	50.55	0.545	rgb(223,113,114)	1.9932	None
Nr4a3	Chst12	-0.89799	50.55	-5.5E-01	rgb( 99,145,238)	1.9932	None
Patz1	Mboat7	0.89799	50.55	0.555	rgb(223,111,112)	1.9932	None
Pou2af1	Crtam	0.89799	50.55	0.551	rgb(223,112,113)	1.9932	2,2
Pou6f1	Tcf7l2	0.89799	50.55	0.547	rgb(223,112,114)	1.9932	None
Ppard	Mapk7	0.89799	50.55	0.554	rgb(223,111,112)	1.9932	None
Rara	Ifih1	-0.89799	50.55	-5.5E-01	rgb( 99,145,238)	1.9932	None
Rara	Itgb1	-0.89799	50.55	-5.5E-01	rgb( 98,145,238)	1.9932	None
Rela	Dusp12	-0.89799	50.55	-5.5E-01	rgb( 98,145,238)	1.9932	None
Relb	Ier3	-0.89799	50.55	-5.5E-01	rgb( 97,144,238)	1.9932	None
Rest	Snx19	0.89799	50.55	0.549	rgb(223,112,113)	1.9932	None
Runx1	Gpr18	-0.89799	50.55	-5.5E-01	rgb( 97,144,238)	1.9932	None
Runx2	Sell	-0.89799	50.55	-5.5E-01	rgb( 98,145,238)	1.9932	None
Runx3	Pdcd1	-0.89799	50.55	-5.5E-01	rgb( 98,144,238)	1.9932	None
Rxra	Ccdc50	0.89799	50.55	0.546	rgb(223,113,114)	1.9932	None
Rxra	Egr3	0.89799	50.55	0.548	rgb(223,112,113)	1.9932	None
Satb1	Crat	0.89799	50.55	0.549	rgb(223,112,113)	1.9932	None
Satb1	Serinc5	-0.89799	50.55	-5.5E-01	rgb( 98,144,238)	1.9932	None
Scrt1	Ppap2c	0.89799	50.55	0.551	rgb(223,112,113)	1.9932	2,2
Six5	Btla	0.89799	50.55	0.55	rgb(223,112,113)	1.9932	None
Smad3	Fam3c	-0.89799	50.55	-5.5E-01	rgb( 97,144,238)	1.9932	None
Smad3	Ptk2	0.89799	50.55	0.553	rgb(223,111,113)	1.9932	None
Snai3	Serpinb5	0.89799	50.55	0.548	rgb(223,112,114)	1.9932	None
Sox12	Gimap8	-0.89799	50.55	-5.5E-01	rgb( 98,144,238)	1.9932	None
Sox5	Abcd3	0.89799	50.55	0.554	rgb(223,111,112)	1.9932	None
Sox5	Cdh17	0.89799	50.55	0.549	rgb(223,112,113)	1.9932	None
Sox5	Lamc2	0.89799	50.55	0.554	rgb(223,111,112)	1.9932	2,2
Sp2	Abhd4	-0.89799	50.55	-5.5E-01	rgb( 97,144,238)	1.9932	None
Sp2	Robo3	-0.89799	50.55	-5.5E-01	rgb( 99,145,238)	1.9932	None
Sp3	Aldoart2	-0.89799	50.55	-5.5E-01	rgb( 97,144,238)	1.9932	None
Sp4	Acox3	0.89799	50.55	0.549	rgb(223,112,113)	1.9932	None
Sp4	Exo1	-0.89799	50.55	-5.5E-01	rgb( 98,145,238)	1.9932	None
Sp4	Heca	0.89799	50.55	0.549	rgb(223,112,113)	1.9932	None
Sp4	Zc3h7b	-0.89799	50.55	-5.5E-01	rgb( 99,145,238)	1.9932	None
Srebf1	C2cd2l	0.89799	50.55	0.545	rgb(223,113,114)	1.9932	None
Srebf1	Trerf1	0.89799	50.55	0.546	rgb(223,113,114)	1.9932	None
Stat1	Cd96	0.89799	50.55	0.555	rgb(223,111,112)	1.9932	None
Stat1	Clic4	0.89799	50.55	0.548	rgb(223,112,113)	1.9932	None
Stat1	Lgals7	-0.89799	50.55	-5.5E-01	rgb( 97,144,238)	1.9932	2,2
Stat4	Tnfsf11	0.89799	50.55	0.548	rgb(223,112,113)	1.9932	None
Tbx21	Etv6	0.89799	50.55	0.548	rgb(223,112,113)	1.9932	None
Tcf12	Ier3	-0.89799	50.55	-5.5E-01	rgb( 97,144,238)	1.9932	None
Tcf12	Tubb2b	-0.89799	50.55	-5.5E-01	rgb( 97,144,238)	1.9932	None
Tead1	Phldb2	0.89799	50.55	0.553	rgb(223,111,112)	1.9932	None
Tead1	Raph1	0.89799	50.55	0.551	rgb(223,112,113)	1.9932	None
Topors	Ifi27l2a	-0.89799	50.55	-5.5E-01	rgb( 98,145,238)	1.9932	None
Twist1	4930506M07Rik	0.89799	50.55	0.548	rgb(223,112,113)	1.9932	2,2
Vax2	Stard8	0.89799	50.55	0.546	rgb(223,113,114)	1.9932	2,2
Yy2	Naca	-0.89799	50.55	-5.5E-01	rgb( 98,145,238)	1.9932	None
Zbtb3	Cspg5	0.89799	50.55	0.552	rgb(223,111,113)	1.9932	2,2
Zbtb33	Lyrm1	-0.89799	50.55	-5.5E-01	rgb( 97,144,238)	1.9932	None
Zbtb4	Kctd7	-0.89799	50.55	-5.5E-01	rgb( 98,144,238)	1.9932	None
Zbtb7a	C2cd2l	0.89799	50.55	0.546	rgb(223,113,114)	1.9932	None
Zeb1	Slc39a9	-0.89799	50.55	-5.5E-01	rgb( 99,145,238)	1.9932	None
Zeb1	Sptlc1	-0.89799	50.55	-5.5E-01	rgb( 97,144,238)	1.9932	None
Zfp148	Fgf2	0.89799	50.55	0.552	rgb(223,112,113)	1.9932	None
Zfp148	Pmm1	-0.89799	50.55	-5.5E-01	rgb( 97,144,238)	1.9932	None
Zfp148	Rps6ka3	0.89799	50.55	0.548	rgb(223,112,113)	1.9932	None
Zfp219	Sh2b2	0.89799	50.55	0.551	rgb(223,112,113)	1.9932	None
Zfp219	Stat4	0.89799	50.55	0.547	rgb(223,113,114)	1.9932	None
Zfp281	Ccnd3	-0.89799	50.55	-5.5E-01	rgb( 97,144,238)	1.9932	None
Zfp369	Anxa11	-0.89799	50.55	-5.5E-01	rgb( 98,145,238)	1.9932	None
Zfp369	Neto2	0.89799	50.55	0.549	rgb(223,112,113)	1.9932	None
C030039L03Rik	Kbtbd13	0.89799	50.55	0.545	rgb(223,113,114)	1.9932	2,2
Thap3	Dpm3	0.89799	50.55	0.547	rgb(223,112,114)	1.9932	2,2
Zbtb26	Cebpg	0.89799	50.55	0.553	rgb(223,111,113)	1.9932	2,2
Zfp329	A230072C01Rik	0.89799	50.55	0.553	rgb(223,111,112)	1.9932	2,2
Zfp358	Sorcs2	-0.89799	50.55	-5.5E-01	rgb( 99,145,238)	1.9932	2,2
Zfp385a	Pmm1	0.89799	50.55	0.551	rgb(223,112,113)	1.9932	2,2
Zfp385a	Slc2a4	0.89799	50.55	0.552	rgb(223,112,113)	1.9932	2,2
Zfp429	H60b	-0.89799	50.55	-5.5E-01	rgb( 97,144,238)	1.9932	2,2
Zfp629	Dnajc6	0.89799	50.55	0.55	rgb(223,112,113)	1.9932	2,2
Zfp948	Ankrd23	0.89799	50.55	0.552	rgb(223,112,113)	1.9932	2,2
Arntl2	Abca5	0.89447	50.54	0.539	rgb(223,114,115)	1.993	2,2
Atf3	Exoc2	0.89447	50.54	0.544	rgb(223,113,114)	1.993	None
Atf3	Pacsin1	-0.89447	50.54	-5.4E-01	rgb( 99,145,238)	1.993	None
Atf5	Krtcap2	0.89447	50.54	0.541	rgb(223,114,115)	1.993	2,2
Atf6	Dab2ip	0.89447	50.54	0.541	rgb(223,114,115)	1.993	None
Bhlhe40	Impdh1	-0.89447	50.54	-5.4E-01	rgb(100,146,238)	1.993	None
Bhlhe40	Jazf1	0.89447	50.54	0.544	rgb(223,113,114)	1.993	None
Cebpb	Aqp9	0.89447	50.54	0.538	rgb(223,114,115)	1.993	2,2
Cebpb	Smad6	0.89447	50.54	0.537	rgb(223,114,115)	1.993	None
Dbp	Atp6v1d	0.89447	50.54	0.541	rgb(223,114,115)	1.993	None
Ddit3	Uqcrq	0.89447	50.54	0.543	rgb(223,113,114)	1.993	None
Ddit3	Utf1	0.89447	50.54	0.542	rgb(223,114,115)	1.993	None
E2f1	Hspa4l	-0.89447	50.54	-5.4E-01	rgb(100,146,237)	1.993	None
E2f1	Pknox1	-0.89447	50.54	-5.4E-01	rgb(101,146,237)	1.993	None
E2f4	Ermn	-0.89447	50.54	-5.4E-01	rgb(100,146,238)	1.993	None
Egr1	Eci1	-0.89447	50.54	-5.4E-01	rgb( 99,146,238)	1.993	None
Egr2	Tmc6	0.89447	50.54	0.538	rgb(223,114,115)	1.993	None
Egr3	Glcci1	0.89447	50.54	0.542	rgb(223,114,115)	1.993	None
Elf1	Themis	0.89447	50.54	0.544	rgb(223,113,114)	1.993	None
Elk4	Susd1	-0.89447	50.54	-5.4E-01	rgb(101,146,237)	1.993	None
Ets1	F2rl1	0.89447	50.54	0.543	rgb(223,113,114)	1.993	None
Ets1	Map3k1	0.89447	50.54	0.537	rgb(223,114,116)	1.993	None
Ets1	Sh2d3c	0.89447	50.54	0.544	rgb(223,113,114)	1.993	None
Ets1	Siah3	0.89447	50.54	0.535	rgb(223,115,116)	1.993	None
Ets1	Slc25a45	0.89447	50.54	0.536	rgb(223,115,116)	1.993	None
Ets2	Ube2q2	-0.89447	50.54	-5.4E-01	rgb( 99,145,238)	1.993	None
Fos	Aplp1	-0.89447	50.54	-5.4E-01	rgb(101,146,237)	1.993	None
Fos	Grap	0.89447	50.54	0.543	rgb(223,113,114)	1.993	None
Fosl1	Dip2b	-0.89447	50.54	-5.4E-01	rgb( 99,145,238)	1.993	None
Fosl2	Gm6225	0.89447	50.54	0.536	rgb(223,115,116)	1.993	None
Fosl2	Lrmp	-0.89447	50.54	-5.4E-01	rgb( 99,145,238)	1.993	None
Fosl2	Slfn2	-0.89447	50.54	-5.4E-01	rgb(100,146,238)	1.993	None
Fosl2	Socs2	-0.89447	50.54	-5.4E-01	rgb(100,146,237)	1.993	None
Foxb1	Itga2	0.89447	50.54	0.542	rgb(223,113,115)	1.993	2,2
Foxf2	Gja1	0.89447	50.54	0.536	rgb(223,115,116)	1.993	2,2
Foxf2	Tspan7	0.89447	50.54	0.543	rgb(223,113,114)	1.993	2,2
Foxo3	Zcchc2	0.89447	50.54	0.538	rgb(223,114,115)	1.993	None
Foxp3	Ptpn1	0.89447	50.54	0.542	rgb(223,113,115)	1.993	None
Gata1	Cebpb	0.89447	50.54	0.537	rgb(223,114,115)	1.993	2,2
Gata3	Ccr8	0.89447	50.54	0.537	rgb(223,115,116)	1.993	None
Glis2	Cercam	0.89447	50.54	0.543	rgb(223,113,114)	1.993	2,2
Hey1	Slc41a2	0.89447	50.54	0.537	rgb(223,114,116)	1.993	None
Hif1a	Eno3	-0.89447	50.54	-5.4E-01	rgb(101,146,237)	1.993	None
Hif3a	Ppp1r3b	0.89447	50.54	0.537	rgb(223,114,115)	1.993	2,2
Hmx3	Kank1	0.89447	50.54	0.538	rgb(223,114,115)	1.993	2,2
Irf4	Fam129b	0.89447	50.54	0.54	rgb(223,114,115)	1.993	None
Irf5	4930417O13Rik	-0.89447	50.54	-5.4E-01	rgb(100,146,237)	1.993	None
Irf5	8430427H17Rik	0.89447	50.54	0.54	rgb(223,114,115)	1.993	2,2
Irf5	Ankrd55	-0.89447	50.54	-5.4E-01	rgb(100,146,237)	1.993	None
Irf5	Zfp362	0.89447	50.54	0.541	rgb(223,114,115)	1.993	None
Jdp2	Slc6a9	0.89447	50.54	0.544	rgb(223,113,114)	1.993	2,2
Jun	Pgm2	-0.89447	50.54	-5.4E-01	rgb(100,146,237)	1.993	None
Klf2	Ets2	0.89447	50.54	0.539	rgb(223,114,115)	1.993	None
Klf2	Spsb1	0.89447	50.54	0.542	rgb(223,114,115)	1.993	None
Klf4	Pard3	0.89447	50.54	0.543	rgb(223,113,114)	1.993	None
Lin54	Cutc	-0.89447	50.54	-5.4E-01	rgb(100,146,237)	1.993	None
Mxi1	Ptp4a3	-0.89447	50.54	-5.4E-01	rgb(100,146,238)	1.993	None
Myb	Aig1	-0.89447	50.54	-5.4E-01	rgb(100,146,237)	1.993	None
Myb	Dab2ip	-0.89447	50.54	-5.4E-01	rgb( 99,145,238)	1.993	None
Myb	Hlf	0.89447	50.54	0.538	rgb(223,114,115)	1.993	None
Mybl1	Inadl	-0.89447	50.54	-5.4E-01	rgb(101,146,237)	1.993	None
Myc	Emilin1	-0.89447	50.54	-5.4E-01	rgb( 99,145,238)	1.993	None
Nfat5	Actn1	0.89447	50.54	0.542	rgb(223,113,114)	1.993	None
Nfatc1	Chit1	-0.89447	50.54	-5.4E-01	rgb(101,146,237)	1.993	None
Nfatc2	Ccl4	-0.89447	50.54	-5.4E-01	rgb(100,146,237)	1.993	None
Nfatc2	Lingo3	0.89447	50.54	0.536	rgb(223,115,116)	1.993	None
Nfic	Ston1	0.89447	50.54	0.542	rgb(223,113,114)	1.993	None
Nfil3	Htr1b	0.89447	50.54	0.535	rgb(223,115,116)	1.993	None
Nfkb1	Dlg2	-0.89447	50.54	-5.4E-01	rgb(100,146,237)	1.993	None
Nfkb1	Id1	0.89447	50.54	0.543	rgb(223,113,114)	1.993	None
Nfkb1	Ptprs	0.89447	50.54	0.541	rgb(223,114,115)	1.993	None
Nfkb1	Synpo2	-0.89447	50.54	-5.4E-01	rgb(101,146,237)	1.993	None
Nfkb2	Cxcl3	0.89447	50.54	0.54	rgb(223,114,115)	1.993	None
Nfkb2	Opn3	0.89447	50.54	0.543	rgb(223,113,114)	1.993	None
Nr3c1	Son	0.89447	50.54	0.536	rgb(223,115,116)	1.993	None
Nr3c1	Tsr2	-0.89447	50.54	-5.4E-01	rgb( 99,145,238)	1.993	None
Otx1	Sox21	0.89447	50.54	0.542	rgb(223,114,115)	1.993	None
Plagl1	Dnmt3a	0.89447	50.54	0.539	rgb(223,114,115)	1.993	None
Pou2f2	Pik3r3	-0.89447	50.54	-5.4E-01	rgb( 99,145,238)	1.993	None
Pparg	4930506M07Rik	0.89447	50.54	0.537	rgb(223,114,115)	1.993	2,2
Prdm1	P4hb	0.89447	50.54	0.54	rgb(223,114,115)	1.993	None
Prrx1	Thbd	0.89447	50.54	0.536	rgb(223,115,116)	1.993	2,2
Rara	Plekha2	0.89447	50.54	0.539	rgb(223,114,115)	1.993	None
Rbpj	Pde1a	0.89447	50.54	0.541	rgb(223,114,115)	1.993	None
Rest	Ptger2	0.89447	50.54	0.543	rgb(223,113,114)	1.993	None
Rest	Qrich1	0.89447	50.54	0.539	rgb(223,114,115)	1.993	None
Rfx3	Slc4a8	0.89447	50.54	0.536	rgb(223,115,116)	1.993	None
Rxra	Ehd4	0.89447	50.54	0.537	rgb(223,114,115)	1.993	None
Rxra	Higd1a	-0.89447	50.54	-5.4E-01	rgb( 99,145,238)	1.993	None
Rxra	Ifih1	0.89447	50.54	0.544	rgb(223,113,114)	1.993	None
Rxrb	1700030K09Rik	0.89447	50.54	0.54	rgb(223,114,115)	1.993	None
Smad3	Pim1	0.89447	50.54	0.54	rgb(223,114,115)	1.993	None
Sox5	Traf6	-0.89447	50.54	-5.4E-01	rgb(100,146,238)	1.993	None
Sox6	Prune2	0.89447	50.54	0.536	rgb(223,115,116)	1.993	2,2
Sp2	2810429I04Rik	0.89447	50.54	0.537	rgb(223,114,115)	1.993	None
Sp2	Grina	-0.89447	50.54	-5.4E-01	rgb(101,146,237)	1.993	None
Sp2	Prkab2	0.89447	50.54	0.54	rgb(223,114,115)	1.993	None
Sp3	Cnnm4	0.89447	50.54	0.543	rgb(223,113,114)	1.993	None
Sp3	Rnf113a1	-0.89447	50.54	-5.4E-01	rgb( 99,145,238)	1.993	2,2
Sp3	Upp1	-0.89447	50.54	-5.4E-01	rgb(100,146,237)	1.993	None
Sp4	Arhgdig	-0.89447	50.54	-5.4E-01	rgb(100,146,237)	1.993	None
Sp4	Guca1a	0.89447	50.54	0.538	rgb(223,114,115)	1.993	None
Sp4	Pdzd4	0.89447	50.54	0.542	rgb(223,113,114)	1.993	None
Sp4	Rgs11	-0.89447	50.54	-5.4E-01	rgb( 99,145,238)	1.993	None
Sp6	Cd81	0.89447	50.54	0.536	rgb(223,115,116)	1.993	None
Spib	Ly96	0.89447	50.54	0.544	rgb(223,113,114)	1.993	None
Spib	Mttp	0.89447	50.54	0.54	rgb(223,114,115)	1.993	None
Spib	St7	0.89447	50.54	0.536	rgb(223,115,116)	1.993	None
Srebf1	Mapk14	0.89447	50.54	0.544	rgb(223,113,114)	1.993	None
Srebf1	Rnf130	-0.89447	50.54	-5.4E-01	rgb(101,146,237)	1.993	None
Stat4	Lypd6b	0.89447	50.54	0.537	rgb(223,115,116)	1.993	None
Stat4	Sla	0.89447	50.54	0.542	rgb(223,113,115)	1.993	None
Tal2	Armcx2	0.89447	50.54	0.543	rgb(223,113,114)	1.993	2,2
Tal2	Gramd1b	0.89447	50.54	0.535	rgb(223,115,116)	1.993	None
Tbx21	Epas1	-0.89447	50.54	-5.4E-01	rgb( 99,145,238)	1.993	None
Tbx21	Ifngr2	-0.89447	50.54	-5.4E-01	rgb( 99,145,238)	1.993	None
Tcf12	Tbc1d16	0.89447	50.54	0.535	rgb(223,115,116)	1.993	None
Tcf3	Cep170	0.89447	50.54	0.536	rgb(223,115,116)	1.993	None
Tcf3	Il33	-0.89447	50.54	-5.4E-01	rgb( 99,145,238)	1.993	None
Tcf3	Trim66	-0.89447	50.54	-5.4E-01	rgb( 99,145,238)	1.993	None
Tfdp2	Oxct1	0.89447	50.54	0.54	rgb(223,114,115)	1.993	None
Twist1	Stfa3	0.89447	50.54	0.544	rgb(223,113,114)	1.993	2,2
Usf2	Xylt2	0.89447	50.54	0.536	rgb(223,115,116)	1.993	None
Vdr	Bcl2a1d	-0.89447	50.54	-5.4E-01	rgb(100,146,238)	1.993	None
Xbp1	Reps1	0.89447	50.54	0.539	rgb(223,114,115)	1.993	None
Yy2	Pwwp2a	0.89447	50.54	0.538	rgb(223,114,115)	1.993	None
Zbtb4	Angptl4	-0.89447	50.54	-5.4E-01	rgb(100,146,237)	1.993	None
Zfhx3	Fyn	0.89447	50.54	0.537	rgb(223,114,115)	1.993	None
Zfhx3	Wwc1	0.89447	50.54	0.542	rgb(223,113,115)	1.993	None
Zfp148	Chic2	-0.89447	50.54	-5.4E-01	rgb( 99,146,238)	1.993	None
Zfp219	Sgsm2	0.89447	50.54	0.541	rgb(223,114,115)	1.993	None
Zfp263	Maoa	-0.89447	50.54	-5.4E-01	rgb(100,146,238)	1.993	None
Zfp281	Rnf149	0.89447	50.54	0.539	rgb(223,114,115)	1.993	None
Zfp523	Pter	0.89447	50.54	0.536	rgb(223,115,116)	1.993	None
Zfp524	Faim3	0.89447	50.54	0.539	rgb(223,114,115)	1.993	2,2
Zfx	Hspb11	-0.89447	50.54	-5.4E-01	rgb( 99,146,238)	1.993	None
Zfx	Padi2	-0.89447	50.54	-5.4E-01	rgb( 99,145,238)	1.993	None
C030039L03Rik	3110057O12Rik	0.89447	50.54	0.543	rgb(223,113,114)	1.993	2,2
Hes6	Galk1	0.89447	50.54	0.541	rgb(223,114,115)	1.993	2,2
Hmgb3	Arc	0.89447	50.54	0.537	rgb(223,114,116)	1.993	2,2
Plscr1	Asns	0.89447	50.54	0.535	rgb(223,115,116)	1.993	2,2
Prdm2	Gstt1	-0.89447	50.54	-5.4E-01	rgb(100,146,237)	1.993	2,2
Zfp277	Hspb11	0.89447	50.54	0.539	rgb(223,114,115)	1.993	2,2
Zfp385a	Dcxr	0.89447	50.54	0.542	rgb(223,113,115)	1.993	2,2
Zfp429	H60c	-0.89447	50.54	-5.4E-01	rgb(100,146,237)	1.993	2,2
Zfp429	Trim12a	0.89447	50.54	0.535	rgb(223,115,116)	1.993	2,2
Zfp449	Tcea3	0.89447	50.54	0.544	rgb(223,113,114)	1.993	2,2
Zfp473	Stat2	0.89447	50.54	0.537	rgb(223,114,115)	1.993	2,2
Zfp750	St7l	0.89447	50.54	0.539	rgb(223,114,115)	1.993	2,2
Zfp808	Pla2g4c	0.89447	50.54	0.538	rgb(223,114,115)	1.993	2,2
Zfp960	Lad1	-0.89447	50.54	-5.4E-01	rgb(100,146,238)	1.993	2,2
Ahrr	Tmem176a	0.89096	50.53	0.535	rgb(223,115,116)	1.9928	2,2
Atf3	5430427O19Rik	0.89096	50.53	0.526	rgb(223,117,118)	1.9928	None
Atf3	Calcrl	0.89096	50.53	0.533	rgb(223,115,116)	1.9928	None
Atf3	Csf1	0.89096	50.53	0.535	rgb(223,115,116)	1.9928	None
Atf3	Endod1	-0.89096	50.53	-5.3E-01	rgb(102,147,237)	1.9928	None
Atf5	1190002N15Rik	-0.89096	50.53	-5.3E-01	rgb(103,148,237)	1.9928	None
Bach1	Dock3	-0.89096	50.53	-5.3E-01	rgb(102,147,237)	1.9928	None
Bach1	Fut8	-0.89096	50.53	-5.3E-01	rgb(103,147,237)	1.9928	None
Batf	Cd47	-0.89096	50.53	-5.3E-01	rgb(101,146,237)	1.9928	None
Batf	Mtss1	-0.89096	50.53	-5.3E-01	rgb(102,147,237)	1.9928	None
Batf3	Ppap2c	0.89096	50.53	0.534	rgb(223,115,116)	1.9928	2,2
Bcl11b	2210013O21Rik	-0.89096	50.53	-5.3E-01	rgb(101,146,237)	1.9928	None
Bcl11b	Ncoa1	0.89096	50.53	0.534	rgb(223,115,116)	1.9928	None
Bhlhe40	Dock11	0.89096	50.53	0.531	rgb(223,116,117)	1.9928	None
Bhlhe40	Kdelc2	0.89096	50.53	0.528	rgb(223,116,117)	1.9928	None
Bhlhe40	Rcsd1	0.89096	50.53	0.535	rgb(223,115,116)	1.9928	None
Cebpg	Aldh1l2	0.89096	50.53	0.527	rgb(223,116,117)	1.9928	2,2
Cebpg	Asns	0.89096	50.53	0.526	rgb(223,116,118)	1.9928	2,2
Crem	Hlf	-0.89096	50.53	-5.3E-01	rgb(101,146,237)	1.9928	None
Crem	Ptpn11	-0.89096	50.53	-5.3E-01	rgb(102,147,237)	1.9928	None
E2f1	Heg1	0.89096	50.53	0.53	rgb(223,116,117)	1.9928	None
E2f1	Tbc1d5	0.89096	50.53	0.53	rgb(223,116,117)	1.9928	None
E2f4	Gucy1b3	-0.89096	50.53	-5.3E-01	rgb(101,146,237)	1.9928	None
E2f4	Larp4b	0.89096	50.53	0.526	rgb(223,117,118)	1.9928	None
Ebf1	Rcor2	-0.89096	50.53	-5.3E-01	rgb(102,147,237)	1.9928	None
Egr1	Agpat3	0.89096	50.53	0.533	rgb(223,115,116)	1.9928	None
Egr1	Kdm6b	0.89096	50.53	0.53	rgb(223,116,117)	1.9928	None
Egr1	Ptpre	0.89096	50.53	0.531	rgb(223,116,117)	1.9928	None
Egr2	Eng	0.89096	50.53	0.534	rgb(223,115,116)	1.9928	None
Egr2	Hes1	-0.89096	50.53	-5.3E-01	rgb(101,147,237)	1.9928	None
Egr3	Tnip2	-0.89096	50.53	-5.3E-01	rgb(101,147,237)	1.9928	None
Elf1	Nsmaf	0.89096	50.53	0.528	rgb(223,116,117)	1.9928	None
Elf1	Rcsd1	0.89096	50.53	0.532	rgb(223,115,117)	1.9928	None
Elf1	Slco3a1	0.89096	50.53	0.532	rgb(223,115,116)	1.9928	None
Elf1	Srpk2	0.89096	50.53	0.529	rgb(223,116,117)	1.9928	None
Elk3	Ubash3b	0.89096	50.53	0.531	rgb(223,116,117)	1.9928	None
Epas1	Cacna1c	0.89096	50.53	0.532	rgb(223,115,116)	1.9928	None
Ets1	Acp5	0.89096	50.53	0.527	rgb(223,116,117)	1.9928	None
Ets1	Appl2	0.89096	50.53	0.526	rgb(223,117,118)	1.9928	None
Ets2	Ifit2	0.89096	50.53	0.533	rgb(223,115,116)	1.9928	2,2
Etv5	F2rl2	0.89096	50.53	0.534	rgb(223,115,116)	1.9928	2,2
Etv6	Ifi203	-0.89096	50.53	-5.3E-01	rgb(102,147,237)	1.9928	None
Fos	Extl3	-0.89096	50.53	-5.3E-01	rgb(101,146,237)	1.9928	None
Fos	Oas1b	0.89096	50.53	0.528	rgb(223,116,117)	1.9928	None
Fosl2	5430427O19Rik	-0.89096	50.53	-5.3E-01	rgb(102,147,237)	1.9928	None
Fosl2	Metrnl	0.89096	50.53	0.535	rgb(223,115,116)	1.9928	None
Fosl2	Ptprf	0.89096	50.53	0.527	rgb(223,116,117)	1.9928	None
Fosl2	Sec24d	0.89096	50.53	0.53	rgb(223,116,117)	1.9928	None
Foxf2	Csgalnact1	0.89096	50.53	0.534	rgb(223,115,116)	1.9928	None
Foxf2	Nucb2	0.89096	50.53	0.532	rgb(223,115,116)	1.9928	2,2
Foxf2	Trib1	-0.89096	50.53	-5.3E-01	rgb(103,148,237)	1.9928	None
Foxp2	Dgki	0.89096	50.53	0.529	rgb(223,116,117)	1.9928	None
Gata1	Pdcd1lg2	0.89096	50.53	0.528	rgb(223,116,117)	1.9928	None
Gata3	Il13	0.89096	50.53	0.528	rgb(223,116,117)	1.9928	2,2
Gata3	Scin	0.89096	50.53	0.527	rgb(223,116,117)	1.9928	None
Gfi1	Rabggta	0.89096	50.53	0.529	rgb(223,116,117)	1.9928	None
Hbp1	Vgf	-0.89096	50.53	-5.3E-01	rgb(102,147,237)	1.9928	None
Hic1	Gnptab	0.89096	50.53	0.529	rgb(223,116,117)	1.9928	None
Hif3a	Mboat2	0.89096	50.53	0.532	rgb(223,115,116)	1.9928	2,2
Hmga1	Enthd1	0.89096	50.53	0.532	rgb(223,115,117)	1.9928	None
Hsf1	Ovol1	-0.89096	50.53	-5.3E-01	rgb(102,147,237)	1.9928	None
Hsf1	Pgrmc1	-0.89096	50.53	-5.3E-01	rgb(102,147,237)	1.9928	None
Hsf1	Psph	-0.89096	50.53	-5.3E-01	rgb(102,147,237)	1.9928	None
Ikzf4	Ccrn4l	0.89096	50.53	0.525	rgb(223,117,118)	1.9928	2,2
Irf2	Ticam2	0.89096	50.53	0.525	rgb(223,117,118)	1.9928	None
Irf2	Vamp2	0.89096	50.53	0.531	rgb(223,116,117)	1.9928	None
Irf2	Wipf1	0.89096	50.53	0.535	rgb(223,115,116)	1.9928	None
Irf4	Atp8b4	-0.89096	50.53	-5.3E-01	rgb(103,148,237)	1.9928	None
Irf4	Chst3	-0.89096	50.53	-5.3E-01	rgb(102,147,237)	1.9928	None
Irf4	Cxcl3	-0.89096	50.53	-5.3E-01	rgb(102,147,237)	1.9928	None
Irf4	Dhrs9	-0.89096	50.53	-5.3E-01	rgb(102,147,237)	1.9928	None
Irf4	Pgrmc1	-0.89096	50.53	-5.3E-01	rgb(103,147,237)	1.9928	None
Irf4	Skil	0.89096	50.53	0.534	rgb(223,115,116)	1.9928	None
Irf5	Homez	0.89096	50.53	0.533	rgb(223,115,116)	1.9928	2,2
Irf7	Oas1b	0.89096	50.53	0.532	rgb(223,115,117)	1.9928	None
Irf8	Bcl11b	0.89096	50.53	0.535	rgb(223,115,116)	1.9928	None
Irf8	Gpr146	0.89096	50.53	0.533	rgb(223,115,116)	1.9928	None
Jun	Src	0.89096	50.53	0.527	rgb(223,116,117)	1.9928	None
Klf12	Tmod2	0.89096	50.53	0.532	rgb(223,115,116)	1.9928	None
Klf13	Crip1	0.89096	50.53	0.531	rgb(223,116,117)	1.9928	None
Klf13	Zfp146	-0.89096	50.53	-5.3E-01	rgb(102,147,237)	1.9928	None
Lef1	Mapk11	-0.89096	50.53	-5.3E-01	rgb(102,147,237)	1.9928	None
Lyl1	Lix1l	0.89096	50.53	0.531	rgb(223,116,117)	1.9928	None
Maf	Asnsd1	-0.89096	50.53	-5.3E-01	rgb(101,147,237)	1.9928	None
Maf	Emp1	0.89096	50.53	0.53	rgb(223,116,117)	1.9928	None
Msc	Pcsk1	0.89096	50.53	0.527	rgb(223,116,117)	1.9928	2,2
Mxi1	March9	0.89096	50.53	0.527	rgb(223,116,117)	1.9928	None
Myb	Trpm1	0.89096	50.53	0.527	rgb(223,116,117)	1.9928	2,2
Myc	9930014A18Rik	0.89096	50.53	0.532	rgb(223,115,116)	1.9928	None
Nfat5	Dcp2	0.89096	50.53	0.534	rgb(223,115,116)	1.9928	None
Nfatc1	Ccrn4l	0.89096	50.53	0.533	rgb(223,115,116)	1.9928	2,2
Nfatc4	Prex1	0.89096	50.53	0.53	rgb(223,116,117)	1.9928	None
Nfkb1	Ptprc	0.89096	50.53	0.533	rgb(223,115,116)	1.9928	None
Nfkb2	Trib2	-0.89096	50.53	-5.3E-01	rgb(102,147,237)	1.9928	None
Nkx1-2	Pappa2	0.89096	50.53	0.532	rgb(223,115,116)	1.9928	2,2
Nr1h2	Nucks1	-0.89096	50.53	-5.3E-01	rgb(102,147,237)	1.9928	2,2
Otx1	Cenpw	0.89096	50.53	0.531	rgb(223,116,117)	1.9928	None
Pou2f2	March3	-0.89096	50.53	-5.3E-01	rgb(103,147,237)	1.9928	None
Pou2f2	Tigit	0.89096	50.53	0.527	rgb(223,116,117)	1.9928	None
Pou6f1	Timd2	-0.89096	50.53	-5.3E-01	rgb(101,146,237)	1.9928	None
Pou6f1	Trove2	-0.89096	50.53	-5.3E-01	rgb(102,147,237)	1.9928	None
Rarg	Lysmd4	0.89096	50.53	0.527	rgb(223,116,117)	1.9928	None
Rbpj	Maml3	-0.89096	50.53	-5.3E-01	rgb(102,147,237)	1.9928	None
Rel	Dock11	0.89096	50.53	0.53	rgb(223,116,117)	1.9928	None
Rela	Actn1	0.89096	50.53	0.528	rgb(223,116,117)	1.9928	None
Relb	Ahnak	-0.89096	50.53	-5.3E-01	rgb(101,147,237)	1.9928	None
Relb	H2-Ab1	-0.89096	50.53	-5.3E-01	rgb(102,147,237)	1.9928	None
Rest	B430319G15Rik	0.89096	50.53	0.525	rgb(223,117,118)	1.9928	None
Rest	Jak3	0.89096	50.53	0.531	rgb(223,116,117)	1.9928	None
Rest	Pts	-0.89096	50.53	-5.3E-01	rgb(102,147,237)	1.9928	None
Rfx3	Scyl2	-0.89096	50.53	-5.3E-01	rgb(101,147,237)	1.9928	None
Rfx3	Tet3	0.89096	50.53	0.53	rgb(223,116,117)	1.9928	None
Rfx7	Heatr1	0.89096	50.53	0.533	rgb(223,115,116)	1.9928	None
Rorc	Nsf	0.89096	50.53	0.528	rgb(223,116,117)	1.9928	None
Rreb1	Ly6a	-0.89096	50.53	-5.3E-01	rgb(101,146,237)	1.9928	None
Rxra	Il2rb	0.89096	50.53	0.527	rgb(223,116,117)	1.9928	None
Rxra	Nkd2	0.89096	50.53	0.526	rgb(223,116,118)	1.9928	None
Rxrb	Unc119b	0.89096	50.53	0.533	rgb(223,115,116)	1.9928	None
Satb1	Cd226	-0.89096	50.53	-5.3E-01	rgb(102,147,237)	1.9928	None
Satb1	Serpinc1	-0.89096	50.53	-5.3E-01	rgb(103,147,237)	1.9928	None
Six5	Zfp473	0.89096	50.53	0.533	rgb(223,115,116)	1.9928	None
Smad3	Mpzl3	-0.89096	50.53	-5.3E-01	rgb(102,147,237)	1.9928	None
Sox21	Ina	0.89096	50.53	0.531	rgb(223,116,117)	1.9928	2,2
Sox4	Insm1	0.89096	50.53	0.528	rgb(223,116,117)	1.9928	None
Sp110	Gbp6	0.89096	50.53	0.535	rgb(223,115,116)	1.9928	2,2
Sp2	Cdc25b	0.89096	50.53	0.529	rgb(223,116,117)	1.9928	None
Sp3	Txndc17	-0.89096	50.53	-5.3E-01	rgb(103,148,237)	1.9928	None
Sp4	Cadm1	-0.89096	50.53	-5.3E-01	rgb(103,147,237)	1.9928	None
Sp4	Dhrs3	-0.89096	50.53	-5.3E-01	rgb(102,147,237)	1.9928	None
Sp4	Thoc3	-0.89096	50.53	-5.3E-01	rgb(101,147,237)	1.9928	2,2
Srebf1	Ccr7	-0.89096	50.53	-5.3E-01	rgb(103,148,237)	1.9928	None
Stat1	Hmgcl	-0.89096	50.53	-5.3E-01	rgb(101,147,237)	1.9928	None
Stat2	Ern1	0.89096	50.53	0.532	rgb(223,115,116)	1.9928	None
Stat3	Igfbp4	0.89096	50.53	0.526	rgb(223,117,118)	1.9928	None
Tcf12	Capsl	-0.89096	50.53	-5.3E-01	rgb(101,146,237)	1.9928	None
Tcf12	Pafah1b3	-0.89096	50.53	-5.3E-01	rgb(102,147,237)	1.9928	2,2
Tcf12	Reps1	0.89096	50.53	0.535	rgb(223,115,116)	1.9928	None
Tcf3	Anapc1	0.89096	50.53	0.533	rgb(223,115,116)	1.9928	None
Tcf3	Ndufv3	-0.89096	50.53	-5.3E-01	rgb(102,147,237)	1.9928	None
Tcf3	Rhbdf1	0.89096	50.53	0.526	rgb(223,117,118)	1.9928	None
Tcf3	Sh2d3c	0.89096	50.53	0.53	rgb(223,116,117)	1.9928	None
Tcf7l1	B430306N03Rik	0.89096	50.53	0.534	rgb(223,115,116)	1.9928	None
Tfdp2	Clic1	0.89096	50.53	0.533	rgb(223,115,116)	1.9928	None
Trp53	Fhod3	-0.89096	50.53	-5.3E-01	rgb(102,147,237)	1.9928	None
Twist1	Fam160a1	0.89096	50.53	0.531	rgb(223,116,117)	1.9928	2,2
Vdr	Ctla4	-0.89096	50.53	-5.3E-01	rgb(101,147,237)	1.9928	None
Yy2	Tsc1	0.89096	50.53	0.525	rgb(223,117,118)	1.9928	None
Zeb1	Dock3	0.89096	50.53	0.529	rgb(223,116,117)	1.9928	None
Zfhx3	Eif4e3	0.89096	50.53	0.532	rgb(223,115,116)	1.9928	None
Zfhx3	Ms4a4b	0.89096	50.53	0.532	rgb(223,115,116)	1.9928	2,2
Zfhx3	Serpinb5	0.89096	50.53	0.531	rgb(223,116,117)	1.9928	None
Zfp148	Ivd	-0.89096	50.53	-5.3E-01	rgb(102,147,237)	1.9928	None
Zfp182	Ass1	-0.89096	50.53	-5.3E-01	rgb(103,148,237)	1.9928	None
Zfp263	Celf4	0.89096	50.53	0.534	rgb(223,115,116)	1.9928	None
Zfp263	Ikbke	0.89096	50.53	0.53	rgb(223,116,117)	1.9928	None
Zfp281	B4galnt1	0.89096	50.53	0.531	rgb(223,116,117)	1.9928	None
Zfp369	Wdr82	0.89096	50.53	0.535	rgb(223,115,116)	1.9928	None
Zfp369	Zfp36l1	0.89096	50.53	0.526	rgb(223,117,118)	1.9928	None
Zfp523	Smarca2	0.89096	50.53	0.529	rgb(223,116,117)	1.9928	None
Zfp524	Naca	0.89096	50.53	0.53	rgb(223,116,117)	1.9928	2,2
Hmgb1	Ntng2	-0.89096	50.53	-5.3E-01	rgb(103,148,237)	1.9928	2,2
Kdm5b	Sumf2	-0.89096	50.53	-5.3E-01	rgb(103,148,237)	1.9928	2,2
Sgsm2	Tert	0.89096	50.53	0.533	rgb(223,115,116)	1.9928	2,2
Thap3	Gm1673	0.89096	50.53	0.53	rgb(223,116,117)	1.9928	2,2
Zfp277	Zkscan17	0.89096	50.53	0.531	rgb(223,116,117)	1.9928	2,2
Zfp385a	Zmat3	0.89096	50.53	0.533	rgb(223,115,116)	1.9928	2,2
Zfp473	Trim46	0.89096	50.53	0.531	rgb(223,116,117)	1.9928	2,2
Zfp536	Tekt2	0.89096	50.53	0.531	rgb(223,116,117)	1.9928	2,2
Zfp750	Sars	-0.89096	50.53	-5.3E-01	rgb(103,148,237)	1.9928	2,2
Arid3a	Itm2a	-0.88744	50.52	-5.2E-01	rgb(105,149,237)	1.9926	None
Arnt2	Megf8	0.88744	50.52	0.524	rgb(223,117,118)	1.9926	2,2
Atf3	Csf2	0.88744	50.52	0.525	rgb(223,117,118)	1.9926	2,2
Atf3	Nckap1	0.88744	50.52	0.525	rgb(223,117,118)	1.9926	None
Atf3	Nsg2	-0.88744	50.52	-5.2E-01	rgb(105,149,237)	1.9926	None
Atf3	Tes	0.88744	50.52	0.525	rgb(223,117,118)	1.9926	None
Atf5	Rbms2	0.88744	50.52	0.525	rgb(223,117,118)	1.9926	None
Batf3	A830010M20Rik	0.88744	50.52	0.516	rgb(223,118,119)	1.9926	None
Bcl6	Klhl3	0.88744	50.52	0.52	rgb(223,118,119)	1.9926	None
Bcl6	Tnfrsf25	0.88744	50.52	0.521	rgb(223,117,118)	1.9926	None
Bhlhe40	Tmem229b	0.88744	50.52	0.518	rgb(223,118,119)	1.9926	None
Bhlhe40	Vldlr	0.88744	50.52	0.523	rgb(223,117,118)	1.9926	None
Cdc5l	Nxn	-0.88744	50.52	-5.2E-01	rgb(104,148,237)	1.9926	None
Cebpg	Psph	0.88744	50.52	0.518	rgb(223,118,119)	1.9926	2,2
Cebpg	Tsc22d3	0.88744	50.52	0.519	rgb(223,118,119)	1.9926	2,2
Creb1	Fau	0.88744	50.52	0.518	rgb(223,118,119)	1.9926	None
Creb3l1	Sult2b1	0.88744	50.52	0.521	rgb(223,118,119)	1.9926	None
Creb3l2	Ppm1j	0.88744	50.52	0.521	rgb(223,118,119)	1.9926	None
Creb3l2	Sema4d	0.88744	50.52	0.524	rgb(223,117,118)	1.9926	None
Crem	Wdr82	-0.88744	50.52	-5.2E-01	rgb(104,148,237)	1.9926	None
Ebf1	Polr3gl	0.88744	50.52	0.516	rgb(223,119,120)	1.9926	None
Egr1	Igsf9	0.88744	50.52	0.523	rgb(223,117,118)	1.9926	None
Egr2	Ddit4	-0.88744	50.52	-5.2E-01	rgb(104,148,237)	1.9926	None
Egr2	Ifitm2	-0.88744	50.52	-5.2E-01	rgb(103,148,237)	1.9926	None
Egr2	Lyl1	-0.88744	50.52	-5.2E-01	rgb(104,149,237)	1.9926	None
Egr2	Pten	-0.88744	50.52	-5.2E-01	rgb(105,149,237)	1.9926	None
Elf1	4930523C07Rik	0.88744	50.52	0.518	rgb(223,118,119)	1.9926	None
Elf1	Cmah	0.88744	50.52	0.518	rgb(223,118,119)	1.9926	None
Elf1	Il2ra	-0.88744	50.52	-5.2E-01	rgb(105,149,237)	1.9926	None
Elf1	Itga4	0.88744	50.52	0.519	rgb(223,118,119)	1.9926	None
Elf1	Tmem154	0.88744	50.52	0.523	rgb(223,117,118)	1.9926	None
Epas1	Ppp3ca	0.88744	50.52	0.516	rgb(223,118,119)	1.9926	None
Erf	Urm1	0.88744	50.52	0.518	rgb(223,118,119)	1.9926	None
Ets1	Cd2	0.88744	50.52	0.518	rgb(223,118,119)	1.9926	None
Ets1	Tbc1d16	0.88744	50.52	0.519	rgb(223,118,119)	1.9926	None
Ets2	Agl	-0.88744	50.52	-5.2E-01	rgb(105,149,237)	1.9926	None
Ets2	Serpinf1	-0.88744	50.52	-5.2E-01	rgb(105,149,237)	1.9926	None
Etv4	Angptl6	0.88744	50.52	0.525	rgb(223,117,118)	1.9926	None
Etv4	Pdgfrb	0.88744	50.52	0.52	rgb(223,118,119)	1.9926	2,2
Etv6	Sesn1	-0.88744	50.52	-5.2E-01	rgb(104,148,237)	1.9926	None
Fos	Ifi27l2a	0.88744	50.52	0.516	rgb(223,119,120)	1.9926	None
Fos	Npas4	0.88744	50.52	0.522	rgb(223,117,118)	1.9926	None
Fosl1	Sun1	-0.88744	50.52	-5.2E-01	rgb(104,148,237)	1.9926	None
Fosl2	1110032F04Rik	-0.88744	50.52	-5.2E-01	rgb(105,149,237)	1.9926	None
Fosl2	Arid5a	0.88744	50.52	0.523	rgb(223,117,118)	1.9926	None
Fosl2	C920009B18Rik	0.88744	50.52	0.517	rgb(223,118,119)	1.9926	None
Fosl2	D930048N14Rik	0.88744	50.52	0.52	rgb(223,118,119)	1.9926	None
Fosl2	Ehd4	0.88744	50.52	0.522	rgb(223,117,118)	1.9926	None
Fosl2	Gla	0.88744	50.52	0.524	rgb(223,117,118)	1.9926	None
Fosl2	Itgb3	0.88744	50.52	0.516	rgb(223,118,119)	1.9926	None
Fosl2	Zfp609	0.88744	50.52	0.517	rgb(223,118,119)	1.9926	None
Foxn2	Cadm1	0.88744	50.52	0.522	rgb(223,117,118)	1.9926	None
Foxo3	Arhgef10	0.88744	50.52	0.516	rgb(223,118,119)	1.9926	None
Foxo3	Nkd2	-0.88744	50.52	-5.2E-01	rgb(103,148,237)	1.9926	None
Foxo3	Ppp1r10	0.88744	50.52	0.516	rgb(223,118,119)	1.9926	None
Foxo3	Stat5b	0.88744	50.52	0.522	rgb(223,117,118)	1.9926	None
Gata2	Figf	0.88744	50.52	0.522	rgb(223,117,118)	1.9926	None
Hey1	Ovol1	0.88744	50.52	0.515	rgb(223,119,120)	1.9926	None
Hic1	Sesn3	0.88744	50.52	0.518	rgb(223,118,119)	1.9926	None
Hif1a	Serpinb1a	0.88744	50.52	0.516	rgb(223,119,120)	1.9926	None
Hif1a	Snhg6	-0.88744	50.52	-5.2E-01	rgb(105,149,237)	1.9926	None
Hsf1	Rabgap1l	-0.88744	50.52	-5.2E-01	rgb(104,148,237)	1.9926	None
Ikzf2	Ddr1	-0.88744	50.52	-5.2E-01	rgb(104,148,237)	1.9926	None
Ikzf3	2900060B14Rik	-0.88744	50.52	-5.2E-01	rgb(104,148,237)	1.9926	None
Ikzf3	Il10ra	0.88744	50.52	0.523	rgb(223,117,118)	1.9926	None
Irf1	Insrr	0.88744	50.52	0.515	rgb(223,119,120)	1.9926	2,2
Irf1	Psme1	0.88744	50.52	0.524	rgb(223,117,118)	1.9926	None
Irf2	Rbms2	0.88744	50.52	0.519	rgb(223,118,119)	1.9926	None
Irf4	Batf	-0.88744	50.52	-5.2E-01	rgb(104,148,237)	1.9926	None
Irf4	Siglec15	-0.88744	50.52	-5.2E-01	rgb(103,148,237)	1.9926	2,2
Irf4	Wls	-0.88744	50.52	-5.2E-01	rgb(105,149,237)	1.9926	None
Irf5	Rnf135	0.88744	50.52	0.522	rgb(223,117,118)	1.9926	2,2
Irf5	Tmem19	0.88744	50.52	0.519	rgb(223,118,119)	1.9926	None
Irf7	Igfbp2	0.88744	50.52	0.519	rgb(223,118,119)	1.9926	2,2
Irf8	Ston1	0.88744	50.52	0.518	rgb(223,118,119)	1.9926	None
Jun	Per3	-0.88744	50.52	-5.2E-01	rgb(103,148,237)	1.9926	None
Jun	Rasal1	-0.88744	50.52	-5.2E-01	rgb(103,148,237)	1.9926	None
Jun	Ryr2	-0.88744	50.52	-5.2E-01	rgb(105,149,237)	1.9926	None
Junb	Retsat	0.88744	50.52	0.516	rgb(223,118,119)	1.9926	None
Jund	Plekha1	-0.88744	50.52	-5.2E-01	rgb(104,148,237)	1.9926	None
Klf3	D930015E06Rik	0.88744	50.52	0.52	rgb(223,118,119)	1.9926	None
Klf4	Ccno	0.88744	50.52	0.522	rgb(223,117,118)	1.9926	None
Klf7	Ticam2	-0.88744	50.52	-5.2E-01	rgb(103,148,237)	1.9926	None
Lef1	Aff3	0.88744	50.52	0.52	rgb(223,118,119)	1.9926	None
Lef1	Jak3	-0.88744	50.52	-5.2E-01	rgb(103,148,237)	1.9926	None
Maff	Map3k5	-0.88744	50.52	-5.2E-01	rgb(105,149,237)	1.9926	None
Msc	Gpr114	0.88744	50.52	0.517	rgb(223,118,119)	1.9926	2,2
Mxi1	Smpd3	-0.88744	50.52	-5.2E-01	rgb(103,148,237)	1.9926	None
Mxi1	Urb1	-0.88744	50.52	-5.2E-01	rgb(105,149,237)	1.9926	None
Myb	Cdkn1b	0.88744	50.52	0.523	rgb(223,117,118)	1.9926	None
Nfatc4	H2-Eb2	0.88744	50.52	0.518	rgb(223,118,119)	1.9926	2,2
Nfic	Lmtk3	0.88744	50.52	0.52	rgb(223,118,119)	1.9926	None
Nfkb1	Cdk5	-0.88744	50.52	-5.2E-01	rgb(103,148,237)	1.9926	None
Nfkb1	Irf4	0.88744	50.52	0.525	rgb(223,117,118)	1.9926	None
Nfkb1	Rab8b	0.88744	50.52	0.52	rgb(223,118,119)	1.9926	None
Nfkb2	Cdk5r1	0.88744	50.52	0.525	rgb(223,117,118)	1.9926	2,2
Nfkb2	Synpo	-0.88744	50.52	-5.2E-01	rgb(104,148,237)	1.9926	None
Nr1d1	Tmigd1	0.88744	50.52	0.518	rgb(223,118,119)	1.9926	None
Nr1h2	Wdr76	-0.88744	50.52	-5.2E-01	rgb(105,149,237)	1.9926	2,2
Nr2f6	Naglu	0.88744	50.52	0.517	rgb(223,118,119)	1.9926	2,2
Nr3c1	Tubb6	-0.88744	50.52	-5.2E-01	rgb(105,149,237)	1.9926	None
Nr4a1	Etv6	-0.88744	50.52	-5.2E-01	rgb(104,149,237)	1.9926	None
Nr4a1	Gpm6b	-0.88744	50.52	-5.2E-01	rgb(103,148,237)	1.9926	None
Nr4a3	Itgb1	0.88744	50.52	0.521	rgb(223,118,119)	1.9926	None
Osr2	Klri2	0.88744	50.52	0.517	rgb(223,118,119)	1.9926	2,2
Pknox1	Rps6	-0.88744	50.52	-5.2E-01	rgb(104,148,237)	1.9926	None
Pou2f2	Egr2	-0.88744	50.52	-5.2E-01	rgb(105,149,237)	1.9926	None
Pou2f2	Iqgap2	-0.88744	50.52	-5.2E-01	rgb(103,148,237)	1.9926	None
Prdm1	Rnf170	-0.88744	50.52	-5.2E-01	rgb(104,148,237)	1.9926	None
Prdm1	Ypel2	-0.88744	50.52	-5.2E-01	rgb(103,148,237)	1.9926	None
Rarg	Atp1a1	-0.88744	50.52	-5.2E-01	rgb(105,149,237)	1.9926	None
Rbpj	Plekhf2	0.88744	50.52	0.52	rgb(223,118,119)	1.9926	None
Rel	Krt17	0.88744	50.52	0.52	rgb(223,118,119)	1.9926	None
Rela	Muc1	0.88744	50.52	0.52	rgb(223,118,119)	1.9926	None
Rfx1	Als2cl	0.88744	50.52	0.523	rgb(223,117,118)	1.9926	None
Rfx2	Flna	0.88744	50.52	0.516	rgb(223,118,119)	1.9926	None
Rfx3	Ap1s3	0.88744	50.52	0.523	rgb(223,117,118)	1.9926	None
Rorc	Cyp1b1	0.88744	50.52	0.524	rgb(223,117,118)	1.9926	None
Rorc	Tdrkh	0.88744	50.52	0.52	rgb(223,118,119)	1.9926	None
Rreb1	Ldlrap1	0.88744	50.52	0.52	rgb(223,118,119)	1.9926	None
Rxra	Col27a1	0.88744	50.52	0.522	rgb(223,117,118)	1.9926	None
Rxra	Ddx19b	0.88744	50.52	0.524	rgb(223,117,118)	1.9926	None
Rxra	Eea1	0.88744	50.52	0.52	rgb(223,118,119)	1.9926	None
Rxra	Nrip2	0.88744	50.52	0.521	rgb(223,118,119)	1.9926	None
Smad3	Ssbp4	0.88744	50.52	0.522	rgb(223,117,118)	1.9926	None
Smad4	Snhg6	-0.88744	50.52	-5.2E-01	rgb(103,148,237)	1.9926	None
Sox4	Mex3a	0.88744	50.52	0.52	rgb(223,118,119)	1.9926	None
Sox5	Zfp280b	-0.88744	50.52	-5.2E-01	rgb(104,148,237)	1.9926	None
Sp3	Mfsd2a	-0.88744	50.52	-5.2E-01	rgb(104,148,237)	1.9926	None
Sp4	Prox1	-0.88744	50.52	-5.2E-01	rgb(105,149,237)	1.9926	None
Spib	Ikbke	0.88744	50.52	0.525	rgb(223,117,118)	1.9926	None
Srebf1	Basp1	-0.88744	50.52	-5.2E-01	rgb(104,148,237)	1.9926	None
Srebf1	Cdkl3	-0.88744	50.52	-5.2E-01	rgb(105,149,237)	1.9926	None
Stat4	Epsti1	0.88744	50.52	0.519	rgb(223,118,119)	1.9926	None
Stat4	Litaf	0.88744	50.52	0.521	rgb(223,117,118)	1.9926	None
Stat4	Nrip1	0.88744	50.52	0.519	rgb(223,118,119)	1.9926	None
Stat4	Nsun6	0.88744	50.52	0.52	rgb(223,118,119)	1.9926	None
Stat4	Uba1	-0.88744	50.52	-5.2E-01	rgb(105,149,237)	1.9926	None
Stat4	Wipf1	0.88744	50.52	0.525	rgb(223,117,118)	1.9926	None
Tcf12	Tbc1d4	0.88744	50.52	0.523	rgb(223,117,118)	1.9926	None
Tcf3	Xpnpep1	0.88744	50.52	0.517	rgb(223,118,119)	1.9926	None
Tfdp2	Rfwd3	0.88744	50.52	0.519	rgb(223,118,119)	1.9926	None
Thap1	Cenpm	0.88744	50.52	0.517	rgb(223,118,119)	1.9926	None
Twist1	Ckap4	0.88744	50.52	0.517	rgb(223,118,119)	1.9926	2,2
Vdr	Sult2b1	-0.88744	50.52	-5.2E-01	rgb(105,149,237)	1.9926	None
Yy2	Rfwd3	0.88744	50.52	0.521	rgb(223,118,119)	1.9926	None
Zbtb33	Lst1	-0.88744	50.52	-5.2E-01	rgb(105,149,237)	1.9926	None
Zbtb33	Nudt4	0.88744	50.52	0.518	rgb(223,118,119)	1.9926	None
Zbtb7a	Map3k6	0.88744	50.52	0.517	rgb(223,118,119)	1.9926	None
Zbtb7a	Mgmt	-0.88744	50.52	-5.2E-01	rgb(104,148,237)	1.9926	None
Zfp148	Adam10	0.88744	50.52	0.518	rgb(223,118,119)	1.9926	None
Zfp148	Arhgap12	0.88744	50.52	0.524	rgb(223,117,118)	1.9926	None
Zfp219	Ckap4	0.88744	50.52	0.52	rgb(223,118,119)	1.9926	None
Zfp263	Dnaja4	0.88744	50.52	0.524	rgb(223,117,118)	1.9926	None
Zfp369	Ppp3cc	-0.88744	50.52	-5.2E-01	rgb(104,148,237)	1.9926	None
Zfx	Cd59a	-0.88744	50.52	-5.2E-01	rgb(104,148,237)	1.9926	None
C030039L03Rik	Itga7	0.88744	50.52	0.518	rgb(223,118,119)	1.9926	2,2
Mxd3	Smtn	0.88744	50.52	0.518	rgb(223,118,119)	1.9926	2,2
Sgsm2	Unc93b1	0.88744	50.52	0.522	rgb(223,117,118)	1.9926	2,2
Zfp367	Tyms	0.88744	50.52	0.522	rgb(223,117,118)	1.9926	2,2
Ahctf1	Nsg2	-0.88392	50.51	-5.1E-01	rgb(106,149,237)	1.9924	None
Arid3a	Pgrmc1	-0.88392	50.51	-5.1E-01	rgb(105,149,237)	1.9924	None
Atf3	Ahr	-0.88392	50.51	-5.1E-01	rgb(107,150,236)	1.9924	None
Atf3	D430041D05Rik	0.88392	50.51	0.51	rgb(223,120,121)	1.9924	None
Atf5	5430427O19Rik	-0.88392	50.51	-5.1E-01	rgb(107,150,236)	1.9924	None
Bach1	Dars2	-0.88392	50.51	-5.1E-01	rgb(107,150,236)	1.9924	None
Bach1	Map3k1	0.88392	50.51	0.512	rgb(223,119,120)	1.9924	None
Bach1	Obsl1	-0.88392	50.51	-5.1E-01	rgb(106,149,236)	1.9924	None
Batf	Dhrs9	-0.88392	50.51	-5.1E-01	rgb(106,150,236)	1.9924	None
Batf	Igf2r	-0.88392	50.51	-5.1E-01	rgb(106,150,236)	1.9924	None
Batf	Igfbp7	-0.88392	50.51	-5.1E-01	rgb(106,149,236)	1.9924	None
Batf	Vrk2	-0.88392	50.51	-5.1E-01	rgb(107,150,236)	1.9924	None
Bcl6	Slc39a8	-0.88392	50.51	-5.1E-01	rgb(106,149,236)	1.9924	None
Bcl6b	Akna	0.88392	50.51	0.508	rgb(223,120,121)	1.9924	None
Bhlhe40	Arhgef40	0.88392	50.51	0.51	rgb(223,120,121)	1.9924	None
Cebpb	Mmd	-0.88392	50.51	-5.1E-01	rgb(105,149,237)	1.9924	None
Cebpb	Zdhhc2	-0.88392	50.51	-5.1E-01	rgb(107,150,236)	1.9924	None
Dbp	Gstt1	0.88392	50.51	0.51	rgb(223,120,121)	1.9924	None
Dbp	Mina	-0.88392	50.51	-5.1E-01	rgb(106,150,236)	1.9924	None
Ddit3	Adm2	0.88392	50.51	0.507	rgb(223,120,121)	1.9924	2,2
E2f1	Cntln	0.88392	50.51	0.507	rgb(223,120,121)	1.9924	None
Ebf1	Stx7	0.88392	50.51	0.514	rgb(223,119,120)	1.9924	None
Egr2	Ly6c1	0.88392	50.51	0.514	rgb(223,119,120)	1.9924	None
Egr2	Thbd	-0.88392	50.51	-5.1E-01	rgb(107,150,236)	1.9924	None
Elf1	Mafg	-0.88392	50.51	-5.1E-01	rgb(107,150,236)	1.9924	None
Elf1	Synj1	0.88392	50.51	0.51	rgb(223,120,121)	1.9924	None
Elk3	Pfas	-0.88392	50.51	-5.1E-01	rgb(107,150,236)	1.9924	None
Epas1	Rapgef5	-0.88392	50.51	-5.1E-01	rgb(106,150,236)	1.9924	None
Esrra	Acot13	-0.88392	50.51	-5.1E-01	rgb(106,150,236)	1.9924	None
Ets1	Gart	-0.88392	50.51	-5.1E-01	rgb(107,150,236)	1.9924	None
Ets1	Gna15	0.88392	50.51	0.51	rgb(223,120,121)	1.9924	None
Ets1	Pdcd1lg2	-0.88392	50.51	-5.1E-01	rgb(105,149,237)	1.9924	None
Ets1	Ptger2	-0.88392	50.51	-5.1E-01	rgb(107,150,236)	1.9924	None
Etv6	Nrbp2	0.88392	50.51	0.514	rgb(223,119,120)	1.9924	None
Fli1	Dnajc6	0.88392	50.51	0.506	rgb(223,120,121)	1.9924	None
Fos	Olr1	-0.88392	50.51	-5.1E-01	rgb(106,150,236)	1.9924	None
Fosl2	Chd7	0.88392	50.51	0.509	rgb(223,120,121)	1.9924	None
Fosl2	Enpp1	0.88392	50.51	0.514	rgb(223,119,120)	1.9924	None
Fosl2	Fam129a	-0.88392	50.51	-5.1E-01	rgb(106,149,236)	1.9924	None
Fosl2	Serpine2	-0.88392	50.51	-5.1E-01	rgb(107,150,236)	1.9924	None
Foxo3	Ptp4a3	0.88392	50.51	0.513	rgb(223,119,120)	1.9924	None
Foxo3	Vav2	0.88392	50.51	0.509	rgb(223,120,121)	1.9924	None
Foxp3	Myo1e	0.88392	50.51	0.512	rgb(223,119,120)	1.9924	None
Gabpa	9530053A07Rik	-0.88392	50.51	-5.1E-01	rgb(107,150,236)	1.9924	None
Gabpa	Rnh1	-0.88392	50.51	-5.1E-01	rgb(106,150,236)	1.9924	None
Gabpa	Tmc6	-0.88392	50.51	-5.1E-01	rgb(107,150,236)	1.9924	None
Gfi1	Zmat3	-0.88392	50.51	-5.1E-01	rgb(105,149,237)	1.9924	None
Gtf2ird1	Rbm15	0.88392	50.51	0.507	rgb(223,120,121)	1.9924	None
Hif1a	Ecm1	0.88392	50.51	0.509	rgb(223,120,121)	1.9924	None
Hif1a	Mvp	0.88392	50.51	0.515	rgb(223,119,120)	1.9924	None
Hif1a	Nckipsd	0.88392	50.51	0.506	rgb(223,120,121)	1.9924	None
Hif3a	2310022B05Rik	0.88392	50.51	0.514	rgb(223,119,120)	1.9924	2,2
Hif3a	Appl2	0.88392	50.51	0.511	rgb(223,119,120)	1.9924	2,2
Hmga1	Plod2	-0.88392	50.51	-5.1E-01	rgb(106,150,236)	1.9924	None
Hsf1	Ccdc134	0.88392	50.51	0.514	rgb(223,119,120)	1.9924	None
Hsf1	P4hb	-0.88392	50.51	-5.1E-01	rgb(106,149,236)	1.9924	None
Hsf1	Serpinf1	-0.88392	50.51	-5.1E-01	rgb(107,150,236)	1.9924	None
Hsf4	Zfp536	0.88392	50.51	0.506	rgb(223,120,121)	1.9924	None
Ikzf3	Klf4	-0.88392	50.51	-5.1E-01	rgb(106,150,236)	1.9924	None
Ikzf4	Lta	0.88392	50.51	0.509	rgb(223,120,121)	1.9924	None
Ikzf4	Ptprc	-0.88392	50.51	-5.1E-01	rgb(107,150,236)	1.9924	None
Irf1	Mmd	-0.88392	50.51	-5.1E-01	rgb(105,149,237)	1.9924	None
Irf1	Nod1	0.88392	50.51	0.513	rgb(223,119,120)	1.9924	None
Irf2	Abtb2	-0.88392	50.51	-5.1E-01	rgb(107,150,236)	1.9924	None
Irf2	Sh2d3c	0.88392	50.51	0.51	rgb(223,119,121)	1.9924	None
Irf4	2900026A02Rik	-0.88392	50.51	-5.1E-01	rgb(105,149,237)	1.9924	None
Irf4	Btla	0.88392	50.51	0.505	rgb(223,120,122)	1.9924	None
Irf4	Ppm1f	-0.88392	50.51	-5.1E-01	rgb(106,150,236)	1.9924	None
Irf5	Unc93b1	0.88392	50.51	0.515	rgb(223,119,120)	1.9924	2,2
Irf7	Isg20	0.88392	50.51	0.512	rgb(223,119,120)	1.9924	None
Klf2	Ccr7	0.88392	50.51	0.51	rgb(223,120,121)	1.9924	None
Klf2	Gpr146	0.88392	50.51	0.509	rgb(223,120,121)	1.9924	None
Klf2	Pgs1	-0.88392	50.51	-5.1E-01	rgb(106,149,236)	1.9924	None
Klf2	Pik3ip1	0.88392	50.51	0.513	rgb(223,119,120)	1.9924	None
Klf2	Psme1	0.88392	50.51	0.511	rgb(223,119,120)	1.9924	None
Klf2	Tcp11l2	0.88392	50.51	0.509	rgb(223,120,121)	1.9924	None
Klf4	Sspo	0.88392	50.51	0.514	rgb(223,119,120)	1.9924	None
Klf7	Ddit3	0.88392	50.51	0.506	rgb(223,120,121)	1.9924	None
Lef1	Aldh4a1	-0.88392	50.51	-5.1E-01	rgb(107,150,236)	1.9924	None
Lef1	Sgsm2	-0.88392	50.51	-5.1E-01	rgb(105,149,237)	1.9924	None
Lyl1	Ggn	0.88392	50.51	0.511	rgb(223,119,120)	1.9924	None
Maf	Ctla4	0.88392	50.51	0.515	rgb(223,119,120)	1.9924	None
Mafg	Dmd	-0.88392	50.51	-5.1E-01	rgb(105,149,237)	1.9924	None
Msc	Adam8	0.88392	50.51	0.51	rgb(223,120,121)	1.9924	2,2
Mybl1	Marcks	0.88392	50.51	0.51	rgb(223,120,121)	1.9924	None
Myc	Mxd3	-0.88392	50.51	-5.1E-01	rgb(107,150,236)	1.9924	None
Nfatc1	Hist2h2bb	-0.88392	50.51	-5.1E-01	rgb(106,150,236)	1.9924	None
Nfatc4	Gpr153	0.88392	50.51	0.505	rgb(223,120,121)	1.9924	2,2
Nfe2l2	Ccr3	0.88392	50.51	0.511	rgb(223,119,120)	1.9924	None
Nfkb2	Plxnb1	-0.88392	50.51	-5.1E-01	rgb(106,150,236)	1.9924	2,2
Nfkb2	Reep3	0.88392	50.51	0.506	rgb(223,120,121)	1.9924	None
Nfkb2	Tnni1	0.88392	50.51	0.512	rgb(223,119,120)	1.9924	None
Npas2	S1pr3	0.88392	50.51	0.507	rgb(223,120,121)	1.9924	2,2
Nr1h2	Vwa1	-0.88392	50.51	-5.1E-01	rgb(106,149,236)	1.9924	None
Nr3c1	Ermp1	0.88392	50.51	0.511	rgb(223,119,120)	1.9924	None
Nr3c1	Mmachc	-0.88392	50.51	-5.1E-01	rgb(105,149,237)	1.9924	None
Patz1	Iqgap2	0.88392	50.51	0.507	rgb(223,120,121)	1.9924	None
Pou2f2	Gstt3	0.88392	50.51	0.511	rgb(223,119,120)	1.9924	None
Pou2f2	Klhl3	-0.88392	50.51	-5.1E-01	rgb(106,149,236)	1.9924	None
Pou3f1	Zfp651	0.88392	50.51	0.511	rgb(223,119,120)	1.9924	2,2
Pou6f1	Galnt3	-0.88392	50.51	-5.1E-01	rgb(107,150,236)	1.9924	None
Prrx1	Ccdc80	0.88392	50.51	0.515	rgb(223,119,120)	1.9924	2,2
Prrx1	Cxcl1	0.88392	50.51	0.506	rgb(223,120,121)	1.9924	2,2
Rara	Parp6	0.88392	50.51	0.509	rgb(223,120,121)	1.9924	None
Rel	Jak3	-0.88392	50.51	-5.1E-01	rgb(106,150,236)	1.9924	None
Rela	D830031N03Rik	-0.88392	50.51	-5.1E-01	rgb(106,149,236)	1.9924	None
Rela	Tnfrsf1a	0.88392	50.51	0.509	rgb(223,120,121)	1.9924	None
Relb	Plekha2	-0.88392	50.51	-5.1E-01	rgb(107,150,236)	1.9924	None
Relb	Tnfsf9	-0.88392	50.51	-5.1E-01	rgb(106,149,236)	1.9924	None
Rest	Ccdc122	0.88392	50.51	0.506	rgb(223,120,121)	1.9924	None
Rest	Cep170	0.88392	50.51	0.506	rgb(223,120,121)	1.9924	None
Rest	Dazap2	-0.88392	50.51	-5.1E-01	rgb(106,149,236)	1.9924	None
Rest	Hk1	0.88392	50.51	0.506	rgb(223,120,121)	1.9924	None
Rest	Pdxp	0.88392	50.51	0.509	rgb(223,120,121)	1.9924	None
Rfx3	Bcl2l1	-0.88392	50.51	-5.1E-01	rgb(107,150,236)	1.9924	None
Rfx3	Tsga10	0.88392	50.51	0.506	rgb(223,120,121)	1.9924	None
Rora	Acot11	0.88392	50.51	0.511	rgb(223,119,120)	1.9924	None
Rora	Gpr68	0.88392	50.51	0.514	rgb(223,119,120)	1.9924	None
Rorc	Dapl1	-0.88392	50.51	-5.1E-01	rgb(106,150,236)	1.9924	None
Runx2	Abca1	-0.88392	50.51	-5.1E-01	rgb(107,150,236)	1.9924	None
Runx2	Tox	0.88392	50.51	0.508	rgb(223,120,121)	1.9924	None
Rxra	Ahnak	0.88392	50.51	0.509	rgb(223,120,121)	1.9924	None
Rxra	Dlk2	0.88392	50.51	0.51	rgb(223,120,121)	1.9924	None
Satb1	Zfp90	0.88392	50.51	0.506	rgb(223,120,121)	1.9924	None
Six5	Dpm3	-0.88392	50.51	-5.1E-01	rgb(107,150,236)	1.9924	None
Smad4	Slc29a3	-0.88392	50.51	-5.1E-01	rgb(105,149,237)	1.9924	None
Sox5	Ptpn4	0.88392	50.51	0.514	rgb(223,119,120)	1.9924	None
Sp2	Bend4	-0.88392	50.51	-5.1E-01	rgb(107,150,236)	1.9924	None
Sp2	Dok4	-0.88392	50.51	-5.1E-01	rgb(107,150,236)	1.9924	None
Sp2	Hist1h1d	-0.88392	50.51	-5.1E-01	rgb(107,150,236)	1.9924	None
Sp2	Slc9a8	0.88392	50.51	0.508	rgb(223,120,121)	1.9924	None
Sp4	Bend3	-0.88392	50.51	-5.1E-01	rgb(107,150,236)	1.9924	None
Sp4	Cenpm	-0.88392	50.51	-5.1E-01	rgb(107,150,236)	1.9924	None
Sp4	Dctn4	0.88392	50.51	0.507	rgb(223,120,121)	1.9924	None
Sp4	Hif1a	0.88392	50.51	0.512	rgb(223,119,120)	1.9924	None
Sp4	Scin	-0.88392	50.51	-5.1E-01	rgb(107,150,236)	1.9924	None
Sp4	Tyms	-0.88392	50.51	-5.1E-01	rgb(106,149,236)	1.9924	None
Sp6	Nfkbia	0.88392	50.51	0.511	rgb(223,119,120)	1.9924	None
Srebf1	Idh1	0.88392	50.51	0.509	rgb(223,120,121)	1.9924	None
Srebf1	Stx7	0.88392	50.51	0.506	rgb(223,120,121)	1.9924	None
Srebf2	Tln2	0.88392	50.51	0.51	rgb(223,120,121)	1.9924	None
Srf	Acsbg1	0.88392	50.51	0.509	rgb(223,120,121)	1.9924	None
Srf	P2rx5	0.88392	50.51	0.513	rgb(223,119,120)	1.9924	None
Stat2	Abcd3	-0.88392	50.51	-5.1E-01	rgb(106,150,236)	1.9924	None
Stat2	F730043M19Rik	0.88392	50.51	0.505	rgb(223,121,122)	1.9924	None
Stat4	Rilpl2	0.88392	50.51	0.505	rgb(223,121,122)	1.9924	None
Tbx21	Egln3	0.88392	50.51	0.507	rgb(223,120,121)	1.9924	None
Tcf12	Npc2	-0.88392	50.51	-5.1E-01	rgb(107,150,236)	1.9924	None
Tcf12	Rfx7	0.88392	50.51	0.506	rgb(223,120,121)	1.9924	None
Tcf12	Sertad1	-0.88392	50.51	-5.1E-01	rgb(107,150,236)	1.9924	None
Tcf12	Tnik	0.88392	50.51	0.509	rgb(223,120,121)	1.9924	None
Tcf3	Jak3	0.88392	50.51	0.506	rgb(223,120,121)	1.9924	None
Tead1	Kcna2	-0.88392	50.51	-5.1E-01	rgb(106,150,236)	1.9924	2,2
Trp53	4833439L19Rik	0.88392	50.51	0.506	rgb(223,120,121)	1.9924	None
Twist1	Calcr	0.88392	50.51	0.507	rgb(223,120,121)	1.9924	2,2
Twist1	Tmem98	0.88392	50.51	0.515	rgb(223,119,120)	1.9924	2,2
Zbtb4	Ptprc	0.88392	50.51	0.514	rgb(223,119,120)	1.9924	None
Zbtb7a	Brd3	0.88392	50.51	0.508	rgb(223,120,121)	1.9924	None
Zbtb7a	Slc6a6	0.88392	50.51	0.512	rgb(223,119,120)	1.9924	None
Zeb1	Phlda3	-0.88392	50.51	-5.1E-01	rgb(107,150,236)	1.9924	None
Zfhx3	Pik3ap1	0.88392	50.51	0.506	rgb(223,120,121)	1.9924	None
Zfhx3	Smg5	-0.88392	50.51	-5.1E-01	rgb(106,149,236)	1.9924	None
Zfp148	Rrad	-0.88392	50.51	-5.1E-01	rgb(107,150,236)	1.9924	None
Zfp182	Zeb1	0.88392	50.51	0.509	rgb(223,120,121)	1.9924	None
Zfp263	Gnpda1	0.88392	50.51	0.506	rgb(223,120,121)	1.9924	None
Zfp281	Gbp7	0.88392	50.51	0.512	rgb(223,119,120)	1.9924	None
Zfp281	Ptprc	0.88392	50.51	0.506	rgb(223,120,121)	1.9924	None
Zfp369	Oas1b	0.88392	50.51	0.511	rgb(223,119,120)	1.9924	None
Zfp467	Stk39	0.88392	50.51	0.513	rgb(223,119,120)	1.9924	None
Zfp523	Podnl1	0.88392	50.51	0.513	rgb(223,119,120)	1.9924	2,2
Zfp652	Ly6e	0.88392	50.51	0.513	rgb(223,119,120)	1.9924	None
A430033K04Rik	Ivd	0.88392	50.51	0.513	rgb(223,119,120)	1.9924	2,2
C030039L03Rik	Kcnc3	0.88392	50.51	0.509	rgb(223,120,121)	1.9924	2,2
C030039L03Rik	Vldlr	0.88392	50.51	0.512	rgb(223,119,120)	1.9924	2,2
Dach2	Cd93	0.88392	50.51	0.507	rgb(223,120,121)	1.9924	2,2
Rlf	Dctpp1	-0.88392	50.51	-5.1E-01	rgb(106,150,236)	1.9924	2,2
Terf1	Dhrs4	0.88392	50.51	0.506	rgb(223,120,121)	1.9924	2,2
Zfp109	Zhx3	0.88392	50.51	0.511	rgb(223,119,120)	1.9924	2,2
Zfp385a	Lrrc28	0.88392	50.51	0.506	rgb(223,120,121)	1.9924	2,2
Zfp429	Rps6	0.88392	50.51	0.507	rgb(223,120,121)	1.9924	2,2
Zfp948	Art2a-ps	0.88392	50.51	0.505	rgb(223,121,122)	1.9924	2,2
Zkscan17	Uros	-0.88392	50.51	-5.1E-01	rgb(107,150,236)	1.9924	2,2
Zmat1	Fam120c	0.88392	50.51	0.515	rgb(223,119,120)	1.9924	2,2
Ahctf1	Gpr89	-0.8804	50.5	-5.0E-01	rgb(108,151,236)	1.9922	None
Ar	H2-Aa	0.8804	50.5	0.501	rgb(223,121,122)	1.9922	None
Arid3a	Tbc1d30	-0.8804	50.5	-5.0E-01	rgb(109,151,236)	1.9922	None
Atf2	Atad2b	0.8804	50.5	0.504	rgb(223,121,122)	1.9922	None
Atf6	Lamc1	0.8804	50.5	0.497	rgb(222,122,123)	1.9922	None
Batf	Dars2	-0.8804	50.5	-5.0E-01	rgb(108,151,236)	1.9922	None
Batf	St3gal1	0.8804	50.5	0.503	rgb(223,121,122)	1.9922	None
Batf3	Runx1	-0.8804	50.5	-5.0E-01	rgb(109,151,236)	1.9922	None
Batf3	Trim46	0.8804	50.5	0.501	rgb(223,121,122)	1.9922	None
Bcl11b	Rnf169	0.8804	50.5	0.502	rgb(223,121,122)	1.9922	None
Bcl11b	Tacc1	0.8804	50.5	0.498	rgb(222,122,123)	1.9922	None
Bhlhe40	Cox7a1	0.8804	50.5	0.502	rgb(223,121,122)	1.9922	None
Cebpb	Klf10	0.8804	50.5	0.501	rgb(223,121,122)	1.9922	None
Cebpg	Pck2	0.8804	50.5	0.5	rgb(223,121,122)	1.9922	2,2
Cebpg	Slc6a9	0.8804	50.5	0.5	rgb(223,121,122)	1.9922	2,2
Creb1	Ankrd13c	-0.8804	50.5	-5.0E-01	rgb(108,151,236)	1.9922	None
Creb1	Fzd5	0.8804	50.5	0.504	rgb(223,121,122)	1.9922	None
Creb1	Zfp493	0.8804	50.5	0.504	rgb(223,121,122)	1.9922	None
Creb3l1	Crip1	0.8804	50.5	0.499	rgb(222,122,123)	1.9922	None
Crem	Vps37b	0.8804	50.5	0.495	rgb(222,122,123)	1.9922	None
Ddit3	Sars	0.8804	50.5	0.502	rgb(223,121,122)	1.9922	2,2
E2f1	Acy1	0.8804	50.5	0.501	rgb(223,121,122)	1.9922	None
E2f1	Ctnnal1	0.8804	50.5	0.498	rgb(222,122,123)	1.9922	None
E2f1	Mapk11	-0.8804	50.5	-5.0E-01	rgb(108,151,236)	1.9922	None
E2f4	Sesn3	-0.8804	50.5	-5.0E-01	rgb(109,151,236)	1.9922	None
Ebf1	Ermn	0.8804	50.5	0.495	rgb(222,122,123)	1.9922	2,2
Egr2	Fndc8	0.8804	50.5	0.496	rgb(222,122,123)	1.9922	None
Egr2	P2ry1	0.8804	50.5	0.501	rgb(223,121,122)	1.9922	None
Egr3	Sema4a	0.8804	50.5	0.499	rgb(222,122,123)	1.9922	None
Egr3	Zan	0.8804	50.5	0.498	rgb(222,122,123)	1.9922	2,2
Elf1	Fbxo4	0.8804	50.5	0.497	rgb(222,122,123)	1.9922	None
Elf1	Gm3696	-0.8804	50.5	-5.0E-01	rgb(109,151,236)	1.9922	None
Elf1	Plxna1	-0.8804	50.5	-5.0E-01	rgb(109,152,236)	1.9922	None
Elk3	Antxr2	0.8804	50.5	0.496	rgb(222,122,123)	1.9922	None
Elk4	Cdk6	0.8804	50.5	0.499	rgb(222,122,123)	1.9922	None
Elk4	Hdac4	0.8804	50.5	0.501	rgb(223,121,122)	1.9922	None
Elk4	Larp4b	0.8804	50.5	0.504	rgb(223,121,122)	1.9922	None
Erg	B4galt5	0.8804	50.5	0.5	rgb(223,121,122)	1.9922	None
Esrra	Aen	0.8804	50.5	0.504	rgb(223,121,122)	1.9922	None
Ets1	Aste1	-0.8804	50.5	-5.0E-01	rgb(109,152,236)	1.9922	None
Ets1	Gatsl2	0.8804	50.5	0.501	rgb(223,121,122)	1.9922	None
Ets1	H60b	0.8804	50.5	0.5	rgb(223,121,122)	1.9922	None
Ets1	Mapk11	0.8804	50.5	0.501	rgb(223,121,122)	1.9922	None
Ets1	Mnda	-0.8804	50.5	-5.0E-01	rgb(109,151,236)	1.9922	None
Ets1	Olfml2a	-0.8804	50.5	-5.0E-01	rgb(108,150,236)	1.9922	None
Ets1	Tmbim1	-0.8804	50.5	-5.0E-01	rgb(108,151,236)	1.9922	None
Etv4	Zfp36l2	0.8804	50.5	0.501	rgb(223,121,122)	1.9922	None
Etv6	Dusp1	-0.8804	50.5	-5.0E-01	rgb(108,151,236)	1.9922	None
Etv6	Sla2	-0.8804	50.5	-5.0E-01	rgb(108,151,236)	1.9922	None
Fli1	Prf1	0.8804	50.5	0.5	rgb(223,121,122)	1.9922	None
Fosl2	Cdh23	0.8804	50.5	0.505	rgb(223,121,122)	1.9922	None
Fosl2	Gimap8	0.8804	50.5	0.501	rgb(223,121,122)	1.9922	None
Fosl2	Stat3	0.8804	50.5	0.503	rgb(223,121,122)	1.9922	None
Foxf2	Foxq1	0.8804	50.5	0.502	rgb(223,121,122)	1.9922	2,2
Foxn2	Cd274	0.8804	50.5	0.499	rgb(222,122,123)	1.9922	None
Foxn2	Creb1	0.8804	50.5	0.503	rgb(223,121,122)	1.9922	None
Foxo1	Sesn3	0.8804	50.5	0.5	rgb(223,121,122)	1.9922	None
Foxo3	Zfpm1	0.8804	50.5	0.497	rgb(222,122,123)	1.9922	None
Gabpa	Nfkbie	-0.8804	50.5	-5.0E-01	rgb(108,150,236)	1.9922	None
Gata1	Sh2d3c	0.8804	50.5	0.496	rgb(222,122,123)	1.9922	None
Gata3	D430041D05Rik	0.8804	50.5	0.498	rgb(222,122,123)	1.9922	None
Gfi1	Urb1	0.8804	50.5	0.504	rgb(223,121,122)	1.9922	None
Hbp1	Chm	0.8804	50.5	0.501	rgb(223,121,122)	1.9922	None
Hbp1	Rpusd2	-0.8804	50.5	-5.0E-01	rgb(110,152,236)	1.9922	None
Hey1	R3hdm1	0.8804	50.5	0.504	rgb(223,121,122)	1.9922	None
Hic1	Dock9	0.8804	50.5	0.498	rgb(222,122,123)	1.9922	None
Hic1	Ggta1	0.8804	50.5	0.505	rgb(223,121,122)	1.9922	None
Hif1a	Bbs12	0.8804	50.5	0.505	rgb(223,121,122)	1.9922	None
Hif1a	Ccr5	0.8804	50.5	0.503	rgb(223,121,122)	1.9922	None
Hmga1	Ikbke	-0.8804	50.5	-5.0E-01	rgb(108,151,236)	1.9922	None
Hsf1	Ascc1	-0.8804	50.5	-5.0E-01	rgb(109,152,236)	1.9922	None
Hsf1	Cenpw	-0.8804	50.5	-5.0E-01	rgb(108,150,236)	1.9922	None
Hsf1	Galnt3	-0.8804	50.5	-5.0E-01	rgb(108,150,236)	1.9922	None
Ikzf2	Fbn2	-0.8804	50.5	-5.0E-01	rgb(108,151,236)	1.9922	2,2
Ikzf3	Ptprf	0.8804	50.5	0.5	rgb(222,122,123)	1.9922	None
Ikzf3	Tnfsf9	-0.8804	50.5	-5.0E-01	rgb(108,151,236)	1.9922	None
Ikzf3	Treml2	0.8804	50.5	0.501	rgb(223,121,122)	1.9922	None
Irf2	Plod3	-0.8804	50.5	-5.0E-01	rgb(108,151,236)	1.9922	None
Irf2	Smarca2	0.8804	50.5	0.503	rgb(223,121,122)	1.9922	None
Irf4	Ahdc1	-0.8804	50.5	-5.0E-01	rgb(110,152,236)	1.9922	None
Irf4	Dlk1	-0.8804	50.5	-5.0E-01	rgb(109,151,236)	1.9922	2,2
Irf4	Icosl	-0.8804	50.5	-5.0E-01	rgb(108,151,236)	1.9922	None
Irf4	Ppp3ca	-0.8804	50.5	-5.0E-01	rgb(109,151,236)	1.9922	None
Irf5	Maged2	0.8804	50.5	0.496	rgb(222,122,123)	1.9922	None
Irf7	Gbp10	0.8804	50.5	0.498	rgb(222,122,123)	1.9922	None
Irf7	Oas1c	0.8804	50.5	0.502	rgb(223,121,122)	1.9922	None
Irf7	Tapbp	0.8804	50.5	0.501	rgb(223,121,122)	1.9922	None
Irf7	Trim26	0.8804	50.5	0.504	rgb(223,121,122)	1.9922	None
Irf8	Qrich1	-0.8804	50.5	-5.0E-01	rgb(109,151,236)	1.9922	None
Jdp2	Slamf9	0.8804	50.5	0.498	rgb(222,122,123)	1.9922	None
Jun	Dock4	0.8804	50.5	0.499	rgb(222,122,123)	1.9922	None
Jun	Fam129b	0.8804	50.5	0.5	rgb(223,121,122)	1.9922	None
Jun	Ly9	-0.8804	50.5	-5.0E-01	rgb(108,151,236)	1.9922	None
Jun	Sema7a	0.8804	50.5	0.502	rgb(223,121,122)	1.9922	None
Jund	Gimap8	-0.8804	50.5	-5.0E-01	rgb(109,151,236)	1.9922	None
Klf13	Uqcrq	0.8804	50.5	0.496	rgb(222,122,123)	1.9922	None
Klf2	Tbx21	-0.8804	50.5	-5.0E-01	rgb(109,151,236)	1.9922	2,2
Klf3	Atp2b4	-0.8804	50.5	-5.0E-01	rgb(110,152,236)	1.9922	None
Klf7	Cnn2	0.8804	50.5	0.496	rgb(222,122,123)	1.9922	None
Klf7	Tead3	0.8804	50.5	0.505	rgb(223,121,122)	1.9922	None
Lef1	S1pr3	-0.8804	50.5	-5.0E-01	rgb(109,151,236)	1.9922	None
Lin54	Ncoa7	0.8804	50.5	0.498	rgb(222,122,123)	1.9922	None
Maf	Rbmx	-0.8804	50.5	-5.0E-01	rgb(108,151,236)	1.9922	None
Mafg	Kdm6b	0.8804	50.5	0.504	rgb(223,121,122)	1.9922	None
Mef2d	Stoml1	-0.8804	50.5	-5.0E-01	rgb(108,150,236)	1.9922	None
Mxi1	Fbxo18	0.8804	50.5	0.5	rgb(223,121,122)	1.9922	None
Mxi1	Sash3	0.8804	50.5	0.503	rgb(223,121,122)	1.9922	None
Myc	Zfp36l1	0.8804	50.5	0.496	rgb(222,122,123)	1.9922	None
Nfat5	Mycbp2	0.8804	50.5	0.497	rgb(222,122,123)	1.9922	None
Nfatc1	Hist1h1d	-0.8804	50.5	-5.0E-01	rgb(109,151,236)	1.9922	None
Nfatc2	Hist1h1c	-0.8804	50.5	-5.0E-01	rgb(109,151,236)	1.9922	None
Nfil3	Ick	0.8804	50.5	0.5	rgb(223,121,122)	1.9922	None
Nfkb1	Prkca	0.8804	50.5	0.497	rgb(222,122,123)	1.9922	None
Nkx3-1	Specc1	0.8804	50.5	0.497	rgb(222,122,123)	1.9922	None
Nr1d1	Vcam1	0.8804	50.5	0.503	rgb(223,121,122)	1.9922	None
Nr2f6	Foxo1	-0.8804	50.5	-5.0E-01	rgb(108,151,236)	1.9922	None
Nr2f6	Rbmx	-0.8804	50.5	-5.0E-01	rgb(108,150,236)	1.9922	None
Nr2f6	Txndc17	-0.8804	50.5	-5.0E-01	rgb(109,152,236)	1.9922	None
Nr3c1	Slc39a8	0.8804	50.5	0.502	rgb(223,121,122)	1.9922	None
Otx1	Mfge8	0.8804	50.5	0.495	rgb(222,122,123)	1.9922	None
Ovol1	Ccrl2	0.8804	50.5	0.497	rgb(222,122,123)	1.9922	2,2
Pparg	Pik3ap1	0.8804	50.5	0.496	rgb(222,122,123)	1.9922	None
Rara	Acsl6	-0.8804	50.5	-5.0E-01	rgb(108,151,236)	1.9922	None
Rarg	Cox17	0.8804	50.5	0.5	rgb(222,122,123)	1.9922	None
Rarg	Pigc	0.8804	50.5	0.496	rgb(222,122,123)	1.9922	None
Rarg	Rassf3	0.8804	50.5	0.504	rgb(223,121,122)	1.9922	None
Rbpj	Ell2	0.8804	50.5	0.505	rgb(223,121,122)	1.9922	None
Rela	Sumf2	-0.8804	50.5	-5.0E-01	rgb(108,151,236)	1.9922	None
Rest	Eci2	-0.8804	50.5	-5.0E-01	rgb(108,151,236)	1.9922	None
Rora	Stab1	0.8804	50.5	0.497	rgb(222,122,123)	1.9922	None
Rreb1	Ccdc122	-0.8804	50.5	-5.0E-01	rgb(108,151,236)	1.9922	None
Runx3	Cd101	-0.8804	50.5	-5.0E-01	rgb(108,151,236)	1.9922	None
Rxra	Usp44	0.8804	50.5	0.497	rgb(222,122,123)	1.9922	None
Rxra	Zc3h7b	0.8804	50.5	0.499	rgb(222,122,123)	1.9922	None
Satb1	Ppp2r5b	0.8804	50.5	0.504	rgb(223,121,122)	1.9922	None
Scrt1	Rassf1	0.8804	50.5	0.502	rgb(223,121,122)	1.9922	None
Six5	Npdc1	0.8804	50.5	0.497	rgb(222,122,123)	1.9922	2,2
Sp4	Chd7	0.8804	50.5	0.502	rgb(223,121,122)	1.9922	None
Sp4	Galnt3	0.8804	50.5	0.496	rgb(222,122,123)	1.9922	None
Sp4	Golm1	-0.8804	50.5	-5.0E-01	rgb(108,151,236)	1.9922	None
Sp4	Gpatch4	-0.8804	50.5	-5.0E-01	rgb(109,151,236)	1.9922	None
Sp4	Insm1	-0.8804	50.5	-5.0E-01	rgb(108,150,236)	1.9922	None
Sp4	Rhoc	0.8804	50.5	0.503	rgb(223,121,122)	1.9922	None
Sp4	Sepp1	0.8804	50.5	0.503	rgb(223,121,122)	1.9922	None
Sp4	Zcchc4	-0.8804	50.5	-5.0E-01	rgb(109,152,236)	1.9922	None
Sp4	Zfp568	-0.8804	50.5	-5.0E-01	rgb(109,151,236)	1.9922	None
Srebf1	Afp	-0.8804	50.5	-5.0E-01	rgb(108,151,236)	1.9922	None
Srebf1	Fam20a	-0.8804	50.5	-5.0E-01	rgb(110,152,236)	1.9922	None
Srebf2	Gngt2	-0.8804	50.5	-5.0E-01	rgb(108,151,236)	1.9922	None
Srebf2	Ift57	0.8804	50.5	0.502	rgb(223,121,122)	1.9922	None
Srebf2	Mmp10	-0.8804	50.5	-5.0E-01	rgb(108,151,236)	1.9922	None
Stat2	Wls	0.8804	50.5	0.496	rgb(222,122,123)	1.9922	None
Stat4	Rras	0.8804	50.5	0.504	rgb(223,121,122)	1.9922	None
Stat4	Snx9	0.8804	50.5	0.503	rgb(223,121,122)	1.9922	None
Tcf3	Fth1	-0.8804	50.5	-5.0E-01	rgb(108,150,236)	1.9922	None
Tcf3	Naca	-0.8804	50.5	-5.0E-01	rgb(109,151,236)	1.9922	None
Tcf3	Sh3gl3	-0.8804	50.5	-5.0E-01	rgb(109,152,236)	1.9922	None
Tcf4	Kctd17	0.8804	50.5	0.498	rgb(222,122,123)	1.9922	2,2
Tcf4	Sarm1	-0.8804	50.5	-5.0E-01	rgb(108,151,236)	1.9922	None
Tead1	Faim3	0.8804	50.5	0.496	rgb(222,122,123)	1.9922	2,2
Tef	Matk	0.8804	50.5	0.5	rgb(222,122,123)	1.9922	None
Thap1	Naa20	0.8804	50.5	0.502	rgb(223,121,122)	1.9922	None
Thra	Fam26f	-0.8804	50.5	-5.0E-01	rgb(109,152,236)	1.9922	None
Thrb	Txk	-0.8804	50.5	-5.0E-01	rgb(109,151,236)	1.9922	None
Twist1	Cltb	-0.8804	50.5	-5.0E-01	rgb(109,151,236)	1.9922	None
Usf2	Tsr2	0.8804	50.5	0.495	rgb(222,122,123)	1.9922	None
Vax2	Lzts1	0.8804	50.5	0.497	rgb(222,122,123)	1.9922	2,2
Vdr	Furin	0.8804	50.5	0.497	rgb(222,122,123)	1.9922	None
Zbtb4	Ostf1	0.8804	50.5	0.497	rgb(222,122,123)	1.9922	None
Zbtb7b	Arid3a	0.8804	50.5	0.495	rgb(222,122,123)	1.9922	None
Zbtb7b	Pbx2	0.8804	50.5	0.495	rgb(222,122,123)	1.9922	None
Zbtb7b	Xkrx	-0.8804	50.5	-5.0E-01	rgb(108,151,236)	1.9922	None
Zeb1	C920009B18Rik	0.8804	50.5	0.498	rgb(222,122,123)	1.9922	None
Zeb1	Hemgn	0.8804	50.5	0.496	rgb(222,122,123)	1.9922	None
Zeb1	Ndrg2	-0.8804	50.5	-5.0E-01	rgb(108,151,236)	1.9922	None
Zfhx3	Galm	0.8804	50.5	0.496	rgb(222,122,123)	1.9922	None
Zfp148	Raph1	0.8804	50.5	0.496	rgb(222,122,123)	1.9922	None
Zfp148	Zcwpw1	0.8804	50.5	0.502	rgb(223,121,122)	1.9922	None
Zfp182	Fli1	-0.8804	50.5	-5.0E-01	rgb(108,151,236)	1.9922	None
Zfp263	Cmah	-0.8804	50.5	-5.0E-01	rgb(109,151,236)	1.9922	None
Zfp263	Dhcr7	-0.8804	50.5	-5.0E-01	rgb(109,151,236)	1.9922	None
Zfp281	Gpr183	0.8804	50.5	0.502	rgb(223,121,122)	1.9922	None
Zfp369	BC065397	0.8804	50.5	0.499	rgb(222,122,123)	1.9922	None
Zfx	Mir343	0.8804	50.5	0.498	rgb(222,122,123)	1.9922	None
Ankzf1	Pdia2	0.8804	50.5	0.497	rgb(222,122,123)	1.9922	2,2
Jazf1	9430020K01Rik	0.8804	50.5	0.497	rgb(222,122,123)	1.9922	2,2
Ncoa3	Id3	-0.8804	50.5	-5.0E-01	rgb(107,150,236)	1.9922	2,2
Trps1	Sirpa	-0.8804	50.5	-5.0E-01	rgb(108,150,236)	1.9922	2,2
Zbed3	Cox6a2	0.8804	50.5	0.499	rgb(222,122,123)	1.9922	2,2
Zfp280b	Rnf150	0.8804	50.5	0.501	rgb(223,121,122)	1.9922	2,2
Zfp960	Dock1	0.8804	50.5	0.497	rgb(222,122,123)	1.9922	2,2
Ahctf1	Rnf181	-0.87688	50.49	-4.9E-01	rgb(110,152,236)	1.992	None
Ar	Inpp4a	0.87688	50.49	0.486	rgb(222,124,125)	1.992	None
Ar	Tapbp	0.87688	50.49	0.492	rgb(222,123,124)	1.992	None
Arid3a	Ptprj	0.87688	50.49	0.487	rgb(222,124,125)	1.992	None
Atf2	Sugt1	-0.87688	50.49	-4.9E-01	rgb(110,152,236)	1.992	None
Atf3	Dusp8	0.87688	50.49	0.49	rgb(222,123,124)	1.992	None
Atf3	Epas1	0.87688	50.49	0.49	rgb(222,123,124)	1.992	None
Atf3	Sh2b2	-0.87688	50.49	-4.9E-01	rgb(110,152,236)	1.992	None
Atf5	Slc3a2	0.87688	50.49	0.492	rgb(222,123,124)	1.992	None
Atf6	Ston2	0.87688	50.49	0.494	rgb(222,123,124)	1.992	None
Bach1	Ppp4r4	-0.87688	50.49	-4.9E-01	rgb(112,153,235)	1.992	None
Batf	Pnkd	0.87688	50.49	0.486	rgb(222,124,125)	1.992	None
Batf	Ptger4	0.87688	50.49	0.488	rgb(222,124,125)	1.992	None
Batf	Tal2	-0.87688	50.49	-4.9E-01	rgb(110,152,236)	1.992	None
Bbx	Srpk2	0.87688	50.49	0.492	rgb(222,123,124)	1.992	None
Bcl11b	Tmem176b	-0.87688	50.49	-4.9E-01	rgb(111,153,235)	1.992	None
Bhlhe40	Pcyt1b	0.87688	50.49	0.494	rgb(222,123,124)	1.992	None
Cebpb	Tgfbr3	-0.87688	50.49	-4.9E-01	rgb(112,153,235)	1.992	None
Cebpg	Chac1	0.87688	50.49	0.488	rgb(222,124,125)	1.992	2,2
Cebpg	Cutc	0.87688	50.49	0.493	rgb(222,123,124)	1.992	None
Cebpg	Rnf113a1	0.87688	50.49	0.488	rgb(222,124,125)	1.992	2,2
Creb1	Papolg	0.87688	50.49	0.492	rgb(222,123,124)	1.992	None
Creb3l1	Pcdh7	-0.87688	50.49	-4.9E-01	rgb(110,152,236)	1.992	None
Crem	Apol9b	-0.87688	50.49	-4.9E-01	rgb(110,152,236)	1.992	None
E2f1	Sema4c	0.87688	50.49	0.49	rgb(222,123,124)	1.992	None
Ebf1	Plce1	0.87688	50.49	0.488	rgb(222,124,125)	1.992	None
Ebf1	Tpbg	0.87688	50.49	0.495	rgb(222,123,124)	1.992	None
Egr1	Pou2f2	0.87688	50.49	0.489	rgb(222,124,125)	1.992	None
Egr2	Cd96	0.87688	50.49	0.491	rgb(222,123,124)	1.992	None
Egr2	Flna	0.87688	50.49	0.494	rgb(222,123,124)	1.992	None
Egr2	Pla2g12a	-0.87688	50.49	-4.9E-01	rgb(110,152,236)	1.992	None
Egr3	Creb1	0.87688	50.49	0.492	rgb(222,123,124)	1.992	None
Egr4	Icam5	0.87688	50.49	0.486	rgb(222,124,125)	1.992	None
Elf1	Dpm3	-0.87688	50.49	-4.9E-01	rgb(110,152,236)	1.992	None
Elf1	Itgb7	0.87688	50.49	0.486	rgb(222,124,125)	1.992	None
Elf1	Stat4	0.87688	50.49	0.492	rgb(222,123,124)	1.992	None
Elk3	Acsbg1	0.87688	50.49	0.487	rgb(222,124,125)	1.992	None
Elk3	Sox21	-0.87688	50.49	-4.9E-01	rgb(110,152,236)	1.992	2,2
Epas1	Adamtsl3	0.87688	50.49	0.492	rgb(222,123,124)	1.992	2,2
Epas1	Rnd3	0.87688	50.49	0.487	rgb(222,124,125)	1.992	2,2
Erg	Mllt3	0.87688	50.49	0.488	rgb(222,124,125)	1.992	None
Ets1	Chd7	0.87688	50.49	0.49	rgb(222,123,124)	1.992	None
Ets1	Itga7	0.87688	50.49	0.486	rgb(222,124,125)	1.992	None
Ets1	Larp4b	-0.87688	50.49	-4.9E-01	rgb(111,153,236)	1.992	None
Ets1	Thap4	-0.87688	50.49	-4.9E-01	rgb(111,153,236)	1.992	None
Ets2	Tmem154	0.87688	50.49	0.492	rgb(222,123,124)	1.992	None
Etv4	Taf7	-0.87688	50.49	-4.9E-01	rgb(111,152,236)	1.992	None
Etv6	Il21	0.87688	50.49	0.485	rgb(222,124,125)	1.992	None
Fli1	Abi3	0.87688	50.49	0.486	rgb(222,124,125)	1.992	None
Fli1	Tdrkh	-0.87688	50.49	-4.9E-01	rgb(111,152,236)	1.992	2,2
Fos	Ninl	0.87688	50.49	0.493	rgb(222,123,124)	1.992	None
Fos	Rap1gds1	-0.87688	50.49	-4.9E-01	rgb(111,153,236)	1.992	None
Fosl2	Itpr3	0.87688	50.49	0.493	rgb(222,123,124)	1.992	None
Fosl2	Lbp	0.87688	50.49	0.487	rgb(222,124,125)	1.992	None
Foxf2	Dcxr	0.87688	50.49	0.494	rgb(222,123,124)	1.992	2,2
Foxf2	Lamc3	0.87688	50.49	0.486	rgb(222,124,125)	1.992	2,2
Foxn2	Smpd3	0.87688	50.49	0.49	rgb(222,123,124)	1.992	None
Foxo1	Cd226	-0.87688	50.49	-4.9E-01	rgb(110,152,236)	1.992	None
Foxo1	Ctla2b	0.87688	50.49	0.492	rgb(222,123,124)	1.992	None
Foxo1	Hist2h2bb	-0.87688	50.49	-4.9E-01	rgb(111,152,236)	1.992	None
Foxo1	Sbf2	0.87688	50.49	0.488	rgb(222,124,125)	1.992	None
Gabpa	Dzip1	-0.87688	50.49	-4.9E-01	rgb(111,152,236)	1.992	None
Gata3	Ddx19b	-0.87688	50.49	-4.9E-01	rgb(112,153,235)	1.992	None
Gata3	Efna5	0.87688	50.49	0.49	rgb(222,123,124)	1.992	None
Gata3	Ripk2	0.87688	50.49	0.487	rgb(222,124,125)	1.992	None
Gfi1	9030617O03Rik	-0.87688	50.49	-4.9E-01	rgb(112,153,235)	1.992	None
Gfi1	Smpdl3b	0.87688	50.49	0.494	rgb(222,123,124)	1.992	None
Hey1	Cox7a1	0.87688	50.49	0.491	rgb(222,123,124)	1.992	None
Hif1a	Gadd45g	0.87688	50.49	0.49	rgb(222,123,124)	1.992	None
Hif3a	Nphp3	0.87688	50.49	0.486	rgb(222,124,125)	1.992	2,2
Hlx	Mctp2	0.87688	50.49	0.489	rgb(222,124,124)	1.992	None
Hmga1	Psmd8	0.87688	50.49	0.486	rgb(222,124,125)	1.992	None
Hsf1	Spata6	-0.87688	50.49	-4.9E-01	rgb(110,152,236)	1.992	None
Ikzf2	Gm14446	0.87688	50.49	0.491	rgb(222,123,124)	1.992	2,2
Ikzf3	Dgat1	-0.87688	50.49	-4.9E-01	rgb(112,153,235)	1.992	None
Irf1	Satb1	0.87688	50.49	0.487	rgb(222,124,125)	1.992	None
Irf2	Runx2	0.87688	50.49	0.489	rgb(222,124,125)	1.992	None
Irf4	Adarb1	0.87688	50.49	0.495	rgb(222,122,123)	1.992	None
Irf4	Cd180	-0.87688	50.49	-4.9E-01	rgb(110,152,236)	1.992	None
Irf4	Eml6	-0.87688	50.49	-4.9E-01	rgb(110,152,236)	1.992	None
Irf4	Hlcs	0.87688	50.49	0.489	rgb(222,124,125)	1.992	None
Irf4	Nqo2	-0.87688	50.49	-4.9E-01	rgb(111,152,236)	1.992	None
Irf4	Nr1d1	0.87688	50.49	0.487	rgb(222,124,125)	1.992	None
Irf4	Pag1	-0.87688	50.49	-4.9E-01	rgb(111,152,236)	1.992	None
Irf4	Rufy3	-0.87688	50.49	-4.9E-01	rgb(111,153,236)	1.992	None
Irf4	Tmem154	0.87688	50.49	0.493	rgb(222,123,124)	1.992	None
Irf4	Tubb6	-0.87688	50.49	-4.9E-01	rgb(111,153,236)	1.992	None
Irf5	Capn5	0.87688	50.49	0.486	rgb(222,124,125)	1.992	None
[truncated: 48,330 more rows]
