# Supplementary material for: Leveraging chromatin accessibility for transcriptional regulatory network inference in T Helper 17 Cells
Source: Genome Res. 2019 Mar;29(3):449–63. doi: 10.1101/gr.238253.118 (PMC6396413; doi:10.1101/gr.238253.118)
Supplement: Supplemental Material [file supp_gr.238253.118_Supplemental_Th17_TRN_Networks.zip › Th17_TRN_Networks-master/TRN_Notebooks/Networks/ChIP_A17_KOall_ATh_bias50_maxComb_sp.tsv]

TF	Target	SignedQuantile	AveStability	AvePCorr	stroke	stroke-width	stroke-dasharray
E2f4	Wdr76	0.99996	50.42	0.919	rgb(227, 42, 43)	1.9996	None
Irf7	Rtp4	0.99996	50.44	0.937	rgb(227, 38, 40)	2	None
Srebf1	Fads2	0.99993	50.35	0.846	rgb(226, 55, 57)	1.9982	2,2
Stat3	Tnip2	0.99993	50.39	0.891	rgb(227, 47, 49)	1.999	None
Irf1	Nlrc5	0.99989	50.34	0.844	rgb(226, 56, 57)	1.998	None
Irf7	Rsad2	0.99989	50.34	0.838	rgb(226, 57, 59)	1.998	None
E2f4	E2f7	0.99981	50.37	0.874	rgb(227, 50, 52)	1.9986	None
Hif1a	Egln1	0.99981	50.37	0.874	rgb(227, 50, 52)	1.9986	None
Stat3	Timp1	0.99981	50.37	0.868	rgb(227, 51, 53)	1.9986	None
Tbx21	Tbkbp1	0.99981	50.32	0.822	rgb(226, 60, 62)	1.9976	2,2
Sp2	Psmd8	-0.9998	50.31	-8.1E-01	rgb( 41,110,248)	1.9974	None
Srebf1	Sqle	0.99978	50.3	0.803	rgb(226, 64, 65)	1.9972	None
Hif1a	Aldoc	0.99972	50.35	0.847	rgb(226, 55, 57)	1.9982	None
Hif1a	Slc2a1	0.99972	50.35	0.852	rgb(226, 54, 56)	1.9982	None
Stat3	Ncs1	0.99972	50.35	0.855	rgb(226, 54, 55)	1.9982	None
Lef1	Rps6ka4	0.99968	50.34	0.84	rgb(226, 57, 58)	1.998	None
Stat3	Nsf	0.99968	50.34	0.836	rgb(226, 57, 59)	1.998	None
Elf1	Pde7a	0.99959	50.29	0.792	rgb(226, 66, 67)	1.997	None
Irf7	Xaf1	0.99959	50.29	0.789	rgb(226, 66, 68)	1.997	None
Rorc	C2cd4d	0.99959	50.29	0.794	rgb(226, 65, 67)	1.997	None
Sp2	Brd3	0.99959	50.29	0.786	rgb(226, 67, 68)	1.997	None
Srf	Adarb1	0.99959	50.29	0.791	rgb(226, 66, 67)	1.997	None
Hif1a	Ero1l	0.99953	50.33	0.83	rgb(226, 58, 60)	1.9978	None
Hif1a	Hk1	0.99953	50.33	0.827	rgb(226, 59, 61)	1.9978	None
Stat3	Bcl3	0.99953	50.33	0.834	rgb(226, 58, 59)	1.9978	None
Elf1	Arhgef6	0.99948	50.28	0.784	rgb(226, 67, 69)	1.9968	None
Irf1	Tbx21	0.99948	50.28	0.78	rgb(226, 68, 70)	1.9968	2,2
Irf5	Gna15	0.99948	50.28	0.784	rgb(226, 67, 69)	1.9968	None
Hif1a	Pgm2	0.9994	50.32	0.82	rgb(226, 60, 62)	1.9976	None
Hif1a	Ppme1	0.9994	50.32	0.824	rgb(226, 60, 61)	1.9976	None
Hif1a	Smtnl2	0.9994	50.32	0.825	rgb(226, 59, 61)	1.9976	None
Ikzf3	Fastkd2	-0.9994	50.32	-8.2E-01	rgb( 40,109,248)	1.9976	None
Hif1a	H2-Ab1	0.99937	50.31	0.809	rgb(226, 63, 64)	1.9974	None
Hif1a	P4ha2	0.99937	50.31	0.812	rgb(226, 62, 64)	1.9974	None
Hic1	Itga4	0.99927	50.27	0.771	rgb(225, 70, 71)	1.9966	None
Hsf1	Smyd5	0.99927	50.27	0.771	rgb(225, 70, 71)	1.9966	None
Irf1	Gbp6	0.99927	50.27	0.769	rgb(225, 70, 72)	1.9966	None
Tcf12	Mycbp2	0.99927	50.27	0.77	rgb(225, 70, 71)	1.9966	None
Zfp629	Ttbk2	0.99927	50.28	0.777	rgb(226, 69, 70)	1.9968	2,2
Hif1a	Ccr5	0.99924	50.26	0.757	rgb(225, 72, 74)	1.9964	None
Irf9	Irf7	0.99924	50.26	0.758	rgb(225, 72, 74)	1.9964	None
Atf6	Rps14	0.99916	50.3	0.799	rgb(226, 64, 66)	1.9972	None
Atf6	Xpnpep1	-0.99916	50.3	-8.0E-01	rgb( 43,111,247)	1.9972	None
Hif1a	Pfkp	0.99916	50.3	0.803	rgb(226, 64, 65)	1.9972	None
Stat3	Klhl6	0.99916	50.3	0.796	rgb(226, 65, 67)	1.9972	None
Hif1a	Mfsd2a	0.99907	50.25	0.75	rgb(225, 74, 75)	1.9962	None
Irf7	I830012O16Rik	0.99907	50.25	0.75	rgb(225, 74, 75)	1.9962	2,2
Irf7	Ifit3	0.99907	50.25	0.754	rgb(225, 73, 75)	1.9962	None
Smad4	Itpr3	0.99907	50.25	0.748	rgb(225, 74, 76)	1.9962	None
Zfp385a	Eng	0.99907	50.26	0.757	rgb(225, 72, 74)	1.9964	2,2
Irf7	Cmpk2	0.99898	50.24	0.736	rgb(225, 76, 78)	1.996	None
Irf7	Pydc4	0.99898	50.24	0.735	rgb(225, 77, 78)	1.996	None
Mxd3	Cdc25b	0.99898	50.24	0.741	rgb(225, 75, 77)	1.996	2,2
Mxi1	Ndufv3	0.99898	50.24	0.736	rgb(225, 76, 78)	1.996	None
Nfkb2	Psd	0.99898	50.24	0.742	rgb(225, 75, 77)	1.996	None
Atf6	Txndc17	0.99875	50.29	0.787	rgb(226, 67, 68)	1.997	None
Batf	Batf	0.99875	50.29	0.79	rgb(226, 66, 68)	1.997	None
Hif1a	2310022B05Rik	0.99875	50.29	0.79	rgb(226, 66, 68)	1.997	None
Hif1a	Jmjd6	0.99875	50.29	0.787	rgb(226, 67, 68)	1.997	None
Hif1a	P4hb	0.99875	50.29	0.791	rgb(226, 66, 67)	1.997	None
Ikzf3	Arhgef10	0.99875	50.29	0.791	rgb(226, 66, 68)	1.997	None
Irf4	Prkd3	-0.99875	50.29	-7.9E-01	rgb( 47,113,247)	1.997	None
Stat3	Gem	0.99875	50.29	0.791	rgb(226, 66, 67)	1.997	None
Stat3	Il21	0.99875	50.29	0.795	rgb(226, 65, 67)	1.997	None
Stat3	Sbno2	0.99875	50.29	0.792	rgb(226, 66, 67)	1.997	None
Stat3	Tspan5	0.99875	50.29	0.794	rgb(226, 65, 67)	1.997	None
Zfp367	Dtl	0.99875	50.29	0.791	rgb(226, 66, 67)	1.997	2,2
Elf1	Dock11	0.99866	50.23	0.728	rgb(225, 78, 79)	1.9958	None
Foxs1	Mylk2	0.99866	50.23	0.734	rgb(225, 77, 78)	1.9958	2,2
Irf1	Igtp	0.99866	50.23	0.727	rgb(225, 78, 80)	1.9958	None
Sp110	Cdkn2d	0.99866	50.23	0.728	rgb(225, 78, 79)	1.9958	2,2
Srebf1	Flna	0.99866	50.23	0.728	rgb(225, 78, 79)	1.9958	None
Hif1a	Bnip3	0.99858	50.28	0.779	rgb(226, 68, 70)	1.9968	None
Hif1a	Hk2	0.99858	50.28	0.778	rgb(226, 68, 70)	1.9968	None
Ikzf3	Thoc3	-0.99858	50.28	-7.8E-01	rgb( 48,114,247)	1.9968	None
Irf4	Ada	0.99858	50.28	0.777	rgb(226, 69, 70)	1.9968	None
Atf5	Minpp1	-0.99834	50.22	-7.2E-01	rgb( 62,123,244)	1.9956	2,2
E2f4	Hspb11	-0.99834	50.22	-7.2E-01	rgb( 61,122,244)	1.9956	None
Foxs1	Vax2	0.99834	50.22	0.715	rgb(225, 80, 82)	1.9956	2,2
Hhex	Trpm6	0.99834	50.27	0.772	rgb(225, 70, 71)	1.9966	None
Hif1a	Mboat2	0.99834	50.27	0.77	rgb(225, 70, 71)	1.9966	None
Hif1a	Pafah1b3	0.99834	50.27	0.769	rgb(225, 70, 72)	1.9966	None
Irf7	Gm6548	0.99834	50.22	0.721	rgb(225, 79, 81)	1.9956	2,2
Irf7	Ifit1	0.99834	50.22	0.721	rgb(225, 79, 81)	1.9956	None
Rxra	Myo18a	0.99834	50.22	0.72	rgb(225, 80, 81)	1.9956	None
Stat3	Chmp4b	0.99834	50.27	0.768	rgb(225, 70, 72)	1.9966	None
Stat3	Malt1	0.99834	50.27	0.771	rgb(225, 70, 71)	1.9966	None
Yy2	Smek1	0.99834	50.22	0.723	rgb(225, 79, 80)	1.9956	None
Zfp369	Zfpm1	-0.99834	50.22	-7.2E-01	rgb( 61,122,244)	1.9956	None
Ahrr	Cyp1b1	0.99819	50.21	0.711	rgb(225, 81, 83)	1.9953	2,2
Jun	Stat5b	0.99819	50.21	0.711	rgb(225, 81, 83)	1.9953	None
Junb	Hook2	0.99819	50.21	0.713	rgb(225, 81, 82)	1.9953	None
Rxra	Ptger4	0.99819	50.21	0.712	rgb(225, 81, 83)	1.9953	None
Sox5	Tbc1d30	-0.99819	50.21	-7.1E-01	rgb( 63,124,244)	1.9953	None
Sp4	Ptpn2	0.99819	50.21	0.708	rgb(225, 82, 83)	1.9953	None
Stat2	Igtp	0.99819	50.21	0.707	rgb(225, 82, 83)	1.9953	None
Zfp385a	Abhd4	0.99819	50.21	0.71	rgb(225, 81, 83)	1.9953	2,2
Dbp	Ramp3	0.99801	50.26	0.758	rgb(225, 72, 74)	1.9964	None
E2f1	Slfn3	0.99801	50.26	0.759	rgb(225, 72, 74)	1.9964	None
E2f4	Rfwd3	0.99801	50.26	0.755	rgb(225, 73, 74)	1.9964	None
Etv6	Ppp1r13l	-0.99801	50.26	-7.6E-01	rgb( 52,117,246)	1.9964	None
Hif1a	Aldoa	0.99801	50.26	0.761	rgb(225, 72, 73)	1.9964	None
Irf4	Exoc2	-0.99801	50.26	-7.6E-01	rgb( 52,117,246)	1.9964	None
Irf4	Fam160a1	-0.99801	50.26	-7.6E-01	rgb( 52,116,246)	1.9964	2,2
Irf4	Myo1e	-0.99801	50.26	-7.6E-01	rgb( 53,117,246)	1.9964	None
Irf4	Nrp1	-0.99801	50.26	-7.6E-01	rgb( 51,116,246)	1.9964	None
Irf4	Rasgrp1	-0.99801	50.26	-7.6E-01	rgb( 52,117,246)	1.9964	None
Elf1	Rassf3	0.99769	50.2	0.699	rgb(225, 83, 85)	1.9951	None
Hif1a	Pgam1	0.99769	50.25	0.746	rgb(225, 75, 76)	1.9962	None
Hsf1	Rwdd2a	-0.99769	50.2	-7.0E-01	rgb( 64,124,244)	1.9951	None
Ikzf3	Gatsl3	0.99769	50.25	0.752	rgb(225, 73, 75)	1.9962	None
Ikzf3	Sumf2	-0.99769	50.25	-7.5E-01	rgb( 54,118,246)	1.9962	None
Irf1	Fam26f	0.99769	50.2	0.704	rgb(225, 83, 84)	1.9951	None
Irf1	Gbp5	0.99769	50.2	0.697	rgb(225, 84, 85)	1.9951	None
Irf4	Abcd3	-0.99769	50.2	-7.0E-01	rgb( 64,124,244)	1.9951	None
Irf4	Irf4	0.99769	50.25	0.746	rgb(225, 75, 76)	1.9962	None
Irf7	2010002M12Rik	0.99769	50.2	0.704	rgb(225, 83, 84)	1.9951	2,2
Mxi1	Ppp1r13l	0.99769	50.2	0.704	rgb(225, 83, 84)	1.9951	None
Plagl2	R3hdm1	0.99769	50.2	0.695	rgb(225, 84, 86)	1.9951	None
Rorc	Lingo4	0.99769	50.2	0.703	rgb(225, 83, 84)	1.9951	2,2
Rxra	Slain1	0.99769	50.2	0.702	rgb(225, 83, 84)	1.9951	None
Smad3	Ctsw	0.99769	50.25	0.755	rgb(225, 73, 74)	1.9962	None
Stat3	Flot1	0.99769	50.25	0.749	rgb(225, 74, 76)	1.9962	None
Stat3	Sfmbt2	-0.99769	50.25	-7.5E-01	rgb( 55,119,245)	1.9962	None
Atf6	Dpm3	0.99754	50.24	0.74	rgb(225, 76, 77)	1.996	None
Hif1a	Gys1	0.99754	50.24	0.738	rgb(225, 76, 77)	1.996	None
Hif1a	Kremen2	0.99754	50.24	0.744	rgb(225, 75, 76)	1.996	None
Ikzf3	Rpp14	-0.99754	50.24	-7.4E-01	rgb( 57,120,245)	1.996	None
Irf4	Extl3	-0.99754	50.24	-7.4E-01	rgb( 57,120,245)	1.996	None
Irf4	Wnt1	-0.99754	50.24	-7.4E-01	rgb( 57,120,245)	1.996	None
Nr1d1	Impg2	0.99754	50.24	0.743	rgb(225, 75, 77)	1.996	None
Stat3	Efemp2	0.99754	50.24	0.737	rgb(225, 76, 78)	1.996	None
C030039L03Rik	Muc2	0.99717	50.19	0.687	rgb(225, 86, 87)	1.9949	2,2
Cebpz	Dhx33	0.99717	50.19	0.691	rgb(225, 85, 86)	1.9949	2,2
Crem	Galc	0.99717	50.19	0.69	rgb(225, 85, 87)	1.9949	None
Ddit3	Sars	0.99717	50.19	0.689	rgb(225, 85, 87)	1.9949	2,2
Etv6	Cyfip2	-0.99717	50.23	-7.3E-01	rgb( 58,121,245)	1.9958	None
Foxp4	Syf2	-0.99717	50.19	-6.9E-01	rgb( 66,125,243)	1.9949	None
Hif1a	Bcar1	0.99717	50.23	0.73	rgb(225, 78, 79)	1.9958	None
Irf1	Gm4841	0.99717	50.19	0.688	rgb(225, 86, 87)	1.9949	2,2
Irf4	Chst15	0.99717	50.19	0.688	rgb(225, 86, 87)	1.9949	None
Irf4	Neto1	-0.99717	50.23	-7.3E-01	rgb( 59,121,245)	1.9958	None
Irf4	Nqo2	-0.99717	50.23	-7.3E-01	rgb( 58,120,245)	1.9958	None
Jun	Kdelc2	-0.99717	50.19	-6.9E-01	rgb( 68,126,243)	1.9949	None
Maf	Fam20a	0.99717	50.19	0.695	rgb(225, 84, 86)	1.9949	None
Maf	Pdpn	0.99717	50.19	0.689	rgb(225, 85, 87)	1.9949	None
Nfe2l2	Lrp8	0.99717	50.23	0.734	rgb(225, 77, 78)	1.9958	None
Sp110	Bcl2a1b	0.99717	50.19	0.692	rgb(225, 85, 86)	1.9949	2,2
Sp2	Crtc1	0.99717	50.19	0.69	rgb(225, 85, 87)	1.9949	None
Zfp148	Zfp609	0.99717	50.19	0.687	rgb(225, 86, 87)	1.9949	None
Zfp367	Exo1	0.99717	50.23	0.733	rgb(225, 77, 78)	1.9958	2,2
Zfp808	Hist1h1e	-0.99717	50.19	-6.9E-01	rgb( 68,126,243)	1.9949	2,2
Ddit3	Insl3	0.99702	50.22	0.723	rgb(225, 79, 80)	1.9956	None
Hif1a	Higd1a	0.99702	50.22	0.715	rgb(225, 80, 82)	1.9956	None
Hif1a	Plekha2	0.99702	50.22	0.724	rgb(225, 79, 80)	1.9956	None
Ikzf3	Ing2	0.99702	50.22	0.721	rgb(225, 79, 81)	1.9956	None
Irf4	Samsn1	-0.99702	50.22	-7.2E-01	rgb( 62,122,244)	1.9956	None
Maf	Il3	-0.99702	50.22	-7.2E-01	rgb( 61,122,244)	1.9956	None
Stat3	Il1r1	0.99702	50.22	0.724	rgb(225, 79, 80)	1.9956	None
Stat3	Lamc2	0.99702	50.22	0.724	rgb(225, 79, 80)	1.9956	None
Bhlhe40	Kdelc2	0.99681	50.18	0.677	rgb(224, 88, 89)	1.9947	None
Cebpg	Pck2	0.99681	50.18	0.677	rgb(224, 88, 89)	1.9947	2,2
Etv6	Rasgrp1	-0.99681	50.18	-6.8E-01	rgb( 70,128,243)	1.9947	None
Irf1	Erap1	0.99681	50.18	0.682	rgb(224, 87, 88)	1.9947	None
Irf1	Gbp2	0.99681	50.18	0.685	rgb(225, 86, 88)	1.9947	None
Rest	Rbm15	0.99681	50.18	0.681	rgb(224, 87, 88)	1.9947	None
Vax2	Avpi1	0.99681	50.18	0.681	rgb(224, 87, 88)	1.9947	None
Vax2	Il17re	0.99681	50.18	0.685	rgb(225, 86, 88)	1.9947	2,2
Zbtb7a	Lrfn1	0.99681	50.18	0.678	rgb(224, 87, 89)	1.9947	None
Zfp329	Gripap1	0.99681	50.18	0.681	rgb(224, 87, 88)	1.9947	2,2
Zfp467	Wnt10a	0.99681	50.18	0.676	rgb(224, 88, 89)	1.9947	None
Atf6	Syf2	0.99655	50.21	0.713	rgb(225, 81, 82)	1.9953	None
E2f4	Arhgap33	0.99655	50.21	0.708	rgb(225, 82, 83)	1.9953	None
Hif1a	Cep170	0.99655	50.21	0.71	rgb(225, 81, 83)	1.9953	None
Hif1a	Pygl	0.99655	50.21	0.713	rgb(225, 81, 82)	1.9953	None
Hif1a	Sertad1	0.99655	50.21	0.709	rgb(225, 82, 83)	1.9953	None
Irf4	Atp8b4	-0.99655	50.21	-7.1E-01	rgb( 62,123,244)	1.9953	None
Irf4	Tnik	-0.99655	50.21	-7.1E-01	rgb( 63,123,244)	1.9953	None
Jdp2	Lrrc24	0.99655	50.21	0.708	rgb(225, 82, 83)	1.9953	None
Klf6	Vim	0.99655	50.21	0.708	rgb(225, 82, 83)	1.9953	2,2
Maf	Ifih1	-0.99655	50.21	-7.1E-01	rgb( 62,123,244)	1.9953	None
Six1	Tgfbr1	0.99655	50.21	0.712	rgb(225, 81, 82)	1.9953	2,2
Stat3	Gatm	0.99655	50.21	0.715	rgb(225, 80, 82)	1.9953	None
Stat3	Tgm2	0.99655	50.21	0.708	rgb(225, 82, 83)	1.9953	None
Zfp385a	Zmat3	0.99655	50.21	0.705	rgb(225, 82, 84)	1.9953	2,2
Ahctf1	Zcchc2	0.99618	50.17	0.673	rgb(224, 88, 90)	1.9945	None
Etv6	Il12rb1	0.99618	50.17	0.668	rgb(224, 89, 91)	1.9945	None
Fosl2	Sema6b	0.99618	50.17	0.669	rgb(224, 89, 91)	1.9945	None
Fosl2	Slc39a1	0.99618	50.17	0.67	rgb(224, 89, 90)	1.9945	None
Fosl2	Tgm2	0.99618	50.17	0.67	rgb(224, 89, 90)	1.9945	None
Gfi1	Rgmb	-0.99618	50.17	-6.7E-01	rgb( 72,129,242)	1.9945	None
Hsf1	Npc2	-0.99618	50.17	-6.7E-01	rgb( 72,129,242)	1.9945	None
Irf1	Gbp7	0.99618	50.17	0.672	rgb(224, 89, 90)	1.9945	None
Irf4	Nrgn	-0.99618	50.17	-6.7E-01	rgb( 72,129,242)	1.9945	None
Irf5	Alpk1	0.99618	50.17	0.666	rgb(224, 90, 91)	1.9945	None
Irf7	Ccl5	0.99618	50.17	0.669	rgb(224, 89, 91)	1.9945	None
Prrx1	Cav1	0.99618	50.17	0.674	rgb(224, 88, 90)	1.9945	2,2
Rela	Ifit2	-0.99618	50.17	-6.7E-01	rgb( 71,128,243)	1.9945	None
Runx2	Galnt3	0.99618	50.17	0.668	rgb(224, 89, 91)	1.9945	None
Srf	Smg5	0.99618	50.17	0.67	rgb(224, 89, 90)	1.9945	None
Stat4	Epsti1	0.99618	50.17	0.671	rgb(224, 89, 90)	1.9945	None
Zfp277	Tmem35	0.99618	50.17	0.667	rgb(224, 90, 91)	1.9945	2,2
Zfp385a	Rnf169	0.99618	50.17	0.669	rgb(224, 89, 90)	1.9945	2,2
Zfp536	Lpin3	0.99618	50.19	0.687	rgb(225, 86, 87)	1.9949	2,2
Zik1	Mvp	-0.99618	50.17	-6.7E-01	rgb( 72,129,242)	1.9945	2,2
E2f4	Mxd3	0.99592	50.2	0.699	rgb(225, 83, 85)	1.9951	None
Hif1a	3110057O12Rik	0.99592	50.2	0.702	rgb(225, 83, 84)	1.9951	2,2
Hif1a	Fzd7	0.99592	50.2	0.703	rgb(225, 83, 84)	1.9951	None
Hif1a	Ppp1r3b	0.99592	50.2	0.701	rgb(225, 83, 84)	1.9951	None
Hif1a	Ppp1r3g	0.99592	50.2	0.695	rgb(225, 84, 86)	1.9951	2,2
Hif1a	Rassf1	0.99592	50.2	0.699	rgb(225, 84, 85)	1.9951	None
Ikzf3	Pank2	0.99592	50.2	0.699	rgb(225, 84, 85)	1.9951	None
Irf4	A1cf	-0.99592	50.2	-7.0E-01	rgb( 66,125,243)	1.9951	None
Irf4	Ttn	-0.99592	50.2	-7.0E-01	rgb( 66,125,243)	1.9951	None
Maf	Nipal1	0.99592	50.2	0.701	rgb(225, 83, 84)	1.9951	None
Smad3	Ptgfrn	0.99592	50.2	0.697	rgb(225, 84, 85)	1.9951	None
Stat3	Chm	0.99592	50.2	0.702	rgb(225, 83, 84)	1.9951	None
Stat3	Hpcal4	0.99592	50.2	0.7	rgb(225, 83, 85)	1.9951	None
Stat3	Ppm1j	0.99592	50.2	0.7	rgb(225, 83, 85)	1.9951	None
Irf4	Qpct	-0.99571	50.19	-6.9E-01	rgb( 67,126,243)	1.9949	None
Irf4	Sesn1	-0.99571	50.19	-6.9E-01	rgb( 68,126,243)	1.9949	None
Irf4	Trpm1	-0.99571	50.19	-6.9E-01	rgb( 67,126,243)	1.9949	None
Maf	St3gal1	-0.99571	50.19	-6.9E-01	rgb( 67,126,243)	1.9949	None
Rorc	Furin	0.99571	50.19	0.688	rgb(225, 86, 87)	1.9949	None
Rorc	Wdfy2	0.99571	50.19	0.692	rgb(225, 85, 86)	1.9949	None
Smad3	Apol9b	0.99571	50.19	0.689	rgb(225, 85, 87)	1.9949	2,2
Stat3	Dpep2	0.99571	50.19	0.689	rgb(225, 85, 87)	1.9949	None
Stat3	Fosl2	0.99571	50.19	0.687	rgb(225, 86, 87)	1.9949	None
Stat3	Frmd4b	0.99571	50.19	0.69	rgb(225, 85, 87)	1.9949	None
Stat3	Rnh1	0.99571	50.19	0.688	rgb(225, 86, 87)	1.9949	None
E2f1	Exo1	0.99527	50.16	0.664	rgb(224, 90, 91)	1.9943	None
Egr1	Egr2	0.99527	50.16	0.66	rgb(224, 91, 92)	1.9943	None
Elf1	Slain1	0.99527	50.16	0.658	rgb(224, 91, 93)	1.9943	None
Ets1	Pdcd1	-0.99527	50.16	-6.6E-01	rgb( 74,130,242)	1.9943	None
Hbp1	Rpusd2	-0.99527	50.16	-6.6E-01	rgb( 74,130,242)	1.9943	None
Irf1	Gbp10	0.99527	50.16	0.657	rgb(224, 92, 93)	1.9943	None
Irf1	Gbp4	0.99527	50.16	0.656	rgb(224, 92, 93)	1.9943	None
Irf1	Tgtp2	0.99527	50.16	0.663	rgb(224, 90, 92)	1.9943	None
Irf7	Gbp10	0.99527	50.16	0.662	rgb(224, 91, 92)	1.9943	None
Irf7	Oas1b	0.99527	50.16	0.658	rgb(224, 91, 93)	1.9943	None
Maf	Aqp3	0.99527	50.16	0.664	rgb(224, 90, 92)	1.9943	None
Mybl1	Gen1	0.99527	50.16	0.664	rgb(224, 90, 91)	1.9943	2,2
Nfkb2	Ets1	-0.99527	50.16	-6.6E-01	rgb( 74,130,242)	1.9943	None
Ppard	Coro7	0.99527	50.16	0.659	rgb(224, 91, 92)	1.9943	None
Rxra	Fgf2	0.99527	50.16	0.664	rgb(224, 90, 92)	1.9943	None
Srebf1	Uqcrq	-0.99527	50.16	-6.6E-01	rgb( 73,129,242)	1.9943	None
Srf	Ccdc107	-0.99527	50.16	-6.6E-01	rgb( 74,130,242)	1.9943	None
Tcf7l1	Cyp2s1	0.99527	50.16	0.657	rgb(224, 91, 93)	1.9943	None
Tead1	Nupr1	0.99527	50.16	0.66	rgb(224, 91, 92)	1.9943	2,2
Xbp1	Gpatch4	-0.99527	50.16	-6.6E-01	rgb( 74,130,242)	1.9943	2,2
Zfp148	Nr4a1	-0.99527	50.16	-6.6E-01	rgb( 74,130,242)	1.9943	None
Zfp219	Dab2ip	0.99527	50.16	0.659	rgb(224, 91, 92)	1.9943	None
Zfp956	Ankrd23	0.99527	50.16	0.656	rgb(224, 92, 93)	1.9943	2,2
Zhx2	Sema6b	-0.99527	50.16	-6.6E-01	rgb( 74,130,242)	1.9943	2,2
Creb1	Tsc22d3	0.99491	50.18	0.678	rgb(224, 87, 89)	1.9947	None
Ebf1	Rasal1	0.99491	50.18	0.682	rgb(225, 87, 88)	1.9947	None
Egr1	Hmgn1	0.99491	50.18	0.676	rgb(224, 88, 89)	1.9947	None
Etv6	E330009J07Rik	-0.99491	50.18	-6.8E-01	rgb( 68,127,243)	1.9947	None
Fosl2	Stac2	0.99491	50.18	0.68	rgb(224, 87, 89)	1.9947	None
Gata3	Itgb3	0.99491	50.18	0.68	rgb(224, 87, 88)	1.9947	None
Hif1a	Mt1	0.99491	50.18	0.683	rgb(225, 87, 88)	1.9947	None
Hif1a	Ralb	0.99491	50.18	0.681	rgb(224, 87, 88)	1.9947	None
Hif1a	Rgs11	0.99491	50.18	0.678	rgb(224, 88, 89)	1.9947	None
Hif1a	Rnf181	0.99491	50.18	0.677	rgb(224, 88, 89)	1.9947	None
Irf4	Edaradd	-0.99491	50.18	-6.8E-01	rgb( 70,128,243)	1.9947	None
Irf4	Pgrmc1	-0.99491	50.18	-6.8E-01	rgb( 69,127,243)	1.9947	None
Irf4	Tmem71	-0.99491	50.18	-6.8E-01	rgb( 70,127,243)	1.9947	None
Lyl1	Lix1l	0.99491	50.18	0.68	rgb(224, 87, 89)	1.9947	None
Maf	Neurl3	0.99491	50.18	0.684	rgb(225, 86, 88)	1.9947	None
Maf	Smad3	0.99491	50.18	0.684	rgb(225, 86, 88)	1.9947	None
Trp73	Rnf169	0.99491	50.18	0.682	rgb(225, 87, 88)	1.9947	None
Zeb2	Akr1b8	0.99491	50.18	0.679	rgb(224, 87, 89)	1.9947	2,2
Zfp948	Ankrd23	0.99491	50.18	0.682	rgb(225, 87, 88)	1.9947	2,2
Ahrr	Gpr15	0.99456	50.15	0.646	rgb(224, 94, 95)	1.9941	2,2
Cebpg	B930041F14Rik	-0.99456	50.15	-6.5E-01	rgb( 76,131,242)	1.9941	None
E2f1	Wee1	0.99456	50.15	0.649	rgb(224, 93, 94)	1.9941	None
Egr1	Egr3	0.99456	50.15	0.653	rgb(224, 92, 94)	1.9941	None
Elf1	Cmah	0.99456	50.15	0.653	rgb(224, 92, 94)	1.9941	None
Elf1	Rcsd1	0.99456	50.15	0.645	rgb(224, 94, 95)	1.9941	None
Ets1	Cd2	0.99456	50.15	0.649	rgb(224, 93, 94)	1.9941	None
Ets2	Ifit2	0.99456	50.15	0.655	rgb(224, 92, 93)	1.9941	2,2
Hsf1	Sf3b3	0.99456	50.15	0.65	rgb(224, 93, 94)	1.9941	None
Irf7	BC094916	0.99456	50.15	0.649	rgb(224, 93, 94)	1.9941	None
Irf7	Oasl2	0.99456	50.15	0.646	rgb(224, 94, 95)	1.9941	None
Mbnl2	Inpp1	0.99456	50.15	0.654	rgb(224, 92, 93)	1.9941	2,2
Nfil3	Sntb1	-0.99456	50.15	-6.5E-01	rgb( 77,132,242)	1.9941	None
Nfkb2	Csf2	0.99456	50.15	0.647	rgb(224, 93, 95)	1.9941	2,2
Rel	Slc29a3	0.99456	50.15	0.65	rgb(224, 93, 94)	1.9941	None
Rorc	Ccdc63	0.99456	50.15	0.65	rgb(224, 93, 94)	1.9941	None
Sp110	Ly6c1	0.99456	50.15	0.653	rgb(224, 92, 94)	1.9941	2,2
Srebf2	Dhcr24	0.99456	50.15	0.655	rgb(224, 92, 93)	1.9941	2,2
Tcf12	Kcnk7	-0.99456	50.15	-6.5E-01	rgb( 76,131,242)	1.9941	None
Bcl11b	Asns	0.99421	50.17	0.669	rgb(224, 89, 91)	1.9945	None
Creb1	Gnptab	-0.99421	50.17	-6.7E-01	rgb( 71,128,242)	1.9945	None
E2f4	Tpst1	0.99421	50.17	0.671	rgb(224, 89, 90)	1.9945	None
Egr1	Sumf2	0.99421	50.17	0.668	rgb(224, 89, 91)	1.9945	None
Gabpa	Fbxl21	-0.99421	50.17	-6.7E-01	rgb( 72,129,242)	1.9945	None
Hif1a	Bend5	0.99421	50.17	0.671	rgb(224, 89, 90)	1.9945	None
Hif1a	Sap30	0.99421	50.17	0.666	rgb(224, 90, 91)	1.9945	None
Irf4	Aim1	0.99421	50.17	0.67	rgb(224, 89, 90)	1.9945	None
Irf4	Gm2762	-0.99421	50.17	-6.7E-01	rgb( 72,129,242)	1.9945	None
Irf4	Hdac9	-0.99421	50.17	-6.7E-01	rgb( 73,129,242)	1.9945	None
Irf4	Lrrn3	-0.99421	50.17	-6.7E-01	rgb( 72,129,242)	1.9945	None
Irf4	Tnfsf10	-0.99421	50.17	-6.7E-01	rgb( 72,129,242)	1.9945	None
Irf4	Twist1	-0.99421	50.17	-6.7E-01	rgb( 72,129,242)	1.9945	None
Rorc	Igfbp7	0.99421	50.17	0.67	rgb(224, 89, 90)	1.9945	None
Satb1	Slc4a11	-0.99421	50.17	-6.7E-01	rgb( 72,129,242)	1.9945	None
Six5	Qtrtd1	0.99421	50.17	0.673	rgb(224, 89, 90)	1.9945	None
Stat3	Ddr1	0.99421	50.17	0.667	rgb(224, 90, 91)	1.9945	None
Stat3	Hif1a	0.99421	50.17	0.67	rgb(224, 89, 90)	1.9945	None
Zfp292	Smek1	0.99421	50.17	0.672	rgb(224, 89, 90)	1.9945	2,2
Ahdc1	Zfp831	0.99394	50.14	0.638	rgb(224, 95, 96)	1.9939	2,2
Ankzf1	Arid3a	0.99394	50.14	0.635	rgb(224, 96, 97)	1.9939	2,2
Egr2	Runx1	0.99394	50.14	0.644	rgb(224, 94, 95)	1.9939	None
Ets1	Nlrc3	0.99394	50.14	0.637	rgb(224, 95, 97)	1.9939	None
Ets2	Sept9	-0.99394	50.14	-6.4E-01	rgb( 78,132,241)	1.9939	None
Foxo3	E330009J07Rik	0.99394	50.14	0.64	rgb(224, 95, 96)	1.9939	None
Ikzf3	Il10	0.99394	50.14	0.64	rgb(224, 95, 96)	1.9939	None
Irf4	Lpcat1	-0.99394	50.14	-6.4E-01	rgb( 79,133,241)	1.9939	None
Mybl1	Marcks	0.99394	50.14	0.643	rgb(224, 94, 96)	1.9939	None
Patz1	Arhgap10	0.99394	50.14	0.637	rgb(224, 95, 97)	1.9939	None
Rxra	Tmem154	0.99394	50.14	0.639	rgb(224, 95, 96)	1.9939	None
Sp4	Arhgdig	-0.99394	50.14	-6.4E-01	rgb( 77,132,241)	1.9939	None
Sp4	Dctn4	0.99394	50.14	0.636	rgb(224, 96, 97)	1.9939	None
Zfp429	Megf8	-0.99394	50.14	-6.4E-01	rgb( 79,133,241)	1.9939	2,2
Atf3	E2f7	0.9937	50.16	0.658	rgb(224, 91, 93)	1.9943	None
Hif1a	Arrb1	0.9937	50.16	0.663	rgb(224, 90, 92)	1.9943	None
Hif1a	Galk1	0.9937	50.16	0.664	rgb(224, 90, 91)	1.9943	None
Hif1a	Ier3	0.9937	50.16	0.656	rgb(224, 92, 93)	1.9943	None
Hif1a	Slc2a3	0.9937	50.16	0.662	rgb(224, 90, 92)	1.9943	None
Ikzf3	Il10ra	0.9937	50.16	0.658	rgb(224, 91, 93)	1.9943	None
Irf4	Rassf8	-0.9937	50.16	-6.6E-01	rgb( 74,130,242)	1.9943	None
Nfe2l2	Atp1a1	0.9937	50.16	0.665	rgb(224, 90, 91)	1.9943	None
Rfx3	Mycbp2	-0.9937	50.16	-6.6E-01	rgb( 73,129,242)	1.9943	None
Rorc	Vax2	0.9937	50.16	0.656	rgb(224, 92, 93)	1.9943	None
Stat3	Alpk2	0.9937	50.16	0.656	rgb(224, 92, 93)	1.9943	None
Stat3	Muc1	0.9937	50.16	0.664	rgb(224, 90, 91)	1.9943	None
Zfp385a	Ptp4a3	0.9937	50.16	0.657	rgb(224, 92, 93)	1.9943	2,2
Ahctf1	BC021614	-0.99324	50.13	-6.3E-01	rgb( 80,134,241)	1.9937	None
Atf3	Atp11a	0.99324	50.13	0.626	rgb(224, 97, 99)	1.9937	2,2
Cebpg	Psph	0.99324	50.13	0.629	rgb(224, 97, 98)	1.9937	2,2
E2f4	Cox6b2	-0.99324	50.13	-6.3E-01	rgb( 81,134,241)	1.9937	None
Ets1	Dmxl2	-0.99324	50.13	-6.3E-01	rgb( 81,134,241)	1.9937	2,2
Etv4	Dusp9	0.99324	50.13	0.626	rgb(224, 98, 99)	1.9937	2,2
Hmgb1	AI506816	0.99324	50.13	0.631	rgb(224, 96, 98)	1.9937	2,2
Ikzf2	Trib1	0.99324	50.13	0.629	rgb(224, 97, 98)	1.9937	2,2
Irf4	Ptprf	0.99324	50.13	0.632	rgb(224, 96, 98)	1.9937	None
Irf4	Spry2	-0.99324	50.13	-6.3E-01	rgb( 81,134,241)	1.9937	None
Irf7	Cxcl10	0.99324	50.13	0.635	rgb(224, 96, 97)	1.9937	None
Klf2	Gpr146	0.99324	50.13	0.632	rgb(224, 96, 97)	1.9937	None
Plagl1	Slc7a1	0.99324	50.13	0.625	rgb(224, 98, 99)	1.9937	None
Rfx1	Samsn1	-0.99324	50.13	-6.3E-01	rgb( 80,134,241)	1.9937	None
Six5	Tes	-0.99324	50.13	-6.3E-01	rgb( 80,134,241)	1.9937	None
Skil	Slco4a1	-0.99324	50.13	-6.3E-01	rgb( 80,134,241)	1.9937	2,2
Sp2	Arhgap33	0.99324	50.13	0.628	rgb(224, 97, 98)	1.9937	None
Sp4	Nrf1	-0.99324	50.13	-6.3E-01	rgb( 81,134,241)	1.9937	None
Srebf1	C2cd2l	0.99324	50.13	0.626	rgb(224, 97, 99)	1.9937	None
Tcf12	Mndal	0.99324	50.13	0.63	rgb(224, 97, 98)	1.9937	None
Tet2	Atad2b	0.99324	50.13	0.626	rgb(224, 97, 99)	1.9937	2,2
Yy2	Slfn3	0.99324	50.13	0.634	rgb(224, 96, 97)	1.9937	None
Zfhx3	Ermp1	0.99324	50.13	0.625	rgb(224, 98, 99)	1.9937	2,2
Zfp420	Scarf2	-0.99324	50.13	-6.3E-01	rgb( 80,133,241)	1.9937	2,2
Zfx	Hspb11	-0.99324	50.13	-6.3E-01	rgb( 81,134,241)	1.9937	None
Batf	Rdh10	-0.9929	50.15	-6.5E-01	rgb( 76,131,242)	1.9941	None
Bcl6	Nedd4	0.9929	50.15	0.647	rgb(224, 93, 95)	1.9941	None
E2f4	Zranb3	0.9929	50.15	0.651	rgb(224, 93, 94)	1.9941	2,2
Etv6	Tmem184b	-0.9929	50.15	-6.5E-01	rgb( 77,132,242)	1.9941	None
Hif1a	Cox7a1	0.9929	50.15	0.649	rgb(224, 93, 94)	1.9941	None
Hif1a	Fam71f2	0.9929	50.15	0.649	rgb(224, 93, 94)	1.9941	None
Irf4	Bmyc	-0.9929	50.15	-6.5E-01	rgb( 77,132,242)	1.9941	None
Irf4	Ppp3ca	-0.9929	50.15	-6.5E-01	rgb( 75,131,242)	1.9941	None
Irf4	Stra6	0.9929	50.15	0.65	rgb(224, 93, 94)	1.9941	None
Irf4	Tspan2	0.9929	50.15	0.654	rgb(224, 92, 93)	1.9941	None
Smad3	Lrrfip1	0.9929	50.15	0.652	rgb(224, 93, 94)	1.9941	None
Sp4	Abcg1	-0.9929	50.15	-6.5E-01	rgb( 76,131,242)	1.9941	None
Stat3	Padi2	0.9929	50.15	0.654	rgb(224, 92, 93)	1.9941	None
Stat3	Plscr3	0.9929	50.15	0.653	rgb(224, 92, 94)	1.9941	None
Stat3	Sec14l1	0.9929	50.15	0.646	rgb(224, 94, 95)	1.9941	None
Zfp341	Pgm1	0.9929	50.15	0.649	rgb(224, 93, 94)	1.9941	2,2
Zfp429	Apold1	-0.9929	50.15	-6.5E-01	rgb( 75,131,242)	1.9941	2,2
Zfp536	Tekt2	0.9929	50.15	0.65	rgb(224, 93, 94)	1.9941	2,2
E2f4	Slc4a8	0.99253	50.14	0.643	rgb(224, 94, 96)	1.9939	None
Gabpa	F730043M19Rik	-0.99253	50.14	-6.4E-01	rgb( 77,132,241)	1.9939	None
Hif1a	Kcnk7	0.99253	50.14	0.644	rgb(224, 94, 95)	1.9939	None
Hif1a	Matk	0.99253	50.14	0.635	rgb(224, 96, 97)	1.9939	None
Irf4	Fas	-0.99253	50.14	-6.4E-01	rgb( 78,132,241)	1.9939	None
Irf4	Olr1	-0.99253	50.14	-6.4E-01	rgb( 77,132,241)	1.9939	None
Nfe2l2	Lrrc59	0.99253	50.14	0.644	rgb(224, 94, 95)	1.9939	None
Pcgf2	Bmyc	0.99253	50.14	0.636	rgb(224, 96, 97)	1.9939	2,2
Rorc	Cdk18	0.99253	50.14	0.643	rgb(224, 94, 96)	1.9939	None
Rorc	Il17a	0.99253	50.14	0.639	rgb(224, 95, 96)	1.9939	None
Rorc	Plac8	-0.99253	50.14	-6.4E-01	rgb( 78,133,241)	1.9939	None
Stat3	Akr1b8	0.99253	50.14	0.638	rgb(224, 95, 96)	1.9939	None
Stat3	Creb3l2	0.99253	50.14	0.642	rgb(224, 94, 96)	1.9939	None
Stat3	Lrmp	-0.99253	50.14	-6.4E-01	rgb( 79,133,241)	1.9939	None
Stat3	Nts	-0.99253	50.14	-6.4E-01	rgb( 77,132,241)	1.9939	None
Stat3	Piwil2	0.99253	50.14	0.64	rgb(224, 95, 96)	1.9939	None
Stat3	Syn1	0.99253	50.14	0.642	rgb(224, 94, 96)	1.9939	None
Stat3	Zfp473	0.99253	50.14	0.643	rgb(224, 94, 95)	1.9939	None
Zfp787	Ocrl	-0.99253	50.14	-6.4E-01	rgb( 78,132,241)	1.9939	2,2
Zkscan1	Kdelc2	0.99253	50.14	0.643	rgb(224, 94, 95)	1.9939	None
Ahrr	Pdpn	0.99189	50.12	0.617	rgb(224, 99,100)	1.9935	2,2
Cebpg	Slc7a3	0.99189	50.12	0.624	rgb(224, 98, 99)	1.9935	2,2
Crem	Pde4d	0.99189	50.12	0.616	rgb(224, 99,101)	1.9935	None
Elf1	Il2ra	-0.99189	50.12	-6.2E-01	rgb( 83,136,240)	1.9935	None
Elf1	Stk4	0.99189	50.12	0.621	rgb(224, 98,100)	1.9935	None
Ets2	Flt3l	-0.99189	50.12	-6.2E-01	rgb( 83,135,241)	1.9935	None
Irf2	Wipf1	0.99189	50.12	0.617	rgb(224, 99,100)	1.9935	None
Irf4	Abcb9	-0.99189	50.12	-6.2E-01	rgb( 83,136,240)	1.9935	None
Irf7	Ccrl2	0.99189	50.12	0.619	rgb(224, 99,100)	1.9935	None
Irf7	Gbp9	0.99189	50.12	0.616	rgb(224, 99,101)	1.9935	None
Irf7	Isg20	0.99189	50.12	0.616	rgb(224, 99,101)	1.9935	None
Irf7	Mx1	0.99189	50.12	0.623	rgb(224, 98, 99)	1.9935	None
L3mbtl3	Piga	-0.99189	50.12	-6.2E-01	rgb( 82,135,241)	1.9935	2,2
Lef1	Sbno2	-0.99189	50.12	-6.2E-01	rgb( 83,136,240)	1.9935	None
Mxd4	Ypel3	0.99189	50.12	0.619	rgb(224, 99,100)	1.9935	2,2
Mxi1	Aen	-0.99189	50.12	-6.2E-01	rgb( 83,136,240)	1.9935	None
Mxi1	Ypel5	0.99189	50.12	0.623	rgb(224, 98, 99)	1.9935	None
Myc	Lactb	-0.99189	50.12	-6.2E-01	rgb( 81,135,241)	1.9935	None
Nr1d1	Galnt12	0.99189	50.12	0.619	rgb(224, 99,100)	1.9935	None
Nr4a1	Cdk6	-0.99189	50.12	-6.2E-01	rgb( 82,135,241)	1.9935	None
Plagl1	Mex3a	0.99189	50.12	0.619	rgb(224, 99,100)	1.9935	2,2
Pou2af1	Map4k4	-0.99189	50.12	-6.2E-01	rgb( 83,135,241)	1.9935	None
Pou2af1	Sh3bp1	-0.99189	50.12	-6.2E-01	rgb( 81,135,241)	1.9935	None
Rxra	Ubash3a	0.99189	50.12	0.617	rgb(224, 99,100)	1.9935	None
Rxra	Zfp280b	0.99189	50.12	0.619	rgb(224, 99,100)	1.9935	None
Sox5	Mab21l2	0.99189	50.12	0.616	rgb(224, 99,100)	1.9935	2,2
Sp110	Gbp6	0.99189	50.12	0.62	rgb(224, 99,100)	1.9935	2,2
Sp2	Cdc25b	0.99189	50.12	0.621	rgb(224, 98,100)	1.9935	None
Sp2	Gm12942	-0.99189	50.12	-6.2E-01	rgb( 81,135,241)	1.9935	None
Sp4	Klrd1	0.99189	50.12	0.618	rgb(224, 99,100)	1.9935	None
Sp6	Lrrc66	-0.99189	50.12	-6.2E-01	rgb( 82,135,241)	1.9935	2,2
Srebf2	Cyp51	0.99189	50.12	0.62	rgb(224, 99,100)	1.9935	None
Zfp263	Pter	-0.99189	50.12	-6.2E-01	rgb( 83,136,240)	1.9935	None
Zfp277	Vamp4	0.99189	50.12	0.616	rgb(224, 99,101)	1.9935	2,2
Batf	Ermn	0.99145	50.13	0.629	rgb(224, 97, 98)	1.9937	None
E2f1	Zc3hav1l	0.99145	50.13	0.634	rgb(224, 96, 97)	1.9937	None
Hif1a	Pdxp	0.99145	50.13	0.632	rgb(224, 96, 98)	1.9937	None
Hif1a	Sra1	0.99145	50.13	0.63	rgb(224, 97, 98)	1.9937	None
Ikzf3	Cxcr4	0.99145	50.13	0.628	rgb(224, 97, 98)	1.9937	None
Ikzf3	Qtrtd1	-0.99145	50.13	-6.3E-01	rgb( 81,134,241)	1.9937	None
Irf4	Enpep	-0.99145	50.13	-6.3E-01	rgb( 81,134,241)	1.9937	None
Irf4	Sfmbt1	0.99145	50.13	0.633	rgb(224, 96, 97)	1.9937	None
Lin54	Hist1h1b	0.99145	50.13	0.634	rgb(224, 96, 97)	1.9937	None
Nfe2l2	Dhcr24	0.99145	50.13	0.626	rgb(224, 97, 99)	1.9937	None
Pou2af1	Inpp4b	0.99145	50.13	0.629	rgb(224, 97, 98)	1.9937	None
Pparg	Erap1	0.99145	50.13	0.629	rgb(224, 97, 98)	1.9937	None
Rorc	Aff3	-0.99145	50.13	-6.3E-01	rgb( 80,133,241)	1.9937	None
Satb1	Gja1	0.99145	50.13	0.63	rgb(224, 97, 98)	1.9937	None
Smad3	Acsbg1	0.99145	50.13	0.626	rgb(224, 97, 99)	1.9937	None
Sp4	Ept1	0.99145	50.13	0.627	rgb(224, 97, 99)	1.9937	None
Sp4	Mapkbp1	0.99145	50.13	0.631	rgb(224, 96, 98)	1.9937	None
Sp4	Tgfbr3	-0.99145	50.13	-6.3E-01	rgb( 81,134,241)	1.9937	None
Stat3	Arid5a	0.99145	50.13	0.626	rgb(224, 97, 99)	1.9937	None
Stat3	Cdh23	0.99145	50.13	0.633	rgb(224, 96, 97)	1.9937	None
Stat3	Eci2	0.99145	50.13	0.626	rgb(224, 97, 99)	1.9937	None
Stat3	Psme1	-0.99145	50.13	-6.3E-01	rgb( 79,133,241)	1.9937	None
Stat3	Rorc	0.99145	50.13	0.629	rgb(224, 97, 98)	1.9937	None
Stat3	Tubb6	0.99145	50.13	0.626	rgb(224, 97, 99)	1.9937	None
Bcl11b	Mllt6	0.99085	50.11	0.605	rgb(224,101,103)	1.9933	None
Bhlhe40	Tg	0.99085	50.11	0.606	rgb(224,101,103)	1.9933	None
Cebpg	Chac1	0.99085	50.11	0.605	rgb(224,101,103)	1.9933	2,2
Egr4	Fam20c	0.99085	50.11	0.614	rgb(224,100,101)	1.9933	None
Elf1	Zcchc3	-0.99085	50.11	-6.1E-01	rgb( 84,136,240)	1.9933	None
Foxf2	Nhs	0.99085	50.11	0.612	rgb(224,100,101)	1.9933	2,2
Foxo3	Zcchc2	0.99085	50.11	0.613	rgb(224,100,101)	1.9933	None
Foxo3	Zfpm1	0.99085	50.11	0.607	rgb(224,101,102)	1.9933	None
Irf4	Loxl2	-0.99085	50.11	-6.1E-01	rgb( 84,136,240)	1.9933	2,2
Irf8	Satb1	-0.99085	50.11	-6.1E-01	rgb( 85,137,240)	1.9933	None
Mxd3	Smtn	0.99085	50.11	0.614	rgb(224,100,101)	1.9933	2,2
Mxi1	Cxcr4	0.99085	50.11	0.605	rgb(224,101,103)	1.9933	None
Mxi1	Urb1	-0.99085	50.11	-6.1E-01	rgb( 84,136,240)	1.9933	None
Mybl1	Gtse1	0.99085	50.11	0.608	rgb(224,101,102)	1.9933	2,2
Myc	Tmem43	-0.99085	50.11	-6.1E-01	rgb( 84,136,240)	1.9933	None
Nfil3	Htr1b	0.99085	50.11	0.605	rgb(224,101,103)	1.9933	None
Nfil3	Slc23a2	-0.99085	50.11	-6.1E-01	rgb( 85,137,240)	1.9933	None
Nr4a2	Phlpp1	0.99085	50.11	0.607	rgb(224,101,102)	1.9933	None
Rorc	St3gal5	-0.99085	50.11	-6.1E-01	rgb( 84,136,240)	1.9933	None
Rxra	Ypel3	-0.99085	50.11	-6.1E-01	rgb( 84,136,240)	1.9933	None
Sox5	Zfp280b	-0.99085	50.11	-6.1E-01	rgb( 85,137,240)	1.9933	None
Sp2	Slc39a9	0.99085	50.11	0.613	rgb(224,100,101)	1.9933	None
Sp4	Tyms	-0.99085	50.11	-6.1E-01	rgb( 85,137,240)	1.9933	None
Srebf1	Tnk2	0.99085	50.11	0.609	rgb(224,101,102)	1.9933	None
Stat4	Wipf1	0.99085	50.11	0.609	rgb(224,101,102)	1.9933	None
Tigd2	Utf1	-0.99085	50.11	-6.1E-01	rgb( 85,137,240)	1.9933	2,2
Zfp329	A230072C01Rik	0.99085	50.11	0.615	rgb(224,100,101)	1.9933	2,2
Zfp367	Rpa2	0.99085	50.11	0.609	rgb(224,101,102)	1.9933	2,2
Zfp473	Stat2	0.99085	50.11	0.61	rgb(224,100,102)	1.9933	2,2
Zfp524	Lime1	0.99085	50.11	0.607	rgb(224,101,102)	1.9933	2,2
Zfp536	Gykl1	0.99085	50.11	0.611	rgb(224,100,101)	1.9933	2,2
Zfp750	Gria3	0.99085	50.11	0.606	rgb(224,101,103)	1.9933	2,2
Atf6	Fundc2	0.99027	50.12	0.617	rgb(224, 99,100)	1.9935	None
Batf	Ikzf2	0.99027	50.12	0.618	rgb(224, 99,100)	1.9935	None
Bcl11b	Ift57	0.99027	50.12	0.617	rgb(224, 99,100)	1.9935	None
Casz1	Dusp8	0.99027	50.12	0.624	rgb(224, 98, 99)	1.9935	2,2
Egr2	Calhm2	-0.99027	50.12	-6.2E-01	rgb( 83,135,241)	1.9935	None
Fosl2	Ddx51	-0.99027	50.12	-6.2E-01	rgb( 82,135,241)	1.9935	None
Foxf2	Rtn4	0.99027	50.12	0.623	rgb(224, 98, 99)	1.9935	None
Gata3	D430041D05Rik	0.99027	50.12	0.615	rgb(224, 99,101)	1.9935	None
Hhex	Gpr161	0.99027	50.12	0.623	rgb(224, 98, 99)	1.9935	None
Hif1a	Itga7	0.99027	50.12	0.623	rgb(224, 98, 99)	1.9935	None
Hif1a	Piga	0.99027	50.12	0.623	rgb(224, 98, 99)	1.9935	None
Hif1a	Snapc1	0.99027	50.12	0.616	rgb(224, 99,101)	1.9935	None
Ikzf3	Ndrg2	0.99027	50.12	0.622	rgb(224, 98, 99)	1.9935	None
Irf4	Ankrd39	-0.99027	50.12	-6.2E-01	rgb( 82,135,241)	1.9935	None
Irf4	Apobec1	-0.99027	50.12	-6.2E-01	rgb( 82,135,241)	1.9935	None
Irf4	Atp1a1	-0.99027	50.12	-6.2E-01	rgb( 82,135,241)	1.9935	None
Irf4	Cd44	-0.99027	50.12	-6.2E-01	rgb( 82,135,241)	1.9935	None
Irf4	Cd5l	0.99027	50.12	0.619	rgb(224, 99,100)	1.9935	None
Irf4	Cxcl2	-0.99027	50.12	-6.2E-01	rgb( 83,135,240)	1.9935	2,2
Irf4	Rai14	-0.99027	50.12	-6.2E-01	rgb( 83,135,241)	1.9935	None
Irf4	Tnfsf4	-0.99027	50.12	-6.2E-01	rgb( 82,135,241)	1.9935	None
Maf	Bspry	-0.99027	50.12	-6.2E-01	rgb( 83,135,241)	1.9935	None
Maf	Casp3	-0.99027	50.12	-6.2E-01	rgb( 84,136,240)	1.9935	None
Maf	Nrn1	-0.99027	50.12	-6.2E-01	rgb( 82,135,241)	1.9935	None
Mxd1	Csrnp1	0.99027	50.12	0.62	rgb(224, 99,100)	1.9935	2,2
Rxra	Heyl	0.99027	50.12	0.623	rgb(224, 98, 99)	1.9935	None
Satb1	Bmpr1a	0.99027	50.12	0.62	rgb(224, 99,100)	1.9935	None
Sgsm2	Unc93b1	0.99027	50.12	0.616	rgb(224, 99,101)	1.9935	2,2
Sp2	Heatr1	-0.99027	50.12	-6.2E-01	rgb( 83,135,240)	1.9935	None
Sp3	Ifi27l2a	0.99027	50.12	0.621	rgb(224, 98,100)	1.9935	None
Sp4	Adarb1	0.99027	50.12	0.617	rgb(224, 99,100)	1.9935	None
Ankzf1	Rbfox2	0.9897	50.1	0.601	rgb(224,102,103)	1.9931	2,2
Bhlhe40	Tnip3	0.9897	50.1	0.604	rgb(224,102,103)	1.9931	2,2
C030039L03Rik	Kcnc3	0.9897	50.1	0.599	rgb(224,102,104)	1.9931	2,2
Cebpg	Trib3	0.9897	50.1	0.598	rgb(224,103,104)	1.9931	2,2
E2f1	Tbc1d5	0.9897	50.1	0.602	rgb(224,102,103)	1.9931	None
Elf1	Cd226	0.9897	50.1	0.601	rgb(224,102,103)	1.9931	None
Elk3	Tmem19	0.9897	50.1	0.595	rgb(224,103,105)	1.9931	None
Fosl2	Tbc1d30	0.9897	50.1	0.604	rgb(224,102,103)	1.9931	None
Gabpa	Pxmp2	-0.9897	50.1	-6.0E-01	rgb( 86,137,240)	1.9931	None
Gata3	Il13	0.9897	50.1	0.598	rgb(224,103,104)	1.9931	2,2
Hbp1	Ifnar1	0.9897	50.1	0.599	rgb(224,103,104)	1.9931	None
Ikzf2	Cd160	0.9897	50.1	0.596	rgb(224,103,104)	1.9931	2,2
Klf2	Fundc2	0.9897	50.1	0.596	rgb(224,103,104)	1.9931	None
Mxi1	P4ha2	0.9897	50.1	0.603	rgb(224,102,103)	1.9931	None
Mybl1	4632434I11Rik	0.9897	50.1	0.6	rgb(224,102,104)	1.9931	2,2
Nfkb1	Emb	-0.9897	50.1	-6.0E-01	rgb( 87,138,240)	1.9931	None
Prdm1	Rnf170	-0.9897	50.1	-6.0E-01	rgb( 87,138,240)	1.9931	None
Rreb1	Sh2b2	0.9897	50.1	0.6	rgb(224,102,104)	1.9931	None
Sp4	Dclre1a	-0.9897	50.1	-6.0E-01	rgb( 86,137,240)	1.9931	None
Srebf1	Aacs	0.9897	50.1	0.6	rgb(224,102,104)	1.9931	2,2
Srebf1	Abcg1	0.9897	50.1	0.602	rgb(224,102,103)	1.9931	2,2
Stat1	Dtx3l	0.9897	50.1	0.598	rgb(224,103,104)	1.9931	None
Tcf12	Ncoa2	0.9897	50.1	0.602	rgb(224,102,103)	1.9931	None
Tcf4	Fads2	0.9897	50.1	0.598	rgb(224,103,104)	1.9931	2,2
Vax2	2310007L24Rik	0.9897	50.1	0.596	rgb(224,103,104)	1.9931	2,2
Vax2	Myo1f	0.9897	50.1	0.597	rgb(224,103,104)	1.9931	2,2
Zbtb33	Lyrm1	-0.9897	50.1	-6.0E-01	rgb( 87,138,240)	1.9931	None
Zfp202	Fam89a	0.9897	50.1	0.601	rgb(224,102,103)	1.9931	None
Zfp263	Arhgef6	-0.9897	50.1	-6.0E-01	rgb( 86,137,240)	1.9931	None
Zfp429	Zfp874a	0.9897	50.11	0.611	rgb(224,100,101)	1.9933	2,2
Zfp513	Vdac1	-0.9897	50.1	-6.0E-01	rgb( 86,138,240)	1.9931	2,2
Atf6	Trim46	-0.98899	50.11	-6.1E-01	rgb( 84,136,240)	1.9933	None
Batf	Cd274	-0.98899	50.11	-6.1E-01	rgb( 84,136,240)	1.9933	None
Batf	Hmcn1	-0.98899	50.11	-6.1E-01	rgb( 86,137,240)	1.9933	None
Batf	S100a6	0.98899	50.11	0.612	rgb(224,100,101)	1.9933	None
Creb3l2	Tacc2	0.98899	50.11	0.608	rgb(224,101,102)	1.9933	None
Dpf1	Gipr	0.98899	50.11	0.606	rgb(224,101,103)	1.9933	2,2
Egr2	Cd80	-0.98899	50.11	-6.1E-01	rgb( 85,137,240)	1.9933	None
Egr3	Ralb	-0.98899	50.11	-6.1E-01	rgb( 85,137,240)	1.9933	None
Fosl2	Fam114a1	0.98899	50.11	0.612	rgb(224,100,101)	1.9933	None
Foxh1	Ahnak	0.98899	50.11	0.608	rgb(224,101,102)	1.9933	None
Gabpa	Tprkb	0.98899	50.11	0.606	rgb(224,101,102)	1.9933	None
Hif1a	Egln3	0.98899	50.11	0.61	rgb(224,101,102)	1.9933	None
Hif1a	Plcxd1	0.98899	50.11	0.613	rgb(224,100,101)	1.9933	None
Irf4	Phldb2	-0.98899	50.11	-6.1E-01	rgb( 85,137,240)	1.9933	None
Irf4	Pigr	-0.98899	50.11	-6.1E-01	rgb( 85,137,240)	1.9933	None
Irf4	Slfn2	0.98899	50.11	0.612	rgb(224,100,101)	1.9933	None
Maf	Asnsd1	-0.98899	50.11	-6.1E-01	rgb( 85,137,240)	1.9933	None
Maf	Sgk1	0.98899	50.11	0.608	rgb(224,101,102)	1.9933	None
Plagl1	Slc29a3	0.98899	50.11	0.613	rgb(224,100,101)	1.9933	None
Rorc	Foxb1	-0.98899	50.11	-6.1E-01	rgb( 84,136,240)	1.9933	None
Rxra	Pkhd1	0.98899	50.11	0.607	rgb(224,101,102)	1.9933	None
Satb1	9430020K01Rik	0.98899	50.11	0.61	rgb(224,101,102)	1.9933	None
Satb1	Stc2	0.98899	50.11	0.613	rgb(224,100,101)	1.9933	None
Satb1	Syn1	-0.98899	50.11	-6.1E-01	rgb( 84,136,240)	1.9933	None
Smad3	Ccr8	0.98899	50.11	0.612	rgb(224,100,101)	1.9933	None
Smad3	Nt5e	0.98899	50.11	0.615	rgb(224,100,101)	1.9933	None
Sp3	Zfp473	0.98899	50.11	0.61	rgb(224,100,102)	1.9933	None
Sp4	Akap12	-0.98899	50.11	-6.1E-01	rgb( 85,137,240)	1.9933	None
Sp4	Plxna1	0.98899	50.11	0.612	rgb(224,100,101)	1.9933	None
Stat3	5430427O19Rik	-0.98899	50.11	-6.1E-01	rgb( 85,137,240)	1.9933	None
Stat3	A230072C01Rik	0.98899	50.11	0.607	rgb(224,101,102)	1.9933	None
Stat3	Ctla2b	0.98899	50.11	0.611	rgb(224,100,102)	1.9933	None
Stat3	Skap2	0.98899	50.11	0.611	rgb(224,100,102)	1.9933	None
Stat3	Socs3	0.98899	50.11	0.615	rgb(224,100,101)	1.9933	None
Tet2	Dip2b	0.98899	50.11	0.615	rgb(224,100,101)	1.9933	2,2
Zbtb46	Serpinb6b	0.98899	50.11	0.608	rgb(224,101,102)	1.9933	2,2
Zfp692	Myo1a	0.98899	50.11	0.61	rgb(224,100,102)	1.9933	2,2
Zscan22	A730017L22Rik	0.98899	50.11	0.613	rgb(224,100,101)	1.9933	2,2
Arid3b	Ccdc107	-0.98826	50.09	-5.9E-01	rgb( 90,140,239)	1.9929	None
Arid3b	Tmed3	-0.98826	50.09	-5.9E-01	rgb( 88,139,240)	1.9929	None
Atf3	Batf3	0.98826	50.09	0.592	rgb(224,104,105)	1.9929	None
Batf	Ccdc50	-0.98826	50.09	-5.9E-01	rgb( 88,139,240)	1.9929	None
Elf1	Srpk2	0.98826	50.09	0.586	rgb(223,105,106)	1.9929	None
Elk3	Capg	0.98826	50.09	0.587	rgb(223,105,106)	1.9929	2,2
Etv6	Gripap1	-0.98826	50.09	-5.9E-01	rgb( 88,139,240)	1.9929	None
Etv6	Skap2	0.98826	50.09	0.587	rgb(223,105,106)	1.9929	None
Fosl1	Retsat	-0.98826	50.09	-5.9E-01	rgb( 90,140,239)	1.9929	None
Fosl2	Arid5a	0.98826	50.09	0.593	rgb(224,104,105)	1.9929	None
Foxf2	Gja1	0.98826	50.09	0.587	rgb(223,105,106)	1.9929	2,2
Gata3	Smpdl3b	0.98826	50.09	0.589	rgb(223,105,106)	1.9929	None
Irf1	Insrr	0.98826	50.09	0.588	rgb(223,105,106)	1.9929	2,2
Irf4	Crtam	-0.98826	50.09	-5.9E-01	rgb( 89,139,239)	1.9929	None
Irf4	Dzip1	-0.98826	50.09	-5.9E-01	rgb( 88,139,240)	1.9929	None
Irf4	Ptk2	-0.98826	50.09	-5.9E-01	rgb( 89,139,239)	1.9929	None
Irf4	Srgap3	-0.98826	50.09	-5.9E-01	rgb( 88,138,240)	1.9929	None
Irf8	Cxcr5	0.98826	50.09	0.586	rgb(223,105,106)	1.9929	None
Jdp2	Pck2	0.98826	50.09	0.593	rgb(224,104,105)	1.9929	2,2
Mbnl2	Pak1	0.98826	50.09	0.588	rgb(223,105,106)	1.9929	2,2
Msc	Hvcn1	0.98826	50.09	0.589	rgb(223,105,106)	1.9929	2,2
Nfat5	Actn1	0.98826	50.09	0.594	rgb(224,103,105)	1.9929	None
Nr4a1	Adarb1	-0.98826	50.09	-5.9E-01	rgb( 89,139,239)	1.9929	None
Plagl1	Slc3a2	0.98826	50.09	0.585	rgb(223,105,106)	1.9929	None
Prrx1	Fat1	0.98826	50.09	0.591	rgb(224,104,105)	1.9929	2,2
Rlf	Dctpp1	-0.98826	50.09	-5.9E-01	rgb( 89,139,239)	1.9929	2,2
Rxra	Ddx19b	0.98826	50.09	0.587	rgb(223,105,106)	1.9929	None
Rxra	Trpm6	0.98826	50.09	0.595	rgb(224,103,105)	1.9929	None
Setdb2	Pde4a	-0.98826	50.09	-5.9E-01	rgb( 88,139,240)	1.9929	2,2
Sp2	Hist3h2bb-ps	-0.98826	50.09	-5.9E-01	rgb( 90,140,239)	1.9929	None
Spib	Pik3r3	0.98826	50.09	0.593	rgb(224,104,105)	1.9929	None
Tcf12	H2-Ab1	-0.98826	50.09	-5.9E-01	rgb( 88,139,240)	1.9929	None
Tead1	Fut7	0.98826	50.09	0.588	rgb(223,105,106)	1.9929	2,2
Thap1	Dffb	0.98826	50.09	0.591	rgb(223,104,105)	1.9929	None
Thap3	Cox7a2l	0.98826	50.09	0.592	rgb(224,104,105)	1.9929	2,2
Vax2	Il23r	0.98826	50.09	0.586	rgb(223,105,106)	1.9929	None
Zbtb32	Pstpip1	0.98826	50.09	0.588	rgb(223,105,106)	1.9929	2,2
Zbtb4	Arrb1	0.98826	50.09	0.592	rgb(224,104,105)	1.9929	None
Zfp280d	Acp5	-0.98826	50.09	-5.9E-01	rgb( 89,139,239)	1.9929	2,2
Ascl2	Ahrr	0.9875	50.1	0.596	rgb(224,103,104)	1.9931	None
Atf6	Exosc8	0.9875	50.1	0.598	rgb(224,103,104)	1.9931	None
Batf	Cdh17	0.9875	50.1	0.601	rgb(224,102,103)	1.9931	None
Batf	Igfbp7	-0.9875	50.1	-6.0E-01	rgb( 88,138,240)	1.9931	None
Batf	Prss30	0.9875	50.1	0.601	rgb(224,102,103)	1.9931	None
Batf	Sema4f	0.9875	50.1	0.603	rgb(224,102,103)	1.9931	None
Bcl11b	Sars	0.9875	50.1	0.6	rgb(224,102,104)	1.9931	None
C030039L03Rik	Atp7b	0.9875	50.1	0.601	rgb(224,102,103)	1.9931	2,2
Cebpg	Wwc1	-0.9875	50.1	-6.0E-01	rgb( 86,137,240)	1.9931	None
E2f4	Cdc25b	0.9875	50.1	0.602	rgb(224,102,103)	1.9931	None
Fosl1	Dpy19l3	0.9875	50.1	0.601	rgb(224,102,103)	1.9931	None
Fosl2	Eaf2	0.9875	50.1	0.602	rgb(224,102,103)	1.9931	None
Fosl2	Zcchc24	0.9875	50.1	0.596	rgb(224,103,104)	1.9931	None
Foxq1	Rassf3	0.9875	50.1	0.596	rgb(224,103,104)	1.9931	None
Glis2	Cacna1c	0.9875	50.1	0.603	rgb(224,102,103)	1.9931	None
Hif1a	Cisd3	0.9875	50.1	0.602	rgb(224,102,103)	1.9931	None
Hif1a	Rab33a	0.9875	50.1	0.598	rgb(224,103,104)	1.9931	None
Hlf	Pde7a	0.9875	50.1	0.597	rgb(224,103,104)	1.9931	None
Ikzf3	Adck1	-0.9875	50.1	-6.0E-01	rgb( 86,137,240)	1.9931	None
Irf4	Icosl	-0.9875	50.1	-6.0E-01	rgb( 87,138,240)	1.9931	None
Irf4	Rufy3	-0.9875	50.1	-6.0E-01	rgb( 87,138,240)	1.9931	None
Jdp2	Srgn	-0.9875	50.1	-6.0E-01	rgb( 87,138,240)	1.9931	None
Jund	Rims2	0.9875	50.1	0.601	rgb(224,102,103)	1.9931	None
Maf	Dst	0.9875	50.1	0.605	rgb(224,102,103)	1.9931	None
Maf	Snx9	-0.9875	50.1	-6.0E-01	rgb( 86,137,240)	1.9931	None
Plag1	Hmgn1	-0.9875	50.1	-6.0E-01	rgb( 87,138,240)	1.9931	None
Ppard	Smad3	0.9875	50.1	0.596	rgb(224,103,104)	1.9931	None
Prrx1	Serpinb5	-0.9875	50.1	-6.0E-01	rgb( 86,137,240)	1.9931	2,2
Rorc	Tnf	0.9875	50.1	0.597	rgb(224,103,104)	1.9931	None
Six1	Capn5	0.9875	50.1	0.604	rgb(224,102,103)	1.9931	None
Six1	Col15a1	0.9875	50.1	0.597	rgb(224,103,104)	1.9931	None
Six5	Rai14	-0.9875	50.1	-6.0E-01	rgb( 87,138,240)	1.9931	2,2
Smad3	Dst	0.9875	50.1	0.6	rgb(224,102,104)	1.9931	None
Sp4	Tex2	-0.9875	50.1	-6.0E-01	rgb( 88,138,240)	1.9931	None
Stat1	Parp9	0.9875	50.1	0.597	rgb(224,103,104)	1.9931	None
Stat3	Cyth4	0.9875	50.1	0.599	rgb(224,103,104)	1.9931	None
Stat3	Trim46	0.9875	50.1	0.602	rgb(224,102,103)	1.9931	None
Stat4	Upb1	-0.9875	50.1	-6.0E-01	rgb( 86,137,240)	1.9931	None
Trp53	Sh3gl3	0.9875	50.1	0.596	rgb(224,103,104)	1.9931	None
Zfp318	Enpp4	-0.9875	50.1	-6.0E-01	rgb( 87,138,240)	1.9931	2,2
Zfp536	Itsn1	0.9875	50.1	0.598	rgb(224,103,104)	1.9931	2,2
Adnp	Dcxr	-0.98645	50.08	-5.8E-01	rgb( 90,140,239)	1.9927	2,2
Arid3a	Ahnak	0.98645	50.08	0.583	rgb(223,106,107)	1.9927	None
Arid3a	Erc1	0.98645	50.08	0.579	rgb(223,106,108)	1.9927	None
Atf3	Hdc	0.98645	50.08	0.578	rgb(223,107,108)	1.9927	None
Atf6	Lamc1	0.98645	50.08	0.583	rgb(223,106,107)	1.9927	None
Batf	Ptger4	0.98645	50.08	0.575	rgb(223,107,108)	1.9927	None
Bcl11b	2210013O21Rik	-0.98645	50.08	-5.8E-01	rgb( 92,141,239)	1.9927	None
Bcl6	March3	0.98645	50.08	0.583	rgb(223,106,107)	1.9927	None
Bhlhe40	Anxa4	0.98645	50.08	0.578	rgb(223,107,108)	1.9927	None
Bhlhe40	Bmpr1a	0.98645	50.08	0.578	rgb(223,107,108)	1.9927	None
Bhlhe40	Ndrg1	0.98645	50.08	0.578	rgb(223,107,108)	1.9927	2,2
Cxxc5	Il1a	-0.98645	50.08	-5.8E-01	rgb( 91,140,239)	1.9927	2,2
Dpf1	Porcn	0.98645	50.08	0.581	rgb(223,106,107)	1.9927	2,2
Drap1	Anapc1	-0.98645	50.08	-5.8E-01	rgb( 91,140,239)	1.9927	2,2
Dzip1	Uggt2	0.98645	50.08	0.581	rgb(223,106,107)	1.9927	2,2
Epas1	Gsn	0.98645	50.08	0.583	rgb(223,106,107)	1.9927	2,2
Fosl2	L3mbtl3	-0.98645	50.08	-5.8E-01	rgb( 92,141,239)	1.9927	None
Foxf2	Myo3b	0.98645	50.08	0.576	rgb(223,107,108)	1.9927	None
Foxn2	Rpusd2	0.98645	50.08	0.576	rgb(223,107,108)	1.9927	None
Foxo3	Sun1	0.98645	50.08	0.582	rgb(223,106,107)	1.9927	None
Hic1	Gfi1	0.98645	50.08	0.578	rgb(223,107,108)	1.9927	None
Hic1	Ggta1	0.98645	50.08	0.58	rgb(223,106,107)	1.9927	None
Hif1a	Satb1	0.98645	50.08	0.583	rgb(223,106,107)	1.9927	None
Klf13	Emp3	0.98645	50.08	0.578	rgb(223,107,108)	1.9927	None
Klf2	Pik3ip1	0.98645	50.08	0.576	rgb(223,107,108)	1.9927	None
Maf	Cdh23	0.98645	50.08	0.575	rgb(223,107,108)	1.9927	None
Mxi1	Ptp4a3	-0.98645	50.08	-5.8E-01	rgb( 91,140,239)	1.9927	None
Rarg	Cox17	0.98645	50.08	0.577	rgb(223,107,108)	1.9927	None
Rest	Rnf169	0.98645	50.08	0.58	rgb(223,106,107)	1.9927	None
Runx2	Runx1	0.98645	50.08	0.581	rgb(223,106,107)	1.9927	None
Rxra	Cdc14a	0.98645	50.08	0.584	rgb(223,105,107)	1.9927	None
Sox5	Serpinf1	0.98645	50.08	0.584	rgb(223,106,107)	1.9927	2,2
Sp4	Cnnm3	-0.98645	50.08	-5.8E-01	rgb( 91,140,239)	1.9927	None
Sp4	Kbtbd11	0.98645	50.08	0.577	rgb(223,107,108)	1.9927	None
Sp4	Syde1	0.98645	50.08	0.581	rgb(223,106,107)	1.9927	None
Srebf1	Mapk11	0.98645	50.08	0.583	rgb(223,106,107)	1.9927	None
Stat1	Slain1	0.98645	50.08	0.579	rgb(223,106,108)	1.9927	None
Stat2	Pml	0.98645	50.08	0.583	rgb(223,106,107)	1.9927	None
Stat4	Nudt6	-0.98645	50.08	-5.8E-01	rgb( 92,141,239)	1.9927	None
Tet2	Gprin3	0.98645	50.08	0.584	rgb(223,105,107)	1.9927	2,2
Yy2	Acin1	0.98645	50.08	0.582	rgb(223,106,107)	1.9927	None
Yy2	Fancm	0.98645	50.08	0.577	rgb(223,107,108)	1.9927	None
Zbtb33	Phf6	0.98645	50.08	0.576	rgb(223,107,108)	1.9927	None
Zbtb6	Cstf2t	0.98645	50.08	0.584	rgb(223,105,107)	1.9927	2,2
Zfp263	Dlg3	-0.98645	50.08	-5.8E-01	rgb( 92,141,239)	1.9927	None
Zfp263	Rtn4	-0.98645	50.08	-5.8E-01	rgb( 92,141,239)	1.9927	None
Zfp329	Neat1	0.98645	50.08	0.578	rgb(223,107,108)	1.9927	2,2
Zfp35	Mmachc	0.98645	50.08	0.582	rgb(223,106,107)	1.9927	2,2
Zfp369	Tmem181b-ps	0.98645	50.08	0.581	rgb(223,106,107)	1.9927	None
Zfp386	Spry1	-0.98645	50.08	-5.8E-01	rgb( 90,140,239)	1.9927	2,2
Zfp429	H60b	-0.98645	50.08	-5.8E-01	rgb( 91,140,239)	1.9927	2,2
Zfp429	H60c	-0.98645	50.08	-5.8E-01	rgb( 91,140,239)	1.9927	2,2
Zfp429	Trim12a	0.98645	50.08	0.584	rgb(223,105,107)	1.9927	2,2
Zfp750	Exoc4	0.98645	50.08	0.581	rgb(223,106,107)	1.9927	2,2
Zfp874a	Rin2	0.98645	50.08	0.582	rgb(223,106,107)	1.9927	2,2
Zfp960	F2rl1	-0.98645	50.08	-5.8E-01	rgb( 91,141,239)	1.9927	2,2
Ar	Ddx11	-0.98573	50.09	-5.9E-01	rgb( 89,139,239)	1.9929	None
Atf6	Pts	0.98573	50.09	0.586	rgb(223,105,106)	1.9929	None
Batf	Dcp2	-0.98573	50.09	-5.9E-01	rgb( 90,140,239)	1.9929	None
Batf	H2-Q10	0.98573	50.09	0.588	rgb(223,105,106)	1.9929	None
Cebpb	Tacr2	0.98573	50.09	0.594	rgb(224,104,105)	1.9929	2,2
Creb1	Lgals7	0.98573	50.09	0.586	rgb(223,105,106)	1.9929	None
Elk3	Gpr97	0.98573	50.09	0.594	rgb(224,104,105)	1.9929	2,2
Fos	Rbm15	0.98573	50.09	0.592	rgb(224,104,105)	1.9929	None
Fosl2	H2-Q10	0.98573	50.09	0.59	rgb(223,104,106)	1.9929	None
Gm14420	Cdkn2d	0.98573	50.09	0.589	rgb(223,105,106)	1.9929	2,2
Hey1	Son	0.98573	50.09	0.587	rgb(223,105,106)	1.9929	None
Hif1a	Fam114a2	0.98573	50.09	0.587	rgb(223,105,106)	1.9929	None
Hif1a	Rnf113a1	0.98573	50.09	0.594	rgb(224,104,105)	1.9929	None
Hif1a	Vdac1	0.98573	50.09	0.587	rgb(223,105,106)	1.9929	None
Hif1a	Xpnpep1	0.98573	50.09	0.592	rgb(224,104,105)	1.9929	None
Ikzf2	Gfod1	0.98573	50.09	0.594	rgb(224,103,105)	1.9929	None
Irf2	Abhd2	0.98573	50.09	0.59	rgb(223,104,106)	1.9929	None
Irf4	C2cd4b	-0.98573	50.09	-5.9E-01	rgb( 88,139,240)	1.9929	None
Irf4	Pld2	0.98573	50.09	0.587	rgb(223,105,106)	1.9929	None
Irf9	Ifit3	0.98573	50.09	0.588	rgb(223,105,106)	1.9929	2,2
Irf9	Pyhin1	0.98573	50.09	0.589	rgb(223,104,106)	1.9929	None
Irf9	Xaf1	0.98573	50.09	0.59	rgb(223,104,106)	1.9929	None
Klf4	Hps6	0.98573	50.09	0.589	rgb(223,105,106)	1.9929	None
Maf	Ap1s3	-0.98573	50.09	-5.9E-01	rgb( 89,139,239)	1.9929	None
Nr4a1	Mab21l2	-0.98573	50.09	-5.9E-01	rgb( 89,139,239)	1.9929	2,2
Pou2af1	Slc4a11	-0.98573	50.09	-5.9E-01	rgb( 89,139,239)	1.9929	None
Rest	Mbtd1	-0.98573	50.09	-5.9E-01	rgb( 89,139,239)	1.9929	None
Rfx1	Gripap1	-0.98573	50.09	-5.9E-01	rgb( 88,139,240)	1.9929	None
Satb1	Arhgdig	0.98573	50.09	0.587	rgb(223,105,106)	1.9929	None
Satb1	Dab2ip	0.98573	50.09	0.593	rgb(224,104,105)	1.9929	None
Satb1	Rapgef5	0.98573	50.09	0.586	rgb(223,105,106)	1.9929	2,2
Six5	Rdh10	-0.98573	50.09	-5.9E-01	rgb( 88,139,240)	1.9929	None
Sp4	Rcsd1	-0.98573	50.09	-5.9E-01	rgb( 88,139,240)	1.9929	None
Sp4	S100a13	-0.98573	50.09	-5.9E-01	rgb( 88,139,240)	1.9929	None
Stat3	Acox3	0.98573	50.09	0.592	rgb(224,104,105)	1.9929	None
Trp53	Zfp365	0.98573	50.09	0.589	rgb(223,104,106)	1.9929	None
Zbtb7a	Nid2	0.98573	50.09	0.594	rgb(224,104,105)	1.9929	None
Zfp385a	Psrc1	0.98573	50.09	0.585	rgb(223,105,106)	1.9929	2,2
Zfp414	Ucp2	0.98573	50.09	0.592	rgb(224,104,105)	1.9929	2,2
Batf	Cd80	-0.98485	50.08	-5.8E-01	rgb( 92,141,239)	1.9927	None
Batf	Hvcn1	0.98485	50.08	0.58	rgb(223,106,107)	1.9927	None
Batf	Rabgap1l	0.98485	50.08	0.577	rgb(223,107,108)	1.9927	None
C030039L03Rik	1700001L05Rik	0.98485	50.08	0.583	rgb(223,106,107)	1.9927	2,2
C030039L03Rik	Kbtbd13	0.98485	50.08	0.575	rgb(223,107,108)	1.9927	2,2
Cxxc5	Nod1	0.98485	50.08	0.575	rgb(223,107,108)	1.9927	2,2
Ebf1	Dhrs3	0.98485	50.08	0.577	rgb(223,107,108)	1.9927	None
Esrra	Prr5l	0.98485	50.08	0.581	rgb(223,106,107)	1.9927	None
Etv6	Zfp445	0.98485	50.08	0.577	rgb(223,107,108)	1.9927	None
Fos	Tmbim1	0.98485	50.08	0.577	rgb(223,107,108)	1.9927	None
Fosl2	Ubtd1	0.98485	50.08	0.584	rgb(223,106,107)	1.9927	None
Gata1	Il17a	0.98485	50.08	0.584	rgb(223,105,107)	1.9927	None
Gfi1	D130040H23Rik	0.98485	50.08	0.58	rgb(223,106,107)	1.9927	None
Glis2	Ethe1	-0.98485	50.08	-5.8E-01	rgb( 91,140,239)	1.9927	2,2
Gm14420	Gm2011	0.98485	50.08	0.575	rgb(223,107,108)	1.9927	2,2
Hif1a	Nags	0.98485	50.08	0.579	rgb(223,106,107)	1.9927	None
Hif1a	Unc13a	0.98485	50.08	0.58	rgb(223,106,107)	1.9927	None
Ikzf3	Gpr146	0.98485	50.08	0.576	rgb(223,107,108)	1.9927	None
Irf4	Acot6	-0.98485	50.08	-5.8E-01	rgb( 92,141,239)	1.9927	None
Irf4	Etv6	0.98485	50.08	0.58	rgb(223,106,107)	1.9927	None
Irf4	Rhebl1	0.98485	50.08	0.575	rgb(223,107,108)	1.9927	None
Lef1	Nlrc3	0.98485	50.08	0.583	rgb(223,106,107)	1.9927	None
Lin54	Hist1h1c	0.98485	50.08	0.58	rgb(223,106,107)	1.9927	None
Lin54	Wrnip1	0.98485	50.08	0.582	rgb(223,106,107)	1.9927	None
Maf	Nedd9	-0.98485	50.08	-5.8E-01	rgb( 92,141,239)	1.9927	None
Maf	Peli2	0.98485	50.08	0.581	rgb(223,106,107)	1.9927	None
Maf	Pgrmc1	-0.98485	50.08	-5.8E-01	rgb( 91,141,239)	1.9927	None
Maf	Tnfsf11	-0.98485	50.08	-5.8E-01	rgb( 92,141,239)	1.9927	None
Nfkb2	Ly6c2	-0.98485	50.08	-5.8E-01	rgb( 90,140,239)	1.9927	2,2
Nr1d2	Il17f	0.98485	50.08	0.583	rgb(223,106,107)	1.9927	None
Pou2f2	Smpd4	-0.98485	50.08	-5.8E-01	rgb( 91,141,239)	1.9927	None
Prdm16	Endod1	0.98485	50.08	0.585	rgb(223,105,107)	1.9927	None
Rxra	Fcgbp	0.98485	50.08	0.582	rgb(223,106,107)	1.9927	2,2
Smad3	Slc9a2	0.98485	50.08	0.582	rgb(223,106,107)	1.9927	None
Sp2	Casp3	0.98485	50.08	0.575	rgb(223,107,108)	1.9927	None
Sp4	Ccng2	-0.98485	50.08	-5.8E-01	rgb( 90,140,239)	1.9927	None
Sp4	Emp3	-0.98485	50.08	-5.8E-01	rgb( 90,140,239)	1.9927	None
Sp4	Itgb7	-0.98485	50.08	-5.8E-01	rgb( 90,140,239)	1.9927	None
Sp4	Lgals1	-0.98485	50.08	-5.8E-01	rgb( 90,140,239)	1.9927	None
Sp4	Sytl1	-0.98485	50.08	-5.8E-01	rgb( 91,140,239)	1.9927	None
Stat1	Gimap8	0.98485	50.08	0.58	rgb(223,106,107)	1.9927	None
Stat3	Maf	0.98485	50.08	0.583	rgb(223,106,107)	1.9927	None
Stat3	Picalm	0.98485	50.08	0.576	rgb(223,107,108)	1.9927	None
Zfp169	Inpp4a	0.98485	50.08	0.578	rgb(223,107,108)	1.9927	2,2
Zfp385a	Zfp750	0.98485	50.08	0.579	rgb(223,106,107)	1.9927	2,2
Zfp407	Mdn1	0.98485	50.08	0.581	rgb(223,106,107)	1.9927	2,2
Zfp9	Ifitm1	0.98485	50.08	0.581	rgb(223,106,107)	1.9927	2,2
Bcl6	3110057O12Rik	-0.9837	50.07	-5.7E-01	rgb( 94,142,239)	1.9925	2,2
Bcl6	Slc1a2	-0.9837	50.07	-5.7E-01	rgb( 93,141,239)	1.9925	None
Bhlhe40	Acsl6	0.9837	50.07	0.57	rgb(223,108,109)	1.9925	None
Egr2	Ergic1	-0.9837	50.07	-5.7E-01	rgb( 92,141,239)	1.9925	None
Egr2	Pde7a	0.9837	50.07	0.568	rgb(223,109,110)	1.9925	None
Elf1	Mafg	-0.9837	50.07	-5.7E-01	rgb( 93,142,239)	1.9925	None
Elk3	Ubash3b	0.9837	50.07	0.566	rgb(223,109,110)	1.9925	None
Epas1	Cnnm1	0.9837	50.07	0.565	rgb(223,109,110)	1.9925	2,2
Ets1	Slc9a3r1	0.9837	50.07	0.566	rgb(223,109,110)	1.9925	None
Etv4	Mboat7	0.9837	50.07	0.571	rgb(223,108,109)	1.9925	2,2
Fosl2	Chd7	0.9837	50.07	0.567	rgb(223,109,110)	1.9925	None
Fosl2	Lgmn	0.9837	50.07	0.568	rgb(223,109,110)	1.9925	None
Fosl2	Zfp473	0.9837	50.07	0.566	rgb(223,109,110)	1.9925	None
Fosl2	Zswim4	0.9837	50.07	0.565	rgb(223,109,110)	1.9925	None
Gata1	Gadd45g	0.9837	50.07	0.57	rgb(223,108,109)	1.9925	None
Hlx	Olfm1	0.9837	50.07	0.575	rgb(223,107,108)	1.9925	2,2
Ikzf4	Lta	0.9837	50.07	0.57	rgb(223,108,109)	1.9925	None
Irf4	Nedd4	-0.9837	50.07	-5.7E-01	rgb( 93,142,239)	1.9925	None
Irf4	Nox1	-0.9837	50.07	-5.7E-01	rgb( 92,141,239)	1.9925	None
Irf4	Sh3bp1	-0.9837	50.07	-5.7E-01	rgb( 93,142,239)	1.9925	None
Irf5	Calhm2	0.9837	50.07	0.568	rgb(223,109,110)	1.9925	2,2
Irf9	Mnda	0.9837	50.07	0.573	rgb(223,108,109)	1.9925	None
Jund	Csrnp1	0.9837	50.07	0.571	rgb(223,108,109)	1.9925	None
Klf7	Syt11	0.9837	50.07	0.567	rgb(223,109,110)	1.9925	None
Mxd3	Lgals1	0.9837	50.07	0.574	rgb(223,107,109)	1.9925	2,2
Myb	Tmem120b	0.9837	50.07	0.569	rgb(223,108,109)	1.9925	2,2
Ncoa3	Id3	-0.9837	50.07	-5.7E-01	rgb( 94,142,239)	1.9925	2,2
Nfkb1	Nme4	-0.9837	50.07	-5.7E-01	rgb( 94,142,239)	1.9925	None
Nfkb2	Tnni1	0.9837	50.07	0.57	rgb(223,108,109)	1.9925	None
Nr4a2	Synj1	0.9837	50.07	0.568	rgb(223,108,110)	1.9925	None
Patz1	Retsat	0.9837	50.07	0.567	rgb(223,109,110)	1.9925	None
Plagl1	Bid	0.9837	50.07	0.566	rgb(223,109,110)	1.9925	None
Rest	Zfp280b	-0.9837	50.07	-5.7E-01	rgb( 93,142,239)	1.9925	None
Rxra	Egr3	0.9837	50.07	0.568	rgb(223,109,110)	1.9925	None
Sgsm2	Per3	0.9837	50.07	0.572	rgb(223,108,109)	1.9925	2,2
Sgsm2	Tert	0.9837	50.07	0.57	rgb(223,108,109)	1.9925	2,2
Smad3	Pim1	0.9837	50.07	0.573	rgb(223,108,109)	1.9925	None
Sp140	Ccdc122	0.9837	50.07	0.566	rgb(223,109,110)	1.9925	2,2
Sp2	Ncdn	0.9837	50.07	0.57	rgb(223,108,109)	1.9925	None
Sp3	Cnnm4	0.9837	50.07	0.575	rgb(223,107,108)	1.9925	None
Sp4	Boll	0.9837	50.07	0.572	rgb(223,108,109)	1.9925	None
Sp4	Ccdc134	-0.9837	50.07	-5.7E-01	rgb( 93,142,239)	1.9925	None
Sp4	Golm1	-0.9837	50.07	-5.7E-01	rgb( 93,141,239)	1.9925	None
Stat4	Cpd	-0.9837	50.07	-5.7E-01	rgb( 93,142,239)	1.9925	None
Stat4	Fam129a	0.9837	50.07	0.572	rgb(223,108,109)	1.9925	None
Stat4	Lrp8	-0.9837	50.07	-5.7E-01	rgb( 93,142,239)	1.9925	None
Stat4	Rilpl2	0.9837	50.07	0.568	rgb(223,109,110)	1.9925	None
Stat5b	Usp22	0.9837	50.07	0.571	rgb(223,108,109)	1.9925	2,2
Xbp1	Rpl36al	-0.9837	50.07	-5.7E-01	rgb( 94,142,238)	1.9925	None
Zbtb7a	Acad8	-0.9837	50.07	-5.7E-01	rgb( 92,141,239)	1.9925	None
Zbtb7b	Cd4	0.9837	50.07	0.571	rgb(223,108,109)	1.9925	None
Zfp169	Smg5	0.9837	50.07	0.657	rgb(224, 92, 93)	1.9925	2,2
Zfp263	Anln	-0.9837	50.07	-5.7E-01	rgb( 93,141,239)	1.9925	None
Zfp263	Celf4	0.9837	50.07	0.569	rgb(223,108,109)	1.9925	None
Zfp263	E2f7	-0.9837	50.07	-5.7E-01	rgb( 94,142,239)	1.9925	None
Zfp367	Tyms	0.9837	50.07	0.574	rgb(223,107,109)	1.9925	2,2
Zfp385a	Ppm1d	0.9837	50.07	0.565	rgb(223,109,110)	1.9925	2,2
Zfp429	Ankrd33b	0.9837	50.07	0.569	rgb(223,108,109)	1.9925	2,2
Zfp787	Zfp668	0.9837	50.07	0.569	rgb(223,108,109)	1.9925	2,2
Zfp960	Ifi204	0.9837	50.07	0.573	rgb(223,108,109)	1.9925	2,2
Zfx	Cox7a1	-0.9837	50.07	-5.7E-01	rgb( 93,141,239)	1.9925	None
Zzz3	Tmem205	-0.9837	50.07	-5.7E-01	rgb( 94,142,238)	1.9925	2,2
Ascl2	Serpine2	0.98263	50.07	0.572	rgb(223,108,109)	1.9925	None
Batf	Rilpl2	-0.98263	50.07	-5.7E-01	rgb( 92,141,239)	1.9925	None
Batf	S100a4	0.98263	50.07	0.572	rgb(223,108,109)	1.9925	None
Bcl11b	Zcchc3	0.98263	50.07	0.57	rgb(223,108,109)	1.9925	None
Bhlhe41	Slc7a3	0.98263	50.07	0.574	rgb(223,107,108)	1.9925	2,2
Cebpb	Myd88	-0.98263	50.07	-5.7E-01	rgb( 93,141,239)	1.9925	None
Creb5	Fosl2	0.98263	50.07	0.567	rgb(223,109,110)	1.9925	2,2
E2f4	Cenpw	0.98263	50.07	0.572	rgb(223,108,109)	1.9925	None
Erf	Lrmp	-0.98263	50.07	-5.7E-01	rgb( 93,142,239)	1.9925	None
Etv6	Traf6	-0.98263	50.07	-5.7E-01	rgb( 93,142,239)	1.9925	None
Fosl2	Serpinb5	0.98263	50.07	0.567	rgb(223,109,110)	1.9925	None
Fosl2	Tgfb3	0.98263	50.07	0.569	rgb(223,108,109)	1.9925	None
Hif1a	Atp7b	0.98263	50.07	0.574	rgb(223,107,108)	1.9925	None
Hif1a	Dnajc21	0.98263	50.07	0.573	rgb(223,107,109)	1.9925	None
Hif1a	Scrt1	0.98263	50.07	0.573	rgb(223,108,109)	1.9925	None
Ikzf3	Heatr1	-0.98263	50.07	-5.7E-01	rgb( 93,142,239)	1.9925	None
Irf4	Adamts6	-0.98263	50.07	-5.7E-01	rgb( 93,142,239)	1.9925	None
Irf4	Angptl4	-0.98263	50.07	-5.7E-01	rgb( 94,142,239)	1.9925	None
Irf4	Gpr35	-0.98263	50.07	-5.7E-01	rgb( 93,142,239)	1.9925	2,2
Irf4	Tnfsf8	-0.98263	50.07	-5.7E-01	rgb( 93,142,239)	1.9925	None
Irf4	Zfp36l1	-0.98263	50.07	-5.7E-01	rgb( 93,142,239)	1.9925	None
Irf8	Gbp8	0.98263	50.07	0.566	rgb(223,109,110)	1.9925	None
Maf	Slfn2	-0.98263	50.07	-5.7E-01	rgb( 93,142,239)	1.9925	None
Msx2	Moap1	-0.98263	50.07	-5.7E-01	rgb( 94,142,239)	1.9925	2,2
Mtf2	Dcaf17	0.98263	50.07	0.566	rgb(223,109,110)	1.9925	2,2
Mxi1	Tnfrsf21	0.98263	50.07	0.567	rgb(223,109,110)	1.9925	None
Nfkb2	Plekhh1	0.98263	50.07	0.567	rgb(223,109,110)	1.9925	2,2
Npas4	Sema4g	0.98263	50.07	0.573	rgb(223,108,109)	1.9925	2,2
Pou2af1	Ldlrap1	0.98263	50.07	0.571	rgb(223,108,109)	1.9925	None
Prdm1	Ly6a	0.98263	50.07	0.574	rgb(223,107,109)	1.9925	None
Rora	Adam12	0.98263	50.07	0.573	rgb(223,108,109)	1.9925	2,2
Rorc	Il17re	0.98263	50.07	0.566	rgb(223,109,110)	1.9925	None
Rorc	Mylk2	0.98263	50.07	0.566	rgb(223,109,110)	1.9925	None
Rxra	Acot5	0.98263	50.07	0.568	rgb(223,108,110)	1.9925	2,2
Rxra	Obscn	0.98263	50.07	0.571	rgb(223,108,109)	1.9925	2,2
Smad3	Casp3	-0.98263	50.07	-5.7E-01	rgb( 94,142,239)	1.9925	2,2
Sp110	Aif1	-0.98263	50.07	-5.7E-01	rgb( 93,141,239)	1.9925	2,2
Sp4	Coro7	-0.98263	50.07	-5.7E-01	rgb( 94,142,239)	1.9925	None
Sp4	Nlrc3	-0.98263	50.07	-5.7E-01	rgb( 93,142,239)	1.9925	2,2
Sp4	Sesn1	-0.98263	50.07	-5.7E-01	rgb( 94,142,239)	1.9925	None
Stat1	Eaf2	0.98263	50.07	0.575	rgb(223,107,108)	1.9925	None
Stat3	BC021614	0.98263	50.07	0.574	rgb(223,107,108)	1.9925	None
Stat3	Inhba	0.98263	50.07	0.57	rgb(223,108,109)	1.9925	None
Stat3	Mfsd2a	0.98263	50.07	0.57	rgb(223,108,109)	1.9925	None
Stat3	Ticam2	-0.98263	50.07	-5.7E-01	rgb( 94,142,238)	1.9925	None
Stat4	4930523C07Rik	-0.98263	50.07	-5.7E-01	rgb( 94,142,238)	1.9925	None
Tcf3	Srsf12	0.98263	50.07	0.573	rgb(223,108,109)	1.9925	None
Tet2	Zfp568	0.98263	50.07	0.571	rgb(223,108,109)	1.9925	2,2
Zeb1	Rab4b	0.98263	50.07	0.575	rgb(223,107,108)	1.9925	None
Zfp148	Zbtb4	0.98263	50.07	0.574	rgb(223,107,109)	1.9925	None
Zfp219	Stx1a	-0.98263	50.07	-5.7E-01	rgb( 93,142,239)	1.9925	None
Zfp362	Mmp7	-0.98263	50.07	-5.7E-01	rgb( 93,141,239)	1.9925	2,2
Zfp367	Fam111a	0.98263	50.07	0.572	rgb(223,108,109)	1.9925	2,2
Zfp385a	Phlda3	0.98263	50.07	0.567	rgb(223,109,110)	1.9925	2,2
Zfp827	Rrad	-0.98263	50.07	-5.7E-01	rgb( 93,142,239)	1.9925	2,2
Zfp944	L1cam	0.98263	50.07	0.568	rgb(223,109,110)	1.9925	2,2
Zkscan17	Cs	0.98263	50.07	0.57	rgb(223,108,109)	1.9925	2,2
Arid3a	Cpd	0.98127	50.06	0.564	rgb(223,109,110)	1.9923	None
Arid3a	Pdxp	0.98127	50.06	0.557	rgb(223,111,112)	1.9923	None
Arid3a	Zfp36l1	-0.98127	50.06	-5.6E-01	rgb( 96,143,238)	1.9923	None
Atf3	Ucp2	-0.98127	50.06	-5.6E-01	rgb( 96,143,238)	1.9923	None
Atf3	Vldlr	0.98127	50.06	0.564	rgb(223,109,110)	1.9923	None
Batf	Cd47	-0.98127	50.06	-5.6E-01	rgb( 95,143,238)	1.9923	None
Batf	Slamf9	-0.98127	50.06	-5.6E-01	rgb( 96,143,238)	1.9923	None
Bcl11b	Ncoa1	0.98127	50.06	0.561	rgb(223,110,111)	1.9923	None
Cebpg	Plekho2	-0.98127	50.06	-5.6E-01	rgb( 95,143,238)	1.9923	None
Creb1	Il4ra	-0.98127	50.06	-5.6E-01	rgb( 96,144,238)	1.9923	None
E2f1	Tbccd1	0.98127	50.06	0.563	rgb(223,109,111)	1.9923	None
E2f1	Tnk2	0.98127	50.06	0.56	rgb(223,110,111)	1.9923	None
E2f4	Txndc17	-0.98127	50.06	-5.6E-01	rgb( 95,143,238)	1.9923	None
Ets2	Nfatc2	-0.98127	50.06	-5.6E-01	rgb( 97,144,238)	1.9923	None
Etv4	Pdgfrb	0.98127	50.06	0.563	rgb(223,109,111)	1.9923	2,2
Fos	Ifi27l2a	0.98127	50.06	0.558	rgb(223,111,112)	1.9923	None
Fosl2	Acp5	0.98127	50.06	0.555	rgb(223,111,112)	1.9923	None
Fosl2	Lrmp	-0.98127	50.06	-5.6E-01	rgb( 95,143,238)	1.9923	None
Foxf2	Adora2b	0.98127	50.06	0.561	rgb(223,110,111)	1.9923	2,2
Foxf2	Lsp1	-0.98127	50.06	-5.6E-01	rgb( 96,143,238)	1.9923	2,2
Foxo3	Abhd2	0.98127	50.06	0.558	rgb(223,110,112)	1.9923	None
Foxo3	Narf	0.98127	50.06	0.56	rgb(223,110,111)	1.9923	None
Foxo3	Ptp4a3	0.98127	50.06	0.556	rgb(223,111,112)	1.9923	None
Hsf1	Guca1a	-0.98127	50.06	-5.6E-01	rgb( 95,143,238)	1.9923	None
Ikzf2	Gucy2e	0.98127	50.06	0.561	rgb(223,110,111)	1.9923	2,2
Ikzf3	Tal2	-0.98127	50.06	-5.6E-01	rgb( 95,143,238)	1.9923	None
Irf1	Gimap4	0.98127	50.06	0.556	rgb(223,111,112)	1.9923	None
Irf2	Apbb1ip	0.98127	50.06	0.565	rgb(223,109,110)	1.9923	None
Irf4	Cxcl3	-0.98127	50.06	-5.6E-01	rgb( 96,143,238)	1.9923	None
Irf7	Ifi27l2a	0.98127	50.06	0.564	rgb(223,109,110)	1.9923	None
Klf13	Ndrg1	0.98127	50.06	0.562	rgb(223,110,111)	1.9923	None
Klf4	Cacna1s	0.98127	50.06	0.555	rgb(223,111,112)	1.9923	2,2
Klf6	Chst3	-0.98127	50.06	-5.6E-01	rgb( 96,143,238)	1.9923	2,2
Klf8	Tspan17	0.98127	50.06	0.564	rgb(223,109,110)	1.9923	None
Msc	Cndp2	0.98127	50.06	0.559	rgb(223,110,111)	1.9923	2,2
Mxi1	Bend3	-0.98127	50.06	-5.6E-01	rgb( 94,142,238)	1.9923	None
Nfatc2	Jak3	0.98127	50.06	0.557	rgb(223,111,112)	1.9923	None
Nfatc4	Gpr153	0.98127	50.06	0.56	rgb(223,110,111)	1.9923	2,2
Nfkb2	Kif13b	0.98127	50.06	0.557	rgb(223,111,112)	1.9923	2,2
Nfkb2	Tspan3	0.98127	50.06	0.556	rgb(223,111,112)	1.9923	None
Nr4a1	Nr4a3	0.98127	50.06	0.565	rgb(223,109,110)	1.9923	2,2
Nr4a2	Upb1	0.98127	50.06	0.563	rgb(223,109,111)	1.9923	None
Patz1	Sgsm2	0.98127	50.06	0.56	rgb(223,110,111)	1.9923	None
Plag1	Fam132b	-0.98127	50.06	-5.6E-01	rgb( 96,143,238)	1.9923	None
Pparg	Dgkk	0.98127	50.06	0.563	rgb(223,109,111)	1.9923	2,2
Rfx1	Krtcap2	-0.98127	50.06	-5.6E-01	rgb( 95,143,238)	1.9923	None
Rorc	Cd5l	0.98127	50.06	0.563	rgb(223,110,111)	1.9923	None
Rxra	Btbd11	0.98127	50.06	0.558	rgb(223,110,112)	1.9923	None
Rxra	Il12rb1	0.98127	50.06	0.561	rgb(223,110,111)	1.9923	None
Rxra	Tspan2	0.98127	50.06	0.563	rgb(223,109,111)	1.9923	None
Sgsm2	Ivd	0.98127	50.06	0.561	rgb(223,110,111)	1.9923	2,2
Smad3	Tmem19	-0.98127	50.06	-5.6E-01	rgb( 96,143,238)	1.9923	None
Sp3	Aldoart2	-0.98127	50.06	-5.6E-01	rgb( 95,143,238)	1.9923	None
Sp3	Herc4	0.98127	50.06	0.557	rgb(223,111,112)	1.9923	None
Sp4	Pex19	-0.98127	50.06	-5.6E-01	rgb( 95,143,238)	1.9923	None
Sp4	Utp20	-0.98127	50.06	-5.6E-01	rgb( 95,143,238)	1.9923	None
Tcf12	1190002N15Rik	-0.98127	50.06	-5.6E-01	rgb( 96,143,238)	1.9923	None
Tcf12	Pafah1b3	-0.98127	50.06	-5.6E-01	rgb( 96,144,238)	1.9923	2,2
Tead1	B4galt1	0.98127	50.06	0.564	rgb(223,109,110)	1.9923	None
Tead1	Nrp1	0.98127	50.06	0.557	rgb(223,111,112)	1.9923	None
Thra	Fam26f	-0.98127	50.06	-5.6E-01	rgb( 95,143,238)	1.9923	None
Tulp3	Hist3h2bb-ps	-0.98127	50.06	-5.6E-01	rgb( 95,143,238)	1.9923	2,2
Twist1	Fam160a1	0.98127	50.06	0.564	rgb(223,109,110)	1.9923	2,2
Vax2	Myo3b	-0.98127	50.06	-5.6E-01	rgb( 95,143,238)	1.9923	None
Vax2	Ppp1r14c	0.98127	50.06	0.561	rgb(223,110,111)	1.9923	2,2
Xbp1	9930014A18Rik	-0.98127	50.06	-5.6E-01	rgb( 95,143,238)	1.9923	None
Zbtb7c	Scarf2	0.98127	50.06	0.564	rgb(223,109,110)	1.9923	2,2
Zeb2	Ptger2	0.98127	50.06	0.563	rgb(223,109,111)	1.9923	2,2
Zeb2	Srxn1	0.98127	50.06	0.558	rgb(223,110,112)	1.9923	2,2
Zfp358	Sorcs2	-0.98127	50.06	-5.6E-01	rgb( 95,143,238)	1.9923	2,2
Zfp473	Fkrp	-0.98127	50.06	-5.6E-01	rgb( 96,143,238)	1.9923	2,2
Zfp536	Pls1	0.98127	50.06	0.561	rgb(223,110,111)	1.9923	2,2
Zfp750	Robo3	0.98127	50.06	0.562	rgb(223,110,111)	1.9923	2,2
Atf2	Pgm2	-0.98012	50.06	-5.6E-01	rgb( 97,144,238)	1.9923	None
Cebpb	Calcrl	0.98012	50.06	0.564	rgb(223,109,110)	1.9923	None
Dmrt1	Cd81	-0.98012	50.06	-5.6E-01	rgb( 96,143,238)	1.9923	2,2
E2f1	Nfatc2	0.98012	50.06	0.556	rgb(223,111,112)	1.9923	None
E2f4	Rabggta	-0.98012	50.06	-5.6E-01	rgb( 97,144,238)	1.9923	None
Ebf1	Dip2b	0.98012	50.06	0.561	rgb(223,110,111)	1.9923	None
Egr1	Tyms	0.98012	50.06	0.558	rgb(223,110,112)	1.9923	None
Elf1	Abi3	-0.98012	50.06	-5.6E-01	rgb( 96,144,238)	1.9923	None
Fos	Vamp2	-0.98012	50.06	-5.6E-01	rgb( 96,143,238)	1.9923	None
Fosl1	Lta	0.98012	50.06	0.559	rgb(223,110,111)	1.9923	None
Fosl2	Sord	0.98012	50.06	0.556	rgb(223,111,112)	1.9923	None
Hif1a	Agl	0.98012	50.06	0.555	rgb(223,111,112)	1.9923	None
Hif1a	Eif4ebp1	0.98012	50.06	0.559	rgb(223,110,111)	1.9923	None
Hif1a	Ndufv3	0.98012	50.06	0.561	rgb(223,110,111)	1.9923	None
Hif1a	Stc1	0.98012	50.06	0.555	rgb(223,111,112)	1.9923	None
Irf4	Adck3	-0.98012	50.06	-5.6E-01	rgb( 96,143,238)	1.9923	None
Irf4	Gbp5	0.98012	50.06	0.555	rgb(223,111,112)	1.9923	None
Irf4	Il1rn	0.98012	50.06	0.557	rgb(223,111,112)	1.9923	None
Irf4	Pml	0.98012	50.06	0.559	rgb(223,110,111)	1.9923	None
Irf4	Ripk2	-0.98012	50.06	-5.6E-01	rgb( 94,142,238)	1.9923	None
Irf4	Xdh	-0.98012	50.06	-5.6E-01	rgb( 96,143,238)	1.9923	None
Irf8	Rab19	0.98012	50.06	0.555	rgb(223,111,112)	1.9923	None
Junb	Tnip3	-0.98012	50.06	-5.6E-01	rgb( 95,143,238)	1.9923	None
Kdm5b	Rasgef1b	-0.98012	50.06	-5.6E-01	rgb( 95,143,238)	1.9923	2,2
Lef1	Cnnm3	0.98012	50.06	0.563	rgb(223,110,111)	1.9923	None
Maf	Agl	-0.98012	50.06	-5.6E-01	rgb( 95,143,238)	1.9923	None
Maf	Aldoc	-0.98012	50.06	-5.6E-01	rgb( 96,143,238)	1.9923	None
Mxd1	Aim1	0.98012	50.06	0.557	rgb(223,111,112)	1.9923	2,2
Mybl1	3110057O12Rik	0.98012	50.06	0.558	rgb(223,110,112)	1.9923	2,2
Nfkb1	Heg1	0.98012	50.06	0.561	rgb(223,110,111)	1.9923	None
Nfkb2	Ccdc50	0.98012	50.06	0.564	rgb(223,109,110)	1.9923	None
Plscr1	Asns	0.98012	50.06	0.561	rgb(223,110,111)	1.9923	2,2
Pou6f1	Aim1	-0.98012	50.06	-5.6E-01	rgb( 96,143,238)	1.9923	2,2
Rel	Anxa3	0.98012	50.06	0.562	rgb(223,110,111)	1.9923	None
Rora	Ppp1r14c	0.98012	50.06	0.559	rgb(223,110,111)	1.9923	2,2
Rorc	Hvcn1	0.98012	50.06	0.559	rgb(223,110,111)	1.9923	None
Rorc	Ski	0.98012	50.06	0.559	rgb(223,110,111)	1.9923	None
Rxra	Fam196a	0.98012	50.06	0.558	rgb(223,110,112)	1.9923	2,2
Rxra	Fam19a3	0.98012	50.06	0.559	rgb(223,110,111)	1.9923	None
Satb1	Crat	-0.98012	50.06	-5.6E-01	rgb( 95,143,238)	1.9923	None
Smad3	Ctla2b	0.98012	50.06	0.564	rgb(223,109,110)	1.9923	None
Sp4	Capn2	-0.98012	50.06	-5.6E-01	rgb( 96,144,238)	1.9923	None
Sp4	Ero1l	0.98012	50.06	0.558	rgb(223,110,112)	1.9923	None
Sp4	Hk2	0.98012	50.06	0.563	rgb(223,109,111)	1.9923	None
Sp4	Klf13	-0.98012	50.06	-5.6E-01	rgb( 95,143,238)	1.9923	None
Sp4	Rgs14	-0.98012	50.06	-5.6E-01	rgb( 96,143,238)	1.9923	None
Stat3	Atp2b4	0.98012	50.06	0.563	rgb(223,109,111)	1.9923	None
Stat3	Cyth3	-0.98012	50.06	-5.6E-01	rgb( 96,144,238)	1.9923	None
Stat3	Trat1	-0.98012	50.06	-5.6E-01	rgb( 96,144,238)	1.9923	None
Tcf12	Epc1	-0.98012	50.06	-5.6E-01	rgb( 97,144,238)	1.9923	None
Tef	Pck2	0.98012	50.06	0.56	rgb(223,110,111)	1.9923	None
Trp53	Phlda3	0.98012	50.06	0.559	rgb(223,110,111)	1.9923	None
Twist1	Acss1	0.98012	50.06	0.562	rgb(223,110,111)	1.9923	None
Zbed6	Zfp445	0.98012	50.06	0.557	rgb(223,111,112)	1.9923	2,2
Zbtb1	Abcb9	-0.98012	50.06	-5.6E-01	rgb( 95,143,238)	1.9923	2,2
Zfp300	Maged2	0.98012	50.06	0.555	rgb(223,111,112)	1.9923	2,2
Zfp318	Adora2b	-0.98012	50.06	-5.6E-01	rgb( 95,143,238)	1.9923	2,2
Zfp385a	9030617O03Rik	0.98012	50.06	0.555	rgb(223,111,112)	1.9923	2,2
Zfp429	Snhg6	0.98012	50.06	0.562	rgb(223,110,111)	1.9923	2,2
Zfp473	Sema6b	0.98012	50.06	0.558	rgb(223,110,112)	1.9923	2,2
Zfp53	Unc13b	-0.98012	50.06	-5.6E-01	rgb( 95,143,238)	1.9923	2,2
Zfp882	Proz	0.98012	50.06	0.556	rgb(223,111,112)	1.9923	2,2
Akna	Taf7	-0.97883	50.05	-5.5E-01	rgb( 98,145,238)	1.9921	2,2
Ar	Zfp831	0.97883	50.05	0.548	rgb(223,112,113)	1.9921	None
Atf5	Hmox1	0.97883	50.05	0.55	rgb(223,112,113)	1.9921	None
Batf3	Ppap2c	0.97883	50.05	0.547	rgb(223,113,114)	1.9921	2,2
Bcl6b	Dram2	-0.97883	50.05	-5.5E-01	rgb( 98,145,238)	1.9921	None
Bhlhe40	Anln	0.97883	50.05	0.548	rgb(223,112,113)	1.9921	None
C030039L03Rik	3110057O12Rik	0.97883	50.05	0.549	rgb(223,112,113)	1.9921	2,2
Cebpb	Slc1a4	0.97883	50.05	0.546	rgb(223,113,114)	1.9921	2,2
Cebpg	Gpt2	0.97883	50.05	0.552	rgb(223,112,113)	1.9921	2,2
Creb3l2	Cyfip2	0.97883	50.05	0.546	rgb(223,113,114)	1.9921	None
Cux1	Epb4.1l2	0.97883	50.05	0.551	rgb(223,112,113)	1.9921	2,2
Egr1	Pank2	-0.97883	50.05	-5.5E-01	rgb( 98,145,238)	1.9921	None
Elf1	Dzip1	0.97883	50.05	0.546	rgb(223,113,114)	1.9921	None
Elf1	Scml4	0.97883	50.05	0.55	rgb(223,112,113)	1.9921	None
Elk4	Tacc1	0.97883	50.05	0.55	rgb(223,112,113)	1.9921	2,2
Epas1	Rnd3	0.97883	50.05	0.55	rgb(223,112,113)	1.9921	2,2
Ets1	Map3k1	0.97883	50.05	0.553	rgb(223,111,112)	1.9921	None
Ets1	Pdcd1lg2	-0.97883	50.05	-5.5E-01	rgb( 99,145,238)	1.9921	None
Fosl2	Itga3	0.97883	50.05	0.552	rgb(223,111,113)	1.9921	None
Gabpa	Ccdc50	0.97883	50.05	0.551	rgb(223,112,113)	1.9921	None
Gata3	Ccr8	0.97883	50.05	0.547	rgb(223,112,114)	1.9921	None
Irf4	Dusp22	-0.97883	50.05	-5.5E-01	rgb( 98,145,238)	1.9921	None
Irf4	Vsig2	-0.97883	50.05	-5.5E-01	rgb( 98,145,238)	1.9921	None
Irf4	Zdhhc15	-0.97883	50.05	-5.5E-01	rgb( 98,145,238)	1.9921	None
Irf5	Gfi1	-0.97883	50.05	-5.5E-01	rgb( 97,144,238)	1.9921	None
Irf5	Nostrin	0.97883	50.05	0.547	rgb(223,113,114)	1.9921	2,2
Jun	Pmepa1	0.97883	50.05	0.554	rgb(223,111,112)	1.9921	None
Lin54	Anln	0.97883	50.05	0.548	rgb(223,112,114)	1.9921	None
Mxi1	Rnf181	0.97883	50.05	0.549	rgb(223,112,113)	1.9921	None
Nfatc1	Foxp4	0.97883	50.05	0.55	rgb(223,112,113)	1.9921	None
Osr2	Serpinb1b	0.97883	50.05	0.552	rgb(223,111,113)	1.9921	2,2
Plagl1	Eml1	0.97883	50.05	0.55	rgb(223,112,113)	1.9921	2,2
Pou6f1	Txk	0.97883	50.05	0.549	rgb(223,112,113)	1.9921	2,2
Prdm9	Napb	0.97883	50.05	0.555	rgb(223,111,112)	1.9921	2,2
Prrx1	Ccdc80	0.97883	50.05	0.549	rgb(223,112,113)	1.9921	2,2
Rarg	Cd9	0.97883	50.05	0.547	rgb(223,113,114)	1.9921	None
Rel	Chm	-0.97883	50.05	-5.5E-01	rgb( 97,144,238)	1.9921	None
Rora	Hdc	-0.97883	50.05	-5.5E-01	rgb( 98,144,238)	1.9921	None
Rorc	Tnfrsf25	0.97883	50.05	0.553	rgb(223,111,113)	1.9921	None
Rxra	Mpp2	0.97883	50.05	0.551	rgb(223,112,113)	1.9921	None
Rxra	Wisp1	0.97883	50.05	0.55	rgb(223,112,113)	1.9921	None
Scrt1	Akna	0.97883	50.05	0.548	rgb(223,112,114)	1.9921	None
Scrt1	Myo3b	0.97883	50.05	0.55	rgb(223,112,113)	1.9921	None
Scrt1	Trim3	0.97883	50.05	0.547	rgb(223,113,114)	1.9921	2,2
Six5	Rcan3	-0.97883	50.05	-5.5E-01	rgb( 97,144,238)	1.9921	None
Sp2	Sav1	0.97883	50.05	0.548	rgb(223,112,113)	1.9921	None
Sp4	Dhrs4	-0.97883	50.05	-5.5E-01	rgb( 98,145,238)	1.9921	None
Srebf1	Fzd7	0.97883	50.05	0.547	rgb(223,112,114)	1.9921	2,2
Stat4	Ehbp1	0.97883	50.05	0.55	rgb(223,112,113)	1.9921	None
Tcf3	Ormdl1	-0.97883	50.05	-5.5E-01	rgb( 98,144,238)	1.9921	None
Tead1	Faim3	0.97883	50.05	0.552	rgb(223,111,113)	1.9921	2,2
Tfdp2	Rfwd3	0.97883	50.05	0.552	rgb(223,112,113)	1.9921	None
Tsc22d1	Rasgef1b	0.97883	50.05	0.546	rgb(223,113,114)	1.9921	2,2
Vax2	Cxcl3	0.97883	50.05	0.549	rgb(223,112,113)	1.9921	2,2
Vdr	Efna5	0.97883	50.05	0.555	rgb(223,111,112)	1.9921	None
Xbp1	Gemin6	-0.97883	50.05	-5.5E-01	rgb( 97,144,238)	1.9921	2,2
Yy2	Pdhx	0.97883	50.05	0.547	rgb(223,113,114)	1.9921	None
Zbtb4	Pde4a	0.97883	50.05	0.552	rgb(223,112,113)	1.9921	None
Zbtb7b	Acot11	0.97883	50.05	0.554	rgb(223,111,112)	1.9921	2,2
Zbtb7b	Itpr3	0.97883	50.05	0.548	rgb(223,112,114)	1.9921	None
Zeb1	C920009B18Rik	0.97883	50.05	0.555	rgb(223,111,112)	1.9921	None
Zfp148	Adam10	0.97883	50.05	0.548	rgb(223,112,113)	1.9921	None
Zfp184	Maoa	0.97883	50.05	0.555	rgb(223,111,112)	1.9921	2,2
Zfp219	Cd81	0.97883	50.05	0.548	rgb(223,112,113)	1.9921	None
Zfp385a	Gja1	0.97883	50.05	0.554	rgb(223,111,112)	1.9921	2,2
Zfp385a	Robo3	0.97883	50.05	0.553	rgb(223,111,112)	1.9921	2,2
Zfp39	Gigyf2	0.97883	50.05	0.547	rgb(223,113,114)	1.9921	2,2
Zfp750	Ckmt1	0.97883	50.05	0.551	rgb(223,112,113)	1.9921	2,2
Zkscan17	Icam2	-0.97883	50.05	-5.5E-01	rgb( 99,145,238)	1.9921	2,2
Atf6	Chchd7	0.97757	50.05	0.55	rgb(223,112,113)	1.9921	None
Atf6	Dctpp1	0.97757	50.05	0.545	rgb(223,113,114)	1.9921	None
Atf6	Ypel5	0.97757	50.05	0.548	rgb(223,112,113)	1.9921	None
Batf	Cacng4	0.97757	50.05	0.554	rgb(223,111,112)	1.9921	None
Casz1	Itih5	-0.97757	50.05	-5.5E-01	rgb( 98,145,238)	1.9921	2,2
Cebpb	Erap1	-0.97757	50.05	-5.5E-01	rgb( 99,145,238)	1.9921	None
Cebpg	Smox	0.97757	50.05	0.545	rgb(223,113,114)	1.9921	None
Ebf1	Rassf3	0.97757	50.05	0.547	rgb(223,112,114)	1.9921	None
Egr1	Apitd1	0.97757	50.05	0.552	rgb(223,111,113)	1.9921	None
Egr2	Fut8	-0.97757	50.05	-5.5E-01	rgb( 99,145,238)	1.9921	None
Erg	4632428N05Rik	0.97757	50.05	0.552	rgb(223,112,113)	1.9921	2,2
Erg	Cd83	-0.97757	50.05	-5.5E-01	rgb( 98,145,238)	1.9921	None
Fosl2	Chit1	0.97757	50.05	0.55	rgb(223,112,113)	1.9921	None
Fosl2	Eid1	0.97757	50.05	0.546	rgb(223,113,114)	1.9921	None
Fosl2	Rnh1	0.97757	50.05	0.551	rgb(223,112,113)	1.9921	None
Foxc1	Hspa12a	0.97757	50.05	0.549	rgb(223,112,113)	1.9921	2,2
Foxf2	Tnfrsf19	0.97757	50.05	0.545	rgb(223,113,114)	1.9921	None
Foxn3	Upb1	0.97757	50.05	0.547	rgb(223,113,114)	1.9921	2,2
Gata2	Pcbd1	0.97757	50.05	0.554	rgb(223,111,112)	1.9921	2,2
Hif1a	Vegfa	0.97757	50.05	0.554	rgb(223,111,112)	1.9921	None
Irf4	Aes	0.97757	50.05	0.546	rgb(223,113,114)	1.9921	None
Irf4	Cnksr3	-0.97757	50.05	-5.5E-01	rgb( 98,144,238)	1.9921	None
Irf4	Eml1	-0.97757	50.05	-5.5E-01	rgb( 99,145,238)	1.9921	None
Irf4	Mtss1	0.97757	50.05	0.55	rgb(223,112,113)	1.9921	None
Irf4	Npc2	0.97757	50.05	0.549	rgb(223,112,113)	1.9921	None
Irf4	Rab11fip1	-0.97757	50.05	-5.5E-01	rgb( 97,144,238)	1.9921	None
Irf4	Tmod1	-0.97757	50.05	-5.5E-01	rgb( 98,145,238)	1.9921	None
Irf7	Cd47	0.97757	50.05	0.552	rgb(223,112,113)	1.9921	None
Jun	Plod2	0.97757	50.05	0.553	rgb(223,111,113)	1.9921	None
Klf2	Fam49b	0.97757	50.05	0.545	rgb(223,113,114)	1.9921	None
Mxi1	Stk39	-0.97757	50.05	-5.5E-01	rgb( 97,144,238)	1.9921	None
Myc	Cdk5r1	0.97757	50.05	0.55	rgb(223,112,113)	1.9921	None
Nkx3-1	Fut8	0.97757	50.05	0.547	rgb(223,113,114)	1.9921	None
Nr1d1	Fhod3	0.97757	50.05	0.549	rgb(223,112,113)	1.9921	None
Pou2f2	Ifitm3	0.97757	50.05	0.551	rgb(223,112,113)	1.9921	None
Rara	Il10rb	0.97757	50.05	0.554	rgb(223,111,112)	1.9921	None
Rorc	Fgfr1	-0.97757	50.05	-5.5E-01	rgb( 98,144,238)	1.9921	None
Rorc	Il22	0.97757	50.05	0.554	rgb(223,111,112)	1.9921	None
Rorc	Sell	-0.97757	50.05	-5.5E-01	rgb( 98,145,238)	1.9921	None
Rreb1	Gdi1	0.97757	50.05	0.552	rgb(223,112,113)	1.9921	None
Rxra	Clcnkb	0.97757	50.05	0.551	rgb(223,112,113)	1.9921	None
Sall4	Foxp3	0.97757	50.05	0.55	rgb(223,112,113)	1.9921	None
Satb1	Lrp12	0.97757	50.05	0.548	rgb(223,112,113)	1.9921	None
Smad3	Cxcr5	0.97757	50.05	0.552	rgb(223,112,113)	1.9921	None
Smad3	Epb4.1l2	0.97757	50.05	0.552	rgb(223,112,113)	1.9921	2,2
Sox5	Nsun6	0.97757	50.05	0.551	rgb(223,112,113)	1.9921	None
Sp4	Znrf1	-0.97757	50.05	-5.5E-01	rgb( 97,144,238)	1.9921	None
Srebf1	Clk3	0.97757	50.05	0.552	rgb(223,112,113)	1.9921	None
Stat3	Mndal	-0.97757	50.05	-5.5E-01	rgb( 97,144,238)	1.9921	None
Stat3	Serpinf1	0.97757	50.05	0.551	rgb(223,112,113)	1.9921	None
Stat3	Slc39a1	0.97757	50.05	0.553	rgb(223,111,113)	1.9921	None
Stat4	Tnfsf11	-0.97757	50.05	-5.5E-01	rgb( 98,145,238)	1.9921	None
Stat5b	Tnfsf8	0.97757	50.05	0.553	rgb(223,111,113)	1.9921	None
Tcf3	Sidt1	0.97757	50.05	0.55	rgb(223,112,113)	1.9921	None
Tef	Herc4	0.97757	50.05	0.548	rgb(223,112,113)	1.9921	None
Tet1	Pcdh7	0.97757	50.05	0.553	rgb(223,111,112)	1.9921	None
Tigd2	Mcm9	-0.97757	50.05	-5.5E-01	rgb( 97,144,238)	1.9921	2,2
Trp53	Rhod	0.97757	50.05	0.546	rgb(223,113,114)	1.9921	None
Zbtb33	Lysmd4	-0.97757	50.05	-5.5E-01	rgb( 98,144,238)	1.9921	None
Zfp111	Ccdc125	-0.97757	50.05	-5.5E-01	rgb( 97,144,238)	1.9921	2,2
Zfp202	Gpr146	0.97757	50.05	0.551	rgb(223,112,113)	1.9921	None
Zfp26	Nucks1	0.97757	50.05	0.545	rgb(223,113,114)	1.9921	2,2
Zfp281	Prrt2	0.97757	50.05	0.551	rgb(223,112,113)	1.9921	None
Zfp35	Dhrs4	0.97757	50.05	0.553	rgb(223,111,113)	1.9921	2,2
Zfp385a	Zfp365	0.97757	50.05	0.546	rgb(223,113,114)	1.9921	2,2
Zfp426	Gpr34	0.97757	50.05	0.551	rgb(223,112,113)	1.9921	2,2
Zfp664	Acvrl1	-0.97757	50.05	-5.5E-01	rgb( 97,144,238)	1.9921	2,2
Zfp808	Pla2g4c	0.97757	50.05	0.546	rgb(223,113,114)	1.9921	2,2
Akna	Proz	0.97634	50.04	0.538	rgb(223,114,115)	1.9919	2,2
Arid5a	Hps6	0.97634	50.04	0.539	rgb(223,114,115)	1.9919	None
Bhlhe40	Adamts17	-0.97634	50.04	-5.4E-01	rgb(100,146,237)	1.9919	None
Bhlhe40	Plekho2	0.97634	50.04	0.544	rgb(223,113,114)	1.9919	None
C030039L03Rik	Prkab2	0.97634	50.04	0.538	rgb(223,114,115)	1.9919	2,2
Cebpg	Aldh1l2	0.97634	50.04	0.538	rgb(223,114,115)	1.9919	2,2
Cebpg	Ipmk	0.97634	50.04	0.541	rgb(223,114,115)	1.9919	2,2
Cebpg	Reep3	-0.97634	50.04	-5.4E-01	rgb(100,146,237)	1.9919	None
Creb3l2	Dennd3	0.97634	50.04	0.543	rgb(223,113,114)	1.9919	None
Csrnp1	1110057K04Rik	-0.97634	50.04	-5.4E-01	rgb(100,146,238)	1.9919	2,2
Drap1	Gmfg	0.97634	50.04	0.54	rgb(223,114,115)	1.9919	2,2
E2f4	Slc2a1	0.97634	50.04	0.544	rgb(223,113,114)	1.9919	None
Egr2	Pten	-0.97634	50.04	-5.4E-01	rgb( 99,145,238)	1.9919	None
Elf1	Stat4	0.97634	50.04	0.54	rgb(223,114,115)	1.9919	None
Etv4	Aldh1l2	0.97634	50.04	0.543	rgb(223,113,114)	1.9919	None
Fli1	Slc9a8	-0.97634	50.04	-5.4E-01	rgb(100,146,238)	1.9919	None
Fosl2	Gimap8	0.97634	50.04	0.538	rgb(223,114,115)	1.9919	None
Gabpa	Capn2	-0.97634	50.04	-5.4E-01	rgb(100,146,237)	1.9919	None
Gata3	4930506M07Rik	0.97634	50.04	0.538	rgb(223,114,115)	1.9919	2,2
Gzf1	BC026585	0.97634	50.04	0.535	rgb(223,115,116)	1.9919	2,2
Hif1a	Dnajc16	0.97634	50.04	0.543	rgb(223,113,114)	1.9919	None
Hif3a	Kbtbd13	0.97634	50.04	0.543	rgb(223,113,114)	1.9919	2,2
Hsf1	Mgst3	-0.97634	50.04	-5.4E-01	rgb(101,146,237)	1.9919	None
Irf1	Gbp11	0.97634	50.04	0.536	rgb(223,115,116)	1.9919	None
Irf2	Zfp395	0.97634	50.04	0.543	rgb(223,113,114)	1.9919	None
Irf8	Il2rb	0.97634	50.04	0.543	rgb(223,113,114)	1.9919	None
Jun	Pcyt1b	-0.97634	50.04	-5.4E-01	rgb(100,146,238)	1.9919	2,2
Klf2	Ttyh3	0.97634	50.04	0.538	rgb(223,114,115)	1.9919	2,2
Maf	Stab1	0.97634	50.04	0.539	rgb(223,114,115)	1.9919	None
Mafg	Sesn1	-0.97634	50.04	-5.4E-01	rgb( 99,145,238)	1.9919	None
Nfkb1	Ccr8	0.97634	50.04	0.536	rgb(223,115,116)	1.9919	None
Nr3c1	Tsr2	-0.97634	50.04	-5.4E-01	rgb( 99,145,238)	1.9919	None
Nr4a1	Exoc4	-0.97634	50.04	-5.4E-01	rgb(100,146,237)	1.9919	2,2
Nr4a2	Crtam	0.97634	50.04	0.54	rgb(223,114,115)	1.9919	2,2
Pou6f1	Timd2	-0.97634	50.04	-5.4E-01	rgb(100,146,238)	1.9919	None
Rara	Nsmaf	-0.97634	50.04	-5.4E-01	rgb(100,146,238)	1.9919	None
Rbpj	Nckap1	0.97634	50.04	0.544	rgb(223,113,114)	1.9919	2,2
Rbpj	Nedd4	0.97634	50.04	0.544	rgb(223,113,114)	1.9919	2,2
Rel	Lpxn	-0.97634	50.04	-5.4E-01	rgb(100,146,237)	1.9919	None
Rest	Kcnh4	0.97634	50.04	0.539	rgb(223,114,115)	1.9919	None
Rest	Rfx7	-0.97634	50.04	-5.4E-01	rgb(100,146,237)	1.9919	None
Rxra	Dusp22	-0.97634	50.04	-5.4E-01	rgb( 99,145,238)	1.9919	None
Rxrb	Ahdc1	0.97634	50.04	0.541	rgb(223,114,115)	1.9919	None
Smad3	Ccl3	-0.97634	50.04	-5.4E-01	rgb( 99,145,238)	1.9919	None
Sp110	Max	0.97634	50.04	0.54	rgb(223,114,115)	1.9919	2,2
Sp3	Tulp3	-0.97634	50.04	-5.4E-01	rgb(101,146,237)	1.9919	None
Sp4	Acox3	0.97634	50.04	0.538	rgb(223,114,115)	1.9919	None
Sp4	Pdzd4	0.97634	50.04	0.544	rgb(223,113,114)	1.9919	None
Srf	Exosc8	-0.97634	50.04	-5.4E-01	rgb( 99,145,238)	1.9919	None
Stat2	Sdc3	0.97634	50.04	0.538	rgb(223,114,115)	1.9919	None
Tal2	Nfkbie	0.97634	50.04	0.536	rgb(223,115,116)	1.9919	None
Tal2	Tmem38b	0.97634	50.04	0.543	rgb(223,113,114)	1.9919	2,2
Tead1	Cd2	0.97634	50.04	0.538	rgb(223,114,115)	1.9919	None
Tead1	Stxbp6	0.97634	50.04	0.542	rgb(223,113,114)	1.9919	None
Thap3	Dpm3	0.97634	50.04	0.544	rgb(223,113,114)	1.9919	2,2
Vax2	Il17a	0.97634	50.04	0.537	rgb(223,114,115)	1.9919	2,2
Zbtb17	Mvp	0.97634	50.04	0.536	rgb(223,115,116)	1.9919	2,2
Zbtb17	Snord89	0.97634	50.04	0.538	rgb(223,114,115)	1.9919	2,2
Zeb2	Srgap3	0.97634	50.04	0.537	rgb(223,114,116)	1.9919	2,2
Zfp263	Sema6b	-0.97634	50.04	-5.4E-01	rgb(101,146,237)	1.9919	None
Zfp263	Zfp473	-0.97634	50.04	-5.4E-01	rgb(100,146,237)	1.9919	None
Zfp281	Rasgef1a	0.97634	50.04	0.535	rgb(223,115,116)	1.9919	None
Zfp385a	Ccng1	0.97634	50.04	0.539	rgb(223,114,115)	1.9919	2,2
Zfp516	B4galnt4	0.97634	50.04	0.54	rgb(223,114,115)	1.9919	2,2
Zfx	Vps54	0.97634	50.04	0.535	rgb(223,115,116)	1.9919	None
Zmat1	Fam120c	0.97634	50.04	0.541	rgb(223,114,115)	1.9919	2,2
Arid2	Gprc5a	0.97494	50.04	0.545	rgb(223,113,114)	1.9919	2,2
Arid3a	Dock11	0.97494	50.04	0.541	rgb(223,114,115)	1.9919	None
Atmin	Gramd1b	0.97494	50.04	0.541	rgb(223,114,115)	1.9919	2,2
Batf	Rab11fip1	0.97494	50.04	0.542	rgb(223,113,114)	1.9919	None
Batf	Synpo	-0.97494	50.04	-5.4E-01	rgb( 99,145,238)	1.9919	None
Batf	Tal2	-0.97494	50.04	-5.4E-01	rgb(100,146,237)	1.9919	None
Bcl11b	Dcaf17	-0.97494	50.04	-5.4E-01	rgb(100,146,237)	1.9919	None
Bcl11b	Mmachc	0.97494	50.04	0.541	rgb(223,114,115)	1.9919	None
Bhlhe41	Aldh1l2	0.97494	50.04	0.537	rgb(223,114,115)	1.9919	None
Cebpg	Ncoa1	0.97494	50.04	0.539	rgb(223,114,115)	1.9919	None
Csrnp1	Mxd1	0.97494	50.04	0.537	rgb(223,114,115)	1.9919	2,2
E2f1	Zc3h7b	0.97494	50.04	0.538	rgb(223,114,115)	1.9919	None
E2f4	Dars2	0.97494	50.04	0.542	rgb(223,114,115)	1.9919	None
Elf1	Tnfsf11	0.97494	50.04	0.536	rgb(223,115,116)	1.9919	None
Etv6	Hist1h1d	0.97494	50.04	0.536	rgb(223,115,116)	1.9919	None
Etv6	Mex3d	-0.97494	50.04	-5.4E-01	rgb( 99,145,238)	1.9919	None
Fosl1	Chst12	0.97494	50.04	0.537	rgb(223,114,115)	1.9919	None
Fosl1	Ric8	0.97494	50.04	0.538	rgb(223,114,115)	1.9919	2,2
Fosl2	Fam43a	0.97494	50.04	0.537	rgb(223,114,116)	1.9919	None
Fosl2	Hpcal4	0.97494	50.04	0.542	rgb(223,114,115)	1.9919	None
Foxj1	Tnip3	-0.97494	50.04	-5.4E-01	rgb( 99,145,238)	1.9919	None
Foxn3	Epha3	-0.97494	50.04	-5.4E-01	rgb( 99,146,238)	1.9919	2,2
Foxp1	4930481A15Rik	0.97494	50.04	0.543	rgb(223,113,114)	1.9919	None
Gata1	Stat4	0.97494	50.04	0.544	rgb(223,113,114)	1.9919	None
Gata3	Olr1	0.97494	50.04	0.535	rgb(223,115,116)	1.9919	None
Glis3	Lif	0.97494	50.04	0.538	rgb(223,114,115)	1.9919	None
Hif1a	Vldlr	0.97494	50.04	0.539	rgb(223,114,115)	1.9919	None
Hsf4	Rap2b	0.97494	50.04	0.535	rgb(223,115,116)	1.9919	None
Irf4	Adap1	0.97494	50.04	0.536	rgb(223,115,116)	1.9919	None
Irf4	Arrb2	0.97494	50.04	0.538	rgb(223,114,115)	1.9919	None
Irf4	Nr1d1	0.97494	50.04	0.538	rgb(223,114,115)	1.9919	None
Irf7	Lin54	0.97494	50.04	0.542	rgb(223,114,115)	1.9919	None
Irf9	Ifit2	0.97494	50.04	0.536	rgb(223,115,116)	1.9919	2,2
L3mbtl3	Dcaf17	0.97494	50.04	0.54	rgb(223,114,115)	1.9919	2,2
Lin54	Hist1h1e	0.97494	50.04	0.537	rgb(223,114,116)	1.9919	None
Maf	Alcam	-0.97494	50.04	-5.4E-01	rgb( 99,145,238)	1.9919	None
Maf	Cdk5r1	-0.97494	50.04	-5.4E-01	rgb(100,146,238)	1.9919	None
Maf	Gstt3	-0.97494	50.04	-5.4E-01	rgb(101,146,237)	1.9919	None
Maf	Maf	0.97494	50.04	0.541	rgb(223,114,115)	1.9919	None
Maf	Snhg6	-0.97494	50.04	-5.4E-01	rgb(101,146,237)	1.9919	None
Maf	Specc1	0.97494	50.04	0.535	rgb(223,115,116)	1.9919	None
Mef2b	Ccdc141	0.97494	50.04	0.539	rgb(223,114,115)	1.9919	None
Nfatc2	Synpo	0.97494	50.04	0.538	rgb(223,114,115)	1.9919	None
Nfe2l2	Ypel3	-0.97494	50.04	-5.4E-01	rgb( 99,145,238)	1.9919	None
Nfkb1	Ikzf2	0.97494	50.04	0.545	rgb(223,113,114)	1.9919	None
Pparg	Tpst1	0.97494	50.04	0.538	rgb(223,114,115)	1.9919	None
Prox1	Gbp7	0.97494	50.04	0.536	rgb(223,115,116)	1.9919	None
Rela	Ahnak	0.97494	50.04	0.541	rgb(223,114,115)	1.9919	None
Rorc	Fes	0.97494	50.04	0.538	rgb(223,114,115)	1.9919	None
Rorc	Mgat5	0.97494	50.04	0.544	rgb(223,113,114)	1.9919	None
Rxra	Atp8b1	0.97494	50.04	0.541	rgb(223,114,115)	1.9919	None
Satb1	Basp1	-0.97494	50.04	-5.4E-01	rgb( 99,145,238)	1.9919	None
Satb1	Ninl	0.97494	50.04	0.537	rgb(223,114,115)	1.9919	2,2
Six1	Sh3bp1	0.97494	50.04	0.543	rgb(223,113,114)	1.9919	2,2
Smad3	Col15a1	0.97494	50.04	0.54	rgb(223,114,115)	1.9919	None
Smad3	Grap	-0.97494	50.04	-5.4E-01	rgb(101,146,237)	1.9919	None
Sox6	Kcnq2	0.97494	50.04	0.54	rgb(223,114,115)	1.9919	2,2
Sp4	Atp11a	0.97494	50.04	0.541	rgb(223,114,115)	1.9919	None
Sp4	Dab2ip	0.97494	50.04	0.542	rgb(223,114,115)	1.9919	None
Sp4	Syde2	0.97494	50.04	0.545	rgb(223,113,114)	1.9919	None
Stat1	1600014C10Rik	0.97494	50.04	0.541	rgb(223,114,115)	1.9919	None
Stat3	Hlcs	-0.97494	50.04	-5.4E-01	rgb(100,146,237)	1.9919	None
Stat3	Myo3b	0.97494	50.04	0.54	rgb(223,114,115)	1.9919	None
Stat3	Tmed3	0.97494	50.04	0.539	rgb(223,114,115)	1.9919	None
Stat4	Mapk6	0.97494	50.04	0.538	rgb(223,114,115)	1.9919	2,2
Stat4	Tubb6	-0.97494	50.04	-5.4E-01	rgb( 99,145,238)	1.9919	None
Zbed3	Cd274	-0.97494	50.04	-5.4E-01	rgb(100,146,237)	1.9919	2,2
Zbtb6	Batf	0.97494	50.04	0.538	rgb(223,114,115)	1.9919	None
Zbtb7b	Nckipsd	0.97494	50.04	0.544	rgb(223,113,114)	1.9919	None
Zeb1	Gpatch4	-0.97494	50.04	-5.4E-01	rgb(100,146,238)	1.9919	None
Zfp28	Prdm16	0.97494	50.04	0.54	rgb(223,114,115)	1.9919	2,2
Zfp281	Myadm	0.97494	50.04	0.538	rgb(223,114,115)	1.9919	None
Zfp365	Eda2r	0.97494	50.04	0.537	rgb(223,114,116)	1.9919	2,2
Zfp536	Tmed3	0.97494	50.04	0.537	rgb(223,114,116)	1.9919	2,2
Zfp609	Chic2	-0.97494	50.04	-5.4E-01	rgb(101,146,237)	1.9919	2,2
Ahr	Dmd	0.97339	50.03	0.528	rgb(223,116,117)	1.9917	None
Arid3a	Slco3a1	0.97339	50.03	0.529	rgb(223,116,117)	1.9917	None
Atf3	Gfi1	0.97339	50.03	0.527	rgb(223,116,117)	1.9917	None
Atf5	Rps6ka4	-0.97339	50.03	-5.3E-01	rgb(103,148,237)	1.9917	2,2
Bhlhe40	Ndrg2	0.97339	50.03	0.526	rgb(223,117,118)	1.9917	None
Cebpb	Smad6	0.97339	50.03	0.525	rgb(223,117,118)	1.9917	None
Creb3l2	Syn1	0.97339	50.03	0.534	rgb(223,115,116)	1.9917	2,2
Cux1	Unc93b1	-0.97339	50.03	-5.3E-01	rgb(103,148,237)	1.9917	2,2
Ddit3	Cox6a2	0.97339	50.03	0.529	rgb(223,116,117)	1.9917	2,2
Ddit3	Slc19a2	-0.97339	50.03	-5.3E-01	rgb(103,148,237)	1.9917	None
Ddit3	Soat2	0.97339	50.03	0.526	rgb(223,117,118)	1.9917	None
E2f1	Pml	0.97339	50.03	0.528	rgb(223,116,117)	1.9917	None
Ebf1	Arhgdig	0.97339	50.03	0.526	rgb(223,117,118)	1.9917	None
Egr1	Eci1	-0.97339	50.03	-5.3E-01	rgb(101,147,237)	1.9917	None
Elf1	Cdc14a	0.97339	50.03	0.526	rgb(223,117,118)	1.9917	None
Elf1	Coro7	0.97339	50.03	0.535	rgb(223,115,116)	1.9917	None
Elf1	Evi2a	0.97339	50.03	0.525	rgb(223,117,118)	1.9917	None
Elf1	Syne1	0.97339	50.03	0.529	rgb(223,116,117)	1.9917	None
Erg	C920009B18Rik	-0.97339	50.03	-5.3E-01	rgb(101,146,237)	1.9917	None
Ets1	Ppp1r10	-0.97339	50.03	-5.3E-01	rgb(102,147,237)	1.9917	None
Ets1	Slc15a1	0.97339	50.03	0.531	rgb(223,116,117)	1.9917	None
Etv4	Taf7	-0.97339	50.03	-5.3E-01	rgb(102,147,237)	1.9917	None
Etv6	Hif1a	0.97339	50.03	0.53	rgb(223,116,117)	1.9917	None
Fos	4930523C07Rik	0.97339	50.03	0.527	rgb(223,116,117)	1.9917	None
Foxf2	Gap43	0.97339	50.03	0.527	rgb(223,116,117)	1.9917	2,2
Foxp2	Sh2d4a	0.97339	50.03	0.527	rgb(223,116,117)	1.9917	2,2
Foxp3	Nt5e	0.97339	50.03	0.534	rgb(223,115,116)	1.9917	None
Gtf2ird1	Rcan3	0.97339	50.03	0.532	rgb(223,115,116)	1.9917	None
Hif1a	Hook2	0.97339	50.03	0.533	rgb(223,115,116)	1.9917	None
Hif3a	Nphp3	0.97339	50.03	0.535	rgb(223,115,116)	1.9917	2,2
Hsf1	Son	0.97339	50.03	0.531	rgb(223,116,117)	1.9917	None
Irf1	Rasa4	0.97339	50.03	0.53	rgb(223,116,117)	1.9917	2,2
Irf2	Gatsl2	0.97339	50.03	0.534	rgb(223,115,116)	1.9917	None
Irf4	Gnpda1	0.97339	50.03	0.527	rgb(223,116,117)	1.9917	None
Irf4	Nckap1	-0.97339	50.03	-5.3E-01	rgb(102,147,237)	1.9917	None
Irf4	Peli2	0.97339	50.03	0.533	rgb(223,115,116)	1.9917	None
Irf4	Penk	-0.97339	50.03	-5.3E-01	rgb(103,148,237)	1.9917	None
Irf5	Ctss	0.97339	50.03	0.534	rgb(223,115,116)	1.9917	None
Irf5	St14	0.97339	50.03	0.526	rgb(223,116,118)	1.9917	2,2
Irf5	Tmem19	0.97339	50.03	0.532	rgb(223,115,116)	1.9917	None
Irf7	Mx2	0.97339	50.03	0.534	rgb(223,115,116)	1.9917	None
Irf8	Bcl3	0.97339	50.03	0.533	rgb(223,115,116)	1.9917	None
Jun	Capg	0.97339	50.03	0.529	rgb(223,116,117)	1.9917	None
Jun	Cyth1	0.97339	50.03	0.527	rgb(223,116,117)	1.9917	None
Kdm2b	Pcyox1l	0.97339	50.03	0.527	rgb(223,116,117)	1.9917	2,2
Klf10	Rara	0.97339	50.03	0.525	rgb(223,117,118)	1.9917	None
Klf2	Kcna3	-0.97339	50.03	-5.3E-01	rgb(102,147,237)	1.9917	None
Klf2	Zcwpw1	0.97339	50.03	0.529	rgb(223,116,117)	1.9917	None
Lcorl	Cmtm4	0.97339	50.03	0.53	rgb(223,116,117)	1.9917	2,2
Lyl1	Itgb5	0.97339	50.03	0.527	rgb(223,116,117)	1.9917	2,2
Maf	Pmepa1	0.97339	50.03	0.525	rgb(223,117,118)	1.9917	None
Mef2b	Mapk13	0.97339	50.03	0.527	rgb(223,116,117)	1.9917	2,2
Mxd3	E2f7	0.97339	50.03	0.532	rgb(223,115,117)	1.9917	2,2
Myc	9930014A18Rik	0.97339	50.03	0.529	rgb(223,116,117)	1.9917	None
Nfat5	Eea1	0.97339	50.03	0.53	rgb(223,116,117)	1.9917	None
Nfkb2	Cdk5r1	0.97339	50.03	0.531	rgb(223,116,117)	1.9917	2,2
Patz1	Gart	0.97339	50.03	0.527	rgb(223,116,117)	1.9917	None
Pou2af1	Foxp1	0.97339	50.03	0.528	rgb(223,116,117)	1.9917	None
Pou2af1	Il10ra	-0.97339	50.03	-5.3E-01	rgb(102,147,237)	1.9917	None
Rel	Dock11	0.97339	50.03	0.533	rgb(223,115,116)	1.9917	None
Runx2	Frmd4b	0.97339	50.03	0.534	rgb(223,115,116)	1.9917	None
Rxra	Espn	-0.97339	50.03	-5.3E-01	rgb(102,147,237)	1.9917	None
Snapc2	Fbxo30	-0.97339	50.03	-5.3E-01	rgb(102,147,237)	1.9917	2,2
Sp110	4833439L19Rik	0.97339	50.03	0.531	rgb(223,116,117)	1.9917	2,2
Sp3	Tyms	-0.97339	50.03	-5.3E-01	rgb(102,147,237)	1.9917	None
Sp3	Vdac1	-0.97339	50.03	-5.3E-01	rgb(103,148,237)	1.9917	None
Sp4	Zc3h6	0.97339	50.03	0.532	rgb(223,115,116)	1.9917	None
Tbx21	Icam1	0.97339	50.03	0.533	rgb(223,115,116)	1.9917	2,2
Tbx6	Vasn	0.97339	50.03	0.526	rgb(223,117,118)	1.9917	2,2
Tcf3	Slc9a3r1	0.97339	50.03	0.528	rgb(223,116,117)	1.9917	None
Thra	Tjp3	0.97339	50.03	0.532	rgb(223,115,116)	1.9917	None
Trp53	Tnfrsf10b	0.97339	50.03	0.533	rgb(223,115,116)	1.9917	None
Zbed6	Nfat5	0.97339	50.03	0.526	rgb(223,117,118)	1.9917	2,2
Zbtb33	Nudt4	0.97339	50.03	0.527	rgb(223,116,117)	1.9917	None
Zbtb5	Serpinf1	-0.97339	50.03	-5.3E-01	rgb(103,147,237)	1.9917	2,2
Zbtb7a	Foxj1	0.97339	50.03	0.529	rgb(223,116,117)	1.9917	None
Zbtb7c	Mylk	0.97339	50.03	0.527	rgb(223,116,117)	1.9917	2,2
Zfp219	Stat4	0.97339	50.03	0.527	rgb(223,116,117)	1.9917	None
Zfp260	Sepp1	0.97339	50.03	0.526	rgb(223,116,118)	1.9917	2,2
Zfp281	Ptprc	0.97339	50.03	0.527	rgb(223,116,117)	1.9917	None
Zfp365	Psrc1	0.97339	50.03	0.53	rgb(223,116,117)	1.9917	2,2
Zfp385a	Dcxr	0.97339	50.03	0.525	rgb(223,117,118)	1.9917	2,2
Zfp449	Tcea3	0.97339	50.03	0.526	rgb(223,117,118)	1.9917	2,2
Arid3b	Eci2	0.97181	50.03	0.529	rgb(223,116,117)	1.9917	None
Arid5a	Sdc1	0.97181	50.03	0.528	rgb(223,116,117)	1.9917	2,2
Atf6	Atp6v1g1	0.97181	50.03	0.531	rgb(223,116,117)	1.9917	None
Atf6	Cox7a2l	0.97181	50.03	0.529	rgb(223,116,117)	1.9917	None
Batf	Adamtsl5	0.97181	50.03	0.525	rgb(223,117,118)	1.9917	None
Batf	Nipal1	0.97181	50.03	0.527	rgb(223,116,117)	1.9917	None
Batf	Trim13	0.97181	50.03	0.533	rgb(223,115,116)	1.9917	None
Bcl11b	Trim14	-0.97181	50.03	-5.3E-01	rgb(102,147,237)	1.9917	None
Casz1	Cspg5	0.97181	50.03	0.531	rgb(223,116,117)	1.9917	2,2
Cebpb	Trib3	0.97181	50.03	0.527	rgb(223,116,117)	1.9917	None
Creb5	Mfge8	0.97181	50.03	0.535	rgb(223,115,116)	1.9917	2,2
Dbp	Dgat1	0.97181	50.03	0.529	rgb(223,116,117)	1.9917	None
Ddit3	Naca	-0.97181	50.03	-5.3E-01	rgb(102,147,237)	1.9917	None
E2f4	Gen1	0.97181	50.03	0.525	rgb(223,117,118)	1.9917	None
E2f4	Parp6	-0.97181	50.03	-5.3E-01	rgb(102,147,237)	1.9917	None
Ebf1	Nr4a1	0.97181	50.03	0.534	rgb(223,115,116)	1.9917	None
Elf1	Fam131b	-0.97181	50.03	-5.3E-01	rgb(103,147,237)	1.9917	None
Fosl1	A430005L14Rik	-0.97181	50.03	-5.3E-01	rgb(101,147,237)	1.9917	2,2
Gata1	Itgb3	0.97181	50.03	0.529	rgb(223,116,117)	1.9917	None
Hif1a	Parp9	0.97181	50.03	0.527	rgb(223,116,117)	1.9917	None
Hif1a	Slc41a2	0.97181	50.03	0.531	rgb(223,116,117)	1.9917	None
Hif1a	Thada	-0.97181	50.03	-5.3E-01	rgb(102,147,237)	1.9917	None
Homez	Csnk1e	-0.97181	50.03	-5.3E-01	rgb(102,147,237)	1.9917	2,2
Hoxd4	Il23r	0.97181	50.03	0.531	rgb(223,116,117)	1.9917	None
Ikzf3	Dnmt3a	-0.97181	50.03	-5.3E-01	rgb(102,147,237)	1.9917	None
Irf4	Cnnm3	-0.97181	50.03	-5.3E-01	rgb(101,147,237)	1.9917	None
Irf4	Cxcr6	-0.97181	50.03	-5.3E-01	rgb(101,147,237)	1.9917	None
Irf4	Prickle1	-0.97181	50.03	-5.3E-01	rgb(102,147,237)	1.9917	None
Irf4	Tgoln1	0.97181	50.03	0.532	rgb(223,115,117)	1.9917	None
Irf9	Gbp9	0.97181	50.03	0.533	rgb(223,115,116)	1.9917	None
Klf12	Mdn1	-0.97181	50.03	-5.3E-01	rgb(103,147,237)	1.9917	None
Klf4	Anln	0.97181	50.03	0.525	rgb(223,117,118)	1.9917	None
Klf7	Cmtm8	0.97181	50.03	0.529	rgb(223,116,117)	1.9917	None
Lef1	Anapc1	0.97181	50.03	0.532	rgb(223,115,117)	1.9917	None
Lef1	Cutc	-0.97181	50.03	-5.3E-01	rgb(101,147,237)	1.9917	None
Lin54	Psme1	-0.97181	50.03	-5.3E-01	rgb(103,148,237)	1.9917	None
Litaf	Tfpi	-0.97181	50.03	-5.3E-01	rgb(101,147,237)	1.9917	2,2
Maf	Cd84	-0.97181	50.03	-5.3E-01	rgb(103,148,237)	1.9917	None
Maf	Cndp2	0.97181	50.03	0.535	rgb(223,115,116)	1.9917	None
Maf	Ndrg1	-0.97181	50.03	-5.3E-01	rgb(103,148,237)	1.9917	None
Maf	Prr5l	0.97181	50.03	0.528	rgb(223,116,117)	1.9917	None
Maf	Rilpl2	-0.97181	50.03	-5.3E-01	rgb(103,147,237)	1.9917	None
Maf	Ssh2	0.97181	50.03	0.531	rgb(223,116,117)	1.9917	None
Maf	Traf6	0.97181	50.03	0.531	rgb(223,116,117)	1.9917	None
Meis2	Slamf6	0.97181	50.03	0.53	rgb(223,116,117)	1.9917	None
Meis3	Abcg3	0.97181	50.03	0.531	rgb(223,115,117)	1.9917	None
Mxi1	Igfbp7	-0.97181	50.03	-5.3E-01	rgb(101,147,237)	1.9917	None
Nfatc2	Nrn1	0.97181	50.03	0.528	rgb(223,116,117)	1.9917	None
Nfatc4	Adamts6	0.97181	50.03	0.527	rgb(223,116,117)	1.9917	None
Nfe2l2	Hk2	0.97181	50.03	0.535	rgb(223,115,116)	1.9917	None
Nr4a3	Myb	-0.97181	50.03	-5.3E-01	rgb(102,147,237)	1.9917	2,2
Ppard	Chac1	0.97181	50.03	0.526	rgb(223,117,118)	1.9917	2,2
Pparg	Slc7a1	0.97181	50.03	0.529	rgb(223,116,117)	1.9917	None
Rest	Rab26	0.97181	50.03	0.53	rgb(223,116,117)	1.9917	None
Rfx2	Sh3bp1	0.97181	50.03	0.532	rgb(223,115,116)	1.9917	None
Rorc	Ctla2b	-0.97181	50.03	-5.3E-01	rgb(101,147,237)	1.9917	None
Rorc	S1pr2	0.97181	50.03	0.528	rgb(223,116,117)	1.9917	None
Rxra	Lama1	0.97181	50.03	0.534	rgb(223,115,116)	1.9917	2,2
Rxra	Rgma	0.97181	50.03	0.531	rgb(223,116,117)	1.9917	None
Rxra	Syt9	0.97181	50.03	0.527	rgb(223,116,117)	1.9917	None
Sgsm2	Ccbl2	0.97181	50.03	0.525	rgb(223,117,118)	1.9917	2,2
Six5	Riok3	-0.97181	50.03	-5.3E-01	rgb(102,147,237)	1.9917	None
Smad3	Abi3	0.97181	50.03	0.531	rgb(223,116,117)	1.9917	2,2
Smad3	Tmeff1	0.97181	50.03	0.534	rgb(223,115,116)	1.9917	None
Smad3	Ust	0.97181	50.03	0.528	rgb(223,116,117)	1.9917	None
Smad4	Auh	-0.97181	50.03	-5.3E-01	rgb(101,146,237)	1.9917	None
Sp4	Lgals3	-0.97181	50.03	-5.3E-01	rgb(102,147,237)	1.9917	None
Sp4	Pik3ip1	-0.97181	50.03	-5.3E-01	rgb(102,147,237)	1.9917	None
Sp4	Pla2g12a	0.97181	50.03	0.531	rgb(223,116,117)	1.9917	None
Srebf1	Cdh17	0.97181	50.03	0.534	rgb(223,115,116)	1.9917	2,2
Stat1	Flt3l	0.97181	50.03	0.528	rgb(223,116,117)	1.9917	None
Stat3	Adarb1	0.97181	50.03	0.534	rgb(223,115,116)	1.9917	None
Stat3	Chd7	0.97181	50.03	0.526	rgb(223,117,118)	1.9917	None
Stat3	Grn	0.97181	50.03	0.525	rgb(223,117,118)	1.9917	None
Stat3	Slc17a7	0.97181	50.03	0.53	rgb(223,116,117)	1.9917	None
Thrb	Ahnak	-0.97181	50.03	-5.3E-01	rgb(102,147,237)	1.9917	None
Trp53	Ccng1	0.97181	50.03	0.532	rgb(223,115,117)	1.9917	None
Whsc1	C2cd3	0.97181	50.03	0.53	rgb(223,116,117)	1.9917	2,2
Xbp1	Tas1r3	0.97181	50.03	0.529	rgb(223,116,117)	1.9917	None
Zbtb1	Basp1	0.97181	50.03	0.534	rgb(223,115,116)	1.9917	None
Zfp367	St3gal5	0.97181	50.03	0.534	rgb(223,115,116)	1.9917	2,2
Zfp397	Chst12	-0.97181	50.03	-5.3E-01	rgb(101,147,237)	1.9917	2,2
Zfp52	Mapkbp1	0.97181	50.03	0.53	rgb(223,116,117)	1.9917	2,2
Zfp64	Fbxw2	-0.97181	50.03	-5.3E-01	rgb(102,147,237)	1.9917	2,2
Zfp827	H2-Eb2	0.97181	50.03	0.53	rgb(223,116,117)	1.9917	2,2
Ahctf1	Ppip5k2	0.97006	50.02	0.518	rgb(223,118,119)	1.9915	None
Arid3a	Tox	-0.97006	50.02	-5.2E-01	rgb(105,149,237)	1.9915	None
Bcl6	Acsl6	-0.97006	50.02	-5.2E-01	rgb(104,148,237)	1.9915	None
Bcl6	Tnfrsf25	0.97006	50.02	0.518	rgb(223,118,119)	1.9915	None
Cebpg	Ddit3	0.97006	50.02	0.518	rgb(223,118,119)	1.9915	None
Cebpg	Tsc22d3	0.97006	50.02	0.52	rgb(223,118,119)	1.9915	2,2
Creb3l2	Myo10	0.97006	50.02	0.519	rgb(223,118,119)	1.9915	None
Crem	Plaur	0.97006	50.02	0.518	rgb(223,118,119)	1.9915	None
Cux1	Tgfbr1	0.97006	50.02	0.521	rgb(223,117,118)	1.9915	2,2
Ebf1	Stx7	0.97006	50.02	0.519	rgb(223,118,119)	1.9915	None
Egr1	Hook2	-0.97006	50.02	-5.2E-01	rgb(105,149,237)	1.9915	None
Egr3	Cwh43	-0.97006	50.02	-5.2E-01	rgb(104,148,237)	1.9915	2,2
Erg	B4galt5	0.97006	50.02	0.523	rgb(223,117,118)	1.9915	None
Esrra	Trim3	0.97006	50.02	0.519	rgb(223,118,119)	1.9915	None
Ets1	Naga	0.97006	50.02	0.52	rgb(223,118,119)	1.9915	None
Fosl2	Tspan5	0.97006	50.02	0.521	rgb(223,118,119)	1.9915	None
Foxf2	Akr1b8	0.97006	50.02	0.523	rgb(223,117,118)	1.9915	2,2
Foxo3	Map3k1	0.97006	50.02	0.524	rgb(223,117,118)	1.9915	None
Foxo3	Ppp1r10	0.97006	50.02	0.525	rgb(223,117,118)	1.9915	None
Foxp1	Stx2	-0.97006	50.02	-5.2E-01	rgb(103,148,237)	1.9915	None
Foxs1	S100a4	0.97006	50.02	0.517	rgb(223,118,119)	1.9915	2,2
Gabpa	Rnh1	-0.97006	50.02	-5.2E-01	rgb(103,148,237)	1.9915	None
Gfi1	Bpnt1	-0.97006	50.02	-5.2E-01	rgb(104,148,237)	1.9915	2,2
Hbp1	Zbtb4	0.97006	50.02	0.523	rgb(223,117,118)	1.9915	None
Hey1	Rab26	0.97006	50.02	0.518	rgb(223,118,119)	1.9915	None
Hmgb3	Pla2g4f	0.97006	50.02	0.519	rgb(223,118,119)	1.9915	2,2
Hsf1	Ifi27l2a	-0.97006	50.02	-5.2E-01	rgb(104,148,237)	1.9915	None
Irf1	Nod1	0.97006	50.02	0.523	rgb(223,117,118)	1.9915	None
Irf4	Ccr7	0.97006	50.02	0.523	rgb(223,117,118)	1.9915	None
Irf4	Dlk1	-0.97006	50.02	-5.2E-01	rgb(103,148,237)	1.9915	2,2
Irf5	Cttn	0.97006	50.02	0.517	rgb(223,118,119)	1.9915	2,2
Jun	Ninj1	0.97006	50.02	0.522	rgb(223,117,118)	1.9915	None
Jun	Osm	0.97006	50.02	0.521	rgb(223,117,119)	1.9915	2,2
Klf13	Zscan10	0.97006	50.02	0.523	rgb(223,117,118)	1.9915	None
Lyl1	Spred3	0.97006	50.02	0.521	rgb(223,117,119)	1.9915	None
Maf	Gbp4	-0.97006	50.02	-5.2E-01	rgb(104,148,237)	1.9915	None
Mafg	N4bp2l1	-0.97006	50.02	-5.2E-01	rgb(104,148,237)	1.9915	None
Msc	Ccr1	0.97006	50.02	0.519	rgb(223,118,119)	1.9915	2,2
Mxd3	9530077C05Rik	0.97006	50.02	0.52	rgb(223,118,119)	1.9915	2,2
Mxi1	Serpine1	0.97006	50.02	0.521	rgb(223,117,119)	1.9915	2,2
Mybl1	Kif5c	0.97006	50.02	0.52	rgb(223,118,119)	1.9915	None
Myc	Nfe2	-0.97006	50.02	-5.2E-01	rgb(104,148,237)	1.9915	None
Myc	Tsc22d3	-0.97006	50.02	-5.2E-01	rgb(104,148,237)	1.9915	None
Nfatc2	Foxo1	0.97006	50.02	0.518	rgb(223,118,119)	1.9915	None
Nfkb1	Gngt2	-0.97006	50.02	-5.2E-01	rgb(104,148,237)	1.9915	None
Nfkb2	Cd70	0.97006	50.02	0.515	rgb(223,119,120)	1.9915	None
Nr3c1	Rbfox2	-0.97006	50.02	-5.2E-01	rgb(105,149,237)	1.9915	None
Nr4a2	Abi3	-0.97006	50.02	-5.2E-01	rgb(105,149,237)	1.9915	None
Prdm1	P4hb	0.97006	50.02	0.524	rgb(223,117,118)	1.9915	None
Prrx1	Thbd	0.97006	50.02	0.518	rgb(223,118,119)	1.9915	2,2
Rela	Ifit3	-0.97006	50.02	-5.2E-01	rgb(103,148,237)	1.9915	None
Rest	Uckl1os	0.97006	50.02	0.524	rgb(223,117,118)	1.9915	None
Rest	Whamm	0.97006	50.02	0.52	rgb(223,118,119)	1.9915	None
Rreb1	Klf3	0.97006	50.02	0.518	rgb(223,118,119)	1.9915	None
Rreb1	Rbfox2	-0.97006	50.02	-5.2E-01	rgb(104,148,237)	1.9915	None
Runx2	Gzmb	0.97006	50.02	0.516	rgb(223,118,120)	1.9915	None
Runx3	Chst12	0.97006	50.02	0.524	rgb(223,117,118)	1.9915	None
Rxra	Ncdn	0.97006	50.02	0.523	rgb(223,117,118)	1.9915	None
Rxra	Trib1	0.97006	50.02	0.52	rgb(223,118,119)	1.9915	None
Scrt1	Cyp2s1	0.97006	50.02	0.522	rgb(223,117,118)	1.9915	2,2
Six5	Slc12a8	0.97006	50.02	0.515	rgb(223,119,120)	1.9915	None
Smad3	Mpzl2	-0.97006	50.02	-5.2E-01	rgb(104,148,237)	1.9915	None
Sp2	Ccdc28b	-0.97006	50.02	-5.2E-01	rgb(103,148,237)	1.9915	None
Sp2	Hist1h1d	-0.97006	50.02	-5.2E-01	rgb(103,148,237)	1.9915	None
Sp2	Mgmt	-0.97006	50.02	-5.2E-01	rgb(104,148,237)	1.9915	None
Sp3	Fth1	-0.97006	50.02	-5.2E-01	rgb(103,148,237)	1.9915	None
Sp4	Cyp2d22	0.97006	50.02	0.517	rgb(223,118,119)	1.9915	None
Sp4	Marcksl1	-0.97006	50.02	-5.2E-01	rgb(104,149,237)	1.9915	None
Spib	Ikbke	0.97006	50.02	0.525	rgb(223,117,118)	1.9915	None
Stat1	Icam1	0.97006	50.02	0.523	rgb(223,117,118)	1.9915	None
Stat4	Uba1	-0.97006	50.02	-5.2E-01	rgb(105,149,237)	1.9915	None
Tbx21	Etv6	0.97006	50.02	0.515	rgb(223,119,120)	1.9915	None
Tcf12	Ier3	-0.97006	50.02	-5.2E-01	rgb(103,148,237)	1.9915	None
Tcf3	Anapc1	0.97006	50.02	0.525	rgb(223,117,118)	1.9915	None
Tcf3	Ppard	0.97006	50.02	0.518	rgb(223,118,119)	1.9915	None
Tcf3	Urb1	0.97006	50.02	0.521	rgb(223,118,119)	1.9915	None
Thra	Plscr3	0.97006	50.02	0.52	rgb(223,118,119)	1.9915	None
Zbtb32	Trpv2	0.97006	50.02	0.523	rgb(223,117,118)	1.9915	2,2
Zbtb7a	Ebag9	-0.97006	50.02	-5.2E-01	rgb(103,148,237)	1.9915	None
Zfp148	Sbf2	0.97006	50.02	0.516	rgb(223,118,119)	1.9915	None
Zfp263	Ankrd55	-0.97006	50.02	-5.2E-01	rgb(104,148,237)	1.9915	None
Zfp277	Zkscan17	0.97006	50.02	0.525	rgb(223,117,118)	1.9915	2,2
Zfp280b	Cxcr6	-0.97006	50.02	-5.2E-01	rgb(105,149,237)	1.9915	2,2
Zfp281	0610007P14Rik	-0.97006	50.02	-5.2E-01	rgb(104,149,237)	1.9915	None
Zfp281	Tab2	-0.97006	50.02	-5.2E-01	rgb(105,149,237)	1.9915	None
Zfp281	Zbtb10	0.97006	50.02	0.524	rgb(223,117,118)	1.9915	None
Zfp35	C2cd4d	-0.97006	50.02	-5.2E-01	rgb(105,149,237)	1.9915	2,2
Zfp367	Cenpm	0.97006	50.02	0.519	rgb(223,118,119)	1.9915	2,2
Zfp467	Flna	-0.97006	50.02	-5.2E-01	rgb(104,148,237)	1.9915	None
Zfp467	Vav3	0.97006	50.02	0.522	rgb(223,117,118)	1.9915	None
Zfp750	Dnm3os	0.97006	50.02	0.518	rgb(223,118,119)	1.9915	2,2
Zfp750	Pvrl4	0.97006	50.02	0.524	rgb(223,117,118)	1.9915	2,2
Zfp808	Rfwd3	0.97006	50.02	0.52	rgb(223,118,119)	1.9915	2,2
Zkscan17	Rabggta	0.97006	50.02	0.52	rgb(223,118,119)	1.9915	2,2
Arnt2	Mllt6	0.96832	50.02	0.519	rgb(223,118,119)	1.9915	None
Ascl2	Zdhhc2	0.96832	50.02	0.522	rgb(223,117,118)	1.9915	2,2
Batf	Dhrs4	-0.96832	50.02	-5.2E-01	rgb(103,148,237)	1.9915	None
Batf	Ebf1	0.96832	50.02	0.524	rgb(223,117,118)	1.9915	None
Batf	Ncoa1	0.96832	50.02	0.525	rgb(223,117,118)	1.9915	None
Batf	Serpinf1	0.96832	50.02	0.524	rgb(223,117,118)	1.9915	None
Bcl11b	Bbc3	-0.96832	50.02	-5.2E-01	rgb(104,148,237)	1.9915	None
Bcl11b	Maml3	0.96832	50.02	0.517	rgb(223,118,119)	1.9915	None
Bcl6	Xcr1	0.96832	50.02	0.521	rgb(223,118,119)	1.9915	None
Cebpb	B230217C12Rik	0.96832	50.02	0.521	rgb(223,118,119)	1.9915	None
E2f1	Cep76	0.96832	50.02	0.517	rgb(223,118,119)	1.9915	None
Ebf1	Heca	0.96832	50.02	0.524	rgb(223,117,118)	1.9915	None
Egr2	Rasgrp1	0.96832	50.02	0.518	rgb(223,118,119)	1.9915	None
Egr3	Adamts6	0.96832	50.02	0.522	rgb(223,117,118)	1.9915	None
Etv6	C2cd2l	-0.96832	50.02	-5.2E-01	rgb(104,148,237)	1.9915	None
Etv6	Pgrmc1	0.96832	50.02	0.518	rgb(223,118,119)	1.9915	None
Fosl2	Acot13	0.96832	50.02	0.517	rgb(223,118,119)	1.9915	None
Gabpa	Slc25a30	-0.96832	50.02	-5.2E-01	rgb(104,148,237)	1.9915	None
Gli3	Rgs16	-0.96832	50.02	-5.2E-01	rgb(104,148,237)	1.9915	2,2
Hhex	Nebl	0.96832	50.02	0.516	rgb(223,118,119)	1.9915	None
Hif1a	Casp6	0.96832	50.02	0.517	rgb(223,118,119)	1.9915	None
Hif1a	Dnajc27	-0.96832	50.02	-5.2E-01	rgb(104,148,237)	1.9915	None
Hif1a	Ndrg2	0.96832	50.02	0.524	rgb(223,117,118)	1.9915	None
Hif1a	Rcor2	0.96832	50.02	0.52	rgb(223,118,119)	1.9915	None
Irf4	2900026A02Rik	-0.96832	50.02	-5.2E-01	rgb(105,149,237)	1.9915	None
Irf4	Cd83	-0.96832	50.02	-5.2E-01	rgb(105,149,237)	1.9915	None
Irf4	Gpm6b	-0.96832	50.02	-5.2E-01	rgb(103,148,237)	1.9915	None
Irf4	Gpr18	0.96832	50.02	0.516	rgb(223,118,119)	1.9915	None
Irf4	Hmgcr	-0.96832	50.02	-5.2E-01	rgb(104,148,237)	1.9915	None
Irf4	Rassf6	-0.96832	50.02	-5.2E-01	rgb(105,149,237)	1.9915	None
Irf4	Sh2b2	-0.96832	50.02	-5.2E-01	rgb(104,148,237)	1.9915	None
Irf4	Tbx21	0.96832	50.02	0.519	rgb(223,118,119)	1.9915	None
Irf4	Trove2	0.96832	50.02	0.516	rgb(223,118,119)	1.9915	None
Klf12	Dcp2	-0.96832	50.02	-5.2E-01	rgb(105,149,237)	1.9915	None
Maf	Cd274	-0.96832	50.02	-5.2E-01	rgb(105,149,237)	1.9915	None
Maf	Glipr1	-0.96832	50.02	-5.2E-01	rgb(103,148,237)	1.9915	None
Mnt	Kdm6b	0.96832	50.02	0.523	rgb(223,117,118)	1.9915	None
Myc	Ccdc126	-0.96832	50.02	-5.2E-01	rgb(103,148,237)	1.9915	None
Myc	Mafg	0.96832	50.02	0.516	rgb(223,119,120)	1.9915	None
Nfic	Ism1	0.96832	50.02	0.52	rgb(223,118,119)	1.9915	None
Nfkb2	Bcl2l1	0.96832	50.02	0.522	rgb(223,117,118)	1.9915	None
Nfkb2	Plod2	0.96832	50.02	0.521	rgb(223,117,119)	1.9915	None
Nr1d1	Marveld1	0.96832	50.02	0.521	rgb(223,117,118)	1.9915	2,2
Nr1d1	Stab1	0.96832	50.02	0.515	rgb(223,119,120)	1.9915	None
Nr2f1	Icam1	-0.96832	50.02	-5.2E-01	rgb(104,148,237)	1.9915	None
Nr3c1	Ccdc148	0.96832	50.02	0.519	rgb(223,118,119)	1.9915	None
Pcgf2	Ltbp4	0.96832	50.02	0.524	rgb(223,117,118)	1.9915	2,2
Plagl2	Abcb1a	0.96832	50.02	0.515	rgb(223,119,120)	1.9915	None
Pou6f1	Mt1	0.96832	50.02	0.52	rgb(223,118,119)	1.9915	2,2
Prox1	Lgr4	0.96832	50.02	0.518	rgb(223,118,119)	1.9915	None
Rarg	Gripap1	0.96832	50.02	0.517	rgb(223,118,119)	1.9915	None
Rela	P4ha2	0.96832	50.02	0.524	rgb(223,117,118)	1.9915	None
Rorc	Il12rb2	-0.96832	50.02	-5.2E-01	rgb(104,148,237)	1.9915	None
Rxra	Bank1	0.96832	50.02	0.516	rgb(223,119,120)	1.9915	None
Sall3	Sell	0.96832	50.02	0.523	rgb(223,117,118)	1.9915	None
Satb1	Fbxo44	0.96832	50.02	0.522	rgb(223,117,118)	1.9915	None
Satb1	Jag2	0.96832	50.02	0.522	rgb(223,117,118)	1.9915	None
Satb1	Kctd17	0.96832	50.02	0.518	rgb(223,118,119)	1.9915	None
Satb1	Map4k5	0.96832	50.02	0.518	rgb(223,118,119)	1.9915	None
Satb1	Nkd2	0.96832	50.02	0.524	rgb(223,117,118)	1.9915	2,2
Satb1	Themis	0.96832	50.02	0.516	rgb(223,118,119)	1.9915	None
Smad3	Akap12	0.96832	50.02	0.523	rgb(223,117,118)	1.9915	2,2
Smad3	Pmepa1	0.96832	50.02	0.52	rgb(223,118,119)	1.9915	None
Smad3	Stat5b	0.96832	50.02	0.522	rgb(223,117,118)	1.9915	None
Sp4	Cdkn2d	-0.96832	50.02	-5.2E-01	rgb(104,148,237)	1.9915	None
Sp4	Mxd3	-0.96832	50.02	-5.2E-01	rgb(103,148,237)	1.9915	None
Sp4	Rasgrp2	-0.96832	50.02	-5.2E-01	rgb(104,148,237)	1.9915	None
Srebf1	4932438H23Rik	0.96832	50.02	0.525	rgb(223,117,118)	1.9915	None
Stat1	Gpr15	0.96832	50.02	0.518	rgb(223,118,119)	1.9915	None
Stat3	Gja1	0.96832	50.02	0.516	rgb(223,118,120)	1.9915	None
Stat3	Il10	0.96832	50.02	0.52	rgb(223,118,119)	1.9915	None
Stat3	Klf3	-0.96832	50.02	-5.2E-01	rgb(104,148,237)	1.9915	None
Tef	Galnt3	0.96832	50.02	0.518	rgb(223,118,119)	1.9915	None
Tef	Ncoa1	0.96832	50.02	0.52	rgb(223,118,119)	1.9915	None
Twist1	Trim67	0.96832	50.02	0.517	rgb(223,118,119)	1.9915	2,2
Vax2	Cdc14a	0.96832	50.02	0.515	rgb(223,119,120)	1.9915	None
Xbp1	Psd	0.96832	50.02	0.52	rgb(223,118,119)	1.9915	None
Zbtb1	Mab21l2	-0.96832	50.02	-5.2E-01	rgb(103,148,237)	1.9915	2,2
Zbtb17	Cln5	-0.96832	50.02	-5.2E-01	rgb(105,149,237)	1.9915	2,2
Zbtb7b	Rps6ka3	0.96832	50.02	0.517	rgb(223,118,119)	1.9915	None
Zfp277	Cmtm7	0.96832	50.02	0.525	rgb(223,117,118)	1.9915	2,2
Zfp277	Fam120c	-0.96832	50.02	-5.3E-01	rgb(101,147,237)	1.9915	2,2
Zfp385a	Slc19a2	0.96832	50.02	0.524	rgb(223,117,118)	1.9915	2,2
Zfp429	Slc2a3	-0.96832	50.02	-5.2E-01	rgb(103,148,237)	1.9915	2,2
Zfp536	Rpl10a	0.96832	50.02	0.524	rgb(223,117,118)	1.9915	2,2
Zfp618	Tlk1	0.96832	50.02	0.517	rgb(223,118,119)	1.9915	2,2
Zfp667	Vps37d	0.96832	50.02	0.516	rgb(223,118,119)	1.9915	2,2
Zfp750	Ccdc159	0.96832	50.02	0.522	rgb(223,117,118)	1.9915	2,2
Zfp758	Ifitm3	-0.96832	50.02	-5.2E-01	rgb(104,148,237)	1.9915	2,2
Zfp771	Cebpb	0.96832	50.02	0.515	rgb(223,119,120)	1.9915	2,2
Zfp827	Slc22a2	0.96832	50.02	0.522	rgb(223,117,118)	1.9915	2,2
Zfp956	Bambi	0.96832	50.02	0.515	rgb(223,119,120)	1.9915	2,2
Zhx3	Syne1	0.96832	50.02	0.52	rgb(223,118,119)	1.9915	2,2
Ascl2	Dip2b	0.96667	50.01	0.508	rgb(223,120,121)	1.9913	None
Atf3	Zfp362	0.96667	50.01	0.514	rgb(223,119,120)	1.9913	None
Atf6	Krtcap2	0.96667	50.01	0.506	rgb(223,120,121)	1.9913	2,2
Batf	Gja1	-0.96667	50.01	-5.1E-01	rgb(106,149,237)	1.9913	None
Bcl11b	Dpf1	0.96667	50.01	0.512	rgb(223,119,120)	1.9913	None
Bcl11b	Rab39b	0.96667	50.01	0.507	rgb(223,120,121)	1.9913	None
Bcl6	Gngt2	0.96667	50.01	0.513	rgb(223,119,120)	1.9913	None
Bhlhe41	Grhl2	-0.96667	50.01	-5.1E-01	rgb(106,149,237)	1.9913	2,2
Cenpt	Ramp3	0.96667	50.01	0.511	rgb(223,119,120)	1.9913	2,2
E2f1	Fancm	0.96667	50.01	0.508	rgb(223,120,121)	1.9913	None
Ebf1	Ncdn	0.96667	50.01	0.511	rgb(223,119,120)	1.9913	None
Egr2	Zkscan17	0.96667	50.01	0.507	rgb(223,120,121)	1.9913	None
Erg	Ahrr	-0.96667	50.01	-5.1E-01	rgb(107,150,236)	1.9913	None
Ets1	AI506816	0.96667	50.01	0.506	rgb(223,120,121)	1.9913	None
Fosl2	4930539E08Rik	0.96667	50.01	0.507	rgb(223,120,121)	1.9913	2,2
Fosl2	Cpne6	0.96667	50.01	0.51	rgb(223,120,121)	1.9913	None
Fosl2	Cxcr1	0.96667	50.01	0.512	rgb(223,119,120)	1.9913	None
Fosl2	Fam183b	0.96667	50.01	0.506	rgb(223,120,121)	1.9913	None
Fosl2	Npas4	-0.96667	50.01	-5.1E-01	rgb(105,149,237)	1.9913	None
Fosl2	Pgf	0.96667	50.01	0.506	rgb(223,120,121)	1.9913	None
Gabpa	Flot2	-0.96667	50.01	-5.1E-01	rgb(105,149,237)	1.9913	None
Gata1	Endou	0.96667	50.01	0.506	rgb(223,120,121)	1.9913	2,2
Hif1a	Ankzf1	0.96667	50.01	0.508	rgb(223,120,121)	1.9913	None
Hif1a	Ppp1r13l	0.96667	50.01	0.513	rgb(223,119,120)	1.9913	None
Hif1a	Selenbp1	0.96667	50.01	0.511	rgb(223,119,120)	1.9913	None
Hif1a	Serpine1	0.96667	50.01	0.506	rgb(223,120,121)	1.9913	None
Hif1a	Serpinf1	0.96667	50.01	0.511	rgb(223,119,120)	1.9913	None
Hmg20b	Zfp629	-0.96667	50.01	-5.1E-01	rgb(105,149,237)	1.9913	2,2
Hmx3	Alpk2	0.96667	50.01	0.509	rgb(223,120,121)	1.9913	None
Ikzf3	Appl2	0.96667	50.01	0.51	rgb(223,120,121)	1.9913	None
Ikzf3	Rcl1	-0.96667	50.01	-5.1E-01	rgb(106,149,236)	1.9913	None
Ikzf3	Sdcbp2	0.96667	50.01	0.508	rgb(223,120,121)	1.9913	None
Irf4	Csnk1e	0.96667	50.01	0.506	rgb(223,120,121)	1.9913	None
Irf4	Idi2	-0.96667	50.01	-5.1E-01	rgb(107,150,236)	1.9913	None
Irf4	Mafg	0.96667	50.01	0.511	rgb(223,119,120)	1.9913	None
Irf4	Ptpre	-0.96667	50.01	-5.1E-01	rgb(106,150,236)	1.9913	None
Irf4	Tmem184b	0.96667	50.01	0.513	rgb(223,119,120)	1.9913	None
Irf4	Tns1	-0.96667	50.01	-5.1E-01	rgb(107,150,236)	1.9913	None
Maf	Dmxl2	-0.96667	50.01	-5.1E-01	rgb(107,150,236)	1.9913	None
Maf	Hvcn1	-0.96667	50.01	-5.1E-01	rgb(106,149,236)	1.9913	None
Mbnl2	1110057K04Rik	-0.96667	50.01	-5.1E-01	rgb(106,150,236)	1.9913	2,2
Mef2d	Mapkapk2	-0.96667	50.01	-5.1E-01	rgb(107,150,236)	1.9913	None
Mxd1	Igfbp4	0.96667	50.01	0.51	rgb(223,120,121)	1.9913	2,2
Nfat5	Arrb1	0.96667	50.01	0.511	rgb(223,119,120)	1.9913	None
Nfe2l2	Gart	0.96667	50.01	0.508	rgb(223,120,121)	1.9913	None
Nr1d1	Dab2	0.96667	50.01	0.513	rgb(223,119,120)	1.9913	None
Nr1d1	Glis1	0.96667	50.01	0.505	rgb(223,121,122)	1.9913	None
Phf20	Dixdc1	0.96667	50.01	0.513	rgb(223,119,120)	1.9913	2,2
Rorc	2310007L24Rik	0.96667	50.01	0.508	rgb(223,120,121)	1.9913	2,2
Rorc	S100a4	0.96667	50.01	0.511	rgb(223,119,120)	1.9913	None
Runx1	2900011O08Rik	0.96667	50.01	0.506	rgb(223,120,121)	1.9913	None
Rxra	Hrc	0.96667	50.01	0.509	rgb(223,120,121)	1.9913	None
Satb1	Acot12	-0.96667	50.01	-5.1E-01	rgb(106,150,236)	1.9913	None
Satb1	Apbb1ip	-0.96667	50.01	-5.1E-01	rgb(106,149,236)	1.9913	None
Satb1	Dnmt3a	0.96667	50.01	0.511	rgb(223,119,120)	1.9913	None
Satb1	Malt1	0.96667	50.01	0.515	rgb(223,119,120)	1.9913	None
Satb1	Olfm2	-0.96667	50.01	-5.1E-01	rgb(106,149,236)	1.9913	None
Sgsm2	Calcrl	-0.96667	50.01	-5.1E-01	rgb(107,150,236)	1.9913	2,2
Sgsm2	Epas1	-0.96667	50.01	-5.1E-01	rgb(107,150,236)	1.9913	2,2
Smad3	Nynrin	0.96667	50.01	0.506	rgb(223,120,121)	1.9913	2,2
Smad3	Olfm2	0.96667	50.01	0.51	rgb(223,120,121)	1.9913	None
Smad3	Rnf149	0.96667	50.01	0.507	rgb(223,120,121)	1.9913	None
Smad4	Lamc3	0.96667	50.01	0.509	rgb(223,120,121)	1.9913	2,2
Sox5	Cacna2d1	0.96667	50.01	0.513	rgb(223,119,120)	1.9913	None
Sp4	Cbx4	-0.96667	50.01	-5.1E-01	rgb(106,150,236)	1.9913	None
Sp4	Ets1	-0.96667	50.01	-5.1E-01	rgb(106,149,237)	1.9913	None
Srebf1	Fyn	-0.96667	50.01	-5.1E-01	rgb(106,150,236)	1.9913	None
Srebf1	Syne1	0.96667	50.01	0.514	rgb(223,119,120)	1.9913	None
Stat3	Cwh43	0.96667	50.01	0.51	rgb(223,120,121)	1.9913	None
Stat3	Gngt2	0.96667	50.01	0.505	rgb(223,120,121)	1.9913	None
Stat3	Nkain1	0.96667	50.01	0.507	rgb(223,120,121)	1.9913	None
Stat3	Rora	0.96667	50.01	0.51	rgb(223,120,121)	1.9913	None
Stat3	Stx7	0.96667	50.01	0.509	rgb(223,120,121)	1.9913	None
Tbx21	4930417O13Rik	0.96667	50.01	0.515	rgb(223,119,120)	1.9913	None
Tet2	Rtn4	-0.96667	50.01	-5.1E-01	rgb(106,149,236)	1.9913	2,2
Thrb	Pfkp	-0.96667	50.01	-5.1E-01	rgb(106,150,236)	1.9913	None
Trerf1	Gfod1	0.96667	50.01	0.506	rgb(223,120,121)	1.9913	None
Trp53	Acad8	0.96667	50.01	0.506	rgb(223,120,121)	1.9913	None
Zbed3	Zkscan17	0.96667	50.01	0.511	rgb(223,119,120)	1.9913	2,2
Zbtb33	Tmem141	-0.96667	50.01	-5.1E-01	rgb(106,149,236)	1.9913	2,2
Zbtb4	Fam19a3	0.96667	50.01	0.51	rgb(223,120,121)	1.9913	None
Zbtb7a	Chd7	0.96667	50.01	0.506	rgb(223,120,121)	1.9913	None
Zbtb7b	Hk1	0.96667	50.01	0.51	rgb(223,120,121)	1.9913	None
Zbtb7b	Pacs1	0.96667	50.01	0.51	rgb(223,120,121)	1.9913	None
Zfp105	Apbb1ip	0.96667	50.01	0.507	rgb(223,120,121)	1.9913	None
Zfp105	Itpr3	-0.96667	50.01	-5.1E-01	rgb(107,150,236)	1.9913	2,2
Zfp219	Tacc1	0.96667	50.01	0.515	rgb(223,119,120)	1.9913	None
Zfp429	Fbxo44	0.96667	50.01	0.515	rgb(223,119,120)	1.9913	2,2
Zfp84	Zmynd10	0.96667	50.01	0.512	rgb(223,119,120)	1.9913	2,2
Ahctf1	Nln	0.96428	50.01	0.51	rgb(223,120,121)	1.9913	None
Ankzf1	Pdia2	0.96428	50.01	0.513	rgb(223,119,120)	1.9913	2,2
Bach1	Cd7	0.96428	50.01	0.514	rgb(223,119,120)	1.9913	None
Batf	Col18a1	0.96428	50.01	0.508	rgb(223,120,121)	1.9913	None
Batf3	Runx1	-0.96428	50.01	-5.1E-01	rgb(107,150,236)	1.9913	None
Bcl6	Wipf1	-0.96428	50.01	-5.1E-01	rgb(106,149,236)	1.9913	None
Bhlhe40	Capn2	0.96428	50.01	0.513	rgb(223,119,120)	1.9913	None
Bhlhe40	Dock11	0.96428	50.01	0.514	rgb(223,119,120)	1.9913	None
Bhlhe40	Rcsd1	0.96428	50.01	0.514	rgb(223,119,120)	1.9913	None
Bhlhe40	Trpc1	0.96428	50.01	0.512	rgb(223,119,120)	1.9913	None
Bhlhe40	Unc13a	0.96428	50.01	0.51	rgb(223,120,121)	1.9913	None
C030039L03Rik	Nphp3	0.96428	50.01	0.515	rgb(223,119,120)	1.9913	2,2
Cebpg	Slc6a9	0.96428	50.01	0.512	rgb(223,119,120)	1.9913	2,2
E2f1	Dtl	0.96428	50.01	0.514	rgb(223,119,120)	1.9913	None
E2f1	Glipr1	-0.96428	50.01	-5.1E-01	rgb(106,150,236)	1.9913	None
Ebf1	Gatsl2	0.96428	50.01	0.508	rgb(223,120,121)	1.9913	None
Egr1	Arfgap3	-0.96428	50.01	-5.1E-01	rgb(107,150,236)	1.9913	None
Egr1	Zfp36l1	0.96428	50.01	0.512	rgb(223,119,120)	1.9913	None
Elf1	Commd9	-0.96428	50.01	-5.1E-01	rgb(107,150,236)	1.9913	None
Elf1	Itga4	0.96428	50.01	0.51	rgb(223,120,121)	1.9913	None
Elf1	Kdm2b	0.96428	50.01	0.507	rgb(223,120,121)	1.9913	None
Elf1	Ripk2	0.96428	50.01	0.514	rgb(223,119,120)	1.9913	None
Elf1	Znhit6	-0.96428	50.01	-5.1E-01	rgb(106,150,236)	1.9913	None
Esrra	Aen	0.96428	50.01	0.513	rgb(223,119,120)	1.9913	None
Ets1	Acp5	0.96428	50.01	0.508	rgb(223,120,121)	1.9913	None
Ets1	Aste1	-0.96428	50.01	-5.1E-01	rgb(107,150,236)	1.9913	None
Ets1	Plcg1	0.96428	50.01	0.507	rgb(223,120,121)	1.9913	None
Ets1	Tex2	0.96428	50.01	0.512	rgb(223,119,120)	1.9913	None
Etv4	Asns	0.96428	50.01	0.51	rgb(223,120,121)	1.9913	2,2
Etv6	Il2rb	0.96428	50.01	0.514	rgb(223,119,120)	1.9913	None
Etv6	Tnnt2	-0.96428	50.01	-5.1E-01	rgb(106,150,236)	1.9913	2,2
Fosl1	Reep6	0.96428	50.01	0.509	rgb(223,120,121)	1.9913	None
Fosl2	Bcl2l1	-0.96428	50.01	-5.1E-01	rgb(106,150,236)	1.9913	None
Fosl2	Cecr6	-0.96428	50.01	-5.1E-01	rgb(106,150,236)	1.9913	None
Fosl2	Stat3	0.96428	50.01	0.511	rgb(223,119,120)	1.9913	None
Foxf2	Ndrg4	0.96428	50.01	0.507	rgb(223,120,121)	1.9913	None
Foxf2	Nqo2	0.96428	50.01	0.509	rgb(223,120,121)	1.9913	2,2
Foxf2	Nucb2	0.96428	50.01	0.511	rgb(223,119,120)	1.9913	2,2
Foxo1	Ust	0.96428	50.01	0.515	rgb(223,119,120)	1.9913	None
Foxo3	Exosc8	-0.96428	50.01	-5.1E-01	rgb(107,150,236)	1.9913	None
Foxp1	Muc13	-0.96428	50.01	-5.1E-01	rgb(107,150,236)	1.9913	2,2
Foxs1	Hvcn1	0.96428	50.01	0.51	rgb(223,120,121)	1.9913	2,2
Gabpa	Ube2v1	0.96428	50.01	0.512	rgb(223,119,120)	1.9913	None
Gli3	Nhs	0.96428	50.01	0.513	rgb(223,119,120)	1.9913	2,2
Glis2	Cercam	0.96428	50.01	0.506	rgb(223,120,121)	1.9913	2,2
Hes6	Galk1	0.96428	50.01	0.509	rgb(223,120,121)	1.9913	2,2
Hif1a	E330009J07Rik	0.96428	50.01	0.508	rgb(223,120,121)	1.9913	None
Hif1a	Sco1	0.96428	50.01	0.508	rgb(223,120,121)	1.9913	None
Hif3a	Rasl12	0.96428	50.01	0.511	rgb(223,119,120)	1.9913	2,2
Hif3a	Stc1	0.96428	50.01	0.507	rgb(223,120,121)	1.9913	2,2
Hlx	Sdc1	0.96428	50.01	0.506	rgb(223,120,121)	1.9913	2,2
Hsf1	Crip1	-0.96428	50.01	-5.1E-01	rgb(107,150,236)	1.9913	None
Hsf4	Zfp536	0.96428	50.01	0.512	rgb(223,119,120)	1.9913	None
Ikzf3	Klf4	-0.96428	50.01	-5.1E-01	rgb(107,150,236)	1.9913	None
Ikzf3	Pcsk1	-0.96428	50.01	-5.1E-01	rgb(107,150,236)	1.9913	2,2
Insm1	Spin4	-0.96428	50.01	-5.1E-01	rgb(105,149,237)	1.9913	2,2
Irf1	Tmem35	0.96428	50.01	0.507	rgb(223,120,121)	1.9913	None
Irf2	Gimap7	0.96428	50.01	0.506	rgb(223,120,121)	1.9913	None
Irf2	Slc26a10	0.96428	50.01	0.514	rgb(223,119,120)	1.9913	None
Irf4	Csf2	-0.96428	50.01	-5.1E-01	rgb(107,150,236)	1.9913	None
Irf4	Skil	0.96428	50.01	0.51	rgb(223,120,121)	1.9913	None
Irf5	Pde7a	0.96428	50.01	0.508	rgb(223,120,121)	1.9913	None
Irf7	Oas1c	0.96428	50.01	0.507	rgb(223,120,121)	1.9913	None
Jun	Serinc5	0.96428	50.01	0.506	rgb(223,120,121)	1.9913	None
Jun	Src	0.96428	50.01	0.509	rgb(223,120,121)	1.9913	None
Klf13	Helb	0.96428	50.01	0.513	rgb(223,119,120)	1.9913	None
Klf13	Rasgrp2	0.96428	50.01	0.51	rgb(223,120,121)	1.9913	None
Klf3	Mgll	-0.96428	50.01	-5.1E-01	rgb(105,149,237)	1.9913	None
Klf8	Kcnk7	0.96428	50.01	0.514	rgb(223,119,120)	1.9913	None
Lef1	Sgsm2	-0.96428	50.01	-5.1E-01	rgb(106,149,236)	1.9913	None
Lef1	Tsen2	-0.96428	50.01	-5.1E-01	rgb(106,150,236)	1.9913	None
Litaf	Chn2	0.96428	50.01	0.513	rgb(223,119,120)	1.9913	2,2
Mxd3	Arhgap33	0.96428	50.01	0.51	rgb(223,120,121)	1.9913	2,2
Mxi1	Acp5	0.96428	50.01	0.51	rgb(223,120,121)	1.9913	None
Mxi1	Kif3a	0.96428	50.01	0.509	rgb(223,120,121)	1.9913	None
Mxi1	Utp20	-0.96428	50.01	-5.1E-01	rgb(106,149,237)	1.9913	None
Mybl1	Pde2a	-0.96428	50.01	-5.1E-01	rgb(107,150,236)	1.9913	None
Ncoa2	Tcf12	0.96428	50.01	0.505	rgb(223,120,121)	1.9913	2,2
Nfil3	Auh	0.96428	50.01	0.51	rgb(223,120,121)	1.9913	2,2
Nr2f6	Naglu	0.96428	50.01	0.509	rgb(223,120,121)	1.9913	2,2
Nr3c1	Fam46c	0.96428	50.01	0.509	rgb(223,120,121)	1.9913	None
Nr4a2	Fosl2	0.96428	50.01	0.512	rgb(223,119,120)	1.9913	2,2
Nr4a2	Gpr65	0.96428	50.01	0.511	rgb(223,119,120)	1.9913	None
Pou2f2	Iqgap2	-0.96428	50.01	-5.1E-01	rgb(105,149,237)	1.9913	None
Prdm16	Fam71f2	0.96428	50.01	0.511	rgb(223,119,121)	1.9913	None
Rarg	Rftn2	0.96428	50.01	0.513	rgb(223,119,120)	1.9913	None
Rbpj	Nfil3	0.96428	50.01	0.51	rgb(223,120,121)	1.9913	2,2
Rest	Ccdc122	0.96428	50.01	0.511	rgb(223,119,120)	1.9913	None
Rest	Dhcr7	-0.96428	50.01	-5.1E-01	rgb(107,150,236)	1.9913	None
Rorc	Il1r1	0.96428	50.01	0.507	rgb(223,120,121)	1.9913	None
Runx1	Enthd1	-0.96428	50.01	-5.1E-01	rgb(106,150,236)	1.9913	None
Rxra	Fas	-0.96428	50.01	-5.1E-01	rgb(106,149,236)	1.9913	None
Rxra	Mboat7	0.96428	50.01	0.507	rgb(223,120,121)	1.9913	None
Rxra	Slamf6	0.96428	50.01	0.513	rgb(223,119,120)	1.9913	None
Scrt1	L1cam	0.96428	50.01	0.51	rgb(223,120,121)	1.9913	2,2
Six5	Skil	-0.96428	50.01	-5.1E-01	rgb(107,150,236)	1.9913	None
Sox5	Timp1	0.96428	50.01	0.507	rgb(223,120,121)	1.9913	2,2
Sp110	Eef1a1	-0.96428	50.01	-5.1E-01	rgb(107,150,236)	1.9913	None
Sp2	Ckmt1	-0.96428	50.01	-5.1E-01	rgb(105,149,237)	1.9913	None
Srebf1	Itgb7	0.96428	50.01	0.507	rgb(223,120,121)	1.9913	None
Srebf1	Trerf1	0.96428	50.01	0.515	rgb(223,119,120)	1.9913	None
Srf	Bcor	0.96428	50.01	0.514	rgb(223,119,120)	1.9913	None
Srf	Dnajc16	0.96428	50.01	0.505	rgb(223,121,122)	1.9913	None
Stat4	Psme2	0.96428	50.01	0.511	rgb(223,119,120)	1.9913	None
Tcf3	Acvr1b	0.96428	50.01	0.514	rgb(223,119,120)	1.9913	None
Tead1	Fmnl2	0.96428	50.01	0.505	rgb(223,121,122)	1.9913	None
Tead1	Hmgcr	0.96428	50.01	0.511	rgb(223,119,120)	1.9913	None
Tfdp2	9230114K14Rik	0.96428	50.01	0.507	rgb(223,120,121)	1.9913	None
Twist1	Glt28d2	0.96428	50.01	0.509	rgb(223,120,121)	1.9913	2,2
Vax2	Adcy4	0.96428	50.01	0.507	rgb(223,120,121)	1.9913	2,2
Vax2	Cysltr1	0.96428	50.01	0.514	rgb(223,119,120)	1.9913	2,2
Vax2	Dab2	0.96428	50.01	0.506	rgb(223,120,121)	1.9913	2,2
Vax2	Pde6d	0.96428	50.01	0.508	rgb(223,120,121)	1.9913	2,2
Vdr	Fbxl21	0.96428	50.01	0.511	rgb(223,119,120)	1.9913	None
Yy2	Exoc6	-0.96428	50.01	-5.1E-01	rgb(105,149,237)	1.9913	None
Zbtb7a	Nsun6	-0.96428	50.01	-5.1E-01	rgb(107,150,236)	1.9913	None
Zbtb7b	Pbx2	0.96428	50.01	0.511	rgb(223,119,120)	1.9913	None
Zfp148	Ivd	-0.96428	50.01	-5.1E-01	rgb(107,150,236)	1.9913	None
Zfp263	Vim	-0.96428	50.01	-5.1E-01	rgb(106,149,237)	1.9913	None
Zfp281	Bcl2l11	0.96428	50.01	0.506	rgb(223,120,121)	1.9913	None
Zfp35	Dusp12	0.96428	50.01	0.508	rgb(223,120,121)	1.9913	2,2
Zfp365	Tnfsf4	0.96428	50.01	0.505	rgb(223,120,121)	1.9913	2,2
Zfp367	Apitd1	0.96428	50.01	0.507	rgb(223,120,121)	1.9913	2,2
Zfp385a	Lrrc28	0.96428	50.01	0.508	rgb(223,120,121)	1.9913	2,2
Zfp516	Naga	0.96428	50.01	0.511	rgb(223,119,121)	1.9913	2,2
Zfp869	Dock7	-0.96428	50.01	-5.1E-01	rgb(106,150,236)	1.9913	2,2
Zfp91	Ascc1	-0.96428	50.01	-5.1E-01	rgb(107,150,236)	1.9913	2,2
Zfp961	Smpd4	0.96428	50.01	0.515	rgb(223,119,120)	1.9913	2,2
Ahctf1	Yif1b	-0.96233	50	-5.0E-01	rgb(110,152,236)	1.9911	None
Ar	Jazf1	0.96233	50	0.503	rgb(223,121,122)	1.9911	None
Arid3a	Akap2	-0.96233	50	-5.0E-01	rgb(109,151,236)	1.9911	None
Arid3a	Ctss	-0.96233	50	-5.0E-01	rgb(108,151,236)	1.9911	None
Arid3a	Tmem38b	-0.96233	50	-5.0E-01	rgb(109,151,236)	1.9911	None
Atf3	Tes	0.96233	50	0.499	rgb(222,122,123)	1.9911	None
Atf5	Slc3a2	0.96233	50	0.497	rgb(222,122,123)	1.9911	None
Batf	Trim36	0.96233	50	0.497	rgb(222,122,123)	1.9911	None
Bcl11b	5730508B09Rik	0.96233	50	0.496	rgb(222,122,123)	1.9911	None
Bhlhe40	Exoc6	0.96233	50	0.501	rgb(223,121,122)	1.9911	None
Cebpb	C3	0.96233	50	0.495	rgb(222,122,123)	1.9911	None
Creb3l2	Fosl2	0.96233	50	0.495	rgb(222,122,123)	1.9911	2,2
Crem	Apol9b	-0.96233	50	-5.0E-01	rgb(108,151,236)	1.9911	None
E2f1	Anln	0.96233	50	0.502	rgb(223,121,122)	1.9911	None
E2f1	Sdr39u1	0.96233	50	0.504	rgb(223,121,122)	1.9911	None
E2f4	Reps1	0.96233	50	0.502	rgb(223,121,122)	1.9911	None
Egr2	Dusp1	-0.96233	50	-5.0E-01	rgb(109,152,236)	1.9911	None
Egr2	Prrg4	-0.96233	50	-5.0E-01	rgb(108,151,236)	1.9911	None
Egr2	Tnf	0.96233	50	0.498	rgb(222,122,123)	1.9911	None
Egr2	Zdhhc2	-0.96233	50	-5.0E-01	rgb(108,151,236)	1.9911	None
Egr3	Surf4	-0.96233	50	-5.0E-01	rgb(110,152,236)	1.9911	None
Elf1	Dars2	0.96233	50	0.5	rgb(222,122,123)	1.9911	None
Elf1	Rnf125	0.96233	50	0.498	rgb(222,122,123)	1.9911	None
Elf1	Synj1	0.96233	50	0.498	rgb(222,122,123)	1.9911	None
Elk3	Dusp14	0.96233	50	0.501	rgb(223,121,122)	1.9911	2,2
Ets2	Mpzl2	-0.96233	50	-5.0E-01	rgb(107,150,236)	1.9911	None
Etv6	Fam69b	0.96233	50	0.499	rgb(222,122,123)	1.9911	None
Etv6	Gbp2	0.96233	50	0.496	rgb(222,122,123)	1.9911	None
Etv6	Tbx21	0.96233	50	0.502	rgb(223,121,122)	1.9911	None
Fosl2	Adora2a	0.96233	50	0.497	rgb(222,122,123)	1.9911	None
Fosl2	C920009B18Rik	0.96233	50	0.504	rgb(223,121,122)	1.9911	None
Fosl2	Lbp	0.96233	50	0.497	rgb(222,122,123)	1.9911	None
Fosl2	Rora	0.96233	50	0.498	rgb(222,122,123)	1.9911	None
Foxo1	Bloc1s2	-0.96233	50	-5.0E-01	rgb(108,151,236)	1.9911	None
Foxs1	F730043M19Rik	0.96233	50	0.498	rgb(222,122,123)	1.9911	None
Gata1	Gpm6b	0.96233	50	0.5	rgb(223,121,122)	1.9911	None
Gata3	Ipmk	-0.96233	50	-5.0E-01	rgb(108,150,236)	1.9911	None
Hbp1	Camk2n1	0.96233	50	0.501	rgb(223,121,122)	1.9911	None
Hic1	Zbtb10	-0.96233	50	-5.0E-01	rgb(108,151,236)	1.9911	2,2
Hif1a	Ncs1	0.96233	50	0.502	rgb(223,121,122)	1.9911	None
Hif3a	Pygl	0.96233	50	0.496	rgb(222,122,123)	1.9911	2,2
Hsf1	Gimap7	-0.96233	50	-5.0E-01	rgb(108,151,236)	1.9911	None
Hsf4	Epas1	0.96233	50	0.501	rgb(223,121,122)	1.9911	None
Irf1	Ctss	0.96233	50	0.504	rgb(223,121,122)	1.9911	None
Irf4	Tmem19	0.96233	50	0.497	rgb(222,122,123)	1.9911	None
Irf4	Xcr1	-0.96233	50	-5.0E-01	rgb(109,151,236)	1.9911	None
Irf5	Trim14	0.96233	50	0.496	rgb(222,122,123)	1.9911	None
Irf5	Zfp36l2	-0.96233	50	-5.0E-01	rgb(109,152,236)	1.9911	None
Irf7	Il6	0.96233	50	0.5	rgb(223,121,122)	1.9911	2,2
Irf9	Stat2	0.96233	50	0.496	rgb(222,122,123)	1.9911	None
Kdm2b	Bend3	0.96233	50	0.499	rgb(222,122,123)	1.9911	2,2
Klf13	Prr7	0.96233	50	0.499	rgb(222,122,123)	1.9911	2,2
Lin54	Dclre1a	0.96233	50	0.505	rgb(223,121,122)	1.9911	None
Maf	Gbp9	-0.96233	50	-5.0E-01	rgb(108,151,236)	1.9911	None
Maf	Pld2	0.96233	50	0.502	rgb(223,121,122)	1.9911	None
Maf	Plekho1	0.96233	50	0.5	rgb(222,122,123)	1.9911	None
Maff	Map3k5	-0.96233	50	-5.0E-01	rgb(109,151,236)	1.9911	None
Msc	Lgals3	0.96233	50	0.5	rgb(222,122,123)	1.9911	None
Msc	Pms1	-0.96233	50	-5.0E-01	rgb(109,152,236)	1.9911	None
Mxi1	Mapre3	0.96233	50	0.499	rgb(222,122,123)	1.9911	None
Mybl1	Anln	0.96233	50	0.501	rgb(223,121,122)	1.9911	None
Nfatc2	Actn1	-0.96233	50	-5.0E-01	rgb(108,151,236)	1.9911	None
Nfatc4	Acvr1b	0.96233	50	0.497	rgb(222,122,123)	1.9911	None
Nfkb2	Trib2	-0.96233	50	-5.0E-01	rgb(110,152,236)	1.9911	None
Pknox1	Got1	-0.96233	50	-5.0E-01	rgb(108,151,236)	1.9911	2,2
Pou2af1	Crtam	0.96233	50	0.504	rgb(223,121,122)	1.9911	2,2
Pou2f2	Klri2	-0.96233	50	-5.0E-01	rgb(109,151,236)	1.9911	None
Pou2f2	Rdh11	-0.96233	50	-5.0E-01	rgb(109,152,236)	1.9911	None
Prdm2	Gstt1	-0.96233	50	-5.0E-01	rgb(108,151,236)	1.9911	2,2
Rfx3	Rcl1	-0.96233	50	-5.0E-01	rgb(108,151,236)	1.9911	None
Runx3	Pdcd1	-0.96233	50	-5.0E-01	rgb(109,151,236)	1.9911	None
Scrt1	Rassf1	0.96233	50	0.503	rgb(223,121,122)	1.9911	None
Smad3	Cyr61	-0.96233	50	-5.0E-01	rgb(109,151,236)	1.9911	None
Smad3	Dapl1	-0.96233	50	-5.0E-01	rgb(110,152,236)	1.9911	None
Sox4	Ankrd39	0.96233	50	0.498	rgb(222,122,123)	1.9911	None
Sp2	BC026585	-0.96233	50	-5.0E-01	rgb(109,152,236)	1.9911	None
Sp2	Zfp609	0.96233	50	0.501	rgb(223,121,122)	1.9911	None
Sp3	Sepw1	-0.96233	50	-5.0E-01	rgb(109,151,236)	1.9911	None
Sp4	H2afx	-0.96233	50	-5.0E-01	rgb(108,151,236)	1.9911	None
Sp4	Ms4a4b	0.96233	50	0.496	rgb(222,122,123)	1.9911	None
Stat2	Dtx3l	0.96233	50	0.502	rgb(223,121,122)	1.9911	None
Stat4	Nsun6	0.96233	50	0.504	rgb(223,121,122)	1.9911	None
[truncated: 51,593 more rows]
