# Supplementary material for: Leveraging chromatin accessibility for transcriptional regulatory network inference in T Helper 17 Cells
Source: Genome Res. 2019 Mar;29(3):449–63. doi: 10.1101/gr.238253.118 (PMC6396413; doi:10.1101/gr.238253.118)
Supplement: Supplemental Material [file supp_gr.238253.118_Supplemental_Th17_TRN_Networks.zip › Th17_TRN_Networks-master/TRN_Notebooks/Networks/ChIP_A17_KOall_ATh_bias50_sp.tsv]

TF	Target	SignedQuantile	NonzeroSubsamples(Stability)	pCorr	stroke	stroke-width	stroke-dasharray
E2f4	Wdr76	0.79111	50.42	0.919	rgb(227, 42, 43)	2	None
Stat3	Tnip2	0.79111	50.39	0.891	rgb(227, 47, 49)	1.9994	None
E2f4	E2f7	0.79111	50.37	0.874	rgb(227, 50, 52)	1.999	None
Hif1a	Egln1	0.79111	50.37	0.874	rgb(227, 50, 52)	1.999	None
Stat3	Timp1	0.79111	50.37	0.868	rgb(227, 51, 53)	1.999	None
Hif1a	Aldoc	0.79111	50.35	0.847	rgb(226, 55, 57)	1.9986	None
Hif1a	Slc2a1	0.79111	50.35	0.852	rgb(226, 54, 56)	1.9986	None
Stat3	Ncs1	0.79111	50.35	0.855	rgb(226, 54, 55)	1.9986	None
Lef1	Rps6ka4	0.79111	50.34	0.84	rgb(226, 57, 58)	1.9984	None
Stat3	Nsf	0.79111	50.34	0.836	rgb(226, 57, 59)	1.9984	None
Hif1a	Ero1l	0.79111	50.33	0.83	rgb(226, 58, 60)	1.9982	None
Hif1a	Hk1	0.79111	50.33	0.827	rgb(226, 59, 61)	1.9982	None
Stat3	Bcl3	0.79111	50.33	0.834	rgb(226, 58, 59)	1.9982	None
Hif1a	Pgm2	0.79111	50.32	0.82	rgb(226, 60, 62)	1.998	None
Hif1a	Ppme1	0.79111	50.32	0.824	rgb(226, 60, 61)	1.998	None
Hif1a	Smtnl2	0.79111	50.32	0.825	rgb(226, 59, 61)	1.998	None
Ikzf3	Fastkd2	-0.79111	50.32	-8.2E-01	rgb( 40,109,248)	1.998	None
Hif1a	H2-Ab1	0.79111	50.31	0.809	rgb(226, 63, 64)	1.9978	None
Hif1a	P4ha2	0.79111	50.31	0.812	rgb(226, 62, 64)	1.9978	None
Atf6	Rps14	0.79111	50.3	0.799	rgb(226, 64, 66)	1.9976	None
Atf6	Xpnpep1	-0.79111	50.3	-8.0E-01	rgb( 43,111,247)	1.9976	None
Hif1a	Pfkp	0.79111	50.3	0.803	rgb(226, 64, 65)	1.9976	None
Stat3	Klhl6	0.79111	50.3	0.796	rgb(226, 65, 67)	1.9976	None
Atf6	Txndc17	0.79111	50.29	0.787	rgb(226, 67, 68)	1.9974	None
Batf	Batf	0.79111	50.29	0.79	rgb(226, 66, 68)	1.9974	None
Hif1a	2310022B05Rik	0.79111	50.29	0.79	rgb(226, 66, 68)	1.9974	None
Hif1a	Jmjd6	0.79111	50.29	0.787	rgb(226, 67, 68)	1.9974	None
Hif1a	P4hb	0.79111	50.29	0.791	rgb(226, 66, 67)	1.9974	None
Ikzf3	Arhgef10	0.79111	50.29	0.791	rgb(226, 66, 68)	1.9974	None
Irf4	Prkd3	-0.79111	50.29	-7.9E-01	rgb( 47,113,247)	1.9974	None
Stat3	Gem	0.79111	50.29	0.791	rgb(226, 66, 67)	1.9974	None
Stat3	Il21	0.79111	50.29	0.795	rgb(226, 65, 67)	1.9974	None
Stat3	Sbno2	0.79111	50.29	0.792	rgb(226, 66, 67)	1.9974	None
Stat3	Tspan5	0.79111	50.29	0.794	rgb(226, 65, 67)	1.9974	None
Zfp367	Dtl	0.79111	50.29	0.791	rgb(226, 66, 67)	1.9974	2,2
Hif1a	Bnip3	0.79111	50.28	0.779	rgb(226, 68, 70)	1.9972	None
Hif1a	Hk2	0.79111	50.28	0.778	rgb(226, 68, 70)	1.9972	None
Ikzf3	Thoc3	-0.79111	50.28	-7.8E-01	rgb( 48,114,247)	1.9972	None
Irf4	Ada	0.79111	50.28	0.777	rgb(226, 69, 70)	1.9972	None
Zfp629	Ttbk2	0.79111	50.28	0.777	rgb(226, 69, 70)	1.9972	2,2
Hhex	Trpm6	0.79111	50.27	0.772	rgb(225, 70, 71)	1.997	None
Hif1a	Mboat2	0.79111	50.27	0.77	rgb(225, 70, 71)	1.997	None
Hif1a	Pafah1b3	0.79111	50.27	0.769	rgb(225, 70, 72)	1.997	None
Stat3	Chmp4b	0.79111	50.27	0.768	rgb(225, 70, 72)	1.997	None
Stat3	Malt1	0.79111	50.27	0.771	rgb(225, 70, 71)	1.997	None
Dbp	Ramp3	0.79111	50.26	0.758	rgb(225, 72, 74)	1.9968	None
E2f1	Slfn3	0.79111	50.26	0.759	rgb(225, 72, 74)	1.9968	None
E2f4	Rfwd3	0.79111	50.26	0.755	rgb(225, 73, 74)	1.9968	None
Etv6	Ppp1r13l	-0.79111	50.26	-7.6E-01	rgb( 52,117,246)	1.9968	None
Hif1a	Aldoa	0.79111	50.26	0.761	rgb(225, 72, 73)	1.9968	None
Irf4	Exoc2	-0.79111	50.26	-7.6E-01	rgb( 52,117,246)	1.9968	None
Irf4	Fam160a1	-0.79111	50.26	-7.6E-01	rgb( 52,116,246)	1.9968	2,2
Irf4	Myo1e	-0.79111	50.26	-7.6E-01	rgb( 53,117,246)	1.9968	None
Irf4	Nrp1	-0.79111	50.26	-7.6E-01	rgb( 51,116,246)	1.9968	None
Irf4	Rasgrp1	-0.79111	50.26	-7.6E-01	rgb( 52,117,246)	1.9968	None
Zfp385a	Eng	0.79111	50.26	0.757	rgb(225, 72, 74)	1.9968	2,2
Hif1a	Pgam1	0.79111	50.25	0.746	rgb(225, 75, 76)	1.9966	None
Ikzf3	Gatsl3	0.79111	50.25	0.752	rgb(225, 73, 75)	1.9966	None
Ikzf3	Sumf2	-0.79111	50.25	-7.5E-01	rgb( 54,118,246)	1.9966	None
Irf4	Irf4	0.79111	50.25	0.746	rgb(225, 75, 76)	1.9966	None
Smad3	Ctsw	0.79111	50.25	0.755	rgb(225, 73, 74)	1.9966	None
Stat3	Flot1	0.79111	50.25	0.749	rgb(225, 74, 76)	1.9966	None
Stat3	Sfmbt2	-0.79111	50.25	-7.5E-01	rgb( 55,119,245)	1.9966	None
Atf6	Dpm3	0.79111	50.24	0.74	rgb(225, 76, 77)	1.9964	None
Hif1a	Gys1	0.79111	50.24	0.738	rgb(225, 76, 77)	1.9964	None
Hif1a	Kremen2	0.79111	50.24	0.744	rgb(225, 75, 76)	1.9964	None
Ikzf3	Rpp14	-0.79111	50.24	-7.4E-01	rgb( 57,120,245)	1.9964	None
Irf4	Extl3	-0.79111	50.24	-7.4E-01	rgb( 57,120,245)	1.9964	None
Irf4	Wnt1	-0.79111	50.24	-7.4E-01	rgb( 57,120,245)	1.9964	None
Nr1d1	Impg2	0.79111	50.24	0.743	rgb(225, 75, 77)	1.9964	None
Stat3	Efemp2	0.79111	50.24	0.737	rgb(225, 76, 78)	1.9964	None
Etv6	Cyfip2	-0.79111	50.23	-7.3E-01	rgb( 58,121,245)	1.9962	None
Hif1a	Bcar1	0.79111	50.23	0.73	rgb(225, 78, 79)	1.9962	None
Irf4	Neto1	-0.79111	50.23	-7.3E-01	rgb( 59,121,245)	1.9962	None
Irf4	Nqo2	-0.79111	50.23	-7.3E-01	rgb( 58,120,245)	1.9962	None
Nfe2l2	Lrp8	0.79111	50.23	0.734	rgb(225, 77, 78)	1.9962	None
Zfp367	Exo1	0.79111	50.23	0.733	rgb(225, 77, 78)	1.9962	2,2
Ddit3	Insl3	0.79111	50.22	0.723	rgb(225, 79, 80)	1.996	None
Hif1a	Higd1a	0.79111	50.22	0.715	rgb(225, 80, 82)	1.996	None
Hif1a	Plekha2	0.79111	50.22	0.724	rgb(225, 79, 80)	1.996	None
Ikzf3	Ing2	0.79111	50.22	0.721	rgb(225, 79, 81)	1.996	None
Irf4	Samsn1	-0.79111	50.22	-7.2E-01	rgb( 62,122,244)	1.996	None
Maf	Il3	-0.79111	50.22	-7.2E-01	rgb( 61,122,244)	1.996	None
Stat3	Il1r1	0.79111	50.22	0.724	rgb(225, 79, 80)	1.996	None
Stat3	Lamc2	0.79111	50.22	0.724	rgb(225, 79, 80)	1.996	None
Atf6	Syf2	0.79111	50.21	0.713	rgb(225, 81, 82)	1.9958	None
E2f4	Arhgap33	0.79111	50.21	0.708	rgb(225, 82, 83)	1.9958	None
Hif1a	Cep170	0.79111	50.21	0.71	rgb(225, 81, 83)	1.9958	None
Hif1a	Pygl	0.79111	50.21	0.713	rgb(225, 81, 82)	1.9958	None
Hif1a	Sertad1	0.79111	50.21	0.709	rgb(225, 82, 83)	1.9958	None
Irf4	Atp8b4	-0.79111	50.21	-7.1E-01	rgb( 62,123,244)	1.9958	None
Irf4	Tnik	-0.79111	50.21	-7.1E-01	rgb( 63,123,244)	1.9958	None
Jdp2	Lrrc24	0.79111	50.21	0.708	rgb(225, 82, 83)	1.9958	None
Maf	Ifih1	-0.79111	50.21	-7.1E-01	rgb( 62,123,244)	1.9958	None
Six1	Tgfbr1	0.79111	50.21	0.712	rgb(225, 81, 82)	1.9958	2,2
Stat3	Gatm	0.79111	50.21	0.715	rgb(225, 80, 82)	1.9958	None
Stat3	Tgm2	0.79111	50.21	0.708	rgb(225, 82, 83)	1.9958	None
Klf6	Vim	0.79111	50.21	0.708	rgb(225, 82, 83)	1.9958	2,2
Zfp385a	Zmat3	0.79111	50.21	0.705	rgb(225, 82, 84)	1.9958	2,2
E2f4	Mxd3	0.79111	50.2	0.699	rgb(225, 83, 85)	1.9955	None
Hif1a	3110057O12Rik	0.79111	50.2	0.702	rgb(225, 83, 84)	1.9955	2,2
Hif1a	Fzd7	0.79111	50.2	0.703	rgb(225, 83, 84)	1.9955	None
Hif1a	Ppp1r3b	0.79111	50.2	0.701	rgb(225, 83, 84)	1.9955	None
Hif1a	Ppp1r3g	0.79111	50.2	0.695	rgb(225, 84, 86)	1.9955	2,2
Hif1a	Rassf1	0.79111	50.2	0.699	rgb(225, 84, 85)	1.9955	None
Ikzf3	Pank2	0.79111	50.2	0.699	rgb(225, 84, 85)	1.9955	None
Irf4	A1cf	-0.79111	50.2	-7.0E-01	rgb( 66,125,243)	1.9955	None
Irf4	Ttn	-0.79111	50.2	-7.0E-01	rgb( 66,125,243)	1.9955	None
Maf	Nipal1	0.79111	50.2	0.701	rgb(225, 83, 84)	1.9955	None
Smad3	Ptgfrn	0.79111	50.2	0.697	rgb(225, 84, 85)	1.9955	None
Stat3	Chm	0.79111	50.2	0.702	rgb(225, 83, 84)	1.9955	None
Stat3	Hpcal4	0.79111	50.2	0.7	rgb(225, 83, 85)	1.9955	None
Stat3	Ppm1j	0.79111	50.2	0.7	rgb(225, 83, 85)	1.9955	None
Irf4	Qpct	-0.79111	50.19	-6.9E-01	rgb( 67,126,243)	1.9953	None
Irf4	Sesn1	-0.79111	50.19	-6.9E-01	rgb( 68,126,243)	1.9953	None
Irf4	Trpm1	-0.79111	50.19	-6.9E-01	rgb( 67,126,243)	1.9953	None
Maf	St3gal1	-0.79111	50.19	-6.9E-01	rgb( 67,126,243)	1.9953	None
Rorc	Furin	0.79111	50.19	0.688	rgb(225, 86, 87)	1.9953	None
Rorc	Wdfy2	0.79111	50.19	0.692	rgb(225, 85, 86)	1.9953	None
Smad3	Apol9b	0.79111	50.19	0.689	rgb(225, 85, 87)	1.9953	2,2
Stat3	Dpep2	0.79111	50.19	0.689	rgb(225, 85, 87)	1.9953	None
Stat3	Fosl2	0.79111	50.19	0.687	rgb(225, 86, 87)	1.9953	None
Stat3	Frmd4b	0.79111	50.19	0.69	rgb(225, 85, 87)	1.9953	None
Stat3	Rnh1	0.79111	50.19	0.688	rgb(225, 86, 87)	1.9953	None
Zfp536	Lpin3	0.79111	50.19	0.687	rgb(225, 86, 87)	1.9953	2,2
Creb1	Tsc22d3	0.79111	50.18	0.678	rgb(224, 87, 89)	1.9951	None
Ebf1	Rasal1	0.79111	50.18	0.682	rgb(225, 87, 88)	1.9951	None
Egr1	Hmgn1	0.79111	50.18	0.676	rgb(224, 88, 89)	1.9951	None
Etv6	E330009J07Rik	-0.79111	50.18	-6.8E-01	rgb( 68,127,243)	1.9951	None
Fosl2	Stac2	0.79111	50.18	0.68	rgb(224, 87, 89)	1.9951	None
Gata3	Itgb3	0.79111	50.18	0.68	rgb(224, 87, 88)	1.9951	None
Hif1a	Mt1	0.79111	50.18	0.683	rgb(225, 87, 88)	1.9951	None
Hif1a	Ralb	0.79111	50.18	0.681	rgb(224, 87, 88)	1.9951	None
Hif1a	Rgs11	0.79111	50.18	0.678	rgb(224, 88, 89)	1.9951	None
Hif1a	Rnf181	0.79111	50.18	0.677	rgb(224, 88, 89)	1.9951	None
Irf4	Edaradd	-0.79111	50.18	-6.8E-01	rgb( 70,128,243)	1.9951	None
Irf4	Pgrmc1	-0.79111	50.18	-6.8E-01	rgb( 69,127,243)	1.9951	None
Irf4	Tmem71	-0.79111	50.18	-6.8E-01	rgb( 70,127,243)	1.9951	None
Maf	Neurl3	0.79111	50.18	0.684	rgb(225, 86, 88)	1.9951	None
Maf	Smad3	0.79111	50.18	0.684	rgb(225, 86, 88)	1.9951	None
Trp73	Rnf169	0.79111	50.18	0.682	rgb(225, 87, 88)	1.9951	None
Lyl1	Lix1l	0.79111	50.18	0.68	rgb(224, 87, 89)	1.9951	2,2
Zeb2	Akr1b8	0.79111	50.18	0.679	rgb(224, 87, 89)	1.9951	2,2
Zfp948	Ankrd23	0.79111	50.18	0.682	rgb(225, 87, 88)	1.9951	2,2
Bcl11b	Asns	0.79111	50.17	0.669	rgb(224, 89, 91)	1.9949	None
Creb1	Gnptab	-0.79111	50.17	-6.7E-01	rgb( 71,128,242)	1.9949	None
E2f4	Tpst1	0.79111	50.17	0.671	rgb(224, 89, 90)	1.9949	None
Egr1	Sumf2	0.79111	50.17	0.668	rgb(224, 89, 91)	1.9949	None
Gabpa	Fbxl21	-0.79111	50.17	-6.7E-01	rgb( 72,129,242)	1.9949	None
Hif1a	Bend5	0.79111	50.17	0.671	rgb(224, 89, 90)	1.9949	None
Hif1a	Sap30	0.79111	50.17	0.666	rgb(224, 90, 91)	1.9949	None
Irf4	Abcd3	-0.79111	50.17	-6.7E-01	rgb( 72,129,242)	1.9949	None
Irf4	Aim1	0.79111	50.17	0.67	rgb(224, 89, 90)	1.9949	None
Irf4	Gm2762	-0.79111	50.17	-6.7E-01	rgb( 72,129,242)	1.9949	None
Irf4	Hdac9	-0.79111	50.17	-6.7E-01	rgb( 73,129,242)	1.9949	None
Irf4	Lrrn3	-0.79111	50.17	-6.7E-01	rgb( 72,129,242)	1.9949	None
Irf4	Tnfsf10	-0.79111	50.17	-6.7E-01	rgb( 72,129,242)	1.9949	None
Irf4	Twist1	-0.79111	50.17	-6.7E-01	rgb( 72,129,242)	1.9949	None
Rorc	Igfbp7	0.79111	50.17	0.67	rgb(224, 89, 90)	1.9949	None
Satb1	Slc4a11	-0.79111	50.17	-6.7E-01	rgb( 72,129,242)	1.9949	None
Six5	Qtrtd1	0.79111	50.17	0.673	rgb(224, 89, 90)	1.9949	None
Stat3	Ddr1	0.79111	50.17	0.667	rgb(224, 90, 91)	1.9949	None
Stat3	Hif1a	0.79111	50.17	0.67	rgb(224, 89, 90)	1.9949	None
Zfp292	Smek1	0.79111	50.17	0.672	rgb(224, 89, 90)	1.9949	2,2
Atf3	E2f7	0.79111	50.16	0.658	rgb(224, 91, 93)	1.9947	None
Hif1a	Arrb1	0.79111	50.16	0.663	rgb(224, 90, 92)	1.9947	None
Hif1a	Galk1	0.79111	50.16	0.664	rgb(224, 90, 91)	1.9947	None
Hif1a	Ier3	0.79111	50.16	0.656	rgb(224, 92, 93)	1.9947	None
Hif1a	Slc2a3	0.79111	50.16	0.662	rgb(224, 90, 92)	1.9947	None
Ikzf3	Il10ra	0.79111	50.16	0.658	rgb(224, 91, 93)	1.9947	None
Irf4	Rassf8	-0.79111	50.16	-6.6E-01	rgb( 74,130,242)	1.9947	None
Maf	Aqp3	0.79111	50.16	0.66	rgb(224, 91, 92)	1.9947	None
Nfe2l2	Atp1a1	0.79111	50.16	0.665	rgb(224, 90, 91)	1.9947	None
Rfx3	Mycbp2	-0.79111	50.16	-6.6E-01	rgb( 73,129,242)	1.9947	None
Rorc	Vax2	0.79111	50.16	0.656	rgb(224, 92, 93)	1.9947	None
Stat3	Alpk2	0.79111	50.16	0.656	rgb(224, 92, 93)	1.9947	None
Stat3	Muc1	0.79111	50.16	0.664	rgb(224, 90, 91)	1.9947	None
Zfp385a	Ptp4a3	0.79111	50.16	0.657	rgb(224, 92, 93)	1.9947	2,2
Batf	Rdh10	-0.79111	50.15	-6.5E-01	rgb( 76,131,242)	1.9945	None
Bcl6	Nedd4	0.79111	50.15	0.647	rgb(224, 93, 95)	1.9945	None
E2f4	Zranb3	0.79111	50.15	0.651	rgb(224, 93, 94)	1.9945	2,2
Etv6	Tmem184b	-0.79111	50.15	-6.5E-01	rgb( 77,132,242)	1.9945	None
Hif1a	Cox7a1	0.79111	50.15	0.649	rgb(224, 93, 94)	1.9945	None
Hif1a	Fam71f2	0.79111	50.15	0.649	rgb(224, 93, 94)	1.9945	None
Irf4	Bmyc	-0.79111	50.15	-6.5E-01	rgb( 77,132,242)	1.9945	None
Irf4	Ppp3ca	-0.79111	50.15	-6.5E-01	rgb( 75,131,242)	1.9945	None
Irf4	Stra6	0.79111	50.15	0.65	rgb(224, 93, 94)	1.9945	None
Irf4	Tspan2	0.79111	50.15	0.654	rgb(224, 92, 93)	1.9945	None
Smad3	Lrrfip1	0.79111	50.15	0.652	rgb(224, 93, 94)	1.9945	None
Sp4	Abcg1	-0.79111	50.15	-6.5E-01	rgb( 76,131,242)	1.9945	None
Stat3	Padi2	0.79111	50.15	0.654	rgb(224, 92, 93)	1.9945	None
Stat3	Plscr3	0.79111	50.15	0.653	rgb(224, 92, 94)	1.9945	None
Stat3	Sec14l1	0.79111	50.15	0.646	rgb(224, 94, 95)	1.9945	None
Zfp341	Pgm1	0.79111	50.15	0.649	rgb(224, 93, 94)	1.9945	2,2
Zfp385a	Abhd4	0.79111	50.15	0.653	rgb(224, 92, 94)	1.9945	2,2
Zfp429	Apold1	-0.79111	50.15	-6.5E-01	rgb( 75,131,242)	1.9945	2,2
Zfp536	Tekt2	0.79111	50.15	0.65	rgb(224, 93, 94)	1.9945	2,2
E2f4	Slc4a8	0.79111	50.14	0.643	rgb(224, 94, 96)	1.9943	None
Gabpa	F730043M19Rik	-0.79111	50.14	-6.4E-01	rgb( 77,132,241)	1.9943	None
Hif1a	Kcnk7	0.79111	50.14	0.644	rgb(224, 94, 95)	1.9943	None
Hif1a	Matk	0.79111	50.14	0.635	rgb(224, 96, 97)	1.9943	None
Irf4	Fas	-0.79111	50.14	-6.4E-01	rgb( 78,132,241)	1.9943	None
Irf4	Olr1	-0.79111	50.14	-6.4E-01	rgb( 77,132,241)	1.9943	None
Nfe2l2	Lrrc59	0.79111	50.14	0.644	rgb(224, 94, 95)	1.9943	None
Rorc	Cdk18	0.79111	50.14	0.643	rgb(224, 94, 96)	1.9943	None
Rorc	Il17a	0.79111	50.14	0.639	rgb(224, 95, 96)	1.9943	None
Rorc	Plac8	-0.79111	50.14	-6.4E-01	rgb( 78,133,241)	1.9943	None
Stat3	Akr1b8	0.79111	50.14	0.638	rgb(224, 95, 96)	1.9943	None
Stat3	Creb3l2	0.79111	50.14	0.642	rgb(224, 94, 96)	1.9943	None
Stat3	Lrmp	-0.79111	50.14	-6.4E-01	rgb( 79,133,241)	1.9943	None
Stat3	Nts	-0.79111	50.14	-6.4E-01	rgb( 77,132,241)	1.9943	None
Stat3	Piwil2	0.79111	50.14	0.64	rgb(224, 95, 96)	1.9943	None
Stat3	Syn1	0.79111	50.14	0.642	rgb(224, 94, 96)	1.9943	None
Stat3	Zfp473	0.79111	50.14	0.643	rgb(224, 94, 95)	1.9943	None
Zkscan1	Kdelc2	0.79111	50.14	0.643	rgb(224, 94, 95)	1.9943	None
Pcgf2	Bmyc	0.79111	50.14	0.636	rgb(224, 96, 97)	1.9943	2,2
Zfp787	Ocrl	-0.79111	50.14	-6.4E-01	rgb( 78,132,241)	1.9943	2,2
Batf	Ermn	0.79111	50.13	0.629	rgb(224, 97, 98)	1.9941	None
E2f1	Zc3hav1l	0.79111	50.13	0.634	rgb(224, 96, 97)	1.9941	None
Hif1a	Pdxp	0.79111	50.13	0.632	rgb(224, 96, 98)	1.9941	None
Hif1a	Sra1	0.79111	50.13	0.63	rgb(224, 97, 98)	1.9941	None
Ikzf3	Cxcr4	0.79111	50.13	0.628	rgb(224, 97, 98)	1.9941	None
Ikzf3	Qtrtd1	-0.79111	50.13	-6.3E-01	rgb( 81,134,241)	1.9941	None
Irf4	Enpep	-0.79111	50.13	-6.3E-01	rgb( 81,134,241)	1.9941	None
Irf4	Sfmbt1	0.79111	50.13	0.633	rgb(224, 96, 97)	1.9941	None
Lin54	Hist1h1b	0.79111	50.13	0.634	rgb(224, 96, 97)	1.9941	None
Nfe2l2	Dhcr24	0.79111	50.13	0.626	rgb(224, 97, 99)	1.9941	None
Pou2af1	Inpp4b	0.79111	50.13	0.629	rgb(224, 97, 98)	1.9941	None
Pparg	Erap1	0.79111	50.13	0.629	rgb(224, 97, 98)	1.9941	None
Rorc	Aff3	-0.79111	50.13	-6.3E-01	rgb( 80,133,241)	1.9941	None
Satb1	Gja1	0.79111	50.13	0.63	rgb(224, 97, 98)	1.9941	None
Smad3	Acsbg1	0.79111	50.13	0.626	rgb(224, 97, 99)	1.9941	None
Sp4	Ept1	0.79111	50.13	0.627	rgb(224, 97, 99)	1.9941	None
Sp4	Mapkbp1	0.79111	50.13	0.631	rgb(224, 96, 98)	1.9941	None
Sp4	Tgfbr3	-0.79111	50.13	-6.3E-01	rgb( 81,134,241)	1.9941	None
Stat3	Arid5a	0.79111	50.13	0.626	rgb(224, 97, 99)	1.9941	None
Stat3	Cdh23	0.79111	50.13	0.633	rgb(224, 96, 97)	1.9941	None
Stat3	Eci2	0.79111	50.13	0.626	rgb(224, 97, 99)	1.9941	None
Stat3	Psme1	-0.79111	50.13	-6.3E-01	rgb( 79,133,241)	1.9941	None
Stat3	Rorc	0.79111	50.13	0.629	rgb(224, 97, 98)	1.9941	None
Stat3	Tubb6	0.79111	50.13	0.626	rgb(224, 97, 99)	1.9941	None
Atf6	Fundc2	0.79111	50.12	0.617	rgb(224, 99,100)	1.9939	None
Batf	Ikzf2	0.79111	50.12	0.618	rgb(224, 99,100)	1.9939	None
Bcl11b	Ift57	0.79111	50.12	0.617	rgb(224, 99,100)	1.9939	None
Egr2	Calhm2	-0.79111	50.12	-6.2E-01	rgb( 83,135,241)	1.9939	None
Fosl2	Ddx51	-0.79111	50.12	-6.2E-01	rgb( 82,135,241)	1.9939	None
Foxf2	Rtn4	0.79111	50.12	0.623	rgb(224, 98, 99)	1.9939	None
Gata3	D430041D05Rik	0.79111	50.12	0.615	rgb(224, 99,101)	1.9939	None
Hhex	Gpr161	0.79111	50.12	0.623	rgb(224, 98, 99)	1.9939	None
Hif1a	Itga7	0.79111	50.12	0.623	rgb(224, 98, 99)	1.9939	None
Hif1a	Piga	0.79111	50.12	0.623	rgb(224, 98, 99)	1.9939	None
Hif1a	Snapc1	0.79111	50.12	0.616	rgb(224, 99,101)	1.9939	None
Ikzf3	Ndrg2	0.79111	50.12	0.622	rgb(224, 98, 99)	1.9939	None
Irf4	Ankrd39	-0.79111	50.12	-6.2E-01	rgb( 82,135,241)	1.9939	None
Irf4	Apobec1	-0.79111	50.12	-6.2E-01	rgb( 82,135,241)	1.9939	None
Irf4	Atp1a1	-0.79111	50.12	-6.2E-01	rgb( 82,135,241)	1.9939	None
Irf4	Cd44	-0.79111	50.12	-6.2E-01	rgb( 82,135,241)	1.9939	None
Irf4	Cd5l	0.79111	50.12	0.619	rgb(224, 99,100)	1.9939	None
Irf4	Cxcl2	-0.79111	50.12	-6.2E-01	rgb( 83,135,240)	1.9939	2,2
Irf4	Rai14	-0.79111	50.12	-6.2E-01	rgb( 83,135,241)	1.9939	None
Irf4	Tnfsf4	-0.79111	50.12	-6.2E-01	rgb( 82,135,241)	1.9939	None
Maf	Bspry	-0.79111	50.12	-6.2E-01	rgb( 83,135,241)	1.9939	None
Maf	Casp3	-0.79111	50.12	-6.2E-01	rgb( 84,136,240)	1.9939	None
Maf	Nrn1	-0.79111	50.12	-6.2E-01	rgb( 82,135,241)	1.9939	None
Rxra	Heyl	0.79111	50.12	0.623	rgb(224, 98, 99)	1.9939	None
Satb1	Bmpr1a	0.79111	50.12	0.62	rgb(224, 99,100)	1.9939	None
Sp2	Heatr1	-0.79111	50.12	-6.2E-01	rgb( 83,135,240)	1.9939	None
Sp3	Ifi27l2a	0.79111	50.12	0.621	rgb(224, 98,100)	1.9939	None
Sp4	Adarb1	0.79111	50.12	0.617	rgb(224, 99,100)	1.9939	None
Casz1	Dusp8	0.79111	50.12	0.624	rgb(224, 98, 99)	1.9939	2,2
Mxd1	Csrnp1	0.79111	50.12	0.62	rgb(224, 99,100)	1.9939	2,2
Sgsm2	Unc93b1	0.79111	50.12	0.616	rgb(224, 99,101)	1.9939	2,2
Zfp420	Scarf2	-0.79111	50.12	-6.2E-01	rgb( 83,136,240)	1.9939	2,2
Atf6	Trim46	-0.79111	50.11	-6.1E-01	rgb( 84,136,240)	1.9937	None
Batf	Cd274	-0.79111	50.11	-6.1E-01	rgb( 84,136,240)	1.9937	None
Batf	Hmcn1	-0.79111	50.11	-6.1E-01	rgb( 86,137,240)	1.9937	None
Batf	S100a6	0.79111	50.11	0.612	rgb(224,100,101)	1.9937	None
Creb3l2	Tacc2	0.79111	50.11	0.608	rgb(224,101,102)	1.9937	None
Egr2	Cd80	-0.79111	50.11	-6.1E-01	rgb( 85,137,240)	1.9937	None
Egr3	Ralb	-0.79111	50.11	-6.1E-01	rgb( 85,137,240)	1.9937	None
Fosl2	Fam114a1	0.79111	50.11	0.612	rgb(224,100,101)	1.9937	None
Foxh1	Ahnak	0.79111	50.11	0.608	rgb(224,101,102)	1.9937	None
Gabpa	Tprkb	0.79111	50.11	0.606	rgb(224,101,102)	1.9937	None
Hif1a	Egln3	0.79111	50.11	0.61	rgb(224,101,102)	1.9937	None
Hif1a	Plcxd1	0.79111	50.11	0.613	rgb(224,100,101)	1.9937	None
Irf4	Nrgn	-0.79111	50.11	-6.1E-01	rgb( 84,136,240)	1.9937	None
Irf4	Phldb2	-0.79111	50.11	-6.1E-01	rgb( 85,137,240)	1.9937	None
Irf4	Pigr	-0.79111	50.11	-6.1E-01	rgb( 85,137,240)	1.9937	None
Irf4	Slfn2	0.79111	50.11	0.612	rgb(224,100,101)	1.9937	None
Maf	Asnsd1	-0.79111	50.11	-6.1E-01	rgb( 85,137,240)	1.9937	None
Maf	Sgk1	0.79111	50.11	0.608	rgb(224,101,102)	1.9937	None
Plagl1	Slc29a3	0.79111	50.11	0.613	rgb(224,100,101)	1.9937	None
Rorc	Foxb1	-0.79111	50.11	-6.1E-01	rgb( 84,136,240)	1.9937	None
Rxra	Pkhd1	0.79111	50.11	0.607	rgb(224,101,102)	1.9937	None
Satb1	9430020K01Rik	0.79111	50.11	0.61	rgb(224,101,102)	1.9937	None
Satb1	Stc2	0.79111	50.11	0.613	rgb(224,100,101)	1.9937	None
Satb1	Syn1	-0.79111	50.11	-6.1E-01	rgb( 84,136,240)	1.9937	None
Smad3	Ccr8	0.79111	50.11	0.612	rgb(224,100,101)	1.9937	None
Smad3	Nt5e	0.79111	50.11	0.615	rgb(224,100,101)	1.9937	None
Sp3	Zfp473	0.79111	50.11	0.61	rgb(224,100,102)	1.9937	None
Sp4	Akap12	-0.79111	50.11	-6.1E-01	rgb( 85,137,240)	1.9937	None
Sp4	Plxna1	0.79111	50.11	0.612	rgb(224,100,101)	1.9937	None
Stat3	5430427O19Rik	-0.79111	50.11	-6.1E-01	rgb( 85,137,240)	1.9937	None
Stat3	A230072C01Rik	0.79111	50.11	0.607	rgb(224,101,102)	1.9937	None
Stat3	Ctla2b	0.79111	50.11	0.611	rgb(224,100,102)	1.9937	None
Stat3	Skap2	0.79111	50.11	0.611	rgb(224,100,102)	1.9937	None
Stat3	Socs3	0.79111	50.11	0.615	rgb(224,100,101)	1.9937	None
Dpf1	Gipr	0.79111	50.11	0.606	rgb(224,101,103)	1.9937	2,2
Tet2	Dip2b	0.79111	50.11	0.615	rgb(224,100,101)	1.9937	2,2
Zbtb46	Serpinb6b	0.79111	50.11	0.608	rgb(224,101,102)	1.9937	2,2
Zfp429	Zfp874a	0.79111	50.11	0.611	rgb(224,100,101)	1.9937	2,2
Zfp692	Myo1a	0.79111	50.11	0.61	rgb(224,100,102)	1.9937	2,2
Zscan22	A730017L22Rik	0.79111	50.11	0.613	rgb(224,100,101)	1.9937	2,2
Ascl2	Ahrr	0.79111	50.1	0.596	rgb(224,103,104)	1.9935	None
Atf6	Exosc8	0.79111	50.1	0.598	rgb(224,103,104)	1.9935	None
Batf	Cdh17	0.79111	50.1	0.601	rgb(224,102,103)	1.9935	None
Batf	Igfbp7	-0.79111	50.1	-6.0E-01	rgb( 88,138,240)	1.9935	None
Batf	Prss30	0.79111	50.1	0.601	rgb(224,102,103)	1.9935	None
Batf	Sema4f	0.79111	50.1	0.603	rgb(224,102,103)	1.9935	None
Bcl11b	Sars	0.79111	50.1	0.6	rgb(224,102,104)	1.9935	None
Cebpg	Wwc1	-0.79111	50.1	-6.0E-01	rgb( 86,137,240)	1.9935	None
E2f4	Cdc25b	0.79111	50.1	0.602	rgb(224,102,103)	1.9935	None
Fosl1	Dpy19l3	0.79111	50.1	0.601	rgb(224,102,103)	1.9935	None
Fosl2	Eaf2	0.79111	50.1	0.602	rgb(224,102,103)	1.9935	None
Fosl2	Zcchc24	0.79111	50.1	0.596	rgb(224,103,104)	1.9935	None
Foxq1	Rassf3	0.79111	50.1	0.596	rgb(224,103,104)	1.9935	None
Glis2	Cacna1c	0.79111	50.1	0.603	rgb(224,102,103)	1.9935	None
Hif1a	Cisd3	0.79111	50.1	0.602	rgb(224,102,103)	1.9935	None
Hif1a	Rab33a	0.79111	50.1	0.598	rgb(224,103,104)	1.9935	None
Hlf	Pde7a	0.79111	50.1	0.597	rgb(224,103,104)	1.9935	None
Ikzf3	Adck1	-0.79111	50.1	-6.0E-01	rgb( 86,137,240)	1.9935	None
Irf4	Icosl	-0.79111	50.1	-6.0E-01	rgb( 87,138,240)	1.9935	None
Irf4	Rufy3	-0.79111	50.1	-6.0E-01	rgb( 87,138,240)	1.9935	None
Jdp2	Srgn	-0.79111	50.1	-6.0E-01	rgb( 87,138,240)	1.9935	None
Jund	Rims2	0.79111	50.1	0.601	rgb(224,102,103)	1.9935	None
Maf	Dst	0.79111	50.1	0.605	rgb(224,102,103)	1.9935	None
Maf	Snx9	-0.79111	50.1	-6.0E-01	rgb( 86,137,240)	1.9935	None
Plag1	Hmgn1	-0.79111	50.1	-6.0E-01	rgb( 87,138,240)	1.9935	None
Ppard	Smad3	0.79111	50.1	0.596	rgb(224,103,104)	1.9935	None
Prrx1	Serpinb5	-0.79111	50.1	-6.0E-01	rgb( 86,137,240)	1.9935	2,2
Rorc	Tnf	0.79111	50.1	0.597	rgb(224,103,104)	1.9935	None
Six1	Capn5	0.79111	50.1	0.604	rgb(224,102,103)	1.9935	None
Six1	Col15a1	0.79111	50.1	0.597	rgb(224,103,104)	1.9935	None
Six5	Rai14	-0.79111	50.1	-6.0E-01	rgb( 87,138,240)	1.9935	2,2
Smad3	Dst	0.79111	50.1	0.6	rgb(224,102,104)	1.9935	None
Sp4	Tex2	-0.79111	50.1	-6.0E-01	rgb( 88,138,240)	1.9935	None
Stat1	Parp9	0.79111	50.1	0.597	rgb(224,103,104)	1.9935	None
Stat3	Cyth4	0.79111	50.1	0.599	rgb(224,103,104)	1.9935	None
Stat3	Trim46	0.79111	50.1	0.602	rgb(224,102,103)	1.9935	None
Stat4	Upb1	-0.79111	50.1	-6.0E-01	rgb( 86,137,240)	1.9935	None
Trp53	Sh3gl3	0.79111	50.1	0.596	rgb(224,103,104)	1.9935	None
C030039L03Rik	Atp7b	0.79111	50.1	0.601	rgb(224,102,103)	1.9935	2,2
Mxd3	Smtn	0.79111	50.1	0.598	rgb(224,103,104)	1.9935	2,2
Zfp318	Enpp4	-0.79111	50.1	-6.0E-01	rgb( 87,138,240)	1.9935	2,2
Zfp429	Megf8	-0.79111	50.1	-6.0E-01	rgb( 88,138,240)	1.9935	2,2
Zfp536	Itsn1	0.79111	50.1	0.598	rgb(224,103,104)	1.9935	2,2
Ar	Ddx11	-0.79111	50.09	-5.9E-01	rgb( 89,139,239)	1.9933	None
Atf6	Pts	0.79111	50.09	0.586	rgb(223,105,106)	1.9933	None
Batf	Dcp2	-0.79111	50.09	-5.9E-01	rgb( 90,140,239)	1.9933	None
Batf	H2-Q10	0.79111	50.09	0.588	rgb(223,105,106)	1.9933	None
Cebpb	Tacr2	0.79111	50.09	0.594	rgb(224,104,105)	1.9933	2,2
Creb1	Lgals7	0.79111	50.09	0.586	rgb(223,105,106)	1.9933	None
Elk3	Gpr97	0.79111	50.09	0.594	rgb(224,104,105)	1.9933	2,2
Fos	Rbm15	0.79111	50.09	0.592	rgb(224,104,105)	1.9933	None
Fosl2	H2-Q10	0.79111	50.09	0.59	rgb(223,104,106)	1.9933	None
Hey1	Son	0.79111	50.09	0.587	rgb(223,105,106)	1.9933	None
Hif1a	Fam114a2	0.79111	50.09	0.587	rgb(223,105,106)	1.9933	None
Hif1a	Rnf113a1	0.79111	50.09	0.594	rgb(224,104,105)	1.9933	None
Hif1a	Vdac1	0.79111	50.09	0.587	rgb(223,105,106)	1.9933	None
Hif1a	Xpnpep1	0.79111	50.09	0.592	rgb(224,104,105)	1.9933	None
Ikzf2	Gfod1	0.79111	50.09	0.594	rgb(224,103,105)	1.9933	None
Irf2	Abhd2	0.79111	50.09	0.59	rgb(223,104,106)	1.9933	None
Irf4	C2cd4b	-0.79111	50.09	-5.9E-01	rgb( 88,139,240)	1.9933	None
Irf4	Pld2	0.79111	50.09	0.587	rgb(223,105,106)	1.9933	None
Irf9	Ifit3	0.79111	50.09	0.588	rgb(223,105,106)	1.9933	2,2
Irf9	Pyhin1	0.79111	50.09	0.589	rgb(223,104,106)	1.9933	None
Irf9	Xaf1	0.79111	50.09	0.59	rgb(223,104,106)	1.9933	None
Klf4	Hps6	0.79111	50.09	0.589	rgb(223,105,106)	1.9933	None
Maf	Ap1s3	-0.79111	50.09	-5.9E-01	rgb( 89,139,239)	1.9933	None
Nr4a1	Mab21l2	-0.79111	50.09	-5.9E-01	rgb( 89,139,239)	1.9933	2,2
Pou2af1	Slc4a11	-0.79111	50.09	-5.9E-01	rgb( 89,139,239)	1.9933	None
Rest	Mbtd1	-0.79111	50.09	-5.9E-01	rgb( 89,139,239)	1.9933	None
Rfx1	Gripap1	-0.79111	50.09	-5.9E-01	rgb( 88,139,240)	1.9933	None
Satb1	Arhgdig	0.79111	50.09	0.587	rgb(223,105,106)	1.9933	None
Satb1	Dab2ip	0.79111	50.09	0.593	rgb(224,104,105)	1.9933	None
Satb1	Rapgef5	0.79111	50.09	0.586	rgb(223,105,106)	1.9933	2,2
Six5	Rdh10	-0.79111	50.09	-5.9E-01	rgb( 88,139,240)	1.9933	None
Sp4	Rcsd1	-0.79111	50.09	-5.9E-01	rgb( 88,139,240)	1.9933	None
Sp4	S100a13	-0.79111	50.09	-5.9E-01	rgb( 88,139,240)	1.9933	None
Stat3	Acox3	0.79111	50.09	0.592	rgb(224,104,105)	1.9933	None
Trp53	Zfp365	0.79111	50.09	0.589	rgb(223,104,106)	1.9933	None
Zbtb7a	Nid2	0.79111	50.09	0.594	rgb(224,104,105)	1.9933	None
Gm14420	Cdkn2d	0.79111	50.09	0.589	rgb(223,105,106)	1.9933	2,2
Zfp385a	Psrc1	0.79111	50.09	0.585	rgb(223,105,106)	1.9933	2,2
Zfp414	Ucp2	0.79111	50.09	0.592	rgb(224,104,105)	1.9933	2,2
Batf	Cd80	-0.79111	50.08	-5.8E-01	rgb( 92,141,239)	1.9931	None
Batf	Hvcn1	0.79111	50.08	0.58	rgb(223,106,107)	1.9931	None
Batf	Rabgap1l	0.79111	50.08	0.577	rgb(223,107,108)	1.9931	None
Ebf1	Dhrs3	0.79111	50.08	0.577	rgb(223,107,108)	1.9931	None
Esrra	Prr5l	0.79111	50.08	0.581	rgb(223,106,107)	1.9931	None
Etv6	Zfp445	0.79111	50.08	0.577	rgb(223,107,108)	1.9931	None
Fos	Tmbim1	0.79111	50.08	0.577	rgb(223,107,108)	1.9931	None
Fosl2	Ubtd1	0.79111	50.08	0.584	rgb(223,106,107)	1.9931	None
Gata1	Il17a	0.79111	50.08	0.584	rgb(223,105,107)	1.9931	None
Gfi1	D130040H23Rik	0.79111	50.08	0.58	rgb(223,106,107)	1.9931	None
Glis2	Ethe1	-0.79111	50.08	-5.8E-01	rgb( 91,140,239)	1.9931	2,2
Hif1a	Nags	0.79111	50.08	0.579	rgb(223,106,107)	1.9931	None
Hif1a	Unc13a	0.79111	50.08	0.58	rgb(223,106,107)	1.9931	None
Ikzf3	Gpr146	0.79111	50.08	0.576	rgb(223,107,108)	1.9931	None
Irf4	Acot6	-0.79111	50.08	-5.8E-01	rgb( 92,141,239)	1.9931	None
Irf4	Etv6	0.79111	50.08	0.58	rgb(223,106,107)	1.9931	None
Irf4	Rhebl1	0.79111	50.08	0.575	rgb(223,107,108)	1.9931	None
Irf4	Spry2	-0.79111	50.08	-5.8E-01	rgb( 91,140,239)	1.9931	None
Lef1	Nlrc3	0.79111	50.08	0.583	rgb(223,106,107)	1.9931	None
Lin54	Hist1h1c	0.79111	50.08	0.58	rgb(223,106,107)	1.9931	None
Lin54	Wrnip1	0.79111	50.08	0.582	rgb(223,106,107)	1.9931	None
Maf	Nedd9	-0.79111	50.08	-5.8E-01	rgb( 92,141,239)	1.9931	None
Maf	Peli2	0.79111	50.08	0.581	rgb(223,106,107)	1.9931	None
Maf	Pgrmc1	-0.79111	50.08	-5.8E-01	rgb( 91,141,239)	1.9931	None
Maf	Tnfsf11	-0.79111	50.08	-5.8E-01	rgb( 92,141,239)	1.9931	None
Nfkb2	Ly6c2	-0.79111	50.08	-5.8E-01	rgb( 90,140,239)	1.9931	2,2
Nr1d2	Il17f	0.79111	50.08	0.583	rgb(223,106,107)	1.9931	None
Pou2f2	Smpd4	-0.79111	50.08	-5.8E-01	rgb( 91,141,239)	1.9931	None
Prdm16	Endod1	0.79111	50.08	0.585	rgb(223,105,107)	1.9931	None
Rxra	Fcgbp	0.79111	50.08	0.582	rgb(223,106,107)	1.9931	2,2
Smad3	Slc9a2	0.79111	50.08	0.582	rgb(223,106,107)	1.9931	None
Sp2	Casp3	0.79111	50.08	0.575	rgb(223,107,108)	1.9931	None
Sp4	Ccng2	-0.79111	50.08	-5.8E-01	rgb( 90,140,239)	1.9931	None
Sp4	Emp3	-0.79111	50.08	-5.8E-01	rgb( 90,140,239)	1.9931	None
Sp4	Itgb7	-0.79111	50.08	-5.8E-01	rgb( 90,140,239)	1.9931	None
Sp4	Lgals1	-0.79111	50.08	-5.8E-01	rgb( 90,140,239)	1.9931	None
Sp4	Sytl1	-0.79111	50.08	-5.8E-01	rgb( 91,140,239)	1.9931	None
Stat1	Gimap8	0.79111	50.08	0.58	rgb(223,106,107)	1.9931	None
Stat3	Maf	0.79111	50.08	0.583	rgb(223,106,107)	1.9931	None
Stat3	Picalm	0.79111	50.08	0.576	rgb(223,107,108)	1.9931	None
C030039L03Rik	1700001L05Rik	0.79111	50.08	0.583	rgb(223,106,107)	1.9931	2,2
C030039L03Rik	Kbtbd13	0.79111	50.08	0.575	rgb(223,107,108)	1.9931	2,2
Cxxc5	Nod1	0.79111	50.08	0.575	rgb(223,107,108)	1.9931	2,2
Gm14420	Gm2011	0.79111	50.08	0.575	rgb(223,107,108)	1.9931	2,2
Zfp169	Inpp4a	0.79111	50.08	0.578	rgb(223,107,108)	1.9931	2,2
Zfp385a	Zfp750	0.79111	50.08	0.579	rgb(223,106,107)	1.9931	2,2
Zfp407	Mdn1	0.79111	50.08	0.581	rgb(223,106,107)	1.9931	2,2
Zfp9	Ifitm1	0.79111	50.08	0.581	rgb(223,106,107)	1.9931	2,2
Ascl2	Serpine2	0.79111	50.07	0.572	rgb(223,108,109)	1.9929	None
Batf	Rilpl2	-0.79111	50.07	-5.7E-01	rgb( 92,141,239)	1.9929	None
Batf	S100a4	0.79111	50.07	0.572	rgb(223,108,109)	1.9929	None
Bcl11b	Zcchc3	0.79111	50.07	0.57	rgb(223,108,109)	1.9929	None
Bhlhe41	Slc7a3	0.79111	50.07	0.574	rgb(223,107,108)	1.9929	2,2
Cebpb	Myd88	-0.79111	50.07	-5.7E-01	rgb( 93,141,239)	1.9929	None
Creb5	Fosl2	0.79111	50.07	0.567	rgb(223,109,110)	1.9929	2,2
E2f4	Cenpw	0.79111	50.07	0.572	rgb(223,108,109)	1.9929	None
Erf	Lrmp	-0.79111	50.07	-5.7E-01	rgb( 93,142,239)	1.9929	None
Etv6	Traf6	-0.79111	50.07	-5.7E-01	rgb( 93,142,239)	1.9929	None
Fosl2	Serpinb5	0.79111	50.07	0.567	rgb(223,109,110)	1.9929	None
Fosl2	Tgfb3	0.79111	50.07	0.569	rgb(223,108,109)	1.9929	None
Hif1a	Atp7b	0.79111	50.07	0.574	rgb(223,107,108)	1.9929	None
Hif1a	Dnajc21	0.79111	50.07	0.573	rgb(223,107,109)	1.9929	None
Hif1a	Scrt1	0.79111	50.07	0.573	rgb(223,108,109)	1.9929	None
Ikzf3	Heatr1	-0.79111	50.07	-5.7E-01	rgb( 93,142,239)	1.9929	None
Irf4	Adamts6	-0.79111	50.07	-5.7E-01	rgb( 93,142,239)	1.9929	None
Irf4	Angptl4	-0.79111	50.07	-5.7E-01	rgb( 94,142,239)	1.9929	None
Irf4	Gpr35	-0.79111	50.07	-5.7E-01	rgb( 93,142,239)	1.9929	2,2
Irf4	Nox1	-0.79111	50.07	-5.7E-01	rgb( 92,141,239)	1.9929	None
Irf4	Tnfsf8	-0.79111	50.07	-5.7E-01	rgb( 93,142,239)	1.9929	None
Irf4	Zfp36l1	-0.79111	50.07	-5.7E-01	rgb( 93,142,239)	1.9929	None
Irf8	Gbp8	0.79111	50.07	0.566	rgb(223,109,110)	1.9929	None
Maf	Slfn2	-0.79111	50.07	-5.7E-01	rgb( 93,142,239)	1.9929	None
Msx2	Moap1	-0.79111	50.07	-5.7E-01	rgb( 94,142,239)	1.9929	2,2
Mxi1	Tnfrsf21	0.79111	50.07	0.567	rgb(223,109,110)	1.9929	None
Nfkb2	Plekhh1	0.79111	50.07	0.567	rgb(223,109,110)	1.9929	2,2
Npas4	Sema4g	0.79111	50.07	0.573	rgb(223,108,109)	1.9929	2,2
Pou2af1	Ldlrap1	0.79111	50.07	0.571	rgb(223,108,109)	1.9929	None
Prdm1	Ly6a	0.79111	50.07	0.574	rgb(223,107,109)	1.9929	None
Rora	Adam12	0.79111	50.07	0.573	rgb(223,108,109)	1.9929	2,2
Rorc	Il17re	0.79111	50.07	0.566	rgb(223,109,110)	1.9929	None
Rorc	Mylk2	0.79111	50.07	0.566	rgb(223,109,110)	1.9929	None
Rxra	Acot5	0.79111	50.07	0.568	rgb(223,108,110)	1.9929	2,2
Rxra	Obscn	0.79111	50.07	0.571	rgb(223,108,109)	1.9929	2,2
Smad3	Casp3	-0.79111	50.07	-5.7E-01	rgb( 94,142,239)	1.9929	2,2
Sp110	Aif1	-0.79111	50.07	-5.7E-01	rgb( 93,141,239)	1.9929	2,2
Sp4	Coro7	-0.79111	50.07	-5.7E-01	rgb( 94,142,239)	1.9929	None
Sp4	Nlrc3	-0.79111	50.07	-5.7E-01	rgb( 93,142,239)	1.9929	2,2
Sp4	Sesn1	-0.79111	50.07	-5.7E-01	rgb( 94,142,239)	1.9929	None
Stat1	Eaf2	0.79111	50.07	0.575	rgb(223,107,108)	1.9929	None
Stat3	BC021614	0.79111	50.07	0.574	rgb(223,107,108)	1.9929	None
Stat3	Inhba	0.79111	50.07	0.57	rgb(223,108,109)	1.9929	None
Stat3	Mfsd2a	0.79111	50.07	0.57	rgb(223,108,109)	1.9929	None
Stat3	Ticam2	-0.79111	50.07	-5.7E-01	rgb( 94,142,238)	1.9929	None
Stat4	4930523C07Rik	-0.79111	50.07	-5.7E-01	rgb( 94,142,238)	1.9929	None
Tcf3	Srsf12	0.79111	50.07	0.573	rgb(223,108,109)	1.9929	None
Zeb1	Rab4b	0.79111	50.07	0.575	rgb(223,107,108)	1.9929	None
Zfp148	Zbtb4	0.79111	50.07	0.574	rgb(223,107,109)	1.9929	None
Zfp219	Stx1a	-0.79111	50.07	-5.7E-01	rgb( 93,142,239)	1.9929	None
Mtf2	Dcaf17	0.79111	50.07	0.566	rgb(223,109,110)	1.9929	2,2
Tet2	Zfp568	0.79111	50.07	0.571	rgb(223,108,109)	1.9929	2,2
Zfp362	Mmp7	-0.79111	50.07	-5.7E-01	rgb( 93,141,239)	1.9929	2,2
Zfp367	Fam111a	0.79111	50.07	0.572	rgb(223,108,109)	1.9929	2,2
Zfp385a	Phlda3	0.79111	50.07	0.567	rgb(223,109,110)	1.9929	2,2
Zfp827	Rrad	-0.79111	50.07	-5.7E-01	rgb( 93,142,239)	1.9929	2,2
Zfp944	L1cam	0.79111	50.07	0.568	rgb(223,109,110)	1.9929	2,2
Zkscan17	Cs	0.79111	50.07	0.57	rgb(223,108,109)	1.9929	2,2
Atf2	Pgm2	-0.79111	50.06	-5.6E-01	rgb( 97,144,238)	1.9927	None
Cebpb	Calcrl	0.79111	50.06	0.564	rgb(223,109,110)	1.9927	None
Dmrt1	Cd81	-0.79111	50.06	-5.6E-01	rgb( 96,143,238)	1.9927	2,2
E2f1	Nfatc2	0.79111	50.06	0.556	rgb(223,111,112)	1.9927	None
E2f4	Rabggta	-0.79111	50.06	-5.6E-01	rgb( 97,144,238)	1.9927	None
Ebf1	Dip2b	0.79111	50.06	0.561	rgb(223,110,111)	1.9927	None
Egr1	Tyms	0.79111	50.06	0.558	rgb(223,110,112)	1.9927	None
Elf1	Abi3	-0.79111	50.06	-5.6E-01	rgb( 96,144,238)	1.9927	None
Fos	Vamp2	-0.79111	50.06	-5.6E-01	rgb( 96,143,238)	1.9927	None
Fosl1	Lta	0.79111	50.06	0.559	rgb(223,110,111)	1.9927	None
Fosl2	Sord	0.79111	50.06	0.556	rgb(223,111,112)	1.9927	None
Hif1a	Agl	0.79111	50.06	0.555	rgb(223,111,112)	1.9927	None
Hif1a	Eif4ebp1	0.79111	50.06	0.559	rgb(223,110,111)	1.9927	None
Hif1a	Ndufv3	0.79111	50.06	0.561	rgb(223,110,111)	1.9927	None
Hif1a	Stc1	0.79111	50.06	0.555	rgb(223,111,112)	1.9927	None
Irf4	Adck3	-0.79111	50.06	-5.6E-01	rgb( 96,143,238)	1.9927	None
Irf4	Gbp5	0.79111	50.06	0.555	rgb(223,111,112)	1.9927	None
Irf4	Il1rn	0.79111	50.06	0.557	rgb(223,111,112)	1.9927	None
Irf4	Pml	0.79111	50.06	0.559	rgb(223,110,111)	1.9927	None
Irf4	Ripk2	-0.79111	50.06	-5.6E-01	rgb( 94,142,238)	1.9927	None
Irf4	Xdh	-0.79111	50.06	-5.6E-01	rgb( 96,143,238)	1.9927	None
Irf8	Rab19	0.79111	50.06	0.555	rgb(223,111,112)	1.9927	None
Junb	Tnip3	-0.79111	50.06	-5.6E-01	rgb( 95,143,238)	1.9927	None
Lef1	Cnnm3	0.79111	50.06	0.563	rgb(223,110,111)	1.9927	None
Maf	Agl	-0.79111	50.06	-5.6E-01	rgb( 95,143,238)	1.9927	None
Maf	Aldoc	-0.79111	50.06	-5.6E-01	rgb( 96,143,238)	1.9927	None
Mybl1	3110057O12Rik	0.79111	50.06	0.558	rgb(223,110,112)	1.9927	2,2
Nfkb1	Heg1	0.79111	50.06	0.561	rgb(223,110,111)	1.9927	None
Nfkb2	Ccdc50	0.79111	50.06	0.564	rgb(223,109,110)	1.9927	None
Pou6f1	Aim1	-0.79111	50.06	-5.6E-01	rgb( 96,143,238)	1.9927	2,2
Rel	Anxa3	0.79111	50.06	0.562	rgb(223,110,111)	1.9927	None
Rora	Ppp1r14c	0.79111	50.06	0.559	rgb(223,110,111)	1.9927	2,2
Rorc	Hvcn1	0.79111	50.06	0.559	rgb(223,110,111)	1.9927	None
Rorc	Ski	0.79111	50.06	0.559	rgb(223,110,111)	1.9927	None
Rxra	Fam196a	0.79111	50.06	0.558	rgb(223,110,112)	1.9927	2,2
Rxra	Fam19a3	0.79111	50.06	0.559	rgb(223,110,111)	1.9927	None
Satb1	Crat	-0.79111	50.06	-5.6E-01	rgb( 95,143,238)	1.9927	None
Smad3	Ctla2b	0.79111	50.06	0.564	rgb(223,109,110)	1.9927	None
Sp4	Capn2	-0.79111	50.06	-5.6E-01	rgb( 96,144,238)	1.9927	None
Sp4	Ero1l	0.79111	50.06	0.558	rgb(223,110,112)	1.9927	None
Sp4	Hk2	0.79111	50.06	0.563	rgb(223,109,111)	1.9927	None
Sp4	Klf13	-0.79111	50.06	-5.6E-01	rgb( 95,143,238)	1.9927	None
Sp4	Rgs14	-0.79111	50.06	-5.6E-01	rgb( 96,143,238)	1.9927	None
Stat3	Atp2b4	0.79111	50.06	0.563	rgb(223,109,111)	1.9927	None
Stat3	Cyth3	-0.79111	50.06	-5.6E-01	rgb( 96,144,238)	1.9927	None
Stat3	Trat1	-0.79111	50.06	-5.6E-01	rgb( 96,144,238)	1.9927	None
Tcf12	Epc1	-0.79111	50.06	-5.6E-01	rgb( 97,144,238)	1.9927	None
Tef	Pck2	0.79111	50.06	0.56	rgb(223,110,111)	1.9927	None
Trp53	Phlda3	0.79111	50.06	0.559	rgb(223,110,111)	1.9927	None
Twist1	Acss1	0.79111	50.06	0.562	rgb(223,110,111)	1.9927	None
Zbtb1	Abcb9	-0.79111	50.06	-5.6E-01	rgb( 95,143,238)	1.9927	2,2
Zfp300	Maged2	0.79111	50.06	0.555	rgb(223,111,112)	1.9927	2,2
Kdm5b	Rasgef1b	-0.79111	50.06	-5.6E-01	rgb( 95,143,238)	1.9927	2,2
Mxd1	Aim1	0.79111	50.06	0.557	rgb(223,111,112)	1.9927	2,2
Plscr1	Asns	0.79111	50.06	0.561	rgb(223,110,111)	1.9927	2,2
Zbed6	Zfp445	0.79111	50.06	0.557	rgb(223,111,112)	1.9927	2,2
Zfp318	Adora2b	-0.79111	50.06	-5.6E-01	rgb( 95,143,238)	1.9927	2,2
Zfp385a	9030617O03Rik	0.79111	50.06	0.555	rgb(223,111,112)	1.9927	2,2
Zfp429	Snhg6	0.79111	50.06	0.562	rgb(223,110,111)	1.9927	2,2
Zfp473	Sema6b	0.79111	50.06	0.558	rgb(223,110,112)	1.9927	2,2
Zfp53	Unc13b	-0.79111	50.06	-5.6E-01	rgb( 95,143,238)	1.9927	2,2
Zfp882	Proz	0.79111	50.06	0.556	rgb(223,111,112)	1.9927	2,2
Atf6	Chchd7	0.79111	50.05	0.55	rgb(223,112,113)	1.9925	None
Atf6	Dctpp1	0.79111	50.05	0.545	rgb(223,113,114)	1.9925	None
Atf6	Ypel5	0.79111	50.05	0.548	rgb(223,112,113)	1.9925	None
Batf	Cacng4	0.79111	50.05	0.554	rgb(223,111,112)	1.9925	None
Cebpb	Erap1	-0.79111	50.05	-5.5E-01	rgb( 99,145,238)	1.9925	None
Cebpg	Smox	0.79111	50.05	0.545	rgb(223,113,114)	1.9925	None
Ebf1	Rassf3	0.79111	50.05	0.547	rgb(223,112,114)	1.9925	None
Egr1	Apitd1	0.79111	50.05	0.552	rgb(223,111,113)	1.9925	None
Egr2	Fut8	-0.79111	50.05	-5.5E-01	rgb( 99,145,238)	1.9925	None
Erg	4632428N05Rik	0.79111	50.05	0.552	rgb(223,112,113)	1.9925	2,2
Erg	Cd83	-0.79111	50.05	-5.5E-01	rgb( 98,145,238)	1.9925	None
Fosl2	Chit1	0.79111	50.05	0.55	rgb(223,112,113)	1.9925	None
Fosl2	Eid1	0.79111	50.05	0.546	rgb(223,113,114)	1.9925	None
Fosl2	Rnh1	0.79111	50.05	0.551	rgb(223,112,113)	1.9925	None
Foxc1	Hspa12a	0.79111	50.05	0.549	rgb(223,112,113)	1.9925	2,2
Foxf2	Tnfrsf19	0.79111	50.05	0.545	rgb(223,113,114)	1.9925	None
Foxn3	Upb1	0.79111	50.05	0.547	rgb(223,113,114)	1.9925	2,2
Gata2	Pcbd1	0.79111	50.05	0.554	rgb(223,111,112)	1.9925	2,2
Hif1a	Vegfa	0.79111	50.05	0.554	rgb(223,111,112)	1.9925	None
Irf4	Aes	0.79111	50.05	0.546	rgb(223,113,114)	1.9925	None
Irf4	Cnksr3	-0.79111	50.05	-5.5E-01	rgb( 98,144,238)	1.9925	None
Irf4	Eml1	-0.79111	50.05	-5.5E-01	rgb( 99,145,238)	1.9925	None
Irf4	Mtss1	0.79111	50.05	0.55	rgb(223,112,113)	1.9925	None
Irf4	Npc2	0.79111	50.05	0.549	rgb(223,112,113)	1.9925	None
Irf4	Rab11fip1	-0.79111	50.05	-5.5E-01	rgb( 97,144,238)	1.9925	None
Irf4	Tmod1	-0.79111	50.05	-5.5E-01	rgb( 98,145,238)	1.9925	None
Irf7	Cd47	0.79111	50.05	0.552	rgb(223,112,113)	1.9925	None
Jun	Plod2	0.79111	50.05	0.553	rgb(223,111,113)	1.9925	None
Klf2	Fam49b	0.79111	50.05	0.545	rgb(223,113,114)	1.9925	None
Mxi1	Stk39	-0.79111	50.05	-5.5E-01	rgb( 97,144,238)	1.9925	None
Myc	Cdk5r1	0.79111	50.05	0.55	rgb(223,112,113)	1.9925	None
Nkx3-1	Fut8	0.79111	50.05	0.547	rgb(223,113,114)	1.9925	None
Nr1d1	Fhod3	0.79111	50.05	0.549	rgb(223,112,113)	1.9925	None
Pou2f2	Ifitm3	0.79111	50.05	0.551	rgb(223,112,113)	1.9925	None
Rara	Il10rb	0.79111	50.05	0.554	rgb(223,111,112)	1.9925	None
Rorc	Ccdc63	0.79111	50.05	0.546	rgb(223,113,114)	1.9925	None
Rorc	Fgfr1	-0.79111	50.05	-5.5E-01	rgb( 98,144,238)	1.9925	None
Rorc	Il22	0.79111	50.05	0.554	rgb(223,111,112)	1.9925	None
Rorc	Sell	-0.79111	50.05	-5.5E-01	rgb( 98,145,238)	1.9925	None
Rreb1	Gdi1	0.79111	50.05	0.552	rgb(223,112,113)	1.9925	None
Rxra	Clcnkb	0.79111	50.05	0.551	rgb(223,112,113)	1.9925	None
Sall4	Foxp3	0.79111	50.05	0.55	rgb(223,112,113)	1.9925	None
Satb1	Lrp12	0.79111	50.05	0.548	rgb(223,112,113)	1.9925	None
Smad3	Cxcr5	0.79111	50.05	0.552	rgb(223,112,113)	1.9925	None
Smad3	Epb4.1l2	0.79111	50.05	0.552	rgb(223,112,113)	1.9925	2,2
Sox5	Nsun6	0.79111	50.05	0.551	rgb(223,112,113)	1.9925	None
Sp4	Znrf1	-0.79111	50.05	-5.5E-01	rgb( 97,144,238)	1.9925	None
Srebf1	Clk3	0.79111	50.05	0.552	rgb(223,112,113)	1.9925	None
Stat3	Mndal	-0.79111	50.05	-5.5E-01	rgb( 97,144,238)	1.9925	None
Stat3	Serpinf1	0.79111	50.05	0.551	rgb(223,112,113)	1.9925	None
Stat3	Slc39a1	0.79111	50.05	0.553	rgb(223,111,113)	1.9925	None
Stat4	Tnfsf11	-0.79111	50.05	-5.5E-01	rgb( 98,145,238)	1.9925	None
Stat5b	Tnfsf8	0.79111	50.05	0.553	rgb(223,111,113)	1.9925	None
Tcf3	Sidt1	0.79111	50.05	0.55	rgb(223,112,113)	1.9925	None
Tef	Herc4	0.79111	50.05	0.548	rgb(223,112,113)	1.9925	None
Tet1	Pcdh7	0.79111	50.05	0.553	rgb(223,111,112)	1.9925	None
Trp53	Rhod	0.79111	50.05	0.546	rgb(223,113,114)	1.9925	None
Zbtb33	Lysmd4	-0.79111	50.05	-5.5E-01	rgb( 98,144,238)	1.9925	None
Zfp202	Gpr146	0.79111	50.05	0.551	rgb(223,112,113)	1.9925	None
Zfp281	Prrt2	0.79111	50.05	0.551	rgb(223,112,113)	1.9925	None
Zfp664	Acvrl1	-0.79111	50.05	-5.5E-01	rgb( 97,144,238)	1.9925	2,2
Casz1	Itih5	-0.79111	50.05	-5.5E-01	rgb( 98,145,238)	1.9925	2,2
Mxd3	Cdc25b	0.79111	50.05	0.55	rgb(223,112,113)	1.9925	2,2
Tigd2	Mcm9	-0.79111	50.05	-5.5E-01	rgb( 97,144,238)	1.9925	2,2
Zfp111	Ccdc125	-0.79111	50.05	-5.5E-01	rgb( 97,144,238)	1.9925	2,2
Zfp26	Nucks1	0.79111	50.05	0.545	rgb(223,113,114)	1.9925	2,2
Zfp35	Dhrs4	0.79111	50.05	0.553	rgb(223,111,113)	1.9925	2,2
Zfp385a	Zfp365	0.79111	50.05	0.546	rgb(223,113,114)	1.9925	2,2
Zfp426	Gpr34	0.79111	50.05	0.551	rgb(223,112,113)	1.9925	2,2
Zfp808	Pla2g4c	0.79111	50.05	0.546	rgb(223,113,114)	1.9925	2,2
Arid2	Gprc5a	0.79111	50.04	0.545	rgb(223,113,114)	1.9923	2,2
Arid3a	Dock11	0.79111	50.04	0.541	rgb(223,114,115)	1.9923	None
Batf	Rab11fip1	0.79111	50.04	0.542	rgb(223,113,114)	1.9923	None
Batf	Synpo	-0.79111	50.04	-5.4E-01	rgb( 99,145,238)	1.9923	None
Batf	Tal2	-0.79111	50.04	-5.4E-01	rgb(100,146,237)	1.9923	None
Bcl11b	Dcaf17	-0.79111	50.04	-5.4E-01	rgb(100,146,237)	1.9923	None
Bcl11b	Mmachc	0.79111	50.04	0.541	rgb(223,114,115)	1.9923	None
Bhlhe41	Aldh1l2	0.79111	50.04	0.537	rgb(223,114,115)	1.9923	None
Cebpg	Ncoa1	0.79111	50.04	0.539	rgb(223,114,115)	1.9923	None
E2f1	Zc3h7b	0.79111	50.04	0.538	rgb(223,114,115)	1.9923	None
E2f4	Dars2	0.79111	50.04	0.542	rgb(223,114,115)	1.9923	None
Elf1	Tnfsf11	0.79111	50.04	0.536	rgb(223,115,116)	1.9923	None
Etv6	Hist1h1d	0.79111	50.04	0.536	rgb(223,115,116)	1.9923	None
Etv6	Mex3d	-0.79111	50.04	-5.4E-01	rgb( 99,145,238)	1.9923	None
Fosl1	Chst12	0.79111	50.04	0.537	rgb(223,114,115)	1.9923	None
Fosl1	Ric8	0.79111	50.04	0.538	rgb(223,114,115)	1.9923	2,2
Fosl2	Fam43a	0.79111	50.04	0.537	rgb(223,114,116)	1.9923	None
Fosl2	Hpcal4	0.79111	50.04	0.542	rgb(223,114,115)	1.9923	None
Foxj1	Tnip3	-0.79111	50.04	-5.4E-01	rgb( 99,145,238)	1.9923	None
Foxn3	Epha3	-0.79111	50.04	-5.4E-01	rgb( 99,146,238)	1.9923	2,2
Foxp1	4930481A15Rik	0.79111	50.04	0.543	rgb(223,113,114)	1.9923	None
Gata1	Stat4	0.79111	50.04	0.544	rgb(223,113,114)	1.9923	None
Gata3	Olr1	0.79111	50.04	0.535	rgb(223,115,116)	1.9923	None
Glis3	Lif	0.79111	50.04	0.538	rgb(223,114,115)	1.9923	None
Hif1a	Vldlr	0.79111	50.04	0.539	rgb(223,114,115)	1.9923	None
Hsf4	Rap2b	0.79111	50.04	0.535	rgb(223,115,116)	1.9923	None
Irf4	Adap1	0.79111	50.04	0.536	rgb(223,115,116)	1.9923	None
Irf4	Arrb2	0.79111	50.04	0.538	rgb(223,114,115)	1.9923	None
Irf4	Nr1d1	0.79111	50.04	0.538	rgb(223,114,115)	1.9923	None
Irf7	Lin54	0.79111	50.04	0.542	rgb(223,114,115)	1.9923	None
Irf9	Ifit2	0.79111	50.04	0.536	rgb(223,115,116)	1.9923	2,2
Irf9	Irf7	0.79111	50.04	0.542	rgb(223,113,114)	1.9923	None
Lin54	Hist1h1e	0.79111	50.04	0.537	rgb(223,114,116)	1.9923	None
Maf	Alcam	-0.79111	50.04	-5.4E-01	rgb( 99,145,238)	1.9923	None
Maf	Cdk5r1	-0.79111	50.04	-5.4E-01	rgb(100,146,238)	1.9923	None
Maf	Gstt3	-0.79111	50.04	-5.4E-01	rgb(101,146,237)	1.9923	None
Maf	Maf	0.79111	50.04	0.541	rgb(223,114,115)	1.9923	None
Maf	Snhg6	-0.79111	50.04	-5.4E-01	rgb(101,146,237)	1.9923	None
Maf	Specc1	0.79111	50.04	0.535	rgb(223,115,116)	1.9923	None
Mef2b	Ccdc141	0.79111	50.04	0.539	rgb(223,114,115)	1.9923	None
Nfatc2	Synpo	0.79111	50.04	0.538	rgb(223,114,115)	1.9923	None
Nfe2l2	Ypel3	-0.79111	50.04	-5.4E-01	rgb( 99,145,238)	1.9923	None
Nfkb1	Ikzf2	0.79111	50.04	0.545	rgb(223,113,114)	1.9923	None
Pparg	Tpst1	0.79111	50.04	0.538	rgb(223,114,115)	1.9923	None
Prox1	Gbp7	0.79111	50.04	0.536	rgb(223,115,116)	1.9923	None
Rela	Ahnak	0.79111	50.04	0.541	rgb(223,114,115)	1.9923	None
Rorc	Fes	0.79111	50.04	0.538	rgb(223,114,115)	1.9923	None
Rorc	Mgat5	0.79111	50.04	0.544	rgb(223,113,114)	1.9923	None
Rxra	Atp8b1	0.79111	50.04	0.541	rgb(223,114,115)	1.9923	None
Satb1	Basp1	-0.79111	50.04	-5.4E-01	rgb( 99,145,238)	1.9923	None
Satb1	Ninl	0.79111	50.04	0.537	rgb(223,114,115)	1.9923	2,2
Six1	Sh3bp1	0.79111	50.04	0.543	rgb(223,113,114)	1.9923	2,2
Smad3	Col15a1	0.79111	50.04	0.54	rgb(223,114,115)	1.9923	None
Smad3	Grap	-0.79111	50.04	-5.4E-01	rgb(101,146,237)	1.9923	None
Sox6	Kcnq2	0.79111	50.04	0.54	rgb(223,114,115)	1.9923	2,2
Sp4	Atp11a	0.79111	50.04	0.541	rgb(223,114,115)	1.9923	None
Sp4	Dab2ip	0.79111	50.04	0.542	rgb(223,114,115)	1.9923	None
Sp4	Syde2	0.79111	50.04	0.545	rgb(223,113,114)	1.9923	None
Stat1	1600014C10Rik	0.79111	50.04	0.541	rgb(223,114,115)	1.9923	None
Stat3	Hlcs	-0.79111	50.04	-5.4E-01	rgb(100,146,237)	1.9923	None
Stat3	Myo3b	0.79111	50.04	0.54	rgb(223,114,115)	1.9923	None
Stat3	Tmed3	0.79111	50.04	0.539	rgb(223,114,115)	1.9923	None
Stat4	Mapk6	0.79111	50.04	0.538	rgb(223,114,115)	1.9923	2,2
Stat4	Tubb6	-0.79111	50.04	-5.4E-01	rgb( 99,145,238)	1.9923	None
Zbtb6	Batf	0.79111	50.04	0.538	rgb(223,114,115)	1.9923	None
Zbtb7b	Nckipsd	0.79111	50.04	0.544	rgb(223,113,114)	1.9923	None
Zeb1	Gpatch4	-0.79111	50.04	-5.4E-01	rgb(100,146,238)	1.9923	None
Zfp281	Myadm	0.79111	50.04	0.538	rgb(223,114,115)	1.9923	None
Atmin	Gramd1b	0.79111	50.04	0.541	rgb(223,114,115)	1.9923	2,2
Csrnp1	Mxd1	0.79111	50.04	0.537	rgb(223,114,115)	1.9923	2,2
L3mbtl3	Dcaf17	0.79111	50.04	0.54	rgb(223,114,115)	1.9923	2,2
Zbed3	Cd274	-0.79111	50.04	-5.4E-01	rgb(100,146,237)	1.9923	2,2
Zfp28	Prdm16	0.79111	50.04	0.54	rgb(223,114,115)	1.9923	2,2
Zfp365	Eda2r	0.79111	50.04	0.537	rgb(223,114,116)	1.9923	2,2
Zfp536	Tmed3	0.79111	50.04	0.537	rgb(223,114,116)	1.9923	2,2
Zfp609	Chic2	-0.79111	50.04	-5.4E-01	rgb(101,146,237)	1.9923	2,2
Zfp960	Ifi204	0.79111	50.04	0.54	rgb(223,114,115)	1.9923	2,2
Arid3b	Eci2	0.79111	50.03	0.529	rgb(223,116,117)	1.9921	None
Arid5a	Sdc1	0.79111	50.03	0.528	rgb(223,116,117)	1.9921	2,2
Atf6	Atp6v1g1	0.79111	50.03	0.531	rgb(223,116,117)	1.9921	None
Atf6	Cox7a2l	0.79111	50.03	0.529	rgb(223,116,117)	1.9921	None
Batf	Adamtsl5	0.79111	50.03	0.525	rgb(223,117,118)	1.9921	None
Batf	Nipal1	0.79111	50.03	0.527	rgb(223,116,117)	1.9921	None
Batf	Trim13	0.79111	50.03	0.533	rgb(223,115,116)	1.9921	None
Bcl11b	Trim14	-0.79111	50.03	-5.3E-01	rgb(102,147,237)	1.9921	None
Cebpb	Trib3	0.79111	50.03	0.527	rgb(223,116,117)	1.9921	None
Creb5	Mfge8	0.79111	50.03	0.535	rgb(223,115,116)	1.9921	2,2
Dbp	Dgat1	0.79111	50.03	0.529	rgb(223,116,117)	1.9921	None
Ddit3	Naca	-0.79111	50.03	-5.3E-01	rgb(102,147,237)	1.9921	None
E2f4	Gen1	0.79111	50.03	0.525	rgb(223,117,118)	1.9921	None
E2f4	Parp6	-0.79111	50.03	-5.3E-01	rgb(102,147,237)	1.9921	None
Ebf1	Nr4a1	0.79111	50.03	0.534	rgb(223,115,116)	1.9921	None
Elf1	Fam131b	-0.79111	50.03	-5.3E-01	rgb(103,147,237)	1.9921	None
Fosl1	A430005L14Rik	-0.79111	50.03	-5.3E-01	rgb(101,147,237)	1.9921	2,2
Gata1	Itgb3	0.79111	50.03	0.529	rgb(223,116,117)	1.9921	None
Hif1a	Parp9	0.79111	50.03	0.527	rgb(223,116,117)	1.9921	None
Hif1a	Slc41a2	0.79111	50.03	0.531	rgb(223,116,117)	1.9921	None
Hif1a	Thada	-0.79111	50.03	-5.3E-01	rgb(102,147,237)	1.9921	None
Homez	Csnk1e	-0.79111	50.03	-5.3E-01	rgb(102,147,237)	1.9921	2,2
Hoxd4	Il23r	0.79111	50.03	0.531	rgb(223,116,117)	1.9921	None
Ikzf3	Dnmt3a	-0.79111	50.03	-5.3E-01	rgb(102,147,237)	1.9921	None
Irf4	Cnnm3	-0.79111	50.03	-5.3E-01	rgb(101,147,237)	1.9921	None
Irf4	Cxcr6	-0.79111	50.03	-5.3E-01	rgb(101,147,237)	1.9921	None
Irf4	Prickle1	-0.79111	50.03	-5.3E-01	rgb(102,147,237)	1.9921	None
Irf4	Tgoln1	0.79111	50.03	0.532	rgb(223,115,117)	1.9921	None
Irf9	Gbp9	0.79111	50.03	0.533	rgb(223,115,116)	1.9921	None
Klf12	Mdn1	-0.79111	50.03	-5.3E-01	rgb(103,147,237)	1.9921	None
Klf4	Anln	0.79111	50.03	0.525	rgb(223,117,118)	1.9921	None
Klf7	Cmtm8	0.79111	50.03	0.529	rgb(223,116,117)	1.9921	None
Lef1	Anapc1	0.79111	50.03	0.532	rgb(223,115,117)	1.9921	None
Lef1	Cutc	-0.79111	50.03	-5.3E-01	rgb(101,147,237)	1.9921	None
Lin54	Psme1	-0.79111	50.03	-5.3E-01	rgb(103,148,237)	1.9921	None
Maf	Cd84	-0.79111	50.03	-5.3E-01	rgb(103,148,237)	1.9921	None
Maf	Cndp2	0.79111	50.03	0.535	rgb(223,115,116)	1.9921	None
Maf	Ndrg1	-0.79111	50.03	-5.3E-01	rgb(103,148,237)	1.9921	None
Maf	Prr5l	0.79111	50.03	0.528	rgb(223,116,117)	1.9921	None
Maf	Rilpl2	-0.79111	50.03	-5.3E-01	rgb(103,147,237)	1.9921	None
Maf	Ssh2	0.79111	50.03	0.531	rgb(223,116,117)	1.9921	None
Maf	Traf6	0.79111	50.03	0.531	rgb(223,116,117)	1.9921	None
Meis2	Slamf6	0.79111	50.03	0.53	rgb(223,116,117)	1.9921	None
Meis3	Abcg3	0.79111	50.03	0.531	rgb(223,115,117)	1.9921	None
Mxi1	Igfbp7	-0.79111	50.03	-5.3E-01	rgb(101,147,237)	1.9921	None
Nfatc2	Nrn1	0.79111	50.03	0.528	rgb(223,116,117)	1.9921	None
Nfatc4	Adamts6	0.79111	50.03	0.527	rgb(223,116,117)	1.9921	None
Nfe2l2	Hk2	0.79111	50.03	0.535	rgb(223,115,116)	1.9921	None
Nr4a3	Myb	-0.79111	50.03	-5.3E-01	rgb(102,147,237)	1.9921	2,2
Ppard	Chac1	0.79111	50.03	0.526	rgb(223,117,118)	1.9921	2,2
Pparg	Slc7a1	0.79111	50.03	0.529	rgb(223,116,117)	1.9921	None
Rest	Rab26	0.79111	50.03	0.53	rgb(223,116,117)	1.9921	None
Rfx2	Sh3bp1	0.79111	50.03	0.532	rgb(223,115,116)	1.9921	None
Rorc	Ctla2b	-0.79111	50.03	-5.3E-01	rgb(101,147,237)	1.9921	None
Rorc	S1pr2	0.79111	50.03	0.528	rgb(223,116,117)	1.9921	None
Rxra	Lama1	0.79111	50.03	0.534	rgb(223,115,116)	1.9921	2,2
Rxra	Rgma	0.79111	50.03	0.531	rgb(223,116,117)	1.9921	None
Rxra	Syt9	0.79111	50.03	0.527	rgb(223,116,117)	1.9921	None
Six5	Riok3	-0.79111	50.03	-5.3E-01	rgb(102,147,237)	1.9921	None
Smad3	Abi3	0.79111	50.03	0.531	rgb(223,116,117)	1.9921	2,2
Smad3	Tmeff1	0.79111	50.03	0.534	rgb(223,115,116)	1.9921	None
Smad3	Ust	0.79111	50.03	0.528	rgb(223,116,117)	1.9921	None
Smad4	Auh	-0.79111	50.03	-5.3E-01	rgb(101,146,237)	1.9921	None
Sp4	Lgals3	-0.79111	50.03	-5.3E-01	rgb(102,147,237)	1.9921	None
Sp4	Pik3ip1	-0.79111	50.03	-5.3E-01	rgb(102,147,237)	1.9921	None
Sp4	Pla2g12a	0.79111	50.03	0.531	rgb(223,116,117)	1.9921	None
Srebf1	Cdh17	0.79111	50.03	0.534	rgb(223,115,116)	1.9921	2,2
Stat1	Flt3l	0.79111	50.03	0.528	rgb(223,116,117)	1.9921	None
Stat3	Adarb1	0.79111	50.03	0.534	rgb(223,115,116)	1.9921	None
Stat3	Chd7	0.79111	50.03	0.526	rgb(223,117,118)	1.9921	None
Stat3	Grn	0.79111	50.03	0.525	rgb(223,117,118)	1.9921	None
Stat3	Slc17a7	0.79111	50.03	0.53	rgb(223,116,117)	1.9921	None
Thrb	Ahnak	-0.79111	50.03	-5.3E-01	rgb(102,147,237)	1.9921	None
Trp53	Ccng1	0.79111	50.03	0.532	rgb(223,115,117)	1.9921	None
Xbp1	Tas1r3	0.79111	50.03	0.529	rgb(223,116,117)	1.9921	None
Zbtb1	Basp1	0.79111	50.03	0.534	rgb(223,115,116)	1.9921	None
Casz1	Cspg5	0.79111	50.03	0.531	rgb(223,116,117)	1.9921	2,2
Dpf1	Porcn	0.79111	50.03	0.53	rgb(223,116,117)	1.9921	2,2
Litaf	Tfpi	-0.79111	50.03	-5.3E-01	rgb(101,147,237)	1.9921	2,2
Sgsm2	Ccbl2	0.79111	50.03	0.525	rgb(223,117,118)	1.9921	2,2
Whsc1	C2cd3	0.79111	50.03	0.53	rgb(223,116,117)	1.9921	2,2
Zfp367	Rpa2	0.79111	50.03	0.527	rgb(223,116,117)	1.9921	2,2
Zfp367	St3gal5	0.79111	50.03	0.534	rgb(223,115,116)	1.9921	2,2
Zfp397	Chst12	-0.79111	50.03	-5.3E-01	rgb(101,147,237)	1.9921	2,2
Zfp52	Mapkbp1	0.79111	50.03	0.53	rgb(223,116,117)	1.9921	2,2
Zfp64	Fbxw2	-0.79111	50.03	-5.3E-01	rgb(102,147,237)	1.9921	2,2
Zfp827	H2-Eb2	0.79111	50.03	0.53	rgb(223,116,117)	1.9921	2,2
Arnt2	Mllt6	0.79111	50.02	0.519	rgb(223,118,119)	1.9919	None
Ascl2	Zdhhc2	0.79111	50.02	0.522	rgb(223,117,118)	1.9919	2,2
Batf	Dhrs4	-0.79111	50.02	-5.2E-01	rgb(103,148,237)	1.9919	None
Batf	Ebf1	0.79111	50.02	0.524	rgb(223,117,118)	1.9919	None
Batf	Ncoa1	0.79111	50.02	0.525	rgb(223,117,118)	1.9919	None
Batf	Serpinf1	0.79111	50.02	0.524	rgb(223,117,118)	1.9919	None
Bcl11b	Bbc3	-0.79111	50.02	-5.2E-01	rgb(104,148,237)	1.9919	None
Bcl11b	Maml3	0.79111	50.02	0.517	rgb(223,118,119)	1.9919	None
Bcl6	Xcr1	0.79111	50.02	0.521	rgb(223,118,119)	1.9919	None
Cebpb	B230217C12Rik	0.79111	50.02	0.521	rgb(223,118,119)	1.9919	None
E2f1	Cep76	0.79111	50.02	0.517	rgb(223,118,119)	1.9919	None
Ebf1	Heca	0.79111	50.02	0.524	rgb(223,117,118)	1.9919	None
Egr2	Rasgrp1	0.79111	50.02	0.518	rgb(223,118,119)	1.9919	None
Egr3	Adamts6	0.79111	50.02	0.522	rgb(223,117,118)	1.9919	None
Etv6	C2cd2l	-0.79111	50.02	-5.2E-01	rgb(104,148,237)	1.9919	None
Etv6	Pgrmc1	0.79111	50.02	0.518	rgb(223,118,119)	1.9919	None
Fosl2	Acot13	0.79111	50.02	0.517	rgb(223,118,119)	1.9919	None
Gabpa	Slc25a30	-0.79111	50.02	-5.2E-01	rgb(104,148,237)	1.9919	None
Gli3	Rgs16	-0.79111	50.02	-5.2E-01	rgb(104,148,237)	1.9919	2,2
Hhex	Nebl	0.79111	50.02	0.516	rgb(223,118,119)	1.9919	None
Hif1a	Casp6	0.79111	50.02	0.517	rgb(223,118,119)	1.9919	None
Hif1a	Dnajc27	-0.79111	50.02	-5.2E-01	rgb(104,148,237)	1.9919	None
Hif1a	Ndrg2	0.79111	50.02	0.524	rgb(223,117,118)	1.9919	None
Hif1a	Rcor2	0.79111	50.02	0.52	rgb(223,118,119)	1.9919	None
Irf4	2900026A02Rik	-0.79111	50.02	-5.2E-01	rgb(105,149,237)	1.9919	None
Irf4	Cd83	-0.79111	50.02	-5.2E-01	rgb(105,149,237)	1.9919	None
Irf4	Gpm6b	-0.79111	50.02	-5.2E-01	rgb(103,148,237)	1.9919	None
Irf4	Gpr18	0.79111	50.02	0.516	rgb(223,118,119)	1.9919	None
Irf4	Hmgcr	-0.79111	50.02	-5.2E-01	rgb(104,148,237)	1.9919	None
Irf4	Rassf6	-0.79111	50.02	-5.2E-01	rgb(105,149,237)	1.9919	None
Irf4	Sh2b2	-0.79111	50.02	-5.2E-01	rgb(104,148,237)	1.9919	None
Irf4	Tbx21	0.79111	50.02	0.519	rgb(223,118,119)	1.9919	None
Irf4	Trove2	0.79111	50.02	0.516	rgb(223,118,119)	1.9919	None
Klf12	Dcp2	-0.79111	50.02	-5.2E-01	rgb(105,149,237)	1.9919	None
Maf	Cd274	-0.79111	50.02	-5.2E-01	rgb(105,149,237)	1.9919	None
Maf	Fam20a	0.79111	50.02	0.515	rgb(223,119,120)	1.9919	None
Maf	Glipr1	-0.79111	50.02	-5.2E-01	rgb(103,148,237)	1.9919	None
Mnt	Kdm6b	0.79111	50.02	0.523	rgb(223,117,118)	1.9919	None
Myc	Ccdc126	-0.79111	50.02	-5.2E-01	rgb(103,148,237)	1.9919	None
Myc	Mafg	0.79111	50.02	0.516	rgb(223,119,120)	1.9919	None
Nfic	Ism1	0.79111	50.02	0.52	rgb(223,118,119)	1.9919	None
Nfkb2	Bcl2l1	0.79111	50.02	0.522	rgb(223,117,118)	1.9919	None
Nfkb2	Plod2	0.79111	50.02	0.521	rgb(223,117,119)	1.9919	None
Nr1d1	Marveld1	0.79111	50.02	0.521	rgb(223,117,118)	1.9919	2,2
Nr1d1	Stab1	0.79111	50.02	0.515	rgb(223,119,120)	1.9919	None
Nr2f1	Icam1	-0.79111	50.02	-5.2E-01	rgb(104,148,237)	1.9919	None
Nr3c1	Ccdc148	0.79111	50.02	0.519	rgb(223,118,119)	1.9919	None
Plagl2	Abcb1a	0.79111	50.02	0.515	rgb(223,119,120)	1.9919	None
Pou6f1	Mt1	0.79111	50.02	0.52	rgb(223,118,119)	1.9919	2,2
Prox1	Lgr4	0.79111	50.02	0.518	rgb(223,118,119)	1.9919	None
Rarg	Gripap1	0.79111	50.02	0.517	rgb(223,118,119)	1.9919	None
Rela	P4ha2	0.79111	50.02	0.524	rgb(223,117,118)	1.9919	None
Rorc	Il12rb2	-0.79111	50.02	-5.2E-01	rgb(104,148,237)	1.9919	None
Rxra	Bank1	0.79111	50.02	0.516	rgb(223,119,120)	1.9919	None
Sall3	Sell	0.79111	50.02	0.523	rgb(223,117,118)	1.9919	None
Satb1	Fbxo44	0.79111	50.02	0.522	rgb(223,117,118)	1.9919	None
Satb1	Jag2	0.79111	50.02	0.522	rgb(223,117,118)	1.9919	None
Satb1	Kctd17	0.79111	50.02	0.518	rgb(223,118,119)	1.9919	None
Satb1	Map4k5	0.79111	50.02	0.518	rgb(223,118,119)	1.9919	None
Satb1	Nkd2	0.79111	50.02	0.524	rgb(223,117,118)	1.9919	2,2
Satb1	Themis	0.79111	50.02	0.516	rgb(223,118,119)	1.9919	None
Smad3	Akap12	0.79111	50.02	0.523	rgb(223,117,118)	1.9919	2,2
Smad3	Pmepa1	0.79111	50.02	0.52	rgb(223,118,119)	1.9919	None
Smad3	Stat5b	0.79111	50.02	0.522	rgb(223,117,118)	1.9919	None
Sp4	Cdkn2d	-0.79111	50.02	-5.2E-01	rgb(104,148,237)	1.9919	None
Sp4	Mxd3	-0.79111	50.02	-5.2E-01	rgb(103,148,237)	1.9919	None
Sp4	Rasgrp2	-0.79111	50.02	-5.2E-01	rgb(104,148,237)	1.9919	None
Srebf1	4932438H23Rik	0.79111	50.02	0.525	rgb(223,117,118)	1.9919	None
Stat1	Gpr15	0.79111	50.02	0.518	rgb(223,118,119)	1.9919	None
Stat3	Gja1	0.79111	50.02	0.516	rgb(223,118,120)	1.9919	None
Stat3	Il10	0.79111	50.02	0.52	rgb(223,118,119)	1.9919	None
Stat3	Klf3	-0.79111	50.02	-5.2E-01	rgb(104,148,237)	1.9919	None
Tef	Galnt3	0.79111	50.02	0.518	rgb(223,118,119)	1.9919	None
Tef	Ncoa1	0.79111	50.02	0.52	rgb(223,118,119)	1.9919	None
Twist1	Trim67	0.79111	50.02	0.517	rgb(223,118,119)	1.9919	2,2
Vax2	Cdc14a	0.79111	50.02	0.515	rgb(223,119,120)	1.9919	None
Xbp1	Psd	0.79111	50.02	0.52	rgb(223,118,119)	1.9919	None
Zbtb1	Mab21l2	-0.79111	50.02	-5.2E-01	rgb(103,148,237)	1.9919	2,2
Zbtb7b	Rps6ka3	0.79111	50.02	0.517	rgb(223,118,119)	1.9919	None
Pcgf2	Ltbp4	0.79111	50.02	0.524	rgb(223,117,118)	1.9919	2,2
Thap3	Dpm3	0.79111	50.02	0.523	rgb(223,117,118)	1.9919	2,2
Zbtb17	Cln5	-0.79111	50.02	-5.2E-01	rgb(105,149,237)	1.9919	2,2
Zfp277	Cmtm7	0.79111	50.02	0.525	rgb(223,117,118)	1.9919	2,2
Zfp277	Fam120c	-0.79111	50.02	-5.2E-01	rgb(104,148,237)	1.9919	2,2
Zfp277	Tmem35	0.79111	50.02	0.522	rgb(223,117,118)	1.9919	2,2
Zfp385a	Slc19a2	0.79111	50.02	0.524	rgb(223,117,118)	1.9919	2,2
Zfp429	Slc2a3	-0.79111	50.02	-5.2E-01	rgb(103,148,237)	1.9919	2,2
Zfp536	Rpl10a	0.79111	50.02	0.524	rgb(223,117,118)	1.9919	2,2
Zfp618	Tlk1	0.79111	50.02	0.517	rgb(223,118,119)	1.9919	2,2
Zfp667	Vps37d	0.79111	50.02	0.516	rgb(223,118,119)	1.9919	2,2
Zfp750	Ccdc159	0.79111	50.02	0.522	rgb(223,117,118)	1.9919	2,2
Zfp758	Ifitm3	-0.79111	50.02	-5.2E-01	rgb(104,148,237)	1.9919	2,2
Zfp771	Cebpb	0.79111	50.02	0.515	rgb(223,119,120)	1.9919	2,2
Zfp827	Slc22a2	0.79111	50.02	0.522	rgb(223,117,118)	1.9919	2,2
Zfp956	Bambi	0.79111	50.02	0.515	rgb(223,119,120)	1.9919	2,2
Zhx3	Syne1	0.79111	50.02	0.52	rgb(223,118,119)	1.9919	2,2
Ascl2	Dip2b	0.79111	50.01	0.508	rgb(223,120,121)	1.9917	None
Atf3	Zfp362	0.79111	50.01	0.514	rgb(223,119,120)	1.9917	None
Atf6	Krtcap2	0.79111	50.01	0.506	rgb(223,120,121)	1.9917	2,2
Batf	Gja1	-0.79111	50.01	-5.1E-01	rgb(106,149,237)	1.9917	None
Bcl11b	Dpf1	0.79111	50.01	0.512	rgb(223,119,120)	1.9917	None
Bcl11b	Rab39b	0.79111	50.01	0.507	rgb(223,120,121)	1.9917	None
Bcl6	Gngt2	0.79111	50.01	0.513	rgb(223,119,120)	1.9917	None
Bhlhe41	Grhl2	-0.79111	50.01	-5.1E-01	rgb(106,149,237)	1.9917	2,2
E2f1	Fancm	0.79111	50.01	0.508	rgb(223,120,121)	1.9917	None
Ebf1	Ncdn	0.79111	50.01	0.511	rgb(223,119,120)	1.9917	None
Egr2	Zkscan17	0.79111	50.01	0.507	rgb(223,120,121)	1.9917	None
Erg	Ahrr	-0.79111	50.01	-5.1E-01	rgb(107,150,236)	1.9917	None
Ets1	AI506816	0.79111	50.01	0.506	rgb(223,120,121)	1.9917	None
Fosl2	4930539E08Rik	0.79111	50.01	0.507	rgb(223,120,121)	1.9917	2,2
Fosl2	Cpne6	0.79111	50.01	0.51	rgb(223,120,121)	1.9917	None
Fosl2	Cxcr1	0.79111	50.01	0.512	rgb(223,119,120)	1.9917	None
Fosl2	Fam183b	0.79111	50.01	0.506	rgb(223,120,121)	1.9917	None
Fosl2	Npas4	-0.79111	50.01	-5.1E-01	rgb(105,149,237)	1.9917	None
Fosl2	Pgf	0.79111	50.01	0.506	rgb(223,120,121)	1.9917	None
Gabpa	Flot2	-0.79111	50.01	-5.1E-01	rgb(105,149,237)	1.9917	None
Gata1	Endou	0.79111	50.01	0.506	rgb(223,120,121)	1.9917	2,2
Hif1a	Ankzf1	0.79111	50.01	0.508	rgb(223,120,121)	1.9917	None
Hif1a	Ppp1r13l	0.79111	50.01	0.513	rgb(223,119,120)	1.9917	None
Hif1a	Selenbp1	0.79111	50.01	0.511	rgb(223,119,120)	1.9917	None
Hif1a	Serpine1	0.79111	50.01	0.506	rgb(223,120,121)	1.9917	None
Hif1a	Serpinf1	0.79111	50.01	0.511	rgb(223,119,120)	1.9917	None
Hmg20b	Zfp629	-0.79111	50.01	-5.1E-01	rgb(105,149,237)	1.9917	2,2
Hmx3	Alpk2	0.79111	50.01	0.509	rgb(223,120,121)	1.9917	None
Ikzf3	Appl2	0.79111	50.01	0.51	rgb(223,120,121)	1.9917	None
Ikzf3	Rcl1	-0.79111	50.01	-5.1E-01	rgb(106,149,236)	1.9917	None
Ikzf3	Sdcbp2	0.79111	50.01	0.508	rgb(223,120,121)	1.9917	None
Irf4	Csnk1e	0.79111	50.01	0.506	rgb(223,120,121)	1.9917	None
Irf4	Idi2	-0.79111	50.01	-5.1E-01	rgb(107,150,236)	1.9917	None
Irf4	Mafg	0.79111	50.01	0.511	rgb(223,119,120)	1.9917	None
Irf4	Ptpre	-0.79111	50.01	-5.1E-01	rgb(106,150,236)	1.9917	None
Irf4	Tmem184b	0.79111	50.01	0.513	rgb(223,119,120)	1.9917	None
Irf4	Tns1	-0.79111	50.01	-5.1E-01	rgb(107,150,236)	1.9917	None
Maf	Dmxl2	-0.79111	50.01	-5.1E-01	rgb(107,150,236)	1.9917	None
Maf	Hvcn1	-0.79111	50.01	-5.1E-01	rgb(106,149,236)	1.9917	None
Maf	Stab1	0.79111	50.01	0.506	rgb(223,120,121)	1.9917	None
Mef2d	Mapkapk2	-0.79111	50.01	-5.1E-01	rgb(107,150,236)	1.9917	None
Nfat5	Arrb1	0.79111	50.01	0.511	rgb(223,119,120)	1.9917	None
Nfe2l2	Gart	0.79111	50.01	0.508	rgb(223,120,121)	1.9917	None
Nr1d1	Dab2	0.79111	50.01	0.513	rgb(223,119,120)	1.9917	None
Nr1d1	Glis1	0.79111	50.01	0.505	rgb(223,121,122)	1.9917	None
Rorc	2310007L24Rik	0.79111	50.01	0.508	rgb(223,120,121)	1.9917	2,2
Rorc	S100a4	0.79111	50.01	0.511	rgb(223,119,120)	1.9917	None
Runx1	2900011O08Rik	0.79111	50.01	0.506	rgb(223,120,121)	1.9917	None
Rxra	Hrc	0.79111	50.01	0.509	rgb(223,120,121)	1.9917	None
Satb1	Acot12	-0.79111	50.01	-5.1E-01	rgb(106,150,236)	1.9917	None
Satb1	Apbb1ip	-0.79111	50.01	-5.1E-01	rgb(106,149,236)	1.9917	None
Satb1	Dnmt3a	0.79111	50.01	0.511	rgb(223,119,120)	1.9917	None
Satb1	Malt1	0.79111	50.01	0.515	rgb(223,119,120)	1.9917	None
Satb1	Olfm2	-0.79111	50.01	-5.1E-01	rgb(106,149,236)	1.9917	None
Smad3	Nynrin	0.79111	50.01	0.506	rgb(223,120,121)	1.9917	2,2
Smad3	Olfm2	0.79111	50.01	0.51	rgb(223,120,121)	1.9917	None
Smad3	Rnf149	0.79111	50.01	0.507	rgb(223,120,121)	1.9917	None
Smad4	Lamc3	0.79111	50.01	0.509	rgb(223,120,121)	1.9917	2,2
Sox5	Cacna2d1	0.79111	50.01	0.513	rgb(223,119,120)	1.9917	None
Sp4	Cbx4	-0.79111	50.01	-5.1E-01	rgb(106,150,236)	1.9917	None
Sp4	Ets1	-0.79111	50.01	-5.1E-01	rgb(106,149,237)	1.9917	None
Srebf1	Fyn	-0.79111	50.01	-5.1E-01	rgb(106,150,236)	1.9917	None
Srebf1	Syne1	0.79111	50.01	0.514	rgb(223,119,120)	1.9917	None
Stat3	Cwh43	0.79111	50.01	0.51	rgb(223,120,121)	1.9917	None
Stat3	Gngt2	0.79111	50.01	0.505	rgb(223,120,121)	1.9917	None
Stat3	Nkain1	0.79111	50.01	0.507	rgb(223,120,121)	1.9917	None
Stat3	Rora	0.79111	50.01	0.51	rgb(223,120,121)	1.9917	None
Stat3	Stx7	0.79111	50.01	0.509	rgb(223,120,121)	1.9917	None
Tbx21	4930417O13Rik	0.79111	50.01	0.515	rgb(223,119,120)	1.9917	None
Thrb	Pfkp	-0.79111	50.01	-5.1E-01	rgb(106,150,236)	1.9917	None
Trerf1	Gfod1	0.79111	50.01	0.506	rgb(223,120,121)	1.9917	None
Trp53	Acad8	0.79111	50.01	0.506	rgb(223,120,121)	1.9917	None
Zbtb33	Tmem141	-0.79111	50.01	-5.1E-01	rgb(106,149,236)	1.9917	2,2
Zbtb4	Fam19a3	0.79111	50.01	0.51	rgb(223,120,121)	1.9917	None
Zbtb7a	Chd7	0.79111	50.01	0.506	rgb(223,120,121)	1.9917	None
Zbtb7b	Hk1	0.79111	50.01	0.51	rgb(223,120,121)	1.9917	None
Zbtb7b	Pacs1	0.79111	50.01	0.51	rgb(223,120,121)	1.9917	None
Zfp105	Apbb1ip	0.79111	50.01	0.507	rgb(223,120,121)	1.9917	None
Zfp105	Itpr3	-0.79111	50.01	-5.1E-01	rgb(107,150,236)	1.9917	2,2
Zfp219	Tacc1	0.79111	50.01	0.515	rgb(223,119,120)	1.9917	None
Cenpt	Ramp3	0.79111	50.01	0.511	rgb(223,119,120)	1.9917	2,2
Mbnl2	1110057K04Rik	-0.79111	50.01	-5.1E-01	rgb(106,150,236)	1.9917	2,2
Mxd1	Igfbp4	0.79111	50.01	0.51	rgb(223,120,121)	1.9917	2,2
Phf20	Dixdc1	0.79111	50.01	0.513	rgb(223,119,120)	1.9917	2,2
Sgsm2	Calcrl	-0.79111	50.01	-5.1E-01	rgb(107,150,236)	1.9917	2,2
Sgsm2	Epas1	-0.79111	50.01	-5.1E-01	rgb(107,150,236)	1.9917	2,2
Tet2	Rtn4	-0.79111	50.01	-5.1E-01	rgb(106,149,236)	1.9917	2,2
Zbed3	Zkscan17	0.79111	50.01	0.511	rgb(223,119,120)	1.9917	2,2
Zeb2	Ptger2	0.79111	50.01	0.506	rgb(223,120,121)	1.9917	2,2
Zfp385a	Ccng1	0.79111	50.01	0.511	rgb(223,119,120)	1.9917	2,2
Zfp429	Fbxo44	0.79111	50.01	0.515	rgb(223,119,120)	1.9917	2,2
Zfp429	Trim12a	0.79111	50.01	0.512	rgb(223,119,120)	1.9917	2,2
Zfp84	Zmynd10	0.79111	50.01	0.512	rgb(223,119,120)	1.9917	2,2
Atf6	Rpl36al	0.79111	50	0.496	rgb(222,122,123)	1.9915	2,2
Atf6	Snhg6	0.79111	50	0.502	rgb(223,121,122)	1.9915	None
Batf	Kdelr3	0.79111	50	0.501	rgb(223,121,122)	1.9915	None
Batf	Mdn1	-0.79111	50	-5.0E-01	rgb(110,152,236)	1.9915	None
Batf	Myo1a	-0.79111	50	-5.0E-01	rgb(109,151,236)	1.9915	None
Batf	Ptrf	0.79111	50	0.503	rgb(223,121,122)	1.9915	None
Batf	Rcan3	0.79111	50	0.503	rgb(223,121,122)	1.9915	None
Batf	S100a3	0.79111	50	0.502	rgb(223,121,122)	1.9915	None
Batf	Wisp1	-0.79111	50	-5.0E-01	rgb(110,152,236)	1.9915	None
Bbx	Sdcbp2	0.79111	50	0.5	rgb(223,121,122)	1.9915	None
Creb3l1	Smtn	0.79111	50	0.497	rgb(222,122,123)	1.9915	2,2
E2f4	Fbln1	0.79111	50	0.498	rgb(222,122,123)	1.9915	None
E2f4	Tyms	0.79111	50	0.497	rgb(222,122,123)	1.9915	2,2
Egr1	Crip1	0.79111	50	0.498	rgb(222,122,123)	1.9915	None
Egr2	Fas	-0.79111	50	-5.0E-01	rgb(108,150,236)	1.9915	None
Egr2	Nfkbia	-0.79111	50	-5.0E-01	rgb(109,151,236)	1.9915	None
Egr2	Tox	0.79111	50	0.501	rgb(223,121,122)	1.9915	None
Etv6	Coro7	-0.79111	50	-5.0E-01	rgb(108,151,236)	1.9915	None
Fos	Narf	0.79111	50	0.499	rgb(222,122,123)	1.9915	None
Fosl2	Nbl1	0.79111	50	0.498	rgb(222,122,123)	1.9915	None
Foxf2	Ly9	0.79111	50	0.495	rgb(222,122,123)	1.9915	None
Foxf2	Map3k8	0.79111	50	0.503	rgb(223,121,122)	1.9915	None
Foxp1	Tcp11l2	0.79111	50	0.505	rgb(223,121,122)	1.9915	None
Gata3	Tes	0.79111	50	0.498	rgb(222,122,123)	1.9915	None
Hif1a	1190002N15Rik	0.79111	50	0.497	rgb(222,122,123)	1.9915	None
Hif1a	Clybl	0.79111	50	0.498	rgb(222,122,123)	1.9915	None
Hif1a	Fam102a	0.79111	50	0.502	rgb(223,121,122)	1.9915	None
Hif1a	Ltb	0.79111	50	0.505	rgb(223,121,122)	1.9915	None
Hif1a	Rnf208	0.79111	50	0.5	rgb(222,122,123)	1.9915	None
Hmx3	Vav3	-0.79111	50	-5.0E-01	rgb(107,150,236)	1.9915	None
Ikzf3	Flot1	0.79111	50	0.497	rgb(222,122,123)	1.9915	None
Ikzf3	Kctd21	0.79111	50	0.502	rgb(223,121,122)	1.9915	None
Ikzf3	Stat2	0.79111	50	0.504	rgb(223,121,122)	1.9915	None
Ikzf3	Zfp146	-0.79111	50	-5.0E-01	rgb(108,151,236)	1.9915	None
Irf4	Fundc2	-0.79111	50	-5.0E-01	rgb(108,151,236)	1.9915	None
Irf4	Kif5c	0.79111	50	0.502	rgb(223,121,122)	1.9915	None
Irf4	Myb	-0.79111	50	-5.0E-01	rgb(109,152,236)	1.9915	None
Irf4	Ptprf	0.79111	50	0.503	rgb(223,121,122)	1.9915	None
Irf4	Stfa3	-0.79111	50	-5.0E-01	rgb(108,151,236)	1.9915	2,2
Irf9	Gbp7	0.79111	50	0.504	rgb(223,121,122)	1.9915	None
Jun	A830010M20Rik	0.79111	50	0.505	rgb(223,121,122)	1.9915	None
Klf4	Sec24d	0.79111	50	0.499	rgb(222,122,123)	1.9915	None
Lef1	Fbxo21	0.79111	50	0.502	rgb(223,121,122)	1.9915	None
Maf	Anxa2	-0.79111	50	-5.0E-01	rgb(108,151,236)	1.9915	None
Maf	Itgb7	0.79111	50	0.504	rgb(223,121,122)	1.9915	None
Maf	Lpin3	-0.79111	50	-5.0E-01	rgb(108,151,236)	1.9915	2,2
Maf	Plekha1	0.79111	50	0.498	rgb(222,122,123)	1.9915	None
Maf	Prex2	0.79111	50	0.5	rgb(223,121,122)	1.9915	None
Maf	Ptprf	0.79111	50	0.503	rgb(223,121,122)	1.9915	None
Mafg	Txk	0.79111	50	0.497	rgb(222,122,123)	1.9915	None
Nfia	Gbp10	0.79111	50	0.502	rgb(223,121,122)	1.9915	None
Nfia	Gstt3	-0.79111	50	-5.0E-01	rgb(109,151,236)	1.9915	2,2
Nkx3-1	Dazap2	0.79111	50	0.501	rgb(223,121,122)	1.9915	None
Npas4	Stac2	0.79111	50	0.504	rgb(223,121,122)	1.9915	None
Nr1d1	Edem1	0.79111	50	0.504	rgb(223,121,122)	1.9915	None
Nr1d1	Upp1	0.79111	50	0.498	rgb(222,122,123)	1.9915	None
Patz1	Tprkb	-0.79111	50	-5.0E-01	rgb(109,151,236)	1.9915	2,2
Plagl2	Tnni1	0.79111	50	0.501	rgb(223,121,122)	1.9915	None
Pou3f1	Paqr3	-0.79111	50	-5.0E-01	rgb(109,151,236)	1.9915	2,2
Pparg	Mmd	0.79111	50	0.498	rgb(222,122,123)	1.9915	None
Rbpj	Rasal1	0.79111	50	0.495	rgb(222,122,123)	1.9915	None
Rest	Dcxr	0.79111	50	0.499	rgb(222,122,123)	1.9915	None
Rfx7	Pdia2	0.79111	50	0.501	rgb(223,121,122)	1.9915	2,2
Rorc	Ndst1	0.79111	50	0.497	rgb(222,122,123)	1.9915	None
Rorc	Tnfrsf25	0.79111	50	0.497	rgb(222,122,123)	1.9915	None
Rxra	Gpr98	0.79111	50	0.501	rgb(223,121,122)	1.9915	2,2
Rxra	Mmp16	0.79111	50	0.496	rgb(222,122,123)	1.9915	2,2
Sall4	Gdi1	-0.79111	50	-5.0E-01	rgb(108,151,236)	1.9915	2,2
Sall4	Ltb	0.79111	50	0.501	rgb(223,121,122)	1.9915	2,2
Satb1	Epcam	-0.79111	50	-5.0E-01	rgb(109,151,236)	1.9915	2,2
Six1	Fosl2	-0.79111	50	-5.0E-01	rgb(109,151,236)	1.9915	2,2
Six4	Gap43	0.79111	50	0.496	rgb(222,122,123)	1.9915	None
Smad3	Wscd2	0.79111	50	0.497	rgb(222,122,123)	1.9915	2,2
Sox15	R3hdm1	0.79111	50	0.503	rgb(223,121,122)	1.9915	None
Sp110	Akap2	0.79111	50	0.499	rgb(222,122,123)	1.9915	None
Sp140	Cep76	0.79111	50	0.499	rgb(222,122,123)	1.9915	2,2
Sp4	Drosha	0.79111	50	0.498	rgb(222,122,123)	1.9915	None
Sp4	Fam71f2	0.79111	50	0.501	rgb(223,121,122)	1.9915	None
Sp4	Lrrc59	0.79111	50	0.495	rgb(222,122,123)	1.9915	None
Sp4	Sema4d	-0.79111	50	-5.0E-01	rgb(108,151,236)	1.9915	None
Sp4	Tbxa2r	-0.79111	50	-5.0E-01	rgb(108,151,236)	1.9915	None
Sp4	Trmt11	0.79111	50	0.5	rgb(222,122,123)	1.9915	None
Sp4	Zdhhc15	-0.79111	50	-5.0E-01	rgb(108,151,236)	1.9915	None
Spib	4930523C07Rik	0.79111	50	0.501	rgb(223,121,122)	1.9915	None
Srebf1	Il7r	0.79111	50	0.504	rgb(223,121,122)	1.9915	None
Stat1	Ckap4	-0.79111	50	-5.0E-01	rgb(109,151,236)	1.9915	2,2
Stat1	Gpr146	0.79111	50	0.499	rgb(222,122,123)	1.9915	None
Stat1	Zbp1	0.79111	50	0.501	rgb(223,121,122)	1.9915	None
Stat2	Ddx60	0.79111	50	0.498	rgb(222,122,123)	1.9915	None
Stat3	Cog6	0.79111	50	0.496	rgb(222,122,123)	1.9915	None
Stat3	Lbp	0.79111	50	0.502	rgb(223,121,122)	1.9915	None
Stat3	Sept9	0.79111	50	0.495	rgb(222,122,123)	1.9915	None
Stat3	Serpinb5	0.79111	50	0.499	rgb(222,122,123)	1.9915	None
Stat3	Sesn3	0.79111	50	0.498	rgb(222,122,123)	1.9915	None
Stat3	Slc4a11	0.79111	50	0.499	rgb(222,122,123)	1.9915	None
Stat3	Tlr7	-0.79111	50	-5.0E-01	rgb(109,151,236)	1.9915	None
Stat5b	Sema4a	0.79111	50	0.504	rgb(223,121,122)	1.9915	None
Tef	Chac1	0.79111	50	0.497	rgb(222,122,123)	1.9915	2,2
Twist1	Olfml2a	0.79111	50	0.499	rgb(222,122,123)	1.9915	None
Zbtb7a	Csnk1e	0.79111	50	0.502	rgb(223,121,122)	1.9915	None
Zfp105	Notch1	-0.79111	50	-5.0E-01	rgb(108,151,236)	1.9915	2,2
Zfp202	Bdh2	0.79111	50	0.503	rgb(223,121,122)	1.9915	2,2
Zic2	Tapbpl	0.79111	50	0.5	rgb(223,121,122)	1.9915	None
Atmin	Il15ra	0.79111	50	0.498	rgb(222,122,123)	1.9915	2,2
Cenpt	Clic1	0.79111	50	0.497	rgb(222,122,123)	1.9915	2,2
Foxp2	Sh2d4a	0.79111	50	0.497	rgb(222,122,123)	1.9915	2,2
Hmgb3	Dpy19l3	-0.79111	50	-5.0E-01	rgb(108,151,236)	1.9915	2,2
Pcgf2	Dcakd	0.79111	50	0.503	rgb(223,121,122)	1.9915	2,2
Sgsm2	Tert	0.79111	50	0.5	rgb(222,122,123)	1.9915	2,2
Terf1	H1f0	0.79111	50	0.496	rgb(222,122,123)	1.9915	2,2
Zbed6	Cnot1	0.79111	50	0.497	rgb(222,122,123)	1.9915	2,2
Zfp444	Fkrp	0.79111	50	0.5	rgb(223,121,122)	1.9915	2,2
Zfp608	Socs2	0.79111	50	0.495	rgb(222,122,123)	1.9915	2,2
Zfp868	Wdr54	-0.79111	50	-5.0E-01	rgb(110,152,236)	1.9915	2,2
Zfp956	Ankrd23	0.79111	50	0.499	rgb(222,122,123)	1.9915	2,2
Zik1	Mvp	-0.79111	50	-5.0E-01	rgb(108,151,236)	1.9915	2,2
Ar	Syce2	0.79111	49.99	0.491	rgb(222,123,124)	1.9913	None
Batf	Aim1	0.79111	49.99	0.493	rgb(222,123,124)	1.9913	None
Batf	Ddx51	-0.79111	49.99	-4.9E-01	rgb(111,153,235)	1.9913	None
Batf	Klrk1	0.79111	49.99	0.493	rgb(222,123,124)	1.9913	None
Batf	Myh3	0.79111	49.99	0.487	rgb(222,124,125)	1.9913	None
Batf	Slamf9	-0.79111	49.99	-4.9E-01	rgb(111,152,236)	1.9913	None
Batf	Tnip3	0.79111	49.99	0.495	rgb(222,122,123)	1.9913	None
Cebpb	Thrb	0.79111	49.99	0.492	rgb(222,123,124)	1.9913	None
Dmrt1	Scin	-0.79111	49.99	-4.9E-01	rgb(111,152,236)	1.9913	2,2
Dmrt1	Xaf1	-0.79111	49.99	-4.9E-01	rgb(111,153,235)	1.9913	2,2
Dmrt2	Uaca	0.79111	49.99	0.486	rgb(222,124,125)	1.9913	None
E2f1	Samd1	0.79111	49.99	0.485	rgb(222,124,125)	1.9913	None
E2f4	Piga	0.79111	49.99	0.49	rgb(222,123,124)	1.9913	None
Egr1	Nme4	0.79111	49.99	0.486	rgb(222,124,125)	1.9913	None
Egr2	Tubb6	-0.79111	49.99	-4.9E-01	rgb(110,152,236)	1.9913	None
Egr4	2310022B05Rik	0.79111	49.99	0.492	rgb(222,123,124)	1.9913	None
Fos	Plekha1	-0.79111	49.99	-4.9E-01	rgb(112,153,235)	1.9913	None
Fosl1	Ube2v1	0.79111	49.99	0.486	rgb(222,124,125)	1.9913	None
Fosl2	Mctp2	0.79111	49.99	0.486	rgb(222,124,125)	1.9913	None
Foxf2	Phlpp1	0.79111	49.99	0.488	rgb(222,124,125)	1.9913	None
Gabpa	Arhgap12	-0.79111	49.99	-4.9E-01	rgb(111,153,236)	1.9913	None
Gata3	Unc13a	-0.79111	49.99	-4.9E-01	rgb(110,152,236)	1.9913	None
Gli1	Rasa4	-0.79111	49.99	-4.9E-01	rgb(111,153,236)	1.9913	2,2
Gtf2ird1	Pdcd1	0.79111	49.99	0.49	rgb(222,123,124)	1.9913	None
Hbp1	Dab2	0.79111	49.99	0.491	rgb(222,123,124)	1.9913	None
Hesx1	8430427H17Rik	-0.79111	49.99	-4.9E-01	rgb(110,152,236)	1.9913	2,2
Hif1a	Pdia2	0.79111	49.99	0.49	rgb(222,123,124)	1.9913	None
Hif1a	Syce2	0.79111	49.99	0.49	rgb(222,123,124)	1.9913	None
Hif1a	Tnfrsf18	0.79111	49.99	0.495	rgb(222,123,124)	1.9913	None
Hif3a	Gucy2c	0.79111	49.99	0.49	rgb(222,123,124)	1.9913	2,2
Ikzf3	Dhx33	-0.79111	49.99	-4.9E-01	rgb(112,153,235)	1.9913	None
Ikzf3	Gusb	-0.79111	49.99	-4.9E-01	rgb(111,152,236)	1.9913	None
Ikzf3	Neto2	-0.79111	49.99	-4.9E-01	rgb(111,153,236)	1.9913	None
Irf4	Apobec2	-0.79111	49.99	-4.9E-01	rgb(111,153,235)	1.9913	None
Irf4	Atp2b4	0.79111	49.99	0.49	rgb(222,123,124)	1.9913	None
Irf4	Cd180	-0.79111	49.99	-4.9E-01	rgb(110,152,236)	1.9913	None
Irf4	Ctsb	0.79111	49.99	0.486	rgb(222,124,125)	1.9913	None
Irf4	Ergic1	-0.79111	49.99	-4.9E-01	rgb(111,153,236)	1.9913	None
Irf4	Fa2h	-0.79111	49.99	-4.9E-01	rgb(112,153,235)	1.9913	None
Irf4	Fam46c	0.79111	49.99	0.489	rgb(222,124,124)	1.9913	None
Irf4	Kctd15	-0.79111	49.99	-4.9E-01	rgb(110,152,236)	1.9913	None
Irf4	Loxl2	-0.79111	49.99	-4.9E-01	rgb(110,152,236)	1.9913	2,2
Irf4	Mgat5	-0.79111	49.99	-4.9E-01	rgb(111,152,236)	1.9913	None
Irf4	Nsmaf	-0.79111	49.99	-4.9E-01	rgb(110,152,236)	1.9913	None
Irf4	Papolg	-0.79111	49.99	-4.9E-01	rgb(110,152,236)	1.9913	None
Irf4	Phtf2	-0.79111	49.99	-4.9E-01	rgb(111,153,235)	1.9913	None
Irf4	Ptprs	-0.79111	49.99	-4.9E-01	rgb(111,153,235)	1.9913	None
Irf4	Steap3	-0.79111	49.99	-4.9E-01	rgb(110,152,236)	1.9913	None
Irf4	Vsig2	-0.79111	49.99	-4.9E-01	rgb(110,152,236)	1.9913	None
Junb	Extl3	0.79111	49.99	0.487	rgb(222,124,125)	1.9913	None
Klf3	Max	0.79111	49.99	0.492	rgb(222,123,124)	1.9913	None
Klf9	Cdk5	-0.79111	49.99	-4.9E-01	rgb(110,152,236)	1.9913	None
Maf	Amdhd2	0.79111	49.99	0.491	rgb(222,123,124)	1.9913	None
Maf	Ccl3	-0.79111	49.99	-4.9E-01	rgb(111,152,236)	1.9913	None
Maf	Dusp3	-0.79111	49.99	-4.9E-01	rgb(110,152,236)	1.9913	None
Maf	Itpr1	-0.79111	49.99	-4.9E-01	rgb(111,152,236)	1.9913	None
Maf	Spin4	-0.79111	49.99	-4.9E-01	rgb(110,152,236)	1.9913	None
Maf	Vldlr	-0.79111	49.99	-4.9E-01	rgb(110,152,236)	1.9913	None
Nfia	Ccl4	0.79111	49.99	0.494	rgb(222,123,124)	1.9913	2,2
Nhlh1	Wdr76	-0.79111	49.99	-4.9E-01	rgb(112,153,235)	1.9913	None
Nkx3-1	Btla	-0.79111	49.99	-4.9E-01	rgb(112,153,235)	1.9913	None
Pou3f1	Eif4ebp1	-0.79111	49.99	-4.9E-01	rgb(110,152,236)	1.9913	2,2
Ppara	Enam	-0.79111	49.99	-4.9E-01	rgb(112,153,235)	1.9913	None
Pparg	Gart	0.79111	49.99	0.492	rgb(222,123,124)	1.9913	None
Rbpj	Fam129b	-0.79111	49.99	-4.9E-01	rgb(110,152,236)	1.9913	None
Rel	Akna	0.79111	49.99	0.494	rgb(222,123,124)	1.9913	None
Rfx1	Cdkn2a	0.79111	49.99	0.49	rgb(222,123,124)	1.9913	None
Rfx1	Eif4ebp1	0.79111	49.99	0.494	rgb(222,123,124)	1.9913	None
Rfx1	Ppfibp1	0.79111	49.99	0.488	rgb(222,124,125)	1.9913	None
Rfx3	Pm20d1	0.79111	49.99	0.487	rgb(222,124,125)	1.9913	None
Rora	Rps6ka2	0.79111	49.99	0.493	rgb(222,123,124)	1.9913	None
Rxra	Tmprss11e	0.79111	49.99	0.487	rgb(222,124,125)	1.9913	None
Satb1	Mpp2	0.79111	49.99	0.489	rgb(222,124,124)	1.9913	None
Satb1	Pdxp	0.79111	49.99	0.495	rgb(222,123,124)	1.9913	None
Satb1	Podnl1	0.79111	49.99	0.492	rgb(222,123,124)	1.9913	None
Satb2	Cd96	0.79111	49.99	0.488	rgb(222,124,125)	1.9913	None
Scrt1	Runx2	-0.79111	49.99	-4.9E-01	rgb(111,153,236)	1.9913	2,2
Six1	Gpr65	-0.79111	49.99	-4.9E-01	rgb(110,152,236)	1.9913	2,2
Six1	Stat4	-0.79111	49.99	-4.9E-01	rgb(112,153,235)	1.9913	2,2
Six5	Max	0.79111	49.99	0.491	rgb(222,123,124)	1.9913	None
Smad3	Cpd	0.79111	49.99	0.491	rgb(222,123,124)	1.9913	None
Smad3	Serinc5	0.79111	49.99	0.495	rgb(222,122,123)	1.9913	None
Smad3	Ss18	0.79111	49.99	0.491	rgb(222,123,124)	1.9913	None
Sp4	Cdkn2c	-0.79111	49.99	-4.9E-01	rgb(110,152,236)	1.9913	None
Sp4	Ryr1	0.79111	49.99	0.485	rgb(222,124,125)	1.9913	None
Sp4	Slc9a3r1	-0.79111	49.99	-4.9E-01	rgb(111,152,236)	1.9913	None
Srebf1	Lin54	0.79111	49.99	0.487	rgb(222,124,125)	1.9913	2,2
Stat1	Lgals3bp	0.79111	49.99	0.492	rgb(222,123,124)	1.9913	None
Stat3	Cbx4	-0.79111	49.99	-4.9E-01	rgb(111,153,236)	1.9913	None
Stat3	Etv6	0.79111	49.99	0.488	rgb(222,124,125)	1.9913	None
Stat3	Lgals1	0.79111	49.99	0.491	rgb(222,123,124)	1.9913	None
Stat3	Pqlc1	0.79111	49.99	0.486	rgb(222,124,125)	1.9913	None
Stat3	Sgk1	0.79111	49.99	0.486	rgb(222,124,125)	1.9913	None
Stat4	Lipe	0.79111	49.99	0.487	rgb(222,124,125)	1.9913	None
Stat4	Nfe2l2	0.79111	49.99	0.488	rgb(222,124,125)	1.9913	None
Stat4	Pla2g12a	0.79111	49.99	0.485	rgb(222,124,125)	1.9913	None
Tbx21	Pla1a	-0.79111	49.99	-4.9E-01	rgb(110,152,236)	1.9913	None
Tbx21	Plekho1	-0.79111	49.99	-4.9E-01	rgb(111,152,236)	1.9913	2,2
Tcf7l2	Ccdc80	0.79111	49.99	0.492	rgb(222,123,124)	1.9913	None
Tef	Asns	0.79111	49.99	0.491	rgb(222,123,124)	1.9913	2,2
Tet1	Nqo2	0.79111	49.99	0.485	rgb(222,124,125)	1.9913	None
Thrb	Zfp36	0.79111	49.99	0.493	rgb(222,123,124)	1.9913	None
Trp53	Ppard	-0.79111	49.99	-4.9E-01	rgb(110,152,236)	1.9913	None
Zbtb1	Myh10	-0.79111	49.99	-4.9E-01	rgb(111,153,236)	1.9913	2,2
Zeb1	Eef1a1	0.79111	49.99	0.488	rgb(222,124,125)	1.9913	None
Zfp182	Rnf208	-0.79111	49.99	-4.9E-01	rgb(111,152,236)	1.9913	2,2
Zfp281	E2f7	0.79111	49.99	0.492	rgb(222,123,124)	1.9913	None
Zfp523	Gen1	0.79111	49.99	0.489	rgb(222,124,125)	1.9913	None
Zfp523	Lmo2	-0.79111	49.99	-4.9E-01	rgb(111,153,236)	1.9913	2,2
Zkscan1	Fgd6	0.79111	49.99	0.493	rgb(222,123,124)	1.9913	None
Akna	Ms4a6c	0.79111	49.99	0.49	rgb(222,123,124)	1.9913	2,2
Ankzf1	3110057O12Rik	0.79111	49.99	0.49	rgb(222,123,124)	1.9913	2,2
Dpf1	Entpd2	0.79111	49.99	0.487	rgb(222,124,125)	1.9913	2,2
Kdm5b	Sap30	0.79111	49.99	0.489	rgb(222,124,125)	1.9913	2,2
Klf6	Perp	0.79111	49.99	0.492	rgb(222,123,124)	1.9913	2,2
Ncoa3	Nudt6	0.79111	49.99	0.488	rgb(222,124,125)	1.9913	2,2
Pou5f2	1700034I23Rik	0.79111	49.99	0.49	rgb(222,123,124)	1.9913	2,2
Scmh1	Acpp	0.79111	49.99	0.486	rgb(222,124,125)	1.9913	2,2
Sgsm2	Tlr2	-0.79111	49.99	-4.9E-01	rgb(110,152,236)	1.9913	2,2
Zfp35	Zscan21	0.79111	49.99	0.493	rgb(222,123,124)	1.9913	2,2
Zfp385a	St14	0.79111	49.99	0.486	rgb(222,124,125)	1.9913	2,2
Zfp429	Dixdc1	-0.79111	49.99	-4.9E-01	rgb(111,153,236)	1.9913	2,2
Zfp429	Edaradd	-0.79111	49.99	-4.9E-01	rgb(110,152,236)	1.9913	2,2
Zfp429	H60c	-0.79111	49.99	-4.9E-01	rgb(111,153,236)	1.9913	2,2
Zfp429	Kcnf1	-0.79111	49.99	-4.9E-01	rgb(110,152,236)	1.9913	2,2
Zfp458	Zfp947	0.79111	49.99	0.494	rgb(222,123,124)	1.9913	2,2
Zfp473	1110032F04Rik	-0.79111	49.99	-4.9E-01	rgb(112,153,235)	1.9913	2,2
Zfp608	Gap43	0.79111	49.99	0.492	rgb(222,123,124)	1.9913	2,2
Zfp629	Tbc1d16	0.79111	49.99	0.493	rgb(222,123,124)	1.9913	2,2
Zfp629	Zcchc24	0.79111	49.99	0.49	rgb(222,123,124)	1.9913	2,2
Zfp953	Tyw1	-0.79111	49.99	-4.9E-01	rgb(111,153,236)	1.9913	2,2
Ahctf1	Rasgrp2	0.79111	49.98	0.475	rgb(222,126,127)	1.9911	None
Arid3a	Hmcn1	0.79111	49.98	0.477	rgb(222,126,127)	1.9911	None
Ascl2	Acot11	0.79111	49.98	0.484	rgb(222,125,125)	1.9911	None
Ascl2	Pkp4	0.79111	49.98	0.482	rgb(222,125,126)	1.9911	None
Atf3	Ankrd55	0.79111	49.98	0.482	rgb(222,125,126)	1.9911	None
Atf3	Mex3b	0.79111	49.98	0.479	rgb(222,126,127)	1.9911	None
Batf	Nrip2	-0.79111	49.98	-4.8E-01	rgb(113,154,235)	1.9911	None
Batf	Sytl2	0.79111	49.98	0.479	rgb(222,126,127)	1.9911	None
Batf	Themis	0.79111	49.98	0.48	rgb(222,125,126)	1.9911	None
Bcl11b	Psmd8	0.79111	49.98	0.482	rgb(222,125,126)	1.9911	None
Bhlhe40	Tnnt1	-0.79111	49.98	-4.8E-01	rgb(114,154,235)	1.9911	None
Bhlhe41	Dzip1	0.79111	49.98	0.483	rgb(222,125,126)	1.9911	None
Cebpb	Pdzk1ip1	0.79111	49.98	0.479	rgb(222,125,126)	1.9911	None
Cebpg	Prlr	0.79111	49.98	0.476	rgb(222,126,127)	1.9911	None
Crem	Srgap3	-0.79111	49.98	-4.8E-01	rgb(114,154,235)	1.9911	None
Dbp	Wee1	-0.79111	49.98	-4.8E-01	rgb(112,153,235)	1.9911	None
E2f4	C2cd2l	0.79111	49.98	0.48	rgb(222,125,126)	1.9911	None
Egr1	Dctpp1	0.79111	49.98	0.48	rgb(222,125,126)	1.9911	None
Egr2	App	-0.79111	49.98	-4.8E-01	rgb(112,153,235)	1.9911	None
Egr2	Ccr7	-0.79111	49.98	-4.8E-01	rgb(114,154,235)	1.9911	None
Egr3	Sco1	-0.79111	49.98	-4.8E-01	rgb(113,154,235)	1.9911	None
Elf1	Fli1	-0.79111	49.98	-4.8E-01	rgb(114,154,235)	1.9911	None
Esr1	Penk	0.79111	49.98	0.479	rgb(222,126,126)	1.9911	None
Ets1	Prr7	-0.79111	49.98	-4.8E-01	rgb(112,153,235)	1.9911	None
Ets1	Zfp609	0.79111	49.98	0.479	rgb(222,126,127)	1.9911	None
Fosl2	Gipr	0.79111	49.98	0.483	rgb(222,125,126)	1.9911	None
Foxf2	Nkx1-2	0.79111	49.98	0.483	rgb(222,125,126)	1.9911	2,2
Foxn2	Stk38l	-0.79111	49.98	-4.8E-01	rgb(112,153,235)	1.9911	None
Foxn3	Asph	0.79111	49.98	0.483	rgb(222,125,126)	1.9911	None
Gabpa	Wdfy2	-0.79111	49.98	-4.8E-01	rgb(112,153,235)	1.9911	None
Gata2	Itga11	0.79111	49.98	0.478	rgb(222,126,127)	1.9911	2,2
Gata3	St3gal5	0.79111	49.98	0.477	rgb(222,126,127)	1.9911	None
Gli1	Ikzf2	0.79111	49.98	0.48	rgb(222,125,126)	1.9911	None
Glis1	Myb	0.79111	49.98	0.482	rgb(222,125,126)	1.9911	2,2
Hbp1	Slc12a8	-0.79111	49.98	-4.8E-01	rgb(112,153,235)	1.9911	None
Hes1	Fkrp	0.79111	49.98	0.481	rgb(222,125,126)	1.9911	None
Hey1	Traf3	0.79111	49.98	0.476	rgb(222,126,127)	1.9911	None
Hhex	Ptk7	0.79111	49.98	0.483	rgb(222,125,126)	1.9911	2,2
Hhex	Stk39	0.79111	49.98	0.477	rgb(222,126,127)	1.9911	None
Hif1a	0610012G03Rik	0.79111	49.98	0.482	rgb(222,125,126)	1.9911	None
Hif1a	Acp5	0.79111	49.98	0.477	rgb(222,126,127)	1.9911	None
Hif1a	Adm	0.79111	49.98	0.48	rgb(222,125,126)	1.9911	None
Hif1a	Bmpr1a	0.79111	49.98	0.485	rgb(222,124,125)	1.9911	None
Hif1a	Dpf1	0.79111	49.98	0.481	rgb(222,125,126)	1.9911	None
Hif1a	Slc38a1	-0.79111	49.98	-4.8E-01	rgb(113,154,235)	1.9911	None
Hif1a	Tnnt1	0.79111	49.98	0.482	rgb(222,125,126)	1.9911	None
Hmg20b	Lactb	0.79111	49.98	0.475	rgb(222,126,127)	1.9911	2,2
Ikzf3	Aen	-0.79111	49.98	-4.8E-01	rgb(114,154,235)	1.9911	None
Irf4	Ankrd23	-0.79111	49.98	-4.8E-01	rgb(114,154,235)	1.9911	None
Irf4	Aqp3	0.79111	49.98	0.483	rgb(222,125,126)	1.9911	None
Irf4	Ly9	-0.79111	49.98	-4.8E-01	rgb(112,153,235)	1.9911	None
Irf4	Rcsd1	-0.79111	49.98	-4.8E-01	rgb(113,154,235)	1.9911	None
Irf4	Sema4c	-0.79111	49.98	-4.8E-01	rgb(112,153,235)	1.9911	None
Irf4	Usp54	-0.79111	49.98	-4.8E-01	rgb(113,154,235)	1.9911	None
Irf4	Zfp945	-0.79111	49.98	-4.8E-01	rgb(114,154,235)	1.9911	None
Irf5	Clec2i	0.79111	49.98	0.482	rgb(222,125,126)	1.9911	None
Irf7	Clic4	0.79111	49.98	0.484	rgb(222,124,125)	1.9911	None
Irf9	Stat2	0.79111	49.98	0.478	rgb(222,126,127)	1.9911	None
Jdp2	Arf1	-0.79111	49.98	-4.8E-01	rgb(113,154,235)	1.9911	None
Jun	Cep170	0.79111	49.98	0.484	rgb(222,125,126)	1.9911	None
Jun	Slc4a8	0.79111	49.98	0.477	rgb(222,126,127)	1.9911	None
Klf8	Itpk1	0.79111	49.98	0.483	rgb(222,125,126)	1.9911	None
Klf9	Zcchc2	0.79111	49.98	0.476	rgb(222,126,127)	1.9911	None
Lhx6	Tln2	0.79111	49.98	0.481	rgb(222,125,126)	1.9911	2,2
Maf	Cd86	0.79111	49.98	0.475	rgb(222,126,127)	1.9911	None
Maf	Pdcd1lg2	-0.79111	49.98	-4.8E-01	rgb(113,154,235)	1.9911	None
Maf	Siah1a	0.79111	49.98	0.484	rgb(222,125,126)	1.9911	None
Maf	Treml2	0.79111	49.98	0.481	rgb(222,125,126)	1.9911	None
Msc	Dusp18	0.79111	49.98	0.483	rgb(222,125,126)	1.9911	2,2
Msx2	Wwp1	0.79111	49.98	0.478	rgb(222,126,127)	1.9911	None
Nfia	Enthd1	0.79111	49.98	0.478	rgb(222,126,127)	1.9911	None
Nfkb2	Tnfsf8	0.79111	49.98	0.475	rgb(222,126,127)	1.9911	None
Nfkb2	Vav2	0.79111	49.98	0.476	rgb(222,126,127)	1.9911	None
Pou3f1	Slc7a3	-0.79111	49.98	-4.8E-01	rgb(112,153,235)	1.9911	2,2
Pou3f1	Tbccd1	0.79111	49.98	0.481	rgb(222,125,126)	1.9911	None
Ppara	Igfbp7	0.79111	49.98	0.482	rgb(222,125,126)	1.9911	None
Prdm1	Akap2	0.79111	49.98	0.484	rgb(222,125,126)	1.9911	None
Rarg	Acsl6	0.79111	49.98	0.478	rgb(222,126,127)	1.9911	None
Rarg	Pde1a	0.79111	49.98	0.479	rgb(222,126,127)	1.9911	None
Rel	Nfkb2	0.79111	49.98	0.477	rgb(222,126,127)	1.9911	None
Rora	B3galt2	0.79111	49.98	0.484	rgb(222,125,125)	1.9911	None
Rorc	Ccl20	0.79111	49.98	0.477	rgb(222,126,127)	1.9911	None
Rorc	Iyd	0.79111	49.98	0.478	rgb(222,126,127)	1.9911	2,2
Rreb1	Mndal	0.79111	49.98	0.481	rgb(222,125,126)	1.9911	None
Rxra	Sall3	0.79111	49.98	0.482	rgb(222,125,126)	1.9911	None
Satb1	Rbfox2	0.79111	49.98	0.476	rgb(222,126,127)	1.9911	2,2
Satb1	Syngr1	0.79111	49.98	0.478	rgb(222,126,127)	1.9911	None
Scrt1	Mpp2	-0.79111	49.98	-4.8E-01	rgb(113,154,235)	1.9911	2,2
Six4	Npr3	0.79111	49.98	0.484	rgb(222,125,125)	1.9911	2,2
Six5	Rnf19b	-0.79111	49.98	-4.8E-01	rgb(112,153,235)	1.9911	2,2
Smad3	Lclat1	0.79111	49.98	0.476	rgb(222,126,127)	1.9911	None
Smad3	Tlr7	0.79111	49.98	0.48	rgb(222,125,126)	1.9911	2,2
Snai2	Abi3	0.79111	49.98	0.479	rgb(222,126,127)	1.9911	None
Snai2	Qrich1	-0.79111	49.98	-4.8E-01	rgb(112,153,235)	1.9911	2,2
Sox5	Trim36	0.79111	49.98	0.479	rgb(222,126,126)	1.9911	2,2
Sox6	Utrn	0.79111	49.98	0.475	rgb(222,126,127)	1.9911	None
Sp2	Lgals1	0.79111	49.98	0.484	rgb(222,125,126)	1.9911	None
Sp3	Il17re	0.79111	49.98	0.482	rgb(222,125,126)	1.9911	None
Sp4	Atf6	0.79111	49.98	0.48	rgb(222,125,126)	1.9911	None
Sp4	Bmp2k	-0.79111	49.98	-4.8E-01	rgb(113,154,235)	1.9911	None
Sp4	Cnn2	-0.79111	49.98	-4.8E-01	rgb(113,154,235)	1.9911	None
Sp4	Rab11fip1	0.79111	49.98	0.476	rgb(222,126,127)	1.9911	None
Sp4	Rasgrp4	-0.79111	49.98	-4.8E-01	rgb(112,153,235)	1.9911	None
Sp4	Trpc3	0.79111	49.98	0.479	rgb(222,126,127)	1.9911	None
Spib	Id3	0.79111	49.98	0.483	rgb(222,125,126)	1.9911	None
Srf	Lime1	0.79111	49.98	0.482	rgb(222,125,126)	1.9911	None
Stat1	Arid5a	0.79111	49.98	0.483	rgb(222,125,126)	1.9911	None
Stat3	Enpp1	0.79111	49.98	0.476	rgb(222,126,127)	1.9911	None
Stat3	Eomes	-0.79111	49.98	-4.8E-01	rgb(112,153,235)	1.9911	None
Stat3	Il17f	0.79111	49.98	0.483	rgb(222,125,126)	1.9911	None
Stat3	Sox5	0.79111	49.98	0.478	rgb(222,126,127)	1.9911	None
Stat3	Vwa1	0.79111	49.98	0.481	rgb(222,125,126)	1.9911	None
Tcf3	Sema4a	0.79111	49.98	0.48	rgb(222,125,126)	1.9911	None
Tcf4	Fam83g	0.79111	49.98	0.481	rgb(222,125,126)	1.9911	None
Tcf7l1	Qser1	0.79111	49.98	0.482	rgb(222,125,126)	1.9911	None
Tead1	Mex3b	-0.79111	49.98	-4.8E-01	rgb(113,154,235)	1.9911	2,2
Thrb	Slc6a6	-0.79111	49.98	-4.8E-01	rgb(112,153,235)	1.9911	None
Yy2	Slc27a4	-0.79111	49.98	-4.8E-01	rgb(112,153,235)	1.9911	None
Zfp202	Rcan3	0.79111	49.98	0.476	rgb(222,126,127)	1.9911	None
Zfp281	Arhgap33	0.79111	49.98	0.477	rgb(222,126,127)	1.9911	None
Zfp652	Cyr61	0.79111	49.98	0.482	rgb(222,125,126)	1.9911	None
Zkscan1	Ifi27l2a	-0.79111	49.98	-4.8E-01	rgb(114,154,235)	1.9911	None
Zscan10	Exosc8	0.79111	49.98	0.482	rgb(222,125,126)	1.9911	None
Atmin	B4galnt1	0.79111	49.98	0.478	rgb(222,126,127)	1.9911	2,2
Atmin	Ifitm2	0.79111	49.98	0.481	rgb(222,125,126)	1.9911	2,2
Eea1	Gucy2e	0.79111	49.98	0.481	rgb(222,125,126)	1.9911	2,2
Eea1	Slc29a3	0.79111	49.98	0.478	rgb(222,126,127)	1.9911	2,2
Fbxl19	Pfas	0.79111	49.98	0.483	rgb(222,125,126)	1.9911	2,2
Foxp2	Rimklb	0.79111	49.98	0.478	rgb(222,126,127)	1.9911	2,2
Foxp2	Zdbf2	0.79111	49.98	0.481	rgb(222,125,126)	1.9911	2,2
Kdm5b	Rgs19	-0.79111	49.98	-4.8E-01	rgb(113,154,235)	1.9911	2,2
Kdm5b	Tbc1d14	-0.79111	49.98	-4.8E-01	rgb(113,154,235)	1.9911	2,2
Mbnl2	Trerf1	0.79111	49.98	0.482	rgb(222,125,126)	1.9911	2,2
Mtf2	Psmd8	-0.79111	49.98	-4.8E-01	rgb(112,153,235)	1.9911	2,2
Mxd1	Socs3	0.79111	49.98	0.483	rgb(222,125,126)	1.9911	2,2
Phf20	Zdhhc18	0.79111	49.98	0.478	rgb(222,126,127)	1.9911	2,2
Rlf	Nudt8	-0.79111	49.98	-4.8E-01	rgb(113,154,235)	1.9911	2,2
Sgsm2	Icam5	0.79111	49.98	0.483	rgb(222,125,126)	1.9911	2,2
Tet3	Cnnm3	0.79111	49.98	0.481	rgb(222,125,126)	1.9911	2,2
Zbtb17	Fam57a	-0.79111	49.98	-4.8E-01	rgb(114,154,235)	1.9911	2,2
Zfp318	Atp6v1d	-0.79111	49.98	-4.8E-01	rgb(112,153,235)	1.9911	2,2
Zfp367	Rxra	0.79111	49.98	0.48	rgb(222,125,126)	1.9911	2,2
Zfp385a	Bbc3	0.79111	49.98	0.476	rgb(222,126,127)	1.9911	2,2
Zfp385a	Cd109	0.79111	49.98	0.476	rgb(222,126,127)	1.9911	2,2
Zfp385a	Robo3	0.79111	49.98	0.483	rgb(222,125,126)	1.9911	2,2
Zfp398	Sdr39u1	-0.79111	49.98	-4.8E-01	rgb(114,154,235)	1.9911	2,2
Zfp473	Apol9a	-0.79111	49.98	-4.8E-01	rgb(114,154,235)	1.9911	2,2
Zfp511	Cstf2t	-0.79111	49.98	-4.8E-01	rgb(112,153,235)	1.9911	2,2
Zfp513	Bbs5	-0.79111	49.98	-4.8E-01	rgb(113,154,235)	1.9911	2,2
Zfp629	Pcyox1l	-0.79111	49.98	-4.8E-01	rgb(112,153,235)	1.9911	2,2
Zfp790	Psph	0.79111	49.98	0.482	rgb(222,125,126)	1.9911	2,2
Zkscan17	Zfp629	0.79111	49.98	0.482	rgb(222,125,126)	1.9911	2,2
Arid2	Srpk1	0.79111	49.97	0.465	rgb(222,128,129)	1.9909	2,2
Arnt2	Vegfb	-0.79111	49.97	-4.7E-01	rgb(114,155,235)	1.9909	None
Atf6	Rpl14	0.79111	49.97	0.466	rgb(222,128,129)	1.9909	None
Bach1	Msc	-0.79111	49.97	-4.7E-01	rgb(114,154,235)	1.9909	None
Batf	App	0.79111	49.97	0.466	rgb(222,128,129)	1.9909	None
Batf	Crip1	0.79111	49.97	0.469	rgb(222,127,128)	1.9909	None
Bbx	Trp73	-0.79111	49.97	-4.7E-01	rgb(114,154,235)	1.9909	2,2
Bcl11b	Otud1	-0.79111	49.97	-4.7E-01	rgb(116,155,235)	1.9909	None
Cebpb	Ifih1	0.79111	49.97	0.474	rgb(222,127,127)	1.9909	None
Cebpb	Pycr1	0.79111	49.97	0.469	rgb(222,128,128)	1.9909	None
Cic	Il2ra	0.79111	49.97	0.474	rgb(222,126,127)	1.9909	None
Creb5	Adora2b	-0.79111	49.97	-4.7E-01	rgb(115,155,235)	1.9909	2,2
Dmrt1	Gimap4	0.79111	49.97	0.467	rgb(222,128,129)	1.9909	None
E2f4	Exo1	0.79111	49.97	0.471	rgb(222,127,128)	1.9909	2,2
E4f1	Fn1	-0.79111	49.97	-4.7E-01	rgb(115,155,235)	1.9909	None
Egr2	Aga	-0.79111	49.97	-4.7E-01	rgb(115,155,235)	1.9909	2,2
Egr4	Npc2	-0.79111	49.97	-4.7E-01	rgb(114,154,235)	1.9909	None
Elk3	Dars2	-0.79111	49.97	-4.7E-01	rgb(115,155,235)	1.9909	None
Erg	Gabrr2	0.79111	49.97	0.471	rgb(222,127,128)	1.9909	None
Esr1	Klf7	-0.79111	49.97	-4.7E-01	rgb(115,155,235)	1.9909	None
Esr1	Lonp2	0.79111	49.97	0.468	rgb(222,128,129)	1.9909	None
Ets1	Gata3	-0.79111	49.97	-4.7E-01	rgb(116,156,235)	1.9909	None
Etv6	Slc2a1	-0.79111	49.97	-4.7E-01	rgb(116,155,235)	1.9909	None
Fosb	Nfat5	0.79111	49.97	0.47	rgb(222,127,128)	1.9909	None
Fosl2	Slc48a1	0.79111	49.97	0.466	rgb(222,128,129)	1.9909	None
Gata3	Ccr8	0.79111	49.97	0.471	rgb(222,127,128)	1.9909	None
Gli3	Dzip1	0.79111	49.97	0.467	rgb(222,128,129)	1.9909	None
Hbp1	Gnpda1	0.79111	49.97	0.468	rgb(222,128,129)	1.9909	2,2
Hes5	E2f7	0.79111	49.97	0.469	rgb(222,128,128)	1.9909	None
Hif1a	Ehbp1l1	0.79111	49.97	0.471	rgb(222,127,128)	1.9909	None
Hif1a	H2-Q10	0.79111	49.97	0.473	rgb(222,127,128)	1.9909	None
Hif1a	Rasl12	0.79111	49.97	0.465	rgb(222,128,129)	1.9909	None
Hif1a	Tpd52	0.79111	49.97	0.473	rgb(222,127,128)	1.9909	None
Hmx2	1110032F04Rik	-0.79111	49.97	-4.7E-01	rgb(114,154,235)	1.9909	None
Hsf2	Serpinb9	0.79111	49.97	0.472	rgb(222,127,128)	1.9909	None
Ikzf3	Acad9	-0.79111	49.97	-4.7E-01	rgb(114,155,235)	1.9909	None
Ikzf3	Dgat1	0.79111	49.97	0.472	rgb(222,127,128)	1.9909	None
Ikzf3	Rxra	-0.79111	49.97	-4.7E-01	rgb(116,156,235)	1.9909	None
Ikzf4	Nupr1	-0.79111	49.97	-4.7E-01	rgb(115,155,235)	1.9909	None
Irf4	Ccdc148	-0.79111	49.97	-4.7E-01	rgb(114,155,235)	1.9909	None
Irf4	Dusp22	-0.79111	49.97	-4.7E-01	rgb(116,156,235)	1.9909	None
Irf4	Itih5	-0.79111	49.97	-4.7E-01	rgb(115,155,235)	1.9909	None
Irf4	Rnf135	-0.79111	49.97	-4.7E-01	rgb(116,155,235)	1.9909	None
Irf4	Thra	0.79111	49.97	0.475	rgb(222,126,127)	1.9909	None
Irf5	Impa2	0.79111	49.97	0.475	rgb(222,126,127)	1.9909	None
Irf5	Zfp945	0.79111	49.97	0.466	rgb(222,128,129)	1.9909	None
Jdp2	Heca	0.79111	49.97	0.47	rgb(222,127,128)	1.9909	None
Jund	Scg2	0.79111	49.97	0.47	rgb(222,127,128)	1.9909	None
Klf7	Hspa2	0.79111	49.97	0.467	rgb(222,128,129)	1.9909	None
Lef1	Cdk16	0.79111	49.97	0.468	rgb(222,128,129)	1.9909	None
Lef1	Mapkbp1	0.79111	49.97	0.47	rgb(222,127,128)	1.9909	None
Lhx5	Rftn1	0.79111	49.97	0.467	rgb(222,128,129)	1.9909	None
Lin54	Max	-0.79111	49.97	-4.7E-01	rgb(114,154,235)	1.9909	None
Maf	Atxn1	-0.79111	49.97	-4.7E-01	rgb(115,155,235)	1.9909	None
Maf	Epsti1	-0.79111	49.97	-4.7E-01	rgb(114,154,235)	1.9909	None
Mafb	Ppard	-0.79111	49.97	-4.7E-01	rgb(116,156,235)	1.9909	2,2
Mafg	Ddx11	-0.79111	49.97	-4.7E-01	rgb(114,155,235)	1.9909	None
Meis1	Zc3h7b	-0.79111	49.97	-4.7E-01	rgb(114,155,235)	1.9909	2,2
Nfat5	Rassf8	0.79111	49.97	0.471	rgb(222,127,128)	1.9909	None
Nfia	Fhit	0.79111	49.97	0.473	rgb(222,127,128)	1.9909	None
Nfia	Isg20	0.79111	49.97	0.47	rgb(222,127,128)	1.9909	None
Nfkb2	Hemk1	0.79111	49.97	0.467	rgb(222,128,129)	1.9909	None
Nr1d1	Abhd16b	0.79111	49.97	0.469	rgb(222,127,128)	1.9909	None
Nr1d2	Cysltr1	0.79111	49.97	0.469	rgb(222,127,128)	1.9909	None
Nr2f1	Lgmn	-0.79111	49.97	-4.7E-01	rgb(116,156,235)	1.9909	2,2
Pou2af1	Arsb	0.79111	49.97	0.469	rgb(222,127,128)	1.9909	None
Pou2af1	Cpox	-0.79111	49.97	-4.7E-01	rgb(115,155,235)	1.9909	None
Prdm16	Itsn1	0.79111	49.97	0.466	rgb(222,128,129)	1.9909	None
Rbpj	Acot11	-0.79111	49.97	-4.7E-01	rgb(116,156,235)	1.9909	2,2
Rorc	Abhd15	0.79111	49.97	0.474	rgb(222,126,127)	1.9909	None
Rorc	Fam46c	-0.79111	49.97	-4.7E-01	rgb(116,156,235)	1.9909	None
Rorc	Il1r1	0.79111	49.97	0.473	rgb(222,127,128)	1.9909	None
Rorc	Otud7b	0.79111	49.97	0.467	rgb(222,128,129)	1.9909	None
Rxra	Mdga2	0.79111	49.97	0.467	rgb(222,128,129)	1.9909	2,2
Rxra	Nrcam	0.79111	49.97	0.468	rgb(222,128,129)	1.9909	None
Sall4	H2-Eb2	0.79111	49.97	0.469	rgb(222,127,128)	1.9909	2,2
Satb1	Epn2	0.79111	49.97	0.469	rgb(222,127,128)	1.9909	2,2
Six5	Csf1	-0.79111	49.97	-4.7E-01	rgb(115,155,235)	1.9909	None
Six5	Pag1	0.79111	49.97	0.471	rgb(222,127,128)	1.9909	None
Smad3	Ankrd55	0.79111	49.97	0.474	rgb(222,126,127)	1.9909	None
Smad3	Tmem184b	0.79111	49.97	0.474	rgb(222,126,127)	1.9909	None
Smad4	F2rl1	0.79111	49.97	0.469	rgb(222,127,128)	1.9909	None
Sox15	Gnb5	-0.79111	49.97	-4.7E-01	rgb(115,155,235)	1.9909	2,2
Sox21	Peli2	0.79111	49.97	0.469	rgb(222,128,128)	1.9909	None
Sox4	Vav1	-0.79111	49.97	-4.7E-01	rgb(115,155,235)	1.9909	None
Sp140	Heatr1	0.79111	49.97	0.471	rgb(222,127,128)	1.9909	None
Sp4	Arhgef17	0.79111	49.97	0.472	rgb(222,127,128)	1.9909	None
Sp4	Utp20	0.79111	49.97	0.47	rgb(222,127,128)	1.9909	None
Sp4	Ypel3	-0.79111	49.97	-4.7E-01	rgb(114,154,235)	1.9909	None
Srebf2	Atp6v1g1	0.79111	49.97	0.468	rgb(222,128,128)	1.9909	None
Srf	Il1a	0.79111	49.97	0.471	rgb(222,127,128)	1.9909	None
Stat1	Chst15	-0.79111	49.97	-4.7E-01	rgb(115,155,235)	1.9909	None
Stat3	C1rl	0.79111	49.97	0.466	rgb(222,128,129)	1.9909	None
Stat3	Gnb5	0.79111	49.97	0.474	rgb(222,126,127)	1.9909	None
Stat3	Mrc1	0.79111	49.97	0.472	rgb(222,127,128)	1.9909	None
Stat3	Susd3	0.79111	49.97	0.473	rgb(222,127,128)	1.9909	None
Stat3	Trib2	0.79111	49.97	0.467	rgb(222,128,129)	1.9909	None
Tcf4	D930015E06Rik	0.79111	49.97	0.471	rgb(222,127,128)	1.9909	None
Tcf7l1	D3Ertd751e	0.79111	49.97	0.469	rgb(222,127,128)	1.9909	None
Tead1	Asns	-0.79111	49.97	-4.7E-01	rgb(115,155,235)	1.9909	2,2
Tef	1700025G04Rik	0.79111	49.97	0.468	rgb(222,128,129)	1.9909	None
Trp53	Cd81	0.79111	49.97	0.465	rgb(222,128,129)	1.9909	None
Trp53	Glipr1	0.79111	49.97	0.471	rgb(222,127,128)	1.9909	None
Zbtb1	3110057O12Rik	-0.79111	49.97	-4.7E-01	rgb(115,155,235)	1.9909	2,2
Zbtb7a	Gbp7	0.79111	49.97	0.471	rgb(222,127,128)	1.9909	None
Zfp182	Capn2	-0.79111	49.97	-4.7E-01	rgb(114,155,235)	1.9909	2,2
Zfp219	Capn2	-0.79111	49.97	-4.7E-01	rgb(116,155,235)	1.9909	None
Zfp281	Tnni1	-0.79111	49.97	-4.7E-01	rgb(116,156,235)	1.9909	None
Zfp467	Ptgfrn	0.79111	49.97	0.468	rgb(222,128,129)	1.9909	None
Zfp652	Pnpla3	0.79111	49.97	0.472	rgb(222,127,128)	1.9909	None
Zscan10	Vegfb	0.79111	49.97	0.471	rgb(222,127,128)	1.9909	None
Dpf1	Ltb4r1	0.79111	49.97	0.468	rgb(222,128,129)	1.9909	2,2
Dr1	Idi1	0.79111	49.97	0.466	rgb(222,128,129)	1.9909	2,2
Drap1	Rpl36al	0.79111	49.97	0.468	rgb(222,128,129)	1.9909	2,2
Dzip1	Shroom3	-0.79111	49.97	-4.7E-01	rgb(115,155,235)	1.9909	2,2
Foxp2	Cacna2d1	0.79111	49.97	0.471	rgb(222,127,128)	1.9909	2,2
Kdm5b	Ccng2	0.79111	49.97	0.47	rgb(222,127,128)	1.9909	2,2
Kdm5b	Ppap2c	0.79111	49.97	0.467	rgb(222,128,129)	1.9909	2,2
Mbnl2	Ifit2	0.79111	49.97	0.474	rgb(222,127,127)	1.9909	2,2
Phf20	Rnf150	-0.79111	49.97	-4.7E-01	rgb(115,155,235)	1.9909	2,2
Pou5f2	Arg2	0.79111	49.97	0.469	rgb(222,127,128)	1.9909	2,2
Sp6	Tppp	0.79111	49.97	0.473	rgb(222,127,128)	1.9909	2,2
Tal2	Dsp	0.79111	49.97	0.474	rgb(222,127,127)	1.9909	2,2
Tigd2	Cd80	0.79111	49.97	0.469	rgb(222,127,128)	1.9909	2,2
Trps1	Rgs1	0.79111	49.97	0.47	rgb(222,127,128)	1.9909	2,2
Zbtb41	H1f0	-0.79111	49.97	-4.7E-01	rgb(116,156,235)	1.9909	2,2
Zfp111	Pde2a	-0.79111	49.97	-4.7E-01	rgb(114,155,235)	1.9909	2,2
Zfp266	Ybey	0.79111	49.97	0.472	rgb(222,127,128)	1.9909	2,2
Zfp668	Riok3	-0.79111	49.97	-4.7E-01	rgb(115,155,235)	1.9909	2,2
Zfp771	Tmem158	0.79111	49.97	0.471	rgb(222,127,128)	1.9909	2,2
Zfp951	Zfp317	0.79111	49.97	0.469	rgb(222,127,128)	1.9909	2,2
Zhx2	Sema6b	-0.79111	49.97	-4.7E-01	rgb(114,155,235)	1.9909	2,2
Ascl2	Klrd1	0.79111	49.96	0.459	rgb(222,129,130)	1.9907	None
Atf6	Cenpw	0.79111	49.96	0.463	rgb(222,128,129)	1.9907	None
Atf6	Kctd6	0.79111	49.96	0.457	rgb(222,130,131)	1.9907	2,2
Bach1	Casp3	-0.79111	49.96	-4.6E-01	rgb(118,157,234)	1.9907	2,2
Batf	5430427O19Rik	-0.79111	49.96	-4.6E-01	rgb(116,156,235)	1.9907	None
Batf	Frmd4b	0.79111	49.96	0.456	rgb(222,130,131)	1.9907	None
Batf	Ostf1	0.79111	49.96	0.461	rgb(222,129,130)	1.9907	None
Batf	Rnf19b	0.79111	49.96	0.463	rgb(222,129,130)	1.9907	None
Batf	Snapc1	0.79111	49.96	0.457	rgb(222,130,131)	1.9907	None
Batf	Sntb1	-0.79111	49.96	-4.6E-01	rgb(118,157,234)	1.9907	None
Batf	Zfp90	0.79111	49.96	0.459	rgb(222,129,130)	1.9907	None
Bcl11b	Dtx3l	-0.79111	49.96	-4.6E-01	rgb(118,157,234)	1.9907	None
Bhlhe41	Chac1	0.79111	49.96	0.457	rgb(222,130,131)	1.9907	2,2
Cebpb	Inhba	0.79111	49.96	0.461	rgb(222,129,130)	1.9907	None
Cebpg	Fgr	-0.79111	49.96	-4.6E-01	rgb(116,156,235)	1.9907	2,2
Cic	Phldb2	0.79111	49.96	0.462	rgb(222,129,130)	1.9907	None
Creb5	Cndp2	-0.79111	49.96	-4.6E-01	rgb(117,156,235)	1.9907	2,2
Dmrt1	Endod1	-0.79111	49.96	-4.6E-01	rgb(118,157,234)	1.9907	None
E2f1	Rbm15	0.79111	49.96	0.461	rgb(222,129,130)	1.9907	None
E2f4	Fam111a	0.79111	49.96	0.46	rgb(222,129,130)	1.9907	2,2
Ebf1	Prkcd	0.79111	49.96	0.459	rgb(222,129,130)	1.9907	None
Egr1	Osgepl1	0.79111	49.96	0.46	rgb(222,129,130)	1.9907	None
Egr2	Gna15	-0.79111	49.96	-4.6E-01	rgb(117,156,234)	1.9907	None
Egr4	Ddx43	0.79111	49.96	0.464	rgb(222,128,129)	1.9907	None
Elf1	Fmnl2	0.79111	49.96	0.456	rgb(222,130,131)	1.9907	None
Elk3	Ikzf3	0.79111	49.96	0.462	rgb(222,129,130)	1.9907	None
Epas1	2210013O21Rik	-0.79111	49.96	-4.6E-01	rgb(117,156,234)	1.9907	None
Etv6	Ehd4	-0.79111	49.96	-4.6E-01	rgb(117,156,235)	1.9907	None
Etv6	Psme1	0.79111	49.96	0.465	rgb(222,128,129)	1.9907	None
Fos	Pcyox1l	0.79111	49.96	0.463	rgb(222,129,130)	1.9907	None
Fos	Ptprj	0.79111	49.96	0.459	rgb(222,129,130)	1.9907	None
Fosl2	5031414D18Rik	0.79111	49.96	0.464	rgb(222,128,129)	1.9907	None
Fosl2	Pik3ip1	0.79111	49.96	0.456	rgb(222,130,131)	1.9907	None
Fosl2	Tgm1	0.79111	49.96	0.459	rgb(222,129,130)	1.9907	None
Fosl2	Tmem205	0.79111	49.96	0.46	rgb(222,129,130)	1.9907	None
Foxn2	AA467197	-0.79111	49.96	-4.6E-01	rgb(118,157,234)	1.9907	2,2
Foxo3	Sertad3	0.79111	49.96	0.463	rgb(222,129,129)	1.9907	None
Foxp1	Slc25a45	0.79111	49.96	0.462	rgb(222,129,130)	1.9907	None
Hbp1	Syt11	-0.79111	49.96	-4.6E-01	rgb(117,156,234)	1.9907	2,2
Hesx1	Zfp426	0.79111	49.96	0.455	rgb(222,130,131)	1.9907	None
Heyl	Ly6c1	0.79111	49.96	0.459	rgb(222,129,130)	1.9907	2,2
Hhex	Galm	0.79111	49.96	0.459	rgb(222,129,130)	1.9907	2,2
Hif1a	Anxa4	0.79111	49.96	0.464	rgb(222,128,129)	1.9907	None
Hif1a	Hist1h1c	0.79111	49.96	0.462	rgb(222,129,130)	1.9907	None
Hif1a	Muc2	0.79111	49.96	0.461	rgb(222,129,130)	1.9907	None
Hif1a	Rab39	0.79111	49.96	0.464	rgb(222,128,129)	1.9907	None
Hlx	Calcrl	0.79111	49.96	0.462	rgb(222,129,130)	1.9907	None
Hmg20b	Nkx1-2	0.79111	49.96	0.459	rgb(222,129,130)	1.9907	2,2
Hsf2	Rnf170	0.79111	49.96	0.461	rgb(222,129,130)	1.9907	None
Hsf4	Syf2	0.79111	49.96	0.46	rgb(222,129,130)	1.9907	None
Ikzf2	Chst12	-0.79111	49.96	-4.6E-01	rgb(117,156,234)	1.9907	None
Ikzf2	Fth1	-0.79111	49.96	-4.6E-01	rgb(118,157,234)	1.9907	None
Ikzf5	Csnk1e	0.79111	49.96	0.459	rgb(222,129,130)	1.9907	2,2
Insm1	Fut7	0.79111	49.96	0.462	rgb(222,129,130)	1.9907	None
Irf2	Gbp2	0.79111	49.96	0.461	rgb(222,129,130)	1.9907	None
Irf2	Snx9	0.79111	49.96	0.457	rgb(222,130,131)	1.9907	None
Irf4	Angpt1	-0.79111	49.96	-4.6E-01	rgb(117,156,234)	1.9907	None
Irf4	Cd160	-0.79111	49.96	-4.6E-01	rgb(118,157,234)	1.9907	2,2
Irf4	Cnga1	-0.79111	49.96	-4.6E-01	rgb(116,156,235)	1.9907	None
Irf4	Dock10	-0.79111	49.96	-4.6E-01	rgb(117,156,235)	1.9907	None
Irf4	Lif	0.79111	49.96	0.463	rgb(222,129,130)	1.9907	None
Irf4	Nt5dc1	-0.79111	49.96	-4.6E-01	rgb(117,156,234)	1.9907	None
Irf4	Sytl2	-0.79111	49.96	-4.6E-01	rgb(118,157,234)	1.9907	None
Irf4	Trp53i13	0.79111	49.96	0.461	rgb(222,129,130)	1.9907	None
Irf7	Pml	0.79111	49.96	0.46	rgb(222,129,130)	1.9907	None
Irf9	Epsti1	0.79111	49.96	0.462	rgb(222,129,130)	1.9907	None
Junb	Flna	0.79111	49.96	0.459	rgb(222,129,130)	1.9907	None
Kdm2b	Hist1h1a	0.79111	49.96	0.455	rgb(222,130,131)	1.9907	None
Klf13	Zhx3	-0.79111	49.96	-4.6E-01	rgb(118,157,234)	1.9907	None
Klf7	Mmp11	0.79111	49.96	0.464	rgb(222,128,129)	1.9907	None
Lef1	Jak3	0.79111	49.96	0.456	rgb(222,130,131)	1.9907	None
Lin54	Ddx19b	0.79111	49.96	0.463	rgb(222,129,130)	1.9907	None
Maf	B4galt1	0.79111	49.96	0.457	rgb(222,130,131)	1.9907	None
Maf	Cd70	-0.79111	49.96	-4.6E-01	rgb(117,156,234)	1.9907	None
Maf	Edem1	-0.79111	49.96	-4.6E-01	rgb(117,156,235)	1.9907	None
Maf	H2-Ab1	-0.79111	49.96	-4.6E-01	rgb(117,156,235)	1.9907	2,2
Maf	Pigc	-0.79111	49.96	-4.6E-01	rgb(118,157,234)	1.9907	None
Maf	Serpine2	-0.79111	49.96	-4.6E-01	rgb(116,156,235)	1.9907	None
Maf	Stx7	-0.79111	49.96	-4.6E-01	rgb(117,156,234)	1.9907	None
Nfe2	Mafg	0.79111	49.96	0.461	rgb(222,129,130)	1.9907	None
Nfkb1	Bco2	0.79111	49.96	0.456	rgb(222,130,131)	1.9907	None
Nkx3-1	Wls	0.79111	49.96	0.457	rgb(222,130,131)	1.9907	None
Nr1d1	1700025G04Rik	0.79111	49.96	0.464	rgb(222,128,129)	1.9907	None
Nr1d2	Il18r1	0.79111	49.96	0.457	rgb(222,130,131)	1.9907	None
Nr4a1	Kndc1	0.79111	49.96	0.459	rgb(222,129,130)	1.9907	2,2
Nr4a3	Ctsb	0.79111	49.96	0.456	rgb(222,130,131)	1.9907	None
Pknox1	Il1a	-0.79111	49.96	-4.6E-01	rgb(118,157,234)	1.9907	None
Plag1	Spred3	0.79111	49.96	0.465	rgb(222,128,129)	1.9907	None
Pou6f1	Mt2	0.79111	49.96	0.458	rgb(222,129,130)	1.9907	None
Rarg	Spred3	0.79111	49.96	0.461	rgb(222,129,130)	1.9907	None
Rela	Cd80	0.79111	49.96	0.463	rgb(222,128,129)	1.9907	None
Relb	Akna	0.79111	49.96	0.456	rgb(222,130,131)	1.9907	None
Rora	Galnt12	0.79111	49.96	0.46	rgb(222,129,130)	1.9907	None
Rora	Nr1d1	0.79111	49.96	0.456	rgb(222,130,131)	1.9907	None
Rorc	Acpp	0.79111	49.96	0.464	rgb(222,128,129)	1.9907	None
Rorc	Amh	0.79111	49.96	0.457	rgb(222,130,131)	1.9907	None
Rorc	Myb	0.79111	49.96	0.457	rgb(222,130,131)	1.9907	None
Rorc	Scn1b	0.79111	49.96	0.457	rgb(222,130,131)	1.9907	None
Satb1	Tnnt1	-0.79111	49.96	-4.6E-01	rgb(116,156,235)	1.9907	2,2
Scrt1	Abat	-0.79111	49.96	-4.6E-01	rgb(117,156,235)	1.9907	2,2
Six1	2900026A02Rik	0.79111	49.96	0.459	rgb(222,129,130)	1.9907	2,2
Six5	Gpr65	0.79111	49.96	0.458	rgb(222,130,130)	1.9907	None
Six5	Insig1	-0.79111	49.96	-4.6E-01	rgb(118,157,234)	1.9907	None
Six5	Rel	0.79111	49.96	0.462	rgb(222,129,130)	1.9907	None
Six5	Tet3	0.79111	49.96	0.463	rgb(222,129,129)	1.9907	None
Smad3	Adamts6	0.79111	49.96	0.463	rgb(222,129,129)	1.9907	None
Smad3	Apol9a	0.79111	49.96	0.464	rgb(222,128,129)	1.9907	2,2
Smad3	Cd101	0.79111	49.96	0.462	rgb(222,129,130)	1.9907	None
Smad3	Tgfbr1	0.79111	49.96	0.457	rgb(222,130,131)	1.9907	2,2
Sp3	Aldoc	0.79111	49.96	0.457	rgb(222,130,131)	1.9907	None
Sp4	Jakmip1	-0.79111	49.96	-4.6E-01	rgb(116,156,235)	1.9907	None
Sp4	Opn3	0.79111	49.96	0.457	rgb(222,130,131)	1.9907	None
Sp4	Pcsk9	0.79111	49.96	0.455	rgb(222,130,131)	1.9907	2,2
Sp4	Treml2	-0.79111	49.96	-4.6E-01	rgb(118,157,234)	1.9907	None
Srebf1	Eps8	0.79111	49.96	0.46	rgb(222,129,130)	1.9907	None
Stat1	Mbp	-0.79111	49.96	-4.6E-01	rgb(117,156,234)	1.9907	None
Stat3	Btk	-0.79111	49.96	-4.6E-01	rgb(118,157,234)	1.9907	None
Stat3	Ctla2a	0.79111	49.96	0.461	rgb(222,129,130)	1.9907	None
Stat3	Emp1	0.79111	49.96	0.464	rgb(222,128,129)	1.9907	None
Stat3	Plekho2	0.79111	49.96	0.46	rgb(222,129,130)	1.9907	None
Stat3	Rbmx	-0.79111	49.96	-4.6E-01	rgb(117,156,235)	1.9907	None
Stat3	Smad3	0.79111	49.96	0.46	rgb(222,129,130)	1.9907	None
Stat3	Tmem176a	0.79111	49.96	0.465	rgb(222,128,129)	1.9907	None
Stat3	Zeb1	0.79111	49.96	0.465	rgb(222,128,129)	1.9907	None
Stat5b	Arhgef10	0.79111	49.96	0.455	rgb(222,130,131)	1.9907	None
Tbx21	Cap2	0.79111	49.96	0.456	rgb(222,130,131)	1.9907	None
Trp73	Acbd7	0.79111	49.96	0.464	rgb(222,128,129)	1.9907	None
Twist1	Zfpm1	0.79111	49.96	0.459	rgb(222,129,130)	1.9907	None
Vax2	Entpd2	0.79111	49.96	0.459	rgb(222,129,130)	1.9907	2,2
Zbtb7a	Itpr3	0.79111	49.96	0.458	rgb(222,130,130)	1.9907	None
Zeb1	Pacsin1	0.79111	49.96	0.462	rgb(222,129,130)	1.9907	2,2
Zeb1	Plcg1	0.79111	49.96	0.455	rgb(222,130,131)	1.9907	None
Zfp105	Wdr54	0.79111	49.96	0.463	rgb(222,129,129)	1.9907	None
Zfp202	Sgk1	0.79111	49.96	0.464	rgb(222,128,129)	1.9907	None
Zfp281	Sh2b1	0.79111	49.96	0.462	rgb(222,129,130)	1.9907	2,2
Zic2	Crtc1	0.79111	49.96	0.46	rgb(222,129,130)	1.9907	None
Aebp2	Gimap8	0.79111	49.96	0.459	rgb(222,129,130)	1.9907	2,2
Cenpt	Vav2	-0.79111	49.96	-4.6E-01	rgb(117,156,234)	1.9907	2,2
Dpf1	Tgm1	0.79111	49.96	0.458	rgb(222,129,130)	1.9907	2,2
Foxp2	Dio2	0.79111	49.96	0.46	rgb(222,129,130)	1.9907	2,2
Hmgb1	AI506816	0.79111	49.96	0.456	rgb(222,130,131)	1.9907	2,2
Jazf1	4930506M07Rik	0.79111	49.96	0.459	rgb(222,129,130)	1.9907	2,2
Mbnl2	St8sia6	0.79111	49.96	0.463	rgb(222,129,130)	1.9907	2,2
Phf20	Glipr1	-0.79111	49.96	-4.6E-01	rgb(117,156,235)	1.9907	2,2
Rag1	Plekhh1	0.79111	49.96	0.458	rgb(222,130,131)	1.9907	2,2
Tal2	Fermt2	0.79111	49.96	0.457	rgb(222,130,131)	1.9907	2,2
Tigd2	Zcchc3	-0.79111	49.96	-4.6E-01	rgb(116,156,235)	1.9907	2,2
Zbtb38	Tgfbr1	-0.79111	49.96	-4.6E-01	rgb(116,156,235)	1.9907	2,2
Zbtb46	Wnt3	0.79111	49.96	0.46	rgb(222,129,130)	1.9907	2,2
Zfp280b	Enam	0.79111	49.96	0.458	rgb(222,129,130)	1.9907	2,2
Zfp280b	Gnpda1	0.79111	49.96	0.457	rgb(222,130,131)	1.9907	2,2
Zfp296	Ergic1	0.79111	49.96	0.457	rgb(222,130,131)	1.9907	2,2
Zfp367	Pknox1	-0.79111	49.96	-4.6E-01	rgb(117,156,234)	1.9907	2,2
Zfp429	Plod3	-0.79111	49.96	-4.6E-01	rgb(118,157,234)	1.9907	2,2
Zfp511	Rassf1	0.79111	49.96	0.456	rgb(222,130,131)	1.9907	2,2
Zfp608	Nhsl2	0.79111	49.96	0.46	rgb(222,129,130)	1.9907	2,2
Zfp629	Hemgn	0.79111	49.96	0.459	rgb(222,129,130)	1.9907	2,2
Zfp651	Gipr	-0.79111	49.96	-4.6E-01	rgb(117,156,235)	1.9907	2,2
Zfp667	Gucy1a3	-0.79111	49.96	-4.6E-01	rgb(118,157,234)	1.9907	2,2
Zfp692	Rpl36al	-0.79111	49.96	-4.6E-01	rgb(118,157,234)	1.9907	2,2
Zfp750	4632434I11Rik	0.79111	49.96	0.465	rgb(222,128,129)	1.9907	2,2
Zfp831	Uchl1	-0.79111	49.96	-4.6E-01	rgb(116,156,235)	1.9907	2,2
Zfp868	Nlgn2	-0.79111	49.96	-4.6E-01	rgb(116,156,235)	1.9907	2,2
Zfp934	4930503L19Rik	0.79111	49.96	0.462	rgb(222,129,130)	1.9907	2,2
Zfp960	F2rl1	-0.79111	49.96	-4.6E-01	rgb(118,157,234)	1.9907	2,2
Arid2	Cdh23	0.79111	49.95	0.454	rgb(222,130,131)	1.9905	None
Arid2	Gm11346	0.79111	49.95	0.449	rgb(222,131,132)	1.9905	None
Arid2	Nucb2	0.79111	49.95	0.449	rgb(222,131,132)	1.9905	None
Arntl2	Tg	-0.79111	49.95	-4.5E-01	rgb(120,158,234)	1.9905	None
Atf3	Fbxo30	0.79111	49.95	0.445	rgb(222,132,133)	1.9905	None
Atf6	Ggct	0.79111	49.95	0.454	rgb(222,130,131)	1.9905	None
Batf	Ccr3	0.79111	49.95	0.449	rgb(222,131,132)	1.9905	None
Batf	Lgals3	0.79111	49.95	0.448	rgb(222,131,132)	1.9905	None
Batf	Rcn3	0.79111	49.95	0.445	rgb(222,132,133)	1.9905	None
Batf	Sv2c	0.79111	49.95	0.446	rgb(222,132,133)	1.9905	None
Batf3	Gzmb	0.79111	49.95	0.451	rgb(222,131,132)	1.9905	None
Bcl11b	Nucb2	0.79111	49.95	0.446	rgb(222,132,133)	1.9905	None
Bcl11b	Spsb1	-0.79111	49.95	-4.5E-01	rgb(119,158,234)	1.9905	None
Bcl6	Rpp14	-0.79111	49.95	-4.5E-01	rgb(119,157,234)	1.9905	None
Bhlhe41	Slc6a9	0.79111	49.95	0.447	rgb(222,132,132)	1.9905	2,2
Bhlhe41	Vldlr	0.79111	49.95	0.446	rgb(222,132,133)	1.9905	None
Cebpb	Psph	0.79111	49.95	0.455	rgb(222,130,131)	1.9905	None
Cebpg	Dst	0.79111	49.95	0.448	rgb(222,131,132)	1.9905	None
Cebpg	Tigit	-0.79111	49.95	-4.5E-01	rgb(120,158,234)	1.9905	None
Creb3l1	Tigit	0.79111	49.95	0.446	rgb(222,132,133)	1.9905	2,2
Creb5	Fau	0.79111	49.95	0.445	rgb(222,132,133)	1.9905	None
Dmrt1	Vwa1	0.79111	49.95	0.451	rgb(222,131,132)	1.9905	None
E2f4	Sesn3	-0.79111	49.95	-4.5E-01	rgb(118,157,234)	1.9905	None
E2f4	Wee1	0.79111	49.95	0.45	rgb(222,131,132)	1.9905	None
Egr2	Ypel3	-0.79111	49.95	-4.5E-01	rgb(119,157,234)	1.9905	None
Egr3	Eci2	-0.79111	49.95	-4.5E-01	rgb(119,157,234)	1.9905	None
Egr4	Rnh1	-0.79111	49.95	-4.5E-01	rgb(120,158,234)	1.9905	None
Elk3	Slc14a1	-0.79111	49.95	-4.5E-01	rgb(119,158,234)	1.9905	None
Erg	Zbtb4	0.79111	49.95	0.45	rgb(222,131,132)	1.9905	None
Esr1	Tle4	-0.79111	49.95	-4.5E-01	rgb(120,158,234)	1.9905	None
Etv6	Rab35	-0.79111	49.95	-4.5E-01	rgb(120,158,234)	1.9905	None
Etv6	Ulk2	-0.79111	49.95	-4.5E-01	rgb(119,157,234)	1.9905	None
Fli1	Ssh2	0.79111	49.95	0.445	rgb(222,132,133)	1.9905	None
Fosl1	Cndp2	0.79111	49.95	0.45	rgb(222,131,132)	1.9905	None
Fosl1	Nqo2	0.79111	49.95	0.445	rgb(222,132,133)	1.9905	None
Fosl2	Gab2	0.79111	49.95	0.447	rgb(222,132,132)	1.9905	None
Fosl2	Gpr141	0.79111	49.95	0.449	rgb(222,131,132)	1.9905	None
Fosl2	Parp16	0.79111	49.95	0.446	rgb(222,132,133)	1.9905	None
Fosl2	Pbx2	0.79111	49.95	0.452	rgb(222,131,132)	1.9905	None
Fosl2	Pla2g12a	0.79111	49.95	0.453	rgb(222,130,131)	1.9905	None
Foxj1	Gne	-0.79111	49.95	-4.5E-01	rgb(119,158,234)	1.9905	None
Gli1	Batf	0.79111	49.95	0.447	rgb(222,132,133)	1.9905	None
Gli1	Lyl1	-0.79111	49.95	-4.5E-01	rgb(119,157,234)	1.9905	None
Glis3	Cmtm4	0.79111	49.95	0.448	rgb(222,131,132)	1.9905	None
Heyl	Irf4	0.79111	49.95	0.45	rgb(222,131,132)	1.9905	None
Hhex	Tnfrsf13c	0.79111	49.95	0.448	rgb(222,132,132)	1.9905	2,2
Hic1	Ccrn4l	0.79111	49.95	0.454	rgb(222,130,131)	1.9905	2,2
Hif1a	Gstt1	0.79111	49.95	0.448	rgb(222,131,132)	1.9905	None
Hif1a	Guca1a	0.79111	49.95	0.448	rgb(222,131,132)	1.9905	None
Hif1a	Rraga	0.79111	49.95	0.454	rgb(222,130,131)	1.9905	None
Hif1a	Stc2	0.79111	49.95	0.455	rgb(222,130,131)	1.9905	None
Hif1a	Tcf25	0.79111	49.95	0.448	rgb(222,131,132)	1.9905	None
Hmg20b	Tspan3	0.79111	49.95	0.453	rgb(222,130,131)	1.9905	2,2
Hoxb1	Syngr3	0.79111	49.95	0.455	rgb(222,130,131)	1.9905	2,2
Ikzf2	Pde6d	-0.79111	49.95	-4.5E-01	rgb(119,157,234)	1.9905	None
Ikzf3	Cyp2s1	0.79111	49.95	0.451	rgb(222,131,132)	1.9905	None
Ikzf3	Eif4e3	0.79111	49.95	0.448	rgb(222,131,132)	1.9905	None
Ikzf3	Galc	0.79111	49.95	0.448	rgb(222,131,132)	1.9905	None
Ikzf3	Gpr89	-0.79111	49.95	-4.5E-01	rgb(118,157,234)	1.9905	None
Ikzf3	Jag2	0.79111	49.95	0.446	rgb(222,132,133)	1.9905	None
Ikzf3	Pknox1	-0.79111	49.95	-4.5E-01	rgb(118,157,234)	1.9905	None
Ikzf3	Sf3b3	-0.79111	49.95	-4.5E-01	rgb(119,158,234)	1.9905	None
Irf4	Car2	-0.79111	49.95	-4.5E-01	rgb(120,158,234)	1.9905	None
Irf4	Gne	-0.79111	49.95	-4.5E-01	rgb(119,157,234)	1.9905	None
Irf4	Ifi203	-0.79111	49.95	-4.5E-01	rgb(120,158,234)	1.9905	None
Irf4	Ncoa1	0.79111	49.95	0.45	rgb(222,131,132)	1.9905	None
Irf4	Pten	-0.79111	49.95	-4.5E-01	rgb(119,158,234)	1.9905	None
Irf4	Sco1	0.79111	49.95	0.452	rgb(222,131,132)	1.9905	None
Irf4	Slc26a10	-0.79111	49.95	-4.5E-01	rgb(119,158,234)	1.9905	None
Irf4	Ust	0.79111	49.95	0.446	rgb(222,132,133)	1.9905	None
Irf8	BC064078	0.79111	49.95	0.453	rgb(222,131,131)	1.9905	None
Jun	Plce1	0.79111	49.95	0.453	rgb(222,131,131)	1.9905	None
Jun	Tmeff1	0.79111	49.95	0.449	rgb(222,131,132)	1.9905	None
Jund	Gnb5	0.79111	49.95	0.448	rgb(222,131,132)	1.9905	None
Klf12	Zfp318	-0.79111	49.95	-4.5E-01	rgb(120,158,234)	1.9905	None
Klf4	Pkp3	0.79111	49.95	0.448	rgb(222,131,132)	1.9905	None
Klf4	Vegfa	0.79111	49.95	0.449	rgb(222,131,132)	1.9905	None
Maf	B4galt5	-0.79111	49.95	-4.5E-01	rgb(119,157,234)	1.9905	None
Maf	Emp1	0.79111	49.95	0.448	rgb(222,131,132)	1.9905	None
Maf	Fgr	-0.79111	49.95	-4.5E-01	rgb(120,158,234)	1.9905	None
Maf	Il18r1	-0.79111	49.95	-4.5E-01	rgb(120,158,234)	1.9905	None
Maf	Myo3b	0.79111	49.95	0.453	rgb(222,130,131)	1.9905	None
Maf	Sema4c	-0.79111	49.95	-4.5E-01	rgb(120,158,234)	1.9905	None
Maf	Sesn3	0.79111	49.95	0.45	rgb(222,131,132)	1.9905	None
Maf	Spint1	-0.79111	49.95	-4.5E-01	rgb(119,158,234)	1.9905	None
Mafg	Zfp536	0.79111	49.95	0.45	rgb(222,131,132)	1.9905	None
Meis2	Map3k14	-0.79111	49.95	-4.5E-01	rgb(118,157,234)	1.9905	None
Meis3	Gbp8	0.79111	49.95	0.445	rgb(222,132,133)	1.9905	None
Myc	Eif4ebp1	0.79111	49.95	0.454	rgb(222,130,131)	1.9905	None
Mycn	Sun1	-0.79111	49.95	-4.5E-01	rgb(119,157,234)	1.9905	None
Nfatc2	Fundc2	0.79111	49.95	0.454	rgb(222,130,131)	1.9905	None
Nfatc2	Wisp1	0.79111	49.95	0.447	rgb(222,132,133)	1.9905	None
Nfatc4	Igtp	-0.79111	49.95	-4.5E-01	rgb(119,157,234)	1.9905	None
Nfic	Vim	0.79111	49.95	0.449	rgb(222,131,132)	1.9905	None
Nfkb2	Ahnak	0.79111	49.95	0.445	rgb(222,132,133)	1.9905	None
Nr4a2	Scin	0.79111	49.95	0.446	rgb(222,132,133)	1.9905	None
Pou2af1	Dusp2	0.79111	49.95	0.448	rgb(222,131,132)	1.9905	None
Pou2f2	Vegfa	0.79111	49.95	0.451	rgb(222,131,132)	1.9905	None
Pou3f1	Nkain1	0.79111	49.95	0.45	rgb(222,131,132)	1.9905	2,2
Pou3f1	Slc6a9	-0.79111	49.95	-4.5E-01	rgb(120,158,234)	1.9905	2,2
Ppard	Hmgcl	0.79111	49.95	0.445	rgb(222,132,133)	1.9905	2,2
Ppard	Psph	0.79111	49.95	0.451	rgb(222,131,132)	1.9905	None
Pparg	Nfatc1	0.79111	49.95	0.45	rgb(222,131,132)	1.9905	None
Rel	Aig1	0.79111	49.95	0.454	rgb(222,130,131)	1.9905	None
Rel	D3Ertd751e	-0.79111	49.95	-4.5E-01	rgb(120,158,234)	1.9905	None
Rfx1	Nid1	0.79111	49.95	0.454	rgb(222,130,131)	1.9905	None
Rfx3	Zeb1	-0.79111	49.95	-4.5E-01	rgb(119,157,234)	1.9905	None
Rfx7	Heatr1	0.79111	49.95	0.451	rgb(222,131,132)	1.9905	None
Rora	Kcnmb4	0.79111	49.95	0.45	rgb(222,131,132)	1.9905	None
Rorc	B3galt2	0.79111	49.95	0.451	rgb(222,131,132)	1.9905	2,2
Rorc	Entpd1	-0.79111	49.95	-4.5E-01	rgb(119,158,234)	1.9905	None
Rorc	Ramp3	-0.79111	49.95	-4.5E-01	rgb(120,158,234)	1.9905	None
Rorc	Selp	-0.79111	49.95	-4.5E-01	rgb(119,157,234)	1.9905	None
Rreb1	Sema7a	-0.79111	49.95	-4.5E-01	rgb(120,158,234)	1.9905	None
Runx1	Cd101	0.79111	49.95	0.453	rgb(222,131,131)	1.9905	None
Runx1	Sept9	0.79111	49.95	0.452	rgb(222,131,132)	1.9905	None
Runx1	Sh3kbp1	0.79111	49.95	0.448	rgb(222,132,132)	1.9905	None
Runx1	Ugt1a6a	0.79111	49.95	0.45	rgb(222,131,132)	1.9905	None
Sall4	Col27a1	-0.79111	49.95	-4.5E-01	rgb(119,157,234)	1.9905	2,2
Satb1	Aim2	-0.79111	49.95	-4.5E-01	rgb(119,157,234)	1.9905	None
Satb1	Itpka	0.79111	49.95	0.447	rgb(222,132,133)	1.9905	2,2
Satb1	March9	0.79111	49.95	0.453	rgb(222,131,131)	1.9905	None
Satb1	Mgll	0.79111	49.95	0.445	rgb(222,132,133)	1.9905	None
Satb1	Ocrl	0.79111	49.95	0.452	rgb(222,131,132)	1.9905	None
Satb1	Rgs16	0.79111	49.95	0.453	rgb(222,131,131)	1.9905	None
Scrt1	Dock9	0.79111	49.95	0.453	rgb(222,131,131)	1.9905	2,2
Six1	Kcna3	-0.79111	49.95	-4.5E-01	rgb(120,158,234)	1.9905	2,2
Six5	Dock11	0.79111	49.95	0.453	rgb(222,131,131)	1.9905	None
Smad3	5730508B09Rik	0.79111	49.95	0.453	rgb(222,131,131)	1.9905	None
Smad3	Ahr	0.79111	49.95	0.455	rgb(222,130,131)	1.9905	2,2
Smad3	Ubash3b	0.79111	49.95	0.446	rgb(222,132,133)	1.9905	None
Snai2	Kdm6b	0.79111	49.95	0.452	rgb(222,131,132)	1.9905	None
Sp4	Cd2	-0.79111	49.95	-4.5E-01	rgb(119,157,234)	1.9905	None
Sp4	Crip1	-0.79111	49.95	-4.5E-01	rgb(119,157,234)	1.9905	None
Sp4	Rcor2	0.79111	49.95	0.449	rgb(222,131,132)	1.9905	None
Sp4	Rnf150	0.79111	49.95	0.454	rgb(222,130,131)	1.9905	None
Sp4	Zmat3	0.79111	49.95	0.455	rgb(222,130,131)	1.9905	None
Srebf2	Arhgef6	-0.79111	49.95	-4.5E-01	rgb(119,157,234)	1.9905	None
Stat1	Lta	0.79111	49.95	0.448	rgb(222,131,132)	1.9905	None
Stat1	Slco3a1	0.79111	49.95	0.452	rgb(222,131,132)	1.9905	None
Stat1	Tnip2	0.79111	49.95	0.455	rgb(222,130,131)	1.9905	None
Stat1	Treml2	0.79111	49.95	0.453	rgb(222,130,131)	1.9905	None
Stat3	Asb2	0.79111	49.95	0.45	rgb(222,131,132)	1.9905	None
Stat3	Ccdc63	0.79111	49.95	0.453	rgb(222,130,131)	1.9905	None
Stat3	Clic1	0.79111	49.95	0.45	rgb(222,131,132)	1.9905	None
Stat3	Dock10	-0.79111	49.95	-4.5E-01	rgb(120,158,234)	1.9905	None
Stat3	Ifi203	-0.79111	49.95	-4.5E-01	rgb(118,157,234)	1.9905	None
Stat3	Itga3	0.79111	49.95	0.454	rgb(222,130,131)	1.9905	None
Stat3	Pcbp4	0.79111	49.95	0.452	rgb(222,131,132)	1.9905	None
Stat3	Pccb	-0.79111	49.95	-4.5E-01	rgb(119,158,234)	1.9905	None
Stat4	Cndp2	0.79111	49.95	0.45	rgb(222,131,132)	1.9905	None
Stat4	Eps8	0.79111	49.95	0.447	rgb(222,132,132)	1.9905	None
Stat5b	Gbp11	0.79111	49.95	0.455	rgb(222,130,131)	1.9905	None
Tcf7l2	Dgkk	0.79111	49.95	0.448	rgb(222,131,132)	1.9905	2,2
Tead1	Chac1	-0.79111	49.95	-4.5E-01	rgb(119,158,234)	1.9905	2,2
Tead1	Pck2	-0.79111	49.95	-4.5E-01	rgb(120,158,234)	1.9905	2,2
Trp53	Ddit4l	0.79111	49.95	0.455	rgb(222,130,131)	1.9905	None
Trp73	9230114K14Rik	0.79111	49.95	0.451	rgb(222,131,132)	1.9905	None
Twist1	Atp1a3	0.79111	49.95	0.447	rgb(222,132,132)	1.9905	None
Vax2	Galm	0.79111	49.95	0.453	rgb(222,131,131)	1.9905	None
Zbtb3	Stfa3	0.79111	49.95	0.451	rgb(222,131,132)	1.9905	2,2
Zbtb6	Nod2	0.79111	49.95	0.447	rgb(222,132,133)	1.9905	2,2
Zeb1	1600014C10Rik	0.79111	49.95	0.445	rgb(222,132,133)	1.9905	None
Zfp105	Gne	-0.79111	49.95	-4.5E-01	rgb(119,157,234)	1.9905	None
Zfp219	Fndc3a	0.79111	49.95	0.445	rgb(222,132,133)	1.9905	None
Zfp467	2810459M11Rik	0.79111	49.95	0.446	rgb(222,132,133)	1.9905	None
Zfp523	Tcp11l2	-0.79111	49.95	-4.5E-01	rgb(118,157,234)	1.9905	2,2
Zfp664	Pgam1	-0.79111	49.95	-4.5E-01	rgb(119,157,234)	1.9905	2,2
Zfp711	Cish	0.79111	49.95	0.448	rgb(222,131,132)	1.9905	None
Zfp711	Rraga	0.79111	49.95	0.449	rgb(222,131,132)	1.9905	2,2
Aebp2	Nebl	0.79111	49.95	0.447	rgb(222,132,132)	1.9905	2,2
Casz1	Sugt1	0.79111	49.95	0.448	rgb(222,131,132)	1.9905	2,2
Ccdc17	Impg2	0.79111	49.95	0.449	rgb(222,131,132)	1.9905	2,2
Cenpt	Ermp1	-0.79111	49.95	-4.5E-01	rgb(118,157,234)	1.9905	2,2
Cenpt	Pafah1b3	0.79111	49.95	0.454	rgb(222,130,131)	1.9905	2,2
Cggbp1	Dtl	-0.79111	49.95	-4.5E-01	rgb(120,158,234)	1.9905	2,2
Drap1	Anapc1	-0.79111	49.95	-4.5E-01	rgb(119,157,234)	1.9905	2,2
Foxp2	Prokr2	0.79111	49.95	0.449	rgb(222,131,132)	1.9905	2,2
Gm5595	Pgam1	0.79111	49.95	0.452	rgb(222,131,132)	1.9905	2,2
Klf10	Smurf2	0.79111	49.95	0.448	rgb(222,131,132)	1.9905	2,2
Klf6	Ric8	0.79111	49.95	0.447	rgb(222,132,132)	1.9905	2,2
Litaf	Psph	0.79111	49.95	0.449	rgb(222,131,132)	1.9905	2,2
Lyl1	Rasgrp4	0.79111	49.95	0.455	rgb(222,130,131)	1.9905	2,2
Mxd1	Tns4	0.79111	49.95	0.453	rgb(222,131,131)	1.9905	2,2
Ncoa2	Kcnq2	-0.79111	49.95	-4.5E-01	rgb(119,157,234)	1.9905	2,2
Ncoa3	Id3	-0.79111	49.95	-4.5E-01	rgb(119,158,234)	1.9905	2,2
Phf1	L1cam	0.79111	49.95	0.447	rgb(222,132,132)	1.9905	2,2
Sgsm2	Pcbp4	0.79111	49.95	0.446	rgb(222,132,133)	1.9905	2,2
Skil	Aim1	0.79111	49.95	0.451	rgb(222,131,132)	1.9905	2,2
Tal2	Tnfrsf13c	0.79111	49.95	0.445	rgb(222,132,133)	1.9905	2,2
Tbx6	Chrne	0.79111	49.95	0.449	rgb(222,131,132)	1.9905	2,2
Zbtb44	Trove2	0.79111	49.95	0.448	rgb(222,131,132)	1.9905	2,2
Zfp280b	Adam10	0.79111	49.95	0.451	rgb(222,131,132)	1.9905	2,2
Zfp280b	D630039A03Rik	0.79111	49.95	0.454	rgb(222,130,131)	1.9905	2,2
Zfp280b	Zfp467	0.79111	49.95	0.451	rgb(222,131,132)	1.9905	2,2
Zfp329	Neat1	0.79111	49.95	0.447	rgb(222,132,132)	1.9905	2,2
Zfp334	Rnd3	0.79111	49.95	0.448	rgb(222,131,132)	1.9905	2,2
Zfp385a	Lrrc28	0.79111	49.95	0.449	rgb(222,131,132)	1.9905	2,2
Zfp473	Fkrp	-0.79111	49.95	-4.5E-01	rgb(119,157,234)	1.9905	2,2
Zfp536	Hes1	0.79111	49.95	0.451	rgb(222,131,132)	1.9905	2,2
Zfp580	Plscr3	0.79111	49.95	0.447	rgb(222,132,132)	1.9905	2,2
Zfp651	Scarf2	0.79111	49.95	0.45	rgb(222,131,132)	1.9905	2,2
Zfp870	P2ry14	-0.79111	49.95	-4.5E-01	rgb(119,157,234)	1.9905	2,2
Zfp9	Ccdc40	0.79111	49.95	0.448	rgb(222,131,132)	1.9905	2,2
Ahctf1	Gm6548	0.79111	49.94	0.442	rgb(222,133,133)	1.9903	2,2
Arid3a	Il12rb2	-0.79111	49.94	-4.4E-01	rgb(122,160,234)	1.9903	None
Ascl2	Hspa4l	-0.79111	49.94	-4.4E-01	rgb(120,158,234)	1.9903	None
Atf3	Lamc2	0.79111	49.94	0.445	rgb(222,132,133)	1.9903	None
Atf3	Stx1a	0.79111	49.94	0.437	rgb(222,133,134)	1.9903	None
Atf6	S100a13	0.79111	49.94	0.435	rgb(222,134,135)	1.9903	2,2
Batf	Slc41a3	0.79111	49.94	0.44	rgb(222,133,134)	1.9903	None
Batf	Vps37b	0.79111	49.94	0.443	rgb(222,132,133)	1.9903	None
Bbx	Ier3	0.79111	49.94	0.441	rgb(222,133,134)	1.9903	2,2
Bcl11b	Trim26	-0.79111	49.94	-4.4E-01	rgb(122,159,234)	1.9903	None
Bcl6	Mei4	0.79111	49.94	0.441	rgb(222,133,134)	1.9903	None
Bcl6	Papss1	0.79111	49.94	0.437	rgb(222,133,134)	1.9903	None
Bcl6	Zfp532	0.79111	49.94	0.438	rgb(222,133,134)	1.9903	None
Bhlhe41	Pck2	0.79111	49.94	0.435	rgb(222,134,135)	1.9903	2,2
Creb3l2	Galk1	0.79111	49.94	0.441	rgb(222,133,134)	1.9903	None
Egr2	Arhgap26	0.79111	49.94	0.436	rgb(222,134,135)	1.9903	None
Egr2	Gpr65	-0.79111	49.94	-4.4E-01	rgb(122,159,234)	1.9903	None
Egr2	Sh2d3c	0.79111	49.94	0.44	rgb(222,133,134)	1.9903	None
Egr2	Syde1	0.79111	49.94	0.443	rgb(222,132,133)	1.9903	None
Egr2	Tbc1d14	0.79111	49.94	0.435	rgb(222,134,135)	1.9903	None
Egr2	Znhit6	-0.79111	49.94	-4.4E-01	rgb(122,159,234)	1.9903	None
Egr3	2310033P09Rik	0.79111	49.94	0.442	rgb(222,133,134)	1.9903	None
Egr3	Ncs1	-0.79111	49.94	-4.4E-01	rgb(122,159,234)	1.9903	None
Epas1	Zfp609	0.79111	49.94	0.439	rgb(222,133,134)	1.9903	None
Ets1	Thap2	0.79111	49.94	0.442	rgb(222,133,134)	1.9903	None
Etv5	Notch1	0.79111	49.94	0.436	rgb(222,134,135)	1.9903	None
Etv5	Urb1	0.79111	49.94	0.436	rgb(222,134,135)	1.9903	None
Etv6	M6pr	0.79111	49.94	0.445	rgb(222,132,133)	1.9903	None
Etv6	Ptprcap	0.79111	49.94	0.445	rgb(222,132,133)	1.9903	None
Fosl2	Gatsl2	0.79111	49.94	0.443	rgb(222,132,133)	1.9903	None
Fosl2	Gm12942	0.79111	49.94	0.436	rgb(222,134,135)	1.9903	None
Fosl2	Lama5	0.79111	49.94	0.436	rgb(222,134,135)	1.9903	None
Fosl2	Ptger4	-0.79111	49.94	-4.4E-01	rgb(121,159,234)	1.9903	None
Fosl2	Sytl1	0.79111	49.94	0.437	rgb(222,134,134)	1.9903	None
Foxh1	Haao	0.79111	49.94	0.438	rgb(222,133,134)	1.9903	2,2
Foxn2	Bcl2l11	0.79111	49.94	0.437	rgb(222,134,134)	1.9903	None
Foxn3	Prph	0.79111	49.94	0.44	rgb(222,133,134)	1.9903	2,2
Foxo3	Dlg2	0.79111	49.94	0.435	rgb(222,134,135)	1.9903	None
Gata3	Gata3	0.79111	49.94	0.438	rgb(222,133,134)	1.9903	2,2
Gata3	Itgb3bp	0.79111	49.94	0.438	rgb(222,133,134)	1.9903	None
Gfi1	Cyp1b1	0.79111	49.94	0.444	rgb(222,132,133)	1.9903	None
Hbp1	Lif	0.79111	49.94	0.437	rgb(222,133,134)	1.9903	None
Hhex	Ikzf3	-0.79111	49.94	-4.4E-01	rgb(121,159,234)	1.9903	None
Hhex	Rxra	0.79111	49.94	0.437	rgb(222,134,134)	1.9903	2,2
Hhex	Tg	0.79111	49.94	0.445	rgb(222,132,133)	1.9903	None
Hif1a	Anxa2	0.79111	49.94	0.444	rgb(222,132,133)	1.9903	None
Hif1a	Mxi1	0.79111	49.94	0.438	rgb(222,133,134)	1.9903	None
Hif1a	Smox	0.79111	49.94	0.437	rgb(222,133,134)	1.9903	None
Hif3a	Ncf1	-0.79111	49.94	-4.4E-01	rgb(122,159,234)	1.9903	2,2
Hif3a	Srgn	0.79111	49.94	0.441	rgb(222,133,134)	1.9903	None
Hmga2	Tnni1	0.79111	49.94	0.435	rgb(222,134,135)	1.9903	None
Hmga2	Vsig10	-0.79111	49.94	-4.4E-01	rgb(122,159,234)	1.9903	2,2
Ikzf3	Gart	-0.79111	49.94	-4.4E-01	rgb(121,159,234)	1.9903	None
Ikzf5	Cables1	-0.79111	49.94	-4.4E-01	rgb(121,158,234)	1.9903	2,2
Irf1	Meis1	0.79111	49.94	0.444	rgb(222,132,133)	1.9903	2,2
Irf2	Abcb1a	0.79111	49.94	0.44	rgb(222,133,134)	1.9903	None
Irf2	Trim2	0.79111	49.94	0.44	rgb(222,133,134)	1.9903	None
Irf4	Nrcam	-0.79111	49.94	-4.4E-01	rgb(122,159,234)	1.9903	None
Irf4	Sdr39u1	0.79111	49.94	0.442	rgb(222,133,133)	1.9903	None
Irf4	Zdhhc2	-0.79111	49.94	-4.4E-01	rgb(120,158,234)	1.9903	None
Irf5	Ifi27l2a	0.79111	49.94	0.442	rgb(222,133,133)	1.9903	None
Irf9	Rbm43	0.79111	49.94	0.438	rgb(222,133,134)	1.9903	None
Jun	Itga7	0.79111	49.94	0.444	rgb(222,132,133)	1.9903	None
Jun	Ppme1	0.79111	49.94	0.439	rgb(222,133,134)	1.9903	None
Klf4	Flna	0.79111	49.94	0.439	rgb(222,133,134)	1.9903	None
Klf8	Znhit6	-0.79111	49.94	-4.4E-01	rgb(121,159,234)	1.9903	None
Lhx5	Uba1	0.79111	49.94	0.439	rgb(222,133,134)	1.9903	2,2
Lin54	Uqcrq	-0.79111	49.94	-4.4E-01	rgb(121,159,234)	1.9903	2,2
Maf	Cables1	-0.79111	49.94	-4.4E-01	rgb(122,159,234)	1.9903	None
Maf	Col5a3	-0.79111	49.94	-4.4E-01	rgb(122,159,234)	1.9903	None
Maf	Fam43a	-0.79111	49.94	-4.4E-01	rgb(122,159,234)	1.9903	None
Maf	Itga3	-0.79111	49.94	-4.4E-01	rgb(122,159,234)	1.9903	None
Maf	Litaf	-0.79111	49.94	-4.4E-01	rgb(121,158,234)	1.9903	None
Maf	Nt5e	0.79111	49.94	0.439	rgb(222,133,134)	1.9903	None
Maf	Rel	-0.79111	49.94	-4.4E-01	rgb(122,159,234)	1.9903	None
Maf	Smad6	0.79111	49.94	0.439	rgb(222,133,134)	1.9903	None
Maf	Tmem125	0.79111	49.94	0.437	rgb(222,133,134)	1.9903	None
Maf	Trim66	-0.79111	49.94	-4.4E-01	rgb(122,159,234)	1.9903	None
Mnt	Lipe	-0.79111	49.94	-4.4E-01	rgb(121,159,234)	1.9903	None
Mybl1	Myo10	-0.79111	49.94	-4.4E-01	rgb(120,158,234)	1.9903	None
Nfe2l2	Cd1d1	-0.79111	49.94	-4.4E-01	rgb(122,159,234)	1.9903	None
Nfkb1	Phtf2	0.79111	49.94	0.442	rgb(222,133,134)	1.9903	None
Nfkb2	Tln2	0.79111	49.94	0.437	rgb(222,133,134)	1.9903	2,2
Nr1d1	Trps1	0.79111	49.94	0.438	rgb(222,133,134)	1.9903	None
Nr4a1	Thap2	0.79111	49.94	0.443	rgb(222,132,133)	1.9903	None
Osr2	4930417O13Rik	0.79111	49.94	0.444	rgb(222,132,133)	1.9903	2,2
Otx1	Aim2	0.79111	49.94	0.436	rgb(222,134,135)	1.9903	None
Plagl2	Zpbp2	-0.79111	49.94	-4.4E-01	rgb(122,159,234)	1.9903	2,2
Pou2af1	Cd274	0.79111	49.94	0.444	rgb(222,132,133)	1.9903	2,2
Pou2af1	Gm14446	0.79111	49.94	0.441	rgb(222,133,134)	1.9903	2,2
Pou2af1	Rnf19b	-0.79111	49.94	-4.4E-01	rgb(122,159,234)	1.9903	None
Prdm1	Fam20b	-0.79111	49.94	-4.4E-01	rgb(122,159,234)	1.9903	None
Prrx1	Lum	-0.79111	49.94	-4.4E-01	rgb(121,159,234)	1.9903	2,2
Rbpj	Fut8	0.79111	49.94	0.443	rgb(222,132,133)	1.9903	None
Rel	Dusp14	0.79111	49.94	0.444	rgb(222,132,133)	1.9903	2,2
Rel	Lgals3bp	0.79111	49.94	0.436	rgb(222,134,135)	1.9903	None
Rela	Mpp2	0.79111	49.94	0.443	rgb(222,132,133)	1.9903	None
Relb	Emb	-0.79111	49.94	-4.4E-01	rgb(122,159,234)	1.9903	None
Relb	Pcdh7	0.79111	49.94	0.438	rgb(222,133,134)	1.9903	None
Relb	Sla	0.79111	49.94	0.444	rgb(222,132,133)	1.9903	None
Rest	C2cd2l	0.79111	49.94	0.443	rgb(222,132,133)	1.9903	None
Rfx1	Gm1045	0.79111	49.94	0.437	rgb(222,133,134)	1.9903	None
Rfx1	Tspan3	0.79111	49.94	0.442	rgb(222,133,133)	1.9903	None
Rfx2	Ucp2	0.79111	49.94	0.436	rgb(222,134,135)	1.9903	None
Rfx7	Cstf2t	-0.79111	49.94	-4.4E-01	rgb(121,158,234)	1.9903	2,2
Rora	Slc12a3	-0.79111	49.94	-4.4E-01	rgb(121,158,234)	1.9903	None
Rora	Xkrx	0.79111	49.94	0.444	rgb(222,132,133)	1.9903	None
Rreb1	Krt16	0.79111	49.94	0.439	rgb(222,133,134)	1.9903	None
Runx1	D1Ertd622e	-0.79111	49.94	-4.4E-01	rgb(122,159,234)	1.9903	None
Runx3	Akap2	0.79111	49.94	0.436	rgb(222,134,135)	1.9903	None
Rxra	Ces2a	0.79111	49.94	0.437	rgb(222,133,134)	1.9903	2,2
Rxra	Cntnap2	0.79111	49.94	0.445	rgb(222,132,133)	1.9903	None
Rxra	Kif26b	0.79111	49.94	0.438	rgb(222,133,134)	1.9903	None
[truncated: 51,595 more rows]
