# Supplementary material for: Leveraging chromatin accessibility for transcriptional regulatory network inference in T Helper 17 Cells
Source: Genome Res. 2019 Mar;29(3):449–63. doi: 10.1101/gr.238253.118 (PMC6396413; doi:10.1101/gr.238253.118)
Supplement: Supplemental Material [file supp_gr.238253.118_Supplemental_Th17_TRN_Networks.zip › Th17_TRN_Networks-master/TRN_Notebooks/Networks/ChIP_A17_KOall_ATh_bias50_TFmRNA_sp.tsv]

TF	Target	SignedQuantile	NonzeroSubsamples(Stability)	pCorr	stroke	stroke-width	stroke-dasharray
Irf7	Rtp4	0.79734	50.44	0.937	rgb(227, 38, 40)	2	None
Srebf1	Fads2	0.79734	50.35	0.846	rgb(226, 55, 57)	1.9982	2,2
Irf1	Nlrc5	0.79734	50.34	0.844	rgb(226, 56, 57)	1.998	None
Irf7	Rsad2	0.79734	50.34	0.838	rgb(226, 57, 59)	1.998	None
Tbx21	Tbkbp1	0.79734	50.32	0.822	rgb(226, 60, 62)	1.9976	2,2
Sp2	Psmd8	-0.79734	50.31	-8.1E-01	rgb( 41,110,248)	1.9974	None
Srebf1	Sqle	0.79734	50.3	0.803	rgb(226, 64, 65)	1.9972	None
Elf1	Pde7a	0.79734	50.29	0.792	rgb(226, 66, 67)	1.997	None
Irf7	Xaf1	0.79734	50.29	0.789	rgb(226, 66, 68)	1.997	None
Rorc	C2cd4d	0.79734	50.29	0.794	rgb(226, 65, 67)	1.997	None
Sp2	Brd3	0.79734	50.29	0.786	rgb(226, 67, 68)	1.997	None
Srf	Adarb1	0.79734	50.29	0.791	rgb(226, 66, 67)	1.997	None
Elf1	Arhgef6	0.79734	50.28	0.784	rgb(226, 67, 69)	1.9968	None
Irf1	Tbx21	0.79734	50.28	0.78	rgb(226, 68, 70)	1.9968	2,2
Irf5	Gna15	0.79734	50.28	0.784	rgb(226, 67, 69)	1.9968	None
Hic1	Itga4	0.79734	50.27	0.771	rgb(225, 70, 71)	1.9966	None
Hsf1	Smyd5	0.79734	50.27	0.771	rgb(225, 70, 71)	1.9966	None
Irf1	Gbp6	0.79734	50.27	0.769	rgb(225, 70, 72)	1.9966	None
Tcf12	Mycbp2	0.79734	50.27	0.77	rgb(225, 70, 71)	1.9966	None
Zfp629	Ttbk2	0.79734	50.27	0.766	rgb(225, 71, 72)	1.9966	2,2
Hif1a	Ccr5	0.79734	50.26	0.757	rgb(225, 72, 74)	1.9964	None
Irf9	Irf7	0.79734	50.26	0.758	rgb(225, 72, 74)	1.9964	None
Hif1a	Mfsd2a	0.79734	50.25	0.75	rgb(225, 74, 75)	1.9962	None
Irf7	I830012O16Rik	0.79734	50.25	0.75	rgb(225, 74, 75)	1.9962	2,2
Irf7	Ifit3	0.79734	50.25	0.754	rgb(225, 73, 75)	1.9962	None
Smad4	Itpr3	0.79734	50.25	0.748	rgb(225, 74, 76)	1.9962	None
Zfp385a	Eng	0.79734	50.25	0.75	rgb(225, 74, 75)	1.9962	2,2
Irf7	Cmpk2	0.79734	50.24	0.736	rgb(225, 76, 78)	1.996	None
Irf7	Pydc4	0.79734	50.24	0.735	rgb(225, 77, 78)	1.996	None
Mxi1	Ndufv3	0.79734	50.24	0.736	rgb(225, 76, 78)	1.996	None
Nfkb2	Psd	0.79734	50.24	0.742	rgb(225, 75, 77)	1.996	None
Mxd3	Cdc25b	0.79734	50.24	0.741	rgb(225, 75, 77)	1.996	2,2
Elf1	Dock11	0.79734	50.23	0.728	rgb(225, 78, 79)	1.9958	None
Foxs1	Mylk2	0.79734	50.23	0.734	rgb(225, 77, 78)	1.9958	2,2
Irf1	Igtp	0.79734	50.23	0.727	rgb(225, 78, 80)	1.9958	None
Sp110	Cdkn2d	0.79734	50.23	0.728	rgb(225, 78, 79)	1.9958	2,2
Srebf1	Flna	0.79734	50.23	0.728	rgb(225, 78, 79)	1.9958	None
Atf5	Minpp1	-0.79734	50.22	-7.2E-01	rgb( 62,123,244)	1.9956	2,2
E2f4	Hspb11	-0.79734	50.22	-7.2E-01	rgb( 61,122,244)	1.9956	None
Foxs1	Vax2	0.79734	50.22	0.715	rgb(225, 80, 82)	1.9956	2,2
Irf7	Gm6548	0.79734	50.22	0.721	rgb(225, 79, 81)	1.9956	2,2
Irf7	Ifit1	0.79734	50.22	0.721	rgb(225, 79, 81)	1.9956	None
Rxra	Myo18a	0.79734	50.22	0.72	rgb(225, 80, 81)	1.9956	None
Yy2	Smek1	0.79734	50.22	0.723	rgb(225, 79, 80)	1.9956	None
Zfp369	Zfpm1	-0.79734	50.22	-7.2E-01	rgb( 61,122,244)	1.9956	None
Ahrr	Cyp1b1	0.79734	50.21	0.711	rgb(225, 81, 83)	1.9953	2,2
Jun	Stat5b	0.79734	50.21	0.711	rgb(225, 81, 83)	1.9953	None
Junb	Hook2	0.79734	50.21	0.713	rgb(225, 81, 82)	1.9953	None
Rxra	Ptger4	0.79734	50.21	0.712	rgb(225, 81, 83)	1.9953	None
Sox5	Tbc1d30	-0.79734	50.21	-7.1E-01	rgb( 63,124,244)	1.9953	None
Sp4	Ptpn2	0.79734	50.21	0.708	rgb(225, 82, 83)	1.9953	None
Stat2	Igtp	0.79734	50.21	0.707	rgb(225, 82, 83)	1.9953	None
Zfp385a	Abhd4	0.79734	50.21	0.71	rgb(225, 81, 83)	1.9953	2,2
Elf1	Rassf3	0.79734	50.2	0.699	rgb(225, 83, 85)	1.9951	None
Hsf1	Rwdd2a	-0.79734	50.2	-7.0E-01	rgb( 64,124,244)	1.9951	None
Irf1	Fam26f	0.79734	50.2	0.704	rgb(225, 83, 84)	1.9951	None
Irf1	Gbp5	0.79734	50.2	0.697	rgb(225, 84, 85)	1.9951	None
Irf4	Abcd3	-0.79734	50.2	-7.0E-01	rgb( 64,124,244)	1.9951	None
Irf7	2010002M12Rik	0.79734	50.2	0.704	rgb(225, 83, 84)	1.9951	2,2
Mxi1	Ppp1r13l	0.79734	50.2	0.704	rgb(225, 83, 84)	1.9951	None
Plagl2	R3hdm1	0.79734	50.2	0.695	rgb(225, 84, 86)	1.9951	None
Rorc	Lingo4	0.79734	50.2	0.703	rgb(225, 83, 84)	1.9951	2,2
Rxra	Slain1	0.79734	50.2	0.702	rgb(225, 83, 84)	1.9951	None
Crem	Galc	0.79734	50.19	0.69	rgb(225, 85, 87)	1.9949	None
Ddit3	Sars	0.79734	50.19	0.689	rgb(225, 85, 87)	1.9949	2,2
Foxp4	Syf2	-0.79734	50.19	-6.9E-01	rgb( 66,125,243)	1.9949	None
Irf1	Gm4841	0.79734	50.19	0.688	rgb(225, 86, 87)	1.9949	2,2
Irf4	Chst15	0.79734	50.19	0.688	rgb(225, 86, 87)	1.9949	None
Jun	Kdelc2	-0.79734	50.19	-6.9E-01	rgb( 68,126,243)	1.9949	None
Maf	Fam20a	0.79734	50.19	0.695	rgb(225, 84, 86)	1.9949	None
Maf	Pdpn	0.79734	50.19	0.689	rgb(225, 85, 87)	1.9949	None
Sp110	Bcl2a1b	0.79734	50.19	0.692	rgb(225, 85, 86)	1.9949	2,2
Sp2	Crtc1	0.79734	50.19	0.69	rgb(225, 85, 87)	1.9949	None
Zfp148	Zfp609	0.79734	50.19	0.687	rgb(225, 86, 87)	1.9949	None
C030039L03Rik	Muc2	0.79734	50.19	0.687	rgb(225, 86, 87)	1.9949	2,2
Cebpz	Dhx33	0.79734	50.19	0.691	rgb(225, 85, 86)	1.9949	2,2
Zfp808	Hist1h1e	-0.79734	50.19	-6.9E-01	rgb( 68,126,243)	1.9949	2,2
Bhlhe40	Kdelc2	0.79734	50.18	0.677	rgb(224, 88, 89)	1.9947	None
Cebpg	Pck2	0.79734	50.18	0.677	rgb(224, 88, 89)	1.9947	2,2
Etv6	Rasgrp1	-0.79734	50.18	-6.8E-01	rgb( 70,128,243)	1.9947	None
Irf1	Erap1	0.79734	50.18	0.682	rgb(224, 87, 88)	1.9947	None
Irf1	Gbp2	0.79734	50.18	0.685	rgb(225, 86, 88)	1.9947	None
Rest	Rbm15	0.79734	50.18	0.681	rgb(224, 87, 88)	1.9947	None
Vax2	Avpi1	0.79734	50.18	0.681	rgb(224, 87, 88)	1.9947	None
Vax2	Il17re	0.79734	50.18	0.685	rgb(225, 86, 88)	1.9947	2,2
Zbtb7a	Lrfn1	0.79734	50.18	0.678	rgb(224, 87, 89)	1.9947	None
Zfp467	Wnt10a	0.79734	50.18	0.676	rgb(224, 88, 89)	1.9947	None
Zfp329	Gripap1	0.79734	50.18	0.681	rgb(224, 87, 88)	1.9947	2,2
Ahctf1	Zcchc2	0.79734	50.17	0.673	rgb(224, 88, 90)	1.9945	None
Etv6	Il12rb1	0.79734	50.17	0.668	rgb(224, 89, 91)	1.9945	None
Fosl2	Sema6b	0.79734	50.17	0.669	rgb(224, 89, 91)	1.9945	None
Fosl2	Slc39a1	0.79734	50.17	0.67	rgb(224, 89, 90)	1.9945	None
Fosl2	Tgm2	0.79734	50.17	0.67	rgb(224, 89, 90)	1.9945	None
Gfi1	Rgmb	-0.79734	50.17	-6.7E-01	rgb( 72,129,242)	1.9945	None
Hsf1	Npc2	-0.79734	50.17	-6.7E-01	rgb( 72,129,242)	1.9945	None
Irf1	Gbp7	0.79734	50.17	0.672	rgb(224, 89, 90)	1.9945	None
Irf4	Nrgn	-0.79734	50.17	-6.7E-01	rgb( 72,129,242)	1.9945	None
Irf5	Alpk1	0.79734	50.17	0.666	rgb(224, 90, 91)	1.9945	None
Irf7	Ccl5	0.79734	50.17	0.669	rgb(224, 89, 91)	1.9945	None
Prrx1	Cav1	0.79734	50.17	0.674	rgb(224, 88, 90)	1.9945	2,2
Rela	Ifit2	-0.79734	50.17	-6.7E-01	rgb( 71,128,243)	1.9945	None
Runx2	Galnt3	0.79734	50.17	0.668	rgb(224, 89, 91)	1.9945	None
Srf	Smg5	0.79734	50.17	0.67	rgb(224, 89, 90)	1.9945	None
Stat4	Epsti1	0.79734	50.17	0.671	rgb(224, 89, 90)	1.9945	None
Zfp277	Tmem35	0.79734	50.17	0.667	rgb(224, 90, 91)	1.9945	2,2
Zfp385a	Rnf169	0.79734	50.17	0.669	rgb(224, 89, 90)	1.9945	2,2
Zfp536	Lpin3	0.79734	50.17	0.666	rgb(224, 90, 91)	1.9945	2,2
Zik1	Mvp	-0.79734	50.17	-6.7E-01	rgb( 72,129,242)	1.9945	2,2
E2f1	Exo1	0.79734	50.16	0.664	rgb(224, 90, 91)	1.9943	None
Egr1	Egr2	0.79734	50.16	0.66	rgb(224, 91, 92)	1.9943	None
Elf1	Slain1	0.79734	50.16	0.658	rgb(224, 91, 93)	1.9943	None
Ets1	Pdcd1	-0.79734	50.16	-6.6E-01	rgb( 74,130,242)	1.9943	None
Hbp1	Rpusd2	-0.79734	50.16	-6.6E-01	rgb( 74,130,242)	1.9943	None
Irf1	Gbp10	0.79734	50.16	0.657	rgb(224, 92, 93)	1.9943	None
Irf1	Gbp4	0.79734	50.16	0.656	rgb(224, 92, 93)	1.9943	None
Irf1	Tgtp2	0.79734	50.16	0.663	rgb(224, 90, 92)	1.9943	None
Irf7	Gbp10	0.79734	50.16	0.662	rgb(224, 91, 92)	1.9943	None
Irf7	Oas1b	0.79734	50.16	0.658	rgb(224, 91, 93)	1.9943	None
Maf	Aqp3	0.79734	50.16	0.664	rgb(224, 90, 92)	1.9943	None
Mybl1	Gen1	0.79734	50.16	0.664	rgb(224, 90, 91)	1.9943	2,2
Nfkb2	Ets1	-0.79734	50.16	-6.6E-01	rgb( 74,130,242)	1.9943	None
Ppard	Coro7	0.79734	50.16	0.659	rgb(224, 91, 92)	1.9943	None
Rxra	Fgf2	0.79734	50.16	0.664	rgb(224, 90, 92)	1.9943	None
Srebf1	Uqcrq	-0.79734	50.16	-6.6E-01	rgb( 73,129,242)	1.9943	None
Srf	Ccdc107	-0.79734	50.16	-6.6E-01	rgb( 74,130,242)	1.9943	None
Tcf7l1	Cyp2s1	0.79734	50.16	0.657	rgb(224, 91, 93)	1.9943	None
Tead1	Nupr1	0.79734	50.16	0.66	rgb(224, 91, 92)	1.9943	2,2
Xbp1	Gpatch4	-0.79734	50.16	-6.6E-01	rgb( 74,130,242)	1.9943	2,2
Zfp148	Nr4a1	-0.79734	50.16	-6.6E-01	rgb( 74,130,242)	1.9943	None
Zfp219	Dab2ip	0.79734	50.16	0.659	rgb(224, 91, 92)	1.9943	None
Zfp956	Ankrd23	0.79734	50.16	0.656	rgb(224, 92, 93)	1.9943	2,2
Zhx2	Sema6b	-0.79734	50.16	-6.6E-01	rgb( 74,130,242)	1.9943	2,2
Ahrr	Gpr15	0.79734	50.15	0.646	rgb(224, 94, 95)	1.9941	2,2
Cebpg	B930041F14Rik	-0.79734	50.15	-6.5E-01	rgb( 76,131,242)	1.9941	None
E2f1	Wee1	0.79734	50.15	0.649	rgb(224, 93, 94)	1.9941	None
Egr1	Egr3	0.79734	50.15	0.653	rgb(224, 92, 94)	1.9941	None
Elf1	Cmah	0.79734	50.15	0.653	rgb(224, 92, 94)	1.9941	None
Elf1	Rcsd1	0.79734	50.15	0.645	rgb(224, 94, 95)	1.9941	None
Ets1	Cd2	0.79734	50.15	0.649	rgb(224, 93, 94)	1.9941	None
Ets2	Ifit2	0.79734	50.15	0.655	rgb(224, 92, 93)	1.9941	2,2
Hsf1	Sf3b3	0.79734	50.15	0.65	rgb(224, 93, 94)	1.9941	None
Irf7	BC094916	0.79734	50.15	0.649	rgb(224, 93, 94)	1.9941	None
Irf7	Oasl2	0.79734	50.15	0.646	rgb(224, 94, 95)	1.9941	None
Nfil3	Sntb1	-0.79734	50.15	-6.5E-01	rgb( 77,132,242)	1.9941	None
Nfkb2	Csf2	0.79734	50.15	0.647	rgb(224, 93, 95)	1.9941	2,2
Rel	Slc29a3	0.79734	50.15	0.65	rgb(224, 93, 94)	1.9941	None
Rorc	Ccdc63	0.79734	50.15	0.65	rgb(224, 93, 94)	1.9941	None
Sp110	Ly6c1	0.79734	50.15	0.653	rgb(224, 92, 94)	1.9941	2,2
Srebf2	Dhcr24	0.79734	50.15	0.655	rgb(224, 92, 93)	1.9941	2,2
Tcf12	Kcnk7	-0.79734	50.15	-6.5E-01	rgb( 76,131,242)	1.9941	None
Mbnl2	Inpp1	0.79734	50.15	0.654	rgb(224, 92, 93)	1.9941	2,2
Egr2	Runx1	0.79734	50.14	0.644	rgb(224, 94, 95)	1.9939	None
Ets1	Nlrc3	0.79734	50.14	0.637	rgb(224, 95, 97)	1.9939	None
Ets2	Sept9	-0.79734	50.14	-6.4E-01	rgb( 78,132,241)	1.9939	None
Foxo3	E330009J07Rik	0.79734	50.14	0.64	rgb(224, 95, 96)	1.9939	None
Ikzf3	Il10	0.79734	50.14	0.64	rgb(224, 95, 96)	1.9939	None
Irf4	Lpcat1	-0.79734	50.14	-6.4E-01	rgb( 79,133,241)	1.9939	None
Mybl1	Marcks	0.79734	50.14	0.643	rgb(224, 94, 96)	1.9939	None
Patz1	Arhgap10	0.79734	50.14	0.637	rgb(224, 95, 97)	1.9939	None
Rxra	Tmem154	0.79734	50.14	0.639	rgb(224, 95, 96)	1.9939	None
Sp4	Arhgdig	-0.79734	50.14	-6.4E-01	rgb( 77,132,241)	1.9939	None
Sp4	Dctn4	0.79734	50.14	0.636	rgb(224, 96, 97)	1.9939	None
Ahdc1	Zfp831	0.79734	50.14	0.638	rgb(224, 95, 96)	1.9939	2,2
Ankzf1	Arid3a	0.79734	50.14	0.635	rgb(224, 96, 97)	1.9939	2,2
Zfp367	Exo1	0.79734	50.14	0.637	rgb(224, 95, 97)	1.9939	2,2
Zfp429	Megf8	-0.79734	50.14	-6.4E-01	rgb( 79,133,241)	1.9939	2,2
Ahctf1	BC021614	-0.79734	50.13	-6.3E-01	rgb( 80,134,241)	1.9937	None
Atf3	Atp11a	0.79734	50.13	0.626	rgb(224, 97, 99)	1.9937	2,2
Cebpg	Psph	0.79734	50.13	0.629	rgb(224, 97, 98)	1.9937	2,2
E2f4	Cox6b2	-0.79734	50.13	-6.3E-01	rgb( 81,134,241)	1.9937	None
Ets1	Dmxl2	-0.79734	50.13	-6.3E-01	rgb( 81,134,241)	1.9937	2,2
Etv4	Dusp9	0.79734	50.13	0.626	rgb(224, 98, 99)	1.9937	2,2
Ikzf2	Trib1	0.79734	50.13	0.629	rgb(224, 97, 98)	1.9937	2,2
Irf4	Ptprf	0.79734	50.13	0.632	rgb(224, 96, 98)	1.9937	None
Irf4	Spry2	-0.79734	50.13	-6.3E-01	rgb( 81,134,241)	1.9937	None
Irf7	Cxcl10	0.79734	50.13	0.635	rgb(224, 96, 97)	1.9937	None
Klf2	Gpr146	0.79734	50.13	0.632	rgb(224, 96, 97)	1.9937	None
Plagl1	Slc7a1	0.79734	50.13	0.625	rgb(224, 98, 99)	1.9937	None
Rfx1	Samsn1	-0.79734	50.13	-6.3E-01	rgb( 80,134,241)	1.9937	None
Six5	Tes	-0.79734	50.13	-6.3E-01	rgb( 80,134,241)	1.9937	None
Sp2	Arhgap33	0.79734	50.13	0.628	rgb(224, 97, 98)	1.9937	None
Sp4	Nrf1	-0.79734	50.13	-6.3E-01	rgb( 81,134,241)	1.9937	None
Srebf1	C2cd2l	0.79734	50.13	0.626	rgb(224, 97, 99)	1.9937	None
Tcf12	Mndal	0.79734	50.13	0.63	rgb(224, 97, 98)	1.9937	None
Yy2	Slfn3	0.79734	50.13	0.634	rgb(224, 96, 97)	1.9937	None
Zfhx3	Ermp1	0.79734	50.13	0.625	rgb(224, 98, 99)	1.9937	2,2
Zfx	Hspb11	-0.79734	50.13	-6.3E-01	rgb( 81,134,241)	1.9937	None
Hmgb1	AI506816	0.79734	50.13	0.631	rgb(224, 96, 98)	1.9937	2,2
Skil	Slco4a1	-0.79734	50.13	-6.3E-01	rgb( 80,134,241)	1.9937	2,2
Tet2	Atad2b	0.79734	50.13	0.626	rgb(224, 97, 99)	1.9937	2,2
Zfp420	Scarf2	-0.79734	50.13	-6.3E-01	rgb( 80,133,241)	1.9937	2,2
Ahrr	Pdpn	0.79734	50.12	0.617	rgb(224, 99,100)	1.9935	2,2
Cebpg	Slc7a3	0.79734	50.12	0.624	rgb(224, 98, 99)	1.9935	2,2
Crem	Pde4d	0.79734	50.12	0.616	rgb(224, 99,101)	1.9935	None
Elf1	Il2ra	-0.79734	50.12	-6.2E-01	rgb( 83,136,240)	1.9935	None
Elf1	Stk4	0.79734	50.12	0.621	rgb(224, 98,100)	1.9935	None
Ets2	Flt3l	-0.79734	50.12	-6.2E-01	rgb( 83,135,241)	1.9935	None
Irf2	Wipf1	0.79734	50.12	0.617	rgb(224, 99,100)	1.9935	None
Irf4	Abcb9	-0.79734	50.12	-6.2E-01	rgb( 83,136,240)	1.9935	None
Irf4	Trpm1	-0.79734	50.12	-6.2E-01	rgb( 83,136,240)	1.9935	None
Irf7	Ccrl2	0.79734	50.12	0.619	rgb(224, 99,100)	1.9935	None
Irf7	Gbp9	0.79734	50.12	0.616	rgb(224, 99,101)	1.9935	None
Irf7	Isg20	0.79734	50.12	0.616	rgb(224, 99,101)	1.9935	None
Irf7	Mx1	0.79734	50.12	0.623	rgb(224, 98, 99)	1.9935	None
Lef1	Sbno2	-0.79734	50.12	-6.2E-01	rgb( 83,136,240)	1.9935	None
Mxi1	Aen	-0.79734	50.12	-6.2E-01	rgb( 83,136,240)	1.9935	None
Mxi1	Ypel5	0.79734	50.12	0.623	rgb(224, 98, 99)	1.9935	None
Myc	Lactb	-0.79734	50.12	-6.2E-01	rgb( 81,135,241)	1.9935	None
Nr1d1	Galnt12	0.79734	50.12	0.619	rgb(224, 99,100)	1.9935	None
Nr4a1	Cdk6	-0.79734	50.12	-6.2E-01	rgb( 82,135,241)	1.9935	None
Plagl1	Mex3a	0.79734	50.12	0.619	rgb(224, 99,100)	1.9935	2,2
Pou2af1	Map4k4	-0.79734	50.12	-6.2E-01	rgb( 83,135,241)	1.9935	None
Pou2af1	Sh3bp1	-0.79734	50.12	-6.2E-01	rgb( 81,135,241)	1.9935	None
Rxra	Ubash3a	0.79734	50.12	0.617	rgb(224, 99,100)	1.9935	None
Rxra	Zfp280b	0.79734	50.12	0.619	rgb(224, 99,100)	1.9935	None
Sox5	Mab21l2	0.79734	50.12	0.616	rgb(224, 99,100)	1.9935	2,2
Sp110	Gbp6	0.79734	50.12	0.62	rgb(224, 99,100)	1.9935	2,2
Sp2	Cdc25b	0.79734	50.12	0.621	rgb(224, 98,100)	1.9935	None
Sp2	Gm12942	-0.79734	50.12	-6.2E-01	rgb( 81,135,241)	1.9935	None
Sp4	Klrd1	0.79734	50.12	0.618	rgb(224, 99,100)	1.9935	None
Sp6	Lrrc66	-0.79734	50.12	-6.2E-01	rgb( 82,135,241)	1.9935	2,2
Srebf2	Cyp51	0.79734	50.12	0.62	rgb(224, 99,100)	1.9935	None
Zfp263	Pter	-0.79734	50.12	-6.2E-01	rgb( 83,136,240)	1.9935	None
L3mbtl3	Piga	-0.79734	50.12	-6.2E-01	rgb( 82,135,241)	1.9935	2,2
Mxd4	Ypel3	0.79734	50.12	0.619	rgb(224, 99,100)	1.9935	2,2
Zfp277	Vamp4	0.79734	50.12	0.616	rgb(224, 99,101)	1.9935	2,2
Bcl11b	Mllt6	0.79734	50.11	0.605	rgb(224,101,103)	1.9933	None
Bhlhe40	Tg	0.79734	50.11	0.606	rgb(224,101,103)	1.9933	None
Cebpg	Chac1	0.79734	50.11	0.605	rgb(224,101,103)	1.9933	2,2
Egr4	Fam20c	0.79734	50.11	0.614	rgb(224,100,101)	1.9933	None
Elf1	Zcchc3	-0.79734	50.11	-6.1E-01	rgb( 84,136,240)	1.9933	None
Foxf2	Nhs	0.79734	50.11	0.612	rgb(224,100,101)	1.9933	2,2
Foxo3	Zcchc2	0.79734	50.11	0.613	rgb(224,100,101)	1.9933	None
Foxo3	Zfpm1	0.79734	50.11	0.607	rgb(224,101,102)	1.9933	None
Irf4	Atp8b4	-0.79734	50.11	-6.1E-01	rgb( 85,136,240)	1.9933	None
Irf4	Loxl2	-0.79734	50.11	-6.1E-01	rgb( 84,136,240)	1.9933	2,2
Irf8	Satb1	-0.79734	50.11	-6.1E-01	rgb( 85,137,240)	1.9933	None
Mxi1	Cxcr4	0.79734	50.11	0.605	rgb(224,101,103)	1.9933	None
Mxi1	Urb1	-0.79734	50.11	-6.1E-01	rgb( 84,136,240)	1.9933	None
Mybl1	Gtse1	0.79734	50.11	0.608	rgb(224,101,102)	1.9933	2,2
Myc	Tmem43	-0.79734	50.11	-6.1E-01	rgb( 84,136,240)	1.9933	None
Nfil3	Htr1b	0.79734	50.11	0.605	rgb(224,101,103)	1.9933	None
Nfil3	Slc23a2	-0.79734	50.11	-6.1E-01	rgb( 85,137,240)	1.9933	None
Nr4a2	Phlpp1	0.79734	50.11	0.607	rgb(224,101,102)	1.9933	None
Rorc	St3gal5	-0.79734	50.11	-6.1E-01	rgb( 84,136,240)	1.9933	None
Rxra	Ypel3	-0.79734	50.11	-6.1E-01	rgb( 84,136,240)	1.9933	None
Sox5	Zfp280b	-0.79734	50.11	-6.1E-01	rgb( 85,137,240)	1.9933	None
Sp2	Slc39a9	0.79734	50.11	0.613	rgb(224,100,101)	1.9933	None
Sp4	Tyms	-0.79734	50.11	-6.1E-01	rgb( 85,137,240)	1.9933	None
Srebf1	Tnk2	0.79734	50.11	0.609	rgb(224,101,102)	1.9933	None
Stat4	Wipf1	0.79734	50.11	0.609	rgb(224,101,102)	1.9933	None
Zfp524	Lime1	0.79734	50.11	0.607	rgb(224,101,102)	1.9933	2,2
Mxd3	Smtn	0.79734	50.11	0.614	rgb(224,100,101)	1.9933	2,2
Tigd2	Utf1	-0.79734	50.11	-6.1E-01	rgb( 85,137,240)	1.9933	2,2
Zfp329	A230072C01Rik	0.79734	50.11	0.615	rgb(224,100,101)	1.9933	2,2
Zfp367	Rpa2	0.79734	50.11	0.609	rgb(224,101,102)	1.9933	2,2
Zfp473	Stat2	0.79734	50.11	0.61	rgb(224,100,102)	1.9933	2,2
Zfp536	Gykl1	0.79734	50.11	0.611	rgb(224,100,101)	1.9933	2,2
Zfp750	Gria3	0.79734	50.11	0.606	rgb(224,101,103)	1.9933	2,2
Bhlhe40	Tnip3	0.79734	50.1	0.604	rgb(224,102,103)	1.9931	2,2
Cebpg	Trib3	0.79734	50.1	0.598	rgb(224,103,104)	1.9931	2,2
E2f1	Tbc1d5	0.79734	50.1	0.602	rgb(224,102,103)	1.9931	None
Elf1	Cd226	0.79734	50.1	0.601	rgb(224,102,103)	1.9931	None
Elk3	Tmem19	0.79734	50.1	0.595	rgb(224,103,105)	1.9931	None
Fosl2	Tbc1d30	0.79734	50.1	0.604	rgb(224,102,103)	1.9931	None
Gabpa	Pxmp2	-0.79734	50.1	-6.0E-01	rgb( 86,137,240)	1.9931	None
Gata3	Il13	0.79734	50.1	0.598	rgb(224,103,104)	1.9931	2,2
Hbp1	Ifnar1	0.79734	50.1	0.599	rgb(224,103,104)	1.9931	None
Ikzf2	Cd160	0.79734	50.1	0.596	rgb(224,103,104)	1.9931	2,2
Irf4	Pgrmc1	-0.79734	50.1	-6.0E-01	rgb( 86,137,240)	1.9931	None
Klf2	Fundc2	0.79734	50.1	0.596	rgb(224,103,104)	1.9931	None
Mxi1	P4ha2	0.79734	50.1	0.603	rgb(224,102,103)	1.9931	None
Mybl1	4632434I11Rik	0.79734	50.1	0.6	rgb(224,102,104)	1.9931	2,2
Nfkb1	Emb	-0.79734	50.1	-6.0E-01	rgb( 87,138,240)	1.9931	None
Prdm1	Rnf170	-0.79734	50.1	-6.0E-01	rgb( 87,138,240)	1.9931	None
Rreb1	Sh2b2	0.79734	50.1	0.6	rgb(224,102,104)	1.9931	None
Sp4	Dclre1a	-0.79734	50.1	-6.0E-01	rgb( 86,137,240)	1.9931	None
Srebf1	Aacs	0.79734	50.1	0.6	rgb(224,102,104)	1.9931	2,2
Srebf1	Abcg1	0.79734	50.1	0.602	rgb(224,102,103)	1.9931	2,2
Stat1	Dtx3l	0.79734	50.1	0.598	rgb(224,103,104)	1.9931	None
Tcf12	Ncoa2	0.79734	50.1	0.602	rgb(224,102,103)	1.9931	None
Tcf4	Fads2	0.79734	50.1	0.598	rgb(224,103,104)	1.9931	2,2
Vax2	2310007L24Rik	0.79734	50.1	0.596	rgb(224,103,104)	1.9931	2,2
Vax2	Myo1f	0.79734	50.1	0.597	rgb(224,103,104)	1.9931	2,2
Zbtb33	Lyrm1	-0.79734	50.1	-6.0E-01	rgb( 87,138,240)	1.9931	None
Zfp202	Fam89a	0.79734	50.1	0.601	rgb(224,102,103)	1.9931	None
Zfp263	Arhgef6	-0.79734	50.1	-6.0E-01	rgb( 86,137,240)	1.9931	None
Ankzf1	Rbfox2	0.79734	50.1	0.601	rgb(224,102,103)	1.9931	2,2
C030039L03Rik	Kcnc3	0.79734	50.1	0.599	rgb(224,102,104)	1.9931	2,2
Zfp385a	Ptp4a3	0.79734	50.1	0.603	rgb(224,102,103)	1.9931	2,2
Zfp429	Zfp874a	0.79734	50.1	0.6	rgb(224,102,104)	1.9931	2,2
Zfp513	Vdac1	-0.79734	50.1	-6.0E-01	rgb( 86,138,240)	1.9931	2,2
Arid3b	Ccdc107	-0.79734	50.09	-5.9E-01	rgb( 90,140,239)	1.9929	None
Arid3b	Tmed3	-0.79734	50.09	-5.9E-01	rgb( 88,139,240)	1.9929	None
Atf3	Batf3	0.79734	50.09	0.592	rgb(224,104,105)	1.9929	None
Batf	Ccdc50	-0.79734	50.09	-5.9E-01	rgb( 88,139,240)	1.9929	None
Elf1	Srpk2	0.79734	50.09	0.586	rgb(223,105,106)	1.9929	None
Elk3	Capg	0.79734	50.09	0.587	rgb(223,105,106)	1.9929	2,2
Etv6	Gripap1	-0.79734	50.09	-5.9E-01	rgb( 88,139,240)	1.9929	None
Etv6	Skap2	0.79734	50.09	0.587	rgb(223,105,106)	1.9929	None
Fosl1	Retsat	-0.79734	50.09	-5.9E-01	rgb( 90,140,239)	1.9929	None
Fosl2	Arid5a	0.79734	50.09	0.593	rgb(224,104,105)	1.9929	None
Foxf2	Gja1	0.79734	50.09	0.587	rgb(223,105,106)	1.9929	2,2
Gata3	Smpdl3b	0.79734	50.09	0.589	rgb(223,105,106)	1.9929	None
Irf1	Insrr	0.79734	50.09	0.588	rgb(223,105,106)	1.9929	2,2
Irf4	Crtam	-0.79734	50.09	-5.9E-01	rgb( 89,139,239)	1.9929	None
Irf4	Dzip1	-0.79734	50.09	-5.9E-01	rgb( 88,139,240)	1.9929	None
Irf4	Myo1e	-0.79734	50.09	-5.9E-01	rgb( 89,139,239)	1.9929	None
Irf4	Ptk2	-0.79734	50.09	-5.9E-01	rgb( 89,139,239)	1.9929	None
Irf4	Srgap3	-0.79734	50.09	-5.9E-01	rgb( 88,138,240)	1.9929	None
Irf8	Cxcr5	0.79734	50.09	0.586	rgb(223,105,106)	1.9929	None
Jdp2	Pck2	0.79734	50.09	0.593	rgb(224,104,105)	1.9929	2,2
Msc	Hvcn1	0.79734	50.09	0.589	rgb(223,105,106)	1.9929	2,2
Nfat5	Actn1	0.79734	50.09	0.594	rgb(224,103,105)	1.9929	None
Nr4a1	Adarb1	-0.79734	50.09	-5.9E-01	rgb( 89,139,239)	1.9929	None
Plagl1	Slc3a2	0.79734	50.09	0.585	rgb(223,105,106)	1.9929	None
Prrx1	Fat1	0.79734	50.09	0.591	rgb(224,104,105)	1.9929	2,2
Rxra	Ddx19b	0.79734	50.09	0.587	rgb(223,105,106)	1.9929	None
Rxra	Trpm6	0.79734	50.09	0.595	rgb(224,103,105)	1.9929	None
Sp2	Hist3h2bb-ps	-0.79734	50.09	-5.9E-01	rgb( 90,140,239)	1.9929	None
Spib	Pik3r3	0.79734	50.09	0.593	rgb(224,104,105)	1.9929	None
Tcf12	H2-Ab1	-0.79734	50.09	-5.9E-01	rgb( 88,139,240)	1.9929	None
Tead1	Fut7	0.79734	50.09	0.588	rgb(223,105,106)	1.9929	2,2
Thap1	Dffb	0.79734	50.09	0.591	rgb(223,104,105)	1.9929	None
Vax2	Il23r	0.79734	50.09	0.586	rgb(223,105,106)	1.9929	None
Zbtb4	Arrb1	0.79734	50.09	0.592	rgb(224,104,105)	1.9929	None
Mbnl2	Pak1	0.79734	50.09	0.588	rgb(223,105,106)	1.9929	2,2
Rlf	Dctpp1	-0.79734	50.09	-5.9E-01	rgb( 89,139,239)	1.9929	2,2
Setdb2	Pde4a	-0.79734	50.09	-5.9E-01	rgb( 88,139,240)	1.9929	2,2
Thap3	Cox7a2l	0.79734	50.09	0.592	rgb(224,104,105)	1.9929	2,2
Zbtb32	Pstpip1	0.79734	50.09	0.588	rgb(223,105,106)	1.9929	2,2
Zfp280d	Acp5	-0.79734	50.09	-5.9E-01	rgb( 89,139,239)	1.9929	2,2
Arid3a	Ahnak	0.79734	50.08	0.583	rgb(223,106,107)	1.9927	None
Arid3a	Erc1	0.79734	50.08	0.579	rgb(223,106,108)	1.9927	None
Atf3	Hdc	0.79734	50.08	0.578	rgb(223,107,108)	1.9927	None
Atf6	Lamc1	0.79734	50.08	0.583	rgb(223,106,107)	1.9927	None
Batf	Ptger4	0.79734	50.08	0.575	rgb(223,107,108)	1.9927	None
Bcl11b	2210013O21Rik	-0.79734	50.08	-5.8E-01	rgb( 92,141,239)	1.9927	None
Bcl6	March3	0.79734	50.08	0.583	rgb(223,106,107)	1.9927	None
Bhlhe40	Anxa4	0.79734	50.08	0.578	rgb(223,107,108)	1.9927	None
Bhlhe40	Bmpr1a	0.79734	50.08	0.578	rgb(223,107,108)	1.9927	None
Bhlhe40	Ndrg1	0.79734	50.08	0.578	rgb(223,107,108)	1.9927	2,2
Epas1	Gsn	0.79734	50.08	0.583	rgb(223,106,107)	1.9927	2,2
Fosl2	L3mbtl3	-0.79734	50.08	-5.8E-01	rgb( 92,141,239)	1.9927	None
Foxf2	Myo3b	0.79734	50.08	0.576	rgb(223,107,108)	1.9927	None
Foxn2	Rpusd2	0.79734	50.08	0.576	rgb(223,107,108)	1.9927	None
Foxo3	Sun1	0.79734	50.08	0.582	rgb(223,106,107)	1.9927	None
Hic1	Gfi1	0.79734	50.08	0.578	rgb(223,107,108)	1.9927	None
Hic1	Ggta1	0.79734	50.08	0.58	rgb(223,106,107)	1.9927	None
Hif1a	Satb1	0.79734	50.08	0.583	rgb(223,106,107)	1.9927	None
Klf13	Emp3	0.79734	50.08	0.578	rgb(223,107,108)	1.9927	None
Klf2	Pik3ip1	0.79734	50.08	0.576	rgb(223,107,108)	1.9927	None
Maf	Cdh23	0.79734	50.08	0.575	rgb(223,107,108)	1.9927	None
Mxi1	Ptp4a3	-0.79734	50.08	-5.8E-01	rgb( 91,140,239)	1.9927	None
Rarg	Cox17	0.79734	50.08	0.577	rgb(223,107,108)	1.9927	None
Rest	Rnf169	0.79734	50.08	0.58	rgb(223,106,107)	1.9927	None
Runx2	Runx1	0.79734	50.08	0.581	rgb(223,106,107)	1.9927	None
Rxra	Cdc14a	0.79734	50.08	0.584	rgb(223,105,107)	1.9927	None
Sox5	Serpinf1	0.79734	50.08	0.584	rgb(223,106,107)	1.9927	2,2
Sp4	Cnnm3	-0.79734	50.08	-5.8E-01	rgb( 91,140,239)	1.9927	None
Sp4	Kbtbd11	0.79734	50.08	0.577	rgb(223,107,108)	1.9927	None
Sp4	Syde1	0.79734	50.08	0.581	rgb(223,106,107)	1.9927	None
Srebf1	Mapk11	0.79734	50.08	0.583	rgb(223,106,107)	1.9927	None
Stat1	Slain1	0.79734	50.08	0.579	rgb(223,106,108)	1.9927	None
Stat2	Pml	0.79734	50.08	0.583	rgb(223,106,107)	1.9927	None
Stat4	Nudt6	-0.79734	50.08	-5.8E-01	rgb( 92,141,239)	1.9927	None
Yy2	Acin1	0.79734	50.08	0.582	rgb(223,106,107)	1.9927	None
Yy2	Fancm	0.79734	50.08	0.577	rgb(223,107,108)	1.9927	None
Zbtb33	Phf6	0.79734	50.08	0.576	rgb(223,107,108)	1.9927	None
Zbtb6	Cstf2t	0.79734	50.08	0.584	rgb(223,105,107)	1.9927	2,2
Zfp263	Dlg3	-0.79734	50.08	-5.8E-01	rgb( 92,141,239)	1.9927	None
Zfp263	Rtn4	-0.79734	50.08	-5.8E-01	rgb( 92,141,239)	1.9927	None
Zfp369	Tmem181b-ps	0.79734	50.08	0.581	rgb(223,106,107)	1.9927	None
Adnp	Dcxr	-0.79734	50.08	-5.8E-01	rgb( 90,140,239)	1.9927	2,2
Cxxc5	Il1a	-0.79734	50.08	-5.8E-01	rgb( 91,140,239)	1.9927	2,2
Dpf1	Porcn	0.79734	50.08	0.581	rgb(223,106,107)	1.9927	2,2
Drap1	Anapc1	-0.79734	50.08	-5.8E-01	rgb( 91,140,239)	1.9927	2,2
Dzip1	Uggt2	0.79734	50.08	0.581	rgb(223,106,107)	1.9927	2,2
Tet2	Gprin3	0.79734	50.08	0.584	rgb(223,105,107)	1.9927	2,2
Zfp329	Neat1	0.79734	50.08	0.578	rgb(223,107,108)	1.9927	2,2
Zfp35	Mmachc	0.79734	50.08	0.582	rgb(223,106,107)	1.9927	2,2
Zfp386	Spry1	-0.79734	50.08	-5.8E-01	rgb( 90,140,239)	1.9927	2,2
Zfp429	H60b	-0.79734	50.08	-5.8E-01	rgb( 91,140,239)	1.9927	2,2
Zfp429	H60c	-0.79734	50.08	-5.8E-01	rgb( 91,140,239)	1.9927	2,2
Zfp429	Trim12a	0.79734	50.08	0.584	rgb(223,105,107)	1.9927	2,2
Zfp750	Exoc4	0.79734	50.08	0.581	rgb(223,106,107)	1.9927	2,2
Zfp874a	Rin2	0.79734	50.08	0.582	rgb(223,106,107)	1.9927	2,2
Zfp948	Ankrd23	0.79734	50.08	0.584	rgb(223,106,107)	1.9927	2,2
Zfp960	F2rl1	-0.79734	50.08	-5.8E-01	rgb( 91,141,239)	1.9927	2,2
Bcl6	3110057O12Rik	-0.79734	50.07	-5.7E-01	rgb( 94,142,239)	1.9925	2,2
Bcl6	Slc1a2	-0.79734	50.07	-5.7E-01	rgb( 93,141,239)	1.9925	None
Bhlhe40	Acsl6	0.79734	50.07	0.57	rgb(223,108,109)	1.9925	None
Egr2	Ergic1	-0.79734	50.07	-5.7E-01	rgb( 92,141,239)	1.9925	None
Egr2	Pde7a	0.79734	50.07	0.568	rgb(223,109,110)	1.9925	None
Elf1	Mafg	-0.79734	50.07	-5.7E-01	rgb( 93,142,239)	1.9925	None
Elk3	Ubash3b	0.79734	50.07	0.566	rgb(223,109,110)	1.9925	None
Epas1	Cnnm1	0.79734	50.07	0.565	rgb(223,109,110)	1.9925	2,2
Ets1	Slc9a3r1	0.79734	50.07	0.566	rgb(223,109,110)	1.9925	None
Etv4	Mboat7	0.79734	50.07	0.571	rgb(223,108,109)	1.9925	2,2
Fosl2	Chd7	0.79734	50.07	0.567	rgb(223,109,110)	1.9925	None
Fosl2	Lgmn	0.79734	50.07	0.568	rgb(223,109,110)	1.9925	None
Fosl2	Zfp473	0.79734	50.07	0.566	rgb(223,109,110)	1.9925	None
Fosl2	Zswim4	0.79734	50.07	0.565	rgb(223,109,110)	1.9925	None
Gata1	Gadd45g	0.79734	50.07	0.57	rgb(223,108,109)	1.9925	None
Hlx	Olfm1	0.79734	50.07	0.575	rgb(223,107,108)	1.9925	2,2
Ikzf4	Lta	0.79734	50.07	0.57	rgb(223,108,109)	1.9925	None
Irf4	Nedd4	-0.79734	50.07	-5.7E-01	rgb( 93,142,239)	1.9925	None
Irf4	Nox1	-0.79734	50.07	-5.7E-01	rgb( 94,142,239)	1.9925	None
Irf4	Sh3bp1	-0.79734	50.07	-5.7E-01	rgb( 93,142,239)	1.9925	None
Irf5	Calhm2	0.79734	50.07	0.568	rgb(223,109,110)	1.9925	2,2
Irf9	Mnda	0.79734	50.07	0.573	rgb(223,108,109)	1.9925	None
Jund	Csrnp1	0.79734	50.07	0.571	rgb(223,108,109)	1.9925	None
Klf7	Syt11	0.79734	50.07	0.567	rgb(223,109,110)	1.9925	None
Myb	Tmem120b	0.79734	50.07	0.569	rgb(223,108,109)	1.9925	2,2
Nfkb1	Nme4	-0.79734	50.07	-5.7E-01	rgb( 94,142,239)	1.9925	None
Nfkb2	Tnni1	0.79734	50.07	0.57	rgb(223,108,109)	1.9925	None
Nr4a2	Synj1	0.79734	50.07	0.568	rgb(223,108,110)	1.9925	None
Patz1	Retsat	0.79734	50.07	0.567	rgb(223,109,110)	1.9925	None
Plagl1	Bid	0.79734	50.07	0.566	rgb(223,109,110)	1.9925	None
Rest	Zfp280b	-0.79734	50.07	-5.7E-01	rgb( 93,142,239)	1.9925	None
Rxra	Egr3	0.79734	50.07	0.568	rgb(223,109,110)	1.9925	None
Smad3	Pim1	0.79734	50.07	0.573	rgb(223,108,109)	1.9925	None
Sp140	Ccdc122	0.79734	50.07	0.566	rgb(223,109,110)	1.9925	2,2
Sp2	Ncdn	0.79734	50.07	0.57	rgb(223,108,109)	1.9925	None
Sp3	Cnnm4	0.79734	50.07	0.575	rgb(223,107,108)	1.9925	None
Sp4	Boll	0.79734	50.07	0.572	rgb(223,108,109)	1.9925	None
Sp4	Ccdc134	-0.79734	50.07	-5.7E-01	rgb( 93,142,239)	1.9925	None
Sp4	Golm1	-0.79734	50.07	-5.7E-01	rgb( 93,141,239)	1.9925	None
Stat4	Cpd	-0.79734	50.07	-5.7E-01	rgb( 93,142,239)	1.9925	None
Stat4	Fam129a	0.79734	50.07	0.572	rgb(223,108,109)	1.9925	None
Stat4	Lrp8	-0.79734	50.07	-5.7E-01	rgb( 93,142,239)	1.9925	None
Stat4	Rilpl2	0.79734	50.07	0.568	rgb(223,109,110)	1.9925	None
Stat5b	Usp22	0.79734	50.07	0.571	rgb(223,108,109)	1.9925	2,2
Xbp1	Rpl36al	-0.79734	50.07	-5.7E-01	rgb( 94,142,238)	1.9925	None
Zbtb7a	Acad8	-0.79734	50.07	-5.7E-01	rgb( 92,141,239)	1.9925	None
Zbtb7b	Cd4	0.79734	50.07	0.571	rgb(223,108,109)	1.9925	None
Zfp263	Anln	-0.79734	50.07	-5.7E-01	rgb( 93,141,239)	1.9925	None
Zfp263	Celf4	0.79734	50.07	0.569	rgb(223,108,109)	1.9925	None
Zfp263	E2f7	-0.79734	50.07	-5.7E-01	rgb( 94,142,239)	1.9925	None
Zfx	Cox7a1	-0.79734	50.07	-5.7E-01	rgb( 93,141,239)	1.9925	None
Mxd3	Lgals1	0.79734	50.07	0.574	rgb(223,107,109)	1.9925	2,2
Ncoa3	Id3	-0.79734	50.07	-5.7E-01	rgb( 94,142,239)	1.9925	2,2
Sgsm2	Per3	0.79734	50.07	0.572	rgb(223,108,109)	1.9925	2,2
Sgsm2	Tert	0.79734	50.07	0.57	rgb(223,108,109)	1.9925	2,2
Zfp169	Smg5	0.79734	50.07	0.574	rgb(223,107,108)	1.9925	2,2
Zfp367	Tyms	0.79734	50.07	0.574	rgb(223,107,109)	1.9925	2,2
Zfp385a	Ppm1d	0.79734	50.07	0.565	rgb(223,109,110)	1.9925	2,2
Zfp429	Ankrd33b	0.79734	50.07	0.569	rgb(223,108,109)	1.9925	2,2
Zfp536	Tekt2	0.79734	50.07	0.567	rgb(223,109,110)	1.9925	2,2
Zfp787	Zfp668	0.79734	50.07	0.569	rgb(223,108,109)	1.9925	2,2
Zfp960	Ifi204	0.79734	50.07	0.573	rgb(223,108,109)	1.9925	2,2
Zzz3	Tmem205	-0.79734	50.07	-5.7E-01	rgb( 94,142,238)	1.9925	2,2
Arid3a	Cpd	0.79734	50.06	0.564	rgb(223,109,110)	1.9923	None
Arid3a	Pdxp	0.79734	50.06	0.557	rgb(223,111,112)	1.9923	None
Arid3a	Zfp36l1	-0.79734	50.06	-5.6E-01	rgb( 96,143,238)	1.9923	None
Atf3	Ucp2	-0.79734	50.06	-5.6E-01	rgb( 96,143,238)	1.9923	None
Atf3	Vldlr	0.79734	50.06	0.564	rgb(223,109,110)	1.9923	None
Batf	Cd47	-0.79734	50.06	-5.6E-01	rgb( 95,143,238)	1.9923	None
Batf	Slamf9	-0.79734	50.06	-5.6E-01	rgb( 96,143,238)	1.9923	None
Bcl11b	Ncoa1	0.79734	50.06	0.561	rgb(223,110,111)	1.9923	None
Cebpg	Plekho2	-0.79734	50.06	-5.6E-01	rgb( 95,143,238)	1.9923	None
Creb1	Il4ra	-0.79734	50.06	-5.6E-01	rgb( 96,144,238)	1.9923	None
E2f1	Tbccd1	0.79734	50.06	0.563	rgb(223,109,111)	1.9923	None
E2f1	Tnk2	0.79734	50.06	0.56	rgb(223,110,111)	1.9923	None
E2f4	Txndc17	-0.79734	50.06	-5.6E-01	rgb( 95,143,238)	1.9923	None
Ets2	Nfatc2	-0.79734	50.06	-5.6E-01	rgb( 97,144,238)	1.9923	None
Etv4	Pdgfrb	0.79734	50.06	0.563	rgb(223,109,111)	1.9923	2,2
Fos	Ifi27l2a	0.79734	50.06	0.558	rgb(223,111,112)	1.9923	None
Fosl2	Acp5	0.79734	50.06	0.555	rgb(223,111,112)	1.9923	None
Fosl2	Lrmp	-0.79734	50.06	-5.6E-01	rgb( 95,143,238)	1.9923	None
Foxf2	Adora2b	0.79734	50.06	0.561	rgb(223,110,111)	1.9923	2,2
Foxf2	Lsp1	-0.79734	50.06	-5.6E-01	rgb( 96,143,238)	1.9923	2,2
Foxo3	Abhd2	0.79734	50.06	0.558	rgb(223,110,112)	1.9923	None
Foxo3	Narf	0.79734	50.06	0.56	rgb(223,110,111)	1.9923	None
Foxo3	Ptp4a3	0.79734	50.06	0.556	rgb(223,111,112)	1.9923	None
Hsf1	Guca1a	-0.79734	50.06	-5.6E-01	rgb( 95,143,238)	1.9923	None
Ikzf2	Gucy2e	0.79734	50.06	0.561	rgb(223,110,111)	1.9923	2,2
Ikzf3	Tal2	-0.79734	50.06	-5.6E-01	rgb( 95,143,238)	1.9923	None
Irf1	Gimap4	0.79734	50.06	0.556	rgb(223,111,112)	1.9923	None
Irf2	Apbb1ip	0.79734	50.06	0.565	rgb(223,109,110)	1.9923	None
Irf4	Cxcl3	-0.79734	50.06	-5.6E-01	rgb( 96,143,238)	1.9923	None
Irf7	Ifi27l2a	0.79734	50.06	0.564	rgb(223,109,110)	1.9923	None
Klf13	Ndrg1	0.79734	50.06	0.562	rgb(223,110,111)	1.9923	None
Klf4	Cacna1s	0.79734	50.06	0.555	rgb(223,111,112)	1.9923	2,2
Klf8	Tspan17	0.79734	50.06	0.564	rgb(223,109,110)	1.9923	None
Lyl1	Lix1l	0.79734	50.06	0.565	rgb(223,109,110)	1.9923	None
Msc	Cndp2	0.79734	50.06	0.559	rgb(223,110,111)	1.9923	2,2
Mxi1	Bend3	-0.79734	50.06	-5.6E-01	rgb( 94,142,238)	1.9923	None
Nfatc2	Jak3	0.79734	50.06	0.557	rgb(223,111,112)	1.9923	None
Nfatc4	Gpr153	0.79734	50.06	0.56	rgb(223,110,111)	1.9923	2,2
Nfkb2	Kif13b	0.79734	50.06	0.557	rgb(223,111,112)	1.9923	2,2
Nfkb2	Tspan3	0.79734	50.06	0.556	rgb(223,111,112)	1.9923	None
Nr4a1	Nr4a3	0.79734	50.06	0.565	rgb(223,109,110)	1.9923	2,2
Nr4a2	Upb1	0.79734	50.06	0.563	rgb(223,109,111)	1.9923	None
Patz1	Sgsm2	0.79734	50.06	0.56	rgb(223,110,111)	1.9923	None
Plag1	Fam132b	-0.79734	50.06	-5.6E-01	rgb( 96,143,238)	1.9923	None
Pparg	Dgkk	0.79734	50.06	0.563	rgb(223,109,111)	1.9923	2,2
Rfx1	Krtcap2	-0.79734	50.06	-5.6E-01	rgb( 95,143,238)	1.9923	None
Rorc	Cd5l	0.79734	50.06	0.563	rgb(223,110,111)	1.9923	None
Rxra	Btbd11	0.79734	50.06	0.558	rgb(223,110,112)	1.9923	None
Rxra	Il12rb1	0.79734	50.06	0.561	rgb(223,110,111)	1.9923	None
Rxra	Tspan2	0.79734	50.06	0.563	rgb(223,109,111)	1.9923	None
Smad3	Tmem19	-0.79734	50.06	-5.6E-01	rgb( 96,143,238)	1.9923	None
Sp3	Aldoart2	-0.79734	50.06	-5.6E-01	rgb( 95,143,238)	1.9923	None
Sp3	Herc4	0.79734	50.06	0.557	rgb(223,111,112)	1.9923	None
Sp4	Pex19	-0.79734	50.06	-5.6E-01	rgb( 95,143,238)	1.9923	None
Sp4	Utp20	-0.79734	50.06	-5.6E-01	rgb( 95,143,238)	1.9923	None
Tcf12	1190002N15Rik	-0.79734	50.06	-5.6E-01	rgb( 96,143,238)	1.9923	None
Tcf12	Pafah1b3	-0.79734	50.06	-5.6E-01	rgb( 96,144,238)	1.9923	2,2
Tead1	B4galt1	0.79734	50.06	0.564	rgb(223,109,110)	1.9923	None
Tead1	Nrp1	0.79734	50.06	0.557	rgb(223,111,112)	1.9923	None
Thra	Fam26f	-0.79734	50.06	-5.6E-01	rgb( 95,143,238)	1.9923	None
Twist1	Fam160a1	0.79734	50.06	0.564	rgb(223,109,110)	1.9923	2,2
Vax2	Myo3b	-0.79734	50.06	-5.6E-01	rgb( 95,143,238)	1.9923	None
Vax2	Ppp1r14c	0.79734	50.06	0.561	rgb(223,110,111)	1.9923	2,2
Xbp1	9930014A18Rik	-0.79734	50.06	-5.6E-01	rgb( 95,143,238)	1.9923	None
Zbtb7c	Scarf2	0.79734	50.06	0.564	rgb(223,109,110)	1.9923	2,2
Klf6	Chst3	-0.79734	50.06	-5.6E-01	rgb( 96,143,238)	1.9923	2,2
Sgsm2	Ivd	0.79734	50.06	0.561	rgb(223,110,111)	1.9923	2,2
Tulp3	Hist3h2bb-ps	-0.79734	50.06	-5.6E-01	rgb( 95,143,238)	1.9923	2,2
Zeb2	Ptger2	0.79734	50.06	0.563	rgb(223,109,111)	1.9923	2,2
Zeb2	Srxn1	0.79734	50.06	0.558	rgb(223,110,112)	1.9923	2,2
Zfp358	Sorcs2	-0.79734	50.06	-5.6E-01	rgb( 95,143,238)	1.9923	2,2
Zfp385a	Zmat3	0.79734	50.06	0.56	rgb(223,110,111)	1.9923	2,2
Zfp473	Fkrp	-0.79734	50.06	-5.6E-01	rgb( 96,143,238)	1.9923	2,2
Zfp536	Pls1	0.79734	50.06	0.561	rgb(223,110,111)	1.9923	2,2
Zfp750	Robo3	0.79734	50.06	0.562	rgb(223,110,111)	1.9923	2,2
Ar	Zfp831	0.79734	50.05	0.548	rgb(223,112,113)	1.9921	None
Atf5	Hmox1	0.79734	50.05	0.55	rgb(223,112,113)	1.9921	None
Batf3	Ppap2c	0.79734	50.05	0.547	rgb(223,113,114)	1.9921	2,2
Bcl6b	Dram2	-0.79734	50.05	-5.5E-01	rgb( 98,145,238)	1.9921	None
Bhlhe40	Anln	0.79734	50.05	0.548	rgb(223,112,113)	1.9921	None
Cebpb	Slc1a4	0.79734	50.05	0.546	rgb(223,113,114)	1.9921	2,2
Cebpg	Gpt2	0.79734	50.05	0.552	rgb(223,112,113)	1.9921	2,2
Creb3l2	Cyfip2	0.79734	50.05	0.546	rgb(223,113,114)	1.9921	None
Cux1	Epb4.1l2	0.79734	50.05	0.551	rgb(223,112,113)	1.9921	2,2
Egr1	Pank2	-0.79734	50.05	-5.5E-01	rgb( 98,145,238)	1.9921	None
Elf1	Dzip1	0.79734	50.05	0.546	rgb(223,113,114)	1.9921	None
Elf1	Scml4	0.79734	50.05	0.55	rgb(223,112,113)	1.9921	None
Elk4	Tacc1	0.79734	50.05	0.55	rgb(223,112,113)	1.9921	2,2
Epas1	Rnd3	0.79734	50.05	0.55	rgb(223,112,113)	1.9921	2,2
Ets1	Map3k1	0.79734	50.05	0.553	rgb(223,111,112)	1.9921	None
Ets1	Pdcd1lg2	-0.79734	50.05	-5.5E-01	rgb( 99,145,238)	1.9921	None
Fosl2	Itga3	0.79734	50.05	0.552	rgb(223,111,113)	1.9921	None
Gabpa	Ccdc50	0.79734	50.05	0.551	rgb(223,112,113)	1.9921	None
Gata3	Ccr8	0.79734	50.05	0.547	rgb(223,112,114)	1.9921	None
Irf4	Dusp22	-0.79734	50.05	-5.5E-01	rgb( 98,145,238)	1.9921	None
Irf4	Vsig2	-0.79734	50.05	-5.5E-01	rgb( 98,145,238)	1.9921	None
Irf4	Zdhhc15	-0.79734	50.05	-5.5E-01	rgb( 98,145,238)	1.9921	None
Irf5	Gfi1	-0.79734	50.05	-5.5E-01	rgb( 97,144,238)	1.9921	None
Irf5	Nostrin	0.79734	50.05	0.547	rgb(223,113,114)	1.9921	2,2
Jun	Pmepa1	0.79734	50.05	0.554	rgb(223,111,112)	1.9921	None
Lin54	Anln	0.79734	50.05	0.548	rgb(223,112,114)	1.9921	None
Mxi1	Rnf181	0.79734	50.05	0.549	rgb(223,112,113)	1.9921	None
Nfatc1	Foxp4	0.79734	50.05	0.55	rgb(223,112,113)	1.9921	None
Osr2	Serpinb1b	0.79734	50.05	0.552	rgb(223,111,113)	1.9921	2,2
Plagl1	Eml1	0.79734	50.05	0.55	rgb(223,112,113)	1.9921	2,2
Pou6f1	Txk	0.79734	50.05	0.549	rgb(223,112,113)	1.9921	2,2
Prrx1	Ccdc80	0.79734	50.05	0.549	rgb(223,112,113)	1.9921	2,2
Rarg	Cd9	0.79734	50.05	0.547	rgb(223,113,114)	1.9921	None
Rel	Chm	-0.79734	50.05	-5.5E-01	rgb( 97,144,238)	1.9921	None
Rora	Hdc	-0.79734	50.05	-5.5E-01	rgb( 98,144,238)	1.9921	None
Rorc	Tnfrsf25	0.79734	50.05	0.553	rgb(223,111,113)	1.9921	None
Rxra	Mpp2	0.79734	50.05	0.551	rgb(223,112,113)	1.9921	None
Rxra	Wisp1	0.79734	50.05	0.55	rgb(223,112,113)	1.9921	None
Scrt1	Akna	0.79734	50.05	0.548	rgb(223,112,114)	1.9921	None
Scrt1	Myo3b	0.79734	50.05	0.55	rgb(223,112,113)	1.9921	None
Scrt1	Trim3	0.79734	50.05	0.547	rgb(223,113,114)	1.9921	2,2
Six5	Rcan3	-0.79734	50.05	-5.5E-01	rgb( 97,144,238)	1.9921	None
Sp2	Sav1	0.79734	50.05	0.548	rgb(223,112,113)	1.9921	None
Sp4	Dhrs4	-0.79734	50.05	-5.5E-01	rgb( 98,145,238)	1.9921	None
Srebf1	Fzd7	0.79734	50.05	0.547	rgb(223,112,114)	1.9921	2,2
Stat4	Ehbp1	0.79734	50.05	0.55	rgb(223,112,113)	1.9921	None
Tcf3	Ormdl1	-0.79734	50.05	-5.5E-01	rgb( 98,144,238)	1.9921	None
Tead1	Faim3	0.79734	50.05	0.552	rgb(223,111,113)	1.9921	2,2
Tfdp2	Rfwd3	0.79734	50.05	0.552	rgb(223,112,113)	1.9921	None
Vax2	Cxcl3	0.79734	50.05	0.549	rgb(223,112,113)	1.9921	2,2
Vdr	Efna5	0.79734	50.05	0.555	rgb(223,111,112)	1.9921	None
Xbp1	Gemin6	-0.79734	50.05	-5.5E-01	rgb( 97,144,238)	1.9921	2,2
Yy2	Pdhx	0.79734	50.05	0.547	rgb(223,113,114)	1.9921	None
Zbtb4	Pde4a	0.79734	50.05	0.552	rgb(223,112,113)	1.9921	None
Zbtb7b	Acot11	0.79734	50.05	0.554	rgb(223,111,112)	1.9921	2,2
Zbtb7b	Itpr3	0.79734	50.05	0.548	rgb(223,112,114)	1.9921	None
Zeb1	C920009B18Rik	0.79734	50.05	0.555	rgb(223,111,112)	1.9921	None
Zfp148	Adam10	0.79734	50.05	0.548	rgb(223,112,113)	1.9921	None
Zfp219	Cd81	0.79734	50.05	0.548	rgb(223,112,113)	1.9921	None
Akna	Taf7	-0.79734	50.05	-5.5E-01	rgb( 98,145,238)	1.9921	2,2
C030039L03Rik	3110057O12Rik	0.79734	50.05	0.549	rgb(223,112,113)	1.9921	2,2
Prdm9	Napb	0.79734	50.05	0.555	rgb(223,111,112)	1.9921	2,2
Tsc22d1	Rasgef1b	0.79734	50.05	0.546	rgb(223,113,114)	1.9921	2,2
Zeb2	Akr1b8	0.79734	50.05	0.551	rgb(223,112,113)	1.9921	2,2
Zfp169	Inpp4a	0.79734	50.05	0.555	rgb(223,111,112)	1.9921	2,2
Zfp184	Maoa	0.79734	50.05	0.555	rgb(223,111,112)	1.9921	2,2
Zfp385a	Gja1	0.79734	50.05	0.554	rgb(223,111,112)	1.9921	2,2
Zfp385a	Robo3	0.79734	50.05	0.553	rgb(223,111,112)	1.9921	2,2
Zfp39	Gigyf2	0.79734	50.05	0.547	rgb(223,113,114)	1.9921	2,2
Zfp429	Snhg6	0.79734	50.05	0.55	rgb(223,112,113)	1.9921	2,2
Zfp750	Ckmt1	0.79734	50.05	0.551	rgb(223,112,113)	1.9921	2,2
Zkscan17	Icam2	-0.79734	50.05	-5.5E-01	rgb( 99,145,238)	1.9921	2,2
Arid5a	Hps6	0.79734	50.04	0.539	rgb(223,114,115)	1.9919	None
Bhlhe40	Adamts17	-0.79734	50.04	-5.4E-01	rgb(100,146,237)	1.9919	None
Bhlhe40	Plekho2	0.79734	50.04	0.544	rgb(223,113,114)	1.9919	None
Cebpg	Aldh1l2	0.79734	50.04	0.538	rgb(223,114,115)	1.9919	2,2
Cebpg	Ipmk	0.79734	50.04	0.541	rgb(223,114,115)	1.9919	2,2
Cebpg	Reep3	-0.79734	50.04	-5.4E-01	rgb(100,146,237)	1.9919	None
Creb3l2	Dennd3	0.79734	50.04	0.543	rgb(223,113,114)	1.9919	None
E2f4	Slc2a1	0.79734	50.04	0.544	rgb(223,113,114)	1.9919	None
Egr2	Pten	-0.79734	50.04	-5.4E-01	rgb( 99,145,238)	1.9919	None
Elf1	Stat4	0.79734	50.04	0.54	rgb(223,114,115)	1.9919	None
Etv4	Aldh1l2	0.79734	50.04	0.543	rgb(223,113,114)	1.9919	None
Fli1	Slc9a8	-0.79734	50.04	-5.4E-01	rgb(100,146,238)	1.9919	None
Fosl2	Gimap8	0.79734	50.04	0.538	rgb(223,114,115)	1.9919	None
Gabpa	Capn2	-0.79734	50.04	-5.4E-01	rgb(100,146,237)	1.9919	None
Gata3	4930506M07Rik	0.79734	50.04	0.538	rgb(223,114,115)	1.9919	2,2
Gzf1	BC026585	0.79734	50.04	0.535	rgb(223,115,116)	1.9919	2,2
Hif1a	Dnajc16	0.79734	50.04	0.543	rgb(223,113,114)	1.9919	None
Hif3a	Kbtbd13	0.79734	50.04	0.543	rgb(223,113,114)	1.9919	2,2
Hsf1	Mgst3	-0.79734	50.04	-5.4E-01	rgb(101,146,237)	1.9919	None
Irf1	Gbp11	0.79734	50.04	0.536	rgb(223,115,116)	1.9919	None
Irf2	Zfp395	0.79734	50.04	0.543	rgb(223,113,114)	1.9919	None
Irf4	Icosl	-0.79734	50.04	-5.4E-01	rgb(100,146,238)	1.9919	None
Irf8	Il2rb	0.79734	50.04	0.543	rgb(223,113,114)	1.9919	None
Jun	Pcyt1b	-0.79734	50.04	-5.4E-01	rgb(100,146,238)	1.9919	2,2
Klf2	Ttyh3	0.79734	50.04	0.538	rgb(223,114,115)	1.9919	2,2
Maf	Stab1	0.79734	50.04	0.539	rgb(223,114,115)	1.9919	None
Mafg	Sesn1	-0.79734	50.04	-5.4E-01	rgb( 99,145,238)	1.9919	None
Nfkb1	Ccr8	0.79734	50.04	0.536	rgb(223,115,116)	1.9919	None
Nr3c1	Tsr2	-0.79734	50.04	-5.4E-01	rgb( 99,145,238)	1.9919	None
Nr4a1	Exoc4	-0.79734	50.04	-5.4E-01	rgb(100,146,237)	1.9919	2,2
Nr4a2	Crtam	0.79734	50.04	0.54	rgb(223,114,115)	1.9919	2,2
Pou6f1	Timd2	-0.79734	50.04	-5.4E-01	rgb(100,146,238)	1.9919	None
Rara	Nsmaf	-0.79734	50.04	-5.4E-01	rgb(100,146,238)	1.9919	None
Rbpj	Nckap1	0.79734	50.04	0.544	rgb(223,113,114)	1.9919	2,2
Rbpj	Nedd4	0.79734	50.04	0.544	rgb(223,113,114)	1.9919	2,2
Rel	Anxa3	-0.79734	50.04	-5.4E-01	rgb(100,146,237)	1.9919	None
Rel	Lpxn	-0.79734	50.04	-5.4E-01	rgb(100,146,237)	1.9919	None
Rest	Kcnh4	0.79734	50.04	0.539	rgb(223,114,115)	1.9919	None
Rest	Rfx7	-0.79734	50.04	-5.4E-01	rgb(100,146,237)	1.9919	None
Rxra	Dusp22	-0.79734	50.04	-5.4E-01	rgb( 99,145,238)	1.9919	None
Rxrb	Ahdc1	0.79734	50.04	0.541	rgb(223,114,115)	1.9919	None
Satb1	Crat	0.79734	50.04	0.541	rgb(223,114,115)	1.9919	None
Smad3	Ccl3	-0.79734	50.04	-5.4E-01	rgb( 99,145,238)	1.9919	None
Sp110	Max	0.79734	50.04	0.54	rgb(223,114,115)	1.9919	2,2
Sp3	Tulp3	-0.79734	50.04	-5.4E-01	rgb(101,146,237)	1.9919	None
Sp4	Acox3	0.79734	50.04	0.538	rgb(223,114,115)	1.9919	None
Sp4	Pdzd4	0.79734	50.04	0.544	rgb(223,113,114)	1.9919	None
Srf	Exosc8	-0.79734	50.04	-5.4E-01	rgb( 99,145,238)	1.9919	None
Stat2	Sdc3	0.79734	50.04	0.538	rgb(223,114,115)	1.9919	None
Tal2	Nfkbie	0.79734	50.04	0.536	rgb(223,115,116)	1.9919	None
Tal2	Tmem38b	0.79734	50.04	0.543	rgb(223,113,114)	1.9919	2,2
Tead1	Cd2	0.79734	50.04	0.538	rgb(223,114,115)	1.9919	None
Tead1	Stxbp6	0.79734	50.04	0.542	rgb(223,113,114)	1.9919	None
Vax2	Il17a	0.79734	50.04	0.537	rgb(223,114,115)	1.9919	2,2
Zfp263	Sema6b	-0.79734	50.04	-5.4E-01	rgb(101,146,237)	1.9919	None
Zfp263	Zfp473	-0.79734	50.04	-5.4E-01	rgb(100,146,237)	1.9919	None
Zfp281	Rasgef1a	0.79734	50.04	0.535	rgb(223,115,116)	1.9919	None
Zfx	Vps54	0.79734	50.04	0.535	rgb(223,115,116)	1.9919	None
Akna	Proz	0.79734	50.04	0.538	rgb(223,114,115)	1.9919	2,2
C030039L03Rik	Prkab2	0.79734	50.04	0.538	rgb(223,114,115)	1.9919	2,2
Csrnp1	1110057K04Rik	-0.79734	50.04	-5.4E-01	rgb(100,146,238)	1.9919	2,2
Drap1	Gmfg	0.79734	50.04	0.54	rgb(223,114,115)	1.9919	2,2
Thap3	Dpm3	0.79734	50.04	0.544	rgb(223,113,114)	1.9919	2,2
Zbtb17	Mvp	0.79734	50.04	0.536	rgb(223,115,116)	1.9919	2,2
Zbtb17	Snord89	0.79734	50.04	0.538	rgb(223,114,115)	1.9919	2,2
Zeb2	Srgap3	0.79734	50.04	0.537	rgb(223,114,116)	1.9919	2,2
Zfp385a	Ccng1	0.79734	50.04	0.539	rgb(223,114,115)	1.9919	2,2
Zfp385a	Zfp365	0.79734	50.04	0.537	rgb(223,114,115)	1.9919	2,2
Zfp516	B4galnt4	0.79734	50.04	0.54	rgb(223,114,115)	1.9919	2,2
Zmat1	Fam120c	0.79734	50.04	0.541	rgb(223,114,115)	1.9919	2,2
Ahr	Dmd	0.79734	50.03	0.528	rgb(223,116,117)	1.9917	None
Arid3a	Slco3a1	0.79734	50.03	0.529	rgb(223,116,117)	1.9917	None
Atf3	Gfi1	0.79734	50.03	0.527	rgb(223,116,117)	1.9917	None
Atf5	Rps6ka4	-0.79734	50.03	-5.3E-01	rgb(103,148,237)	1.9917	2,2
Batf	Tal2	-0.79734	50.03	-5.3E-01	rgb(102,147,237)	1.9917	None
Bhlhe40	Ndrg2	0.79734	50.03	0.526	rgb(223,117,118)	1.9917	None
Cebpb	Smad6	0.79734	50.03	0.525	rgb(223,117,118)	1.9917	None
Creb3l2	Syn1	0.79734	50.03	0.534	rgb(223,115,116)	1.9917	2,2
Cux1	Unc93b1	-0.79734	50.03	-5.3E-01	rgb(103,148,237)	1.9917	2,2
Ddit3	Cox6a2	0.79734	50.03	0.529	rgb(223,116,117)	1.9917	2,2
Ddit3	Slc19a2	-0.79734	50.03	-5.3E-01	rgb(103,148,237)	1.9917	None
Ddit3	Soat2	0.79734	50.03	0.526	rgb(223,117,118)	1.9917	None
E2f1	Pml	0.79734	50.03	0.528	rgb(223,116,117)	1.9917	None
Ebf1	Arhgdig	0.79734	50.03	0.526	rgb(223,117,118)	1.9917	None
Egr1	Eci1	-0.79734	50.03	-5.3E-01	rgb(101,147,237)	1.9917	None
Elf1	Cdc14a	0.79734	50.03	0.526	rgb(223,117,118)	1.9917	None
Elf1	Coro7	0.79734	50.03	0.535	rgb(223,115,116)	1.9917	None
Elf1	Evi2a	0.79734	50.03	0.525	rgb(223,117,118)	1.9917	None
Elf1	Syne1	0.79734	50.03	0.529	rgb(223,116,117)	1.9917	None
Erg	C920009B18Rik	-0.79734	50.03	-5.3E-01	rgb(101,146,237)	1.9917	None
Ets1	Ppp1r10	-0.79734	50.03	-5.3E-01	rgb(102,147,237)	1.9917	None
Ets1	Slc15a1	0.79734	50.03	0.531	rgb(223,116,117)	1.9917	None
Etv4	Taf7	-0.79734	50.03	-5.3E-01	rgb(102,147,237)	1.9917	None
Etv6	Hif1a	0.79734	50.03	0.53	rgb(223,116,117)	1.9917	None
Fos	4930523C07Rik	0.79734	50.03	0.527	rgb(223,116,117)	1.9917	None
Foxf2	Gap43	0.79734	50.03	0.527	rgb(223,116,117)	1.9917	2,2
Foxp2	Sh2d4a	0.79734	50.03	0.527	rgb(223,116,117)	1.9917	2,2
Foxp3	Nt5e	0.79734	50.03	0.534	rgb(223,115,116)	1.9917	None
Gata3	Itgb3	0.79734	50.03	0.528	rgb(223,116,117)	1.9917	None
Gtf2ird1	Rcan3	0.79734	50.03	0.532	rgb(223,115,116)	1.9917	None
Hif1a	Hook2	0.79734	50.03	0.533	rgb(223,115,116)	1.9917	None
Hif3a	Nphp3	0.79734	50.03	0.535	rgb(223,115,116)	1.9917	2,2
Hsf1	Son	0.79734	50.03	0.531	rgb(223,116,117)	1.9917	None
Irf1	Rasa4	0.79734	50.03	0.53	rgb(223,116,117)	1.9917	2,2
Irf2	Gatsl2	0.79734	50.03	0.534	rgb(223,115,116)	1.9917	None
Irf4	Gnpda1	0.79734	50.03	0.527	rgb(223,116,117)	1.9917	None
Irf4	Nckap1	-0.79734	50.03	-5.3E-01	rgb(102,147,237)	1.9917	None
Irf4	Peli2	0.79734	50.03	0.533	rgb(223,115,116)	1.9917	None
Irf4	Penk	-0.79734	50.03	-5.3E-01	rgb(103,148,237)	1.9917	None
Irf5	Ctss	0.79734	50.03	0.534	rgb(223,115,116)	1.9917	None
Irf5	St14	0.79734	50.03	0.526	rgb(223,116,118)	1.9917	2,2
Irf5	Tmem19	0.79734	50.03	0.532	rgb(223,115,116)	1.9917	None
Irf7	Mx2	0.79734	50.03	0.534	rgb(223,115,116)	1.9917	None
Irf8	Bcl3	0.79734	50.03	0.533	rgb(223,115,116)	1.9917	None
Jun	Capg	0.79734	50.03	0.529	rgb(223,116,117)	1.9917	None
Jun	Cyth1	0.79734	50.03	0.527	rgb(223,116,117)	1.9917	None
Kdm2b	Pcyox1l	0.79734	50.03	0.527	rgb(223,116,117)	1.9917	2,2
Klf10	Rara	0.79734	50.03	0.525	rgb(223,117,118)	1.9917	None
Klf2	Kcna3	-0.79734	50.03	-5.3E-01	rgb(102,147,237)	1.9917	None
Klf2	Zcwpw1	0.79734	50.03	0.529	rgb(223,116,117)	1.9917	None
Lyl1	Itgb5	0.79734	50.03	0.527	rgb(223,116,117)	1.9917	2,2
Maf	Pmepa1	0.79734	50.03	0.525	rgb(223,117,118)	1.9917	None
Mef2b	Mapk13	0.79734	50.03	0.527	rgb(223,116,117)	1.9917	2,2
Myc	9930014A18Rik	0.79734	50.03	0.529	rgb(223,116,117)	1.9917	None
Nfat5	Eea1	0.79734	50.03	0.53	rgb(223,116,117)	1.9917	None
Nfkb2	Cdk5r1	0.79734	50.03	0.531	rgb(223,116,117)	1.9917	2,2
Patz1	Gart	0.79734	50.03	0.527	rgb(223,116,117)	1.9917	None
Pou2af1	Foxp1	0.79734	50.03	0.528	rgb(223,116,117)	1.9917	None
Pou2af1	Il10ra	-0.79734	50.03	-5.3E-01	rgb(102,147,237)	1.9917	None
Rel	Dock11	0.79734	50.03	0.533	rgb(223,115,116)	1.9917	None
Runx2	Frmd4b	0.79734	50.03	0.534	rgb(223,115,116)	1.9917	None
Rxra	Espn	-0.79734	50.03	-5.3E-01	rgb(102,147,237)	1.9917	None
Sp110	4833439L19Rik	0.79734	50.03	0.531	rgb(223,116,117)	1.9917	2,2
Sp3	Tyms	-0.79734	50.03	-5.3E-01	rgb(102,147,237)	1.9917	None
Sp3	Vdac1	-0.79734	50.03	-5.3E-01	rgb(103,148,237)	1.9917	None
Sp4	Zc3h6	0.79734	50.03	0.532	rgb(223,115,116)	1.9917	None
Tbx21	Icam1	0.79734	50.03	0.533	rgb(223,115,116)	1.9917	2,2
Tcf3	Slc9a3r1	0.79734	50.03	0.528	rgb(223,116,117)	1.9917	None
Thra	Tjp3	0.79734	50.03	0.532	rgb(223,115,116)	1.9917	None
Trp53	Tnfrsf10b	0.79734	50.03	0.533	rgb(223,115,116)	1.9917	None
Zbtb33	Nudt4	0.79734	50.03	0.527	rgb(223,116,117)	1.9917	None
Zbtb7a	Foxj1	0.79734	50.03	0.529	rgb(223,116,117)	1.9917	None
Zbtb7c	Mylk	0.79734	50.03	0.527	rgb(223,116,117)	1.9917	2,2
Zfp219	Stat4	0.79734	50.03	0.527	rgb(223,116,117)	1.9917	None
Zfp281	Ptprc	0.79734	50.03	0.527	rgb(223,116,117)	1.9917	None
Casz1	Dusp8	0.79734	50.03	0.529	rgb(223,116,117)	1.9917	2,2
Lcorl	Cmtm4	0.79734	50.03	0.53	rgb(223,116,117)	1.9917	2,2
Mxd3	E2f7	0.79734	50.03	0.532	rgb(223,115,117)	1.9917	2,2
Snapc2	Fbxo30	-0.79734	50.03	-5.3E-01	rgb(102,147,237)	1.9917	2,2
Tbx6	Vasn	0.79734	50.03	0.526	rgb(223,117,118)	1.9917	2,2
Zbed6	Nfat5	0.79734	50.03	0.526	rgb(223,117,118)	1.9917	2,2
Zbtb5	Serpinf1	-0.79734	50.03	-5.3E-01	rgb(103,147,237)	1.9917	2,2
Zfp260	Sepp1	0.79734	50.03	0.526	rgb(223,116,118)	1.9917	2,2
Zfp365	Psrc1	0.79734	50.03	0.53	rgb(223,116,117)	1.9917	2,2
Zfp367	Fam111a	0.79734	50.03	0.533	rgb(223,115,116)	1.9917	2,2
Zfp385a	Dcxr	0.79734	50.03	0.525	rgb(223,117,118)	1.9917	2,2
Zfp449	Tcea3	0.79734	50.03	0.526	rgb(223,117,118)	1.9917	2,2
Ahctf1	Ppip5k2	0.79734	50.02	0.518	rgb(223,118,119)	1.9915	None
Arid3a	Tox	-0.79734	50.02	-5.2E-01	rgb(105,149,237)	1.9915	None
Bcl6	Acsl6	-0.79734	50.02	-5.2E-01	rgb(104,148,237)	1.9915	None
Bcl6	Tnfrsf25	0.79734	50.02	0.518	rgb(223,118,119)	1.9915	None
Cebpg	Ddit3	0.79734	50.02	0.518	rgb(223,118,119)	1.9915	None
Cebpg	Tsc22d3	0.79734	50.02	0.52	rgb(223,118,119)	1.9915	2,2
Creb3l2	Myo10	0.79734	50.02	0.519	rgb(223,118,119)	1.9915	None
Crem	Plaur	0.79734	50.02	0.518	rgb(223,118,119)	1.9915	None
Cux1	Tgfbr1	0.79734	50.02	0.521	rgb(223,117,118)	1.9915	2,2
Ebf1	Stx7	0.79734	50.02	0.519	rgb(223,118,119)	1.9915	None
Egr1	Hook2	-0.79734	50.02	-5.2E-01	rgb(105,149,237)	1.9915	None
Egr3	Cwh43	-0.79734	50.02	-5.2E-01	rgb(104,148,237)	1.9915	2,2
Erg	B4galt5	0.79734	50.02	0.523	rgb(223,117,118)	1.9915	None
Esrra	Trim3	0.79734	50.02	0.519	rgb(223,118,119)	1.9915	None
Ets1	Naga	0.79734	50.02	0.52	rgb(223,118,119)	1.9915	None
Fosl2	Tspan5	0.79734	50.02	0.521	rgb(223,118,119)	1.9915	None
Foxf2	Akr1b8	0.79734	50.02	0.523	rgb(223,117,118)	1.9915	2,2
Foxo3	Map3k1	0.79734	50.02	0.524	rgb(223,117,118)	1.9915	None
Foxo3	Ppp1r10	0.79734	50.02	0.525	rgb(223,117,118)	1.9915	None
Foxp1	Stx2	-0.79734	50.02	-5.2E-01	rgb(103,148,237)	1.9915	None
Foxs1	S100a4	0.79734	50.02	0.517	rgb(223,118,119)	1.9915	2,2
Gabpa	Rnh1	-0.79734	50.02	-5.2E-01	rgb(103,148,237)	1.9915	None
Gfi1	Bpnt1	-0.79734	50.02	-5.2E-01	rgb(104,148,237)	1.9915	2,2
Hbp1	Zbtb4	0.79734	50.02	0.523	rgb(223,117,118)	1.9915	None
Hey1	Rab26	0.79734	50.02	0.518	rgb(223,118,119)	1.9915	None
Hsf1	Ifi27l2a	-0.79734	50.02	-5.2E-01	rgb(104,148,237)	1.9915	None
Ikzf3	Il10ra	0.79734	50.02	0.52	rgb(223,118,119)	1.9915	None
Irf1	Nod1	0.79734	50.02	0.523	rgb(223,117,118)	1.9915	None
Irf4	Ccr7	0.79734	50.02	0.523	rgb(223,117,118)	1.9915	None
Irf4	Dlk1	-0.79734	50.02	-5.2E-01	rgb(103,148,237)	1.9915	2,2
Irf4	Lrrn3	-0.79734	50.02	-5.2E-01	rgb(103,148,237)	1.9915	None
Irf5	Cttn	0.79734	50.02	0.517	rgb(223,118,119)	1.9915	2,2
Jun	Ninj1	0.79734	50.02	0.522	rgb(223,117,118)	1.9915	None
Jun	Osm	0.79734	50.02	0.521	rgb(223,117,119)	1.9915	2,2
Klf13	Zscan10	0.79734	50.02	0.523	rgb(223,117,118)	1.9915	None
Lyl1	Spred3	0.79734	50.02	0.521	rgb(223,117,119)	1.9915	None
Maf	Gbp4	-0.79734	50.02	-5.2E-01	rgb(104,148,237)	1.9915	None
Mafg	N4bp2l1	-0.79734	50.02	-5.2E-01	rgb(104,148,237)	1.9915	None
Msc	Ccr1	0.79734	50.02	0.519	rgb(223,118,119)	1.9915	2,2
Mxi1	Serpine1	0.79734	50.02	0.521	rgb(223,117,119)	1.9915	2,2
Mybl1	Kif5c	0.79734	50.02	0.52	rgb(223,118,119)	1.9915	None
Myc	Nfe2	-0.79734	50.02	-5.2E-01	rgb(104,148,237)	1.9915	None
Myc	Tsc22d3	-0.79734	50.02	-5.2E-01	rgb(104,148,237)	1.9915	None
Nfatc2	Foxo1	0.79734	50.02	0.518	rgb(223,118,119)	1.9915	None
Nfkb1	Gngt2	-0.79734	50.02	-5.2E-01	rgb(104,148,237)	1.9915	None
Nfkb2	Cd70	0.79734	50.02	0.515	rgb(223,119,120)	1.9915	None
Nr3c1	Rbfox2	-0.79734	50.02	-5.2E-01	rgb(105,149,237)	1.9915	None
Nr4a2	Abi3	-0.79734	50.02	-5.2E-01	rgb(105,149,237)	1.9915	None
Prdm1	P4hb	0.79734	50.02	0.524	rgb(223,117,118)	1.9915	None
Prrx1	Thbd	0.79734	50.02	0.518	rgb(223,118,119)	1.9915	2,2
Rela	Ifit3	-0.79734	50.02	-5.2E-01	rgb(103,148,237)	1.9915	None
Rest	Uckl1os	0.79734	50.02	0.524	rgb(223,117,118)	1.9915	None
Rest	Whamm	0.79734	50.02	0.52	rgb(223,118,119)	1.9915	None
Rreb1	Klf3	0.79734	50.02	0.518	rgb(223,118,119)	1.9915	None
Rreb1	Rbfox2	-0.79734	50.02	-5.2E-01	rgb(104,148,237)	1.9915	None
Runx2	Gzmb	0.79734	50.02	0.516	rgb(223,118,120)	1.9915	None
Runx3	Chst12	0.79734	50.02	0.524	rgb(223,117,118)	1.9915	None
Rxra	Ncdn	0.79734	50.02	0.523	rgb(223,117,118)	1.9915	None
Rxra	Trib1	0.79734	50.02	0.52	rgb(223,118,119)	1.9915	None
Scrt1	Cyp2s1	0.79734	50.02	0.522	rgb(223,117,118)	1.9915	2,2
Six5	Slc12a8	0.79734	50.02	0.515	rgb(223,119,120)	1.9915	None
Smad3	Mpzl2	-0.79734	50.02	-5.2E-01	rgb(104,148,237)	1.9915	None
Sp2	Ccdc28b	-0.79734	50.02	-5.2E-01	rgb(103,148,237)	1.9915	None
Sp2	Hist1h1d	-0.79734	50.02	-5.2E-01	rgb(103,148,237)	1.9915	None
Sp2	Mgmt	-0.79734	50.02	-5.2E-01	rgb(104,148,237)	1.9915	None
Sp3	Fth1	-0.79734	50.02	-5.2E-01	rgb(103,148,237)	1.9915	None
Sp4	Cyp2d22	0.79734	50.02	0.517	rgb(223,118,119)	1.9915	None
Sp4	Marcksl1	-0.79734	50.02	-5.2E-01	rgb(104,149,237)	1.9915	None
Spib	Ikbke	0.79734	50.02	0.525	rgb(223,117,118)	1.9915	None
Stat1	Icam1	0.79734	50.02	0.523	rgb(223,117,118)	1.9915	None
Stat4	Uba1	-0.79734	50.02	-5.2E-01	rgb(105,149,237)	1.9915	None
Tbx21	Etv6	0.79734	50.02	0.515	rgb(223,119,120)	1.9915	None
Tcf12	Ier3	-0.79734	50.02	-5.2E-01	rgb(103,148,237)	1.9915	None
Tcf3	Anapc1	0.79734	50.02	0.525	rgb(223,117,118)	1.9915	None
Tcf3	Ppard	0.79734	50.02	0.518	rgb(223,118,119)	1.9915	None
Tcf3	Urb1	0.79734	50.02	0.521	rgb(223,118,119)	1.9915	None
Thra	Plscr3	0.79734	50.02	0.52	rgb(223,118,119)	1.9915	None
Zbtb7a	Ebag9	-0.79734	50.02	-5.2E-01	rgb(103,148,237)	1.9915	None
Zfp148	Sbf2	0.79734	50.02	0.516	rgb(223,118,119)	1.9915	None
Zfp263	Ankrd55	-0.79734	50.02	-5.2E-01	rgb(104,148,237)	1.9915	None
Zfp281	0610007P14Rik	-0.79734	50.02	-5.2E-01	rgb(104,149,237)	1.9915	None
Zfp281	Tab2	-0.79734	50.02	-5.2E-01	rgb(105,149,237)	1.9915	None
Zfp281	Zbtb10	0.79734	50.02	0.524	rgb(223,117,118)	1.9915	None
Zfp467	Flna	-0.79734	50.02	-5.2E-01	rgb(104,148,237)	1.9915	None
Zfp467	Vav3	0.79734	50.02	0.522	rgb(223,117,118)	1.9915	None
Hmgb3	Pla2g4f	0.79734	50.02	0.519	rgb(223,118,119)	1.9915	2,2
Mxd3	9530077C05Rik	0.79734	50.02	0.52	rgb(223,118,119)	1.9915	2,2
Zbtb32	Trpv2	0.79734	50.02	0.523	rgb(223,117,118)	1.9915	2,2
Zfp277	Zkscan17	0.79734	50.02	0.525	rgb(223,117,118)	1.9915	2,2
Zfp280b	Cxcr6	-0.79734	50.02	-5.2E-01	rgb(105,149,237)	1.9915	2,2
Zfp35	C2cd4d	-0.79734	50.02	-5.2E-01	rgb(105,149,237)	1.9915	2,2
Zfp367	Cenpm	0.79734	50.02	0.519	rgb(223,118,119)	1.9915	2,2
Zfp385a	Zfp750	0.79734	50.02	0.519	rgb(223,118,119)	1.9915	2,2
Zfp429	Apold1	-0.79734	50.02	-5.2E-01	rgb(104,148,237)	1.9915	2,2
Zfp750	Dnm3os	0.79734	50.02	0.518	rgb(223,118,119)	1.9915	2,2
Zfp750	Pvrl4	0.79734	50.02	0.524	rgb(223,117,118)	1.9915	2,2
Zfp808	Rfwd3	0.79734	50.02	0.52	rgb(223,118,119)	1.9915	2,2
Zkscan17	Rabggta	0.79734	50.02	0.52	rgb(223,118,119)	1.9915	2,2
Ahctf1	Nln	0.79734	50.01	0.51	rgb(223,120,121)	1.9913	None
Bach1	Cd7	0.79734	50.01	0.514	rgb(223,119,120)	1.9913	None
Batf	Col18a1	0.79734	50.01	0.508	rgb(223,120,121)	1.9913	None
Batf	Gja1	-0.79734	50.01	-5.1E-01	rgb(106,150,236)	1.9913	None
Batf3	Runx1	-0.79734	50.01	-5.1E-01	rgb(107,150,236)	1.9913	None
Bcl6	Wipf1	-0.79734	50.01	-5.1E-01	rgb(106,149,236)	1.9913	None
Bhlhe40	Capn2	0.79734	50.01	0.513	rgb(223,119,120)	1.9913	None
Bhlhe40	Dock11	0.79734	50.01	0.514	rgb(223,119,120)	1.9913	None
Bhlhe40	Rcsd1	0.79734	50.01	0.514	rgb(223,119,120)	1.9913	None
Bhlhe40	Trpc1	0.79734	50.01	0.512	rgb(223,119,120)	1.9913	None
Bhlhe40	Unc13a	0.79734	50.01	0.51	rgb(223,120,121)	1.9913	None
Cebpg	Slc6a9	0.79734	50.01	0.512	rgb(223,119,120)	1.9913	2,2
E2f1	Dtl	0.79734	50.01	0.514	rgb(223,119,120)	1.9913	None
E2f1	Glipr1	-0.79734	50.01	-5.1E-01	rgb(106,150,236)	1.9913	None
E2f1	Zc3hav1l	0.79734	50.01	0.507	rgb(223,120,121)	1.9913	None
Ebf1	Gatsl2	0.79734	50.01	0.508	rgb(223,120,121)	1.9913	None
Egr1	Arfgap3	-0.79734	50.01	-5.1E-01	rgb(107,150,236)	1.9913	None
Egr1	Zfp36l1	0.79734	50.01	0.512	rgb(223,119,120)	1.9913	None
Elf1	Commd9	-0.79734	50.01	-5.1E-01	rgb(107,150,236)	1.9913	None
Elf1	Itga4	0.79734	50.01	0.51	rgb(223,120,121)	1.9913	None
Elf1	Kdm2b	0.79734	50.01	0.507	rgb(223,120,121)	1.9913	None
Elf1	Ripk2	0.79734	50.01	0.514	rgb(223,119,120)	1.9913	None
Elf1	Znhit6	-0.79734	50.01	-5.1E-01	rgb(106,150,236)	1.9913	None
Esrra	Aen	0.79734	50.01	0.513	rgb(223,119,120)	1.9913	None
Ets1	Acp5	0.79734	50.01	0.508	rgb(223,120,121)	1.9913	None
Ets1	Aste1	-0.79734	50.01	-5.1E-01	rgb(107,150,236)	1.9913	None
Ets1	Plcg1	0.79734	50.01	0.507	rgb(223,120,121)	1.9913	None
Ets1	Tex2	0.79734	50.01	0.512	rgb(223,119,120)	1.9913	None
Etv4	Asns	0.79734	50.01	0.51	rgb(223,120,121)	1.9913	2,2
Etv6	Il2rb	0.79734	50.01	0.514	rgb(223,119,120)	1.9913	None
Etv6	Tnnt2	-0.79734	50.01	-5.1E-01	rgb(106,150,236)	1.9913	2,2
Fosl1	Reep6	0.79734	50.01	0.509	rgb(223,120,121)	1.9913	None
Fosl2	Bcl2l1	-0.79734	50.01	-5.1E-01	rgb(106,150,236)	1.9913	None
Fosl2	Cecr6	-0.79734	50.01	-5.1E-01	rgb(106,150,236)	1.9913	None
Fosl2	Stat3	0.79734	50.01	0.511	rgb(223,119,120)	1.9913	None
Foxf2	Ndrg4	0.79734	50.01	0.507	rgb(223,120,121)	1.9913	None
Foxf2	Nqo2	0.79734	50.01	0.509	rgb(223,120,121)	1.9913	2,2
Foxf2	Nucb2	0.79734	50.01	0.511	rgb(223,119,120)	1.9913	2,2
Foxo1	Ust	0.79734	50.01	0.515	rgb(223,119,120)	1.9913	None
Foxo3	Exosc8	-0.79734	50.01	-5.1E-01	rgb(107,150,236)	1.9913	None
Foxp1	Muc13	-0.79734	50.01	-5.1E-01	rgb(107,150,236)	1.9913	2,2
Foxs1	Hvcn1	0.79734	50.01	0.51	rgb(223,120,121)	1.9913	2,2
Gabpa	Ube2v1	0.79734	50.01	0.512	rgb(223,119,120)	1.9913	None
Gli3	Nhs	0.79734	50.01	0.513	rgb(223,119,120)	1.9913	2,2
Glis2	Cercam	0.79734	50.01	0.506	rgb(223,120,121)	1.9913	2,2
Hif1a	E330009J07Rik	0.79734	50.01	0.508	rgb(223,120,121)	1.9913	None
Hif1a	Sco1	0.79734	50.01	0.508	rgb(223,120,121)	1.9913	None
Hif3a	Rasl12	0.79734	50.01	0.511	rgb(223,119,120)	1.9913	2,2
Hif3a	Stc1	0.79734	50.01	0.507	rgb(223,120,121)	1.9913	2,2
Hlx	Sdc1	0.79734	50.01	0.506	rgb(223,120,121)	1.9913	2,2
Hsf1	Crip1	-0.79734	50.01	-5.1E-01	rgb(107,150,236)	1.9913	None
Hsf4	Zfp536	0.79734	50.01	0.512	rgb(223,119,120)	1.9913	None
Ikzf3	Klf4	-0.79734	50.01	-5.1E-01	rgb(107,150,236)	1.9913	None
Ikzf3	Pcsk1	-0.79734	50.01	-5.1E-01	rgb(107,150,236)	1.9913	2,2
Insm1	Spin4	-0.79734	50.01	-5.1E-01	rgb(105,149,237)	1.9913	2,2
Irf1	Tmem35	0.79734	50.01	0.507	rgb(223,120,121)	1.9913	None
Irf2	Gimap7	0.79734	50.01	0.506	rgb(223,120,121)	1.9913	None
Irf2	Slc26a10	0.79734	50.01	0.514	rgb(223,119,120)	1.9913	None
Irf4	Csf2	-0.79734	50.01	-5.1E-01	rgb(107,150,236)	1.9913	None
Irf4	Skil	0.79734	50.01	0.51	rgb(223,120,121)	1.9913	None
Irf4	Slfn2	0.79734	50.01	0.513	rgb(223,119,120)	1.9913	None
Irf5	Pde7a	0.79734	50.01	0.508	rgb(223,120,121)	1.9913	None
Irf7	Oas1c	0.79734	50.01	0.507	rgb(223,120,121)	1.9913	None
Jun	Serinc5	0.79734	50.01	0.506	rgb(223,120,121)	1.9913	None
Jun	Src	0.79734	50.01	0.509	rgb(223,120,121)	1.9913	None
Klf13	Helb	0.79734	50.01	0.513	rgb(223,119,120)	1.9913	None
Klf13	Rasgrp2	0.79734	50.01	0.51	rgb(223,120,121)	1.9913	None
Klf3	Mgll	-0.79734	50.01	-5.1E-01	rgb(105,149,237)	1.9913	None
Klf8	Kcnk7	0.79734	50.01	0.514	rgb(223,119,120)	1.9913	None
Lef1	Sgsm2	-0.79734	50.01	-5.1E-01	rgb(106,149,236)	1.9913	None
Lef1	Tsen2	-0.79734	50.01	-5.1E-01	rgb(106,150,236)	1.9913	None
Mxi1	Acp5	0.79734	50.01	0.51	rgb(223,120,121)	1.9913	None
Mxi1	Kif3a	0.79734	50.01	0.509	rgb(223,120,121)	1.9913	None
Mxi1	Utp20	-0.79734	50.01	-5.1E-01	rgb(106,149,237)	1.9913	None
Mybl1	Pde2a	-0.79734	50.01	-5.1E-01	rgb(107,150,236)	1.9913	None
Nfil3	Auh	0.79734	50.01	0.51	rgb(223,120,121)	1.9913	2,2
Nr2f6	Naglu	0.79734	50.01	0.509	rgb(223,120,121)	1.9913	2,2
Nr3c1	Fam46c	0.79734	50.01	0.509	rgb(223,120,121)	1.9913	None
Nr4a2	Fosl2	0.79734	50.01	0.512	rgb(223,119,120)	1.9913	2,2
Nr4a2	Gpr65	0.79734	50.01	0.511	rgb(223,119,120)	1.9913	None
Pou2f2	Iqgap2	-0.79734	50.01	-5.1E-01	rgb(105,149,237)	1.9913	None
Prdm16	Fam71f2	0.79734	50.01	0.511	rgb(223,119,121)	1.9913	None
Rarg	Rftn2	0.79734	50.01	0.513	rgb(223,119,120)	1.9913	None
Rbpj	Nfil3	0.79734	50.01	0.51	rgb(223,120,121)	1.9913	2,2
Rest	Ccdc122	0.79734	50.01	0.511	rgb(223,119,120)	1.9913	None
Rest	Dhcr7	-0.79734	50.01	-5.1E-01	rgb(107,150,236)	1.9913	None
Rorc	Il1r1	0.79734	50.01	0.507	rgb(223,120,121)	1.9913	None
Runx1	Enthd1	-0.79734	50.01	-5.1E-01	rgb(106,150,236)	1.9913	None
Rxra	Fas	-0.79734	50.01	-5.1E-01	rgb(106,149,236)	1.9913	None
Rxra	Mboat7	0.79734	50.01	0.507	rgb(223,120,121)	1.9913	None
Rxra	Slamf6	0.79734	50.01	0.513	rgb(223,119,120)	1.9913	None
Scrt1	L1cam	0.79734	50.01	0.51	rgb(223,120,121)	1.9913	2,2
Six5	Skil	-0.79734	50.01	-5.1E-01	rgb(107,150,236)	1.9913	None
Sox5	Timp1	0.79734	50.01	0.507	rgb(223,120,121)	1.9913	2,2
Sp110	Eef1a1	-0.79734	50.01	-5.1E-01	rgb(107,150,236)	1.9913	None
Sp2	Ckmt1	-0.79734	50.01	-5.1E-01	rgb(105,149,237)	1.9913	None
Srebf1	Itgb7	0.79734	50.01	0.507	rgb(223,120,121)	1.9913	None
Srebf1	Trerf1	0.79734	50.01	0.515	rgb(223,119,120)	1.9913	None
Srf	Bcor	0.79734	50.01	0.514	rgb(223,119,120)	1.9913	None
Srf	Dnajc16	0.79734	50.01	0.505	rgb(223,121,122)	1.9913	None
Stat4	Psme2	0.79734	50.01	0.511	rgb(223,119,120)	1.9913	None
Tcf3	Acvr1b	0.79734	50.01	0.514	rgb(223,119,120)	1.9913	None
Tead1	Fmnl2	0.79734	50.01	0.505	rgb(223,121,122)	1.9913	None
Tead1	Hmgcr	0.79734	50.01	0.511	rgb(223,119,120)	1.9913	None
Tfdp2	9230114K14Rik	0.79734	50.01	0.507	rgb(223,120,121)	1.9913	None
Twist1	Glt28d2	0.79734	50.01	0.509	rgb(223,120,121)	1.9913	2,2
Vax2	Adcy4	0.79734	50.01	0.507	rgb(223,120,121)	1.9913	2,2
Vax2	Cysltr1	0.79734	50.01	0.514	rgb(223,119,120)	1.9913	2,2
Vax2	Dab2	0.79734	50.01	0.506	rgb(223,120,121)	1.9913	2,2
Vax2	Pde6d	0.79734	50.01	0.508	rgb(223,120,121)	1.9913	2,2
Vdr	Fbxl21	0.79734	50.01	0.511	rgb(223,119,120)	1.9913	None
Yy2	Exoc6	-0.79734	50.01	-5.1E-01	rgb(105,149,237)	1.9913	None
Zbtb7a	Nsun6	-0.79734	50.01	-5.1E-01	rgb(107,150,236)	1.9913	None
Zbtb7b	Pbx2	0.79734	50.01	0.511	rgb(223,119,120)	1.9913	None
Zfp148	Ivd	-0.79734	50.01	-5.1E-01	rgb(107,150,236)	1.9913	None
Zfp263	Vim	-0.79734	50.01	-5.1E-01	rgb(106,149,237)	1.9913	None
Zfp281	Bcl2l11	0.79734	50.01	0.506	rgb(223,120,121)	1.9913	None
Ankzf1	Pdia2	0.79734	50.01	0.513	rgb(223,119,120)	1.9913	2,2
C030039L03Rik	Nphp3	0.79734	50.01	0.515	rgb(223,119,120)	1.9913	2,2
Hes6	Galk1	0.79734	50.01	0.509	rgb(223,120,121)	1.9913	2,2
Litaf	Chn2	0.79734	50.01	0.513	rgb(223,119,120)	1.9913	2,2
Mxd3	Arhgap33	0.79734	50.01	0.51	rgb(223,120,121)	1.9913	2,2
Ncoa2	Tcf12	0.79734	50.01	0.505	rgb(223,120,121)	1.9913	2,2
Sgsm2	Unc93b1	0.79734	50.01	0.51	rgb(223,120,121)	1.9913	2,2
Zfp35	Dusp12	0.79734	50.01	0.508	rgb(223,120,121)	1.9913	2,2
Zfp365	Eda2r	0.79734	50.01	0.511	rgb(223,119,120)	1.9913	2,2
Zfp365	Tnfsf4	0.79734	50.01	0.505	rgb(223,120,121)	1.9913	2,2
Zfp367	Apitd1	0.79734	50.01	0.507	rgb(223,120,121)	1.9913	2,2
Zfp385a	Lrrc28	0.79734	50.01	0.508	rgb(223,120,121)	1.9913	2,2
Zfp516	Naga	0.79734	50.01	0.511	rgb(223,119,121)	1.9913	2,2
Zfp536	Rpl10a	0.79734	50.01	0.514	rgb(223,119,120)	1.9913	2,2
Zfp869	Dock7	-0.79734	50.01	-5.1E-01	rgb(106,150,236)	1.9913	2,2
Zfp91	Ascc1	-0.79734	50.01	-5.1E-01	rgb(107,150,236)	1.9913	2,2
Zfp961	Smpd4	0.79734	50.01	0.515	rgb(223,119,120)	1.9913	2,2
Ahctf1	Yif1b	-0.79734	50	-5.0E-01	rgb(110,152,236)	1.9911	None
Ar	Jazf1	0.79734	50	0.503	rgb(223,121,122)	1.9911	None
Arid3a	Akap2	-0.79734	50	-5.0E-01	rgb(109,151,236)	1.9911	None
Arid3a	Ctss	-0.79734	50	-5.0E-01	rgb(108,151,236)	1.9911	None
Arid3a	Tmem38b	-0.79734	50	-5.0E-01	rgb(109,151,236)	1.9911	None
Atf3	Tes	0.79734	50	0.499	rgb(222,122,123)	1.9911	None
Atf5	Slc3a2	0.79734	50	0.497	rgb(222,122,123)	1.9911	None
Batf	Ikzf2	0.79734	50	0.499	rgb(222,122,123)	1.9911	None
Batf	Trim36	0.79734	50	0.497	rgb(222,122,123)	1.9911	None
Bcl11b	5730508B09Rik	0.79734	50	0.496	rgb(222,122,123)	1.9911	None
Bhlhe40	Exoc6	0.79734	50	0.501	rgb(223,121,122)	1.9911	None
Cebpb	C3	0.79734	50	0.495	rgb(222,122,123)	1.9911	None
Creb3l2	Fosl2	0.79734	50	0.495	rgb(222,122,123)	1.9911	2,2
Crem	Apol9b	-0.79734	50	-5.0E-01	rgb(108,151,236)	1.9911	None
E2f1	Anln	0.79734	50	0.502	rgb(223,121,122)	1.9911	None
E2f1	Sdr39u1	0.79734	50	0.504	rgb(223,121,122)	1.9911	None
E2f4	Reps1	0.79734	50	0.502	rgb(223,121,122)	1.9911	None
Egr2	Dusp1	-0.79734	50	-5.0E-01	rgb(109,152,236)	1.9911	None
Egr2	Prrg4	-0.79734	50	-5.0E-01	rgb(108,151,236)	1.9911	None
Egr2	Tnf	0.79734	50	0.498	rgb(222,122,123)	1.9911	None
Egr2	Zdhhc2	-0.79734	50	-5.0E-01	rgb(108,151,236)	1.9911	None
Egr3	Surf4	-0.79734	50	-5.0E-01	rgb(110,152,236)	1.9911	None
Elf1	Dars2	0.79734	50	0.5	rgb(222,122,123)	1.9911	None
Elf1	Rnf125	0.79734	50	0.498	rgb(222,122,123)	1.9911	None
Elf1	Synj1	0.79734	50	0.498	rgb(222,122,123)	1.9911	None
Elk3	Dusp14	0.79734	50	0.501	rgb(223,121,122)	1.9911	2,2
Ets2	Mpzl2	-0.79734	50	-5.0E-01	rgb(107,150,236)	1.9911	None
Etv6	Fam69b	0.79734	50	0.499	rgb(222,122,123)	1.9911	None
Etv6	Gbp2	0.79734	50	0.496	rgb(222,122,123)	1.9911	None
Etv6	Tbx21	0.79734	50	0.502	rgb(223,121,122)	1.9911	None
Fosl2	Adora2a	0.79734	50	0.497	rgb(222,122,123)	1.9911	None
Fosl2	C920009B18Rik	0.79734	50	0.504	rgb(223,121,122)	1.9911	None
Fosl2	Lbp	0.79734	50	0.497	rgb(222,122,123)	1.9911	None
Fosl2	Rora	0.79734	50	0.498	rgb(222,122,123)	1.9911	None
Foxo1	Bloc1s2	-0.79734	50	-5.0E-01	rgb(108,151,236)	1.9911	None
Foxs1	F730043M19Rik	0.79734	50	0.498	rgb(222,122,123)	1.9911	None
Gata1	Gpm6b	0.79734	50	0.5	rgb(223,121,122)	1.9911	None
Gata3	Ipmk	-0.79734	50	-5.0E-01	rgb(108,150,236)	1.9911	None
Hbp1	Camk2n1	0.79734	50	0.501	rgb(223,121,122)	1.9911	None
Hic1	Zbtb10	-0.79734	50	-5.0E-01	rgb(108,151,236)	1.9911	2,2
Hif1a	Ncs1	0.79734	50	0.502	rgb(223,121,122)	1.9911	None
Hif3a	Pygl	0.79734	50	0.496	rgb(222,122,123)	1.9911	2,2
Hsf1	Gimap7	-0.79734	50	-5.0E-01	rgb(108,151,236)	1.9911	None
Hsf4	Epas1	0.79734	50	0.501	rgb(223,121,122)	1.9911	None
Irf1	Ctss	0.79734	50	0.504	rgb(223,121,122)	1.9911	None
Irf4	Sesn1	-0.79734	50	-5.0E-01	rgb(109,151,236)	1.9911	None
Irf4	Tmem19	0.79734	50	0.497	rgb(222,122,123)	1.9911	None
Irf4	Xcr1	-0.79734	50	-5.0E-01	rgb(109,151,236)	1.9911	None
Irf5	Trim14	0.79734	50	0.496	rgb(222,122,123)	1.9911	None
Irf5	Zfp36l2	-0.79734	50	-5.0E-01	rgb(109,152,236)	1.9911	None
Irf7	Il6	0.79734	50	0.5	rgb(223,121,122)	1.9911	2,2
Irf9	Stat2	0.79734	50	0.496	rgb(222,122,123)	1.9911	None
Kdm2b	Bend3	0.79734	50	0.499	rgb(222,122,123)	1.9911	2,2
Klf13	Prr7	0.79734	50	0.499	rgb(222,122,123)	1.9911	2,2
Lin54	Dclre1a	0.79734	50	0.505	rgb(223,121,122)	1.9911	None
Maf	Gbp9	-0.79734	50	-5.0E-01	rgb(108,151,236)	1.9911	None
Maf	Pld2	0.79734	50	0.502	rgb(223,121,122)	1.9911	None
Maf	Plekho1	0.79734	50	0.5	rgb(222,122,123)	1.9911	None
Maff	Map3k5	-0.79734	50	-5.0E-01	rgb(109,151,236)	1.9911	None
Msc	Lgals3	0.79734	50	0.5	rgb(222,122,123)	1.9911	None
Msc	Pms1	-0.79734	50	-5.0E-01	rgb(109,152,236)	1.9911	None
Mxi1	Mapre3	0.79734	50	0.499	rgb(222,122,123)	1.9911	None
Mybl1	Anln	0.79734	50	0.501	rgb(223,121,122)	1.9911	None
Nfatc2	Actn1	-0.79734	50	-5.0E-01	rgb(108,151,236)	1.9911	None
Nfatc4	Acvr1b	0.79734	50	0.497	rgb(222,122,123)	1.9911	None
Nfkb2	Trib2	-0.79734	50	-5.0E-01	rgb(110,152,236)	1.9911	None
Pknox1	Got1	-0.79734	50	-5.0E-01	rgb(108,151,236)	1.9911	2,2
Pou2af1	Crtam	0.79734	50	0.504	rgb(223,121,122)	1.9911	2,2
Pou2f2	Klri2	-0.79734	50	-5.0E-01	rgb(109,151,236)	1.9911	None
Pou2f2	Rdh11	-0.79734	50	-5.0E-01	rgb(109,152,236)	1.9911	None
Rfx3	Rcl1	-0.79734	50	-5.0E-01	rgb(108,151,236)	1.9911	None
Runx3	Pdcd1	-0.79734	50	-5.0E-01	rgb(109,151,236)	1.9911	None
Scrt1	Rassf1	0.79734	50	0.503	rgb(223,121,122)	1.9911	None
Smad3	Cyr61	-0.79734	50	-5.0E-01	rgb(109,151,236)	1.9911	None
Smad3	Dapl1	-0.79734	50	-5.0E-01	rgb(110,152,236)	1.9911	None
Sox4	Ankrd39	0.79734	50	0.498	rgb(222,122,123)	1.9911	None
Sp2	BC026585	-0.79734	50	-5.0E-01	rgb(109,152,236)	1.9911	None
Sp2	Zfp609	0.79734	50	0.501	rgb(223,121,122)	1.9911	None
Sp3	Sepw1	-0.79734	50	-5.0E-01	rgb(109,151,236)	1.9911	None
Sp4	H2afx	-0.79734	50	-5.0E-01	rgb(108,151,236)	1.9911	None
Sp4	Ms4a4b	0.79734	50	0.496	rgb(222,122,123)	1.9911	None
Stat2	Dtx3l	0.79734	50	0.502	rgb(223,121,122)	1.9911	None
Stat4	Nsun6	0.79734	50	0.504	rgb(223,121,122)	1.9911	None
Tal2	Il22	-0.79734	50	-5.0E-01	rgb(108,151,236)	1.9911	2,2
Tcf3	S100a13	-0.79734	50	-5.0E-01	rgb(109,152,236)	1.9911	None
Tcf3	Sh2d3c	0.79734	50	0.498	rgb(222,122,123)	1.9911	None
Tead1	Ikzf4	0.79734	50	0.502	rgb(223,121,122)	1.9911	2,2
Trp53	Fhod3	-0.79734	50	-5.0E-01	rgb(108,151,236)	1.9911	None
Vax2	Ndst1	0.79734	50	0.505	rgb(223,121,122)	1.9911	None
Xbp1	Eps8	0.79734	50	0.503	rgb(223,121,122)	1.9911	2,2
Yy2	Zfp445	0.79734	50	0.497	rgb(222,122,123)	1.9911	None
Zbtb1	Aff3	0.79734	50	0.497	rgb(222,122,123)	1.9911	2,2
Zbtb7a	Hmgn1	-0.79734	50	-5.0E-01	rgb(108,151,236)	1.9911	None
Zeb1	Map3k14	0.79734	50	0.501	rgb(223,121,122)	1.9911	None
Zfhx3	2210013O21Rik	0.79734	50	0.505	rgb(223,121,122)	1.9911	None
Zfp219	Irf5	0.79734	50	0.5	rgb(222,122,123)	1.9911	2,2
Zfp263	Ikbke	0.79734	50	0.504	rgb(223,121,122)	1.9911	None
Zfp523	Podnl1	0.79734	50	0.499	rgb(222,122,123)	1.9911	2,2
Zfp524	Faim3	0.79734	50	0.5	rgb(223,121,122)	1.9911	2,2
Prdm2	Gstt1	-0.79734	50	-5.0E-01	rgb(108,151,236)	1.9911	2,2
Zbed3	Zkscan17	0.79734	50	0.503	rgb(223,121,122)	1.9911	2,2
Zfp429	Dixdc1	-0.79734	50	-5.0E-01	rgb(108,151,236)	1.9911	2,2
Zfp629	Tbc1d16	0.79734	50	0.503	rgb(223,121,122)	1.9911	2,2
Zfp750	Sars	-0.79734	50	-5.0E-01	rgb(109,151,236)	1.9911	2,2
Zfp787	Ocrl	-0.79734	50	-5.0E-01	rgb(109,151,236)	1.9911	2,2
Zfp951	Guca1b	0.79734	50	0.497	rgb(222,122,123)	1.9911	2,2
Zfp960	Dock1	0.79734	50	0.498	rgb(222,122,123)	1.9911	2,2
Zkscan17	Eef2k	0.79734	50	0.496	rgb(222,122,123)	1.9911	2,2
Zscan29	Smarca2	0.79734	50	0.504	rgb(223,121,122)	1.9911	2,2
Ahctf1	Dnajc12	-0.79734	49.99	-4.9E-01	rgb(111,152,236)	1.9909	None
Ar	Ncoa2	0.79734	49.99	0.49	rgb(222,123,124)	1.9909	None
Arid3a	Znhit6	-0.79734	49.99	-4.9E-01	rgb(110,152,236)	1.9909	None
Arntl2	Serpinb9b	0.79734	49.99	0.487	rgb(222,124,125)	1.9909	2,2
Atf3	Cnnm3	-0.79734	49.99	-4.9E-01	rgb(112,153,235)	1.9909	None
Bhlhe40	Fam131b	0.79734	49.99	0.486	rgb(222,124,125)	1.9909	None
Bhlhe40	St3gal1	0.79734	49.99	0.493	rgb(222,123,124)	1.9909	None
Cebpb	H2-Eb2	0.79734	49.99	0.489	rgb(222,124,125)	1.9909	None
Cebpg	Gdf15	0.79734	49.99	0.493	rgb(222,123,124)	1.9909	2,2
Creb3l2	Sema4d	0.79734	49.99	0.486	rgb(222,124,125)	1.9909	None
Crem	Olfm2	-0.79734	49.99	-4.9E-01	rgb(111,153,235)	1.9909	None
E2f4	Gmfg	-0.79734	49.99	-4.9E-01	rgb(112,153,235)	1.9909	None
E2f4	Lrp8	0.79734	49.99	0.492	rgb(222,123,124)	1.9909	None
Ebf1	Akap12	0.79734	49.99	0.49	rgb(222,123,124)	1.9909	None
Egr1	Ptpre	0.79734	49.99	0.488	rgb(222,124,125)	1.9909	None
Egr2	Eng	0.79734	49.99	0.492	rgb(222,123,124)	1.9909	None
Egr2	Pde6d	-0.79734	49.99	-4.9E-01	rgb(111,153,236)	1.9909	None
Egr3	Glcci1	0.79734	49.99	0.485	rgb(222,124,125)	1.9909	None
Elf1	Cd84	0.79734	49.99	0.49	rgb(222,123,124)	1.9909	None
Elk3	Acsbg1	0.79734	49.99	0.492	rgb(222,123,124)	1.9909	None
Epas1	Adamtsl3	0.79734	49.99	0.488	rgb(222,124,125)	1.9909	2,2
Ets2	Ptpn1	-0.79734	49.99	-4.9E-01	rgb(110,152,236)	1.9909	None
Ets2	Vgll4	0.79734	49.99	0.489	rgb(222,124,125)	1.9909	None
Fli1	Slc25a30	0.79734	49.99	0.493	rgb(222,123,124)	1.9909	None
Fosl2	Gpsm2	0.79734	49.99	0.487	rgb(222,124,125)	1.9909	None
Fosl2	Sfmbt2	-0.79734	49.99	-4.9E-01	rgb(110,152,236)	1.9909	None
Foxf2	Trib1	-0.79734	49.99	-4.9E-01	rgb(111,153,236)	1.9909	None
Foxn2	Naga	-0.79734	49.99	-4.9E-01	rgb(110,152,236)	1.9909	2,2
Foxp3	Il10	-0.79734	49.99	-4.9E-01	rgb(111,153,236)	1.9909	None
Gata1	Myo6	0.79734	49.99	0.492	rgb(222,123,124)	1.9909	None
Gata1	Pdcd1lg2	0.79734	49.99	0.495	rgb(222,123,124)	1.9909	None
Gata1	Tcea3	0.79734	49.99	0.491	rgb(222,123,124)	1.9909	2,2
Gata3	Samsn1	0.79734	49.99	0.487	rgb(222,124,125)	1.9909	None
Hes1	Fam43a	0.79734	49.99	0.495	rgb(222,123,124)	1.9909	2,2
Hif1a	Flot1	0.79734	49.99	0.491	rgb(222,123,124)	1.9909	None
Hif3a	Zfp395	0.79734	49.99	0.491	rgb(222,123,124)	1.9909	2,2
Hsf1	Spata6	-0.79734	49.99	-4.9E-01	rgb(111,153,236)	1.9909	None
Irf1	Gbp9	0.79734	49.99	0.488	rgb(222,124,125)	1.9909	None
Irf2	Srpk2	0.79734	49.99	0.49	rgb(222,123,124)	1.9909	None
Irf4	Cd180	-0.79734	49.99	-4.9E-01	rgb(111,153,236)	1.9909	None
Irf4	Dhrs9	-0.79734	49.99	-4.9E-01	rgb(110,152,236)	1.9909	None
Irf5	Lrp12	-0.79734	49.99	-4.9E-01	rgb(111,153,236)	1.9909	None
Jun	Cd160	-0.79734	49.99	-4.9E-01	rgb(111,152,236)	1.9909	2,2
Jun	Tspan2	0.79734	49.99	0.493	rgb(222,123,124)	1.9909	None
Klf13	Fam189b	0.79734	49.99	0.491	rgb(222,123,124)	1.9909	2,2
Klf3	Plcl1	0.79734	49.99	0.486	rgb(222,124,125)	1.9909	None
Maf	Il21	0.79734	49.99	0.494	rgb(222,123,124)	1.9909	None
Mef2b	4930506M07Rik	-0.79734	49.99	-4.9E-01	rgb(111,153,235)	1.9909	2,2
Msc	Svop	0.79734	49.99	0.494	rgb(222,123,124)	1.9909	2,2
Nfatc4	Cebpb	0.79734	49.99	0.488	rgb(222,124,125)	1.9909	2,2
Nfatc4	Zcchc12	0.79734	49.99	0.486	rgb(222,124,125)	1.9909	2,2
Nfkb1	Irf4	0.79734	49.99	0.492	rgb(222,123,124)	1.9909	None
Npas4	Grin3b	0.79734	49.99	0.487	rgb(222,124,125)	1.9909	None
Nr1h2	Ubash3a	0.79734	49.99	0.494	rgb(222,123,124)	1.9909	None
Nr2f6	Tyw1	0.79734	49.99	0.494	rgb(222,123,124)	1.9909	None
Nr4a3	Sox5	-0.79734	49.99	-4.9E-01	rgb(112,153,235)	1.9909	None
Otx1	Zdbf2	0.79734	49.99	0.491	rgb(222,123,124)	1.9909	2,2
Pknox1	Crtc1	0.79734	49.99	0.491	rgb(222,123,124)	1.9909	None
Plagl1	Ikzf2	0.79734	49.99	0.493	rgb(222,123,124)	1.9909	2,2
Pou2af1	Hs3st1	-0.79734	49.99	-4.9E-01	rgb(110,152,236)	1.9909	2,2
Pou2af1	Kcna3	0.79734	49.99	0.493	rgb(222,123,124)	1.9909	2,2
Pou2f2	Apbb1ip	0.79734	49.99	0.487	rgb(222,124,125)	1.9909	None
Ppard	Prrt2	0.79734	49.99	0.494	rgb(222,123,124)	1.9909	None
Rarg	Rasgef1a	0.79734	49.99	0.491	rgb(222,123,124)	1.9909	None
Rela	Trim12c	-0.79734	49.99	-4.9E-01	rgb(110,152,236)	1.9909	None
Relb	Igtp	-0.79734	49.99	-4.9E-01	rgb(110,152,236)	1.9909	None
Runx2	Erc1	0.79734	49.99	0.492	rgb(222,123,124)	1.9909	None
Rxra	Higd1a	-0.79734	49.99	-4.9E-01	rgb(110,152,236)	1.9909	None
Rxra	Ptk7	0.79734	49.99	0.488	rgb(222,124,125)	1.9909	None
Smad3	Ramp3	-0.79734	49.99	-4.9E-01	rgb(110,152,236)	1.9909	None
Smad3	Sorl1	0.79734	49.99	0.486	rgb(222,124,125)	1.9909	None
Sp2	Mex3b	0.79734	49.99	0.488	rgb(222,124,125)	1.9909	None
Sp3	4931406P16Rik	0.79734	49.99	0.492	rgb(222,123,124)	1.9909	None
Sp4	Bend4	0.79734	49.99	0.486	rgb(222,124,125)	1.9909	None
Spib	Snx11	0.79734	49.99	0.49	rgb(222,123,124)	1.9909	2,2
Srebf1	Chd7	0.79734	49.99	0.492	rgb(222,123,124)	1.9909	None
Srf	Zfpm1	0.79734	49.99	0.488	rgb(222,124,125)	1.9909	None
Stat4	Tnfrsf18	0.79734	49.99	0.488	rgb(222,124,125)	1.9909	None
Tcf12	Polr3b	0.79734	49.99	0.49	rgb(222,123,124)	1.9909	None
Tcf12	Stx7	-0.79734	49.99	-4.9E-01	rgb(111,152,236)	1.9909	None
Tcf3	Jak3	0.79734	49.99	0.487	rgb(222,124,125)	1.9909	None
Tcf4	Gpm6b	0.79734	49.99	0.485	rgb(222,124,125)	1.9909	None
Tead1	Crb3	-0.79734	49.99	-4.9E-01	rgb(110,152,236)	1.9909	None
Tead1	Raph1	0.79734	49.99	0.486	rgb(222,124,125)	1.9909	None
Tead1	Socs2	0.79734	49.99	0.486	rgb(222,124,125)	1.9909	2,2
Tfdp2	Impdh1	-0.79734	49.99	-4.9E-01	rgb(111,153,235)	1.9909	2,2
Topors	4632434I11Rik	0.79734	49.99	0.495	rgb(222,123,123)	1.9909	2,2
Trerf1	Wdfy2	0.79734	49.99	0.485	rgb(222,124,125)	1.9909	None
Trp53	Mecr	0.79734	49.99	0.49	rgb(222,123,124)	1.9909	None
Vax2	Atp6v1b1	0.79734	49.99	0.489	rgb(222,124,125)	1.9909	2,2
Vax2	Igfbp7	0.79734	49.99	0.485	rgb(222,124,125)	1.9909	None
Yy2	Mtx3	0.79734	49.99	0.487	rgb(222,124,125)	1.9909	None
Yy2	Pwwp2a	0.79734	49.99	0.493	rgb(222,123,124)	1.9909	None
Zbtb4	Anapc1	-0.79734	49.99	-4.9E-01	rgb(111,152,236)	1.9909	None
Zbtb7a	Btk	-0.79734	49.99	-4.9E-01	rgb(111,153,236)	1.9909	None
Zbtb7a	C2cd2l	0.79734	49.99	0.494	rgb(222,123,124)	1.9909	None
Zbtb7a	Casz1	0.79734	49.99	0.489	rgb(222,124,125)	1.9909	None
Zbtb7a	Sec14l1	0.79734	49.99	0.493	rgb(222,123,124)	1.9909	None
Zfhx3	Smg5	-0.79734	49.99	-4.9E-01	rgb(111,152,236)	1.9909	None
Zfp148	Chic2	-0.79734	49.99	-4.9E-01	rgb(111,153,236)	1.9909	None
Zfp148	Qser1	0.79734	49.99	0.493	rgb(222,123,124)	1.9909	None
Zfp182	Rilpl2	-0.79734	49.99	-4.9E-01	rgb(110,152,236)	1.9909	None
Zfp263	Fam129b	-0.79734	49.99	-4.9E-01	rgb(110,152,236)	1.9909	None
Zfp281	Lta	-0.79734	49.99	-4.9E-01	rgb(110,152,236)	1.9909	None
Zfp467	Stk39	0.79734	49.99	0.49	rgb(222,123,124)	1.9909	None
Zfx	Aldh4a1	0.79734	49.99	0.486	rgb(222,124,125)	1.9909	None
Zfx	Ndufv3	-0.79734	49.99	-4.9E-01	rgb(111,152,236)	1.9909	2,2
Hmgb3	Cx3cl1	0.79734	49.99	0.485	rgb(222,124,125)	1.9909	2,2
Phf20	Fyco1	0.79734	49.99	0.493	rgb(222,123,124)	1.9909	2,2
Plscr1	Clic4	0.79734	49.99	0.486	rgb(222,124,125)	1.9909	2,2
Zbtb17	Il10rb	-0.79734	49.99	-4.9E-01	rgb(110,152,236)	1.9909	2,2
Zfp277	Stard5	0.79734	49.99	0.492	rgb(222,123,124)	1.9909	2,2
Zfp280b	Rnf150	0.79734	49.99	0.492	rgb(222,123,124)	1.9909	2,2
Zfp358	Slc48a1	0.79734	49.99	0.487	rgb(222,124,125)	1.9909	2,2
Zfp367	Dtl	0.79734	49.99	0.489	rgb(222,124,125)	1.9909	2,2
Zfp385a	Sulf2	0.79734	49.99	0.495	rgb(222,122,123)	1.9909	2,2
Zfp608	Prr7	-0.79734	49.99	-4.9E-01	rgb(110,152,236)	1.9909	2,2
Zfp72	Kdelc1	0.79734	49.99	0.491	rgb(222,123,124)	1.9909	2,2
Zfp960	Rnf150	-0.79734	49.99	-4.9E-01	rgb(111,152,236)	1.9909	2,2
Ahrr	Lgr4	0.79734	49.98	0.482	rgb(222,125,126)	1.9907	2,2
Ahrr	Sema6d	0.79734	49.98	0.477	rgb(222,126,127)	1.9907	2,2
Ar	Inpp4a	0.79734	49.98	0.48	rgb(222,125,126)	1.9907	None
Arid3a	Itm2a	-0.79734	49.98	-4.8E-01	rgb(113,154,235)	1.9907	None
Atf5	Clic1	0.79734	49.98	0.479	rgb(222,126,127)	1.9907	2,2
Atf6	Ston2	0.79734	49.98	0.482	rgb(222,125,126)	1.9907	None
Bach1	Obsl1	-0.79734	49.98	-4.8E-01	rgb(114,154,235)	1.9907	None
Batf	Gbp5	-0.79734	49.98	-4.8E-01	rgb(113,154,235)	1.9907	None
Batf	Hmcn1	-0.79734	49.98	-4.8E-01	rgb(112,153,235)	1.9907	None
Batf	Irf4	-0.79734	49.98	-4.8E-01	rgb(113,154,235)	1.9907	None
Bcl6	Nfkbia	0.79734	49.98	0.479	rgb(222,126,126)	1.9907	None
Bhlhe40	Arhgef40	0.79734	49.98	0.485	rgb(222,124,125)	1.9907	None
Bhlhe40	Fam129a	0.79734	49.98	0.482	rgb(222,125,126)	1.9907	2,2
Cebpg	Sdcbp2	0.79734	49.98	0.482	rgb(222,125,126)	1.9907	None
Cebpg	Sox13	-0.79734	49.98	-4.8E-01	rgb(113,154,235)	1.9907	2,2
Dbp	Gstt1	0.79734	49.98	0.476	rgb(222,126,127)	1.9907	None
E2f1	Slc16a13	0.79734	49.98	0.483	rgb(222,125,126)	1.9907	None
Ebf1	Scn5a	-0.79734	49.98	-4.8E-01	rgb(112,153,235)	1.9907	None
Elf1	Cd74	-0.79734	49.98	-4.8E-01	rgb(113,154,235)	1.9907	None
Elf1	Inadl	0.79734	49.98	0.476	rgb(222,126,127)	1.9907	None
Epas1	Satb1	0.79734	49.98	0.476	rgb(222,126,127)	1.9907	None
Esrra	Gcnt1	-0.79734	49.98	-4.8E-01	rgb(114,154,235)	1.9907	None
Ets1	1600014C10Rik	0.79734	49.98	0.478	rgb(222,126,127)	1.9907	None
Ets1	Tyw1	-0.79734	49.98	-4.8E-01	rgb(112,153,235)	1.9907	None
Ets2	Capg	-0.79734	49.98	-4.8E-01	rgb(113,154,235)	1.9907	None
Ets2	Flna	-0.79734	49.98	-4.8E-01	rgb(114,154,235)	1.9907	None
Etv4	Slc7a3	0.79734	49.98	0.484	rgb(222,125,126)	1.9907	2,2
Fos	Rassf4	-0.79734	49.98	-4.8E-01	rgb(112,153,235)	1.9907	None
Fosl2	Foxp4	-0.79734	49.98	-4.8E-01	rgb(113,154,235)	1.9907	None
Fosl2	Itpr3	0.79734	49.98	0.481	rgb(222,125,126)	1.9907	None
Fosl2	Scrt1	0.79734	49.98	0.485	rgb(222,124,125)	1.9907	None
Foxo1	Sdc3	0.79734	49.98	0.479	rgb(222,126,127)	1.9907	None
Foxo3	Dynll2	-0.79734	49.98	-4.8E-01	rgb(114,154,235)	1.9907	None
Foxo3	Exoc4	0.79734	49.98	0.482	rgb(222,125,126)	1.9907	None
Foxo3	Slc19a2	0.79734	49.98	0.477	rgb(222,126,127)	1.9907	2,2
Foxs1	Sh2d7	0.79734	49.98	0.476	rgb(222,126,127)	1.9907	2,2
Gabpa	Enthd1	0.79734	49.98	0.479	rgb(222,126,127)	1.9907	None
Gata3	Ell2	0.79734	49.98	0.478	rgb(222,126,127)	1.9907	None
Gli3	Trim9	0.79734	49.98	0.477	rgb(222,126,127)	1.9907	2,2
Hbp1	Tpst1	-0.79734	49.98	-4.8E-01	rgb(113,154,235)	1.9907	None
Hif1a	Gimap7	0.79734	49.98	0.48	rgb(222,125,126)	1.9907	None
Hif1a	Ppm1d	-0.79734	49.98	-4.8E-01	rgb(113,153,235)	1.9907	None
Hlx	Gnb5	0.79734	49.98	0.475	rgb(222,126,127)	1.9907	2,2
Hmga1	Psmd8	0.79734	49.98	0.476	rgb(222,126,127)	1.9907	None
Hsf1	Sbno2	0.79734	49.98	0.48	rgb(222,125,126)	1.9907	None
Ikzf2	Gm14446	0.79734	49.98	0.484	rgb(222,125,125)	1.9907	2,2
Ikzf3	Dgat1	-0.79734	49.98	-4.8E-01	rgb(114,154,235)	1.9907	None
Ikzf3	Gstm1	0.79734	49.98	0.48	rgb(222,125,126)	1.9907	None
Ikzf4	Bspry	-0.79734	49.98	-4.8E-01	rgb(112,153,235)	1.9907	None
Ikzf4	Ptprc	-0.79734	49.98	-4.8E-01	rgb(113,154,235)	1.9907	None
Irf1	Dock9	0.79734	49.98	0.48	rgb(222,125,126)	1.9907	None
Irf4	Gprc5a	0.79734	49.98	0.483	rgb(222,125,126)	1.9907	None
Irf4	Hdac9	-0.79734	49.98	-4.8E-01	rgb(112,153,235)	1.9907	None
Irf4	Il9r	-0.79734	49.98	-4.8E-01	rgb(114,154,235)	1.9907	2,2
Irf4	Itih5	-0.79734	49.98	-4.8E-01	rgb(112,153,235)	1.9907	None
Irf4	Siglec15	-0.79734	49.98	-4.8E-01	rgb(112,153,235)	1.9907	2,2
Irf5	Unc93b1	0.79734	49.98	0.484	rgb(222,125,126)	1.9907	2,2
Jund	Lhx2	0.79734	49.98	0.48	rgb(222,125,126)	1.9907	None
Jund	Plekha1	-0.79734	49.98	-4.8E-01	rgb(113,154,235)	1.9907	None
Klf13	Zfp146	-0.79734	49.98	-4.8E-01	rgb(112,153,235)	1.9907	None
Klf7	Snx11	-0.79734	49.98	-4.8E-01	rgb(113,154,235)	1.9907	None
Lhx6	Sh2b1	0.79734	49.98	0.476	rgb(222,126,127)	1.9907	2,2
Lin54	1110032F04Rik	-0.79734	49.98	-4.8E-01	rgb(114,154,235)	1.9907	None
Lin54	Gpsm2	0.79734	49.98	0.485	rgb(222,124,125)	1.9907	None
Maf	Emp1	0.79734	49.98	0.481	rgb(222,125,126)	1.9907	None
Mxi1	Sash3	0.79734	49.98	0.477	rgb(222,126,127)	1.9907	None
Myc	Anln	-0.79734	49.98	-4.8E-01	rgb(114,154,235)	1.9907	None
Nfatc2	Fasl	-0.79734	49.98	-4.8E-01	rgb(113,154,235)	1.9907	None
Nfkb1	Lgals1	-0.79734	49.98	-4.8E-01	rgb(113,154,235)	1.9907	2,2
Nfkb1	Pde6d	-0.79734	49.98	-4.8E-01	rgb(113,154,235)	1.9907	None
Nr1d1	Tnk2	0.79734	49.98	0.481	rgb(222,125,126)	1.9907	None
Nr2f6	Rbmx	-0.79734	49.98	-4.8E-01	rgb(113,154,235)	1.9907	None
Nr2f6	Wrnip1	0.79734	49.98	0.484	rgb(222,124,125)	1.9907	None
Nr4a2	Nr4a1	0.79734	49.98	0.478	rgb(222,126,127)	1.9907	2,2
Nr4a3	B4galnt4	-0.79734	49.98	-4.8E-01	rgb(112,153,235)	1.9907	2,2
Plagl1	S1pr2	-0.79734	49.98	-4.8E-01	rgb(112,153,235)	1.9907	2,2
Pou2f2	Tgfbr3	-0.79734	49.98	-4.8E-01	rgb(113,154,235)	1.9907	None
Pou6f1	Myo1h	0.79734	49.98	0.478	rgb(222,126,127)	1.9907	2,2
Rara	Prkab2	0.79734	49.98	0.484	rgb(222,125,126)	1.9907	None
Rel	2310015A10Rik	0.79734	49.98	0.476	rgb(222,126,127)	1.9907	None
Rfx7	Heatr1	0.79734	49.98	0.483	rgb(222,125,126)	1.9907	None
Rora	B4galt1	0.79734	49.98	0.48	rgb(222,125,126)	1.9907	None
Rreb1	Clic1	-0.79734	49.98	-4.8E-01	rgb(112,153,235)	1.9907	None
Runx1	Tnk2	0.79734	49.98	0.483	rgb(222,125,126)	1.9907	None
Runx3	Cstf2t	-0.79734	49.98	-4.8E-01	rgb(114,154,235)	1.9907	None
Runx3	Olfr175-ps1	-0.79734	49.98	-4.8E-01	rgb(113,154,235)	1.9907	None
Rxra	Aig1	-0.79734	49.98	-4.8E-01	rgb(113,154,235)	1.9907	None
Rxra	Bcam	0.79734	49.98	0.477	rgb(222,126,127)	1.9907	None
Rxra	Ifih1	0.79734	49.98	0.479	rgb(222,126,126)	1.9907	None
Rxra	Itpka	0.79734	49.98	0.484	rgb(222,125,126)	1.9907	None
Rxra	Plac8	-0.79734	49.98	-4.8E-01	rgb(113,154,235)	1.9907	2,2
Smad3	Rtn1	-0.79734	49.98	-4.8E-01	rgb(114,154,235)	1.9907	None
Smad3	Stat5b	0.79734	49.98	0.484	rgb(222,124,125)	1.9907	None
Sp2	Nfat5	0.79734	49.98	0.485	rgb(222,124,125)	1.9907	None
Sp2	Slc9a8	0.79734	49.98	0.477	rgb(222,126,127)	1.9907	None
Sp3	Dcakd	-0.79734	49.98	-4.8E-01	rgb(112,153,235)	1.9907	None
Sp3	Nedd9	0.79734	49.98	0.482	rgb(222,125,126)	1.9907	None
Sp4	Rap2b	0.79734	49.98	0.476	rgb(222,126,127)	1.9907	None
Sp4	Tgoln1	0.79734	49.98	0.477	rgb(222,126,127)	1.9907	None
Sp9	Ralb	0.79734	49.98	0.485	rgb(222,124,125)	1.9907	None
Spib	Fas	0.79734	49.98	0.482	rgb(222,125,126)	1.9907	2,2
Spib	Ly96	0.79734	49.98	0.477	rgb(222,126,127)	1.9907	None
Srf	Zfp580	-0.79734	49.98	-4.8E-01	rgb(112,153,235)	1.9907	None
Srf	Zfp668	0.79734	49.98	0.48	rgb(222,125,126)	1.9907	None
Stat4	Il10ra	0.79734	49.98	0.478	rgb(222,126,127)	1.9907	None
Tal2	Gramd1b	0.79734	49.98	0.479	rgb(222,125,126)	1.9907	None
Tcf12	Idh1	-0.79734	49.98	-4.8E-01	rgb(113,154,235)	1.9907	None
Tcf12	Lpin2	0.79734	49.98	0.475	rgb(222,126,127)	1.9907	None
Tcf12	Qser1	0.79734	49.98	0.482	rgb(222,125,126)	1.9907	None
Tcf3	Ndufv3	-0.79734	49.98	-4.8E-01	rgb(112,153,235)	1.9907	None
Tcf3	Snhg6	-0.79734	49.98	-4.8E-01	rgb(112,153,235)	1.9907	None
Tcf7l1	Cd44	-0.79734	49.98	-4.8E-01	rgb(113,154,235)	1.9907	None
Tcf7l1	Hmx3	0.79734	49.98	0.48	rgb(222,125,126)	1.9907	None
Tead1	Akap12	0.79734	49.98	0.481	rgb(222,125,126)	1.9907	2,2
Tead1	Neo1	0.79734	49.98	0.476	rgb(222,126,127)	1.9907	2,2
Tead1	Phldb2	0.79734	49.98	0.476	rgb(222,126,127)	1.9907	None
Vax2	Inpp4a	0.79734	49.98	0.478	rgb(222,126,127)	1.9907	2,2
Vdr	Rbpj	0.79734	49.98	0.483	rgb(222,125,126)	1.9907	None
Xbp1	Cish	0.79734	49.98	0.485	rgb(222,124,125)	1.9907	None
Zbtb7b	Arid3a	0.79734	49.98	0.477	rgb(222,126,127)	1.9907	None
Zeb1	Tmem176b	0.79734	49.98	0.479	rgb(222,125,126)	1.9907	None
Zfp148	Jak2	0.79734	49.98	0.479	rgb(222,125,126)	1.9907	None
Zfp219	Lpxn	-0.79734	49.98	-4.8E-01	rgb(112,153,235)	1.9907	None
Zfp219	Sgsm2	0.79734	49.98	0.485	rgb(222,124,125)	1.9907	None
Zfp369	5730508B09Rik	-0.79734	49.98	-4.8E-01	rgb(113,154,235)	1.9907	None
Zic2	Gck	0.79734	49.98	0.482	rgb(222,125,126)	1.9907	2,2
Ankzf1	Ppp1r3g	0.79734	49.98	0.481	rgb(222,125,126)	1.9907	2,2
Drap1	Sepw1	0.79734	49.98	0.484	rgb(222,125,125)	1.9907	2,2
Gm14420	Gm2011	0.79734	49.98	0.483	rgb(222,125,126)	1.9907	2,2
Hmgb3	Zcchc3	0.79734	49.98	0.477	rgb(222,126,127)	1.9907	2,2
Kdm5b	Bnip3	0.79734	49.98	0.482	rgb(222,125,126)	1.9907	2,2
Mxd3	Coro7	0.79734	49.98	0.48	rgb(222,125,126)	1.9907	2,2
Skil	Flna	0.79734	49.98	0.479	rgb(222,126,126)	1.9907	2,2
Thap3	1110007C09Rik	0.79734	49.98	0.484	rgb(222,125,126)	1.9907	2,2
Zbed3	Il10	0.79734	49.98	0.477	rgb(222,126,127)	1.9907	2,2
Zbed6	Cnot1	0.79734	49.98	0.482	rgb(222,125,126)	1.9907	2,2
Zbtb44	Trove2	0.79734	49.98	0.475	rgb(222,126,127)	1.9907	2,2
Zbtb5	Cd24a	-0.79734	49.98	-4.8E-01	rgb(113,153,235)	1.9907	2,2
Zfp367	Eml1	-0.79734	49.98	-4.8E-01	rgb(113,154,235)	1.9907	2,2
Zfp385a	Aldh4a1	0.79734	49.98	0.479	rgb(222,126,127)	1.9907	2,2
Zfp429	Acnat1	-0.79734	49.98	-4.8E-01	rgb(114,154,235)	1.9907	2,2
Zfp473	Kctd7	0.79734	49.98	0.484	rgb(222,124,125)	1.9907	2,2
Zfp513	Zfp408	0.79734	49.98	0.479	rgb(222,126,127)	1.9907	2,2
Zfp629	Dnajc6	0.79734	49.98	0.478	rgb(222,126,127)	1.9907	2,2
Zfp64	Ets2	0.79734	49.98	0.48	rgb(222,125,126)	1.9907	2,2
Zfp750	Mex3d	-0.79734	49.98	-4.8E-01	rgb(114,154,235)	1.9907	2,2
Ahctf1	Cmtm7	-0.79734	49.97	-4.7E-01	rgb(115,155,235)	1.9905	None
Ahctf1	Rnf181	-0.79734	49.97	-4.7E-01	rgb(115,155,235)	1.9905	None
Ahr	Aff3	0.79734	49.97	0.474	rgb(222,126,127)	1.9905	None
Ahrr	Neurl1b	0.79734	49.97	0.471	rgb(222,127,128)	1.9905	2,2
Ar	Lgals7	0.79734	49.97	0.465	rgb(222,128,129)	1.9905	None
Arid3a	Ms4a4b	-0.79734	49.97	-4.7E-01	rgb(116,155,235)	1.9905	None
Arid3a	Sox4	-0.79734	49.97	-4.7E-01	rgb(115,155,235)	1.9905	None
Atf2	Atad2b	0.79734	49.97	0.465	rgb(222,128,129)	1.9905	None
Atf3	Csf1	0.79734	49.97	0.468	rgb(222,128,128)	1.9905	None
Atf3	Dusp8	0.79734	49.97	0.475	rgb(222,126,127)	1.9905	None
Atf5	5430427O19Rik	-0.79734	49.97	-4.7E-01	rgb(116,155,235)	1.9905	None
Batf	C3	-0.79734	49.97	-4.7E-01	rgb(116,155,235)	1.9905	None
Batf	Mtss1	-0.79734	49.97	-4.7E-01	rgb(114,155,235)	1.9905	None
Batf	Tex14	-0.79734	49.97	-4.7E-01	rgb(114,154,235)	1.9905	None
Bcl11b	Homez	-0.79734	49.97	-4.7E-01	rgb(115,155,235)	1.9905	None
Bcl6	Fam20b	-0.79734	49.97	-4.7E-01	rgb(116,155,235)	1.9905	None
Bcl6	Gen1	-0.79734	49.97	-4.7E-01	rgb(116,155,235)	1.9905	None
Bcl6	Haus8	-0.79734	49.97	-4.7E-01	rgb(115,155,235)	1.9905	None
Bcl6b	Znrf1	-0.79734	49.97	-4.7E-01	rgb(115,155,235)	1.9905	None
Cebpb	Aqp9	0.79734	49.97	0.473	rgb(222,127,128)	1.9905	2,2
Cebpb	Fasl	-0.79734	49.97	-4.7E-01	rgb(115,155,235)	1.9905	None
Cebpg	Mgat5	-0.79734	49.97	-4.7E-01	rgb(115,155,235)	1.9905	None
Creb3l2	Lpin2	-0.79734	49.97	-4.7E-01	rgb(115,155,235)	1.9905	None
Creb3l2	Srgap3	0.79734	49.97	0.467	rgb(222,128,129)	1.9905	2,2
E2f1	St7l	-0.79734	49.97	-4.7E-01	rgb(115,155,235)	1.9905	None
Egr2	Ap3b1	-0.79734	49.97	-4.7E-01	rgb(115,155,235)	1.9905	None
Egr3	Rnh1	-0.79734	49.97	-4.7E-01	rgb(116,155,235)	1.9905	None
Elf1	Heca	0.79734	49.97	0.468	rgb(222,128,129)	1.9905	None
Elf1	Itgb7	0.79734	49.97	0.472	rgb(222,127,128)	1.9905	None
Elf1	Slc22a2	-0.79734	49.97	-4.7E-01	rgb(115,155,235)	1.9905	None
Epas1	Mllt3	0.79734	49.97	0.472	rgb(222,127,128)	1.9905	None
Esr1	6430548M08Rik	0.79734	49.97	0.469	rgb(222,127,128)	1.9905	None
Esrra	Tbc1d4	-0.79734	49.97	-4.7E-01	rgb(116,156,235)	1.9905	None
Ets1	Plekhf1	0.79734	49.97	0.47	rgb(222,127,128)	1.9905	None
Ets1	Treml2	0.79734	49.97	0.469	rgb(222,127,128)	1.9905	None
Ets2	Pigz	-0.79734	49.97	-4.7E-01	rgb(115,155,235)	1.9905	2,2
Ets2	Zfp558	0.79734	49.97	0.471	rgb(222,127,128)	1.9905	None
Etv5	F2rl2	0.79734	49.97	0.473	rgb(222,127,128)	1.9905	2,2
Fos	Timd2	0.79734	49.97	0.47	rgb(222,127,128)	1.9905	None
Fosb	Gpsm2	-0.79734	49.97	-4.7E-01	rgb(114,154,235)	1.9905	None
Fosl1	Adarb1	0.79734	49.97	0.468	rgb(222,128,129)	1.9905	None
Fosl1	Sun1	-0.79734	49.97	-4.7E-01	rgb(114,155,235)	1.9905	None
Fosl2	Ptprc	-0.79734	49.97	-4.7E-01	rgb(116,155,235)	1.9905	None
Fosl2	Trat1	-0.79734	49.97	-4.7E-01	rgb(116,156,235)	1.9905	None
Foxb1	Klre1	0.79734	49.97	0.47	rgb(222,127,128)	1.9905	2,2
Foxf2	Ngf	0.79734	49.97	0.472	rgb(222,127,128)	1.9905	2,2
Foxf2	Tspan7	0.79734	49.97	0.47	rgb(222,127,128)	1.9905	2,2
Foxf2	Ube2q2	0.79734	49.97	0.469	rgb(222,127,128)	1.9905	None
Foxp3	Sgk1	0.79734	49.97	0.472	rgb(222,127,128)	1.9905	2,2
Gli3	Ermp1	-0.79734	49.97	-4.7E-01	rgb(115,155,235)	1.9905	2,2
Glis1	Acot12	0.79734	49.97	0.467	rgb(222,128,129)	1.9905	2,2
Hey1	Emb	0.79734	49.97	0.474	rgb(222,127,127)	1.9905	None
Hey1	Slc41a2	0.79734	49.97	0.473	rgb(222,127,128)	1.9905	None
Hif1a	Tmem17	-0.79734	49.97	-4.7E-01	rgb(116,155,235)	1.9905	None
Hif3a	Acvrl1	0.79734	49.97	0.469	rgb(222,127,128)	1.9905	2,2
Hlx	Klrd1	0.79734	49.97	0.467	rgb(222,128,129)	1.9905	None
Hsf1	Eid1	-0.79734	49.97	-4.7E-01	rgb(116,155,235)	1.9905	None
Hsf1	Elovl7	-0.79734	49.97	-4.7E-01	rgb(115,155,235)	1.9905	None
Irf2	Abtb2	-0.79734	49.97	-4.7E-01	rgb(116,155,235)	1.9905	None
Irf2	Gtf2i	0.79734	49.97	0.47	rgb(222,127,128)	1.9905	None
Irf2	Ms4a6c	0.79734	49.97	0.466	rgb(222,128,129)	1.9905	None
Irf4	Adarb1	0.79734	49.97	0.472	rgb(222,127,128)	1.9905	None
Irf4	Atxn1	0.79734	49.97	0.474	rgb(222,126,127)	1.9905	None
Irf4	Cxcr6	-0.79734	49.97	-4.7E-01	rgb(114,154,235)	1.9905	None
Irf4	Gdpd5	-0.79734	49.97	-4.7E-01	rgb(114,154,235)	1.9905	None
Irf4	Wnt1	-0.79734	49.97	-4.7E-01	rgb(115,155,235)	1.9905	None
Irf8	Pfkp	0.79734	49.97	0.469	rgb(222,127,128)	1.9905	None
Jun	Csrnp1	0.79734	49.97	0.47	rgb(222,127,128)	1.9905	2,2
Junb	R3hdm1	-0.79734	49.97	-4.7E-01	rgb(115,155,235)	1.9905	None
Jund	Gstt3	0.79734	49.97	0.471	rgb(222,127,128)	1.9905	None
Klf13	Aen	-0.79734	49.97	-4.7E-01	rgb(116,155,235)	1.9905	None
Klf2	Tbxa2r	0.79734	49.97	0.475	rgb(222,126,127)	1.9905	None
Klf4	Ccno	0.79734	49.97	0.47	rgb(222,127,128)	1.9905	None
Klf4	Ms4a4b	0.79734	49.97	0.466	rgb(222,128,129)	1.9905	2,2
Klf4	Mycn	0.79734	49.97	0.474	rgb(222,126,127)	1.9905	None
Lef1	Abcg1	0.79734	49.97	0.472	rgb(222,127,128)	1.9905	None
Nfatc1	Dnmt3a	0.79734	49.97	0.468	rgb(222,128,129)	1.9905	None
Nfatc4	Tex15	-0.79734	49.97	-4.7E-01	rgb(114,154,235)	1.9905	None
Nfe2l2	Sco1	0.79734	49.97	0.472	rgb(222,127,128)	1.9905	None
Nfil3	Casp6	0.79734	49.97	0.469	rgb(222,128,128)	1.9905	2,2
Nkx1-2	Alcam	-0.79734	49.97	-4.7E-01	rgb(115,155,235)	1.9905	None
Nkx1-2	Pappa2	0.79734	49.97	0.471	rgb(222,127,128)	1.9905	2,2
Nr1h2	Nucks1	-0.79734	49.97	-4.7E-01	rgb(115,155,235)	1.9905	2,2
Nr3c1	Vdac1	-0.79734	49.97	-4.7E-01	rgb(116,155,235)	1.9905	None
Nr4a1	Tsc22d3	0.79734	49.97	0.469	rgb(222,127,128)	1.9905	2,2
Nr4a2	Arhgap26	-0.79734	49.97	-4.7E-01	rgb(114,154,235)	1.9905	None
Plagl1	Actn1	0.79734	49.97	0.471	rgb(222,127,128)	1.9905	2,2
Plagl2	Tcp11l2	-0.79734	49.97	-4.7E-01	rgb(116,155,235)	1.9905	None
Pou2af1	Fgf16	0.79734	49.97	0.475	rgb(222,126,127)	1.9905	2,2
Pou2f2	Ipcef1	0.79734	49.97	0.474	rgb(222,126,127)	1.9905	None
Pparg	Adora2b	0.79734	49.97	0.47	rgb(222,127,128)	1.9905	2,2
Pparg	Pik3ap1	0.79734	49.97	0.472	rgb(222,127,128)	1.9905	None
Prrx1	Cxcl1	0.79734	49.97	0.466	rgb(222,128,129)	1.9905	2,2
Rara	Ifih1	-0.79734	49.97	-4.7E-01	rgb(116,155,235)	1.9905	None
Rbpj	Cish	0.79734	49.97	0.467	rgb(222,128,129)	1.9905	2,2
Rest	Cdc25b	-0.79734	49.97	-4.7E-01	rgb(114,155,235)	1.9905	None
Rest	Herc4	-0.79734	49.97	-4.7E-01	rgb(115,155,235)	1.9905	None
Rest	Mmd	-0.79734	49.97	-4.7E-01	rgb(115,155,235)	1.9905	None
Rfx1	Als2cl	0.79734	49.97	0.474	rgb(222,126,127)	1.9905	None
Rorc	Tdrkh	0.79734	49.97	0.475	rgb(222,126,127)	1.9905	None
Runx1	Plod3	0.79734	49.97	0.469	rgb(222,127,128)	1.9905	None
Runx2	Dock9	-0.79734	49.97	-4.7E-01	rgb(115,155,235)	1.9905	None
Runx2	Gimap4	0.79734	49.97	0.468	rgb(222,128,129)	1.9905	None
Runx2	Trim66	0.79734	49.97	0.473	rgb(222,127,128)	1.9905	2,2
Runx3	Glis2	0.79734	49.97	0.473	rgb(222,127,128)	1.9905	None
Scrt1	Ppap2c	0.79734	49.97	0.469	rgb(222,127,128)	1.9905	2,2
Scrt1	Stat2	0.79734	49.97	0.47	rgb(222,127,128)	1.9905	2,2
Scrt1	Xrcc5	-0.79734	49.97	-4.7E-01	rgb(116,155,235)	1.9905	None
Six5	Abhd4	0.79734	49.97	0.474	rgb(222,127,127)	1.9905	2,2
Six5	Arhgef17	0.79734	49.97	0.469	rgb(222,127,128)	1.9905	None
Six5	Btla	0.79734	49.97	0.467	rgb(222,128,129)	1.9905	None
Smad4	Gstm1	-0.79734	49.97	-4.7E-01	rgb(115,155,235)	1.9905	None
Sp2	Hist2h4	-0.79734	49.97	-4.7E-01	rgb(116,156,235)	1.9905	None
Sp4	Klf7	0.79734	49.97	0.468	rgb(222,128,128)	1.9905	None
Sp6	Marcks	0.79734	49.97	0.471	rgb(222,127,128)	1.9905	None
Srebf1	Col7a1	0.79734	49.97	0.473	rgb(222,127,128)	1.9905	None
Srf	Gkap1	-0.79734	49.97	-4.7E-01	rgb(116,155,235)	1.9905	None
Stat1	Parp9	0.79734	49.97	0.466	rgb(222,128,129)	1.9905	None
Stat3	Igfbp4	0.79734	49.97	0.474	rgb(222,127,127)	1.9905	None
Tcf12	Parp16	-0.79734	49.97	-4.7E-01	rgb(116,156,235)	1.9905	None
Tcf3	Foxp4	0.79734	49.97	0.471	rgb(222,127,128)	1.9905	None
Tcf7l1	Clip3	0.79734	49.97	0.475	rgb(222,126,127)	1.9905	2,2
Tcf7l2	Athl1	-0.79734	49.97	-4.7E-01	rgb(115,155,235)	1.9905	None
Tead1	Src	0.79734	49.97	0.473	rgb(222,127,128)	1.9905	None
Thap1	Bcor	-0.79734	49.97	-4.7E-01	rgb(114,155,235)	1.9905	None
Thra	Ndrg2	0.79734	49.97	0.469	rgb(222,127,128)	1.9905	2,2
Xbp1	Ebag9	-0.79734	49.97	-4.7E-01	rgb(115,155,235)	1.9905	None
Zbtb4	Acvr1b	0.79734	49.97	0.47	rgb(222,127,128)	1.9905	2,2
Zeb1	1700025G04Rik	0.79734	49.97	0.466	rgb(222,128,129)	1.9905	None
Zfhx3	Fyn	0.79734	49.97	0.469	rgb(222,127,128)	1.9905	None
Zfhx3	Pik3ap1	0.79734	49.97	0.467	rgb(222,128,129)	1.9905	None
Zfp148	Pmm1	-0.79734	49.97	-4.7E-01	rgb(116,155,235)	1.9905	None
Zfp148	Synj1	0.79734	49.97	0.473	rgb(222,127,128)	1.9905	None
Zfp202	Dusp12	0.79734	49.97	0.473	rgb(222,127,128)	1.9905	2,2
Zfx	Clic1	-0.79734	49.97	-4.7E-01	rgb(115,155,235)	1.9905	None
Zfx	Psmd8	-0.79734	49.97	-4.7E-01	rgb(115,155,235)	1.9905	None
C030039L03Rik	Bcar1	0.79734	49.97	0.466	rgb(222,128,129)	1.9905	2,2
C030039L03Rik	Kbtbd11	0.79734	49.97	0.465	rgb(222,128,129)	1.9905	2,2
Cenpt	Athl1	0.79734	49.97	0.47	rgb(222,127,128)	1.9905	2,2
Cxxc5	Nod1	0.79734	49.97	0.469	rgb(222,127,128)	1.9905	2,2
Gm13157	Rnf170	0.79734	49.97	0.469	rgb(222,128,128)	1.9905	2,2
Litaf	Cd84	0.79734	49.97	0.472	rgb(222,127,128)	1.9905	2,2
Naif1	Loxl1	0.79734	49.97	0.474	rgb(222,126,127)	1.9905	2,2
Phf1	Znrf1	0.79734	49.97	0.473	rgb(222,127,128)	1.9905	2,2
Sgsm2	Ccrn4l	-0.79734	49.97	-4.7E-01	rgb(115,155,235)	1.9905	2,2
Sgsm2	Dlg3	0.79734	49.97	0.474	rgb(222,126,127)	1.9905	2,2
Sgsm2	Kcnd1	0.79734	49.97	0.466	rgb(222,128,129)	1.9905	2,2
Zfp120	Asnsd1	0.79734	49.97	0.468	rgb(222,128,129)	1.9905	2,2
Zfp276	Trappc10	0.79734	49.97	0.47	rgb(222,127,128)	1.9905	2,2
Zfp28	Trim3	0.79734	49.97	0.466	rgb(222,128,129)	1.9905	2,2
Zfp536	Tlcd1	-0.79734	49.97	-4.7E-01	rgb(114,154,235)	1.9905	2,2
Zfp618	Trpa1	0.79734	49.97	0.468	rgb(222,128,129)	1.9905	2,2
Zfp629	Mpp3	0.79734	49.97	0.47	rgb(222,127,128)	1.9905	2,2
Zfp651	Podnl1	-0.79734	49.97	-4.7E-01	rgb(116,156,235)	1.9905	2,2
Zfp750	Pik3r3	0.79734	49.97	0.474	rgb(222,126,127)	1.9905	2,2
Zfp750	Prss42	0.79734	49.97	0.472	rgb(222,127,128)	1.9905	2,2
Zfp808	Pla2g4c	0.79734	49.97	0.469	rgb(222,127,128)	1.9905	2,2
Zfp820	F8	0.79734	49.97	0.465	rgb(222,128,129)	1.9905	2,2
Zfp948	Npas4	0.79734	49.97	0.466	rgb(222,128,129)	1.9905	2,2
Ahrr	Tmem176a	0.79734	49.96	0.457	rgb(222,130,131)	1.9903	2,2
Arid3a	Egln3	0.79734	49.96	0.456	rgb(222,130,131)	1.9903	2,2
Arid3a	Vash1	0.79734	49.96	0.461	rgb(222,129,130)	1.9903	2,2
Batf	Cd74	-0.79734	49.96	-4.6E-01	rgb(118,157,234)	1.9903	None
Batf	Cdyl2	-0.79734	49.96	-4.6E-01	rgb(117,156,235)	1.9903	None
Batf	Tmem19	-0.79734	49.96	-4.6E-01	rgb(117,156,235)	1.9903	None
Bcl6b	Acot12	0.79734	49.96	0.458	rgb(222,129,130)	1.9903	None
Cebpg	Ccng2	0.79734	49.96	0.46	rgb(222,129,130)	1.9903	None
Creb3l1	Pcdh7	-0.79734	49.96	-4.6E-01	rgb(118,157,234)	1.9903	None
Creb3l2	Smtn	0.79734	49.96	0.464	rgb(222,128,129)	1.9903	2,2
Dbp	Ephx1	0.79734	49.96	0.46	rgb(222,129,130)	1.9903	2,2
Dmrta2	Asf1a	0.79734	49.96	0.456	rgb(222,130,131)	1.9903	None
E2f1	Wdr76	0.79734	49.96	0.456	rgb(222,130,131)	1.9903	None
Ebf1	Ermn	0.79734	49.96	0.458	rgb(222,129,130)	1.9903	2,2
Egr2	Fut8	-0.79734	49.96	-4.6E-01	rgb(117,156,235)	1.9903	None
Egr2	Ski	0.79734	49.96	0.462	rgb(222,129,130)	1.9903	None
Elf1	4930523C07Rik	0.79734	49.96	0.457	rgb(222,130,131)	1.9903	None
Elf1	Gm3696	-0.79734	49.96	-4.6E-01	rgb(117,156,235)	1.9903	None
Elf1	Pag1	0.79734	49.96	0.459	rgb(222,129,130)	1.9903	None
Elf1	Themis	0.79734	49.96	0.463	rgb(222,129,130)	1.9903	None
Elk3	1110007C09Rik	0.79734	49.96	0.457	rgb(222,130,131)	1.9903	2,2
Elk3	Cxcr3	0.79734	49.96	0.455	rgb(222,130,131)	1.9903	2,2
Epas1	Art2b	0.79734	49.96	0.459	rgb(222,129,130)	1.9903	None
Erg	Tnfrsf25	-0.79734	49.96	-4.6E-01	rgb(117,156,234)	1.9903	None
Esrra	Gfod1	0.79734	49.96	0.463	rgb(222,129,129)	1.9903	None
Ets1	Larp4b	-0.79734	49.96	-4.6E-01	rgb(116,156,235)	1.9903	None
Ets1	Tgfbr3	0.79734	49.96	0.461	rgb(222,129,130)	1.9903	None
Etv6	Il21	0.79734	49.96	0.458	rgb(222,129,130)	1.9903	None
Etv6	Ncs1	0.79734	49.96	0.456	rgb(222,130,131)	1.9903	None
Etv6	Socs3	0.79734	49.96	0.456	rgb(222,130,131)	1.9903	None
Etv6	Tesk2	-0.79734	49.96	-4.6E-01	rgb(116,156,235)	1.9903	None
Etv6	Tnfrsf19	-0.79734	49.96	-4.6E-01	rgb(117,156,235)	1.9903	None
Fos	Ppcdc	0.79734	49.96	0.464	rgb(222,128,129)	1.9903	None
Fosl1	Ahnak	-0.79734	49.96	-4.6E-01	rgb(116,156,235)	1.9903	None
Fosl2	Cdkn2d	0.79734	49.96	0.463	rgb(222,128,129)	1.9903	None
Fosl2	Cxcr1	0.79734	49.96	0.457	rgb(222,130,131)	1.9903	None
Fosl2	Myo1e	-0.79734	49.96	-4.6E-01	rgb(117,156,234)	1.9903	None
Fosl2	Sec24d	0.79734	49.96	0.463	rgb(222,129,130)	1.9903	None
Fosl2	Syde2	0.79734	49.96	0.46	rgb(222,129,130)	1.9903	None
Fosl2	Tcf12	-0.79734	49.96	-4.6E-01	rgb(116,156,235)	1.9903	None
Foxb1	Casr	0.79734	49.96	0.461	rgb(222,129,130)	1.9903	2,2
Foxb1	Il10	0.79734	49.96	0.46	rgb(222,129,130)	1.9903	2,2
Foxb1	Tox	-0.79734	49.96	-4.6E-01	rgb(117,156,234)	1.9903	None
Foxb1	Trpm6	0.79734	49.96	0.465	rgb(222,128,129)	1.9903	None
Foxf2	Dpep2	0.79734	49.96	0.46	rgb(222,129,130)	1.9903	2,2
Foxf2	Rnf149	0.79734	49.96	0.459	rgb(222,129,130)	1.9903	2,2
Foxo1	Apol9b	0.79734	49.96	0.464	rgb(222,128,129)	1.9903	None
Foxo1	Ctla2b	0.79734	49.96	0.46	rgb(222,129,130)	1.9903	None
Foxo3	Tmem43	0.79734	49.96	0.458	rgb(222,130,130)	1.9903	2,2
Foxo3	Xpnpep1	0.79734	49.96	0.461	rgb(222,129,130)	1.9903	None
Foxp1	Plod3	-0.79734	49.96	-4.6E-01	rgb(117,156,235)	1.9903	2,2
Gata1	Mllt3	0.79734	49.96	0.462	rgb(222,129,130)	1.9903	None
Gfi1	Synj1	-0.79734	49.96	-4.6E-01	rgb(118,157,234)	1.9903	None
Gli3	Mbtd1	-0.79734	49.96	-4.6E-01	rgb(117,156,234)	1.9903	None
Gli3	Svep1	0.79734	49.96	0.464	rgb(222,128,129)	1.9903	2,2
Glis2	Nbl1	0.79734	49.96	0.46	rgb(222,129,130)	1.9903	2,2
Gtf2ird1	Neurl1b	0.79734	49.96	0.465	rgb(222,128,129)	1.9903	2,2
Hes1	Spink2	0.79734	49.96	0.463	rgb(222,129,130)	1.9903	2,2
Hey1	9930014A18Rik	-0.79734	49.96	-4.6E-01	rgb(118,157,234)	1.9903	None
Hey1	Plekha6	0.79734	49.96	0.461	rgb(222,129,130)	1.9903	None
Hic1	Ermn	0.79734	49.96	0.462	rgb(222,129,130)	1.9903	None
Hif1a	Mvp	0.79734	49.96	0.463	rgb(222,129,129)	1.9903	None
Ikzf2	Adora2a	0.79734	49.96	0.459	rgb(222,129,130)	1.9903	None
Ikzf2	Ddr1	-0.79734	49.96	-4.6E-01	rgb(117,156,235)	1.9903	None
Ikzf3	Il3	-0.79734	49.96	-4.6E-01	rgb(117,156,234)	1.9903	None
Ikzf3	Krt17	-0.79734	49.96	-4.6E-01	rgb(116,156,235)	1.9903	2,2
Ikzf3	Pkp4	-0.79734	49.96	-4.6E-01	rgb(118,157,234)	1.9903	None
Irf1	Armcx2	0.79734	49.96	0.461	rgb(222,129,130)	1.9903	2,2
Irf2	Rasgrp1	0.79734	49.96	0.461	rgb(222,129,130)	1.9903	None
Irf4	Col18a1	0.79734	49.96	0.46	rgb(222,129,130)	1.9903	None
Irf4	Lsp1	0.79734	49.96	0.463	rgb(222,129,130)	1.9903	None
Irf4	Ripk2	-0.79734	49.96	-4.6E-01	rgb(117,156,234)	1.9903	None
Irf5	Mab21l3	0.79734	49.96	0.465	rgb(222,128,129)	1.9903	2,2
Irf5	Rexo4	-0.79734	49.96	-4.6E-01	rgb(118,157,234)	1.9903	None
Irf5	Zfp362	0.79734	49.96	0.457	rgb(222,130,131)	1.9903	None
Irf7	Ddx60	0.79734	49.96	0.456	rgb(222,130,131)	1.9903	None
Irf7	Tapbp	0.79734	49.96	0.465	rgb(222,128,129)	1.9903	None
Jun	Inpp4a	-0.79734	49.96	-4.6E-01	rgb(118,157,234)	1.9903	None
Jun	Zhx2	0.79734	49.96	0.459	rgb(222,129,130)	1.9903	None
Kdm2b	Plekhf2	-0.79734	49.96	-4.6E-01	rgb(116,156,235)	1.9903	2,2
Kdm2b	Spin4	0.79734	49.96	0.463	rgb(222,128,129)	1.9903	2,2
Klf13	Trmt11	-0.79734	49.96	-4.6E-01	rgb(116,156,235)	1.9903	None
Klf13	Zhx3	0.79734	49.96	0.455	rgb(222,130,131)	1.9903	None
Klf2	Fads2	-0.79734	49.96	-4.6E-01	rgb(117,156,235)	1.9903	None
Klf4	Pard3	0.79734	49.96	0.458	rgb(222,130,130)	1.9903	None
Klf4	Plxnb1	0.79734	49.96	0.463	rgb(222,129,129)	1.9903	None
Klf7	Gimap7	0.79734	49.96	0.459	rgb(222,129,130)	1.9903	None
Lef1	Zbtb4	0.79734	49.96	0.456	rgb(222,130,131)	1.9903	None
Mafg	Plxdc2	-0.79734	49.96	-4.6E-01	rgb(116,156,235)	1.9903	None
Msc	Klrk1	0.79734	49.96	0.463	rgb(222,129,129)	1.9903	2,2
Msc	Pcsk1	0.79734	49.96	0.464	rgb(222,128,129)	1.9903	2,2
Msc	Penk	0.79734	49.96	0.456	rgb(222,130,131)	1.9903	2,2
Mxi1	Dpf1	0.79734	49.96	0.457	rgb(222,130,131)	1.9903	None
Mxi1	Rab39b	0.79734	49.96	0.457	rgb(222,130,131)	1.9903	None
Mxi1	Tsr2	-0.79734	49.96	-4.6E-01	rgb(117,156,234)	1.9903	None
Myb	Hlf	0.79734	49.96	0.456	rgb(222,130,131)	1.9903	None
Mybl1	Nsun6	0.79734	49.96	0.456	rgb(222,130,131)	1.9903	None
Nfat5	Hist1h1b	-0.79734	49.96	-4.6E-01	rgb(117,156,234)	1.9903	None
Nfat5	Traf6	0.79734	49.96	0.463	rgb(222,129,129)	1.9903	None
Nfatc4	H2-Eb2	0.79734	49.96	0.462	rgb(222,129,130)	1.9903	2,2
Nfatc4	Tmem200b	0.79734	49.96	0.459	rgb(222,129,130)	1.9903	2,2
Nfe2l2	Dab2	0.79734	49.96	0.455	rgb(222,130,131)	1.9903	None
Nfkb1	Emp3	-0.79734	49.96	-4.6E-01	rgb(116,156,235)	1.9903	None
Nfkb1	Ptprc	0.79734	49.96	0.459	rgb(222,129,130)	1.9903	None
Npas4	Cnn2	0.79734	49.96	0.458	rgb(222,130,131)	1.9903	None
Nr4a2	Mmd	0.79734	49.96	0.46	rgb(222,129,130)	1.9903	None
Nr4a3	Nr4a1	0.79734	49.96	0.461	rgb(222,129,130)	1.9903	2,2
Patz1	Adam15	0.79734	49.96	0.463	rgb(222,128,129)	1.9903	None
Plagl1	Dnmt3a	0.79734	49.96	0.462	rgb(222,129,130)	1.9903	None
Plagl1	Slc1a4	0.79734	49.96	0.461	rgb(222,129,130)	1.9903	2,2
Pou6f1	Mxd1	0.79734	49.96	0.456	rgb(222,130,131)	1.9903	None
Rara	Pter	-0.79734	49.96	-4.6E-01	rgb(116,156,235)	1.9903	None
Rarg	Atp1a1	-0.79734	49.96	-4.6E-01	rgb(117,156,234)	1.9903	None
Rarg	Odf3b	0.79734	49.96	0.463	rgb(222,129,130)	1.9903	None
Relb	Ier3	-0.79734	49.96	-4.6E-01	rgb(118,157,234)	1.9903	None
Rest	Wdr81	0.79734	49.96	0.461	rgb(222,129,130)	1.9903	None
Rfx1	Zfp317	-0.79734	49.96	-4.6E-01	rgb(117,156,234)	1.9903	None
Rora	Gpr65	0.79734	49.96	0.461	rgb(222,129,130)	1.9903	None
Rora	Gpr68	0.79734	49.96	0.464	rgb(222,128,129)	1.9903	None
Rorc	Zfp750	0.79734	49.96	0.457	rgb(222,130,131)	1.9903	None
Runx1	Ccdc141	-0.79734	49.96	-4.6E-01	rgb(116,156,235)	1.9903	None
Rxra	Ccdc50	0.79734	49.96	0.462	rgb(222,129,130)	1.9903	None
Rxra	Gprin3	0.79734	49.96	0.461	rgb(222,129,130)	1.9903	None
Rxra	Scg2	0.79734	49.96	0.462	rgb(222,129,130)	1.9903	None
Satb1	Ppp2r5b	0.79734	49.96	0.455	rgb(222,130,131)	1.9903	None
Satb1	Ramp3	0.79734	49.96	0.456	rgb(222,130,131)	1.9903	None
Satb1	Serinc5	-0.79734	49.96	-4.6E-01	rgb(117,156,235)	1.9903	None
Smad3	Ankmy2	-0.79734	49.96	-4.6E-01	rgb(118,157,234)	1.9903	None
Sox12	2210013O21Rik	-0.79734	49.96	-4.6E-01	rgb(117,156,235)	1.9903	None
Sox5	Akr1b8	0.79734	49.96	0.456	rgb(222,130,131)	1.9903	2,2
Sp2	Mboat7	0.79734	49.96	0.457	rgb(222,130,131)	1.9903	None
Sp2	Robo3	-0.79734	49.96	-4.6E-01	rgb(118,157,234)	1.9903	None
Sp3	Creb1	0.79734	49.96	0.465	rgb(222,128,129)	1.9903	None
Sp4	Gpatch4	-0.79734	49.96	-4.6E-01	rgb(117,156,234)	1.9903	None
Sp4	Kdelc1	-0.79734	49.96	-4.6E-01	rgb(116,156,235)	1.9903	None
Sp4	Wwp1	0.79734	49.96	0.458	rgb(222,130,130)	1.9903	None
Stat5b	Ppard	0.79734	49.96	0.456	rgb(222,130,131)	1.9903	None
Tal2	Myo10	-0.79734	49.96	-4.6E-01	rgb(116,156,235)	1.9903	None
Tbx21	Itga5	0.79734	49.96	0.462	rgb(222,129,130)	1.9903	2,2
Tcf12	Arhgap17	0.79734	49.96	0.459	rgb(222,129,130)	1.9903	None
Tcf12	Cdkn1b	-0.79734	49.96	-4.6E-01	rgb(117,156,234)	1.9903	None
Tcf4	Kctd17	0.79734	49.96	0.456	rgb(222,130,131)	1.9903	2,2
Tead1	Rragd	0.79734	49.96	0.461	rgb(222,129,130)	1.9903	2,2
Tead1	Sh3bp4	0.79734	49.96	0.456	rgb(222,130,131)	1.9903	2,2
Tef	Ephx1	0.79734	49.96	0.456	rgb(222,130,131)	1.9903	2,2
Tfdp2	Mfge8	0.79734	49.96	0.455	rgb(222,130,131)	1.9903	2,2
Tfdp2	Oxct1	0.79734	49.96	0.465	rgb(222,128,129)	1.9903	None
Topors	Ifi27l2a	-0.79734	49.96	-4.6E-01	rgb(116,156,235)	1.9903	None
Trp53	Mctp1	-0.79734	49.96	-4.6E-01	rgb(117,156,235)	1.9903	None
Twist1	Stfa3	0.79734	49.96	0.463	rgb(222,129,130)	1.9903	2,2
Vax2	Jazf1	0.79734	49.96	0.457	rgb(222,130,131)	1.9903	2,2
Vax2	Lzts1	0.79734	49.96	0.46	rgb(222,129,130)	1.9903	2,2
Vdr	Sdr39u1	-0.79734	49.96	-4.6E-01	rgb(117,156,235)	1.9903	None
Xbp1	Bpnt1	-0.79734	49.96	-4.6E-01	rgb(117,156,234)	1.9903	None
Yy2	Tsr2	0.79734	49.96	0.457	rgb(222,130,131)	1.9903	None
Zbtb4	Ept1	-0.79734	49.96	-4.6E-01	rgb(118,157,234)	1.9903	2,2
Zbtb7a	Tmem184b	0.79734	49.96	0.463	rgb(222,129,129)	1.9903	None
Zbtb7c	Spry1	-0.79734	49.96	-4.6E-01	rgb(118,157,234)	1.9903	None
Zeb1	Pcyox1l	-0.79734	49.96	-4.6E-01	rgb(117,156,234)	1.9903	None
Zfp148	Picalm	0.79734	49.96	0.462	rgb(222,129,130)	1.9903	None
Zfp182	Itsn1	-0.79734	49.96	-4.6E-01	rgb(117,156,235)	1.9903	None
Zfp219	Arhgef40	0.79734	49.96	0.463	rgb(222,128,129)	1.9903	None
Zfp263	Cadm1	-0.79734	49.96	-4.6E-01	rgb(116,156,235)	1.9903	None
Zfp263	Eps8l1	0.79734	49.96	0.464	rgb(222,128,129)	1.9903	None
Zfp281	Ccnd3	-0.79734	49.96	-4.6E-01	rgb(118,157,234)	1.9903	None
Zfp369	Gm6225	0.79734	49.96	0.46	rgb(222,129,130)	1.9903	None
Zfp467	Siglec5	0.79734	49.96	0.456	rgb(222,130,131)	1.9903	2,2
Zfp524	Rcn3	0.79734	49.96	0.463	rgb(222,129,130)	1.9903	None
Cenpt	Aldh3a2	0.79734	49.96	0.456	rgb(222,130,131)	1.9903	2,2
Eea1	Ctsw	-0.79734	49.96	-4.6E-01	rgb(117,156,234)	1.9903	2,2
Hmgb3	Ccdc28b	0.79734	49.96	0.461	rgb(222,129,130)	1.9903	2,2
L3mbtl3	Fosl2	-0.79734	49.96	-4.6E-01	rgb(117,156,235)	1.9903	2,2
Litaf	Acvrl1	0.79734	49.96	0.464	rgb(222,128,129)	1.9903	2,2
Litaf	Fasl	0.79734	49.96	0.456	rgb(222,130,131)	1.9903	2,2
Mxd3	Acot11	0.79734	49.96	0.458	rgb(222,130,130)	1.9903	2,2
Rlf	Nudt8	-0.79734	49.96	-4.6E-01	rgb(118,156,234)	1.9903	2,2
Trps1	Slc14a1	-0.79734	49.96	-4.6E-01	rgb(116,156,235)	1.9903	2,2
Zbtb17	Rraga	-0.79734	49.96	-4.6E-01	rgb(118,157,234)	1.9903	2,2
Zbtb32	Fam111a	0.79734	49.96	0.462	rgb(222,129,130)	1.9903	2,2
Zfp146	Ly9	0.79734	49.96	0.464	rgb(222,128,129)	1.9903	2,2
Zfp385a	Cox6b2	0.79734	49.96	0.459	rgb(222,129,130)	1.9903	2,2
Zfp385a	Phlda3	0.79734	49.96	0.464	rgb(222,128,129)	1.9903	2,2
Zfp385a	Plxna1	0.79734	49.96	0.458	rgb(222,130,130)	1.9903	2,2
Zfp429	Ubiad1	-0.79734	49.96	-4.6E-01	rgb(117,156,235)	1.9903	2,2
Zfp473	Tnfrsf21	-0.79734	49.96	-4.6E-01	rgb(118,157,234)	1.9903	2,2
Zfp608	Pik3r6	-0.79734	49.96	-4.6E-01	rgb(117,156,235)	1.9903	2,2
Zfp667	Ptges	0.79734	49.96	0.459	rgb(222,129,130)	1.9903	2,2
Zfp692	Cd9	-0.79734	49.96	-4.6E-01	rgb(117,156,234)	1.9903	2,2
Zfp867	Zfp874a	0.79734	49.96	0.464	rgb(222,128,129)	1.9903	2,2
Zfp882	Proz	0.79734	49.96	0.459	rgb(222,129,130)	1.9903	2,2
Zfp951	Rab4a	-0.79734	49.96	-4.6E-01	rgb(118,157,234)	1.9903	2,2
Zfp960	Tex15	0.79734	49.96	0.465	rgb(222,128,129)	1.9903	2,2
Zhx2	Cysltr1	-0.79734	49.96	-4.6E-01	rgb(118,157,234)	1.9903	2,2
Zkscan17	Spn	-0.79734	49.96	-4.6E-01	rgb(116,156,235)	1.9903	2,2
Ahctf1	Eci2	-0.79734	49.95	-4.5E-01	rgb(120,158,234)	1.9901	None
Atf3	Ahr	-0.79734	49.95	-4.5E-01	rgb(119,157,234)	1.9901	None
Atf5	0610007P14Rik	0.79734	49.95	0.45	rgb(222,131,132)	1.9901	2,2
Batf	Cntnap1	-0.79734	49.95	-4.5E-01	rgb(119,157,234)	1.9901	None
Batf	Igfbp7	-0.79734	49.95	-4.5E-01	rgb(119,157,234)	1.9901	None
Bhlha15	Ept1	0.79734	49.95	0.453	rgb(222,130,131)	1.9901	2,2
Bhlhe40	Jazf1	0.79734	49.95	0.445	rgb(222,132,133)	1.9901	None
Bhlhe40	Nupr1	0.79734	49.95	0.447	rgb(222,132,133)	1.9901	None
Bhlhe40	Upb1	0.79734	49.95	0.454	rgb(222,130,131)	1.9901	None
Cebpb	Calcrl	0.79734	49.95	0.454	rgb(222,130,131)	1.9901	None
Cebpb	Sept9	0.79734	49.95	0.448	rgb(222,131,132)	1.9901	None
Cebpb	Tle1	0.79734	49.95	0.452	rgb(222,131,132)	1.9901	None
Cux1	Ears2	-0.79734	49.95	-4.5E-01	rgb(120,158,234)	1.9901	2,2
Ddit3	Arfgap3	0.79734	49.95	0.453	rgb(222,131,131)	1.9901	None
E2f1	Galnt12	0.79734	49.95	0.452	rgb(222,131,132)	1.9901	None
E2f1	Ppp1r1b	0.79734	49.95	0.454	rgb(222,130,131)	1.9901	None
Egr1	Nr4a1	0.79734	49.95	0.451	rgb(222,131,132)	1.9901	None
Egr1	Zfp346	0.79734	49.95	0.452	rgb(222,131,132)	1.9901	None
Egr2	Calcrl	0.79734	49.95	0.448	rgb(222,131,132)	1.9901	None
Egr2	Tnni1	-0.79734	49.95	-4.5E-01	rgb(119,158,234)	1.9901	None
Egr4	4931406P16Rik	0.79734	49.95	0.453	rgb(222,130,131)	1.9901	None
Elk4	Polr3b	0.79734	49.95	0.447	rgb(222,132,133)	1.9901	None
Elk4	Slc9a8	0.79734	49.95	0.453	rgb(222,131,131)	1.9901	None
Erg	Mpzl2	0.79734	49.95	0.446	rgb(222,132,133)	1.9901	2,2
Ets1	Fli1	0.79734	49.95	0.452	rgb(222,131,132)	1.9901	None
Ets1	Kbtbd11	0.79734	49.95	0.447	rgb(222,132,133)	1.9901	None
Ets1	Sash3	0.79734	49.95	0.449	rgb(222,131,132)	1.9901	None
Ets1	Sema4d	0.79734	49.95	0.454	rgb(222,130,131)	1.9901	None
Etv5	Ell2	0.79734	49.95	0.45	rgb(222,131,132)	1.9901	2,2
Etv6	Abi3	0.79734	49.95	0.451	rgb(222,131,132)	1.9901	None
Fli1	Cdc42ep3	0.79734	49.95	0.449	rgb(222,131,132)	1.9901	None
Fli1	Tdrkh	-0.79734	49.95	-4.5E-01	rgb(118,157,234)	1.9901	2,2
Fli1	Tex2	0.79734	49.95	0.455	rgb(222,130,131)	1.9901	None
Fos	Rap1gds1	-0.79734	49.95	-4.5E-01	rgb(120,158,234)	1.9901	None
Fos	Rpusd2	-0.79734	49.95	-4.5E-01	rgb(120,158,234)	1.9901	None
Fosb	Entpd1	-0.79734	49.95	-4.5E-01	rgb(119,157,234)	1.9901	None
Fosl2	Gla	0.79734	49.95	0.449	rgb(222,131,132)	1.9901	None
Fosl2	Igsf9	-0.79734	49.95	-4.5E-01	rgb(120,158,234)	1.9901	None
Fosl2	Sec14l1	0.79734	49.95	0.451	rgb(222,131,132)	1.9901	None
Fosl2	Snx9	-0.79734	49.95	-4.5E-01	rgb(119,157,234)	1.9901	None
Foxf2	Ptprj	0.79734	49.95	0.449	rgb(222,131,132)	1.9901	2,2
Foxn2	Creb1	0.79734	49.95	0.453	rgb(222,131,131)	1.9901	None
Foxn2	Fzd5	0.79734	49.95	0.454	rgb(222,130,131)	1.9901	2,2
Foxo3	Cox17	-0.79734	49.95	-4.5E-01	rgb(119,157,234)	1.9901	None
Foxp1	Rnf19b	-0.79734	49.95	-4.5E-01	rgb(119,158,234)	1.9901	2,2
Gabpa	Tmc6	-0.79734	49.95	-4.5E-01	rgb(119,157,234)	1.9901	None
Gata3	D430041D05Rik	0.79734	49.95	0.45	rgb(222,131,132)	1.9901	None
Gata3	Pigr	0.79734	49.95	0.451	rgb(222,131,132)	1.9901	None
Gata3	Tspan2	-0.79734	49.95	-4.5E-01	rgb(119,157,234)	1.9901	None
Gfi1	9030617O03Rik	-0.79734	49.95	-4.5E-01	rgb(119,157,234)	1.9901	None
Gfi1	Lgmn	-0.79734	49.95	-4.5E-01	rgb(119,158,234)	1.9901	None
Gfi1	Rpgrip1	-0.79734	49.95	-4.5E-01	rgb(119,158,234)	1.9901	None
Hbp1	Klf2	0.79734	49.95	0.452	rgb(222,131,132)	1.9901	None
Hey1	Impdh1	0.79734	49.95	0.45	rgb(222,131,132)	1.9901	None
Hey1	Me2	0.79734	49.95	0.45	rgb(222,131,132)	1.9901	None
Hic1	Cttn	0.79734	49.95	0.446	rgb(222,132,133)	1.9901	None
Hic1	Dock9	0.79734	49.95	0.447	rgb(222,132,132)	1.9901	None
Hif1a	B3gnt3	0.79734	49.95	0.448	rgb(222,131,132)	1.9901	None
Hif1a	Il9r	-0.79734	49.95	-4.5E-01	rgb(119,157,234)	1.9901	None
Hif3a	Syce2	0.79734	49.95	0.451	rgb(222,131,132)	1.9901	2,2
Ikzf2	Fam84a	0.79734	49.95	0.453	rgb(222,131,131)	1.9901	2,2
Ikzf3	Igfbp4	0.79734	49.95	0.447	rgb(222,132,133)	1.9901	None
Irf1	Mcoln2	0.79734	49.95	0.448	rgb(222,132,132)	1.9901	None
Irf1	Tbkbp1	0.79734	49.95	0.445	rgb(222,132,133)	1.9901	None
Irf2	Arhgap17	0.79734	49.95	0.449	rgb(222,131,132)	1.9901	None
Irf2	Runx2	0.79734	49.95	0.447	rgb(222,132,133)	1.9901	None
Irf2	Ube2v1	0.79734	49.95	0.447	rgb(222,132,133)	1.9901	None
Irf4	Bank1	-0.79734	49.95	-4.5E-01	rgb(119,157,234)	1.9901	None
Irf4	Phtf2	-0.79734	49.95	-4.5E-01	rgb(118,157,234)	1.9901	None
Irf4	Plekho1	0.79734	49.95	0.451	rgb(222,131,132)	1.9901	None
Irf4	Ppp3ca	-0.79734	49.95	-4.5E-01	rgb(119,157,234)	1.9901	None
Irf4	Rcsd1	-0.79734	49.95	-4.5E-01	rgb(120,158,234)	1.9901	None
Irf4	Rtp4	-0.79734	49.95	-4.5E-01	rgb(120,158,234)	1.9901	None
Irf4	Snx10	-0.79734	49.95	-4.5E-01	rgb(120,158,234)	1.9901	None
Irf4	Tspan2	0.79734	49.95	0.451	rgb(222,131,132)	1.9901	None
Irf5	Ppap2c	0.79734	49.95	0.449	rgb(222,131,132)	1.9901	2,2
Irf8	Bcl11b	0.79734	49.95	0.451	rgb(222,131,132)	1.9901	None
Irf9	Nod1	-0.79734	49.95	-4.5E-01	rgb(120,158,234)	1.9901	None
Jund	Rgs19	-0.79734	49.95	-4.5E-01	rgb(120,158,234)	1.9901	None
Kdm2b	Tdrkh	-0.79734	49.95	-4.5E-01	rgb(119,157,234)	1.9901	2,2
Klf12	Gpr157	0.79734	49.95	0.454	rgb(222,130,131)	1.9901	None
Klf13	Mxd3	0.79734	49.95	0.447	rgb(222,132,132)	1.9901	None
Klf2	Serpine1	-0.79734	49.95	-4.5E-01	rgb(119,157,234)	1.9901	2,2
Klf4	Ramp3	0.79734	49.95	0.447	rgb(222,132,132)	1.9901	None
Klf9	Slc3a2	0.79734	49.95	0.455	rgb(222,130,131)	1.9901	None
Lhx2	Cdkl5	0.79734	49.95	0.45	rgb(222,131,132)	1.9901	None
Lhx6	Capg	0.79734	49.95	0.451	rgb(222,131,132)	1.9901	None
Lyl1	Padi3	0.79734	49.95	0.449	rgb(222,131,132)	1.9901	2,2
Maf	Ephx1	-0.79734	49.95	-4.5E-01	rgb(120,158,234)	1.9901	None
Maf	Foxb1	0.79734	49.95	0.45	rgb(222,131,132)	1.9901	None
Maf	Tmem163	0.79734	49.95	0.45	rgb(222,131,132)	1.9901	None
Mafg	Sh3kbp1	-0.79734	49.95	-4.5E-01	rgb(118,157,234)	1.9901	None
Mitf	Vax2	0.79734	49.95	0.451	rgb(222,131,132)	1.9901	2,2
Msc	Smpdl3b	0.79734	49.95	0.454	rgb(222,130,131)	1.9901	2,2
Mxi1	Impa2	0.79734	49.95	0.454	rgb(222,130,131)	1.9901	None
Mxi1	Pfkp	0.79734	49.95	0.452	rgb(222,131,132)	1.9901	None
Myb	Dab2ip	-0.79734	49.95	-4.5E-01	rgb(119,157,234)	1.9901	None
Myb	Fibcd1	-0.79734	49.95	-4.5E-01	rgb(120,158,234)	1.9901	None
Mybl1	Map3k14	-0.79734	49.95	-4.5E-01	rgb(119,157,234)	1.9901	None
Nfatc4	Pde4a	0.79734	49.95	0.45	rgb(222,131,132)	1.9901	2,2
Nfe2l2	Gfod1	-0.79734	49.95	-4.5E-01	rgb(119,157,234)	1.9901	None
Nfkb1	Themis	-0.79734	49.95	-4.5E-01	rgb(119,157,234)	1.9901	None
Nfkb1	Zhx2	0.79734	49.95	0.453	rgb(222,131,131)	1.9901	None
Nfkb2	Cxcl3	0.79734	49.95	0.446	rgb(222,132,133)	1.9901	None
Nr2f6	Gpatch4	-0.79734	49.95	-4.5E-01	rgb(120,158,234)	1.9901	None
Nr2f6	Ptprs	0.79734	49.95	0.45	rgb(222,131,132)	1.9901	None
Nr4a1	Etv6	-0.79734	49.95	-4.5E-01	rgb(120,158,234)	1.9901	None
Nr4a2	Rel	0.79734	49.95	0.448	rgb(222,131,132)	1.9901	2,2
Nr4a3	Dpy19l3	-0.79734	49.95	-4.5E-01	rgb(120,158,234)	1.9901	None
Osr2	Cox6b2	0.79734	49.95	0.449	rgb(222,131,132)	1.9901	2,2
Pou2af1	Capn2	-0.79734	49.95	-4.5E-01	rgb(119,157,234)	1.9901	None
Pou2f2	Akap12	-0.79734	49.95	-4.5E-01	rgb(118,157,234)	1.9901	None
Pou2f2	Egr2	-0.79734	49.95	-4.5E-01	rgb(120,158,234)	1.9901	None
Pou6f1	Entpd1	0.79734	49.95	0.45	rgb(222,131,132)	1.9901	2,2
Pou6f1	Esr1	0.79734	49.95	0.454	rgb(222,130,131)	1.9901	None
Prdm1	Utp20	-0.79734	49.95	-4.5E-01	rgb(120,158,234)	1.9901	None
Rbpj	4833439L19Rik	0.79734	49.95	0.45	rgb(222,131,132)	1.9901	2,2
Rbpj	Maml3	-0.79734	49.95	-4.5E-01	rgb(119,158,234)	1.9901	None
Rest	Dnmt3a	0.79734	49.95	0.449	rgb(222,131,132)	1.9901	None
Rest	Smox	0.79734	49.95	0.45	rgb(222,131,132)	1.9901	None
Rfx2	Flna	0.79734	49.95	0.448	rgb(222,132,132)	1.9901	None
Rfx7	Rreb1	0.79734	49.95	0.448	rgb(222,131,132)	1.9901	None
Rora	Ahr	0.79734	49.95	0.449	rgb(222,131,132)	1.9901	None
Rorc	Fut7	0.79734	49.95	0.449	rgb(222,131,132)	1.9901	None
Rorc	Nsf	0.79734	49.95	0.449	rgb(222,131,132)	1.9901	None
Rorc	Ust	0.79734	49.95	0.451	rgb(222,131,132)	1.9901	None
Runx3	Sh3bp4	0.79734	49.95	0.449	rgb(222,131,132)	1.9901	None
Rxra	Ptpn2	-0.79734	49.95	-4.5E-01	rgb(120,158,234)	1.9901	None
Rxra	Slco4a1	0.79734	49.95	0.454	rgb(222,130,131)	1.9901	None
Rxrb	Igsf9	0.79734	49.95	0.446	rgb(222,132,133)	1.9901	None
Rxrb	Pstpip1	0.79734	49.95	0.449	rgb(222,131,132)	1.9901	None
Scrt1	Ctla4	0.79734	49.95	0.452	rgb(222,131,132)	1.9901	None
Six5	Thap4	0.79734	49.95	0.453	rgb(222,131,131)	1.9901	None
Smad3	Ssbp4	0.79734	49.95	0.446	rgb(222,132,133)	1.9901	None
Sox13	Alpl	0.79734	49.95	0.447	rgb(222,132,133)	1.9901	2,2
Sox13	Mttp	0.79734	49.95	0.446	rgb(222,132,133)	1.9901	2,2
Sox5	Mt2	0.79734	49.95	0.45	rgb(222,131,132)	1.9901	2,2
Sp100	Zfp945	0.79734	49.95	0.453	rgb(222,131,131)	1.9901	None
Sp2	Cd81	-0.79734	49.95	-4.5E-01	rgb(118,157,234)	1.9901	None
Sp3	Rab33a	-0.79734	49.95	-4.5E-01	rgb(119,158,234)	1.9901	None
Spib	Fam129c	0.79734	49.95	0.449	rgb(222,131,132)	1.9901	2,2
Spib	St7	0.79734	49.95	0.445	rgb(222,132,133)	1.9901	None
Srebf2	Adipor2	0.79734	49.95	0.445	rgb(222,132,133)	1.9901	None
Srebf2	Rfx7	0.79734	49.95	0.454	rgb(222,130,131)	1.9901	None
Srf	Kifc3	0.79734	49.95	0.449	rgb(222,131,132)	1.9901	None
Stat2	Parp9	0.79734	49.95	0.447	rgb(222,132,133)	1.9901	None
Stat3	Fosl2	0.79734	49.95	0.448	rgb(222,132,132)	1.9901	None
Tbx21	Sema7a	0.79734	49.95	0.45	rgb(222,131,132)	1.9901	None
Tcf4	Fam174b	-0.79734	49.95	-4.5E-01	rgb(119,157,234)	1.9901	None
Tead1	Sema6d	0.79734	49.95	0.453	rgb(222,131,131)	1.9901	2,2
Tfdp2	D630039A03Rik	0.79734	49.95	0.445	rgb(222,132,133)	1.9901	None
Thap1	Cenpm	0.79734	49.95	0.448	rgb(222,131,132)	1.9901	None
Thrb	Dmrta2	0.79734	49.95	0.454	rgb(222,130,131)	1.9901	2,2
Trerf1	Tmem176a	0.79734	49.95	0.448	rgb(222,131,132)	1.9901	2,2
Twist1	Kctd15	0.79734	49.95	0.452	rgb(222,131,132)	1.9901	2,2
Usf2	Mafg	0.79734	49.95	0.448	rgb(222,131,132)	1.9901	None
Vax2	Ltb4r1	0.79734	49.95	0.445	rgb(222,132,133)	1.9901	2,2
Vax2	Mitf	0.79734	49.95	0.454	rgb(222,130,131)	1.9901	None
Vax2	Podnl1	0.79734	49.95	0.447	rgb(222,132,133)	1.9901	2,2
Vax2	Stard8	0.79734	49.95	0.446	rgb(222,132,133)	1.9901	2,2
Vdr	Leprel4	0.79734	49.95	0.446	rgb(222,132,133)	1.9901	2,2
Vdr	Rab11fip1	0.79734	49.95	0.452	rgb(222,131,132)	1.9901	None
Xbp1	Fau	-0.79734	49.95	-4.5E-01	rgb(119,157,234)	1.9901	2,2
Xbp1	Tcf25	0.79734	49.95	0.452	rgb(222,131,132)	1.9901	None
Zbtb7a	Lgals7	-0.79734	49.95	-4.5E-01	rgb(120,158,234)	1.9901	None
Zbtb7c	Slc44a5	0.79734	49.95	0.45	rgb(222,131,132)	1.9901	2,2
Zfp148	Arhgap12	0.79734	49.95	0.452	rgb(222,131,132)	1.9901	None
Zfp148	Erap1	0.79734	49.95	0.45	rgb(222,131,132)	1.9901	None
Zfp219	Sh2b2	0.79734	49.95	0.452	rgb(222,131,132)	1.9901	None
Zfp263	Cpox	-0.79734	49.95	-4.5E-01	rgb(119,157,234)	1.9901	None
Zfp281	Rasgrp1	0.79734	49.95	0.452	rgb(222,131,131)	1.9901	None
Zfp300	Zfp318	0.79734	49.95	0.452	rgb(222,131,132)	1.9901	2,2
Zfp524	Fth1	0.79734	49.95	0.451	rgb(222,131,132)	1.9901	2,2
Zfp652	Tyms	-0.79734	49.95	-4.5E-01	rgb(119,158,234)	1.9901	2,2
Zfx	Gmfg	-0.79734	49.95	-4.5E-01	rgb(119,157,234)	1.9901	None
Ankzf1	3110057O12Rik	0.79734	49.95	0.449	rgb(222,131,132)	1.9901	2,2
C030039L03Rik	Ankzf1	0.79734	49.95	0.454	rgb(222,130,131)	1.9901	2,2
C030039L03Rik	Atp7b	0.79734	49.95	0.455	rgb(222,130,131)	1.9901	2,2
Cenpt	Grn	0.79734	49.95	0.449	rgb(222,131,132)	1.9901	2,2
Crebl2	Dgat1	0.79734	49.95	0.452	rgb(222,131,132)	1.9901	2,2
Drap1	Rpl36al	0.79734	49.95	0.447	rgb(222,132,132)	1.9901	2,2
Jazf1	A1cf	-0.79734	49.95	-4.5E-01	rgb(120,158,234)	1.9901	2,2
Phf20	Tst	0.79734	49.95	0.448	rgb(222,131,132)	1.9901	2,2
Tulp3	Hist3h2a	-0.79734	49.95	-4.5E-01	rgb(120,158,234)	1.9901	2,2
Zbtb32	Slc4a11	0.79734	49.95	0.448	rgb(222,131,132)	1.9901	2,2
Zbtb5	Rab33a	-0.79734	49.95	-4.5E-01	rgb(119,158,234)	1.9901	2,2
Zeb2	Ly6e	0.79734	49.95	0.452	rgb(222,131,132)	1.9901	2,2
Zfp101	D3Ertd751e	0.79734	49.95	0.451	rgb(222,131,132)	1.9901	2,2
Zfp28	Sbf2	0.79734	49.95	0.453	rgb(222,130,131)	1.9901	2,2
Zfp367	Wdr76	0.79734	49.95	0.445	rgb(222,132,133)	1.9901	2,2
Zfp385a	1700007K13Rik	0.79734	49.95	0.446	rgb(222,132,133)	1.9901	2,2
Zfp429	Kcnf1	-0.79734	49.95	-4.5E-01	rgb(119,157,234)	1.9901	2,2
Zfp568	Prodh	0.79734	49.95	0.452	rgb(222,131,132)	1.9901	2,2
Zfp606	Ripk1	-0.79734	49.95	-4.5E-01	rgb(120,158,234)	1.9901	2,2
Zfp608	Serpinb1a	0.79734	49.95	0.452	rgb(222,131,132)	1.9901	2,2
Zfp629	Krtcap2	0.79734	49.95	0.449	rgb(222,131,132)	1.9901	2,2
Zfp629	Prkrir	0.79734	49.95	0.45	rgb(222,131,132)	1.9901	2,2
Zfp64	Fbxw2	-0.79734	49.95	-4.5E-01	rgb(120,158,234)	1.9901	2,2
Zfp750	Urm1	0.79734	49.95	0.448	rgb(222,131,132)	1.9901	2,2
Zfp775	Fam69b	0.79734	49.95	0.452	rgb(222,131,132)	1.9901	2,2
Zfp787	4833439L19Rik	-0.79734	49.95	-4.5E-01	rgb(118,157,234)	1.9901	2,2
Zfp800	Eno3	-0.79734	49.95	-4.5E-01	rgb(119,157,234)	1.9901	2,2
Zfp958	Ccng1	0.79734	49.95	0.455	rgb(222,130,131)	1.9901	2,2
Zfp960	Lad1	-0.79734	49.95	-4.5E-01	rgb(120,158,234)	1.9901	2,2
Zhx2	Bmyc	0.79734	49.95	0.45	rgb(222,131,132)	1.9901	2,2
Zkscan17	Cdk5r1	-0.79734	49.95	-4.5E-01	rgb(119,157,234)	1.9901	2,2
Zzz3	S100a1	-0.79734	49.95	-4.5E-01	rgb(119,157,234)	1.9901	2,2
Ahctf1	Smg5	0.79734	49.94	0.438	rgb(222,133,134)	1.9899	2,2
Ahr	Ahrr	0.79734	49.94	0.443	rgb(222,132,133)	1.9899	None
Ahrr	4930486L24Rik	0.79734	49.94	0.439	rgb(222,133,134)	1.9899	2,2
Ahrr	Inha	0.79734	49.94	0.445	rgb(222,132,133)	1.9899	2,2
Ahrr	Myo3b	0.79734	49.94	0.437	rgb(222,134,134)	1.9899	2,2
Ahrr	Prr5l	0.79734	49.94	0.44	rgb(222,133,134)	1.9899	2,2
Ar	Frmd4b	-0.79734	49.94	-4.4E-01	rgb(121,158,234)	1.9899	None
Arid3a	Lamc1	0.79734	49.94	0.438	rgb(222,133,134)	1.9899	2,2
Arid3b	Cox17	-0.79734	49.94	-4.4E-01	rgb(121,159,234)	1.9899	None
Arnt2	Megf8	0.79734	49.94	0.439	rgb(222,133,134)	1.9899	2,2
Arntl2	Podnl1	0.79734	49.94	0.441	rgb(222,133,134)	1.9899	2,2
Atf3	Ankrd55	-0.79734	49.94	-4.4E-01	rgb(122,159,234)	1.9899	None
Atf3	Nfil3	0.79734	49.94	0.44	rgb(222,133,134)	1.9899	None
Atf3	Pim1	0.79734	49.94	0.442	rgb(222,133,133)	1.9899	None
Atf5	Krtcap2	0.79734	49.94	0.441	rgb(222,133,134)	1.9899	2,2
Atf6	Dab2ip	0.79734	49.94	0.444	rgb(222,132,133)	1.9899	None
Batf	Dhrs9	-0.79734	49.94	-4.4E-01	rgb(121,159,234)	1.9899	None
Batf	Pten	-0.79734	49.94	-4.4E-01	rgb(122,159,234)	1.9899	None
Batf	Rap2b	0.79734	49.94	0.444	rgb(222,132,133)	1.9899	None
Bcl6	Ddx60	0.79734	49.94	0.44	rgb(222,133,134)	1.9899	None
Bcl6	Dusp12	0.79734	49.94	0.443	rgb(222,132,133)	1.9899	None
Bcl6	Wdr76	-0.79734	49.94	-4.4E-01	rgb(122,159,234)	1.9899	None
Bcl6b	Ndst1	-0.79734	49.94	-4.4E-01	rgb(122,159,234)	1.9899	None
Bhlhe40	1700025G04Rik	0.79734	49.94	0.441	rgb(222,133,134)	1.9899	None
Bhlhe40	Syde1	0.79734	49.94	0.445	rgb(222,132,133)	1.9899	None
Cdc5l	Trp53i13	-0.79734	49.94	-4.4E-01	rgb(121,159,234)	1.9899	2,2
Cebpb	Nfil3	0.79734	49.94	0.44	rgb(222,133,134)	1.9899	None
Cebpb	Zbtb10	0.79734	49.94	0.441	rgb(222,133,134)	1.9899	None
Cebpg	Atp6v0a1	-0.79734	49.94	-4.4E-01	rgb(121,158,234)	1.9899	None
Cebpg	Atp6v1g1	0.79734	49.94	0.437	rgb(222,134,134)	1.9899	2,2
Cebpg	Snx19	-0.79734	49.94	-4.4E-01	rgb(122,159,234)	1.9899	2,2
Cebpg	Srpk1	0.79734	49.94	0.439	rgb(222,133,134)	1.9899	None
Cic	Arrb1	0.79734	49.94	0.439	rgb(222,133,134)	1.9899	None
Creb3l1	Dkkl1	0.79734	49.94	0.437	rgb(222,134,135)	1.9899	2,2
Creb3l2	Gatsl2	0.79734	49.94	0.441	rgb(222,133,134)	1.9899	2,2
Creb3l2	Ppm1j	0.79734	49.94	0.44	rgb(222,133,134)	1.9899	None
Crem	Arhgef10	0.79734	49.94	0.44	rgb(222,133,134)	1.9899	None
Crem	Vps37b	0.79734	49.94	0.437	rgb(222,134,134)	1.9899	None
Crem	Wdr82	-0.79734	49.94	-4.4E-01	rgb(122,160,234)	1.9899	None
Ebf1	BC094916	-0.79734	49.94	-4.4E-01	rgb(122,159,234)	1.9899	None
Ebf1	Dcp2	-0.79734	49.94	-4.4E-01	rgb(122,159,234)	1.9899	2,2
Ebf1	Eng	0.79734	49.94	0.439	rgb(222,133,134)	1.9899	None
Ebf1	Galnt3	0.79734	49.94	0.439	rgb(222,133,134)	1.9899	None
Egr3	Tnip2	-0.79734	49.94	-4.4E-01	rgb(121,158,234)	1.9899	None
Elk3	Antxr2	0.79734	49.94	0.437	rgb(222,134,134)	1.9899	None
Elk3	Pde7a	0.79734	49.94	0.442	rgb(222,133,133)	1.9899	None
Elk4	Larp4b	0.79734	49.94	0.444	rgb(222,132,133)	1.9899	None
Eomes	Chm	-0.79734	49.94	-4.4E-01	rgb(121,158,234)	1.9899	None
Ets1	Als2cl	0.79734	49.94	0.436	rgb(222,134,135)	1.9899	None
Ets1	Chd7	0.79734	49.94	0.445	rgb(222,132,133)	1.9899	None
Ets1	Ikzf4	0.79734	49.94	0.444	rgb(222,132,133)	1.9899	None
Etv4	Gpt2	0.79734	49.94	0.438	rgb(222,133,134)	1.9899	2,2
Fos	Rpn1	-0.79734	49.94	-4.4E-01	rgb(122,159,234)	1.9899	None
Fosl1	Eif4e3	-0.79734	49.94	-4.4E-01	rgb(122,159,234)	1.9899	None
Fosl1	Herc4	-0.79734	49.94	-4.4E-01	rgb(122,159,234)	1.9899	None
Fosl2	Fam129a	-0.79734	49.94	-4.4E-01	rgb(121,159,234)	1.9899	None
Foxf2	Fam129b	0.79734	49.94	0.441	rgb(222,133,134)	1.9899	2,2
Foxo1	Ptprcap	-0.79734	49.94	-4.4E-01	rgb(121,158,234)	1.9899	None
Foxp1	Nfe2l2	-0.79734	49.94	-4.4E-01	rgb(122,159,234)	1.9899	None
Foxp3	Adamts6	0.79734	49.94	0.442	rgb(222,133,133)	1.9899	None
Gata3	Pde4a	0.79734	49.94	0.439	rgb(222,133,134)	1.9899	None
Gfi1	Gramd1b	0.79734	49.94	0.44	rgb(222,133,134)	1.9899	None
Gfi1	S1pr2	0.79734	49.94	0.439	rgb(222,133,134)	1.9899	2,2
Hic1	1700034H15Rik	-0.79734	49.94	-4.4E-01	rgb(121,159,234)	1.9899	None
Hif1a	Sesn3	0.79734	49.94	0.437	rgb(222,134,134)	1.9899	None
Hlx	Casp6	0.79734	49.94	0.444	rgb(222,132,133)	1.9899	2,2
Hsf1	Ovol1	-0.79734	49.94	-4.4E-01	rgb(121,158,234)	1.9899	None
Ikzf2	Ankrd39	0.79734	49.94	0.44	rgb(222,133,134)	1.9899	2,2
Ikzf2	Fbn2	-0.79734	49.94	-4.4E-01	rgb(121,159,234)	1.9899	2,2
Ikzf2	Ptger4	0.79734	49.94	0.441	rgb(222,133,134)	1.9899	None
Ikzf3	Ifnar1	-0.79734	49.94	-4.4E-01	rgb(122,159,234)	1.9899	None
Ikzf4	Vamp2	0.79734	49.94	0.436	rgb(222,134,135)	1.9899	None
Insm1	P2ry1	0.79734	49.94	0.435	rgb(222,134,135)	1.9899	None
Irf2	Flt3l	0.79734	49.94	0.436	rgb(222,134,135)	1.9899	None
Irf2	Qser1	0.79734	49.94	0.438	rgb(222,133,134)	1.9899	None
Irf2	Vamp2	0.79734	49.94	0.437	rgb(222,134,134)	1.9899	None
Irf4	F2rl1	0.79734	49.94	0.441	rgb(222,133,134)	1.9899	None
[truncated: 50,696 more rows]
