# Supplementary material for: Leveraging chromatin accessibility for transcriptional regulatory network inference in T Helper 17 Cells
Source: Genome Res. 2019 Mar;29(3):449–63. doi: 10.1101/gr.238253.118 (PMC6396413; doi:10.1101/gr.238253.118)
Supplement: Supplemental Material [file supp_gr.238253.118_Supplemental_Th17_TRN_Networks.zip › Th17_TRN_Networks-master/TRN_Notebooks/Networks/ChIP_A17_KOall_bias100_sp.tsv]

TF	Target	SignedQuantile	NonzeroSubsamples(Stability)	pCorr	stroke	stroke-width	stroke-dasharray
Irf4	Loxl2	-1	50.85	-8.5E-01	rgb( 33,105,249)	2	2,2
Hif1a	Egln1	0.99821	50.83	0.833	rgb(226, 58, 60)	1.9996	None
Hif1a	Aldoa	0.99642	50.81	0.811	rgb(226, 62, 64)	1.9992	None
Zfp595	Pwwp2a	0.99642	50.81	0.805	rgb(226, 63, 65)	1.9992	2,2
Irf4	Exoc2	-0.99464	50.79	-7.9E-01	rgb( 46,113,247)	1.9988	None
Hif1a	Jmjd6	0.99285	50.78	0.776	rgb(226, 69, 70)	1.9986	None
Zfp367	Dtl	0.99106	50.77	0.769	rgb(225, 70, 72)	1.9984	2,2
Hif1a	Sertad1	0.98927	50.76	0.756	rgb(225, 73, 74)	1.9982	None
Gm14420	Cdkn2d	0.98748	50.75	0.754	rgb(225, 73, 75)	1.998	2,2
Atf6	Rps14	0.9857	50.74	0.74	rgb(225, 76, 77)	1.9978	None
Hif1a	Bnip3	0.9857	50.74	0.735	rgb(225, 77, 78)	1.9978	None
Atf6	Dpm3	0.98391	50.73	0.73	rgb(225, 78, 79)	1.9976	None
Irf4	Abcd3	-0.98391	50.73	-7.3E-01	rgb( 58,121,245)	1.9976	None
Sp4	Plxna1	0.98391	50.73	0.733	rgb(225, 77, 78)	1.9976	2,2
Nr1d2	Il17f	0.98212	50.72	0.722	rgb(225, 79, 80)	1.9974	None
Stat3	Sec14l1	0.98212	50.72	0.718	rgb(225, 80, 81)	1.9974	None
C030039L03Rik	Prkab2	0.98212	50.72	0.716	rgb(225, 80, 82)	1.9974	2,2
Hif1a	Ppme1	0.98033	50.71	0.707	rgb(225, 82, 83)	1.9972	None
Hif1a	Ppp1r3g	0.98033	50.71	0.715	rgb(225, 80, 82)	1.9972	2,2
Dpf1	Gipr	0.98033	50.71	0.706	rgb(225, 82, 84)	1.9972	2,2
Zfp367	Exo1	0.98033	50.71	0.71	rgb(225, 81, 83)	1.9972	2,2
Zfp385a	Zmat3	0.98033	50.71	0.712	rgb(225, 81, 82)	1.9972	2,2
Zfp536	Itsn1	0.98033	50.71	0.71	rgb(225, 81, 83)	1.9972	2,2
Ikzf3	Ppp3cc	0.97854	50.7	0.701	rgb(225, 83, 84)	1.997	None
Mycn	Plekha2	-0.97854	50.7	-7.0E-01	rgb( 65,125,244)	1.997	2,2
Stat3	Tspan5	0.97854	50.7	0.705	rgb(225, 82, 84)	1.997	None
Terf1	Rftn1	-0.97854	50.7	-7.0E-01	rgb( 65,125,244)	1.997	2,2
Zeb2	Ptger2	0.97854	50.7	0.696	rgb(225, 84, 85)	1.997	2,2
Irf4	Myo1e	-0.97676	50.69	-6.9E-01	rgb( 68,126,243)	1.9968	None
Irf4	Nrp1	-0.97676	50.69	-6.9E-01	rgb( 68,126,243)	1.9968	None
Irf4	Phldb2	-0.97676	50.69	-6.9E-01	rgb( 67,126,243)	1.9968	2,2
Stat1	Parp9	0.97676	50.69	0.691	rgb(225, 85, 86)	1.9968	2,2
Thap3	Dpm3	0.97676	50.69	0.693	rgb(225, 85, 86)	1.9968	2,2
Atf6	Cox17	0.97497	50.68	0.681	rgb(224, 87, 88)	1.9966	2,2
E2f4	E2f7	0.97497	50.68	0.675	rgb(224, 88, 89)	1.9966	2,2
Hif1a	Pgm2	0.97497	50.68	0.684	rgb(225, 86, 88)	1.9966	None
Irf4	2900026A02Rik	-0.97497	50.68	-6.8E-01	rgb( 69,127,243)	1.9966	None
Irf4	Ces2c	-0.97497	50.68	-6.8E-01	rgb( 69,127,243)	1.9966	2,2
Irf4	Fam160a1	-0.97497	50.68	-6.8E-01	rgb( 69,127,243)	1.9966	2,2
Stat3	Tnip2	0.97497	50.68	0.681	rgb(224, 87, 88)	1.9966	None
Zfp536	Lpin3	0.97497	50.68	0.675	rgb(224, 88, 89)	1.9966	2,2
Foxf2	Rtn4	0.97318	50.67	0.665	rgb(224, 90, 91)	1.9964	None
Hif1a	Aldoc	0.97318	50.67	0.675	rgb(224, 88, 90)	1.9964	None
Hif1a	Arrb1	0.97318	50.67	0.67	rgb(224, 89, 90)	1.9964	None
Hif1a	Rassf1	0.97318	50.67	0.667	rgb(224, 90, 91)	1.9964	None
Maf	St3gal1	-0.97318	50.67	-6.7E-01	rgb( 71,128,243)	1.9964	None
Pou2af1	Ldlrap1	0.97318	50.67	0.674	rgb(224, 88, 90)	1.9964	None
Stat3	Gem	0.97318	50.67	0.669	rgb(224, 89, 91)	1.9964	None
C030039L03Rik	Ankzf1	0.97318	50.67	0.67	rgb(224, 89, 90)	1.9964	2,2
Zfp536	Tekt2	0.97318	50.67	0.673	rgb(224, 88, 90)	1.9964	2,2
Atf6	Rpl36al	0.97139	50.66	0.656	rgb(224, 92, 93)	1.9962	2,2
E2f4	Wdr76	0.97139	50.66	0.662	rgb(224, 91, 92)	1.9962	2,2
Hif1a	Sap30	0.97139	50.66	0.658	rgb(224, 91, 93)	1.9962	None
Mxd1	Cxcr5	0.97139	50.66	0.663	rgb(224, 90, 92)	1.9962	2,2
Hif1a	H2-Ab1	0.9696	50.65	0.649	rgb(224, 93, 94)	1.996	None
Hif1a	Smtnl2	0.9696	50.65	0.646	rgb(224, 94, 95)	1.996	None
Mga	Tgm2	0.9696	50.65	0.648	rgb(224, 93, 94)	1.996	None
Plagl2	Rtn4	0.9696	50.65	0.648	rgb(224, 93, 95)	1.996	None
Stat3	Malt1	0.9696	50.65	0.654	rgb(224, 92, 93)	1.996	None
Atf6b	Atp1a1	0.9696	50.65	0.646	rgb(224, 94, 95)	1.996	2,2
Fbxl19	Fth1	-0.9696	50.65	-6.5E-01	rgb( 76,131,242)	1.996	2,2
Jazf1	Tnnt2	-0.9696	50.65	-6.5E-01	rgb( 76,131,242)	1.996	2,2
Mxd1	Aim1	0.9696	50.65	0.654	rgb(224, 92, 93)	1.996	2,2
Zbed4	Zfp408	0.9696	50.65	0.646	rgb(224, 94, 95)	1.996	2,2
Zbtb46	Serpinb6b	0.9696	50.65	0.654	rgb(224, 92, 93)	1.996	2,2
Zfp280b	Zfp467	0.9696	50.65	0.655	rgb(224, 92, 93)	1.996	2,2
Zfp9	Ccdc40	0.9696	50.65	0.653	rgb(224, 92, 94)	1.996	2,2
Hes5	Slc30a3	0.96782	50.64	0.638	rgb(224, 95, 96)	1.9958	None
Hif1a	Cox7a1	0.96782	50.64	0.638	rgb(224, 95, 96)	1.9958	None
Hif1a	Higd1a	0.96782	50.64	0.642	rgb(224, 94, 96)	1.9958	None
Ikzf3	Arhgef10	0.96782	50.64	0.644	rgb(224, 94, 95)	1.9958	None
Irf4	Zfp608	-0.96782	50.64	-6.4E-01	rgb( 77,132,241)	1.9958	None
Satb1	9430020K01Rik	0.96782	50.64	0.645	rgb(224, 94, 95)	1.9958	None
Csrnp1	Fosl2	0.96782	50.64	0.639	rgb(224, 95, 96)	1.9958	2,2
Kdm5b	Rasgef1b	-0.96782	50.64	-6.4E-01	rgb( 79,133,241)	1.9958	2,2
Zeb2	Serpine1	0.96782	50.64	0.645	rgb(224, 94, 95)	1.9958	2,2
Zeb2	Sntb1	-0.96782	50.64	-6.4E-01	rgb( 79,133,241)	1.9958	2,2
Zfp329	A230072C01Rik	0.96782	50.64	0.643	rgb(224, 94, 95)	1.9958	2,2
Batf	Hvcn1	0.96603	50.63	0.631	rgb(224, 97, 98)	1.9956	None
Hif1a	Mboat2	0.96603	50.63	0.627	rgb(224, 97, 99)	1.9956	None
Hif1a	Pgam1	0.96603	50.63	0.627	rgb(224, 97, 99)	1.9956	None
Hif1a	Slc2a1	0.96603	50.63	0.628	rgb(224, 97, 98)	1.9956	None
Ikzf4	Zc3h6	-0.96603	50.63	-6.3E-01	rgb( 81,134,241)	1.9956	2,2
Irf4	Cd180	-0.96603	50.63	-6.3E-01	rgb( 81,134,241)	1.9956	None
Irf4	Hdac9	-0.96603	50.63	-6.3E-01	rgb( 80,134,241)	1.9956	None
Irf4	Lrrn3	-0.96603	50.63	-6.3E-01	rgb( 81,134,241)	1.9956	2,2
Maf	Maf	0.96603	50.63	0.627	rgb(224, 97, 98)	1.9956	None
Satb1	Syngr1	0.96603	50.63	0.631	rgb(224, 97, 98)	1.9956	None
Smad3	Mgat5	0.96603	50.63	0.632	rgb(224, 96, 98)	1.9956	2,2
Csrnp1	Mxd1	0.96603	50.63	0.625	rgb(224, 98, 99)	1.9956	2,2
Gm14420	Gm2011	0.96603	50.63	0.627	rgb(224, 97, 99)	1.9956	2,2
Lyl1	Lrrc16b	0.96603	50.63	0.635	rgb(224, 96, 97)	1.9956	2,2
Mxd4	Tcp11l2	0.96603	50.63	0.625	rgb(224, 98, 99)	1.9956	2,2
Nkrf	Drosha	0.96603	50.63	0.626	rgb(224, 97, 99)	1.9956	2,2
Tal2	Tmem38b	0.96603	50.63	0.627	rgb(224, 97, 99)	1.9956	2,2
Zfp280c	Rfx7	0.96603	50.63	0.633	rgb(224, 96, 97)	1.9956	2,2
Zfp629	Ttbk2	0.96603	50.63	0.635	rgb(224, 96, 97)	1.9956	2,2
Hif1a	Fzd7	0.96424	50.62	0.62	rgb(224, 98,100)	1.9954	None
Irf4	Cxcl2	-0.96424	50.62	-6.2E-01	rgb( 83,136,240)	1.9954	2,2
Irf4	Ttn	-0.96424	50.62	-6.2E-01	rgb( 82,135,241)	1.9954	2,2
Rorc	Vax2	0.96424	50.62	0.615	rgb(224, 99,101)	1.9954	None
Satb1	Kctd17	0.96424	50.62	0.616	rgb(224, 99,101)	1.9954	None
Smad3	Nt5e	0.96424	50.62	0.619	rgb(224, 99,100)	1.9954	None
C030039L03Rik	Gapdhs	0.96424	50.62	0.623	rgb(224, 98, 99)	1.9954	2,2
Zbtb46	Penk	0.96424	50.62	0.617	rgb(224, 99,100)	1.9954	2,2
Zfp296	Ergic1	0.96424	50.62	0.616	rgb(224, 99,101)	1.9954	2,2
Zfp367	Pknox1	-0.96424	50.62	-6.2E-01	rgb( 83,136,240)	1.9954	2,2
Zfp608	Kcna3	-0.96424	50.62	-6.2E-01	rgb( 82,135,241)	1.9954	2,2
Bhlhe41	Aldh1l2	0.96245	50.61	0.605	rgb(224,101,103)	1.9952	None
E2f4	Zranb3	0.96245	50.61	0.614	rgb(224,100,101)	1.9952	2,2
Fosb	Reps1	0.96245	50.61	0.612	rgb(224,100,101)	1.9952	2,2
Fosl2	Tgm1	0.96245	50.61	0.609	rgb(224,101,102)	1.9952	None
Hmg20b	Pde10a	0.96245	50.61	0.608	rgb(224,101,102)	1.9952	2,2
Irf4	Irf4	0.96245	50.61	0.611	rgb(224,100,102)	1.9952	None
Irf4	Trpm1	-0.96245	50.61	-6.1E-01	rgb( 85,137,240)	1.9952	2,2
Maf	Il3	-0.96245	50.61	-6.1E-01	rgb( 84,136,240)	1.9952	None
Pou2af1	Klf3	0.96245	50.61	0.613	rgb(224,100,101)	1.9952	None
Sp4	Jakmip1	-0.96245	50.61	-6.1E-01	rgb( 84,136,240)	1.9952	None
Stat1	Pml	0.96245	50.61	0.612	rgb(224,100,101)	1.9952	2,2
Sgsm2	Tert	0.96245	50.61	0.609	rgb(224,101,102)	1.9952	2,2
Zfp276	Amigo3	0.96245	50.61	0.614	rgb(224,100,101)	1.9952	2,2
Zfp280b	Cxcr6	-0.96245	50.61	-6.1E-01	rgb( 85,136,240)	1.9952	2,2
Zfp385a	Eng	0.96245	50.61	0.61	rgb(224,101,102)	1.9952	2,2
Zfp398	Dnmt3b	0.96245	50.61	0.607	rgb(224,101,102)	1.9952	2,2
Zfp703	Fam20a	-0.96245	50.61	-6.1E-01	rgb( 85,137,240)	1.9952	2,2
Zfp827	Wnt10b	0.96245	50.61	0.609	rgb(224,101,102)	1.9952	2,2
Cebpb	Oas1b	0.96066	50.6	0.6	rgb(224,102,104)	1.995	2,2
Hhex	Nes	0.96066	50.6	0.604	rgb(224,102,103)	1.995	2,2
Hif1a	Plekha2	0.96066	50.6	0.598	rgb(224,103,104)	1.995	None
Irf9	Xaf1	0.96066	50.6	0.602	rgb(224,102,103)	1.995	None
Osr2	Enpp1	-0.96066	50.6	-6.0E-01	rgb( 86,137,240)	1.995	2,2
Smad3	Apol9b	0.96066	50.6	0.604	rgb(224,102,103)	1.995	2,2
Cxxc5	Nod1	0.96066	50.6	0.596	rgb(224,103,104)	1.995	2,2
Foxp1	Dgat1	-0.96066	50.6	-6.0E-01	rgb( 87,138,240)	1.995	2,2
Hmgb1	AI506816	0.96066	50.6	0.6	rgb(224,102,104)	1.995	2,2
Mtf2	Yy2	0.96066	50.6	0.595	rgb(224,103,104)	1.995	2,2
Mxd1	Csrnp1	0.96066	50.6	0.605	rgb(224,101,103)	1.995	2,2
Zfp385a	Phlda3	0.96066	50.6	0.602	rgb(224,102,103)	1.995	2,2
Zfp385a	Ptp4a3	0.96066	50.6	0.6	rgb(224,102,104)	1.995	2,2
Zfp473	Rps6ka3	0.96066	50.6	0.599	rgb(224,103,104)	1.995	2,2
Zfp787	Ocrl	-0.96066	50.6	-6.0E-01	rgb( 86,137,240)	1.995	2,2
Zfp956	Ankrd23	0.96066	50.6	0.597	rgb(224,103,104)	1.995	2,2
Zkscan17	Zfp820	-0.96066	50.6	-6.0E-01	rgb( 88,138,240)	1.995	2,2
Bcl11b	Rnf135	-0.95888	50.59	-5.9E-01	rgb( 90,140,239)	1.9948	2,2
Hif1a	Hk1	0.95888	50.59	0.586	rgb(223,105,106)	1.9948	None
Hif1a	Ier3	0.95888	50.59	0.588	rgb(223,105,106)	1.9948	None
Hif1a	P4ha2	0.95888	50.59	0.591	rgb(223,104,105)	1.9948	None
Hif1a	P4hb	0.95888	50.59	0.595	rgb(224,103,105)	1.9948	None
Hif1a	Pygl	0.95888	50.59	0.589	rgb(223,105,106)	1.9948	None
Irf4	Stfa3	-0.95888	50.59	-5.9E-01	rgb( 89,139,239)	1.9948	2,2
Lef1	Jak3	0.95888	50.59	0.594	rgb(224,104,105)	1.9948	None
Lhx6	Narf	0.95888	50.59	0.594	rgb(224,104,105)	1.9948	2,2
Maf	Tnfaip8	-0.95888	50.59	-5.9E-01	rgb( 90,140,239)	1.9948	None
Meis3	Hspa4l	-0.95888	50.59	-5.9E-01	rgb( 90,140,239)	1.9948	2,2
Nfia	Dapl1	0.95888	50.59	0.595	rgb(224,103,105)	1.9948	None
Nr3c1	Gpatch4	0.95888	50.59	0.589	rgb(223,105,106)	1.9948	2,2
Pou2af1	Ipcef1	0.95888	50.59	0.589	rgb(223,105,106)	1.9948	None
Pou2af1	Rasgrp1	0.95888	50.59	0.593	rgb(224,104,105)	1.9948	None
Rel	C2cd4b	0.95888	50.59	0.592	rgb(224,104,105)	1.9948	2,2
Satb1	Ptk7	0.95888	50.59	0.586	rgb(223,105,106)	1.9948	2,2
Satb1	Rapgef5	0.95888	50.59	0.59	rgb(223,104,106)	1.9948	2,2
Smad3	Ergic1	0.95888	50.59	0.587	rgb(223,105,106)	1.9948	2,2
Smad3	Ptgfrn	0.95888	50.59	0.592	rgb(224,104,105)	1.9948	None
Stat3	Klhl6	0.95888	50.59	0.593	rgb(224,104,105)	1.9948	None
Stat4	Mcf2l	0.95888	50.59	0.593	rgb(224,104,105)	1.9948	2,2
C030039L03Rik	Rab39	0.95888	50.59	0.588	rgb(223,105,106)	1.9948	2,2
Foxp2	Nebl	0.95888	50.59	0.594	rgb(224,103,105)	1.9948	2,2
Kdm5b	Utrn	0.95888	50.59	0.586	rgb(223,105,106)	1.9948	2,2
Litaf	Tfpi	-0.95888	50.59	-5.9E-01	rgb( 89,139,239)	1.9948	2,2
Zbtb17	Cln5	-0.95888	50.59	-5.9E-01	rgb( 89,139,239)	1.9948	2,2
Zbtb34	Pogz	0.95888	50.59	0.592	rgb(224,104,105)	1.9948	2,2
Zfp318	Adora2b	-0.95888	50.59	-5.9E-01	rgb( 89,139,239)	1.9948	2,2
Zfp444	Ssbp4	0.95888	50.59	0.588	rgb(223,105,106)	1.9948	2,2
Zfp64	Fbxw2	-0.95888	50.59	-5.9E-01	rgb( 89,139,239)	1.9948	2,2
Klf10	Fbxo18	0.95888	50.59	0.852	rgb(226, 54, 56)	1.9948	2,2
Klf11	Fbxo18	0.95888	50.59	0.852	rgb(226, 54, 56)	1.9948	2,2
Bhlhe41	Slc1a4	0.95709	50.58	0.579	rgb(223,106,108)	1.9946	2,2
Foxf2	Capg	-0.95709	50.58	-5.8E-01	rgb( 91,141,239)	1.9946	2,2
Hif3a	P2rx7	-0.95709	50.58	-5.8E-01	rgb( 92,141,239)	1.9946	2,2
Ikzf3	Gart	-0.95709	50.58	-5.8E-01	rgb( 92,141,239)	1.9946	None
Ikzf4	Klf13	-0.95709	50.58	-5.8E-01	rgb( 92,141,239)	1.9946	2,2
Irf2	Gm4759	0.95709	50.58	0.585	rgb(223,105,106)	1.9946	2,2
Irf4	Gprc5a	0.95709	50.58	0.577	rgb(223,107,108)	1.9946	None
Npas4	Slc13a3	0.95709	50.58	0.58	rgb(223,106,107)	1.9946	2,2
Pou2af1	Il17f	-0.95709	50.58	-5.8E-01	rgb( 91,140,239)	1.9946	None
Satb1	Stc2	0.95709	50.58	0.581	rgb(223,106,107)	1.9946	None
Stat1	Lgals3bp	0.95709	50.58	0.582	rgb(223,106,107)	1.9946	None
Dpf1	Porcn	0.95709	50.58	0.577	rgb(223,107,108)	1.9946	2,2
Foxp1	Batf3	-0.95709	50.58	-5.8E-01	rgb( 90,140,239)	1.9946	2,2
Kdm5b	Vegfa	0.95709	50.58	0.585	rgb(223,105,107)	1.9946	2,2
Klf10	Ms4a6c	-0.95709	50.58	-5.8E-01	rgb( 90,140,239)	1.9946	2,2
Sgsm2	Fam71f2	0.95709	50.58	0.583	rgb(223,106,107)	1.9946	2,2
Whsc1	D830031N03Rik	0.95709	50.58	0.576	rgb(223,107,108)	1.9946	2,2
Whsc1	Gpsm2	0.95709	50.58	0.579	rgb(223,106,108)	1.9946	2,2
Zfp385a	Psrc1	0.95709	50.58	0.576	rgb(223,107,108)	1.9946	2,2
Zfp429	Apold1	-0.95709	50.58	-5.8E-01	rgb( 92,141,239)	1.9946	2,2
Zfp595	Zbed4	0.95709	50.58	0.58	rgb(223,106,107)	1.9946	2,2
Zfp668	Wee1	0.95709	50.58	0.575	rgb(223,107,108)	1.9946	2,2
Zfp831	Inpp4a	0.95709	50.58	0.579	rgb(223,106,108)	1.9946	2,2
Zfp831	Kcnb1	0.95709	50.58	0.576	rgb(223,107,108)	1.9946	2,2
Atf6	Naca	0.9553	50.57	0.574	rgb(223,107,109)	1.9944	2,2
Bbx	Tiparp	0.9553	50.57	0.57	rgb(223,108,109)	1.9944	None
Foxf2	Lpxn	-0.9553	50.57	-5.7E-01	rgb( 93,141,239)	1.9944	2,2
Hic1	Ccrn4l	0.9553	50.57	0.567	rgb(223,109,110)	1.9944	2,2
Hif1a	Fam114a2	0.9553	50.57	0.566	rgb(223,109,110)	1.9944	None
Hif1a	Pfkp	0.9553	50.57	0.572	rgb(223,108,109)	1.9944	None
Hsf2	Penk	0.9553	50.57	0.566	rgb(223,109,110)	1.9944	2,2
Irf4	Nox1	-0.9553	50.57	-5.7E-01	rgb( 92,141,239)	1.9944	2,2
Irf4	Rai14	-0.9553	50.57	-5.7E-01	rgb( 94,142,238)	1.9944	None
Irf4	Tnfsf10	-0.9553	50.57	-5.7E-01	rgb( 93,141,239)	1.9944	None
Mycn	Fbxo18	-0.9553	50.57	-5.7E-01	rgb( 93,142,239)	1.9944	2,2
Pknox1	Il1a	-0.9553	50.57	-5.7E-01	rgb( 93,141,239)	1.9944	2,2
Pou2af1	Ephx1	0.9553	50.57	0.566	rgb(223,109,110)	1.9944	2,2
Pparg	Jak2	-0.9553	50.57	-5.7E-01	rgb( 93,142,239)	1.9944	2,2
Sall4	Foxp3	0.9553	50.57	0.574	rgb(223,107,108)	1.9944	None
Smad3	Serinc5	0.9553	50.57	0.568	rgb(223,109,110)	1.9944	2,2
Smad3	Ston1	0.9553	50.57	0.571	rgb(223,108,109)	1.9944	2,2
Sox4	Lin7a	0.9553	50.57	0.569	rgb(223,108,110)	1.9944	2,2
Stat3	Frmd4b	0.9553	50.57	0.572	rgb(223,108,109)	1.9944	None
Stat3	Timp1	0.9553	50.57	0.565	rgb(223,109,110)	1.9944	None
Ankzf1	Kiss1r	0.9553	50.57	0.574	rgb(223,107,108)	1.9944	2,2
Atmin	Scyl2	0.9553	50.57	0.567	rgb(223,109,110)	1.9944	2,2
Casz1	Myo10	0.9553	50.57	0.572	rgb(223,108,109)	1.9944	2,2
Csrnp1	Zswim4	0.9553	50.57	0.568	rgb(223,109,110)	1.9944	2,2
Eea1	Gigyf2	0.9553	50.57	0.569	rgb(223,108,109)	1.9944	2,2
Fbxl19	Otud7b	0.9553	50.57	0.572	rgb(223,108,109)	1.9944	2,2
Fbxl19	Samd1	0.9553	50.57	0.568	rgb(223,108,110)	1.9944	2,2
Foxp4	Nfatc1	0.9553	50.57	0.574	rgb(223,107,109)	1.9944	2,2
Jazf1	4930506M07Rik	0.9553	50.57	0.569	rgb(223,108,109)	1.9944	2,2
Mbnl2	Dzip1	0.9553	50.57	0.571	rgb(223,108,109)	1.9944	2,2
Mxd1	Socs3	0.9553	50.57	0.566	rgb(223,109,110)	1.9944	2,2
Ncoa3	Rpp14	-0.9553	50.57	-5.7E-01	rgb( 93,141,239)	1.9944	2,2
Rlf	Narf	0.9553	50.57	0.575	rgb(223,107,108)	1.9944	2,2
Sgsm2	Fermt1	-0.9553	50.57	-5.7E-01	rgb( 93,141,239)	1.9944	2,2
Tigd2	Utf1	-0.9553	50.57	-5.7E-01	rgb( 94,142,239)	1.9944	2,2
Zbed3	Lclat1	0.9553	50.57	0.569	rgb(223,108,109)	1.9944	2,2
Zbed6	Cnot1	0.9553	50.57	0.573	rgb(223,108,109)	1.9944	2,2
Zfp365	9030617O03Rik	0.9553	50.57	0.575	rgb(223,107,108)	1.9944	2,2
Zfp385a	Abhd4	0.9553	50.57	0.573	rgb(223,108,109)	1.9944	2,2
Zfp429	Snhg6	0.9553	50.57	0.575	rgb(223,107,108)	1.9944	2,2
Zfp787	Zfp668	0.9553	50.57	0.567	rgb(223,109,110)	1.9944	2,2
Lyl1	Slfn3	0.9553	50.57	0.852	rgb(226, 54, 56)	1.9944	2,2
Tal2	Slfn3	0.9553	50.57	0.852	rgb(226, 54, 56)	1.9944	2,2
Batf	Batf	0.95351	50.56	0.564	rgb(223,109,110)	1.9942	None
Bhlhe41	1110007C09Rik	-0.95351	50.56	-5.6E-01	rgb( 95,143,238)	1.9942	2,2
Hif1a	Ndufv3	0.95351	50.56	0.557	rgb(223,111,112)	1.9942	None
Hif1a	Syce2	0.95351	50.56	0.562	rgb(223,110,111)	1.9942	None
Ikzf3	Heatr1	-0.95351	50.56	-5.6E-01	rgb( 95,143,238)	1.9942	None
Irf4	Rab19	-0.95351	50.56	-5.6E-01	rgb( 96,143,238)	1.9942	None
Irf4	Spry2	-0.95351	50.56	-5.6E-01	rgb( 96,144,238)	1.9942	2,2
Irf9	Ifit1	0.95351	50.56	0.56	rgb(223,110,111)	1.9942	None
Nfkb2	Armcx6	-0.95351	50.56	-5.6E-01	rgb( 95,143,238)	1.9942	2,2
Rora	Gcnt2	0.95351	50.56	0.562	rgb(223,110,111)	1.9942	2,2
Satb1	Arhgdig	0.95351	50.56	0.564	rgb(223,109,110)	1.9942	None
Satb1	Ptgfrn	0.95351	50.56	0.556	rgb(223,111,112)	1.9942	2,2
Sp140	Slc13a3	0.95351	50.56	0.555	rgb(223,111,112)	1.9942	2,2
Stat3	Ncs1	0.95351	50.56	0.559	rgb(223,110,111)	1.9942	None
Tcf12	1190002N15Rik	0.95351	50.56	0.556	rgb(223,111,112)	1.9942	None
Zfp524	Gypc	0.95351	50.56	0.559	rgb(223,110,111)	1.9942	None
Zkscan1	Kdelc2	0.95351	50.56	0.556	rgb(223,111,112)	1.9942	None
Ahdc1	Plxnd1	0.95351	50.56	0.562	rgb(223,110,111)	1.9942	2,2
Dpf1	Tgm1	0.95351	50.56	0.56	rgb(223,110,111)	1.9942	2,2
Drap1	Pknox1	-0.95351	50.56	-5.6E-01	rgb( 95,143,238)	1.9942	2,2
Dzip1	Abcg2	0.95351	50.56	0.565	rgb(223,109,110)	1.9942	2,2
Kdm5b	Sap30	0.95351	50.56	0.561	rgb(223,110,111)	1.9942	2,2
Plscr1	Clic4	0.95351	50.56	0.559	rgb(223,110,111)	1.9942	2,2
Plscr1	Rab39b	0.95351	50.56	0.563	rgb(223,110,111)	1.9942	2,2
Thap3	Atp6v1g1	0.95351	50.56	0.562	rgb(223,110,111)	1.9942	2,2
Zbtb46	Scin	0.95351	50.56	0.562	rgb(223,110,111)	1.9942	2,2
Zfp266	Ybey	0.95351	50.56	0.557	rgb(223,111,112)	1.9942	2,2
Zfp367	Apitd1	0.95351	50.56	0.558	rgb(223,110,111)	1.9942	2,2
Zfp536	Rpl10a	0.95351	50.56	0.564	rgb(223,109,110)	1.9942	2,2
Zfp568	Pdhx	0.95351	50.56	0.561	rgb(223,110,111)	1.9942	2,2
Zfp568	Prodh	0.95351	50.56	0.557	rgb(223,111,112)	1.9942	2,2
Zfp90	Lhx6	0.95351	50.56	0.559	rgb(223,110,111)	1.9942	2,2
Zhx2	Trove2	-0.95351	50.56	-5.6E-01	rgb( 96,143,238)	1.9942	2,2
Batf	Aim1	0.95172	50.55	0.545	rgb(223,113,114)	1.994	None
Hhex	Rxra	0.95172	50.55	0.553	rgb(223,111,112)	1.994	2,2
Hif1a	Egln3	0.95172	50.55	0.552	rgb(223,112,113)	1.994	None
Hif1a	Galk1	0.95172	50.55	0.546	rgb(223,113,114)	1.994	None
Hsf1	Prf1	-0.95172	50.55	-5.5E-01	rgb( 98,145,238)	1.994	2,2
Ikzf3	Nudt18	0.95172	50.55	0.551	rgb(223,112,113)	1.994	2,2
Ikzf4	Il10ra	-0.95172	50.55	-5.5E-01	rgb( 98,145,238)	1.994	2,2
Irf4	Cxcr6	-0.95172	50.55	-5.5E-01	rgb( 98,145,238)	1.994	None
Irf4	Rtl1	-0.95172	50.55	-5.5E-01	rgb( 98,144,238)	1.994	2,2
Irf9	Irf7	0.95172	50.55	0.545	rgb(223,113,114)	1.994	2,2
Irf9	Rasa4	0.95172	50.55	0.553	rgb(223,111,112)	1.994	2,2
Rorc	Npr3	-0.95172	50.55	-5.5E-01	rgb( 98,145,238)	1.994	2,2
Smad3	Dst	0.95172	50.55	0.546	rgb(223,113,114)	1.994	None
Stat1	Gbp2	0.95172	50.55	0.545	rgb(223,113,114)	1.994	None
Stat3	Bcl3	0.95172	50.55	0.553	rgb(223,111,113)	1.994	None
Stat5b	Fam111a	-0.95172	50.55	-5.5E-01	rgb( 97,144,238)	1.994	2,2
Dach2	Slc44a5	0.95172	50.55	0.551	rgb(223,112,113)	1.994	2,2
Dot1l	Psd	0.95172	50.55	0.547	rgb(223,112,114)	1.994	2,2
Foxp2	Sh2d4a	0.95172	50.55	0.555	rgb(223,111,112)	1.994	2,2
Jazf1	Ccdc28b	0.95172	50.55	0.549	rgb(223,112,113)	1.994	2,2
Jazf1	Siglec5	0.95172	50.55	0.552	rgb(223,112,113)	1.994	2,2
Lyl1	Gprasp2	0.95172	50.55	0.549	rgb(223,112,113)	1.994	2,2
Mbnl2	Slain1	0.95172	50.55	0.546	rgb(223,113,114)	1.994	2,2
Ncoa3	Il4ra	0.95172	50.55	0.552	rgb(223,111,113)	1.994	2,2
Purb	Runx1	0.95172	50.55	0.553	rgb(223,111,112)	1.994	2,2
Rlf	3110057O12Rik	0.95172	50.55	0.552	rgb(223,112,113)	1.994	2,2
Tsc22d1	Plxdc2	0.95172	50.55	0.549	rgb(223,112,113)	1.994	2,2
Zfp111	Ccdc125	-0.95172	50.55	-5.5E-01	rgb( 98,145,238)	1.994	2,2
Zfp277	Exosc8	0.95172	50.55	0.545	rgb(223,113,114)	1.994	2,2
Zfp296	Helb	-0.95172	50.55	-5.5E-01	rgb( 98,145,238)	1.994	2,2
Zfp35	Commd9	0.95172	50.55	0.555	rgb(223,111,112)	1.994	2,2
Zfp35	Mmachc	0.95172	50.55	0.553	rgb(223,111,112)	1.994	2,2
Zfp35	Zscan21	0.95172	50.55	0.553	rgb(223,111,113)	1.994	2,2
Zfp358	Mmp11	0.95172	50.55	0.546	rgb(223,113,114)	1.994	2,2
Zfp385a	Rnf169	0.95172	50.55	0.553	rgb(223,111,113)	1.994	2,2
Zfp414	Dazap2	0.95172	50.55	0.55	rgb(223,112,113)	1.994	2,2
Zfp608	Gap43	0.95172	50.55	0.549	rgb(223,112,113)	1.994	2,2
Atf6	Hmgn1	0.94994	50.54	0.537	rgb(223,115,116)	1.9938	2,2
Atf6	Hspb11	0.94994	50.54	0.542	rgb(223,114,115)	1.9938	2,2
Bbx	Efna5	0.94994	50.54	0.541	rgb(223,114,115)	1.9938	2,2
Bcl11b	Herc6	-0.94994	50.54	-5.4E-01	rgb(100,146,237)	1.9938	None
Creb5	Wee1	-0.94994	50.54	-5.4E-01	rgb(101,146,237)	1.9938	2,2
Ddit3	Cox17	-0.94994	50.54	-5.4E-01	rgb(101,146,237)	1.9938	None
Hif1a	Rnf113a1	0.94994	50.54	0.539	rgb(223,114,115)	1.9938	None
Ikzf3	Neto2	-0.94994	50.54	-5.4E-01	rgb(100,146,237)	1.9938	None
Irf4	A1cf	-0.94994	50.54	-5.4E-01	rgb(101,146,237)	1.9938	None
Irf4	Boc	-0.94994	50.54	-5.4E-01	rgb( 99,145,238)	1.9938	None
Irf4	Gdpd5	-0.94994	50.54	-5.4E-01	rgb(101,146,237)	1.9938	None
Irf4	Pappa2	-0.94994	50.54	-5.4E-01	rgb(100,146,237)	1.9938	2,2
Irf4	Ptk2	-0.94994	50.54	-5.4E-01	rgb(101,146,237)	1.9938	None
Irf4	Sesn1	-0.94994	50.54	-5.4E-01	rgb(101,146,237)	1.9938	None
Irf5	C2cd4d	-0.94994	50.54	-5.4E-01	rgb(101,146,237)	1.9938	2,2
Klf3	Bcam	0.94994	50.54	0.535	rgb(223,115,116)	1.9938	2,2
Maf	Ifih1	-0.94994	50.54	-5.4E-01	rgb( 99,145,238)	1.9938	None
Nfkb1	Chm	-0.94994	50.54	-5.4E-01	rgb(100,146,237)	1.9938	2,2
Rorc	Fes	0.94994	50.54	0.541	rgb(223,114,115)	1.9938	None
Rorc	Gpm6b	-0.94994	50.54	-5.4E-01	rgb(101,146,237)	1.9938	2,2
Rorc	Id3	0.94994	50.54	0.542	rgb(223,113,114)	1.9938	None
Rxra	Lmo7	0.94994	50.54	0.544	rgb(223,113,114)	1.9938	None
Rxra	Obscn	0.94994	50.54	0.543	rgb(223,113,114)	1.9938	2,2
Satb1	Ninl	0.94994	50.54	0.54	rgb(223,114,115)	1.9938	2,2
Stat2	1700019G17Rik	0.94994	50.54	0.539	rgb(223,114,115)	1.9938	2,2
Stat2	BC094916	0.94994	50.54	0.544	rgb(223,113,114)	1.9938	None
Stat2	Gbp7	0.94994	50.54	0.535	rgb(223,115,116)	1.9938	None
Stat3	Mfsd2a	0.94994	50.54	0.537	rgb(223,114,115)	1.9938	None
Tead1	Il6	-0.94994	50.54	-5.4E-01	rgb(100,146,238)	1.9938	2,2
Tead1	Sh3bp4	-0.94994	50.54	-5.4E-01	rgb( 99,145,238)	1.9938	2,2
Zeb1	Yy2	-0.94994	50.54	-5.4E-01	rgb(101,146,237)	1.9938	2,2
Adnp	Zadh2	0.94994	50.54	0.537	rgb(223,114,116)	1.9938	2,2
Foxp2	Rimklb	0.94994	50.54	0.538	rgb(223,114,115)	1.9938	2,2
Klf6	Ramp3	0.94994	50.54	0.541	rgb(223,114,115)	1.9938	2,2
Mtf2	Smek2	0.94994	50.54	0.541	rgb(223,114,115)	1.9938	2,2
Ncoa3	Id3	-0.94994	50.54	-5.4E-01	rgb(100,146,238)	1.9938	2,2
Ncoa3	Socs1	0.94994	50.54	0.537	rgb(223,114,115)	1.9938	2,2
Whsc1	Anln	0.94994	50.54	0.539	rgb(223,114,115)	1.9938	2,2
Zbtb32	Fam129a	0.94994	50.54	0.539	rgb(223,114,115)	1.9938	2,2
Zbtb32	Trpv2	0.94994	50.54	0.541	rgb(223,114,115)	1.9938	2,2
Zbtb46	Ankrd33b	0.94994	50.54	0.544	rgb(223,113,114)	1.9938	2,2
Zeb2	Unc13b	0.94994	50.54	0.541	rgb(223,114,115)	1.9938	2,2
Zfp120	Sf3b3	-0.94994	50.54	-5.4E-01	rgb(101,146,237)	1.9938	2,2
Zfp277	Tmem35	0.94994	50.54	0.542	rgb(223,113,115)	1.9938	2,2
Zfp280c	Pigb	0.94994	50.54	0.542	rgb(223,113,115)	1.9938	2,2
Zfp367	Rpa2	0.94994	50.54	0.545	rgb(223,113,114)	1.9938	2,2
Zfp516	Jakmip1	0.94994	50.54	0.542	rgb(223,113,115)	1.9938	2,2
Zfp771	Tmem158	0.94994	50.54	0.541	rgb(223,114,115)	1.9938	2,2
Zfp868	Bcam	-0.94994	50.54	-5.4E-01	rgb(100,146,237)	1.9938	2,2
Zfp868	Wdr54	-0.94994	50.54	-5.4E-01	rgb(100,146,237)	1.9938	2,2
Bbx	Serpine1	0.94815	50.53	0.532	rgb(223,115,116)	1.9936	2,2
Fosl2	Stac2	0.94815	50.53	0.526	rgb(223,116,118)	1.9936	None
Gfi1	Csnk1e	-0.94815	50.53	-5.3E-01	rgb(101,147,237)	1.9936	2,2
Hif1a	Gys1	0.94815	50.53	0.529	rgb(223,116,117)	1.9936	None
Hif1a	Pdxp	0.94815	50.53	0.531	rgb(223,116,117)	1.9936	None
Hif1a	Tpd52	0.94815	50.53	0.533	rgb(223,115,116)	1.9936	None
Hif3a	Myo1e	-0.94815	50.53	-5.3E-01	rgb(101,147,237)	1.9936	2,2
Hlx	Golm1	-0.94815	50.53	-5.3E-01	rgb(102,147,237)	1.9936	2,2
Ikzf3	Rras	0.94815	50.53	0.532	rgb(223,115,116)	1.9936	None
Irf4	Idi2	-0.94815	50.53	-5.3E-01	rgb(101,147,237)	1.9936	None
Irf4	Kctd15	-0.94815	50.53	-5.3E-01	rgb(102,147,237)	1.9936	2,2
Irf8	Ifi27l2a	0.94815	50.53	0.532	rgb(223,115,117)	1.9936	None
Jun	Rbp4	0.94815	50.53	0.527	rgb(223,116,117)	1.9936	2,2
Msc	Ncoa2	0.94815	50.53	0.528	rgb(223,116,117)	1.9936	2,2
Ppard	Pdlim4	0.94815	50.53	0.53	rgb(223,116,117)	1.9936	2,2
Rorc	Gpr18	-0.94815	50.53	-5.3E-01	rgb(102,147,237)	1.9936	None
Rorc	Il17re	0.94815	50.53	0.526	rgb(223,117,118)	1.9936	None
Smad3	Acsbg1	0.94815	50.53	0.532	rgb(223,115,116)	1.9936	2,2
Srf	Maf	0.94815	50.53	0.534	rgb(223,115,116)	1.9936	2,2
Stat1	Gimap8	0.94815	50.53	0.531	rgb(223,116,117)	1.9936	2,2
Stat3	Ctla2b	0.94815	50.53	0.531	rgb(223,116,117)	1.9936	None
Stat3	Sbno2	0.94815	50.53	0.53	rgb(223,116,117)	1.9936	None
Stat4	Prkcd	-0.94815	50.53	-5.3E-01	rgb(102,147,237)	1.9936	2,2
Thap1	H2-Ab1	-0.94815	50.53	-5.3E-01	rgb(101,146,237)	1.9936	2,2
Dpf1	Fbxo10	0.94815	50.53	0.531	rgb(223,116,117)	1.9936	2,2
Drap1	2900060B14Rik	0.94815	50.53	0.527	rgb(223,116,117)	1.9936	2,2
Foxp1	Adam9	-0.94815	50.53	-5.3E-01	rgb(102,147,237)	1.9936	2,2
Foxp2	Ntrk3	0.94815	50.53	0.532	rgb(223,115,116)	1.9936	2,2
Jazf1	Mid2	0.94815	50.53	0.525	rgb(223,117,118)	1.9936	2,2
Klf10	Rara	0.94815	50.53	0.526	rgb(223,117,118)	1.9936	2,2
Litaf	Lrmp	0.94815	50.53	0.525	rgb(223,117,118)	1.9936	2,2
Lyl1	Lix1l	0.94815	50.53	0.53	rgb(223,116,117)	1.9936	2,2
Mxd1	Icam1	0.94815	50.53	0.529	rgb(223,116,117)	1.9936	2,2
Ncoa1	Afap1	0.94815	50.53	0.525	rgb(223,117,118)	1.9936	2,2
Pcgf2	Bmyc	0.94815	50.53	0.527	rgb(223,116,117)	1.9936	2,2
Sgsm2	Dlg3	0.94815	50.53	0.533	rgb(223,115,116)	1.9936	2,2
Ski	Pmepa1	0.94815	50.53	0.529	rgb(223,116,117)	1.9936	2,2
Sp6	Plxnd1	0.94815	50.53	0.529	rgb(223,116,117)	1.9936	2,2
Tigd2	Spry1	-0.94815	50.53	-5.3E-01	rgb(102,147,237)	1.9936	2,2
Zeb2	Atp8b4	0.94815	50.53	0.527	rgb(223,116,117)	1.9936	2,2
Zeb2	Metrnl	0.94815	50.53	0.526	rgb(223,116,118)	1.9936	2,2
Zfp266	Rab8b	0.94815	50.53	0.526	rgb(223,117,118)	1.9936	2,2
Zfp280b	Lgals7	0.94815	50.53	0.533	rgb(223,115,116)	1.9936	2,2
Zfp473	Sec24d	0.94815	50.53	0.534	rgb(223,115,116)	1.9936	2,2
Zfp473	Slc39a10	0.94815	50.53	0.527	rgb(223,116,117)	1.9936	2,2
Zfp473	Tulp3	0.94815	50.53	0.534	rgb(223,115,116)	1.9936	2,2
Zfp536	Tmem37	0.94815	50.53	0.528	rgb(223,116,117)	1.9936	2,2
Zfp629	Sepw1	0.94815	50.53	0.53	rgb(223,116,117)	1.9936	2,2
Zfp777	Mapk14	0.94815	50.53	0.526	rgb(223,116,117)	1.9936	2,2
Hmga1	Gcnt1	0.94815	50.53	0.852	rgb(226, 54, 56)	1.9936	2,2
Atf6	Ccdc107	0.94636	50.52	0.515	rgb(223,119,120)	1.9934	2,2
Bcl11b	Irf5	-0.94636	50.52	-5.2E-01	rgb(105,149,237)	1.9934	None
Ddit3	2210013O21Rik	-0.94636	50.52	-5.2E-01	rgb(105,149,237)	1.9934	2,2
Egr4	Ttyh3	0.94636	50.52	0.522	rgb(223,117,118)	1.9934	None
Foxf2	Ctla2a	-0.94636	50.52	-5.2E-01	rgb(105,149,237)	1.9934	2,2
Hif1a	Snapc1	0.94636	50.52	0.521	rgb(223,117,118)	1.9934	None
Ikzf3	Pfas	-0.94636	50.52	-5.2E-01	rgb(104,148,237)	1.9934	None
Ikzf3	Rnf181	0.94636	50.52	0.518	rgb(223,118,119)	1.9934	2,2
Irf4	Phtf2	-0.94636	50.52	-5.2E-01	rgb(104,148,237)	1.9934	None
Irf4	Wnt1	-0.94636	50.52	-5.2E-01	rgb(104,149,237)	1.9934	None
Maf	Nipal1	0.94636	50.52	0.517	rgb(223,118,119)	1.9934	None
Maf	Pxn	0.94636	50.52	0.523	rgb(223,117,118)	1.9934	None
Meis2	Rbp4	-0.94636	50.52	-5.2E-01	rgb(104,148,237)	1.9934	2,2
Mga	Ctsb	0.94636	50.52	0.524	rgb(223,117,118)	1.9934	2,2
Nfia	Cacna1c	-0.94636	50.52	-5.2E-01	rgb(105,149,237)	1.9934	2,2
Nfkb2	Pdxp	0.94636	50.52	0.516	rgb(223,118,119)	1.9934	2,2
Ppard	Plk2	0.94636	50.52	0.518	rgb(223,118,119)	1.9934	2,2
Prox1	Gbp5	0.94636	50.52	0.519	rgb(223,118,119)	1.9934	2,2
Rora	Ly6e	0.94636	50.52	0.519	rgb(223,118,119)	1.9934	None
Rorc	Sell	-0.94636	50.52	-5.2E-01	rgb(105,149,237)	1.9934	None
Rorc	Tnf	0.94636	50.52	0.518	rgb(223,118,119)	1.9934	None
Smad3	Apol9a	0.94636	50.52	0.521	rgb(223,117,118)	1.9934	2,2
Smad4	Fam129b	0.94636	50.52	0.519	rgb(223,118,119)	1.9934	2,2
Sox21	Egr4	-0.94636	50.52	-5.2E-01	rgb(104,148,237)	1.9934	2,2
Stat4	Mxd1	0.94636	50.52	0.518	rgb(223,118,119)	1.9934	2,2
Zic2	Cox7a1	-0.94636	50.52	-5.2E-01	rgb(105,149,237)	1.9934	2,2
Zkscan1	Snx19	0.94636	50.52	0.525	rgb(223,117,118)	1.9934	2,2
Atmin	Slc29a3	0.94636	50.52	0.525	rgb(223,117,118)	1.9934	2,2
C030039L03Rik	Gck	0.94636	50.52	0.523	rgb(223,117,118)	1.9934	2,2
Ccdc17	Grina	0.94636	50.52	0.517	rgb(223,118,119)	1.9934	2,2
Cggbp1	Prf1	0.94636	50.52	0.523	rgb(223,117,118)	1.9934	2,2
Csrnp1	Cish	0.94636	50.52	0.522	rgb(223,117,118)	1.9934	2,2
Cxxc5	Fam81a	0.94636	50.52	0.519	rgb(223,118,119)	1.9934	2,2
Jazf1	Tmc6	0.94636	50.52	0.516	rgb(223,119,120)	1.9934	2,2
L3mbtl3	Dpy19l3	-0.94636	50.52	-5.2E-01	rgb(104,148,237)	1.9934	2,2
Mxd1	Hunk	-0.94636	50.52	-5.2E-01	rgb(104,148,237)	1.9934	2,2
Mxd1	Igfbp4	0.94636	50.52	0.518	rgb(223,118,119)	1.9934	2,2
Tal2	Spn	0.94636	50.52	0.519	rgb(223,118,119)	1.9934	2,2
Tigd2	Gprin3	0.94636	50.52	0.522	rgb(223,117,118)	1.9934	2,2
Tigd2	Plcd1	0.94636	50.52	0.519	rgb(223,118,119)	1.9934	2,2
Tsc22d1	Usp44	-0.94636	50.52	-5.2E-01	rgb(105,149,237)	1.9934	2,2
Zbtb46	Cd83	0.94636	50.52	0.519	rgb(223,118,119)	1.9934	2,2
Zeb2	Akr1b8	0.94636	50.52	0.517	rgb(223,118,119)	1.9934	2,2
Zeb2	Stx1a	-0.94636	50.52	-5.2E-01	rgb(105,149,237)	1.9934	2,2
Zfp28	Dusp2	-0.94636	50.52	-5.2E-01	rgb(103,148,237)	1.9934	2,2
Zfp358	Sorcs2	-0.94636	50.52	-5.2E-01	rgb(104,148,237)	1.9934	2,2
Zfp365	Fas	0.94636	50.52	0.515	rgb(223,119,120)	1.9934	2,2
Zfp385a	Slc2a4	0.94636	50.52	0.524	rgb(223,117,118)	1.9934	2,2
Zfp668	Dcakd	0.94636	50.52	0.519	rgb(223,118,119)	1.9934	2,2
Zfp750	1700007K13Rik	0.94636	50.52	0.524	rgb(223,117,118)	1.9934	2,2
Zfp771	C920009B18Rik	-0.94636	50.52	-5.2E-01	rgb(104,148,237)	1.9934	2,2
Zfp827	Rreb1	0.94636	50.52	0.523	rgb(223,117,118)	1.9934	2,2
Zfp933	Reep3	0.94636	50.52	0.517	rgb(223,118,119)	1.9934	2,2
Zfp956	Bambi	0.94636	50.52	0.52	rgb(223,118,119)	1.9934	2,2
Zfp960	Dock1	0.94636	50.52	0.52	rgb(223,118,119)	1.9934	2,2
Zhx2	Glipr2	-0.94636	50.52	-5.2E-01	rgb(103,148,237)	1.9934	2,2
Zhx2	Ppp3cc	-0.94636	50.52	-5.2E-01	rgb(105,149,237)	1.9934	2,2
Mesp2	Pim1	0.94636	50.52	0.852	rgb(226, 54, 56)	1.9934	2,2
Nr1h2	Arntl2	0.94636	50.52	0.852	rgb(226, 54, 56)	1.9934	2,2
Sp6	Gsn	0.94636	50.52	0.852	rgb(226, 54, 56)	1.9934	2,2
Bbx	Krt6b	0.94457	50.51	0.509	rgb(223,120,121)	1.9932	2,2
Creb3l2	Scn5a	0.94457	50.51	0.512	rgb(223,119,120)	1.9932	2,2
Egr2	Nhsl2	0.94457	50.51	0.508	rgb(223,120,121)	1.9932	None
Fosl2	Tgfb3	0.94457	50.51	0.514	rgb(223,119,120)	1.9932	None
Gfi1	Sik1	-0.94457	50.51	-5.1E-01	rgb(106,149,236)	1.9932	2,2
Glis3	Thra	0.94457	50.51	0.511	rgb(223,119,120)	1.9932	2,2
Irf4	Slit3	-0.94457	50.51	-5.1E-01	rgb(107,150,236)	1.9932	None
Myb	Camkv	-0.94457	50.51	-5.1E-01	rgb(106,150,236)	1.9932	2,2
Nr4a1	Ifi202b	0.94457	50.51	0.508	rgb(223,120,121)	1.9932	2,2
Osr2	Fam20a	0.94457	50.51	0.513	rgb(223,119,120)	1.9932	2,2
Otx1	Mex3b	-0.94457	50.51	-5.1E-01	rgb(107,150,236)	1.9932	2,2
Rorc	B3galt2	0.94457	50.51	0.511	rgb(223,119,120)	1.9932	2,2
Rorc	Fgf16	0.94457	50.51	0.508	rgb(223,120,121)	1.9932	2,2
Rorc	Gimap7	-0.94457	50.51	-5.1E-01	rgb(105,149,237)	1.9932	None
Rorc	Il12rb2	-0.94457	50.51	-5.1E-01	rgb(106,150,236)	1.9932	None
Satb1	Gja1	0.94457	50.51	0.512	rgb(223,119,120)	1.9932	None
Satb2	Arhgap33	-0.94457	50.51	-5.1E-01	rgb(107,150,236)	1.9932	2,2
Smad3	Cxcr5	0.94457	50.51	0.509	rgb(223,120,121)	1.9932	None
Smad3	Emp1	0.94457	50.51	0.507	rgb(223,120,121)	1.9932	2,2
Smad3	Endod1	0.94457	50.51	0.506	rgb(223,120,121)	1.9932	None
Sox4	Rel	0.94457	50.51	0.511	rgb(223,119,120)	1.9932	2,2
Sp4	Nsg2	-0.94457	50.51	-5.1E-01	rgb(107,150,236)	1.9932	None
Stat3	Ctla2a	0.94457	50.51	0.51	rgb(223,120,121)	1.9932	None
Tead1	Il1rn	-0.94457	50.51	-5.1E-01	rgb(107,150,236)	1.9932	2,2
Yy2	Hexb	-0.94457	50.51	-5.1E-01	rgb(107,150,236)	1.9932	2,2
Zfp202	Padi2	0.94457	50.51	0.514	rgb(223,119,120)	1.9932	2,2
Zfp523	Tnip2	-0.94457	50.51	-5.1E-01	rgb(105,149,237)	1.9932	2,2
Aebp2	Vrk2	-0.94457	50.51	-5.1E-01	rgb(106,149,237)	1.9932	2,2
C030039L03Rik	Atp7b	0.94457	50.51	0.515	rgb(223,119,120)	1.9932	2,2
C030039L03Rik	Plcxd1	0.94457	50.51	0.509	rgb(223,120,121)	1.9932	2,2
Cebpz	Dhx33	0.94457	50.51	0.511	rgb(223,119,120)	1.9932	2,2
Csrnp1	Gm6225	0.94457	50.51	0.508	rgb(223,120,121)	1.9932	2,2
Dzip1	Cd2	-0.94457	50.51	-5.1E-01	rgb(106,149,236)	1.9932	2,2
Dzip1	Clec2i	0.94457	50.51	0.505	rgb(223,121,122)	1.9932	2,2
Foxp1	Aldh3a2	-0.94457	50.51	-5.1E-01	rgb(107,150,236)	1.9932	2,2
Kdm5b	Pfkp	0.94457	50.51	0.51	rgb(223,120,121)	1.9932	2,2
Mtf2	Dctn4	-0.94457	50.51	-5.1E-01	rgb(107,150,236)	1.9932	2,2
Mxd1	Klhl6	0.94457	50.51	0.507	rgb(223,120,121)	1.9932	2,2
Mxd3	Smtn	0.94457	50.51	0.514	rgb(223,119,120)	1.9932	2,2
Prdm2	Dock4	0.94457	50.51	0.509	rgb(223,120,121)	1.9932	2,2
Rlf	Rgs11	0.94457	50.51	0.513	rgb(223,119,120)	1.9932	2,2
Sgsm2	Unc93b1	0.94457	50.51	0.511	rgb(223,119,120)	1.9932	2,2
Ski	Flna	0.94457	50.51	0.515	rgb(223,119,120)	1.9932	2,2
Skil	Kdelc2	-0.94457	50.51	-5.1E-01	rgb(106,150,236)	1.9932	2,2
Terf1	Ptpre	0.94457	50.51	0.509	rgb(223,120,121)	1.9932	2,2
Thap3	Krtcap2	0.94457	50.51	0.506	rgb(223,120,121)	1.9932	2,2
Whsc1	Ptprs	0.94457	50.51	0.513	rgb(223,119,120)	1.9932	2,2
Zfp280b	Cacna1c	0.94457	50.51	0.507	rgb(223,120,121)	1.9932	2,2
Zfp280b	Zcchc3	0.94457	50.51	0.513	rgb(223,119,120)	1.9932	2,2
Zfp287	Olr1	-0.94457	50.51	-5.1E-01	rgb(106,149,236)	1.9932	2,2
Zfp367	Fam111a	0.94457	50.51	0.509	rgb(223,120,121)	1.9932	2,2
Zfp608	Fam65c	-0.94457	50.51	-5.1E-01	rgb(107,150,236)	1.9932	2,2
Zfp629	Tmem19	-0.94457	50.51	-5.1E-01	rgb(106,150,236)	1.9932	2,2
Zfp775	Itpr3	0.94457	50.51	0.511	rgb(223,119,120)	1.9932	2,2
Zfp777	Pdxp	0.94457	50.51	0.512	rgb(223,119,120)	1.9932	2,2
Zfp827	Susd3	-0.94457	50.51	-5.1E-01	rgb(106,149,237)	1.9932	2,2
Ybx2	Kctd7	0.94457	50.51	0.852	rgb(226, 54, 56)	1.9932	None
Klf10	Avpi1	0.94457	50.51	0.852	rgb(226, 54, 56)	1.9932	2,2
Klf11	Avpi1	0.94457	50.51	0.852	rgb(226, 54, 56)	1.9932	2,2
Atf5	Pomc	-0.94278	50.5	-5.0E-01	rgb(109,152,236)	1.993	2,2
Atf6	Wrnip1	-0.94278	50.5	-5.0E-01	rgb(109,151,236)	1.993	2,2
Creb5	Tead3	0.94278	50.5	0.499	rgb(222,122,123)	1.993	2,2
Ebf1	Sept9	-0.94278	50.5	-5.0E-01	rgb(107,150,236)	1.993	2,2
Esrra	Dusp12	0.94278	50.5	0.498	rgb(222,122,123)	1.993	2,2
Esrra	Il15ra	0.94278	50.5	0.504	rgb(223,121,122)	1.993	2,2
Fosl2	Vrk2	0.94278	50.5	0.495	rgb(222,122,123)	1.993	None
Foxf2	Map3k8	0.94278	50.5	0.496	rgb(222,122,123)	1.993	None
Foxh1	Gm11346	0.94278	50.5	0.503	rgb(223,121,122)	1.993	2,2
Foxn2	Gtf2i	0.94278	50.5	0.5	rgb(223,121,122)	1.993	2,2
Glis1	Cd86	0.94278	50.5	0.499	rgb(222,122,123)	1.993	2,2
Glis1	Plxna1	-0.94278	50.5	-5.0E-01	rgb(108,151,236)	1.993	2,2
Hif1a	Tcf12	-0.94278	50.5	-5.0E-01	rgb(109,151,236)	1.993	2,2
Irf4	Aim1	0.94278	50.5	0.503	rgb(223,121,122)	1.993	None
Irf4	Neto1	-0.94278	50.5	-5.0E-01	rgb(107,150,236)	1.993	2,2
Irf4	Pank1	-0.94278	50.5	-5.0E-01	rgb(109,151,236)	1.993	2,2
Irf4	Slc26a10	-0.94278	50.5	-5.0E-01	rgb(108,151,236)	1.993	None
Irf9	Cmpk2	0.94278	50.5	0.502	rgb(223,121,122)	1.993	2,2
Jdp2	Ift57	-0.94278	50.5	-5.0E-01	rgb(108,151,236)	1.993	None
Maf	Tnfsf11	-0.94278	50.5	-5.0E-01	rgb(108,151,236)	1.993	None
Mafg	Ddit3	0.94278	50.5	0.499	rgb(222,122,123)	1.993	2,2
Mxi1	Prodh	0.94278	50.5	0.502	rgb(223,121,122)	1.993	2,2
Nfia	Jag2	0.94278	50.5	0.502	rgb(223,121,122)	1.993	2,2
Nr1d1	Adcy4	0.94278	50.5	0.5	rgb(222,122,123)	1.993	2,2
Nr1d1	Il23r	0.94278	50.5	0.502	rgb(223,121,122)	1.993	None
Osr2	Abcd3	0.94278	50.5	0.497	rgb(222,122,123)	1.993	2,2
Pou2af1	Trim14	0.94278	50.5	0.497	rgb(222,122,123)	1.993	None
Ppard	Maml3	-0.94278	50.5	-5.0E-01	rgb(108,151,236)	1.993	2,2
Rora	4833439L19Rik	0.94278	50.5	0.496	rgb(222,122,123)	1.993	2,2
Satb1	Ncoa1	0.94278	50.5	0.496	rgb(222,122,123)	1.993	2,2
Six5	P2ry14	-0.94278	50.5	-5.0E-01	rgb(109,151,236)	1.993	2,2
Smad3	Cd101	0.94278	50.5	0.499	rgb(222,122,123)	1.993	None
Smad3	Stab1	0.94278	50.5	0.499	rgb(222,122,123)	1.993	2,2
Sp4	Ets1	-0.94278	50.5	-5.0E-01	rgb(110,152,236)	1.993	None
Tet1	Hist1h1e	0.94278	50.5	0.498	rgb(222,122,123)	1.993	2,2
Thap1	Smtnl2	-0.94278	50.5	-5.0E-01	rgb(108,151,236)	1.993	2,2
Usf2	Cdc25b	-0.94278	50.5	-5.0E-01	rgb(108,150,236)	1.993	2,2
Aebp2	Siah1a	0.94278	50.5	0.498	rgb(222,122,123)	1.993	2,2
Ankzf1	Helb	0.94278	50.5	0.497	rgb(222,122,123)	1.993	2,2
C030039L03Rik	Per2	0.94278	50.5	0.497	rgb(222,122,123)	1.993	2,2
Csrnp1	Crem	0.94278	50.5	0.502	rgb(223,121,122)	1.993	2,2
Cxxc5	Lypd6b	0.94278	50.5	0.502	rgb(223,121,122)	1.993	2,2
Dpf1	Ero1l	0.94278	50.5	0.502	rgb(223,121,122)	1.993	2,2
Dr1	Ss18	-0.94278	50.5	-5.0E-01	rgb(108,151,236)	1.993	2,2
Eea1	Dbt	0.94278	50.5	0.502	rgb(223,121,122)	1.993	2,2
Gm13157	Bok	-0.94278	50.5	-5.0E-01	rgb(108,151,236)	1.993	2,2
Lyl1	Spred3	0.94278	50.5	0.495	rgb(222,122,123)	1.993	2,2
Ncoa3	F2rl2	0.94278	50.5	0.504	rgb(223,121,122)	1.993	2,2
Plscr1	Nckap1	0.94278	50.5	0.499	rgb(222,122,123)	1.993	2,2
Scmh1	Inpp5a	0.94278	50.5	0.5	rgb(223,121,122)	1.993	2,2
Scml4	Rab19	0.94278	50.5	0.498	rgb(222,122,123)	1.993	2,2
Sgsm2	Cul9	0.94278	50.5	0.498	rgb(222,122,123)	1.993	2,2
Sp9	Hspa2	0.94278	50.5	0.496	rgb(222,122,123)	1.993	2,2
Tal2	Rbpj	-0.94278	50.5	-5.0E-01	rgb(109,151,236)	1.993	2,2
Trps1	Edn3	-0.94278	50.5	-5.0E-01	rgb(109,152,236)	1.993	2,2
Tshz2	Itga2	0.94278	50.5	0.495	rgb(222,122,123)	1.993	2,2
Zbtb17	Vegfb	-0.94278	50.5	-5.0E-01	rgb(109,151,236)	1.993	2,2
Zfp101	Ptp4a3	-0.94278	50.5	-5.0E-01	rgb(109,151,236)	1.993	2,2
Zfp266	Cdk6	0.94278	50.5	0.498	rgb(222,122,123)	1.993	2,2
Zfp28	Rapgef5	0.94278	50.5	0.502	rgb(223,121,122)	1.993	2,2
Zfp280b	Itgb1	0.94278	50.5	0.495	rgb(222,122,123)	1.993	2,2
Zfp318	Calcrl	-0.94278	50.5	-5.0E-01	rgb(109,152,236)	1.993	2,2
Zfp329	Neat1	0.94278	50.5	0.503	rgb(223,121,122)	1.993	2,2
Zfp354c	Acpp	0.94278	50.5	0.498	rgb(222,122,123)	1.993	2,2
Zfp365	Glipr1	0.94278	50.5	0.5	rgb(223,121,122)	1.993	2,2
Zfp385a	Zfp365	0.94278	50.5	0.504	rgb(223,121,122)	1.993	2,2
Zfp386	Spry1	-0.94278	50.5	-5.0E-01	rgb(109,151,236)	1.993	2,2
Zfp429	H60c	-0.94278	50.5	-5.0E-01	rgb(108,151,236)	1.993	2,2
Zfp473	Cd96	-0.94278	50.5	-5.0E-01	rgb(109,151,236)	1.993	2,2
Zfp473	Fkrp	-0.94278	50.5	-5.0E-01	rgb(109,151,236)	1.993	2,2
Zfp513	Aen	0.94278	50.5	0.496	rgb(222,122,123)	1.993	2,2
Zfp526	Pdhx	-0.94278	50.5	-5.0E-01	rgb(108,151,236)	1.993	2,2
Zfp608	Pik3r6	-0.94278	50.5	-5.0E-01	rgb(108,151,236)	1.993	2,2
Zfp609	Chic2	-0.94278	50.5	-5.0E-01	rgb(109,151,236)	1.993	2,2
Zfp750	Scamp5	0.94278	50.5	0.502	rgb(223,121,122)	1.993	2,2
Zfpm1	Ahdc1	0.94278	50.5	0.502	rgb(223,121,122)	1.993	2,2
Zhx3	Slc35d1	0.94278	50.5	0.503	rgb(223,121,122)	1.993	2,2
Ybx2	Hist1h1b	0.94278	50.5	0.852	rgb(226, 54, 56)	1.993	None
Tfdp2	Cxcr3	0.94278	50.5	0.852	rgb(226, 54, 56)	1.993	2,2
Arntl2	Ckap4	-0.94099	50.49	-4.9E-01	rgb(111,153,235)	1.9928	2,2
Atf6	Exosc8	0.94099	50.49	0.494	rgb(222,123,124)	1.9928	None
Bbx	Obsl1	0.94099	50.49	0.493	rgb(222,123,124)	1.9928	None
Bcl11b	Dusp12	0.94099	50.49	0.487	rgb(222,124,125)	1.9928	2,2
Cdc5l	Lpin2	0.94099	50.49	0.492	rgb(222,123,124)	1.9928	None
Creb5	Rrad	0.94099	50.49	0.487	rgb(222,124,125)	1.9928	2,2
Cux1	Fads2	0.94099	50.49	0.492	rgb(222,123,124)	1.9928	2,2
Deaf1	Ddx19b	-0.94099	50.49	-4.9E-01	rgb(110,152,236)	1.9928	2,2
Elk3	Hps6	0.94099	50.49	0.488	rgb(222,124,125)	1.9928	2,2
Eomes	Abcb1a	0.94099	50.49	0.49	rgb(222,123,124)	1.9928	2,2
Fosl2	Aldoc	0.94099	50.49	0.488	rgb(222,124,125)	1.9928	None
Foxj1	Urb1	-0.94099	50.49	-4.9E-01	rgb(111,152,236)	1.9928	2,2
Gata1	Dsp	-0.94099	50.49	-4.9E-01	rgb(112,153,235)	1.9928	2,2
Glis1	Car2	0.94099	50.49	0.487	rgb(222,124,125)	1.9928	2,2
Hdx	Muc1	-0.94099	50.49	-4.9E-01	rgb(110,152,236)	1.9928	2,2
Hhex	Ptger4	0.94099	50.49	0.488	rgb(222,124,125)	1.9928	2,2
Hif1a	Bend5	0.94099	50.49	0.494	rgb(222,123,124)	1.9928	None
Hif3a	Gatsl3	0.94099	50.49	0.49	rgb(222,123,124)	1.9928	2,2
Ikzf2	Gramd1b	0.94099	50.49	0.49	rgb(222,123,124)	1.9928	None
Ikzf3	Ypel5	0.94099	50.49	0.488	rgb(222,124,125)	1.9928	None
Irf4	Chst3	-0.94099	50.49	-4.9E-01	rgb(110,152,236)	1.9928	None
Irf4	Ptpre	-0.94099	50.49	-4.9E-01	rgb(110,152,236)	1.9928	None
Irf4	Tmem71	-0.94099	50.49	-4.9E-01	rgb(111,153,236)	1.9928	None
Irf5	Isg20	0.94099	50.49	0.492	rgb(222,123,124)	1.9928	None
Irf9	Gbp5	0.94099	50.49	0.487	rgb(222,124,125)	1.9928	None
Nfia	Ppp1r3b	0.94099	50.49	0.486	rgb(222,124,125)	1.9928	2,2
Nfia	Rassf3	0.94099	50.49	0.495	rgb(222,122,123)	1.9928	2,2
Nr1i3	Tspan2	0.94099	50.49	0.494	rgb(222,123,124)	1.9928	2,2
Ovol1	Sytl2	0.94099	50.49	0.486	rgb(222,124,125)	1.9928	2,2
Plagl2	Irf5	0.94099	50.49	0.488	rgb(222,124,125)	1.9928	2,2
Ppard	Shroom3	-0.94099	50.49	-4.9E-01	rgb(111,153,235)	1.9928	2,2
Rela	Trim12c	0.94099	50.49	0.493	rgb(222,123,124)	1.9928	None
Relb	Tmem163	-0.94099	50.49	-4.9E-01	rgb(111,152,236)	1.9928	2,2
Rfx7	Gfi1	0.94099	50.49	0.495	rgb(222,123,124)	1.9928	2,2
Rora	Tex2	0.94099	50.49	0.49	rgb(222,123,124)	1.9928	2,2
Rorc	Foxb1	-0.94099	50.49	-4.9E-01	rgb(111,152,236)	1.9928	None
Rorc	Hvcn1	0.94099	50.49	0.485	rgb(222,124,125)	1.9928	None
Rorc	Myo3b	-0.94099	50.49	-4.9E-01	rgb(111,152,236)	1.9928	2,2
Rorc	Plac8	-0.94099	50.49	-4.9E-01	rgb(111,153,235)	1.9928	None
Runx3	Tnfsf10	0.94099	50.49	0.494	rgb(222,123,124)	1.9928	2,2
Sall4	Col15a1	0.94099	50.49	0.493	rgb(222,123,124)	1.9928	2,2
Satb1	Arhgef17	0.94099	50.49	0.49	rgb(222,123,124)	1.9928	2,2
Satb1	Nedd4	0.94099	50.49	0.49	rgb(222,123,124)	1.9928	None
Smad3	Adam19	0.94099	50.49	0.491	rgb(222,123,124)	1.9928	None
Smad3	Capg	0.94099	50.49	0.491	rgb(222,123,124)	1.9928	2,2
Smad3	Olfm2	0.94099	50.49	0.489	rgb(222,124,124)	1.9928	None
Stat1	Dtx3l	0.94099	50.49	0.486	rgb(222,124,125)	1.9928	None
Stat1	Zbp1	0.94099	50.49	0.489	rgb(222,124,125)	1.9928	None
Stat3	Nsf	0.94099	50.49	0.49	rgb(222,123,124)	1.9928	None
Twist1	Trim67	0.94099	50.49	0.492	rgb(222,123,124)	1.9928	2,2
Vdr	Acsbg1	0.94099	50.49	0.49	rgb(222,123,124)	1.9928	2,2
Zfp202	Leprel4	0.94099	50.49	0.492	rgb(222,123,124)	1.9928	2,2
Aebp2	Gimap8	0.94099	50.49	0.495	rgb(222,123,124)	1.9928	2,2
Ahdc1	Fam102a	0.94099	50.49	0.494	rgb(222,123,124)	1.9928	2,2
Akna	Arc	0.94099	50.49	0.493	rgb(222,123,124)	1.9928	2,2
Akna	Mapk6	-0.94099	50.49	-4.9E-01	rgb(110,152,236)	1.9928	2,2
Casz1	Cdk6	0.94099	50.49	0.488	rgb(222,124,125)	1.9928	2,2
Casz1	Dusp8	0.94099	50.49	0.495	rgb(222,123,124)	1.9928	2,2
Dach2	Ccr1	0.94099	50.49	0.495	rgb(222,123,123)	1.9928	2,2
Dach2	Gnb5	0.94099	50.49	0.494	rgb(222,123,124)	1.9928	2,2
Dzip1	Rgs1	-0.94099	50.49	-4.9E-01	rgb(110,152,236)	1.9928	2,2
Fbxl19	Mex3d	0.94099	50.49	0.488	rgb(222,124,125)	1.9928	2,2
Foxp1	St8sia6	0.94099	50.49	0.49	rgb(222,123,124)	1.9928	2,2
Kdm5b	Cmas	0.94099	50.49	0.486	rgb(222,124,125)	1.9928	2,2
Litaf	Cmya5	0.94099	50.49	0.491	rgb(222,123,124)	1.9928	2,2
Mxd1	Ptpn1	0.94099	50.49	0.488	rgb(222,124,125)	1.9928	2,2
Mxd3	Cdc25b	0.94099	50.49	0.486	rgb(222,124,125)	1.9928	2,2
Ncoa3	Stat5b	0.94099	50.49	0.49	rgb(222,123,124)	1.9928	2,2
Plscr1	Ubash3a	-0.94099	50.49	-4.9E-01	rgb(110,152,236)	1.9928	2,2
Tal2	Heg1	0.94099	50.49	0.493	rgb(222,123,124)	1.9928	2,2
Tet2	Hspb7	0.94099	50.49	0.493	rgb(222,123,124)	1.9928	2,2
Thap3	Rps14	0.94099	50.49	0.489	rgb(222,124,125)	1.9928	2,2
Trps1	Nrgn	-0.94099	50.49	-4.9E-01	rgb(111,152,236)	1.9928	2,2
Zbed3	Zdhhc2	0.94099	50.49	0.485	rgb(222,124,125)	1.9928	2,2
Zbed3	Zkscan17	0.94099	50.49	0.488	rgb(222,124,125)	1.9928	2,2
Zbtb10	Cd9	0.94099	50.49	0.488	rgb(222,124,125)	1.9928	2,2
Zeb2	Ly6e	0.94099	50.49	0.494	rgb(222,123,124)	1.9928	2,2
Zfp169	Inpp4a	0.94099	50.49	0.489	rgb(222,124,125)	1.9928	2,2
Zfp26	Ept1	0.94099	50.49	0.486	rgb(222,124,125)	1.9928	2,2
Zfp277	Flna	-0.94099	50.49	-4.9E-01	rgb(110,152,236)	1.9928	2,2
Zfp280b	Gucy2c	0.94099	50.49	0.489	rgb(222,124,125)	1.9928	2,2
Zfp358	Ctsf	0.94099	50.49	0.486	rgb(222,124,125)	1.9928	2,2
Zfp385a	Ckmt1	0.94099	50.49	0.486	rgb(222,124,125)	1.9928	2,2
Zfp385a	Zfp750	0.94099	50.49	0.491	rgb(222,123,124)	1.9928	2,2
Zfp426	Trmt5	0.94099	50.49	0.491	rgb(222,123,124)	1.9928	2,2
Zfp511	Ptpn2	0.94099	50.49	0.485	rgb(222,124,125)	1.9928	2,2
Zfp526	Sdr39u1	0.94099	50.49	0.49	rgb(222,123,124)	1.9928	2,2
Zfp608	Klhl3	-0.94099	50.49	-4.9E-01	rgb(110,152,236)	1.9928	2,2
Zfp629	Extl3	-0.94099	50.49	-4.9E-01	rgb(111,152,236)	1.9928	2,2
Zfp750	Zfp365	0.94099	50.49	0.489	rgb(222,124,125)	1.9928	2,2
Zfp760	Zfp229	0.94099	50.49	0.488	rgb(222,124,125)	1.9928	2,2
Zfp770	Zfp568	0.94099	50.49	0.489	rgb(222,124,124)	1.9928	2,2
Zfp831	Maml3	0.94099	50.49	0.49	rgb(222,123,124)	1.9928	2,2
Zfp9	Ccdc155	0.94099	50.49	0.494	rgb(222,123,124)	1.9928	2,2
Zfp956	Ppcdc	0.94099	50.49	0.485	rgb(222,124,125)	1.9928	2,2
Arid3a	Ptpn4	0.93921	50.48	0.476	rgb(222,126,127)	1.9926	None
Cebpg	Wwc1	-0.93921	50.48	-4.8E-01	rgb(112,153,235)	1.9926	2,2
Clock	Rel	0.93921	50.48	0.479	rgb(222,125,126)	1.9926	2,2
Egr2	Abhd15	0.93921	50.48	0.476	rgb(222,126,127)	1.9926	None
Egr2	Aga	-0.93921	50.48	-4.8E-01	rgb(112,153,235)	1.9926	2,2
Erf	Pkp3	-0.93921	50.48	-4.8E-01	rgb(113,154,235)	1.9926	2,2
Foxf2	Pgap1	0.93921	50.48	0.482	rgb(222,125,126)	1.9926	2,2
Gabpa	Flot1	-0.93921	50.48	-4.8E-01	rgb(113,154,235)	1.9926	2,2
Glis3	Pdlim4	0.93921	50.48	0.477	rgb(222,126,127)	1.9926	2,2
Glis3	Tnfrsf12a	0.93921	50.48	0.482	rgb(222,125,126)	1.9926	2,2
Hes5	Cxcr4	-0.93921	50.48	-4.8E-01	rgb(114,154,235)	1.9926	2,2
Hhex	Trpm6	0.93921	50.48	0.48	rgb(222,125,126)	1.9926	None
Hif1a	Ndrg1	0.93921	50.48	0.48	rgb(222,125,126)	1.9926	None
Hmg20b	Flt3l	-0.93921	50.48	-4.8E-01	rgb(113,154,235)	1.9926	2,2
Hoxb1	Slfn3	-0.93921	50.48	-4.8E-01	rgb(112,153,235)	1.9926	2,2
Ikzf2	Rilpl2	0.93921	50.48	0.477	rgb(222,126,127)	1.9926	2,2
Irf4	Nefm	-0.93921	50.48	-4.8E-01	rgb(113,154,235)	1.9926	2,2
Irf9	Parp9	0.93921	50.48	0.483	rgb(222,125,126)	1.9926	None
Lin54	Hist1h1e	0.93921	50.48	0.476	rgb(222,126,127)	1.9926	None
Maf	Atxn1	-0.93921	50.48	-4.8E-01	rgb(112,153,235)	1.9926	None
Maf	Nedd9	-0.93921	50.48	-4.8E-01	rgb(114,154,235)	1.9926	None
Maf	P4ha2	-0.93921	50.48	-4.8E-01	rgb(114,154,235)	1.9926	2,2
Nr2f1	Icam1	-0.93921	50.48	-4.8E-01	rgb(113,154,235)	1.9926	None
Nr4a3	Ncf1	-0.93921	50.48	-4.8E-01	rgb(113,154,235)	1.9926	2,2
Plagl2	Rhbdf1	0.93921	50.48	0.478	rgb(222,126,127)	1.9926	2,2
Ppard	Dusp22	0.93921	50.48	0.484	rgb(222,125,126)	1.9926	2,2
Ppard	Mei4	0.93921	50.48	0.478	rgb(222,126,127)	1.9926	2,2
Rbpj	Mapk3	-0.93921	50.48	-4.8E-01	rgb(114,154,235)	1.9926	2,2
Rorc	Chd7	-0.93921	50.48	-4.8E-01	rgb(113,154,235)	1.9926	None
Rorc	Gbp2	-0.93921	50.48	-4.8E-01	rgb(113,154,235)	1.9926	None
Runx1	Ebf1	0.93921	50.48	0.475	rgb(222,126,127)	1.9926	None
Runx3	Gbp5	-0.93921	50.48	-4.8E-01	rgb(113,154,235)	1.9926	2,2
Sp3	Sema4a	0.93921	50.48	0.475	rgb(222,126,127)	1.9926	None
Usf2	Uaca	-0.93921	50.48	-4.8E-01	rgb(112,153,235)	1.9926	2,2
Zfhx3	Atrnl1	-0.93921	50.48	-4.8E-01	rgb(112,153,235)	1.9926	2,2
Zfp148	Map3k1	0.93921	50.48	0.483	rgb(222,125,126)	1.9926	None
Zfp652	Ms4a4b	0.93921	50.48	0.482	rgb(222,125,126)	1.9926	2,2
Akna	Dip2b	0.93921	50.48	0.48	rgb(222,125,126)	1.9926	2,2
Ankzf1	Gpr146	0.93921	50.48	0.478	rgb(222,126,127)	1.9926	2,2
Atf6b	Syf2	-0.93921	50.48	-4.8E-01	rgb(113,154,235)	1.9926	2,2
C030039L03Rik	Kcnc3	0.93921	50.48	0.485	rgb(222,124,125)	1.9926	2,2
Drap1	Fth1	0.93921	50.48	0.477	rgb(222,126,127)	1.9926	2,2
L3mbtl3	Ehd4	-0.93921	50.48	-4.8E-01	rgb(112,153,235)	1.9926	2,2
Lyl1	Tst	0.93921	50.48	0.476	rgb(222,126,127)	1.9926	2,2
Mbnl2	Pak1	0.93921	50.48	0.485	rgb(222,124,125)	1.9926	2,2
Ncoa3	Abcd3	-0.93921	50.48	-4.8E-01	rgb(112,153,235)	1.9926	2,2
Ncoa3	Fam198a	0.93921	50.48	0.475	rgb(222,126,127)	1.9926	2,2
Phf20	Arntl2	0.93921	50.48	0.476	rgb(222,126,127)	1.9926	2,2
Plscr1	Asns	0.93921	50.48	0.476	rgb(222,126,127)	1.9926	2,2
Plscr1	Dhrs9	0.93921	50.48	0.482	rgb(222,125,126)	1.9926	2,2
Prdm2	Itga3	-0.93921	50.48	-4.8E-01	rgb(112,153,235)	1.9926	2,2
Sgsm2	Kiss1r	0.93921	50.48	0.483	rgb(222,125,126)	1.9926	2,2
Son	Psph	-0.93921	50.48	-4.8E-01	rgb(114,154,235)	1.9926	2,2
Sp9	Pawr	0.93921	50.48	0.475	rgb(222,126,127)	1.9926	2,2
Terf1	2310033P09Rik	0.93921	50.48	0.482	rgb(222,125,126)	1.9926	2,2
Tfdp2	Appl2	0.93921	50.48	0.482	rgb(222,125,126)	1.9926	2,2
Zbtb17	Ppm1f	0.93921	50.48	0.477	rgb(222,126,127)	1.9926	2,2
Zbtb22	Hps6	0.93921	50.48	0.479	rgb(222,126,126)	1.9926	2,2
Zbtb48	Slc25a38	0.93921	50.48	0.479	rgb(222,126,127)	1.9926	2,2
Zeb2	Aff3	-0.93921	50.48	-4.8E-01	rgb(113,153,235)	1.9926	2,2
Zfp146	Mpv17l	-0.93921	50.48	-4.8E-01	rgb(114,154,235)	1.9926	2,2
Zfp280b	Wisp1	0.93921	50.48	0.484	rgb(222,125,126)	1.9926	2,2
Zfp365	4930429B21Rik	0.93921	50.48	0.482	rgb(222,125,126)	1.9926	2,2
Zfp429	Tmem221	0.93921	50.48	0.479	rgb(222,125,126)	1.9926	2,2
Zfp449	Tcea3	0.93921	50.48	0.477	rgb(222,126,127)	1.9926	2,2
Zfp605	Ift81	0.93921	50.48	0.479	rgb(222,125,126)	1.9926	2,2
Zfp608	Cdhr3	0.93921	50.48	0.481	rgb(222,125,126)	1.9926	2,2
Zfp608	Vim	0.93921	50.48	0.476	rgb(222,126,127)	1.9926	2,2
Zfp629	Zkscan17	0.93921	50.48	0.485	rgb(222,124,125)	1.9926	2,2
Zfp667	Rcn3	0.93921	50.48	0.478	rgb(222,126,127)	1.9926	2,2
Zfp750	Ppp1r10	0.93921	50.48	0.481	rgb(222,125,126)	1.9926	2,2
Zfp771	Mesdc1	0.93921	50.48	0.48	rgb(222,125,126)	1.9926	2,2
Zfp777	Cnnm3	0.93921	50.48	0.48	rgb(222,125,126)	1.9926	2,2
Zfp790	Tspyl4	0.93921	50.48	0.481	rgb(222,125,126)	1.9926	2,2
Zfp868	Orm2	0.93921	50.48	0.476	rgb(222,126,127)	1.9926	2,2
Zfp948	Ankrd23	0.93921	50.48	0.484	rgb(222,125,126)	1.9926	2,2
Zhx2	Sema6b	-0.93921	50.48	-4.8E-01	rgb(113,154,235)	1.9926	2,2
Zhx2	Wdr81	-0.93921	50.48	-4.8E-01	rgb(112,153,235)	1.9926	2,2
Zhx2	Wwp1	-0.93921	50.48	-4.8E-01	rgb(113,154,235)	1.9926	2,2
Zkscan17	Mgat4b	0.93921	50.48	0.479	rgb(222,126,127)	1.9926	2,2
Ybx2	Hist3h2bb-ps	0.93921	50.48	0.852	rgb(226, 54, 56)	1.9926	None
Ahrr	Iqgap2	0.93742	50.47	0.474	rgb(222,126,127)	1.9924	2,2
Arntl2	Extl3	-0.93742	50.47	-4.7E-01	rgb(114,154,235)	1.9924	2,2
Atf6	Uqcrq	0.93742	50.47	0.468	rgb(222,128,129)	1.9924	2,2
Batf	Ablim2	0.93742	50.47	0.465	rgb(222,128,129)	1.9924	None
Cdc5l	P2ry1	0.93742	50.47	0.472	rgb(222,127,128)	1.9924	2,2
Cebpg	Arl4d	-0.93742	50.47	-4.7E-01	rgb(115,155,235)	1.9924	2,2
Clock	Itga3	0.93742	50.47	0.471	rgb(222,127,128)	1.9924	None
E2f1	Pla2g4c	0.93742	50.47	0.47	rgb(222,127,128)	1.9924	2,2
Egr1	Trpm6	0.93742	50.47	0.467	rgb(222,128,129)	1.9924	None
Fosl2	Gab2	0.93742	50.47	0.465	rgb(222,128,129)	1.9924	None
Foxb1	Epb4.1l1	-0.93742	50.47	-4.7E-01	rgb(114,155,235)	1.9924	2,2
Foxf2	Cdhr3	-0.93742	50.47	-4.7E-01	rgb(116,155,235)	1.9924	2,2
Foxf2	Nlrc3	-0.93742	50.47	-4.7E-01	rgb(116,155,235)	1.9924	2,2
Foxh1	Gucy1a3	-0.93742	50.47	-4.7E-01	rgb(116,155,235)	1.9924	2,2
Gzf1	Sorl1	-0.93742	50.47	-4.7E-01	rgb(114,154,235)	1.9924	2,2
Hes1	Sord	-0.93742	50.47	-4.7E-01	rgb(114,155,235)	1.9924	2,2
Hes1	Spata6	-0.93742	50.47	-4.7E-01	rgb(115,155,235)	1.9924	2,2
Hif1a	Clybl	0.93742	50.47	0.468	rgb(222,128,129)	1.9924	None
Hif1a	Stc1	0.93742	50.47	0.473	rgb(222,127,128)	1.9924	None
Ikzf3	Selenbp1	0.93742	50.47	0.471	rgb(222,127,128)	1.9924	None
Irf4	Icosl	-0.93742	50.47	-4.7E-01	rgb(116,155,235)	1.9924	None
Irf4	Tox	-0.93742	50.47	-4.7E-01	rgb(115,155,235)	1.9924	None
Isl2	Il10	-0.93742	50.47	-4.7E-01	rgb(115,155,235)	1.9924	2,2
Klf8	Trp53i13	0.93742	50.47	0.471	rgb(222,127,128)	1.9924	2,2
Maf	Siah1a	0.93742	50.47	0.467	rgb(222,128,129)	1.9924	2,2
Mafg	Atmin	0.93742	50.47	0.472	rgb(222,127,128)	1.9924	2,2
Mef2d	Cog6	-0.93742	50.47	-4.7E-01	rgb(115,155,235)	1.9924	2,2
Nr3c2	Asph	0.93742	50.47	0.47	rgb(222,127,128)	1.9924	None
Nr4a3	Als2cl	-0.93742	50.47	-4.7E-01	rgb(115,155,235)	1.9924	2,2
Osr2	Ccr7	-0.93742	50.47	-4.7E-01	rgb(115,155,235)	1.9924	2,2
Osr2	Kcnq2	0.93742	50.47	0.468	rgb(222,128,128)	1.9924	2,2
Pbx2	Cd44	-0.93742	50.47	-4.7E-01	rgb(115,155,235)	1.9924	2,2
Pou2af1	Cd5l	-0.93742	50.47	-4.7E-01	rgb(116,155,235)	1.9924	2,2
Prox1	Ablim2	0.93742	50.47	0.471	rgb(222,127,128)	1.9924	None
Prox1	Gbp7	0.93742	50.47	0.472	rgb(222,127,128)	1.9924	None
Rara	9930014A18Rik	-0.93742	50.47	-4.7E-01	rgb(116,155,235)	1.9924	2,2
Rara	Ces2c	-0.93742	50.47	-4.7E-01	rgb(115,155,235)	1.9924	2,2
Rel	Abcg1	-0.93742	50.47	-4.7E-01	rgb(114,154,235)	1.9924	2,2
Rel	Nfkb2	0.93742	50.47	0.47	rgb(222,127,128)	1.9924	None
Rorc	Furin	0.93742	50.47	0.47	rgb(222,127,128)	1.9924	None
Rorc	Il17a	0.93742	50.47	0.466	rgb(222,128,129)	1.9924	None
Rorc	Leprel4	0.93742	50.47	0.466	rgb(222,128,129)	1.9924	2,2
Rorc	Sesn3	-0.93742	50.47	-4.7E-01	rgb(116,155,235)	1.9924	None
Rxra	Gpr98	0.93742	50.47	0.47	rgb(222,127,128)	1.9924	2,2
Satb1	Dab2ip	0.93742	50.47	0.475	rgb(222,126,127)	1.9924	None
Satb2	Fzd7	-0.93742	50.47	-4.7E-01	rgb(116,155,235)	1.9924	2,2
Smad3	Atp6v0a1	0.93742	50.47	0.47	rgb(222,127,128)	1.9924	2,2
Sox15	Ccdc50	0.93742	50.47	0.47	rgb(222,127,128)	1.9924	None
Sox5	Sqle	-0.93742	50.47	-4.7E-01	rgb(116,156,235)	1.9924	2,2
Sp4	Abcg1	-0.93742	50.47	-4.7E-01	rgb(114,154,235)	1.9924	2,2
Sp4	Cd2	-0.93742	50.47	-4.7E-01	rgb(115,155,235)	1.9924	None
Sp4	S100a13	-0.93742	50.47	-4.7E-01	rgb(115,155,235)	1.9924	None
Stat1	Eci1	-0.93742	50.47	-4.7E-01	rgb(116,156,235)	1.9924	2,2
Stat2	Gbp8	0.93742	50.47	0.47	rgb(222,127,128)	1.9924	None
Stat3	Adarb1	0.93742	50.47	0.473	rgb(222,127,128)	1.9924	None
Stat5b	Ddr1	0.93742	50.47	0.465	rgb(222,128,129)	1.9924	None
Stat5b	Ggn	0.93742	50.47	0.475	rgb(222,126,127)	1.9924	2,2
Stat5b	Hdac4	0.93742	50.47	0.468	rgb(222,128,128)	1.9924	2,2
Tbx21	Wdr81	0.93742	50.47	0.468	rgb(222,128,128)	1.9924	2,2
Tcf12	Zdhhc2	0.93742	50.47	0.469	rgb(222,127,128)	1.9924	2,2
Trerf1	Ncoa2	0.93742	50.47	0.467	rgb(222,128,129)	1.9924	2,2
Zfp182	Zbtb4	-0.93742	50.47	-4.7E-01	rgb(116,155,235)	1.9924	2,2
Aebp2	Notch1	0.93742	50.47	0.473	rgb(222,127,128)	1.9924	2,2
Atmin	Ick	0.93742	50.47	0.469	rgb(222,127,128)	1.9924	2,2
C030039L03Rik	Itga7	0.93742	50.47	0.466	rgb(222,128,129)	1.9924	2,2
Casz1	AA467197	0.93742	50.47	0.47	rgb(222,127,128)	1.9924	2,2
Cenpt	Spata6	0.93742	50.47	0.473	rgb(222,127,128)	1.9924	2,2
Cenpt	Vav2	-0.93742	50.47	-4.7E-01	rgb(115,155,235)	1.9924	2,2
Csrnp1	Nln	-0.93742	50.47	-4.7E-01	rgb(114,154,235)	1.9924	2,2
Dr1	Rtp4	-0.93742	50.47	-4.7E-01	rgb(115,155,235)	1.9924	2,2
Eea1	Ece1	0.93742	50.47	0.47	rgb(222,127,128)	1.9924	2,2
Foxp1	Pdcd1lg2	0.93742	50.47	0.472	rgb(222,127,128)	1.9924	2,2
Foxp2	Cacna2d1	0.93742	50.47	0.472	rgb(222,127,128)	1.9924	2,2
Gm13157	Tnni1	0.93742	50.47	0.465	rgb(222,128,129)	1.9924	2,2
Hmga1	Litaf	0.93742	50.47	0.471	rgb(222,127,128)	1.9924	2,2
Jazf1	Enpp4	-0.93742	50.47	-4.7E-01	rgb(115,155,235)	1.9924	2,2
Kdm5b	Gpr15	-0.93742	50.47	-4.7E-01	rgb(116,155,235)	1.9924	2,2
Klf10	Smurf2	0.93742	50.47	0.472	rgb(222,127,128)	1.9924	2,2
Litaf	Nr4a3	0.93742	50.47	0.468	rgb(222,128,129)	1.9924	2,2
Mbd6	Fam189b	0.93742	50.47	0.471	rgb(222,127,128)	1.9924	2,2
Mxd1	Smyd5	-0.93742	50.47	-4.7E-01	rgb(116,155,235)	1.9924	2,2
Mxd1	Tpm1	-0.93742	50.47	-4.7E-01	rgb(116,156,235)	1.9924	2,2
Ncoa2	Tcf12	0.93742	50.47	0.467	rgb(222,128,129)	1.9924	2,2
Phf1	Kcnq5	-0.93742	50.47	-4.7E-01	rgb(115,155,235)	1.9924	2,2
Phf20	Tex15	0.93742	50.47	0.467	rgb(222,128,129)	1.9924	2,2
Prdm8	Antxr2	0.93742	50.47	0.468	rgb(222,128,129)	1.9924	2,2
Scmh1	Arhgap17	0.93742	50.47	0.465	rgb(222,128,129)	1.9924	2,2
Tal2	Snx11	0.93742	50.47	0.467	rgb(222,128,129)	1.9924	2,2
Tfdp2	Zranb3	0.93742	50.47	0.473	rgb(222,127,128)	1.9924	2,2
Trps1	Ctla4	0.93742	50.47	0.465	rgb(222,128,129)	1.9924	2,2
Zfp146	Bend6	-0.93742	50.47	-4.7E-01	rgb(114,155,235)	1.9924	2,2
Zfp169	Hdac4	0.93742	50.47	0.472	rgb(222,127,128)	1.9924	2,2
Zfp184	Fkbp11	0.93742	50.47	0.474	rgb(222,126,127)	1.9924	2,2
Zfp184	Nlrc3	-0.93742	50.47	-4.7E-01	rgb(115,155,235)	1.9924	2,2
Zfp280b	Tpd52	-0.93742	50.47	-4.7E-01	rgb(114,154,235)	1.9924	2,2
Zfp296	Mmachc	0.93742	50.47	0.471	rgb(222,127,128)	1.9924	2,2
Zfp473	Stk36	0.93742	50.47	0.473	rgb(222,127,128)	1.9924	2,2
Zfp516	Maml3	0.93742	50.47	0.465	rgb(222,128,129)	1.9924	2,2
Zfp629	Fgfr1	0.93742	50.47	0.475	rgb(222,126,127)	1.9924	2,2
Zfp629	Hemgn	0.93742	50.47	0.466	rgb(222,128,129)	1.9924	2,2
Zfp750	Mex3d	-0.93742	50.47	-4.7E-01	rgb(115,155,235)	1.9924	2,2
Zfp750	Prss42	0.93742	50.47	0.467	rgb(222,128,129)	1.9924	2,2
Zfp831	Egr3	0.93742	50.47	0.468	rgb(222,128,129)	1.9924	2,2
Zfp831	Sh3kbp1	0.93742	50.47	0.465	rgb(222,128,129)	1.9924	2,2
Zfp869	Ets2	0.93742	50.47	0.468	rgb(222,128,129)	1.9924	2,2
Zfp882	Proz	0.93742	50.47	0.475	rgb(222,126,127)	1.9924	2,2
Zfp9	Tnip3	0.93742	50.47	0.47	rgb(222,127,128)	1.9924	2,2
Zfp951	Rab4a	-0.93742	50.47	-4.7E-01	rgb(115,155,235)	1.9924	2,2
Zfp959	Ptbp2	0.93742	50.47	0.474	rgb(222,127,127)	1.9924	2,2
Zkscan17	Stard5	0.93742	50.47	0.468	rgb(222,128,129)	1.9924	2,2
Nr1h2	Lpp	0.93742	50.47	0.852	rgb(226, 54, 56)	1.9924	2,2
Zfp369	Mab21l2	0.93742	50.47	0.852	rgb(226, 54, 56)	1.9924	2,2
Bbx	Timd2	0.93563	50.46	0.456	rgb(222,130,131)	1.9922	2,2
Bcl11b	Lrp11	-0.93563	50.46	-4.6E-01	rgb(117,156,235)	1.9922	2,2
Cebpb	Ppcdc	0.93563	50.46	0.459	rgb(222,129,130)	1.9922	2,2
Clock	Amica1	-0.93563	50.46	-4.6E-01	rgb(118,157,234)	1.9922	2,2
Dbp	Faim3	-0.93563	50.46	-4.6E-01	rgb(117,156,234)	1.9922	2,2
E4f1	Itgb5	-0.93563	50.46	-4.6E-01	rgb(116,156,235)	1.9922	2,2
Esrra	Mboat2	-0.93563	50.46	-4.6E-01	rgb(118,157,234)	1.9922	2,2
Etv2	Ermn	-0.93563	50.46	-4.6E-01	rgb(117,156,234)	1.9922	2,2
Etv2	Hif1a	-0.93563	50.46	-4.6E-01	rgb(116,156,235)	1.9922	2,2
Foxb1	Nln	0.93563	50.46	0.462	rgb(222,129,130)	1.9922	2,2
Foxf2	Cd101	-0.93563	50.46	-4.6E-01	rgb(118,157,234)	1.9922	2,2
Foxh1	Mtmr7	-0.93563	50.46	-4.6E-01	rgb(118,157,234)	1.9922	2,2
Foxh1	Vwa5a	-0.93563	50.46	-4.6E-01	rgb(118,157,234)	1.9922	2,2
Foxn2	Lamc2	-0.93563	50.46	-4.6E-01	rgb(117,156,235)	1.9922	2,2
Foxn2	Snx9	0.93563	50.46	0.461	rgb(222,129,130)	1.9922	2,2
Gfi1	Cyp1b1	0.93563	50.46	0.461	rgb(222,129,130)	1.9922	None
Glis1	Fam46c	-0.93563	50.46	-4.6E-01	rgb(117,156,235)	1.9922	2,2
Glis1	Sgsm2	-0.93563	50.46	-4.6E-01	rgb(118,157,234)	1.9922	2,2
Glis1	Tmem43	-0.93563	50.46	-4.6E-01	rgb(117,156,235)	1.9922	2,2
Glis3	Dlg4	0.93563	50.46	0.457	rgb(222,130,131)	1.9922	2,2
Homez	Ehd4	-0.93563	50.46	-4.6E-01	rgb(117,156,234)	1.9922	2,2
Irf4	Arhgef6	-0.93563	50.46	-4.6E-01	rgb(116,156,235)	1.9922	2,2
Irf4	Gpr35	-0.93563	50.46	-4.6E-01	rgb(117,156,235)	1.9922	2,2
Irf4	Shisa2	-0.93563	50.46	-4.6E-01	rgb(117,156,235)	1.9922	2,2
Jdp2	Alcam	0.93563	50.46	0.459	rgb(222,129,130)	1.9922	None
Jdp2	Il10	-0.93563	50.46	-4.6E-01	rgb(118,157,234)	1.9922	2,2
Klf7	Lzts2	0.93563	50.46	0.455	rgb(222,130,131)	1.9922	2,2
Mlxipl	Casp6	-0.93563	50.46	-4.6E-01	rgb(118,157,234)	1.9922	2,2
Nfil3	Nck2	-0.93563	50.46	-4.6E-01	rgb(118,157,234)	1.9922	2,2
Pparg	Ier3	-0.93563	50.46	-4.6E-01	rgb(116,156,235)	1.9922	2,2
Rarg	Pde1a	0.93563	50.46	0.456	rgb(222,130,131)	1.9922	None
Rfx3	Gatm	0.93563	50.46	0.455	rgb(222,130,131)	1.9922	2,2
Rfx7	Sell	-0.93563	50.46	-4.6E-01	rgb(117,156,235)	1.9922	2,2
Rorc	Igfbp7	0.93563	50.46	0.462	rgb(222,129,130)	1.9922	None
Rxra	Fam196a	0.93563	50.46	0.461	rgb(222,129,130)	1.9922	2,2
Rxrb	Socs2	-0.93563	50.46	-4.6E-01	rgb(118,157,234)	1.9922	2,2
Sall4	Agpat9	-0.93563	50.46	-4.6E-01	rgb(118,157,234)	1.9922	2,2
Satb1	Dock7	0.93563	50.46	0.461	rgb(222,129,130)	1.9922	2,2
Smad3	Fam20a	0.93563	50.46	0.461	rgb(222,129,130)	1.9922	None
Sp110	Rapgef3	-0.93563	50.46	-4.6E-01	rgb(118,157,234)	1.9922	2,2
Sp140	Eno3	-0.93563	50.46	-4.6E-01	rgb(118,157,234)	1.9922	2,2
Stat2	Zbp1	0.93563	50.46	0.456	rgb(222,130,131)	1.9922	None
Stat3	Flot1	0.93563	50.46	0.464	rgb(222,128,129)	1.9922	None
Stat5b	Tbx21	0.93563	50.46	0.457	rgb(222,130,131)	1.9922	2,2
Tet1	Pcdh7	0.93563	50.46	0.46	rgb(222,129,130)	1.9922	None
Thra	Fam114a2	-0.93563	50.46	-4.6E-01	rgb(118,157,234)	1.9922	None
Thrb	Nr4a1	0.93563	50.46	0.459	rgb(222,129,130)	1.9922	2,2
Topors	Ssbp4	-0.93563	50.46	-4.6E-01	rgb(118,157,234)	1.9922	2,2
Zbtb6	Calca	0.93563	50.46	0.455	rgb(222,130,131)	1.9922	2,2
Zbtb6	Xkrx	0.93563	50.46	0.461	rgb(222,129,130)	1.9922	2,2
Zfp263	Raph1	0.93563	50.46	0.461	rgb(222,129,130)	1.9922	None
Zfp524	Il20rb	0.93563	50.46	0.459	rgb(222,129,130)	1.9922	2,2
Zfp628	Egr4	-0.93563	50.46	-4.6E-01	rgb(118,157,234)	1.9922	2,2
Zic2	Zmat3	0.93563	50.46	0.458	rgb(222,130,130)	1.9922	2,2
Aebp2	Rorc	0.93563	50.46	0.457	rgb(222,130,131)	1.9922	2,2
Atmin	Gramd1b	0.93563	50.46	0.457	rgb(222,130,131)	1.9922	2,2
Csrnp1	Ecd	-0.93563	50.46	-4.6E-01	rgb(118,157,234)	1.9922	2,2
Csrnp1	Pim1	0.93563	50.46	0.456	rgb(222,130,131)	1.9922	2,2
Foxp2	Prokr2	0.93563	50.46	0.455	rgb(222,130,131)	1.9922	2,2
Hmgb1	Scyl2	-0.93563	50.46	-4.6E-01	rgb(117,156,234)	1.9922	2,2
Hmgb3	Nrgn	0.93563	50.46	0.462	rgb(222,129,130)	1.9922	2,2
Kdm5b	E330009J07Rik	0.93563	50.46	0.46	rgb(222,129,130)	1.9922	2,2
Klf6	Aim2	0.93563	50.46	0.458	rgb(222,130,130)	1.9922	2,2
Klf6	Vim	0.93563	50.46	0.463	rgb(222,129,130)	1.9922	2,2
L3mbtl3	Fosl2	-0.93563	50.46	-4.6E-01	rgb(118,157,234)	1.9922	2,2
L3mbtl3	Rnf169	0.93563	50.46	0.462	rgb(222,129,130)	1.9922	2,2
Mbnl2	Jup	0.93563	50.46	0.459	rgb(222,129,130)	1.9922	2,2
Mxd1	Gpr146	0.93563	50.46	0.464	rgb(222,128,129)	1.9922	2,2
Mxd1	Rab27a	0.93563	50.46	0.462	rgb(222,129,130)	1.9922	2,2
Ncoa2	Tlk1	0.93563	50.46	0.464	rgb(222,128,129)	1.9922	2,2
Sgsm2	Mreg	-0.93563	50.46	-4.6E-01	rgb(118,157,234)	1.9922	2,2
Skil	Aim1	0.93563	50.46	0.458	rgb(222,129,130)	1.9922	2,2
Skil	Slco4a1	-0.93563	50.46	-4.6E-01	rgb(117,156,234)	1.9922	2,2
Sp6	Crtam	-0.93563	50.46	-4.6E-01	rgb(117,156,235)	1.9922	2,2
Sp6	Marcks	0.93563	50.46	0.463	rgb(222,129,129)	1.9922	2,2
Tal2	Serpinc1	0.93563	50.46	0.459	rgb(222,129,130)	1.9922	2,2
Tulp3	Egln3	0.93563	50.46	0.457	rgb(222,130,131)	1.9922	2,2
Tulp3	Il2ra	0.93563	50.46	0.46	rgb(222,129,130)	1.9922	2,2
Zfp28	Prdm16	0.93563	50.46	0.457	rgb(222,130,131)	1.9922	2,2
Zfp280d	Clic1	-0.93563	50.46	-4.6E-01	rgb(117,156,235)	1.9922	2,2
Zfp365	Plk2	0.93563	50.46	0.455	rgb(222,130,131)	1.9922	2,2
Zfp385a	Cox6b2	0.93563	50.46	0.457	rgb(222,130,131)	1.9922	2,2
Zfp385a	Pmm1	0.93563	50.46	0.459	rgb(222,129,130)	1.9922	2,2
Zfp395	Slc39a14	-0.93563	50.46	-4.6E-01	rgb(117,156,234)	1.9922	2,2
Zfp420	Scarf2	-0.93563	50.46	-4.6E-01	rgb(117,156,235)	1.9922	2,2
Zfp429	Megf8	-0.93563	50.46	-4.6E-01	rgb(116,156,235)	1.9922	2,2
Zfp536	Tlcd1	-0.93563	50.46	-4.6E-01	rgb(117,156,234)	1.9922	2,2
Zfp629	Lpin2	0.93563	50.46	0.461	rgb(222,129,130)	1.9922	2,2
Zfp629	Pcyox1l	-0.93563	50.46	-4.6E-01	rgb(118,157,234)	1.9922	2,2
Zfp667	Vps37d	0.93563	50.46	0.459	rgb(222,129,130)	1.9922	2,2
Zfp692	Myo1b	-0.93563	50.46	-4.6E-01	rgb(118,156,234)	1.9922	2,2
Zfp770	Tcf25	-0.93563	50.46	-4.6E-01	rgb(116,156,235)	1.9922	2,2
Zfp771	Cebpb	0.93563	50.46	0.457	rgb(222,130,131)	1.9922	2,2
Zfp9	Rfesd	0.93563	50.46	0.461	rgb(222,129,130)	1.9922	2,2
Zfp90	Zfp629	0.93563	50.46	0.462	rgb(222,129,130)	1.9922	2,2
Zfp960	F2rl1	-0.93563	50.46	-4.6E-01	rgb(117,156,234)	1.9922	2,2
Zkscan17	Uros	-0.93563	50.46	-4.6E-01	rgb(118,157,234)	1.9922	2,2
Zmat1	Fam120c	0.93563	50.46	0.457	rgb(222,130,131)	1.9922	2,2
Zmat1	Lrrc59	-0.93563	50.46	-4.6E-01	rgb(116,156,235)	1.9922	2,2
Foxp1	Acp5	0.93563	50.46	0.852	rgb(226, 54, 56)	1.9922	2,2
Foxp2	Acp5	0.93563	50.46	0.852	rgb(226, 54, 56)	1.9922	2,2
Foxp4	Acp5	0.93563	50.46	0.852	rgb(226, 54, 56)	1.9922	2,2
Hmga1	Gnptab	0.93563	50.46	0.852	rgb(226, 54, 56)	1.9922	None
Tfdp2	Gne	0.93563	50.46	0.852	rgb(226, 54, 56)	1.9922	2,2
Atf6	Fundc2	0.93384	50.45	0.45	rgb(222,131,132)	1.992	None
Bbx	Ergic1	-0.93384	50.45	-4.5E-01	rgb(119,157,234)	1.992	2,2
Bcl11b	Dtx3l	-0.93384	50.45	-4.5E-01	rgb(120,158,234)	1.992	None
Bhlhe41	Gpt2	0.93384	50.45	0.448	rgb(222,131,132)	1.992	2,2
Bhlhe41	Slc6a9	0.93384	50.45	0.455	rgb(222,130,131)	1.992	2,2
Cic	Emp1	0.93384	50.45	0.454	rgb(222,130,131)	1.992	None
Cic	Il17f	0.93384	50.45	0.447	rgb(222,132,133)	1.992	None
Creb5	Adam10	-0.93384	50.45	-4.5E-01	rgb(120,158,234)	1.992	2,2
Creb5	Adora2b	-0.93384	50.45	-4.5E-01	rgb(119,157,234)	1.992	2,2
Creb5	Tfg	-0.93384	50.45	-4.5E-01	rgb(120,158,234)	1.992	2,2
Ddit3	Dnajc12	-0.93384	50.45	-4.5E-01	rgb(120,158,234)	1.992	2,2
Dmrta2	2010005H15Rik	0.93384	50.45	0.448	rgb(222,131,132)	1.992	2,2
Foxf2	Nkx1-2	0.93384	50.45	0.447	rgb(222,132,133)	1.992	2,2
Foxh1	Reep3	-0.93384	50.45	-4.5E-01	rgb(119,157,234)	1.992	2,2
Gli1	Ypel2	0.93384	50.45	0.446	rgb(222,132,133)	1.992	2,2
Hdx	Prr7	-0.93384	50.45	-4.5E-01	rgb(119,157,234)	1.992	2,2
Hif1a	Pafah1b3	0.93384	50.45	0.449	rgb(222,131,132)	1.992	None
Hif3a	2900026A02Rik	-0.93384	50.45	-4.5E-01	rgb(118,157,234)	1.992	2,2
Hlf	Pde7a	0.93384	50.45	0.453	rgb(222,130,131)	1.992	2,2
Ikzf3	Cxcr4	0.93384	50.45	0.449	rgb(222,131,132)	1.992	None
Irf2	Eomes	0.93384	50.45	0.452	rgb(222,131,132)	1.992	2,2
Irf4	Cd160	-0.93384	50.45	-4.5E-01	rgb(120,158,234)	1.992	2,2
Irf4	Itih5	-0.93384	50.45	-4.5E-01	rgb(119,158,234)	1.992	None
Irf4	Olr1	-0.93384	50.45	-4.5E-01	rgb(120,158,234)	1.992	2,2
Irf9	Gbp7	0.93384	50.45	0.454	rgb(222,130,131)	1.992	None
Irf9	Ifit3	0.93384	50.45	0.45	rgb(222,131,132)	1.992	2,2
Irf9	Rtp4	0.93384	50.45	0.448	rgb(222,132,132)	1.992	2,2
Isl2	4930417O13Rik	-0.93384	50.45	-4.5E-01	rgb(119,157,234)	1.992	2,2
Klf3	Batf3	0.93384	50.45	0.449	rgb(222,131,132)	1.992	2,2
Maf	Arhgef3	-0.93384	50.45	-4.5E-01	rgb(119,158,234)	1.992	None
Mnt	Dcakd	0.93384	50.45	0.45	rgb(222,131,132)	1.992	2,2
Msx2	Slc13a3	-0.93384	50.45	-4.5E-01	rgb(119,157,234)	1.992	2,2
Myb	Ctla2a	0.93384	50.45	0.451	rgb(222,131,132)	1.992	2,2
Mycn	Bmpr1a	-0.93384	50.45	-4.5E-01	rgb(120,158,234)	1.992	2,2
Nfat5	Slco4a1	0.93384	50.45	0.448	rgb(222,131,132)	1.992	None
Nfatc4	Plxna1	-0.93384	50.45	-4.5E-01	rgb(119,157,234)	1.992	2,2
Nfia	St8sia6	0.93384	50.45	0.447	rgb(222,132,132)	1.992	2,2
Nfic	Klf13	0.93384	50.45	0.453	rgb(222,131,131)	1.992	None
Nr3c2	Scrt1	0.93384	50.45	0.446	rgb(222,132,133)	1.992	2,2
Nr4a1	AI607873	0.93384	50.45	0.445	rgb(222,132,133)	1.992	2,2
Osr2	Akr1cl	0.93384	50.45	0.452	rgb(222,131,132)	1.992	2,2
Patz1	Fam71f2	-0.93384	50.45	-4.5E-01	rgb(119,157,234)	1.992	2,2
Pou2af1	Rorc	-0.93384	50.45	-4.5E-01	rgb(120,158,234)	1.992	None
Ppard	Psph	0.93384	50.45	0.454	rgb(222,130,131)	1.992	2,2
Ppard	Slc1a4	0.93384	50.45	0.451	rgb(222,131,132)	1.992	2,2
Prox1	Lgr4	0.93384	50.45	0.449	rgb(222,131,132)	1.992	None
Prrx1	Sap30	0.93384	50.45	0.447	rgb(222,132,133)	1.992	2,2
Rora	Dab2	0.93384	50.45	0.451	rgb(222,131,132)	1.992	2,2
Rorc	Cdk18	0.93384	50.45	0.446	rgb(222,132,133)	1.992	None
Rorc	Serpinb5	-0.93384	50.45	-4.5E-01	rgb(119,158,234)	1.992	2,2
Sall4	Sept9	0.93384	50.45	0.453	rgb(222,131,131)	1.992	2,2
Satb1	Epn2	0.93384	50.45	0.455	rgb(222,130,131)	1.992	2,2
Satb1	Serpinf1	0.93384	50.45	0.448	rgb(222,132,132)	1.992	None
Six4	Zdhhc15	-0.93384	50.45	-4.5E-01	rgb(119,157,234)	1.992	2,2
Smad3	Btla	-0.93384	50.45	-4.5E-01	rgb(120,158,234)	1.992	2,2
Smad3	Lrrfip1	0.93384	50.45	0.454	rgb(222,130,131)	1.992	2,2
Smad3	Tgfbr1	0.93384	50.45	0.453	rgb(222,131,131)	1.992	2,2
Smad4	F730043M19Rik	0.93384	50.45	0.445	rgb(222,132,133)	1.992	2,2
Sox21	Mt2	-0.93384	50.45	-4.5E-01	rgb(120,158,234)	1.992	2,2
Sox4	Vav1	-0.93384	50.45	-4.5E-01	rgb(120,158,234)	1.992	2,2
Stat2	Pydc4	0.93384	50.45	0.454	rgb(222,130,131)	1.992	2,2
Stat5b	Cep68	-0.93384	50.45	-4.5E-01	rgb(120,158,234)	1.992	2,2
Stat5b	Gbp11	0.93384	50.45	0.445	rgb(222,132,133)	1.992	None
Trerf1	Dtx4	0.93384	50.45	0.449	rgb(222,131,132)	1.992	None
Trp53	Ccng1	0.93384	50.45	0.449	rgb(222,131,132)	1.992	None
Trp73	Psrc1	0.93384	50.45	0.454	rgb(222,130,131)	1.992	2,2
Xbp1	2810454H06Rik	0.93384	50.45	0.454	rgb(222,130,131)	1.992	None
Zbtb1	Pten	0.93384	50.45	0.449	rgb(222,131,132)	1.992	2,2
Zbtb4	Sh2b1	0.93384	50.45	0.448	rgb(222,131,132)	1.992	None
Zfhx3	Edem1	-0.93384	50.45	-4.5E-01	rgb(120,158,234)	1.992	2,2
Zfhx3	Thra	-0.93384	50.45	-4.5E-01	rgb(119,158,234)	1.992	2,2
Zscan10	Tyms	0.93384	50.45	0.449	rgb(222,131,132)	1.992	2,2
Aebp1	Ddah1	0.93384	50.45	0.447	rgb(222,132,132)	1.992	2,2
Aebp1	Fat1	0.93384	50.45	0.453	rgb(222,130,131)	1.992	2,2
Aebp2	Tec	0.93384	50.45	0.454	rgb(222,130,131)	1.992	2,2
Cbx2	Cmtm4	0.93384	50.45	0.449	rgb(222,131,132)	1.992	2,2
Csrnp1	Arhgef10	0.93384	50.45	0.453	rgb(222,130,131)	1.992	2,2
Dach2	Tmem220	0.93384	50.45	0.452	rgb(222,131,132)	1.992	2,2
Dr1	Srpk1	-0.93384	50.45	-4.5E-01	rgb(120,158,234)	1.992	2,2
Eea1	Tex15	0.93384	50.45	0.45	rgb(222,131,132)	1.992	2,2
Foxp2	Abcb1a	0.93384	50.45	0.454	rgb(222,130,131)	1.992	2,2
Foxp2	Gnptab	0.93384	50.45	0.448	rgb(222,132,132)	1.992	2,2
Foxp2	Psd3	0.93384	50.45	0.45	rgb(222,131,132)	1.992	2,2
Foxp2	Slc6a6	0.93384	50.45	0.454	rgb(222,130,131)	1.992	2,2
Hmgb3	Eml1	0.93384	50.45	0.455	rgb(222,130,131)	1.992	2,2
Kdm5b	Ahr	-0.93384	50.45	-4.5E-01	rgb(119,158,234)	1.992	2,2
Klf6	Perp	0.93384	50.45	0.451	rgb(222,131,132)	1.992	2,2
L3mbtl3	Spin4	-0.93384	50.45	-4.5E-01	rgb(120,158,234)	1.992	2,2
Litaf	Klhl15	0.93384	50.45	0.449	rgb(222,131,132)	1.992	2,2
Lyl1	Naga	0.93384	50.45	0.454	rgb(222,130,131)	1.992	2,2
Mxd1	1600014C10Rik	0.93384	50.45	0.449	rgb(222,131,132)	1.992	2,2
Ncoa1	Ebag9	-0.93384	50.45	-4.5E-01	rgb(120,158,234)	1.992	2,2
Prdm2	Bcor	0.93384	50.45	0.448	rgb(222,131,132)	1.992	2,2
Purb	Qars	-0.93384	50.45	-4.5E-01	rgb(119,157,234)	1.992	2,2
Scmh1	Rbms2	0.93384	50.45	0.451	rgb(222,131,132)	1.992	2,2
Scml4	Itm2a	0.93384	50.45	0.448	rgb(222,131,132)	1.992	2,2
Son	0610007P14Rik	-0.93384	50.45	-4.5E-01	rgb(120,158,234)	1.992	2,2
Tal2	Scin	0.93384	50.45	0.446	rgb(222,132,133)	1.992	2,2
Terf1	Lepre1	-0.93384	50.45	-4.5E-01	rgb(119,158,234)	1.992	2,2
Thap2	Znhit6	0.93384	50.45	0.453	rgb(222,130,131)	1.992	2,2
Thap3	Dhx33	-0.93384	50.45	-4.5E-01	rgb(120,158,234)	1.992	2,2
Trps1	D630039A03Rik	-0.93384	50.45	-4.5E-01	rgb(118,157,234)	1.992	2,2
Trps1	Ppfibp1	0.93384	50.45	0.452	rgb(222,131,132)	1.992	2,2
Whsc1	Dtl	0.93384	50.45	0.454	rgb(222,130,131)	1.992	2,2
Ybx2	Fam198a	0.93384	50.45	0.446	rgb(222,132,133)	1.992	2,2
Zbed6	Zfp445	0.93384	50.45	0.452	rgb(222,131,132)	1.992	2,2
Zbtb17	Aldh4a1	0.93384	50.45	0.445	rgb(222,132,133)	1.992	2,2
Zbtb38	Tpbg	0.93384	50.45	0.451	rgb(222,131,132)	1.992	2,2
Zeb2	Srxn1	0.93384	50.45	0.452	rgb(222,131,132)	1.992	2,2
Zeb2	Tpm1	0.93384	50.45	0.451	rgb(222,131,132)	1.992	2,2
Zfp109	Clk3	-0.93384	50.45	-4.5E-01	rgb(119,157,234)	1.992	2,2
Zfp277	Amz2	0.93384	50.45	0.454	rgb(222,130,131)	1.992	2,2
Zfp277	Slc3a2	0.93384	50.45	0.45	rgb(222,131,132)	1.992	2,2
Zfp28	Cdkl5	-0.93384	50.45	-4.5E-01	rgb(119,157,234)	1.992	2,2
Zfp318	Slc23a2	0.93384	50.45	0.452	rgb(222,131,132)	1.992	2,2
Zfp35	Snhg6	0.93384	50.45	0.453	rgb(222,130,131)	1.992	2,2
Zfp365	Sulf2	0.93384	50.45	0.446	rgb(222,132,133)	1.992	2,2
Zfp429	Ankrd33b	0.93384	50.45	0.452	rgb(222,131,132)	1.992	2,2
Zfp429	Dixdc1	-0.93384	50.45	-4.5E-01	rgb(120,158,234)	1.992	2,2
Zfp429	Kcnf1	-0.93384	50.45	-4.5E-01	rgb(119,158,234)	1.992	2,2
Zfp429	Zfp874a	0.93384	50.45	0.454	rgb(222,130,131)	1.992	2,2
Zfp473	Rtkn2	0.93384	50.45	0.449	rgb(222,131,132)	1.992	2,2
Zfp473	Sema6b	0.93384	50.45	0.451	rgb(222,131,132)	1.992	2,2
Zfp536	Nudt18	0.93384	50.45	0.452	rgb(222,131,132)	1.992	2,2
Zfp536	Oit3	0.93384	50.45	0.445	rgb(222,132,133)	1.992	2,2
Zfp536	Rcn3	0.93384	50.45	0.448	rgb(222,131,132)	1.992	2,2
Zfp668	Vamp4	-0.93384	50.45	-4.5E-01	rgb(120,158,234)	1.992	2,2
Zfp775	Asap1	-0.93384	50.45	-4.5E-01	rgb(120,158,234)	1.992	2,2
Zfp775	Dennd3	0.93384	50.45	0.448	rgb(222,131,132)	1.992	2,2
Zfp777	Crebbp	0.93384	50.45	0.45	rgb(222,131,132)	1.992	2,2
Zfp81	2310033P09Rik	-0.93384	50.45	-4.5E-01	rgb(120,158,234)	1.992	2,2
Zfpm1	Slain1	0.93384	50.45	0.449	rgb(222,131,132)	1.992	2,2
Arntl2	Cdk5	0.93205	50.44	0.435	rgb(222,134,135)	1.9918	2,2
Bbx	Inha	0.93205	50.44	0.444	rgb(222,132,133)	1.9918	None
Bcl11b	Wscd2	-0.93205	50.44	-4.4E-01	rgb(121,159,234)	1.9918	2,2
Bhlhe41	Sertad1	-0.93205	50.44	-4.4E-01	rgb(122,159,234)	1.9918	2,2
Cebpb	Thrb	0.93205	50.44	0.444	rgb(222,132,133)	1.9918	None
Creb3l2	Vps37b	-0.93205	50.44	-4.4E-01	rgb(122,159,234)	1.9918	2,2
Ets1	Srgap3	0.93205	50.44	0.437	rgb(222,133,134)	1.9918	None
Foxf2	Mcoln3	0.93205	50.44	0.441	rgb(222,133,134)	1.9918	2,2
Hesx1	Ubtd1	0.93205	50.44	0.438	rgb(222,133,134)	1.9918	None
Hif1a	Kremen2	0.93205	50.44	0.436	rgb(222,134,135)	1.9918	None
Hif1a	Ppap2c	0.93205	50.44	0.444	rgb(222,132,133)	1.9918	2,2
Hsf2	Scin	0.93205	50.44	0.44	rgb(222,133,134)	1.9918	2,2
Ikzf3	Cmas	0.93205	50.44	0.436	rgb(222,134,135)	1.9918	2,2
Ikzf4	Rhoq	-0.93205	50.44	-4.4E-01	rgb(121,159,234)	1.9918	2,2
Irf4	C2cd4b	-0.93205	50.44	-4.4E-01	rgb(122,159,234)	1.9918	None
Irf4	Eml6	-0.93205	50.44	-4.4E-01	rgb(121,159,234)	1.9918	2,2
Irf9	Rbm43	0.93205	50.44	0.439	rgb(222,133,134)	1.9918	None
Kdm2b	Cebpg	0.93205	50.44	0.436	rgb(222,134,135)	1.9918	2,2
Klf3	Cercam	0.93205	50.44	0.443	rgb(222,132,133)	1.9918	2,2
Meis1	Jak2	-0.93205	50.44	-4.4E-01	rgb(122,159,234)	1.9918	2,2
Meis1	Rcor2	-0.93205	50.44	-4.4E-01	rgb(123,160,234)	1.9918	2,2
Mitf	Cdkn2c	-0.93205	50.44	-4.4E-01	rgb(122,159,234)	1.9918	None
Mlxipl	Pag1	0.93205	50.44	0.443	rgb(222,132,133)	1.9918	2,2
Nfatc2	Nrn1	0.93205	50.44	0.442	rgb(222,133,133)	1.9918	None
Nfia	Cxcl1	-0.93205	50.44	-4.4E-01	rgb(122,159,234)	1.9918	2,2
Nfkb2	Klhl6	-0.93205	50.44	-4.4E-01	rgb(121,158,234)	1.9918	2,2
Otx1	Kdm2b	-0.93205	50.44	-4.4E-01	rgb(121,159,234)	1.9918	2,2
Plagl2	Sbf2	0.93205	50.44	0.439	rgb(222,133,134)	1.9918	2,2
Ppard	Chac1	0.93205	50.44	0.436	rgb(222,134,135)	1.9918	2,2
Ppard	Prlr	-0.93205	50.44	-4.4E-01	rgb(122,159,234)	1.9918	2,2
Rarg	Casp3	-0.93205	50.44	-4.4E-01	rgb(121,159,234)	1.9918	2,2
Rora	Pkhd1	0.93205	50.44	0.442	rgb(222,133,133)	1.9918	2,2
Rorc	Il17rc	0.93205	50.44	0.44	rgb(222,133,134)	1.9918	2,2
Six1	Zranb3	0.93205	50.44	0.436	rgb(222,134,135)	1.9918	2,2
Smad3	Epb4.1l2	0.93205	50.44	0.438	rgb(222,133,134)	1.9918	2,2
Smad3	Foxp3	0.93205	50.44	0.44	rgb(222,133,134)	1.9918	2,2
Smad3	Lonp2	0.93205	50.44	0.436	rgb(222,134,135)	1.9918	2,2
Smad3	Maged1	0.93205	50.44	0.438	rgb(222,133,134)	1.9918	2,2
Smad3	Rilpl2	-0.93205	50.44	-4.4E-01	rgb(122,159,234)	1.9918	2,2
Smad3	Ubiad1	-0.93205	50.44	-4.4E-01	rgb(122,159,234)	1.9918	2,2
Smad4	Dlk1	-0.93205	50.44	-4.4E-01	rgb(121,158,234)	1.9918	2,2
Sox15	Il4ra	-0.93205	50.44	-4.4E-01	rgb(122,160,234)	1.9918	2,2
Sp140	Mpzl3	0.93205	50.44	0.442	rgb(222,133,134)	1.9918	2,2
Sp4	Rcsd1	-0.93205	50.44	-4.4E-01	rgb(122,159,234)	1.9918	None
Stat1	Ildr1	0.93205	50.44	0.438	rgb(222,133,134)	1.9918	2,2
Stat1	Tgtp2	0.93205	50.44	0.444	rgb(222,132,133)	1.9918	None
Stat3	Lamc2	0.93205	50.44	0.436	rgb(222,134,135)	1.9918	None
Stat3	Ust	0.93205	50.44	0.441	rgb(222,133,134)	1.9918	None
Stat4	Adam9	0.93205	50.44	0.441	rgb(222,133,134)	1.9918	2,2
Stat4	Cd93	0.93205	50.44	0.442	rgb(222,133,134)	1.9918	2,2
Tead1	Ptprc	0.93205	50.44	0.442	rgb(222,133,133)	1.9918	None
Tef	Gprc5a	0.93205	50.44	0.444	rgb(222,132,133)	1.9918	2,2
Thap1	Bnip3	-0.93205	50.44	-4.4E-01	rgb(122,159,234)	1.9918	2,2
Thap1	P4ha2	-0.93205	50.44	-4.4E-01	rgb(122,159,234)	1.9918	2,2
Twist1	Capg	-0.93205	50.44	-4.4E-01	rgb(122,159,234)	1.9918	2,2
Zfhx2	Gatsl2	0.93205	50.44	0.436	rgb(222,134,135)	1.9918	2,2
Zfp148	Dazap2	0.93205	50.44	0.443	rgb(222,132,133)	1.9918	None
Zfp182	Tbc1d30	0.93205	50.44	0.445	rgb(222,132,133)	1.9918	2,2
Zfp219	Fndc3a	0.93205	50.44	0.438	rgb(222,133,134)	1.9918	2,2
Zfp628	Abcb1b	-0.93205	50.44	-4.4E-01	rgb(121,158,234)	1.9918	2,2
Zkscan1	Vav2	0.93205	50.44	0.437	rgb(222,134,134)	1.9918	2,2
Aebp2	Arhgef3	-0.93205	50.44	-4.4E-01	rgb(122,159,234)	1.9918	2,2
Ascl4	Prkcd	0.93205	50.44	0.441	rgb(222,133,134)	1.9918	2,2
Csrnp1	1110057K04Rik	-0.93205	50.44	-4.4E-01	rgb(121,159,234)	1.9918	2,2
Dpf1	Stac2	0.93205	50.44	0.443	rgb(222,132,133)	1.9918	2,2
Fbxl19	Pfas	0.93205	50.44	0.444	rgb(222,132,133)	1.9918	2,2
Foxp1	Crebbp	0.93205	50.44	0.444	rgb(222,132,133)	1.9918	2,2
Foxp1	Cysltr2	-0.93205	50.44	-4.4E-01	rgb(122,159,234)	1.9918	2,2
Foxp2	Akr1d1	0.93205	50.44	0.445	rgb(222,132,133)	1.9918	2,2
Foxp2	Zdbf2	0.93205	50.44	0.438	rgb(222,133,134)	1.9918	2,2
L3mbtl3	Sema6b	-0.93205	50.44	-4.4E-01	rgb(122,159,234)	1.9918	2,2
Pcgf2	Dcakd	0.93205	50.44	0.44	rgb(222,133,134)	1.9918	2,2
Phf1	Maoa	-0.93205	50.44	-4.4E-01	rgb(121,159,234)	1.9918	2,2
Phf20	Fyco1	0.93205	50.44	0.443	rgb(222,132,133)	1.9918	2,2
Prdm2	Zfp827	0.93205	50.44	0.437	rgb(222,134,134)	1.9918	2,2
Prox2	Tesk2	0.93205	50.44	0.438	rgb(222,133,134)	1.9918	2,2
Scmh1	Apbb1ip	0.93205	50.44	0.438	rgb(222,133,134)	1.9918	2,2
Scml4	4632428N05Rik	0.93205	50.44	0.439	rgb(222,133,134)	1.9918	2,2
Scml4	Tmem71	0.93205	50.44	0.443	rgb(222,132,133)	1.9918	2,2
Terf1	Mtmr7	-0.93205	50.44	-4.4E-01	rgb(123,160,234)	1.9918	2,2
Terf1	Pmm1	-0.93205	50.44	-4.4E-01	rgb(121,159,234)	1.9918	2,2
Tigd2	Il17f	-0.93205	50.44	-4.4E-01	rgb(122,159,234)	1.9918	2,2
Tulp3	Cln6	0.93205	50.44	0.443	rgb(222,132,133)	1.9918	2,2
Tulp3	Hist3h2bb-ps	-0.93205	50.44	-4.4E-01	rgb(121,158,234)	1.9918	2,2
Ybx2	Hdc	0.93205	50.44	0.439	rgb(222,133,134)	1.9918	2,2
Zbtb17	Cisd3	-0.93205	50.44	-4.4E-01	rgb(121,159,234)	1.9918	2,2
Zbtb44	Tgoln1	0.93205	50.44	0.437	rgb(222,134,134)	1.9918	2,2
Zeb2	Eml1	0.93205	50.44	0.443	rgb(222,132,133)	1.9918	2,2
Zfp120	Asnsd1	0.93205	50.44	0.438	rgb(222,133,134)	1.9918	2,2
Zfp26	Gna14	0.93205	50.44	0.44	rgb(222,133,134)	1.9918	2,2
Zfp280b	Ap1s3	0.93205	50.44	0.44	rgb(222,133,134)	1.9918	2,2
Zfp280b	Txk	-0.93205	50.44	-4.4E-01	rgb(121,159,234)	1.9918	2,2
Zfp35	Tsr2	0.93205	50.44	0.436	rgb(222,134,135)	1.9918	2,2
Zfp365	Acad8	0.93205	50.44	0.439	rgb(222,133,134)	1.9918	2,2
Zfp385a	Robo3	0.93205	50.44	0.441	rgb(222,133,134)	1.9918	2,2
Zfp385a	Slc19a2	0.93205	50.44	0.445	rgb(222,132,133)	1.9918	2,2
Zfp386	Atp6v1d	0.93205	50.44	0.443	rgb(222,132,133)	1.9918	2,2
Zfp473	Pdxp	-0.93205	50.44	-4.4E-01	rgb(122,159,234)	1.9918	2,2
Zfp473	Unc13a	0.93205	50.44	0.444	rgb(222,132,133)	1.9918	2,2
Zfp511	Rassf1	0.93205	50.44	0.439	rgb(222,133,134)	1.9918	2,2
Zfp511	Sh3bp4	-0.93205	50.44	-4.4E-01	rgb(120,158,234)	1.9918	2,2
Zfp513	Mboat2	-0.93205	50.44	-4.4E-01	rgb(122,159,234)	1.9918	2,2
Zfp526	Fbxo21	0.93205	50.44	0.44	rgb(222,133,134)	1.9918	2,2
Zfp536	Guca1a	0.93205	50.44	0.438	rgb(222,133,134)	1.9918	2,2
Zfp609	Rps6ka3	0.93205	50.44	0.443	rgb(222,132,133)	1.9918	2,2
Zfp64	Ptk7	0.93205	50.44	0.443	rgb(222,132,133)	1.9918	2,2
Zfp68	Naglu	-0.93205	50.44	-4.4E-01	rgb(122,159,234)	1.9918	2,2
Zfp750	Ttll9	0.93205	50.44	0.441	rgb(222,133,134)	1.9918	2,2
Zfp771	Chic2	0.93205	50.44	0.435	rgb(222,134,135)	1.9918	2,2
Zfp9	Fhod3	0.93205	50.44	0.443	rgb(222,132,133)	1.9918	2,2
Zfp956	Ikbke	0.93205	50.44	0.44	rgb(222,133,134)	1.9918	2,2
Zhx2	Nfkbia	0.93205	50.44	0.444	rgb(222,132,133)	1.9918	2,2
Lyl1	Spn	0.93205	50.44	0.852	rgb(226, 54, 56)	1.9918	2,2
Tal2	Spn	0.93205	50.44	0.852	rgb(226, 54, 56)	1.9918	2,2
Mesp2	Gja1	0.93205	50.44	0.852	rgb(226, 54, 56)	1.9918	2,2
Ascl2	Golm1	0.93027	50.43	0.433	rgb(222,134,135)	1.9916	2,2
Atf6	Pts	0.93027	50.43	0.435	rgb(222,134,135)	1.9916	None
Batf	Sema4f	0.93027	50.43	0.426	rgb(222,136,136)	1.9916	None
Bcl11b	St14	-0.93027	50.43	-4.3E-01	rgb(124,160,233)	1.9916	None
Bhlhe41	Pycr1	0.93027	50.43	0.425	rgb(222,136,137)	1.9916	2,2
Bhlhe41	Slc7a3	0.93027	50.43	0.427	rgb(222,135,136)	1.9916	2,2
Cebpg	Osbpl2	0.93027	50.43	0.431	rgb(222,135,136)	1.9916	2,2
Clock	Cdkl5	-0.93027	50.43	-4.3E-01	rgb(123,160,233)	1.9916	2,2
Clock	Nr4a1	0.93027	50.43	0.427	rgb(222,135,136)	1.9916	2,2
E4f1	Bcam	-0.93027	50.43	-4.3E-01	rgb(125,161,233)	1.9916	2,2
Elf1	Tmem221	-0.93027	50.43	-4.3E-01	rgb(123,160,233)	1.9916	2,2
Epas1	Il10rb	-0.93027	50.43	-4.3E-01	rgb(123,160,233)	1.9916	2,2
Etv1	Ccdc40	0.93027	50.43	0.431	rgb(222,135,136)	1.9916	2,2
Fosl1	Sec14l1	0.93027	50.43	0.433	rgb(222,134,135)	1.9916	2,2
Foxf2	Fermt2	0.93027	50.43	0.428	rgb(222,135,136)	1.9916	2,2
Foxf2	Socs2	-0.93027	50.43	-4.3E-01	rgb(124,161,233)	1.9916	2,2
Foxh1	Amz1	0.93027	50.43	0.429	rgb(222,135,136)	1.9916	2,2
Foxh1	Penk	-0.93027	50.43	-4.3E-01	rgb(125,161,233)	1.9916	2,2
Foxj1	Rdh11	0.93027	50.43	0.433	rgb(222,134,135)	1.9916	2,2
Foxp3	Ramp3	0.93027	50.43	0.43	rgb(222,135,136)	1.9916	2,2
Foxq1	Ssbp4	-0.93027	50.43	-4.3E-01	rgb(124,161,233)	1.9916	2,2
Gata2	Filip1l	0.93027	50.43	0.427	rgb(222,135,136)	1.9916	None
Gfi1	Pdpn	0.93027	50.43	0.43	rgb(222,135,136)	1.9916	None
Glis3	2810410L24Rik	0.93027	50.43	0.425	rgb(222,136,137)	1.9916	2,2
Gzf1	Dusp5	0.93027	50.43	0.43	rgb(222,135,136)	1.9916	2,2
Gzf1	Rraga	0.93027	50.43	0.425	rgb(222,136,137)	1.9916	2,2
Hbp1	Ppip5k2	0.93027	50.43	0.435	rgb(222,134,135)	1.9916	2,2
Hhex	Adam10	0.93027	50.43	0.429	rgb(222,135,136)	1.9916	2,2
Hif1a	Ralb	0.93027	50.43	0.429	rgb(222,135,136)	1.9916	None
Hlf	Il18r1	0.93027	50.43	0.432	rgb(222,134,135)	1.9916	2,2
Hmg20b	Arid5a	-0.93027	50.43	-4.3E-01	rgb(123,160,233)	1.9916	2,2
Homez	Cwh43	-0.93027	50.43	-4.3E-01	rgb(124,161,233)	1.9916	2,2
Hoxb1	Gimap4	0.93027	50.43	0.434	rgb(222,134,135)	1.9916	2,2
Ikzf3	Sertad3	0.93027	50.43	0.433	rgb(222,134,135)	1.9916	2,2
Irf4	Esr1	-0.93027	50.43	-4.3E-01	rgb(124,160,233)	1.9916	None
Irf4	Evi2a	-0.93027	50.43	-4.3E-01	rgb(125,161,233)	1.9916	None
Irf4	Ripk2	-0.93027	50.43	-4.3E-01	rgb(124,161,233)	1.9916	None
Irf7	Gbp10	0.93027	50.43	0.432	rgb(222,134,135)	1.9916	2,2
Irf8	Epsti1	0.93027	50.43	0.433	rgb(222,134,135)	1.9916	2,2
Irf9	Ddx60	0.93027	50.43	0.434	rgb(222,134,135)	1.9916	None
Klf3	Smpdl3b	0.93027	50.43	0.428	rgb(222,135,136)	1.9916	2,2
Klf4	Crip1	0.93027	50.43	0.426	rgb(222,136,137)	1.9916	2,2
Lhx2	Fyn	-0.93027	50.43	-4.3E-01	rgb(125,161,233)	1.9916	2,2
Maf	B3gnt2	-0.93027	50.43	-4.3E-01	rgb(124,160,233)	1.9916	None
Maf	Gli3	0.93027	50.43	0.435	rgb(222,134,135)	1.9916	2,2
Maf	Nrn1	-0.93027	50.43	-4.3E-01	rgb(123,160,233)	1.9916	None
Mafg	Rbpj	-0.93027	50.43	-4.3E-01	rgb(124,160,233)	1.9916	2,2
Meis1	C1ql3	-0.93027	50.43	-4.3E-01	rgb(125,161,233)	1.9916	2,2
Mybl1	5830416P10Rik	-0.93027	50.43	-4.3E-01	rgb(124,161,233)	1.9916	2,2
Mybl1	Adam12	0.93027	50.43	0.425	rgb(222,136,137)	1.9916	2,2
Nfia	Pak1	0.93027	50.43	0.43	rgb(222,135,136)	1.9916	2,2
Nfic	Mpzl2	0.93027	50.43	0.429	rgb(222,135,136)	1.9916	2,2
Nfkb1	Myo1e	0.93027	50.43	0.428	rgb(222,135,136)	1.9916	2,2
Nr1i3	Ypel5	-0.93027	50.43	-4.3E-01	rgb(123,160,233)	1.9916	2,2
Nr2f6	Trim2	0.93027	50.43	0.429	rgb(222,135,136)	1.9916	2,2
Nr4a1	Mab21l2	-0.93027	50.43	-4.3E-01	rgb(125,161,233)	1.9916	2,2
Nr4a3	Pdcd1	0.93027	50.43	0.435	rgb(222,134,135)	1.9916	None
Nr4a3	Rora	0.93027	50.43	0.429	rgb(222,135,136)	1.9916	None
Osr2	Rgs16	0.93027	50.43	0.435	rgb(222,134,135)	1.9916	2,2
Otx1	5430427O19Rik	0.93027	50.43	0.433	rgb(222,134,135)	1.9916	2,2
Pknox1	Glcci1	0.93027	50.43	0.43	rgb(222,135,136)	1.9916	2,2
Plagl2	Vav2	0.93027	50.43	0.432	rgb(222,135,135)	1.9916	2,2
Pou2af1	Cd274	0.93027	50.43	0.433	rgb(222,134,135)	1.9916	2,2
Pou2af1	Dock10	0.93027	50.43	0.428	rgb(222,135,136)	1.9916	2,2
Pou3f1	0610007P14Rik	-0.93027	50.43	-4.3E-01	rgb(123,160,233)	1.9916	2,2
Ppard	Cxcl3	0.93027	50.43	0.433	rgb(222,134,135)	1.9916	2,2
Ppard	Peli2	-0.93027	50.43	-4.3E-01	rgb(124,161,233)	1.9916	2,2
Relb	Igfbp4	-0.93027	50.43	-4.3E-01	rgb(124,160,233)	1.9916	2,2
Rfx1	Xcr1	0.93027	50.43	0.43	rgb(222,135,136)	1.9916	2,2
Rorc	B430306N03Rik	-0.93027	50.43	-4.3E-01	rgb(123,160,233)	1.9916	2,2
Sall3	Kdm6b	0.93027	50.43	0.431	rgb(222,135,136)	1.9916	None
Satb1	A3galt2	-0.93027	50.43	-4.3E-01	rgb(123,160,233)	1.9916	2,2
Satb1	Ocrl	0.93027	50.43	0.431	rgb(222,135,136)	1.9916	None
Smad3	Rcan3	0.93027	50.43	0.432	rgb(222,135,135)	1.9916	None
Smad3	Sgk1	0.93027	50.43	0.43	rgb(222,135,136)	1.9916	2,2
Smad3	Trps1	0.93027	50.43	0.432	rgb(222,134,135)	1.9916	None
Smad3	Txk	0.93027	50.43	0.426	rgb(222,136,137)	1.9916	None
Sp3	Coro7	0.93027	50.43	0.426	rgb(222,136,136)	1.9916	2,2
Stat1	Ckap4	-0.93027	50.43	-4.3E-01	rgb(123,160,233)	1.9916	2,2
Stat3	Ddr1	0.93027	50.43	0.433	rgb(222,134,135)	1.9916	None
Stat4	4930523C07Rik	-0.93027	50.43	-4.3E-01	rgb(124,160,233)	1.9916	None
Tead1	Adamts6	0.93027	50.43	0.433	rgb(222,134,135)	1.9916	None
Tead3	Fbln1	-0.93027	50.43	-4.3E-01	rgb(124,161,233)	1.9916	2,2
Tet1	Csgalnact1	0.93027	50.43	0.426	rgb(222,136,137)	1.9916	2,2
Trerf1	Galnt3	-0.93027	50.43	-4.3E-01	rgb(125,161,233)	1.9916	2,2
Trp53	Rhod	0.93027	50.43	0.426	rgb(222,136,137)	1.9916	2,2
Trp53	Slc19a2	0.93027	50.43	0.426	rgb(222,136,136)	1.9916	2,2
Usf2	4930503L19Rik	-0.93027	50.43	-4.3E-01	rgb(125,161,233)	1.9916	2,2
Vdr	Bsn	0.93027	50.43	0.431	rgb(222,135,135)	1.9916	None
Zbtb6	Efna5	0.93027	50.43	0.43	rgb(222,135,136)	1.9916	None
Zbtb7b	Foxo1	0.93027	50.43	0.428	rgb(222,135,136)	1.9916	2,2
Zfp182	Nrip1	0.93027	50.43	0.431	rgb(222,135,136)	1.9916	None
Zfp182	Rasa4	-0.93027	50.43	-4.3E-01	rgb(123,160,233)	1.9916	2,2
Zfp628	Ncald	-0.93027	50.43	-4.3E-01	rgb(124,161,233)	1.9916	2,2
Zfp628	Ssbp4	-0.93027	50.43	-4.3E-01	rgb(124,160,233)	1.9916	2,2
Aebp2	Ttc16	0.93027	50.43	0.43	rgb(222,135,136)	1.9916	2,2
Akna	Ncoa2	0.93027	50.43	0.43	rgb(222,135,136)	1.9916	2,2
Cggbp1	Cd1d1	0.93027	50.43	0.427	rgb(222,135,136)	1.9916	2,2
Csrnp1	Maff	0.93027	50.43	0.426	rgb(222,136,136)	1.9916	2,2
Dr1	Idi1	0.93027	50.43	0.431	rgb(222,135,136)	1.9916	2,2
Dr1	Sms	0.93027	50.43	0.429	rgb(222,135,136)	1.9916	2,2
Dzip1	Eaf2	-0.93027	50.43	-4.3E-01	rgb(124,161,233)	1.9916	2,2
Gm13157	Megf8	-0.93027	50.43	-4.3E-01	rgb(123,160,233)	1.9916	2,2
Klf10	Csf2	-0.93027	50.43	-4.3E-01	rgb(123,160,234)	1.9916	2,2
Litaf	Gzmf	0.93027	50.43	0.426	rgb(222,136,136)	1.9916	2,2
Mbnl2	Trerf1	0.93027	50.43	0.429	rgb(222,135,136)	1.9916	2,2
Mxd1	Sdc3	0.93027	50.43	0.428	rgb(222,135,136)	1.9916	2,2
Ncoa2	Pag1	0.93027	50.43	0.431	rgb(222,135,136)	1.9916	2,2
Ncoa3	Stat4	-0.93027	50.43	-4.3E-01	rgb(125,161,233)	1.9916	2,2
Nkrf	Pkp3	-0.93027	50.43	-4.3E-01	rgb(125,161,233)	1.9916	2,2
Pcgf2	Il2ra	0.93027	50.43	0.426	rgb(222,136,137)	1.9916	2,2
Phf1	Osgin1	0.93027	50.43	0.435	rgb(222,134,135)	1.9916	2,2
Prdm8	4930506M07Rik	0.93027	50.43	0.427	rgb(222,135,136)	1.9916	2,2
Purb	Fbxo18	-0.93027	50.43	-4.3E-01	rgb(123,160,233)	1.9916	2,2
Sgsm2	Calcrl	-0.93027	50.43	-4.3E-01	rgb(125,161,233)	1.9916	2,2
Sgsm2	Fcamr	-0.93027	50.43	-4.3E-01	rgb(124,161,233)	1.9916	2,2
Sgsm2	S100a4	-0.93027	50.43	-4.3E-01	rgb(125,161,233)	1.9916	2,2
Son	Cox7a2l	-0.93027	50.43	-4.3E-01	rgb(125,161,233)	1.9916	2,2
Tal2	Nfkbie	0.93027	50.43	0.426	rgb(222,136,137)	1.9916	2,2
Tbx6	Hmgcr	-0.93027	50.43	-4.3E-01	rgb(123,160,233)	1.9916	2,2
Thap3	Syngr1	0.93027	50.43	0.43	rgb(222,135,136)	1.9916	2,2
Whsc1	Fancm	0.93027	50.43	0.427	rgb(222,135,136)	1.9916	2,2
Zbtb17	Il10rb	-0.93027	50.43	-4.3E-01	rgb(123,160,234)	1.9916	2,2
Zbtb17	Insig1	0.93027	50.43	0.434	rgb(222,134,135)	1.9916	2,2
Zbtb46	Pla2g4f	0.93027	50.43	0.431	rgb(222,135,136)	1.9916	2,2
Zfp184	Fads3	0.93027	50.43	0.433	rgb(222,134,135)	1.9916	2,2
Zfp266	Pomt2	0.93027	50.43	0.433	rgb(222,134,135)	1.9916	2,2
Zfp318	Enpp4	-0.93027	50.43	-4.3E-01	rgb(123,160,233)	1.9916	2,2
Zfp319	Ski	0.93027	50.43	0.427	rgb(222,135,136)	1.9916	2,2
Zfp358	Cacnb3	0.93027	50.43	0.433	rgb(222,134,135)	1.9916	2,2
Zfp367	Mapk11	-0.93027	50.43	-4.3E-01	rgb(123,160,233)	1.9916	2,2
Zfp395	2310022B05Rik	0.93027	50.43	0.426	rgb(222,136,137)	1.9916	2,2
Zfp426	Usp44	0.93027	50.43	0.435	rgb(222,134,135)	1.9916	2,2
Zfp473	Slfn2	-0.93027	50.43	-4.3E-01	rgb(124,161,233)	1.9916	2,2
Zfp64	Neurl3	-0.93027	50.43	-4.3E-01	rgb(124,161,233)	1.9916	2,2
Zfp667	Aacs	-0.93027	50.43	-4.3E-01	rgb(123,160,233)	1.9916	2,2
Zfp667	Prph	0.93027	50.43	0.433	rgb(222,134,135)	1.9916	2,2
Zfp668	Riok3	-0.93027	50.43	-4.3E-01	rgb(123,160,233)	1.9916	2,2
Zfp750	4632434I11Rik	0.93027	50.43	0.432	rgb(222,134,135)	1.9916	2,2
Zfp750	Zcchc4	0.93027	50.43	0.426	rgb(222,136,137)	1.9916	2,2
Zfp770	Pigz	-0.93027	50.43	-4.3E-01	rgb(123,160,233)	1.9916	2,2
Zfp800	Tnfrsf18	-0.93027	50.43	-4.3E-01	rgb(124,160,233)	1.9916	2,2
Zfp870	Zranb3	0.93027	50.43	0.431	rgb(222,135,136)	1.9916	2,2
Zfp961	Tcf25	-0.93027	50.43	-4.3E-01	rgb(123,160,233)	1.9916	2,2
Zmat1	Ppp3ca	0.93027	50.43	0.431	rgb(222,135,135)	1.9916	2,2
Zufsp	Slfn4	0.93027	50.43	0.426	rgb(222,136,136)	1.9916	2,2
Zfp369	Kctd7	0.93027	50.43	0.852	rgb(226, 54, 56)	1.9916	2,2
Zfp369	Upp1	0.93027	50.43	0.852	rgb(226, 54, 56)	1.9916	2,2
Arid5a	B4galnt1	-0.92848	50.42	-4.2E-01	rgb(126,162,233)	1.9914	2,2
Arid5a	Cep76	0.92848	50.42	0.419	rgb(222,137,138)	1.9914	2,2
Atf6	Rpl14	0.92848	50.42	0.424	rgb(222,136,137)	1.9914	None
Atf6	Txndc17	0.92848	50.42	0.424	rgb(222,136,137)	1.9914	2,2
Batf	Emb	0.92848	50.42	0.417	rgb(222,137,138)	1.9914	None
Batf	Ermn	0.92848	50.42	0.421	rgb(222,137,137)	1.9914	None
Bbx	Dennd3	0.92848	50.42	0.419	rgb(222,137,138)	1.9914	2,2
Bcl11b	Akna	-0.92848	50.42	-4.2E-01	rgb(125,161,233)	1.9914	None
Bcl6	Nynrin	0.92848	50.42	0.419	rgb(222,137,138)	1.9914	2,2
Bhlhe41	Ptprs	0.92848	50.42	0.425	rgb(222,136,137)	1.9914	2,2
Cebpb	Cdyl2	-0.92848	50.42	-4.2E-01	rgb(125,161,233)	1.9914	None
Cebpb	Tor3a	0.92848	50.42	0.417	rgb(222,137,138)	1.9914	2,2
Cebpg	Dapl1	-0.92848	50.42	-4.2E-01	rgb(125,161,233)	1.9914	2,2
Cic	Vim	0.92848	50.42	0.419	rgb(222,137,138)	1.9914	2,2
Creb3l1	Ifit2	0.92848	50.42	0.419	rgb(222,137,138)	1.9914	2,2
Cux1	Dhcr7	0.92848	50.42	0.416	rgb(222,138,138)	1.9914	2,2
Cux1	Klf10	-0.92848	50.42	-4.2E-01	rgb(126,161,233)	1.9914	2,2
Dlx3	Aldh4a1	0.92848	50.42	0.418	rgb(222,137,138)	1.9914	2,2
Fosl1	Vim	0.92848	50.42	0.42	rgb(222,137,138)	1.9914	None
Foxf2	Aes	-0.92848	50.42	-4.2E-01	rgb(126,162,233)	1.9914	2,2
Foxf2	Cyth4	-0.92848	50.42	-4.2E-01	rgb(127,162,233)	1.9914	2,2
Foxf2	Hemk1	-0.92848	50.42	-4.2E-01	rgb(126,161,233)	1.9914	2,2
Foxf2	Kctd14	-0.92848	50.42	-4.2E-01	rgb(125,161,233)	1.9914	2,2
Gata3	Ddit4	-0.92848	50.42	-4.2E-01	rgb(127,162,233)	1.9914	2,2
Gata3	Ism1	0.92848	50.42	0.423	rgb(222,136,137)	1.9914	None
Glis3	Tjp3	0.92848	50.42	0.421	rgb(222,137,138)	1.9914	2,2
Hes5	Enpep	0.92848	50.42	0.416	rgb(222,137,138)	1.9914	2,2
Hhex	Erp27	0.92848	50.42	0.418	rgb(222,137,138)	1.9914	2,2
Hif1a	Bcar1	0.92848	50.42	0.417	rgb(222,137,138)	1.9914	None
Hlx	Ispd	-0.92848	50.42	-4.2E-01	rgb(126,162,233)	1.9914	2,2
Hmg20b	Mtss1	-0.92848	50.42	-4.2E-01	rgb(126,162,233)	1.9914	2,2
Ikzf3	Vamp4	0.92848	50.42	0.417	rgb(222,137,138)	1.9914	2,2
Irf2	Erap1	0.92848	50.42	0.416	rgb(222,138,138)	1.9914	None
Irf4	Ccl9	-0.92848	50.42	-4.2E-01	rgb(126,162,233)	1.9914	2,2
Irf4	Dlk1	-0.92848	50.42	-4.2E-01	rgb(126,162,233)	1.9914	2,2
Irf4	Fam178b	-0.92848	50.42	-4.2E-01	rgb(127,162,233)	1.9914	2,2
Irf4	Prkd3	-0.92848	50.42	-4.2E-01	rgb(127,162,233)	1.9914	None
Irf9	Gm6548	0.92848	50.42	0.421	rgb(222,137,137)	1.9914	2,2
Isl2	Ccr2	-0.92848	50.42	-4.2E-01	rgb(127,162,233)	1.9914	2,2
Isl2	Klk10	0.92848	50.42	0.419	rgb(222,137,138)	1.9914	None
Jun	Gm11346	0.92848	50.42	0.42	rgb(222,137,138)	1.9914	None
Lin54	Cxcl5	0.92848	50.42	0.415	rgb(222,138,139)	1.9914	2,2
Maf	Sla	-0.92848	50.42	-4.2E-01	rgb(127,162,233)	1.9914	None
Maff	Eif4ebp1	0.92848	50.42	0.425	rgb(222,136,137)	1.9914	None
Meis1	Gbp9	-0.92848	50.42	-4.2E-01	rgb(125,161,233)	1.9914	2,2
Meis1	Mx1	-0.92848	50.42	-4.2E-01	rgb(125,161,233)	1.9914	2,2
Meis2	Ncoa2	0.92848	50.42	0.424	rgb(222,136,137)	1.9914	None
Mlxipl	Pydc4	0.92848	50.42	0.418	rgb(222,137,138)	1.9914	2,2
Myb	Lgals3	0.92848	50.42	0.423	rgb(222,136,137)	1.9914	2,2
Nfatc1	B4galt1	-0.92848	50.42	-4.2E-01	rgb(125,161,233)	1.9914	None
Nfia	Trmt5	-0.92848	50.42	-4.2E-01	rgb(126,162,233)	1.9914	2,2
Nfkb2	Slc9a9	-0.92848	50.42	-4.2E-01	rgb(126,162,233)	1.9914	2,2
Nr4a1	B4galnt4	-0.92848	50.42	-4.2E-01	rgb(126,162,233)	1.9914	2,2
Osr2	Inhba	0.92848	50.42	0.424	rgb(222,136,137)	1.9914	2,2
Plagl2	Aqp4	0.92848	50.42	0.423	rgb(222,136,137)	1.9914	2,2
Pou2af1	Ccdc63	-0.92848	50.42	-4.2E-01	rgb(126,162,233)	1.9914	2,2
Ppard	Cxcl5	0.92848	50.42	0.422	rgb(222,136,137)	1.9914	2,2
Ppard	Gpt2	0.92848	50.42	0.419	rgb(222,137,138)	1.9914	2,2
Prox1	Map3k5	0.92848	50.42	0.421	rgb(222,136,137)	1.9914	2,2
Relb	Perp	-0.92848	50.42	-4.2E-01	rgb(125,161,233)	1.9914	2,2
Relb	Ppm1j	-0.92848	50.42	-4.2E-01	rgb(127,162,233)	1.9914	2,2
Rorc	Gbp7	-0.92848	50.42	-4.2E-01	rgb(125,161,233)	1.9914	None
Rorc	Gla	-0.92848	50.42	-4.2E-01	rgb(126,162,233)	1.9914	None
Rorc	Plxnd1	0.92848	50.42	0.418	rgb(222,137,138)	1.9914	None
Rorc	Runx1	0.92848	50.42	0.415	rgb(222,138,138)	1.9914	None
Rxra	Cacna1h	0.92848	50.42	0.423	rgb(222,136,137)	1.9914	2,2
Sall4	Pigr	0.92848	50.42	0.425	rgb(222,136,137)	1.9914	2,2
Satb1	Lamc1	0.92848	50.42	0.419	rgb(222,137,138)	1.9914	None
Satb1	Plod2	0.92848	50.42	0.423	rgb(222,136,137)	1.9914	None
Six4	Mapkbp1	0.92848	50.42	0.416	rgb(222,138,138)	1.9914	2,2
Smad3	Ahr	0.92848	50.42	0.423	rgb(222,136,137)	1.9914	2,2
Smad3	Apobec2	0.92848	50.42	0.418	rgb(222,137,138)	1.9914	2,2
Smad3	B3gnt2	-0.92848	50.42	-4.2E-01	rgb(127,162,233)	1.9914	2,2
Smad3	B4galt1	0.92848	50.42	0.416	rgb(222,137,138)	1.9914	None
Smad3	Ccr8	0.92848	50.42	0.416	rgb(222,137,138)	1.9914	2,2
Smad3	Col15a1	0.92848	50.42	0.421	rgb(222,137,137)	1.9914	None
Smad3	Ctsw	0.92848	50.42	0.415	rgb(222,138,139)	1.9914	2,2
Smad3	Foxo1	0.92848	50.42	0.423	rgb(222,136,137)	1.9914	2,2
Smad3	Map4k4	0.92848	50.42	0.42	rgb(222,137,138)	1.9914	2,2
Snai2	Nkx3-1	-0.92848	50.42	-4.2E-01	rgb(125,161,233)	1.9914	2,2
Sp140	Trpm1	-0.92848	50.42	-4.2E-01	rgb(127,162,233)	1.9914	2,2
Sp4	Myb	-0.92848	50.42	-4.2E-01	rgb(125,161,233)	1.9914	None
Stat1	Tbx21	0.92848	50.42	0.423	rgb(222,136,137)	1.9914	2,2
Stat2	Il15ra	0.92848	50.42	0.419	rgb(222,137,138)	1.9914	2,2
Stat3	Etv6	0.92848	50.42	0.421	rgb(222,137,137)	1.9914	None
Stat3	Il21	0.92848	50.42	0.424	rgb(222,136,137)	1.9914	None
Stat4	2010005H15Rik	0.92848	50.42	0.42	rgb(222,137,138)	1.9914	2,2
Stat4	Casp6	0.92848	50.42	0.415	rgb(222,138,139)	1.9914	None
Stat5b	Gadd45g	0.92848	50.42	0.419	rgb(222,137,138)	1.9914	2,2
Tead1	F13a1	0.92848	50.42	0.42	rgb(222,137,138)	1.9914	2,2
Xbp1	Hist1h1b	0.92848	50.42	0.419	rgb(222,137,138)	1.9914	None
Xbp1	Hist1h1t	0.92848	50.42	0.421	rgb(222,137,137)	1.9914	2,2
Zbtb6	Sema6b	-0.92848	50.42	-4.2E-01	rgb(125,161,233)	1.9914	2,2
Zfhx3	Lrba	-0.92848	50.42	-4.2E-01	rgb(125,161,233)	1.9914	2,2
Zfp523	Kdelc1	0.92848	50.42	0.419	rgb(222,137,138)	1.9914	2,2
Zfp664	Cdkn2d	0.92848	50.42	0.418	rgb(222,137,138)	1.9914	2,2
Zic2	S100a6	-0.92848	50.42	-4.2E-01	rgb(126,162,233)	1.9914	2,2
Zscan10	Pla2g4c	0.92848	50.42	0.424	rgb(222,136,137)	1.9914	2,2
Aebp1	Cachd1	0.92848	50.42	0.416	rgb(222,138,138)	1.9914	2,2
Ankzf1	Gys1	0.92848	50.42	0.417	rgb(222,137,138)	1.9914	2,2
Ankzf1	Ndrg2	0.92848	50.42	0.422	rgb(222,136,137)	1.9914	2,2
Ankzf1	Sash3	0.92848	50.42	0.42	rgb(222,137,138)	1.9914	2,2
Ankzf1	Xpnpep1	0.92848	50.42	0.415	rgb(222,138,139)	1.9914	2,2
Atmin	Aig1	0.92848	50.42	0.422	rgb(222,136,137)	1.9914	2,2
Atmin	Asns	0.92848	50.42	0.419	rgb(222,137,138)	1.9914	2,2
C030039L03Rik	Muc2	0.92848	50.42	0.415	rgb(222,138,138)	1.9914	2,2
Ccdc17	Ikbke	0.92848	50.42	0.422	rgb(222,136,137)	1.9914	2,2
Csrnp1	Socs1	0.92848	50.42	0.417	rgb(222,137,138)	1.9914	2,2
Eea1	Slc29a3	0.92848	50.42	0.419	rgb(222,137,138)	1.9914	2,2
Foxp2	Basp1	0.92848	50.42	0.416	rgb(222,138,138)	1.9914	2,2
Foxp2	Ikzf3	-0.92848	50.42	-4.2E-01	rgb(125,161,233)	1.9914	2,2
Foxp2	Prune2	0.92848	50.42	0.423	rgb(222,136,137)	1.9914	2,2
Jazf1	Krt17	0.92848	50.42	0.416	rgb(222,138,138)	1.9914	2,2
Kdm5b	Ero1l	0.92848	50.42	0.423	rgb(222,136,137)	1.9914	2,2
Kdm5b	Sun1	0.92848	50.42	0.421	rgb(222,137,137)	1.9914	2,2
Klf11	Gusb	-0.92848	50.42	-4.2E-01	rgb(125,161,233)	1.9914	2,2
L3mbtl3	Ptk2	-0.92848	50.42	-4.2E-01	rgb(125,161,233)	1.9914	2,2
Lyl1	Rab19	0.92848	50.42	0.421	rgb(222,137,138)	1.9914	2,2
Lyl1	Tnfrsf18	0.92848	50.42	0.415	rgb(222,138,138)	1.9914	2,2
Mbnl2	Slc9a2	0.92848	50.42	0.417	rgb(222,137,138)	1.9914	2,2
Ncoa2	Kcnq2	-0.92848	50.42	-4.2E-01	rgb(126,161,233)	1.9914	2,2
Plscr1	Tmc3	-0.92848	50.42	-4.2E-01	rgb(126,161,233)	1.9914	2,2
Prdm8	Synpo2	0.92848	50.42	0.421	rgb(222,137,138)	1.9914	2,2
Rlf	Sumf2	-0.92848	50.42	-4.2E-01	rgb(125,161,233)	1.9914	2,2
Sgsm2	Ivd	0.92848	50.42	0.419	rgb(222,137,138)	1.9914	2,2
Ski	Znrf1	0.92848	50.42	0.42	rgb(222,137,138)	1.9914	2,2
Tal2	Galm	0.92848	50.42	0.423	rgb(222,136,137)	1.9914	2,2
Tal2	Pnoc	0.92848	50.42	0.417	rgb(222,137,138)	1.9914	2,2
Terf1	Clk3	0.92848	50.42	0.425	rgb(222,136,137)	1.9914	2,2
Terf1	Uros	-0.92848	50.42	-4.2E-01	rgb(125,161,233)	1.9914	2,2
Thap2	Creb1	0.92848	50.42	0.418	rgb(222,137,138)	1.9914	2,2
Thap3	Crip1	0.92848	50.42	0.417	rgb(222,137,138)	1.9914	2,2
Tmf1	Pik3ca	0.92848	50.42	0.418	rgb(222,137,138)	1.9914	2,2
Tulp2	Trim69	0.92848	50.42	0.423	rgb(222,136,137)	1.9914	2,2
Zbtb17	Ddah1	-0.92848	50.42	-4.2E-01	rgb(127,162,233)	1.9914	2,2
Zbtb17	Kdm2b	0.92848	50.42	0.423	rgb(222,136,137)	1.9914	2,2
Zbtb44	Trove2	0.92848	50.42	0.421	rgb(222,137,137)	1.9914	2,2
Zbtb46	Cd70	0.92848	50.42	0.42	rgb(222,137,138)	1.9914	2,2
Zbtb46	Wnt3	0.92848	50.42	0.415	rgb(222,138,139)	1.9914	2,2
Zeb2	Zscan21	-0.92848	50.42	-4.2E-01	rgb(126,161,233)	1.9914	2,2
Zfp26	Mgat5	0.92848	50.42	0.423	rgb(222,136,137)	1.9914	2,2
Zfp280b	Enam	0.92848	50.42	0.425	rgb(222,136,137)	1.9914	2,2
Zfp280b	Sspo	0.92848	50.42	0.417	rgb(222,137,138)	1.9914	2,2
Zfp280b	Sytl3	-0.92848	50.42	-4.2E-01	rgb(125,161,233)	1.9914	2,2
Zfp296	Acss1	-0.92848	50.42	-4.2E-01	rgb(127,162,233)	1.9914	2,2
Zfp318	Slc13a3	-0.92848	50.42	-4.2E-01	rgb(126,162,233)	1.9914	2,2
Zfp35	Dhrs4	0.92848	50.42	0.415	rgb(222,138,139)	1.9914	2,2
Zfp35	Usp35	-0.92848	50.42	-4.2E-01	rgb(127,162,233)	1.9914	2,2
Zfp362	Tmprss3	0.92848	50.42	0.419	rgb(222,137,138)	1.9914	2,2
Zfp395	Gbp7	0.92848	50.42	0.418	rgb(222,137,138)	1.9914	2,2
Zfp418	Hmx2	0.92848	50.42	0.423	rgb(222,136,137)	1.9914	2,2
Zfp513	Vdac1	-0.92848	50.42	-4.2E-01	rgb(125,161,233)	1.9914	2,2
Zfp52	Ccnd3	-0.92848	50.42	-4.2E-01	rgb(127,162,233)	1.9914	2,2
Zfp52	Galc	0.92848	50.42	0.42	rgb(222,137,138)	1.9914	2,2
Zfp598	Traf3	0.92848	50.42	0.425	rgb(222,136,137)	1.9914	2,2
Zfp608	Acy1	-0.92848	50.42	-4.2E-01	rgb(125,161,233)	1.9914	2,2
Zfp629	Chrm4	-0.92848	50.42	-4.2E-01	rgb(125,161,233)	1.9914	2,2
Zfp629	Jakmip1	0.92848	50.42	0.42	rgb(222,137,138)	1.9914	2,2
Zfp667	Gbp11	-0.92848	50.42	-4.2E-01	rgb(125,161,233)	1.9914	2,2
Zfp750	Robo3	0.92848	50.42	0.424	rgb(222,136,137)	1.9914	2,2
Zfp750	Sulf2	0.92848	50.42	0.42	rgb(222,137,138)	1.9914	2,2
Zfp827	Tmod1	0.92848	50.42	0.421	rgb(222,137,137)	1.9914	2,2
Zfp831	Tsc1	0.92848	50.42	0.418	rgb(222,137,138)	1.9914	2,2
Zfp871	Ptbp2	0.92848	50.42	0.416	rgb(222,137,138)	1.9914	2,2
Zfp948	Mtx3	0.92848	50.42	0.416	rgb(222,138,138)	1.9914	2,2
Zfp956	Lta	-0.92848	50.42	-4.2E-01	rgb(126,162,233)	1.9914	2,2
Zhx2	Lpp	-0.92848	50.42	-4.2E-01	rgb(125,161,233)	1.9914	2,2
Zhx3	Pycr1	-0.92848	50.42	-4.2E-01	rgb(126,162,233)	1.9914	2,2
Hmga1	Runx2	0.92848	50.42	0.852	rgb(226, 54, 56)	1.9914	2,2
Klf10	Src	0.92848	50.42	0.852	rgb(226, 54, 56)	1.9914	None
Klf11	Src	0.92848	50.42	0.852	rgb(226, 54, 56)	1.9914	None
Lyl1	Slc39a14	0.92848	50.42	0.852	rgb(226, 54, 56)	1.9914	None
Tal2	Slc39a14	0.92848	50.42	0.852	rgb(226, 54, 56)	1.9914	None
Zfp369	Itgb3	0.92848	50.42	0.852	rgb(226, 54, 56)	1.9914	2,2
Ahrr	Cdyl2	0.92669	50.41	0.406	rgb(221,139,140)	1.9912	2,2
Ahrr	Ssh2	0.92669	50.41	0.406	rgb(221,140,140)	1.9912	2,2
Arnt2	Slco4a1	-0.92669	50.41	-4.1E-01	rgb(128,163,233)	1.9912	2,2
Batf	Ostf1	0.92669	50.41	0.414	rgb(222,138,139)	1.9912	None
Batf	Sytl2	0.92669	50.41	0.407	rgb(221,139,140)	1.9912	2,2
Bcl11b	Bbc3	-0.92669	50.41	-4.1E-01	rgb(127,162,233)	1.9912	None
Bcl11b	P2ry2	0.92669	50.41	0.406	rgb(221,139,140)	1.9912	2,2
Bcl11b	Trim14	-0.92669	50.41	-4.1E-01	rgb(129,163,232)	1.9912	None
Bhlhe41	Soat2	0.92669	50.41	0.414	rgb(222,138,139)	1.9912	2,2
Bhlhe41	Trib3	0.92669	50.41	0.413	rgb(222,138,139)	1.9912	2,2
Clock	Abcd3	0.92669	50.41	0.414	rgb(222,138,139)	1.9912	2,2
Clock	Ifi204	-0.92669	50.41	-4.1E-01	rgb(127,163,233)	1.9912	2,2
Creb3l1	Gnptab	0.92669	50.41	0.413	rgb(222,138,139)	1.9912	2,2
Dmrt1	Hspa4l	0.92669	50.41	0.409	rgb(221,139,140)	1.9912	2,2
E2f4	Gen1	0.92669	50.41	0.413	rgb(222,138,139)	1.9912	None
Elk3	Trappc10	0.92669	50.41	0.405	rgb(221,140,140)	1.9912	None
Erg	Sorl1	0.92669	50.41	0.407	rgb(221,139,140)	1.9912	2,2
Esrra	Lrmp	0.92669	50.41	0.407	rgb(221,139,140)	1.9912	2,2
Ets1	Kif13b	-0.92669	50.41	-4.1E-01	rgb(128,163,232)	1.9912	None
Foxf2	Dst	-0.92669	50.41	-4.1E-01	rgb(127,162,233)	1.9912	2,2
Foxf2	Scyl2	0.92669	50.41	0.412	rgb(222,138,139)	1.9912	2,2
Foxh1	Nqo2	-0.92669	50.41	-4.1E-01	rgb(128,163,233)	1.9912	2,2
Foxh1	Srgap3	-0.92669	50.41	-4.1E-01	rgb(129,163,232)	1.9912	2,2
Foxj1	Mfge8	0.92669	50.41	0.406	rgb(221,139,140)	1.9912	2,2
Foxo3	Hlf	-0.92669	50.41	-4.1E-01	rgb(129,163,232)	1.9912	2,2
Gata1	Cxcl3	0.92669	50.41	0.411	rgb(222,139,139)	1.9912	2,2
Glis3	Pde2a	0.92669	50.41	0.415	rgb(222,138,139)	1.9912	2,2
Gzf1	Fam19a3	-0.92669	50.41	-4.1E-01	rgb(127,162,233)	1.9912	2,2
Hes5	Igsf9	0.92669	50.41	0.409	rgb(221,139,140)	1.9912	2,2
Hes5	Pms1	0.92669	50.41	0.407	rgb(221,139,140)	1.9912	2,2
Hif1a	Kcnk7	0.92669	50.41	0.409	rgb(221,139,140)	1.9912	None
Hif1a	Ndrg2	0.92669	50.41	0.407	rgb(221,139,140)	1.9912	None
Hif1a	Rgs11	0.92669	50.41	0.414	rgb(222,138,139)	1.9912	None
Hif1a	Tnfrsf18	0.92669	50.41	0.406	rgb(221,139,140)	1.9912	None
Hlx	B4galnt3	-0.92669	50.41	-4.1E-01	rgb(128,163,233)	1.9912	2,2
Hlx	Mapk6	0.92669	50.41	0.413	rgb(222,138,139)	1.9912	2,2
Ikzf3	Utp20	-0.92669	50.41	-4.1E-01	rgb(129,163,232)	1.9912	None
Ikzf5	Rasgrp4	-0.92669	50.41	-4.1E-01	rgb(127,162,233)	1.9912	2,2
Irf2	Fam20a	-0.92669	50.41	-4.1E-01	rgb(128,163,233)	1.9912	2,2
Irf4	Angpt1	-0.92669	50.41	-4.1E-01	rgb(128,163,233)	1.9912	None
Irf4	Calcr	-0.92669	50.41	-4.1E-01	rgb(127,162,233)	1.9912	2,2
Irf4	Grpr	-0.92669	50.41	-4.1E-01	rgb(127,162,233)	1.9912	2,2
Irf4	St18	-0.92669	50.41	-4.1E-01	rgb(129,164,232)	1.9912	2,2
Irf4	Twist1	-0.92669	50.41	-4.1E-01	rgb(128,163,233)	1.9912	None
Jun	Nucb2	0.92669	50.41	0.414	rgb(222,138,139)	1.9912	None
Klf4	Ostf1	0.92669	50.41	0.405	rgb(221,140,140)	1.9912	None
Lhx2	Plekhf1	0.92669	50.41	0.409	rgb(221,139,140)	1.9912	2,2
Lin54	Vamp2	-0.92669	50.41	-4.1E-01	rgb(128,163,233)	1.9912	2,2
Mafb	Rorc	0.92669	50.41	0.409	rgb(221,139,140)	1.9912	None
Maff	Gm14057	0.92669	50.41	0.407	rgb(221,139,140)	1.9912	2,2
Meis1	Tex2	0.92669	50.41	0.412	rgb(222,138,139)	1.9912	2,2
Nfkb2	Phldb1	0.92669	50.41	0.413	rgb(222,138,139)	1.9912	2,2
Nfkb2	Sumf2	0.92669	50.41	0.41	rgb(222,139,139)	1.9912	2,2
Npas4	Nr4a1	-0.92669	50.41	-4.1E-01	rgb(128,163,233)	1.9912	2,2
Npas4	Stac2	0.92669	50.41	0.413	rgb(222,138,139)	1.9912	None
Nr4a1	Actn1	0.92669	50.41	0.405	rgb(221,140,140)	1.9912	2,2
Nr4a3	Tubb6	0.92669	50.41	0.412	rgb(222,138,139)	1.9912	2,2
Osr2	Serpinc1	-0.92669	50.41	-4.1E-01	rgb(129,163,232)	1.9912	2,2
Pou6f1	Obsl1	0.92669	50.41	0.414	rgb(222,138,139)	1.9912	2,2
Ppard	Fam53b	-0.92669	50.41	-4.1E-01	rgb(127,163,233)	1.9912	2,2
Ppard	Rnf130	-0.92669	50.41	-4.1E-01	rgb(127,162,233)	1.9912	2,2
Ppard	Slc7a3	0.92669	50.41	0.409	rgb(222,139,140)	1.9912	2,2
Rara	Gpr146	0.92669	50.41	0.407	rgb(221,139,140)	1.9912	None
Rara	Loxl2	-0.92669	50.41	-4.1E-01	rgb(127,162,233)	1.9912	2,2
Rbpj	Capn2	-0.92669	50.41	-4.1E-01	rgb(129,163,232)	1.9912	2,2
Rel	B4galnt1	0.92669	50.41	0.41	rgb(222,139,139)	1.9912	2,2
Rora	Vax2	0.92669	50.41	0.414	rgb(222,138,139)	1.9912	2,2
Rorc	Aff3	-0.92669	50.41	-4.1E-01	rgb(129,163,232)	1.9912	None
Satb1	B4galnt4	0.92669	50.41	0.414	rgb(222,138,139)	1.9912	None
Smad3	Calcrl	-0.92669	50.41	-4.1E-01	rgb(129,163,232)	1.9912	2,2
Smad3	Casp3	-0.92669	50.41	-4.1E-01	rgb(128,163,233)	1.9912	2,2
Smad3	Myadm	0.92669	50.41	0.408	rgb(221,139,140)	1.9912	2,2
Smad3	Pvt1	-0.92669	50.41	-4.1E-01	rgb(128,163,233)	1.9912	None
Smad3	Tubb6	0.92669	50.41	0.407	rgb(221,139,140)	1.9912	2,2
Sp140	Dlg3	0.92669	50.41	0.408	rgb(221,139,140)	1.9912	2,2
Sp4	Cbx4	-0.92669	50.41	-4.1E-01	rgb(128,163,233)	1.9912	None
Sp4	Sesn1	-0.92669	50.41	-4.1E-01	rgb(129,163,232)	1.9912	None
Srebf1	Hmgcr	0.92669	50.41	0.408	rgb(221,139,140)	1.9912	None
Srebf2	Cachd1	-0.92669	50.41	-4.1E-01	rgb(127,162,233)	1.9912	2,2
Stat1	Nfe2l2	0.92669	50.41	0.412	rgb(222,138,139)	1.9912	None
Stat4	Pla2g12a	0.92669	50.41	0.411	rgb(222,139,139)	1.9912	None
Stat4	Serpinb5	0.92669	50.41	0.413	rgb(222,138,139)	1.9912	2,2
Stat5b	Nrip1	-0.92669	50.41	-4.1E-01	rgb(128,163,233)	1.9912	2,2
Tead1	Ston1	-0.92669	50.41	-4.1E-01	rgb(129,163,232)	1.9912	2,2
Tet1	Hook2	0.92669	50.41	0.411	rgb(222,138,139)	1.9912	2,2
Thrb	Srpk2	0.92669	50.41	0.411	rgb(222,138,139)	1.9912	2,2
Twist1	Acnat1	0.92669	50.41	0.412	rgb(222,138,139)	1.9912	2,2
Vdr	Asf1a	-0.92669	50.41	-4.1E-01	rgb(128,163,233)	1.9912	2,2
Zfp182	Capn2	-0.92669	50.41	-4.1E-01	rgb(128,163,233)	1.9912	2,2
Zfp182	Emp3	-0.92669	50.41	-4.1E-01	rgb(128,163,233)	1.9912	2,2
Zfp182	Lmna	-0.92669	50.41	-4.1E-01	rgb(127,162,233)	1.9912	2,2
Zfp202	4831440E17Rik	0.92669	50.41	0.405	rgb(221,140,140)	1.9912	2,2
Zfp467	B4galt5	0.92669	50.41	0.409	rgb(221,139,140)	1.9912	2,2
Zkscan1	Nrn1	0.92669	50.41	0.408	rgb(221,139,140)	1.9912	2,2
Ahdc1	Zfpm1	0.92669	50.41	0.406	rgb(221,139,140)	1.9912	2,2
Akna	C2cd3	0.92669	50.41	0.412	rgb(222,138,139)	1.9912	2,2
Ankzf1	Pgm2	0.92669	50.41	0.411	rgb(222,139,139)	1.9912	2,2
Atmin	Cspg5	0.92669	50.41	0.409	rgb(221,139,140)	1.9912	2,2
Atmin	Il15ra	0.92669	50.41	0.413	rgb(222,138,139)	1.9912	2,2
Atmin	Nrip1	0.92669	50.41	0.41	rgb(222,139,139)	1.9912	2,2
Cenpt	Grn	0.92669	50.41	0.41	rgb(222,139,139)	1.9912	2,2
Dach2	Chm	0.92669	50.41	0.41	rgb(222,139,139)	1.9912	2,2
Drap1	Acot13	0.92669	50.41	0.411	rgb(222,139,139)	1.9912	2,2
Foxp2	Cacna1s	0.92669	50.41	0.411	rgb(222,139,139)	1.9912	2,2
Jazf1	Plxdc2	0.92669	50.41	0.409	rgb(222,139,140)	1.9912	2,2
Kdm5b	BC029722	-0.92669	50.41	-4.1E-01	rgb(128,163,233)	1.9912	2,2
L3mbtl3	Cybrd1	0.92669	50.41	0.415	rgb(222,138,139)	1.9912	2,2
Mxd1	B430306N03Rik	0.92669	50.41	0.415	rgb(222,138,139)	1.9912	2,2
Mxd1	Sema4a	0.92669	50.41	0.407	rgb(221,139,140)	1.9912	2,2
Mxd1	Stat2	0.92669	50.41	0.414	rgb(222,138,139)	1.9912	2,2
Mxd1	Tns4	0.92669	50.41	0.412	rgb(222,138,139)	1.9912	2,2
Mxd3	Gtse1	0.92669	50.41	0.406	rgb(221,140,140)	1.9912	2,2
Ncoa3	Map3k14	0.92669	50.41	0.408	rgb(221,139,140)	1.9912	2,2
Ovol2	Osr2	0.92669	50.41	0.409	rgb(222,139,140)	1.9912	2,2
Pou5f2	Arg2	0.92669	50.41	0.412	rgb(222,138,139)	1.9912	2,2
Pou5f2	Mapk15	0.92669	50.41	0.409	rgb(221,139,140)	1.9912	2,2
Prdm8	Kcnk10	0.92669	50.41	0.407	rgb(221,139,140)	1.9912	2,2
Purb	Ncf1	-0.92669	50.41	-4.1E-01	rgb(128,163,233)	1.9912	2,2
Sgsm2	Il12rb1	0.92669	50.41	0.407	rgb(221,139,140)	1.9912	2,2
Sgsm2	Slc16a6	-0.92669	50.41	-4.1E-01	rgb(127,163,233)	1.9912	2,2
Son	Tsc1	0.92669	50.41	0.408	rgb(221,139,140)	1.9912	2,2
Tal2	Marcksl1	0.92669	50.41	0.412	rgb(222,138,139)	1.9912	2,2
Tal2	Otx1	0.92669	50.41	0.412	rgb(222,138,139)	1.9912	2,2
Tal2	Tmem19	0.92669	50.41	0.413	rgb(222,138,139)	1.9912	2,2
Thap3	Cdkn1b	0.92669	50.41	0.411	rgb(222,139,139)	1.9912	2,2
Zbtb10	Tmem176b	-0.92669	50.41	-4.1E-01	rgb(128,163,233)	1.9912	2,2
Zbtb44	Plcd4	0.92669	50.41	0.406	rgb(221,139,140)	1.9912	2,2
Zbtb46	Dlc1	0.92669	50.41	0.408	rgb(221,139,140)	1.9912	2,2
Zbtb48	Ubl4	0.92669	50.41	0.414	rgb(222,138,139)	1.9912	2,2
Zbtb5	Dock4	0.92669	50.41	0.413	rgb(222,138,139)	1.9912	2,2
Zeb2	Sox5	0.92669	50.41	0.412	rgb(222,138,139)	1.9912	2,2
Zfp111	Gucy1a3	0.92669	50.41	0.412	rgb(222,138,139)	1.9912	2,2
Zfp111	Sulf2	0.92669	50.41	0.412	rgb(222,138,139)	1.9912	2,2
Zfp120	Sugt1	0.92669	50.41	0.409	rgb(221,139,140)	1.9912	2,2
Zfp146	B3gnt8	-0.92669	50.41	-4.1E-01	rgb(129,163,232)	1.9912	2,2
Zfp28	Mapkbp1	0.92669	50.41	0.406	rgb(221,140,140)	1.9912	2,2
Zfp334	B3galt2	0.92669	50.41	0.414	rgb(222,138,139)	1.9912	2,2
Zfp385a	St14	0.92669	50.41	0.405	rgb(221,140,140)	1.9912	2,2
Zfp395	Lamc2	-0.92669	50.41	-4.1E-01	rgb(128,163,233)	1.9912	2,2
Zfp414	Rab4b	0.92669	50.41	0.408	rgb(221,139,140)	1.9912	2,2
Zfp426	Cd274	0.92669	50.41	0.411	rgb(222,139,139)	1.9912	2,2
Zfp429	Slc27a4	-0.92669	50.41	-4.1E-01	rgb(129,164,232)	1.9912	2,2
Zfp449	Lrrc24	-0.92669	50.41	-4.1E-01	rgb(129,163,232)	1.9912	2,2
Zfp462	Tmem88b	0.92669	50.41	0.406	rgb(221,139,140)	1.9912	2,2
Zfp472	Mir703	0.92669	50.41	0.413	rgb(222,138,139)	1.9912	2,2
Zfp511	Echdc3	-0.92669	50.41	-4.1E-01	rgb(128,163,233)	1.9912	2,2
Zfp511	Retsat	-0.92669	50.41	-4.1E-01	rgb(128,163,233)	1.9912	2,2
Zfp532	Afap1l1	0.92669	50.41	0.408	rgb(221,139,140)	1.9912	2,2
Zfp536	Gm6225	-0.92669	50.41	-4.1E-01	rgb(128,163,233)	1.9912	2,2
Zfp608	Gbp7	0.92669	50.41	0.411	rgb(222,138,139)	1.9912	2,2
Zfp608	Trim24	0.92669	50.41	0.406	rgb(221,139,140)	1.9912	2,2
Zfp629	Bcl2	0.92669	50.41	0.409	rgb(221,139,140)	1.9912	2,2
Zfp629	Zfp108	0.92669	50.41	0.413	rgb(222,138,139)	1.9912	2,2
Zfp667	Lamc2	0.92669	50.41	0.412	rgb(222,138,139)	1.9912	2,2
Zfp808	Rfwd3	0.92669	50.41	0.409	rgb(222,139,140)	1.9912	2,2
Zfp827	Prkca	0.92669	50.41	0.408	rgb(221,139,140)	1.9912	2,2
Zfp831	Arhgdig	-0.92669	50.41	-4.1E-01	rgb(128,163,233)	1.9912	2,2
Zfp831	Mbp	0.92669	50.41	0.408	rgb(221,139,140)	1.9912	2,2
Zfp960	Ttbk2	0.92669	50.41	0.41	rgb(222,139,139)	1.9912	2,2
Zfpm1	Fgr	0.92669	50.41	0.407	rgb(221,139,140)	1.9912	2,2
Zhx2	Plekha1	0.92669	50.41	0.411	rgb(222,139,139)	1.9912	2,2
Klf10	Nfkb1	0.92669	50.41	0.852	rgb(226, 54, 56)	1.9912	2,2
Klf11	Nfkb1	0.92669	50.41	0.852	rgb(226, 54, 56)	1.9912	2,2
Zfp369	Ptger2	0.92669	50.41	0.852	rgb(226, 54, 56)	1.9912	None
Arid2	1700001L05Rik	0.9249	50.4	0.398	rgb(221,141,142)	1.991	2,2
Arid3b	Fam120c	-0.9249	50.4	-4.0E-01	rgb(130,164,232)	1.991	2,2
Atf6	Krtcap2	0.9249	50.4	0.399	rgb(221,141,142)	1.991	2,2
Batf	S100a6	0.9249	50.4	0.398	rgb(221,141,142)	1.991	None
Bcl11b	Mfge8	-0.9249	50.4	-4.0E-01	rgb(130,164,232)	1.991	None
Creb3l1	Ccl20	-0.9249	50.4	-4.0E-01	rgb(129,164,232)	1.991	2,2
Dbp	Ncoa2	0.9249	50.4	0.401	rgb(221,140,141)	1.991	None
Dmrt2	Zdhhc18	-0.9249	50.4	-4.0E-01	rgb(131,165,232)	1.991	2,2
Dmrta2	Pik3ap1	0.9249	50.4	0.403	rgb(221,140,141)	1.991	None
E2f4	Fads2	0.9249	50.4	0.399	rgb(221,141,142)	1.991	2,2
Elk3	Kifc2	0.9249	50.4	0.4	rgb(221,141,141)	1.991	None
Etv4	Nrip1	-0.9249	50.4	-4.0E-01	rgb(131,165,232)	1.991	2,2
Etv6	Pacs1	-0.9249	50.4	-4.0E-01	rgb(131,165,232)	1.991	2,2
Fosl2	4930539E08Rik	0.9249	50.4	0.404	rgb(221,140,141)	1.991	2,2
Foxf2	Nudt4	0.9249	50.4	0.403	rgb(221,140,141)	1.991	2,2
Gli1	Tnfrsf8	-0.9249	50.4	-4.0E-01	rgb(130,164,232)	1.991	2,2
Glis3	Ldlrap1	0.9249	50.4	0.402	rgb(221,140,141)	1.991	2,2
Gzf1	Nfkbie	0.9249	50.4	0.4	rgb(221,141,141)	1.991	2,2
Hes5	Tmem19	-0.9249	50.4	-4.0E-01	rgb(130,164,232)	1.991	2,2
Heyl	Rabgap1l	-0.9249	50.4	-4.0E-01	rgb(131,164,232)	1.991	2,2
Hif1a	Helb	0.9249	50.4	0.404	rgb(221,140,141)	1.991	None
Hif3a	Satb1	0.9249	50.4	0.395	rgb(221,142,142)	1.991	2,2
Hsf1	Maml3	-0.9249	50.4	-4.0E-01	rgb(131,164,232)	1.991	None
Ikzf3	Gmfg	0.9249	50.4	0.403	rgb(221,140,141)	1.991	None
Ikzf3	Ppm1f	-0.9249	50.4	-4.0E-01	rgb(130,164,232)	1.991	None
Ikzf4	Cul9	-0.9249	50.4	-4.0E-01	rgb(131,165,232)	1.991	2,2
Irf4	Atp8b4	-0.9249	50.4	-4.0E-01	rgb(129,164,232)	1.991	None
Irf4	Ces2b	-0.9249	50.4	-4.0E-01	rgb(131,164,232)	1.991	2,2
Irf4	Lpcat1	-0.9249	50.4	-4.0E-01	rgb(130,164,232)	1.991	None
Irf4	Zbtb46	-0.9249	50.4	-4.0E-01	rgb(130,164,232)	1.991	2,2
Irf4	Zdhhc15	-0.9249	50.4	-4.0E-01	rgb(131,165,232)	1.991	None
Irf9	Ccrl2	0.9249	50.4	0.403	rgb(221,140,141)	1.991	2,2
Irf9	Herc6	0.9249	50.4	0.398	rgb(221,141,142)	1.991	None
Isl2	Mbtd1	0.9249	50.4	0.405	rgb(221,140,141)	1.991	2,2
Jun	Met	0.9249	50.4	0.399	rgb(221,141,141)	1.991	2,2
Lhx6	Lrp12	-0.9249	50.4	-4.0E-01	rgb(131,165,232)	1.991	2,2
Maf	Smad3	0.9249	50.4	0.396	rgb(221,141,142)	1.991	None
Mga	Guca1b	-0.9249	50.4	-4.0E-01	rgb(131,165,232)	1.991	2,2
Mybl1	Epb4.1l2	0.9249	50.4	0.397	rgb(221,141,142)	1.991	2,2
Myt1l	Abhd6	0.9249	50.4	0.396	rgb(221,141,142)	1.991	None
Nfatc1	Zfhx3	-0.9249	50.4	-4.0E-01	rgb(131,165,232)	1.991	2,2
Nfkb1	Ttyh3	0.9249	50.4	0.404	rgb(221,140,141)	1.991	None
Nfkb2	Fcamr	0.9249	50.4	0.396	rgb(221,141,142)	1.991	2,2
Nhlh1	Atmin	-0.9249	50.4	-4.0E-01	rgb(131,165,232)	1.991	2,2
Nkx1-2	Itih5	0.9249	50.4	0.399	rgb(221,141,142)	1.991	2,2
Nr1d2	Tnk2	0.9249	50.4	0.403	rgb(221,140,141)	1.991	2,2
Nr2f1	Ski	-0.9249	50.4	-4.0E-01	rgb(131,165,232)	1.991	2,2
Nr3c2	Ero1l	0.9249	50.4	0.397	rgb(221,141,142)	1.991	None
Nr4a1	A430005L14Rik	0.9249	50.4	0.397	rgb(221,141,142)	1.991	2,2
Nr4a1	Arhgef40	0.9249	50.4	0.402	rgb(221,140,141)	1.991	2,2
Osr2	S1pr3	-0.9249	50.4	-4.0E-01	rgb(131,165,232)	1.991	2,2
Ppara	Gem	0.9249	50.4	0.405	rgb(221,140,141)	1.991	2,2
Rarg	Il17a	0.9249	50.4	0.397	rgb(221,141,142)	1.991	None
Rbpj	Acot11	-0.9249	50.4	-4.0E-01	rgb(130,164,232)	1.991	2,2
Rbpj	Maged2	-0.9249	50.4	-4.0E-01	rgb(130,164,232)	1.991	2,2
Rfx1	Apitd1	0.9249	50.4	0.404	rgb(221,140,141)	1.991	2,2
Rorc	Gstm1	-0.9249	50.4	-4.0E-01	rgb(130,164,232)	1.991	2,2
Rreb1	Slfn4	0.9249	50.4	0.396	rgb(221,141,142)	1.991	2,2
Runx3	Apobec2	0.9249	50.4	0.398	rgb(221,141,142)	1.991	2,2
Rxra	Mdga2	0.9249	50.4	0.395	rgb(221,142,142)	1.991	2,2
Satb1	Lrfn1	0.9249	50.4	0.396	rgb(221,141,142)	1.991	2,2
Satb2	Fam102a	-0.9249	50.4	-4.0E-01	rgb(130,164,232)	1.991	2,2
Six4	Gap43	0.9249	50.4	0.404	rgb(221,140,141)	1.991	None
Smad3	Gpsm2	0.9249	50.4	0.398	rgb(221,141,142)	1.991	2,2
Smad3	Kctd14	0.9249	50.4	0.395	rgb(221,141,142)	1.991	2,2
Sox5	Alpk2	-0.9249	50.4	-4.0E-01	rgb(130,164,232)	1.991	2,2
Sox5	Dapl1	0.9249	50.4	0.403	rgb(221,140,141)	1.991	2,2
Sp140	H2-Eb2	-0.9249	50.4	-4.0E-01	rgb(131,164,232)	1.991	2,2
Sp3	Adam15	0.9249	50.4	0.4	rgb(221,141,141)	1.991	None
Spib	Rcor2	-0.9249	50.4	-4.0E-01	rgb(129,164,232)	1.991	2,2
Srebf1	Cyp51	0.9249	50.4	0.402	rgb(221,140,141)	1.991	2,2
Stat5b	Itga4	-0.9249	50.4	-4.0E-01	rgb(131,164,232)	1.991	2,2
Tef	1110007C09Rik	0.9249	50.4	0.404	rgb(221,140,141)	1.991	2,2
Twist1	Acss1	0.9249	50.4	0.401	rgb(221,140,141)	1.991	None
Zbtb1	C2cd2l	-0.9249	50.4	-4.0E-01	rgb(131,165,232)	1.991	2,2
Zbtb7a	Mtss1	0.9249	50.4	0.403	rgb(221,140,141)	1.991	2,2
Zfp467	Trmt11	-0.9249	50.4	-4.0E-01	rgb(130,164,232)	1.991	2,2
Zfp628	Zfp395	0.9249	50.4	0.402	rgb(221,140,141)	1.991	None
Zfp664	Hif1a	-0.9249	50.4	-4.0E-01	rgb(131,165,232)	1.991	2,2
Zfp664	Tyms	0.9249	50.4	0.402	rgb(221,140,141)	1.991	2,2
Adnp	Adam10	0.9249	50.4	0.4	rgb(221,141,141)	1.991	2,2
Adnp	Fbxo11	0.9249	50.4	0.403	rgb(221,140,141)	1.991	2,2
Aebp2	Clec2i	-0.9249	50.4	-4.0E-01	rgb(130,164,232)	1.991	2,2
Atmin	Lekr1	-0.9249	50.4	-4.0E-01	rgb(131,165,232)	1.991	2,2
Casz1	Aig1	0.9249	50.4	0.405	rgb(221,140,140)	1.991	2,2
Casz1	Cspg5	0.9249	50.4	0.397	rgb(221,141,142)	1.991	2,2
Casz1	Tnik	-0.9249	50.4	-4.0E-01	rgb(131,165,232)	1.991	2,2
Cbx2	Cdc25b	0.9249	50.4	0.396	rgb(221,141,142)	1.991	2,2
Cenpt	Ermp1	-0.9249	50.4	-4.0E-01	rgb(130,164,232)	1.991	2,2
Csrnp1	Arid5a	0.9249	50.4	0.399	rgb(221,141,142)	1.991	2,2
Csrnp1	Stat5b	0.9249	50.4	0.396	rgb(221,141,142)	1.991	2,2
Dot1l	Ddx51	0.9249	50.4	0.398	rgb(221,141,142)	1.991	2,2
Dzip1	Apobec1	0.9249	50.4	0.403	rgb(221,140,141)	1.991	2,2
Dzip1	Uba1	-0.9249	50.4	-4.0E-01	rgb(131,165,232)	1.991	2,2
Eea1	Ctsw	-0.9249	50.4	-4.0E-01	rgb(130,164,232)	1.991	2,2
Eea1	Pkp4	0.9249	50.4	0.397	rgb(221,141,142)	1.991	2,2
Fbxl19	Numbl	0.9249	50.4	0.396	rgb(221,141,142)	1.991	2,2
Fbxl19	Ptprs	0.9249	50.4	0.4	rgb(221,141,141)	1.991	2,2
Foxp1	Dapl1	0.9249	50.4	0.402	rgb(221,140,141)	1.991	2,2
Hmgb1	Prex1	0.9249	50.4	0.404	rgb(221,140,141)	1.991	2,2
Kdm5b	Cyp1b1	-0.9249	50.4	-4.0E-01	rgb(130,164,232)	1.991	2,2
L3mbtl3	Lpin2	0.9249	50.4	0.402	rgb(221,140,141)	1.991	2,2
Mbnl2	1190002N15Rik	0.9249	50.4	0.402	rgb(221,140,141)	1.991	2,2
Mbnl2	Oaz3	-0.9249	50.4	-4.0E-01	rgb(129,164,232)	1.991	2,2
Mxd4	Urb1	-0.9249	50.4	-4.0E-01	rgb(130,164,232)	1.991	2,2
Ncoa1	Nipal1	0.9249	50.4	0.402	rgb(221,140,141)	1.991	2,2
Plscr1	Plod2	0.9249	50.4	0.403	rgb(221,140,141)	1.991	2,2
Prdm2	Glcci1	0.9249	50.4	0.396	rgb(221,141,142)	1.991	2,2
Prdm8	Spin4	0.9249	50.4	0.397	rgb(221,141,142)	1.991	2,2
Rlf	0610007P14Rik	-0.9249	50.4	-4.0E-01	rgb(130,164,232)	1.991	2,2
Scml4	Kctd12	0.9249	50.4	0.402	rgb(221,140,141)	1.991	2,2
Sgsm2	Plxna1	0.9249	50.4	0.402	rgb(221,140,141)	1.991	2,2
Snapc2	Otud7b	-0.9249	50.4	-4.0E-01	rgb(131,165,232)	1.991	2,2
Sp6	Rassf4	0.9249	50.4	0.398	rgb(221,141,142)	1.991	2,2
Sp6	Wnt3	0.9249	50.4	0.399	rgb(221,141,142)	1.991	2,2
Tbx6	Vasn	0.9249	50.4	0.399	rgb(221,141,142)	1.991	2,2
Thap2	Mbp	0.9249	50.4	0.399	rgb(221,141,142)	1.991	2,2
Zbtb46	Tnfsf15	0.9249	50.4	0.403	rgb(221,140,141)	1.991	2,2
Zbtb5	Tgtp2	0.9249	50.4	0.399	rgb(221,141,142)	1.991	2,2
Zeb2	Srgap3	0.9249	50.4	0.396	rgb(221,141,142)	1.991	2,2
Zeb2	Tbc1d4	-0.9249	50.4	-4.0E-01	rgb(131,165,232)	1.991	2,2
Zfp26	Rbm15	0.9249	50.4	0.405	rgb(221,140,140)	1.991	2,2
Zfp260	Zfp945	0.9249	50.4	0.399	rgb(221,141,142)	1.991	2,2
Zfp277	Fancm	-0.9249	50.4	-4.0E-01	rgb(129,164,232)	1.991	2,2
Zfp280b	Dapl1	0.9249	50.4	0.399	rgb(221,141,141)	1.991	2,2
Zfp334	Rnd3	0.9249	50.4	0.395	rgb(221,141,142)	1.991	2,2
Zfp365	Cnn2	-0.9249	50.4	-4.0E-01	rgb(131,165,232)	1.991	2,2
Zfp365	Eda2r	0.9249	50.4	0.395	rgb(221,141,142)	1.991	2,2
Zfp367	Il12rb1	0.9249	50.4	0.403	rgb(221,140,141)	1.991	2,2
Zfp395	Twsg1	-0.9249	50.4	-4.0E-01	rgb(131,165,232)	1.991	2,2
Zfp429	L3mbtl3	0.9249	50.4	0.398	rgb(221,141,142)	1.991	2,2
Zfp429	Slamf7	0.9249	50.4	0.395	rgb(221,142,142)	1.991	2,2
Zfp503	Rd3	0.9249	50.4	0.399	rgb(221,141,142)	1.991	2,2
Zfp511	Ccno	0.9249	50.4	0.401	rgb(221,141,141)	1.991	2,2
Zfp511	Nt5dc1	-0.9249	50.4	-4.0E-01	rgb(130,164,232)	1.991	2,2
Zfp536	Ass1	0.9249	50.4	0.395	rgb(221,142,142)	1.991	2,2
Zfp536	Hes1	0.9249	50.4	0.395	rgb(221,141,142)	1.991	2,2
Zfp606	Cebpg	0.9249	50.4	0.398	rgb(221,141,142)	1.991	2,2
Zfp612	Dock1	0.9249	50.4	0.402	rgb(221,140,141)	1.991	2,2
Zfp667	Gucy1a3	-0.9249	50.4	-4.0E-01	rgb(130,164,232)	1.991	2,2
Zfp667	Zfp354c	0.9249	50.4	0.396	rgb(221,141,142)	1.991	2,2
Zfp692	Rpl36al	-0.9249	50.4	-4.0E-01	rgb(129,164,232)	1.991	2,2
Zfp768	Pard3	0.9249	50.4	0.398	rgb(221,141,142)	1.991	2,2
Zfp770	Eps8	-0.9249	50.4	-4.0E-01	rgb(131,165,232)	1.991	2,2
Zfp777	Per2	0.9249	50.4	0.404	rgb(221,140,141)	1.991	2,2
Zfp791	Pcdhgc4	0.9249	50.4	0.398	rgb(221,141,142)	1.991	2,2
Zfp831	Lypd6b	0.9249	50.4	0.397	rgb(221,141,142)	1.991	2,2
Zfp831	Mllt3	0.9249	50.4	0.395	rgb(221,141,142)	1.991	2,2
Zfp868	Chrm4	-0.9249	50.4	-4.0E-01	rgb(130,164,232)	1.991	2,2
Zfp870	Pms1	0.9249	50.4	0.403	rgb(221,140,141)	1.991	2,2
Zfp9	Il24	0.9249	50.4	0.396	rgb(221,141,142)	1.991	2,2
Zfp960	Vsig10	0.9249	50.4	0.403	rgb(221,140,141)	1.991	2,2
Zkscan17	Cs	0.9249	50.4	0.402	rgb(221,140,141)	1.991	2,2
Hmga1	Naga	0.9249	50.4	0.852	rgb(226, 54, 56)	1.991	2,2
Klf10	Avil	0.9249	50.4	0.852	rgb(226, 54, 56)	1.991	2,2
Klf11	Avil	0.9249	50.4	0.852	rgb(226, 54, 56)	1.991	2,2
Nr1h2	Ermn	0.9249	50.4	0.852	rgb(226, 54, 56)	1.991	2,2
Tfdp2	Zcwpw1	0.9249	50.4	0.852	rgb(226, 54, 56)	1.991	2,2
Ahr	Gatsl2	-0.92311	50.39	-3.9E-01	rgb(132,165,232)	1.9908	2,2
Ar	Slc14a1	-0.92311	50.39	-3.9E-01	rgb(132,166,232)	1.9908	2,2
Arid2	Smtnl2	0.92311	50.39	0.393	rgb(221,142,143)	1.9908	2,2
Bach1	Ptp4a1	0.92311	50.39	0.394	rgb(221,142,142)	1.9908	None
Bbx	Adck1	-0.92311	50.39	-3.9E-01	rgb(132,165,232)	1.9908	2,2
Bbx	Picalm	0.92311	50.39	0.393	rgb(221,142,143)	1.9908	2,2
Bcl11b	Dzip1	-0.92311	50.39	-3.9E-01	rgb(133,166,232)	1.9908	2,2
Bhlhe41	S100a13	-0.92311	50.39	-3.9E-01	rgb(133,166,232)	1.9908	2,2
Cebpg	Ptk2	0.92311	50.39	0.393	rgb(221,142,143)	1.9908	2,2
Cic	Furin	0.92311	50.39	0.394	rgb(221,142,143)	1.9908	2,2
Cic	Ikzf4	0.92311	50.39	0.387	rgb(221,143,144)	1.9908	2,2
Clock	Foxc1	0.92311	50.39	0.386	rgb(221,143,144)	1.9908	2,2
Creb3l1	Nfkbie	-0.92311	50.39	-3.9E-01	rgb(132,166,232)	1.9908	2,2
E2f1	Dram2	-0.92311	50.39	-3.9E-01	rgb(133,166,232)	1.9908	2,2
E2f4	Mxd3	0.92311	50.39	0.39	rgb(221,142,143)	1.9908	None
Ebf1	Prnp	-0.92311	50.39	-3.9E-01	rgb(132,165,232)	1.9908	2,2
Egr2	Zkscan17	0.92311	50.39	0.39	rgb(221,143,143)	1.9908	None
Elk3	Impg2	0.92311	50.39	0.386	rgb(221,143,144)	1.9908	2,2
Esrra	Tmem176b	-0.92311	50.39	-3.9E-01	rgb(133,166,232)	1.9908	2,2
Ets2	Zfp362	0.92311	50.39	0.394	rgb(221,142,143)	1.9908	2,2
Fosl2	Gatsl2	0.92311	50.39	0.394	rgb(221,142,143)	1.9908	None
Gli1	Pla2g12a	-0.92311	50.39	-3.9E-01	rgb(133,166,232)	1.9908	2,2
Glis1	Mylk2	0.92311	50.39	0.389	rgb(221,143,144)	1.9908	2,2
Glis3	Itgb7	0.92311	50.39	0.395	rgb(221,142,142)	1.9908	2,2
Glis3	Smurf2	0.92311	50.39	0.394	rgb(221,142,142)	1.9908	2,2
Hes1	Clybl	-0.92311	50.39	-3.9E-01	rgb(132,165,232)	1.9908	2,2
Hes5	Sertad1	-0.92311	50.39	-3.9E-01	rgb(133,166,232)	1.9908	2,2
Hhex	Gipr	-0.92311	50.39	-3.9E-01	rgb(132,165,232)	1.9908	2,2
Hif1a	Cisd3	0.92311	50.39	0.391	rgb(221,142,143)	1.9908	None
Hif1a	Dhrs1	0.92311	50.39	0.385	rgb(221,143,144)	1.9908	None
Hif1a	Ero1l	0.92311	50.39	0.395	rgb(221,142,142)	1.9908	None
Hif1a	Rab33a	0.92311	50.39	0.393	rgb(221,142,143)	1.9908	None
Hlf	Adap1	0.92311	50.39	0.387	rgb(221,143,144)	1.9908	2,2
Hlx	Pkdcc	-0.92311	50.39	-3.9E-01	rgb(132,165,232)	1.9908	2,2
Hlx	Plekhh1	-0.92311	50.39	-3.9E-01	rgb(132,165,232)	1.9908	2,2
Homez	Itpk1	-0.92311	50.39	-3.9E-01	rgb(132,166,232)	1.9908	2,2
Hoxd11	Tnn	0.92311	50.39	0.388	rgb(221,143,144)	1.9908	None
Ikzf3	Appl2	0.92311	50.39	0.387	rgb(221,143,144)	1.9908	None
Irf2	Tgtp2	0.92311	50.39	0.39	rgb(221,143,143)	1.9908	None
Irf4	Amph	-0.92311	50.39	-3.9E-01	rgb(131,165,232)	1.9908	2,2
Irf4	Clec7a	-0.92311	50.39	-3.9E-01	rgb(133,166,232)	1.9908	2,2
Irf4	Eml1	-0.92311	50.39	-3.9E-01	rgb(132,166,232)	1.9908	None
Irf4	Gm2762	-0.92311	50.39	-3.9E-01	rgb(131,165,232)	1.9908	None
Irf4	Il9r	-0.92311	50.39	-3.9E-01	rgb(133,166,232)	1.9908	2,2
Irf4	Kcnk10	-0.92311	50.39	-3.9E-01	rgb(133,166,232)	1.9908	None
Irf5	Sema6b	-0.92311	50.39	-3.9E-01	rgb(133,166,232)	1.9908	2,2
Isl2	2810459M11Rik	0.92311	50.39	0.393	rgb(221,142,143)	1.9908	2,2
Isl2	Grk5	-0.92311	50.39	-3.9E-01	rgb(132,165,232)	1.9908	2,2
Isl2	S100a6	-0.92311	50.39	-3.9E-01	rgb(133,166,232)	1.9908	2,2
Lhx5	Ptpn2	-0.92311	50.39	-3.9E-01	rgb(133,166,232)	1.9908	2,2
Maf	Cd84	-0.92311	50.39	-3.9E-01	rgb(132,165,232)	1.9908	None
Maf	Lair1	0.92311	50.39	0.395	rgb(221,142,142)	1.9908	2,2
Mef2d	Ipcef1	0.92311	50.39	0.39	rgb(221,143,143)	1.9908	None
Mga	Stx7	0.92311	50.39	0.391	rgb(221,142,143)	1.9908	2,2
Mypop	Ncf1	0.92311	50.39	0.395	rgb(221,142,142)	1.9908	2,2
Myt1l	Slc23a2	0.92311	50.39	0.391	rgb(221,142,143)	1.9908	2,2
Nfil3	Trmt5	0.92311	50.39	0.392	rgb(221,142,143)	1.9908	2,2
Nfkb2	Sorl1	-0.92311	50.39	-3.9E-01	rgb(132,166,232)	1.9908	2,2
Nkx1-2	Sqle	0.92311	50.39	0.388	rgb(221,143,144)	1.9908	None
Nkx3-1	Pml	-0.92311	50.39	-3.9E-01	rgb(133,166,232)	1.9908	2,2
Npas2	Tns4	0.92311	50.39	0.394	rgb(221,142,143)	1.9908	None
Npas4	Tnfsf11	-0.92311	50.39	-3.9E-01	rgb(132,166,232)	1.9908	2,2
Nr1d1	Vax2	0.92311	50.39	0.388	rgb(221,143,144)	1.9908	2,2
Nr1d2	Il17a	0.92311	50.39	0.389	rgb(221,143,143)	1.9908	2,2
Nr4a1	Tbc1d5	-0.92311	50.39	-3.9E-01	rgb(133,166,232)	1.9908	2,2
Nr4a3	F2rl1	-0.92311	50.39	-3.9E-01	rgb(132,165,232)	1.9908	2,2
Nr4a3	Pdcd1lg2	0.92311	50.39	0.389	rgb(221,143,143)	1.9908	2,2
Osr2	N4bp2l1	-0.92311	50.39	-3.9E-01	rgb(133,166,232)	1.9908	2,2
Otx1	Psmd8	0.92311	50.39	0.394	rgb(221,142,143)	1.9908	2,2
Otx1	Rcan3	-0.92311	50.39	-3.9E-01	rgb(132,165,232)	1.9908	2,2
Ovol1	Rnf19b	-0.92311	50.39	-3.9E-01	rgb(133,166,232)	1.9908	2,2
Pou2af1	Cpox	-0.92311	50.39	-3.9E-01	rgb(132,165,232)	1.9908	None
Pou2af1	Dusp5	0.92311	50.39	0.392	rgb(221,142,143)	1.9908	None
Ppara	Anxa2	0.92311	50.39	0.386	rgb(221,143,144)	1.9908	2,2
Ppard	Stard5	0.92311	50.39	0.386	rgb(221,143,144)	1.9908	2,2
Ppard	Vat1l	-0.92311	50.39	-3.9E-01	rgb(132,165,232)	1.9908	2,2
Pparg	Cetn4	-0.92311	50.39	-3.9E-01	rgb(131,165,232)	1.9908	2,2
Rel	Crtam	0.92311	50.39	0.39	rgb(221,142,143)	1.9908	2,2
Rfx7	Apol9b	-0.92311	50.39	-3.9E-01	rgb(132,165,232)	1.9908	2,2
Rfx7	Trip10	0.92311	50.39	0.387	rgb(221,143,144)	1.9908	2,2
Rfx7	Zfp9	0.92311	50.39	0.386	rgb(221,143,144)	1.9908	2,2
Rora	Cdh23	-0.92311	50.39	-3.9E-01	rgb(133,166,232)	1.9908	2,2
Rorc	Bcl2l1	0.92311	50.39	0.385	rgb(221,143,144)	1.9908	None
Rorc	Grk5	0.92311	50.39	0.385	rgb(221,143,144)	1.9908	2,2
Rorc	Havcr1	0.92311	50.39	0.387	rgb(221,143,144)	1.9908	None
Runx3	Ifitm2	-0.92311	50.39	-3.9E-01	rgb(132,165,232)	1.9908	2,2
Sall4	Ifnar1	-0.92311	50.39	-3.9E-01	rgb(132,165,232)	1.9908	2,2
Satb1	Dnajc16	0.92311	50.39	0.386	rgb(221,143,144)	1.9908	2,2
Satb2	Zfp395	-0.92311	50.39	-3.9E-01	rgb(133,166,232)	1.9908	2,2
Six1	Chd7	-0.92311	50.39	-3.9E-01	rgb(133,166,232)	1.9908	2,2
Six1	Serpinb6b	0.92311	50.39	0.388	rgb(221,143,144)	1.9908	None
Six4	Tmem125	0.92311	50.39	0.389	rgb(221,143,143)	1.9908	2,2
Smad3	Mta3	0.92311	50.39	0.395	rgb(221,142,142)	1.9908	2,2
Smad3	Myo1e	0.92311	50.39	0.386	rgb(221,143,144)	1.9908	2,2
Smad3	Ppfibp1	0.92311	50.39	0.387	rgb(221,143,144)	1.9908	2,2
Smad3	Prex2	0.92311	50.39	0.387	rgb(221,143,144)	1.9908	2,2
Smad3	Slamf7	-0.92311	50.39	-3.9E-01	rgb(133,166,232)	1.9908	2,2
Smad3	Ubash3b	0.92311	50.39	0.391	rgb(221,142,143)	1.9908	2,2
Smad4	Pkdcc	-0.92311	50.39	-3.9E-01	rgb(133,166,232)	1.9908	2,2
Sp140	Ctsb	0.92311	50.39	0.389	rgb(221,143,143)	1.9908	2,2
Sp3	Marveld1	0.92311	50.39	0.395	rgb(221,142,142)	1.9908	2,2
Stat1	Cd86	0.92311	50.39	0.391	rgb(221,142,143)	1.9908	None
Stat2	Gbp4	0.92311	50.39	0.388	rgb(221,143,144)	1.9908	None
Stat3	Myo3b	0.92311	50.39	0.386	rgb(221,143,144)	1.9908	2,2
Stat3	Syn1	0.92311	50.39	0.394	rgb(221,142,142)	1.9908	None
[truncated: 51,331 more rows]
