# Supplementary material for: Leveraging chromatin accessibility for transcriptional regulatory network inference in T Helper 17 Cells
Source: Genome Res. 2019 Mar;29(3):449–63. doi: 10.1101/gr.238253.118 (PMC6396413; doi:10.1101/gr.238253.118)
Supplement: Supplemental Material [file supp_gr.238253.118_Supplemental_Th17_TRN_Networks.zip › Th17_TRN_Networks-master/TRN_Notebooks/Networks/ChIP_A17_KOall_bias100_TFmRNA_sp.tsv]

TF	Target	SignedQuantile	NonzeroSubsamples(Stability)	pCorr	stroke	stroke-width	stroke-dasharray
Tbx21	Tbkbp1	1	50.92	0.924	rgb(227, 40, 42)	2	2,2
Irf7	Rtp4	0.99822	50.89	0.889	rgb(227, 47, 49)	1.9994	2,2
Irf1	Nlrc5	0.99644	50.86	0.865	rgb(227, 52, 54)	1.9988	None
Rorc	Lingo4	0.99466	50.85	0.846	rgb(226, 55, 57)	1.9986	2,2
Sp110	Cdkn2d	0.99288	50.84	0.839	rgb(226, 57, 58)	1.9984	2,2
Zfp182	Fyco1	0.99111	50.83	0.832	rgb(226, 58, 60)	1.9982	2,2
Irf7	Rsad2	0.98933	50.82	0.82	rgb(226, 60, 62)	1.998	None
Nfkb2	Psd	0.98755	50.81	0.814	rgb(226, 62, 63)	1.9978	None
Srebf1	Fads2	0.98755	50.81	0.812	rgb(226, 62, 64)	1.9978	2,2
Irf1	Igtp	0.98577	50.79	0.787	rgb(226, 67, 68)	1.9974	2,2
Irf7	Ifit3	0.98577	50.79	0.789	rgb(226, 66, 68)	1.9974	2,2
Irf7	Xaf1	0.98577	50.79	0.787	rgb(226, 67, 68)	1.9974	None
Srebf2	Dhcr24	0.98577	50.79	0.791	rgb(226, 66, 67)	1.9974	2,2
Zfp385a	Eng	0.98577	50.79	0.795	rgb(226, 65, 67)	1.9974	2,2
Irf9	Irf7	0.98399	50.78	0.784	rgb(226, 67, 69)	1.9972	2,2
Nr4a1	Nr4a3	0.98399	50.78	0.775	rgb(226, 69, 70)	1.9972	2,2
Zfp385a	Zmat3	0.98399	50.78	0.781	rgb(226, 68, 69)	1.9972	2,2
Zfp367	Dtl	0.98221	50.77	0.773	rgb(226, 69, 71)	1.997	2,2
Irf1	Tbx21	0.98043	50.76	0.765	rgb(225, 71, 72)	1.9968	2,2
Irf7	Cmpk2	0.98043	50.76	0.757	rgb(225, 72, 74)	1.9968	2,2
Irf7	I830012O16Rik	0.98043	50.76	0.763	rgb(225, 71, 73)	1.9968	2,2
Irf7	Ifit1	0.98043	50.76	0.758	rgb(225, 72, 74)	1.9968	None
Irf1	Fam26f	0.97865	50.75	0.754	rgb(225, 73, 74)	1.9966	None
Zfp536	Lpin3	0.97865	50.75	0.746	rgb(225, 75, 76)	1.9966	2,2
Elk3	Capg	0.97688	50.74	0.743	rgb(225, 75, 77)	1.9964	2,2
Sp110	Gbp6	0.97688	50.74	0.741	rgb(225, 75, 77)	1.9964	2,2
Adnp	Dcxr	-0.97688	50.74	-7.4E-01	rgb( 56,119,245)	1.9964	2,2
Zfp367	Rpa2	0.97688	50.74	0.744	rgb(225, 75, 76)	1.9964	2,2
Egr1	Egr2	0.9751	50.73	0.73	rgb(225, 78, 79)	1.9962	None
Foxs1	Vax2	0.9751	50.73	0.732	rgb(225, 77, 79)	1.9962	2,2
Srebf1	Insig1	0.9751	50.73	0.729	rgb(225, 78, 79)	1.9962	2,2
Mxd3	Cdc25b	0.9751	50.73	0.733	rgb(225, 77, 78)	1.9962	2,2
Foxs1	Mylk2	0.97332	50.72	0.721	rgb(225, 79, 81)	1.996	2,2
Zfp467	Sspo	0.97332	50.72	0.72	rgb(225, 79, 81)	1.996	2,2
Ski	Slc43a2	0.97332	50.72	0.724	rgb(225, 79, 80)	1.996	2,2
Zfp329	Neat1	0.97332	50.72	0.72	rgb(225, 80, 81)	1.996	2,2
Cebpg	Pck2	0.97154	50.71	0.712	rgb(225, 81, 82)	1.9958	2,2
Irf1	Gbp4	0.97154	50.71	0.714	rgb(225, 81, 82)	1.9958	None
Irf1	Gbp6	0.97154	50.71	0.708	rgb(225, 82, 83)	1.9958	2,2
Tcf12	Mycbp2	0.97154	50.71	0.709	rgb(225, 82, 83)	1.9958	2,2
Tead1	Nupr1	0.97154	50.71	0.714	rgb(225, 81, 82)	1.9958	2,2
Tfdp2	Oxct1	0.97154	50.71	0.707	rgb(225, 82, 83)	1.9958	2,2
Zfp385a	Abhd4	0.97154	50.71	0.714	rgb(225, 81, 82)	1.9958	2,2
Zfp750	Robo3	0.97154	50.71	0.708	rgb(225, 82, 83)	1.9958	2,2
Cux1	Epb4.1l2	0.96976	50.7	0.696	rgb(225, 84, 85)	1.9956	2,2
Hes1	Spink2	0.96976	50.7	0.695	rgb(225, 84, 86)	1.9956	2,2
Ikzf4	Treml2	0.96976	50.7	0.7	rgb(225, 83, 85)	1.9956	2,2
Irf7	2010002M12Rik	0.96976	50.7	0.695	rgb(225, 84, 86)	1.9956	2,2
Irf7	Mx1	0.96976	50.7	0.698	rgb(225, 84, 85)	1.9956	2,2
C030039L03Rik	Muc2	0.96976	50.7	0.701	rgb(225, 83, 85)	1.9956	2,2
Ahrr	Cyp1b1	0.96798	50.69	0.694	rgb(225, 84, 86)	1.9954	2,2
Crem	Agpat9	0.96798	50.69	0.685	rgb(225, 86, 87)	1.9954	2,2
Ets2	Ifit2	0.96798	50.69	0.693	rgb(225, 85, 86)	1.9954	2,2
Foxs1	S100a4	0.96798	50.69	0.689	rgb(225, 85, 87)	1.9954	2,2
Irf1	Tgtp2	0.96798	50.69	0.685	rgb(225, 86, 88)	1.9954	None
Irf7	Mx2	0.96798	50.69	0.694	rgb(225, 85, 86)	1.9954	None
Nr4a3	Nr4a1	0.96798	50.69	0.688	rgb(225, 86, 87)	1.9954	2,2
Prrx1	Cav1	0.96798	50.69	0.691	rgb(225, 85, 86)	1.9954	2,2
Rorc	C2cd4d	0.96798	50.69	0.687	rgb(225, 86, 87)	1.9954	None
C030039L03Rik	Per2	0.96798	50.69	0.686	rgb(225, 86, 87)	1.9954	2,2
Whsc1	Exo1	0.96798	50.69	0.689	rgb(225, 85, 87)	1.9954	2,2
Whsc1	Fancm	0.96798	50.69	0.688	rgb(225, 86, 87)	1.9954	2,2
Zfp629	Ttbk2	0.96798	50.69	0.691	rgb(225, 85, 86)	1.9954	2,2
Ahrr	Pdpn	0.9662	50.68	0.679	rgb(224, 87, 89)	1.9952	2,2
Epas1	Gata3	0.9662	50.68	0.678	rgb(224, 87, 89)	1.9952	2,2
Irf1	Gbp7	0.9662	50.68	0.681	rgb(224, 87, 88)	1.9952	None
Kdm2b	Mxd1	-0.9662	50.68	-6.8E-01	rgb( 69,127,243)	1.9952	2,2
Rel	Agpat3	-0.9662	50.68	-6.8E-01	rgb( 69,127,243)	1.9952	2,2
Sp110	Bcl2a1b	0.9662	50.68	0.684	rgb(225, 86, 88)	1.9952	2,2
Sp110	Ly6c1	0.9662	50.68	0.685	rgb(225, 86, 88)	1.9952	2,2
Xbp1	Rap1gds1	0.9662	50.68	0.685	rgb(225, 86, 88)	1.9952	2,2
Prdm2	Dock4	0.9662	50.68	0.683	rgb(225, 87, 88)	1.9952	2,2
Tulp3	Tbc1d14	0.9662	50.68	0.683	rgb(225, 86, 88)	1.9952	2,2
Foxo1	Icam5	-0.96442	50.67	-6.7E-01	rgb( 73,129,242)	1.995	2,2
Irf7	Oasl2	0.96442	50.67	0.67	rgb(224, 89, 90)	1.995	2,2
Jun	Kdelc2	-0.96442	50.67	-6.7E-01	rgb( 72,129,242)	1.995	2,2
Smad4	Prex1	0.96442	50.67	0.671	rgb(224, 89, 90)	1.995	2,2
Stat1	Dtx3l	0.96442	50.67	0.675	rgb(224, 88, 89)	1.995	None
Stat4	Tgfbr1	-0.96442	50.67	-6.7E-01	rgb( 71,128,243)	1.995	2,2
Vax2	Il17re	0.96442	50.67	0.671	rgb(224, 89, 90)	1.995	2,2
Zfp467	Wnt10a	0.96442	50.67	0.666	rgb(224, 90, 91)	1.995	None
Adnp	Hist1h1b	-0.96442	50.67	-6.7E-01	rgb( 71,128,243)	1.995	2,2
Zbtb32	P4ha2	0.96442	50.67	0.668	rgb(224, 89, 91)	1.995	2,2
Zfp516	Plag1	0.96442	50.67	0.67	rgb(224, 89, 90)	1.995	2,2
Zfp948	Ankrd23	0.96442	50.67	0.672	rgb(224, 89, 90)	1.995	2,2
Cebpg	Trib3	0.96265	50.66	0.66	rgb(224, 91, 92)	1.9948	2,2
Irf1	Gbp5	0.96265	50.66	0.66	rgb(224, 91, 92)	1.9948	None
Irf4	Crtam	-0.96265	50.66	-6.6E-01	rgb( 74,130,242)	1.9948	None
Irf5	Gna15	0.96265	50.66	0.661	rgb(224, 91, 92)	1.9948	2,2
Irf7	Gbp9	0.96265	50.66	0.663	rgb(224, 90, 92)	1.9948	2,2
Irf7	Pydc4	0.96265	50.66	0.665	rgb(224, 90, 91)	1.9948	2,2
Rest	Rnf169	0.96265	50.66	0.658	rgb(224, 91, 93)	1.9948	2,2
Stat4	Dock11	0.96265	50.66	0.661	rgb(224, 91, 92)	1.9948	2,2
Trerf1	Cyfip2	0.96265	50.66	0.662	rgb(224, 91, 92)	1.9948	2,2
Atf6b	Crip1	-0.96265	50.66	-6.6E-01	rgb( 74,130,242)	1.9948	2,2
Csrnp1	Mxd1	0.96265	50.66	0.665	rgb(224, 90, 91)	1.9948	2,2
Sgsm2	Tert	0.96265	50.66	0.662	rgb(224, 91, 92)	1.9948	2,2
Zfp367	Exo1	0.96265	50.66	0.657	rgb(224, 92, 93)	1.9948	2,2
Arid5a	Sbno2	0.96087	50.65	0.649	rgb(224, 93, 94)	1.9946	2,2
Cebpg	Gpt2	0.96087	50.65	0.654	rgb(224, 92, 93)	1.9946	2,2
Cebpg	Psph	0.96087	50.65	0.649	rgb(224, 93, 94)	1.9946	2,2
Cebpg	Slc7a3	0.96087	50.65	0.652	rgb(224, 93, 94)	1.9946	2,2
Creb3l2	Syn1	0.96087	50.65	0.649	rgb(224, 93, 94)	1.9946	2,2
Etv4	Slc6a9	0.96087	50.65	0.649	rgb(224, 93, 94)	1.9946	2,2
Jdp2	Pck2	0.96087	50.65	0.651	rgb(224, 93, 94)	1.9946	2,2
Klf10	Gca	-0.96087	50.65	-6.5E-01	rgb( 76,131,242)	1.9946	2,2
Sp110	Max	0.96087	50.65	0.647	rgb(224, 93, 95)	1.9946	2,2
Sp4	Exoc6	0.96087	50.65	0.651	rgb(224, 93, 94)	1.9946	None
Zfp202	Dusp12	0.96087	50.65	0.646	rgb(224, 94, 95)	1.9946	2,2
Zhx1	Ptprc	0.96087	50.65	0.645	rgb(224, 94, 95)	1.9946	2,2
Adnp	Hist1h1a	-0.96087	50.65	-6.5E-01	rgb( 75,131,242)	1.9946	2,2
Cggbp1	Scyl2	0.96087	50.65	0.652	rgb(224, 92, 94)	1.9946	2,2
Dach2	Tmem220	0.96087	50.65	0.65	rgb(224, 93, 94)	1.9946	2,2
Tigd2	Utf1	-0.96087	50.65	-6.5E-01	rgb( 76,131,242)	1.9946	2,2
Zbtb10	Irf7	0.96087	50.65	0.646	rgb(224, 94, 95)	1.9946	2,2
Zeb2	Aff3	-0.96087	50.65	-6.5E-01	rgb( 76,131,242)	1.9946	2,2
Zfp35	Zscan21	0.96087	50.65	0.65	rgb(224, 93, 94)	1.9946	2,2
Atf3	Hdc	0.95909	50.64	0.636	rgb(224, 96, 97)	1.9944	2,2
Bhlhe40	Ndrg2	0.95909	50.64	0.638	rgb(224, 95, 97)	1.9944	None
Elf1	Slain1	0.95909	50.64	0.641	rgb(224, 95, 96)	1.9944	None
Klf2	Sell	0.95909	50.64	0.64	rgb(224, 95, 96)	1.9944	2,2
Mybl1	4632434I11Rik	0.95909	50.64	0.645	rgb(224, 94, 95)	1.9944	2,2
Nfkb2	Cdk5r1	0.95909	50.64	0.636	rgb(224, 96, 97)	1.9944	2,2
Pbx2	Numbl	0.95909	50.64	0.642	rgb(224, 94, 96)	1.9944	2,2
Rbpj	Nedd4	0.95909	50.64	0.638	rgb(224, 95, 96)	1.9944	2,2
Rest	Rbm15	0.95909	50.64	0.64	rgb(224, 95, 96)	1.9944	None
Tead1	Vim	0.95909	50.64	0.643	rgb(224, 94, 95)	1.9944	2,2
C030039L03Rik	Ankzf1	0.95909	50.64	0.644	rgb(224, 94, 95)	1.9944	2,2
Mxd4	Tcp11l2	0.95909	50.64	0.641	rgb(224, 95, 96)	1.9944	2,2
Mxd4	Urb1	-0.95909	50.64	-6.4E-01	rgb( 78,133,241)	1.9944	2,2
Zeb2	Srxn1	0.95909	50.64	0.639	rgb(224, 95, 96)	1.9944	2,2
Zfp367	Apitd1	0.95909	50.64	0.637	rgb(224, 95, 97)	1.9944	2,2
Zfp385a	Rnf169	0.95909	50.64	0.639	rgb(224, 95, 96)	1.9944	2,2
Zfp473	Fkrp	-0.95909	50.64	-6.4E-01	rgb( 78,132,241)	1.9944	2,2
Zfp750	Pvrl4	0.95909	50.64	0.644	rgb(224, 94, 95)	1.9944	2,2
Elk3	Rora	0.95731	50.63	0.631	rgb(224, 96, 98)	1.9942	2,2
Ets1	Tex2	0.95731	50.63	0.628	rgb(224, 97, 98)	1.9942	None
Hlx	Tspan13	0.95731	50.63	0.63	rgb(224, 97, 98)	1.9942	2,2
Irf5	Fbxo18	0.95731	50.63	0.635	rgb(224, 96, 97)	1.9942	2,2
Irf7	Oas1b	0.95731	50.63	0.63	rgb(224, 97, 98)	1.9942	None
Maff	Prkab2	0.95731	50.63	0.627	rgb(224, 97, 98)	1.9942	2,2
Nr4a2	Crem	0.95731	50.63	0.632	rgb(224, 96, 98)	1.9942	2,2
Osr2	Serpinb1b	0.95731	50.63	0.635	rgb(224, 96, 97)	1.9942	2,2
Patz1	Btbd11	0.95731	50.63	0.633	rgb(224, 96, 97)	1.9942	2,2
Pou6f1	Ccr5	0.95731	50.63	0.635	rgb(224, 96, 97)	1.9942	2,2
Scrt1	Cbln3	0.95731	50.63	0.627	rgb(224, 97, 99)	1.9942	2,2
Srebf1	Abcg1	0.95731	50.63	0.63	rgb(224, 97, 98)	1.9942	2,2
Srebf2	Sqle	0.95731	50.63	0.631	rgb(224, 96, 98)	1.9942	2,2
Tcf12	Pafah1b3	-0.95731	50.63	-6.3E-01	rgb( 81,134,241)	1.9942	2,2
Atf6b	Syf2	-0.95731	50.63	-6.3E-01	rgb( 80,134,241)	1.9942	2,2
Dpf1	Porcn	0.95731	50.63	0.631	rgb(224, 96, 98)	1.9942	2,2
Mbnl2	Zmat3	-0.95731	50.63	-6.3E-01	rgb( 80,134,241)	1.9942	2,2
Whsc1	Rfwd3	0.95731	50.63	0.633	rgb(224, 96, 97)	1.9942	2,2
Zfp367	Pknox1	-0.95731	50.63	-6.3E-01	rgb( 80,134,241)	1.9942	2,2
Bhlhe40	Tnip3	0.95553	50.62	0.617	rgb(224, 99,100)	1.994	2,2
Ddit3	Sars	0.95553	50.62	0.617	rgb(224, 99,100)	1.994	2,2
Elf1	Itga4	0.95553	50.62	0.62	rgb(224, 99,100)	1.994	2,2
Foxp4	B4galnt1	0.95553	50.62	0.623	rgb(224, 98, 99)	1.994	2,2
Hif1a	Acsl4	0.95553	50.62	0.624	rgb(224, 98, 99)	1.994	2,2
Hif3a	Stc1	0.95553	50.62	0.619	rgb(224, 99,100)	1.994	2,2
Ikzf2	Ankrd39	0.95553	50.62	0.62	rgb(224, 99,100)	1.994	2,2
Ikzf2	Cd160	0.95553	50.62	0.624	rgb(224, 98, 99)	1.994	2,2
Irf4	Abcb9	-0.95553	50.62	-6.2E-01	rgb( 83,136,240)	1.994	None
Irf4	Cxcl2	-0.95553	50.62	-6.2E-01	rgb( 83,135,240)	1.994	2,2
Irf5	St14	0.95553	50.62	0.617	rgb(224, 99,100)	1.994	2,2
Kdm2b	Slco4a1	0.95553	50.62	0.625	rgb(224, 98, 99)	1.994	2,2
Klf13	Map3k1	0.95553	50.62	0.625	rgb(224, 98, 99)	1.994	2,2
Mybl1	Gtse1	0.95553	50.62	0.624	rgb(224, 98, 99)	1.994	2,2
Patz1	Mboat7	0.95553	50.62	0.625	rgb(224, 98, 99)	1.994	2,2
Pou6f1	Ssh2	0.95553	50.62	0.615	rgb(224,100,101)	1.994	2,2
Rbpj	Vdr	0.95553	50.62	0.622	rgb(224, 98, 99)	1.994	2,2
Sp4	Fbxw2	0.95553	50.62	0.623	rgb(224, 98, 99)	1.994	2,2
Spib	Pik3r3	0.95553	50.62	0.617	rgb(224, 99,100)	1.994	None
Vax2	Avpi1	0.95553	50.62	0.619	rgb(224, 99,100)	1.994	None
Zbtb4	Zswim4	0.95553	50.62	0.62	rgb(224, 99,100)	1.994	2,2
Mxd3	Coro7	0.95553	50.62	0.617	rgb(224, 99,100)	1.994	2,2
Terf1	Rftn1	-0.95553	50.62	-6.2E-01	rgb( 82,135,241)	1.994	2,2
Zbtb46	Cd83	0.95553	50.62	0.624	rgb(224, 98, 99)	1.994	2,2
Zfp367	Cenpm	0.95553	50.62	0.617	rgb(224, 99,100)	1.994	2,2
Zfp429	Megf8	-0.95553	50.62	-6.2E-01	rgb( 83,135,241)	1.994	2,2
Atf3	Arsb	-0.95375	50.61	-6.1E-01	rgb( 85,137,240)	1.9938	2,2
Epas1	Adamtsl3	0.95375	50.61	0.612	rgb(224,100,101)	1.9938	2,2
Irf1	Erap1	0.95375	50.61	0.61	rgb(224,101,102)	1.9938	None
Irf4	Slfn2	0.95375	50.61	0.609	rgb(224,101,102)	1.9938	None
Irf7	Ccrl2	0.95375	50.61	0.61	rgb(224,100,102)	1.9938	2,2
Irf8	Synpo	0.95375	50.61	0.61	rgb(224,100,102)	1.9938	None
Irf8	Tbx21	0.95375	50.61	0.613	rgb(224,100,101)	1.9938	2,2
Jun	Osm	0.95375	50.61	0.61	rgb(224,101,102)	1.9938	2,2
Klf10	Smurf2	0.95375	50.61	0.614	rgb(224,100,101)	1.9938	2,2
Maf	Il21	0.95375	50.61	0.614	rgb(224,100,101)	1.9938	None
Otx1	Slc29a3	0.95375	50.61	0.612	rgb(224,100,101)	1.9938	2,2
Pou2af1	Kcna3	0.95375	50.61	0.606	rgb(224,101,102)	1.9938	2,2
Satb1	Epas1	0.95375	50.61	0.615	rgb(224,100,101)	1.9938	2,2
Scrt1	4932438H23Rik	0.95375	50.61	0.608	rgb(224,101,102)	1.9938	2,2
Scrt1	Cyp2s1	0.95375	50.61	0.613	rgb(224,100,101)	1.9938	2,2
Sp4	Ptpn2	0.95375	50.61	0.607	rgb(224,101,102)	1.9938	None
Xbp1	Tmem163	0.95375	50.61	0.607	rgb(224,101,102)	1.9938	2,2
Ncoa1	Lrba	0.95375	50.61	0.612	rgb(224,100,101)	1.9938	2,2
Zfp146	Ly9	0.95375	50.61	0.611	rgb(224,100,102)	1.9938	2,2
Zfp536	Gykl1	0.95375	50.61	0.605	rgb(224,101,103)	1.9938	2,2
Zfp667	Vps37d	0.95375	50.61	0.61	rgb(224,100,102)	1.9938	2,2
Atf6	Ncoa1	0.95197	50.6	0.597	rgb(224,103,104)	1.9936	2,2
Cebpg	Chac1	0.95197	50.6	0.603	rgb(224,102,103)	1.9936	2,2
Cenpb	Samd1	0.95197	50.6	0.601	rgb(224,102,103)	1.9936	2,2
Etv6	Cnga1	-0.95197	50.6	-6.0E-01	rgb( 86,138,240)	1.9936	2,2
Irf9	Mnda	0.95197	50.6	0.598	rgb(224,103,104)	1.9936	2,2
Irf9	Stat2	0.95197	50.6	0.6	rgb(224,102,104)	1.9936	None
Maf	Fam20a	0.95197	50.6	0.603	rgb(224,102,103)	1.9936	None
Nr4a2	Fosl2	0.95197	50.6	0.605	rgb(224,102,103)	1.9936	2,2
Rel	Arid5a	-0.95197	50.6	-6.0E-01	rgb( 86,137,240)	1.9936	2,2
Snai3	Ncald	0.95197	50.6	0.601	rgb(224,102,103)	1.9936	2,2
Cbx2	Ccdc126	-0.95197	50.6	-6.0E-01	rgb( 86,138,240)	1.9936	2,2
Csrnp1	Cish	0.95197	50.6	0.603	rgb(224,102,103)	1.9936	2,2
Rbck1	Ears2	0.95197	50.6	0.602	rgb(224,102,103)	1.9936	2,2
Zfp367	Fam111a	0.95197	50.6	0.604	rgb(224,102,103)	1.9936	2,2
Zfp429	Vwa1	-0.95197	50.6	-6.0E-01	rgb( 86,138,240)	1.9936	2,2
Zfp629	Dnmt3b	0.95197	50.6	0.603	rgb(224,102,103)	1.9936	2,2
Zfp629	Trpv2	-0.95197	50.6	-6.0E-01	rgb( 87,138,240)	1.9936	2,2
Zfp777	Cnnm3	0.95197	50.6	0.596	rgb(224,103,104)	1.9936	2,2
Zfp874a	Rnf169	0.95197	50.6	0.602	rgb(224,102,103)	1.9936	2,2
Arid3a	Ahnak	0.95019	50.59	0.594	rgb(224,104,105)	1.9934	None
Creb3l2	Gatsl2	0.95019	50.59	0.593	rgb(224,104,105)	1.9934	2,2
Egr1	Egr3	0.95019	50.59	0.589	rgb(223,104,106)	1.9934	2,2
Etv4	Dusp9	0.95019	50.59	0.592	rgb(224,104,105)	1.9934	2,2
Gata3	Nrgn	0.95019	50.59	0.587	rgb(223,105,106)	1.9934	2,2
Irf1	Tapbpl	0.95019	50.59	0.586	rgb(223,105,106)	1.9934	2,2
Irf4	Dlk1	-0.95019	50.59	-5.9E-01	rgb( 89,139,239)	1.9934	2,2
Kdm2b	Gramd1b	0.95019	50.59	0.591	rgb(224,104,105)	1.9934	2,2
Kdm2b	Wipf1	0.95019	50.59	0.593	rgb(224,104,105)	1.9934	2,2
Lyl1	Lix1l	0.95019	50.59	0.587	rgb(223,105,106)	1.9934	None
Mxi1	Aen	-0.95019	50.59	-5.9E-01	rgb( 89,139,239)	1.9934	None
Myb	Tmem120b	0.95019	50.59	0.59	rgb(223,104,105)	1.9934	2,2
Nr4a2	Tapbpl	0.95019	50.59	0.592	rgb(224,104,105)	1.9934	2,2
Plagl1	Cd180	0.95019	50.59	0.593	rgb(224,104,105)	1.9934	2,2
Pou6f1	Ust	0.95019	50.59	0.595	rgb(224,103,105)	1.9934	2,2
Rbpj	Id2	0.95019	50.59	0.59	rgb(223,104,105)	1.9934	2,2
Rela	Dyx1c1	-0.95019	50.59	-5.9E-01	rgb( 90,140,239)	1.9934	2,2
Sp100	Stat2	0.95019	50.59	0.588	rgb(223,105,106)	1.9934	2,2
Tead1	Fut7	0.95019	50.59	0.587	rgb(223,105,106)	1.9934	2,2
Zbtb7c	Npr1	0.95019	50.59	0.593	rgb(224,104,105)	1.9934	2,2
Zfp467	Wisp1	0.95019	50.59	0.593	rgb(224,104,105)	1.9934	2,2
C030039L03Rik	Gapdhs	0.95019	50.59	0.593	rgb(224,104,105)	1.9934	2,2
Dzip1	Uggt2	0.95019	50.59	0.588	rgb(223,105,106)	1.9934	2,2
Jazf1	Enpp4	-0.95019	50.59	-5.9E-01	rgb( 88,139,240)	1.9934	2,2
Ncoa1	Tmem184b	0.95019	50.59	0.594	rgb(224,103,105)	1.9934	2,2
Phf1	Galk1	-0.95019	50.59	-5.9E-01	rgb( 90,140,239)	1.9934	2,2
Zfp329	A230072C01Rik	0.95019	50.59	0.591	rgb(223,104,105)	1.9934	2,2
Zfp385a	Ptp4a3	0.95019	50.59	0.592	rgb(224,104,105)	1.9934	2,2
Zfp385a	Zfp365	0.95019	50.59	0.586	rgb(223,105,106)	1.9934	2,2
Zfp429	Apold1	-0.95019	50.59	-5.9E-01	rgb( 89,139,239)	1.9934	2,2
Zfp429	H60c	-0.95019	50.59	-5.9E-01	rgb( 89,139,239)	1.9934	2,2
Zfp429	Zfp874a	0.95019	50.59	0.592	rgb(224,104,105)	1.9934	2,2
Zfp668	Dcakd	0.95019	50.59	0.59	rgb(223,104,105)	1.9934	2,2
Zfp800	Eno3	-0.95019	50.59	-5.9E-01	rgb( 89,139,239)	1.9934	2,2
Ahr	Cdk16	0.94842	50.58	0.576	rgb(223,107,108)	1.9932	None
Atf5	Ddit3	0.94842	50.58	0.582	rgb(223,106,107)	1.9932	2,2
Atf5	Minpp1	-0.94842	50.58	-5.8E-01	rgb( 91,140,239)	1.9932	2,2
Bhlhe40	Anxa4	0.94842	50.58	0.584	rgb(223,106,107)	1.9932	2,2
Cebpg	Aldh1l2	0.94842	50.58	0.581	rgb(223,106,107)	1.9932	2,2
Elf1	Stat4	0.94842	50.58	0.576	rgb(223,107,108)	1.9932	None
Epas1	Gsn	0.94842	50.58	0.582	rgb(223,106,107)	1.9932	2,2
Epas1	Mllt6	-0.94842	50.58	-5.8E-01	rgb( 90,140,239)	1.9932	2,2
Etv4	Pdgfrb	0.94842	50.58	0.578	rgb(223,107,108)	1.9932	2,2
Foxf2	Bcl6b	-0.94842	50.58	-5.8E-01	rgb( 92,141,239)	1.9932	2,2
Irf1	Il15ra	0.94842	50.58	0.577	rgb(223,107,108)	1.9932	2,2
Irf1	Marcks	-0.94842	50.58	-5.8E-01	rgb( 91,140,239)	1.9932	2,2
Irf4	Srgap3	-0.94842	50.58	-5.8E-01	rgb( 91,141,239)	1.9932	None
Irf7	BC094916	0.94842	50.58	0.577	rgb(223,107,108)	1.9932	None
Irf7	Cxcl10	0.94842	50.58	0.579	rgb(223,106,108)	1.9932	None
Jund	Cebpb	0.94842	50.58	0.582	rgb(223,106,107)	1.9932	2,2
Nfil3	Glipr2	0.94842	50.58	0.579	rgb(223,106,108)	1.9932	2,2
Nr4a2	Nrip1	0.94842	50.58	0.581	rgb(223,106,107)	1.9932	2,2
Plagl1	Actn1	0.94842	50.58	0.578	rgb(223,107,108)	1.9932	2,2
Pparg	Dgkk	0.94842	50.58	0.584	rgb(223,105,107)	1.9932	2,2
Srebf2	Dhcr7	0.94842	50.58	0.578	rgb(223,107,108)	1.9932	2,2
Stat2	Gbp5	0.94842	50.58	0.581	rgb(223,106,107)	1.9932	None
Tal2	Tmem38b	0.94842	50.58	0.576	rgb(223,107,108)	1.9932	2,2
Vax2	Cysltr1	0.94842	50.58	0.581	rgb(223,106,107)	1.9932	2,2
Zbtb4	Lime1	0.94842	50.58	0.579	rgb(223,106,108)	1.9932	2,2
Zfp467	Stk39	0.94842	50.58	0.581	rgb(223,106,107)	1.9932	None
Atf6b	Atp1a1	0.94842	50.58	0.58	rgb(223,106,107)	1.9932	2,2
Hes6	Galk1	0.94842	50.58	0.578	rgb(223,107,108)	1.9932	2,2
Mbnl2	Pak1	0.94842	50.58	0.582	rgb(223,106,107)	1.9932	2,2
Prdm2	Ptger2	-0.94842	50.58	-5.8E-01	rgb( 91,140,239)	1.9932	2,2
Rlf	Nudt8	-0.94842	50.58	-5.8E-01	rgb( 90,140,239)	1.9932	2,2
Scml4	Pten	0.94842	50.58	0.577	rgb(223,107,108)	1.9932	2,2
Scml4	Tmem71	0.94842	50.58	0.576	rgb(223,107,108)	1.9932	2,2
Sgsm2	Plxnc1	0.94842	50.58	0.583	rgb(223,106,107)	1.9932	2,2
Zbtb38	Trpv2	0.94842	50.58	0.583	rgb(223,106,107)	1.9932	2,2
Zfp277	Myo10	-0.94842	50.58	-5.8E-01	rgb( 92,141,239)	1.9932	2,2
Zfp385a	Psrc1	0.94842	50.58	0.58	rgb(223,106,107)	1.9932	2,2
Zfp429	Snhg6	0.94842	50.58	0.576	rgb(223,107,108)	1.9932	2,2
Zfp473	Slfn2	-0.94842	50.58	-5.8E-01	rgb( 92,141,239)	1.9932	2,2
Zfp608	Serpinb1a	0.94842	50.58	0.582	rgb(223,106,107)	1.9932	2,2
Zfp750	Exoc4	0.94842	50.58	0.575	rgb(223,107,108)	1.9932	2,2
Zfp777	Zc3h7b	0.94842	50.58	0.581	rgb(223,106,107)	1.9932	2,2
Zfp808	Tyms	0.94842	50.58	0.583	rgb(223,106,107)	1.9932	2,2
Zkscan17	Cyfip2	0.94842	50.58	0.576	rgb(223,107,108)	1.9932	2,2
Arid5a	Tnip2	0.94664	50.57	0.568	rgb(223,108,110)	1.993	2,2
Atf6	P2ry2	0.94664	50.57	0.574	rgb(223,107,109)	1.993	2,2
Bcl6	March3	0.94664	50.57	0.57	rgb(223,108,109)	1.993	None
Elf1	Arhgef6	0.94664	50.57	0.565	rgb(223,109,110)	1.993	None
Epas1	Rnd3	0.94664	50.57	0.571	rgb(223,108,109)	1.993	2,2
Foxf2	Myo3b	0.94664	50.57	0.567	rgb(223,109,110)	1.993	None
Foxf2	Nhs	0.94664	50.57	0.57	rgb(223,108,109)	1.993	2,2
Foxp1	5430421N21Rik	-0.94664	50.57	-5.7E-01	rgb( 94,142,239)	1.993	2,2
Hif3a	Syce2	0.94664	50.57	0.573	rgb(223,108,109)	1.993	2,2
Irf1	Gbp10	0.94664	50.57	0.572	rgb(223,108,109)	1.993	2,2
Jun	Furin	0.94664	50.57	0.569	rgb(223,108,110)	1.993	None
Klf13	Prr7	0.94664	50.57	0.569	rgb(223,108,109)	1.993	2,2
Maf	Aqp3	0.94664	50.57	0.573	rgb(223,107,109)	1.993	None
Prrx1	Fat1	0.94664	50.57	0.568	rgb(223,108,110)	1.993	2,2
Rbpj	Nckap1	0.94664	50.57	0.565	rgb(223,109,110)	1.993	2,2
Relb	Cd44	-0.94664	50.57	-5.7E-01	rgb( 93,142,239)	1.993	2,2
Six1	Six4	0.94664	50.57	0.57	rgb(223,108,109)	1.993	2,2
Sp4	Cd84	0.94664	50.57	0.57	rgb(223,108,109)	1.993	2,2
Tead1	Dst	0.94664	50.57	0.566	rgb(223,109,110)	1.993	2,2
Trerf1	Tnk2	0.94664	50.57	0.574	rgb(223,107,108)	1.993	2,2
Twist1	Fam160a1	0.94664	50.57	0.565	rgb(223,109,110)	1.993	2,2
Ankzf1	Pdia2	0.94664	50.57	0.566	rgb(223,109,110)	1.993	2,2
C030039L03Rik	Atp7b	0.94664	50.57	0.57	rgb(223,108,109)	1.993	2,2
C030039L03Rik	Kcnc3	0.94664	50.57	0.571	rgb(223,108,109)	1.993	2,2
Cbx2	Cmtm4	0.94664	50.57	0.569	rgb(223,108,109)	1.993	2,2
Dot1l	Rnf130	-0.94664	50.57	-5.7E-01	rgb( 93,142,239)	1.993	2,2
Drap1	Syf2	0.94664	50.57	0.575	rgb(223,107,108)	1.993	2,2
Mxd3	Smtn	0.94664	50.57	0.573	rgb(223,108,109)	1.993	2,2
Prdm2	Bcor	0.94664	50.57	0.567	rgb(223,109,110)	1.993	2,2
Thap3	Dpm3	0.94664	50.57	0.569	rgb(223,108,109)	1.993	2,2
Trps1	Slc14a1	-0.94664	50.57	-5.7E-01	rgb( 92,141,239)	1.993	2,2
Zbtb32	Trpv2	0.94664	50.57	0.569	rgb(223,108,109)	1.993	2,2
Zfp113	Cep76	-0.94664	50.57	-5.7E-01	rgb( 93,141,239)	1.993	2,2
Zfp169	Inpp4a	0.94664	50.57	0.575	rgb(223,107,108)	1.993	2,2
Zfp277	Tmem35	0.94664	50.57	0.565	rgb(223,109,110)	1.993	2,2
Zfp329	Gripap1	0.94664	50.57	0.571	rgb(223,108,109)	1.993	2,2
Zfp367	Tef	-0.94664	50.57	-5.7E-01	rgb( 94,142,239)	1.993	2,2
Zfp385a	Dcxr	0.94664	50.57	0.571	rgb(223,108,109)	1.993	2,2
Zfp426	Usp44	0.94664	50.57	0.566	rgb(223,109,110)	1.993	2,2
Zfp52	Eml1	0.94664	50.57	0.572	rgb(223,108,109)	1.993	2,2
Zfp750	Ckmt1	0.94664	50.57	0.572	rgb(223,108,109)	1.993	2,2
Zfp750	Ttll9	0.94664	50.57	0.571	rgb(223,108,109)	1.993	2,2
Zmiz1	Nfatc2	0.94664	50.57	0.568	rgb(223,109,110)	1.993	2,2
Ahctf1	Atad2b	0.94486	50.56	0.557	rgb(223,111,112)	1.9928	2,2
Bach1	Epas1	0.94486	50.56	0.563	rgb(223,110,111)	1.9928	2,2
Batf	Slamf9	-0.94486	50.56	-5.6E-01	rgb( 96,143,238)	1.9928	2,2
Cebpg	Slc6a9	0.94486	50.56	0.556	rgb(223,111,112)	1.9928	2,2
Elk3	Dusp14	0.94486	50.56	0.559	rgb(223,110,111)	1.9928	2,2
Etv6	Gbp2	0.94486	50.56	0.562	rgb(223,110,111)	1.9928	None
Etv6	Ncs1	0.94486	50.56	0.556	rgb(223,111,112)	1.9928	None
Etv6	Nlgn2	0.94486	50.56	0.556	rgb(223,111,112)	1.9928	2,2
Gfi1	Bpnt1	-0.94486	50.56	-5.6E-01	rgb( 95,143,238)	1.9928	2,2
Hsf1	S100a1	-0.94486	50.56	-5.6E-01	rgb( 95,143,238)	1.9928	2,2
Ikzf2	Trib1	0.94486	50.56	0.564	rgb(223,109,110)	1.9928	2,2
Irf1	Gbp2	0.94486	50.56	0.564	rgb(223,109,110)	1.9928	None
Irf4	Atp2b4	0.94486	50.56	0.557	rgb(223,111,112)	1.9928	None
Irf4	Loxl2	-0.94486	50.56	-5.6E-01	rgb( 95,143,238)	1.9928	2,2
Irf4	Nox1	-0.94486	50.56	-5.6E-01	rgb( 96,144,238)	1.9928	2,2
Kdm2b	Endod1	-0.94486	50.56	-5.6E-01	rgb( 96,143,238)	1.9928	2,2
Maff	Jmjd6	0.94486	50.56	0.559	rgb(223,110,111)	1.9928	2,2
Mef2b	Mapk13	0.94486	50.56	0.56	rgb(223,110,111)	1.9928	2,2
Myb	Ehd3	0.94486	50.56	0.565	rgb(223,109,110)	1.9928	2,2
Nfat5	Zfp609	0.94486	50.56	0.558	rgb(223,110,112)	1.9928	2,2
Plagl1	Slc7a1	0.94486	50.56	0.56	rgb(223,110,111)	1.9928	2,2
Rfx7	Cox7a2l	-0.94486	50.56	-5.6E-01	rgb( 97,144,238)	1.9928	2,2
Rxra	Ptger4	0.94486	50.56	0.56	rgb(223,110,111)	1.9928	2,2
Six5	Arhgef17	0.94486	50.56	0.56	rgb(223,110,111)	1.9928	2,2
Six5	Sdc1	0.94486	50.56	0.563	rgb(223,109,111)	1.9928	2,2
Sox12	Sertad1	-0.94486	50.56	-5.6E-01	rgb( 96,143,238)	1.9928	2,2
Sox5	Serpinf1	0.94486	50.56	0.558	rgb(223,110,112)	1.9928	2,2
Sox5	Stx7	0.94486	50.56	0.557	rgb(223,111,112)	1.9928	2,2
Sox5	Zfp280b	-0.94486	50.56	-5.6E-01	rgb( 95,143,238)	1.9928	2,2
Stat2	Igtp	0.94486	50.56	0.559	rgb(223,110,111)	1.9928	2,2
Stat2	Il12rb2	0.94486	50.56	0.564	rgb(223,109,110)	1.9928	None
Stat2	Parp9	0.94486	50.56	0.565	rgb(223,109,110)	1.9928	2,2
Tcf7l1	Glis2	0.94486	50.56	0.563	rgb(223,110,111)	1.9928	2,2
Tead1	Eef2k	0.94486	50.56	0.563	rgb(223,109,111)	1.9928	2,2
Vax2	Dab2	0.94486	50.56	0.557	rgb(223,111,112)	1.9928	2,2
Vax2	Il17a	0.94486	50.56	0.564	rgb(223,109,110)	1.9928	2,2
Vax2	Il23r	0.94486	50.56	0.557	rgb(223,111,112)	1.9928	2,2
Vax2	Myo1f	0.94486	50.56	0.565	rgb(223,109,110)	1.9928	2,2
Zfp148	Adora2a	-0.94486	50.56	-5.6E-01	rgb( 95,143,238)	1.9928	None
C030039L03Rik	3110057O12Rik	0.94486	50.56	0.56	rgb(223,110,111)	1.9928	2,2
Kdm5b	Pfkp	0.94486	50.56	0.564	rgb(223,109,110)	1.9928	2,2
Kdm5b	Sap30	0.94486	50.56	0.563	rgb(223,109,111)	1.9928	2,2
Mxd3	Capg	0.94486	50.56	0.556	rgb(223,111,112)	1.9928	2,2
Son	Tsc1	0.94486	50.56	0.557	rgb(223,111,112)	1.9928	2,2
Whsc1	Anln	0.94486	50.56	0.564	rgb(223,109,110)	1.9928	2,2
Whsc1	C2cd3	0.94486	50.56	0.561	rgb(223,110,111)	1.9928	2,2
Whsc1	Lpcat1	0.94486	50.56	0.556	rgb(223,111,112)	1.9928	2,2
Zeb2	Ptger2	0.94486	50.56	0.562	rgb(223,110,111)	1.9928	2,2
Zfp362	Ttyh3	0.94486	50.56	0.56	rgb(223,110,111)	1.9928	2,2
Zfp385a	Cox6b2	0.94486	50.56	0.561	rgb(223,110,111)	1.9928	2,2
Zfp386	Emb	0.94486	50.56	0.561	rgb(223,110,111)	1.9928	2,2
Zfp473	Flot2	0.94486	50.56	0.559	rgb(223,110,111)	1.9928	2,2
Zfp473	Tnfrsf21	-0.94486	50.56	-5.6E-01	rgb( 95,143,238)	1.9928	2,2
Zfp775	Asap1	-0.94486	50.56	-5.6E-01	rgb( 95,143,238)	1.9928	2,2
Zfp787	Ocrl	-0.94486	50.56	-5.6E-01	rgb( 96,143,238)	1.9928	2,2
Zfp808	Rfwd3	0.94486	50.56	0.563	rgb(223,110,111)	1.9928	2,2
Ahrr	Ptprj	0.94308	50.55	0.553	rgb(223,111,113)	1.9926	2,2
Ebf1	Dusp3	0.94308	50.55	0.548	rgb(223,112,113)	1.9926	2,2
Egr2	Nudt6	0.94308	50.55	0.548	rgb(223,112,113)	1.9926	2,2
Ets2	Kctd12	0.94308	50.55	0.548	rgb(223,112,113)	1.9926	2,2
Ets2	Sept9	-0.94308	50.55	-5.5E-01	rgb( 98,145,238)	1.9926	None
Etv6	Skap2	0.94308	50.55	0.549	rgb(223,112,113)	1.9926	None
Foxf2	Sdc1	0.94308	50.55	0.552	rgb(223,112,113)	1.9926	2,2
Foxo1	Plk2	-0.94308	50.55	-5.5E-01	rgb( 98,144,238)	1.9926	2,2
Foxo3	Tmem43	0.94308	50.55	0.552	rgb(223,112,113)	1.9926	2,2
Gata3	Ticam2	0.94308	50.55	0.554	rgb(223,111,112)	1.9926	2,2
Hif1a	Satb1	0.94308	50.55	0.549	rgb(223,112,113)	1.9926	None
Ikzf4	Mllt6	0.94308	50.55	0.55	rgb(223,112,113)	1.9926	2,2
Irf4	Atp8b4	-0.94308	50.55	-5.5E-01	rgb( 97,144,238)	1.9926	None
Irf4	Cacna1s	0.94308	50.55	0.549	rgb(223,112,113)	1.9926	None
Kdm2b	Cxcr5	-0.94308	50.55	-5.5E-01	rgb( 97,144,238)	1.9926	2,2
Msc	Ccr1	0.94308	50.55	0.554	rgb(223,111,112)	1.9926	2,2
Mxi1	Mapre3	0.94308	50.55	0.554	rgb(223,111,112)	1.9926	None
Rbpj	Nfil3	0.94308	50.55	0.548	rgb(223,112,113)	1.9926	2,2
Scrt1	Slc41a2	0.94308	50.55	0.545	rgb(223,113,114)	1.9926	2,2
Sox5	Cdc42ep3	0.94308	50.55	0.55	rgb(223,112,113)	1.9926	2,2
Srebf1	Aacs	0.94308	50.55	0.547	rgb(223,112,114)	1.9926	2,2
Stat5b	Gramd1b	-0.94308	50.55	-5.5E-01	rgb( 99,145,238)	1.9926	2,2
Tbx21	Myd88	0.94308	50.55	0.554	rgb(223,111,112)	1.9926	2,2
Tcf4	Fads2	0.94308	50.55	0.547	rgb(223,113,114)	1.9926	2,2
Vax2	Cxcl3	0.94308	50.55	0.552	rgb(223,112,113)	1.9926	2,2
Zfp467	Sytl3	-0.94308	50.55	-5.5E-01	rgb( 97,144,238)	1.9926	2,2
C030039L03Rik	Bcar1	0.94308	50.55	0.553	rgb(223,111,113)	1.9926	2,2
Casz1	Dusp8	0.94308	50.55	0.546	rgb(223,113,114)	1.9926	2,2
Klf6	Ptger2	-0.94308	50.55	-5.5E-01	rgb( 98,145,238)	1.9926	2,2
L3mbtl3	Piga	-0.94308	50.55	-5.5E-01	rgb( 98,145,238)	1.9926	2,2
Mxd1	Rragd	0.94308	50.55	0.553	rgb(223,111,112)	1.9926	2,2
Ncoa3	Id3	-0.94308	50.55	-5.5E-01	rgb( 98,145,238)	1.9926	2,2
Ncoa3	Stat4	-0.94308	50.55	-5.5E-01	rgb( 97,144,238)	1.9926	2,2
Zbtb32	Asns	0.94308	50.55	0.549	rgb(223,112,113)	1.9926	2,2
Zfp385a	Cd80	0.94308	50.55	0.549	rgb(223,112,113)	1.9926	2,2
Zfp750	Mex3d	-0.94308	50.55	-5.5E-01	rgb( 98,145,238)	1.9926	2,2
Zfp777	Ctss	-0.94308	50.55	-5.5E-01	rgb( 98,145,238)	1.9926	2,2
Zfp787	Wwp1	-0.94308	50.55	-5.5E-01	rgb( 98,144,238)	1.9926	2,2
Bcl6b	Kctd7	0.9413	50.54	0.544	rgb(223,113,114)	1.9924	2,2
Bhlhe40	Tg	0.9413	50.54	0.538	rgb(223,114,115)	1.9924	None
Bhlhe41	Tef	0.9413	50.54	0.541	rgb(223,114,115)	1.9924	2,2
Creb3l2	Pycr1	0.9413	50.54	0.536	rgb(223,115,116)	1.9924	2,2
Elk4	Tacc1	0.9413	50.54	0.539	rgb(223,114,115)	1.9924	2,2
Eomes	Abcb1a	0.9413	50.54	0.538	rgb(223,114,115)	1.9924	2,2
Ets1	Nfkb2	-0.9413	50.54	-5.4E-01	rgb( 99,145,238)	1.9924	2,2
Fosl2	Tbc1d30	0.9413	50.54	0.537	rgb(223,114,115)	1.9924	None
Foxf2	Mapkbp1	0.9413	50.54	0.541	rgb(223,114,115)	1.9924	2,2
Foxp1	Gap43	-0.9413	50.54	-5.4E-01	rgb(100,146,237)	1.9924	2,2
Gata1	Itih5	0.9413	50.54	0.538	rgb(223,114,115)	1.9924	2,2
Gata3	Cd83	0.9413	50.54	0.535	rgb(223,115,116)	1.9924	2,2
Gzf1	BC026585	0.9413	50.54	0.544	rgb(223,113,114)	1.9924	2,2
Hif1a	Flot1	0.9413	50.54	0.536	rgb(223,115,116)	1.9924	None
Hif3a	Kbtbd13	0.9413	50.54	0.536	rgb(223,115,116)	1.9924	2,2
Hsf4	Map4k5	-0.9413	50.54	-5.4E-01	rgb(100,146,238)	1.9924	2,2
Ikzf2	Cd96	0.9413	50.54	0.535	rgb(223,115,116)	1.9924	2,2
Ikzf2	Myo1e	0.9413	50.54	0.539	rgb(223,114,115)	1.9924	2,2
Irf1	Insrr	0.9413	50.54	0.541	rgb(223,114,115)	1.9924	2,2
Junb	Hook2	0.9413	50.54	0.541	rgb(223,114,115)	1.9924	None
Maff	Egln3	0.9413	50.54	0.537	rgb(223,114,116)	1.9924	None
Mxi1	Clybl	0.9413	50.54	0.543	rgb(223,113,114)	1.9924	2,2
Mybl1	E2f7	0.9413	50.54	0.541	rgb(223,114,115)	1.9924	2,2
Ovol1	Dixdc1	0.9413	50.54	0.545	rgb(223,113,114)	1.9924	2,2
Pou6f1	Txk	0.9413	50.54	0.539	rgb(223,114,115)	1.9924	2,2
Ppard	Acvr1b	0.9413	50.54	0.537	rgb(223,114,115)	1.9924	2,2
Rest	Uckl1os	0.9413	50.54	0.539	rgb(223,114,115)	1.9924	None
Rorc	Ccdc63	0.9413	50.54	0.538	rgb(223,114,115)	1.9924	None
Six5	Thap4	0.9413	50.54	0.542	rgb(223,113,114)	1.9924	2,2
Sox5	Gem	0.9413	50.54	0.537	rgb(223,114,116)	1.9924	2,2
Stat1	Slain1	0.9413	50.54	0.535	rgb(223,115,116)	1.9924	None
Stat2	Ern1	0.9413	50.54	0.543	rgb(223,113,114)	1.9924	2,2
Tead1	Abca1	0.9413	50.54	0.54	rgb(223,114,115)	1.9924	2,2
Thra	Tjp3	0.9413	50.54	0.543	rgb(223,113,114)	1.9924	None
Vax2	Adcy4	0.9413	50.54	0.536	rgb(223,115,116)	1.9924	2,2
Vax2	Atp11a	-0.9413	50.54	-5.4E-01	rgb( 99,145,238)	1.9924	2,2
Vax2	Ppp1r14c	0.9413	50.54	0.538	rgb(223,114,115)	1.9924	2,2
Vdr	Cd83	0.9413	50.54	0.544	rgb(223,113,114)	1.9924	2,2
Xbp1	Gpatch4	-0.9413	50.54	-5.4E-01	rgb( 99,145,238)	1.9924	2,2
Zfp467	Sgsm2	0.9413	50.54	0.539	rgb(223,114,115)	1.9924	2,2
Ankzf1	Arid3a	0.9413	50.54	0.539	rgb(223,114,115)	1.9924	2,2
Atf6b	Cisd3	-0.9413	50.54	-5.4E-01	rgb(100,146,238)	1.9924	2,2
Atmin	Sbf2	0.9413	50.54	0.542	rgb(223,113,115)	1.9924	2,2
Klf6	Trp53i13	0.9413	50.54	0.545	rgb(223,113,114)	1.9924	2,2
Mbnl2	Rpn1	-0.9413	50.54	-5.4E-01	rgb(100,146,237)	1.9924	2,2
Mxd1	Smyd5	-0.9413	50.54	-5.4E-01	rgb(101,146,237)	1.9924	2,2
Scml4	Kctd12	0.9413	50.54	0.537	rgb(223,114,116)	1.9924	2,2
Tigd2	Mcm9	-0.9413	50.54	-5.4E-01	rgb(100,146,237)	1.9924	2,2
Zbed3	Cox6a2	0.9413	50.54	0.541	rgb(223,114,115)	1.9924	2,2
Zbtb44	Trove2	0.9413	50.54	0.545	rgb(223,113,114)	1.9924	2,2
Zfp184	Maoa	0.9413	50.54	0.541	rgb(223,114,115)	1.9924	2,2
Zfp365	4930429B21Rik	0.9413	50.54	0.541	rgb(223,114,115)	1.9924	2,2
Zfp385a	Bbc3	0.9413	50.54	0.543	rgb(223,113,114)	1.9924	2,2
Zfp385a	Phlda3	0.9413	50.54	0.542	rgb(223,113,115)	1.9924	2,2
Zfp386	Spry1	-0.9413	50.54	-5.4E-01	rgb(100,146,238)	1.9924	2,2
Zfp395	Tnip2	-0.9413	50.54	-5.4E-01	rgb( 99,145,238)	1.9924	2,2
Zfp629	Ormdl1	-0.9413	50.54	-5.4E-01	rgb( 99,145,238)	1.9924	2,2
Zfp750	1700007K13Rik	0.9413	50.54	0.539	rgb(223,114,115)	1.9924	2,2
Zfp750	Pik3r3	0.9413	50.54	0.544	rgb(223,113,114)	1.9924	2,2
Zfp787	Zfp668	0.9413	50.54	0.545	rgb(223,113,114)	1.9924	2,2
Zfp827	Npc2	-0.9413	50.54	-5.4E-01	rgb( 99,145,238)	1.9924	2,2
Zfp948	Mtx3	0.9413	50.54	0.537	rgb(223,114,115)	1.9924	2,2
Zfp960	Ifi204	0.9413	50.54	0.541	rgb(223,114,115)	1.9924	2,2
Zkscan17	Pycr1	0.9413	50.54	0.542	rgb(223,113,115)	1.9924	2,2
Ahctf1	Smg5	0.93952	50.53	0.532	rgb(223,115,116)	1.9922	2,2
Batf	Tex14	-0.93952	50.53	-5.3E-01	rgb(101,147,237)	1.9922	None
Cebpg	Pycr1	0.93952	50.53	0.529	rgb(223,116,117)	1.9922	2,2
Cux1	Tg	-0.93952	50.53	-5.3E-01	rgb(101,147,237)	1.9922	2,2
E2f1	Dtl	0.93952	50.53	0.525	rgb(223,117,118)	1.9922	None
Epas1	Olr1	0.93952	50.53	0.531	rgb(223,116,117)	1.9922	2,2
Etv5	F2rl2	0.93952	50.53	0.534	rgb(223,115,116)	1.9922	2,2
Fos	Me2	-0.93952	50.53	-5.3E-01	rgb(102,147,237)	1.9922	2,2
Fosl2	Creb3l2	0.93952	50.53	0.527	rgb(223,116,117)	1.9922	None
Foxf2	Gja1	0.93952	50.53	0.534	rgb(223,115,116)	1.9922	2,2
Foxp2	Nebl	0.93952	50.53	0.529	rgb(223,116,117)	1.9922	2,2
Gata3	4930506M07Rik	0.93952	50.53	0.533	rgb(223,115,116)	1.9922	2,2
Gfi1	S1pr2	0.93952	50.53	0.526	rgb(223,117,118)	1.9922	2,2
Ikzf4	Bcl3	0.93952	50.53	0.534	rgb(223,115,116)	1.9922	2,2
Irf1	Gbp9	0.93952	50.53	0.528	rgb(223,116,117)	1.9922	2,2
Irf4	Grpr	-0.93952	50.53	-5.3E-01	rgb(102,147,237)	1.9922	2,2
Irf4	Prkd3	-0.93952	50.53	-5.3E-01	rgb(103,147,237)	1.9922	None
Lhx6	Ism1	0.93952	50.53	0.527	rgb(223,116,117)	1.9922	2,2
Msc	Penk	0.93952	50.53	0.525	rgb(223,117,118)	1.9922	2,2
Mxi1	Fez2	0.93952	50.53	0.531	rgb(223,116,117)	1.9922	2,2
Myb	Nqo2	0.93952	50.53	0.526	rgb(223,116,118)	1.9922	2,2
Nfatc4	Gpr153	0.93952	50.53	0.526	rgb(223,116,118)	1.9922	2,2
Nfkb2	Ets1	-0.93952	50.53	-5.3E-01	rgb(102,147,237)	1.9922	None
Nr1d1	Serpine2	-0.93952	50.53	-5.3E-01	rgb(102,147,237)	1.9922	2,2
Nr4a2	Nr1d1	-0.93952	50.53	-5.3E-01	rgb(102,147,237)	1.9922	2,2
Nr4a3	B4galnt4	-0.93952	50.53	-5.3E-01	rgb(101,147,237)	1.9922	2,2
Osr2	H2-Eb1	0.93952	50.53	0.526	rgb(223,117,118)	1.9922	2,2
Plagl1	Mex3a	0.93952	50.53	0.535	rgb(223,115,116)	1.9922	2,2
Relb	Bbs5	-0.93952	50.53	-5.3E-01	rgb(103,147,237)	1.9922	2,2
Rest	Dhcr7	-0.93952	50.53	-5.3E-01	rgb(103,148,237)	1.9922	None
Rfx3	Vav1	-0.93952	50.53	-5.3E-01	rgb(103,148,237)	1.9922	2,2
Rora	Tfpi	-0.93952	50.53	-5.3E-01	rgb(102,147,237)	1.9922	2,2
Scrt1	Arhgef10	0.93952	50.53	0.533	rgb(223,115,116)	1.9922	2,2
Sp110	Txndc17	0.93952	50.53	0.534	rgb(223,115,116)	1.9922	2,2
Sp4	Ccdc134	-0.93952	50.53	-5.3E-01	rgb(101,147,237)	1.9922	None
Stat2	Dtx3l	0.93952	50.53	0.528	rgb(223,116,117)	1.9922	None
Tbx21	Bcl3	0.93952	50.53	0.533	rgb(223,115,116)	1.9922	2,2
Tbx21	Icam1	0.93952	50.53	0.527	rgb(223,116,117)	1.9922	2,2
Tead1	Socs2	0.93952	50.53	0.53	rgb(223,116,117)	1.9922	2,2
Twist1	Glt28d2	0.93952	50.53	0.527	rgb(223,116,117)	1.9922	2,2
Vax2	2310007L24Rik	0.93952	50.53	0.528	rgb(223,116,117)	1.9922	2,2
Vax2	Podnl1	0.93952	50.53	0.529	rgb(223,116,117)	1.9922	2,2
Zfp281	Samsn1	0.93952	50.53	0.525	rgb(223,117,118)	1.9922	None
Zfx	Ndufv3	-0.93952	50.53	-5.3E-01	rgb(102,147,237)	1.9922	2,2
Adnp	Hist1h1e	-0.93952	50.53	-5.3E-01	rgb(102,147,237)	1.9922	2,2
Ankzf1	Rgs11	0.93952	50.53	0.534	rgb(223,115,116)	1.9922	2,2
Atmin	Ski	-0.93952	50.53	-5.3E-01	rgb(101,147,237)	1.9922	2,2
Drap1	Anapc1	-0.93952	50.53	-5.3E-01	rgb(102,147,237)	1.9922	2,2
Dzip1	Samd9l	0.93952	50.53	0.528	rgb(223,116,117)	1.9922	2,2
Eea1	Ctsw	-0.93952	50.53	-5.3E-01	rgb(102,147,237)	1.9922	2,2
Kdm5b	Rasgef1b	-0.93952	50.53	-5.3E-01	rgb(102,147,237)	1.9922	2,2
Lcorl	Cmtm4	0.93952	50.53	0.531	rgb(223,116,117)	1.9922	2,2
Mbnl2	St8sia6	0.93952	50.53	0.529	rgb(223,116,117)	1.9922	2,2
Mxd3	Zdhhc2	0.93952	50.53	0.534	rgb(223,115,116)	1.9922	2,2
Ncoa2	Nrip1	0.93952	50.53	0.525	rgb(223,117,118)	1.9922	2,2
Ncoa3	Il4ra	0.93952	50.53	0.529	rgb(223,116,117)	1.9922	2,2
Phf1	Kcnq5	-0.93952	50.53	-5.3E-01	rgb(101,147,237)	1.9922	2,2
Plscr1	Glrp1	0.93952	50.53	0.533	rgb(223,115,116)	1.9922	2,2
Zfp101	Mei4	0.93952	50.53	0.532	rgb(223,115,116)	1.9922	2,2
Zfp35	Enpp3	-0.93952	50.53	-5.3E-01	rgb(103,148,237)	1.9922	2,2
Zfp365	4632434I11Rik	0.93952	50.53	0.526	rgb(223,117,118)	1.9922	2,2
Zfp365	Rbm43	0.93952	50.53	0.532	rgb(223,115,117)	1.9922	2,2
Zfp367	Helb	0.93952	50.53	0.532	rgb(223,115,116)	1.9922	2,2
Zfp367	Rpl10a	-0.93952	50.53	-5.3E-01	rgb(102,147,237)	1.9922	2,2
Zfp367	Tyms	0.93952	50.53	0.532	rgb(223,115,116)	1.9922	2,2
Zfp777	Litaf	-0.93952	50.53	-5.3E-01	rgb(102,147,237)	1.9922	2,2
Zfp831	Ahdc1	0.93952	50.53	0.532	rgb(223,115,116)	1.9922	2,2
Zik1	Gatsl2	-0.93952	50.53	-5.3E-01	rgb(103,148,237)	1.9922	2,2
Zmat1	Fam120c	0.93952	50.53	0.525	rgb(223,117,118)	1.9922	2,2
Ahr	Tspan5	0.93774	50.52	0.523	rgb(223,117,118)	1.992	2,2
Batf	Ikzf2	0.93774	50.52	0.519	rgb(223,118,119)	1.992	None
Cebpg	Atp6v0a1	-0.93774	50.52	-5.2E-01	rgb(104,148,237)	1.992	2,2
Cebpg	Mafg	0.93774	50.52	0.519	rgb(223,118,119)	1.992	2,2
Ddit3	Nupr1	0.93774	50.52	0.524	rgb(223,117,118)	1.992	2,2
Egr2	Pten	-0.93774	50.52	-5.2E-01	rgb(105,149,237)	1.992	None
Etv4	Slc7a3	0.93774	50.52	0.518	rgb(223,118,119)	1.992	2,2
Fli1	Aacs	-0.93774	50.52	-5.2E-01	rgb(104,148,237)	1.992	2,2
Fosl2	Kif26b	-0.93774	50.52	-5.2E-01	rgb(103,148,237)	1.992	2,2
Gli3	Nhs	0.93774	50.52	0.518	rgb(223,118,119)	1.992	2,2
Ikzf2	Ptger4	0.93774	50.52	0.519	rgb(223,118,119)	1.992	2,2
Irf1	Gnpda1	-0.93774	50.52	-5.2E-01	rgb(105,149,237)	1.992	2,2
Irf4	Lpcat1	-0.93774	50.52	-5.2E-01	rgb(104,148,237)	1.992	None
Irf7	Ccl5	0.93774	50.52	0.523	rgb(223,117,118)	1.992	2,2
Irf7	Trim12c	0.93774	50.52	0.518	rgb(223,118,119)	1.992	None
Klf2	Ttyh3	0.93774	50.52	0.521	rgb(223,118,119)	1.992	2,2
Lin54	Icam2	-0.93774	50.52	-5.2E-01	rgb(103,148,237)	1.992	2,2
Mybl1	Gen1	0.93774	50.52	0.519	rgb(223,118,119)	1.992	2,2
Nfkb2	Csf2	0.93774	50.52	0.516	rgb(223,118,119)	1.992	2,2
Nfkb2	Tspan3	0.93774	50.52	0.519	rgb(223,118,119)	1.992	2,2
Prrx1	Thbd	0.93774	50.52	0.515	rgb(223,119,120)	1.992	2,2
Runx1	Cd74	-0.93774	50.52	-5.2E-01	rgb(105,149,237)	1.992	2,2
Satb1	Gnpda1	0.93774	50.52	0.522	rgb(223,117,118)	1.992	2,2
Scrt1	Cdh17	0.93774	50.52	0.519	rgb(223,118,119)	1.992	2,2
Spib	St7	0.93774	50.52	0.519	rgb(223,118,119)	1.992	2,2
Srebf2	Kdm2b	0.93774	50.52	0.523	rgb(223,117,118)	1.992	None
Twist1	Kctd15	0.93774	50.52	0.517	rgb(223,118,119)	1.992	2,2
Zfhx3	Ermp1	0.93774	50.52	0.523	rgb(223,117,118)	1.992	2,2
Zfp202	Thra	-0.93774	50.52	-5.2E-01	rgb(104,148,237)	1.992	None
Zfp467	Zfp280b	0.93774	50.52	0.516	rgb(223,118,119)	1.992	2,2
Adnp	Hist1h1d	-0.93774	50.52	-5.2E-01	rgb(103,148,237)	1.992	2,2
Adnp	Hist4h4	-0.93774	50.52	-5.2E-01	rgb(103,148,237)	1.992	2,2
Akna	C2cd3	0.93774	50.52	0.522	rgb(223,117,118)	1.992	2,2
Cenpt	Rcan3	0.93774	50.52	0.521	rgb(223,117,118)	1.992	2,2
Csrnp1	Maff	0.93774	50.52	0.516	rgb(223,118,119)	1.992	2,2
Drap1	Pknox1	-0.93774	50.52	-5.2E-01	rgb(104,148,237)	1.992	2,2
Fbxl19	Fth1	-0.93774	50.52	-5.2E-01	rgb(105,149,237)	1.992	2,2
Mxd3	Vim	0.93774	50.52	0.523	rgb(223,117,118)	1.992	2,2
Mxd4	2210013O21Rik	0.93774	50.52	0.521	rgb(223,117,118)	1.992	2,2
Ncoa3	Atp11a	0.93774	50.52	0.519	rgb(223,118,119)	1.992	2,2
Plscr1	Clic4	0.93774	50.52	0.516	rgb(223,118,119)	1.992	2,2
Rbck1	Dnajc21	-0.93774	50.52	-5.2E-01	rgb(103,148,237)	1.992	2,2
Scml4	Rab19	0.93774	50.52	0.524	rgb(223,117,118)	1.992	2,2
Snapc2	Arhgdig	0.93774	50.52	0.521	rgb(223,118,119)	1.992	2,2
Zeb2	Nedd9	0.93774	50.52	0.516	rgb(223,118,120)	1.992	2,2
Zeb2	Zscan21	-0.93774	50.52	-5.2E-01	rgb(104,148,237)	1.992	2,2
Zfp280c	Rfx7	0.93774	50.52	0.524	rgb(223,117,118)	1.992	2,2
Zfp296	Ccng2	-0.93774	50.52	-5.2E-01	rgb(105,149,237)	1.992	2,2
Zfp365	4831440E17Rik	-0.93774	50.52	-5.2E-01	rgb(103,148,237)	1.992	2,2
Zfp365	Dcxr	0.93774	50.52	0.522	rgb(223,117,118)	1.992	2,2
Zfp365	Psrc1	0.93774	50.52	0.518	rgb(223,118,119)	1.992	2,2
Zfp382	Dusp14	0.93774	50.52	0.519	rgb(223,118,119)	1.992	2,2
Zfp414	Rab4b	0.93774	50.52	0.523	rgb(223,117,118)	1.992	2,2
Zfp426	Cd274	0.93774	50.52	0.52	rgb(223,118,119)	1.992	2,2
Zfp429	Ankrd33b	0.93774	50.52	0.522	rgb(223,117,118)	1.992	2,2
Zfp429	H60b	-0.93774	50.52	-5.2E-01	rgb(105,149,237)	1.992	2,2
Zfp536	Tekt2	0.93774	50.52	0.52	rgb(223,118,119)	1.992	2,2
Zfp629	Fgfr1	0.93774	50.52	0.521	rgb(223,118,119)	1.992	2,2
Zfp654	Mbtd1	0.93774	50.52	0.515	rgb(223,119,120)	1.992	2,2
Zfp703	Utrn	-0.93774	50.52	-5.2E-01	rgb(105,149,237)	1.992	2,2
Zfp707	Slc39a10	-0.93774	50.52	-5.2E-01	rgb(104,148,237)	1.992	2,2
Zfp750	Lrrc28	0.93774	50.52	0.516	rgb(223,118,119)	1.992	2,2
Zfp870	Fads2	0.93774	50.52	0.517	rgb(223,118,119)	1.992	2,2
Zfp948	Per3	0.93774	50.52	0.516	rgb(223,118,120)	1.992	2,2
Zfp956	Ankrd23	0.93774	50.52	0.522	rgb(223,117,118)	1.992	2,2
Ar	Zfp467	0.93596	50.51	0.508	rgb(223,120,121)	1.9918	2,2
Arid3a	Lamc1	0.93596	50.51	0.508	rgb(223,120,121)	1.9918	2,2
Batf	Ccdc50	-0.93596	50.51	-5.1E-01	rgb(107,150,236)	1.9918	None
Batf	Cntnap1	-0.93596	50.51	-5.1E-01	rgb(107,150,236)	1.9918	None
Bcl11b	Mllt6	0.93596	50.51	0.509	rgb(223,120,121)	1.9918	None
Bhlhe40	Anxa2	0.93596	50.51	0.514	rgb(223,119,120)	1.9918	2,2
Creb3l1	Mdn1	-0.93596	50.51	-5.1E-01	rgb(106,150,236)	1.9918	2,2
Dbp	Abcb1b	-0.93596	50.51	-5.1E-01	rgb(105,149,237)	1.9918	2,2
Elf1	Cd226	0.93596	50.51	0.507	rgb(223,120,121)	1.9918	2,2
Elf1	Srpk2	0.93596	50.51	0.512	rgb(223,119,120)	1.9918	None
Ets1	Ppp1r10	-0.93596	50.51	-5.1E-01	rgb(107,150,236)	1.9918	None
Fosl2	L3mbtl3	-0.93596	50.51	-5.1E-01	rgb(107,150,236)	1.9918	None
Fosl2	Stat3	0.93596	50.51	0.507	rgb(223,120,121)	1.9918	None
Foxp1	Batf3	-0.93596	50.51	-5.1E-01	rgb(105,149,237)	1.9918	2,2
Foxs1	Tnfrsf25	0.93596	50.51	0.507	rgb(223,120,121)	1.9918	2,2
Gata3	Il13	0.93596	50.51	0.505	rgb(223,120,121)	1.9918	2,2
Hbp1	Smyd5	-0.93596	50.51	-5.1E-01	rgb(107,150,236)	1.9918	2,2
Hif3a	Zfp395	0.93596	50.51	0.506	rgb(223,120,121)	1.9918	2,2
Hlx	Olfm1	0.93596	50.51	0.515	rgb(223,119,120)	1.9918	2,2
Hmg20b	Dock11	-0.93596	50.51	-5.1E-01	rgb(107,150,236)	1.9918	2,2
Irf4	Cxcr6	-0.93596	50.51	-5.1E-01	rgb(106,149,236)	1.9918	None
Irf4	Ptprf	0.93596	50.51	0.513	rgb(223,119,120)	1.9918	None
Irf5	Unc93b1	0.93596	50.51	0.508	rgb(223,120,121)	1.9918	2,2
Irf7	Gbp6	0.93596	50.51	0.507	rgb(223,120,121)	1.9918	2,2
Irf7	Gm6548	0.93596	50.51	0.514	rgb(223,119,120)	1.9918	2,2
Irf7	Ifi204	0.93596	50.51	0.512	rgb(223,119,120)	1.9918	None
Jdp2	Slc6a9	0.93596	50.51	0.507	rgb(223,120,121)	1.9918	2,2
Kdm2b	Adora2a	0.93596	50.51	0.511	rgb(223,119,120)	1.9918	2,2
Kdm2b	Gbp9	0.93596	50.51	0.515	rgb(223,119,120)	1.9918	2,2
Lhx6	Sh2b1	0.93596	50.51	0.514	rgb(223,119,120)	1.9918	2,2
Lyl1	Itgb5	0.93596	50.51	0.505	rgb(223,120,121)	1.9918	2,2
Nr4a2	Gpr65	0.93596	50.51	0.51	rgb(223,120,121)	1.9918	None
Plagl1	Eml1	0.93596	50.51	0.515	rgb(223,119,120)	1.9918	2,2
Plagl1	Slc1a4	0.93596	50.51	0.512	rgb(223,119,120)	1.9918	2,2
Pou2af1	Trim66	0.93596	50.51	0.509	rgb(223,120,121)	1.9918	2,2
Rest	Bzw2	-0.93596	50.51	-5.1E-01	rgb(106,150,236)	1.9918	2,2
Rfx2	Hopx	-0.93596	50.51	-5.1E-01	rgb(106,149,237)	1.9918	2,2
Rfx7	Synj1	0.93596	50.51	0.514	rgb(223,119,120)	1.9918	2,2
Scrt1	Espn	0.93596	50.51	0.513	rgb(223,119,120)	1.9918	2,2
Six5	Lbh	-0.93596	50.51	-5.1E-01	rgb(107,150,236)	1.9918	2,2
Sox5	Akr1b8	0.93596	50.51	0.506	rgb(223,120,121)	1.9918	2,2
Srebf1	Trib3	0.93596	50.51	0.506	rgb(223,120,121)	1.9918	2,2
Srebf2	Rpl14	-0.93596	50.51	-5.1E-01	rgb(106,149,236)	1.9918	2,2
Stat1	Ncf1	0.93596	50.51	0.506	rgb(223,120,121)	1.9918	2,2
Tcf4	Eif4e3	0.93596	50.51	0.506	rgb(223,120,121)	1.9918	2,2
Twist1	Cxcl1	0.93596	50.51	0.511	rgb(223,119,120)	1.9918	2,2
Twist1	Loxl2	0.93596	50.51	0.513	rgb(223,119,120)	1.9918	2,2
Vax2	B3galt2	0.93596	50.51	0.512	rgb(223,119,120)	1.9918	2,2
Zbtb4	Ncoa1	0.93596	50.51	0.509	rgb(223,120,121)	1.9918	2,2
Zfp524	Zfp36	0.93596	50.51	0.513	rgb(223,119,120)	1.9918	2,2
Zhx1	Mxd3	-0.93596	50.51	-5.1E-01	rgb(105,149,237)	1.9918	2,2
Adnp	Rraga	0.93596	50.51	0.51	rgb(223,120,121)	1.9918	2,2
Ankzf1	Rbfox2	0.93596	50.51	0.508	rgb(223,120,121)	1.9918	2,2
Atmin	Scyl2	0.93596	50.51	0.509	rgb(223,120,121)	1.9918	2,2
Csrnp1	1110057K04Rik	-0.93596	50.51	-5.1E-01	rgb(106,150,236)	1.9918	2,2
Hmgb3	Pla2g4f	0.93596	50.51	0.51	rgb(223,120,121)	1.9918	2,2
Klf6	Neu3	0.93596	50.51	0.514	rgb(223,119,120)	1.9918	2,2
Mxd1	Dst	0.93596	50.51	0.512	rgb(223,119,120)	1.9918	2,2
Prdm8	Fam178b	0.93596	50.51	0.508	rgb(223,120,121)	1.9918	2,2
Scml4	Itm2a	0.93596	50.51	0.511	rgb(223,119,120)	1.9918	2,2
Skil	Tgfbr1	0.93596	50.51	0.508	rgb(223,120,121)	1.9918	2,2
Thap3	N4bp2l1	0.93596	50.51	0.507	rgb(223,120,121)	1.9918	2,2
Thap7	Higd1a	0.93596	50.51	0.508	rgb(223,120,121)	1.9918	2,2
Tigd2	Gprin3	0.93596	50.51	0.511	rgb(223,119,120)	1.9918	2,2
Whsc1	Dclre1a	0.93596	50.51	0.509	rgb(223,120,121)	1.9918	2,2
Zbed3	Zkscan17	0.93596	50.51	0.509	rgb(223,120,121)	1.9918	2,2
Zbtb26	2310015A10Rik	0.93596	50.51	0.507	rgb(223,120,121)	1.9918	2,2
Zbtb32	Mtrf1	0.93596	50.51	0.511	rgb(223,119,120)	1.9918	2,2
Zbtb38	Rai14	0.93596	50.51	0.506	rgb(223,120,121)	1.9918	2,2
Zeb2	Serpine1	0.93596	50.51	0.511	rgb(223,119,121)	1.9918	2,2
Zfp26	Mgat5	0.93596	50.51	0.514	rgb(223,119,120)	1.9918	2,2
Zfp277	Mgll	-0.93596	50.51	-5.1E-01	rgb(106,150,236)	1.9918	2,2
Zfp28	Prdm16	0.93596	50.51	0.514	rgb(223,119,120)	1.9918	2,2
Zfp362	Mmp7	-0.93596	50.51	-5.1E-01	rgb(106,150,236)	1.9918	2,2
Zfp365	9030617O03Rik	0.93596	50.51	0.511	rgb(223,119,120)	1.9918	2,2
Zfp385a	Zfp750	0.93596	50.51	0.512	rgb(223,119,120)	1.9918	2,2
Zfp513	Zfp408	0.93596	50.51	0.508	rgb(223,120,121)	1.9918	2,2
Zfp52	Creb3l2	0.93596	50.51	0.507	rgb(223,120,121)	1.9918	2,2
Zfp629	Tbc1d16	0.93596	50.51	0.507	rgb(223,120,121)	1.9918	2,2
Zfp750	Sars	-0.93596	50.51	-5.1E-01	rgb(105,149,237)	1.9918	2,2
Zfp831	Lypd6b	0.93596	50.51	0.506	rgb(223,120,121)	1.9918	2,2
Zfp9	Plcd1	0.93596	50.51	0.511	rgb(223,119,120)	1.9918	2,2
Zhx2	Mxd3	-0.93596	50.51	-5.1E-01	rgb(106,149,236)	1.9918	2,2
Ahr	Nipal1	0.93419	50.5	0.497	rgb(222,122,123)	1.9916	2,2
Ahrr	Trappc10	0.93419	50.5	0.498	rgb(222,122,123)	1.9916	2,2
Arntl2	Clec2g	0.93419	50.5	0.5	rgb(223,121,122)	1.9916	2,2
Bach1	Zfp239	-0.93419	50.5	-5.0E-01	rgb(107,150,236)	1.9916	2,2
Bcl6	Itgb1	-0.93419	50.5	-5.0E-01	rgb(109,152,236)	1.9916	2,2
Bcl6b	Tigit	0.93419	50.5	0.498	rgb(222,122,123)	1.9916	2,2
Cebpb	Aqp9	0.93419	50.5	0.502	rgb(223,121,122)	1.9916	2,2
Cebpg	Thap4	-0.93419	50.5	-5.0E-01	rgb(108,151,236)	1.9916	2,2
Cebpg	Tsc22d3	0.93419	50.5	0.502	rgb(223,121,122)	1.9916	2,2
Cenpb	Pfas	0.93419	50.5	0.497	rgb(222,122,123)	1.9916	2,2
Creb3l1	Pcdh7	-0.93419	50.5	-5.0E-01	rgb(109,151,236)	1.9916	None
Creb3l2	Spred3	0.93419	50.5	0.503	rgb(223,121,122)	1.9916	2,2
Crem	Galc	0.93419	50.5	0.496	rgb(222,122,123)	1.9916	None
Crem	Vps37b	0.93419	50.5	0.496	rgb(222,122,123)	1.9916	None
Epas1	Mllt3	0.93419	50.5	0.499	rgb(222,122,123)	1.9916	None
Epas1	Tmem43	0.93419	50.5	0.497	rgb(222,122,123)	1.9916	2,2
Erg	Mllt3	0.93419	50.5	0.497	rgb(222,122,123)	1.9916	2,2
Ets1	Slc9a3r1	0.93419	50.5	0.505	rgb(223,121,122)	1.9916	None
Foxf2	Adora2b	0.93419	50.5	0.497	rgb(222,122,123)	1.9916	2,2
Foxp1	Adam9	-0.93419	50.5	-5.0E-01	rgb(110,152,236)	1.9916	2,2
Foxp3	Nt5e	0.93419	50.5	0.502	rgb(223,121,122)	1.9916	None
Gata1	Gadd45g	0.93419	50.5	0.495	rgb(222,122,123)	1.9916	2,2
Hif3a	Rasl12	0.93419	50.5	0.498	rgb(222,122,123)	1.9916	2,2
Hsf1	Rwdd2a	-0.93419	50.5	-5.0E-01	rgb(108,151,236)	1.9916	None
Insm1	Spin4	-0.93419	50.5	-5.0E-01	rgb(108,150,236)	1.9916	2,2
Irf5	Calhm2	0.93419	50.5	0.505	rgb(223,121,122)	1.9916	2,2
Irf5	Ccng2	0.93419	50.5	0.496	rgb(222,122,123)	1.9916	2,2
Irf5	Dazap2	-0.93419	50.5	-5.0E-01	rgb(109,151,236)	1.9916	2,2
Jdp2	Slamf9	0.93419	50.5	0.503	rgb(223,121,122)	1.9916	2,2
Jun	Fam129b	0.93419	50.5	0.5	rgb(223,121,122)	1.9916	None
Klf13	Phlda3	-0.93419	50.5	-5.0E-01	rgb(108,150,236)	1.9916	2,2
Klf2	Kcna3	-0.93419	50.5	-5.0E-01	rgb(108,150,236)	1.9916	None
Msc	Gnaz	0.93419	50.5	0.496	rgb(222,122,123)	1.9916	2,2
Nfatc4	H2-Eb2	0.93419	50.5	0.501	rgb(223,121,122)	1.9916	2,2
Nfatc4	Pde4a	0.93419	50.5	0.496	rgb(222,122,123)	1.9916	2,2
Nfil3	Epn2	0.93419	50.5	0.499	rgb(222,122,123)	1.9916	2,2
Npas2	Mtss1	0.93419	50.5	0.501	rgb(223,121,122)	1.9916	2,2
Nr4a1	Exoc4	-0.93419	50.5	-5.0E-01	rgb(108,150,236)	1.9916	2,2
Otx1	Zdbf2	0.93419	50.5	0.501	rgb(223,121,122)	1.9916	2,2
Plagl1	S1pr2	-0.93419	50.5	-5.0E-01	rgb(108,151,236)	1.9916	2,2
Pou2af1	Dusp5	-0.93419	50.5	-5.0E-01	rgb(108,151,236)	1.9916	None
Pou2af1	Fgf16	0.93419	50.5	0.496	rgb(222,122,123)	1.9916	2,2
Pou2af1	P2ry2	0.93419	50.5	0.497	rgb(222,122,123)	1.9916	2,2
Pou2f2	Kcnq5	0.93419	50.5	0.501	rgb(223,121,122)	1.9916	None
Prdm1	Tmprss6	0.93419	50.5	0.497	rgb(222,122,123)	1.9916	2,2
Prrx1	Ccdc80	0.93419	50.5	0.497	rgb(222,122,123)	1.9916	2,2
Rbpj	Rasal1	-0.93419	50.5	-5.0E-01	rgb(109,151,236)	1.9916	2,2
Six1	Inhba	0.93419	50.5	0.497	rgb(222,122,123)	1.9916	2,2
Six5	Skil	-0.93419	50.5	-5.0E-01	rgb(109,152,236)	1.9916	None
Stat4	Scyl2	0.93419	50.5	0.497	rgb(222,122,123)	1.9916	2,2
Tcf3	Sh2d3c	0.93419	50.5	0.498	rgb(222,122,123)	1.9916	None
Tead1	Faim3	0.93419	50.5	0.497	rgb(222,122,123)	1.9916	2,2
Tead1	Pigr	0.93419	50.5	0.499	rgb(222,122,123)	1.9916	2,2
Tef	Tnfsf8	0.93419	50.5	0.496	rgb(222,122,123)	1.9916	2,2
Thap1	Rpl24	0.93419	50.5	0.498	rgb(222,122,123)	1.9916	None
Vax2	Tex261	0.93419	50.5	0.497	rgb(222,122,123)	1.9916	2,2
Vdr	Fbxo30	0.93419	50.5	0.496	rgb(222,122,123)	1.9916	2,2
Zbtb1	Larp1b	0.93419	50.5	0.504	rgb(223,121,122)	1.9916	2,2
Zbtb4	Sqstm1	0.93419	50.5	0.497	rgb(222,122,123)	1.9916	2,2
Zeb1	Bmp2k	0.93419	50.5	0.501	rgb(223,121,122)	1.9916	2,2
Zfhx3	Zfp362	0.93419	50.5	0.498	rgb(222,122,123)	1.9916	None
Zfp219	Irf5	0.93419	50.5	0.497	rgb(222,122,123)	1.9916	2,2
Zfp467	C630043F03Rik	-0.93419	50.5	-5.0E-01	rgb(108,151,236)	1.9916	2,2
C030039L03Rik	Gck	0.93419	50.5	0.504	rgb(223,121,122)	1.9916	2,2
Cbx2	Cdc25b	0.93419	50.5	0.501	rgb(223,121,122)	1.9916	2,2
Cenpt	Pde4d	0.93419	50.5	0.498	rgb(222,122,123)	1.9916	2,2
Dach2	Slc44a5	0.93419	50.5	0.497	rgb(222,122,123)	1.9916	2,2
Dpf1	Ero1l	0.93419	50.5	0.505	rgb(223,121,122)	1.9916	2,2
Dr1	Srpk1	-0.93419	50.5	-5.0E-01	rgb(109,151,236)	1.9916	2,2
Drap1	Ptprcap	0.93419	50.5	0.498	rgb(222,122,123)	1.9916	2,2
Hmgb3	Il9r	0.93419	50.5	0.495	rgb(222,122,123)	1.9916	2,2
Kdm5b	Ccng2	0.93419	50.5	0.504	rgb(223,121,122)	1.9916	2,2
Kdm5b	Pgm2	0.93419	50.5	0.497	rgb(222,122,123)	1.9916	2,2
Klf6	Chst3	-0.93419	50.5	-5.0E-01	rgb(108,151,236)	1.9916	2,2
Litaf	Chn2	0.93419	50.5	0.5	rgb(223,121,122)	1.9916	2,2
Litaf	Slamf7	0.93419	50.5	0.5	rgb(222,122,123)	1.9916	2,2
Mxd3	9530077C05Rik	0.93419	50.5	0.503	rgb(223,121,122)	1.9916	2,2
Ncoa2	Phlpp1	0.93419	50.5	0.5	rgb(223,121,122)	1.9916	2,2
Ncoa2	Tcf12	0.93419	50.5	0.503	rgb(223,121,122)	1.9916	2,2
Phf1	0610007P14Rik	-0.93419	50.5	-5.0E-01	rgb(108,151,236)	1.9916	2,2
Plscr1	Dhrs9	0.93419	50.5	0.501	rgb(223,121,122)	1.9916	2,2
Plscr1	Plod2	0.93419	50.5	0.497	rgb(222,122,123)	1.9916	2,2
Rlf	Whamm	0.93419	50.5	0.495	rgb(222,122,123)	1.9916	2,2
Sgsm2	Thoc3	-0.93419	50.5	-5.0E-01	rgb(110,152,236)	1.9916	2,2
Tbx6	Vasn	0.93419	50.5	0.504	rgb(223,121,122)	1.9916	2,2
Trps1	Rgs1	0.93419	50.5	0.495	rgb(222,122,123)	1.9916	2,2
Tulp2	Tnnt3	0.93419	50.5	0.501	rgb(223,121,122)	1.9916	2,2
Tulp3	Il2ra	0.93419	50.5	0.497	rgb(222,122,123)	1.9916	2,2
Zbtb46	Phlda3	0.93419	50.5	0.495	rgb(222,122,123)	1.9916	2,2
Zfp296	Hspa4l	-0.93419	50.5	-5.0E-01	rgb(108,151,236)	1.9916	2,2
Zfp35	Commd9	0.93419	50.5	0.501	rgb(223,121,122)	1.9916	2,2
Zfp354c	Acpp	0.93419	50.5	0.504	rgb(223,121,122)	1.9916	2,2
Zfp358	Sorcs2	-0.93419	50.5	-5.0E-01	rgb(108,151,236)	1.9916	2,2
Zfp367	Kdelc1	0.93419	50.5	0.495	rgb(222,122,123)	1.9916	2,2
Zfp367	Wdr76	0.93419	50.5	0.501	rgb(223,121,122)	1.9916	2,2
Zfp418	Cd59a	0.93419	50.5	0.496	rgb(222,122,123)	1.9916	2,2
Zfp429	Ubiad1	-0.93419	50.5	-5.0E-01	rgb(108,150,236)	1.9916	2,2
Zfp473	Rps6ka3	0.93419	50.5	0.496	rgb(222,122,123)	1.9916	2,2
Zfp473	Skap2	0.93419	50.5	0.504	rgb(223,121,122)	1.9916	2,2
Zfp568	Prodh	0.93419	50.5	0.502	rgb(223,121,122)	1.9916	2,2
Zfp608	Fam102a	0.93419	50.5	0.5	rgb(223,121,122)	1.9916	2,2
Zfp719	Trmt11	0.93419	50.5	0.496	rgb(222,122,123)	1.9916	2,2
Zfp750	Dnm3os	0.93419	50.5	0.496	rgb(222,122,123)	1.9916	2,2
Zfp750	Urm1	0.93419	50.5	0.496	rgb(222,122,123)	1.9916	2,2
Zfp777	Pdxp	0.93419	50.5	0.499	rgb(222,122,123)	1.9916	2,2
Zfp956	Ppcdc	0.93419	50.5	0.499	rgb(222,122,123)	1.9916	2,2
Zik1	Apitd1	0.93419	50.5	0.497	rgb(222,122,123)	1.9916	2,2
Zmiz1	Apbb1ip	0.93419	50.5	0.499	rgb(222,122,123)	1.9916	2,2
Ahr	Fam43a	-0.93241	50.49	-4.9E-01	rgb(111,153,236)	1.9914	2,2
Atf3	Atp11a	0.93241	50.49	0.492	rgb(222,123,124)	1.9914	2,2
Atf6	Cmtm7	-0.93241	50.49	-4.9E-01	rgb(111,153,235)	1.9914	2,2
Bach1	Fyn	0.93241	50.49	0.489	rgb(222,124,125)	1.9914	None
Creb3l2	Numbl	0.93241	50.49	0.489	rgb(222,124,125)	1.9914	2,2
Creb3l2	Sdcbp2	0.93241	50.49	0.494	rgb(222,123,124)	1.9914	2,2
Ddit3	Cebpg	0.93241	50.49	0.492	rgb(222,123,124)	1.9914	2,2
Dmrta2	Thrb	0.93241	50.49	0.486	rgb(222,124,125)	1.9914	None
Egr2	Runx1	0.93241	50.49	0.487	rgb(222,124,125)	1.9914	None
Elf1	Cmah	0.93241	50.49	0.486	rgb(222,124,125)	1.9914	None
Epas1	Cnnm1	0.93241	50.49	0.487	rgb(222,124,125)	1.9914	2,2
Erf	Zfp36l2	0.93241	50.49	0.489	rgb(222,124,125)	1.9914	None
Ets1	Dmxl2	-0.93241	50.49	-4.9E-01	rgb(110,152,236)	1.9914	2,2
Ets2	Pigz	-0.93241	50.49	-4.9E-01	rgb(111,152,236)	1.9914	2,2
Ets2	Sphk1	-0.93241	50.49	-4.9E-01	rgb(111,153,235)	1.9914	2,2
Etv4	Spint1	0.93241	50.49	0.491	rgb(222,123,124)	1.9914	2,2
Etv5	Tnip3	-0.93241	50.49	-4.9E-01	rgb(112,153,235)	1.9914	2,2
Foxf2	Tmem173	0.93241	50.49	0.493	rgb(222,123,124)	1.9914	2,2
Foxo3	Ccng1	0.93241	50.49	0.492	rgb(222,123,124)	1.9914	2,2
Foxp2	Sh2d4a	0.93241	50.49	0.488	rgb(222,124,125)	1.9914	2,2
Foxs1	Sh2d7	0.93241	50.49	0.492	rgb(222,123,124)	1.9914	2,2
Gabpa	Pxmp2	-0.93241	50.49	-4.9E-01	rgb(111,153,236)	1.9914	None
Hif3a	Vegfa	0.93241	50.49	0.494	rgb(222,123,124)	1.9914	2,2
Hlx	a	0.93241	50.49	0.487	rgb(222,124,125)	1.9914	2,2
Ikzf2	Ergic1	0.93241	50.49	0.489	rgb(222,124,125)	1.9914	2,2
Ikzf4	Chst12	0.93241	50.49	0.488	rgb(222,124,125)	1.9914	2,2
Irf1	Gm4841	0.93241	50.49	0.486	rgb(222,124,125)	1.9914	2,2
Irf1	Tmem35	0.93241	50.49	0.49	rgb(222,123,124)	1.9914	None
Irf2	Wipf1	0.93241	50.49	0.493	rgb(222,123,124)	1.9914	None
Irf4	Abcd3	-0.93241	50.49	-4.9E-01	rgb(111,152,236)	1.9914	None
Irf4	B9d1	-0.93241	50.49	-4.9E-01	rgb(111,152,236)	1.9914	2,2
Irf4	Chst15	0.93241	50.49	0.489	rgb(222,124,125)	1.9914	None
Irf4	Tspan2	0.93241	50.49	0.486	rgb(222,124,125)	1.9914	None
Irf5	Dcxr	0.93241	50.49	0.488	rgb(222,124,125)	1.9914	2,2
Irf5	Rnf135	0.93241	50.49	0.494	rgb(222,123,124)	1.9914	2,2
Jund	Rgs19	-0.93241	50.49	-4.9E-01	rgb(111,153,236)	1.9914	None
Klf10	Kctd14	0.93241	50.49	0.494	rgb(222,123,124)	1.9914	2,2
Klf2	Kcnip2	0.93241	50.49	0.492	rgb(222,123,124)	1.9914	2,2
Lin54	Guca1b	-0.93241	50.49	-4.9E-01	rgb(111,153,235)	1.9914	2,2
Maf	Emp1	0.93241	50.49	0.486	rgb(222,124,125)	1.9914	None
Msc	Svop	0.93241	50.49	0.494	rgb(222,123,124)	1.9914	2,2
Mxi1	Rnf181	0.93241	50.49	0.494	rgb(222,123,124)	1.9914	2,2
Myb	Tmem71	0.93241	50.49	0.492	rgb(222,123,124)	1.9914	2,2
Nfatc4	Camk2n1	0.93241	50.49	0.487	rgb(222,124,125)	1.9914	2,2
Nfatc4	Cebpb	0.93241	50.49	0.487	rgb(222,124,125)	1.9914	2,2
Nfkb2	Abcb1a	0.93241	50.49	0.493	rgb(222,123,124)	1.9914	2,2
Nr1h2	Nucks1	-0.93241	50.49	-4.9E-01	rgb(111,152,236)	1.9914	2,2
Plagl1	Bid	0.93241	50.49	0.495	rgb(222,122,123)	1.9914	2,2
Plagl1	Ikzf2	0.93241	50.49	0.49	rgb(222,123,124)	1.9914	2,2
Pou2af1	Sh3bp1	-0.93241	50.49	-4.9E-01	rgb(110,152,236)	1.9914	None
Rbpj	4833439L19Rik	0.93241	50.49	0.493	rgb(222,123,124)	1.9914	2,2
Rel	Gfod1	0.93241	50.49	0.487	rgb(222,124,125)	1.9914	None
Rorc	Tnfrsf25	0.93241	50.49	0.494	rgb(222,123,124)	1.9914	None
Runx1	Egr2	0.93241	50.49	0.494	rgb(222,123,124)	1.9914	2,2
Runx2	Creb3l2	0.93241	50.49	0.488	rgb(222,124,125)	1.9914	2,2
Rxra	Myo18a	0.93241	50.49	0.49	rgb(222,123,124)	1.9914	None
Scrt1	Appl2	0.93241	50.49	0.485	rgb(222,124,125)	1.9914	2,2
Scrt1	Ppap2c	0.93241	50.49	0.49	rgb(222,124,124)	1.9914	2,2
Scrt1	Rras	0.93241	50.49	0.489	rgb(222,124,125)	1.9914	2,2
Six5	Tex15	0.93241	50.49	0.491	rgb(222,123,124)	1.9914	2,2
Tet1	Pccb	0.93241	50.49	0.49	rgb(222,123,124)	1.9914	2,2
Twist1	Il1rap	0.93241	50.49	0.486	rgb(222,124,125)	1.9914	2,2
Zbtb7c	Mylk	0.93241	50.49	0.493	rgb(222,123,124)	1.9914	2,2
Zbtb7c	Zfp395	-0.93241	50.49	-4.9E-01	rgb(111,153,236)	1.9914	2,2
Zfp202	Tsen2	0.93241	50.49	0.49	rgb(222,123,124)	1.9914	2,2
Zfp467	B3galt2	-0.93241	50.49	-4.9E-01	rgb(111,152,236)	1.9914	2,2
Zfp467	Hspg2	0.93241	50.49	0.486	rgb(222,124,125)	1.9914	2,2
Zfp467	Tgfb3	0.93241	50.49	0.489	rgb(222,124,125)	1.9914	2,2
Zfp652	Fads2	-0.93241	50.49	-4.9E-01	rgb(111,153,236)	1.9914	2,2
Zfx	Hspb11	-0.93241	50.49	-4.9E-01	rgb(111,153,235)	1.9914	2,2
Ahdc1	Zbp1	-0.93241	50.49	-4.9E-01	rgb(111,152,236)	1.9914	2,2
Akna	Coro7	0.93241	50.49	0.487	rgb(222,124,125)	1.9914	2,2
Casz1	D630039A03Rik	-0.93241	50.49	-4.9E-01	rgb(111,152,236)	1.9914	2,2
Ccdc17	Impg2	0.93241	50.49	0.489	rgb(222,124,125)	1.9914	2,2
Csrnp1	Arhgef10	0.93241	50.49	0.486	rgb(222,124,125)	1.9914	2,2
Drap1	Sepw1	0.93241	50.49	0.492	rgb(222,123,124)	1.9914	2,2
Litaf	Cmya5	0.93241	50.49	0.487	rgb(222,124,125)	1.9914	2,2
Mbnl2	Trerf1	0.93241	50.49	0.486	rgb(222,124,125)	1.9914	2,2
Mbnl2	Zfhx3	0.93241	50.49	0.493	rgb(222,123,124)	1.9914	2,2
Mtf2	Dctn4	-0.93241	50.49	-4.9E-01	rgb(110,152,236)	1.9914	2,2
Mxd1	Zfp36	0.93241	50.49	0.495	rgb(222,123,124)	1.9914	2,2
Mysm1	Skil	0.93241	50.49	0.49	rgb(222,123,124)	1.9914	2,2
Phf1	L1cam	0.93241	50.49	0.487	rgb(222,124,125)	1.9914	2,2
Phf20	Arntl2	0.93241	50.49	0.487	rgb(222,124,125)	1.9914	2,2
Phf20	Atp10d	0.93241	50.49	0.495	rgb(222,123,124)	1.9914	2,2
Prdm9	Fyco1	0.93241	50.49	0.489	rgb(222,124,125)	1.9914	2,2
Sgsm2	Kcnd1	0.93241	50.49	0.492	rgb(222,123,124)	1.9914	2,2
Sgsm2	Tg	0.93241	50.49	0.492	rgb(222,123,124)	1.9914	2,2
Trps1	Vsig2	-0.93241	50.49	-4.9E-01	rgb(111,152,236)	1.9914	2,2
Tulp3	Hist3h2a	-0.93241	50.49	-4.9E-01	rgb(110,152,236)	1.9914	2,2
Zbtb32	Sox5	0.93241	50.49	0.493	rgb(222,123,124)	1.9914	2,2
Zeb2	Sntb1	-0.93241	50.49	-4.9E-01	rgb(111,152,236)	1.9914	2,2
Zfp277	Amz2	0.93241	50.49	0.493	rgb(222,123,124)	1.9914	2,2
Zfp277	Exosc8	0.93241	50.49	0.493	rgb(222,123,124)	1.9914	2,2
Zfp280b	Itgb1	0.93241	50.49	0.489	rgb(222,124,125)	1.9914	2,2
Zfp367	Cenpw	0.93241	50.49	0.486	rgb(222,124,125)	1.9914	2,2
Zfp385a	1700007K13Rik	0.93241	50.49	0.488	rgb(222,124,125)	1.9914	2,2
Zfp385a	Pmm1	0.93241	50.49	0.493	rgb(222,123,124)	1.9914	2,2
Zfp513	Mllt3	-0.93241	50.49	-4.9E-01	rgb(112,153,235)	1.9914	2,2
Zfp536	Tmem37	0.93241	50.49	0.49	rgb(222,123,124)	1.9914	2,2
Zfp703	Pou2f2	0.93241	50.49	0.495	rgb(222,123,124)	1.9914	2,2
Zfp750	Abcb1b	0.93241	50.49	0.492	rgb(222,123,124)	1.9914	2,2
Zfp750	Commd9	0.93241	50.49	0.488	rgb(222,124,125)	1.9914	2,2
Zfp763	Stk38l	0.93241	50.49	0.487	rgb(222,124,125)	1.9914	2,2
Zfp870	1700030K09Rik	0.93241	50.49	0.493	rgb(222,123,124)	1.9914	2,2
Zfp882	Proz	0.93241	50.49	0.487	rgb(222,124,125)	1.9914	2,2
Zfp956	Bambi	0.93241	50.49	0.489	rgb(222,124,125)	1.9914	2,2
Zfp956	Ikbke	0.93241	50.49	0.492	rgb(222,123,124)	1.9914	2,2
Zfp960	Kifc3	0.93241	50.49	0.492	rgb(222,123,124)	1.9914	2,2
Zfpm1	Sirt4	-0.93241	50.49	-4.9E-01	rgb(110,152,236)	1.9914	2,2
Zhx2	Sema6b	-0.93241	50.49	-4.9E-01	rgb(110,152,236)	1.9914	2,2
Ahrr	Nlrc3	0.93063	50.48	0.477	rgb(222,126,127)	1.9912	2,2
Ahrr	Prr5l	0.93063	50.48	0.483	rgb(222,125,126)	1.9912	2,2
Arid3a	Ms4a4b	-0.93063	50.48	-4.8E-01	rgb(114,154,235)	1.9912	2,2
Atf3	Stc2	0.93063	50.48	0.478	rgb(222,126,127)	1.9912	2,2
Bbx	Exoc4	0.93063	50.48	0.482	rgb(222,125,126)	1.9912	None
Cebpg	Gpr89	-0.93063	50.48	-4.8E-01	rgb(114,154,235)	1.9912	2,2
Cux1	Unc93b1	-0.93063	50.48	-4.8E-01	rgb(114,154,235)	1.9912	2,2
Ddit3	Phtf2	-0.93063	50.48	-4.8E-01	rgb(113,153,235)	1.9912	2,2
Epas1	Filip1l	0.93063	50.48	0.478	rgb(222,126,127)	1.9912	None
Epas1	Myo6	0.93063	50.48	0.483	rgb(222,125,126)	1.9912	2,2
Fos	Gm6225	0.93063	50.48	0.484	rgb(222,125,126)	1.9912	2,2
Foxf2	Tmem163	0.93063	50.48	0.484	rgb(222,125,125)	1.9912	2,2
Foxo3	Exosc8	-0.93063	50.48	-4.8E-01	rgb(113,154,235)	1.9912	None
Foxp3	Sgk1	0.93063	50.48	0.481	rgb(222,125,126)	1.9912	2,2
Gfi1	Rassf3	-0.93063	50.48	-4.8E-01	rgb(113,154,235)	1.9912	2,2
Glis2	Cercam	0.93063	50.48	0.477	rgb(222,126,127)	1.9912	2,2
Gtf2ird1	Neurl1b	0.93063	50.48	0.485	rgb(222,124,125)	1.9912	2,2
Hic1	Cttn	0.93063	50.48	0.48	rgb(222,125,126)	1.9912	None
Hic1	Ggta1	0.93063	50.48	0.485	rgb(222,124,125)	1.9912	None
Hlx	Serpinb5	0.93063	50.48	0.476	rgb(222,126,127)	1.9912	2,2
Irf2	Znhit6	0.93063	50.48	0.48	rgb(222,125,126)	1.9912	None
Irf4	Tnfsf10	-0.93063	50.48	-4.8E-01	rgb(114,154,235)	1.9912	None
Irf5	Phldb1	0.93063	50.48	0.479	rgb(222,125,126)	1.9912	2,2
Irf7	Oas1c	0.93063	50.48	0.482	rgb(222,125,126)	1.9912	None
Jun	Stat5b	0.93063	50.48	0.481	rgb(222,125,126)	1.9912	None
Kdm2b	5730508B09Rik	-0.93063	50.48	-4.8E-01	rgb(112,153,235)	1.9912	2,2
Lef1	Tgfbr3	0.93063	50.48	0.48	rgb(222,125,126)	1.9912	None
Msc	Cd24a	0.93063	50.48	0.476	rgb(222,126,127)	1.9912	2,2
Msc	Klrk1	0.93063	50.48	0.484	rgb(222,125,125)	1.9912	2,2
Nfatc4	Zcchc12	0.93063	50.48	0.485	rgb(222,124,125)	1.9912	2,2
Nfil3	Rbpj	0.93063	50.48	0.479	rgb(222,125,126)	1.9912	2,2
Nkx1-2	Dmxl2	0.93063	50.48	0.481	rgb(222,125,126)	1.9912	2,2
Nkx1-2	Lypd6b	0.93063	50.48	0.48	rgb(222,125,126)	1.9912	2,2
Plagl1	Cd84	-0.93063	50.48	-4.8E-01	rgb(113,154,235)	1.9912	2,2
Pou2af1	Hs3st1	-0.93063	50.48	-4.8E-01	rgb(112,153,235)	1.9912	2,2
Pparg	Epas1	0.93063	50.48	0.477	rgb(222,126,127)	1.9912	2,2
Prrx1	Cxcl1	0.93063	50.48	0.477	rgb(222,126,127)	1.9912	2,2
Prrx1	Lonp2	0.93063	50.48	0.481	rgb(222,125,126)	1.9912	2,2
Relb	Higd1a	-0.93063	50.48	-4.8E-01	rgb(113,154,235)	1.9912	2,2
Rora	Syt11	0.93063	50.48	0.484	rgb(222,125,125)	1.9912	2,2
Runx1	Ccdc141	-0.93063	50.48	-4.8E-01	rgb(112,153,235)	1.9912	2,2
Runx2	Gimap4	0.93063	50.48	0.478	rgb(222,126,127)	1.9912	2,2
Rxra	Fgf2	0.93063	50.48	0.479	rgb(222,126,127)	1.9912	None
Smad4	Dctpp1	-0.93063	50.48	-4.8E-01	rgb(113,154,235)	1.9912	2,2
Smad4	Nefh	-0.93063	50.48	-4.8E-01	rgb(113,154,235)	1.9912	2,2
Sox5	Mab21l2	0.93063	50.48	0.481	rgb(222,125,126)	1.9912	2,2
Sox5	Timp1	0.93063	50.48	0.485	rgb(222,124,125)	1.9912	2,2
Sp4	Pex19	-0.93063	50.48	-4.8E-01	rgb(112,153,235)	1.9912	None
Sp4	Sumf2	-0.93063	50.48	-4.8E-01	rgb(113,154,235)	1.9912	2,2
Stat5b	Usp22	0.93063	50.48	0.476	rgb(222,126,127)	1.9912	2,2
Tbx21	Notch1	0.93063	50.48	0.479	rgb(222,126,127)	1.9912	2,2
Tcf4	1500009L16Rik	0.93063	50.48	0.481	rgb(222,125,126)	1.9912	2,2
Tead1	Tln2	0.93063	50.48	0.482	rgb(222,125,126)	1.9912	2,2
Trp73	Piga	-0.93063	50.48	-4.8E-01	rgb(112,153,235)	1.9912	2,2
Vax2	Abhd15	0.93063	50.48	0.483	rgb(222,125,126)	1.9912	2,2
Zfhx3	Akap2	0.93063	50.48	0.476	rgb(222,126,127)	1.9912	2,2
Zhx1	Sfmbt1	0.93063	50.48	0.48	rgb(222,125,126)	1.9912	2,2
Cbx2	Ctnnal1	0.93063	50.48	0.476	rgb(222,126,127)	1.9912	2,2
Cc2d1a	Cenpw	-0.93063	50.48	-4.8E-01	rgb(114,154,235)	1.9912	2,2
Ccdc17	Gdi1	0.93063	50.48	0.483	rgb(222,125,126)	1.9912	2,2
Cxxc5	Cnih3	-0.93063	50.48	-4.8E-01	rgb(112,153,235)	1.9912	2,2
L3mbtl3	Taf7	0.93063	50.48	0.477	rgb(222,126,127)	1.9912	2,2
Mbnl2	Vdr	0.93063	50.48	0.476	rgb(222,126,127)	1.9912	2,2
Ncoa3	Stat5b	0.93063	50.48	0.48	rgb(222,125,126)	1.9912	2,2
Sgsm2	Il9	-0.93063	50.48	-4.8E-01	rgb(114,154,235)	1.9912	2,2
Sgsm2	Per3	0.93063	50.48	0.483	rgb(222,125,126)	1.9912	2,2
Sgsm2	Unc119b	0.93063	50.48	0.481	rgb(222,125,126)	1.9912	2,2
Sgsm2	Unc93b1	0.93063	50.48	0.478	rgb(222,126,127)	1.9912	2,2
Son	Exosc8	-0.93063	50.48	-4.8E-01	rgb(114,154,235)	1.9912	2,2
Thap3	Sf3b3	-0.93063	50.48	-4.8E-01	rgb(112,153,235)	1.9912	2,2
Tigd2	Lsp1	-0.93063	50.48	-4.8E-01	rgb(114,154,235)	1.9912	2,2
Whsc1	Gen1	0.93063	50.48	0.484	rgb(222,125,126)	1.9912	2,2
Zbtb17	Cln5	-0.93063	50.48	-4.8E-01	rgb(112,153,235)	1.9912	2,2
Zbtb17	Il10rb	-0.93063	50.48	-4.8E-01	rgb(113,154,235)	1.9912	2,2
Zbtb32	Gls2	0.93063	50.48	0.481	rgb(222,125,126)	1.9912	2,2
Zbtb37	Kcna3	0.93063	50.48	0.476	rgb(222,126,127)	1.9912	2,2
Zbtb38	Myh10	0.93063	50.48	0.483	rgb(222,125,126)	1.9912	2,2
Zbtb5	Serpinf1	-0.93063	50.48	-4.8E-01	rgb(112,153,235)	1.9912	2,2
Zeb2	Srgap3	0.93063	50.48	0.485	rgb(222,124,125)	1.9912	2,2
Zfp109	Mtx3	0.93063	50.48	0.483	rgb(222,125,126)	1.9912	2,2
Zfp112	Krt17	0.93063	50.48	0.476	rgb(222,126,127)	1.9912	2,2
Zfp120	Asnsd1	0.93063	50.48	0.477	rgb(222,126,127)	1.9912	2,2
Zfp280b	Ap1s3	0.93063	50.48	0.479	rgb(222,125,126)	1.9912	2,2
Zfp280b	Rxra	0.93063	50.48	0.484	rgb(222,125,125)	1.9912	2,2
Zfp280d	Lgals1	-0.93063	50.48	-4.8E-01	rgb(113,154,235)	1.9912	2,2
Zfp362	Itga2	-0.93063	50.48	-4.8E-01	rgb(114,154,235)	1.9912	2,2
Zfp516	B4galnt4	0.93063	50.48	0.479	rgb(222,126,126)	1.9912	2,2
Zfp64	Rbm15	0.93063	50.48	0.477	rgb(222,126,127)	1.9912	2,2
Zfp703	M6pr	-0.93063	50.48	-4.8E-01	rgb(114,154,235)	1.9912	2,2
Zfp81	Commd9	-0.93063	50.48	-4.8E-01	rgb(114,154,235)	1.9912	2,2
Zfp870	Kctd7	0.93063	50.48	0.479	rgb(222,125,126)	1.9912	2,2
Zfp933	Reep3	0.93063	50.48	0.484	rgb(222,125,125)	1.9912	2,2
Zfp960	F2rl1	-0.93063	50.48	-4.8E-01	rgb(114,154,235)	1.9912	2,2
Ahctf1	Utp20	0.92885	50.47	0.473	rgb(222,127,128)	1.991	2,2
Ahrr	Gpr15	0.92885	50.47	0.467	rgb(222,128,129)	1.991	2,2
Arid5a	Susd3	0.92885	50.47	0.472	rgb(222,127,128)	1.991	2,2
Arntl2	Skap2	0.92885	50.47	0.466	rgb(222,128,129)	1.991	2,2
Atf5	0610007P14Rik	0.92885	50.47	0.474	rgb(222,126,127)	1.991	2,2
Cebpg	Gprc5a	0.92885	50.47	0.472	rgb(222,127,128)	1.991	2,2
Cenpb	Tnk2	0.92885	50.47	0.471	rgb(222,127,128)	1.991	2,2
Creb1	Il4ra	-0.92885	50.47	-4.7E-01	rgb(115,155,235)	1.991	2,2
Creb3l2	Fosl2	0.92885	50.47	0.468	rgb(222,128,129)	1.991	2,2
Creb3l2	Srgap3	0.92885	50.47	0.468	rgb(222,128,129)	1.991	2,2
Cux1	Fam20a	0.92885	50.47	0.472	rgb(222,127,128)	1.991	2,2
Cux1	Rgs19	0.92885	50.47	0.474	rgb(222,127,127)	1.991	2,2
Cux1	Tgfbr1	0.92885	50.47	0.466	rgb(222,128,129)	1.991	2,2
Ddit3	Slc3a2	0.92885	50.47	0.467	rgb(222,128,129)	1.991	2,2
Elf1	Rnf125	0.92885	50.47	0.474	rgb(222,126,127)	1.991	None
Elf1	Syne1	0.92885	50.47	0.472	rgb(222,127,128)	1.991	2,2
Elk3	Ubash3b	0.92885	50.47	0.468	rgb(222,128,129)	1.991	2,2
Eomes	C2cd4b	0.92885	50.47	0.469	rgb(222,127,128)	1.991	2,2
Eomes	Itga4	0.92885	50.47	0.469	rgb(222,127,128)	1.991	2,2
Eomes	Trat1	0.92885	50.47	0.466	rgb(222,128,129)	1.991	2,2
Epas1	Lactb	0.92885	50.47	0.469	rgb(222,127,128)	1.991	2,2
Ets2	Plod3	-0.92885	50.47	-4.7E-01	rgb(115,155,235)	1.991	2,2
Etv4	Mboat7	0.92885	50.47	0.466	rgb(222,128,129)	1.991	2,2
Foxb1	Rora	0.92885	50.47	0.473	rgb(222,127,128)	1.991	None
Foxf2	Fam129b	0.92885	50.47	0.471	rgb(222,127,128)	1.991	2,2
Foxf2	Foxq1	0.92885	50.47	0.467	rgb(222,128,129)	1.991	2,2
Foxf2	Nqo2	0.92885	50.47	0.467	rgb(222,128,129)	1.991	2,2
Foxf2	Stxbp6	0.92885	50.47	0.467	rgb(222,128,129)	1.991	2,2
Glis1	Acot12	0.92885	50.47	0.473	rgb(222,127,128)	1.991	2,2
Gtf2ird1	Rps6ka2	0.92885	50.47	0.472	rgb(222,127,128)	1.991	2,2
Hic1	Ctsb	0.92885	50.47	0.469	rgb(222,127,128)	1.991	2,2
Ikzf3	Zpbp2	0.92885	50.47	0.474	rgb(222,126,127)	1.991	2,2
Irf1	Fas	0.92885	50.47	0.472	rgb(222,127,128)	1.991	2,2
Irf1	Unc93b1	0.92885	50.47	0.465	rgb(222,128,129)	1.991	2,2
Irf4	Clec7a	-0.92885	50.47	-4.7E-01	rgb(115,155,235)	1.991	2,2
Irf4	Cxxc5	-0.92885	50.47	-4.7E-01	rgb(114,154,235)	1.991	2,2
Irf4	Neto1	-0.92885	50.47	-4.7E-01	rgb(114,154,235)	1.991	2,2
Irf5	Cttn	0.92885	50.47	0.468	rgb(222,128,129)	1.991	2,2
Jun	Apol9b	0.92885	50.47	0.465	rgb(222,128,129)	1.991	2,2
Jun	Ninj1	0.92885	50.47	0.471	rgb(222,127,128)	1.991	None
Kdm2b	Atp2b4	-0.92885	50.47	-4.7E-01	rgb(115,155,235)	1.991	2,2
Kdm2b	Dnmt3a	0.92885	50.47	0.469	rgb(222,127,128)	1.991	2,2
Lef1	Acp5	0.92885	50.47	0.468	rgb(222,128,128)	1.991	2,2
Lin54	Iqgap2	0.92885	50.47	0.471	rgb(222,127,128)	1.991	2,2
Maf	Pdpn	0.92885	50.47	0.471	rgb(222,127,128)	1.991	None
Meis3	Fbxw2	0.92885	50.47	0.465	rgb(222,128,129)	1.991	2,2
Mxi1	Gys1	0.92885	50.47	0.473	rgb(222,127,128)	1.991	2,2
Mxi1	P4ha2	0.92885	50.47	0.471	rgb(222,127,128)	1.991	2,2
Mxi1	Urb1	-0.92885	50.47	-4.7E-01	rgb(115,155,235)	1.991	2,2
Nfatc4	Gpr68	0.92885	50.47	0.467	rgb(222,128,129)	1.991	2,2
Nfkb1	Kifc3	0.92885	50.47	0.467	rgb(222,128,129)	1.991	2,2
Nkx1-2	Lhpp	0.92885	50.47	0.474	rgb(222,127,127)	1.991	2,2
Nr4a2	Crtam	0.92885	50.47	0.469	rgb(222,127,128)	1.991	2,2
Patz1	Arhgap10	0.92885	50.47	0.472	rgb(222,127,128)	1.991	2,2
Pknox1	Got1	-0.92885	50.47	-4.7E-01	rgb(115,155,235)	1.991	2,2
Plagl1	Adora2a	0.92885	50.47	0.468	rgb(222,128,129)	1.991	2,2
Plagl1	Zdhhc2	0.92885	50.47	0.472	rgb(222,127,128)	1.991	2,2
Plagl2	Tulp3	0.92885	50.47	0.474	rgb(222,127,128)	1.991	2,2
Pou2af1	Adora2b	-0.92885	50.47	-4.7E-01	rgb(115,155,235)	1.991	2,2
Pou3f1	Zfp651	0.92885	50.47	0.465	rgb(222,128,129)	1.991	2,2
Prrx1	Amotl2	0.92885	50.47	0.471	rgb(222,127,128)	1.991	2,2
Rbpj	Lama5	0.92885	50.47	0.465	rgb(222,128,129)	1.991	2,2
Rfx7	Anapc1	0.92885	50.47	0.467	rgb(222,128,129)	1.991	2,2
Sox5	Ccr8	-0.92885	50.47	-4.7E-01	rgb(115,155,235)	1.991	2,2
Sp3	Rraga	-0.92885	50.47	-4.7E-01	rgb(115,155,235)	1.991	2,2
Stat5b	Zeb1	0.92885	50.47	0.469	rgb(222,127,128)	1.991	2,2
Tcf4	Dmxl2	0.92885	50.47	0.472	rgb(222,127,128)	1.991	2,2
Tcf7l1	Clip3	0.92885	50.47	0.466	rgb(222,128,129)	1.991	2,2
Tead1	2900026A02Rik	0.92885	50.47	0.467	rgb(222,128,129)	1.991	2,2
Thra	Nr1d1	0.92885	50.47	0.466	rgb(222,128,129)	1.991	2,2
Vax2	Furin	0.92885	50.47	0.47	rgb(222,127,128)	1.991	2,2
Vax2	Il12rb1	0.92885	50.47	0.468	rgb(222,128,129)	1.991	2,2
Vdr	Galm	0.92885	50.47	0.472	rgb(222,127,128)	1.991	2,2
Zbtb4	Klhl3	0.92885	50.47	0.472	rgb(222,127,128)	1.991	2,2
Zbtb7c	Scarf2	0.92885	50.47	0.473	rgb(222,127,128)	1.991	2,2
Zfhx3	Itsn1	0.92885	50.47	0.466	rgb(222,128,129)	1.991	2,2
Zfp467	Acsbg1	-0.92885	50.47	-4.7E-01	rgb(114,155,235)	1.991	2,2
AW146154	Zfp445	0.92885	50.47	0.474	rgb(222,126,127)	1.991	2,2
Akna	Ms4a6c	0.92885	50.47	0.468	rgb(222,128,129)	1.991	2,2
Akna	Proz	0.92885	50.47	0.474	rgb(222,127,128)	1.991	2,2
Atmin	Gpr174	0.92885	50.47	0.471	rgb(222,127,128)	1.991	2,2
Atmin	Slc29a3	0.92885	50.47	0.471	rgb(222,127,128)	1.991	2,2
C030039L03Rik	1700001L05Rik	0.92885	50.47	0.472	rgb(222,127,128)	1.991	2,2
C030039L03Rik	Ppp1r3b	0.92885	50.47	0.465	rgb(222,128,129)	1.991	2,2
Casz1	Fundc2	-0.92885	50.47	-4.7E-01	rgb(115,155,235)	1.991	2,2
Dpf1	Rbfox2	0.92885	50.47	0.475	rgb(222,126,127)	1.991	2,2
Dpf1	Rcor2	0.92885	50.47	0.47	rgb(222,127,128)	1.991	2,2
Dzip1	Shroom3	-0.92885	50.47	-4.7E-01	rgb(116,156,235)	1.991	2,2
Hmgb3	Gemin6	0.92885	50.47	0.471	rgb(222,127,128)	1.991	2,2
Hmgb3	Ticam2	0.92885	50.47	0.47	rgb(222,127,128)	1.991	2,2
Jazf1	Mid2	0.92885	50.47	0.475	rgb(222,126,127)	1.991	2,2
Kdm5b	Ero1l	0.92885	50.47	0.468	rgb(222,128,129)	1.991	2,2
Klf6	Cd5l	0.92885	50.47	0.473	rgb(222,127,128)	1.991	2,2
Klf6	Vim	0.92885	50.47	0.472	rgb(222,127,128)	1.991	2,2
Klf6	Wee1	-0.92885	50.47	-4.7E-01	rgb(115,155,235)	1.991	2,2
L3mbtl3	Adamts6	0.92885	50.47	0.468	rgb(222,128,129)	1.991	2,2
L3mbtl3	Clic4	-0.92885	50.47	-4.7E-01	rgb(115,155,235)	1.991	2,2
Ncoa1	Cd24a	0.92885	50.47	0.468	rgb(222,128,129)	1.991	2,2
Ncoa3	Trappc10	0.92885	50.47	0.474	rgb(222,126,127)	1.991	2,2
Rlf	Narf	0.92885	50.47	0.47	rgb(222,127,128)	1.991	2,2
Rlf	Sumf2	-0.92885	50.47	-4.7E-01	rgb(115,155,235)	1.991	2,2
Sgsm2	Ccrn4l	-0.92885	50.47	-4.7E-01	rgb(114,154,235)	1.991	2,2
Zbtb32	Fes	0.92885	50.47	0.474	rgb(222,126,127)	1.991	2,2
Zbtb46	Serpinb6b	0.92885	50.47	0.471	rgb(222,127,128)	1.991	2,2
Zfp111	Apbb1ip	-0.92885	50.47	-4.7E-01	rgb(114,155,235)	1.991	2,2
Zfp112	Smtnl2	-0.92885	50.47	-4.7E-01	rgb(114,155,235)	1.991	2,2
Zfp146	Batf3	-0.92885	50.47	-4.7E-01	rgb(116,155,235)	1.991	2,2
Zfp260	Sepp1	0.92885	50.47	0.473	rgb(222,127,128)	1.991	2,2
Zfp277	Fam120c	-0.92885	50.47	-4.7E-01	rgb(114,155,235)	1.991	2,2
Zfp28	Kcnip2	0.92885	50.47	0.473	rgb(222,127,128)	1.991	2,2
Zfp280b	Btk	0.92885	50.47	0.47	rgb(222,127,128)	1.991	2,2
Zfp280b	Lpxn	-0.92885	50.47	-4.7E-01	rgb(116,155,235)	1.991	2,2
Zfp318	Maged1	0.92885	50.47	0.468	rgb(222,128,129)	1.991	2,2
Zfp354c	Acvr1b	0.92885	50.47	0.47	rgb(222,127,128)	1.991	2,2
Zfp398	Cebpg	-0.92885	50.47	-4.7E-01	rgb(115,155,235)	1.991	2,2
Zfp513	Vdac1	-0.92885	50.47	-4.7E-01	rgb(114,155,235)	1.991	2,2
Zfp52	Zfp362	-0.92885	50.47	-4.7E-01	rgb(116,155,235)	1.991	2,2
Zfp532	F9	0.92885	50.47	0.473	rgb(222,127,128)	1.991	2,2
Zfp598	Tnk2	0.92885	50.47	0.474	rgb(222,126,127)	1.991	2,2
Zfp605	Ift81	0.92885	50.47	0.468	rgb(222,128,128)	1.991	2,2
Zfp608	Havcr1	-0.92885	50.47	-4.7E-01	rgb(114,154,235)	1.991	2,2
Zfp629	Pcyox1l	-0.92885	50.47	-4.7E-01	rgb(114,154,235)	1.991	2,2
Zfp750	Ercc5	0.92885	50.47	0.472	rgb(222,127,128)	1.991	2,2
Zfp768	Angptl4	0.92885	50.47	0.475	rgb(222,126,127)	1.991	2,2
Zfp868	Wdr54	-0.92885	50.47	-4.7E-01	rgb(116,156,235)	1.991	2,2
Zfp951	Guca1b	0.92885	50.47	0.471	rgb(222,127,128)	1.991	2,2
Zfp956	Adrb2	0.92885	50.47	0.471	rgb(222,127,128)	1.991	2,2
Zfp960	Emilin1	-0.92885	50.47	-4.7E-01	rgb(115,155,235)	1.991	2,2
Atf6	Lamc1	0.92707	50.46	0.463	rgb(222,128,129)	1.9908	None
Batf	Csgalnact1	0.92707	50.46	0.462	rgb(222,129,130)	1.9908	None
Cebpb	Plxna1	-0.92707	50.46	-4.6E-01	rgb(116,156,235)	1.9908	2,2
Cenpb	Mafg	0.92707	50.46	0.458	rgb(222,129,130)	1.9908	2,2
Creb3l2	Ddr1	0.92707	50.46	0.464	rgb(222,128,129)	1.9908	2,2
Creb3l2	Ggct	-0.92707	50.46	-4.6E-01	rgb(117,156,235)	1.9908	2,2
Cux1	Rab39b	-0.92707	50.46	-4.6E-01	rgb(118,156,234)	1.9908	2,2
Eomes	Ccr7	0.92707	50.46	0.462	rgb(222,129,130)	1.9908	2,2
Epas1	Satb1	0.92707	50.46	0.462	rgb(222,129,130)	1.9908	None
Erg	Tg	0.92707	50.46	0.457	rgb(222,130,131)	1.9908	2,2
Erg	Zfp280b	0.92707	50.46	0.459	rgb(222,129,130)	1.9908	2,2
Ets1	Nlrc3	0.92707	50.46	0.458	rgb(222,130,131)	1.9908	2,2
Ets2	Rassf3	0.92707	50.46	0.457	rgb(222,130,131)	1.9908	2,2
Fli1	Itgb1	-0.92707	50.46	-4.6E-01	rgb(118,157,234)	1.9908	2,2
Foxf2	Ptprj	0.92707	50.46	0.46	rgb(222,129,130)	1.9908	2,2
Foxs1	Hvcn1	0.92707	50.46	0.456	rgb(222,130,131)	1.9908	2,2
Gfi1	Jak2	0.92707	50.46	0.463	rgb(222,129,130)	1.9908	2,2
Gfi1	Rgmb	-0.92707	50.46	-4.6E-01	rgb(117,156,235)	1.9908	2,2
Gli3	9430020K01Rik	0.92707	50.46	0.463	rgb(222,129,129)	1.9908	2,2
Gli3	Lpin2	-0.92707	50.46	-4.6E-01	rgb(118,157,234)	1.9908	2,2
Glis1	Nod2	0.92707	50.46	0.461	rgb(222,129,130)	1.9908	2,2
Hic1	Gfi1	0.92707	50.46	0.463	rgb(222,129,130)	1.9908	2,2
Hlx	Sdc1	0.92707	50.46	0.462	rgb(222,129,130)	1.9908	2,2
Ikzf2	Itih5	0.92707	50.46	0.457	rgb(222,130,131)	1.9908	2,2
Ikzf2	Trpm1	0.92707	50.46	0.457	rgb(222,130,131)	1.9908	2,2
Ikzf4	Bmp2k	0.92707	50.46	0.456	rgb(222,130,131)	1.9908	2,2
Irf2	Rbms2	0.92707	50.46	0.461	rgb(222,129,130)	1.9908	None
Irf4	Enpep	-0.92707	50.46	-4.6E-01	rgb(118,157,234)	1.9908	2,2
Irf4	Siglec15	-0.92707	50.46	-4.6E-01	rgb(118,157,234)	1.9908	2,2
Irf4	Trpm1	-0.92707	50.46	-4.6E-01	rgb(117,156,235)	1.9908	2,2
Irf8	Jak3	0.92707	50.46	0.459	rgb(222,129,130)	1.9908	2,2
Kdm2b	Abi3	-0.92707	50.46	-4.6E-01	rgb(117,156,234)	1.9908	2,2
Kdm2b	Tapbpl	0.92707	50.46	0.464	rgb(222,128,129)	1.9908	2,2
Klf13	Kdm6b	0.92707	50.46	0.46	rgb(222,129,130)	1.9908	2,2
Klf4	Dusp14	0.92707	50.46	0.456	rgb(222,130,131)	1.9908	2,2
Lin54	Pgs1	0.92707	50.46	0.463	rgb(222,129,129)	1.9908	2,2
Lin54	Znhit6	-0.92707	50.46	-4.6E-01	rgb(117,156,235)	1.9908	2,2
Meis3	Ppp2r5b	0.92707	50.46	0.458	rgb(222,129,130)	1.9908	2,2
Myb	Olfm2	-0.92707	50.46	-4.6E-01	rgb(117,156,234)	1.9908	2,2
Myb	Stap1	0.92707	50.46	0.456	rgb(222,130,131)	1.9908	2,2
Myc	Max	0.92707	50.46	0.458	rgb(222,130,130)	1.9908	None
Nfil3	Id2	0.92707	50.46	0.464	rgb(222,128,129)	1.9908	2,2
Nfil3	Ier3	0.92707	50.46	0.463	rgb(222,129,130)	1.9908	2,2
Nfkb2	Atp11a	0.92707	50.46	0.463	rgb(222,128,129)	1.9908	2,2
Nr4a1	Tmed3	-0.92707	50.46	-4.6E-01	rgb(118,157,234)	1.9908	2,2
Nr4a2	Plk2	0.92707	50.46	0.462	rgb(222,129,130)	1.9908	2,2
Plagl1	Slc38a1	0.92707	50.46	0.46	rgb(222,129,130)	1.9908	2,2
Plagl1	Tnnt2	0.92707	50.46	0.459	rgb(222,129,130)	1.9908	2,2
Prdm1	Itga3	-0.92707	50.46	-4.6E-01	rgb(118,157,234)	1.9908	2,2
Rbpj	Smox	0.92707	50.46	0.457	rgb(222,130,131)	1.9908	2,2
Rbpj	Tspan6	0.92707	50.46	0.459	rgb(222,129,130)	1.9908	2,2
Rorc	Cysltr1	0.92707	50.46	0.459	rgb(222,129,130)	1.9908	None
Rorc	Il17f	0.92707	50.46	0.464	rgb(222,128,129)	1.9908	None
Rorc	Il1r1	0.92707	50.46	0.457	rgb(222,130,131)	1.9908	None
Runx2	Basp1	0.92707	50.46	0.457	rgb(222,130,131)	1.9908	2,2
Runx3	Adamts6	-0.92707	50.46	-4.6E-01	rgb(117,156,234)	1.9908	2,2
Runx3	Ephx1	-0.92707	50.46	-4.6E-01	rgb(116,156,235)	1.9908	2,2
Rxra	Ptpn11	0.92707	50.46	0.456	rgb(222,130,131)	1.9908	2,2
Satb1	Oxct1	-0.92707	50.46	-4.6E-01	rgb(118,156,234)	1.9908	2,2
Scrt1	Gpr114	0.92707	50.46	0.457	rgb(222,130,131)	1.9908	2,2
Six5	Btla	0.92707	50.46	0.462	rgb(222,129,130)	1.9908	2,2
Smad4	Flot2	0.92707	50.46	0.455	rgb(222,130,131)	1.9908	2,2
Snai3	Crtam	0.92707	50.46	0.462	rgb(222,129,130)	1.9908	2,2
Sox5	Itga3	0.92707	50.46	0.456	rgb(222,130,131)	1.9908	2,2
Tcf4	Nedd4	0.92707	50.46	0.465	rgb(222,128,129)	1.9908	2,2
Tead1	Rragd	0.92707	50.46	0.457	rgb(222,130,131)	1.9908	2,2
Tead1	Sema6d	0.92707	50.46	0.46	rgb(222,129,130)	1.9908	2,2
Thrb	Dmrta2	0.92707	50.46	0.461	rgb(222,129,130)	1.9908	2,2
Trerf1	Cnnm4	0.92707	50.46	0.456	rgb(222,130,131)	1.9908	2,2
Vax2	Adam12	0.92707	50.46	0.463	rgb(222,129,130)	1.9908	2,2
Vax2	Nebl	0.92707	50.46	0.458	rgb(222,129,130)	1.9908	2,2
Xbp1	Fau	-0.92707	50.46	-4.6E-01	rgb(117,156,235)	1.9908	2,2
Xbp1	Nucks1	-0.92707	50.46	-4.6E-01	rgb(118,157,234)	1.9908	2,2
Zbtb1	Aff3	0.92707	50.46	0.457	rgb(222,130,131)	1.9908	2,2
Zfp467	Galm	0.92707	50.46	0.456	rgb(222,130,131)	1.9908	2,2
Zfp467	Siglec5	0.92707	50.46	0.456	rgb(222,130,131)	1.9908	2,2
Zfp524	Faim3	0.92707	50.46	0.462	rgb(222,129,130)	1.9908	2,2
Zfp524	Rpl14	0.92707	50.46	0.456	rgb(222,130,131)	1.9908	2,2
Zfx	Cisd3	-0.92707	50.46	-4.6E-01	rgb(116,156,235)	1.9908	2,2
Zhx1	Qrich1	0.92707	50.46	0.456	rgb(222,130,131)	1.9908	2,2
2810021J22Rik	Mx2	0.92707	50.46	0.462	rgb(222,129,130)	1.9908	2,2
Aebp2	Arhgef3	-0.92707	50.46	-4.6E-01	rgb(116,156,235)	1.9908	2,2
Atf6b	Dnajc12	-0.92707	50.46	-4.6E-01	rgb(117,156,234)	1.9908	2,2
Atmin	Litaf	0.92707	50.46	0.459	rgb(222,129,130)	1.9908	2,2
Atmin	Ss18	-0.92707	50.46	-4.6E-01	rgb(117,156,235)	1.9908	2,2
C030039L03Rik	Sult4a1	0.92707	50.46	0.463	rgb(222,129,129)	1.9908	2,2
Ccdc17	Gm6225	0.92707	50.46	0.458	rgb(222,129,130)	1.9908	2,2
Cebpz	Dhx33	0.92707	50.46	0.459	rgb(222,129,130)	1.9908	2,2
Cenpt	Galc	0.92707	50.46	0.458	rgb(222,130,130)	1.9908	2,2
Drap1	Fth1	0.92707	50.46	0.457	rgb(222,130,131)	1.9908	2,2
Dzip1	Nlrc5	0.92707	50.46	0.456	rgb(222,130,131)	1.9908	2,2
Hmgb3	Pgs1	-0.92707	50.46	-4.6E-01	rgb(116,156,235)	1.9908	2,2
Litaf	Cd84	0.92707	50.46	0.461	rgb(222,129,130)	1.9908	2,2
Litaf	Tfpi	-0.92707	50.46	-4.6E-01	rgb(118,157,234)	1.9908	2,2
Mbnl2	A1cf	-0.92707	50.46	-4.6E-01	rgb(116,156,235)	1.9908	2,2
Mxd1	Syt13	0.92707	50.46	0.458	rgb(222,129,130)	1.9908	2,2
Mxd3	Cdkn2c	0.92707	50.46	0.463	rgb(222,129,130)	1.9908	2,2
Ncoa1	Csnk1e	0.92707	50.46	0.457	rgb(222,130,131)	1.9908	2,2
Ncoa2	Mgat5	0.92707	50.46	0.455	rgb(222,130,131)	1.9908	2,2
Nkrf	Ddx51	0.92707	50.46	0.464	rgb(222,128,129)	1.9908	2,2
Phf1	Znrf1	0.92707	50.46	0.458	rgb(222,130,130)	1.9908	2,2
Phf20	Tst	0.92707	50.46	0.456	rgb(222,130,131)	1.9908	2,2
Plscr1	Bcl2l2	0.92707	50.46	0.455	rgb(222,130,131)	1.9908	2,2
Sgsm2	Cul9	0.92707	50.46	0.457	rgb(222,130,131)	1.9908	2,2
Sgsm2	Dlg2	-0.92707	50.46	-4.6E-01	rgb(117,156,235)	1.9908	2,2
Sgsm2	Nsmaf	0.92707	50.46	0.459	rgb(222,129,130)	1.9908	2,2
Tigd2	Plcd1	0.92707	50.46	0.455	rgb(222,130,131)	1.9908	2,2
Tmf1	Pik3ca	0.92707	50.46	0.465	rgb(222,128,129)	1.9908	2,2
Zbed4	Fancm	0.92707	50.46	0.461	rgb(222,129,130)	1.9908	2,2
Zbtb10	Ifit1	0.92707	50.46	0.455	rgb(222,130,131)	1.9908	2,2
Zbtb17	Pank2	-0.92707	50.46	-4.6E-01	rgb(118,157,234)	1.9908	2,2
Zbtb32	Galnt3	0.92707	50.46	0.458	rgb(222,129,130)	1.9908	2,2
Zfp2	Ehbp1	0.92707	50.46	0.457	rgb(222,130,131)	1.9908	2,2
Zfp26	Rbm15	0.92707	50.46	0.463	rgb(222,129,130)	1.9908	2,2
Zfp358	Zfp580	0.92707	50.46	0.455	rgb(222,130,131)	1.9908	2,2
Zfp365	Eda2r	0.92707	50.46	0.463	rgb(222,129,130)	1.9908	2,2
Zfp367	Dars2	0.92707	50.46	0.458	rgb(222,130,131)	1.9908	2,2
Zfp367	Rxra	0.92707	50.46	0.456	rgb(222,130,131)	1.9908	2,2
Zfp385a	Slc19a2	0.92707	50.46	0.462	rgb(222,129,130)	1.9908	2,2
Zfp395	Abat	-0.92707	50.46	-4.6E-01	rgb(118,157,234)	1.9908	2,2
Zfp407	Mpdu1	-0.92707	50.46	-4.6E-01	rgb(117,156,235)	1.9908	2,2
Zfp429	Slc27a4	-0.92707	50.46	-4.6E-01	rgb(118,157,234)	1.9908	2,2
Zfp449	Tcea3	0.92707	50.46	0.457	rgb(222,130,131)	1.9908	2,2
Zfp473	Maged1	0.92707	50.46	0.455	rgb(222,130,131)	1.9908	2,2
Zfp516	Sv2c	0.92707	50.46	0.458	rgb(222,129,130)	1.9908	2,2
Zfp536	Prf1	0.92707	50.46	0.459	rgb(222,129,130)	1.9908	2,2
Zfp629	Prkrir	0.92707	50.46	0.463	rgb(222,129,129)	1.9908	2,2
Zfp831	Smarca2	0.92707	50.46	0.456	rgb(222,130,131)	1.9908	2,2
Zfp91	Ndrg2	-0.92707	50.46	-4.6E-01	rgb(117,156,235)	1.9908	2,2
Zhx2	Ctnnd1	-0.92707	50.46	-4.6E-01	rgb(117,156,234)	1.9908	2,2
Zhx2	Rgs14	-0.92707	50.46	-4.6E-01	rgb(117,156,235)	1.9908	2,2
Zkscan17	Angptl6	0.92707	50.46	0.464	rgb(222,128,129)	1.9908	2,2
Zmiz1	Sco1	-0.92707	50.46	-4.6E-01	rgb(117,156,235)	1.9908	2,2
Arid2	2210013O21Rik	-0.92529	50.45	-4.5E-01	rgb(118,157,234)	1.9906	2,2
Arid3b	Cyfip2	0.92529	50.45	0.453	rgb(222,130,131)	1.9906	2,2
Atf3	Ucp2	-0.92529	50.45	-4.5E-01	rgb(118,157,234)	1.9906	2,2
Atf6	Lrp12	0.92529	50.45	0.451	rgb(222,131,132)	1.9906	2,2
Batf	Ccr8	0.92529	50.45	0.454	rgb(222,130,131)	1.9906	None
Batf	Fbn2	-0.92529	50.45	-4.5E-01	rgb(119,158,234)	1.9906	2,2
Bcl6	Pgm2	-0.92529	50.45	-4.5E-01	rgb(119,157,234)	1.9906	None
Cdc5l	Trp53i13	-0.92529	50.45	-4.5E-01	rgb(120,158,234)	1.9906	2,2
Creb3l2	Cldnd2	-0.92529	50.45	-4.5E-01	rgb(120,158,234)	1.9906	2,2
Creb3l2	Plekho2	0.92529	50.45	0.449	rgb(222,131,132)	1.9906	2,2
Ebf1	Lum	0.92529	50.45	0.45	rgb(222,131,132)	1.9906	2,2
Ebf1	Slc9a8	-0.92529	50.45	-4.5E-01	rgb(120,158,234)	1.9906	2,2
Egr4	Fam20c	0.92529	50.45	0.448	rgb(222,131,132)	1.9906	2,2
Elf1	Synj1	0.92529	50.45	0.446	rgb(222,132,133)	1.9906	None
Elk3	Cxcr3	0.92529	50.45	0.447	rgb(222,132,132)	1.9906	2,2
Elk3	Gdpd5	0.92529	50.45	0.455	rgb(222,130,131)	1.9906	2,2
Epas1	Inpp5a	0.92529	50.45	0.449	rgb(222,131,132)	1.9906	2,2
Erg	C920009B18Rik	-0.92529	50.45	-4.5E-01	rgb(120,158,234)	1.9906	None
Erg	Tes	0.92529	50.45	0.451	rgb(222,131,132)	1.9906	None
Ets2	Egln1	-0.92529	50.45	-4.5E-01	rgb(119,158,234)	1.9906	2,2
Etv4	Aldh1l2	0.92529	50.45	0.451	rgb(222,131,132)	1.9906	None
Etv5	Mrc1	-0.92529	50.45	-4.5E-01	rgb(119,157,234)	1.9906	2,2
Etv5	Pacsin1	-0.92529	50.45	-4.5E-01	rgb(119,157,234)	1.9906	2,2
Foxf2	Ngf	0.92529	50.45	0.45	rgb(222,131,132)	1.9906	2,2
Foxp1	Dgat1	-0.92529	50.45	-4.5E-01	rgb(120,158,234)	1.9906	2,2
Foxp3	Stat4	-0.92529	50.45	-4.5E-01	rgb(119,158,234)	1.9906	None
Foxs1	Tmem176a	0.92529	50.45	0.447	rgb(222,132,133)	1.9906	2,2
Gata3	Epas1	0.92529	50.45	0.451	rgb(222,131,132)	1.9906	2,2
Gata3	Larp1b	0.92529	50.45	0.451	rgb(222,131,132)	1.9906	None
Gli3	Sgk1	0.92529	50.45	0.452	rgb(222,131,132)	1.9906	2,2
Glis2	Pdpn	0.92529	50.45	0.453	rgb(222,130,131)	1.9906	2,2
Hes1	Fam43a	0.92529	50.45	0.454	rgb(222,130,131)	1.9906	2,2
Hif1a	Dach2	0.92529	50.45	0.453	rgb(222,131,131)	1.9906	2,2
Hif3a	Fn1	0.92529	50.45	0.449	rgb(222,131,132)	1.9906	2,2
Hif3a	Nphp3	0.92529	50.45	0.446	rgb(222,132,133)	1.9906	2,2
Hlf	Hemk1	-0.92529	50.45	-4.5E-01	rgb(120,158,234)	1.9906	2,2
Homez	Id2	-0.92529	50.45	-4.5E-01	rgb(120,158,234)	1.9906	2,2
Ikzf2	Ctsw	0.92529	50.45	0.449	rgb(222,131,132)	1.9906	2,2
Ikzf2	Fam84a	0.92529	50.45	0.452	rgb(222,131,131)	1.9906	2,2
Ikzf2	Gm14446	0.92529	50.45	0.454	rgb(222,130,131)	1.9906	2,2
Ikzf3	Cnksr3	0.92529	50.45	0.449	rgb(222,131,132)	1.9906	2,2
Ikzf4	Sfrp2	0.92529	50.45	0.451	rgb(222,131,132)	1.9906	2,2
Irf2	Ecm1	0.92529	50.45	0.448	rgb(222,131,132)	1.9906	2,2
Irf4	Angpt1	-0.92529	50.45	-4.5E-01	rgb(119,158,234)	1.9906	None
Irf4	Bank1	-0.92529	50.45	-4.5E-01	rgb(119,157,234)	1.9906	2,2
Irf4	Herc6	-0.92529	50.45	-4.5E-01	rgb(120,158,234)	1.9906	None
Irf5	Abhd4	0.92529	50.45	0.445	rgb(222,132,133)	1.9906	2,2
Irf7	Isg20	0.92529	50.45	0.452	rgb(222,131,132)	1.9906	None
Irf7	Zbp1	0.92529	50.45	0.45	rgb(222,131,132)	1.9906	None
Jun	1600014C10Rik	0.92529	50.45	0.453	rgb(222,131,131)	1.9906	2,2
Kdm2b	Crispld2	-0.92529	50.45	-4.5E-01	rgb(119,158,234)	1.9906	2,2
Kdm2b	Plekhf2	-0.92529	50.45	-4.5E-01	rgb(120,158,234)	1.9906	2,2
Klf12	Dntt	-0.92529	50.45	-4.5E-01	rgb(118,157,234)	1.9906	2,2
Klf12	Stk39	0.92529	50.45	0.45	rgb(222,131,132)	1.9906	2,2
Klf13	Arrb1	0.92529	50.45	0.452	rgb(222,131,132)	1.9906	2,2
Klf2	Nkain1	-0.92529	50.45	-4.5E-01	rgb(119,157,234)	1.9906	None
Klf3	Fasl	0.92529	50.45	0.449	rgb(222,131,132)	1.9906	2,2
Lef1	S1pr3	-0.92529	50.45	-4.5E-01	rgb(119,158,234)	1.9906	None
Lef1	Zfp36l2	0.92529	50.45	0.453	rgb(222,131,131)	1.9906	2,2
Lhx6	Agap1	0.92529	50.45	0.454	rgb(222,130,131)	1.9906	2,2
Maf	Smtn	0.92529	50.45	0.45	rgb(222,131,132)	1.9906	None
Maf	Stab1	0.92529	50.45	0.447	rgb(222,132,133)	1.9906	None
Meis3	Tet1	-0.92529	50.45	-4.5E-01	rgb(120,158,234)	1.9906	2,2
Mitf	Vax2	0.92529	50.45	0.447	rgb(222,132,132)	1.9906	2,2
Mxi1	Asph	0.92529	50.45	0.452	rgb(222,131,132)	1.9906	2,2
Mxi1	Grn	0.92529	50.45	0.451	rgb(222,131,132)	1.9906	2,2
Mypop	Gm6548	-0.92529	50.45	-4.5E-01	rgb(119,157,234)	1.9906	2,2
Nfatc4	Insm1	0.92529	50.45	0.449	rgb(222,131,132)	1.9906	2,2
Nfatc4	Slc22a2	0.92529	50.45	0.451	rgb(222,131,132)	1.9906	2,2
Nfatc4	Zscan29	0.92529	50.45	0.447	rgb(222,132,132)	1.9906	2,2
Nfil3	Auh	0.92529	50.45	0.448	rgb(222,131,132)	1.9906	2,2
Nfkb2	Nfkbie	0.92529	50.45	0.448	rgb(222,131,132)	1.9906	None
Nfkb2	Tmem120b	0.92529	50.45	0.454	rgb(222,130,131)	1.9906	2,2
Nkx1-2	Pappa2	0.92529	50.45	0.453	rgb(222,130,131)	1.9906	2,2
Nr4a1	Cdk6	-0.92529	50.45	-4.5E-01	rgb(120,158,234)	1.9906	2,2
Osr2	Cox6b2	0.92529	50.45	0.451	rgb(222,131,132)	1.9906	2,2
Patz1	Ap4m1	0.92529	50.45	0.448	rgb(222,131,132)	1.9906	2,2
Pou2af1	Crtam	0.92529	50.45	0.452	rgb(222,131,132)	1.9906	2,2
Pou2af1	Dock9	-0.92529	50.45	-4.5E-01	rgb(119,157,234)	1.9906	2,2
Pparg	Cacna1c	0.92529	50.45	0.448	rgb(222,131,132)	1.9906	2,2
Pparg	Tln2	0.92529	50.45	0.452	rgb(222,131,131)	1.9906	2,2
Prdm1	Gbp8	0.92529	50.45	0.449	rgb(222,131,132)	1.9906	None
Rbpj	Cish	0.92529	50.45	0.448	rgb(222,131,132)	1.9906	2,2
Rbpj	Zfp609	0.92529	50.45	0.451	rgb(222,131,132)	1.9906	2,2
Rest	AI506816	-0.92529	50.45	-4.5E-01	rgb(120,158,234)	1.9906	2,2
Runx3	Ipmk	0.92529	50.45	0.45	rgb(222,131,132)	1.9906	2,2
Rxra	Slamf6	0.92529	50.45	0.455	rgb(222,130,131)	1.9906	None
Scrt1	Adamtsl5	0.92529	50.45	0.453	rgb(222,131,131)	1.9906	2,2
Snai3	Cd93	0.92529	50.45	0.453	rgb(222,130,131)	1.9906	2,2
Sox5	Ubash3a	-0.92529	50.45	-4.5E-01	rgb(119,157,234)	1.9906	None
Stat4	Rnf149	-0.92529	50.45	-4.5E-01	rgb(120,158,234)	1.9906	2,2
Tbx21	Itga5	0.92529	50.45	0.447	rgb(222,132,133)	1.9906	2,2
Thra	Ndrg2	0.92529	50.45	0.448	rgb(222,131,132)	1.9906	2,2
Trerf1	Tmem176a	0.92529	50.45	0.451	rgb(222,131,132)	1.9906	2,2
Vax2	Ccl20	0.92529	50.45	0.448	rgb(222,131,132)	1.9906	2,2
Vax2	Gja5	0.92529	50.45	0.448	rgb(222,131,132)	1.9906	2,2
Vax2	Slc9a9	0.92529	50.45	0.446	rgb(222,132,133)	1.9906	None
Vax2	Stard8	0.92529	50.45	0.454	rgb(222,130,131)	1.9906	2,2
Vax2	Stk4	-0.92529	50.45	-4.5E-01	rgb(118,157,234)	1.9906	2,2
Zbtb7b	Pbx2	0.92529	50.45	0.446	rgb(222,132,133)	1.9906	None
Zbtb7c	Mboat7	-0.92529	50.45	-4.5E-01	rgb(120,158,234)	1.9906	2,2
Zbtb7c	Nek6	0.92529	50.45	0.448	rgb(222,131,132)	1.9906	2,2
Zeb1	Stat5b	0.92529	50.45	0.451	rgb(222,131,132)	1.9906	None
Zfp467	Olfml2a	0.92529	50.45	0.45	rgb(222,131,132)	1.9906	2,2
AW146154	Tnfsf8	0.92529	50.45	0.448	rgb(222,131,132)	1.9906	2,2
Akna	Cep68	0.92529	50.45	0.449	rgb(222,131,132)	1.9906	2,2
Ankzf1	Wdr54	0.92529	50.45	0.448	rgb(222,131,132)	1.9906	2,2
Atmin	Il15ra	0.92529	50.45	0.453	rgb(222,130,131)	1.9906	2,2
C030039L03Rik	Dnajc21	0.92529	50.45	0.45	rgb(222,131,132)	1.9906	2,2
Carf	Thrb	0.92529	50.45	0.454	rgb(222,130,131)	1.9906	2,2
Casz1	Sytl3	0.92529	50.45	0.448	rgb(222,131,132)	1.9906	2,2
Cxxc5	Nod1	0.92529	50.45	0.453	rgb(222,131,131)	1.9906	2,2
Dot1l	Ypel5	-0.92529	50.45	-4.5E-01	rgb(119,157,234)	1.9906	2,2
Dzip1	Nsmaf	0.92529	50.45	0.449	rgb(222,131,132)	1.9906	2,2
Fbxl19	Cln5	-0.92529	50.45	-4.5E-01	rgb(119,157,234)	1.9906	2,2
Fbxl19	Ptprs	0.92529	50.45	0.453	rgb(222,130,131)	1.9906	2,2
Kdm5b	Ppap2c	0.92529	50.45	0.451	rgb(222,131,132)	1.9906	2,2
Klf6	Lgals1	0.92529	50.45	0.453	rgb(222,130,131)	1.9906	2,2
Mtf2	Txndc17	-0.92529	50.45	-4.5E-01	rgb(120,158,234)	1.9906	2,2
Mxd3	E2f7	0.92529	50.45	0.447	rgb(222,132,133)	1.9906	2,2
Naif1	Loxl1	0.92529	50.45	0.453	rgb(222,130,131)	1.9906	2,2
Ovol2	Sgip1	0.92529	50.45	0.45	rgb(222,131,132)	1.9906	2,2
Pcgf2	Ltbp4	0.92529	50.45	0.45	rgb(222,131,132)	1.9906	2,2
Plscr1	Tmbim1	0.92529	50.45	0.454	rgb(222,130,131)	1.9906	2,2
Pou5f2	Arg2	0.92529	50.45	0.448	rgb(222,131,132)	1.9906	2,2
Sgsm2	Cd226	0.92529	50.45	0.454	rgb(222,130,131)	1.9906	2,2
Ski	Ifitm2	-0.92529	50.45	-4.5E-01	rgb(120,158,234)	1.9906	2,2
Thap3	Polr3b	-0.92529	50.45	-4.5E-01	rgb(120,158,234)	1.9906	2,2
Zbtb17	Kctd6	-0.92529	50.45	-4.5E-01	rgb(120,158,234)	1.9906	2,2
Zbtb38	Ppp2r5b	0.92529	50.45	0.448	rgb(222,131,132)	1.9906	2,2
Zbtb46	Pla2g4f	0.92529	50.45	0.447	rgb(222,132,133)	1.9906	2,2
Zbtb46	Ppp3ca	0.92529	50.45	0.451	rgb(222,131,132)	1.9906	2,2
Zbtb5	Cd24a	-0.92529	50.45	-4.5E-01	rgb(120,158,234)	1.9906	2,2
Zeb2	Asb2	0.92529	50.45	0.455	rgb(222,130,131)	1.9906	2,2
Zfp280b	Itpr1	0.92529	50.45	0.45	rgb(222,131,132)	1.9906	2,2
Zfp335	Fundc2	-0.92529	50.45	-4.5E-01	rgb(118,157,234)	1.9906	2,2
Zfp35	Dusp12	0.92529	50.45	0.446	rgb(222,132,133)	1.9906	2,2
Zfp35	Mmachc	0.92529	50.45	0.45	rgb(222,131,132)	1.9906	2,2
Zfp365	Cnn2	-0.92529	50.45	-4.5E-01	rgb(119,157,234)	1.9906	2,2
Zfp398	Dnmt3b	0.92529	50.45	0.45	rgb(222,131,132)	1.9906	2,2
Zfp459	Dctpp1	0.92529	50.45	0.45	rgb(222,131,132)	1.9906	2,2
Zfp473	Me2	0.92529	50.45	0.445	rgb(222,132,133)	1.9906	2,2
Zfp64	Cdkl3	-0.92529	50.45	-4.5E-01	rgb(120,158,234)	1.9906	2,2
Zfp750	Ccdc159	0.92529	50.45	0.447	rgb(222,132,133)	1.9906	2,2
Zfp768	Dnajc12	0.92529	50.45	0.446	rgb(222,132,133)	1.9906	2,2
Zfp831	Tsc1	0.92529	50.45	0.446	rgb(222,132,133)	1.9906	2,2
Zfp865	Txndc17	-0.92529	50.45	-4.5E-01	rgb(119,157,234)	1.9906	2,2
Zfp870	Zranb3	0.92529	50.45	0.454	rgb(222,130,131)	1.9906	2,2
Zfp91	Amz1	-0.92529	50.45	-4.5E-01	rgb(119,157,234)	1.9906	2,2
Atf6	Spire1	0.92351	50.44	0.441	rgb(222,133,134)	1.9904	2,2
Cdc5l	S1pr2	-0.92351	50.44	-4.4E-01	rgb(121,159,234)	1.9904	2,2
Cebpg	Ddit3	0.92351	50.44	0.436	rgb(222,134,135)	1.9904	None
Creb3l2	Crat	0.92351	50.44	0.441	rgb(222,133,134)	1.9904	2,2
Creb3l2	Slc4a8	0.92351	50.44	0.435	rgb(222,134,135)	1.9904	2,2
Cux1	Foxo1	0.92351	50.44	0.442	rgb(222,133,134)	1.9904	2,2
Ddit3	1110057K04Rik	-0.92351	50.44	-4.4E-01	rgb(121,158,234)	1.9904	2,2
Ddit3	Sgms2	0.92351	50.44	0.44	rgb(222,133,134)	1.9904	2,2
Ebf1	Scn1b	0.92351	50.44	0.443	rgb(222,132,133)	1.9904	None
Elk3	Ergic1	0.92351	50.44	0.442	rgb(222,133,133)	1.9904	2,2
Elk3	Kctd14	0.92351	50.44	0.443	rgb(222,132,133)	1.9904	2,2
Elk3	Stk38l	0.92351	50.44	0.439	rgb(222,133,134)	1.9904	None
Foxf2	Lamc3	0.92351	50.44	0.44	rgb(222,133,134)	1.9904	2,2
Foxf2	Nucb2	0.92351	50.44	0.442	rgb(222,132,133)	1.9904	2,2
Foxo1	Scn3b	-0.92351	50.44	-4.4E-01	rgb(122,159,234)	1.9904	2,2
Foxo3	Exoc4	0.92351	50.44	0.442	rgb(222,133,133)	1.9904	None
Foxp2	Perp	0.92351	50.44	0.444	rgb(222,132,133)	1.9904	2,2
Foxp3	Ikzf4	0.92351	50.44	0.436	rgb(222,134,135)	1.9904	2,2
Foxs1	Tmem176b	0.92351	50.44	0.442	rgb(222,133,133)	1.9904	2,2
Gfi1	5430421N21Rik	-0.92351	50.44	-4.4E-01	rgb(121,159,234)	1.9904	2,2
Gfi1	Apol9b	-0.92351	50.44	-4.4E-01	rgb(121,158,234)	1.9904	2,2
Gfi1	B4galt1	-0.92351	50.44	-4.4E-01	rgb(122,159,234)	1.9904	2,2
Hes5	BC018473	0.92351	50.44	0.438	rgb(222,133,134)	1.9904	2,2
Hey1	Plekha6	0.92351	50.44	0.44	rgb(222,133,134)	1.9904	2,2
Hif1a	Sco1	0.92351	50.44	0.436	rgb(222,134,135)	1.9904	None
Hif3a	Clybl	0.92351	50.44	0.444	rgb(222,132,133)	1.9904	2,2
Hif3a	Stc2	0.92351	50.44	0.444	rgb(222,132,133)	1.9904	2,2
Hmx3	Kank1	0.92351	50.44	0.443	rgb(222,132,133)	1.9904	2,2
Homez	Irf5	0.92351	50.44	0.437	rgb(222,133,134)	1.9904	2,2
Ikzf2	Galm	0.92351	50.44	0.435	rgb(222,134,135)	1.9904	2,2
Irf1	Prdm1	0.92351	50.44	0.441	rgb(222,133,134)	1.9904	None
Irf1	Sidt1	0.92351	50.44	0.441	rgb(222,133,134)	1.9904	2,2
Irf4	Sesn1	-0.92351	50.44	-4.4E-01	rgb(121,159,234)	1.9904	None
Irf4	Ust	0.92351	50.44	0.44	rgb(222,133,134)	1.9904	None
Irf4	Vsig2	-0.92351	50.44	-4.4E-01	rgb(121,159,234)	1.9904	None
Irf5	Cd80	0.92351	50.44	0.441	rgb(222,133,134)	1.9904	2,2
Irf5	Ppap2c	0.92351	50.44	0.441	rgb(222,133,134)	1.9904	2,2
Irf5	Trpv2	0.92351	50.44	0.438	rgb(222,133,134)	1.9904	2,2
Irf7	Trim26	0.92351	50.44	0.442	rgb(222,133,133)	1.9904	None
Irf8	Il2rb	0.92351	50.44	0.445	rgb(222,132,133)	1.9904	None
Jun	Pcyt1b	-0.92351	50.44	-4.4E-01	rgb(122,159,234)	1.9904	2,2
Jun	Sh3kbp1	-0.92351	50.44	-4.4E-01	rgb(121,158,234)	1.9904	None
Jun	Tnfrsf25	0.92351	50.44	0.438	rgb(222,133,134)	1.9904	2,2
Kdm2b	Mycbp2	0.92351	50.44	0.442	rgb(222,133,133)	1.9904	2,2
Klf13	Fam189b	0.92351	50.44	0.444	rgb(222,132,133)	1.9904	2,2
Klf7	Pik3ip1	0.92351	50.44	0.436	rgb(222,134,135)	1.9904	2,2
Lin54	Cep76	0.92351	50.44	0.443	rgb(222,132,133)	1.9904	2,2
Maff	Ppm1d	-0.92351	50.44	-4.4E-01	rgb(122,159,234)	1.9904	2,2
Mafg	Rnf135	-0.92351	50.44	-4.4E-01	rgb(121,159,234)	1.9904	2,2
Mef2b	4930506M07Rik	-0.92351	50.44	-4.4E-01	rgb(121,159,234)	1.9904	2,2
Msc	Pcsk1	0.92351	50.44	0.44	rgb(222,133,134)	1.9904	2,2
Mxi1	Itga7	0.92351	50.44	0.437	rgb(222,133,134)	1.9904	2,2
Mxi1	Kif3a	0.92351	50.44	0.441	rgb(222,133,134)	1.9904	2,2
Myb	Slc26a10	0.92351	50.44	0.437	rgb(222,134,134)	1.9904	2,2
Nfe2l2	Gfod1	-0.92351	50.44	-4.4E-01	rgb(121,158,234)	1.9904	None
Nfil3	Plekha2	0.92351	50.44	0.44	rgb(222,133,134)	1.9904	2,2
Nfkb2	Dusp14	0.92351	50.44	0.439	rgb(222,133,134)	1.9904	2,2
Nfkb2	Oaf	0.92351	50.44	0.438	rgb(222,133,134)	1.9904	2,2
Nfkb2	Tmtc4	-0.92351	50.44	-4.4E-01	rgb(121,159,234)	1.9904	2,2
Nkx3-1	Asb16	0.92351	50.44	0.443	rgb(222,132,133)	1.9904	2,2
Nkx3-1	Slc39a14	0.92351	50.44	0.437	rgb(222,133,134)	1.9904	2,2
Npas2	Atp11a	0.92351	50.44	0.441	rgb(222,133,134)	1.9904	2,2
Npas2	F2rl2	0.92351	50.44	0.443	rgb(222,132,133)	1.9904	2,2
Nr4a1	Chm	-0.92351	50.44	-4.4E-01	rgb(121,159,234)	1.9904	2,2
Osr2	Dlc1	0.92351	50.44	0.44	rgb(222,133,134)	1.9904	2,2
Otx1	Rimklb	0.92351	50.44	0.443	rgb(222,132,133)	1.9904	2,2
Pou2af1	Notch2	-0.92351	50.44	-4.4E-01	rgb(122,159,234)	1.9904	2,2
Prdm1	Slc38a3	0.92351	50.44	0.438	rgb(222,133,134)	1.9904	2,2
Prrx1	Thbs1	0.92351	50.44	0.438	rgb(222,133,134)	1.9904	2,2
Rest	Kdelc1	-0.92351	50.44	-4.4E-01	rgb(122,159,234)	1.9904	None
Rreb1	Zfp827	0.92351	50.44	0.437	rgb(222,133,134)	1.9904	None
Runx2	Gzmb	0.92351	50.44	0.44	rgb(222,133,134)	1.9904	None
Smad4	Itgb3bp	-0.92351	50.44	-4.4E-01	rgb(121,158,234)	1.9904	2,2
Sp140	Hspa2	0.92351	50.44	0.436	rgb(222,134,135)	1.9904	2,2
Sp4	Ccdc57	-0.92351	50.44	-4.4E-01	rgb(122,159,234)	1.9904	None
Stat5b	Serinc5	0.92351	50.44	0.441	rgb(222,133,134)	1.9904	2,2
Tal2	Rab35	-0.92351	50.44	-4.4E-01	rgb(121,159,234)	1.9904	2,2
Thra	Tsr2	-0.92351	50.44	-4.4E-01	rgb(122,159,234)	1.9904	2,2
Twist1	4930506M07Rik	0.92351	50.44	0.445	rgb(222,132,133)	1.9904	2,2
Twist1	Ces2c	0.92351	50.44	0.436	rgb(222,134,135)	1.9904	2,2
Twist1	Tmem98	0.92351	50.44	0.442	rgb(222,133,133)	1.9904	2,2
Vax2	9430020K01Rik	0.92351	50.44	0.443	rgb(222,132,133)	1.9904	2,2
Vax2	Atp6v1b1	0.92351	50.44	0.439	rgb(222,133,134)	1.9904	2,2
Vax2	Wdfy2	0.92351	50.44	0.444	rgb(222,132,133)	1.9904	2,2
Vdr	Ehbp1l1	0.92351	50.44	0.443	rgb(222,132,133)	1.9904	2,2
Vdr	Leprel4	0.92351	50.44	0.441	rgb(222,133,134)	1.9904	2,2
Xbp1	Gemin6	-0.92351	50.44	-4.4E-01	rgb(123,160,234)	1.9904	2,2
Zbtb1	Gramd1b	0.92351	50.44	0.444	rgb(222,132,133)	1.9904	2,2
Zbtb4	Dbt	-0.92351	50.44	-4.4E-01	rgb(122,159,234)	1.9904	2,2
Zbtb7c	Pvt1	0.92351	50.44	0.439	rgb(222,133,134)	1.9904	2,2
Zfp523	Myo1h	0.92351	50.44	0.444	rgb(222,132,133)	1.9904	2,2
Zic2	1700001L05Rik	0.92351	50.44	0.443	rgb(222,132,133)	1.9904	2,2
Zscan10	Ada	0.92351	50.44	0.443	rgb(222,132,133)	1.9904	2,2
Aebp2	Gja5	0.92351	50.44	0.444	rgb(222,132,133)	1.9904	2,2
Ahdc1	Zfp831	0.92351	50.44	0.438	rgb(222,133,134)	1.9904	2,2
Akna	Ncoa2	0.92351	50.44	0.443	rgb(222,132,133)	1.9904	2,2
Atmin	5830416P10Rik	0.92351	50.44	0.444	rgb(222,132,133)	1.9904	2,2
Litaf	Slc16a6	-0.92351	50.44	-4.4E-01	rgb(123,160,234)	1.9904	2,2
Mxd1	Gart	-0.92351	50.44	-4.4E-01	rgb(122,159,234)	1.9904	2,2
Mxd4	Ypel3	0.92351	50.44	0.442	rgb(222,133,134)	1.9904	2,2
Ncoa1	Arid5a	0.92351	50.44	0.437	rgb(222,134,134)	1.9904	2,2
Ncoa1	Myh3	0.92351	50.44	0.443	rgb(222,132,133)	1.9904	2,2
Ovol2	Wipi1	0.92351	50.44	0.441	rgb(222,133,134)	1.9904	2,2
Plscr1	Ubash3a	-0.92351	50.44	-4.4E-01	rgb(122,159,234)	1.9904	2,2
Scmh1	Arhgap17	0.92351	50.44	0.439	rgb(222,133,134)	1.9904	2,2
Scml4	4930481A15Rik	0.92351	50.44	0.437	rgb(222,134,134)	1.9904	2,2
Scml4	Ipcef1	0.92351	50.44	0.445	rgb(222,132,133)	1.9904	2,2
Sgsm2	Emp3	-0.92351	50.44	-4.4E-01	rgb(122,159,234)	1.9904	2,2
Sgsm2	Lgals1	-0.92351	50.44	-4.4E-01	rgb(121,159,234)	1.9904	2,2
St18	Cd180	0.92351	50.44	0.44	rgb(222,133,134)	1.9904	2,2
Terf1	Adap1	-0.92351	50.44	-4.4E-01	rgb(122,159,234)	1.9904	2,2
Tet3	Cnnm3	0.92351	50.44	0.435	rgb(222,134,135)	1.9904	2,2
Zbtb11	Tab2	0.92351	50.44	0.438	rgb(222,133,134)	1.9904	2,2
Zbtb32	Adamts17	-0.92351	50.44	-4.4E-01	rgb(120,158,234)	1.9904	2,2
Zbtb32	Fam111a	0.92351	50.44	0.436	rgb(222,134,135)	1.9904	2,2
Zbtb38	Abhd4	0.92351	50.44	0.437	rgb(222,133,134)	1.9904	2,2
Zbtb5	Dock4	0.92351	50.44	0.436	rgb(222,134,135)	1.9904	2,2
Zfp101	Anln	0.92351	50.44	0.441	rgb(222,133,134)	1.9904	2,2
Zfp109	Clk3	-0.92351	50.44	-4.4E-01	rgb(121,158,234)	1.9904	2,2
Zfp109	Gm10584	0.92351	50.44	0.438	rgb(222,133,134)	1.9904	2,2
Zfp112	1190002N15Rik	-0.92351	50.44	-4.4E-01	rgb(121,159,234)	1.9904	2,2
Zfp276	Ing2	-0.92351	50.44	-4.4E-01	rgb(122,159,234)	1.9904	2,2
Zfp280b	Tbc1d4	0.92351	50.44	0.437	rgb(222,134,134)	1.9904	2,2
Zfp341	Tnfrsf1a	0.92351	50.44	0.439	rgb(222,133,134)	1.9904	2,2
Zfp35	Wdr82	0.92351	50.44	0.442	rgb(222,133,134)	1.9904	2,2
Zfp365	Ccng1	0.92351	50.44	0.441	rgb(222,133,134)	1.9904	2,2
Zfp386	Atp6v1d	0.92351	50.44	0.441	rgb(222,133,134)	1.9904	2,2
Zfp386	S1pr1	0.92351	50.44	0.438	rgb(222,133,134)	1.9904	2,2
Zfp395	Wipf1	0.92351	50.44	0.443	rgb(222,132,133)	1.9904	2,2
Zfp420	Podnl1	-0.92351	50.44	-4.4E-01	rgb(122,159,234)	1.9904	2,2
Zfp473	Arhgef40	0.92351	50.44	0.443	rgb(222,132,133)	1.9904	2,2
Zfp473	Tjp3	0.92351	50.44	0.444	rgb(222,132,133)	1.9904	2,2
Zfp511	1700084E18Rik	0.92351	50.44	0.445	rgb(222,132,133)	1.9904	2,2
Zfp52	Mpzl2	-0.92351	50.44	-4.4E-01	rgb(122,159,234)	1.9904	2,2
Zfp608	Gap43	0.92351	50.44	0.435	rgb(222,134,135)	1.9904	2,2
Zfp629	Atf6	0.92351	50.44	0.439	rgb(222,133,134)	1.9904	2,2
Zfp629	Hemgn	0.92351	50.44	0.442	rgb(222,133,134)	1.9904	2,2
Zfp629	Synj1	-0.92351	50.44	-4.4E-01	rgb(121,158,234)	1.9904	2,2
Zfp629	Zmat3	-0.92351	50.44	-4.4E-01	rgb(121,159,234)	1.9904	2,2
Zfp64	Fbxw2	-0.92351	50.44	-4.4E-01	rgb(122,159,234)	1.9904	2,2
Zfp655	Chm	0.92351	50.44	0.441	rgb(222,133,134)	1.9904	2,2
Zfp771	Phlda3	0.92351	50.44	0.444	rgb(222,132,133)	1.9904	2,2
Zfp777	Crebbp	0.92351	50.44	0.436	rgb(222,134,135)	1.9904	2,2
Zfp827	Rhbdf1	0.92351	50.44	0.439	rgb(222,133,134)	1.9904	2,2
Zfp831	Sh2d3c	0.92351	50.44	0.444	rgb(222,132,133)	1.9904	2,2
Zfp868	Orm2	0.92351	50.44	0.437	rgb(222,134,134)	1.9904	2,2
Zfp960	Dock1	0.92351	50.44	0.442	rgb(222,133,133)	1.9904	2,2
Zkscan17	Spn	-0.92351	50.44	-4.4E-01	rgb(122,159,234)	1.9904	2,2
Ahrr	Cpox	0.92173	50.43	0.435	rgb(222,134,135)	1.9902	2,2
Ahrr	Dst	0.92173	50.43	0.433	rgb(222,134,135)	1.9902	2,2
Ahrr	Inha	0.92173	50.43	0.429	rgb(222,135,136)	1.9902	2,2
Ahrr	Ormdl1	-0.92173	50.43	-4.3E-01	rgb(125,161,233)	1.9902	2,2
Arntl2	Mvp	0.92173	50.43	0.427	rgb(222,135,136)	1.9902	2,2
Atf5	Rab39b	0.92173	50.43	0.43	rgb(222,135,136)	1.9902	2,2
Bach1	Zdhhc2	-0.92173	50.43	-4.3E-01	rgb(124,161,233)	1.9902	2,2
Creb3l2	Cyfip2	0.92173	50.43	0.426	rgb(222,136,136)	1.9902	2,2
Creb3l2	Sec24d	0.92173	50.43	0.43	rgb(222,135,136)	1.9902	2,2
Cux1	Nxn	-0.92173	50.43	-4.3E-01	rgb(124,160,233)	1.9902	2,2
Ddit3	Cox6a2	0.92173	50.43	0.429	rgb(222,135,136)	1.9902	2,2
Egr3	Cwh43	-0.92173	50.43	-4.3E-01	rgb(123,160,234)	1.9902	2,2
Elk3	Lamc2	0.92173	50.43	0.435	rgb(222,134,135)	1.9902	2,2
Elk3	Zfhx3	0.92173	50.43	0.426	rgb(222,136,136)	1.9902	None
Eomes	Chm	-0.92173	50.43	-4.3E-01	rgb(124,160,233)	1.9902	None
Epas1	Ar	0.92173	50.43	0.427	rgb(222,135,136)	1.9902	2,2
Epas1	Ccbl2	-0.92173	50.43	-4.3E-01	rgb(124,160,233)	1.9902	2,2
Epas1	Pparg	0.92173	50.43	0.431	rgb(222,135,136)	1.9902	2,2
Esrra	Zswim4	0.92173	50.43	0.429	rgb(222,135,136)	1.9902	2,2
Ets1	Capn2	0.92173	50.43	0.435	rgb(222,134,135)	1.9902	2,2
Ets2	Btbd11	0.92173	50.43	0.428	rgb(222,135,136)	1.9902	2,2
Ets2	Dhcr24	-0.92173	50.43	-4.3E-01	rgb(123,160,233)	1.9902	2,2
Etv4	Gpt2	0.92173	50.43	0.426	rgb(222,136,136)	1.9902	2,2
Etv5	Acvrl1	-0.92173	50.43	-4.3E-01	rgb(123,160,233)	1.9902	2,2
Fli1	Tdrkh	-0.92173	50.43	-4.3E-01	rgb(124,161,233)	1.9902	2,2
Foxf2	Akr1b8	0.92173	50.43	0.431	rgb(222,135,136)	1.9902	2,2
Foxf2	Lgr4	0.92173	50.43	0.429	rgb(222,135,136)	1.9902	2,2
Foxf2	Tspan7	0.92173	50.43	0.431	rgb(222,135,135)	1.9902	2,2
Foxo1	Rilpl2	-0.92173	50.43	-4.3E-01	rgb(124,161,233)	1.9902	2,2
Foxp3	Col15a1	0.92173	50.43	0.431	rgb(222,135,136)	1.9902	None
Foxp3	Satb1	-0.92173	50.43	-4.3E-01	rgb(125,161,233)	1.9902	2,2
Foxs1	Selp	-0.92173	50.43	-4.3E-01	rgb(124,160,233)	1.9902	None
Gata1	Fut8	-0.92173	50.43	-4.3E-01	rgb(124,161,233)	1.9902	2,2
Gli3	Trim9	0.92173	50.43	0.432	rgb(222,135,135)	1.9902	2,2
Hey1	Zic2	0.92173	50.43	0.425	rgb(222,136,137)	1.9902	2,2
Hmga2	Lmo7	0.92173	50.43	0.426	rgb(222,136,136)	1.9902	2,2
Ikzf5	Gys1	-0.92173	50.43	-4.3E-01	rgb(123,160,233)	1.9902	2,2
Irf4	Leprel1	-0.92173	50.43	-4.3E-01	rgb(124,160,233)	1.9902	2,2
Irf4	Ppp3ca	-0.92173	50.43	-4.3E-01	rgb(124,160,233)	1.9902	None
Irf4	Tacc2	0.92173	50.43	0.434	rgb(222,134,135)	1.9902	None
Irf4	Wls	-0.92173	50.43	-4.3E-01	rgb(125,161,233)	1.9902	None
Irf5	Prkcd	0.92173	50.43	0.427	rgb(222,136,136)	1.9902	2,2
Irf8	Bcl11b	0.92173	50.43	0.429	rgb(222,135,136)	1.9902	2,2
Kdm2b	Ly9	0.92173	50.43	0.428	rgb(222,135,136)	1.9902	2,2
Kdm2b	Pgap1	0.92173	50.43	0.434	rgb(222,134,135)	1.9902	2,2
Kdm2b	Sema4c	0.92173	50.43	0.43	rgb(222,135,136)	1.9902	2,2
Klf2	Serpine1	-0.92173	50.43	-4.3E-01	rgb(124,161,233)	1.9902	2,2
Klf7	Pstpip1	0.92173	50.43	0.435	rgb(222,134,135)	1.9902	2,2
Lef1	5330426P16Rik	0.92173	50.43	0.434	rgb(222,134,135)	1.9902	2,2
Lhx6	Nfkbie	-0.92173	50.43	-4.3E-01	rgb(123,160,233)	1.9902	2,2
Lin54	Sptlc1	-0.92173	50.43	-4.3E-01	rgb(124,160,233)	1.9902	2,2
Maf	Ctla2b	0.92173	50.43	0.428	rgb(222,135,136)	1.9902	None
Mafg	N4bp2l1	-0.92173	50.43	-4.3E-01	rgb(123,160,233)	1.9902	None
Mafg	Sh3kbp1	-0.92173	50.43	-4.3E-01	rgb(123,160,233)	1.9902	None
Mxi1	Ndufv3	0.92173	50.43	0.432	rgb(222,135,135)	1.9902	2,2
Myb	Cd86	0.92173	50.43	0.433	rgb(222,134,135)	1.9902	2,2
Myb	Cnnm1	-0.92173	50.43	-4.3E-01	rgb(123,160,233)	1.9902	2,2
Nfatc1	Ermn	-0.92173	50.43	-4.3E-01	rgb(124,160,233)	1.9902	2,2
Nfatc2	Sema4d	0.92173	50.43	0.432	rgb(222,135,135)	1.9902	2,2
Npas2	Bcl2l11	-0.92173	50.43	-4.3E-01	rgb(125,161,233)	1.9902	2,2
Npas2	Inpp5b	0.92173	50.43	0.431	rgb(222,135,135)	1.9902	2,2
Nr1h2	Gen1	-0.92173	50.43	-4.3E-01	rgb(123,160,234)	1.9902	2,2
Nr2f6	Wrnip1	0.92173	50.43	0.427	rgb(222,136,136)	1.9902	2,2
Nr3c1	Trip10	-0.92173	50.43	-4.3E-01	rgb(125,161,233)	1.9902	2,2
Ovol1	Slc2a3	0.92173	50.43	0.431	rgb(222,135,135)	1.9902	2,2
Plagl1	Fam178b	0.92173	50.43	0.431	rgb(222,135,136)	1.9902	2,2
Plagl1	Sema4c	0.92173	50.43	0.432	rgb(222,135,135)	1.9902	2,2
Plagl1	Slc3a2	0.92173	50.43	0.43	rgb(222,135,136)	1.9902	None
Pparg	Glcci1	-0.92173	50.43	-4.3E-01	rgb(124,160,233)	1.9902	None
Rbpj	Inhba	0.92173	50.43	0.434	rgb(222,134,135)	1.9902	2,2
Smad3	Malt1	0.92173	50.43	0.43	rgb(222,135,136)	1.9902	2,2
Sp9	Ralb	0.92173	50.43	0.431	rgb(222,135,136)	1.9902	None
Spib	Snx11	0.92173	50.43	0.426	rgb(222,136,137)	1.9902	2,2
Srebf1	Chac1	0.92173	50.43	0.432	rgb(222,135,135)	1.9902	2,2
Stat4	Srpk2	0.92173	50.43	0.433	rgb(222,134,135)	1.9902	2,2
Stat5b	Fez2	0.92173	50.43	0.429	rgb(222,135,136)	1.9902	2,2
Tead1	Neo1	0.92173	50.43	0.431	rgb(222,135,136)	1.9902	2,2
Tef	Ephx1	0.92173	50.43	0.435	rgb(222,134,135)	1.9902	2,2
Tfdp2	Appl2	0.92173	50.43	0.43	rgb(222,135,136)	1.9902	2,2
Thra	Pcbp4	0.92173	50.43	0.426	rgb(222,136,137)	1.9902	2,2
Trerf1	Tmem176b	0.92173	50.43	0.425	rgb(222,136,137)	1.9902	2,2
Twist1	Nrp1	0.92173	50.43	0.435	rgb(222,134,135)	1.9902	2,2
Vax2	Lzts1	0.92173	50.43	0.427	rgb(222,135,136)	1.9902	2,2
Vax2	Plagl1	-0.92173	50.43	-4.3E-01	rgb(123,160,233)	1.9902	2,2
Vdr	Fbln1	0.92173	50.43	0.433	rgb(222,134,135)	1.9902	2,2
Vdr	Il17a	0.92173	50.43	0.433	rgb(222,134,135)	1.9902	2,2
Zbtb4	Ept1	-0.92173	50.43	-4.3E-01	rgb(123,160,234)	1.9902	2,2
Zbtb4	Znhit6	-0.92173	50.43	-4.3E-01	rgb(123,160,233)	1.9902	2,2
Zfp467	Dhcr7	0.92173	50.43	0.434	rgb(222,134,135)	1.9902	2,2
Akna	Arhgef6	0.92173	50.43	0.426	rgb(222,136,136)	1.9902	2,2
Akna	Nlrc3	0.92173	50.43	0.425	rgb(222,136,137)	1.9902	2,2
C030039L03Rik	Fzd7	0.92173	50.43	0.433	rgb(222,134,135)	1.9902	2,2
Csrnp1	Tes	0.92173	50.43	0.43	rgb(222,135,136)	1.9902	2,2
Dach2	Vwa5a	0.92173	50.43	0.426	rgb(222,136,136)	1.9902	2,2
Dzip1	Eaf2	-0.92173	50.43	-4.3E-01	rgb(124,160,233)	1.9902	2,2
Eea1	Ece1	0.92173	50.43	0.428	rgb(222,135,136)	1.9902	2,2
Hmgb3	Ccdc28b	0.92173	50.43	0.427	rgb(222,135,136)	1.9902	2,2
Hmgb3	Eno3	0.92173	50.43	0.432	rgb(222,135,135)	1.9902	2,2
Jazf1	Pim1	-0.92173	50.43	-4.3E-01	rgb(123,160,233)	1.9902	2,2
Klf6	Clic4	0.92173	50.43	0.428	rgb(222,135,136)	1.9902	2,2
Klf6	Zfp652	-0.92173	50.43	-4.3E-01	rgb(123,160,233)	1.9902	2,2
Mtf2	Yy2	0.92173	50.43	0.426	rgb(222,136,136)	1.9902	2,2
Mxd1	Csrnp1	0.92173	50.43	0.429	rgb(222,135,136)	1.9902	2,2
Mxd1	Socs3	0.92173	50.43	0.43	rgb(222,135,136)	1.9902	2,2
Mxd3	Grn	0.92173	50.43	0.433	rgb(222,134,135)	1.9902	2,2
Mxd4	Adck3	0.92173	50.43	0.434	rgb(222,134,135)	1.9902	2,2
Nacc2	Rbpj	-0.92173	50.43	-4.3E-01	rgb(123,160,233)	1.9902	2,2
Ncoa1	Wdfy2	0.92173	50.43	0.426	rgb(222,136,136)	1.9902	2,2
Ncoa2	C1rl	-0.92173	50.43	-4.3E-01	rgb(123,160,233)	1.9902	2,2
Phf1	Tnfrsf1a	0.92173	50.43	0.433	rgb(222,134,135)	1.9902	2,2
Phf20	Tex15	0.92173	50.43	0.432	rgb(222,134,135)	1.9902	2,2
Plscr1	Cxcl10	0.92173	50.43	0.426	rgb(222,136,136)	1.9902	2,2
Scml4	Epsti1	0.92173	50.43	0.432	rgb(222,134,135)	1.9902	2,2
Sgsm2	Ckap4	0.92173	50.43	0.429	rgb(222,135,136)	1.9902	2,2
Tbx6	Chrne	0.92173	50.43	0.429	rgb(222,135,136)	1.9902	2,2
Terf1	Kctd12	0.92173	50.43	0.431	rgb(222,135,136)	1.9902	2,2
Tet2	Ccl9	-0.92173	50.43	-4.3E-01	rgb(123,160,234)	1.9902	2,2
Thap3	Cdkn1b	0.92173	50.43	0.43	rgb(222,135,136)	1.9902	2,2
Thap3	Cox7a2l	0.92173	50.43	0.429	rgb(222,135,136)	1.9902	2,2
Thap3	Dlst	-0.92173	50.43	-4.3E-01	rgb(125,161,233)	1.9902	2,2
Tigd2	Marcks	0.92173	50.43	0.428	rgb(222,135,136)	1.9902	2,2
Trps1	Aldh1b1	0.92173	50.43	0.425	rgb(222,136,137)	1.9902	2,2
Tulp2	Qrich2	0.92173	50.43	0.432	rgb(222,134,135)	1.9902	2,2
Tulp3	Creb3l2	0.92173	50.43	0.43	rgb(222,135,136)	1.9902	2,2
Zbtb17	Adck1	0.92173	50.43	0.425	rgb(222,136,137)	1.9902	2,2
Zbtb17	Hexb	-0.92173	50.43	-4.3E-01	rgb(124,160,233)	1.9902	2,2
Zbtb32	C3	0.92173	50.43	0.428	rgb(222,135,136)	1.9902	2,2
Zbtb32	Irf5	0.92173	50.43	0.43	rgb(222,135,136)	1.9902	2,2
Zbtb34	Maged2	-0.92173	50.43	-4.3E-01	rgb(125,161,233)	1.9902	2,2
Zfp113	Wdr47	-0.92173	50.43	-4.3E-01	rgb(124,160,233)	1.9902	2,2
Zfp354c	Parp6	0.92173	50.43	0.426	rgb(222,136,136)	1.9902	2,2
Zfp365	Slc19a2	0.92173	50.43	0.426	rgb(222,136,136)	1.9902	2,2
Zfp385a	Ccng1	0.92173	50.43	0.434	rgb(222,134,135)	1.9902	2,2
Zfp429	Klrd1	0.92173	50.43	0.434	rgb(222,134,135)	1.9902	2,2
Zfp429	Mtmr7	0.92173	50.43	0.433	rgb(222,134,135)	1.9902	2,2
Zfp511	Mina	0.92173	50.43	0.432	rgb(222,135,135)	1.9902	2,2
Zfp516	Pmepa1	-0.92173	50.43	-4.3E-01	rgb(124,160,233)	1.9902	2,2
Zfp536	Tlcd1	-0.92173	50.43	-4.3E-01	rgb(123,160,233)	1.9902	2,2
Zfp598	Mllt6	0.92173	50.43	0.433	rgb(222,134,135)	1.9902	2,2
Zfp608	Prr7	-0.92173	50.43	-4.3E-01	rgb(124,160,233)	1.9902	2,2
Zfp612	Tmem98	0.92173	50.43	0.432	rgb(222,134,135)	1.9902	2,2
Zfp629	Gjd3	0.92173	50.43	0.431	rgb(222,135,136)	1.9902	2,2
Zfp831	Inpp4a	0.92173	50.43	0.43	rgb(222,135,136)	1.9902	2,2
Zfp831	Zfp592	0.92173	50.43	0.435	rgb(222,134,135)	1.9902	2,2
Zfp943	Zfp445	0.92173	50.43	0.433	rgb(222,134,135)	1.9902	2,2
Zfp951	Slc9a3r1	-0.92173	50.43	-4.3E-01	rgb(124,160,233)	1.9902	2,2
Zfp960	Fam89a	-0.92173	50.43	-4.3E-01	rgb(124,160,233)	1.9902	2,2
Ahrr	Lgr4	0.91996	50.42	0.425	rgb(222,136,137)	1.99	2,2
Ahrr	Myo1f	0.91996	50.42	0.421	rgb(222,137,137)	1.99	2,2
Ar	Slamf6	0.91996	50.42	0.416	rgb(222,138,138)	1.99	2,2
Arid3a	Ehbp1l1	0.91996	50.42	0.42	rgb(222,137,138)	1.99	2,2
Arid5a	Socs3	0.91996	50.42	0.419	rgb(222,137,138)	1.99	2,2
Atf5	Hmox1	0.91996	50.42	0.416	rgb(222,138,138)	1.99	None
Atf6	Ubash3b	-0.91996	50.42	-4.2E-01	rgb(126,162,233)	1.99	2,2
Bhlhe40	Fam129a	0.91996	50.42	0.421	rgb(222,137,137)	1.99	2,2
Bhlhe40	Ndrg1	0.91996	50.42	0.417	rgb(222,137,138)	1.99	2,2
Cebpb	Slc9a3r1	0.91996	50.42	0.419	rgb(222,137,138)	1.99	2,2
Cebpg	Sox13	-0.91996	50.42	-4.2E-01	rgb(126,161,233)	1.99	2,2
Cebpg	Tm9sf4	-0.91996	50.42	-4.2E-01	rgb(126,162,233)	1.99	2,2
Creb3l2	Bloc1s2	-0.91996	50.42	-4.2E-01	rgb(125,161,233)	1.99	2,2
Creb3l2	Cdh23	0.91996	50.42	0.423	rgb(222,136,137)	1.99	2,2
Creb3l2	Fam129b	0.91996	50.42	0.423	rgb(222,136,137)	1.99	2,2
Creb3l2	Mndal	-0.91996	50.42	-4.2E-01	rgb(126,162,233)	1.99	2,2
Creb3l2	Myo10	0.91996	50.42	0.421	rgb(222,137,137)	1.99	2,2
Creb3l2	Slc30a1	-0.91996	50.42	-4.2E-01	rgb(125,161,233)	1.99	2,2
Ddit3	Adm2	0.91996	50.42	0.42	rgb(222,137,138)	1.99	2,2
E4f1	Ldlrap1	0.91996	50.42	0.422	rgb(222,136,137)	1.99	2,2
Egr1	Zfp36l1	0.91996	50.42	0.42	rgb(222,137,138)	1.99	None
Egr2	Mpzl3	0.91996	50.42	0.421	rgb(222,137,137)	1.99	2,2
Elf1	Herc4	0.91996	50.42	0.419	rgb(222,137,138)	1.99	None
Elk3	1110007C09Rik	0.91996	50.42	0.423	rgb(222,136,137)	1.99	2,2
Elk3	Pla1a	0.91996	50.42	0.419	rgb(222,137,138)	1.99	2,2
Elk4	Polr3b	0.91996	50.42	0.424	rgb(222,136,137)	1.99	None
Epas1	Calcrl	0.91996	50.42	0.419	rgb(222,137,138)	1.99	2,2
Erf	Mex3d	0.91996	50.42	0.421	rgb(222,137,137)	1.99	2,2
Esrra	Pgs1	0.91996	50.42	0.415	rgb(222,138,139)	1.99	2,2
Ets1	Fli1	0.91996	50.42	0.416	rgb(222,138,138)	1.99	None
Ets1	Matk	0.91996	50.42	0.424	rgb(222,136,137)	1.99	None
Ets1	Tbxa2r	0.91996	50.42	0.423	rgb(222,136,137)	1.99	2,2
Etv5	Ell2	0.91996	50.42	0.416	rgb(222,138,138)	1.99	2,2
Fli1	1110007C09Rik	0.91996	50.42	0.415	rgb(222,138,138)	1.99	2,2
Fosl1	Sntb1	-0.91996	50.42	-4.2E-01	rgb(125,161,233)	1.99	None
Fosl2	Hey1	0.91996	50.42	0.42	rgb(222,137,138)	1.99	2,2
Fosl2	Lrmp	-0.91996	50.42	-4.2E-01	rgb(125,161,233)	1.99	None
Foxb1	Apol10b	0.91996	50.42	0.42	rgb(222,137,138)	1.99	2,2
Foxf2	Chn1	0.91996	50.42	0.423	rgb(222,136,137)	1.99	2,2
Foxf2	Npr3	0.91996	50.42	0.419	rgb(222,137,138)	1.99	2,2
Foxf2	Synpo	0.91996	50.42	0.418	rgb(222,137,138)	1.99	2,2
Foxo1	Sdc3	0.91996	50.42	0.417	rgb(222,137,138)	1.99	2,2
Foxo3	Kif13b	0.91996	50.42	0.419	rgb(222,137,138)	1.99	2,2
Foxp4	Nfatc1	0.91996	50.42	0.422	rgb(222,136,137)	1.99	2,2
Foxs1	Bdh2	0.91996	50.42	0.419	rgb(222,137,138)	1.99	2,2
Gfi1	Eno3	-0.91996	50.42	-4.2E-01	rgb(127,162,233)	1.99	2,2
Gzf1	Slc12a8	0.91996	50.42	0.423	rgb(222,136,137)	1.99	2,2
Hey1	Gm4980	0.91996	50.42	0.42	rgb(222,137,138)	1.99	2,2
Hif3a	Pdxp	0.91996	50.42	0.422	rgb(222,136,137)	1.99	2,2
Hoxb1	Gdf3	0.91996	50.42	0.421	rgb(222,137,137)	1.99	2,2
Ikzf2	Ccl1	0.91996	50.42	0.424	rgb(222,136,137)	1.99	2,2
Ikzf2	Got1	-0.91996	50.42	-4.2E-01	rgb(126,162,233)	1.99	2,2
Ikzf2	Lamb3	0.91996	50.42	0.423	rgb(222,136,137)	1.99	2,2
Ikzf2	Spred3	-0.91996	50.42	-4.2E-01	rgb(126,162,233)	1.99	2,2
Ikzf2	Tmod1	0.91996	50.42	0.415	rgb(222,138,138)	1.99	2,2
Ikzf4	Dusp6	-0.91996	50.42	-4.2E-01	rgb(126,161,233)	1.99	2,2
Irf4	Cldnd2	-0.91996	50.42	-4.2E-01	rgb(126,161,233)	1.99	None
Irf4	Cxcl3	-0.91996	50.42	-4.2E-01	rgb(126,162,233)	1.99	None
Irf4	Icosl	-0.91996	50.42	-4.2E-01	rgb(126,162,233)	1.99	None
Irf4	Nqo2	-0.91996	50.42	-4.2E-01	rgb(125,161,233)	1.99	None
Irf5	Cd44	0.91996	50.42	0.418	rgb(222,137,138)	1.99	2,2
Irf5	Hps6	0.91996	50.42	0.42	rgb(222,137,138)	1.99	2,2
Irf5	Mab21l3	0.91996	50.42	0.422	rgb(222,136,137)	1.99	2,2
Irf5	Mrgpre	0.91996	50.42	0.424	rgb(222,136,137)	1.99	2,2
Jun	Cd160	-0.91996	50.42	-4.2E-01	rgb(125,161,233)	1.99	2,2
Jun	Nfkbia	0.91996	50.42	0.419	rgb(222,137,138)	1.99	2,2
Kdm2b	Fbxo2	-0.91996	50.42	-4.2E-01	rgb(126,162,233)	1.99	2,2
Kdm2b	Spin4	0.91996	50.42	0.418	rgb(222,137,138)	1.99	2,2
Lef1	Mcoln2	-0.91996	50.42	-4.2E-01	rgb(125,161,233)	1.99	None
Lhx6	Maged2	0.91996	50.42	0.416	rgb(222,137,138)	1.99	2,2
Lin54	Cyfip2	0.91996	50.42	0.415	rgb(222,138,139)	1.99	2,2
Lin54	Pdcd1lg2	-0.91996	50.42	-4.2E-01	rgb(125,161,233)	1.99	2,2
Mafg	Rbm43	-0.91996	50.42	-4.2E-01	rgb(126,162,233)	1.99	2,2
Mef2b	Blvrb	0.91996	50.42	0.424	rgb(222,136,137)	1.99	2,2
Mef2b	Fgf2	-0.91996	50.42	-4.2E-01	rgb(125,161,233)	1.99	2,2
Meis3	Cd80	-0.91996	50.42	-4.2E-01	rgb(126,162,233)	1.99	2,2
Mlxipl	Mesp2	0.91996	50.42	0.424	rgb(222,136,137)	1.99	2,2
Msc	Lime1	0.91996	50.42	0.418	rgb(222,137,138)	1.99	2,2
Mycn	Mmp10	0.91996	50.42	0.425	rgb(222,136,137)	1.99	2,2
Mypop	Vsig10	0.91996	50.42	0.419	rgb(222,137,138)	1.99	2,2
Nfatc1	Foxp4	0.91996	50.42	0.422	rgb(222,136,137)	1.99	None
Nfe2	Pvt1	0.91996	50.42	0.424	rgb(222,136,137)	1.99	None
Nfkb1	B3gnt5	-0.91996	50.42	-4.2E-01	rgb(126,162,233)	1.99	2,2
Nfkb2	Fam49b	-0.91996	50.42	-4.2E-01	rgb(126,162,233)	1.99	2,2
Nfkb2	Kif13b	0.91996	50.42	0.417	rgb(222,137,138)	1.99	2,2
Nfkb2	Tnfrsf10b	0.91996	50.42	0.417	rgb(222,137,138)	1.99	2,2
Nr2f6	Naglu	0.91996	50.42	0.421	rgb(222,137,137)	1.99	2,2
Nr4a1	Klrk1	-0.91996	50.42	-4.2E-01	rgb(125,161,233)	1.99	2,2
Nr4a2	Bcl11b	-0.91996	50.42	-4.2E-01	rgb(126,162,233)	1.99	2,2
Nr4a3	Eno3	0.91996	50.42	0.419	rgb(222,137,138)	1.99	2,2
Pou2af1	4930417O13Rik	0.91996	50.42	0.422	rgb(222,136,137)	1.99	2,2
Pou2af1	Ikbke	-0.91996	50.42	-4.2E-01	rgb(126,162,233)	1.99	2,2
Pou2af1	Mmd	0.91996	50.42	0.425	rgb(222,136,137)	1.99	2,2
Pou2af1	Ppfibp1	0.91996	50.42	0.417	rgb(222,137,138)	1.99	2,2
Pparg	Adora2b	0.91996	50.42	0.423	rgb(222,136,137)	1.99	2,2
Prdm1	Ch25h	0.91996	50.42	0.424	rgb(222,136,137)	1.99	2,2
Runx1	Psme2	-0.91996	50.42	-4.2E-01	rgb(127,162,233)	1.99	2,2
Rxra	Slain1	0.91996	50.42	0.418	rgb(222,137,138)	1.99	None
Satb1	Ston2	0.91996	50.42	0.416	rgb(222,137,138)	1.99	2,2
Scrt1	Dysf	0.91996	50.42	0.417	rgb(222,137,138)	1.99	2,2
Six5	Bend5	-0.91996	50.42	-4.2E-01	rgb(126,161,233)	1.99	2,2
Sox13	Ada	0.91996	50.42	0.419	rgb(222,137,138)	1.99	2,2
Sox13	Alpl	0.91996	50.42	0.418	rgb(222,137,138)	1.99	2,2
Sox13	Anxa3	-0.91996	50.42	-4.2E-01	rgb(127,162,233)	1.99	2,2
Sox13	Kcna3	0.91996	50.42	0.422	rgb(222,136,137)	1.99	2,2
Sp100	Epsti1	0.91996	50.42	0.416	rgb(222,138,138)	1.99	2,2
Sp4	Thoc3	-0.91996	50.42	-4.2E-01	rgb(127,162,233)	1.99	2,2
Sp6	Sema4f	-0.91996	50.42	-4.2E-01	rgb(125,161,233)	1.99	2,2
Srebf1	Flna	0.91996	50.42	0.416	rgb(222,138,138)	1.99	2,2
Stat1	Lgals7	-0.91996	50.42	-4.2E-01	rgb(127,162,233)	1.99	2,2
Tbx21	Gimap4	0.91996	50.42	0.419	rgb(222,137,138)	1.99	2,2
Tbx21	Sema7a	0.91996	50.42	0.424	rgb(222,136,137)	1.99	2,2
Tet1	Fbln1	0.91996	50.42	0.417	rgb(222,137,138)	1.99	2,2
Tfdp2	Zranb3	0.91996	50.42	0.417	rgb(222,137,138)	1.99	2,2
Thap1	Dctpp1	0.91996	50.42	0.419	rgb(222,137,138)	1.99	2,2
Thra	Galnt12	0.91996	50.42	0.419	rgb(222,137,138)	1.99	2,2
Thra	Sertad3	0.91996	50.42	0.417	rgb(222,137,138)	1.99	2,2
Trerf1	Efemp2	0.91996	50.42	0.422	rgb(222,136,137)	1.99	2,2
Trp53	Ercc5	-0.91996	50.42	-4.2E-01	rgb(126,162,233)	1.99	2,2
Twist1	Dhrs3	0.91996	50.42	0.424	rgb(222,136,137)	1.99	2,2
Xbp1	Bcl2a1d	-0.91996	50.42	-4.2E-01	rgb(125,161,233)	1.99	2,2
Xbp1	Foxp1	-0.91996	50.42	-4.2E-01	rgb(127,162,233)	1.99	2,2
Yy2	Qars	-0.91996	50.42	-4.2E-01	rgb(126,162,233)	1.99	2,2
Zbtb1	Ildr1	-0.91996	50.42	-4.2E-01	rgb(127,162,233)	1.99	2,2
Zbtb33	Ifitm2	-0.91996	50.42	-4.2E-01	rgb(127,162,233)	1.99	2,2
Zbtb33	Lyrm1	-0.91996	50.42	-4.2E-01	rgb(126,161,233)	1.99	2,2
Zbtb4	S1pr1	0.91996	50.42	0.417	rgb(222,137,138)	1.99	2,2
Zfp202	Prokr1	0.91996	50.42	0.423	rgb(222,136,137)	1.99	2,2
Zfp467	Ifitm2	0.91996	50.42	0.417	rgb(222,137,138)	1.99	2,2
Zfp523	Fyco1	0.91996	50.42	0.419	rgb(222,137,138)	1.99	2,2
A430033K04Rik	Galm	0.91996	50.42	0.425	rgb(222,136,137)	1.99	2,2
Adnp	Ap1s3	0.91996	50.42	0.419	rgb(222,137,138)	1.99	2,2
Ankzf1	3110057O12Rik	0.91996	50.42	0.422	rgb(222,136,137)	1.99	2,2
Atmin	Gramd1b	0.91996	50.42	0.423	rgb(222,136,137)	1.99	2,2
Casz1	Dlgap3	0.91996	50.42	0.418	rgb(222,137,138)	1.99	2,2
Cbx2	D930048N14Rik	0.91996	50.42	0.42	rgb(222,137,138)	1.99	2,2
Cxxc5	Acsl4	-0.91996	50.42	-4.2E-01	rgb(127,162,233)	1.99	2,2
Dach2	Lix1l	0.91996	50.42	0.42	rgb(222,137,138)	1.99	2,2
Drap1	Gmfg	0.91996	50.42	0.418	rgb(222,137,138)	1.99	2,2
Dzip1	Pdgfrb	0.91996	50.42	0.42	rgb(222,137,138)	1.99	2,2
Hmgb3	1190005I06Rik	0.91996	50.42	0.418	rgb(222,137,138)	1.99	2,2
Hmgb3	Nrgn	0.91996	50.42	0.423	rgb(222,136,137)	1.99	2,2
Hmgb3	Tbc1d4	0.91996	50.42	0.421	rgb(222,137,137)	1.99	2,2
Kdm5b	Egln1	0.91996	50.42	0.419	rgb(222,137,138)	1.99	2,2
Kdm5b	Nfyb	0.91996	50.42	0.421	rgb(222,137,137)	1.99	2,2
Kdm5b	Utrn	0.91996	50.42	0.425	rgb(222,136,137)	1.99	2,2
Litaf	Plxnc1	0.91996	50.42	0.419	rgb(222,137,138)	1.99	2,2
Litaf	Tspan13	0.91996	50.42	0.416	rgb(222,138,138)	1.99	2,2
Mtf2	Slc48a1	-0.91996	50.42	-4.2E-01	rgb(126,161,233)	1.99	2,2
Mxd1	Fastkd2	-0.91996	50.42	-4.2E-01	rgb(126,162,233)	1.99	2,2
Mxd3	Acot11	0.91996	50.42	0.418	rgb(222,137,138)	1.99	2,2
Ncoa1	Eci1	-0.91996	50.42	-4.2E-01	rgb(127,162,233)	1.99	2,2
Ncoa1	Erc1	0.91996	50.42	0.423	rgb(222,136,137)	1.99	2,2
Ncoa2	Fam168b	0.91996	50.42	0.421	rgb(222,137,138)	1.99	2,2
Pcgf2	Bmyc	0.91996	50.42	0.42	rgb(222,137,138)	1.99	2,2
Pcgf2	Dcakd	0.91996	50.42	0.422	rgb(222,136,137)	1.99	2,2
Phf1	Ecm1	0.91996	50.42	0.425	rgb(222,136,137)	1.99	2,2
Phf20	Fyco1	0.91996	50.42	0.423	rgb(222,136,137)	1.99	2,2
Prdm8	Synpo2	0.91996	50.42	0.421	rgb(222,137,138)	1.99	2,2
Sgsm2	Kiss1r	0.91996	50.42	0.417	rgb(222,137,138)	1.99	2,2
Sgsm2	March9	0.91996	50.42	0.421	rgb(222,137,138)	1.99	2,2
Skil	Aim1	0.91996	50.42	0.423	rgb(222,136,137)	1.99	2,2
Thap3	Krtcap2	0.91996	50.42	0.418	rgb(222,137,138)	1.99	2,2
Trps1	Ctnnd1	0.91996	50.42	0.424	rgb(222,136,137)	1.99	2,2
Tulp3	Hist3h2bb-ps	-0.91996	50.42	-4.2E-01	rgb(125,161,233)	1.99	2,2
Tulp3	Hist4h4	-0.91996	50.42	-4.2E-01	rgb(125,161,233)	1.99	2,2
Whsc1	E2f7	0.91996	50.42	0.418	rgb(222,137,138)	1.99	2,2
Zbtb32	Anxa2	0.91996	50.42	0.423	rgb(222,136,137)	1.99	2,2
Zbtb32	Enthd1	0.91996	50.42	0.422	rgb(222,136,137)	1.99	2,2
Zbtb46	Rab34	0.91996	50.42	0.424	rgb(222,136,137)	1.99	2,2
Zeb2	Akr1b8	0.91996	50.42	0.419	rgb(222,137,138)	1.99	2,2
Zfp112	Piga	-0.91996	50.42	-4.2E-01	rgb(127,162,233)	1.99	2,2
Zfp277	Atp10d	-0.91996	50.42	-4.2E-01	rgb(126,162,233)	1.99	2,2
Zfp280c	Hspa2	-0.91996	50.42	-4.2E-01	rgb(125,161,233)	1.99	2,2
Zfp354c	Nphp3	0.91996	50.42	0.418	rgb(222,137,138)	1.99	2,2
Zfp365	Zmat3	0.91996	50.42	0.42	rgb(222,137,138)	1.99	2,2
Zfp385a	Tnfrsf10b	0.91996	50.42	0.424	rgb(222,136,137)	1.99	2,2
Zfp473	Pex19	-0.91996	50.42	-4.2E-01	rgb(127,162,233)	1.99	2,2
Zfp473	Stra6	0.91996	50.42	0.416	rgb(222,137,138)	1.99	2,2
Zfp511	Nt5dc1	-0.91996	50.42	-4.2E-01	rgb(125,161,233)	1.99	2,2
Zfp598	Traf3	0.91996	50.42	0.416	rgb(222,138,138)	1.99	2,2
Zfp60	Tert	0.91996	50.42	0.416	rgb(222,138,138)	1.99	2,2
Zfp629	Lpin2	0.91996	50.42	0.421	rgb(222,137,137)	1.99	2,2
Zfp629	Zfp108	0.91996	50.42	0.417	rgb(222,137,138)	1.99	2,2
Zfp651	Sspo	0.91996	50.42	0.42	rgb(222,137,138)	1.99	2,2
Zfp667	Ptges	0.91996	50.42	0.424	rgb(222,136,137)	1.99	2,2
Zfp688	Bbc3	0.91996	50.42	0.421	rgb(222,137,138)	1.99	2,2
Zfp715	App	0.91996	50.42	0.423	rgb(222,136,137)	1.99	2,2
Zfp787	Cep170	-0.91996	50.42	-4.2E-01	rgb(126,162,233)	1.99	2,2
Zfp831	Tns1	0.91996	50.42	0.421	rgb(222,137,137)	1.99	2,2
Zfp945	Il12rb1	-0.91996	50.42	-4.2E-01	rgb(125,161,233)	1.99	2,2
Zkscan17	Icam2	-0.91996	50.42	-4.2E-01	rgb(126,162,233)	1.99	2,2
Arntl2	Pag1	-0.91818	50.41	-4.1E-01	rgb(129,163,232)	1.9898	None
Arntl2	Podnl1	0.91818	50.41	0.405	rgb(221,140,140)	1.9898	2,2
Arntl2	Serpinb9b	0.91818	50.41	0.409	rgb(222,139,140)	1.9898	2,2
Atf2	Galk1	-0.91818	50.41	-4.1E-01	rgb(129,163,232)	1.9898	2,2
Batf	Cdyl2	-0.91818	50.41	-4.1E-01	rgb(127,162,233)	1.9898	None
Batf	Hmcn1	-0.91818	50.41	-4.1E-01	rgb(128,163,233)	1.9898	None
Bhlha15	Surf4	0.91818	50.41	0.413	rgb(222,138,139)	1.9898	2,2
Cebpg	Fkrp	-0.91818	50.41	-4.1E-01	rgb(129,163,232)	1.9898	2,2
Cebpg	Plxna1	-0.91818	50.41	-4.1E-01	rgb(129,163,232)	1.9898	2,2
Cebpg	Soat2	0.91818	50.41	0.407	rgb(221,139,140)	1.9898	2,2
Cic	Mex3d	0.91818	50.41	0.411	rgb(222,138,139)	1.9898	2,2
Creb3l2	Rbmx	-0.91818	50.41	-4.1E-01	rgb(127,162,233)	1.9898	2,2
Ebf1	Upp1	0.91818	50.41	0.41	rgb(222,139,140)	1.9898	2,2
Elk3	Ckap4	0.91818	50.41	0.414	rgb(222,138,139)	1.9898	2,2
Eomes	Eno3	0.91818	50.41	0.408	rgb(221,139,140)	1.9898	2,2
Ets1	Plcg1	0.91818	50.41	0.409	rgb(221,139,140)	1.9898	None
Ets2	Pkhd1l1	-0.91818	50.41	-4.1E-01	rgb(129,164,232)	1.9898	2,2
Etv4	Ccbl2	0.91818	50.41	0.407	rgb(221,139,140)	1.9898	2,2
Etv5	Pparg	0.91818	50.41	0.414	rgb(222,138,139)	1.9898	2,2
Fos	Ets2	0.91818	50.41	0.408	rgb(221,139,140)	1.9898	2,2
Fosb	Neat1	0.91818	50.41	0.412	rgb(222,138,139)	1.9898	None
Fosl1	Edem1	-0.91818	50.41	-4.1E-01	rgb(128,163,233)	1.9898	2,2
Fosl2	Zfp473	0.91818	50.41	0.409	rgb(221,139,140)	1.9898	None
Foxb1	Abcb9	0.91818	50.41	0.409	rgb(221,139,140)	1.9898	2,2
Foxf2	Tnip3	-0.91818	50.41	-4.1E-01	rgb(128,163,233)	1.9898	2,2
Foxp2	Cacna2d1	0.91818	50.41	0.407	rgb(221,139,140)	1.9898	2,2
Foxs1	Ppp1r14c	0.91818	50.41	0.408	rgb(221,139,140)	1.9898	2,2
Foxs1	Unc13b	0.91818	50.41	0.413	rgb(222,138,139)	1.9898	2,2
Gata3	Asap1	0.91818	50.41	0.41	rgb(222,139,139)	1.9898	2,2
Gata3	D630039A03Rik	0.91818	50.41	0.413	rgb(222,138,139)	1.9898	2,2
Gfi1	Filip1l	0.91818	50.41	0.408	rgb(221,139,140)	1.9898	None
Gfi1	Icam5	0.91818	50.41	0.411	rgb(222,139,139)	1.9898	2,2
Gfi1	Kcna3	0.91818	50.41	0.408	rgb(221,139,140)	1.9898	2,2
Gfi1	Mcm9	-0.91818	50.41	-4.1E-01	rgb(128,163,233)	1.9898	2,2
Glis2	Mex3a	0.91818	50.41	0.407	rgb(221,139,140)	1.9898	2,2
Glis2	Tcf7l1	0.91818	50.41	0.412	rgb(222,138,139)	1.9898	2,2
Hey1	Sema4g	0.91818	50.41	0.407	rgb(221,139,140)	1.9898	2,2
Heyl	Armc3	0.91818	50.41	0.411	rgb(222,139,139)	1.9898	2,2
Hic1	Ssbp4	0.91818	50.41	0.408	rgb(221,139,140)	1.9898	2,2
Hif3a	2900026A02Rik	0.91818	50.41	0.414	rgb(222,138,139)	1.9898	2,2
Hif3a	Bcar1	0.91818	50.41	0.406	rgb(221,139,140)	1.9898	2,2
Hif3a	Ing2	0.91818	50.41	0.408	rgb(221,139,140)	1.9898	2,2
Hif3a	Myh10	0.91818	50.41	0.413	rgb(222,138,139)	1.9898	2,2
Hif3a	Plcxd1	0.91818	50.41	0.412	rgb(222,138,139)	1.9898	2,2
Hsf1	Crtc1	0.91818	50.41	0.414	rgb(222,138,139)	1.9898	2,2
Hsf4	Zfp575	0.91818	50.41	0.411	rgb(222,138,139)	1.9898	2,2
Ikzf2	Cyth3	0.91818	50.41	0.414	rgb(222,138,139)	1.9898	2,2
Ikzf2	Ryr2	0.91818	50.41	0.411	rgb(222,139,139)	1.9898	2,2
Ikzf4	Gpr146	0.91818	50.41	0.405	rgb(221,140,140)	1.9898	2,2
Irf1	Vdr	-0.91818	50.41	-4.1E-01	rgb(128,163,233)	1.9898	2,2
Irf2	Apbb1ip	0.91818	50.41	0.412	rgb(222,138,139)	1.9898	None
Irf2	Tnfrsf1a	0.91818	50.41	0.41	rgb(222,139,139)	1.9898	2,2
Irf4	Ces2c	-0.91818	50.41	-4.1E-01	rgb(128,163,233)	1.9898	2,2
Irf4	Ptk2	-0.91818	50.41	-4.1E-01	rgb(127,163,233)	1.9898	None
Irf4	Zdhhc15	-0.91818	50.41	-4.1E-01	rgb(128,163,233)	1.9898	None
Irf5	Nostrin	0.91818	50.41	0.406	rgb(221,139,140)	1.9898	2,2
Irf5	Rhbdf1	0.91818	50.41	0.407	rgb(221,139,140)	1.9898	2,2
Irf5	Ulk2	0.91818	50.41	0.406	rgb(221,140,140)	1.9898	2,2
Jdp2	Asns	0.91818	50.41	0.408	rgb(221,139,140)	1.9898	2,2
Kdm2b	Tdrkh	-0.91818	50.41	-4.1E-01	rgb(128,163,233)	1.9898	2,2
Klf11	Ccng2	0.91818	50.41	0.414	rgb(222,138,139)	1.9898	2,2
Klf12	Pard3b	0.91818	50.41	0.406	rgb(221,139,140)	1.9898	2,2
Klf8	Dusp3	0.91818	50.41	0.415	rgb(222,138,139)	1.9898	2,2
Klf8	Trove2	0.91818	50.41	0.406	rgb(221,139,140)	1.9898	2,2
Klf9	Lzts2	0.91818	50.41	0.413	rgb(222,138,139)	1.9898	2,2
Msc	Capn2	0.91818	50.41	0.407	rgb(221,139,140)	1.9898	2,2
Msc	Cd109	0.91818	50.41	0.406	rgb(221,139,140)	1.9898	2,2
Msc	Prss30	0.91818	50.41	0.408	rgb(221,139,140)	1.9898	2,2
Mxi1	Ndrg2	0.91818	50.41	0.406	rgb(221,139,140)	1.9898	2,2
Mxi1	Serpine1	0.91818	50.41	0.406	rgb(221,140,140)	1.9898	2,2
Myb	B4galnt1	0.91818	50.41	0.405	rgb(221,140,140)	1.9898	2,2
Nfatc1	Abca1	-0.91818	50.41	-4.1E-01	rgb(127,162,233)	1.9898	2,2
Nfatc4	Mpp1	0.91818	50.41	0.409	rgb(221,139,140)	1.9898	2,2
Nfil3	Tiparp	0.91818	50.41	0.414	rgb(222,138,139)	1.9898	2,2
[truncated: 48,525 more rows]
