# Supplementary material for: Leveraging chromatin accessibility for transcriptional regulatory network inference in T Helper 17 Cells
Source: Genome Res. 2019 Mar;29(3):449–63. doi: 10.1101/gr.238253.118 (PMC6396413; doi:10.1101/gr.238253.118)
Supplement: Supplemental Material [file supp_gr.238253.118_Supplemental_Th17_TRN_Networks.zip › Th17_TRN_Networks-master/TRN_Notebooks/Networks/ChIP_A17_KOall_bias25_sp.tsv]

TF	Target	SignedQuantile	NonzeroSubsamples(Stability)	pCorr	stroke	stroke-width	stroke-dasharray
Stat3	Gem	1	50.93	0.929	rgb(227, 40, 41)	2	None
Hif1a	Bnip3	0.9968	50.89	0.886	rgb(227, 48, 49)	1.9992	None
Stat3	Ppm1j	0.9968	50.89	0.888	rgb(227, 47, 49)	1.9992	None
Hif1a	Smtnl2	0.9936	50.88	0.883	rgb(227, 48, 50)	1.999	None
Stat3	Tlr7	-0.9904	50.87	-8.7E-01	rgb( 27,102,250)	1.9988	None
Hif1a	Aldoc	0.98719	50.86	0.859	rgb(226, 53, 55)	1.9986	None
Irf4	Loxl2	-0.98719	50.86	-8.6E-01	rgb( 30,103,250)	1.9986	2,2
Lef1	Rps6ka4	0.98719	50.86	0.856	rgb(226, 53, 55)	1.9986	None
Stat3	Timp1	0.98719	50.86	0.863	rgb(226, 52, 54)	1.9986	None
E2f4	Cdc25b	0.98399	50.85	0.85	rgb(226, 55, 56)	1.9984	None
Hif1a	Egln1	0.98399	50.85	0.853	rgb(226, 54, 56)	1.9984	None
Hif1a	Galk1	0.98399	50.85	0.847	rgb(226, 55, 57)	1.9984	None
Hif1a	Ppme1	0.98399	50.85	0.845	rgb(226, 56, 57)	1.9984	None
Irf4	Twist1	-0.98399	50.85	-8.5E-01	rgb( 33,105,249)	1.9984	None
Nfe2l2	Lrrc59	0.98399	50.85	0.848	rgb(226, 55, 57)	1.9984	None
Hif1a	Jmjd6	0.98079	50.83	0.826	rgb(226, 59, 61)	1.998	None
Irf4	Myo1e	-0.98079	50.83	-8.3E-01	rgb( 38,108,248)	1.998	None
Irf8	Plod3	-0.98079	50.83	-8.3E-01	rgb( 36,107,249)	1.998	None
Stat3	Serpinf1	0.98079	50.83	0.832	rgb(226, 58, 60)	1.998	None
Atf6	Rpl14	0.97759	50.82	0.817	rgb(226, 61, 63)	1.9978	None
Atf6	Syf2	0.97759	50.82	0.824	rgb(226, 60, 61)	1.9978	None
Hif1a	Snapc1	0.97759	50.82	0.817	rgb(226, 61, 63)	1.9978	None
Irf4	Exoc2	-0.97759	50.82	-8.2E-01	rgb( 40,109,248)	1.9978	None
Irf4	Rai14	-0.97759	50.82	-8.2E-01	rgb( 38,108,248)	1.9978	None
Lef1	Fkrp	0.97759	50.82	0.816	rgb(226, 61, 63)	1.9978	None
Rorc	Il17a	0.97759	50.82	0.819	rgb(226, 61, 62)	1.9978	None
Stat3	Sbno2	0.97759	50.82	0.82	rgb(226, 60, 62)	1.9978	None
Csrnp1	Mxd1	0.97759	50.82	0.817	rgb(226, 61, 63)	1.9978	2,2
Atf6	Xpnpep1	-0.97439	50.81	-8.1E-01	rgb( 41,110,248)	1.9976	None
Hif1a	Slc2a1	0.97439	50.81	0.811	rgb(226, 62, 64)	1.9976	None
Stat3	Padi2	0.97439	50.81	0.806	rgb(226, 63, 65)	1.9976	None
Stat3	Sfmbt2	-0.97439	50.81	-8.1E-01	rgb( 40,110,248)	1.9976	None
Stat3	Syn1	0.97439	50.81	0.812	rgb(226, 62, 63)	1.9976	None
Stat3	Tnip2	0.97439	50.81	0.809	rgb(226, 62, 64)	1.9976	None
Etv6	Ptprcap	0.97119	50.8	0.804	rgb(226, 63, 65)	1.9974	None
Hif1a	Mboat2	0.97119	50.8	0.805	rgb(226, 63, 65)	1.9974	None
Nfe2l2	Dhcr24	0.97119	50.8	0.795	rgb(226, 65, 67)	1.9974	None
Stat3	Atp2b4	0.97119	50.8	0.799	rgb(226, 64, 66)	1.9974	None
Stat3	Malt1	0.97119	50.8	0.803	rgb(226, 64, 65)	1.9974	None
Stat3	Sec14l1	0.97119	50.8	0.798	rgb(226, 65, 66)	1.9974	None
Etv6	Cep170	-0.96799	50.79	-7.9E-01	rgb( 46,113,247)	1.9972	None
Hif1a	Aldoa	0.96799	50.79	0.785	rgb(226, 67, 69)	1.9972	None
Hif1a	Kremen2	0.96799	50.79	0.793	rgb(226, 66, 67)	1.9972	None
Hif1a	Pgm2	0.96799	50.79	0.793	rgb(226, 66, 67)	1.9972	None
Irf4	Abcd3	-0.96799	50.79	-7.9E-01	rgb( 46,113,247)	1.9972	None
Lef1	Ahdc1	0.96799	50.79	0.791	rgb(226, 66, 67)	1.9972	None
Lef1	Ncdn	0.96799	50.79	0.792	rgb(226, 66, 67)	1.9972	None
Pou2af1	Ldlrap1	0.96799	50.79	0.791	rgb(226, 66, 68)	1.9972	None
Stat3	Ctla2a	0.96799	50.79	0.792	rgb(226, 66, 67)	1.9972	None
Zfp385a	Zmat3	0.96799	50.79	0.786	rgb(226, 67, 68)	1.9972	2,2
Fosl2	Tgfb3	0.96478	50.78	0.777	rgb(226, 69, 70)	1.997	None
Hif1a	2310022B05Rik	0.96478	50.78	0.78	rgb(226, 68, 70)	1.997	None
Hif1a	P4ha2	0.96478	50.78	0.784	rgb(226, 67, 69)	1.997	None
Rorc	Furin	0.96478	50.78	0.783	rgb(226, 67, 69)	1.997	None
Stat3	Gngt2	0.96478	50.78	0.777	rgb(226, 69, 70)	1.997	None
Atf6	Apitd1	0.96158	50.77	0.77	rgb(225, 70, 72)	1.9968	None
E2f4	C2cd2l	0.96158	50.77	0.766	rgb(225, 71, 72)	1.9968	None
Etv6	R3hdm1	-0.96158	50.77	-7.7E-01	rgb( 50,116,246)	1.9968	None
Fosl2	Serpinb1a	0.96158	50.77	0.769	rgb(225, 70, 72)	1.9968	None
Hif1a	Pafah1b3	0.96158	50.77	0.774	rgb(226, 69, 71)	1.9968	None
Hif1a	Pfkp	0.96158	50.77	0.77	rgb(225, 70, 72)	1.9968	None
Hif1a	Pygl	0.96158	50.77	0.773	rgb(226, 69, 71)	1.9968	None
Ikzf3	Pank2	0.96158	50.77	0.771	rgb(225, 70, 71)	1.9968	None
Irf4	Boc	-0.96158	50.77	-7.7E-01	rgb( 50,115,246)	1.9968	None
Nfe2l2	Trpv2	0.96158	50.77	0.771	rgb(225, 70, 71)	1.9968	None
Stat3	Adarb1	0.96158	50.77	0.766	rgb(225, 71, 72)	1.9968	None
Stat3	Chmp4b	0.96158	50.77	0.769	rgb(225, 70, 72)	1.9968	None
Stat3	Nsf	0.96158	50.77	0.768	rgb(225, 70, 72)	1.9968	None
Atf6	Gngt2	0.95838	50.76	0.762	rgb(225, 71, 73)	1.9966	None
Batf	Rdh10	-0.95838	50.76	-7.6E-01	rgb( 53,117,246)	1.9966	None
Hif1a	Rab33a	0.95838	50.76	0.761	rgb(225, 72, 73)	1.9966	None
Ikzf3	Aen	-0.95838	50.76	-7.6E-01	rgb( 52,117,246)	1.9966	None
Irf4	Ada	0.95838	50.76	0.758	rgb(225, 72, 74)	1.9966	None
Irf4	Chst3	-0.95838	50.76	-7.6E-01	rgb( 52,117,246)	1.9966	None
Irf4	Irf4	0.95838	50.76	0.761	rgb(225, 72, 73)	1.9966	None
Maf	Ifih1	-0.95838	50.76	-7.6E-01	rgb( 52,117,246)	1.9966	None
Batf	Hvcn1	0.95518	50.75	0.755	rgb(225, 73, 74)	1.9964	None
Etv6	Slc39a10	-0.95518	50.75	-7.5E-01	rgb( 54,118,245)	1.9964	None
Etv6	Ucp2	-0.95518	50.75	-7.5E-01	rgb( 54,118,246)	1.9964	None
Hif1a	H2-Ab1	0.95518	50.75	0.751	rgb(225, 73, 75)	1.9964	None
Hif1a	Hk1	0.95518	50.75	0.745	rgb(225, 75, 76)	1.9964	None
Pou2af1	Amigo2	0.95518	50.75	0.75	rgb(225, 74, 75)	1.9964	None
Satb1	9430020K01Rik	0.95518	50.75	0.746	rgb(225, 74, 76)	1.9964	None
Stat3	Skap2	0.95518	50.75	0.748	rgb(225, 74, 76)	1.9964	None
Batf	Dusp3	0.95198	50.74	0.74	rgb(225, 76, 77)	1.9962	None
Hif1a	Pdxp	0.95198	50.74	0.741	rgb(225, 75, 77)	1.9962	None
Ikzf3	Arhgef10	0.95198	50.74	0.74	rgb(225, 76, 77)	1.9962	None
Ikzf3	Heatr1	-0.95198	50.74	-7.4E-01	rgb( 55,119,245)	1.9962	None
Ikzf3	Thoc3	-0.95198	50.74	-7.4E-01	rgb( 57,119,245)	1.9962	None
Irf4	Angpt1	-0.95198	50.74	-7.4E-01	rgb( 56,119,245)	1.9962	None
Irf4	Hdac9	-0.95198	50.74	-7.4E-01	rgb( 55,119,245)	1.9962	None
Irf4	Tmem184b	0.95198	50.74	0.736	rgb(225, 76, 78)	1.9962	None
Nfe2l2	Atp1a1	0.95198	50.74	0.739	rgb(225, 76, 77)	1.9962	None
Rorc	Fes	0.95198	50.74	0.742	rgb(225, 75, 77)	1.9962	None
Satb1	Lrp12	0.95198	50.74	0.743	rgb(225, 75, 76)	1.9962	None
Smad3	Apol9b	0.95198	50.74	0.741	rgb(225, 76, 77)	1.9962	2,2
Sp2	Dkkl1	0.95198	50.74	0.739	rgb(225, 76, 77)	1.9962	None
Stat3	Gbp6	-0.95198	50.74	-7.4E-01	rgb( 57,120,245)	1.9962	None
Stat3	Il1r1	0.95198	50.74	0.738	rgb(225, 76, 78)	1.9962	None
Zfp536	Tekt2	0.95198	50.74	0.736	rgb(225, 76, 78)	1.9962	2,2
Atf6	0610012G03Rik	0.94878	50.73	0.729	rgb(225, 78, 79)	1.996	None
Hif1a	Rnf113a1	0.94878	50.73	0.734	rgb(225, 77, 78)	1.996	None
Hif1a	Wdr54	0.94878	50.73	0.729	rgb(225, 78, 79)	1.996	None
Ikzf3	Pdcd1lg2	-0.94878	50.73	-7.3E-01	rgb( 58,120,245)	1.996	None
Ikzf3	Ppp1r10	-0.94878	50.73	-7.3E-01	rgb( 58,120,245)	1.996	None
Ikzf3	Rpp14	-0.94878	50.73	-7.3E-01	rgb( 58,120,245)	1.996	None
Irf4	Slfn2	0.94878	50.73	0.733	rgb(225, 77, 79)	1.996	None
Lef1	Nlrc3	0.94878	50.73	0.731	rgb(225, 77, 79)	1.996	None
Lef1	Ptgfrn	0.94878	50.73	0.729	rgb(225, 78, 79)	1.996	None
Satb1	Kctd17	0.94878	50.73	0.731	rgb(225, 77, 79)	1.996	None
Stat3	Fasl	-0.94878	50.73	-7.3E-01	rgb( 59,121,245)	1.996	None
Ddit3	Cox17	-0.94558	50.72	-7.2E-01	rgb( 62,122,244)	1.9958	None
E2f4	Rfwd3	0.94558	50.72	0.724	rgb(225, 79, 80)	1.9958	None
Fosl2	Dram2	0.94558	50.72	0.718	rgb(225, 80, 81)	1.9958	None
Ikzf3	Ccrl2	0.94558	50.72	0.723	rgb(225, 79, 80)	1.9958	None
Ikzf3	Fastkd2	-0.94558	50.72	-7.2E-01	rgb( 61,122,244)	1.9958	None
Irf4	Gpm6b	-0.94558	50.72	-7.2E-01	rgb( 61,122,244)	1.9958	None
Irf4	Prkd3	-0.94558	50.72	-7.2E-01	rgb( 61,122,244)	1.9958	None
Irf4	Tgfbr3	0.94558	50.72	0.718	rgb(225, 80, 81)	1.9958	None
Lef1	Tmem184b	0.94558	50.72	0.715	rgb(225, 80, 82)	1.9958	None
Rorc	Gpm6b	-0.94558	50.72	-7.2E-01	rgb( 62,123,244)	1.9958	2,2
Satb1	Mpp2	0.94558	50.72	0.725	rgb(225, 79, 80)	1.9958	None
Stat3	Abi3	0.94558	50.72	0.723	rgb(225, 79, 80)	1.9958	None
Stat3	Atp6v0d2	0.94558	50.72	0.722	rgb(225, 79, 81)	1.9958	None
Stat3	Ncs1	0.94558	50.72	0.721	rgb(225, 79, 81)	1.9958	None
Stat3	Plekho2	0.94558	50.72	0.717	rgb(225, 80, 81)	1.9958	None
Zfp318	Adora2b	-0.94558	50.72	-7.2E-01	rgb( 61,122,244)	1.9958	2,2
Atf6	Rps14	0.94237	50.71	0.706	rgb(225, 82, 84)	1.9956	None
Batf	Batf	0.94237	50.71	0.713	rgb(225, 81, 82)	1.9956	None
Egr4	Enpp2	-0.94237	50.71	-7.1E-01	rgb( 64,124,244)	1.9956	None
Etv6	Bloc1s2	0.94237	50.71	0.71	rgb(225, 81, 83)	1.9956	None
Hif1a	Arrb1	0.94237	50.71	0.71	rgb(225, 81, 83)	1.9956	None
Hif1a	Pgam1	0.94237	50.71	0.709	rgb(225, 82, 83)	1.9956	None
Hif1a	Ppp1r3g	0.94237	50.71	0.715	rgb(225, 80, 82)	1.9956	2,2
Hif1a	Unc13a	0.94237	50.71	0.71	rgb(225, 81, 83)	1.9956	None
Ikzf3	Tyw1	-0.94237	50.71	-7.1E-01	rgb( 63,123,244)	1.9956	None
Irf4	Rassf8	-0.94237	50.71	-7.1E-01	rgb( 63,123,244)	1.9956	None
Irf4	Trpm1	-0.94237	50.71	-7.1E-01	rgb( 63,123,244)	1.9956	2,2
Irf4	Wnt1	-0.94237	50.71	-7.1E-01	rgb( 62,123,244)	1.9956	None
Maf	Dst	0.94237	50.71	0.707	rgb(225, 82, 83)	1.9956	None
Nfatc1	Zfp580	-0.94237	50.71	-7.1E-01	rgb( 63,123,244)	1.9956	None
Sp3	Ern1	0.94237	50.71	0.709	rgb(225, 82, 83)	1.9956	None
Sp4	Sesn1	-0.94237	50.71	-7.1E-01	rgb( 63,123,244)	1.9956	None
Stat3	Arid5a	0.94237	50.71	0.713	rgb(225, 81, 82)	1.9956	None
Stat3	Ccdc63	0.94237	50.71	0.712	rgb(225, 81, 82)	1.9956	None
Stat3	Eci2	0.94237	50.71	0.713	rgb(225, 81, 82)	1.9956	None
Stat3	Ptgfrn	0.94237	50.71	0.713	rgb(225, 81, 82)	1.9956	None
Stat3	Txlnb	-0.94237	50.71	-7.1E-01	rgb( 63,123,244)	1.9956	None
Tcf7l2	Appl2	0.94237	50.71	0.709	rgb(225, 81, 83)	1.9956	None
Batf	Cd24a	0.93917	50.7	0.697	rgb(225, 84, 85)	1.9954	None
Bcl11b	Mmachc	0.93917	50.7	0.705	rgb(225, 82, 84)	1.9954	None
E2f1	Fancm	0.93917	50.7	0.702	rgb(225, 83, 84)	1.9954	None
Etv6	Pigc	0.93917	50.7	0.696	rgb(225, 84, 85)	1.9954	None
Etv6	Rap1gds1	-0.93917	50.7	-7.0E-01	rgb( 66,125,243)	1.9954	None
Fosl2	Tgm1	0.93917	50.7	0.696	rgb(225, 84, 85)	1.9954	None
Hesx1	Ubtd1	0.93917	50.7	0.697	rgb(225, 84, 85)	1.9954	None
Hif1a	Bcar1	0.93917	50.7	0.701	rgb(225, 83, 85)	1.9954	None
Hif1a	Ero1l	0.93917	50.7	0.697	rgb(225, 84, 85)	1.9954	None
Hif1a	Ier3	0.93917	50.7	0.696	rgb(225, 84, 85)	1.9954	None
Ikzf3	Smox	0.93917	50.7	0.697	rgb(225, 84, 85)	1.9954	None
Ikzf3	Tyms	-0.93917	50.7	-7.0E-01	rgb( 65,125,244)	1.9954	None
Irf4	Lrrn3	-0.93917	50.7	-7.0E-01	rgb( 66,125,244)	1.9954	2,2
Irf4	Sesn1	-0.93917	50.7	-7.0E-01	rgb( 64,124,244)	1.9954	None
Lef1	Cnnm3	0.93917	50.7	0.704	rgb(225, 83, 84)	1.9954	None
Maf	Aqp3	0.93917	50.7	0.703	rgb(225, 83, 84)	1.9954	None
Smad3	Tgfbr1	0.93917	50.7	0.702	rgb(225, 83, 84)	1.9954	2,2
Stat3	Enpp1	0.93917	50.7	0.697	rgb(225, 84, 85)	1.9954	None
Stat3	Fosl2	0.93917	50.7	0.699	rgb(225, 84, 85)	1.9954	None
Stat3	Frmd4b	0.93917	50.7	0.703	rgb(225, 83, 84)	1.9954	None
Stat3	Gnb5	0.93917	50.7	0.702	rgb(225, 83, 84)	1.9954	None
Stat3	Pcbp4	0.93917	50.7	0.697	rgb(225, 84, 85)	1.9954	None
Stat3	Pik3ca	0.93917	50.7	0.7	rgb(225, 83, 85)	1.9954	None
Stat3	Syt11	0.93917	50.7	0.705	rgb(225, 82, 84)	1.9954	None
Gm14420	Gm2011	0.93917	50.7	0.7	rgb(225, 83, 85)	1.9954	2,2
Atf6	Fundc2	0.93597	50.69	0.686	rgb(225, 86, 87)	1.9952	None
Bcl11b	Fzd7	0.93597	50.69	0.686	rgb(225, 86, 87)	1.9952	None
Ddit3	2210013O21Rik	-0.93597	50.69	-6.9E-01	rgb( 67,126,243)	1.9952	2,2
E2f4	Wdr76	0.93597	50.69	0.685	rgb(225, 86, 88)	1.9952	2,2
Egr1	Dynll2	0.93597	50.69	0.689	rgb(225, 85, 87)	1.9952	None
Hif1a	Egln3	0.93597	50.69	0.686	rgb(225, 86, 87)	1.9952	None
Hif1a	Fam114a2	0.93597	50.69	0.689	rgb(225, 85, 87)	1.9952	None
Hif1a	Ralb	0.93597	50.69	0.691	rgb(225, 85, 86)	1.9952	None
Hif1a	Sertad1	0.93597	50.69	0.691	rgb(225, 85, 86)	1.9952	None
Ikzf3	Gusb	-0.93597	50.69	-6.9E-01	rgb( 68,126,243)	1.9952	None
Ikzf3	Vldlr	0.93597	50.69	0.689	rgb(225, 85, 87)	1.9952	None
Irf4	Fam160a1	-0.93597	50.69	-6.9E-01	rgb( 66,125,243)	1.9952	2,2
Maf	Pacs1	0.93597	50.69	0.689	rgb(225, 85, 87)	1.9952	None
Mycn	Abhd15	-0.93597	50.69	-6.9E-01	rgb( 67,126,243)	1.9952	None
Satb1	P4ha2	0.93597	50.69	0.693	rgb(225, 85, 86)	1.9952	None
Sp4	Lgals3	-0.93597	50.69	-6.9E-01	rgb( 67,126,243)	1.9952	None
Stat3	Chm	0.93597	50.69	0.686	rgb(225, 86, 87)	1.9952	None
Stat3	Gja1	0.93597	50.69	0.694	rgb(225, 84, 86)	1.9952	None
Stat3	Smtnl2	-0.93597	50.69	-6.9E-01	rgb( 67,126,243)	1.9952	None
Mtf2	Dcaf17	0.93597	50.69	0.693	rgb(225, 85, 86)	1.9952	2,2
Atf6	Dpm3	0.93277	50.68	0.68	rgb(224, 87, 88)	1.995	None
Batf	Vps37b	0.93277	50.68	0.68	rgb(224, 87, 88)	1.995	None
Egr1	Mex3a	0.93277	50.68	0.68	rgb(224, 87, 89)	1.995	None
Fosl2	4930539E08Rik	0.93277	50.68	0.684	rgb(225, 86, 88)	1.995	2,2
Hif1a	Kcnk7	0.93277	50.68	0.68	rgb(224, 87, 89)	1.995	None
Hif1a	Ndrg2	0.93277	50.68	0.68	rgb(224, 87, 89)	1.995	None
Hif1a	Plcxd1	0.93277	50.68	0.684	rgb(225, 86, 88)	1.995	None
Irf4	Cxcl2	-0.93277	50.68	-6.8E-01	rgb( 69,127,243)	1.995	2,2
Irf4	Hmgcr	-0.93277	50.68	-6.8E-01	rgb( 69,127,243)	1.995	None
Irf4	Ssh2	0.93277	50.68	0.677	rgb(224, 88, 89)	1.995	None
Maf	Fzd7	-0.93277	50.68	-6.8E-01	rgb( 70,128,243)	1.995	None
Maf	Il3	-0.93277	50.68	-6.8E-01	rgb( 69,127,243)	1.995	None
Maf	Snx9	-0.93277	50.68	-6.8E-01	rgb( 69,127,243)	1.995	None
Pou2af1	Klf2	0.93277	50.68	0.684	rgb(225, 86, 88)	1.995	None
Prdm1	Ctnna1	-0.93277	50.68	-6.8E-01	rgb( 70,128,243)	1.995	None
Rorc	Vax2	0.93277	50.68	0.676	rgb(224, 88, 89)	1.995	None
Satb1	Lamc1	0.93277	50.68	0.677	rgb(224, 88, 89)	1.995	None
Sp2	BC026585	0.93277	50.68	0.681	rgb(224, 87, 88)	1.995	None
Sp2	Eci1	0.93277	50.68	0.682	rgb(225, 87, 88)	1.995	None
Sp4	Nlgn2	0.93277	50.68	0.679	rgb(224, 87, 89)	1.995	None
Stat1	Parp9	0.93277	50.68	0.68	rgb(224, 87, 89)	1.995	2,2
Stat3	Cyp1b1	0.93277	50.68	0.685	rgb(225, 86, 88)	1.995	None
Stat3	Itga3	0.93277	50.68	0.68	rgb(224, 87, 88)	1.995	None
Stat3	Rab20	0.93277	50.68	0.681	rgb(224, 87, 88)	1.995	None
Stat3	Stx7	0.93277	50.68	0.676	rgb(224, 88, 89)	1.995	None
Lyl1	Gprasp2	0.93277	50.68	0.679	rgb(224, 87, 89)	1.995	2,2
Zfp429	Apold1	-0.93277	50.68	-6.8E-01	rgb( 69,127,243)	1.995	2,2
Atf6	Abtb2	-0.92957	50.67	-6.7E-01	rgb( 72,129,242)	1.9948	None
Atf6	Phldb1	-0.92957	50.67	-6.7E-01	rgb( 71,128,243)	1.9948	None
Batf	Tns1	-0.92957	50.67	-6.7E-01	rgb( 72,129,242)	1.9948	None
Batf	Tubb3	0.92957	50.67	0.669	rgb(224, 89, 90)	1.9948	None
Fosl1	Mt1	0.92957	50.67	0.668	rgb(224, 89, 91)	1.9948	None
Fosl2	Mapre3	0.92957	50.67	0.666	rgb(224, 90, 91)	1.9948	None
Hif1a	Bend5	0.92957	50.67	0.669	rgb(224, 89, 91)	1.9948	None
Hif1a	Gck	0.92957	50.67	0.672	rgb(224, 89, 90)	1.9948	None
Hif1a	Stc1	0.92957	50.67	0.672	rgb(224, 89, 90)	1.9948	None
Irf4	Angptl4	-0.92957	50.67	-6.7E-01	rgb( 73,129,242)	1.9948	None
Irf4	Atp8b4	-0.92957	50.67	-6.7E-01	rgb( 73,129,242)	1.9948	None
Irf4	C2cd4b	-0.92957	50.67	-6.7E-01	rgb( 71,128,243)	1.9948	None
Irf4	Ces2c	-0.92957	50.67	-6.7E-01	rgb( 71,128,243)	1.9948	2,2
Irf4	Nedd4	-0.92957	50.67	-6.7E-01	rgb( 72,129,242)	1.9948	None
Irf4	Nid1	-0.92957	50.67	-6.7E-01	rgb( 72,129,242)	1.9948	None
Irf4	Pappa2	-0.92957	50.67	-6.7E-01	rgb( 71,128,243)	1.9948	2,2
Irf4	Ripk2	-0.92957	50.67	-6.7E-01	rgb( 72,129,242)	1.9948	None
Klf9	Fam129a	-0.92957	50.67	-6.7E-01	rgb( 71,128,243)	1.9948	None
Maf	Aldoc	-0.92957	50.67	-6.7E-01	rgb( 71,128,243)	1.9948	None
Maf	Cdk16	0.92957	50.67	0.669	rgb(224, 89, 91)	1.9948	None
Maf	Maf	0.92957	50.67	0.667	rgb(224, 90, 91)	1.9948	None
Rorc	Ccdc63	0.92957	50.67	0.666	rgb(224, 90, 91)	1.9948	None
Rorc	Ccl20	0.92957	50.67	0.67	rgb(224, 89, 90)	1.9948	None
Rorc	Cxcl3	0.92957	50.67	0.668	rgb(224, 89, 91)	1.9948	None
Satb1	Dab2ip	0.92957	50.67	0.668	rgb(224, 89, 91)	1.9948	None
Satb1	Serpinf1	0.92957	50.67	0.675	rgb(224, 88, 89)	1.9948	None
Sp2	Larp4b	-0.92957	50.67	-6.7E-01	rgb( 71,128,243)	1.9948	None
Stat2	Gpr18	0.92957	50.67	0.671	rgb(224, 89, 90)	1.9948	None
Stat3	Lamc2	0.92957	50.67	0.672	rgb(224, 89, 90)	1.9948	None
Atf6	Exosc8	0.92637	50.66	0.655	rgb(224, 92, 93)	1.9946	None
Batf	Sema4f	0.92637	50.66	0.66	rgb(224, 91, 92)	1.9946	None
Bcl11b	Ptp4a3	-0.92637	50.66	-6.6E-01	rgb( 75,131,242)	1.9946	None
Ddit3	Serpinb6b	-0.92637	50.66	-6.6E-01	rgb( 73,129,242)	1.9946	None
E2f4	Lrp8	0.92637	50.66	0.664	rgb(224, 90, 92)	1.9946	None
Elk3	Ddit3	-0.92637	50.66	-6.6E-01	rgb( 74,130,242)	1.9946	None
Fosl2	Zcchc24	0.92637	50.66	0.66	rgb(224, 91, 92)	1.9946	None
Foxf2	Rtn4	0.92637	50.66	0.661	rgb(224, 91, 92)	1.9946	None
Hif1a	Cox7a1	0.92637	50.66	0.664	rgb(224, 90, 92)	1.9946	None
Hif1a	H2-Q10	0.92637	50.66	0.658	rgb(224, 91, 93)	1.9946	None
Hif1a	Tpd52	0.92637	50.66	0.655	rgb(224, 92, 93)	1.9946	None
Irf4	Crip1	0.92637	50.66	0.661	rgb(224, 91, 92)	1.9946	None
Irf4	Stfa3	-0.92637	50.66	-6.6E-01	rgb( 74,130,242)	1.9946	2,2
Lef1	Jak3	0.92637	50.66	0.656	rgb(224, 92, 93)	1.9946	None
Maf	Pxn	0.92637	50.66	0.658	rgb(224, 91, 93)	1.9946	None
Satb1	Slc4a11	-0.92637	50.66	-6.6E-01	rgb( 73,129,242)	1.9946	None
Satb2	Nkd2	-0.92637	50.66	-6.6E-01	rgb( 73,130,242)	1.9946	2,2
Smad3	Ptgfrn	0.92637	50.66	0.657	rgb(224, 92, 93)	1.9946	None
Sp2	Gpr157	0.92637	50.66	0.663	rgb(224, 90, 92)	1.9946	None
Sp3	Arrb1	0.92637	50.66	0.659	rgb(224, 91, 93)	1.9946	None
Stat1	Igtp	0.92637	50.66	0.665	rgb(224, 90, 91)	1.9946	2,2
Stat3	Acox3	0.92637	50.66	0.655	rgb(224, 92, 93)	1.9946	None
Stat3	Arhgef10	0.92637	50.66	0.662	rgb(224, 90, 92)	1.9946	None
Stat3	Klhl6	0.92637	50.66	0.662	rgb(224, 91, 92)	1.9946	None
Stat3	Nts	-0.92637	50.66	-6.6E-01	rgb( 74,130,242)	1.9946	None
Stat3	Runx1	0.92637	50.66	0.655	rgb(224, 92, 93)	1.9946	None
Stat3	Sept9	0.92637	50.66	0.656	rgb(224, 92, 93)	1.9946	None
Zfx	Mex3b	0.92637	50.66	0.659	rgb(224, 91, 92)	1.9946	None
Foxp1	Adam9	-0.92637	50.66	-6.6E-01	rgb( 74,130,242)	1.9946	2,2
Zfp367	Dtl	0.92637	50.66	0.66	rgb(224, 91, 92)	1.9946	2,2
Atf6	Ascc1	0.92317	50.65	0.65	rgb(224, 93, 94)	1.9944	None
Atf6	Mt1	0.92317	50.65	0.649	rgb(224, 93, 94)	1.9944	None
Batf	Gja1	-0.92317	50.65	-6.5E-01	rgb( 76,132,242)	1.9944	None
Bcl11b	Erap1	-0.92317	50.65	-6.5E-01	rgb( 75,131,242)	1.9944	None
Bcl11b	Sars	0.92317	50.65	0.652	rgb(224, 92, 94)	1.9944	None
Egr2	Tnfrsf10b	-0.92317	50.65	-6.5E-01	rgb( 77,132,242)	1.9944	None
Etv6	Cyfip2	-0.92317	50.65	-6.5E-01	rgb( 75,131,242)	1.9944	None
Etv6	Pigb	-0.92317	50.65	-6.5E-01	rgb( 75,131,242)	1.9944	None
Fosl2	Eid1	0.92317	50.65	0.652	rgb(224, 92, 94)	1.9944	None
Fosl2	F2rl1	0.92317	50.65	0.647	rgb(224, 94, 95)	1.9944	None
Fosl2	Npas4	-0.92317	50.65	-6.5E-01	rgb( 76,131,242)	1.9944	None
Foxf2	Malt1	-0.92317	50.65	-6.5E-01	rgb( 76,131,242)	1.9944	None
Gabpa	Wdfy2	-0.92317	50.65	-6.5E-01	rgb( 76,131,242)	1.9944	None
Hif1a	Atp7b	0.92317	50.65	0.649	rgb(224, 93, 94)	1.9944	None
Hif1a	Ppp1r3b	0.92317	50.65	0.65	rgb(224, 93, 94)	1.9944	None
Hif1a	Rasa4	0.92317	50.65	0.651	rgb(224, 93, 94)	1.9944	None
Hif1a	Rassf1	0.92317	50.65	0.65	rgb(224, 93, 94)	1.9944	None
Ikzf3	Sumf2	-0.92317	50.65	-6.5E-01	rgb( 75,131,242)	1.9944	None
Irf4	Amz1	0.92317	50.65	0.649	rgb(224, 93, 94)	1.9944	None
Irf4	Atp1a1	-0.92317	50.65	-6.5E-01	rgb( 77,132,242)	1.9944	None
Irf4	Cd180	-0.92317	50.65	-6.5E-01	rgb( 76,131,242)	1.9944	None
Irf4	Ctsb	0.92317	50.65	0.655	rgb(224, 92, 93)	1.9944	None
Irf4	Trp53i13	0.92317	50.65	0.651	rgb(224, 93, 94)	1.9944	None
Maf	Bspry	-0.92317	50.65	-6.5E-01	rgb( 76,131,242)	1.9944	None
Maf	Ccdc50	-0.92317	50.65	-6.5E-01	rgb( 77,132,242)	1.9944	None
Maf	Zeb1	0.92317	50.65	0.652	rgb(224, 92, 94)	1.9944	None
Pknox1	Cyth1	0.92317	50.65	0.648	rgb(224, 93, 95)	1.9944	None
Rorc	Abhd15	0.92317	50.65	0.649	rgb(224, 93, 94)	1.9944	None
Sall4	Foxp3	0.92317	50.65	0.654	rgb(224, 92, 93)	1.9944	None
Satb1	Smtnl2	0.92317	50.65	0.647	rgb(224, 93, 95)	1.9944	None
Sp2	Grn	0.92317	50.65	0.645	rgb(224, 94, 95)	1.9944	None
Sp4	Hk2	0.92317	50.65	0.654	rgb(224, 92, 93)	1.9944	None
Sp4	Itgb7	-0.92317	50.65	-6.5E-01	rgb( 77,132,242)	1.9944	None
Stat3	Crispld2	0.92317	50.65	0.654	rgb(224, 92, 93)	1.9944	None
Stat3	Gbp10	-0.92317	50.65	-6.5E-01	rgb( 76,131,242)	1.9944	None
Stat3	Il21	0.92317	50.65	0.646	rgb(224, 94, 95)	1.9944	None
Stat3	Mndal	-0.92317	50.65	-6.5E-01	rgb( 77,132,242)	1.9944	None
Stat3	Piwil2	0.92317	50.65	0.654	rgb(224, 92, 93)	1.9944	None
Stat3	Trim46	0.92317	50.65	0.649	rgb(224, 93, 94)	1.9944	None
Stat3	Vps54	0.92317	50.65	0.651	rgb(224, 93, 94)	1.9944	None
Zbtb7b	Cln6	0.92317	50.65	0.646	rgb(224, 94, 95)	1.9944	None
Zfp385a	Eng	0.92317	50.65	0.649	rgb(224, 93, 94)	1.9944	2,2
Zfp398	Dnmt3b	0.92317	50.65	0.645	rgb(224, 94, 95)	1.9944	2,2
Sp6	Epas1	0.92317	50.65	0.712	rgb(225, 81, 82)	1.9944	None
Atf6	Snhg6	0.91996	50.64	0.641	rgb(224, 95, 96)	1.9942	None
Batf	Cd274	-0.91996	50.64	-6.4E-01	rgb( 79,133,241)	1.9942	None
Bcl11b	St14	-0.91996	50.64	-6.4E-01	rgb( 79,133,241)	1.9942	None
Egr1	Pter	0.91996	50.64	0.639	rgb(224, 95, 96)	1.9942	None
Etv6	Ppme1	-0.91996	50.64	-6.4E-01	rgb( 77,132,241)	1.9942	None
Fosl2	Lrfn3	0.91996	50.64	0.636	rgb(224, 95, 97)	1.9942	None
Fosl2	Ppm1j	0.91996	50.64	0.644	rgb(224, 94, 95)	1.9942	None
Fosl2	Sepp1	0.91996	50.64	0.643	rgb(224, 94, 95)	1.9942	None
Hif1a	Fam71f2	0.91996	50.64	0.641	rgb(224, 95, 96)	1.9942	None
Hif1a	Fzd7	0.91996	50.64	0.635	rgb(224, 96, 97)	1.9942	None
Hif1a	Rgs11	0.91996	50.64	0.638	rgb(224, 95, 96)	1.9942	None
Ikzf3	Agpat9	0.91996	50.64	0.643	rgb(224, 94, 96)	1.9942	None
Ikzf3	Ppp1r3b	0.91996	50.64	0.639	rgb(224, 95, 96)	1.9942	None
Irf4	Ctla4	0.91996	50.64	0.635	rgb(224, 96, 97)	1.9942	None
Irf4	Lsp1	0.91996	50.64	0.642	rgb(224, 94, 96)	1.9942	None
Irf4	Nqo2	-0.91996	50.64	-6.4E-01	rgb( 78,132,241)	1.9942	None
Irf8	Cep170	-0.91996	50.64	-6.4E-01	rgb( 78,132,241)	1.9942	None
Irf8	Tor3a	0.91996	50.64	0.644	rgb(224, 94, 95)	1.9942	None
Lef1	Pcbp4	0.91996	50.64	0.644	rgb(224, 94, 95)	1.9942	None
Lef1	Plxna1	0.91996	50.64	0.64	rgb(224, 95, 96)	1.9942	None
Maf	Spin4	-0.91996	50.64	-6.4E-01	rgb( 78,133,241)	1.9942	None
Maf	Zfpm1	-0.91996	50.64	-6.4E-01	rgb( 78,132,241)	1.9942	None
Rorc	Havcr1	0.91996	50.64	0.637	rgb(224, 95, 97)	1.9942	None
Rorc	Il22	0.91996	50.64	0.638	rgb(224, 95, 96)	1.9942	None
Rreb1	Amigo3	0.91996	50.64	0.641	rgb(224, 95, 96)	1.9942	None
Sp4	Zfp609	0.91996	50.64	0.635	rgb(224, 96, 97)	1.9942	None
Stat3	A830010M20Rik	0.91996	50.64	0.64	rgb(224, 95, 96)	1.9942	None
Stat3	Arfgap3	0.91996	50.64	0.643	rgb(224, 94, 95)	1.9942	None
Stat3	Chd7	0.91996	50.64	0.636	rgb(224, 95, 97)	1.9942	None
Stat3	Gfi1	0.91996	50.64	0.638	rgb(224, 95, 96)	1.9942	None
Stat3	Rnh1	0.91996	50.64	0.64	rgb(224, 95, 96)	1.9942	None
Stat3	Tmem19	-0.91996	50.64	-6.4E-01	rgb( 79,133,241)	1.9942	None
Thap1	Sfmbt2	-0.91996	50.64	-6.4E-01	rgb( 79,133,241)	1.9942	None
Fbxl19	Fth1	-0.91996	50.64	-6.4E-01	rgb( 78,132,241)	1.9942	2,2
Zbtb46	Mreg	0.91996	50.64	0.636	rgb(224, 96, 97)	1.9942	2,2
Batf	Ablim2	0.91676	50.63	0.635	rgb(224, 96, 97)	1.994	None
Bcl11b	Lgals3bp	-0.91676	50.63	-6.3E-01	rgb( 80,133,241)	1.994	None
Ddit3	Emp3	-0.91676	50.63	-6.3E-01	rgb( 81,134,241)	1.994	None
Egr1	Map3k1	-0.91676	50.63	-6.3E-01	rgb( 80,133,241)	1.994	None
Egr1	Ttyh3	0.91676	50.63	0.633	rgb(224, 96, 97)	1.994	None
Fosl2	Enpp5	0.91676	50.63	0.633	rgb(224, 96, 97)	1.994	None
Fosl2	Mapk13	0.91676	50.63	0.632	rgb(224, 96, 98)	1.994	None
Fosl2	Nbl1	0.91676	50.63	0.626	rgb(224, 97, 99)	1.994	None
Fosl2	Sord	0.91676	50.63	0.63	rgb(224, 97, 98)	1.994	None
Foxq1	Ccrl2	0.91676	50.63	0.632	rgb(224, 96, 98)	1.994	2,2
Hif1a	Ddit4	0.91676	50.63	0.628	rgb(224, 97, 98)	1.994	None
Hif1a	Dnajc21	0.91676	50.63	0.635	rgb(224, 96, 97)	1.994	None
Hif1a	Hk2	0.91676	50.63	0.627	rgb(224, 97, 98)	1.994	None
Hif1a	Nags	0.91676	50.63	0.629	rgb(224, 97, 98)	1.994	None
Hif1a	Slc2a3	0.91676	50.63	0.628	rgb(224, 97, 98)	1.994	None
Hif1a	Xpnpep1	0.91676	50.63	0.628	rgb(224, 97, 98)	1.994	None
Ikzf3	Rcl1	-0.91676	50.63	-6.3E-01	rgb( 81,134,241)	1.994	None
Irf4	2900026A02Rik	-0.91676	50.63	-6.3E-01	rgb( 81,134,241)	1.994	None
Irf4	Slit3	-0.91676	50.63	-6.3E-01	rgb( 79,133,241)	1.994	None
Maf	B3gnt2	-0.91676	50.63	-6.3E-01	rgb( 80,133,241)	1.994	None
Maf	Nipal1	0.91676	50.63	0.629	rgb(224, 97, 98)	1.994	None
Maf	Nrn1	-0.91676	50.63	-6.3E-01	rgb( 81,134,241)	1.994	None
Maf	Ssh2	0.91676	50.63	0.63	rgb(224, 97, 98)	1.994	None
Nfatc2	Ccl4	0.91676	50.63	0.626	rgb(224, 97, 99)	1.994	None
Nfatc2	Nrn1	0.91676	50.63	0.628	rgb(224, 97, 98)	1.994	None
Nr1d1	Dab2	0.91676	50.63	0.633	rgb(224, 96, 97)	1.994	None
Pou2af1	Pyhin1	0.91676	50.63	0.628	rgb(224, 97, 98)	1.994	None
Rbpj	Fas	0.91676	50.63	0.633	rgb(224, 96, 97)	1.994	None
Satb1	Fbxo44	0.91676	50.63	0.631	rgb(224, 97, 98)	1.994	None
Satb1	Palm	0.91676	50.63	0.633	rgb(224, 96, 97)	1.994	None
Six4	Gap43	0.91676	50.63	0.628	rgb(224, 97, 98)	1.994	None
Sp3	E2f7	0.91676	50.63	0.627	rgb(224, 97, 99)	1.994	None
Sp4	Tmem71	-0.91676	50.63	-6.3E-01	rgb( 80,134,241)	1.994	None
Stat3	Asb2	0.91676	50.63	0.628	rgb(224, 97, 98)	1.994	None
Stat3	Cetn4	0.91676	50.63	0.634	rgb(224, 96, 97)	1.994	None
Stat3	Hlcs	-0.91676	50.63	-6.3E-01	rgb( 81,134,241)	1.994	None
Stat3	Jak2	0.91676	50.63	0.63	rgb(224, 97, 98)	1.994	None
Stat3	Klf3	-0.91676	50.63	-6.3E-01	rgb( 80,134,241)	1.994	None
Stat3	Lamc1	0.91676	50.63	0.628	rgb(224, 97, 98)	1.994	None
Stat3	Lrmp	-0.91676	50.63	-6.3E-01	rgb( 80,134,241)	1.994	None
Stat3	Nfyb	0.91676	50.63	0.627	rgb(224, 97, 98)	1.994	None
Zbtb7b	Nfat5	0.91676	50.63	0.628	rgb(224, 97, 98)	1.994	None
Zeb1	Yy2	-0.91676	50.63	-6.3E-01	rgb( 81,134,241)	1.994	2,2
Zfx	Fbxo18	-0.91676	50.63	-6.3E-01	rgb( 80,134,241)	1.994	None
Foxp2	Sh2d4a	0.91676	50.63	0.625	rgb(224, 98, 99)	1.994	2,2
Bcl11b	Psmd8	0.91356	50.62	0.622	rgb(224, 98, 99)	1.9938	None
Bcl11b	Qprt	-0.91356	50.62	-6.2E-01	rgb( 83,135,240)	1.9938	None
Erg	Lime1	0.91356	50.62	0.621	rgb(224, 98,100)	1.9938	None
Fosl2	Clec2l	0.91356	50.62	0.617	rgb(224, 99,100)	1.9938	None
Fosl2	Enpp1	0.91356	50.62	0.616	rgb(224, 99,101)	1.9938	None
Fosl2	Entpd2	0.91356	50.62	0.619	rgb(224, 99,100)	1.9938	None
Fosl2	Popdc2	0.91356	50.62	0.621	rgb(224, 98,100)	1.9938	None
Foxj1	Got1	0.91356	50.62	0.62	rgb(224, 99,100)	1.9938	None
Hey1	Angptl4	-0.91356	50.62	-6.2E-01	rgb( 82,135,241)	1.9938	None
Hif1a	1190002N15Rik	0.91356	50.62	0.616	rgb(224, 99,101)	1.9938	None
Hif1a	P4hb	0.91356	50.62	0.621	rgb(224, 98,100)	1.9938	None
Hif1a	Syce2	0.91356	50.62	0.617	rgb(224, 99,100)	1.9938	None
Ikzf3	Angptl4	-0.91356	50.62	-6.2E-01	rgb( 83,135,241)	1.9938	None
Ikzf3	Ggct	-0.91356	50.62	-6.2E-01	rgb( 81,135,241)	1.9938	None
Ikzf3	Spata6	0.91356	50.62	0.622	rgb(224, 98,100)	1.9938	None
Irf4	Aff3	0.91356	50.62	0.624	rgb(224, 98, 99)	1.9938	None
Irf4	Aqp3	0.91356	50.62	0.616	rgb(224, 99,101)	1.9938	None
Irf4	Dhrs3	-0.91356	50.62	-6.2E-01	rgb( 83,136,240)	1.9938	None
Irf4	Hspa2	0.91356	50.62	0.62	rgb(224, 98,100)	1.9938	None
Irf4	Nrp1	-0.91356	50.62	-6.2E-01	rgb( 82,135,241)	1.9938	None
Irf4	Pmepa1	0.91356	50.62	0.624	rgb(224, 98, 99)	1.9938	None
Irf4	Ptk2	-0.91356	50.62	-6.2E-01	rgb( 82,135,241)	1.9938	None
Maf	Tmbim1	-0.91356	50.62	-6.2E-01	rgb( 82,135,241)	1.9938	None
Maf	Tnfaip8	-0.91356	50.62	-6.2E-01	rgb( 82,135,241)	1.9938	None
Mycn	Bzw2	0.91356	50.62	0.62	rgb(224, 99,100)	1.9938	None
Nfe2l2	E2f7	0.91356	50.62	0.618	rgb(224, 99,100)	1.9938	None
Nfia	Sec24d	0.91356	50.62	0.62	rgb(224, 99,100)	1.9938	None
Ovol1	Exosc8	0.91356	50.62	0.62	rgb(224, 99,100)	1.9938	None
Patz1	Dusp6	0.91356	50.62	0.624	rgb(224, 98, 99)	1.9938	None
Pou2af1	Il9	-0.91356	50.62	-6.2E-01	rgb( 82,135,241)	1.9938	None
Rorc	Tnfrsf25	0.91356	50.62	0.62	rgb(224, 99,100)	1.9938	None
Satb1	Ptk7	0.91356	50.62	0.619	rgb(224, 99,100)	1.9938	2,2
Smad3	Col15a1	0.91356	50.62	0.618	rgb(224, 99,100)	1.9938	None
Sp2	Tet1	0.91356	50.62	0.623	rgb(224, 98, 99)	1.9938	None
Sp4	Cdk6	0.91356	50.62	0.619	rgb(224, 99,100)	1.9938	None
Sp4	Rcor2	0.91356	50.62	0.623	rgb(224, 98, 99)	1.9938	None
Sp4	Tbxa2r	-0.91356	50.62	-6.2E-01	rgb( 83,136,240)	1.9938	None
Stat1	Pml	0.91356	50.62	0.623	rgb(224, 98, 99)	1.9938	2,2
Stat3	Dpep2	0.91356	50.62	0.621	rgb(224, 98,100)	1.9938	None
Stat3	Gstt3	0.91356	50.62	0.621	rgb(224, 98,100)	1.9938	None
Stat3	Sema6b	0.91356	50.62	0.625	rgb(224, 98, 99)	1.9938	None
Stat3	Sgk1	0.91356	50.62	0.617	rgb(224, 99,100)	1.9938	None
Tet1	Hist1h1b	0.91356	50.62	0.622	rgb(224, 98, 99)	1.9938	None
Zeb2	Akr1b8	0.91356	50.62	0.617	rgb(224, 99,100)	1.9938	2,2
Zfp629	Zcchc24	0.91356	50.62	0.625	rgb(224, 98, 99)	1.9938	2,2
Zfp750	Ccdc159	0.91356	50.62	0.625	rgb(224, 98, 99)	1.9938	2,2
Zkscan17	Icam2	-0.91356	50.62	-6.2E-01	rgb( 83,136,240)	1.9938	2,2
Atf3	E2f7	0.91036	50.61	0.606	rgb(224,101,102)	1.9936	None
Atf6	Pts	0.91036	50.61	0.607	rgb(224,101,102)	1.9936	None
Batf	Cd96	0.91036	50.61	0.61	rgb(224,100,102)	1.9936	None
Bcl11b	Zscan29	-0.91036	50.61	-6.1E-01	rgb( 84,136,240)	1.9936	None
Cebpb	Inhba	0.91036	50.61	0.607	rgb(224,101,102)	1.9936	None
Cebpb	Nrf1	0.91036	50.61	0.612	rgb(224,100,101)	1.9936	None
E2f4	Cenpw	0.91036	50.61	0.609	rgb(224,101,102)	1.9936	None
Etv6	Ppp1r13l	-0.91036	50.61	-6.1E-01	rgb( 85,137,240)	1.9936	None
Fosl1	Amica1	0.91036	50.61	0.612	rgb(224,100,101)	1.9936	None
Fosl2	Cd93	0.91036	50.61	0.606	rgb(224,101,103)	1.9936	None
Fosl2	Lzts1	0.91036	50.61	0.613	rgb(224,100,101)	1.9936	None
Fosl2	Mrgpre	0.91036	50.61	0.612	rgb(224,100,101)	1.9936	None
Fosl2	Naga	0.91036	50.61	0.61	rgb(224,100,102)	1.9936	None
Hhex	Gata3	0.91036	50.61	0.614	rgb(224,100,101)	1.9936	None
Hif1a	Guca1a	0.91036	50.61	0.609	rgb(224,101,102)	1.9936	None
Hif1a	Mex3d	0.91036	50.61	0.613	rgb(224,100,101)	1.9936	None
Hif1a	Trip10	0.91036	50.61	0.609	rgb(224,101,102)	1.9936	None
Ikzf3	Appl2	0.91036	50.61	0.611	rgb(224,100,102)	1.9936	None
Ikzf3	Cxcr4	0.91036	50.61	0.612	rgb(224,100,101)	1.9936	None
Irf4	Aim1	0.91036	50.61	0.608	rgb(224,101,102)	1.9936	None
Irf4	Apobec2	-0.91036	50.61	-6.1E-01	rgb( 84,136,240)	1.9936	None
Lcor	Ndufv3	0.91036	50.61	0.608	rgb(224,101,102)	1.9936	None
Lef1	Ubash3a	0.91036	50.61	0.608	rgb(224,101,102)	1.9936	None
Maf	Entpd1	0.91036	50.61	0.607	rgb(224,101,102)	1.9936	None
Maf	Ramp3	-0.91036	50.61	-6.1E-01	rgb( 85,137,240)	1.9936	None
Maf	Serpine2	-0.91036	50.61	-6.1E-01	rgb( 86,137,240)	1.9936	None
Meis2	Fam84a	0.91036	50.61	0.615	rgb(224,100,101)	1.9936	2,2
Meis3	Sell	0.91036	50.61	0.614	rgb(224,100,101)	1.9936	None
Nfatc2	Amica1	0.91036	50.61	0.611	rgb(224,100,102)	1.9936	None
Rorc	Hist2h2bb	0.91036	50.61	0.611	rgb(224,100,101)	1.9936	None
Rorc	Il17re	0.91036	50.61	0.606	rgb(224,101,102)	1.9936	None
Satb1	Dnmt3a	0.91036	50.61	0.611	rgb(224,100,101)	1.9936	None
Smad3	Txk	0.91036	50.61	0.612	rgb(224,100,101)	1.9936	None
Sp2	Minpp1	-0.91036	50.61	-6.1E-01	rgb( 84,136,240)	1.9936	None
Sp2	Sord	0.91036	50.61	0.609	rgb(224,101,102)	1.9936	None
Stat1	Tbx21	0.91036	50.61	0.611	rgb(224,100,101)	1.9936	2,2
Stat3	Alpk2	0.91036	50.61	0.606	rgb(224,101,103)	1.9936	None
Stat3	Cbx4	-0.91036	50.61	-6.1E-01	rgb( 85,137,240)	1.9936	None
Stat3	Ccdc141	-0.91036	50.61	-6.1E-01	rgb( 84,136,240)	1.9936	None
Stat3	Efemp2	0.91036	50.61	0.612	rgb(224,100,101)	1.9936	None
Stat3	Hif1a	0.91036	50.61	0.608	rgb(224,101,102)	1.9936	None
Stat3	Ubash3a	-0.91036	50.61	-6.1E-01	rgb( 84,136,240)	1.9936	None
Zbtb7b	Bend3	0.91036	50.61	0.612	rgb(224,100,101)	1.9936	None
Zeb1	Hist2h2bb	0.91036	50.61	0.607	rgb(224,101,102)	1.9936	None
Zfx	Prkd3	0.91036	50.61	0.609	rgb(224,101,102)	1.9936	None
Dpf1	Porcn	0.91036	50.61	0.613	rgb(224,100,101)	1.9936	2,2
Jazf1	Tnnt2	-0.91036	50.61	-6.1E-01	rgb( 84,136,240)	1.9936	2,2
Zfp385a	Tmem43	0.91036	50.61	0.608	rgb(224,101,102)	1.9936	2,2
Zfp526	Amigo2	-0.91036	50.61	-6.1E-01	rgb( 86,137,240)	1.9936	2,2
Zfp831	Kcnb1	0.91036	50.61	0.612	rgb(224,100,101)	1.9936	2,2
Sp9	Tgfbr1	0.91036	50.61	0.712	rgb(225, 81, 82)	1.9936	None
Atf2	Maff	0.90716	50.6	0.597	rgb(224,103,104)	1.9934	None
Atf6	Chchd7	0.90716	50.6	0.604	rgb(224,102,103)	1.9934	None
Atf6	Dram2	0.90716	50.6	0.597	rgb(224,103,104)	1.9934	None
Batf	Atp1a3	0.90716	50.6	0.599	rgb(224,103,104)	1.9934	None
Batf	Crip1	0.90716	50.6	0.597	rgb(224,103,104)	1.9934	None
Batf	Igfbp7	-0.90716	50.6	-6.0E-01	rgb( 86,137,240)	1.9934	None
Batf	Marcksl1	-0.90716	50.6	-6.0E-01	rgb( 88,138,240)	1.9934	None
Bcl11b	Psph	0.90716	50.6	0.598	rgb(224,103,104)	1.9934	None
Ddit3	Marcksl1	-0.90716	50.6	-6.0E-01	rgb( 87,138,240)	1.9934	None
E2f1	Smpd4	0.90716	50.6	0.602	rgb(224,102,103)	1.9934	None
E2f4	Mfsd2a	-0.90716	50.6	-6.0E-01	rgb( 87,138,240)	1.9934	None
E2f4	Mxd3	0.90716	50.6	0.601	rgb(224,102,103)	1.9934	None
E2f4	Tyms	0.90716	50.6	0.604	rgb(224,102,103)	1.9934	2,2
Egr1	Atp1b2	0.90716	50.6	0.597	rgb(224,103,104)	1.9934	None
Etv5	Rpusd2	0.90716	50.6	0.599	rgb(224,103,104)	1.9934	None
Fosl2	Gngt2	0.90716	50.6	0.597	rgb(224,103,104)	1.9934	None
Hif1a	B3gnt3	0.90716	50.6	0.601	rgb(224,102,103)	1.9934	None
Hif1a	Dntt	0.90716	50.6	0.596	rgb(224,103,104)	1.9934	None
Hif1a	Eid1	0.90716	50.6	0.597	rgb(224,103,104)	1.9934	None
Hif1a	Gimap7	0.90716	50.6	0.603	rgb(224,102,103)	1.9934	None
Hif1a	Map3k1	0.90716	50.6	0.595	rgb(224,103,104)	1.9934	None
Hif1a	Matk	0.90716	50.6	0.598	rgb(224,103,104)	1.9934	None
Hif1a	Ndufv3	0.90716	50.6	0.604	rgb(224,102,103)	1.9934	None
Hif1a	Rcor2	0.90716	50.6	0.597	rgb(224,103,104)	1.9934	None
Hif1a	Slc38a1	-0.90716	50.6	-6.0E-01	rgb( 86,137,240)	1.9934	None
Hif1a	Sra1	0.90716	50.6	0.599	rgb(224,103,104)	1.9934	None
Ikzf3	Apold1	0.90716	50.6	0.598	rgb(224,103,104)	1.9934	None
Irf4	Ephx1	-0.90716	50.6	-6.0E-01	rgb( 87,138,240)	1.9934	None
Irf4	Etv6	0.90716	50.6	0.604	rgb(224,102,103)	1.9934	None
Irf4	Idi2	-0.90716	50.6	-6.0E-01	rgb( 87,138,240)	1.9934	None
Irf4	Lpcat1	-0.90716	50.6	-6.0E-01	rgb( 87,138,240)	1.9934	None
Irf4	Mcoln2	-0.90716	50.6	-6.0E-01	rgb( 86,137,240)	1.9934	None
Irf4	Slc26a10	-0.90716	50.6	-6.0E-01	rgb( 87,138,240)	1.9934	None
Irf9	Parp9	0.90716	50.6	0.601	rgb(224,102,103)	1.9934	None
Klf12	Slc41a3	0.90716	50.6	0.599	rgb(224,103,104)	1.9934	None
Klf3	Nek6	0.90716	50.6	0.601	rgb(224,102,103)	1.9934	None
Klf4	Traf3	-0.90716	50.6	-6.0E-01	rgb( 88,138,240)	1.9934	None
Lef1	Trappc10	0.90716	50.6	0.597	rgb(224,103,104)	1.9934	None
Lef1	Wdr81	0.90716	50.6	0.598	rgb(224,103,104)	1.9934	None
Maf	Lbp	0.90716	50.6	0.605	rgb(224,101,103)	1.9934	None
Nfe2l2	Vim	0.90716	50.6	0.599	rgb(224,103,104)	1.9934	None
Plag1	Hemk1	0.90716	50.6	0.596	rgb(224,103,104)	1.9934	None
Plag1	Trove2	-0.90716	50.6	-6.0E-01	rgb( 87,138,240)	1.9934	None
Plagl2	Vcam1	0.90716	50.6	0.597	rgb(224,103,104)	1.9934	None
Rorc	Cdk18	0.90716	50.6	0.604	rgb(224,102,103)	1.9934	None
Rorc	Lgals3bp	0.90716	50.6	0.598	rgb(224,103,104)	1.9934	None
Rorc	Plac8	-0.90716	50.6	-6.0E-01	rgb( 87,138,240)	1.9934	None
Sp2	Hspa2	0.90716	50.6	0.598	rgb(224,103,104)	1.9934	None
Sp4	Ero1l	0.90716	50.6	0.603	rgb(224,102,103)	1.9934	None
Stat1	Lgals3bp	0.90716	50.6	0.603	rgb(224,102,103)	1.9934	None
Stat3	Acsbg1	0.90716	50.6	0.596	rgb(224,103,104)	1.9934	None
Stat3	Cmtm7	-0.90716	50.6	-6.0E-01	rgb( 87,138,240)	1.9934	None
Stat3	Gpsm2	0.90716	50.6	0.597	rgb(224,103,104)	1.9934	None
Stat3	Hormad2	0.90716	50.6	0.595	rgb(224,103,104)	1.9934	None
Stat3	S1pr2	0.90716	50.6	0.601	rgb(224,102,103)	1.9934	None
Stat3	Tox2	0.90716	50.6	0.597	rgb(224,103,104)	1.9934	None
Stat3	Tspan6	0.90716	50.6	0.605	rgb(224,101,103)	1.9934	None
Zbtb4	2900011O08Rik	0.90716	50.6	0.596	rgb(224,103,104)	1.9934	None
Zfp263	Tspan7	0.90716	50.6	0.605	rgb(224,101,103)	1.9934	None
Zfp277	Amz2	0.90716	50.6	0.601	rgb(224,102,103)	1.9934	2,2
Zfp296	Nkain1	0.90716	50.6	0.596	rgb(224,103,104)	1.9934	2,2
Zfp385a	Ptp4a3	0.90716	50.6	0.598	rgb(224,103,104)	1.9934	2,2
Zfp536	Rpl10a	0.90716	50.6	0.604	rgb(224,102,103)	1.9934	2,2
Atf6	Sell	0.90396	50.59	0.585	rgb(223,105,106)	1.9932	None
Batf	Cd93	0.90396	50.59	0.59	rgb(223,104,106)	1.9932	None
Batf	Cep170	0.90396	50.59	0.585	rgb(223,105,106)	1.9932	None
Batf	Inhba	0.90396	50.59	0.595	rgb(224,103,105)	1.9932	None
Bbx	Obsl1	0.90396	50.59	0.592	rgb(224,104,105)	1.9932	None
Bcl11b	Cyfip2	0.90396	50.59	0.586	rgb(223,105,106)	1.9932	None
Bcl11b	Trim14	-0.90396	50.59	-5.9E-01	rgb( 90,140,239)	1.9932	None
Bcl11b	Unc93b1	-0.90396	50.59	-5.9E-01	rgb( 90,140,239)	1.9932	None
Bhlhe41	Acpp	-0.90396	50.59	-5.9E-01	rgb( 88,138,240)	1.9932	2,2
Ddit3	Cd70	-0.90396	50.59	-5.9E-01	rgb( 89,139,239)	1.9932	None
Ddit3	Evi2a	-0.90396	50.59	-5.9E-01	rgb( 88,139,240)	1.9932	None
Egr1	Cd83	0.90396	50.59	0.586	rgb(223,105,106)	1.9932	None
Egr1	Pank1	0.90396	50.59	0.586	rgb(223,105,106)	1.9932	None
Egr1	Socs5	0.90396	50.59	0.588	rgb(223,105,106)	1.9932	None
Elf1	Plaur	0.90396	50.59	0.587	rgb(223,105,106)	1.9932	None
Etv6	Hist1h1d	0.90396	50.59	0.585	rgb(223,105,106)	1.9932	None
Etv6	Slc39a9	-0.90396	50.59	-5.9E-01	rgb( 89,139,239)	1.9932	None
Etv6	Smtnl2	-0.90396	50.59	-5.9E-01	rgb( 88,139,240)	1.9932	None
Fosl2	Perp	0.90396	50.59	0.59	rgb(223,104,105)	1.9932	None
Foxo3	Pogz	-0.90396	50.59	-5.9E-01	rgb( 89,139,239)	1.9932	None
Hes1	Smpd3	0.90396	50.59	0.593	rgb(224,104,105)	1.9932	None
Hif1a	Kbtbd13	0.90396	50.59	0.591	rgb(223,104,105)	1.9932	None
Ikzf3	Ptp4a3	-0.90396	50.59	-5.9E-01	rgb( 88,138,240)	1.9932	None
Ikzf3	Srsf12	0.90396	50.59	0.587	rgb(223,105,106)	1.9932	None
Irf2	Ncoa2	0.90396	50.59	0.595	rgb(224,103,105)	1.9932	None
Irf4	A1cf	-0.90396	50.59	-5.9E-01	rgb( 90,140,239)	1.9932	None
Irf4	Cd5l	0.90396	50.59	0.59	rgb(223,104,106)	1.9932	None
Irf4	Dlg3	0.90396	50.59	0.595	rgb(224,103,105)	1.9932	None
Irf4	Dlk1	-0.90396	50.59	-5.9E-01	rgb( 90,140,239)	1.9932	2,2
Irf4	Edaradd	-0.90396	50.59	-5.9E-01	rgb( 89,139,239)	1.9932	None
Irf4	Gart	-0.90396	50.59	-5.9E-01	rgb( 89,139,239)	1.9932	None
Irf4	Ikbke	-0.90396	50.59	-5.9E-01	rgb( 90,140,239)	1.9932	None
Irf4	Nefm	-0.90396	50.59	-5.9E-01	rgb( 88,139,240)	1.9932	2,2
Irf4	Nox1	-0.90396	50.59	-5.9E-01	rgb( 90,140,239)	1.9932	2,2
Irf4	Rab19	-0.90396	50.59	-5.9E-01	rgb( 88,139,240)	1.9932	None
Irf4	Spp1	-0.90396	50.59	-5.9E-01	rgb( 89,139,239)	1.9932	None
Klf3	Zfp318	-0.90396	50.59	-5.9E-01	rgb( 89,139,239)	1.9932	None
Maf	Atmin	-0.90396	50.59	-5.9E-01	rgb( 90,139,239)	1.9932	None
Maf	Nedd9	-0.90396	50.59	-5.9E-01	rgb( 89,139,239)	1.9932	None
Maf	Tef	-0.90396	50.59	-5.9E-01	rgb( 89,139,239)	1.9932	None
Msx2	Tnfrsf25	0.90396	50.59	0.588	rgb(223,105,106)	1.9932	None
Nfe2l2	Ahrr	0.90396	50.59	0.589	rgb(223,105,106)	1.9932	None
Nfe2l2	Asf1a	-0.90396	50.59	-5.9E-01	rgb( 89,139,239)	1.9932	None
Plagl2	Rtn4	0.90396	50.59	0.594	rgb(224,104,105)	1.9932	None
Ppard	Dusp22	0.90396	50.59	0.595	rgb(224,103,105)	1.9932	2,2
Rel	C2cd4b	0.90396	50.59	0.594	rgb(224,104,105)	1.9932	2,2
Sp4	Coro7	-0.90396	50.59	-5.9E-01	rgb( 89,139,239)	1.9932	None
Sp4	Pik3ip1	-0.90396	50.59	-5.9E-01	rgb( 89,139,239)	1.9932	None
Sp4	Rcsd1	-0.90396	50.59	-5.9E-01	rgb( 89,139,239)	1.9932	None
Stat3	B4galnt1	-0.90396	50.59	-5.9E-01	rgb( 88,139,240)	1.9932	None
Stat3	BC021614	0.90396	50.59	0.589	rgb(223,104,106)	1.9932	None
Stat3	Gpr18	0.90396	50.59	0.594	rgb(224,104,105)	1.9932	None
Stat3	Inhba	0.90396	50.59	0.585	rgb(223,105,106)	1.9932	None
Stat3	Muc1	0.90396	50.59	0.59	rgb(223,104,106)	1.9932	None
Stat3	Nkain1	0.90396	50.59	0.588	rgb(223,105,106)	1.9932	None
Stat3	Ticam2	-0.90396	50.59	-5.9E-01	rgb( 89,139,239)	1.9932	None
Stat3	Trib2	0.90396	50.59	0.592	rgb(224,104,105)	1.9932	None
Stat3	Wnt10a	-0.90396	50.59	-5.9E-01	rgb( 89,139,239)	1.9932	None
Stat3	Zfp704	-0.90396	50.59	-5.9E-01	rgb( 89,139,239)	1.9932	None
Zbtb7b	Pcmt1	-0.90396	50.59	-5.9E-01	rgb( 89,139,239)	1.9932	None
Zfp467	Il1a	0.90396	50.59	0.585	rgb(223,105,106)	1.9932	None
Ncoa3	Atp11a	0.90396	50.59	0.591	rgb(224,104,105)	1.9932	2,2
Zbtb46	Scin	0.90396	50.59	0.589	rgb(223,105,106)	1.9932	2,2
Zfp354c	Acpp	0.90396	50.59	0.589	rgb(223,105,106)	1.9932	2,2
Zfp449	Tcea3	0.90396	50.59	0.595	rgb(224,103,105)	1.9932	2,2
Atf6	Cisd3	0.90075	50.58	0.58	rgb(223,106,107)	1.993	None
Atf6	Cox7a2l	0.90075	50.58	0.578	rgb(223,107,108)	1.993	None
Atf6	Ormdl1	0.90075	50.58	0.575	rgb(223,107,108)	1.993	None
Atf6	Stra6	-0.90075	50.58	-5.8E-01	rgb( 92,141,239)	1.993	None
Atf6	Ulk2	-0.90075	50.58	-5.8E-01	rgb( 92,141,239)	1.993	None
Batf	Larp1b	0.90075	50.58	0.578	rgb(223,107,108)	1.993	None
Batf	Myo1a	-0.90075	50.58	-5.8E-01	rgb( 90,140,239)	1.993	None
Batf	Rgs14	0.90075	50.58	0.585	rgb(223,105,107)	1.993	None
Bcl11b	Ahdc1	-0.90075	50.58	-5.8E-01	rgb( 91,140,239)	1.993	None
Bcl11b	Crat	-0.90075	50.58	-5.8E-01	rgb( 91,140,239)	1.993	None
Bcl11b	Dcaf17	-0.90075	50.58	-5.8E-01	rgb( 92,141,239)	1.993	None
Creb3l1	Sec24d	0.90075	50.58	0.58	rgb(223,106,107)	1.993	None
E2f4	Haus8	0.90075	50.58	0.579	rgb(223,106,108)	1.993	None
Egr1	Dhcr7	0.90075	50.58	0.583	rgb(223,106,107)	1.993	None
Egr2	Cd80	-0.90075	50.58	-5.8E-01	rgb( 92,141,239)	1.993	None
Eomes	Tmem173	0.90075	50.58	0.583	rgb(223,106,107)	1.993	None
Etv6	Coro7	-0.90075	50.58	-5.8E-01	rgb( 91,140,239)	1.993	None
Etv6	Nr1d1	-0.90075	50.58	-5.8E-01	rgb( 90,140,239)	1.993	None
Fosl1	Chst12	0.90075	50.58	0.578	rgb(223,107,108)	1.993	None
Fosl2	Adam15	0.90075	50.58	0.575	rgb(223,107,108)	1.993	None
Fosl2	Epsti1	0.90075	50.58	0.575	rgb(223,107,108)	1.993	None
Fosl2	Parp16	0.90075	50.58	0.581	rgb(223,106,107)	1.993	None
Fosl2	Upb1	-0.90075	50.58	-5.8E-01	rgb( 91,140,239)	1.993	None
Ikzf3	Ndrg2	0.90075	50.58	0.581	rgb(223,106,107)	1.993	None
Ikzf3	Ppm1f	-0.90075	50.58	-5.8E-01	rgb( 92,141,239)	1.993	None
Ikzf3	Soat2	0.90075	50.58	0.577	rgb(223,107,108)	1.993	None
Irf4	Adap1	0.90075	50.58	0.581	rgb(223,106,107)	1.993	None
Irf4	Csf2	-0.90075	50.58	-5.8E-01	rgb( 90,140,239)	1.993	None
Irf4	Cxcr6	-0.90075	50.58	-5.8E-01	rgb( 90,140,239)	1.993	None
Irf4	Cyp2d22	0.90075	50.58	0.582	rgb(223,106,107)	1.993	None
Irf4	Erap1	-0.90075	50.58	-5.8E-01	rgb( 91,140,239)	1.993	None
Irf4	Icosl	-0.90075	50.58	-5.8E-01	rgb( 90,140,239)	1.993	None
Irf4	Il9r	-0.90075	50.58	-5.8E-01	rgb( 91,140,239)	1.993	2,2
Irf4	Ms4a4c	-0.90075	50.58	-5.8E-01	rgb( 92,141,239)	1.993	None
Irf4	Ptpre	-0.90075	50.58	-5.8E-01	rgb( 90,140,239)	1.993	None
Irf4	Sptlc1	-0.90075	50.58	-5.8E-01	rgb( 92,141,239)	1.993	None
Irf4	Tnfsf8	-0.90075	50.58	-5.8E-01	rgb( 90,140,239)	1.993	None
Irf4	Tsen2	-0.90075	50.58	-5.8E-01	rgb( 92,141,239)	1.993	None
Klf8	Kdelc2	0.90075	50.58	0.579	rgb(223,106,107)	1.993	None
Lef1	Crtc1	0.90075	50.58	0.583	rgb(223,106,107)	1.993	None
Lef1	Sgms2	-0.90075	50.58	-5.8E-01	rgb( 92,141,239)	1.993	None
Maf	Gstt3	-0.90075	50.58	-5.8E-01	rgb( 92,141,239)	1.993	None
Maf	Pigc	-0.90075	50.58	-5.8E-01	rgb( 91,140,239)	1.993	None
Maf	Traf6	0.90075	50.58	0.583	rgb(223,106,107)	1.993	None
Maf	Ubiad1	-0.90075	50.58	-5.8E-01	rgb( 91,140,239)	1.993	None
Nfatc1	Gpr68	0.90075	50.58	0.579	rgb(223,106,108)	1.993	None
Nfatc2	Tnfsf4	0.90075	50.58	0.575	rgb(223,107,108)	1.993	None
Nfe2l2	Nsf	0.90075	50.58	0.584	rgb(223,105,107)	1.993	None
Pou2af1	Tmem176a	-0.90075	50.58	-5.8E-01	rgb( 91,140,239)	1.993	None
Pou2f2	Srgn	0.90075	50.58	0.584	rgb(223,106,107)	1.993	None
Rela	Cald1	0.90075	50.58	0.582	rgb(223,106,107)	1.993	None
Rorc	Fut7	0.90075	50.58	0.583	rgb(223,106,107)	1.993	None
Rorc	Plxnd1	0.90075	50.58	0.577	rgb(223,107,108)	1.993	None
Rorc	Sesn3	-0.90075	50.58	-5.8E-01	rgb( 92,141,239)	1.993	None
Rxra	Ttn	0.90075	50.58	0.579	rgb(223,106,107)	1.993	None
Smad3	Adam19	0.90075	50.58	0.578	rgb(223,107,108)	1.993	None
Smad3	Anxa4	0.90075	50.58	0.585	rgb(223,105,107)	1.993	None
Sp3	Anln	0.90075	50.58	0.577	rgb(223,107,108)	1.993	None
Sp3	Marveld1	0.90075	50.58	0.579	rgb(223,107,108)	1.993	2,2
Sp3	Plekhf1	0.90075	50.58	0.582	rgb(223,106,107)	1.993	None
Sp4	Myb	-0.90075	50.58	-5.8E-01	rgb( 91,140,239)	1.993	None
Sp4	Plxna1	0.90075	50.58	0.577	rgb(223,107,108)	1.993	2,2
Sp4	Vim	-0.90075	50.58	-5.8E-01	rgb( 92,141,239)	1.993	None
Sp4	Znrf1	-0.90075	50.58	-5.8E-01	rgb( 91,140,239)	1.993	None
Stat1	Alpk2	0.90075	50.58	0.576	rgb(223,107,108)	1.993	None
Stat1	Flt3l	0.90075	50.58	0.577	rgb(223,107,108)	1.993	None
Stat1	Treml2	0.90075	50.58	0.585	rgb(223,105,106)	1.993	None
Stat3	Akr1b8	0.90075	50.58	0.58	rgb(223,106,107)	1.993	None
Stat3	Lsp1	-0.90075	50.58	-5.8E-01	rgb( 92,141,239)	1.993	None
Stat3	Rreb1	-0.90075	50.58	-5.8E-01	rgb( 91,141,239)	1.993	None
Stat3	Tal2	-0.90075	50.58	-5.8E-01	rgb( 90,140,239)	1.993	None
Stat3	Tspan5	0.90075	50.58	0.576	rgb(223,107,108)	1.993	None
Stat4	Mcf2l	0.90075	50.58	0.578	rgb(223,107,108)	1.993	2,2
Zbtb4	Oas1b	0.90075	50.58	0.58	rgb(223,106,107)	1.993	None
Zbtb7b	Tlk1	0.90075	50.58	0.577	rgb(223,107,108)	1.993	None
Zfp263	Cacnb3	0.90075	50.58	0.576	rgb(223,107,108)	1.993	None
Trps1	Sirpa	-0.90075	50.58	-5.8E-01	rgb( 91,140,239)	1.993	2,2
Zfp367	Exo1	0.90075	50.58	0.575	rgb(223,107,108)	1.993	2,2
Zfp367	Pknox1	-0.90075	50.58	-5.8E-01	rgb( 91,140,239)	1.993	2,2
Zfp385a	Dnm3	0.90075	50.58	0.581	rgb(223,106,107)	1.993	2,2
Zfp385a	Rnf169	0.90075	50.58	0.577	rgb(223,107,108)	1.993	2,2
Zfp608	Sgk1	0.90075	50.58	0.579	rgb(223,106,108)	1.993	2,2
Hmga1	Asap1	0.90075	50.58	0.712	rgb(225, 81, 82)	1.993	None
Sp9	Psph	0.90075	50.58	0.712	rgb(225, 81, 82)	1.993	None
Ascl2	Golm1	0.89755	50.57	0.566	rgb(223,109,110)	1.9928	2,2
Atf6	Atp6v1g1	0.89755	50.57	0.569	rgb(223,108,109)	1.9928	None
Atf6	Cd5l	-0.89755	50.57	-5.7E-01	rgb( 93,142,239)	1.9928	None
Batf	Abcb9	0.89755	50.57	0.57	rgb(223,108,109)	1.9928	None
Batf	Atp11a	-0.89755	50.57	-5.7E-01	rgb( 94,142,238)	1.9928	None
Batf	Dcp2	-0.89755	50.57	-5.7E-01	rgb( 93,142,239)	1.9928	None
Batf	Insl5	0.89755	50.57	0.575	rgb(223,107,108)	1.9928	None
Batf	Ubash3b	-0.89755	50.57	-5.7E-01	rgb( 93,141,239)	1.9928	None
Batf	Wisp1	-0.89755	50.57	-5.7E-01	rgb( 94,142,239)	1.9928	None
Bcl11b	Aldh1l2	0.89755	50.57	0.575	rgb(223,107,108)	1.9928	None
Bcl11b	Aldh3a2	-0.89755	50.57	-5.7E-01	rgb( 94,142,239)	1.9928	None
Bcl11b	Atp11a	-0.89755	50.57	-5.7E-01	rgb( 94,142,239)	1.9928	None
Bcl11b	Trim26	-0.89755	50.57	-5.7E-01	rgb( 94,142,239)	1.9928	None
Crem	Tle2	0.89755	50.57	0.571	rgb(223,108,109)	1.9928	None
E2f1	Lin54	0.89755	50.57	0.573	rgb(223,108,109)	1.9928	None
Egr2	Abhd15	0.89755	50.57	0.573	rgb(223,108,109)	1.9928	None
Egr2	Angptl4	0.89755	50.57	0.566	rgb(223,109,110)	1.9928	None
Erg	Dusp2	0.89755	50.57	0.57	rgb(223,108,109)	1.9928	None
Etv6	Sf3b3	-0.89755	50.57	-5.7E-01	rgb( 94,142,238)	1.9928	None
Fosl1	Myof	0.89755	50.57	0.572	rgb(223,108,109)	1.9928	None
Fosl2	H2-Q10	0.89755	50.57	0.574	rgb(223,107,108)	1.9928	None
Fosl2	Mocos	0.89755	50.57	0.573	rgb(223,108,109)	1.9928	None
Fosl2	Procr	0.89755	50.57	0.567	rgb(223,109,110)	1.9928	None
Fosl2	Sgsm2	0.89755	50.57	0.573	rgb(223,108,109)	1.9928	None
Foxj1	Traf3	-0.89755	50.57	-5.7E-01	rgb( 92,141,239)	1.9928	None
Gabpa	Urb1	0.89755	50.57	0.569	rgb(223,108,109)	1.9928	None
Glis3	Fam129b	0.89755	50.57	0.57	rgb(223,108,109)	1.9928	None
Hes5	Slc30a3	0.89755	50.57	0.567	rgb(223,109,110)	1.9928	None
Hif1a	Osgepl1	0.89755	50.57	0.57	rgb(223,108,109)	1.9928	None
Hif1a	Pdia2	0.89755	50.57	0.574	rgb(223,107,109)	1.9928	None
Hif1a	Tcf12	-0.89755	50.57	-5.7E-01	rgb( 93,141,239)	1.9928	2,2
Irf2	Utp20	0.89755	50.57	0.575	rgb(223,107,108)	1.9928	None
Irf4	Neto1	-0.89755	50.57	-5.7E-01	rgb( 93,141,239)	1.9928	2,2
Irf4	Prr7	0.89755	50.57	0.568	rgb(223,109,110)	1.9928	None
Irf4	Tns1	-0.89755	50.57	-5.7E-01	rgb( 93,142,239)	1.9928	None
Irf8	Adrb2	0.89755	50.57	0.569	rgb(223,108,109)	1.9928	None
Irf9	Rtp4	0.89755	50.57	0.569	rgb(223,108,109)	1.9928	2,2
Isl2	Ggct	0.89755	50.57	0.568	rgb(223,109,110)	1.9928	2,2
Klf7	Arfgap3	0.89755	50.57	0.568	rgb(223,108,110)	1.9928	None
Lef1	Kctd17	0.89755	50.57	0.569	rgb(223,108,109)	1.9928	None
Maf	Asnsd1	-0.89755	50.57	-5.7E-01	rgb( 94,142,239)	1.9928	None
Maf	Peli2	0.89755	50.57	0.571	rgb(223,108,109)	1.9928	None
Maf	Zfp652	0.89755	50.57	0.573	rgb(223,107,109)	1.9928	None
Meis3	Dhrs3	0.89755	50.57	0.57	rgb(223,108,109)	1.9928	None
Nfe2l2	Sept9	0.89755	50.57	0.571	rgb(223,108,109)	1.9928	None
Nr3c1	Hexb	-0.89755	50.57	-5.7E-01	rgb( 94,142,239)	1.9928	None
Osr2	S100a6	0.89755	50.57	0.573	rgb(223,108,109)	1.9928	None
Pou2af1	Gatm	-0.89755	50.57	-5.7E-01	rgb( 94,142,239)	1.9928	None
Ppard	Smad3	0.89755	50.57	0.567	rgb(223,109,110)	1.9928	None
Rorc	Abcb9	-0.89755	50.57	-5.7E-01	rgb( 94,142,239)	1.9928	None
Satb1	Sema4f	0.89755	50.57	0.568	rgb(223,109,110)	1.9928	None
Six5	Riok3	-0.89755	50.57	-5.7E-01	rgb( 93,142,239)	1.9928	None
Sp2	Eci2	0.89755	50.57	0.567	rgb(223,109,110)	1.9928	None
Sp3	9930014A18Rik	-0.89755	50.57	-5.7E-01	rgb( 92,141,239)	1.9928	None
Sp4	Grb7	-0.89755	50.57	-5.7E-01	rgb( 92,141,239)	1.9928	None
Sp4	Smyd5	0.89755	50.57	0.572	rgb(223,108,109)	1.9928	None
Stat1	Fam26f	0.89755	50.57	0.572	rgb(223,108,109)	1.9928	None
Stat1	Gbp6	0.89755	50.57	0.567	rgb(223,109,110)	1.9928	2,2
Stat3	Cwh43	0.89755	50.57	0.569	rgb(223,108,109)	1.9928	None
Stat3	Dram2	0.89755	50.57	0.566	rgb(223,109,110)	1.9928	None
Stat3	Ier3	0.89755	50.57	0.572	rgb(223,108,109)	1.9928	None
Stat3	Mfsd2a	0.89755	50.57	0.569	rgb(223,108,110)	1.9928	None
Stat3	Sox5	0.89755	50.57	0.571	rgb(223,108,109)	1.9928	None
Tcf7l1	Dlg3	0.89755	50.57	0.566	rgb(223,109,110)	1.9928	None
Zfp263	Raph1	0.89755	50.57	0.57	rgb(223,108,109)	1.9928	None
Aebp1	Sulf1	0.89755	50.57	0.57	rgb(223,108,109)	1.9928	2,2
Foxp2	Prokr2	0.89755	50.57	0.565	rgb(223,109,110)	1.9928	2,2
Hmgb3	Rab15	0.89755	50.57	0.566	rgb(223,109,110)	1.9928	2,2
Jazf1	4930506M07Rik	0.89755	50.57	0.575	rgb(223,107,108)	1.9928	2,2
Trps1	Edn3	-0.89755	50.57	-5.7E-01	rgb( 94,142,239)	1.9928	2,2
Zbed6	Zfp445	0.89755	50.57	0.567	rgb(223,109,110)	1.9928	2,2
Zfp385a	Bbc3	0.89755	50.57	0.569	rgb(223,108,109)	1.9928	2,2
Zfp532	Zfp791	0.89755	50.57	0.567	rgb(223,109,110)	1.9928	2,2
Zfp629	Ttbk2	0.89755	50.57	0.575	rgb(223,107,108)	1.9928	2,2
Batf	Fads2	-0.89435	50.56	-5.6E-01	rgb( 95,143,238)	1.9926	None
Bcl11b	Smad3	0.89435	50.56	0.557	rgb(223,111,112)	1.9926	None
Creb1	Tsc22d3	0.89435	50.56	0.555	rgb(223,111,112)	1.9926	None
Ddit3	Rgmb	-0.89435	50.56	-5.6E-01	rgb( 95,143,238)	1.9926	None
Egr1	Sumf2	0.89435	50.56	0.558	rgb(223,110,112)	1.9926	None
Egr2	Galk1	0.89435	50.56	0.56	rgb(223,110,111)	1.9926	None
Egr2	Nfatc1	0.89435	50.56	0.556	rgb(223,111,112)	1.9926	None
Etv6	Hist1h1a	0.89435	50.56	0.56	rgb(223,110,111)	1.9926	None
Etv6	Hist1h1c	0.89435	50.56	0.558	rgb(223,110,111)	1.9926	None
Etv6	Krt222	0.89435	50.56	0.562	rgb(223,110,111)	1.9926	None
Etv6	Snhg6	0.89435	50.56	0.555	rgb(223,111,112)	1.9926	None
Fosl2	Cpne6	0.89435	50.56	0.563	rgb(223,110,111)	1.9926	None
Fosl2	Cxcr6	-0.89435	50.56	-5.6E-01	rgb( 96,143,238)	1.9926	None
Fosl2	Fam43a	0.89435	50.56	0.561	rgb(223,110,111)	1.9926	None
Fosl2	Padi3	0.89435	50.56	0.561	rgb(223,110,111)	1.9926	None
Fosl2	Rassf4	0.89435	50.56	0.562	rgb(223,110,111)	1.9926	None
Fosl2	Zfp467	0.89435	50.56	0.555	rgb(223,111,112)	1.9926	None
Gfi1	Csnk1e	-0.89435	50.56	-5.6E-01	rgb( 96,143,238)	1.9926	2,2
Hif1a	Acp5	0.89435	50.56	0.562	rgb(223,110,111)	1.9926	None
Hif1a	Cep170	0.89435	50.56	0.563	rgb(223,109,111)	1.9926	None
Hif1a	Crtc1	-0.89435	50.56	-5.6E-01	rgb( 96,144,238)	1.9926	None
Hif1a	Nlgn2	0.89435	50.56	0.557	rgb(223,111,112)	1.9926	None
Hif1a	Slc41a2	0.89435	50.56	0.562	rgb(223,110,111)	1.9926	None
Hif1a	Wdr81	0.89435	50.56	0.556	rgb(223,111,112)	1.9926	None
Ikzf3	Acad9	-0.89435	50.56	-5.6E-01	rgb( 95,143,238)	1.9926	None
Ikzf3	Bend5	0.89435	50.56	0.559	rgb(223,110,111)	1.9926	None
Ikzf3	Dgat1	0.89435	50.56	0.556	rgb(223,111,112)	1.9926	None
Ikzf3	Ndufv3	0.89435	50.56	0.563	rgb(223,110,111)	1.9926	None
Irf4	Mex3b	-0.89435	50.56	-5.6E-01	rgb( 96,143,238)	1.9926	None
Irf4	Pigr	-0.89435	50.56	-5.6E-01	rgb( 96,143,238)	1.9926	None
Irf4	Zfp280b	0.89435	50.56	0.559	rgb(223,110,111)	1.9926	None
Isl2	Gbp9	-0.89435	50.56	-5.6E-01	rgb( 95,143,238)	1.9926	2,2
Klf5	Plxnb1	0.89435	50.56	0.559	rgb(223,110,111)	1.9926	None
Klf7	Chac1	0.89435	50.56	0.559	rgb(223,110,111)	1.9926	None
Maf	Nkain1	-0.89435	50.56	-5.6E-01	rgb( 95,143,238)	1.9926	None
Maf	Treml2	0.89435	50.56	0.556	rgb(223,111,112)	1.9926	None
Maf	Trim66	-0.89435	50.56	-5.6E-01	rgb( 95,143,238)	1.9926	None
Maf	Vldlr	-0.89435	50.56	-5.6E-01	rgb( 95,143,238)	1.9926	None
Maf	Wisp1	-0.89435	50.56	-5.6E-01	rgb( 96,143,238)	1.9926	None
Nfatc2	Uchl1	0.89435	50.56	0.557	rgb(223,111,112)	1.9926	None
Nr3c1	P2rx5	0.89435	50.56	0.561	rgb(223,110,111)	1.9926	None
Otx1	Tnfsf15	0.89435	50.56	0.556	rgb(223,111,112)	1.9926	None
Pou2af1	Cpox	-0.89435	50.56	-5.6E-01	rgb( 95,143,238)	1.9926	None
Pou2af1	Mndal	0.89435	50.56	0.559	rgb(223,110,111)	1.9926	None
Rela	Shroom3	0.89435	50.56	0.559	rgb(223,110,111)	1.9926	None
Rorc	Foxb1	-0.89435	50.56	-5.6E-01	rgb( 96,144,238)	1.9926	None
Rreb1	Acot6	0.89435	50.56	0.556	rgb(223,111,112)	1.9926	None
Rxra	Chmp4b	0.89435	50.56	0.563	rgb(223,109,111)	1.9926	None
Satb1	Arhgdig	0.89435	50.56	0.557	rgb(223,111,112)	1.9926	None
Satb1	Jag2	0.89435	50.56	0.56	rgb(223,110,111)	1.9926	None
Satb1	Podnl1	0.89435	50.56	0.558	rgb(223,110,112)	1.9926	None
Smad3	Nt5e	0.89435	50.56	0.559	rgb(223,110,111)	1.9926	None
Snai2	Nkd2	-0.89435	50.56	-5.6E-01	rgb( 96,143,238)	1.9926	2,2
Sp3	Sema4a	0.89435	50.56	0.556	rgb(223,111,112)	1.9926	None
Sp4	Cbx4	-0.89435	50.56	-5.6E-01	rgb( 96,143,238)	1.9926	None
Sp4	Crip1	-0.89435	50.56	-5.6E-01	rgb( 95,143,238)	1.9926	None
Sp4	Fam57a	0.89435	50.56	0.557	rgb(223,111,112)	1.9926	None
Stat3	Hspa4l	0.89435	50.56	0.559	rgb(223,110,111)	1.9926	None
Stat3	Il3	-0.89435	50.56	-5.6E-01	rgb( 96,143,238)	1.9926	None
Stat3	Itgb1	-0.89435	50.56	-5.6E-01	rgb( 95,143,238)	1.9926	None
Stat3	Mapkbp1	0.89435	50.56	0.556	rgb(223,111,112)	1.9926	None
Stat4	Bcl2	0.89435	50.56	0.557	rgb(223,111,112)	1.9926	None
Tcf7l2	Frmd4b	-0.89435	50.56	-5.6E-01	rgb( 96,143,238)	1.9926	None
Tead3	Ccr2	0.89435	50.56	0.562	rgb(223,110,111)	1.9926	None
Zfp148	Actn1	0.89435	50.56	0.563	rgb(223,110,111)	1.9926	None
Zfp219	Tnik	0.89435	50.56	0.561	rgb(223,110,111)	1.9926	None
Zfp711	Lrp11	0.89435	50.56	0.562	rgb(223,110,111)	1.9926	None
Ccdc17	Lmo2	0.89435	50.56	0.564	rgb(223,109,110)	1.9926	2,2
Cenpt	Plaur	0.89435	50.56	0.558	rgb(223,110,111)	1.9926	2,2
Jazf1	Siglec5	0.89435	50.56	0.562	rgb(223,110,111)	1.9926	2,2
Rlf	Narf	0.89435	50.56	0.56	rgb(223,110,111)	1.9926	2,2
Sgsm2	Calcrl	-0.89435	50.56	-5.6E-01	rgb( 95,143,238)	1.9926	2,2
Sgsm2	Dlg3	0.89435	50.56	0.559	rgb(223,110,111)	1.9926	2,2
Zfp35	Spint1	-0.89435	50.56	-5.6E-01	rgb( 96,144,238)	1.9926	2,2
Zfp750	1700007K13Rik	0.89435	50.56	0.555	rgb(223,111,112)	1.9926	2,2
Zfp787	Ocrl	-0.89435	50.56	-5.6E-01	rgb( 95,143,238)	1.9926	2,2
Zfp90	Popdc2	-0.89435	50.56	-5.6E-01	rgb( 96,144,238)	1.9926	2,2
Nr1h2	Tcf7l2	0.89435	50.56	0.712	rgb(225, 81, 82)	1.9926	None
Atf6	Cyr61	-0.89115	50.55	-5.5E-01	rgb( 97,144,238)	1.9924	None
Atf6	Myo18a	-0.89115	50.55	-5.5E-01	rgb( 98,145,238)	1.9924	None
Batf	Dhrs4	-0.89115	50.55	-5.5E-01	rgb( 99,145,238)	1.9924	None
Batf	H2-Q10	0.89115	50.55	0.549	rgb(223,112,113)	1.9924	None
Batf	Irf4	-0.89115	50.55	-5.5E-01	rgb( 97,144,238)	1.9924	None
Batf	Ncoa1	0.89115	50.55	0.551	rgb(223,112,113)	1.9924	None
Batf	Pter	-0.89115	50.55	-5.5E-01	rgb( 99,145,238)	1.9924	None
Batf	Rasgrf2	0.89115	50.55	0.555	rgb(223,111,112)	1.9924	None
Batf	Slc41a3	0.89115	50.55	0.554	rgb(223,111,112)	1.9924	None
Batf	Ston1	-0.89115	50.55	-5.5E-01	rgb( 98,145,238)	1.9924	None
Batf	Wrnip1	-0.89115	50.55	-5.5E-01	rgb( 97,144,238)	1.9924	None
Ddit3	Slc19a2	0.89115	50.55	0.551	rgb(223,112,113)	1.9924	None
Ddit3	Tnfsf9	-0.89115	50.55	-5.5E-01	rgb( 97,144,238)	1.9924	None
Egr1	Dcaf17	0.89115	50.55	0.551	rgb(223,112,113)	1.9924	None
Egr2	Bcl2l1	-0.89115	50.55	-5.5E-01	rgb( 97,144,238)	1.9924	None
Egr2	Cmah	0.89115	50.55	0.546	rgb(223,113,114)	1.9924	None
Etv6	Cstf2t	0.89115	50.55	0.545	rgb(223,113,114)	1.9924	None
Etv6	Itpr3	-0.89115	50.55	-5.5E-01	rgb( 98,145,238)	1.9924	None
Fosl2	Cdk16	-0.89115	50.55	-5.5E-01	rgb( 97,144,238)	1.9924	None
Fosl2	Gab2	0.89115	50.55	0.551	rgb(223,112,113)	1.9924	None
Fosl2	Prkar1b	0.89115	50.55	0.546	rgb(223,113,114)	1.9924	None
Fosl2	Rel	-0.89115	50.55	-5.5E-01	rgb( 97,144,238)	1.9924	None
Foxf2	Klf4	0.89115	50.55	0.553	rgb(223,111,112)	1.9924	None
Gata3	Olr1	0.89115	50.55	0.55	rgb(223,112,113)	1.9924	None
Gfi1	Pdpn	0.89115	50.55	0.552	rgb(223,112,113)	1.9924	None
Glis3	Pdlim4	0.89115	50.55	0.551	rgb(223,112,113)	1.9924	2,2
Hhex	Nes	0.89115	50.55	0.55	rgb(223,112,113)	1.9924	2,2
Hhex	Trpm6	0.89115	50.55	0.553	rgb(223,111,112)	1.9924	None
Hif1a	Ltb	0.89115	50.55	0.55	rgb(223,112,113)	1.9924	None
Hif1a	Muc2	0.89115	50.55	0.55	rgb(223,112,113)	1.9924	None
Hif1a	Rnf181	0.89115	50.55	0.546	rgb(223,113,114)	1.9924	None
Hif1a	Scrt1	0.89115	50.55	0.546	rgb(223,113,114)	1.9924	None
Hif1a	Zfp395	0.89115	50.55	0.554	rgb(223,111,112)	1.9924	None
Ikzf3	Ifit1	0.89115	50.55	0.548	rgb(223,112,113)	1.9924	None
Ikzf3	Phtf2	-0.89115	50.55	-5.5E-01	rgb( 98,145,238)	1.9924	None
Ikzf3	Smpd4	-0.89115	50.55	-5.5E-01	rgb( 98,145,238)	1.9924	None
Irf4	Gdpd5	-0.89115	50.55	-5.5E-01	rgb( 98,145,238)	1.9924	None
Irf4	Nr1d1	0.89115	50.55	0.55	rgb(223,112,113)	1.9924	None
Irf4	Nt5dc1	-0.89115	50.55	-5.5E-01	rgb( 97,144,238)	1.9924	None
Irf4	Pde2a	0.89115	50.55	0.547	rgb(223,113,114)	1.9924	None
Irf4	Pten	-0.89115	50.55	-5.5E-01	rgb( 99,145,238)	1.9924	None
Irf4	Tm9sf4	-0.89115	50.55	-5.5E-01	rgb( 97,144,238)	1.9924	None
Irf4	Tnfsf10	-0.89115	50.55	-5.5E-01	rgb( 97,144,238)	1.9924	None
Irf4	Zfp608	-0.89115	50.55	-5.5E-01	rgb( 97,144,238)	1.9924	None
Irf8	Anapc1	-0.89115	50.55	-5.5E-01	rgb( 97,144,238)	1.9924	None
Irf9	Oasl2	0.89115	50.55	0.547	rgb(223,113,114)	1.9924	2,2
Klf12	Dcp2	-0.89115	50.55	-5.5E-01	rgb( 98,145,238)	1.9924	None
Klf12	Pdhx	-0.89115	50.55	-5.5E-01	rgb( 97,144,238)	1.9924	None
Klf2	Sox4	0.89115	50.55	0.547	rgb(223,113,114)	1.9924	None
Klf8	Rpl24	0.89115	50.55	0.549	rgb(223,112,113)	1.9924	None
Lef1	Aacs	0.89115	50.55	0.555	rgb(223,111,112)	1.9924	None
Lef1	Csf2	-0.89115	50.55	-5.5E-01	rgb( 98,145,238)	1.9924	None
Lef1	Slain1	0.89115	50.55	0.549	rgb(223,112,113)	1.9924	None
Maf	Abi3	0.89115	50.55	0.555	rgb(223,111,112)	1.9924	None
Maf	Fam20a	0.89115	50.55	0.552	rgb(223,112,113)	1.9924	None
Maf	Gsn	-0.89115	50.55	-5.5E-01	rgb( 97,144,238)	1.9924	None
Maf	Lrmp	-0.89115	50.55	-5.5E-01	rgb( 98,145,238)	1.9924	None
Maf	Ptprf	0.89115	50.55	0.548	rgb(223,112,113)	1.9924	None
Maf	Serpinb9	-0.89115	50.55	-5.5E-01	rgb( 98,145,238)	1.9924	None
Maf	Smad3	0.89115	50.55	0.555	rgb(223,111,112)	1.9924	None
Maf	Trpv2	-0.89115	50.55	-5.5E-01	rgb( 98,144,238)	1.9924	None
Mafg	Fyn	0.89115	50.55	0.553	rgb(223,111,112)	1.9924	None
Meis1	Syngr1	-0.89115	50.55	-5.5E-01	rgb( 97,144,238)	1.9924	2,2
Mga	Tgm2	0.89115	50.55	0.552	rgb(223,111,113)	1.9924	None
Mlxipl	Adam8	-0.89115	50.55	-5.5E-01	rgb( 98,144,238)	1.9924	2,2
Nr3c1	Sema4a	-0.89115	50.55	-5.5E-01	rgb( 98,144,238)	1.9924	None
Pou6f1	Kcnab3	0.89115	50.55	0.547	rgb(223,113,114)	1.9924	None
Rela	Cd4	0.89115	50.55	0.551	rgb(223,112,113)	1.9924	None
Rela	Mid2	0.89115	50.55	0.547	rgb(223,112,114)	1.9924	None
Rorc	Hvcn1	0.89115	50.55	0.548	rgb(223,112,113)	1.9924	None
Satb1	Bnip3	0.89115	50.55	0.55	rgb(223,112,113)	1.9924	None
Satb1	Dusp6	0.89115	50.55	0.549	rgb(223,112,113)	1.9924	None
Six1	Capn5	0.89115	50.55	0.555	rgb(223,111,112)	1.9924	None
Sp2	Ccdc28b	0.89115	50.55	0.551	rgb(223,112,113)	1.9924	None
Sp2	Eno3	0.89115	50.55	0.55	rgb(223,112,113)	1.9924	None
Sp3	Radil	0.89115	50.55	0.549	rgb(223,112,113)	1.9924	None
Sp4	Syde2	0.89115	50.55	0.55	rgb(223,112,113)	1.9924	None
Stat1	Gbp2	0.89115	50.55	0.547	rgb(223,112,114)	1.9924	None
Stat2	Zbp1	0.89115	50.55	0.546	rgb(223,113,114)	1.9924	None
Stat3	Bcl3	0.89115	50.55	0.549	rgb(223,112,113)	1.9924	None
Stat3	Flot1	0.89115	50.55	0.546	rgb(223,113,114)	1.9924	None
Stat3	Mgll	0.89115	50.55	0.552	rgb(223,112,113)	1.9924	None
Stat3	Pla2g4f	-0.89115	50.55	-5.5E-01	rgb( 98,145,238)	1.9924	None
Stat3	Sh3bp4	-0.89115	50.55	-5.5E-01	rgb( 98,145,238)	1.9924	None
Stat3	Slc4a11	0.89115	50.55	0.547	rgb(223,112,114)	1.9924	None
Stat3	Tdrkh	0.89115	50.55	0.555	rgb(223,111,112)	1.9924	None
Tcf7l1	Il1r1	0.89115	50.55	0.551	rgb(223,112,113)	1.9924	None
Tcf7l1	Slc39a10	0.89115	50.55	0.551	rgb(223,112,113)	1.9924	None
Tef	Pde7a	0.89115	50.55	0.547	rgb(223,112,114)	1.9924	None
Zfx	S100a6	-0.89115	50.55	-5.5E-01	rgb( 97,144,238)	1.9924	None
Dzip1	Csnk1e	0.89115	50.55	0.551	rgb(223,112,113)	1.9924	2,2
Hmga1	Litaf	0.89115	50.55	0.55	rgb(223,112,113)	1.9924	2,2
Lyl1	Tst	0.89115	50.55	0.554	rgb(223,111,112)	1.9924	2,2
Ncoa3	Fam198a	0.89115	50.55	0.549	rgb(223,112,113)	1.9924	2,2
Skil	Serpinf1	-0.89115	50.55	-5.5E-01	rgb( 98,145,238)	1.9924	2,2
Skil	Slco4a1	-0.89115	50.55	-5.5E-01	rgb( 97,144,238)	1.9924	2,2
Zbed3	Zkscan17	0.89115	50.55	0.548	rgb(223,112,113)	1.9924	2,2
Zfp28	Prdm16	0.89115	50.55	0.553	rgb(223,111,112)	1.9924	2,2
Zfp365	Eda2r	0.89115	50.55	0.548	rgb(223,112,113)	1.9924	2,2
Zfp385a	Ccng1	0.89115	50.55	0.545	rgb(223,113,114)	1.9924	2,2
Zfp473	Fkrp	-0.89115	50.55	-5.5E-01	rgb( 98,144,238)	1.9924	2,2
Zfp791	Zfp532	0.89115	50.55	0.548	rgb(223,112,113)	1.9924	2,2
Zfp90	Zfp629	0.89115	50.55	0.554	rgb(223,111,112)	1.9924	2,2
Zfp953	Tyw1	-0.89115	50.55	-5.5E-01	rgb( 97,144,238)	1.9924	2,2
Ar	Il1a	0.88795	50.54	0.536	rgb(223,115,116)	1.9922	None
Arid2	1700001L05Rik	0.88795	50.54	0.545	rgb(223,113,114)	1.9922	2,2
Arntl2	Runx1	-0.88795	50.54	-5.4E-01	rgb(100,146,238)	1.9922	None
Atf6	Dctpp1	0.88795	50.54	0.537	rgb(223,114,116)	1.9922	None
Atf6	Ggct	0.88795	50.54	0.538	rgb(223,114,115)	1.9922	None
Atf6	Il10	0.88795	50.54	0.544	rgb(223,113,114)	1.9922	None
Batf	Ebf1	0.88795	50.54	0.543	rgb(223,113,114)	1.9922	None
Batf	Mesdc1	-0.88795	50.54	-5.4E-01	rgb(101,146,237)	1.9922	None
Batf	Padi2	0.88795	50.54	0.544	rgb(223,113,114)	1.9922	None
Batf	Susd1	0.88795	50.54	0.537	rgb(223,114,116)	1.9922	None
Bcl11b	Tnfsf8	-0.88795	50.54	-5.4E-01	rgb(100,146,238)	1.9922	None
Bcl11b	Trpv2	-0.88795	50.54	-5.4E-01	rgb(100,146,237)	1.9922	None
Dmrta2	2010005H15Rik	0.88795	50.54	0.542	rgb(223,113,115)	1.9922	2,2
Egr1	Apobec1	0.88795	50.54	0.543	rgb(223,113,114)	1.9922	None
Egr2	Cdc25b	0.88795	50.54	0.536	rgb(223,115,116)	1.9922	None
Egr2	Nfkbia	-0.88795	50.54	-5.4E-01	rgb(100,146,237)	1.9922	None
Elf1	Cd160	0.88795	50.54	0.54	rgb(223,114,115)	1.9922	None
Esrra	Rasa4	0.88795	50.54	0.539	rgb(223,114,115)	1.9922	None
Etv6	Traf6	-0.88795	50.54	-5.4E-01	rgb(100,146,237)	1.9922	None
Fosl2	Chit1	0.88795	50.54	0.538	rgb(223,114,115)	1.9922	None
Fosl2	Ovol1	0.88795	50.54	0.544	rgb(223,113,114)	1.9922	None
Fosl2	Pcdhgc5	0.88795	50.54	0.538	rgb(223,114,115)	1.9922	None
Fosl2	Pgf	0.88795	50.54	0.543	rgb(223,113,114)	1.9922	None
Fosl2	Rab34	0.88795	50.54	0.545	rgb(223,113,114)	1.9922	None
Fosl2	Rai14	-0.88795	50.54	-5.4E-01	rgb(101,146,237)	1.9922	None
Fosl2	Rexo4	-0.88795	50.54	-5.4E-01	rgb(100,146,237)	1.9922	None
Foxf2	Mfge8	0.88795	50.54	0.541	rgb(223,114,115)	1.9922	2,2
Foxf2	Traf3	-0.88795	50.54	-5.4E-01	rgb(100,146,237)	1.9922	None
Foxn2	Traf3	-0.88795	50.54	-5.4E-01	rgb(100,146,238)	1.9922	None
Foxq1	Perp	0.88795	50.54	0.542	rgb(223,114,115)	1.9922	None
Gli3	Ccdc63	0.88795	50.54	0.535	rgb(223,115,116)	1.9922	None
Hif1a	Agl	0.88795	50.54	0.542	rgb(223,113,114)	1.9922	None
Hif1a	Cbln3	0.88795	50.54	0.542	rgb(223,114,115)	1.9922	None
Hif1a	Sun1	0.88795	50.54	0.539	rgb(223,114,115)	1.9922	None
Hif1a	Tnfrsf18	0.88795	50.54	0.545	rgb(223,113,114)	1.9922	None
Hif1a	Vdac1	0.88795	50.54	0.539	rgb(223,114,115)	1.9922	None
Ikzf3	Pycr1	0.88795	50.54	0.544	rgb(223,113,114)	1.9922	None
Irf2	Eomes	0.88795	50.54	0.539	rgb(223,114,115)	1.9922	2,2
Irf4	Arid3a	0.88795	50.54	0.535	rgb(223,115,116)	1.9922	None
Irf4	Atp2b4	0.88795	50.54	0.542	rgb(223,113,115)	1.9922	None
Irf4	Foxp3	-0.88795	50.54	-5.4E-01	rgb(100,146,237)	1.9922	None
Irf4	Gm2762	-0.88795	50.54	-5.4E-01	rgb( 99,145,238)	1.9922	None
Irf4	Gprc5a	0.88795	50.54	0.545	rgb(223,113,114)	1.9922	None
Irf4	Mnda	0.88795	50.54	0.539	rgb(223,114,115)	1.9922	None
Irf4	Ppm1f	-0.88795	50.54	-5.4E-01	rgb( 99,145,238)	1.9922	None
Irf4	Ptprf	0.88795	50.54	0.537	rgb(223,114,116)	1.9922	None
Irf4	Sco1	0.88795	50.54	0.544	rgb(223,113,114)	1.9922	None
Irf4	Ubash3b	-0.88795	50.54	-5.4E-01	rgb(100,146,237)	1.9922	None
Irf4	Vldlr	-0.88795	50.54	-5.4E-01	rgb(100,146,237)	1.9922	None
Irf9	Ifit3	0.88795	50.54	0.542	rgb(223,113,115)	1.9922	2,2
Jund	Alpk1	0.88795	50.54	0.536	rgb(223,115,116)	1.9922	None
Lef1	Rxra	0.88795	50.54	0.542	rgb(223,114,115)	1.9922	None
Maf	Aplp1	-0.88795	50.54	-5.4E-01	rgb(101,146,237)	1.9922	None
Maf	Apol9b	0.88795	50.54	0.539	rgb(223,114,115)	1.9922	None
Maf	Cd84	-0.88795	50.54	-5.4E-01	rgb( 99,145,238)	1.9922	None
Maf	Hvcn1	-0.88795	50.54	-5.4E-01	rgb( 99,145,238)	1.9922	None
Maf	Itgb7	0.88795	50.54	0.542	rgb(223,113,115)	1.9922	None
Maf	Krt6b	0.88795	50.54	0.543	rgb(223,113,114)	1.9922	None
Maf	Myh10	-0.88795	50.54	-5.4E-01	rgb( 99,145,238)	1.9922	None
Maf	St3gal1	-0.88795	50.54	-5.4E-01	rgb(100,146,238)	1.9922	None
Maf	Tnfsf11	-0.88795	50.54	-5.4E-01	rgb( 99,145,238)	1.9922	None
Maff	Slc3a2	0.88795	50.54	0.539	rgb(223,114,115)	1.9922	None
Mycn	Max	0.88795	50.54	0.545	rgb(223,113,114)	1.9922	None
Nfatc2	Ifitm2	0.88795	50.54	0.535	rgb(223,115,116)	1.9922	None
Nfkb1	Zfpm1	0.88795	50.54	0.539	rgb(223,114,115)	1.9922	None
Nfkb2	Zfp324	0.88795	50.54	0.537	rgb(223,114,115)	1.9922	None
Npas4	Stac2	0.88795	50.54	0.541	rgb(223,114,115)	1.9922	None
Nr2f6	Prss30	0.88795	50.54	0.539	rgb(223,114,115)	1.9922	None
Plag1	Cercam	0.88795	50.54	0.544	rgb(223,113,114)	1.9922	None
Rel	Heg1	0.88795	50.54	0.535	rgb(223,115,116)	1.9922	None
Relb	Sla	0.88795	50.54	0.54	rgb(223,114,115)	1.9922	None
Rorc	Ndst1	0.88795	50.54	0.545	rgb(223,113,114)	1.9922	None
Rreb1	Mx2	0.88795	50.54	0.542	rgb(223,113,115)	1.9922	None
Satb1	Lgr4	0.88795	50.54	0.543	rgb(223,113,114)	1.9922	None
Satb1	Sh3pxd2b	0.88795	50.54	0.536	rgb(223,115,116)	1.9922	2,2
Satb1	Ube2q2	0.88795	50.54	0.543	rgb(223,113,114)	1.9922	None
Satb1	Zc3h7b	0.88795	50.54	0.543	rgb(223,113,114)	1.9922	None
Smad3	Endod1	0.88795	50.54	0.542	rgb(223,113,115)	1.9922	None
Sox21	Egr4	-0.88795	50.54	-5.4E-01	rgb(100,146,237)	1.9922	2,2
Sp2	Ccbl2	0.88795	50.54	0.536	rgb(223,115,116)	1.9922	None
Sp4	B4galnt4	0.88795	50.54	0.539	rgb(223,114,115)	1.9922	None
Sp4	Ncs1	0.88795	50.54	0.542	rgb(223,114,115)	1.9922	None
Sp4	Nsf	0.88795	50.54	0.54	rgb(223,114,115)	1.9922	None
Sp4	Rgs14	-0.88795	50.54	-5.4E-01	rgb(101,146,237)	1.9922	None
Stat3	Bbs12	0.88795	50.54	0.536	rgb(223,115,116)	1.9922	None
Stat3	Eno3	-0.88795	50.54	-5.4E-01	rgb(100,146,238)	1.9922	None
Stat3	Lbp	0.88795	50.54	0.541	rgb(223,114,115)	1.9922	None
Stat3	Lgals1	0.88795	50.54	0.544	rgb(223,113,114)	1.9922	None
Stat3	Stk39	-0.88795	50.54	-5.4E-01	rgb(100,146,237)	1.9922	None
Stat3	Vav3	-0.88795	50.54	-5.4E-01	rgb( 99,145,238)	1.9922	None
Tcf12	Mrc1	0.88795	50.54	0.537	rgb(223,114,115)	1.9922	None
Tcf7l1	Rtkn2	0.88795	50.54	0.545	rgb(223,113,114)	1.9922	None
Tet1	Pcdh7	0.88795	50.54	0.544	rgb(223,113,114)	1.9922	None
Zeb1	Hist1h1d	0.88795	50.54	0.539	rgb(223,114,115)	1.9922	None
Zfp263	Tmem136	0.88795	50.54	0.539	rgb(223,114,115)	1.9922	None
Mxd1	Aim1	0.88795	50.54	0.542	rgb(223,113,115)	1.9922	2,2
Plscr1	Clic4	0.88795	50.54	0.538	rgb(223,114,115)	1.9922	2,2
Terf1	Uros	-0.88795	50.54	-5.4E-01	rgb( 99,145,238)	1.9922	2,2
Tigd2	Utf1	-0.88795	50.54	-5.4E-01	rgb( 99,145,238)	1.9922	2,2
Zbtb17	Cln5	-0.88795	50.54	-5.4E-01	rgb( 99,145,238)	1.9922	2,2
Zfp277	Cfd	0.88795	50.54	0.537	rgb(223,114,115)	1.9922	2,2
Zfp367	Fam111a	0.88795	50.54	0.539	rgb(223,114,115)	1.9922	2,2
Zfp385a	Dcxr	0.88795	50.54	0.544	rgb(223,113,114)	1.9922	2,2
Zfp385a	Gria3	0.88795	50.54	0.537	rgb(223,115,116)	1.9922	2,2
Zfp385a	Phlda3	0.88795	50.54	0.538	rgb(223,114,115)	1.9922	2,2
Zfp651	Tcea3	0.88795	50.54	0.537	rgb(223,114,116)	1.9922	2,2
Zscan22	Mmachc	0.88795	50.54	0.54	rgb(223,114,115)	1.9922	2,2
Ybx2	Kctd7	0.88795	50.54	0.712	rgb(225, 81, 82)	1.9922	None
Klf10	Src	0.88795	50.54	0.712	rgb(225, 81, 82)	1.9922	None
Klf11	Src	0.88795	50.54	0.712	rgb(225, 81, 82)	1.9922	None
Sp6	Gsn	0.88795	50.54	0.712	rgb(225, 81, 82)	1.9922	2,2
Atf6	Susd3	0.88475	50.53	0.527	rgb(223,116,117)	1.992	None
Batf	Cav1	0.88475	50.53	0.528	rgb(223,116,117)	1.992	None
Batf	Ermn	0.88475	50.53	0.531	rgb(223,116,117)	1.992	None
Batf	Il15ra	-0.88475	50.53	-5.3E-01	rgb(102,147,237)	1.992	None
Batf	Ptpn2	0.88475	50.53	0.534	rgb(223,115,116)	1.992	None
Batf	Pwwp2b	0.88475	50.53	0.526	rgb(223,117,118)	1.992	None
Batf	Sema6d	0.88475	50.53	0.533	rgb(223,115,116)	1.992	None
Batf	Serpinf1	0.88475	50.53	0.526	rgb(223,117,118)	1.992	None
Batf	Thbd	0.88475	50.53	0.532	rgb(223,115,117)	1.992	None
Bbx	Ankrd39	-0.88475	50.53	-5.3E-01	rgb(101,147,237)	1.992	2,2
Bbx	Inha	0.88475	50.53	0.528	rgb(223,116,117)	1.992	None
Bcl11b	Nln	-0.88475	50.53	-5.3E-01	rgb(102,147,237)	1.992	None
Bcl11b	Slc19a2	-0.88475	50.53	-5.3E-01	rgb(101,146,237)	1.992	None
Bcl6	Anln	0.88475	50.53	0.531	rgb(223,116,117)	1.992	None
Bhlhe40	Smagp	-0.88475	50.53	-5.3E-01	rgb(101,147,237)	1.992	None
Bhlhe41	Soat2	0.88475	50.53	0.53	rgb(223,116,117)	1.992	2,2
Cebpg	Mmp10	0.88475	50.53	0.53	rgb(223,116,117)	1.992	None
Cic	Il9	0.88475	50.53	0.529	rgb(223,116,117)	1.992	None
Ddit3	Ggct	-0.88475	50.53	-5.3E-01	rgb(102,147,237)	1.992	None
E2f1	Anln	0.88475	50.53	0.525	rgb(223,117,118)	1.992	None
E2f4	Arhgap33	0.88475	50.53	0.53	rgb(223,116,117)	1.992	None
E2f4	Dars2	0.88475	50.53	0.532	rgb(223,115,116)	1.992	None
Egr2	Ifitm3	-0.88475	50.53	-5.3E-01	rgb(102,147,237)	1.992	None
Egr3	Tspan17	-0.88475	50.53	-5.3E-01	rgb(101,147,237)	1.992	None
Elk4	Slc39a9	0.88475	50.53	0.527	rgb(223,116,117)	1.992	None
Ets1	Kif13b	-0.88475	50.53	-5.3E-01	rgb(103,147,237)	1.992	None
Etv6	Dtx3l	-0.88475	50.53	-5.3E-01	rgb(103,147,237)	1.992	None
Etv6	Flna	-0.88475	50.53	-5.3E-01	rgb(103,147,237)	1.992	None
Etv6	Hist4h4	0.88475	50.53	0.529	rgb(223,116,117)	1.992	None
Etv6	Pomc	0.88475	50.53	0.534	rgb(223,115,116)	1.992	None
Etv6	Rraga	-0.88475	50.53	-5.3E-01	rgb(103,148,237)	1.992	None
Fosl2	Acot1	0.88475	50.53	0.534	rgb(223,115,116)	1.992	None
Fosl2	Ahr	-0.88475	50.53	-5.3E-01	rgb(101,147,237)	1.992	None
Fosl2	Akr1b8	0.88475	50.53	0.533	rgb(223,115,116)	1.992	None
Fosl2	Cxcr1	0.88475	50.53	0.532	rgb(223,115,117)	1.992	None
Fosl2	Ddx11	-0.88475	50.53	-5.3E-01	rgb(101,147,237)	1.992	None
Fosl2	Dntt	0.88475	50.53	0.528	rgb(223,116,117)	1.992	None
Fosl2	Fam183b	0.88475	50.53	0.53	rgb(223,116,117)	1.992	None
Fosl2	Fgl2	0.88475	50.53	0.534	rgb(223,115,116)	1.992	None
Fosl2	Fndc8	-0.88475	50.53	-5.3E-01	rgb(102,147,237)	1.992	None
Fosl2	Kremen2	0.88475	50.53	0.529	rgb(223,116,117)	1.992	None
Fosl2	Pigz	0.88475	50.53	0.529	rgb(223,116,117)	1.992	None
Foxf2	Phlpp1	0.88475	50.53	0.534	rgb(223,115,116)	1.992	None
Gfi1	Abcb9	-0.88475	50.53	-5.3E-01	rgb(102,147,237)	1.992	2,2
Hey1	Traf3	0.88475	50.53	0.532	rgb(223,115,116)	1.992	None
Hic1	Ccrn4l	0.88475	50.53	0.531	rgb(223,116,117)	1.992	2,2
Hif1a	Adamtsl5	0.88475	50.53	0.529	rgb(223,116,117)	1.992	None
Hif1a	Agrp	0.88475	50.53	0.527	rgb(223,116,117)	1.992	None
Hif1a	Fam114a1	0.88475	50.53	0.527	rgb(223,116,117)	1.992	None
Hif1a	Itga7	0.88475	50.53	0.527	rgb(223,116,117)	1.992	None
Ikzf3	Acp5	0.88475	50.53	0.533	rgb(223,115,116)	1.992	None
Ikzf3	Exo1	-0.88475	50.53	-5.3E-01	rgb(102,147,237)	1.992	None
Ikzf3	Fam53b	-0.88475	50.53	-5.3E-01	rgb(102,147,237)	1.992	None
Ikzf3	Ing2	0.88475	50.53	0.526	rgb(223,117,118)	1.992	None
Ikzf3	Rasa4	0.88475	50.53	0.532	rgb(223,115,117)	1.992	None
Ikzf3	Sf3b3	-0.88475	50.53	-5.3E-01	rgb(102,147,237)	1.992	None
Ikzf4	Nupr1	-0.88475	50.53	-5.3E-01	rgb(102,147,237)	1.992	None
Irf4	Adora2b	-0.88475	50.53	-5.3E-01	rgb(102,147,237)	1.992	None
Irf4	Gcg	-0.88475	50.53	-5.3E-01	rgb(101,147,237)	1.992	2,2
Irf4	Pgrmc1	-0.88475	50.53	-5.3E-01	rgb(101,147,237)	1.992	None
Irf4	Pml	0.88475	50.53	0.528	rgb(223,116,117)	1.992	None
Irf4	Sele	-0.88475	50.53	-5.3E-01	rgb(102,147,237)	1.992	None
Irf4	Tnnt2	-0.88475	50.53	-5.3E-01	rgb(102,147,237)	1.992	2,2
Irf4	Zfp36	0.88475	50.53	0.525	rgb(223,117,118)	1.992	None
Jdp2	Hmox1	-0.88475	50.53	-5.3E-01	rgb(102,147,237)	1.992	None
Jun	Tm9sf4	-0.88475	50.53	-5.3E-01	rgb(102,147,237)	1.992	None
Lhx5	Nrp1	0.88475	50.53	0.527	rgb(223,116,117)	1.992	None
Maf	Acsl6	-0.88475	50.53	-5.3E-01	rgb(102,147,237)	1.992	None
Maf	Rgmb	0.88475	50.53	0.533	rgb(223,115,116)	1.992	None
Maf	Unc93b1	-0.88475	50.53	-5.3E-01	rgb(102,147,237)	1.992	None
Nfe2	Sema7a	0.88475	50.53	0.53	rgb(223,116,117)	1.992	None
Nfe2l2	Raph1	0.88475	50.53	0.525	rgb(223,117,118)	1.992	None
Nkx1-2	Per2	0.88475	50.53	0.526	rgb(223,117,118)	1.992	None
Nr1d1	Fhod3	0.88475	50.53	0.527	rgb(223,116,117)	1.992	None
Nr1d1	Il12rb2	0.88475	50.53	0.532	rgb(223,115,117)	1.992	None
Nr2f6	Fbxo18	0.88475	50.53	0.532	rgb(223,115,117)	1.992	None
Pou2f2	Spry1	0.88475	50.53	0.531	rgb(223,116,117)	1.992	None
Prdm1	Gm1045	0.88475	50.53	0.526	rgb(223,117,118)	1.992	None
Rel	Casp3	-0.88475	50.53	-5.3E-01	rgb(101,146,237)	1.992	None
Rela	Wdfy3	0.88475	50.53	0.525	rgb(223,117,118)	1.992	None
Relb	Mdn1	0.88475	50.53	0.528	rgb(223,116,117)	1.992	2,2
Rest	Fam57a	0.88475	50.53	0.529	rgb(223,116,117)	1.992	None
Rorc	Nod2	0.88475	50.53	0.532	rgb(223,115,116)	1.992	None
Rorc	Wdfy2	0.88475	50.53	0.531	rgb(223,116,117)	1.992	None
Rreb1	Tsc22d1	0.88475	50.53	0.527	rgb(223,116,117)	1.992	None
Rxra	Heyl	0.88475	50.53	0.53	rgb(223,116,117)	1.992	None
Satb1	Dmxl2	0.88475	50.53	0.526	rgb(223,117,118)	1.992	None
Smad3	Foxp3	0.88475	50.53	0.526	rgb(223,116,117)	1.992	2,2
Smad3	Maged1	0.88475	50.53	0.526	rgb(223,116,118)	1.992	2,2
Smad3	Stab1	0.88475	50.53	0.534	rgb(223,115,116)	1.992	2,2
Snai2	Dip2b	0.88475	50.53	0.528	rgb(223,116,117)	1.992	None
Sp2	Abi3	0.88475	50.53	0.529	rgb(223,116,117)	1.992	None
Sp2	Notch1	-0.88475	50.53	-5.3E-01	rgb(101,147,237)	1.992	None
Sp3	Atmin	-0.88475	50.53	-5.3E-01	rgb(102,147,237)	1.992	None
Sp3	Sh3bp1	0.88475	50.53	0.525	rgb(223,117,118)	1.992	None
Sp4	Atp11a	0.88475	50.53	0.528	rgb(223,116,117)	1.992	None
Sp4	Lrfn1	0.88475	50.53	0.529	rgb(223,116,117)	1.992	None
Sp4	Mxd3	-0.88475	50.53	-5.3E-01	rgb(102,147,237)	1.992	None
Sp4	Rapgef5	0.88475	50.53	0.533	rgb(223,115,116)	1.992	None
Sp4	Sepp1	-0.88475	50.53	-5.3E-01	rgb(103,147,237)	1.992	None
Sp4	Stab1	0.88475	50.53	0.534	rgb(223,115,116)	1.992	None
Sp4	Tex2	-0.88475	50.53	-5.3E-01	rgb(102,147,237)	1.992	None
Stat1	Dtx3l	0.88475	50.53	0.533	rgb(223,115,116)	1.992	None
Stat1	Gpr15	0.88475	50.53	0.528	rgb(223,116,117)	1.992	None
Stat1	Ikzf4	0.88475	50.53	0.53	rgb(223,116,117)	1.992	None
Stat1	Pik3r6	0.88475	50.53	0.534	rgb(223,115,116)	1.992	None
Stat3	Actn1	-0.88475	50.53	-5.3E-01	rgb(102,147,237)	1.992	None
Stat3	Ctnna1	0.88475	50.53	0.526	rgb(223,116,118)	1.992	None
Stat3	Cyth3	-0.88475	50.53	-5.3E-01	rgb(102,147,237)	1.992	None
Stat3	Gatm	0.88475	50.53	0.535	rgb(223,115,116)	1.992	None
Stat3	Ikbke	-0.88475	50.53	-5.3E-01	rgb(103,147,237)	1.992	None
Stat3	Kif26b	-0.88475	50.53	-5.3E-01	rgb(101,146,237)	1.992	None
Stat3	Lpxn	0.88475	50.53	0.532	rgb(223,115,117)	1.992	None
Stat3	Mapk11	0.88475	50.53	0.531	rgb(223,116,117)	1.992	None
Stat3	Slc1a2	-0.88475	50.53	-5.3E-01	rgb(102,147,237)	1.992	None
Stat3	Tcf12	-0.88475	50.53	-5.3E-01	rgb(102,147,237)	1.992	None
Stat3	Ube2q2	0.88475	50.53	0.532	rgb(223,115,117)	1.992	None
Stat3	Ubtd1	0.88475	50.53	0.531	rgb(223,115,117)	1.992	None
Tead1	F13a1	0.88475	50.53	0.535	rgb(223,115,116)	1.992	2,2
Usf2	Rab20	0.88475	50.53	0.529	rgb(223,116,117)	1.992	None
Xbp1	2810454H06Rik	0.88475	50.53	0.533	rgb(223,115,116)	1.992	None
Xbp1	Hist1h1b	0.88475	50.53	0.527	rgb(223,116,117)	1.992	None
Zbtb7a	Fastkd2	-0.88475	50.53	-5.3E-01	rgb(102,147,237)	1.992	None
Zbtb7b	Slc19a2	-0.88475	50.53	-5.3E-01	rgb(103,147,237)	1.992	None
Zfp148	Baiap2l1	0.88475	50.53	0.528	rgb(223,116,117)	1.992	None
Zfp148	Itgb1	-0.88475	50.53	-5.3E-01	rgb(102,147,237)	1.992	None
Zfp182	Serpinb1a	0.88475	50.53	0.534	rgb(223,115,116)	1.992	None
Zfx	Als2cl	0.88475	50.53	0.528	rgb(223,116,117)	1.992	None
Zscan10	Tubb2b	-0.88475	50.53	-5.3E-01	rgb(101,147,237)	1.992	2,2
Dpf1	Entpd2	0.88475	50.53	0.529	rgb(223,116,117)	1.992	2,2
Drap1	Fth1	0.88475	50.53	0.527	rgb(223,116,117)	1.992	2,2
Tet2	Actn1	-0.88475	50.53	-5.3E-01	rgb(102,147,237)	1.992	2,2
Zfp385a	Abhd4	0.88475	50.53	0.529	rgb(223,116,117)	1.992	2,2
Zfp414	Ucp2	0.88475	50.53	0.531	rgb(223,116,117)	1.992	2,2
Zfp948	Ankrd23	0.88475	50.53	0.526	rgb(223,117,118)	1.992	2,2
Ascl2	Ptprj	0.88155	50.52	0.523	rgb(223,117,118)	1.9918	None
Atf6	Rpl36al	0.88155	50.52	0.522	rgb(223,117,118)	1.9918	2,2
Batf	Cdc42ep3	0.88155	50.52	0.525	rgb(223,117,118)	1.9918	None
Batf	Cyth1	0.88155	50.52	0.523	rgb(223,117,118)	1.9918	None
Batf	Gmfg	0.88155	50.52	0.519	rgb(223,118,119)	1.9918	None
Batf	Map3k6	0.88155	50.52	0.524	rgb(223,117,118)	1.9918	None
Batf	Myo1f	0.88155	50.52	0.516	rgb(223,118,119)	1.9918	None
Batf	Ppp2r5b	0.88155	50.52	0.515	rgb(223,119,120)	1.9918	None
Batf	Rnf125	0.88155	50.52	0.515	rgb(223,119,120)	1.9918	None
Bcl11b	9030617O03Rik	-0.88155	50.52	-5.2E-01	rgb(103,148,237)	1.9918	None
Bcl11b	Ccl25	-0.88155	50.52	-5.2E-01	rgb(104,148,237)	1.9918	None
Bcl11b	Lsp1	-0.88155	50.52	-5.2E-01	rgb(104,148,237)	1.9918	None
Bcl11b	Sema7a	0.88155	50.52	0.524	rgb(223,117,118)	1.9918	None
Cdc5l	Lpin2	0.88155	50.52	0.523	rgb(223,117,118)	1.9918	None
Creb5	Rrad	0.88155	50.52	0.515	rgb(223,119,120)	1.9918	2,2
Creb5	Wee1	-0.88155	50.52	-5.2E-01	rgb(104,148,237)	1.9918	2,2
Crem	Dusp8	0.88155	50.52	0.52	rgb(223,118,119)	1.9918	None
E2f1	Cnot1	0.88155	50.52	0.516	rgb(223,119,120)	1.9918	None
E2f1	Larp4b	0.88155	50.52	0.524	rgb(223,117,118)	1.9918	None
E2f4	Rreb1	0.88155	50.52	0.523	rgb(223,117,118)	1.9918	None
E2f4	Sesn3	-0.88155	50.52	-5.2E-01	rgb(104,148,237)	1.9918	None
Egr1	Pglyrp1	0.88155	50.52	0.524	rgb(223,117,118)	1.9918	None
Egr1	Prox2	0.88155	50.52	0.519	rgb(223,118,119)	1.9918	None
Egr1	Rabggta	-0.88155	50.52	-5.2E-01	rgb(104,148,237)	1.9918	None
Egr1	Ripk1	-0.88155	50.52	-5.2E-01	rgb(104,148,237)	1.9918	None
Egr2	Aqp9	0.88155	50.52	0.52	rgb(223,118,119)	1.9918	None
Egr2	Mmachc	-0.88155	50.52	-5.2E-01	rgb(104,148,237)	1.9918	None
Egr2	Psrc1	-0.88155	50.52	-5.2E-01	rgb(104,148,237)	1.9918	None
Egr2	Zfp36l2	0.88155	50.52	0.522	rgb(223,117,118)	1.9918	None
Etv6	Ccdc107	0.88155	50.52	0.523	rgb(223,117,118)	1.9918	None
Etv6	Furin	-0.88155	50.52	-5.2E-01	rgb(103,148,237)	1.9918	None
Etv6	Mex3d	-0.88155	50.52	-5.2E-01	rgb(105,149,237)	1.9918	None
Etv6	Sra1	0.88155	50.52	0.517	rgb(223,118,119)	1.9918	None
Fosl2	Aldoc	0.88155	50.52	0.517	rgb(223,118,119)	1.9918	None
Fosl2	Enah	0.88155	50.52	0.521	rgb(223,117,118)	1.9918	None
Fosl2	Evi2a	0.88155	50.52	0.516	rgb(223,118,119)	1.9918	None
Fosl2	Gipr	0.88155	50.52	0.517	rgb(223,118,119)	1.9918	None
Fosl2	Ppfibp1	-0.88155	50.52	-5.2E-01	rgb(104,149,237)	1.9918	None
Fosl2	Ubtd1	0.88155	50.52	0.523	rgb(223,117,118)	1.9918	None
Foxf2	Cdhr3	-0.88155	50.52	-5.2E-01	rgb(105,149,237)	1.9918	2,2
Foxp3	Pde4a	0.88155	50.52	0.516	rgb(223,118,119)	1.9918	None
Hif1a	Dtx3l	0.88155	50.52	0.522	rgb(223,117,118)	1.9918	None
Hif1a	Fam183b	0.88155	50.52	0.522	rgb(223,117,118)	1.9918	2,2
Hif1a	Gys1	0.88155	50.52	0.519	rgb(223,118,119)	1.9918	None
Hif1a	Per2	0.88155	50.52	0.525	rgb(223,117,118)	1.9918	None
Hif1a	Ppp1r13l	0.88155	50.52	0.524	rgb(223,117,118)	1.9918	None
Hif1a	Ripk3	0.88155	50.52	0.516	rgb(223,118,119)	1.9918	None
Hif3a	Myo1e	-0.88155	50.52	-5.2E-01	rgb(103,148,237)	1.9918	2,2
Ikzf3	Extl3	-0.88155	50.52	-5.2E-01	rgb(104,148,237)	1.9918	None
Ikzf3	Galc	0.88155	50.52	0.523	rgb(223,117,118)	1.9918	None
Ikzf3	Grina	0.88155	50.52	0.515	rgb(223,119,120)	1.9918	None
Ikzf3	Il7r	0.88155	50.52	0.518	rgb(223,118,119)	1.9918	None
Ikzf3	Maoa	-0.88155	50.52	-5.2E-01	rgb(103,148,237)	1.9918	None
Irf4	Atxn1	0.88155	50.52	0.522	rgb(223,117,118)	1.9918	None
Irf4	Crat	0.88155	50.52	0.519	rgb(223,118,119)	1.9918	None
Irf4	Dgki	-0.88155	50.52	-5.2E-01	rgb(104,148,237)	1.9918	None
Irf4	Extl3	-0.88155	50.52	-5.2E-01	rgb(104,148,237)	1.9918	None
Irf4	Il1rap	-0.88155	50.52	-5.2E-01	rgb(105,149,237)	1.9918	None
Irf4	Liph	-0.88155	50.52	-5.2E-01	rgb(104,148,237)	1.9918	None
Irf4	Mafg	0.88155	50.52	0.517	rgb(223,118,119)	1.9918	None
Irf4	Myb	-0.88155	50.52	-5.2E-01	rgb(104,148,237)	1.9918	None
Irf4	Stra6	0.88155	50.52	0.52	rgb(223,118,119)	1.9918	None
Irf4	Tmem71	-0.88155	50.52	-5.2E-01	rgb(105,149,237)	1.9918	None
Irf4	Tox	-0.88155	50.52	-5.2E-01	rgb(104,148,237)	1.9918	None
Irf9	Asph	0.88155	50.52	0.517	rgb(223,118,119)	1.9918	None
Jun	Gm11346	0.88155	50.52	0.523	rgb(223,117,118)	1.9918	None
Jun	Smtnl2	0.88155	50.52	0.521	rgb(223,117,119)	1.9918	2,2
Jund	Ppfibp2	0.88155	50.52	0.516	rgb(223,118,119)	1.9918	None
Lef1	Lrfn1	0.88155	50.52	0.523	rgb(223,117,118)	1.9918	None
Maf	Arhgef3	-0.88155	50.52	-5.2E-01	rgb(104,148,237)	1.9918	None
Maf	Ctla2b	0.88155	50.52	0.515	rgb(223,119,120)	1.9918	None
Maf	Mtss1	0.88155	50.52	0.522	rgb(223,117,118)	1.9918	None
Maf	Muc13	0.88155	50.52	0.519	rgb(223,118,119)	1.9918	None
Nfatc2	Synpo	0.88155	50.52	0.523	rgb(223,117,118)	1.9918	None
Nfe2	Prdm1	0.88155	50.52	0.523	rgb(223,117,118)	1.9918	None
Nfe2l2	Agpat3	0.88155	50.52	0.516	rgb(223,118,119)	1.9918	None
Nfe2l2	Cdkn1b	-0.88155	50.52	-5.2E-01	rgb(105,149,237)	1.9918	None
Nfe2l2	Hk2	0.88155	50.52	0.519	rgb(223,118,119)	1.9918	None
Nr3c1	4930528A17Rik	0.88155	50.52	0.52	rgb(223,118,119)	1.9918	None
Plagl2	Cyth3	0.88155	50.52	0.521	rgb(223,117,119)	1.9918	None
Pou2af1	Kbtbd11	0.88155	50.52	0.52	rgb(223,118,119)	1.9918	None
Pou2af1	Lgr4	-0.88155	50.52	-5.2E-01	rgb(105,149,237)	1.9918	None
Pou6f1	Dcp2	-0.88155	50.52	-5.2E-01	rgb(104,148,237)	1.9918	None
Ppard	Psph	0.88155	50.52	0.52	rgb(223,118,119)	1.9918	2,2
Prrx1	Idh1	0.88155	50.52	0.515	rgb(223,119,120)	1.9918	None
Rel	Nfkb2	0.88155	50.52	0.521	rgb(223,117,119)	1.9918	None
Rela	Psme1	0.88155	50.52	0.52	rgb(223,118,119)	1.9918	None
Rest	Lrp11	0.88155	50.52	0.523	rgb(223,117,118)	1.9918	None
Rorc	Enpp2	-0.88155	50.52	-5.2E-01	rgb(103,148,237)	1.9918	2,2
Rorc	Fgf16	0.88155	50.52	0.518	rgb(223,118,119)	1.9918	2,2
Rorc	Lgr4	-0.88155	50.52	-5.2E-01	rgb(105,149,237)	1.9918	None
Rorc	S1pr2	0.88155	50.52	0.524	rgb(223,117,118)	1.9918	None
Rxra	Syn2	0.88155	50.52	0.519	rgb(223,118,119)	1.9918	None
Rxra	Trim9	0.88155	50.52	0.517	rgb(223,118,119)	1.9918	None
Satb1	Dock7	0.88155	50.52	0.519	rgb(223,118,119)	1.9918	2,2
Satb1	Gpr97	-0.88155	50.52	-5.2E-01	rgb(105,149,237)	1.9918	2,2
Satb1	Nedd4	0.88155	50.52	0.521	rgb(223,117,119)	1.9918	None
Satb1	Nrn1	0.88155	50.52	0.52	rgb(223,118,119)	1.9918	None
Satb1	Syngr1	0.88155	50.52	0.517	rgb(223,118,119)	1.9918	None
Six1	Vcan	0.88155	50.52	0.52	rgb(223,118,119)	1.9918	None
Snai3	Map3k14	0.88155	50.52	0.521	rgb(223,117,118)	1.9918	2,2
Sp2	Tmem37	0.88155	50.52	0.525	rgb(223,117,118)	1.9918	None
Sp3	Ivd	0.88155	50.52	0.515	rgb(223,119,120)	1.9918	None
Sp3	Smpdl3b	0.88155	50.52	0.524	rgb(223,117,118)	1.9918	None
Sp4	Cdkn2c	-0.88155	50.52	-5.2E-01	rgb(105,149,237)	1.9918	None
Sp4	Lbh	-0.88155	50.52	-5.2E-01	rgb(104,148,237)	1.9918	None
Sp4	Utp20	0.88155	50.52	0.524	rgb(223,117,118)	1.9918	None
Stat1	Gna15	-0.88155	50.52	-5.2E-01	rgb(105,149,237)	1.9918	None
Stat3	Bend4	0.88155	50.52	0.521	rgb(223,117,118)	1.9918	None
Stat3	Cdk18	0.88155	50.52	0.518	rgb(223,118,119)	1.9918	None
Stat3	Dapl1	-0.88155	50.52	-5.2E-01	rgb(103,148,237)	1.9918	None
Stat3	Gucy1b3	-0.88155	50.52	-5.2E-01	rgb(105,149,237)	1.9918	None
Stat3	Hmgcl	0.88155	50.52	0.515	rgb(223,119,120)	1.9918	None
Stat3	Il17a	0.88155	50.52	0.521	rgb(223,118,119)	1.9918	None
Stat3	Lad1	-0.88155	50.52	-5.2E-01	rgb(105,149,237)	1.9918	None
Stat3	Lhx2	-0.88155	50.52	-5.2E-01	rgb(103,148,237)	1.9918	None
Stat3	Padi3	0.88155	50.52	0.52	rgb(223,118,119)	1.9918	None
Stat3	Serpinb5	0.88155	50.52	0.517	rgb(223,118,119)	1.9918	None
Stat3	Tgfbi	0.88155	50.52	0.518	rgb(223,118,119)	1.9918	None
Stat3	Tnfsf11	-0.88155	50.52	-5.2E-01	rgb(105,149,237)	1.9918	None
Stat3	Trat1	-0.88155	50.52	-5.2E-01	rgb(104,148,237)	1.9918	None
Stat4	4930523C07Rik	-0.88155	50.52	-5.2E-01	rgb(105,149,237)	1.9918	None
Tbx21	Pdzk1ip1	0.88155	50.52	0.522	rgb(223,117,118)	1.9918	None
Tcf7l2	Glis1	-0.88155	50.52	-5.2E-01	rgb(105,149,237)	1.9918	None
Trp73	Nfatc2	0.88155	50.52	0.518	rgb(223,118,119)	1.9918	None
Zbtb3	Serpinf1	0.88155	50.52	0.521	rgb(223,118,119)	1.9918	2,2
Zbtb7b	Gjc2	-0.88155	50.52	-5.2E-01	rgb(105,149,237)	1.9918	None
Zbtb7b	Trmt11	-0.88155	50.52	-5.2E-01	rgb(104,149,237)	1.9918	None
Zeb1	Acot11	0.88155	50.52	0.517	rgb(223,118,119)	1.9918	None
Zeb1	Dach2	0.88155	50.52	0.524	rgb(223,117,118)	1.9918	None
Zeb1	Pkhd1l1	0.88155	50.52	0.516	rgb(223,118,120)	1.9918	None
Zfp263	Rtn4	0.88155	50.52	0.522	rgb(223,117,118)	1.9918	None
Zfp281	Tmed3	-0.88155	50.52	-5.2E-01	rgb(104,148,237)	1.9918	None
Zfp467	2810459M11Rik	0.88155	50.52	0.519	rgb(223,118,119)	1.9918	None
Ankzf1	D930048N14Rik	0.88155	50.52	0.524	rgb(223,117,118)	1.9918	2,2
Atmin	Sbf2	0.88155	50.52	0.517	rgb(223,118,119)	1.9918	2,2
C030039L03Rik	Atp7b	0.88155	50.52	0.518	rgb(223,118,119)	1.9918	2,2
Eea1	Ripk3	-0.88155	50.52	-5.2E-01	rgb(105,149,237)	1.9918	2,2
Foxp1	Cysltr2	-0.88155	50.52	-5.2E-01	rgb(105,149,237)	1.9918	2,2
Ncoa3	Calcrl	0.88155	50.52	0.517	rgb(223,118,119)	1.9918	2,2
Zbtb44	Xpnpep1	-0.88155	50.52	-5.2E-01	rgb(104,148,237)	1.9918	2,2
Zfp750	4632434I11Rik	0.88155	50.52	0.523	rgb(223,117,118)	1.9918	2,2
Zfp750	Sulf2	0.88155	50.52	0.524	rgb(223,117,118)	1.9918	2,2
Sp9	Akna	0.88155	50.52	0.712	rgb(225, 81, 82)	1.9918	None
Sp9	Ikzf3	0.88155	50.52	0.712	rgb(225, 81, 82)	1.9918	None
Zfp369	Map3k6	0.88155	50.52	0.712	rgb(225, 81, 82)	1.9918	2,2
Arid3a	Klhl6	-0.87834	50.51	-5.1E-01	rgb(106,150,236)	1.9916	None
Atf6	Fau	0.87834	50.51	0.509	rgb(223,120,121)	1.9916	None
Batf	Emb	0.87834	50.51	0.509	rgb(223,120,121)	1.9916	None
Batf	Gpr3	0.87834	50.51	0.505	rgb(223,121,122)	1.9916	None
Batf	Nrip2	-0.87834	50.51	-5.1E-01	rgb(106,150,236)	1.9916	None
Batf	Rnf181	0.87834	50.51	0.51	rgb(223,120,121)	1.9916	None
Bcl11b	Akna	-0.87834	50.51	-5.1E-01	rgb(105,149,237)	1.9916	None
Bcl11b	Chac1	0.87834	50.51	0.511	rgb(223,119,120)	1.9916	None
Bcl11b	Tacc1	-0.87834	50.51	-5.1E-01	rgb(106,149,236)	1.9916	None
Bcl6	1600014C10Rik	0.87834	50.51	0.514	rgb(223,119,120)	1.9916	None
Bcl6	Acy1	0.87834	50.51	0.512	rgb(223,119,120)	1.9916	None
Bcl6	Il2rb	0.87834	50.51	0.511	rgb(223,119,120)	1.9916	None
Bhlhe40	Zfp820	-0.87834	50.51	-5.1E-01	rgb(106,149,237)	1.9916	None
Cic	Il17a	0.87834	50.51	0.514	rgb(223,119,120)	1.9916	None
Creb1	Slc3a2	0.87834	50.51	0.506	rgb(223,120,121)	1.9916	None
Dmrt1	Inpp4a	0.87834	50.51	0.512	rgb(223,119,120)	1.9916	2,2
E2f4	Padi2	0.87834	50.51	0.51	rgb(223,120,121)	1.9916	None
Egr2	Lgals3	-0.87834	50.51	-5.1E-01	rgb(106,150,236)	1.9916	None
Egr2	Lmna	-0.87834	50.51	-5.1E-01	rgb(106,149,236)	1.9916	None
Egr2	Ypel3	-0.87834	50.51	-5.1E-01	rgb(107,150,236)	1.9916	None
Egr4	Afap1l1	0.87834	50.51	0.506	rgb(223,120,121)	1.9916	None
Egr4	Kcnk6	0.87834	50.51	0.515	rgb(223,119,120)	1.9916	None
Fosl1	Adam8	0.87834	50.51	0.506	rgb(223,120,121)	1.9916	None
Fosl2	Armcx6	0.87834	50.51	0.512	rgb(223,119,120)	1.9916	None
Fosl2	Creb3l2	0.87834	50.51	0.506	rgb(223,120,121)	1.9916	None
Fosl2	Ddr1	0.87834	50.51	0.511	rgb(223,119,121)	1.9916	None
Fosl2	Nr4a1	-0.87834	50.51	-5.1E-01	rgb(106,150,236)	1.9916	None
Fosl2	Srpk2	0.87834	50.51	0.512	rgb(223,119,120)	1.9916	None
Fosl2	Stac2	0.87834	50.51	0.509	rgb(223,120,121)	1.9916	None
Fosl2	Tox2	-0.87834	50.51	-5.1E-01	rgb(106,149,236)	1.9916	None
Foxa1	Il17a	0.87834	50.51	0.512	rgb(223,119,120)	1.9916	None
Foxf2	Nkx1-2	0.87834	50.51	0.507	rgb(223,120,121)	1.9916	2,2
Foxh1	Nphp3	0.87834	50.51	0.511	rgb(223,119,120)	1.9916	None
Foxo1	Mcoln2	-0.87834	50.51	-5.1E-01	rgb(106,150,236)	1.9916	None
Foxp3	Trat1	0.87834	50.51	0.513	rgb(223,119,120)	1.9916	None
Foxq1	Ripk1	-0.87834	50.51	-5.1E-01	rgb(105,149,237)	1.9916	None
Gabpa	Ascc1	-0.87834	50.51	-5.1E-01	rgb(107,150,236)	1.9916	None
Hes5	Pms1	0.87834	50.51	0.512	rgb(223,119,120)	1.9916	2,2
Hif1a	Fbxo10	0.87834	50.51	0.511	rgb(223,119,120)	1.9916	None
Hif1a	Gstt1	0.87834	50.51	0.51	rgb(223,120,121)	1.9916	None
Hif1a	Higd1a	0.87834	50.51	0.512	rgb(223,119,120)	1.9916	None
Hif1a	Il3	0.87834	50.51	0.508	rgb(223,120,121)	1.9916	None
Hif1a	Mafg	0.87834	50.51	0.514	rgb(223,119,120)	1.9916	None
Hif1a	Tec	0.87834	50.51	0.512	rgb(223,119,120)	1.9916	None
Hsf2	Ablim3	0.87834	50.51	0.512	rgb(223,119,120)	1.9916	None
Ikzf3	1700025G04Rik	0.87834	50.51	0.515	rgb(223,119,120)	1.9916	None
Ikzf3	Acox3	0.87834	50.51	0.505	rgb(223,121,122)	1.9916	None
Ikzf3	Ero1l	0.87834	50.51	0.507	rgb(223,120,121)	1.9916	None
Ikzf3	Gdpd5	-0.87834	50.51	-5.1E-01	rgb(107,150,236)	1.9916	None
Ikzf3	Kifc2	0.87834	50.51	0.508	rgb(223,120,121)	1.9916	None
Ikzf3	Ndrg1	0.87834	50.51	0.51	rgb(223,120,121)	1.9916	None
Ikzf3	Ptpn11	-0.87834	50.51	-5.1E-01	rgb(106,149,237)	1.9916	None
Irf4	Ap3b1	-0.87834	50.51	-5.1E-01	rgb(107,150,236)	1.9916	None
Irf4	Bdh2	-0.87834	50.51	-5.1E-01	rgb(107,150,236)	1.9916	None
Irf4	Csnk1e	0.87834	50.51	0.513	rgb(223,119,120)	1.9916	None
Irf4	Cyp51	-0.87834	50.51	-5.1E-01	rgb(107,150,236)	1.9916	None
Irf4	Evi2a	-0.87834	50.51	-5.1E-01	rgb(106,149,236)	1.9916	None
Irf4	Fbln1	-0.87834	50.51	-5.1E-01	rgb(106,149,236)	1.9916	None
Irf4	Satb1	0.87834	50.51	0.514	rgb(223,119,120)	1.9916	None
Irf4	Sept9	-0.87834	50.51	-5.1E-01	rgb(106,149,237)	1.9916	None
Irf4	Slc22a2	-0.87834	50.51	-5.1E-01	rgb(105,149,237)	1.9916	None
Irf4	Thra	0.87834	50.51	0.512	rgb(223,119,120)	1.9916	None
Irf8	Ar	0.87834	50.51	0.508	rgb(223,120,121)	1.9916	None
Jdp2	Acox3	0.87834	50.51	0.511	rgb(223,119,120)	1.9916	None
Jdp2	Gemin6	-0.87834	50.51	-5.1E-01	rgb(107,150,236)	1.9916	None
Klf12	Aph1b	0.87834	50.51	0.514	rgb(223,119,120)	1.9916	None
Klf7	Mef2b	0.87834	50.51	0.511	rgb(223,119,120)	1.9916	None
Lef1	Cyb5rl	0.87834	50.51	0.511	rgb(223,119,120)	1.9916	None
Lef1	Nedd4	-0.87834	50.51	-5.1E-01	rgb(105,149,237)	1.9916	None
Maf	Acsl5	-0.87834	50.51	-5.1E-01	rgb(105,149,237)	1.9916	None
Maf	Asph	-0.87834	50.51	-5.1E-01	rgb(107,150,236)	1.9916	None
Maf	Eci2	-0.87834	50.51	-5.1E-01	rgb(107,150,236)	1.9916	None
Maf	Mgst3	0.87834	50.51	0.509	rgb(223,120,121)	1.9916	None
Maf	Vav2	-0.87834	50.51	-5.1E-01	rgb(105,149,237)	1.9916	None
Nfat5	Filip1l	0.87834	50.51	0.51	rgb(223,119,121)	1.9916	None
Nfe2	Rhebl1	-0.87834	50.51	-5.1E-01	rgb(106,150,236)	1.9916	None
Nfkb1	Cd74	0.87834	50.51	0.506	rgb(223,120,121)	1.9916	None
Nfkb1	Psd	0.87834	50.51	0.51	rgb(223,120,121)	1.9916	None
Nr3c2	Asph	0.87834	50.51	0.509	rgb(223,120,121)	1.9916	None
Nr4a1	Dzip1	-0.87834	50.51	-5.1E-01	rgb(105,149,237)	1.9916	2,2
Pknox1	Zfp945	0.87834	50.51	0.505	rgb(223,120,121)	1.9916	2,2
Plagl1	Pik3ap1	0.87834	50.51	0.509	rgb(223,120,121)	1.9916	None
Pou2af1	Sell	0.87834	50.51	0.508	rgb(223,120,121)	1.9916	None
Pou6f1	Rnf181	0.87834	50.51	0.508	rgb(223,120,121)	1.9916	None
Rel	Nfatc1	0.87834	50.51	0.507	rgb(223,120,121)	1.9916	None
Rfx2	Fastkd2	0.87834	50.51	0.511	rgb(223,119,120)	1.9916	None
Rfx2	Stk36	0.87834	50.51	0.507	rgb(223,120,121)	1.9916	None
Rfx3	Trim2	-0.87834	50.51	-5.1E-01	rgb(106,150,236)	1.9916	None
Rorc	Ap3b1	-0.87834	50.51	-5.1E-01	rgb(106,150,236)	1.9916	None
Rorc	Il12rb2	-0.87834	50.51	-5.1E-01	rgb(106,149,236)	1.9916	None
Rorc	Inpp5b	0.87834	50.51	0.509	rgb(223,120,121)	1.9916	None
Rreb1	Epc1	0.87834	50.51	0.507	rgb(223,120,121)	1.9916	None
Rreb1	Tsc1	0.87834	50.51	0.511	rgb(223,119,121)	1.9916	None
Satb1	Akap12	0.87834	50.51	0.509	rgb(223,120,121)	1.9916	None
Satb1	Dlg2	0.87834	50.51	0.513	rgb(223,119,120)	1.9916	None
Satb1	Epn2	0.87834	50.51	0.509	rgb(223,120,121)	1.9916	2,2
Satb1	Rapgef5	0.87834	50.51	0.506	rgb(223,120,121)	1.9916	2,2
Satb1	Tex15	0.87834	50.51	0.513	rgb(223,119,120)	1.9916	None
Sox21	Acvr1c	0.87834	50.51	0.511	rgb(223,119,121)	1.9916	None
Sp2	Pdhx	0.87834	50.51	0.508	rgb(223,120,121)	1.9916	None
Sp2	Pdzk1ip1	0.87834	50.51	0.509	rgb(223,120,121)	1.9916	None
Sp3	Emilin1	0.87834	50.51	0.513	rgb(223,119,120)	1.9916	None
Sp3	Vdr	0.87834	50.51	0.512	rgb(223,119,120)	1.9916	None
Sp4	Creb3l2	0.87834	50.51	0.511	rgb(223,119,120)	1.9916	None
Sp4	Dock3	0.87834	50.51	0.509	rgb(223,120,121)	1.9916	None
Sp4	Nphp3	0.87834	50.51	0.508	rgb(223,120,121)	1.9916	None
Sp4	Prr7	-0.87834	50.51	-5.1E-01	rgb(107,150,236)	1.9916	None
Sp4	Rab11fip1	0.87834	50.51	0.513	rgb(223,119,120)	1.9916	None
Sp4	Spire1	0.87834	50.51	0.513	rgb(223,119,120)	1.9916	None
Stat1	Tgtp2	0.87834	50.51	0.511	rgb(223,119,120)	1.9916	None
Stat3	Arhgap12	0.87834	50.51	0.513	rgb(223,119,120)	1.9916	None
Stat3	Cnnm4	0.87834	50.51	0.507	rgb(223,120,121)	1.9916	None
Stat3	Ddr1	0.87834	50.51	0.506	rgb(223,120,121)	1.9916	None
Stat3	Eomes	-0.87834	50.51	-5.1E-01	rgb(105,149,237)	1.9916	None
Stat3	Gpr146	0.87834	50.51	0.511	rgb(223,119,120)	1.9916	None
Stat3	Myo10	0.87834	50.51	0.509	rgb(223,120,121)	1.9916	None
Stat3	Ncf1	-0.87834	50.51	-5.1E-01	rgb(105,149,237)	1.9916	None
Stat3	Pik3ap1	0.87834	50.51	0.506	rgb(223,120,121)	1.9916	None
Stat3	Ptrf	-0.87834	50.51	-5.1E-01	rgb(107,150,236)	1.9916	None
Stat3	Zfp473	0.87834	50.51	0.506	rgb(223,120,121)	1.9916	None
Stat4	Bcl3	0.87834	50.51	0.507	rgb(223,120,121)	1.9916	None
Tcf12	Prr5l	0.87834	50.51	0.512	rgb(223,119,120)	1.9916	None
Tcf4	Vapb	0.87834	50.51	0.506	rgb(223,120,121)	1.9916	None
Tcf7l1	Fam71f2	0.87834	50.51	0.514	rgb(223,119,120)	1.9916	None
Tead1	Il1rn	-0.87834	50.51	-5.1E-01	rgb(106,149,237)	1.9916	2,2
Thra	Fam114a2	-0.87834	50.51	-5.1E-01	rgb(105,149,237)	1.9916	None
Trp53	Srpk2	-0.87834	50.51	-5.1E-01	rgb(107,150,236)	1.9916	None
Trp53	Wipf1	-0.87834	50.51	-5.1E-01	rgb(106,150,236)	1.9916	None
Twist1	R3hdm1	0.87834	50.51	0.505	rgb(223,120,122)	1.9916	None
Zbtb1	Id3	0.87834	50.51	0.512	rgb(223,119,120)	1.9916	None
Zbtb33	Pbx2	0.87834	50.51	0.506	rgb(223,120,121)	1.9916	None
Zbtb7c	Hspa4l	0.87834	50.51	0.51	rgb(223,120,121)	1.9916	None
Zfp202	Leprel4	0.87834	50.51	0.507	rgb(223,120,121)	1.9916	2,2
Zfp263	Plxdc2	0.87834	50.51	0.515	rgb(223,119,120)	1.9916	None
Zfp467	B4galt5	0.87834	50.51	0.515	rgb(223,119,120)	1.9916	2,2
Zfp652	Gart	0.87834	50.51	0.509	rgb(223,120,121)	1.9916	None
Zfx	S100a13	-0.87834	50.51	-5.1E-01	rgb(107,150,236)	1.9916	None
Zscan10	Crtc1	0.87834	50.51	0.513	rgb(223,119,120)	1.9916	None
Jazf1	A1cf	-0.87834	50.51	-5.1E-01	rgb(107,150,236)	1.9916	2,2
L3mbtl3	Dcaf17	0.87834	50.51	0.51	rgb(223,120,121)	1.9916	2,2
Pcgf2	Bmyc	0.87834	50.51	0.514	rgb(223,119,120)	1.9916	2,2
Trps1	Fam198a	-0.87834	50.51	-5.1E-01	rgb(107,150,236)	1.9916	2,2
Ybx2	Fam198a	0.87834	50.51	0.506	rgb(223,120,121)	1.9916	2,2
Zfp280b	Zfp467	0.87834	50.51	0.508	rgb(223,120,121)	1.9916	2,2
Zfp292	Smek1	0.87834	50.51	0.514	rgb(223,119,120)	1.9916	2,2
Zfp318	Fhod3	-0.87834	50.51	-5.1E-01	rgb(106,149,236)	1.9916	2,2
Zfp362	Foxp4	0.87834	50.51	0.507	rgb(223,120,121)	1.9916	2,2
Zfp385a	Psrc1	0.87834	50.51	0.507	rgb(223,120,121)	1.9916	2,2
Zfp444	Snapc1	-0.87834	50.51	-5.1E-01	rgb(106,149,236)	1.9916	2,2
Zfp536	Tlcd1	-0.87834	50.51	-5.1E-01	rgb(107,150,236)	1.9916	2,2
Zfp827	H2-Eb2	0.87834	50.51	0.505	rgb(223,121,122)	1.9916	2,2
Lyl1	Spry2	0.87834	50.51	0.712	rgb(225, 81, 82)	1.9916	None
Tal2	Spry2	0.87834	50.51	0.712	rgb(225, 81, 82)	1.9916	None
Nr1h2	Rftn1	0.87834	50.51	0.712	rgb(225, 81, 82)	1.9916	None
Sp6	Plxnd1	0.87834	50.51	0.712	rgb(225, 81, 82)	1.9916	None
Arid2	Kcnc3	0.87514	50.5	0.502	rgb(223,121,122)	1.9914	2,2
Atf3	Jmjd6	0.87514	50.5	0.503	rgb(223,121,122)	1.9914	None
Atf6	Vegfa	-0.87514	50.5	-5.0E-01	rgb(108,151,236)	1.9914	None
Bach1	Lair1	-0.87514	50.5	-5.0E-01	rgb(109,151,236)	1.9914	2,2
Batf	Cd5l	0.87514	50.5	0.501	rgb(223,121,122)	1.9914	None
Batf	Cd80	-0.87514	50.5	-5.0E-01	rgb(108,151,236)	1.9914	None
Batf	Creg2	0.87514	50.5	0.5	rgb(222,122,123)	1.9914	None
Batf	Dctn4	0.87514	50.5	0.504	rgb(223,121,122)	1.9914	None
Batf	Mmd	0.87514	50.5	0.499	rgb(222,122,123)	1.9914	None
Batf	Myo10	0.87514	50.5	0.496	rgb(222,122,123)	1.9914	None
Batf	Ostf1	0.87514	50.5	0.502	rgb(223,121,122)	1.9914	None
Batf	Rgs19	0.87514	50.5	0.503	rgb(223,121,122)	1.9914	None
Batf	Syne1	0.87514	50.5	0.501	rgb(223,121,122)	1.9914	None
Batf	Tspan2	-0.87514	50.5	-5.0E-01	rgb(109,151,236)	1.9914	None
Bbx	Efna5	0.87514	50.5	0.502	rgb(223,121,122)	1.9914	2,2
Bbx	Il10	0.87514	50.5	0.498	rgb(222,122,123)	1.9914	None
Bbx	Pvt1	-0.87514	50.5	-5.0E-01	rgb(109,151,236)	1.9914	None
Bcl11b	Bbc3	-0.87514	50.5	-5.0E-01	rgb(109,151,236)	1.9914	None
Bcl11b	Mfge8	-0.87514	50.5	-5.0E-01	rgb(108,151,236)	1.9914	None
Bcl11b	Ptgfrn	0.87514	50.5	0.499	rgb(222,122,123)	1.9914	None
Bcl11b	Slc6a9	0.87514	50.5	0.504	rgb(223,121,122)	1.9914	None
Bhlhe41	Trpc3	-0.87514	50.5	-5.0E-01	rgb(109,151,236)	1.9914	None
Cebpb	Cebpg	0.87514	50.5	0.501	rgb(223,121,122)	1.9914	None
Cebpb	Erap1	-0.87514	50.5	-5.0E-01	rgb(108,151,236)	1.9914	None
Cebpb	Pde10a	0.87514	50.5	0.501	rgb(223,121,122)	1.9914	None
Cebpb	Zbtb10	0.87514	50.5	0.5	rgb(223,121,122)	1.9914	None
Creb3l1	I830012O16Rik	0.87514	50.5	0.499	rgb(222,122,123)	1.9914	2,2
Cux1	Cd86	0.87514	50.5	0.501	rgb(223,121,122)	1.9914	None
Ddit3	Malt1	0.87514	50.5	0.499	rgb(222,122,123)	1.9914	None
Dmrt1	Gripap1	0.87514	50.5	0.499	rgb(222,122,123)	1.9914	2,2
E2f1	Neurl1b	0.87514	50.5	0.502	rgb(223,121,122)	1.9914	None
Egr2	4932438H23Rik	0.87514	50.5	0.499	rgb(222,122,123)	1.9914	None
Egr2	Ccng1	-0.87514	50.5	-5.0E-01	rgb(109,151,236)	1.9914	None
Egr2	Maml3	0.87514	50.5	0.498	rgb(222,122,123)	1.9914	2,2
Egr2	Phlda3	-0.87514	50.5	-5.0E-01	rgb(109,152,236)	1.9914	None
Egr2	Timp1	-0.87514	50.5	-5.0E-01	rgb(108,151,236)	1.9914	None
Egr3	Fam78b	0.87514	50.5	0.499	rgb(222,122,123)	1.9914	None
Egr4	B4galnt4	-0.87514	50.5	-5.0E-01	rgb(109,151,236)	1.9914	None
Elf1	Ifnar1	0.87514	50.5	0.5	rgb(222,122,123)	1.9914	None
Elk3	Stox1	0.87514	50.5	0.502	rgb(223,121,122)	1.9914	None
Eomes	AA467197	0.87514	50.5	0.503	rgb(223,121,122)	1.9914	None
Erg	Ccbl2	-0.87514	50.5	-5.0E-01	rgb(108,151,236)	1.9914	None
Erg	Sell	0.87514	50.5	0.498	rgb(222,122,123)	1.9914	None
Etv6	Ddx51	-0.87514	50.5	-5.0E-01	rgb(110,152,236)	1.9914	None
Etv6	Dnajc12	0.87514	50.5	0.505	rgb(223,121,122)	1.9914	None
Etv6	Mapk7	-0.87514	50.5	-5.0E-01	rgb(109,151,236)	1.9914	None
Etv6	Sema6b	-0.87514	50.5	-5.0E-01	rgb(109,151,236)	1.9914	None
Fosl2	Cd79b	0.87514	50.5	0.497	rgb(222,122,123)	1.9914	None
Fosl2	Dnaja4	0.87514	50.5	0.504	rgb(223,121,122)	1.9914	None
Fosl2	Hexb	0.87514	50.5	0.499	rgb(222,122,123)	1.9914	None
Fosl2	Marcksl1	-0.87514	50.5	-5.0E-01	rgb(108,150,236)	1.9914	None
Fosl2	Polr3gl	0.87514	50.5	0.5	rgb(222,122,123)	1.9914	None
Foxa1	Nfkb1	-0.87514	50.5	-5.0E-01	rgb(110,152,236)	1.9914	None
Foxf2	Vps37b	0.87514	50.5	0.495	rgb(222,122,123)	1.9914	None
Foxh1	Amz1	0.87514	50.5	0.498	rgb(222,122,123)	1.9914	2,2
Foxo1	Heyl	0.87514	50.5	0.5	rgb(223,121,122)	1.9914	None
Foxo1	Papss2	0.87514	50.5	0.502	rgb(223,121,122)	1.9914	None
Foxo3	Dynll2	-0.87514	50.5	-5.0E-01	rgb(109,152,236)	1.9914	None
Gata2	Abcd3	-0.87514	50.5	-5.0E-01	rgb(109,151,236)	1.9914	None
Gli1	Ankrd6	0.87514	50.5	0.5	rgb(222,122,123)	1.9914	None
Gli1	Hlf	0.87514	50.5	0.499	rgb(222,122,123)	1.9914	None
Glis1	Zfp668	-0.87514	50.5	-5.0E-01	rgb(108,150,236)	1.9914	2,2
Hey1	Vps37b	0.87514	50.5	0.498	rgb(222,122,123)	1.9914	None
Hif1a	Epm2a	0.87514	50.5	0.501	rgb(223,121,122)	1.9914	None
Hif1a	Nphp3	0.87514	50.5	0.496	rgb(222,122,123)	1.9914	None
Hif1a	Ppap2c	0.87514	50.5	0.502	rgb(223,121,122)	1.9914	2,2
Hif1a	Rraga	0.87514	50.5	0.501	rgb(223,121,122)	1.9914	None
Hif1a	Vegfa	0.87514	50.5	0.495	rgb(222,122,123)	1.9914	None
Ikzf3	Bend3	-0.87514	50.5	-5.0E-01	rgb(109,152,236)	1.9914	None
Ikzf3	Dhrs3	-0.87514	50.5	-5.0E-01	rgb(108,151,236)	1.9914	None
Ikzf3	Gprc5a	0.87514	50.5	0.499	rgb(222,122,123)	1.9914	None
Ikzf3	Jag2	0.87514	50.5	0.496	rgb(222,122,123)	1.9914	None
Ikzf4	Epb4.1l1	-0.87514	50.5	-5.0E-01	rgb(109,151,236)	1.9914	2,2
Irf4	Antxr2	-0.87514	50.5	-5.0E-01	rgb(109,151,236)	1.9914	None
Irf4	Bspry	-0.87514	50.5	-5.0E-01	rgb(108,151,236)	1.9914	None
Irf4	Cd44	-0.87514	50.5	-5.0E-01	rgb(108,151,236)	1.9914	None
Irf4	Gpr183	-0.87514	50.5	-5.0E-01	rgb(108,151,236)	1.9914	None
Irf4	Hesx1	-0.87514	50.5	-5.0E-01	rgb(108,151,236)	1.9914	None
Irf4	Nt5e	-0.87514	50.5	-5.0E-01	rgb(109,151,236)	1.9914	None
Irf4	Penk	-0.87514	50.5	-5.0E-01	rgb(109,151,236)	1.9914	None
Irf4	Phtf2	-0.87514	50.5	-5.0E-01	rgb(108,151,236)	1.9914	None
Irf4	Rasgrp1	-0.87514	50.5	-5.0E-01	rgb(108,151,236)	1.9914	None
Irf4	Rhebl1	0.87514	50.5	0.504	rgb(223,121,122)	1.9914	None
Irf4	S100a3	0.87514	50.5	0.505	rgb(223,121,122)	1.9914	None
Irf4	Stoml1	0.87514	50.5	0.503	rgb(223,121,122)	1.9914	None
Irf4	Tlcd1	0.87514	50.5	0.5	rgb(223,121,122)	1.9914	None
Irf4	Tnc	-0.87514	50.5	-5.0E-01	rgb(109,152,236)	1.9914	None
Irf4	Zranb3	-0.87514	50.5	-5.0E-01	rgb(108,151,236)	1.9914	None
Irf8	BC094916	0.87514	50.5	0.499	rgb(222,122,123)	1.9914	None
Irf8	Gbp8	0.87514	50.5	0.501	rgb(223,121,122)	1.9914	None
Irf9	Pter	0.87514	50.5	0.499	rgb(222,122,123)	1.9914	None
Jdp2	Lrrc24	0.87514	50.5	0.502	rgb(223,121,122)	1.9914	None
Jun	Lonp2	0.87514	50.5	0.502	rgb(223,121,122)	1.9914	None
Jund	Dusp14	0.87514	50.5	0.504	rgb(223,121,122)	1.9914	None
Klf12	Hey1	0.87514	50.5	0.5	rgb(222,122,123)	1.9914	None
Lef1	Ier3	-0.87514	50.5	-5.0E-01	rgb(109,151,236)	1.9914	None
Lef1	Mical1	0.87514	50.5	0.502	rgb(223,121,122)	1.9914	None
Maf	Atp6v0a1	0.87514	50.5	0.497	rgb(222,122,123)	1.9914	None
Maf	B4galt1	0.87514	50.5	0.499	rgb(222,122,123)	1.9914	None
Maf	Casr	0.87514	50.5	0.496	rgb(222,122,123)	1.9914	None
Maf	Cdk18	-0.87514	50.5	-5.0E-01	rgb(108,151,236)	1.9914	None
Maf	Decr1	-0.87514	50.5	-5.0E-01	rgb(109,151,236)	1.9914	None
Maf	Eci1	-0.87514	50.5	-5.0E-01	rgb(109,152,236)	1.9914	None
Maf	Fli1	0.87514	50.5	0.501	rgb(223,121,122)	1.9914	None
Maf	Kdelr3	-0.87514	50.5	-5.0E-01	rgb(109,151,236)	1.9914	2,2
Maf	S100a1	-0.87514	50.5	-5.0E-01	rgb(109,151,236)	1.9914	None
Maff	Eif4ebp1	0.87514	50.5	0.495	rgb(222,122,123)	1.9914	None
Maff	Pycr1	0.87514	50.5	0.504	rgb(223,121,122)	1.9914	None
Mafg	Ust	-0.87514	50.5	-5.0E-01	rgb(110,152,236)	1.9914	None
Nkx1-2	Sqle	0.87514	50.5	0.496	rgb(222,122,123)	1.9914	None
Nr4a2	Itga4	0.87514	50.5	0.497	rgb(222,122,123)	1.9914	None
Osr2	S100a4	0.87514	50.5	0.504	rgb(223,121,122)	1.9914	None
Pou2f2	Ms4a6c	0.87514	50.5	0.505	rgb(223,121,122)	1.9914	None
Pou6f1	Spp1	0.87514	50.5	0.499	rgb(222,122,123)	1.9914	2,2
Ppard	Lin28b	-0.87514	50.5	-5.0E-01	rgb(109,151,236)	1.9914	2,2
Ppard	Rgs16	0.87514	50.5	0.501	rgb(223,121,122)	1.9914	None
Relb	Neat1	0.87514	50.5	0.497	rgb(222,122,123)	1.9914	None
Rfx3	Ankrd23	-0.87514	50.5	-5.0E-01	rgb(108,151,236)	1.9914	None
Rorc	Igfbp7	0.87514	50.5	0.498	rgb(222,122,123)	1.9914	None
Rorc	Otud7b	0.87514	50.5	0.495	rgb(222,122,123)	1.9914	None
Rorc	Tnfsf9	0.87514	50.5	0.503	rgb(223,121,122)	1.9914	None
Rorc	Vamp4	-0.87514	50.5	-5.0E-01	rgb(108,151,236)	1.9914	None
Runx1	Rbm15	-0.87514	50.5	-5.0E-01	rgb(109,151,236)	1.9914	None
Rxra	Atp8b1	0.87514	50.5	0.502	rgb(223,121,122)	1.9914	None
Rxrb	Cpa2	0.87514	50.5	0.5	rgb(222,122,123)	1.9914	None
Satb1	Satb1	0.87514	50.5	0.502	rgb(223,121,122)	1.9914	None
Scrt1	Twsg1	0.87514	50.5	0.499	rgb(222,122,123)	1.9914	None
Smad3	Apol9a	0.87514	50.5	0.503	rgb(223,121,122)	1.9914	2,2
Smad3	Cadm1	0.87514	50.5	0.497	rgb(222,122,123)	1.9914	2,2
Smad3	Capg	0.87514	50.5	0.498	rgb(222,122,123)	1.9914	2,2
Smad3	Fam168b	0.87514	50.5	0.497	rgb(222,122,123)	1.9914	None
Sox15	Hist3h2a	-0.87514	50.5	-5.0E-01	rgb(108,150,236)	1.9914	None
Sp2	Heatr1	-0.87514	50.5	-5.0E-01	rgb(108,151,236)	1.9914	None
Sp2	Hspb11	0.87514	50.5	0.502	rgb(223,121,122)	1.9914	None
Sp2	Pik3ip1	0.87514	50.5	0.5	rgb(223,121,122)	1.9914	None
Sp2	Ttc25	0.87514	50.5	0.502	rgb(223,121,122)	1.9914	None
Sp3	Abhd14b	0.87514	50.5	0.502	rgb(223,121,122)	1.9914	None
Sp3	Phospho1	0.87514	50.5	0.501	rgb(223,121,122)	1.9914	None
Sp4	Akap12	-0.87514	50.5	-5.0E-01	rgb(108,151,236)	1.9914	None
Sp4	Ccdc50	0.87514	50.5	0.496	rgb(222,122,123)	1.9914	None
Sp4	Fam189b	-0.87514	50.5	-5.0E-01	rgb(109,151,236)	1.9914	None
Sp4	Fam71f2	0.87514	50.5	0.503	rgb(223,121,122)	1.9914	None
Sp4	Ticam2	0.87514	50.5	0.498	rgb(222,122,123)	1.9914	None
Sp4	Treml2	-0.87514	50.5	-5.0E-01	rgb(110,152,236)	1.9914	None
Stat1	Gm14446	0.87514	50.5	0.501	rgb(223,121,122)	1.9914	2,2
Stat3	A1cf	-0.87514	50.5	-5.0E-01	rgb(109,152,236)	1.9914	None
Stat3	Bmyc	-0.87514	50.5	-5.0E-01	rgb(108,151,236)	1.9914	None
Stat3	Crat	0.87514	50.5	0.499	rgb(222,122,123)	1.9914	None
Stat3	Il1a	0.87514	50.5	0.504	rgb(223,121,122)	1.9914	None
Stat3	Lrrfip1	0.87514	50.5	0.501	rgb(223,121,122)	1.9914	None
Stat3	Stoml1	0.87514	50.5	0.501	rgb(223,121,122)	1.9914	None
Trp53	Ccng1	0.87514	50.5	0.503	rgb(223,121,122)	1.9914	None
Twist1	Acss1	0.87514	50.5	0.503	rgb(223,121,122)	1.9914	None
Zbtb33	Klf10	0.87514	50.5	0.501	rgb(223,121,122)	1.9914	None
Zbtb4	Chit1	-0.87514	50.5	-5.0E-01	rgb(109,152,236)	1.9914	2,2
Zbtb7b	Decr1	-0.87514	50.5	-5.0E-01	rgb(108,151,236)	1.9914	None
Zfp148	Sema7a	-0.87514	50.5	-5.0E-01	rgb(109,151,236)	1.9914	None
Zfp148	Zfp36l1	0.87514	50.5	0.497	rgb(222,122,123)	1.9914	None
Zfp182	Mllt6	-0.87514	50.5	-5.0E-01	rgb(108,151,236)	1.9914	None
Zfp263	2210013O21Rik	0.87514	50.5	0.499	rgb(222,122,123)	1.9914	None
Zfp281	Hdac9	-0.87514	50.5	-5.0E-01	rgb(108,150,236)	1.9914	None
Zfp652	Tnip3	0.87514	50.5	0.5	rgb(223,121,122)	1.9914	None
Zfx	Ccdc122	-0.87514	50.5	-5.0E-01	rgb(109,151,236)	1.9914	None
Dpf1	Ltb4r1	0.87514	50.5	0.499	rgb(222,122,123)	1.9914	2,2
Dr1	4833439L19Rik	-0.87514	50.5	-5.0E-01	rgb(108,151,236)	1.9914	2,2
Mtf2	4930539E08Rik	-0.87514	50.5	-5.0E-01	rgb(109,151,236)	1.9914	2,2
Mxd1	Gadd45g	0.87514	50.5	0.5	rgb(223,121,122)	1.9914	2,2
Setdb2	4632434I11Rik	0.87514	50.5	0.496	rgb(222,122,123)	1.9914	2,2
Sgsm2	Fbxo2	-0.87514	50.5	-5.0E-01	rgb(109,152,236)	1.9914	2,2
Tal2	Tmem38b	0.87514	50.5	0.497	rgb(222,122,123)	1.9914	2,2
Tigd2	Il17f	-0.87514	50.5	-5.0E-01	rgb(108,151,236)	1.9914	2,2
Zeb2	Tpm1	0.87514	50.5	0.5	rgb(223,121,122)	1.9914	2,2
Zfp111	Sulf2	0.87514	50.5	0.502	rgb(223,121,122)	1.9914	2,2
Zfp26	Nucks1	0.87514	50.5	0.495	rgb(222,122,123)	1.9914	2,2
Zfp277	Tmem35	0.87514	50.5	0.499	rgb(222,122,123)	1.9914	2,2
Zfp280b	Itgb1	0.87514	50.5	0.5	rgb(222,122,123)	1.9914	2,2
Zfp280b	Smpdl3b	0.87514	50.5	0.495	rgb(222,122,123)	1.9914	2,2
Zfp296	Klrk1	0.87514	50.5	0.498	rgb(222,122,123)	1.9914	2,2
Zfp35	Rps6ka4	-0.87514	50.5	-5.0E-01	rgb(109,151,236)	1.9914	2,2
Zfp385a	Ckmt1	0.87514	50.5	0.504	rgb(223,121,122)	1.9914	2,2
Zfp429	Snhg6	0.87514	50.5	0.499	rgb(222,122,123)	1.9914	2,2
Zfp513	Clybl	-0.87514	50.5	-5.0E-01	rgb(108,151,236)	1.9914	2,2
Zfp750	Prss42	0.87514	50.5	0.499	rgb(222,122,123)	1.9914	2,2
Zfp827	Gpr56	0.87514	50.5	0.503	rgb(223,121,122)	1.9914	2,2
Zfp960	Ifi204	0.87514	50.5	0.496	rgb(222,122,123)	1.9914	2,2
Ybx2	Hist1h1d	0.87514	50.5	0.712	rgb(225, 81, 82)	1.9914	None
Foxp1	Zfp12	0.87514	50.5	0.712	rgb(225, 81, 82)	1.9914	2,2
Foxp2	Zfp12	0.87514	50.5	0.712	rgb(225, 81, 82)	1.9914	2,2
Foxp4	Zfp12	0.87514	50.5	0.712	rgb(225, 81, 82)	1.9914	2,2
Hmga1	C920009B18Rik	0.87514	50.5	0.712	rgb(225, 81, 82)	1.9914	None
Lyl1	Prkch	0.87514	50.5	0.712	rgb(225, 81, 82)	1.9914	None
Tal2	Prkch	0.87514	50.5	0.712	rgb(225, 81, 82)	1.9914	None
Nr1h2	Col27a1	0.87514	50.5	0.712	rgb(225, 81, 82)	1.9914	2,2
Zfp369	Adam12	0.87514	50.5	0.712	rgb(225, 81, 82)	1.9914	2,2
Zfp369	Bzw2	0.87514	50.5	0.712	rgb(225, 81, 82)	1.9914	None
Zfp369	Dhcr7	0.87514	50.5	0.712	rgb(225, 81, 82)	1.9914	None
Arid5a	Cep76	0.87194	50.49	0.486	rgb(222,124,125)	1.9912	2,2
Atf3	Psd	0.87194	50.49	0.491	rgb(222,123,124)	1.9912	None
Atf6	Mgmt	0.87194	50.49	0.491	rgb(222,123,124)	1.9912	None
Batf	Afap1l2	0.87194	50.49	0.487	rgb(222,124,125)	1.9912	None
Batf	Ccr1l1	0.87194	50.49	0.492	rgb(222,123,124)	1.9912	None
Batf	F730043M19Rik	-0.87194	50.49	-4.9E-01	rgb(111,153,235)	1.9912	None
Batf	Gsn	0.87194	50.49	0.493	rgb(222,123,124)	1.9912	None
Batf	Pdhx	-0.87194	50.49	-4.9E-01	rgb(110,152,236)	1.9912	None
Batf	Pygl	0.87194	50.49	0.488	rgb(222,124,125)	1.9912	None
Batf	Rabgap1l	0.87194	50.49	0.489	rgb(222,124,125)	1.9912	None
Batf	Slc4a8	-0.87194	50.49	-4.9E-01	rgb(111,152,236)	1.9912	None
Batf	Sqstm1	0.87194	50.49	0.49	rgb(222,123,124)	1.9912	None
Bbx	Tiparp	0.87194	50.49	0.492	rgb(222,123,124)	1.9912	None
Bcl11b	Dpf1	0.87194	50.49	0.487	rgb(222,124,125)	1.9912	None
Bhlhe41	Slc7a3	0.87194	50.49	0.492	rgb(222,123,124)	1.9912	2,2
Clock	Igf2bp1	-0.87194	50.49	-4.9E-01	rgb(112,153,235)	1.9912	2,2
Crem	Bcl6b	-0.87194	50.49	-4.9E-01	rgb(112,153,235)	1.9912	None
Egr2	Slc14a1	0.87194	50.49	0.486	rgb(222,124,125)	1.9912	2,2
Egr4	Tgfbr1	0.87194	50.49	0.487	rgb(222,124,125)	1.9912	None
Eomes	Dock9	0.87194	50.49	0.493	rgb(222,123,124)	1.9912	None
Ets1	Nfat5	0.87194	50.49	0.486	rgb(222,124,125)	1.9912	None
Etv6	Pgrmc1	0.87194	50.49	0.487	rgb(222,124,125)	1.9912	None
Etv6	Slc2a1	-0.87194	50.49	-4.9E-01	rgb(111,153,236)	1.9912	None
Fos	Adora2a	0.87194	50.49	0.492	rgb(222,123,124)	1.9912	None
Fosl2	Arhgef6	0.87194	50.49	0.488	rgb(222,124,125)	1.9912	None
Fosl2	Flot2	0.87194	50.49	0.492	rgb(222,123,124)	1.9912	None
Fosl2	Gm12942	0.87194	50.49	0.487	rgb(222,124,125)	1.9912	None
Fosl2	Kif3a	0.87194	50.49	0.494	rgb(222,123,124)	1.9912	None
Fosl2	Oit3	0.87194	50.49	0.493	rgb(222,123,124)	1.9912	None
Fosl2	Sytl1	0.87194	50.49	0.491	rgb(222,123,124)	1.9912	None
Fosl2	Timp1	0.87194	50.49	0.487	rgb(222,124,125)	1.9912	None
Fosl2	Tnip3	-0.87194	50.49	-4.9E-01	rgb(111,152,236)	1.9912	None
Foxo1	Sepp1	0.87194	50.49	0.488	rgb(222,124,125)	1.9912	None
Gabpa	Gart	0.87194	50.49	0.49	rgb(222,123,124)	1.9912	None
Gata1	Cd96	-0.87194	50.49	-4.9E-01	rgb(111,153,236)	1.9912	None
Gfi1	Rorc	0.87194	50.49	0.49	rgb(222,123,124)	1.9912	None
Hbp1	Fam49b	-0.87194	50.49	-4.9E-01	rgb(110,152,236)	1.9912	None
Hey1	Chka	0.87194	50.49	0.49	rgb(222,123,124)	1.9912	None
Hif1a	Acvrl1	0.87194	50.49	0.491	rgb(222,123,124)	1.9912	None
Hif1a	Ankzf1	0.87194	50.49	0.486	rgb(222,124,125)	1.9912	None
Hif1a	Jag2	0.87194	50.49	0.49	rgb(222,123,124)	1.9912	None
Hif1a	Sirt4	0.87194	50.49	0.493	rgb(222,123,124)	1.9912	None
Hif1a	Tgm1	0.87194	50.49	0.488	rgb(222,124,125)	1.9912	None
Hif1a	Tubb6	0.87194	50.49	0.491	rgb(222,123,124)	1.9912	None
Hmx2	Spink2	0.87194	50.49	0.488	rgb(222,124,125)	1.9912	None
Ikzf3	Antxr2	-0.87194	50.49	-4.9E-01	rgb(111,153,236)	1.9912	None
Ikzf3	Gfod1	-0.87194	50.49	-4.9E-01	rgb(110,152,236)	1.9912	None
Ikzf3	Pex19	-0.87194	50.49	-4.9E-01	rgb(111,153,236)	1.9912	None
Ikzf3	Rfx7	-0.87194	50.49	-4.9E-01	rgb(111,153,236)	1.9912	None
Irf2	Nrip1	0.87194	50.49	0.495	rgb(222,123,124)	1.9912	None
Irf4	Cnn2	0.87194	50.49	0.487	rgb(222,124,125)	1.9912	None
Irf4	Dusp22	-0.87194	50.49	-4.9E-01	rgb(111,153,236)	1.9912	None
Irf4	Fa2h	-0.87194	50.49	-4.9E-01	rgb(110,152,236)	1.9912	None
Irf4	Fam26f	-0.87194	50.49	-4.9E-01	rgb(110,152,236)	1.9912	None
Irf4	Gnpda1	0.87194	50.49	0.488	rgb(222,124,125)	1.9912	None
Irf4	Hbs1l	-0.87194	50.49	-4.9E-01	rgb(111,153,235)	1.9912	None
Irf4	Mmachc	-0.87194	50.49	-4.9E-01	rgb(111,153,235)	1.9912	None
Irf4	Msrb3	-0.87194	50.49	-4.9E-01	rgb(110,152,236)	1.9912	None
Irf4	Neurl3	-0.87194	50.49	-4.9E-01	rgb(110,152,236)	1.9912	None
Irf4	Nipal1	0.87194	50.49	0.493	rgb(222,123,124)	1.9912	None
Irf4	Tmem120b	-0.87194	50.49	-4.9E-01	rgb(111,152,236)	1.9912	None
Irf5	Etv1	0.87194	50.49	0.493	rgb(222,123,124)	1.9912	None
Irf7	Dusp22	0.87194	50.49	0.487	rgb(222,124,125)	1.9912	2,2
Irf8	Rbm43	0.87194	50.49	0.491	rgb(222,123,124)	1.9912	None
Jund	Tpm2	0.87194	50.49	0.493	rgb(222,123,124)	1.9912	None
Klf5	Cdkl5	-0.87194	50.49	-4.9E-01	rgb(112,153,235)	1.9912	None
Klf5	Hmgn1	-0.87194	50.49	-4.9E-01	rgb(111,153,236)	1.9912	None
Klf7	Ddit3	0.87194	50.49	0.486	rgb(222,124,125)	1.9912	None
Klf8	B4galt5	0.87194	50.49	0.485	rgb(222,124,125)	1.9912	None
Lef1	Anapc1	0.87194	50.49	0.489	rgb(222,124,125)	1.9912	None
Lef1	Arhgap33	0.87194	50.49	0.489	rgb(222,124,125)	1.9912	None
Lef1	Fasl	-0.87194	50.49	-4.9E-01	rgb(110,152,236)	1.9912	None
Lef1	Zfp592	0.87194	50.49	0.494	rgb(222,123,124)	1.9912	None
Lhx6	Mt1	0.87194	50.49	0.493	rgb(222,123,124)	1.9912	None
Lin54	Wrnip1	0.87194	50.49	0.487	rgb(222,124,125)	1.9912	None
Maf	Fbxo4	-0.87194	50.49	-4.9E-01	rgb(110,152,236)	1.9912	None
Maf	Gem	-0.87194	50.49	-4.9E-01	rgb(112,153,235)	1.9912	None
Maf	Tiparp	0.87194	50.49	0.486	rgb(222,124,125)	1.9912	None
Mxi1	Ryr1	0.87194	50.49	0.493	rgb(222,123,124)	1.9912	None
Nfatc1	Stk39	-0.87194	50.49	-4.9E-01	rgb(111,152,236)	1.9912	None
Nfe2l2	Flot2	0.87194	50.49	0.487	rgb(222,124,125)	1.9912	None
Nfe2l2	Sult2b1	-0.87194	50.49	-4.9E-01	rgb(110,152,236)	1.9912	None
Nfe2l2	Tmem173	0.87194	50.49	0.492	rgb(222,123,124)	1.9912	None
Nfe2l2	Vamp4	-0.87194	50.49	-4.9E-01	rgb(111,153,236)	1.9912	None
Nfia	Gm14057	0.87194	50.49	0.487	rgb(222,124,125)	1.9912	2,2
Nr1d1	Stab1	0.87194	50.49	0.486	rgb(222,124,125)	1.9912	None
Nr2f6	Zfp827	-0.87194	50.49	-4.9E-01	rgb(110,152,236)	1.9912	None
Nr3c1	Adssl1	-0.87194	50.49	-4.9E-01	rgb(111,152,236)	1.9912	None
Osr2	Pag1	0.87194	50.49	0.494	rgb(222,123,124)	1.9912	None
Pbx2	9430020K01Rik	-0.87194	50.49	-4.9E-01	rgb(110,152,236)	1.9912	2,2
Plag1	Fzd5	-0.87194	50.49	-4.9E-01	rgb(112,153,235)	1.9912	None
Ppara	Zfp146	0.87194	50.49	0.49	rgb(222,123,124)	1.9912	None
Prox1	Gbp7	0.87194	50.49	0.489	rgb(222,124,125)	1.9912	None
Rela	Acy1	-0.87194	50.49	-4.9E-01	rgb(110,152,236)	1.9912	None
Relb	Ikbke	0.87194	50.49	0.491	rgb(222,123,124)	1.9912	None
Rora	Gcnt2	0.87194	50.49	0.491	rgb(222,123,124)	1.9912	2,2
Rorc	Hist1h1d	0.87194	50.49	0.486	rgb(222,124,125)	1.9912	None
Rorc	Il1r1	0.87194	50.49	0.494	rgb(222,123,124)	1.9912	None
Rreb1	Gpd1	0.87194	50.49	0.494	rgb(222,123,124)	1.9912	None
Runx3	Lmna	0.87194	50.49	0.486	rgb(222,124,125)	1.9912	None
Rxra	Akr1d1	0.87194	50.49	0.489	rgb(222,124,124)	1.9912	None
Rxra	Gucy2e	0.87194	50.49	0.492	rgb(222,123,124)	1.9912	None
Rxra	Sox6	0.87194	50.49	0.49	rgb(222,123,124)	1.9912	None
Sall3	Dgat1	-0.87194	50.49	-4.9E-01	rgb(111,153,235)	1.9912	2,2
Satb1	Bmpr1a	0.87194	50.49	0.493	rgb(222,123,124)	1.9912	None
Six1	Gna15	0.87194	50.49	0.49	rgb(222,123,124)	1.9912	2,2
Smad3	Pgs1	-0.87194	50.49	-4.9E-01	rgb(111,152,236)	1.9912	None
Smad3	Tbc1d14	0.87194	50.49	0.487	rgb(222,124,125)	1.9912	None
Sox15	Fam20a	0.87194	50.49	0.491	rgb(222,123,124)	1.9912	None
Sox5	Foxp2	0.87194	50.49	0.492	rgb(222,123,124)	1.9912	None
Sp140	Pla2g4f	-0.87194	50.49	-4.9E-01	rgb(110,152,236)	1.9912	2,2
Sp2	Tnfrsf11a	0.87194	50.49	0.493	rgb(222,123,124)	1.9912	None
Sp3	Ahrr	0.87194	50.49	0.488	rgb(222,124,125)	1.9912	None
Sp4	Cd4	-0.87194	50.49	-4.9E-01	rgb(111,153,236)	1.9912	None
Sp4	Cox7a2l	-0.87194	50.49	-4.9E-01	rgb(111,153,236)	1.9912	None
Sp4	Fam20b	0.87194	50.49	0.489	rgb(222,124,125)	1.9912	None
Sp4	Fndc3a	0.87194	50.49	0.49	rgb(222,123,124)	1.9912	None
Sp4	Itih5	-0.87194	50.49	-4.9E-01	rgb(110,152,236)	1.9912	2,2
Sp4	Malt1	0.87194	50.49	0.493	rgb(222,123,124)	1.9912	None
Sp4	Sh3bp5	-0.87194	50.49	-4.9E-01	rgb(110,152,236)	1.9912	None
Sp4	Smarca2	-0.87194	50.49	-4.9E-01	rgb(110,152,236)	1.9912	None
Stat3	Acsl4	0.87194	50.49	0.494	rgb(222,123,124)	1.9912	None
Stat3	C1rl	0.87194	50.49	0.491	rgb(222,123,124)	1.9912	None
Stat3	Hpcal4	0.87194	50.49	0.492	rgb(222,123,124)	1.9912	None
Stat3	Jak3	0.87194	50.49	0.495	rgb(222,122,123)	1.9912	None
Stat3	Lhfp	0.87194	50.49	0.493	rgb(222,123,124)	1.9912	None
Stat3	Nrn1	-0.87194	50.49	-4.9E-01	rgb(110,152,236)	1.9912	None
Stat3	Ptprj	0.87194	50.49	0.488	rgb(222,124,125)	1.9912	None
Stat3	Rbmx	-0.87194	50.49	-4.9E-01	rgb(112,153,235)	1.9912	None
Stat3	Rhbdf1	-0.87194	50.49	-4.9E-01	rgb(110,152,236)	1.9912	None
Stat3	Sec24d	0.87194	50.49	0.488	rgb(222,124,125)	1.9912	None
Stat3	Smad3	0.87194	50.49	0.487	rgb(222,124,125)	1.9912	None
Stat3	Zfp493	-0.87194	50.49	-4.9E-01	rgb(110,152,236)	1.9912	None
Stat5b	Tbx21	0.87194	50.49	0.489	rgb(222,124,125)	1.9912	2,2
Tcf7l2	Polr3gl	0.87194	50.49	0.49	rgb(222,123,124)	1.9912	None
Tef	Avpi1	0.87194	50.49	0.494	rgb(222,123,124)	1.9912	None
Tet1	Mir1894	0.87194	50.49	0.494	rgb(222,123,124)	1.9912	None
Zbtb3	Wwp1	0.87194	50.49	0.493	rgb(222,123,124)	1.9912	None
Zbtb7a	Mycbp2	0.87194	50.49	0.494	rgb(222,123,124)	1.9912	None
Zbtb7b	Acsl4	0.87194	50.49	0.492	rgb(222,123,124)	1.9912	None
Zfp148	Kcnc3	0.87194	50.49	0.485	rgb(222,124,125)	1.9912	None
Zfp202	Fam20c	-0.87194	50.49	-4.9E-01	rgb(111,153,235)	1.9912	2,2
Zfp202	Nr1d1	0.87194	50.49	0.485	rgb(222,124,125)	1.9912	None
Akna	Sugt1	-0.87194	50.49	-4.9E-01	rgb(110,152,236)	1.9912	2,2
Cenpt	Grn	0.87194	50.49	0.49	rgb(222,123,124)	1.9912	2,2
Dr1	Idi1	0.87194	50.49	0.485	rgb(222,124,125)	1.9912	2,2
Foxp2	Ntrk3	0.87194	50.49	0.485	rgb(222,124,125)	1.9912	2,2
Foxp2	Zdbf2	0.87194	50.49	0.487	rgb(222,124,125)	1.9912	2,2
Sgsm2	Mreg	-0.87194	50.49	-4.9E-01	rgb(111,153,236)	1.9912	2,2
Sohlh1	Slc5a7	0.87194	50.49	0.494	rgb(222,123,124)	1.9912	2,2
Trps1	Nrgn	-0.87194	50.49	-4.9E-01	rgb(111,152,236)	1.9912	2,2
Zbtb17	Rbm15	0.87194	50.49	0.487	rgb(222,124,125)	1.9912	2,2
Zfp296	Cwh43	0.87194	50.49	0.492	rgb(222,123,124)	1.9912	2,2
Zfp35	Dhrs4	0.87194	50.49	0.485	rgb(222,124,125)	1.9912	2,2
Zfp449	Chn1	0.87194	50.49	0.492	rgb(222,123,124)	1.9912	2,2
Zfp629	Ormdl1	-0.87194	50.49	-4.9E-01	rgb(111,153,236)	1.9912	2,2
Zfp64	Fbxw2	-0.87194	50.49	-4.9E-01	rgb(112,153,235)	1.9912	2,2
Zfp703	Zcwpw1	-0.87194	50.49	-4.9E-01	rgb(111,153,235)	1.9912	2,2
Zfp868	Bex1	0.87194	50.49	0.486	rgb(222,124,125)	1.9912	2,2
Zfp868	Orm2	0.87194	50.49	0.491	rgb(222,123,124)	1.9912	2,2
Hmga1	Gpr65	0.87194	50.49	0.712	rgb(225, 81, 82)	1.9912	None
Mesp2	Mab21l2	0.87194	50.49	0.712	rgb(225, 81, 82)	1.9912	2,2
Sp6	Rpl14	0.87194	50.49	0.712	rgb(225, 81, 82)	1.9912	None
Arid2	Gys1	0.86874	50.48	0.482	rgb(222,125,126)	1.991	None
Arid3a	Cpd	0.86874	50.48	0.479	rgb(222,126,127)	1.991	None
Batf	Akirin1	0.86874	50.48	0.48	rgb(222,125,126)	1.991	None
Batf	Cyp51	-0.86874	50.48	-4.8E-01	rgb(113,154,235)	1.991	None
Batf	Fkbp1b	0.86874	50.48	0.484	rgb(222,125,126)	1.991	None
Batf	Hmcn1	-0.86874	50.48	-4.8E-01	rgb(112,153,235)	1.991	None
Batf	Synpo	-0.86874	50.48	-4.8E-01	rgb(113,154,235)	1.991	None
Batf	Tgfbr1	-0.86874	50.48	-4.8E-01	rgb(113,154,235)	1.991	None
Batf	Zbp1	-0.86874	50.48	-4.8E-01	rgb(114,154,235)	1.991	None
Batf	Zfp467	-0.86874	50.48	-4.8E-01	rgb(112,153,235)	1.991	None
Bcl11b	Plxna1	-0.86874	50.48	-4.8E-01	rgb(113,154,235)	1.991	None
Bcl11b	Ramp3	-0.86874	50.48	-4.8E-01	rgb(114,154,235)	1.991	None
Bcl11b	Sema4c	-0.86874	50.48	-4.8E-01	rgb(112,153,235)	1.991	None
Bcl11b	Vldlr	0.86874	50.48	0.481	rgb(222,125,126)	1.991	None
Bcl6	Mei4	0.86874	50.48	0.477	rgb(222,126,127)	1.991	None
Bhlhe41	Aldh1l2	0.86874	50.48	0.475	rgb(222,126,127)	1.991	None
Cebpb	Bcar1	0.86874	50.48	0.476	rgb(222,126,127)	1.991	None
Cic	Phldb2	0.86874	50.48	0.482	rgb(222,125,126)	1.991	None
E2f1	Fam89a	0.86874	50.48	0.483	rgb(222,125,126)	1.991	None
E2f4	Basp1	-0.86874	50.48	-4.8E-01	rgb(112,153,235)	1.991	None
Egr1	Pld2	-0.86874	50.48	-4.8E-01	rgb(114,154,235)	1.991	None
Egr2	Crybg3	0.86874	50.48	0.482	rgb(222,125,126)	1.991	None
Egr2	Lif	-0.86874	50.48	-4.8E-01	rgb(114,154,235)	1.991	None
Egr2	Vav2	-0.86874	50.48	-4.8E-01	rgb(113,154,235)	1.991	None
Esr1	Mta3	0.86874	50.48	0.479	rgb(222,126,127)	1.991	None
Ets1	Adck3	-0.86874	50.48	-4.8E-01	rgb(112,153,235)	1.991	None
Fos	Ctsb	0.86874	50.48	0.479	rgb(222,126,127)	1.991	None
Fos	Itgb7	0.86874	50.48	0.481	rgb(222,125,126)	1.991	None
Fos	Zbtb46	0.86874	50.48	0.483	rgb(222,125,126)	1.991	None
Fosl1	Ctnnd1	0.86874	50.48	0.477	rgb(222,126,127)	1.991	None
Fosl2	Gck	0.86874	50.48	0.481	rgb(222,125,126)	1.991	None
Fosl2	Nucb2	0.86874	50.48	0.476	rgb(222,126,127)	1.991	None
Fosl2	Snph	0.86874	50.48	0.481	rgb(222,125,126)	1.991	None
Fosl2	Tmem163	0.86874	50.48	0.484	rgb(222,125,126)	1.991	None
Fosl2	Vav2	0.86874	50.48	0.475	rgb(222,126,127)	1.991	None
Foxf2	Arhgap22	0.86874	50.48	0.477	rgb(222,126,127)	1.991	None
Foxf2	Nrip1	0.86874	50.48	0.477	rgb(222,126,127)	1.991	None
Foxh1	Grn	-0.86874	50.48	-4.8E-01	rgb(113,154,235)	1.991	2,2
Foxo3	Ski	0.86874	50.48	0.476	rgb(222,126,127)	1.991	None
Gabpa	Tnrc6a	0.86874	50.48	0.484	rgb(222,125,125)	1.991	None
Gfi1	Cyp1b1	0.86874	50.48	0.482	rgb(222,125,126)	1.991	None
Gfi1	Gpr15	0.86874	50.48	0.476	rgb(222,126,127)	1.991	None
Glis2	Gdpd5	-0.86874	50.48	-4.8E-01	rgb(112,153,235)	1.991	2,2
Hey1	Vdac1	-0.86874	50.48	-4.8E-01	rgb(113,154,235)	1.991	None
Hic1	Nek6	0.86874	50.48	0.479	rgb(222,126,127)	1.991	None
Hif1a	0610012G03Rik	0.86874	50.48	0.485	rgb(222,124,125)	1.991	None
Hif1a	Fbxo21	0.86874	50.48	0.481	rgb(222,125,126)	1.991	None
Hif1a	Slain1	-0.86874	50.48	-4.8E-01	rgb(112,153,235)	1.991	None
Hif1a	Trim14	0.86874	50.48	0.481	rgb(222,125,126)	1.991	None
Hif3a	Ergic1	-0.86874	50.48	-4.8E-01	rgb(112,153,235)	1.991	2,2
Ikzf2	Gramd1b	0.86874	50.48	0.483	rgb(222,125,126)	1.991	None
Ikzf3	Kcna3	-0.86874	50.48	-4.8E-01	rgb(113,154,235)	1.991	None
Ikzf3	Stat2	0.86874	50.48	0.481	rgb(222,125,126)	1.991	None
Ikzf3	Wipi1	0.86874	50.48	0.479	rgb(222,126,127)	1.991	None
Irf1	Fam163a	0.86874	50.48	0.484	rgb(222,124,125)	1.991	None
Irf2	Ms4a4c	0.86874	50.48	0.479	rgb(222,125,126)	1.991	2,2
Irf4	Abhd15	0.86874	50.48	0.485	rgb(222,124,125)	1.991	None
Irf4	Acad8	-0.86874	50.48	-4.8E-01	rgb(112,153,235)	1.991	None
Irf4	Car2	-0.86874	50.48	-4.8E-01	rgb(113,154,235)	1.991	None
Irf4	Dnajc6	0.86874	50.48	0.479	rgb(222,125,126)	1.991	None
Irf4	Itm2a	-0.86874	50.48	-4.8E-01	rgb(114,154,235)	1.991	None
Irf4	Klhl3	0.86874	50.48	0.482	rgb(222,125,126)	1.991	None
Irf4	Lrch1	-0.86874	50.48	-4.8E-01	rgb(112,153,235)	1.991	None
Irf4	Ly9	-0.86874	50.48	-4.8E-01	rgb(113,154,235)	1.991	None
Irf4	Ovol1	0.86874	50.48	0.485	rgb(222,124,125)	1.991	None
Irf4	Trmt5	-0.86874	50.48	-4.8E-01	rgb(113,154,235)	1.991	None
Irf4	Vdac1	0.86874	50.48	0.482	rgb(222,125,126)	1.991	None
Irf8	Il1rn	-0.86874	50.48	-4.8E-01	rgb(112,153,235)	1.991	None
Irf8	Scml4	0.86874	50.48	0.482	rgb(222,125,126)	1.991	None
Jun	Plekha1	0.86874	50.48	0.483	rgb(222,125,126)	1.991	None
Jun	Ripk1	0.86874	50.48	0.475	rgb(222,126,127)	1.991	None
Jun	Sytl5	0.86874	50.48	0.481	rgb(222,125,126)	1.991	2,2
Jund	Cd80	0.86874	50.48	0.477	rgb(222,126,127)	1.991	None
Jund	Ispd	0.86874	50.48	0.477	rgb(222,126,127)	1.991	None
Klf5	Neurl1b	0.86874	50.48	0.482	rgb(222,125,126)	1.991	None
Lef1	Endod1	0.86874	50.48	0.476	rgb(222,126,127)	1.991	None
Maf	Casp3	-0.86874	50.48	-4.8E-01	rgb(114,154,235)	1.991	None
Maf	Ccdc107	0.86874	50.48	0.485	rgb(222,124,125)	1.991	None
Maf	Cd274	-0.86874	50.48	-4.8E-01	rgb(112,153,235)	1.991	None
Maf	Cyp51	-0.86874	50.48	-4.8E-01	rgb(114,154,235)	1.991	None
Maf	Hmgcr	-0.86874	50.48	-4.8E-01	rgb(113,154,235)	1.991	None
Maf	Syt13	0.86874	50.48	0.483	rgb(222,125,126)	1.991	None
Maf	Tbc1d4	0.86874	50.48	0.476	rgb(222,126,127)	1.991	None
Meis1	Inpp1	0.86874	50.48	0.476	rgb(222,126,127)	1.991	None
Meis2	Tnfaip8	0.86874	50.48	0.482	rgb(222,125,126)	1.991	None
Mitf	Chm	0.86874	50.48	0.477	rgb(222,126,127)	1.991	None
Mxi1	Asb16	0.86874	50.48	0.482	rgb(222,125,126)	1.991	None
Mycn	Dnmt3a	0.86874	50.48	0.48	rgb(222,125,126)	1.991	None
Myt1l	Abhd6	0.86874	50.48	0.481	rgb(222,125,126)	1.991	None
Nfatc2	Mmachc	0.86874	50.48	0.479	rgb(222,126,127)	1.991	None
Nfatc2	Ticam2	0.86874	50.48	0.48	rgb(222,125,126)	1.991	None
Nfe2l2	Smyd5	0.86874	50.48	0.481	rgb(222,125,126)	1.991	None
Nfkb1	Lrp4	0.86874	50.48	0.475	rgb(222,126,127)	1.991	2,2
Nr2f1	Dgat1	0.86874	50.48	0.482	rgb(222,125,126)	1.991	None
Nr2f1	Icam1	-0.86874	50.48	-4.8E-01	rgb(112,153,235)	1.991	None
Nr3c1	Dnajc27	0.86874	50.48	0.483	rgb(222,125,126)	1.991	None
Nr3c2	Itga3	0.86874	50.48	0.484	rgb(222,125,126)	1.991	None
Nr4a1	Gpr146	0.86874	50.48	0.482	rgb(222,125,126)	1.991	None
Osr2	Slamf7	0.86874	50.48	0.478	rgb(222,126,127)	1.991	None
Pou2af1	Utrn	0.86874	50.48	0.483	rgb(222,125,126)	1.991	None
Ppara	Lax1	-0.86874	50.48	-4.8E-01	rgb(113,154,235)	1.991	2,2
Rara	9930014A18Rik	-0.86874	50.48	-4.8E-01	rgb(113,154,235)	1.991	2,2
Rara	Ces2c	-0.86874	50.48	-4.8E-01	rgb(112,153,235)	1.991	2,2
Rel	Tspan3	0.86874	50.48	0.482	rgb(222,125,126)	1.991	None
Rela	Fkbp9	0.86874	50.48	0.476	rgb(222,126,127)	1.991	None
Rfx1	Fth1	0.86874	50.48	0.479	rgb(222,126,126)	1.991	None
Rfx3	Dpy19l3	0.86874	50.48	0.478	rgb(222,126,127)	1.991	None
Rorc	Npas2	0.86874	50.48	0.482	rgb(222,125,126)	1.991	None
Rorc	Serpinb9	-0.86874	50.48	-4.8E-01	rgb(113,154,235)	1.991	None
Rorc	Tnk2	0.86874	50.48	0.484	rgb(222,125,125)	1.991	None
Rreb1	Ecd	-0.86874	50.48	-4.8E-01	rgb(112,153,235)	1.991	None
Rreb1	Trim30b	0.86874	50.48	0.478	rgb(222,126,127)	1.991	None
Runx3	Cstf2t	0.86874	50.48	0.477	rgb(222,126,127)	1.991	None
Rxra	Cntnap2	0.86874	50.48	0.482	rgb(222,125,126)	1.991	None
Rxra	Dock11	-0.86874	50.48	-4.8E-01	rgb(112,153,235)	1.991	None
Rxra	Rgma	0.86874	50.48	0.479	rgb(222,126,127)	1.991	None
Sall4	Abi3	0.86874	50.48	0.484	rgb(222,125,126)	1.991	2,2
Sall4	Pigr	0.86874	50.48	0.477	rgb(222,126,127)	1.991	2,2
Sall4	Tle2	0.86874	50.48	0.475	rgb(222,126,127)	1.991	None
Satb1	B4galnt4	0.86874	50.48	0.481	rgb(222,125,126)	1.991	None
Satb1	Mgll	0.86874	50.48	0.485	rgb(222,124,125)	1.991	None
Satb1	Neto2	0.86874	50.48	0.478	rgb(222,126,127)	1.991	None
Satb1	Pik3ap1	0.86874	50.48	0.483	rgb(222,125,126)	1.991	None
[truncated: 50,506 more rows]
