# Supplementary material for: Leveraging chromatin accessibility for transcriptional regulatory network inference in T Helper 17 Cells
Source: Genome Res. 2019 Mar;29(3):449–63. doi: 10.1101/gr.238253.118 (PMC6396413; doi:10.1101/gr.238253.118)
Supplement: Supplemental Material [file supp_gr.238253.118_Supplemental_Th17_TRN_Networks.zip › Th17_TRN_Networks-master/TRN_Notebooks/Networks/ChIP_A17_KOall_bias25_TFmRNA_sp.tsv]

TF	Target	SignedQuantile	NonzeroSubsamples(Stability)	pCorr	stroke	stroke-width	stroke-dasharray
Irf7	Rtp4	1	50.91	0.913	rgb(227, 43, 44)	2	2,2
Irf7	Cmpk2	0.99677	50.87	0.866	rgb(227, 52, 53)	1.9992	2,2
Irf9	Irf7	0.99353	50.86	0.864	rgb(227, 52, 54)	1.999	2,2
Sp2	Zfp592	0.9903	50.85	0.848	rgb(226, 55, 57)	1.9988	None
Zfp536	Lpin3	0.9903	50.85	0.847	rgb(226, 55, 57)	1.9988	2,2
Irf1	Nlrc5	0.98707	50.83	0.831	rgb(226, 58, 60)	1.9984	None
Sp2	Rreb1	0.98707	50.83	0.826	rgb(226, 59, 61)	1.9984	None
Srf	Adarb1	0.98383	50.82	0.817	rgb(226, 61, 62)	1.9982	None
Irf1	Tbx21	0.9806	50.81	0.806	rgb(226, 63, 65)	1.998	2,2
Gm14420	Gm2011	0.9806	50.81	0.809	rgb(226, 62, 64)	1.998	2,2
Irf7	Rsad2	0.97737	50.8	0.804	rgb(226, 63, 65)	1.9978	None
Nfkb1	Emb	-0.97737	50.8	-8.0E-01	rgb( 42,111,248)	1.9978	None
Sp2	Lrrc28	-0.97737	50.8	-8.0E-01	rgb( 43,111,247)	1.9978	None
Tbx21	Tbkbp1	0.97737	50.8	0.801	rgb(226, 64, 66)	1.9978	2,2
Pou2af1	Il10ra	-0.97413	50.79	-7.9E-01	rgb( 46,113,247)	1.9976	None
Srebf2	Dhcr24	0.97413	50.79	0.795	rgb(226, 65, 67)	1.9976	2,2
Stat4	Tnnt1	0.97413	50.79	0.787	rgb(226, 67, 68)	1.9976	None
Zfp536	Tmem37	0.97413	50.79	0.785	rgb(226, 67, 69)	1.9976	2,2
Irf7	Xaf1	0.9709	50.78	0.783	rgb(226, 67, 69)	1.9974	None
Maf	Aqp3	0.9709	50.78	0.778	rgb(226, 68, 70)	1.9974	None
Rorc	Lingo4	0.9709	50.78	0.784	rgb(226, 67, 69)	1.9974	2,2
Srebf1	Sqle	0.9709	50.78	0.781	rgb(226, 68, 69)	1.9974	None
Irf7	Ifit1	0.96766	50.77	0.77	rgb(225, 70, 72)	1.9972	None
Irf7	Ifit3	0.96766	50.77	0.77	rgb(225, 70, 71)	1.9972	2,2
Sp2	E2f7	0.96766	50.77	0.771	rgb(225, 70, 71)	1.9972	None
Zfp595	Zbed4	0.96766	50.77	0.773	rgb(225, 69, 71)	1.9972	2,2
Ahctf1	Zcchc2	0.96443	50.76	0.764	rgb(225, 71, 73)	1.997	None
Ddit3	Soat2	0.96443	50.76	0.765	rgb(225, 71, 72)	1.997	None
Elf1	Arhgef6	0.96443	50.76	0.764	rgb(225, 71, 73)	1.997	None
Nfatc1	Foxp4	0.96443	50.76	0.762	rgb(225, 71, 73)	1.997	None
Etv6	Pml	0.9612	50.75	0.747	rgb(225, 74, 76)	1.9968	None
Hif1a	B3gnt3	0.9612	50.75	0.747	rgb(225, 74, 76)	1.9968	None
Irf4	Chst15	0.9612	50.75	0.754	rgb(225, 73, 75)	1.9968	None
Irf7	BC094916	0.9612	50.75	0.755	rgb(225, 73, 74)	1.9968	None
Sp2	Ckmt1	-0.9612	50.75	-7.5E-01	rgb( 55,118,245)	1.9968	None
Yy2	Smek1	0.9612	50.75	0.75	rgb(225, 74, 75)	1.9968	None
Ddit3	Stard5	0.95796	50.74	0.742	rgb(225, 75, 77)	1.9966	2,2
Sp110	Cdkn2d	0.95796	50.74	0.738	rgb(225, 76, 77)	1.9966	2,2
Sp2	Crtc1	0.95796	50.74	0.738	rgb(225, 76, 77)	1.9966	None
Yy2	Zfp408	0.95796	50.74	0.74	rgb(225, 76, 77)	1.9966	None
Zfp629	Ttbk2	0.95796	50.74	0.737	rgb(225, 76, 78)	1.9966	2,2
Atf5	Minpp1	-0.95473	50.73	-7.3E-01	rgb( 58,120,245)	1.9964	2,2
Epas1	Gata3	0.95473	50.73	0.729	rgb(225, 78, 79)	1.9964	2,2
Irf7	I830012O16Rik	0.95473	50.73	0.732	rgb(225, 77, 79)	1.9964	2,2
Irf7	Oasl2	0.95473	50.73	0.734	rgb(225, 77, 78)	1.9964	2,2
Sp4	Nrf1	-0.95473	50.73	-7.3E-01	rgb( 58,120,245)	1.9964	None
Tcf3	Plekhg5	0.95473	50.73	0.73	rgb(225, 78, 79)	1.9964	None
Tcf3	Wrnip1	0.95473	50.73	0.734	rgb(225, 77, 78)	1.9964	None
Zfp182	Tlcd2	-0.95473	50.73	-7.3E-01	rgb( 59,121,245)	1.9964	None
Ahrr	Cyp1b1	0.9515	50.72	0.716	rgb(225, 80, 82)	1.9962	2,2
Cux1	Epb4.1l2	0.9515	50.72	0.716	rgb(225, 80, 82)	1.9962	2,2
E2f1	Wee1	0.9515	50.72	0.724	rgb(225, 79, 80)	1.9962	None
E2f4	Aebp1	0.9515	50.72	0.723	rgb(225, 79, 80)	1.9962	None
Hif1a	Satb1	0.9515	50.72	0.722	rgb(225, 79, 80)	1.9962	None
Hsf1	Ascc1	-0.9515	50.72	-7.2E-01	rgb( 61,122,244)	1.9962	None
Klf3	Nek6	-0.9515	50.72	-7.2E-01	rgb( 61,122,244)	1.9962	None
Rest	Rbm15	0.9515	50.72	0.725	rgb(225, 79, 80)	1.9962	None
Rorc	C2cd4d	0.9515	50.72	0.724	rgb(225, 79, 80)	1.9962	None
Sp2	BC026585	-0.9515	50.72	-7.2E-01	rgb( 61,122,244)	1.9962	None
Tcf12	Parp16	-0.9515	50.72	-7.2E-01	rgb( 61,122,244)	1.9962	None
Zfp263	Gpsm2	-0.9515	50.72	-7.2E-01	rgb( 61,122,244)	1.9962	None
C030039L03Rik	Atp7b	0.9515	50.72	0.717	rgb(225, 80, 82)	1.9962	2,2
Eea1	Ctsw	-0.9515	50.72	-7.2E-01	rgb( 60,122,244)	1.9962	2,2
Mxd3	Cdc25b	0.9515	50.72	0.723	rgb(225, 79, 80)	1.9962	2,2
Zfp800	Smek1	0.9515	50.72	0.717	rgb(225, 80, 82)	1.9962	2,2
E2f1	Exo1	0.94826	50.71	0.711	rgb(225, 81, 83)	1.996	None
Ikzf2	Ctsw	0.94826	50.71	0.714	rgb(225, 81, 82)	1.996	2,2
Irf5	Gna15	0.94826	50.71	0.709	rgb(225, 82, 83)	1.996	2,2
Irf7	2010002M12Rik	0.94826	50.71	0.706	rgb(225, 82, 84)	1.996	2,2
Jun	Stat5b	0.94826	50.71	0.712	rgb(225, 81, 83)	1.996	None
Nr4a2	Gpr65	0.94826	50.71	0.707	rgb(225, 82, 83)	1.996	None
Runx2	Galnt3	0.94826	50.71	0.711	rgb(225, 81, 83)	1.996	None
Rxra	Fgf2	0.94826	50.71	0.71	rgb(225, 81, 83)	1.996	None
Sp2	Pml	0.94826	50.71	0.706	rgb(225, 82, 84)	1.996	None
Sp4	Smg5	-0.94826	50.71	-7.1E-01	rgb( 64,124,244)	1.996	None
Cebpg	Chac1	0.94503	50.7	0.7	rgb(225, 83, 85)	1.9958	2,2
Cebpg	Pck2	0.94503	50.7	0.699	rgb(225, 84, 85)	1.9958	2,2
Ikzf4	Naa20	-0.94503	50.7	-7.0E-01	rgb( 66,125,244)	1.9958	None
Irf1	Tgtp2	0.94503	50.7	0.701	rgb(225, 83, 84)	1.9958	None
Klf2	Ccr7	0.94503	50.7	0.696	rgb(225, 84, 85)	1.9958	None
Nr4a3	Nr4a1	0.94503	50.7	0.703	rgb(225, 83, 84)	1.9958	2,2
Prrx1	Cav1	0.94503	50.7	0.695	rgb(225, 84, 86)	1.9958	2,2
Sox5	Tbc1d30	-0.94503	50.7	-7.0E-01	rgb( 65,124,244)	1.9958	None
Srebf1	Trpv2	0.94503	50.7	0.695	rgb(225, 84, 86)	1.9958	None
Vax2	Il17re	0.94503	50.7	0.702	rgb(225, 83, 84)	1.9958	2,2
Zeb1	Dynll2	-0.94503	50.7	-7.0E-01	rgb( 64,124,244)	1.9958	None
Zhx2	Ctnnd1	-0.94503	50.7	-7.0E-01	rgb( 65,125,244)	1.9958	2,2
Ahrr	Neurl1b	0.9418	50.69	0.691	rgb(225, 85, 86)	1.9956	2,2
Bcl11b	Ahdc1	0.9418	50.69	0.691	rgb(225, 85, 86)	1.9956	None
Cebpg	Psph	0.9418	50.69	0.694	rgb(225, 84, 86)	1.9956	2,2
Crem	Vps37b	0.9418	50.69	0.693	rgb(225, 85, 86)	1.9956	None
Elf1	Pde7a	0.9418	50.69	0.693	rgb(225, 85, 86)	1.9956	None
Etv6	Il12rb1	0.9418	50.69	0.692	rgb(225, 85, 86)	1.9956	None
Hif1a	Ccr5	0.9418	50.69	0.69	rgb(225, 85, 87)	1.9956	None
Hif1a	Mfsd2a	0.9418	50.69	0.691	rgb(225, 85, 86)	1.9956	None
Hsf1	Sbno2	0.9418	50.69	0.691	rgb(225, 85, 86)	1.9956	None
Hsf1	Smyd5	0.9418	50.69	0.694	rgb(225, 84, 86)	1.9956	None
Irf2	Gatsl2	0.9418	50.69	0.686	rgb(225, 86, 87)	1.9956	None
Irf2	Gimap7	0.9418	50.69	0.689	rgb(225, 85, 87)	1.9956	None
Irf7	Gm6548	0.9418	50.69	0.692	rgb(225, 85, 86)	1.9956	2,2
Irf7	Mx2	0.9418	50.69	0.695	rgb(225, 84, 86)	1.9956	None
Mxi1	Cxcr4	0.9418	50.69	0.689	rgb(225, 85, 87)	1.9956	None
Mxi1	Ppp1r13l	0.9418	50.69	0.688	rgb(225, 86, 87)	1.9956	None
Mybl1	Anln	0.9418	50.69	0.688	rgb(225, 86, 87)	1.9956	None
Rxra	Fam114a2	-0.9418	50.69	-6.9E-01	rgb( 67,125,243)	1.9956	None
Stat4	Il2ra	-0.9418	50.69	-6.9E-01	rgb( 67,126,243)	1.9956	None
Yy2	Fancm	0.9418	50.69	0.688	rgb(225, 86, 87)	1.9956	None
Zbtb7b	Atcay	0.9418	50.69	0.688	rgb(225, 86, 87)	1.9956	None
Zfp263	Sec24d	-0.9418	50.69	-6.9E-01	rgb( 68,126,243)	1.9956	None
Zfp281	Bcl2l11	0.9418	50.69	0.691	rgb(225, 85, 86)	1.9956	None
Cebpz	Dhx33	0.9418	50.69	0.688	rgb(225, 86, 87)	1.9956	2,2
Zfp429	Snhg6	0.9418	50.69	0.687	rgb(225, 86, 87)	1.9956	2,2
Zfp473	Fkrp	-0.9418	50.69	-6.9E-01	rgb( 67,126,243)	1.9956	2,2
Crem	Galc	0.93856	50.68	0.677	rgb(224, 88, 89)	1.9954	None
Egr4	Fam20c	0.93856	50.68	0.677	rgb(224, 88, 89)	1.9954	2,2
Foxs1	Mylk2	0.93856	50.68	0.678	rgb(224, 87, 89)	1.9954	2,2
Gata3	Ipmk	-0.93856	50.68	-6.8E-01	rgb( 69,127,243)	1.9954	None
Hif1a	Snhg6	-0.93856	50.68	-6.8E-01	rgb( 69,127,243)	1.9954	None
Hsf1	Sf3b3	0.93856	50.68	0.678	rgb(224, 88, 89)	1.9954	None
Irf1	Gbp7	0.93856	50.68	0.678	rgb(224, 88, 89)	1.9954	None
Irf1	Igtp	0.93856	50.68	0.678	rgb(224, 87, 89)	1.9954	2,2
Irf4	Hdac9	-0.93856	50.68	-6.8E-01	rgb( 70,127,243)	1.9954	None
Irf5	St14	0.93856	50.68	0.684	rgb(225, 86, 88)	1.9954	2,2
Irf7	Mx1	0.93856	50.68	0.681	rgb(224, 87, 88)	1.9954	2,2
Irf8	Satb1	-0.93856	50.68	-6.8E-01	rgb( 70,127,243)	1.9954	None
Jund	Socs1	0.93856	50.68	0.685	rgb(225, 86, 88)	1.9954	None
Maf	Emp1	0.93856	50.68	0.68	rgb(224, 87, 88)	1.9954	None
Mxi1	Utp20	-0.93856	50.68	-6.8E-01	rgb( 69,127,243)	1.9954	None
Nr3c1	Dnajc21	-0.93856	50.68	-6.8E-01	rgb( 70,128,243)	1.9954	None
Sp110	Bcl2a1b	0.93856	50.68	0.681	rgb(224, 87, 88)	1.9954	2,2
Sp2	Slc29a3	0.93856	50.68	0.68	rgb(224, 87, 89)	1.9954	None
Sp2	Smpd4	0.93856	50.68	0.682	rgb(225, 87, 88)	1.9954	None
Xbp1	Gpatch4	-0.93856	50.68	-6.8E-01	rgb( 68,127,243)	1.9954	2,2
Yy2	Slfn3	0.93856	50.68	0.679	rgb(224, 87, 89)	1.9954	None
Zfp182	Oasl2	0.93856	50.68	0.683	rgb(225, 87, 88)	1.9954	None
C030039L03Rik	Muc2	0.93856	50.68	0.678	rgb(224, 87, 89)	1.9954	2,2
Zfp35	Mmachc	0.93856	50.68	0.682	rgb(225, 87, 88)	1.9954	2,2
Zfp429	Zfp874a	0.93856	50.68	0.683	rgb(225, 87, 88)	1.9954	2,2
Arid3a	Dach2	0.93533	50.67	0.667	rgb(224, 90, 91)	1.9952	None
Arid3b	Ccdc50	-0.93533	50.67	-6.7E-01	rgb( 72,129,242)	1.9952	None
Atf3	Ankrd13c	0.93533	50.67	0.672	rgb(224, 89, 90)	1.9952	None
Egr1	Egr2	0.93533	50.67	0.674	rgb(224, 88, 90)	1.9952	None
Elf1	Slain1	0.93533	50.67	0.666	rgb(224, 90, 91)	1.9952	None
Epas1	Gsn	0.93533	50.67	0.673	rgb(224, 88, 90)	1.9952	2,2
Epas1	Mllt3	0.93533	50.67	0.675	rgb(224, 88, 89)	1.9952	None
Foxo1	Gpr183	-0.93533	50.67	-6.7E-01	rgb( 73,129,242)	1.9952	None
Foxp4	Syf2	-0.93533	50.67	-6.7E-01	rgb( 73,129,242)	1.9952	None
Irf2	Znhit6	0.93533	50.67	0.667	rgb(224, 90, 91)	1.9952	None
Myc	Ddit4	-0.93533	50.67	-6.7E-01	rgb( 71,128,243)	1.9952	None
Rest	Crebbp	0.93533	50.67	0.67	rgb(224, 89, 90)	1.9952	None
Rxra	Trpm6	0.93533	50.67	0.669	rgb(224, 89, 91)	1.9952	None
Smad3	Cyr61	-0.93533	50.67	-6.7E-01	rgb( 71,128,243)	1.9952	None
Smad3	Ifi27l2a	-0.93533	50.67	-6.7E-01	rgb( 71,128,243)	1.9952	None
Sp2	Cdc25b	0.93533	50.67	0.666	rgb(224, 90, 91)	1.9952	None
Sp2	Hist3h2a	-0.93533	50.67	-6.7E-01	rgb( 71,128,243)	1.9952	None
Sp2	Pacs1	0.93533	50.67	0.669	rgb(224, 89, 91)	1.9952	None
Sp2	Robo3	-0.93533	50.67	-6.7E-01	rgb( 72,129,242)	1.9952	None
Sp3	Dcakd	-0.93533	50.67	-6.7E-01	rgb( 73,129,242)	1.9952	None
Stat4	Cyp39a1	0.93533	50.67	0.671	rgb(224, 89, 90)	1.9952	None
Zbtb7b	Pcbp4	0.93533	50.67	0.667	rgb(224, 90, 91)	1.9952	None
Zfp148	Pmm1	-0.93533	50.67	-6.7E-01	rgb( 72,129,242)	1.9952	None
Zfp787	Ocrl	-0.93533	50.67	-6.7E-01	rgb( 71,128,243)	1.9952	2,2
Atf5	Igf2r	-0.9321	50.66	-6.6E-01	rgb( 73,129,242)	1.995	None
Atf5	Slc3a2	0.9321	50.66	0.659	rgb(224, 91, 92)	1.995	None
Elk3	Tmem19	0.9321	50.66	0.659	rgb(224, 91, 92)	1.995	None
Fli1	Rprd1a	-0.9321	50.66	-6.6E-01	rgb( 75,131,242)	1.995	2,2
Fli1	Slc9a8	-0.9321	50.66	-6.6E-01	rgb( 74,130,242)	1.995	None
Foxo3	Map3k1	0.9321	50.66	0.663	rgb(224, 90, 92)	1.995	None
Hsf1	Rwdd2a	-0.9321	50.66	-6.6E-01	rgb( 74,130,242)	1.995	None
Ikzf3	Col5a3	-0.9321	50.66	-6.6E-01	rgb( 74,130,242)	1.995	None
Irf1	Gbp2	0.9321	50.66	0.66	rgb(224, 91, 92)	1.995	None
Irf1	Gbp5	0.9321	50.66	0.664	rgb(224, 90, 92)	1.995	None
Irf2	Rbms2	0.9321	50.66	0.663	rgb(224, 90, 92)	1.995	None
Irf4	Ptprf	0.9321	50.66	0.664	rgb(224, 90, 92)	1.995	None
Irf5	Cdkl5	0.9321	50.66	0.661	rgb(224, 91, 92)	1.995	None
Jund	Gstt3	0.9321	50.66	0.658	rgb(224, 91, 93)	1.995	2,2
Msc	Adam8	0.9321	50.66	0.661	rgb(224, 91, 92)	1.995	2,2
Mxi1	Kcnj14	-0.9321	50.66	-6.6E-01	rgb( 74,130,242)	1.995	None
Nfkb1	Ptprc	0.9321	50.66	0.658	rgb(224, 91, 93)	1.995	None
Nr2f6	Txndc17	-0.9321	50.66	-6.6E-01	rgb( 73,129,242)	1.995	None
Rela	Dcp2	-0.9321	50.66	-6.6E-01	rgb( 74,130,242)	1.995	None
Sp2	Sept4	-0.9321	50.66	-6.6E-01	rgb( 73,130,242)	1.995	None
Sp4	Cnnm3	-0.9321	50.66	-6.6E-01	rgb( 74,130,242)	1.995	None
Sp4	Ptpn2	0.9321	50.66	0.656	rgb(224, 92, 93)	1.995	None
Srebf1	Ptprcap	-0.9321	50.66	-6.6E-01	rgb( 74,130,242)	1.995	None
Stat1	Gimap4	0.9321	50.66	0.665	rgb(224, 90, 91)	1.995	None
Vax2	Dab2	0.9321	50.66	0.663	rgb(224, 90, 92)	1.995	2,2
Xbp1	Rpl36al	-0.9321	50.66	-6.6E-01	rgb( 74,130,242)	1.995	None
Zfp263	Arhgef6	-0.9321	50.66	-6.6E-01	rgb( 73,129,242)	1.995	None
Zfp120	Asnsd1	0.9321	50.66	0.659	rgb(224, 91, 92)	1.995	2,2
Zfp385a	Pmm1	0.9321	50.66	0.661	rgb(224, 91, 92)	1.995	2,2
Zfp960	Ifi204	0.9321	50.66	0.665	rgb(224, 90, 91)	1.995	2,2
Atf3	Vldlr	0.92886	50.65	0.652	rgb(224, 93, 94)	1.9948	None
Bcl11b	Ifitm3	-0.92886	50.65	-6.5E-01	rgb( 75,131,242)	1.9948	None
Egr2	Runx1	0.92886	50.65	0.65	rgb(224, 93, 94)	1.9948	None
Elf1	Ybey	-0.92886	50.65	-6.5E-01	rgb( 76,131,242)	1.9948	None
Ets1	Pdcd1lg2	-0.92886	50.65	-6.5E-01	rgb( 75,131,242)	1.9948	None
Fos	Rpn1	-0.92886	50.65	-6.5E-01	rgb( 77,132,242)	1.9948	None
Irf4	Abcd3	-0.92886	50.65	-6.5E-01	rgb( 75,131,242)	1.9948	None
Irf4	Slfn2	0.92886	50.65	0.654	rgb(224, 92, 93)	1.9948	None
Maf	Pdpn	0.92886	50.65	0.654	rgb(224, 92, 93)	1.9948	None
Mxi1	Ypel5	0.92886	50.65	0.651	rgb(224, 93, 94)	1.9948	None
Mybl1	4632434I11Rik	0.92886	50.65	0.649	rgb(224, 93, 94)	1.9948	2,2
Nfat5	Dcp2	0.92886	50.65	0.647	rgb(224, 93, 95)	1.9948	None
Nr4a1	Egr3	0.92886	50.65	0.652	rgb(224, 92, 94)	1.9948	2,2
Patz1	Gart	0.92886	50.65	0.651	rgb(224, 93, 94)	1.9948	None
Rela	Dnajc12	-0.92886	50.65	-6.5E-01	rgb( 77,132,242)	1.9948	None
Rela	Ifit2	-0.92886	50.65	-6.5E-01	rgb( 76,131,242)	1.9948	None
Rorc	Tnfrsf25	0.92886	50.65	0.646	rgb(224, 94, 95)	1.9948	None
Runx1	Cxcr1	-0.92886	50.65	-6.5E-01	rgb( 77,132,242)	1.9948	None
Rxra	Bcam	0.92886	50.65	0.653	rgb(224, 92, 94)	1.9948	None
Rxra	Sap30	-0.92886	50.65	-6.5E-01	rgb( 77,132,242)	1.9948	None
Sp2	Hist3h2bb-ps	-0.92886	50.65	-6.5E-01	rgb( 75,131,242)	1.9948	None
Sp2	Slc39a9	0.92886	50.65	0.65	rgb(224, 93, 94)	1.9948	None
Sp4	Acox3	0.92886	50.65	0.647	rgb(224, 93, 95)	1.9948	None
Stat1	Dtx3l	0.92886	50.65	0.65	rgb(224, 93, 94)	1.9948	None
Tcf12	Pde8a	0.92886	50.65	0.649	rgb(224, 93, 94)	1.9948	None
Tcf3	Snhg6	-0.92886	50.65	-6.5E-01	rgb( 76,131,242)	1.9948	None
Yy2	Mtx3	0.92886	50.65	0.654	rgb(224, 92, 93)	1.9948	None
Zbtb7a	Adap1	0.92886	50.65	0.651	rgb(224, 93, 94)	1.9948	None
Tet2	Atad2b	0.92886	50.65	0.652	rgb(224, 93, 94)	1.9948	2,2
Zfp385a	Aldh4a1	0.92886	50.65	0.65	rgb(224, 93, 94)	1.9948	2,2
Zfp750	1700007K13Rik	0.92886	50.65	0.651	rgb(224, 93, 94)	1.9948	2,2
Zfp956	Ankrd23	0.92886	50.65	0.652	rgb(224, 93, 94)	1.9948	2,2
Bcl11b	Mllt6	0.92563	50.64	0.636	rgb(224, 96, 97)	1.9946	None
Bhlhe40	Plekho2	0.92563	50.64	0.635	rgb(224, 96, 97)	1.9946	None
Creb3l2	Cdh23	0.92563	50.64	0.638	rgb(224, 95, 97)	1.9946	2,2
Egr1	Arfgap3	-0.92563	50.64	-6.4E-01	rgb( 79,133,241)	1.9946	None
Egr1	Napb	-0.92563	50.64	-6.4E-01	rgb( 78,133,241)	1.9946	None
Egr2	Egr3	0.92563	50.64	0.638	rgb(224, 95, 96)	1.9946	None
Elf1	Stat4	0.92563	50.64	0.637	rgb(224, 95, 97)	1.9946	None
Etv6	Gripap1	-0.92563	50.64	-6.4E-01	rgb( 78,133,241)	1.9946	None
Fosl2	Stat3	0.92563	50.64	0.641	rgb(224, 95, 96)	1.9946	None
Hif1a	Ifitm3	0.92563	50.64	0.639	rgb(224, 95, 96)	1.9946	None
Hsf1	Guca1a	-0.92563	50.64	-6.4E-01	rgb( 77,132,241)	1.9946	None
Irf4	Lpcat1	-0.92563	50.64	-6.4E-01	rgb( 79,133,241)	1.9946	None
Irf7	Pydc4	0.92563	50.64	0.636	rgb(224, 95, 97)	1.9946	2,2
Irf7	Tapbp	0.92563	50.64	0.638	rgb(224, 95, 96)	1.9946	None
Klf10	Samd1	0.92563	50.64	0.638	rgb(224, 95, 96)	1.9946	None
Nfil3	Sntb1	-0.92563	50.64	-6.4E-01	rgb( 78,133,241)	1.9946	None
Nfkb1	Mbp	0.92563	50.64	0.644	rgb(224, 94, 95)	1.9946	None
Patz1	Il12rb1	0.92563	50.64	0.636	rgb(224, 95, 97)	1.9946	None
Relb	Igtp	-0.92563	50.64	-6.4E-01	rgb( 79,133,241)	1.9946	None
Smad3	Sorl1	0.92563	50.64	0.644	rgb(224, 94, 95)	1.9946	None
Sox5	Mab21l2	0.92563	50.64	0.643	rgb(224, 94, 95)	1.9946	2,2
Sp2	Gm12942	-0.92563	50.64	-6.4E-01	rgb( 78,132,241)	1.9946	None
Sp2	Sav1	0.92563	50.64	0.64	rgb(224, 95, 96)	1.9946	None
Sp3	Vdac1	-0.92563	50.64	-6.4E-01	rgb( 78,132,241)	1.9946	None
Sp4	Tmem163	0.92563	50.64	0.643	rgb(224, 94, 95)	1.9946	None
Srebf1	Mical1	0.92563	50.64	0.644	rgb(224, 94, 95)	1.9946	None
Stat1	Lgals7	-0.92563	50.64	-6.4E-01	rgb( 78,132,241)	1.9946	2,2
Stat4	Slc29a3	0.92563	50.64	0.638	rgb(224, 95, 96)	1.9946	None
Vax2	Cxcl3	0.92563	50.64	0.643	rgb(224, 94, 95)	1.9946	2,2
Yy2	Pwwp2a	0.92563	50.64	0.638	rgb(224, 95, 96)	1.9946	None
Zbtb7a	Sec14l1	0.92563	50.64	0.644	rgb(224, 94, 95)	1.9946	None
Zfp219	Icam4	0.92563	50.64	0.644	rgb(224, 94, 95)	1.9946	None
Zfp263	Maoa	-0.92563	50.64	-6.4E-01	rgb( 79,133,241)	1.9946	None
Mxd3	Smtn	0.92563	50.64	0.635	rgb(224, 96, 97)	1.9946	2,2
Zbtb32	Adamts17	-0.92563	50.64	-6.4E-01	rgb( 79,133,241)	1.9946	2,2
Zfp277	1500009L16Rik	0.92563	50.64	0.637	rgb(224, 95, 97)	1.9946	2,2
Zfp385a	Lrrc28	0.92563	50.64	0.636	rgb(224, 95, 97)	1.9946	2,2
Zfp629	Dnmt3b	0.92563	50.64	0.639	rgb(224, 95, 96)	1.9946	2,2
Ahrr	Ahr	0.92239	50.63	0.629	rgb(224, 97, 98)	1.9944	2,2
Bhlhe40	B4galt2	0.92239	50.63	0.635	rgb(224, 96, 97)	1.9944	None
E2f1	Gen1	0.92239	50.63	0.631	rgb(224, 96, 98)	1.9944	None
E2f1	Utrn	-0.92239	50.63	-6.3E-01	rgb( 80,133,241)	1.9944	None
E2f4	Gucy1b3	-0.92239	50.63	-6.3E-01	rgb( 81,134,241)	1.9944	None
Ets1	Pdcd1	-0.92239	50.63	-6.3E-01	rgb( 81,134,241)	1.9944	None
Ets1	Siah3	0.92239	50.63	0.625	rgb(224, 98, 99)	1.9944	None
Etv4	Dusp9	0.92239	50.63	0.628	rgb(224, 97, 98)	1.9944	2,2
Hic1	1700034H15Rik	-0.92239	50.63	-6.3E-01	rgb( 80,134,241)	1.9944	None
Hif1a	Ppm1d	-0.92239	50.63	-6.3E-01	rgb( 79,133,241)	1.9944	None
Hsf1	Mtrf1	-0.92239	50.63	-6.3E-01	rgb( 80,134,241)	1.9944	None
Ikzf3	Il10	0.92239	50.63	0.629	rgb(224, 97, 98)	1.9944	None
Ikzf3	Tal2	-0.92239	50.63	-6.3E-01	rgb( 79,133,241)	1.9944	None
Ikzf4	Lta	0.92239	50.63	0.629	rgb(224, 97, 98)	1.9944	None
Irf1	Fam26f	0.92239	50.63	0.626	rgb(224, 97, 99)	1.9944	None
Irf2	Smarca2	0.92239	50.63	0.626	rgb(224, 97, 99)	1.9944	None
Jund	Vamp2	-0.92239	50.63	-6.3E-01	rgb( 80,133,241)	1.9944	None
Msc	Klrk1	0.92239	50.63	0.627	rgb(224, 97, 98)	1.9944	2,2
Nfatc2	Irf7	-0.92239	50.63	-6.3E-01	rgb( 81,134,241)	1.9944	None
Nfkb2	Csf2	0.92239	50.63	0.632	rgb(224, 96, 98)	1.9944	2,2
Nr3c1	Tnfsf9	-0.92239	50.63	-6.3E-01	rgb( 80,134,241)	1.9944	None
Patz1	Btbd11	0.92239	50.63	0.634	rgb(224, 96, 97)	1.9944	2,2
Pou6f1	Trove2	-0.92239	50.63	-6.3E-01	rgb( 80,133,241)	1.9944	None
Rfx1	Dyx1c1	-0.92239	50.63	-6.3E-01	rgb( 81,134,241)	1.9944	None
Rfx1	Samsn1	-0.92239	50.63	-6.3E-01	rgb( 80,134,241)	1.9944	None
Rxrb	Itgb7	0.92239	50.63	0.632	rgb(224, 96, 97)	1.9944	None
Six5	Dlg4	0.92239	50.63	0.635	rgb(224, 96, 97)	1.9944	None
Sp110	Ly6c1	0.92239	50.63	0.63	rgb(224, 97, 98)	1.9944	2,2
Sp2	2310022B05Rik	0.92239	50.63	0.635	rgb(224, 96, 97)	1.9944	None
Sp2	Urb1	0.92239	50.63	0.631	rgb(224, 96, 98)	1.9944	None
Sp2	Zfp318	0.92239	50.63	0.626	rgb(224, 97, 99)	1.9944	None
Srebf1	St7l	0.92239	50.63	0.629	rgb(224, 97, 98)	1.9944	None
Tcf12	Mndal	0.92239	50.63	0.626	rgb(224, 97, 99)	1.9944	None
Zeb1	Fancm	0.92239	50.63	0.628	rgb(224, 97, 98)	1.9944	None
Zfp148	Sap30	-0.92239	50.63	-6.3E-01	rgb( 80,134,241)	1.9944	None
Zfp369	Zfpm1	-0.92239	50.63	-6.3E-01	rgb( 80,134,241)	1.9944	None
Zfx	Acin1	-0.92239	50.63	-6.3E-01	rgb( 81,134,241)	1.9944	None
Drap1	Anapc1	-0.92239	50.63	-6.3E-01	rgb( 80,134,241)	1.9944	2,2
Tigd2	Utf1	-0.92239	50.63	-6.3E-01	rgb( 80,134,241)	1.9944	2,2
Whsc1	Rfwd3	0.92239	50.63	0.634	rgb(224, 96, 97)	1.9944	2,2
Zfp385a	Abhd4	0.92239	50.63	0.627	rgb(224, 97, 98)	1.9944	2,2
Zfp429	Megf8	-0.92239	50.63	-6.3E-01	rgb( 80,134,241)	1.9944	2,2
Zfp808	Tyms	0.92239	50.63	0.627	rgb(224, 97, 99)	1.9944	2,2
Zfp948	Ankrd23	0.92239	50.63	0.633	rgb(224, 96, 97)	1.9944	2,2
Zmat1	Fam120c	0.92239	50.63	0.631	rgb(224, 96, 98)	1.9944	2,2
Bhlhe40	Unc119b	0.91916	50.62	0.619	rgb(224, 99,100)	1.9942	None
Cebpg	Slc7a3	0.91916	50.62	0.62	rgb(224, 98,100)	1.9942	2,2
E2f1	Ddx51	0.91916	50.62	0.62	rgb(224, 99,100)	1.9942	None
Egr2	Socs1	0.91916	50.62	0.619	rgb(224, 99,100)	1.9942	None
Elf1	Rnf125	0.91916	50.62	0.62	rgb(224, 99,100)	1.9942	None
Epas1	Satb1	0.91916	50.62	0.621	rgb(224, 98,100)	1.9942	None
Ets1	Rab11fip1	-0.91916	50.62	-6.2E-01	rgb( 82,135,241)	1.9942	None
Etv5	F2rl2	0.91916	50.62	0.617	rgb(224, 99,100)	1.9942	2,2
Fosl2	Cyfip2	0.91916	50.62	0.625	rgb(224, 98, 99)	1.9942	None
Fosl2	Tbc1d30	0.91916	50.62	0.62	rgb(224, 99,100)	1.9942	None
Fosl2	Tcf12	-0.91916	50.62	-6.2E-01	rgb( 83,135,240)	1.9942	None
Foxs1	Vax2	0.91916	50.62	0.624	rgb(224, 98, 99)	1.9942	2,2
Hif1a	Tmem17	-0.91916	50.62	-6.2E-01	rgb( 82,135,241)	1.9942	None
Hsf1	Elovl7	-0.91916	50.62	-6.2E-01	rgb( 83,135,241)	1.9942	None
Hsf1	Pafah1b3	-0.91916	50.62	-6.2E-01	rgb( 82,135,241)	1.9942	None
Irf1	Gbp10	0.91916	50.62	0.618	rgb(224, 99,100)	1.9942	2,2
Irf1	Parp9	0.91916	50.62	0.616	rgb(224, 99,101)	1.9942	None
Irf4	Atxn1	0.91916	50.62	0.62	rgb(224, 99,100)	1.9942	None
Irf4	Loxl2	-0.91916	50.62	-6.2E-01	rgb( 82,135,241)	1.9942	2,2
Irf4	Penk	-0.91916	50.62	-6.2E-01	rgb( 83,136,240)	1.9942	None
Irf7	Gbp9	0.91916	50.62	0.623	rgb(224, 98, 99)	1.9942	2,2
Lin54	Gpsm2	0.91916	50.62	0.619	rgb(224, 99,100)	1.9942	None
Mxi1	Aen	-0.91916	50.62	-6.2E-01	rgb( 83,136,240)	1.9942	None
Mybl1	Gen1	0.91916	50.62	0.62	rgb(224, 99,100)	1.9942	2,2
Nfkb1	Nme4	-0.91916	50.62	-6.2E-01	rgb( 84,136,240)	1.9942	None
Nfkb2	Rufy3	0.91916	50.62	0.62	rgb(224, 99,100)	1.9942	None
Rarg	Tacc1	0.91916	50.62	0.618	rgb(224, 99,100)	1.9942	None
Rfx3	Dyx1c1	0.91916	50.62	0.619	rgb(224, 99,100)	1.9942	None
Rorc	St3gal5	-0.91916	50.62	-6.2E-01	rgb( 83,135,241)	1.9942	None
Runx2	Gzmb	0.91916	50.62	0.618	rgb(224, 99,100)	1.9942	None
Runx3	Pdcd1	-0.91916	50.62	-6.2E-01	rgb( 82,135,241)	1.9942	None
Rxra	Myo18a	0.91916	50.62	0.619	rgb(224, 99,100)	1.9942	None
Sp2	Dcakd	0.91916	50.62	0.622	rgb(224, 98, 99)	1.9942	None
Sp3	Cnnm4	0.91916	50.62	0.624	rgb(224, 98, 99)	1.9942	None
Sp4	Plaur	-0.91916	50.62	-6.2E-01	rgb( 83,135,240)	1.9942	None
Srf	Wdr1	0.91916	50.62	0.621	rgb(224, 98,100)	1.9942	None
Stat1	Icam1	0.91916	50.62	0.623	rgb(224, 98, 99)	1.9942	None
Stat1	Slain1	0.91916	50.62	0.624	rgb(224, 98, 99)	1.9942	None
Stat4	Icam1	-0.91916	50.62	-6.2E-01	rgb( 82,135,241)	1.9942	None
Tcf12	1190002N15Rik	-0.91916	50.62	-6.2E-01	rgb( 83,136,240)	1.9942	None
Tcf3	Pvt1	-0.91916	50.62	-6.2E-01	rgb( 81,135,241)	1.9942	None
Vax2	Avpi1	0.91916	50.62	0.621	rgb(224, 98,100)	1.9942	None
Vax2	Ppp1r14c	0.91916	50.62	0.622	rgb(224, 98, 99)	1.9942	2,2
Zeb1	Icam2	-0.91916	50.62	-6.2E-01	rgb( 82,135,241)	1.9942	None
Thap3	Dpm3	0.91916	50.62	0.625	rgb(224, 98, 99)	1.9942	2,2
Zfp146	AA467197	-0.91916	50.62	-6.2E-01	rgb( 83,135,241)	1.9942	2,2
Zfp385a	Rnf169	0.91916	50.62	0.616	rgb(224, 99,101)	1.9942	2,2
Zfp385a	Zmat3	0.91916	50.62	0.622	rgb(224, 98, 99)	1.9942	2,2
Bcl11b	Homez	-0.91593	50.61	-6.1E-01	rgb( 84,136,240)	1.994	None
Bhlhe40	Gfod1	0.91593	50.61	0.614	rgb(224,100,101)	1.994	None
Deaf1	Acin1	0.91593	50.61	0.613	rgb(224,100,101)	1.994	None
E2f1	Ptpn11	0.91593	50.61	0.61	rgb(224,100,102)	1.994	None
Elf1	Cmas	0.91593	50.61	0.608	rgb(224,101,102)	1.994	None
Elf1	Commd9	-0.91593	50.61	-6.1E-01	rgb( 85,137,240)	1.994	None
Elf1	Cyp51	-0.91593	50.61	-6.1E-01	rgb( 85,137,240)	1.994	None
Elf1	Rab27a	-0.91593	50.61	-6.1E-01	rgb( 84,136,240)	1.994	None
Elf1	Themis	0.91593	50.61	0.608	rgb(224,101,102)	1.994	None
Ets1	Gna15	0.91593	50.61	0.608	rgb(224,101,102)	1.994	None
Ets1	Mmachc	-0.91593	50.61	-6.1E-01	rgb( 85,137,240)	1.994	None
Etv6	Ifi203	-0.91593	50.61	-6.1E-01	rgb( 84,136,240)	1.994	None
Etv6	Kcnip2	-0.91593	50.61	-6.1E-01	rgb( 86,137,240)	1.994	None
Fli1	Dnajc6	0.91593	50.61	0.61	rgb(224,101,102)	1.994	None
Fosb	Trim2	0.91593	50.61	0.607	rgb(224,101,102)	1.994	None
Fosl2	Cxcr1	0.91593	50.61	0.612	rgb(224,100,101)	1.994	None
Foxo1	Mtss1	0.91593	50.61	0.613	rgb(224,100,101)	1.994	None
Foxo1	Rbms2	0.91593	50.61	0.615	rgb(224,100,101)	1.994	None
Gata1	Gadd45g	0.91593	50.61	0.607	rgb(224,101,102)	1.994	2,2
Hsf1	Zfp362	0.91593	50.61	0.611	rgb(224,100,102)	1.994	None
Ikzf2	Cd160	0.91593	50.61	0.606	rgb(224,101,102)	1.994	2,2
Ikzf3	Spn	-0.91593	50.61	-6.1E-01	rgb( 84,136,240)	1.994	2,2
Ikzf4	Tec	0.91593	50.61	0.608	rgb(224,101,102)	1.994	None
Irf2	Skil	-0.91593	50.61	-6.1E-01	rgb( 85,136,240)	1.994	None
Irf4	Cap2	-0.91593	50.61	-6.1E-01	rgb( 86,137,240)	1.994	None
Irf4	Nox1	-0.91593	50.61	-6.1E-01	rgb( 85,137,240)	1.994	2,2
Irf4	Peli2	0.91593	50.61	0.611	rgb(224,100,102)	1.994	None
Irf4	Prkd3	-0.91593	50.61	-6.1E-01	rgb( 84,136,240)	1.994	None
Jund	Prr7	0.91593	50.61	0.606	rgb(224,101,103)	1.994	None
Klf13	Hk1	0.91593	50.61	0.611	rgb(224,100,101)	1.994	None
Lyl1	Rab19	0.91593	50.61	0.61	rgb(224,101,102)	1.994	2,2
Maf	Plekho1	0.91593	50.61	0.615	rgb(224,100,101)	1.994	None
Myb	Cdkn1b	0.91593	50.61	0.613	rgb(224,100,101)	1.994	None
Myc	Tmem43	-0.91593	50.61	-6.1E-01	rgb( 84,136,240)	1.994	None
Nfat5	Traf6	0.91593	50.61	0.611	rgb(224,100,102)	1.994	None
Nfkb1	Fbxo11	0.91593	50.61	0.608	rgb(224,101,102)	1.994	None
Pou2f2	Klri2	-0.91593	50.61	-6.1E-01	rgb( 85,137,240)	1.994	None
Prdm1	Ccno	0.91593	50.61	0.613	rgb(224,100,101)	1.994	None
Six5	Zfp473	0.91593	50.61	0.613	rgb(224,100,101)	1.994	None
Sp2	Numbl	0.91593	50.61	0.61	rgb(224,100,102)	1.994	None
Sp3	Nlgn2	-0.91593	50.61	-6.1E-01	rgb( 86,137,240)	1.994	None
Sp3	Ppm1d	0.91593	50.61	0.612	rgb(224,100,101)	1.994	None
Sp4	D830031N03Rik	-0.91593	50.61	-6.1E-01	rgb( 84,136,240)	1.994	None
Sp4	Ubtd1	0.91593	50.61	0.608	rgb(224,101,102)	1.994	None
Srebf1	Aacs	0.91593	50.61	0.609	rgb(224,101,102)	1.994	2,2
Stat4	Cd226	0.91593	50.61	0.613	rgb(224,100,101)	1.994	None
Tcf12	L3mbtl3	0.91593	50.61	0.608	rgb(224,101,102)	1.994	None
Tcf12	Unc13a	-0.91593	50.61	-6.1E-01	rgb( 84,136,240)	1.994	None
Xbp1	9930014A18Rik	-0.91593	50.61	-6.1E-01	rgb( 84,136,240)	1.994	None
Zfp182	Zeb1	0.91593	50.61	0.609	rgb(224,101,102)	1.994	None
Zfp467	Wnt10a	0.91593	50.61	0.608	rgb(224,101,102)	1.994	None
Zfx	Ick	-0.91593	50.61	-6.1E-01	rgb( 86,137,240)	1.994	None
Akna	Taf7	-0.91593	50.61	-6.1E-01	rgb( 84,136,240)	1.994	2,2
Sgsm2	Ccrn4l	-0.91593	50.61	-6.1E-01	rgb( 84,136,240)	1.994	2,2
Sgsm2	Ivd	0.91593	50.61	0.607	rgb(224,101,102)	1.994	2,2
Sgsm2	Tert	0.91593	50.61	0.609	rgb(224,101,102)	1.994	2,2
Zeb2	Akr1b8	0.91593	50.61	0.613	rgb(224,100,101)	1.994	2,2
Zfp280d	Acp5	-0.91593	50.61	-6.1E-01	rgb( 84,136,240)	1.994	2,2
Zfp787	Zfp668	0.91593	50.61	0.606	rgb(224,101,102)	1.994	2,2
Arid5a	Olfm2	0.91269	50.6	0.597	rgb(224,103,104)	1.9938	None
Bach1	Ccdc122	-0.91269	50.6	-6.0E-01	rgb( 87,138,240)	1.9938	None
Bcl6	Nfkbia	0.91269	50.6	0.596	rgb(224,103,104)	1.9938	None
Bhlhe40	Hspa4l	0.91269	50.6	0.6	rgb(224,102,104)	1.9938	None
Bhlhe40	Ndrg2	0.91269	50.6	0.598	rgb(224,103,104)	1.9938	None
E2f1	Fancm	0.91269	50.6	0.603	rgb(224,102,103)	1.9938	None
Egr1	Ddit4	0.91269	50.6	0.597	rgb(224,103,104)	1.9938	None
Egr2	Haus8	0.91269	50.6	0.597	rgb(224,103,104)	1.9938	None
Elf1	Sh2d3c	0.91269	50.6	0.605	rgb(224,101,103)	1.9938	None
Ets1	4932438H23Rik	0.91269	50.6	0.604	rgb(224,102,103)	1.9938	None
Ets1	Rasgrp2	0.91269	50.6	0.596	rgb(224,103,104)	1.9938	None
Etv6	Skap2	0.91269	50.6	0.597	rgb(224,103,104)	1.9938	None
Fos	Adrb2	0.91269	50.6	0.601	rgb(224,102,103)	1.9938	None
Fosl2	Tnnt2	-0.91269	50.6	-6.0E-01	rgb( 87,138,240)	1.9938	None
Foxn2	Fzd5	0.91269	50.6	0.598	rgb(224,103,104)	1.9938	2,2
Foxn2	Rpusd2	0.91269	50.6	0.598	rgb(224,103,104)	1.9938	None
Foxp2	Kndc1	0.91269	50.6	0.601	rgb(224,102,103)	1.9938	None
Foxp3	Adamts6	0.91269	50.6	0.603	rgb(224,102,103)	1.9938	None
Hic1	Cttn	0.91269	50.6	0.596	rgb(224,103,104)	1.9938	None
Hif1a	Dnajc21	0.91269	50.6	0.6	rgb(224,102,104)	1.9938	None
Hif1a	Xylt2	0.91269	50.6	0.604	rgb(224,102,103)	1.9938	None
Hmx2	Prss50	0.91269	50.6	0.598	rgb(224,103,104)	1.9938	2,2
Irf4	Cxcr6	-0.91269	50.6	-6.0E-01	rgb( 87,138,240)	1.9938	None
Irf4	Sh3bp1	-0.91269	50.6	-6.0E-01	rgb( 86,138,240)	1.9938	None
Irf5	Trim12c	0.91269	50.6	0.597	rgb(224,103,104)	1.9938	None
Irf7	Gbp10	0.91269	50.6	0.598	rgb(224,103,104)	1.9938	2,2
Irf8	Cxcr5	0.91269	50.6	0.604	rgb(224,102,103)	1.9938	None
Klf2	Nkain1	-0.91269	50.6	-6.0E-01	rgb( 87,138,240)	1.9938	None
Klf2	Pik3ip1	0.91269	50.6	0.598	rgb(224,103,104)	1.9938	None
Klf3	Itga4	0.91269	50.6	0.596	rgb(224,103,104)	1.9938	None
Nfatc1	Gfod1	0.91269	50.6	0.597	rgb(224,103,104)	1.9938	None
Nfkb1	Tes	0.91269	50.6	0.597	rgb(224,103,104)	1.9938	None
Nr4a3	Dpy19l3	-0.91269	50.6	-6.0E-01	rgb( 87,138,240)	1.9938	None
Patz1	Dusp6	0.91269	50.6	0.599	rgb(224,103,104)	1.9938	None
Rfx3	Dnajc16	-0.91269	50.6	-6.0E-01	rgb( 86,138,240)	1.9938	None
Rora	Lypd6b	-0.91269	50.6	-6.0E-01	rgb( 87,138,240)	1.9938	None
Rxra	Ccdc50	0.91269	50.6	0.605	rgb(224,102,103)	1.9938	None
Rxra	Higd1a	-0.91269	50.6	-6.0E-01	rgb( 87,138,240)	1.9938	None
Sox5	Serpinf1	0.91269	50.6	0.604	rgb(224,102,103)	1.9938	2,2
Sp110	Max	0.91269	50.6	0.602	rgb(224,102,103)	1.9938	2,2
Sp2	Nrf1	0.91269	50.6	0.602	rgb(224,102,103)	1.9938	None
Srebf1	C2cd2l	0.91269	50.6	0.602	rgb(224,102,103)	1.9938	None
Srebf2	Adipor2	0.91269	50.6	0.603	rgb(224,102,103)	1.9938	None
Srf	Zadh2	-0.91269	50.6	-6.0E-01	rgb( 87,138,240)	1.9938	None
Stat4	Lrp8	-0.91269	50.6	-6.0E-01	rgb( 86,137,240)	1.9938	None
Stat4	Pla2g12a	-0.91269	50.6	-6.0E-01	rgb( 86,137,240)	1.9938	None
Tcf4	Socs2	0.91269	50.6	0.601	rgb(224,102,103)	1.9938	2,2
Thra	Nr1d1	0.91269	50.6	0.605	rgb(224,101,103)	1.9938	2,2
Trerf1	Tmem176a	0.91269	50.6	0.601	rgb(224,102,103)	1.9938	2,2
Twist1	Kctd15	0.91269	50.6	0.601	rgb(224,102,104)	1.9938	2,2
Zbtb33	1190002N15Rik	0.91269	50.6	0.601	rgb(224,102,103)	1.9938	None
Zfp182	Neat1	0.91269	50.6	0.597	rgb(224,103,104)	1.9938	None
Zfp263	Lamc2	-0.91269	50.6	-6.0E-01	rgb( 88,138,240)	1.9938	None
Zfp524	Ms4a4b	0.91269	50.6	0.601	rgb(224,102,103)	1.9938	2,2
C030039L03Rik	Ccng2	0.91269	50.6	0.6	rgb(224,102,104)	1.9938	2,2
Rlf	Dctpp1	-0.91269	50.6	-6.0E-01	rgb( 86,137,240)	1.9938	2,2
Zeb2	Srgap3	0.91269	50.6	0.602	rgb(224,102,103)	1.9938	2,2
Zfp277	Fam120c	-0.91269	50.6	-6.0E-01	rgb( 88,138,240)	1.9938	2,2
Zfp429	Apold1	-0.91269	50.6	-6.0E-01	rgb( 87,138,240)	1.9938	2,2
Zkscan17	Rabggta	0.91269	50.6	0.605	rgb(224,101,103)	1.9938	2,2
Atf5	1190002N15Rik	-0.90946	50.59	-5.9E-01	rgb( 90,140,239)	1.9936	None
Batf	Asap1	0.90946	50.59	0.595	rgb(224,103,105)	1.9936	None
Batf	Tal2	-0.90946	50.59	-5.9E-01	rgb( 89,139,239)	1.9936	None
Batf	Tex14	-0.90946	50.59	-5.9E-01	rgb( 90,140,239)	1.9936	None
Bcl11b	Decr1	-0.90946	50.59	-5.9E-01	rgb( 89,139,239)	1.9936	None
Bhlhe40	Tg	0.90946	50.59	0.586	rgb(223,105,106)	1.9936	None
Creb3l1	Dram2	0.90946	50.59	0.588	rgb(223,105,106)	1.9936	None
E2f1	D930048N14Rik	0.90946	50.59	0.586	rgb(223,105,106)	1.9936	None
E2f4	Aim1	-0.90946	50.59	-5.9E-01	rgb( 88,139,240)	1.9936	None
Egr1	Rab34	-0.90946	50.59	-5.9E-01	rgb( 90,140,239)	1.9936	None
Egr1	Trib1	0.90946	50.59	0.589	rgb(223,105,106)	1.9936	None
Egr2	Asns	-0.90946	50.59	-5.9E-01	rgb( 88,138,240)	1.9936	None
Elf1	Bcl2l1	-0.90946	50.59	-5.9E-01	rgb( 90,139,239)	1.9936	None
Elf1	Mafg	-0.90946	50.59	-5.9E-01	rgb( 88,139,240)	1.9936	None
Elf1	Stk4	0.90946	50.59	0.593	rgb(224,104,105)	1.9936	None
Ets1	Dhrs9	-0.90946	50.59	-5.9E-01	rgb( 90,140,239)	1.9936	None
Ets1	Sash3	0.90946	50.59	0.593	rgb(224,104,105)	1.9936	None
Ets2	Sept9	-0.90946	50.59	-5.9E-01	rgb( 89,139,239)	1.9936	None
Etv6	Il21	0.90946	50.59	0.589	rgb(223,105,106)	1.9936	None
Etv6	Ly6a	0.90946	50.59	0.594	rgb(224,104,105)	1.9936	None
Etv6	Tbx21	0.90946	50.59	0.586	rgb(223,105,106)	1.9936	None
Fos	Ifi27l2a	0.90946	50.59	0.588	rgb(223,105,106)	1.9936	None
Fosl2	Nck2	0.90946	50.59	0.587	rgb(223,105,106)	1.9936	None
Fosl2	Sec14l1	0.90946	50.59	0.589	rgb(223,105,106)	1.9936	None
Fosl2	Tgm2	0.90946	50.59	0.594	rgb(224,104,105)	1.9936	None
Foxo1	Kcnip2	0.90946	50.59	0.593	rgb(224,104,105)	1.9936	None
Gfi1	Urb1	0.90946	50.59	0.586	rgb(223,105,106)	1.9936	None
Hif1a	E330009J07Rik	0.90946	50.59	0.591	rgb(224,104,105)	1.9936	None
Hsf1	Ifi27l2a	-0.90946	50.59	-5.9E-01	rgb( 89,139,239)	1.9936	None
Hsf1	Pgrmc1	-0.90946	50.59	-5.9E-01	rgb( 89,139,239)	1.9936	None
Irf1	Gbp6	0.90946	50.59	0.587	rgb(223,105,106)	1.9936	2,2
Irf1	Insrr	0.90946	50.59	0.594	rgb(224,104,105)	1.9936	2,2
Irf2	Fam189b	0.90946	50.59	0.586	rgb(223,105,106)	1.9936	None
Irf4	Abcb9	-0.90946	50.59	-5.9E-01	rgb( 89,139,239)	1.9936	None
Irf4	Crtam	-0.90946	50.59	-5.9E-01	rgb( 89,139,239)	1.9936	None
Irf4	Dhrs9	-0.90946	50.59	-5.9E-01	rgb( 89,139,239)	1.9936	None
Irf4	Tnfsf10	-0.90946	50.59	-5.9E-01	rgb( 89,139,239)	1.9936	None
Irf5	Ankrd55	-0.90946	50.59	-5.9E-01	rgb( 88,139,240)	1.9936	None
Irf5	Unc93b1	0.90946	50.59	0.589	rgb(223,104,106)	1.9936	2,2
Irf8	Bcl3	0.90946	50.59	0.59	rgb(223,104,106)	1.9936	None
Jun	Osm	0.90946	50.59	0.594	rgb(224,104,105)	1.9936	2,2
Junb	Hook2	0.90946	50.59	0.586	rgb(223,105,106)	1.9936	None
Kdm2b	Atp2b4	-0.90946	50.59	-5.9E-01	rgb( 88,139,240)	1.9936	2,2
Klf2	Foxp3	0.90946	50.59	0.589	rgb(223,104,106)	1.9936	2,2
Lef1	Mcoln2	-0.90946	50.59	-5.9E-01	rgb( 89,139,239)	1.9936	None
Lin54	Anln	0.90946	50.59	0.586	rgb(223,105,106)	1.9936	None
Lyl1	Spred3	0.90946	50.59	0.585	rgb(223,105,106)	1.9936	None
Maf	Fam20a	0.90946	50.59	0.585	rgb(223,105,106)	1.9936	None
Maf	Lamc3	0.90946	50.59	0.59	rgb(223,104,105)	1.9936	None
Mxi1	Pfkp	0.90946	50.59	0.591	rgb(224,104,105)	1.9936	None
Mxi1	Shroom3	0.90946	50.59	0.593	rgb(224,104,105)	1.9936	None
Mxi1	Thra	0.90946	50.59	0.591	rgb(224,104,105)	1.9936	None
Nfatc2	Pdhx	-0.90946	50.59	-5.9E-01	rgb( 90,140,239)	1.9936	2,2
Nr1h2	4930503L19Rik	-0.90946	50.59	-5.9E-01	rgb( 88,139,240)	1.9936	None
Osr2	Serpinb1b	0.90946	50.59	0.593	rgb(224,104,105)	1.9936	2,2
Otx1	Fam81a	0.90946	50.59	0.586	rgb(223,105,106)	1.9936	2,2
Rest	Notch1	0.90946	50.59	0.591	rgb(223,104,105)	1.9936	None
Rxra	Jazf1	0.90946	50.59	0.585	rgb(223,105,106)	1.9936	None
Rxra	Tle4	0.90946	50.59	0.586	rgb(223,105,106)	1.9936	None
Sox4	Parp8	0.90946	50.59	0.595	rgb(224,103,105)	1.9936	None
Sp2	Dlg4	0.90946	50.59	0.595	rgb(224,103,105)	1.9936	None
Sp4	Lhpp	-0.90946	50.59	-5.9E-01	rgb( 89,139,239)	1.9936	None
Stat4	Capsl	0.90946	50.59	0.594	rgb(224,104,105)	1.9936	None
Tcf3	Acvr1b	0.90946	50.59	0.588	rgb(223,105,106)	1.9936	None
Tcf3	Anapc1	0.90946	50.59	0.595	rgb(224,103,105)	1.9936	None
Tcf3	Tle1	0.90946	50.59	0.588	rgb(223,105,106)	1.9936	None
Tead1	Rragd	0.90946	50.59	0.592	rgb(224,104,105)	1.9936	2,2
Yy2	B3gnt8	-0.90946	50.59	-5.9E-01	rgb( 90,140,239)	1.9936	None
Yy2	Naca	-0.90946	50.59	-5.9E-01	rgb( 88,139,240)	1.9936	None
Zfp182	Got1	-0.90946	50.59	-5.9E-01	rgb( 88,138,240)	1.9936	None
Zfp263	Tnfrsf1a	-0.90946	50.59	-5.9E-01	rgb( 90,139,239)	1.9936	None
Zfp281	Fas	0.90946	50.59	0.591	rgb(223,104,105)	1.9936	None
Zfp369	Gm6225	0.90946	50.59	0.588	rgb(223,105,106)	1.9936	None
Ankzf1	Rbfox2	0.90946	50.59	0.588	rgb(223,105,106)	1.9936	2,2
Mxd3	E2f7	0.90946	50.59	0.591	rgb(224,104,105)	1.9936	2,2
Mxd4	Lgals3	0.90946	50.59	0.59	rgb(223,104,106)	1.9936	2,2
Phf1	L1cam	0.90946	50.59	0.592	rgb(224,104,105)	1.9936	2,2
Zbtb17	Mvp	0.90946	50.59	0.592	rgb(224,104,105)	1.9936	2,2
Zbtb32	Tapbpl	0.90946	50.59	0.59	rgb(223,104,105)	1.9936	2,2
Zfp385a	Robo3	0.90946	50.59	0.588	rgb(223,105,106)	1.9936	2,2
Zfp960	F2rl1	-0.90946	50.59	-5.9E-01	rgb( 88,139,240)	1.9936	2,2
Atf6	P2ry2	0.90623	50.58	0.579	rgb(223,106,108)	1.9934	2,2
Bach1	Cxcl10	-0.90623	50.58	-5.8E-01	rgb( 91,140,239)	1.9934	None
Bcl11b	Ccrl2	-0.90623	50.58	-5.8E-01	rgb( 92,141,239)	1.9934	None
Bcl6	Zhx2	0.90623	50.58	0.577	rgb(223,107,108)	1.9934	None
Bhlhe40	Amdhd2	-0.90623	50.58	-5.8E-01	rgb( 92,141,239)	1.9934	None
Creb3l1	Mapre3	0.90623	50.58	0.581	rgb(223,106,107)	1.9934	None
Ddit3	Nucb2	0.90623	50.58	0.577	rgb(223,107,108)	1.9934	None
E2f1	Dtl	0.90623	50.58	0.577	rgb(223,107,108)	1.9934	None
Egr3	Creb1	0.90623	50.58	0.579	rgb(223,106,108)	1.9934	None
Egr3	Gabbr1	0.90623	50.58	0.582	rgb(223,106,107)	1.9934	None
Elk4	Susd1	-0.90623	50.58	-5.8E-01	rgb( 91,140,239)	1.9934	None
Eomes	Tlk1	0.90623	50.58	0.583	rgb(223,106,107)	1.9934	2,2
Epas1	Slc7a8	0.90623	50.58	0.58	rgb(223,106,107)	1.9934	2,2
Esrra	Acot13	-0.90623	50.58	-5.8E-01	rgb( 91,140,239)	1.9934	None
Ets1	Ssh2	0.90623	50.58	0.579	rgb(223,106,108)	1.9934	None
Ets2	Pkhd1l1	-0.90623	50.58	-5.8E-01	rgb( 91,140,239)	1.9934	2,2
Ets2	Slc38a1	0.90623	50.58	0.579	rgb(223,106,108)	1.9934	None
Fosl2	Lbp	0.90623	50.58	0.575	rgb(223,107,108)	1.9934	None
Fosl2	Ptprf	0.90623	50.58	0.583	rgb(223,106,107)	1.9934	None
Fosl2	Rxra	-0.90623	50.58	-5.8E-01	rgb( 92,141,239)	1.9934	None
Fosl2	Sema6b	0.90623	50.58	0.583	rgb(223,106,107)	1.9934	None
Fosl2	Slc39a1	0.90623	50.58	0.576	rgb(223,107,108)	1.9934	None
Fosl2	Tbxa2r	-0.90623	50.58	-5.8E-01	rgb( 92,141,239)	1.9934	None
Foxf2	Myo3b	0.90623	50.58	0.583	rgb(223,106,107)	1.9934	None
Foxo1	Sema4d	0.90623	50.58	0.578	rgb(223,107,108)	1.9934	None
Foxo3	E330009J07Rik	0.90623	50.58	0.577	rgb(223,107,108)	1.9934	None
Hbp1	Tmc6	0.90623	50.58	0.575	rgb(223,107,108)	1.9934	None
Hic1	Itga4	0.90623	50.58	0.583	rgb(223,106,107)	1.9934	None
Hif1a	Kif3a	0.90623	50.58	0.581	rgb(223,106,107)	1.9934	None
Ikzf2	Pdcd1	0.90623	50.58	0.577	rgb(223,107,108)	1.9934	None
Irf4	Atp8b4	-0.90623	50.58	-5.8E-01	rgb( 91,140,239)	1.9934	None
Irf4	Nckap1	-0.90623	50.58	-5.8E-01	rgb( 92,141,239)	1.9934	None
Irf4	Nrgn	-0.90623	50.58	-5.8E-01	rgb( 92,141,239)	1.9934	None
Irf4	Tor3a	-0.90623	50.58	-5.8E-01	rgb( 90,140,239)	1.9934	None
Irf4	Xcr1	-0.90623	50.58	-5.8E-01	rgb( 92,141,239)	1.9934	None
Irf7	Trim26	0.90623	50.58	0.583	rgb(223,106,107)	1.9934	None
Irf9	Parp9	0.90623	50.58	0.576	rgb(223,107,108)	1.9934	None
Jun	Vim	0.90623	50.58	0.582	rgb(223,106,107)	1.9934	None
Klf10	Rara	0.90623	50.58	0.584	rgb(223,105,107)	1.9934	None
Klf2	Kcna3	-0.90623	50.58	-5.8E-01	rgb( 92,141,239)	1.9934	None
Mafg	Sesn1	-0.90623	50.58	-5.8E-01	rgb( 91,140,239)	1.9934	None
Mef2b	Mapk13	0.90623	50.58	0.577	rgb(223,107,108)	1.9934	2,2
Myc	Fut7	-0.90623	50.58	-5.8E-01	rgb( 91,140,239)	1.9934	None
Nfatc2	Twsg1	0.90623	50.58	0.581	rgb(223,106,107)	1.9934	None
Nfkb2	Psd	0.90623	50.58	0.579	rgb(223,107,108)	1.9934	None
Osr2	Hebp2	0.90623	50.58	0.584	rgb(223,106,107)	1.9934	2,2
Plagl2	Nr4a1	-0.90623	50.58	-5.8E-01	rgb( 91,140,239)	1.9934	None
Pou2af1	Rbms2	0.90623	50.58	0.584	rgb(223,105,107)	1.9934	2,2
Prdm1	Ypel2	-0.90623	50.58	-5.8E-01	rgb( 90,140,239)	1.9934	None
Rbpj	Amigo2	-0.90623	50.58	-5.8E-01	rgb( 91,140,239)	1.9934	2,2
Rfx1	Ptprc	-0.90623	50.58	-5.8E-01	rgb( 92,141,239)	1.9934	None
Rorc	Ddit4	0.90623	50.58	0.576	rgb(223,107,108)	1.9934	None
Rorc	Trib1	-0.90623	50.58	-5.8E-01	rgb( 92,141,239)	1.9934	None
Rxra	Gata3	0.90623	50.58	0.583	rgb(223,106,107)	1.9934	None
Rxra	Reep3	0.90623	50.58	0.579	rgb(223,106,108)	1.9934	None
Rxra	Slco4a1	0.90623	50.58	0.58	rgb(223,106,107)	1.9934	None
Satb1	Crat	0.90623	50.58	0.576	rgb(223,107,108)	1.9934	None
Sp2	Dach2	-0.90623	50.58	-5.8E-01	rgb( 91,140,239)	1.9934	None
Sp4	S100a6	0.90623	50.58	0.576	rgb(223,107,108)	1.9934	None
Sp4	Smpd4	-0.90623	50.58	-5.8E-01	rgb( 91,140,239)	1.9934	None
Sp4	Wwp1	0.90623	50.58	0.576	rgb(223,107,108)	1.9934	None
Srebf1	Tmc6	0.90623	50.58	0.584	rgb(223,105,107)	1.9934	None
Stat1	Tpbg	0.90623	50.58	0.579	rgb(223,106,108)	1.9934	None
Stat2	Nfatc1	-0.90623	50.58	-5.8E-01	rgb( 92,141,239)	1.9934	None
Tal2	Il22	-0.90623	50.58	-5.8E-01	rgb( 92,141,239)	1.9934	2,2
Tcf3	Ppard	0.90623	50.58	0.585	rgb(223,105,106)	1.9934	None
Trp53	Fam49b	-0.90623	50.58	-5.8E-01	rgb( 91,141,239)	1.9934	None
Vax2	Myo1f	0.90623	50.58	0.576	rgb(223,107,108)	1.9934	2,2
Yy2	Acin1	0.90623	50.58	0.579	rgb(223,106,108)	1.9934	None
Yy2	Eci2	-0.90623	50.58	-5.8E-01	rgb( 91,140,239)	1.9934	None
Zbtb7a	Slc6a6	0.90623	50.58	0.582	rgb(223,106,107)	1.9934	None
Zbtb7b	Fam53b	0.90623	50.58	0.578	rgb(223,107,108)	1.9934	None
Zbtb7c	Mylk	0.90623	50.58	0.579	rgb(223,106,108)	1.9934	2,2
Zfhx3	Ermp1	0.90623	50.58	0.578	rgb(223,107,108)	1.9934	2,2
Zfp148	Synj1	0.90623	50.58	0.584	rgb(223,105,107)	1.9934	None
Zfp202	Dusp12	0.90623	50.58	0.578	rgb(223,107,108)	1.9934	2,2
Zfp219	Stat4	0.90623	50.58	0.58	rgb(223,106,107)	1.9934	None
Zfp263	Oxct1	-0.90623	50.58	-5.8E-01	rgb( 91,140,239)	1.9934	None
Zfp523	Podnl1	0.90623	50.58	0.582	rgb(223,106,107)	1.9934	2,2
Atmin	Lamb3	0.90623	50.58	0.575	rgb(223,107,108)	1.9934	2,2
C030039L03Rik	Ppme1	0.90623	50.58	0.579	rgb(223,106,108)	1.9934	2,2
Dpf1	Porcn	0.90623	50.58	0.575	rgb(223,107,108)	1.9934	2,2
Klf6	Chst3	-0.90623	50.58	-5.8E-01	rgb( 91,140,239)	1.9934	2,2
Terf1	Pqlc1	-0.90623	50.58	-5.8E-01	rgb( 91,140,239)	1.9934	2,2
Zfp365	Phlda3	0.90623	50.58	0.576	rgb(223,107,108)	1.9934	2,2
Zfp385a	Phlda3	0.90623	50.58	0.579	rgb(223,106,108)	1.9934	2,2
Zfp385a	Zfp365	0.90623	50.58	0.583	rgb(223,106,107)	1.9934	2,2
Zfp874a	Rin2	0.90623	50.58	0.581	rgb(223,106,107)	1.9934	2,2
Zfp948	Adam4	0.90623	50.58	0.577	rgb(223,107,108)	1.9934	2,2
Arid3a	Scml4	-0.90299	50.57	-5.7E-01	rgb( 94,142,239)	1.9932	None
Atf6	Lamc1	0.90299	50.57	0.566	rgb(223,109,110)	1.9932	None
Bach1	Tspan3	-0.90299	50.57	-5.7E-01	rgb( 93,142,239)	1.9932	None
Batf	Dhrs9	-0.90299	50.57	-5.7E-01	rgb( 93,142,239)	1.9932	None
Batf3	Gab2	0.90299	50.57	0.565	rgb(223,109,110)	1.9932	None
Bcl11b	Pde8a	-0.90299	50.57	-5.7E-01	rgb( 94,142,238)	1.9932	None
Bhlhe40	St3gal1	0.90299	50.57	0.566	rgb(223,109,110)	1.9932	None
E2f1	Ifit2	0.90299	50.57	0.566	rgb(223,109,110)	1.9932	None
Ebf1	A430005L14Rik	-0.90299	50.57	-5.7E-01	rgb( 94,142,239)	1.9932	None
Egr2	Maff	0.90299	50.57	0.57	rgb(223,108,109)	1.9932	None
Elf1	C330018D20Rik	-0.90299	50.57	-5.7E-01	rgb( 92,141,239)	1.9932	None
Elf1	Dars2	0.90299	50.57	0.571	rgb(223,108,109)	1.9932	None
Elf1	Rcsd1	0.90299	50.57	0.568	rgb(223,109,110)	1.9932	None
Esrra	Gcnt1	-0.90299	50.57	-5.7E-01	rgb( 93,141,239)	1.9932	None
Ets1	Kcnip2	0.90299	50.57	0.568	rgb(223,109,110)	1.9932	None
Ets1	Rell1	0.90299	50.57	0.569	rgb(223,108,110)	1.9932	None
Etv6	Fam69b	0.90299	50.57	0.569	rgb(223,108,110)	1.9932	None
Fosl2	Lgmn	0.90299	50.57	0.571	rgb(223,108,109)	1.9932	None
Foxf2	Adora2b	0.90299	50.57	0.571	rgb(223,108,109)	1.9932	2,2
Foxf2	Ngf	0.90299	50.57	0.573	rgb(223,107,109)	1.9932	2,2
Foxo3	9030617O03Rik	0.90299	50.57	0.574	rgb(223,107,109)	1.9932	None
Hif1a	Chm	0.90299	50.57	0.575	rgb(223,107,108)	1.9932	None
Hif3a	Mboat2	0.90299	50.57	0.572	rgb(223,108,109)	1.9932	2,2
Irf2	Eaf2	0.90299	50.57	0.57	rgb(223,108,109)	1.9932	None
Irf4	Arrb1	-0.90299	50.57	-5.7E-01	rgb( 94,142,239)	1.9932	None
Irf4	F730043M19Rik	0.90299	50.57	0.571	rgb(223,108,109)	1.9932	None
Irf4	Fam111a	-0.90299	50.57	-5.7E-01	rgb( 94,142,239)	1.9932	None
Irf4	Spry2	-0.90299	50.57	-5.7E-01	rgb( 94,142,239)	1.9932	2,2
Irf5	Capn5	0.90299	50.57	0.566	rgb(223,109,110)	1.9932	None
Irf5	Pde7a	0.90299	50.57	0.569	rgb(223,108,109)	1.9932	None
Irf7	Ccl5	0.90299	50.57	0.569	rgb(223,108,109)	1.9932	2,2
Irf7	Ccrl2	0.90299	50.57	0.572	rgb(223,108,109)	1.9932	2,2
Jdp2	Pck2	0.90299	50.57	0.566	rgb(223,109,110)	1.9932	2,2
Jun	Serinc5	0.90299	50.57	0.566	rgb(223,109,110)	1.9932	None
Jund	Il4ra	0.90299	50.57	0.567	rgb(223,109,110)	1.9932	None
Klf10	Tiparp	0.90299	50.57	0.574	rgb(223,107,109)	1.9932	None
Klf8	2310033P09Rik	-0.90299	50.57	-5.7E-01	rgb( 93,142,239)	1.9932	None
Lef1	Aff3	0.90299	50.57	0.568	rgb(223,109,110)	1.9932	None
Lef1	Sgsm2	-0.90299	50.57	-5.7E-01	rgb( 93,141,239)	1.9932	None
Lef1	Slc1a4	-0.90299	50.57	-5.7E-01	rgb( 94,142,239)	1.9932	None
Maf	Pmepa1	0.90299	50.57	0.567	rgb(223,109,110)	1.9932	None
Meis3	Icam2	0.90299	50.57	0.571	rgb(223,108,109)	1.9932	None
Meis3	Tet1	-0.90299	50.57	-5.7E-01	rgb( 93,142,239)	1.9932	2,2
Myb	Tmem120b	0.90299	50.57	0.568	rgb(223,108,110)	1.9932	2,2
Nfatc1	Synpo	0.90299	50.57	0.572	rgb(223,108,109)	1.9932	None
Nfkb1	Ildr1	-0.90299	50.57	-5.7E-01	rgb( 94,142,239)	1.9932	None
Nfkb2	Rel	0.90299	50.57	0.567	rgb(223,109,110)	1.9932	None
Nr1d1	Galnt12	0.90299	50.57	0.574	rgb(223,107,109)	1.9932	None
Nr4a1	Nr4a3	0.90299	50.57	0.572	rgb(223,108,109)	1.9932	2,2
Otx1	Zdbf2	0.90299	50.57	0.574	rgb(223,107,108)	1.9932	2,2
Plagl1	Mex3a	0.90299	50.57	0.571	rgb(223,108,109)	1.9932	2,2
Pou2f2	Ncoa2	0.90299	50.57	0.567	rgb(223,109,110)	1.9932	None
Prrx1	Fat1	0.90299	50.57	0.568	rgb(223,108,110)	1.9932	2,2
Rara	Ifih1	-0.90299	50.57	-5.7E-01	rgb( 93,142,239)	1.9932	None
Rel	Heg1	0.90299	50.57	0.567	rgb(223,109,110)	1.9932	None
Rela	Ikzf4	0.90299	50.57	0.566	rgb(223,109,110)	1.9932	None
Rela	Sarm1	0.90299	50.57	0.566	rgb(223,109,110)	1.9932	None
Rfx3	Ppm1d	-0.90299	50.57	-5.7E-01	rgb( 94,142,238)	1.9932	None
Runx2	Frmd4b	0.90299	50.57	0.57	rgb(223,108,109)	1.9932	None
Runx2	Sema4f	0.90299	50.57	0.568	rgb(223,109,110)	1.9932	None
Rxra	Itpka	0.90299	50.57	0.566	rgb(223,109,110)	1.9932	None
Rxra	Smek1	0.90299	50.57	0.566	rgb(223,109,110)	1.9932	None
Rxrb	Trpm6	-0.90299	50.57	-5.7E-01	rgb( 93,142,239)	1.9932	None
Six5	Pcsk9	0.90299	50.57	0.566	rgb(223,109,110)	1.9932	2,2
Smad4	Itpr3	0.90299	50.57	0.57	rgb(223,108,109)	1.9932	None
Sox5	Traf6	-0.90299	50.57	-5.7E-01	rgb( 94,142,239)	1.9932	None
Sp2	Acot13	-0.90299	50.57	-5.7E-01	rgb( 93,141,239)	1.9932	None
Sp2	Skap2	-0.90299	50.57	-5.7E-01	rgb( 94,142,239)	1.9932	None
Sp3	Uqcrq	-0.90299	50.57	-5.7E-01	rgb( 93,141,239)	1.9932	None
Sp4	Bend4	0.90299	50.57	0.569	rgb(223,108,109)	1.9932	None
Sp4	Stx1a	-0.90299	50.57	-5.7E-01	rgb( 94,142,238)	1.9932	None
Spib	Pik3r3	0.90299	50.57	0.569	rgb(223,108,109)	1.9932	None
Srebf1	Col7a1	0.90299	50.57	0.573	rgb(223,108,109)	1.9932	None
Srebf2	Kdm2b	0.90299	50.57	0.571	rgb(223,108,109)	1.9932	None
Srf	D830031N03Rik	0.90299	50.57	0.574	rgb(223,107,109)	1.9932	None
Stat4	Nudt6	-0.90299	50.57	-5.7E-01	rgb( 93,142,239)	1.9932	None
Tcf12	Asap1	0.90299	50.57	0.575	rgb(223,107,108)	1.9932	None
Tcf12	H2-Ab1	-0.90299	50.57	-5.7E-01	rgb( 93,142,239)	1.9932	None
Tead3	Plekho1	0.90299	50.57	0.574	rgb(223,107,108)	1.9932	2,2
Thap1	Dffb	0.90299	50.57	0.571	rgb(223,108,109)	1.9932	None
Twist1	Glt28d2	0.90299	50.57	0.573	rgb(223,108,109)	1.9932	2,2
Vdr	Rabgap1l	0.90299	50.57	0.567	rgb(223,109,110)	1.9932	None
Zbtb7a	Ptk7	-0.90299	50.57	-5.7E-01	rgb( 92,141,239)	1.9932	None
Zeb1	Ap1s3	-0.90299	50.57	-5.7E-01	rgb( 93,142,239)	1.9932	None
Zfp263	Cdc25b	-0.90299	50.57	-5.7E-01	rgb( 93,141,239)	1.9932	None
Zfp263	Ikbke	0.90299	50.57	0.569	rgb(223,108,109)	1.9932	None
Zfp281	Gimap4	0.90299	50.57	0.573	rgb(223,108,109)	1.9932	None
Zfp523	Sugt1	-0.90299	50.57	-5.7E-01	rgb( 93,142,239)	1.9932	None
Zfp524	Lime1	0.90299	50.57	0.569	rgb(223,108,110)	1.9932	2,2
Zfx	Cd59a	-0.90299	50.57	-5.7E-01	rgb( 93,141,239)	1.9932	None
Zfx	Rgs19	-0.90299	50.57	-5.7E-01	rgb( 92,141,239)	1.9932	None
C030039L03Rik	4930417O13Rik	0.90299	50.57	0.573	rgb(223,108,109)	1.9932	2,2
C030039L03Rik	Kcnc3	0.90299	50.57	0.569	rgb(223,108,109)	1.9932	2,2
Mxd3	9530077C05Rik	0.90299	50.57	0.57	rgb(223,108,109)	1.9932	2,2
Tulp2	Tnnt3	0.90299	50.57	0.567	rgb(223,109,110)	1.9932	2,2
Zfp191	B4galnt1	-0.90299	50.57	-5.7E-01	rgb( 93,142,239)	1.9932	2,2
Zfp429	H60c	-0.90299	50.57	-5.7E-01	rgb( 94,142,239)	1.9932	2,2
Zfp629	Fgfr1	0.90299	50.57	0.573	rgb(223,108,109)	1.9932	2,2
Ar	Maml3	0.89976	50.56	0.564	rgb(223,109,110)	1.993	None
Arid3a	Treml2	0.89976	50.56	0.56	rgb(223,110,111)	1.993	None
Atf5	Hmox1	0.89976	50.56	0.557	rgb(223,111,112)	1.993	None
Batf	Hvcn1	0.89976	50.56	0.559	rgb(223,110,111)	1.993	None
Batf	Il12rb1	0.89976	50.56	0.559	rgb(223,110,111)	1.993	None
Batf	Qser1	-0.89976	50.56	-5.6E-01	rgb( 95,143,238)	1.993	None
Batf3	Tmprss6	0.89976	50.56	0.565	rgb(223,109,110)	1.993	None
Bcl6	3110057O12Rik	-0.89976	50.56	-5.6E-01	rgb( 96,144,238)	1.993	2,2
Bcl6b	Tlcd2	0.89976	50.56	0.558	rgb(223,110,111)	1.993	None
Cebpg	Ddit3	0.89976	50.56	0.564	rgb(223,109,110)	1.993	None
Cux1	Sars	-0.89976	50.56	-5.6E-01	rgb( 96,143,238)	1.993	2,2
Ddit3	Cox6a2	0.89976	50.56	0.562	rgb(223,110,111)	1.993	2,2
Ddit3	Pstpip1	0.89976	50.56	0.557	rgb(223,111,112)	1.993	None
Ebf1	Bend3	-0.89976	50.56	-5.6E-01	rgb( 95,143,238)	1.993	None
Ebf1	Qtrtd1	-0.89976	50.56	-5.6E-01	rgb( 96,144,238)	1.993	None
Egr1	Basp1	-0.89976	50.56	-5.6E-01	rgb( 95,143,238)	1.993	None
Elf1	Rtn4	0.89976	50.56	0.561	rgb(223,110,111)	1.993	None
Ets1	Dhx33	-0.89976	50.56	-5.6E-01	rgb( 96,143,238)	1.993	None
Ets1	Dmxl2	-0.89976	50.56	-5.6E-01	rgb( 95,143,238)	1.993	2,2
Ets1	Matk	0.89976	50.56	0.56	rgb(223,110,111)	1.993	None
Ets1	Me2	0.89976	50.56	0.559	rgb(223,110,111)	1.993	None
Ets1	Slc15a1	0.89976	50.56	0.561	rgb(223,110,111)	1.993	2,2
Etv6	Arid3a	0.89976	50.56	0.556	rgb(223,111,112)	1.993	None
Etv6	Tnfsf11	-0.89976	50.56	-5.6E-01	rgb( 95,143,238)	1.993	None
Fosb	Gpsm2	-0.89976	50.56	-5.6E-01	rgb( 95,143,238)	1.993	None
Fosl2	Chd7	0.89976	50.56	0.56	rgb(223,110,111)	1.993	None
Fosl2	Sfmbt2	-0.89976	50.56	-5.6E-01	rgb( 95,143,238)	1.993	None
Foxf2	Akr1b8	0.89976	50.56	0.557	rgb(223,111,112)	1.993	2,2
Foxf2	Trove2	0.89976	50.56	0.563	rgb(223,110,111)	1.993	2,2
Foxo3	Ndrg1	0.89976	50.56	0.557	rgb(223,111,112)	1.993	None
Foxp1	5430421N21Rik	-0.89976	50.56	-5.6E-01	rgb( 95,143,238)	1.993	2,2
Hbp1	Rpusd2	-0.89976	50.56	-5.6E-01	rgb( 94,142,238)	1.993	None
Hif1a	Cd28	0.89976	50.56	0.557	rgb(223,111,112)	1.993	None
Hif1a	Epm2a	0.89976	50.56	0.564	rgb(223,109,110)	1.993	None
Hif1a	Gpr65	0.89976	50.56	0.564	rgb(223,109,110)	1.993	None
Hif1a	Ston2	0.89976	50.56	0.562	rgb(223,110,111)	1.993	None
Hsf1	Cox7a2l	-0.89976	50.56	-5.6E-01	rgb( 96,144,238)	1.993	None
Ikzf2	Adora2a	0.89976	50.56	0.558	rgb(223,110,112)	1.993	None
Ikzf4	Adora2a	-0.89976	50.56	-5.6E-01	rgb( 95,143,238)	1.993	None
Insm1	P2ry1	0.89976	50.56	0.562	rgb(223,110,111)	1.993	None
Irf2	Ms4a6c	0.89976	50.56	0.558	rgb(223,110,111)	1.993	None
Irf4	Chst3	-0.89976	50.56	-5.6E-01	rgb( 96,144,238)	1.993	None
Irf4	Cnksr3	-0.89976	50.56	-5.6E-01	rgb( 96,143,238)	1.993	None
Irf4	Gdpd5	-0.89976	50.56	-5.6E-01	rgb( 95,143,238)	1.993	None
Irf4	Nqo2	-0.89976	50.56	-5.6E-01	rgb( 97,144,238)	1.993	None
Irf4	Ptk2	-0.89976	50.56	-5.6E-01	rgb( 96,143,238)	1.993	None
Irf9	Flt3l	0.89976	50.56	0.564	rgb(223,109,110)	1.993	None
Jun	Cd160	-0.89976	50.56	-5.6E-01	rgb( 94,142,238)	1.993	2,2
Jund	Akirin1	0.89976	50.56	0.561	rgb(223,110,111)	1.993	None
Jund	Dapl1	-0.89976	50.56	-5.6E-01	rgb( 96,143,238)	1.993	None
Jund	Txk	-0.89976	50.56	-5.6E-01	rgb( 96,143,238)	1.993	None
Klf2	Fam174b	0.89976	50.56	0.561	rgb(223,110,111)	1.993	None
Klf2	Zcchc12	0.89976	50.56	0.56	rgb(223,110,111)	1.993	2,2
Lyl1	Kdelc2	0.89976	50.56	0.561	rgb(223,110,111)	1.993	None
Mga	Tmem38b	-0.89976	50.56	-5.6E-01	rgb( 94,142,238)	1.993	None
Mxi1	Dcp2	-0.89976	50.56	-5.6E-01	rgb( 96,143,238)	1.993	None
Myb	Cysltr1	0.89976	50.56	0.559	rgb(223,110,111)	1.993	None
Nfatc4	Fbxo2	0.89976	50.56	0.556	rgb(223,111,112)	1.993	None
Nfatc4	Gpr153	0.89976	50.56	0.562	rgb(223,110,111)	1.993	2,2
Nkx1-2	Pappa2	0.89976	50.56	0.56	rgb(223,110,111)	1.993	2,2
Nr1d1	Glis1	0.89976	50.56	0.56	rgb(223,110,111)	1.993	None
Plagl1	Eml1	0.89976	50.56	0.562	rgb(223,110,111)	1.993	2,2
Rela	Ppic	-0.89976	50.56	-5.6E-01	rgb( 95,143,238)	1.993	None
Rela	Rgmb	0.89976	50.56	0.563	rgb(223,110,111)	1.993	None
Rest	Hk1	0.89976	50.56	0.558	rgb(223,110,112)	1.993	None
Rorc	Cables1	-0.89976	50.56	-5.6E-01	rgb( 95,143,238)	1.993	None
Rxra	Itpr1	0.89976	50.56	0.563	rgb(223,110,111)	1.993	None
Rxra	Ptk7	0.89976	50.56	0.558	rgb(223,111,112)	1.993	None
Smad3	Chchd7	-0.89976	50.56	-5.6E-01	rgb( 95,143,238)	1.993	None
Smad3	Penk	-0.89976	50.56	-5.6E-01	rgb( 95,143,238)	1.993	None
Sox5	Akr1b8	0.89976	50.56	0.563	rgb(223,109,111)	1.993	2,2
Sp2	Pten	-0.89976	50.56	-5.6E-01	rgb( 94,142,238)	1.993	None
Sp2	Tmem184b	0.89976	50.56	0.565	rgb(223,109,110)	1.993	None
Sp3	Dach2	-0.89976	50.56	-5.6E-01	rgb( 96,144,238)	1.993	None
Sp4	Numbl	0.89976	50.56	0.556	rgb(223,111,112)	1.993	None
Sp4	Sorcs2	0.89976	50.56	0.563	rgb(223,109,111)	1.993	None
Spib	Snx11	0.89976	50.56	0.559	rgb(223,110,111)	1.993	2,2
Srebf1	Hmgcr	0.89976	50.56	0.56	rgb(223,110,111)	1.993	None
Srf	Ccdc107	-0.89976	50.56	-5.6E-01	rgb( 95,143,238)	1.993	None
Tal2	Myo10	-0.89976	50.56	-5.6E-01	rgb( 96,143,238)	1.993	None
Tbx21	Myd88	0.89976	50.56	0.56	rgb(223,110,111)	1.993	2,2
Tcf12	Mxd3	-0.89976	50.56	-5.6E-01	rgb( 96,143,238)	1.993	None
Tcf12	Pafah1b3	-0.89976	50.56	-5.6E-01	rgb( 97,144,238)	1.993	2,2
Tcf3	Tspan2	0.89976	50.56	0.559	rgb(223,110,111)	1.993	None
Tead1	Stxbp6	0.89976	50.56	0.563	rgb(223,110,111)	1.993	2,2
Thrb	Dmrta2	0.89976	50.56	0.561	rgb(223,110,111)	1.993	2,2
Zbtb7b	Gramd1b	0.89976	50.56	0.56	rgb(223,110,111)	1.993	None
Zbtb7b	Hps6	0.89976	50.56	0.562	rgb(223,110,111)	1.993	None
Zbtb7b	Reep3	-0.89976	50.56	-5.6E-01	rgb( 95,143,238)	1.993	None
Zeb1	Asf1a	-0.89976	50.56	-5.6E-01	rgb( 96,143,238)	1.993	None
Zeb1	Emb	0.89976	50.56	0.556	rgb(223,111,112)	1.993	None
Zfhx3	Pik3ap1	0.89976	50.56	0.556	rgb(223,111,112)	1.993	None
Zfp148	Ivd	-0.89976	50.56	-5.6E-01	rgb( 96,144,238)	1.993	None
Zfp148	Picalm	0.89976	50.56	0.559	rgb(223,110,111)	1.993	None
Zfp148	Slc9a3r1	-0.89976	50.56	-5.6E-01	rgb( 95,143,238)	1.993	None
Zfp219	Snx9	0.89976	50.56	0.556	rgb(223,111,112)	1.993	None
Zfp263	Dhcr7	-0.89976	50.56	-5.6E-01	rgb( 97,144,238)	1.993	None
Zfp281	Tnf	-0.89976	50.56	-5.6E-01	rgb( 95,143,238)	1.993	None
Zfp281	Tnk2	-0.89976	50.56	-5.6E-01	rgb( 96,143,238)	1.993	None
Ncoa2	Notch2	0.89976	50.56	0.556	rgb(223,111,112)	1.993	2,2
Zfp367	Cenpm	0.89976	50.56	0.564	rgb(223,109,110)	1.993	2,2
Zfp385a	Ckmt1	0.89976	50.56	0.556	rgb(223,111,112)	1.993	2,2
Zfp449	Tcea3	0.89976	50.56	0.561	rgb(223,110,111)	1.993	2,2
Zfp629	Ubiad1	-0.89976	50.56	-5.6E-01	rgb( 95,143,238)	1.993	2,2
Zfp750	Pik3r3	0.89976	50.56	0.558	rgb(223,110,111)	1.993	2,2
Zfp775	Fam69b	0.89976	50.56	0.556	rgb(223,111,112)	1.993	2,2
Zfp808	Hist1h1e	-0.89976	50.56	-5.6E-01	rgb( 96,143,238)	1.993	2,2
Arid3a	Erc1	0.89653	50.55	0.55	rgb(223,112,113)	1.9928	None
Arid3a	Zfp36l1	-0.89653	50.55	-5.5E-01	rgb( 97,144,238)	1.9928	None
Atf5	Gmfg	0.89653	50.55	0.552	rgb(223,112,113)	1.9928	2,2
Batf	Gbp5	-0.89653	50.55	-5.5E-01	rgb( 97,144,238)	1.9928	None
Bcl6	Pgm2	-0.89653	50.55	-5.5E-01	rgb( 99,145,238)	1.9928	None
Cebpb	1700025G04Rik	0.89653	50.55	0.548	rgb(223,112,113)	1.9928	None
Cebpb	Osbpl2	0.89653	50.55	0.552	rgb(223,112,113)	1.9928	None
Creb3l1	Pcdh7	-0.89653	50.55	-5.5E-01	rgb( 97,144,238)	1.9928	None
Creb3l1	Tesk2	0.89653	50.55	0.555	rgb(223,111,112)	1.9928	None
Crem	Plaur	0.89653	50.55	0.553	rgb(223,111,112)	1.9928	None
Ddit3	Dhx33	-0.89653	50.55	-5.5E-01	rgb( 98,144,238)	1.9928	None
E2f1	Hspa4l	-0.89653	50.55	-5.5E-01	rgb( 97,144,238)	1.9928	None
E2f1	Plk2	-0.89653	50.55	-5.5E-01	rgb( 97,144,238)	1.9928	None
E2f4	Ggct	-0.89653	50.55	-5.5E-01	rgb( 97,144,238)	1.9928	None
E2f4	Sertad1	-0.89653	50.55	-5.5E-01	rgb( 97,144,238)	1.9928	None
Ebf1	Rcor2	-0.89653	50.55	-5.5E-01	rgb( 98,145,238)	1.9928	None
Egr1	Zfp36	0.89653	50.55	0.551	rgb(223,112,113)	1.9928	None
Egr2	Endod1	-0.89653	50.55	-5.5E-01	rgb( 98,144,238)	1.9928	None
Elf1	Atad2b	0.89653	50.55	0.553	rgb(223,111,113)	1.9928	None
Elf1	Cmah	0.89653	50.55	0.553	rgb(223,111,112)	1.9928	None
Elf1	Herc4	0.89653	50.55	0.548	rgb(223,112,113)	1.9928	None
Ets1	Abcg1	0.89653	50.55	0.547	rgb(223,112,114)	1.9928	2,2
Ets2	Ifit2	0.89653	50.55	0.548	rgb(223,112,113)	1.9928	2,2
Etv6	Sesn1	-0.89653	50.55	-5.5E-01	rgb( 98,145,238)	1.9928	None
Foxf2	Nhs	0.89653	50.55	0.546	rgb(223,113,114)	1.9928	2,2
Foxo3	Zcchc2	0.89653	50.55	0.549	rgb(223,112,113)	1.9928	None
Foxs1	Hvcn1	0.89653	50.55	0.548	rgb(223,112,114)	1.9928	2,2
Gabpa	Ccdc50	0.89653	50.55	0.546	rgb(223,113,114)	1.9928	None
Hes1	Fam43a	0.89653	50.55	0.549	rgb(223,112,113)	1.9928	2,2
Hic1	Abcb9	0.89653	50.55	0.551	rgb(223,112,113)	1.9928	None
Hif1a	Tab2	0.89653	50.55	0.551	rgb(223,112,113)	1.9928	None
Irf2	Dhrs4	0.89653	50.55	0.546	rgb(223,113,114)	1.9928	None
Irf2	Plod3	-0.89653	50.55	-5.5E-01	rgb( 98,145,238)	1.9928	None
Irf4	Icosl	-0.89653	50.55	-5.5E-01	rgb( 98,145,238)	1.9928	None
Irf4	Itga5	0.89653	50.55	0.554	rgb(223,111,112)	1.9928	None
Irf4	Myo1e	-0.89653	50.55	-5.5E-01	rgb( 98,144,238)	1.9928	None
Irf5	Ppap2c	0.89653	50.55	0.554	rgb(223,111,112)	1.9928	2,2
Irf7	Ifi27l2a	0.89653	50.55	0.546	rgb(223,113,114)	1.9928	None
Junb	Sgsm2	-0.89653	50.55	-5.5E-01	rgb( 97,144,238)	1.9928	None
Klf13	Ndrg1	0.89653	50.55	0.55	rgb(223,112,113)	1.9928	None
Klf7	Ddit3	0.89653	50.55	0.547	rgb(223,113,114)	1.9928	None
Lyl1	Lix1l	0.89653	50.55	0.547	rgb(223,112,114)	1.9928	None
Myc	Cdkn1b	-0.89653	50.55	-5.5E-01	rgb( 97,144,238)	1.9928	None
Nfat5	Tmed3	-0.89653	50.55	-5.5E-01	rgb( 98,145,238)	1.9928	None
Nfatc2	Grn	0.89653	50.55	0.55	rgb(223,112,113)	1.9928	None
Nfatc2	Mndal	-0.89653	50.55	-5.5E-01	rgb( 98,144,238)	1.9928	None
Nfe2l2	Tmem120b	-0.89653	50.55	-5.5E-01	rgb( 98,145,238)	1.9928	None
Nfkb1	Pla1a	0.89653	50.55	0.549	rgb(223,112,113)	1.9928	None
Nr3c1	Bcl11b	0.89653	50.55	0.55	rgb(223,112,113)	1.9928	None
Nr3c1	Map3k5	0.89653	50.55	0.552	rgb(223,112,113)	1.9928	None
Nr4a1	Nfkbie	0.89653	50.55	0.547	rgb(223,113,114)	1.9928	2,2
Plagl1	Slc3a2	0.89653	50.55	0.549	rgb(223,112,113)	1.9928	None
Pou2af1	Sh3bp1	-0.89653	50.55	-5.5E-01	rgb( 97,144,238)	1.9928	None
Pparg	Dgkk	0.89653	50.55	0.55	rgb(223,112,113)	1.9928	2,2
Rest	Utrn	0.89653	50.55	0.549	rgb(223,112,113)	1.9928	None
Rfx3	Ap1s3	0.89653	50.55	0.55	rgb(223,112,113)	1.9928	None
Rfx3	Atp10d	0.89653	50.55	0.554	rgb(223,111,112)	1.9928	None
Rora	Impdh1	-0.89653	50.55	-5.5E-01	rgb( 98,145,238)	1.9928	None
Rorc	Calhm2	0.89653	50.55	0.546	rgb(223,113,114)	1.9928	None
Rreb1	Tacc2	0.89653	50.55	0.548	rgb(223,112,113)	1.9928	None
Six5	Abhd4	0.89653	50.55	0.552	rgb(223,112,113)	1.9928	2,2
Six5	Rcan3	-0.89653	50.55	-5.5E-01	rgb( 97,144,238)	1.9928	None
Smad3	Bcas1	-0.89653	50.55	-5.5E-01	rgb( 98,144,238)	1.9928	2,2
Smad3	Cyth4	0.89653	50.55	0.549	rgb(223,112,113)	1.9928	None
Sp110	M6pr	0.89653	50.55	0.555	rgb(223,111,112)	1.9928	None
Sp2	Dram2	-0.89653	50.55	-5.5E-01	rgb( 98,145,238)	1.9928	None
Sp2	Eci1	-0.89653	50.55	-5.5E-01	rgb( 97,144,238)	1.9928	None
Sp2	Gmfg	-0.89653	50.55	-5.5E-01	rgb( 97,144,238)	1.9928	None
Sp2	Rhoc	-0.89653	50.55	-5.5E-01	rgb( 97,144,238)	1.9928	None
Sp2	Vasn	0.89653	50.55	0.551	rgb(223,112,113)	1.9928	None
Sp3	Herc4	0.89653	50.55	0.547	rgb(223,112,114)	1.9928	None
Sp4	Ccdc134	-0.89653	50.55	-5.5E-01	rgb( 97,144,238)	1.9928	None
Sp4	Ccdc57	-0.89653	50.55	-5.5E-01	rgb( 98,145,238)	1.9928	None
Sp4	Fkrp	-0.89653	50.55	-5.5E-01	rgb( 97,144,238)	1.9928	None
Sp4	Marcksl1	-0.89653	50.55	-5.5E-01	rgb( 97,144,238)	1.9928	None
Sp4	Tgoln1	0.89653	50.55	0.546	rgb(223,113,114)	1.9928	None
Sp4	Zc3h6	0.89653	50.55	0.546	rgb(223,113,114)	1.9928	None
Srebf1	Chd7	0.89653	50.55	0.546	rgb(223,113,114)	1.9928	None
Srebf1	Pla2g12a	-0.89653	50.55	-5.5E-01	rgb( 97,144,238)	1.9928	None
Srebf2	Fbxo10	0.89653	50.55	0.546	rgb(223,113,114)	1.9928	None
Srf	Zfp646	0.89653	50.55	0.552	rgb(223,112,113)	1.9928	None
Stat4	Crem	0.89653	50.55	0.551	rgb(223,112,113)	1.9928	None
Thap1	Tbc1d14	-0.89653	50.55	-5.5E-01	rgb( 98,145,238)	1.9928	None
Topors	Ifi27l2a	-0.89653	50.55	-5.5E-01	rgb( 98,144,238)	1.9928	None
Trp53	Cercam	-0.89653	50.55	-5.5E-01	rgb( 98,145,238)	1.9928	None
Twist1	Mcoln2	0.89653	50.55	0.549	rgb(223,112,113)	1.9928	None
Vax2	Gcnt2	0.89653	50.55	0.554	rgb(223,111,112)	1.9928	2,2
Zbtb33	Gpr3	-0.89653	50.55	-5.5E-01	rgb( 97,144,238)	1.9928	None
Zbtb7b	Osm	0.89653	50.55	0.548	rgb(223,112,113)	1.9928	None
Zbtb7c	Synm	0.89653	50.55	0.551	rgb(223,112,113)	1.9928	None
Zfhx3	Asnsd1	0.89653	50.55	0.55	rgb(223,112,113)	1.9928	2,2
Zfhx3	Wwc1	0.89653	50.55	0.549	rgb(223,112,113)	1.9928	None
Zfp219	Eno3	0.89653	50.55	0.548	rgb(223,112,113)	1.9928	None
Zfp219	Ptprs	0.89653	50.55	0.547	rgb(223,113,114)	1.9928	2,2
Zfp263	Dcaf17	-0.89653	50.55	-5.5E-01	rgb( 98,145,238)	1.9928	None
Zfp263	Vegfa	-0.89653	50.55	-5.5E-01	rgb( 98,145,238)	1.9928	None
Dr1	Srpk1	-0.89653	50.55	-5.5E-01	rgb( 98,145,238)	1.9928	2,2
Klf6	Zfp652	-0.89653	50.55	-5.5E-01	rgb( 97,144,238)	1.9928	2,2
Mxd4	2210013O21Rik	0.89653	50.55	0.554	rgb(223,111,112)	1.9928	2,2
Scml4	4632428N05Rik	0.89653	50.55	0.548	rgb(223,112,113)	1.9928	2,2
Sgsm2	Unc93b1	0.89653	50.55	0.548	rgb(223,112,113)	1.9928	2,2
Zfp112	Egln1	-0.89653	50.55	-5.5E-01	rgb( 97,144,238)	1.9928	2,2
Zfp385a	Cox6b2	0.89653	50.55	0.549	rgb(223,112,113)	1.9928	2,2
Zfp473	Stat2	0.89653	50.55	0.55	rgb(223,112,113)	1.9928	2,2
Zfp651	Sox13	0.89653	50.55	0.548	rgb(223,112,113)	1.9928	2,2
Arntl2	Mvp	0.89329	50.54	0.536	rgb(223,115,116)	1.9926	2,2
Batf	Cdyl2	-0.89329	50.54	-5.4E-01	rgb(100,146,237)	1.9926	None
Batf	Trim36	0.89329	50.54	0.536	rgb(223,115,116)	1.9926	None
Bcl6	Qtrtd1	0.89329	50.54	0.542	rgb(223,113,115)	1.9926	None
Bhlhe40	Fam57a	0.89329	50.54	0.544	rgb(223,113,114)	1.9926	None
Bhlhe40	Nr4a1	0.89329	50.54	0.541	rgb(223,114,115)	1.9926	None
Bhlhe40	Pank2	0.89329	50.54	0.543	rgb(223,113,114)	1.9926	None
Bhlhe40	Slc2a1	0.89329	50.54	0.537	rgb(223,114,116)	1.9926	None
Cebpb	Cd4	-0.89329	50.54	-5.4E-01	rgb( 99,145,238)	1.9926	None
Creb3l2	Syn1	0.89329	50.54	0.54	rgb(223,114,115)	1.9926	2,2
Dbp	Aldoc	0.89329	50.54	0.541	rgb(223,114,115)	1.9926	2,2
E2f4	Lrp8	0.89329	50.54	0.543	rgb(223,113,114)	1.9926	None
Ebf1	Golm1	-0.89329	50.54	-5.4E-01	rgb(100,146,237)	1.9926	None
Ebf1	Myd88	-0.89329	50.54	-5.4E-01	rgb(100,146,238)	1.9926	None
Egr1	Nr4a1	0.89329	50.54	0.543	rgb(223,113,114)	1.9926	None
Egr1	Tle1	-0.89329	50.54	-5.4E-01	rgb(100,146,238)	1.9926	None
Egr2	Eng	0.89329	50.54	0.54	rgb(223,114,115)	1.9926	None
Egr2	Ifitm2	-0.89329	50.54	-5.4E-01	rgb(101,146,237)	1.9926	None
Egr2	Pten	-0.89329	50.54	-5.4E-01	rgb(100,146,238)	1.9926	None
Egr4	Hspb7	0.89329	50.54	0.538	rgb(223,114,115)	1.9926	None
Egr4	Trim67	0.89329	50.54	0.541	rgb(223,114,115)	1.9926	2,2
Elk3	Fam53b	0.89329	50.54	0.545	rgb(223,113,114)	1.9926	None
Esrra	Ric8	0.89329	50.54	0.537	rgb(223,114,116)	1.9926	2,2
Ets1	Flt3l	0.89329	50.54	0.535	rgb(223,115,116)	1.9926	None
Ets1	Gpd1	-0.89329	50.54	-5.4E-01	rgb(100,146,238)	1.9926	None
Ets1	Slc9a3r1	0.89329	50.54	0.54	rgb(223,114,115)	1.9926	None
Fos	Slc38a1	-0.89329	50.54	-5.4E-01	rgb(101,146,237)	1.9926	None
Fosl2	Cecr6	-0.89329	50.54	-5.4E-01	rgb(100,146,237)	1.9926	None
Fosl2	Galnt3	-0.89329	50.54	-5.4E-01	rgb( 99,145,238)	1.9926	None
Fosl2	Sec24d	0.89329	50.54	0.535	rgb(223,115,116)	1.9926	None
Gabpa	Pxmp2	-0.89329	50.54	-5.4E-01	rgb( 99,145,238)	1.9926	None
Glis2	Nbl1	0.89329	50.54	0.536	rgb(223,115,116)	1.9926	2,2
Hif1a	Ermn	0.89329	50.54	0.544	rgb(223,113,114)	1.9926	None
Hif1a	Il9r	-0.89329	50.54	-5.4E-01	rgb(101,146,237)	1.9926	None
Hif3a	Egln1	0.89329	50.54	0.542	rgb(223,113,114)	1.9926	2,2
Hmga1	Qars	0.89329	50.54	0.543	rgb(223,113,114)	1.9926	None
Hsf1	Anxa2	-0.89329	50.54	-5.4E-01	rgb( 99,145,238)	1.9926	None
Hsf1	Rpl36al	-0.89329	50.54	-5.4E-01	rgb( 99,145,238)	1.9926	None
Ikzf2	Ddr1	-0.89329	50.54	-5.4E-01	rgb(101,146,237)	1.9926	None
Irf1	Satb1	0.89329	50.54	0.539	rgb(223,114,115)	1.9926	None
Irf2	Tbc1d14	0.89329	50.54	0.54	rgb(223,114,115)	1.9926	None
Irf4	Bdh2	-0.89329	50.54	-5.4E-01	rgb( 99,146,238)	1.9926	None
Irf4	Cd44	-0.89329	50.54	-5.4E-01	rgb(101,146,237)	1.9926	None
Irf4	Cxcl3	-0.89329	50.54	-5.4E-01	rgb(100,146,238)	1.9926	None
Irf4	Pgrmc1	-0.89329	50.54	-5.4E-01	rgb( 99,145,238)	1.9926	None
Irf4	Zdhhc15	-0.89329	50.54	-5.4E-01	rgb(101,146,237)	1.9926	None
Klf7	Ptpre	0.89329	50.54	0.537	rgb(223,114,115)	1.9926	None
Lef1	Acp5	0.89329	50.54	0.543	rgb(223,113,114)	1.9926	2,2
Lin54	Psme2	-0.89329	50.54	-5.4E-01	rgb( 99,145,238)	1.9926	None
Maf	Il1rn	0.89329	50.54	0.535	rgb(223,115,116)	1.9926	None
Mafg	Arhgap26	-0.89329	50.54	-5.4E-01	rgb(101,146,237)	1.9926	None
Mxi1	Dpf1	0.89329	50.54	0.539	rgb(223,114,115)	1.9926	None
Myb	B4galnt1	0.89329	50.54	0.541	rgb(223,114,115)	1.9926	2,2
Nfat5	Pten	0.89329	50.54	0.543	rgb(223,113,114)	1.9926	None
Nfatc4	Tmem200b	0.89329	50.54	0.536	rgb(223,115,116)	1.9926	2,2
Nfil3	Slc13a3	0.89329	50.54	0.539	rgb(223,114,115)	1.9926	2,2
Nr2f6	Gpatch4	-0.89329	50.54	-5.4E-01	rgb(101,146,237)	1.9926	None
Nr2f6	Slc41a3	0.89329	50.54	0.538	rgb(223,114,115)	1.9926	None
Nr2f6	Tmc6	0.89329	50.54	0.539	rgb(223,114,115)	1.9926	None
Nr3c1	Cox17	-0.89329	50.54	-5.4E-01	rgb(101,146,237)	1.9926	None
Nr3c1	Lgals7	-0.89329	50.54	-5.4E-01	rgb( 99,146,238)	1.9926	None
Nr4a1	Klhl3	0.89329	50.54	0.535	rgb(223,115,116)	1.9926	2,2
Plagl1	Slc7a1	0.89329	50.54	0.54	rgb(223,114,115)	1.9926	2,2
Pou2af1	Amigo2	-0.89329	50.54	-5.4E-01	rgb(100,146,238)	1.9926	None
Pou2af1	Foxp1	0.89329	50.54	0.545	rgb(223,113,114)	1.9926	None
Pou2f2	Fut8	0.89329	50.54	0.54	rgb(223,114,115)	1.9926	None
Prrx1	Thbd	0.89329	50.54	0.536	rgb(223,115,116)	1.9926	2,2
Rela	Idh1	-0.89329	50.54	-5.4E-01	rgb( 99,145,238)	1.9926	None
Rfx1	Trim46	0.89329	50.54	0.539	rgb(223,114,115)	1.9926	None
Runx1	Gpr18	-0.89329	50.54	-5.4E-01	rgb(101,146,237)	1.9926	None
Runx2	Rabgap1l	0.89329	50.54	0.537	rgb(223,114,116)	1.9926	None
Runx2	Runx1	0.89329	50.54	0.542	rgb(223,113,115)	1.9926	None
Rxra	Il2rb	0.89329	50.54	0.54	rgb(223,114,115)	1.9926	None
Rxra	Slain1	0.89329	50.54	0.54	rgb(223,114,115)	1.9926	None
Satb1	Lclat1	-0.89329	50.54	-5.4E-01	rgb( 99,145,238)	1.9926	None
Smad4	B4galt2	0.89329	50.54	0.539	rgb(223,114,115)	1.9926	None
Sp2	Lgals7	-0.89329	50.54	-5.4E-01	rgb(100,146,237)	1.9926	None
Sp3	Papolg	0.89329	50.54	0.544	rgb(223,113,114)	1.9926	None
Sp4	Dach2	0.89329	50.54	0.538	rgb(223,114,115)	1.9926	None
Sp4	Mgat4b	-0.89329	50.54	-5.4E-01	rgb(100,146,237)	1.9926	None
Sp4	Nkain1	0.89329	50.54	0.541	rgb(223,114,115)	1.9926	None
Sp4	Pex19	-0.89329	50.54	-5.4E-01	rgb(100,146,238)	1.9926	None
Sp4	Zfp229	-0.89329	50.54	-5.4E-01	rgb(100,146,237)	1.9926	None
Sp4	Zfp9	0.89329	50.54	0.537	rgb(223,114,116)	1.9926	None
Sp6	Lrp4	0.89329	50.54	0.542	rgb(223,114,115)	1.9926	2,2
Srebf1	Xylt2	0.89329	50.54	0.543	rgb(223,113,114)	1.9926	None
Stat1	Acox1	0.89329	50.54	0.537	rgb(223,114,115)	1.9926	None
Tal2	Nfkbie	0.89329	50.54	0.545	rgb(223,113,114)	1.9926	None
Tcf3	Mt1	-0.89329	50.54	-5.4E-01	rgb(101,146,237)	1.9926	None
Tead1	Ikzf4	0.89329	50.54	0.542	rgb(223,113,115)	1.9926	2,2
Thra	Ldlrap1	0.89329	50.54	0.537	rgb(223,114,115)	1.9926	2,2
Vax2	Il17a	0.89329	50.54	0.543	rgb(223,113,114)	1.9926	2,2
Zbtb4	Ostf1	0.89329	50.54	0.537	rgb(223,114,115)	1.9926	None
Zfp148	Adam10	0.89329	50.54	0.535	rgb(223,115,116)	1.9926	None
Zfp263	Apbb1ip	-0.89329	50.54	-5.4E-01	rgb( 99,145,238)	1.9926	None
Zfp281	Mbtd1	0.89329	50.54	0.536	rgb(223,115,116)	1.9926	None
Zfp369	Cnot1	0.89329	50.54	0.538	rgb(223,114,115)	1.9926	None
Fbxl19	Fth1	-0.89329	50.54	-5.4E-01	rgb( 99,145,238)	1.9926	2,2
Naif1	Cltb	0.89329	50.54	0.543	rgb(223,113,114)	1.9926	2,2
Zfp335	Dpm3	-0.89329	50.54	-5.4E-01	rgb(101,146,237)	1.9926	2,2
Zfp35	Zscan21	0.89329	50.54	0.54	rgb(223,114,115)	1.9926	2,2
Zfp365	Slc19a2	0.89329	50.54	0.545	rgb(223,113,114)	1.9926	2,2
Zfp385a	Psrc1	0.89329	50.54	0.536	rgb(223,115,116)	1.9926	2,2
Zfp429	Rps6	0.89329	50.54	0.54	rgb(223,114,115)	1.9926	2,2
Zkscan17	Icam2	-0.89329	50.54	-5.4E-01	rgb(100,146,238)	1.9926	2,2
Ahrr	Tmem176a	0.89006	50.53	0.535	rgb(223,115,116)	1.9924	2,2
Ar	Lrrc59	-0.89006	50.53	-5.3E-01	rgb(102,147,237)	1.9924	None
Arid3a	Aim1	0.89006	50.53	0.533	rgb(223,115,116)	1.9924	None
Arid3a	Ccdc67	-0.89006	50.53	-5.3E-01	rgb(102,147,237)	1.9924	None
Arid3a	Cep170	0.89006	50.53	0.531	rgb(223,116,117)	1.9924	2,2
Arid3a	Stra6	0.89006	50.53	0.533	rgb(223,115,116)	1.9924	2,2
Atf3	Cetn4	0.89006	50.53	0.533	rgb(223,115,116)	1.9924	None
Atf3	Srgn	0.89006	50.53	0.525	rgb(223,117,118)	1.9924	None
Batf	Tnfaip8	0.89006	50.53	0.534	rgb(223,115,116)	1.9924	None
Bcl11b	1110032F04Rik	0.89006	50.53	0.531	rgb(223,116,117)	1.9924	None
Bcl6b	Dnase1l3	0.89006	50.53	0.529	rgb(223,116,117)	1.9924	None
Bhlhe40	Rcsd1	0.89006	50.53	0.532	rgb(223,115,116)	1.9924	None
Cebpg	Vegfa	0.89006	50.53	0.529	rgb(223,116,117)	1.9924	2,2
Creb1	Fau	0.89006	50.53	0.533	rgb(223,115,116)	1.9924	None
Crem	Socs1	0.89006	50.53	0.533	rgb(223,115,116)	1.9924	None
E2f1	Dars2	0.89006	50.53	0.534	rgb(223,115,116)	1.9924	None
E2f1	Dynll2	0.89006	50.53	0.528	rgb(223,116,117)	1.9924	None
E2f4	Bpnt1	-0.89006	50.53	-5.3E-01	rgb(102,147,237)	1.9924	None
Egr2	Prrg4	-0.89006	50.53	-5.3E-01	rgb(103,147,237)	1.9924	None
Elf1	Chmp4b	-0.89006	50.53	-5.3E-01	rgb(103,147,237)	1.9924	None
Elk3	Gnptab	0.89006	50.53	0.527	rgb(223,116,117)	1.9924	None
Etv4	Pdgfrb	0.89006	50.53	0.531	rgb(223,116,117)	1.9924	2,2
Etv5	Gbp7	0.89006	50.53	0.53	rgb(223,116,117)	1.9924	None
Etv6	Klf3	-0.89006	50.53	-5.3E-01	rgb(101,147,237)	1.9924	None
Fosl2	Ecd	-0.89006	50.53	-5.3E-01	rgb(101,147,237)	1.9924	None
Fosl2	S1pr3	0.89006	50.53	0.527	rgb(223,116,117)	1.9924	None
Fosl2	Serpinb9	-0.89006	50.53	-5.3E-01	rgb(102,147,237)	1.9924	None
Fosl2	Tbc1d16	-0.89006	50.53	-5.3E-01	rgb(102,147,237)	1.9924	None
Foxf2	Foxq1	0.89006	50.53	0.531	rgb(223,116,117)	1.9924	2,2
Foxf2	Nucb2	0.89006	50.53	0.527	rgb(223,116,117)	1.9924	2,2
Foxn3	Nfyb	-0.89006	50.53	-5.3E-01	rgb(101,147,237)	1.9924	2,2
Foxo1	Ssh2	0.89006	50.53	0.533	rgb(223,115,116)	1.9924	None
Gata1	Pfas	-0.89006	50.53	-5.3E-01	rgb(102,147,237)	1.9924	None
Gata3	Il13	0.89006	50.53	0.528	rgb(223,116,117)	1.9924	2,2
Gfi1	Bpnt1	-0.89006	50.53	-5.3E-01	rgb(103,147,237)	1.9924	2,2
Gtf2ird1	Rbm15	0.89006	50.53	0.53	rgb(223,116,117)	1.9924	None
Hif1a	Arl4c	-0.89006	50.53	-5.3E-01	rgb(102,147,237)	1.9924	None
Hif1a	Nlgn2	0.89006	50.53	0.533	rgb(223,115,116)	1.9924	None
Hif3a	Stc1	0.89006	50.53	0.535	rgb(223,115,116)	1.9924	2,2
Hlx	Tmem163	0.89006	50.53	0.531	rgb(223,116,117)	1.9924	2,2
Hmga1	Hk1	-0.89006	50.53	-5.3E-01	rgb(102,147,237)	1.9924	None
Ikzf3	Bend5	0.89006	50.53	0.525	rgb(223,117,118)	1.9924	None
Irf1	Gbp4	0.89006	50.53	0.531	rgb(223,115,117)	1.9924	None
Irf1	Tmem163	-0.89006	50.53	-5.3E-01	rgb(102,147,237)	1.9924	None
Irf4	Wls	-0.89006	50.53	-5.3E-01	rgb(101,147,237)	1.9924	None
Irf5	Adam8	0.89006	50.53	0.529	rgb(223,116,117)	1.9924	None
Irf5	Tmbim1	0.89006	50.53	0.528	rgb(223,116,117)	1.9924	2,2
Irf7	Cxcl10	0.89006	50.53	0.532	rgb(223,115,116)	1.9924	None
Irf7	Rps6ka3	-0.89006	50.53	-5.3E-01	rgb(102,147,237)	1.9924	None
Irf9	Stat2	0.89006	50.53	0.531	rgb(223,116,117)	1.9924	None
Klf2	Fundc2	0.89006	50.53	0.531	rgb(223,116,117)	1.9924	None
Lef1	Ptger2	-0.89006	50.53	-5.3E-01	rgb(101,146,237)	1.9924	None
Lyl1	Padi3	0.89006	50.53	0.53	rgb(223,116,117)	1.9924	2,2
Maf	Ctla4	0.89006	50.53	0.533	rgb(223,115,116)	1.9924	None
Mybl1	Vim	0.89006	50.53	0.531	rgb(223,116,117)	1.9924	None
Nfic	Ston1	0.89006	50.53	0.533	rgb(223,115,116)	1.9924	None
Nfkb2	Cdk5r1	0.89006	50.53	0.533	rgb(223,115,116)	1.9924	2,2
Nkx1-2	Pnoc	0.89006	50.53	0.53	rgb(223,116,117)	1.9924	2,2
Nr1h2	Thrb	-0.89006	50.53	-5.3E-01	rgb(102,147,237)	1.9924	None
Nr2f6	Sra1	-0.89006	50.53	-5.3E-01	rgb(102,147,237)	1.9924	None
Nr3c1	Mical1	0.89006	50.53	0.533	rgb(223,115,116)	1.9924	None
Nr4a2	Ifih1	0.89006	50.53	0.525	rgb(223,117,118)	1.9924	None
Plagl1	Cd84	-0.89006	50.53	-5.3E-01	rgb(102,147,237)	1.9924	2,2
Rbpj	Ell2	0.89006	50.53	0.526	rgb(223,116,118)	1.9924	None
Rbpj	Pdpn	0.89006	50.53	0.526	rgb(223,117,118)	1.9924	None
Rbpj	Rpp14	-0.89006	50.53	-5.3E-01	rgb(102,147,237)	1.9924	None
Rel	Zbtb10	0.89006	50.53	0.534	rgb(223,115,116)	1.9924	None
Rela	Pstpip1	0.89006	50.53	0.528	rgb(223,116,117)	1.9924	None
Rfx3	Tsga10	0.89006	50.53	0.526	rgb(223,116,118)	1.9924	None
Rfx7	Heatr1	0.89006	50.53	0.528	rgb(223,116,117)	1.9924	None
Rfx7	Vps13a	0.89006	50.53	0.532	rgb(223,115,117)	1.9924	None
Runx1	Gzmb	-0.89006	50.53	-5.3E-01	rgb(101,146,237)	1.9924	None
Rxra	Otud7b	0.89006	50.53	0.531	rgb(223,116,117)	1.9924	None
Rxra	Slc48a1	-0.89006	50.53	-5.3E-01	rgb(102,147,237)	1.9924	None
Rxra	Trpa1	0.89006	50.53	0.526	rgb(223,117,118)	1.9924	None
Satb1	Idi2	-0.89006	50.53	-5.3E-01	rgb(103,147,237)	1.9924	None
Smad4	Dlg2	-0.89006	50.53	-5.3E-01	rgb(101,146,237)	1.9924	None
Sp110	Lamb3	-0.89006	50.53	-5.3E-01	rgb(103,147,237)	1.9924	None
Sp2	Amdhd1	-0.89006	50.53	-5.3E-01	rgb(103,147,237)	1.9924	None
Sp2	Cyp39a1	0.89006	50.53	0.529	rgb(223,116,117)	1.9924	None
Sp3	Hk2	-0.89006	50.53	-5.3E-01	rgb(101,146,237)	1.9924	None
Sp4	1700025G04Rik	0.89006	50.53	0.526	rgb(223,117,118)	1.9924	None
Sp4	Bcor	-0.89006	50.53	-5.3E-01	rgb(101,146,237)	1.9924	None
Sp4	Dctn4	0.89006	50.53	0.528	rgb(223,116,117)	1.9924	None
Sp6	Spib	0.89006	50.53	0.535	rgb(223,115,116)	1.9924	2,2
Srebf1	Coro7	0.89006	50.53	0.526	rgb(223,117,118)	1.9924	None
Tcf12	Idh1	-0.89006	50.53	-5.3E-01	rgb(101,147,237)	1.9924	None
Tcf12	Snx10	-0.89006	50.53	-5.3E-01	rgb(103,148,237)	1.9924	None
Tead1	Fut7	0.89006	50.53	0.527	rgb(223,116,117)	1.9924	2,2
Trerf1	Tmem176b	0.89006	50.53	0.527	rgb(223,116,117)	1.9924	2,2
Trp53	Fhod3	-0.89006	50.53	-5.3E-01	rgb(102,147,237)	1.9924	None
Twist1	Fam160a1	0.89006	50.53	0.533	rgb(223,115,116)	1.9924	2,2
Vax2	B3galt2	0.89006	50.53	0.526	rgb(223,116,118)	1.9924	2,2
Vax2	Plekhf1	0.89006	50.53	0.528	rgb(223,116,117)	1.9924	None
Zeb1	Tmed3	-0.89006	50.53	-5.3E-01	rgb(102,147,237)	1.9924	None
Zfhx3	Akap2	0.89006	50.53	0.531	rgb(223,116,117)	1.9924	2,2
Zfp148	Zfp609	0.89006	50.53	0.526	rgb(223,117,118)	1.9924	None
Zfp219	Sgk1	-0.89006	50.53	-5.3E-01	rgb(102,147,237)	1.9924	None
Zfp263	Cyfip2	-0.89006	50.53	-5.3E-01	rgb(102,147,237)	1.9924	None
Zfp281	Samsn1	0.89006	50.53	0.535	rgb(223,115,116)	1.9924	None
Zfp281	Sash3	-0.89006	50.53	-5.3E-01	rgb(103,147,237)	1.9924	None
Zfp281	Tab2	-0.89006	50.53	-5.3E-01	rgb(101,147,237)	1.9924	None
Zfp369	5730508B09Rik	-0.89006	50.53	-5.3E-01	rgb(102,147,237)	1.9924	None
Zfx	Aldh4a1	0.89006	50.53	0.527	rgb(223,116,117)	1.9924	None
Akna	Ahdc1	0.89006	50.53	0.53	rgb(223,116,117)	1.9924	2,2
Akna	Proz	0.89006	50.53	0.532	rgb(223,115,116)	1.9924	2,2
C030039L03Rik	Foxj1	0.89006	50.53	0.529	rgb(223,116,117)	1.9924	2,2
Phf1	Dab2ip	-0.89006	50.53	-5.3E-01	rgb(102,147,237)	1.9924	2,2
Sgsm2	Ckap4	0.89006	50.53	0.526	rgb(223,116,118)	1.9924	2,2
Tbx6	Vasn	0.89006	50.53	0.532	rgb(223,115,116)	1.9924	2,2
Zbed3	Zadh2	0.89006	50.53	0.53	rgb(223,116,117)	1.9924	2,2
Zbtb32	Ctnnd1	0.89006	50.53	0.527	rgb(223,116,117)	1.9924	2,2
Zfp365	4632434I11Rik	0.89006	50.53	0.525	rgb(223,117,118)	1.9924	2,2
Zfp365	4930429B21Rik	0.89006	50.53	0.535	rgb(223,115,116)	1.9924	2,2
Zfp365	Eda2r	0.89006	50.53	0.532	rgb(223,115,117)	1.9924	2,2
Zfp750	Dnm3os	0.89006	50.53	0.533	rgb(223,115,116)	1.9924	2,2
Zkscan17	Stard5	0.89006	50.53	0.53	rgb(223,116,117)	1.9924	2,2
Atf3	Atp11a	0.88683	50.52	0.519	rgb(223,118,119)	1.9922	2,2
Batf	Cd28	-0.88683	50.52	-5.2E-01	rgb(103,148,237)	1.9922	None
Batf	Col18a1	0.88683	50.52	0.518	rgb(223,118,119)	1.9922	None
Batf	Itgb7	-0.88683	50.52	-5.2E-01	rgb(105,149,237)	1.9922	None
Bcl11b	Sdc3	0.88683	50.52	0.517	rgb(223,118,119)	1.9922	None
Bhlhe40	Anln	0.88683	50.52	0.52	rgb(223,118,119)	1.9922	None
Cebpb	Aqp9	0.88683	50.52	0.521	rgb(223,118,119)	1.9922	2,2
Cebpg	Asns	0.88683	50.52	0.515	rgb(223,119,120)	1.9922	2,2
Cebpg	B930041F14Rik	-0.88683	50.52	-5.2E-01	rgb(105,149,237)	1.9922	None
Creb1	Zfp493	0.88683	50.52	0.522	rgb(223,117,118)	1.9922	None
Crem	Ptpn11	-0.88683	50.52	-5.2E-01	rgb(104,148,237)	1.9922	None
Ddit3	Sars	0.88683	50.52	0.517	rgb(223,118,119)	1.9922	2,2
E2f1	Cntln	0.88683	50.52	0.521	rgb(223,117,119)	1.9922	None
E2f4	Ccdc122	-0.88683	50.52	-5.2E-01	rgb(105,149,237)	1.9922	None
Ebf1	Upp1	0.88683	50.52	0.517	rgb(223,118,119)	1.9922	2,2
Egr1	Rraga	0.88683	50.52	0.523	rgb(223,117,118)	1.9922	None
Egr2	1810010H24Rik	-0.88683	50.52	-5.2E-01	rgb(104,148,237)	1.9922	None
Egr2	Ddit4	-0.88683	50.52	-5.2E-01	rgb(105,149,237)	1.9922	None
Egr2	Tnni1	-0.88683	50.52	-5.2E-01	rgb(105,149,237)	1.9922	None
Egr3	Itgb8	-0.88683	50.52	-5.2E-01	rgb(105,149,237)	1.9922	None
Elf1	Slc29a3	-0.88683	50.52	-5.2E-01	rgb(104,148,237)	1.9922	None
Elf1	Srpk2	0.88683	50.52	0.521	rgb(223,118,119)	1.9922	None
Elk3	Capg	0.88683	50.52	0.521	rgb(223,118,119)	1.9922	2,2
Elk3	Cxcr3	0.88683	50.52	0.518	rgb(223,118,119)	1.9922	2,2
Elk3	Mgat5	0.88683	50.52	0.523	rgb(223,117,118)	1.9922	None
Elk3	Nck2	-0.88683	50.52	-5.2E-01	rgb(104,148,237)	1.9922	None
Elk3	Ubash3b	0.88683	50.52	0.52	rgb(223,118,119)	1.9922	2,2
Esrra	Papss2	-0.88683	50.52	-5.2E-01	rgb(103,148,237)	1.9922	None
Ets1	Coro7	0.88683	50.52	0.516	rgb(223,118,119)	1.9922	None
Ets1	Mapk11	0.88683	50.52	0.518	rgb(223,118,119)	1.9922	None
Fosl2	Gimap8	0.88683	50.52	0.524	rgb(223,117,118)	1.9922	None
Fosl2	Pde8a	0.88683	50.52	0.517	rgb(223,118,119)	1.9922	None
Fosl2	Socs2	-0.88683	50.52	-5.2E-01	rgb(104,148,237)	1.9922	None
Foxn2	Smpd3	0.88683	50.52	0.519	rgb(223,118,119)	1.9922	None
Gata1	Cxcr1	0.88683	50.52	0.516	rgb(223,118,119)	1.9922	2,2
Gfi1	Grk5	0.88683	50.52	0.518	rgb(223,118,119)	1.9922	None
Hbp1	Ifnar1	0.88683	50.52	0.518	rgb(223,118,119)	1.9922	None
Hbp1	Klf2	0.88683	50.52	0.519	rgb(223,118,119)	1.9922	None
Hic1	Ggta1	0.88683	50.52	0.518	rgb(223,118,119)	1.9922	None
Hic1	Plekha1	-0.88683	50.52	-5.2E-01	rgb(104,148,237)	1.9922	None
Hif1a	Nsg2	-0.88683	50.52	-5.2E-01	rgb(105,149,237)	1.9922	None
Hif3a	Enam	0.88683	50.52	0.521	rgb(223,117,118)	1.9922	None
Hif3a	H2-Ab1	0.88683	50.52	0.517	rgb(223,118,119)	1.9922	2,2
Hif3a	Vegfa	0.88683	50.52	0.522	rgb(223,117,118)	1.9922	2,2
Hif3a	Wdr54	0.88683	50.52	0.515	rgb(223,119,120)	1.9922	2,2
Hsf1	Bmpr1a	-0.88683	50.52	-5.2E-01	rgb(104,148,237)	1.9922	None
Ikzf2	Fam84a	0.88683	50.52	0.519	rgb(223,118,119)	1.9922	2,2
Ikzf2	Gm14446	0.88683	50.52	0.518	rgb(223,118,119)	1.9922	2,2
Ikzf2	Ttn	0.88683	50.52	0.517	rgb(223,118,119)	1.9922	None
Ikzf3	Ramp3	-0.88683	50.52	-5.2E-01	rgb(105,149,237)	1.9922	None
Insm1	Rap1gap2	0.88683	50.52	0.522	rgb(223,117,118)	1.9922	2,2
Irf4	C2cd4b	-0.88683	50.52	-5.2E-01	rgb(105,149,237)	1.9922	None
Irf4	Fam178b	-0.88683	50.52	-5.2E-01	rgb(105,149,237)	1.9922	2,2
Irf4	Gprc5a	0.88683	50.52	0.516	rgb(223,118,119)	1.9922	None
Irf4	Vsig2	-0.88683	50.52	-5.2E-01	rgb(104,148,237)	1.9922	None
Irf5	Papss2	0.88683	50.52	0.524	rgb(223,117,118)	1.9922	2,2
Irf7	Gbp6	0.88683	50.52	0.517	rgb(223,118,119)	1.9922	2,2
Jun	Fam129b	0.88683	50.52	0.517	rgb(223,118,119)	1.9922	None
Jund	Notch1	-0.88683	50.52	-5.2E-01	rgb(105,149,237)	1.9922	None
Jund	Tnfsf10	0.88683	50.52	0.517	rgb(223,118,119)	1.9922	None
Klf2	Wls	0.88683	50.52	0.517	rgb(223,118,119)	1.9922	None
Klf3	Asap1	0.88683	50.52	0.52	rgb(223,118,119)	1.9922	None
Klf4	Gng4	0.88683	50.52	0.518	rgb(223,118,119)	1.9922	2,2
Klf4	Stard5	-0.88683	50.52	-5.2E-01	rgb(103,148,237)	1.9922	None
Klf4	Stk4	0.88683	50.52	0.522	rgb(223,117,118)	1.9922	None
Lyl1	Gprasp2	0.88683	50.52	0.523	rgb(223,117,118)	1.9922	2,2
Maf	Arrb2	0.88683	50.52	0.524	rgb(223,117,118)	1.9922	None
Maf	Il21	0.88683	50.52	0.519	rgb(223,118,119)	1.9922	None
Msc	Ccr1	0.88683	50.52	0.524	rgb(223,117,118)	1.9922	2,2
Mxi1	Bcl2	0.88683	50.52	0.523	rgb(223,117,118)	1.9922	None
Mxi1	Parp9	0.88683	50.52	0.524	rgb(223,117,118)	1.9922	None
Mxi1	Smpd3	-0.88683	50.52	-5.2E-01	rgb(104,148,237)	1.9922	None
Myc	B4galnt4	0.88683	50.52	0.519	rgb(223,118,119)	1.9922	None
Myc	Cdc25b	-0.88683	50.52	-5.2E-01	rgb(105,149,237)	1.9922	None
Nfatc1	Grn	-0.88683	50.52	-5.2E-01	rgb(103,148,237)	1.9922	None
Nfe2l2	Ccr1l1	0.88683	50.52	0.516	rgb(223,118,119)	1.9922	2,2
Nfkb1	Ccnd3	-0.88683	50.52	-5.2E-01	rgb(103,148,237)	1.9922	None
Nfkb1	Themis	-0.88683	50.52	-5.2E-01	rgb(104,148,237)	1.9922	None
Nfkb2	Dusp14	0.88683	50.52	0.517	rgb(223,118,119)	1.9922	2,2
Npas2	S1pr3	0.88683	50.52	0.521	rgb(223,117,119)	1.9922	2,2
Nr3c1	Ddx11	0.88683	50.52	0.523	rgb(223,117,118)	1.9922	None
Nr3c1	Pnpla3	-0.88683	50.52	-5.2E-01	rgb(105,149,237)	1.9922	None
Nr4a1	Trat1	0.88683	50.52	0.518	rgb(223,118,119)	1.9922	2,2
Nr4a2	Arhgap26	-0.88683	50.52	-5.2E-01	rgb(104,148,237)	1.9922	None
Nr4a2	Tapbpl	0.88683	50.52	0.523	rgb(223,117,118)	1.9922	2,2
Nr4a3	Pstpip1	-0.88683	50.52	-5.2E-01	rgb(103,148,237)	1.9922	None
Plagl1	Ikzf2	0.88683	50.52	0.522	rgb(223,117,118)	1.9922	2,2
Rbpj	Asb2	0.88683	50.52	0.522	rgb(223,117,118)	1.9922	2,2
Rela	Kdelc1	-0.88683	50.52	-5.2E-01	rgb(104,148,237)	1.9922	None
Rela	Muc1	0.88683	50.52	0.525	rgb(223,117,118)	1.9922	None
Relb	H2-Ab1	-0.88683	50.52	-5.2E-01	rgb(105,149,237)	1.9922	None
Rest	Dazap2	-0.88683	50.52	-5.2E-01	rgb(105,149,237)	1.9922	None
Rest	Kcnh4	0.88683	50.52	0.522	rgb(223,117,118)	1.9922	None
Rora	Nt5e	0.88683	50.52	0.523	rgb(223,117,118)	1.9922	None
Rorc	S100a6	0.88683	50.52	0.522	rgb(223,117,118)	1.9922	None
Runx1	Scml4	-0.88683	50.52	-5.2E-01	rgb(104,149,237)	1.9922	None
Runx3	Chrm4	0.88683	50.52	0.517	rgb(223,118,119)	1.9922	None
Rxra	Acad9	0.88683	50.52	0.519	rgb(223,118,119)	1.9922	None
Rxra	Cdc14a	0.88683	50.52	0.517	rgb(223,118,119)	1.9922	None
Rxra	Tbc1d4	0.88683	50.52	0.518	rgb(223,118,119)	1.9922	None
Satb1	Mccc2	-0.88683	50.52	-5.2E-01	rgb(105,149,237)	1.9922	None
Six1	Six4	0.88683	50.52	0.524	rgb(223,117,118)	1.9922	2,2
Six5	Rab34	0.88683	50.52	0.516	rgb(223,118,119)	1.9922	None
Six5	Zfp239	0.88683	50.52	0.516	rgb(223,119,120)	1.9922	None
Sp2	Chic2	-0.88683	50.52	-5.2E-01	rgb(104,148,237)	1.9922	None
Sp2	Dhcr7	0.88683	50.52	0.519	rgb(223,118,119)	1.9922	None
Sp2	Dok4	-0.88683	50.52	-5.2E-01	rgb(103,148,237)	1.9922	None
Sp2	Snx9	-0.88683	50.52	-5.2E-01	rgb(104,148,237)	1.9922	None
Sp3	Upp1	-0.88683	50.52	-5.2E-01	rgb(104,148,237)	1.9922	None
Sp4	Gmfg	0.88683	50.52	0.515	rgb(223,119,120)	1.9922	None
Sp6	Lrrc66	-0.88683	50.52	-5.2E-01	rgb(105,149,237)	1.9922	2,2
Srebf1	Naglu	0.88683	50.52	0.519	rgb(223,118,119)	1.9922	None
Stat1	Ccnd3	0.88683	50.52	0.52	rgb(223,118,119)	1.9922	None
Stat1	Vcam1	0.88683	50.52	0.517	rgb(223,118,119)	1.9922	None
Stat4	Cndp2	-0.88683	50.52	-5.2E-01	rgb(105,149,237)	1.9922	None
Tcf3	Il33	-0.88683	50.52	-5.2E-01	rgb(103,148,237)	1.9922	None
Tcf3	Ptgfrn	0.88683	50.52	0.52	rgb(223,118,119)	1.9922	None
Tcf3	Slc16a13	0.88683	50.52	0.521	rgb(223,118,119)	1.9922	None
Tet1	Kbtbd13	0.88683	50.52	0.519	rgb(223,118,119)	1.9922	2,2
Thra	Ndrg2	0.88683	50.52	0.524	rgb(223,117,118)	1.9922	2,2
Twist1	Adap1	-0.88683	50.52	-5.2E-01	rgb(104,148,237)	1.9922	None
Vax2	Atp6v1b1	0.88683	50.52	0.518	rgb(223,118,119)	1.9922	2,2
Vax2	Ltb4r1	0.88683	50.52	0.523	rgb(223,117,118)	1.9922	2,2
Vdr	Leprel4	0.88683	50.52	0.521	rgb(223,118,119)	1.9922	2,2
Zbtb1	Zfp146	0.88683	50.52	0.517	rgb(223,118,119)	1.9922	2,2
Zbtb6	Cstf2t	0.88683	50.52	0.516	rgb(223,118,120)	1.9922	2,2
Zbtb7b	Acot11	0.88683	50.52	0.516	rgb(223,118,120)	1.9922	2,2
Zbtb7b	Pbx2	0.88683	50.52	0.517	rgb(223,118,119)	1.9922	None
Zbtb7b	Rpp14	-0.88683	50.52	-5.2E-01	rgb(105,149,237)	1.9922	None
Zeb1	Rilpl2	-0.88683	50.52	-5.2E-01	rgb(104,148,237)	1.9922	None
Zfp148	Rfx7	0.88683	50.52	0.519	rgb(223,118,119)	1.9922	None
Zfp148	Rrad	-0.88683	50.52	-5.2E-01	rgb(104,148,237)	1.9922	None
Zfp263	Cpox	-0.88683	50.52	-5.2E-01	rgb(104,148,237)	1.9922	None
Zfp263	Ehbp1l1	-0.88683	50.52	-5.2E-01	rgb(105,149,237)	1.9922	None
Zfp369	Zfp239	0.88683	50.52	0.515	rgb(223,119,120)	1.9922	None
Ankzf1	3110057O12Rik	0.88683	50.52	0.52	rgb(223,118,119)	1.9922	2,2
C030039L03Rik	1700034I23Rik	0.88683	50.52	0.518	rgb(223,118,119)	1.9922	2,2
Ccdc17	Gdi1	0.88683	50.52	0.521	rgb(223,118,119)	1.9922	2,2
Prdm9	Napb	0.88683	50.52	0.52	rgb(223,118,119)	1.9922	2,2
Tet2	Vasn	0.88683	50.52	0.52	rgb(223,118,119)	1.9922	2,2
Zbed3	Paqr3	0.88683	50.52	0.523	rgb(223,117,118)	1.9922	2,2
Zbed3	Zkscan17	0.88683	50.52	0.523	rgb(223,117,118)	1.9922	2,2
Zbtb17	Tulp3	-0.88683	50.52	-5.2E-01	rgb(104,148,237)	1.9922	2,2
Zbtb20	Fastkd2	-0.88683	50.52	-5.2E-01	rgb(105,149,237)	1.9922	2,2
Zbtb5	Pls1	-0.88683	50.52	-5.2E-01	rgb(103,148,237)	1.9922	2,2
Zfp112	Lhx2	-0.88683	50.52	-5.2E-01	rgb(105,149,237)	1.9922	2,2
Zfp367	Tyms	0.88683	50.52	0.522	rgb(223,117,118)	1.9922	2,2
Zfp385a	Bbc3	0.88683	50.52	0.519	rgb(223,118,119)	1.9922	2,2
Zfp429	H60b	-0.88683	50.52	-5.2E-01	rgb(103,148,237)	1.9922	2,2
Zfp608	Prr7	-0.88683	50.52	-5.2E-01	rgb(103,148,237)	1.9922	2,2
Zfp608	Rin2	0.88683	50.52	0.518	rgb(223,118,119)	1.9922	2,2
Zfp629	Hemgn	0.88683	50.52	0.516	rgb(223,119,120)	1.9922	2,2
Zfp629	Slc30a1	0.88683	50.52	0.515	rgb(223,119,120)	1.9922	2,2
Zfp629	Spib	-0.88683	50.52	-5.2E-01	rgb(103,148,237)	1.9922	2,2
Zfp750	Cd80	0.88683	50.52	0.522	rgb(223,117,118)	1.9922	2,2
Zfp750	Ckmt1	0.88683	50.52	0.515	rgb(223,119,120)	1.9922	2,2
Zfp750	Prss42	0.88683	50.52	0.522	rgb(223,117,118)	1.9922	2,2
Zfp869	Zc3h7b	-0.88683	50.52	-5.2E-01	rgb(103,148,237)	1.9922	2,2
Zhx2	Sema6b	-0.88683	50.52	-5.2E-01	rgb(103,148,237)	1.9922	2,2
Zkscan17	Psd2	-0.88683	50.52	-5.2E-01	rgb(105,149,237)	1.9922	2,2
Zkscan17	Tbkbp1	0.88683	50.52	0.519	rgb(223,118,119)	1.9922	2,2
Ahctf1	Nsg2	-0.88359	50.51	-5.1E-01	rgb(106,150,236)	1.992	None
Ahctf1	Tes	-0.88359	50.51	-5.1E-01	rgb(105,149,237)	1.992	None
Ahrr	Gpr15	0.88359	50.51	0.511	rgb(223,119,120)	1.992	2,2
Ar	Slamf6	0.88359	50.51	0.507	rgb(223,120,121)	1.992	2,2
Arid3a	Zfp9	0.88359	50.51	0.505	rgb(223,121,122)	1.992	None
Atf3	Gfi1	0.88359	50.51	0.507	rgb(223,120,121)	1.992	None
Atf3	Pla2g12a	0.88359	50.51	0.514	rgb(223,119,120)	1.992	None
Atf3	Xylt2	-0.88359	50.51	-5.1E-01	rgb(106,150,236)	1.992	None
Atf6	Il22	0.88359	50.51	0.508	rgb(223,120,121)	1.992	None
Bhlhe40	Aldoc	0.88359	50.51	0.513	rgb(223,119,120)	1.992	None
Bhlhe40	Bcl2l2	0.88359	50.51	0.505	rgb(223,120,121)	1.992	None
Bhlhe40	Runx2	0.88359	50.51	0.513	rgb(223,119,120)	1.992	None
Bhlhe40	Zbtb10	-0.88359	50.51	-5.1E-01	rgb(106,150,236)	1.992	None
Cebpg	Gpr18	-0.88359	50.51	-5.1E-01	rgb(107,150,236)	1.992	None
Cebpg	Gpt2	0.88359	50.51	0.511	rgb(223,119,120)	1.992	2,2
Cebpg	Ncdn	-0.88359	50.51	-5.1E-01	rgb(106,150,236)	1.992	2,2
Cebpg	Tsc22d3	0.88359	50.51	0.509	rgb(223,120,121)	1.992	2,2
Crem	Syf2	0.88359	50.51	0.51	rgb(223,120,121)	1.992	None
Dbp	Prkar1b	0.88359	50.51	0.514	rgb(223,119,120)	1.992	2,2
Ddit3	Utf1	0.88359	50.51	0.509	rgb(223,120,121)	1.992	None
E2f1	Anln	0.88359	50.51	0.513	rgb(223,119,120)	1.992	None
E2f1	Cep76	0.88359	50.51	0.507	rgb(223,120,121)	1.992	None
E2f1	Pknox1	-0.88359	50.51	-5.1E-01	rgb(106,150,236)	1.992	None
E2f4	Lrrc59	0.88359	50.51	0.513	rgb(223,119,120)	1.992	None
Egr2	Thbd	-0.88359	50.51	-5.1E-01	rgb(107,150,236)	1.992	None
Egr3	Unc13a	0.88359	50.51	0.514	rgb(223,119,120)	1.992	None
Elf1	Gm3696	-0.88359	50.51	-5.1E-01	rgb(107,150,236)	1.992	None
Elf1	Smyd5	-0.88359	50.51	-5.1E-01	rgb(107,150,236)	1.992	None
Elk4	Haus8	-0.88359	50.51	-5.1E-01	rgb(107,150,236)	1.992	None
Etv4	Gpt2	0.88359	50.51	0.505	rgb(223,121,122)	1.992	2,2
Etv6	Gbp2	0.88359	50.51	0.511	rgb(223,119,121)	1.992	None
Fli1	Mpdu1	0.88359	50.51	0.506	rgb(223,120,121)	1.992	None
Fosb	Tg	-0.88359	50.51	-5.1E-01	rgb(105,149,237)	1.992	None
Fosl1	Vim	-0.88359	50.51	-5.1E-01	rgb(107,150,236)	1.992	None
Fosl2	Abcb9	0.88359	50.51	0.511	rgb(223,119,120)	1.992	None
Fosl2	Acp5	0.88359	50.51	0.513	rgb(223,119,120)	1.992	None
Fosl2	Calhm2	-0.88359	50.51	-5.1E-01	rgb(106,150,236)	1.992	None
Fosl2	Slc9a3r1	-0.88359	50.51	-5.1E-01	rgb(106,150,236)	1.992	None
Foxf2	Ndrg4	0.88359	50.51	0.506	rgb(223,120,121)	1.992	None
Foxf2	Tspan7	0.88359	50.51	0.509	rgb(223,120,121)	1.992	2,2
Foxo3	Psrc1	0.88359	50.51	0.509	rgb(223,120,121)	1.992	None
Foxp2	E430016F16Rik	0.88359	50.51	0.511	rgb(223,119,120)	1.992	None
Foxs1	S100a4	0.88359	50.51	0.514	rgb(223,119,120)	1.992	2,2
Gabpa	Naca	0.88359	50.51	0.508	rgb(223,120,121)	1.992	None
Gfi1	Rgmb	-0.88359	50.51	-5.1E-01	rgb(107,150,236)	1.992	2,2
Hbp1	Smarca2	0.88359	50.51	0.506	rgb(223,120,121)	1.992	None
Hbp1	Vgf	-0.88359	50.51	-5.1E-01	rgb(107,150,236)	1.992	None
Hey1	Cdc42ep2	0.88359	50.51	0.506	rgb(223,120,121)	1.992	2,2
Hic1	Ccdc92	0.88359	50.51	0.512	rgb(223,119,120)	1.992	None
Hic1	Sap30	-0.88359	50.51	-5.1E-01	rgb(107,150,236)	1.992	None
Hif1a	Aff3	0.88359	50.51	0.506	rgb(223,120,121)	1.992	None
Hif3a	Acvrl1	0.88359	50.51	0.505	rgb(223,120,121)	1.992	2,2
Hif3a	B3gnt3	0.88359	50.51	0.511	rgb(223,119,120)	1.992	2,2
Hif3a	Kbtbd13	0.88359	50.51	0.514	rgb(223,119,120)	1.992	2,2
Hlx	Olfm1	0.88359	50.51	0.512	rgb(223,119,120)	1.992	2,2
Hmga1	Gbp4	-0.88359	50.51	-5.1E-01	rgb(106,149,236)	1.992	None
Hsf1	Impa2	-0.88359	50.51	-5.1E-01	rgb(107,150,236)	1.992	None
Hsf4	Epcam	0.88359	50.51	0.506	rgb(223,120,121)	1.992	2,2
Ikzf2	Pgs1	-0.88359	50.51	-5.1E-01	rgb(107,150,236)	1.992	2,2
Ikzf3	Gstm1	0.88359	50.51	0.513	rgb(223,119,120)	1.992	None
Ikzf3	Il10ra	0.88359	50.51	0.506	rgb(223,120,121)	1.992	None
Ikzf3	P2ry1	-0.88359	50.51	-5.1E-01	rgb(107,150,236)	1.992	None
Ikzf3	Pkp4	-0.88359	50.51	-5.1E-01	rgb(107,150,236)	1.992	None
Irf1	Ctss	0.88359	50.51	0.512	rgb(223,119,120)	1.992	2,2
Irf1	Psme1	0.88359	50.51	0.507	rgb(223,120,121)	1.992	None
Irf1	Rhebl1	0.88359	50.51	0.509	rgb(223,120,121)	1.992	None
Irf4	Col18a1	0.88359	50.51	0.514	rgb(223,119,120)	1.992	None
Irf4	Gnpda1	0.88359	50.51	0.51	rgb(223,120,121)	1.992	None
Irf5	Ccdc57	-0.88359	50.51	-5.1E-01	rgb(106,150,236)	1.992	None
Irf7	Ddx60	0.88359	50.51	0.511	rgb(223,119,120)	1.992	None
Irf7	Oas1b	0.88359	50.51	0.514	rgb(223,119,120)	1.992	None
Irf8	Cdc25b	-0.88359	50.51	-5.1E-01	rgb(105,149,237)	1.992	None
Jun	1600014C10Rik	0.88359	50.51	0.513	rgb(223,119,120)	1.992	2,2
Jun	Apol9b	0.88359	50.51	0.512	rgb(223,119,120)	1.992	2,2
Jun	Icam5	-0.88359	50.51	-5.1E-01	rgb(107,150,236)	1.992	None
Junb	Lmna	0.88359	50.51	0.506	rgb(223,120,121)	1.992	None
Junb	Prkca	-0.88359	50.51	-5.1E-01	rgb(106,149,236)	1.992	None
Klf10	Fxyd7	0.88359	50.51	0.512	rgb(223,119,120)	1.992	None
Klf2	Pgs1	-0.88359	50.51	-5.1E-01	rgb(106,149,236)	1.992	None
Klf3	Ahrr	-0.88359	50.51	-5.1E-01	rgb(107,150,236)	1.992	None
Klf8	Tspan17	0.88359	50.51	0.512	rgb(223,119,120)	1.992	None
Maf	Foxb1	0.88359	50.51	0.508	rgb(223,120,121)	1.992	None
Maf	Stab1	0.88359	50.51	0.514	rgb(223,119,120)	1.992	None
Mga	Mx1	0.88359	50.51	0.509	rgb(223,120,121)	1.992	None
Msc	Pcsk1	0.88359	50.51	0.51	rgb(223,120,121)	1.992	2,2
Mxi1	Fbxo44	0.88359	50.51	0.508	rgb(223,120,121)	1.992	None
Nfat5	Pde6d	0.88359	50.51	0.506	rgb(223,120,121)	1.992	None
Nfatc4	Ccbl2	-0.88359	50.51	-5.1E-01	rgb(107,150,236)	1.992	None
Nfkb1	B3gnt5	-0.88359	50.51	-5.1E-01	rgb(106,150,236)	1.992	2,2
Nfkb2	Ppp1r1b	-0.88359	50.51	-5.1E-01	rgb(107,150,236)	1.992	2,2
Nr2f6	Cd2	-0.88359	50.51	-5.1E-01	rgb(106,149,237)	1.992	None
Nr3c1	Ctla4	-0.88359	50.51	-5.1E-01	rgb(106,150,236)	1.992	None
Nr3c1	Gemin6	-0.88359	50.51	-5.1E-01	rgb(106,149,236)	1.992	None
Nr4a1	Tmed3	-0.88359	50.51	-5.1E-01	rgb(107,150,236)	1.992	2,2
Nr4a2	Pde1a	0.88359	50.51	0.509	rgb(223,120,121)	1.992	None
Plag1	Rab34	0.88359	50.51	0.509	rgb(223,120,121)	1.992	None
Pou2af1	Ncf1	-0.88359	50.51	-5.1E-01	rgb(106,149,236)	1.992	2,2
Prrx1	Cxcl1	0.88359	50.51	0.506	rgb(223,120,121)	1.992	2,2
Rara	Nsmaf	-0.88359	50.51	-5.1E-01	rgb(105,149,237)	1.992	None
Rela	Parp6	0.88359	50.51	0.512	rgb(223,119,120)	1.992	None
Rest	B430319G15Rik	0.88359	50.51	0.507	rgb(223,120,121)	1.992	None
Rxra	Dyx1c1	0.88359	50.51	0.509	rgb(223,120,121)	1.992	None
Rxra	Gemin6	0.88359	50.51	0.506	rgb(223,120,121)	1.992	None
Rxra	Ifih1	0.88359	50.51	0.511	rgb(223,119,120)	1.992	None
Rxra	Ptpn2	-0.88359	50.51	-5.1E-01	rgb(107,150,236)	1.992	None
Satb1	Rhoq	-0.88359	50.51	-5.1E-01	rgb(107,150,236)	1.992	None
Satb1	Serpinc1	-0.88359	50.51	-5.1E-01	rgb(106,149,236)	1.992	None
Six1	Irf4	-0.88359	50.51	-5.1E-01	rgb(107,150,236)	1.992	None
Six5	Tjp3	0.88359	50.51	0.51	rgb(223,120,121)	1.992	None
Smad3	Cav2	-0.88359	50.51	-5.1E-01	rgb(106,150,236)	1.992	None
Sp2	Btbd11	0.88359	50.51	0.507	rgb(223,120,121)	1.992	None
Sp2	Ndufv3	-0.88359	50.51	-5.1E-01	rgb(107,150,236)	1.992	None
Sp2	Psmd8	-0.88359	50.51	-5.1E-01	rgb(107,150,236)	1.992	None
Sp4	4931406P16Rik	-0.88359	50.51	-5.1E-01	rgb(105,149,237)	1.992	None
Sp4	Fancm	-0.88359	50.51	-5.1E-01	rgb(107,150,236)	1.992	None
Sp4	Fosl2	0.88359	50.51	0.513	rgb(223,119,120)	1.992	None
Sp4	Gart	-0.88359	50.51	-5.1E-01	rgb(107,150,236)	1.992	None
Sp4	Pgrmc1	-0.88359	50.51	-5.1E-01	rgb(106,150,236)	1.992	None
Sp4	Sepp1	0.88359	50.51	0.505	rgb(223,121,122)	1.992	None
Sp6	Adm	0.88359	50.51	0.514	rgb(223,119,120)	1.992	None
Sp6	Plxnd1	0.88359	50.51	0.507	rgb(223,120,121)	1.992	None
Srf	Osgepl1	-0.88359	50.51	-5.1E-01	rgb(105,149,237)	1.992	None
Srf	P2rx5	0.88359	50.51	0.511	rgb(223,119,120)	1.992	None
Stat2	Igtp	0.88359	50.51	0.509	rgb(223,120,121)	1.992	2,2
Stat2	Tgfbr3	0.88359	50.51	0.51	rgb(223,120,121)	1.992	None
Tal2	Stat4	0.88359	50.51	0.51	rgb(223,120,121)	1.992	None
Tcf12	Pkp4	0.88359	50.51	0.506	rgb(223,120,121)	1.992	None
Tcf12	Tspan6	-0.88359	50.51	-5.1E-01	rgb(106,149,236)	1.992	2,2
Tcf7l1	Acot12	-0.88359	50.51	-5.1E-01	rgb(107,150,236)	1.992	None
Tead1	Akap12	0.88359	50.51	0.51	rgb(223,120,121)	1.992	2,2
Tead1	Ptgfrn	0.88359	50.51	0.505	rgb(223,120,122)	1.992	2,2
Tef	Hipk4	-0.88359	50.51	-5.1E-01	rgb(106,150,236)	1.992	None
Tfdp2	9230114K14Rik	0.88359	50.51	0.507	rgb(223,120,121)	1.992	None
Topors	Pde6d	-0.88359	50.51	-5.1E-01	rgb(106,149,236)	1.992	2,2
Twist1	Calcr	0.88359	50.51	0.513	rgb(223,119,120)	1.992	2,2
Usf2	Neat1	0.88359	50.51	0.506	rgb(223,120,121)	1.992	None
Yy2	Rabgap1l	-0.88359	50.51	-5.1E-01	rgb(106,149,236)	1.992	None
Zbtb7b	Bambi	-0.88359	50.51	-5.1E-01	rgb(107,150,236)	1.992	None
Zfp182	Fli1	-0.88359	50.51	-5.1E-01	rgb(107,150,236)	1.992	None
Zfp263	Fam129b	-0.88359	50.51	-5.1E-01	rgb(107,150,236)	1.992	None
Zfp263	Kcnmb4	-0.88359	50.51	-5.1E-01	rgb(105,149,237)	1.992	None
Zfp263	Zfp473	-0.88359	50.51	-5.1E-01	rgb(106,149,237)	1.992	None
Zfp467	Tnfrsf13c	0.88359	50.51	0.506	rgb(223,120,121)	1.992	2,2
Zfp524	Faim3	0.88359	50.51	0.506	rgb(223,120,121)	1.992	2,2
Zfp652	Pnpla3	-0.88359	50.51	-5.1E-01	rgb(105,149,237)	1.992	None
C030039L03Rik	Ankzf1	0.88359	50.51	0.506	rgb(223,120,121)	1.992	2,2
C030039L03Rik	Plcxd1	0.88359	50.51	0.508	rgb(223,120,121)	1.992	2,2
C030039L03Rik	Prkab2	0.88359	50.51	0.507	rgb(223,120,121)	1.992	2,2
Kdm5b	Ero1l	0.88359	50.51	0.509	rgb(223,120,121)	1.992	2,2
Litaf	Acvrl1	0.88359	50.51	0.508	rgb(223,120,121)	1.992	2,2
Ncoa1	Trappc10	0.88359	50.51	0.507	rgb(223,120,121)	1.992	2,2
Ncoa2	C1rl	-0.88359	50.51	-5.1E-01	rgb(106,150,236)	1.992	2,2
Phf1	Tnfrsf21	-0.88359	50.51	-5.1E-01	rgb(106,150,236)	1.992	2,2
Rbck1	Trip10	-0.88359	50.51	-5.1E-01	rgb(107,150,236)	1.992	2,2
Sgsm2	Kcnd1	0.88359	50.51	0.508	rgb(223,120,121)	1.992	2,2
Trps1	Slc14a1	-0.88359	50.51	-5.1E-01	rgb(107,150,236)	1.992	2,2
Zfp358	Stard10	0.88359	50.51	0.512	rgb(223,119,120)	1.992	2,2
Zfp385a	Dnm3	0.88359	50.51	0.513	rgb(223,119,120)	1.992	2,2
Zfp398	Dnmt3b	0.88359	50.51	0.513	rgb(223,119,120)	1.992	2,2
Zfp536	Rpl10a	0.88359	50.51	0.514	rgb(223,119,120)	1.992	2,2
Zfp771	Tmem158	0.88359	50.51	0.511	rgb(223,119,120)	1.992	2,2
Zfp831	Lypd6b	0.88359	50.51	0.511	rgb(223,119,120)	1.992	2,2
Zfp868	Chrm4	-0.88359	50.51	-5.1E-01	rgb(106,149,237)	1.992	2,2
Zfp960	Ddr1	-0.88359	50.51	-5.1E-01	rgb(106,149,237)	1.992	2,2
Zkscan17	Mgat4b	0.88359	50.51	0.511	rgb(223,119,120)	1.992	2,2
Zkscan17	Spn	-0.88359	50.51	-5.1E-01	rgb(106,149,236)	1.992	2,2
Ahrr	Klre1	0.88036	50.5	0.503	rgb(223,121,122)	1.9918	2,2
Arid3a	Anxa2	0.88036	50.5	0.504	rgb(223,121,122)	1.9918	None
Arid3a	Ptprj	0.88036	50.5	0.5	rgb(222,122,123)	1.9918	None
Arid5a	A230072C01Rik	0.88036	50.5	0.5	rgb(222,122,123)	1.9918	None
Atf3	Gpsm2	-0.88036	50.5	-5.0E-01	rgb(108,150,236)	1.9918	None
Atf3	Pfas	-0.88036	50.5	-5.0E-01	rgb(109,152,236)	1.9918	None
Atf5	Prpsap2	0.88036	50.5	0.502	rgb(223,121,122)	1.9918	None
Batf3	Riok3	0.88036	50.5	0.499	rgb(222,122,123)	1.9918	None
Bcl11b	Sema4c	-0.88036	50.5	-5.0E-01	rgb(108,151,236)	1.9918	None
Bcl6	Ddx11	0.88036	50.5	0.501	rgb(223,121,122)	1.9918	None
Bhlhe40	Cyth4	0.88036	50.5	0.504	rgb(223,121,122)	1.9918	None
Bhlhe40	Edem1	0.88036	50.5	0.496	rgb(222,122,123)	1.9918	None
Bhlhe40	Fam168b	-0.88036	50.5	-5.0E-01	rgb(108,151,236)	1.9918	None
Bhlhe40	Rorc	0.88036	50.5	0.497	rgb(222,122,123)	1.9918	None
Bhlhe40	Upb1	0.88036	50.5	0.502	rgb(223,121,122)	1.9918	None
Cebpb	Hemk1	0.88036	50.5	0.498	rgb(222,122,123)	1.9918	None
Cebpb	Trib3	0.88036	50.5	0.502	rgb(223,121,122)	1.9918	None
Cebpg	Atp6v1g1	0.88036	50.5	0.503	rgb(223,121,122)	1.9918	2,2
Creb1	Dnmt3a	0.88036	50.5	0.5	rgb(223,121,122)	1.9918	None
Creb1	Gjc2	-0.88036	50.5	-5.0E-01	rgb(109,151,236)	1.9918	None
Creb1	Tmem55b	-0.88036	50.5	-5.0E-01	rgb(109,151,236)	1.9918	None
Creb3l2	Akr1c12	-0.88036	50.5	-5.0E-01	rgb(109,151,236)	1.9918	2,2
Ddit3	Adm2	0.88036	50.5	0.503	rgb(223,121,122)	1.9918	2,2
Ddit3	Nupr1	0.88036	50.5	0.499	rgb(222,122,123)	1.9918	2,2
E2f1	Pmm1	0.88036	50.5	0.502	rgb(223,121,122)	1.9918	None
E2f1	Rnf169	-0.88036	50.5	-5.0E-01	rgb(108,151,236)	1.9918	None
E2f1	Smpd4	0.88036	50.5	0.501	rgb(223,121,122)	1.9918	None
E2f1	Zfp874a	-0.88036	50.5	-5.0E-01	rgb(108,151,236)	1.9918	None
E2f4	Dkkl1	-0.88036	50.5	-5.0E-01	rgb(109,151,236)	1.9918	None
Egr2	Atmin	-0.88036	50.5	-5.0E-01	rgb(110,152,236)	1.9918	None
Elk3	Antxr2	0.88036	50.5	0.495	rgb(222,122,123)	1.9918	None
Elk4	Dyx1c1	-0.88036	50.5	-5.0E-01	rgb(108,151,236)	1.9918	None
Elk4	Slc38a1	0.88036	50.5	0.498	rgb(222,122,123)	1.9918	None
Erg	Ankrd55	0.88036	50.5	0.502	rgb(223,121,122)	1.9918	2,2
Esrra	Lamb3	0.88036	50.5	0.5	rgb(223,121,122)	1.9918	None
Esrra	Pwwp2a	-0.88036	50.5	-5.0E-01	rgb(108,151,236)	1.9918	None
Ets1	Fam102a	0.88036	50.5	0.496	rgb(222,122,123)	1.9918	None
Ets1	Gart	-0.88036	50.5	-5.0E-01	rgb(108,151,236)	1.9918	None
Ets1	Tyw1	-0.88036	50.5	-5.0E-01	rgb(109,151,236)	1.9918	None
Ets1	Zfp36l2	0.88036	50.5	0.503	rgb(223,121,122)	1.9918	None
Ets2	Dhcr24	-0.88036	50.5	-5.0E-01	rgb(108,151,236)	1.9918	2,2
Etv4	Acin1	-0.88036	50.5	-5.0E-01	rgb(108,151,236)	1.9918	None
Etv4	Chac1	0.88036	50.5	0.505	rgb(223,121,122)	1.9918	2,2
Etv4	Slc6a9	0.88036	50.5	0.5	rgb(223,121,122)	1.9918	2,2
Etv4	Slc7a3	0.88036	50.5	0.503	rgb(223,121,122)	1.9918	2,2
Fosl1	Cx3cl1	-0.88036	50.5	-5.0E-01	rgb(109,152,236)	1.9918	2,2
Fosl2	C920009B18Rik	0.88036	50.5	0.5	rgb(222,122,123)	1.9918	None
Fosl2	Eif4e3	0.88036	50.5	0.5	rgb(222,122,123)	1.9918	None
Fosl2	Phlpp1	0.88036	50.5	0.503	rgb(223,121,122)	1.9918	None
Fosl2	Rreb1	-0.88036	50.5	-5.0E-01	rgb(109,152,236)	1.9918	None
Fosl2	Slco4a1	0.88036	50.5	0.504	rgb(223,121,122)	1.9918	None
Fosl2	Trat1	-0.88036	50.5	-5.0E-01	rgb(108,151,236)	1.9918	None
Foxf2	Chn1	0.88036	50.5	0.501	rgb(223,121,122)	1.9918	2,2
Foxo3	Abhd2	0.88036	50.5	0.5	rgb(222,122,123)	1.9918	None
Foxo3	Bbc3	0.88036	50.5	0.496	rgb(222,122,123)	1.9918	None
Foxp2	Dio2	0.88036	50.5	0.503	rgb(223,121,122)	1.9918	2,2
Foxp2	Slc39a1	-0.88036	50.5	-5.0E-01	rgb(110,152,236)	1.9918	None
Gata1	Fam19a3	0.88036	50.5	0.5	rgb(223,121,122)	1.9918	2,2
Gli3	Nhs	0.88036	50.5	0.499	rgb(222,122,123)	1.9918	2,2
Glis2	Cercam	0.88036	50.5	0.502	rgb(223,121,122)	1.9918	2,2
Glis3	Gcnt2	0.88036	50.5	0.497	rgb(222,122,123)	1.9918	2,2
Hif1a	Hk1	0.88036	50.5	0.502	rgb(223,121,122)	1.9918	None
Ikzf3	Il3	-0.88036	50.5	-5.0E-01	rgb(109,151,236)	1.9918	None
Ikzf3	Nfkbia	-0.88036	50.5	-5.0E-01	rgb(109,152,236)	1.9918	None
Ikzf4	Alpk2	0.88036	50.5	0.5	rgb(223,121,122)	1.9918	None
Irf2	Arsb	0.88036	50.5	0.503	rgb(223,121,122)	1.9918	None
Irf2	Gtf2i	0.88036	50.5	0.495	rgb(222,122,123)	1.9918	None
Irf4	Csf2	-0.88036	50.5	-5.0E-01	rgb(109,152,236)	1.9918	None
Irf4	Grpr	-0.88036	50.5	-5.0E-01	rgb(109,151,236)	1.9918	2,2
Irf4	Il9r	-0.88036	50.5	-5.0E-01	rgb(109,151,236)	1.9918	2,2
Irf4	Map3k8	0.88036	50.5	0.495	rgb(222,122,123)	1.9918	None
Irf4	Plekho1	0.88036	50.5	0.504	rgb(223,121,122)	1.9918	None
Irf7	Zbp1	0.88036	50.5	0.499	rgb(222,122,123)	1.9918	None
Jun	Atcay	-0.88036	50.5	-5.0E-01	rgb(108,151,236)	1.9918	None
Jun	Snx9	-0.88036	50.5	-5.0E-01	rgb(110,152,236)	1.9918	2,2
Klf13	Helb	0.88036	50.5	0.499	rgb(222,122,123)	1.9918	None
Klf13	Zfp146	-0.88036	50.5	-5.0E-01	rgb(108,151,236)	1.9918	None
Klf4	Ccno	0.88036	50.5	0.501	rgb(223,121,122)	1.9918	None
Klf4	Gbp2	0.88036	50.5	0.497	rgb(222,122,123)	1.9918	None
Klf7	Rab8b	-0.88036	50.5	-5.0E-01	rgb(110,152,236)	1.9918	None
Lef1	Erap1	-0.88036	50.5	-5.0E-01	rgb(109,152,236)	1.9918	None
Lyl1	Lrrc16b	0.88036	50.5	0.502	rgb(223,121,122)	1.9918	2,2
Maf	Ccl20	0.88036	50.5	0.495	rgb(222,122,123)	1.9918	None
Maf	Ermp1	-0.88036	50.5	-5.0E-01	rgb(109,151,236)	1.9918	None
Maf	Tmem163	0.88036	50.5	0.501	rgb(223,121,122)	1.9918	None
Mga	Epsti1	-0.88036	50.5	-5.0E-01	rgb(108,150,236)	1.9918	None
Msc	Gpr114	0.88036	50.5	0.503	rgb(223,121,122)	1.9918	2,2
Msc	Smpdl3b	0.88036	50.5	0.503	rgb(223,121,122)	1.9918	2,2
Myb	Celf2	0.88036	50.5	0.504	rgb(223,121,122)	1.9918	None
Myc	Capn2	-0.88036	50.5	-5.0E-01	rgb(108,151,236)	1.9918	None
Nfat5	Prrt2	0.88036	50.5	0.5	rgb(222,122,123)	1.9918	None
Nfatc2	Ifitm2	-0.88036	50.5	-5.0E-01	rgb(108,151,236)	1.9918	None
Nfil3	Htr1b	0.88036	50.5	0.502	rgb(223,121,122)	1.9918	None
Nfkb1	Gramd1b	0.88036	50.5	0.502	rgb(223,121,122)	1.9918	None
Nr2f6	Cdkn2c	0.88036	50.5	0.503	rgb(223,121,122)	1.9918	None
Nr4a2	Stat4	0.88036	50.5	0.495	rgb(222,122,123)	1.9918	None
Osr2	Cox6b2	0.88036	50.5	0.499	rgb(222,122,123)	1.9918	2,2
Patz1	Adam15	0.88036	50.5	0.5	rgb(223,121,122)	1.9918	None
Pou2af1	Fgf16	0.88036	50.5	0.496	rgb(222,122,123)	1.9918	2,2
Pou2af1	P2ry2	0.88036	50.5	0.499	rgb(222,122,123)	1.9918	2,2
Pou2f2	Akap12	-0.88036	50.5	-5.0E-01	rgb(108,151,236)	1.9918	None
Pou2f2	Myh3	-0.88036	50.5	-5.0E-01	rgb(108,151,236)	1.9918	None
Pou6f1	Galnt3	-0.88036	50.5	-5.0E-01	rgb(108,151,236)	1.9918	None
Prdm1	Ptpre	0.88036	50.5	0.497	rgb(222,122,123)	1.9918	None
Rara	Fam114a1	0.88036	50.5	0.499	rgb(222,122,123)	1.9918	None
Rbpj	Nfil3	0.88036	50.5	0.496	rgb(222,122,123)	1.9918	2,2
Rela	Kis2	-0.88036	50.5	-5.0E-01	rgb(108,151,236)	1.9918	None
Rela	Tfpi	-0.88036	50.5	-5.0E-01	rgb(109,151,236)	1.9918	None
Rest	Pdxp	0.88036	50.5	0.497	rgb(222,122,123)	1.9918	None
Rest	Wdr81	0.88036	50.5	0.502	rgb(223,121,122)	1.9918	None
Rfx3	Sec14l1	-0.88036	50.5	-5.0E-01	rgb(108,151,236)	1.9918	None
Rora	Gpr68	0.88036	50.5	0.495	rgb(222,122,123)	1.9918	None
Rorc	Bspry	-0.88036	50.5	-5.0E-01	rgb(109,151,236)	1.9918	None
Rorc	Cyp1b1	0.88036	50.5	0.504	rgb(223,121,122)	1.9918	None
Rorc	Ust	0.88036	50.5	0.499	rgb(222,122,123)	1.9918	None
Rreb1	Epas1	0.88036	50.5	0.501	rgb(223,121,122)	1.9918	None
Runx1	Adck3	-0.88036	50.5	-5.0E-01	rgb(109,151,236)	1.9918	None
Runx2	Cd9	0.88036	50.5	0.502	rgb(223,121,122)	1.9918	None
Runx3	Chst12	0.88036	50.5	0.5	rgb(222,122,123)	1.9918	None
Rxra	2810408A11Rik	-0.88036	50.5	-5.0E-01	rgb(108,151,236)	1.9918	None
Rxra	Ahnak	0.88036	50.5	0.495	rgb(222,122,123)	1.9918	None
Rxra	Cst3	-0.88036	50.5	-5.0E-01	rgb(109,151,236)	1.9918	None
Rxra	Gpr161	0.88036	50.5	0.499	rgb(222,122,123)	1.9918	None
Rxra	Hrh2	0.88036	50.5	0.495	rgb(222,122,123)	1.9918	None
Rxra	Selenbp1	-0.88036	50.5	-5.0E-01	rgb(109,151,236)	1.9918	None
Scrt1	Gpr114	0.88036	50.5	0.504	rgb(223,121,122)	1.9918	2,2
Scrt1	Myo3b	0.88036	50.5	0.499	rgb(222,122,123)	1.9918	None
Six5	Fbxw2	-0.88036	50.5	-5.0E-01	rgb(108,151,236)	1.9918	None
Smad3	Cald1	-0.88036	50.5	-5.0E-01	rgb(109,151,236)	1.9918	None
Smad4	Bcl2	-0.88036	50.5	-5.0E-01	rgb(107,150,236)	1.9918	None
Sox5	Batf3	0.88036	50.5	0.501	rgb(223,121,122)	1.9918	None
Sox5	Ubash3a	-0.88036	50.5	-5.0E-01	rgb(108,151,236)	1.9918	None
Sp2	AI506816	0.88036	50.5	0.502	rgb(223,121,122)	1.9918	None
Sp2	Atp1a1	0.88036	50.5	0.499	rgb(222,122,123)	1.9918	None
Sp2	Ddit4l	-0.88036	50.5	-5.0E-01	rgb(109,151,236)	1.9918	None
Sp2	Hist2h4	-0.88036	50.5	-5.0E-01	rgb(109,151,236)	1.9918	None
Sp2	Maf	0.88036	50.5	0.497	rgb(222,122,123)	1.9918	None
Sp2	Rnf130	-0.88036	50.5	-5.0E-01	rgb(109,151,236)	1.9918	None
Sp2	Rps14	-0.88036	50.5	-5.0E-01	rgb(108,151,236)	1.9918	None
Sp3	Ndrg1	-0.88036	50.5	-5.0E-01	rgb(108,151,236)	1.9918	None
Sp4	Dhrs3	-0.88036	50.5	-5.0E-01	rgb(109,151,236)	1.9918	None
Sp4	Fbxw2	0.88036	50.5	0.501	rgb(223,121,122)	1.9918	2,2
Sp4	Nucks1	-0.88036	50.5	-5.0E-01	rgb(108,151,236)	1.9918	None
Sp4	Pdhx	-0.88036	50.5	-5.0E-01	rgb(109,151,236)	1.9918	None
Sp4	Urb1	-0.88036	50.5	-5.0E-01	rgb(109,152,236)	1.9918	None
Sp6	Marcks	0.88036	50.5	0.497	rgb(222,122,123)	1.9918	None
Srebf1	Wdr81	0.88036	50.5	0.5	rgb(222,122,123)	1.9918	None
Stat4	Lipe	-0.88036	50.5	-5.0E-01	rgb(108,151,236)	1.9918	None
Stat4	Nek6	-0.88036	50.5	-5.0E-01	rgb(109,151,236)	1.9918	None
Stat4	Pdpn	0.88036	50.5	0.503	rgb(223,121,122)	1.9918	None
Stat4	Rilpl2	0.88036	50.5	0.499	rgb(222,122,123)	1.9918	None
Tcf12	Ndst1	0.88036	50.5	0.499	rgb(222,122,123)	1.9918	None
Tcf3	Boll	-0.88036	50.5	-5.0E-01	rgb(108,151,236)	1.9918	None
Tcf3	Mllt6	0.88036	50.5	0.503	rgb(223,121,122)	1.9918	None
Tcf3	Naca	-0.88036	50.5	-5.0E-01	rgb(108,150,236)	1.9918	None
Tead1	Kcna3	-0.88036	50.5	-5.0E-01	rgb(109,151,236)	1.9918	None
Tead1	Sms	-0.88036	50.5	-5.0E-01	rgb(108,151,236)	1.9918	None
Thap1	Hmgn1	0.88036	50.5	0.498	rgb(222,122,123)	1.9918	2,2
Vax2	Adcy4	0.88036	50.5	0.5	rgb(222,122,123)	1.9918	2,2
Vax2	Igfbp7	0.88036	50.5	0.499	rgb(222,122,123)	1.9918	2,2
Vax2	Myo3b	-0.88036	50.5	-5.0E-01	rgb(107,150,236)	1.9918	None
Vdr	Bcl11b	-0.88036	50.5	-5.0E-01	rgb(108,151,236)	1.9918	None
Vdr	Sult2b1	-0.88036	50.5	-5.0E-01	rgb(109,152,236)	1.9918	None
Xbp1	Prss12	0.88036	50.5	0.505	rgb(223,121,122)	1.9918	None
Yy2	Npc2	-0.88036	50.5	-5.0E-01	rgb(109,151,236)	1.9918	None
Zbtb33	Lst1	-0.88036	50.5	-5.0E-01	rgb(107,150,236)	1.9918	None
Zbtb4	Ppap2a	-0.88036	50.5	-5.0E-01	rgb(107,150,236)	1.9918	2,2
Zbtb7b	Otud7b	0.88036	50.5	0.499	rgb(222,122,123)	1.9918	None
Zbtb7b	Vav2	0.88036	50.5	0.497	rgb(222,122,123)	1.9918	None
Zeb1	Mycbp2	0.88036	50.5	0.504	rgb(223,121,122)	1.9918	None
Zfp148	Chchd7	-0.88036	50.5	-5.0E-01	rgb(109,151,236)	1.9918	None
Zfp219	Lpxn	-0.88036	50.5	-5.0E-01	rgb(108,151,236)	1.9918	None
Zfp263	Dlg3	-0.88036	50.5	-5.0E-01	rgb(109,151,236)	1.9918	None
Zfp263	Prss30	0.88036	50.5	0.503	rgb(223,121,122)	1.9918	None
Zfp263	Sema6b	-0.88036	50.5	-5.0E-01	rgb(108,151,236)	1.9918	None
Zfp263	Traf3	0.88036	50.5	0.498	rgb(222,122,123)	1.9918	None
Ankzf1	Arid3a	0.88036	50.5	0.502	rgb(223,121,122)	1.9918	2,2
C030039L03Rik	Ier3	0.88036	50.5	0.505	rgb(223,121,122)	1.9918	2,2
Hmgb1	Cd276	0.88036	50.5	0.502	rgb(223,121,122)	1.9918	2,2
Litaf	Tfpi	-0.88036	50.5	-5.0E-01	rgb(109,151,236)	1.9918	2,2
Thap3	Fastkd2	-0.88036	50.5	-5.0E-01	rgb(109,151,236)	1.9918	2,2
Thap3	Polr3b	-0.88036	50.5	-5.0E-01	rgb(109,151,236)	1.9918	2,2
Zbed3	Cox6a2	0.88036	50.5	0.498	rgb(222,122,123)	1.9918	2,2
Zbtb32	Irf5	0.88036	50.5	0.505	rgb(223,121,122)	1.9918	2,2
Zfp358	Sorcs2	-0.88036	50.5	-5.0E-01	rgb(107,150,236)	1.9918	2,2
Zfp385a	Slc2a4	0.88036	50.5	0.503	rgb(223,121,122)	1.9918	2,2
Zfp429	Ubiad1	-0.88036	50.5	-5.0E-01	rgb(108,151,236)	1.9918	2,2
Zfp513	Cep76	-0.88036	50.5	-5.0E-01	rgb(108,151,236)	1.9918	2,2
Zfp618	Rnf144b	0.88036	50.5	0.504	rgb(223,121,122)	1.9918	2,2
Zfp692	Stx1a	0.88036	50.5	0.497	rgb(222,122,123)	1.9918	2,2
Zfp768	Ocrl	0.88036	50.5	0.5	rgb(223,121,122)	1.9918	2,2
Zfp960	Dock1	0.88036	50.5	0.499	rgb(222,122,123)	1.9918	2,2
Ahr	Tarsl2	0.87712	50.49	0.494	rgb(222,123,124)	1.9916	None
Ahrr	Cpox	0.87712	50.49	0.486	rgb(222,124,125)	1.9916	2,2
Ar	Frmd4b	-0.87712	50.49	-4.9E-01	rgb(111,152,236)	1.9916	None
Atf3	Vegfa	0.87712	50.49	0.489	rgb(222,124,124)	1.9916	2,2
Atf5	Cyfip2	-0.87712	50.49	-4.9E-01	rgb(110,152,236)	1.9916	None
Atf5	Tnik	-0.87712	50.49	-4.9E-01	rgb(110,152,236)	1.9916	None
Bach1	Fyn	0.87712	50.49	0.492	rgb(222,123,124)	1.9916	None
Bach1	Spef2	-0.87712	50.49	-4.9E-01	rgb(111,153,236)	1.9916	None
Batf	Ccdc50	-0.87712	50.49	-4.9E-01	rgb(111,153,236)	1.9916	None
Batf	Gja1	-0.87712	50.49	-4.9E-01	rgb(111,152,236)	1.9916	None
Batf	Hmcn1	-0.87712	50.49	-4.9E-01	rgb(111,153,236)	1.9916	None
Batf	Igtp	-0.87712	50.49	-4.9E-01	rgb(111,152,236)	1.9916	None
Batf	Ptger4	0.87712	50.49	0.494	rgb(222,123,124)	1.9916	None
Bcl11b	Ltb	0.87712	50.49	0.488	rgb(222,124,125)	1.9916	None
Bcl11b	Ncoa1	0.87712	50.49	0.486	rgb(222,124,125)	1.9916	None
Bcl11b	Tmem176b	-0.87712	50.49	-4.9E-01	rgb(112,153,235)	1.9916	None
Bcl6	Gimap4	0.87712	50.49	0.489	rgb(222,124,125)	1.9916	None
Bcl6b	Znrf1	-0.87712	50.49	-4.9E-01	rgb(111,152,236)	1.9916	None
Bhlhe40	Inpp5b	0.87712	50.49	0.492	rgb(222,123,124)	1.9916	None
Bhlhe40	Rap1gds1	0.87712	50.49	0.492	rgb(222,123,124)	1.9916	None
Bhlhe40	Tmem19	-0.87712	50.49	-4.9E-01	rgb(111,152,236)	1.9916	None
Bhlhe40	Tnip3	0.87712	50.49	0.489	rgb(222,124,125)	1.9916	2,2
Cebpg	Aldh1l2	0.87712	50.49	0.491	rgb(222,123,124)	1.9916	2,2
Cebpg	Slc6a9	0.87712	50.49	0.494	rgb(222,123,124)	1.9916	2,2
Cebpg	Trib3	0.87712	50.49	0.489	rgb(222,124,125)	1.9916	2,2
Creb3l1	Klf12	0.87712	50.49	0.485	rgb(222,124,125)	1.9916	None
Creb3l2	Lpin2	-0.87712	50.49	-4.9E-01	rgb(110,152,236)	1.9916	None
Cux1	Ss18	0.87712	50.49	0.491	rgb(222,123,124)	1.9916	2,2
Ddit3	Slc19a2	-0.87712	50.49	-4.9E-01	rgb(111,153,235)	1.9916	None
E2f1	Ctnnal1	0.87712	50.49	0.488	rgb(222,124,125)	1.9916	None
E2f1	Idi1	0.87712	50.49	0.488	rgb(222,124,125)	1.9916	None
E2f1	Tnk2	0.87712	50.49	0.488	rgb(222,124,125)	1.9916	None
Ebf1	Fam53b	-0.87712	50.49	-4.9E-01	rgb(110,152,236)	1.9916	None
Egr2	Arhgef6	-0.87712	50.49	-4.9E-01	rgb(110,152,236)	1.9916	None
Egr2	Tnf	0.87712	50.49	0.494	rgb(222,123,124)	1.9916	None
Elf1	Ccng2	0.87712	50.49	0.49	rgb(222,123,124)	1.9916	None
Elf1	Dhcr24	-0.87712	50.49	-4.9E-01	rgb(111,152,236)	1.9916	None
Elf1	Myo18a	0.87712	50.49	0.489	rgb(222,124,125)	1.9916	None
Erf	Urm1	0.87712	50.49	0.486	rgb(222,124,125)	1.9916	None
Ets1	Espn	0.87712	50.49	0.491	rgb(222,123,124)	1.9916	None
Ets1	Sh2d3c	0.87712	50.49	0.492	rgb(222,123,124)	1.9916	None
Ets1	Tgfbr3	0.87712	50.49	0.488	rgb(222,124,125)	1.9916	None
Ets2	Agl	-0.87712	50.49	-4.9E-01	rgb(112,153,235)	1.9916	None
Etv6	C2cd2l	0.87712	50.49	0.485	rgb(222,124,125)	1.9916	None
Fli1	Ethe1	0.87712	50.49	0.487	rgb(222,124,125)	1.9916	None
Fos	Trim12c	0.87712	50.49	0.492	rgb(222,123,124)	1.9916	None
Fosb	Samd9l	0.87712	50.49	0.488	rgb(222,124,125)	1.9916	None
Fosl2	Cmtm4	0.87712	50.49	0.493	rgb(222,123,124)	1.9916	None
Fosl2	Crem	0.87712	50.49	0.49	rgb(222,123,124)	1.9916	None
Fosl2	Ddr1	0.87712	50.49	0.493	rgb(222,123,124)	1.9916	None
Fosl2	Fzd5	0.87712	50.49	0.493	rgb(222,123,124)	1.9916	None
Fosl2	Pltp	0.87712	50.49	0.494	rgb(222,123,124)	1.9916	None
Fosl2	Ramp3	0.87712	50.49	0.489	rgb(222,124,125)	1.9916	None
Fosl2	Socs3	0.87712	50.49	0.486	rgb(222,124,125)	1.9916	None
Fosl2	Tiparp	0.87712	50.49	0.487	rgb(222,124,125)	1.9916	None
Fosl2	Zfp608	0.87712	50.49	0.487	rgb(222,124,125)	1.9916	None
Foxf2	Tmem163	0.87712	50.49	0.487	rgb(222,124,125)	1.9916	2,2
Foxp3	Il10	-0.87712	50.49	-4.9E-01	rgb(110,152,236)	1.9916	None
Foxp4	Nfkb1	0.87712	50.49	0.494	rgb(222,123,124)	1.9916	None
Foxs1	Sh2d7	0.87712	50.49	0.486	rgb(222,124,125)	1.9916	2,2
Gabpa	Rps6ka3	0.87712	50.49	0.493	rgb(222,123,124)	1.9916	None
Hif1a	Lama5	0.87712	50.49	0.49	rgb(222,123,124)	1.9916	None
Hif1a	Mvp	0.87712	50.49	0.488	rgb(222,124,125)	1.9916	None
Hif3a	Arrb1	0.87712	50.49	0.486	rgb(222,124,125)	1.9916	2,2
Hmga1	Vav1	-0.87712	50.49	-4.9E-01	rgb(111,153,236)	1.9916	None
Ikzf2	Gucy1b3	0.87712	50.49	0.492	rgb(222,123,124)	1.9916	2,2
Ikzf3	Cd5l	-0.87712	50.49	-4.9E-01	rgb(110,152,236)	1.9916	None
Ikzf3	Dgat1	-0.87712	50.49	-4.9E-01	rgb(111,153,236)	1.9916	None
Ikzf3	Evi2a	-0.87712	50.49	-4.9E-01	rgb(112,153,235)	1.9916	None
Ikzf3	Smad3	0.87712	50.49	0.488	rgb(222,124,125)	1.9916	None
Ikzf3	Snx11	-0.87712	50.49	-4.9E-01	rgb(111,153,236)	1.9916	None
Irf1	Gbp9	0.87712	50.49	0.485	rgb(222,124,125)	1.9916	2,2
Irf1	Gpr15	-0.87712	50.49	-4.9E-01	rgb(111,152,236)	1.9916	None
Irf1	Nod1	0.87712	50.49	0.487	rgb(222,124,125)	1.9916	None
Irf4	Scn1b	-0.87712	50.49	-4.9E-01	rgb(111,153,236)	1.9916	None
Irf4	Stra6	0.87712	50.49	0.488	rgb(222,124,125)	1.9916	None
Irf4	Tnik	-0.87712	50.49	-4.9E-01	rgb(111,152,236)	1.9916	None
Irf5	Trim14	0.87712	50.49	0.491	rgb(222,123,124)	1.9916	None
Irf5	Wisp1	0.87712	50.49	0.493	rgb(222,123,124)	1.9916	None
Irf7	Gbp4	0.87712	50.49	0.494	rgb(222,123,124)	1.9916	None
Jun	Ankrd55	0.87712	50.49	0.493	rgb(222,123,124)	1.9916	None
Jun	Prickle1	0.87712	50.49	0.486	rgb(222,124,125)	1.9916	None
Jun	Socs3	0.87712	50.49	0.487	rgb(222,124,125)	1.9916	None
Jun	Src	0.87712	50.49	0.493	rgb(222,123,124)	1.9916	None
Jund	Vcam1	-0.87712	50.49	-4.9E-01	rgb(111,153,236)	1.9916	None
Kdm2b	Sema4c	0.87712	50.49	0.489	rgb(222,124,125)	1.9916	2,2
Klf2	Psme1	0.87712	50.49	0.489	rgb(222,124,125)	1.9916	None
Klf4	Nudt6	0.87712	50.49	0.494	rgb(222,123,124)	1.9916	None
Klf8	Kdelr3	0.87712	50.49	0.495	rgb(222,123,124)	1.9916	2,2
Lef1	Sbno2	-0.87712	50.49	-4.9E-01	rgb(110,152,236)	1.9916	None
Lin54	Cutc	-0.87712	50.49	-4.9E-01	rgb(110,152,236)	1.9916	None
Maf	Igfbp4	0.87712	50.49	0.492	rgb(222,123,124)	1.9916	None
Mafg	Naga	-0.87712	50.49	-4.9E-01	rgb(110,152,236)	1.9916	None
Mafg	Tspan3	-0.87712	50.49	-4.9E-01	rgb(110,152,236)	1.9916	None
Mafg	Tspyl4	-0.87712	50.49	-4.9E-01	rgb(111,153,236)	1.9916	None
Mga	Mdn1	0.87712	50.49	0.488	rgb(222,124,125)	1.9916	2,2
Mxi1	1190002N15Rik	0.87712	50.49	0.487	rgb(222,124,125)	1.9916	None
Mybl1	E2f7	0.87712	50.49	0.486	rgb(222,124,125)	1.9916	2,2
Myc	Lactb	-0.87712	50.49	-4.9E-01	rgb(111,152,236)	1.9916	None
Nfatc1	Abcg1	-0.87712	50.49	-4.9E-01	rgb(112,153,235)	1.9916	None
Nfatc1	Fam46c	-0.87712	50.49	-4.9E-01	rgb(111,152,236)	1.9916	None
Nfatc1	Rims3	-0.87712	50.49	-4.9E-01	rgb(111,152,236)	1.9916	None
Nfatc2	Ecm1	0.87712	50.49	0.486	rgb(222,124,125)	1.9916	None
Nfatc2	Gfi1	-0.87712	50.49	-4.9E-01	rgb(111,153,236)	1.9916	None
Nfic	Adora2a	0.87712	50.49	0.487	rgb(222,124,125)	1.9916	None
Nfkb1	Slc25a35	-0.87712	50.49	-4.9E-01	rgb(111,153,236)	1.9916	None
Nfkb1	Tet3	0.87712	50.49	0.488	rgb(222,124,125)	1.9916	None
Nkx1-2	Alcam	-0.87712	50.49	-4.9E-01	rgb(111,152,236)	1.9916	None
Npas4	Cnn2	0.87712	50.49	0.487	rgb(222,124,125)	1.9916	None
Npas4	Grin3b	0.87712	50.49	0.486	rgb(222,124,125)	1.9916	None
Nr2f6	Amdhd2	0.87712	50.49	0.485	rgb(222,124,125)	1.9916	None
Nr3c1	Ica1l	0.87712	50.49	0.493	rgb(222,123,124)	1.9916	None
Nr3c1	Mapkapk2	0.87712	50.49	0.489	rgb(222,124,125)	1.9916	None
Nr3c1	Spred3	-0.87712	50.49	-4.9E-01	rgb(110,152,236)	1.9916	None
Nr4a1	Ctsb	-0.87712	50.49	-4.9E-01	rgb(111,152,236)	1.9916	None
Nr4a1	Map4k5	0.87712	50.49	0.485	rgb(222,124,125)	1.9916	None
Pou2af1	Lama5	-0.87712	50.49	-4.9E-01	rgb(110,152,236)	1.9916	None
Pou2af1	Vps54	-0.87712	50.49	-4.9E-01	rgb(110,152,236)	1.9916	2,2
Pou2f2	Vamp2	0.87712	50.49	0.494	rgb(222,123,124)	1.9916	None
Pou3f1	Zfp651	0.87712	50.49	0.486	rgb(222,124,125)	1.9916	2,2
Pou6f1	Dusp6	0.87712	50.49	0.49	rgb(222,123,124)	1.9916	None
Pparg	H1f0	0.87712	50.49	0.486	rgb(222,124,125)	1.9916	2,2
Prdm1	Dhrs9	-0.87712	50.49	-4.9E-01	rgb(110,152,236)	1.9916	None
Prdm1	Kdm6b	0.87712	50.49	0.487	rgb(222,124,125)	1.9916	None
Prdm1	P4hb	0.87712	50.49	0.485	rgb(222,124,125)	1.9916	None
Prrx1	Snx11	-0.87712	50.49	-4.9E-01	rgb(111,152,236)	1.9916	2,2
Rarg	Ildr1	-0.87712	50.49	-4.9E-01	rgb(110,152,236)	1.9916	None
Rela	Col18a1	-0.87712	50.49	-4.9E-01	rgb(111,152,236)	1.9916	None
Rest	Kdelc1	-0.87712	50.49	-4.9E-01	rgb(110,152,236)	1.9916	None
Rest	Vegfb	-0.87712	50.49	-4.9E-01	rgb(112,153,235)	1.9916	None
Rfx1	Rpn1	-0.87712	50.49	-4.9E-01	rgb(111,152,236)	1.9916	None
Rfx3	Scyl2	-0.87712	50.49	-4.9E-01	rgb(111,153,236)	1.9916	None
Rorc	Il1r1	0.87712	50.49	0.491	rgb(222,123,124)	1.9916	None
Rreb1	Cacna1s	-0.87712	50.49	-4.9E-01	rgb(110,152,236)	1.9916	None
Runx2	Car5b	0.87712	50.49	0.485	rgb(222,124,125)	1.9916	None
Rxrb	Unc119b	0.87712	50.49	0.493	rgb(222,123,124)	1.9916	None
Smad3	Bcl3	0.87712	50.49	0.487	rgb(222,124,125)	1.9916	None
Sox12	Ctss	-0.87712	50.49	-4.9E-01	rgb(111,153,236)	1.9916	None
Sox5	Lamc2	0.87712	50.49	0.488	rgb(222,124,125)	1.9916	2,2
Sp2	Bloc1s2	-0.87712	50.49	-4.9E-01	rgb(110,152,236)	1.9916	None
Sp2	Hspa2	-0.87712	50.49	-4.9E-01	rgb(111,152,236)	1.9916	None
Sp2	Notch1	0.87712	50.49	0.489	rgb(222,124,125)	1.9916	None
Sp2	Prx	0.87712	50.49	0.494	rgb(222,123,124)	1.9916	None
Sp2	Smg5	0.87712	50.49	0.492	rgb(222,123,124)	1.9916	None
Sp2	Stoml1	-0.87712	50.49	-4.9E-01	rgb(111,153,236)	1.9916	None
Sp3	4931406P16Rik	0.87712	50.49	0.492	rgb(222,123,124)	1.9916	None
Sp3	Lamc1	-0.87712	50.49	-4.9E-01	rgb(111,153,236)	1.9916	None
Sp3	Tulp3	-0.87712	50.49	-4.9E-01	rgb(111,153,236)	1.9916	None
Sp4	Creb3l2	0.87712	50.49	0.49	rgb(222,123,124)	1.9916	None
Sp4	Exo1	-0.87712	50.49	-4.9E-01	rgb(112,153,235)	1.9916	None
Sp4	Itgb1	-0.87712	50.49	-4.9E-01	rgb(111,152,236)	1.9916	None
Sp4	Pdzd4	0.87712	50.49	0.488	rgb(222,124,125)	1.9916	None
Srebf1	Asf1a	-0.87712	50.49	-4.9E-01	rgb(110,152,236)	1.9916	None
Srebf1	Cdkl3	-0.87712	50.49	-4.9E-01	rgb(112,153,235)	1.9916	None
Srebf1	Chchd7	-0.87712	50.49	-4.9E-01	rgb(111,153,235)	1.9916	None
Srebf1	Sh3kbp1	-0.87712	50.49	-4.9E-01	rgb(110,152,236)	1.9916	None
Srf	Cd47	-0.87712	50.49	-4.9E-01	rgb(111,153,235)	1.9916	None
Srf	Exosc8	-0.87712	50.49	-4.9E-01	rgb(111,153,235)	1.9916	None
Srf	Zfp668	0.87712	50.49	0.487	rgb(222,124,125)	1.9916	None
Stat3	Nts	-0.87712	50.49	-4.9E-01	rgb(112,153,235)	1.9916	None
Tbx21	Pls1	0.87712	50.49	0.486	rgb(222,124,125)	1.9916	None
Tcf3	Galnt12	0.87712	50.49	0.492	rgb(222,123,124)	1.9916	None
Tcf4	Enah	0.87712	50.49	0.491	rgb(222,123,124)	1.9916	2,2
Tead1	Faim3	0.87712	50.49	0.488	rgb(222,124,125)	1.9916	2,2
Trp53	BC029722	0.87712	50.49	0.494	rgb(222,123,124)	1.9916	None
Vax2	Jazf1	0.87712	50.49	0.489	rgb(222,124,125)	1.9916	2,2
Vdr	Gpr183	0.87712	50.49	0.489	rgb(222,124,125)	1.9916	None
Yy2	Plcxd1	-0.87712	50.49	-4.9E-01	rgb(112,153,235)	1.9916	None
Zbtb7b	Tnfaip8	-0.87712	50.49	-4.9E-01	rgb(111,153,236)	1.9916	None
Zbtb7c	Slc44a5	0.87712	50.49	0.492	rgb(222,123,124)	1.9916	2,2
Zeb1	Slc39a9	-0.87712	50.49	-4.9E-01	rgb(111,152,236)	1.9916	None
Zfp148	Erc1	0.87712	50.49	0.488	rgb(222,124,125)	1.9916	None
Zfp148	Tex15	0.87712	50.49	0.49	rgb(222,123,124)	1.9916	None
Zfp263	Fads2	-0.87712	50.49	-4.9E-01	rgb(110,152,236)	1.9916	None
Zfp281	Ypel2	0.87712	50.49	0.492	rgb(222,123,124)	1.9916	None
Zfp369	4931406P16Rik	0.87712	50.49	0.494	rgb(222,123,124)	1.9916	None
Zfp652	Csgalnact1	-0.87712	50.49	-4.9E-01	rgb(112,153,235)	1.9916	None
Ankzf1	Pdia2	0.87712	50.49	0.493	rgb(222,123,124)	1.9916	2,2
Casz1	Itih5	-0.87712	50.49	-4.9E-01	rgb(111,153,236)	1.9916	2,2
Hmgb3	Hmgn1	0.87712	50.49	0.488	rgb(222,124,125)	1.9916	2,2
Hmgb3	Riok3	-0.87712	50.49	-4.9E-01	rgb(110,152,236)	1.9916	2,2
Ovol2	Usp35	0.87712	50.49	0.493	rgb(222,123,124)	1.9916	2,2
Thap3	Cox7a2l	0.87712	50.49	0.491	rgb(222,123,124)	1.9916	2,2
Thap3	Krtcap2	0.87712	50.49	0.488	rgb(222,124,125)	1.9916	2,2
Zbtb5	Rab33a	-0.87712	50.49	-4.9E-01	rgb(110,152,236)	1.9916	2,2
Zfp112	Slc2a3	-0.87712	50.49	-4.9E-01	rgb(110,152,236)	1.9916	2,2
Zfp120	Mdn1	-0.87712	50.49	-4.9E-01	rgb(111,152,236)	1.9916	2,2
Zfp184	Maoa	0.87712	50.49	0.491	rgb(222,123,124)	1.9916	2,2
Zfp367	Exo1	0.87712	50.49	0.493	rgb(222,123,124)	1.9916	2,2
Zfp516	B4galnt4	0.87712	50.49	0.494	rgb(222,123,124)	1.9916	2,2
Zfp536	Tekt2	0.87712	50.49	0.488	rgb(222,124,125)	1.9916	2,2
Zfp91	BC026585	-0.87712	50.49	-4.9E-01	rgb(111,153,235)	1.9916	2,2
Zhx2	Arc	0.87712	50.49	0.494	rgb(222,123,124)	1.9916	2,2
Zkscan17	Cln6	0.87712	50.49	0.49	rgb(222,123,124)	1.9916	2,2
Zscan22	Mmachc	0.87712	50.49	0.491	rgb(222,123,124)	1.9916	2,2
Ahctf1	Abhd4	-0.87389	50.48	-4.8E-01	rgb(114,154,235)	1.9914	None
Ahctf1	Erap1	0.87389	50.48	0.479	rgb(222,125,126)	1.9914	None
Atf2	Sugt1	-0.87389	50.48	-4.8E-01	rgb(114,154,235)	1.9914	None
Bach1	Ppcdc	-0.87389	50.48	-4.8E-01	rgb(114,154,235)	1.9914	None
Batf	Bcl2l11	-0.87389	50.48	-4.8E-01	rgb(113,154,235)	1.9914	None
Batf	Gbp7	-0.87389	50.48	-4.8E-01	rgb(114,154,235)	1.9914	None
Batf	Igfbp7	-0.87389	50.48	-4.8E-01	rgb(113,154,235)	1.9914	None
Batf3	Cd44	0.87389	50.48	0.477	rgb(222,126,127)	1.9914	None
Batf3	Il18	0.87389	50.48	0.481	rgb(222,125,126)	1.9914	None
Batf3	Mocos	0.87389	50.48	0.482	rgb(222,125,126)	1.9914	2,2
Bcl11b	Fut8	-0.87389	50.48	-4.8E-01	rgb(114,154,235)	1.9914	None
Bcl11b	Ramp3	-0.87389	50.48	-4.8E-01	rgb(113,154,235)	1.9914	None
Bcl6	Casp3	-0.87389	50.48	-4.8E-01	rgb(114,154,235)	1.9914	None
Bcl6	Oxct1	-0.87389	50.48	-4.8E-01	rgb(113,154,235)	1.9914	None
Bcl6	Tnfrsf1a	0.87389	50.48	0.478	rgb(222,126,127)	1.9914	None
Bcl6b	Traf6	-0.87389	50.48	-4.8E-01	rgb(113,154,235)	1.9914	None
Bhlhe40	Sla	0.87389	50.48	0.482	rgb(222,125,126)	1.9914	None
Cebpg	Atp6v0a1	-0.87389	50.48	-4.8E-01	rgb(112,153,235)	1.9914	2,2
Cebpg	Mgat5	-0.87389	50.48	-4.8E-01	rgb(112,153,235)	1.9914	None
Cebpg	Sox13	-0.87389	50.48	-4.8E-01	rgb(113,153,235)	1.9914	2,2
Creb1	Cmah	0.87389	50.48	0.476	rgb(222,126,127)	1.9914	None
Cux1	Unc93b1	-0.87389	50.48	-4.8E-01	rgb(114,154,235)	1.9914	2,2
E2f1	Qrich1	-0.87389	50.48	-4.8E-01	rgb(112,153,235)	1.9914	None
Ebf1	Polr3gl	0.87389	50.48	0.482	rgb(222,125,126)	1.9914	None
Ebf1	Tbc1d4	-0.87389	50.48	-4.8E-01	rgb(112,153,235)	1.9914	None
Egr1	Dusp2	0.87389	50.48	0.476	rgb(222,126,127)	1.9914	None
Egr2	Mccc2	-0.87389	50.48	-4.8E-01	rgb(114,154,235)	1.9914	None
Egr2	Pde7a	0.87389	50.48	0.48	rgb(222,125,126)	1.9914	None
Egr2	Psrc1	-0.87389	50.48	-4.8E-01	rgb(113,154,235)	1.9914	None
Egr3	Surf4	-0.87389	50.48	-4.8E-01	rgb(113,153,235)	1.9914	None
Elf1	Abcb1b	0.87389	50.48	0.479	rgb(222,126,126)	1.9914	None
Elf1	Dock11	0.87389	50.48	0.482	rgb(222,125,126)	1.9914	2,2
Elk4	Tapbp	0.87389	50.48	0.476	rgb(222,126,127)	1.9914	None
Erg	Tes	0.87389	50.48	0.484	rgb(222,124,125)	1.9914	None
Ets2	Pls3	-0.87389	50.48	-4.8E-01	rgb(113,154,235)	1.9914	2,2
Etv4	Taf7	-0.87389	50.48	-4.8E-01	rgb(113,154,235)	1.9914	None
Etv6	Dnajc12	-0.87389	50.48	-4.8E-01	rgb(113,154,235)	1.9914	None
Etv6	Retsat	-0.87389	50.48	-4.8E-01	rgb(112,153,235)	1.9914	None
Fli1	Adam10	-0.87389	50.48	-4.8E-01	rgb(114,154,235)	1.9914	None
Fos	Dtl	-0.87389	50.48	-4.8E-01	rgb(114,154,235)	1.9914	None
Fos	Dusp2	0.87389	50.48	0.482	rgb(222,125,126)	1.9914	None
Fosl2	Amigo2	0.87389	50.48	0.475	rgb(222,126,127)	1.9914	None
Fosl2	Ccdc63	0.87389	50.48	0.485	rgb(222,124,125)	1.9914	None
Fosl2	Cpd	-0.87389	50.48	-4.8E-01	rgb(112,153,235)	1.9914	None
Fosl2	Plekhh1	-0.87389	50.48	-4.8E-01	rgb(112,153,235)	1.9914	None
Fosl2	Rab39b	0.87389	50.48	0.482	rgb(222,125,126)	1.9914	None
Foxf2	Rai14	0.87389	50.48	0.481	rgb(222,125,126)	1.9914	2,2
Foxf2	Sdc1	0.87389	50.48	0.476	rgb(222,126,127)	1.9914	2,2
Foxo1	Parp8	-0.87389	50.48	-4.8E-01	rgb(112,153,235)	1.9914	None
Foxp1	Muc13	-0.87389	50.48	-4.8E-01	rgb(113,153,235)	1.9914	2,2
Foxs1	Selp	-0.87389	50.48	-4.8E-01	rgb(113,154,235)	1.9914	None
Gata1	Pdcd1lg2	0.87389	50.48	0.483	rgb(222,125,126)	1.9914	None
Gzf1	Flt3l	-0.87389	50.48	-4.8E-01	rgb(114,154,235)	1.9914	None
Hey1	R3hdm1	0.87389	50.48	0.481	rgb(222,125,126)	1.9914	None
Hic1	Ctnnal1	-0.87389	50.48	-4.8E-01	rgb(113,154,235)	1.9914	None
Hic1	Lmna	-0.87389	50.48	-4.8E-01	rgb(113,154,235)	1.9914	None
Hic1	Mical1	0.87389	50.48	0.481	rgb(222,125,126)	1.9914	2,2
Hic1	S1pr1	0.87389	50.48	0.476	rgb(222,126,127)	1.9914	None
Hif1a	Adam15	0.87389	50.48	0.485	rgb(222,124,125)	1.9914	None
Hif1a	Ecm1	0.87389	50.48	0.476	rgb(222,126,127)	1.9914	None
Hif3a	Capn5	0.87389	50.48	0.483	rgb(222,125,126)	1.9914	2,2
Hoxb1	Krt75	0.87389	50.48	0.478	rgb(222,126,127)	1.9914	2,2
Hsf1	Blvrb	-0.87389	50.48	-4.8E-01	rgb(113,154,235)	1.9914	None
Hsf1	Mapkbp1	0.87389	50.48	0.481	rgb(222,125,126)	1.9914	None
Hsf1	Nr4a1	0.87389	50.48	0.484	rgb(222,124,125)	1.9914	None
Hsf1	Pknox1	0.87389	50.48	0.477	rgb(222,126,127)	1.9914	None
Ikzf3	Dhrs3	-0.87389	50.48	-4.8E-01	rgb(113,154,235)	1.9914	None
Ikzf3	Srgap3	0.87389	50.48	0.48	rgb(222,125,126)	1.9914	None
Ikzf4	Syn1	0.87389	50.48	0.485	rgb(222,124,125)	1.9914	None
Irf1	Mmd	-0.87389	50.48	-4.8E-01	rgb(113,154,235)	1.9914	None
Irf1	Ssh2	0.87389	50.48	0.485	rgb(222,124,125)	1.9914	None
Irf1	Tpbg	-0.87389	50.48	-4.8E-01	rgb(112,153,235)	1.9914	None
Irf2	Cmah	0.87389	50.48	0.484	rgb(222,125,125)	1.9914	None
Irf2	Npc2	0.87389	50.48	0.482	rgb(222,125,126)	1.9914	None
Irf4	Ada	0.87389	50.48	0.476	rgb(222,126,127)	1.9914	None
Irf4	Cxxc5	-0.87389	50.48	-4.8E-01	rgb(113,154,235)	1.9914	2,2
Irf4	Ldlrap1	-0.87389	50.48	-4.8E-01	rgb(113,154,235)	1.9914	None
Irf4	Myd88	0.87389	50.48	0.482	rgb(222,125,126)	1.9914	None
Irf4	Ppp3ca	-0.87389	50.48	-4.8E-01	rgb(112,153,235)	1.9914	None
Irf4	Rtp4	-0.87389	50.48	-4.8E-01	rgb(113,154,235)	1.9914	None
Irf4	Srgap3	-0.87389	50.48	-4.8E-01	rgb(113,153,235)	1.9914	None
Irf5	Fau	-0.87389	50.48	-4.8E-01	rgb(112,153,235)	1.9914	None
Irf5	Mab21l3	0.87389	50.48	0.479	rgb(222,125,126)	1.9914	2,2
Irf5	Maged2	0.87389	50.48	0.478	rgb(222,126,127)	1.9914	None
Irf5	Rexo4	-0.87389	50.48	-4.8E-01	rgb(113,154,235)	1.9914	None
Irf5	Rnf135	0.87389	50.48	0.475	rgb(222,126,127)	1.9914	2,2
Irf5	Zfp362	0.87389	50.48	0.482	rgb(222,125,126)	1.9914	None
Irf7	C3	-0.87389	50.48	-4.8E-01	rgb(114,154,235)	1.9914	None
Irf7	Isg20	0.87389	50.48	0.485	rgb(222,124,125)	1.9914	None
Irf8	Ubash3b	0.87389	50.48	0.48	rgb(222,125,126)	1.9914	None
Jun	Capg	0.87389	50.48	0.476	rgb(222,126,127)	1.9914	None
Jun	Cdkn1b	0.87389	50.48	0.484	rgb(222,125,126)	1.9914	None
Jun	Chd7	-0.87389	50.48	-4.8E-01	rgb(113,153,235)	1.9914	None
Jun	Mxd1	0.87389	50.48	0.476	rgb(222,126,127)	1.9914	None
Jun	Tmem71	-0.87389	50.48	-4.8E-01	rgb(112,153,235)	1.9914	None
Jund	Cd74	0.87389	50.48	0.482	rgb(222,125,126)	1.9914	None
Jund	Mbtd1	-0.87389	50.48	-4.8E-01	rgb(112,153,235)	1.9914	None
Jund	Rgs19	-0.87389	50.48	-4.8E-01	rgb(113,154,235)	1.9914	None
Jund	Trim66	0.87389	50.48	0.481	rgb(222,125,126)	1.9914	None
Klf13	Rps6ka2	0.87389	50.48	0.476	rgb(222,126,127)	1.9914	None
Klf4	Nfkbie	-0.87389	50.48	-4.8E-01	rgb(113,154,235)	1.9914	None
Klf4	Rasgrp4	-0.87389	50.48	-4.8E-01	rgb(113,154,235)	1.9914	None
Klf8	Bcl2l2	0.87389	50.48	0.478	rgb(222,126,127)	1.9914	None
Klf9	Sqle	0.87389	50.48	0.475	rgb(222,126,127)	1.9914	None
Lin54	Lrmp	-0.87389	50.48	-4.8E-01	rgb(112,153,235)	1.9914	None
Maf	Ctsw	0.87389	50.48	0.478	rgb(222,126,127)	1.9914	None
Msc	Penk	0.87389	50.48	0.482	rgb(222,125,126)	1.9914	2,2
Msc	Svop	0.87389	50.48	0.476	rgb(222,126,127)	1.9914	2,2
Mxi1	Clybl	0.87389	50.48	0.477	rgb(222,126,127)	1.9914	2,2
[truncated: 49,936 more rows]
