# Supplementary material for: Leveraging chromatin accessibility for transcriptional regulatory network inference in T Helper 17 Cells
Source: Genome Res. 2019 Mar;29(3):449–63. doi: 10.1101/gr.238253.118 (PMC6396413; doi:10.1101/gr.238253.118)
Supplement: Supplemental Material [file supp_gr.238253.118_Supplemental_Th17_TRN_Networks.zip › Th17_TRN_Networks-master/TRN_Notebooks/Networks/ChIP_A17_KOall_bias50_sp.tsv]

TF	Target	SignedQuantile	NonzeroSubsamples(Stability)	pCorr	stroke	stroke-width	stroke-dasharray
Stat3	Gem	1	50.91	0.911	rgb(227, 43, 45)	2	None
Hif1a	Egln1	0.99767	50.86	0.861	rgb(226, 53, 54)	1.999	None
Hif1a	Jmjd6	0.99767	50.86	0.855	rgb(226, 54, 55)	1.999	None
Irf4	Myo1e	-0.99767	50.86	-8.6E-01	rgb( 31,104,250)	1.999	None
Hif1a	Arrb1	0.99533	50.85	0.851	rgb(226, 54, 56)	1.9988	None
Ikzf3	Fastkd2	-0.99533	50.85	-8.5E-01	rgb( 33,105,249)	1.9988	None
Ikzf3	Pank2	0.99533	50.85	0.854	rgb(226, 54, 56)	1.9988	None
Atf6	Dpm3	0.993	50.84	0.84	rgb(226, 57, 58)	1.9986	None
Atf6	Rps14	0.993	50.84	0.841	rgb(226, 56, 58)	1.9986	None
Irf4	Exoc2	-0.993	50.84	-8.4E-01	rgb( 36,107,249)	1.9986	None
Lef1	Rps6ka4	0.993	50.84	0.838	rgb(226, 57, 59)	1.9986	None
Stat3	Ctla2a	0.993	50.84	0.84	rgb(226, 56, 58)	1.9986	None
Stat3	Ppm1j	0.993	50.84	0.843	rgb(226, 56, 58)	1.9986	None
Atf6	Apitd1	0.99067	50.83	0.828	rgb(226, 59, 61)	1.9984	None
Stat3	Malt1	0.99067	50.83	0.827	rgb(226, 59, 61)	1.9984	None
Hif1a	Mboat2	0.98833	50.82	0.818	rgb(226, 61, 62)	1.9982	None
Hif1a	Ppme1	0.98833	50.82	0.82	rgb(226, 60, 62)	1.9982	None
Stat3	Tnip2	0.98833	50.82	0.824	rgb(226, 60, 61)	1.9982	None
Atf6	Syf2	0.986	50.81	0.806	rgb(226, 63, 65)	1.998	None
Fosl2	Ppm1j	0.986	50.81	0.807	rgb(226, 63, 64)	1.998	None
Hif1a	Aldoc	0.986	50.81	0.813	rgb(226, 62, 63)	1.998	None
Hif1a	Bnip3	0.986	50.81	0.805	rgb(226, 63, 65)	1.998	None
Irf4	Loxl2	-0.986	50.81	-8.1E-01	rgb( 41,110,248)	1.998	2,2
Fosl2	Tgm1	0.98367	50.8	0.8	rgb(226, 64, 66)	1.9978	None
Stat3	Sec14l1	0.98367	50.8	0.799	rgb(226, 64, 66)	1.9978	None
Rorc	Furin	0.98133	50.79	0.788	rgb(226, 66, 68)	1.9976	None
Stat3	Atp2b4	0.98133	50.79	0.789	rgb(226, 66, 68)	1.9976	None
Atf6	Exosc8	0.979	50.78	0.78	rgb(226, 68, 70)	1.9974	None
Hif1a	P4ha2	0.979	50.78	0.784	rgb(226, 67, 69)	1.9974	None
Irf4	Abcd3	-0.979	50.78	-7.8E-01	rgb( 47,114,247)	1.9974	None
Stat3	Adarb1	0.979	50.78	0.779	rgb(226, 68, 70)	1.9974	None
Stat3	Ncs1	0.979	50.78	0.78	rgb(226, 68, 70)	1.9974	None
Atf6	Xpnpep1	-0.97667	50.77	-7.7E-01	rgb( 49,115,246)	1.9972	None
Hif1a	Sertad1	0.97667	50.77	0.77	rgb(225, 70, 71)	1.9972	None
Hif1a	Smtnl2	0.97667	50.77	0.765	rgb(225, 71, 72)	1.9972	None
Hif1a	Unc13a	0.97667	50.77	0.767	rgb(225, 70, 72)	1.9972	None
Irf4	Chst3	-0.97667	50.77	-7.7E-01	rgb( 51,116,246)	1.9972	None
Irf4	Irf4	0.97667	50.77	0.767	rgb(225, 70, 72)	1.9972	None
Irf4	Sesn1	-0.97667	50.77	-7.7E-01	rgb( 50,115,246)	1.9972	None
Nfe2l2	Dhcr24	0.97667	50.77	0.771	rgb(225, 70, 71)	1.9972	None
Satb1	Kctd17	0.97667	50.77	0.775	rgb(226, 69, 71)	1.9972	None
Stat3	Il21	0.97667	50.77	0.773	rgb(225, 69, 71)	1.9972	None
Stat3	Kif26b	-0.97667	50.77	-7.7E-01	rgb( 49,115,246)	1.9972	None
Hif1a	Galk1	0.97433	50.76	0.765	rgb(225, 71, 72)	1.997	None
Irf4	Prkd3	-0.97433	50.76	-7.6E-01	rgb( 51,116,246)	1.997	None
Rela	Tnfsf8	0.97433	50.76	0.756	rgb(225, 73, 74)	1.997	None
Stat3	Ccdc63	0.97433	50.76	0.759	rgb(225, 72, 73)	1.997	None
Stat3	Hif1a	0.97433	50.76	0.758	rgb(225, 72, 74)	1.997	None
Stat3	Nsf	0.97433	50.76	0.758	rgb(225, 72, 74)	1.997	None
Stat3	Sfmbt2	-0.97433	50.76	-7.6E-01	rgb( 52,116,246)	1.997	None
Atf6	Fundc2	0.972	50.75	0.747	rgb(225, 74, 76)	1.9968	None
Batf	Rdh10	-0.972	50.75	-7.5E-01	rgb( 55,118,245)	1.9968	None
Hif1a	Bcar1	0.972	50.75	0.755	rgb(225, 73, 74)	1.9968	None
Hif1a	Pgm2	0.972	50.75	0.752	rgb(225, 73, 75)	1.9968	None
Ikzf3	Aplp1	0.972	50.75	0.746	rgb(225, 75, 76)	1.9968	None
Ikzf3	Exo1	-0.972	50.75	-7.5E-01	rgb( 55,119,245)	1.9968	None
Pou2af1	Ldlrap1	0.972	50.75	0.747	rgb(225, 74, 76)	1.9968	None
Rorc	Vax2	0.972	50.75	0.747	rgb(225, 74, 76)	1.9968	None
Sp4	Hk2	0.972	50.75	0.751	rgb(225, 74, 75)	1.9968	None
Stat3	Gfi1	0.972	50.75	0.753	rgb(225, 73, 75)	1.9968	None
Stat3	Padi2	0.972	50.75	0.753	rgb(225, 73, 75)	1.9968	None
Stat3	Timp1	0.972	50.75	0.754	rgb(225, 73, 75)	1.9968	None
Zfp367	Dtl	0.972	50.75	0.749	rgb(225, 74, 75)	1.9968	2,2
Batf	Batf	0.96966	50.74	0.741	rgb(225, 76, 77)	1.9966	None
E2f4	E2f7	0.96966	50.74	0.737	rgb(225, 76, 78)	1.9966	2,2
Hif1a	Rnf113a1	0.96966	50.74	0.742	rgb(225, 75, 77)	1.9966	None
Hif1a	Snapc1	0.96966	50.74	0.744	rgb(225, 75, 76)	1.9966	None
Irf4	Adap1	0.96966	50.74	0.742	rgb(225, 75, 77)	1.9966	None
Irf4	Twist1	-0.96966	50.74	-7.4E-01	rgb( 56,119,245)	1.9966	None
Lef1	Trappc10	0.96966	50.74	0.742	rgb(225, 75, 77)	1.9966	None
Stat3	Chm	0.96966	50.74	0.74	rgb(225, 76, 77)	1.9966	None
Zbtb7b	Zfp609	0.96966	50.74	0.738	rgb(225, 76, 78)	1.9966	None
Atf6	Abtb2	-0.96733	50.73	-7.3E-01	rgb( 59,121,245)	1.9964	None
Atf6	Rpl14	0.96733	50.73	0.725	rgb(225, 78, 80)	1.9964	None
Bcl11b	Erap1	-0.96733	50.73	-7.3E-01	rgb( 58,120,245)	1.9964	None
Hif1a	Aldoa	0.96733	50.73	0.734	rgb(225, 77, 78)	1.9964	None
Hif1a	Ier3	0.96733	50.73	0.727	rgb(225, 78, 80)	1.9964	None
Hif1a	Pdxp	0.96733	50.73	0.726	rgb(225, 78, 80)	1.9964	None
Hif1a	Pygl	0.96733	50.73	0.726	rgb(225, 78, 80)	1.9964	None
Ikzf3	Rcl1	-0.96733	50.73	-7.3E-01	rgb( 60,121,245)	1.9964	None
Irf4	Hdac9	-0.96733	50.73	-7.3E-01	rgb( 58,120,245)	1.9964	None
Nfe2l2	Atp1a1	0.96733	50.73	0.729	rgb(225, 78, 79)	1.9964	None
Stat3	Il1r1	0.96733	50.73	0.731	rgb(225, 77, 79)	1.9964	None
Stat3	Sbno2	0.96733	50.73	0.727	rgb(225, 78, 80)	1.9964	None
E2f4	Rfwd3	0.965	50.72	0.724	rgb(225, 79, 80)	1.9962	None
Hif1a	Kremen2	0.965	50.72	0.722	rgb(225, 79, 81)	1.9962	None
Hif1a	Rassf1	0.965	50.72	0.716	rgb(225, 80, 82)	1.9962	None
Irf4	Lrrn3	-0.965	50.72	-7.2E-01	rgb( 60,122,244)	1.9962	2,2
Nfe2l2	Lrrc59	0.965	50.72	0.72	rgb(225, 80, 81)	1.9962	None
Zfp536	Lpin3	0.965	50.72	0.724	rgb(225, 79, 80)	1.9962	2,2
Foxf2	Rtn4	0.96266	50.71	0.713	rgb(225, 81, 82)	1.996	None
Hif1a	Egln3	0.96266	50.71	0.705	rgb(225, 82, 84)	1.996	None
Hif1a	Ero1l	0.96266	50.71	0.709	rgb(225, 82, 83)	1.996	None
Hif1a	Pafah1b3	0.96266	50.71	0.707	rgb(225, 82, 83)	1.996	None
Hif1a	Pfkp	0.96266	50.71	0.714	rgb(225, 81, 82)	1.996	None
Hif1a	Pgam1	0.96266	50.71	0.709	rgb(225, 82, 83)	1.996	None
Ikzf3	Tyw1	-0.96266	50.71	-7.1E-01	rgb( 62,123,244)	1.996	None
Maf	Aldoc	-0.96266	50.71	-7.1E-01	rgb( 63,123,244)	1.996	None
Maf	Nrn1	-0.96266	50.71	-7.1E-01	rgb( 63,123,244)	1.996	None
Rela	Trim12c	0.96266	50.71	0.706	rgb(225, 82, 84)	1.996	None
Rorc	Ccl20	0.96266	50.71	0.715	rgb(225, 80, 82)	1.996	None
Rorc	Gpm6b	-0.96266	50.71	-7.1E-01	rgb( 63,123,244)	1.996	2,2
Smad3	Col15a1	0.96266	50.71	0.714	rgb(225, 81, 82)	1.996	None
Sp4	Plxna1	0.96266	50.71	0.706	rgb(225, 82, 84)	1.996	2,2
Stat3	Abi3	0.96266	50.71	0.713	rgb(225, 81, 82)	1.996	None
Stat3	Plekho2	0.96266	50.71	0.71	rgb(225, 81, 83)	1.996	None
Zfp385a	Zmat3	0.96266	50.71	0.706	rgb(225, 82, 83)	1.996	2,2
Atf6	Pts	0.96033	50.7	0.696	rgb(225, 84, 85)	1.9958	None
Fosl2	Tgfb3	0.96033	50.7	0.701	rgb(225, 83, 85)	1.9958	None
Hif1a	Ppp1r3b	0.96033	50.7	0.703	rgb(225, 83, 84)	1.9958	None
Hif1a	Rgs11	0.96033	50.7	0.7	rgb(225, 83, 85)	1.9958	None
Ikzf3	Cyp2s1	0.96033	50.7	0.696	rgb(225, 84, 85)	1.9958	None
Ikzf3	Sumf2	-0.96033	50.7	-7.0E-01	rgb( 66,125,243)	1.9958	None
Irf4	Fam160a1	-0.96033	50.7	-7.0E-01	rgb( 65,125,244)	1.9958	2,2
Irf4	Phtf2	-0.96033	50.7	-7.0E-01	rgb( 64,124,244)	1.9958	None
Rorc	Ccdc63	0.96033	50.7	0.695	rgb(225, 84, 86)	1.9958	None
Satb1	9430020K01Rik	0.96033	50.7	0.699	rgb(225, 83, 85)	1.9958	None
Stat3	Actn1	-0.96033	50.7	-7.0E-01	rgb( 64,124,244)	1.9958	None
Ahdc1	Egr4	0.96033	50.7	0.7	rgb(225, 83, 85)	1.9958	2,2
Csrnp1	Mxd1	0.96033	50.7	0.702	rgb(225, 83, 84)	1.9958	2,2
Klf6	Vim	0.96033	50.7	0.705	rgb(225, 82, 84)	1.9958	2,2
Fosl2	Eid1	0.958	50.69	0.69	rgb(225, 85, 87)	1.9956	None
Hes5	Slc30a3	0.958	50.69	0.694	rgb(225, 84, 86)	1.9956	None
Hif1a	Rcor2	0.958	50.69	0.692	rgb(225, 85, 86)	1.9956	None
Hif1a	Slc2a1	0.958	50.69	0.687	rgb(225, 86, 87)	1.9956	None
Ikzf3	Heatr1	-0.958	50.69	-6.9E-01	rgb( 67,126,243)	1.9956	None
Irf4	Ada	0.958	50.69	0.687	rgb(225, 86, 87)	1.9956	None
Irf4	Boc	-0.958	50.69	-6.9E-01	rgb( 68,127,243)	1.9956	None
Irf8	Cpd	-0.958	50.69	-6.9E-01	rgb( 67,126,243)	1.9956	None
Irf8	Plod3	-0.958	50.69	-6.9E-01	rgb( 67,126,243)	1.9956	None
Maf	Nipal1	0.958	50.69	0.688	rgb(225, 86, 87)	1.9956	None
Maf	Pxn	0.958	50.69	0.695	rgb(225, 84, 86)	1.9956	None
Maf	Zeb1	0.958	50.69	0.687	rgb(225, 86, 87)	1.9956	None
Rorc	Fut7	0.958	50.69	0.693	rgb(225, 85, 86)	1.9956	None
Rorc	Il17re	0.958	50.69	0.687	rgb(225, 86, 87)	1.9956	None
Satb1	Lamc1	0.958	50.69	0.686	rgb(225, 86, 87)	1.9956	None
Satb1	Syngr1	0.958	50.69	0.688	rgb(225, 86, 87)	1.9956	None
Smad3	Apol9b	0.958	50.69	0.686	rgb(225, 86, 87)	1.9956	2,2
Sp4	Nsg2	-0.958	50.69	-6.9E-01	rgb( 67,126,243)	1.9956	None
Stat3	Arid5a	0.958	50.69	0.692	rgb(225, 85, 86)	1.9956	None
Stat3	Frmd4b	0.958	50.69	0.691	rgb(225, 85, 86)	1.9956	None
Stat3	Itga3	0.958	50.69	0.689	rgb(225, 85, 87)	1.9956	None
Batf	Ptpn2	0.95566	50.68	0.681	rgb(224, 87, 88)	1.9954	None
E2f4	Cdc25b	0.95566	50.68	0.684	rgb(225, 86, 88)	1.9954	None
Hhex	Trpm6	0.95566	50.68	0.685	rgb(225, 86, 88)	1.9954	None
Hif1a	Cox7a1	0.95566	50.68	0.683	rgb(225, 86, 88)	1.9954	None
Hif1a	Fam71f2	0.95566	50.68	0.683	rgb(225, 87, 88)	1.9954	None
Hif1a	Ppp1r3g	0.95566	50.68	0.681	rgb(224, 87, 88)	1.9954	2,2
Hif1a	Slc2a3	0.95566	50.68	0.678	rgb(224, 87, 89)	1.9954	None
Irf4	Ces2c	-0.95566	50.68	-6.8E-01	rgb( 70,127,243)	1.9954	2,2
Irf4	Gpm6b	-0.95566	50.68	-6.8E-01	rgb( 70,128,243)	1.9954	None
Irf4	Rai14	-0.95566	50.68	-6.8E-01	rgb( 69,127,243)	1.9954	None
Stat1	Parp9	0.95566	50.68	0.678	rgb(224, 88, 89)	1.9954	2,2
Stat3	Myo10	0.95566	50.68	0.683	rgb(225, 87, 88)	1.9954	None
Batf	Crip1	0.95333	50.67	0.667	rgb(224, 90, 91)	1.9952	None
Batf	Hvcn1	0.95333	50.67	0.667	rgb(224, 90, 91)	1.9952	None
Batf	Tubb3	0.95333	50.67	0.668	rgb(224, 89, 91)	1.9952	None
Bcl11b	Irf5	-0.95333	50.67	-6.7E-01	rgb( 73,129,242)	1.9952	None
Fosl2	Epsti1	0.95333	50.67	0.673	rgb(224, 88, 90)	1.9952	None
Fosl2	Nbl1	0.95333	50.67	0.669	rgb(224, 89, 91)	1.9952	None
Hif1a	Bend5	0.95333	50.67	0.667	rgb(224, 90, 91)	1.9952	None
Hif1a	Tpd52	0.95333	50.67	0.672	rgb(224, 89, 90)	1.9952	None
Hif1a	Xpnpep1	0.95333	50.67	0.668	rgb(224, 89, 91)	1.9952	None
Irf4	A1cf	-0.95333	50.67	-6.7E-01	rgb( 72,129,242)	1.9952	None
Irf4	Stfa3	-0.95333	50.67	-6.7E-01	rgb( 71,128,243)	1.9952	2,2
Lef1	Tmem184b	0.95333	50.67	0.669	rgb(224, 89, 91)	1.9952	None
Maf	Atxn1	-0.95333	50.67	-6.7E-01	rgb( 72,129,242)	1.9952	None
Maf	Il3	-0.95333	50.67	-6.7E-01	rgb( 71,128,243)	1.9952	None
Rorc	Tnf	0.95333	50.67	0.67	rgb(224, 89, 90)	1.9952	None
Satb1	Arhgdig	0.95333	50.67	0.667	rgb(224, 90, 91)	1.9952	None
Satb1	Mpp2	0.95333	50.67	0.67	rgb(224, 89, 90)	1.9952	None
Satb1	Slc4a11	-0.95333	50.67	-6.7E-01	rgb( 72,129,242)	1.9952	None
Stat3	Mndal	-0.95333	50.67	-6.7E-01	rgb( 72,129,242)	1.9952	None
Stat3	Tlr7	-0.95333	50.67	-6.7E-01	rgb( 71,128,243)	1.9952	None
Zbtb7b	Cln6	0.95333	50.67	0.665	rgb(224, 90, 91)	1.9952	None
Foxp1	Adam9	-0.95333	50.67	-6.7E-01	rgb( 73,129,242)	1.9952	2,2
Batf	Ablim2	0.951	50.66	0.659	rgb(224, 91, 92)	1.995	None
Etv6	Nr1d1	-0.951	50.66	-6.6E-01	rgb( 74,130,242)	1.995	None
Etv6	Ptprcap	0.951	50.66	0.656	rgb(224, 92, 93)	1.995	None
Fosl2	Rassf4	0.951	50.66	0.656	rgb(224, 92, 93)	1.995	None
Foxo3	Pogz	-0.951	50.66	-6.6E-01	rgb( 73,130,242)	1.995	None
Hif1a	2310022B05Rik	0.951	50.66	0.661	rgb(224, 91, 92)	1.995	None
Hif1a	Fzd7	0.951	50.66	0.655	rgb(224, 92, 93)	1.995	None
Hif1a	H2-Q10	0.951	50.66	0.656	rgb(224, 92, 93)	1.995	None
Hif1a	Ralb	0.951	50.66	0.659	rgb(224, 91, 93)	1.995	None
Irf4	Atp1a1	-0.951	50.66	-6.6E-01	rgb( 73,130,242)	1.995	None
Irf4	Slfn2	0.951	50.66	0.662	rgb(224, 90, 92)	1.995	None
Lef1	Cnnm3	0.951	50.66	0.665	rgb(224, 90, 91)	1.995	None
Maf	B3gnt2	-0.951	50.66	-6.6E-01	rgb( 73,129,242)	1.995	None
Rorc	Cxcl3	0.951	50.66	0.657	rgb(224, 91, 93)	1.995	None
Rorc	Fes	0.951	50.66	0.658	rgb(224, 91, 93)	1.995	None
Rorc	Plac8	-0.951	50.66	-6.6E-01	rgb( 75,131,242)	1.995	None
Satb1	Stc2	0.951	50.66	0.661	rgb(224, 91, 92)	1.995	None
Sp2	Sord	0.951	50.66	0.662	rgb(224, 91, 92)	1.995	None
Sp4	Cyth3	-0.951	50.66	-6.6E-01	rgb( 74,130,242)	1.995	None
Stat3	Lpxn	0.951	50.66	0.657	rgb(224, 91, 93)	1.995	None
Stat3	Pcbp4	0.951	50.66	0.664	rgb(224, 90, 92)	1.995	None
Zbtb7b	Rps6ka3	0.951	50.66	0.661	rgb(224, 91, 92)	1.995	None
Lyl1	Lix1l	0.951	50.66	0.656	rgb(224, 92, 93)	1.995	2,2
Lyl1	Lrrc16b	0.951	50.66	0.657	rgb(224, 92, 93)	1.995	2,2
Zfp318	Adora2b	-0.951	50.66	-6.6E-01	rgb( 73,129,242)	1.995	2,2
Zfp831	Kcnb1	0.951	50.66	0.657	rgb(224, 91, 93)	1.995	2,2
Zkscan17	Mgat4b	0.951	50.66	0.655	rgb(224, 92, 93)	1.995	2,2
Atf6	Ascc1	0.94866	50.65	0.653	rgb(224, 92, 93)	1.9948	None
Etv6	Itpr3	-0.94866	50.65	-6.5E-01	rgb( 77,132,242)	1.9948	None
Fos	Vim	0.94866	50.65	0.652	rgb(224, 92, 94)	1.9948	None
Fosl2	Tmem71	0.94866	50.65	0.647	rgb(224, 93, 95)	1.9948	None
Gabpa	Scyl2	-0.94866	50.65	-6.5E-01	rgb( 76,131,242)	1.9948	None
Hesx1	Ubtd1	0.94866	50.65	0.651	rgb(224, 93, 94)	1.9948	None
Hif1a	H2-Ab1	0.94866	50.65	0.653	rgb(224, 92, 94)	1.9948	None
Hif1a	P4hb	0.94866	50.65	0.651	rgb(224, 93, 94)	1.9948	None
Hif1a	Trip10	0.94866	50.65	0.654	rgb(224, 92, 93)	1.9948	None
Irf4	Angptl4	-0.94866	50.65	-6.5E-01	rgb( 76,131,242)	1.9948	None
Irf4	Atp8b4	-0.94866	50.65	-6.5E-01	rgb( 77,132,242)	1.9948	None
Irf4	Cd180	-0.94866	50.65	-6.5E-01	rgb( 76,132,242)	1.9948	None
Irf4	Rassf8	-0.94866	50.65	-6.5E-01	rgb( 77,132,242)	1.9948	None
Irf4	Tnfsf10	-0.94866	50.65	-6.5E-01	rgb( 77,132,242)	1.9948	None
Irf4	Wnt1	-0.94866	50.65	-6.5E-01	rgb( 75,131,242)	1.9948	None
Klf12	Slc41a3	0.94866	50.65	0.651	rgb(224, 93, 94)	1.9948	None
Maf	Ifih1	-0.94866	50.65	-6.5E-01	rgb( 76,131,242)	1.9948	None
Maf	Peli2	0.94866	50.65	0.651	rgb(224, 93, 94)	1.9948	None
Maf	Ssh2	0.94866	50.65	0.65	rgb(224, 93, 94)	1.9948	None
Nfatc2	Nrn1	0.94866	50.65	0.652	rgb(224, 92, 94)	1.9948	None
Rorc	Tnfrsf25	0.94866	50.65	0.653	rgb(224, 92, 94)	1.9948	None
Sp3	E2f7	0.94866	50.65	0.645	rgb(224, 94, 95)	1.9948	None
Sp4	Rcsd1	-0.94866	50.65	-6.5E-01	rgb( 75,131,242)	1.9948	None
Stat1	Lgals3bp	0.94866	50.65	0.653	rgb(224, 92, 94)	1.9948	None
Stat3	Ctla2b	0.94866	50.65	0.648	rgb(224, 93, 95)	1.9948	None
Stat3	Lamc1	0.94866	50.65	0.652	rgb(224, 92, 94)	1.9948	None
Stat3	Syn1	0.94866	50.65	0.651	rgb(224, 93, 94)	1.9948	None
Ash1l	Mdn1	0.94866	50.65	0.645	rgb(224, 94, 95)	1.9948	2,2
Dpf1	Gipr	0.94866	50.65	0.654	rgb(224, 92, 93)	1.9948	2,2
Gm14420	Cdkn2d	0.94866	50.65	0.65	rgb(224, 93, 94)	1.9948	2,2
Tal2	Tmem38b	0.94866	50.65	0.655	rgb(224, 92, 93)	1.9948	2,2
Zbed6	Zfp445	0.94866	50.65	0.65	rgb(224, 93, 94)	1.9948	2,2
Zfp536	Itsn1	0.94866	50.65	0.653	rgb(224, 92, 94)	1.9948	2,2
Batf	Tspan2	-0.94633	50.64	-6.4E-01	rgb( 79,133,241)	1.9946	None
Bcl11b	St14	-0.94633	50.64	-6.4E-01	rgb( 78,133,241)	1.9946	None
E2f4	C2cd2l	0.94633	50.64	0.639	rgb(224, 95, 96)	1.9946	None
Egr3	Atp1a1	0.94633	50.64	0.639	rgb(224, 95, 96)	1.9946	None
Fosl2	Pik3ip1	0.94633	50.64	0.644	rgb(224, 94, 95)	1.9946	None
Fosl2	Prkar1b	0.94633	50.64	0.636	rgb(224, 96, 97)	1.9946	None
Fosl2	Zcchc24	0.94633	50.64	0.641	rgb(224, 95, 96)	1.9946	None
Hif1a	Fam114a2	0.94633	50.64	0.635	rgb(224, 96, 97)	1.9946	None
Hif1a	Hk2	0.94633	50.64	0.639	rgb(224, 95, 96)	1.9946	None
Hif1a	Ndufv3	0.94633	50.64	0.642	rgb(224, 94, 96)	1.9946	None
Ikzf3	Phtf2	-0.94633	50.64	-6.4E-01	rgb( 79,133,241)	1.9946	None
Ikzf3	Smek1	-0.94633	50.64	-6.4E-01	rgb( 78,132,241)	1.9946	None
Irf4	Acad8	-0.94633	50.64	-6.4E-01	rgb( 78,133,241)	1.9946	None
Irf4	Ripk2	-0.94633	50.64	-6.4E-01	rgb( 79,133,241)	1.9946	None
Maf	B4galt1	0.94633	50.64	0.644	rgb(224, 94, 95)	1.9946	None
Pou2af1	Utrn	0.94633	50.64	0.638	rgb(224, 95, 96)	1.9946	None
Satb1	Bmpr1a	0.94633	50.64	0.638	rgb(224, 95, 96)	1.9946	None
Sp2	Dkkl1	0.94633	50.64	0.644	rgb(224, 94, 95)	1.9946	None
Sp3	Sema4a	0.94633	50.64	0.638	rgb(224, 95, 96)	1.9946	None
Sp4	Nlgn2	0.94633	50.64	0.64	rgb(224, 95, 96)	1.9946	None
Stat1	Pml	0.94633	50.64	0.639	rgb(224, 95, 96)	1.9946	2,2
Stat3	Klhl6	0.94633	50.64	0.643	rgb(224, 94, 95)	1.9946	None
Stat3	Rnh1	0.94633	50.64	0.642	rgb(224, 94, 96)	1.9946	None
Tcf12	Prr5l	0.94633	50.64	0.64	rgb(224, 95, 96)	1.9946	None
Tet1	Hist1h1b	0.94633	50.64	0.635	rgb(224, 96, 97)	1.9946	None
Zfp277	Tmem35	0.94633	50.64	0.645	rgb(224, 94, 95)	1.9946	2,2
Zfp629	Ttbk2	0.94633	50.64	0.638	rgb(224, 95, 96)	1.9946	2,2
Batf	Cd274	-0.944	50.63	-6.3E-01	rgb( 81,134,241)	1.9944	None
E2f4	Arhgap33	0.944	50.63	0.633	rgb(224, 96, 97)	1.9944	None
E2f4	Mxd3	0.944	50.63	0.63	rgb(224, 97, 98)	1.9944	None
Hif1a	Vdac1	0.944	50.63	0.634	rgb(224, 96, 97)	1.9944	None
Ikzf3	Smpd4	-0.944	50.63	-6.3E-01	rgb( 80,134,241)	1.9944	None
Ikzf3	Thoc3	-0.944	50.63	-6.3E-01	rgb( 81,134,241)	1.9944	None
Irf4	Idi2	-0.944	50.63	-6.3E-01	rgb( 81,134,241)	1.9944	None
Irf4	Ms4a4c	-0.944	50.63	-6.3E-01	rgb( 81,134,241)	1.9944	None
Irf4	Pgrmc1	-0.944	50.63	-6.3E-01	rgb( 81,134,241)	1.9944	None
Lef1	Ptgfrn	0.944	50.63	0.627	rgb(224, 97, 98)	1.9944	None
Smad3	Nt5e	0.944	50.63	0.63	rgb(224, 97, 98)	1.9944	None
Sp4	Rcor2	0.944	50.63	0.631	rgb(224, 96, 98)	1.9944	None
Stat3	Lpp	0.944	50.63	0.634	rgb(224, 96, 97)	1.9944	None
Stat3	Trat1	-0.944	50.63	-6.3E-01	rgb( 80,134,241)	1.9944	None
Xbp1	2810454H06Rik	0.944	50.63	0.633	rgb(224, 96, 97)	1.9944	None
Fbxl19	Fth1	-0.944	50.63	-6.3E-01	rgb( 81,134,241)	1.9944	2,2
Mxd1	Ptpn1	0.944	50.63	0.627	rgb(224, 97, 99)	1.9944	2,2
Zeb2	Ptger2	0.944	50.63	0.631	rgb(224, 96, 98)	1.9944	2,2
Zfp367	Pknox1	-0.944	50.63	-6.3E-01	rgb( 80,133,241)	1.9944	2,2
Zfp668	Wee1	0.944	50.63	0.629	rgb(224, 97, 98)	1.9944	2,2
Creb5	Wee1	-0.94166	50.62	-6.2E-01	rgb( 83,135,241)	1.9942	2,2
Egr2	Zfp395	0.94166	50.62	0.616	rgb(224, 99,101)	1.9942	None
Erg	Lime1	0.94166	50.62	0.615	rgb(224, 99,101)	1.9942	None
Etv6	Atp7b	-0.94166	50.62	-6.2E-01	rgb( 83,135,241)	1.9942	None
Etv6	Mapk7	-0.94166	50.62	-6.2E-01	rgb( 82,135,241)	1.9942	None
Etv6	Ppp1r13l	-0.94166	50.62	-6.2E-01	rgb( 82,135,241)	1.9942	None
Hey1	Angptl4	-0.94166	50.62	-6.2E-01	rgb( 83,135,241)	1.9942	None
Hif1a	Higd1a	0.94166	50.62	0.617	rgb(224, 99,100)	1.9942	None
Ikzf3	1700025G04Rik	0.94166	50.62	0.616	rgb(224, 99,101)	1.9942	None
Ikzf3	Aen	-0.94166	50.62	-6.2E-01	rgb( 83,136,240)	1.9942	None
Ikzf3	Rpp14	-0.94166	50.62	-6.2E-01	rgb( 82,135,241)	1.9942	None
Irf4	2900026A02Rik	-0.94166	50.62	-6.2E-01	rgb( 83,135,241)	1.9942	None
Irf4	Angpt1	-0.94166	50.62	-6.2E-01	rgb( 83,135,240)	1.9942	None
Irf4	Hmgcr	-0.94166	50.62	-6.2E-01	rgb( 83,136,240)	1.9942	None
Irf4	Nrp1	-0.94166	50.62	-6.2E-01	rgb( 83,136,240)	1.9942	None
Irf4	Pmepa1	0.94166	50.62	0.617	rgb(224, 99,100)	1.9942	None
Irf9	Gbp7	0.94166	50.62	0.623	rgb(224, 98, 99)	1.9942	None
Maf	Fam20a	0.94166	50.62	0.619	rgb(224, 99,100)	1.9942	None
Rorc	Il17a	0.94166	50.62	0.616	rgb(224, 99,101)	1.9942	None
Rorc	Plxnd1	0.94166	50.62	0.616	rgb(224, 99,101)	1.9942	None
Satb1	Rapgef5	0.94166	50.62	0.618	rgb(224, 99,100)	1.9942	2,2
Smad3	Capg	0.94166	50.62	0.619	rgb(224, 99,100)	1.9942	2,2
Stat3	Ddr1	0.94166	50.62	0.624	rgb(224, 98, 99)	1.9942	None
Stat3	Hlcs	-0.94166	50.62	-6.2E-01	rgb( 82,135,241)	1.9942	None
Stat3	Nkain1	0.94166	50.62	0.624	rgb(224, 98, 99)	1.9942	None
Stat3	Tspan5	0.94166	50.62	0.622	rgb(224, 98,100)	1.9942	None
Zfp263	Raph1	0.94166	50.62	0.622	rgb(224, 98, 99)	1.9942	None
Zfp169	Smg5	0.94166	50.62	0.623	rgb(224, 98, 99)	1.9942	2,2
Zfp276	Amigo3	0.94166	50.62	0.624	rgb(224, 98, 99)	1.9942	2,2
Zfp365	Glipr1	0.94166	50.62	0.62	rgb(224, 99,100)	1.9942	2,2
Zfp367	Exo1	0.94166	50.62	0.62	rgb(224, 99,100)	1.9942	2,2
Zfp385a	Eng	0.94166	50.62	0.618	rgb(224, 99,100)	1.9942	2,2
Zfp385a	Phlda3	0.94166	50.62	0.623	rgb(224, 98, 99)	1.9942	2,2
Zfp536	Tekt2	0.94166	50.62	0.619	rgb(224, 99,100)	1.9942	2,2
Zfp831	Inpp4a	0.94166	50.62	0.618	rgb(224, 99,100)	1.9942	2,2
Zfp956	Bambi	0.94166	50.62	0.618	rgb(224, 99,100)	1.9942	2,2
Sp6	Epas1	0.94166	50.62	0.795	rgb(226, 65, 67)	1.9942	None
Atf6	Naca	0.93933	50.61	0.614	rgb(224,100,101)	1.994	2,2
Atf6	Rpl36al	0.93933	50.61	0.614	rgb(224,100,101)	1.994	2,2
Batf	Aim1	0.93933	50.61	0.607	rgb(224,101,102)	1.994	None
Batf	Dhrs4	-0.93933	50.61	-6.1E-01	rgb( 85,136,240)	1.994	None
Batf	Myh3	0.93933	50.61	0.61	rgb(224,100,102)	1.994	None
Batf	Sema4f	0.93933	50.61	0.61	rgb(224,101,102)	1.994	None
Batf	Zfp90	0.93933	50.61	0.611	rgb(224,100,102)	1.994	None
Bcl11b	Trim14	-0.93933	50.61	-6.1E-01	rgb( 85,137,240)	1.994	None
Cebpb	Nrf1	0.93933	50.61	0.607	rgb(224,101,102)	1.994	None
Cebpb	Zbtb10	0.93933	50.61	0.608	rgb(224,101,102)	1.994	None
Etv6	Pomc	0.93933	50.61	0.612	rgb(224,100,101)	1.994	None
Fosl2	Gab2	0.93933	50.61	0.61	rgb(224,100,102)	1.994	None
Fosl2	H2-Q10	0.93933	50.61	0.613	rgb(224,100,101)	1.994	None
Hif1a	Ankzf1	0.93933	50.61	0.615	rgb(224,100,101)	1.994	None
Hif1a	Atp7b	0.93933	50.61	0.606	rgb(224,101,102)	1.994	None
Hif1a	Dnajc27	-0.93933	50.61	-6.1E-01	rgb( 84,136,240)	1.994	None
Ikzf3	Acp5	0.93933	50.61	0.605	rgb(224,101,103)	1.994	None
Ikzf3	Ndrg2	0.93933	50.61	0.608	rgb(224,101,102)	1.994	None
Irf4	Apobec2	-0.93933	50.61	-6.1E-01	rgb( 84,136,240)	1.994	None
Irf4	C2cd4b	-0.93933	50.61	-6.1E-01	rgb( 84,136,240)	1.994	None
Irf4	Ptk2	-0.93933	50.61	-6.1E-01	rgb( 85,136,240)	1.994	None
Irf5	Etv1	0.93933	50.61	0.614	rgb(224,100,101)	1.994	None
Jun	Slc4a8	0.93933	50.61	0.612	rgb(224,100,101)	1.994	None
Klf7	Mef2b	0.93933	50.61	0.611	rgb(224,100,101)	1.994	None
Lef1	Jak3	0.93933	50.61	0.609	rgb(224,101,102)	1.994	None
Maf	Cd274	-0.93933	50.61	-6.1E-01	rgb( 85,137,240)	1.994	None
Maf	Maf	0.93933	50.61	0.61	rgb(224,101,102)	1.994	None
Maf	Nedd9	-0.93933	50.61	-6.1E-01	rgb( 84,136,240)	1.994	None
Otx1	Tnfsf15	0.93933	50.61	0.607	rgb(224,101,102)	1.994	None
Plagl2	Rtn4	0.93933	50.61	0.61	rgb(224,101,102)	1.994	None
Pou2af1	Klf2	0.93933	50.61	0.606	rgb(224,101,103)	1.994	None
Satb1	Inhba	0.93933	50.61	0.605	rgb(224,101,103)	1.994	None
Smad3	Ptgfrn	0.93933	50.61	0.611	rgb(224,100,101)	1.994	None
Sp4	Jakmip1	-0.93933	50.61	-6.1E-01	rgb( 85,136,240)	1.994	None
Stat2	Tmem140	0.93933	50.61	0.611	rgb(224,100,102)	1.994	None
Stat3	Ptgfrn	0.93933	50.61	0.607	rgb(224,101,102)	1.994	None
Stat3	Rab20	0.93933	50.61	0.613	rgb(224,100,101)	1.994	None
Tcf7l1	Gemin6	0.93933	50.61	0.61	rgb(224,101,102)	1.994	None
Zscan10	Dctn4	-0.93933	50.61	-6.1E-01	rgb( 85,137,240)	1.994	None
Klf6	Ramp3	0.93933	50.61	0.611	rgb(224,100,102)	1.994	2,2
Lyl1	Tst	0.93933	50.61	0.608	rgb(224,101,102)	1.994	2,2
Thap3	Dpm3	0.93933	50.61	0.608	rgb(224,101,102)	1.994	2,2
Zbtb46	Scin	0.93933	50.61	0.605	rgb(224,101,103)	1.994	2,2
Zfp280b	P2ry1	0.93933	50.61	0.61	rgb(224,101,102)	1.994	2,2
Atf6	Chchd7	0.937	50.6	0.599	rgb(224,103,104)	1.9938	None
Bbx	Inha	0.937	50.6	0.604	rgb(224,102,103)	1.9938	None
Bbx	Tiparp	0.937	50.6	0.604	rgb(224,102,103)	1.9938	None
Bcl11b	Ptp4a3	-0.937	50.6	-6.0E-01	rgb( 87,138,240)	1.9938	None
Egr2	Nfkbia	-0.937	50.6	-6.0E-01	rgb( 86,137,240)	1.9938	None
Etv6	Cyfip2	-0.937	50.6	-6.0E-01	rgb( 88,138,240)	1.9938	None
Fosl2	N4bp2l1	0.937	50.6	0.602	rgb(224,102,103)	1.9938	None
Fosl2	Npas4	-0.937	50.6	-6.0E-01	rgb( 87,138,240)	1.9938	None
Fosl2	Perp	0.937	50.6	0.602	rgb(224,102,103)	1.9938	None
Foxf2	Arhgef6	0.937	50.6	0.601	rgb(224,102,103)	1.9938	None
Foxf2	Traf3	-0.937	50.6	-6.0E-01	rgb( 86,137,240)	1.9938	None
Hif1a	Adamtsl5	0.937	50.6	0.6	rgb(224,102,104)	1.9938	None
Hif1a	Itga7	0.937	50.6	0.597	rgb(224,103,104)	1.9938	None
Hif1a	Map3k1	0.937	50.6	0.604	rgb(224,102,103)	1.9938	None
Hif1a	Plekha2	0.937	50.6	0.596	rgb(224,103,104)	1.9938	None
Hif1a	Wdr54	0.937	50.6	0.601	rgb(224,102,103)	1.9938	None
Ikzf3	Arhgef10	0.937	50.6	0.595	rgb(224,103,105)	1.9938	None
Ikzf3	Ing2	0.937	50.6	0.603	rgb(224,102,103)	1.9938	None
Ikzf3	Ppm1f	-0.937	50.6	-6.0E-01	rgb( 88,138,240)	1.9938	None
Ikzf3	Vldlr	0.937	50.6	0.599	rgb(224,103,104)	1.9938	None
Ikzf3	Wipi1	0.937	50.6	0.598	rgb(224,103,104)	1.9938	None
Irf2	Utp20	0.937	50.6	0.601	rgb(224,102,103)	1.9938	None
Irf4	Mex3b	-0.937	50.6	-6.0E-01	rgb( 88,138,240)	1.9938	None
Irf4	Trpm1	-0.937	50.6	-6.0E-01	rgb( 87,138,240)	1.9938	2,2
Jdp2	Hmox1	-0.937	50.6	-6.0E-01	rgb( 87,138,240)	1.9938	None
Maf	Smad3	0.937	50.6	0.598	rgb(224,103,104)	1.9938	None
Nfe2l2	Samd1	0.937	50.6	0.598	rgb(224,103,104)	1.9938	None
Nr1d1	Fhod3	0.937	50.6	0.595	rgb(224,103,105)	1.9938	None
Pou2af1	Cpox	-0.937	50.6	-6.0E-01	rgb( 87,138,240)	1.9938	None
Pou2af1	Fads2	-0.937	50.6	-6.0E-01	rgb( 86,138,240)	1.9938	None
Pou2af1	Slc4a11	-0.937	50.6	-6.0E-01	rgb( 87,138,240)	1.9938	None
Pou2f2	Spry1	0.937	50.6	0.599	rgb(224,103,104)	1.9938	None
Rorc	Sesn3	-0.937	50.6	-6.0E-01	rgb( 86,137,240)	1.9938	None
Smad3	Endod1	0.937	50.6	0.605	rgb(224,101,103)	1.9938	None
Sp2	Notch1	-0.937	50.6	-6.0E-01	rgb( 86,137,240)	1.9938	None
Sp4	Coro7	-0.937	50.6	-6.0E-01	rgb( 87,138,240)	1.9938	None
Sp4	Tbxa2r	-0.937	50.6	-6.0E-01	rgb( 88,138,240)	1.9938	None
Sp4	Vim	-0.937	50.6	-6.0E-01	rgb( 86,137,240)	1.9938	None
Stat1	Dtx3l	0.937	50.6	0.602	rgb(224,102,103)	1.9938	None
Stat1	Tgtp2	0.937	50.6	0.603	rgb(224,102,103)	1.9938	None
Stat3	Alpk2	0.937	50.6	0.605	rgb(224,102,103)	1.9938	None
Stat3	BC021614	0.937	50.6	0.603	rgb(224,102,103)	1.9938	None
Stat3	Eci2	0.937	50.6	0.601	rgb(224,102,103)	1.9938	None
Stat3	Lamc2	0.937	50.6	0.596	rgb(224,103,104)	1.9938	None
Stat3	Nts	-0.937	50.6	-6.0E-01	rgb( 87,138,240)	1.9938	None
Stat3	Skap2	0.937	50.6	0.599	rgb(224,103,104)	1.9938	None
Thap1	Sfmbt2	-0.937	50.6	-6.0E-01	rgb( 88,138,240)	1.9938	None
Zbtb7b	Nfat5	0.937	50.6	0.604	rgb(224,102,103)	1.9938	None
Zfp652	Tnip3	0.937	50.6	0.601	rgb(224,102,103)	1.9938	None
Foxp2	Sh2d4a	0.937	50.6	0.597	rgb(224,103,104)	1.9938	2,2
Mtf2	Yy2	0.937	50.6	0.595	rgb(224,103,104)	1.9938	2,2
Zbtb17	Cln5	-0.937	50.6	-6.0E-01	rgb( 86,137,240)	1.9938	2,2
Zeb2	Serpine1	0.937	50.6	0.599	rgb(224,103,104)	1.9938	2,2
Zfp35	Dhrs4	0.937	50.6	0.605	rgb(224,101,103)	1.9938	2,2
Zfp367	Fam111a	0.937	50.6	0.597	rgb(224,103,104)	1.9938	2,2
Zfp385a	Ptp4a3	0.937	50.6	0.603	rgb(224,102,103)	1.9938	2,2
Zfp513	Zfp408	0.937	50.6	0.596	rgb(224,103,104)	1.9938	2,2
Zfp568	Prodh	0.937	50.6	0.601	rgb(224,102,103)	1.9938	2,2
Zkscan17	Cs	0.937	50.6	0.597	rgb(224,103,104)	1.9938	2,2
Bcl11b	Pde8a	-0.93466	50.59	-5.9E-01	rgb( 90,140,239)	1.9936	None
Cic	Il9	0.93466	50.59	0.594	rgb(224,103,105)	1.9936	None
E2f4	Dars2	0.93466	50.59	0.586	rgb(223,105,106)	1.9936	None
E2f4	Slc4a8	0.93466	50.59	0.594	rgb(224,104,105)	1.9936	None
E2f4	Zranb3	0.93466	50.59	0.589	rgb(223,105,106)	1.9936	2,2
Egr1	Map3k1	-0.93466	50.59	-5.9E-01	rgb( 90,140,239)	1.9936	None
Ets1	Kif13b	-0.93466	50.59	-5.9E-01	rgb( 89,139,239)	1.9936	None
Etv6	Bloc1s2	0.93466	50.59	0.594	rgb(224,104,105)	1.9936	None
Fosl2	Clec2l	0.93466	50.59	0.591	rgb(223,104,105)	1.9936	None
Gabpa	Fbxo18	-0.93466	50.59	-5.9E-01	rgb( 89,139,239)	1.9936	None
Gfi1	Csnk1e	-0.93466	50.59	-5.9E-01	rgb( 88,139,240)	1.9936	2,2
Hif1a	Hk1	0.93466	50.59	0.593	rgb(224,104,105)	1.9936	None
Hif1a	Kcnk7	0.93466	50.59	0.586	rgb(223,105,106)	1.9936	None
Hif1a	Nags	0.93466	50.59	0.586	rgb(223,105,106)	1.9936	None
Hif1a	Plcxd1	0.93466	50.59	0.593	rgb(224,104,105)	1.9936	None
Irf2	Neu3	0.93466	50.59	0.589	rgb(223,104,106)	1.9936	None
Irf4	Aim1	0.93466	50.59	0.585	rgb(223,105,106)	1.9936	None
Irf4	Wls	-0.93466	50.59	-5.9E-01	rgb( 90,140,239)	1.9936	None
Lef1	Mical1	0.93466	50.59	0.588	rgb(223,105,106)	1.9936	None
Maf	Spin4	-0.93466	50.59	-5.9E-01	rgb( 90,140,239)	1.9936	None
Npas4	Stac2	0.93466	50.59	0.585	rgb(223,105,106)	1.9936	None
Satb1	Dab2ip	0.93466	50.59	0.593	rgb(224,104,105)	1.9936	None
Satb1	Vldlr	0.93466	50.59	0.592	rgb(224,104,105)	1.9936	None
Smad3	Cttn	0.93466	50.59	0.593	rgb(224,104,105)	1.9936	None
Sp4	Crip1	-0.93466	50.59	-5.9E-01	rgb( 89,139,239)	1.9936	None
Sp4	Itgb7	-0.93466	50.59	-5.9E-01	rgb( 89,139,239)	1.9936	None
Sp4	Sesn1	-0.93466	50.59	-5.9E-01	rgb( 89,139,239)	1.9936	None
Sp4	Zfp609	0.93466	50.59	0.591	rgb(224,104,105)	1.9936	None
Stat3	Bcl3	0.93466	50.59	0.591	rgb(224,104,105)	1.9936	None
Stat3	Klf3	-0.93466	50.59	-5.9E-01	rgb( 89,139,239)	1.9936	None
Stat3	Nfyb	0.93466	50.59	0.591	rgb(224,104,105)	1.9936	None
Tet1	Mir1894	0.93466	50.59	0.594	rgb(224,104,105)	1.9936	None
Zbtb33	Igfbp7	-0.93466	50.59	-5.9E-01	rgb( 88,139,240)	1.9936	None
Gm14420	Gm2011	0.93466	50.59	0.587	rgb(223,105,106)	1.9936	2,2
Kdm5b	Rasgef1b	-0.93466	50.59	-5.9E-01	rgb( 88,139,240)	1.9936	2,2
Mxd1	Igfbp4	0.93466	50.59	0.588	rgb(223,105,106)	1.9936	2,2
Terf1	Lepre1	-0.93466	50.59	-5.9E-01	rgb( 90,140,239)	1.9936	2,2
Zfp771	Tmem158	0.93466	50.59	0.592	rgb(224,104,105)	1.9936	2,2
Zfp948	Slc9a8	0.93466	50.59	0.587	rgb(223,105,106)	1.9936	2,2
Batf	Adamtsl5	0.93233	50.58	0.576	rgb(223,107,108)	1.9934	None
Batf	Inhba	0.93233	50.58	0.576	rgb(223,107,108)	1.9934	None
Bcl11b	Aldh1l2	0.93233	50.58	0.582	rgb(223,106,107)	1.9934	None
Bcl11b	Sars	0.93233	50.58	0.585	rgb(223,105,107)	1.9934	None
Bcl11b	Trpv2	-0.93233	50.58	-5.8E-01	rgb( 91,140,239)	1.9934	None
E2f4	Wdr76	0.93233	50.58	0.576	rgb(223,107,108)	1.9934	2,2
Egr1	Pter	0.93233	50.58	0.58	rgb(223,106,107)	1.9934	None
Fosl2	Prss12	0.93233	50.58	0.581	rgb(223,106,107)	1.9934	None
Foxf2	Mfge8	0.93233	50.58	0.576	rgb(223,107,108)	1.9934	2,2
Foxj1	Traf3	-0.93233	50.58	-5.8E-01	rgb( 92,141,239)	1.9934	None
Hic1	Lsp1	-0.93233	50.58	-5.8E-01	rgb( 92,141,239)	1.9934	None
Hif1a	Plod2	0.93233	50.58	0.579	rgb(223,106,108)	1.9934	None
Hif1a	Sap30	0.93233	50.58	0.584	rgb(223,105,107)	1.9934	None
Hif1a	Stc1	0.93233	50.58	0.578	rgb(223,107,108)	1.9934	None
Irf4	Ctsb	0.93233	50.58	0.576	rgb(223,107,108)	1.9934	None
Irf4	Cxcl2	-0.93233	50.58	-5.8E-01	rgb( 91,140,239)	1.9934	2,2
Irf4	Icosl	-0.93233	50.58	-5.8E-01	rgb( 90,140,239)	1.9934	None
Irf4	Phldb2	-0.93233	50.58	-5.8E-01	rgb( 90,140,239)	1.9934	2,2
Irf8	Ar	0.93233	50.58	0.58	rgb(223,106,107)	1.9934	None
Irf8	Npc2	0.93233	50.58	0.581	rgb(223,106,107)	1.9934	None
Jund	Pla1a	0.93233	50.58	0.579	rgb(223,106,108)	1.9934	None
Klf2	Sox4	0.93233	50.58	0.585	rgb(223,105,106)	1.9934	None
Lef1	Nlrc3	0.93233	50.58	0.583	rgb(223,106,107)	1.9934	None
Maf	Arhgef3	-0.93233	50.58	-5.8E-01	rgb( 92,141,239)	1.9934	None
Maf	Gem	-0.93233	50.58	-5.8E-01	rgb( 91,140,239)	1.9934	None
Plag1	Cercam	0.93233	50.58	0.578	rgb(223,107,108)	1.9934	None
Rfx1	Txndc17	0.93233	50.58	0.581	rgb(223,106,107)	1.9934	None
Rfx3	Atp2b4	0.93233	50.58	0.578	rgb(223,107,108)	1.9934	None
Rorc	Id3	0.93233	50.58	0.585	rgb(223,105,106)	1.9934	None
Rorc	Wdfy2	0.93233	50.58	0.576	rgb(223,107,108)	1.9934	None
Sall4	Foxp3	0.93233	50.58	0.578	rgb(223,107,108)	1.9934	None
Satb1	Bbs5	0.93233	50.58	0.585	rgb(223,105,106)	1.9934	None
Six4	Gap43	0.93233	50.58	0.584	rgb(223,105,107)	1.9934	None
Smad3	Adam19	0.93233	50.58	0.58	rgb(223,106,107)	1.9934	None
Smad3	Dst	0.93233	50.58	0.579	rgb(223,106,108)	1.9934	None
Sp3	Fam189b	0.93233	50.58	0.582	rgb(223,106,107)	1.9934	None
Stat3	Gbp6	-0.93233	50.58	-5.8E-01	rgb( 91,140,239)	1.9934	None
Stat3	Piwil2	0.93233	50.58	0.582	rgb(223,106,107)	1.9934	None
Stat3	Pla1a	-0.93233	50.58	-5.8E-01	rgb( 92,141,239)	1.9934	None
Stat3	Zeb1	0.93233	50.58	0.582	rgb(223,106,107)	1.9934	None
Stat4	Pla2g12a	0.93233	50.58	0.579	rgb(223,106,108)	1.9934	None
Stat4	Sox4	-0.93233	50.58	-5.8E-01	rgb( 91,140,239)	1.9934	None
Tcf12	1190002N15Rik	0.93233	50.58	0.581	rgb(223,106,107)	1.9934	None
Tead1	Il1rn	-0.93233	50.58	-5.8E-01	rgb( 91,140,239)	1.9934	2,2
Tet1	Pcdh7	0.93233	50.58	0.576	rgb(223,107,108)	1.9934	None
Zbtb4	Sh2b1	0.93233	50.58	0.581	rgb(223,106,107)	1.9934	None
Atmin	Smyd5	0.93233	50.58	0.576	rgb(223,107,108)	1.9934	2,2
Jazf1	Siglec5	0.93233	50.58	0.58	rgb(223,106,107)	1.9934	2,2
Klf6	Perp	0.93233	50.58	0.579	rgb(223,106,108)	1.9934	2,2
Litaf	Tfpi	-0.93233	50.58	-5.8E-01	rgb( 91,140,239)	1.9934	2,2
Mxd1	Aim1	0.93233	50.58	0.581	rgb(223,106,107)	1.9934	2,2
Terf1	2310033P09Rik	0.93233	50.58	0.584	rgb(223,105,107)	1.9934	2,2
Zfp280b	Zfp467	0.93233	50.58	0.58	rgb(223,106,107)	1.9934	2,2
Zfp292	Smek1	0.93233	50.58	0.579	rgb(223,106,107)	1.9934	2,2
Zfp329	Neat1	0.93233	50.58	0.578	rgb(223,107,108)	1.9934	2,2
Zfp35	Zscan21	0.93233	50.58	0.578	rgb(223,107,108)	1.9934	2,2
Zfp385a	Bbc3	0.93233	50.58	0.578	rgb(223,107,108)	1.9934	2,2
Zfp608	Pik3r6	-0.93233	50.58	-5.8E-01	rgb( 91,140,239)	1.9934	2,2
Ybx2	Kctd7	0.93233	50.58	0.795	rgb(226, 65, 67)	1.9934	None
Atf6	Snhg6	0.93	50.57	0.569	rgb(223,108,110)	1.9932	None
Batf	H2-Q10	0.93	50.57	0.567	rgb(223,109,110)	1.9932	None
Batf	Igfbp7	-0.93	50.57	-5.7E-01	rgb( 94,142,239)	1.9932	None
Bcl11b	Cyfip2	0.93	50.57	0.566	rgb(223,109,110)	1.9932	None
Bcl11b	Sla2	-0.93	50.57	-5.7E-01	rgb( 94,142,239)	1.9932	None
Ddit3	2210013O21Rik	-0.93	50.57	-5.7E-01	rgb( 92,141,239)	1.9932	2,2
Ddit3	Ggct	-0.93	50.57	-5.7E-01	rgb( 93,141,239)	1.9932	None
Egr1	Ptpn2	-0.93	50.57	-5.7E-01	rgb( 93,142,239)	1.9932	None
Egr1	Trpm6	0.93	50.57	0.569	rgb(223,108,109)	1.9932	None
Fosb	Reps1	0.93	50.57	0.572	rgb(223,108,109)	1.9932	2,2
Fosl2	Ovol1	0.93	50.57	0.574	rgb(223,107,108)	1.9932	None
Fosl2	Stac2	0.93	50.57	0.57	rgb(223,108,109)	1.9932	None
Hhex	Nes	0.93	50.57	0.565	rgb(223,109,110)	1.9932	2,2
Hif3a	Sdcbp2	0.93	50.57	0.57	rgb(223,108,109)	1.9932	None
Ikzf3	Angptl4	-0.93	50.57	-5.7E-01	rgb( 94,142,239)	1.9932	None
Irf4	Crip1	0.93	50.57	0.57	rgb(223,108,109)	1.9932	None
Irf4	Cxcr6	-0.93	50.57	-5.7E-01	rgb( 94,142,239)	1.9932	None
Irf4	Dhrs3	-0.93	50.57	-5.7E-01	rgb( 94,142,239)	1.9932	None
Irf4	Esr1	-0.93	50.57	-5.7E-01	rgb( 93,141,239)	1.9932	None
Irf4	Gprc5a	0.93	50.57	0.567	rgb(223,109,110)	1.9932	None
Irf8	Adrb2	0.93	50.57	0.573	rgb(223,108,109)	1.9932	None
Irf8	Gimap7	0.93	50.57	0.566	rgb(223,109,110)	1.9932	None
Irf9	Rtp4	0.93	50.57	0.567	rgb(223,109,110)	1.9932	2,2
Jund	Col5a3	0.93	50.57	0.574	rgb(223,107,108)	1.9932	None
Klf9	Fam129a	-0.93	50.57	-5.7E-01	rgb( 93,141,239)	1.9932	None
Lef1	Ncdn	0.93	50.57	0.566	rgb(223,109,110)	1.9932	None
Maf	Aqp3	0.93	50.57	0.566	rgb(223,109,110)	1.9932	None
Maf	Ccdc50	-0.93	50.57	-5.7E-01	rgb( 93,142,239)	1.9932	None
Maf	Ctla2b	0.93	50.57	0.567	rgb(223,109,110)	1.9932	None
Mef2d	Ipcef1	0.93	50.57	0.571	rgb(223,108,109)	1.9932	None
Msx2	Furin	0.93	50.57	0.568	rgb(223,109,110)	1.9932	None
Pou2af1	Mndal	0.93	50.57	0.57	rgb(223,108,109)	1.9932	None
Ppard	Dusp22	0.93	50.57	0.569	rgb(223,108,109)	1.9932	2,2
Rfx1	Siah3	0.93	50.57	0.571	rgb(223,108,109)	1.9932	None
Satb1	Ocrl	0.93	50.57	0.572	rgb(223,108,109)	1.9932	None
Smad3	Tgfbr1	0.93	50.57	0.569	rgb(223,108,110)	1.9932	2,2
Sox21	Larp1b	-0.93	50.57	-5.7E-01	rgb( 94,142,239)	1.9932	None
Sp2	Larp4b	-0.93	50.57	-5.7E-01	rgb( 94,142,239)	1.9932	None
Sp3	Arrb1	0.93	50.57	0.571	rgb(223,108,109)	1.9932	None
Sp3	Ccnd3	0.93	50.57	0.568	rgb(223,109,110)	1.9932	None
Sp4	Abcg1	-0.93	50.57	-5.7E-01	rgb( 93,142,239)	1.9932	2,2
Sp4	Ccdc50	0.93	50.57	0.57	rgb(223,108,109)	1.9932	None
Stat3	Cyp1b1	0.93	50.57	0.567	rgb(223,109,110)	1.9932	None
Stat3	Dpep2	0.93	50.57	0.571	rgb(223,108,109)	1.9932	None
Stat3	Flot1	0.93	50.57	0.567	rgb(223,109,110)	1.9932	None
Stat3	Serpinf1	0.93	50.57	0.568	rgb(223,109,110)	1.9932	None
Thra	Fam114a2	-0.93	50.57	-5.7E-01	rgb( 93,142,239)	1.9932	None
Trp53	Ppfibp1	0.93	50.57	0.571	rgb(223,108,109)	1.9932	None
Zfp182	Mllt6	-0.93	50.57	-5.7E-01	rgb( 93,142,239)	1.9932	None
Zfp300	Bsn	0.93	50.57	0.569	rgb(223,108,110)	1.9932	2,2
Zfx	1190002N15Rik	0.93	50.57	0.567	rgb(223,109,110)	1.9932	None
Zscan10	Pou2f2	0.93	50.57	0.565	rgb(223,109,110)	1.9932	None
C030039L03Rik	Atp7b	0.93	50.57	0.573	rgb(223,107,109)	1.9932	2,2
Csrnp1	Bambi	0.93	50.57	0.572	rgb(223,108,109)	1.9932	2,2
Phf20	Nrbp2	0.93	50.57	0.574	rgb(223,107,109)	1.9932	2,2
Zfp329	A230072C01Rik	0.93	50.57	0.572	rgb(223,108,109)	1.9932	2,2
Zfp367	Vav2	0.93	50.57	0.571	rgb(223,108,109)	1.9932	2,2
Zfp385a	Rap2b	0.93	50.57	0.572	rgb(223,108,109)	1.9932	2,2
Zfp629	Zcchc24	0.93	50.57	0.575	rgb(223,107,108)	1.9932	2,2
Sp9	Tgfbr1	0.93	50.57	0.795	rgb(226, 65, 67)	1.9932	None
Batf	Crtam	0.92766	50.56	0.556	rgb(223,111,112)	1.993	None
Bcl6	Gbp8	-0.92766	50.56	-5.6E-01	rgb( 97,144,238)	1.993	None
E2f4	Lrp8	0.92766	50.56	0.556	rgb(223,111,112)	1.993	None
Egr1	Sumf2	0.92766	50.56	0.561	rgb(223,110,111)	1.993	None
Fosl1	Mt1	0.92766	50.56	0.558	rgb(223,110,111)	1.993	None
Fosl2	Sord	0.92766	50.56	0.561	rgb(223,110,111)	1.993	None
Fosl2	Srpk2	0.92766	50.56	0.563	rgb(223,110,111)	1.993	None
Foxo3	Dynll2	-0.92766	50.56	-5.6E-01	rgb( 96,143,238)	1.993	None
Hif1a	Dpf1	0.92766	50.56	0.559	rgb(223,110,111)	1.993	None
Hif1a	Rnf181	0.92766	50.56	0.562	rgb(223,110,111)	1.993	None
Hif1a	Slc38a1	-0.92766	50.56	-5.6E-01	rgb( 96,144,238)	1.993	None
Hif1a	Sra1	0.92766	50.56	0.556	rgb(223,111,112)	1.993	None
Hsf2	Penk	0.92766	50.56	0.562	rgb(223,110,111)	1.993	2,2
Irf4	Eml1	-0.92766	50.56	-5.6E-01	rgb( 95,143,238)	1.993	None
Irf4	Nr1d1	0.92766	50.56	0.557	rgb(223,111,112)	1.993	None
Irf4	Pappa2	-0.92766	50.56	-5.6E-01	rgb( 97,144,238)	1.993	2,2
Irf4	Prr7	0.92766	50.56	0.556	rgb(223,111,112)	1.993	None
Irf4	Rab19	-0.92766	50.56	-5.6E-01	rgb( 95,143,238)	1.993	None
Irf9	Oasl2	0.92766	50.56	0.561	rgb(223,110,111)	1.993	2,2
Jun	Mboat2	0.92766	50.56	0.564	rgb(223,109,110)	1.993	None
Klf3	Batf3	0.92766	50.56	0.557	rgb(223,111,112)	1.993	2,2
Lef1	Aacs	0.92766	50.56	0.564	rgb(223,109,110)	1.993	None
Lef1	Wdr81	0.92766	50.56	0.559	rgb(223,110,111)	1.993	None
Maf	Sesn3	0.92766	50.56	0.562	rgb(223,110,111)	1.993	None
Rorc	Foxb1	-0.92766	50.56	-5.6E-01	rgb( 96,144,238)	1.993	None
Rorc	Lgals3bp	0.92766	50.56	0.56	rgb(223,110,111)	1.993	None
Rorc	Npr3	-0.92766	50.56	-5.6E-01	rgb( 95,143,238)	1.993	2,2
Satb1	Ptk7	0.92766	50.56	0.56	rgb(223,110,111)	1.993	2,2
Sox6	Crybg3	0.92766	50.56	0.561	rgb(223,110,111)	1.993	None
Stat1	Hk1	0.92766	50.56	0.562	rgb(223,110,111)	1.993	None
Stat3	Efemp2	0.92766	50.56	0.559	rgb(223,110,111)	1.993	None
Stat3	Mgll	0.92766	50.56	0.556	rgb(223,111,112)	1.993	None
Stat3	Psme1	-0.92766	50.56	-5.6E-01	rgb( 96,144,238)	1.993	None
Tcf7l1	Fam71f2	0.92766	50.56	0.559	rgb(223,110,111)	1.993	None
Yy2	Syngr3	-0.92766	50.56	-5.6E-01	rgb( 96,143,238)	1.993	None
Zbtb3	Serpinf1	0.92766	50.56	0.559	rgb(223,110,111)	1.993	2,2
Zfp148	Itgb1	-0.92766	50.56	-5.6E-01	rgb( 96,143,238)	1.993	None
Zfp281	Tmed3	-0.92766	50.56	-5.6E-01	rgb( 95,143,238)	1.993	None
Jazf1	4930506M07Rik	0.92766	50.56	0.56	rgb(223,110,111)	1.993	2,2
Mtf2	Smek2	0.92766	50.56	0.561	rgb(223,110,111)	1.993	2,2
Ncoa3	Rhod	-0.92766	50.56	-5.6E-01	rgb( 95,143,238)	1.993	2,2
Rlf	Narf	0.92766	50.56	0.556	rgb(223,111,112)	1.993	2,2
Zbed3	Lclat1	0.92766	50.56	0.56	rgb(223,110,111)	1.993	2,2
Zfp385a	Abhd4	0.92766	50.56	0.563	rgb(223,109,111)	1.993	2,2
Zfp414	Smurf2	-0.92766	50.56	-5.6E-01	rgb( 95,143,238)	1.993	2,2
Zfp513	Clybl	-0.92766	50.56	-5.6E-01	rgb( 97,144,238)	1.993	2,2
Zfp787	Ocrl	-0.92766	50.56	-5.6E-01	rgb( 95,143,238)	1.993	2,2
Sp6	Gsn	0.92766	50.56	0.795	rgb(226, 65, 67)	1.993	2,2
Atf6	Cox7a2l	0.92533	50.55	0.548	rgb(223,112,113)	1.9928	None
Batf	Dusp3	0.92533	50.55	0.553	rgb(223,111,113)	1.9928	None
Batf	S100a3	0.92533	50.55	0.553	rgb(223,111,113)	1.9928	None
Bcl11b	Mfge8	-0.92533	50.55	-5.5E-01	rgb( 97,144,238)	1.9928	None
Cdc5l	Lpin2	0.92533	50.55	0.546	rgb(223,113,114)	1.9928	None
Creb1	Tsc22d3	0.92533	50.55	0.545	rgb(223,113,114)	1.9928	None
Egr1	Cd83	0.92533	50.55	0.549	rgb(223,112,113)	1.9928	None
Erg	Eno3	-0.92533	50.55	-5.5E-01	rgb( 99,145,238)	1.9928	None
Erg	Neurl3	0.92533	50.55	0.547	rgb(223,113,114)	1.9928	None
Ets1	Ccr7	-0.92533	50.55	-5.5E-01	rgb( 98,144,238)	1.9928	None
Etv6	Rap1gds1	-0.92533	50.55	-5.5E-01	rgb( 98,145,238)	1.9928	None
Fosl2	Cd93	0.92533	50.55	0.547	rgb(223,113,114)	1.9928	None
Fosl2	Entpd2	0.92533	50.55	0.553	rgb(223,111,113)	1.9928	None
Fosl2	Vrk2	0.92533	50.55	0.552	rgb(223,112,113)	1.9928	None
Hic1	Ccrn4l	0.92533	50.55	0.548	rgb(223,112,114)	1.9928	2,2
Hif1a	Matk	0.92533	50.55	0.553	rgb(223,111,112)	1.9928	None
Ikzf3	Ggct	-0.92533	50.55	-5.5E-01	rgb( 97,144,238)	1.9928	None
Ikzf3	Grina	0.92533	50.55	0.553	rgb(223,111,113)	1.9928	None
Ikzf3	Mxi1	0.92533	50.55	0.547	rgb(223,113,114)	1.9928	None
Ikzf3	Ppp1r10	-0.92533	50.55	-5.5E-01	rgb( 98,145,238)	1.9928	None
Ikzf3	Ppp1r3b	0.92533	50.55	0.552	rgb(223,111,113)	1.9928	None
Irf4	Atp2b4	0.92533	50.55	0.552	rgb(223,112,113)	1.9928	None
Irf4	Edaradd	-0.92533	50.55	-5.5E-01	rgb( 99,145,238)	1.9928	None
Irf4	Etv6	0.92533	50.55	0.549	rgb(223,112,113)	1.9928	None
Irf9	Serpinb9	0.92533	50.55	0.552	rgb(223,112,113)	1.9928	None
Jun	Gm11346	0.92533	50.55	0.545	rgb(223,113,114)	1.9928	None
Klf12	Lingo3	0.92533	50.55	0.554	rgb(223,111,112)	1.9928	None
Klf5	Plxnb1	0.92533	50.55	0.548	rgb(223,112,113)	1.9928	None
Maf	Bspry	-0.92533	50.55	-5.5E-01	rgb( 98,145,238)	1.9928	None
Maf	Casp3	-0.92533	50.55	-5.5E-01	rgb( 98,145,238)	1.9928	None
Maf	Tlcd2	-0.92533	50.55	-5.5E-01	rgb( 98,145,238)	1.9928	None
Maf	Vldlr	-0.92533	50.55	-5.5E-01	rgb( 97,144,238)	1.9928	None
Maff	Eif4ebp1	0.92533	50.55	0.555	rgb(223,111,112)	1.9928	None
Meis2	Ncoa2	0.92533	50.55	0.549	rgb(223,112,113)	1.9928	None
Mycn	Max	0.92533	50.55	0.547	rgb(223,113,114)	1.9928	None
Nfe2l2	Wdr1	0.92533	50.55	0.554	rgb(223,111,112)	1.9928	None
Nr1d1	Stab1	0.92533	50.55	0.552	rgb(223,111,113)	1.9928	None
Pknox1	Cyth1	0.92533	50.55	0.554	rgb(223,111,112)	1.9928	None
Pou2af1	Il9	-0.92533	50.55	-5.5E-01	rgb( 97,144,238)	1.9928	None
Rel	C2cd4b	0.92533	50.55	0.545	rgb(223,113,114)	1.9928	2,2
Rel	Nfkb2	0.92533	50.55	0.553	rgb(223,111,112)	1.9928	None
Rorc	Havcr1	0.92533	50.55	0.549	rgb(223,112,113)	1.9928	None
Rorc	Npas2	0.92533	50.55	0.555	rgb(223,111,112)	1.9928	None
Satb1	Palm	0.92533	50.55	0.549	rgb(223,112,113)	1.9928	None
Satb1	Podnl1	0.92533	50.55	0.547	rgb(223,113,114)	1.9928	None
Satb1	Themis	0.92533	50.55	0.548	rgb(223,112,114)	1.9928	None
Smad3	Foxp3	0.92533	50.55	0.553	rgb(223,111,112)	1.9928	2,2
Snai2	Dip2b	0.92533	50.55	0.55	rgb(223,112,113)	1.9928	None
Sp4	Grb7	-0.92533	50.55	-5.5E-01	rgb( 98,145,238)	1.9928	None
Sp4	Spire1	0.92533	50.55	0.552	rgb(223,112,113)	1.9928	None
Stat3	Acox3	0.92533	50.55	0.554	rgb(223,111,112)	1.9928	None
Stat3	Gnb5	0.92533	50.55	0.549	rgb(223,112,113)	1.9928	None
Stat3	Lrmp	-0.92533	50.55	-5.5E-01	rgb( 98,144,238)	1.9928	None
Stat3	Maf	0.92533	50.55	0.552	rgb(223,111,113)	1.9928	None
Stat3	Ticam2	-0.92533	50.55	-5.5E-01	rgb( 98,144,238)	1.9928	None
Tead3	Ccr2	0.92533	50.55	0.548	rgb(223,112,113)	1.9928	None
Trerf1	Dtx4	0.92533	50.55	0.553	rgb(223,111,113)	1.9928	None
Zbtb7a	Zhx3	0.92533	50.55	0.549	rgb(223,112,113)	1.9928	None
Zfp467	B4galt5	0.92533	50.55	0.553	rgb(223,111,112)	1.9928	2,2
Ankzf1	Ndrg2	0.92533	50.55	0.545	rgb(223,113,114)	1.9928	2,2
Foxp2	Prokr2	0.92533	50.55	0.551	rgb(223,112,113)	1.9928	2,2
Mtf2	Dcaf17	0.92533	50.55	0.551	rgb(223,112,113)	1.9928	2,2
Mtf2	Psmd8	-0.92533	50.55	-5.5E-01	rgb( 98,144,238)	1.9928	2,2
Ncoa3	Atp11a	0.92533	50.55	0.553	rgb(223,111,112)	1.9928	2,2
Sgsm2	Calcrl	-0.92533	50.55	-5.5E-01	rgb( 98,144,238)	1.9928	2,2
Tigd2	Utf1	-0.92533	50.55	-5.5E-01	rgb( 98,145,238)	1.9928	2,2
Zeb2	Unc13b	0.92533	50.55	0.55	rgb(223,112,113)	1.9928	2,2
Zeb2	Zscan21	-0.92533	50.55	-5.5E-01	rgb( 97,144,238)	1.9928	2,2
Zfp28	Prdm16	0.92533	50.55	0.553	rgb(223,111,112)	1.9928	2,2
Zfp318	Slc23a2	0.92533	50.55	0.552	rgb(223,112,113)	1.9928	2,2
Zfp362	Ttyh3	0.92533	50.55	0.548	rgb(223,112,113)	1.9928	2,2
Zfp429	Megf8	-0.92533	50.55	-5.5E-01	rgb( 97,144,238)	1.9928	2,2
Zfp473	Sema6b	0.92533	50.55	0.553	rgb(223,111,112)	1.9928	2,2
Zfp516	Jakmip1	0.92533	50.55	0.545	rgb(223,113,114)	1.9928	2,2
Zfp605	Ift81	0.92533	50.55	0.554	rgb(223,111,112)	1.9928	2,2
Zfp750	1700007K13Rik	0.92533	50.55	0.551	rgb(223,112,113)	1.9928	2,2
Atf6	Dctpp1	0.92299	50.54	0.536	rgb(223,115,116)	1.9926	None
Atf6	Fau	0.92299	50.54	0.539	rgb(223,114,115)	1.9926	None
Batf	Dcp2	-0.92299	50.54	-5.4E-01	rgb(100,146,237)	1.9926	None
Batf	Serpinf1	0.92299	50.54	0.538	rgb(223,114,115)	1.9926	None
Bbx	Obsl1	0.92299	50.54	0.542	rgb(223,113,114)	1.9926	None
Bcl11b	Qprt	-0.92299	50.54	-5.4E-01	rgb(100,146,238)	1.9926	None
Ddit3	Cd44	-0.92299	50.54	-5.4E-01	rgb( 99,145,238)	1.9926	None
Ddit3	Ms4a4b	-0.92299	50.54	-5.4E-01	rgb(100,146,237)	1.9926	None
Ddit3	Serpinb6b	-0.92299	50.54	-5.4E-01	rgb(101,146,237)	1.9926	None
Egr1	Wnt10b	0.92299	50.54	0.536	rgb(223,115,116)	1.9926	None
Ets1	Rgs19	0.92299	50.54	0.537	rgb(223,114,116)	1.9926	None
Etv6	Pigc	0.92299	50.54	0.542	rgb(223,113,115)	1.9926	None
Fosl2	Adam15	0.92299	50.54	0.537	rgb(223,114,115)	1.9926	None
Fosl2	Aldoc	0.92299	50.54	0.541	rgb(223,114,115)	1.9926	None
Fosl2	Arhgef6	0.92299	50.54	0.543	rgb(223,113,114)	1.9926	None
Fosl2	Mocos	0.92299	50.54	0.539	rgb(223,114,115)	1.9926	None
Fosl2	Mrgpre	0.92299	50.54	0.544	rgb(223,113,114)	1.9926	None
Hif1a	1190002N15Rik	0.92299	50.54	0.537	rgb(223,114,115)	1.9926	None
Hif1a	Sash3	0.92299	50.54	0.541	rgb(223,114,115)	1.9926	None
Hif1a	Tcf12	-0.92299	50.54	-5.4E-01	rgb(100,146,238)	1.9926	2,2
Hlx	Gap43	0.92299	50.54	0.535	rgb(223,115,116)	1.9926	None
Hsf1	Prf1	-0.92299	50.54	-5.4E-01	rgb( 99,145,238)	1.9926	2,2
Ikzf3	Apold1	0.92299	50.54	0.537	rgb(223,114,115)	1.9926	None
Ikzf3	Bend3	-0.92299	50.54	-5.4E-01	rgb(101,146,237)	1.9926	None
Irf4	Gdpd5	-0.92299	50.54	-5.4E-01	rgb( 99,145,238)	1.9926	None
Irf4	Ikbke	-0.92299	50.54	-5.4E-01	rgb( 99,145,238)	1.9926	None
Irf4	Liph	-0.92299	50.54	-5.4E-01	rgb( 99,146,238)	1.9926	None
Irf4	Slc22a2	-0.92299	50.54	-5.4E-01	rgb( 99,145,238)	1.9926	None
Irf4	Spp1	-0.92299	50.54	-5.4E-01	rgb( 99,145,238)	1.9926	None
Irf4	Tgoln1	0.92299	50.54	0.545	rgb(223,113,114)	1.9926	None
Maf	Tnfsf11	-0.92299	50.54	-5.4E-01	rgb(100,146,237)	1.9926	None
Meis3	Nfil3	0.92299	50.54	0.535	rgb(223,115,116)	1.9926	2,2
Msx2	Tnfrsf25	0.92299	50.54	0.544	rgb(223,113,114)	1.9926	None
Nfatc2	Ccl4	0.92299	50.54	0.544	rgb(223,113,114)	1.9926	None
Nfkb2	Pdxp	0.92299	50.54	0.541	rgb(223,114,115)	1.9926	2,2
Nr1d2	Nes	-0.92299	50.54	-5.4E-01	rgb( 99,145,238)	1.9926	2,2
Nr3c1	Acin1	0.92299	50.54	0.541	rgb(223,114,115)	1.9926	None
Ovol1	Cyr61	-0.92299	50.54	-5.4E-01	rgb(101,146,237)	1.9926	2,2
Ppard	Smek2	-0.92299	50.54	-5.4E-01	rgb( 99,145,238)	1.9926	2,2
Rara	Tgfbr1	0.92299	50.54	0.539	rgb(223,114,115)	1.9926	2,2
Rorc	Sell	-0.92299	50.54	-5.4E-01	rgb( 99,145,238)	1.9926	None
Rreb1	Cd274	0.92299	50.54	0.537	rgb(223,115,116)	1.9926	2,2
Satb1	Lrp12	0.92299	50.54	0.545	rgb(223,113,114)	1.9926	None
Satb1	March9	0.92299	50.54	0.544	rgb(223,113,114)	1.9926	None
Satb1	P4ha2	0.92299	50.54	0.536	rgb(223,115,116)	1.9926	None
Smad3	Acsbg1	0.92299	50.54	0.54	rgb(223,114,115)	1.9926	2,2
Smad3	Emp1	0.92299	50.54	0.537	rgb(223,114,116)	1.9926	2,2
Smad3	Stab1	0.92299	50.54	0.542	rgb(223,113,115)	1.9926	2,2
Smad3	Ston1	0.92299	50.54	0.539	rgb(223,114,115)	1.9926	2,2
Sox21	Egr4	-0.92299	50.54	-5.4E-01	rgb(100,146,237)	1.9926	2,2
Sp2	Heatr1	-0.92299	50.54	-5.4E-01	rgb( 99,145,238)	1.9926	None
Sp4	Adarb1	0.92299	50.54	0.544	rgb(223,113,114)	1.9926	None
Sp4	Fam71f2	0.92299	50.54	0.536	rgb(223,115,116)	1.9926	None
Sp4	Sarm1	0.92299	50.54	0.545	rgb(223,113,114)	1.9926	None
Stat3	Asb2	0.92299	50.54	0.542	rgb(223,114,115)	1.9926	None
Stat3	Cyth4	0.92299	50.54	0.542	rgb(223,113,115)	1.9926	None
Tbx21	Sla2	-0.92299	50.54	-5.4E-01	rgb( 99,146,238)	1.9926	2,2
Tcf4	Rbmx	-0.92299	50.54	-5.4E-01	rgb( 99,145,238)	1.9926	2,2
Twist1	Trim67	0.92299	50.54	0.538	rgb(223,114,115)	1.9926	2,2
Xbp1	Nfe2	0.92299	50.54	0.543	rgb(223,113,114)	1.9926	None
Zbtb7c	Hopx	-0.92299	50.54	-5.4E-01	rgb(101,146,237)	1.9926	2,2
Zeb1	Yy2	-0.92299	50.54	-5.4E-01	rgb(101,146,237)	1.9926	2,2
Zfp148	Ssh2	0.92299	50.54	0.545	rgb(223,113,114)	1.9926	None
Akna	Sugt1	-0.92299	50.54	-5.4E-01	rgb(100,146,237)	1.9926	2,2
C030039L03Rik	Ankzf1	0.92299	50.54	0.536	rgb(223,115,116)	1.9926	2,2
Csrnp1	Fosl2	0.92299	50.54	0.544	rgb(223,113,114)	1.9926	2,2
Cxxc5	Nod1	0.92299	50.54	0.535	rgb(223,115,116)	1.9926	2,2
Dpf1	Porcn	0.92299	50.54	0.543	rgb(223,113,114)	1.9926	2,2
Lyl1	Rab19	0.92299	50.54	0.536	rgb(223,115,116)	1.9926	2,2
Ncoa3	Tal2	-0.92299	50.54	-5.4E-01	rgb( 99,145,238)	1.9926	2,2
Sgsm2	Dlg3	0.92299	50.54	0.538	rgb(223,114,115)	1.9926	2,2
Tsc22d1	Usp44	-0.92299	50.54	-5.4E-01	rgb(101,146,237)	1.9926	2,2
Zbtb17	Cisd3	-0.92299	50.54	-5.4E-01	rgb(100,146,238)	1.9926	2,2
Zbtb17	Vamp2	-0.92299	50.54	-5.4E-01	rgb(100,146,238)	1.9926	2,2
Zeb2	Akr1b8	0.92299	50.54	0.536	rgb(223,115,116)	1.9926	2,2
Zfp169	Crebbp	0.92299	50.54	0.541	rgb(223,114,115)	1.9926	2,2
Zfp280b	Itgb1	0.92299	50.54	0.539	rgb(223,114,115)	1.9926	2,2
Zfp280b	Lgals7	0.92299	50.54	0.543	rgb(223,113,114)	1.9926	2,2
Zfp318	Enpp4	-0.92299	50.54	-5.4E-01	rgb(100,146,237)	1.9926	2,2
Zfp362	Adam10	0.92299	50.54	0.54	rgb(223,114,115)	1.9926	2,2
Zfp362	Foxp4	0.92299	50.54	0.541	rgb(223,114,115)	1.9926	2,2
Zfp398	Cnot1	0.92299	50.54	0.541	rgb(223,114,115)	1.9926	2,2
Atf3	Psd	0.92066	50.53	0.528	rgb(223,116,117)	1.9924	None
Atf6	Ggct	0.92066	50.53	0.525	rgb(223,117,118)	1.9924	None
Bach1	Ptp4a1	0.92066	50.53	0.526	rgb(223,117,118)	1.9924	None
Batf	Arrb1	0.92066	50.53	0.531	rgb(223,116,117)	1.9924	None
Batf	Ccdc40	0.92066	50.53	0.529	rgb(223,116,117)	1.9924	None
Bcl11b	Dcaf17	-0.92066	50.53	-5.3E-01	rgb(101,147,237)	1.9924	None
Bcl11b	Mmachc	0.92066	50.53	0.529	rgb(223,116,117)	1.9924	None
Bcl11b	Psph	0.92066	50.53	0.535	rgb(223,115,116)	1.9924	None
Cebpb	Thrb	0.92066	50.53	0.527	rgb(223,116,117)	1.9924	None
Clock	Nr4a1	0.92066	50.53	0.526	rgb(223,116,118)	1.9924	2,2
Creb5	Tfg	-0.92066	50.53	-5.3E-01	rgb(102,147,237)	1.9924	2,2
Ddit3	Cd70	-0.92066	50.53	-5.3E-01	rgb(102,147,237)	1.9924	None
E2f1	Smpd4	0.92066	50.53	0.533	rgb(223,115,116)	1.9924	None
Egr2	Skap2	-0.92066	50.53	-5.3E-01	rgb(101,146,237)	1.9924	None
Egr4	Ttyh3	0.92066	50.53	0.527	rgb(223,116,117)	1.9924	None
Elk3	Ddit3	-0.92066	50.53	-5.3E-01	rgb(102,147,237)	1.9924	None
Elk3	Dusp5	0.92066	50.53	0.529	rgb(223,116,117)	1.9924	None
Elk4	Slc39a9	0.92066	50.53	0.53	rgb(223,116,117)	1.9924	None
Eomes	Wisp1	0.92066	50.53	0.531	rgb(223,116,117)	1.9924	None
Epas1	Slc2a1	0.92066	50.53	0.53	rgb(223,116,117)	1.9924	None
Etv6	Ccdc107	0.92066	50.53	0.525	rgb(223,117,118)	1.9924	None
Etv6	Plcxd1	-0.92066	50.53	-5.3E-01	rgb(101,147,237)	1.9924	None
Fosl2	Nudt18	0.92066	50.53	0.529	rgb(223,116,117)	1.9924	None
Fosl2	Slamf9	0.92066	50.53	0.526	rgb(223,117,118)	1.9924	None
Fosl2	Zfp608	0.92066	50.53	0.533	rgb(223,115,116)	1.9924	None
Foxf2	Abcd3	0.92066	50.53	0.527	rgb(223,116,117)	1.9924	None
Foxf2	Malt1	-0.92066	50.53	-5.3E-01	rgb(103,147,237)	1.9924	None
Hif1a	Appl2	0.92066	50.53	0.527	rgb(223,116,117)	1.9924	None
Hif1a	Selenbp1	0.92066	50.53	0.53	rgb(223,116,117)	1.9924	None
Hif1a	Syce2	0.92066	50.53	0.532	rgb(223,115,117)	1.9924	None
Hlf	Il18r1	0.92066	50.53	0.535	rgb(223,115,116)	1.9924	2,2
Ikzf3	Cxcr4	0.92066	50.53	0.534	rgb(223,115,116)	1.9924	None
Ikzf3	Dgat1	0.92066	50.53	0.525	rgb(223,117,118)	1.9924	None
Irf4	Atxn1	0.92066	50.53	0.527	rgb(223,116,117)	1.9924	None
Irf4	Car2	-0.92066	50.53	-5.3E-01	rgb(101,147,237)	1.9924	None
Irf4	Csf2	-0.92066	50.53	-5.3E-01	rgb(101,147,237)	1.9924	None
Irf4	Dgki	-0.92066	50.53	-5.3E-01	rgb(102,147,237)	1.9924	None
Irf4	Tmem184b	0.92066	50.53	0.535	rgb(223,115,116)	1.9924	None
Irf4	Xdh	-0.92066	50.53	-5.3E-01	rgb(102,147,237)	1.9924	None
Irf8	BC094916	0.92066	50.53	0.532	rgb(223,115,116)	1.9924	None
Jund	Aqp4	0.92066	50.53	0.528	rgb(223,116,117)	1.9924	None
Lef1	Lpcat1	0.92066	50.53	0.529	rgb(223,116,117)	1.9924	None
Maf	Fut7	0.92066	50.53	0.528	rgb(223,116,117)	1.9924	None
Maf	Kdelr3	-0.92066	50.53	-5.3E-01	rgb(102,147,237)	1.9924	2,2
Maf	Tbc1d4	0.92066	50.53	0.532	rgb(223,115,117)	1.9924	None
Mafg	Fyn	0.92066	50.53	0.528	rgb(223,116,117)	1.9924	None
Msc	Trpm6	0.92066	50.53	0.534	rgb(223,115,116)	1.9924	None
Nfatc2	Amica1	0.92066	50.53	0.532	rgb(223,115,117)	1.9924	None
Nfatc2	Tnfsf4	0.92066	50.53	0.531	rgb(223,116,117)	1.9924	None
Nfe2l2	Agpat3	0.92066	50.53	0.528	rgb(223,116,117)	1.9924	None
Nfia	Ecm1	-0.92066	50.53	-5.3E-01	rgb(101,147,237)	1.9924	2,2
Nr1d2	Il17f	0.92066	50.53	0.532	rgb(223,115,116)	1.9924	None
Pbx2	9430020K01Rik	-0.92066	50.53	-5.3E-01	rgb(103,147,237)	1.9924	2,2
Prox1	Gbp7	0.92066	50.53	0.534	rgb(223,115,116)	1.9924	None
Prox1	Lgr4	0.92066	50.53	0.533	rgb(223,115,116)	1.9924	None
Rbpj	Cpd	-0.92066	50.53	-5.3E-01	rgb(102,147,237)	1.9924	2,2
Rel	Bcl2a1b	0.92066	50.53	0.527	rgb(223,116,117)	1.9924	None
Rela	Traf3	-0.92066	50.53	-5.3E-01	rgb(102,147,237)	1.9924	None
Rorc	Hvcn1	0.92066	50.53	0.533	rgb(223,115,116)	1.9924	None
Rreb1	Mx2	0.92066	50.53	0.528	rgb(223,116,117)	1.9924	None
Satb1	Ndst1	0.92066	50.53	0.534	rgb(223,115,116)	1.9924	None
Satb1	Neto2	0.92066	50.53	0.525	rgb(223,117,118)	1.9924	None
Smad3	Gpr68	0.92066	50.53	0.528	rgb(223,116,117)	1.9924	None
Sox21	Fads2	-0.92066	50.53	-5.3E-01	rgb(103,148,237)	1.9924	2,2
Sp2	Hspb11	0.92066	50.53	0.528	rgb(223,116,117)	1.9924	None
Sp4	Lbh	-0.92066	50.53	-5.3E-01	rgb(103,147,237)	1.9924	None
Sp4	Rab11fip1	0.92066	50.53	0.532	rgb(223,115,116)	1.9924	None
Sp4	Stab1	0.92066	50.53	0.526	rgb(223,117,118)	1.9924	None
Stat1	Arid5a	0.92066	50.53	0.532	rgb(223,115,116)	1.9924	None
Stat1	Cd86	0.92066	50.53	0.532	rgb(223,115,116)	1.9924	None
Stat1	Pik3r6	0.92066	50.53	0.53	rgb(223,116,117)	1.9924	None
Stat2	Gbp7	0.92066	50.53	0.526	rgb(223,117,118)	1.9924	None
Stat2	Gpr18	0.92066	50.53	0.529	rgb(223,116,117)	1.9924	None
Stat3	Ahr	0.92066	50.53	0.526	rgb(223,116,118)	1.9924	None
Stat3	Cd74	-0.92066	50.53	-5.3E-01	rgb(102,147,237)	1.9924	None
Stat3	Chmp4b	0.92066	50.53	0.533	rgb(223,115,116)	1.9924	None
Stat3	Cyp11a1	0.92066	50.53	0.528	rgb(223,116,117)	1.9924	None
Stat3	Enpp1	0.92066	50.53	0.527	rgb(223,116,117)	1.9924	None
Stat3	Ust	0.92066	50.53	0.534	rgb(223,115,116)	1.9924	None
Stat3	Zfp704	-0.92066	50.53	-5.3E-01	rgb(101,147,237)	1.9924	None
Xbp1	Hist1h1b	0.92066	50.53	0.525	rgb(223,117,118)	1.9924	None
Zbtb7b	Bend3	0.92066	50.53	0.529	rgb(223,116,117)	1.9924	None
Zbtb7b	Tlk1	0.92066	50.53	0.526	rgb(223,117,118)	1.9924	None
Zfp711	Lrp11	0.92066	50.53	0.532	rgb(223,115,116)	1.9924	None
Ankzf1	Rbfox2	0.92066	50.53	0.528	rgb(223,116,117)	1.9924	2,2
Cxxc5	Fam81a	0.92066	50.53	0.532	rgb(223,115,116)	1.9924	2,2
Foxp1	St8sia6	0.92066	50.53	0.531	rgb(223,116,117)	1.9924	2,2
Foxp2	Rimklb	0.92066	50.53	0.532	rgb(223,115,116)	1.9924	2,2
Hmgb3	Dpy19l3	-0.92066	50.53	-5.3E-01	rgb(101,147,237)	1.9924	2,2
Mxd3	Smtn	0.92066	50.53	0.533	rgb(223,115,116)	1.9924	2,2
Trps1	Fam198a	-0.92066	50.53	-5.3E-01	rgb(103,148,237)	1.9924	2,2
Zfp2	Ehbp1	0.92066	50.53	0.534	rgb(223,115,116)	1.9924	2,2
Zfp358	Mmp11	0.92066	50.53	0.532	rgb(223,115,116)	1.9924	2,2
Zfp365	9030617O03Rik	0.92066	50.53	0.526	rgb(223,117,118)	1.9924	2,2
Zfp365	Psrc1	0.92066	50.53	0.528	rgb(223,116,117)	1.9924	2,2
Zfp385a	Psrc1	0.92066	50.53	0.525	rgb(223,117,118)	1.9924	2,2
Zfp385a	Zfp365	0.92066	50.53	0.534	rgb(223,115,116)	1.9924	2,2
Zfp536	Tlcd1	-0.92066	50.53	-5.3E-01	rgb(102,147,237)	1.9924	2,2
Zfp629	Pcyox1l	-0.92066	50.53	-5.3E-01	rgb(102,147,237)	1.9924	2,2
Zfp90	Zfp629	0.92066	50.53	0.531	rgb(223,116,117)	1.9924	2,2
Ascl2	Golm1	0.91833	50.52	0.517	rgb(223,118,119)	1.9922	2,2
Batf	Hmcn1	-0.91833	50.52	-5.2E-01	rgb(104,148,237)	1.9922	None
Batf	Irf4	-0.91833	50.52	-5.2E-01	rgb(105,149,237)	1.9922	None
Batf	Naa20	-0.91833	50.52	-5.2E-01	rgb(105,149,237)	1.9922	None
Batf	Pigb	-0.91833	50.52	-5.2E-01	rgb(104,149,237)	1.9922	None
Batf	Rnf125	0.91833	50.52	0.523	rgb(223,117,118)	1.9922	None
Batf	Zeb1	0.91833	50.52	0.52	rgb(223,118,119)	1.9922	None
Bcl11b	Fzd7	0.91833	50.52	0.518	rgb(223,118,119)	1.9922	None
Bcl11b	Parp9	-0.91833	50.52	-5.2E-01	rgb(105,149,237)	1.9922	None
Bcl11b	Sema4c	-0.91833	50.52	-5.2E-01	rgb(104,148,237)	1.9922	None
Ddit3	Cox17	-0.91833	50.52	-5.2E-01	rgb(105,149,237)	1.9922	None
Ddit3	Tnfsf9	-0.91833	50.52	-5.2E-01	rgb(103,148,237)	1.9922	None
E2f4	Sesn3	-0.91833	50.52	-5.2E-01	rgb(105,149,237)	1.9922	None
Egr1	Dynll2	0.91833	50.52	0.523	rgb(223,117,118)	1.9922	None
Egr2	Angptl4	0.91833	50.52	0.515	rgb(223,119,120)	1.9922	None
Egr2	Zfp36l2	0.91833	50.52	0.516	rgb(223,119,120)	1.9922	None
Egr2	Zkscan17	0.91833	50.52	0.521	rgb(223,118,119)	1.9922	None
Elf1	Tmem221	-0.91833	50.52	-5.2E-01	rgb(104,148,237)	1.9922	2,2
Epas1	Itga7	0.91833	50.52	0.516	rgb(223,119,120)	1.9922	None
Etv6	Hist2h4	0.91833	50.52	0.523	rgb(223,117,118)	1.9922	None
Fosl2	Gipr	0.91833	50.52	0.524	rgb(223,117,118)	1.9922	None
Fosl2	Nucb2	0.91833	50.52	0.517	rgb(223,118,119)	1.9922	None
Foxn2	Traf3	-0.91833	50.52	-5.2E-01	rgb(103,148,237)	1.9922	None
Foxq1	Perp	0.91833	50.52	0.524	rgb(223,117,118)	1.9922	None
Gabpa	Ascc1	-0.91833	50.52	-5.2E-01	rgb(103,148,237)	1.9922	None
Gfi1	Gpr15	0.91833	50.52	0.521	rgb(223,117,118)	1.9922	None
Gfi1	Pdpn	0.91833	50.52	0.517	rgb(223,118,119)	1.9922	None
Hes5	Hlcs	0.91833	50.52	0.516	rgb(223,119,120)	1.9922	None
Hif1a	Ltb	0.91833	50.52	0.525	rgb(223,117,118)	1.9922	None
Hif1a	Rab33a	0.91833	50.52	0.517	rgb(223,118,119)	1.9922	None
Hif1a	Scrt1	0.91833	50.52	0.516	rgb(223,118,119)	1.9922	None
Ikzf3	Appl2	0.91833	50.52	0.519	rgb(223,118,119)	1.9922	None
Ikzf3	Mmd	-0.91833	50.52	-5.2E-01	rgb(104,148,237)	1.9922	None
Ikzf3	Neto2	-0.91833	50.52	-5.2E-01	rgb(103,148,237)	1.9922	None
Ikzf3	Pfas	-0.91833	50.52	-5.2E-01	rgb(104,149,237)	1.9922	None
Ikzf3	Rras	0.91833	50.52	0.52	rgb(223,118,119)	1.9922	None
Irf4	Apobec1	-0.91833	50.52	-5.2E-01	rgb(104,148,237)	1.9922	None
Irf4	Fbln1	-0.91833	50.52	-5.2E-01	rgb(103,148,237)	1.9922	None
Irf4	Nox1	-0.91833	50.52	-5.2E-01	rgb(103,148,237)	1.9922	2,2
Irf4	Rilpl2	-0.91833	50.52	-5.2E-01	rgb(104,148,237)	1.9922	None
Irf4	Stc1	-0.91833	50.52	-5.2E-01	rgb(105,149,237)	1.9922	2,2
Jdp2	Mcm9	0.91833	50.52	0.525	rgb(223,117,118)	1.9922	None
Jund	Alpk1	0.91833	50.52	0.516	rgb(223,118,120)	1.9922	None
Lef1	Anxa11	0.91833	50.52	0.522	rgb(223,117,118)	1.9922	None
Lef1	Arhgap33	0.91833	50.52	0.523	rgb(223,117,118)	1.9922	None
Lef1	Pcbp4	0.91833	50.52	0.522	rgb(223,117,118)	1.9922	None
Maf	Atmin	-0.91833	50.52	-5.2E-01	rgb(105,149,237)	1.9922	None
Maf	Myh10	-0.91833	50.52	-5.2E-01	rgb(103,148,237)	1.9922	None
Mef2b	Bbc3	0.91833	50.52	0.515	rgb(223,119,120)	1.9922	None
Mga	Tgm2	0.91833	50.52	0.518	rgb(223,118,119)	1.9922	None
Myt1l	Slc23a2	0.91833	50.52	0.525	rgb(223,117,118)	1.9922	2,2
Nfe2	Prdm1	0.91833	50.52	0.519	rgb(223,118,119)	1.9922	None
Nfe2l2	Slc2a1	0.91833	50.52	0.523	rgb(223,117,118)	1.9922	None
Ppard	Smad3	0.91833	50.52	0.521	rgb(223,117,119)	1.9922	None
Rarg	Gpatch4	0.91833	50.52	0.521	rgb(223,118,119)	1.9922	None
Rbpj	Acot11	-0.91833	50.52	-5.2E-01	rgb(105,149,237)	1.9922	2,2
Rel	Tspan3	0.91833	50.52	0.517	rgb(223,118,119)	1.9922	None
Rxra	Rgma	0.91833	50.52	0.522	rgb(223,117,118)	1.9922	None
Satb1	Dlg2	0.91833	50.52	0.522	rgb(223,117,118)	1.9922	None
Satb1	Dmxl2	0.91833	50.52	0.519	rgb(223,118,119)	1.9922	None
Satb1	Dock7	0.91833	50.52	0.52	rgb(223,118,119)	1.9922	2,2
Satb1	Dusp6	0.91833	50.52	0.52	rgb(223,118,119)	1.9922	None
Smad3	Apol9a	0.91833	50.52	0.516	rgb(223,118,119)	1.9922	2,2
Smad3	Cpd	0.91833	50.52	0.515	rgb(223,119,120)	1.9922	None
Sox5	Mapk7	-0.91833	50.52	-5.2E-01	rgb(104,148,237)	1.9922	2,2
Sp2	Crebbp	-0.91833	50.52	-5.2E-01	rgb(104,148,237)	1.9922	None
Sp3	Sh3bp1	0.91833	50.52	0.522	rgb(223,117,118)	1.9922	None
Sp4	Efnb1	0.91833	50.52	0.521	rgb(223,118,119)	1.9922	None
Sp4	Myb	-0.91833	50.52	-5.2E-01	rgb(105,149,237)	1.9922	None
Stat2	Il15ra	0.91833	50.52	0.516	rgb(223,118,119)	1.9922	2,2
Stat3	Lgals1	0.91833	50.52	0.523	rgb(223,117,118)	1.9922	None
Stat3	Mfsd2a	0.91833	50.52	0.517	rgb(223,118,119)	1.9922	None
Stat4	Mcf2l	0.91833	50.52	0.516	rgb(223,118,119)	1.9922	2,2
Zbtb1	Id3	0.91833	50.52	0.515	rgb(223,119,120)	1.9922	None
Zfp148	Acin1	0.91833	50.52	0.522	rgb(223,117,118)	1.9922	None
Zfp263	2210013O21Rik	0.91833	50.52	0.523	rgb(223,117,118)	1.9922	None
Zfx	Prkd3	0.91833	50.52	0.52	rgb(223,118,119)	1.9922	None
Zfx	Zfp592	0.91833	50.52	0.523	rgb(223,117,118)	1.9922	None
Zkscan1	Kdelc2	0.91833	50.52	0.517	rgb(223,118,119)	1.9922	None
Zkscan1	Minpp1	0.91833	50.52	0.518	rgb(223,118,119)	1.9922	2,2
Cenpt	Neurl3	0.91833	50.52	0.517	rgb(223,118,119)	1.9922	2,2
Dpf1	Tgm1	0.91833	50.52	0.517	rgb(223,118,119)	1.9922	2,2
Drap1	Fth1	0.91833	50.52	0.523	rgb(223,117,118)	1.9922	2,2
Foxp2	Ntrk3	0.91833	50.52	0.521	rgb(223,118,119)	1.9922	2,2
Hmgb3	Rab15	0.91833	50.52	0.524	rgb(223,117,118)	1.9922	2,2
L3mbtl3	Spin4	-0.91833	50.52	-5.2E-01	rgb(103,148,237)	1.9922	2,2
Lyl1	H2-DMb1	0.91833	50.52	0.523	rgb(223,117,118)	1.9922	2,2
Sgsm2	Nsmaf	0.91833	50.52	0.521	rgb(223,117,119)	1.9922	2,2
Sp6	Crtam	-0.91833	50.52	-5.2E-01	rgb(105,149,237)	1.9922	2,2
Zfp536	Rpl10a	0.91833	50.52	0.516	rgb(223,118,119)	1.9922	2,2
Zfp750	Robo3	0.91833	50.52	0.516	rgb(223,118,119)	1.9922	2,2
Zfp827	Rrad	-0.91833	50.52	-5.2E-01	rgb(104,149,237)	1.9922	2,2
Zfp831	Kcna3	0.91833	50.52	0.515	rgb(223,119,120)	1.9922	2,2
Zfp948	Ankrd23	0.91833	50.52	0.517	rgb(223,118,119)	1.9922	2,2
Zfp960	Ifi204	0.91833	50.52	0.516	rgb(223,118,119)	1.9922	2,2
Atf6	Il10	0.91599	50.51	0.514	rgb(223,119,120)	1.992	None
Atf6	Mgmt	0.91599	50.51	0.514	rgb(223,119,120)	1.992	None
Atf6	Ptprs	-0.91599	50.51	-5.1E-01	rgb(105,149,237)	1.992	None
Batf	Emb	0.91599	50.51	0.508	rgb(223,120,121)	1.992	None
Batf	Ncoa1	0.91599	50.51	0.507	rgb(223,120,121)	1.992	None
Batf	Wrnip1	-0.91599	50.51	-5.1E-01	rgb(106,150,236)	1.992	None
Bcl11b	Atf6	0.91599	50.51	0.51	rgb(223,120,121)	1.992	None
Bcl11b	Nln	-0.91599	50.51	-5.1E-01	rgb(107,150,236)	1.992	None
Bcl11b	Tapbp	-0.91599	50.51	-5.1E-01	rgb(107,150,236)	1.992	None
Bcl6	Fam131b	0.91599	50.51	0.507	rgb(223,120,121)	1.992	None
Bhlhe40	Smagp	-0.91599	50.51	-5.1E-01	rgb(106,149,236)	1.992	None
Crem	Cd274	-0.91599	50.51	-5.1E-01	rgb(107,150,236)	1.992	None
Dmrta2	2010005H15Rik	0.91599	50.51	0.507	rgb(223,120,121)	1.992	2,2
Dmrta2	Bcl2l15	0.91599	50.51	0.513	rgb(223,119,120)	1.992	None
E2f1	Anln	0.91599	50.51	0.507	rgb(223,120,121)	1.992	None
E2f1	Avpi1	-0.91599	50.51	-5.1E-01	rgb(106,150,236)	1.992	None
E2f4	Padi2	0.91599	50.51	0.508	rgb(223,120,121)	1.992	None
Egr2	Tox	0.91599	50.51	0.507	rgb(223,120,121)	1.992	None
Erg	Dusp2	0.91599	50.51	0.513	rgb(223,119,120)	1.992	None
Etv6	Mex3d	-0.91599	50.51	-5.1E-01	rgb(107,150,236)	1.992	None
Fosl2	Dram2	0.91599	50.51	0.512	rgb(223,119,120)	1.992	None
Fosl2	Fam114a1	0.91599	50.51	0.512	rgb(223,119,120)	1.992	None
Fosl2	Fundc2	0.91599	50.51	0.512	rgb(223,119,120)	1.992	None
Fosl2	Lama5	0.91599	50.51	0.505	rgb(223,120,121)	1.992	None
Fosl2	Mapre3	0.91599	50.51	0.511	rgb(223,119,120)	1.992	None
Fosl2	Spred3	0.91599	50.51	0.505	rgb(223,120,121)	1.992	None
Gabpa	Wdfy2	-0.91599	50.51	-5.1E-01	rgb(107,150,236)	1.992	None
Gfi1	Abcb9	-0.91599	50.51	-5.1E-01	rgb(107,150,236)	1.992	2,2
Glis3	Pdlim4	0.91599	50.51	0.508	rgb(223,120,121)	1.992	2,2
Gzf1	Epcam	-0.91599	50.51	-5.1E-01	rgb(106,150,236)	1.992	2,2
Hif1a	Cep170	0.91599	50.51	0.513	rgb(223,119,120)	1.992	None
Hif1a	Ddit4	0.91599	50.51	0.509	rgb(223,120,121)	1.992	None
Hif1a	Gys1	0.91599	50.51	0.506	rgb(223,120,121)	1.992	None
Hif1a	Mt1	0.91599	50.51	0.514	rgb(223,119,120)	1.992	None
Ikzf2	Gramd1b	0.91599	50.51	0.511	rgb(223,119,120)	1.992	None
Ikzf3	Acad9	-0.91599	50.51	-5.1E-01	rgb(106,150,236)	1.992	None
Ikzf3	Ppp3cc	0.91599	50.51	0.514	rgb(223,119,120)	1.992	None
Ikzf3	Ypel3	0.91599	50.51	0.511	rgb(223,119,120)	1.992	None
Irf4	Cnksr3	-0.91599	50.51	-5.1E-01	rgb(106,150,236)	1.992	None
Irf4	Eml6	-0.91599	50.51	-5.1E-01	rgb(107,150,236)	1.992	2,2
Irf4	Gm2762	-0.91599	50.51	-5.1E-01	rgb(107,150,236)	1.992	None
Irf4	Nefm	-0.91599	50.51	-5.1E-01	rgb(106,150,236)	1.992	2,2
Irf4	Rhebl1	0.91599	50.51	0.513	rgb(223,119,120)	1.992	None
Irf4	Rtl1	-0.91599	50.51	-5.1E-01	rgb(106,150,236)	1.992	2,2
Irf4	Slc26a10	-0.91599	50.51	-5.1E-01	rgb(106,149,236)	1.992	None
Irf4	Zfp36	0.91599	50.51	0.515	rgb(223,119,120)	1.992	None
Irf9	Hrh2	0.91599	50.51	0.506	rgb(223,120,121)	1.992	None
Irf9	Ifit3	0.91599	50.51	0.51	rgb(223,120,121)	1.992	2,2
Irf9	Parp9	0.91599	50.51	0.515	rgb(223,119,120)	1.992	None
Irf9	Rsad2	0.91599	50.51	0.505	rgb(223,120,121)	1.992	None
Jdp2	Srgn	-0.91599	50.51	-5.1E-01	rgb(106,150,236)	1.992	2,2
Klf3	Zfp318	-0.91599	50.51	-5.1E-01	rgb(106,149,236)	1.992	None
Maf	P4hb	-0.91599	50.51	-5.1E-01	rgb(106,149,237)	1.992	None
Maf	Snhg6	-0.91599	50.51	-5.1E-01	rgb(107,150,236)	1.992	None
Meis3	Zdhhc2	0.91599	50.51	0.505	rgb(223,121,122)	1.992	2,2
Mycn	Abhd15	-0.91599	50.51	-5.1E-01	rgb(107,150,236)	1.992	None
Nfat5	Slco4a1	0.91599	50.51	0.514	rgb(223,119,120)	1.992	None
Nfatc1	Tbc1d14	-0.91599	50.51	-5.1E-01	rgb(106,149,236)	1.992	None
Nfatc1	Zfhx3	-0.91599	50.51	-5.1E-01	rgb(106,150,236)	1.992	2,2
Nfe2	Sema7a	0.91599	50.51	0.515	rgb(223,119,120)	1.992	None
Nfkb2	Tnfsf8	0.91599	50.51	0.511	rgb(223,119,120)	1.992	2,2
Nkx3-1	Pdpn	0.91599	50.51	0.505	rgb(223,121,122)	1.992	None
Nr2f1	Icam1	-0.91599	50.51	-5.1E-01	rgb(107,150,236)	1.992	None
Pbx2	Dlgap1	0.91599	50.51	0.507	rgb(223,120,121)	1.992	None
Rorc	B3galt2	0.91599	50.51	0.505	rgb(223,120,121)	1.992	2,2
Rorc	Hist2h2bb	0.91599	50.51	0.508	rgb(223,120,121)	1.992	None
Rorc	Vamp4	-0.91599	50.51	-5.1E-01	rgb(106,150,236)	1.992	None
Rreb1	Aig1	-0.91599	50.51	-5.1E-01	rgb(107,150,236)	1.992	None
Rreb1	Epc1	0.91599	50.51	0.509	rgb(223,120,121)	1.992	None
Rxra	Trim9	0.91599	50.51	0.512	rgb(223,119,120)	1.992	None
Rxrb	Cpa2	0.91599	50.51	0.505	rgb(223,120,121)	1.992	None
Satb1	Taf7	-0.91599	50.51	-5.1E-01	rgb(106,150,236)	1.992	None
Satb1	Tmtc4	0.91599	50.51	0.514	rgb(223,119,120)	1.992	None
Satb1	Ube2q2	0.91599	50.51	0.505	rgb(223,120,121)	1.992	None
Smad3	Grap	-0.91599	50.51	-5.1E-01	rgb(106,150,236)	1.992	2,2
Smad3	Mgat5	0.91599	50.51	0.511	rgb(223,119,120)	1.992	2,2
Smad3	Specc1	0.91599	50.51	0.508	rgb(223,120,121)	1.992	None
Sp140	Slc13a3	0.91599	50.51	0.514	rgb(223,119,120)	1.992	2,2
Sp4	Ets1	-0.91599	50.51	-5.1E-01	rgb(106,150,236)	1.992	None
Sp4	Lingo4	0.91599	50.51	0.508	rgb(223,120,121)	1.992	None
Sp4	Pik3ip1	-0.91599	50.51	-5.1E-01	rgb(106,149,236)	1.992	None
Sp4	Smyd5	0.91599	50.51	0.507	rgb(223,120,121)	1.992	None
Stat3	Hormad2	0.91599	50.51	0.513	rgb(223,119,120)	1.992	None
Stat3	Rhbdf1	-0.91599	50.51	-5.1E-01	rgb(107,150,236)	1.992	None
Stat3	Rorc	0.91599	50.51	0.513	rgb(223,119,120)	1.992	None
Stat3	Tox2	0.91599	50.51	0.506	rgb(223,120,121)	1.992	None
Tcf7l1	Sema4c	0.91599	50.51	0.507	rgb(223,120,121)	1.992	None
Tead1	Cdc25b	-0.91599	50.51	-5.1E-01	rgb(105,149,237)	1.992	2,2
Tef	Steap3	-0.91599	50.51	-5.1E-01	rgb(106,149,236)	1.992	2,2
Zbtb7a	Zfp646	0.91599	50.51	0.506	rgb(223,120,121)	1.992	None
Zeb1	Plcg1	0.91599	50.51	0.508	rgb(223,120,121)	1.992	None
Zfp219	Fndc3a	0.91599	50.51	0.51	rgb(223,120,121)	1.992	2,2
Zfp467	Elovl7	-0.91599	50.51	-5.1E-01	rgb(107,150,236)	1.992	2,2
Zfx	S100a13	-0.91599	50.51	-5.1E-01	rgb(106,149,236)	1.992	None
Cenpt	Arhgap33	0.91599	50.51	0.507	rgb(223,120,121)	1.992	2,2
Csrnp1	Ecd	-0.91599	50.51	-5.1E-01	rgb(107,150,236)	1.992	2,2
Sgsm2	Cebpb	-0.91599	50.51	-5.1E-01	rgb(106,150,236)	1.992	2,2
Skil	Slco4a1	-0.91599	50.51	-5.1E-01	rgb(105,149,237)	1.992	2,2
Zbed3	Zkscan17	0.91599	50.51	0.51	rgb(223,120,121)	1.992	2,2
Zbtb32	Akr1b8	0.91599	50.51	0.515	rgb(223,119,120)	1.992	2,2
Zbtb46	Serpinb6b	0.91599	50.51	0.509	rgb(223,120,121)	1.992	2,2
Zeb2	Stx1a	-0.91599	50.51	-5.1E-01	rgb(107,150,236)	1.992	2,2
Zfp266	Rab8b	0.91599	50.51	0.514	rgb(223,119,120)	1.992	2,2
Zfp277	Amz2	0.91599	50.51	0.512	rgb(223,119,120)	1.992	2,2
Zfp296	Ergic1	0.91599	50.51	0.512	rgb(223,119,120)	1.992	2,2
Zfp385a	Rnf169	0.91599	50.51	0.512	rgb(223,119,120)	1.992	2,2
Zfp777	Acin1	0.91599	50.51	0.512	rgb(223,119,120)	1.992	2,2
Zfp790	Slain1	-0.91599	50.51	-5.1E-01	rgb(106,149,236)	1.992	2,2
Zfp808	Tyms	0.91599	50.51	0.506	rgb(223,120,121)	1.992	2,2
Zfp868	Bcam	-0.91599	50.51	-5.1E-01	rgb(105,149,237)	1.992	2,2
Zfp9	Sco1	0.91599	50.51	0.514	rgb(223,119,120)	1.992	2,2
Zfp948	Mtx3	0.91599	50.51	0.51	rgb(223,120,121)	1.992	2,2
Zfp953	Tyw1	-0.91599	50.51	-5.1E-01	rgb(107,150,236)	1.992	2,2
Ybx2	Hist3h2bb-ps	0.91599	50.51	0.795	rgb(226, 65, 67)	1.992	None
Klf10	Col18a1	0.91599	50.51	0.795	rgb(226, 65, 67)	1.992	None
Klf11	Col18a1	0.91599	50.51	0.795	rgb(226, 65, 67)	1.992	None
Batf	Gjc2	0.91366	50.5	0.496	rgb(222,122,123)	1.9918	None
Batf	Padi2	0.91366	50.5	0.502	rgb(223,121,122)	1.9918	None
Batf	Trim36	0.91366	50.5	0.502	rgb(223,121,122)	1.9918	None
Bcl11b	Dtx3l	-0.91366	50.5	-5.0E-01	rgb(109,151,236)	1.9918	None
Bcl11b	Nucb2	0.91366	50.5	0.501	rgb(223,121,122)	1.9918	None
Bcl11b	Rnf135	-0.91366	50.5	-5.0E-01	rgb(109,151,236)	1.9918	2,2
Bhlhe41	Soat2	0.91366	50.5	0.495	rgb(222,122,123)	1.9918	2,2
Cebpb	Inhba	0.91366	50.5	0.496	rgb(222,122,123)	1.9918	None
Creb1	Dusp8	0.91366	50.5	0.496	rgb(222,122,123)	1.9918	None
Creb3l2	Scn5a	0.91366	50.5	0.498	rgb(222,122,123)	1.9918	2,2
E2f1	Phospho1	0.91366	50.5	0.497	rgb(222,122,123)	1.9918	None
Egr1	Pank1	0.91366	50.5	0.503	rgb(223,121,122)	1.9918	None
Egr2	Galm	0.91366	50.5	0.497	rgb(222,122,123)	1.9918	None
Elf1	Bcl2l11	0.91366	50.5	0.504	rgb(223,121,122)	1.9918	None
Etv6	Cstf2t	0.91366	50.5	0.502	rgb(223,121,122)	1.9918	None
Fosl1	Myof	0.91366	50.5	0.496	rgb(222,122,123)	1.9918	None
Fosl2	Riok3	0.91366	50.5	0.499	rgb(222,122,123)	1.9918	None
Foxa1	Atp6v0d2	0.91366	50.5	0.502	rgb(223,121,122)	1.9918	None
Foxo3	Ptgfrn	0.91366	50.5	0.5	rgb(223,121,122)	1.9918	None
Foxo3	Ski	0.91366	50.5	0.504	rgb(223,121,122)	1.9918	None
Hif1a	Dntt	0.91366	50.5	0.499	rgb(222,122,123)	1.9918	None
Hif1a	Muc2	0.91366	50.5	0.502	rgb(223,121,122)	1.9918	None
Hif1a	Serpinf1	0.91366	50.5	0.499	rgb(222,122,123)	1.9918	None
Hif1a	Tnfrsf18	0.91366	50.5	0.495	rgb(222,122,123)	1.9918	None
Ikzf3	Smox	0.91366	50.5	0.504	rgb(223,121,122)	1.9918	None
Ikzf3	Soat2	0.91366	50.5	0.503	rgb(223,121,122)	1.9918	None
Ikzf3	Srsf12	0.91366	50.5	0.501	rgb(223,121,122)	1.9918	None
Ikzf3	Tes	0.91366	50.5	0.5	rgb(222,122,123)	1.9918	None
Ikzf3	Tyms	-0.91366	50.5	-5.0E-01	rgb(108,151,236)	1.9918	None
Ikzf4	2810408A11Rik	-0.91366	50.5	-5.0E-01	rgb(109,151,236)	1.9918	2,2
Irf2	Gm4759	0.91366	50.5	0.496	rgb(222,122,123)	1.9918	2,2
Irf4	Bnip3	-0.91366	50.5	-5.0E-01	rgb(108,151,236)	1.9918	None
Irf4	Ctla4	0.91366	50.5	0.5	rgb(222,122,123)	1.9918	None
Irf4	Fam53b	-0.91366	50.5	-5.0E-01	rgb(108,151,236)	1.9918	None
Irf4	Gpr35	-0.91366	50.5	-5.0E-01	rgb(109,151,236)	1.9918	2,2
Irf4	Ptpn4	0.91366	50.5	0.497	rgb(222,122,123)	1.9918	None
Irf4	Ptpre	-0.91366	50.5	-5.0E-01	rgb(108,151,236)	1.9918	None
Irf4	Rassf6	-0.91366	50.5	-5.0E-01	rgb(108,150,236)	1.9918	None
Irf4	Six4	-0.91366	50.5	-5.0E-01	rgb(109,151,236)	1.9918	2,2
Irf4	Trp53i13	0.91366	50.5	0.498	rgb(222,122,123)	1.9918	None
Irf8	Cep170	-0.91366	50.5	-5.0E-01	rgb(109,151,236)	1.9918	None
Jdp2	Lrrc24	0.91366	50.5	0.501	rgb(223,121,122)	1.9918	None
Klf7	Ddit3	0.91366	50.5	0.499	rgb(222,122,123)	1.9918	None
Lef1	Pxn	0.91366	50.5	0.5	rgb(222,122,123)	1.9918	None
Lef1	Urb1	0.91366	50.5	0.497	rgb(222,122,123)	1.9918	None
Lef1	Zfp592	0.91366	50.5	0.503	rgb(223,121,122)	1.9918	None
Lhx5	Dnm3	0.91366	50.5	0.504	rgb(223,121,122)	1.9918	None
Maf	Decr1	-0.91366	50.5	-5.0E-01	rgb(108,151,236)	1.9918	None
Maf	Lbp	0.91366	50.5	0.498	rgb(222,122,123)	1.9918	None
Maf	S100a1	-0.91366	50.5	-5.0E-01	rgb(108,151,236)	1.9918	None
Maf	Serpine2	-0.91366	50.5	-5.0E-01	rgb(108,150,236)	1.9918	None
Maf	Vps37b	0.91366	50.5	0.503	rgb(223,121,122)	1.9918	None
Maf	Zfp426	-0.91366	50.5	-5.0E-01	rgb(109,151,236)	1.9918	None
Maff	Gja1	0.91366	50.5	0.495	rgb(222,122,123)	1.9918	None
Mga	Ctsb	0.91366	50.5	0.501	rgb(223,121,122)	1.9918	2,2
Mycn	Bmpr1a	-0.91366	50.5	-5.0E-01	rgb(108,151,236)	1.9918	2,2
Nfatc2	Zcchc2	-0.91366	50.5	-5.0E-01	rgb(109,151,236)	1.9918	None
Nfe2l2	Vamp4	-0.91366	50.5	-5.0E-01	rgb(108,151,236)	1.9918	None
Nfia	Jag2	0.91366	50.5	0.501	rgb(223,121,122)	1.9918	2,2
Nr4a3	Asb2	0.91366	50.5	0.499	rgb(222,122,123)	1.9918	None
Osr2	S100a6	0.91366	50.5	0.496	rgb(222,122,123)	1.9918	None
Pou2af1	Trim14	0.91366	50.5	0.502	rgb(223,121,122)	1.9918	None
Ppard	Ifitm2	-0.91366	50.5	-5.0E-01	rgb(109,151,236)	1.9918	2,2
Rel	Nfatc1	0.91366	50.5	0.499	rgb(222,122,123)	1.9918	None
Rel	Psd	0.91366	50.5	0.505	rgb(223,121,122)	1.9918	None
Relb	Fam69b	-0.91366	50.5	-5.0E-01	rgb(109,151,236)	1.9918	2,2
Rorc	Amh	0.91366	50.5	0.505	rgb(223,121,122)	1.9918	None
Rorc	Exoc2	-0.91366	50.5	-5.0E-01	rgb(110,152,236)	1.9918	None
Rorc	Gbp2	-0.91366	50.5	-5.0E-01	rgb(109,151,236)	1.9918	None
Rorc	Mylk2	0.91366	50.5	0.503	rgb(223,121,122)	1.9918	None
Rreb1	Kcnd1	0.91366	50.5	0.505	rgb(223,121,122)	1.9918	None
Rxra	Heyl	0.91366	50.5	0.496	rgb(222,122,123)	1.9918	None
Satb1	Mgll	0.91366	50.5	0.504	rgb(223,121,122)	1.9918	None
Satb2	Glipr1	0.91366	50.5	0.495	rgb(222,122,123)	1.9918	None
Smad3	Foxo1	0.91366	50.5	0.5	rgb(223,121,122)	1.9918	2,2
Sp3	Anln	0.91366	50.5	0.497	rgb(222,122,123)	1.9918	None
Sp3	Anxa11	0.91366	50.5	0.497	rgb(222,122,123)	1.9918	None
Sp4	Etv6	0.91366	50.5	0.505	rgb(223,121,122)	1.9918	None
Sp4	Tbc1d16	-0.91366	50.5	-5.0E-01	rgb(109,151,236)	1.9918	None
Stat1	Alpk2	0.91366	50.5	0.497	rgb(222,122,123)	1.9918	None
Stat3	Atp6v0d2	0.91366	50.5	0.502	rgb(223,121,122)	1.9918	None
Stat3	Gpr68	0.91366	50.5	0.504	rgb(223,121,122)	1.9918	None
Stat3	Itgb1	-0.91366	50.5	-5.0E-01	rgb(108,151,236)	1.9918	None
Stat3	Slc39a1	0.91366	50.5	0.5	rgb(223,121,122)	1.9918	None
Stat3	Trim46	0.91366	50.5	0.502	rgb(223,121,122)	1.9918	None
Stat3	Ubash3a	-0.91366	50.5	-5.0E-01	rgb(109,151,236)	1.9918	None
Stat3	Wnt10a	-0.91366	50.5	-5.0E-01	rgb(109,151,236)	1.9918	None
Stat4	4930523C07Rik	-0.91366	50.5	-5.0E-01	rgb(109,151,236)	1.9918	None
Stat4	Bcl3	0.91366	50.5	0.5	rgb(223,121,122)	1.9918	None
Stat4	Zfp609	0.91366	50.5	0.499	rgb(222,122,123)	1.9918	None
Stat5b	Cep68	-0.91366	50.5	-5.0E-01	rgb(108,151,236)	1.9918	2,2
Stat5b	Gbp11	0.91366	50.5	0.502	rgb(223,121,122)	1.9918	None
Thap1	Dffb	0.91366	50.5	0.495	rgb(222,122,123)	1.9918	None
Trp53	Wipf1	-0.91366	50.5	-5.0E-01	rgb(109,151,236)	1.9918	None
Twist1	Capg	-0.91366	50.5	-5.0E-01	rgb(108,151,236)	1.9918	2,2
Zbtb7a	Fastkd2	-0.91366	50.5	-5.0E-01	rgb(109,152,236)	1.9918	None
Zbtb7b	Prrt2	0.91366	50.5	0.5	rgb(222,122,123)	1.9918	None
Zscan10	Exosc8	0.91366	50.5	0.499	rgb(222,122,123)	1.9918	None
Zscan10	Gimap4	-0.91366	50.5	-5.0E-01	rgb(109,151,236)	1.9918	2,2
Atmin	Sbf2	0.91366	50.5	0.503	rgb(223,121,122)	1.9918	2,2
C030039L03Rik	Bcar1	0.91366	50.5	0.496	rgb(222,122,123)	1.9918	2,2
Casz1	Dusp8	0.91366	50.5	0.503	rgb(223,121,122)	1.9918	2,2
Cenpt	Pafah1b3	0.91366	50.5	0.497	rgb(222,122,123)	1.9918	2,2
Dr1	Idi1	0.91366	50.5	0.498	rgb(222,122,123)	1.9918	2,2
Gm14295	Arf1	-0.91366	50.5	-5.0E-01	rgb(109,151,236)	1.9918	2,2
Lcorl	1190002N15Rik	0.91366	50.5	0.495	rgb(222,122,123)	1.9918	2,2
Mbd6	Fam189b	0.91366	50.5	0.5	rgb(222,122,123)	1.9918	2,2
Ncoa1	Ahnak	0.91366	50.5	0.5	rgb(222,122,123)	1.9918	2,2
Ncoa3	Nudt6	0.91366	50.5	0.496	rgb(222,122,123)	1.9918	2,2
Plscr1	Rab39b	0.91366	50.5	0.503	rgb(223,121,122)	1.9918	2,2
Pou5f2	Ttll10	0.91366	50.5	0.499	rgb(222,122,123)	1.9918	2,2
Zfp296	Klrk1	0.91366	50.5	0.497	rgb(222,122,123)	1.9918	2,2
Zfp296	Nkain1	0.91366	50.5	0.496	rgb(222,122,123)	1.9918	2,2
Zfp365	Eda2r	0.91366	50.5	0.495	rgb(222,122,123)	1.9918	2,2
Zfp414	Rab4b	0.91366	50.5	0.498	rgb(222,122,123)	1.9918	2,2
Zfp429	H60c	-0.91366	50.5	-5.0E-01	rgb(108,151,236)	1.9918	2,2
Zfp429	Trim12a	0.91366	50.5	0.499	rgb(222,122,123)	1.9918	2,2
Zfp526	Amigo2	-0.91366	50.5	-5.0E-01	rgb(108,151,236)	1.9918	2,2
Zfp369	Adam12	0.91366	50.5	0.795	rgb(226, 65, 67)	1.9918	2,2
Zfp369	Mab21l2	0.91366	50.5	0.795	rgb(226, 65, 67)	1.9918	2,2
Ahr	Zdhhc15	0.91133	50.49	0.492	rgb(222,123,124)	1.9916	2,2
Arntl2	Ikbke	0.91133	50.49	0.492	rgb(222,123,124)	1.9916	2,2
Atf6	Ypel5	0.91133	50.49	0.492	rgb(222,123,124)	1.9916	None
Batf	Cyp51	-0.91133	50.49	-4.9E-01	rgb(110,152,236)	1.9916	None
Batf	Gsn	0.91133	50.49	0.486	rgb(222,124,125)	1.9916	None
Batf	Ikzf2	0.91133	50.49	0.489	rgb(222,124,125)	1.9916	None
Batf	Rasgrf2	0.91133	50.49	0.49	rgb(222,123,124)	1.9916	None
Bbx	Krt6b	0.91133	50.49	0.494	rgb(222,123,124)	1.9916	2,2
Bcl11b	Akna	-0.91133	50.49	-4.9E-01	rgb(112,153,235)	1.9916	None
Bcl11b	Apobec1	-0.91133	50.49	-4.9E-01	rgb(110,152,236)	1.9916	None
Bcl11b	Bbc3	-0.91133	50.49	-4.9E-01	rgb(111,153,236)	1.9916	None
Bcl11b	Mina	0.91133	50.49	0.494	rgb(222,123,124)	1.9916	None
Cebpb	Ell2	0.91133	50.49	0.486	rgb(222,124,125)	1.9916	None
Cebpg	Mmp10	0.91133	50.49	0.485	rgb(222,124,125)	1.9916	None
Creb1	Lgals7	0.91133	50.49	0.493	rgb(222,123,124)	1.9916	None
Crem	Tnnt1	-0.91133	50.49	-4.9E-01	rgb(111,152,236)	1.9916	None
Ddit3	Cst3	-0.91133	50.49	-4.9E-01	rgb(110,152,236)	1.9916	None
Dmrt1	Dock11	0.91133	50.49	0.488	rgb(222,124,125)	1.9916	2,2
Egr2	Lpin2	0.91133	50.49	0.491	rgb(222,123,124)	1.9916	None
Elk3	Anxa11	0.91133	50.49	0.493	rgb(222,123,124)	1.9916	None
Fli1	Gdpd5	0.91133	50.49	0.492	rgb(222,123,124)	1.9916	None
Fosl2	4930539E08Rik	0.91133	50.49	0.488	rgb(222,124,125)	1.9916	2,2
Fosl2	Dntt	0.91133	50.49	0.493	rgb(222,123,124)	1.9916	None
Fosl2	Kdelr3	0.91133	50.49	0.485	rgb(222,124,125)	1.9916	None
Fosl2	Mcf2l	0.91133	50.49	0.494	rgb(222,123,124)	1.9916	2,2
Hhex	Gata3	0.91133	50.49	0.49	rgb(222,123,124)	1.9916	None
Hif1a	Arhgdig	0.91133	50.49	0.486	rgb(222,124,125)	1.9916	None
Hif1a	Ehbp1l1	0.91133	50.49	0.489	rgb(222,124,125)	1.9916	None
Hif1a	Gck	0.91133	50.49	0.486	rgb(222,124,125)	1.9916	None
Hif1a	Hist2h2bb	0.91133	50.49	0.491	rgb(222,123,124)	1.9916	None
Hif1a	Wdr81	0.91133	50.49	0.485	rgb(222,124,125)	1.9916	None
Hmga2	Abcb1b	0.91133	50.49	0.487	rgb(222,124,125)	1.9916	None
Hmx3	Lingo4	-0.91133	50.49	-4.9E-01	rgb(110,152,236)	1.9916	2,2
Hoxb1	Src	-0.91133	50.49	-4.9E-01	rgb(112,153,235)	1.9916	2,2
Ikzf3	Bend5	0.91133	50.49	0.494	rgb(222,123,124)	1.9916	None
Ikzf3	Pomt2	-0.91133	50.49	-4.9E-01	rgb(110,152,236)	1.9916	None
Irf2	Nrip1	0.91133	50.49	0.486	rgb(222,124,125)	1.9916	None
Irf4	Mafg	0.91133	50.49	0.495	rgb(222,123,123)	1.9916	None
Irf4	Nqo2	-0.91133	50.49	-4.9E-01	rgb(110,152,236)	1.9916	None
Irf4	Pnpla3	-0.91133	50.49	-4.9E-01	rgb(110,152,236)	1.9916	None
Irf4	Qpct	-0.91133	50.49	-4.9E-01	rgb(110,152,236)	1.9916	None
Irf4	Skil	0.91133	50.49	0.493	rgb(222,123,124)	1.9916	None
Irf4	Slit3	-0.91133	50.49	-4.9E-01	rgb(110,152,236)	1.9916	None
Irf4	Tmem71	-0.91133	50.49	-4.9E-01	rgb(111,152,236)	1.9916	None
Irf4	Tns1	-0.91133	50.49	-4.9E-01	rgb(111,152,236)	1.9916	None
Irf9	Gbp5	0.91133	50.49	0.494	rgb(222,123,124)	1.9916	None
Maf	Ahrr	0.91133	50.49	0.486	rgb(222,124,125)	1.9916	None
Maf	Amdhd2	0.91133	50.49	0.489	rgb(222,124,125)	1.9916	None
Maf	H2-Ab1	-0.91133	50.49	-4.9E-01	rgb(110,152,236)	1.9916	2,2
Maf	Hvcn1	-0.91133	50.49	-4.9E-01	rgb(111,153,236)	1.9916	None
Maf	Mtss1	0.91133	50.49	0.486	rgb(222,124,125)	1.9916	None
Maf	Nkain1	-0.91133	50.49	-4.9E-01	rgb(111,153,236)	1.9916	None
Maf	St3gal1	-0.91133	50.49	-4.9E-01	rgb(110,152,236)	1.9916	None
Meis3	Pkp4	0.91133	50.49	0.493	rgb(222,123,124)	1.9916	None
Nfatc2	Txndc17	0.91133	50.49	0.492	rgb(222,123,124)	1.9916	None
Nfe2l2	Asf1a	-0.91133	50.49	-4.9E-01	rgb(110,152,236)	1.9916	None
Nfia	Cyp39a1	0.91133	50.49	0.49	rgb(222,123,124)	1.9916	2,2
Nkx3-1	Mapk7	-0.91133	50.49	-4.9E-01	rgb(110,152,236)	1.9916	2,2
Nr3c1	Sema4a	-0.91133	50.49	-4.9E-01	rgb(111,153,235)	1.9916	None
Nr3c2	Itga3	0.91133	50.49	0.49	rgb(222,123,124)	1.9916	None
Patz1	Dusp6	0.91133	50.49	0.492	rgb(222,123,124)	1.9916	None
Plagl2	Lamc1	0.91133	50.49	0.492	rgb(222,123,124)	1.9916	None
Pou3f1	Tnip3	0.91133	50.49	0.486	rgb(222,124,125)	1.9916	None
Prrx1	Idh1	0.91133	50.49	0.485	rgb(222,124,125)	1.9916	None
Rara	Ces2c	-0.91133	50.49	-4.9E-01	rgb(110,152,236)	1.9916	2,2
Rbpj	Mapk3	-0.91133	50.49	-4.9E-01	rgb(110,152,236)	1.9916	2,2
Rorc	Matk	-0.91133	50.49	-4.9E-01	rgb(111,152,236)	1.9916	None
Rorc	Ndst1	0.91133	50.49	0.486	rgb(222,124,125)	1.9916	None
Rorc	Serpinb9	-0.91133	50.49	-4.9E-01	rgb(110,152,236)	1.9916	None
Rreb1	Col23a1	0.91133	50.49	0.493	rgb(222,123,124)	1.9916	2,2
Smad3	Galm	0.91133	50.49	0.487	rgb(222,124,125)	1.9916	None
Smad3	Golm1	0.91133	50.49	0.494	rgb(222,123,124)	1.9916	None
Sox12	Prrg4	0.91133	50.49	0.493	rgb(222,123,124)	1.9916	None
Sp2	Dhx33	-0.91133	50.49	-4.9E-01	rgb(111,152,236)	1.9916	None
Sp2	Rpl14	0.91133	50.49	0.486	rgb(222,124,125)	1.9916	None
Sp3	Acvrl1	0.91133	50.49	0.486	rgb(222,124,125)	1.9916	None
Sp4	Cdk6	0.91133	50.49	0.49	rgb(222,124,124)	1.9916	None
Sp4	Lrp8	0.91133	50.49	0.489	rgb(222,124,125)	1.9916	None
Sp4	N4bp2l1	-0.91133	50.49	-4.9E-01	rgb(111,152,236)	1.9916	None
Srebf2	Mapk11	0.91133	50.49	0.492	rgb(222,123,124)	1.9916	None
Stat1	Ckap4	-0.91133	50.49	-4.9E-01	rgb(111,153,236)	1.9916	2,2
Stat1	Gen1	0.91133	50.49	0.485	rgb(222,124,125)	1.9916	None
Stat1	Stat2	0.91133	50.49	0.485	rgb(222,124,125)	1.9916	None
Stat2	Oas1b	0.91133	50.49	0.487	rgb(222,124,125)	1.9916	None
Stat3	Aldh1b1	0.91133	50.49	0.488	rgb(222,124,125)	1.9916	None
Stat3	Cbx4	-0.91133	50.49	-4.9E-01	rgb(111,152,236)	1.9916	None
Stat3	Sco1	0.91133	50.49	0.489	rgb(222,124,125)	1.9916	None
Stat3	Sesn3	0.91133	50.49	0.493	rgb(222,123,124)	1.9916	None
Stat3	Socs3	0.91133	50.49	0.489	rgb(222,124,125)	1.9916	None
Stat3	Tspan6	0.91133	50.49	0.486	rgb(222,124,125)	1.9916	None
Stat4	Zfp36	0.91133	50.49	0.491	rgb(222,123,124)	1.9916	None
Stat5b	Malt1	0.91133	50.49	0.488	rgb(222,124,125)	1.9916	2,2
Tcf12	Ggta1	0.91133	50.49	0.495	rgb(222,122,123)	1.9916	None
Tcf4	Slc9a9	-0.91133	50.49	-4.9E-01	rgb(112,153,235)	1.9916	None
Tef	Cdyl2	0.91133	50.49	0.493	rgb(222,123,124)	1.9916	None
Zbtb33	Lingo3	0.91133	50.49	0.492	rgb(222,123,124)	1.9916	None
Zbtb33	Vdr	0.91133	50.49	0.486	rgb(222,124,125)	1.9916	None
Zbtb7b	Trmt11	-0.91133	50.49	-4.9E-01	rgb(112,153,235)	1.9916	None
Zfp148	Mapkapk2	-0.91133	50.49	-4.9E-01	rgb(110,152,236)	1.9916	None
Zfp202	Leprel4	0.91133	50.49	0.487	rgb(222,124,125)	1.9916	2,2
Zfp281	Nfat5	0.91133	50.49	0.494	rgb(222,123,124)	1.9916	None
Zfp524	Gypc	0.91133	50.49	0.487	rgb(222,124,125)	1.9916	None
Foxp1	Dgat1	-0.91133	50.49	-4.9E-01	rgb(111,152,236)	1.9916	2,2
Foxp2	Zdbf2	0.91133	50.49	0.492	rgb(222,123,124)	1.9916	2,2
Hmgb3	Arc	0.91133	50.49	0.493	rgb(222,123,124)	1.9916	2,2
L3mbtl3	Thrb	0.91133	50.49	0.486	rgb(222,124,125)	1.9916	2,2
Mbd6	Crtc1	0.91133	50.49	0.487	rgb(222,124,125)	1.9916	2,2
Plscr1	Clic4	0.91133	50.49	0.493	rgb(222,123,124)	1.9916	2,2
Rlf	3110057O12Rik	0.91133	50.49	0.49	rgb(222,123,124)	1.9916	2,2
Sgsm2	Hlcs	0.91133	50.49	0.488	rgb(222,124,125)	1.9916	2,2
Tal2	Spn	0.91133	50.49	0.487	rgb(222,124,125)	1.9916	2,2
Tet2	Ccl9	-0.91133	50.49	-4.9E-01	rgb(110,152,236)	1.9916	2,2
Thap3	Krtcap2	0.91133	50.49	0.493	rgb(222,123,124)	1.9916	2,2
Thap3	Rps14	0.91133	50.49	0.489	rgb(222,124,125)	1.9916	2,2
Tigd2	Ptprs	-0.91133	50.49	-4.9E-01	rgb(111,152,236)	1.9916	2,2
Zfp385a	9030617O03Rik	0.91133	50.49	0.492	rgb(222,123,124)	1.9916	2,2
Zfp385a	Pmm1	0.91133	50.49	0.49	rgb(222,123,124)	1.9916	2,2
Zfp420	Scarf2	-0.91133	50.49	-4.9E-01	rgb(112,153,235)	1.9916	2,2
Zfp536	Guca1a	0.91133	50.49	0.495	rgb(222,122,123)	1.9916	2,2
Zfp629	Spib	-0.91133	50.49	-4.9E-01	rgb(111,153,235)	1.9916	2,2
Zfp750	Ccdc159	0.91133	50.49	0.488	rgb(222,124,125)	1.9916	2,2
Zfp750	Prss42	0.91133	50.49	0.492	rgb(222,123,124)	1.9916	2,2
Zfp750	Sulf2	0.91133	50.49	0.485	rgb(222,124,125)	1.9916	2,2
Zfp808	Rfwd3	0.91133	50.49	0.486	rgb(222,124,125)	1.9916	2,2
Zfp831	Sspo	0.91133	50.49	0.492	rgb(222,123,124)	1.9916	2,2
Ahctf1	Fau	0.90899	50.48	0.482	rgb(222,125,126)	1.9914	2,2
Arntl2	Tg	-0.90899	50.48	-4.8E-01	rgb(113,154,235)	1.9914	None
Atf6	0610012G03Rik	0.90899	50.48	0.483	rgb(222,125,126)	1.9914	None
Atf6	Cln5	0.90899	50.48	0.482	rgb(222,125,126)	1.9914	None
Atf6	Gdpd5	-0.90899	50.48	-4.8E-01	rgb(112,153,235)	1.9914	None
Atf6	Myo18a	-0.90899	50.48	-4.8E-01	rgb(112,153,235)	1.9914	None
Batf	9430020K01Rik	0.90899	50.48	0.479	rgb(222,125,126)	1.9914	None
Batf	Atp11a	-0.90899	50.48	-4.8E-01	rgb(113,154,235)	1.9914	None
Batf	Cdc42ep3	0.90899	50.48	0.476	rgb(222,126,127)	1.9914	None
Bcl11b	Crat	-0.90899	50.48	-4.8E-01	rgb(112,153,235)	1.9914	None
Bcl11b	Herc6	-0.90899	50.48	-4.8E-01	rgb(112,153,235)	1.9914	None
Bhlhe41	Acpp	-0.90899	50.48	-4.8E-01	rgb(114,154,235)	1.9914	2,2
Cebpb	Dusp8	0.90899	50.48	0.477	rgb(222,126,127)	1.9914	None
Cenpb	Robo3	0.90899	50.48	0.476	rgb(222,126,127)	1.9914	None
Cic	Phldb2	0.90899	50.48	0.482	rgb(222,125,126)	1.9914	None
Dbp	Fap	0.90899	50.48	0.479	rgb(222,126,126)	1.9914	None
Egr2	Abhd15	0.90899	50.48	0.482	rgb(222,125,126)	1.9914	None
Egr2	Pknox1	0.90899	50.48	0.477	rgb(222,126,127)	1.9914	None
Egr4	Tgfbr1	0.90899	50.48	0.48	rgb(222,125,126)	1.9914	None
Esr1	Arhgef40	0.90899	50.48	0.481	rgb(222,125,126)	1.9914	None
Etv6	Slc39a9	-0.90899	50.48	-4.8E-01	rgb(113,153,235)	1.9914	None
Fosl2	Popdc2	0.90899	50.48	0.48	rgb(222,125,126)	1.9914	None
Fosl2	Ppfibp1	-0.90899	50.48	-4.8E-01	rgb(114,154,235)	1.9914	None
Fosl2	Rel	-0.90899	50.48	-4.8E-01	rgb(113,154,235)	1.9914	None
Fosl2	Tnip3	-0.90899	50.48	-4.8E-01	rgb(113,154,235)	1.9914	None
Foxj1	Hist1h1c	0.90899	50.48	0.484	rgb(222,125,126)	1.9914	None
Foxo3	Apbb1ip	-0.90899	50.48	-4.8E-01	rgb(113,154,235)	1.9914	None
Gata3	Olr1	0.90899	50.48	0.482	rgb(222,125,126)	1.9914	None
Gli1	Pxmp2	0.90899	50.48	0.477	rgb(222,126,127)	1.9914	None
Gtf2ird1	Casr	-0.90899	50.48	-4.8E-01	rgb(112,153,235)	1.9914	2,2
Hif1a	Agl	0.90899	50.48	0.484	rgb(222,125,126)	1.9914	None
Hif1a	Dhrs1	0.90899	50.48	0.476	rgb(222,126,127)	1.9914	None
Hif1a	Dnajc21	0.90899	50.48	0.484	rgb(222,124,125)	1.9914	None
Hif1a	Exosc8	0.90899	50.48	0.482	rgb(222,125,126)	1.9914	None
Hif1a	Mafg	0.90899	50.48	0.481	rgb(222,125,126)	1.9914	None
Hif1a	Ndrg1	0.90899	50.48	0.481	rgb(222,125,126)	1.9914	None
Ikzf3	Ccrl2	0.90899	50.48	0.476	rgb(222,126,127)	1.9914	None
Ikzf3	Evi5l	0.90899	50.48	0.482	rgb(222,125,126)	1.9914	None
Ikzf3	Irf7	0.90899	50.48	0.479	rgb(222,125,126)	1.9914	None
Ikzf3	Map3k1	0.90899	50.48	0.479	rgb(222,125,126)	1.9914	None
Ikzf3	Stat2	0.90899	50.48	0.478	rgb(222,126,127)	1.9914	None
Irf2	Eomes	0.90899	50.48	0.485	rgb(222,124,125)	1.9914	2,2
Irf4	Adamts6	-0.90899	50.48	-4.8E-01	rgb(112,153,235)	1.9914	None
Irf4	Adora2b	-0.90899	50.48	-4.8E-01	rgb(112,153,235)	1.9914	None
Irf4	Bmyc	-0.90899	50.48	-4.8E-01	rgb(114,154,235)	1.9914	None
Irf4	H2afy3	-0.90899	50.48	-4.8E-01	rgb(113,154,235)	1.9914	None
Irf4	Hlcs	0.90899	50.48	0.478	rgb(222,126,127)	1.9914	None
Irf4	Neto1	-0.90899	50.48	-4.8E-01	rgb(113,154,235)	1.9914	2,2
Irf4	Tnfsf11	-0.90899	50.48	-4.8E-01	rgb(114,154,235)	1.9914	None
Jund	Ano7	0.90899	50.48	0.478	rgb(222,126,127)	1.9914	None
Klf3	Nek6	0.90899	50.48	0.481	rgb(222,125,126)	1.9914	None
Lef1	Fkrp	0.90899	50.48	0.478	rgb(222,126,127)	1.9914	None
Lhx5	Nrp1	0.90899	50.48	0.483	rgb(222,125,126)	1.9914	None
Maf	B4galt5	-0.90899	50.48	-4.8E-01	rgb(114,154,235)	1.9914	None
Mef2d	Abcb1b	0.90899	50.48	0.479	rgb(222,126,126)	1.9914	None
Mef2d	Pag1	0.90899	50.48	0.483	rgb(222,125,126)	1.9914	None
Meis2	Ddc	0.90899	50.48	0.477	rgb(222,126,127)	1.9914	None
Nr1d1	Dab2	0.90899	50.48	0.483	rgb(222,125,126)	1.9914	None
Nr1d1	Il23r	0.90899	50.48	0.479	rgb(222,126,127)	1.9914	None
Plag1	Mfsd7c	0.90899	50.48	0.478	rgb(222,126,127)	1.9914	None
Pou2af1	Amigo2	0.90899	50.48	0.479	rgb(222,125,126)	1.9914	None
Pou2af1	Tubb6	-0.90899	50.48	-4.8E-01	rgb(112,153,235)	1.9914	None
Prox1	Aqp4	-0.90899	50.48	-4.8E-01	rgb(112,153,235)	1.9914	2,2
Rara	Gpr146	0.90899	50.48	0.478	rgb(222,126,127)	1.9914	None
Rela	Psme1	0.90899	50.48	0.479	rgb(222,126,127)	1.9914	None
Rela	Ptpn1	-0.90899	50.48	-4.8E-01	rgb(112,153,235)	1.9914	None
Rorc	Acpp	0.90899	50.48	0.484	rgb(222,125,125)	1.9914	None
Rorc	B430306N03Rik	-0.90899	50.48	-4.8E-01	rgb(114,154,235)	1.9914	2,2
Rorc	Ccr7	-0.90899	50.48	-4.8E-01	rgb(113,154,235)	1.9914	None
Rorc	Chd7	-0.90899	50.48	-4.8E-01	rgb(113,153,235)	1.9914	None
Rorc	Exoc6	-0.90899	50.48	-4.8E-01	rgb(113,154,235)	1.9914	None
Rorc	Fgf16	0.90899	50.48	0.482	rgb(222,125,126)	1.9914	2,2
Rorc	Gbp5	-0.90899	50.48	-4.8E-01	rgb(113,153,235)	1.9914	None
Rorc	Gpr18	-0.90899	50.48	-4.8E-01	rgb(112,153,235)	1.9914	None
Rorc	Serpinb6b	-0.90899	50.48	-4.8E-01	rgb(113,154,235)	1.9914	None
Rorc	Tspan13	-0.90899	50.48	-4.8E-01	rgb(112,153,235)	1.9914	None
Rorc	Zbp1	-0.90899	50.48	-4.8E-01	rgb(113,154,235)	1.9914	None
Rreb1	Tsc22d1	0.90899	50.48	0.478	rgb(222,126,127)	1.9914	None
Runx3	Sytl2	0.90899	50.48	0.479	rgb(222,125,126)	1.9914	None
Rxra	Atp8b1	0.90899	50.48	0.482	rgb(222,125,126)	1.9914	None
Rxra	Auts2	0.90899	50.48	0.478	rgb(222,126,127)	1.9914	None
Satb1	Fbxo44	0.90899	50.48	0.484	rgb(222,125,126)	1.9914	None
Sp3	Abhd14b	0.90899	50.48	0.483	rgb(222,125,126)	1.9914	None
Sp4	Zmat3	0.90899	50.48	0.478	rgb(222,126,127)	1.9914	None
Stat3	Pten	-0.90899	50.48	-4.8E-01	rgb(112,153,235)	1.9914	None
Stat3	Slc4a11	0.90899	50.48	0.482	rgb(222,125,126)	1.9914	None
Stat3	Smad3	0.90899	50.48	0.479	rgb(222,126,127)	1.9914	None
Stat3	Ubtd1	0.90899	50.48	0.485	rgb(222,124,125)	1.9914	None
Stat4	Il2rb	0.90899	50.48	0.477	rgb(222,126,127)	1.9914	None
Tbx21	Evi2a	-0.90899	50.48	-4.8E-01	rgb(114,154,235)	1.9914	2,2
Tcf7l1	Dlg3	0.90899	50.48	0.48	rgb(222,125,126)	1.9914	None
Usf2	Nkd2	-0.90899	50.48	-4.8E-01	rgb(114,154,235)	1.9914	2,2
Zbtb7b	Rpp14	-0.90899	50.48	-4.8E-01	rgb(113,154,235)	1.9914	None
Zfp219	Tnik	0.90899	50.48	0.48	rgb(222,125,126)	1.9914	None
Zfp523	Lmo2	-0.90899	50.48	-4.8E-01	rgb(114,154,235)	1.9914	2,2
Akna	Arhgef6	0.90899	50.48	0.484	rgb(222,125,125)	1.9914	2,2
Fbxl19	Ptprs	0.90899	50.48	0.478	rgb(222,126,127)	1.9914	2,2
Foxp1	Gab2	-0.90899	50.48	-4.8E-01	rgb(112,153,235)	1.9914	2,2
Phf1	Spire1	-0.90899	50.48	-4.8E-01	rgb(113,154,235)	1.9914	2,2
Scmh1	Apbb1ip	0.90899	50.48	0.476	rgb(222,126,127)	1.9914	2,2
Sp6	Rassf4	0.90899	50.48	0.479	rgb(222,126,127)	1.9914	2,2
Ybx2	Fam198a	0.90899	50.48	0.485	rgb(222,124,125)	1.9914	2,2
Zbtb10	Npas4	-0.90899	50.48	-4.8E-01	rgb(113,154,235)	1.9914	2,2
Zfp169	Inpp4a	0.90899	50.48	0.482	rgb(222,125,126)	1.9914	2,2
Zfp277	Exosc8	0.90899	50.48	0.477	rgb(222,126,127)	1.9914	2,2
Zfp280b	Gucy2c	0.90899	50.48	0.475	rgb(222,126,127)	1.9914	2,2
Zfp367	Apitd1	0.90899	50.48	0.481	rgb(222,125,126)	1.9914	2,2
Zfp367	Rpa2	0.90899	50.48	0.478	rgb(222,126,127)	1.9914	2,2
Zfp385a	Cox6b2	0.90899	50.48	0.475	rgb(222,126,127)	1.9914	2,2
Zfp395	Utf1	0.90899	50.48	0.483	rgb(222,125,126)	1.9914	2,2
Zfp513	Mboat2	-0.90899	50.48	-4.8E-01	rgb(112,153,235)	1.9914	2,2
Zfp608	Gap43	0.90899	50.48	0.48	rgb(222,125,126)	1.9914	2,2
Zfp618	Mettl8	0.90899	50.48	0.483	rgb(222,125,126)	1.9914	2,2
Zfp629	Sipa1l2	0.90899	50.48	0.477	rgb(222,126,127)	1.9914	2,2
Zfp68	Pfas	-0.90899	50.48	-4.8E-01	rgb(114,154,235)	1.9914	2,2
Zfp768	Neo1	0.90899	50.48	0.477	rgb(222,126,127)	1.9914	2,2
Zfp827	Wnt10b	0.90899	50.48	0.478	rgb(222,126,127)	1.9914	2,2
Zfp868	Orm2	0.90899	50.48	0.476	rgb(222,126,127)	1.9914	2,2
Zfp874a	Rnf169	0.90899	50.48	0.475	rgb(222,126,127)	1.9914	2,2
Zfp9	Ermn	0.90899	50.48	0.482	rgb(222,125,126)	1.9914	2,2
Zfp956	Ppcdc	0.90899	50.48	0.476	rgb(222,126,127)	1.9914	2,2
Zfp960	F2rl1	-0.90899	50.48	-4.8E-01	rgb(112,153,235)	1.9914	2,2
Klf10	Src	0.90899	50.48	0.795	rgb(226, 65, 67)	1.9914	None
Klf11	Src	0.90899	50.48	0.795	rgb(226, 65, 67)	1.9914	None
Nr1h2	AI506816	0.90899	50.48	0.795	rgb(226, 65, 67)	1.9914	None
Sp6	Prdm1	0.90899	50.48	0.795	rgb(226, 65, 67)	1.9914	None
Atf6	Vav2	-0.90666	50.47	-4.7E-01	rgb(114,154,235)	1.9912	None
Atf6	Wdr81	-0.90666	50.47	-4.7E-01	rgb(115,155,235)	1.9912	None
Batf	Cyth1	0.90666	50.47	0.475	rgb(222,126,127)	1.9912	None
Batf	Slc9a8	-0.90666	50.47	-4.7E-01	rgb(116,155,235)	1.9912	None
Bcl11b	Oas1b	-0.90666	50.47	-4.7E-01	rgb(116,156,235)	1.9912	None
Creb5	Fosl2	0.90666	50.47	0.471	rgb(222,127,128)	1.9912	2,2
Deaf1	Ddx19b	-0.90666	50.47	-4.7E-01	rgb(115,155,235)	1.9912	2,2
E2f4	Haus8	0.90666	50.47	0.47	rgb(222,127,128)	1.9912	None
Egr1	Arhgap12	-0.90666	50.47	-4.7E-01	rgb(116,155,235)	1.9912	None
Egr2	Bend3	0.90666	50.47	0.47	rgb(222,127,128)	1.9912	None
Egr2	Cdc25b	0.90666	50.47	0.465	rgb(222,128,129)	1.9912	None
Egr4	B4galnt4	-0.90666	50.47	-4.7E-01	rgb(116,155,235)	1.9912	None
Egr4	Kcnk6	0.90666	50.47	0.469	rgb(222,127,128)	1.9912	None
Elf1	Cd160	0.90666	50.47	0.47	rgb(222,127,128)	1.9912	None
Elk3	Hps6	0.90666	50.47	0.47	rgb(222,127,128)	1.9912	2,2
Elk3	Trappc10	0.90666	50.47	0.468	rgb(222,128,129)	1.9912	None
Elk4	Kdm6b	0.90666	50.47	0.47	rgb(222,127,128)	1.9912	None
Ets1	Srgap3	0.90666	50.47	0.474	rgb(222,127,127)	1.9912	None
Etv6	Cep170	-0.90666	50.47	-4.7E-01	rgb(114,154,235)	1.9912	None
Etv6	Hist1h1c	0.90666	50.47	0.466	rgb(222,128,129)	1.9912	None
Etv6	Hist3h2a	0.90666	50.47	0.474	rgb(222,127,127)	1.9912	None
Etv6	Pgrmc1	0.90666	50.47	0.473	rgb(222,127,128)	1.9912	None
Fosl2	Cd5l	-0.90666	50.47	-4.7E-01	rgb(116,156,235)	1.9912	None
Fosl2	Chit1	0.90666	50.47	0.47	rgb(222,127,128)	1.9912	None
Fosl2	Cyp2d22	0.90666	50.47	0.47	rgb(222,127,128)	1.9912	None
Fosl2	Fam43a	0.90666	50.47	0.469	rgb(222,127,128)	1.9912	None
Fosl2	Gnb5	0.90666	50.47	0.474	rgb(222,126,127)	1.9912	None
Fosl2	Heca	0.90666	50.47	0.469	rgb(222,127,128)	1.9912	None
Fosl2	Pcdhgc5	0.90666	50.47	0.466	rgb(222,128,129)	1.9912	None
Fosl2	Pgf	0.90666	50.47	0.471	rgb(222,127,128)	1.9912	None
Foxa1	Il17a	0.90666	50.47	0.473	rgb(222,127,128)	1.9912	None
Foxn2	Snx9	0.90666	50.47	0.473	rgb(222,127,128)	1.9912	2,2
Foxo1	Tspyl4	0.90666	50.47	0.467	rgb(222,128,129)	1.9912	None
Foxo3	Ahnak	0.90666	50.47	0.475	rgb(222,126,127)	1.9912	None
Gabpa	Smyd5	0.90666	50.47	0.471	rgb(222,127,128)	1.9912	None
Glis1	Cebpg	0.90666	50.47	0.472	rgb(222,127,128)	1.9912	2,2
Glis3	2810410L24Rik	0.90666	50.47	0.469	rgb(222,127,128)	1.9912	2,2
Hdx	D830046C22Rik	-0.90666	50.47	-4.7E-01	rgb(115,155,235)	1.9912	2,2
Hey1	Chka	0.90666	50.47	0.474	rgb(222,126,127)	1.9912	None
Hey1	Traf3	0.90666	50.47	0.472	rgb(222,127,128)	1.9912	None
Hif1a	Acp5	0.90666	50.47	0.468	rgb(222,128,128)	1.9912	None
Hif1a	Fam114a1	0.90666	50.47	0.474	rgb(222,127,127)	1.9912	None
Hif1a	Parp9	0.90666	50.47	0.471	rgb(222,127,128)	1.9912	None
Hif1a	Tnnc1	0.90666	50.47	0.47	rgb(222,127,128)	1.9912	None
Hmg20b	Flt3l	-0.90666	50.47	-4.7E-01	rgb(114,155,235)	1.9912	2,2
Ikzf3	Aste1	-0.90666	50.47	-4.7E-01	rgb(115,155,235)	1.9912	None
Ikzf4	Nfkb2	0.90666	50.47	0.474	rgb(222,126,127)	1.9912	None
Insm1	2310007L24Rik	0.90666	50.47	0.474	rgb(222,127,127)	1.9912	2,2
Irf4	Antxr2	-0.90666	50.47	-4.7E-01	rgb(115,155,235)	1.9912	None
Irf4	Fam178b	-0.90666	50.47	-4.7E-01	rgb(114,154,235)	1.9912	2,2
Irf4	Lpcat1	-0.90666	50.47	-4.7E-01	rgb(116,156,235)	1.9912	None
Irf4	Mgat5	-0.90666	50.47	-4.7E-01	rgb(116,155,235)	1.9912	None
Irf4	Mtss1	0.90666	50.47	0.473	rgb(222,127,128)	1.9912	None
Irf4	Ptprf	0.90666	50.47	0.473	rgb(222,127,128)	1.9912	None
Irf4	Sh2b2	-0.90666	50.47	-4.7E-01	rgb(114,154,235)	1.9912	None
Irf4	Zfp608	-0.90666	50.47	-4.7E-01	rgb(116,156,235)	1.9912	None
Irf7	Lin54	0.90666	50.47	0.472	rgb(222,127,128)	1.9912	None
Irf8	Gbp8	0.90666	50.47	0.472	rgb(222,127,128)	1.9912	None
Irf9	Pter	0.90666	50.47	0.468	rgb(222,128,129)	1.9912	None
Jun	Rbp4	0.90666	50.47	0.468	rgb(222,128,129)	1.9912	2,2
Junb	Fosl2	0.90666	50.47	0.474	rgb(222,126,127)	1.9912	None
Klf4	Traf3	-0.90666	50.47	-4.7E-01	rgb(114,154,235)	1.9912	None
Klf5	Cnn2	0.90666	50.47	0.471	rgb(222,127,128)	1.9912	None
Lef1	Mapkbp1	0.90666	50.47	0.471	rgb(222,127,128)	1.9912	None
Lef1	Sbno2	0.90666	50.47	0.467	rgb(222,128,129)	1.9912	None
Maf	Cd2	0.90666	50.47	0.473	rgb(222,127,128)	1.9912	None
Maf	Hsd17b7	-0.90666	50.47	-4.7E-01	rgb(114,155,235)	1.9912	None
Maf	Mboat2	-0.90666	50.47	-4.7E-01	rgb(115,155,235)	1.9912	None
Meis1	Syngr1	-0.90666	50.47	-4.7E-01	rgb(114,154,235)	1.9912	2,2
Mlxipl	Lime1	-0.90666	50.47	-4.7E-01	rgb(115,155,235)	1.9912	2,2
Mlxipl	Mycn	-0.90666	50.47	-4.7E-01	rgb(115,155,235)	1.9912	2,2
Msx2	Slc13a3	-0.90666	50.47	-4.7E-01	rgb(116,156,235)	1.9912	2,2
Nfatc2	Gzmb	0.90666	50.47	0.469	rgb(222,127,128)	1.9912	None
Nfe2l2	Sept9	0.90666	50.47	0.468	rgb(222,128,128)	1.9912	None
Nfe2l2	Uba1	0.90666	50.47	0.472	rgb(222,127,128)	1.9912	None
Nfkb2	Il2ra	0.90666	50.47	0.467	rgb(222,128,129)	1.9912	None
Nr1d1	Abhd16b	0.90666	50.47	0.471	rgb(222,127,128)	1.9912	None
Nr2f1	Gpr56	-0.90666	50.47	-4.7E-01	rgb(114,154,235)	1.9912	2,2
Nr4a3	Rora	0.90666	50.47	0.471	rgb(222,127,128)	1.9912	None
Patz1	Cdk6	0.90666	50.47	0.466	rgb(222,128,129)	1.9912	None
Pou2af1	Ipcef1	0.90666	50.47	0.468	rgb(222,128,129)	1.9912	None
Pou2af1	Lgr4	-0.90666	50.47	-4.7E-01	rgb(115,155,235)	1.9912	None
Pou2af1	Pyhin1	0.90666	50.47	0.468	rgb(222,128,128)	1.9912	None
Pou2f2	Mx1	0.90666	50.47	0.469	rgb(222,127,128)	1.9912	None
Pou6f1	Apbb1	0.90666	50.47	0.475	rgb(222,126,127)	1.9912	None
Ppard	Lif	0.90666	50.47	0.465	rgb(222,128,129)	1.9912	None
Prox1	Ablim2	0.90666	50.47	0.469	rgb(222,127,128)	1.9912	None
Rora	Dpy19l3	0.90666	50.47	0.47	rgb(222,127,128)	1.9912	None
Rorc	Egr2	0.90666	50.47	0.471	rgb(222,127,128)	1.9912	None
Satb1	H2-Ab1	0.90666	50.47	0.473	rgb(222,127,128)	1.9912	None
Six5	Pag1	0.90666	50.47	0.47	rgb(222,127,128)	1.9912	None
Smad3	Pdcd1	0.90666	50.47	0.473	rgb(222,127,128)	1.9912	2,2
Sp2	Ndufv3	0.90666	50.47	0.467	rgb(222,128,129)	1.9912	None
Sp3	Eci2	0.90666	50.47	0.47	rgb(222,127,128)	1.9912	None
Sp4	Cldn4	0.90666	50.47	0.472	rgb(222,127,128)	1.9912	None
Sp4	Epsti1	-0.90666	50.47	-4.7E-01	rgb(114,154,235)	1.9912	None
Sp4	Jak2	0.90666	50.47	0.474	rgb(222,126,127)	1.9912	None
Sp4	Ncs1	0.90666	50.47	0.471	rgb(222,127,128)	1.9912	None
Sp4	Trip10	0.90666	50.47	0.471	rgb(222,127,128)	1.9912	None
Srebf1	Hmgcr	0.90666	50.47	0.475	rgb(222,126,127)	1.9912	None
Srebf2	Gpr15	0.90666	50.47	0.469	rgb(222,127,128)	1.9912	None
Stat1	Ankmy2	-0.90666	50.47	-4.7E-01	rgb(115,155,235)	1.9912	2,2
Stat1	Erap1	0.90666	50.47	0.467	rgb(222,128,129)	1.9912	None
Stat1	Gpr15	0.90666	50.47	0.472	rgb(222,127,128)	1.9912	None
Stat1	Lta	0.90666	50.47	0.47	rgb(222,127,128)	1.9912	None
Stat1	Treml2	0.90666	50.47	0.47	rgb(222,127,128)	1.9912	None
Stat3	Acsl4	0.90666	50.47	0.467	rgb(222,128,129)	1.9912	None
Stat3	C1rl	0.90666	50.47	0.473	rgb(222,127,128)	1.9912	None
Stat3	Gatm	0.90666	50.47	0.473	rgb(222,127,128)	1.9912	None
Stat3	Mgmt	-0.90666	50.47	-4.7E-01	rgb(115,155,235)	1.9912	None
Stat4	Armcx2	0.90666	50.47	0.471	rgb(222,127,128)	1.9912	2,2
Stat4	Cndp2	0.90666	50.47	0.472	rgb(222,127,128)	1.9912	None
Tef	Avpi1	0.90666	50.47	0.467	rgb(222,128,129)	1.9912	None
Trp73	Cd70	0.90666	50.47	0.466	rgb(222,128,129)	1.9912	None
Zbtb6	Calca	0.90666	50.47	0.475	rgb(222,126,127)	1.9912	2,2
Zfp263	Rasgef1a	0.90666	50.47	0.475	rgb(222,126,127)	1.9912	None
Zfp263	Rtn4	0.90666	50.47	0.47	rgb(222,127,128)	1.9912	None
Cenpt	Vav2	-0.90666	50.47	-4.7E-01	rgb(116,156,235)	1.9912	2,2
Dpf1	Ltb4r1	0.90666	50.47	0.473	rgb(222,127,128)	1.9912	2,2
Fbxl19	Numbl	0.90666	50.47	0.474	rgb(222,127,128)	1.9912	2,2
Foxp1	Cysltr2	-0.90666	50.47	-4.7E-01	rgb(115,155,235)	1.9912	2,2
Kdm5b	Pfkp	0.90666	50.47	0.474	rgb(222,127,128)	1.9912	2,2
Litaf	Map4k4	-0.90666	50.47	-4.7E-01	rgb(115,155,235)	1.9912	2,2
Mbnl2	Jup	0.90666	50.47	0.466	rgb(222,128,129)	1.9912	2,2
Mbnl2	Trerf1	0.90666	50.47	0.469	rgb(222,128,128)	1.9912	2,2
Ncoa2	Eea1	0.90666	50.47	0.466	rgb(222,128,129)	1.9912	2,2
Pcgf2	Bmyc	0.90666	50.47	0.469	rgb(222,127,128)	1.9912	2,2
Scmh1	Arhgap17	0.90666	50.47	0.471	rgb(222,127,128)	1.9912	2,2
Terf1	H1f0	0.90666	50.47	0.474	rgb(222,126,127)	1.9912	2,2
Tigd2	Spry1	-0.90666	50.47	-4.7E-01	rgb(115,155,235)	1.9912	2,2
Zbtb44	Trove2	0.90666	50.47	0.469	rgb(222,127,128)	1.9912	2,2
Zbtb46	Rhod	0.90666	50.47	0.465	rgb(222,128,129)	1.9912	2,2
Zeb2	Srxn1	0.90666	50.47	0.469	rgb(222,127,128)	1.9912	2,2
Zfp28	Rapgef5	0.90666	50.47	0.472	rgb(222,127,128)	1.9912	2,2
Zfp280b	Smpdl3b	0.90666	50.47	0.47	rgb(222,127,128)	1.9912	2,2
Zfp334	Rnd3	0.90666	50.47	0.471	rgb(222,127,128)	1.9912	2,2
Zfp407	Mdn1	0.90666	50.47	0.469	rgb(222,127,128)	1.9912	2,2
Zfp414	BC021614	0.90666	50.47	0.47	rgb(222,127,128)	1.9912	2,2
Zfp414	Ucp2	0.90666	50.47	0.467	rgb(222,128,129)	1.9912	2,2
Zfp429	Zfp874a	0.90666	50.47	0.472	rgb(222,127,128)	1.9912	2,2
Zfp473	Cd96	-0.90666	50.47	-4.7E-01	rgb(115,155,235)	1.9912	2,2
Zfp612	Dock1	0.90666	50.47	0.47	rgb(222,127,128)	1.9912	2,2
Zfp667	Egr3	-0.90666	50.47	-4.7E-01	rgb(116,156,235)	1.9912	2,2
Zfp667	Zc3h7b	-0.90666	50.47	-4.7E-01	rgb(115,155,235)	1.9912	2,2
Zfp771	Chic2	0.90666	50.47	0.469	rgb(222,127,128)	1.9912	2,2
Zfp867	Zfp874a	0.90666	50.47	0.467	rgb(222,128,129)	1.9912	2,2
Foxp1	Tnfrsf25	0.90666	50.47	0.795	rgb(226, 65, 67)	1.9912	None
Foxp2	Tnfrsf25	0.90666	50.47	0.795	rgb(226, 65, 67)	1.9912	None
Foxp4	Tnfrsf25	0.90666	50.47	0.795	rgb(226, 65, 67)	1.9912	None
Lyl1	Prkch	0.90666	50.47	0.795	rgb(226, 65, 67)	1.9912	None
Tal2	Prkch	0.90666	50.47	0.795	rgb(226, 65, 67)	1.9912	None
Sp6	Prkcd	0.90666	50.47	0.795	rgb(226, 65, 67)	1.9912	None
Zfp369	Cpd	0.90666	50.47	0.795	rgb(226, 65, 67)	1.9912	None
Arid2	Kcnc3	0.90433	50.46	0.457	rgb(222,130,131)	1.991	2,2
Arntl2	Cdk5	0.90433	50.46	0.457	rgb(222,130,131)	1.991	2,2
Ascl2	Lpcat1	0.90433	50.46	0.463	rgb(222,129,129)	1.991	2,2
Atf6	Gngt2	0.90433	50.46	0.459	rgb(222,129,130)	1.991	None
Atf6	Hopx	0.90433	50.46	0.463	rgb(222,129,130)	1.991	None
Bach1	Lair1	-0.90433	50.46	-4.6E-01	rgb(117,156,235)	1.991	2,2
Batf	Ctsf	0.90433	50.46	0.462	rgb(222,129,130)	1.991	None
Batf	Cyp1b1	0.90433	50.46	0.46	rgb(222,129,130)	1.991	None
Batf	Gck	0.90433	50.46	0.458	rgb(222,130,131)	1.991	None
Batf	Vps37b	0.90433	50.46	0.458	rgb(222,130,130)	1.991	None
Batf	Zfp395	-0.90433	50.46	-4.6E-01	rgb(117,156,235)	1.991	None
Bcl11b	Psmd8	0.90433	50.46	0.463	rgb(222,129,129)	1.991	None
Bhlhe41	Aldh1l2	0.90433	50.46	0.457	rgb(222,130,131)	1.991	None
Cebpg	Psd3	0.90433	50.46	0.457	rgb(222,130,131)	1.991	None
Cic	Il17a	0.90433	50.46	0.459	rgb(222,129,130)	1.991	None
Cic	Vim	0.90433	50.46	0.459	rgb(222,129,130)	1.991	2,2
Clock	Foxc1	0.90433	50.46	0.459	rgb(222,129,130)	1.991	2,2
Ddit3	Emp3	-0.90433	50.46	-4.6E-01	rgb(117,156,234)	1.991	None
Dmrta2	Eps8	0.90433	50.46	0.462	rgb(222,129,130)	1.991	None
Egr1	Drosha	0.90433	50.46	0.464	rgb(222,128,129)	1.991	None
Egr2	Nfatc1	0.90433	50.46	0.458	rgb(222,130,131)	1.991	None
Egr2	Rasal1	0.90433	50.46	0.463	rgb(222,129,130)	1.991	None
Egr2	Rcsd1	0.90433	50.46	0.459	rgb(222,129,130)	1.991	None
Elf1	Dlg4	-0.90433	50.46	-4.6E-01	rgb(117,156,234)	1.991	None
Esrra	Nfkb1	0.90433	50.46	0.461	rgb(222,129,130)	1.991	None
Etv6	Oas1c	0.90433	50.46	0.463	rgb(222,129,129)	1.991	None
Fos	Calhm2	0.90433	50.46	0.457	rgb(222,130,131)	1.991	None
Fosl2	Abcb4	0.90433	50.46	0.456	rgb(222,130,131)	1.991	None
Fosl2	Crtam	-0.90433	50.46	-4.6E-01	rgb(118,157,234)	1.991	None
Fosl2	Enpp5	0.90433	50.46	0.461	rgb(222,129,130)	1.991	None
Fosl2	Fam183b	0.90433	50.46	0.458	rgb(222,130,130)	1.991	None
Fosl2	Mapk13	0.90433	50.46	0.463	rgb(222,129,129)	1.991	None
Fosl2	Padi3	0.90433	50.46	0.464	rgb(222,128,129)	1.991	None
Foxb1	Pomt2	-0.90433	50.46	-4.6E-01	rgb(117,156,235)	1.991	2,2
Foxf2	Scyl2	0.90433	50.46	0.464	rgb(222,128,129)	1.991	2,2
Foxh1	Zfp608	0.90433	50.46	0.459	rgb(222,129,130)	1.991	None
Foxo3	S100a6	0.90433	50.46	0.462	rgb(222,129,130)	1.991	None
Gata3	Ism1	0.90433	50.46	0.464	rgb(222,128,129)	1.991	None
Hbp1	Clcnkb	0.90433	50.46	0.459	rgb(222,129,130)	1.991	2,2
Hes5	Pms1	0.90433	50.46	0.462	rgb(222,129,130)	1.991	2,2
Hhex	Rxra	0.90433	50.46	0.457	rgb(222,130,131)	1.991	2,2
Hif1a	Cbln3	0.90433	50.46	0.459	rgb(222,129,130)	1.991	None
Hif1a	Fam102a	0.90433	50.46	0.461	rgb(222,129,130)	1.991	None
Hif1a	Gstt1	0.90433	50.46	0.463	rgb(222,129,129)	1.991	None
Hif1a	Guca1a	0.90433	50.46	0.461	rgb(222,129,130)	1.991	None
Hif1a	Rasa4	0.90433	50.46	0.462	rgb(222,129,130)	1.991	None
Hif1a	Rnf208	0.90433	50.46	0.458	rgb(222,129,130)	1.991	None
Hif3a	Satb1	0.90433	50.46	0.465	rgb(222,128,129)	1.991	2,2
Hif3a	Srgn	0.90433	50.46	0.463	rgb(222,129,129)	1.991	None
Hoxb1	Il9	-0.90433	50.46	-4.6E-01	rgb(118,157,234)	1.991	2,2
Hsf2	Scin	0.90433	50.46	0.456	rgb(222,130,131)	1.991	2,2
Ikzf3	Clybl	0.90433	50.46	0.464	rgb(222,128,129)	1.991	None
Ikzf3	Flot1	0.90433	50.46	0.464	rgb(222,128,129)	1.991	None
Ikzf3	Gart	-0.90433	50.46	-4.6E-01	rgb(116,156,235)	1.991	None
Ikzf3	Gusb	-0.90433	50.46	-4.6E-01	rgb(117,156,235)	1.991	None
Ikzf3	Pdcd1	-0.90433	50.46	-4.6E-01	rgb(117,156,234)	1.991	None
Ikzf3	Ptp4a3	-0.90433	50.46	-4.6E-01	rgb(117,156,234)	1.991	None
Ikzf3	Ptpn11	-0.90433	50.46	-4.6E-01	rgb(117,156,235)	1.991	None
Ikzf3	Ypel5	0.90433	50.46	0.456	rgb(222,130,131)	1.991	None
Ikzf5	Kcna3	0.90433	50.46	0.455	rgb(222,130,131)	1.991	2,2
Irf2	Ms4a4c	0.90433	50.46	0.456	rgb(222,130,131)	1.991	2,2
Irf4	Aff3	0.90433	50.46	0.46	rgb(222,129,130)	1.991	None
Irf4	Cd44	-0.90433	50.46	-4.6E-01	rgb(117,156,234)	1.991	None
Irf4	Mcoln2	-0.90433	50.46	-4.6E-01	rgb(117,156,234)	1.991	None
Irf4	Ncoa1	0.90433	50.46	0.456	rgb(222,130,131)	1.991	None
Irf4	Penk	-0.90433	50.46	-4.6E-01	rgb(117,156,235)	1.991	None
Irf4	Tnnt2	-0.90433	50.46	-4.6E-01	rgb(117,156,235)	1.991	2,2
Irf7	Ifit1	0.90433	50.46	0.462	rgb(222,129,130)	1.991	None
Isl2	E430016F16Rik	0.90433	50.46	0.455	rgb(222,130,131)	1.991	None
Isl2	Zfp36l2	-0.90433	50.46	-4.6E-01	rgb(117,156,234)	1.991	2,2
Klf8	Lgals1	0.90433	50.46	0.464	rgb(222,128,129)	1.991	None
Lef1	Csf2	-0.90433	50.46	-4.6E-01	rgb(117,156,235)	1.991	None
Maf	Bnip3	-0.90433	50.46	-4.6E-01	rgb(117,156,235)	1.991	None
Maf	Casr	0.90433	50.46	0.463	rgb(222,128,129)	1.991	None
Maf	Hmgcr	-0.90433	50.46	-4.6E-01	rgb(118,157,234)	1.991	None
Maf	Ifit3	0.90433	50.46	0.46	rgb(222,129,130)	1.991	None
Maf	Stx7	-0.90433	50.46	-4.6E-01	rgb(117,156,234)	1.991	None
Mybl1	Traf6	0.90433	50.46	0.456	rgb(222,130,131)	1.991	2,2
Nfkb1	Ikbke	0.90433	50.46	0.462	rgb(222,129,130)	1.991	None
Nfkb2	Rnf125	-0.90433	50.46	-4.6E-01	rgb(118,157,234)	1.991	None
Nr1d1	Mc2r	0.90433	50.46	0.458	rgb(222,130,131)	1.991	2,2
Nr3c2	Asph	0.90433	50.46	0.455	rgb(222,130,131)	1.991	None
Ppara	Neat1	0.90433	50.46	0.459	rgb(222,129,130)	1.991	None
Ppard	Enpp4	0.90433	50.46	0.455	rgb(222,130,131)	1.991	2,2
Prdm1	Ctnna1	-0.90433	50.46	-4.6E-01	rgb(118,157,234)	1.991	None
Rela	Cald1	0.90433	50.46	0.46	rgb(222,129,130)	1.991	None
Rela	Tnfsf15	0.90433	50.46	0.457	rgb(222,130,131)	1.991	None
Rfx3	Ptprc	-0.90433	50.46	-4.6E-01	rgb(117,156,234)	1.991	None
Rorc	Gja1	-0.90433	50.46	-4.6E-01	rgb(117,156,235)	1.991	None
Rorc	Gla	-0.90433	50.46	-4.6E-01	rgb(118,157,234)	1.991	None
Rorc	Npc2	-0.90433	50.46	-4.6E-01	rgb(118,157,234)	1.991	None
Rxra	Lmo7	0.90433	50.46	0.462	rgb(222,129,130)	1.991	None
Rxra	Ltbp1	0.90433	50.46	0.464	rgb(222,128,129)	1.991	None
Satb1	Akap12	0.90433	50.46	0.457	rgb(222,130,131)	1.991	None
Satb1	B4galnt4	0.90433	50.46	0.464	rgb(222,128,129)	1.991	None
Satb1	Gja1	0.90433	50.46	0.462	rgb(222,129,130)	1.991	None
Satb1	Serpinf1	0.90433	50.46	0.459	rgb(222,129,130)	1.991	None
Satb1	Smtnl2	0.90433	50.46	0.464	rgb(222,128,129)	1.991	None
Smad3	B4galt1	0.90433	50.46	0.464	rgb(222,128,129)	1.991	None
Smad3	Kbtbd11	-0.90433	50.46	-4.6E-01	rgb(117,156,235)	1.991	None
Smad3	Kctd14	0.90433	50.46	0.46	rgb(222,129,130)	1.991	2,2
Smad3	Nipal1	0.90433	50.46	0.461	rgb(222,129,130)	1.991	2,2
Smad3	Ss18	0.90433	50.46	0.464	rgb(222,128,129)	1.991	None
Sox21	Mpdu1	-0.90433	50.46	-4.6E-01	rgb(116,156,235)	1.991	2,2
Sp140	Sumf2	-0.90433	50.46	-4.6E-01	rgb(118,157,234)	1.991	2,2
Sp2	Eno3	0.90433	50.46	0.456	rgb(222,130,131)	1.991	None
Sp4	Crat	0.90433	50.46	0.459	rgb(222,129,130)	1.991	None
Sp4	Malt1	0.90433	50.46	0.457	rgb(222,130,131)	1.991	None
Sp4	Sla2	-0.90433	50.46	-4.6E-01	rgb(118,157,234)	1.991	None
Sp4	Smarca2	-0.90433	50.46	-4.6E-01	rgb(116,156,235)	1.991	None
Sp4	Tlcd1	0.90433	50.46	0.457	rgb(222,130,131)	1.991	None
Spib	Epsti1	0.90433	50.46	0.461	rgb(222,129,130)	1.991	None
Srebf1	Cyp51	0.90433	50.46	0.459	rgb(222,129,130)	1.991	2,2
Srebf1	Sqle	0.90433	50.46	0.458	rgb(222,129,130)	1.991	None
Stat1	Gbp2	0.90433	50.46	0.458	rgb(222,130,130)	1.991	None
Stat1	Nlrc5	0.90433	50.46	0.458	rgb(222,129,130)	1.991	None
Stat3	Bbs12	0.90433	50.46	0.455	rgb(222,130,131)	1.991	None
Stat3	Lsp1	-0.90433	50.46	-4.6E-01	rgb(117,156,234)	1.991	None
Stat3	Sept9	0.90433	50.46	0.465	rgb(222,128,129)	1.991	None
Stat4	Il24	0.90433	50.46	0.465	rgb(222,128,129)	1.991	2,2
Tead3	Fbln1	-0.90433	50.46	-4.6E-01	rgb(117,156,235)	1.991	2,2
Trp53	Rhod	0.90433	50.46	0.458	rgb(222,130,131)	1.991	2,2
Zbtb33	1500009L16Rik	-0.90433	50.46	-4.6E-01	rgb(116,156,235)	1.991	2,2
Zbtb7b	Acsl4	0.90433	50.46	0.457	rgb(222,130,131)	1.991	None
Zeb1	Slc18a1	0.90433	50.46	0.457	rgb(222,130,131)	1.991	None
Zfhx2	Tyms	-0.90433	50.46	-4.6E-01	rgb(117,156,234)	1.991	2,2
Zic2	Ccng2	0.90433	50.46	0.463	rgb(222,129,129)	1.991	None
Zscan10	Ptprs	0.90433	50.46	0.461	rgb(222,129,130)	1.991	None
Atmin	Il15ra	0.90433	50.46	0.463	rgb(222,129,130)	1.991	2,2
Dach2	Tmem220	0.90433	50.46	0.464	rgb(222,128,129)	1.991	2,2
Dr1	Sms	0.90433	50.46	0.462	rgb(222,129,130)	1.991	2,2
Drap1	Sepw1	0.90433	50.46	0.456	rgb(222,130,131)	1.991	2,2
Foxp1	Rnf19b	-0.90433	50.46	-4.6E-01	rgb(118,157,234)	1.991	2,2
Foxp2	Slc6a6	0.90433	50.46	0.465	rgb(222,128,129)	1.991	2,2
Gm13157	Megf8	-0.90433	50.46	-4.6E-01	rgb(117,156,234)	1.991	2,2
Hmgb3	E330009J07Rik	-0.90433	50.46	-4.6E-01	rgb(117,156,235)	1.991	2,2
Klf6	Paqr8	0.90433	50.46	0.464	rgb(222,128,129)	1.991	2,2
Mxd1	Sema7a	0.90433	50.46	0.459	rgb(222,129,130)	1.991	2,2
Ncoa3	Calcrl	0.90433	50.46	0.464	rgb(222,128,129)	1.991	2,2
Sgsm2	Cul9	0.90433	50.46	0.462	rgb(222,129,130)	1.991	2,2
Sgsm2	Unc93b1	0.90433	50.46	0.459	rgb(222,129,130)	1.991	2,2
Sp6	Plxnd1	0.90433	50.46	0.463	rgb(222,129,130)	1.991	2,2
Tal2	Akap2	0.90433	50.46	0.462	rgb(222,129,130)	1.991	2,2
Terf1	Pmm1	-0.90433	50.46	-4.6E-01	rgb(117,156,235)	1.991	2,2
Terf1	Uros	-0.90433	50.46	-4.6E-01	rgb(117,156,235)	1.991	2,2
Zbtb17	Rbm15	0.90433	50.46	0.463	rgb(222,129,130)	1.991	2,2
Zbtb44	Xpnpep1	-0.90433	50.46	-4.6E-01	rgb(118,156,234)	1.991	2,2
Zbtb46	Ccl22	0.90433	50.46	0.463	rgb(222,129,129)	1.991	2,2
Zeb2	Metrnl	0.90433	50.46	0.461	rgb(222,129,130)	1.991	2,2
Zfp101	Ptp4a3	-0.90433	50.46	-4.6E-01	rgb(117,156,234)	1.991	2,2
Zfp184	Maoa	0.90433	50.46	0.463	rgb(222,129,130)	1.991	2,2
Zfp277	Flna	-0.90433	50.46	-4.6E-01	rgb(118,157,234)	1.991	2,2
Zfp277	Maoa	0.90433	50.46	0.46	rgb(222,129,130)	1.991	2,2
Zfp280b	Cacna1c	0.90433	50.46	0.461	rgb(222,129,130)	1.991	2,2
Zfp334	B3galt2	0.90433	50.46	0.462	rgb(222,129,130)	1.991	2,2
Zfp414	BC029722	0.90433	50.46	0.461	rgb(222,129,130)	1.991	2,2
Zfp532	F9	0.90433	50.46	0.455	rgb(222,130,131)	1.991	2,2
Zfp580	Il1a	-0.90433	50.46	-4.6E-01	rgb(117,156,235)	1.991	2,2
Zfp9	Il24	0.90433	50.46	0.463	rgb(222,129,130)	1.991	2,2
Zhx2	Wwp1	-0.90433	50.46	-4.6E-01	rgb(117,156,234)	1.991	2,2
Hmga1	Trpm6	0.90433	50.46	0.795	rgb(226, 65, 67)	1.991	None
Sp6	Arhgap12	0.90433	50.46	0.795	rgb(226, 65, 67)	1.991	None
Sp6	Blvrb	0.90433	50.46	0.795	rgb(226, 65, 67)	1.991	None
Tfdp2	Gne	0.90433	50.46	0.795	rgb(226, 65, 67)	1.991	2,2
Ahr	Tle2	-0.90199	50.45	-4.5E-01	rgb(120,158,234)	1.9908	2,2
Arid3a	Ikzf2	-0.90199	50.45	-4.5E-01	rgb(119,157,234)	1.9908	None
Batf	Ebf1	0.90199	50.45	0.45	rgb(222,131,132)	1.9908	None
Batf	Pla1a	-0.90199	50.45	-4.5E-01	rgb(119,157,234)	1.9908	None
Batf	Ppp2r5b	0.90199	50.45	0.446	rgb(222,132,133)	1.9908	None
Batf	St14	-0.90199	50.45	-4.5E-01	rgb(119,157,234)	1.9908	None
Batf	Tgfbr1	-0.90199	50.45	-4.5E-01	rgb(118,157,234)	1.9908	None
Batf	Wipf1	-0.90199	50.45	-4.5E-01	rgb(119,157,234)	1.9908	None
Bbx	Ppfibp1	0.90199	50.45	0.45	rgb(222,131,132)	1.9908	None
Bcl11b	Dcxr	-0.90199	50.45	-4.5E-01	rgb(118,157,234)	1.9908	None
Bhlhe41	1110007C09Rik	-0.90199	50.45	-4.5E-01	rgb(118,157,234)	1.9908	2,2
Bhlhe41	Avpr1a	0.90199	50.45	0.446	rgb(222,132,133)	1.9908	2,2
Bhlhe41	Gpt2	0.90199	50.45	0.449	rgb(222,131,132)	1.9908	2,2
Cebpb	Cdyl2	-0.90199	50.45	-4.5E-01	rgb(118,157,234)	1.9908	None
Cebpg	Fam20a	0.90199	50.45	0.445	rgb(222,132,133)	1.9908	None
Creb3l1	Tiparp	0.90199	50.45	0.453	rgb(222,130,131)	1.9908	2,2
Creb5	Rrad	0.90199	50.45	0.451	rgb(222,131,132)	1.9908	2,2
Dbp	Dtx4	0.90199	50.45	0.453	rgb(222,131,131)	1.9908	2,2
Dmrt1	Inpp4a	0.90199	50.45	0.449	rgb(222,131,132)	1.9908	2,2
Dmrt2	Epb4.1l4a	0.90199	50.45	0.447	rgb(222,132,132)	1.9908	2,2
Egr1	Nrbp2	0.90199	50.45	0.45	rgb(222,131,132)	1.9908	None
Egr2	Bcl2l1	-0.90199	50.45	-4.5E-01	rgb(120,158,234)	1.9908	None
Egr2	Psme1	-0.90199	50.45	-4.5E-01	rgb(120,158,234)	1.9908	None
Egr2	Sla2	0.90199	50.45	0.45	rgb(222,131,132)	1.9908	None
Elf1	Espn	-0.90199	50.45	-4.5E-01	rgb(120,158,234)	1.9908	None
Elf1	Pyhin1	0.90199	50.45	0.454	rgb(222,130,131)	1.9908	None
Elk3	Cdh17	0.90199	50.45	0.446	rgb(222,132,133)	1.9908	None
Etv6	Snhg6	0.90199	50.45	0.448	rgb(222,131,132)	1.9908	None
Fosl1	Gfra1	0.90199	50.45	0.454	rgb(222,130,131)	1.9908	None
Fosl1	Vim	0.90199	50.45	0.448	rgb(222,131,132)	1.9908	None
Fosl2	Cln6	0.90199	50.45	0.447	rgb(222,132,132)	1.9908	None
Fosl2	Cxcr1	0.90199	50.45	0.448	rgb(222,131,132)	1.9908	None
Fosl2	Ero1l	0.90199	50.45	0.448	rgb(222,131,132)	1.9908	None
Fosl2	F2rl1	0.90199	50.45	0.454	rgb(222,130,131)	1.9908	None
Foxa1	Tmem55b	0.90199	50.45	0.448	rgb(222,131,132)	1.9908	2,2
Foxb1	Nln	0.90199	50.45	0.451	rgb(222,131,132)	1.9908	2,2
Foxf2	Mcoln3	0.90199	50.45	0.452	rgb(222,131,132)	1.9908	2,2
Foxf2	Nudt4	0.90199	50.45	0.445	rgb(222,132,133)	1.9908	2,2
Foxo3	Znhit6	-0.90199	50.45	-4.5E-01	rgb(119,157,234)	1.9908	None
Gata1	Pde4d	0.90199	50.45	0.449	rgb(222,131,132)	1.9908	None
Gata3	Dock9	-0.90199	50.45	-4.5E-01	rgb(119,158,234)	1.9908	2,2
Gfi1	Rorc	0.90199	50.45	0.452	rgb(222,131,132)	1.9908	None
Hes1	Dirc2	-0.90199	50.45	-4.5E-01	rgb(118,157,234)	1.9908	None
Hes1	Fkrp	0.90199	50.45	0.455	rgb(222,130,131)	1.9908	None
Hic1	Acss1	-0.90199	50.45	-4.5E-01	rgb(119,158,234)	1.9908	None
Hif1a	Cisd3	0.90199	50.45	0.446	rgb(222,132,133)	1.9908	None
Hif1a	Fbxo10	0.90199	50.45	0.446	rgb(222,132,133)	1.9908	None
Hif1a	Mex3d	0.90199	50.45	0.446	rgb(222,132,133)	1.9908	None
Hif1a	Ndrg2	0.90199	50.45	0.448	rgb(222,131,132)	1.9908	None
Hif1a	Piga	0.90199	50.45	0.45	rgb(222,131,132)	1.9908	None
Hif1a	Slc41a2	0.90199	50.45	0.448	rgb(222,131,132)	1.9908	None
Hif1a	Tnnt1	0.90199	50.45	0.451	rgb(222,131,132)	1.9908	None
Irf4	Evi2a	-0.90199	50.45	-4.5E-01	rgb(119,158,234)	1.9908	None
Irf4	Fam189b	0.90199	50.45	0.445	rgb(222,132,133)	1.9908	None
Irf4	Fam46c	0.90199	50.45	0.453	rgb(222,131,131)	1.9908	None
Irf4	Kcnk10	-0.90199	50.45	-4.5E-01	rgb(119,157,234)	1.9908	None
Irf4	Lsp1	0.90199	50.45	0.452	rgb(222,131,132)	1.9908	None
Irf4	Magee2	-0.90199	50.45	-4.5E-01	rgb(119,157,234)	1.9908	2,2
Irf4	Nrcam	-0.90199	50.45	-4.5E-01	rgb(119,157,234)	1.9908	2,2
Irf4	Nt5dc1	-0.90199	50.45	-4.5E-01	rgb(119,157,234)	1.9908	None
Irf4	Retsat	-0.90199	50.45	-4.5E-01	rgb(120,158,234)	1.9908	None
Irf4	Ubash3b	-0.90199	50.45	-4.5E-01	rgb(120,158,234)	1.9908	None
Irf8	Scml4	0.90199	50.45	0.451	rgb(222,131,132)	1.9908	None
Irf9	Pyhin1	0.90199	50.45	0.45	rgb(222,131,132)	1.9908	None
Isl2	Trim66	-0.90199	50.45	-4.5E-01	rgb(120,158,234)	1.9908	2,2
Klf13	Acvr1b	0.90199	50.45	0.448	rgb(222,132,132)	1.9908	None
Lef1	C2cd2l	0.90199	50.45	0.452	rgb(222,131,131)	1.9908	None
Lef1	Ier3	-0.90199	50.45	-4.5E-01	rgb(119,157,234)	1.9908	None
Maf	Cd84	-0.90199	50.45	-4.5E-01	rgb(120,158,234)	1.9908	None
Maf	Serpinb9	-0.90199	50.45	-4.5E-01	rgb(118,157,234)	1.9908	None
Meis1	Gbp9	-0.90199	50.45	-4.5E-01	rgb(120,158,234)	1.9908	2,2
Meis1	Slfn4	-0.90199	50.45	-4.5E-01	rgb(119,157,234)	1.9908	None
Mlxipl	Adam8	-0.90199	50.45	-4.5E-01	rgb(119,157,234)	1.9908	2,2
Myb	Ctla2a	0.90199	50.45	0.449	rgb(222,131,132)	1.9908	2,2
Myt1l	Plekho1	-0.90199	50.45	-4.5E-01	rgb(119,158,234)	1.9908	2,2
Nfatc1	Stk39	-0.90199	50.45	-4.5E-01	rgb(119,157,234)	1.9908	None
Nfatc1	Zfp580	-0.90199	50.45	-4.5E-01	rgb(120,158,234)	1.9908	None
Nfia	Sec24d	0.90199	50.45	0.45	rgb(222,131,132)	1.9908	None
Nhlh1	Dio2	-0.90199	50.45	-4.5E-01	rgb(120,158,234)	1.9908	2,2
Nr3c1	Hexb	-0.90199	50.45	-4.5E-01	rgb(120,158,234)	1.9908	None
Nr4a1	Gpr146	0.90199	50.45	0.452	rgb(222,131,132)	1.9908	None
Nr4a1	Thap2	0.90199	50.45	0.448	rgb(222,131,132)	1.9908	None
Osr2	Enpp1	-0.90199	50.45	-4.5E-01	rgb(119,157,234)	1.9908	2,2
Osr2	S100a4	0.90199	50.45	0.448	rgb(222,131,132)	1.9908	None
Prdm16	Tgoln1	-0.90199	50.45	-4.5E-01	rgb(120,158,234)	1.9908	2,2
Rbpj	Bend3	0.90199	50.45	0.446	rgb(222,132,133)	1.9908	None
Rfx7	Gramd1b	0.90199	50.45	0.449	rgb(222,131,132)	1.9908	None
Rora	Ly6e	0.90199	50.45	0.451	rgb(222,131,132)	1.9908	None
Rorc	Col5a3	0.90199	50.45	0.45	rgb(222,131,132)	1.9908	None
Rorc	Il12rb2	-0.90199	50.45	-4.5E-01	rgb(119,157,234)	1.9908	None
Rorc	Itga3	0.90199	50.45	0.455	rgb(222,130,131)	1.9908	None
Rorc	Leprel4	0.90199	50.45	0.453	rgb(222,130,131)	1.9908	2,2
Rorc	Tnk2	0.90199	50.45	0.449	rgb(222,131,132)	1.9908	None
Rorc	Vdr	0.90199	50.45	0.45	rgb(222,131,132)	1.9908	None
Runx1	Fat1	0.90199	50.45	0.449	rgb(222,131,132)	1.9908	2,2
Rxra	Chmp4b	0.90199	50.45	0.449	rgb(222,131,132)	1.9908	None
Rxra	Mdga2	0.90199	50.45	0.451	rgb(222,131,132)	1.9908	2,2
Rxra	Ttn	0.90199	50.45	0.447	rgb(222,132,132)	1.9908	None
Satb1	Zfp239	0.90199	50.45	0.446	rgb(222,132,133)	1.9908	None
Satb2	Nkd2	-0.90199	50.45	-4.5E-01	rgb(119,157,234)	1.9908	2,2
Six1	2900026A02Rik	0.90199	50.45	0.45	rgb(222,131,132)	1.9908	2,2
Six5	Akna	0.90199	50.45	0.454	rgb(222,130,131)	1.9908	None
Six5	Dock11	0.90199	50.45	0.454	rgb(222,130,131)	1.9908	None
Smad3	Anxa4	0.90199	50.45	0.45	rgb(222,131,132)	1.9908	None
Smad3	Epb4.1l2	0.90199	50.45	0.454	rgb(222,130,131)	1.9908	2,2
Smad3	Maged1	0.90199	50.45	0.448	rgb(222,131,132)	1.9908	2,2
Smad3	Myo1e	0.90199	50.45	0.455	rgb(222,130,131)	1.9908	2,2
Smad3	Serinc5	0.90199	50.45	0.446	rgb(222,132,133)	1.9908	2,2
Sox6	S100a4	0.90199	50.45	0.445	rgb(222,132,133)	1.9908	None
Sp3	Ern1	0.90199	50.45	0.449	rgb(222,131,132)	1.9908	None
Sp3	Syne1	0.90199	50.45	0.446	rgb(222,132,133)	1.9908	2,2
Sp4	Muc1	0.90199	50.45	0.45	rgb(222,131,132)	1.9908	None
Sp4	Slc39a14	0.90199	50.45	0.447	rgb(222,132,132)	1.9908	None
Stat1	Flt3l	0.90199	50.45	0.45	rgb(222,131,132)	1.9908	None
Stat2	Zbp1	0.90199	50.45	0.449	rgb(222,131,132)	1.9908	None
Stat3	Aqp3	0.90199	50.45	0.454	rgb(222,130,131)	1.9908	None
Stat3	Cnnm4	0.90199	50.45	0.451	rgb(222,131,132)	1.9908	None
Stat3	Gngt2	0.90199	50.45	0.446	rgb(222,132,133)	1.9908	None
Stat3	Prss46	0.90199	50.45	0.445	rgb(222,132,133)	1.9908	None
Stat3	Zfp493	-0.90199	50.45	-4.5E-01	rgb(120,158,234)	1.9908	None
Stat4	Eps8	0.90199	50.45	0.454	rgb(222,130,131)	1.9908	None
Stat5b	Fam111a	-0.90199	50.45	-4.5E-01	rgb(119,157,234)	1.9908	2,2
Stat5b	Pgs1	0.90199	50.45	0.451	rgb(222,131,132)	1.9908	2,2
Stat5b	Tnfsf8	0.90199	50.45	0.447	rgb(222,132,132)	1.9908	None
Tbx21	Pdzk1ip1	0.90199	50.45	0.448	rgb(222,131,132)	1.9908	None
Tcf12	Mrc1	0.90199	50.45	0.448	rgb(222,131,132)	1.9908	None
Tead1	F13a1	0.90199	50.45	0.451	rgb(222,131,132)	1.9908	2,2
Twist1	Acss1	0.90199	50.45	0.451	rgb(222,131,132)	1.9908	None
Twist1	B4galnt4	0.90199	50.45	0.447	rgb(222,132,133)	1.9908	None
Zbtb7a	Arid5a	0.90199	50.45	0.453	rgb(222,131,131)	1.9908	None
Zbtb7a	Mtss1	0.90199	50.45	0.447	rgb(222,132,133)	1.9908	2,2
Zfp202	Nr1d1	0.90199	50.45	0.453	rgb(222,130,131)	1.9908	None
Zfp263	Atp1a1	-0.90199	50.45	-4.5E-01	rgb(120,158,234)	1.9908	None
Zfp281	Socs5	-0.90199	50.45	-4.5E-01	rgb(119,157,234)	1.9908	None
Ccdc17	Grina	0.90199	50.45	0.451	rgb(222,131,132)	1.9908	2,2
Cenpt	Athl1	0.90199	50.45	0.454	rgb(222,130,131)	1.9908	2,2
Dzip1	Zeb1	0.90199	50.45	0.45	rgb(222,131,132)	1.9908	2,2
Eea1	Ece1	0.90199	50.45	0.451	rgb(222,131,132)	1.9908	2,2
Foxp1	Batf3	-0.90199	50.45	-4.5E-01	rgb(119,157,234)	1.9908	2,2
Foxp2	Perp	0.90199	50.45	0.446	rgb(222,132,133)	1.9908	2,2
Hmgb3	Nrgn	0.90199	50.45	0.45	rgb(222,131,132)	1.9908	2,2
Kdm5b	Ccng2	0.90199	50.45	0.452	rgb(222,131,132)	1.9908	2,2
Lcorl	Opn3	-0.90199	50.45	-4.5E-01	rgb(120,158,234)	1.9908	2,2
Mxd1	Csrnp1	0.90199	50.45	0.445	rgb(222,132,133)	1.9908	2,2
Ncoa3	F2rl2	0.90199	50.45	0.455	rgb(222,130,131)	1.9908	2,2
Ncoa3	Mapkapk2	0.90199	50.45	0.451	rgb(222,131,132)	1.9908	2,2
Plscr1	Csf2	0.90199	50.45	0.452	rgb(222,131,132)	1.9908	2,2
Plscr1	Gpt2	0.90199	50.45	0.45	rgb(222,131,132)	1.9908	2,2
Scmh1	Inpp5a	0.90199	50.45	0.454	rgb(222,130,131)	1.9908	2,2
Sgsm2	Tert	0.90199	50.45	0.45	rgb(222,131,132)	1.9908	2,2
Tal2	Snx11	0.90199	50.45	0.455	rgb(222,130,131)	1.9908	2,2
Trps1	Edn3	-0.90199	50.45	-4.5E-01	rgb(119,158,234)	1.9908	2,2
Zbtb17	Insig1	0.90199	50.45	0.449	rgb(222,131,132)	1.9908	2,2
Zbtb46	Tmcc2	0.90199	50.45	0.453	rgb(222,131,131)	1.9908	2,2
Zeb2	Tpm1	0.90199	50.45	0.452	rgb(222,131,131)	1.9908	2,2
Zfp277	Hspb11	0.90199	50.45	0.449	rgb(222,131,132)	1.9908	2,2
Zfp280c	Rfx7	0.90199	50.45	0.449	rgb(222,131,132)	1.9908	2,2
Zfp385a	Slc2a4	0.90199	50.45	0.448	rgb(222,132,132)	1.9908	2,2
Zfp386	Atp6v1d	0.90199	50.45	0.453	rgb(222,131,131)	1.9908	2,2
Zfp407	Nsf	0.90199	50.45	0.453	rgb(222,130,131)	1.9908	2,2
Zfp420	Hdac9	-0.90199	50.45	-4.5E-01	rgb(118,157,234)	1.9908	2,2
Zfp429	Apold1	-0.90199	50.45	-4.5E-01	rgb(120,158,234)	1.9908	2,2
Zfp449	Tcea3	0.90199	50.45	0.451	rgb(222,131,132)	1.9908	2,2
Zfp473	Fkrp	-0.90199	50.45	-4.5E-01	rgb(120,158,234)	1.9908	2,2
Zfp52	Trerf1	-0.90199	50.45	-4.5E-01	rgb(120,158,234)	1.9908	2,2
Zfp536	Rcn3	0.90199	50.45	0.448	rgb(222,131,132)	1.9908	2,2
Zfp629	Chrm4	-0.90199	50.45	-4.5E-01	rgb(119,158,234)	1.9908	2,2
Zfp668	Crtc1	0.90199	50.45	0.452	rgb(222,131,131)	1.9908	2,2
Zfp703	Zcwpw1	-0.90199	50.45	-4.5E-01	rgb(119,157,234)	1.9908	2,2
Zfp870	Pms1	0.90199	50.45	0.453	rgb(222,131,131)	1.9908	2,2
Zhx2	Ppp3cc	-0.90199	50.45	-4.5E-01	rgb(119,157,234)	1.9908	2,2
Zhx3	Klf13	0.90199	50.45	0.449	rgb(222,131,132)	1.9908	2,2
Zhx3	Syne1	0.90199	50.45	0.454	rgb(222,130,131)	1.9908	2,2
Zkscan17	Icam2	-0.90199	50.45	-4.5E-01	rgb(119,158,234)	1.9908	2,2
Zfp369	Tec	0.90199	50.45	0.795	rgb(226, 65, 67)	1.9908	None
Ar	Il1a	0.89966	50.44	0.436	rgb(222,134,135)	1.9906	None
Arid5a	Cep76	0.89966	50.44	0.444	rgb(222,132,133)	1.9906	2,2
Arnt2	Cep170	0.89966	50.44	0.442	rgb(222,132,133)	1.9906	None
Batf	Ermn	0.89966	50.44	0.443	rgb(222,132,133)	1.9906	None
Batf	Nlrc3	0.89966	50.44	0.439	rgb(222,133,134)	1.9906	None
Batf	Rgs19	0.89966	50.44	0.443	rgb(222,132,133)	1.9906	None
Batf	Sepw1	0.89966	50.44	0.44	rgb(222,133,134)	1.9906	None
Batf	Sra1	0.89966	50.44	0.438	rgb(222,133,134)	1.9906	None
Batf	Trim13	0.89966	50.44	0.444	rgb(222,132,133)	1.9906	None
Bbx	Il10	0.89966	50.44	0.443	rgb(222,132,133)	1.9906	None
Bbx	Pvt1	-0.89966	50.44	-4.4E-01	rgb(121,159,234)	1.9906	None
Bcl6	Rpp14	-0.89966	50.44	-4.4E-01	rgb(121,159,234)	1.9906	None
Cdc5l	Myo6	0.89966	50.44	0.435	rgb(222,134,135)	1.9906	None
Cebpb	Hmox1	0.89966	50.44	0.441	rgb(222,133,134)	1.9906	None
Cebpg	Dapl1	-0.89966	50.44	-4.4E-01	rgb(120,158,234)	1.9906	2,2
Crem	Dusp8	0.89966	50.44	0.437	rgb(222,134,134)	1.9906	None
Cux1	Dhcr7	0.89966	50.44	0.441	rgb(222,133,134)	1.9906	2,2
Dmrta2	Gnptab	0.89966	50.44	0.435	rgb(222,134,135)	1.9906	None
Egr1	Dctpp1	0.89966	50.44	0.437	rgb(222,133,134)	1.9906	None
Egr2	Dctn4	-0.89966	50.44	-4.4E-01	rgb(122,159,234)	1.9906	2,2
Egr2	Gpr65	-0.89966	50.44	-4.4E-01	rgb(121,159,234)	1.9906	None
Egr2	Lingo4	-0.89966	50.44	-4.4E-01	rgb(122,159,234)	1.9906	None
Egr2	Lmna	-0.89966	50.44	-4.4E-01	rgb(121,159,234)	1.9906	None
Egr2	Mboat7	0.89966	50.44	0.436	rgb(222,134,135)	1.9906	None
Egr3	Tmc6	0.89966	50.44	0.441	rgb(222,133,134)	1.9906	None
Elf1	Rabgap1l	-0.89966	50.44	-4.4E-01	rgb(121,159,234)	1.9906	None
Esrra	Plxdc2	0.89966	50.44	0.439	rgb(222,133,134)	1.9906	None
Esrra	Ptger2	0.89966	50.44	0.445	rgb(222,132,133)	1.9906	None
Etv6	Ybey	0.89966	50.44	0.441	rgb(222,133,134)	1.9906	None
Fosl2	Abcc9	0.89966	50.44	0.438	rgb(222,133,134)	1.9906	None
Fosl2	Inhba	-0.89966	50.44	-4.4E-01	rgb(121,159,234)	1.9906	None
Fosl2	Kremen2	0.89966	50.44	0.444	rgb(222,132,133)	1.9906	None
Fosl2	Sbf2	0.89966	50.44	0.441	rgb(222,133,134)	1.9906	None
Foxf2	Fut8	0.89966	50.44	0.444	rgb(222,132,133)	1.9906	2,2
Foxf2	Nlrc3	-0.89966	50.44	-4.4E-01	rgb(121,159,234)	1.9906	2,2
Foxf2	Phlpp1	0.89966	50.44	0.445	rgb(222,132,133)	1.9906	None
Foxo3	Hlf	-0.89966	50.44	-4.4E-01	rgb(121,159,234)	1.9906	2,2
Foxo3	Sytl1	0.89966	50.44	0.438	rgb(222,133,134)	1.9906	None
[truncated: 49,709 more rows]
