# Supplementary material for: Leveraging chromatin accessibility for transcriptional regulatory network inference in T Helper 17 Cells
Source: Genome Res. 2019 Mar;29(3):449–63. doi: 10.1101/gr.238253.118 (PMC6396413; doi:10.1101/gr.238253.118)
Supplement: Supplemental Material [file supp_gr.238253.118_Supplemental_Th17_TRN_Networks.zip › Th17_TRN_Networks-master/TRN_Notebooks/Networks/ChIP_A17_KOall_bias50_TFmRNA_sp.tsv]

TF	Target	SignedQuantile	NonzeroSubsamples(Stability)	pCorr	stroke	stroke-width	stroke-dasharray
Sp2	Brd3	1	50.91	0.909	rgb(227, 43, 45)	2	None
Gm14420	Gm2011	0.99779	50.9	0.903	rgb(227, 45, 46)	1.9998	2,2
Irf7	Rtp4	0.99559	50.88	0.882	rgb(227, 48, 50)	1.9994	2,2
Irf1	Nlrc5	0.99338	50.86	0.857	rgb(226, 53, 55)	1.999	None
Srebf2	Dhcr24	0.99117	50.85	0.846	rgb(226, 55, 57)	1.9988	2,2
Irf7	Rsad2	0.98896	50.84	0.844	rgb(226, 56, 58)	1.9986	None
Tbx21	Tbkbp1	0.98896	50.84	0.843	rgb(226, 56, 58)	1.9986	2,2
Srf	Adarb1	0.98676	50.82	0.823	rgb(226, 60, 62)	1.9982	None
Crem	Vps37b	0.98455	50.81	0.806	rgb(226, 63, 65)	1.998	None
Irf1	Tbx21	0.98234	50.8	0.797	rgb(226, 65, 66)	1.9978	2,2
Irf7	Xaf1	0.98234	50.8	0.804	rgb(226, 63, 65)	1.9978	None
Irf9	Irf7	0.98234	50.8	0.8	rgb(226, 64, 66)	1.9978	2,2
Ahctf1	Zcchc2	0.98013	50.79	0.789	rgb(226, 66, 68)	1.9976	None
Ahrr	Cyp1b1	0.98013	50.79	0.787	rgb(226, 67, 68)	1.9976	2,2
Srf	Notch1	0.98013	50.79	0.791	rgb(226, 66, 68)	1.9976	None
Nr4a1	Nr4a3	0.97793	50.78	0.783	rgb(226, 67, 69)	1.9974	2,2
Rorc	C2cd4d	0.97793	50.78	0.778	rgb(226, 68, 70)	1.9974	None
Hsf1	Smyd5	0.97572	50.77	0.773	rgb(226, 69, 71)	1.9972	None
Smad4	Itpr3	0.97572	50.77	0.773	rgb(226, 69, 71)	1.9972	None
Srebf1	Fads2	0.97572	50.77	0.769	rgb(225, 70, 72)	1.9972	2,2
Mxd3	Cdc25b	0.97572	50.77	0.772	rgb(225, 69, 71)	1.9972	2,2
Egr1	Egr2	0.97351	50.76	0.761	rgb(225, 72, 73)	1.997	None
Smad3	Cyr61	-0.97351	50.76	-7.6E-01	rgb( 53,117,246)	1.997	None
Zfp536	Lpin3	0.97351	50.76	0.758	rgb(225, 72, 74)	1.997	2,2
Irf1	Erap1	0.9713	50.75	0.747	rgb(225, 74, 76)	1.9968	None
Irf1	Gbp10	0.9713	50.75	0.751	rgb(225, 74, 75)	1.9968	2,2
Irf7	Cmpk2	0.9713	50.75	0.753	rgb(225, 73, 75)	1.9968	2,2
E2f1	Wee1	0.9691	50.74	0.741	rgb(225, 75, 77)	1.9966	None
Elf1	Arhgef6	0.9691	50.74	0.74	rgb(225, 76, 77)	1.9966	None
Elf1	Pde7a	0.9691	50.74	0.739	rgb(225, 76, 77)	1.9966	None
Irf1	Fam26f	0.9691	50.74	0.74	rgb(225, 76, 77)	1.9966	None
Irf7	I830012O16Rik	0.9691	50.74	0.74	rgb(225, 76, 77)	1.9966	2,2
Irf7	Mx1	0.9691	50.74	0.74	rgb(225, 76, 77)	1.9966	2,2
Nfatc1	Foxp4	0.9691	50.74	0.738	rgb(225, 76, 78)	1.9966	None
Rorc	Lingo4	0.9691	50.74	0.742	rgb(225, 75, 77)	1.9966	2,2
Sp2	Slc39a9	0.9691	50.74	0.743	rgb(225, 75, 77)	1.9966	None
Srebf1	Sqle	0.9691	50.74	0.739	rgb(225, 76, 77)	1.9966	None
Tcf12	Mycbp2	0.9691	50.74	0.741	rgb(225, 75, 77)	1.9966	2,2
Pou2af1	Il10ra	-0.96689	50.73	-7.3E-01	rgb( 58,121,245)	1.9964	None
Sp110	Cdkn2d	0.96689	50.73	0.728	rgb(225, 78, 79)	1.9964	2,2
Zfp385a	Zmat3	0.96689	50.73	0.731	rgb(225, 77, 79)	1.9964	2,2
Cebpg	Chac1	0.96468	50.72	0.724	rgb(225, 79, 80)	1.9962	2,2
Irf7	Ifit1	0.96468	50.72	0.721	rgb(225, 79, 81)	1.9962	None
Nfic	Klf13	0.96468	50.72	0.724	rgb(225, 79, 80)	1.9962	None
Rxra	Myo18a	0.96468	50.72	0.724	rgb(225, 79, 80)	1.9962	None
Sp110	Bcl2a1b	0.96468	50.72	0.715	rgb(225, 80, 82)	1.9962	2,2
Zfp277	Fam120c	-0.96468	50.72	-7.2E-01	rgb( 61,122,244)	1.9962	2,2
Zfp35	Mmachc	0.96468	50.72	0.717	rgb(225, 80, 81)	1.9962	2,2
Ets2	Ifit2	0.96247	50.71	0.715	rgb(225, 81, 82)	1.996	2,2
Mxi1	Ppp1r13l	0.96247	50.71	0.71	rgb(225, 81, 83)	1.996	None
Mxi1	Ypel5	0.96247	50.71	0.708	rgb(225, 82, 83)	1.996	None
Sp2	Zfp592	0.96247	50.71	0.71	rgb(225, 81, 83)	1.996	None
Srebf1	Abcg1	0.96247	50.71	0.713	rgb(225, 81, 82)	1.996	2,2
Zfp385a	Eng	0.96247	50.71	0.705	rgb(225, 82, 84)	1.996	2,2
Cebpg	Psph	0.96027	50.7	0.705	rgb(225, 82, 84)	1.9958	2,2
Elk3	Capg	0.96027	50.7	0.696	rgb(225, 84, 85)	1.9958	2,2
Foxs1	Vax2	0.96027	50.7	0.696	rgb(225, 84, 85)	1.9958	2,2
Hsf1	Mtrf1	-0.96027	50.7	-7.0E-01	rgb( 66,125,243)	1.9958	None
Irf1	Gbp2	0.96027	50.7	0.7	rgb(225, 83, 85)	1.9958	None
Irf5	Gna15	0.96027	50.7	0.696	rgb(225, 84, 86)	1.9958	2,2
Irf7	2010002M12Rik	0.96027	50.7	0.695	rgb(225, 84, 86)	1.9958	2,2
Mxi1	Aen	-0.96027	50.7	-7.0E-01	rgb( 65,125,244)	1.9958	None
Mybl1	Gen1	0.96027	50.7	0.7	rgb(225, 83, 85)	1.9958	2,2
Rreb1	Tacc2	0.96027	50.7	0.699	rgb(225, 83, 85)	1.9958	None
Srf	Ccdc107	-0.96027	50.7	-7.0E-01	rgb( 66,125,244)	1.9958	None
Tead1	Nupr1	0.96027	50.7	0.702	rgb(225, 83, 84)	1.9958	2,2
Yy2	Pwwp2a	0.96027	50.7	0.7	rgb(225, 83, 85)	1.9958	None
Zfp367	Exo1	0.96027	50.7	0.698	rgb(225, 84, 85)	1.9958	2,2
Zfp629	Ttbk2	0.96027	50.7	0.703	rgb(225, 83, 84)	1.9958	2,2
Elf1	Slain1	0.95806	50.69	0.688	rgb(225, 86, 87)	1.9956	None
Epas1	Gata3	0.95806	50.69	0.685	rgb(225, 86, 88)	1.9956	2,2
Etv6	Ifi203	-0.95806	50.69	-6.9E-01	rgb( 66,125,243)	1.9956	None
Irf1	Gbp5	0.95806	50.69	0.686	rgb(225, 86, 87)	1.9956	None
Irf4	Cxcr6	-0.95806	50.69	-6.9E-01	rgb( 66,125,243)	1.9956	None
Irf7	Ifit3	0.95806	50.69	0.693	rgb(225, 85, 86)	1.9956	2,2
Runx2	Galnt3	0.95806	50.69	0.69	rgb(225, 85, 87)	1.9956	None
Sp2	Crtc1	0.95806	50.69	0.688	rgb(225, 86, 87)	1.9956	None
Xbp1	9930014A18Rik	-0.95806	50.69	-6.9E-01	rgb( 67,126,243)	1.9956	None
C030039L03Rik	Muc2	0.95806	50.69	0.685	rgb(225, 86, 88)	1.9956	2,2
Bcl11b	Mllt6	0.95585	50.68	0.678	rgb(224, 87, 89)	1.9954	None
Cebpg	Pck2	0.95585	50.68	0.683	rgb(225, 86, 88)	1.9954	2,2
Elf1	Rassf3	0.95585	50.68	0.685	rgb(225, 86, 88)	1.9954	None
Ets1	Tex2	0.95585	50.68	0.681	rgb(224, 87, 88)	1.9954	None
Etv6	Gripap1	-0.95585	50.68	-6.8E-01	rgb( 69,127,243)	1.9954	None
Irf1	Igtp	0.95585	50.68	0.679	rgb(224, 87, 89)	1.9954	2,2
Prrx1	Cav1	0.95585	50.68	0.68	rgb(224, 87, 88)	1.9954	2,2
Rxra	Emilin1	0.95585	50.68	0.683	rgb(225, 86, 88)	1.9954	None
Sp2	E2f7	0.95585	50.68	0.683	rgb(225, 87, 88)	1.9954	None
Sp2	Ppp1r13l	0.95585	50.68	0.683	rgb(225, 87, 88)	1.9954	None
Sp3	4931406P16Rik	0.95585	50.68	0.682	rgb(225, 87, 88)	1.9954	None
Srebf2	Kdm2b	0.95585	50.68	0.679	rgb(224, 87, 89)	1.9954	None
Stat4	Cyp39a1	0.95585	50.68	0.683	rgb(225, 87, 88)	1.9954	None
Yy2	Slfn3	0.95585	50.68	0.679	rgb(224, 87, 89)	1.9954	None
Sgsm2	Tert	0.95585	50.68	0.678	rgb(224, 87, 89)	1.9954	2,2
Zfp948	Ankrd23	0.95585	50.68	0.676	rgb(224, 88, 89)	1.9954	2,2
Zkscan17	Rabggta	0.95585	50.68	0.683	rgb(225, 87, 88)	1.9954	2,2
Zmat1	Fam120c	0.95585	50.68	0.68	rgb(224, 87, 89)	1.9954	2,2
E2f4	Tnfrsf18	-0.95364	50.67	-6.7E-01	rgb( 71,128,243)	1.9952	None
Egr2	Runx1	0.95364	50.67	0.675	rgb(224, 88, 90)	1.9952	None
Fosl2	Gpsm2	0.95364	50.67	0.669	rgb(224, 89, 90)	1.9952	None
Hif1a	Chm	0.95364	50.67	0.669	rgb(224, 89, 90)	1.9952	None
Irf1	Gbp4	0.95364	50.67	0.669	rgb(224, 89, 91)	1.9952	None
Irf4	Abcd3	-0.95364	50.67	-6.7E-01	rgb( 72,129,242)	1.9952	None
Irf8	Cxcr5	0.95364	50.67	0.67	rgb(224, 89, 90)	1.9952	None
Jun	Kdelc2	-0.95364	50.67	-6.7E-01	rgb( 72,129,242)	1.9952	2,2
Jun	Stat5b	0.95364	50.67	0.669	rgb(224, 89, 91)	1.9952	None
Maf	Aqp3	0.95364	50.67	0.669	rgb(224, 89, 91)	1.9952	None
Patz1	Mboat7	0.95364	50.67	0.669	rgb(224, 89, 91)	1.9952	2,2
Rest	Rbm15	0.95364	50.67	0.67	rgb(224, 89, 90)	1.9952	None
Rxra	Fgf2	0.95364	50.67	0.672	rgb(224, 89, 90)	1.9952	None
Rxra	Slain1	0.95364	50.67	0.67	rgb(224, 89, 90)	1.9952	None
Sp2	Hist3h2bb-ps	-0.95364	50.67	-6.7E-01	rgb( 72,129,242)	1.9952	None
Sp3	Dcakd	-0.95364	50.67	-6.7E-01	rgb( 71,128,243)	1.9952	None
Zbtb7a	Hmgn1	-0.95364	50.67	-6.7E-01	rgb( 71,128,243)	1.9952	None
Zfp467	Wnt10a	0.95364	50.67	0.674	rgb(224, 88, 90)	1.9952	None
Mxd4	Ypel3	0.95364	50.67	0.671	rgb(224, 89, 90)	1.9952	2,2
Zfp146	Ly9	0.95364	50.67	0.672	rgb(224, 89, 90)	1.9952	2,2
Ahrr	Gpr15	0.95144	50.66	0.662	rgb(224, 91, 92)	1.995	2,2
E2f1	Exo1	0.95144	50.66	0.657	rgb(224, 91, 93)	1.995	None
Gfi1	Rgmb	-0.95144	50.66	-6.6E-01	rgb( 74,130,242)	1.995	2,2
Hsf1	Rwdd2a	-0.95144	50.66	-6.6E-01	rgb( 73,130,242)	1.995	None
Irf4	Crtam	-0.95144	50.66	-6.6E-01	rgb( 73,129,242)	1.995	None
Srf	Wdr1	0.95144	50.66	0.663	rgb(224, 90, 92)	1.995	None
Vax2	Avpi1	0.95144	50.66	0.657	rgb(224, 92, 93)	1.995	None
Zfhx3	Ermp1	0.95144	50.66	0.661	rgb(224, 91, 92)	1.995	2,2
Eea1	Ctsw	-0.95144	50.66	-6.6E-01	rgb( 73,129,242)	1.995	2,2
Ddit3	Soat2	0.94923	50.65	0.652	rgb(224, 92, 94)	1.9948	None
Fosl2	Ddr1	0.94923	50.65	0.649	rgb(224, 93, 94)	1.9948	None
Fosl2	Tgm2	0.94923	50.65	0.649	rgb(224, 93, 94)	1.9948	None
Foxo1	Apbb1ip	0.94923	50.65	0.655	rgb(224, 92, 93)	1.9948	None
Hif1a	Mfsd2a	0.94923	50.65	0.648	rgb(224, 93, 95)	1.9948	None
Irf1	Tgtp2	0.94923	50.65	0.653	rgb(224, 92, 94)	1.9948	None
Kdm2b	Adora2a	0.94923	50.65	0.649	rgb(224, 93, 94)	1.9948	2,2
Patz1	Btbd11	0.94923	50.65	0.647	rgb(224, 93, 95)	1.9948	2,2
Srf	Exosc8	-0.94923	50.65	-6.5E-01	rgb( 75,131,242)	1.9948	None
Thap1	Dffb	0.94923	50.65	0.649	rgb(224, 93, 94)	1.9948	None
Vax2	2310007L24Rik	0.94923	50.65	0.646	rgb(224, 94, 95)	1.9948	2,2
Yy2	Fancm	0.94923	50.65	0.646	rgb(224, 94, 95)	1.9948	None
Setdb2	Rara	-0.94923	50.65	-6.5E-01	rgb( 77,132,242)	1.9948	2,2
Zbtb17	Dnmt3a	0.94923	50.65	0.654	rgb(224, 92, 93)	1.9948	2,2
Zfp385a	Abhd4	0.94923	50.65	0.648	rgb(224, 93, 94)	1.9948	2,2
Zfp787	Zfp668	0.94923	50.65	0.648	rgb(224, 93, 94)	1.9948	2,2
Bcl11b	Ahdc1	0.94702	50.64	0.639	rgb(224, 95, 96)	1.9946	None
Cic	Trappc10	0.94702	50.64	0.644	rgb(224, 94, 95)	1.9946	None
Crem	Galc	0.94702	50.64	0.639	rgb(224, 95, 96)	1.9946	None
Ets1	Slc9a3r1	0.94702	50.64	0.638	rgb(224, 95, 97)	1.9946	None
Irf1	Gbp6	0.94702	50.64	0.642	rgb(224, 94, 96)	1.9946	2,2
Irf1	Gbp7	0.94702	50.64	0.64	rgb(224, 95, 96)	1.9946	None
Irf4	Gdpd5	-0.94702	50.64	-6.4E-01	rgb( 79,133,241)	1.9946	None
Irf4	Slfn2	0.94702	50.64	0.644	rgb(224, 94, 95)	1.9946	None
Irf4	Srgap3	-0.94702	50.64	-6.4E-01	rgb( 79,133,241)	1.9946	None
Irf7	Pydc4	0.94702	50.64	0.636	rgb(224, 96, 97)	1.9946	2,2
Klf2	Fundc2	0.94702	50.64	0.635	rgb(224, 96, 97)	1.9946	None
Maf	Ctla2a	0.94702	50.64	0.637	rgb(224, 95, 97)	1.9946	None
Mxi1	Cxcr4	0.94702	50.64	0.635	rgb(224, 96, 97)	1.9946	None
Osr2	Serpinb1b	0.94702	50.64	0.636	rgb(224, 96, 97)	1.9946	2,2
Sox5	Mab21l2	0.94702	50.64	0.643	rgb(224, 94, 95)	1.9946	2,2
Sp2	Gm12942	-0.94702	50.64	-6.4E-01	rgb( 79,133,241)	1.9946	None
Sp4	Cnnm3	-0.94702	50.64	-6.4E-01	rgb( 77,132,241)	1.9946	None
Vax2	Dab2	0.94702	50.64	0.637	rgb(224, 95, 97)	1.9946	2,2
Vax2	Il17re	0.94702	50.64	0.639	rgb(224, 95, 96)	1.9946	2,2
Adnp	Dcxr	-0.94702	50.64	-6.4E-01	rgb( 78,133,241)	1.9946	2,2
Klf6	Crtc1	-0.94702	50.64	-6.4E-01	rgb( 79,133,241)	1.9946	2,2
Mxd3	Smtn	0.94702	50.64	0.642	rgb(224, 94, 96)	1.9946	2,2
Ncoa1	Tmem184b	0.94702	50.64	0.636	rgb(224, 96, 97)	1.9946	2,2
Terf1	2310033P09Rik	0.94702	50.64	0.642	rgb(224, 94, 96)	1.9946	2,2
Zfp329	Gripap1	0.94702	50.64	0.641	rgb(224, 95, 96)	1.9946	2,2
Zfp429	Apold1	-0.94702	50.64	-6.4E-01	rgb( 77,132,241)	1.9946	2,2
Zfp429	Megf8	-0.94702	50.64	-6.4E-01	rgb( 79,133,241)	1.9946	2,2
Zfp629	Dnmt3b	0.94702	50.64	0.642	rgb(224, 94, 96)	1.9946	2,2
Zfp808	Tyms	0.94702	50.64	0.642	rgb(224, 94, 96)	1.9946	2,2
Bhlhe40	Ndrg2	0.94481	50.63	0.633	rgb(224, 96, 97)	1.9944	None
Cebpg	Slc7a3	0.94481	50.63	0.634	rgb(224, 96, 97)	1.9944	2,2
Creb3l2	Syn1	0.94481	50.63	0.627	rgb(224, 97, 98)	1.9944	2,2
Ets1	Pdcd1	-0.94481	50.63	-6.3E-01	rgb( 81,134,241)	1.9944	None
Fosl2	Ptprf	0.94481	50.63	0.631	rgb(224, 96, 98)	1.9944	None
Irf1	Insrr	0.94481	50.63	0.626	rgb(224, 97, 99)	1.9944	2,2
Irf2	Wipf1	0.94481	50.63	0.629	rgb(224, 97, 98)	1.9944	None
Irf4	Abcb9	-0.94481	50.63	-6.3E-01	rgb( 81,134,241)	1.9944	None
Irf4	Loxl2	-0.94481	50.63	-6.3E-01	rgb( 81,134,241)	1.9944	2,2
Irf5	St14	0.94481	50.63	0.633	rgb(224, 96, 97)	1.9944	2,2
Myc	Tmem43	-0.94481	50.63	-6.3E-01	rgb( 79,133,241)	1.9944	None
Rara	Ifih1	-0.94481	50.63	-6.3E-01	rgb( 81,134,241)	1.9944	None
Scrt1	Cyp2s1	0.94481	50.63	0.631	rgb(224, 96, 98)	1.9944	2,2
Sp2	Arhgap33	0.94481	50.63	0.628	rgb(224, 97, 98)	1.9944	None
Sp2	Map4k5	-0.94481	50.63	-6.3E-01	rgb( 81,134,241)	1.9944	None
Sp4	Nrf1	-0.94481	50.63	-6.3E-01	rgb( 80,134,241)	1.9944	None
Sp4	Ptpn2	0.94481	50.63	0.634	rgb(224, 96, 97)	1.9944	None
Stat1	Dtx3l	0.94481	50.63	0.634	rgb(224, 96, 97)	1.9944	None
Stat1	Slain1	0.94481	50.63	0.633	rgb(224, 96, 97)	1.9944	None
Stat4	Nudt6	-0.94481	50.63	-6.3E-01	rgb( 81,134,241)	1.9944	None
Xbp1	Gpatch4	-0.94481	50.63	-6.3E-01	rgb( 80,134,241)	1.9944	2,2
Zfp467	Sspo	0.94481	50.63	0.626	rgb(224, 97, 99)	1.9944	2,2
Zfx	Cisd3	-0.94481	50.63	-6.3E-01	rgb( 81,134,241)	1.9944	2,2
Zfp277	Tmem35	0.94481	50.63	0.634	rgb(224, 96, 97)	1.9944	2,2
Zfp932	1700019G17Rik	0.94481	50.63	0.635	rgb(224, 96, 97)	1.9944	2,2
Atf5	Minpp1	-0.94261	50.62	-6.2E-01	rgb( 83,135,240)	1.9942	2,2
Elf1	Rnf125	0.94261	50.62	0.624	rgb(224, 98, 99)	1.9942	None
Epas1	Gsn	0.94261	50.62	0.621	rgb(224, 98,100)	1.9942	2,2
Etv6	Il12rb1	0.94261	50.62	0.624	rgb(224, 98, 99)	1.9942	None
Hbp1	Rpusd2	-0.94261	50.62	-6.2E-01	rgb( 83,135,241)	1.9942	None
Ikzf3	Il10	0.94261	50.62	0.618	rgb(224, 99,100)	1.9942	None
Ikzf3	Il10ra	0.94261	50.62	0.62	rgb(224, 99,100)	1.9942	None
Ikzf4	Lta	0.94261	50.62	0.619	rgb(224, 99,100)	1.9942	None
Irf4	Cxcl3	-0.94261	50.62	-6.2E-01	rgb( 82,135,241)	1.9942	None
Irf7	Gm6548	0.94261	50.62	0.624	rgb(224, 98, 99)	1.9942	2,2
Nfkb1	Emb	-0.94261	50.62	-6.2E-01	rgb( 83,136,240)	1.9942	None
Nfkb2	Csf2	0.94261	50.62	0.616	rgb(224, 99,101)	1.9942	2,2
Patz1	Rgs16	-0.94261	50.62	-6.2E-01	rgb( 81,135,241)	1.9942	None
Plagl1	Cd180	0.94261	50.62	0.624	rgb(224, 98, 99)	1.9942	2,2
Runx2	Basp1	0.94261	50.62	0.622	rgb(224, 98, 99)	1.9942	2,2
Sp2	Zcchc2	0.94261	50.62	0.615	rgb(224, 99,101)	1.9942	None
Srebf2	Adipor2	0.94261	50.62	0.622	rgb(224, 98,100)	1.9942	None
Xbp1	Rpl36al	-0.94261	50.62	-6.2E-01	rgb( 82,135,241)	1.9942	None
Zbtb7a	Bcl11b	0.94261	50.62	0.621	rgb(224, 98,100)	1.9942	None
Zbtb7a	Sec14l1	0.94261	50.62	0.617	rgb(224, 99,100)	1.9942	None
Zbtb7b	Atcay	0.94261	50.62	0.616	rgb(224, 99,101)	1.9942	None
Dpf1	Rbfox2	0.94261	50.62	0.617	rgb(224, 99,100)	1.9942	2,2
Whsc1	Rfwd3	0.94261	50.62	0.621	rgb(224, 98,100)	1.9942	2,2
Arid3b	Ccdc107	-0.9404	50.61	-6.1E-01	rgb( 85,136,240)	1.994	None
Crem	Agpat9	0.9404	50.61	0.612	rgb(224,100,101)	1.994	2,2
Egr1	Trib1	0.9404	50.61	0.605	rgb(224,101,103)	1.994	None
Epas1	Myo6	0.9404	50.61	0.609	rgb(224,101,102)	1.994	2,2
Epas1	Satb1	0.9404	50.61	0.613	rgb(224,100,101)	1.994	None
Ets1	Dmxl2	-0.9404	50.61	-6.1E-01	rgb( 86,137,240)	1.994	2,2
Etv4	Dusp9	0.9404	50.61	0.61	rgb(224,101,102)	1.994	2,2
Etv4	Taf7	-0.9404	50.61	-6.1E-01	rgb( 85,137,240)	1.994	None
Etv6	Skap2	0.9404	50.61	0.615	rgb(224,100,101)	1.994	None
Fosl2	Cxcr1	0.9404	50.61	0.613	rgb(224,100,101)	1.994	None
Fosl2	Tbc1d30	0.9404	50.61	0.609	rgb(224,101,102)	1.994	None
Hlx	Tmem163	0.9404	50.61	0.614	rgb(224,100,101)	1.994	2,2
Irf4	Nox1	-0.9404	50.61	-6.1E-01	rgb( 86,137,240)	1.994	2,2
Irf4	Ptprf	0.9404	50.61	0.609	rgb(224,101,102)	1.994	None
Klf13	Aen	-0.9404	50.61	-6.1E-01	rgb( 86,137,240)	1.994	None
Klf2	Gpr146	0.9404	50.61	0.612	rgb(224,100,101)	1.994	None
Mxi1	Rnf181	0.9404	50.61	0.615	rgb(224,100,101)	1.994	2,2
Nfat5	Traf6	0.9404	50.61	0.611	rgb(224,100,101)	1.994	None
Nfkb2	Psd	0.9404	50.61	0.608	rgb(224,101,102)	1.994	None
Nr4a2	Gpr65	0.9404	50.61	0.606	rgb(224,101,103)	1.994	None
Nr4a2	Tapbpl	0.9404	50.61	0.611	rgb(224,100,102)	1.994	2,2
Patz1	Dusp6	0.9404	50.61	0.611	rgb(224,100,102)	1.994	None
Rara	Prkab2	0.9404	50.61	0.613	rgb(224,100,101)	1.994	None
Rela	Ifit2	-0.9404	50.61	-6.1E-01	rgb( 84,136,240)	1.994	None
Rela	Ppic	-0.9404	50.61	-6.1E-01	rgb( 84,136,240)	1.994	None
Sox5	Serpinf1	0.9404	50.61	0.609	rgb(224,101,102)	1.994	2,2
Sox5	Tbc1d30	-0.9404	50.61	-6.1E-01	rgb( 84,136,240)	1.994	None
Sp110	Max	0.9404	50.61	0.614	rgb(224,100,101)	1.994	2,2
Sp2	Slc9a8	0.9404	50.61	0.614	rgb(224,100,101)	1.994	None
Sp3	Lgals1	-0.9404	50.61	-6.1E-01	rgb( 85,137,240)	1.994	None
Sp4	Acox3	0.9404	50.61	0.607	rgb(224,101,102)	1.994	None
Tcf12	H2-Ab1	-0.9404	50.61	-6.1E-01	rgb( 85,137,240)	1.994	None
Tead1	Ikzf4	0.9404	50.61	0.612	rgb(224,100,101)	1.994	2,2
Vax2	Nebl	0.9404	50.61	0.613	rgb(224,100,101)	1.994	2,2
Yy2	Acin1	0.9404	50.61	0.614	rgb(224,100,101)	1.994	None
Zfp219	Stat4	0.9404	50.61	0.613	rgb(224,100,101)	1.994	None
Zfp281	Bcl2l11	0.9404	50.61	0.612	rgb(224,100,101)	1.994	None
Ahdc1	Zfp831	0.9404	50.61	0.606	rgb(224,101,102)	1.994	2,2
Ankzf1	Pdia2	0.9404	50.61	0.612	rgb(224,100,101)	1.994	2,2
Mbnl2	C2cd2l	0.9404	50.61	0.607	rgb(224,101,102)	1.994	2,2
Thap3	Cox7a2l	0.9404	50.61	0.609	rgb(224,101,102)	1.994	2,2
Zeb2	Akr1b8	0.9404	50.61	0.607	rgb(224,101,102)	1.994	2,2
Zfp367	Cenpm	0.9404	50.61	0.61	rgb(224,101,102)	1.994	2,2
Zfp385a	Dcxr	0.9404	50.61	0.615	rgb(224,100,101)	1.994	2,2
Zfp473	Stat2	0.9404	50.61	0.608	rgb(224,101,102)	1.994	2,2
Zfp513	Vdac1	-0.9404	50.61	-6.1E-01	rgb( 85,137,240)	1.994	2,2
Zfp956	Ankrd23	0.9404	50.61	0.609	rgb(224,101,102)	1.994	2,2
Ebf1	Bend3	-0.93819	50.6	-6.0E-01	rgb( 87,138,240)	1.9938	None
Egr1	1700025G04Rik	-0.93819	50.6	-6.0E-01	rgb( 88,138,240)	1.9938	None
Egr2	Arhgef6	-0.93819	50.6	-6.0E-01	rgb( 88,138,240)	1.9938	None
Elk4	Tacc1	0.93819	50.6	0.604	rgb(224,102,103)	1.9938	2,2
Etv6	Tesk2	-0.93819	50.6	-6.0E-01	rgb( 88,138,240)	1.9938	None
Fos	Grap	0.93819	50.6	0.598	rgb(224,103,104)	1.9938	None
Foxo1	Mtss1	0.93819	50.6	0.603	rgb(224,102,103)	1.9938	None
Irf4	Dlk1	-0.93819	50.6	-6.0E-01	rgb( 88,138,240)	1.9938	2,2
Irf4	Penk	-0.93819	50.6	-6.0E-01	rgb( 86,137,240)	1.9938	None
Irf8	Auh	-0.93819	50.6	-6.0E-01	rgb( 87,138,240)	1.9938	None
Jund	Socs1	0.93819	50.6	0.596	rgb(224,103,104)	1.9938	None
Kdm2b	Mxd1	-0.93819	50.6	-6.0E-01	rgb( 86,137,240)	1.9938	2,2
Klf13	Ndrg1	0.93819	50.6	0.601	rgb(224,102,103)	1.9938	None
Klf2	Kcna3	-0.93819	50.6	-6.0E-01	rgb( 88,138,240)	1.9938	None
Maf	Emp1	0.93819	50.6	0.596	rgb(224,103,104)	1.9938	None
Maf	Tex261	0.93819	50.6	0.604	rgb(224,102,103)	1.9938	None
Mybl1	4632434I11Rik	0.93819	50.6	0.6	rgb(224,102,104)	1.9938	2,2
Nfkb2	Ets1	-0.93819	50.6	-6.0E-01	rgb( 87,138,240)	1.9938	None
Nfkb2	Tspan3	0.93819	50.6	0.604	rgb(224,102,103)	1.9938	2,2
Scrt1	Parp6	0.93819	50.6	0.602	rgb(224,102,103)	1.9938	None
Smad3	Ifi27l2a	-0.93819	50.6	-6.0E-01	rgb( 87,138,240)	1.9938	None
Sp4	Dctn4	0.93819	50.6	0.598	rgb(224,103,104)	1.9938	None
Stat2	Dtx3l	0.93819	50.6	0.603	rgb(224,102,103)	1.9938	None
Tcf12	1190002N15Rik	-0.93819	50.6	-6.0E-01	rgb( 88,138,240)	1.9938	None
Vax2	Myo1f	0.93819	50.6	0.596	rgb(224,103,104)	1.9938	2,2
Zfp202	Dusp12	0.93819	50.6	0.598	rgb(224,103,104)	1.9938	2,2
C030039L03Rik	Kcnc3	0.93819	50.6	0.598	rgb(224,103,104)	1.9938	2,2
Zfp429	H60c	-0.93819	50.6	-6.0E-01	rgb( 86,137,240)	1.9938	2,2
Zfp536	Zfhx3	0.93819	50.6	0.596	rgb(224,103,104)	1.9938	2,2
Atf3	Nfil3	0.93598	50.59	0.588	rgb(223,105,106)	1.9936	None
Atf6	P2ry2	0.93598	50.59	0.591	rgb(223,104,105)	1.9936	2,2
Bcl11b	Ncoa1	0.93598	50.59	0.588	rgb(223,105,106)	1.9936	None
Bcl6b	Napb	0.93598	50.59	0.589	rgb(223,105,106)	1.9936	None
Egr2	Mpzl3	0.93598	50.59	0.592	rgb(224,104,105)	1.9936	2,2
Epas1	Rnd3	0.93598	50.59	0.589	rgb(223,104,106)	1.9936	2,2
Ets1	Pdcd1lg2	-0.93598	50.59	-5.9E-01	rgb( 89,139,239)	1.9936	None
Fosl2	L3mbtl3	-0.93598	50.59	-5.9E-01	rgb( 90,140,239)	1.9936	None
Hif1a	Satb1	0.93598	50.59	0.586	rgb(223,105,106)	1.9936	None
Hsf1	Ifi27l2a	-0.93598	50.59	-5.9E-01	rgb( 90,139,239)	1.9936	None
Ikzf2	Cd160	0.93598	50.59	0.589	rgb(223,104,106)	1.9936	2,2
Irf4	Atp2b4	0.93598	50.59	0.593	rgb(224,104,105)	1.9936	None
Irf4	Icosl	-0.93598	50.59	-5.9E-01	rgb( 88,139,240)	1.9936	None
Irf4	Nrgn	-0.93598	50.59	-5.9E-01	rgb( 90,140,239)	1.9936	None
Irf7	Oas1b	0.93598	50.59	0.595	rgb(224,103,105)	1.9936	None
Klf2	Ccr7	0.93598	50.59	0.592	rgb(224,104,105)	1.9936	None
Klf2	Ttyh3	0.93598	50.59	0.593	rgb(224,104,105)	1.9936	2,2
Klf4	Gbp2	0.93598	50.59	0.586	rgb(223,105,106)	1.9936	None
Maf	Stab1	0.93598	50.59	0.588	rgb(223,105,106)	1.9936	None
Myc	Lactb	-0.93598	50.59	-5.9E-01	rgb( 89,139,239)	1.9936	None
Nr2f6	Rilpl2	0.93598	50.59	0.594	rgb(224,103,105)	1.9936	None
Nr4a2	Arhgap26	-0.93598	50.59	-5.9E-01	rgb( 90,140,239)	1.9936	None
Nr4a2	Fosl2	0.93598	50.59	0.593	rgb(224,104,105)	1.9936	2,2
Nr4a3	Nr4a1	0.93598	50.59	0.591	rgb(224,104,105)	1.9936	2,2
Pou2f2	Klri2	-0.93598	50.59	-5.9E-01	rgb( 90,140,239)	1.9936	None
Rbpj	Nfil3	0.93598	50.59	0.59	rgb(223,104,106)	1.9936	2,2
Sp2	Pml	0.93598	50.59	0.588	rgb(223,105,106)	1.9936	None
Sp6	Lrrc66	-0.93598	50.59	-5.9E-01	rgb( 90,140,239)	1.9936	2,2
Stat4	Lrp8	-0.93598	50.59	-5.9E-01	rgb( 89,139,239)	1.9936	None
Tcf12	Pafah1b3	-0.93598	50.59	-5.9E-01	rgb( 89,139,239)	1.9936	2,2
Tcf4	Fads2	0.93598	50.59	0.592	rgb(224,104,105)	1.9936	2,2
Tead1	Fut7	0.93598	50.59	0.59	rgb(223,104,106)	1.9936	2,2
Tead1	Nedd9	-0.93598	50.59	-5.9E-01	rgb( 88,139,240)	1.9936	None
Tead1	Rragd	0.93598	50.59	0.595	rgb(224,103,105)	1.9936	2,2
Vax2	Inpp4a	0.93598	50.59	0.586	rgb(223,105,106)	1.9936	2,2
Xbp1	Bpnt1	-0.93598	50.59	-5.9E-01	rgb( 89,139,239)	1.9936	None
Zbtb6	Cstf2t	0.93598	50.59	0.592	rgb(224,104,105)	1.9936	2,2
Rbck1	Slc9a8	0.93598	50.59	0.593	rgb(224,104,105)	1.9936	2,2
Thap3	Dpm3	0.93598	50.59	0.593	rgb(224,104,105)	1.9936	2,2
Zbtb34	Dnmt3b	0.93598	50.59	0.588	rgb(223,105,106)	1.9936	2,2
Zfp276	Trappc10	0.93598	50.59	0.591	rgb(224,104,105)	1.9936	2,2
Zfp329	Neat1	0.93598	50.59	0.587	rgb(223,105,106)	1.9936	2,2
Zfp385a	9030617O03Rik	0.93598	50.59	0.591	rgb(224,104,105)	1.9936	2,2
Zfp874a	Rin2	0.93598	50.59	0.587	rgb(223,105,106)	1.9936	2,2
Zfp960	Ifi204	0.93598	50.59	0.59	rgb(223,104,106)	1.9936	2,2
Ahrr	Pdpn	0.93378	50.58	0.585	rgb(223,105,106)	1.9934	2,2
Cux1	Fam20a	0.93378	50.58	0.583	rgb(223,106,107)	1.9934	2,2
Egr1	Arfgap3	-0.93378	50.58	-5.8E-01	rgb( 91,141,239)	1.9934	None
Elf1	Coro7	0.93378	50.58	0.58	rgb(223,106,107)	1.9934	None
Elf1	Mafg	-0.93378	50.58	-5.8E-01	rgb( 91,141,239)	1.9934	None
Etv4	Pdgfrb	0.93378	50.58	0.581	rgb(223,106,107)	1.9934	2,2
Etv6	Tbx21	0.93378	50.58	0.579	rgb(223,106,108)	1.9934	None
Fosl2	Arid5a	0.93378	50.58	0.576	rgb(223,107,108)	1.9934	None
Foxf2	Myo3b	0.93378	50.58	0.58	rgb(223,106,107)	1.9934	None
Foxo3	Map3k1	0.93378	50.58	0.584	rgb(223,105,107)	1.9934	None
Foxp1	Xpnpep1	-0.93378	50.58	-5.8E-01	rgb( 91,141,239)	1.9934	None
Foxs1	Selp	-0.93378	50.58	-5.8E-01	rgb( 91,141,239)	1.9934	None
Hes1	Smagp	0.93378	50.58	0.576	rgb(223,107,108)	1.9934	2,2
Hlx	Tspan13	0.93378	50.58	0.577	rgb(223,107,108)	1.9934	2,2
Irf4	Itga5	0.93378	50.58	0.585	rgb(223,105,106)	1.9934	None
Irf5	Pla1a	0.93378	50.58	0.579	rgb(223,106,107)	1.9934	None
Irf7	Cxcl10	0.93378	50.58	0.584	rgb(223,105,107)	1.9934	None
Irf7	Gbp9	0.93378	50.58	0.584	rgb(223,105,107)	1.9934	2,2
Irf7	Isg20	0.93378	50.58	0.577	rgb(223,107,108)	1.9934	None
Irf7	Mx2	0.93378	50.58	0.581	rgb(223,106,107)	1.9934	None
Klf10	Rara	0.93378	50.58	0.584	rgb(223,106,107)	1.9934	None
Maf	Pdpn	0.93378	50.58	0.577	rgb(223,107,108)	1.9934	None
Mxi1	Clybl	0.93378	50.58	0.579	rgb(223,106,108)	1.9934	2,2
Nfatc4	Cebpb	0.93378	50.58	0.584	rgb(223,105,107)	1.9934	2,2
Nfil3	Htr1b	0.93378	50.58	0.58	rgb(223,106,107)	1.9934	None
Nfkb1	Fbxo11	0.93378	50.58	0.579	rgb(223,106,108)	1.9934	None
Plagl1	Slc7a1	0.93378	50.58	0.578	rgb(223,107,108)	1.9934	2,2
Rorc	Cd5l	0.93378	50.58	0.585	rgb(223,105,107)	1.9934	None
Sp2	Hist2h4	-0.93378	50.58	-5.8E-01	rgb( 90,140,239)	1.9934	None
Sp4	Syde1	0.93378	50.58	0.579	rgb(223,106,108)	1.9934	None
Sp4	Ubtd1	0.93378	50.58	0.577	rgb(223,107,108)	1.9934	None
Sp6	Plxnd1	0.93378	50.58	0.583	rgb(223,106,107)	1.9934	None
Tcf12	Mndal	0.93378	50.58	0.58	rgb(223,106,107)	1.9934	None
Trerf1	Rab8b	-0.93378	50.58	-5.8E-01	rgb( 91,140,239)	1.9934	2,2
Yy2	Rabgap1l	-0.93378	50.58	-5.8E-01	rgb( 91,140,239)	1.9934	None
Zbtb7b	Arid3a	0.93378	50.58	0.578	rgb(223,107,108)	1.9934	None
Zfhx3	Zfp362	0.93378	50.58	0.577	rgb(223,107,108)	1.9934	None
Dpf1	Porcn	0.93378	50.58	0.581	rgb(223,106,107)	1.9934	2,2
Sgsm2	Ercc5	0.93378	50.58	0.578	rgb(223,107,108)	1.9934	2,2
Sgsm2	Tg	0.93378	50.58	0.578	rgb(223,107,108)	1.9934	2,2
Tbx6	Vasn	0.93378	50.58	0.583	rgb(223,106,107)	1.9934	2,2
Zbed3	Zadh2	0.93378	50.58	0.578	rgb(223,107,108)	1.9934	2,2
Zfp169	Inpp4a	0.93378	50.58	0.581	rgb(223,106,107)	1.9934	2,2
Zfp367	Rpa2	0.93378	50.58	0.576	rgb(223,107,108)	1.9934	2,2
Zfp385a	Map3k1	-0.93378	50.58	-5.8E-01	rgb( 91,140,239)	1.9934	2,2
Zfp386	Atp6v1d	0.93378	50.58	0.578	rgb(223,107,108)	1.9934	2,2
Ar	Zfp831	0.93157	50.57	0.571	rgb(223,108,109)	1.9932	None
Atf3	Vldlr	0.93157	50.57	0.566	rgb(223,109,110)	1.9932	None
Bhlhe40	Edem1	0.93157	50.57	0.573	rgb(223,108,109)	1.9932	None
Cebpg	Trib3	0.93157	50.57	0.574	rgb(223,107,109)	1.9932	2,2
Cux1	Epb4.1l2	0.93157	50.57	0.565	rgb(223,109,110)	1.9932	2,2
E2f4	Lrp8	0.93157	50.57	0.573	rgb(223,108,109)	1.9932	None
E2f4	Txndc17	-0.93157	50.57	-5.7E-01	rgb( 92,141,239)	1.9932	None
Elk3	Dusp14	0.93157	50.57	0.574	rgb(223,107,109)	1.9932	2,2
Elk3	Tmem19	0.93157	50.57	0.57	rgb(223,108,109)	1.9932	None
Ets2	Sept9	-0.93157	50.57	-5.7E-01	rgb( 93,141,239)	1.9932	None
Fos	Ifi27l2a	0.93157	50.57	0.573	rgb(223,108,109)	1.9932	None
Foxf2	Nhs	0.93157	50.57	0.566	rgb(223,109,110)	1.9932	2,2
Foxf2	Sdc1	0.93157	50.57	0.568	rgb(223,109,110)	1.9932	2,2
Foxs1	Mylk2	0.93157	50.57	0.567	rgb(223,109,110)	1.9932	2,2
Hbp1	Ifnar1	0.93157	50.57	0.567	rgb(223,109,110)	1.9932	None
Hif1a	B3gnt3	0.93157	50.57	0.572	rgb(223,108,109)	1.9932	None
Hif1a	Sco1	0.93157	50.57	0.572	rgb(223,108,109)	1.9932	None
Ikzf3	Spn	-0.93157	50.57	-5.7E-01	rgb( 92,141,239)	1.9932	2,2
Irf2	Gatsl2	0.93157	50.57	0.566	rgb(223,109,110)	1.9932	None
Irf4	Chst15	0.93157	50.57	0.574	rgb(223,107,109)	1.9932	None
Irf5	Gfi1	-0.93157	50.57	-5.7E-01	rgb( 94,142,239)	1.9932	None
Irf8	Bcl3	0.93157	50.57	0.572	rgb(223,108,109)	1.9932	None
Klf13	Zfp146	-0.93157	50.57	-5.7E-01	rgb( 94,142,238)	1.9932	None
Lyl1	Lix1l	0.93157	50.57	0.571	rgb(223,108,109)	1.9932	None
Myb	Col15a1	-0.93157	50.57	-5.7E-01	rgb( 94,142,239)	1.9932	None
Nr4a1	Nfkbie	0.93157	50.57	0.575	rgb(223,107,108)	1.9932	2,2
Nr4a3	Dpy19l3	-0.93157	50.57	-5.7E-01	rgb( 94,142,239)	1.9932	None
Prrx1	Fat1	0.93157	50.57	0.569	rgb(223,108,109)	1.9932	2,2
Runx1	Npc2	-0.93157	50.57	-5.7E-01	rgb( 94,142,239)	1.9932	None
Runx2	Gzmb	0.93157	50.57	0.573	rgb(223,108,109)	1.9932	None
Rxra	Jazf1	0.93157	50.57	0.568	rgb(223,108,110)	1.9932	None
Sox21	Car5b	-0.93157	50.57	-5.7E-01	rgb( 94,142,239)	1.9932	None
Sp2	Dcakd	0.93157	50.57	0.574	rgb(223,107,108)	1.9932	None
Sp2	Fbxo18	-0.93157	50.57	-5.7E-01	rgb( 92,141,239)	1.9932	None
Sp2	Nfat5	0.93157	50.57	0.569	rgb(223,108,110)	1.9932	None
Sp2	Smpd4	0.93157	50.57	0.568	rgb(223,109,110)	1.9932	None
Sp4	Utp20	-0.93157	50.57	-5.7E-01	rgb( 93,141,239)	1.9932	None
Tcf3	Sh2d3c	0.93157	50.57	0.571	rgb(223,108,109)	1.9932	None
Thap1	Rpa2	0.93157	50.57	0.574	rgb(223,107,108)	1.9932	None
Vax2	Cxcl3	0.93157	50.57	0.574	rgb(223,107,108)	1.9932	2,2
Yy2	Smek1	0.93157	50.57	0.57	rgb(223,108,109)	1.9932	None
Zbtb7c	Scarf2	0.93157	50.57	0.567	rgb(223,109,110)	1.9932	2,2
Zfp263	Gpsm2	-0.93157	50.57	-5.7E-01	rgb( 94,142,238)	1.9932	None
Sgsm2	Ivd	0.93157	50.57	0.568	rgb(223,108,110)	1.9932	2,2
Sgsm2	Per3	0.93157	50.57	0.572	rgb(223,108,109)	1.9932	2,2
Zfp365	Psrc1	0.93157	50.57	0.567	rgb(223,109,110)	1.9932	2,2
Zfp367	Dtl	0.93157	50.57	0.572	rgb(223,108,109)	1.9932	2,2
Zfp367	Fam111a	0.93157	50.57	0.573	rgb(223,108,109)	1.9932	2,2
Zfp385a	Ppm1d	0.93157	50.57	0.568	rgb(223,108,110)	1.9932	2,2
Zfp429	Snhg6	0.93157	50.57	0.572	rgb(223,108,109)	1.9932	2,2
Zfp429	Zfp874a	0.93157	50.57	0.569	rgb(223,108,109)	1.9932	2,2
Zfp536	Rpl10a	0.93157	50.57	0.57	rgb(223,108,109)	1.9932	2,2
Zfp629	Mpzl3	-0.93157	50.57	-5.7E-01	rgb( 93,142,239)	1.9932	2,2
Zfp750	Robo3	0.93157	50.57	0.566	rgb(223,109,110)	1.9932	2,2
Zfp787	Ocrl	-0.93157	50.57	-5.7E-01	rgb( 92,141,239)	1.9932	2,2
Zfp869	Ets2	0.93157	50.57	0.567	rgb(223,109,110)	1.9932	2,2
Arid3a	Pdxp	0.92936	50.56	0.562	rgb(223,110,111)	1.993	None
Atf5	Hmox1	0.92936	50.56	0.563	rgb(223,109,111)	1.993	None
Batf	Pnkd	0.92936	50.56	0.564	rgb(223,109,110)	1.993	None
Bhlhe40	Tnip3	0.92936	50.56	0.564	rgb(223,109,110)	1.993	2,2
Cebpg	Ddit3	0.92936	50.56	0.556	rgb(223,111,112)	1.993	None
Cebpg	Gpt2	0.92936	50.56	0.561	rgb(223,110,111)	1.993	2,2
Elf1	Cmah	0.92936	50.56	0.561	rgb(223,110,111)	1.993	None
Elf1	Kdm2b	0.92936	50.56	0.562	rgb(223,110,111)	1.993	None
Epas1	Mllt3	0.92936	50.56	0.565	rgb(223,109,110)	1.993	None
Ets1	Ikzf4	0.92936	50.56	0.558	rgb(223,110,111)	1.993	None
Etv4	Galm	0.92936	50.56	0.557	rgb(223,111,112)	1.993	2,2
Etv4	Mboat7	0.92936	50.56	0.563	rgb(223,109,111)	1.993	2,2
Etv6	Klf3	-0.92936	50.56	-5.6E-01	rgb( 95,143,238)	1.993	None
Fos	Rpn1	-0.92936	50.56	-5.6E-01	rgb( 96,143,238)	1.993	None
Fosl2	Lbp	0.92936	50.56	0.563	rgb(223,109,111)	1.993	None
Fosl2	Nav2	0.92936	50.56	0.561	rgb(223,110,111)	1.993	None
Foxp1	5430421N21Rik	-0.92936	50.56	-5.6E-01	rgb( 95,143,238)	1.993	2,2
Hic1	Itga4	0.92936	50.56	0.558	rgb(223,110,111)	1.993	None
Ikzf3	Smad3	0.92936	50.56	0.559	rgb(223,110,111)	1.993	None
Irf1	Gbp9	0.92936	50.56	0.562	rgb(223,110,111)	1.993	2,2
Irf4	Atp8b4	-0.92936	50.56	-5.6E-01	rgb( 97,144,238)	1.993	None
Irf4	Atxn1	0.92936	50.56	0.562	rgb(223,110,111)	1.993	None
Irf4	Pgrmc1	-0.92936	50.56	-5.6E-01	rgb( 95,143,238)	1.993	None
Jun	Cd160	-0.92936	50.56	-5.6E-01	rgb( 96,143,238)	1.993	2,2
Jun	Osm	0.92936	50.56	0.561	rgb(223,110,111)	1.993	2,2
Jun	Pwwp2b	0.92936	50.56	0.557	rgb(223,111,112)	1.993	2,2
Kdm2b	Lrch1	0.92936	50.56	0.558	rgb(223,111,112)	1.993	2,2
Klf8	Tspan17	0.92936	50.56	0.557	rgb(223,111,112)	1.993	None
Maf	Fam20a	0.92936	50.56	0.556	rgb(223,111,112)	1.993	None
Mef2b	Mapk13	0.92936	50.56	0.565	rgb(223,109,110)	1.993	2,2
Nfatc4	Gpr153	0.92936	50.56	0.556	rgb(223,111,112)	1.993	2,2
Nr2f6	Kcnb1	0.92936	50.56	0.555	rgb(223,111,112)	1.993	2,2
Nr4a3	B4galnt4	-0.92936	50.56	-5.6E-01	rgb( 94,142,238)	1.993	2,2
Patz1	Gart	0.92936	50.56	0.562	rgb(223,110,111)	1.993	None
Pparg	Dgkk	0.92936	50.56	0.563	rgb(223,109,111)	1.993	2,2
Rfx1	Samsn1	-0.92936	50.56	-5.6E-01	rgb( 95,143,238)	1.993	None
Sp3	Cnnm4	0.92936	50.56	0.558	rgb(223,110,112)	1.993	None
Sp4	Ccdc134	-0.92936	50.56	-5.6E-01	rgb( 96,144,238)	1.993	None
Sp4	Pex19	-0.92936	50.56	-5.6E-01	rgb( 95,143,238)	1.993	None
Sp4	Sla2	0.92936	50.56	0.561	rgb(223,110,111)	1.993	None
Sp6	Spn	-0.92936	50.56	-5.6E-01	rgb( 95,143,238)	1.993	2,2
Spib	Snx11	0.92936	50.56	0.563	rgb(223,109,111)	1.993	2,2
Stat1	Icam1	0.92936	50.56	0.558	rgb(223,110,112)	1.993	None
Stat4	Tnnt1	0.92936	50.56	0.561	rgb(223,110,111)	1.993	None
Thra	Insig1	-0.92936	50.56	-5.6E-01	rgb( 95,143,238)	1.993	None
Twist1	Fam160a1	0.92936	50.56	0.558	rgb(223,110,111)	1.993	2,2
Vax2	Il17a	0.92936	50.56	0.565	rgb(223,109,110)	1.993	2,2
Zfp263	Ankrd55	-0.92936	50.56	-5.6E-01	rgb( 97,144,238)	1.993	None
Zfp281	Fas	0.92936	50.56	0.562	rgb(223,110,111)	1.993	None
Zfx	Aldh4a1	0.92936	50.56	0.558	rgb(223,110,112)	1.993	None
C030039L03Rik	Plod2	0.92936	50.56	0.563	rgb(223,109,111)	1.993	2,2
C030039L03Rik	Prkab2	0.92936	50.56	0.565	rgb(223,109,110)	1.993	2,2
Mbnl2	Inpp1	0.92936	50.56	0.557	rgb(223,111,112)	1.993	2,2
Scml4	Rab19	0.92936	50.56	0.559	rgb(223,110,111)	1.993	2,2
Whsc1	Dclre1a	0.92936	50.56	0.561	rgb(223,110,111)	1.993	2,2
Zfp277	Bicd1	-0.92936	50.56	-5.6E-01	rgb( 95,143,238)	1.993	2,2
Zfp386	Spry1	-0.92936	50.56	-5.6E-01	rgb( 96,144,238)	1.993	2,2
Zfp473	Fkrp	-0.92936	50.56	-5.6E-01	rgb( 95,143,238)	1.993	2,2
Zfp516	Ica1l	0.92936	50.56	0.561	rgb(223,110,111)	1.993	2,2
Zfp606	Ripk1	-0.92936	50.56	-5.6E-01	rgb( 96,144,238)	1.993	2,2
Zfp750	Lrrc28	0.92936	50.56	0.557	rgb(223,111,112)	1.993	2,2
Zfp750	Pik3r3	0.92936	50.56	0.558	rgb(223,110,111)	1.993	2,2
Zfp750	Zfp365	0.92936	50.56	0.555	rgb(223,111,112)	1.993	2,2
Zhx2	Sema6b	-0.92936	50.56	-5.6E-01	rgb( 96,144,238)	1.993	2,2
Ahrr	Lgr4	0.92716	50.55	0.554	rgb(223,111,112)	1.9928	2,2
Arid3a	Ahnak	0.92716	50.55	0.549	rgb(223,112,113)	1.9928	None
Arid3a	Sun1	0.92716	50.55	0.551	rgb(223,112,113)	1.9928	None
Batf	Ptger4	0.92716	50.55	0.553	rgb(223,111,112)	1.9928	None
Crem	Socs1	0.92716	50.55	0.547	rgb(223,112,114)	1.9928	None
Deaf1	Acin1	0.92716	50.55	0.553	rgb(223,111,112)	1.9928	None
E2f1	Tbc1d5	0.92716	50.55	0.546	rgb(223,113,114)	1.9928	None
Egr1	Nr4a1	0.92716	50.55	0.554	rgb(223,111,112)	1.9928	None
Egr3	Surf4	-0.92716	50.55	-5.5E-01	rgb( 99,145,238)	1.9928	None
Elf1	Stk4	0.92716	50.55	0.547	rgb(223,113,114)	1.9928	None
Eomes	Chm	-0.92716	50.55	-5.5E-01	rgb( 97,144,238)	1.9928	None
Ets1	Fli1	0.92716	50.55	0.552	rgb(223,112,113)	1.9928	None
Fosl2	Acp5	0.92716	50.55	0.546	rgb(223,113,114)	1.9928	None
Fosl2	Crem	0.92716	50.55	0.549	rgb(223,112,113)	1.9928	None
Fosl2	Slc39a1	0.92716	50.55	0.547	rgb(223,113,114)	1.9928	None
Fosl2	Tnnt2	-0.92716	50.55	-5.5E-01	rgb( 97,144,238)	1.9928	None
Foxp3	Il10	-0.92716	50.55	-5.5E-01	rgb( 98,144,238)	1.9928	None
Foxs1	S100a4	0.92716	50.55	0.546	rgb(223,113,114)	1.9928	2,2
Gabpa	Ccdc50	0.92716	50.55	0.552	rgb(223,112,113)	1.9928	None
Gata3	Ipmk	-0.92716	50.55	-5.5E-01	rgb( 97,144,238)	1.9928	None
Hif1a	Ccr5	0.92716	50.55	0.547	rgb(223,113,114)	1.9928	None
Hif3a	Egln1	0.92716	50.55	0.551	rgb(223,112,113)	1.9928	2,2
Irf4	Cacna1s	0.92716	50.55	0.555	rgb(223,111,112)	1.9928	None
Irf4	Col18a1	0.92716	50.55	0.547	rgb(223,112,114)	1.9928	None
Irf4	Spry2	-0.92716	50.55	-5.5E-01	rgb( 98,144,238)	1.9928	2,2
Irf5	Cttn	0.92716	50.55	0.55	rgb(223,112,113)	1.9928	2,2
Irf5	Fbxo18	0.92716	50.55	0.555	rgb(223,111,112)	1.9928	2,2
Irf5	Ppap2c	0.92716	50.55	0.555	rgb(223,111,112)	1.9928	2,2
Irf7	Epsti1	0.92716	50.55	0.549	rgb(223,112,113)	1.9928	None
Irf7	Gbp6	0.92716	50.55	0.552	rgb(223,112,113)	1.9928	2,2
Irf8	Synpo	0.92716	50.55	0.549	rgb(223,112,113)	1.9928	None
Junb	Hook2	0.92716	50.55	0.554	rgb(223,111,112)	1.9928	None
Klf2	Sell	0.92716	50.55	0.548	rgb(223,112,113)	1.9928	2,2
Lin54	Psme2	-0.92716	50.55	-5.5E-01	rgb( 97,144,238)	1.9928	None
Lyl1	Rab19	0.92716	50.55	0.546	rgb(223,113,114)	1.9928	2,2
Mxi1	Stx2	0.92716	50.55	0.545	rgb(223,113,114)	1.9928	None
Myb	Tmem120b	0.92716	50.55	0.551	rgb(223,112,113)	1.9928	2,2
Mybl1	Gtse1	0.92716	50.55	0.551	rgb(223,112,113)	1.9928	2,2
Nfat5	Abcg1	-0.92716	50.55	-5.5E-01	rgb( 97,144,238)	1.9928	None
Nfkb1	Zhx2	0.92716	50.55	0.545	rgb(223,113,114)	1.9928	None
Npas4	Cnn2	0.92716	50.55	0.547	rgb(223,113,114)	1.9928	None
Nr1d1	Galnt12	0.92716	50.55	0.551	rgb(223,112,113)	1.9928	None
Nr2f6	Cd2	-0.92716	50.55	-5.5E-01	rgb( 97,144,238)	1.9928	None
Nr4a2	Mmd	0.92716	50.55	0.547	rgb(223,112,114)	1.9928	None
Rest	Kcnh4	0.92716	50.55	0.549	rgb(223,112,113)	1.9928	None
Rorc	Il1r1	0.92716	50.55	0.549	rgb(223,112,113)	1.9928	None
Rxra	Col27a1	0.92716	50.55	0.548	rgb(223,112,113)	1.9928	None
Rxra	Fas	-0.92716	50.55	-5.5E-01	rgb( 98,145,238)	1.9928	None
Satb1	Gnpda1	0.92716	50.55	0.553	rgb(223,111,112)	1.9928	2,2
Six1	Six4	0.92716	50.55	0.552	rgb(223,112,113)	1.9928	2,2
Sp110	Mtss1	-0.92716	50.55	-5.5E-01	rgb( 97,144,238)	1.9928	None
Sp2	Ckmt1	-0.92716	50.55	-5.5E-01	rgb( 97,144,238)	1.9928	None
Sp4	Wwp1	0.92716	50.55	0.553	rgb(223,111,113)	1.9928	None
Sp4	Zc3h6	0.92716	50.55	0.546	rgb(223,113,114)	1.9928	None
Stat2	Igtp	0.92716	50.55	0.553	rgb(223,111,112)	1.9928	2,2
Stat4	Crem	0.92716	50.55	0.553	rgb(223,111,113)	1.9928	None
Stat4	Icam1	-0.92716	50.55	-5.5E-01	rgb( 98,145,238)	1.9928	None
Tal2	Nfkbie	0.92716	50.55	0.55	rgb(223,112,113)	1.9928	None
Tbx21	Notch1	0.92716	50.55	0.551	rgb(223,112,113)	1.9928	2,2
Tcf3	Acvr1b	0.92716	50.55	0.549	rgb(223,112,113)	1.9928	None
Topors	Ifi27l2a	-0.92716	50.55	-5.5E-01	rgb( 98,144,238)	1.9928	None
Zfp148	Parp6	0.92716	50.55	0.547	rgb(223,113,114)	1.9928	None
Zfp148	Son	0.92716	50.55	0.549	rgb(223,112,113)	1.9928	None
Zfp263	Arhgef6	-0.92716	50.55	-5.5E-01	rgb( 98,145,238)	1.9928	None
Zfp281	0610007P14Rik	-0.92716	50.55	-5.5E-01	rgb( 98,144,238)	1.9928	None
Zfp524	Rpl14	0.92716	50.55	0.551	rgb(223,112,113)	1.9928	2,2
Zfp652	Dlg4	0.92716	50.55	0.553	rgb(223,111,113)	1.9928	None
C030039L03Rik	Atp7b	0.92716	50.55	0.553	rgb(223,111,113)	1.9928	2,2
C030039L03Rik	Gapdhs	0.92716	50.55	0.554	rgb(223,111,112)	1.9928	2,2
Cebpz	Dhx33	0.92716	50.55	0.55	rgb(223,112,113)	1.9928	2,2
Drap1	Anapc1	-0.92716	50.55	-5.5E-01	rgb( 97,144,238)	1.9928	2,2
Eea1	Pms1	0.92716	50.55	0.552	rgb(223,112,113)	1.9928	2,2
Fbxl19	Fth1	-0.92716	50.55	-5.5E-01	rgb( 99,145,238)	1.9928	2,2
Hmgb3	Pla2g4f	0.92716	50.55	0.546	rgb(223,113,114)	1.9928	2,2
Jazf1	Enpp4	-0.92716	50.55	-5.5E-01	rgb( 98,145,238)	1.9928	2,2
Mxd3	Zdhhc2	0.92716	50.55	0.551	rgb(223,112,113)	1.9928	2,2
Phf1	L1cam	0.92716	50.55	0.553	rgb(223,111,112)	1.9928	2,2
Prdm9	Napb	0.92716	50.55	0.545	rgb(223,113,114)	1.9928	2,2
Zbtb32	Tapbpl	0.92716	50.55	0.547	rgb(223,113,114)	1.9928	2,2
Zfp277	Amz2	0.92716	50.55	0.554	rgb(223,111,112)	1.9928	2,2
Zfp367	Wdr76	0.92716	50.55	0.551	rgb(223,112,113)	1.9928	2,2
Zfp385a	Ccng1	0.92716	50.55	0.55	rgb(223,112,113)	1.9928	2,2
Zfp608	Prr7	-0.92716	50.55	-5.5E-01	rgb( 97,144,238)	1.9928	2,2
Zfp750	Ckmt1	0.92716	50.55	0.552	rgb(223,112,113)	1.9928	2,2
Zfp809	Tcf12	0.92716	50.55	0.548	rgb(223,112,113)	1.9928	2,2
Zfp951	Guca1b	0.92716	50.55	0.547	rgb(223,112,114)	1.9928	2,2
Ahctf1	Polr3gl	-0.92495	50.54	-5.4E-01	rgb(100,146,238)	1.9926	2,2
Ahrr	Ahr	0.92495	50.54	0.538	rgb(223,114,115)	1.9926	2,2
Arid3a	Slco3a1	0.92495	50.54	0.538	rgb(223,114,115)	1.9926	None
Arid5a	Olfm2	0.92495	50.54	0.537	rgb(223,114,115)	1.9926	None
Atf3	Hmcn1	0.92495	50.54	0.545	rgb(223,113,114)	1.9926	None
Atf3	Nav2	-0.92495	50.54	-5.4E-01	rgb( 99,145,238)	1.9926	None
Bach1	Rasgrp2	0.92495	50.54	0.537	rgb(223,114,115)	1.9926	2,2
Batf	Asap1	0.92495	50.54	0.536	rgb(223,115,116)	1.9926	None
Batf	Tex14	-0.92495	50.54	-5.4E-01	rgb(100,146,237)	1.9926	None
Bcl11b	Decr1	-0.92495	50.54	-5.4E-01	rgb(101,146,237)	1.9926	None
Bhlhe40	Capn2	0.92495	50.54	0.543	rgb(223,113,114)	1.9926	None
Cebpg	Aldh1l2	0.92495	50.54	0.536	rgb(223,115,116)	1.9926	2,2
Cebpg	Tsc22d3	0.92495	50.54	0.539	rgb(223,114,115)	1.9926	2,2
Creb3l1	Hhex	0.92495	50.54	0.542	rgb(223,114,115)	1.9926	2,2
Cux1	Tgfbr1	0.92495	50.54	0.536	rgb(223,115,116)	1.9926	2,2
Cux1	Unc93b1	-0.92495	50.54	-5.4E-01	rgb(100,146,238)	1.9926	2,2
E2f1	1190002N15Rik	0.92495	50.54	0.54	rgb(223,114,115)	1.9926	None
Egr1	Dusp2	0.92495	50.54	0.541	rgb(223,114,115)	1.9926	None
Egr2	Ergic1	-0.92495	50.54	-5.4E-01	rgb(100,146,237)	1.9926	None
Egr2	Socs1	0.92495	50.54	0.537	rgb(223,114,115)	1.9926	None
Elf1	Commd9	-0.92495	50.54	-5.4E-01	rgb( 99,145,238)	1.9926	None
Elf1	Spire1	-0.92495	50.54	-5.4E-01	rgb( 99,145,238)	1.9926	None
Epas1	Cnnm1	0.92495	50.54	0.537	rgb(223,114,115)	1.9926	2,2
Etv4	Aldh1l2	0.92495	50.54	0.545	rgb(223,113,114)	1.9926	None
Etv4	Spint1	0.92495	50.54	0.538	rgb(223,114,115)	1.9926	2,2
Fosl2	Csrnp1	0.92495	50.54	0.539	rgb(223,114,115)	1.9926	None
Fosl2	Stat3	0.92495	50.54	0.544	rgb(223,113,114)	1.9926	None
Foxo3	E330009J07Rik	0.92495	50.54	0.543	rgb(223,113,114)	1.9926	None
Gabpa	Rpa2	-0.92495	50.54	-5.4E-01	rgb(100,146,238)	1.9926	None
Hbp1	Dpf1	-0.92495	50.54	-5.4E-01	rgb(100,146,238)	1.9926	None
Hes1	Fam43a	0.92495	50.54	0.54	rgb(223,114,115)	1.9926	2,2
Hic1	Gfi1	0.92495	50.54	0.536	rgb(223,115,116)	1.9926	2,2
Hlx	Mctp2	0.92495	50.54	0.544	rgb(223,113,114)	1.9926	None
Hsf1	Sbno2	0.92495	50.54	0.536	rgb(223,115,116)	1.9926	None
Hsf1	Sf3b3	0.92495	50.54	0.538	rgb(223,114,115)	1.9926	None
Ikzf2	Ankrd39	0.92495	50.54	0.54	rgb(223,114,115)	1.9926	2,2
Ikzf3	Gstm1	0.92495	50.54	0.54	rgb(223,114,115)	1.9926	None
Irf1	Rasa4	0.92495	50.54	0.543	rgb(223,113,114)	1.9926	2,2
Irf2	Ms4a6c	0.92495	50.54	0.537	rgb(223,115,116)	1.9926	None
Irf2	Znhit6	0.92495	50.54	0.539	rgb(223,114,115)	1.9926	None
Irf4	Lpcat1	-0.92495	50.54	-5.4E-01	rgb(100,146,238)	1.9926	None
Irf5	Unc93b1	0.92495	50.54	0.542	rgb(223,114,115)	1.9926	2,2
Irf8	Il2rb	0.92495	50.54	0.543	rgb(223,113,114)	1.9926	None
Jdp2	Pck2	0.92495	50.54	0.54	rgb(223,114,115)	1.9926	2,2
Kdm2b	Slco4a1	0.92495	50.54	0.536	rgb(223,115,116)	1.9926	2,2
Klf13	Helb	0.92495	50.54	0.535	rgb(223,115,116)	1.9926	None
Klf3	Asap1	0.92495	50.54	0.542	rgb(223,113,114)	1.9926	None
Mxi1	Thra	0.92495	50.54	0.535	rgb(223,115,116)	1.9926	None
Myb	B4galnt1	0.92495	50.54	0.537	rgb(223,114,116)	1.9926	2,2
Npas4	Grin3b	0.92495	50.54	0.539	rgb(223,114,115)	1.9926	None
Plagl1	Mex3a	0.92495	50.54	0.539	rgb(223,114,115)	1.9926	2,2
Rel	Fbxo11	0.92495	50.54	0.544	rgb(223,113,114)	1.9926	None
Rest	Uckl1os	0.92495	50.54	0.539	rgb(223,114,115)	1.9926	None
Rorc	Ccdc63	0.92495	50.54	0.537	rgb(223,114,116)	1.9926	None
Rorc	Tdrkh	0.92495	50.54	0.54	rgb(223,114,115)	1.9926	None
Runx1	Ripk2	-0.92495	50.54	-5.4E-01	rgb(100,146,237)	1.9926	None
Rxra	Bcam	0.92495	50.54	0.54	rgb(223,114,115)	1.9926	None
Rxra	Itpr1	0.92495	50.54	0.541	rgb(223,114,115)	1.9926	None
Rxra	Srgn	-0.92495	50.54	-5.4E-01	rgb( 99,145,238)	1.9926	None
Sp2	Drosha	0.92495	50.54	0.543	rgb(223,113,114)	1.9926	None
Sp4	Aldh3a2	0.92495	50.54	0.542	rgb(223,113,114)	1.9926	None
Sp4	Kdelc1	-0.92495	50.54	-5.4E-01	rgb( 99,145,238)	1.9926	None
Srebf1	C2cd2l	0.92495	50.54	0.54	rgb(223,114,115)	1.9926	None
Srebf1	Wdr81	0.92495	50.54	0.54	rgb(223,114,115)	1.9926	None
Tead1	Kcna3	-0.92495	50.54	-5.4E-01	rgb( 99,145,238)	1.9926	None
Tead1	Socs2	0.92495	50.54	0.543	rgb(223,113,114)	1.9926	2,2
Tead1	Stxbp6	0.92495	50.54	0.544	rgb(223,113,114)	1.9926	2,2
Thra	Ndrg2	0.92495	50.54	0.538	rgb(223,114,115)	1.9926	2,2
Zeb1	Il9	0.92495	50.54	0.539	rgb(223,114,115)	1.9926	None
Zfhx3	Pik3ap1	0.92495	50.54	0.539	rgb(223,114,115)	1.9926	None
Zfp219	Ptprs	0.92495	50.54	0.543	rgb(223,113,114)	1.9926	2,2
Zfp263	Ikbke	0.92495	50.54	0.545	rgb(223,113,114)	1.9926	None
Zfp263	Zfp473	-0.92495	50.54	-5.4E-01	rgb(100,146,238)	1.9926	None
Zfp281	Flna	-0.92495	50.54	-5.4E-01	rgb(100,146,237)	1.9926	None
Zfp467	Acsbg1	-0.92495	50.54	-5.4E-01	rgb(100,146,237)	1.9926	2,2
Zfp523	Podnl1	0.92495	50.54	0.541	rgb(223,114,115)	1.9926	2,2
Dach2	Tmem220	0.92495	50.54	0.545	rgb(223,113,114)	1.9926	2,2
L3mbtl3	Piga	-0.92495	50.54	-5.4E-01	rgb(101,146,237)	1.9926	2,2
Litaf	Cd84	0.92495	50.54	0.54	rgb(223,114,115)	1.9926	2,2
Mbnl2	A430005L14Rik	-0.92495	50.54	-5.4E-01	rgb(100,146,238)	1.9926	2,2
Sgsm2	Kiss1r	0.92495	50.54	0.545	rgb(223,113,114)	1.9926	2,2
Tigd2	Utf1	-0.92495	50.54	-5.4E-01	rgb(100,146,238)	1.9926	2,2
Zeb2	Srgap3	0.92495	50.54	0.539	rgb(223,114,115)	1.9926	2,2
Zfp318	Maged1	0.92495	50.54	0.54	rgb(223,114,115)	1.9926	2,2
Zfp407	Mpdu1	-0.92495	50.54	-5.4E-01	rgb(100,146,237)	1.9926	2,2
Zfp536	Pls1	0.92495	50.54	0.54	rgb(223,114,115)	1.9926	2,2
Zfp629	Tbc1d16	0.92495	50.54	0.543	rgb(223,113,114)	1.9926	2,2
Zfp651	Cxcl16	0.92495	50.54	0.537	rgb(223,114,115)	1.9926	2,2
Zfp870	1700030K09Rik	0.92495	50.54	0.541	rgb(223,114,115)	1.9926	2,2
Zfp870	Kctd7	0.92495	50.54	0.544	rgb(223,113,114)	1.9926	2,2
Zhx2	Arc	0.92495	50.54	0.538	rgb(223,114,115)	1.9926	2,2
Zkscan17	Cs	0.92495	50.54	0.54	rgb(223,114,115)	1.9926	2,2
Arid2	2210013O21Rik	-0.92274	50.53	-5.3E-01	rgb(101,146,237)	1.9924	2,2
Atf5	Rps6ka4	-0.92274	50.53	-5.3E-01	rgb(102,147,237)	1.9924	2,2
Batf	Col18a1	0.92274	50.53	0.535	rgb(223,115,116)	1.9924	None
Batf	Gbp5	-0.92274	50.53	-5.3E-01	rgb(103,147,237)	1.9924	None
Batf	Igfbp7	-0.92274	50.53	-5.3E-01	rgb(102,147,237)	1.9924	None
Batf	Slamf9	-0.92274	50.53	-5.3E-01	rgb(101,146,237)	1.9924	2,2
Batf	Trim36	0.92274	50.53	0.531	rgb(223,116,117)	1.9924	None
Bhlhe40	Fam129a	0.92274	50.53	0.533	rgb(223,115,116)	1.9924	2,2
Bhlhe40	St3gal1	0.92274	50.53	0.528	rgb(223,116,117)	1.9924	None
Egr1	Zfp346	0.92274	50.53	0.529	rgb(223,116,117)	1.9924	None
Egr2	Eng	0.92274	50.53	0.534	rgb(223,115,116)	1.9924	None
Elf1	Stat4	0.92274	50.53	0.53	rgb(223,116,117)	1.9924	None
Elk3	Ubash3b	0.92274	50.53	0.534	rgb(223,115,116)	1.9924	2,2
Erg	C920009B18Rik	-0.92274	50.53	-5.3E-01	rgb(101,147,237)	1.9924	None
Ets1	Cndp2	0.92274	50.53	0.53	rgb(223,116,117)	1.9924	None
Ets1	Me2	0.92274	50.53	0.528	rgb(223,116,117)	1.9924	None
Etv6	Fam69b	0.92274	50.53	0.534	rgb(223,115,116)	1.9924	None
Etv6	Ncs1	0.92274	50.53	0.535	rgb(223,115,116)	1.9924	None
Fosl2	C920009B18Rik	0.92274	50.53	0.535	rgb(223,115,116)	1.9924	None
Fosl2	Mfge8	0.92274	50.53	0.532	rgb(223,115,117)	1.9924	None
Fosl2	Tspan5	0.92274	50.53	0.532	rgb(223,115,117)	1.9924	None
Foxf2	Adora2b	0.92274	50.53	0.533	rgb(223,115,116)	1.9924	2,2
Foxf2	Fam129b	0.92274	50.53	0.534	rgb(223,115,116)	1.9924	2,2
Foxf2	Stxbp6	0.92274	50.53	0.526	rgb(223,117,118)	1.9924	2,2
Foxn2	Naga	-0.92274	50.53	-5.3E-01	rgb(103,148,237)	1.9924	2,2
Foxo1	Gpr183	-0.92274	50.53	-5.3E-01	rgb(101,147,237)	1.9924	None
Gata1	Itpr3	0.92274	50.53	0.53	rgb(223,116,117)	1.9924	None
Gata3	4930506M07Rik	0.92274	50.53	0.531	rgb(223,116,117)	1.9924	2,2
Hic1	Anxa11	0.92274	50.53	0.527	rgb(223,116,117)	1.9924	None
Hif1a	Malt1	0.92274	50.53	0.526	rgb(223,116,118)	1.9924	None
Hif3a	Kbtbd13	0.92274	50.53	0.532	rgb(223,115,117)	1.9924	2,2
Hsf1	BC065397	0.92274	50.53	0.526	rgb(223,117,118)	1.9924	None
Hsf1	Lyrm1	-0.92274	50.53	-5.3E-01	rgb(101,146,237)	1.9924	None
Hsf1	Mgst3	-0.92274	50.53	-5.3E-01	rgb(102,147,237)	1.9924	None
Irf2	Nfatc1	0.92274	50.53	0.527	rgb(223,116,117)	1.9924	None
Irf2	Rbms2	0.92274	50.53	0.532	rgb(223,115,117)	1.9924	None
Irf4	Gnpda1	0.92274	50.53	0.526	rgb(223,117,118)	1.9924	None
Irf4	Kdelc2	-0.92274	50.53	-5.3E-01	rgb(102,147,237)	1.9924	None
Irf4	Peli2	0.92274	50.53	0.534	rgb(223,115,116)	1.9924	None
Irf4	Sh3bp1	-0.92274	50.53	-5.3E-01	rgb(103,147,237)	1.9924	None
Irf5	Cdc14a	0.92274	50.53	0.535	rgb(223,115,116)	1.9924	None
Irf7	AI607873	0.92274	50.53	0.535	rgb(223,115,116)	1.9924	2,2
Irf7	Ccrl2	0.92274	50.53	0.531	rgb(223,116,117)	1.9924	2,2
Irf7	Gbp10	0.92274	50.53	0.533	rgb(223,115,116)	1.9924	2,2
Irf7	Ifi27l2a	0.92274	50.53	0.532	rgb(223,115,116)	1.9924	None
Irf8	Ubash3b	0.92274	50.53	0.535	rgb(223,115,116)	1.9924	None
Jund	Plekha1	-0.92274	50.53	-5.3E-01	rgb(103,148,237)	1.9924	None
Klf10	Kctd14	0.92274	50.53	0.526	rgb(223,117,118)	1.9924	2,2
Klf7	Insm1	-0.92274	50.53	-5.3E-01	rgb(103,148,237)	1.9924	2,2
Mafg	Plxdc2	-0.92274	50.53	-5.3E-01	rgb(102,147,237)	1.9924	None
Msc	Cndp2	0.92274	50.53	0.532	rgb(223,115,116)	1.9924	2,2
Nr4a2	Synj1	0.92274	50.53	0.531	rgb(223,116,117)	1.9924	None
Otx1	Rimklb	0.92274	50.53	0.532	rgb(223,115,116)	1.9924	2,2
Runx1	Cxcr1	-0.92274	50.53	-5.3E-01	rgb(102,147,237)	1.9924	None
Rxra	Smek1	0.92274	50.53	0.533	rgb(223,115,116)	1.9924	None
Sp110	Ly6c1	0.92274	50.53	0.526	rgb(223,116,118)	1.9924	2,2
Sp2	Psmd8	-0.92274	50.53	-5.3E-01	rgb(101,147,237)	1.9924	None
Sp2	Robo3	-0.92274	50.53	-5.3E-01	rgb(103,147,237)	1.9924	None
Sp2	Urb1	0.92274	50.53	0.534	rgb(223,115,116)	1.9924	None
Sp4	Boll	0.92274	50.53	0.532	rgb(223,115,117)	1.9924	None
Sp4	Exoc6	0.92274	50.53	0.526	rgb(223,116,118)	1.9924	None
Srebf1	Col7a1	0.92274	50.53	0.531	rgb(223,116,117)	1.9924	None
Tet1	Fbln1	0.92274	50.53	0.534	rgb(223,115,116)	1.9924	2,2
Twist1	Kctd15	0.92274	50.53	0.525	rgb(223,117,118)	1.9924	2,2
Vax2	Ltb4r1	0.92274	50.53	0.527	rgb(223,116,117)	1.9924	2,2
Ybx2	Fam198a	0.92274	50.53	0.526	rgb(223,117,118)	1.9924	2,2
Zbtb4	Nlrc3	0.92274	50.53	0.531	rgb(223,116,117)	1.9924	2,2
Zbtb7b	Pcbp4	0.92274	50.53	0.527	rgb(223,116,117)	1.9924	None
Zbtb7c	Mylk	0.92274	50.53	0.527	rgb(223,116,117)	1.9924	2,2
Zfp148	Adam10	0.92274	50.53	0.53	rgb(223,116,117)	1.9924	None
Zfp263	Cpox	-0.92274	50.53	-5.3E-01	rgb(102,147,237)	1.9924	None
Zfp467	Stk39	0.92274	50.53	0.525	rgb(223,117,118)	1.9924	None
C030039L03Rik	1700034I23Rik	0.92274	50.53	0.534	rgb(223,115,116)	1.9924	2,2
Gm14295	Arf1	-0.92274	50.53	-5.3E-01	rgb(102,147,237)	1.9924	2,2
Hes6	Galk1	0.92274	50.53	0.526	rgb(223,117,118)	1.9924	2,2
Litaf	Cdk16	-0.92274	50.53	-5.3E-01	rgb(102,147,237)	1.9924	2,2
Ncoa1	Trappc10	0.92274	50.53	0.529	rgb(223,116,117)	1.9924	2,2
Scml4	Ipcef1	0.92274	50.53	0.532	rgb(223,115,117)	1.9924	2,2
Sgsm2	Plxnc1	0.92274	50.53	0.527	rgb(223,116,117)	1.9924	2,2
Tulp3	Rras	0.92274	50.53	0.533	rgb(223,115,116)	1.9924	2,2
Zbtb5	Rab33a	-0.92274	50.53	-5.3E-01	rgb(102,147,237)	1.9924	2,2
Zfp260	Sepp1	0.92274	50.53	0.526	rgb(223,116,118)	1.9924	2,2
Zfp385a	Robo3	0.92274	50.53	0.534	rgb(223,115,116)	1.9924	2,2
Zfp385a	Zfp365	0.92274	50.53	0.53	rgb(223,116,117)	1.9924	2,2
Zfp429	H60b	-0.92274	50.53	-5.3E-01	rgb(102,147,237)	1.9924	2,2
Zfp429	Trim12a	0.92274	50.53	0.526	rgb(223,117,118)	1.9924	2,2
Zfp449	Tcea3	0.92274	50.53	0.526	rgb(223,117,118)	1.9924	2,2
Zfp516	B4galnt4	0.92274	50.53	0.533	rgb(223,115,116)	1.9924	2,2
Zfp629	Fgfr1	0.92274	50.53	0.53	rgb(223,116,117)	1.9924	2,2
Zkscan17	Mgat4b	0.92274	50.53	0.529	rgb(223,116,117)	1.9924	2,2
Atf5	0610007P14Rik	0.92053	50.52	0.52	rgb(223,118,119)	1.9922	2,2
Bbx	Exoc4	0.92053	50.52	0.516	rgb(223,118,119)	1.9922	None
Bcl6	March3	0.92053	50.52	0.521	rgb(223,117,118)	1.9922	None
Bcl6b	Kctd7	0.92053	50.52	0.522	rgb(223,117,118)	1.9922	2,2
Bhlhe40	Rap1gds1	0.92053	50.52	0.516	rgb(223,118,119)	1.9922	None
Bhlhe40	Runx2	0.92053	50.52	0.519	rgb(223,118,119)	1.9922	None
Cdc5l	Dach2	-0.92053	50.52	-5.2E-01	rgb(104,148,237)	1.9922	None
Cdc5l	S1pr2	-0.92053	50.52	-5.2E-01	rgb(103,148,237)	1.9922	2,2
Cebpb	Slc1a4	0.92053	50.52	0.525	rgb(223,117,118)	1.9922	2,2
Cebpg	B930041F14Rik	-0.92053	50.52	-5.2E-01	rgb(105,149,237)	1.9922	None
Creb3l1	Sult2b1	0.92053	50.52	0.523	rgb(223,117,118)	1.9922	None
Creb3l2	Srgap3	0.92053	50.52	0.525	rgb(223,117,118)	1.9922	2,2
Egr2	Tnni1	-0.92053	50.52	-5.2E-01	rgb(105,149,237)	1.9922	None
Egr3	Cwh43	-0.92053	50.52	-5.2E-01	rgb(104,148,237)	1.9922	2,2
Elf1	Rcsd1	0.92053	50.52	0.521	rgb(223,118,119)	1.9922	None
Elf1	Sh2d3c	0.92053	50.52	0.518	rgb(223,118,119)	1.9922	None
Ets1	Coro7	0.92053	50.52	0.524	rgb(223,117,118)	1.9922	None
Ets1	Itgb7	0.92053	50.52	0.522	rgb(223,117,118)	1.9922	2,2
Ets1	Ppp1r10	-0.92053	50.52	-5.2E-01	rgb(103,148,237)	1.9922	None
Ets1	Sash3	0.92053	50.52	0.521	rgb(223,118,119)	1.9922	None
Etv4	Asns	0.92053	50.52	0.52	rgb(223,118,119)	1.9922	2,2
Fosb	Gpsm2	-0.92053	50.52	-5.2E-01	rgb(104,149,237)	1.9922	None
Fosl2	Igsf9	-0.92053	50.52	-5.2E-01	rgb(105,149,237)	1.9922	None
Foxf2	Gap43	0.92053	50.52	0.515	rgb(223,119,120)	1.9922	2,2
Foxf2	Zhx2	-0.92053	50.52	-5.2E-01	rgb(104,148,237)	1.9922	2,2
Foxp4	Syf2	-0.92053	50.52	-5.2E-01	rgb(105,149,237)	1.9922	None
Gata3	Nrgn	0.92053	50.52	0.518	rgb(223,118,119)	1.9922	2,2
Gata3	Samsn1	0.92053	50.52	0.525	rgb(223,117,118)	1.9922	None
Gli3	Nhs	0.92053	50.52	0.518	rgb(223,118,119)	1.9922	2,2
Gli3	Trim9	0.92053	50.52	0.522	rgb(223,117,118)	1.9922	2,2
Gtf2ird1	Neurl1b	0.92053	50.52	0.516	rgb(223,119,120)	1.9922	2,2
Hbp1	Zbtb4	0.92053	50.52	0.516	rgb(223,118,120)	1.9922	None
Hif3a	Arrb1	0.92053	50.52	0.517	rgb(223,118,119)	1.9922	2,2
Hif3a	Rasl12	0.92053	50.52	0.524	rgb(223,117,118)	1.9922	2,2
Hmga1	Herc6	-0.92053	50.52	-5.2E-01	rgb(104,149,237)	1.9922	None
Hsf1	Plxna1	0.92053	50.52	0.521	rgb(223,118,119)	1.9922	2,2
Ikzf2	Adora2a	0.92053	50.52	0.517	rgb(223,118,119)	1.9922	None
Irf2	Wdfy2	-0.92053	50.52	-5.2E-01	rgb(104,148,237)	1.9922	None
Irf4	Cxxc5	-0.92053	50.52	-5.2E-01	rgb(104,148,237)	1.9922	2,2
Irf4	Hdac9	-0.92053	50.52	-5.2E-01	rgb(105,149,237)	1.9922	None
Irf4	Ripk2	-0.92053	50.52	-5.2E-01	rgb(105,149,237)	1.9922	None
Jun	Ninj1	0.92053	50.52	0.522	rgb(223,117,118)	1.9922	None
Jun	Pou2f2	-0.92053	50.52	-5.2E-01	rgb(105,149,237)	1.9922	None
Jun	Serinc5	0.92053	50.52	0.516	rgb(223,118,119)	1.9922	None
Jund	Rgs19	-0.92053	50.52	-5.2E-01	rgb(104,148,237)	1.9922	None
Lyl1	Gprasp2	0.92053	50.52	0.524	rgb(223,117,118)	1.9922	2,2
Maf	Pld2	0.92053	50.52	0.522	rgb(223,117,118)	1.9922	None
Mafg	N4bp2l1	-0.92053	50.52	-5.2E-01	rgb(105,149,237)	1.9922	None
Msc	Ccr1	0.92053	50.52	0.515	rgb(223,119,120)	1.9922	2,2
Mybl1	Ninl	0.92053	50.52	0.516	rgb(223,118,119)	1.9922	2,2
Nfatc4	Fbxo2	0.92053	50.52	0.522	rgb(223,117,118)	1.9922	None
Patz1	Amz2	-0.92053	50.52	-5.2E-01	rgb(104,148,237)	1.9922	None
Plagl1	Eml1	0.92053	50.52	0.521	rgb(223,117,119)	1.9922	2,2
Pou6f1	Ccr5	0.92053	50.52	0.52	rgb(223,118,119)	1.9922	2,2
Prrx1	Thbd	0.92053	50.52	0.515	rgb(223,119,120)	1.9922	2,2
Rbpj	Nckap1	0.92053	50.52	0.523	rgb(223,117,118)	1.9922	2,2
Rel	Vav1	-0.92053	50.52	-5.2E-01	rgb(105,149,237)	1.9922	None
Rela	Creb3l2	0.92053	50.52	0.524	rgb(223,117,118)	1.9922	None
Rorc	Tnfrsf25	0.92053	50.52	0.521	rgb(223,117,119)	1.9922	None
Rreb1	Dnmt3a	0.92053	50.52	0.517	rgb(223,118,119)	1.9922	None
Runx3	Cstf2t	-0.92053	50.52	-5.2E-01	rgb(103,148,237)	1.9922	None
Rxra	Gpr161	0.92053	50.52	0.521	rgb(223,118,119)	1.9922	None
Rxra	Mpp2	0.92053	50.52	0.524	rgb(223,117,118)	1.9922	None
Six5	Eea1	0.92053	50.52	0.516	rgb(223,119,120)	1.9922	None
Six5	Tes	-0.92053	50.52	-5.2E-01	rgb(103,148,237)	1.9922	2,2
Smad3	Bcl3	0.92053	50.52	0.52	rgb(223,118,119)	1.9922	None
Smad3	Sorl1	0.92053	50.52	0.524	rgb(223,117,118)	1.9922	None
Sox5	Ccr8	-0.92053	50.52	-5.2E-01	rgb(105,149,237)	1.9922	2,2
Sp2	Mgmt	-0.92053	50.52	-5.2E-01	rgb(103,148,237)	1.9922	None
Sp2	Sept4	-0.92053	50.52	-5.2E-01	rgb(104,148,237)	1.9922	None
Sp3	Vdac1	-0.92053	50.52	-5.2E-01	rgb(103,148,237)	1.9922	None
Sp4	Pank2	0.92053	50.52	0.519	rgb(223,118,119)	1.9922	None
Sp4	Rpp14	-0.92053	50.52	-5.2E-01	rgb(103,148,237)	1.9922	None
Srebf1	Hmgcr	0.92053	50.52	0.52	rgb(223,118,119)	1.9922	None
Srebf1	Sh3kbp1	-0.92053	50.52	-5.2E-01	rgb(103,148,237)	1.9922	None
Stat2	Nfatc1	-0.92053	50.52	-5.2E-01	rgb(105,149,237)	1.9922	None
Stat4	Rilpl2	0.92053	50.52	0.518	rgb(223,118,119)	1.9922	None
Tal2	Tmem38b	0.92053	50.52	0.519	rgb(223,118,119)	1.9922	2,2
Tead1	Faim3	0.92053	50.52	0.517	rgb(223,118,119)	1.9922	2,2
Thap1	Hmgn1	0.92053	50.52	0.519	rgb(223,118,119)	1.9922	2,2
Thra	Tsr2	-0.92053	50.52	-5.2E-01	rgb(105,149,237)	1.9922	2,2
Twist1	Adap1	-0.92053	50.52	-5.2E-01	rgb(104,148,237)	1.9922	None
Vax2	Atp6v1b1	0.92053	50.52	0.525	rgb(223,117,118)	1.9922	2,2
Vax2	Il23r	0.92053	50.52	0.518	rgb(223,118,119)	1.9922	2,2
Zeb1	Nfe2l2	0.92053	50.52	0.521	rgb(223,118,119)	1.9922	None
Zeb1	Sgip1	0.92053	50.52	0.521	rgb(223,117,118)	1.9922	None
Zfp148	Synj1	0.92053	50.52	0.524	rgb(223,117,118)	1.9922	None
Zfp263	Apbb1ip	-0.92053	50.52	-5.2E-01	rgb(104,148,237)	1.9922	None
Zfp263	Vim	-0.92053	50.52	-5.2E-01	rgb(105,149,237)	1.9922	None
Zfp369	Grap	0.92053	50.52	0.521	rgb(223,117,119)	1.9922	None
Atmin	Gramd1b	0.92053	50.52	0.516	rgb(223,118,119)	1.9922	2,2
Casz1	Lrmp	-0.92053	50.52	-5.2E-01	rgb(104,149,237)	1.9922	2,2
Gpbp1	Pml	-0.92053	50.52	-5.2E-01	rgb(103,148,237)	1.9922	2,2
Mxd3	9530077C05Rik	0.92053	50.52	0.519	rgb(223,118,119)	1.9922	2,2
Phf1	Tnfrsf21	-0.92053	50.52	-5.2E-01	rgb(103,148,237)	1.9922	2,2
Setdb2	Kcnj8	-0.92053	50.52	-5.2E-01	rgb(104,148,237)	1.9922	2,2
Zbed6	Nfat5	0.92053	50.52	0.519	rgb(223,118,119)	1.9922	2,2
Zbtb32	Adamts17	-0.92053	50.52	-5.2E-01	rgb(104,148,237)	1.9922	2,2
Zeb2	Ptger2	0.92053	50.52	0.516	rgb(223,118,119)	1.9922	2,2
Zfp112	Ccng2	-0.92053	50.52	-5.2E-01	rgb(104,149,237)	1.9922	2,2
Zfp280d	Acp5	-0.92053	50.52	-5.2E-01	rgb(105,149,237)	1.9922	2,2
Zfp329	A230072C01Rik	0.92053	50.52	0.518	rgb(223,118,119)	1.9922	2,2
Zfp385a	Phlda3	0.92053	50.52	0.523	rgb(223,117,118)	1.9922	2,2
Zfp385a	Ptp4a3	0.92053	50.52	0.519	rgb(223,118,119)	1.9922	2,2
Zfp429	Ankrd33b	0.92053	50.52	0.519	rgb(223,118,119)	1.9922	2,2
Zfp750	Gria3	0.92053	50.52	0.516	rgb(223,119,120)	1.9922	2,2
Zfp750	Pvrl4	0.92053	50.52	0.515	rgb(223,119,120)	1.9922	2,2
Zfp750	Ttll9	0.92053	50.52	0.518	rgb(223,118,119)	1.9922	2,2
Zfp808	Rfwd3	0.92053	50.52	0.516	rgb(223,118,119)	1.9922	2,2
Zfp882	Proz	0.92053	50.52	0.52	rgb(223,118,119)	1.9922	2,2
Zfp960	F2rl1	-0.92053	50.52	-5.2E-01	rgb(105,149,237)	1.9922	2,2
Ahrr	Gad2	0.91833	50.51	0.514	rgb(223,119,120)	1.992	2,2
Arid3a	Bcl2a1b	-0.91833	50.51	-5.1E-01	rgb(106,150,236)	1.992	None
Arid3a	Erc1	0.91833	50.51	0.512	rgb(223,119,120)	1.992	None
Arid3a	Zfp36l1	-0.91833	50.51	-5.1E-01	rgb(106,150,236)	1.992	None
Arid5a	Sbno2	0.91833	50.51	0.509	rgb(223,120,121)	1.992	2,2
Atf3	Hdc	0.91833	50.51	0.508	rgb(223,120,121)	1.992	2,2
Atf3	Srgn	0.91833	50.51	0.51	rgb(223,120,121)	1.992	None
Bcl11b	Tnfsf11	-0.91833	50.51	-5.1E-01	rgb(107,150,236)	1.992	None
Bhlhe40	Tg	0.91833	50.51	0.51	rgb(223,120,121)	1.992	None
Cebpg	Gpr176	-0.91833	50.51	-5.1E-01	rgb(107,150,236)	1.992	2,2
Cebpg	Nupr1	0.91833	50.51	0.513	rgb(223,119,120)	1.992	2,2
Cebpg	Slc3a2	0.91833	50.51	0.508	rgb(223,120,121)	1.992	None
Ddit3	Adm2	0.91833	50.51	0.507	rgb(223,120,121)	1.992	2,2
Ddit3	Sars	0.91833	50.51	0.508	rgb(223,120,121)	1.992	2,2
Epas1	Slc7a8	0.91833	50.51	0.513	rgb(223,119,120)	1.992	2,2
Ets2	Pigz	-0.91833	50.51	-5.1E-01	rgb(106,149,236)	1.992	2,2
Etv6	Gbp2	0.91833	50.51	0.511	rgb(223,119,120)	1.992	None
Etv6	Il2rb	0.91833	50.51	0.514	rgb(223,119,120)	1.992	None
Etv6	Tnfsf11	-0.91833	50.51	-5.1E-01	rgb(107,150,236)	1.992	None
Fosl2	Foxp4	-0.91833	50.51	-5.1E-01	rgb(106,149,236)	1.992	None
Fosl2	Gstm1	0.91833	50.51	0.505	rgb(223,121,122)	1.992	None
Fosl2	Il4ra	0.91833	50.51	0.505	rgb(223,121,122)	1.992	None
Fosl2	Lgmn	0.91833	50.51	0.506	rgb(223,120,121)	1.992	None
Fosl2	Sec14l1	0.91833	50.51	0.512	rgb(223,119,120)	1.992	None
Fosl2	Zfp473	0.91833	50.51	0.509	rgb(223,120,121)	1.992	None
Foxf2	Gbp4	0.91833	50.51	0.507	rgb(223,120,121)	1.992	None
Foxf2	Ngf	0.91833	50.51	0.512	rgb(223,119,120)	1.992	2,2
Foxo1	Pmepa1	0.91833	50.51	0.508	rgb(223,120,121)	1.992	None
Foxo3	9030617O03Rik	0.91833	50.51	0.508	rgb(223,120,121)	1.992	None
Foxo3	Gsta4	-0.91833	50.51	-5.1E-01	rgb(107,150,236)	1.992	None
Gfi1	Bpnt1	-0.91833	50.51	-5.1E-01	rgb(107,150,236)	1.992	2,2
Gzf1	BC026585	0.91833	50.51	0.507	rgb(223,120,121)	1.992	2,2
Hif1a	E330009J07Rik	0.91833	50.51	0.508	rgb(223,120,121)	1.992	None
Hif3a	Zfp395	0.91833	50.51	0.507	rgb(223,120,121)	1.992	2,2
Hlx	Olfm1	0.91833	50.51	0.51	rgb(223,120,121)	1.992	2,2
Irf1	Tapbpl	0.91833	50.51	0.513	rgb(223,119,120)	1.992	2,2
Irf1	Tmem35	0.91833	50.51	0.511	rgb(223,119,120)	1.992	None
Irf2	Apbb1ip	0.91833	50.51	0.509	rgb(223,120,121)	1.992	None
Irf2	Dynll2	0.91833	50.51	0.515	rgb(223,119,120)	1.992	2,2
Irf4	Ppp3ca	-0.91833	50.51	-5.1E-01	rgb(107,150,236)	1.992	None
Irf4	Ptk2	-0.91833	50.51	-5.1E-01	rgb(105,149,237)	1.992	None
Irf4	Skil	0.91833	50.51	0.51	rgb(223,120,121)	1.992	None
Irf5	Maged2	0.91833	50.51	0.513	rgb(223,119,120)	1.992	None
Irf5	Mnda	0.91833	50.51	0.51	rgb(223,120,121)	1.992	None
Jun	Apol9b	0.91833	50.51	0.512	rgb(223,119,120)	1.992	2,2
Kdm2b	Plekhf2	-0.91833	50.51	-5.1E-01	rgb(107,150,236)	1.992	2,2
Klf13	Fam189b	0.91833	50.51	0.513	rgb(223,119,120)	1.992	2,2
Maf	Ctsw	0.91833	50.51	0.51	rgb(223,120,121)	1.992	None
Maf	Il21	0.91833	50.51	0.512	rgb(223,119,120)	1.992	None
Maf	Rorc	0.91833	50.51	0.515	rgb(223,119,120)	1.992	None
Mxi1	Bcl2	0.91833	50.51	0.509	rgb(223,120,121)	1.992	None
Nfil3	Casp6	0.91833	50.51	0.506	rgb(223,120,121)	1.992	2,2
Nfkb1	Mbp	0.91833	50.51	0.514	rgb(223,119,120)	1.992	None
Npas2	Bsn	0.91833	50.51	0.509	rgb(223,120,121)	1.992	2,2
Nr4a1	Sla	0.91833	50.51	0.515	rgb(223,119,120)	1.992	None
Plagl1	Cd84	-0.91833	50.51	-5.1E-01	rgb(106,150,236)	1.992	2,2
Plagl1	Tmc6	-0.91833	50.51	-5.1E-01	rgb(107,150,236)	1.992	2,2
Pou2af1	Hs3st1	-0.91833	50.51	-5.1E-01	rgb(106,149,236)	1.992	2,2
Pou6f1	Tcf7l2	0.91833	50.51	0.514	rgb(223,119,120)	1.992	None
Rbpj	4833439L19Rik	0.91833	50.51	0.514	rgb(223,119,120)	1.992	2,2
Relb	Cep170	-0.91833	50.51	-5.1E-01	rgb(106,150,236)	1.992	None
Runx3	Pdcd1	-0.91833	50.51	-5.1E-01	rgb(107,150,236)	1.992	None
Rxra	Adam10	0.91833	50.51	0.506	rgb(223,120,121)	1.992	None
Rxrb	Itgb7	0.91833	50.51	0.509	rgb(223,120,121)	1.992	None
Satb1	Hif1a	0.91833	50.51	0.512	rgb(223,119,120)	1.992	None
Satb1	Lclat1	-0.91833	50.51	-5.1E-01	rgb(107,150,236)	1.992	None
Six5	Sdc1	0.91833	50.51	0.507	rgb(223,120,121)	1.992	2,2
Six5	Skil	-0.91833	50.51	-5.1E-01	rgb(107,150,236)	1.992	None
Sp2	Zfp609	0.91833	50.51	0.511	rgb(223,119,120)	1.992	None
Sp3	Uqcrq	-0.91833	50.51	-5.1E-01	rgb(106,149,236)	1.992	None
Sp4	Mgat4b	-0.91833	50.51	-5.1E-01	rgb(106,150,236)	1.992	None
Spib	Pik3r3	0.91833	50.51	0.513	rgb(223,119,120)	1.992	None
Stat1	Lgals7	-0.91833	50.51	-5.1E-01	rgb(106,149,236)	1.992	2,2
Tal2	Mapk7	-0.91833	50.51	-5.1E-01	rgb(106,150,236)	1.992	None
Tcf12	Pkp4	0.91833	50.51	0.51	rgb(223,120,121)	1.992	None
Tef	Hipk4	-0.91833	50.51	-5.1E-01	rgb(106,150,236)	1.992	None
Thrb	Dmrta2	0.91833	50.51	0.506	rgb(223,120,121)	1.992	2,2
Twist1	Glt28d2	0.91833	50.51	0.514	rgb(223,119,120)	1.992	2,2
Vax2	Cysltr1	0.91833	50.51	0.513	rgb(223,119,120)	1.992	2,2
Vax2	Pde6d	0.91833	50.51	0.511	rgb(223,119,120)	1.992	2,2
Zbtb4	Ppap2a	-0.91833	50.51	-5.1E-01	rgb(106,150,236)	1.992	2,2
Zbtb7a	Slc6a6	0.91833	50.51	0.508	rgb(223,120,121)	1.992	None
Zbtb7b	Itpr3	0.91833	50.51	0.506	rgb(223,120,121)	1.992	None
Zbtb7b	Myo18a	0.91833	50.51	0.505	rgb(223,120,121)	1.992	None
Zfp263	Maoa	-0.91833	50.51	-5.1E-01	rgb(106,149,236)	1.992	None
Zfp263	Pter	-0.91833	50.51	-5.1E-01	rgb(107,150,236)	1.992	None
Zfp263	Rtn4	-0.91833	50.51	-5.1E-01	rgb(105,149,237)	1.992	None
Atf6b	Atp1a1	0.91833	50.51	0.512	rgb(223,119,120)	1.992	2,2
C030039L03Rik	Egln1	0.91833	50.51	0.513	rgb(223,119,120)	1.992	2,2
Dr1	Rexo4	-0.91833	50.51	-5.1E-01	rgb(107,150,236)	1.992	2,2
Dzip1	Smarca2	0.91833	50.51	0.512	rgb(223,119,120)	1.992	2,2
Klf6	Chst3	-0.91833	50.51	-5.1E-01	rgb(105,149,237)	1.992	2,2
Mxd4	Lgals3	0.91833	50.51	0.51	rgb(223,120,121)	1.992	2,2
Skil	Slco4a1	-0.91833	50.51	-5.1E-01	rgb(106,150,236)	1.992	2,2
Terf1	Adck1	-0.91833	50.51	-5.1E-01	rgb(105,149,237)	1.992	2,2
Zbed3	Cox6a2	0.91833	50.51	0.508	rgb(223,120,121)	1.992	2,2
Zbed3	Zkscan17	0.91833	50.51	0.509	rgb(223,120,121)	1.992	2,2
Zbed6	Cnot1	0.91833	50.51	0.511	rgb(223,119,120)	1.992	2,2
Zfp108	Cox4i2	-0.91833	50.51	-5.1E-01	rgb(106,149,237)	1.992	2,2
Zfp184	Maoa	0.91833	50.51	0.506	rgb(223,120,121)	1.992	2,2
Zfp367	Cenpw	0.91833	50.51	0.51	rgb(223,120,121)	1.992	2,2
Zfp473	Flot2	0.91833	50.51	0.513	rgb(223,119,120)	1.992	2,2
Zfp473	Slfn2	-0.91833	50.51	-5.1E-01	rgb(107,150,236)	1.992	2,2
Zfp536	Tekt2	0.91833	50.51	0.515	rgb(223,119,120)	1.992	2,2
Zfp750	Dnm3os	0.91833	50.51	0.509	rgb(223,120,121)	1.992	2,2
Zfp750	Sars	-0.91833	50.51	-5.1E-01	rgb(106,149,236)	1.992	2,2
Zfp868	Chrm4	-0.91833	50.51	-5.1E-01	rgb(107,150,236)	1.992	2,2
Zkscan17	Cyfip2	0.91833	50.51	0.51	rgb(223,120,121)	1.992	2,2
Zkscan17	Icam2	-0.91833	50.51	-5.1E-01	rgb(107,150,236)	1.992	2,2
Ahrr	Cpox	0.91612	50.5	0.503	rgb(223,121,122)	1.9918	2,2
Atf3	Dusp8	0.91612	50.5	0.504	rgb(223,121,122)	1.9918	None
Batf	Gja1	-0.91612	50.5	-5.0E-01	rgb(108,151,236)	1.9918	None
Batf	Igtp	-0.91612	50.5	-5.0E-01	rgb(108,151,236)	1.9918	None
Bcl11b	Sema4c	-0.91612	50.5	-5.0E-01	rgb(109,151,236)	1.9918	None
Ddit3	1110057K04Rik	-0.91612	50.5	-5.0E-01	rgb(107,150,236)	1.9918	2,2
Ddit3	Stard5	0.91612	50.5	0.498	rgb(222,122,123)	1.9918	2,2
Ebf1	Myo10	0.91612	50.5	0.501	rgb(223,121,122)	1.9918	None
Egr2	Dusp1	-0.91612	50.5	-5.0E-01	rgb(108,151,236)	1.9918	None
Egr2	Maff	0.91612	50.5	0.5	rgb(223,121,122)	1.9918	None
Erg	Nedd9	0.91612	50.5	0.504	rgb(223,121,122)	1.9918	None
Ets1	Fam102a	0.91612	50.5	0.501	rgb(223,121,122)	1.9918	None
Fli1	Fam49b	0.91612	50.5	0.503	rgb(223,121,122)	1.9918	None
Fli1	Tdrkh	-0.91612	50.5	-5.0E-01	rgb(108,151,236)	1.9918	2,2
Foxf2	Akr1b8	0.91612	50.5	0.504	rgb(223,121,122)	1.9918	2,2
Foxf2	Lgr4	0.91612	50.5	0.505	rgb(223,121,122)	1.9918	2,2
Foxp3	Col15a1	0.91612	50.5	0.502	rgb(223,121,122)	1.9918	None
Foxs1	Tmem176a	0.91612	50.5	0.504	rgb(223,121,122)	1.9918	2,2
Hif1a	Ifitm3	0.91612	50.5	0.503	rgb(223,121,122)	1.9918	None
Hsf1	Son	0.91612	50.5	0.503	rgb(223,121,122)	1.9918	None
Ikzf2	Pdcd1	0.91612	50.5	0.499	rgb(222,122,123)	1.9918	None
Ikzf3	Foxp2	-0.91612	50.5	-5.0E-01	rgb(108,151,236)	1.9918	2,2
Ikzf3	Snx11	-0.91612	50.5	-5.0E-01	rgb(109,151,236)	1.9918	None
Ikzf4	Syn1	0.91612	50.5	0.497	rgb(222,122,123)	1.9918	None
Ikzf4	Tec	0.91612	50.5	0.498	rgb(222,122,123)	1.9918	None
Irf2	Eif4e3	0.91612	50.5	0.5	rgb(222,122,123)	1.9918	None
Irf4	Dhrs9	-0.91612	50.5	-5.0E-01	rgb(109,151,236)	1.9918	None
Irf5	Phldb1	0.91612	50.5	0.497	rgb(222,122,123)	1.9918	2,2
Irf7	Ccl5	0.91612	50.5	0.499	rgb(222,122,123)	1.9918	2,2
Irf7	Ddx60	0.91612	50.5	0.503	rgb(223,121,122)	1.9918	None
Irf9	Stat2	0.91612	50.5	0.5	rgb(222,122,123)	1.9918	None
Klf2	Tec	-0.91612	50.5	-5.0E-01	rgb(109,152,236)	1.9918	None
Klf8	Kcnk7	0.91612	50.5	0.505	rgb(223,121,122)	1.9918	None
Lef1	Mcoln2	-0.91612	50.5	-5.0E-01	rgb(108,151,236)	1.9918	None
Lef1	S1pr3	-0.91612	50.5	-5.0E-01	rgb(108,150,236)	1.9918	None
Lyl1	Itgb5	0.91612	50.5	0.502	rgb(223,121,122)	1.9918	2,2
Maf	Gbp8	-0.91612	50.5	-5.0E-01	rgb(108,151,236)	1.9918	None
Maf	Sgk1	0.91612	50.5	0.498	rgb(222,122,123)	1.9918	None
Mafg	Sesn1	-0.91612	50.5	-5.0E-01	rgb(108,151,236)	1.9918	None
Msc	Svop	0.91612	50.5	0.5	rgb(222,122,123)	1.9918	2,2
Mxi1	Dpf1	0.91612	50.5	0.498	rgb(222,122,123)	1.9918	None
Mybl1	Anln	0.91612	50.5	0.497	rgb(222,122,123)	1.9918	None
Mybl1	E2f7	0.91612	50.5	0.496	rgb(222,122,123)	1.9918	2,2
Nfkb2	Kif13b	0.91612	50.5	0.496	rgb(222,122,123)	1.9918	2,2
Nr4a2	Fam46c	-0.91612	50.5	-5.0E-01	rgb(109,151,236)	1.9918	2,2
Nr4a2	Stat4	0.91612	50.5	0.502	rgb(223,121,122)	1.9918	None
Osr2	Klri2	0.91612	50.5	0.499	rgb(222,122,123)	1.9918	2,2
Otx1	Zdbf2	0.91612	50.5	0.501	rgb(223,121,122)	1.9918	2,2
Plagl1	S1pr2	-0.91612	50.5	-5.0E-01	rgb(108,151,236)	1.9918	2,2
Pou2af1	Capn2	-0.91612	50.5	-5.0E-01	rgb(109,152,236)	1.9918	None
Pou2f2	Egr2	-0.91612	50.5	-5.0E-01	rgb(108,151,236)	1.9918	None
Pou6f1	Myo1h	0.91612	50.5	0.498	rgb(222,122,123)	1.9918	2,2
Ppard	Coro7	0.91612	50.5	0.502	rgb(223,121,122)	1.9918	None
Rara	Gfod1	-0.91612	50.5	-5.0E-01	rgb(109,151,236)	1.9918	None
Rarg	Cd9	0.91612	50.5	0.498	rgb(222,122,123)	1.9918	None
Rel	Jak3	-0.91612	50.5	-5.0E-01	rgb(108,151,236)	1.9918	None
Rel	Kcnk10	0.91612	50.5	0.502	rgb(223,121,122)	1.9918	None
Rel	Rad52	-0.91612	50.5	-5.0E-01	rgb(109,152,236)	1.9918	None
Rest	Hk1	0.91612	50.5	0.497	rgb(222,122,123)	1.9918	None
Rfx1	Dyx1c1	-0.91612	50.5	-5.0E-01	rgb(108,151,236)	1.9918	None
Runx2	Frmd4b	0.91612	50.5	0.499	rgb(222,122,123)	1.9918	None
Runx2	Trps1	0.91612	50.5	0.498	rgb(222,122,123)	1.9918	None
Rxra	Zfp324	0.91612	50.5	0.502	rgb(223,121,122)	1.9918	None
Satb1	Map4k5	0.91612	50.5	0.503	rgb(223,121,122)	1.9918	None
Scrt1	Myo3b	0.91612	50.5	0.501	rgb(223,121,122)	1.9918	None
Sox5	Akr1b8	0.91612	50.5	0.501	rgb(223,121,122)	1.9918	2,2
Sp2	2310022B05Rik	0.91612	50.5	0.496	rgb(222,122,123)	1.9918	None
Sp4	Bend4	0.91612	50.5	0.501	rgb(223,121,122)	1.9918	None
Sp4	Gart	-0.91612	50.5	-5.0E-01	rgb(109,151,236)	1.9918	None
Sp4	Gpatch4	-0.91612	50.5	-5.0E-01	rgb(109,151,236)	1.9918	None
Sp4	Klf7	0.91612	50.5	0.503	rgb(223,121,122)	1.9918	None
Sp4	Klrd1	0.91612	50.5	0.503	rgb(223,121,122)	1.9918	None
Sp4	Zeb1	0.91612	50.5	0.501	rgb(223,121,122)	1.9918	None
Srebf1	Mical1	0.91612	50.5	0.498	rgb(222,122,123)	1.9918	None
Srebf1	Stra6	0.91612	50.5	0.496	rgb(222,122,123)	1.9918	2,2
Srebf1	Trib3	0.91612	50.5	0.5	rgb(223,121,122)	1.9918	2,2
Stat3	Ch25h	-0.91612	50.5	-5.0E-01	rgb(108,151,236)	1.9918	None
Stat3	Igfbp4	0.91612	50.5	0.496	rgb(222,122,123)	1.9918	None
Tal2	Il22	-0.91612	50.5	-5.0E-01	rgb(108,151,236)	1.9918	2,2
Tcf7l1	Gabbr1	0.91612	50.5	0.495	rgb(222,122,123)	1.9918	None
Tead1	Pigr	0.91612	50.5	0.501	rgb(223,121,122)	1.9918	2,2
Tead1	Srgn	-0.91612	50.5	-5.0E-01	rgb(109,151,236)	1.9918	None
Thra	Nr1d1	0.91612	50.5	0.497	rgb(222,122,123)	1.9918	2,2
Twist1	Cxcl1	0.91612	50.5	0.498	rgb(222,122,123)	1.9918	2,2
Vax2	Mitf	0.91612	50.5	0.497	rgb(222,122,123)	1.9918	None
Yy2	Slc25a30	-0.91612	50.5	-5.0E-01	rgb(108,150,236)	1.9918	None
Zbtb33	Lst1	-0.91612	50.5	-5.0E-01	rgb(108,151,236)	1.9918	None
Zbtb7b	Fam53b	0.91612	50.5	0.499	rgb(222,122,123)	1.9918	None
Zfp182	Ms4a6c	0.91612	50.5	0.499	rgb(222,122,123)	1.9918	None
Zfp219	Irf5	0.91612	50.5	0.504	rgb(223,121,122)	1.9918	2,2
Zfp219	Sgk1	-0.91612	50.5	-5.0E-01	rgb(108,151,236)	1.9918	None
Zfp281	Ipmk	-0.91612	50.5	-5.0E-01	rgb(110,152,236)	1.9918	None
Zfp369	Zfpm1	-0.91612	50.5	-5.0E-01	rgb(109,151,236)	1.9918	None
Akna	Proz	0.91612	50.5	0.504	rgb(223,121,122)	1.9918	2,2
Casz1	Dusp8	0.91612	50.5	0.499	rgb(222,122,123)	1.9918	2,2
Csrnp1	1110057K04Rik	-0.91612	50.5	-5.0E-01	rgb(108,150,236)	1.9918	2,2
Jazf1	Mid2	0.91612	50.5	0.502	rgb(223,121,122)	1.9918	2,2
Kdm5b	Slc2a3	0.91612	50.5	0.504	rgb(223,121,122)	1.9918	2,2
Litaf	Slc16a6	-0.91612	50.5	-5.0E-01	rgb(109,151,236)	1.9918	2,2
Mbnl2	Pak1	0.91612	50.5	0.503	rgb(223,121,122)	1.9918	2,2
Mxd3	Gpsm2	0.91612	50.5	0.496	rgb(222,122,123)	1.9918	2,2
Rlf	Narf	0.91612	50.5	0.5	rgb(222,122,123)	1.9918	2,2
Setdb2	Matk	-0.91612	50.5	-5.0E-01	rgb(108,151,236)	1.9918	2,2
Tulp2	Tnnt3	0.91612	50.5	0.5	rgb(223,121,122)	1.9918	2,2
Zeb2	Srxn1	0.91612	50.5	0.498	rgb(222,122,123)	1.9918	2,2
Zfp109	Usp54	0.91612	50.5	0.505	rgb(223,121,122)	1.9918	2,2
Zfp146	AA467197	-0.91612	50.5	-5.0E-01	rgb(109,151,236)	1.9918	2,2
Zfp28	Pwwp2b	0.91612	50.5	0.499	rgb(222,122,123)	1.9918	2,2
Zfp385a	Rnf169	0.91612	50.5	0.504	rgb(223,121,122)	1.9918	2,2
Zfp385a	Sulf2	0.91612	50.5	0.496	rgb(222,122,123)	1.9918	2,2
Zfp398	Dnmt3b	0.91612	50.5	0.499	rgb(222,122,123)	1.9918	2,2
Zfp473	Gpt2	0.91612	50.5	0.503	rgb(223,121,122)	1.9918	2,2
Zfp608	Serpinb1a	0.91612	50.5	0.496	rgb(222,122,123)	1.9918	2,2
Zfp750	Exoc4	0.91612	50.5	0.503	rgb(223,121,122)	1.9918	2,2
Arid3a	Scml4	-0.91391	50.49	-4.9E-01	rgb(110,152,236)	1.9916	None
Arntl2	Clec2g	0.91391	50.49	0.488	rgb(222,124,125)	1.9916	2,2
Atf3	Atp11a	0.91391	50.49	0.488	rgb(222,124,125)	1.9916	2,2
Batf	Tal2	-0.91391	50.49	-4.9E-01	rgb(112,153,235)	1.9916	None
Bcl6b	Cdyl2	-0.91391	50.49	-4.9E-01	rgb(110,152,236)	1.9916	None
Cebpb	Aqp9	0.91391	50.49	0.488	rgb(222,124,125)	1.9916	2,2
Cebpg	Mgat5	-0.91391	50.49	-4.9E-01	rgb(111,152,236)	1.9916	None
Cux1	Rab39b	-0.91391	50.49	-4.9E-01	rgb(112,153,235)	1.9916	2,2
Cux1	Ss18	0.91391	50.49	0.495	rgb(222,123,124)	1.9916	2,2
Dbp	Abcb1b	-0.91391	50.49	-4.9E-01	rgb(111,152,236)	1.9916	2,2
Ddit3	Angptl6	0.91391	50.49	0.488	rgb(222,124,125)	1.9916	2,2
Ddit3	Nupr1	0.91391	50.49	0.488	rgb(222,124,125)	1.9916	2,2
Ddit3	Slc19a2	-0.91391	50.49	-4.9E-01	rgb(110,152,236)	1.9916	None
E2f1	Gen1	0.91391	50.49	0.488	rgb(222,124,125)	1.9916	None
Egr1	Basp1	-0.91391	50.49	-4.9E-01	rgb(111,153,236)	1.9916	None
Egr1	Fbxo11	0.91391	50.49	0.487	rgb(222,124,125)	1.9916	None
Egr1	Zfp36	0.91391	50.49	0.489	rgb(222,124,125)	1.9916	None
Egr2	Prrg4	-0.91391	50.49	-4.9E-01	rgb(111,152,236)	1.9916	None
Egr3	Creb1	0.91391	50.49	0.49	rgb(222,123,124)	1.9916	None
Elf1	Celf2	0.91391	50.49	0.49	rgb(222,123,124)	1.9916	None
Elf1	Fam160b1	0.91391	50.49	0.493	rgb(222,123,124)	1.9916	None
Elf1	Ripk2	0.91391	50.49	0.491	rgb(222,123,124)	1.9916	None
Elk4	Slc38a1	0.91391	50.49	0.488	rgb(222,124,125)	1.9916	None
Epas1	Adamtsl3	0.91391	50.49	0.495	rgb(222,122,123)	1.9916	2,2
Ets1	4930486L24Rik	0.91391	50.49	0.485	rgb(222,124,125)	1.9916	None
Ets1	Idi1	-0.91391	50.49	-4.9E-01	rgb(110,152,236)	1.9916	None
Etv6	Sla2	-0.91391	50.49	-4.9E-01	rgb(110,152,236)	1.9916	None
Fos	Adrb2	0.91391	50.49	0.489	rgb(222,124,125)	1.9916	None
Fosb	Entpd1	-0.91391	50.49	-4.9E-01	rgb(111,153,236)	1.9916	None
Fosl2	Lrmp	-0.91391	50.49	-4.9E-01	rgb(111,152,236)	1.9916	None
Foxn2	Rpusd2	0.91391	50.49	0.494	rgb(222,123,124)	1.9916	None
Foxs1	Sh2d7	0.91391	50.49	0.492	rgb(222,123,124)	1.9916	2,2
Gata1	Tcea3	0.91391	50.49	0.491	rgb(222,123,124)	1.9916	2,2
Hif1a	Ecm1	0.91391	50.49	0.493	rgb(222,123,124)	1.9916	None
Hif1a	Spire1	0.91391	50.49	0.494	rgb(222,123,124)	1.9916	None
Hif3a	Plcxd1	0.91391	50.49	0.492	rgb(222,123,124)	1.9916	2,2
Hsf4	Rab34	0.91391	50.49	0.486	rgb(222,124,125)	1.9916	2,2
Ikzf2	Ctsw	0.91391	50.49	0.489	rgb(222,124,125)	1.9916	2,2
Ikzf2	Gm14446	0.91391	50.49	0.485	rgb(222,124,125)	1.9916	2,2
Ikzf3	Pkp4	-0.91391	50.49	-4.9E-01	rgb(110,152,236)	1.9916	None
Irf4	Arrb1	-0.91391	50.49	-4.9E-01	rgb(112,153,235)	1.9916	None
Irf4	Ddx60	-0.91391	50.49	-4.9E-01	rgb(112,153,235)	1.9916	None
Irf4	Sesn1	-0.91391	50.49	-4.9E-01	rgb(112,153,235)	1.9916	None
Irf4	Tg	0.91391	50.49	0.492	rgb(222,123,124)	1.9916	None
Irf4	Tnfsf10	-0.91391	50.49	-4.9E-01	rgb(110,152,236)	1.9916	None
Irf4	Wnt1	-0.91391	50.49	-4.9E-01	rgb(111,152,236)	1.9916	None
Irf5	Calhm2	0.91391	50.49	0.486	rgb(222,124,125)	1.9916	2,2
Irf5	Cd80	0.91391	50.49	0.487	rgb(222,124,125)	1.9916	2,2
Irf8	Vav1	0.91391	50.49	0.489	rgb(222,124,125)	1.9916	None
Jun	Pcyt1b	-0.91391	50.49	-4.9E-01	rgb(110,152,236)	1.9916	2,2
Jund	Gstt3	0.91391	50.49	0.488	rgb(222,124,125)	1.9916	2,2
Klf13	Hk1	0.91391	50.49	0.486	rgb(222,124,125)	1.9916	None
Klf13	Prr7	0.91391	50.49	0.493	rgb(222,123,124)	1.9916	2,2
Lef1	Abcg1	0.91391	50.49	0.487	rgb(222,124,125)	1.9916	None
Lef1	Tubgcp5	-0.91391	50.49	-4.9E-01	rgb(111,152,236)	1.9916	2,2
Lin54	Gpsm2	0.91391	50.49	0.488	rgb(222,124,125)	1.9916	None
Maf	Ctla2b	0.91391	50.49	0.492	rgb(222,123,124)	1.9916	None
Maf	Plekho1	0.91391	50.49	0.493	rgb(222,123,124)	1.9916	None
Maf	Ypel5	0.91391	50.49	0.492	rgb(222,123,124)	1.9916	None
Mef2b	4930506M07Rik	-0.91391	50.49	-4.9E-01	rgb(110,152,236)	1.9916	2,2
Mxi1	Fastkd2	-0.91391	50.49	-4.9E-01	rgb(111,153,236)	1.9916	None
Myc	H2afx	-0.91391	50.49	-4.9E-01	rgb(111,152,236)	1.9916	None
Nfkb1	Cdk5	-0.91391	50.49	-4.9E-01	rgb(110,152,236)	1.9916	None
Nfkb1	Pde6d	-0.91391	50.49	-4.9E-01	rgb(110,152,236)	1.9916	None
Nfkb2	Nfkbie	0.91391	50.49	0.485	rgb(222,124,125)	1.9916	None
Nr2f6	Tyw1	0.91391	50.49	0.487	rgb(222,124,125)	1.9916	None
Nr3c1	Neurl3	0.91391	50.49	0.489	rgb(222,124,125)	1.9916	None
Otx1	Cenpw	0.91391	50.49	0.493	rgb(222,123,124)	1.9916	None
Otx1	Slc29a3	0.91391	50.49	0.488	rgb(222,124,125)	1.9916	2,2
Pou2af1	H2-DMb2	-0.91391	50.49	-4.9E-01	rgb(110,152,236)	1.9916	2,2
Pou2af1	Rbms2	0.91391	50.49	0.494	rgb(222,123,124)	1.9916	2,2
Pou6f1	Txk	0.91391	50.49	0.492	rgb(222,123,124)	1.9916	2,2
Rela	Syce2	-0.91391	50.49	-4.9E-01	rgb(110,152,236)	1.9916	None
Relb	Aim2	-0.91391	50.49	-4.9E-01	rgb(111,153,236)	1.9916	None
Relb	Herc6	-0.91391	50.49	-4.9E-01	rgb(111,152,236)	1.9916	None
Rest	Utrn	0.91391	50.49	0.49	rgb(222,123,124)	1.9916	None
Runx3	Sh3bp4	0.91391	50.49	0.485	rgb(222,124,125)	1.9916	None
Rxra	Ptk7	0.91391	50.49	0.489	rgb(222,124,125)	1.9916	None
Scrt1	Slc41a2	0.91391	50.49	0.492	rgb(222,123,124)	1.9916	2,2
Smad3	Penk	-0.91391	50.49	-4.9E-01	rgb(111,153,236)	1.9916	None
Sox21	Mtmr7	-0.91391	50.49	-4.9E-01	rgb(110,152,236)	1.9916	None
Sox5	Cdk6	0.91391	50.49	0.491	rgb(222,123,124)	1.9916	None
Sp3	Herc4	0.91391	50.49	0.492	rgb(222,123,124)	1.9916	None
Sp4	Pdhx	-0.91391	50.49	-4.9E-01	rgb(112,153,235)	1.9916	None
Sp4	Pdzd4	0.91391	50.49	0.495	rgb(222,123,124)	1.9916	None
Sp4	Ptprcap	-0.91391	50.49	-4.9E-01	rgb(111,153,236)	1.9916	None
Spib	Ly96	0.91391	50.49	0.488	rgb(222,124,125)	1.9916	None
Srebf1	Nr4a1	0.91391	50.49	0.488	rgb(222,124,125)	1.9916	None
Srebf1	Pdcd1lg2	-0.91391	50.49	-4.9E-01	rgb(111,152,236)	1.9916	2,2
Tbx21	Icam1	0.91391	50.49	0.485	rgb(222,124,125)	1.9916	2,2
Tcf3	Wrnip1	0.91391	50.49	0.49	rgb(222,123,124)	1.9916	None
Tcf4	Pdlim4	-0.91391	50.49	-4.9E-01	rgb(112,153,235)	1.9916	2,2
Tead1	Akap12	0.91391	50.49	0.495	rgb(222,122,123)	1.9916	2,2
Topors	4632434I11Rik	0.91391	50.49	0.495	rgb(222,123,123)	1.9916	2,2
Vax2	B3galt2	0.91391	50.49	0.495	rgb(222,123,124)	1.9916	2,2
Vdr	Furin	0.91391	50.49	0.487	rgb(222,124,125)	1.9916	None
Yy2	Naca	-0.91391	50.49	-4.9E-01	rgb(111,153,236)	1.9916	None
Zbtb7a	Tnk2	0.91391	50.49	0.494	rgb(222,123,124)	1.9916	None
Zfp148	Adora2a	-0.91391	50.49	-4.9E-01	rgb(111,153,236)	1.9916	None
Zfp148	Zfp609	0.91391	50.49	0.491	rgb(222,123,124)	1.9916	None
Zfp182	Tlcd2	-0.91391	50.49	-4.9E-01	rgb(111,152,236)	1.9916	None
Zfp219	Mt2	-0.91391	50.49	-4.9E-01	rgb(110,152,236)	1.9916	None
Zfp263	Dlg3	-0.91391	50.49	-4.9E-01	rgb(110,152,236)	1.9916	None
Zfp369	5730508B09Rik	-0.91391	50.49	-4.9E-01	rgb(111,153,235)	1.9916	None
Zfp467	Olfml2a	0.91391	50.49	0.492	rgb(222,123,124)	1.9916	2,2
Zfp467	Spred3	0.91391	50.49	0.491	rgb(222,123,124)	1.9916	None
Zfp467	Tgfb3	0.91391	50.49	0.492	rgb(222,123,124)	1.9916	2,2
Zfp524	Notch1	-0.91391	50.49	-4.9E-01	rgb(110,152,236)	1.9916	None
C030039L03Rik	Bcar1	0.91391	50.49	0.491	rgb(222,123,124)	1.9916	2,2
C030039L03Rik	Gck	0.91391	50.49	0.487	rgb(222,124,125)	1.9916	2,2
Kdm5b	Pfkp	0.91391	50.49	0.49	rgb(222,123,124)	1.9916	2,2
Kdm5b	Pgm2	0.91391	50.49	0.487	rgb(222,124,125)	1.9916	2,2
L3mbtl3	Fosl2	-0.91391	50.49	-4.9E-01	rgb(111,153,236)	1.9916	2,2
Ncoa3	Stat5b	0.91391	50.49	0.489	rgb(222,124,124)	1.9916	2,2
Ovol2	Sgip1	0.91391	50.49	0.492	rgb(222,123,124)	1.9916	2,2
Phf1	Psph	-0.91391	50.49	-4.9E-01	rgb(111,153,236)	1.9916	2,2
Phf20	Fyco1	0.91391	50.49	0.486	rgb(222,124,125)	1.9916	2,2
Prdm9	Fyco1	0.91391	50.49	0.489	rgb(222,124,125)	1.9916	2,2
Scml4	Pten	0.91391	50.49	0.493	rgb(222,123,124)	1.9916	2,2
Snapc2	Arhgdig	0.91391	50.49	0.488	rgb(222,124,125)	1.9916	2,2
Tbx6	Chrne	0.91391	50.49	0.492	rgb(222,123,124)	1.9916	2,2
Tet2	Gprin3	0.91391	50.49	0.493	rgb(222,123,124)	1.9916	2,2
Tsc22d1	Rasgef1b	0.91391	50.49	0.495	rgb(222,123,124)	1.9916	2,2
Tulp3	Rps6	-0.91391	50.49	-4.9E-01	rgb(111,153,236)	1.9916	2,2
Zbtb17	Cln5	-0.91391	50.49	-4.9E-01	rgb(111,153,235)	1.9916	2,2
Zbtb17	Dusp2	0.91391	50.49	0.495	rgb(222,122,123)	1.9916	2,2
Zbtb32	Trpv2	0.91391	50.49	0.493	rgb(222,123,124)	1.9916	2,2
Zfp2	Tns1	-0.91391	50.49	-4.9E-01	rgb(112,153,235)	1.9916	2,2
Zfp28	Prdm16	0.91391	50.49	0.489	rgb(222,124,125)	1.9916	2,2
Zfp35	Zscan21	0.91391	50.49	0.49	rgb(222,123,124)	1.9916	2,2
Zfp367	Apitd1	0.91391	50.49	0.492	rgb(222,123,124)	1.9916	2,2
Zfp385a	Ercc5	0.91391	50.49	0.494	rgb(222,123,124)	1.9916	2,2
Zfp429	Plod3	-0.91391	50.49	-4.9E-01	rgb(110,152,236)	1.9916	2,2
Zfp608	Havcr1	-0.91391	50.49	-4.9E-01	rgb(111,152,236)	1.9916	2,2
Zfp64	Dyx1c1	0.91391	50.49	0.486	rgb(222,124,125)	1.9916	2,2
Zfp777	Zc3h7b	0.91391	50.49	0.489	rgb(222,124,125)	1.9916	2,2
Zfp800	Smek1	0.91391	50.49	0.488	rgb(222,124,125)	1.9916	2,2
Zfp956	Atp10d	0.91391	50.49	0.488	rgb(222,124,125)	1.9916	2,2
Zfp956	Nfyb	-0.91391	50.49	-4.9E-01	rgb(111,153,235)	1.9916	2,2
Zfp956	Slc17a7	-0.91391	50.49	-4.9E-01	rgb(111,152,236)	1.9916	2,2
Ahrr	Fez2	0.9117	50.48	0.483	rgb(222,125,126)	1.9914	None
Ahrr	Myo1f	0.9117	50.48	0.484	rgb(222,125,126)	1.9914	2,2
Atf3	Pacs1	-0.9117	50.48	-4.8E-01	rgb(112,153,235)	1.9914	None
Cebpg	Stk38l	0.9117	50.48	0.477	rgb(222,126,127)	1.9914	None
Creb3l1	Pcdh7	-0.9117	50.48	-4.8E-01	rgb(113,154,235)	1.9914	None
Dbp	Nkd2	-0.9117	50.48	-4.8E-01	rgb(112,153,235)	1.9914	2,2
Ddit3	Nucb2	0.9117	50.48	0.477	rgb(222,126,127)	1.9914	None
E2f1	Phospho1	0.9117	50.48	0.484	rgb(222,125,126)	1.9914	None
Ebf1	Srgn	0.9117	50.48	0.484	rgb(222,125,126)	1.9914	None
Egr2	Tnk2	0.9117	50.48	0.484	rgb(222,125,126)	1.9914	None
Egr4	Cdk5r1	0.9117	50.48	0.478	rgb(222,126,127)	1.9914	None
Egr4	Pkhd1l1	0.9117	50.48	0.479	rgb(222,126,127)	1.9914	None
Elf1	Herc4	0.9117	50.48	0.481	rgb(222,125,126)	1.9914	None
Elk4	Heatr1	0.9117	50.48	0.476	rgb(222,126,127)	1.9914	None
Erg	Ankrd55	0.9117	50.48	0.484	rgb(222,124,125)	1.9914	2,2
Ets1	Acvr1c	0.9117	50.48	0.477	rgb(222,126,127)	1.9914	None
Ets1	Aste1	-0.9117	50.48	-4.8E-01	rgb(113,154,235)	1.9914	None
Ets1	Slc15a1	0.9117	50.48	0.483	rgb(222,125,126)	1.9914	2,2
Ets2	Cmah	0.9117	50.48	0.481	rgb(222,125,126)	1.9914	2,2
Ets2	Pkhd1l1	-0.9117	50.48	-4.8E-01	rgb(113,154,235)	1.9914	2,2
Etv4	Slc7a3	0.9117	50.48	0.478	rgb(222,126,127)	1.9914	2,2
Etv6	Gbp5	0.9117	50.48	0.478	rgb(222,126,127)	1.9914	None
Fos	Trim12c	0.9117	50.48	0.475	rgb(222,126,127)	1.9914	None
Fosb	Ddr1	-0.9117	50.48	-4.8E-01	rgb(112,153,235)	1.9914	None
Fosl2	Inpp5a	0.9117	50.48	0.482	rgb(222,125,126)	1.9914	None
Fosl2	Sfmbt2	-0.9117	50.48	-4.8E-01	rgb(112,153,235)	1.9914	None
Foxp2	Sh2d4a	0.9117	50.48	0.476	rgb(222,126,127)	1.9914	2,2
Gabpa	Ube2v1	0.9117	50.48	0.48	rgb(222,125,126)	1.9914	None
Gata1	Asb2	0.9117	50.48	0.483	rgb(222,125,126)	1.9914	None
Gata1	Pdcd1lg2	0.9117	50.48	0.48	rgb(222,125,126)	1.9914	None
Gata1	Slc16a13	-0.9117	50.48	-4.8E-01	rgb(112,153,235)	1.9914	None
Hif1a	Ermn	0.9117	50.48	0.485	rgb(222,124,125)	1.9914	None
Hif1a	Tmem17	-0.9117	50.48	-4.8E-01	rgb(114,154,235)	1.9914	None
Hsf1	Rpl36al	-0.9117	50.48	-4.8E-01	rgb(114,154,235)	1.9914	None
Ikzf2	Ddr1	-0.9117	50.48	-4.8E-01	rgb(113,153,235)	1.9914	None
Ikzf2	Olfm2	0.9117	50.48	0.485	rgb(222,124,125)	1.9914	2,2
Ikzf3	Fam102a	0.9117	50.48	0.481	rgb(222,125,126)	1.9914	None
Insm1	P2ry1	0.9117	50.48	0.485	rgb(222,124,125)	1.9914	None
Irf1	Ifi203	0.9117	50.48	0.484	rgb(222,124,125)	1.9914	None
Irf1	Rhebl1	0.9117	50.48	0.478	rgb(222,126,127)	1.9914	None
Irf2	Gimap7	0.9117	50.48	0.479	rgb(222,125,126)	1.9914	None
Irf4	Ada	0.9117	50.48	0.482	rgb(222,125,126)	1.9914	None
Irf4	Grpr	-0.9117	50.48	-4.8E-01	rgb(112,153,235)	1.9914	2,2
Irf4	Myo1e	-0.9117	50.48	-4.8E-01	rgb(114,154,235)	1.9914	None
Irf4	Sla	0.9117	50.48	0.484	rgb(222,125,125)	1.9914	None
Irf4	Trpm1	-0.9117	50.48	-4.8E-01	rgb(113,154,235)	1.9914	2,2
Irf4	Vsig2	-0.9117	50.48	-4.8E-01	rgb(113,154,235)	1.9914	None
Irf4	Wls	-0.9117	50.48	-4.8E-01	rgb(112,153,235)	1.9914	None
Irf5	Aga	0.9117	50.48	0.476	rgb(222,126,127)	1.9914	None
Irf5	Nostrin	0.9117	50.48	0.483	rgb(222,125,126)	1.9914	2,2
Irf5	Papss2	0.9117	50.48	0.48	rgb(222,125,126)	1.9914	2,2
Jun	Cd84	-0.9117	50.48	-4.8E-01	rgb(113,153,235)	1.9914	2,2
Jun	Furin	0.9117	50.48	0.476	rgb(222,126,127)	1.9914	None
Jun	Nt5dc1	-0.9117	50.48	-4.8E-01	rgb(113,154,235)	1.9914	None
Jun	Tnfrsf12a	0.9117	50.48	0.484	rgb(222,125,125)	1.9914	2,2
Jund	Rbms2	-0.9117	50.48	-4.8E-01	rgb(113,154,235)	1.9914	None
Klf10	Cyth4	0.9117	50.48	0.477	rgb(222,126,127)	1.9914	None
Klf10	Wisp1	-0.9117	50.48	-4.8E-01	rgb(113,153,235)	1.9914	None
Klf3	Fasl	0.9117	50.48	0.476	rgb(222,126,127)	1.9914	2,2
Lef1	Sgsm2	-0.9117	50.48	-4.8E-01	rgb(114,154,235)	1.9914	None
Msc	Klrk1	0.9117	50.48	0.48	rgb(222,125,126)	1.9914	2,2
Msc	Smpdl3b	0.9117	50.48	0.482	rgb(222,125,126)	1.9914	2,2
Myb	Slc14a1	0.9117	50.48	0.479	rgb(222,126,127)	1.9914	2,2
Nfatc4	Zcchc12	0.9117	50.48	0.478	rgb(222,126,127)	1.9914	2,2
Nfil3	Rhoq	0.9117	50.48	0.477	rgb(222,126,127)	1.9914	2,2
Nr3c1	Aldoa	-0.9117	50.48	-4.8E-01	rgb(112,153,235)	1.9914	None
Nr3c1	Mpp3	-0.9117	50.48	-4.8E-01	rgb(112,153,235)	1.9914	None
Nr4a1	Egr3	0.9117	50.48	0.484	rgb(222,124,125)	1.9914	2,2
Nr4a1	Tmed3	-0.9117	50.48	-4.8E-01	rgb(114,154,235)	1.9914	2,2
Osr2	Cox6b2	0.9117	50.48	0.481	rgb(222,125,126)	1.9914	2,2
Plagl1	Ap3b1	0.9117	50.48	0.476	rgb(222,126,127)	1.9914	2,2
Pou2af1	Olfm2	0.9117	50.48	0.481	rgb(222,125,126)	1.9914	None
Pparg	Adora2b	0.9117	50.48	0.478	rgb(222,126,127)	1.9914	2,2
Prdm1	Cox17	0.9117	50.48	0.481	rgb(222,125,126)	1.9914	None
Prdm1	Utp20	-0.9117	50.48	-4.8E-01	rgb(113,154,235)	1.9914	None
Rbpj	Cish	0.9117	50.48	0.477	rgb(222,126,127)	1.9914	2,2
Rela	Mex3d	0.9117	50.48	0.482	rgb(222,125,126)	1.9914	None
Rest	Mmd	-0.9117	50.48	-4.8E-01	rgb(113,154,235)	1.9914	None
Rest	Wdr81	0.9117	50.48	0.479	rgb(222,125,126)	1.9914	None
Rfx7	Heatr1	0.9117	50.48	0.485	rgb(222,124,125)	1.9914	None
Runx3	Olfr175-ps1	-0.9117	50.48	-4.8E-01	rgb(113,154,235)	1.9914	None
Runx3	Ppip5k2	-0.9117	50.48	-4.8E-01	rgb(113,154,235)	1.9914	None
Rxra	Aig1	-0.9117	50.48	-4.8E-01	rgb(114,154,235)	1.9914	None
Rxra	Ccdc50	0.9117	50.48	0.484	rgb(222,125,126)	1.9914	None
Six5	Ostf1	-0.9117	50.48	-4.8E-01	rgb(113,154,235)	1.9914	None
Sox21	Ina	0.9117	50.48	0.482	rgb(222,125,126)	1.9914	2,2
Sox21	Myo10	-0.9117	50.48	-4.8E-01	rgb(114,154,235)	1.9914	None
Sox4	Parp8	0.9117	50.48	0.478	rgb(222,126,127)	1.9914	None
Sp2	Ap1s3	0.9117	50.48	0.481	rgb(222,125,126)	1.9914	None
Sp2	Rnf130	-0.9117	50.48	-4.8E-01	rgb(114,154,235)	1.9914	None
Sp3	Pgm2	-0.9117	50.48	-4.8E-01	rgb(113,153,235)	1.9914	None
Sp4	Il7r	0.9117	50.48	0.478	rgb(222,126,127)	1.9914	None
Sp4	Tmem163	0.9117	50.48	0.475	rgb(222,126,127)	1.9914	None
Sp6	Ell2	0.9117	50.48	0.479	rgb(222,125,126)	1.9914	None
Sp6	Lrp4	0.9117	50.48	0.481	rgb(222,125,126)	1.9914	2,2
Srebf1	Chd7	0.9117	50.48	0.478	rgb(222,126,127)	1.9914	None
Srebf1	Sesn1	0.9117	50.48	0.479	rgb(222,126,127)	1.9914	None
Srebf1	Stap1	-0.9117	50.48	-4.8E-01	rgb(114,154,235)	1.9914	None
Srf	Dnajc16	0.9117	50.48	0.477	rgb(222,126,127)	1.9914	None
Tbx21	Muc1	0.9117	50.48	0.479	rgb(222,126,126)	1.9914	2,2
Tcf12	Tnik	0.9117	50.48	0.475	rgb(222,126,127)	1.9914	None
Tcf4	Adam9	0.9117	50.48	0.48	rgb(222,125,126)	1.9914	2,2
Tcf4	Enah	0.9117	50.48	0.476	rgb(222,126,127)	1.9914	2,2
Tcf7l1	Clip3	0.9117	50.48	0.479	rgb(222,126,126)	1.9914	2,2
Tcf7l2	Psd3	0.9117	50.48	0.482	rgb(222,125,126)	1.9914	None
Tead1	Nav2	0.9117	50.48	0.484	rgb(222,124,125)	1.9914	None
Tead1	Neo1	0.9117	50.48	0.484	rgb(222,125,125)	1.9914	2,2
Tead1	Sh3bp4	0.9117	50.48	0.484	rgb(222,125,125)	1.9914	2,2
Tead1	Tln2	0.9117	50.48	0.484	rgb(222,124,125)	1.9914	2,2
Thra	Itgb7	0.9117	50.48	0.481	rgb(222,125,126)	1.9914	None
Vax2	Adcy4	0.9117	50.48	0.476	rgb(222,126,127)	1.9914	2,2
Vax2	Ppp1r14c	0.9117	50.48	0.476	rgb(222,126,127)	1.9914	2,2
Vax2	Slc9a9	0.9117	50.48	0.479	rgb(222,126,127)	1.9914	None
Zbtb33	Xcr1	-0.9117	50.48	-4.8E-01	rgb(114,154,235)	1.9914	None
Zbtb7a	Adap1	0.9117	50.48	0.476	rgb(222,126,127)	1.9914	None
Zbtb7b	Ubtd1	0.9117	50.48	0.478	rgb(222,126,127)	1.9914	None
Zfhx3	Heg1	0.9117	50.48	0.485	rgb(222,124,125)	1.9914	2,2
Zfhx3	Zfp536	0.9117	50.48	0.485	rgb(222,124,125)	1.9914	2,2
Zfp148	Rbpj	0.9117	50.48	0.481	rgb(222,125,126)	1.9914	None
Zfp281	Parp8	0.9117	50.48	0.478	rgb(222,126,127)	1.9914	None
Zfp281	Samsn1	0.9117	50.48	0.476	rgb(222,126,127)	1.9914	None
Zfp281	Synpo	0.9117	50.48	0.483	rgb(222,125,126)	1.9914	None
Zfp467	Galm	0.9117	50.48	0.479	rgb(222,126,126)	1.9914	2,2
Zfx	Gmfg	-0.9117	50.48	-4.8E-01	rgb(112,153,235)	1.9914	None
Ash1l	Cenpw	-0.9117	50.48	-4.8E-01	rgb(113,154,235)	1.9914	2,2
C030039L03Rik	4930417O13Rik	0.9117	50.48	0.478	rgb(222,126,127)	1.9914	2,2
C030039L03Rik	Nphp3	0.9117	50.48	0.482	rgb(222,125,126)	1.9914	2,2
Dach2	Slc44a5	0.9117	50.48	0.483	rgb(222,125,126)	1.9914	2,2
Dzip1	Uggt2	0.9117	50.48	0.483	rgb(222,125,126)	1.9914	2,2
Kdm5b	Bnip3	0.9117	50.48	0.485	rgb(222,124,125)	1.9914	2,2
Kdm5b	Ero1l	0.9117	50.48	0.479	rgb(222,125,126)	1.9914	2,2
Kdm5b	Ppap2c	0.9117	50.48	0.477	rgb(222,126,127)	1.9914	2,2
Lcorl	Cmtm4	0.9117	50.48	0.48	rgb(222,125,126)	1.9914	2,2
Mxd1	Fastkd2	-0.9117	50.48	-4.8E-01	rgb(113,153,235)	1.9914	2,2
Ncoa2	Tcf12	0.9117	50.48	0.479	rgb(222,126,126)	1.9914	2,2
Rlf	Dctpp1	-0.9117	50.48	-4.8E-01	rgb(112,153,235)	1.9914	2,2
Scml4	Tbc1d30	0.9117	50.48	0.477	rgb(222,126,127)	1.9914	2,2
Sgsm2	Ccrn4l	-0.9117	50.48	-4.8E-01	rgb(113,154,235)	1.9914	2,2
Sgsm2	Unc93b1	0.9117	50.48	0.476	rgb(222,126,127)	1.9914	2,2
Thap3	Polr3b	-0.9117	50.48	-4.8E-01	rgb(112,153,235)	1.9914	2,2
Tulp3	Hist3h2bb-ps	-0.9117	50.48	-4.8E-01	rgb(112,153,235)	1.9914	2,2
Zbtb17	Mvp	0.9117	50.48	0.481	rgb(222,125,126)	1.9914	2,2
Zbtb20	Fastkd2	-0.9117	50.48	-4.8E-01	rgb(113,154,235)	1.9914	2,2
Zbtb46	Tmem120b	0.9117	50.48	0.478	rgb(222,126,127)	1.9914	2,2
Zfp365	4831440E17Rik	-0.9117	50.48	-4.8E-01	rgb(112,153,235)	1.9914	2,2
Zfp365	Ccng1	0.9117	50.48	0.484	rgb(222,125,126)	1.9914	2,2
Zfp385a	Slc2a4	0.9117	50.48	0.481	rgb(222,125,126)	1.9914	2,2
Zfp629	Ormdl1	-0.9117	50.48	-4.8E-01	rgb(113,154,235)	1.9914	2,2
Zfp64	Ets2	0.9117	50.48	0.477	rgb(222,126,127)	1.9914	2,2
Zfp750	1700007K13Rik	0.9117	50.48	0.483	rgb(222,125,126)	1.9914	2,2
Zfp750	Mex3d	-0.9117	50.48	-4.8E-01	rgb(114,154,235)	1.9914	2,2
Zfp960	Ddr1	-0.9117	50.48	-4.8E-01	rgb(113,154,235)	1.9914	2,2
Zfp960	Lzts2	-0.9117	50.48	-4.8E-01	rgb(112,153,235)	1.9914	2,2
Zfp960	Tex15	0.9117	50.48	0.485	rgb(222,124,125)	1.9914	2,2
Ahr	Aff3	0.9095	50.47	0.474	rgb(222,127,127)	1.9912	None
Ahrr	Myo3b	0.9095	50.47	0.473	rgb(222,127,128)	1.9912	2,2
Ahrr	Trappc10	0.9095	50.47	0.468	rgb(222,128,129)	1.9912	2,2
Atf3	Ikzf2	-0.9095	50.47	-4.7E-01	rgb(114,155,235)	1.9912	None
Atf3	Tsc22d3	0.9095	50.47	0.467	rgb(222,128,129)	1.9912	None
Atf5	Krtcap2	0.9095	50.47	0.471	rgb(222,127,128)	1.9912	2,2
Atf6	B4galt2	0.9095	50.47	0.471	rgb(222,127,128)	1.9912	None
Atf6	Lamc1	0.9095	50.47	0.466	rgb(222,128,129)	1.9912	None
Batf	Fbn2	-0.9095	50.47	-4.7E-01	rgb(115,155,235)	1.9912	2,2
Batf3	Il18	0.9095	50.47	0.467	rgb(222,128,129)	1.9912	None
Bcl6	Pgm2	-0.9095	50.47	-4.7E-01	rgb(114,154,235)	1.9912	None
Bhlhe40	Anln	0.9095	50.47	0.466	rgb(222,128,129)	1.9912	None
Cebpb	Gpr15	-0.9095	50.47	-4.7E-01	rgb(116,155,235)	1.9912	None
Cebpg	Ccng2	0.9095	50.47	0.466	rgb(222,128,129)	1.9912	None
Cebpg	Plekho2	-0.9095	50.47	-4.7E-01	rgb(114,155,235)	1.9912	2,2
Cebpg	Tspyl4	0.9095	50.47	0.472	rgb(222,127,128)	1.9912	2,2
Creb3l2	Fosl2	0.9095	50.47	0.474	rgb(222,126,127)	1.9912	2,2
Crem	Plaur	0.9095	50.47	0.472	rgb(222,127,128)	1.9912	None
Crem	Ptpn11	-0.9095	50.47	-4.7E-01	rgb(116,155,235)	1.9912	None
Ddit3	Cox6a2	0.9095	50.47	0.466	rgb(222,128,129)	1.9912	2,2
E2f1	Smpd4	0.9095	50.47	0.472	rgb(222,127,128)	1.9912	None
E2f1	Tnk2	0.9095	50.47	0.469	rgb(222,127,128)	1.9912	None
Ebf1	Wdr1	0.9095	50.47	0.468	rgb(222,128,129)	1.9912	None
Egr2	Ski	0.9095	50.47	0.466	rgb(222,128,129)	1.9912	None
Elf1	Cmas	0.9095	50.47	0.469	rgb(222,127,128)	1.9912	None
Elf1	Scml4	0.9095	50.47	0.472	rgb(222,127,128)	1.9912	None
Elf1	Syne1	0.9095	50.47	0.471	rgb(222,127,128)	1.9912	2,2
Elf1	Tbc1d14	0.9095	50.47	0.469	rgb(222,127,128)	1.9912	None
Elk3	Lin54	-0.9095	50.47	-4.7E-01	rgb(116,156,235)	1.9912	2,2
Elk3	Mgat5	0.9095	50.47	0.474	rgb(222,127,127)	1.9912	None
Elk4	Eci2	-0.9095	50.47	-4.7E-01	rgb(116,155,235)	1.9912	2,2
Epas1	Ppp3ca	0.9095	50.47	0.466	rgb(222,128,129)	1.9912	None
Esrra	Gcnt1	-0.9095	50.47	-4.7E-01	rgb(116,156,235)	1.9912	None
Esrra	Stk39	-0.9095	50.47	-4.7E-01	rgb(115,155,235)	1.9912	None
Ets1	Naga	0.9095	50.47	0.47	rgb(222,127,128)	1.9912	None
Ets2	Dhcr24	-0.9095	50.47	-4.7E-01	rgb(115,155,235)	1.9912	2,2
Etv4	Gpt2	0.9095	50.47	0.468	rgb(222,128,129)	1.9912	2,2
Etv5	F2rl2	0.9095	50.47	0.471	rgb(222,127,128)	1.9912	2,2
Foxf2	Chn1	0.9095	50.47	0.472	rgb(222,127,128)	1.9912	2,2
Foxf2	Nucb2	0.9095	50.47	0.469	rgb(222,127,128)	1.9912	2,2
Foxo3	Ccdc107	-0.9095	50.47	-4.7E-01	rgb(115,155,235)	1.9912	None
Foxo3	Exosc8	-0.9095	50.47	-4.7E-01	rgb(115,155,235)	1.9912	None
Foxo3	Zcchc2	0.9095	50.47	0.47	rgb(222,127,128)	1.9912	None
Gfi1	Enpp4	0.9095	50.47	0.467	rgb(222,128,129)	1.9912	2,2
Hic1	Cttn	0.9095	50.47	0.473	rgb(222,127,128)	1.9912	None
Ikzf2	Pgs1	-0.9095	50.47	-4.7E-01	rgb(115,155,235)	1.9912	2,2
Ikzf3	Ptprf	0.9095	50.47	0.469	rgb(222,127,128)	1.9912	None
Ikzf3	Zfp629	0.9095	50.47	0.47	rgb(222,127,128)	1.9912	2,2
Ikzf4	Mllt6	0.9095	50.47	0.473	rgb(222,127,128)	1.9912	2,2
Irf1	Psme2	0.9095	50.47	0.473	rgb(222,127,128)	1.9912	None
Irf4	Il9r	-0.9095	50.47	-4.7E-01	rgb(114,155,235)	1.9912	2,2
Irf4	Phtf2	-0.9095	50.47	-4.7E-01	rgb(114,154,235)	1.9912	None
Irf7	BC094916	0.9095	50.47	0.465	rgb(222,128,129)	1.9912	None
Irf7	Gbp4	0.9095	50.47	0.469	rgb(222,127,128)	1.9912	None
Irf7	Ifi204	0.9095	50.47	0.466	rgb(222,128,129)	1.9912	None
Irf7	Oas1c	0.9095	50.47	0.473	rgb(222,127,128)	1.9912	None
Irf8	Hk1	0.9095	50.47	0.468	rgb(222,128,128)	1.9912	None
Jdp2	Dusp14	0.9095	50.47	0.472	rgb(222,127,128)	1.9912	None
Jun	Capg	0.9095	50.47	0.473	rgb(222,127,128)	1.9912	None
Jun	Src	0.9095	50.47	0.473	rgb(222,127,128)	1.9912	None
Jun	Tbc1d30	-0.9095	50.47	-4.7E-01	rgb(115,155,235)	1.9912	None
Klf10	Smurf2	0.9095	50.47	0.47	rgb(222,127,128)	1.9912	2,2
Klf13	Arrb1	0.9095	50.47	0.468	rgb(222,128,129)	1.9912	2,2
Klf2	Nkain1	-0.9095	50.47	-4.7E-01	rgb(115,155,235)	1.9912	None
Klf4	Cacna1s	0.9095	50.47	0.471	rgb(222,127,128)	1.9912	2,2
Klf4	Tmem86a	0.9095	50.47	0.469	rgb(222,127,128)	1.9912	None
Lef1	Cd28	0.9095	50.47	0.465	rgb(222,128,129)	1.9912	None
Maf	Ppm1j	0.9095	50.47	0.466	rgb(222,128,129)	1.9912	None
Mxi1	Gys1	0.9095	50.47	0.471	rgb(222,127,128)	1.9912	2,2
Mxi1	Smpd3	-0.9095	50.47	-4.7E-01	rgb(115,155,235)	1.9912	None
Myc	Max	0.9095	50.47	0.474	rgb(222,126,127)	1.9912	None
Nfkb1	Ildr1	-0.9095	50.47	-4.7E-01	rgb(116,155,235)	1.9912	None
Nfkb1	Nme4	-0.9095	50.47	-4.7E-01	rgb(116,155,235)	1.9912	None
Nfkb1	Rhbdf1	0.9095	50.47	0.474	rgb(222,127,127)	1.9912	None
Nfkb2	Cdk5r1	0.9095	50.47	0.474	rgb(222,126,127)	1.9912	2,2
Nfkb2	Dusp14	0.9095	50.47	0.468	rgb(222,128,129)	1.9912	2,2
Nr4a2	Rel	0.9095	50.47	0.465	rgb(222,128,129)	1.9912	2,2
Nr4a2	Traf3	-0.9095	50.47	-4.7E-01	rgb(116,156,235)	1.9912	None
Pknox1	Got1	-0.9095	50.47	-4.7E-01	rgb(114,154,235)	1.9912	2,2
Plagl1	Ikzf2	0.9095	50.47	0.474	rgb(222,126,127)	1.9912	2,2
Pou2af1	Sh3bp1	-0.9095	50.47	-4.7E-01	rgb(115,155,235)	1.9912	None
Ppara	Nebl	-0.9095	50.47	-4.7E-01	rgb(115,155,235)	1.9912	None
Prrx1	Cxcl1	0.9095	50.47	0.47	rgb(222,127,128)	1.9912	2,2
Rel	Heg1	0.9095	50.47	0.466	rgb(222,128,129)	1.9912	None
Rest	Kdelc1	-0.9095	50.47	-4.7E-01	rgb(115,155,235)	1.9912	None
Rorc	Il10ra	-0.9095	50.47	-4.7E-01	rgb(114,155,235)	1.9912	None
Rreb1	Tet3	0.9095	50.47	0.471	rgb(222,127,128)	1.9912	None
Runx1	Gpr18	-0.9095	50.47	-4.7E-01	rgb(116,155,235)	1.9912	None
Runx2	Runx1	0.9095	50.47	0.473	rgb(222,127,128)	1.9912	None
Runx2	Sema4f	0.9095	50.47	0.468	rgb(222,128,128)	1.9912	None
Rxra	Itpka	0.9095	50.47	0.468	rgb(222,128,128)	1.9912	None
Scrt1	Stat2	0.9095	50.47	0.471	rgb(222,127,128)	1.9912	2,2
Smad4	B4galt2	0.9095	50.47	0.473	rgb(222,127,128)	1.9912	None
Sp2	BC026585	-0.9095	50.47	-4.7E-01	rgb(115,155,235)	1.9912	None
Sp2	Lrrc28	-0.9095	50.47	-4.7E-01	rgb(115,155,235)	1.9912	None
Sp3	Slc16a6	-0.9095	50.47	-4.7E-01	rgb(116,156,235)	1.9912	None
Sp4	Brd3	-0.9095	50.47	-4.7E-01	rgb(116,155,235)	1.9912	None
Sp4	Chd7	0.9095	50.47	0.473	rgb(222,127,128)	1.9912	None
Sp4	H2afx	-0.9095	50.47	-4.7E-01	rgb(115,155,235)	1.9912	None
Sp4	Ppfibp1	-0.9095	50.47	-4.7E-01	rgb(116,155,235)	1.9912	None
Sp4	Tgoln1	0.9095	50.47	0.47	rgb(222,127,128)	1.9912	None
Sp9	Ralb	0.9095	50.47	0.468	rgb(222,128,129)	1.9912	None
Spib	Ikbke	0.9095	50.47	0.474	rgb(222,126,127)	1.9912	2,2
Srebf1	Chchd7	-0.9095	50.47	-4.7E-01	rgb(116,155,235)	1.9912	None
Srebf2	Mtmr7	-0.9095	50.47	-4.7E-01	rgb(115,155,235)	1.9912	None
Stat1	Ccnd3	0.9095	50.47	0.466	rgb(222,128,129)	1.9912	None
Tbx21	Etv6	0.9095	50.47	0.467	rgb(222,128,129)	1.9912	None
Tbx21	Myd88	0.9095	50.47	0.471	rgb(222,127,128)	1.9912	2,2
Thap1	Ski	-0.9095	50.47	-4.7E-01	rgb(115,155,235)	1.9912	2,2
Twist1	Calcr	0.9095	50.47	0.475	rgb(222,126,127)	1.9912	2,2
Twist1	Loxl2	0.9095	50.47	0.471	rgb(222,127,128)	1.9912	2,2
Twist1	Tmem98	0.9095	50.47	0.469	rgb(222,127,128)	1.9912	2,2
Usf2	Neat1	0.9095	50.47	0.469	rgb(222,127,128)	1.9912	None
Vax2	Podnl1	0.9095	50.47	0.467	rgb(222,128,129)	1.9912	2,2
Zbtb7a	Xrcc5	-0.9095	50.47	-4.7E-01	rgb(115,155,235)	1.9912	None
Zeb1	Stat5b	0.9095	50.47	0.47	rgb(222,127,128)	1.9912	None
Zfp148	Ssh2	0.9095	50.47	0.468	rgb(222,128,129)	1.9912	None
Zfp524	Faim3	0.9095	50.47	0.468	rgb(222,128,128)	1.9912	2,2
Zfp524	Uqcrq	0.9095	50.47	0.472	rgb(222,127,128)	1.9912	2,2
C030039L03Rik	3110057O12Rik	0.9095	50.47	0.467	rgb(222,128,129)	1.9912	2,2
Cenpt	Grn	0.9095	50.47	0.473	rgb(222,127,128)	1.9912	2,2
Hmgb3	1190005I06Rik	0.9095	50.47	0.475	rgb(222,126,127)	1.9912	2,2
Litaf	Atmin	0.9095	50.47	0.468	rgb(222,128,129)	1.9912	2,2
Mxd1	Socs3	0.9095	50.47	0.471	rgb(222,127,128)	1.9912	2,2
Mxd3	Acot11	0.9095	50.47	0.467	rgb(222,128,129)	1.9912	2,2
Ovol2	Selp	0.9095	50.47	0.469	rgb(222,127,128)	1.9912	2,2
Plscr1	Glrp1	0.9095	50.47	0.47	rgb(222,127,128)	1.9912	2,2
Rlf	Rgs11	0.9095	50.47	0.469	rgb(222,127,128)	1.9912	2,2
Ski	Slc43a2	0.9095	50.47	0.469	rgb(222,128,128)	1.9912	2,2
Thap3	Snx19	-0.9095	50.47	-4.7E-01	rgb(115,155,235)	1.9912	2,2
Zfp35	C2cd4d	-0.9095	50.47	-4.7E-01	rgb(116,155,235)	1.9912	2,2
Zfp365	Zmat3	0.9095	50.47	0.469	rgb(222,127,128)	1.9912	2,2
Zfp367	Rpl10a	-0.9095	50.47	-4.7E-01	rgb(114,155,235)	1.9912	2,2
Zfp385a	Aldh4a1	0.9095	50.47	0.475	rgb(222,126,127)	1.9912	2,2
Zfp385a	Zfp750	0.9095	50.47	0.47	rgb(222,127,128)	1.9912	2,2
Zfp608	Pik3r6	-0.9095	50.47	-4.7E-01	rgb(114,155,235)	1.9912	2,2
Zfp629	Zmat3	-0.9095	50.47	-4.7E-01	rgb(115,155,235)	1.9912	2,2
Zfp64	Fbxw2	-0.9095	50.47	-4.7E-01	rgb(115,155,235)	1.9912	2,2
Zfp654	Amdhd2	-0.9095	50.47	-4.7E-01	rgb(115,155,235)	1.9912	2,2
Zfp750	Ercc5	0.9095	50.47	0.466	rgb(222,128,129)	1.9912	2,2
Zhx2	Bmyc	0.9095	50.47	0.466	rgb(222,128,129)	1.9912	2,2
Zhx2	Ctnnd1	-0.9095	50.47	-4.7E-01	rgb(114,154,235)	1.9912	2,2
Ahrr	Neurl1b	0.90729	50.46	0.455	rgb(222,130,131)	1.991	2,2
Ascl2	Nol3	0.90729	50.46	0.461	rgb(222,129,130)	1.991	2,2
Atf3	Cnnm3	-0.90729	50.46	-4.6E-01	rgb(118,157,234)	1.991	None
Atf3	Gfi1	0.90729	50.46	0.459	rgb(222,129,130)	1.991	None
Atf5	5430427O19Rik	-0.90729	50.46	-4.6E-01	rgb(118,157,234)	1.991	None
Batf	Cntnap1	-0.90729	50.46	-4.6E-01	rgb(118,157,234)	1.991	None
Batf	Dhrs9	-0.90729	50.46	-4.6E-01	rgb(118,157,234)	1.991	None
Batf	Hmcn1	-0.90729	50.46	-4.6E-01	rgb(117,156,234)	1.991	None
Batf	Tmem19	-0.90729	50.46	-4.6E-01	rgb(118,157,234)	1.991	None
Bcl6b	Traf6	-0.90729	50.46	-4.6E-01	rgb(117,156,234)	1.991	None
Cebpg	Cd4	-0.90729	50.46	-4.6E-01	rgb(118,157,234)	1.991	None
Creb1	Zfp493	0.90729	50.46	0.463	rgb(222,129,130)	1.991	None
Creb3l2	Sdcbp2	0.90729	50.46	0.455	rgb(222,130,131)	1.991	2,2
Crem	Olfm2	-0.90729	50.46	-4.6E-01	rgb(117,156,234)	1.991	None
Crem	Pde4d	0.90729	50.46	0.458	rgb(222,130,130)	1.991	None
E2f1	Ddx51	0.90729	50.46	0.455	rgb(222,130,131)	1.991	None
E2f1	Ptpn11	0.90729	50.46	0.458	rgb(222,130,131)	1.991	None
Egr2	Tnf	0.90729	50.46	0.461	rgb(222,129,130)	1.991	None
Elf1	Themis	0.90729	50.46	0.461	rgb(222,129,130)	1.991	None
Elk3	1110007C09Rik	0.90729	50.46	0.457	rgb(222,130,131)	1.991	2,2
Elk3	4930486L24Rik	0.90729	50.46	0.455	rgb(222,130,131)	1.991	2,2
Eomes	Abcb1a	0.90729	50.46	0.457	rgb(222,130,131)	1.991	2,2
Ets1	Gna15	0.90729	50.46	0.462	rgb(222,129,130)	1.991	None
Ets1	Jakmip1	0.90729	50.46	0.46	rgb(222,129,130)	1.991	None
Etv6	Hif1a	0.90729	50.46	0.457	rgb(222,130,131)	1.991	None
Etv6	Rcsd1	-0.90729	50.46	-4.6E-01	rgb(116,156,235)	1.991	None
Etv6	Tnfrsf19	-0.90729	50.46	-4.6E-01	rgb(118,157,234)	1.991	2,2
Fos	Btla	0.90729	50.46	0.465	rgb(222,128,129)	1.991	None
Fos	Klf4	0.90729	50.46	0.455	rgb(222,130,131)	1.991	None
Fosl2	Chd7	0.90729	50.46	0.462	rgb(222,129,130)	1.991	None
Fosl2	Fbxo30	0.90729	50.46	0.457	rgb(222,130,131)	1.991	None
Fosl2	Gla	0.90729	50.46	0.458	rgb(222,129,130)	1.991	None
Fosl2	Nfil3	0.90729	50.46	0.46	rgb(222,129,130)	1.991	None
Fosl2	Socs3	0.90729	50.46	0.459	rgb(222,129,130)	1.991	None
Fosl2	Zswim4	0.90729	50.46	0.461	rgb(222,129,130)	1.991	None
Foxo3	Igf2r	0.90729	50.46	0.461	rgb(222,129,130)	1.991	None
Foxp2	Endod1	0.90729	50.46	0.463	rgb(222,128,129)	1.991	2,2
Foxs1	Il18r1	0.90729	50.46	0.462	rgb(222,129,130)	1.991	2,2
Gabpa	Naca	0.90729	50.46	0.464	rgb(222,128,129)	1.991	None
Gata3	Itgb3	0.90729	50.46	0.457	rgb(222,130,131)	1.991	2,2
Gli3	9430020K01Rik	0.90729	50.46	0.465	rgb(222,128,129)	1.991	2,2
Gli3	Svep1	0.90729	50.46	0.456	rgb(222,130,131)	1.991	2,2
Glis2	Mex3a	0.90729	50.46	0.458	rgb(222,129,130)	1.991	2,2
Hic1	Pld2	0.90729	50.46	0.461	rgb(222,129,130)	1.991	None
Hif3a	Mxi1	0.90729	50.46	0.459	rgb(222,129,130)	1.991	2,2
Hif3a	Plxnd1	0.90729	50.46	0.463	rgb(222,129,130)	1.991	2,2
Hif3a	Stc1	0.90729	50.46	0.461	rgb(222,129,130)	1.991	2,2
Hif3a	Vegfa	0.90729	50.46	0.46	rgb(222,129,130)	1.991	2,2
Hsf1	Anxa2	-0.90729	50.46	-4.6E-01	rgb(117,156,235)	1.991	None
Hsf1	Pknox1	0.90729	50.46	0.456	rgb(222,130,131)	1.991	None
Ikzf3	Nfkbia	-0.90729	50.46	-4.6E-01	rgb(117,156,235)	1.991	None
Irf1	Tbkbp1	0.90729	50.46	0.459	rgb(222,129,130)	1.991	2,2
Irf4	Ccr7	0.90729	50.46	0.456	rgb(222,130,131)	1.991	None
Irf4	Eml1	-0.90729	50.46	-4.6E-01	rgb(116,156,235)	1.991	None
Irf4	Esr1	-0.90729	50.46	-4.6E-01	rgb(118,157,234)	1.991	None
Irf4	Map3k1	0.90729	50.46	0.464	rgb(222,128,129)	1.991	None
Irf4	Prkd3	-0.90729	50.46	-4.6E-01	rgb(118,157,234)	1.991	None
Irf4	Rcsd1	-0.90729	50.46	-4.6E-01	rgb(117,156,235)	1.991	None
Irf4	Siglec15	-0.90729	50.46	-4.6E-01	rgb(118,157,234)	1.991	2,2
Irf4	Zdhhc15	-0.90729	50.46	-4.6E-01	rgb(117,156,234)	1.991	None
Irf5	Adam8	0.90729	50.46	0.462	rgb(222,129,130)	1.991	None
Irf7	Trim26	0.90729	50.46	0.462	rgb(222,129,130)	1.991	None
Irf8	Plod3	0.90729	50.46	0.459	rgb(222,129,130)	1.991	None
Jun	Btla	-0.90729	50.46	-4.6E-01	rgb(118,157,234)	1.991	None
Jun	Inpp4a	-0.90729	50.46	-4.6E-01	rgb(118,156,234)	1.991	None
Jun	Slc4a11	0.90729	50.46	0.46	rgb(222,129,130)	1.991	None
Klf13	Map3k1	0.90729	50.46	0.458	rgb(222,130,130)	1.991	2,2
Klf2	Pik3ip1	0.90729	50.46	0.463	rgb(222,129,129)	1.991	None
Klf2	Wls	0.90729	50.46	0.455	rgb(222,130,131)	1.991	None
Klf7	Snx11	-0.90729	50.46	-4.6E-01	rgb(117,156,235)	1.991	None
Lef1	Wrnip1	-0.90729	50.46	-4.6E-01	rgb(117,156,235)	1.991	None
Lin54	Pdcd1lg2	-0.90729	50.46	-4.6E-01	rgb(117,156,235)	1.991	2,2
Lyl1	Padi3	0.90729	50.46	0.462	rgb(222,129,130)	1.991	2,2
Maf	Gpr15	0.90729	50.46	0.462	rgb(222,129,130)	1.991	None
Maff	Egln3	0.90729	50.46	0.458	rgb(222,129,130)	1.991	None
Mafg	Fbxo4	-0.90729	50.46	-4.6E-01	rgb(117,156,234)	1.991	2,2
Mga	Epsti1	-0.90729	50.46	-4.6E-01	rgb(117,156,234)	1.991	None
Msc	Lime1	0.90729	50.46	0.465	rgb(222,128,129)	1.991	2,2
Msc	Pcsk1	0.90729	50.46	0.461	rgb(222,129,130)	1.991	2,2
Myb	Tmem71	0.90729	50.46	0.464	rgb(222,128,129)	1.991	2,2
Myc	Sord	-0.90729	50.46	-4.6E-01	rgb(117,156,235)	1.991	None
Nfatc1	Extl3	0.90729	50.46	0.457	rgb(222,130,131)	1.991	None
Nfatc2	Ms4a4c	-0.90729	50.46	-4.6E-01	rgb(118,157,234)	1.991	None
Nfatc2	Stat4	-0.90729	50.46	-4.6E-01	rgb(118,157,234)	1.991	None
Nfatc4	Cyth4	0.90729	50.46	0.456	rgb(222,130,131)	1.991	None
Nfe2l2	Spn	-0.90729	50.46	-4.6E-01	rgb(118,157,234)	1.991	None
Nfkb1	B3gnt5	-0.90729	50.46	-4.6E-01	rgb(117,156,235)	1.991	2,2
Nfkb1	Fam168b	0.90729	50.46	0.461	rgb(222,129,130)	1.991	None
Nfkb1	Lad1	0.90729	50.46	0.462	rgb(222,129,130)	1.991	2,2
Nfkb2	Idi2	0.90729	50.46	0.461	rgb(222,129,130)	1.991	2,2
Nfkb2	Plagl1	0.90729	50.46	0.46	rgb(222,129,130)	1.991	2,2
Nfkb2	Rab21	0.90729	50.46	0.457	rgb(222,130,131)	1.991	2,2
Nr1h2	Nucks1	-0.90729	50.46	-4.6E-01	rgb(116,156,235)	1.991	2,2
Nr3c1	Filip1l	0.90729	50.46	0.46	rgb(222,129,130)	1.991	None
Nr3c1	Gemin6	-0.90729	50.46	-4.6E-01	rgb(116,156,235)	1.991	None
Nr3c1	Kif13b	0.90729	50.46	0.464	rgb(222,128,129)	1.991	None
Nr3c1	Trip10	-0.90729	50.46	-4.6E-01	rgb(116,156,235)	1.991	2,2
Ovol1	Slc2a3	0.90729	50.46	0.458	rgb(222,130,131)	1.991	2,2
Plagl1	Fam178b	0.90729	50.46	0.459	rgb(222,129,130)	1.991	2,2
Plagl1	Slc1a4	0.90729	50.46	0.463	rgb(222,129,130)	1.991	2,2
Pou2af1	Fgf16	0.90729	50.46	0.458	rgb(222,130,130)	1.991	2,2
Pou2af1	P2ry2	0.90729	50.46	0.459	rgb(222,129,130)	1.991	2,2
Pou6f1	Tmem176b	-0.90729	50.46	-4.6E-01	rgb(117,156,235)	1.991	2,2
Pparg	Epas1	0.90729	50.46	0.464	rgb(222,128,129)	1.991	2,2
Pparg	Maged2	0.90729	50.46	0.464	rgb(222,128,129)	1.991	None
Prdm1	Galnt3	-0.90729	50.46	-4.6E-01	rgb(117,156,235)	1.991	None
Prdm1	Il7r	0.90729	50.46	0.461	rgb(222,129,130)	1.991	None
Rarg	Tacc1	0.90729	50.46	0.463	rgb(222,129,130)	1.991	None
Rel	Kdm2b	0.90729	50.46	0.464	rgb(222,128,129)	1.991	None
Rel	Sept9	-0.90729	50.46	-4.6E-01	rgb(118,157,234)	1.991	None
Rela	Zfpm1	0.90729	50.46	0.459	rgb(222,129,130)	1.991	None
Rest	Dhcr7	-0.90729	50.46	-4.6E-01	rgb(116,156,235)	1.991	None
Rest	Otud7b	0.90729	50.46	0.464	rgb(222,128,129)	1.991	None
Rfx1	S100a13	-0.90729	50.46	-4.6E-01	rgb(117,156,235)	1.991	None
Rfx3	Dyx1c1	0.90729	50.46	0.459	rgb(222,129,130)	1.991	None
Rfx3	Rcl1	-0.90729	50.46	-4.6E-01	rgb(117,156,234)	1.991	None
Rfx3	Slc4a8	0.90729	50.46	0.459	rgb(222,129,130)	1.991	None
Rorc	Batf	0.90729	50.46	0.457	rgb(222,130,131)	1.991	None
Rorc	Nsf	0.90729	50.46	0.457	rgb(222,130,131)	1.991	None
Rorc	Reps1	-0.90729	50.46	-4.6E-01	rgb(117,156,234)	1.991	None
Rxra	Gata3	0.90729	50.46	0.46	rgb(222,129,130)	1.991	None
Rxra	Slco4a1	0.90729	50.46	0.465	rgb(222,128,129)	1.991	None
Six1	Cd200r4	0.90729	50.46	0.463	rgb(222,129,130)	1.991	2,2
Six5	Rcan3	-0.90729	50.46	-4.6E-01	rgb(117,156,235)	1.991	None
Sox5	Tmprss3	-0.90729	50.46	-4.6E-01	rgb(118,157,234)	1.991	None
Sp3	Phldb1	0.90729	50.46	0.456	rgb(222,130,131)	1.991	None
Sp4	Ccdc57	-0.90729	50.46	-4.6E-01	rgb(117,156,234)	1.991	None
Sp4	Neto2	-0.90729	50.46	-4.6E-01	rgb(116,156,235)	1.991	None
Sp6	Adm	0.90729	50.46	0.457	rgb(222,130,131)	1.991	None
Spib	Fam43a	0.90729	50.46	0.458	rgb(222,129,130)	1.991	2,2
Srebf1	Aacs	0.90729	50.46	0.46	rgb(222,129,130)	1.991	2,2
Srf	Osgepl1	-0.90729	50.46	-4.6E-01	rgb(118,157,234)	1.991	None
Stat3	Fosl2	0.90729	50.46	0.464	rgb(222,128,129)	1.991	None
Stat4	Nsun6	0.90729	50.46	0.458	rgb(222,130,130)	1.991	None
Stat5b	Arhgef3	-0.90729	50.46	-4.6E-01	rgb(116,156,235)	1.991	None
Tcf12	Cysltr1	-0.90729	50.46	-4.6E-01	rgb(116,156,235)	1.991	None
Tcf4	Fam174b	-0.90729	50.46	-4.6E-01	rgb(118,157,234)	1.991	None
Tcf7l1	Gm11346	0.90729	50.46	0.464	rgb(222,128,129)	1.991	None
Tead1	Macc1	0.90729	50.46	0.456	rgb(222,130,131)	1.991	2,2
Tead1	Sema6d	0.90729	50.46	0.459	rgb(222,129,130)	1.991	2,2
Tead1	Zfp608	0.90729	50.46	0.464	rgb(222,128,129)	1.991	2,2
Thra	Tjp3	0.90729	50.46	0.465	rgb(222,128,129)	1.991	None
Trp53	4833439L19Rik	0.90729	50.46	0.461	rgb(222,129,130)	1.991	None
Twist1	Ces2c	0.90729	50.46	0.462	rgb(222,129,130)	1.991	2,2
Vax2	Galnt12	0.90729	50.46	0.459	rgb(222,129,130)	1.991	2,2
Vax2	Myo3b	-0.90729	50.46	-4.6E-01	rgb(118,157,234)	1.991	None
Zbtb7a	Nsun6	-0.90729	50.46	-4.6E-01	rgb(118,157,234)	1.991	None
Zbtb7b	Cd4	0.90729	50.46	0.456	rgb(222,130,131)	1.991	2,2
Zbtb7b	Phldb1	0.90729	50.46	0.464	rgb(222,128,129)	1.991	None
Zeb1	Tmem176b	0.90729	50.46	0.464	rgb(222,128,129)	1.991	None
Zfp148	Larp4b	0.90729	50.46	0.457	rgb(222,130,131)	1.991	None
Zfp148	Picalm	0.90729	50.46	0.462	rgb(222,129,130)	1.991	None
Zfp148	Rfx7	0.90729	50.46	0.456	rgb(222,130,131)	1.991	None
Zfp219	Cd81	0.90729	50.46	0.457	rgb(222,130,131)	1.991	None
Zfp281	Gpr183	0.90729	50.46	0.457	rgb(222,130,131)	1.991	None
Zfp467	Lmna	-0.90729	50.46	-4.6E-01	rgb(117,156,235)	1.991	2,2
Zfp652	Pnpla3	-0.90729	50.46	-4.6E-01	rgb(117,156,235)	1.991	None
Zfx	Tmem183a	0.90729	50.46	0.456	rgb(222,130,131)	1.991	None
Zscan10	Ada	0.90729	50.46	0.46	rgb(222,129,130)	1.991	2,2
Ankzf1	3110057O12Rik	0.90729	50.46	0.455	rgb(222,130,131)	1.991	2,2
C030039L03Rik	Ankzf1	0.90729	50.46	0.46	rgb(222,129,130)	1.991	2,2
C030039L03Rik	Ero1l	0.90729	50.46	0.463	rgb(222,129,129)	1.991	2,2
Csrnp1	Pim1	0.90729	50.46	0.457	rgb(222,130,131)	1.991	2,2
Kdm5b	Atp7b	0.90729	50.46	0.464	rgb(222,128,129)	1.991	2,2
Litaf	Cmya5	0.90729	50.46	0.456	rgb(222,130,131)	1.991	2,2
Mxd4	2210013O21Rik	0.90729	50.46	0.461	rgb(222,129,130)	1.991	2,2
Phf20	Tst	0.90729	50.46	0.465	rgb(222,128,129)	1.991	2,2
Sgsm2	Hopx	0.90729	50.46	0.455	rgb(222,130,131)	1.991	2,2
Snapc2	Otud7b	-0.90729	50.46	-4.6E-01	rgb(117,156,235)	1.991	2,2
Thap3	Crip1	0.90729	50.46	0.463	rgb(222,128,129)	1.991	2,2
Tigd2	Gprin3	0.90729	50.46	0.463	rgb(222,129,129)	1.991	2,2
Zeb2	Ccl9	0.90729	50.46	0.462	rgb(222,129,130)	1.991	2,2
Zeb2	Ly6e	0.90729	50.46	0.461	rgb(222,129,130)	1.991	2,2
Zeb2	Sytl3	0.90729	50.46	0.458	rgb(222,129,130)	1.991	2,2
Zfp112	Slc2a3	-0.90729	50.46	-4.6E-01	rgb(117,156,235)	1.991	2,2
Zfp280b	Ap1s3	0.90729	50.46	0.464	rgb(222,128,129)	1.991	2,2
Zfp280b	Rnf150	0.90729	50.46	0.46	rgb(222,129,130)	1.991	2,2
Zfp367	Tyms	0.90729	50.46	0.459	rgb(222,129,130)	1.991	2,2
Zfp385a	Bbc3	0.90729	50.46	0.464	rgb(222,128,129)	1.991	2,2
Zfp429	Dixdc1	-0.90729	50.46	-4.6E-01	rgb(116,156,235)	1.991	2,2
Zfp608	Stra6	-0.90729	50.46	-4.6E-01	rgb(117,156,235)	1.991	2,2
Zfp703	Pcyox1l	0.90729	50.46	0.458	rgb(222,129,130)	1.991	2,2
Zfp750	Urm1	0.90729	50.46	0.462	rgb(222,129,130)	1.991	2,2
Zfp800	Tnfrsf18	-0.90729	50.46	-4.6E-01	rgb(117,156,234)	1.991	2,2
Zfp951	Rab4a	-0.90729	50.46	-4.6E-01	rgb(117,156,235)	1.991	2,2
Zfp956	Tbx21	-0.90729	50.46	-4.6E-01	rgb(118,157,234)	1.991	2,2
Arid3a	Abtb2	0.90508	50.45	0.448	rgb(222,131,132)	1.9908	None
Arid3a	Treml2	0.90508	50.45	0.452	rgb(222,131,132)	1.9908	None
Arid5a	Stoml1	0.90508	50.45	0.448	rgb(222,131,132)	1.9908	2,2
Atf3	5430427O19Rik	0.90508	50.45	0.45	rgb(222,131,132)	1.9908	None
Atf5	Ccdc107	0.90508	50.45	0.452	rgb(222,131,132)	1.9908	2,2
Bach1	Obsl1	-0.90508	50.45	-4.5E-01	rgb(118,157,234)	1.9908	None
Batf	Cd47	-0.90508	50.45	-4.5E-01	rgb(119,157,234)	1.9908	None
Batf	Csgalnact1	0.90508	50.45	0.454	rgb(222,130,131)	1.9908	None
Batf	Irf4	-0.90508	50.45	-4.5E-01	rgb(120,158,234)	1.9908	None
Batf	Pten	-0.90508	50.45	-4.5E-01	rgb(119,158,234)	1.9908	None
Batf3	Ppap2c	0.90508	50.45	0.452	rgb(222,131,132)	1.9908	2,2
Bcl6	Il1a	-0.90508	50.45	-4.5E-01	rgb(119,157,234)	1.9908	None
Bcl6	Il3	-0.90508	50.45	-4.5E-01	rgb(119,157,234)	1.9908	2,2
Bcl6b	Cd24a	-0.90508	50.45	-4.5E-01	rgb(119,157,234)	1.9908	2,2
Cebpb	Nfil3	0.90508	50.45	0.45	rgb(222,131,132)	1.9908	None
Cebpb	Ssbp4	0.90508	50.45	0.446	rgb(222,132,133)	1.9908	None
Cebpg	Abcg1	0.90508	50.45	0.454	rgb(222,130,131)	1.9908	None
Cebpg	Ipmk	0.90508	50.45	0.445	rgb(222,132,133)	1.9908	2,2
Crem	1700025G04Rik	0.90508	50.45	0.45	rgb(222,131,132)	1.9908	None
Cux1	Gyk	-0.90508	50.45	-4.5E-01	rgb(120,158,234)	1.9908	2,2
Egr2	Pde6d	-0.90508	50.45	-4.5E-01	rgb(120,158,234)	1.9908	None
Egr4	Ncdn	0.90508	50.45	0.449	rgb(222,131,132)	1.9908	None
Egr4	Pknox1	0.90508	50.45	0.447	rgb(222,132,132)	1.9908	None
Elf1	4930523C07Rik	0.90508	50.45	0.455	rgb(222,130,131)	1.9908	None
Eomes	Fam129a	0.90508	50.45	0.45	rgb(222,131,132)	1.9908	None
Epas1	Ar	0.90508	50.45	0.453	rgb(222,131,131)	1.9908	2,2
Esrra	Ric8	0.90508	50.45	0.45	rgb(222,131,132)	1.9908	2,2
Ets1	Mxi1	0.90508	50.45	0.454	rgb(222,130,131)	1.9908	None
Ets2	Wdr1	-0.90508	50.45	-4.5E-01	rgb(120,158,234)	1.9908	2,2
Fosl1	Reep6	0.90508	50.45	0.452	rgb(222,131,132)	1.9908	None
Fosl2	Adora2a	0.90508	50.45	0.447	rgb(222,132,133)	1.9908	None
Fosl2	Cdkn2d	0.90508	50.45	0.45	rgb(222,131,132)	1.9908	None
Fosl2	Tacc2	-0.90508	50.45	-4.5E-01	rgb(118,157,234)	1.9908	None
Foxb1	Rnf144b	0.90508	50.45	0.448	rgb(222,131,132)	1.9908	2,2
Foxf2	Bid	-0.90508	50.45	-4.5E-01	rgb(118,157,234)	1.9908	None
Foxf2	Mapkbp1	0.90508	50.45	0.452	rgb(222,131,132)	1.9908	2,2
Foxn2	Fzd5	0.90508	50.45	0.45	rgb(222,131,132)	1.9908	2,2
Foxn2	Prss30	-0.90508	50.45	-4.5E-01	rgb(119,157,234)	1.9908	None
Foxo1	Iqgap2	0.90508	50.45	0.455	rgb(222,130,131)	1.9908	None
Foxo1	Scn3b	-0.90508	50.45	-4.5E-01	rgb(120,158,234)	1.9908	2,2
Foxp2	E430016F16Rik	0.90508	50.45	0.445	rgb(222,132,133)	1.9908	None
Foxp3	Tns1	0.90508	50.45	0.452	rgb(222,131,132)	1.9908	2,2
Gata3	Epas1	0.90508	50.45	0.45	rgb(222,131,132)	1.9908	2,2
Gfi1	5430421N21Rik	-0.90508	50.45	-4.5E-01	rgb(118,157,234)	1.9908	2,2
Gfi1	Polr3gl	-0.90508	50.45	-4.5E-01	rgb(120,158,234)	1.9908	None
Gfi1	Zfp318	-0.90508	50.45	-4.5E-01	rgb(118,157,234)	1.9908	None
Hes1	Spink2	0.90508	50.45	0.455	rgb(222,130,131)	1.9908	2,2
Hif3a	Acvrl1	0.90508	50.45	0.447	rgb(222,132,133)	1.9908	2,2
Hsf1	Elovl7	-0.90508	50.45	-4.5E-01	rgb(120,158,234)	1.9908	None
Ikzf2	Cd96	0.90508	50.45	0.453	rgb(222,130,131)	1.9908	2,2
Ikzf3	Il3	-0.90508	50.45	-4.5E-01	rgb(120,158,234)	1.9908	None
Ikzf4	Dusp6	-0.90508	50.45	-4.5E-01	rgb(120,158,234)	1.9908	2,2
Ikzf4	L1cam	0.90508	50.45	0.446	rgb(222,132,133)	1.9908	2,2
Irf1	Gm4841	0.90508	50.45	0.446	rgb(222,132,133)	1.9908	2,2
Irf1	Il15ra	0.90508	50.45	0.448	rgb(222,131,132)	1.9908	2,2
Irf1	Unc93b1	0.90508	50.45	0.453	rgb(222,131,131)	1.9908	2,2
Irf2	Ecm1	0.90508	50.45	0.446	rgb(222,132,133)	1.9908	2,2
Irf2	Emilin1	-0.90508	50.45	-4.5E-01	rgb(120,158,234)	1.9908	None
Irf2	Gtf2i	0.90508	50.45	0.448	rgb(222,131,132)	1.9908	None
Irf2	Traf3	-0.90508	50.45	-4.5E-01	rgb(119,158,234)	1.9908	None
Irf4	Bdh2	-0.90508	50.45	-4.5E-01	rgb(120,158,234)	1.9908	None
Irf4	Csf2	-0.90508	50.45	-4.5E-01	rgb(120,158,234)	1.9908	None
Irf4	Dusp22	-0.90508	50.45	-4.5E-01	rgb(118,157,234)	1.9908	None
Irf4	Lgals1	-0.90508	50.45	-4.5E-01	rgb(118,157,234)	1.9908	None
Irf4	Sox4	-0.90508	50.45	-4.5E-01	rgb(118,157,234)	1.9908	None
Irf4	Ssh2	0.90508	50.45	0.452	rgb(222,131,132)	1.9908	None
Irf5	Aim2	0.90508	50.45	0.453	rgb(222,131,131)	1.9908	None
Irf5	Alpk1	0.90508	50.45	0.449	rgb(222,131,132)	1.9908	None
Irf5	Mab21l3	0.90508	50.45	0.451	rgb(222,131,132)	1.9908	2,2
Irf7	Fmnl2	0.90508	50.45	0.446	rgb(222,132,133)	1.9908	None
Irf7	Notch2	0.90508	50.45	0.448	rgb(222,131,132)	1.9908	None
Irf7	Trim12c	0.90508	50.45	0.449	rgb(222,131,132)	1.9908	None
Irf8	Ston1	0.90508	50.45	0.454	rgb(222,130,131)	1.9908	None
Irf9	Edem1	0.90508	50.45	0.447	rgb(222,132,133)	1.9908	None
Jdp2	Sars	0.90508	50.45	0.446	rgb(222,132,133)	1.9908	2,2
Jun	Kdm2b	-0.90508	50.45	-4.5E-01	rgb(119,158,234)	1.9908	None
Jun	Sla	-0.90508	50.45	-4.5E-01	rgb(120,158,234)	1.9908	None
Jun	Vim	0.90508	50.45	0.446	rgb(222,132,133)	1.9908	None
Jund	Cebpb	0.90508	50.45	0.449	rgb(222,131,132)	1.9908	2,2
Klf12	F3	-0.90508	50.45	-4.5E-01	rgb(120,158,234)	1.9908	None
Klf2	Fads2	-0.90508	50.45	-4.5E-01	rgb(120,158,234)	1.9908	None
Klf4	Mycn	0.90508	50.45	0.453	rgb(222,130,131)	1.9908	None
Lef1	5330426P16Rik	0.90508	50.45	0.452	rgb(222,131,132)	1.9908	2,2
Lef1	Egr3	0.90508	50.45	0.452	rgb(222,131,132)	1.9908	None
Lef1	Il15ra	-0.90508	50.45	-4.5E-01	rgb(120,158,234)	1.9908	None
Lhx6	Agap1	0.90508	50.45	0.448	rgb(222,131,132)	1.9908	2,2
Maf	Ahr	0.90508	50.45	0.451	rgb(222,131,132)	1.9908	None
Myb	Cysltr1	0.90508	50.45	0.445	rgb(222,132,133)	1.9908	None
Myc	Vamp2	0.90508	50.45	0.451	rgb(222,131,132)	1.9908	None
Nfatc2	Myb	-0.90508	50.45	-4.5E-01	rgb(118,157,234)	1.9908	None
Nfatc2	Pdhx	-0.90508	50.45	-4.5E-01	rgb(120,158,234)	1.9908	2,2
Nfatc4	H2-Eb2	0.90508	50.45	0.449	rgb(222,131,132)	1.9908	2,2
Nfil3	Auh	0.90508	50.45	0.449	rgb(222,131,132)	1.9908	2,2
Nfkb1	Nfkb2	0.90508	50.45	0.455	rgb(222,130,131)	1.9908	None
Nfkb1	Themis	-0.90508	50.45	-4.5E-01	rgb(119,157,234)	1.9908	None
Nfkb2	Oaf	0.90508	50.45	0.447	rgb(222,132,132)	1.9908	2,2
Nr2f6	Naglu	0.90508	50.45	0.448	rgb(222,131,132)	1.9908	2,2
Nr4a2	Crtam	0.90508	50.45	0.448	rgb(222,131,132)	1.9908	2,2
Ovol1	Dixdc1	0.90508	50.45	0.451	rgb(222,131,132)	1.9908	2,2
Plag1	Stab1	-0.90508	50.45	-4.5E-01	rgb(119,157,234)	1.9908	None
Pou2af1	Cbx4	-0.90508	50.45	-4.5E-01	rgb(120,158,234)	1.9908	None
Pou2af1	Impa2	-0.90508	50.45	-4.5E-01	rgb(119,157,234)	1.9908	None
Pou2f2	Dctn4	-0.90508	50.45	-4.5E-01	rgb(120,158,234)	1.9908	2,2
Pou2f2	Edem1	-0.90508	50.45	-4.5E-01	rgb(120,158,234)	1.9908	None
Prdm1	Ccno	0.90508	50.45	0.446	rgb(222,132,133)	1.9908	None
Rbpj	Amigo2	-0.90508	50.45	-4.5E-01	rgb(119,157,234)	1.9908	2,2
Rbpj	Nedd4	0.90508	50.45	0.454	rgb(222,130,131)	1.9908	2,2
Rest	Smtn	-0.90508	50.45	-4.5E-01	rgb(120,158,234)	1.9908	None
Rest	Zhx3	0.90508	50.45	0.453	rgb(222,131,131)	1.9908	None
Rorc	Nebl	0.90508	50.45	0.452	rgb(222,131,132)	1.9908	None
Runx2	Cd44	0.90508	50.45	0.453	rgb(222,130,131)	1.9908	None
Runx2	Klf2	-0.90508	50.45	-4.5E-01	rgb(120,158,234)	1.9908	2,2
Runx3	Glis2	0.90508	50.45	0.453	rgb(222,131,131)	1.9908	None
Rxra	Nrp1	0.90508	50.45	0.446	rgb(222,132,133)	1.9908	None
Satb1	Crat	0.90508	50.45	0.45	rgb(222,131,132)	1.9908	None
Six5	Zfp324	0.90508	50.45	0.445	rgb(222,132,133)	1.9908	None
Smad3	Bzw2	-0.90508	50.45	-4.5E-01	rgb(118,157,234)	1.9908	None
Sox15	Mfsd7c	0.90508	50.45	0.447	rgb(222,132,132)	1.9908	None
Sox5	4930481A15Rik	-0.90508	50.45	-4.5E-01	rgb(119,158,234)	1.9908	None
Sox5	Timp1	0.90508	50.45	0.451	rgb(222,131,132)	1.9908	2,2
Sp2	Slc6a9	0.90508	50.45	0.449	rgb(222,131,132)	1.9908	None
Sp3	Rab33a	-0.90508	50.45	-4.5E-01	rgb(120,158,234)	1.9908	None
Sp3	Rraga	-0.90508	50.45	-4.5E-01	rgb(118,157,234)	1.9908	2,2
Sp3	Tulp3	-0.90508	50.45	-4.5E-01	rgb(120,158,234)	1.9908	None
Sp4	Heca	0.90508	50.45	0.449	rgb(222,131,132)	1.9908	None
Sp4	Numbl	0.90508	50.45	0.447	rgb(222,132,133)	1.9908	None
Sp4	Plekho2	0.90508	50.45	0.452	rgb(222,131,132)	1.9908	None
Srebf2	Mesdc1	0.90508	50.45	0.453	rgb(222,130,131)	1.9908	None
Stat1	Fli1	0.90508	50.45	0.455	rgb(222,130,131)	1.9908	None
Stat2	Lin54	0.90508	50.45	0.448	rgb(222,131,132)	1.9908	None
Stat3	Plekhh1	0.90508	50.45	0.448	rgb(222,131,132)	1.9908	None
Tead1	B4galt1	0.90508	50.45	0.448	rgb(222,131,132)	1.9908	None
Tead1	Eef2k	0.90508	50.45	0.447	rgb(222,132,132)	1.9908	2,2
Tead1	H2-Ob	-0.90508	50.45	-4.5E-01	rgb(119,157,234)	1.9908	2,2
Tead1	Slamf7	-0.90508	50.45	-4.5E-01	rgb(118,157,234)	1.9908	None
Thra	Ltbp4	0.90508	50.45	0.454	rgb(222,130,131)	1.9908	None
Thra	Pcbp4	0.90508	50.45	0.445	rgb(222,132,133)	1.9908	2,2
Topors	Pdxp	-0.90508	50.45	-4.5E-01	rgb(119,157,234)	1.9908	None
Trp73	Ntrk3	0.90508	50.45	0.446	rgb(222,132,133)	1.9908	2,2
Twist1	Prrg4	0.90508	50.45	0.455	rgb(222,130,131)	1.9908	None
Vdr	Leprel4	0.90508	50.45	0.446	rgb(222,132,133)	1.9908	2,2
Xbp1	Cish	0.90508	50.45	0.447	rgb(222,132,133)	1.9908	None
Zbtb7a	Nckipsd	0.90508	50.45	0.448	rgb(222,131,132)	1.9908	None
Zbtb7b	Otud7b	0.90508	50.45	0.452	rgb(222,131,132)	1.9908	None
Zbtb7b	Sh3bp1	0.90508	50.45	0.447	rgb(222,132,133)	1.9908	None
Zeb1	Rilpl2	-0.90508	50.45	-4.5E-01	rgb(118,157,234)	1.9908	None
Zfp263	Fam129b	-0.90508	50.45	-4.5E-01	rgb(119,157,234)	1.9908	None
Zfp263	Sema6b	-0.90508	50.45	-4.5E-01	rgb(119,157,234)	1.9908	None
Zfp369	Fam189b	-0.90508	50.45	-4.5E-01	rgb(119,157,234)	1.9908	None
Ankzf1	Wdr54	0.90508	50.45	0.453	rgb(222,131,131)	1.9908	2,2
C030039L03Rik	Ccng2	0.90508	50.45	0.447	rgb(222,132,133)	1.9908	2,2
Casz1	P2rx7	-0.90508	50.45	-4.5E-01	rgb(120,158,234)	1.9908	2,2
Cenpt	Trim46	0.90508	50.45	0.454	rgb(222,130,131)	1.9908	2,2
Fbxl19	Numbl	0.90508	50.45	0.448	rgb(222,131,132)	1.9908	2,2
Hmgb3	Cx3cl1	0.90508	50.45	0.45	rgb(222,131,132)	1.9908	2,2
Klf6	Zfp652	-0.90508	50.45	-4.5E-01	rgb(119,157,234)	1.9908	2,2
Mxd1	B430306N03Rik	0.90508	50.45	0.453	rgb(222,131,131)	1.9908	2,2
Phf1	Tnfrsf1a	0.90508	50.45	0.451	rgb(222,131,132)	1.9908	2,2
Prdm8	Synpo2	0.90508	50.45	0.452	rgb(222,131,132)	1.9908	2,2
Rag1	Ank1	0.90508	50.45	0.449	rgb(222,131,132)	1.9908	2,2
Rlf	Sumf2	-0.90508	50.45	-4.5E-01	rgb(120,158,234)	1.9908	2,2
Trps1	Slc14a1	-0.90508	50.45	-4.5E-01	rgb(120,158,234)	1.9908	2,2
Tulp3	Il2ra	0.90508	50.45	0.445	rgb(222,132,133)	1.9908	2,2
Zbtb17	Il10rb	-0.90508	50.45	-4.5E-01	rgb(119,157,234)	1.9908	2,2
Zfp112	Piga	-0.90508	50.45	-4.5E-01	rgb(119,158,234)	1.9908	2,2
Zfp112	Smtnl2	-0.90508	50.45	-4.5E-01	rgb(120,158,234)	1.9908	2,2
Zfp277	1500009L16Rik	0.90508	50.45	0.454	rgb(222,130,131)	1.9908	2,2
Zfp358	Sorcs2	-0.90508	50.45	-4.5E-01	rgb(119,157,234)	1.9908	2,2
Zfp365	Zfp750	0.90508	50.45	0.447	rgb(222,132,133)	1.9908	2,2
Zfp414	Rab4b	0.90508	50.45	0.451	rgb(222,131,132)	1.9908	2,2
Zfp429	Bcam	0.90508	50.45	0.448	rgb(222,131,132)	1.9908	2,2
Zfp473	Ppfia3	0.90508	50.45	0.446	rgb(222,132,133)	1.9908	2,2
Zfp667	Ptges	0.90508	50.45	0.452	rgb(222,131,132)	1.9908	2,2
Zfp777	Evi2a	-0.90508	50.45	-4.5E-01	rgb(119,157,234)	1.9908	2,2
Zfp808	Pla2g4c	0.90508	50.45	0.455	rgb(222,130,131)	1.9908	2,2
Zfp956	Bambi	0.90508	50.45	0.452	rgb(222,131,132)	1.9908	2,2
Zfp960	Kifc3	0.90508	50.45	0.452	rgb(222,131,132)	1.9908	2,2
Ahrr	Mfsd6l	0.90287	50.44	0.44	rgb(222,133,134)	1.9906	2,2
Ahrr	Tiparp	0.90287	50.44	0.439	rgb(222,133,134)	1.9906	2,2
Arntl2	Serpinb9b	0.90287	50.44	0.44	rgb(222,133,134)	1.9906	2,2
Atf3	Vegfa	0.90287	50.44	0.444	rgb(222,132,133)	1.9906	2,2
Atf5	Slc3a2	0.90287	50.44	0.437	rgb(222,134,134)	1.9906	None
Batf	Ikzf2	0.90287	50.44	0.437	rgb(222,134,134)	1.9906	None
Batf	Mpp2	0.90287	50.44	0.435	rgb(222,134,135)	1.9906	None
Bcl6	Dnajc6	0.90287	50.44	0.437	rgb(222,134,134)	1.9906	None
Bcl6	Tox2	0.90287	50.44	0.443	rgb(222,132,133)	1.9906	2,2
Bcl6b	Klhl6	-0.90287	50.44	-4.4E-01	rgb(122,159,234)	1.9906	None
Bcl6b	Ndst1	-0.90287	50.44	-4.4E-01	rgb(121,158,234)	1.9906	None
Bhlhe40	B4galt2	0.90287	50.44	0.437	rgb(222,133,134)	1.9906	None
Cebpb	Plxna1	-0.90287	50.44	-4.4E-01	rgb(122,159,234)	1.9906	2,2
Creb1	Pag1	0.90287	50.44	0.442	rgb(222,133,133)	1.9906	None
Creb3l2	Pycr1	0.90287	50.44	0.435	rgb(222,134,135)	1.9906	2,2
Cux1	Ears2	-0.90287	50.44	-4.4E-01	rgb(122,159,234)	1.9906	2,2
Cux1	Itgb3	-0.90287	50.44	-4.4E-01	rgb(121,159,234)	1.9906	2,2
E2f1	Utrn	-0.90287	50.44	-4.4E-01	rgb(122,159,234)	1.9906	None
Ebf1	Cdh17	0.90287	50.44	0.44	rgb(222,133,134)	1.9906	2,2
Ebf1	Lum	0.90287	50.44	0.438	rgb(222,133,134)	1.9906	2,2
Ebf1	Upp1	0.90287	50.44	0.444	rgb(222,132,133)	1.9906	2,2
Egr2	Ticam2	-0.90287	50.44	-4.4E-01	rgb(122,159,234)	1.9906	None
Egr4	Minpp1	0.90287	50.44	0.442	rgb(222,133,133)	1.9906	2,2
Elf1	Gm3696	-0.90287	50.44	-4.4E-01	rgb(122,159,234)	1.9906	None
Elf1	Pag1	0.90287	50.44	0.436	rgb(222,134,135)	1.9906	None
Elk3	Dlst	-0.90287	50.44	-4.4E-01	rgb(121,159,234)	1.9906	None
Erf	Zfp36l2	0.90287	50.44	0.437	rgb(222,134,134)	1.9906	None
Ets1	Abcg1	0.90287	50.44	0.436	rgb(222,134,135)	1.9906	2,2
Ets1	Gart	-0.90287	50.44	-4.4E-01	rgb(122,159,234)	1.9906	None
Ets1	Gpd1	-0.90287	50.44	-4.4E-01	rgb(121,159,234)	1.9906	None
Ets1	Nlrc3	0.90287	50.44	0.441	rgb(222,133,134)	1.9906	2,2
Ets1	Rasgrp2	0.90287	50.44	0.436	rgb(222,134,135)	1.9906	None
Ets1	Ssh2	0.90287	50.44	0.439	rgb(222,133,134)	1.9906	None
Ets2	Ptpn1	-0.90287	50.44	-4.4E-01	rgb(120,158,234)	1.9906	2,2
Etv6	Il10	0.90287	50.44	0.443	rgb(222,132,133)	1.9906	None
Etv6	Pml	0.90287	50.44	0.443	rgb(222,132,133)	1.9906	None
Etv6	Socs3	0.90287	50.44	0.443	rgb(222,132,133)	1.9906	None
Etv6	Trim46	0.90287	50.44	0.437	rgb(222,134,134)	1.9906	None
Etv6	Tspan5	0.90287	50.44	0.445	rgb(222,132,133)	1.9906	None
Fli1	Phldb1	-0.90287	50.44	-4.4E-01	rgb(121,159,234)	1.9906	None
Fli1	Tnfsf8	-0.90287	50.44	-4.4E-01	rgb(121,158,234)	1.9906	None
Fos	Plxnc1	0.90287	50.44	0.438	rgb(222,133,134)	1.9906	None
Fosl2	A1cf	-0.90287	50.44	-4.4E-01	rgb(122,159,234)	1.9906	None
Fosl2	Cmtm4	0.90287	50.44	0.443	rgb(222,132,133)	1.9906	None
Fosl2	Lpp	0.90287	50.44	0.436	rgb(222,134,135)	1.9906	None
Fosl2	Slc2a1	0.90287	50.44	0.441	rgb(222,133,134)	1.9906	None
Fosl2	St14	-0.90287	50.44	-4.4E-01	rgb(122,159,234)	1.9906	None
Fosl2	Syde2	0.90287	50.44	0.445	rgb(222,132,133)	1.9906	None
Foxa1	Tmem59l	0.90287	50.44	0.44	rgb(222,133,134)	1.9906	2,2
Foxf2	Csgalnact1	0.90287	50.44	0.437	rgb(222,134,134)	1.9906	2,2
Foxf2	Gja1	0.90287	50.44	0.435	rgb(222,134,135)	1.9906	2,2
Foxf2	Nqo2	0.90287	50.44	0.437	rgb(222,134,134)	1.9906	2,2
Foxf2	Tspan7	0.90287	50.44	0.445	rgb(222,132,133)	1.9906	2,2
Foxo1	Sla	-0.90287	50.44	-4.4E-01	rgb(121,159,234)	1.9906	None
Gabpa	Capn2	-0.90287	50.44	-4.4E-01	rgb(121,159,234)	1.9906	None
Gabpa	Pxmp2	-0.90287	50.44	-4.4E-01	rgb(121,159,234)	1.9906	None
Gabpa	Rps6ka3	0.90287	50.44	0.441	rgb(222,133,134)	1.9906	None
Gata1	Gadd45g	0.90287	50.44	0.439	rgb(222,133,134)	1.9906	2,2
Gata3	Smpdl3b	0.90287	50.44	0.444	rgb(222,132,133)	1.9906	None
Gata3	Trpm6	0.90287	50.44	0.444	rgb(222,132,133)	1.9906	2,2
Gfi1	9030617O03Rik	-0.90287	50.44	-4.4E-01	rgb(122,159,234)	1.9906	None
Glis1	Acot12	0.90287	50.44	0.436	rgb(222,134,135)	1.9906	2,2
Hbp1	Klf2	0.90287	50.44	0.444	rgb(222,132,133)	1.9906	None
Hes5	BC018473	0.90287	50.44	0.435	rgb(222,134,135)	1.9906	2,2
Hif1a	Hook2	0.90287	50.44	0.444	rgb(222,132,133)	1.9906	None
Hif1a	Ppm1d	-0.90287	50.44	-4.4E-01	rgb(121,159,234)	1.9906	None
Hif3a	Wdr54	0.90287	50.44	0.441	rgb(222,133,134)	1.9906	2,2
Homez	Irf5	0.90287	50.44	0.441	rgb(222,133,134)	1.9906	2,2
Homez	Pxmp2	0.90287	50.44	0.443	rgb(222,132,133)	1.9906	2,2
Hsf1	4931406P16Rik	0.90287	50.44	0.439	rgb(222,133,134)	1.9906	None
Hsf1	Ascc1	-0.90287	50.44	-4.4E-01	rgb(123,160,234)	1.9906	None
Hsf1	Cox7a2l	-0.90287	50.44	-4.4E-01	rgb(121,158,234)	1.9906	None
Hsf1	Spata6	-0.90287	50.44	-4.4E-01	rgb(121,159,234)	1.9906	None
Hsf4	Slc12a8	0.90287	50.44	0.435	rgb(222,134,135)	1.9906	None
Ikzf2	Ergic1	0.90287	50.44	0.436	rgb(222,134,135)	1.9906	2,2
Ikzf2	Gm4858	0.90287	50.44	0.436	rgb(222,134,135)	1.9906	2,2
Ikzf3	Dgat1	-0.90287	50.44	-4.4E-01	rgb(122,159,234)	1.9906	None
Ikzf3	Ifnar1	-0.90287	50.44	-4.4E-01	rgb(120,158,234)	1.9906	None
Ikzf3	Krt17	-0.90287	50.44	-4.4E-01	rgb(122,159,234)	1.9906	2,2
Ikzf3	Rhod	-0.90287	50.44	-4.4E-01	rgb(122,159,234)	1.9906	None
Irf1	Sidt1	0.90287	50.44	0.437	rgb(222,133,134)	1.9906	2,2
Irf1	Vdr	-0.90287	50.44	-4.4E-01	rgb(121,159,234)	1.9906	2,2
Irf4	Arhgap17	-0.90287	50.44	-4.4E-01	rgb(121,159,234)	1.9906	None
Irf4	Gprc5a	0.90287	50.44	0.44	rgb(222,133,134)	1.9906	None
Irf4	Nqo2	-0.90287	50.44	-4.4E-01	rgb(122,159,234)	1.9906	None
Irf4	Tmem154	0.90287	50.44	0.441	rgb(222,133,134)	1.9906	None
Irf5	Wisp1	0.90287	50.44	0.435	rgb(222,134,135)	1.9906	None
Irf7	Kcnq4	-0.90287	50.44	-4.4E-01	rgb(122,159,234)	1.9906	None
Jun	Inpp4b	-0.90287	50.44	-4.4E-01	rgb(122,159,234)	1.9906	None
Klf13	Pdlim4	0.90287	50.44	0.442	rgb(222,133,133)	1.9906	2,2
Klf2	Exo1	-0.90287	50.44	-4.4E-01	rgb(122,159,234)	1.9906	None
Klf4	Ms4a4b	0.90287	50.44	0.437	rgb(222,134,134)	1.9906	2,2
[truncated: 49,044 more rows]
