# Supplementary material for: Leveraging chromatin accessibility for transcriptional regulatory network inference in T Helper 17 Cells
Source: Genome Res. 2019 Mar;29(3):449–63. doi: 10.1101/gr.238253.118 (PMC6396413; doi:10.1101/gr.238253.118)
Supplement: Supplemental Material [file supp_gr.238253.118_Supplemental_Th17_TRN_Networks.zip › Th17_TRN_Networks-master/TRN_Notebooks/Networks/ChIP_bias100_sp.tsv]

TF	Target	SignedQuantile	NonzeroSubsamples(Stability)	pCorr	stroke	stroke-width	stroke-dasharray
Tbx21	Tbkbp1	1	50.92	0.924	rgb(227, 41, 42)	2	2,2
Irf7	Rtp4	0.99828	50.89	0.887	rgb(227, 48, 49)	1.9994	2,2
Gm14420	Gm2011	0.99657	50.88	0.876	rgb(227, 50, 51)	1.9992	2,2
Irf1	Nlrc5	0.99485	50.86	0.865	rgb(227, 52, 54)	1.9988	2,2
Irf7	Rsad2	0.99313	50.8	0.797	rgb(226, 65, 66)	1.9976	2,2
Irf9	Irf7	0.99313	50.8	0.796	rgb(226, 65, 67)	1.9976	2,2
Srebf1	Fads2	0.99313	50.8	0.799	rgb(226, 64, 66)	1.9976	2,2
Irf7	Xaf1	0.99141	50.79	0.789	rgb(226, 66, 68)	1.9974	2,2
Sp110	Cdkn2d	0.9897	50.78	0.784	rgb(226, 67, 69)	1.9972	2,2
Zfp367	Dtl	0.9897	50.78	0.78	rgb(226, 68, 70)	1.9972	2,2
Nr4a1	Nr4a3	0.98798	50.77	0.77	rgb(225, 70, 71)	1.997	2,2
Zfp367	Rpa2	0.98798	50.77	0.769	rgb(225, 70, 72)	1.997	2,2
Irf1	Igtp	0.98626	50.76	0.755	rgb(225, 73, 74)	1.9968	2,2
Irf1	Tbx21	0.98626	50.76	0.759	rgb(225, 72, 74)	1.9968	2,2
Irf7	Cmpk2	0.98626	50.76	0.758	rgb(225, 72, 74)	1.9968	2,2
Irf7	I830012O16Rik	0.98626	50.76	0.758	rgb(225, 72, 74)	1.9968	2,2
Etv6	Pomc	0.98454	50.75	0.754	rgb(225, 73, 74)	1.9966	None
Ahrr	Cyp1b1	0.98454	50.75	0.75	rgb(225, 74, 75)	1.9966	2,2
Foxs1	Mylk2	0.98454	50.75	0.754	rgb(225, 73, 74)	1.9966	2,2
Irf7	Ifit1	0.98454	50.75	0.755	rgb(225, 73, 74)	1.9966	2,2
Mxd3	Cdc25b	0.98454	50.75	0.749	rgb(225, 74, 75)	1.9966	2,2
Zfp385a	Zmat3	0.98454	50.75	0.754	rgb(225, 73, 75)	1.9966	2,2
Zfp536	Lpin3	0.98454	50.75	0.746	rgb(225, 75, 76)	1.9966	2,2
C030039L03Rik	Gapdhs	0.98283	50.74	0.74	rgb(225, 76, 77)	1.9964	2,2
Irf1	Fam26f	0.98283	50.74	0.742	rgb(225, 75, 77)	1.9964	2,2
Irf7	Ifit3	0.98283	50.74	0.74	rgb(225, 76, 77)	1.9964	2,2
Hif1a	Aldoa	0.98111	50.73	0.728	rgb(225, 78, 79)	1.9962	None
Epas1	Gata3	0.98111	50.73	0.732	rgb(225, 77, 79)	1.9962	2,2
Nr4a3	Nr4a1	0.98111	50.73	0.734	rgb(225, 77, 78)	1.9962	2,2
Srebf2	Dhcr24	0.98111	50.73	0.733	rgb(225, 77, 78)	1.9962	2,2
Whsc1	Fancm	0.98111	50.73	0.733	rgb(225, 77, 79)	1.9962	2,2
Zfp385a	Eng	0.98111	50.73	0.733	rgb(225, 77, 78)	1.9962	2,2
Zfp467	Sspo	0.98111	50.73	0.73	rgb(225, 77, 79)	1.9962	2,2
Cebpg	Gpt2	0.97939	50.72	0.722	rgb(225, 79, 80)	1.996	2,2
Irf7	2010002M12Rik	0.97939	50.72	0.716	rgb(225, 80, 82)	1.996	2,2
Irf7	Mx1	0.97939	50.72	0.715	rgb(225, 80, 82)	1.996	2,2
Zfp367	Exo1	0.97939	50.72	0.719	rgb(225, 80, 81)	1.996	2,2
Hes1	Spink2	0.97768	50.71	0.711	rgb(225, 81, 83)	1.9958	2,2
Tcf12	Mycbp2	0.97768	50.71	0.709	rgb(225, 82, 83)	1.9958	2,2
Zfp629	Ttbk2	0.97768	50.71	0.713	rgb(225, 81, 82)	1.9958	2,2
Etv6	Hist1h1a	0.97596	50.7	0.698	rgb(225, 84, 85)	1.9956	None
Foxs1	S100a4	0.97596	50.7	0.696	rgb(225, 84, 85)	1.9956	2,2
Irf1	Gbp4	0.97596	50.7	0.705	rgb(225, 82, 84)	1.9956	2,2
Irf7	Oasl2	0.97596	50.7	0.7	rgb(225, 83, 85)	1.9956	2,2
Sp110	Ly6c1	0.97596	50.7	0.703	rgb(225, 83, 84)	1.9956	2,2
Tfdp2	Oxct1	0.97596	50.7	0.696	rgb(225, 84, 85)	1.9956	2,2
Etv6	Hmgn1	0.97424	50.69	0.689	rgb(225, 85, 87)	1.9954	2,2
Hif1a	Rnf113a1	0.97424	50.69	0.685	rgb(225, 86, 87)	1.9954	None
C030039L03Rik	Per2	0.97424	50.69	0.686	rgb(225, 86, 87)	1.9954	2,2
Nfkb2	Psd	0.97424	50.69	0.686	rgb(225, 86, 87)	1.9954	2,2
Tead1	Nupr1	0.97424	50.69	0.69	rgb(225, 85, 87)	1.9954	2,2
Cebpg	Pck2	0.97252	50.68	0.683	rgb(225, 87, 88)	1.9952	2,2
Irf1	Tgtp2	0.97252	50.68	0.685	rgb(225, 86, 88)	1.9952	2,2
Prrx1	Cav1	0.97252	50.68	0.683	rgb(225, 87, 88)	1.9952	2,2
Relb	Cd44	-0.97252	50.68	-6.8E-01	rgb( 70,128,243)	1.9952	2,2
Zfp429	Apold1	-0.97252	50.68	-6.8E-01	rgb( 70,128,243)	1.9952	2,2
Zfp473	Fkrp	-0.97252	50.68	-6.8E-01	rgb( 70,128,243)	1.9952	2,2
Zfp516	Plag1	0.97252	50.68	0.681	rgb(224, 87, 88)	1.9952	2,2
Irf1	Gbp7	0.97081	50.67	0.674	rgb(224, 88, 90)	1.995	2,2
Irf5	St14	0.97081	50.67	0.67	rgb(224, 89, 90)	1.995	2,2
Tead1	Vim	0.97081	50.67	0.666	rgb(224, 90, 91)	1.995	2,2
Zfp280c	Rfx7	0.97081	50.67	0.672	rgb(224, 89, 90)	1.995	2,2
Zfp281	Samsn1	0.97081	50.67	0.666	rgb(224, 90, 91)	1.995	2,2
Zfp395	Tnip2	-0.97081	50.67	-6.7E-01	rgb( 72,129,242)	1.995	2,2
Zfp948	Ankrd23	0.97081	50.67	0.665	rgb(224, 90, 91)	1.995	2,2
Stat3	Serpinb5	0.96909	50.66	0.658	rgb(224, 91, 93)	1.9948	None
Stat3	Timp1	0.96909	50.66	0.658	rgb(224, 91, 93)	1.9948	None
Cebpg	Trib3	0.96909	50.66	0.659	rgb(224, 91, 93)	1.9948	2,2
Crem	Agpat9	0.96909	50.66	0.662	rgb(224, 91, 92)	1.9948	2,2
Elk3	Capg	0.96909	50.66	0.66	rgb(224, 91, 92)	1.9948	2,2
Irf1	Gbp5	0.96909	50.66	0.664	rgb(224, 90, 91)	1.9948	2,2
Irf1	Gbp6	0.96909	50.66	0.657	rgb(224, 91, 93)	1.9948	2,2
Irf7	Mx2	0.96909	50.66	0.659	rgb(224, 91, 93)	1.9948	2,2
Prdm2	Dock4	0.96909	50.66	0.657	rgb(224, 92, 93)	1.9948	2,2
Sgsm2	Tert	0.96909	50.66	0.663	rgb(224, 90, 92)	1.9948	2,2
Sp110	Bcl2a1b	0.96909	50.66	0.664	rgb(224, 90, 92)	1.9948	2,2
Stat4	Dock11	0.96909	50.66	0.663	rgb(224, 90, 92)	1.9948	2,2
Vax2	Il17re	0.96909	50.66	0.656	rgb(224, 92, 93)	1.9948	2,2
Whsc1	Exo1	0.96909	50.66	0.656	rgb(224, 92, 93)	1.9948	2,2
Zeb2	Srxn1	0.96909	50.66	0.662	rgb(224, 91, 92)	1.9948	2,2
Hif1a	Jmjd6	0.96737	50.65	0.653	rgb(224, 92, 94)	1.9946	None
Bhlhe40	Anxa4	0.96737	50.65	0.649	rgb(224, 93, 94)	1.9946	2,2
Ikzf2	Cd160	0.96737	50.65	0.655	rgb(224, 92, 93)	1.9946	2,2
Irf1	Erap1	0.96737	50.65	0.651	rgb(224, 93, 94)	1.9946	2,2
Irf5	Gna15	0.96737	50.65	0.651	rgb(224, 93, 94)	1.9946	2,2
Sp4	Exoc6	0.96737	50.65	0.651	rgb(224, 93, 94)	1.9946	2,2
Tbx21	Notch1	0.96737	50.65	0.651	rgb(224, 93, 94)	1.9946	2,2
Twist1	Fam160a1	0.96737	50.65	0.646	rgb(224, 94, 95)	1.9946	2,2
Zfp385a	Abhd4	0.96737	50.65	0.652	rgb(224, 92, 94)	1.9946	2,2
Etv6	Hist1h1b	0.96566	50.64	0.641	rgb(224, 94, 96)	1.9944	None
Hif1a	Slc2a1	0.96566	50.64	0.64	rgb(224, 95, 96)	1.9944	None
Cebpg	Psph	0.96566	50.64	0.636	rgb(224, 96, 97)	1.9944	2,2
Elf1	Slain1	0.96566	50.64	0.638	rgb(224, 95, 96)	1.9944	2,2
Elk3	Rora	0.96566	50.64	0.641	rgb(224, 95, 96)	1.9944	2,2
Etv4	Slc6a9	0.96566	50.64	0.637	rgb(224, 95, 97)	1.9944	2,2
Irf7	Pydc4	0.96566	50.64	0.642	rgb(224, 94, 96)	1.9944	2,2
Jdp2	Pck2	0.96566	50.64	0.638	rgb(224, 95, 96)	1.9944	2,2
Klf2	Sell	0.96566	50.64	0.638	rgb(224, 95, 96)	1.9944	2,2
Mxd3	Coro7	0.96566	50.64	0.64	rgb(224, 95, 96)	1.9944	2,2
Nfkb2	Cdk5r1	0.96566	50.64	0.643	rgb(224, 94, 96)	1.9944	2,2
Osr2	Serpinb1b	0.96566	50.64	0.636	rgb(224, 95, 97)	1.9944	2,2
Plscr1	Clic4	0.96566	50.64	0.645	rgb(224, 94, 95)	1.9944	2,2
Tigd2	Utf1	-0.96566	50.64	-6.4E-01	rgb( 77,132,242)	1.9944	2,2
Zbtb32	Galnt3	0.96566	50.64	0.64	rgb(224, 95, 96)	1.9944	2,2
Zfp367	Cenpm	0.96566	50.64	0.639	rgb(224, 95, 96)	1.9944	2,2
Zfp367	Pknox1	-0.96566	50.64	-6.4E-01	rgb( 78,133,241)	1.9944	2,2
Zfp385a	Zfp365	0.96566	50.64	0.637	rgb(224, 95, 97)	1.9944	2,2
Zfp429	Megf8	-0.96566	50.64	-6.4E-01	rgb( 79,133,241)	1.9944	2,2
Etv6	Hist2h4	0.96394	50.63	0.627	rgb(224, 97, 98)	1.9942	None
Hif1a	2310022B05Rik	0.96394	50.63	0.626	rgb(224, 97, 99)	1.9942	2,2
Hif1a	Sap30	0.96394	50.63	0.633	rgb(224, 96, 97)	1.9942	None
Atf6b	Crip1	-0.96394	50.63	-6.3E-01	rgb( 81,134,241)	1.9942	2,2
Bcl6b	Kctd7	0.96394	50.63	0.634	rgb(224, 96, 97)	1.9942	2,2
Bhlhe40	Ndrg2	0.96394	50.63	0.625	rgb(224, 98, 99)	1.9942	2,2
Cebpg	Slc7a3	0.96394	50.63	0.634	rgb(224, 96, 97)	1.9942	2,2
Dbp	Abcb1b	-0.96394	50.63	-6.3E-01	rgb( 81,134,241)	1.9942	2,2
Ddit3	Sars	0.96394	50.63	0.626	rgb(224, 97, 99)	1.9942	2,2
Gzf1	BC026585	0.96394	50.63	0.631	rgb(224, 97, 98)	1.9942	2,2
Ikzf2	Trpm1	0.96394	50.63	0.631	rgb(224, 97, 98)	1.9942	2,2
Irf7	Oas1b	0.96394	50.63	0.631	rgb(224, 97, 98)	1.9942	2,2
Mxd3	Anln	0.96394	50.63	0.632	rgb(224, 96, 98)	1.9942	2,2
Ncoa2	Mgat5	0.96394	50.63	0.632	rgb(224, 96, 98)	1.9942	2,2
Patz1	Btbd11	0.96394	50.63	0.633	rgb(224, 96, 97)	1.9942	2,2
Ski	Slc43a2	0.96394	50.63	0.633	rgb(224, 96, 97)	1.9942	2,2
Smad4	Prex1	0.96394	50.63	0.627	rgb(224, 97, 98)	1.9942	2,2
Sp110	Max	0.96394	50.63	0.633	rgb(224, 96, 97)	1.9942	2,2
Zfp629	Dnmt3b	0.96394	50.63	0.628	rgb(224, 97, 98)	1.9942	2,2
Stat3	Frmd4b	0.96222	50.62	0.616	rgb(224, 99,101)	1.994	None
Atf6	Ncoa1	0.96222	50.62	0.619	rgb(224, 99,100)	1.994	2,2
Bhlhe40	Tnip3	0.96222	50.62	0.619	rgb(224, 99,100)	1.994	2,2
Elf1	Stk4	0.96222	50.62	0.618	rgb(224, 99,100)	1.994	2,2
Epas1	Adamtsl3	0.96222	50.62	0.616	rgb(224, 99,101)	1.994	2,2
Ets1	Slc9a3r1	0.96222	50.62	0.622	rgb(224, 98, 99)	1.994	2,2
Ikzf4	Treml2	0.96222	50.62	0.622	rgb(224, 98, 99)	1.994	2,2
Lyl1	Lix1l	0.96222	50.62	0.621	rgb(224, 98,100)	1.994	2,2
Plagl1	Actn1	0.96222	50.62	0.618	rgb(224, 99,100)	1.994	2,2
Sp4	Ermn	0.96222	50.62	0.622	rgb(224, 98, 99)	1.994	2,2
Stat4	Tgfbr1	-0.96222	50.62	-6.2E-01	rgb( 83,136,240)	1.994	2,2
Zbtb4	Zswim4	0.96222	50.62	0.617	rgb(224, 99,100)	1.994	2,2
Zbtb7c	Npr1	0.96222	50.62	0.62	rgb(224, 99,100)	1.994	2,2
Zfp385a	Zfp750	0.96222	50.62	0.616	rgb(224, 99,101)	1.994	2,2
Zfp386	Spry1	-0.96222	50.62	-6.2E-01	rgb( 82,135,241)	1.994	2,2
Zfp800	Eno3	-0.96222	50.62	-6.2E-01	rgb( 83,135,240)	1.994	2,2
Etv6	Hist1h1e	0.9605	50.61	0.61	rgb(224,101,102)	1.9938	None
Bhlhe40	Tg	0.9605	50.61	0.606	rgb(224,101,102)	1.9938	2,2
C030039L03Rik	Atp7b	0.9605	50.61	0.612	rgb(224,100,101)	1.9938	2,2
Creb3l2	Gatsl2	0.9605	50.61	0.609	rgb(224,101,102)	1.9938	2,2
Cux1	Epb4.1l2	0.9605	50.61	0.608	rgb(224,101,102)	1.9938	2,2
Dzip1	Samd9l	0.9605	50.61	0.607	rgb(224,101,102)	1.9938	2,2
Egr1	Egr2	0.9605	50.61	0.613	rgb(224,100,101)	1.9938	2,2
Ikzf2	Gucy2e	0.9605	50.61	0.612	rgb(224,100,101)	1.9938	2,2
Irf7	Ccrl2	0.9605	50.61	0.612	rgb(224,100,101)	1.9938	2,2
Mxd4	Urb1	-0.9605	50.61	-6.1E-01	rgb( 84,136,240)	1.9938	2,2
Mxi1	Aen	-0.9605	50.61	-6.1E-01	rgb( 84,136,240)	1.9938	2,2
Nr4a2	Crem	0.9605	50.61	0.606	rgb(224,101,102)	1.9938	2,2
Nr4a2	Fosl2	0.9605	50.61	0.609	rgb(224,101,102)	1.9938	2,2
Patz1	Mboat7	0.9605	50.61	0.606	rgb(224,101,102)	1.9938	2,2
Pou6f1	Txk	0.9605	50.61	0.606	rgb(224,101,102)	1.9938	2,2
Rbpj	Nedd4	0.9605	50.61	0.61	rgb(224,100,102)	1.9938	2,2
Rel	Agpat3	-0.9605	50.61	-6.1E-01	rgb( 84,136,240)	1.9938	2,2
Scrt1	Cyp2s1	0.9605	50.61	0.606	rgb(224,101,102)	1.9938	2,2
Srebf1	Insig1	0.9605	50.61	0.606	rgb(224,101,102)	1.9938	2,2
Stat1	Dtx3l	0.9605	50.61	0.61	rgb(224,100,102)	1.9938	2,2
Vax2	Cysltr1	0.9605	50.61	0.611	rgb(224,100,102)	1.9938	2,2
Zbtb46	Cd83	0.9605	50.61	0.607	rgb(224,101,102)	1.9938	2,2
Zfp202	Dusp12	0.9605	50.61	0.609	rgb(224,101,102)	1.9938	2,2
Hif1a	Exosc8	0.95879	50.6	0.601	rgb(224,102,103)	1.9936	None
Atf3	Arsb	-0.95879	50.6	-6.0E-01	rgb( 86,137,240)	1.9936	2,2
Epas1	Rnd3	0.95879	50.6	0.596	rgb(224,103,104)	1.9936	2,2
Foxo3	Tmem43	0.95879	50.6	0.597	rgb(224,103,104)	1.9936	2,2
Foxs1	Vax2	0.95879	50.6	0.597	rgb(224,103,104)	1.9936	2,2
Gfi1	Bpnt1	-0.95879	50.6	-6.0E-01	rgb( 87,138,240)	1.9936	2,2
Irf1	Marcks	-0.95879	50.6	-6.0E-01	rgb( 88,138,240)	1.9936	2,2
Irf9	Stat2	0.95879	50.6	0.6	rgb(224,102,104)	1.9936	2,2
Kdm2b	Gramd1b	0.95879	50.6	0.6	rgb(224,102,104)	1.9936	2,2
Mybl1	4632434I11Rik	0.95879	50.6	0.6	rgb(224,102,104)	1.9936	2,2
Nr4a2	Nrip1	0.95879	50.6	0.599	rgb(224,103,104)	1.9936	2,2
Pbx2	Numbl	0.95879	50.6	0.603	rgb(224,102,103)	1.9936	2,2
Plagl1	Cd180	0.95879	50.6	0.596	rgb(224,103,104)	1.9936	2,2
Prrx1	Fat1	0.95879	50.6	0.595	rgb(224,103,104)	1.9936	2,2
Rlf	3110057O12Rik	0.95879	50.6	0.599	rgb(224,103,104)	1.9936	2,2
Satb1	Epas1	0.95879	50.6	0.597	rgb(224,103,104)	1.9936	2,2
Sgsm2	Lgals1	-0.95879	50.6	-6.0E-01	rgb( 87,138,240)	1.9936	2,2
Sp4	Fbxw2	0.95879	50.6	0.603	rgb(224,102,103)	1.9936	2,2
Tal2	Tmem38b	0.95879	50.6	0.599	rgb(224,103,104)	1.9936	2,2
Trps1	Sirpa	-0.95879	50.6	-6.0E-01	rgb( 86,137,240)	1.9936	2,2
Whsc1	Anln	0.95879	50.6	0.599	rgb(224,103,104)	1.9936	2,2
Zfp367	Apitd1	0.95879	50.6	0.603	rgb(224,102,103)	1.9936	2,2
Zfp367	Fam111a	0.95879	50.6	0.599	rgb(224,103,104)	1.9936	2,2
Zhx1	Ptprc	0.95879	50.6	0.598	rgb(224,103,104)	1.9936	2,2
Hif1a	Cox7a1	0.95707	50.59	0.592	rgb(224,104,105)	1.9934	None
Hif1a	Higd1a	0.95707	50.59	0.589	rgb(223,104,106)	1.9934	None
Akna	Arhgef6	0.95707	50.59	0.593	rgb(224,104,105)	1.9934	2,2
Cebpg	Aldh1l2	0.95707	50.59	0.586	rgb(223,105,106)	1.9934	2,2
Crem	Vps37b	0.95707	50.59	0.591	rgb(223,104,105)	1.9934	2,2
Egr1	Egr3	0.95707	50.59	0.585	rgb(223,105,106)	1.9934	2,2
Gata3	Epas1	0.95707	50.59	0.586	rgb(223,105,106)	1.9934	2,2
Ikzf2	Ankrd39	0.95707	50.59	0.592	rgb(224,104,105)	1.9934	2,2
Ikzf4	Bcl3	0.95707	50.59	0.59	rgb(223,104,106)	1.9934	2,2
Irf1	Tapbpl	0.95707	50.59	0.586	rgb(223,105,106)	1.9934	2,2
Irf7	Gbp9	0.95707	50.59	0.585	rgb(223,105,106)	1.9934	2,2
Myb	Stap1	0.95707	50.59	0.586	rgb(223,105,106)	1.9934	2,2
Nr4a2	Tapbpl	0.95707	50.59	0.592	rgb(224,104,105)	1.9934	2,2
Sp100	Stat2	0.95707	50.59	0.588	rgb(223,105,106)	1.9934	2,2
Vax2	Avpi1	0.95707	50.59	0.593	rgb(224,104,105)	1.9934	2,2
Zfp280b	Npas2	0.95707	50.59	0.592	rgb(224,104,105)	1.9934	2,2
Zfp329	A230072C01Rik	0.95707	50.59	0.589	rgb(223,104,106)	1.9934	2,2
Zfp385a	Rnf169	0.95707	50.59	0.59	rgb(223,104,106)	1.9934	2,2
Zfp429	Kcnf1	-0.95707	50.59	-5.9E-01	rgb( 89,139,239)	1.9934	2,2
Zfp467	Wnt10a	0.95707	50.59	0.591	rgb(224,104,105)	1.9934	2,2
Zfp473	Rps6ka3	0.95707	50.59	0.589	rgb(223,104,106)	1.9934	2,2
Zfp524	Rpl14	0.95707	50.59	0.586	rgb(223,105,106)	1.9934	2,2
Zfp750	Robo3	0.95707	50.59	0.593	rgb(224,104,105)	1.9934	2,2
Etv6	Hist1h1d	0.95535	50.58	0.576	rgb(223,107,108)	1.9932	None
Etv6	Prpsap2	0.95535	50.58	0.579	rgb(223,106,108)	1.9932	2,2
Hif1a	Ddit4	0.95535	50.58	0.581	rgb(223,106,107)	1.9932	None
Hif1a	Mboat2	0.95535	50.58	0.575	rgb(223,107,108)	1.9932	None
Hif1a	Sertad1	0.95535	50.58	0.582	rgb(223,106,107)	1.9932	None
Rorc	Cyth4	0.95535	50.58	0.577	rgb(223,107,108)	1.9932	None
Rorc	Il17f	0.95535	50.58	0.577	rgb(223,107,108)	1.9932	None
Cdc5l	S1pr2	-0.95535	50.58	-5.8E-01	rgb( 91,141,239)	1.9932	2,2
Cebpg	Chac1	0.95535	50.58	0.584	rgb(223,106,107)	1.9932	2,2
Cebpg	Slc6a9	0.95535	50.58	0.581	rgb(223,106,107)	1.9932	2,2
Cxxc5	Nod1	0.95535	50.58	0.579	rgb(223,106,108)	1.9932	2,2
Epas1	Gsn	0.95535	50.58	0.579	rgb(223,106,108)	1.9932	2,2
Epas1	Mllt6	-0.95535	50.58	-5.8E-01	rgb( 90,140,239)	1.9932	2,2
Etv4	Pdgfrb	0.95535	50.58	0.578	rgb(223,107,108)	1.9932	2,2
Foxp4	B4galnt1	0.95535	50.58	0.579	rgb(223,106,108)	1.9932	2,2
Jund	Cebpb	0.95535	50.58	0.582	rgb(223,106,107)	1.9932	2,2
Kdm2b	Cxcr5	-0.95535	50.58	-5.8E-01	rgb( 91,140,239)	1.9932	2,2
Klf13	Prr7	0.95535	50.58	0.579	rgb(223,106,108)	1.9932	2,2
Mbnl2	St8sia6	0.95535	50.58	0.576	rgb(223,107,108)	1.9932	2,2
Mxd4	Tcp11l2	0.95535	50.58	0.577	rgb(223,107,108)	1.9932	2,2
Mybl1	Gtse1	0.95535	50.58	0.583	rgb(223,106,107)	1.9932	2,2
Ncoa3	Atp11a	0.95535	50.58	0.585	rgb(223,105,106)	1.9932	2,2
Nfatc4	Gpr153	0.95535	50.58	0.581	rgb(223,106,107)	1.9932	2,2
Nfil3	Glipr2	0.95535	50.58	0.583	rgb(223,106,107)	1.9932	2,2
Nr3c1	Tef	0.95535	50.58	0.578	rgb(223,107,108)	1.9932	2,2
Pou6f1	C920009B18Rik	0.95535	50.58	0.584	rgb(223,105,107)	1.9932	2,2
Pparg	Dgkk	0.95535	50.58	0.578	rgb(223,107,108)	1.9932	2,2
Scrt1	Rras	0.95535	50.58	0.575	rgb(223,107,108)	1.9932	2,2
Sgsm2	Plxnc1	0.95535	50.58	0.583	rgb(223,106,107)	1.9932	2,2
Srebf1	Abcg1	0.95535	50.58	0.582	rgb(223,106,107)	1.9932	2,2
Srebf2	Dhcr7	0.95535	50.58	0.578	rgb(223,107,108)	1.9932	2,2
Vax2	Cxcl3	0.95535	50.58	0.583	rgb(223,106,107)	1.9932	2,2
Zfp385a	Psrc1	0.95535	50.58	0.579	rgb(223,106,108)	1.9932	2,2
Zfp386	Emb	0.95535	50.58	0.581	rgb(223,106,107)	1.9932	2,2
Zfp467	Galm	0.95535	50.58	0.576	rgb(223,107,108)	1.9932	2,2
Zfp668	Dcakd	0.95535	50.58	0.581	rgb(223,106,107)	1.9932	2,2
Zfp750	Exoc4	0.95535	50.58	0.575	rgb(223,107,108)	1.9932	2,2
Hif1a	Ndufv3	0.95363	50.57	0.57	rgb(223,108,109)	1.993	None
Maf	Ndrg4	0.95363	50.57	0.573	rgb(223,107,109)	1.993	2,2
Stat3	Ly6a	0.95363	50.57	0.569	rgb(223,108,110)	1.993	None
Adnp	Dcxr	-0.95363	50.57	-5.7E-01	rgb( 93,142,239)	1.993	2,2
Ahrr	Pdpn	0.95363	50.57	0.574	rgb(223,107,109)	1.993	2,2
Atf6	P2ry2	0.95363	50.57	0.572	rgb(223,108,109)	1.993	2,2
Bcl6	Itgb1	-0.95363	50.57	-5.7E-01	rgb( 93,142,239)	1.993	2,2
Cggbp1	Scyl2	0.95363	50.57	0.574	rgb(223,107,109)	1.993	2,2
Creb3l2	Syn1	0.95363	50.57	0.565	rgb(223,109,110)	1.993	2,2
Ets2	Ifit2	0.95363	50.57	0.566	rgb(223,109,110)	1.993	2,2
Foxf2	Gja1	0.95363	50.57	0.571	rgb(223,108,109)	1.993	2,2
Ikzf2	Trib1	0.95363	50.57	0.566	rgb(223,109,110)	1.993	2,2
Irf7	BC094916	0.95363	50.57	0.574	rgb(223,107,108)	1.993	2,2
Irf7	Cxcl10	0.95363	50.57	0.574	rgb(223,107,109)	1.993	2,2
Jun	Kdelc2	-0.95363	50.57	-5.7E-01	rgb( 94,142,239)	1.993	2,2
Jun	Pcyt1b	-0.95363	50.57	-5.7E-01	rgb( 94,142,239)	1.993	2,2
Klf2	Ttyh3	0.95363	50.57	0.57	rgb(223,108,109)	1.993	2,2
Mxd3	E2f7	0.95363	50.57	0.566	rgb(223,109,110)	1.993	2,2
Nkx1-2	Bzw2	0.95363	50.57	0.566	rgb(223,109,110)	1.993	2,2
Prdm2	Ptger2	-0.95363	50.57	-5.7E-01	rgb( 92,141,239)	1.993	2,2
Rest	Rbm15	0.95363	50.57	0.566	rgb(223,109,110)	1.993	2,2
Scml4	Tmem71	0.95363	50.57	0.567	rgb(223,109,110)	1.993	2,2
Son	Zfp592	0.95363	50.57	0.572	rgb(223,108,109)	1.993	2,2
Stat2	Gbp5	0.95363	50.57	0.572	rgb(223,108,109)	1.993	2,2
Terf1	Rftn1	-0.95363	50.57	-5.7E-01	rgb( 92,141,239)	1.993	2,2
Thap3	Dpm3	0.95363	50.57	0.57	rgb(223,108,109)	1.993	2,2
Tulp3	Tbc1d14	0.95363	50.57	0.574	rgb(223,107,109)	1.993	2,2
Xbp1	Fau	-0.95363	50.57	-5.7E-01	rgb( 94,142,239)	1.993	2,2
Zbtb10	Cnksr3	0.95363	50.57	0.567	rgb(223,109,110)	1.993	2,2
Zfp169	Inpp4a	0.95363	50.57	0.575	rgb(223,107,108)	1.993	2,2
Zfp385a	Phlda3	0.95363	50.57	0.573	rgb(223,108,109)	1.993	2,2
Zkscan17	Cyfip2	0.95363	50.57	0.569	rgb(223,108,109)	1.993	2,2
Etv6	Hist1h1c	0.95192	50.56	0.564	rgb(223,109,110)	1.9928	None
Etv6	Hist4h4	0.95192	50.56	0.56	rgb(223,110,111)	1.9928	None
Hif1a	Thada	-0.95192	50.56	-5.6E-01	rgb( 95,143,238)	1.9928	None
Rorc	Marveld1	0.95192	50.56	0.559	rgb(223,110,111)	1.9928	2,2
Stat3	Gngt2	0.95192	50.56	0.559	rgb(223,110,111)	1.9928	None
Arid3b	Ppard	0.95192	50.56	0.561	rgb(223,110,111)	1.9928	2,2
Creb3l2	Cdh23	0.95192	50.56	0.556	rgb(223,111,112)	1.9928	2,2
Ets2	Kctd12	0.95192	50.56	0.56	rgb(223,110,111)	1.9928	2,2
Fosb	Neat1	0.95192	50.56	0.562	rgb(223,110,111)	1.9928	2,2
Foxo1	Icam5	-0.95192	50.56	-5.6E-01	rgb( 96,143,238)	1.9928	2,2
Foxo3	Exosc8	-0.95192	50.56	-5.6E-01	rgb( 96,143,238)	1.9928	2,2
Foxp1	5430421N21Rik	-0.95192	50.56	-5.6E-01	rgb( 95,143,238)	1.9928	2,2
Ikzf2	Gja1	-0.95192	50.56	-5.6E-01	rgb( 95,143,238)	1.9928	2,2
Ikzf2	Ptger4	0.95192	50.56	0.557	rgb(223,111,112)	1.9928	2,2
Irf1	Gbp9	0.95192	50.56	0.564	rgb(223,109,110)	1.9928	2,2
Irf7	Ddx60	0.95192	50.56	0.562	rgb(223,110,111)	1.9928	2,2
Jun	Furin	0.95192	50.56	0.559	rgb(223,110,111)	1.9928	2,2
Klf6	Cd5l	0.95192	50.56	0.556	rgb(223,111,112)	1.9928	2,2
Msc	Gnaz	0.95192	50.56	0.558	rgb(223,110,111)	1.9928	2,2
Msc	Penk	0.95192	50.56	0.564	rgb(223,109,110)	1.9928	2,2
Mxi1	Gys1	0.95192	50.56	0.555	rgb(223,111,112)	1.9928	2,2
Myb	Sesn1	0.95192	50.56	0.562	rgb(223,110,111)	1.9928	2,2
Rest	Bzw2	-0.95192	50.56	-5.6E-01	rgb( 96,143,238)	1.9928	2,2
Rfx7	Cox7a2l	-0.95192	50.56	-5.6E-01	rgb( 97,144,238)	1.9928	2,2
Rfx7	Pigb	0.95192	50.56	0.565	rgb(223,109,110)	1.9928	2,2
Stat2	Efnb1	-0.95192	50.56	-5.6E-01	rgb( 96,143,238)	1.9928	2,2
Tead1	Socs2	0.95192	50.56	0.557	rgb(223,111,112)	1.9928	2,2
Trerf1	Tnk2	0.95192	50.56	0.562	rgb(223,110,111)	1.9928	2,2
Vax2	Adcy4	0.95192	50.56	0.561	rgb(223,110,111)	1.9928	2,2
Vax2	Myo1f	0.95192	50.56	0.565	rgb(223,109,110)	1.9928	2,2
Whsc1	Rfwd3	0.95192	50.56	0.557	rgb(223,111,112)	1.9928	2,2
Zeb2	Ptger2	0.95192	50.56	0.557	rgb(223,111,112)	1.9928	2,2
Zfp277	Tmem35	0.95192	50.56	0.557	rgb(223,111,112)	1.9928	2,2
Zfp429	H60c	-0.95192	50.56	-5.6E-01	rgb( 96,143,238)	1.9928	2,2
Zfp536	Rpl10a	0.95192	50.56	0.558	rgb(223,110,112)	1.9928	2,2
Zfp598	Tnk2	0.95192	50.56	0.558	rgb(223,111,112)	1.9928	2,2
Zfp750	Ckmt1	0.95192	50.56	0.563	rgb(223,110,111)	1.9928	2,2
Zfp750	Pik3r3	0.95192	50.56	0.562	rgb(223,110,111)	1.9928	2,2
Zfp777	Zc3h7b	0.95192	50.56	0.558	rgb(223,110,112)	1.9928	2,2
Zfp90	Zc3h6	0.95192	50.56	0.558	rgb(223,110,112)	1.9928	2,2
Zfp956	Ankrd23	0.95192	50.56	0.565	rgb(223,109,110)	1.9928	2,2
Etv6	2310022B05Rik	-0.9502	50.55	-5.5E-01	rgb( 98,145,238)	1.9926	2,2
Etv6	A430005L14Rik	0.9502	50.55	0.548	rgb(223,112,113)	1.9926	2,2
Etv6	Pacs1	-0.9502	50.55	-5.5E-01	rgb( 97,144,238)	1.9926	2,2
Hif1a	Ppme1	0.9502	50.55	0.548	rgb(223,112,113)	1.9926	None
Atf6b	Atp1a1	0.9502	50.55	0.549	rgb(223,112,113)	1.9926	2,2
Bhlhe40	Ndrg1	0.9502	50.55	0.552	rgb(223,112,113)	1.9926	2,2
Cenpb	Pfas	0.9502	50.55	0.553	rgb(223,111,112)	1.9926	2,2
Creb3l2	Slc4a8	0.9502	50.55	0.552	rgb(223,112,113)	1.9926	2,2
Dpf1	Porcn	0.9502	50.55	0.555	rgb(223,111,112)	1.9926	2,2
Drap1	Sepw1	0.9502	50.55	0.553	rgb(223,111,113)	1.9926	2,2
Eea1	Ctsw	-0.9502	50.55	-5.5E-01	rgb( 98,145,238)	1.9926	2,2
Elk3	Dusp14	0.9502	50.55	0.554	rgb(223,111,112)	1.9926	2,2
Foxf2	Myo3b	0.9502	50.55	0.555	rgb(223,111,112)	1.9926	2,2
Foxp3	Gpr83	0.9502	50.55	0.552	rgb(223,112,113)	1.9926	2,2
Ikzf2	Myo1e	0.9502	50.55	0.55	rgb(223,112,113)	1.9926	2,2
Ikzf3	Csgalnact1	-0.9502	50.55	-5.5E-01	rgb( 97,144,238)	1.9926	2,2
Ikzf4	Mllt6	0.9502	50.55	0.55	rgb(223,112,113)	1.9926	2,2
Irf1	Insrr	0.9502	50.55	0.546	rgb(223,113,114)	1.9926	2,2
Irf5	Dcxr	0.9502	50.55	0.552	rgb(223,112,113)	1.9926	2,2
Mef2b	Mapk13	0.9502	50.55	0.546	rgb(223,113,114)	1.9926	2,2
Msc	Ccr1	0.9502	50.55	0.553	rgb(223,111,112)	1.9926	2,2
Mxd3	Smtn	0.9502	50.55	0.552	rgb(223,112,113)	1.9926	2,2
Ncoa3	Stat4	-0.9502	50.55	-5.5E-01	rgb( 98,145,238)	1.9926	2,2
Nfkb1	Ly6e	-0.9502	50.55	-5.5E-01	rgb( 98,144,238)	1.9926	2,2
Plagl1	Slc7a1	0.9502	50.55	0.546	rgb(223,113,114)	1.9926	2,2
Sox5	Gem	0.9502	50.55	0.552	rgb(223,111,113)	1.9926	2,2
Sp4	Ptpn2	0.9502	50.55	0.554	rgb(223,111,112)	1.9926	2,2
Srebf1	Slc2a1	0.9502	50.55	0.548	rgb(223,112,113)	1.9926	2,2
Stat2	Parp9	0.9502	50.55	0.547	rgb(223,113,114)	1.9926	2,2
Stat5b	Gramd1b	-0.9502	50.55	-5.5E-01	rgb( 97,144,238)	1.9926	2,2
Tal2	Dsp	0.9502	50.55	0.545	rgb(223,113,114)	1.9926	2,2
Tbx21	Myd88	0.9502	50.55	0.554	rgb(223,111,112)	1.9926	2,2
Tulp2	Tnnt3	0.9502	50.55	0.546	rgb(223,113,114)	1.9926	2,2
Vax2	Ccl20	0.9502	50.55	0.546	rgb(223,113,114)	1.9926	2,2
Zbtb10	Irf7	0.9502	50.55	0.554	rgb(223,111,112)	1.9926	2,2
Zbtb32	Tapbpl	0.9502	50.55	0.549	rgb(223,112,113)	1.9926	2,2
Zfp148	Nr4a1	-0.9502	50.55	-5.5E-01	rgb( 97,144,238)	1.9926	2,2
Zfp202	Smpd3	0.9502	50.55	0.552	rgb(223,112,113)	1.9926	2,2
Zfp365	Psrc1	0.9502	50.55	0.551	rgb(223,112,113)	1.9926	2,2
Zfp385a	Ptp4a3	0.9502	50.55	0.553	rgb(223,111,113)	1.9926	2,2
Zfp467	Sytl3	-0.9502	50.55	-5.5E-01	rgb( 98,145,238)	1.9926	2,2
Zfp608	Serpinb1a	0.9502	50.55	0.549	rgb(223,112,113)	1.9926	2,2
Zfp750	Lrrc28	0.9502	50.55	0.555	rgb(223,111,112)	1.9926	2,2
Hif1a	Galk1	0.94848	50.54	0.541	rgb(223,114,115)	1.9924	None
Hif1a	Lrch1	-0.94848	50.54	-5.4E-01	rgb(100,146,237)	1.9924	2,2
Ahctf1	Smg5	0.94848	50.54	0.539	rgb(223,114,115)	1.9924	2,2
Atf3	Atp11a	0.94848	50.54	0.539	rgb(223,114,115)	1.9924	2,2
Atf5	Ddit3	0.94848	50.54	0.536	rgb(223,115,116)	1.9924	2,2
Bach1	Zdhhc2	-0.94848	50.54	-5.4E-01	rgb(100,146,237)	1.9924	2,2
Bhlhe40	Gatm	0.94848	50.54	0.545	rgb(223,113,114)	1.9924	2,2
Elf1	Rassf3	0.94848	50.54	0.54	rgb(223,114,115)	1.9924	2,2
Erg	C920009B18Rik	-0.94848	50.54	-5.4E-01	rgb(100,146,237)	1.9924	2,2
Ets2	Plod3	-0.94848	50.54	-5.4E-01	rgb(100,146,238)	1.9924	2,2
Fbxl19	1700030K09Rik	0.94848	50.54	0.543	rgb(223,113,114)	1.9924	2,2
Gpbp1	Pml	-0.94848	50.54	-5.4E-01	rgb(100,146,238)	1.9924	2,2
Ikzf2	Gm14446	0.94848	50.54	0.545	rgb(223,113,114)	1.9924	2,2
Ikzf4	Bmp2k	0.94848	50.54	0.541	rgb(223,114,115)	1.9924	2,2
Jun	Osm	0.94848	50.54	0.539	rgb(223,114,115)	1.9924	2,2
Klf6	Ptger2	-0.94848	50.54	-5.4E-01	rgb( 99,145,238)	1.9924	2,2
Mxd3	Vim	0.94848	50.54	0.541	rgb(223,114,115)	1.9924	2,2
Mxd4	Ypel3	0.94848	50.54	0.537	rgb(223,114,116)	1.9924	2,2
Mxi1	Clybl	0.94848	50.54	0.54	rgb(223,114,115)	1.9924	2,2
Ncoa1	Lrba	0.94848	50.54	0.544	rgb(223,113,114)	1.9924	2,2
Nfatc1	Foxp4	0.94848	50.54	0.54	rgb(223,114,115)	1.9924	2,2
Nr4a2	Kcnk10	0.94848	50.54	0.539	rgb(223,114,115)	1.9924	2,2
Nr4a2	Nr1d1	-0.94848	50.54	-5.4E-01	rgb(101,146,237)	1.9924	2,2
Phf1	Galk1	-0.94848	50.54	-5.4E-01	rgb(100,146,237)	1.9924	2,2
Pou2af1	Kcna3	0.94848	50.54	0.537	rgb(223,114,116)	1.9924	2,2
Pou6f1	Efna5	-0.94848	50.54	-5.4E-01	rgb(101,146,237)	1.9924	2,2
Rbpj	Id2	0.94848	50.54	0.536	rgb(223,115,116)	1.9924	2,2
Rbpj	Nfil3	0.94848	50.54	0.545	rgb(223,113,114)	1.9924	2,2
Scrt1	Espn	0.94848	50.54	0.54	rgb(223,114,115)	1.9924	2,2
Sox5	Stx7	0.94848	50.54	0.541	rgb(223,114,115)	1.9924	2,2
Sp4	Cd84	0.94848	50.54	0.536	rgb(223,115,116)	1.9924	2,2
Stat1	Slain1	0.94848	50.54	0.535	rgb(223,115,116)	1.9924	2,2
Stat2	Dtx3l	0.94848	50.54	0.539	rgb(223,114,115)	1.9924	2,2
Tead1	Fut7	0.94848	50.54	0.539	rgb(223,114,115)	1.9924	2,2
Tfdp2	Appl2	0.94848	50.54	0.536	rgb(223,115,116)	1.9924	2,2
Thra	Galnt12	0.94848	50.54	0.543	rgb(223,113,114)	1.9924	2,2
Trps1	Acsl4	0.94848	50.54	0.542	rgb(223,113,115)	1.9924	2,2
Trps1	Ppfibp1	0.94848	50.54	0.535	rgb(223,115,116)	1.9924	2,2
Twist1	Cd180	0.94848	50.54	0.537	rgb(223,114,116)	1.9924	2,2
Vax2	Atp11a	-0.94848	50.54	-5.4E-01	rgb(101,146,237)	1.9924	2,2
Vdr	Cd83	0.94848	50.54	0.545	rgb(223,113,114)	1.9924	2,2
Whsc1	E2f7	0.94848	50.54	0.541	rgb(223,114,115)	1.9924	2,2
Zbtb32	Asns	0.94848	50.54	0.541	rgb(223,114,115)	1.9924	2,2
Zbtb38	Trpv2	0.94848	50.54	0.536	rgb(223,115,116)	1.9924	2,2
Zeb2	Serpine1	0.94848	50.54	0.537	rgb(223,114,116)	1.9924	2,2
Zeb2	Srgap3	0.94848	50.54	0.537	rgb(223,114,115)	1.9924	2,2
Zfp280b	Avpr1a	0.94848	50.54	0.54	rgb(223,114,115)	1.9924	2,2
Zfp35	Zscan21	0.94848	50.54	0.543	rgb(223,113,114)	1.9924	2,2
Zfp365	9030617O03Rik	0.94848	50.54	0.541	rgb(223,114,115)	1.9924	2,2
Zfp385a	Dcxr	0.94848	50.54	0.545	rgb(223,113,114)	1.9924	2,2
Zfp426	Cd274	0.94848	50.54	0.541	rgb(223,114,115)	1.9924	2,2
Zfp428	Arsb	-0.94848	50.54	-5.4E-01	rgb(100,146,237)	1.9924	2,2
Zfp429	Ubiad1	-0.94848	50.54	-5.4E-01	rgb(100,146,237)	1.9924	2,2
Zfp467	Olfml2a	0.94848	50.54	0.537	rgb(223,114,115)	1.9924	2,2
Zfp467	Stk39	0.94848	50.54	0.535	rgb(223,115,116)	1.9924	2,2
Zfp524	Zfp36	0.94848	50.54	0.538	rgb(223,114,115)	1.9924	2,2
Zfp629	Trpv2	-0.94848	50.54	-5.4E-01	rgb(100,146,237)	1.9924	2,2
Zfp667	Vps37d	0.94848	50.54	0.542	rgb(223,113,114)	1.9924	2,2
Zfp703	Utrn	-0.94848	50.54	-5.4E-01	rgb( 99,145,238)	1.9924	2,2
Zfp775	Fam69b	0.94848	50.54	0.54	rgb(223,114,115)	1.9924	2,2
Zfp777	Ctss	-0.94848	50.54	-5.4E-01	rgb(100,146,238)	1.9924	2,2
Zhx1	Dusp22	-0.94848	50.54	-5.4E-01	rgb(100,146,238)	1.9924	2,2
Hif1a	Dpf1	0.94677	50.53	0.525	rgb(223,117,118)	1.9922	None
Hif1a	Fam114a2	0.94677	50.53	0.525	rgb(223,117,118)	1.9922	None
Hif1a	Ralb	0.94677	50.53	0.527	rgb(223,116,117)	1.9922	None
Hif1a	Vdac1	0.94677	50.53	0.53	rgb(223,116,117)	1.9922	None
Atf5	Minpp1	-0.94677	50.53	-5.3E-01	rgb(103,148,237)	1.9922	2,2
Atf6b	Syf2	-0.94677	50.53	-5.3E-01	rgb(103,148,237)	1.9922	2,2
Atmin	Sbf2	0.94677	50.53	0.529	rgb(223,116,117)	1.9922	2,2
Cebpb	Aqp9	0.94677	50.53	0.534	rgb(223,115,116)	1.9922	2,2
Cebpg	Pycr1	0.94677	50.53	0.527	rgb(223,116,117)	1.9922	2,2
Creb3l2	Akr1c12	-0.94677	50.53	-5.3E-01	rgb(103,147,237)	1.9922	2,2
Creb3l2	Pycr1	0.94677	50.53	0.528	rgb(223,116,117)	1.9922	2,2
Crem	Pde4d	0.94677	50.53	0.527	rgb(223,116,117)	1.9922	2,2
Cux1	Tg	-0.94677	50.53	-5.3E-01	rgb(103,147,237)	1.9922	2,2
Dbp	Nkd2	-0.94677	50.53	-5.3E-01	rgb(102,147,237)	1.9922	2,2
Drap1	Anapc1	-0.94677	50.53	-5.3E-01	rgb(101,146,237)	1.9922	2,2
Dzip1	Uggt2	0.94677	50.53	0.53	rgb(223,116,117)	1.9922	2,2
Epas1	Ar	0.94677	50.53	0.531	rgb(223,116,117)	1.9922	2,2
Ets1	Nfkb2	-0.94677	50.53	-5.3E-01	rgb(101,147,237)	1.9922	2,2
Ets1	Ppp1r10	-0.94677	50.53	-5.3E-01	rgb(103,147,237)	1.9922	2,2
Ets2	Sept9	-0.94677	50.53	-5.3E-01	rgb(103,147,237)	1.9922	2,2
Foxp2	Nebl	0.94677	50.53	0.529	rgb(223,116,117)	1.9922	2,2
Gfi1	Rgmb	-0.94677	50.53	-5.3E-01	rgb(101,146,237)	1.9922	2,2
Gli3	Nhs	0.94677	50.53	0.532	rgb(223,115,116)	1.9922	2,2
Hif3a	Syce2	0.94677	50.53	0.533	rgb(223,115,116)	1.9922	2,2
Ikzf2	Lrrn3	0.94677	50.53	0.528	rgb(223,116,117)	1.9922	2,2
Irf7	Gm6548	0.94677	50.53	0.53	rgb(223,116,117)	1.9922	2,2
Irf8	Tbx21	0.94677	50.53	0.533	rgb(223,115,116)	1.9922	2,2
Kdm2b	Gbp9	0.94677	50.53	0.53	rgb(223,116,117)	1.9922	2,2
Kdm2b	Slco4a1	0.94677	50.53	0.528	rgb(223,116,117)	1.9922	2,2
Kdm5b	Bnip3	0.94677	50.53	0.535	rgb(223,115,116)	1.9922	2,2
Klf6	Neu3	0.94677	50.53	0.53	rgb(223,116,117)	1.9922	2,2
Lin54	Guca1b	-0.94677	50.53	-5.3E-01	rgb(102,147,237)	1.9922	2,2
Mbnl2	Bid	-0.94677	50.53	-5.3E-01	rgb(102,147,237)	1.9922	2,2
Mbnl2	Rpn1	-0.94677	50.53	-5.3E-01	rgb(101,146,237)	1.9922	2,2
Myb	Ly6e	0.94677	50.53	0.533	rgb(223,115,116)	1.9922	2,2
Mybl1	E2f7	0.94677	50.53	0.535	rgb(223,115,116)	1.9922	2,2
Nfatc4	H2-Eb2	0.94677	50.53	0.534	rgb(223,115,116)	1.9922	2,2
Npas2	Abcb9	-0.94677	50.53	-5.3E-01	rgb(103,147,237)	1.9922	2,2
Osr2	H2-Eb1	0.94677	50.53	0.532	rgb(223,115,116)	1.9922	2,2
Otx1	Slc29a3	0.94677	50.53	0.528	rgb(223,116,117)	1.9922	2,2
Rbck1	Dnajc21	-0.94677	50.53	-5.3E-01	rgb(103,147,237)	1.9922	2,2
Rest	Dhcr7	-0.94677	50.53	-5.3E-01	rgb(103,148,237)	1.9922	2,2
Rora	Rorc	0.94677	50.53	0.527	rgb(223,116,117)	1.9922	2,2
Rxra	Ptger4	0.94677	50.53	0.533	rgb(223,115,116)	1.9922	2,2
Sox5	Akr1b8	0.94677	50.53	0.531	rgb(223,116,117)	1.9922	2,2
Stat4	Scyl2	0.94677	50.53	0.533	rgb(223,115,116)	1.9922	2,2
Tead1	Nrp1	0.94677	50.53	0.535	rgb(223,115,116)	1.9922	2,2
Thap3	Sf3b3	-0.94677	50.53	-5.3E-01	rgb(102,147,237)	1.9922	2,2
Thra	Tjp3	0.94677	50.53	0.531	rgb(223,116,117)	1.9922	2,2
Vax2	Dab2	0.94677	50.53	0.53	rgb(223,116,117)	1.9922	2,2
Vax2	Slc9a9	0.94677	50.53	0.525	rgb(223,117,118)	1.9922	2,2
Xbp1	Tmem163	0.94677	50.53	0.525	rgb(223,117,118)	1.9922	2,2
Zbtb38	Hist1h1c	0.94677	50.53	0.533	rgb(223,115,116)	1.9922	2,2
Zbtb38	Rai14	0.94677	50.53	0.532	rgb(223,115,116)	1.9922	2,2
Zbtb4	Cdc23	-0.94677	50.53	-5.3E-01	rgb(102,147,237)	1.9922	2,2
Zbtb7c	Scarf2	0.94677	50.53	0.529	rgb(223,116,117)	1.9922	2,2
Zeb2	Asb2	0.94677	50.53	0.53	rgb(223,116,117)	1.9922	2,2
Zeb2	Ly6e	0.94677	50.53	0.527	rgb(223,116,117)	1.9922	2,2
Zeb2	Tubb6	0.94677	50.53	0.526	rgb(223,116,117)	1.9922	2,2
Zfp101	D3Ertd751e	0.94677	50.53	0.535	rgb(223,115,116)	1.9922	2,2
Zfp467	Wisp1	0.94677	50.53	0.533	rgb(223,115,116)	1.9922	2,2
Zfp467	Zfp280b	0.94677	50.53	0.526	rgb(223,117,118)	1.9922	2,2
Zfp629	Tbc1d16	0.94677	50.53	0.528	rgb(223,116,117)	1.9922	2,2
Zfp629	Zmat3	-0.94677	50.53	-5.3E-01	rgb(102,147,237)	1.9922	2,2
Zfp948	Mtx3	0.94677	50.53	0.527	rgb(223,116,117)	1.9922	2,2
Hif1a	Bnip3	0.94505	50.52	0.517	rgb(223,118,119)	1.992	None
Hif1a	Eif4ebp1	0.94505	50.52	0.517	rgb(223,118,119)	1.992	None
Hif1a	Ltb	0.94505	50.52	0.521	rgb(223,118,119)	1.992	None
Hif1a	Pgm2	0.94505	50.52	0.522	rgb(223,117,118)	1.992	2,2
Nfe2l2	Lrp8	0.94505	50.52	0.52	rgb(223,118,119)	1.992	2,2
A430033K04Rik	Galm	0.94505	50.52	0.518	rgb(223,118,119)	1.992	2,2
Ahr	Cdk16	0.94505	50.52	0.518	rgb(223,118,119)	1.992	2,2
Ahrr	Lgr4	0.94505	50.52	0.515	rgb(223,119,120)	1.992	2,2
Ahrr	Ptprj	0.94505	50.52	0.521	rgb(223,118,119)	1.992	2,2
Ahrr	Trappc10	0.94505	50.52	0.523	rgb(223,117,118)	1.992	2,2
Arid5a	Lbp	0.94505	50.52	0.523	rgb(223,117,118)	1.992	2,2
Drap1	Syf2	0.94505	50.52	0.516	rgb(223,118,119)	1.992	2,2
Erf	Zfp36l2	0.94505	50.52	0.52	rgb(223,118,119)	1.992	2,2
Ets1	Tex2	0.94505	50.52	0.516	rgb(223,118,119)	1.992	2,2
Etv4	Dusp9	0.94505	50.52	0.519	rgb(223,118,119)	1.992	2,2
Etv4	Mboat7	0.94505	50.52	0.525	rgb(223,117,118)	1.992	2,2
Fbxl19	Fth1	-0.94505	50.52	-5.2E-01	rgb(105,149,237)	1.992	2,2
Fli1	Itgb1	-0.94505	50.52	-5.2E-01	rgb(105,149,237)	1.992	2,2
Fos	Me2	-0.94505	50.52	-5.2E-01	rgb(104,148,237)	1.992	2,2
Foxf2	Bcl6b	-0.94505	50.52	-5.2E-01	rgb(105,149,237)	1.992	2,2
Foxp1	Gap43	-0.94505	50.52	-5.2E-01	rgb(104,148,237)	1.992	2,2
Foxp2	Notch2	0.94505	50.52	0.516	rgb(223,118,119)	1.992	2,2
Gata3	4930506M07Rik	0.94505	50.52	0.524	rgb(223,117,118)	1.992	2,2
Gata3	Cd83	0.94505	50.52	0.518	rgb(223,118,119)	1.992	2,2
Gfi1	S1pr2	0.94505	50.52	0.524	rgb(223,117,118)	1.992	2,2
Ikzf2	Phtf2	0.94505	50.52	0.522	rgb(223,117,118)	1.992	2,2
Irf2	Ecm1	0.94505	50.52	0.524	rgb(223,117,118)	1.992	2,2
Irf7	Ccl5	0.94505	50.52	0.517	rgb(223,118,119)	1.992	2,2
Jazf1	Enpp4	-0.94505	50.52	-5.2E-01	rgb(104,148,237)	1.992	2,2
Klf13	Gne	-0.94505	50.52	-5.2E-01	rgb(105,149,237)	1.992	2,2
Klf13	Map3k1	0.94505	50.52	0.518	rgb(223,118,119)	1.992	2,2
Lin54	Icam2	-0.94505	50.52	-5.2E-01	rgb(103,148,237)	1.992	2,2
Mbnl2	Pak1	0.94505	50.52	0.521	rgb(223,117,119)	1.992	2,2
Mtf2	Sirt2	-0.94505	50.52	-5.2E-01	rgb(105,149,237)	1.992	2,2
Mxd1	Smyd5	-0.94505	50.52	-5.2E-01	rgb(104,148,237)	1.992	2,2
Mxd1	Socs3	0.94505	50.52	0.522	rgb(223,117,118)	1.992	2,2
Ncoa3	Il4ra	0.94505	50.52	0.525	rgb(223,117,118)	1.992	2,2
Nfkb2	Ets1	-0.94505	50.52	-5.2E-01	rgb(103,148,237)	1.992	2,2
Nr4a2	Bcl2a1d	0.94505	50.52	0.52	rgb(223,118,119)	1.992	2,2
Ovol1	Dixdc1	0.94505	50.52	0.525	rgb(223,117,118)	1.992	2,2
Plagl1	Cd84	-0.94505	50.52	-5.2E-01	rgb(104,148,237)	1.992	2,2
Prrx1	Thbd	0.94505	50.52	0.522	rgb(223,117,118)	1.992	2,2
Rora	Syt11	0.94505	50.52	0.519	rgb(223,118,119)	1.992	2,2
Runx1	Egr2	0.94505	50.52	0.517	rgb(223,118,119)	1.992	2,2
Scml4	Kctd12	0.94505	50.52	0.525	rgb(223,117,118)	1.992	2,2
Scrt1	Cbln3	0.94505	50.52	0.521	rgb(223,117,118)	1.992	2,2
Scrt1	Kctd21	0.94505	50.52	0.52	rgb(223,118,119)	1.992	2,2
Sox5	Serpinf1	0.94505	50.52	0.525	rgb(223,117,118)	1.992	2,2
Tcf4	Fads2	0.94505	50.52	0.517	rgb(223,118,119)	1.992	2,2
Tead1	Faim3	0.94505	50.52	0.523	rgb(223,117,118)	1.992	2,2
Tead1	Tln2	0.94505	50.52	0.518	rgb(223,118,119)	1.992	2,2
Trerf1	Cyfip2	0.94505	50.52	0.522	rgb(223,117,118)	1.992	2,2
Tulp3	Il2ra	0.94505	50.52	0.525	rgb(223,117,118)	1.992	2,2
Twist1	Cxcl1	0.94505	50.52	0.524	rgb(223,117,118)	1.992	2,2
Twist1	Idi2	0.94505	50.52	0.524	rgb(223,117,118)	1.992	2,2
Vdr	Fbxo30	0.94505	50.52	0.521	rgb(223,117,119)	1.992	2,2
Whsc1	C2cd3	0.94505	50.52	0.517	rgb(223,118,119)	1.992	2,2
Zbtb44	Trove2	0.94505	50.52	0.519	rgb(223,118,119)	1.992	2,2
Zbtb5	Cd24a	-0.94505	50.52	-5.2E-01	rgb(105,149,237)	1.992	2,2
Zeb2	Dusp22	0.94505	50.52	0.517	rgb(223,118,119)	1.992	2,2
Zfhx3	Ermp1	0.94505	50.52	0.521	rgb(223,117,119)	1.992	2,2
Zfp182	Rpn1	-0.94505	50.52	-5.2E-01	rgb(104,148,237)	1.992	2,2
Zfp277	Exosc8	0.94505	50.52	0.525	rgb(223,117,118)	1.992	2,2
Zfp365	Eda2r	0.94505	50.52	0.518	rgb(223,118,119)	1.992	2,2
Zfp367	Tyms	0.94505	50.52	0.522	rgb(223,117,118)	1.992	2,2
Zfp367	Wdr76	0.94505	50.52	0.516	rgb(223,118,119)	1.992	2,2
Zfp385a	Plxna1	0.94505	50.52	0.517	rgb(223,118,119)	1.992	2,2
Zfp385a	Rasgrp1	-0.94505	50.52	-5.2E-01	rgb(104,148,237)	1.992	2,2
Zfp414	Rab4b	0.94505	50.52	0.524	rgb(223,117,118)	1.992	2,2
Zfp429	Vwa1	-0.94505	50.52	-5.2E-01	rgb(104,149,237)	1.992	2,2
Zfp536	Tekt2	0.94505	50.52	0.517	rgb(223,118,119)	1.992	2,2
Zfp629	Fgfr1	0.94505	50.52	0.523	rgb(223,117,118)	1.992	2,2
Zfp787	Ocrl	-0.94505	50.52	-5.2E-01	rgb(105,149,237)	1.992	2,2
Zfp787	Wwp1	-0.94505	50.52	-5.2E-01	rgb(105,149,237)	1.992	2,2
Zfp827	Npc2	-0.94505	50.52	-5.2E-01	rgb(104,148,237)	1.992	2,2
Etv6	Mir25	0.94333	50.51	0.508	rgb(223,120,121)	1.9918	None
Etv6	Rap1gds1	-0.94333	50.51	-5.1E-01	rgb(106,149,236)	1.9918	None
Rorc	2310007L24Rik	0.94333	50.51	0.514	rgb(223,119,120)	1.9918	2,2
Stat3	Flot1	0.94333	50.51	0.509	rgb(223,120,121)	1.9918	None
Ahr	Rora	0.94333	50.51	0.514	rgb(223,119,120)	1.9918	2,2
Ahrr	Gad2	0.94333	50.51	0.514	rgb(223,119,120)	1.9918	2,2
Akna	C2cd3	0.94333	50.51	0.508	rgb(223,120,121)	1.9918	2,2
Bach1	Zfp239	-0.94333	50.51	-5.1E-01	rgb(106,150,236)	1.9918	2,2
Bcl11b	Mllt6	0.94333	50.51	0.509	rgb(223,120,121)	1.9918	2,2
Bhlhe41	Tef	0.94333	50.51	0.508	rgb(223,120,121)	1.9918	2,2
Creb3l1	Pcdh7	-0.94333	50.51	-5.1E-01	rgb(107,150,236)	1.9918	2,2
Creb3l2	Sdcbp2	0.94333	50.51	0.512	rgb(223,119,120)	1.9918	2,2
Dot1l	Rnf130	-0.94333	50.51	-5.1E-01	rgb(105,149,237)	1.9918	2,2
Dzip1	Ptk2	0.94333	50.51	0.51	rgb(223,120,121)	1.9918	2,2
Elf1	Arhgef6	0.94333	50.51	0.515	rgb(223,119,120)	1.9918	2,2
Elf1	Itga4	0.94333	50.51	0.508	rgb(223,120,121)	1.9918	2,2
Elk3	Serinc5	0.94333	50.51	0.506	rgb(223,120,121)	1.9918	2,2
Epas1	Inpp5a	0.94333	50.51	0.506	rgb(223,120,121)	1.9918	2,2
Ets1	Dmxl2	-0.94333	50.51	-5.1E-01	rgb(107,150,236)	1.9918	2,2
Fos	Gm6225	0.94333	50.51	0.508	rgb(223,120,121)	1.9918	2,2
Foxf2	Chn1	0.94333	50.51	0.508	rgb(223,120,121)	1.9918	2,2
Foxf2	Nhs	0.94333	50.51	0.515	rgb(223,119,120)	1.9918	2,2
Foxf2	Tmem173	0.94333	50.51	0.511	rgb(223,119,120)	1.9918	2,2
Gabpa	Oas1b	-0.94333	50.51	-5.1E-01	rgb(106,150,236)	1.9918	2,2
Gfi1	Endod1	-0.94333	50.51	-5.1E-01	rgb(106,149,236)	1.9918	2,2
Gli3	Sgk1	0.94333	50.51	0.511	rgb(223,119,120)	1.9918	2,2
Hif3a	Rasl12	0.94333	50.51	0.512	rgb(223,119,120)	1.9918	2,2
Hif3a	Zfp395	0.94333	50.51	0.51	rgb(223,120,121)	1.9918	2,2
Ikzf2	Cd96	0.94333	50.51	0.515	rgb(223,119,120)	1.9918	2,2
Irf7	Ifi204	0.94333	50.51	0.51	rgb(223,120,121)	1.9918	2,2
Irf8	Il2rb	0.94333	50.51	0.51	rgb(223,120,121)	1.9918	2,2
Junb	Hook2	0.94333	50.51	0.51	rgb(223,120,121)	1.9918	2,2
Lcorl	Cmtm4	0.94333	50.51	0.507	rgb(223,120,121)	1.9918	2,2
Lin54	Iqgap2	0.94333	50.51	0.514	rgb(223,119,120)	1.9918	2,2
Mef2b	4930506M07Rik	-0.94333	50.51	-5.1E-01	rgb(106,149,236)	1.9918	2,2
Mxd1	Dst	0.94333	50.51	0.505	rgb(223,121,122)	1.9918	2,2
Mxd1	Rragd	0.94333	50.51	0.515	rgb(223,119,120)	1.9918	2,2
Mxi1	H2-Ab1	0.94333	50.51	0.507	rgb(223,120,121)	1.9918	2,2
Mxi1	Kif3a	0.94333	50.51	0.511	rgb(223,119,120)	1.9918	2,2
Myb	Ehd3	0.94333	50.51	0.509	rgb(223,120,121)	1.9918	2,2
Myb	Parp8	0.94333	50.51	0.511	rgb(223,119,120)	1.9918	2,2
Mybl1	Gen1	0.94333	50.51	0.508	rgb(223,120,121)	1.9918	2,2
Ncoa2	Phlpp1	0.94333	50.51	0.514	rgb(223,119,120)	1.9918	2,2
Ncoa3	Id3	-0.94333	50.51	-5.1E-01	rgb(106,150,236)	1.9918	2,2
Nfil3	Rbpj	0.94333	50.51	0.507	rgb(223,120,121)	1.9918	2,2
Nr1d1	Tmem229b	-0.94333	50.51	-5.1E-01	rgb(106,150,236)	1.9918	2,2
Phf1	Kcnq5	-0.94333	50.51	-5.1E-01	rgb(107,150,236)	1.9918	2,2
Prrx1	Ccdc80	0.94333	50.51	0.514	rgb(223,119,120)	1.9918	2,2
Rbpj	Rasal1	-0.94333	50.51	-5.1E-01	rgb(106,149,237)	1.9918	2,2
Rbpj	Vdr	0.94333	50.51	0.506	rgb(223,120,121)	1.9918	2,2
Rora	Stat3	0.94333	50.51	0.511	rgb(223,119,120)	1.9918	2,2
Runx1	Cd74	-0.94333	50.51	-5.1E-01	rgb(106,150,236)	1.9918	2,2
Runx3	Adamts6	-0.94333	50.51	-5.1E-01	rgb(107,150,236)	1.9918	2,2
Setdb2	Hunk	-0.94333	50.51	-5.1E-01	rgb(107,150,236)	1.9918	2,2
Sgsm2	Unc93b1	0.94333	50.51	0.506	rgb(223,120,121)	1.9918	2,2
Six5	Lbh	-0.94333	50.51	-5.1E-01	rgb(107,150,236)	1.9918	2,2
Six5	Tex15	0.94333	50.51	0.507	rgb(223,120,121)	1.9918	2,2
Six5	Thap4	0.94333	50.51	0.511	rgb(223,119,120)	1.9918	2,2
Sp4	Pex19	-0.94333	50.51	-5.1E-01	rgb(106,150,236)	1.9918	2,2
Tead1	Eef2k	0.94333	50.51	0.511	rgb(223,119,120)	1.9918	2,2
Tead1	Stxbp6	0.94333	50.51	0.513	rgb(223,119,120)	1.9918	2,2
Thap3	N4bp2l1	0.94333	50.51	0.507	rgb(223,120,121)	1.9918	2,2
Zbed3	Cs	0.94333	50.51	0.507	rgb(223,120,121)	1.9918	2,2
Zbtb1	Larp1b	0.94333	50.51	0.507	rgb(223,120,121)	1.9918	2,2
Zbtb32	Mbtd1	-0.94333	50.51	-5.1E-01	rgb(107,150,236)	1.9918	2,2
Zbtb7c	Mylk	0.94333	50.51	0.508	rgb(223,120,121)	1.9918	2,2
Zeb2	Nedd9	0.94333	50.51	0.509	rgb(223,120,121)	1.9918	2,2
Zfp148	Adora2a	-0.94333	50.51	-5.1E-01	rgb(106,150,236)	1.9918	2,2
Zfp184	Maoa	0.94333	50.51	0.507	rgb(223,120,121)	1.9918	2,2
Zfp277	Mgll	-0.94333	50.51	-5.1E-01	rgb(106,150,236)	1.9918	2,2
Zfp296	Ccng2	-0.94333	50.51	-5.1E-01	rgb(107,150,236)	1.9918	2,2
Zfp365	4930429B21Rik	0.94333	50.51	0.512	rgb(223,119,120)	1.9918	2,2
Zfp429	Snhg6	0.94333	50.51	0.512	rgb(223,119,120)	1.9918	2,2
Zfp449	Tcea3	0.94333	50.51	0.511	rgb(223,119,120)	1.9918	2,2
Zfp473	Flot2	0.94333	50.51	0.511	rgb(223,119,120)	1.9918	2,2
Zfp473	Stra6	0.94333	50.51	0.509	rgb(223,120,121)	1.9918	2,2
Zfp473	Tnfrsf21	-0.94333	50.51	-5.1E-01	rgb(106,150,236)	1.9918	2,2
Zfp750	Ercc5	0.94333	50.51	0.512	rgb(223,119,120)	1.9918	2,2
Zfp750	Mex3d	-0.94333	50.51	-5.1E-01	rgb(105,149,237)	1.9918	2,2
Zfp870	Fads2	0.94333	50.51	0.508	rgb(223,120,121)	1.9918	2,2
Zfp9	Plcd1	0.94333	50.51	0.511	rgb(223,119,120)	1.9918	2,2
Etv6	Snord89	0.94161	50.5	0.496	rgb(222,122,123)	1.9916	2,2
Rorc	Il17re	0.94161	50.5	0.498	rgb(222,122,123)	1.9916	None
Rorc	Stab1	0.94161	50.5	0.502	rgb(223,121,122)	1.9916	2,2
Stat3	Dach2	0.94161	50.5	0.502	rgb(223,121,122)	1.9916	2,2
Ankzf1	Rgs11	0.94161	50.5	0.497	rgb(222,122,123)	1.9916	2,2
Arid3a	Lamc1	0.94161	50.5	0.5	rgb(223,121,122)	1.9916	2,2
Ash1l	Son	0.94161	50.5	0.496	rgb(222,122,123)	1.9916	2,2
Atmin	Scyl2	0.94161	50.5	0.496	rgb(222,122,123)	1.9916	2,2
Bcl6	D430041D05Rik	-0.94161	50.5	-5.0E-01	rgb(109,151,236)	1.9916	2,2
C030039L03Rik	3110057O12Rik	0.94161	50.5	0.498	rgb(222,122,123)	1.9916	2,2
Creb1	Il4ra	-0.94161	50.5	-5.0E-01	rgb(110,152,236)	1.9916	2,2
Creb3l2	Anxa3	0.94161	50.5	0.501	rgb(223,121,122)	1.9916	2,2
Creb3l2	Sema6b	0.94161	50.5	0.498	rgb(222,122,123)	1.9916	2,2
Creb3l2	Spred3	0.94161	50.5	0.498	rgb(222,122,123)	1.9916	2,2
Drap1	Pknox1	-0.94161	50.5	-5.0E-01	rgb(109,151,236)	1.9916	2,2
Egr2	Runx1	0.94161	50.5	0.501	rgb(223,121,122)	1.9916	2,2
Epas1	Mllt3	0.94161	50.5	0.504	rgb(223,121,122)	1.9916	2,2
Etv5	Tnip3	-0.94161	50.5	-5.0E-01	rgb(109,151,236)	1.9916	2,2
Foxf2	Mapkbp1	0.94161	50.5	0.497	rgb(222,122,123)	1.9916	2,2
Foxf2	Tmem163	0.94161	50.5	0.502	rgb(223,121,122)	1.9916	2,2
Foxo1	Plk2	-0.94161	50.5	-5.0E-01	rgb(108,151,236)	1.9916	2,2
Foxp3	Sgk1	0.94161	50.5	0.495	rgb(222,122,123)	1.9916	2,2
Gata1	Tcea3	0.94161	50.5	0.501	rgb(223,121,122)	1.9916	2,2
Gata3	Stap1	0.94161	50.5	0.495	rgb(222,122,123)	1.9916	2,2
Hmgb3	Pgs1	-0.94161	50.5	-5.0E-01	rgb(109,151,236)	1.9916	2,2
Hmgb3	Ppme1	-0.94161	50.5	-5.0E-01	rgb(109,151,236)	1.9916	2,2
Ikzf2	Ergic1	0.94161	50.5	0.504	rgb(223,121,122)	1.9916	2,2
Ikzf2	Gm4858	0.94161	50.5	0.501	rgb(223,121,122)	1.9916	2,2
Irf1	Gbp10	0.94161	50.5	0.5	rgb(223,121,122)	1.9916	2,2
Irf2	Rbms2	0.94161	50.5	0.501	rgb(223,121,122)	1.9916	2,2
Irf5	Fbxo18	0.94161	50.5	0.504	rgb(223,121,122)	1.9916	2,2
Jun	Stat5b	0.94161	50.5	0.496	rgb(222,122,123)	1.9916	2,2
Klf10	Gca	-0.94161	50.5	-5.0E-01	rgb(109,151,236)	1.9916	2,2
Lef1	Mcoln2	-0.94161	50.5	-5.0E-01	rgb(108,151,236)	1.9916	2,2
Litaf	Tfpi	-0.94161	50.5	-5.0E-01	rgb(108,151,236)	1.9916	2,2
Mbnl2	Trerf1	0.94161	50.5	0.501	rgb(223,121,122)	1.9916	2,2
Mxd1	Fastkd2	-0.94161	50.5	-5.0E-01	rgb(108,151,236)	1.9916	2,2
Myb	Cdk6	-0.94161	50.5	-5.0E-01	rgb(108,151,236)	1.9916	2,2
Myb	Tmem71	0.94161	50.5	0.504	rgb(223,121,122)	1.9916	2,2
Nfkb1	B3gnt5	-0.94161	50.5	-5.0E-01	rgb(108,151,236)	1.9916	2,2
Nfkb2	Csf2	0.94161	50.5	0.502	rgb(223,121,122)	1.9916	2,2
Nfkb2	Fam49b	-0.94161	50.5	-5.0E-01	rgb(108,151,236)	1.9916	2,2
Nr1d1	Serpine2	-0.94161	50.5	-5.0E-01	rgb(108,151,236)	1.9916	2,2
Nr4a3	B4galnt4	-0.94161	50.5	-5.0E-01	rgb(109,152,236)	1.9916	2,2
Plagl1	Adora2a	0.94161	50.5	0.497	rgb(222,122,123)	1.9916	2,2
Plagl1	S1pr2	-0.94161	50.5	-5.0E-01	rgb(109,152,236)	1.9916	2,2
Plagl1	Tmc6	-0.94161	50.5	-5.0E-01	rgb(109,151,236)	1.9916	2,2
Pou2af1	Hs3st1	-0.94161	50.5	-5.0E-01	rgb(108,151,236)	1.9916	2,2
Pou5f2	Arg2	0.94161	50.5	0.498	rgb(222,122,123)	1.9916	2,2
Pou6f1	Ssh2	0.94161	50.5	0.498	rgb(222,122,123)	1.9916	2,2
Pparg	Cacna1c	0.94161	50.5	0.503	rgb(223,121,122)	1.9916	2,2
Prdm2	Bcor	0.94161	50.5	0.497	rgb(222,122,123)	1.9916	2,2
Relb	Bbs5	-0.94161	50.5	-5.0E-01	rgb(108,151,236)	1.9916	2,2
Rest	Rnf169	0.94161	50.5	0.502	rgb(223,121,122)	1.9916	2,2
Scml4	Ipcef1	0.94161	50.5	0.502	rgb(223,121,122)	1.9916	2,2
Scrt1	Appl2	0.94161	50.5	0.504	rgb(223,121,122)	1.9916	2,2
Scrt1	Arhgef10	0.94161	50.5	0.503	rgb(223,121,122)	1.9916	2,2
Scrt1	Neat1	0.94161	50.5	0.503	rgb(223,121,122)	1.9916	2,2
Sgsm2	Il9	-0.94161	50.5	-5.0E-01	rgb(108,151,236)	1.9916	2,2
Six1	Six4	0.94161	50.5	0.499	rgb(222,122,123)	1.9916	2,2
Smad3	Malt1	0.94161	50.5	0.5	rgb(222,122,123)	1.9916	2,2
Sox21	Hdac9	-0.94161	50.5	-5.0E-01	rgb(108,151,236)	1.9916	2,2
Srebf1	Trib3	0.94161	50.5	0.504	rgb(223,121,122)	1.9916	2,2
Srebf2	Kdm2b	0.94161	50.5	0.504	rgb(223,121,122)	1.9916	2,2
Terf1	Pdxp	-0.94161	50.5	-5.0E-01	rgb(109,151,236)	1.9916	2,2
Vax2	Abhd15	0.94161	50.5	0.501	rgb(223,121,122)	1.9916	2,2
Xbp1	Bcl2a1d	-0.94161	50.5	-5.0E-01	rgb(108,150,236)	1.9916	2,2
Xbp1	Rap1gds1	0.94161	50.5	0.505	rgb(223,121,122)	1.9916	2,2
Zbtb10	Npas4	-0.94161	50.5	-5.0E-01	rgb(108,151,236)	1.9916	2,2
Zeb2	Nckap1	0.94161	50.5	0.496	rgb(222,122,123)	1.9916	2,2
Zfp219	Irf5	0.94161	50.5	0.504	rgb(223,121,122)	1.9916	2,2
Zfp296	Helb	-0.94161	50.5	-5.0E-01	rgb(108,151,236)	1.9916	2,2
Zfp35	Wdr82	0.94161	50.5	0.502	rgb(223,121,122)	1.9916	2,2
Zfp365	Ccng1	0.94161	50.5	0.498	rgb(222,122,123)	1.9916	2,2
Zfp385a	Robo3	0.94161	50.5	0.502	rgb(223,121,122)	1.9916	2,2
Zfp385a	Tnfrsf10b	0.94161	50.5	0.503	rgb(223,121,122)	1.9916	2,2
Zfp467	Itgb8	-0.94161	50.5	-5.0E-01	rgb(108,151,236)	1.9916	2,2
Zfp467	Sgsm2	0.94161	50.5	0.501	rgb(223,121,122)	1.9916	2,2
Zfp467	Tnfrsf13c	0.94161	50.5	0.505	rgb(223,121,122)	1.9916	2,2
Zfp536	Zfhx3	0.94161	50.5	0.503	rgb(223,121,122)	1.9916	2,2
Zfp608	Fam102a	0.94161	50.5	0.498	rgb(222,122,123)	1.9916	2,2
Zfp707	Slc39a10	-0.94161	50.5	-5.0E-01	rgb(109,151,236)	1.9916	2,2
Zfp750	Dnm3os	0.94161	50.5	0.496	rgb(222,122,123)	1.9916	2,2
Zfp768	Angptl4	0.94161	50.5	0.503	rgb(223,121,122)	1.9916	2,2
Zfp775	Asap1	-0.94161	50.5	-5.0E-01	rgb(109,151,236)	1.9916	2,2
Zfp808	Tyms	0.94161	50.5	0.499	rgb(222,122,123)	1.9916	2,2
Zfp956	Ikbke	0.94161	50.5	0.496	rgb(222,122,123)	1.9916	2,2
Zfx	Cisd3	-0.94161	50.5	-5.0E-01	rgb(109,151,236)	1.9916	2,2
Etv6	Hist2h2bb	0.9399	50.49	0.485	rgb(222,124,125)	1.9914	None
Hif1a	Bend5	0.9399	50.49	0.487	rgb(222,124,125)	1.9914	None
Hif1a	Fam71f2	0.9399	50.49	0.49	rgb(222,123,124)	1.9914	None
Hif1a	Syce2	0.9399	50.49	0.488	rgb(222,124,125)	1.9914	None
Stat3	Malt1	0.9399	50.49	0.492	rgb(222,123,124)	1.9914	None
AW146154	Tnfsf8	0.9399	50.49	0.49	rgb(222,123,124)	1.9914	2,2
Ahctf1	Atad2b	0.9399	50.49	0.49	rgb(222,123,124)	1.9914	2,2
Ahr	Fam43a	-0.9399	50.49	-4.9E-01	rgb(112,153,235)	1.9914	2,2
Ahrr	Dst	0.9399	50.49	0.495	rgb(222,123,123)	1.9914	2,2
Akna	Cep68	0.9399	50.49	0.489	rgb(222,124,125)	1.9914	2,2
Bach1	Fyn	0.9399	50.49	0.489	rgb(222,124,125)	1.9914	2,2
Bcl6	Nts	-0.9399	50.49	-4.9E-01	rgb(111,153,236)	1.9914	2,2
Cbx2	Cmtm4	0.9399	50.49	0.494	rgb(222,123,124)	1.9914	2,2
Cebpg	B930041F14Rik	-0.9399	50.49	-4.9E-01	rgb(111,152,236)	1.9914	2,2
Cenpb	Samd1	0.9399	50.49	0.487	rgb(222,124,125)	1.9914	2,2
Cux1	Unc93b1	-0.9399	50.49	-4.9E-01	rgb(110,152,236)	1.9914	2,2
Dach2	Tmem220	0.9399	50.49	0.494	rgb(222,123,124)	1.9914	2,2
Dot1l	Auh	-0.9399	50.49	-4.9E-01	rgb(111,152,236)	1.9914	2,2
Elk3	1110007C09Rik	0.9399	50.49	0.493	rgb(222,123,124)	1.9914	2,2
Epas1	Filip1l	0.9399	50.49	0.49	rgb(222,123,124)	1.9914	2,2
Epas1	Pparg	0.9399	50.49	0.492	rgb(222,123,124)	1.9914	2,2
Ets1	Nlrc3	0.9399	50.49	0.489	rgb(222,124,125)	1.9914	2,2
Etv4	Spint1	0.9399	50.49	0.491	rgb(222,123,124)	1.9914	2,2
Foxf2	Insig1	0.9399	50.49	0.49	rgb(222,123,124)	1.9914	2,2
Foxp2	Sh2d4a	0.9399	50.49	0.492	rgb(222,123,124)	1.9914	2,2
Foxs1	Hvcn1	0.9399	50.49	0.49	rgb(222,123,124)	1.9914	2,2
Foxs1	Il18r1	0.9399	50.49	0.486	rgb(222,124,125)	1.9914	2,2
Gata1	Gadd45g	0.9399	50.49	0.492	rgb(222,123,124)	1.9914	2,2
Gata3	Ticam2	0.9399	50.49	0.486	rgb(222,124,125)	1.9914	2,2
Gtf2ird1	Neurl1b	0.9399	50.49	0.49	rgb(222,123,124)	1.9914	2,2
Irf1	Gnpda1	-0.9399	50.49	-4.9E-01	rgb(112,153,235)	1.9914	2,2
Irf1	Sidt1	0.9399	50.49	0.49	rgb(222,123,124)	1.9914	2,2
Irf2	Znhit6	0.9399	50.49	0.491	rgb(222,123,124)	1.9914	2,2
Irf5	Ppap2c	0.9399	50.49	0.488	rgb(222,124,125)	1.9914	2,2
Irf5	Rnf135	0.9399	50.49	0.488	rgb(222,124,125)	1.9914	2,2
Irf7	Trim12c	0.9399	50.49	0.488	rgb(222,124,125)	1.9914	2,2
Irf8	Cxcr5	0.9399	50.49	0.492	rgb(222,123,124)	1.9914	2,2
Jun	Pwwp2b	0.9399	50.49	0.49	rgb(222,123,124)	1.9914	2,2
Kdm2b	Spin4	0.9399	50.49	0.487	rgb(222,124,125)	1.9914	2,2
Lhx6	Sh2b1	0.9399	50.49	0.493	rgb(222,123,124)	1.9914	2,2
Maff	Casz1	0.9399	50.49	0.495	rgb(222,123,124)	1.9914	2,2
Myb	Jak2	-0.9399	50.49	-4.9E-01	rgb(111,153,236)	1.9914	2,2
Myb	Nqo2	0.9399	50.49	0.485	rgb(222,124,125)	1.9914	2,2
Nfatc4	Camk2n1	0.9399	50.49	0.492	rgb(222,123,124)	1.9914	2,2
Nfatc4	Cebpb	0.9399	50.49	0.487	rgb(222,124,125)	1.9914	2,2
Nfkb2	Kif13b	0.9399	50.49	0.492	rgb(222,123,124)	1.9914	2,2
Nfkb2	Tmem120b	0.9399	50.49	0.493	rgb(222,123,124)	1.9914	2,2
Nr1h2	Nucks1	-0.9399	50.49	-4.9E-01	rgb(111,152,236)	1.9914	2,2
Patz1	Arhgap10	0.9399	50.49	0.49	rgb(222,123,124)	1.9914	2,2
Pknox1	Son	0.9399	50.49	0.488	rgb(222,124,125)	1.9914	2,2
Pou2af1	Fgf16	0.9399	50.49	0.492	rgb(222,123,124)	1.9914	2,2
Pou2af1	P2ry2	0.9399	50.49	0.488	rgb(222,124,125)	1.9914	2,2
Pou2af1	Sh3bp1	-0.9399	50.49	-4.9E-01	rgb(110,152,236)	1.9914	2,2
Rxra	Myo18a	0.9399	50.49	0.493	rgb(222,123,124)	1.9914	2,2
Rxra	Slain1	0.9399	50.49	0.493	rgb(222,123,124)	1.9914	2,2
Scml4	Rab19	0.9399	50.49	0.487	rgb(222,124,125)	1.9914	2,2
Six1	Avpr1a	-0.9399	50.49	-4.9E-01	rgb(112,153,235)	1.9914	2,2
Six5	Skil	-0.9399	50.49	-4.9E-01	rgb(111,152,236)	1.9914	2,2
Ski	Stab1	0.9399	50.49	0.485	rgb(222,124,125)	1.9914	2,2
Sox13	Kcna3	0.9399	50.49	0.486	rgb(222,124,125)	1.9914	2,2
Sox5	Zfp280b	-0.9399	50.49	-4.9E-01	rgb(111,153,235)	1.9914	2,2
Sp110	Txndc17	0.9399	50.49	0.485	rgb(222,124,125)	1.9914	2,2
Spib	Pik3r3	0.9399	50.49	0.491	rgb(222,123,124)	1.9914	2,2
Spib	St7	0.9399	50.49	0.493	rgb(222,123,124)	1.9914	2,2
Tfdp2	Cdc25b	0.9399	50.49	0.494	rgb(222,123,124)	1.9914	2,2
Tigd2	Gprin3	0.9399	50.49	0.495	rgb(222,123,124)	1.9914	2,2
Tigd2	Lsp1	-0.9399	50.49	-4.9E-01	rgb(110,152,236)	1.9914	2,2
Topors	4632434I11Rik	0.9399	50.49	0.495	rgb(222,123,123)	1.9914	2,2
Trerf1	Rab8b	-0.9399	50.49	-4.9E-01	rgb(111,152,236)	1.9914	2,2
Trps1	Edn3	-0.9399	50.49	-4.9E-01	rgb(111,152,236)	1.9914	2,2
Tsc22d1	Plxdc2	0.9399	50.49	0.487	rgb(222,124,125)	1.9914	2,2
Twist1	Loxl2	0.9399	50.49	0.494	rgb(222,123,124)	1.9914	2,2
Vax2	Ppp1r14c	0.9399	50.49	0.488	rgb(222,124,125)	1.9914	2,2
Whsc1	Dclre1a	0.9399	50.49	0.488	rgb(222,124,125)	1.9914	2,2
Zbed3	Zkscan17	0.9399	50.49	0.489	rgb(222,124,125)	1.9914	2,2
Zbtb1	Aff3	0.9399	50.49	0.492	rgb(222,123,124)	1.9914	2,2
Zbtb17	Il10rb	-0.9399	50.49	-4.9E-01	rgb(111,153,235)	1.9914	2,2
Zbtb32	Pfkp	0.9399	50.49	0.49	rgb(222,123,124)	1.9914	2,2
Zbtb4	Dbt	-0.9399	50.49	-4.9E-01	rgb(110,152,236)	1.9914	2,2
Zeb2	Plekho1	-0.9399	50.49	-4.9E-01	rgb(111,153,236)	1.9914	2,2
Zfp101	Mei4	0.9399	50.49	0.494	rgb(222,123,124)	1.9914	2,2
Zfp113	Cep76	-0.9399	50.49	-4.9E-01	rgb(111,152,236)	1.9914	2,2
Zfp277	Fam120c	-0.9399	50.49	-4.9E-01	rgb(112,153,235)	1.9914	2,2
Zfp367	Dars2	0.9399	50.49	0.491	rgb(222,123,124)	1.9914	2,2
Zfp367	Helb	0.9399	50.49	0.488	rgb(222,124,125)	1.9914	2,2
Zfp367	Kdelc1	0.9399	50.49	0.487	rgb(222,124,125)	1.9914	2,2
Zfp385a	Cd80	0.9399	50.49	0.487	rgb(222,124,125)	1.9914	2,2
Zfp429	Zfp874a	0.9399	50.49	0.488	rgb(222,124,125)	1.9914	2,2
Zfp467	Tgfb3	0.9399	50.49	0.485	rgb(222,124,125)	1.9914	2,2
Zfp771	Phlda3	0.9399	50.49	0.489	rgb(222,124,125)	1.9914	2,2
Zfp882	Proz	0.9399	50.49	0.487	rgb(222,124,125)	1.9914	2,2
Zfp948	Per3	0.9399	50.49	0.487	rgb(222,124,125)	1.9914	2,2
Zhx1	Mxd3	-0.9399	50.49	-4.9E-01	rgb(111,152,236)	1.9914	2,2
Zhx1	Sfmbt1	0.9399	50.49	0.493	rgb(222,123,124)	1.9914	2,2
Zhx2	Arc	0.9399	50.49	0.487	rgb(222,124,125)	1.9914	2,2
Zkscan17	Pycr1	0.9399	50.49	0.485	rgb(222,124,125)	1.9914	2,2
Hif1a	Fau	0.93818	50.48	0.477	rgb(222,126,127)	1.9912	None
Hif1a	Kcnk7	0.93818	50.48	0.477	rgb(222,126,127)	1.9912	None
Stat3	Chmp4b	0.93818	50.48	0.479	rgb(222,125,126)	1.9912	None
Aebp2	Abcd3	-0.93818	50.48	-4.8E-01	rgb(113,154,235)	1.9912	2,2
Ahr	Nipal1	0.93818	50.48	0.476	rgb(222,126,127)	1.9912	2,2
Ankzf1	Arid3a	0.93818	50.48	0.478	rgb(222,126,127)	1.9912	2,2
Arid3b	Inpp5a	0.93818	50.48	0.483	rgb(222,125,126)	1.9912	2,2
Arntl2	Clec2g	0.93818	50.48	0.483	rgb(222,125,126)	1.9912	2,2
Atf3	Stc2	0.93818	50.48	0.478	rgb(222,126,127)	1.9912	2,2
Atf5	Hmox1	0.93818	50.48	0.476	rgb(222,126,127)	1.9912	2,2
Atf6	Lrp12	0.93818	50.48	0.479	rgb(222,125,126)	1.9912	2,2
Atf6b	Cisd3	-0.93818	50.48	-4.8E-01	rgb(113,154,235)	1.9912	2,2
Bbx	Exoc4	0.93818	50.48	0.482	rgb(222,125,126)	1.9912	2,2
Bhlhe40	Anxa2	0.93818	50.48	0.485	rgb(222,124,125)	1.9912	2,2
Cebpb	Calcrl	0.93818	50.48	0.482	rgb(222,125,126)	1.9912	2,2
Cenpb	Mafg	0.93818	50.48	0.482	rgb(222,125,126)	1.9912	2,2
Cux1	Fam20a	0.93818	50.48	0.478	rgb(222,126,127)	1.9912	2,2
Dach2	5031414D18Rik	0.93818	50.48	0.48	rgb(222,125,126)	1.9912	2,2
Elk3	Stab1	0.93818	50.48	0.482	rgb(222,125,126)	1.9912	2,2
Elk4	Tacc1	0.93818	50.48	0.481	rgb(222,125,126)	1.9912	2,2
Epas1	Cnnm1	0.93818	50.48	0.482	rgb(222,125,126)	1.9912	2,2
Etv4	Slc7a3	0.93818	50.48	0.478	rgb(222,126,127)	1.9912	2,2
Fli1	1110007C09Rik	0.93818	50.48	0.48	rgb(222,125,126)	1.9912	2,2
Fli1	Aacs	-0.93818	50.48	-4.8E-01	rgb(113,154,235)	1.9912	2,2
Foxf2	Adora2b	0.93818	50.48	0.479	rgb(222,126,127)	1.9912	2,2
Foxp3	Nt5e	0.93818	50.48	0.479	rgb(222,125,126)	1.9912	2,2
Glis2	Cercam	0.93818	50.48	0.477	rgb(222,126,127)	1.9912	2,2
Hmgb3	Il9r	0.93818	50.48	0.477	rgb(222,126,127)	1.9912	2,2
Ikzf5	Aldoa	-0.93818	50.48	-4.8E-01	rgb(113,154,235)	1.9912	2,2
Irf5	Unc93b1	0.93818	50.48	0.478	rgb(222,126,127)	1.9912	2,2
Jazf1	Pim1	-0.93818	50.48	-4.8E-01	rgb(113,154,235)	1.9912	2,2
Kdm5b	Ccng2	0.93818	50.48	0.484	rgb(222,125,126)	1.9912	2,2
Kdm5b	Pfkp	0.93818	50.48	0.479	rgb(222,125,126)	1.9912	2,2
Klf10	Kctd14	0.93818	50.48	0.484	rgb(222,125,126)	1.9912	2,2
Klf6	Trp53i13	0.93818	50.48	0.476	rgb(222,126,127)	1.9912	2,2
L3mbtl3	Taf7	0.93818	50.48	0.485	rgb(222,124,125)	1.9912	2,2
Msc	Gpr114	0.93818	50.48	0.484	rgb(222,125,125)	1.9912	2,2
Msc	Klrk1	0.93818	50.48	0.475	rgb(222,126,127)	1.9912	2,2
Mxd3	Cdkn2c	0.93818	50.48	0.476	rgb(222,126,127)	1.9912	2,2
Mxd4	2210013O21Rik	0.93818	50.48	0.48	rgb(222,125,126)	1.9912	2,2
Myb	Rasgrp1	0.93818	50.48	0.483	rgb(222,125,126)	1.9912	2,2
Myb	Tmem120b	0.93818	50.48	0.476	rgb(222,126,127)	1.9912	2,2
Mycn	Mmp10	0.93818	50.48	0.483	rgb(222,125,126)	1.9912	2,2
Ncoa1	Sesn1	-0.93818	50.48	-4.8E-01	rgb(113,154,235)	1.9912	2,2
Nfil3	Epn2	0.93818	50.48	0.481	rgb(222,125,126)	1.9912	2,2
Nfil3	Ier3	0.93818	50.48	0.482	rgb(222,125,126)	1.9912	2,2
Nfkb2	Nfkbie	0.93818	50.48	0.479	rgb(222,125,126)	1.9912	2,2
Nfkb2	Plagl1	0.93818	50.48	0.478	rgb(222,126,127)	1.9912	2,2
Npas2	Zfp280b	0.93818	50.48	0.484	rgb(222,125,126)	1.9912	2,2
Nr4a1	Pla2g12a	-0.93818	50.48	-4.8E-01	rgb(112,153,235)	1.9912	2,2
Nr4a2	Gpr65	0.93818	50.48	0.477	rgb(222,126,127)	1.9912	2,2
Nr4a2	Plk2	0.93818	50.48	0.48	rgb(222,125,126)	1.9912	2,2
Phf1	Xrcc5	-0.93818	50.48	-4.8E-01	rgb(113,154,235)	1.9912	2,2
Phf20	Arntl2	0.93818	50.48	0.483	rgb(222,125,126)	1.9912	2,2
Plagl1	Eml1	0.93818	50.48	0.481	rgb(222,125,126)	1.9912	2,2
Pou2af1	Adora2b	-0.93818	50.48	-4.8E-01	rgb(113,154,235)	1.9912	2,2
Rbpj	Tspan6	0.93818	50.48	0.478	rgb(222,126,127)	1.9912	2,2
Relb	Apitd1	-0.93818	50.48	-4.8E-01	rgb(114,154,235)	1.9912	2,2
Rfx3	Vav1	-0.93818	50.48	-4.8E-01	rgb(113,154,235)	1.9912	2,2
Rfx7	Drosha	0.93818	50.48	0.477	rgb(222,126,127)	1.9912	2,2
Rlf	Rgs11	0.93818	50.48	0.48	rgb(222,125,126)	1.9912	2,2
Runx1	Ccdc141	-0.93818	50.48	-4.8E-01	rgb(113,154,235)	1.9912	2,2
Runx2	Basp1	0.93818	50.48	0.476	rgb(222,126,127)	1.9912	2,2
Runx2	Gzmb	0.93818	50.48	0.477	rgb(222,126,127)	1.9912	2,2
Rxra	Fgf2	0.93818	50.48	0.477	rgb(222,126,127)	1.9912	2,2
Sgsm2	March9	0.93818	50.48	0.482	rgb(222,125,126)	1.9912	2,2
Sgsm2	Per3	0.93818	50.48	0.48	rgb(222,125,126)	1.9912	2,2
Six1	Cd200r4	0.93818	50.48	0.484	rgb(222,125,125)	1.9912	2,2
Skil	Tgfbr1	0.93818	50.48	0.483	rgb(222,125,126)	1.9912	2,2
Snai3	Crtam	0.93818	50.48	0.481	rgb(222,125,126)	1.9912	2,2
Stat2	Ern1	0.93818	50.48	0.476	rgb(222,126,127)	1.9912	2,2
Tbx21	Icam1	0.93818	50.48	0.48	rgb(222,125,126)	1.9912	2,2
Tbx6	Vasn	0.93818	50.48	0.481	rgb(222,125,126)	1.9912	2,2
Tcf4	Eaf2	0.93818	50.48	0.478	rgb(222,126,127)	1.9912	2,2
Tead1	Pigr	0.93818	50.48	0.478	rgb(222,126,127)	1.9912	2,2
Twist1	Ces2c	0.93818	50.48	0.477	rgb(222,126,127)	1.9912	2,2
Twist1	Gdpd5	0.93818	50.48	0.484	rgb(222,125,126)	1.9912	2,2
Vax2	Podnl1	0.93818	50.48	0.48	rgb(222,125,126)	1.9912	2,2
Xbp1	Gpatch4	-0.93818	50.48	-4.8E-01	rgb(113,154,235)	1.9912	2,2
Yy2	Slc41a3	-0.93818	50.48	-4.8E-01	rgb(113,154,235)	1.9912	2,2
Zbtb32	Fes	0.93818	50.48	0.477	rgb(222,126,127)	1.9912	2,2
Zeb2	Atp8b4	0.93818	50.48	0.48	rgb(222,125,126)	1.9912	2,2
Zeb2	Jak2	0.93818	50.48	0.477	rgb(222,126,127)	1.9912	2,2
Zfhx3	Itsn1	0.93818	50.48	0.479	rgb(222,126,127)	1.9912	2,2
Zfp109	Clk3	-0.93818	50.48	-4.8E-01	rgb(112,153,235)	1.9912	2,2
Zfp111	Epcam	-0.93818	50.48	-4.8E-01	rgb(113,154,235)	1.9912	2,2
Zfp28	Kcnip2	0.93818	50.48	0.478	rgb(222,126,127)	1.9912	2,2
Zfp28	Sbf2	0.93818	50.48	0.485	rgb(222,124,125)	1.9912	2,2
Zfp280b	Zfp467	0.93818	50.48	0.475	rgb(222,126,127)	1.9912	2,2
Zfp354c	Acpp	0.93818	50.48	0.483	rgb(222,125,126)	1.9912	2,2
Zfp429	Ankrd33b	0.93818	50.48	0.484	rgb(222,125,126)	1.9912	2,2
Zfp429	Slc27a4	-0.93818	50.48	-4.8E-01	rgb(112,153,235)	1.9912	2,2
Zfp511	Mina	0.93818	50.48	0.477	rgb(222,126,127)	1.9912	2,2
Zfp513	Mllt3	-0.93818	50.48	-4.8E-01	rgb(112,153,235)	1.9912	2,2
Zfp513	Vdac1	-0.93818	50.48	-4.8E-01	rgb(113,154,235)	1.9912	2,2
Zfp608	Havcr1	-0.93818	50.48	-4.8E-01	rgb(113,153,235)	1.9912	2,2
Zfp951	Guca1b	0.93818	50.48	0.478	rgb(222,126,127)	1.9912	2,2
Zfp956	Fbxl22	0.93818	50.48	0.481	rgb(222,125,126)	1.9912	2,2
Etv6	Atp6v1g1	0.93646	50.47	0.473	rgb(222,127,128)	1.991	2,2
Etv6	Dusp12	0.93646	50.47	0.469	rgb(222,127,128)	1.991	2,2
Hif1a	Cisd3	0.93646	50.47	0.47	rgb(222,127,128)	1.991	None
Hif1a	Stc1	0.93646	50.47	0.466	rgb(222,128,129)	1.991	None
Stat3	Enpp2	0.93646	50.47	0.472	rgb(222,127,128)	1.991	2,2
Stat3	Gem	0.93646	50.47	0.475	rgb(222,126,127)	1.991	None
Stat3	Ust	0.93646	50.47	0.47	rgb(222,127,128)	1.991	2,2
AW146154	Zfp445	0.93646	50.47	0.469	rgb(222,127,128)	1.991	2,2
Ahrr	Gpr15	0.93646	50.47	0.474	rgb(222,127,127)	1.991	2,2
Akna	Proz	0.93646	50.47	0.474	rgb(222,127,128)	1.991	2,2
C030039L03Rik	1700034I23Rik	0.93646	50.47	0.474	rgb(222,126,127)	1.991	2,2
Cebpb	Pdxp	0.93646	50.47	0.469	rgb(222,127,128)	1.991	2,2
Cic	Mex3d	0.93646	50.47	0.474	rgb(222,126,127)	1.991	2,2
Creb3l2	Pld2	0.93646	50.47	0.475	rgb(222,126,127)	1.991	2,2
Crem	Gm6225	0.93646	50.47	0.469	rgb(222,127,128)	1.991	2,2
Egr1	Fam102a	0.93646	50.47	0.473	rgb(222,127,128)	1.991	2,2
Elk3	Fut7	0.93646	50.47	0.473	rgb(222,127,128)	1.991	2,2
Elk3	Stk38l	0.93646	50.47	0.466	rgb(222,128,129)	1.991	2,2
Foxf2	Fam129b	0.93646	50.47	0.468	rgb(222,128,128)	1.991	2,2
Foxf2	Sdc1	0.93646	50.47	0.466	rgb(222,128,129)	1.991	2,2
Foxp4	Nfatc1	0.93646	50.47	0.467	rgb(222,128,129)	1.991	2,2
Gfi1	Idi2	-0.93646	50.47	-4.7E-01	rgb(116,155,235)	1.991	2,2
Hbp1	Smyd5	-0.93646	50.47	-4.7E-01	rgb(116,156,235)	1.991	2,2
Heyl	Armc3	0.93646	50.47	0.467	rgb(222,128,129)	1.991	2,2
Hif3a	Clybl	0.93646	50.47	0.471	rgb(222,127,128)	1.991	2,2
Hif3a	Nphp3	0.93646	50.47	0.47	rgb(222,127,128)	1.991	2,2
Hmgb1	Rps14	-0.93646	50.47	-4.7E-01	rgb(116,155,235)	1.991	2,2
Ikzf2	Tnfsf10	0.93646	50.47	0.467	rgb(222,128,129)	1.991	2,2
Ikzf3	Zpbp2	0.93646	50.47	0.468	rgb(222,128,129)	1.991	2,2
Irf1	Gm4841	0.93646	50.47	0.467	rgb(222,128,129)	1.991	2,2
Irf5	Trpv2	0.93646	50.47	0.466	rgb(222,128,129)	1.991	2,2
Jdp2	Slamf9	0.93646	50.47	0.469	rgb(222,127,128)	1.991	2,2
Jdp2	Slc6a9	0.93646	50.47	0.47	rgb(222,127,128)	1.991	2,2
Kdm2b	5730508B09Rik	-0.93646	50.47	-4.7E-01	rgb(115,155,235)	1.991	2,2
Kdm5b	Ero1l	0.93646	50.47	0.474	rgb(222,126,127)	1.991	2,2
Kdm5b	Rasgef1b	-0.93646	50.47	-4.7E-01	rgb(116,156,235)	1.991	2,2
Klf10	Smurf2	0.93646	50.47	0.468	rgb(222,128,129)	1.991	2,2
Klf2	Kcna3	-0.93646	50.47	-4.7E-01	rgb(115,155,235)	1.991	2,2
Klf6	Ctsb	0.93646	50.47	0.47	rgb(222,127,128)	1.991	2,2
Klf6	Vim	0.93646	50.47	0.472	rgb(222,127,128)	1.991	2,2
L3mbtl3	Adamts6	0.93646	50.47	0.471	rgb(222,127,128)	1.991	2,2
Lyl1	Itgb5	0.93646	50.47	0.475	rgb(222,126,127)	1.991	2,2
Msc	Cndp2	0.93646	50.47	0.474	rgb(222,127,127)	1.991	2,2
Mtf2	Txndc17	-0.93646	50.47	-4.7E-01	rgb(115,155,235)	1.991	2,2
Mxi1	Itga7	0.93646	50.47	0.475	rgb(222,126,127)	1.991	2,2
Mxi1	Urb1	-0.93646	50.47	-4.7E-01	rgb(116,155,235)	1.991	2,2
Ncoa1	Tmem184b	0.93646	50.47	0.467	rgb(222,128,129)	1.991	2,2
Ncoa3	Stat5b	0.93646	50.47	0.467	rgb(222,128,129)	1.991	2,2
Nfil3	Auh	0.93646	50.47	0.474	rgb(222,126,127)	1.991	2,2
Nfil3	Dennd3	0.93646	50.47	0.468	rgb(222,128,129)	1.991	2,2
Nfil3	Id2	0.93646	50.47	0.47	rgb(222,127,128)	1.991	2,2
Nkx3-1	Slc39a14	0.93646	50.47	0.47	rgb(222,127,128)	1.991	2,2
Nr2f6	Kcnb1	0.93646	50.47	0.474	rgb(222,126,127)	1.991	2,2
Nr4a1	Tmed3	-0.93646	50.47	-4.7E-01	rgb(116,156,235)	1.991	2,2
Nr4a1	Tnfsf11	0.93646	50.47	0.472	rgb(222,127,128)	1.991	2,2
Phf1	Slc25a45	0.93646	50.47	0.475	rgb(222,126,127)	1.991	2,2
Phf1	St7	-0.93646	50.47	-4.7E-01	rgb(116,156,235)	1.991	2,2
Pknox1	Got1	-0.93646	50.47	-4.7E-01	rgb(114,154,235)	1.991	2,2
Pou2af1	Mmd	0.93646	50.47	0.466	rgb(222,128,129)	1.991	2,2
Pou3f1	Zfp651	0.93646	50.47	0.466	rgb(222,128,129)	1.991	2,2
Prrx1	Lonp2	0.93646	50.47	0.472	rgb(222,127,128)	1.991	2,2
Rbpj	Ikzf4	0.93646	50.47	0.466	rgb(222,128,129)	1.991	2,2
Rbpj	Mtmr7	0.93646	50.47	0.469	rgb(222,127,128)	1.991	2,2
Relb	S100a4	-0.93646	50.47	-4.7E-01	rgb(115,155,235)	1.991	2,2
Rest	Uckl1os	0.93646	50.47	0.475	rgb(222,126,127)	1.991	2,2
Rora	5430427O19Rik	-0.93646	50.47	-4.7E-01	rgb(114,155,235)	1.991	2,2
Rora	St3gal5	-0.93646	50.47	-4.7E-01	rgb(115,155,235)	1.991	2,2
Satb1	Oxct1	-0.93646	50.47	-4.7E-01	rgb(115,155,235)	1.991	2,2
Scrt1	Trim3	0.93646	50.47	0.467	rgb(222,128,129)	1.991	2,2
Scrt1	Zfp12	0.93646	50.47	0.475	rgb(222,126,127)	1.991	2,2
Sgsm2	Cul9	0.93646	50.47	0.466	rgb(222,128,129)	1.991	2,2
Snai3	Cd93	0.93646	50.47	0.467	rgb(222,128,129)	1.991	2,2
Sp140	Hspa2	0.93646	50.47	0.47	rgb(222,127,128)	1.991	2,2
Tbx6	Chrne	0.93646	50.47	0.471	rgb(222,127,128)	1.991	2,2
Tcf4	1500009L16Rik	0.93646	50.47	0.469	rgb(222,127,128)	1.991	2,2
Tcf4	Nedd4	0.93646	50.47	0.473	rgb(222,127,128)	1.991	2,2
Tead1	Dst	0.93646	50.47	0.473	rgb(222,127,128)	1.991	2,2
Tead1	Ptk2	0.93646	50.47	0.472	rgb(222,127,128)	1.991	2,2
Tef	Ephx1	0.93646	50.47	0.466	rgb(222,128,129)	1.991	2,2
Twist1	Kctd15	0.93646	50.47	0.475	rgb(222,126,127)	1.991	2,2
Twist1	Stfa3	0.93646	50.47	0.474	rgb(222,127,127)	1.991	2,2
Whsc1	D830031N03Rik	0.93646	50.47	0.474	rgb(222,126,127)	1.991	2,2
Xbp1	N4bp2l1	0.93646	50.47	0.47	rgb(222,127,128)	1.991	2,2
Zbtb17	Cisd3	-0.93646	50.47	-4.7E-01	rgb(116,155,235)	1.991	2,2
Zbtb4	Nlrc3	0.93646	50.47	0.466	rgb(222,128,129)	1.991	2,2
Zfhx3	Akap2	0.93646	50.47	0.467	rgb(222,128,129)	1.991	2,2
Zfp111	Apbb1ip	-0.93646	50.47	-4.7E-01	rgb(115,155,235)	1.991	2,2
Zfp260	Sepp1	0.93646	50.47	0.468	rgb(222,128,128)	1.991	2,2
Zfp276	Amigo3	0.93646	50.47	0.472	rgb(222,127,128)	1.991	2,2
Zfp280b	Dapl1	0.93646	50.47	0.468	rgb(222,128,129)	1.991	2,2
Zfp358	Sorcs2	-0.93646	50.47	-4.7E-01	rgb(116,155,235)	1.991	2,2
Zfp365	Dcxr	0.93646	50.47	0.473	rgb(222,127,128)	1.991	2,2
Zfp367	Pmm1	0.93646	50.47	0.47	rgb(222,127,128)	1.991	2,2
Zfp429	Dixdc1	-0.93646	50.47	-4.7E-01	rgb(115,155,235)	1.991	2,2
Zfp467	Chst15	0.93646	50.47	0.467	rgb(222,128,129)	1.991	2,2
Zfp467	Itpka	0.93646	50.47	0.471	rgb(222,127,128)	1.991	2,2
Zfp473	Arhgef40	0.93646	50.47	0.468	rgb(222,128,129)	1.991	2,2
Zfp52	Zfp362	-0.93646	50.47	-4.7E-01	rgb(116,156,235)	1.991	2,2
Zfp524	Faim3	0.93646	50.47	0.466	rgb(222,128,129)	1.991	2,2
Zfp629	Pcyox1l	-0.93646	50.47	-4.7E-01	rgb(114,155,235)	1.991	2,2
Zfp629	Rcor2	0.93646	50.47	0.466	rgb(222,128,129)	1.991	2,2
Zfp629	Synj1	-0.93646	50.47	-4.7E-01	rgb(114,155,235)	1.991	2,2
Zfp64	Rps6ka3	-0.93646	50.47	-4.7E-01	rgb(116,155,235)	1.991	2,2
Zfp655	Chm	0.93646	50.47	0.468	rgb(222,128,129)	1.991	2,2
Zfp777	Litaf	-0.93646	50.47	-4.7E-01	rgb(115,155,235)	1.991	2,2
Zfp956	Ppcdc	0.93646	50.47	0.469	rgb(222,127,128)	1.991	2,2
Zkscan17	Mgat4b	0.93646	50.47	0.467	rgb(222,128,129)	1.991	2,2
Zmiz1	Apbb1ip	0.93646	50.47	0.466	rgb(222,128,129)	1.991	2,2
Hif1a	Egln3	0.93474	50.46	0.455	rgb(222,130,131)	1.9908	None
Hif1a	Pafah1b3	0.93474	50.46	0.461	rgb(222,129,130)	1.9908	None
Hif1a	Pdxp	0.93474	50.46	0.457	rgb(222,130,131)	1.9908	None
Irf4	Pydc3	0.93474	50.46	0.46	rgb(222,129,130)	1.9908	None
Stat3	Ppm1j	0.93474	50.46	0.462	rgb(222,129,130)	1.9908	None
2810021J22Rik	Mx2	0.93474	50.46	0.457	rgb(222,130,131)	1.9908	2,2
Aebp2	Arhgef3	-0.93474	50.46	-4.6E-01	rgb(118,157,234)	1.9908	2,2
Akna	Coro7	0.93474	50.46	0.459	rgb(222,129,130)	1.9908	2,2
Akna	Ncoa2	0.93474	50.46	0.458	rgb(222,130,130)	1.9908	2,2
Ar	Slamf6	0.93474	50.46	0.458	rgb(222,129,130)	1.9908	2,2
Arid3a	Il2rb	0.93474	50.46	0.46	rgb(222,129,130)	1.9908	2,2
Atf2	Galk1	-0.93474	50.46	-4.6E-01	rgb(116,156,235)	1.9908	2,2
Atf3	Hdc	0.93474	50.46	0.465	rgb(222,128,129)	1.9908	2,2
Atmin	Litaf	0.93474	50.46	0.462	rgb(222,129,130)	1.9908	2,2
C030039L03Rik	Gck	0.93474	50.46	0.458	rgb(222,130,131)	1.9908	2,2
C030039L03Rik	Kbtbd13	0.93474	50.46	0.459	rgb(222,129,130)	1.9908	2,2
Cbx2	Cdc25b	0.93474	50.46	0.461	rgb(222,129,130)	1.9908	2,2
Ccdc17	Impg2	0.93474	50.46	0.463	rgb(222,129,130)	1.9908	2,2
Cebpg	Tsc22d3	0.93474	50.46	0.462	rgb(222,129,130)	1.9908	2,2
Cenpt	Pde4d	0.93474	50.46	0.462	rgb(222,129,130)	1.9908	2,2
Cenpt	Trim46	0.93474	50.46	0.456	rgb(222,130,131)	1.9908	2,2
Clock	2900026A02Rik	-0.93474	50.46	-4.6E-01	rgb(117,156,235)	1.9908	2,2
Creb1	Sash3	-0.93474	50.46	-4.6E-01	rgb(116,156,235)	1.9908	2,2
Creb3l2	Ddr1	0.93474	50.46	0.464	rgb(222,128,129)	1.9908	2,2
Creb3l2	Gnptab	0.93474	50.46	0.464	rgb(222,128,129)	1.9908	2,2
Csrnp1	Mxd1	0.93474	50.46	0.459	rgb(222,129,130)	1.9908	2,2
Cux1	Rab39b	-0.93474	50.46	-4.6E-01	rgb(118,157,234)	1.9908	2,2
Drap1	Fth1	0.93474	50.46	0.457	rgb(222,130,131)	1.9908	2,2
Drap1	Ly6k	0.93474	50.46	0.459	rgb(222,129,130)	1.9908	2,2
Dzip1	Abcg2	0.93474	50.46	0.456	rgb(222,130,131)	1.9908	2,2
E2f1	Dtl	0.93474	50.46	0.462	rgb(222,129,130)	1.9908	2,2
Eea1	Otud7b	0.93474	50.46	0.465	rgb(222,128,129)	1.9908	2,2
Egr2	Pten	-0.93474	50.46	-4.6E-01	rgb(118,157,234)	1.9908	2,2
Elf1	Synj1	0.93474	50.46	0.455	rgb(222,130,131)	1.9908	2,2
Erg	Pten	-0.93474	50.46	-4.6E-01	rgb(117,156,234)	1.9908	2,2
Etv5	F2rl2	0.93474	50.46	0.457	rgb(222,130,131)	1.9908	2,2
Foxb1	Aff3	0.93474	50.46	0.46	rgb(222,129,130)	1.9908	2,2
Foxf2	Akr1b8	0.93474	50.46	0.456	rgb(222,130,131)	1.9908	2,2
Foxf2	Lgr4	0.93474	50.46	0.456	rgb(222,130,131)	1.9908	2,2
Foxn3	Sntb1	0.93474	50.46	0.458	rgb(222,129,130)	1.9908	2,2
Foxo3	Ccng1	0.93474	50.46	0.463	rgb(222,129,130)	1.9908	2,2
Foxo3	Kif13b	0.93474	50.46	0.456	rgb(222,130,131)	1.9908	2,2
Foxp1	Batf3	-0.93474	50.46	-4.6E-01	rgb(118,157,234)	1.9908	2,2
Foxs1	Sh2d7	0.93474	50.46	0.464	rgb(222,128,129)	1.9908	2,2
Gata3	Il13	0.93474	50.46	0.456	rgb(222,130,131)	1.9908	2,2
Gli3	Svep1	0.93474	50.46	0.463	rgb(222,129,130)	1.9908	2,2
Gzf1	Slc12a8	0.93474	50.46	0.464	rgb(222,128,129)	1.9908	2,2
Hes1	Fam43a	0.93474	50.46	0.458	rgb(222,129,130)	1.9908	2,2
Hic1	Gfi1	0.93474	50.46	0.46	rgb(222,129,130)	1.9908	2,2
Hmg20b	Dock11	-0.93474	50.46	-4.6E-01	rgb(117,156,234)	1.9908	2,2
Hmgb1	Guca1b	0.93474	50.46	0.459	rgb(222,129,130)	1.9908	2,2
Hmgb3	Ticam2	0.93474	50.46	0.46	rgb(222,129,130)	1.9908	2,2
Hmgb3	Ypel2	0.93474	50.46	0.456	rgb(222,130,131)	1.9908	2,2
Ikzf2	Agpat9	-0.93474	50.46	-4.6E-01	rgb(117,156,235)	1.9908	2,2
Ikzf2	Galm	0.93474	50.46	0.459	rgb(222,129,130)	1.9908	2,2
Irf1	Unc93b1	0.93474	50.46	0.464	rgb(222,128,129)	1.9908	2,2
Irf2	Wipf1	0.93474	50.46	0.462	rgb(222,129,130)	1.9908	2,2
Irf5	Calhm2	0.93474	50.46	0.457	rgb(222,130,131)	1.9908	2,2
Irf5	Cttn	0.93474	50.46	0.461	rgb(222,129,130)	1.9908	2,2
Irf5	Dazap2	-0.93474	50.46	-4.6E-01	rgb(116,156,235)	1.9908	2,2
Junb	Hist3h2a	0.93474	50.46	0.462	rgb(222,129,130)	1.9908	2,2
Kdm2b	Adora2a	0.93474	50.46	0.464	rgb(222,128,129)	1.9908	2,2
Kdm2b	Plekhf2	-0.93474	50.46	-4.6E-01	rgb(117,156,234)	1.9908	2,2
Kdm2b	Tapbpl	0.93474	50.46	0.464	rgb(222,128,129)	1.9908	2,2
Kdm5b	Utrn	0.93474	50.46	0.462	rgb(222,129,130)	1.9908	2,2
Klf13	Fam189b	0.93474	50.46	0.456	rgb(222,130,131)	1.9908	2,2
Lef1	5330426P16Rik	0.93474	50.46	0.463	rgb(222,129,129)	1.9908	2,2
Lin54	Pgs1	0.93474	50.46	0.458	rgb(222,130,130)	1.9908	2,2
Lin54	Znhit6	-0.93474	50.46	-4.6E-01	rgb(117,156,234)	1.9908	2,2
Litaf	Cd84	0.93474	50.46	0.463	rgb(222,129,130)	1.9908	2,2
Mbnl2	Fzd7	0.93474	50.46	0.457	rgb(222,130,131)	1.9908	2,2
Mtf2	Psmd8	-0.93474	50.46	-4.6E-01	rgb(117,156,234)	1.9908	2,2
Mxd3	Zranb3	0.93474	50.46	0.46	rgb(222,129,130)	1.9908	2,2
Mxi1	Serpine1	0.93474	50.46	0.461	rgb(222,129,130)	1.9908	2,2
Myb	A1cf	0.93474	50.46	0.459	rgb(222,129,130)	1.9908	2,2
Ncoa1	Cutc	-0.93474	50.46	-4.6E-01	rgb(117,156,235)	1.9908	2,2
Ncoa3	Trappc10	0.93474	50.46	0.459	rgb(222,129,130)	1.9908	2,2
Nfatc4	Insm1	0.93474	50.46	0.457	rgb(222,130,131)	1.9908	2,2
Nfatc4	Slc22a2	0.93474	50.46	0.46	rgb(222,129,130)	1.9908	2,2
Npas2	Tppp	0.93474	50.46	0.461	rgb(222,129,130)	1.9908	2,2
Nr1d1	Aqp3	0.93474	50.46	0.464	rgb(222,128,129)	1.9908	2,2
Ovol2	Wipi1	0.93474	50.46	0.456	rgb(222,130,131)	1.9908	2,2
Phf1	Tnfrsf1a	0.93474	50.46	0.457	rgb(222,130,131)	1.9908	2,2
Phf1	Znrf1	0.93474	50.46	0.456	rgb(222,130,131)	1.9908	2,2
Phf20	Tst	0.93474	50.46	0.46	rgb(222,129,130)	1.9908	2,2
Prrx1	Cxcl1	0.93474	50.46	0.464	rgb(222,128,129)	1.9908	2,2
Rbpj	4833439L19Rik	0.93474	50.46	0.462	rgb(222,129,130)	1.9908	2,2
Rbpj	Lama5	0.93474	50.46	0.462	rgb(222,129,130)	1.9908	2,2
Rbpj	Tmem154	-0.93474	50.46	-4.6E-01	rgb(116,156,235)	1.9908	2,2
Rest	Bcl11b	0.93474	50.46	0.458	rgb(222,130,131)	1.9908	2,2
Rora	Myo1h	0.93474	50.46	0.461	rgb(222,129,130)	1.9908	2,2
Scml4	Epsti1	0.93474	50.46	0.464	rgb(222,128,129)	1.9908	2,2
Skil	Tlr2	0.93474	50.46	0.458	rgb(222,129,130)	1.9908	2,2
Sp4	Ccdc134	-0.93474	50.46	-4.6E-01	rgb(116,156,235)	1.9908	2,2
Sp4	Dctn4	0.93474	50.46	0.46	rgb(222,129,130)	1.9908	2,2
Sp4	Thoc3	-0.93474	50.46	-4.6E-01	rgb(117,156,234)	1.9908	2,2
Tbx21	Clic4	0.93474	50.46	0.461	rgb(222,129,130)	1.9908	2,2
Tcf4	Eif4e3	0.93474	50.46	0.458	rgb(222,130,130)	1.9908	2,2
Tcf4	Spef2	0.93474	50.46	0.465	rgb(222,128,129)	1.9908	2,2
Tead1	Sema6d	0.93474	50.46	0.46	rgb(222,129,130)	1.9908	2,2
Tfdp2	Mfge8	0.93474	50.46	0.456	rgb(222,130,131)	1.9908	2,2
Thra	Pcbp4	0.93474	50.46	0.455	rgb(222,130,131)	1.9908	2,2
Trerf1	Cnnm4	0.93474	50.46	0.46	rgb(222,129,130)	1.9908	2,2
Twist1	Glt28d2	0.93474	50.46	0.464	rgb(222,128,129)	1.9908	2,2
Twist1	Nrp1	0.93474	50.46	0.456	rgb(222,130,131)	1.9908	2,2
Vax2	Atp6v1b1	0.93474	50.46	0.459	rgb(222,129,130)	1.9908	2,2
Vax2	Nebl	0.93474	50.46	0.458	rgb(222,129,130)	1.9908	2,2
Vax2	Tex261	0.93474	50.46	0.459	rgb(222,129,130)	1.9908	2,2
Xbp1	Maged2	0.93474	50.46	0.456	rgb(222,130,131)	1.9908	2,2
Xbp1	Nucks1	-0.93474	50.46	-4.6E-01	rgb(118,157,234)	1.9908	2,2
Zbtb17	Kctd6	-0.93474	50.46	-4.6E-01	rgb(117,156,235)	1.9908	2,2
Zbtb17	Ppm1f	0.93474	50.46	0.458	rgb(222,130,130)	1.9908	2,2
Zbtb3	Usp35	0.93474	50.46	0.458	rgb(222,129,130)	1.9908	2,2
Zbtb4	Ncoa1	0.93474	50.46	0.465	rgb(222,128,129)	1.9908	2,2
Zbtb7c	Mboat7	-0.93474	50.46	-4.6E-01	rgb(117,156,234)	1.9908	2,2
Zfp112	Krt17	0.93474	50.46	0.46	rgb(222,129,130)	1.9908	2,2
Zfp202	Thra	-0.93474	50.46	-4.6E-01	rgb(118,157,234)	1.9908	2,2
Zfp385a	Bbc3	0.93474	50.46	0.462	rgb(222,129,130)	1.9908	2,2
Zfp385a	Slc19a2	0.93474	50.46	0.464	rgb(222,128,129)	1.9908	2,2
Zfp386	Atp6v1d	0.93474	50.46	0.459	rgb(222,129,130)	1.9908	2,2
Zfp407	Mpdu1	-0.93474	50.46	-4.6E-01	rgb(117,156,234)	1.9908	2,2
Zfp473	Rtkn2	0.93474	50.46	0.463	rgb(222,128,129)	1.9908	2,2
Zfp524	Dazap2	0.93474	50.46	0.461	rgb(222,129,130)	1.9908	2,2
Zfp536	Tlcd1	-0.93474	50.46	-4.6E-01	rgb(118,157,234)	1.9908	2,2
Zfp568	Prodh	0.93474	50.46	0.455	rgb(222,130,131)	1.9908	2,2
Zfp606	Zfp354c	0.93474	50.46	0.464	rgb(222,128,129)	1.9908	2,2
Zfp608	Smarca2	0.93474	50.46	0.465	rgb(222,128,129)	1.9908	2,2
Zfp629	Zfp108	0.93474	50.46	0.463	rgb(222,129,129)	1.9908	2,2
Zfp64	Fbxw2	-0.93474	50.46	-4.6E-01	rgb(117,156,235)	1.9908	2,2
Zfp652	Fads2	-0.93474	50.46	-4.6E-01	rgb(117,156,234)	1.9908	2,2
Zfp667	Egr3	-0.93474	50.46	-4.6E-01	rgb(116,156,235)	1.9908	2,2
Zfp750	Otogl	-0.93474	50.46	-4.6E-01	rgb(117,156,235)	1.9908	2,2
Zfp750	Sars	-0.93474	50.46	-4.6E-01	rgb(118,157,234)	1.9908	2,2
Zfp787	Zfp668	0.93474	50.46	0.456	rgb(222,130,131)	1.9908	2,2
Zfp81	Commd9	-0.93474	50.46	-4.6E-01	rgb(117,156,235)	1.9908	2,2
Zfp870	Wdr76	0.93474	50.46	0.455	rgb(222,130,131)	1.9908	2,2
Zkscan17	Angptl6	0.93474	50.46	0.464	rgb(222,128,129)	1.9908	2,2
Zscan29	Tbx6	0.93474	50.46	0.461	rgb(222,129,130)	1.9908	2,2
Hif1a	Antxr2	-0.93303	50.45	-4.5E-01	rgb(120,158,234)	1.9906	2,2
Maf	Bend3	-0.93303	50.45	-4.5E-01	rgb(120,158,234)	1.9906	None
Rorc	Il23r	0.93303	50.45	0.451	rgb(222,131,132)	1.9906	None
Rorc	Paqr8	0.93303	50.45	0.451	rgb(222,131,132)	1.9906	2,2
Stat3	Ccr5	0.93303	50.45	0.451	rgb(222,131,132)	1.9906	2,2
Ahctf1	Utp20	0.93303	50.45	0.454	rgb(222,130,131)	1.9906	2,2
Ahr	Tspan5	0.93303	50.45	0.446	rgb(222,132,133)	1.9906	2,2
Ankzf1	Rbfox2	0.93303	50.45	0.451	rgb(222,131,132)	1.9906	2,2
Arid3a	Ahnak	0.93303	50.45	0.447	rgb(222,132,132)	1.9906	2,2
Atf2	Atad2b	0.93303	50.45	0.449	rgb(222,131,132)	1.9906	2,2
Atf6	Lamc1	0.93303	50.45	0.453	rgb(222,131,131)	1.9906	2,2
Atf6	Spire1	0.93303	50.45	0.447	rgb(222,132,132)	1.9906	2,2
Atmin	Ski	-0.93303	50.45	-4.5E-01	rgb(118,157,234)	1.9906	2,2
Bach1	Lgr4	-0.93303	50.45	-4.5E-01	rgb(120,158,234)	1.9906	2,2
Bcl11b	Notch1	0.93303	50.45	0.452	rgb(222,131,132)	1.9906	2,2
Bcl6	March3	0.93303	50.45	0.449	rgb(222,131,132)	1.9906	2,2
C030039L03Rik	Kcnc3	0.93303	50.45	0.454	rgb(222,130,131)	1.9906	2,2
C030039L03Rik	Rab39	0.93303	50.45	0.448	rgb(222,131,132)	1.9906	2,2
Casz1	Dusp8	0.93303	50.45	0.448	rgb(222,131,132)	1.9906	2,2
Cbx2	Ctnnal1	0.93303	50.45	0.454	rgb(222,130,131)	1.9906	2,2
Cebpg	Sox13	-0.93303	50.45	-4.5E-01	rgb(119,158,234)	1.9906	2,2
Cebpz	Dhx33	0.93303	50.45	0.447	rgb(222,132,133)	1.9906	2,2
Creb3l2	Atp2b4	0.93303	50.45	0.446	rgb(222,132,133)	1.9906	2,2
Creb3l2	Dennd3	0.93303	50.45	0.452	rgb(222,131,132)	1.9906	2,2
Creb3l2	Numbl	0.93303	50.45	0.448	rgb(222,131,132)	1.9906	2,2
Cux1	Foxo1	0.93303	50.45	0.452	rgb(222,131,132)	1.9906	2,2
Cux1	Tgfbr1	0.93303	50.45	0.454	rgb(222,130,131)	1.9906	2,2
Cxxc5	Trim14	0.93303	50.45	0.452	rgb(222,131,131)	1.9906	2,2
Dach2	Slc44a5	0.93303	50.45	0.451	rgb(222,131,132)	1.9906	2,2
Ddit3	Cebpg	0.93303	50.45	0.446	rgb(222,132,133)	1.9906	2,2
Dr1	Srpk1	-0.93303	50.45	-4.5E-01	rgb(120,158,234)	1.9906	2,2
Dzip1	Hdac9	0.93303	50.45	0.448	rgb(222,131,132)	1.9906	2,2
Elk3	Adam19	0.93303	50.45	0.454	rgb(222,130,131)	1.9906	2,2
Eomes	Trat1	0.93303	50.45	0.453	rgb(222,130,131)	1.9906	2,2
Epas1	Gbp5	-0.93303	50.45	-4.5E-01	rgb(120,158,234)	1.9906	2,2
Epas1	Myo6	0.93303	50.45	0.447	rgb(222,132,133)	1.9906	2,2
Ets1	Pdcd1	-0.93303	50.45	-4.5E-01	rgb(119,157,234)	1.9906	2,2
Etv5	Pacsin1	-0.93303	50.45	-4.5E-01	rgb(119,157,234)	1.9906	2,2
Fbxl19	Cln5	-0.93303	50.45	-4.5E-01	rgb(120,158,234)	1.9906	2,2
Foxf2	Ptprj	0.93303	50.45	0.454	rgb(222,130,131)	1.9906	2,2
Foxp1	Dgat1	-0.93303	50.45	-4.5E-01	rgb(120,158,234)	1.9906	2,2
Foxp3	1600014C10Rik	0.93303	50.45	0.448	rgb(222,131,132)	1.9906	2,2
Foxp3	Ikzf4	0.93303	50.45	0.451	rgb(222,131,132)	1.9906	2,2
Gfi1	5430421N21Rik	-0.93303	50.45	-4.5E-01	rgb(118,157,234)	1.9906	2,2
Glis1	Nod2	0.93303	50.45	0.448	rgb(222,131,132)	1.9906	2,2
Hey1	Sema4g	0.93303	50.45	0.448	rgb(222,131,132)	1.9906	2,2
Hlx	Tspan13	0.93303	50.45	0.447	rgb(222,132,133)	1.9906	2,2
Hmgb3	Dhrs3	0.93303	50.45	0.447	rgb(222,132,133)	1.9906	2,2
Ikzf2	Arhgef10	-0.93303	50.45	-4.5E-01	rgb(119,157,234)	1.9906	2,2
Ikzf2	Tmod1	0.93303	50.45	0.455	rgb(222,130,131)	1.9906	2,2
Ikzf4	Chst12	0.93303	50.45	0.445	rgb(222,132,133)	1.9906	2,2
Ikzf4	Gpr146	0.93303	50.45	0.449	rgb(222,131,132)	1.9906	2,2
Ikzf5	Syce2	-0.93303	50.45	-4.5E-01	rgb(119,157,234)	1.9906	2,2
Irf1	Amigo2	0.93303	50.45	0.451	rgb(222,131,132)	1.9906	2,2
Jazf1	9430020K01Rik	0.93303	50.45	0.455	rgb(222,130,131)	1.9906	2,2
Jazf1	Mid2	0.93303	50.45	0.453	rgb(222,130,131)	1.9906	2,2
Jun	1600014C10Rik	0.93303	50.45	0.452	rgb(222,131,132)	1.9906	2,2
Jun	Apol9b	0.93303	50.45	0.452	rgb(222,131,132)	1.9906	2,2
Junb	Cep68	-0.93303	50.45	-4.5E-01	rgb(120,158,234)	1.9906	2,2
Jund	Sema4a	0.93303	50.45	0.454	rgb(222,130,131)	1.9906	2,2
Kdm2b	Abi3	-0.93303	50.45	-4.5E-01	rgb(119,157,234)	1.9906	2,2
Kdm2b	Mxd1	-0.93303	50.45	-4.5E-01	rgb(118,157,234)	1.9906	2,2
Kdm5b	Ppap2c	0.93303	50.45	0.454	rgb(222,130,131)	1.9906	2,2
Kdm5b	Sap30	0.93303	50.45	0.452	rgb(222,131,132)	1.9906	2,2
Klf7	Insm1	-0.93303	50.45	-4.5E-01	rgb(118,157,234)	1.9906	2,2
Lef1	Tgfbr3	0.93303	50.45	0.452	rgb(222,131,132)	1.9906	2,2
Lhx6	Ism1	0.93303	50.45	0.452	rgb(222,131,132)	1.9906	2,2
Lyl1	Padi3	0.93303	50.45	0.446	rgb(222,132,133)	1.9906	2,2
Lyl1	Rab19	0.93303	50.45	0.451	rgb(222,131,132)	1.9906	2,2
Mxd3	Acot11	0.93303	50.45	0.454	rgb(222,130,131)	1.9906	2,2
Mxi1	Acp5	0.93303	50.45	0.445	rgb(222,132,133)	1.9906	2,2
Mysm1	Skil	0.93303	50.45	0.452	rgb(222,131,132)	1.9906	2,2
Ncoa1	Samsn1	-0.93303	50.45	-4.5E-01	rgb(119,158,234)	1.9906	2,2
Ncoa2	Asap1	0.93303	50.45	0.455	rgb(222,130,131)	1.9906	2,2
Nfkb2	Ankrd33b	0.93303	50.45	0.449	rgb(222,131,132)	1.9906	2,2
Nkx1-2	Lhpp	0.93303	50.45	0.451	rgb(222,131,132)	1.9906	2,2
Nr4a2	Rtn4	0.93303	50.45	0.454	rgb(222,130,131)	1.9906	2,2
Osr2	Cox6b2	0.93303	50.45	0.455	rgb(222,130,131)	1.9906	2,2
Otx1	Rimklb	0.93303	50.45	0.451	rgb(222,131,132)	1.9906	2,2
Plagl1	Slc38a1	0.93303	50.45	0.451	rgb(222,131,132)	1.9906	2,2
Plagl2	Tulp3	0.93303	50.45	0.455	rgb(222,130,131)	1.9906	2,2
Plscr1	Bcl2l2	0.93303	50.45	0.452	rgb(222,131,132)	1.9906	2,2
Plscr1	Tmbim1	0.93303	50.45	0.454	rgb(222,130,131)	1.9906	2,2
Plscr1	Ubash3a	-0.93303	50.45	-4.5E-01	rgb(119,158,234)	1.9906	2,2
Pou2af1	Crtam	0.93303	50.45	0.446	rgb(222,132,133)	1.9906	2,2
Pou2af1	Ppfibp1	0.93303	50.45	0.454	rgb(222,130,131)	1.9906	2,2
Pou6f1	Calcrl	-0.93303	50.45	-4.5E-01	rgb(120,158,234)	1.9906	2,2
Pparg	Epas1	0.93303	50.45	0.445	rgb(222,132,133)	1.9906	2,2
Prdm1	Itga3	-0.93303	50.45	-4.5E-01	rgb(120,158,234)	1.9906	2,2
Prdm8	Synpo2	0.93303	50.45	0.447	rgb(222,132,133)	1.9906	2,2
Rbpj	Abcb1b	-0.93303	50.45	-4.5E-01	rgb(120,158,234)	1.9906	2,2
Rbpj	Cish	0.93303	50.45	0.448	rgb(222,131,132)	1.9906	2,2
Rbpj	Nckap1	0.93303	50.45	0.45	rgb(222,131,132)	1.9906	2,2
Rora	Lingo4	0.93303	50.45	0.454	rgb(222,130,131)	1.9906	2,2
Runx1	Psme2	-0.93303	50.45	-4.5E-01	rgb(120,158,234)	1.9906	2,2
Runx3	Ephx1	-0.93303	50.45	-4.5E-01	rgb(120,158,234)	1.9906	2,2
Scrt1	4932438H23Rik	0.93303	50.45	0.455	rgb(222,130,131)	1.9906	2,2
Sgsm2	Ccl20	-0.93303	50.45	-4.5E-01	rgb(118,157,234)	1.9906	2,2
Sgsm2	Ccrn4l	-0.93303	50.45	-4.5E-01	rgb(119,157,234)	1.9906	2,2
Sgsm2	Cd226	0.93303	50.45	0.449	rgb(222,131,132)	1.9906	2,2
Sgsm2	Qprt	0.93303	50.45	0.453	rgb(222,130,131)	1.9906	2,2
Sgsm2	Tg	0.93303	50.45	0.449	rgb(222,131,132)	1.9906	2,2
Six1	Inhba	0.93303	50.45	0.447	rgb(222,132,133)	1.9906	2,2
Sox12	Sertad1	-0.93303	50.45	-4.5E-01	rgb(120,158,234)	1.9906	2,2
Sox5	Timp1	0.93303	50.45	0.446	rgb(222,132,133)	1.9906	2,2
Stat4	Rnf149	-0.93303	50.45	-4.5E-01	rgb(119,158,234)	1.9906	2,2
Tbx21	Egln3	0.93303	50.45	0.447	rgb(222,132,133)	1.9906	2,2
Tet2	Dip2b	0.93303	50.45	0.451	rgb(222,131,132)	1.9906	2,2
Thap3	Polr3b	-0.93303	50.45	-4.5E-01	rgb(120,158,234)	1.9906	2,2
Thra	Ndrg2	0.93303	50.45	0.453	rgb(222,130,131)	1.9906	2,2
Thra	Rasa4	0.93303	50.45	0.449	rgb(222,131,132)	1.9906	2,2
Thra	Tsr2	-0.93303	50.45	-4.5E-01	rgb(120,158,234)	1.9906	2,2
Trps1	Dlk1	-0.93303	50.45	-4.5E-01	rgb(120,158,234)	1.9906	2,2
Trps1	Rgs1	0.93303	50.45	0.446	rgb(222,132,133)	1.9906	2,2
Vax2	B3galt2	0.93303	50.45	0.448	rgb(222,131,132)	1.9906	2,2
Vdr	Lhfp	0.93303	50.45	0.448	rgb(222,131,132)	1.9906	2,2
Whsc1	Gen1	0.93303	50.45	0.447	rgb(222,132,133)	1.9906	2,2
Zbtb1	Zbtb4	0.93303	50.45	0.453	rgb(222,130,131)	1.9906	2,2
Zbtb4	Sqstm1	0.93303	50.45	0.446	rgb(222,132,133)	1.9906	2,2
Zbtb46	Bco2	0.93303	50.45	0.449	rgb(222,131,132)	1.9906	2,2
Zbtb46	Pla2g4f	0.93303	50.45	0.452	rgb(222,131,132)	1.9906	2,2
Zbtb46	Rab34	0.93303	50.45	0.446	rgb(222,132,133)	1.9906	2,2
Zbtb7c	Pvt1	0.93303	50.45	0.446	rgb(222,132,133)	1.9906	2,2
Zeb1	Bmp2k	0.93303	50.45	0.45	rgb(222,131,132)	1.9906	2,2
Zeb2	Aff3	-0.93303	50.45	-4.5E-01	rgb(120,158,234)	1.9906	2,2
Zeb2	Sntb1	-0.93303	50.45	-4.5E-01	rgb(119,157,234)	1.9906	2,2
Zfp111	Ccdc125	-0.93303	50.45	-4.5E-01	rgb(120,158,234)	1.9906	2,2
Zfp120	Asnsd1	0.93303	50.45	0.449	rgb(222,131,132)	1.9906	2,2
Zfp266	Rab8b	0.93303	50.45	0.45	rgb(222,131,132)	1.9906	2,2
Zfp335	Fundc2	-0.93303	50.45	-4.5E-01	rgb(118,157,234)	1.9906	2,2
Zfp35	Mmachc	0.93303	50.45	0.453	rgb(222,130,131)	1.9906	2,2
Zfp354c	Dpf1	0.93303	50.45	0.446	rgb(222,132,133)	1.9906	2,2
Zfp365	Cnn2	-0.93303	50.45	-4.5E-01	rgb(119,158,234)	1.9906	2,2
Zfp385a	Ercc5	0.93303	50.45	0.453	rgb(222,131,131)	1.9906	2,2
Zfp473	Me2	0.93303	50.45	0.446	rgb(222,132,133)	1.9906	2,2
Zfp52	Mpzl2	-0.93303	50.45	-4.5E-01	rgb(120,158,234)	1.9906	2,2
Zfp523	Podnl1	0.93303	50.45	0.454	rgb(222,130,131)	1.9906	2,2
Zfp580	Psmd8	0.93303	50.45	0.448	rgb(222,131,132)	1.9906	2,2
Zfp608	Gap43	0.93303	50.45	0.446	rgb(222,132,133)	1.9906	2,2
Zfp608	Stra6	-0.93303	50.45	-4.5E-01	rgb(119,157,234)	1.9906	2,2
Zfp629	Acot12	-0.93303	50.45	-4.5E-01	rgb(119,157,234)	1.9906	2,2
Zfp629	Atf6	0.93303	50.45	0.449	rgb(222,131,132)	1.9906	2,2
Zfp629	Mpp3	0.93303	50.45	0.453	rgb(222,130,131)	1.9906	2,2
Zfp653	Snx10	-0.93303	50.45	-4.5E-01	rgb(120,158,234)	1.9906	2,2
Zfp750	1700007K13Rik	0.93303	50.45	0.453	rgb(222,130,131)	1.9906	2,2
Zfp808	Rfwd3	0.93303	50.45	0.446	rgb(222,132,133)	1.9906	2,2
Zfp870	Kctd7	0.93303	50.45	0.452	rgb(222,131,132)	1.9906	2,2
Zfp91	Ndrg2	-0.93303	50.45	-4.5E-01	rgb(120,158,234)	1.9906	2,2
Zfp933	Reep3	0.93303	50.45	0.446	rgb(222,132,133)	1.9906	2,2
Zfp960	Ifi204	0.93303	50.45	0.451	rgb(222,131,132)	1.9906	2,2
Zhx2	Ctnnd1	-0.93303	50.45	-4.5E-01	rgb(120,158,234)	1.9906	2,2
Etv6	Coro7	-0.93131	50.44	-4.4E-01	rgb(121,158,234)	1.9904	None
Etv6	Mgmt	0.93131	50.44	0.435	rgb(222,134,135)	1.9904	2,2
Etv6	Sumf2	0.93131	50.44	0.442	rgb(222,133,133)	1.9904	2,2
Hif1a	Ier3	0.93131	50.44	0.441	rgb(222,133,134)	1.9904	None
Hif1a	Rassf1	0.93131	50.44	0.438	rgb(222,133,134)	1.9904	None
Aebp2	Gja5	0.93131	50.44	0.436	rgb(222,134,135)	1.9904	2,2
Ahrr	Ssbp4	0.93131	50.44	0.445	rgb(222,132,133)	1.9904	2,2
Arid3a	Ms4a4b	-0.93131	50.44	-4.4E-01	rgb(121,159,234)	1.9904	2,2
Arid3b	Decr1	-0.93131	50.44	-4.4E-01	rgb(122,159,234)	1.9904	2,2
Arntl2	Mvp	0.93131	50.44	0.437	rgb(222,133,134)	1.9904	2,2
Ash1l	Cenpw	-0.93131	50.44	-4.4E-01	rgb(122,159,234)	1.9904	2,2
Bach1	Epas1	0.93131	50.44	0.438	rgb(222,133,134)	1.9904	2,2
Bcl6	Il3	-0.93131	50.44	-4.4E-01	rgb(121,159,234)	1.9904	2,2
Cebpb	Fam20a	0.93131	50.44	0.44	rgb(222,133,134)	1.9904	2,2
Creb3l2	Nkx1-2	-0.93131	50.44	-4.4E-01	rgb(122,159,234)	1.9904	2,2
Csrnp1	Maff	0.93131	50.44	0.444	rgb(222,132,133)	1.9904	2,2
Csrnp1	Tes	0.93131	50.44	0.437	rgb(222,134,134)	1.9904	2,2
Ddit3	Slc3a2	0.93131	50.44	0.441	rgb(222,133,134)	1.9904	2,2
Dpf1	Bbs5	0.93131	50.44	0.437	rgb(222,133,134)	1.9904	2,2
Egr4	Fam20c	0.93131	50.44	0.436	rgb(222,134,135)	1.9904	2,2
Elk3	Lamc2	0.93131	50.44	0.442	rgb(222,133,133)	1.9904	2,2
Erg	Mllt3	0.93131	50.44	0.443	rgb(222,132,133)	1.9904	2,2
Etv4	Gpt2	0.93131	50.44	0.436	rgb(222,134,135)	1.9904	2,2
Foxb1	Rnf144b	0.93131	50.44	0.441	rgb(222,133,134)	1.9904	2,2
Foxo3	Exoc4	0.93131	50.44	0.442	rgb(222,133,133)	1.9904	2,2
Gata3	Nrgn	0.93131	50.44	0.44	rgb(222,133,134)	1.9904	2,2
Gfi1	Jak2	0.93131	50.44	0.439	rgb(222,133,134)	1.9904	2,2
Glis1	Acot12	0.93131	50.44	0.444	rgb(222,132,133)	1.9904	2,2
Hey1	Emb	0.93131	50.44	0.443	rgb(222,132,133)	1.9904	2,2
Hif3a	Amz2	0.93131	50.44	0.436	rgb(222,134,135)	1.9904	2,2
Hif3a	Ing2	0.93131	50.44	0.443	rgb(222,132,133)	1.9904	2,2
Hif3a	Stc2	0.93131	50.44	0.444	rgb(222,132,133)	1.9904	2,2
Hmgb1	AI506816	0.93131	50.44	0.435	rgb(222,134,135)	1.9904	2,2
Homez	Irf5	0.93131	50.44	0.441	rgb(222,133,134)	1.9904	2,2
Hsf1	Rwdd2a	-0.93131	50.44	-4.4E-01	rgb(120,158,234)	1.9904	2,2
Hsf1	S100a1	-0.93131	50.44	-4.4E-01	rgb(121,159,234)	1.9904	2,2
Ikzf2	Ddr1	-0.93131	50.44	-4.4E-01	rgb(121,158,234)	1.9904	2,2
Ikzf2	Fam84a	0.93131	50.44	0.437	rgb(222,133,134)	1.9904	2,2
Ikzf2	Got1	-0.93131	50.44	-4.4E-01	rgb(122,159,234)	1.9904	2,2
Ikzf2	Itih5	0.93131	50.44	0.442	rgb(222,133,133)	1.9904	2,2
Ikzf2	Plagl1	0.93131	50.44	0.436	rgb(222,134,135)	1.9904	2,2
Ikzf4	Sept9	0.93131	50.44	0.435	rgb(222,134,135)	1.9904	2,2
Irf5	Cd80	0.93131	50.44	0.443	rgb(222,132,133)	1.9904	2,2
Irf7	Isg20	0.93131	50.44	0.437	rgb(222,134,134)	1.9904	2,2
Jun	Klf10	0.93131	50.44	0.444	rgb(222,132,133)	1.9904	2,2
Kdm2b	Mycbp2	0.93131	50.44	0.442	rgb(222,133,133)	1.9904	2,2
Klf4	Dusp14	0.93131	50.44	0.44	rgb(222,133,134)	1.9904	2,2
Klf8	Tspan17	0.93131	50.44	0.438	rgb(222,133,134)	1.9904	2,2
Litaf	Ccl4	0.93131	50.44	0.441	rgb(222,133,134)	1.9904	2,2
Litaf	Ncf1	0.93131	50.44	0.439	rgb(222,133,134)	1.9904	2,2
Maff	Egln3	0.93131	50.44	0.444	rgb(222,132,133)	1.9904	2,2
Msc	Lime1	0.93131	50.44	0.437	rgb(222,134,134)	1.9904	2,2
Mxd1	Gart	-0.93131	50.44	-4.4E-01	rgb(121,159,234)	1.9904	2,2
Mxd4	Adck3	0.93131	50.44	0.436	rgb(222,134,135)	1.9904	2,2
Mxi1	Pafah1b3	0.93131	50.44	0.445	rgb(222,132,133)	1.9904	2,2
Mycn	Asph	0.93131	50.44	0.444	rgb(222,132,133)	1.9904	2,2
Nfatc4	Zscan29	0.93131	50.44	0.445	rgb(222,132,133)	1.9904	2,2
Nfkb1	Lilrb4	-0.93131	50.44	-4.4E-01	rgb(122,159,234)	1.9904	2,2
Nfkb2	Tmtc4	-0.93131	50.44	-4.4E-01	rgb(121,159,234)	1.9904	2,2
Nkx1-2	Dhrs3	0.93131	50.44	0.444	rgb(222,132,133)	1.9904	2,2
Nkx1-2	Pappa2	0.93131	50.44	0.442	rgb(222,133,134)	1.9904	2,2
Npas4	Syn1	0.93131	50.44	0.442	rgb(222,133,134)	1.9904	2,2
Nr2f6	Naglu	0.93131	50.44	0.443	rgb(222,132,133)	1.9904	2,2
Nr3c1	Ppp3ca	0.93131	50.44	0.442	rgb(222,132,133)	1.9904	2,2
Nr4a2	Crtam	0.93131	50.44	0.438	rgb(222,133,134)	1.9904	2,2
Pcgf2	Hist1h1c	-0.93131	50.44	-4.4E-01	rgb(123,160,234)	1.9904	2,2
Phf20	Fyco1	0.93131	50.44	0.437	rgb(222,134,134)	1.9904	2,2
Plagl1	Slc16a6	0.93131	50.44	0.443	rgb(222,132,133)	1.9904	2,2
Plscr1	Cxcl10	0.93131	50.44	0.436	rgb(222,134,135)	1.9904	2,2
Plscr1	Plod2	0.93131	50.44	0.436	rgb(222,134,135)	1.9904	2,2
Prdm1	Slc38a3	0.93131	50.44	0.441	rgb(222,133,134)	1.9904	2,2
Runx2	Klf2	-0.93131	50.44	-4.4E-01	rgb(121,159,234)	1.9904	2,2
Rxra	4930417O13Rik	-0.93131	50.44	-4.4E-01	rgb(121,159,234)	1.9904	2,2
Satb1	Myo1e	-0.93131	50.44	-4.4E-01	rgb(122,159,234)	1.9904	2,2
Setdb2	Pla2g12a	-0.93131	50.44	-4.4E-01	rgb(122,159,234)	1.9904	2,2
Sp3	Uqcrq	-0.93131	50.44	-4.4E-01	rgb(121,159,234)	1.9904	2,2
Sp4	Kdelc1	-0.93131	50.44	-4.4E-01	rgb(121,158,234)	1.9904	2,2
Stat2	Igtp	0.93131	50.44	0.436	rgb(222,134,135)	1.9904	2,2
Tcf4	Ift57	0.93131	50.44	0.44	rgb(222,133,134)	1.9904	2,2
Tcf4	Nfkb1	-0.93131	50.44	-4.4E-01	rgb(122,159,234)	1.9904	2,2
Tead1	Neo1	0.93131	50.44	0.444	rgb(222,132,133)	1.9904	2,2
Terf1	Adap1	-0.93131	50.44	-4.4E-01	rgb(121,159,234)	1.9904	2,2
Tet1	Pccb	0.93131	50.44	0.439	rgb(222,133,134)	1.9904	2,2
Thrb	Tor3a	0.93131	50.44	0.44	rgb(222,133,134)	1.9904	2,2
Tigd2	Plcd1	0.93131	50.44	0.439	rgb(222,133,134)	1.9904	2,2
Trps1	Slc14a1	-0.93131	50.44	-4.4E-01	rgb(122,159,234)	1.9904	2,2
Twist1	4930506M07Rik	0.93131	50.44	0.441	rgb(222,133,134)	1.9904	2,2
Twist1	Cxcl2	0.93131	50.44	0.443	rgb(222,132,133)	1.9904	2,2
Twist1	Prdm8	0.93131	50.44	0.444	rgb(222,132,133)	1.9904	2,2
Vax2	Adam12	0.93131	50.44	0.436	rgb(222,134,135)	1.9904	2,2
Vax2	Ltb4r1	0.93131	50.44	0.437	rgb(222,134,134)	1.9904	2,2
Vax2	Stk4	-0.93131	50.44	-4.4E-01	rgb(122,159,234)	1.9904	2,2
Vdr	Galm	0.93131	50.44	0.438	rgb(222,133,134)	1.9904	2,2
Zbtb10	Ccnd3	-0.93131	50.44	-4.4E-01	rgb(121,159,234)	1.9904	2,2
Zbtb26	2310015A10Rik	0.93131	50.44	0.443	rgb(222,132,133)	1.9904	2,2
Zbtb32	Fam111a	0.93131	50.44	0.441	rgb(222,133,134)	1.9904	2,2
Zbtb32	Irf5	0.93131	50.44	0.444	rgb(222,132,133)	1.9904	2,2
Zbtb38	Abhd4	0.93131	50.44	0.439	rgb(222,133,134)	1.9904	2,2
Zbtb38	Myh10	0.93131	50.44	0.444	rgb(222,132,133)	1.9904	2,2
Zbtb4	Ept1	-0.93131	50.44	-4.4E-01	rgb(121,158,234)	1.9904	2,2
Zbtb6	Cstf2t	0.93131	50.44	0.435	rgb(222,134,135)	1.9904	2,2
Zeb2	Akr1b8	0.93131	50.44	0.435	rgb(222,134,135)	1.9904	2,2
Zeb2	Lrrn3	0.93131	50.44	0.442	rgb(222,133,133)	1.9904	2,2
Zeb2	Zscan21	-0.93131	50.44	-4.4E-01	rgb(122,159,234)	1.9904	2,2
Zfhx3	Zfp362	0.93131	50.44	0.439	rgb(222,133,134)	1.9904	2,2
Zfp112	1190002N15Rik	-0.93131	50.44	-4.4E-01	rgb(121,159,234)	1.9904	2,2
Zfp275	Eci2	-0.93131	50.44	-4.4E-01	rgb(121,158,234)	1.9904	2,2
Zfp277	Amz2	0.93131	50.44	0.441	rgb(222,133,134)	1.9904	2,2
Zfp354c	Nphp3	0.93131	50.44	0.443	rgb(222,132,133)	1.9904	2,2
Zfp358	Zfp580	0.93131	50.44	0.435	rgb(222,134,135)	1.9904	2,2
Zfp367	Rxra	0.93131	50.44	0.44	rgb(222,133,134)	1.9904	2,2
Zfp385a	Ccng1	0.93131	50.44	0.444	rgb(222,132,133)	1.9904	2,2
Zfp385a	Slc2a4	0.93131	50.44	0.439	rgb(222,133,134)	1.9904	2,2
Zfp385a	St14	0.93131	50.44	0.437	rgb(222,133,134)	1.9904	2,2
Zfp395	Wipf1	0.93131	50.44	0.439	rgb(222,133,134)	1.9904	2,2
Zfp429	Aste1	0.93131	50.44	0.438	rgb(222,133,134)	1.9904	2,2
Zfp473	Tjp3	0.93131	50.44	0.438	rgb(222,133,134)	1.9904	2,2
Zfp524	Lime1	0.93131	50.44	0.442	rgb(222,133,133)	1.9904	2,2
Zfp536	Ass1	0.93131	50.44	0.443	rgb(222,132,133)	1.9904	2,2
Zfp536	Gm6225	-0.93131	50.44	-4.4E-01	rgb(122,159,234)	1.9904	2,2
Zfp605	Ift81	0.93131	50.44	0.436	rgb(222,134,135)	1.9904	2,2
Zfp629	Hemgn	0.93131	50.44	0.443	rgb(222,132,133)	1.9904	2,2
Zfp703	Zfp362	0.93131	50.44	0.441	rgb(222,133,134)	1.9904	2,2
Zfp750	Urm1	0.93131	50.44	0.444	rgb(222,132,133)	1.9904	2,2
Zfp777	Crebbp	0.93131	50.44	0.436	rgb(222,134,135)	1.9904	2,2
Zfp788	Btla	0.93131	50.44	0.441	rgb(222,133,134)	1.9904	2,2
Zfp868	Orm2	0.93131	50.44	0.442	rgb(222,133,133)	1.9904	2,2
Zfp870	Tbccd1	0.93131	50.44	0.442	rgb(222,133,133)	1.9904	2,2
Zfp882	Lrrc28	-0.93131	50.44	-4.4E-01	rgb(122,159,234)	1.9904	2,2
Zfp933	Rab11fip5	-0.93131	50.44	-4.4E-01	rgb(121,159,234)	1.9904	2,2
Zfp945	Bcl2l11	0.93131	50.44	0.44	rgb(222,133,134)	1.9904	2,2
Zfp945	Zfp608	0.93131	50.44	0.442	rgb(222,133,134)	1.9904	2,2
Zfp958	Ccng1	0.93131	50.44	0.442	rgb(222,133,134)	1.9904	2,2
Zfp960	Dock1	0.93131	50.44	0.438	rgb(222,133,134)	1.9904	2,2
Zfx	Ndufv3	-0.93131	50.44	-4.4E-01	rgb(122,159,234)	1.9904	2,2
Zhx1	Fbln1	-0.93131	50.44	-4.4E-01	rgb(121,158,234)	1.9904	2,2
Zhx1	Qrich1	0.93131	50.44	0.437	rgb(222,134,134)	1.9904	2,2
Zhx3	Nedd9	0.93131	50.44	0.445	rgb(222,132,133)	1.9904	2,2
Zkscan17	Rabggta	0.93131	50.44	0.441	rgb(222,133,134)	1.9904	2,2
Fosl2	Arhgef17	0.92959	50.43	0.427	rgb(222,135,136)	1.9902	None
Hif1a	Hemk1	0.92959	50.43	0.43	rgb(222,135,136)	1.9902	None
Hif1a	Tcf12	-0.92959	50.43	-4.3E-01	rgb(123,160,233)	1.9902	2,2
Maf	Mgst3	0.92959	50.43	0.427	rgb(222,135,136)	1.9902	None
Stat3	Gpr18	0.92959	50.43	0.427	rgb(222,135,136)	1.9902	None
Aebp2	Evi2a	-0.92959	50.43	-4.3E-01	rgb(125,161,233)	1.9902	2,2
Ahrr	Mfsd6l	0.92959	50.43	0.432	rgb(222,135,135)	1.9902	2,2
Akna	Sh2d3c	0.92959	50.43	0.431	rgb(222,135,136)	1.9902	2,2
Ankzf1	3110057O12Rik	0.92959	50.43	0.43	rgb(222,135,136)	1.9902	2,2
Arid2	2210013O21Rik	-0.92959	50.43	-4.3E-01	rgb(124,160,233)	1.9902	2,2
Atf5	0610007P14Rik	0.92959	50.43	0.434	rgb(222,134,135)	1.9902	2,2
Atmin	Gramd1b	0.92959	50.43	0.431	rgb(222,135,136)	1.9902	2,2
Bcl6	Mccc2	-0.92959	50.43	-4.3E-01	rgb(124,161,233)	1.9902	2,2
Bcl6b	Tigit	0.92959	50.43	0.429	rgb(222,135,136)	1.9902	2,2
Bhlha15	Fam120c	-0.92959	50.43	-4.3E-01	rgb(124,160,233)	1.9902	2,2
C030039L03Rik	Ankzf1	0.92959	50.43	0.431	rgb(222,135,136)	1.9902	2,2
C030039L03Rik	Gbp5	0.92959	50.43	0.434	rgb(222,134,135)	1.9902	2,2
C030039L03Rik	Muc2	0.92959	50.43	0.427	rgb(222,135,136)	1.9902	2,2
Cdc5l	Mfge8	-0.92959	50.43	-4.3E-01	rgb(125,161,233)	1.9902	2,2
Cdc5l	Trp53i13	-0.92959	50.43	-4.3E-01	rgb(123,160,233)	1.9902	2,2
Cebpg	Ddit3	0.92959	50.43	0.432	rgb(222,135,135)	1.9902	2,2
Cebpg	Fkrp	-0.92959	50.43	-4.3E-01	rgb(123,160,233)	1.9902	2,2
Creb3l2	Fam129b	0.92959	50.43	0.432	rgb(222,134,135)	1.9902	2,2
Creb3l2	Mapkbp1	0.92959	50.43	0.432	rgb(222,135,135)	1.9902	2,2
Creb3l2	Myo10	0.92959	50.43	0.429	rgb(222,135,136)	1.9902	2,2
Cux1	Zhx2	0.92959	50.43	0.425	rgb(222,136,137)	1.9902	2,2
Cxxc5	Sell	0.92959	50.43	0.428	rgb(222,135,136)	1.9902	2,2
Ddit3	Nupr1	0.92959	50.43	0.433	rgb(222,134,135)	1.9902	2,2
Dzip1	Cmpk2	0.92959	50.43	0.426	rgb(222,136,137)	1.9902	2,2
Dzip1	Eaf2	-0.92959	50.43	-4.3E-01	rgb(124,161,233)	1.9902	2,2
Eomes	Itga4	0.92959	50.43	0.433	rgb(222,134,135)	1.9902	2,2
Esr1	Dirc2	0.92959	50.43	0.433	rgb(222,134,135)	1.9902	2,2
Ets1	Capn2	0.92959	50.43	0.429	rgb(222,135,136)	1.9902	2,2
Ets2	Btbd11	0.92959	50.43	0.428	rgb(222,135,136)	1.9902	2,2
Ets2	Zhx2	0.92959	50.43	0.429	rgb(222,135,136)	1.9902	2,2
Etv5	Acvrl1	-0.92959	50.43	-4.3E-01	rgb(123,160,233)	1.9902	2,2
Fli1	Tacc1	0.92959	50.43	0.432	rgb(222,134,135)	1.9902	2,2
Fli1	Tdrkh	-0.92959	50.43	-4.3E-01	rgb(123,160,233)	1.9902	2,2
Fosl1	Sntb1	-0.92959	50.43	-4.3E-01	rgb(125,161,233)	1.9902	2,2
Foxf2	Foxq1	0.92959	50.43	0.433	rgb(222,134,135)	1.9902	2,2
Foxf2	Lamc3	0.92959	50.43	0.427	rgb(222,135,136)	1.9902	2,2
Foxf2	Nqo2	0.92959	50.43	0.426	rgb(222,136,137)	1.9902	2,2
Foxf2	Stxbp6	0.92959	50.43	0.43	rgb(222,135,136)	1.9902	2,2
Foxq1	Cd96	-0.92959	50.43	-4.3E-01	rgb(123,160,233)	1.9902	2,2
Gfi1	Rassf3	-0.92959	50.43	-4.3E-01	rgb(124,161,233)	1.9902	2,2
Gli3	Gja5	0.92959	50.43	0.427	rgb(222,136,136)	1.9902	2,2
Gli3	Trim9	0.92959	50.43	0.432	rgb(222,135,135)	1.9902	2,2
Hes5	BC018473	0.92959	50.43	0.432	rgb(222,135,135)	1.9902	2,2
Hif3a	Myh10	0.92959	50.43	0.431	rgb(222,135,136)	1.9902	2,2
Hmga2	Sulf1	0.92959	50.43	0.431	rgb(222,135,135)	1.9902	2,2
Hmgb1	H60c	-0.92959	50.43	-4.3E-01	rgb(124,160,233)	1.9902	2,2
Hmgb3	Fam81a	0.92959	50.43	0.427	rgb(222,135,136)	1.9902	2,2
Hoxd4	Cd96	0.92959	50.43	0.432	rgb(222,135,135)	1.9902	2,2
Hsf4	Zfp536	0.92959	50.43	0.426	rgb(222,136,136)	1.9902	2,2
Ikzf2	Gucy1b3	0.92959	50.43	0.433	rgb(222,134,135)	1.9902	2,2
Irf1	Il15ra	0.92959	50.43	0.431	rgb(222,135,136)	1.9902	2,2
Irf1	Prdm1	0.92959	50.43	0.43	rgb(222,135,136)	1.9902	2,2
Irf2	Ly6e	0.92959	50.43	0.426	rgb(222,136,137)	1.9902	2,2
Irf5	Abhd4	0.92959	50.43	0.427	rgb(222,135,136)	1.9902	2,2
Irf5	Papss2	0.92959	50.43	0.425	rgb(222,136,137)	1.9902	2,2
Irf5	Ulk2	0.92959	50.43	0.432	rgb(222,134,135)	1.9902	2,2
Irf8	Bcl11b	0.92959	50.43	0.432	rgb(222,134,135)	1.9902	2,2
Irf8	Kcnk6	0.92959	50.43	0.427	rgb(222,135,136)	1.9902	2,2
Jdp2	Eif4ebp1	0.92959	50.43	0.428	rgb(222,135,136)	1.9902	2,2
Kdm5b	Pgm2	0.92959	50.43	0.432	rgb(222,135,135)	1.9902	2,2
Klf10	Ms4a4c	-0.92959	50.43	-4.3E-01	rgb(123,160,233)	1.9902	2,2
Klf2	Serpine1	-0.92959	50.43	-4.3E-01	rgb(123,160,234)	1.9902	2,2
Klf3	Fasl	0.92959	50.43	0.429	rgb(222,135,136)	1.9902	2,2
Klf9	Lzts2	0.92959	50.43	0.435	rgb(222,134,135)	1.9902	2,2
L3mbtl3	Cx3cl1	0.92959	50.43	0.434	rgb(222,134,135)	1.9902	2,2
L3mbtl3	Piga	-0.92959	50.43	-4.3E-01	rgb(123,160,234)	1.9902	2,2
Lhx6	Agap1	0.92959	50.43	0.426	rgb(222,136,136)	1.9902	2,2
Lin54	Sptlc1	-0.92959	50.43	-4.3E-01	rgb(124,160,233)	1.9902	2,2
Litaf	Nrn1	0.92959	50.43	0.429	rgb(222,135,136)	1.9902	2,2
Maff	Csrnp1	0.92959	50.43	0.431	rgb(222,135,136)	1.9902	2,2
Mafg	N4bp2l1	-0.92959	50.43	-4.3E-01	rgb(123,160,233)	1.9902	2,2
Msc	Capn2	0.92959	50.43	0.434	rgb(222,134,135)	1.9902	2,2
Msc	Svop	0.92959	50.43	0.43	rgb(222,135,136)	1.9902	2,2
Myc	Dcakd	0.92959	50.43	0.426	rgb(222,136,137)	1.9902	2,2
Naif1	Cutc	-0.92959	50.43	-4.3E-01	rgb(124,160,233)	1.9902	2,2
Ncoa3	Cutc	-0.92959	50.43	-4.3E-01	rgb(124,160,233)	1.9902	2,2
Ncoa3	Lrp8	0.92959	50.43	0.433	rgb(222,134,135)	1.9902	2,2
Nfatc1	Ermn	-0.92959	50.43	-4.3E-01	rgb(124,160,233)	1.9902	2,2
Nfatc4	Pde4a	0.92959	50.43	0.425	rgb(222,136,137)	1.9902	2,2
Nfe2	Pvt1	0.92959	50.43	0.427	rgb(222,136,136)	1.9902	2,2
Nfkb2	Dusp14	0.92959	50.43	0.43	rgb(222,135,136)	1.9902	2,2
Nr2f6	Wrnip1	0.92959	50.43	0.433	rgb(222,134,135)	1.9902	2,2
Nr4a2	Trim36	0.92959	50.43	0.425	rgb(222,136,137)	1.9902	2,2
Nr4a3	Eno3	0.92959	50.43	0.431	rgb(222,135,136)	1.9902	2,2
Plagl2	Hist1h1a	-0.92959	50.43	-4.3E-01	rgb(124,160,233)	1.9902	2,2
Pou2af1	Ptprf	0.92959	50.43	0.43	rgb(222,135,136)	1.9902	2,2
Pou6f1	Cxcr5	0.92959	50.43	0.426	rgb(222,136,137)	1.9902	2,2
Pou6f1	Otud7b	-0.92959	50.43	-4.3E-01	rgb(123,160,234)	1.9902	2,2
Rlf	Nudt8	-0.92959	50.43	-4.3E-01	rgb(124,160,233)	1.9902	2,2
Rora	Dst	0.92959	50.43	0.43	rgb(222,135,136)	1.9902	2,2
Rora	Lypd6b	-0.92959	50.43	-4.3E-01	rgb(125,161,233)	1.9902	2,2
Rreb1	Tacc2	0.92959	50.43	0.431	rgb(222,135,136)	1.9902	2,2
Satb1	Kif3a	0.92959	50.43	0.429	rgb(222,135,136)	1.9902	2,2
Scml4	Pten	0.92959	50.43	0.43	rgb(222,135,136)	1.9902	2,2
Scrt1	Slc41a2	0.92959	50.43	0.434	rgb(222,134,135)	1.9902	2,2
Sgsm2	Exoc2	0.92959	50.43	0.432	rgb(222,135,135)	1.9902	2,2
Sgsm2	Thoc3	-0.92959	50.43	-4.3E-01	rgb(124,161,233)	1.9902	2,2
Six5	Slco4a1	0.92959	50.43	0.43	rgb(222,135,136)	1.9902	2,2
Sp100	Kcnj14	-0.92959	50.43	-4.3E-01	rgb(123,160,233)	1.9902	2,2
Sp4	Bend4	0.92959	50.43	0.434	rgb(222,134,135)	1.9902	2,2
Spib	Bcl2l1	0.92959	50.43	0.433	rgb(222,134,135)	1.9902	2,2
Stat1	Ncf1	0.92959	50.43	0.433	rgb(222,134,135)	1.9902	2,2
Stat1	S1pr3	0.92959	50.43	0.426	rgb(222,136,136)	1.9902	2,2
Stat1	Tmem173	0.92959	50.43	0.427	rgb(222,135,136)	1.9902	2,2
Stat5b	Nrn1	-0.92959	50.43	-4.3E-01	rgb(123,160,233)	1.9902	2,2
Stat5b	Serinc5	0.92959	50.43	0.427	rgb(222,135,136)	1.9902	2,2
Stat5b	Usp22	0.92959	50.43	0.433	rgb(222,134,135)	1.9902	2,2
Stat5b	Zeb1	0.92959	50.43	0.429	rgb(222,135,136)	1.9902	2,2
Tbx21	Zfp362	-0.92959	50.43	-4.3E-01	rgb(124,161,233)	1.9902	2,2
Tead1	Aig1	-0.92959	50.43	-4.3E-01	rgb(123,160,233)	1.9902	2,2
Tet2	Ccl9	-0.92959	50.43	-4.3E-01	rgb(123,160,233)	1.9902	2,2
Thap3	Cox7a2l	0.92959	50.43	0.429	rgb(222,135,136)	1.9902	2,2
Tigd2	Ccr7	-0.92959	50.43	-4.3E-01	rgb(124,161,233)	1.9902	2,2
Tigd2	Marcks	0.92959	50.43	0.432	rgb(222,135,135)	1.9902	2,2
Tmf1	Pik3ca	0.92959	50.43	0.43	rgb(222,135,136)	1.9902	2,2
Trp53	Ercc5	-0.92959	50.43	-4.3E-01	rgb(123,160,233)	1.9902	2,2
Trps1	Gpr65	0.92959	50.43	0.428	rgb(222,135,136)	1.9902	2,2
Twist1	Dhrs3	0.92959	50.43	0.434	rgb(222,134,135)	1.9902	2,2
Twist1	Icosl	0.92959	50.43	0.432	rgb(222,135,135)	1.9902	2,2
Zbed3	Cox6a2	0.92959	50.43	0.43	rgb(222,135,136)	1.9902	2,2
Zbtb17	Adck1	0.92959	50.43	0.426	rgb(222,136,137)	1.9902	2,2
Zbtb32	Anxa2	0.92959	50.43	0.426	rgb(222,136,137)	1.9902	2,2
Zbtb33	Lyrm1	-0.92959	50.43	-4.3E-01	rgb(123,160,233)	1.9902	2,2
Zbtb4	Ppap2a	-0.92959	50.43	-4.3E-01	rgb(125,161,233)	1.9902	2,2
Zbtb4	Tsen2	-0.92959	50.43	-4.3E-01	rgb(125,161,233)	1.9902	2,2
Zbtb46	Serpinb6b	0.92959	50.43	0.427	rgb(222,135,136)	1.9902	2,2
Zbtb7b	Otud7b	0.92959	50.43	0.427	rgb(222,135,136)	1.9902	2,2
Zbtb7c	Enpp2	0.92959	50.43	0.429	rgb(222,135,136)	1.9902	2,2
Zeb2	Fas	0.92959	50.43	0.429	rgb(222,135,136)	1.9902	2,2
Zeb2	Nqo2	0.92959	50.43	0.428	rgb(222,135,136)	1.9902	2,2
Zfp112	Slc2a3	-0.92959	50.43	-4.3E-01	rgb(124,161,233)	1.9902	2,2
Zfp277	Myo10	-0.92959	50.43	-4.3E-01	rgb(123,160,233)	1.9902	2,2
Zfp280d	Clic1	-0.92959	50.43	-4.3E-01	rgb(124,160,233)	1.9902	2,2
Zfp341	Tnfrsf1a	0.92959	50.43	0.427	rgb(222,135,136)	1.9902	2,2
Zfp365	4632434I11Rik	0.92959	50.43	0.431	rgb(222,135,136)	1.9902	2,2
Zfp365	Slc19a2	0.92959	50.43	0.426	rgb(222,136,136)	1.9902	2,2
Zfp429	F2rl1	0.92959	50.43	0.428	rgb(222,135,136)	1.9902	2,2
Zfp444	Dnajc21	-0.92959	50.43	-4.3E-01	rgb(124,161,233)	1.9902	2,2
Zfp467	Ar	0.92959	50.43	0.426	rgb(222,136,136)	1.9902	2,2
Zfp467	Cxcr6	-0.92959	50.43	-4.3E-01	rgb(124,160,233)	1.9902	2,2
Zfp467	Siglec5	0.92959	50.43	0.432	rgb(222,134,135)	1.9902	2,2
Zfp473	Crat	0.92959	50.43	0.432	rgb(222,135,135)	1.9902	2,2
Zfp524	Uqcrq	0.92959	50.43	0.428	rgb(222,135,136)	1.9902	2,2
Zfp64	Erap1	-0.92959	50.43	-4.3E-01	rgb(123,160,233)	1.9902	2,2
Zfp750	Pfkp	-0.92959	50.43	-4.3E-01	rgb(124,161,233)	1.9902	2,2
Zfp91	Malt1	0.92959	50.43	0.425	rgb(222,136,137)	1.9902	2,2
Zfp934	Agap1	0.92959	50.43	0.428	rgb(222,135,136)	1.9902	2,2
Zfp945	Il12rb1	-0.92959	50.43	-4.3E-01	rgb(123,160,234)	1.9902	2,2
Zfp956	Adrb2	0.92959	50.43	0.434	rgb(222,134,135)	1.9902	2,2
Zfp960	Rnf150	-0.92959	50.43	-4.3E-01	rgb(123,160,233)	1.9902	2,2
Zik1	Apitd1	0.92959	50.43	0.43	rgb(222,135,136)	1.9902	2,2
Zkscan1	Zfp317	0.92959	50.43	0.427	rgb(222,136,136)	1.9902	2,2
Zkscan17	Eef2k	0.92959	50.43	0.428	rgb(222,135,136)	1.9902	2,2
Etv6	Marveld1	-0.92788	50.42	-4.2E-01	rgb(126,162,233)	1.99	2,2
Rorc	Il17a	0.92788	50.42	0.419	rgb(222,137,138)	1.99	None
Rorc	Scn1b	0.92788	50.42	0.424	rgb(222,136,137)	1.99	None
Stat3	Arid5a	0.92788	50.42	0.417	rgb(222,137,138)	1.99	None
Stat3	Hif1a	0.92788	50.42	0.423	rgb(222,136,137)	1.99	None
Adnp	Rraga	0.92788	50.42	0.423	rgb(222,136,137)	1.99	2,2
Aebp2	Zdhhc15	-0.92788	50.42	-4.2E-01	rgb(125,161,233)	1.99	2,2
Ahctf1	Sertad3	-0.92788	50.42	-4.2E-01	rgb(126,162,233)	1.99	2,2
Ahrr	Cpox	0.92788	50.42	0.416	rgb(222,138,138)	1.99	2,2
Ahrr	Myo1f	0.92788	50.42	0.421	rgb(222,137,137)	1.99	2,2
Ahrr	Prr5l	0.92788	50.42	0.419	rgb(222,137,138)	1.99	2,2
Arntl2	B3galnt1	0.92788	50.42	0.424	rgb(222,136,137)	1.99	2,2
Atmin	5830416P10Rik	0.92788	50.42	0.418	rgb(222,137,138)	1.99	2,2
Bach1	Rasgrp2	0.92788	50.42	0.418	rgb(222,137,138)	1.99	2,2
Bcl6	Il17re	0.92788	50.42	0.416	rgb(222,137,138)	1.99	2,2
Bhlhe40	Ermn	0.92788	50.42	0.419	rgb(222,137,138)	1.99	2,2
Bhlhe40	Fam129a	0.92788	50.42	0.418	rgb(222,137,138)	1.99	2,2
Cenpt	Gprc5a	0.92788	50.42	0.424	rgb(222,136,137)	1.99	2,2
Creb3l2	Ncs1	0.92788	50.42	0.418	rgb(222,137,138)	1.99	2,2
Creb3l2	Slc30a1	-0.92788	50.42	-4.2E-01	rgb(125,161,233)	1.99	2,2
Cux1	Rgs19	0.92788	50.42	0.423	rgb(222,136,137)	1.99	2,2
Dach2	Gnb5	0.92788	50.42	0.42	rgb(222,137,138)	1.99	2,2
Ddit3	Adm2	0.92788	50.42	0.417	rgb(222,137,138)	1.99	2,2
Ddit3	Cox6a2	0.92788	50.42	0.422	rgb(222,136,137)	1.99	2,2
Dmrt1	Tacc2	0.92788	50.42	0.42	rgb(222,137,138)	1.99	2,2
Dot1l	Ypel5	-0.92788	50.42	-4.2E-01	rgb(127,162,233)	1.99	2,2
Dzip1	Pdgfrb	0.92788	50.42	0.42	rgb(222,137,138)	1.99	2,2
Ebf1	Ermn	0.92788	50.42	0.421	rgb(222,137,137)	1.99	2,2
Elf1	Herc4	0.92788	50.42	0.421	rgb(222,137,138)	1.99	2,2
Elk3	Ckap4	0.92788	50.42	0.418	rgb(222,137,138)	1.99	2,2
Elk3	Fam53b	0.92788	50.42	0.423	rgb(222,136,137)	1.99	2,2
Elk3	Kctd14	0.92788	50.42	0.425	rgb(222,136,137)	1.99	2,2
Elk3	Pla1a	0.92788	50.42	0.422	rgb(222,136,137)	1.99	2,2
Elk4	Polr3b	0.92788	50.42	0.424	rgb(222,136,137)	1.99	2,2
Epas1	Calcrl	0.92788	50.42	0.417	rgb(222,137,138)	1.99	2,2
Epas1	Slc7a8	0.92788	50.42	0.418	rgb(222,137,138)	1.99	2,2
Erg	Ikzf2	0.92788	50.42	0.423	rgb(222,136,137)	1.99	2,2
Ets2	Ptpn1	-0.92788	50.42	-4.2E-01	rgb(126,162,233)	1.99	2,2
Etv4	Aldh1l2	0.92788	50.42	0.42	rgb(222,137,138)	1.99	2,2
Etv5	Spem1	-0.92788	50.42	-4.2E-01	rgb(126,162,233)	1.99	2,2
Fos	Ets2	0.92788	50.42	0.42	rgb(222,137,138)	1.99	2,2
Fosl1	Ptp4a3	0.92788	50.42	0.421	rgb(222,137,137)	1.99	2,2
Foxa1	Tmem59l	0.92788	50.42	0.415	rgb(222,138,139)	1.99	2,2
Foxf2	Dusp6	0.92788	50.42	0.42	rgb(222,137,138)	1.99	2,2
Foxo3	Igf2r	0.92788	50.42	0.421	rgb(222,137,137)	1.99	2,2
Foxo3	Narf	0.92788	50.42	0.421	rgb(222,137,137)	1.99	2,2
Gtf2ird1	Rps6ka2	0.92788	50.42	0.424	rgb(222,136,137)	1.99	2,2
Hes1	Snhg6	0.92788	50.42	0.424	rgb(222,136,137)	1.99	2,2
Hey1	Plekha6	0.92788	50.42	0.42	rgb(222,137,138)	1.99	2,2
Hey1	Rad52	0.92788	50.42	0.425	rgb(222,136,137)	1.99	2,2
Hif3a	2900026A02Rik	0.92788	50.42	0.424	rgb(222,136,137)	1.99	2,2
Hif3a	Kbtbd13	0.92788	50.42	0.423	rgb(222,136,137)	1.99	2,2
Hif3a	Wdr54	0.92788	50.42	0.421	rgb(222,137,137)	1.99	2,2
Hlf	Hemk1	-0.92788	50.42	-4.2E-01	rgb(126,162,233)	1.99	2,2
Hmgb3	Tbc1d4	0.92788	50.42	0.416	rgb(222,138,138)	1.99	2,2
Ikzf2	Cnnm3	0.92788	50.42	0.421	rgb(222,137,137)	1.99	2,2
Ikzf2	Fam81a	0.92788	50.42	0.424	rgb(222,136,137)	1.99	2,2
Ikzf2	Mmd	0.92788	50.42	0.419	rgb(222,137,138)	1.99	2,2
Ikzf2	Srxn1	-0.92788	50.42	-4.2E-01	rgb(127,162,233)	1.99	2,2
Ikzf5	Exoc6	-0.92788	50.42	-4.2E-01	rgb(125,161,233)	1.99	2,2
Irf1	Fas	0.92788	50.42	0.424	rgb(222,136,137)	1.99	2,2
Irf2	Gatsl2	0.92788	50.42	0.418	rgb(222,137,138)	1.99	2,2
Irf2	Tnfrsf1a	0.92788	50.42	0.423	rgb(222,136,137)	1.99	2,2
Irf2	Zfp395	0.92788	50.42	0.424	rgb(222,136,137)	1.99	2,2
Irf5	Ccng2	0.92788	50.42	0.419	rgb(222,137,138)	1.99	2,2
Irf8	Ppard	0.92788	50.42	0.418	rgb(222,137,138)	1.99	2,2
Jund	Tor3a	0.92788	50.42	0.418	rgb(222,137,138)	1.99	2,2
Kdm2b	2310007L24Rik	-0.92788	50.42	-4.2E-01	rgb(125,161,233)	1.99	2,2
Kdm2b	Lrch1	0.92788	50.42	0.419	rgb(222,137,138)	1.99	2,2
Kdm5b	Ndrg1	0.92788	50.42	0.423	rgb(222,136,137)	1.99	2,2
Klf7	Tbc1d4	-0.92788	50.42	-4.2E-01	rgb(125,161,233)	1.99	2,2
L3mbtl3	Dpy19l3	-0.92788	50.42	-4.2E-01	rgb(126,161,233)	1.99	2,2
Litaf	Plxnc1	0.92788	50.42	0.419	rgb(222,137,138)	1.99	2,2
Litaf	Slamf7	0.92788	50.42	0.419	rgb(222,137,138)	1.99	2,2
Lyl1	Gpnmb	0.92788	50.42	0.422	rgb(222,136,137)	1.99	2,2
Mbnl2	Vdr	0.92788	50.42	0.416	rgb(222,138,138)	1.99	2,2
Mef2b	Blvrb	0.92788	50.42	0.421	rgb(222,137,138)	1.99	2,2
Mtf2	Gpr18	-0.92788	50.42	-4.2E-01	rgb(126,162,233)	1.99	2,2
Myb	Ctss	0.92788	50.42	0.424	rgb(222,136,137)	1.99	2,2
Myb	Slc26a10	0.92788	50.42	0.418	rgb(222,137,138)	1.99	2,2
Ncoa1	Chchd7	-0.92788	50.42	-4.2E-01	rgb(126,162,233)	1.99	2,2
Ncoa1	Eci1	-0.92788	50.42	-4.2E-01	rgb(125,161,233)	1.99	2,2
Ncoa1	Erc1	0.92788	50.42	0.424	rgb(222,136,137)	1.99	2,2
Nfatc4	Lrp11	0.92788	50.42	0.417	rgb(222,137,138)	1.99	2,2
Nfkb2	Rab11fip1	0.92788	50.42	0.423	rgb(222,136,137)	1.99	2,2
Nkx1-2	Lypd6b	0.92788	50.42	0.415	rgb(222,138,139)	1.99	2,2
Npas2	Bcl2l11	-0.92788	50.42	-4.2E-01	rgb(126,162,233)	1.99	2,2
Nr4a1	Cdk6	-0.92788	50.42	-4.2E-01	rgb(125,161,233)	1.99	2,2
Nr4a1	Rrad	0.92788	50.42	0.417	rgb(222,137,138)	1.99	2,2
Nr4a2	Bcl11b	-0.92788	50.42	-4.2E-01	rgb(126,161,233)	1.99	2,2
Nr4a2	Iqcf3	0.92788	50.42	0.421	rgb(222,137,137)	1.99	2,2
Patz1	Ap4m1	0.92788	50.42	0.423	rgb(222,136,137)	1.99	2,2
Phf1	Dab2ip	-0.92788	50.42	-4.2E-01	rgb(125,161,233)	1.99	2,2
Pou2f2	Klri2	-0.92788	50.42	-4.2E-01	rgb(126,162,233)	1.99	2,2
Prdm1	Abcd3	-0.92788	50.42	-4.2E-01	rgb(125,161,233)	1.99	2,2
Rarg	Dnajc21	-0.92788	50.42	-4.2E-01	rgb(126,162,233)	1.99	2,2
Rbpj	Ccdc141	-0.92788	50.42	-4.2E-01	rgb(127,162,233)	1.99	2,2
Rlf	Dctpp1	-0.92788	50.42	-4.2E-01	rgb(126,161,233)	1.99	2,2
Rxra	Ptpn11	0.92788	50.42	0.417	rgb(222,137,138)	1.99	2,2
Scml4	4930481A15Rik	0.92788	50.42	0.415	rgb(222,138,139)	1.99	2,2
Scml4	Itm2a	0.92788	50.42	0.421	rgb(222,137,137)	1.99	2,2
Scrt1	Ppap2c	0.92788	50.42	0.425	rgb(222,136,137)	1.99	2,2
Sgsm2	Pdpn	-0.92788	50.42	-4.2E-01	rgb(125,161,233)	1.99	2,2
Sox5	Itga3	0.92788	50.42	0.425	rgb(222,136,137)	1.99	2,2
Sox5	Ubash3a	-0.92788	50.42	-4.2E-01	rgb(125,161,233)	1.99	2,2
Sp4	Mctp2	0.92788	50.42	0.419	rgb(222,137,138)	1.99	2,2
Sp6	Sema4f	-0.92788	50.42	-4.2E-01	rgb(125,161,233)	1.99	2,2
Spib	Snx11	0.92788	50.42	0.424	rgb(222,136,137)	1.99	2,2
Srebf1	Tyw1	0.92788	50.42	0.419	rgb(222,137,138)	1.99	2,2
St18	Cd180	0.92788	50.42	0.421	rgb(222,137,137)	1.99	2,2
Tead1	Nav2	0.92788	50.42	0.418	rgb(222,137,138)	1.99	2,2
Thap1	Ski	-0.92788	50.42	-4.2E-01	rgb(126,162,233)	1.99	2,2
Thap3	Crip1	0.92788	50.42	0.421	rgb(222,137,137)	1.99	2,2
Thap3	Fastkd2	-0.92788	50.42	-4.2E-01	rgb(126,162,233)	1.99	2,2
Trerf1	Tmem176b	0.92788	50.42	0.423	rgb(222,136,137)	1.99	2,2
Tulp3	Egln3	0.92788	50.42	0.422	rgb(222,136,137)	1.99	2,2
Tulp3	Hist3h2a	-0.92788	50.42	-4.2E-01	rgb(125,161,233)	1.99	2,2
Vax2	S1pr2	0.92788	50.42	0.421	rgb(222,137,137)	1.99	2,2
Vdr	Ehbp1l1	0.92788	50.42	0.419	rgb(222,137,138)	1.99	2,2
Vdr	Fbln1	0.92788	50.42	0.421	rgb(222,137,137)	1.99	2,2
Vdr	Leprel4	0.92788	50.42	0.419	rgb(222,137,138)	1.99	2,2
Xbp1	Gemin6	-0.92788	50.42	-4.2E-01	rgb(127,162,233)	1.99	2,2
Xbp1	Rhoq	0.92788	50.42	0.424	rgb(222,136,137)	1.99	2,2
Zbtb1	Slamf6	0.92788	50.42	0.424	rgb(222,136,137)	1.99	2,2
Zbtb17	Cln5	-0.92788	50.42	-4.2E-01	rgb(125,161,233)	1.99	2,2
Zbtb32	Atxn1	0.92788	50.42	0.421	rgb(222,137,137)	1.99	2,2
Zbtb33	Phf6	0.92788	50.42	0.425	rgb(222,136,137)	1.99	2,2
Zbtb38	Ppp2r5b	0.92788	50.42	0.425	rgb(222,136,137)	1.99	2,2
Zbtb4	Dctpp1	-0.92788	50.42	-4.2E-01	rgb(126,161,233)	1.99	2,2
Zbtb4	Dlst	-0.92788	50.42	-4.2E-01	rgb(126,162,233)	1.99	2,2
Zbtb4	Lbh	0.92788	50.42	0.42	rgb(222,137,138)	1.99	2,2
Zbtb5	Dffb	0.92788	50.42	0.418	rgb(222,137,138)	1.99	2,2
Zbtb7c	Fgf7	0.92788	50.42	0.42	rgb(222,137,138)	1.99	2,2
Zfhx3	Zfp536	0.92788	50.42	0.421	rgb(222,137,137)	1.99	2,2
Zfp146	Batf3	-0.92788	50.42	-4.2E-01	rgb(125,161,233)	1.99	2,2
Zfp2	Ehbp1	0.92788	50.42	0.419	rgb(222,137,138)	1.99	2,2
Zfp280b	Kcnk6	0.92788	50.42	0.418	rgb(222,137,138)	1.99	2,2
Zfp35	Dusp12	0.92788	50.42	0.416	rgb(222,138,138)	1.99	2,2
Zfp365	Zmat3	0.92788	50.42	0.423	rgb(222,136,137)	1.99	2,2
Zfp385a	9230114K14Rik	0.92788	50.42	0.417	rgb(222,137,138)	1.99	2,2
Zfp385a	Fam198b	0.92788	50.42	0.424	rgb(222,136,137)	1.99	2,2
Zfp385a	Rhod	0.92788	50.42	0.417	rgb(222,137,138)	1.99	2,2
Zfp429	Trim12a	0.92788	50.42	0.424	rgb(222,136,137)	1.99	2,2
Zfp467	Acsbg1	-0.92788	50.42	-4.2E-01	rgb(126,162,233)	1.99	2,2
Zfp467	Myo10	-0.92788	50.42	-4.2E-01	rgb(126,162,233)	1.99	2,2
Zfp473	Cd96	-0.92788	50.42	-4.2E-01	rgb(125,161,233)	1.99	2,2
Zfp473	Efna1	0.92788	50.42	0.423	rgb(222,136,137)	1.99	2,2
Zfp473	Maged1	0.92788	50.42	0.418	rgb(222,137,138)	1.99	2,2
Zfp513	Wdr54	-0.92788	50.42	-4.2E-01	rgb(127,162,233)	1.99	2,2
Zfp608	Nppc	0.92788	50.42	0.419	rgb(222,137,138)	1.99	2,2
Zfp618	Trpa1	0.92788	50.42	0.417	rgb(222,137,138)	1.99	2,2
Zfp629	Prkrir	0.92788	50.42	0.418	rgb(222,137,138)	1.99	2,2
Zfp719	Trmt11	0.92788	50.42	0.415	rgb(222,138,139)	1.99	2,2
Zfp750	Ttll9	0.92788	50.42	0.418	rgb(222,137,138)	1.99	2,2
Zfp771	Tyw1	0.92788	50.42	0.417	rgb(222,137,138)	1.99	2,2
Zfp777	Cnnm3	0.92788	50.42	0.417	rgb(222,137,138)	1.99	2,2
Zfp831	Inpp4a	0.92788	50.42	0.424	rgb(222,136,137)	1.99	2,2
Zfp831	Lax1	0.92788	50.42	0.423	rgb(222,136,137)	1.99	2,2
Zfp831	Smarca2	0.92788	50.42	0.423	rgb(222,136,137)	1.99	2,2
Zfp831	Tns1	0.92788	50.42	0.42	rgb(222,137,138)	1.99	2,2
Zfp960	BC029722	0.92788	50.42	0.416	rgb(222,137,138)	1.99	2,2
Zfp960	Glrp1	-0.92788	50.42	-4.2E-01	rgb(127,162,233)	1.99	2,2
Zfp960	Masp2	0.92788	50.42	0.424	rgb(222,136,137)	1.99	2,2
Zfp960	Rps6	-0.92788	50.42	-4.2E-01	rgb(126,161,233)	1.99	2,2
Zfp960	Tex15	0.92788	50.42	0.42	rgb(222,137,138)	1.99	2,2
Zhx2	Ppp3cc	-0.92788	50.42	-4.2E-01	rgb(127,162,233)	1.99	2,2
Zhx2	Sema6b	-0.92788	50.42	-4.2E-01	rgb(126,162,233)	1.99	2,2
Zkscan17	Icam2	-0.92788	50.42	-4.2E-01	rgb(126,162,233)	1.99	2,2
Zzz3	Tmem205	-0.92788	50.42	-4.2E-01	rgb(126,161,233)	1.99	2,2
Hif1a	Ncoa2	-0.92616	50.41	-4.1E-01	rgb(129,163,232)	1.9898	2,2
Rorc	Capg	0.92616	50.41	0.415	rgb(222,138,139)	1.9898	None
Rorc	Il1r1	0.92616	50.41	0.408	rgb(221,139,140)	1.9898	None
Stat3	Bcl3	0.92616	50.41	0.409	rgb(221,139,140)	1.9898	None
Aebp2	Ust	0.92616	50.41	0.415	rgb(222,138,139)	1.9898	2,2
Ahrr	Procr	0.92616	50.41	0.407	rgb(221,139,140)	1.9898	2,2
Ahrr	Treml2	0.92616	50.41	0.411	rgb(222,138,139)	1.9898	2,2
Arid2	Smurf2	0.92616	50.41	0.407	rgb(221,139,140)	1.9898	2,2
Arid5a	Asf1a	-0.92616	50.41	-4.1E-01	rgb(127,163,233)	1.9898	2,2
Arntl2	Serpinb9b	0.92616	50.41	0.405	rgb(221,140,140)	1.9898	2,2
Atf5	Rab39b	0.92616	50.41	0.415	rgb(222,138,139)	1.9898	2,2
Atmin	Il15ra	0.92616	50.41	0.414	rgb(222,138,139)	1.9898	2,2
Atmin	Slc29a3	0.92616	50.41	0.409	rgb(222,139,140)	1.9898	2,2
C030039L03Rik	Smtnl2	0.92616	50.41	0.408	rgb(221,139,140)	1.9898	2,2
C030039L03Rik	Sult4a1	0.92616	50.41	0.412	rgb(222,138,139)	1.9898	2,2
Casz1	Nsmaf	-0.92616	50.41	-4.1E-01	rgb(129,163,232)	1.9898	2,2
Ccdc17	Gm6225	0.92616	50.41	0.406	rgb(221,139,140)	1.9898	2,2
Cebpb	Pm20d1	-0.92616	50.41	-4.1E-01	rgb(128,163,233)	1.9898	2,2
Cebpg	Sdcbp2	0.92616	50.41	0.406	rgb(221,139,140)	1.9898	2,2
Cenpb	Tnk2	0.92616	50.41	0.411	rgb(222,138,139)	1.9898	2,2
Creb3l2	Cd83	-0.92616	50.41	-4.1E-01	rgb(129,163,232)	1.9898	2,2
Creb3l2	Fam83g	0.92616	50.41	0.414	rgb(222,138,139)	1.9898	2,2
Creb3l2	Prkcd	-0.92616	50.41	-4.1E-01	rgb(129,164,232)	1.9898	2,2
Creb3l2	Rbmx	-0.92616	50.41	-4.1E-01	rgb(128,163,233)	1.9898	2,2
Cxxc5	Cnih3	-0.92616	50.41	-4.1E-01	rgb(129,163,232)	1.9898	2,2
Cxxc5	Fam174b	0.92616	50.41	0.411	rgb(222,139,139)	1.9898	2,2
Dpf1	Plcd1	0.92616	50.41	0.406	rgb(221,140,140)	1.9898	2,2
Drap1	Ptprcap	0.92616	50.41	0.405	rgb(221,140,140)	1.9898	2,2
Dzip1	Nlrc5	0.92616	50.41	0.406	rgb(221,140,140)	1.9898	2,2
Dzip1	Smarca2	0.92616	50.41	0.413	rgb(222,138,139)	1.9898	2,2
Elf1	Cd226	0.92616	50.41	0.413	rgb(222,138,139)	1.9898	2,2
Elk3	Ergic1	0.92616	50.41	0.414	rgb(222,138,139)	1.9898	2,2
Elk3	Il7r	-0.92616	50.41	-4.1E-01	rgb(129,164,232)	1.9898	2,2
Erg	L3mbtl3	0.92616	50.41	0.405	rgb(221,140,140)	1.9898	2,2
Ets1	Fli1	0.92616	50.41	0.411	rgb(222,139,139)	1.9898	2,2
Ets1	Plcg1	0.92616	50.41	0.41	rgb(222,139,139)	1.9898	2,2
Fli1	B4galt1	0.92616	50.41	0.412	rgb(222,138,139)	1.9898	2,2
Foxn3	Hexim1	0.92616	50.41	0.411	rgb(222,139,139)	1.9898	2,2
Foxp1	Rnf19b	-0.92616	50.41	-4.1E-01	rgb(128,163,233)	1.9898	2,2
Foxp2	Slc6a6	0.92616	50.41	0.406	rgb(221,139,140)	1.9898	2,2
Gata1	Gypc	-0.92616	50.41	-4.1E-01	rgb(127,162,233)	1.9898	2,2
Gata3	Tnfsf8	0.92616	50.41	0.407	rgb(221,139,140)	1.9898	2,2
Gfi1	Apol9b	-0.92616	50.41	-4.1E-01	rgb(127,162,233)	1.9898	2,2
Gfi1	B4galt1	-0.92616	50.41	-4.1E-01	rgb(128,163,233)	1.9898	2,2
Gfi1	Bmyc	-0.92616	50.41	-4.1E-01	rgb(129,163,232)	1.9898	2,2
Glis2	Tcf7l1	0.92616	50.41	0.415	rgb(222,138,139)	1.9898	2,2
Gm13157	Cnnm4	-0.92616	50.41	-4.1E-01	rgb(128,163,233)	1.9898	2,2
Hic1	Itpr1	0.92616	50.41	0.407	rgb(221,139,140)	1.9898	2,2
Hif3a	Stc1	0.92616	50.41	0.414	rgb(222,138,139)	1.9898	2,2
Hlx	Ppm1j	0.92616	50.41	0.411	rgb(222,139,139)	1.9898	2,2
Hmga2	Lmo7	0.92616	50.41	0.407	rgb(221,139,140)	1.9898	2,2
Hmgb3	Nrgn	0.92616	50.41	0.411	rgb(222,138,139)	1.9898	2,2
Hmgb3	Pla2g4f	0.92616	50.41	0.414	rgb(222,138,139)	1.9898	2,2
Homez	Id2	-0.92616	50.41	-4.1E-01	rgb(127,162,233)	1.9898	2,2
Ikzf2	Dip2b	0.92616	50.41	0.409	rgb(221,139,140)	1.9898	2,2
Ikzf2	Drd3	0.92616	50.41	0.41	rgb(222,139,140)	1.9898	2,2
Ikzf3	Itpr1	-0.92616	50.41	-4.1E-01	rgb(128,163,233)	1.9898	2,2
Ikzf5	Cs	-0.92616	50.41	-4.1E-01	rgb(129,164,232)	1.9898	2,2
Insm1	St7	0.92616	50.41	0.411	rgb(222,138,139)	1.9898	2,2
Irf1	Gbp2	0.92616	50.41	0.41	rgb(222,139,140)	1.9898	2,2
Irf1	Vdr	-0.92616	50.41	-4.1E-01	rgb(128,163,233)	1.9898	2,2
Irf5	Mab21l3	0.92616	50.41	0.41	rgb(222,139,139)	1.9898	2,2
Irf7	Oas1c	0.92616	50.41	0.406	rgb(221,140,140)	1.9898	2,2
Irf8	Foxp3	0.92616	50.41	0.409	rgb(222,139,140)	1.9898	2,2
Kdm2b	Capg	-0.92616	50.41	-4.1E-01	rgb(129,163,232)	1.9898	2,2
Kdm2b	Dnmt3a	0.92616	50.41	0.414	rgb(222,138,139)	1.9898	2,2
Kdm2b	Ly9	0.92616	50.41	0.412	rgb(222,138,139)	1.9898	2,2
Kdm2b	Tdrkh	-0.92616	50.41	-4.1E-01	rgb(128,163,233)	1.9898	2,2
Klf6	Upb1	0.92616	50.41	0.406	rgb(221,139,140)	1.9898	2,2
Klf7	Pik3ip1	0.92616	50.41	0.409	rgb(221,139,140)	1.9898	2,2
Lef1	Bahcc1	0.92616	50.41	0.407	rgb(221,139,140)	1.9898	2,2
Lhx6	Nfkbie	-0.92616	50.41	-4.1E-01	rgb(127,163,233)	1.9898	2,2
Mafg	Amz1	0.92616	50.41	0.415	rgb(222,138,139)	1.9898	2,2
Mafg	Ankmy2	-0.92616	50.41	-4.1E-01	rgb(127,162,233)	1.9898	2,2
Mafg	Sh3kbp1	-0.92616	50.41	-4.1E-01	rgb(128,163,233)	1.9898	2,2
Mbnl2	Prodh	-0.92616	50.41	-4.1E-01	rgb(128,163,233)	1.9898	2,2
Mef2b	Auts2	0.92616	50.41	0.406	rgb(221,139,140)	1.9898	2,2
Meis3	Cd80	-0.92616	50.41	-4.1E-01	rgb(129,163,232)	1.9898	2,2
Msc	Zfp334	0.92616	50.41	0.407	rgb(221,139,140)	1.9898	2,2
Mtf2	Mt1	-0.92616	50.41	-4.1E-01	rgb(128,163,233)	1.9898	2,2
Mxd4	Dcp2	-0.92616	50.41	-4.1E-01	rgb(129,163,232)	1.9898	2,2
Mxd4	Lgals3	0.92616	50.41	0.412	rgb(222,138,139)	1.9898	2,2
Mxi1	Ndrg2	0.92616	50.41	0.411	rgb(222,138,139)	1.9898	2,2
Myb	Cd86	0.92616	50.41	0.413	rgb(222,138,139)	1.9898	2,2
Myb	Slc14a1	0.92616	50.41	0.406	rgb(221,140,140)	1.9898	2,2
Ncoa1	Edaradd	-0.92616	50.41	-4.1E-01	rgb(127,163,233)	1.9898	2,2
Ncoa1	Wdfy2	0.92616	50.41	0.413	rgb(222,138,139)	1.9898	2,2
Nfatc4	Cecr6	0.92616	50.41	0.405	rgb(221,140,140)	1.9898	2,2
Nfkb1	Avpi1	-0.92616	50.41	-4.1E-01	rgb(127,163,233)	1.9898	2,2
Nfkb1	Scn5a	0.92616	50.41	0.41	rgb(222,139,139)	1.9898	2,2
Nkrf	Usp54	0.92616	50.41	0.408	rgb(221,139,140)	1.9898	2,2
Nkx1-2	Tgoln1	-0.92616	50.41	-4.1E-01	rgb(128,163,233)	1.9898	2,2
Npas2	Atp11a	0.92616	50.41	0.412	rgb(222,138,139)	1.9898	2,2
Npas2	Dsp	0.92616	50.41	0.409	rgb(221,139,140)	1.9898	2,2
Npas2	Inpp5b	0.92616	50.41	0.413	rgb(222,138,139)	1.9898	2,2
Npas2	Tmem125	0.92616	50.41	0.405	rgb(221,140,140)	1.9898	2,2
Nr4a2	Fam46c	-0.92616	50.41	-4.1E-01	rgb(129,163,232)	1.9898	2,2
Nr4a2	Ms4a6c	0.92616	50.41	0.41	rgb(222,139,139)	1.9898	2,2
Ovol2	Sgip1	0.92616	50.41	0.415	rgb(222,138,139)	1.9898	2,2
Pbx2	Mpdu1	-0.92616	50.41	-4.1E-01	rgb(129,163,232)	1.9898	2,2
Phf20	Thrb	-0.92616	50.41	-4.1E-01	rgb(128,163,233)	1.9898	2,2
Plagl1	Ap3b1	0.92616	50.41	0.409	rgb(222,139,140)	1.9898	2,2
Pou2af1	Rbms2	0.92616	50.41	0.408	rgb(221,139,140)	1.9898	2,2
Pou6f1	Pde2a	0.92616	50.41	0.41	rgb(222,139,139)	1.9898	2,2
Pparg	Adora2b	0.92616	50.41	0.411	rgb(222,138,139)	1.9898	2,2
Pparg	Tex15	0.92616	50.41	0.407	rgb(221,139,140)	1.9898	2,2
Rest	Cstf2t	0.92616	50.41	0.408	rgb(221,139,140)	1.9898	2,2
Rlf	Narf	0.92616	50.41	0.411	rgb(222,138,139)	1.9898	2,2
Rlf	Pik3ca	0.92616	50.41	0.414	rgb(222,138,139)	1.9898	2,2
Rora	Cd276	-0.92616	50.41	-4.1E-01	rgb(127,162,233)	1.9898	2,2
Runx3	Ipmk	0.92616	50.41	0.412	rgb(222,138,139)	1.9898	2,2
Rxra	Plac8	-0.92616	50.41	-4.1E-01	rgb(128,163,233)	1.9898	2,2
Satb1	Nppc	-0.92616	50.41	-4.1E-01	rgb(129,163,232)	1.9898	2,2
Scrt1	Aldoc	0.92616	50.41	0.406	rgb(221,139,140)	1.9898	2,2
Six1	Calca	0.92616	50.41	0.411	rgb(222,138,139)	1.9898	2,2
Six1	Twist1	0.92616	50.41	0.41	rgb(222,139,140)	1.9898	2,2
Six5	Pigb	0.92616	50.41	0.414	rgb(222,138,139)	1.9898	2,2
Skil	Tnn	0.92616	50.41	0.413	rgb(222,138,139)	1.9898	2,2
Sox5	Ccr8	-0.92616	50.41	-4.1E-01	rgb(129,164,232)	1.9898	2,2
Sox5	Rnh1	0.92616	50.41	0.411	rgb(222,139,139)	1.9898	2,2
Sp4	Tyms	-0.92616	50.41	-4.1E-01	rgb(128,163,233)	1.9898	2,2
Sp6	D930048N14Rik	-0.92616	50.41	-4.1E-01	rgb(128,163,233)	1.9898	2,2
Spib	Lrrc28	0.92616	50.41	0.412	rgb(222,138,139)	1.9898	2,2
Spib	Ly96	0.92616	50.41	0.414	rgb(222,138,139)	1.9898	2,2
Stat1	Lgals7	-0.92616	50.41	-4.1E-01	rgb(128,163,233)	1.9898	2,2
Tal2	Fbn2	0.92616	50.41	0.407	rgb(221,139,140)	1.9898	2,2
Tbx21	Itga5	0.92616	50.41	0.409	rgb(221,139,140)	1.9898	2,2
Tcf12	Dhrs1	-0.92616	50.41	-4.1E-01	rgb(128,163,233)	1.9898	2,2
Terf1	2310033P09Rik	0.92616	50.41	0.413	rgb(222,138,139)	1.9898	2,2
Terf1	Mtmr7	-0.92616	50.41	-4.1E-01	rgb(127,162,233)	1.9898	2,2
Tet3	Cnnm3	0.92616	50.41	0.413	rgb(222,138,139)	1.9898	2,2
Trerf1	Syt11	0.92616	50.41	0.409	rgb(221,139,140)	1.9898	2,2
Trps1	Adam19	0.92616	50.41	0.409	rgb(222,139,140)	1.9898	2,2
Trps1	Ctnnd1	0.92616	50.41	0.41	rgb(222,139,139)	1.9898	2,2
Tulp3	Cndp2	0.92616	50.41	0.413	rgb(222,138,139)	1.9898	2,2
Twist1	Cdkn2b	0.92616	50.41	0.413	rgb(222,138,139)	1.9898	2,2
Twist1	Penk	0.92616	50.41	0.413	rgb(222,138,139)	1.9898	2,2
Vax2	Gap43	0.92616	50.41	0.407	rgb(221,139,140)	1.9898	2,2
Vax2	Il12rb1	0.92616	50.41	0.407	rgb(221,139,140)	1.9898	2,2
Zbed6	Cnot1	0.92616	50.41	0.41	rgb(222,139,139)	1.9898	2,2
Zbtb17	Hexb	-0.92616	50.41	-4.1E-01	rgb(127,162,233)	1.9898	2,2
Zbtb32	Pck2	0.92616	50.41	0.41	rgb(222,139,139)	1.9898	2,2
Zbtb38	Fam20c	0.92616	50.41	0.406	rgb(221,140,140)	1.9898	2,2
Zbtb38	Itpr1	0.92616	50.41	0.412	rgb(222,138,139)	1.9898	2,2
Zbtb4	Hspa4l	0.92616	50.41	0.415	rgb(222,138,139)	1.9898	2,2
Zbtb46	Nfkb2	0.92616	50.41	0.407	rgb(221,139,140)	1.9898	2,2
Zbtb46	Phlda3	0.92616	50.41	0.409	rgb(222,139,140)	1.9898	2,2
Zbtb7b	Pbx2	0.92616	50.41	0.408	rgb(221,139,140)	1.9898	2,2
Zbtb7c	Nek6	0.92616	50.41	0.411	rgb(222,138,139)	1.9898	2,2
Zfp101	Ptp4a3	-0.92616	50.41	-4.1E-01	rgb(127,162,233)	1.9898	2,2
Zfp11	Hmgcl	-0.92616	50.41	-4.1E-01	rgb(128,163,233)	1.9898	2,2
Zfp112	Piga	-0.92616	50.41	-4.1E-01	rgb(127,163,233)	1.9898	2,2
Zfp202	Tsen2	0.92616	50.41	0.41	rgb(222,139,139)	1.9898	2,2
Zfp266	Ybey	0.92616	50.41	0.407	rgb(221,139,140)	1.9898	2,2
Zfp266	Zfp426	0.92616	50.41	0.415	rgb(222,138,139)	1.9898	2,2
Zfp277	Ccdc107	0.92616	50.41	0.413	rgb(222,138,139)	1.9898	2,2
Zfp277	Syne1	-0.92616	50.41	-4.1E-01	rgb(129,164,232)	1.9898	2,2
Zfp277	Vamp4	0.92616	50.41	0.407	rgb(221,139,140)	1.9898	2,2
Zfp414	Smurf2	-0.92616	50.41	-4.1E-01	rgb(128,163,233)	1.9898	2,2
Zfp429	Mtmr7	0.92616	50.41	0.409	rgb(221,139,140)	1.9898	2,2
Zfp467	Synpo	0.92616	50.41	0.408	rgb(221,139,140)	1.9898	2,2
Zfp473	Ccdc63	0.92616	50.41	0.412	rgb(222,138,139)	1.9898	2,2
Zfp473	Sema6b	0.92616	50.41	0.406	rgb(221,139,140)	1.9898	2,2
Zfp473	Slc25a30	0.92616	50.41	0.406	rgb(221,140,140)	1.9898	2,2
Zfp516	Myo18a	0.92616	50.41	0.409	rgb(221,139,140)	1.9898	2,2
Zfp52	Eml1	0.92616	50.41	0.414	rgb(222,138,139)	1.9898	2,2
Zfp52	Hlcs	-0.92616	50.41	-4.1E-01	rgb(128,163,233)	1.9898	2,2
Zfp580	Plscr3	0.92616	50.41	0.414	rgb(222,138,139)	1.9898	2,2
Zfp60	Tert	0.92616	50.41	0.41	rgb(222,139,140)	1.9898	2,2
Zfp606	Ripk1	-0.92616	50.41	-4.1E-01	rgb(128,163,233)	1.9898	2,2
Zfp608	Prr7	-0.92616	50.41	-4.1E-01	rgb(127,162,233)	1.9898	2,2
Zfp64	Cdkl3	-0.92616	50.41	-4.1E-01	rgb(128,163,233)	1.9898	2,2
Zfp692	Rpl36al	-0.92616	50.41	-4.1E-01	rgb(129,163,232)	1.9898	2,2
Zfp750	Abcb1b	0.92616	50.41	0.412	rgb(222,138,139)	1.9898	2,2
Zfp750	Sulf2	0.92616	50.41	0.407	rgb(221,139,140)	1.9898	2,2
Zfp750	Uckl1os	0.92616	50.41	0.409	rgb(222,139,140)	1.9898	2,2
Zfp777	Pdxp	0.92616	50.41	0.411	rgb(222,139,139)	1.9898	2,2
Zfp808	Tmem181b-ps	0.92616	50.41	0.411	rgb(222,139,139)	1.9898	2,2
Zfp91	Ascc1	-0.92616	50.41	-4.1E-01	rgb(128,163,233)	1.9898	2,2
Zfp947	Mnda	0.92616	50.41	0.414	rgb(222,138,139)	1.9898	2,2
Zic2	Nphp3	0.92616	50.41	0.413	rgb(222,138,139)	1.9898	2,2
Zik1	Gatsl2	-0.92616	50.41	-4.1E-01	rgb(127,162,233)	1.9898	2,2
Zscan22	Mmachc	0.92616	50.41	0.413	rgb(222,138,139)	1.9898	2,2
Zzz3	Ppap2c	-0.92616	50.41	-4.1E-01	rgb(129,163,232)	1.9898	2,2
Etv6	Hist3h2bb-ps	0.92444	50.4	0.399	rgb(221,141,142)	1.9896	None
Maf	Lgals1	0.92444	50.4	0.404	rgb(221,140,141)	1.9896	None
Aebp2	Nebl	0.92444	50.4	0.404	rgb(221,140,141)	1.9896	2,2
Ahdc1	Extl3	0.92444	50.4	0.395	rgb(221,141,142)	1.9896	2,2
Ahr	Ust	0.92444	50.4	0.402	rgb(221,140,141)	1.9896	2,2
Akna	Ahdc1	0.92444	50.4	0.398	rgb(221,141,142)	1.9896	2,2
Arid3a	Ehbp1l1	0.92444	50.4	0.401	rgb(221,140,141)	1.9896	2,2
Atf6	Cmtm7	-0.92444	50.4	-4.0E-01	rgb(129,164,232)	1.9896	2,2
Batf3	Ppap2c	0.92444	50.4	0.398	rgb(221,141,142)	1.9896	2,2
C030039L03Rik	Bcar1	0.92444	50.4	0.397	rgb(221,141,142)	1.9896	2,2
Casz1	Arhgef6	-0.92444	50.4	-4.0E-01	rgb(131,165,232)	1.9896	2,2
Casz1	Il9	0.92444	50.4	0.404	rgb(221,140,141)	1.9896	2,2
Ccdc17	Ikbke	0.92444	50.4	0.396	rgb(221,141,142)	1.9896	2,2
Cebpb	Slc9a3r1	0.92444	50.4	0.402	rgb(221,140,141)	1.9896	2,2
Cebpg	Nupr1	0.92444	50.4	0.404	rgb(221,140,141)	1.9896	2,2
Cenpt	Ermp1	-0.92444	50.4	-4.0E-01	rgb(131,165,232)	1.9896	2,2
Creb3l2	Acsl4	0.92444	50.4	0.402	rgb(221,140,141)	1.9896	2,2
Creb3l2	Fosl2	0.92444	50.4	0.404	rgb(221,140,141)	1.9896	2,2
Crem	Ypel5	0.92444	50.4	0.396	rgb(221,141,142)	1.9896	2,2
Csrnp1	1110057K04Rik	-0.92444	50.4	-4.0E-01	rgb(131,165,232)	1.9896	2,2
Csrnp1	Arhgef10	0.92444	50.4	0.401	rgb(221,140,141)	1.9896	2,2
[truncated: 50,265 more rows]
