# Supplementary material for: Leveraging chromatin accessibility for transcriptional regulatory network inference in T Helper 17 Cells
Source: Genome Res. 2019 Mar;29(3):449–63. doi: 10.1101/gr.238253.118 (PMC6396413; doi:10.1101/gr.238253.118)
Supplement: Supplemental Material [file supp_gr.238253.118_Supplemental_Th17_TRN_Networks.zip › Th17_TRN_Networks-master/TRN_Notebooks/Networks/ChIP_bias100_TFmRNA_sp.tsv]

TF	Target	SignedQuantile	NonzeroSubsamples(Stability)	pCorr	stroke	stroke-width	stroke-dasharray
Tbx21	Tbkbp1	1	50.91	0.914	rgb(227, 43, 44)	2	2,2
Irf7	Rtp4	0.99822	50.9	0.897	rgb(227, 46, 47)	1.9998	2,2
Irf1	Nlrc5	0.99645	50.86	0.864	rgb(226, 52, 54)	1.999	2,2
Irf1	Tbx21	0.99467	50.83	0.831	rgb(226, 58, 60)	1.9984	2,2
Zfp182	Fyco1	0.99467	50.83	0.832	rgb(226, 58, 60)	1.9984	2,2
Irf7	Rsad2	0.99289	50.82	0.82	rgb(226, 60, 62)	1.9982	2,2
Irf9	Irf7	0.99111	50.81	0.806	rgb(226, 63, 65)	1.998	2,2
Srebf1	Fads2	0.99111	50.81	0.808	rgb(226, 63, 64)	1.998	2,2
Rorc	Lingo4	0.98934	50.8	0.801	rgb(226, 64, 66)	1.9978	2,2
Nfkb2	Psd	0.98934	50.8	0.805	rgb(226, 63, 65)	1.9978	2,2
Srebf2	Dhcr24	0.98934	50.8	0.799	rgb(226, 64, 66)	1.9978	2,2
Irf7	Xaf1	0.98756	50.79	0.789	rgb(226, 66, 68)	1.9976	2,2
Nr4a1	Nr4a3	0.98756	50.79	0.785	rgb(226, 67, 69)	1.9976	2,2
Sp110	Cdkn2d	0.98756	50.79	0.788	rgb(226, 67, 68)	1.9976	2,2
Zfp367	Dtl	0.98578	50.77	0.771	rgb(225, 70, 71)	1.9972	2,2
Ahrr	Cyp1b1	0.98401	50.76	0.763	rgb(225, 71, 73)	1.997	2,2
Irf1	Igtp	0.98401	50.76	0.758	rgb(225, 72, 74)	1.997	2,2
Irf7	I830012O16Rik	0.98401	50.76	0.763	rgb(225, 71, 73)	1.997	2,2
Irf7	Ifit1	0.98401	50.76	0.763	rgb(225, 71, 73)	1.997	2,2
Elk3	Capg	0.98223	50.75	0.748	rgb(225, 74, 76)	1.9968	2,2
Irf7	Cmpk2	0.98223	50.75	0.752	rgb(225, 73, 75)	1.9968	2,2
Irf7	Ifit3	0.98223	50.75	0.749	rgb(225, 74, 75)	1.9968	2,2
Zfp367	Rpa2	0.98223	50.75	0.75	rgb(225, 74, 75)	1.9968	2,2
Zfp385a	Zmat3	0.98223	50.75	0.748	rgb(225, 74, 76)	1.9968	2,2
Zfp536	Lpin3	0.98223	50.75	0.747	rgb(225, 74, 76)	1.9968	2,2
Zfp385a	Abhd4	0.98045	50.74	0.738	rgb(225, 76, 78)	1.9966	2,2
Foxs1	Mylk2	0.97868	50.73	0.73	rgb(225, 78, 79)	1.9964	2,2
Mxd3	Cdc25b	0.97868	50.73	0.725	rgb(225, 78, 80)	1.9964	2,2
Nr4a3	Nr4a1	0.97868	50.73	0.726	rgb(225, 78, 80)	1.9964	2,2
Srebf1	Insig1	0.97868	50.73	0.729	rgb(225, 78, 79)	1.9964	2,2
Zfp329	Neat1	0.97868	50.73	0.734	rgb(225, 77, 78)	1.9964	2,2
Zfp385a	Eng	0.97868	50.73	0.731	rgb(225, 77, 79)	1.9964	2,2
Zfp473	Fkrp	-0.97868	50.73	-7.3E-01	rgb( 59,121,245)	1.9964	2,2
Zfp467	Sspo	0.9769	50.72	0.719	rgb(225, 80, 81)	1.9962	2,2
Hes1	Spink2	0.97512	50.71	0.711	rgb(225, 81, 83)	1.996	2,2
Irf1	Gbp4	0.97512	50.71	0.708	rgb(225, 82, 83)	1.996	2,2
Zfp750	Exoc4	0.97512	50.71	0.705	rgb(225, 82, 84)	1.996	2,2
Cebpg	Pck2	0.97334	50.7	0.701	rgb(225, 83, 84)	1.9958	2,2
Ikzf4	Treml2	0.97334	50.7	0.7	rgb(225, 83, 85)	1.9958	2,2
Irf1	Fam26f	0.97334	50.7	0.701	rgb(225, 83, 84)	1.9958	2,2
Smad4	Prex1	0.97334	50.7	0.699	rgb(225, 83, 85)	1.9958	2,2
Tfdp2	Oxct1	0.97334	50.7	0.703	rgb(225, 83, 84)	1.9958	2,2
Tulp3	Tbc1d14	0.97334	50.7	0.696	rgb(225, 84, 85)	1.9958	2,2
C030039L03Rik	Muc2	0.97157	50.69	0.685	rgb(225, 86, 88)	1.9956	2,2
C030039L03Rik	Per2	0.97157	50.69	0.686	rgb(225, 86, 87)	1.9956	2,2
Irf1	Gbp5	0.97157	50.69	0.695	rgb(225, 84, 86)	1.9956	2,2
Irf1	Gbp7	0.97157	50.69	0.689	rgb(225, 85, 87)	1.9956	2,2
Irf7	2010002M12Rik	0.97157	50.69	0.691	rgb(225, 85, 86)	1.9956	2,2
Irf7	Gbp9	0.97157	50.69	0.694	rgb(225, 84, 86)	1.9956	2,2
Jdp2	Pck2	0.97157	50.69	0.694	rgb(225, 84, 86)	1.9956	2,2
Kdm2b	Mxd1	-0.97157	50.69	-6.9E-01	rgb( 68,126,243)	1.9956	2,2
Prdm2	Dock4	0.97157	50.69	0.685	rgb(225, 86, 88)	1.9956	2,2
Tead1	Nupr1	0.97157	50.69	0.695	rgb(225, 84, 86)	1.9956	2,2
Whsc1	Fancm	0.97157	50.69	0.688	rgb(225, 86, 87)	1.9956	2,2
Irf1	Gbp6	0.96979	50.68	0.683	rgb(225, 87, 88)	1.9954	2,2
Prrx1	Cav1	0.96979	50.68	0.676	rgb(224, 88, 89)	1.9954	2,2
Sp110	Bcl2a1b	0.96979	50.68	0.682	rgb(225, 87, 88)	1.9954	2,2
Srebf2	Sqle	0.96979	50.68	0.681	rgb(224, 87, 88)	1.9954	2,2
Zfp367	Exo1	0.96979	50.68	0.684	rgb(225, 86, 88)	1.9954	2,2
Zfp750	Robo3	0.96979	50.68	0.681	rgb(224, 87, 88)	1.9954	2,2
Csrnp1	Mxd1	0.96801	50.67	0.671	rgb(224, 89, 90)	1.9952	2,2
Foxs1	Vax2	0.96801	50.67	0.667	rgb(224, 90, 91)	1.9952	2,2
Irf1	Gm4841	0.96801	50.67	0.668	rgb(224, 89, 91)	1.9952	2,2
Patz1	Btbd11	0.96801	50.67	0.666	rgb(224, 90, 91)	1.9952	2,2
Sp110	Ly6c1	0.96801	50.67	0.671	rgb(224, 89, 90)	1.9952	2,2
Sp4	Exoc6	0.96801	50.67	0.67	rgb(224, 89, 90)	1.9952	2,2
Vax2	Il17re	0.96801	50.67	0.67	rgb(224, 89, 90)	1.9952	2,2
Zfp948	Ankrd23	0.96801	50.67	0.672	rgb(224, 89, 90)	1.9952	2,2
Atf6b	Crip1	-0.96624	50.66	-6.6E-01	rgb( 74,130,242)	1.995	2,2
Cebpg	Psph	0.96624	50.66	0.658	rgb(224, 91, 93)	1.995	2,2
Epas1	Gata3	0.96624	50.66	0.664	rgb(224, 90, 92)	1.995	2,2
Irf1	Tgtp2	0.96624	50.66	0.663	rgb(224, 90, 92)	1.995	2,2
Irf7	Mx1	0.96624	50.66	0.662	rgb(224, 91, 92)	1.995	2,2
Irf7	Oasl2	0.96624	50.66	0.664	rgb(224, 90, 91)	1.995	2,2
Irf8	Tbx21	0.96624	50.66	0.658	rgb(224, 91, 93)	1.995	2,2
Jun	Kdelc2	-0.96624	50.66	-6.6E-01	rgb( 74,130,242)	1.995	2,2
Plagl1	Cd180	0.96624	50.66	0.658	rgb(224, 91, 93)	1.995	2,2
Scrt1	Cyp2s1	0.96624	50.66	0.661	rgb(224, 91, 92)	1.995	2,2
Stat4	Dock11	0.96624	50.66	0.661	rgb(224, 91, 92)	1.995	2,2
Zfp629	Ttbk2	0.96624	50.66	0.664	rgb(224, 90, 92)	1.995	2,2
Zfp948	Slc9a8	0.96624	50.66	0.655	rgb(224, 92, 93)	1.995	2,2
Zhx1	Ptprc	0.96624	50.66	0.66	rgb(224, 91, 92)	1.995	2,2
Cebpg	Gpt2	0.96446	50.65	0.651	rgb(224, 93, 94)	1.9948	2,2
Gm14420	Gm2011	0.96446	50.65	0.653	rgb(224, 92, 94)	1.9948	2,2
Irf7	Mx2	0.96446	50.65	0.654	rgb(224, 92, 93)	1.9948	2,2
Irf7	Oas1b	0.96446	50.65	0.652	rgb(224, 93, 94)	1.9948	2,2
Mxi1	Aen	-0.96446	50.65	-6.5E-01	rgb( 76,131,242)	1.9948	2,2
Sgsm2	Tert	0.96446	50.65	0.652	rgb(224, 92, 94)	1.9948	2,2
Tead1	Vim	0.96446	50.65	0.654	rgb(224, 92, 93)	1.9948	2,2
Zeb2	Aff3	-0.96446	50.65	-6.5E-01	rgb( 75,131,242)	1.9948	2,2
Zfp429	Apold1	-0.96446	50.65	-6.5E-01	rgb( 76,131,242)	1.9948	2,2
Zfp467	Wnt10a	0.96446	50.65	0.653	rgb(224, 92, 94)	1.9948	2,2
Arid5a	Sbno2	0.96268	50.64	0.643	rgb(224, 94, 95)	1.9946	2,2
Foxs1	S100a4	0.96268	50.64	0.639	rgb(224, 95, 96)	1.9946	2,2
Irf1	Erap1	0.96268	50.64	0.638	rgb(224, 95, 96)	1.9946	2,2
Irf5	Gna15	0.96268	50.64	0.636	rgb(224, 96, 97)	1.9946	2,2
Irf7	Pydc4	0.96268	50.64	0.636	rgb(224, 96, 97)	1.9946	2,2
Klf2	Sell	0.96268	50.64	0.638	rgb(224, 95, 96)	1.9946	2,2
Mybl1	4632434I11Rik	0.96268	50.64	0.645	rgb(224, 94, 95)	1.9946	2,2
Pbx2	Numbl	0.96268	50.64	0.642	rgb(224, 94, 96)	1.9946	2,2
Rbpj	Vdr	0.96268	50.64	0.643	rgb(224, 94, 96)	1.9946	2,2
Rest	Rbm15	0.96268	50.64	0.636	rgb(224, 96, 97)	1.9946	2,2
Sp110	Max	0.96268	50.64	0.642	rgb(224, 94, 96)	1.9946	2,2
Stat1	Dtx3l	0.96268	50.64	0.639	rgb(224, 95, 96)	1.9946	2,2
Tbx21	Notch1	0.96268	50.64	0.638	rgb(224, 95, 96)	1.9946	2,2
Tcf12	Mycbp2	0.96268	50.64	0.635	rgb(224, 96, 97)	1.9946	2,2
Whsc1	Rfwd3	0.96268	50.64	0.638	rgb(224, 95, 96)	1.9946	2,2
Zeb2	Srxn1	0.96268	50.64	0.636	rgb(224, 96, 97)	1.9946	2,2
Zfp146	Mpv17l	-0.96268	50.64	-6.4E-01	rgb( 79,133,241)	1.9946	2,2
Zfp202	Dusp12	0.96268	50.64	0.641	rgb(224, 95, 96)	1.9946	2,2
Zfp35	Zscan21	0.96268	50.64	0.64	rgb(224, 95, 96)	1.9946	2,2
Zfp426	Cd274	0.96268	50.64	0.635	rgb(224, 96, 97)	1.9946	2,2
Maf	Il21	0.96091	50.63	0.63	rgb(224, 97, 98)	1.9944	None
Elf1	Slain1	0.96091	50.63	0.633	rgb(224, 96, 97)	1.9944	2,2
Foxp4	B4galnt1	0.96091	50.63	0.631	rgb(224, 97, 98)	1.9944	2,2
Irf7	Gm6548	0.96091	50.63	0.627	rgb(224, 97, 98)	1.9944	2,2
Patz1	Mboat7	0.96091	50.63	0.626	rgb(224, 97, 99)	1.9944	2,2
Sp4	Fbxw2	0.96091	50.63	0.629	rgb(224, 97, 98)	1.9944	2,2
Terf1	Rftn1	-0.96091	50.63	-6.3E-01	rgb( 79,133,241)	1.9944	2,2
Xbp1	Rap1gds1	0.96091	50.63	0.634	rgb(224, 96, 97)	1.9944	2,2
Zfp367	Pknox1	-0.96091	50.63	-6.3E-01	rgb( 81,134,241)	1.9944	2,2
Zfp385a	Zfp365	0.96091	50.63	0.631	rgb(224, 97, 98)	1.9944	2,2
Hif1a	Acsl4	0.95913	50.62	0.624	rgb(224, 98, 99)	1.9942	2,2
Irf4	Slfn2	0.95913	50.62	0.624	rgb(224, 98, 99)	1.9942	None
Rorc	C2cd4d	0.95913	50.62	0.623	rgb(224, 98, 99)	1.9942	None
Ahrr	Pdpn	0.95913	50.62	0.624	rgb(224, 98, 99)	1.9942	2,2
Bcl6b	Kctd7	0.95913	50.62	0.624	rgb(224, 98, 99)	1.9942	2,2
Cebpg	Slc7a3	0.95913	50.62	0.62	rgb(224, 99,100)	1.9942	2,2
Etv4	Dusp9	0.95913	50.62	0.624	rgb(224, 98, 99)	1.9942	2,2
Etv4	Slc6a9	0.95913	50.62	0.618	rgb(224, 99,100)	1.9942	2,2
Mxd4	Urb1	-0.95913	50.62	-6.2E-01	rgb( 83,136,240)	1.9942	2,2
Nfkb2	Cdk5r1	0.95913	50.62	0.616	rgb(224, 99,101)	1.9942	2,2
Rbpj	Nedd4	0.95913	50.62	0.619	rgb(224, 99,100)	1.9942	2,2
Rel	Agpat3	-0.95913	50.62	-6.2E-01	rgb( 83,135,240)	1.9942	2,2
Son	0610007P14Rik	-0.95913	50.62	-6.2E-01	rgb( 82,135,241)	1.9942	2,2
Srebf1	Abcg1	0.95913	50.62	0.617	rgb(224, 99,100)	1.9942	2,2
Tal2	Tmem38b	0.95913	50.62	0.621	rgb(224, 98,100)	1.9942	2,2
Vax2	Il17a	0.95913	50.62	0.622	rgb(224, 98, 99)	1.9942	2,2
Vax2	Myo1f	0.95913	50.62	0.618	rgb(224, 99,100)	1.9942	2,2
Zfp367	Apitd1	0.95913	50.62	0.621	rgb(224, 98,100)	1.9942	2,2
Zfp367	Cenpm	0.95913	50.62	0.624	rgb(224, 98, 99)	1.9942	2,2
Zfp467	Stk39	0.95913	50.62	0.621	rgb(224, 98,100)	1.9942	2,2
Zfp536	Gykl1	0.95913	50.62	0.615	rgb(224,100,101)	1.9942	2,2
Zfp750	Pvrl4	0.95913	50.62	0.621	rgb(224, 98,100)	1.9942	2,2
Irf4	Cxcl2	-0.95735	50.61	-6.1E-01	rgb( 85,137,240)	1.994	2,2
Adnp	Hist1h1b	-0.95735	50.61	-6.1E-01	rgb( 84,136,240)	1.994	2,2
C030039L03Rik	Ankzf1	0.95735	50.61	0.605	rgb(224,101,103)	1.994	2,2
Cebpg	Trib3	0.95735	50.61	0.614	rgb(224,100,101)	1.994	2,2
Egr1	Egr2	0.95735	50.61	0.61	rgb(224,100,102)	1.994	2,2
Elk3	Rora	0.95735	50.61	0.607	rgb(224,101,102)	1.994	2,2
Gata3	Nrgn	0.95735	50.61	0.614	rgb(224,100,101)	1.994	2,2
Jun	Osm	0.95735	50.61	0.607	rgb(224,101,102)	1.994	2,2
Mybl1	Gtse1	0.95735	50.61	0.606	rgb(224,101,103)	1.994	2,2
Nr4a2	Crem	0.95735	50.61	0.614	rgb(224,100,101)	1.994	2,2
Otx1	Slc29a3	0.95735	50.61	0.612	rgb(224,100,101)	1.994	2,2
Vax2	Abhd15	0.95735	50.61	0.615	rgb(224,100,101)	1.994	2,2
Vax2	Avpi1	0.95735	50.61	0.608	rgb(224,101,102)	1.994	2,2
Vax2	Il23r	0.95735	50.61	0.606	rgb(224,101,103)	1.994	2,2
Irf4	Crtam	-0.95557	50.6	-6.0E-01	rgb( 86,138,240)	1.9938	None
Maf	Fam20a	0.95557	50.6	0.601	rgb(224,102,103)	1.9938	None
Adnp	Hist1h1a	-0.95557	50.6	-6.0E-01	rgb( 86,137,240)	1.9938	2,2
Bhlhe40	Ndrg2	0.95557	50.6	0.598	rgb(224,103,104)	1.9938	2,2
Bhlhe40	Tnip3	0.95557	50.6	0.6	rgb(224,102,104)	1.9938	2,2
C030039L03Rik	Gapdhs	0.95557	50.6	0.603	rgb(224,102,103)	1.9938	2,2
Dach2	Tmem220	0.95557	50.6	0.6	rgb(224,102,104)	1.9938	2,2
Epas1	Adamtsl3	0.95557	50.6	0.603	rgb(224,102,103)	1.9938	2,2
Foxo1	Icam5	-0.95557	50.6	-6.0E-01	rgb( 87,138,240)	1.9938	2,2
Ikzf2	Cd160	0.95557	50.6	0.602	rgb(224,102,103)	1.9938	2,2
Irf5	Dazap2	-0.95557	50.6	-6.0E-01	rgb( 87,138,240)	1.9938	2,2
Irf9	Stat2	0.95557	50.6	0.595	rgb(224,103,104)	1.9938	2,2
Mxd3	Lgals1	0.95557	50.6	0.599	rgb(224,103,104)	1.9938	2,2
Pou6f1	Ccr5	0.95557	50.6	0.6	rgb(224,102,104)	1.9938	2,2
Rbpj	Id2	0.95557	50.6	0.602	rgb(224,102,103)	1.9938	2,2
Satb1	Epas1	0.95557	50.6	0.595	rgb(224,103,105)	1.9938	2,2
Sp100	Stat2	0.95557	50.6	0.602	rgb(224,102,103)	1.9938	2,2
Stat1	Slain1	0.95557	50.6	0.598	rgb(224,103,104)	1.9938	2,2
Whsc1	Exo1	0.95557	50.6	0.603	rgb(224,102,103)	1.9938	2,2
Zfp329	A230072C01Rik	0.95557	50.6	0.604	rgb(224,102,103)	1.9938	2,2
Zfp367	Fam111a	0.95557	50.6	0.599	rgb(224,103,104)	1.9938	2,2
Zfp777	Ctss	-0.95557	50.6	-6.0E-01	rgb( 87,138,240)	1.9938	2,2
Zfp808	Rfwd3	0.95557	50.6	0.601	rgb(224,102,103)	1.9938	2,2
Zfpm1	Sirt4	-0.95557	50.6	-6.0E-01	rgb( 86,137,240)	1.9938	2,2
Etv6	Ncs1	0.9538	50.59	0.594	rgb(224,103,105)	1.9936	None
Atf3	Hdc	0.9538	50.59	0.586	rgb(223,105,106)	1.9936	2,2
Cebpg	Aldh1l2	0.9538	50.59	0.587	rgb(223,105,106)	1.9936	2,2
Cebpg	Gpr176	-0.9538	50.59	-5.9E-01	rgb( 89,139,239)	1.9936	2,2
Creb3l2	Gatsl2	0.9538	50.59	0.592	rgb(224,104,105)	1.9936	2,2
Cux1	Epb4.1l2	0.9538	50.59	0.589	rgb(223,104,106)	1.9936	2,2
Dzip1	Uggt2	0.9538	50.59	0.586	rgb(223,105,106)	1.9936	2,2
Egr4	Fam20c	0.9538	50.59	0.595	rgb(224,103,105)	1.9936	2,2
Ets2	Ifit2	0.9538	50.59	0.588	rgb(223,105,106)	1.9936	2,2
Hif3a	Stc1	0.9538	50.59	0.586	rgb(223,105,106)	1.9936	2,2
Irf1	Tapbpl	0.9538	50.59	0.586	rgb(223,105,106)	1.9936	2,2
Kdm2b	Gramd1b	0.9538	50.59	0.592	rgb(224,104,105)	1.9936	2,2
Lyl1	Lix1l	0.9538	50.59	0.587	rgb(223,105,106)	1.9936	2,2
Mxd4	Tcp11l2	0.9538	50.59	0.595	rgb(224,103,105)	1.9936	2,2
Ncoa3	Il4ra	0.9538	50.59	0.595	rgb(224,103,105)	1.9936	2,2
Nr4a2	Nrip1	0.9538	50.59	0.592	rgb(224,104,105)	1.9936	2,2
Nr4a2	Tapbpl	0.9538	50.59	0.592	rgb(224,104,105)	1.9936	2,2
Plscr1	Ubash3a	-0.9538	50.59	-5.9E-01	rgb( 90,140,239)	1.9936	2,2
Vax2	Cxcl3	0.9538	50.59	0.593	rgb(224,104,105)	1.9936	2,2
Zbtb10	Irf7	0.9538	50.59	0.593	rgb(224,104,105)	1.9936	2,2
Zfp329	St7	-0.9538	50.59	-5.9E-01	rgb( 89,139,239)	1.9936	2,2
Zfp473	Slfn2	-0.9538	50.59	-5.9E-01	rgb( 89,139,239)	1.9936	2,2
Zfp787	Zfp668	0.9538	50.59	0.595	rgb(224,103,105)	1.9936	2,2
Zfp800	Eno3	-0.9538	50.59	-5.9E-01	rgb( 90,140,239)	1.9936	2,2
Zfp808	Tyms	0.9538	50.59	0.589	rgb(223,105,106)	1.9936	2,2
Irf4	Dlk1	-0.95202	50.58	-5.8E-01	rgb( 92,141,239)	1.9934	2,2
Irf4	Srgap3	-0.95202	50.58	-5.8E-01	rgb( 91,140,239)	1.9934	None
Atf5	Ddit3	0.95202	50.58	0.583	rgb(223,106,107)	1.9934	2,2
C030039L03Rik	Atp7b	0.95202	50.58	0.575	rgb(223,107,108)	1.9934	2,2
Cebpg	Chac1	0.95202	50.58	0.584	rgb(223,106,107)	1.9934	2,2
Epas1	Gsn	0.95202	50.58	0.583	rgb(223,106,107)	1.9934	2,2
Irf1	Il15ra	0.95202	50.58	0.582	rgb(223,106,107)	1.9934	2,2
Irf5	Phldb1	0.95202	50.58	0.576	rgb(223,107,108)	1.9934	2,2
Irf5	St14	0.95202	50.58	0.584	rgb(223,106,107)	1.9934	2,2
Irf7	Ccrl2	0.95202	50.58	0.585	rgb(223,105,107)	1.9934	2,2
Irf7	Cxcl10	0.95202	50.58	0.581	rgb(223,106,107)	1.9934	2,2
Kdm5b	Pfkp	0.95202	50.58	0.575	rgb(223,107,108)	1.9934	2,2
Mbnl2	St8sia6	0.95202	50.58	0.583	rgb(223,106,107)	1.9934	2,2
Mxd3	Coro7	0.95202	50.58	0.584	rgb(223,105,107)	1.9934	2,2
Pou6f1	Ust	0.95202	50.58	0.581	rgb(223,106,107)	1.9934	2,2
Pparg	Dgkk	0.95202	50.58	0.584	rgb(223,105,107)	1.9934	2,2
Relb	Cd44	-0.95202	50.58	-5.8E-01	rgb( 92,141,239)	1.9934	2,2
Stat2	Dtx3l	0.95202	50.58	0.577	rgb(223,107,108)	1.9934	2,2
Tead1	Fut7	0.95202	50.58	0.58	rgb(223,106,107)	1.9934	2,2
Vax2	Adcy4	0.95202	50.58	0.576	rgb(223,107,108)	1.9934	2,2
Zbtb38	Trpv2	0.95202	50.58	0.581	rgb(223,106,107)	1.9934	2,2
Zbtb4	Zswim4	0.95202	50.58	0.58	rgb(223,106,107)	1.9934	2,2
Zeb2	Ptger2	0.95202	50.58	0.581	rgb(223,106,107)	1.9934	2,2
Zeb2	Tubb6	0.95202	50.58	0.579	rgb(223,106,108)	1.9934	2,2
Zfp277	Fgd6	-0.95202	50.58	-5.8E-01	rgb( 92,141,239)	1.9934	2,2
Zfp277	Myo10	-0.95202	50.58	-5.8E-01	rgb( 92,141,239)	1.9934	2,2
Zfp629	Trpv2	-0.95202	50.58	-5.8E-01	rgb( 90,140,239)	1.9934	2,2
Zkscan17	Cyfip2	0.95202	50.58	0.576	rgb(223,107,108)	1.9934	2,2
Zmiz1	Nfatc2	0.95202	50.58	0.583	rgb(223,106,107)	1.9934	2,2
Irf4	Tspan2	0.95024	50.57	0.569	rgb(223,108,109)	1.9932	None
Adnp	Dcxr	-0.95024	50.57	-5.7E-01	rgb( 94,142,238)	1.9932	2,2
Atf5	Minpp1	-0.95024	50.57	-5.7E-01	rgb( 94,142,238)	1.9932	2,2
C030039L03Rik	Kcnc3	0.95024	50.57	0.569	rgb(223,108,110)	1.9932	2,2
Cebpg	Slc6a9	0.95024	50.57	0.571	rgb(223,108,109)	1.9932	2,2
Cenpb	Samd1	0.95024	50.57	0.569	rgb(223,108,109)	1.9932	2,2
Cux1	Tgfbr1	0.95024	50.57	0.565	rgb(223,109,110)	1.9932	2,2
Dot1l	Rnf130	-0.95024	50.57	-5.7E-01	rgb( 93,142,239)	1.9932	2,2
Drap1	Anapc1	-0.95024	50.57	-5.7E-01	rgb( 93,142,239)	1.9932	2,2
Elf1	Rassf3	0.95024	50.57	0.569	rgb(223,108,109)	1.9932	2,2
Elk3	Dusp14	0.95024	50.57	0.571	rgb(223,108,109)	1.9932	2,2
Epas1	Rnd3	0.95024	50.57	0.571	rgb(223,108,109)	1.9932	2,2
Etv4	Pdgfrb	0.95024	50.57	0.575	rgb(223,107,108)	1.9932	2,2
Foxp1	5430421N21Rik	-0.95024	50.57	-5.7E-01	rgb( 94,142,239)	1.9932	2,2
Hif3a	Syce2	0.95024	50.57	0.565	rgb(223,109,110)	1.9932	2,2
Ikzf4	Bcl3	0.95024	50.57	0.571	rgb(223,108,109)	1.9932	2,2
Irf1	Marcks	-0.95024	50.57	-5.7E-01	rgb( 94,142,239)	1.9932	2,2
Irf5	Fbxo18	0.95024	50.57	0.574	rgb(223,107,108)	1.9932	2,2
Jun	Furin	0.95024	50.57	0.573	rgb(223,107,109)	1.9932	2,2
Kdm2b	Wipf1	0.95024	50.57	0.565	rgb(223,109,110)	1.9932	2,2
Kdm5b	Sap30	0.95024	50.57	0.567	rgb(223,109,110)	1.9932	2,2
Ncoa1	Lrba	0.95024	50.57	0.569	rgb(223,108,109)	1.9932	2,2
Nr4a2	Fosl2	0.95024	50.57	0.574	rgb(223,107,109)	1.9932	2,2
Osr2	Serpinb1b	0.95024	50.57	0.571	rgb(223,108,109)	1.9932	2,2
Phf1	Galk1	-0.95024	50.57	-5.7E-01	rgb( 93,142,239)	1.9932	2,2
Plagl1	Actn1	0.95024	50.57	0.574	rgb(223,107,109)	1.9932	2,2
Prdm2	Ptger2	-0.95024	50.57	-5.7E-01	rgb( 93,141,239)	1.9932	2,2
Prrx1	Fat1	0.95024	50.57	0.568	rgb(223,108,110)	1.9932	2,2
Rbpj	Nckap1	0.95024	50.57	0.565	rgb(223,109,110)	1.9932	2,2
Rel	Arid5a	-0.95024	50.57	-5.7E-01	rgb( 93,141,239)	1.9932	2,2
Rest	Rnf169	0.95024	50.57	0.568	rgb(223,109,110)	1.9932	2,2
Rfx3	Vav1	-0.95024	50.57	-5.7E-01	rgb( 94,142,239)	1.9932	2,2
Scml4	Pten	0.95024	50.57	0.566	rgb(223,109,110)	1.9932	2,2
Sox12	Sertad1	-0.95024	50.57	-5.7E-01	rgb( 93,141,239)	1.9932	2,2
Sp4	Ccdc134	-0.95024	50.57	-5.7E-01	rgb( 94,142,239)	1.9932	2,2
Trerf1	Tnk2	0.95024	50.57	0.574	rgb(223,107,108)	1.9932	2,2
Zbtb32	Trpv2	0.95024	50.57	0.568	rgb(223,109,110)	1.9932	2,2
Zeb2	Zscan21	-0.95024	50.57	-5.7E-01	rgb( 93,142,239)	1.9932	2,2
Zfp169	Inpp4a	0.95024	50.57	0.575	rgb(223,107,108)	1.9932	2,2
Zfp385a	Psrc1	0.95024	50.57	0.572	rgb(223,108,109)	1.9932	2,2
Zfp385a	Ptp4a3	0.95024	50.57	0.569	rgb(223,108,109)	1.9932	2,2
Zfp750	Ckmt1	0.95024	50.57	0.572	rgb(223,108,109)	1.9932	2,2
Zfp775	Asap1	-0.95024	50.57	-5.7E-01	rgb( 94,142,239)	1.9932	2,2
Irf4	Chst15	0.94847	50.56	0.56	rgb(223,110,111)	1.993	None
Irf4	Loxl2	-0.94847	50.56	-5.6E-01	rgb( 96,143,238)	1.993	2,2
Maf	Aqp3	0.94847	50.56	0.563	rgb(223,109,111)	1.993	None
Ahctf1	Smg5	0.94847	50.56	0.563	rgb(223,110,111)	1.993	2,2
Arid3a	Ahnak	0.94847	50.56	0.561	rgb(223,110,111)	1.993	2,2
Atf6b	Atp1a1	0.94847	50.56	0.558	rgb(223,111,112)	1.993	2,2
Cebpg	Atp6v0a1	-0.94847	50.56	-5.6E-01	rgb( 96,144,238)	1.993	2,2
Cenpb	Pfas	0.94847	50.56	0.562	rgb(223,110,111)	1.993	2,2
Ddit3	Sars	0.94847	50.56	0.56	rgb(223,110,111)	1.993	2,2
Dpf1	Porcn	0.94847	50.56	0.565	rgb(223,109,110)	1.993	2,2
Drap1	Pknox1	-0.94847	50.56	-5.6E-01	rgb( 95,143,238)	1.993	2,2
Eea1	Ctsw	-0.94847	50.56	-5.6E-01	rgb( 95,143,238)	1.993	2,2
Egr1	Egr3	0.94847	50.56	0.564	rgb(223,109,110)	1.993	2,2
Elf1	Arhgef6	0.94847	50.56	0.564	rgb(223,109,110)	1.993	2,2
Elf1	Stk4	0.94847	50.56	0.556	rgb(223,111,112)	1.993	2,2
Ets1	Ppp1r10	-0.94847	50.56	-5.6E-01	rgb( 96,143,238)	1.993	2,2
Fbxl19	1700030K09Rik	0.94847	50.56	0.56	rgb(223,110,111)	1.993	2,2
Hsf1	S100a1	-0.94847	50.56	-5.6E-01	rgb( 95,143,238)	1.993	2,2
Irf1	Gbp10	0.94847	50.56	0.555	rgb(223,111,112)	1.993	2,2
Irf1	Gbp9	0.94847	50.56	0.556	rgb(223,111,112)	1.993	2,2
Lin54	Icam2	-0.94847	50.56	-5.6E-01	rgb( 96,144,238)	1.993	2,2
Litaf	Cmya5	0.94847	50.56	0.565	rgb(223,109,110)	1.993	2,2
Mxd3	Smtn	0.94847	50.56	0.56	rgb(223,110,111)	1.993	2,2
Tulp3	Il2ra	0.94847	50.56	0.562	rgb(223,110,111)	1.993	2,2
Twist1	Fam160a1	0.94847	50.56	0.56	rgb(223,110,111)	1.993	2,2
Vax2	Cysltr1	0.94847	50.56	0.562	rgb(223,110,111)	1.993	2,2
Zbtb46	Rab34	0.94847	50.56	0.557	rgb(223,111,112)	1.993	2,2
Zfp277	Tmem35	0.94847	50.56	0.557	rgb(223,111,112)	1.993	2,2
Zfp429	H60c	-0.94847	50.56	-5.6E-01	rgb( 94,142,238)	1.993	2,2
Zfp595	Pwwp2a	0.94847	50.56	0.557	rgb(223,111,112)	1.993	2,2
Zfp750	Pik3r3	0.94847	50.56	0.557	rgb(223,111,112)	1.993	2,2
Fosl2	Kif26b	-0.94669	50.55	-5.5E-01	rgb( 97,144,238)	1.9928	2,2
Maf	Pdpn	0.94669	50.55	0.554	rgb(223,111,112)	1.9928	None
Rorc	Tnfrsf25	0.94669	50.55	0.551	rgb(223,112,113)	1.9928	None
Ahrr	Ptprj	0.94669	50.55	0.547	rgb(223,112,114)	1.9928	2,2
Arid3b	Ppard	0.94669	50.55	0.552	rgb(223,112,113)	1.9928	2,2
Atf6	P2ry2	0.94669	50.55	0.549	rgb(223,112,113)	1.9928	2,2
Atmin	Sbf2	0.94669	50.55	0.554	rgb(223,111,112)	1.9928	2,2
Bhlhe40	Anxa4	0.94669	50.55	0.546	rgb(223,113,114)	1.9928	2,2
Dbp	Abcb1b	-0.94669	50.55	-5.5E-01	rgb( 98,145,238)	1.9928	2,2
Dzip1	Samd9l	0.94669	50.55	0.546	rgb(223,113,114)	1.9928	2,2
Esrra	Zswim4	0.94669	50.55	0.554	rgb(223,111,112)	1.9928	2,2
Fos	Me2	-0.94669	50.55	-5.5E-01	rgb( 97,144,238)	1.9928	2,2
Foxf2	Myo3b	0.94669	50.55	0.554	rgb(223,111,112)	1.9928	2,2
Hlx	B4galnt3	-0.94669	50.55	-5.5E-01	rgb( 98,145,238)	1.9928	2,2
Irf1	Gbp2	0.94669	50.55	0.548	rgb(223,112,113)	1.9928	2,2
Kdm2b	Cxcr5	-0.94669	50.55	-5.5E-01	rgb( 97,144,238)	1.9928	2,2
Klf13	Prr7	0.94669	50.55	0.552	rgb(223,112,113)	1.9928	2,2
Klf6	Neu3	0.94669	50.55	0.551	rgb(223,112,113)	1.9928	2,2
Klf7	Insm1	-0.94669	50.55	-5.5E-01	rgb( 99,145,238)	1.9928	2,2
Mbnl2	Pak1	0.94669	50.55	0.551	rgb(223,112,113)	1.9928	2,2
Mxd3	Capg	0.94669	50.55	0.549	rgb(223,112,113)	1.9928	2,2
Ncoa1	Tmem184b	0.94669	50.55	0.547	rgb(223,112,114)	1.9928	2,2
Ncoa3	Stat4	-0.94669	50.55	-5.5E-01	rgb( 98,145,238)	1.9928	2,2
Nr4a2	Nr1d1	-0.94669	50.55	-5.5E-01	rgb( 97,144,238)	1.9928	2,2
Phf1	Znrf1	0.94669	50.55	0.55	rgb(223,112,113)	1.9928	2,2
Plagl1	Tnnt2	0.94669	50.55	0.546	rgb(223,113,114)	1.9928	2,2
Rfx7	Cox7a2l	-0.94669	50.55	-5.5E-01	rgb( 98,144,238)	1.9928	2,2
Runx1	Egr2	0.94669	50.55	0.549	rgb(223,112,113)	1.9928	2,2
Rxra	Ptger4	0.94669	50.55	0.554	rgb(223,111,112)	1.9928	2,2
Sgsm2	Thoc3	-0.94669	50.55	-5.5E-01	rgb( 97,144,238)	1.9928	2,2
Six1	Six4	0.94669	50.55	0.545	rgb(223,113,114)	1.9928	2,2
Six5	Sdc1	0.94669	50.55	0.549	rgb(223,112,113)	1.9928	2,2
Sox5	Akr1b8	0.94669	50.55	0.552	rgb(223,112,113)	1.9928	2,2
Sox5	Serpinf1	0.94669	50.55	0.551	rgb(223,112,113)	1.9928	2,2
Sp4	Cd84	0.94669	50.55	0.546	rgb(223,113,114)	1.9928	2,2
Srebf2	Dhcr7	0.94669	50.55	0.552	rgb(223,112,113)	1.9928	2,2
Stat2	Gbp5	0.94669	50.55	0.551	rgb(223,112,113)	1.9928	2,2
Stat2	Parp9	0.94669	50.55	0.551	rgb(223,112,113)	1.9928	2,2
Stat4	Tgfbr1	-0.94669	50.55	-5.5E-01	rgb( 98,144,238)	1.9928	2,2
Tcf12	Pafah1b3	-0.94669	50.55	-5.5E-01	rgb( 99,145,238)	1.9928	2,2
Tead1	Dst	0.94669	50.55	0.548	rgb(223,112,113)	1.9928	2,2
Tead1	Faim3	0.94669	50.55	0.552	rgb(223,111,113)	1.9928	2,2
Tigd2	Utf1	-0.94669	50.55	-5.5E-01	rgb( 98,145,238)	1.9928	2,2
Trerf1	Cyfip2	0.94669	50.55	0.55	rgb(223,112,113)	1.9928	2,2
Vax2	Dab2	0.94669	50.55	0.553	rgb(223,111,112)	1.9928	2,2
Zbtb32	Tapbpl	0.94669	50.55	0.549	rgb(223,112,113)	1.9928	2,2
Zbtb7c	Npr1	0.94669	50.55	0.554	rgb(223,111,112)	1.9928	2,2
Zfp467	Rhbdl3	0.94669	50.55	0.545	rgb(223,113,114)	1.9928	2,2
Zfp467	Wisp1	0.94669	50.55	0.548	rgb(223,112,113)	1.9928	2,2
Zfp473	Flot2	0.94669	50.55	0.548	rgb(223,112,114)	1.9928	2,2
Zfp750	Lrrc28	0.94669	50.55	0.547	rgb(223,112,114)	1.9928	2,2
Zfp948	Mtx3	0.94669	50.55	0.551	rgb(223,112,113)	1.9928	2,2
Hif1a	Flot1	0.94491	50.54	0.543	rgb(223,113,114)	1.9926	None
Hif1a	Satb1	0.94491	50.54	0.539	rgb(223,114,115)	1.9926	None
Irf4	Nrgn	-0.94491	50.54	-5.4E-01	rgb(100,146,238)	1.9926	None
Irf4	Prkd3	-0.94491	50.54	-5.4E-01	rgb( 99,145,238)	1.9926	None
Irf4	Trpm1	-0.94491	50.54	-5.4E-01	rgb( 99,145,238)	1.9926	2,2
Atf2	Atad2b	0.94491	50.54	0.54	rgb(223,114,115)	1.9926	2,2
Bcl6b	Tigit	0.94491	50.54	0.539	rgb(223,114,115)	1.9926	2,2
Cbx2	Cmtm4	0.94491	50.54	0.539	rgb(223,114,115)	1.9926	2,2
Cebpg	Mafg	0.94491	50.54	0.536	rgb(223,115,116)	1.9926	2,2
Crem	Agpat9	0.94491	50.54	0.535	rgb(223,115,116)	1.9926	2,2
Epas1	Olr1	0.94491	50.54	0.539	rgb(223,114,115)	1.9926	2,2
Ets2	Plod3	-0.94491	50.54	-5.4E-01	rgb(101,146,237)	1.9926	2,2
Foxf2	Bcl6b	-0.94491	50.54	-5.4E-01	rgb( 99,145,238)	1.9926	2,2
Foxf2	Nhs	0.94491	50.54	0.543	rgb(223,113,114)	1.9926	2,2
Foxp1	Gap43	-0.94491	50.54	-5.4E-01	rgb(100,146,238)	1.9926	2,2
Gata1	Itih5	0.94491	50.54	0.54	rgb(223,114,115)	1.9926	2,2
Gfi1	S1pr2	0.94491	50.54	0.537	rgb(223,114,115)	1.9926	2,2
Hlx	Tspan13	0.94491	50.54	0.535	rgb(223,115,116)	1.9926	2,2
Ikzf2	Trib1	0.94491	50.54	0.543	rgb(223,113,114)	1.9926	2,2
Ikzf4	Mllt6	0.94491	50.54	0.538	rgb(223,114,115)	1.9926	2,2
Irf1	Gnpda1	-0.94491	50.54	-5.4E-01	rgb( 99,145,238)	1.9926	2,2
Irf5	Cttn	0.94491	50.54	0.535	rgb(223,115,116)	1.9926	2,2
Irf7	AI607873	0.94491	50.54	0.535	rgb(223,115,116)	1.9926	2,2
Jazf1	Pim1	-0.94491	50.54	-5.4E-01	rgb( 99,145,238)	1.9926	2,2
Klf10	Smurf2	0.94491	50.54	0.543	rgb(223,113,114)	1.9926	2,2
Klf6	Trp53i13	0.94491	50.54	0.543	rgb(223,113,114)	1.9926	2,2
Lin54	Sptlc1	-0.94491	50.54	-5.4E-01	rgb( 99,145,238)	1.9926	2,2
Msc	Lime1	0.94491	50.54	0.542	rgb(223,114,115)	1.9926	2,2
Mxd1	Rragd	0.94491	50.54	0.541	rgb(223,114,115)	1.9926	2,2
Mxd1	Smyd5	-0.94491	50.54	-5.4E-01	rgb(101,146,237)	1.9926	2,2
Mxd1	Socs3	0.94491	50.54	0.545	rgb(223,113,114)	1.9926	2,2
Mxd4	Ypel3	0.94491	50.54	0.539	rgb(223,114,115)	1.9926	2,2
Nfatc4	H2-Eb2	0.94491	50.54	0.539	rgb(223,114,115)	1.9926	2,2
Ovol1	Dixdc1	0.94491	50.54	0.54	rgb(223,114,115)	1.9926	2,2
Pou2af1	Kcna3	0.94491	50.54	0.536	rgb(223,115,116)	1.9926	2,2
Sgsm2	Plxnc1	0.94491	50.54	0.536	rgb(223,115,116)	1.9926	2,2
Sp4	Ptpn2	0.94491	50.54	0.537	rgb(223,114,116)	1.9926	2,2
Tcf4	Fads2	0.94491	50.54	0.541	rgb(223,114,115)	1.9926	2,2
Tead1	Socs2	0.94491	50.54	0.544	rgb(223,113,114)	1.9926	2,2
Tet1	Pccb	0.94491	50.54	0.544	rgb(223,113,114)	1.9926	2,2
Thra	Tjp3	0.94491	50.54	0.542	rgb(223,113,114)	1.9926	2,2
Zbtb32	Arhgef6	0.94491	50.54	0.536	rgb(223,115,116)	1.9926	2,2
Zbtb37	Kcna3	0.94491	50.54	0.542	rgb(223,113,115)	1.9926	2,2
Zbtb38	Rai14	0.94491	50.54	0.537	rgb(223,114,115)	1.9926	2,2
Zfp113	Cep76	-0.94491	50.54	-5.4E-01	rgb( 99,145,238)	1.9926	2,2
Zfp148	Adora2a	-0.94491	50.54	-5.4E-01	rgb(100,146,238)	1.9926	2,2
Zfp280b	Rxra	0.94491	50.54	0.54	rgb(223,114,115)	1.9926	2,2
Zfp365	Psrc1	0.94491	50.54	0.542	rgb(223,113,115)	1.9926	2,2
Zfp367	Dars2	0.94491	50.54	0.535	rgb(223,115,116)	1.9926	2,2
Zfp385a	Cd80	0.94491	50.54	0.538	rgb(223,114,115)	1.9926	2,2
Zfp385a	Zfp750	0.94491	50.54	0.536	rgb(223,115,116)	1.9926	2,2
Zfp386	Spry1	-0.94491	50.54	-5.4E-01	rgb(100,146,238)	1.9926	2,2
Zfp395	Tnip2	-0.94491	50.54	-5.4E-01	rgb(100,146,237)	1.9926	2,2
Zfp429	Snhg6	0.94491	50.54	0.543	rgb(223,113,114)	1.9926	2,2
Zfp429	Ubiad1	-0.94491	50.54	-5.4E-01	rgb( 99,145,238)	1.9926	2,2
Zfp667	Vps37d	0.94491	50.54	0.542	rgb(223,113,114)	1.9926	2,2
Zfp668	Dcakd	0.94491	50.54	0.539	rgb(223,114,115)	1.9926	2,2
Zfp750	Mex3d	-0.94491	50.54	-5.4E-01	rgb(100,146,237)	1.9926	2,2
Zfp777	Crebbp	0.94491	50.54	0.544	rgb(223,113,114)	1.9926	2,2
Zfp777	Zc3h7b	0.94491	50.54	0.539	rgb(223,114,115)	1.9926	2,2
Zfp956	Ppcdc	0.94491	50.54	0.541	rgb(223,114,115)	1.9926	2,2
Batf	Tex14	-0.94314	50.53	-5.3E-01	rgb(101,147,237)	1.9924	None
Fosl2	L3mbtl3	-0.94314	50.53	-5.3E-01	rgb(101,147,237)	1.9924	None
Fosl2	Tbc1d30	0.94314	50.53	0.527	rgb(223,116,117)	1.9924	None
Irf4	Ccr7	0.94314	50.53	0.527	rgb(223,116,117)	1.9924	None
Ankzf1	Rbfox2	0.94314	50.53	0.533	rgb(223,115,116)	1.9924	2,2
Arid5a	Tnip2	0.94314	50.53	0.529	rgb(223,116,117)	1.9924	2,2
Bach1	Zfp239	-0.94314	50.53	-5.3E-01	rgb(103,148,237)	1.9924	2,2
Cux1	Tg	-0.94314	50.53	-5.3E-01	rgb(102,147,237)	1.9924	2,2
Dbp	Nkd2	-0.94314	50.53	-5.3E-01	rgb(102,147,237)	1.9924	2,2
Drap1	Syf2	0.94314	50.53	0.534	rgb(223,115,116)	1.9924	2,2
Egr2	Runx1	0.94314	50.53	0.533	rgb(223,115,116)	1.9924	2,2
Ets1	Slc9a3r1	0.94314	50.53	0.529	rgb(223,116,117)	1.9924	2,2
Ets2	Sept9	-0.94314	50.53	-5.3E-01	rgb(102,147,237)	1.9924	2,2
Fbxl19	Fth1	-0.94314	50.53	-5.3E-01	rgb(102,147,237)	1.9924	2,2
Foxf2	Mapkbp1	0.94314	50.53	0.531	rgb(223,116,117)	1.9924	2,2
Foxs1	Hvcn1	0.94314	50.53	0.527	rgb(223,116,117)	1.9924	2,2
Gata3	4930506M07Rik	0.94314	50.53	0.526	rgb(223,117,118)	1.9924	2,2
Homez	Pxmp2	0.94314	50.53	0.532	rgb(223,115,117)	1.9924	2,2
Ikzf2	Cd96	0.94314	50.53	0.533	rgb(223,115,116)	1.9924	2,2
Irf5	Calhm2	0.94314	50.53	0.527	rgb(223,116,117)	1.9924	2,2
Irf7	BC094916	0.94314	50.53	0.531	rgb(223,116,117)	1.9924	2,2
Kdm2b	Slco4a1	0.94314	50.53	0.528	rgb(223,116,117)	1.9924	2,2
Msc	Penk	0.94314	50.53	0.53	rgb(223,116,117)	1.9924	2,2
Mxd1	Zfp36	0.94314	50.53	0.532	rgb(223,115,116)	1.9924	2,2
Mxd3	Zdhhc2	0.94314	50.53	0.534	rgb(223,115,116)	1.9924	2,2
Mxi1	Clybl	0.94314	50.53	0.525	rgb(223,117,118)	1.9924	2,2
Nfatc4	Gpr153	0.94314	50.53	0.531	rgb(223,116,117)	1.9924	2,2
Nfil3	Glipr2	0.94314	50.53	0.531	rgb(223,116,117)	1.9924	2,2
Nfil3	Ier3	0.94314	50.53	0.532	rgb(223,115,117)	1.9924	2,2
Nr4a3	Zfp395	0.94314	50.53	0.531	rgb(223,116,117)	1.9924	2,2
Phf1	Kcnq5	-0.94314	50.53	-5.3E-01	rgb(102,147,237)	1.9924	2,2
Plagl1	Adora2a	0.94314	50.53	0.527	rgb(223,116,117)	1.9924	2,2
Plscr1	Glrp1	0.94314	50.53	0.531	rgb(223,116,117)	1.9924	2,2
Rbpj	4833439L19Rik	0.94314	50.53	0.533	rgb(223,115,116)	1.9924	2,2
Scrt1	Arhgef10	0.94314	50.53	0.529	rgb(223,116,117)	1.9924	2,2
Sox5	Stx7	0.94314	50.53	0.529	rgb(223,116,117)	1.9924	2,2
Tbx21	Icam1	0.94314	50.53	0.527	rgb(223,116,117)	1.9924	2,2
Thap3	Dpm3	0.94314	50.53	0.532	rgb(223,115,116)	1.9924	2,2
Whsc1	Anln	0.94314	50.53	0.531	rgb(223,116,117)	1.9924	2,2
Xbp1	Tmem163	0.94314	50.53	0.531	rgb(223,116,117)	1.9924	2,2
Zbtb44	Trove2	0.94314	50.53	0.527	rgb(223,116,117)	1.9924	2,2
Zbtb46	Cd83	0.94314	50.53	0.534	rgb(223,115,116)	1.9924	2,2
Zeb2	Serpine1	0.94314	50.53	0.525	rgb(223,117,118)	1.9924	2,2
Zfp365	4632434I11Rik	0.94314	50.53	0.526	rgb(223,117,118)	1.9924	2,2
Zfp365	9030617O03Rik	0.94314	50.53	0.527	rgb(223,116,117)	1.9924	2,2
Zfp367	Tyms	0.94314	50.53	0.529	rgb(223,116,117)	1.9924	2,2
Zfp367	Wdr76	0.94314	50.53	0.525	rgb(223,117,118)	1.9924	2,2
Zfp385a	Dcxr	0.94314	50.53	0.528	rgb(223,116,117)	1.9924	2,2
Zfp385a	Rnf169	0.94314	50.53	0.525	rgb(223,117,118)	1.9924	2,2
Zfp429	Kcnf1	-0.94314	50.53	-5.3E-01	rgb(102,147,237)	1.9924	2,2
Zfp467	Acsbg1	-0.94314	50.53	-5.3E-01	rgb(102,147,237)	1.9924	2,2
Zfp536	Rpl10a	0.94314	50.53	0.529	rgb(223,116,117)	1.9924	2,2
Zfp608	Serpinb1a	0.94314	50.53	0.534	rgb(223,115,116)	1.9924	2,2
Zfp629	Prkrir	0.94314	50.53	0.529	rgb(223,116,117)	1.9924	2,2
Zfp948	Npas4	0.94314	50.53	0.525	rgb(223,117,118)	1.9924	2,2
Batf	Ccdc50	-0.94136	50.52	-5.2E-01	rgb(105,149,237)	1.9922	None
Irf4	Atp8b4	-0.94136	50.52	-5.2E-01	rgb(104,148,237)	1.9922	None
Irf4	Cacna1s	0.94136	50.52	0.515	rgb(223,119,120)	1.9922	None
Irf4	Nox1	-0.94136	50.52	-5.2E-01	rgb(104,148,237)	1.9922	2,2
Irf4	Ptprf	0.94136	50.52	0.523	rgb(223,117,118)	1.9922	None
Ahrr	Gpr15	0.94136	50.52	0.523	rgb(223,117,118)	1.9922	2,2
Akna	C2cd3	0.94136	50.52	0.52	rgb(223,118,119)	1.9922	2,2
Atmin	Scyl2	0.94136	50.52	0.522	rgb(223,117,118)	1.9922	2,2
Bhlhe40	Spire1	0.94136	50.52	0.52	rgb(223,118,119)	1.9922	2,2
Creb3l2	Sdcbp2	0.94136	50.52	0.518	rgb(223,118,119)	1.9922	2,2
Ets1	Tex2	0.94136	50.52	0.524	rgb(223,117,118)	1.9922	2,2
Foxf2	Gja1	0.94136	50.52	0.522	rgb(223,117,118)	1.9922	2,2
Foxs1	Sh2d7	0.94136	50.52	0.521	rgb(223,117,118)	1.9922	2,2
Gata3	Epas1	0.94136	50.52	0.518	rgb(223,118,119)	1.9922	2,2
Gfi1	Bpnt1	-0.94136	50.52	-5.2E-01	rgb(105,149,237)	1.9922	2,2
Gpbp1	Pml	-0.94136	50.52	-5.2E-01	rgb(105,149,237)	1.9922	2,2
Hif3a	Rasl12	0.94136	50.52	0.523	rgb(223,117,118)	1.9922	2,2
Hmgb3	Pla2g4f	0.94136	50.52	0.516	rgb(223,119,120)	1.9922	2,2
Homez	Gen1	0.94136	50.52	0.522	rgb(223,117,118)	1.9922	2,2
Hsf1	Rwdd2a	-0.94136	50.52	-5.2E-01	rgb(105,149,237)	1.9922	2,2
Irf7	Ifi204	0.94136	50.52	0.516	rgb(223,118,120)	1.9922	2,2
Irf7	Trim12c	0.94136	50.52	0.518	rgb(223,118,119)	1.9922	2,2
Klf6	Cd5l	0.94136	50.52	0.523	rgb(223,117,118)	1.9922	2,2
Lhx6	Sh2b1	0.94136	50.52	0.52	rgb(223,118,119)	1.9922	2,2
Lyl1	Itgb5	0.94136	50.52	0.519	rgb(223,118,119)	1.9922	2,2
Mbnl2	Rpn1	-0.94136	50.52	-5.2E-01	rgb(104,148,237)	1.9922	2,2
Mybl1	E2f7	0.94136	50.52	0.518	rgb(223,118,119)	1.9922	2,2
Ncoa2	Mgat5	0.94136	50.52	0.523	rgb(223,117,118)	1.9922	2,2
Nfil3	Auh	0.94136	50.52	0.52	rgb(223,118,119)	1.9922	2,2
Nfil3	Rbpj	0.94136	50.52	0.516	rgb(223,119,120)	1.9922	2,2
Nfkb2	Csf2	0.94136	50.52	0.516	rgb(223,118,119)	1.9922	2,2
Nfkb2	Ets1	-0.94136	50.52	-5.2E-01	rgb(104,149,237)	1.9922	2,2
Nfkb2	Fam49b	-0.94136	50.52	-5.2E-01	rgb(104,149,237)	1.9922	2,2
Plagl1	Cd84	-0.94136	50.52	-5.2E-01	rgb(104,148,237)	1.9922	2,2
Pou2af1	Fgf16	0.94136	50.52	0.518	rgb(223,118,119)	1.9922	2,2
Pou6f1	Txk	0.94136	50.52	0.523	rgb(223,117,118)	1.9922	2,2
Pparg	Cacna1c	0.94136	50.52	0.517	rgb(223,118,119)	1.9922	2,2
Rest	Dhcr7	-0.94136	50.52	-5.2E-01	rgb(105,149,237)	1.9922	2,2
Rora	St3gal5	-0.94136	50.52	-5.2E-01	rgb(105,149,237)	1.9922	2,2
Scml4	Rab19	0.94136	50.52	0.525	rgb(223,117,118)	1.9922	2,2
Sgsm2	Il9	-0.94136	50.52	-5.2E-01	rgb(104,148,237)	1.9922	2,2
Srebf2	Kdm2b	0.94136	50.52	0.522	rgb(223,117,118)	1.9922	2,2
Stat4	Scyl2	0.94136	50.52	0.524	rgb(223,117,118)	1.9922	2,2
Tead1	Eef2k	0.94136	50.52	0.516	rgb(223,118,120)	1.9922	2,2
Tead1	Pigr	0.94136	50.52	0.52	rgb(223,118,119)	1.9922	2,2
Thap7	Higd1a	0.94136	50.52	0.515	rgb(223,119,120)	1.9922	2,2
Twist1	Kctd15	0.94136	50.52	0.524	rgb(223,117,118)	1.9922	2,2
Twist1	Loxl2	0.94136	50.52	0.523	rgb(223,117,118)	1.9922	2,2
Zbed3	Cs	0.94136	50.52	0.525	rgb(223,117,118)	1.9922	2,2
Zfp184	Maoa	0.94136	50.52	0.521	rgb(223,117,119)	1.9922	2,2
Zfp280c	Rfx7	0.94136	50.52	0.524	rgb(223,117,118)	1.9922	2,2
Zfp365	Eda2r	0.94136	50.52	0.518	rgb(223,118,119)	1.9922	2,2
Zfp367	Helb	0.94136	50.52	0.522	rgb(223,117,118)	1.9922	2,2
Zfp414	Rab4b	0.94136	50.52	0.523	rgb(223,117,118)	1.9922	2,2
Zfp428	Arsb	-0.94136	50.52	-5.2E-01	rgb(103,148,237)	1.9922	2,2
Zfp429	Acnat1	-0.94136	50.52	-5.2E-01	rgb(103,148,237)	1.9922	2,2
Zfp429	Megf8	-0.94136	50.52	-5.2E-01	rgb(104,148,237)	1.9922	2,2
Zfp536	Tekt2	0.94136	50.52	0.519	rgb(223,118,119)	1.9922	2,2
Zfp629	Pcyox1l	-0.94136	50.52	-5.2E-01	rgb(103,148,237)	1.9922	2,2
Zfp652	Fads2	-0.94136	50.52	-5.2E-01	rgb(104,148,237)	1.9922	2,2
Zfp787	Ocrl	-0.94136	50.52	-5.2E-01	rgb(105,149,237)	1.9922	2,2
Zfp787	Wwp1	-0.94136	50.52	-5.2E-01	rgb(104,148,237)	1.9922	2,2
Zfp827	Npc2	-0.94136	50.52	-5.2E-01	rgb(104,148,237)	1.9922	2,2
Zfp869	Zc3h7b	-0.94136	50.52	-5.2E-01	rgb(104,148,237)	1.9922	2,2
Zfp956	Ankrd23	0.94136	50.52	0.522	rgb(223,117,118)	1.9922	2,2
Zfx	Ndufv3	-0.94136	50.52	-5.2E-01	rgb(104,148,237)	1.9922	2,2
Zhx1	Qrich1	0.94136	50.52	0.522	rgb(223,117,118)	1.9922	2,2
Batf	Slamf9	-0.93958	50.51	-5.1E-01	rgb(106,149,236)	1.992	2,2
Etv6	Skap2	0.93958	50.51	0.507	rgb(223,120,121)	1.992	2,2
Irf4	Abcd3	-0.93958	50.51	-5.1E-01	rgb(105,149,237)	1.992	None
Irf4	Angpt1	-0.93958	50.51	-5.1E-01	rgb(107,150,236)	1.992	None
Irf4	Atp2b4	0.93958	50.51	0.511	rgb(223,119,120)	1.992	2,2
Irf4	Cxxc5	-0.93958	50.51	-5.1E-01	rgb(107,150,236)	1.992	2,2
Irf4	Lpcat1	-0.93958	50.51	-5.1E-01	rgb(105,149,237)	1.992	None
Ahctf1	Utp20	0.93958	50.51	0.51	rgb(223,120,121)	1.992	2,2
Arid3b	Inpp5a	0.93958	50.51	0.51	rgb(223,120,121)	1.992	2,2
Bcl11b	Mllt6	0.93958	50.51	0.513	rgb(223,119,120)	1.992	2,2
Bhlhe40	Anxa2	0.93958	50.51	0.507	rgb(223,120,121)	1.992	2,2
Bhlhe40	Fam129a	0.93958	50.51	0.513	rgb(223,119,120)	1.992	2,2
Cebpb	Aqp9	0.93958	50.51	0.512	rgb(223,119,120)	1.992	2,2
Cux1	Fam20a	0.93958	50.51	0.512	rgb(223,119,120)	1.992	2,2
Dzip1	Rgs1	-0.93958	50.51	-5.1E-01	rgb(107,150,236)	1.992	2,2
Elf1	Itga4	0.93958	50.51	0.508	rgb(223,120,121)	1.992	2,2
Epas1	Pparg	0.93958	50.51	0.508	rgb(223,120,121)	1.992	2,2
Foxo1	Plk2	-0.93958	50.51	-5.1E-01	rgb(105,149,237)	1.992	2,2
Foxp1	Batf3	-0.93958	50.51	-5.1E-01	rgb(105,149,237)	1.992	2,2
Foxp3	Cd101	0.93958	50.51	0.508	rgb(223,120,121)	1.992	2,2
Gata3	Cd83	0.93958	50.51	0.51	rgb(223,120,121)	1.992	2,2
Gata3	Il13	0.93958	50.51	0.505	rgb(223,120,121)	1.992	2,2
Hbp1	Smyd5	-0.93958	50.51	-5.1E-01	rgb(107,150,236)	1.992	2,2
Hlx	Olfm1	0.93958	50.51	0.512	rgb(223,119,120)	1.992	2,2
Hmg20b	Dock11	-0.93958	50.51	-5.1E-01	rgb(107,150,236)	1.992	2,2
Irf5	Unc93b1	0.93958	50.51	0.511	rgb(223,119,120)	1.992	2,2
Irf7	Ccl5	0.93958	50.51	0.511	rgb(223,119,120)	1.992	2,2
Kdm5b	Rasgef1b	-0.93958	50.51	-5.1E-01	rgb(107,150,236)	1.992	2,2
Klf10	Ms4a4c	-0.93958	50.51	-5.1E-01	rgb(106,149,236)	1.992	2,2
Klf6	Chst3	-0.93958	50.51	-5.1E-01	rgb(107,150,236)	1.992	2,2
Lef1	Tgfbr3	0.93958	50.51	0.511	rgb(223,119,120)	1.992	2,2
Msc	Ccr1	0.93958	50.51	0.506	rgb(223,120,121)	1.992	2,2
Mxi1	Mapre3	0.93958	50.51	0.507	rgb(223,120,121)	1.992	2,2
Ncoa1	Cutc	-0.93958	50.51	-5.1E-01	rgb(106,150,236)	1.992	2,2
Ncoa2	Phlpp1	0.93958	50.51	0.509	rgb(223,120,121)	1.992	2,2
Ncoa3	Id3	-0.93958	50.51	-5.1E-01	rgb(106,150,236)	1.992	2,2
Phf20	Arntl2	0.93958	50.51	0.507	rgb(223,120,121)	1.992	2,2
Plagl2	Tulp3	0.93958	50.51	0.505	rgb(223,121,122)	1.992	2,2
Plscr1	Clic4	0.93958	50.51	0.514	rgb(223,119,120)	1.992	2,2
Ppard	Acvr1b	0.93958	50.51	0.514	rgb(223,119,120)	1.992	2,2
Prrx1	Thbd	0.93958	50.51	0.514	rgb(223,119,120)	1.992	2,2
Rbpj	Zfp609	0.93958	50.51	0.506	rgb(223,120,121)	1.992	2,2
Rest	Bzw2	-0.93958	50.51	-5.1E-01	rgb(106,149,237)	1.992	2,2
Runx1	Cd74	-0.93958	50.51	-5.1E-01	rgb(105,149,237)	1.992	2,2
Rxra	Fgf2	0.93958	50.51	0.512	rgb(223,119,120)	1.992	2,2
Scrt1	Cbln3	0.93958	50.51	0.509	rgb(223,120,121)	1.992	2,2
Scrt1	Rassf1	0.93958	50.51	0.507	rgb(223,120,121)	1.992	2,2
Scrt1	Zfp12	0.93958	50.51	0.508	rgb(223,120,121)	1.992	2,2
Sgsm2	Dlg2	-0.93958	50.51	-5.1E-01	rgb(107,150,236)	1.992	2,2
Sgsm2	Tg	0.93958	50.51	0.511	rgb(223,119,120)	1.992	2,2
Six5	Lbh	-0.93958	50.51	-5.1E-01	rgb(107,150,236)	1.992	2,2
Ski	Slc43a2	0.93958	50.51	0.513	rgb(223,119,120)	1.992	2,2
Skil	Tgfbr1	0.93958	50.51	0.509	rgb(223,120,121)	1.992	2,2
Sox5	Gem	0.93958	50.51	0.511	rgb(223,119,120)	1.992	2,2
Sp140	Hspa2	0.93958	50.51	0.51	rgb(223,120,121)	1.992	2,2
Tcf4	Eif4e3	0.93958	50.51	0.506	rgb(223,120,121)	1.992	2,2
Thap3	N4bp2l1	0.93958	50.51	0.513	rgb(223,119,120)	1.992	2,2
Tmf1	Pik3ca	0.93958	50.51	0.511	rgb(223,119,120)	1.992	2,2
Twist1	Glt28d2	0.93958	50.51	0.51	rgb(223,120,121)	1.992	2,2
Vax2	2310007L24Rik	0.93958	50.51	0.509	rgb(223,120,121)	1.992	2,2
Vdr	Ell2	0.93958	50.51	0.506	rgb(223,120,121)	1.992	2,2
Xbp1	Gpatch4	-0.93958	50.51	-5.1E-01	rgb(107,150,236)	1.992	2,2
Zbtb32	Asns	0.93958	50.51	0.514	rgb(223,119,120)	1.992	2,2
Zbtb7c	Mylk	0.93958	50.51	0.513	rgb(223,119,120)	1.992	2,2
Zeb2	Nedd9	0.93958	50.51	0.508	rgb(223,120,121)	1.992	2,2
Zfp219	Irf5	0.93958	50.51	0.512	rgb(223,119,120)	1.992	2,2
Zfp260	Sepp1	0.93958	50.51	0.51	rgb(223,120,121)	1.992	2,2
Zfp277	Mgll	-0.93958	50.51	-5.1E-01	rgb(106,150,236)	1.992	2,2
Zfp365	4930429B21Rik	0.93958	50.51	0.512	rgb(223,119,120)	1.992	2,2
Zfp429	Mtmr7	0.93958	50.51	0.511	rgb(223,119,120)	1.992	2,2
Zfp513	Zfp408	0.93958	50.51	0.508	rgb(223,120,121)	1.992	2,2
Zfp608	Fam102a	0.93958	50.51	0.512	rgb(223,119,120)	1.992	2,2
Zfp707	Slc39a10	-0.93958	50.51	-5.1E-01	rgb(106,150,236)	1.992	2,2
Zfp750	Sars	-0.93958	50.51	-5.1E-01	rgb(107,150,236)	1.992	2,2
Zfp870	Fads2	0.93958	50.51	0.511	rgb(223,119,120)	1.992	2,2
Zfp960	F2rl1	-0.93958	50.51	-5.1E-01	rgb(107,150,236)	1.992	2,2
Etv6	Gbp2	0.9378	50.5	0.497	rgb(222,122,123)	1.9918	2,2
Etv6	Nlgn2	0.9378	50.5	0.501	rgb(223,121,122)	1.9918	2,2
Irf4	Abcb9	-0.9378	50.5	-5.0E-01	rgb(109,151,236)	1.9918	None
Irf4	Vsig2	-0.9378	50.5	-5.0E-01	rgb(109,151,236)	1.9918	None
Ahrr	Trappc10	0.9378	50.5	0.504	rgb(223,121,122)	1.9918	2,2
Arntl2	Clec2g	0.9378	50.5	0.499	rgb(222,122,123)	1.9918	2,2
Bbx	Exoc4	0.9378	50.5	0.5	rgb(222,122,123)	1.9918	2,2
Cebpg	Pycr1	0.9378	50.5	0.503	rgb(223,121,122)	1.9918	2,2
Creb3l2	Spred3	0.9378	50.5	0.505	rgb(223,121,122)	1.9918	2,2
Cux1	Unc93b1	-0.9378	50.5	-5.0E-01	rgb(108,151,236)	1.9918	2,2
Dach2	Slc44a5	0.9378	50.5	0.496	rgb(222,122,123)	1.9918	2,2
Drap1	Sepw1	0.9378	50.5	0.504	rgb(223,121,122)	1.9918	2,2
Ebf1	Ermn	0.9378	50.5	0.497	rgb(222,122,123)	1.9918	2,2
Egr2	Pten	-0.9378	50.5	-5.0E-01	rgb(109,151,236)	1.9918	2,2
Epas1	Mllt3	0.9378	50.5	0.5	rgb(223,121,122)	1.9918	2,2
Fos	Gm6225	0.9378	50.5	0.498	rgb(222,122,123)	1.9918	2,2
Foxf2	Nqo2	0.9378	50.5	0.497	rgb(222,122,123)	1.9918	2,2
Foxo3	Tmem43	0.9378	50.5	0.499	rgb(222,122,123)	1.9918	2,2
Gata3	Ticam2	0.9378	50.5	0.503	rgb(223,121,122)	1.9918	2,2
Gzf1	Atmin	0.9378	50.5	0.498	rgb(222,122,123)	1.9918	2,2
Gzf1	BC026585	0.9378	50.5	0.504	rgb(223,121,122)	1.9918	2,2
Hmgb3	Pgs1	-0.9378	50.5	-5.0E-01	rgb(109,151,236)	1.9918	2,2
Irf1	Sidt1	0.9378	50.5	0.504	rgb(223,121,122)	1.9918	2,2
Irf2	Wipf1	0.9378	50.5	0.498	rgb(222,122,123)	1.9918	2,2
Irf5	Prkcd	0.9378	50.5	0.496	rgb(222,122,123)	1.9918	2,2
Jun	1600014C10Rik	0.9378	50.5	0.504	rgb(223,121,122)	1.9918	2,2
Junb	Hook2	0.9378	50.5	0.503	rgb(223,121,122)	1.9918	2,2
Kdm2b	Abi3	-0.9378	50.5	-5.0E-01	rgb(109,151,236)	1.9918	2,2
Klf2	Ttyh3	0.9378	50.5	0.5	rgb(223,121,122)	1.9918	2,2
Klf6	Vim	0.9378	50.5	0.5	rgb(222,122,123)	1.9918	2,2
L3mbtl3	Piga	-0.9378	50.5	-5.0E-01	rgb(108,151,236)	1.9918	2,2
Lef1	Mcoln2	-0.9378	50.5	-5.0E-01	rgb(108,151,236)	1.9918	2,2
Lyl1	Gprasp2	0.9378	50.5	0.499	rgb(222,122,123)	1.9918	2,2
Mycn	Mmp10	0.9378	50.5	0.5	rgb(223,121,122)	1.9918	2,2
Ncoa3	Cutc	-0.9378	50.5	-5.0E-01	rgb(109,151,236)	1.9918	2,2
Nfatc4	Slc22a2	0.9378	50.5	0.503	rgb(223,121,122)	1.9918	2,2
Nkx1-2	Dmxl2	0.9378	50.5	0.496	rgb(222,122,123)	1.9918	2,2
Nr1d1	Serpine2	-0.9378	50.5	-5.0E-01	rgb(108,150,236)	1.9918	2,2
Nr4a2	Gpr65	0.9378	50.5	0.505	rgb(223,121,122)	1.9918	2,2
Phf1	Tnfrsf1a	0.9378	50.5	0.497	rgb(222,122,123)	1.9918	2,2
Plagl1	Eml1	0.9378	50.5	0.496	rgb(222,122,123)	1.9918	2,2
Plagl1	Slc7a1	0.9378	50.5	0.499	rgb(222,122,123)	1.9918	2,2
Prrx1	Ccdc80	0.9378	50.5	0.495	rgb(222,122,123)	1.9918	2,2
Rbpj	Nfil3	0.9378	50.5	0.504	rgb(223,121,122)	1.9918	2,2
Rfx3	Ddx19b	0.9378	50.5	0.5	rgb(223,121,122)	1.9918	2,2
Rlf	Nudt8	-0.9378	50.5	-5.0E-01	rgb(108,150,236)	1.9918	2,2
Runx2	Creb3l2	0.9378	50.5	0.503	rgb(223,121,122)	1.9918	2,2
Scml4	Plod3	-0.9378	50.5	-5.0E-01	rgb(109,151,236)	1.9918	2,2
Scrt1	Kctd21	0.9378	50.5	0.503	rgb(223,121,122)	1.9918	2,2
Sp6	Lrp4	0.9378	50.5	0.504	rgb(223,121,122)	1.9918	2,2
Spib	Pik3r3	0.9378	50.5	0.502	rgb(223,121,122)	1.9918	2,2
Stat2	Igtp	0.9378	50.5	0.495	rgb(222,122,123)	1.9918	2,2
Tbx21	Myd88	0.9378	50.5	0.505	rgb(223,121,122)	1.9918	2,2
Terf1	Dhrs4	0.9378	50.5	0.497	rgb(222,122,123)	1.9918	2,2
Tulp3	Hist3h2a	-0.9378	50.5	-5.0E-01	rgb(108,151,236)	1.9918	2,2
Vax2	B3galt2	0.9378	50.5	0.501	rgb(223,121,122)	1.9918	2,2
Vax2	Ppp1r14c	0.9378	50.5	0.495	rgb(222,122,123)	1.9918	2,2
Vax2	Stard8	0.9378	50.5	0.496	rgb(222,122,123)	1.9918	2,2
Whsc1	C2cd3	0.9378	50.5	0.501	rgb(223,121,122)	1.9918	2,2
Yy2	Efemp2	-0.9378	50.5	-5.0E-01	rgb(109,151,236)	1.9918	2,2
Zbtb32	Fes	0.9378	50.5	0.496	rgb(222,122,123)	1.9918	2,2
Zfp358	Sorcs2	-0.9378	50.5	-5.0E-01	rgb(107,150,236)	1.9918	2,2
Zfp367	Cenpw	0.9378	50.5	0.497	rgb(222,122,123)	1.9918	2,2
Zfp449	Tcea3	0.9378	50.5	0.503	rgb(223,121,122)	1.9918	2,2
Zfp467	Olfml2a	0.9378	50.5	0.496	rgb(222,122,123)	1.9918	2,2
Zfp473	Me2	0.9378	50.5	0.499	rgb(222,122,123)	1.9918	2,2
Zfp524	Faim3	0.9378	50.5	0.5	rgb(223,121,122)	1.9918	2,2
Zfp750	Ercc5	0.9378	50.5	0.504	rgb(223,121,122)	1.9918	2,2
Zfp750	Ttll9	0.9378	50.5	0.5	rgb(222,122,123)	1.9918	2,2
Zfp831	Lypd6b	0.9378	50.5	0.495	rgb(222,122,123)	1.9918	2,2
Zfp870	1700030K09Rik	0.9378	50.5	0.504	rgb(223,121,122)	1.9918	2,2
Zik1	Apitd1	0.9378	50.5	0.503	rgb(223,121,122)	1.9918	2,2
Irf4	Grpr	-0.93603	50.49	-4.9E-01	rgb(111,152,236)	1.9916	2,2
Adnp	Hist1h1d	-0.93603	50.49	-4.9E-01	rgb(111,152,236)	1.9916	2,2
Ahr	Ust	0.93603	50.49	0.491	rgb(222,123,124)	1.9916	2,2
Ankzf1	Rgs11	0.93603	50.49	0.494	rgb(222,123,124)	1.9916	2,2
Bach1	Fyn	0.93603	50.49	0.489	rgb(222,124,125)	1.9916	2,2
C030039L03Rik	Bcar1	0.93603	50.49	0.487	rgb(222,124,125)	1.9916	2,2
Ccdc17	Impg2	0.93603	50.49	0.487	rgb(222,124,125)	1.9916	2,2
Cebpg	Tsc22d3	0.93603	50.49	0.494	rgb(222,123,124)	1.9916	2,2
Creb3l2	Numbl	0.93603	50.49	0.489	rgb(222,124,125)	1.9916	2,2
Creb3l2	Syn1	0.93603	50.49	0.485	rgb(222,124,125)	1.9916	2,2
Dpf1	Ero1l	0.93603	50.49	0.491	rgb(222,123,124)	1.9916	2,2
Egr2	Fam129a	-0.93603	50.49	-4.9E-01	rgb(111,153,236)	1.9916	2,2
Elf1	Cmah	0.93603	50.49	0.495	rgb(222,122,123)	1.9916	2,2
Elk3	Lamc2	0.93603	50.49	0.486	rgb(222,124,125)	1.9916	2,2
Ets1	Dmxl2	-0.93603	50.49	-4.9E-01	rgb(112,153,235)	1.9916	2,2
Ets1	Nlrc3	0.93603	50.49	0.486	rgb(222,124,125)	1.9916	2,2
Etv4	Spint1	0.93603	50.49	0.491	rgb(222,123,124)	1.9916	2,2
Fosb	Neat1	0.93603	50.49	0.493	rgb(222,123,124)	1.9916	2,2
Foxb1	Rora	0.93603	50.49	0.493	rgb(222,123,124)	1.9916	2,2
Foxo1	Sdc3	0.93603	50.49	0.49	rgb(222,123,124)	1.9916	2,2
Foxo3	Abhd2	0.93603	50.49	0.493	rgb(222,123,124)	1.9916	2,2
Foxp3	Nt5e	0.93603	50.49	0.487	rgb(222,124,125)	1.9916	2,2
Gli3	Nhs	0.93603	50.49	0.486	rgb(222,124,125)	1.9916	2,2
Gtf2ird1	Neurl1b	0.93603	50.49	0.491	rgb(222,123,124)	1.9916	2,2
Ikzf2	Ptger4	0.93603	50.49	0.491	rgb(222,123,124)	1.9916	2,2
Irf1	Amigo2	0.93603	50.49	0.486	rgb(222,124,125)	1.9916	2,2
Irf5	Dcxr	0.93603	50.49	0.49	rgb(222,123,124)	1.9916	2,2
Irf8	Cxcr5	0.93603	50.49	0.494	rgb(222,123,124)	1.9916	2,2
Jun	Klf10	0.93603	50.49	0.487	rgb(222,124,125)	1.9916	2,2
Jund	Cebpb	0.93603	50.49	0.494	rgb(222,123,124)	1.9916	2,2
Kdm5b	Pgm2	0.93603	50.49	0.494	rgb(222,123,124)	1.9916	2,2
L3mbtl3	Adamts6	0.93603	50.49	0.485	rgb(222,124,125)	1.9916	2,2
L3mbtl3	Taf7	0.93603	50.49	0.486	rgb(222,124,125)	1.9916	2,2
Lyl1	Rab19	0.93603	50.49	0.491	rgb(222,123,124)	1.9916	2,2
Maff	Casz1	0.93603	50.49	0.492	rgb(222,123,124)	1.9916	2,2
Maff	Egln3	0.93603	50.49	0.493	rgb(222,123,124)	1.9916	2,2
Maff	Jmjd6	0.93603	50.49	0.49	rgb(222,123,124)	1.9916	2,2
Mef2b	Mapk13	0.93603	50.49	0.494	rgb(222,123,124)	1.9916	2,2
Msc	Svop	0.93603	50.49	0.494	rgb(222,123,124)	1.9916	2,2
Mtf2	Mt1	-0.93603	50.49	-4.9E-01	rgb(111,152,236)	1.9916	2,2
Myb	Jak2	-0.93603	50.49	-4.9E-01	rgb(111,153,236)	1.9916	2,2
Nr1h2	Nucks1	-0.93603	50.49	-4.9E-01	rgb(111,152,236)	1.9916	2,2
Nr3c1	Ctla4	-0.93603	50.49	-4.9E-01	rgb(110,152,236)	1.9916	2,2
Osr2	Cox6b2	0.93603	50.49	0.487	rgb(222,124,125)	1.9916	2,2
Pou2af1	Hs3st1	-0.93603	50.49	-4.9E-01	rgb(111,152,236)	1.9916	2,2
Prdm8	Fam178b	0.93603	50.49	0.492	rgb(222,123,124)	1.9916	2,2
Prdm9	Fyco1	0.93603	50.49	0.489	rgb(222,124,125)	1.9916	2,2
Prrx1	Lonp2	0.93603	50.49	0.485	rgb(222,124,125)	1.9916	2,2
Rbpj	Mtmr7	0.93603	50.49	0.489	rgb(222,124,125)	1.9916	2,2
Scml4	Tmem71	0.93603	50.49	0.489	rgb(222,124,125)	1.9916	2,2
Six1	Inhba	0.93603	50.49	0.493	rgb(222,123,124)	1.9916	2,2
Son	Zfp592	0.93603	50.49	0.494	rgb(222,123,124)	1.9916	2,2
Sox5	Itga3	0.93603	50.49	0.487	rgb(222,124,125)	1.9916	2,2
Sp4	Ermn	0.93603	50.49	0.49	rgb(222,123,124)	1.9916	2,2
Stat2	Ern1	0.93603	50.49	0.492	rgb(222,123,124)	1.9916	2,2
Thap3	Sf3b3	-0.93603	50.49	-4.9E-01	rgb(110,152,236)	1.9916	2,2
Tigd2	Mcm9	-0.93603	50.49	-4.9E-01	rgb(111,153,236)	1.9916	2,2
Tulp2	Tnnt3	0.93603	50.49	0.489	rgb(222,124,125)	1.9916	2,2
Twist1	Nrp1	0.93603	50.49	0.488	rgb(222,124,125)	1.9916	2,2
Vax2	Ltb4r1	0.93603	50.49	0.486	rgb(222,124,125)	1.9916	2,2
Xbp1	Fau	-0.93603	50.49	-4.9E-01	rgb(111,153,236)	1.9916	2,2
Zbed3	Zkscan17	0.93603	50.49	0.488	rgb(222,124,125)	1.9916	2,2
Zbtb17	Il10rb	-0.93603	50.49	-4.9E-01	rgb(112,153,235)	1.9916	2,2
Zbtb4	Dbt	-0.93603	50.49	-4.9E-01	rgb(111,152,236)	1.9916	2,2
Zbtb7c	Scarf2	0.93603	50.49	0.492	rgb(222,123,124)	1.9916	2,2
Zeb2	Jak2	0.93603	50.49	0.491	rgb(222,123,124)	1.9916	2,2
Zeb2	Ncs1	0.93603	50.49	0.491	rgb(222,123,124)	1.9916	2,2
Zfhx3	Zfp362	0.93603	50.49	0.487	rgb(222,124,125)	1.9916	2,2
Zfp146	Ly9	0.93603	50.49	0.486	rgb(222,124,125)	1.9916	2,2
Zfp280c	Hspa2	-0.93603	50.49	-4.9E-01	rgb(111,152,236)	1.9916	2,2
Zfp429	Zfp874a	0.93603	50.49	0.492	rgb(222,123,124)	1.9916	2,2
Zfp467	Sgsm2	0.93603	50.49	0.489	rgb(222,124,125)	1.9916	2,2
Zfp467	Sytl3	-0.93603	50.49	-4.9E-01	rgb(110,152,236)	1.9916	2,2
Zfp473	Rps6ka3	0.93603	50.49	0.49	rgb(222,123,124)	1.9916	2,2
Zfp513	Mllt3	-0.93603	50.49	-4.9E-01	rgb(110,152,236)	1.9916	2,2
Zfp568	Prodh	0.93603	50.49	0.492	rgb(222,123,124)	1.9916	2,2
Zfp608	Havcr1	-0.93603	50.49	-4.9E-01	rgb(111,152,236)	1.9916	2,2
Zfp629	Fgfr1	0.93603	50.49	0.491	rgb(222,123,124)	1.9916	2,2
Zfp750	Dnm3os	0.93603	50.49	0.493	rgb(222,123,124)	1.9916	2,2
Zfp933	Reep3	0.93603	50.49	0.487	rgb(222,124,125)	1.9916	2,2
Zfp961	Dirc2	-0.93603	50.49	-4.9E-01	rgb(110,152,236)	1.9916	2,2
Zhx1	Mxd3	-0.93603	50.49	-4.9E-01	rgb(110,152,236)	1.9916	2,2
Zhx1	Sfmbt1	0.93603	50.49	0.493	rgb(222,123,124)	1.9916	2,2
Zmiz1	Sco1	-0.93603	50.49	-4.9E-01	rgb(111,153,236)	1.9916	2,2
Irf4	Tnfsf10	-0.93425	50.48	-4.8E-01	rgb(113,154,235)	1.9914	None
Adnp	Hist1h1e	-0.93425	50.48	-4.8E-01	rgb(113,154,235)	1.9914	2,2
Ahdc1	Zfp831	0.93425	50.48	0.484	rgb(222,125,126)	1.9914	2,2
Ankzf1	Arid3a	0.93425	50.48	0.48	rgb(222,125,126)	1.9914	2,2
Atf3	Atp11a	0.93425	50.48	0.479	rgb(222,126,126)	1.9914	2,2
Bhlhe40	Tg	0.93425	50.48	0.481	rgb(222,125,126)	1.9914	2,2
C030039L03Rik	1700001L05Rik	0.93425	50.48	0.48	rgb(222,125,126)	1.9914	2,2
Cbx2	Cdc25b	0.93425	50.48	0.479	rgb(222,125,126)	1.9914	2,2
Cenpb	Mafg	0.93425	50.48	0.482	rgb(222,125,126)	1.9914	2,2
Csrnp1	Arhgef10	0.93425	50.48	0.477	rgb(222,126,127)	1.9914	2,2
Ddit3	Phtf2	-0.93425	50.48	-4.8E-01	rgb(113,153,235)	1.9914	2,2
Dr1	Idi1	0.93425	50.48	0.476	rgb(222,126,127)	1.9914	2,2
Drap1	Fth1	0.93425	50.48	0.478	rgb(222,126,127)	1.9914	2,2
Eomes	Abcb1a	0.93425	50.48	0.48	rgb(222,125,126)	1.9914	2,2
Epas1	Tmem43	0.93425	50.48	0.477	rgb(222,126,127)	1.9914	2,2
Ets1	Slc15a1	0.93425	50.48	0.483	rgb(222,125,126)	1.9914	2,2
Etv4	Mboat7	0.93425	50.48	0.478	rgb(222,126,127)	1.9914	2,2
Etv5	Tnip3	-0.93425	50.48	-4.8E-01	rgb(113,154,235)	1.9914	2,2
Etv5	Trib2	-0.93425	50.48	-4.8E-01	rgb(114,154,235)	1.9914	2,2
Foxf2	Sdc1	0.93425	50.48	0.476	rgb(222,126,127)	1.9914	2,2
Foxf2	Stxbp6	0.93425	50.48	0.481	rgb(222,125,126)	1.9914	2,2
Foxf2	Tmem163	0.93425	50.48	0.479	rgb(222,125,126)	1.9914	2,2
Foxo3	Exosc8	-0.93425	50.48	-4.8E-01	rgb(113,154,235)	1.9914	2,2
Foxo3	Narf	0.93425	50.48	0.483	rgb(222,125,126)	1.9914	2,2
Gfi1	Lmna	-0.93425	50.48	-4.8E-01	rgb(113,154,235)	1.9914	2,2
Gfi1	Rassf3	-0.93425	50.48	-4.8E-01	rgb(113,154,235)	1.9914	2,2
Gfi1	Rgmb	-0.93425	50.48	-4.8E-01	rgb(114,154,235)	1.9914	2,2
Hes6	Galk1	0.93425	50.48	0.478	rgb(222,126,127)	1.9914	2,2
Hif3a	Myh10	0.93425	50.48	0.484	rgb(222,125,126)	1.9914	2,2
Hif3a	Zfp395	0.93425	50.48	0.484	rgb(222,125,126)	1.9914	2,2
Ikzf2	Ctsw	0.93425	50.48	0.485	rgb(222,124,125)	1.9914	2,2
Ikzf2	Srxn1	-0.93425	50.48	-4.8E-01	rgb(112,153,235)	1.9914	2,2
Irf2	Rbms2	0.93425	50.48	0.477	rgb(222,126,127)	1.9914	2,2
Irf5	Rnf135	0.93425	50.48	0.476	rgb(222,126,127)	1.9914	2,2
Irf7	Oas1c	0.93425	50.48	0.482	rgb(222,125,126)	1.9914	2,2
Kdm5b	Ccng2	0.93425	50.48	0.478	rgb(222,126,127)	1.9914	2,2
Klf2	Serpine1	-0.93425	50.48	-4.8E-01	rgb(113,154,235)	1.9914	2,2
Klf6	Wee1	-0.93425	50.48	-4.8E-01	rgb(112,153,235)	1.9914	2,2
Klf8	Tspan17	0.93425	50.48	0.484	rgb(222,125,126)	1.9914	2,2
Lhx6	Ism1	0.93425	50.48	0.48	rgb(222,125,126)	1.9914	2,2
Lin54	Iqgap2	0.93425	50.48	0.484	rgb(222,125,126)	1.9914	2,2
Lin54	Znhit6	-0.93425	50.48	-4.8E-01	rgb(113,153,235)	1.9914	2,2
Mbnl2	Trerf1	0.93425	50.48	0.484	rgb(222,125,126)	1.9914	2,2
Mxi1	Asph	0.93425	50.48	0.482	rgb(222,125,126)	1.9914	2,2
Myb	Ehd3	0.93425	50.48	0.478	rgb(222,126,127)	1.9914	2,2
Myb	Tmem120b	0.93425	50.48	0.48	rgb(222,125,126)	1.9914	2,2
Myb	Tmem71	0.93425	50.48	0.485	rgb(222,124,125)	1.9914	2,2
Myb	Trib2	-0.93425	50.48	-4.8E-01	rgb(112,153,235)	1.9914	2,2
Mysm1	Skil	0.93425	50.48	0.485	rgb(222,124,125)	1.9914	2,2
Nfatc4	Gpr68	0.93425	50.48	0.478	rgb(222,126,127)	1.9914	2,2
Nkx1-2	Lhpp	0.93425	50.48	0.481	rgb(222,125,126)	1.9914	2,2
Nkx1-2	Lypd6b	0.93425	50.48	0.479	rgb(222,125,126)	1.9914	2,2
Nr4a1	Exoc4	-0.93425	50.48	-4.8E-01	rgb(112,153,235)	1.9914	2,2
Osr2	H2-Eb1	0.93425	50.48	0.482	rgb(222,125,126)	1.9914	2,2
Ovol2	Sgip1	0.93425	50.48	0.475	rgb(222,126,127)	1.9914	2,2
Patz1	Arhgap10	0.93425	50.48	0.48	rgb(222,125,126)	1.9914	2,2
Plagl1	Ikzf2	0.93425	50.48	0.483	rgb(222,125,126)	1.9914	2,2
Plagl1	S1pr2	-0.93425	50.48	-4.8E-01	rgb(113,154,235)	1.9914	2,2
Plagl1	Sema4c	0.93425	50.48	0.476	rgb(222,126,127)	1.9914	2,2
Pou2af1	Dusp5	-0.93425	50.48	-4.8E-01	rgb(113,154,235)	1.9914	2,2
Pou2af1	Notch2	-0.93425	50.48	-4.8E-01	rgb(114,154,235)	1.9914	2,2
Rbck1	Dnajc21	-0.93425	50.48	-4.8E-01	rgb(113,154,235)	1.9914	2,2
Rela	Dyx1c1	-0.93425	50.48	-4.8E-01	rgb(112,153,235)	1.9914	2,2
Relb	Higd1a	-0.93425	50.48	-4.8E-01	rgb(112,153,235)	1.9914	2,2
Runx1	Ccdc141	-0.93425	50.48	-4.8E-01	rgb(114,154,235)	1.9914	2,2
Rxra	Bcam	0.93425	50.48	0.479	rgb(222,126,127)	1.9914	2,2
Rxra	Ptpn11	0.93425	50.48	0.477	rgb(222,126,127)	1.9914	2,2
Satb1	Oxct1	-0.93425	50.48	-4.8E-01	rgb(113,154,235)	1.9914	2,2
Scml4	Epsti1	0.93425	50.48	0.477	rgb(222,126,127)	1.9914	2,2
Scrt1	Appl2	0.93425	50.48	0.484	rgb(222,125,126)	1.9914	2,2
Scrt1	Espn	0.93425	50.48	0.481	rgb(222,125,126)	1.9914	2,2
Sgsm2	Cul9	0.93425	50.48	0.484	rgb(222,125,126)	1.9914	2,2
Sgsm2	March9	0.93425	50.48	0.481	rgb(222,125,126)	1.9914	2,2
Smad4	Dctpp1	-0.93425	50.48	-4.8E-01	rgb(113,154,235)	1.9914	2,2
Smad4	Nefh	-0.93425	50.48	-4.8E-01	rgb(113,154,235)	1.9914	2,2
Sox5	Mab21l2	0.93425	50.48	0.481	rgb(222,125,126)	1.9914	2,2
Stat2	Il12rb2	0.93425	50.48	0.476	rgb(222,126,127)	1.9914	2,2
Tead1	Neo1	0.93425	50.48	0.484	rgb(222,125,125)	1.9914	2,2
Tead1	Nrp1	0.93425	50.48	0.479	rgb(222,126,126)	1.9914	2,2
Tead1	Tln2	0.93425	50.48	0.48	rgb(222,125,126)	1.9914	2,2
Tef	Tnfsf8	0.93425	50.48	0.48	rgb(222,125,126)	1.9914	2,2
Thra	Ppp1r3b	0.93425	50.48	0.476	rgb(222,126,127)	1.9914	2,2
Trerf1	Syt11	0.93425	50.48	0.484	rgb(222,124,125)	1.9914	2,2
Trps1	Edn3	-0.93425	50.48	-4.8E-01	rgb(113,154,235)	1.9914	2,2
Vax2	Furin	0.93425	50.48	0.475	rgb(222,126,127)	1.9914	2,2
Vdr	Fbxo30	0.93425	50.48	0.481	rgb(222,125,126)	1.9914	2,2
Vdr	Galm	0.93425	50.48	0.476	rgb(222,126,127)	1.9914	2,2
Whsc1	D830031N03Rik	0.93425	50.48	0.484	rgb(222,125,126)	1.9914	2,2
Zbtb17	Cln5	-0.93425	50.48	-4.8E-01	rgb(113,154,235)	1.9914	2,2
Zbtb32	Adamts17	-0.93425	50.48	-4.8E-01	rgb(113,153,235)	1.9914	2,2
Zbtb4	Ept1	-0.93425	50.48	-4.8E-01	rgb(113,154,235)	1.9914	2,2
Zbtb5	Serpinf1	-0.93425	50.48	-4.8E-01	rgb(112,153,235)	1.9914	2,2
Zfhx3	Itsn1	0.93425	50.48	0.485	rgb(222,124,125)	1.9914	2,2
Zfp26	Mgat5	0.93425	50.48	0.484	rgb(222,125,125)	1.9914	2,2
Zfp277	Stard5	0.93425	50.48	0.483	rgb(222,125,126)	1.9914	2,2
Zfp280d	Clic1	-0.93425	50.48	-4.8E-01	rgb(113,153,235)	1.9914	2,2
Zfp296	Ccng2	-0.93425	50.48	-4.8E-01	rgb(114,154,235)	1.9914	2,2
Zfp335	Notch1	0.93425	50.48	0.482	rgb(222,125,126)	1.9914	2,2
Zfp385a	Ercc5	0.93425	50.48	0.481	rgb(222,125,126)	1.9914	2,2
Zfp385a	Pmm1	0.93425	50.48	0.479	rgb(222,125,126)	1.9914	2,2
Zfp429	Ankrd33b	0.93425	50.48	0.476	rgb(222,126,127)	1.9914	2,2
Zfp467	Wnt6	0.93425	50.48	0.48	rgb(222,125,126)	1.9914	2,2
Zfp473	Syt11	0.93425	50.48	0.478	rgb(222,126,127)	1.9914	2,2
Zfp511	Mina	0.93425	50.48	0.484	rgb(222,125,125)	1.9914	2,2
Zfp524	Zfp36	0.93425	50.48	0.477	rgb(222,126,127)	1.9914	2,2
Zfp629	Dnmt3b	0.93425	50.48	0.477	rgb(222,126,127)	1.9914	2,2
Zfp629	Ormdl1	-0.93425	50.48	-4.8E-01	rgb(112,153,235)	1.9914	2,2
Zfp629	Tbc1d16	0.93425	50.48	0.482	rgb(222,125,126)	1.9914	2,2
Zfp750	Abcb1b	0.93425	50.48	0.479	rgb(222,126,127)	1.9914	2,2
Zfp831	Smarca2	0.93425	50.48	0.484	rgb(222,125,126)	1.9914	2,2
Zfp9	Plcd1	0.93425	50.48	0.483	rgb(222,125,126)	1.9914	2,2
Zic2	1700001L05Rik	0.93425	50.48	0.48	rgb(222,125,126)	1.9914	2,2
Zscan29	Lrfn1	-0.93425	50.48	-4.8E-01	rgb(113,154,235)	1.9914	2,2
Zscan29	Tbx6	0.93425	50.48	0.478	rgb(222,126,127)	1.9914	2,2
Batf	Cntnap1	-0.93247	50.47	-4.7E-01	rgb(115,155,235)	1.9912	None
Etv6	Ifi203	-0.93247	50.47	-4.7E-01	rgb(116,156,235)	1.9912	2,2
Irf4	Gprc5a	0.93247	50.47	0.47	rgb(222,127,128)	1.9912	None
Rorc	Il17f	0.93247	50.47	0.473	rgb(222,127,128)	1.9912	None
AW146154	Zfp445	0.93247	50.47	0.469	rgb(222,127,128)	1.9912	2,2
Adnp	Rraga	0.93247	50.47	0.468	rgb(222,128,129)	1.9912	2,2
Aebp2	Arhgef3	-0.93247	50.47	-4.7E-01	rgb(116,155,235)	1.9912	2,2
Ahr	Nipal1	0.93247	50.47	0.47	rgb(222,127,128)	1.9912	2,2
Ahrr	Cpox	0.93247	50.47	0.474	rgb(222,126,127)	1.9912	2,2
Ankzf1	Wdr54	0.93247	50.47	0.473	rgb(222,127,128)	1.9912	2,2
Arid3a	Lamc1	0.93247	50.47	0.473	rgb(222,127,128)	1.9912	2,2
Arid5a	Susd3	0.93247	50.47	0.472	rgb(222,127,128)	1.9912	2,2
Atf3	Stc2	0.93247	50.47	0.474	rgb(222,127,127)	1.9912	2,2
Atmin	Ski	-0.93247	50.47	-4.7E-01	rgb(116,156,235)	1.9912	2,2
Atmin	Slc29a3	0.93247	50.47	0.471	rgb(222,127,128)	1.9912	2,2
Atmin	Ss18	-0.93247	50.47	-4.7E-01	rgb(116,156,235)	1.9912	2,2
Bcl6	Pgm2	-0.93247	50.47	-4.7E-01	rgb(114,154,235)	1.9912	2,2
Cebpg	Gprc5a	0.93247	50.47	0.472	rgb(222,127,128)	1.9912	2,2
Cenpb	Tnk2	0.93247	50.47	0.471	rgb(222,127,128)	1.9912	2,2
Creb3l2	Ddr1	0.93247	50.47	0.474	rgb(222,127,127)	1.9912	2,2
Creb3l2	Srgap3	0.93247	50.47	0.471	rgb(222,127,128)	1.9912	2,2
Crem	Vps37b	0.93247	50.47	0.469	rgb(222,127,128)	1.9912	2,2
Cxxc5	Nod1	0.93247	50.47	0.467	rgb(222,128,129)	1.9912	2,2
Dach2	Tctex1d1	0.93247	50.47	0.47	rgb(222,127,128)	1.9912	2,2
Dzip1	Shroom3	-0.93247	50.47	-4.7E-01	rgb(116,156,235)	1.9912	2,2
E2f1	Dtl	0.93247	50.47	0.474	rgb(222,126,127)	1.9912	2,2
Ebf1	Dusp3	0.93247	50.47	0.475	rgb(222,126,127)	1.9912	2,2
Elf1	Bcl2l1	-0.93247	50.47	-4.7E-01	rgb(114,154,235)	1.9912	2,2
Elk3	Pdcd1	0.93247	50.47	0.473	rgb(222,127,128)	1.9912	2,2
Elk4	Tacc1	0.93247	50.47	0.466	rgb(222,128,129)	1.9912	2,2
Epas1	Mllt6	-0.93247	50.47	-4.7E-01	rgb(115,155,235)	1.9912	2,2
Epas1	Satb1	0.93247	50.47	0.468	rgb(222,128,129)	1.9912	2,2
Erg	Zfp280b	0.93247	50.47	0.471	rgb(222,127,128)	1.9912	2,2
Etv5	F2rl2	0.93247	50.47	0.468	rgb(222,128,129)	1.9912	2,2
Foxs1	Tmem176b	0.93247	50.47	0.473	rgb(222,127,128)	1.9912	2,2
Gm14295	Arf1	-0.93247	50.47	-4.7E-01	rgb(115,155,235)	1.9912	2,2
Hes1	Fam43a	0.93247	50.47	0.472	rgb(222,127,128)	1.9912	2,2
Hmga2	Phldb2	0.93247	50.47	0.469	rgb(222,127,128)	1.9912	2,2
Ikzf2	Gm14446	0.93247	50.47	0.473	rgb(222,127,128)	1.9912	2,2
Ikzf4	Bmp2k	0.93247	50.47	0.469	rgb(222,127,128)	1.9912	2,2
Irf5	Abhd4	0.93247	50.47	0.469	rgb(222,127,128)	1.9912	2,2
Irf7	Isg20	0.93247	50.47	0.471	rgb(222,127,128)	1.9912	2,2
Jazf1	Mid2	0.93247	50.47	0.475	rgb(222,126,127)	1.9912	2,2
Jun	Tnfrsf25	0.93247	50.47	0.472	rgb(222,127,128)	1.9912	2,2
Kdm2b	Atp2b4	-0.93247	50.47	-4.7E-01	rgb(116,156,235)	1.9912	2,2
Klf10	Gca	-0.93247	50.47	-4.7E-01	rgb(115,155,235)	1.9912	2,2
Klf13	Map3k1	0.93247	50.47	0.47	rgb(222,127,128)	1.9912	2,2
Klf7	Pik3ip1	0.93247	50.47	0.466	rgb(222,128,129)	1.9912	2,2
L3mbtl3	Clic4	-0.93247	50.47	-4.7E-01	rgb(115,155,235)	1.9912	2,2
Lcorl	Cmtm4	0.93247	50.47	0.475	rgb(222,126,127)	1.9912	2,2
Lef1	5330426P16Rik	0.93247	50.47	0.471	rgb(222,127,128)	1.9912	2,2
Litaf	Tfpi	-0.93247	50.47	-4.7E-01	rgb(115,155,235)	1.9912	2,2
Mbnl2	Ccdc107	-0.93247	50.47	-4.7E-01	rgb(114,154,235)	1.9912	2,2
Mtf2	Sirt2	-0.93247	50.47	-4.7E-01	rgb(115,155,235)	1.9912	2,2
Mxd1	Dst	0.93247	50.47	0.47	rgb(222,127,128)	1.9912	2,2
Mxd1	Fastkd2	-0.93247	50.47	-4.7E-01	rgb(114,155,235)	1.9912	2,2
Mxi1	Gys1	0.93247	50.47	0.473	rgb(222,127,128)	1.9912	2,2
Ncoa3	Trappc10	0.93247	50.47	0.469	rgb(222,128,128)	1.9912	2,2
Nfatc4	Zscan29	0.93247	50.47	0.47	rgb(222,127,128)	1.9912	2,2
Nfkb2	Tmtc4	-0.93247	50.47	-4.7E-01	rgb(115,155,235)	1.9912	2,2
Npas2	Atp11a	0.93247	50.47	0.469	rgb(222,127,128)	1.9912	2,2
Nr3c1	Trip10	-0.93247	50.47	-4.7E-01	rgb(116,155,235)	1.9912	2,2
Phf1	Dab2ip	-0.93247	50.47	-4.7E-01	rgb(114,154,235)	1.9912	2,2
Pknox1	Got1	-0.93247	50.47	-4.7E-01	rgb(115,155,235)	1.9912	2,2
Plagl1	Slc1a4	0.93247	50.47	0.466	rgb(222,128,129)	1.9912	2,2
Plagl1	Zdhhc2	0.93247	50.47	0.472	rgb(222,127,128)	1.9912	2,2
Pou6f1	C920009B18Rik	0.93247	50.47	0.473	rgb(222,127,128)	1.9912	2,2
Pou6f1	Ssh2	0.93247	50.47	0.468	rgb(222,128,129)	1.9912	2,2
Prdm8	Synpo2	0.93247	50.47	0.47	rgb(222,127,128)	1.9912	2,2
Satb1	Gnpda1	0.93247	50.47	0.467	rgb(222,128,129)	1.9912	2,2
Scrt1	4932438H23Rik	0.93247	50.47	0.471	rgb(222,127,128)	1.9912	2,2
Scrt1	Ppap2c	0.93247	50.47	0.467	rgb(222,128,129)	1.9912	2,2
Scrt1	Trim3	0.93247	50.47	0.467	rgb(222,128,129)	1.9912	2,2
Sgsm2	Ccrn4l	-0.93247	50.47	-4.7E-01	rgb(115,155,235)	1.9912	2,2
Sgsm2	Per3	0.93247	50.47	0.47	rgb(222,127,128)	1.9912	2,2
Sgsm2	Unc93b1	0.93247	50.47	0.471	rgb(222,127,128)	1.9912	2,2
Snapc2	Arhgdig	0.93247	50.47	0.471	rgb(222,127,128)	1.9912	2,2
Son	Exosc8	-0.93247	50.47	-4.7E-01	rgb(115,155,235)	1.9912	2,2
Sox5	Ccr8	-0.93247	50.47	-4.7E-01	rgb(115,155,235)	1.9912	2,2
Sox5	Cdc42ep3	0.93247	50.47	0.47	rgb(222,127,128)	1.9912	2,2
Sp6	Lrrc66	-0.93247	50.47	-4.7E-01	rgb(115,155,235)	1.9912	2,2
Spib	Snx11	0.93247	50.47	0.47	rgb(222,127,128)	1.9912	2,2
Srebf1	Trib3	0.93247	50.47	0.47	rgb(222,127,128)	1.9912	2,2
Stat4	Rnf149	-0.93247	50.47	-4.7E-01	rgb(115,155,235)	1.9912	2,2
Tbx21	Itga5	0.93247	50.47	0.465	rgb(222,128,129)	1.9912	2,2
Tigd2	Lsp1	-0.93247	50.47	-4.7E-01	rgb(115,155,235)	1.9912	2,2
Tigd2	Plcd1	0.93247	50.47	0.465	rgb(222,128,129)	1.9912	2,2
Trerf1	Tmem176a	0.93247	50.47	0.475	rgb(222,126,127)	1.9912	2,2
Twist1	Cd180	0.93247	50.47	0.468	rgb(222,128,129)	1.9912	2,2
Vax2	Atp6v1b1	0.93247	50.47	0.472	rgb(222,127,128)	1.9912	2,2
Vax2	Fut7	0.93247	50.47	0.475	rgb(222,126,127)	1.9912	2,2
Vax2	Il12rb1	0.93247	50.47	0.468	rgb(222,128,129)	1.9912	2,2
Vdr	Camkk1	0.93247	50.47	0.469	rgb(222,128,128)	1.9912	2,2
Zbed3	Cox6a2	0.93247	50.47	0.471	rgb(222,127,128)	1.9912	2,2
Zbtb1	Larp1b	0.93247	50.47	0.47	rgb(222,127,128)	1.9912	2,2
Zbtb46	Pla2g4f	0.93247	50.47	0.468	rgb(222,128,128)	1.9912	2,2
Zeb2	Tbc1d16	-0.93247	50.47	-4.7E-01	rgb(115,155,235)	1.9912	2,2
Zfp111	Apbb1ip	-0.93247	50.47	-4.7E-01	rgb(115,155,235)	1.9912	2,2
Zfp35	Wdr82	0.93247	50.47	0.471	rgb(222,127,128)	1.9912	2,2
Zfp365	Dcxr	0.93247	50.47	0.473	rgb(222,127,128)	1.9912	2,2
Zfp367	Kdelc1	0.93247	50.47	0.47	rgb(222,127,128)	1.9912	2,2
Zfp395	Wipf1	0.93247	50.47	0.475	rgb(222,126,127)	1.9912	2,2
Zfp426	Usp44	0.93247	50.47	0.468	rgb(222,128,128)	1.9912	2,2
Zfp429	Vwa1	-0.93247	50.47	-4.7E-01	rgb(115,155,235)	1.9912	2,2
Zfp52	Zfp362	-0.93247	50.47	-4.7E-01	rgb(116,156,235)	1.9912	2,2
Zfp523	Podnl1	0.93247	50.47	0.473	rgb(222,127,128)	1.9912	2,2
Zfp524	Rpl14	0.93247	50.47	0.467	rgb(222,128,129)	1.9912	2,2
Zfp580	Psmd8	0.93247	50.47	0.475	rgb(222,126,127)	1.9912	2,2
Zfp598	Tnk2	0.93247	50.47	0.474	rgb(222,126,127)	1.9912	2,2
Zfp629	Zfp90	0.93247	50.47	0.466	rgb(222,128,129)	1.9912	2,2
Zfp652	Pdzk1ip1	-0.93247	50.47	-4.7E-01	rgb(114,154,235)	1.9912	2,2
Zfp777	Pdxp	0.93247	50.47	0.472	rgb(222,127,128)	1.9912	2,2
Zfp91	Srsf12	-0.93247	50.47	-4.7E-01	rgb(116,155,235)	1.9912	2,2
Zhx2	Sema6b	-0.93247	50.47	-4.7E-01	rgb(115,155,235)	1.9912	2,2
Zmiz1	Apbb1ip	0.93247	50.47	0.466	rgb(222,128,129)	1.9912	2,2
Batf	Gpr176	-0.9307	50.46	-4.6E-01	rgb(117,156,234)	1.991	None
Etv6	Tnfrsf19	-0.9307	50.46	-4.6E-01	rgb(118,157,234)	1.991	2,2
Hif1a	Dach2	0.9307	50.46	0.461	rgb(222,129,130)	1.991	2,2
Irf4	Spry2	-0.9307	50.46	-4.6E-01	rgb(117,156,235)	1.991	2,2
Maf	Emp1	0.9307	50.46	0.457	rgb(222,130,131)	1.991	None
Ahrr	Mfsd6l	0.9307	50.46	0.462	rgb(222,129,130)	1.991	2,2
Akna	Arhgef6	0.9307	50.46	0.464	rgb(222,128,129)	1.991	2,2
Akna	Cep68	0.9307	50.46	0.464	rgb(222,128,129)	1.991	2,2
Ankzf1	3110057O12Rik	0.9307	50.46	0.462	rgb(222,129,130)	1.991	2,2
Atf6	Ncs1	0.9307	50.46	0.464	rgb(222,128,129)	1.991	2,2
Atf6b	Gusb	0.9307	50.46	0.462	rgb(222,129,130)	1.991	2,2
Atf6b	Syf2	-0.9307	50.46	-4.6E-01	rgb(117,156,234)	1.991	2,2
Bcl6	March3	0.9307	50.46	0.457	rgb(222,130,131)	1.991	2,2
Casz1	Il9	0.9307	50.46	0.458	rgb(222,130,130)	1.991	2,2
Cbx2	Ctnnal1	0.9307	50.46	0.457	rgb(222,130,131)	1.991	2,2
Cc2d1a	Cenpw	-0.9307	50.46	-4.6E-01	rgb(117,156,234)	1.991	2,2
Cebpg	Gpr89	-0.9307	50.46	-4.6E-01	rgb(117,156,234)	1.991	2,2
Cebpz	Dhx33	0.9307	50.46	0.459	rgb(222,129,130)	1.991	2,2
Creb3l1	Mdn1	-0.9307	50.46	-4.6E-01	rgb(117,156,235)	1.991	2,2
Dzip1	Nlrc5	0.9307	50.46	0.463	rgb(222,129,130)	1.991	2,2
Egr2	Mpzl3	0.9307	50.46	0.462	rgb(222,129,130)	1.991	2,2
Epas1	Cnnm1	0.9307	50.46	0.456	rgb(222,130,131)	1.991	2,2
Epas1	Myo6	0.9307	50.46	0.464	rgb(222,128,129)	1.991	2,2
Ets2	Rassf3	0.9307	50.46	0.457	rgb(222,130,131)	1.991	2,2
Etv4	Slc7a3	0.9307	50.46	0.459	rgb(222,129,130)	1.991	2,2
Foxb1	Rnf144b	0.9307	50.46	0.46	rgb(222,129,130)	1.991	2,2
Foxf2	Tmem173	0.9307	50.46	0.462	rgb(222,129,130)	1.991	2,2
Foxp1	Adam9	-0.9307	50.46	-4.6E-01	rgb(118,157,234)	1.991	2,2
Foxp2	Nebl	0.9307	50.46	0.459	rgb(222,129,130)	1.991	2,2
Foxp2	Perp	0.9307	50.46	0.455	rgb(222,130,131)	1.991	2,2
Foxs1	Tnfrsf25	0.9307	50.46	0.464	rgb(222,128,129)	1.991	2,2
Gfi1	Jak2	0.9307	50.46	0.462	rgb(222,129,130)	1.991	2,2
Glis2	Cercam	0.9307	50.46	0.462	rgb(222,129,130)	1.991	2,2
Hif3a	Fn1	0.9307	50.46	0.461	rgb(222,129,130)	1.991	2,2
Hif3a	Hk1	0.9307	50.46	0.463	rgb(222,129,129)	1.991	2,2
Hif3a	Kbtbd13	0.9307	50.46	0.46	rgb(222,129,130)	1.991	2,2
Hif3a	Vegfa	0.9307	50.46	0.457	rgb(222,130,131)	1.991	2,2
Ikzf2	Ergic1	0.9307	50.46	0.464	rgb(222,128,129)	1.991	2,2
Irf5	Cd80	0.9307	50.46	0.455	rgb(222,130,131)	1.991	2,2
Irf8	Il2rb	0.9307	50.46	0.46	rgb(222,129,130)	1.991	2,2
Jazf1	Tnfsf9	0.9307	50.46	0.456	rgb(222,130,131)	1.991	2,2
Jun	Apol9b	0.9307	50.46	0.457	rgb(222,130,131)	1.991	2,2
Kdm2b	Adora2a	0.9307	50.46	0.455	rgb(222,130,131)	1.991	2,2
Kdm2b	Mycbp2	0.9307	50.46	0.463	rgb(222,129,129)	1.991	2,2
Kdm2b	Tapbpl	0.9307	50.46	0.464	rgb(222,128,129)	1.991	2,2
Kdm5b	Ero1l	0.9307	50.46	0.458	rgb(222,130,131)	1.991	2,2
Kdm5b	Ppap2c	0.9307	50.46	0.457	rgb(222,130,131)	1.991	2,2
Klf3	Fasl	0.9307	50.46	0.456	rgb(222,130,131)	1.991	2,2
Lef1	Acp5	0.9307	50.46	0.46	rgb(222,129,130)	1.991	2,2
Lef1	Zfp36l2	0.9307	50.46	0.456	rgb(222,130,131)	1.991	2,2
Lhx6	Agap1	0.9307	50.46	0.462	rgb(222,129,130)	1.991	2,2
Litaf	Cd84	0.9307	50.46	0.463	rgb(222,128,129)	1.991	2,2
Litaf	Chn2	0.9307	50.46	0.46	rgb(222,129,130)	1.991	2,2
Litaf	Slc16a6	-0.9307	50.46	-4.6E-01	rgb(116,156,235)	1.991	2,2
Mtf2	Psmd8	-0.9307	50.46	-4.6E-01	rgb(116,156,235)	1.991	2,2
Mxd3	Acot11	0.9307	50.46	0.455	rgb(222,130,131)	1.991	2,2
Mxd3	Zranb3	0.9307	50.46	0.46	rgb(222,129,130)	1.991	2,2
Mxi1	Fez2	0.9307	50.46	0.457	rgb(222,130,131)	1.991	2,2
Mxi1	Serpine1	0.9307	50.46	0.459	rgb(222,129,130)	1.991	2,2
Mxi1	Urb1	-0.9307	50.46	-4.6E-01	rgb(118,157,234)	1.991	2,2
Ncoa2	Nrip1	0.9307	50.46	0.461	rgb(222,129,130)	1.991	2,2
Nfatc4	Insm1	0.9307	50.46	0.458	rgb(222,130,131)	1.991	2,2
Nfatc4	Jag1	0.9307	50.46	0.46	rgb(222,129,130)	1.991	2,2
Npas2	Slc43a2	0.9307	50.46	0.459	rgb(222,129,130)	1.991	2,2
Nr4a2	Crtam	0.9307	50.46	0.457	rgb(222,130,131)	1.991	2,2
Phf20	Atp10d	0.9307	50.46	0.464	rgb(222,128,129)	1.991	2,2
Plscr1	Plod2	0.9307	50.46	0.461	rgb(222,129,130)	1.991	2,2
Prrx1	Cxcl1	0.9307	50.46	0.461	rgb(222,129,130)	1.991	2,2
Rest	Bcl11b	0.9307	50.46	0.458	rgb(222,130,130)	1.991	2,2
Scrt1	Slc41a2	0.9307	50.46	0.46	rgb(222,129,130)	1.991	2,2
Setdb2	Pla2g12a	-0.9307	50.46	-4.6E-01	rgb(118,157,234)	1.991	2,2
Six1	Cd200r4	0.9307	50.46	0.463	rgb(222,129,130)	1.991	2,2
Sp4	Pex19	-0.9307	50.46	-4.6E-01	rgb(118,157,234)	1.991	2,2
Sp4	Thoc3	-0.9307	50.46	-4.6E-01	rgb(118,157,234)	1.991	2,2
Srebf1	Lyrm1	-0.9307	50.46	-4.6E-01	rgb(118,157,234)	1.991	2,2
Tbx21	Bcl3	0.9307	50.46	0.459	rgb(222,129,130)	1.991	2,2
Tbx21	Clic4	0.9307	50.46	0.455	rgb(222,130,131)	1.991	2,2
Tcf4	Nedd4	0.9307	50.46	0.464	rgb(222,128,129)	1.991	2,2
Tead1	Il2ra	0.9307	50.46	0.458	rgb(222,129,130)	1.991	2,2
Tigd2	Gprin3	0.9307	50.46	0.46	rgb(222,129,130)	1.991	2,2
Vax2	Plagl1	-0.9307	50.46	-4.6E-01	rgb(118,157,234)	1.991	2,2
Whsc1	Gen1	0.9307	50.46	0.461	rgb(222,129,130)	1.991	2,2
Xbp1	Nucks1	-0.9307	50.46	-4.6E-01	rgb(118,157,234)	1.991	2,2
Zbed4	Fancm	0.9307	50.46	0.461	rgb(222,129,130)	1.991	2,2
Zbtb17	Kctd6	-0.9307	50.46	-4.6E-01	rgb(117,156,235)	1.991	2,2
Zeb2	Asb2	0.9307	50.46	0.463	rgb(222,129,130)	1.991	2,2
Zeb2	Sntb1	-0.9307	50.46	-4.6E-01	rgb(118,157,234)	1.991	2,2
Zeb2	Srgap3	0.9307	50.46	0.459	rgb(222,129,130)	1.991	2,2
Zfhx3	Akap2	0.9307	50.46	0.463	rgb(222,129,130)	1.991	2,2
Zfp277	Exosc8	0.9307	50.46	0.464	rgb(222,128,129)	1.991	2,2
Zfp277	Fam120c	-0.9307	50.46	-4.6E-01	rgb(118,157,234)	1.991	2,2
Zfp385a	Phlda3	0.9307	50.46	0.457	rgb(222,130,131)	1.991	2,2
Zfp429	Slc27a4	-0.9307	50.46	-4.6E-01	rgb(116,156,235)	1.991	2,2
Zfp429	Trim12a	0.9307	50.46	0.458	rgb(222,130,130)	1.991	2,2
Zfp467	Galm	0.9307	50.46	0.458	rgb(222,129,130)	1.991	2,2
Zfp516	Appl2	0.9307	50.46	0.46	rgb(222,129,130)	1.991	2,2
Zfp52	Eml1	0.9307	50.46	0.456	rgb(222,130,131)	1.991	2,2
Zfp606	Cebpg	0.9307	50.46	0.463	rgb(222,129,130)	1.991	2,2
Zfp629	Spib	-0.9307	50.46	-4.6E-01	rgb(117,156,234)	1.991	2,2
Zfp64	Cdkl3	-0.9307	50.46	-4.6E-01	rgb(118,157,234)	1.991	2,2
Zfp750	Urm1	0.9307	50.46	0.459	rgb(222,129,130)	1.991	2,2
Zfp777	Cnnm3	0.9307	50.46	0.461	rgb(222,129,130)	1.991	2,2
Zfp831	Ahdc1	0.9307	50.46	0.459	rgb(222,129,130)	1.991	2,2
Zfp831	Lax1	0.9307	50.46	0.463	rgb(222,129,129)	1.991	2,2
Zfp91	Ndrg2	-0.9307	50.46	-4.6E-01	rgb(117,156,235)	1.991	2,2
Zfp951	Rab4a	-0.9307	50.46	-4.6E-01	rgb(117,156,234)	1.991	2,2
Zhx2	Ctnnd1	-0.9307	50.46	-4.6E-01	rgb(117,156,234)	1.991	2,2
Zic2	Hey1	0.9307	50.46	0.461	rgb(222,129,130)	1.991	2,2
Zmat1	Fam120c	0.9307	50.46	0.458	rgb(222,130,131)	1.991	2,2
Batf	Ccr8	0.92892	50.45	0.45	rgb(222,131,132)	1.9908	None
Batf	Csgalnact1	0.92892	50.45	0.452	rgb(222,131,132)	1.9908	None
Fosl2	Lrmp	-0.92892	50.45	-4.5E-01	rgb(119,157,234)	1.9908	None
Maf	Stab1	0.92892	50.45	0.447	rgb(222,132,133)	1.9908	None
Ahr	Fam43a	-0.92892	50.45	-4.5E-01	rgb(119,158,234)	1.9908	2,2
Arid3a	Ms4a4b	-0.92892	50.45	-4.5E-01	rgb(119,157,234)	1.9908	2,2
Arntl2	Apold1	0.92892	50.45	0.449	rgb(222,131,132)	1.9908	2,2
Arntl2	Podnl1	0.92892	50.45	0.446	rgb(222,132,133)	1.9908	2,2
Atf6	Spire1	0.92892	50.45	0.455	rgb(222,130,131)	1.9908	2,2
Bach1	Epas1	0.92892	50.45	0.454	rgb(222,130,131)	1.9908	2,2
Bhlha15	Fam120c	-0.92892	50.45	-4.5E-01	rgb(119,157,234)	1.9908	2,2
Bhlhe40	Hk2	0.92892	50.45	0.451	rgb(222,131,132)	1.9908	2,2
C030039L03Rik	1700034I23Rik	0.92892	50.45	0.447	rgb(222,132,133)	1.9908	2,2
Cdc5l	Trp53i13	-0.92892	50.45	-4.5E-01	rgb(120,158,234)	1.9908	2,2
Cebpb	Whamm	0.92892	50.45	0.448	rgb(222,131,132)	1.9908	2,2
Cebpg	Snx19	-0.92892	50.45	-4.5E-01	rgb(118,157,234)	1.9908	2,2
Cenpt	Pde4d	0.92892	50.45	0.452	rgb(222,131,132)	1.9908	2,2
Creb3l2	Fosl2	0.92892	50.45	0.446	rgb(222,132,133)	1.9908	2,2
Ddit3	Nupr1	0.92892	50.45	0.446	rgb(222,132,133)	1.9908	2,2
Ddit3	Slc3a2	0.92892	50.45	0.451	rgb(222,131,132)	1.9908	2,2
E4f1	Ldlrap1	0.92892	50.45	0.447	rgb(222,132,133)	1.9908	2,2
Elf1	Rnf125	0.92892	50.45	0.448	rgb(222,131,132)	1.9908	2,2
Elf1	Synj1	0.92892	50.45	0.45	rgb(222,131,132)	1.9908	2,2
Eomes	Trat1	0.92892	50.45	0.453	rgb(222,130,131)	1.9908	2,2
Erg	Mllt3	0.92892	50.45	0.451	rgb(222,131,132)	1.9908	2,2
Etv4	Aldh1l2	0.92892	50.45	0.45	rgb(222,131,132)	1.9908	2,2
Etv5	Pacsin1	-0.92892	50.45	-4.5E-01	rgb(120,158,234)	1.9908	2,2
Fli1	Aacs	-0.92892	50.45	-4.5E-01	rgb(120,158,234)	1.9908	2,2
Foxf2	Adora2b	0.92892	50.45	0.452	rgb(222,131,132)	1.9908	2,2
Foxf2	Fam129b	0.92892	50.45	0.448	rgb(222,131,132)	1.9908	2,2
Foxf2	Foxq1	0.92892	50.45	0.452	rgb(222,131,132)	1.9908	2,2
Foxf2	Ripk1	0.92892	50.45	0.452	rgb(222,131,132)	1.9908	2,2
Foxo1	Scn3b	-0.92892	50.45	-4.5E-01	rgb(120,158,234)	1.9908	2,2
Foxo3	Exoc4	0.92892	50.45	0.447	rgb(222,132,133)	1.9908	2,2
Foxp2	Sh2d4a	0.92892	50.45	0.447	rgb(222,132,133)	1.9908	2,2
Gata1	Gadd45g	0.92892	50.45	0.453	rgb(222,131,131)	1.9908	2,2
Gli3	Sgk1	0.92892	50.45	0.449	rgb(222,131,132)	1.9908	2,2
Hif3a	Nphp3	0.92892	50.45	0.446	rgb(222,132,133)	1.9908	2,2
Hmga2	Aebp1	0.92892	50.45	0.454	rgb(222,130,131)	1.9908	2,2
Hmgb3	Ticam2	0.92892	50.45	0.448	rgb(222,131,132)	1.9908	2,2
Ikzf4	Gpr146	0.92892	50.45	0.447	rgb(222,132,132)	1.9908	2,2
Irf1	Fas	0.92892	50.45	0.452	rgb(222,131,132)	1.9908	2,2
Irf5	Cacna1s	0.92892	50.45	0.453	rgb(222,130,131)	1.9908	2,2
Jun	Pcyt1b	-0.92892	50.45	-4.5E-01	rgb(120,158,234)	1.9908	2,2
Jun	Stat5b	0.92892	50.45	0.453	rgb(222,131,131)	1.9908	2,2
Litaf	Cmah	0.92892	50.45	0.446	rgb(222,132,133)	1.9908	2,2
Litaf	Inpp1	0.92892	50.45	0.448	rgb(222,131,132)	1.9908	2,2
Litaf	Slamf7	0.92892	50.45	0.447	rgb(222,132,133)	1.9908	2,2
Maff	Ppm1d	-0.92892	50.45	-4.5E-01	rgb(119,157,234)	1.9908	2,2
Msc	Klrk1	0.92892	50.45	0.45	rgb(222,131,132)	1.9908	2,2
Mxd1	Gart	-0.92892	50.45	-4.5E-01	rgb(120,158,234)	1.9908	2,2
Mxd4	Ypel5	0.92892	50.45	0.453	rgb(222,131,131)	1.9908	2,2
Myb	Parp8	0.92892	50.45	0.448	rgb(222,131,132)	1.9908	2,2
Mybl1	Dock3	0.92892	50.45	0.453	rgb(222,130,131)	1.9908	2,2
Ncoa2	C1rl	-0.92892	50.45	-4.5E-01	rgb(120,158,234)	1.9908	2,2
Ncoa3	Stat5b	0.92892	50.45	0.453	rgb(222,130,131)	1.9908	2,2
Nfatc4	Camk2n1	0.92892	50.45	0.454	rgb(222,130,131)	1.9908	2,2
Nfatc4	Cebpb	0.92892	50.45	0.454	rgb(222,130,131)	1.9908	2,2
Nfatc4	Zcchc12	0.92892	50.45	0.453	rgb(222,131,131)	1.9908	2,2
Nfil3	Id2	0.92892	50.45	0.45	rgb(222,131,132)	1.9908	2,2
Nfkb2	Nfkbie	0.92892	50.45	0.448	rgb(222,131,132)	1.9908	2,2
Nfkb2	Oaf	0.92892	50.45	0.454	rgb(222,130,131)	1.9908	2,2
Nkx1-2	Pappa2	0.92892	50.45	0.451	rgb(222,131,132)	1.9908	2,2
Npas2	Tppp	0.92892	50.45	0.447	rgb(222,132,132)	1.9908	2,2
Otx1	Fam81a	0.92892	50.45	0.453	rgb(222,130,131)	1.9908	2,2
Otx1	Rimklb	0.92892	50.45	0.451	rgb(222,131,132)	1.9908	2,2
Phf1	St7	-0.92892	50.45	-4.5E-01	rgb(119,157,234)	1.9908	2,2
Plagl1	Bid	0.92892	50.45	0.447	rgb(222,132,133)	1.9908	2,2
Plagl1	Slc38a1	0.92892	50.45	0.455	rgb(222,130,131)	1.9908	2,2
Pou2af1	Crtam	0.92892	50.45	0.455	rgb(222,130,131)	1.9908	2,2
Pparg	Epas1	0.92892	50.45	0.447	rgb(222,132,133)	1.9908	2,2
Rbpj	Ctss	-0.92892	50.45	-4.5E-01	rgb(119,157,234)	1.9908	2,2
Rlf	Rpa2	-0.92892	50.45	-4.5E-01	rgb(120,158,234)	1.9908	2,2
Rlf	Sumf2	-0.92892	50.45	-4.5E-01	rgb(118,157,234)	1.9908	2,2
Runx1	Bcam	-0.92892	50.45	-4.5E-01	rgb(120,158,234)	1.9908	2,2
Runx3	Ipmk	0.92892	50.45	0.447	rgb(222,132,133)	1.9908	2,2
Scrt1	Unc13a	0.92892	50.45	0.446	rgb(222,132,133)	1.9908	2,2
Sox5	Chm	0.92892	50.45	0.451	rgb(222,131,132)	1.9908	2,2
Sp3	Prss12	0.92892	50.45	0.446	rgb(222,132,133)	1.9908	2,2
Sp6	Sema4f	-0.92892	50.45	-4.5E-01	rgb(120,158,234)	1.9908	2,2
Spib	Ly96	0.92892	50.45	0.45	rgb(222,131,132)	1.9908	2,2
Stat1	Tgtp2	0.92892	50.45	0.454	rgb(222,130,131)	1.9908	2,2
Tcf4	Dmxl2	0.92892	50.45	0.449	rgb(222,131,132)	1.9908	2,2
Tead1	Sema6d	0.92892	50.45	0.453	rgb(222,131,131)	1.9908	2,2
Thap1	Pacs1	-0.92892	50.45	-4.5E-01	rgb(119,158,234)	1.9908	2,2
Tsc22d1	Plxdc2	0.92892	50.45	0.448	rgb(222,132,132)	1.9908	2,2
Vax2	Atp11a	-0.92892	50.45	-4.5E-01	rgb(118,157,234)	1.9908	2,2
Vax2	Cttn	-0.92892	50.45	-4.5E-01	rgb(120,158,234)	1.9908	2,2
Vax2	Podnl1	0.92892	50.45	0.45	rgb(222,131,132)	1.9908	2,2
Vax2	Slc9a9	0.92892	50.45	0.453	rgb(222,131,131)	1.9908	2,2
Whsc1	Arhgap33	0.92892	50.45	0.45	rgb(222,131,132)	1.9908	2,2
Zbtb1	Gramd1b	0.92892	50.45	0.455	rgb(222,130,131)	1.9908	2,2
Zbtb32	Irf5	0.92892	50.45	0.454	rgb(222,130,131)	1.9908	2,2
Zbtb38	Myh10	0.92892	50.45	0.452	rgb(222,131,132)	1.9908	2,2
Zbtb4	Sqstm1	0.92892	50.45	0.449	rgb(222,131,132)	1.9908	2,2
Zbtb46	Ppp3ca	0.92892	50.45	0.452	rgb(222,131,132)	1.9908	2,2
Zbtb46	Tnfsf15	0.92892	50.45	0.447	rgb(222,132,132)	1.9908	2,2
Zbtb5	Cd24a	-0.92892	50.45	-4.5E-01	rgb(120,158,234)	1.9908	2,2
Zbtb7c	Mboat7	-0.92892	50.45	-4.5E-01	rgb(119,158,234)	1.9908	2,2
Zbtb7c	Pvt1	0.92892	50.45	0.448	rgb(222,131,132)	1.9908	2,2
Zeb1	Stat5b	0.92892	50.45	0.446	rgb(222,132,133)	1.9908	2,2
Zfp112	Krt17	0.92892	50.45	0.451	rgb(222,131,132)	1.9908	2,2
Zfp146	Cd47	-0.92892	50.45	-4.5E-01	rgb(119,157,234)	1.9908	2,2
Zfp280b	Ap1s3	0.92892	50.45	0.447	rgb(222,132,133)	1.9908	2,2
Zfp280b	Itpr1	0.92892	50.45	0.448	rgb(222,132,132)	1.9908	2,2
Zfp296	Helb	-0.92892	50.45	-4.5E-01	rgb(120,158,234)	1.9908	2,2
Zfp354c	Acpp	0.92892	50.45	0.453	rgb(222,131,131)	1.9908	2,2
Zfp358	Zfp580	0.92892	50.45	0.453	rgb(222,130,131)	1.9908	2,2
Zfp365	Zmat3	0.92892	50.45	0.449	rgb(222,131,132)	1.9908	2,2
Zfp367	Rxra	0.92892	50.45	0.45	rgb(222,131,132)	1.9908	2,2
Zfp407	Mpdu1	-0.92892	50.45	-4.5E-01	rgb(118,157,234)	1.9908	2,2
Zfp429	Cox7a2l	0.92892	50.45	0.45	rgb(222,131,132)	1.9908	2,2
Zfp467	Tnfrsf13c	0.92892	50.45	0.447	rgb(222,132,132)	1.9908	2,2
Zfp536	Itsn1	0.92892	50.45	0.448	rgb(222,132,132)	1.9908	2,2
Zfp629	Zfp108	0.92892	50.45	0.447	rgb(222,132,133)	1.9908	2,2
Zfp64	Fbxw2	-0.92892	50.45	-4.5E-01	rgb(120,158,234)	1.9908	2,2
Zfp64	Rbm15	0.92892	50.45	0.453	rgb(222,130,131)	1.9908	2,2
Zfp768	Dnajc12	0.92892	50.45	0.45	rgb(222,131,132)	1.9908	2,2
Zfp790	Tbc1d14	-0.92892	50.45	-4.5E-01	rgb(119,157,234)	1.9908	2,2
Zfp870	Tbccd1	0.92892	50.45	0.446	rgb(222,132,133)	1.9908	2,2
Zfp91	Amz1	-0.92892	50.45	-4.5E-01	rgb(119,157,234)	1.9908	2,2
Zfp960	Ifi204	0.92892	50.45	0.455	rgb(222,130,131)	1.9908	2,2
Zfx	Hspb11	-0.92892	50.45	-4.5E-01	rgb(120,158,234)	1.9908	2,2
Zic2	Gck	0.92892	50.45	0.447	rgb(222,132,132)	1.9908	2,2
Zkscan17	Mgat4b	0.92892	50.45	0.451	rgb(222,131,132)	1.9908	2,2
Zkscan17	Pycr1	0.92892	50.45	0.449	rgb(222,131,132)	1.9908	2,2
Zkscan17	Spn	-0.92892	50.45	-4.5E-01	rgb(120,158,234)	1.9908	2,2
Irf4	Cxcl3	-0.92714	50.44	-4.4E-01	rgb(122,159,234)	1.9906	2,2
Irf4	Nqo2	-0.92714	50.44	-4.4E-01	rgb(122,160,234)	1.9906	None
Irf4	Stox2	-0.92714	50.44	-4.4E-01	rgb(122,159,234)	1.9906	2,2
Irf4	Zdhhc15	-0.92714	50.44	-4.4E-01	rgb(122,159,234)	1.9906	2,2
Maf	Sgk1	0.92714	50.44	0.436	rgb(222,134,135)	1.9906	None
Adnp	Hist4h4	-0.92714	50.44	-4.4E-01	rgb(121,158,234)	1.9906	2,2
Ahrr	Nlrc3	0.92714	50.44	0.437	rgb(222,134,134)	1.9906	2,2
Ar	Zfp467	0.92714	50.44	0.444	rgb(222,132,133)	1.9906	2,2
Arntl2	Mvp	0.92714	50.44	0.44	rgb(222,133,134)	1.9906	2,2
Atf6	Lamc1	0.92714	50.44	0.437	rgb(222,133,134)	1.9906	2,2
Bach1	Rasgrp2	0.92714	50.44	0.439	rgb(222,133,134)	1.9906	2,2
Bcl6	Tle4	0.92714	50.44	0.445	rgb(222,132,133)	1.9906	2,2
C030039L03Rik	3110057O12Rik	0.92714	50.44	0.439	rgb(222,133,134)	1.9906	2,2
C030039L03Rik	Ppp1r3b	0.92714	50.44	0.439	rgb(222,133,134)	1.9906	2,2
Casz1	Dusp8	0.92714	50.44	0.445	rgb(222,132,133)	1.9906	2,2
Cebpg	Ddit3	0.92714	50.44	0.443	rgb(222,132,133)	1.9906	2,2
Cebpg	Fkrp	-0.92714	50.44	-4.4E-01	rgb(122,159,234)	1.9906	2,2
Cebpg	Rab11fip5	0.92714	50.44	0.439	rgb(222,133,134)	1.9906	2,2
Cux1	Rgs19	0.92714	50.44	0.444	rgb(222,132,133)	1.9906	2,2
Dach2	5031414D18Rik	0.92714	50.44	0.44	rgb(222,133,134)	1.9906	2,2
Dach2	Crispld2	0.92714	50.44	0.441	rgb(222,133,134)	1.9906	2,2
Drap1	Ptprcap	0.92714	50.44	0.442	rgb(222,133,133)	1.9906	2,2
Elf1	Dab2ip	-0.92714	50.44	-4.4E-01	rgb(122,159,234)	1.9906	2,2
Elk3	Gdpd5	0.92714	50.44	0.439	rgb(222,133,134)	1.9906	2,2
Eomes	Ccr7	0.92714	50.44	0.442	rgb(222,133,133)	1.9906	2,2
Epas1	Inpp5a	0.92714	50.44	0.444	rgb(222,132,133)	1.9906	2,2
Erg	Tg	0.92714	50.44	0.437	rgb(222,134,134)	1.9906	2,2
Esrra	Ric8	0.92714	50.44	0.444	rgb(222,132,133)	1.9906	2,2
Ets1	Capn2	0.92714	50.44	0.435	rgb(222,134,135)	1.9906	2,2
Fbxl19	Cln5	-0.92714	50.44	-4.4E-01	rgb(122,159,234)	1.9906	2,2
Foxf2	Ptprj	0.92714	50.44	0.439	rgb(222,133,134)	1.9906	2,2
Foxf2	Tspan7	0.92714	50.44	0.44	rgb(222,133,134)	1.9906	2,2
Foxo3	Ccng1	0.92714	50.44	0.443	rgb(222,132,133)	1.9906	2,2
Foxp1	Rnf19b	-0.92714	50.44	-4.4E-01	rgb(122,159,234)	1.9906	2,2
Foxp3	Tns1	0.92714	50.44	0.435	rgb(222,134,135)	1.9906	2,2
Gfi1	5430421N21Rik	-0.92714	50.44	-4.4E-01	rgb(121,159,234)	1.9906	2,2
Gfi1	Syde1	0.92714	50.44	0.439	rgb(222,133,134)	1.9906	2,2
Glis2	Pdpn	0.92714	50.44	0.438	rgb(222,133,134)	1.9906	2,2
Hes5	BC018473	0.92714	50.44	0.438	rgb(222,133,134)	1.9906	2,2
Hif3a	Stc2	0.92714	50.44	0.44	rgb(222,133,134)	1.9906	2,2
Hmgb1	AI506816	0.92714	50.44	0.441	rgb(222,133,134)	1.9906	2,2
Hmgb3	1190005I06Rik	0.92714	50.44	0.443	rgb(222,132,133)	1.9906	2,2
Ikzf2	Fam84a	0.92714	50.44	0.442	rgb(222,133,133)	1.9906	2,2
Irf1	Insrr	0.92714	50.44	0.437	rgb(222,133,134)	1.9906	2,2
Irf1	Unc93b1	0.92714	50.44	0.438	rgb(222,133,134)	1.9906	2,2
Irf5	Trpv2	0.92714	50.44	0.438	rgb(222,133,134)	1.9906	2,2
Jdp2	Slc6a9	0.92714	50.44	0.442	rgb(222,133,134)	1.9906	2,2
Jun	Ninj1	0.92714	50.44	0.436	rgb(222,134,135)	1.9906	2,2
Kdm2b	5730508B09Rik	-0.92714	50.44	-4.4E-01	rgb(121,159,234)	1.9906	2,2
Kdm2b	Gbp9	0.92714	50.44	0.44	rgb(222,133,134)	1.9906	2,2
Kdm2b	Plekhf2	-0.92714	50.44	-4.4E-01	rgb(122,159,234)	1.9906	2,2
Klf10	Kctd14	0.92714	50.44	0.437	rgb(222,133,134)	1.9906	2,2
Klf13	Phlda3	-0.92714	50.44	-4.4E-01	rgb(122,159,234)	1.9906	2,2
L3mbtl3	Cx3cl1	0.92714	50.44	0.445	rgb(222,132,133)	1.9906	2,2
L3mbtl3	Vwa1	-0.92714	50.44	-4.4E-01	rgb(121,159,234)	1.9906	2,2
Lin54	Pdcd1lg2	-0.92714	50.44	-4.4E-01	rgb(122,159,234)	1.9906	2,2
Litaf	Ccl4	0.92714	50.44	0.441	rgb(222,133,134)	1.9906	2,2
Mafg	N4bp2l1	-0.92714	50.44	-4.4E-01	rgb(122,159,234)	1.9906	2,2
Mef2b	4930506M07Rik	-0.92714	50.44	-4.4E-01	rgb(120,158,234)	1.9906	2,2
Msc	Capn2	0.92714	50.44	0.441	rgb(222,133,134)	1.9906	2,2
Msc	Gnaz	0.92714	50.44	0.441	rgb(222,133,134)	1.9906	2,2
Mxi1	Kif3a	0.92714	50.44	0.444	rgb(222,132,133)	1.9906	2,2
Nacc2	Rbpj	-0.92714	50.44	-4.4E-01	rgb(122,159,234)	1.9906	2,2
Ncoa1	Csnk1e	0.92714	50.44	0.443	rgb(222,132,133)	1.9906	2,2
Ncoa2	Tcf12	0.92714	50.44	0.437	rgb(222,133,134)	1.9906	2,2
Nfatc4	Pde4a	0.92714	50.44	0.443	rgb(222,132,133)	1.9906	2,2
Nfkb1	Spef2	-0.92714	50.44	-4.4E-01	rgb(122,159,234)	1.9906	2,2
Nfkb2	Dusp14	0.92714	50.44	0.441	rgb(222,133,134)	1.9906	2,2
Nr4a2	Vps37b	0.92714	50.44	0.44	rgb(222,133,134)	1.9906	2,2
Ovol1	Gm4980	0.92714	50.44	0.438	rgb(222,133,134)	1.9906	2,2
Phf20	Tst	0.92714	50.44	0.437	rgb(222,134,134)	1.9906	2,2
Plagl1	Tmc6	-0.92714	50.44	-4.4E-01	rgb(122,159,234)	1.9906	2,2
Plagl1	Wnt10b	0.92714	50.44	0.436	rgb(222,134,135)	1.9906	2,2
Pou2af1	Trim66	0.92714	50.44	0.439	rgb(222,133,134)	1.9906	2,2
Pou2f2	Tgfbr3	-0.92714	50.44	-4.4E-01	rgb(122,159,234)	1.9906	2,2
Pparg	Armcx2	-0.92714	50.44	-4.4E-01	rgb(122,159,234)	1.9906	2,2
Prdm2	Bcor	0.92714	50.44	0.444	rgb(222,132,133)	1.9906	2,2
Prrx1	Amotl2	0.92714	50.44	0.436	rgb(222,134,135)	1.9906	2,2
Rbpj	Ikzf4	0.92714	50.44	0.443	rgb(222,132,133)	1.9906	2,2
Rbpj	Rasal1	-0.92714	50.44	-4.4E-01	rgb(121,158,234)	1.9906	2,2
Relb	Osgepl1	-0.92714	50.44	-4.4E-01	rgb(122,159,234)	1.9906	2,2
Rest	Kdelc1	-0.92714	50.44	-4.4E-01	rgb(120,158,234)	1.9906	2,2
Rora	Stat3	0.92714	50.44	0.445	rgb(222,132,133)	1.9906	2,2
Runx3	Ephx1	-0.92714	50.44	-4.4E-01	rgb(122,159,234)	1.9906	2,2
Rxra	Slain1	0.92714	50.44	0.442	rgb(222,133,133)	1.9906	2,2
Sgsm2	Unc119b	0.92714	50.44	0.436	rgb(222,134,135)	1.9906	2,2
Six5	Tex15	0.92714	50.44	0.44	rgb(222,133,134)	1.9906	2,2
Snai3	Crtam	0.92714	50.44	0.445	rgb(222,132,133)	1.9906	2,2
Sox13	Kcna3	0.92714	50.44	0.441	rgb(222,133,134)	1.9906	2,2
Sox5	Ubash3a	-0.92714	50.44	-4.4E-01	rgb(123,160,234)	1.9906	2,2
Sp3	Uqcrq	-0.92714	50.44	-4.4E-01	rgb(121,159,234)	1.9906	2,2
Srebf1	Wrnip1	0.92714	50.44	0.44	rgb(222,133,134)	1.9906	2,2
Stat5b	Gramd1b	-0.92714	50.44	-4.4E-01	rgb(122,159,234)	1.9906	2,2
Stat5b	Serinc5	0.92714	50.44	0.441	rgb(222,133,134)	1.9906	2,2
Stat5b	Usp22	0.92714	50.44	0.438	rgb(222,133,134)	1.9906	2,2
Tcf4	1500009L16Rik	0.92714	50.44	0.44	rgb(222,133,134)	1.9906	2,2
Tcf4	Spef2	0.92714	50.44	0.441	rgb(222,133,134)	1.9906	2,2
Tead1	Nav2	0.92714	50.44	0.44	rgb(222,133,134)	1.9906	2,2
Tead1	Rragd	0.92714	50.44	0.439	rgb(222,133,134)	1.9906	2,2
Tead1	Stxbp6	0.92714	50.44	0.442	rgb(222,133,133)	1.9906	2,2
Thap1	Tbc1d16	-0.92714	50.44	-4.4E-01	rgb(122,159,234)	1.9906	2,2
Trerf1	Tmem176b	0.92714	50.44	0.439	rgb(222,133,134)	1.9906	2,2
Tsc22d1	Rasgef1b	0.92714	50.44	0.44	rgb(222,133,134)	1.9906	2,2
Tulp3	Creb3l2	0.92714	50.44	0.438	rgb(222,133,134)	1.9906	2,2
Tulp3	Hist1h1a	-0.92714	50.44	-4.4E-01	rgb(121,158,234)	1.9906	2,2
Vax2	Ccl20	0.92714	50.44	0.441	rgb(222,133,134)	1.9906	2,2
Vax2	Cysltr2	0.92714	50.44	0.437	rgb(222,133,134)	1.9906	2,2
Vax2	Dlg2	0.92714	50.44	0.443	rgb(222,132,133)	1.9906	2,2
Vdr	Ehbp1l1	0.92714	50.44	0.443	rgb(222,132,133)	1.9906	2,2
Xbp1	Lipe	0.92714	50.44	0.444	rgb(222,132,133)	1.9906	2,2
Zbtb3	Rd3	0.92714	50.44	0.439	rgb(222,133,134)	1.9906	2,2
Zbtb32	Fam111a	0.92714	50.44	0.441	rgb(222,133,134)	1.9906	2,2
Zbtb38	Abhd4	0.92714	50.44	0.44	rgb(222,133,134)	1.9906	2,2
Zbtb38	Dusp3	0.92714	50.44	0.436	rgb(222,134,135)	1.9906	2,2
Zfhx3	Ermp1	0.92714	50.44	0.44	rgb(222,133,134)	1.9906	2,2
Zfp112	1190002N15Rik	-0.92714	50.44	-4.4E-01	rgb(121,158,234)	1.9906	2,2
Zfp120	Asnsd1	0.92714	50.44	0.442	rgb(222,133,134)	1.9906	2,2
Zfp26	Rbm15	0.92714	50.44	0.437	rgb(222,134,134)	1.9906	2,2
Zfp280b	Lpxn	-0.92714	50.44	-4.4E-01	rgb(123,160,234)	1.9906	2,2
Zfp358	Ctsf	0.92714	50.44	0.443	rgb(222,132,133)	1.9906	2,2
Zfp365	Cnn2	-0.92714	50.44	-4.4E-01	rgb(123,160,234)	1.9906	2,2
Zfp473	Arhgef40	0.92714	50.44	0.443	rgb(222,132,133)	1.9906	2,2
Zfp473	Tjp3	0.92714	50.44	0.445	rgb(222,132,133)	1.9906	2,2
Zfp473	Usp35	0.92714	50.44	0.441	rgb(222,133,134)	1.9906	2,2
Zfp513	Vdac1	-0.92714	50.44	-4.4E-01	rgb(122,159,234)	1.9906	2,2
Zfp536	Ass1	0.92714	50.44	0.443	rgb(222,132,133)	1.9906	2,2
Zfp608	Gap43	0.92714	50.44	0.441	rgb(222,133,134)	1.9906	2,2
Zfp629	Acot12	-0.92714	50.44	-4.4E-01	rgb(122,159,234)	1.9906	2,2
Zfp629	Atf6	0.92714	50.44	0.439	rgb(222,133,134)	1.9906	2,2
Zfp629	Zmat3	-0.92714	50.44	-4.4E-01	rgb(123,160,234)	1.9906	2,2
Zfp750	Commd9	0.92714	50.44	0.436	rgb(222,134,135)	1.9906	2,2
Zfp768	Angptl4	0.92714	50.44	0.44	rgb(222,133,134)	1.9906	2,2
Zfp868	Orm2	0.92714	50.44	0.444	rgb(222,132,133)	1.9906	2,2
Zfp869	Dock7	-0.92714	50.44	-4.4E-01	rgb(122,159,234)	1.9906	2,2
Zfp869	Ets2	0.92714	50.44	0.436	rgb(222,134,135)	1.9906	2,2
Zfp934	Bdh2	0.92714	50.44	0.439	rgb(222,133,134)	1.9906	2,2
Zfp956	Bambi	0.92714	50.44	0.436	rgb(222,134,135)	1.9906	2,2
Zfx	Cisd3	-0.92714	50.44	-4.4E-01	rgb(121,158,234)	1.9906	2,2
Zscan2	Stard10	0.92714	50.44	0.436	rgb(222,134,135)	1.9906	2,2
Batf	Ikzf2	0.92537	50.43	0.427	rgb(222,135,136)	1.9904	None
Irf4	Bank1	-0.92537	50.43	-4.3E-01	rgb(124,160,233)	1.9904	2,2
Irf4	Clec7a	-0.92537	50.43	-4.3E-01	rgb(124,160,233)	1.9904	2,2
Irf4	Enpep	-0.92537	50.43	-4.3E-01	rgb(123,160,233)	1.9904	2,2
Irf4	Icosl	-0.92537	50.43	-4.3E-01	rgb(123,160,234)	1.9904	None
Irf4	Olr1	-0.92537	50.43	-4.3E-01	rgb(125,161,233)	1.9904	2,2
Irf4	Siglec15	-0.92537	50.43	-4.3E-01	rgb(124,161,233)	1.9904	2,2
Maf	Ctla2b	0.92537	50.43	0.427	rgb(222,135,136)	1.9904	None
Rorc	Ccdc63	0.92537	50.43	0.43	rgb(222,135,136)	1.9904	None
A430033K04Rik	Galm	0.92537	50.43	0.429	rgb(222,135,136)	1.9904	2,2
Ahrr	Dst	0.92537	50.43	0.429	rgb(222,135,136)	1.9904	2,2
Ahrr	Inha	0.92537	50.43	0.432	rgb(222,134,135)	1.9904	2,2
Akna	Ncoa2	0.92537	50.43	0.428	rgb(222,135,136)	1.9904	2,2
Arid5a	Socs3	0.92537	50.43	0.432	rgb(222,135,135)	1.9904	2,2
Atf6	Ncoa1	0.92537	50.43	0.435	rgb(222,134,135)	1.9904	2,2
Atf6b	Cisd3	-0.92537	50.43	-4.3E-01	rgb(123,160,233)	1.9904	2,2
Atmin	Gramd1b	0.92537	50.43	0.427	rgb(222,135,136)	1.9904	2,2
Atmin	Il15ra	0.92537	50.43	0.432	rgb(222,135,135)	1.9904	2,2
Bach1	Zdhhc2	-0.92537	50.43	-4.3E-01	rgb(124,161,233)	1.9904	2,2
C030039L03Rik	Fzd7	0.92537	50.43	0.433	rgb(222,134,135)	1.9904	2,2
Carf	Thrb	0.92537	50.43	0.426	rgb(222,136,136)	1.9904	2,2
Ccdc17	Gm6225	0.92537	50.43	0.427	rgb(222,135,136)	1.9904	2,2
Cebpb	Gad2	-0.92537	50.43	-4.3E-01	rgb(123,160,233)	1.9904	2,2
Cebpg	B930041F14Rik	-0.92537	50.43	-4.3E-01	rgb(123,160,233)	1.9904	2,2
Cebpg	Lpcat1	-0.92537	50.43	-4.3E-01	rgb(124,161,233)	1.9904	2,2
Creb1	Mgll	-0.92537	50.43	-4.3E-01	rgb(124,161,233)	1.9904	2,2
Creb3l2	Mapkbp1	0.92537	50.43	0.435	rgb(222,134,135)	1.9904	2,2
Creb3l2	Pycr1	0.92537	50.43	0.429	rgb(222,135,136)	1.9904	2,2
Creb3l2	Sec24d	0.92537	50.43	0.43	rgb(222,135,136)	1.9904	2,2
Creb3l2	Slc4a8	0.92537	50.43	0.431	rgb(222,135,136)	1.9904	2,2
Creb3l2	Snx11	-0.92537	50.43	-4.3E-01	rgb(124,160,233)	1.9904	2,2
Crem	Gm6225	0.92537	50.43	0.433	rgb(222,134,135)	1.9904	2,2
Csrnp1	1110057K04Rik	-0.92537	50.43	-4.3E-01	rgb(125,161,233)	1.9904	2,2
Cux1	Herc4	-0.92537	50.43	-4.3E-01	rgb(123,160,234)	1.9904	2,2
Cxxc5	Sell	0.92537	50.43	0.428	rgb(222,135,136)	1.9904	2,2
Dach2	Vwa5a	0.92537	50.43	0.426	rgb(222,136,136)	1.9904	2,2
Dzip1	Eaf2	-0.92537	50.43	-4.3E-01	rgb(124,160,233)	1.9904	2,2
Dzip1	Lrch1	0.92537	50.43	0.432	rgb(222,135,135)	1.9904	2,2
Eea1	Wisp1	0.92537	50.43	0.429	rgb(222,135,136)	1.9904	2,2
Eomes	Eno3	0.92537	50.43	0.426	rgb(222,136,136)	1.9904	2,2
Eomes	Itga4	0.92537	50.43	0.433	rgb(222,134,135)	1.9904	2,2
Esr1	Dirc2	0.92537	50.43	0.433	rgb(222,134,135)	1.9904	2,2
Fos	Ets2	0.92537	50.43	0.427	rgb(222,135,136)	1.9904	2,2
Fosl1	Eif4e3	-0.92537	50.43	-4.3E-01	rgb(123,160,233)	1.9904	2,2
Foxf2	Synpo	0.92537	50.43	0.435	rgb(222,134,135)	1.9904	2,2
Gata1	Gypc	-0.92537	50.43	-4.3E-01	rgb(124,161,233)	1.9904	2,2
Gata3	D630039A03Rik	0.92537	50.43	0.428	rgb(222,135,136)	1.9904	2,2
Gfi1	Amz2	-0.92537	50.43	-4.3E-01	rgb(123,160,234)	1.9904	2,2
Gfi1	Eno3	-0.92537	50.43	-4.3E-01	rgb(124,161,233)	1.9904	2,2
Hif3a	2900026A02Rik	0.92537	50.43	0.427	rgb(222,135,136)	1.9904	2,2
Hlx	Lrrk1	0.92537	50.43	0.43	rgb(222,135,136)	1.9904	2,2
Hmgb3	Il9r	0.92537	50.43	0.428	rgb(222,135,136)	1.9904	2,2
Ikzf2	Arhgef10	-0.92537	50.43	-4.3E-01	rgb(123,160,233)	1.9904	2,2
Ikzf2	Galm	0.92537	50.43	0.429	rgb(222,135,136)	1.9904	2,2
Ikzf2	Gucy1b3	0.92537	50.43	0.427	rgb(222,135,136)	1.9904	2,2
Ikzf2	Olfm2	0.92537	50.43	0.427	rgb(222,135,136)	1.9904	2,2
Ikzf5	Gys1	-0.92537	50.43	-4.3E-01	rgb(123,160,233)	1.9904	2,2
Irf5	Ccng2	0.92537	50.43	0.429	rgb(222,135,136)	1.9904	2,2
Irf5	Cd44	0.92537	50.43	0.43	rgb(222,135,136)	1.9904	2,2
Irf8	Bcl11b	0.92537	50.43	0.429	rgb(222,135,136)	1.9904	2,2
Jazf1	Lzts1	0.92537	50.43	0.431	rgb(222,135,136)	1.9904	2,2
Jund	Sema4a	0.92537	50.43	0.428	rgb(222,135,136)	1.9904	2,2
Kdm5b	Bnip3	0.92537	50.43	0.425	rgb(222,136,137)	1.9904	2,2
Kdm5b	Gja5	-0.92537	50.43	-4.3E-01	rgb(125,161,233)	1.9904	2,2
Klf13	Arrb1	0.92537	50.43	0.432	rgb(222,134,135)	1.9904	2,2
Klf2	Nkain1	-0.92537	50.43	-4.3E-01	rgb(124,160,233)	1.9904	2,2
Klf4	Dusp14	0.92537	50.43	0.425	rgb(222,136,137)	1.9904	2,2
Klf6	Clic4	0.92537	50.43	0.43	rgb(222,135,136)	1.9904	2,2
Lhx6	Nfkbie	-0.92537	50.43	-4.3E-01	rgb(123,160,233)	1.9904	2,2
Lin54	Cep76	0.92537	50.43	0.434	rgb(222,134,135)	1.9904	2,2
Lyl1	Gpnmb	0.92537	50.43	0.431	rgb(222,135,136)	1.9904	2,2
Mafg	Ankmy2	-0.92537	50.43	-4.3E-01	rgb(123,160,233)	1.9904	2,2
Msc	Mycn	0.92537	50.43	0.433	rgb(222,134,135)	1.9904	2,2
Msc	Sec24d	-0.92537	50.43	-4.3E-01	rgb(123,160,233)	1.9904	2,2
Mtf2	Yy2	0.92537	50.43	0.426	rgb(222,136,136)	1.9904	2,2
Mxd3	Vim	0.92537	50.43	0.428	rgb(222,135,136)	1.9904	2,2
Myb	Olfm2	-0.92537	50.43	-4.3E-01	rgb(123,160,234)	1.9904	2,2
Myb	Sesn1	0.92537	50.43	0.43	rgb(222,135,136)	1.9904	2,2
Naif1	Sra1	-0.92537	50.43	-4.3E-01	rgb(125,161,233)	1.9904	2,2
Ncoa1	Edaradd	-0.92537	50.43	-4.3E-01	rgb(125,161,233)	1.9904	2,2
Nfatc4	Tlr2	0.92537	50.43	0.434	rgb(222,134,135)	1.9904	2,2
Nfe2	Pvt1	0.92537	50.43	0.428	rgb(222,135,136)	1.9904	2,2
Nfkb1	Lilrb4	-0.92537	50.43	-4.3E-01	rgb(124,161,233)	1.9904	2,2
Nr3c1	Vdac1	-0.92537	50.43	-4.3E-01	rgb(123,160,233)	1.9904	2,2
Nr4a1	Tmed3	-0.92537	50.43	-4.3E-01	rgb(124,160,233)	1.9904	2,2
Ovol1	Slc2a3	0.92537	50.43	0.43	rgb(222,135,136)	1.9904	2,2
Ovol2	Wipi1	0.92537	50.43	0.432	rgb(222,135,135)	1.9904	2,2
Plagl1	Slc16a6	0.92537	50.43	0.431	rgb(222,135,135)	1.9904	2,2
Plscr1	Bcl2l2	0.92537	50.43	0.426	rgb(222,136,137)	1.9904	2,2
Pou5f2	Arg2	0.92537	50.43	0.432	rgb(222,134,135)	1.9904	2,2
Ppard	Rara	0.92537	50.43	0.428	rgb(222,135,136)	1.9904	2,2
Rbpj	Tmem154	-0.92537	50.43	-4.3E-01	rgb(124,161,233)	1.9904	2,2
Rfx2	Hopx	-0.92537	50.43	-4.3E-01	rgb(123,160,233)	1.9904	2,2
Rlf	Pik3ca	0.92537	50.43	0.428	rgb(222,135,136)	1.9904	2,2
Runx3	Adamts6	-0.92537	50.43	-4.3E-01	rgb(123,160,233)	1.9904	2,2
Rxra	Myo18a	0.92537	50.43	0.435	rgb(222,134,135)	1.9904	2,2
Scml4	Ipcef1	0.92537	50.43	0.433	rgb(222,134,135)	1.9904	2,2
Scrt1	Adamtsl5	0.92537	50.43	0.434	rgb(222,134,135)	1.9904	2,2
Sgsm2	Ccl20	-0.92537	50.43	-4.3E-01	rgb(124,161,233)	1.9904	2,2
Six5	Bend5	-0.92537	50.43	-4.3E-01	rgb(124,160,233)	1.9904	2,2
Six5	Slco4a1	0.92537	50.43	0.43	rgb(222,135,136)	1.9904	2,2
Skil	Aim1	0.92537	50.43	0.426	rgb(222,136,137)	1.9904	2,2
Smad3	Malt1	0.92537	50.43	0.43	rgb(222,135,136)	1.9904	2,2
Smad3	Rtn1	-0.92537	50.43	-4.3E-01	rgb(125,161,233)	1.9904	2,2
Sox5	Timp1	0.92537	50.43	0.435	rgb(222,134,135)	1.9904	2,2
St18	Cd180	0.92537	50.43	0.434	rgb(222,134,135)	1.9904	2,2
Tbx21	Gimap4	0.92537	50.43	0.427	rgb(222,135,136)	1.9904	2,2
Thap1	Ski	-0.92537	50.43	-4.3E-01	rgb(124,160,233)	1.9904	2,2
Thra	Nudt18	0.92537	50.43	0.432	rgb(222,134,135)	1.9904	2,2
Trerf1	Tgfbr3	0.92537	50.43	0.427	rgb(222,135,136)	1.9904	2,2
Tshz2	Itga2	0.92537	50.43	0.429	rgb(222,135,136)	1.9904	2,2
Vax2	Pde6d	0.92537	50.43	0.427	rgb(222,135,136)	1.9904	2,2
Vax2	S1pr2	0.92537	50.43	0.432	rgb(222,134,135)	1.9904	2,2
Vdr	Unc119b	0.92537	50.43	0.429	rgb(222,135,136)	1.9904	2,2
Xbp1	Pomc	-0.92537	50.43	-4.3E-01	rgb(124,160,233)	1.9904	2,2
Zbtb17	Adck1	0.92537	50.43	0.425	rgb(222,136,137)	1.9904	2,2
Zbtb26	2310015A10Rik	0.92537	50.43	0.431	rgb(222,135,136)	1.9904	2,2
Zbtb3	Cspg5	0.92537	50.43	0.432	rgb(222,134,135)	1.9904	2,2
Zbtb33	Lyrm1	-0.92537	50.43	-4.3E-01	rgb(124,160,233)	1.9904	2,2
Zbtb4	Ncoa1	0.92537	50.43	0.433	rgb(222,134,135)	1.9904	2,2
Zbtb4	Nlrc3	0.92537	50.43	0.428	rgb(222,135,136)	1.9904	2,2
Zbtb4	Rdh11	-0.92537	50.43	-4.3E-01	rgb(123,160,233)	1.9904	2,2
Zbtb46	Serpinb6b	0.92537	50.43	0.434	rgb(222,134,135)	1.9904	2,2
Zbtb46	Stap2	0.92537	50.43	0.426	rgb(222,136,136)	1.9904	2,2
Zfp109	Clk3	-0.92537	50.43	-4.3E-01	rgb(123,160,234)	1.9904	2,2
Zfp219	Dab2ip	0.92537	50.43	0.435	rgb(222,134,135)	1.9904	2,2
Zfp28	Sbf2	0.92537	50.43	0.432	rgb(222,134,135)	1.9904	2,2
Zfp385a	Bbc3	0.92537	50.43	0.429	rgb(222,135,136)	1.9904	2,2
Zfp467	Dhcr7	0.92537	50.43	0.433	rgb(222,134,135)	1.9904	2,2
Zfp467	Siglec5	0.92537	50.43	0.432	rgb(222,135,135)	1.9904	2,2
Zfp516	Pmepa1	-0.92537	50.43	-4.3E-01	rgb(123,160,233)	1.9904	2,2
Zfp524	Uqcrq	0.92537	50.43	0.428	rgb(222,135,136)	1.9904	2,2
Zfp536	Prf1	0.92537	50.43	0.434	rgb(222,134,135)	1.9904	2,2
Zfp536	Zfhx3	0.92537	50.43	0.426	rgb(222,136,136)	1.9904	2,2
Zfp629	Ikzf2	-0.92537	50.43	-4.3E-01	rgb(123,160,233)	1.9904	2,2
Zfp629	Synj1	-0.92537	50.43	-4.3E-01	rgb(124,161,233)	1.9904	2,2
Zfp651	Scarf2	0.92537	50.43	0.432	rgb(222,134,135)	1.9904	2,2
Zfp750	1700007K13Rik	0.92537	50.43	0.429	rgb(222,135,136)	1.9904	2,2
Zfp945	Ms4a6c	0.92537	50.43	0.432	rgb(222,135,135)	1.9904	2,2
Zfp956	Fbxl22	0.92537	50.43	0.427	rgb(222,135,136)	1.9904	2,2
Zfp960	Rps6	-0.92537	50.43	-4.3E-01	rgb(124,161,233)	1.9904	2,2
Zhx1	Cd28	0.92537	50.43	0.432	rgb(222,135,135)	1.9904	2,2
Zik1	Gatsl2	-0.92537	50.43	-4.3E-01	rgb(124,160,233)	1.9904	2,2
Zkscan17	Icam2	-0.92537	50.43	-4.3E-01	rgb(124,160,233)	1.9904	2,2
Hif1a	Sco1	0.92359	50.42	0.415	rgb(222,138,139)	1.9902	None
Irf4	Cldnd2	-0.92359	50.42	-4.2E-01	rgb(127,162,233)	1.9902	None
Irf4	Dusp22	-0.92359	50.42	-4.2E-01	rgb(127,162,233)	1.9902	None
Irf4	Hdac9	-0.92359	50.42	-4.2E-01	rgb(125,161,233)	1.9902	None
Irf4	Herc6	-0.92359	50.42	-4.2E-01	rgb(126,162,233)	1.9902	2,2
Irf4	Il9r	-0.92359	50.42	-4.2E-01	rgb(125,161,233)	1.9902	2,2
Irf4	Mex3b	-0.92359	50.42	-4.2E-01	rgb(127,162,233)	1.9902	None
Irf4	Peli2	0.92359	50.42	0.418	rgb(222,137,138)	1.9902	None
Irf4	Sesn1	-0.92359	50.42	-4.2E-01	rgb(127,162,233)	1.9902	None
AW146154	Tnfsf8	0.92359	50.42	0.419	rgb(222,137,138)	1.9902	2,2
Ahr	Cd274	-0.92359	50.42	-4.2E-01	rgb(126,162,233)	1.9902	2,2
Ahrr	Myo1f	0.92359	50.42	0.416	rgb(222,137,138)	1.9902	2,2
Arid3a	Cep170	0.92359	50.42	0.423	rgb(222,136,137)	1.9902	2,2
Arid3a	Ehbp1l1	0.92359	50.42	0.42	rgb(222,137,138)	1.9902	2,2
Arid5a	Stoml1	0.92359	50.42	0.418	rgb(222,137,138)	1.9902	2,2
Arnt2	Adamtsl3	0.92359	50.42	0.418	rgb(222,137,138)	1.9902	2,2
Ascl2	Nol3	0.92359	50.42	0.422	rgb(222,136,137)	1.9902	2,2
Bach1	Sox4	0.92359	50.42	0.425	rgb(222,136,137)	1.9902	2,2
Bhlha15	Surf4	0.92359	50.42	0.423	rgb(222,136,137)	1.9902	2,2
Bhlhe40	Bcl2l1	0.92359	50.42	0.421	rgb(222,137,138)	1.9902	2,2
Bhlhe40	Ndrg1	0.92359	50.42	0.417	rgb(222,137,138)	1.9902	2,2
Cebpb	Mapkapk2	0.92359	50.42	0.42	rgb(222,137,138)	1.9902	2,2
Cebpb	Plxna1	-0.92359	50.42	-4.2E-01	rgb(125,161,233)	1.9902	2,2
Cebpg	Sdcbp2	0.92359	50.42	0.424	rgb(222,136,137)	1.9902	2,2
Cebpg	Tm9sf4	-0.92359	50.42	-4.2E-01	rgb(127,162,233)	1.9902	2,2
Creb3l2	Cyfip2	0.92359	50.42	0.418	rgb(222,137,138)	1.9902	2,2
Creb3l2	Myo10	0.92359	50.42	0.421	rgb(222,137,137)	1.9902	2,2
Creb3l2	Ubash3b	0.92359	50.42	0.422	rgb(222,136,137)	1.9902	2,2
Crem	Galc	0.92359	50.42	0.416	rgb(222,137,138)	1.9902	2,2
Cxxc5	Acsl4	-0.92359	50.42	-4.2E-01	rgb(127,162,233)	1.9902	2,2
Dach2	Hif1a	0.92359	50.42	0.416	rgb(222,138,138)	1.9902	2,2
Dach2	Lix1l	0.92359	50.42	0.42	rgb(222,137,138)	1.9902	2,2
Dpf1	Atp4a	0.92359	50.42	0.42	rgb(222,137,138)	1.9902	2,2
Elf1	Srpk2	0.92359	50.42	0.424	rgb(222,136,137)	1.9902	2,2
Elk3	1110007C09Rik	0.92359	50.42	0.42	rgb(222,137,138)	1.9902	2,2
Elk3	Ergic1	0.92359	50.42	0.418	rgb(222,137,138)	1.9902	2,2
Elk3	Pla1a	0.92359	50.42	0.419	rgb(222,137,138)	1.9902	2,2
Epas1	Ccbl2	-0.92359	50.42	-4.2E-01	rgb(125,161,233)	1.9902	2,2
Epas1	Slc7a8	0.92359	50.42	0.418	rgb(222,137,138)	1.9902	2,2
Erf	Mex3d	0.92359	50.42	0.419	rgb(222,137,138)	1.9902	2,2
Etv5	Gbp7	0.92359	50.42	0.424	rgb(222,136,137)	1.9902	2,2
Fli1	B4galt1	0.92359	50.42	0.419	rgb(222,137,138)	1.9902	2,2
Fli1	Penk	-0.92359	50.42	-4.2E-01	rgb(126,161,233)	1.9902	2,2
Foxf2	Akr1b8	0.92359	50.42	0.424	rgb(222,136,137)	1.9902	2,2
Foxo3	Kif13b	0.92359	50.42	0.419	rgb(222,137,138)	1.9902	2,2
Foxp3	Col15a1	0.92359	50.42	0.421	rgb(222,137,137)	1.9902	2,2
Foxs1	Rgs16	0.92359	50.42	0.419	rgb(222,137,138)	1.9902	2,2
Foxs1	Selp	-0.92359	50.42	-4.2E-01	rgb(125,161,233)	1.9902	2,2
Foxs1	Tmem176a	0.92359	50.42	0.417	rgb(222,137,138)	1.9902	2,2
Gata3	Klhl6	-0.92359	50.42	-4.2E-01	rgb(126,161,233)	1.9902	2,2
Gli3	Svep1	0.92359	50.42	0.417	rgb(222,137,138)	1.9902	2,2
Glis1	Nod2	0.92359	50.42	0.424	rgb(222,136,137)	1.9902	2,2
Gtf2ird1	Rps6ka2	0.92359	50.42	0.416	rgb(222,137,138)	1.9902	2,2
Hey1	Spats2l	0.92359	50.42	0.417	rgb(222,137,138)	1.9902	2,2
Hif3a	Clybl	0.92359	50.42	0.423	rgb(222,136,137)	1.9902	2,2
Hif3a	Pdxp	0.92359	50.42	0.423	rgb(222,136,137)	1.9902	2,2
Hif3a	Wdr54	0.92359	50.42	0.423	rgb(222,136,137)	1.9902	2,2
Hmgb3	Eno3	0.92359	50.42	0.425	rgb(222,136,137)	1.9902	2,2
Homez	Irf5	0.92359	50.42	0.423	rgb(222,136,137)	1.9902	2,2
Hsf2	Ankrd33b	0.92359	50.42	0.418	rgb(222,137,138)	1.9902	2,2
Ikzf2	Got1	-0.92359	50.42	-4.2E-01	rgb(126,162,233)	1.9902	2,2
Irf7	Gbp6	0.92359	50.42	0.421	rgb(222,137,138)	1.9902	2,2
Irf7	Pyhin1	0.92359	50.42	0.416	rgb(222,137,138)	1.9902	2,2
Irf7	Samd9l	0.92359	50.42	0.418	rgb(222,137,138)	1.9902	2,2
Jun	Exoc6	-0.92359	50.42	-4.2E-01	rgb(126,162,233)	1.9902	2,2
Kdm2b	Heg1	0.92359	50.42	0.419	rgb(222,137,138)	1.9902	2,2
Kdm2b	Tdrkh	-0.92359	50.42	-4.2E-01	rgb(125,161,233)	1.9902	2,2
Kdm5b	Slc2a3	0.92359	50.42	0.423	rgb(222,136,137)	1.9902	2,2
Klf13	Trmt11	-0.92359	50.42	-4.2E-01	rgb(126,162,233)	1.9902	2,2
Klf2	Kcna3	-0.92359	50.42	-4.2E-01	rgb(125,161,233)	1.9902	2,2
Lin54	Rpp14	-0.92359	50.42	-4.2E-01	rgb(125,161,233)	1.9902	2,2
Mbnl2	Edem1	0.92359	50.42	0.416	rgb(222,138,138)	1.9902	2,2
Mef2b	Blvrb	0.92359	50.42	0.42	rgb(222,137,138)	1.9902	2,2
Mxd4	2210013O21Rik	0.92359	50.42	0.416	rgb(222,137,138)	1.9902	2,2
Myc	Dcakd	0.92359	50.42	0.418	rgb(222,137,138)	1.9902	2,2
Ncoa1	Myh3	0.92359	50.42	0.421	rgb(222,137,137)	1.9902	2,2
Nfatc1	Foxp4	0.92359	50.42	0.422	rgb(222,136,137)	1.9902	2,2
Nfil3	Marcks	0.92359	50.42	0.424	rgb(222,136,137)	1.9902	2,2
Nfil3	Plekha2	0.92359	50.42	0.42	rgb(222,137,138)	1.9902	2,2
Nfkb2	Kif13b	0.92359	50.42	0.417	rgb(222,137,138)	1.9902	2,2
Nr1d1	Impdh1	0.92359	50.42	0.423	rgb(222,136,137)	1.9902	2,2
Nr3c1	Tmc6	0.92359	50.42	0.421	rgb(222,137,137)	1.9902	2,2
Nr4a2	Bcl11b	-0.92359	50.42	-4.2E-01	rgb(126,162,233)	1.9902	2,2
Nr4a2	Nr4a1	0.92359	50.42	0.415	rgb(222,138,139)	1.9902	2,2
Pcgf2	Bmyc	0.92359	50.42	0.419	rgb(222,137,138)	1.9902	2,2
Phf20	Fyco1	0.92359	50.42	0.423	rgb(222,136,137)	1.9902	2,2
Plagl1	Fam178b	0.92359	50.42	0.416	rgb(222,138,138)	1.9902	2,2
Plscr1	Cxcl10	0.92359	50.42	0.419	rgb(222,137,138)	1.9902	2,2
Pou2af1	Adora2b	-0.92359	50.42	-4.2E-01	rgb(126,162,233)	1.9902	2,2
Pou2af1	Bend3	0.92359	50.42	0.422	rgb(222,136,137)	1.9902	2,2
Pou2af1	H2-DMb2	-0.92359	50.42	-4.2E-01	rgb(125,161,233)	1.9902	2,2
Pou2af1	Mmd	0.92359	50.42	0.416	rgb(222,138,138)	1.9902	2,2
Pou2af1	Sh3bp1	-0.92359	50.42	-4.2E-01	rgb(127,162,233)	1.9902	2,2
Pparg	Adora2b	0.92359	50.42	0.418	rgb(222,137,138)	1.9902	2,2
Pparg	Ism1	0.92359	50.42	0.417	rgb(222,137,138)	1.9902	2,2
Pparg	Tex15	0.92359	50.42	0.423	rgb(222,136,137)	1.9902	2,2
Runx1	Psme2	-0.92359	50.42	-4.2E-01	rgb(127,162,233)	1.9902	2,2
Rxra	Slamf6	0.92359	50.42	0.423	rgb(222,136,137)	1.9902	2,2
Scml4	4930481A15Rik	0.92359	50.42	0.419	rgb(222,137,138)	1.9902	2,2
Scrt1	Aldoc	0.92359	50.42	0.419	rgb(222,137,138)	1.9902	2,2
Scrt1	Dgat1	0.92359	50.42	0.42	rgb(222,137,138)	1.9902	2,2
Sgsm2	Ckap4	0.92359	50.42	0.416	rgb(222,138,138)	1.9902	2,2
Smad4	Itgb3bp	-0.92359	50.42	-4.2E-01	rgb(125,161,233)	1.9902	2,2
Sp100	Myb	0.92359	50.42	0.416	rgb(222,137,138)	1.9902	2,2
Sp110	Txndc17	0.92359	50.42	0.421	rgb(222,137,137)	1.9902	2,2
Spib	St7	0.92359	50.42	0.423	rgb(222,136,137)	1.9902	2,2
Tcf4	Enah	0.92359	50.42	0.42	rgb(222,137,138)	1.9902	2,2
Tead1	2900026A02Rik	0.92359	50.42	0.421	rgb(222,137,137)	1.9902	2,2
Tead1	Abca1	0.92359	50.42	0.42	rgb(222,137,138)	1.9902	2,2
Tef	Ephx1	0.92359	50.42	0.422	rgb(222,136,137)	1.9902	2,2
Tet3	Cnnm3	0.92359	50.42	0.417	rgb(222,137,138)	1.9902	2,2
Thap1	Dctpp1	0.92359	50.42	0.419	rgb(222,137,138)	1.9902	2,2
Thap1	Dffb	0.92359	50.42	0.419	rgb(222,137,138)	1.9902	2,2
Thap3	Cox7a2l	0.92359	50.42	0.419	rgb(222,137,138)	1.9902	2,2
Thap3	Dlst	-0.92359	50.42	-4.2E-01	rgb(127,162,233)	1.9902	2,2
Thap3	Krtcap2	0.92359	50.42	0.418	rgb(222,137,138)	1.9902	2,2
Thra	Ndrg2	0.92359	50.42	0.423	rgb(222,136,137)	1.9902	2,2
Thra	Pcbp4	0.92359	50.42	0.42	rgb(222,137,138)	1.9902	2,2
Thra	Tsr2	-0.92359	50.42	-4.2E-01	rgb(126,161,233)	1.9902	2,2
Tigd2	Marcks	0.92359	50.42	0.422	rgb(222,136,137)	1.9902	2,2
Trp53	Ercc5	-0.92359	50.42	-4.2E-01	rgb(125,161,233)	1.9902	2,2
Trps1	Ctnnd1	0.92359	50.42	0.424	rgb(222,136,137)	1.9902	2,2
Trps1	Sirpa	-0.92359	50.42	-4.2E-01	rgb(126,161,233)	1.9902	2,2
Twist1	Epdr1	0.92359	50.42	0.416	rgb(222,138,138)	1.9902	2,2
Vdr	Leprel4	0.92359	50.42	0.421	rgb(222,137,137)	1.9902	2,2
Whsc1	Lpcat1	0.92359	50.42	0.423	rgb(222,136,137)	1.9902	2,2
Xbp1	Rhoq	0.92359	50.42	0.424	rgb(222,136,137)	1.9902	2,2
Xbp1	Thoc3	-0.92359	50.42	-4.2E-01	rgb(125,161,233)	1.9902	2,2
Zbtb1	Zbtb4	0.92359	50.42	0.416	rgb(222,137,138)	1.9902	2,2
Zbtb17	Hexb	-0.92359	50.42	-4.2E-01	rgb(126,161,233)	1.9902	2,2
Zbtb17	Ppm1f	0.92359	50.42	0.416	rgb(222,138,138)	1.9902	2,2
Zbtb32	Anxa2	0.92359	50.42	0.425	rgb(222,136,137)	1.9902	2,2
Zbtb32	P4ha2	0.92359	50.42	0.416	rgb(222,138,138)	1.9902	2,2
Zbtb32	Pck2	0.92359	50.42	0.42	rgb(222,137,138)	1.9902	2,2
Zbtb32	Sox5	0.92359	50.42	0.42	rgb(222,137,138)	1.9902	2,2
Zbtb46	Tnfsf4	0.92359	50.42	0.421	rgb(222,137,137)	1.9902	2,2
Zbtb7c	Snapc1	0.92359	50.42	0.415	rgb(222,138,138)	1.9902	2,2
Zeb2	Akr1b8	0.92359	50.42	0.418	rgb(222,137,138)	1.9902	2,2
Zfhx3	1700019D03Rik	0.92359	50.42	0.425	rgb(222,136,137)	1.9902	2,2
Zfp101	Ptp4a3	-0.92359	50.42	-4.2E-01	rgb(126,161,233)	1.9902	2,2
Zfp112	Ppp1r3b	-0.92359	50.42	-4.2E-01	rgb(126,161,233)	1.9902	2,2
Zfp219	Ptprs	0.92359	50.42	0.423	rgb(222,136,137)	1.9902	2,2
Zfp219	Sema4c	0.92359	50.42	0.418	rgb(222,137,138)	1.9902	2,2
Zfp277	Atp10d	-0.92359	50.42	-4.2E-01	rgb(126,162,233)	1.9902	2,2
Zfp280b	Rnf150	0.92359	50.42	0.424	rgb(222,136,137)	1.9902	2,2
Zfp341	Tnfrsf1a	0.92359	50.42	0.423	rgb(222,136,137)	1.9902	2,2
Zfp35	Dusp12	0.92359	50.42	0.42	rgb(222,137,138)	1.9902	2,2
Zfp354c	Nphp3	0.92359	50.42	0.418	rgb(222,137,138)	1.9902	2,2
Zfp362	Mmp7	-0.92359	50.42	-4.2E-01	rgb(126,162,233)	1.9902	2,2
Zfp385a	Rhod	0.92359	50.42	0.417	rgb(222,137,138)	1.9902	2,2
Zfp386	Emb	0.92359	50.42	0.424	rgb(222,136,137)	1.9902	2,2
Zfp40	4930503L19Rik	0.92359	50.42	0.421	rgb(222,137,137)	1.9902	2,2
Zfp429	Fbxo44	0.92359	50.42	0.418	rgb(222,137,138)	1.9902	2,2
Zfp467	Ar	0.92359	50.42	0.419	rgb(222,137,138)	1.9902	2,2
Zfp473	Efna1	0.92359	50.42	0.416	rgb(222,138,138)	1.9902	2,2
Zfp513	Aen	0.92359	50.42	0.419	rgb(222,137,138)	1.9902	2,2
Zfp523	Fyco1	0.92359	50.42	0.419	rgb(222,137,138)	1.9902	2,2
Zfp580	Dlst	-0.92359	50.42	-4.2E-01	rgb(127,162,233)	1.9902	2,2
Zfp598	Mllt6	0.92359	50.42	0.42	rgb(222,137,138)	1.9902	2,2
Zfp605	Ift81	0.92359	50.42	0.422	rgb(222,136,137)	1.9902	2,2
Zfp629	Hemgn	0.92359	50.42	0.422	rgb(222,136,137)	1.9902	2,2
Zfp703	Utrn	-0.92359	50.42	-4.2E-01	rgb(127,162,233)	1.9902	2,2
Zfp750	Ddit4l	0.92359	50.42	0.417	rgb(222,137,138)	1.9902	2,2
Zfp831	Inpp4a	0.92359	50.42	0.424	rgb(222,136,137)	1.9902	2,2
Zfp9	Ccdc40	0.92359	50.42	0.424	rgb(222,136,137)	1.9902	2,2
Zfp91	Clybl	-0.92359	50.42	-4.2E-01	rgb(127,162,233)	1.9902	2,2
Zfp945	Il12rb1	-0.92359	50.42	-4.2E-01	rgb(125,161,233)	1.9902	2,2
Zfp960	Masp2	0.92359	50.42	0.425	rgb(222,136,137)	1.9902	2,2
Zhx2	Arc	0.92359	50.42	0.415	rgb(222,138,138)	1.9902	2,2
Zscan22	Mmachc	0.92359	50.42	0.421	rgb(222,137,137)	1.9902	2,2
Etv6	Cnga1	-0.92181	50.41	-4.1E-01	rgb(128,163,233)	1.99	2,2
Etv6	Ust	0.92181	50.41	0.41	rgb(222,139,139)	1.99	2,2
Fosl2	Stat3	0.92181	50.41	0.411	rgb(222,139,139)	1.99	None
Irf4	Gdpd5	-0.92181	50.41	-4.1E-01	rgb(128,163,233)	1.99	None
Irf4	Lrrn3	-0.92181	50.41	-4.1E-01	rgb(127,163,233)	1.99	2,2
Irf4	Npas2	0.92181	50.41	0.409	rgb(221,139,140)	1.99	None
Nfe2l2	Ypel4	0.92181	50.41	0.407	rgb(221,139,140)	1.99	2,2
Rorc	Adarb1	0.92181	50.41	0.406	rgb(221,139,140)	1.99	2,2
Ahr	Ahrr	0.92181	50.41	0.406	rgb(221,139,140)	1.99	2,2
Arid3a	Arhgdig	0.92181	50.41	0.411	rgb(222,138,139)	1.99	2,2
Atmin	Nrip1	0.92181	50.41	0.407	rgb(221,139,140)	1.99	2,2
Bcl11b	Notch1	0.92181	50.41	0.405	rgb(221,140,140)	1.99	2,2
Casz1	Igf2bp3	-0.92181	50.41	-4.1E-01	rgb(128,163,233)	1.99	2,2
Casz1	Myo10	0.92181	50.41	0.413	rgb(222,138,139)	1.99	2,2
Casz1	Prss50	0.92181	50.41	0.406	rgb(221,139,140)	1.99	2,2
Cebpb	Rgs16	0.92181	50.41	0.408	rgb(221,139,140)	1.99	2,2
Cenpt	Trim46	0.92181	50.41	0.406	rgb(221,139,140)	1.99	2,2
Creb1	Il4ra	-0.92181	50.41	-4.1E-01	rgb(128,163,233)	1.99	2,2
Ddit3	Adm2	0.92181	50.41	0.414	rgb(222,138,139)	1.99	2,2
Ddit3	Cox6a2	0.92181	50.41	0.413	rgb(222,138,139)	1.99	2,2
Dzip1	Ivd	0.92181	50.41	0.411	rgb(222,139,139)	1.99	2,2
Ebf1	Cdh17	0.92181	50.41	0.409	rgb(221,139,140)	1.99	2,2
Ebf1	Upp1	0.92181	50.41	0.41	rgb(222,139,140)	1.99	2,2
Elf1	Id1	-0.92181	50.41	-4.1E-01	rgb(128,163,233)	1.99	2,2
Elk3	Cxcr3	0.92181	50.41	0.406	rgb(221,139,140)	1.99	2,2
Elk3	Lin54	-0.92181	50.41	-4.1E-01	rgb(129,164,232)	1.99	2,2
Elk3	Nt5e	0.92181	50.41	0.415	rgb(222,138,139)	1.99	2,2
Erf	Zfp36l2	0.92181	50.41	0.406	rgb(221,139,140)	1.99	2,2
Erg	Tes	0.92181	50.41	0.407	rgb(221,139,140)	1.99	2,2
Ets1	Plcg1	0.92181	50.41	0.41	rgb(222,139,139)	1.99	2,2
Etv5	Acvrl1	-0.92181	50.41	-4.1E-01	rgb(128,163,233)	1.99	2,2
Etv5	Zswim4	0.92181	50.41	0.406	rgb(221,139,140)	1.99	2,2
Foxp2	Cacna2d1	0.92181	50.41	0.41	rgb(222,139,139)	1.99	2,2
Foxp3	Satb1	-0.92181	50.41	-4.1E-01	rgb(128,163,233)	1.99	2,2
Gli3	Lpin2	-0.92181	50.41	-4.1E-01	rgb(128,163,233)	1.99	2,2
Gli3	Trim9	0.92181	50.41	0.41	rgb(222,139,139)	1.99	2,2
Glis1	Acot12	0.92181	50.41	0.413	rgb(222,138,139)	1.99	2,2
Hic1	Itpr1	0.92181	50.41	0.41	rgb(222,139,139)	1.99	2,2
Hif3a	H2-Ab1	0.92181	50.41	0.413	rgb(222,138,139)	1.99	2,2
Hmgb1	Dixdc1	-0.92181	50.41	-4.1E-01	rgb(128,163,233)	1.99	2,2
Hmgb1	H60c	-0.92181	50.41	-4.1E-01	rgb(129,163,232)	1.99	2,2
Hmgb3	Nostrin	0.92181	50.41	0.414	rgb(222,138,139)	1.99	2,2
Homez	Id2	-0.92181	50.41	-4.1E-01	rgb(127,162,233)	1.99	2,2
Hsf1	Ndufv3	-0.92181	50.41	-4.1E-01	rgb(127,162,233)	1.99	2,2
Hsf4	Map4k5	-0.92181	50.41	-4.1E-01	rgb(127,162,233)	1.99	2,2
Ikzf2	Ankrd39	0.92181	50.41	0.406	rgb(221,139,140)	1.99	2,2
Ikzf2	Ccl1	0.92181	50.41	0.411	rgb(222,139,139)	1.99	2,2
Ikzf2	Fam81a	0.92181	50.41	0.408	rgb(221,139,140)	1.99	2,2
Ikzf4	Sept9	0.92181	50.41	0.408	rgb(221,139,140)	1.99	2,2
Irf7	Zbp1	0.92181	50.41	0.409	rgb(221,139,140)	1.99	2,2
Jun	Cd160	-0.92181	50.41	-4.1E-01	rgb(128,163,233)	1.99	2,2
Jun	Tnfrsf12a	0.92181	50.41	0.408	rgb(221,139,140)	1.99	2,2
Jund	Rgs19	-0.92181	50.41	-4.1E-01	rgb(127,163,233)	1.99	2,2
Kdm2b	Gngt2	-0.92181	50.41	-4.1E-01	rgb(127,162,233)	1.99	2,2
Kdm2b	Spin4	0.92181	50.41	0.408	rgb(221,139,140)	1.99	2,2
Kdm5b	Nfyb	0.92181	50.41	0.413	rgb(222,138,139)	1.99	2,2
Klf12	Slc23a2	0.92181	50.41	0.413	rgb(222,138,139)	1.99	2,2
Klf6	Bid	-0.92181	50.41	-4.1E-01	rgb(128,163,232)	1.99	2,2
Klf7	Chd7	0.92181	50.41	0.406	rgb(221,139,140)	1.99	2,2
Klf7	Pstpip1	0.92181	50.41	0.406	rgb(221,139,140)	1.99	2,2
Klf9	Lzts2	0.92181	50.41	0.413	rgb(222,138,139)	1.99	2,2
Lef1	Bahcc1	0.92181	50.41	0.409	rgb(222,139,140)	1.99	2,2
Lyl1	Amdhd2	0.92181	50.41	0.413	rgb(222,138,139)	1.99	2,2
Lyl1	Padi3	0.92181	50.41	0.414	rgb(222,138,139)	1.99	2,2
Mbnl2	Jup	0.92181	50.41	0.405	rgb(221,140,140)	1.99	2,2
Meis3	Ppp2r5b	0.92181	50.41	0.406	rgb(221,140,140)	1.99	2,2
Msc	Pcsk1	0.92181	50.41	0.408	rgb(221,139,140)	1.99	2,2
Mtf2	Txndc17	-0.92181	50.41	-4.1E-01	rgb(128,163,233)	1.99	2,2
Mxd3	Grn	0.92181	50.41	0.405	rgb(221,140,140)	1.99	2,2
Mxi1	Itga7	0.92181	50.41	0.414	rgb(222,138,139)	1.99	2,2
Myb	Nqo2	0.92181	50.41	0.414	rgb(222,138,139)	1.99	2,2
Myc	Max	0.92181	50.41	0.407	rgb(221,139,140)	1.99	2,2
Mypop	Slc27a4	0.92181	50.41	0.408	rgb(221,139,140)	1.99	2,2
Ncoa1	Pla1a	-0.92181	50.41	-4.1E-01	rgb(127,162,233)	1.99	2,2
Ncoa2	Notch2	0.92181	50.41	0.408	rgb(221,139,140)	1.99	2,2
Ncoa3	Atp11a	0.92181	50.41	0.414	rgb(222,138,139)	1.99	2,2
Nfatc2	Jak3	0.92181	50.41	0.411	rgb(222,139,139)	1.99	2,2
Nfatc4	Mpp1	0.92181	50.41	0.409	rgb(221,139,140)	1.99	2,2
Nfil3	Epn2	0.92181	50.41	0.413	rgb(222,138,139)	1.99	2,2
Nfil3	Tiparp	0.92181	50.41	0.414	rgb(222,138,139)	1.99	2,2
Nfkb2	Nkx1-2	0.92181	50.41	0.413	rgb(222,138,139)	1.99	2,2
Nfkb2	Tmem120b	0.92181	50.41	0.415	rgb(222,138,139)	1.99	2,2
Nkx1-2	Bzw2	0.92181	50.41	0.412	rgb(222,138,139)	1.99	2,2
Nr1d1	Serpinb9	-0.92181	50.41	-4.1E-01	rgb(128,163,233)	1.99	2,2
Nr1d1	Tnk2	0.92181	50.41	0.405	rgb(221,140,140)	1.99	2,2
Nr4a2	Fam46c	-0.92181	50.41	-4.1E-01	rgb(128,163,233)	1.99	2,2
Nr4a2	Fzd5	0.92181	50.41	0.411	rgb(222,139,139)	1.99	2,2
Nr4a3	Eno3	0.92181	50.41	0.408	rgb(221,139,140)	1.99	2,2
Phf1	Rell1	0.92181	50.41	0.411	rgb(222,138,139)	1.99	2,2
Pknox1	Sord	-0.92181	50.41	-4.1E-01	rgb(128,163,233)	1.99	2,2
Plagl1	Pla1a	0.92181	50.41	0.411	rgb(222,138,139)	1.99	2,2
Pou2af1	Rbms2	0.92181	50.41	0.413	rgb(222,138,139)	1.99	2,2
Pou2f2	Klri2	-0.92181	50.41	-4.1E-01	rgb(129,163,232)	1.99	2,2
Rbpj	Inadl	-0.92181	50.41	-4.1E-01	rgb(128,163,233)	1.99	2,2
Rbpj	Lama5	0.92181	50.41	0.413	rgb(222,138,139)	1.99	2,2
Rreb1	Zfp827	0.92181	50.41	0.407	rgb(221,139,140)	1.99	2,2
Runx2	Basp1	0.92181	50.41	0.408	rgb(221,139,140)	1.99	2,2
Runx2	Flot2	0.92181	50.41	0.409	rgb(222,139,140)	1.99	2,2
Runx2	Klf2	-0.92181	50.41	-4.1E-01	rgb(128,163,233)	1.99	2,2
Scmh1	Arhgap17	0.92181	50.41	0.412	rgb(222,138,139)	1.99	2,2
Scrt1	Nphp3	0.92181	50.41	0.405	rgb(221,140,140)	1.99	2,2
Setdb2	Kcnj8	-0.92181	50.41	-4.1E-01	rgb(127,162,233)	1.99	2,2
Sgsm2	Cxxc5	0.92181	50.41	0.406	rgb(221,139,140)	1.99	2,2
Sgsm2	Dlg3	0.92181	50.41	0.412	rgb(222,138,139)	1.99	2,2
Sgsm2	Lgals1	-0.92181	50.41	-4.1E-01	rgb(128,163,233)	1.99	2,2
Snai3	Acox3	0.92181	50.41	0.408	rgb(221,139,140)	1.99	2,2
Snapc2	Fbxo30	-0.92181	50.41	-4.1E-01	rgb(127,162,233)	1.99	2,2
Sox13	Alpl	0.92181	50.41	0.407	rgb(221,139,140)	1.99	2,2
Sp4	Zeb1	0.92181	50.41	0.409	rgb(222,139,140)	1.99	2,2
Spib	Ssh2	-0.92181	50.41	-4.1E-01	rgb(127,162,233)	1.99	2,2
Tcf12	Rnh1	-0.92181	50.41	-4.1E-01	rgb(128,163,233)	1.99	2,2
Terf1	Neat1	0.92181	50.41	0.413	rgb(222,138,139)	1.99	2,2
Thap1	Znrf1	-0.92181	50.41	-4.1E-01	rgb(129,163,232)	1.99	2,2
Thap3	Arrb2	0.92181	50.41	0.41	rgb(222,139,140)	1.99	2,2
Thra	Sertad3	0.92181	50.41	0.412	rgb(222,138,139)	1.99	2,2
Tulp3	Egln3	0.92181	50.41	0.408	rgb(221,139,140)	1.99	2,2
Vax2	Jazf1	0.92181	50.41	0.408	rgb(221,139,140)	1.99	2,2
Vax2	Wdfy2	0.92181	50.41	0.413	rgb(222,138,139)	1.99	2,2
Xbp1	Foxp1	-0.92181	50.41	-4.1E-01	rgb(129,163,232)	1.99	2,2
Zbed3	Mpp2	0.92181	50.41	0.41	rgb(222,139,140)	1.99	2,2
Zbed3	Zadh2	0.92181	50.41	0.41	rgb(222,139,140)	1.99	2,2
Zbtb1	Slamf6	0.92181	50.41	0.407	rgb(221,139,140)	1.99	2,2
Zbtb33	Phf6	0.92181	50.41	0.411	rgb(222,139,139)	1.99	2,2
Zbtb33	Slc39a9	0.92181	50.41	0.41	rgb(222,139,139)	1.99	2,2
Zbtb4	Dctpp1	-0.92181	50.41	-4.1E-01	rgb(129,163,232)	1.99	2,2
Zbtb4	Lime1	0.92181	50.41	0.412	rgb(222,138,139)	1.99	2,2
Zbtb5	Dffb	0.92181	50.41	0.414	rgb(222,138,139)	1.99	2,2
Zbtb6	Cstf2t	0.92181	50.41	0.41	rgb(222,139,140)	1.99	2,2
Zbtb7b	Tmprss6	0.92181	50.41	0.411	rgb(222,139,139)	1.99	2,2
Zfp11	Hmgcl	-0.92181	50.41	-4.1E-01	rgb(128,163,233)	1.99	2,2
Zfp112	Ccng2	-0.92181	50.41	-4.1E-01	rgb(128,163,233)	1.99	2,2
Zfp148	Urm1	-0.92181	50.41	-4.1E-01	rgb(129,163,232)	1.99	2,2
Zfp263	E2f7	-0.92181	50.41	-4.1E-01	rgb(127,162,233)	1.99	2,2
Zfp280b	Itgb1	0.92181	50.41	0.414	rgb(222,138,139)	1.99	2,2
Zfp280c	Chchd7	-0.92181	50.41	-4.1E-01	rgb(129,164,232)	1.99	2,2
Zfp335	Fundc2	-0.92181	50.41	-4.1E-01	rgb(127,163,233)	1.99	2,2
Zfp354c	Ostn	-0.92181	50.41	-4.1E-01	rgb(128,163,233)	1.99	2,2
Zfp365	Tnfsf4	0.92181	50.41	0.412	rgb(222,138,139)	1.99	2,2
Zfp407	Snx19	0.92181	50.41	0.412	rgb(222,138,139)	1.99	2,2
Zfp429	Pglyrp1	0.92181	50.41	0.407	rgb(221,139,140)	1.99	2,2
Zfp444	Dnajc21	-0.92181	50.41	-4.1E-01	rgb(129,163,232)	1.99	2,2
Zfp473	Rtkn2	0.92181	50.41	0.414	rgb(222,138,139)	1.99	2,2
Zfp473	Stat2	0.92181	50.41	0.413	rgb(222,138,139)	1.99	2,2
Zfp516	Jakmip1	0.92181	50.41	0.407	rgb(221,139,140)	1.99	2,2
Zfp536	Tlcd1	-0.92181	50.41	-4.1E-01	rgb(129,164,232)	1.99	2,2
Zfp605	Gkap1	0.92181	50.41	0.412	rgb(222,138,139)	1.99	2,2
Zfp606	Ripk1	-0.92181	50.41	-4.1E-01	rgb(127,162,233)	1.99	2,2
Zfp64	Ets2	0.92181	50.41	0.413	rgb(222,138,139)	1.99	2,2
Zfp651	Sspo	0.92181	50.41	0.408	rgb(221,139,140)	1.99	2,2
Zfp704	Xrcc5	0.92181	50.41	0.408	rgb(221,139,140)	1.99	2,2
Zfp750	Uckl1os	0.92181	50.41	0.412	rgb(222,138,139)	1.99	2,2
Zfp777	Litaf	-0.92181	50.41	-4.1E-01	rgb(127,162,233)	1.99	2,2
Zfp870	Map3k14	-0.92181	50.41	-4.1E-01	rgb(129,164,232)	1.99	2,2
Zfp870	Wdr76	0.92181	50.41	0.412	rgb(222,138,139)	1.99	2,2
Zfp951	Guca1b	0.92181	50.41	0.409	rgb(221,139,140)	1.99	2,2
Zfp960	Lhx2	0.92181	50.41	0.413	rgb(222,138,139)	1.99	2,2
Zhx2	Ppp3cc	-0.92181	50.41	-4.1E-01	rgb(129,163,232)	1.99	2,2
Zhx3	Nedd9	0.92181	50.41	0.414	rgb(222,138,139)	1.99	2,2
Zic2	Nphp3	0.92181	50.41	0.409	rgb(221,139,140)	1.99	2,2
Batf	Hmcn1	-0.92003	50.4	-4.0E-01	rgb(131,164,232)	1.9898	None
Batf	Igtp	-0.92003	50.4	-4.0E-01	rgb(131,165,232)	1.9898	None
Irf4	Ppp3ca	-0.92003	50.4	-4.0E-01	rgb(130,164,232)	1.9898	None
Irf4	Shisa2	-0.92003	50.4	-4.0E-01	rgb(131,164,232)	1.9898	2,2
Irf4	Sla2	-0.92003	50.4	-4.0E-01	rgb(131,165,232)	1.9898	None
Irf4	Vwa5a	-0.92003	50.4	-4.0E-01	rgb(130,164,232)	1.9898	None
Maf	Ctla2a	0.92003	50.4	0.396	rgb(221,141,142)	1.9898	None
Nfe2l2	Ly6e	0.92003	50.4	0.398	rgb(221,141,142)	1.9898	None
Adnp	Hist1h1c	-0.92003	50.4	-4.0E-01	rgb(131,165,232)	1.9898	2,2
Ahr	Cdk16	0.92003	50.4	0.404	rgb(221,140,141)	1.9898	2,2
Ahr	Ephx1	-0.92003	50.4	-4.0E-01	rgb(130,164,232)	1.9898	2,2
Ahrr	Prr5l	0.92003	50.4	0.396	rgb(221,141,142)	1.9898	2,2
Ahrr	Treml2	0.92003	50.4	0.395	rgb(221,142,142)	1.9898	2,2
Arid3a	Bcl2l2	0.92003	50.4	0.4	rgb(221,141,141)	1.9898	2,2
Atf3	Batf3	0.92003	50.4	0.395	rgb(221,142,142)	1.9898	2,2
Atf5	Hmox1	0.92003	50.4	0.396	rgb(221,141,142)	1.9898	2,2
Batf3	Stom	0.92003	50.4	0.405	rgb(221,140,141)	1.9898	2,2
Bcl6	Acsl6	-0.92003	50.4	-4.0E-01	rgb(131,165,232)	1.9898	2,2
Bcl6	D430041D05Rik	-0.92003	50.4	-4.0E-01	rgb(130,164,232)	1.9898	2,2
Casz1	Dlgap3	0.92003	50.4	0.395	rgb(221,141,142)	1.9898	2,2
Cdc5l	Nefh	0.92003	50.4	0.403	rgb(221,140,141)	1.9898	2,2
Cdc5l	S1pr2	-0.92003	50.4	-4.0E-01	rgb(131,165,232)	1.9898	2,2
Cebpb	C3	0.92003	50.4	0.396	rgb(221,141,142)	1.9898	2,2
Cebpb	Ssbp4	0.92003	50.4	0.397	rgb(221,141,142)	1.9898	2,2
Cebpg	Plxna1	-0.92003	50.4	-4.0E-01	rgb(131,165,232)	1.9898	2,2
Cebpg	Thap4	-0.92003	50.4	-4.0E-01	rgb(129,164,232)	1.9898	2,2
Cic	Mex3d	0.92003	50.4	0.398	rgb(221,141,142)	1.9898	2,2
Creb3l2	Plekho2	0.92003	50.4	0.401	rgb(221,140,141)	1.9898	2,2
Csrnp1	Maff	0.92003	50.4	0.398	rgb(221,141,142)	1.9898	2,2
Cux1	Foxo1	0.92003	50.4	0.404	rgb(221,140,141)	1.9898	2,2
Dach2	Gnb5	0.92003	50.4	0.404	rgb(221,140,141)	1.9898	2,2
Dach2	Mctp2	0.92003	50.4	0.404	rgb(221,140,141)	1.9898	2,2
Dmrta2	Thrb	0.92003	50.4	0.395	rgb(221,142,142)	1.9898	2,2
Dzip1	Cysltr2	0.92003	50.4	0.402	rgb(221,140,141)	1.9898	2,2
Dzip1	Gli3	-0.92003	50.4	-4.0E-01	rgb(129,164,232)	1.9898	2,2
Elk3	Calcrl	-0.92003	50.4	-4.0E-01	rgb(131,165,232)	1.9898	2,2
Elk3	Rab27a	0.92003	50.4	0.401	rgb(221,140,141)	1.9898	2,2
Elk3	Srgap3	0.92003	50.4	0.401	rgb(221,140,141)	1.9898	2,2
Elk3	Zfhx3	0.92003	50.4	0.396	rgb(221,141,142)	1.9898	2,2
Epas1	Ar	0.92003	50.4	0.398	rgb(221,141,142)	1.9898	2,2
Epas1	Filip1l	0.92003	50.4	0.398	rgb(221,141,142)	1.9898	2,2
Erf	Tg	-0.92003	50.4	-4.0E-01	rgb(130,164,232)	1.9898	2,2
Erg	Pten	-0.92003	50.4	-4.0E-01	rgb(131,165,232)	1.9898	2,2
Ets1	Tbxa2r	0.92003	50.4	0.404	rgb(221,140,141)	1.9898	2,2
Etv4	Ccbl2	0.92003	50.4	0.397	rgb(221,141,142)	1.9898	2,2
Etv4	Gpt2	0.92003	50.4	0.403	rgb(221,140,141)	1.9898	2,2
Etv5	Ell2	0.92003	50.4	0.398	rgb(221,141,142)	1.9898	2,2
Fli1	1110007C09Rik	0.92003	50.4	0.404	rgb(221,140,141)	1.9898	2,2
Foxf2	Chn1	0.92003	50.4	0.398	rgb(221,141,142)	1.9898	2,2
Foxf2	Dst	0.92003	50.4	0.401	rgb(221,140,141)	1.9898	2,2
Foxf2	Lamc3	0.92003	50.4	0.395	rgb(221,141,142)	1.9898	2,2
Foxo1	Ssh2	0.92003	50.4	0.404	rgb(221,140,141)	1.9898	2,2
Foxp1	Dgat1	-0.92003	50.4	-4.0E-01	rgb(131,165,232)	1.9898	2,2
Foxp1	Gnpda1	-0.92003	50.4	-4.0E-01	rgb(129,164,232)	1.9898	2,2
Foxp3	Ikzf4	0.92003	50.4	0.396	rgb(221,141,142)	1.9898	2,2
Foxq1	Gprasp2	0.92003	50.4	0.395	rgb(221,142,142)	1.9898	2,2
Foxs1	Cxcl13	0.92003	50.4	0.4	rgb(221,141,141)	1.9898	2,2
Foxs1	Il18r1	0.92003	50.4	0.399	rgb(221,141,142)	1.9898	2,2
Foxs1	Ppp1r14c	0.92003	50.4	0.399	rgb(221,141,142)	1.9898	2,2
Gabpa	Tmc6	-0.92003	50.4	-4.0E-01	rgb(129,164,232)	1.9898	2,2
Gata3	Asap1	0.92003	50.4	0.402	rgb(221,140,141)	1.9898	2,2
Gfi1	Fut8	-0.92003	50.4	-4.0E-01	rgb(131,165,232)	1.9898	2,2
Gli3	Gja5	0.92003	50.4	0.4	rgb(221,141,141)	1.9898	2,2
Glis2	Tcf7l1	0.92003	50.4	0.403	rgb(221,140,141)	1.9898	2,2
Hes6	Slc2a3	0.92003	50.4	0.396	rgb(221,141,142)	1.9898	2,2
Hic1	Cttn	0.92003	50.4	0.398	rgb(221,141,142)	1.9898	2,2
Hif3a	Bcar1	0.92003	50.4	0.401	rgb(221,140,141)	1.9898	2,2
Hif3a	Ing2	0.92003	50.4	0.395	rgb(221,142,142)	1.9898	2,2
Hif3a	Sh3bp1	0.92003	50.4	0.397	rgb(221,141,142)	1.9898	2,2
Hmga2	Lmo7	0.92003	50.4	0.398	rgb(221,141,142)	1.9898	2,2
Hmx3	Kank1	0.92003	50.4	0.404	rgb(221,140,141)	1.9898	2,2
Ikzf2	Gm4858	0.92003	50.4	0.402	rgb(221,140,141)	1.9898	2,2
Ikzf2	Lamb3	0.92003	50.4	0.401	rgb(221,140,141)	1.9898	2,2
Ikzf2	Vcam1	0.92003	50.4	0.401	rgb(221,140,141)	1.9898	2,2
Ikzf3	Il10	0.92003	50.4	0.396	rgb(221,141,142)	1.9898	2,2
Insm1	8430427H17Rik	0.92003	50.4	0.397	rgb(221,141,142)	1.9898	2,2
Irf2	Dynll2	0.92003	50.4	0.399	rgb(221,141,142)	1.9898	2,2
Irf5	Dnm1	0.92003	50.4	0.398	rgb(221,141,142)	1.9898	2,2
Jazf1	4930506M07Rik	0.92003	50.4	0.401	rgb(221,140,141)	1.9898	2,2
Jazf1	Lgals7	0.92003	50.4	0.404	rgb(221,140,141)	1.9898	2,2
Jdp2	Sars	0.92003	50.4	0.403	rgb(221,140,141)	1.9898	2,2
Jun	Ccno	0.92003	50.4	0.4	rgb(221,141,141)	1.9898	2,2
Jun	Fam129b	0.92003	50.4	0.404	rgb(221,140,141)	1.9898	2,2
Kdm2b	Lrch1	0.92003	50.4	0.401	rgb(221,140,141)	1.9898	2,2
Klf2	Tbx21	-0.92003	50.4	-4.0E-01	rgb(130,164,232)	1.9898	2,2
Lhx6	Tbc1d14	0.92003	50.4	0.4	rgb(221,141,141)	1.9898	2,2
Litaf	Plxnc1	0.92003	50.4	0.404	rgb(221,140,141)	1.9898	2,2
Maff	Csrnp1	0.92003	50.4	0.397	rgb(221,141,142)	1.9898	2,2
Mafg	Nsmaf	-0.92003	50.4	-4.0E-01	rgb(130,164,232)	1.9898	2,2
Mitf	Ehd4	0.92003	50.4	0.397	rgb(221,141,142)	1.9898	2,2
Mtf2	Slc48a1	-0.92003	50.4	-4.0E-01	rgb(131,165,232)	1.9898	2,2
Mxd1	Csrnp1	0.92003	50.4	0.398	rgb(221,141,142)	1.9898	2,2
Mxd3	E2f7	0.92003	50.4	0.395	rgb(221,142,142)	1.9898	2,2
Mxd4	Adck3	0.92003	50.4	0.395	rgb(221,141,142)	1.9898	2,2
Mxi1	Rnf181	0.92003	50.4	0.402	rgb(221,140,141)	1.9898	2,2
Myb	Ctss	0.92003	50.4	0.396	rgb(221,141,142)	1.9898	2,2
Myb	Ly6e	0.92003	50.4	0.401	rgb(221,140,141)	1.9898	2,2
Myb	Trpm1	0.92003	50.4	0.404	rgb(221,140,141)	1.9898	2,2
Mypop	Megf8	0.92003	50.4	0.399	rgb(221,141,142)	1.9898	2,2
Nfatc1	Ermn	-0.92003	50.4	-4.0E-01	rgb(130,164,232)	1.9898	2,2
Nfil3	Gsn	0.92003	50.4	0.402	rgb(221,140,141)	1.9898	2,2
Nfkb1	B3gnt5	-0.92003	50.4	-4.0E-01	rgb(129,164,232)	1.9898	2,2
Nfkb1	Ly6e	-0.92003	50.4	-4.0E-01	rgb(130,164,232)	1.9898	2,2
Nfkb2	Pkp4	0.92003	50.4	0.401	rgb(221,140,141)	1.9898	2,2
Nfkb2	Tmem19	0.92003	50.4	0.403	rgb(221,140,141)	1.9898	2,2
Npas2	F2rl2	0.92003	50.4	0.399	rgb(221,141,142)	1.9898	2,2
Npas2	Haao	0.92003	50.4	0.396	rgb(221,141,142)	1.9898	2,2
Npas4	Syn1	0.92003	50.4	0.396	rgb(221,141,142)	1.9898	2,2
Nr4a1	Rrad	0.92003	50.4	0.402	rgb(221,140,141)	1.9898	2,2
Nr4a2	Iqcf3	0.92003	50.4	0.404	rgb(221,140,141)	1.9898	2,2
Nr4a2	Plk2	0.92003	50.4	0.404	rgb(221,140,141)	1.9898	2,2
Osr2	Dlc1	0.92003	50.4	0.398	rgb(221,141,142)	1.9898	2,2
Pbx2	Mpdu1	-0.92003	50.4	-4.0E-01	rgb(131,164,232)	1.9898	2,2
Pbx2	Slc48a1	0.92003	50.4	0.401	rgb(221,140,141)	1.9898	2,2
Phf1	Psph	-0.92003	50.4	-4.0E-01	rgb(130,164,232)	1.9898	2,2
Phf20	Ttbk2	0.92003	50.4	0.396	rgb(221,141,142)	1.9898	2,2
Plagl1	Mex3a	0.92003	50.4	0.405	rgb(221,140,140)	1.9898	2,2
Pou2af1	Naglu	-0.92003	50.4	-4.0E-01	rgb(130,164,232)	1.9898	2,2
Prdm2	Ppard	0.92003	50.4	0.401	rgb(221,140,141)	1.9898	2,2
Rbpj	Tspan6	0.92003	50.4	0.402	rgb(221,140,141)	1.9898	2,2
Rest	Naa20	-0.92003	50.4	-4.0E-01	rgb(131,164,232)	1.9898	2,2
Rfx7	Pigb	0.92003	50.4	0.396	rgb(221,141,142)	1.9898	2,2
Rreb1	Tacc2	0.92003	50.4	0.402	rgb(221,140,141)	1.9898	2,2
Runx3	Zfp575	0.92003	50.4	0.4	rgb(221,141,141)	1.9898	2,2
Satb1	Nppc	-0.92003	50.4	-4.0E-01	rgb(131,165,232)	1.9898	2,2
Scmh1	Apbb1ip	0.92003	50.4	0.398	rgb(221,141,142)	1.9898	2,2
Scrt1	Gpr114	0.92003	50.4	0.405	rgb(221,140,141)	1.9898	2,2
Scrt1	Itga7	0.92003	50.4	0.4	rgb(221,141,141)	1.9898	2,2
Sgsm2	Cd226	0.92003	50.4	0.4	rgb(221,141,141)	1.9898	2,2
Sgsm2	Pdpn	-0.92003	50.4	-4.0E-01	rgb(130,164,232)	1.9898	2,2
Sox5	Lamc2	0.92003	50.4	0.402	rgb(221,140,141)	1.9898	2,2
Sox5	Rnh1	0.92003	50.4	0.403	rgb(221,140,141)	1.9898	2,2
Sox5	Zfp280b	-0.92003	50.4	-4.0E-01	rgb(130,164,232)	1.9898	2,2
Sp4	Zc3h6	0.92003	50.4	0.4	rgb(221,141,141)	1.9898	2,2
Srebf1	Stra6	0.92003	50.4	0.405	rgb(221,140,141)	1.9898	2,2
Stat1	Icam1	0.92003	50.4	0.395	rgb(221,141,142)	1.9898	2,2
Stat1	Tmem173	0.92003	50.4	0.399	rgb(221,141,142)	1.9898	2,2
Tbx21	Sema7a	0.92003	50.4	0.396	rgb(221,141,142)	1.9898	2,2
Tbx21	Zfp362	-0.92003	50.4	-4.0E-01	rgb(130,164,232)	1.9898	2,2
Tead1	Kcna3	-0.92003	50.4	-4.0E-01	rgb(130,164,232)	1.9898	2,2
Thap3	Crip1	0.92003	50.4	0.403	rgb(221,140,141)	1.9898	2,2
Trps1	Rgs1	0.92003	50.4	0.403	rgb(221,140,141)	1.9898	2,2
Tshz2	Icam2	-0.92003	50.4	-4.0E-01	rgb(131,164,232)	1.9898	2,2
Twist1	4930506M07Rik	0.92003	50.4	0.405	rgb(221,140,140)	1.9898	2,2
Twist1	Cxcl1	0.92003	50.4	0.403	rgb(221,140,141)	1.9898	2,2
[truncated: 51,531 more rows]
