# Supplementary material for: Leveraging chromatin accessibility for transcriptional regulatory network inference in T Helper 17 Cells
Source: Genome Res. 2019 Mar;29(3):449–63. doi: 10.1101/gr.238253.118 (PMC6396413; doi:10.1101/gr.238253.118)
Supplement: Supplemental Material [file supp_gr.238253.118_Supplemental_Th17_TRN_Networks.zip › Th17_TRN_Networks-master/TRN_Notebooks/Networks/ChIP_bias25_sp.tsv]

TF	Target	SignedQuantile	NonzeroSubsamples(Stability)	pCorr	stroke	stroke-width	stroke-dasharray
Nfe2l2	Dhcr24	1	50.94	0.941	rgb(227, 37, 39)	2	None
Stat3	Chmp4b	0.99822	50.93	0.926	rgb(227, 40, 42)	1.9998	None
Nfe2l2	Lrrc59	0.99645	50.91	0.914	rgb(227, 42, 44)	1.9994	None
Tbx21	Tbkbp1	0.99645	50.91	0.905	rgb(227, 44, 46)	1.9994	2,2
Stat3	Tnip2	0.99467	50.9	0.899	rgb(227, 45, 47)	1.9992	None
Irf7	Rtp4	0.99467	50.9	0.899	rgb(227, 45, 47)	1.9992	2,2
Stat3	Klhl6	0.9929	50.89	0.886	rgb(227, 48, 50)	1.999	None
Maf	Cdk5	0.99112	50.88	0.881	rgb(227, 49, 51)	1.9988	None
Maf	Ddx51	-0.99112	50.88	-8.8E-01	rgb( 26,101,250)	1.9988	None
Nfe2l2	Nfatc2	0.99112	50.88	0.883	rgb(227, 48, 50)	1.9988	None
Stat3	Arid5a	0.99112	50.88	0.876	rgb(227, 50, 52)	1.9988	None
Nfe2l2	Tnk2	0.98934	50.87	0.868	rgb(227, 51, 53)	1.9986	None
Stat3	Flot1	0.98934	50.87	0.874	rgb(227, 50, 52)	1.9986	None
Irf1	Nlrc5	0.98934	50.87	0.87	rgb(227, 51, 53)	1.9986	2,2
Maf	Slc9a8	-0.98757	50.86	-8.6E-01	rgb( 31,104,250)	1.9984	None
Stat3	Chm	0.98757	50.86	0.865	rgb(227, 52, 54)	1.9984	None
Hif1a	Ero1l	0.98579	50.85	0.855	rgb(226, 54, 55)	1.9982	None
Hif1a	Scrt1	0.98579	50.85	0.847	rgb(226, 55, 57)	1.9982	None
Nfe2l2	Slco3a1	0.98579	50.85	0.848	rgb(226, 55, 57)	1.9982	None
Stat3	Abi3	0.98579	50.85	0.848	rgb(226, 55, 57)	1.9982	None
Etv6	Hist1h1b	0.98401	50.84	0.841	rgb(226, 56, 58)	1.998	None
Hif1a	Jmjd6	0.98401	50.84	0.844	rgb(226, 56, 58)	1.998	None
Hif1a	Ppme1	0.98401	50.84	0.844	rgb(226, 56, 57)	1.998	None
Stat3	Bcl3	0.98401	50.84	0.84	rgb(226, 57, 58)	1.998	None
Stat3	Sema7a	0.98401	50.84	0.839	rgb(226, 57, 58)	1.998	None
Etv6	Hist2h4	0.98224	50.83	0.833	rgb(226, 58, 59)	1.9978	None
Hif1a	Mboat2	0.98224	50.83	0.827	rgb(226, 59, 61)	1.9978	None
Hif1a	Pdxp	0.98224	50.83	0.828	rgb(226, 59, 60)	1.9978	None
Hif1a	Ralb	0.98224	50.83	0.832	rgb(226, 58, 60)	1.9978	None
Stat3	Timp1	0.98224	50.83	0.827	rgb(226, 59, 61)	1.9978	None
Etv6	Atp7b	-0.98046	50.82	-8.2E-01	rgb( 40,109,248)	1.9976	None
Etv6	Rpp14	0.98046	50.82	0.82	rgb(226, 60, 62)	1.9976	None
Irf4	Glcci1	0.98046	50.82	0.817	rgb(226, 61, 63)	1.9976	None
Nfe2l2	Jak3	0.98046	50.82	0.816	rgb(226, 61, 63)	1.9976	None
Stat3	Dock9	0.98046	50.82	0.821	rgb(226, 60, 62)	1.9976	None
Stat3	Efemp2	0.98046	50.82	0.818	rgb(226, 61, 62)	1.9976	None
Stat3	Gngt2	0.98046	50.82	0.816	rgb(226, 61, 63)	1.9976	None
Stat3	Klf3	-0.98046	50.82	-8.2E-01	rgb( 40,109,248)	1.9976	None
Stat3	Ly6a	0.98046	50.82	0.822	rgb(226, 60, 62)	1.9976	None
Stat3	Zfp36	0.98046	50.82	0.816	rgb(226, 61, 63)	1.9976	None
Irf7	Rsad2	0.98046	50.82	0.817	rgb(226, 61, 63)	1.9976	2,2
Nfkb2	Psd	0.98046	50.82	0.823	rgb(226, 60, 62)	1.9976	2,2
Etv6	Hist2h2bb	0.97869	50.81	0.814	rgb(226, 62, 63)	1.9974	None
Hif1a	Aldoa	0.97869	50.81	0.808	rgb(226, 63, 64)	1.9974	None
Hif1a	Fam71f2	0.97869	50.81	0.806	rgb(226, 63, 65)	1.9974	None
Hif1a	Galk1	0.97869	50.81	0.811	rgb(226, 62, 64)	1.9974	None
Hif1a	Higd1a	0.97869	50.81	0.81	rgb(226, 62, 64)	1.9974	None
Nfe2l2	Tnfrsf18	-0.97869	50.81	-8.1E-01	rgb( 41,110,248)	1.9974	None
Zfp182	Fyco1	0.97869	50.81	0.806	rgb(226, 63, 65)	1.9974	2,2
Etv6	Gemin6	0.97691	50.8	0.797	rgb(226, 65, 66)	1.9972	None
Hif1a	Aldoc	0.97691	50.8	0.801	rgb(226, 64, 66)	1.9972	None
Hif1a	Ppp1r3b	0.97691	50.8	0.803	rgb(226, 64, 65)	1.9972	None
Hif1a	Sertad1	0.97691	50.8	0.8	rgb(226, 64, 66)	1.9972	None
Rorc	Il17f	0.97691	50.8	0.801	rgb(226, 64, 66)	1.9972	None
Stat3	Sgk1	0.97691	50.8	0.797	rgb(226, 65, 66)	1.9972	None
Stat3	Socs3	0.97691	50.8	0.796	rgb(226, 65, 67)	1.9972	None
Etv6	Pomc	0.97513	50.79	0.794	rgb(226, 65, 67)	1.997	None
Hif1a	Pafah1b3	0.97513	50.79	0.792	rgb(226, 66, 67)	1.997	None
Hif1a	Plcxd1	0.97513	50.79	0.786	rgb(226, 67, 68)	1.997	None
Hif1a	Rnf113a1	0.97513	50.79	0.791	rgb(226, 66, 68)	1.997	None
Nr4a1	Nr4a3	0.97513	50.79	0.792	rgb(226, 66, 67)	1.997	2,2
Zfp367	Dtl	0.97513	50.79	0.792	rgb(226, 66, 67)	1.997	2,2
Etv6	Rap1gds1	-0.97336	50.78	-7.8E-01	rgb( 47,114,247)	1.9968	None
Hif1a	Ddit4	0.97336	50.78	0.781	rgb(226, 68, 69)	1.9968	None
Hif1a	Ier3	0.97336	50.78	0.78	rgb(226, 68, 70)	1.9968	None
Nfe2l2	Samd1	0.97336	50.78	0.781	rgb(226, 68, 69)	1.9968	None
Rorc	Cyth4	0.97336	50.78	0.785	rgb(226, 67, 69)	1.9968	None
Rorc	Tnfrsf25	0.97336	50.78	0.775	rgb(226, 69, 71)	1.9968	None
Stat3	Frmd4b	0.97336	50.78	0.785	rgb(226, 67, 69)	1.9968	None
Stat3	Lamc2	0.97336	50.78	0.78	rgb(226, 68, 70)	1.9968	None
Stat3	Tcp11l2	0.97336	50.78	0.777	rgb(226, 69, 70)	1.9968	None
Hif1a	Arrb1	0.97158	50.77	0.771	rgb(225, 70, 71)	1.9966	None
Hif1a	Fam114a2	0.97158	50.77	0.767	rgb(225, 71, 72)	1.9966	None
Hif1a	Ndrg2	0.97158	50.77	0.772	rgb(225, 69, 71)	1.9966	None
Irf4	Foxp1	0.97158	50.77	0.774	rgb(226, 69, 71)	1.9966	None
Maf	Lgals1	0.97158	50.77	0.766	rgb(225, 71, 72)	1.9966	None
Stat3	Chd7	0.97158	50.77	0.766	rgb(225, 71, 72)	1.9966	None
Stat3	Csrnp1	0.97158	50.77	0.774	rgb(226, 69, 71)	1.9966	None
Irf1	Gbp2	0.97158	50.77	0.771	rgb(225, 70, 71)	1.9966	2,2
Etv6	Hist1h1e	0.9698	50.76	0.76	rgb(225, 72, 73)	1.9964	None
Fosl2	Mrgpre	0.9698	50.76	0.763	rgb(225, 71, 73)	1.9964	None
Irf4	Bbs5	-0.9698	50.76	-7.6E-01	rgb( 53,117,246)	1.9964	None
Maf	Mgst3	0.9698	50.76	0.763	rgb(225, 71, 73)	1.9964	None
Stat3	Lpp	0.9698	50.76	0.763	rgb(225, 71, 73)	1.9964	None
Mxd3	Cdc25b	0.9698	50.76	0.764	rgb(225, 71, 73)	1.9964	2,2
Zfp385a	Eng	0.9698	50.76	0.761	rgb(225, 72, 73)	1.9964	2,2
Hif1a	Ndufv3	0.96803	50.75	0.751	rgb(225, 74, 75)	1.9962	None
Hif1a	Osgepl1	0.96803	50.75	0.747	rgb(225, 74, 76)	1.9962	None
Hif1a	P4hb	0.96803	50.75	0.75	rgb(225, 74, 75)	1.9962	None
Hif1a	Ppard	0.96803	50.75	0.749	rgb(225, 74, 75)	1.9962	None
Hif1a	Sap30	0.96803	50.75	0.748	rgb(225, 74, 76)	1.9962	None
Hif1a	Zfp395	0.96803	50.75	0.754	rgb(225, 73, 75)	1.9962	None
Irf4	Plod3	-0.96803	50.75	-7.5E-01	rgb( 54,118,246)	1.9962	None
Irf4	Pydc3	0.96803	50.75	0.748	rgb(225, 74, 76)	1.9962	None
Nfe2l2	Srgn	-0.96803	50.75	-7.5E-01	rgb( 55,118,245)	1.9962	None
Stat3	Ctla2a	0.96803	50.75	0.751	rgb(225, 74, 75)	1.9962	None
Stat3	Gimap4	0.96803	50.75	0.748	rgb(225, 74, 76)	1.9962	None
Stat3	Gpr18	0.96803	50.75	0.753	rgb(225, 73, 75)	1.9962	None
Stat3	Ppm1j	0.96803	50.75	0.749	rgb(225, 74, 75)	1.9962	None
Stat3	Smyd5	-0.96803	50.75	-7.5E-01	rgb( 53,117,246)	1.9962	None
Stat3	Tgm2	0.96803	50.75	0.752	rgb(225, 73, 75)	1.9962	None
Irf1	Tbx21	0.96803	50.75	0.75	rgb(225, 74, 75)	1.9962	2,2
Irf7	I830012O16Rik	0.96803	50.75	0.752	rgb(225, 73, 75)	1.9962	2,2
Irf7	Oasl2	0.96803	50.75	0.754	rgb(225, 73, 74)	1.9962	2,2
Sp110	Cdkn2d	0.96803	50.75	0.751	rgb(225, 74, 75)	1.9962	2,2
Zfp536	Lpin3	0.96803	50.75	0.751	rgb(225, 74, 75)	1.9962	2,2
Etv6	Plcxd1	-0.96625	50.74	-7.4E-01	rgb( 55,119,245)	1.996	None
Fosl2	Hmgcr	0.96625	50.74	0.736	rgb(225, 76, 78)	1.996	None
Hif1a	Gys1	0.96625	50.74	0.745	rgb(225, 75, 76)	1.996	None
Maf	Ifi27l2a	0.96625	50.74	0.741	rgb(225, 76, 77)	1.996	None
Nfe2l2	Cdk16	0.96625	50.74	0.741	rgb(225, 76, 77)	1.996	None
Nfe2l2	Cpox	0.96625	50.74	0.737	rgb(225, 76, 78)	1.996	None
Nfe2l2	Psme1	-0.96625	50.74	-7.4E-01	rgb( 56,119,245)	1.996	None
Stat3	Gem	0.96625	50.74	0.739	rgb(225, 76, 77)	1.996	None
Stat3	Slc4a11	0.96625	50.74	0.742	rgb(225, 75, 77)	1.996	None
Cebpg	Pck2	0.96625	50.74	0.741	rgb(225, 75, 77)	1.996	2,2
Irf7	Xaf1	0.96625	50.74	0.74	rgb(225, 76, 77)	1.996	2,2
Zfp385a	Zmat3	0.96625	50.74	0.742	rgb(225, 75, 77)	1.996	2,2
Etv6	Ppp1r13l	-0.96448	50.73	-7.3E-01	rgb( 58,120,245)	1.9958	2,2
Hif1a	Atp7b	0.96448	50.73	0.732	rgb(225, 77, 79)	1.9958	None
Hif1a	Pfkp	0.96448	50.73	0.727	rgb(225, 78, 80)	1.9958	None
Hif1a	Ppp1r13l	0.96448	50.73	0.732	rgb(225, 77, 79)	1.9958	None
Irf4	Ipcef1	0.96448	50.73	0.726	rgb(225, 78, 80)	1.9958	None
Irf4	Klf2	0.96448	50.73	0.727	rgb(225, 78, 80)	1.9958	None
Irf4	Ppme1	-0.96448	50.73	-7.3E-01	rgb( 59,121,245)	1.9958	None
Nfe2l2	Agpat3	0.96448	50.73	0.733	rgb(225, 77, 79)	1.9958	None
Nfe2l2	Cpd	0.96448	50.73	0.734	rgb(225, 77, 78)	1.9958	None
Nfe2l2	Hk2	0.96448	50.73	0.734	rgb(225, 77, 78)	1.9958	None
Nfe2l2	Mllt6	0.96448	50.73	0.726	rgb(225, 78, 80)	1.9958	None
Rorc	Fes	0.96448	50.73	0.73	rgb(225, 78, 79)	1.9958	None
Stat3	Egln3	0.96448	50.73	0.729	rgb(225, 78, 79)	1.9958	None
Stat3	Fosl2	0.96448	50.73	0.728	rgb(225, 78, 79)	1.9958	None
Stat3	Jak3	0.96448	50.73	0.731	rgb(225, 77, 79)	1.9958	None
Stat3	Malt1	0.96448	50.73	0.725	rgb(225, 78, 80)	1.9958	None
Stat3	Sco1	0.96448	50.73	0.729	rgb(225, 78, 79)	1.9958	None
Irf7	Cmpk2	0.96448	50.73	0.731	rgb(225, 77, 79)	1.9958	2,2
Irf9	Irf7	0.96448	50.73	0.725	rgb(225, 78, 80)	1.9958	2,2
Zfp467	Sspo	0.96448	50.73	0.73	rgb(225, 77, 79)	1.9958	2,2
Etv6	Bloc1s2	0.9627	50.72	0.717	rgb(225, 80, 81)	1.9956	None
Hif1a	Parp16	0.9627	50.72	0.725	rgb(225, 79, 80)	1.9956	None
Hif1a	Rassf1	0.9627	50.72	0.724	rgb(225, 79, 80)	1.9956	None
Hif1a	Slc2a1	0.9627	50.72	0.715	rgb(225, 80, 82)	1.9956	None
Hif1a	Vdac1	0.9627	50.72	0.719	rgb(225, 80, 81)	1.9956	None
Hif1a	Wipi1	0.9627	50.72	0.724	rgb(225, 79, 80)	1.9956	None
Irf4	Hif1a	-0.9627	50.72	-7.2E-01	rgb( 60,121,245)	1.9956	None
Maf	Pkp3	0.9627	50.72	0.715	rgb(225, 80, 82)	1.9956	None
Stat3	Mctp2	0.9627	50.72	0.725	rgb(225, 79, 80)	1.9956	None
Stat3	Skap2	0.9627	50.72	0.716	rgb(225, 80, 82)	1.9956	None
Ikzf2	Cd160	0.9627	50.72	0.716	rgb(225, 80, 82)	1.9956	2,2
Mxd4	Tcp11l2	0.9627	50.72	0.715	rgb(225, 80, 82)	1.9956	2,2
Whsc1	Exo1	0.9627	50.72	0.715	rgb(225, 80, 82)	1.9956	2,2
Zfp281	Samsn1	0.9627	50.72	0.716	rgb(225, 80, 82)	1.9956	2,2
Etv6	Ppme1	-0.96092	50.71	-7.1E-01	rgb( 64,124,244)	1.9954	None
Etv6	Ulk2	-0.96092	50.71	-7.1E-01	rgb( 64,124,244)	1.9954	None
Hif1a	Cdkn1b	0.96092	50.71	0.707	rgb(225, 82, 83)	1.9954	None
Hif1a	Egln1	0.96092	50.71	0.713	rgb(225, 81, 82)	1.9954	None
Hif1a	Prkab2	0.96092	50.71	0.71	rgb(225, 81, 83)	1.9954	None
Irf4	Psrc1	-0.96092	50.71	-7.1E-01	rgb( 62,123,244)	1.9954	None
Maf	Cela1	0.96092	50.71	0.705	rgb(225, 82, 84)	1.9954	None
Maf	Cisd3	0.96092	50.71	0.711	rgb(225, 81, 83)	1.9954	None
Nfe2l2	Cndp2	0.96092	50.71	0.706	rgb(225, 82, 84)	1.9954	None
Stat3	Cxcr5	0.96092	50.71	0.707	rgb(225, 82, 83)	1.9954	None
Stat3	Galc	0.96092	50.71	0.709	rgb(225, 82, 83)	1.9954	None
Stat3	Gstm1	0.96092	50.71	0.711	rgb(225, 81, 83)	1.9954	None
Stat3	Il24	0.96092	50.71	0.712	rgb(225, 81, 82)	1.9954	None
Stat3	Sertad1	0.96092	50.71	0.711	rgb(225, 81, 83)	1.9954	None
Stat3	Zfp473	0.96092	50.71	0.714	rgb(225, 81, 82)	1.9954	None
Elk3	Dusp14	0.96092	50.71	0.713	rgb(225, 81, 82)	1.9954	2,2
Sgsm2	Lgals1	-0.96092	50.71	-7.1E-01	rgb( 64,124,244)	1.9954	2,2
Stat4	Tgfbr1	-0.96092	50.71	-7.1E-01	rgb( 63,123,244)	1.9954	2,2
Etv6	Cox17	0.95915	50.7	0.7	rgb(225, 83, 85)	1.9952	None
Etv6	Hist3h2bb-ps	0.95915	50.7	0.703	rgb(225, 83, 84)	1.9952	None
Etv6	Hist4h4	0.95915	50.7	0.698	rgb(225, 84, 85)	1.9952	None
Etv6	Ikzf4	-0.95915	50.7	-7.0E-01	rgb( 66,125,243)	1.9952	None
Etv6	Rpl36al	0.95915	50.7	0.7	rgb(225, 83, 85)	1.9952	None
Etv6	Sav1	-0.95915	50.7	-7.0E-01	rgb( 66,125,243)	1.9952	2,2
Hif1a	2310022B05Rik	0.95915	50.7	0.695	rgb(225, 84, 86)	1.9952	2,2
Hif1a	Amz2	0.95915	50.7	0.701	rgb(225, 83, 85)	1.9952	None
Hif1a	Bend5	0.95915	50.7	0.705	rgb(225, 82, 84)	1.9952	None
Hif1a	Dpf1	0.95915	50.7	0.701	rgb(225, 83, 85)	1.9952	None
Hif1a	Kcnk7	0.95915	50.7	0.697	rgb(225, 84, 85)	1.9952	None
Irf4	Chm	-0.95915	50.7	-7.0E-01	rgb( 66,125,244)	1.9952	None
Irf4	Pag1	0.95915	50.7	0.695	rgb(225, 84, 86)	1.9952	None
Irf4	Wwp1	-0.95915	50.7	-7.0E-01	rgb( 65,125,244)	1.9952	None
Nfe2l2	Glipr1	-0.95915	50.7	-7.0E-01	rgb( 65,125,244)	1.9952	None
Nfe2l2	Npas4	0.95915	50.7	0.696	rgb(225, 84, 86)	1.9952	None
Nfe2l2	Pacs1	0.95915	50.7	0.695	rgb(225, 84, 86)	1.9952	None
Nfe2l2	Pml	0.95915	50.7	0.697	rgb(225, 84, 85)	1.9952	None
Nfe2l2	Traf6	0.95915	50.7	0.697	rgb(225, 84, 85)	1.9952	None
Rorc	Wdr47	0.95915	50.7	0.701	rgb(225, 83, 85)	1.9952	None
Stat3	Alpk2	0.95915	50.7	0.699	rgb(225, 84, 85)	1.9952	None
Stat3	Casp6	0.95915	50.7	0.701	rgb(225, 83, 85)	1.9952	None
Stat3	Gadd45g	0.95915	50.7	0.702	rgb(225, 83, 84)	1.9952	None
Stat3	Larp1b	-0.95915	50.7	-7.0E-01	rgb( 65,124,244)	1.9952	None
Stat3	Rab27a	0.95915	50.7	0.705	rgb(225, 82, 84)	1.9952	None
Stat3	Serpinb5	0.95915	50.7	0.701	rgb(225, 83, 85)	1.9952	None
Stat3	Ssh2	0.95915	50.7	0.698	rgb(225, 84, 85)	1.9952	None
Stat3	Ttc39c	0.95915	50.7	0.703	rgb(225, 83, 84)	1.9952	None
Irf1	Igtp	0.95915	50.7	0.704	rgb(225, 83, 84)	1.9952	2,2
Sp110	Ly6c1	0.95915	50.7	0.696	rgb(225, 84, 85)	1.9952	2,2
Batf	Pde8a	0.95737	50.69	0.685	rgb(225, 86, 87)	1.995	None
Etv6	Hist1h1c	0.95737	50.69	0.692	rgb(225, 85, 86)	1.995	None
Etv6	Mpdu1	0.95737	50.69	0.691	rgb(225, 85, 86)	1.995	None
Hif1a	Eif4ebp1	0.95737	50.69	0.693	rgb(225, 85, 86)	1.995	None
Hif1a	Exosc8	0.95737	50.69	0.694	rgb(225, 85, 86)	1.995	None
Hif1a	Fzd7	0.95737	50.69	0.691	rgb(225, 85, 86)	1.995	None
Hif1a	Ikzf4	0.95737	50.69	0.692	rgb(225, 85, 86)	1.995	None
Irf4	Nxn	-0.95737	50.69	-6.9E-01	rgb( 66,125,243)	1.995	None
Maf	Npl	0.95737	50.69	0.686	rgb(225, 86, 87)	1.995	None
Nfe2l2	Nek6	0.95737	50.69	0.695	rgb(225, 84, 86)	1.995	None
Nfe2l2	Pvt1	-0.95737	50.69	-6.9E-01	rgb( 67,126,243)	1.995	None
Nfe2l2	Vamp4	-0.95737	50.69	-6.9E-01	rgb( 68,127,243)	1.995	None
Stat3	Gatm	0.95737	50.69	0.69	rgb(225, 85, 87)	1.995	None
Stat3	Hpcal4	0.95737	50.69	0.687	rgb(225, 86, 87)	1.995	None
Stat3	Myd88	0.95737	50.69	0.694	rgb(225, 84, 86)	1.995	None
Stat3	Pou2f2	-0.95737	50.69	-6.9E-01	rgb( 67,126,243)	1.995	None
Stat3	Ptpn2	0.95737	50.69	0.687	rgb(225, 86, 87)	1.995	None
Crem	Agpat9	0.95737	50.69	0.693	rgb(225, 85, 86)	1.995	2,2
Egr1	Egr2	0.95737	50.69	0.69	rgb(225, 85, 87)	1.995	2,2
Epas1	Gata3	0.95737	50.69	0.688	rgb(225, 86, 87)	1.995	2,2
Foxo1	Icam5	-0.95737	50.69	-6.9E-01	rgb( 68,126,243)	1.995	2,2
Irf1	Gbp4	0.95737	50.69	0.69	rgb(225, 85, 87)	1.995	2,2
Irf7	Mx2	0.95737	50.69	0.688	rgb(225, 86, 87)	1.995	2,2
Nr4a1	Csrnp1	0.95737	50.69	0.694	rgb(225, 84, 86)	1.995	2,2
Sp4	Ermn	0.95737	50.69	0.694	rgb(225, 84, 86)	1.995	2,2
Srebf1	Fads2	0.95737	50.69	0.693	rgb(225, 85, 86)	1.995	2,2
Tcf12	Mycbp2	0.95737	50.69	0.69	rgb(225, 85, 87)	1.995	2,2
Whsc1	Fancm	0.95737	50.69	0.69	rgb(225, 85, 87)	1.995	2,2
Zfp429	Ankrd33b	0.95737	50.69	0.693	rgb(225, 85, 86)	1.995	2,2
Zfp467	Wnt10a	0.95737	50.69	0.689	rgb(225, 85, 87)	1.995	2,2
Etv6	Dyx1c1	0.95559	50.68	0.677	rgb(224, 88, 89)	1.9948	None
Etv6	Fam3c	0.95559	50.68	0.684	rgb(225, 86, 88)	1.9948	None
Etv6	Rexo4	0.95559	50.68	0.681	rgb(224, 87, 88)	1.9948	None
Etv6	Rpa2	0.95559	50.68	0.677	rgb(224, 88, 89)	1.9948	None
Etv6	Slc27a4	-0.95559	50.68	-6.8E-01	rgb( 70,128,243)	1.9948	None
Etv6	Vamp4	-0.95559	50.68	-6.8E-01	rgb( 69,127,243)	1.9948	None
Etv6	Zfp36l2	-0.95559	50.68	-6.8E-01	rgb( 69,127,243)	1.9948	None
Hif1a	Ccng2	0.95559	50.68	0.683	rgb(225, 87, 88)	1.9948	None
Hif1a	Ndrg1	0.95559	50.68	0.675	rgb(224, 88, 89)	1.9948	None
Hif1a	Npc2	0.95559	50.68	0.681	rgb(224, 87, 88)	1.9948	None
Hif1a	Pgam1	0.95559	50.68	0.677	rgb(224, 88, 89)	1.9948	None
Hif1a	Snapc1	0.95559	50.68	0.68	rgb(224, 87, 88)	1.9948	None
Irf4	Arc	0.95559	50.68	0.682	rgb(225, 87, 88)	1.9948	None
Irf4	Ndrg2	-0.95559	50.68	-6.8E-01	rgb( 69,127,243)	1.9948	None
Irf4	Rbfox2	-0.95559	50.68	-6.8E-01	rgb( 70,127,243)	1.9948	None
Maf	Cadm4	0.95559	50.68	0.677	rgb(224, 88, 89)	1.9948	None
Stat3	Grap	-0.95559	50.68	-6.8E-01	rgb( 69,127,243)	1.9948	None
Stat3	Inpp5a	0.95559	50.68	0.685	rgb(225, 86, 88)	1.9948	None
Stat3	Map3k5	0.95559	50.68	0.682	rgb(225, 87, 88)	1.9948	None
Stat3	Mrc1	0.95559	50.68	0.681	rgb(224, 87, 88)	1.9948	None
Elk3	Capg	0.95559	50.68	0.679	rgb(224, 87, 89)	1.9948	2,2
Irf7	Pydc4	0.95559	50.68	0.682	rgb(225, 87, 88)	1.9948	2,2
Prrx1	Cav1	0.95559	50.68	0.675	rgb(224, 88, 89)	1.9948	2,2
Relb	Cd44	-0.95559	50.68	-6.8E-01	rgb( 70,127,243)	1.9948	2,2
Zfp367	Exo1	0.95559	50.68	0.682	rgb(225, 87, 88)	1.9948	2,2
Zfp429	Snhg6	0.95559	50.68	0.681	rgb(224, 87, 88)	1.9948	2,2
Batf	Ndrg2	0.95382	50.67	0.67	rgb(224, 89, 90)	1.9946	None
Etv6	Dpm3	0.95382	50.67	0.668	rgb(224, 89, 91)	1.9946	None
Etv6	Hist1h1d	0.95382	50.67	0.673	rgb(224, 88, 90)	1.9946	None
Etv6	Nucks1	0.95382	50.67	0.666	rgb(224, 90, 91)	1.9946	None
Hif1a	Plekha2	0.95382	50.67	0.674	rgb(224, 88, 90)	1.9946	None
Irf4	Ero1l	-0.95382	50.67	-6.7E-01	rgb( 71,128,243)	1.9946	None
Irf4	Per2	0.95382	50.67	0.673	rgb(224, 88, 90)	1.9946	None
Irf4	Rgmb	0.95382	50.67	0.668	rgb(224, 89, 91)	1.9946	None
Maf	Bend3	-0.95382	50.67	-6.7E-01	rgb( 72,129,242)	1.9946	None
Maf	Gmfg	0.95382	50.67	0.666	rgb(224, 90, 91)	1.9946	None
Maf	Prkch	0.95382	50.67	0.669	rgb(224, 89, 91)	1.9946	None
Maf	Tmem220	0.95382	50.67	0.673	rgb(224, 88, 90)	1.9946	None
Nfe2l2	Gart	0.95382	50.67	0.672	rgb(224, 89, 90)	1.9946	None
Stat3	Gimap8	0.95382	50.67	0.667	rgb(224, 90, 91)	1.9946	None
Stat3	Gnb5	0.95382	50.67	0.666	rgb(224, 90, 91)	1.9946	None
Stat3	Maf	0.95382	50.67	0.667	rgb(224, 90, 91)	1.9946	None
Stat3	Rnf149	0.95382	50.67	0.666	rgb(224, 90, 91)	1.9946	None
Irf7	2010002M12Rik	0.95382	50.67	0.675	rgb(224, 88, 89)	1.9946	2,2
Irf7	Ifit1	0.95382	50.67	0.667	rgb(224, 90, 91)	1.9946	2,2
Irf7	Mx1	0.95382	50.67	0.67	rgb(224, 89, 90)	1.9946	2,2
Sgsm2	Tert	0.95382	50.67	0.673	rgb(224, 88, 90)	1.9946	2,2
Zfp367	Rpa2	0.95382	50.67	0.675	rgb(224, 88, 89)	1.9946	2,2
Zfp948	Ankrd23	0.95382	50.67	0.665	rgb(224, 90, 91)	1.9946	2,2
Etv6	Chmp4b	0.95204	50.66	0.665	rgb(224, 90, 91)	1.9944	None
Etv6	Gys1	-0.95204	50.66	-6.6E-01	rgb( 74,130,242)	1.9944	None
Etv6	Hist1h1a	0.95204	50.66	0.657	rgb(224, 91, 93)	1.9944	None
Etv6	Ptprcap	0.95204	50.66	0.662	rgb(224, 91, 92)	1.9944	None
Fosl2	Kdelc2	0.95204	50.66	0.661	rgb(224, 91, 92)	1.9944	None
Hif1a	Cox7a1	0.95204	50.66	0.665	rgb(224, 90, 91)	1.9944	None
Hif1a	Fam102a	0.95204	50.66	0.664	rgb(224, 90, 91)	1.9944	None
Hif1a	March9	0.95204	50.66	0.655	rgb(224, 92, 93)	1.9944	None
Irf4	Cbx4	0.95204	50.66	0.66	rgb(224, 91, 92)	1.9944	None
Irf4	Heca	0.95204	50.66	0.657	rgb(224, 92, 93)	1.9944	None
Irf4	Ppfibp1	-0.95204	50.66	-6.6E-01	rgb( 74,130,242)	1.9944	None
Irf4	Qser1	0.95204	50.66	0.658	rgb(224, 91, 93)	1.9944	None
Irf4	Zfp36	0.95204	50.66	0.658	rgb(224, 91, 93)	1.9944	None
Maf	Fgl2	0.95204	50.66	0.657	rgb(224, 92, 93)	1.9944	None
Maf	Gm12942	0.95204	50.66	0.658	rgb(224, 91, 93)	1.9944	None
Nfe2l2	Ehd4	0.95204	50.66	0.656	rgb(224, 92, 93)	1.9944	None
Nfe2l2	Slc7a1	0.95204	50.66	0.663	rgb(224, 90, 92)	1.9944	None
Stat3	Pim1	0.95204	50.66	0.657	rgb(224, 91, 93)	1.9944	None
Stat3	Ppp1r3b	0.95204	50.66	0.664	rgb(224, 90, 92)	1.9944	None
Stat3	Twsg1	0.95204	50.66	0.66	rgb(224, 91, 92)	1.9944	None
Irf1	Fam26f	0.95204	50.66	0.664	rgb(224, 90, 92)	1.9944	2,2
Irf7	Ifit3	0.95204	50.66	0.661	rgb(224, 91, 92)	1.9944	2,2
Klf6	Vim	0.95204	50.66	0.659	rgb(224, 91, 92)	1.9944	2,2
Rbpj	Nckap1	0.95204	50.66	0.665	rgb(224, 90, 91)	1.9944	2,2
Rest	Rnf169	0.95204	50.66	0.662	rgb(224, 91, 92)	1.9944	2,2
Srebf1	Insig1	0.95204	50.66	0.656	rgb(224, 92, 93)	1.9944	2,2
Srebf2	Kdm2b	0.95204	50.66	0.662	rgb(224, 91, 92)	1.9944	2,2
Stat4	Dock11	0.95204	50.66	0.657	rgb(224, 92, 93)	1.9944	2,2
Tead1	Nupr1	0.95204	50.66	0.658	rgb(224, 91, 93)	1.9944	2,2
Trps1	Sirpa	-0.95204	50.66	-6.6E-01	rgb( 74,130,242)	1.9944	2,2
Zfp808	Hist1h1e	-0.95204	50.66	-6.6E-01	rgb( 75,131,242)	1.9944	2,2
Etv6	Espn	-0.95027	50.65	-6.5E-01	rgb( 76,131,242)	1.9942	None
Etv6	Gtf2i	-0.95027	50.65	-6.5E-01	rgb( 76,131,242)	1.9942	None
Etv6	Rpl14	0.95027	50.65	0.647	rgb(224, 93, 95)	1.9942	None
Etv6	Snhg6	0.95027	50.65	0.649	rgb(224, 93, 94)	1.9942	None
Etv6	Syf2	0.95027	50.65	0.655	rgb(224, 92, 93)	1.9942	None
Etv6	Txndc17	0.95027	50.65	0.65	rgb(224, 93, 94)	1.9942	None
Hif1a	Jag2	0.95027	50.65	0.65	rgb(224, 93, 94)	1.9942	None
Hif1a	Pdia2	0.95027	50.65	0.65	rgb(224, 93, 94)	1.9942	None
Irf4	Gigyf2	0.95027	50.65	0.646	rgb(224, 94, 95)	1.9942	None
Irf4	Sox5	-0.95027	50.65	-6.5E-01	rgb( 77,132,242)	1.9942	None
Irf4	Sult2b1	0.95027	50.65	0.654	rgb(224, 92, 93)	1.9942	None
Maf	Hist2h2bb	0.95027	50.65	0.654	rgb(224, 92, 93)	1.9942	None
Maf	Sash3	0.95027	50.65	0.648	rgb(224, 93, 95)	1.9942	None
Maf	Zmat3	-0.95027	50.65	-6.5E-01	rgb( 76,131,242)	1.9942	None
Nfe2l2	Smg5	0.95027	50.65	0.652	rgb(224, 92, 94)	1.9942	None
Rorc	Tnk2	0.95027	50.65	0.653	rgb(224, 92, 94)	1.9942	None
Stat3	Creb3l2	0.95027	50.65	0.645	rgb(224, 94, 95)	1.9942	None
Stat3	Fam19a3	0.95027	50.65	0.653	rgb(224, 92, 93)	1.9942	None
Stat3	Gbp2	0.95027	50.65	0.646	rgb(224, 94, 95)	1.9942	None
Stat3	Gdi1	0.95027	50.65	0.646	rgb(224, 94, 95)	1.9942	None
Stat3	Smox	0.95027	50.65	0.648	rgb(224, 93, 95)	1.9942	None
Stat3	Zfp704	-0.95027	50.65	-6.5E-01	rgb( 76,131,242)	1.9942	None
Elf1	Stk4	0.95027	50.65	0.654	rgb(224, 92, 93)	1.9942	2,2
Foxs1	Mylk2	0.95027	50.65	0.651	rgb(224, 93, 94)	1.9942	2,2
Irf1	Gbp7	0.95027	50.65	0.65	rgb(224, 93, 94)	1.9942	2,2
Irf7	Ccrl2	0.95027	50.65	0.655	rgb(224, 92, 93)	1.9942	2,2
Jdp2	Pck2	0.95027	50.65	0.653	rgb(224, 92, 94)	1.9942	2,2
Kdm5b	Rasgef1b	-0.95027	50.65	-6.5E-01	rgb( 76,131,242)	1.9942	2,2
Sp110	Bcl2a1b	0.95027	50.65	0.652	rgb(224, 92, 94)	1.9942	2,2
Sp110	Max	0.95027	50.65	0.655	rgb(224, 92, 93)	1.9942	2,2
Twist1	Fam160a1	0.95027	50.65	0.652	rgb(224, 92, 94)	1.9942	2,2
Etv6	Dctpp1	0.94849	50.64	0.635	rgb(224, 96, 97)	1.994	None
Fosl2	Efemp2	0.94849	50.64	0.643	rgb(224, 94, 96)	1.994	None
Hif1a	Kremen2	0.94849	50.64	0.645	rgb(224, 94, 95)	1.994	None
Hif1a	Smtnl2	0.94849	50.64	0.644	rgb(224, 94, 95)	1.994	None
Hif1a	Wdr54	0.94849	50.64	0.637	rgb(224, 95, 97)	1.994	None
Hif1a	Xpnpep1	0.94849	50.64	0.643	rgb(224, 94, 96)	1.994	None
Irf4	Cd1d1	0.94849	50.64	0.643	rgb(224, 94, 95)	1.994	None
Irf4	Ets2	0.94849	50.64	0.64	rgb(224, 95, 96)	1.994	None
Irf4	Fam20b	-0.94849	50.64	-6.4E-01	rgb( 77,132,241)	1.994	None
Irf4	Nrbp2	-0.94849	50.64	-6.4E-01	rgb( 79,133,241)	1.994	None
Maf	Bcl2l2	0.94849	50.64	0.636	rgb(224, 95, 97)	1.994	None
Maf	Cox7a1	0.94849	50.64	0.644	rgb(224, 94, 95)	1.994	None
Maf	Crip1	0.94849	50.64	0.642	rgb(224, 94, 96)	1.994	None
Maf	S1pr1	0.94849	50.64	0.641	rgb(224, 95, 96)	1.994	None
Maf	Smpd4	-0.94849	50.64	-6.4E-01	rgb( 79,133,241)	1.994	None
Nfe2l2	Ptprc	-0.94849	50.64	-6.4E-01	rgb( 78,132,241)	1.994	None
Nfe2l2	Sema4d	0.94849	50.64	0.644	rgb(224, 94, 95)	1.994	None
Stat3	Gipr	0.94849	50.64	0.642	rgb(224, 94, 96)	1.994	None
Stat3	Il10	0.94849	50.64	0.637	rgb(224, 95, 97)	1.994	None
Stat3	Pla2g12a	0.94849	50.64	0.637	rgb(224, 95, 97)	1.994	None
Stat3	Ptprj	0.94849	50.64	0.635	rgb(224, 96, 97)	1.994	None
Stat3	Sec14l1	0.94849	50.64	0.636	rgb(224, 96, 97)	1.994	None
Stat3	Stx7	0.94849	50.64	0.641	rgb(224, 95, 96)	1.994	None
Kdm2b	Slco4a1	0.94849	50.64	0.643	rgb(224, 94, 95)	1.994	2,2
Msc	Ccr1	0.94849	50.64	0.644	rgb(224, 94, 95)	1.994	2,2
Mybl1	4632434I11Rik	0.94849	50.64	0.645	rgb(224, 94, 95)	1.994	2,2
Nr4a2	Mmd	0.94849	50.64	0.64	rgb(224, 95, 96)	1.994	2,2
Stat4	Phf6	0.94849	50.64	0.641	rgb(224, 95, 96)	1.994	2,2
Tal2	Tmem38b	0.94849	50.64	0.643	rgb(224, 94, 95)	1.994	2,2
Terf1	Rftn1	-0.94849	50.64	-6.4E-01	rgb( 79,133,241)	1.994	2,2
Xbp1	Foxp1	-0.94849	50.64	-6.4E-01	rgb( 79,133,241)	1.994	2,2
Zfp429	Megf8	-0.94849	50.64	-6.4E-01	rgb( 79,133,241)	1.994	2,2
Batf	Scrt1	0.94671	50.63	0.63	rgb(224, 97, 98)	1.9938	None
Batf	Socs1	-0.94671	50.63	-6.3E-01	rgb( 80,134,241)	1.9938	None
Batf	Wipi1	0.94671	50.63	0.627	rgb(224, 97, 98)	1.9938	None
Etv6	Hmgn1	0.94671	50.63	0.627	rgb(224, 97, 99)	1.9938	2,2
Etv6	Nfatc2	-0.94671	50.63	-6.3E-01	rgb( 81,134,241)	1.9938	None
Hif1a	Lekr1	0.94671	50.63	0.627	rgb(224, 97, 99)	1.9938	None
Hif1a	Muc2	0.94671	50.63	0.629	rgb(224, 97, 98)	1.9938	None
Hif1a	Pygl	0.94671	50.63	0.628	rgb(224, 97, 98)	1.9938	None
Hif1a	Son	-0.94671	50.63	-6.3E-01	rgb( 80,134,241)	1.9938	None
Irf4	Lrfn1	-0.94671	50.63	-6.3E-01	rgb( 81,134,241)	1.9938	None
Maf	Fut4	0.94671	50.63	0.633	rgb(224, 96, 97)	1.9938	None
Maf	Ostf1	0.94671	50.63	0.633	rgb(224, 96, 97)	1.9938	None
Nfe2l2	Egln3	0.94671	50.63	0.627	rgb(224, 97, 99)	1.9938	None
Nfe2l2	Nsf	0.94671	50.63	0.63	rgb(224, 97, 98)	1.9938	None
Rorc	Ccdc63	0.94671	50.63	0.629	rgb(224, 97, 98)	1.9938	None
Rorc	Dgkg	0.94671	50.63	0.627	rgb(224, 97, 99)	1.9938	None
Rorc	Furin	0.94671	50.63	0.625	rgb(224, 98, 99)	1.9938	None
Stat3	Bcor	-0.94671	50.63	-6.3E-01	rgb( 81,134,241)	1.9938	None
Stat3	Dock11	-0.94671	50.63	-6.3E-01	rgb( 80,133,241)	1.9938	None
Stat3	Gen1	-0.94671	50.63	-6.3E-01	rgb( 80,134,241)	1.9938	None
Cebpg	Slc7a3	0.94671	50.63	0.633	rgb(224, 96, 97)	1.9938	2,2
Cggbp1	Scyl2	0.94671	50.63	0.63	rgb(224, 97, 98)	1.9938	2,2
Egr2	Fam129a	-0.94671	50.63	-6.3E-01	rgb( 81,134,241)	1.9938	2,2
Elk3	Rora	0.94671	50.63	0.627	rgb(224, 97, 98)	1.9938	2,2
Ikzf2	Gucy2e	0.94671	50.63	0.632	rgb(224, 96, 98)	1.9938	2,2
Mxd4	2210013O21Rik	0.94671	50.63	0.632	rgb(224, 96, 98)	1.9938	2,2
Nr4a1	Tmed3	-0.94671	50.63	-6.3E-01	rgb( 80,134,241)	1.9938	2,2
Prdm2	Dock4	0.94671	50.63	0.627	rgb(224, 97, 99)	1.9938	2,2
Tbx21	Notch1	0.94671	50.63	0.632	rgb(224, 96, 98)	1.9938	2,2
Zbed3	Il10	0.94671	50.63	0.634	rgb(224, 96, 97)	1.9938	2,2
Zfp146	Mpv17l	-0.94671	50.63	-6.3E-01	rgb( 79,133,241)	1.9938	2,2
Zfp385a	Psrc1	0.94671	50.63	0.63	rgb(224, 97, 98)	1.9938	2,2
Zfp568	Prodh	0.94671	50.63	0.632	rgb(224, 96, 98)	1.9938	2,2
Zfp787	Ocrl	-0.94671	50.63	-6.3E-01	rgb( 79,133,241)	1.9938	2,2
Batf	Acvr1c	0.94494	50.62	0.621	rgb(224, 98,100)	1.9936	None
Batf	Gramd1c	0.94494	50.62	0.618	rgb(224, 99,100)	1.9936	None
Batf	Rasgef1b	0.94494	50.62	0.625	rgb(224, 98, 99)	1.9936	None
Etv6	Coro7	-0.94494	50.62	-6.2E-01	rgb( 83,135,240)	1.9936	None
Etv6	Cyfip2	-0.94494	50.62	-6.2E-01	rgb( 82,135,241)	1.9936	None
Etv6	Hist3h2a	0.94494	50.62	0.623	rgb(224, 98, 99)	1.9936	None
Etv6	Ripk1	-0.94494	50.62	-6.2E-01	rgb( 82,135,241)	1.9936	None
Etv6	Sema4g	-0.94494	50.62	-6.2E-01	rgb( 83,136,240)	1.9936	None
Etv6	Tle6	-0.94494	50.62	-6.2E-01	rgb( 83,136,240)	1.9936	None
Etv6	Zfp445	0.94494	50.62	0.621	rgb(224, 98,100)	1.9936	None
Fosl2	Ovol1	0.94494	50.62	0.62	rgb(224, 99,100)	1.9936	None
Hif1a	Gimap7	0.94494	50.62	0.62	rgb(224, 99,100)	1.9936	None
Hif1a	Hmx3	0.94494	50.62	0.621	rgb(224, 98,100)	1.9936	None
Hif1a	Il10ra	0.94494	50.62	0.616	rgb(224, 99,101)	1.9936	2,2
Hif1a	Ltb	0.94494	50.62	0.624	rgb(224, 98, 99)	1.9936	None
Hif1a	Thada	-0.94494	50.62	-6.2E-01	rgb( 82,135,241)	1.9936	None
Hif1a	Tle6	0.94494	50.62	0.623	rgb(224, 98, 99)	1.9936	None
Irf4	Pts	0.94494	50.62	0.616	rgb(224, 99,101)	1.9936	None
Maf	Rap2b	0.94494	50.62	0.624	rgb(224, 98, 99)	1.9936	None
Maf	Vwa5a	0.94494	50.62	0.622	rgb(224, 98, 99)	1.9936	None
Nfe2l2	Heca	-0.94494	50.62	-6.2E-01	rgb( 82,135,241)	1.9936	None
Nfe2l2	Mxd3	0.94494	50.62	0.622	rgb(224, 98, 99)	1.9936	None
Nfe2l2	Rab35	0.94494	50.62	0.623	rgb(224, 98, 99)	1.9936	None
Nfe2l2	Slc2a1	0.94494	50.62	0.616	rgb(224, 99,101)	1.9936	None
Nfe2l2	Tgm2	0.94494	50.62	0.62	rgb(224, 99,100)	1.9936	None
Stat3	Batf3	0.94494	50.62	0.616	rgb(224, 99,101)	1.9936	None
Stat3	Hif1a	0.94494	50.62	0.618	rgb(224, 99,100)	1.9936	None
Stat3	Ifitm3	0.94494	50.62	0.62	rgb(224, 99,100)	1.9936	None
Stat3	Lbp	0.94494	50.62	0.616	rgb(224, 99,101)	1.9936	None
Stat3	Mvp	0.94494	50.62	0.617	rgb(224, 99,100)	1.9936	None
Stat3	Rnh1	0.94494	50.62	0.615	rgb(224, 99,101)	1.9936	None
Stat3	Sesn3	0.94494	50.62	0.615	rgb(224, 99,101)	1.9936	None
Stat3	Trib2	0.94494	50.62	0.624	rgb(224, 98, 99)	1.9936	None
C030039L03Rik	Gapdhs	0.94494	50.62	0.615	rgb(224,100,101)	1.9936	2,2
Cebpg	Psph	0.94494	50.62	0.625	rgb(224, 98, 99)	1.9936	2,2
Gfi1	Bpnt1	-0.94494	50.62	-6.2E-01	rgb( 82,135,241)	1.9936	2,2
Nfil3	Glipr2	0.94494	50.62	0.617	rgb(224, 99,100)	1.9936	2,2
Nr4a1	Rrad	0.94494	50.62	0.621	rgb(224, 98,100)	1.9936	2,2
Rest	Rbm15	0.94494	50.62	0.616	rgb(224, 99,101)	1.9936	2,2
Zeb2	Akr1b8	0.94494	50.62	0.617	rgb(224, 99,100)	1.9936	2,2
Zeb2	Ptger2	0.94494	50.62	0.619	rgb(224, 99,100)	1.9936	2,2
Zfp280c	Rfx7	0.94494	50.62	0.624	rgb(224, 98, 99)	1.9936	2,2
Zfp951	Guca1b	0.94494	50.62	0.623	rgb(224, 98, 99)	1.9936	2,2
Zfp956	Ppcdc	0.94494	50.62	0.616	rgb(224, 99,101)	1.9936	2,2
Etv6	Cdc25b	-0.94316	50.61	-6.1E-01	rgb( 85,137,240)	1.9934	None
Etv6	Fau	0.94316	50.61	0.612	rgb(224,100,101)	1.9934	None
Etv6	Synj1	-0.94316	50.61	-6.1E-01	rgb( 85,137,240)	1.9934	None
Hif1a	Appl2	0.94316	50.61	0.614	rgb(224,100,101)	1.9934	None
Hif1a	Piga	0.94316	50.61	0.613	rgb(224,100,101)	1.9934	None
Hif1a	Sra1	0.94316	50.61	0.606	rgb(224,101,102)	1.9934	None
Irf4	Dcaf17	0.94316	50.61	0.615	rgb(224,100,101)	1.9934	None
Irf4	Dctn4	-0.94316	50.61	-6.1E-01	rgb( 84,136,240)	1.9934	None
Irf4	Hk2	-0.94316	50.61	-6.1E-01	rgb( 84,136,240)	1.9934	None
Irf4	Max	0.94316	50.61	0.612	rgb(224,100,101)	1.9934	None
Irf4	Pacsin1	0.94316	50.61	0.61	rgb(224,101,102)	1.9934	None
Irf4	Rasgrp2	0.94316	50.61	0.613	rgb(224,100,101)	1.9934	None
Irf4	Tox	0.94316	50.61	0.613	rgb(224,100,101)	1.9934	None
Irf4	Ttyh3	0.94316	50.61	0.614	rgb(224,100,101)	1.9934	None
Maf	Apbb1ip	-0.94316	50.61	-6.1E-01	rgb( 85,137,240)	1.9934	None
Maf	Dach2	0.94316	50.61	0.609	rgb(224,101,102)	1.9934	None
Maf	Lst1	0.94316	50.61	0.608	rgb(224,101,102)	1.9934	None
Maf	Zfp146	-0.94316	50.61	-6.1E-01	rgb( 85,137,240)	1.9934	None
Nfe2l2	Mapkapk2	0.94316	50.61	0.611	rgb(224,100,102)	1.9934	None
Nfe2l2	Npc2	-0.94316	50.61	-6.1E-01	rgb( 84,136,240)	1.9934	None
Nfe2l2	Sf3b3	0.94316	50.61	0.61	rgb(224,100,102)	1.9934	None
Stat3	Cyp11a1	0.94316	50.61	0.608	rgb(224,101,102)	1.9934	None
Stat3	Rel	-0.94316	50.61	-6.1E-01	rgb( 85,137,240)	1.9934	None
Cebpg	Trib3	0.94316	50.61	0.606	rgb(224,101,102)	1.9934	2,2
Dbp	Abcb1b	-0.94316	50.61	-6.1E-01	rgb( 85,137,240)	1.9934	2,2
Irf1	Erap1	0.94316	50.61	0.613	rgb(224,100,101)	1.9934	2,2
Irf1	Tgtp2	0.94316	50.61	0.609	rgb(224,101,102)	1.9934	2,2
Pbx2	Numbl	0.94316	50.61	0.606	rgb(224,101,102)	1.9934	2,2
Plagl1	Cd180	0.94316	50.61	0.615	rgb(224,100,101)	1.9934	2,2
Pou2af1	Kcna3	0.94316	50.61	0.609	rgb(224,101,102)	1.9934	2,2
Spib	Pik3r3	0.94316	50.61	0.612	rgb(224,100,101)	1.9934	2,2
Whsc1	Rfwd3	0.94316	50.61	0.607	rgb(224,101,102)	1.9934	2,2
Zbtb17	Il10rb	-0.94316	50.61	-6.1E-01	rgb( 85,137,240)	1.9934	2,2
Zfp277	Amz2	0.94316	50.61	0.612	rgb(224,100,101)	1.9934	2,2
Etv6	Il2rb	-0.94138	50.6	-6.0E-01	rgb( 86,137,240)	1.9932	None
Etv6	P4hb	-0.94138	50.6	-6.0E-01	rgb( 86,138,240)	1.9932	None
Etv6	Taf7	0.94138	50.6	0.6	rgb(224,102,104)	1.9932	None
Fosl2	Cdkn2d	0.94138	50.6	0.601	rgb(224,102,103)	1.9932	None
Fosl2	Fbxo18	0.94138	50.6	0.603	rgb(224,102,103)	1.9932	None
Fosl2	Plekho2	0.94138	50.6	0.6	rgb(224,102,104)	1.9932	None
Hif1a	Egln3	0.94138	50.6	0.596	rgb(224,103,104)	1.9932	None
Hif1a	Maff	0.94138	50.6	0.605	rgb(224,102,103)	1.9932	None
Hif1a	Stc1	0.94138	50.6	0.595	rgb(224,103,104)	1.9932	None
Irf4	Atf6	-0.94138	50.6	-6.0E-01	rgb( 86,137,240)	1.9932	None
Irf4	Crtc1	0.94138	50.6	0.596	rgb(224,103,104)	1.9932	None
Irf4	Klf3	0.94138	50.6	0.599	rgb(224,103,104)	1.9932	None
Irf4	Nr4a3	0.94138	50.6	0.602	rgb(224,102,103)	1.9932	None
Irf4	Nsf	-0.94138	50.6	-6.0E-01	rgb( 87,138,240)	1.9932	None
Irf4	Tbc1d30	0.94138	50.6	0.598	rgb(224,103,104)	1.9932	None
Maf	Arl4c	0.94138	50.6	0.601	rgb(224,102,103)	1.9932	None
Maf	Cox17	0.94138	50.6	0.597	rgb(224,103,104)	1.9932	None
Maf	Dhx33	-0.94138	50.6	-6.0E-01	rgb( 87,138,240)	1.9932	None
Maf	Kcnk7	0.94138	50.6	0.598	rgb(224,103,104)	1.9932	None
Maf	Mctp2	0.94138	50.6	0.596	rgb(224,103,104)	1.9932	None
Maf	Stat5b	0.94138	50.6	0.6	rgb(224,102,104)	1.9932	None
Nfe2l2	Bcl3	0.94138	50.6	0.6	rgb(224,102,104)	1.9932	None
Nfe2l2	Cish	0.94138	50.6	0.598	rgb(224,103,104)	1.9932	None
Nfe2l2	Ddit3	-0.94138	50.6	-6.0E-01	rgb( 86,138,240)	1.9932	None
Nfe2l2	Gimap4	-0.94138	50.6	-6.0E-01	rgb( 86,137,240)	1.9932	None
Nfe2l2	Lactb	-0.94138	50.6	-6.0E-01	rgb( 87,138,240)	1.9932	None
Nfe2l2	Zfp592	0.94138	50.6	0.6	rgb(224,102,104)	1.9932	None
Rorc	Tmem176a	0.94138	50.6	0.597	rgb(224,103,104)	1.9932	None
Stat3	Atp6v0d2	0.94138	50.6	0.596	rgb(224,103,104)	1.9932	None
Stat3	Cd226	-0.94138	50.6	-6.0E-01	rgb( 87,138,240)	1.9932	None
Stat3	Cndp2	0.94138	50.6	0.598	rgb(224,103,104)	1.9932	None
Stat3	Crispld2	0.94138	50.6	0.6	rgb(224,102,104)	1.9932	None
Stat3	Ecm1	0.94138	50.6	0.597	rgb(224,103,104)	1.9932	None
Stat3	Gapdhs	0.94138	50.6	0.597	rgb(224,103,104)	1.9932	None
Stat3	Il21	0.94138	50.6	0.601	rgb(224,102,103)	1.9932	None
Stat3	Il4ra	0.94138	50.6	0.604	rgb(224,102,103)	1.9932	None
Stat3	Mfsd2a	0.94138	50.6	0.6	rgb(224,102,104)	1.9932	None
Stat3	Pmepa1	0.94138	50.6	0.605	rgb(224,101,103)	1.9932	None
Stat3	Srgn	0.94138	50.6	0.603	rgb(224,102,103)	1.9932	None
Stat3	Zfp493	-0.94138	50.6	-6.0E-01	rgb( 88,138,240)	1.9932	None
Atf3	Csrnp1	0.94138	50.6	0.596	rgb(224,103,104)	1.9932	2,2
Atf3	Hdc	0.94138	50.6	0.6	rgb(224,102,104)	1.9932	2,2
Creb3l2	Syn1	0.94138	50.6	0.603	rgb(224,102,103)	1.9932	2,2
Dpf1	Gipr	0.94138	50.6	0.598	rgb(224,103,104)	1.9932	2,2
Elf1	Stat4	0.94138	50.6	0.597	rgb(224,103,104)	1.9932	2,2
Etv4	Dusp9	0.94138	50.6	0.596	rgb(224,103,104)	1.9932	2,2
Etv4	Slc6a9	0.94138	50.6	0.6	rgb(224,102,104)	1.9932	2,2
Ikzf2	Ankrd39	0.94138	50.6	0.595	rgb(224,103,104)	1.9932	2,2
Ikzf2	Ptger4	0.94138	50.6	0.599	rgb(224,103,104)	1.9932	2,2
Plagl1	Slc38a1	0.94138	50.6	0.604	rgb(224,102,103)	1.9932	2,2
Pou6f1	C920009B18Rik	0.94138	50.6	0.603	rgb(224,102,103)	1.9932	2,2
Rbpj	Nedd4	0.94138	50.6	0.6	rgb(224,102,104)	1.9932	2,2
Rora	5430427O19Rik	-0.94138	50.6	-6.0E-01	rgb( 87,138,240)	1.9932	2,2
Satb1	Epas1	0.94138	50.6	0.601	rgb(224,102,103)	1.9932	2,2
Sp4	Fbxw2	0.94138	50.6	0.596	rgb(224,103,104)	1.9932	2,2
Stat1	Dtx3l	0.94138	50.6	0.595	rgb(224,103,104)	1.9932	2,2
Trps1	Edn3	-0.94138	50.6	-6.0E-01	rgb( 87,138,240)	1.9932	2,2
Whsc1	D830031N03Rik	0.94138	50.6	0.596	rgb(224,103,104)	1.9932	2,2
Zfp109	Usp54	0.94138	50.6	0.599	rgb(224,103,104)	1.9932	2,2
Zfp367	Fam111a	0.94138	50.6	0.598	rgb(224,103,104)	1.9932	2,2
Zfp367	Pknox1	-0.94138	50.6	-6.0E-01	rgb( 88,138,240)	1.9932	2,2
Zfp385a	Rnf169	0.94138	50.6	0.597	rgb(224,103,104)	1.9932	2,2
Zfp467	Wisp1	0.94138	50.6	0.595	rgb(224,103,105)	1.9932	2,2
Zfp473	Fkrp	-0.94138	50.6	-6.0E-01	rgb( 87,138,240)	1.9932	2,2
Zfp629	Atf6	0.94138	50.6	0.598	rgb(224,103,104)	1.9932	2,2
Zfp808	Rfwd3	0.94138	50.6	0.599	rgb(224,103,104)	1.9932	2,2
Zfp808	Tyms	0.94138	50.6	0.597	rgb(224,103,104)	1.9932	2,2
Batf	Gdi1	0.93961	50.59	0.595	rgb(224,103,105)	1.993	None
Batf	Pde4d	0.93961	50.59	0.588	rgb(223,105,106)	1.993	None
Etv6	Arf1	0.93961	50.59	0.591	rgb(224,104,105)	1.993	None
Etv6	Ccdc107	0.93961	50.59	0.594	rgb(224,103,105)	1.993	None
Etv6	Naa20	0.93961	50.59	0.595	rgb(224,103,105)	1.993	None
Etv6	Tab2	-0.93961	50.59	-5.9E-01	rgb( 89,139,239)	1.993	None
Fosl2	Fam188b	0.93961	50.59	0.59	rgb(223,104,105)	1.993	None
Fosl2	Pcdhgc5	0.93961	50.59	0.593	rgb(224,104,105)	1.993	None
Fosl2	Pter	0.93961	50.59	0.592	rgb(224,104,105)	1.993	None
Hif1a	Hemk1	0.93961	50.59	0.587	rgb(223,105,106)	1.993	None
Hif1a	Narf	0.93961	50.59	0.594	rgb(224,104,105)	1.993	None
Hif1a	R3hdm1	0.93961	50.59	0.592	rgb(224,104,105)	1.993	None
Hif1a	Slc41a2	0.93961	50.59	0.587	rgb(223,105,106)	1.993	None
Irf4	Arhgap17	0.93961	50.59	0.586	rgb(223,105,106)	1.993	None
Irf4	Mfsd2a	-0.93961	50.59	-5.9E-01	rgb( 90,139,239)	1.993	None
Irf4	Nek6	-0.93961	50.59	-5.9E-01	rgb( 88,139,240)	1.993	None
Irf4	Zfp36l1	0.93961	50.59	0.587	rgb(223,105,106)	1.993	None
Maf	Aldh3a2	0.93961	50.59	0.586	rgb(223,105,106)	1.993	None
Maf	Elovl7	0.93961	50.59	0.589	rgb(223,105,106)	1.993	None
Nfe2l2	Atp1a1	0.93961	50.59	0.585	rgb(223,105,106)	1.993	None
Rorc	Il17a	0.93961	50.59	0.586	rgb(223,105,106)	1.993	None
Rorc	Il1r1	0.93961	50.59	0.59	rgb(223,104,105)	1.993	None
Rorc	Klhl6	0.93961	50.59	0.594	rgb(224,104,105)	1.993	None
Stat3	Plekho2	0.93961	50.59	0.594	rgb(224,104,105)	1.993	None
Stat3	Pqlc1	0.93961	50.59	0.587	rgb(223,105,106)	1.993	None
Stat3	Rap1gds1	0.93961	50.59	0.591	rgb(223,104,105)	1.993	None
Stat3	Selp	0.93961	50.59	0.593	rgb(224,104,105)	1.993	None
Ahrr	Cyp1b1	0.93961	50.59	0.594	rgb(224,104,105)	1.993	2,2
Cebpg	Aldh1l2	0.93961	50.59	0.59	rgb(223,104,105)	1.993	2,2
Cebpg	Chac1	0.93961	50.59	0.593	rgb(224,104,105)	1.993	2,2
Dzip1	Uggt2	0.93961	50.59	0.591	rgb(223,104,105)	1.993	2,2
Epas1	Adamtsl3	0.93961	50.59	0.589	rgb(223,104,106)	1.993	2,2
Epas1	Pparg	0.93961	50.59	0.588	rgb(223,105,106)	1.993	2,2
Epas1	Rnd3	0.93961	50.59	0.592	rgb(224,104,105)	1.993	2,2
Irf5	Gna15	0.93961	50.59	0.588	rgb(223,105,106)	1.993	2,2
Irf9	Stat2	0.93961	50.59	0.59	rgb(223,104,105)	1.993	2,2
Jun	Stat5b	0.93961	50.59	0.586	rgb(223,105,106)	1.993	2,2
Klf6	Wee1	-0.93961	50.59	-5.9E-01	rgb( 88,139,240)	1.993	2,2
Lin54	Sptlc1	-0.93961	50.59	-5.9E-01	rgb( 88,139,240)	1.993	2,2
Mxd3	Smtn	0.93961	50.59	0.59	rgb(223,104,105)	1.993	2,2
Nfkb2	Plagl1	0.93961	50.59	0.586	rgb(223,105,106)	1.993	2,2
Nr4a2	Anxa3	-0.93961	50.59	-5.9E-01	rgb( 89,139,239)	1.993	2,2
Plagl1	Mex3a	0.93961	50.59	0.587	rgb(223,105,106)	1.993	2,2
Pou2af1	Adora2a	0.93961	50.59	0.587	rgb(223,105,106)	1.993	2,2
Runx1	Egr2	0.93961	50.59	0.589	rgb(223,104,106)	1.993	2,2
Tal2	Tmem19	0.93961	50.59	0.585	rgb(223,105,106)	1.993	2,2
Trps1	Slc14a1	-0.93961	50.59	-5.9E-01	rgb( 90,140,239)	1.993	2,2
Vax2	Cxcl3	0.93961	50.59	0.589	rgb(223,104,106)	1.993	2,2
Whsc1	C2cd3	0.93961	50.59	0.59	rgb(223,104,105)	1.993	2,2
Zfp277	Mgll	-0.93961	50.59	-5.9E-01	rgb( 90,140,239)	1.993	2,2
Zfp385a	Ccng1	0.93961	50.59	0.591	rgb(223,104,105)	1.993	2,2
Zfp385a	Zfp365	0.93961	50.59	0.586	rgb(223,105,106)	1.993	2,2
Zfp523	Podnl1	0.93961	50.59	0.592	rgb(224,104,105)	1.993	2,2
Zfp703	Utrn	-0.93961	50.59	-5.9E-01	rgb( 89,139,239)	1.993	2,2
Batf	Arsb	0.93783	50.58	0.577	rgb(223,107,108)	1.9928	None
Etv6	Bpnt1	0.93783	50.58	0.584	rgb(223,105,107)	1.9928	None
Etv6	Plekha2	-0.93783	50.58	-5.8E-01	rgb( 92,141,239)	1.9928	None
Fosl2	Foxf2	0.93783	50.58	0.581	rgb(223,106,107)	1.9928	None
Fosl2	Tacstd2	0.93783	50.58	0.577	rgb(223,107,108)	1.9928	None
Hif1a	Rnf181	0.93783	50.58	0.58	rgb(223,106,107)	1.9928	None
Hif1a	Syce2	0.93783	50.58	0.584	rgb(223,106,107)	1.9928	None
Hif1a	Tpd52	0.93783	50.58	0.582	rgb(223,106,107)	1.9928	None
Hif1a	Unc13a	0.93783	50.58	0.584	rgb(223,105,107)	1.9928	None
Hif1a	Whamm	0.93783	50.58	0.58	rgb(223,106,107)	1.9928	None
Irf4	Atrnl1	-0.93783	50.58	-5.8E-01	rgb( 91,140,239)	1.9928	None
Irf4	Ddx43	0.93783	50.58	0.583	rgb(223,106,107)	1.9928	None
Irf4	Ermn	-0.93783	50.58	-5.8E-01	rgb( 91,140,239)	1.9928	None
Irf4	Plod2	-0.93783	50.58	-5.8E-01	rgb( 90,140,239)	1.9928	None
Irf4	Slc26a10	0.93783	50.58	0.58	rgb(223,106,107)	1.9928	None
Maf	Ankrd13c	-0.93783	50.58	-5.8E-01	rgb( 90,140,239)	1.9928	None
Maf	Hes1	0.93783	50.58	0.583	rgb(223,106,107)	1.9928	None
Maf	Klrd1	0.93783	50.58	0.579	rgb(223,107,108)	1.9928	None
Maf	Sco1	0.93783	50.58	0.58	rgb(223,106,107)	1.9928	None
Maf	Smek1	-0.93783	50.58	-5.8E-01	rgb( 92,141,239)	1.9928	None
Maf	Zc3h6	0.93783	50.58	0.58	rgb(223,106,107)	1.9928	None
Nfe2l2	Eid1	-0.93783	50.58	-5.8E-01	rgb( 91,140,239)	1.9928	None
Nfe2l2	Ptpn2	-0.93783	50.58	-5.8E-01	rgb( 91,140,239)	1.9928	None
Nfe2l2	Uba1	0.93783	50.58	0.578	rgb(223,107,108)	1.9928	None
Rorc	Capg	0.93783	50.58	0.582	rgb(223,106,107)	1.9928	None
Rorc	Il22	0.93783	50.58	0.581	rgb(223,106,107)	1.9928	None
Stat3	Crem	0.93783	50.58	0.58	rgb(223,106,107)	1.9928	None
Stat3	Gpr146	0.93783	50.58	0.581	rgb(223,106,107)	1.9928	None
Stat3	Grina	0.93783	50.58	0.581	rgb(223,106,107)	1.9928	None
Stat3	Rab4b	0.93783	50.58	0.578	rgb(223,107,108)	1.9928	None
Stat3	Ssbp4	0.93783	50.58	0.575	rgb(223,107,108)	1.9928	None
Cux1	Epb4.1l2	0.93783	50.58	0.579	rgb(223,106,108)	1.9928	2,2
Cux1	Tgfbr1	0.93783	50.58	0.583	rgb(223,106,107)	1.9928	2,2
Cxxc5	Nod1	0.93783	50.58	0.583	rgb(223,106,107)	1.9928	2,2
Dpf1	Porcn	0.93783	50.58	0.583	rgb(223,106,107)	1.9928	2,2
Egr1	Egr3	0.93783	50.58	0.579	rgb(223,106,108)	1.9928	2,2
Epas1	Gsn	0.93783	50.58	0.579	rgb(223,106,108)	1.9928	2,2
Epas1	Spire1	-0.93783	50.58	-5.8E-01	rgb( 91,140,239)	1.9928	2,2
Erf	Zfp36l2	0.93783	50.58	0.576	rgb(223,107,108)	1.9928	2,2
Foxo3	Exosc8	-0.93783	50.58	-5.8E-01	rgb( 91,141,239)	1.9928	2,2
Gabpa	Rpa2	-0.93783	50.58	-5.8E-01	rgb( 90,140,239)	1.9928	2,2
Irf7	BC094916	0.93783	50.58	0.577	rgb(223,107,108)	1.9928	2,2
Jun	Kdelc2	-0.93783	50.58	-5.8E-01	rgb( 91,140,239)	1.9928	2,2
Lyl1	Lix1l	0.93783	50.58	0.575	rgb(223,107,108)	1.9928	2,2
Mbnl2	Psme1	-0.93783	50.58	-5.8E-01	rgb( 92,141,239)	1.9928	2,2
Ncoa3	Stat5b	0.93783	50.58	0.579	rgb(223,106,108)	1.9928	2,2
Nr4a3	Nr4a1	0.93783	50.58	0.582	rgb(223,106,107)	1.9928	2,2
Osr2	Serpinb1b	0.93783	50.58	0.581	rgb(223,106,107)	1.9928	2,2
Otx1	Slc29a3	0.93783	50.58	0.584	rgb(223,105,107)	1.9928	2,2
Phf1	Ttc39c	-0.93783	50.58	-5.8E-01	rgb( 91,140,239)	1.9928	2,2
Plscr1	Clic4	0.93783	50.58	0.579	rgb(223,106,107)	1.9928	2,2
Pparg	Dgkk	0.93783	50.58	0.578	rgb(223,107,108)	1.9928	2,2
Thra	Ppp1r3b	0.93783	50.58	0.582	rgb(223,106,107)	1.9928	2,2
Zeb2	Aff3	-0.93783	50.58	-5.8E-01	rgb( 92,141,239)	1.9928	2,2
Zeb2	Oaf	0.93783	50.58	0.581	rgb(223,106,107)	1.9928	2,2
Zfp329	Gripap1	0.93783	50.58	0.582	rgb(223,106,107)	1.9928	2,2
Zfp385a	Cd80	0.93783	50.58	0.576	rgb(223,107,108)	1.9928	2,2
Zfp385a	Slc19a2	0.93783	50.58	0.577	rgb(223,107,108)	1.9928	2,2
Zfp429	H60c	-0.93783	50.58	-5.8E-01	rgb( 91,140,239)	1.9928	2,2
Zfp467	Ar	0.93783	50.58	0.582	rgb(223,106,107)	1.9928	2,2
Zfp668	Dcakd	0.93783	50.58	0.579	rgb(223,106,108)	1.9928	2,2
Batf	Hes1	-0.93606	50.57	-5.7E-01	rgb( 94,142,238)	1.9926	None
Batf	Sdc3	0.93606	50.57	0.569	rgb(223,108,109)	1.9926	None
Etv6	Abtb2	-0.93606	50.57	-5.7E-01	rgb( 93,142,239)	1.9926	None
Etv6	Gm5129	0.93606	50.57	0.572	rgb(223,108,109)	1.9926	None
Etv6	Muc2	-0.93606	50.57	-5.7E-01	rgb( 93,142,239)	1.9926	2,2
Etv6	Nudt8	0.93606	50.57	0.566	rgb(223,109,110)	1.9926	None
Fosl2	Ehd4	0.93606	50.57	0.571	rgb(223,108,109)	1.9926	None
Fosl2	Trpv2	0.93606	50.57	0.571	rgb(223,108,109)	1.9926	None
Fosl2	Zdhhc2	0.93606	50.57	0.574	rgb(223,107,109)	1.9926	None
Hif1a	Bbs5	0.93606	50.57	0.567	rgb(223,109,110)	1.9926	None
Hif1a	Themis	0.93606	50.57	0.572	rgb(223,108,109)	1.9926	None
Hif1a	Tnfrsf18	0.93606	50.57	0.575	rgb(223,107,108)	1.9926	None
Irf4	Hook2	-0.93606	50.57	-5.7E-01	rgb( 93,141,239)	1.9926	None
Irf4	Pydc4	0.93606	50.57	0.566	rgb(223,109,110)	1.9926	None
Irf4	Slc41a2	-0.93606	50.57	-5.7E-01	rgb( 93,142,239)	1.9926	None
Maf	Bid	-0.93606	50.57	-5.7E-01	rgb( 94,142,239)	1.9926	None
Maf	Klf4	0.93606	50.57	0.573	rgb(223,108,109)	1.9926	None
Maf	R3hdm1	-0.93606	50.57	-5.7E-01	rgb( 93,141,239)	1.9926	None
Maf	Rhoc	0.93606	50.57	0.568	rgb(223,109,110)	1.9926	None
Maf	Tprkb	-0.93606	50.57	-5.7E-01	rgb( 92,141,239)	1.9926	None
Maf	Vamp2	-0.93606	50.57	-5.7E-01	rgb( 93,141,239)	1.9926	None
Maf	Ypel4	0.93606	50.57	0.568	rgb(223,109,110)	1.9926	None
Nfe2l2	Nfkbia	-0.93606	50.57	-5.7E-01	rgb( 94,142,239)	1.9926	None
Nfe2l2	Psme2	-0.93606	50.57	-5.7E-01	rgb( 93,142,239)	1.9926	None
Rorc	Arhgef40	0.93606	50.57	0.567	rgb(223,109,110)	1.9926	None
Rorc	Il17re	0.93606	50.57	0.568	rgb(223,108,110)	1.9926	None
Stat3	Cltb	0.93606	50.57	0.566	rgb(223,109,110)	1.9926	None
Stat3	Eif4e3	0.93606	50.57	0.573	rgb(223,108,109)	1.9926	None
Stat3	Emp1	0.93606	50.57	0.572	rgb(223,108,109)	1.9926	None
Stat3	Etv6	0.93606	50.57	0.571	rgb(223,108,109)	1.9926	None
Stat3	Nsf	0.93606	50.57	0.566	rgb(223,109,110)	1.9926	None
Atmin	Eif4ebp1	0.93606	50.57	0.567	rgb(223,109,110)	1.9926	2,2
Creb3l2	Slc4a8	0.93606	50.57	0.566	rgb(223,109,110)	1.9926	2,2
Cux1	Herc4	-0.93606	50.57	-5.7E-01	rgb( 94,142,238)	1.9926	2,2
Ddit3	Stard5	0.93606	50.57	0.567	rgb(223,109,110)	1.9926	2,2
Egr1	Zfp36l1	0.93606	50.57	0.568	rgb(223,108,110)	1.9926	2,2
Elf1	Slain1	0.93606	50.57	0.569	rgb(223,108,109)	1.9926	2,2
Ikzf2	Trpm1	0.93606	50.57	0.571	rgb(223,108,109)	1.9926	2,2
Irf1	Gbp10	0.93606	50.57	0.572	rgb(223,108,109)	1.9926	2,2
Irf1	Gbp5	0.93606	50.57	0.571	rgb(223,108,109)	1.9926	2,2
Irf7	Ifi204	0.93606	50.57	0.574	rgb(223,107,109)	1.9926	2,2
Kdm5b	Ccng2	0.93606	50.57	0.568	rgb(223,109,110)	1.9926	2,2
Msc	Cndp2	0.93606	50.57	0.567	rgb(223,109,110)	1.9926	2,2
Mxd4	Urb1	-0.93606	50.57	-5.7E-01	rgb( 92,141,239)	1.9926	2,2
Ncoa1	Csnk1e	0.93606	50.57	0.568	rgb(223,109,110)	1.9926	2,2
Nfkb2	Cdk5r1	0.93606	50.57	0.567	rgb(223,109,110)	1.9926	2,2
Plagl1	Actn1	0.93606	50.57	0.574	rgb(223,107,108)	1.9926	2,2
Prrx1	Fat1	0.93606	50.57	0.567	rgb(223,109,110)	1.9926	2,2
Runx1	Psme2	-0.93606	50.57	-5.7E-01	rgb( 93,141,239)	1.9926	2,2
Smad4	Prex1	0.93606	50.57	0.569	rgb(223,108,110)	1.9926	2,2
Srebf2	Dhcr7	0.93606	50.57	0.567	rgb(223,109,110)	1.9926	2,2
Tead1	Fut7	0.93606	50.57	0.566	rgb(223,109,110)	1.9926	2,2
Zbed6	Zfp445	0.93606	50.57	0.565	rgb(223,109,110)	1.9926	2,2
Zeb2	Srxn1	0.93606	50.57	0.574	rgb(223,107,108)	1.9926	2,2
Zfp385a	Ptp4a3	0.93606	50.57	0.566	rgb(223,109,110)	1.9926	2,2
Zfp703	Tnfrsf8	0.93606	50.57	0.575	rgb(223,107,108)	1.9926	2,2
Batf	Bmp7	-0.93428	50.56	-5.6E-01	rgb( 96,143,238)	1.9924	None
Batf	Id1	-0.93428	50.56	-5.6E-01	rgb( 95,143,238)	1.9924	None
Batf	Ssh2	0.93428	50.56	0.562	rgb(223,110,111)	1.9924	None
Etv6	Mir25	0.93428	50.56	0.56	rgb(223,110,111)	1.9924	None
Etv6	Oas1c	0.93428	50.56	0.557	rgb(223,111,112)	1.9924	None
Fosl2	Arhgef17	0.93428	50.56	0.561	rgb(223,110,111)	1.9924	None
Fosl2	Gab2	0.93428	50.56	0.563	rgb(223,110,111)	1.9924	None
Fosl2	Xpnpep1	0.93428	50.56	0.561	rgb(223,110,111)	1.9924	None
Hif1a	Ankzf1	0.93428	50.56	0.558	rgb(223,110,112)	1.9924	None
Hif1a	Apold1	0.93428	50.56	0.56	rgb(223,110,111)	1.9924	None
Hif1a	Ctla4	0.93428	50.56	0.56	rgb(223,110,111)	1.9924	None
Hif1a	Mt1	0.93428	50.56	0.558	rgb(223,110,112)	1.9924	None
Hif1a	Yif1b	0.93428	50.56	0.563	rgb(223,110,111)	1.9924	None
Irf4	Batf3	-0.93428	50.56	-5.6E-01	rgb( 96,143,238)	1.9924	None
Irf4	Rnh1	-0.93428	50.56	-5.6E-01	rgb( 96,143,238)	1.9924	None
Irf4	Smek2	-0.93428	50.56	-5.6E-01	rgb( 95,143,238)	1.9924	None
Irf4	Trim26	0.93428	50.56	0.563	rgb(223,109,111)	1.9924	None
Maf	Eci2	0.93428	50.56	0.563	rgb(223,110,111)	1.9924	None
Maf	Pogz	-0.93428	50.56	-5.6E-01	rgb( 95,143,238)	1.9924	None
Maf	Upb1	0.93428	50.56	0.558	rgb(223,111,112)	1.9924	None
Nfe2l2	Grin3b	0.93428	50.56	0.559	rgb(223,110,111)	1.9924	None
Nfe2l2	Sbno2	0.93428	50.56	0.555	rgb(223,111,112)	1.9924	None
Nfe2l2	Ucp2	0.93428	50.56	0.559	rgb(223,110,111)	1.9924	None
Nfe2l2	Zfpm1	0.93428	50.56	0.564	rgb(223,109,110)	1.9924	None
Rorc	Adcy4	0.93428	50.56	0.563	rgb(223,110,111)	1.9924	None
Rorc	Bik	0.93428	50.56	0.563	rgb(223,109,111)	1.9924	None
Rorc	Cd101	0.93428	50.56	0.559	rgb(223,110,111)	1.9924	None
Rorc	Crispld2	0.93428	50.56	0.562	rgb(223,110,111)	1.9924	None
Rorc	Fut7	0.93428	50.56	0.557	rgb(223,111,112)	1.9924	None
Stat3	Bcl2l1	-0.93428	50.56	-5.6E-01	rgb( 95,143,238)	1.9924	None
Stat3	Cwh43	0.93428	50.56	0.563	rgb(223,109,111)	1.9924	None
Stat3	Ddr1	0.93428	50.56	0.557	rgb(223,111,112)	1.9924	None
Stat3	Kif26b	-0.93428	50.56	-5.6E-01	rgb( 96,143,238)	1.9924	None
Stat3	Slc39a1	0.93428	50.56	0.561	rgb(223,110,111)	1.9924	None
Stat3	Susd3	0.93428	50.56	0.56	rgb(223,110,111)	1.9924	None
Stat3	Tspan5	0.93428	50.56	0.556	rgb(223,111,112)	1.9924	None
Ahctf1	Utp20	0.93428	50.56	0.559	rgb(223,110,111)	1.9924	2,2
Ahr	Fam43a	-0.93428	50.56	-5.6E-01	rgb( 96,143,238)	1.9924	2,2
Ahr	Rora	0.93428	50.56	0.556	rgb(223,111,112)	1.9924	2,2
Drap1	Anapc1	-0.93428	50.56	-5.6E-01	rgb( 96,143,238)	1.9924	2,2
Egr2	Runx1	0.93428	50.56	0.561	rgb(223,110,111)	1.9924	2,2
Elf1	Cd226	0.93428	50.56	0.555	rgb(223,111,112)	1.9924	2,2
Erg	Smox	-0.93428	50.56	-5.6E-01	rgb( 96,143,238)	1.9924	2,2
Ets1	Dmxl2	-0.93428	50.56	-5.6E-01	rgb( 96,143,238)	1.9924	2,2
Ets2	Sept9	-0.93428	50.56	-5.6E-01	rgb( 96,143,238)	1.9924	2,2
Fbxl19	1700030K09Rik	0.93428	50.56	0.56	rgb(223,110,111)	1.9924	2,2
Gata3	Epas1	0.93428	50.56	0.557	rgb(223,111,112)	1.9924	2,2
Ikzf2	Cnnm3	0.93428	50.56	0.558	rgb(223,110,111)	1.9924	2,2
Ikzf2	Lrrn3	0.93428	50.56	0.562	rgb(223,110,111)	1.9924	2,2
Irf1	Gbp6	0.93428	50.56	0.557	rgb(223,111,112)	1.9924	2,2
Irf1	Insrr	0.93428	50.56	0.557	rgb(223,111,112)	1.9924	2,2
Irf1	Tapbpl	0.93428	50.56	0.56	rgb(223,110,111)	1.9924	2,2
Irf7	Ddx60	0.93428	50.56	0.563	rgb(223,109,111)	1.9924	2,2
Irf7	Oas1c	0.93428	50.56	0.56	rgb(223,110,111)	1.9924	2,2
Kdm2b	Gramd1b	0.93428	50.56	0.555	rgb(223,111,112)	1.9924	2,2
Mbnl2	Fzd7	0.93428	50.56	0.561	rgb(223,110,111)	1.9924	2,2
Nfatc4	H2-Eb2	0.93428	50.56	0.565	rgb(223,109,110)	1.9924	2,2
Patz1	Mboat7	0.93428	50.56	0.562	rgb(223,110,111)	1.9924	2,2
Pou2af1	Ppfibp1	0.93428	50.56	0.562	rgb(223,110,111)	1.9924	2,2
Rbpj	Id2	0.93428	50.56	0.56	rgb(223,110,111)	1.9924	2,2
Rfx7	Cox7a2l	-0.93428	50.56	-5.6E-01	rgb( 97,144,238)	1.9924	2,2
Scml4	Tmem71	0.93428	50.56	0.562	rgb(223,110,111)	1.9924	2,2
Sp100	Stat2	0.93428	50.56	0.555	rgb(223,111,112)	1.9924	2,2
Sp4	Thoc3	-0.93428	50.56	-5.6E-01	rgb( 96,144,238)	1.9924	2,2
Srebf1	Abcg1	0.93428	50.56	0.559	rgb(223,110,111)	1.9924	2,2
Tead1	Socs2	0.93428	50.56	0.557	rgb(223,111,112)	1.9924	2,2
Zbed3	Cox6a2	0.93428	50.56	0.56	rgb(223,110,111)	1.9924	2,2
Zbtb46	Tcf7l1	-0.93428	50.56	-5.6E-01	rgb( 95,143,238)	1.9924	2,2
Zfp113	Cep76	-0.93428	50.56	-5.6E-01	rgb( 95,143,238)	1.9924	2,2
Zfp184	Maoa	0.93428	50.56	0.564	rgb(223,109,110)	1.9924	2,2
Zfp280b	Rxra	0.93428	50.56	0.561	rgb(223,110,111)	1.9924	2,2
Zfp426	Rnd3	0.93428	50.56	0.563	rgb(223,110,111)	1.9924	2,2
Zfp467	Sgsm2	0.93428	50.56	0.561	rgb(223,110,111)	1.9924	2,2
Zfp467	Stk39	0.93428	50.56	0.558	rgb(223,110,112)	1.9924	2,2
Zfp629	Glipr1	-0.93428	50.56	-5.6E-01	rgb( 96,144,238)	1.9924	2,2
Zfp956	Ankrd23	0.93428	50.56	0.565	rgb(223,109,110)	1.9924	2,2
Batf	Tgfbr3	0.9325	50.55	0.545	rgb(223,113,114)	1.9922	None
Etv6	Snord69	0.9325	50.55	0.549	rgb(223,112,113)	1.9922	None
Fosl2	Sema4c	0.9325	50.55	0.554	rgb(223,111,112)	1.9922	None
Hif1a	Sbno2	-0.9325	50.55	-5.5E-01	rgb( 97,144,238)	1.9922	None
Irf4	B4galnt1	0.9325	50.55	0.546	rgb(223,113,114)	1.9922	None
Irf4	Ifi203	0.9325	50.55	0.551	rgb(223,112,113)	1.9922	None
Irf4	Scml4	0.9325	50.55	0.554	rgb(223,111,112)	1.9922	None
Irf4	Serpinf1	-0.9325	50.55	-5.5E-01	rgb( 97,144,238)	1.9922	None
Maf	Got1l1	0.9325	50.55	0.552	rgb(223,112,113)	1.9922	None
Nfe2l2	Nsun6	-0.9325	50.55	-5.5E-01	rgb( 98,144,238)	1.9922	None
Rorc	Adap1	0.9325	50.55	0.548	rgb(223,112,113)	1.9922	None
Rorc	Lta	0.9325	50.55	0.545	rgb(223,113,114)	1.9922	None
Rorc	Runx1	0.9325	50.55	0.548	rgb(223,112,113)	1.9922	None
Rorc	Tmem176b	0.9325	50.55	0.554	rgb(223,111,112)	1.9922	None
Stat3	Espn	0.9325	50.55	0.548	rgb(223,112,113)	1.9922	None
Stat3	Gpr65	0.9325	50.55	0.551	rgb(223,112,113)	1.9922	None
Stat3	Il12rb2	0.9325	50.55	0.546	rgb(223,113,114)	1.9922	None
Stat3	Mt1	0.9325	50.55	0.554	rgb(223,111,112)	1.9922	None
Stat3	Rnf19b	0.9325	50.55	0.553	rgb(223,111,112)	1.9922	None
Stat3	Slc25a45	-0.9325	50.55	-5.5E-01	rgb( 98,145,238)	1.9922	None
Aebp2	Arhgef3	-0.9325	50.55	-5.5E-01	rgb( 99,145,238)	1.9922	2,2
Ankzf1	Arid3a	0.9325	50.55	0.545	rgb(223,113,114)	1.9922	2,2
Arid3b	Inpp5a	0.9325	50.55	0.547	rgb(223,113,114)	1.9922	2,2
Bcl6	March3	0.9325	50.55	0.547	rgb(223,113,114)	1.9922	2,2
Cdc5l	Rexo4	0.9325	50.55	0.551	rgb(223,112,113)	1.9922	2,2
Erg	C920009B18Rik	-0.9325	50.55	-5.5E-01	rgb( 97,144,238)	1.9922	2,2
Ets1	Nlrc3	0.9325	50.55	0.55	rgb(223,112,113)	1.9922	2,2
Ets1	Ppp1r10	-0.9325	50.55	-5.5E-01	rgb( 98,144,238)	1.9922	2,2
Foxp3	Ikzf4	0.9325	50.55	0.55	rgb(223,112,113)	1.9922	2,2
Gfi1	Smyd5	0.9325	50.55	0.554	rgb(223,111,112)	1.9922	2,2
Irf2	Wipf1	0.9325	50.55	0.545	rgb(223,113,114)	1.9922	2,2
Irf7	Gbp9	0.9325	50.55	0.553	rgb(223,111,113)	1.9922	2,2
Kdm5b	Ero1l	0.9325	50.55	0.548	rgb(223,112,113)	1.9922	2,2
Klf6	Ptger2	-0.9325	50.55	-5.5E-01	rgb( 98,145,238)	1.9922	2,2
Mxi1	P4ha2	0.9325	50.55	0.548	rgb(223,112,113)	1.9922	2,2
Myb	Tmem71	0.9325	50.55	0.548	rgb(223,112,113)	1.9922	2,2
Rbpj	Nfil3	0.9325	50.55	0.55	rgb(223,112,113)	1.9922	2,2
Tcf3	Sh2d3c	0.9325	50.55	0.545	rgb(223,113,114)	1.9922	2,2
Thra	Tjp3	0.9325	50.55	0.552	rgb(223,112,113)	1.9922	2,2
Vax2	Atp11a	-0.9325	50.55	-5.5E-01	rgb( 97,144,238)	1.9922	2,2
Vax2	Il17re	0.9325	50.55	0.554	rgb(223,111,112)	1.9922	2,2
Xbp1	Gpatch4	-0.9325	50.55	-5.5E-01	rgb( 98,145,238)	1.9922	2,2
Zbtb17	Cisd3	-0.9325	50.55	-5.5E-01	rgb( 99,145,238)	1.9922	2,2
Zbtb37	Kcna3	0.9325	50.55	0.546	rgb(223,113,114)	1.9922	2,2
Zbtb44	Trove2	0.9325	50.55	0.55	rgb(223,112,113)	1.9922	2,2
Zfp467	Rhbdl3	0.9325	50.55	0.546	rgb(223,113,114)	1.9922	2,2
Zfp580	Tyw1	-0.9325	50.55	-5.5E-01	rgb( 99,145,238)	1.9922	2,2
Zfp91	Malt1	0.9325	50.55	0.549	rgb(223,112,113)	1.9922	2,2
Zik1	Mvp	-0.9325	50.55	-5.5E-01	rgb( 97,144,238)	1.9922	2,2
Zkscan17	Angptl6	0.9325	50.55	0.549	rgb(223,112,113)	1.9922	2,2
Batf	Amz2	0.93073	50.54	0.538	rgb(223,114,115)	1.992	None
Batf	Tpd52	0.93073	50.54	0.54	rgb(223,114,115)	1.992	None
Etv6	Bid	0.93073	50.54	0.536	rgb(223,115,116)	1.992	None
Etv6	Slc2a1	-0.93073	50.54	-5.4E-01	rgb(100,146,237)	1.992	None
Etv6	Zfp568	0.93073	50.54	0.538	rgb(223,114,115)	1.992	None
Fosl2	Ppfia3	0.93073	50.54	0.543	rgb(223,113,114)	1.992	None
Fosl2	Stx7	0.93073	50.54	0.538	rgb(223,114,115)	1.992	None
Hif1a	Acp5	0.93073	50.54	0.544	rgb(223,113,114)	1.992	None
Hif1a	Adm	0.93073	50.54	0.544	rgb(223,113,114)	1.992	None
Hif1a	Cyp2s1	0.93073	50.54	0.543	rgb(223,113,114)	1.992	None
Hif1a	Galc	0.93073	50.54	0.541	rgb(223,114,115)	1.992	None
Hif1a	Ovol1	0.93073	50.54	0.536	rgb(223,115,116)	1.992	None
Hif1a	Pxn	-0.93073	50.54	-5.4E-01	rgb(100,146,238)	1.992	None
Irf4	Crip1	0.93073	50.54	0.54	rgb(223,114,115)	1.992	None
Irf4	F2rl1	0.93073	50.54	0.539	rgb(223,114,115)	1.992	None
Irf4	Grb7	0.93073	50.54	0.539	rgb(223,114,115)	1.992	None
Irf4	Haus8	-0.93073	50.54	-5.4E-01	rgb( 99,145,238)	1.992	None
Irf4	Rabgap1l	-0.93073	50.54	-5.4E-01	rgb(100,146,237)	1.992	None
Irf4	Rai14	-0.93073	50.54	-5.4E-01	rgb(100,146,237)	1.992	None
Irf4	Zfp592	0.93073	50.54	0.536	rgb(223,115,116)	1.992	None
Maf	Atrnl1	0.93073	50.54	0.537	rgb(223,114,115)	1.992	None
Maf	Cog6	0.93073	50.54	0.539	rgb(223,114,115)	1.992	None
Maf	Perp	0.93073	50.54	0.54	rgb(223,114,115)	1.992	None
Nfe2l2	Cd9	-0.93073	50.54	-5.4E-01	rgb( 99,145,238)	1.992	None
Nfe2l2	Flna	0.93073	50.54	0.537	rgb(223,114,115)	1.992	None
Nfe2l2	Nfat5	0.93073	50.54	0.544	rgb(223,113,114)	1.992	None
Nfe2l2	Ninj1	0.93073	50.54	0.541	rgb(223,114,115)	1.992	None
Rorc	Lif	0.93073	50.54	0.539	rgb(223,114,115)	1.992	None
Rorc	Vax2	0.93073	50.54	0.544	rgb(223,113,114)	1.992	None
Stat3	Dnaja4	0.93073	50.54	0.542	rgb(223,113,115)	1.992	None
Stat3	Neat1	0.93073	50.54	0.538	rgb(223,114,115)	1.992	None
Stat3	Ptpn1	0.93073	50.54	0.538	rgb(223,114,115)	1.992	None
Stat3	Syn1	0.93073	50.54	0.542	rgb(223,114,115)	1.992	None
Stat3	Zbp1	0.93073	50.54	0.538	rgb(223,114,115)	1.992	None
Cbx2	Ttyh3	0.93073	50.54	0.535	rgb(223,115,116)	1.992	2,2
Cebpg	Ddit3	0.93073	50.54	0.542	rgb(223,113,114)	1.992	2,2
Creb3l2	Cdh23	0.93073	50.54	0.543	rgb(223,113,114)	1.992	2,2
Ets1	Tex2	0.93073	50.54	0.542	rgb(223,113,115)	1.992	2,2
Foxf2	Sdc1	0.93073	50.54	0.535	rgb(223,115,116)	1.992	2,2
Gm13157	Bok	-0.93073	50.54	-5.4E-01	rgb( 99,145,238)	1.992	2,2
Ikzf2	Ddr1	-0.93073	50.54	-5.4E-01	rgb(101,146,237)	1.992	2,2
Irf7	Trim12c	0.93073	50.54	0.535	rgb(223,115,116)	1.992	2,2
Irf8	Il2rb	0.93073	50.54	0.545	rgb(223,113,114)	1.992	2,2
Kdm2b	Plekhf2	-0.93073	50.54	-5.4E-01	rgb( 99,145,238)	1.992	2,2
Maff	Casz1	0.93073	50.54	0.54	rgb(223,114,115)	1.992	2,2
Mxd3	E2f7	0.93073	50.54	0.538	rgb(223,114,115)	1.992	2,2
Nfkb2	Dusp14	0.93073	50.54	0.536	rgb(223,115,116)	1.992	2,2
Npas2	S1pr3	0.93073	50.54	0.541	rgb(223,114,115)	1.992	2,2
Nr4a2	Nrip1	0.93073	50.54	0.54	rgb(223,114,115)	1.992	2,2
Phf1	0610007P14Rik	-0.93073	50.54	-5.4E-01	rgb( 99,145,238)	1.992	2,2
Sgsm2	Pdpn	-0.93073	50.54	-5.4E-01	rgb(100,146,237)	1.992	2,2
Sgsm2	Unc119b	0.93073	50.54	0.537	rgb(223,115,116)	1.992	2,2
Six1	Six4	0.93073	50.54	0.539	rgb(223,114,115)	1.992	2,2
Six5	Sdc1	0.93073	50.54	0.536	rgb(223,115,116)	1.992	2,2
Stat2	Dtx3l	0.93073	50.54	0.541	rgb(223,114,115)	1.992	2,2
Stat4	Scyl2	0.93073	50.54	0.539	rgb(223,114,115)	1.992	2,2
Tal2	Dsp	0.93073	50.54	0.544	rgb(223,113,114)	1.992	2,2
Tbx21	Icam1	0.93073	50.54	0.536	rgb(223,115,116)	1.992	2,2
Tcf4	Enah	0.93073	50.54	0.54	rgb(223,114,115)	1.992	2,2
Tigd2	Marcks	0.93073	50.54	0.535	rgb(223,115,116)	1.992	2,2
Zbtb17	Cln5	-0.93073	50.54	-5.4E-01	rgb(100,146,238)	1.992	2,2
Zbtb32	Slc4a11	0.93073	50.54	0.544	rgb(223,113,114)	1.992	2,2
Zfp2	Ehbp1	0.93073	50.54	0.537	rgb(223,114,116)	1.992	2,2
Zfp202	Smpd3	0.93073	50.54	0.535	rgb(223,115,116)	1.992	2,2
Zfp296	Itpr3	-0.93073	50.54	-5.4E-01	rgb( 99,145,238)	1.992	2,2
Zfp429	Apold1	-0.93073	50.54	-5.4E-01	rgb(100,146,238)	1.992	2,2
Zfp629	Zkscan17	0.93073	50.54	0.537	rgb(223,114,116)	1.992	2,2
Zfp709	Chmp4b	-0.93073	50.54	-5.4E-01	rgb(100,146,237)	1.992	2,2
Batf	Zfhx3	0.92895	50.53	0.534	rgb(223,115,116)	1.9918	None
Etv6	Atrnl1	-0.92895	50.53	-5.3E-01	rgb(102,147,237)	1.9918	None
Etv6	Cstf2t	0.92895	50.53	0.526	rgb(223,117,118)	1.9918	None
Etv6	Krt222	0.92895	50.53	0.533	rgb(223,115,116)	1.9918	None
Etv6	Riok3	-0.92895	50.53	-5.3E-01	rgb(102,147,237)	1.9918	None
Etv6	Rps6	0.92895	50.53	0.528	rgb(223,116,117)	1.9918	None
Fosl2	Evi5l	0.92895	50.53	0.527	rgb(223,116,117)	1.9918	None
Hif1a	Arhgdig	0.92895	50.53	0.534	rgb(223,115,116)	1.9918	None
Hif1a	Gpr153	-0.92895	50.53	-5.3E-01	rgb(102,147,237)	1.9918	None
Hif1a	Nlgn2	0.92895	50.53	0.531	rgb(223,116,117)	1.9918	None
Hif1a	S1pr1	-0.92895	50.53	-5.3E-01	rgb(103,148,237)	1.9918	None
Hif1a	Tlcd1	0.92895	50.53	0.535	rgb(223,115,116)	1.9918	None
Irf4	Arl4d	0.92895	50.53	0.53	rgb(223,116,117)	1.9918	None
Irf4	Dock7	-0.92895	50.53	-5.3E-01	rgb(102,147,237)	1.9918	None
Irf4	Ebf1	-0.92895	50.53	-5.3E-01	rgb(102,147,237)	1.9918	None
Irf4	Fam26f	0.92895	50.53	0.53	rgb(223,116,117)	1.9918	None
Irf4	Mgll	-0.92895	50.53	-5.3E-01	rgb(102,147,237)	1.9918	None
Irf4	Ncs1	-0.92895	50.53	-5.3E-01	rgb(102,147,237)	1.9918	None
Irf4	Pgm2	-0.92895	50.53	-5.3E-01	rgb(102,147,237)	1.9918	None
Irf4	Sh3bp5	0.92895	50.53	0.533	rgb(223,115,116)	1.9918	None
Irf4	Skap2	-0.92895	50.53	-5.3E-01	rgb(103,147,237)	1.9918	None
Irf4	Trip10	-0.92895	50.53	-5.3E-01	rgb(102,147,237)	1.9918	None
Maf	Anapc1	-0.92895	50.53	-5.3E-01	rgb(102,147,237)	1.9918	None
Maf	Ctla2a	0.92895	50.53	0.526	rgb(223,117,118)	1.9918	None
Maf	Tpbg	0.92895	50.53	0.533	rgb(223,115,116)	1.9918	None
Nfe2l2	Asf1a	-0.92895	50.53	-5.3E-01	rgb(101,147,237)	1.9918	None
Nfe2l2	Cdkn1b	-0.92895	50.53	-5.3E-01	rgb(102,147,237)	1.9918	None
Nfe2l2	Dgat1	-0.92895	50.53	-5.3E-01	rgb(102,147,237)	1.9918	None
Nfe2l2	Vash1	0.92895	50.53	0.525	rgb(223,117,118)	1.9918	None
Rorc	Marveld1	0.92895	50.53	0.533	rgb(223,115,116)	1.9918	2,2
Rorc	Upp1	0.92895	50.53	0.534	rgb(223,115,116)	1.9918	None
Stat3	Aim1	0.92895	50.53	0.533	rgb(223,115,116)	1.9918	None
Stat3	B3gnt2	-0.92895	50.53	-5.3E-01	rgb(103,148,237)	1.9918	None
Stat3	Ctla2b	0.92895	50.53	0.532	rgb(223,115,116)	1.9918	None
Stat3	Ctsb	0.92895	50.53	0.533	rgb(223,115,116)	1.9918	None
Stat3	Il17f	0.92895	50.53	0.529	rgb(223,116,117)	1.9918	None
Stat3	Nrp1	-0.92895	50.53	-5.3E-01	rgb(101,147,237)	1.9918	None
Stat3	Smad3	0.92895	50.53	0.528	rgb(223,116,117)	1.9918	None
Stat3	Tmem55b	0.92895	50.53	0.527	rgb(223,116,117)	1.9918	None
Stat3	Tox2	0.92895	50.53	0.534	rgb(223,115,116)	1.9918	None
Stat3	Treml2	0.92895	50.53	0.533	rgb(223,115,116)	1.9918	None
Stat3	Txlnb	-0.92895	50.53	-5.3E-01	rgb(103,148,237)	1.9918	None
Stat3	Ubash3a	-0.92895	50.53	-5.3E-01	rgb(103,148,237)	1.9918	None
Stat3	Zeb1	0.92895	50.53	0.529	rgb(223,116,117)	1.9918	None
Ahr	Nipal1	0.92895	50.53	0.532	rgb(223,115,117)	1.9918	2,2
Atf5	Minpp1	-0.92895	50.53	-5.3E-01	rgb(102,147,237)	1.9918	2,2
Bcl6	D430041D05Rik	-0.92895	50.53	-5.3E-01	rgb(102,147,237)	1.9918	2,2
Bcl6b	Kctd7	0.92895	50.53	0.528	rgb(223,116,117)	1.9918	2,2
Cbx2	Tmem19	-0.92895	50.53	-5.3E-01	rgb(102,147,237)	1.9918	2,2
Cxxc5	Fam174b	0.92895	50.53	0.535	rgb(223,115,116)	1.9918	2,2
Epas1	Cnnm1	0.92895	50.53	0.533	rgb(223,115,116)	1.9918	2,2
Erf	Fkrp	0.92895	50.53	0.53	rgb(223,116,117)	1.9918	2,2
Foxo3	Wdr81	0.92895	50.53	0.534	rgb(223,115,116)	1.9918	2,2
Foxp3	Sgk1	0.92895	50.53	0.529	rgb(223,116,117)	1.9918	2,2
Foxs1	S100a4	0.92895	50.53	0.528	rgb(223,116,117)	1.9918	2,2
Gata3	4930506M07Rik	0.92895	50.53	0.527	rgb(223,116,117)	1.9918	2,2
Gli3	Ermp1	-0.92895	50.53	-5.3E-01	rgb(102,147,237)	1.9918	2,2
Hmgb1	Rps14	-0.92895	50.53	-5.3E-01	rgb(103,147,237)	1.9918	2,2
Ikzf2	Ccr8	0.92895	50.53	0.531	rgb(223,116,117)	1.9918	2,2
Ikzf2	Tnfsf10	0.92895	50.53	0.529	rgb(223,116,117)	1.9918	2,2
Ikzf4	Treml2	0.92895	50.53	0.525	rgb(223,117,118)	1.9918	2,2
Ikzf5	Aldoa	-0.92895	50.53	-5.3E-01	rgb(102,147,237)	1.9918	2,2
Irf7	Isg20	0.92895	50.53	0.533	rgb(223,115,116)	1.9918	2,2
Jazf1	Enpp4	-0.92895	50.53	-5.3E-01	rgb(102,147,237)	1.9918	2,2
Jun	Osm	0.92895	50.53	0.526	rgb(223,116,118)	1.9918	2,2
Kdm2b	Aim1	-0.92895	50.53	-5.3E-01	rgb(102,147,237)	1.9918	2,2
Kdm2b	Cpd	-0.92895	50.53	-5.3E-01	rgb(101,147,237)	1.9918	2,2
Klf2	Sell	0.92895	50.53	0.525	rgb(223,117,118)	1.9918	2,2
Lhx6	Sh2b1	0.92895	50.53	0.529	rgb(223,116,117)	1.9918	2,2
Mxd4	Ypel3	0.92895	50.53	0.53	rgb(223,116,117)	1.9918	2,2
Nr4a2	Rel	0.92895	50.53	0.528	rgb(223,116,117)	1.9918	2,2
Phf20	Atp10d	0.92895	50.53	0.529	rgb(223,116,117)	1.9918	2,2
Plagl1	Cd84	-0.92895	50.53	-5.3E-01	rgb(102,147,237)	1.9918	2,2
Rbck1	Dnajc21	-0.92895	50.53	-5.3E-01	rgb(103,147,237)	1.9918	2,2
Rfx7	Drosha	0.92895	50.53	0.528	rgb(223,116,117)	1.9918	2,2
Scrt1	Dgat1	0.92895	50.53	0.534	rgb(223,115,116)	1.9918	2,2
Smad4	Flot2	0.92895	50.53	0.534	rgb(223,115,116)	1.9918	2,2
Twist1	Glt28d2	0.92895	50.53	0.527	rgb(223,116,117)	1.9918	2,2
Vax2	Nebl	0.92895	50.53	0.527	rgb(223,116,117)	1.9918	2,2
Zbtb1	Aff3	0.92895	50.53	0.529	rgb(223,116,117)	1.9918	2,2
Zeb2	Maf	-0.92895	50.53	-5.3E-01	rgb(103,148,237)	1.9918	2,2
Zfp277	Tmem35	0.92895	50.53	0.529	rgb(223,116,117)	1.9918	2,2
Zfp28	Kcnip2	0.92895	50.53	0.527	rgb(223,116,117)	1.9918	2,2
Zfp354c	Cog6	0.92895	50.53	0.527	rgb(223,116,117)	1.9918	2,2
Zfp365	4632434I11Rik	0.92895	50.53	0.526	rgb(223,117,118)	1.9918	2,2
Zfp365	9030617O03Rik	0.92895	50.53	0.527	rgb(223,116,117)	1.9918	2,2
Zfp367	Helb	0.92895	50.53	0.527	rgb(223,116,117)	1.9918	2,2
Zfp385a	Abhd4	0.92895	50.53	0.525	rgb(223,117,118)	1.9918	2,2
Zfp385a	Plxna1	0.92895	50.53	0.529	rgb(223,116,117)	1.9918	2,2
Zfp467	Wnt6	0.92895	50.53	0.527	rgb(223,116,117)	1.9918	2,2
Zfp608	Fam102a	0.92895	50.53	0.527	rgb(223,116,117)	1.9918	2,2
Zfp629	Fgfr1	0.92895	50.53	0.526	rgb(223,117,118)	1.9918	2,2
Zfp629	Trpv2	-0.92895	50.53	-5.3E-01	rgb(103,148,237)	1.9918	2,2
Zfp750	Dnm3os	0.92895	50.53	0.531	rgb(223,116,117)	1.9918	2,2
Batf	Eif4e3	0.92717	50.52	0.518	rgb(223,118,119)	1.9916	None
Batf	Serinc5	0.92717	50.52	0.517	rgb(223,118,119)	1.9916	None
Batf	Tbc1d14	0.92717	50.52	0.516	rgb(223,118,119)	1.9916	None
Batf	Vcan	0.92717	50.52	0.517	rgb(223,118,119)	1.9916	None
Etv6	Mir1894	0.92717	50.52	0.521	rgb(223,117,118)	1.9916	None
Etv6	Traf6	-0.92717	50.52	-5.2E-01	rgb(105,149,237)	1.9916	None
Etv6	Tyms	0.92717	50.52	0.517	rgb(223,118,119)	1.9916	None
Etv6	Zkscan17	-0.92717	50.52	-5.2E-01	rgb(104,148,237)	1.9916	None
Fosl2	Pcyt1b	0.92717	50.52	0.52	rgb(223,118,119)	1.9916	None
Fosl2	Rai14	0.92717	50.52	0.524	rgb(223,117,118)	1.9916	None
Fosl2	Sec24d	0.92717	50.52	0.518	rgb(223,118,119)	1.9916	None
Fosl2	Tmcc2	0.92717	50.52	0.519	rgb(223,118,119)	1.9916	None
Fosl2	Vwa5a	0.92717	50.52	0.518	rgb(223,118,119)	1.9916	None
Hif1a	Apitd1	0.92717	50.52	0.521	rgb(223,117,118)	1.9916	None
Hif1a	Kbtbd11	0.92717	50.52	0.518	rgb(223,118,119)	1.9916	None
Hif1a	Polr3b	-0.92717	50.52	-5.2E-01	rgb(103,148,237)	1.9916	None
Irf4	Cox17	0.92717	50.52	0.517	rgb(223,118,119)	1.9916	None
Irf4	Phlda3	-0.92717	50.52	-5.2E-01	rgb(104,148,237)	1.9916	None
Irf4	Rasgef1b	0.92717	50.52	0.525	rgb(223,117,118)	1.9916	None
Irf4	Slc27a4	-0.92717	50.52	-5.2E-01	rgb(103,148,237)	1.9916	None
Irf4	Tmbim1	-0.92717	50.52	-5.2E-01	rgb(105,149,237)	1.9916	None
Maf	Akap12	0.92717	50.52	0.519	rgb(223,118,119)	1.9916	None
Maf	Atp1a1	-0.92717	50.52	-5.2E-01	rgb(104,148,237)	1.9916	None
Maf	Flot1	0.92717	50.52	0.518	rgb(223,118,119)	1.9916	None
Maf	Hist1h1e	0.92717	50.52	0.523	rgb(223,117,118)	1.9916	None
Maf	Maged2	0.92717	50.52	0.525	rgb(223,117,118)	1.9916	None
Maf	Plxna1	-0.92717	50.52	-5.2E-01	rgb(105,149,237)	1.9916	None
Maf	Sell	0.92717	50.52	0.517	rgb(223,118,119)	1.9916	None
Nfe2l2	Fam168b	0.92717	50.52	0.516	rgb(223,118,119)	1.9916	None
Nfe2l2	Lst1	-0.92717	50.52	-5.2E-01	rgb(104,148,237)	1.9916	None
Nfe2l2	Psd	0.92717	50.52	0.518	rgb(223,118,119)	1.9916	None
Nfe2l2	Sqstm1	-0.92717	50.52	-5.2E-01	rgb(104,148,237)	1.9916	None
Nfe2l2	Vdac1	0.92717	50.52	0.516	rgb(223,118,120)	1.9916	None
Nfe2l2	Wdr81	0.92717	50.52	0.52	rgb(223,118,119)	1.9916	None
Rorc	Edem1	0.92717	50.52	0.518	rgb(223,118,119)	1.9916	None
Rorc	Foxb1	-0.92717	50.52	-5.2E-01	rgb(104,149,237)	1.9916	None
Rorc	Lonp2	0.92717	50.52	0.521	rgb(223,117,118)	1.9916	None
Stat3	Adam9	0.92717	50.52	0.524	rgb(223,117,118)	1.9916	None
Stat3	Agpat3	0.92717	50.52	0.519	rgb(223,118,119)	1.9916	None
Stat3	Ccdc148	-0.92717	50.52	-5.2E-01	rgb(105,149,237)	1.9916	None
Stat3	Cyth4	0.92717	50.52	0.525	rgb(223,117,118)	1.9916	None
Stat3	Fth1	0.92717	50.52	0.519	rgb(223,118,119)	1.9916	None
Stat3	Plac8	0.92717	50.52	0.524	rgb(223,117,118)	1.9916	None
Stat3	Pltp	0.92717	50.52	0.523	rgb(223,117,118)	1.9916	None
Stat3	Prkca	-0.92717	50.52	-5.2E-01	rgb(104,148,237)	1.9916	None
Stat3	Sdc3	0.92717	50.52	0.52	rgb(223,118,119)	1.9916	None
Stat3	Tbkbp1	0.92717	50.52	0.522	rgb(223,117,118)	1.9916	None
Stat3	Wdr63	0.92717	50.52	0.519	rgb(223,118,119)	1.9916	None
Ahrr	Trappc10	0.92717	50.52	0.516	rgb(223,118,119)	1.9916	2,2
Atmin	Sbf2	0.92717	50.52	0.517	rgb(223,118,119)	1.9916	2,2
Bcl6	Il17re	0.92717	50.52	0.516	rgb(223,119,120)	1.9916	2,2
Cenpt	Ccr7	0.92717	50.52	0.521	rgb(223,118,119)	1.9916	2,2
Creb3l2	Gatsl2	0.92717	50.52	0.523	rgb(223,117,118)	1.9916	2,2
Cux1	Unc93b1	-0.92717	50.52	-5.2E-01	rgb(104,148,237)	1.9916	2,2
Gfi1	Rgmb	-0.92717	50.52	-5.2E-01	rgb(104,148,237)	1.9916	2,2
Insm1	Spin4	-0.92717	50.52	-5.2E-01	rgb(105,149,237)	1.9916	2,2
Jun	Furin	0.92717	50.52	0.522	rgb(223,117,118)	1.9916	2,2
Litaf	Tfpi	-0.92717	50.52	-5.2E-01	rgb(104,148,237)	1.9916	2,2
Mef2b	Mapk13	0.92717	50.52	0.525	rgb(223,117,118)	1.9916	2,2
Msc	Penk	0.92717	50.52	0.521	rgb(223,118,119)	1.9916	2,2
Nfatc4	Gpr153	0.92717	50.52	0.523	rgb(223,117,118)	1.9916	2,2
Nkx1-2	Pappa2	0.92717	50.52	0.518	rgb(223,118,119)	1.9916	2,2
Npas4	Riok3	-0.92717	50.52	-5.2E-01	rgb(103,148,237)	1.9916	2,2
Phf1	Psph	-0.92717	50.52	-5.2E-01	rgb(104,148,237)	1.9916	2,2
Prdm1	Tmprss6	0.92717	50.52	0.518	rgb(223,118,119)	1.9916	2,2
Prdm2	Bcor	0.92717	50.52	0.524	rgb(223,117,118)	1.9916	2,2
Rest	Uckl1os	0.92717	50.52	0.519	rgb(223,118,119)	1.9916	2,2
Rlf	Whamm	0.92717	50.52	0.519	rgb(223,118,119)	1.9916	2,2
Tfdp2	Oxct1	0.92717	50.52	0.518	rgb(223,118,119)	1.9916	2,2
Thap1	Slc12a8	0.92717	50.52	0.525	rgb(223,117,118)	1.9916	2,2
Twist1	Kctd15	0.92717	50.52	0.516	rgb(223,118,119)	1.9916	2,2
Zbtb11	Kctd1	-0.92717	50.52	-5.2E-01	rgb(104,148,237)	1.9916	2,2
Zbtb3	Usp35	0.92717	50.52	0.52	rgb(223,118,119)	1.9916	2,2
Zbtb32	Mbtd1	-0.92717	50.52	-5.2E-01	rgb(104,148,237)	1.9916	2,2
Zbtb32	P4ha2	0.92717	50.52	0.522	rgb(223,117,118)	1.9916	2,2
Zbtb4	Dctpp1	-0.92717	50.52	-5.2E-01	rgb(103,148,237)	1.9916	2,2
Zfp280c	Hspa2	-0.92717	50.52	-5.2E-01	rgb(104,148,237)	1.9916	2,2
Zfp367	Cenpm	0.92717	50.52	0.52	rgb(223,118,119)	1.9916	2,2
Zfp386	Spry1	-0.92717	50.52	-5.2E-01	rgb(104,148,237)	1.9916	2,2
Zfp467	Galm	0.92717	50.52	0.517	rgb(223,118,119)	1.9916	2,2
Zfp473	D830046C22Rik	0.92717	50.52	0.523	rgb(223,117,118)	1.9916	2,2
Zfp473	Stra6	0.92717	50.52	0.517	rgb(223,118,119)	1.9916	2,2
Zfp703	Apbb1ip	0.92717	50.52	0.52	rgb(223,118,119)	1.9916	2,2
Zfp750	Pik3r3	0.92717	50.52	0.516	rgb(223,118,119)	1.9916	2,2
Zfp945	Zfp608	0.92717	50.52	0.516	rgb(223,118,120)	1.9916	2,2
Batf	Icam1	-0.9254	50.51	-5.1E-01	rgb(107,150,236)	1.9914	None
Batf	Nrbp2	0.9254	50.51	0.512	rgb(223,119,120)	1.9914	None
Batf	Prodh	-0.9254	50.51	-5.1E-01	rgb(107,150,236)	1.9914	None
Etv6	2310022B05Rik	-0.9254	50.51	-5.1E-01	rgb(105,149,237)	1.9914	2,2
Etv6	Adrb2	0.9254	50.51	0.509	rgb(223,120,121)	1.9914	None
Etv6	Cyp2s1	-0.9254	50.51	-5.1E-01	rgb(107,150,236)	1.9914	2,2
Etv6	Dusp12	0.9254	50.51	0.512	rgb(223,119,120)	1.9914	2,2
Etv6	Hexim1	0.9254	50.51	0.509	rgb(223,120,121)	1.9914	None
Etv6	Kdelc1	0.9254	50.51	0.509	rgb(223,120,121)	1.9914	None
Etv6	Ppard	-0.9254	50.51	-5.1E-01	rgb(106,149,237)	1.9914	None
Fosl2	Chst12	0.9254	50.51	0.507	rgb(223,120,121)	1.9914	None
Hif1a	Atp4a	0.9254	50.51	0.509	rgb(223,120,121)	1.9914	None
Hif1a	Bnip3	0.9254	50.51	0.51	rgb(223,120,121)	1.9914	None
Hif1a	Fau	0.9254	50.51	0.506	rgb(223,120,121)	1.9914	None
Hif1a	Rgs11	0.9254	50.51	0.513	rgb(223,119,120)	1.9914	None
Hif1a	Tnk2	-0.9254	50.51	-5.1E-01	rgb(106,149,237)	1.9914	None
Irf4	Lama5	-0.9254	50.51	-5.1E-01	rgb(107,150,236)	1.9914	None
Irf4	Ms4a4c	0.9254	50.51	0.51	rgb(223,120,121)	1.9914	None
Irf4	P4hb	-0.9254	50.51	-5.1E-01	rgb(106,150,236)	1.9914	None
Irf4	Pyhin1	0.9254	50.51	0.514	rgb(223,119,120)	1.9914	None
Irf4	Ston1	0.9254	50.51	0.513	rgb(223,119,120)	1.9914	None
Irf4	Tet3	0.9254	50.51	0.511	rgb(223,119,120)	1.9914	None
Maf	Cd47	0.9254	50.51	0.506	rgb(223,120,121)	1.9914	None
Maf	Gnb5	0.9254	50.51	0.509	rgb(223,120,121)	1.9914	None
Maf	Lyrm1	0.9254	50.51	0.514	rgb(223,119,120)	1.9914	None
Maf	Nupr1	0.9254	50.51	0.507	rgb(223,120,121)	1.9914	None
Maf	Ppm1k	0.9254	50.51	0.509	rgb(223,120,121)	1.9914	None
Maf	Psd	-0.9254	50.51	-5.1E-01	rgb(106,150,236)	1.9914	None
Nfe2l2	Kdm6b	0.9254	50.51	0.515	rgb(223,119,120)	1.9914	None
Nfe2l2	Tspan5	0.9254	50.51	0.512	rgb(223,119,120)	1.9914	None
Stat3	Dpy19l3	0.9254	50.51	0.507	rgb(223,120,121)	1.9914	None
Stat3	Enpp1	0.9254	50.51	0.513	rgb(223,119,120)	1.9914	None
Stat3	Mapk11	0.9254	50.51	0.514	rgb(223,119,120)	1.9914	None
Stat3	S1pr1	0.9254	50.51	0.505	rgb(223,120,121)	1.9914	None
Stat3	Tnfrsf8	0.9254	50.51	0.515	rgb(223,119,120)	1.9914	None
Stat3	Ust	0.9254	50.51	0.514	rgb(223,119,120)	1.9914	2,2
Ankzf1	3110057O12Rik	0.9254	50.51	0.508	rgb(223,120,121)	1.9914	2,2
Atf5	Plcg1	-0.9254	50.51	-5.1E-01	rgb(106,149,236)	1.9914	2,2
Atf6	P2ry2	0.9254	50.51	0.509	rgb(223,120,121)	1.9914	2,2
Bcl11b	Mllt6	0.9254	50.51	0.508	rgb(223,120,121)	1.9914	2,2
Bcl6	Itgb1	-0.9254	50.51	-5.1E-01	rgb(106,149,236)	1.9914	2,2
Bhlhe41	Tef	0.9254	50.51	0.506	rgb(223,120,121)	1.9914	2,2
Cebpg	Pycr1	0.9254	50.51	0.514	rgb(223,119,120)	1.9914	2,2
Creb3l2	Nfat5	0.9254	50.51	0.514	rgb(223,119,120)	1.9914	2,2
Egr1	Dusp2	0.9254	50.51	0.514	rgb(223,119,120)	1.9914	2,2
Epas1	Gbp5	-0.9254	50.51	-5.1E-01	rgb(107,150,236)	1.9914	2,2
Erg	Appl2	-0.9254	50.51	-5.1E-01	rgb(105,149,237)	1.9914	2,2
Etv4	Mboat7	0.9254	50.51	0.506	rgb(223,120,121)	1.9914	2,2
Foxf2	Tmem173	0.9254	50.51	0.509	rgb(223,120,121)	1.9914	2,2
Gata1	Itih5	0.9254	50.51	0.51	rgb(223,120,121)	1.9914	2,2
Glis1	Vwa5a	-0.9254	50.51	-5.1E-01	rgb(107,150,236)	1.9914	2,2
Hlx	Olfm1	0.9254	50.51	0.515	rgb(223,119,120)	1.9914	2,2
Hsf1	Rwdd2a	-0.9254	50.51	-5.1E-01	rgb(107,150,236)	1.9914	2,2
Ikzf2	Gm4858	0.9254	50.51	0.513	rgb(223,119,120)	1.9914	2,2
Ikzf2	Itih5	0.9254	50.51	0.51	rgb(223,120,121)	1.9914	2,2
Ikzf2	Trib1	0.9254	50.51	0.511	rgb(223,119,120)	1.9914	2,2
Irf7	Cxcl10	0.9254	50.51	0.508	rgb(223,120,121)	1.9914	2,2
Jun	1600014C10Rik	0.9254	50.51	0.511	rgb(223,119,120)	1.9914	2,2
Klf4	Sh3bp1	-0.9254	50.51	-5.1E-01	rgb(107,150,236)	1.9914	2,2
Lef1	Tgfbr3	0.9254	50.51	0.505	rgb(223,120,121)	1.9914	2,2
Mxd3	Acot11	0.9254	50.51	0.508	rgb(223,120,121)	1.9914	2,2
Mybl1	Sqstm1	-0.9254	50.51	-5.1E-01	rgb(106,149,237)	1.9914	2,2
Nfkb2	Kif13b	0.9254	50.51	0.507	rgb(223,120,121)	1.9914	2,2
Nfkb2	Tspan3	0.9254	50.51	0.507	rgb(223,120,121)	1.9914	2,2
Nr4a2	Trim36	0.9254	50.51	0.51	rgb(223,120,121)	1.9914	2,2
Patz1	Btbd11	0.9254	50.51	0.514	rgb(223,119,120)	1.9914	2,2
Phf20	Zdhhc18	0.9254	50.51	0.512	rgb(223,119,120)	1.9914	2,2
Plagl1	S1pr2	-0.9254	50.51	-5.1E-01	rgb(106,149,236)	1.9914	2,2
Pou2af1	Rnf19b	-0.9254	50.51	-5.1E-01	rgb(106,149,236)	1.9914	2,2
Pou2af1	Vav2	-0.9254	50.51	-5.1E-01	rgb(107,150,236)	1.9914	2,2
Pparg	Cacna1c	0.9254	50.51	0.509	rgb(223,120,121)	1.9914	2,2
Rbpj	Tmem154	-0.9254	50.51	-5.1E-01	rgb(106,150,236)	1.9914	2,2
Rest	Bcl11b	0.9254	50.51	0.507	rgb(223,120,121)	1.9914	2,2
Rest	Dhcr7	-0.9254	50.51	-5.1E-01	rgb(106,149,236)	1.9914	2,2
Scrt1	4932438H23Rik	0.9254	50.51	0.51	rgb(223,120,121)	1.9914	2,2
Smad3	Malt1	0.9254	50.51	0.507	rgb(223,120,121)	1.9914	2,2
Stat2	Parp9	0.9254	50.51	0.507	rgb(223,120,121)	1.9914	2,2
Tead1	Faim3	0.9254	50.51	0.512	rgb(223,119,120)	1.9914	2,2
Twist1	Ces2c	0.9254	50.51	0.511	rgb(223,119,120)	1.9914	2,2
Vax2	Myo1f	0.9254	50.51	0.513	rgb(223,119,120)	1.9914	2,2
Whsc1	Smpd4	0.9254	50.51	0.51	rgb(223,120,121)	1.9914	2,2
Zbtb17	Fam57a	-0.9254	50.51	-5.1E-01	rgb(107,150,236)	1.9914	2,2
Zbtb7c	Mylk	0.9254	50.51	0.508	rgb(223,120,121)	1.9914	2,2
Zeb2	Serpine1	0.9254	50.51	0.513	rgb(223,119,120)	1.9914	2,2
Zeb2	Sntb1	-0.9254	50.51	-5.1E-01	rgb(106,149,236)	1.9914	2,2
Zfp120	Parp16	0.9254	50.51	0.511	rgb(223,119,120)	1.9914	2,2
Zfp277	Exosc8	0.9254	50.51	0.506	rgb(223,120,121)	1.9914	2,2
Zfp277	Fgd6	-0.9254	50.51	-5.1E-01	rgb(107,150,236)	1.9914	2,2
Zfp28	Traf6	0.9254	50.51	0.509	rgb(223,120,121)	1.9914	2,2
Zfp365	4930429B21Rik	0.9254	50.51	0.51	rgb(223,120,121)	1.9914	2,2
Zfp385a	Tnfrsf10b	0.9254	50.51	0.512	rgb(223,119,120)	1.9914	2,2
Zfp429	Kcnf1	-0.9254	50.51	-5.1E-01	rgb(106,149,237)	1.9914	2,2
Zfp429	Trim12a	0.9254	50.51	0.508	rgb(223,120,121)	1.9914	2,2
Zfp467	Acsbg1	-0.9254	50.51	-5.1E-01	rgb(107,150,236)	1.9914	2,2
Zfp523	Fyco1	0.9254	50.51	0.51	rgb(223,120,121)	1.9914	2,2
Zfp524	Xpnpep1	-0.9254	50.51	-5.1E-01	rgb(107,150,236)	1.9914	2,2
Zfp629	Ikzf3	0.9254	50.51	0.512	rgb(223,119,120)	1.9914	2,2
Zfp629	Ttbk2	0.9254	50.51	0.507	rgb(223,120,121)	1.9914	2,2
Zfp64	Ets2	0.9254	50.51	0.51	rgb(223,120,121)	1.9914	2,2
Zfp750	Exoc4	0.9254	50.51	0.51	rgb(223,120,121)	1.9914	2,2
Batf	Ing2	0.92362	50.5	0.501	rgb(223,121,122)	1.9912	None
Batf	Prkd3	0.92362	50.5	0.505	rgb(223,121,122)	1.9912	None
Etv6	Arl4d	0.92362	50.5	0.498	rgb(222,122,123)	1.9912	None
Etv6	C2cd3	-0.92362	50.5	-5.0E-01	rgb(108,151,236)	1.9912	None
Etv6	Jak3	-0.92362	50.5	-5.0E-01	rgb(108,151,236)	1.9912	None
Etv6	Rps14	0.92362	50.5	0.503	rgb(223,121,122)	1.9912	None
Etv6	Tsr2	0.92362	50.5	0.505	rgb(223,121,122)	1.9912	None
Etv6	Uqcrq	0.92362	50.5	0.495	rgb(222,122,123)	1.9912	None
Fosl2	Atcay	0.92362	50.5	0.504	rgb(223,121,122)	1.9912	None
Fosl2	Kctd21	0.92362	50.5	0.505	rgb(223,121,122)	1.9912	None
Fosl2	Slc12a8	0.92362	50.5	0.497	rgb(222,122,123)	1.9912	None
Hif1a	Ccdc134	0.92362	50.5	0.495	rgb(222,122,123)	1.9912	None
Hif1a	Dctpp1	0.92362	50.5	0.503	rgb(223,121,122)	1.9912	None
Hif1a	Efemp2	0.92362	50.5	0.502	rgb(223,121,122)	1.9912	None
Hif1a	Foxj1	0.92362	50.5	0.497	rgb(222,122,123)	1.9912	None
Hif1a	Hmgcl	0.92362	50.5	0.499	rgb(222,122,123)	1.9912	None
Hif1a	Hmox1	0.92362	50.5	0.495	rgb(222,122,123)	1.9912	None
Hif1a	Nags	0.92362	50.5	0.505	rgb(223,121,122)	1.9912	None
Hif1a	Nrn1	0.92362	50.5	0.504	rgb(223,121,122)	1.9912	None
Hif1a	Papss1	0.92362	50.5	0.503	rgb(223,121,122)	1.9912	None
Hif1a	Rasa4	0.92362	50.5	0.503	rgb(223,121,122)	1.9912	None
Hif1a	Tnnc1	0.92362	50.5	0.498	rgb(222,122,123)	1.9912	None
Hif1a	Vegfa	0.92362	50.5	0.5	rgb(223,121,122)	1.9912	None
Irf4	Epc1	0.92362	50.5	0.504	rgb(223,121,122)	1.9912	None
Irf4	Fam81a	0.92362	50.5	0.498	rgb(222,122,123)	1.9912	None
Irf4	Fau	0.92362	50.5	0.504	rgb(223,121,122)	1.9912	None
Irf4	Impg2	-0.92362	50.5	-5.0E-01	rgb(109,152,236)	1.9912	None
Irf4	Klf13	0.92362	50.5	0.497	rgb(222,122,123)	1.9912	None
Irf4	Slc35d1	0.92362	50.5	0.505	rgb(223,121,122)	1.9912	None
Maf	Bend6	0.92362	50.5	0.499	rgb(222,122,123)	1.9912	None
Maf	Hist3h2bb-ps	0.92362	50.5	0.503	rgb(223,121,122)	1.9912	None
Maf	Tg	0.92362	50.5	0.504	rgb(223,121,122)	1.9912	None
Maf	Ttc39c	0.92362	50.5	0.504	rgb(223,121,122)	1.9912	None
Maf	Zcchc24	0.92362	50.5	0.496	rgb(222,122,123)	1.9912	None
Nfe2l2	Ccnd3	0.92362	50.5	0.503	rgb(223,121,122)	1.9912	None
Nfe2l2	Ccng1	-0.92362	50.5	-5.0E-01	rgb(109,151,236)	1.9912	None
Nfe2l2	Cyfip2	0.92362	50.5	0.501	rgb(223,121,122)	1.9912	None
Nfe2l2	Gbp8	-0.92362	50.5	-5.0E-01	rgb(108,151,236)	1.9912	None
Nfe2l2	Rps6ka3	0.92362	50.5	0.5	rgb(223,121,122)	1.9912	None
Rorc	2310007L24Rik	0.92362	50.5	0.505	rgb(223,121,122)	1.9912	2,2
Rorc	Kcnip2	0.92362	50.5	0.498	rgb(222,122,123)	1.9912	None
Stat3	Ankrd55	0.92362	50.5	0.498	rgb(222,122,123)	1.9912	None
Stat3	Capg	0.92362	50.5	0.499	rgb(222,122,123)	1.9912	None
Stat3	Dram2	0.92362	50.5	0.501	rgb(223,121,122)	1.9912	None
Stat3	Fam53b	-0.92362	50.5	-5.0E-01	rgb(108,150,236)	1.9912	None
Stat3	Gab2	0.92362	50.5	0.496	rgb(222,122,123)	1.9912	None
Stat3	Gfra1	0.92362	50.5	0.498	rgb(222,122,123)	1.9912	None
Stat3	Lrfn1	0.92362	50.5	0.499	rgb(222,122,123)	1.9912	None
Stat3	Pip5kl1	0.92362	50.5	0.502	rgb(223,121,122)	1.9912	None
Stat3	Satb1	0.92362	50.5	0.496	rgb(222,122,123)	1.9912	None
Stat3	Sbno2	0.92362	50.5	0.502	rgb(223,121,122)	1.9912	2,2
Stat3	Stoml1	0.92362	50.5	0.503	rgb(223,121,122)	1.9912	None
AW146154	Tnfsf8	0.92362	50.5	0.502	rgb(223,121,122)	1.9912	2,2
Ahctf1	Larp4b	0.92362	50.5	0.499	rgb(222,122,123)	1.9912	2,2
Ahdc1	Fam102a	0.92362	50.5	0.504	rgb(223,121,122)	1.9912	2,2
Akna	Arhgef6	0.92362	50.5	0.504	rgb(223,121,122)	1.9912	2,2
Atf3	Batf3	0.92362	50.5	0.5	rgb(222,122,123)	1.9912	2,2
Atmin	5830416P10Rik	0.92362	50.5	0.499	rgb(222,122,123)	1.9912	2,2
Atmin	B4galnt1	0.92362	50.5	0.504	rgb(223,121,122)	1.9912	2,2
Atmin	Scyl2	0.92362	50.5	0.503	rgb(223,121,122)	1.9912	2,2
Bach1	Zdhhc2	-0.92362	50.5	-5.0E-01	rgb(109,151,236)	1.9912	2,2
Bhlhe40	St3gal1	0.92362	50.5	0.497	rgb(222,122,123)	1.9912	2,2
Cebpg	Gpt2	0.92362	50.5	0.501	rgb(223,121,122)	1.9912	2,2
Creb1	Sash3	-0.92362	50.5	-5.0E-01	rgb(109,151,236)	1.9912	2,2
Drap1	Pknox1	-0.92362	50.5	-5.0E-01	rgb(108,151,236)	1.9912	2,2
Elk3	Apbb1ip	0.92362	50.5	0.496	rgb(222,122,123)	1.9912	2,2
Elk3	Bdh2	0.92362	50.5	0.497	rgb(222,122,123)	1.9912	2,2
Epas1	Mllt3	0.92362	50.5	0.5	rgb(222,122,123)	1.9912	2,2
Etv5	F2rl2	0.92362	50.5	0.504	rgb(223,121,122)	1.9912	2,2
Fli1	Phldb1	-0.92362	50.5	-5.0E-01	rgb(108,150,236)	1.9912	2,2
Foxf2	Nhs	0.92362	50.5	0.5	rgb(222,122,123)	1.9912	2,2
Foxs1	Vax2	0.92362	50.5	0.499	rgb(222,122,123)	1.9912	2,2
Gata3	Il13	0.92362	50.5	0.504	rgb(223,121,122)	1.9912	2,2
Gata3	Ticam2	0.92362	50.5	0.503	rgb(223,121,122)	1.9912	2,2
Gm14420	Gm2011	0.92362	50.5	0.504	rgb(223,121,122)	1.9912	2,2
Hmgb3	Pla2g4f	0.92362	50.5	0.501	rgb(223,121,122)	1.9912	2,2
Ikzf2	Gm14446	0.92362	50.5	0.498	rgb(222,122,123)	1.9912	2,2
Irf1	Gm4841	0.92362	50.5	0.498	rgb(222,122,123)	1.9912	2,2
Irf1	Il15ra	0.92362	50.5	0.497	rgb(222,122,123)	1.9912	2,2
Irf5	St14	0.92362	50.5	0.495	rgb(222,122,123)	1.9912	2,2
Jun	Ninj1	0.92362	50.5	0.501	rgb(223,121,122)	1.9912	2,2
Jun	Pcyt1b	-0.92362	50.5	-5.0E-01	rgb(109,151,236)	1.9912	2,2
Jund	Cebpb	0.92362	50.5	0.504	rgb(223,121,122)	1.9912	2,2
Kdm2b	Nek6	-0.92362	50.5	-5.0E-01	rgb(108,151,236)	1.9912	2,2
Klf2	Kcna3	-0.92362	50.5	-5.0E-01	rgb(108,151,236)	1.9912	2,2
Klf6	Chst3	-0.92362	50.5	-5.0E-01	rgb(109,151,236)	1.9912	2,2
Lcorl	Cmtm4	0.92362	50.5	0.501	rgb(223,121,122)	1.9912	2,2
Lef1	Hvcn1	0.92362	50.5	0.497	rgb(222,122,123)	1.9912	2,2
Maff	Csrnp1	0.92362	50.5	0.495	rgb(222,122,123)	1.9912	2,2
Msc	Adam8	0.92362	50.5	0.502	rgb(223,121,122)	1.9912	2,2
Myb	Ehd3	0.92362	50.5	0.497	rgb(222,122,123)	1.9912	2,2
Ncoa3	Atp11a	0.92362	50.5	0.504	rgb(223,121,122)	1.9912	2,2
Ncoa3	Id3	-0.92362	50.5	-5.0E-01	rgb(108,151,236)	1.9912	2,2
Nr4a1	Gpr157	0.92362	50.5	0.496	rgb(222,122,123)	1.9912	2,2
Nr4a1	Pde4d	0.92362	50.5	0.501	rgb(223,121,122)	1.9912	2,2
Nr4a2	Nox1	0.92362	50.5	0.498	rgb(222,122,123)	1.9912	2,2
Nr4a2	Tapbpl	0.92362	50.5	0.499	rgb(222,122,123)	1.9912	2,2
Patz1	Reps1	0.92362	50.5	0.495	rgb(222,122,123)	1.9912	2,2
Plagl1	Eml1	0.92362	50.5	0.496	rgb(222,122,123)	1.9912	2,2
Plagl1	Tmc6	-0.92362	50.5	-5.0E-01	rgb(108,150,236)	1.9912	2,2
Pou2f2	Klri2	-0.92362	50.5	-5.0E-01	rgb(108,151,236)	1.9912	2,2
Prrx1	Thbd	0.92362	50.5	0.503	rgb(223,121,122)	1.9912	2,2
Relb	Higd1a	-0.92362	50.5	-5.0E-01	rgb(109,152,236)	1.9912	2,2
Rlf	Narf	0.92362	50.5	0.501	rgb(223,121,122)	1.9912	2,2
Rxra	Ptpn11	0.92362	50.5	0.496	rgb(222,122,123)	1.9912	2,2
Satb1	Gnpda1	0.92362	50.5	0.499	rgb(222,122,123)	1.9912	2,2
Sp6	Rassf4	0.92362	50.5	0.5	rgb(222,122,123)	1.9912	2,2
Tcf4	Socs2	0.92362	50.5	0.497	rgb(222,122,123)	1.9912	2,2
Tigd2	Utf1	-0.92362	50.5	-5.0E-01	rgb(108,151,236)	1.9912	2,2
Trps1	Ppfibp1	0.92362	50.5	0.496	rgb(222,122,123)	1.9912	2,2
Tulp3	Tbc1d14	0.92362	50.5	0.504	rgb(223,121,122)	1.9912	2,2
Twist1	Cxcl2	0.92362	50.5	0.496	rgb(222,122,123)	1.9912	2,2
Zeb2	Asb2	0.92362	50.5	0.503	rgb(223,121,122)	1.9912	2,2
Zfp277	Bicd1	-0.92362	50.5	-5.0E-01	rgb(109,151,236)	1.9912	2,2
Zfp280b	Avpr1a	0.92362	50.5	0.501	rgb(223,121,122)	1.9912	2,2
Zfp280b	Npas2	0.92362	50.5	0.501	rgb(223,121,122)	1.9912	2,2
Zfp296	Helb	-0.92362	50.5	-5.0E-01	rgb(109,151,236)	1.9912	2,2
Zfp365	Dcxr	0.92362	50.5	0.501	rgb(223,121,122)	1.9912	2,2
Zfp385a	1700007K13Rik	0.92362	50.5	0.503	rgb(223,121,122)	1.9912	2,2
Zfp385a	Acot1	0.92362	50.5	0.502	rgb(223,121,122)	1.9912	2,2
Zfp385a	Gtse1	0.92362	50.5	0.495	rgb(222,122,123)	1.9912	2,2
Zfp444	Snapc1	-0.92362	50.5	-5.0E-01	rgb(109,151,236)	1.9912	2,2
Zfp473	Flot2	0.92362	50.5	0.499	rgb(222,122,123)	1.9912	2,2
Zfp473	Pex19	-0.92362	50.5	-5.0E-01	rgb(109,151,236)	1.9912	2,2
Zfp511	Galk1	-0.92362	50.5	-5.0E-01	rgb(109,151,236)	1.9912	2,2
Zfp524	Faim3	0.92362	50.5	0.503	rgb(223,121,122)	1.9912	2,2
Zfp667	Vps37d	0.92362	50.5	0.5	rgb(222,122,123)	1.9912	2,2
Zfp777	Cnnm3	0.92362	50.5	0.499	rgb(222,122,123)	1.9912	2,2
Zfp870	1700030K09Rik	0.92362	50.5	0.504	rgb(223,121,122)	1.9912	2,2
Zscan22	Mmachc	0.92362	50.5	0.5	rgb(223,121,122)	1.9912	2,2
Batf	Abcb1a	0.92185	50.49	0.485	rgb(222,124,125)	1.991	None
Batf	Lpp	0.92185	50.49	0.494	rgb(222,123,124)	1.991	None
Batf	Nckap1	0.92185	50.49	0.485	rgb(222,124,125)	1.991	None
Batf	Twsg1	0.92185	50.49	0.493	rgb(222,123,124)	1.991	None
Etv6	Ocln	0.92185	50.49	0.487	rgb(222,124,125)	1.991	None
Etv6	Rab27a	0.92185	50.49	0.485	rgb(222,124,125)	1.991	None
Fosl2	Abhd4	0.92185	50.49	0.494	rgb(222,123,124)	1.991	None
Fosl2	Aldoc	0.92185	50.49	0.494	rgb(222,123,124)	1.991	None
Fosl2	C3	0.92185	50.49	0.49	rgb(222,123,124)	1.991	None
Fosl2	Cav2	0.92185	50.49	0.49	rgb(222,123,124)	1.991	None
Fosl2	Grn	0.92185	50.49	0.49	rgb(222,123,124)	1.991	None
Fosl2	Nudt18	0.92185	50.49	0.493	rgb(222,123,124)	1.991	None
Fosl2	Thbs3	0.92185	50.49	0.494	rgb(222,123,124)	1.991	None
Hif1a	F3	0.92185	50.49	0.492	rgb(222,123,124)	1.991	None
Hif1a	Gstt1	0.92185	50.49	0.492	rgb(222,123,124)	1.991	None
Hif1a	Pgm2	0.92185	50.49	0.487	rgb(222,124,125)	1.991	2,2
Hif1a	Wipf1	0.92185	50.49	0.494	rgb(222,123,124)	1.991	None
Irf4	Arsb	0.92185	50.49	0.494	rgb(222,123,124)	1.991	None
Irf4	Dpep2	-0.92185	50.49	-4.9E-01	rgb(110,152,236)	1.991	None
Irf4	Gabrr2	0.92185	50.49	0.487	rgb(222,124,125)	1.991	None
Irf4	Psme1	0.92185	50.49	0.488	rgb(222,124,125)	1.991	None
Irf4	Rnf19b	-0.92185	50.49	-4.9E-01	rgb(111,153,236)	1.991	None
Irf4	Sox4	0.92185	50.49	0.493	rgb(222,123,124)	1.991	None
Maf	Ablim2	0.92185	50.49	0.493	rgb(222,123,124)	1.991	None
Maf	Anxa4	0.92185	50.49	0.493	rgb(222,123,124)	1.991	None
Maf	Ehbp1l1	0.92185	50.49	0.493	rgb(222,123,124)	1.991	None
Maf	Hist1h1a	0.92185	50.49	0.486	rgb(222,124,125)	1.991	None
Maf	Polr3b	-0.92185	50.49	-4.9E-01	rgb(110,152,236)	1.991	None
Maf	Slain1	0.92185	50.49	0.486	rgb(222,124,125)	1.991	None
Maf	Slc48a1	0.92185	50.49	0.491	rgb(222,123,124)	1.991	None
Maf	Sytl1	0.92185	50.49	0.487	rgb(222,124,125)	1.991	None
Maf	Tspan13	0.92185	50.49	0.491	rgb(222,123,124)	1.991	None
Maf	Vgll4	0.92185	50.49	0.494	rgb(222,123,124)	1.991	None
Rorc	Paqr8	0.92185	50.49	0.49	rgb(222,123,124)	1.991	2,2
Rorc	Rapgef3	0.92185	50.49	0.49	rgb(222,123,124)	1.991	None
Rorc	Scn1b	0.92185	50.49	0.494	rgb(222,123,124)	1.991	None
Rorc	Vdr	0.92185	50.49	0.488	rgb(222,124,125)	1.991	None
Stat3	Acvrl1	0.92185	50.49	0.491	rgb(222,123,124)	1.991	None
Stat3	Bbs12	0.92185	50.49	0.492	rgb(222,123,124)	1.991	None
Stat3	Fam49b	0.92185	50.49	0.49	rgb(222,123,124)	1.991	None
Stat3	Gap43	0.92185	50.49	0.488	rgb(222,124,125)	1.991	None
Stat3	Lonp2	0.92185	50.49	0.493	rgb(222,123,124)	1.991	None
Stat3	Rps6ka3	0.92185	50.49	0.488	rgb(222,124,125)	1.991	None
2810021J22Rik	Mx2	0.92185	50.49	0.489	rgb(222,124,125)	1.991	2,2
Ahrr	Myo1f	0.92185	50.49	0.494	rgb(222,123,124)	1.991	2,2
Ahrr	Ormdl1	-0.92185	50.49	-4.9E-01	rgb(111,153,236)	1.991	2,2
Atmin	Ski	-0.92185	50.49	-4.9E-01	rgb(110,152,236)	1.991	2,2
Atmin	Slc29a3	0.92185	50.49	0.494	rgb(222,123,124)	1.991	2,2
Cbx2	Ctnnal1	0.92185	50.49	0.492	rgb(222,123,124)	1.991	2,2
Cebpg	Fkrp	-0.92185	50.49	-4.9E-01	rgb(111,153,236)	1.991	2,2
Cux1	Tg	-0.92185	50.49	-4.9E-01	rgb(111,152,236)	1.991	2,2
Dach2	Slc44a5	0.92185	50.49	0.486	rgb(222,124,125)	1.991	2,2
Dbp	Kif5c	-0.92185	50.49	-4.9E-01	rgb(110,152,236)	1.991	2,2
Ddit3	Sars	0.92185	50.49	0.491	rgb(222,123,124)	1.991	2,2
Egr2	Qser1	-0.92185	50.49	-4.9E-01	rgb(112,153,235)	1.991	2,2
Elf1	Itga4	0.92185	50.49	0.486	rgb(222,124,125)	1.991	2,2
Elk3	Il7r	-0.92185	50.49	-4.9E-01	rgb(112,153,235)	1.991	2,2
Etv4	Pdgfrb	0.92185	50.49	0.492	rgb(222,123,124)	1.991	2,2
Foxf2	Myo3b	0.92185	50.49	0.492	rgb(222,123,124)	1.991	2,2
Foxo3	Rreb1	0.92185	50.49	0.489	rgb(222,124,125)	1.991	2,2
Gli3	Nhs	0.92185	50.49	0.488	rgb(222,124,125)	1.991	2,2
Glis2	Cercam	0.92185	50.49	0.493	rgb(222,123,124)	1.991	2,2
Gzf1	BC026585	0.92185	50.49	0.486	rgb(222,124,125)	1.991	2,2
Hif3a	Myh10	0.92185	50.49	0.49	rgb(222,123,124)	1.991	2,2
Ikzf2	Gja1	-0.92185	50.49	-4.9E-01	rgb(111,153,235)	1.991	2,2
Irf5	Ccng2	0.92185	50.49	0.492	rgb(222,123,124)	1.991	2,2
Irf7	Pyhin1	0.92185	50.49	0.486	rgb(222,124,125)	1.991	2,2
Irf8	Cxcr5	0.92185	50.49	0.486	rgb(222,124,125)	1.991	2,2
Irf8	Tbx21	0.92185	50.49	0.49	rgb(222,123,124)	1.991	2,2
Kdm2b	Adora2a	0.92185	50.49	0.492	rgb(222,123,124)	1.991	2,2
Kdm2b	Mxd1	-0.92185	50.49	-4.9E-01	rgb(111,153,236)	1.991	2,2
Kdm2b	Tapbpl	0.92185	50.49	0.489	rgb(222,124,125)	1.991	2,2
Kdm5b	Utrn	0.92185	50.49	0.486	rgb(222,124,125)	1.991	2,2
Klf6	Cd5l	0.92185	50.49	0.488	rgb(222,124,125)	1.991	2,2
Litaf	Inpp1	0.92185	50.49	0.485	rgb(222,124,125)	1.991	2,2
Mxd1	Dst	0.92185	50.49	0.487	rgb(222,124,125)	1.991	2,2
Mxi1	H2-Ab1	0.92185	50.49	0.491	rgb(222,123,124)	1.991	2,2
Mxi1	Urb1	-0.92185	50.49	-4.9E-01	rgb(111,152,236)	1.991	2,2
Nfatc4	Fbxo2	0.92185	50.49	0.485	rgb(222,124,125)	1.991	2,2
Nfatc4	Slc22a2	0.92185	50.49	0.495	rgb(222,123,124)	1.991	2,2
Nfkb2	Csf2	0.92185	50.49	0.49	rgb(222,123,124)	1.991	2,2
Npas2	Mtss1	0.92185	50.49	0.494	rgb(222,123,124)	1.991	2,2
Npas2	Zfp280b	0.92185	50.49	0.491	rgb(222,123,124)	1.991	2,2
Nr2f6	Wrnip1	0.92185	50.49	0.494	rgb(222,123,124)	1.991	2,2
Nr4a2	Bcl2a1d	0.92185	50.49	0.49	rgb(222,123,124)	1.991	2,2
Nr4a2	Kcnk10	0.92185	50.49	0.489	rgb(222,124,125)	1.991	2,2
Nr4a2	Nr4a1	0.92185	50.49	0.494	rgb(222,123,124)	1.991	2,2
Nr4a2	Stat4	0.92185	50.49	0.49	rgb(222,123,124)	1.991	2,2
Phf1	Tnfrsf1a	0.92185	50.49	0.49	rgb(222,123,124)	1.991	2,2
Pou3f1	Zfp651	0.92185	50.49	0.489	rgb(222,124,125)	1.991	2,2
Prrx1	Ccdc80	0.92185	50.49	0.49	rgb(222,123,124)	1.991	2,2
Rbpj	Srpk2	-0.92185	50.49	-4.9E-01	rgb(111,152,236)	1.991	2,2
Rfx2	Lrmp	-0.92185	50.49	-4.9E-01	rgb(110,152,236)	1.991	2,2
Rxra	Fgf2	0.92185	50.49	0.491	rgb(222,123,124)	1.991	2,2
Scrt1	Arhgef10	0.92185	50.49	0.491	rgb(222,123,124)	1.991	2,2
Setdb2	Kcnj8	-0.92185	50.49	-4.9E-01	rgb(111,153,235)	1.991	2,2
Six5	Pcsk9	0.92185	50.49	0.489	rgb(222,124,124)	1.991	2,2
Ski	Stab1	0.92185	50.49	0.493	rgb(222,123,124)	1.991	2,2
Skil	Tgfbr1	0.92185	50.49	0.488	rgb(222,124,125)	1.991	2,2
Snai3	Crtam	0.92185	50.49	0.489	rgb(222,124,125)	1.991	2,2
Spib	Ly96	0.92185	50.49	0.485	rgb(222,124,125)	1.991	2,2
Spib	Oas1c	0.92185	50.49	0.486	rgb(222,124,125)	1.991	2,2
Tcf3	Foxp4	0.92185	50.49	0.495	rgb(222,123,124)	1.991	2,2
Tead1	Mctp2	-0.92185	50.49	-4.9E-01	rgb(110,152,236)	1.991	2,2
Tead1	Sh3bp4	0.92185	50.49	0.494	rgb(222,123,124)	1.991	2,2
Thap1	Dffb	0.92185	50.49	0.488	rgb(222,124,125)	1.991	2,2
Thra	Galnt12	0.92185	50.49	0.49	rgb(222,123,124)	1.991	2,2
Twist1	Cd180	0.92185	50.49	0.49	rgb(222,123,124)	1.991	2,2
Vax2	Atp6v1b1	0.92185	50.49	0.494	rgb(222,123,124)	1.991	2,2
Vax2	Ppp1r14c	0.92185	50.49	0.49	rgb(222,123,124)	1.991	2,2
Zbed6	Cnot1	0.92185	50.49	0.491	rgb(222,123,124)	1.991	2,2
Zeb2	Emp1	-0.92185	50.49	-4.9E-01	rgb(111,153,235)	1.991	2,2
Zeb2	Ly6e	0.92185	50.49	0.491	rgb(222,123,124)	1.991	2,2
Zeb2	Srgap3	0.92185	50.49	0.491	rgb(222,123,124)	1.991	2,2
Zfp2	Ccdc57	0.92185	50.49	0.49	rgb(222,123,124)	1.991	2,2
Zfp280b	Gnpda1	0.92185	50.49	0.486	rgb(222,124,125)	1.991	2,2
Zfp35	Dhrs4	0.92185	50.49	0.492	rgb(222,123,124)	1.991	2,2
Zfp354c	Acpp	0.92185	50.49	0.487	rgb(222,124,125)	1.991	2,2
Zfp429	Dixdc1	-0.92185	50.49	-4.9E-01	rgb(111,152,236)	1.991	2,2
Zfp429	Mtmr7	0.92185	50.49	0.494	rgb(222,123,124)	1.991	2,2
Zfp467	Chst15	0.92185	50.49	0.488	rgb(222,124,125)	1.991	2,2
Zfp516	Plag1	0.92185	50.49	0.49	rgb(222,123,124)	1.991	2,2
Zfp536	Tekt2	0.92185	50.49	0.485	rgb(222,124,125)	1.991	2,2
Zfp629	Rcor2	0.92185	50.49	0.489	rgb(222,124,125)	1.991	2,2
Zfp668	Riok3	-0.92185	50.49	-4.9E-01	rgb(111,152,236)	1.991	2,2
Zfp777	Zc3h7b	0.92185	50.49	0.494	rgb(222,123,124)	1.991	2,2
Batf	Kif5c	0.92007	50.48	0.482	rgb(222,125,126)	1.9908	None
Batf	Klri2	0.92007	50.48	0.481	rgb(222,125,126)	1.9908	None
Batf	Nsmaf	0.92007	50.48	0.476	rgb(222,126,127)	1.9908	None
Batf	R3hdm1	0.92007	50.48	0.483	rgb(222,125,126)	1.9908	None
Batf	Sp6	-0.92007	50.48	-4.8E-01	rgb(112,153,235)	1.9908	None
Batf	Tmem154	0.92007	50.48	0.478	rgb(222,126,127)	1.9908	None
Etv6	Id3	0.92007	50.48	0.475	rgb(222,126,127)	1.9908	None
Etv6	Rbm15	0.92007	50.48	0.483	rgb(222,125,126)	1.9908	None
Etv6	Rcl1	0.92007	50.48	0.479	rgb(222,125,126)	1.9908	None
Etv6	Serp2	0.92007	50.48	0.476	rgb(222,126,127)	1.9908	None
Etv6	Sult2b1	0.92007	50.48	0.483	rgb(222,125,126)	1.9908	None
Fosl2	Aldoa	0.92007	50.48	0.476	rgb(222,126,127)	1.9908	None
Fosl2	Asb16	0.92007	50.48	0.48	rgb(222,125,126)	1.9908	None
Hif1a	Cdkl3	-0.92007	50.48	-4.8E-01	rgb(113,154,235)	1.9908	None
Hif1a	Pltp	-0.92007	50.48	-4.8E-01	rgb(114,154,235)	1.9908	None
Hif1a	Rraga	0.92007	50.48	0.478	rgb(222,126,127)	1.9908	None
Hif1a	Slc27a4	0.92007	50.48	0.476	rgb(222,126,127)	1.9908	None
Hif1a	Vegfb	0.92007	50.48	0.484	rgb(222,125,125)	1.9908	None
Irf4	Cmah	0.92007	50.48	0.476	rgb(222,126,127)	1.9908	None
Irf4	Cnnm3	0.92007	50.48	0.479	rgb(222,125,126)	1.9908	None
Irf4	Lbh	0.92007	50.48	0.476	rgb(222,126,127)	1.9908	None
Irf4	Pglyrp1	0.92007	50.48	0.479	rgb(222,125,126)	1.9908	None
Irf4	Ppp2r5b	-0.92007	50.48	-4.8E-01	rgb(113,154,235)	1.9908	None
Irf4	Sugt1	-0.92007	50.48	-4.8E-01	rgb(114,154,235)	1.9908	None
Irf4	Zfp945	0.92007	50.48	0.481	rgb(222,125,126)	1.9908	None
Maf	Capn2	0.92007	50.48	0.476	rgb(222,126,127)	1.9908	None
Maf	Hexb	0.92007	50.48	0.477	rgb(222,126,127)	1.9908	None
Maf	Pld2	0.92007	50.48	0.477	rgb(222,126,127)	1.9908	None
Maf	Plekho1	0.92007	50.48	0.478	rgb(222,126,127)	1.9908	None
Maf	Rcl1	-0.92007	50.48	-4.8E-01	rgb(113,154,235)	1.9908	None
Maf	Slc39a9	-0.92007	50.48	-4.8E-01	rgb(112,153,235)	1.9908	None
Maf	Zfp36l1	-0.92007	50.48	-4.8E-01	rgb(114,154,235)	1.9908	None
Maf	Znhit6	-0.92007	50.48	-4.8E-01	rgb(114,154,235)	1.9908	None
Nfe2l2	Cyth4	0.92007	50.48	0.483	rgb(222,125,126)	1.9908	None
Nfe2l2	Il2rb	0.92007	50.48	0.478	rgb(222,126,127)	1.9908	None
Nfe2l2	Rbpj	0.92007	50.48	0.475	rgb(222,126,127)	1.9908	None
Rorc	Pde6d	0.92007	50.48	0.477	rgb(222,126,127)	1.9908	None
Rorc	Unc119b	0.92007	50.48	0.476	rgb(222,126,127)	1.9908	None
Stat3	Arhgef3	-0.92007	50.48	-4.8E-01	rgb(113,154,235)	1.9908	None
Stat3	Bcl2l15	0.92007	50.48	0.485	rgb(222,124,125)	1.9908	None
Stat3	Flt3l	0.92007	50.48	0.479	rgb(222,126,126)	1.9908	None
Stat3	Nfe2l2	0.92007	50.48	0.477	rgb(222,126,127)	1.9908	None
Stat3	Trim46	0.92007	50.48	0.478	rgb(222,126,127)	1.9908	None
Ahrr	Dst	0.92007	50.48	0.475	rgb(222,126,127)	1.9908	2,2
Ahrr	Pdpn	0.92007	50.48	0.482	rgb(222,125,126)	1.9908	2,2
Atf5	Krtcap2	0.92007	50.48	0.477	rgb(222,126,127)	1.9908	2,2
C030039L03Rik	1700034I23Rik	0.92007	50.48	0.484	rgb(222,125,126)	1.9908	2,2
Cbx2	Cmtm4	0.92007	50.48	0.484	rgb(222,125,126)	1.9908	2,2
Cebpb	Aqp9	0.92007	50.48	0.476	rgb(222,126,127)	1.9908	2,2
Cenpt	Clic1	0.92007	50.48	0.484	rgb(222,125,126)	1.9908	2,2
Csrnp1	Mxd1	0.92007	50.48	0.476	rgb(222,126,127)	1.9908	2,2
Dzip1	Samd9l	0.92007	50.48	0.479	rgb(222,126,127)	1.9908	2,2
E2f1	Dtl	0.92007	50.48	0.475	rgb(222,126,127)	1.9908	2,2
Epas1	Filip1l	0.92007	50.48	0.485	rgb(222,124,125)	1.9908	2,2
Ets1	Tbxa2r	0.92007	50.48	0.477	rgb(222,126,127)	1.9908	2,2
Ets1	Zfp354c	0.92007	50.48	0.483	rgb(222,125,126)	1.9908	2,2
Fbxl19	Ppm1f	0.92007	50.48	0.477	rgb(222,126,127)	1.9908	2,2
Fli1	Aacs	-0.92007	50.48	-4.8E-01	rgb(112,153,235)	1.9908	2,2
Foxf2	Gja1	0.92007	50.48	0.483	rgb(222,125,126)	1.9908	2,2
Foxf2	Tmem163	0.92007	50.48	0.482	rgb(222,125,126)	1.9908	2,2
Foxp3	Gpr83	0.92007	50.48	0.484	rgb(222,125,126)	1.9908	2,2
Foxs1	Sh2d7	0.92007	50.48	0.477	rgb(222,126,127)	1.9908	2,2
Gli1	Lhx2	-0.92007	50.48	-4.8E-01	rgb(113,154,235)	1.9908	2,2
Ikzf2	Ryr2	0.92007	50.48	0.482	rgb(222,125,126)	1.9908	2,2
Irf5	Cttn	0.92007	50.48	0.48	rgb(222,125,126)	1.9908	2,2
Irf7	Gm6548	0.92007	50.48	0.477	rgb(222,126,127)	1.9908	2,2
Irf7	Oas1b	0.92007	50.48	0.481	rgb(222,125,126)	1.9908	2,2
Kdm2b	Wipf1	0.92007	50.48	0.479	rgb(222,125,126)	1.9908	2,2
Klf10	Bmp2	-0.92007	50.48	-4.8E-01	rgb(113,154,235)	1.9908	2,2
Lef1	Mcoln2	-0.92007	50.48	-4.8E-01	rgb(113,154,235)	1.9908	2,2
Mxi1	Itga7	0.92007	50.48	0.476	rgb(222,126,127)	1.9908	2,2
Myb	Tmem120b	0.92007	50.48	0.477	rgb(222,126,127)	1.9908	2,2
Ncoa3	Notch2	0.92007	50.48	0.479	rgb(222,125,126)	1.9908	2,2
Nfatc4	Pde4a	0.92007	50.48	0.483	rgb(222,125,126)	1.9908	2,2
Nr4a2	Fam46c	-0.92007	50.48	-4.8E-01	rgb(113,154,235)	1.9908	2,2
Nr4a2	Fosl2	0.92007	50.48	0.477	rgb(222,126,127)	1.9908	2,2
Patz1	Arhgap10	0.92007	50.48	0.482	rgb(222,125,126)	1.9908	2,2
Plagl1	Slc7a1	0.92007	50.48	0.476	rgb(222,126,127)	1.9908	2,2
Pou2af1	Adora2b	-0.92007	50.48	-4.8E-01	rgb(114,154,235)	1.9908	2,2
Pou2af1	Hs3st1	-0.92007	50.48	-4.8E-01	rgb(114,154,235)	1.9908	2,2
Pou2af1	Mmd	0.92007	50.48	0.477	rgb(222,126,127)	1.9908	2,2
Pou5f2	Arg2	0.92007	50.48	0.483	rgb(222,125,126)	1.9908	2,2
Pou6f1	Ust	0.92007	50.48	0.475	rgb(222,126,127)	1.9908	2,2
Rxra	Ptger4	0.92007	50.48	0.481	rgb(222,125,126)	1.9908	2,2
Six5	Tex15	0.92007	50.48	0.485	rgb(222,124,125)	1.9908	2,2
Six5	Zfp473	0.92007	50.48	0.476	rgb(222,126,127)	1.9908	2,2
Spib	Lrrc28	0.92007	50.48	0.485	rgb(222,124,125)	1.9908	2,2
Spib	St7	0.92007	50.48	0.482	rgb(222,125,126)	1.9908	2,2
Stat2	Gbp5	0.92007	50.48	0.476	rgb(222,126,127)	1.9908	2,2
Stat5b	Cyth1	0.92007	50.48	0.483	rgb(222,125,126)	1.9908	2,2
Tcf4	1500009L16Rik	0.92007	50.48	0.484	rgb(222,124,125)	1.9908	2,2
Tead1	Phf6	-0.92007	50.48	-4.8E-01	rgb(113,154,235)	1.9908	2,2
Twist1	Idi2	0.92007	50.48	0.484	rgb(222,125,126)	1.9908	2,2
Vax2	Stk4	-0.92007	50.48	-4.8E-01	rgb(112,153,235)	1.9908	2,2
Zfhx3	Itsn1	0.92007	50.48	0.478	rgb(222,126,127)	1.9908	2,2
Zfhx3	Slc39a9	0.92007	50.48	0.484	rgb(222,125,126)	1.9908	2,2
Zfp112	Krt17	0.92007	50.48	0.479	rgb(222,125,126)	1.9908	2,2
Zfp266	Rab8b	0.92007	50.48	0.475	rgb(222,126,127)	1.9908	2,2
Zfp280b	Zfp467	0.92007	50.48	0.475	rgb(222,126,127)	1.9908	2,2
Zfp296	Gm11346	-0.92007	50.48	-4.8E-01	rgb(113,154,235)	1.9908	2,2
Zfp367	2810442I21Rik	0.92007	50.48	0.483	rgb(222,125,126)	1.9908	2,2
Zfp367	Atrnl1	0.92007	50.48	0.478	rgb(222,126,127)	1.9908	2,2
Zfp367	Dars2	0.92007	50.48	0.485	rgb(222,124,125)	1.9908	2,2
Zfp395	Epb4.1l4a	-0.92007	50.48	-4.8E-01	rgb(112,153,235)	1.9908	2,2
Zfp398	Dnmt3b	0.92007	50.48	0.483	rgb(222,125,126)	1.9908	2,2
Zfp629	Frs3	0.92007	50.48	0.475	rgb(222,126,127)	1.9908	2,2
Zfp703	Klf2	-0.92007	50.48	-4.8E-01	rgb(114,154,235)	1.9908	2,2
Zfp707	Piga	-0.92007	50.48	-4.8E-01	rgb(112,153,235)	1.9908	2,2
Zfp750	Ttll9	0.92007	50.48	0.484	rgb(222,125,126)	1.9908	2,2
Zfp882	Proz	0.92007	50.48	0.478	rgb(222,126,127)	1.9908	2,2
Zfp91	Ndrg2	-0.92007	50.48	-4.8E-01	rgb(113,154,235)	1.9908	2,2
Zfp948	Mtx3	0.92007	50.48	0.479	rgb(222,126,127)	1.9908	2,2
Zfp960	Masp2	0.92007	50.48	0.483	rgb(222,125,126)	1.9908	2,2
Zhx1	Sfmbt1	0.92007	50.48	0.482	rgb(222,125,126)	1.9908	2,2
Zhx3	Nrf1	0.92007	50.48	0.476	rgb(222,126,127)	1.9908	2,2
Batf	Adam9	0.91829	50.47	0.47	rgb(222,127,128)	1.9906	None
Batf	Gck	0.91829	50.47	0.474	rgb(222,126,127)	1.9906	None
Batf	Itgb3bp	0.91829	50.47	0.466	rgb(222,128,129)	1.9906	None
Batf	Mtss1	0.91829	50.47	0.469	rgb(222,127,128)	1.9906	None
Batf	Ppp1r3b	0.91829	50.47	0.468	rgb(222,128,129)	1.9906	None
Batf	Zdhhc18	-0.91829	50.47	-4.7E-01	rgb(116,155,235)	1.9906	None
Etv6	Parp16	-0.91829	50.47	-4.7E-01	rgb(114,154,235)	1.9906	None
Etv6	Psmd8	0.91829	50.47	0.472	rgb(222,127,128)	1.9906	None
Etv6	R3hdm1	-0.91829	50.47	-4.7E-01	rgb(115,155,235)	1.9906	None
Etv6	Tulp3	-0.91829	50.47	-4.7E-01	rgb(115,155,235)	1.9906	None
Etv6	Ybey	0.91829	50.47	0.47	rgb(222,127,128)	1.9906	None
Fosl2	Bco2	0.91829	50.47	0.467	rgb(222,128,129)	1.9906	None
Fosl2	Tnfsf10	0.91829	50.47	0.475	rgb(222,126,127)	1.9906	None
Fosl2	Tspan3	0.91829	50.47	0.468	rgb(222,128,129)	1.9906	None
Hif1a	Hook2	0.91829	50.47	0.467	rgb(222,128,129)	1.9906	None
Hif1a	Map4k4	-0.91829	50.47	-4.7E-01	rgb(116,155,235)	1.9906	None
Hif1a	Nedd9	-0.91829	50.47	-4.7E-01	rgb(115,155,235)	1.9906	None
Hif1a	Serpinf1	0.91829	50.47	0.471	rgb(222,127,128)	1.9906	None
Hif1a	Tnni3	0.91829	50.47	0.468	rgb(222,128,129)	1.9906	None
Hif1a	Wdr82	-0.91829	50.47	-4.7E-01	rgb(114,154,235)	1.9906	None
Irf4	Il4ra	-0.91829	50.47	-4.7E-01	rgb(115,155,235)	1.9906	None
Irf4	Lamc1	-0.91829	50.47	-4.7E-01	rgb(115,155,235)	1.9906	None
Irf4	Sco1	-0.91829	50.47	-4.7E-01	rgb(114,155,235)	1.9906	None
Maf	Auh	0.91829	50.47	0.47	rgb(222,127,128)	1.9906	None
Maf	Bcl2	0.91829	50.47	0.468	rgb(222,128,129)	1.9906	None
Maf	Cyb5rl	-0.91829	50.47	-4.7E-01	rgb(115,155,235)	1.9906	None
Maf	Flt3l	0.91829	50.47	0.468	rgb(222,128,129)	1.9906	None
Maf	Grn	0.91829	50.47	0.473	rgb(222,127,128)	1.9906	None
Maf	Rpp14	-0.91829	50.47	-4.7E-01	rgb(114,155,235)	1.9906	None
Maf	Slc7a8	-0.91829	50.47	-4.7E-01	rgb(114,154,235)	1.9906	None
Maf	Sra1	0.91829	50.47	0.466	rgb(222,128,129)	1.9906	None
Nfe2l2	B3gnt2	-0.91829	50.47	-4.7E-01	rgb(114,155,235)	1.9906	None
Nfe2l2	Insl3	0.91829	50.47	0.471	rgb(222,127,128)	1.9906	None
Nfe2l2	Mafg	0.91829	50.47	0.466	rgb(222,128,129)	1.9906	None
Nfe2l2	Qprt	-0.91829	50.47	-4.7E-01	rgb(115,155,235)	1.9906	None
Nfe2l2	Tmem43	-0.91829	50.47	-4.7E-01	rgb(114,155,235)	1.9906	None
Rorc	Ankrd33b	0.91829	50.47	0.467	rgb(222,128,129)	1.9906	None
Rorc	Dctpp1	-0.91829	50.47	-4.7E-01	rgb(115,155,235)	1.9906	None
Rorc	Gnptab	-0.91829	50.47	-4.7E-01	rgb(116,155,235)	1.9906	None
Rorc	Hormad2	0.91829	50.47	0.472	rgb(222,127,128)	1.9906	None
Rorc	Ier3	0.91829	50.47	0.472	rgb(222,127,128)	1.9906	None
Rorc	Kcnmb4	0.91829	50.47	0.469	rgb(222,127,128)	1.9906	None
Rorc	Lgals3bp	0.91829	50.47	0.475	rgb(222,126,127)	1.9906	None
Rorc	Slfn3	-0.91829	50.47	-4.7E-01	rgb(115,155,235)	1.9906	None
Rorc	Smtn	0.91829	50.47	0.472	rgb(222,127,128)	1.9906	None
Stat3	Atp7b	-0.91829	50.47	-4.7E-01	rgb(115,155,235)	1.9906	None
Stat3	Evi5l	0.91829	50.47	0.469	rgb(222,127,128)	1.9906	None
Stat3	Foxb1	0.91829	50.47	0.471	rgb(222,127,128)	1.9906	None
Stat3	Ggta1	0.91829	50.47	0.471	rgb(222,127,128)	1.9906	None
Stat3	Ipcef1	-0.91829	50.47	-4.7E-01	rgb(115,155,235)	1.9906	None
Stat3	Me2	0.91829	50.47	0.465	rgb(222,128,129)	1.9906	None
Stat3	Nt5c1a	0.91829	50.47	0.47	rgb(222,127,128)	1.9906	None
Stat3	Plcl1	-0.91829	50.47	-4.7E-01	rgb(116,155,235)	1.9906	None
Stat3	Ptgfrn	0.91829	50.47	0.475	rgb(222,126,127)	1.9906	None
Stat3	Snapc1	0.91829	50.47	0.472	rgb(222,127,128)	1.9906	None
Stat3	Unc119b	0.91829	50.47	0.468	rgb(222,128,128)	1.9906	None
Aebp2	Zmat3	0.91829	50.47	0.468	rgb(222,128,129)	1.9906	2,2
Ahctf1	Ascc1	-0.91829	50.47	-4.7E-01	rgb(115,155,235)	1.9906	2,2
Arid3b	Ppard	0.91829	50.47	0.474	rgb(222,126,127)	1.9906	2,2
Arntl2	Clec2g	0.91829	50.47	0.466	rgb(222,128,129)	1.9906	2,2
Atf5	0610007P14Rik	0.91829	50.47	0.472	rgb(222,127,128)	1.9906	2,2
Bcl11b	Notch1	0.91829	50.47	0.474	rgb(222,126,127)	1.9906	2,2
Bhlhe40	Fam129a	0.91829	50.47	0.47	rgb(222,127,128)	1.9906	2,2
Bhlhe40	Tnip3	0.91829	50.47	0.472	rgb(222,127,128)	1.9906	2,2
Cebpg	Asns	0.91829	50.47	0.466	rgb(222,128,129)	1.9906	2,2
Cebpg	Clic4	0.91829	50.47	0.469	rgb(222,127,128)	1.9906	2,2
Cebpg	Tsc22d3	0.91829	50.47	0.474	rgb(222,127,127)	1.9906	2,2
Creb3l1	Mdn1	-0.91829	50.47	-4.7E-01	rgb(114,154,235)	1.9906	2,2
Creb3l2	Pld2	0.91829	50.47	0.47	rgb(222,127,128)	1.9906	2,2
Ddit3	Cebpg	0.91829	50.47	0.474	rgb(222,126,127)	1.9906	2,2
Drap1	Sepw1	0.91829	50.47	0.474	rgb(222,126,127)	1.9906	2,2
Dzip1	Ptk2	0.91829	50.47	0.466	rgb(222,128,129)	1.9906	2,2
Eea1	Gigyf2	0.91829	50.47	0.469	rgb(222,127,128)	1.9906	2,2
Elk3	Kctd14	0.91829	50.47	0.467	rgb(222,128,129)	1.9906	2,2
Erg	Slamf6	0.91829	50.47	0.471	rgb(222,127,128)	1.9906	2,2
Esrra	Abtb2	0.91829	50.47	0.467	rgb(222,128,129)	1.9906	2,2
Ets1	Matk	0.91829	50.47	0.467	rgb(222,128,129)	1.9906	2,2
Fosl1	Tlk1	-0.91829	50.47	-4.7E-01	rgb(115,155,235)	1.9906	2,2
Foxo1	Plk2	-0.91829	50.47	-4.7E-01	rgb(116,155,235)	1.9906	2,2
Foxo3	Tmem43	0.91829	50.47	0.469	rgb(222,127,128)	1.9906	2,2
Foxp2	Nebl	0.91829	50.47	0.47	rgb(222,127,128)	1.9906	2,2
Foxp2	Sh2d4a	0.91829	50.47	0.47	rgb(222,127,128)	1.9906	2,2
Gata1	Fam19a3	0.91829	50.47	0.471	rgb(222,127,128)	1.9906	2,2
Gfi1	Amz2	-0.91829	50.47	-4.7E-01	rgb(114,154,235)	1.9906	2,2
Gfi1	Endod1	-0.91829	50.47	-4.7E-01	rgb(116,156,235)	1.9906	2,2
Hmgb3	Il9r	0.91829	50.47	0.475	rgb(222,126,127)	1.9906	2,2
Irf7	Ccl5	0.91829	50.47	0.465	rgb(222,128,129)	1.9906	2,2
Jdp2	Slc6a9	0.91829	50.47	0.47	rgb(222,127,128)	1.9906	2,2
Jun	Apol9b	0.91829	50.47	0.465	rgb(222,128,129)	1.9906	2,2
Kdm2b	Rgs1	-0.91829	50.47	-4.7E-01	rgb(115,155,235)	1.9906	2,2
Kdm2b	Spin4	0.91829	50.47	0.472	rgb(222,127,128)	1.9906	2,2
Kdm5b	Gja5	-0.91829	50.47	-4.7E-01	rgb(116,155,235)	1.9906	2,2
Klf10	Gca	-0.91829	50.47	-4.7E-01	rgb(115,155,235)	1.9906	2,2
Klf13	Kdm6b	0.91829	50.47	0.465	rgb(222,128,129)	1.9906	2,2
Klf2	Nkain1	-0.91829	50.47	-4.7E-01	rgb(116,155,235)	1.9906	2,2
Litaf	Slc16a6	-0.91829	50.47	-4.7E-01	rgb(115,155,235)	1.9906	2,2
Nfatc4	Cebpb	0.91829	50.47	0.47	rgb(222,127,128)	1.9906	2,2
Nfatc4	Tspan3	-0.91829	50.47	-4.7E-01	rgb(115,155,235)	1.9906	2,2
Nfkb2	Arc	0.91829	50.47	0.473	rgb(222,127,128)	1.9906	2,2
Npas2	Abcb9	-0.91829	50.47	-4.7E-01	rgb(115,155,235)	1.9906	2,2
Npas2	Egln3	0.91829	50.47	0.466	rgb(222,128,129)	1.9906	2,2
Otx1	Rimklb	0.91829	50.47	0.47	rgb(222,127,128)	1.9906	2,2
Phf1	Sh2b1	0.91829	50.47	0.472	rgb(222,127,128)	1.9906	2,2
Plagl1	Bid	0.91829	50.47	0.472	rgb(222,127,128)	1.9906	2,2
Prrx1	Amotl2	0.91829	50.47	0.47	rgb(222,127,128)	1.9906	2,2
Prrx1	Cxcl1	0.91829	50.47	0.47	rgb(222,127,128)	1.9906	2,2
Rbck1	Txndc17	-0.91829	50.47	-4.7E-01	rgb(116,155,235)	1.9906	2,2
Rbpj	Inhba	0.91829	50.47	0.47	rgb(222,127,128)	1.9906	2,2
Scrt1	Ppap2c	0.91829	50.47	0.468	rgb(222,128,129)	1.9906	2,2
Sgsm2	Unc93b1	0.91829	50.47	0.472	rgb(222,127,128)	1.9906	2,2
Skil	Traf6	0.91829	50.47	0.466	rgb(222,128,129)	1.9906	2,2
Sp140	Hspa2	0.91829	50.47	0.469	rgb(222,127,128)	1.9906	2,2
Spib	Ssh2	-0.91829	50.47	-4.7E-01	rgb(116,155,235)	1.9906	2,2
Srebf1	Trp53i13	0.91829	50.47	0.471	rgb(222,127,128)	1.9906	2,2
Stat2	Igtp	0.91829	50.47	0.473	rgb(222,127,128)	1.9906	2,2
Tcf4	Dmxl2	0.91829	50.47	0.467	rgb(222,128,129)	1.9906	2,2
Tead1	Kcnj8	0.91829	50.47	0.47	rgb(222,127,128)	1.9906	2,2
Tigd2	Mcm9	-0.91829	50.47	-4.7E-01	rgb(115,155,235)	1.9906	2,2
Vax2	Lzts1	0.91829	50.47	0.466	rgb(222,128,129)	1.9906	2,2
Whsc1	Anapc1	0.91829	50.47	0.472	rgb(222,127,128)	1.9906	2,2
Zbtb17	Hexb	-0.91829	50.47	-4.7E-01	rgb(115,155,235)	1.9906	2,2
Zfp277	Fam120c	-0.91829	50.47	-4.7E-01	rgb(114,154,235)	1.9906	2,2
Zfp367	Apitd1	0.91829	50.47	0.474	rgb(222,127,127)	1.9906	2,2
Zfp385a	Phlda3	0.91829	50.47	0.475	rgb(222,126,127)	1.9906	2,2
Zfp420	Scarf2	-0.91829	50.47	-4.7E-01	rgb(114,155,235)	1.9906	2,2
Zfp429	Vwa1	-0.91829	50.47	-4.7E-01	rgb(115,155,235)	1.9906	2,2
Zfp429	Zfp874a	0.91829	50.47	0.472	rgb(222,127,128)	1.9906	2,2
Zfp516	Pmepa1	-0.91829	50.47	-4.7E-01	rgb(116,156,235)	1.9906	2,2
Zfp608	Serpinb1a	0.91829	50.47	0.473	rgb(222,127,128)	1.9906	2,2
Zfp787	Zfp668	0.91829	50.47	0.473	rgb(222,127,128)	1.9906	2,2
Zfp960	Ifi204	0.91829	50.47	0.472	rgb(222,127,128)	1.9906	2,2
Zhx2	Sema6b	-0.91829	50.47	-4.7E-01	rgb(115,155,235)	1.9906	2,2
Batf	Krt222	0.91652	50.46	0.461	rgb(222,129,130)	1.9904	None
Batf	Nt5e	0.91652	50.46	0.455	rgb(222,130,131)	1.9904	None
Batf	Pkhd1l1	0.91652	50.46	0.459	rgb(222,129,130)	1.9904	None
Batf	Tnf	-0.91652	50.46	-4.6E-01	rgb(117,156,235)	1.9904	None
Batf	Wls	0.91652	50.46	0.456	rgb(222,130,131)	1.9904	None
Etv6	Cutc	0.91652	50.46	0.461	rgb(222,129,130)	1.9904	None
Etv6	Naca	0.91652	50.46	0.46	rgb(222,129,130)	1.9904	None
Etv6	Tfg	-0.91652	50.46	-4.6E-01	rgb(117,156,235)	1.9904	None
Etv6	Unc13a	-0.91652	50.46	-4.6E-01	rgb(118,157,234)	1.9904	None
Fosl2	Npdc1	0.91652	50.46	0.46	rgb(222,129,130)	1.9904	None
Hif1a	Espn	0.91652	50.46	0.463	rgb(222,129,130)	1.9904	None
Hif1a	Plod2	0.91652	50.46	0.456	rgb(222,130,131)	1.9904	None
Hif1a	Slain1	-0.91652	50.46	-4.6E-01	rgb(118,157,234)	1.9904	None
Irf4	Abcg3	0.91652	50.46	0.457	rgb(222,130,131)	1.9904	None
Irf4	Ankrd39	0.91652	50.46	0.463	rgb(222,129,129)	1.9904	None
Irf4	Cdk6	-0.91652	50.46	-4.6E-01	rgb(117,156,235)	1.9904	None
Irf4	Cnksr3	0.91652	50.46	0.465	rgb(222,128,129)	1.9904	None
Irf4	Hist1h1b	-0.91652	50.46	-4.6E-01	rgb(118,157,234)	1.9904	None
Irf4	S100a3	-0.91652	50.46	-4.6E-01	rgb(117,156,235)	1.9904	None
Irf4	Wdr54	-0.91652	50.46	-4.6E-01	rgb(117,156,235)	1.9904	None
Maf	Hist1h1d	0.91652	50.46	0.458	rgb(222,130,131)	1.9904	None
Maf	Pms1	-0.91652	50.46	-4.6E-01	rgb(117,156,235)	1.9904	None
Maf	Trps1	0.91652	50.46	0.457	rgb(222,130,131)	1.9904	None
Nfe2l2	Flot2	0.91652	50.46	0.46	rgb(222,129,130)	1.9904	None
Nfe2l2	Lrp8	0.91652	50.46	0.456	rgb(222,130,131)	1.9904	2,2
Rorc	Gbp4	-0.91652	50.46	-4.6E-01	rgb(118,157,234)	1.9904	None
Rorc	Il2rb	0.91652	50.46	0.461	rgb(222,129,130)	1.9904	None
Rorc	Prdm1	-0.91652	50.46	-4.6E-01	rgb(117,156,235)	1.9904	None
Rorc	Tspan13	-0.91652	50.46	-4.6E-01	rgb(117,156,234)	1.9904	None
Rorc	Wdfy2	0.91652	50.46	0.459	rgb(222,129,130)	1.9904	None
Stat3	A1cf	-0.91652	50.46	-4.6E-01	rgb(117,156,235)	1.9904	None
Stat3	Cdh17	0.91652	50.46	0.455	rgb(222,130,131)	1.9904	None
Stat3	Cdyl2	0.91652	50.46	0.458	rgb(222,129,130)	1.9904	None
Stat3	Dkkl1	0.91652	50.46	0.456	rgb(222,130,131)	1.9904	None
Stat3	Ermp1	-0.91652	50.46	-4.6E-01	rgb(118,156,234)	1.9904	None
Stat3	Fli1	0.91652	50.46	0.463	rgb(222,129,130)	1.9904	None
Stat3	Klre1	0.91652	50.46	0.456	rgb(222,130,131)	1.9904	None
Stat3	Ncs1	0.91652	50.46	0.458	rgb(222,130,131)	1.9904	None
Stat3	Rhoq	0.91652	50.46	0.458	rgb(222,130,130)	1.9904	None
Stat3	Tes	0.91652	50.46	0.459	rgb(222,129,130)	1.9904	None
Stat3	Tmem88b	0.91652	50.46	0.463	rgb(222,129,130)	1.9904	None
Akna	Ms4a6c	0.91652	50.46	0.459	rgb(222,129,130)	1.9904	2,2
Atf3	Atp11a	0.91652	50.46	0.463	rgb(222,129,129)	1.9904	2,2
Bhlha15	Ept1	0.91652	50.46	0.463	rgb(222,129,130)	1.9904	2,2
Bhlhe40	Anxa4	0.91652	50.46	0.457	rgb(222,130,131)	1.9904	2,2
Cebpg	Hspa4l	0.91652	50.46	0.462	rgb(222,129,130)	1.9904	2,2
Creb3l2	Atp2b4	0.91652	50.46	0.463	rgb(222,128,129)	1.9904	2,2
Cux1	Stx7	-0.91652	50.46	-4.6E-01	rgb(116,156,235)	1.9904	2,2
Ddit3	Pdxp	-0.91652	50.46	-4.6E-01	rgb(117,156,234)	1.9904	2,2
Drap1	Fth1	0.91652	50.46	0.455	rgb(222,130,131)	1.9904	2,2
Dzip1	Nlrc5	0.91652	50.46	0.461	rgb(222,129,130)	1.9904	2,2
Elk4	Tacc1	0.91652	50.46	0.464	rgb(222,128,129)	1.9904	2,2
Epas1	Myo6	0.91652	50.46	0.458	rgb(222,130,130)	1.9904	2,2
Erg	Mllt3	0.91652	50.46	0.458	rgb(222,129,130)	1.9904	2,2
Ets1	Coro7	0.91652	50.46	0.459	rgb(222,129,130)	1.9904	2,2
Etv5	Trib2	-0.91652	50.46	-4.6E-01	rgb(118,156,234)	1.9904	2,2
Fbxl19	Cln5	-0.91652	50.46	-4.6E-01	rgb(117,156,235)	1.9904	2,2
Fosl1	Eif4e3	-0.91652	50.46	-4.6E-01	rgb(118,157,234)	1.9904	2,2
Foxn2	Mta3	-0.91652	50.46	-4.6E-01	rgb(117,156,235)	1.9904	2,2
Foxo1	Scn3b	-0.91652	50.46	-4.6E-01	rgb(118,157,234)	1.9904	2,2
Hmgb1	Adm	-0.91652	50.46	-4.6E-01	rgb(118,157,234)	1.9904	2,2
Ikzf2	Nrgn	0.91652	50.46	0.461	rgb(222,129,130)	1.9904	2,2
Ikzf2	Phtf2	0.91652	50.46	0.462	rgb(222,129,130)	1.9904	2,2
Jazf1	Mid2	0.91652	50.46	0.46	rgb(222,129,130)	1.9904	2,2
Jdp2	Asns	0.91652	50.46	0.456	rgb(222,130,131)	1.9904	2,2
Kdm5b	Ppap2c	0.91652	50.46	0.465	rgb(222,128,129)	1.9904	2,2
Klf10	Smurf2	0.91652	50.46	0.458	rgb(222,130,131)	1.9904	2,2
Klf12	Epb4.1l4a	0.91652	50.46	0.457	rgb(222,130,131)	1.9904	2,2
Klf13	Prr7	0.91652	50.46	0.458	rgb(222,130,131)	1.9904	2,2
L3mbtl3	Dpy19l3	-0.91652	50.46	-4.6E-01	rgb(116,156,235)	1.9904	2,2
Lef1	5330426P16Rik	0.91652	50.46	0.461	rgb(222,129,130)	1.9904	2,2
Lhx6	Ism1	0.91652	50.46	0.458	rgb(222,130,130)	1.9904	2,2
Lhx6	Rel	-0.91652	50.46	-4.6E-01	rgb(117,156,235)	1.9904	2,2
Msc	Gnaz	0.91652	50.46	0.461	rgb(222,129,130)	1.9904	2,2
Mtf2	Txndc17	-0.91652	50.46	-4.6E-01	rgb(117,156,234)	1.9904	2,2
Mxd3	Coro7	0.91652	50.46	0.463	rgb(222,129,129)	1.9904	2,2
Mxi1	Clybl	0.91652	50.46	0.463	rgb(222,129,130)	1.9904	2,2
Myb	Ctss	0.91652	50.46	0.464	rgb(222,128,129)	1.9904	2,2
Myb	Sesn1	0.91652	50.46	0.459	rgb(222,129,130)	1.9904	2,2
Myb	Trpm1	0.91652	50.46	0.46	rgb(222,129,130)	1.9904	2,2
Nfe2	Grin3b	0.91652	50.46	0.457	rgb(222,130,131)	1.9904	2,2
Nfkb2	Atp11a	0.91652	50.46	0.458	rgb(222,129,130)	1.9904	2,2
Nkx1-2	Lhpp	0.91652	50.46	0.455	rgb(222,130,131)	1.9904	2,2
Nr1d1	Aqp3	0.91652	50.46	0.459	rgb(222,129,130)	1.9904	2,2
Nr4a2	Arhgap17	0.91652	50.46	0.463	rgb(222,129,129)	1.9904	2,2
Nr4a2	Mfge8	0.91652	50.46	0.464	rgb(222,128,129)	1.9904	2,2
Pou2af1	Olfm2	0.91652	50.46	0.461	rgb(222,129,130)	1.9904	2,2
Rora	Lingo4	0.91652	50.46	0.456	rgb(222,130,131)	1.9904	2,2
Six5	Thap4	0.91652	50.46	0.462	rgb(222,129,130)	1.9904	2,2
Sox5	Akr1b8	0.91652	50.46	0.46	rgb(222,129,130)	1.9904	2,2
Spib	Bcl2l1	0.91652	50.46	0.462	rgb(222,129,130)	1.9904	2,2
Stat1	Gbp6	0.91652	50.46	0.456	rgb(222,130,131)	1.9904	2,2
Tbx21	Myd88	0.91652	50.46	0.465	rgb(222,128,129)	1.9904	2,2
Tcf7l1	Zbtb46	-0.91652	50.46	-4.6E-01	rgb(118,157,234)	1.9904	2,2
Tead1	Eef2k	0.91652	50.46	0.458	rgb(222,129,130)	1.9904	2,2
Tead1	Stxbp6	0.91652	50.46	0.462	rgb(222,129,130)	1.9904	2,2
Tigd2	Gprin3	0.91652	50.46	0.462	rgb(222,129,130)	1.9904	2,2
Twist1	Rtl1	0.91652	50.46	0.46	rgb(222,129,130)	1.9904	2,2
Twist1	Slit3	0.91652	50.46	0.46	rgb(222,129,130)	1.9904	2,2
Zbtb1	Gramd1b	0.91652	50.46	0.456	rgb(222,130,131)	1.9904	2,2
Zfp26	Rbm15	0.91652	50.46	0.458	rgb(222,130,130)	1.9904	2,2
Zfp28	Prdm16	0.91652	50.46	0.456	rgb(222,130,131)	1.9904	2,2
Zfp281	Gad1	0.91652	50.46	0.457	rgb(222,130,131)	1.9904	2,2
Zfp385a	Pmm1	0.91652	50.46	0.461	rgb(222,129,130)	1.9904	2,2
Zfp385a	Zfp750	0.91652	50.46	0.463	rgb(222,129,130)	1.9904	2,2
Zfp39	Gigyf2	0.91652	50.46	0.462	rgb(222,129,130)	1.9904	2,2
Zfp429	Ubiad1	-0.91652	50.46	-4.6E-01	rgb(118,157,234)	1.9904	2,2
Zfp467	Ifitm2	0.91652	50.46	0.457	rgb(222,130,131)	1.9904	2,2
Zfp473	Arhgef40	0.91652	50.46	0.465	rgb(222,128,129)	1.9904	2,2
Zfp511	Mina	0.91652	50.46	0.458	rgb(222,130,130)	1.9904	2,2
Zfp513	Vdac1	-0.91652	50.46	-4.6E-01	rgb(118,157,234)	1.9904	2,2
Zfp524	Rpl14	0.91652	50.46	0.456	rgb(222,130,131)	1.9904	2,2
Zfp605	Ift81	0.91652	50.46	0.46	rgb(222,129,130)	1.9904	2,2
Zfp629	Unc13a	-0.91652	50.46	-4.6E-01	rgb(117,156,235)	1.9904	2,2
Zfp629	Zfp108	0.91652	50.46	0.456	rgb(222,130,131)	1.9904	2,2
Zfp652	Fads2	-0.91652	50.46	-4.6E-01	rgb(117,156,235)	1.9904	2,2
Zfp750	Robo3	0.91652	50.46	0.46	rgb(222,129,130)	1.9904	2,2
Zfp956	Bambi	0.91652	50.46	0.457	rgb(222,130,131)	1.9904	2,2
Batf	Arhgap26	0.91474	50.45	0.454	rgb(222,130,131)	1.9902	None
Batf	Pygl	0.91474	50.45	0.454	rgb(222,130,131)	1.9902	None
Batf	Srpk2	0.91474	50.45	0.445	rgb(222,132,133)	1.9902	None
Batf	Themis	0.91474	50.45	0.445	rgb(222,132,133)	1.9902	None
Batf	Wwp1	0.91474	50.45	0.452	rgb(222,131,132)	1.9902	None
Batf	Zfp395	0.91474	50.45	0.448	rgb(222,131,132)	1.9902	None
Etv6	Arrb1	-0.91474	50.45	-4.5E-01	rgb(119,158,234)	1.9902	2,2
Etv6	Bcl2a1d	0.91474	50.45	0.454	rgb(222,130,131)	1.9902	None
Etv6	Efemp2	-0.91474	50.45	-4.5E-01	rgb(120,158,234)	1.9902	None
Etv6	Ormdl1	0.91474	50.45	0.446	rgb(222,132,133)	1.9902	None
Etv6	Vim	-0.91474	50.45	-4.5E-01	rgb(119,157,234)	1.9902	None
Fosl2	Chit1	0.91474	50.45	0.454	rgb(222,130,131)	1.9902	None
Fosl2	Ppp2r5b	0.91474	50.45	0.449	rgb(222,131,132)	1.9902	None
Fosl2	Sox5	0.91474	50.45	0.447	rgb(222,132,132)	1.9902	None
Hif1a	Abhd15	-0.91474	50.45	-4.5E-01	rgb(119,158,234)	1.9902	None
Hif1a	Ing2	0.91474	50.45	0.453	rgb(222,131,131)	1.9902	None
Hif1a	Klf13	0.91474	50.45	0.448	rgb(222,131,132)	1.9902	2,2
Hif1a	Lhx2	0.91474	50.45	0.448	rgb(222,131,132)	1.9902	None
Hif1a	Map3k1	0.91474	50.45	0.454	rgb(222,130,131)	1.9902	None
Hif1a	Mir1894	-0.91474	50.45	-4.5E-01	rgb(120,158,234)	1.9902	None
Hif1a	Sav1	0.91474	50.45	0.451	rgb(222,131,132)	1.9902	None
Irf4	L3mbtl3	0.91474	50.45	0.452	rgb(222,131,132)	1.9902	None
Irf4	Mt1	-0.91474	50.45	-4.5E-01	rgb(120,158,234)	1.9902	None
Irf4	Pde2a	0.91474	50.45	0.452	rgb(222,131,132)	1.9902	None
Irf4	Pogz	0.91474	50.45	0.448	rgb(222,131,132)	1.9902	None
Maf	Ccdc134	-0.91474	50.45	-4.5E-01	rgb(120,158,234)	1.9902	None
Maf	Ccr5	0.91474	50.45	0.45	rgb(222,131,132)	1.9902	None
Maf	Hist3h2a	0.91474	50.45	0.453	rgb(222,130,131)	1.9902	None
Maf	Nck2	0.91474	50.45	0.449	rgb(222,131,132)	1.9902	None
Maf	Rrad	0.91474	50.45	0.451	rgb(222,131,132)	1.9902	None
Maf	Serpine2	0.91474	50.45	0.446	rgb(222,132,133)	1.9902	None
Nfe2l2	Sept9	0.91474	50.45	0.449	rgb(222,131,132)	1.9902	None
Stat3	Casp3	-0.91474	50.45	-4.5E-01	rgb(119,157,234)	1.9902	None
Stat3	Cmtm7	-0.91474	50.45	-4.5E-01	rgb(118,157,234)	1.9902	None
Stat3	Creb1	-0.91474	50.45	-4.5E-01	rgb(119,158,234)	1.9902	None
Stat3	Cyfip2	0.91474	50.45	0.45	rgb(222,131,132)	1.9902	None
Stat3	Kiss1r	0.91474	50.45	0.453	rgb(222,131,131)	1.9902	None
Stat3	Ripk1	0.91474	50.45	0.452	rgb(222,131,132)	1.9902	None
Stat3	Trim13	0.91474	50.45	0.451	rgb(222,131,132)	1.9902	None
2810021J22Rik	Napb	0.91474	50.45	0.453	rgb(222,130,131)	1.9902	2,2
A430033K04Rik	Fmnl2	0.91474	50.45	0.45	rgb(222,131,132)	1.9902	2,2
Akna	Proz	0.91474	50.45	0.445	rgb(222,132,133)	1.9902	2,2
Atmin	Gramd1b	0.91474	50.45	0.453	rgb(222,130,131)	1.9902	2,2
Bhlhe40	Anxa2	0.91474	50.45	0.448	rgb(222,131,132)	1.9902	2,2
C030039L03Rik	Kcnc3	0.91474	50.45	0.445	rgb(222,132,133)	1.9902	2,2
Casz1	Dlgap3	0.91474	50.45	0.453	rgb(222,130,131)	1.9902	2,2
Cenpb	1190002N15Rik	0.91474	50.45	0.455	rgb(222,130,131)	1.9902	2,2
Clock	2900026A02Rik	-0.91474	50.45	-4.5E-01	rgb(119,157,234)	1.9902	2,2
Creb3l2	Fam83g	0.91474	50.45	0.446	rgb(222,132,133)	1.9902	2,2
Creb3l2	Nkx1-2	-0.91474	50.45	-4.5E-01	rgb(119,157,234)	1.9902	2,2
Crem	Vps37b	0.91474	50.45	0.45	rgb(222,131,132)	1.9902	2,2
Ddit3	Adm2	0.91474	50.45	0.452	rgb(222,131,131)	1.9902	2,2
Ddit3	Cox6a2	0.91474	50.45	0.451	rgb(222,131,132)	1.9902	2,2
Dr1	Smek2	0.91474	50.45	0.448	rgb(222,132,132)	1.9902	2,2
Eea1	Ece1	0.91474	50.45	0.448	rgb(222,131,132)	1.9902	2,2
Elk3	1110007C09Rik	0.91474	50.45	0.45	rgb(222,131,132)	1.9902	2,2
Elk3	Ergic1	0.91474	50.45	0.455	rgb(222,130,131)	1.9902	2,2
Elk3	Nt5e	0.91474	50.45	0.448	rgb(222,131,132)	1.9902	2,2
Eomes	Trat1	0.91474	50.45	0.451	rgb(222,131,132)	1.9902	2,2
Epas1	Plekhf1	0.91474	50.45	0.454	rgb(222,130,131)	1.9902	2,2
Epas1	Usp44	0.91474	50.45	0.454	rgb(222,130,131)	1.9902	2,2
Ets2	Wdr1	-0.91474	50.45	-4.5E-01	rgb(119,157,234)	1.9902	2,2
Etv4	Slc7a3	0.91474	50.45	0.449	rgb(222,131,132)	1.9902	2,2
Fli1	Ets1	0.91474	50.45	0.445	rgb(222,132,133)	1.9902	2,2
Fli1	Tex2	0.91474	50.45	0.446	rgb(222,132,133)	1.9902	2,2
Foxf2	Chn1	0.91474	50.45	0.454	rgb(222,130,131)	1.9902	2,2
Foxf2	Gap43	0.91474	50.45	0.45	rgb(222,131,132)	1.9902	2,2
Foxo3	Hist3h2bb-ps	0.91474	50.45	0.452	rgb(222,131,131)	1.9902	2,2
Foxq1	Gprasp2	0.91474	50.45	0.452	rgb(222,131,132)	1.9902	2,2
Foxs1	Cxcl13	0.91474	50.45	0.447	rgb(222,132,133)	1.9902	2,2
Gata1	Gypc	-0.91474	50.45	-4.5E-01	rgb(119,158,234)	1.9902	2,2
Gata1	Itgam	0.91474	50.45	0.45	rgb(222,131,132)	1.9902	2,2
Hif3a	Rasl12	0.91474	50.45	0.455	rgb(222,130,131)	1.9902	2,2
Hmga2	Fam46c	-0.91474	50.45	-4.5E-01	rgb(119,157,234)	1.9902	2,2
Hmgb3	Fam81a	0.91474	50.45	0.449	rgb(222,131,132)	1.9902	2,2
Hmgb3	Pgs1	-0.91474	50.45	-4.5E-01	rgb(119,158,234)	1.9902	2,2
Hmgb3	Ticam2	0.91474	50.45	0.448	rgb(222,131,132)	1.9902	2,2
Homez	Pxmp2	0.91474	50.45	0.448	rgb(222,131,132)	1.9902	2,2
Ikzf2	Agpat9	-0.91474	50.45	-4.5E-01	rgb(120,158,234)	1.9902	2,2
Ikzf2	Plagl1	0.91474	50.45	0.45	rgb(222,131,132)	1.9902	2,2
Irf1	Gbp9	0.91474	50.45	0.446	rgb(222,132,133)	1.9902	2,2
Irf1	Unc93b1	0.91474	50.45	0.447	rgb(222,132,133)	1.9902	2,2
Irf5	Cd80	0.91474	50.45	0.451	rgb(222,131,132)	1.9902	2,2
Irf5	Herc6	0.91474	50.45	0.45	rgb(222,131,132)	1.9902	2,2
Lef1	Cd28	0.91474	50.45	0.454	rgb(222,130,131)	1.9902	2,2
Lef1	Sema4d	0.91474	50.45	0.449	rgb(222,131,132)	1.9902	2,2
Lhx6	Agap1	0.91474	50.45	0.453	rgb(222,131,131)	1.9902	2,2
Lhx6	Olfm2	0.91474	50.45	0.446	rgb(222,132,133)	1.9902	2,2
Lin54	Rpp14	-0.91474	50.45	-4.5E-01	rgb(119,158,234)	1.9902	2,2
Mafg	Tspan13	-0.91474	50.45	-4.5E-01	rgb(119,158,234)	1.9902	2,2
Mxd3	Cdkn2c	0.91474	50.45	0.448	rgb(222,131,132)	1.9902	2,2
Mxd3	Zranb3	0.91474	50.45	0.445	rgb(222,132,133)	1.9902	2,2
Myb	Arid3a	-0.91474	50.45	-4.5E-01	rgb(118,157,234)	1.9902	2,2
Mypop	Slc27a4	0.91474	50.45	0.448	rgb(222,131,132)	1.9902	2,2
Ncoa1	Lrba	0.91474	50.45	0.446	rgb(222,132,133)	1.9902	2,2
Ncoa3	Aig1	-0.91474	50.45	-4.5E-01	rgb(120,158,234)	1.9902	2,2
Ncoa3	Trappc10	0.91474	50.45	0.455	rgb(222,130,131)	1.9902	2,2
Nfatc4	Camk2n1	0.91474	50.45	0.451	rgb(222,131,132)	1.9902	2,2
Nr1d1	Herc6	-0.91474	50.45	-4.5E-01	rgb(120,158,234)	1.9902	2,2
Osr2	Cox6b2	0.91474	50.45	0.455	rgb(222,130,131)	1.9902	2,2
Osr2	H2-Eb1	0.91474	50.45	0.45	rgb(222,131,132)	1.9902	2,2
Phf1	St7	-0.91474	50.45	-4.5E-01	rgb(119,157,234)	1.9902	2,2
Phf1	Znrf1	0.91474	50.45	0.446	rgb(222,132,133)	1.9902	2,2
Phf20	Tmem220	0.91474	50.45	0.451	rgb(222,131,132)	1.9902	2,2
Phf20	Tst	0.91474	50.45	0.453	rgb(222,130,131)	1.9902	2,2
Pknox1	Got1	-0.91474	50.45	-4.5E-01	rgb(119,157,234)	1.9902	2,2
Pknox1	Nrf1	0.91474	50.45	0.448	rgb(222,131,132)	1.9902	2,2
Plagl1	Slc1a4	0.91474	50.45	0.448	rgb(222,131,132)	1.9902	2,2
Plscr1	Asns	0.91474	50.45	0.452	rgb(222,131,132)	1.9902	2,2
Pou2af1	Bend3	0.91474	50.45	0.445	rgb(222,132,133)	1.9902	2,2
Pou2af1	Crtam	0.91474	50.45	0.453	rgb(222,130,131)	1.9902	2,2
Pou2af1	Vps54	-0.91474	50.45	-4.5E-01	rgb(118,157,234)	1.9902	2,2
Rbck1	Ankrd39	0.91474	50.45	0.447	rgb(222,132,133)	1.9902	2,2
Relb	Cd9	-0.91474	50.45	-4.5E-01	rgb(120,158,234)	1.9902	2,2
Rxra	Bcam	0.91474	50.45	0.453	rgb(222,130,131)	1.9902	2,2
Sgsm2	Ccrn4l	-0.91474	50.45	-4.5E-01	rgb(119,157,234)	1.9902	2,2
Sgsm2	Cul9	0.91474	50.45	0.45	rgb(222,131,132)	1.9902	2,2
Six1	Cd200r4	0.91474	50.45	0.453	rgb(222,130,131)	1.9902	2,2
Spib	Iqgap2	-0.91474	50.45	-4.5E-01	rgb(120,158,234)	1.9902	2,2
Srebf2	Sqle	0.91474	50.45	0.446	rgb(222,132,133)	1.9902	2,2
Stat5b	Usp22	0.91474	50.45	0.454	rgb(222,130,131)	1.9902	2,2
Tead1	Dst	0.91474	50.45	0.452	rgb(222,131,132)	1.9902	2,2
Thap3	Dpm3	0.91474	50.45	0.45	rgb(222,131,132)	1.9902	2,2
Twist1	Cdkn2b	0.91474	50.45	0.451	rgb(222,131,132)	1.9902	2,2
Zbtb17	Ppm1f	0.91474	50.45	0.454	rgb(222,130,131)	1.9902	2,2
Zbtb4	B3gnt3	0.91474	50.45	0.455	rgb(222,130,131)	1.9902	2,2
Zbtb4	Rgs14	0.91474	50.45	0.449	rgb(222,131,132)	1.9902	2,2
Zfp109	Gm10584	0.91474	50.45	0.453	rgb(222,131,131)	1.9902	2,2
Zfp111	Epcam	-0.91474	50.45	-4.5E-01	rgb(119,157,234)	1.9902	2,2
Zfp280b	Lpxn	-0.91474	50.45	-4.5E-01	rgb(120,158,234)	1.9902	2,2
Zfp296	Ccng2	-0.91474	50.45	-4.5E-01	rgb(118,157,234)	1.9902	2,2
Zfp296	Cyp2s1	-0.91474	50.45	-4.5E-01	rgb(119,158,234)	1.9902	2,2
Zfp329	A230072C01Rik	0.91474	50.45	0.449	rgb(222,131,132)	1.9902	2,2
Zfp35	Trim46	-0.91474	50.45	-4.5E-01	rgb(119,158,234)	1.9902	2,2
Zfp362	Tmprss3	0.91474	50.45	0.448	rgb(222,131,132)	1.9902	2,2
Zfp365	Cd81	0.91474	50.45	0.449	rgb(222,131,132)	1.9902	2,2
Zfp365	Psrc1	0.91474	50.45	0.45	rgb(222,131,132)	1.9902	2,2
Zfp429	H60b	-0.91474	50.45	-4.5E-01	rgb(119,157,234)	1.9902	2,2
Zfp467	Cxcr6	-0.91474	50.45	-4.5E-01	rgb(120,158,234)	1.9902	2,2
Zfp467	Olfml2a	0.91474	50.45	0.452	rgb(222,131,132)	1.9902	2,2
Zfp467	Synpo	0.91474	50.45	0.446	rgb(222,132,133)	1.9902	2,2
Zfp467	Sytl3	-0.91474	50.45	-4.5E-01	rgb(119,157,234)	1.9902	2,2
Zfp473	Tnfrsf21	-0.91474	50.45	-4.5E-01	rgb(119,157,234)	1.9902	2,2
Zfp52	Mpzl2	-0.91474	50.45	-4.5E-01	rgb(119,157,234)	1.9902	2,2
Zfp608	Havcr1	-0.91474	50.45	-4.5E-01	rgb(119,158,234)	1.9902	2,2
Zfp629	Ormdl1	-0.91474	50.45	-4.5E-01	rgb(119,157,234)	1.9902	2,2
Zfp64	Eid1	-0.91474	50.45	-4.5E-01	rgb(119,157,234)	1.9902	2,2
Zfp654	Dtx3l	0.91474	50.45	0.452	rgb(222,131,131)	1.9902	2,2
Zfp750	1700007K13Rik	0.91474	50.45	0.451	rgb(222,131,132)	1.9902	2,2
Zfp750	Ckmt1	0.91474	50.45	0.449	rgb(222,131,132)	1.9902	2,2
Zfp831	Inpp4a	0.91474	50.45	0.453	rgb(222,130,131)	1.9902	2,2
Zfp831	Lypd6b	0.91474	50.45	0.45	rgb(222,131,132)	1.9902	2,2
Zfp951	Slc9a3r1	-0.91474	50.45	-4.5E-01	rgb(119,158,234)	1.9902	2,2
Zfp960	Dock1	0.91474	50.45	0.446	rgb(222,132,133)	1.9902	2,2
Zfp960	Kifc3	0.91474	50.45	0.455	rgb(222,130,131)	1.9902	2,2
Zkscan17	Mgat4b	0.91474	50.45	0.45	rgb(222,131,132)	1.9902	2,2
Batf	Cdc14a	0.91297	50.44	0.435	rgb(222,134,135)	1.99	None
Batf	Dlg3	0.91297	50.44	0.437	rgb(222,134,134)	1.99	None
Batf	Prss16	0.91297	50.44	0.437	rgb(222,134,134)	1.99	None
Batf	Qser1	0.91297	50.44	0.437	rgb(222,134,134)	1.99	None
Batf	Rabgap1l	0.91297	50.44	0.439	rgb(222,133,134)	1.99	None
Etv6	C2cd2l	-0.91297	50.44	-4.4E-01	rgb(121,158,234)	1.99	None
Etv6	Car5b	-0.91297	50.44	-4.4E-01	rgb(121,159,234)	1.99	None
Etv6	Ehbp1l1	-0.91297	50.44	-4.4E-01	rgb(121,159,234)	1.99	None
Etv6	Hist1h1t	0.91297	50.44	0.439	rgb(222,133,134)	1.99	None
Etv6	Snora75	0.91297	50.44	0.44	rgb(222,133,134)	1.99	None
Fosl2	Maged2	0.91297	50.44	0.435	rgb(222,134,135)	1.99	None
Fosl2	March9	0.91297	50.44	0.445	rgb(222,132,133)	1.99	None
Fosl2	Zfp473	0.91297	50.44	0.441	rgb(222,133,134)	1.99	None
Hif1a	Cbln3	0.91297	50.44	0.441	rgb(222,133,134)	1.99	None
Hif1a	Dpy19l3	-0.91297	50.44	-4.4E-01	rgb(122,159,234)	1.99	None
Hif1a	Fam188b	0.91297	50.44	0.444	rgb(222,132,133)	1.99	None
Hif1a	Prrt2	0.91297	50.44	0.445	rgb(222,132,133)	1.99	None
Hif1a	Slamf7	0.91297	50.44	0.44	rgb(222,133,134)	1.99	None
Hif1a	Tnfsf9	0.91297	50.44	0.437	rgb(222,133,134)	1.99	None
Irf4	Aldoa	-0.91297	50.44	-4.4E-01	rgb(121,158,234)	1.99	None
Irf4	Dazap2	0.91297	50.44	0.443	rgb(222,132,133)	1.99	None
Irf4	Fbxo18	-0.91297	50.44	-4.4E-01	rgb(121,159,234)	1.99	None
Irf4	Gatm	-0.91297	50.44	-4.4E-01	rgb(121,158,234)	1.99	None
Irf4	Gmfg	0.91297	50.44	0.442	rgb(222,133,133)	1.99	None
Irf4	Gnpda1	-0.91297	50.44	-4.4E-01	rgb(121,159,234)	1.99	None
Irf4	Ifitm2	-0.91297	50.44	-4.4E-01	rgb(121,159,234)	1.99	None
[truncated: 51,648 more rows]
