# Supplementary material for: Leveraging chromatin accessibility for transcriptional regulatory network inference in T Helper 17 Cells
Source: Genome Res. 2019 Mar;29(3):449–63. doi: 10.1101/gr.238253.118 (PMC6396413; doi:10.1101/gr.238253.118)
Supplement: Supplemental Material [file supp_gr.238253.118_Supplemental_Th17_TRN_Networks.zip › Th17_TRN_Networks-master/TRN_Notebooks/Networks/ChIP_bias25_TFmRNA_sp.tsv]

TF	Target	SignedQuantile	NonzeroSubsamples(Stability)	pCorr	stroke	stroke-width	stroke-dasharray
Tbx21	Tbkbp1	1	50.92	0.921	rgb(227, 41, 43)	2	2,2
Irf7	Rtp4	0.99793	50.91	0.913	rgb(227, 43, 45)	1.9998	2,2
Irf1	Nlrc5	0.99585	50.87	0.867	rgb(227, 51, 53)	1.999	2,2
Zfp182	Fyco1	0.99378	50.83	0.833	rgb(226, 58, 59)	1.9982	2,2
Srebf1	Fads2	0.9917	50.81	0.815	rgb(226, 61, 63)	1.9978	2,2
Zfp385a	Eng	0.98963	50.8	0.797	rgb(226, 65, 66)	1.9976	2,2
Rorc	Lingo4	0.98756	50.79	0.788	rgb(226, 66, 68)	1.9974	2,2
Ddit3	Sars	0.98756	50.79	0.793	rgb(226, 65, 67)	1.9974	2,2
Irf1	Tbx21	0.98756	50.79	0.786	rgb(226, 67, 69)	1.9974	2,2
Irf9	Irf7	0.98756	50.79	0.791	rgb(226, 66, 67)	1.9974	2,2
Maf	Stab1	0.98548	50.78	0.778	rgb(226, 68, 70)	1.9972	None
Rorc	C2cd4d	0.98548	50.78	0.778	rgb(226, 68, 70)	1.9972	None
Irf7	Rsad2	0.98548	50.78	0.78	rgb(226, 68, 69)	1.9972	2,2
Nr4a1	Nr4a3	0.98548	50.78	0.785	rgb(226, 67, 69)	1.9972	2,2
Irf7	Mx1	0.98341	50.77	0.77	rgb(225, 70, 71)	1.997	2,2
Vax2	Avpi1	0.98134	50.76	0.761	rgb(225, 72, 73)	1.9968	2,2
Zfp367	Dtl	0.98134	50.76	0.763	rgb(225, 71, 73)	1.9968	2,2
Zfp385a	Zmat3	0.98134	50.76	0.757	rgb(225, 72, 74)	1.9968	2,2
Zfp467	Sspo	0.98134	50.76	0.76	rgb(225, 72, 73)	1.9968	2,2
Irf7	I830012O16Rik	0.97926	50.75	0.75	rgb(225, 74, 75)	1.9966	2,2
Irf7	Xaf1	0.97926	50.75	0.75	rgb(225, 74, 75)	1.9966	2,2
Bhlhe40	Tnip3	0.97719	50.74	0.741	rgb(225, 75, 77)	1.9964	2,2
Elk3	Capg	0.97719	50.74	0.743	rgb(225, 75, 76)	1.9964	2,2
Sp110	Gbp6	0.97719	50.74	0.742	rgb(225, 75, 77)	1.9964	2,2
Ahrr	Cyp1b1	0.97511	50.73	0.732	rgb(225, 77, 79)	1.9962	2,2
Foxs1	Mylk2	0.97511	50.73	0.731	rgb(225, 77, 79)	1.9962	2,2
Foxs1	Vax2	0.97511	50.73	0.735	rgb(225, 77, 78)	1.9962	2,2
Irf1	Igtp	0.97511	50.73	0.725	rgb(225, 78, 80)	1.9962	2,2
Irf7	Ifit3	0.97511	50.73	0.729	rgb(225, 78, 79)	1.9962	2,2
Tulp3	Tbc1d14	0.97511	50.73	0.733	rgb(225, 77, 78)	1.9962	2,2
Zfp367	Rpa2	0.97511	50.73	0.728	rgb(225, 78, 79)	1.9962	2,2
Irf4	Abcd3	-0.97304	50.72	-7.2E-01	rgb( 60,122,244)	1.996	None
Atf6b	Crip1	-0.97304	50.72	-7.2E-01	rgb( 61,122,244)	1.996	2,2
Irf1	Fam26f	0.97304	50.72	0.717	rgb(225, 80, 81)	1.996	2,2
Mxd3	Cdc25b	0.97304	50.72	0.717	rgb(225, 80, 81)	1.996	2,2
Zhx2	Sema6b	-0.97304	50.72	-7.2E-01	rgb( 61,122,244)	1.996	2,2
Maf	Ifih1	-0.97097	50.71	-7.1E-01	rgb( 63,123,244)	1.9958	None
Cebpg	Pck2	0.97097	50.71	0.709	rgb(225, 82, 83)	1.9958	2,2
Hes1	Spink2	0.97097	50.71	0.711	rgb(225, 81, 83)	1.9958	2,2
Irf5	St14	0.97097	50.71	0.706	rgb(225, 82, 83)	1.9958	2,2
Irf7	Oas1b	0.97097	50.71	0.707	rgb(225, 82, 83)	1.9958	2,2
Kdm2b	Mxd1	-0.97097	50.71	-7.1E-01	rgb( 63,124,244)	1.9958	2,2
Tcf12	Mycbp2	0.97097	50.71	0.708	rgb(225, 82, 83)	1.9958	2,2
Whsc1	Exo1	0.97097	50.71	0.712	rgb(225, 81, 82)	1.9958	2,2
Etv6	Ncs1	0.96889	50.7	0.702	rgb(225, 83, 84)	1.9956	None
Irf4	Gdpd5	-0.96889	50.7	-7.0E-01	rgb( 64,124,244)	1.9956	None
C030039L03Rik	Prkab2	0.96889	50.7	0.702	rgb(225, 83, 84)	1.9956	2,2
Pknox1	Got1	-0.96889	50.7	-7.0E-01	rgb( 66,125,243)	1.9956	2,2
Whsc1	Rfwd3	0.96889	50.7	0.704	rgb(225, 83, 84)	1.9956	2,2
Fosl2	Lrmp	-0.96682	50.69	-6.9E-01	rgb( 67,126,243)	1.9954	None
Irf4	Atp8b4	-0.96682	50.69	-6.9E-01	rgb( 68,126,243)	1.9954	None
Irf4	Crtam	-0.96682	50.69	-6.9E-01	rgb( 68,126,243)	1.9954	None
Maf	Aqp3	0.96682	50.69	0.693	rgb(225, 85, 86)	1.9954	None
C030039L03Rik	Muc2	0.96682	50.69	0.687	rgb(225, 86, 87)	1.9954	2,2
Dot1l	Rnf130	-0.96682	50.69	-6.9E-01	rgb( 66,125,243)	1.9954	2,2
Elf1	Stk4	0.96682	50.69	0.691	rgb(225, 85, 86)	1.9954	2,2
Ets1	Tex2	0.96682	50.69	0.695	rgb(225, 84, 86)	1.9954	2,2
Etv4	Slc6a9	0.96682	50.69	0.686	rgb(225, 86, 87)	1.9954	2,2
Irf7	Ifit1	0.96682	50.69	0.693	rgb(225, 85, 86)	1.9954	2,2
Sp110	Cdkn2d	0.96682	50.69	0.689	rgb(225, 85, 87)	1.9954	2,2
Terf1	Rftn1	-0.96682	50.69	-6.9E-01	rgb( 66,125,243)	1.9954	2,2
Zbtb26	2310015A10Rik	0.96682	50.69	0.695	rgb(225, 84, 86)	1.9954	2,2
Zfp397	Chst12	-0.96682	50.69	-6.9E-01	rgb( 67,126,243)	1.9954	2,2
Zfp473	Fkrp	-0.96682	50.69	-6.9E-01	rgb( 68,126,243)	1.9954	2,2
Fosl2	L3mbtl3	-0.96474	50.68	-6.8E-01	rgb( 69,127,243)	1.9952	None
Irf4	Chst15	0.96474	50.68	0.682	rgb(225, 87, 88)	1.9952	None
Irf1	Gbp4	0.96474	50.68	0.679	rgb(224, 87, 89)	1.9952	2,2
Irf1	Gbp6	0.96474	50.68	0.684	rgb(225, 86, 88)	1.9952	2,2
Irf7	Mx2	0.96474	50.68	0.681	rgb(224, 87, 88)	1.9952	2,2
Jdp2	Pck2	0.96474	50.68	0.679	rgb(224, 87, 89)	1.9952	2,2
Prrx1	Cav1	0.96474	50.68	0.684	rgb(225, 86, 88)	1.9952	2,2
Srebf2	Dhcr24	0.96474	50.68	0.677	rgb(224, 88, 89)	1.9952	2,2
Zfp318	Ptprj	-0.96474	50.68	-6.8E-01	rgb( 70,128,243)	1.9952	2,2
Etv6	Bcl3	0.96267	50.67	0.668	rgb(224, 89, 91)	1.995	None
Etv6	Dnajc12	-0.96267	50.67	-6.7E-01	rgb( 72,129,242)	1.995	None
Etv6	Il12rb1	0.96267	50.67	0.669	rgb(224, 89, 91)	1.995	None
Fosl2	Lpp	0.96267	50.67	0.674	rgb(224, 88, 90)	1.995	None
Fosl2	Tspan5	0.96267	50.67	0.672	rgb(224, 89, 90)	1.995	None
Fosl2	Zfp36l1	0.96267	50.67	0.674	rgb(224, 88, 90)	1.995	None
Irf4	Lpcat1	-0.96267	50.67	-6.7E-01	rgb( 71,128,243)	1.995	None
Maf	Plekho1	0.96267	50.67	0.666	rgb(224, 90, 91)	1.995	None
Cebpg	Psph	0.96267	50.67	0.666	rgb(224, 90, 91)	1.995	2,2
Irf7	2010002M12Rik	0.96267	50.67	0.667	rgb(224, 90, 91)	1.995	2,2
Msc	Il4ra	0.96267	50.67	0.674	rgb(224, 88, 90)	1.995	2,2
Patz1	Mboat7	0.96267	50.67	0.675	rgb(224, 88, 90)	1.995	2,2
Rel	1600014C10Rik	-0.96267	50.67	-6.7E-01	rgb( 71,128,243)	1.995	2,2
Sgsm2	Tert	0.96267	50.67	0.665	rgb(224, 90, 91)	1.995	2,2
Sp110	Ly6c1	0.96267	50.67	0.665	rgb(224, 90, 91)	1.995	2,2
Srebf1	Insig1	0.96267	50.67	0.666	rgb(224, 90, 91)	1.995	2,2
Zfp280c	Rfx7	0.96267	50.67	0.672	rgb(224, 89, 90)	1.995	2,2
Zfp367	Exo1	0.96267	50.67	0.671	rgb(224, 89, 90)	1.995	2,2
Zfp385a	Rnf169	0.96267	50.67	0.669	rgb(224, 89, 91)	1.995	2,2
Zfp750	Pik3r3	0.96267	50.67	0.668	rgb(224, 89, 91)	1.995	2,2
Etv6	Hmox1	0.9606	50.66	0.662	rgb(224, 90, 92)	1.9948	None
Hif1a	Cd28	0.9606	50.66	0.66	rgb(224, 91, 92)	1.9948	None
Hbp1	Smyd5	-0.9606	50.66	-6.6E-01	rgb( 74,130,242)	1.9948	2,2
Hlx	Olfm1	0.9606	50.66	0.655	rgb(224, 92, 93)	1.9948	2,2
Irf1	Erap1	0.9606	50.66	0.656	rgb(224, 92, 93)	1.9948	2,2
Irf5	Gna15	0.9606	50.66	0.66	rgb(224, 91, 92)	1.9948	2,2
Jun	Stat5b	0.9606	50.66	0.659	rgb(224, 91, 92)	1.9948	2,2
Mxi1	Aen	-0.9606	50.66	-6.6E-01	rgb( 73,129,242)	1.9948	2,2
Ncoa2	Tcf12	0.9606	50.66	0.659	rgb(224, 91, 92)	1.9948	2,2
Nfkb2	Psd	0.9606	50.66	0.663	rgb(224, 90, 92)	1.9948	2,2
Patz1	Btbd11	0.9606	50.66	0.661	rgb(224, 91, 92)	1.9948	2,2
Rest	Rbm15	0.9606	50.66	0.655	rgb(224, 92, 93)	1.9948	2,2
Srebf1	Abcg1	0.9606	50.66	0.66	rgb(224, 91, 92)	1.9948	2,2
Tead1	Nupr1	0.9606	50.66	0.661	rgb(224, 91, 92)	1.9948	2,2
Whsc1	Fancm	0.9606	50.66	0.662	rgb(224, 90, 92)	1.9948	2,2
Zfp385a	Abhd4	0.9606	50.66	0.657	rgb(224, 92, 93)	1.9948	2,2
Zfp467	Wnt10a	0.9606	50.66	0.662	rgb(224, 91, 92)	1.9948	2,2
Fosl2	Dnmt3b	-0.95852	50.65	-6.5E-01	rgb( 77,132,242)	1.9946	None
Hif1a	Sesn3	0.95852	50.65	0.648	rgb(224, 93, 95)	1.9946	None
Irf4	Gnpda1	0.95852	50.65	0.648	rgb(224, 93, 94)	1.9946	None
Irf4	Sh3bp1	-0.95852	50.65	-6.5E-01	rgb( 75,131,242)	1.9946	None
Ankzf1	Pdia2	0.95852	50.65	0.648	rgb(224, 93, 94)	1.9946	2,2
C030039L03Rik	Ankzf1	0.95852	50.65	0.653	rgb(224, 92, 94)	1.9946	2,2
C030039L03Rik	Per2	0.95852	50.65	0.646	rgb(224, 94, 95)	1.9946	2,2
Elf1	Id1	-0.95852	50.65	-6.5E-01	rgb( 75,131,242)	1.9946	2,2
Irf1	Gbp5	0.95852	50.65	0.652	rgb(224, 92, 94)	1.9946	2,2
Plagl1	Cd180	0.95852	50.65	0.65	rgb(224, 93, 94)	1.9946	2,2
Sp110	Bcl2a1b	0.95852	50.65	0.655	rgb(224, 92, 93)	1.9946	2,2
Trerf1	Tnk2	0.95852	50.65	0.647	rgb(224, 93, 95)	1.9946	2,2
Vax2	Cysltr1	0.95852	50.65	0.649	rgb(224, 93, 94)	1.9946	2,2
Zfp329	Neat1	0.95852	50.65	0.649	rgb(224, 93, 94)	1.9946	2,2
Zfp429	Apold1	-0.95852	50.65	-6.5E-01	rgb( 77,132,242)	1.9946	2,2
Zfp750	Robo3	0.95852	50.65	0.648	rgb(224, 93, 94)	1.9946	2,2
Zfp770	Zfp568	0.95852	50.65	0.645	rgb(224, 94, 95)	1.9946	2,2
Zik1	Mvp	-0.95852	50.65	-6.5E-01	rgb( 76,131,242)	1.9946	2,2
Etv6	Il2rb	0.95645	50.64	0.64	rgb(224, 95, 96)	1.9944	None
Etv6	Nfatc2	0.95645	50.64	0.636	rgb(224, 96, 97)	1.9944	None
Fosl2	Cnnm4	0.95645	50.64	0.636	rgb(224, 96, 97)	1.9944	None
Fosl2	Inpp5a	0.95645	50.64	0.642	rgb(224, 94, 96)	1.9944	None
Hif1a	Aff3	0.95645	50.64	0.637	rgb(224, 95, 97)	1.9944	None
Hif1a	Mvp	0.95645	50.64	0.639	rgb(224, 95, 96)	1.9944	None
Irf4	Hdac9	-0.95645	50.64	-6.4E-01	rgb( 78,132,241)	1.9944	None
Maf	Cdk16	0.95645	50.64	0.639	rgb(224, 95, 96)	1.9944	None
Nfe2l2	Gfod1	-0.95645	50.64	-6.4E-01	rgb( 78,132,241)	1.9944	None
Rorc	Tnfrsf25	0.95645	50.64	0.643	rgb(224, 94, 95)	1.9944	None
Cebpg	Gpt2	0.95645	50.64	0.636	rgb(224, 96, 97)	1.9944	2,2
Cggbp1	Scyl2	0.95645	50.64	0.645	rgb(224, 94, 95)	1.9944	2,2
Epas1	Gsn	0.95645	50.64	0.641	rgb(224, 95, 96)	1.9944	2,2
Irf5	Phldb1	0.95645	50.64	0.641	rgb(224, 94, 96)	1.9944	2,2
Mxd3	Capg	0.95645	50.64	0.644	rgb(224, 94, 95)	1.9944	2,2
Ovol1	Dixdc1	0.95645	50.64	0.639	rgb(224, 95, 96)	1.9944	2,2
Pou6f1	Ssh2	0.95645	50.64	0.635	rgb(224, 96, 97)	1.9944	2,2
Pou6f1	Ust	0.95645	50.64	0.643	rgb(224, 94, 95)	1.9944	2,2
Tbx21	Icam1	0.95645	50.64	0.64	rgb(224, 95, 96)	1.9944	2,2
Tbx21	Notch1	0.95645	50.64	0.638	rgb(224, 95, 96)	1.9944	2,2
Vax2	Il17re	0.95645	50.64	0.639	rgb(224, 95, 96)	1.9944	2,2
Zfp750	1700007K13Rik	0.95645	50.64	0.644	rgb(224, 94, 95)	1.9944	2,2
Batf	Col18a1	0.95438	50.63	0.628	rgb(224, 97, 98)	1.9942	None
Batf	St3gal1	0.95438	50.63	0.626	rgb(224, 97, 99)	1.9942	None
Hif1a	B3gnt3	0.95438	50.63	0.632	rgb(224, 96, 98)	1.9942	None
Irf4	Cxcr6	-0.95438	50.63	-6.3E-01	rgb( 80,134,241)	1.9942	None
Irf4	Nox1	-0.95438	50.63	-6.3E-01	rgb( 81,134,241)	1.9942	2,2
Irf4	Nrgn	-0.95438	50.63	-6.3E-01	rgb( 81,134,241)	1.9942	None
Irf4	Pgrmc1	-0.95438	50.63	-6.3E-01	rgb( 80,134,241)	1.9942	None
Irf4	Ptprf	0.95438	50.63	0.627	rgb(224, 97, 98)	1.9942	None
Maf	Isg20	-0.95438	50.63	-6.3E-01	rgb( 80,134,241)	1.9942	None
Adnp	Hist1h1d	-0.95438	50.63	-6.3E-01	rgb( 80,134,241)	1.9942	2,2
Ahrr	Gpr15	0.95438	50.63	0.628	rgb(224, 97, 98)	1.9942	2,2
Arid5a	Sbno2	0.95438	50.63	0.629	rgb(224, 97, 98)	1.9942	2,2
Atf5	Minpp1	-0.95438	50.63	-6.3E-01	rgb( 81,134,241)	1.9942	2,2
Bcl6b	Kctd7	0.95438	50.63	0.63	rgb(224, 97, 98)	1.9942	2,2
Dzip1	Uggt2	0.95438	50.63	0.63	rgb(224, 97, 98)	1.9942	2,2
Fbxl19	Cln5	-0.95438	50.63	-6.3E-01	rgb( 80,134,241)	1.9942	2,2
Foxs1	S100a4	0.95438	50.63	0.634	rgb(224, 96, 97)	1.9942	2,2
Jun	Kdelc2	-0.95438	50.63	-6.3E-01	rgb( 81,134,241)	1.9942	2,2
Mxd3	Cdkn2c	0.95438	50.63	0.635	rgb(224, 96, 97)	1.9942	2,2
Mxd3	Coro7	0.95438	50.63	0.627	rgb(224, 97, 98)	1.9942	2,2
Nr4a3	Nr4a1	0.95438	50.63	0.634	rgb(224, 96, 97)	1.9942	2,2
Osr2	Serpinb1b	0.95438	50.63	0.633	rgb(224, 96, 97)	1.9942	2,2
Sp110	Ube2v1	-0.95438	50.63	-6.3E-01	rgb( 80,134,241)	1.9942	2,2
Stat2	Parp9	0.95438	50.63	0.633	rgb(224, 96, 97)	1.9942	2,2
Zfp385a	Ptp4a3	0.95438	50.63	0.626	rgb(224, 97, 99)	1.9942	2,2
Zfp808	Tyms	0.95438	50.63	0.628	rgb(224, 97, 98)	1.9942	2,2
Zfp870	Kctd7	0.95438	50.63	0.627	rgb(224, 97, 98)	1.9942	2,2
Zhx1	Ptprc	0.95438	50.63	0.629	rgb(224, 97, 98)	1.9942	2,2
Batf	Igfbp7	-0.9523	50.62	-6.2E-01	rgb( 81,135,241)	1.994	None
Fosl2	Lbp	0.9523	50.62	0.623	rgb(224, 98, 99)	1.994	None
Fosl2	Tbc1d30	0.9523	50.62	0.62	rgb(224, 99,100)	1.994	None
Hif1a	Bcor	-0.9523	50.62	-6.2E-01	rgb( 83,136,240)	1.994	None
Hif1a	Gimap7	0.9523	50.62	0.625	rgb(224, 98, 99)	1.994	None
Irf4	Abcb9	-0.9523	50.62	-6.2E-01	rgb( 82,135,241)	1.994	None
Irf4	Ptk2	-0.9523	50.62	-6.2E-01	rgb( 82,135,241)	1.994	None
Irf4	Tg	0.9523	50.62	0.625	rgb(224, 98, 99)	1.994	None
Maf	Ctla2b	0.9523	50.62	0.619	rgb(224, 99,100)	1.994	None
Maf	Fam20a	0.9523	50.62	0.62	rgb(224, 99,100)	1.994	None
Nfe2l2	Tmem140	0.9523	50.62	0.623	rgb(224, 98, 99)	1.994	None
Nfe2l2	Treml2	0.9523	50.62	0.617	rgb(224, 99,100)	1.994	None
C030039L03Rik	Gapdhs	0.9523	50.62	0.617	rgb(224, 99,100)	1.994	2,2
Cbx2	Cmtm4	0.9523	50.62	0.621	rgb(224, 98,100)	1.994	2,2
Cebpg	Slc7a3	0.9523	50.62	0.617	rgb(224, 99,100)	1.994	2,2
Cebpg	Trib3	0.9523	50.62	0.623	rgb(224, 98, 99)	1.994	2,2
Crem	Agpat9	0.9523	50.62	0.619	rgb(224, 99,100)	1.994	2,2
Cux1	Fam20a	0.9523	50.62	0.617	rgb(224, 99,100)	1.994	2,2
Drap1	Syf2	0.9523	50.62	0.618	rgb(224, 99,100)	1.994	2,2
Elf1	Slain1	0.9523	50.62	0.615	rgb(224, 99,101)	1.994	2,2
Etv4	Dusp9	0.9523	50.62	0.618	rgb(224, 99,100)	1.994	2,2
Ikzf2	Cd160	0.9523	50.62	0.619	rgb(224, 99,100)	1.994	2,2
Irf1	Tgtp2	0.9523	50.62	0.623	rgb(224, 98, 99)	1.994	2,2
Irf5	Abhd4	0.9523	50.62	0.618	rgb(224, 99,100)	1.994	2,2
Mxd1	Dst	0.9523	50.62	0.621	rgb(224, 98,100)	1.994	2,2
Nr4a1	Marcksl1	0.9523	50.62	0.623	rgb(224, 98, 99)	1.994	2,2
Nr4a1	Tmed3	-0.9523	50.62	-6.2E-01	rgb( 83,136,240)	1.994	2,2
Prdm2	Dock4	0.9523	50.62	0.619	rgb(224, 99,100)	1.994	2,2
Sgsm2	Per3	0.9523	50.62	0.618	rgb(224, 99,100)	1.994	2,2
Stat4	Rnf149	-0.9523	50.62	-6.2E-01	rgb( 82,135,241)	1.994	2,2
Tcf12	Pafah1b3	-0.9523	50.62	-6.2E-01	rgb( 82,135,241)	1.994	2,2
Zbtb10	Irf7	0.9523	50.62	0.618	rgb(224, 99,100)	1.994	2,2
Zfp146	Mpv17l	-0.9523	50.62	-6.2E-01	rgb( 83,135,240)	1.994	2,2
Zfp367	Apitd1	0.9523	50.62	0.622	rgb(224, 98, 99)	1.994	2,2
Zfp386	Spry1	-0.9523	50.62	-6.2E-01	rgb( 83,135,241)	1.994	2,2
Zfp787	Zfp668	0.9523	50.62	0.619	rgb(224, 99,100)	1.994	2,2
Fosl2	Adora2a	0.95023	50.61	0.611	rgb(224,100,102)	1.9938	None
Fosl2	Foxp4	-0.95023	50.61	-6.1E-01	rgb( 85,137,240)	1.9938	None
Fosl2	Ptprf	0.95023	50.61	0.605	rgb(224,101,103)	1.9938	None
Fosl2	Sfmbt2	-0.95023	50.61	-6.1E-01	rgb( 84,136,240)	1.9938	None
Fosl2	Stat3	0.95023	50.61	0.614	rgb(224,100,101)	1.9938	None
Fosl2	Syn1	0.95023	50.61	0.61	rgb(224,100,102)	1.9938	None
Hif1a	Chm	0.95023	50.61	0.61	rgb(224,101,102)	1.9938	None
Irf4	Col18a1	0.95023	50.61	0.615	rgb(224,100,101)	1.9938	None
Irf4	Dlk1	-0.95023	50.61	-6.1E-01	rgb( 84,136,240)	1.9938	2,2
Irf4	Dusp22	-0.95023	50.61	-6.1E-01	rgb( 85,137,240)	1.9938	None
Maf	Emp1	0.95023	50.61	0.614	rgb(224,100,101)	1.9938	None
Nfe2l2	Ccdc50	-0.95023	50.61	-6.1E-01	rgb( 86,137,240)	1.9938	None
Atf6b	Syf2	-0.95023	50.61	-6.1E-01	rgb( 85,137,240)	1.9938	2,2
Atmin	Sbf2	0.95023	50.61	0.607	rgb(224,101,102)	1.9938	2,2
Creb3l2	Syn1	0.95023	50.61	0.614	rgb(224,100,101)	1.9938	2,2
Dpf1	Porcn	0.95023	50.61	0.607	rgb(224,101,102)	1.9938	2,2
Ikzf4	Treml2	0.95023	50.61	0.605	rgb(224,101,103)	1.9938	2,2
Irf7	Gbp9	0.95023	50.61	0.605	rgb(224,101,103)	1.9938	2,2
Smad3	Malt1	0.95023	50.61	0.605	rgb(224,101,103)	1.9938	2,2
Tead1	Fut7	0.95023	50.61	0.611	rgb(224,100,101)	1.9938	2,2
Twist1	Fam160a1	0.95023	50.61	0.609	rgb(224,101,102)	1.9938	2,2
Zbtb32	Arhgef6	0.95023	50.61	0.607	rgb(224,101,102)	1.9938	2,2
Zfp395	Tnip2	-0.95023	50.61	-6.1E-01	rgb( 86,137,240)	1.9938	2,2
Zfp429	Megf8	-0.95023	50.61	-6.1E-01	rgb( 85,137,240)	1.9938	2,2
Zfp467	Sgsm2	0.95023	50.61	0.612	rgb(224,100,101)	1.9938	2,2
Zfp667	Vps37d	0.95023	50.61	0.61	rgb(224,100,102)	1.9938	2,2
Etv6	Jak3	0.94815	50.6	0.6	rgb(224,102,104)	1.9936	None
Hif1a	Il9r	-0.94815	50.6	-6.0E-01	rgb( 86,137,240)	1.9936	None
Hif1a	Satb1	0.94815	50.6	0.595	rgb(224,103,105)	1.9936	None
Hif1a	Zfp36l1	-0.94815	50.6	-6.0E-01	rgb( 87,138,240)	1.9936	None
Irf4	Loxl2	-0.94815	50.6	-6.0E-01	rgb( 86,137,240)	1.9936	2,2
Maf	Ctla2a	0.94815	50.6	0.603	rgb(224,102,103)	1.9936	None
Adnp	Dcxr	-0.94815	50.6	-6.0E-01	rgb( 87,138,240)	1.9936	2,2
Cebpg	Slc6a9	0.94815	50.6	0.6	rgb(224,102,104)	1.9936	2,2
Csrnp1	Mxd1	0.94815	50.6	0.6	rgb(224,102,104)	1.9936	2,2
Elf1	Arhgef6	0.94815	50.6	0.595	rgb(224,103,105)	1.9936	2,2
Elf1	Itga4	0.94815	50.6	0.596	rgb(224,103,104)	1.9936	2,2
Epas1	Adamtsl3	0.94815	50.6	0.603	rgb(224,102,103)	1.9936	2,2
Epas1	Gata3	0.94815	50.6	0.603	rgb(224,102,103)	1.9936	2,2
Epas1	Rnd3	0.94815	50.6	0.596	rgb(224,103,104)	1.9936	2,2
Foxo3	Exosc8	-0.94815	50.6	-6.0E-01	rgb( 86,138,240)	1.9936	2,2
Irf2	Wipf1	0.94815	50.6	0.596	rgb(224,103,104)	1.9936	2,2
Irf7	Ccrl2	0.94815	50.6	0.602	rgb(224,102,103)	1.9936	2,2
Klf10	Smurf2	0.94815	50.6	0.601	rgb(224,102,103)	1.9936	2,2
Klf2	Sell	0.94815	50.6	0.595	rgb(224,103,105)	1.9936	2,2
Mxd4	Tcp11l2	0.94815	50.6	0.596	rgb(224,103,104)	1.9936	2,2
Mxi1	Clybl	0.94815	50.6	0.601	rgb(224,102,103)	1.9936	2,2
Myb	Tmem120b	0.94815	50.6	0.6	rgb(224,102,104)	1.9936	2,2
Mybl1	4632434I11Rik	0.94815	50.6	0.6	rgb(224,102,104)	1.9936	2,2
Scrt1	Cyp2s1	0.94815	50.6	0.602	rgb(224,102,103)	1.9936	2,2
Stat1	Slain1	0.94815	50.6	0.597	rgb(224,103,104)	1.9936	2,2
Stat4	Dock11	0.94815	50.6	0.596	rgb(224,103,104)	1.9936	2,2
Vax2	2310007L24Rik	0.94815	50.6	0.597	rgb(224,103,104)	1.9936	2,2
Whsc1	Anln	0.94815	50.6	0.601	rgb(224,102,103)	1.9936	2,2
Zfhx3	Ermp1	0.94815	50.6	0.598	rgb(224,103,104)	1.9936	2,2
Zfp26	Rbm15	0.94815	50.6	0.604	rgb(224,102,103)	1.9936	2,2
Zfp329	A230072C01Rik	0.94815	50.6	0.599	rgb(224,103,104)	1.9936	2,2
Zfp536	Lpin3	0.94815	50.6	0.597	rgb(224,103,104)	1.9936	2,2
Batf	Gpr68	0.94608	50.59	0.586	rgb(223,105,106)	1.9934	None
Fosl2	Fam102a	0.94608	50.59	0.587	rgb(223,105,106)	1.9934	None
Hif1a	Ddx51	-0.94608	50.59	-5.9E-01	rgb( 88,139,240)	1.9934	None
Hif1a	Prkch	0.94608	50.59	0.594	rgb(224,104,105)	1.9934	None
Hif1a	Smg5	-0.94608	50.59	-5.9E-01	rgb( 89,139,239)	1.9934	None
Irf4	Ccr7	0.94608	50.59	0.585	rgb(223,105,106)	1.9934	None
Irf4	Icosl	-0.94608	50.59	-5.9E-01	rgb( 88,139,240)	1.9934	None
Irf4	Plekho1	0.94608	50.59	0.59	rgb(223,104,105)	1.9934	None
Irf4	Shisa2	-0.94608	50.59	-5.9E-01	rgb( 90,140,239)	1.9934	2,2
Rorc	Ccdc63	0.94608	50.59	0.586	rgb(223,105,106)	1.9934	None
Bcl11b	Mllt6	0.94608	50.59	0.592	rgb(224,104,105)	1.9934	2,2
C030039L03Rik	3110057O12Rik	0.94608	50.59	0.592	rgb(224,104,105)	1.9934	2,2
C030039L03Rik	Kcnc3	0.94608	50.59	0.586	rgb(223,105,106)	1.9934	2,2
Dpf1	Rbfox2	0.94608	50.59	0.592	rgb(224,104,105)	1.9934	2,2
Egr1	Egr2	0.94608	50.59	0.591	rgb(223,104,105)	1.9934	2,2
Hif3a	Stc1	0.94608	50.59	0.591	rgb(223,104,105)	1.9934	2,2
Hif3a	Syce2	0.94608	50.59	0.589	rgb(223,105,106)	1.9934	2,2
Irf1	Gbp10	0.94608	50.59	0.59	rgb(223,104,105)	1.9934	2,2
Irf7	BC094916	0.94608	50.59	0.588	rgb(223,105,106)	1.9934	2,2
Jun	Osm	0.94608	50.59	0.588	rgb(223,105,106)	1.9934	2,2
Kdm5b	Sap30	0.94608	50.59	0.593	rgb(224,104,105)	1.9934	2,2
Otx1	Zdbf2	0.94608	50.59	0.59	rgb(223,104,106)	1.9934	2,2
Phf1	Tnfrsf1a	0.94608	50.59	0.585	rgb(223,105,106)	1.9934	2,2
Pparg	Dgkk	0.94608	50.59	0.589	rgb(223,104,106)	1.9934	2,2
Scrt1	4932438H23Rik	0.94608	50.59	0.586	rgb(223,105,106)	1.9934	2,2
Sgsm2	Plxnc1	0.94608	50.59	0.586	rgb(223,105,106)	1.9934	2,2
Vax2	Cxcl3	0.94608	50.59	0.585	rgb(223,105,106)	1.9934	2,2
Vax2	Dab2	0.94608	50.59	0.591	rgb(224,104,105)	1.9934	2,2
Zbtb32	P4ha2	0.94608	50.59	0.594	rgb(224,103,105)	1.9934	2,2
Zbtb32	Tapbpl	0.94608	50.59	0.588	rgb(223,105,106)	1.9934	2,2
Zfp202	Dusp12	0.94608	50.59	0.588	rgb(223,105,106)	1.9934	2,2
Zfp385a	Cd80	0.94608	50.59	0.585	rgb(223,105,106)	1.9934	2,2
Zfp668	Dcakd	0.94608	50.59	0.59	rgb(223,104,106)	1.9934	2,2
Zfp750	Exoc4	0.94608	50.59	0.592	rgb(224,104,105)	1.9934	2,2
Zfp787	Ocrl	-0.94608	50.59	-5.9E-01	rgb( 89,139,239)	1.9934	2,2
Zfp800	Eno3	-0.94608	50.59	-5.9E-01	rgb( 90,140,239)	1.9934	2,2
Zfp91	Malt1	0.94608	50.59	0.586	rgb(223,105,106)	1.9934	2,2
Etv6	Cpd	0.94401	50.58	0.585	rgb(223,105,106)	1.9932	None
Etv6	Nr4a1	-0.94401	50.58	-5.8E-01	rgb( 92,141,239)	1.9932	None
Fosl2	Dock10	-0.94401	50.58	-5.8E-01	rgb( 91,141,239)	1.9932	None
Fosl2	Mfge8	0.94401	50.58	0.58	rgb(223,106,107)	1.9932	None
Fosl2	Slc39a1	0.94401	50.58	0.58	rgb(223,106,107)	1.9932	None
Hif1a	Thoc3	-0.94401	50.58	-5.8E-01	rgb( 91,140,239)	1.9932	None
Irf4	Atxn1	0.94401	50.58	0.58	rgb(223,106,107)	1.9932	None
Irf4	Batf	-0.94401	50.58	-5.8E-01	rgb( 91,140,239)	1.9932	None
Irf4	Myd88	0.94401	50.58	0.576	rgb(223,107,108)	1.9932	None
Irf4	Zfp280b	0.94401	50.58	0.583	rgb(223,106,107)	1.9932	None
Arid3b	Inpp5a	0.94401	50.58	0.578	rgb(223,107,108)	1.9932	2,2
Cebpz	Dhx33	0.94401	50.58	0.583	rgb(223,106,107)	1.9932	2,2
E2f1	Dtl	0.94401	50.58	0.576	rgb(223,107,108)	1.9932	2,2
Elk3	Rora	0.94401	50.58	0.581	rgb(223,106,107)	1.9932	2,2
Etv4	Pdgfrb	0.94401	50.58	0.577	rgb(223,107,108)	1.9932	2,2
Gzf1	BC026585	0.94401	50.58	0.581	rgb(223,106,107)	1.9932	2,2
Hlx	Klrd1	0.94401	50.58	0.575	rgb(223,107,108)	1.9932	2,2
Hlx	Ly6f	0.94401	50.58	0.58	rgb(223,106,107)	1.9932	2,2
Irf1	Gbp2	0.94401	50.58	0.581	rgb(223,106,107)	1.9932	2,2
Irf1	Insrr	0.94401	50.58	0.577	rgb(223,107,108)	1.9932	2,2
Irf1	Marcks	-0.94401	50.58	-5.8E-01	rgb( 91,140,239)	1.9932	2,2
Irf5	Cttn	0.94401	50.58	0.576	rgb(223,107,108)	1.9932	2,2
Irf5	Unc93b1	0.94401	50.58	0.582	rgb(223,106,107)	1.9932	2,2
Irf7	Cxcl10	0.94401	50.58	0.578	rgb(223,107,108)	1.9932	2,2
Irf7	Gbp6	0.94401	50.58	0.578	rgb(223,107,108)	1.9932	2,2
Lyl1	Lix1l	0.94401	50.58	0.577	rgb(223,107,108)	1.9932	2,2
Nfatc4	Gpr153	0.94401	50.58	0.579	rgb(223,106,108)	1.9932	2,2
Nfil3	Glipr2	0.94401	50.58	0.585	rgb(223,105,106)	1.9932	2,2
Nfkb2	Cdk5r1	0.94401	50.58	0.576	rgb(223,107,108)	1.9932	2,2
Plagl1	Eml1	0.94401	50.58	0.576	rgb(223,107,108)	1.9932	2,2
Pou2af1	Kcna3	0.94401	50.58	0.581	rgb(223,106,107)	1.9932	2,2
Rbpj	Nedd4	0.94401	50.58	0.576	rgb(223,107,108)	1.9932	2,2
Sgsm2	Tbc1d5	0.94401	50.58	0.576	rgb(223,107,108)	1.9932	2,2
Sp100	Stat2	0.94401	50.58	0.579	rgb(223,106,108)	1.9932	2,2
Spib	Pik3r3	0.94401	50.58	0.576	rgb(223,107,108)	1.9932	2,2
Tead1	Rragd	0.94401	50.58	0.584	rgb(223,105,107)	1.9932	2,2
Vax2	Abhd15	0.94401	50.58	0.585	rgb(223,105,106)	1.9932	2,2
Zfp266	Wdr82	0.94401	50.58	0.579	rgb(223,106,108)	1.9932	2,2
Zfp277	Myo10	-0.94401	50.58	-5.8E-01	rgb( 92,141,239)	1.9932	2,2
Zfp365	Zmat3	0.94401	50.58	0.582	rgb(223,106,107)	1.9932	2,2
Zfp429	Snhg6	0.94401	50.58	0.577	rgb(223,107,108)	1.9932	2,2
Zfp473	Slfn2	-0.94401	50.58	-5.8E-01	rgb( 92,141,239)	1.9932	2,2
Zfp523	Podnl1	0.94401	50.58	0.585	rgb(223,105,107)	1.9932	2,2
Zfp524	Rpl14	0.94401	50.58	0.583	rgb(223,106,107)	1.9932	2,2
Batf	Gbp5	-0.94193	50.57	-5.7E-01	rgb( 94,142,239)	1.993	None
Etv6	Gripap1	-0.94193	50.57	-5.7E-01	rgb( 93,142,239)	1.993	2,2
Etv6	Sla2	-0.94193	50.57	-5.7E-01	rgb( 93,141,239)	1.993	None
Fosl2	Gimap8	0.94193	50.57	0.567	rgb(223,109,110)	1.993	None
Fosl2	Lgmn	0.94193	50.57	0.567	rgb(223,109,110)	1.993	None
Fosl2	Myo3b	0.94193	50.57	0.566	rgb(223,109,110)	1.993	None
Hif1a	Dgat1	0.94193	50.57	0.57	rgb(223,108,109)	1.993	None
Hif1a	Lrfn1	0.94193	50.57	0.568	rgb(223,108,110)	1.993	None
Hif1a	S1pr1	0.94193	50.57	0.573	rgb(223,108,109)	1.993	None
Hif1a	Syngr3	0.94193	50.57	0.568	rgb(223,108,110)	1.993	None
Hif1a	Tpd52	0.94193	50.57	0.573	rgb(223,108,109)	1.993	None
Irf4	Dhrs9	-0.94193	50.57	-5.7E-01	rgb( 94,142,239)	1.993	None
Irf4	Slfn2	0.94193	50.57	0.566	rgb(223,109,110)	1.993	None
Rorc	Il17f	0.94193	50.57	0.571	rgb(223,108,109)	1.993	None
Adnp	Rraga	0.94193	50.57	0.568	rgb(223,108,110)	1.993	2,2
Arid3b	Decr1	-0.94193	50.57	-5.7E-01	rgb( 93,142,239)	1.993	2,2
Cebpg	Atp6v0a1	-0.94193	50.57	-5.7E-01	rgb( 93,141,239)	1.993	2,2
Cebpg	Chac1	0.94193	50.57	0.569	rgb(223,108,109)	1.993	2,2
Drap1	Anapc1	-0.94193	50.57	-5.7E-01	rgb( 93,141,239)	1.993	2,2
Eomes	Trat1	0.94193	50.57	0.569	rgb(223,108,109)	1.993	2,2
Epas1	Slc7a8	0.94193	50.57	0.572	rgb(223,108,109)	1.993	2,2
Etv4	Aldh1l2	0.94193	50.57	0.567	rgb(223,109,110)	1.993	2,2
Foxp1	5430421N21Rik	-0.94193	50.57	-5.7E-01	rgb( 94,142,239)	1.993	2,2
Foxp1	Gap43	-0.94193	50.57	-5.7E-01	rgb( 93,141,239)	1.993	2,2
Foxp2	Sh2d4a	0.94193	50.57	0.567	rgb(223,109,110)	1.993	2,2
Ikzf2	Plagl1	0.94193	50.57	0.57	rgb(223,108,109)	1.993	2,2
Kdm2b	Gramd1b	0.94193	50.57	0.568	rgb(223,109,110)	1.993	2,2
Kdm2b	Pdp2	0.94193	50.57	0.567	rgb(223,109,110)	1.993	2,2
Kdm5b	Pgm2	0.94193	50.57	0.569	rgb(223,108,109)	1.993	2,2
Mxi1	Ndrg2	0.94193	50.57	0.572	rgb(223,108,109)	1.993	2,2
Nkx1-2	Bzw2	0.94193	50.57	0.566	rgb(223,109,110)	1.993	2,2
Phf1	Galk1	-0.94193	50.57	-5.7E-01	rgb( 93,142,239)	1.993	2,2
Prrx1	Fat1	0.94193	50.57	0.57	rgb(223,108,109)	1.993	2,2
Rest	Rnf169	0.94193	50.57	0.569	rgb(223,108,110)	1.993	2,2
Sox5	Mab21l2	0.94193	50.57	0.574	rgb(223,107,109)	1.993	2,2
Sox5	Serpinf1	0.94193	50.57	0.566	rgb(223,109,110)	1.993	2,2
Stat1	Dtx3l	0.94193	50.57	0.574	rgb(223,107,109)	1.993	2,2
Stat2	Igtp	0.94193	50.57	0.573	rgb(223,108,109)	1.993	2,2
Tead1	Stxbp6	0.94193	50.57	0.569	rgb(223,108,109)	1.993	2,2
Tet2	Gprin3	0.94193	50.57	0.572	rgb(223,108,109)	1.993	2,2
Tigd2	Gprin3	0.94193	50.57	0.567	rgb(223,109,110)	1.993	2,2
Vax2	Ccl20	0.94193	50.57	0.574	rgb(223,107,108)	1.993	2,2
Vax2	Podnl1	0.94193	50.57	0.567	rgb(223,109,110)	1.993	2,2
Zbtb34	Pogz	0.94193	50.57	0.571	rgb(223,108,109)	1.993	2,2
Zbtb7c	Npr1	0.94193	50.57	0.567	rgb(223,109,110)	1.993	2,2
Zfp113	Cep76	-0.94193	50.57	-5.7E-01	rgb( 93,141,239)	1.993	2,2
Zfp365	Psrc1	0.94193	50.57	0.575	rgb(223,107,108)	1.993	2,2
Zfp467	Galm	0.94193	50.57	0.566	rgb(223,109,110)	1.993	2,2
Zfp750	Ckmt1	0.94193	50.57	0.572	rgb(223,108,109)	1.993	2,2
Zfp948	Mtx3	0.94193	50.57	0.574	rgb(223,107,109)	1.993	2,2
Zfp956	Ppcdc	0.94193	50.57	0.569	rgb(223,108,109)	1.993	2,2
Zkscan17	Glipr1	-0.94193	50.57	-5.7E-01	rgb( 93,142,239)	1.993	2,2
Zmat1	Fam120c	0.94193	50.57	0.575	rgb(223,107,108)	1.993	2,2
Etv6	Gbp5	0.93986	50.56	0.564	rgb(223,109,110)	1.9928	None
Etv6	Jakmip1	-0.93986	50.56	-5.6E-01	rgb( 95,143,238)	1.9928	None
Fosl2	Cecr6	-0.93986	50.56	-5.6E-01	rgb( 96,144,238)	1.9928	None
Fosl2	Fam129a	-0.93986	50.56	-5.6E-01	rgb( 95,143,238)	1.9928	None
Fosl2	Inpp4b	-0.93986	50.56	-5.6E-01	rgb( 95,143,238)	1.9928	None
Fosl2	Itga3	0.93986	50.56	0.563	rgb(223,110,111)	1.9928	None
Fosl2	Tcf12	-0.93986	50.56	-5.6E-01	rgb( 96,144,238)	1.9928	None
Hif1a	Galnt3	0.93986	50.56	0.558	rgb(223,110,112)	1.9928	None
Hif1a	Mecr	-0.93986	50.56	-5.6E-01	rgb( 96,143,238)	1.9928	None
Hif1a	Pla2g12a	0.93986	50.56	0.559	rgb(223,110,111)	1.9928	None
Irf4	Armcx6	0.93986	50.56	0.558	rgb(223,110,112)	1.9928	None
Irf4	Atp2b4	0.93986	50.56	0.557	rgb(223,111,112)	1.9928	2,2
Irf4	Cldnd2	-0.93986	50.56	-5.6E-01	rgb( 96,144,238)	1.9928	None
Irf4	Cxxc5	-0.93986	50.56	-5.6E-01	rgb( 96,143,238)	1.9928	2,2
Irf4	S1pr2	0.93986	50.56	0.563	rgb(223,109,111)	1.9928	None
Maf	Smtn	0.93986	50.56	0.557	rgb(223,111,112)	1.9928	None
Nfe2l2	Neat1	0.93986	50.56	0.557	rgb(223,111,112)	1.9928	None
Rorc	Mpzl3	-0.93986	50.56	-5.6E-01	rgb( 95,143,238)	1.9928	None
Ahrr	Ddx11	0.93986	50.56	0.563	rgb(223,110,111)	1.9928	2,2
Ahrr	Pdpn	0.93986	50.56	0.561	rgb(223,110,111)	1.9928	2,2
Bbx	Exoc4	0.93986	50.56	0.557	rgb(223,111,112)	1.9928	2,2
Creb3l2	Gatsl2	0.93986	50.56	0.561	rgb(223,110,111)	1.9928	2,2
Csrnp1	1110057K04Rik	-0.93986	50.56	-5.6E-01	rgb( 96,143,238)	1.9928	2,2
Foxf2	Adora2b	0.93986	50.56	0.561	rgb(223,110,111)	1.9928	2,2
Foxo3	Ccng1	0.93986	50.56	0.561	rgb(223,110,111)	1.9928	2,2
Gfi1	Bpnt1	-0.93986	50.56	-5.6E-01	rgb( 96,144,238)	1.9928	2,2
Hsf4	Map4k5	-0.93986	50.56	-5.6E-01	rgb( 96,144,238)	1.9928	2,2
Irf5	Fbxo18	0.93986	50.56	0.56	rgb(223,110,111)	1.9928	2,2
Irf7	Pydc4	0.93986	50.56	0.56	rgb(223,110,111)	1.9928	2,2
Kdm2b	Slco4a1	0.93986	50.56	0.56	rgb(223,110,111)	1.9928	2,2
Meis3	Ppp2r5b	0.93986	50.56	0.558	rgb(223,110,111)	1.9928	2,2
Mlxipl	Mesp2	0.93986	50.56	0.557	rgb(223,111,112)	1.9928	2,2
Ncoa2	Phlpp1	0.93986	50.56	0.559	rgb(223,110,111)	1.9928	2,2
Ncoa3	Il4ra	0.93986	50.56	0.556	rgb(223,111,112)	1.9928	2,2
Plagl1	Slc1a4	0.93986	50.56	0.559	rgb(223,110,111)	1.9928	2,2
Plscr1	Plod2	0.93986	50.56	0.559	rgb(223,110,111)	1.9928	2,2
Ppard	Acvr1b	0.93986	50.56	0.56	rgb(223,110,111)	1.9928	2,2
Rfx7	Cox7a2l	-0.93986	50.56	-5.6E-01	rgb( 97,144,238)	1.9928	2,2
Rlf	Nudt8	-0.93986	50.56	-5.6E-01	rgb( 95,143,238)	1.9928	2,2
Sgsm2	Kiss1r	0.93986	50.56	0.563	rgb(223,109,111)	1.9928	2,2
Sgsm2	Lgals1	-0.93986	50.56	-5.6E-01	rgb( 95,143,238)	1.9928	2,2
Srebf1	Slc2a1	0.93986	50.56	0.557	rgb(223,111,112)	1.9928	2,2
Stat4	Tgfbr1	-0.93986	50.56	-5.6E-01	rgb( 95,143,238)	1.9928	2,2
Twist1	Glt28d2	0.93986	50.56	0.565	rgb(223,109,110)	1.9928	2,2
Zfp277	Tmem35	0.93986	50.56	0.562	rgb(223,110,111)	1.9928	2,2
Zfp280b	Itpr1	0.93986	50.56	0.56	rgb(223,110,111)	1.9928	2,2
Zfp367	Fam111a	0.93986	50.56	0.565	rgb(223,109,110)	1.9928	2,2
Zfp367	Pknox1	-0.93986	50.56	-5.6E-01	rgb( 96,143,238)	1.9928	2,2
Zfp429	H60c	-0.93986	50.56	-5.6E-01	rgb( 94,142,238)	1.9928	2,2
Zfp598	Clic1	-0.93986	50.56	-5.6E-01	rgb( 95,143,238)	1.9928	2,2
Zfp629	Trpv2	-0.93986	50.56	-5.6E-01	rgb( 96,143,238)	1.9928	2,2
Zfp629	Ttbk2	0.93986	50.56	0.564	rgb(223,109,110)	1.9928	2,2
Zfp777	Pdxp	0.93986	50.56	0.561	rgb(223,110,111)	1.9928	2,2
Zfp777	Zc3h7b	0.93986	50.56	0.558	rgb(223,110,112)	1.9928	2,2
Zfp956	Ankrd23	0.93986	50.56	0.565	rgb(223,109,110)	1.9928	2,2
Zkscan17	Cyfip2	0.93986	50.56	0.556	rgb(223,111,112)	1.9928	2,2
Batf	Trib1	0.93779	50.55	0.552	rgb(223,111,113)	1.9926	None
Etv6	Arid3a	0.93779	50.55	0.555	rgb(223,111,112)	1.9926	None
Etv6	Nt5dc1	-0.93779	50.55	-5.5E-01	rgb( 98,145,238)	1.9926	None
Fosl2	Acp5	0.93779	50.55	0.552	rgb(223,112,113)	1.9926	None
Fosl2	Cxcr1	0.93779	50.55	0.551	rgb(223,112,113)	1.9926	None
Fosl2	Eno3	-0.93779	50.55	-5.5E-01	rgb( 98,145,238)	1.9926	None
Fosl2	Galnt3	-0.93779	50.55	-5.5E-01	rgb( 97,144,238)	1.9926	None
Fosl2	Itgb1	-0.93779	50.55	-5.5E-01	rgb( 98,145,238)	1.9926	None
Fosl2	Metrnl	0.93779	50.55	0.548	rgb(223,112,113)	1.9926	None
Fosl2	Sertad1	0.93779	50.55	0.548	rgb(223,112,113)	1.9926	None
Fosl2	Tmem154	-0.93779	50.55	-5.5E-01	rgb( 98,145,238)	1.9926	None
Hif1a	Rap1gds1	0.93779	50.55	0.553	rgb(223,111,113)	1.9926	None
Irf4	Ddx60	-0.93779	50.55	-5.5E-01	rgb( 99,145,238)	1.9926	None
Irf4	Kdelc2	-0.93779	50.55	-5.5E-01	rgb( 97,144,238)	1.9926	None
Irf4	Ldlrap1	-0.93779	50.55	-5.5E-01	rgb( 98,144,238)	1.9926	None
Irf4	Prkd3	-0.93779	50.55	-5.5E-01	rgb( 98,145,238)	1.9926	None
Irf4	Sesn1	-0.93779	50.55	-5.5E-01	rgb( 97,144,238)	1.9926	None
Irf4	Ssh2	0.93779	50.55	0.551	rgb(223,112,113)	1.9926	None
Maf	Pdpn	0.93779	50.55	0.549	rgb(223,112,113)	1.9926	None
Maf	Tex261	0.93779	50.55	0.547	rgb(223,113,114)	1.9926	None
Rorc	Fut7	0.93779	50.55	0.547	rgb(223,113,114)	1.9926	None
Adnp	Hist1h1b	-0.93779	50.55	-5.5E-01	rgb( 99,145,238)	1.9926	2,2
Atf5	Ddit3	0.93779	50.55	0.55	rgb(223,112,113)	1.9926	2,2
Atf6	Ncoa1	0.93779	50.55	0.549	rgb(223,112,113)	1.9926	2,2
Cebpg	Aldh1l2	0.93779	50.55	0.551	rgb(223,112,113)	1.9926	2,2
Eea1	Ctsw	-0.93779	50.55	-5.5E-01	rgb( 99,145,238)	1.9926	2,2
Epas1	Pparg	0.93779	50.55	0.55	rgb(223,112,113)	1.9926	2,2
Ets2	Sphk1	-0.93779	50.55	-5.5E-01	rgb( 98,144,238)	1.9926	2,2
Etv4	Mboat7	0.93779	50.55	0.55	rgb(223,112,113)	1.9926	2,2
Etv5	Tnip3	-0.93779	50.55	-5.5E-01	rgb( 98,145,238)	1.9926	2,2
Etv5	Zswim4	0.93779	50.55	0.548	rgb(223,112,113)	1.9926	2,2
Foxf2	Nhs	0.93779	50.55	0.545	rgb(223,113,114)	1.9926	2,2
Gfi1	S1pr2	0.93779	50.55	0.547	rgb(223,112,114)	1.9926	2,2
Gm14420	Gm2011	0.93779	50.55	0.555	rgb(223,111,112)	1.9926	2,2
Irf5	Dcxr	0.93779	50.55	0.548	rgb(223,112,113)	1.9926	2,2
Irf7	Tapbp	0.93779	50.55	0.554	rgb(223,111,112)	1.9926	2,2
Irf8	Jak3	0.93779	50.55	0.551	rgb(223,112,113)	1.9926	2,2
Kdm5b	Pfkp	0.93779	50.55	0.553	rgb(223,111,113)	1.9926	2,2
Klf7	Gusb	-0.93779	50.55	-5.5E-01	rgb( 98,145,238)	1.9926	2,2
Lyl1	Ggn	0.93779	50.55	0.55	rgb(223,112,113)	1.9926	2,2
Mbnl2	Rpn1	-0.93779	50.55	-5.5E-01	rgb( 98,145,238)	1.9926	2,2
Mbnl2	St8sia6	0.93779	50.55	0.551	rgb(223,112,113)	1.9926	2,2
Msc	Gnaz	0.93779	50.55	0.547	rgb(223,113,114)	1.9926	2,2
Mxd3	Smtn	0.93779	50.55	0.553	rgb(223,111,113)	1.9926	2,2
Mybl1	Gen1	0.93779	50.55	0.548	rgb(223,112,113)	1.9926	2,2
Phf1	L1cam	0.93779	50.55	0.548	rgb(223,112,113)	1.9926	2,2
Plagl1	Fam178b	0.93779	50.55	0.548	rgb(223,112,113)	1.9926	2,2
Plagl1	Slc7a1	0.93779	50.55	0.55	rgb(223,112,113)	1.9926	2,2
Prrx1	Ccdc80	0.93779	50.55	0.546	rgb(223,113,114)	1.9926	2,2
Rxra	Ptger4	0.93779	50.55	0.553	rgb(223,111,112)	1.9926	2,2
Scml4	Ipcef1	0.93779	50.55	0.551	rgb(223,112,113)	1.9926	2,2
Scml4	Pten	0.93779	50.55	0.547	rgb(223,113,114)	1.9926	2,2
Scrt1	Cdh17	0.93779	50.55	0.551	rgb(223,112,113)	1.9926	2,2
Sgsm2	Unc93b1	0.93779	50.55	0.552	rgb(223,112,113)	1.9926	2,2
Smad4	Grap	-0.93779	50.55	-5.5E-01	rgb( 97,144,238)	1.9926	2,2
Sp4	Srsf12	0.93779	50.55	0.548	rgb(223,112,113)	1.9926	2,2
Srebf2	Dhcr7	0.93779	50.55	0.546	rgb(223,113,114)	1.9926	2,2
Tbx21	Myd88	0.93779	50.55	0.554	rgb(223,111,112)	1.9926	2,2
Vax2	Gja5	0.93779	50.55	0.548	rgb(223,112,113)	1.9926	2,2
Vax2	Il17a	0.93779	50.55	0.553	rgb(223,111,112)	1.9926	2,2
Whsc1	E2f7	0.93779	50.55	0.548	rgb(223,112,113)	1.9926	2,2
Whsc1	Lpcat1	0.93779	50.55	0.548	rgb(223,112,113)	1.9926	2,2
Zbtb4	Dlst	-0.93779	50.55	-5.5E-01	rgb( 97,144,238)	1.9926	2,2
Zeb2	Srxn1	0.93779	50.55	0.551	rgb(223,112,113)	1.9926	2,2
Zfp277	Fam49b	0.93779	50.55	0.55	rgb(223,112,113)	1.9926	2,2
Zfp358	Sorcs2	-0.93779	50.55	-5.5E-01	rgb( 97,144,238)	1.9926	2,2
Zfp367	Cenpm	0.93779	50.55	0.547	rgb(223,113,114)	1.9926	2,2
Zfp367	Pmm1	0.93779	50.55	0.546	rgb(223,113,114)	1.9926	2,2
Zfp385a	Dcxr	0.93779	50.55	0.546	rgb(223,113,114)	1.9926	2,2
Zfp385a	Map3k1	-0.93779	50.55	-5.5E-01	rgb( 97,144,238)	1.9926	2,2
Zfp385a	Psrc1	0.93779	50.55	0.549	rgb(223,112,113)	1.9926	2,2
Zfp414	Rab4b	0.93779	50.55	0.548	rgb(223,112,113)	1.9926	2,2
Zfp750	Ercc5	0.93779	50.55	0.545	rgb(223,113,114)	1.9926	2,2
Zfp777	Crebbp	0.93779	50.55	0.549	rgb(223,112,113)	1.9926	2,2
Zfp831	Lypd6b	0.93779	50.55	0.554	rgb(223,111,112)	1.9926	2,2
Zfp866	Mgat4b	-0.93779	50.55	-5.5E-01	rgb( 97,144,238)	1.9926	2,2
Zfp869	Tcp11l2	0.93779	50.55	0.546	rgb(223,113,114)	1.9926	2,2
Zmiz1	Sco1	-0.93779	50.55	-5.5E-01	rgb( 99,145,238)	1.9926	2,2
Batf	Asap1	0.93571	50.54	0.542	rgb(223,114,115)	1.9924	None
Batf	Tex14	-0.93571	50.54	-5.4E-01	rgb(100,146,237)	1.9924	None
Etv6	Pmepa1	0.93571	50.54	0.535	rgb(223,115,116)	1.9924	None
Fosl2	Acsl5	-0.93571	50.54	-5.4E-01	rgb(100,146,238)	1.9924	None
Fosl2	Cmtm4	0.93571	50.54	0.54	rgb(223,114,115)	1.9924	None
Fosl2	S1pr3	0.93571	50.54	0.543	rgb(223,113,114)	1.9924	None
Fosl2	Sox5	0.93571	50.54	0.539	rgb(223,114,115)	1.9924	None
Fosl2	Tlcd2	0.93571	50.54	0.542	rgb(223,114,115)	1.9924	None
Hif1a	Sco1	0.93571	50.54	0.545	rgb(223,113,114)	1.9924	None
Hif1a	Tox	-0.93571	50.54	-5.4E-01	rgb( 99,145,238)	1.9924	None
Irf4	Grpr	-0.93571	50.54	-5.4E-01	rgb( 99,145,238)	1.9924	2,2
Irf4	Scn1b	-0.93571	50.54	-5.4E-01	rgb(100,146,237)	1.9924	None
Irf4	Tspan3	-0.93571	50.54	-5.4E-01	rgb(100,146,237)	1.9924	None
Maf	Egln3	0.93571	50.54	0.536	rgb(223,115,116)	1.9924	None
Maf	Rab35	0.93571	50.54	0.541	rgb(223,114,115)	1.9924	None
Maf	Thrb	-0.93571	50.54	-5.4E-01	rgb(101,146,237)	1.9924	None
Nfe2l2	Bcl3	0.93571	50.54	0.54	rgb(223,114,115)	1.9924	None
Rorc	Arl4d	-0.93571	50.54	-5.4E-01	rgb( 99,145,238)	1.9924	None
Rorc	Frs3	0.93571	50.54	0.544	rgb(223,113,114)	1.9924	None
Rorc	Plod2	0.93571	50.54	0.541	rgb(223,114,115)	1.9924	None
Rorc	Xdh	-0.93571	50.54	-5.4E-01	rgb( 99,145,238)	1.9924	None
Arid3a	Ahnak	0.93571	50.54	0.538	rgb(223,114,115)	1.9924	2,2
Atf5	0610007P14Rik	0.93571	50.54	0.537	rgb(223,114,115)	1.9924	2,2
Ddit3	Phtf2	-0.93571	50.54	-5.4E-01	rgb(100,146,237)	1.9924	2,2
Ebf1	Dusp3	0.93571	50.54	0.541	rgb(223,114,115)	1.9924	2,2
Epas1	Mllt3	0.93571	50.54	0.539	rgb(223,114,115)	1.9924	2,2
Ets1	Slc9a3r1	0.93571	50.54	0.541	rgb(223,114,115)	1.9924	2,2
Etv5	F2rl2	0.93571	50.54	0.538	rgb(223,114,115)	1.9924	2,2
Fosb	Neat1	0.93571	50.54	0.545	rgb(223,113,114)	1.9924	2,2
Foxo3	Map3k1	0.93571	50.54	0.543	rgb(223,113,114)	1.9924	2,2
Foxp2	Slc6a6	0.93571	50.54	0.542	rgb(223,113,115)	1.9924	2,2
Foxp3	Satb1	-0.93571	50.54	-5.4E-01	rgb(101,146,237)	1.9924	2,2
Gata3	Epas1	0.93571	50.54	0.536	rgb(223,115,116)	1.9924	2,2
Hif3a	Zfp395	0.93571	50.54	0.545	rgb(223,113,114)	1.9924	2,2
Ikzf2	Cyth3	0.93571	50.54	0.538	rgb(223,114,115)	1.9924	2,2
Ikzf4	Bmp2k	0.93571	50.54	0.541	rgb(223,114,115)	1.9924	2,2
Irf1	Gbp7	0.93571	50.54	0.541	rgb(223,114,115)	1.9924	2,2
Jdp2	Slamf9	0.93571	50.54	0.545	rgb(223,113,114)	1.9924	2,2
Jun	Furin	0.93571	50.54	0.54	rgb(223,114,115)	1.9924	2,2
Kdm2b	Pgap1	0.93571	50.54	0.536	rgb(223,115,116)	1.9924	2,2
Kdm5b	Ero1l	0.93571	50.54	0.54	rgb(223,114,115)	1.9924	2,2
L3mbtl3	Piga	-0.93571	50.54	-5.4E-01	rgb( 99,145,238)	1.9924	2,2
Litaf	Cmya5	0.93571	50.54	0.544	rgb(223,113,114)	1.9924	2,2
Mxd4	Urb1	-0.93571	50.54	-5.4E-01	rgb(100,146,237)	1.9924	2,2
Ncoa3	Id3	-0.93571	50.54	-5.4E-01	rgb(100,146,238)	1.9924	2,2
Pbx2	Numbl	0.93571	50.54	0.543	rgb(223,113,114)	1.9924	2,2
Pou2af1	Foxp1	0.93571	50.54	0.537	rgb(223,114,116)	1.9924	2,2
Prrx1	Lonp2	0.93571	50.54	0.541	rgb(223,114,115)	1.9924	2,2
Six5	Nckipsd	0.93571	50.54	0.536	rgb(223,115,116)	1.9924	2,2
Tead1	Abca1	0.93571	50.54	0.542	rgb(223,114,115)	1.9924	2,2
Tead1	Vim	0.93571	50.54	0.539	rgb(223,114,115)	1.9924	2,2
Tead3	Plekho1	0.93571	50.54	0.542	rgb(223,113,115)	1.9924	2,2
Tfdp2	Oxct1	0.93571	50.54	0.54	rgb(223,114,115)	1.9924	2,2
Thra	Pcbp4	0.93571	50.54	0.54	rgb(223,114,115)	1.9924	2,2
Tigd2	Utf1	-0.93571	50.54	-5.4E-01	rgb(101,146,237)	1.9924	2,2
Trps1	Slc14a1	-0.93571	50.54	-5.4E-01	rgb( 99,145,238)	1.9924	2,2
Twist1	Kctd15	0.93571	50.54	0.535	rgb(223,115,116)	1.9924	2,2
Vdr	Cd83	0.93571	50.54	0.535	rgb(223,115,116)	1.9924	2,2
Whsc1	C2cd3	0.93571	50.54	0.544	rgb(223,113,114)	1.9924	2,2
Xbp1	Il2rb	0.93571	50.54	0.538	rgb(223,114,115)	1.9924	2,2
Zbtb32	Asns	0.93571	50.54	0.541	rgb(223,114,115)	1.9924	2,2
Zbtb32	Fes	0.93571	50.54	0.537	rgb(223,114,116)	1.9924	2,2
Zeb2	Ptger2	0.93571	50.54	0.543	rgb(223,113,114)	1.9924	2,2
Zfp184	Maoa	0.93571	50.54	0.541	rgb(223,114,115)	1.9924	2,2
Zfp277	Bicd1	-0.93571	50.54	-5.4E-01	rgb(100,146,238)	1.9924	2,2
Zfp280b	Irf4	0.93571	50.54	0.54	rgb(223,114,115)	1.9924	2,2
Zfp365	9030617O03Rik	0.93571	50.54	0.541	rgb(223,114,115)	1.9924	2,2
Zfp385a	Cox6b2	0.93571	50.54	0.537	rgb(223,114,116)	1.9924	2,2
Zfp385a	Zfp365	0.93571	50.54	0.542	rgb(223,113,115)	1.9924	2,2
Zfp385a	Zfp750	0.93571	50.54	0.536	rgb(223,115,116)	1.9924	2,2
Zfp608	Havcr1	-0.93571	50.54	-5.4E-01	rgb(100,146,237)	1.9924	2,2
Zfp629	Fgfr1	0.93571	50.54	0.544	rgb(223,113,114)	1.9924	2,2
Zfp707	Slc39a10	-0.93571	50.54	-5.4E-01	rgb(101,146,237)	1.9924	2,2
Zfp750	Ttll9	0.93571	50.54	0.535	rgb(223,115,116)	1.9924	2,2
Zfp777	Ctss	-0.93571	50.54	-5.4E-01	rgb(100,146,238)	1.9924	2,2
Zfp91	Amz1	-0.93571	50.54	-5.4E-01	rgb(100,146,237)	1.9924	2,2
Zfp956	Bambi	0.93571	50.54	0.537	rgb(223,114,116)	1.9924	2,2
Batf	Ccdc50	-0.93364	50.53	-5.3E-01	rgb(103,147,237)	1.9922	None
Batf	Ncf1	-0.93364	50.53	-5.3E-01	rgb(102,147,237)	1.9922	None
Fosl2	Gpr174	-0.93364	50.53	-5.3E-01	rgb(103,147,237)	1.9922	None
Fosl2	Syde2	0.93364	50.53	0.534	rgb(223,115,116)	1.9922	None
Fosl2	Zfp473	0.93364	50.53	0.528	rgb(223,116,117)	1.9922	None
Hif1a	Wwp1	0.93364	50.53	0.525	rgb(223,117,118)	1.9922	None
Irf4	Eml1	-0.93364	50.53	-5.3E-01	rgb(102,147,237)	1.9922	None
Irf4	Mex3b	-0.93364	50.53	-5.3E-01	rgb(101,146,237)	1.9922	None
Irf4	Ndst1	-0.93364	50.53	-5.3E-01	rgb(102,147,237)	1.9922	None
Irf4	Pten	-0.93364	50.53	-5.3E-01	rgb(101,146,237)	1.9922	None
Irf4	Sord	-0.93364	50.53	-5.3E-01	rgb(102,147,237)	1.9922	None
Irf4	Srgap3	-0.93364	50.53	-5.3E-01	rgb(101,147,237)	1.9922	None
Irf4	Ust	0.93364	50.53	0.529	rgb(223,116,117)	1.9922	None
Maf	Atp8b4	-0.93364	50.53	-5.3E-01	rgb(101,147,237)	1.9922	None
Rorc	Asap1	-0.93364	50.53	-5.3E-01	rgb(103,147,237)	1.9922	None
Rorc	Pdcd1	0.93364	50.53	0.527	rgb(223,116,117)	1.9922	None
Ahrr	Inha	0.93364	50.53	0.531	rgb(223,116,117)	1.9922	2,2
Ankzf1	Rgs11	0.93364	50.53	0.53	rgb(223,116,117)	1.9922	2,2
Arid3b	Ppard	0.93364	50.53	0.527	rgb(223,116,117)	1.9922	2,2
Atf3	Atp11a	0.93364	50.53	0.529	rgb(223,116,117)	1.9922	2,2
Bhlhe41	Tef	0.93364	50.53	0.53	rgb(223,116,117)	1.9922	2,2
C030039L03Rik	Atp7b	0.93364	50.53	0.533	rgb(223,115,116)	1.9922	2,2
Cebpb	Aqp9	0.93364	50.53	0.525	rgb(223,117,118)	1.9922	2,2
Cebpg	Gpr89	-0.93364	50.53	-5.3E-01	rgb(102,147,237)	1.9922	2,2
Creb3l2	Srgap3	0.93364	50.53	0.53	rgb(223,116,117)	1.9922	2,2
Cux1	Epb4.1l2	0.93364	50.53	0.533	rgb(223,115,116)	1.9922	2,2
Cux1	Tgfbr1	0.93364	50.53	0.525	rgb(223,117,118)	1.9922	2,2
Cxxc5	Acsl4	-0.93364	50.53	-5.3E-01	rgb(101,147,237)	1.9922	2,2
Egr4	Fam20c	0.93364	50.53	0.528	rgb(223,116,117)	1.9922	2,2
Elf1	Cd226	0.93364	50.53	0.529	rgb(223,116,117)	1.9922	2,2
Elk4	Tacc1	0.93364	50.53	0.532	rgb(223,115,117)	1.9922	2,2
Ets2	Sept9	-0.93364	50.53	-5.3E-01	rgb(103,148,237)	1.9922	2,2
Etv5	Trib2	-0.93364	50.53	-5.3E-01	rgb(101,147,237)	1.9922	2,2
Foxf2	Foxq1	0.93364	50.53	0.529	rgb(223,116,117)	1.9922	2,2
Gli3	Nhs	0.93364	50.53	0.53	rgb(223,116,117)	1.9922	2,2
Hsf1	S100a1	-0.93364	50.53	-5.3E-01	rgb(102,147,237)	1.9922	2,2
Ikzf2	Ctsw	0.93364	50.53	0.535	rgb(223,115,116)	1.9922	2,2
Irf1	Gbp9	0.93364	50.53	0.525	rgb(223,117,118)	1.9922	2,2
Irf5	Nostrin	0.93364	50.53	0.531	rgb(223,116,117)	1.9922	2,2
Irf7	Cmpk2	0.93364	50.53	0.529	rgb(223,116,117)	1.9922	2,2
Lin54	Rpp14	-0.93364	50.53	-5.3E-01	rgb(101,147,237)	1.9922	2,2
Mef2b	4930506M07Rik	-0.93364	50.53	-5.3E-01	rgb(103,148,237)	1.9922	2,2
Mxd3	Vim	0.93364	50.53	0.534	rgb(223,115,116)	1.9922	2,2
Mybl1	Gtse1	0.93364	50.53	0.534	rgb(223,115,116)	1.9922	2,2
Ncoa3	Stat5b	0.93364	50.53	0.533	rgb(223,115,116)	1.9922	2,2
Nr1h2	Rab4b	0.93364	50.53	0.526	rgb(223,116,118)	1.9922	2,2
Nr3c1	Tef	0.93364	50.53	0.526	rgb(223,117,118)	1.9922	2,2
Nr4a2	Nrip1	0.93364	50.53	0.53	rgb(223,116,117)	1.9922	2,2
Otx1	Slc29a3	0.93364	50.53	0.527	rgb(223,116,117)	1.9922	2,2
Phf1	Dab2ip	-0.93364	50.53	-5.3E-01	rgb(101,146,237)	1.9922	2,2
Pknox1	Pgf	-0.93364	50.53	-5.3E-01	rgb(102,147,237)	1.9922	2,2
Pou6f1	Txk	0.93364	50.53	0.529	rgb(223,116,117)	1.9922	2,2
Rfx3	Vav1	-0.93364	50.53	-5.3E-01	rgb(102,147,237)	1.9922	2,2
Scml4	Tbc1d30	0.93364	50.53	0.527	rgb(223,116,117)	1.9922	2,2
Sgsm2	Ccrn4l	-0.93364	50.53	-5.3E-01	rgb(101,147,237)	1.9922	2,2
Srebf2	Sqle	0.93364	50.53	0.534	rgb(223,115,116)	1.9922	2,2
Stat5b	Itpk1	0.93364	50.53	0.526	rgb(223,116,118)	1.9922	2,2
Tead1	Dst	0.93364	50.53	0.527	rgb(223,116,117)	1.9922	2,2
Tead1	Eef2k	0.93364	50.53	0.529	rgb(223,116,117)	1.9922	2,2
Tead1	Faim3	0.93364	50.53	0.53	rgb(223,116,117)	1.9922	2,2
Tead1	Phldb2	0.93364	50.53	0.528	rgb(223,116,117)	1.9922	2,2
Tef	Ephx1	0.93364	50.53	0.528	rgb(223,116,117)	1.9922	2,2
Whsc1	Srgn	-0.93364	50.53	-5.3E-01	rgb(102,147,237)	1.9922	2,2
Zbed3	Cox6a2	0.93364	50.53	0.533	rgb(223,115,116)	1.9922	2,2
Zfp148	Nr4a1	-0.93364	50.53	-5.3E-01	rgb(102,147,237)	1.9922	2,2
Zfp169	Inpp4a	0.93364	50.53	0.531	rgb(223,116,117)	1.9922	2,2
Zfp2	Ehbp1	0.93364	50.53	0.528	rgb(223,116,117)	1.9922	2,2
Zfp35	Zscan21	0.93364	50.53	0.532	rgb(223,115,116)	1.9922	2,2
Zfp385a	Bbc3	0.93364	50.53	0.53	rgb(223,116,117)	1.9922	2,2
Zfp467	Tlcd2	0.93364	50.53	0.534	rgb(223,115,116)	1.9922	2,2
Zfp513	Vdac1	-0.93364	50.53	-5.3E-01	rgb(102,147,237)	1.9922	2,2
Zfp536	Tekt2	0.93364	50.53	0.532	rgb(223,115,116)	1.9922	2,2
Zfp595	Pwwp2a	0.93364	50.53	0.528	rgb(223,116,117)	1.9922	2,2
Zfp750	Lrrc28	0.93364	50.53	0.531	rgb(223,116,117)	1.9922	2,2
Zfp808	Rfwd3	0.93364	50.53	0.527	rgb(223,116,117)	1.9922	2,2
Zik1	Gatsl2	-0.93364	50.53	-5.3E-01	rgb(102,147,237)	1.9922	2,2
Batf	Gimap8	0.93156	50.52	0.525	rgb(223,117,118)	1.992	None
Batf	Tal2	-0.93156	50.52	-5.2E-01	rgb(103,148,237)	1.992	None
Batf	Tnfaip8	0.93156	50.52	0.518	rgb(223,118,119)	1.992	None
Etv6	Tesk2	-0.93156	50.52	-5.2E-01	rgb(105,149,237)	1.992	None
Fosl2	Chd7	0.93156	50.52	0.517	rgb(223,118,119)	1.992	None
Fosl2	Efemp2	0.93156	50.52	0.517	rgb(223,118,119)	1.992	None
Fosl2	Eif4e3	0.93156	50.52	0.519	rgb(223,118,119)	1.992	None
Fosl2	Frmd4b	0.93156	50.52	0.521	rgb(223,117,118)	1.992	None
Fosl2	Nln	-0.93156	50.52	-5.2E-01	rgb(105,149,237)	1.992	None
Fosl2	Prr5l	-0.93156	50.52	-5.2E-01	rgb(104,148,237)	1.992	None
Fosl2	Tyw1	-0.93156	50.52	-5.2E-01	rgb(103,148,237)	1.992	None
Hif1a	Lama5	0.93156	50.52	0.519	rgb(223,118,119)	1.992	None
Hif1a	Nsg2	-0.93156	50.52	-5.2E-01	rgb(104,148,237)	1.992	None
Hif1a	Pde6d	0.93156	50.52	0.525	rgb(223,117,118)	1.992	None
Hif1a	Rhbdf1	-0.93156	50.52	-5.2E-01	rgb(104,148,237)	1.992	None
Hif1a	Tfg	0.93156	50.52	0.517	rgb(223,118,119)	1.992	None
Irf4	Cacna1s	0.93156	50.52	0.52	rgb(223,118,119)	1.992	None
Irf4	Dlg3	0.93156	50.52	0.519	rgb(223,118,119)	1.992	None
Irf4	Rab11fip1	-0.93156	50.52	-5.2E-01	rgb(105,149,237)	1.992	None
Irf4	Wnt1	-0.93156	50.52	-5.2E-01	rgb(104,148,237)	1.992	None
Maf	Il17f	0.93156	50.52	0.516	rgb(223,118,119)	1.992	None
Maf	Trp53i13	0.93156	50.52	0.522	rgb(223,117,118)	1.992	None
Rorc	Cyth4	0.93156	50.52	0.522	rgb(223,117,118)	1.992	None
Rorc	Ddit4	0.93156	50.52	0.52	rgb(223,118,119)	1.992	None
Rorc	Il10ra	-0.93156	50.52	-5.2E-01	rgb(105,149,237)	1.992	None
Rorc	Itgb3	-0.93156	50.52	-5.2E-01	rgb(104,148,237)	1.992	None
Rorc	Maf	0.93156	50.52	0.523	rgb(223,117,118)	1.992	None
Ahrr	Tmem176a	0.93156	50.52	0.523	rgb(223,117,118)	1.992	2,2
Ahrr	Trappc10	0.93156	50.52	0.516	rgb(223,118,119)	1.992	2,2
Arntl2	Mvp	0.93156	50.52	0.517	rgb(223,118,119)	1.992	2,2
Atmin	Scyl2	0.93156	50.52	0.522	rgb(223,117,118)	1.992	2,2
Bcl6	Tox2	0.93156	50.52	0.524	rgb(223,117,118)	1.992	2,2
Bhlhe40	Ndrg1	0.93156	50.52	0.52	rgb(223,118,119)	1.992	2,2
C030039L03Rik	1700001L05Rik	0.93156	50.52	0.519	rgb(223,118,119)	1.992	2,2
Cc2d1a	Cenpw	-0.93156	50.52	-5.2E-01	rgb(105,149,237)	1.992	2,2
Cenpb	Pfas	0.93156	50.52	0.521	rgb(223,117,118)	1.992	2,2
Dach2	5031414D18Rik	0.93156	50.52	0.517	rgb(223,118,119)	1.992	2,2
Dach2	Tmem220	0.93156	50.52	0.515	rgb(223,119,120)	1.992	2,2
Egr1	Egr3	0.93156	50.52	0.516	rgb(223,118,119)	1.992	2,2
Foxo3	Tmem43	0.93156	50.52	0.518	rgb(223,118,119)	1.992	2,2
Foxs1	Il18r1	0.93156	50.52	0.519	rgb(223,118,119)	1.992	2,2
Gfi1	Rassf3	-0.93156	50.52	-5.2E-01	rgb(104,148,237)	1.992	2,2
Hmgb1	AI506816	0.93156	50.52	0.518	rgb(223,118,119)	1.992	2,2
Insm1	Thrb	0.93156	50.52	0.521	rgb(223,117,118)	1.992	2,2
Irf7	Ifi204	0.93156	50.52	0.519	rgb(223,118,119)	1.992	2,2
Irf7	Isg20	0.93156	50.52	0.522	rgb(223,117,118)	1.992	2,2
Irf8	Il2rb	0.93156	50.52	0.518	rgb(223,118,119)	1.992	2,2
Jun	1600014C10Rik	0.93156	50.52	0.516	rgb(223,119,120)	1.992	2,2
Lin54	Icam2	-0.93156	50.52	-5.2E-01	rgb(104,148,237)	1.992	2,2
Mafg	Nsmaf	-0.93156	50.52	-5.2E-01	rgb(104,148,237)	1.992	2,2
Msc	Lime1	0.93156	50.52	0.519	rgb(223,118,119)	1.992	2,2
Msc	Penk	0.93156	50.52	0.52	rgb(223,118,119)	1.992	2,2
Msc	Prss30	0.93156	50.52	0.519	rgb(223,118,119)	1.992	2,2
Mxd3	Fbxo44	0.93156	50.52	0.515	rgb(223,119,120)	1.992	2,2
Mxd4	2210013O21Rik	0.93156	50.52	0.521	rgb(223,117,118)	1.992	2,2
Ncoa2	Nrip1	0.93156	50.52	0.518	rgb(223,118,119)	1.992	2,2
Nfkb2	Csf2	0.93156	50.52	0.519	rgb(223,118,119)	1.992	2,2
Nr3c1	Trip10	-0.93156	50.52	-5.2E-01	rgb(104,148,237)	1.992	2,2
Nr4a1	Tnfsf11	0.93156	50.52	0.521	rgb(223,118,119)	1.992	2,2
Nr4a2	Nr1d1	-0.93156	50.52	-5.2E-01	rgb(105,149,237)	1.992	2,2
Plagl1	S1pr2	-0.93156	50.52	-5.2E-01	rgb(104,148,237)	1.992	2,2
Pou2af1	Hs3st1	-0.93156	50.52	-5.2E-01	rgb(104,148,237)	1.992	2,2
Rbpj	Cish	0.93156	50.52	0.519	rgb(223,118,119)	1.992	2,2
Runx1	Egr2	0.93156	50.52	0.521	rgb(223,118,119)	1.992	2,2
Rxra	Fgf2	0.93156	50.52	0.516	rgb(223,118,120)	1.992	2,2
Scrt1	Arhgef10	0.93156	50.52	0.522	rgb(223,117,118)	1.992	2,2
Setdb2	Kcnj8	-0.93156	50.52	-5.2E-01	rgb(103,148,237)	1.992	2,2
Sgsm2	Sla2	0.93156	50.52	0.522	rgb(223,117,118)	1.992	2,2
Six1	Six4	0.93156	50.52	0.523	rgb(223,117,118)	1.992	2,2
Six5	Sdc1	0.93156	50.52	0.52	rgb(223,118,119)	1.992	2,2
Sp6	Lrrc66	-0.93156	50.52	-5.2E-01	rgb(104,148,237)	1.992	2,2
Srebf1	Tyw1	0.93156	50.52	0.521	rgb(223,118,119)	1.992	2,2
Stat2	Dtx3l	0.93156	50.52	0.518	rgb(223,118,119)	1.992	2,2
Stat4	Scyl2	0.93156	50.52	0.524	rgb(223,117,118)	1.992	2,2
Tead1	Plod2	0.93156	50.52	0.521	rgb(223,118,119)	1.992	2,2
Tef	Tnfsf8	0.93156	50.52	0.519	rgb(223,118,119)	1.992	2,2
Tet2	Hspb7	0.93156	50.52	0.519	rgb(223,118,119)	1.992	2,2
Thra	Tjp3	0.93156	50.52	0.522	rgb(223,117,118)	1.992	2,2
Trps1	Ppfibp1	0.93156	50.52	0.522	rgb(223,117,118)	1.992	2,2
Vax2	Il23r	0.93156	50.52	0.524	rgb(223,117,118)	1.992	2,2
Zbtb44	Fli1	0.93156	50.52	0.523	rgb(223,117,118)	1.992	2,2
Zfhx3	Zfp362	0.93156	50.52	0.524	rgb(223,117,118)	1.992	2,2
Zfp120	Asnsd1	0.93156	50.52	0.519	rgb(223,118,119)	1.992	2,2
Zfp329	Gripap1	0.93156	50.52	0.515	rgb(223,119,120)	1.992	2,2
Zfp335	Dpm3	-0.93156	50.52	-5.2E-01	rgb(103,148,237)	1.992	2,2
Zfp35	Dhrs4	0.93156	50.52	0.524	rgb(223,117,118)	1.992	2,2
Zfp365	4930429B21Rik	0.93156	50.52	0.515	rgb(223,119,120)	1.992	2,2
Zfp385a	Phlda3	0.93156	50.52	0.523	rgb(223,117,118)	1.992	2,2
Zfp429	Kcnf1	-0.93156	50.52	-5.2E-01	rgb(104,149,237)	1.992	2,2
Zfp429	Trim12a	0.93156	50.52	0.521	rgb(223,117,118)	1.992	2,2
Zfp629	Tbc1d16	0.93156	50.52	0.515	rgb(223,119,120)	1.992	2,2
Zfp750	Mex3d	-0.93156	50.52	-5.2E-01	rgb(105,149,237)	1.992	2,2
Zfp870	Map3k14	-0.93156	50.52	-5.2E-01	rgb(105,149,237)	1.992	2,2
Batf	Cd47	-0.92949	50.51	-5.1E-01	rgb(107,150,236)	1.9918	None
Batf	Cntnap1	-0.92949	50.51	-5.1E-01	rgb(105,149,237)	1.9918	None
Batf	Trim36	0.92949	50.51	0.51	rgb(223,120,121)	1.9918	None
Etv6	Id2	0.92949	50.51	0.514	rgb(223,119,120)	1.9918	None
Etv6	Rorc	0.92949	50.51	0.511	rgb(223,119,120)	1.9918	None
Fosl2	Gls2	0.92949	50.51	0.508	rgb(223,120,121)	1.9918	None
Fosl2	Ifngr2	0.92949	50.51	0.508	rgb(223,120,121)	1.9918	None
Fosl2	Kif26b	-0.92949	50.51	-5.1E-01	rgb(107,150,236)	1.9918	2,2
Fosl2	Lad1	-0.92949	50.51	-5.1E-01	rgb(106,150,236)	1.9918	None
Fosl2	Picalm	0.92949	50.51	0.509	rgb(223,120,121)	1.9918	None
Fosl2	Snx9	-0.92949	50.51	-5.1E-01	rgb(107,150,236)	1.9918	None
Fosl2	Stk38l	0.92949	50.51	0.511	rgb(223,119,120)	1.9918	None
Hif1a	Crem	0.92949	50.51	0.514	rgb(223,119,120)	1.9918	None
Hif1a	Itpk1	0.92949	50.51	0.508	rgb(223,120,121)	1.9918	None
Hif1a	Pip5kl1	0.92949	50.51	0.509	rgb(223,120,121)	1.9918	None
Hif1a	Ston2	0.92949	50.51	0.513	rgb(223,119,120)	1.9918	None
Irf4	Chst3	-0.92949	50.51	-5.1E-01	rgb(106,149,236)	1.9918	None
Irf4	Nckap1	-0.92949	50.51	-5.1E-01	rgb(107,150,236)	1.9918	None
Irf4	Tnfsf10	-0.92949	50.51	-5.1E-01	rgb(107,150,236)	1.9918	None
Irf4	Vsig2	-0.92949	50.51	-5.1E-01	rgb(107,150,236)	1.9918	None
Maf	Ddr1	0.92949	50.51	0.512	rgb(223,119,120)	1.9918	None
Maf	Hif1a	0.92949	50.51	0.51	rgb(223,120,121)	1.9918	None
Maf	Ptgfrn	0.92949	50.51	0.511	rgb(223,119,120)	1.9918	None
Nfe2l2	Clk3	0.92949	50.51	0.512	rgb(223,119,120)	1.9918	None
Rorc	Serpinf1	0.92949	50.51	0.515	rgb(223,119,120)	1.9918	None
Stat3	Fosl2	0.92949	50.51	0.512	rgb(223,119,120)	1.9918	None
Adnp	Hist1h1e	-0.92949	50.51	-5.1E-01	rgb(106,149,237)	1.9918	2,2
Ar	Zfp467	0.92949	50.51	0.509	rgb(223,120,121)	1.9918	2,2
Bhlhe40	Anxa2	0.92949	50.51	0.511	rgb(223,119,120)	1.9918	2,2
C030039L03Rik	Fzd7	0.92949	50.51	0.505	rgb(223,120,121)	1.9918	2,2
Dot1l	Ypel5	-0.92949	50.51	-5.1E-01	rgb(107,150,236)	1.9918	2,2
Elk3	Apbb1ip	0.92949	50.51	0.514	rgb(223,119,120)	1.9918	2,2
Epas1	Cnnm1	0.92949	50.51	0.51	rgb(223,120,121)	1.9918	2,2
Ets1	Nlrc3	0.92949	50.51	0.511	rgb(223,119,120)	1.9918	2,2
Ets1	Pdcd1	-0.92949	50.51	-5.1E-01	rgb(107,150,236)	1.9918	2,2
Ets2	Plod3	-0.92949	50.51	-5.1E-01	rgb(106,150,236)	1.9918	2,2
Foxf2	Gja1	0.92949	50.51	0.508	rgb(223,120,121)	1.9918	2,2
Foxo1	Plk2	-0.92949	50.51	-5.1E-01	rgb(107,150,236)	1.9918	2,2
Foxp1	Batf3	-0.92949	50.51	-5.1E-01	rgb(106,150,236)	1.9918	2,2
Gabpa	Oas1b	-0.92949	50.51	-5.1E-01	rgb(107,150,236)	1.9918	2,2
Glis2	Cercam	0.92949	50.51	0.513	rgb(223,119,120)	1.9918	2,2
Ikzf2	Ankrd39	0.92949	50.51	0.509	rgb(223,120,121)	1.9918	2,2
Ikzf2	Cd96	0.92949	50.51	0.514	rgb(223,119,120)	1.9918	2,2
Ikzf2	Gm14446	0.92949	50.51	0.507	rgb(223,120,121)	1.9918	2,2
Irf1	Ncs1	-0.92949	50.51	-5.1E-01	rgb(107,150,236)	1.9918	2,2
Irf1	Tmem35	0.92949	50.51	0.512	rgb(223,119,120)	1.9918	2,2
Irf5	Hps6	0.92949	50.51	0.512	rgb(223,119,120)	1.9918	2,2
Litaf	Acvrl1	0.92949	50.51	0.51	rgb(223,120,121)	1.9918	2,2
Mafg	Tspan13	-0.92949	50.51	-5.1E-01	rgb(107,150,236)	1.9918	2,2
Mxi1	Urb1	-0.92949	50.51	-5.1E-01	rgb(106,150,236)	1.9918	2,2
Myb	Ehd3	0.92949	50.51	0.51	rgb(223,120,121)	1.9918	2,2
Nfia	Itga2	0.92949	50.51	0.506	rgb(223,120,121)	1.9918	2,2
Nfkb2	Kif13b	0.92949	50.51	0.509	rgb(223,120,121)	1.9918	2,2
Nfkb2	Rab11fip1	0.92949	50.51	0.514	rgb(223,119,120)	1.9918	2,2
Nr4a2	Fosl2	0.92949	50.51	0.508	rgb(223,120,121)	1.9918	2,2
Ovol2	Wipi1	0.92949	50.51	0.514	rgb(223,119,120)	1.9918	2,2
Pbx2	Jak3	0.92949	50.51	0.51	rgb(223,120,121)	1.9918	2,2
Phf20	Arntl2	0.92949	50.51	0.51	rgb(223,120,121)	1.9918	2,2
Plagl1	Actn1	0.92949	50.51	0.511	rgb(223,119,120)	1.9918	2,2
Pou2af1	Bend3	0.92949	50.51	0.507	rgb(223,120,121)	1.9918	2,2
Prrx1	Thbd	0.92949	50.51	0.511	rgb(223,119,120)	1.9918	2,2
Rbpj	Id2	0.92949	50.51	0.508	rgb(223,120,121)	1.9918	2,2
Skil	Tgfbr1	0.92949	50.51	0.509	rgb(223,120,121)	1.9918	2,2
Stat1	Parp9	0.92949	50.51	0.51	rgb(223,120,121)	1.9918	2,2
Stat4	Lsp1	0.92949	50.51	0.513	rgb(223,119,120)	1.9918	2,2
Thap3	N4bp2l1	0.92949	50.51	0.513	rgb(223,119,120)	1.9918	2,2
Trp53	Fbxo18	-0.92949	50.51	-5.1E-01	rgb(106,149,236)	1.9918	2,2
Vax2	Atp6v1b1	0.92949	50.51	0.51	rgb(223,120,121)	1.9918	2,2
Vax2	B3galt2	0.92949	50.51	0.506	rgb(223,120,121)	1.9918	2,2
Whsc1	D830031N03Rik	0.92949	50.51	0.51	rgb(223,120,121)	1.9918	2,2
Xbp1	Gpatch4	-0.92949	50.51	-5.1E-01	rgb(106,149,236)	1.9918	2,2
Zbed3	Zkscan17	0.92949	50.51	0.513	rgb(223,119,120)	1.9918	2,2
Zbtb46	Rab34	0.92949	50.51	0.514	rgb(223,119,120)	1.9918	2,2
Zbtb7c	Zfp395	-0.92949	50.51	-5.1E-01	rgb(106,150,236)	1.9918	2,2
Zfp113	Dock3	-0.92949	50.51	-5.1E-01	rgb(107,150,236)	1.9918	2,2
Zfp277	Prx	-0.92949	50.51	-5.1E-01	rgb(107,150,236)	1.9918	2,2
Zfp296	Ccng2	-0.92949	50.51	-5.1E-01	rgb(106,149,236)	1.9918	2,2
Zfp385a	Tnfrsf10b	0.92949	50.51	0.514	rgb(223,119,120)	1.9918	2,2
Zfp429	Ankrd33b	0.92949	50.51	0.508	rgb(223,120,121)	1.9918	2,2
Zfp524	Faim3	0.92949	50.51	0.506	rgb(223,120,121)	1.9918	2,2
Zfp568	Prodh	0.92949	50.51	0.51	rgb(223,120,121)	1.9918	2,2
Zfp750	Dnm3os	0.92949	50.51	0.515	rgb(223,119,120)	1.9918	2,2
Zfp750	Zfp365	0.92949	50.51	0.507	rgb(223,120,121)	1.9918	2,2
Zfp870	1700030K09Rik	0.92949	50.51	0.506	rgb(223,120,121)	1.9918	2,2
Batf	Ikzf2	0.92742	50.5	0.503	rgb(223,121,122)	1.9916	None
Batf	Pter	-0.92742	50.5	-5.0E-01	rgb(109,151,236)	1.9916	None
Etv6	Tarsl2	0.92742	50.5	0.503	rgb(223,121,122)	1.9916	None
Fosl2	Bmyc	-0.92742	50.5	-5.0E-01	rgb(109,151,236)	1.9916	None
Fosl2	Cldnd2	-0.92742	50.5	-5.0E-01	rgb(108,151,236)	1.9916	None
Fosl2	Cpd	-0.92742	50.5	-5.0E-01	rgb(108,151,236)	1.9916	None
Fosl2	Ern1	0.92742	50.5	0.499	rgb(222,122,123)	1.9916	None
Fosl2	Gem	0.92742	50.5	0.501	rgb(223,121,122)	1.9916	None
Fosl2	Gimap4	0.92742	50.5	0.497	rgb(222,122,123)	1.9916	None
Fosl2	Il4ra	0.92742	50.5	0.502	rgb(223,121,122)	1.9916	None
Fosl2	Plekhh1	-0.92742	50.5	-5.0E-01	rgb(108,151,236)	1.9916	None
Fosl2	Tbxa2r	-0.92742	50.5	-5.0E-01	rgb(109,152,236)	1.9916	None
Hif1a	Cdkn2d	-0.92742	50.5	-5.0E-01	rgb(109,151,236)	1.9916	None
Hif1a	Dock9	0.92742	50.5	0.505	rgb(223,121,122)	1.9916	2,2
Irf4	Clec7a	-0.92742	50.5	-5.0E-01	rgb(109,151,236)	1.9916	2,2
Irf4	Fas	-0.92742	50.5	-5.0E-01	rgb(108,151,236)	1.9916	None
Irf4	Map3k1	0.92742	50.5	0.503	rgb(223,121,122)	1.9916	None
Irf4	Nqo2	-0.92742	50.5	-5.0E-01	rgb(109,151,236)	1.9916	None
Irf4	Sox4	-0.92742	50.5	-5.0E-01	rgb(108,151,236)	1.9916	None
Irf4	Tmem154	0.92742	50.5	0.502	rgb(223,121,122)	1.9916	None
Irf4	Tnfsf4	-0.92742	50.5	-5.0E-01	rgb(108,151,236)	1.9916	None
Irf4	Tspan2	0.92742	50.5	0.503	rgb(223,121,122)	1.9916	None
Maf	Ppm1j	0.92742	50.5	0.498	rgb(222,122,123)	1.9916	None
Maf	Sgk1	0.92742	50.5	0.495	rgb(222,122,123)	1.9916	None
Maf	Wdr82	0.92742	50.5	0.496	rgb(222,122,123)	1.9916	None
Nfe2l2	Chd7	0.92742	50.5	0.502	rgb(223,121,122)	1.9916	None
Nfe2l2	Ly6e	0.92742	50.5	0.503	rgb(223,121,122)	1.9916	None
Rorc	Cpd	0.92742	50.5	0.497	rgb(222,122,123)	1.9916	None
Rorc	Ttyh3	-0.92742	50.5	-5.0E-01	rgb(108,150,236)	1.9916	None
Ahrr	Ormdl1	-0.92742	50.5	-5.0E-01	rgb(109,151,236)	1.9916	2,2
Ahrr	Treml2	0.92742	50.5	0.501	rgb(223,121,122)	1.9916	2,2
Ankzf1	Rbfox2	0.92742	50.5	0.501	rgb(223,121,122)	1.9916	2,2
Atmin	H2-Aa	0.92742	50.5	0.497	rgb(222,122,123)	1.9916	2,2
Bcl6	Cd200r1	0.92742	50.5	0.502	rgb(223,121,122)	1.9916	2,2
Bcl6	Nts	-0.92742	50.5	-5.0E-01	rgb(108,151,236)	1.9916	2,2
Bcl6	Pgm2	-0.92742	50.5	-5.0E-01	rgb(108,151,236)	1.9916	2,2
Carf	Thrb	0.92742	50.5	0.502	rgb(223,121,122)	1.9916	2,2
Casz1	D630039A03Rik	-0.92742	50.5	-5.0E-01	rgb(108,151,236)	1.9916	2,2
Creb1	Mgll	-0.92742	50.5	-5.0E-01	rgb(108,151,236)	1.9916	2,2
Creb3l1	Mdn1	-0.92742	50.5	-5.0E-01	rgb(109,151,236)	1.9916	2,2
Creb3l1	Pcdh7	-0.92742	50.5	-5.0E-01	rgb(109,151,236)	1.9916	2,2
Ddit3	Nupr1	0.92742	50.5	0.496	rgb(222,122,123)	1.9916	2,2
Dzip1	Eaf2	-0.92742	50.5	-5.0E-01	rgb(109,151,236)	1.9916	2,2
Eomes	Ccr7	0.92742	50.5	0.5	rgb(222,122,123)	1.9916	2,2
Eomes	Itga4	0.92742	50.5	0.503	rgb(223,121,122)	1.9916	2,2
Ets1	Dmxl2	-0.92742	50.5	-5.0E-01	rgb(109,151,236)	1.9916	2,2
Foxf2	Akr1b8	0.92742	50.5	0.5	rgb(222,122,123)	1.9916	2,2
Foxf2	Stxbp6	0.92742	50.5	0.501	rgb(223,121,122)	1.9916	2,2
Foxs1	Sh2d7	0.92742	50.5	0.501	rgb(223,121,122)	1.9916	2,2
Gata3	4930506M07Rik	0.92742	50.5	0.499	rgb(222,122,123)	1.9916	2,2
Glis1	Acot12	0.92742	50.5	0.501	rgb(223,121,122)	1.9916	2,2
Hif3a	Arrb1	0.92742	50.5	0.499	rgb(222,122,123)	1.9916	2,2
Hif3a	Fzd7	0.92742	50.5	0.5	rgb(222,122,123)	1.9916	2,2
Hlx	Sdc1	0.92742	50.5	0.501	rgb(223,121,122)	1.9916	2,2
Ikzf2	Ergic1	0.92742	50.5	0.505	rgb(223,121,122)	1.9916	2,2
Ikzf4	Mllt6	0.92742	50.5	0.498	rgb(222,122,123)	1.9916	2,2
Ikzf5	Mex3b	0.92742	50.5	0.503	rgb(223,121,122)	1.9916	2,2
Irf5	Prkcd	0.92742	50.5	0.501	rgb(223,121,122)	1.9916	2,2
Irf8	Tbx21	0.92742	50.5	0.497	rgb(222,122,123)	1.9916	2,2
Jun	Cd160	-0.92742	50.5	-5.0E-01	rgb(108,151,236)	1.9916	2,2
Kdm2b	5730508B09Rik	-0.92742	50.5	-5.0E-01	rgb(108,151,236)	1.9916	2,2
Kdm2b	Adora2a	0.92742	50.5	0.498	rgb(222,122,123)	1.9916	2,2
Kdm2b	Cxcr5	-0.92742	50.5	-5.0E-01	rgb(108,151,236)	1.9916	2,2
Kdm5b	Bnip3	0.92742	50.5	0.503	rgb(223,121,122)	1.9916	2,2
Klf12	Dntt	-0.92742	50.5	-5.0E-01	rgb(109,151,236)	1.9916	2,2
Klf2	Runx2	-0.92742	50.5	-5.0E-01	rgb(108,151,236)	1.9916	2,2
Klf7	Pstpip1	0.92742	50.5	0.502	rgb(223,121,122)	1.9916	2,2
Mbnl2	Edem1	0.92742	50.5	0.501	rgb(223,121,122)	1.9916	2,2
Mbnl2	Trerf1	0.92742	50.5	0.499	rgb(222,122,123)	1.9916	2,2
Mef2b	Mapk13	0.92742	50.5	0.497	rgb(222,122,123)	1.9916	2,2
Msc	Svop	0.92742	50.5	0.499	rgb(222,122,123)	1.9916	2,2
Mtf2	Tmed3	-0.92742	50.5	-5.0E-01	rgb(108,151,236)	1.9916	2,2
Mxd3	9530077C05Rik	0.92742	50.5	0.503	rgb(223,121,122)	1.9916	2,2
Ncoa3	Atp11a	0.92742	50.5	0.503	rgb(223,121,122)	1.9916	2,2
Nfkb1	Avpi1	-0.92742	50.5	-5.0E-01	rgb(109,151,236)	1.9916	2,2
Npas2	Mtss1	0.92742	50.5	0.502	rgb(223,121,122)	1.9916	2,2
Nr3c1	Vdac1	-0.92742	50.5	-5.0E-01	rgb(108,151,236)	1.9916	2,2
Nr4a2	Tapbpl	0.92742	50.5	0.505	rgb(223,121,122)	1.9916	2,2
Otx1	Trpm6	0.92742	50.5	0.496	rgb(222,122,123)	1.9916	2,2
Pou2af1	Fgf16	0.92742	50.5	0.503	rgb(223,121,122)	1.9916	2,2
Pou2af1	Ncf1	-0.92742	50.5	-5.0E-01	rgb(109,152,236)	1.9916	2,2
Rbpj	4833439L19Rik	0.92742	50.5	0.497	rgb(222,122,123)	1.9916	2,2
Rela	Dyx1c1	-0.92742	50.5	-5.0E-01	rgb(108,151,236)	1.9916	2,2
Rlf	Rgs11	0.92742	50.5	0.496	rgb(222,122,123)	1.9916	2,2
Smad4	Marcksl1	-0.92742	50.5	-5.0E-01	rgb(108,151,236)	1.9916	2,2
Sox12	Sertad1	-0.92742	50.5	-5.0E-01	rgb(108,151,236)	1.9916	2,2
Sp110	Max	0.92742	50.5	0.5	rgb(223,121,122)	1.9916	2,2
Stat5b	Gramd1b	-0.92742	50.5	-5.0E-01	rgb(108,151,236)	1.9916	2,2
Tcf4	Eif4e3	0.92742	50.5	0.495	rgb(222,122,123)	1.9916	2,2
Thap3	Dpm3	0.92742	50.5	0.5	rgb(223,121,122)	1.9916	2,2
Thap7	Higd1a	0.92742	50.5	0.498	rgb(222,122,123)	1.9916	2,2
Zbtb32	Adamts17	-0.92742	50.5	-5.0E-01	rgb(108,151,236)	1.9916	2,2
Zbtb32	Capn2	0.92742	50.5	0.502	rgb(223,121,122)	1.9916	2,2
Zbtb32	Fam111a	0.92742	50.5	0.499	rgb(222,122,123)	1.9916	2,2
Zbtb32	Trpv2	0.92742	50.5	0.498	rgb(222,122,123)	1.9916	2,2
Zbtb46	Phlda3	0.92742	50.5	0.498	rgb(222,122,123)	1.9916	2,2
Zbtb7c	Mylk	0.92742	50.5	0.5	rgb(223,121,122)	1.9916	2,2
Zfp280b	Btk	0.92742	50.5	0.498	rgb(222,122,123)	1.9916	2,2
Zfp280b	Tbc1d4	0.92742	50.5	0.495	rgb(222,122,123)	1.9916	2,2
Zfp365	Dcxr	0.92742	50.5	0.498	rgb(222,122,123)	1.9916	2,2
Zfp385a	Pmm1	0.92742	50.5	0.498	rgb(222,122,123)	1.9916	2,2
Zfp385a	Slc19a2	0.92742	50.5	0.502	rgb(223,121,122)	1.9916	2,2
Zfp467	Wisp1	0.92742	50.5	0.5	rgb(222,122,123)	1.9916	2,2
Zfp473	Crat	0.92742	50.5	0.504	rgb(223,121,122)	1.9916	2,2
Zfp750	Uckl1os	0.92742	50.5	0.502	rgb(223,121,122)	1.9916	2,2
Zfp960	F2rl1	-0.92742	50.5	-5.0E-01	rgb(109,152,236)	1.9916	2,2
Batf	Irf4	-0.92534	50.49	-4.9E-01	rgb(110,152,236)	1.9914	None
Batf	Pten	-0.92534	50.49	-4.9E-01	rgb(110,152,236)	1.9914	None
Batf	Sord	-0.92534	50.49	-4.9E-01	rgb(110,152,236)	1.9914	None
Fosl2	Cdkn1b	0.92534	50.49	0.492	rgb(222,123,124)	1.9914	None
Fosl2	Ddr1	0.92534	50.49	0.494	rgb(222,123,124)	1.9914	None
Fosl2	Reep3	-0.92534	50.49	-4.9E-01	rgb(111,153,236)	1.9914	None
Hif1a	Abtb2	0.92534	50.49	0.495	rgb(222,122,123)	1.9914	None
Hif1a	Ehd3	-0.92534	50.49	-4.9E-01	rgb(110,152,236)	1.9914	None
Hif1a	Erp27	-0.92534	50.49	-4.9E-01	rgb(110,152,236)	1.9914	None
Hif1a	Rasa4	0.92534	50.49	0.495	rgb(222,123,124)	1.9914	None
Irf4	Cxcl2	-0.92534	50.49	-4.9E-01	rgb(111,152,236)	1.9914	2,2
Irf4	Foxp1	-0.92534	50.49	-4.9E-01	rgb(110,152,236)	1.9914	None
Irf4	P2rx5	0.92534	50.49	0.494	rgb(222,123,124)	1.9914	None
Irf4	Ppp3ca	-0.92534	50.49	-4.9E-01	rgb(112,153,235)	1.9914	None
Maf	Fgd6	-0.92534	50.49	-4.9E-01	rgb(110,152,236)	1.9914	None
Maf	Il21	0.92534	50.49	0.494	rgb(222,123,124)	1.9914	None
Ahrr	Cpox	0.92534	50.49	0.491	rgb(222,123,124)	1.9914	2,2
Ankzf1	Kiss1r	0.92534	50.49	0.487	rgb(222,124,125)	1.9914	2,2
Ankzf1	Wdr54	0.92534	50.49	0.486	rgb(222,124,125)	1.9914	2,2
Batf3	Lipe	0.92534	50.49	0.49	rgb(222,123,124)	1.9914	2,2
Bcl6b	Tigit	0.92534	50.49	0.494	rgb(222,123,124)	1.9914	2,2
C030039L03Rik	1700034I23Rik	0.92534	50.49	0.491	rgb(222,123,124)	1.9914	2,2
Cebpg	Fkrp	-0.92534	50.49	-4.9E-01	rgb(111,152,236)	1.9914	2,2
Creb3l2	Susd1	0.92534	50.49	0.49	rgb(222,123,124)	1.9914	2,2
Cxxc5	Il1a	-0.92534	50.49	-4.9E-01	rgb(110,152,236)	1.9914	2,2
Dach2	Slc44a5	0.92534	50.49	0.49	rgb(222,123,124)	1.9914	2,2
Eea1	Ccdc50	0.92534	50.49	0.486	rgb(222,124,125)	1.9914	2,2
Elk3	Dusp14	0.92534	50.49	0.493	rgb(222,123,124)	1.9914	2,2
Epas1	Ar	0.92534	50.49	0.49	rgb(222,123,124)	1.9914	2,2
Erg	C920009B18Rik	-0.92534	50.49	-4.9E-01	rgb(111,152,236)	1.9914	2,2
Esrra	Abtb2	0.92534	50.49	0.49	rgb(222,123,124)	1.9914	2,2
Ets2	Ifit2	0.92534	50.49	0.494	rgb(222,123,124)	1.9914	2,2
Ets2	Pls3	-0.92534	50.49	-4.9E-01	rgb(110,152,236)	1.9914	2,2
Fos	Me2	-0.92534	50.49	-4.9E-01	rgb(110,152,236)	1.9914	2,2
Foxb1	Abcb9	0.92534	50.49	0.487	rgb(222,124,125)	1.9914	2,2
Foxf2	Ptprj	0.92534	50.49	0.49	rgb(222,123,124)	1.9914	2,2
Gata1	Treml2	0.92534	50.49	0.491	rgb(222,123,124)	1.9914	2,2
Gfi1	Gfod1	0.92534	50.49	0.488	rgb(222,124,125)	1.9914	2,2
Gli3	Trim9	0.92534	50.49	0.489	rgb(222,124,125)	1.9914	2,2
Gzf1	Atmin	0.92534	50.49	0.493	rgb(222,123,124)	1.9914	2,2
Hes1	Fam43a	0.92534	50.49	0.495	rgb(222,122,123)	1.9914	2,2
Ikzf3	Tnfaip8	-0.92534	50.49	-4.9E-01	rgb(110,152,236)	1.9914	2,2
Irf1	Gm4841	0.92534	50.49	0.488	rgb(222,124,125)	1.9914	2,2
Irf1	Unc93b1	0.92534	50.49	0.485	rgb(222,124,125)	1.9914	2,2
Irf5	Ccng2	0.92534	50.49	0.49	rgb(222,123,124)	1.9914	2,2
Irf5	Ppap2c	0.92534	50.49	0.486	rgb(222,124,125)	1.9914	2,2
Irf7	Ccl5	0.92534	50.49	0.488	rgb(222,124,125)	1.9914	2,2
Irf7	Trim12c	0.92534	50.49	0.485	rgb(222,124,125)	1.9914	2,2
Jdp2	Slc6a9	0.92534	50.49	0.486	rgb(222,124,125)	1.9914	2,2
Kdm2b	Plekhf2	-0.92534	50.49	-4.9E-01	rgb(111,152,236)	1.9914	2,2
Kdm2b	Spin4	0.92534	50.49	0.493	rgb(222,123,124)	1.9914	2,2
Klf2	Fam102a	0.92534	50.49	0.488	rgb(222,124,125)	1.9914	2,2
Lin54	Znhit6	-0.92534	50.49	-4.9E-01	rgb(110,152,236)	1.9914	2,2
Maff	Casz1	0.92534	50.49	0.492	rgb(222,123,124)	1.9914	2,2
Mbnl2	Hvcn1	0.92534	50.49	0.486	rgb(222,124,125)	1.9914	2,2
Msc	Cav1	0.92534	50.49	0.494	rgb(222,123,124)	1.9914	2,2
Mxd3	Ttc39c	0.92534	50.49	0.487	rgb(222,124,125)	1.9914	2,2
Myb	Cd86	0.92534	50.49	0.486	rgb(222,124,125)	1.9914	2,2
Myb	Tmem71	0.92534	50.49	0.488	rgb(222,124,125)	1.9914	2,2
Myc	Zfp36l1	0.92534	50.49	0.494	rgb(222,123,124)	1.9914	2,2
Nfatc1	Ccrn4l	0.92534	50.49	0.486	rgb(222,124,125)	1.9914	2,2
Nfatc1	Foxp4	0.92534	50.49	0.494	rgb(222,123,124)	1.9914	2,2
Nfil3	Ier3	0.92534	50.49	0.489	rgb(222,124,125)	1.9914	2,2
Nfkb2	Nfkbie	0.92534	50.49	0.49	rgb(222,123,124)	1.9914	2,2
Nr1h2	Nucks1	-0.92534	50.49	-4.9E-01	rgb(111,153,236)	1.9914	2,2
Osr2	H2-Eb1	0.92534	50.49	0.495	rgb(222,123,123)	1.9914	2,2
Phf20	Atp10d	0.92534	50.49	0.487	rgb(222,124,125)	1.9914	2,2
Plagl1	Mex3a	0.92534	50.49	0.489	rgb(222,124,125)	1.9914	2,2
Plscr1	Clic4	0.92534	50.49	0.486	rgb(222,124,125)	1.9914	2,2
Pparg	Epas1	0.92534	50.49	0.491	rgb(222,123,124)	1.9914	2,2
Rbck1	Dnajc21	-0.92534	50.49	-4.9E-01	rgb(110,152,236)	1.9914	2,2
Rest	Dhcr7	-0.92534	50.49	-4.9E-01	rgb(110,152,236)	1.9914	2,2
Scml4	Pyhin1	0.92534	50.49	0.494	rgb(222,123,124)	1.9914	2,2
Sox5	Tbc1d30	-0.92534	50.49	-4.9E-01	rgb(111,152,236)	1.9914	2,2
Sp140	Hspa2	0.92534	50.49	0.493	rgb(222,123,124)	1.9914	2,2
Spib	Ly96	0.92534	50.49	0.485	rgb(222,124,125)	1.9914	2,2
Stat5b	Usp22	0.92534	50.49	0.487	rgb(222,124,125)	1.9914	2,2
Tcf4	1500009L16Rik	0.92534	50.49	0.493	rgb(222,123,124)	1.9914	2,2
Tcf4	Sepw1	0.92534	50.49	0.493	rgb(222,123,124)	1.9914	2,2
Tet1	Kbtbd13	0.92534	50.49	0.489	rgb(222,124,125)	1.9914	2,2
Topors	4632434I11Rik	0.92534	50.49	0.495	rgb(222,123,123)	1.9914	2,2
Twist1	Loxl2	0.92534	50.49	0.486	rgb(222,124,125)	1.9914	2,2
Vax2	Ppp1r14c	0.92534	50.49	0.489	rgb(222,124,125)	1.9914	2,2
Vax2	Stard8	0.92534	50.49	0.494	rgb(222,123,124)	1.9914	2,2
Xbp1	Bcl2a1d	-0.92534	50.49	-4.9E-01	rgb(111,152,236)	1.9914	2,2
Xbp1	Nucks1	-0.92534	50.49	-4.9E-01	rgb(111,153,236)	1.9914	2,2
Xbp1	Tmem163	0.92534	50.49	0.49	rgb(222,124,124)	1.9914	2,2
Zbtb1	Larp1b	0.92534	50.49	0.485	rgb(222,124,125)	1.9914	2,2
Zbtb7c	Scarf2	0.92534	50.49	0.494	rgb(222,123,124)	1.9914	2,2
Zeb2	Aff3	-0.92534	50.49	-4.9E-01	rgb(110,152,236)	1.9914	2,2
Zfp146	Batf3	-0.92534	50.49	-4.9E-01	rgb(111,152,236)	1.9914	2,2
Zfp277	Fam120c	-0.92534	50.49	-4.9E-01	rgb(110,152,236)	1.9914	2,2
Zfp296	Appl2	-0.92534	50.49	-4.9E-01	rgb(110,152,236)	1.9914	2,2
Zfp365	Cnn2	-0.92534	50.49	-4.9E-01	rgb(111,153,236)	1.9914	2,2
Zfp385a	Cd109	0.92534	50.49	0.486	rgb(222,124,125)	1.9914	2,2
Zfp407	Abhd6	-0.92534	50.49	-4.9E-01	rgb(111,153,236)	1.9914	2,2
Zfp429	Fbxo44	0.92534	50.49	0.487	rgb(222,124,125)	1.9914	2,2
Zfp429	Nrip2	-0.92534	50.49	-4.9E-01	rgb(111,153,236)	1.9914	2,2
Zfp467	Stk39	0.92534	50.49	0.491	rgb(222,123,124)	1.9914	2,2
Zfp473	Arhgef40	0.92534	50.49	0.493	rgb(222,123,124)	1.9914	2,2
Zfp536	Pls1	0.92534	50.49	0.49	rgb(222,123,124)	1.9914	2,2
Zfp598	Tnk2	0.92534	50.49	0.489	rgb(222,124,125)	1.9914	2,2
Zfp60	Sphk1	-0.92534	50.49	-4.9E-01	rgb(111,152,236)	1.9914	2,2
Zfp629	Ormdl1	-0.92534	50.49	-4.9E-01	rgb(111,153,236)	1.9914	2,2
Zfp629	Synj1	-0.92534	50.49	-4.9E-01	rgb(110,152,236)	1.9914	2,2
Zfp703	Utrn	-0.92534	50.49	-4.9E-01	rgb(110,152,236)	1.9914	2,2
Zfp750	Vcan	0.92534	50.49	0.485	rgb(222,124,125)	1.9914	2,2
Zfp865	Txndc17	-0.92534	50.49	-4.9E-01	rgb(111,153,236)	1.9914	2,2
Zfp868	Orm2	0.92534	50.49	0.488	rgb(222,124,125)	1.9914	2,2
Zfp870	Wdr76	0.92534	50.49	0.494	rgb(222,123,124)	1.9914	2,2
Zfp882	Proz	0.92534	50.49	0.487	rgb(222,124,125)	1.9914	2,2
Zfp9	Ccdc40	0.92534	50.49	0.491	rgb(222,123,124)	1.9914	2,2
Zfp90	Map3k5	0.92534	50.49	0.489	rgb(222,124,125)	1.9914	2,2
Zfp948	Npas4	0.92534	50.49	0.495	rgb(222,122,123)	1.9914	2,2
Zfp958	Ccng1	0.92534	50.49	0.485	rgb(222,124,125)	1.9914	2,2
Zfx	Ndufv3	-0.92534	50.49	-4.9E-01	rgb(112,153,235)	1.9914	2,2
Zhx2	Arc	0.92534	50.49	0.49	rgb(222,123,124)	1.9914	2,2
Batf	Csgalnact1	0.92327	50.48	0.479	rgb(222,126,126)	1.9912	None
Batf	Enpp4	-0.92327	50.48	-4.8E-01	rgb(113,154,235)	1.9912	2,2
Batf	Mpp2	0.92327	50.48	0.476	rgb(222,126,127)	1.9912	None
Batf	Rabgap1l	0.92327	50.48	0.484	rgb(222,125,125)	1.9912	None
Batf	Slamf9	-0.92327	50.48	-4.8E-01	rgb(112,153,235)	1.9912	2,2
Batf	Tg	0.92327	50.48	0.477	rgb(222,126,127)	1.9912	None
Batf	Trpa1	0.92327	50.48	0.478	rgb(222,126,127)	1.9912	None
Fosl2	Arid5a	0.92327	50.48	0.476	rgb(222,126,127)	1.9912	None
Fosl2	Asnsd1	-0.92327	50.48	-4.8E-01	rgb(114,154,235)	1.9912	None
Fosl2	B3gnt2	-0.92327	50.48	-4.8E-01	rgb(113,154,235)	1.9912	None
Fosl2	Ccdc50	-0.92327	50.48	-4.8E-01	rgb(112,153,235)	1.9912	None
Fosl2	Gne	-0.92327	50.48	-4.8E-01	rgb(113,154,235)	1.9912	None
Fosl2	Nfil3	0.92327	50.48	0.481	rgb(222,125,126)	1.9912	None
Fosl2	Sema6b	0.92327	50.48	0.483	rgb(222,125,126)	1.9912	None
Fosl2	Smad3	0.92327	50.48	0.475	rgb(222,126,127)	1.9912	None
Fosl2	Tead3	0.92327	50.48	0.482	rgb(222,125,126)	1.9912	None
Fosl2	Tnnt2	-0.92327	50.48	-4.8E-01	rgb(113,154,235)	1.9912	None
Hif1a	Ascl4	-0.92327	50.48	-4.8E-01	rgb(113,154,235)	1.9912	None
Hif1a	Etv6	0.92327	50.48	0.476	rgb(222,126,127)	1.9912	None
Hif1a	Gmfg	0.92327	50.48	0.477	rgb(222,126,127)	1.9912	None
Hif1a	Hk2	0.92327	50.48	0.482	rgb(222,125,126)	1.9912	None
Hif1a	Hook2	0.92327	50.48	0.48	rgb(222,125,126)	1.9912	None
Hif1a	Pld2	0.92327	50.48	0.483	rgb(222,125,126)	1.9912	None
Hif1a	Ralb	0.92327	50.48	0.478	rgb(222,126,127)	1.9912	None
Irf4	Cxcl3	-0.92327	50.48	-4.8E-01	rgb(112,153,235)	1.9912	2,2
Irf4	Enpp1	0.92327	50.48	0.482	rgb(222,125,126)	1.9912	None
Irf4	Esr1	-0.92327	50.48	-4.8E-01	rgb(112,153,235)	1.9912	None
Irf4	Gata3	-0.92327	50.48	-4.8E-01	rgb(112,153,235)	1.9912	None
Irf4	Kdm6b	0.92327	50.48	0.48	rgb(222,125,126)	1.9912	None
Irf4	Samd9l	-0.92327	50.48	-4.8E-01	rgb(113,154,235)	1.9912	None
Irf4	Trpm1	-0.92327	50.48	-4.8E-01	rgb(113,154,235)	1.9912	2,2
Irf4	Vgll4	-0.92327	50.48	-4.8E-01	rgb(113,154,235)	1.9912	None
Irf4	Zfp239	-0.92327	50.48	-4.8E-01	rgb(112,153,235)	1.9912	None
Maf	Foxo1	0.92327	50.48	0.48	rgb(222,125,126)	1.9912	None
Maf	Rab27a	0.92327	50.48	0.482	rgb(222,125,126)	1.9912	None
Maf	Rorc	0.92327	50.48	0.476	rgb(222,126,127)	1.9912	None
Maf	Treml2	0.92327	50.48	0.481	rgb(222,125,126)	1.9912	None
Nfe2l2	Abhd6	-0.92327	50.48	-4.8E-01	rgb(112,153,235)	1.9912	None
Nfe2l2	Pde7a	-0.92327	50.48	-4.8E-01	rgb(112,153,235)	1.9912	None
Rorc	Batf	0.92327	50.48	0.485	rgb(222,124,125)	1.9912	None
Rorc	Casp3	-0.92327	50.48	-4.8E-01	rgb(112,153,235)	1.9912	None
Rorc	Cnih3	0.92327	50.48	0.477	rgb(222,126,127)	1.9912	None
Rorc	Crybg3	0.92327	50.48	0.476	rgb(222,126,127)	1.9912	None
Rorc	Cyp1b1	0.92327	50.48	0.476	rgb(222,126,127)	1.9912	None
Rorc	Gfi1	-0.92327	50.48	-4.8E-01	rgb(114,154,235)	1.9912	None
Rorc	Ptprj	0.92327	50.48	0.484	rgb(222,125,125)	1.9912	None
Adnp	Hist4h4	-0.92327	50.48	-4.8E-01	rgb(113,154,235)	1.9912	2,2
Ahctf1	Smg5	0.92327	50.48	0.477	rgb(222,126,127)	1.9912	2,2
Ahctf1	Utp20	0.92327	50.48	0.483	rgb(222,125,126)	1.9912	2,2
Ahrr	Dst	0.92327	50.48	0.485	rgb(222,124,125)	1.9912	2,2
Ahrr	Lgr4	0.92327	50.48	0.48	rgb(222,125,126)	1.9912	2,2
Arid3b	Sh3bp1	0.92327	50.48	0.484	rgb(222,125,126)	1.9912	2,2
Bach1	Epas1	0.92327	50.48	0.48	rgb(222,125,126)	1.9912	2,2
C030039L03Rik	Bnip3	0.92327	50.48	0.479	rgb(222,126,127)	1.9912	2,2
Cebpg	Gpr176	-0.92327	50.48	-4.8E-01	rgb(112,153,235)	1.9912	2,2
Cebpg	Mgat5	-0.92327	50.48	-4.8E-01	rgb(113,154,235)	1.9912	2,2
Cenpb	1190002N15Rik	0.92327	50.48	0.484	rgb(222,125,126)	1.9912	2,2
Clock	2900026A02Rik	-0.92327	50.48	-4.8E-01	rgb(114,154,235)	1.9912	2,2
Creb3l1	Klf13	0.92327	50.48	0.477	rgb(222,126,127)	1.9912	2,2
Ddit3	Sgms2	0.92327	50.48	0.479	rgb(222,126,127)	1.9912	2,2
Elf1	Uba1	-0.92327	50.48	-4.8E-01	rgb(113,154,235)	1.9912	2,2
Elk3	1110007C09Rik	0.92327	50.48	0.475	rgb(222,126,127)	1.9912	2,2
Eomes	Abcb1a	0.92327	50.48	0.485	rgb(222,124,125)	1.9912	2,2
Ets1	Cd93	0.92327	50.48	0.484	rgb(222,125,125)	1.9912	2,2
Ets2	Btbd11	0.92327	50.48	0.483	rgb(222,125,126)	1.9912	2,2
Ets2	Tubb6	-0.92327	50.48	-4.8E-01	rgb(112,153,235)	1.9912	2,2
Fosl1	Phlpp1	-0.92327	50.48	-4.8E-01	rgb(112,153,235)	1.9912	2,2
Gfi1	Rgmb	-0.92327	50.48	-4.8E-01	rgb(112,153,235)	1.9912	2,2
Hif3a	Acvrl1	0.92327	50.48	0.478	rgb(222,126,127)	1.9912	2,2
Hif3a	Rasl12	0.92327	50.48	0.481	rgb(222,125,126)	1.9912	2,2
Hif3a	Thra	0.92327	50.48	0.478	rgb(222,126,127)	1.9912	2,2
Hmgb3	Tbc1d4	0.92327	50.48	0.48	rgb(222,125,126)	1.9912	2,2
Ikzf3	Ispd	-0.92327	50.48	-4.8E-01	rgb(113,154,235)	1.9912	2,2
Irf2	Rbms2	0.92327	50.48	0.482	rgb(222,125,126)	1.9912	2,2
Irf7	Oas1c	0.92327	50.48	0.482	rgb(222,125,126)	1.9912	2,2
Jazf1	Enpp4	-0.92327	50.48	-4.8E-01	rgb(113,154,235)	1.9912	2,2
Kdm2b	Wipf1	0.92327	50.48	0.482	rgb(222,125,126)	1.9912	2,2
Kdm5b	Utrn	0.92327	50.48	0.478	rgb(222,126,127)	1.9912	2,2
Klf13	Hdac9	-0.92327	50.48	-4.8E-01	rgb(114,154,235)	1.9912	2,2
Lyl1	Padi3	0.92327	50.48	0.48	rgb(222,125,126)	1.9912	2,2
Lyl1	Rab19	0.92327	50.48	0.481	rgb(222,125,126)	1.9912	2,2
Mafg	N4bp2l1	-0.92327	50.48	-4.8E-01	rgb(114,154,235)	1.9912	2,2
Mbnl2	Jup	0.92327	50.48	0.476	rgb(222,126,127)	1.9912	2,2
Mbnl2	Pak1	0.92327	50.48	0.478	rgb(222,126,127)	1.9912	2,2
Msc	Cd24a	0.92327	50.48	0.482	rgb(222,125,126)	1.9912	2,2
Mtf2	Txndc17	-0.92327	50.48	-4.8E-01	rgb(113,154,235)	1.9912	2,2
Mxd1	Socs3	0.92327	50.48	0.476	rgb(222,126,127)	1.9912	2,2
Mxi1	Gys1	0.92327	50.48	0.476	rgb(222,126,127)	1.9912	2,2
Myc	Cela1	-0.92327	50.48	-4.8E-01	rgb(114,154,235)	1.9912	2,2
Ncoa1	Lrba	0.92327	50.48	0.481	rgb(222,125,126)	1.9912	2,2
Ncoa2	Ipcef1	0.92327	50.48	0.48	rgb(222,125,126)	1.9912	2,2
Nfatc4	H2-Eb2	0.92327	50.48	0.481	rgb(222,125,126)	1.9912	2,2
Nfatc4	Zcchc12	0.92327	50.48	0.476	rgb(222,126,127)	1.9912	2,2
Nkx1-2	Dmxl2	0.92327	50.48	0.478	rgb(222,126,127)	1.9912	2,2
Npas2	Gpr65	-0.92327	50.48	-4.8E-01	rgb(113,154,235)	1.9912	2,2
Otx1	Gcnt1	0.92327	50.48	0.482	rgb(222,125,126)	1.9912	2,2
Phf1	0610007P14Rik	-0.92327	50.48	-4.8E-01	rgb(113,154,235)	1.9912	2,2
Phf1	Xrcc5	-0.92327	50.48	-4.8E-01	rgb(112,153,235)	1.9912	2,2
Pknox1	Rabgap1l	-0.92327	50.48	-4.8E-01	rgb(112,153,235)	1.9912	2,2
Plagl1	Ikzf2	0.92327	50.48	0.479	rgb(222,125,126)	1.9912	2,2
Plagl2	Tulp3	0.92327	50.48	0.481	rgb(222,125,126)	1.9912	2,2
Plscr1	Ubash3a	-0.92327	50.48	-4.8E-01	rgb(113,154,235)	1.9912	2,2
Prdm2	Ptger2	-0.92327	50.48	-4.8E-01	rgb(113,154,235)	1.9912	2,2
Relb	Higd1a	-0.92327	50.48	-4.8E-01	rgb(113,154,235)	1.9912	2,2
Rest	Uckl1os	0.92327	50.48	0.482	rgb(222,125,126)	1.9912	2,2
Rxra	4930417O13Rik	-0.92327	50.48	-4.8E-01	rgb(112,153,235)	1.9912	2,2
Sall4	Aicda	0.92327	50.48	0.482	rgb(222,125,126)	1.9912	2,2
Sgsm2	Il9	-0.92327	50.48	-4.8E-01	rgb(113,154,235)	1.9912	2,2
Six5	Npdc1	0.92327	50.48	0.478	rgb(222,126,127)	1.9912	2,2
Six5	Pcsk9	0.92327	50.48	0.485	rgb(222,124,125)	1.9912	2,2
Ski	Furin	0.92327	50.48	0.475	rgb(222,126,127)	1.9912	2,2
Smad4	Dctpp1	-0.92327	50.48	-4.8E-01	rgb(113,154,235)	1.9912	2,2
Srebf1	Stra6	0.92327	50.48	0.478	rgb(222,126,127)	1.9912	2,2
Tcf7l1	Clip3	0.92327	50.48	0.485	rgb(222,124,125)	1.9912	2,2
Tead1	Neo1	0.92327	50.48	0.477	rgb(222,126,127)	1.9912	2,2
Thra	Tsr2	-0.92327	50.48	-4.8E-01	rgb(114,154,235)	1.9912	2,2
Tulp3	Hist3h2a	-0.92327	50.48	-4.8E-01	rgb(113,154,235)	1.9912	2,2
Vax2	Atp11a	-0.92327	50.48	-4.8E-01	rgb(113,154,235)	1.9912	2,2
Vdr	Fbxo30	0.92327	50.48	0.478	rgb(222,126,127)	1.9912	2,2
Zbtb32	Mbtd1	-0.92327	50.48	-4.8E-01	rgb(114,154,235)	1.9912	2,2
Zbtb32	Pld2	0.92327	50.48	0.484	rgb(222,125,125)	1.9912	2,2
Zbtb38	Ppp2r5b	0.92327	50.48	0.481	rgb(222,125,126)	1.9912	2,2
Zbtb38	Trpv2	0.92327	50.48	0.479	rgb(222,126,126)	1.9912	2,2
Zbtb7b	Vav2	0.92327	50.48	0.475	rgb(222,126,127)	1.9912	2,2
Zfhx3	Itsn1	0.92327	50.48	0.481	rgb(222,125,126)	1.9912	2,2
Zfp260	Sepp1	0.92327	50.48	0.477	rgb(222,126,127)	1.9912	2,2
Zfp277	Amz2	0.92327	50.48	0.483	rgb(222,125,126)	1.9912	2,2
Zfp329	St7	-0.92327	50.48	-4.8E-01	rgb(114,154,235)	1.9912	2,2
Zfp335	Notch1	0.92327	50.48	0.482	rgb(222,125,126)	1.9912	2,2
Zfp429	Zfp874a	0.92327	50.48	0.48	rgb(222,125,126)	1.9912	2,2
Zfp449	Tcea3	0.92327	50.48	0.484	rgb(222,124,125)	1.9912	2,2
Zfp524	Uqcrq	0.92327	50.48	0.48	rgb(222,125,126)	1.9912	2,2
Zfp608	Serpinb1a	0.92327	50.48	0.476	rgb(222,126,127)	1.9912	2,2
Zfp652	Fads2	-0.92327	50.48	-4.8E-01	rgb(113,154,235)	1.9912	2,2
Zfp777	Cnnm3	0.92327	50.48	0.479	rgb(222,125,126)	1.9912	2,2
Zfp869	Neu3	-0.92327	50.48	-4.8E-01	rgb(112,153,235)	1.9912	2,2
Zfp870	Gusb	0.92327	50.48	0.48	rgb(222,125,126)	1.9912	2,2
Zfp870	Tbccd1	0.92327	50.48	0.475	rgb(222,126,127)	1.9912	2,2
Zik1	Apitd1	0.92327	50.48	0.483	rgb(222,125,126)	1.9912	2,2
Zkscan17	Tbkbp1	0.92327	50.48	0.484	rgb(222,124,125)	1.9912	2,2
Batf	Amigo2	-0.92119	50.47	-4.7E-01	rgb(116,155,235)	1.991	None
Batf	Gpr176	-0.92119	50.47	-4.7E-01	rgb(115,155,235)	1.991	None
Etv6	Fam69b	0.92119	50.47	0.466	rgb(222,128,129)	1.991	None
Etv6	Pml	0.92119	50.47	0.471	rgb(222,127,128)	1.991	None
Etv6	Socs3	0.92119	50.47	0.472	rgb(222,127,128)	1.991	None
Fosl2	Abcb9	0.92119	50.47	0.466	rgb(222,128,129)	1.991	None
Fosl2	Jak2	0.92119	50.47	0.474	rgb(222,126,127)	1.991	None
Fosl2	Mt1	0.92119	50.47	0.47	rgb(222,127,128)	1.991	None
Fosl2	Pltp	0.92119	50.47	0.474	rgb(222,126,127)	1.991	None
Fosl2	Rxra	-0.92119	50.47	-4.7E-01	rgb(115,155,235)	1.991	None
Fosl2	Sec14l1	0.92119	50.47	0.472	rgb(222,127,128)	1.991	None
Fosl2	Tbccd1	-0.92119	50.47	-4.7E-01	rgb(114,155,235)	1.991	None
Hif1a	Asf1a	-0.92119	50.47	-4.7E-01	rgb(115,155,235)	1.991	None
Hif1a	Ears2	-0.92119	50.47	-4.7E-01	rgb(116,156,235)	1.991	None
Irf4	Acsl6	0.92119	50.47	0.474	rgb(222,127,127)	1.991	None
Irf4	Cap2	-0.92119	50.47	-4.7E-01	rgb(115,155,235)	1.991	None
Irf4	Dhrs3	-0.92119	50.47	-4.7E-01	rgb(116,155,235)	1.991	None
Irf4	Olr1	-0.92119	50.47	-4.7E-01	rgb(114,154,235)	1.991	2,2
Irf4	Rtp4	-0.92119	50.47	-4.7E-01	rgb(114,154,235)	1.991	None
Irf4	Serpine2	-0.92119	50.47	-4.7E-01	rgb(116,156,235)	1.991	None
Irf4	Tor3a	-0.92119	50.47	-4.7E-01	rgb(115,155,235)	1.991	None
Maf	Ahr	0.92119	50.47	0.467	rgb(222,128,129)	1.991	None
Maf	Lbp	0.92119	50.47	0.47	rgb(222,127,128)	1.991	None
Rorc	Pcmt1	-0.92119	50.47	-4.7E-01	rgb(115,155,235)	1.991	None
Rorc	Prdm1	-0.92119	50.47	-4.7E-01	rgb(115,155,235)	1.991	None
Rorc	Zfpm1	-0.92119	50.47	-4.7E-01	rgb(116,155,235)	1.991	None
Ahr	Ahrr	0.92119	50.47	0.472	rgb(222,127,128)	1.991	2,2
Ahrr	Sema6d	0.92119	50.47	0.475	rgb(222,126,127)	1.991	2,2
Akna	Proz	0.92119	50.47	0.474	rgb(222,127,128)	1.991	2,2
Akna	Zfp646	0.92119	50.47	0.469	rgb(222,127,128)	1.991	2,2
Arid3a	Ms4a4b	-0.92119	50.47	-4.7E-01	rgb(116,155,235)	1.991	2,2
Arntl2	Serpinb9b	0.92119	50.47	0.467	rgb(222,128,129)	1.991	2,2
Atf3	Arsb	-0.92119	50.47	-4.7E-01	rgb(115,155,235)	1.991	2,2
Atf6	Spire1	0.92119	50.47	0.471	rgb(222,127,128)	1.991	2,2
Bach1	Lgr4	-0.92119	50.47	-4.7E-01	rgb(115,155,235)	1.991	2,2
Cbx2	Ctnnal1	0.92119	50.47	0.468	rgb(222,128,129)	1.991	2,2
Ccdc17	Impg2	0.92119	50.47	0.475	rgb(222,126,127)	1.991	2,2
Cebpg	Tspyl4	0.92119	50.47	0.468	rgb(222,128,129)	1.991	2,2
Cenpt	Arhgap33	0.92119	50.47	0.474	rgb(222,126,127)	1.991	2,2
Cenpt	Trim46	0.92119	50.47	0.474	rgb(222,126,127)	1.991	2,2
Cux1	Unc93b1	-0.92119	50.47	-4.7E-01	rgb(115,155,235)	1.991	2,2
Dbp	Nkd2	-0.92119	50.47	-4.7E-01	rgb(115,155,235)	1.991	2,2
Ddit3	Cebpg	0.92119	50.47	0.471	rgb(222,127,128)	1.991	2,2
Ddit3	Slc3a2	0.92119	50.47	0.469	rgb(222,127,128)	1.991	2,2
Dmrta2	Thrb	0.92119	50.47	0.471	rgb(222,127,128)	1.991	2,2
Drap1	Pknox1	-0.92119	50.47	-4.7E-01	rgb(116,155,235)	1.991	2,2
Elk3	Cxcr3	0.92119	50.47	0.466	rgb(222,128,129)	1.991	2,2
Epas1	Myo6	0.92119	50.47	0.468	rgb(222,128,129)	1.991	2,2
Epas1	Satb1	0.92119	50.47	0.469	rgb(222,127,128)	1.991	2,2
Ets1	Ppp1r10	-0.92119	50.47	-4.7E-01	rgb(115,155,235)	1.991	2,2
Ets1	Tyw1	-0.92119	50.47	-4.7E-01	rgb(115,155,235)	1.991	2,2
Etv4	Gpt2	0.92119	50.47	0.466	rgb(222,128,129)	1.991	2,2
Fbxl19	Fth1	-0.92119	50.47	-4.7E-01	rgb(115,155,235)	1.991	2,2
Fli1	Mctp2	0.92119	50.47	0.474	rgb(222,126,127)	1.991	2,2
Foxf2	Myo3b	0.92119	50.47	0.466	rgb(222,128,129)	1.991	2,2
Foxo3	Exoc4	0.92119	50.47	0.471	rgb(222,127,128)	1.991	2,2
Foxp2	Gpm6b	-0.92119	50.47	-4.7E-01	rgb(115,155,235)	1.991	2,2
Foxp3	Acvr1b	0.92119	50.47	0.472	rgb(222,127,128)	1.991	2,2
Gfi1	Enpp4	0.92119	50.47	0.467	rgb(222,128,129)	1.991	2,2
Gm14420	Cdkn2d	0.92119	50.47	0.466	rgb(222,128,129)	1.991	2,2
Gtf2ird1	Neurl1b	0.92119	50.47	0.472	rgb(222,127,128)	1.991	2,2
Hmgb3	Ticam2	0.92119	50.47	0.469	rgb(222,127,128)	1.991	2,2
Hsf4	Zfp536	0.92119	50.47	0.47	rgb(222,127,128)	1.991	2,2
Irf5	Maged2	0.92119	50.47	0.472	rgb(222,127,128)	1.991	2,2
Irf5	Rnf135	0.92119	50.47	0.468	rgb(222,128,129)	1.991	2,2
Jazf1	Pim1	-0.92119	50.47	-4.7E-01	rgb(115,155,235)	1.991	2,2
Jun	Pcyt1b	-0.92119	50.47	-4.7E-01	rgb(114,154,235)	1.991	2,2
Kdm5b	Dab2ip	0.92119	50.47	0.472	rgb(222,127,128)	1.991	2,2
Klf13	Fam189b	0.92119	50.47	0.465	rgb(222,128,129)	1.991	2,2
Klf13	Prr7	0.92119	50.47	0.47	rgb(222,127,128)	1.991	2,2
Litaf	Chn2	0.92119	50.47	0.467	rgb(222,128,129)	1.991	2,2
Litaf	Tfpi	-0.92119	50.47	-4.7E-01	rgb(115,155,235)	1.991	2,2
Mafg	Cd109	-0.92119	50.47	-4.7E-01	rgb(115,155,235)	1.991	2,2
Mxd4	Ypel3	0.92119	50.47	0.473	rgb(222,127,128)	1.991	2,2
Mybl1	E2f7	0.92119	50.47	0.473	rgb(222,127,128)	1.991	2,2
Nfatc4	Rhoq	0.92119	50.47	0.466	rgb(222,128,129)	1.991	2,2
Nfil3	Hemk1	0.92119	50.47	0.47	rgb(222,127,128)	1.991	2,2
Nr4a1	Exoc4	-0.92119	50.47	-4.7E-01	rgb(114,155,235)	1.991	2,2
Nr4a2	Crtam	0.92119	50.47	0.474	rgb(222,127,128)	1.991	2,2
Nr4a2	Plk2	0.92119	50.47	0.472	rgb(222,127,128)	1.991	2,2
Osr2	Dlc1	0.92119	50.47	0.467	rgb(222,128,129)	1.991	2,2
Osr2	Klri2	0.92119	50.47	0.469	rgb(222,127,128)	1.991	2,2
Otx1	Rimklb	0.92119	50.47	0.469	rgb(222,127,128)	1.991	2,2
Pcgf2	Ltbp4	0.92119	50.47	0.473	rgb(222,127,128)	1.991	2,2
Plagl1	Sema4c	0.92119	50.47	0.467	rgb(222,128,129)	1.991	2,2
Pou2f2	Apbb1ip	0.92119	50.47	0.469	rgb(222,127,128)	1.991	2,2
Pparg	Adora2b	0.92119	50.47	0.47	rgb(222,127,128)	1.991	2,2
Prrx1	Cxcl1	0.92119	50.47	0.473	rgb(222,127,128)	1.991	2,2
Runx2	Klf2	-0.92119	50.47	-4.7E-01	rgb(115,155,235)	1.991	2,2
Rxra	Bcam	0.92119	50.47	0.473	rgb(222,127,128)	1.991	2,2
Rxra	Ptpn11	0.92119	50.47	0.471	rgb(222,127,128)	1.991	2,2
Scrt1	Ppap2c	0.92119	50.47	0.475	rgb(222,126,127)	1.991	2,2
Sgsm2	Dlg2	-0.92119	50.47	-4.7E-01	rgb(114,154,235)	1.991	2,2
Six5	Cd2	-0.92119	50.47	-4.7E-01	rgb(115,155,235)	1.991	2,2
Six5	Lbh	-0.92119	50.47	-4.7E-01	rgb(114,155,235)	1.991	2,2
Six5	Slco4a1	0.92119	50.47	0.469	rgb(222,127,128)	1.991	2,2
Sox5	Ccr8	-0.92119	50.47	-4.7E-01	rgb(114,154,235)	1.991	2,2
Spib	Dnm3	0.92119	50.47	0.466	rgb(222,128,129)	1.991	2,2
Tal2	Nppc	0.92119	50.47	0.465	rgb(222,128,129)	1.991	2,2
Tbx21	Il12rb2	0.92119	50.47	0.466	rgb(222,128,129)	1.991	2,2
Tcf7l1	Cyp2s1	0.92119	50.47	0.471	rgb(222,127,128)	1.991	2,2
Tead1	Tln2	0.92119	50.47	0.466	rgb(222,128,129)	1.991	2,2
Tead1	Unc13a	0.92119	50.47	0.469	rgb(222,127,128)	1.991	2,2
Thap3	Polr3b	-0.92119	50.47	-4.7E-01	rgb(115,155,235)	1.991	2,2
Tshz2	Aim2	-0.92119	50.47	-4.7E-01	rgb(116,156,235)	1.991	2,2
Vax2	Adcy4	0.92119	50.47	0.473	rgb(222,127,128)	1.991	2,2
Vax2	Cttn	-0.92119	50.47	-4.7E-01	rgb(116,155,235)	1.991	2,2
Vax2	Ltb4r1	0.92119	50.47	0.474	rgb(222,126,127)	1.991	2,2
Vax2	Myo1f	0.92119	50.47	0.474	rgb(222,126,127)	1.991	2,2
Vdr	Fbln1	0.92119	50.47	0.475	rgb(222,126,127)	1.991	2,2
Zbtb1	Aff3	0.92119	50.47	0.475	rgb(222,126,127)	1.991	2,2
Zbtb17	Adck1	0.92119	50.47	0.47	rgb(222,127,128)	1.991	2,2
Zbtb17	Cln5	-0.92119	50.47	-4.7E-01	rgb(115,155,235)	1.991	2,2
Zbtb32	Sox5	0.92119	50.47	0.47	rgb(222,127,128)	1.991	2,2
Zbtb4	Nlrc3	0.92119	50.47	0.47	rgb(222,127,128)	1.991	2,2
Zbtb44	Trove2	0.92119	50.47	0.469	rgb(222,127,128)	1.991	2,2
Zbtb7b	Ehbp1l1	0.92119	50.47	0.467	rgb(222,128,129)	1.991	2,2
Zfhx3	Akap2	0.92119	50.47	0.473	rgb(222,127,128)	1.991	2,2
Zfp28	Pwwp2b	0.92119	50.47	0.473	rgb(222,127,128)	1.991	2,2
Zfp35	Mmachc	0.92119	50.47	0.467	rgb(222,128,129)	1.991	2,2
Zfp367	Cenpw	0.92119	50.47	0.469	rgb(222,127,128)	1.991	2,2
Zfp367	Tyms	0.92119	50.47	0.475	rgb(222,126,127)	1.991	2,2
Zfp385a	Dnm3	0.92119	50.47	0.466	rgb(222,128,129)	1.991	2,2
Zfp385a	Plxna1	0.92119	50.47	0.469	rgb(222,128,128)	1.991	2,2
Zfp385a	Sulf2	0.92119	50.47	0.473	rgb(222,127,128)	1.991	2,2
Zfp429	Vwa1	-0.92119	50.47	-4.7E-01	rgb(115,155,235)	1.991	2,2
Zfp473	D830046C22Rik	0.92119	50.47	0.471	rgb(222,127,128)	1.991	2,2
Zfp516	Ica1l	0.92119	50.47	0.471	rgb(222,127,128)	1.991	2,2
Zfp536	Tmem37	0.92119	50.47	0.473	rgb(222,127,128)	1.991	2,2
Zfp60	Tert	0.92119	50.47	0.466	rgb(222,128,129)	1.991	2,2
Zfp606	Ripk1	-0.92119	50.47	-4.7E-01	rgb(114,154,235)	1.991	2,2
Zfp629	Sepw1	0.92119	50.47	0.474	rgb(222,126,127)	1.991	2,2
Zfp707	Chchd7	0.92119	50.47	0.468	rgb(222,128,128)	1.991	2,2
Zfp750	Ccdc159	0.92119	50.47	0.469	rgb(222,127,128)	1.991	2,2
Zfp750	Commd9	0.92119	50.47	0.472	rgb(222,127,128)	1.991	2,2
Zfp81	Commd9	-0.92119	50.47	-4.7E-01	rgb(115,155,235)	1.991	2,2
Batf	Ccr8	0.91912	50.46	0.462	rgb(222,129,130)	1.9908	None
Batf	Crip1	0.91912	50.46	0.461	rgb(222,129,130)	1.9908	None
Batf	Endod1	-0.91912	50.46	-4.6E-01	rgb(118,157,234)	1.9908	None
Batf	Kcnk10	0.91912	50.46	0.456	rgb(222,130,131)	1.9908	None
Batf	Lrp4	-0.91912	50.46	-4.6E-01	rgb(118,157,234)	1.9908	None
Batf	Pcbp4	0.91912	50.46	0.457	rgb(222,130,131)	1.9908	None
Etv6	Mapkbp1	0.91912	50.46	0.457	rgb(222,130,131)	1.9908	None
Etv6	Qpct	-0.91912	50.46	-4.6E-01	rgb(116,156,235)	1.9908	None
Fosl2	Adap1	-0.91912	50.46	-4.6E-01	rgb(117,156,234)	1.9908	None
Fosl2	Arhgap12	0.91912	50.46	0.46	rgb(222,129,130)	1.9908	None
Fosl2	Avpi1	0.91912	50.46	0.459	rgb(222,129,130)	1.9908	None
Fosl2	Gpsm2	0.91912	50.46	0.457	rgb(222,130,131)	1.9908	None
Fosl2	Gucy1b3	-0.91912	50.46	-4.6E-01	rgb(118,157,234)	1.9908	None
Fosl2	Ipcef1	-0.91912	50.46	-4.6E-01	rgb(116,156,235)	1.9908	None
Fosl2	Olfm2	0.91912	50.46	0.463	rgb(222,129,130)	1.9908	None
Fosl2	Pqlc1	0.91912	50.46	0.457	rgb(222,130,131)	1.9908	None
Fosl2	Skap2	0.91912	50.46	0.462	rgb(222,129,130)	1.9908	None
Fosl2	Tgfb3	0.91912	50.46	0.464	rgb(222,128,129)	1.9908	None
Fosl2	Tnfsf4	-0.91912	50.46	-4.6E-01	rgb(117,156,234)	1.9908	None
Fosl2	Trpm6	0.91912	50.46	0.455	rgb(222,130,131)	1.9908	None
Hif1a	Atf6	0.91912	50.46	0.456	rgb(222,130,131)	1.9908	None
Hif1a	Cd83	-0.91912	50.46	-4.6E-01	rgb(117,156,235)	1.9908	None
Hif1a	Ifitm3	0.91912	50.46	0.46	rgb(222,129,130)	1.9908	None
Hif1a	Ly6a	0.91912	50.46	0.458	rgb(222,129,130)	1.9908	None
Hif1a	Ptpn2	0.91912	50.46	0.456	rgb(222,130,131)	1.9908	None
Hif1a	Snhg6	-0.91912	50.46	-4.6E-01	rgb(117,156,234)	1.9908	None
Hif1a	Tgm2	0.91912	50.46	0.464	rgb(222,128,129)	1.9908	None
Hif1a	Wdr1	0.91912	50.46	0.462	rgb(222,129,130)	1.9908	None
Irf4	Bmyc	-0.91912	50.46	-4.6E-01	rgb(117,156,234)	1.9908	None
Irf4	Ism1	-0.91912	50.46	-4.6E-01	rgb(118,157,234)	1.9908	None
Irf4	Nedd4	-0.91912	50.46	-4.6E-01	rgb(118,157,234)	1.9908	None
Irf4	Phtf2	-0.91912	50.46	-4.6E-01	rgb(118,157,234)	1.9908	None
Irf4	Wls	-0.91912	50.46	-4.6E-01	rgb(117,156,235)	1.9908	None
Maf	Ccl20	0.91912	50.46	0.462	rgb(222,129,130)	1.9908	None
Maf	Rab19	-0.91912	50.46	-4.6E-01	rgb(117,156,234)	1.9908	None
Nfe2l2	Picalm	0.91912	50.46	0.459	rgb(222,129,130)	1.9908	None
Rorc	Cd5l	0.91912	50.46	0.458	rgb(222,129,130)	1.9908	None
Rorc	Ddx19b	0.91912	50.46	0.457	rgb(222,130,131)	1.9908	None
Rorc	Havcr2	-0.91912	50.46	-4.6E-01	rgb(117,156,235)	1.9908	None
Rorc	Nsf	0.91912	50.46	0.457	rgb(222,130,131)	1.9908	None
Rorc	Slc1a2	-0.91912	50.46	-4.6E-01	rgb(117,156,235)	1.9908	None
Stat3	Ttyh3	0.91912	50.46	0.459	rgb(222,129,130)	1.9908	None
Ahdc1	Zfp831	0.91912	50.46	0.461	rgb(222,129,130)	1.9908	2,2
Ahrr	Ptprj	0.91912	50.46	0.457	rgb(222,130,131)	1.9908	2,2
Ahrr	Tmem176b	0.91912	50.46	0.46	rgb(222,129,130)	1.9908	2,2
Akna	C2cd3	0.91912	50.46	0.458	rgb(222,130,130)	1.9908	2,2
Ankzf1	Arid3a	0.91912	50.46	0.464	rgb(222,128,129)	1.9908	2,2
Arid3a	Bcl2l2	0.91912	50.46	0.462	rgb(222,129,130)	1.9908	2,2
Atf3	Hdc	0.91912	50.46	0.458	rgb(222,130,130)	1.9908	2,2
Atf5	Rab39b	0.91912	50.46	0.46	rgb(222,129,130)	1.9908	2,2
Batf3	Btbd11	-0.91912	50.46	-4.6E-01	rgb(118,156,234)	1.9908	2,2
Bcl6	Art2b	0.91912	50.46	0.457	rgb(222,130,131)	1.9908	2,2
Bcl6	Itgb1	-0.91912	50.46	-4.6E-01	rgb(117,156,235)	1.9908	2,2
Bhlhe40	Anxa4	0.91912	50.46	0.464	rgb(222,128,129)	1.9908	2,2
Bhlhe40	Dlg2	0.91912	50.46	0.462	rgb(222,129,130)	1.9908	2,2
Cdc5l	Gpatch4	0.91912	50.46	0.459	rgb(222,129,130)	1.9908	2,2
Cdc5l	S1pr2	-0.91912	50.46	-4.6E-01	rgb(117,156,235)	1.9908	2,2
Cebpg	Thap4	-0.91912	50.46	-4.6E-01	rgb(117,156,235)	1.9908	2,2
Cenpb	Samd1	0.91912	50.46	0.457	rgb(222,130,131)	1.9908	2,2
Creb3l2	Gprc5a	0.91912	50.46	0.461	rgb(222,129,130)	1.9908	2,2
Creb3l2	Ubash3b	0.91912	50.46	0.464	rgb(222,128,129)	1.9908	2,2
Cux1	Herc4	-0.91912	50.46	-4.6E-01	rgb(117,156,235)	1.9908	2,2
Ddit3	Cox6a2	0.91912	50.46	0.464	rgb(222,128,129)	1.9908	2,2
Drap1	Sepw1	0.91912	50.46	0.463	rgb(222,129,130)	1.9908	2,2
Elk3	Cbx4	-0.91912	50.46	-4.6E-01	rgb(118,157,234)	1.9908	2,2
Epas1	Id2	0.91912	50.46	0.457	rgb(222,130,131)	1.9908	2,2
Epas1	Inpp5a	0.91912	50.46	0.457	rgb(222,130,131)	1.9908	2,2
Epas1	Tmem43	0.91912	50.46	0.461	rgb(222,129,130)	1.9908	2,2
Fos	Gm6225	0.91912	50.46	0.46	rgb(222,129,130)	1.9908	2,2
Gata3	Trpm6	0.91912	50.46	0.462	rgb(222,129,130)	1.9908	2,2
Gli3	Lpin2	-0.91912	50.46	-4.6E-01	rgb(117,156,234)	1.9908	2,2
Hey1	Zic2	0.91912	50.46	0.457	rgb(222,130,131)	1.9908	2,2
Hlx	Cpd	-0.91912	50.46	-4.6E-01	rgb(116,156,235)	1.9908	2,2
Hmgb3	Eno3	0.91912	50.46	0.462	rgb(222,129,130)	1.9908	2,2
Hmgb3	Pgs1	-0.91912	50.46	-4.6E-01	rgb(116,156,235)	1.9908	2,2
Irf5	Ccdc159	0.91912	50.46	0.459	rgb(222,129,130)	1.9908	2,2
Irf7	Gbp10	0.91912	50.46	0.459	rgb(222,129,130)	1.9908	2,2
Jazf1	Mid2	0.91912	50.46	0.46	rgb(222,129,130)	1.9908	2,2
Jazf1	Tnfsf9	0.91912	50.46	0.464	rgb(222,128,129)	1.9908	2,2
Jun	Tnfrsf25	0.91912	50.46	0.456	rgb(222,130,131)	1.9908	2,2
Kdm5b	Itgb1	0.91912	50.46	0.459	rgb(222,129,130)	1.9908	2,2
Kdm5b	Ppap2c	0.91912	50.46	0.461	rgb(222,129,130)	1.9908	2,2
Kdm5b	Slc2a3	0.91912	50.46	0.461	rgb(222,129,130)	1.9908	2,2
Klf10	Bmp2	-0.91912	50.46	-4.6E-01	rgb(116,156,235)	1.9908	2,2
Klf13	Arrb1	0.91912	50.46	0.455	rgb(222,130,131)	1.9908	2,2
Klf6	Neu3	0.91912	50.46	0.462	rgb(222,129,130)	1.9908	2,2
Klf7	Pik3ip1	0.91912	50.46	0.46	rgb(222,129,130)	1.9908	2,2
Lef1	Acp5	0.91912	50.46	0.462	rgb(222,129,130)	1.9908	2,2
Lhx6	Sh2b1	0.91912	50.46	0.465	rgb(222,128,129)	1.9908	2,2
Lin54	Pgs1	0.91912	50.46	0.463	rgb(222,129,129)	1.9908	2,2
Litaf	Cd84	0.91912	50.46	0.463	rgb(222,129,129)	1.9908	2,2
Lyl1	Rapgef3	0.91912	50.46	0.462	rgb(222,129,130)	1.9908	2,2
Maff	Plaur	0.91912	50.46	0.465	rgb(222,128,129)	1.9908	2,2
Mef2b	Amigo3	-0.91912	50.46	-4.6E-01	rgb(118,157,234)	1.9908	2,2
Mxd3	Polr3b	-0.91912	50.46	-4.6E-01	rgb(117,156,235)	1.9908	2,2
Mxi1	Serpinf1	0.91912	50.46	0.463	rgb(222,128,129)	1.9908	2,2
Myb	Pde4d	0.91912	50.46	0.455	rgb(222,130,131)	1.9908	2,2
Ncoa2	Rnf181	-0.91912	50.46	-4.6E-01	rgb(118,157,234)	1.9908	2,2
Ncoa3	Fndc3a	0.91912	50.46	0.461	rgb(222,129,130)	1.9908	2,2
Nfatc1	Zfp36l1	0.91912	50.46	0.456	rgb(222,130,131)	1.9908	2,2
Nfkb2	Ankrd33b	0.91912	50.46	0.457	rgb(222,130,131)	1.9908	2,2
Npas4	Cnn2	0.91912	50.46	0.462	rgb(222,129,130)	1.9908	2,2
Nr4a3	Eno3	0.91912	50.46	0.457	rgb(222,130,131)	1.9908	2,2
Ovol2	Sgip1	0.91912	50.46	0.461	rgb(222,129,130)	1.9908	2,2
Phf20	Fyco1	0.91912	50.46	0.457	rgb(222,130,131)	1.9908	2,2
Plagl1	Slc38a1	0.91912	50.46	0.46	rgb(222,129,130)	1.9908	2,2
Plscr1	Bcl2l2	0.91912	50.46	0.461	rgb(222,129,130)	1.9908	2,2
Pou2af1	Impa2	-0.91912	50.46	-4.6E-01	rgb(118,157,234)	1.9908	2,2
Pou2af1	Ppfibp1	0.91912	50.46	0.464	rgb(222,128,129)	1.9908	2,2
Pou3f1	Zfp651	0.91912	50.46	0.46	rgb(222,129,130)	1.9908	2,2
Pou6f1	Ccr5	0.91912	50.46	0.457	rgb(222,130,131)	1.9908	2,2
Pou6f1	Sesn3	0.91912	50.46	0.463	rgb(222,129,129)	1.9908	2,2
Pou6f1	Vps37b	0.91912	50.46	0.464	rgb(222,128,129)	1.9908	2,2
Pparg	Cacna1c	0.91912	50.46	0.455	rgb(222,130,131)	1.9908	2,2
Prdm9	Fyco1	0.91912	50.46	0.463	rgb(222,129,129)	1.9908	2,2
Relb	Bbs5	-0.91912	50.46	-4.6E-01	rgb(116,156,235)	1.9908	2,2
Rest	Bzw2	-0.91912	50.46	-4.6E-01	rgb(117,156,234)	1.9908	2,2
Rxra	Nrp1	0.91912	50.46	0.464	rgb(222,128,129)	1.9908	2,2
Scmh1	Apbb1ip	0.91912	50.46	0.455	rgb(222,130,131)	1.9908	2,2
Setdb2	Lbh	-0.91912	50.46	-4.6E-01	rgb(116,156,235)	1.9908	2,2
Sgsm2	Ckap4	0.91912	50.46	0.461	rgb(222,129,130)	1.9908	2,2
Sgsm2	Dlg3	0.91912	50.46	0.458	rgb(222,130,130)	1.9908	2,2
Sgsm2	Lrmp	0.91912	50.46	0.458	rgb(222,130,130)	1.9908	2,2
Six1	Cd200r4	0.91912	50.46	0.463	rgb(222,129,130)	1.9908	2,2
Six5	Tex15	0.91912	50.46	0.456	rgb(222,130,131)	1.9908	2,2
Smad4	Flot2	0.91912	50.46	0.46	rgb(222,129,130)	1.9908	2,2
Son	Exosc8	-0.91912	50.46	-4.6E-01	rgb(117,156,235)	1.9908	2,2
Sp3	Rraga	-0.91912	50.46	-4.6E-01	rgb(118,157,234)	1.9908	2,2
Srebf1	Chac1	0.91912	50.46	0.457	rgb(222,130,131)	1.9908	2,2
Srebf1	Wrnip1	0.91912	50.46	0.458	rgb(222,129,130)	1.9908	2,2
Stat4	Uba1	-0.91912	50.46	-4.6E-01	rgb(117,156,234)	1.9908	2,2
Tead1	Pigr	0.91912	50.46	0.465	rgb(222,128,129)	1.9908	2,2
Tead1	Socs2	0.91912	50.46	0.456	rgb(222,130,131)	1.9908	2,2
Thap3	1110007C09Rik	0.91912	50.46	0.456	rgb(222,130,131)	1.9908	2,2
Thap3	Crip1	0.91912	50.46	0.462	rgb(222,129,130)	1.9908	2,2
Trerf1	Tmem176a	0.91912	50.46	0.462	rgb(222,129,130)	1.9908	2,2
Vax2	Il12rb1	0.91912	50.46	0.461	rgb(222,129,130)	1.9908	2,2
Xbp1	Gab2	0.91912	50.46	0.455	rgb(222,130,131)	1.9908	2,2
Zbtb1	Ildr1	-0.91912	50.46	-4.6E-01	rgb(117,156,235)	1.9908	2,2
Zbtb20	Mecr	-0.91912	50.46	-4.6E-01	rgb(117,156,234)	1.9908	2,2
Zbtb32	Galnt3	0.91912	50.46	0.463	rgb(222,129,129)	1.9908	2,2
Zbtb32	Pfkp	0.91912	50.46	0.456	rgb(222,130,131)	1.9908	2,2
Zbtb4	Dbt	-0.91912	50.46	-4.6E-01	rgb(117,156,234)	1.9908	2,2
Zbtb4	Sqstm1	0.91912	50.46	0.461	rgb(222,129,130)	1.9908	2,2
Zbtb4	Tsen2	-0.91912	50.46	-4.6E-01	rgb(117,156,234)	1.9908	2,2
Zbtb7c	Fgf7	0.91912	50.46	0.456	rgb(222,130,131)	1.9908	2,2
Zeb2	Akr1b8	0.91912	50.46	0.458	rgb(222,130,130)	1.9908	2,2
Zfhx3	Pyhin1	-0.91912	50.46	-4.6E-01	rgb(117,156,235)	1.9908	2,2
Zfp202	Ctsb	-0.91912	50.46	-4.6E-01	rgb(116,156,235)	1.9908	2,2
Zfp260	Cdkn1b	0.91912	50.46	0.455	rgb(222,130,131)	1.9908	2,2
Zfp263	Tubb6	-0.91912	50.46	-4.6E-01	rgb(117,156,234)	1.9908	2,2
Zfp280b	Itgb1	0.91912	50.46	0.465	rgb(222,128,129)	1.9908	2,2
Zfp296	Hspa4l	-0.91912	50.46	-4.6E-01	rgb(118,157,234)	1.9908	2,2
Zfp385a	Rap2b	0.91912	50.46	0.458	rgb(222,130,130)	1.9908	2,2
Zfp39	Gigyf2	0.91912	50.46	0.458	rgb(222,130,131)	1.9908	2,2
Zfp398	Sdr39u1	-0.91912	50.46	-4.6E-01	rgb(117,156,234)	1.9908	2,2
Zfp429	Ubiad1	-0.91912	50.46	-4.6E-01	rgb(117,156,235)	1.9908	2,2
Zfp449	Lrrc24	-0.91912	50.46	-4.6E-01	rgb(118,157,234)	1.9908	2,2
Zfp467	Acsbg1	-0.91912	50.46	-4.6E-01	rgb(118,157,234)	1.9908	2,2
Zfp580	Psmd8	0.91912	50.46	0.461	rgb(222,129,130)	1.9908	2,2
Zfp605	Ift81	0.91912	50.46	0.462	rgb(222,129,130)	1.9908	2,2
Zfp608	Gap43	0.91912	50.46	0.458	rgb(222,129,130)	1.9908	2,2
Zfp608	Prr7	-0.91912	50.46	-4.6E-01	rgb(117,156,234)	1.9908	2,2
Zfp629	Atf6	0.91912	50.46	0.463	rgb(222,129,129)	1.9908	2,2
Zfp629	Pcyox1l	-0.91912	50.46	-4.6E-01	rgb(117,156,235)	1.9908	2,2
Zfp707	Sult2b1	0.91912	50.46	0.455	rgb(222,130,131)	1.9908	2,2
Zfp715	Tyms	-0.91912	50.46	-4.6E-01	rgb(117,156,234)	1.9908	2,2
Zfp750	Abcb1b	0.91912	50.46	0.46	rgb(222,129,130)	1.9908	2,2
Zfp831	Inpp4a	0.91912	50.46	0.456	rgb(222,130,131)	1.9908	2,2
Zfp91	Clybl	-0.91912	50.46	-4.6E-01	rgb(118,157,234)	1.9908	2,2
Zfp956	Ikbke	0.91912	50.46	0.458	rgb(222,129,130)	1.9908	2,2
Zfp960	Kifc3	0.91912	50.46	0.465	rgb(222,128,129)	1.9908	2,2
Zfx	Cisd3	-0.91912	50.46	-4.6E-01	rgb(116,156,235)	1.9908	2,2
Zhx2	Cysltr1	-0.91912	50.46	-4.6E-01	rgb(118,157,234)	1.9908	2,2
Zscan29	Tbx6	0.91912	50.46	0.462	rgb(222,129,130)	1.9908	2,2
Batf	Acox1	-0.91705	50.45	-4.5E-01	rgb(119,158,234)	1.9906	None
Batf	Fbn2	-0.91705	50.45	-4.5E-01	rgb(119,157,234)	1.9906	2,2
Batf	Ift57	-0.91705	50.45	-4.5E-01	rgb(120,158,234)	1.9906	None
Batf	Ipcef1	-0.91705	50.45	-4.5E-01	rgb(118,157,234)	1.9906	None
Batf	Vps37b	0.91705	50.45	0.446	rgb(222,132,133)	1.9906	None
Etv6	Alpk2	0.91705	50.45	0.455	rgb(222,130,131)	1.9906	None
Etv6	Gbp2	0.91705	50.45	0.448	rgb(222,131,132)	1.9906	2,2
Etv6	Sesn1	-0.91705	50.45	-4.5E-01	rgb(120,158,234)	1.9906	None
Fosl2	Aff3	-0.91705	50.45	-4.5E-01	rgb(120,158,234)	1.9906	None
Fosl2	Csnk1e	0.91705	50.45	0.451	rgb(222,131,132)	1.9906	None
Fosl2	Enpp1	0.91705	50.45	0.446	rgb(222,132,133)	1.9906	None
Fosl2	Grina	0.91705	50.45	0.449	rgb(222,131,132)	1.9906	None
Fosl2	Rps6ka3	0.91705	50.45	0.449	rgb(222,131,132)	1.9906	None
Fosl2	Sytl1	-0.91705	50.45	-4.5E-01	rgb(119,157,234)	1.9906	None
Fosl2	Tgm2	0.91705	50.45	0.452	rgb(222,131,132)	1.9906	None
Fosl2	Tnfsf11	-0.91705	50.45	-4.5E-01	rgb(120,158,234)	1.9906	None
Fosl2	Utp20	-0.91705	50.45	-4.5E-01	rgb(120,158,234)	1.9906	None
Fosl2	Zfp827	-0.91705	50.45	-4.5E-01	rgb(120,158,234)	1.9906	2,2
Hif1a	Acsl4	0.91705	50.45	0.454	rgb(222,130,131)	1.9906	2,2
Hif1a	Dach2	0.91705	50.45	0.453	rgb(222,131,131)	1.9906	2,2
Hif1a	Prox2	-0.91705	50.45	-4.5E-01	rgb(119,157,234)	1.9906	None
Hif1a	Snapc1	0.91705	50.45	0.454	rgb(222,130,131)	1.9906	None
Irf4	Dock10	-0.91705	50.45	-4.5E-01	rgb(119,157,234)	1.9906	None
Irf4	Mpzl3	0.91705	50.45	0.453	rgb(222,130,131)	1.9906	None
Irf4	Nebl	0.91705	50.45	0.448	rgb(222,131,132)	1.9906	None
Irf4	Nek6	-0.91705	50.45	-4.5E-01	rgb(119,157,234)	1.9906	None
Irf4	Ppp1r13l	0.91705	50.45	0.448	rgb(222,131,132)	1.9906	None
Irf4	Stra6	0.91705	50.45	0.454	rgb(222,130,131)	1.9906	None
Irf4	Synj1	-0.91705	50.45	-4.5E-01	rgb(120,158,234)	1.9906	None
Maf	Arhgap12	0.91705	50.45	0.451	rgb(222,131,132)	1.9906	None
Maf	Foxb1	0.91705	50.45	0.447	rgb(222,132,133)	1.9906	None
Maf	Stambp	-0.91705	50.45	-4.5E-01	rgb(118,157,234)	1.9906	None
Nfe2l2	Egln1	-0.91705	50.45	-4.5E-01	rgb(120,158,234)	1.9906	None
Rorc	Cysltr1	0.91705	50.45	0.449	rgb(222,131,132)	1.9906	None
Rorc	Il1r1	0.91705	50.45	0.446	rgb(222,132,133)	1.9906	None
Rorc	Ncs1	0.91705	50.45	0.449	rgb(222,131,132)	1.9906	None
Rorc	Trib1	-0.91705	50.45	-4.5E-01	rgb(118,157,234)	1.9906	None
Adnp	Hist1h1a	-0.91705	50.45	-4.5E-01	rgb(119,157,234)	1.9906	2,2
Ahdc1	Timp1	-0.91705	50.45	-4.5E-01	rgb(120,158,234)	1.9906	2,2
Ahrr	Isg20	-0.91705	50.45	-4.5E-01	rgb(119,157,234)	1.9906	2,2
Ahrr	Pik3r6	0.91705	50.45	0.447	rgb(222,132,133)	1.9906	2,2
Arid2	2210013O21Rik	-0.91705	50.45	-4.5E-01	rgb(118,157,234)	1.9906	2,2
Arid3a	Hk2	0.91705	50.45	0.451	rgb(222,131,132)	1.9906	2,2
Arntl2	Serinc5	0.91705	50.45	0.451	rgb(222,131,132)	1.9906	2,2
Atf2	Galk1	-0.91705	50.45	-4.5E-01	rgb(119,158,234)	1.9906	2,2
Atf6b	Atp1a1	0.91705	50.45	0.448	rgb(222,131,132)	1.9906	2,2
Bach1	Zfp239	-0.91705	50.45	-4.5E-01	rgb(119,157,234)	1.9906	2,2
Ccdc17	Gdi1	0.91705	50.45	0.446	rgb(222,132,133)	1.9906	2,2
Ccdc17	Gm6225	0.91705	50.45	0.446	rgb(222,132,133)	1.9906	2,2
Cggbp1	Pgap1	0.91705	50.45	0.45	rgb(222,131,132)	1.9906	2,2
Cux1	Gyk	-0.91705	50.45	-4.5E-01	rgb(119,158,234)	1.9906	2,2
Cux1	Nxn	-0.91705	50.45	-4.5E-01	rgb(119,157,234)	1.9906	2,2
Cux1	Tg	-0.91705	50.45	-4.5E-01	rgb(119,157,234)	1.9906	2,2
Drap1	Ptprcap	0.91705	50.45	0.451	rgb(222,131,132)	1.9906	2,2
E4f1	Ldlrap1	0.91705	50.45	0.447	rgb(222,132,132)	1.9906	2,2
Ebf1	Ermn	0.91705	50.45	0.454	rgb(222,130,131)	1.9906	2,2
Eea1	Lpxn	-0.91705	50.45	-4.5E-01	rgb(119,158,234)	1.9906	2,2
Epas1	Olr1	0.91705	50.45	0.445	rgb(222,132,133)	1.9906	2,2
Etv4	Slc7a3	0.91705	50.45	0.448	rgb(222,131,132)	1.9906	2,2
Etv5	Acvrl1	-0.91705	50.45	-4.5E-01	rgb(119,157,234)	1.9906	2,2
Foxf2	Nucb2	0.91705	50.45	0.454	rgb(222,130,131)	1.9906	2,2
Foxn2	Mta3	-0.91705	50.45	-4.5E-01	rgb(120,158,234)	1.9906	2,2
Foxp3	Nt5e	0.91705	50.45	0.453	rgb(222,131,131)	1.9906	2,2
Hif3a	2900026A02Rik	0.91705	50.45	0.451	rgb(222,131,132)	1.9906	2,2
Hif3a	Fn1	0.91705	50.45	0.451	rgb(222,131,132)	1.9906	2,2
Hif3a	Myh10	0.91705	50.45	0.446	rgb(222,132,133)	1.9906	2,2
Hif3a	Rhbdf1	0.91705	50.45	0.448	rgb(222,131,132)	1.9906	2,2
Hlx	Lrrk1	0.91705	50.45	0.451	rgb(222,131,132)	1.9906	2,2
Hlx	Syngr3	0.91705	50.45	0.451	rgb(222,131,132)	1.9906	2,2
Hmgb1	Idi1	0.91705	50.45	0.447	rgb(222,132,132)	1.9906	2,2
Ikzf2	Reep3	0.91705	50.45	0.45	rgb(222,131,132)	1.9906	2,2
Ikzf3	Il10	0.91705	50.45	0.45	rgb(222,131,132)	1.9906	2,2
Irf5	Trim14	0.91705	50.45	0.449	rgb(222,131,132)	1.9906	2,2
Irf9	Stat2	0.91705	50.45	0.454	rgb(222,130,131)	1.9906	2,2
Kdm2b	Id2	-0.91705	50.45	-4.5E-01	rgb(120,158,234)	1.9906	2,2
Kdm2b	Pcyox1l	0.91705	50.45	0.451	rgb(222,131,132)	1.9906	2,2
Kdm2b	Tapbpl	0.91705	50.45	0.452	rgb(222,131,132)	1.9906	2,2
Klf6	Vim	0.91705	50.45	0.449	rgb(222,131,132)	1.9906	2,2
Lcorl	Cmtm4	0.91705	50.45	0.447	rgb(222,132,132)	1.9906	2,2
Lef1	Zfp36l2	0.91705	50.45	0.446	rgb(222,132,133)	1.9906	2,2
Lin54	Pdcd1lg2	-0.91705	50.45	-4.5E-01	rgb(119,158,234)	1.9906	2,2
Mafg	Rnf135	-0.91705	50.45	-4.5E-01	rgb(120,158,234)	1.9906	2,2
Mbnl2	Heca	0.91705	50.45	0.449	rgb(222,131,132)	1.9906	2,2
Mitf	Havcr1	0.91705	50.45	0.447	rgb(222,132,132)	1.9906	2,2
Mxd3	E2f7	0.91705	50.45	0.454	rgb(222,130,131)	1.9906	2,2
Mxd3	Zdhhc2	0.91705	50.45	0.446	rgb(222,132,133)	1.9906	2,2
Mxi1	Wipi1	0.91705	50.45	0.448	rgb(222,131,132)	1.9906	2,2
Myb	Dock10	0.91705	50.45	0.455	rgb(222,130,131)	1.9906	2,2
Myb	Slc26a10	0.91705	50.45	0.449	rgb(222,131,132)	1.9906	2,2
Naif1	Cutc	-0.91705	50.45	-4.5E-01	rgb(120,158,234)	1.9906	2,2
Ncoa2	Ifi203	0.91705	50.45	0.453	rgb(222,131,131)	1.9906	2,2
Ncoa3	Trappc10	0.91705	50.45	0.455	rgb(222,130,131)	1.9906	2,2
Nfil3	Auh	0.91705	50.45	0.446	rgb(222,132,133)	1.9906	2,2
Nfkb1	Lilrb4	-0.91705	50.45	-4.5E-01	rgb(120,158,234)	1.9906	2,2
Nfkb2	Zbtb46	0.91705	50.45	0.449	rgb(222,131,132)	1.9906	2,2
Nkx1-2	Pappa2	0.91705	50.45	0.454	rgb(222,130,131)	1.9906	2,2
Nr4a1	Ctsb	-0.91705	50.45	-4.5E-01	rgb(118,157,234)	1.9906	2,2
Pbx2	Mpdu1	-0.91705	50.45	-4.5E-01	rgb(119,157,234)	1.9906	2,2
Phf1	Myb	0.91705	50.45	0.449	rgb(222,131,132)	1.9906	2,2
Phf1	Znrf1	0.91705	50.45	0.448	rgb(222,131,132)	1.9906	2,2
Plag1	Stab1	-0.91705	50.45	-4.5E-01	rgb(119,158,234)	1.9906	2,2
Plscr1	Tmc3	-0.91705	50.45	-4.5E-01	rgb(119,157,234)	1.9906	2,2
Prdm1	Itga3	-0.91705	50.45	-4.5E-01	rgb(120,158,234)	1.9906	2,2
Runx1	Cd74	-0.91705	50.45	-4.5E-01	rgb(119,157,234)	1.9906	2,2
Runx1	Gla	-0.91705	50.45	-4.5E-01	rgb(120,158,234)	1.9906	2,2
Rxra	Adam10	0.91705	50.45	0.454	rgb(222,130,131)	1.9906	2,2
Scmh1	Ets2	0.91705	50.45	0.447	rgb(222,132,133)	1.9906	2,2
Scml4	Esr1	0.91705	50.45	0.454	rgb(222,130,131)	1.9906	2,2
Scml4	Fes	-0.91705	50.45	-4.5E-01	rgb(120,158,234)	1.9906	2,2
Scml4	Tmem71	0.91705	50.45	0.454	rgb(222,130,131)	1.9906	2,2
Scrt1	Rassf1	0.91705	50.45	0.446	rgb(222,132,133)	1.9906	2,2
Sgsm2	Ivd	0.91705	50.45	0.451	rgb(222,131,132)	1.9906	2,2
Smad4	Itgb3bp	-0.91705	50.45	-4.5E-01	rgb(118,157,234)	1.9906	2,2
Smad4	Prex1	0.91705	50.45	0.445	rgb(222,132,133)	1.9906	2,2
Sox5	Gem	0.91705	50.45	0.452	rgb(222,131,132)	1.9906	2,2
Tet1	Fbln1	0.91705	50.45	0.452	rgb(222,131,132)	1.9906	2,2
Tfdp2	Zranb3	0.91705	50.45	0.453	rgb(222,130,131)	1.9906	2,2
Thap3	Sf3b3	-0.91705	50.45	-4.5E-01	rgb(119,157,234)	1.9906	2,2
Thra	Ltbp4	0.91705	50.45	0.449	rgb(222,131,132)	1.9906	2,2
Trp53	Gnb5	-0.91705	50.45	-4.5E-01	rgb(119,157,234)	1.9906	2,2
Trp73	Piga	-0.91705	50.45	-4.5E-01	rgb(118,157,234)	1.9906	2,2
Tsc22d1	Rasgef1b	0.91705	50.45	0.452	rgb(222,131,132)	1.9906	2,2
Tulp2	Tnnt3	0.91705	50.45	0.452	rgb(222,131,132)	1.9906	2,2
Twist1	Cxcl1	0.91705	50.45	0.454	rgb(222,130,131)	1.9906	2,2
Vax2	Gap43	0.91705	50.45	0.446	rgb(222,132,133)	1.9906	2,2
Vax2	Ncoa2	-0.91705	50.45	-4.5E-01	rgb(119,158,234)	1.9906	2,2
Xbp1	Rap1gds1	0.91705	50.45	0.454	rgb(222,130,131)	1.9906	2,2
Zbtb3	Cox4i2	0.91705	50.45	0.449	rgb(222,131,132)	1.9906	2,2
Zbtb4	Gimap8	0.91705	50.45	0.452	rgb(222,131,132)	1.9906	2,2
Zbtb4	Rdh11	-0.91705	50.45	-4.5E-01	rgb(119,157,234)	1.9906	2,2
Zbtb46	Serpinb6b	0.91705	50.45	0.446	rgb(222,132,133)	1.9906	2,2
Zbtb7c	Enpp2	0.91705	50.45	0.449	rgb(222,131,132)	1.9906	2,2
Zfp182	Rpn1	-0.91705	50.45	-4.5E-01	rgb(119,157,234)	1.9906	2,2
Zfp219	Gypc	0.91705	50.45	0.455	rgb(222,130,131)	1.9906	2,2
Zfp219	Plekhh1	0.91705	50.45	0.447	rgb(222,132,133)	1.9906	2,2
Zfp277	Ptpn2	0.91705	50.45	0.447	rgb(222,132,132)	1.9906	2,2
Zfp280d	Acp5	-0.91705	50.45	-4.5E-01	rgb(120,158,234)	1.9906	2,2
Zfp280d	Clic1	-0.91705	50.45	-4.5E-01	rgb(119,157,234)	1.9906	2,2
Zfp35	Dusp12	0.91705	50.45	0.451	rgb(222,131,132)	1.9906	2,2
Zfp367	Impa2	0.91705	50.45	0.447	rgb(222,132,132)	1.9906	2,2
Zfp367	Wdr76	0.91705	50.45	0.453	rgb(222,130,131)	1.9906	2,2
Zfp382	Ahnak	0.91705	50.45	0.448	rgb(222,132,132)	1.9906	2,2
Zfp385a	Fam198b	0.91705	50.45	0.448	rgb(222,131,132)	1.9906	2,2
Zfp385a	Ppm1d	0.91705	50.45	0.453	rgb(222,130,131)	1.9906	2,2
Zfp385a	Slc2a4	0.91705	50.45	0.45	rgb(222,131,132)	1.9906	2,2
Zfp429	Dixdc1	-0.91705	50.45	-4.5E-01	rgb(120,158,234)	1.9906	2,2
Zfp473	Flot2	0.91705	50.45	0.453	rgb(222,130,131)	1.9906	2,2
Zfp513	Mboat2	-0.91705	50.45	-4.5E-01	rgb(119,157,234)	1.9906	2,2
Zfp52	Spry1	0.91705	50.45	0.454	rgb(222,130,131)	1.9906	2,2
Zfp608	Pik3r6	-0.91705	50.45	-4.5E-01	rgb(120,158,234)	1.9906	2,2
Zfp609	Ccrn4l	0.91705	50.45	0.454	rgb(222,130,131)	1.9906	2,2
Zfp64	Rbm15	0.91705	50.45	0.447	rgb(222,132,133)	1.9906	2,2
Zfp715	Riok3	0.91705	50.45	0.454	rgb(222,130,131)	1.9906	2,2
Zfp768	Zcchc4	0.91705	50.45	0.455	rgb(222,130,131)	1.9906	2,2
Zfp771	Phlda3	0.91705	50.45	0.453	rgb(222,131,131)	1.9906	2,2
Zfp790	Nfatc2	-0.91705	50.45	-4.5E-01	rgb(119,158,234)	1.9906	2,2
Zfp831	Ahdc1	0.91705	50.45	0.454	rgb(222,130,131)	1.9906	2,2
Zfp945	Zfp608	0.91705	50.45	0.451	rgb(222,131,132)	1.9906	2,2
Zfp951	Rsad2	0.91705	50.45	0.453	rgb(222,131,131)	1.9906	2,2
Zfp960	Ifi204	0.91705	50.45	0.446	rgb(222,132,133)	1.9906	2,2
Zhx2	Ctnnd1	-0.91705	50.45	-4.5E-01	rgb(120,158,234)	1.9906	2,2
Zhx2	Piwil2	-0.91705	50.45	-4.5E-01	rgb(119,157,234)	1.9906	2,2
Zhx2	Wwp1	-0.91705	50.45	-4.5E-01	rgb(119,157,234)	1.9906	2,2
Batf	F3	0.91497	50.44	0.444	rgb(222,132,133)	1.9904	None
Batf	Ostn	-0.91497	50.44	-4.4E-01	rgb(121,159,234)	1.9904	None
Batf	Ptger2	-0.91497	50.44	-4.4E-01	rgb(122,159,234)	1.9904	None
Etv6	Fam168b	-0.91497	50.44	-4.4E-01	rgb(121,158,234)	1.9904	None
Fosl2	Aplp1	0.91497	50.44	0.44	rgb(222,133,134)	1.9904	None
Fosl2	Cmya5	-0.91497	50.44	-4.4E-01	rgb(121,159,234)	1.9904	None
Fosl2	Creb3l2	0.91497	50.44	0.442	rgb(222,132,133)	1.9904	None
Fosl2	Fam53b	-0.91497	50.44	-4.4E-01	rgb(122,159,234)	1.9904	None
Fosl2	Sgtb	0.91497	50.44	0.437	rgb(222,134,134)	1.9904	None
Fosl2	Socs2	-0.91497	50.44	-4.4E-01	rgb(121,159,234)	1.9904	None
Fosl2	Stx7	0.91497	50.44	0.441	rgb(222,133,134)	1.9904	None
Fosl2	Trat1	-0.91497	50.44	-4.4E-01	rgb(120,158,234)	1.9904	None
Fosl2	Zeb1	0.91497	50.44	0.441	rgb(222,133,134)	1.9904	None
Hif1a	Bbs12	0.91497	50.44	0.437	rgb(222,134,134)	1.9904	None
Hif1a	Rbm15	-0.91497	50.44	-4.4E-01	rgb(122,159,234)	1.9904	None
Hif1a	Sbno2	0.91497	50.44	0.437	rgb(222,133,134)	1.9904	None
Hif1a	Srgn	0.91497	50.44	0.444	rgb(222,132,133)	1.9904	None
Hif1a	Xylt2	0.91497	50.44	0.438	rgb(222,133,134)	1.9904	None
Irf4	B9d1	-0.91497	50.44	-4.4E-01	rgb(122,159,234)	1.9904	2,2
Irf4	Ermp1	-0.91497	50.44	-4.4E-01	rgb(122,159,234)	1.9904	None
Irf4	F2rl1	0.91497	50.44	0.436	rgb(222,134,135)	1.9904	None
Irf4	Kcnk10	-0.91497	50.44	-4.4E-01	rgb(121,159,234)	1.9904	None
Irf4	Map4k5	-0.91497	50.44	-4.4E-01	rgb(121,158,234)	1.9904	None
Irf4	Max	-0.91497	50.44	-4.4E-01	rgb(121,159,234)	1.9904	None
Irf4	Rbm43	-0.91497	50.44	-4.4E-01	rgb(121,158,234)	1.9904	None
Irf4	Skil	0.91497	50.44	0.444	rgb(222,132,133)	1.9904	None
Maf	Gbp4	-0.91497	50.44	-4.4E-01	rgb(121,158,234)	1.9904	None
Maf	Mex3d	0.91497	50.44	0.438	rgb(222,133,134)	1.9904	None
Maf	Rps6ka4	0.91497	50.44	0.44	rgb(222,133,134)	1.9904	None
Maf	Tnfsf15	-0.91497	50.44	-4.4E-01	rgb(122,159,234)	1.9904	None
Nfe2l2	Il7r	0.91497	50.44	0.436	rgb(222,134,135)	1.9904	None
Nfe2l2	Nfkb1	-0.91497	50.44	-4.4E-01	rgb(122,159,234)	1.9904	None
Rorc	Slc1a4	0.91497	50.44	0.443	rgb(222,132,133)	1.9904	None
Rorc	Stk38l	0.91497	50.44	0.436	rgb(222,134,135)	1.9904	None
Ahctf1	Atad2b	0.91497	50.44	0.443	rgb(222,132,133)	1.9904	2,2
Ahctf1	Larp4b	0.91497	50.44	0.436	rgb(222,134,135)	1.9904	2,2
Ahrr	Alpk2	0.91497	50.44	0.443	rgb(222,132,133)	1.9904	2,2
Ahrr	Cd86	0.91497	50.44	0.437	rgb(222,133,134)	1.9904	2,2
Ankzf1	3110057O12Rik	0.91497	50.44	0.444	rgb(222,132,133)	1.9904	2,2
Ankzf1	Pgm2	0.91497	50.44	0.442	rgb(222,133,134)	1.9904	2,2
Arid2	Cnnm4	0.91497	50.44	0.444	rgb(222,132,133)	1.9904	2,2
Arid3a	Lamc1	0.91497	50.44	0.437	rgb(222,133,134)	1.9904	2,2
Atf2	Atad2b	0.91497	50.44	0.442	rgb(222,133,133)	1.9904	2,2
Casz1	P2rx7	-0.91497	50.44	-4.4E-01	rgb(121,159,234)	1.9904	2,2
Cbx2	D930048N14Rik	0.91497	50.44	0.444	rgb(222,132,133)	1.9904	2,2
Cebpb	Calcrl	0.91497	50.44	0.441	rgb(222,133,134)	1.9904	2,2
Cebpb	Slc9a3r1	0.91497	50.44	0.44	rgb(222,133,134)	1.9904	2,2
Cebpg	Tsc22d3	0.91497	50.44	0.437	rgb(222,133,134)	1.9904	2,2
Creb3l1	Dkkl1	0.91497	50.44	0.436	rgb(222,134,135)	1.9904	2,2
Ddit3	Ifit1	0.91497	50.44	0.44	rgb(222,133,134)	1.9904	2,2
Eea1	Wisp1	0.91497	50.44	0.437	rgb(222,134,134)	1.9904	2,2
Elk3	Ergic1	0.91497	50.44	0.439	rgb(222,133,134)	1.9904	2,2
Elk3	Kctd14	0.91497	50.44	0.437	rgb(222,133,134)	1.9904	2,2
Elk3	Ubash3b	0.91497	50.44	0.436	rgb(222,134,135)	1.9904	2,2
Erg	Mllt3	0.91497	50.44	0.438	rgb(222,133,134)	1.9904	2,2
Etv4	Dars2	0.91497	50.44	0.437	rgb(222,134,134)	1.9904	2,2
Foxb1	Rora	0.91497	50.44	0.441	rgb(222,133,134)	1.9904	2,2
Foxn2	Ppp3cc	-0.91497	50.44	-4.4E-01	rgb(122,159,234)	1.9904	2,2
Foxo1	Scn3b	-0.91497	50.44	-4.4E-01	rgb(121,158,234)	1.9904	2,2
Foxp3	Sgk1	0.91497	50.44	0.44	rgb(222,133,134)	1.9904	2,2
Foxs1	Hvcn1	0.91497	50.44	0.439	rgb(222,133,134)	1.9904	2,2
Gabpa	Tmc6	-0.91497	50.44	-4.4E-01	rgb(122,159,234)	1.9904	2,2
Gata1	Nfkb2	-0.91497	50.44	-4.4E-01	rgb(122,159,234)	1.9904	2,2
Gfi1	5430421N21Rik	-0.91497	50.44	-4.4E-01	rgb(121,159,234)	1.9904	2,2
Gfi1	Fut8	-0.91497	50.44	-4.4E-01	rgb(122,159,234)	1.9904	2,2
Glis2	Tcf7l1	0.91497	50.44	0.441	rgb(222,133,134)	1.9904	2,2
Hic1	Slain1	0.91497	50.44	0.444	rgb(222,132,133)	1.9904	2,2
Hmga2	Aebp1	0.91497	50.44	0.444	rgb(222,132,133)	1.9904	2,2
Hsf4	Fgr	0.91497	50.44	0.436	rgb(222,134,135)	1.9904	2,2
Ikzf2	Arhgef10	-0.91497	50.44	-4.4E-01	rgb(122,159,234)	1.9904	2,2
Irf1	Psme2	0.91497	50.44	0.442	rgb(222,133,134)	1.9904	2,2
Irf5	Trpv2	0.91497	50.44	0.443	rgb(222,132,133)	1.9904	2,2
Kdm5b	Aldoc	0.91497	50.44	0.442	rgb(222,133,134)	1.9904	2,2
Klf13	Mtx3	-0.91497	50.44	-4.4E-01	rgb(121,159,234)	1.9904	2,2
Klf2	Cep76	-0.91497	50.44	-4.4E-01	rgb(121,158,234)	1.9904	2,2
Klf2	Nkain1	-0.91497	50.44	-4.4E-01	rgb(121,159,234)	1.9904	2,2
Klf9	Lzts2	0.91497	50.44	0.437	rgb(222,134,134)	1.9904	2,2
L3mbtl3	Taf7	0.91497	50.44	0.435	rgb(222,134,135)	1.9904	2,2
Lef1	5330426P16Rik	0.91497	50.44	0.439	rgb(222,133,134)	1.9904	2,2
Lhx6	Nfkbie	-0.91497	50.44	-4.4E-01	rgb(122,159,234)	1.9904	2,2
Mbnl2	Ccnd3	0.91497	50.44	0.443	rgb(222,132,133)	1.9904	2,2
Mitf	Vax2	0.91497	50.44	0.436	rgb(222,134,135)	1.9904	2,2
Msc	Klrk1	0.91497	50.44	0.441	rgb(222,133,134)	1.9904	2,2
Myb	Nqo2	0.91497	50.44	0.435	rgb(222,134,135)	1.9904	2,2
Myb	Parp8	0.91497	50.44	0.444	rgb(222,132,133)	1.9904	2,2
Mycn	Asph	0.91497	50.44	0.439	rgb(222,133,134)	1.9904	2,2
Ncoa2	Notch2	0.91497	50.44	0.438	rgb(222,133,134)	1.9904	2,2
Ncoa2	Slamf7	-0.91497	50.44	-4.4E-01	rgb(121,158,234)	1.9904	2,2
Ncoa3	Aig1	-0.91497	50.44	-4.4E-01	rgb(121,159,234)	1.9904	2,2
Nfatc4	Fbxo2	0.91497	50.44	0.439	rgb(222,133,134)	1.9904	2,2
Nfatc4	Insm1	0.91497	50.44	0.441	rgb(222,133,134)	1.9904	2,2
Nfatc4	Pde4a	0.91497	50.44	0.442	rgb(222,133,133)	1.9904	2,2
Nfatc4	Slc22a2	0.91497	50.44	0.441	rgb(222,133,134)	1.9904	2,2
Nfil3	Casp6	0.91497	50.44	0.442	rgb(222,133,134)	1.9904	2,2
Nfkb2	Tmem120b	0.91497	50.44	0.442	rgb(222,133,134)	1.9904	2,2
Nr4a1	Klhl3	0.91497	50.44	0.439	rgb(222,133,134)	1.9904	2,2
Nr4a3	B4galnt4	-0.91497	50.44	-4.4E-01	rgb(121,159,234)	1.9904	2,2
Ovol1	Slc2a3	0.91497	50.44	0.44	rgb(222,133,134)	1.9904	2,2
Phf1	Kcnq5	-0.91497	50.44	-4.4E-01	rgb(122,159,234)	1.9904	2,2
Phf1	Psph	-0.91497	50.44	-4.4E-01	rgb(121,158,234)	1.9904	2,2
Phf1	Tmem17	-0.91497	50.44	-4.4E-01	rgb(121,159,234)	1.9904	2,2
Plagl1	Zdhhc2	0.91497	50.44	0.436	rgb(222,134,135)	1.9904	2,2
Pou2af1	Trim66	0.91497	50.44	0.438	rgb(222,133,134)	1.9904	2,2
Pparg	Tln2	0.91497	50.44	0.438	rgb(222,133,134)	1.9904	2,2
Prrx1	Vcan	0.91497	50.44	0.444	rgb(222,132,133)	1.9904	2,2
Runx2	Lamc1	0.91497	50.44	0.442	rgb(222,132,133)	1.9904	2,2
Scml4	Gbp8	0.91497	50.44	0.442	rgb(222,133,133)	1.9904	2,2
Scrt1	Dgat1	0.91497	50.44	0.437	rgb(222,134,134)	1.9904	2,2
Scrt1	Tlr7	-0.91497	50.44	-4.4E-01	rgb(122,159,234)	1.9904	2,2
Six5	Thap4	0.91497	50.44	0.438	rgb(222,133,134)	1.9904	2,2
Sp100	Trim14	0.91497	50.44	0.437	rgb(222,134,134)	1.9904	2,2
Spib	Ripk2	0.91497	50.44	0.443	rgb(222,132,133)	1.9904	2,2
Stat4	Phf6	0.91497	50.44	0.435	rgb(222,134,135)	1.9904	2,2
Tcf3	Sh2d3c	0.91497	50.44	0.437	rgb(222,134,134)	1.9904	2,2
Tcf4	Dmxl2	0.91497	50.44	0.438	rgb(222,133,134)	1.9904	2,2
Tead1	2900026A02Rik	0.91497	50.44	0.44	rgb(222,133,134)	1.9904	2,2
Terf1	Nlrc5	-0.91497	50.44	-4.4E-01	rgb(121,159,234)	1.9904	2,2
Thra	Galnt12	0.91497	50.44	0.443	rgb(222,132,133)	1.9904	2,2
Tulp3	Il2ra	0.91497	50.44	0.437	rgb(222,134,134)	1.9904	2,2
Twist1	Ces2c	0.91497	50.44	0.436	rgb(222,134,135)	1.9904	2,2
Vax2	Ccdc63	0.91497	50.44	0.437	rgb(222,133,134)	1.9904	2,2
Xbp1	Lipe	0.91497	50.44	0.436	rgb(222,134,135)	1.9904	2,2
Ybx2	Fam198a	0.91497	50.44	0.442	rgb(222,133,134)	1.9904	2,2
Zbtb1	Gramd1b	0.91497	50.44	0.445	rgb(222,132,133)	1.9904	2,2
Zbtb46	Tnfsf4	0.91497	50.44	0.435	rgb(222,134,135)	1.9904	2,2
Zbtb7b	Itpr3	0.91497	50.44	0.436	rgb(222,134,135)	1.9904	2,2
Zeb2	Srgap3	0.91497	50.44	0.436	rgb(222,134,135)	1.9904	2,2
Zfp112	1190002N15Rik	-0.91497	50.44	-4.4E-01	rgb(121,159,234)	1.9904	2,2
Zfp112	Mmd	-0.91497	50.44	-4.4E-01	rgb(122,159,234)	1.9904	2,2
Zfp191	B4galnt1	-0.91497	50.44	-4.4E-01	rgb(122,159,234)	1.9904	2,2
Zfp26	Ept1	0.91497	50.44	0.438	rgb(222,133,134)	1.9904	2,2
Zfp277	Fgd6	-0.91497	50.44	-4.4E-01	rgb(122,159,234)	1.9904	2,2
Zfp280b	Rnf150	0.91497	50.44	0.442	rgb(222,133,133)	1.9904	2,2
Zfp35	Commd9	0.91497	50.44	0.441	rgb(222,133,134)	1.9904	2,2
Zfp365	Eda2r	0.91497	50.44	0.444	rgb(222,132,133)	1.9904	2,2
Zfp365	Zfp750	0.91497	50.44	0.443	rgb(222,132,133)	1.9904	2,2
Zfp367	Dars2	0.91497	50.44	0.442	rgb(222,133,133)	1.9904	2,2
Zfp385a	Ccng1	0.91497	50.44	0.442	rgb(222,133,133)	1.9904	2,2
Zfp386	Dph1	-0.91497	50.44	-4.4E-01	rgb(121,159,234)	1.9904	2,2
Zfp418	Slco3a1	-0.91497	50.44	-4.4E-01	rgb(122,159,234)	1.9904	2,2
Zfp467	Hspg2	0.91497	50.44	0.445	rgb(222,132,133)	1.9904	2,2
Zfp473	Maged1	0.91497	50.44	0.435	rgb(222,134,135)	1.9904	2,2
Zfp513	Abcd3	-0.91497	50.44	-4.4E-01	rgb(122,159,234)	1.9904	2,2
Zfp513	Mllt3	-0.91497	50.44	-4.4E-01	rgb(121,159,234)	1.9904	2,2
Zfp516	Cd93	0.91497	50.44	0.44	rgb(222,133,134)	1.9904	2,2
Zfp526	Plcxd1	0.91497	50.44	0.439	rgb(222,133,134)	1.9904	2,2
Zfp536	Zfhx3	0.91497	50.44	0.438	rgb(222,133,134)	1.9904	2,2
Zfp64	Erap1	-0.91497	50.44	-4.4E-01	rgb(121,158,234)	1.9904	2,2
Zfp692	Rpl36al	-0.91497	50.44	-4.4E-01	rgb(121,158,234)	1.9904	2,2
Zfp750	Clec2g	0.91497	50.44	0.435	rgb(222,134,135)	1.9904	2,2
Zfp775	Fam69b	0.91497	50.44	0.441	rgb(222,133,134)	1.9904	2,2
Zfp787	Tec	-0.91497	50.44	-4.4E-01	rgb(122,159,234)	1.9904	2,2
Zfp787	Wwp1	-0.91497	50.44	-4.4E-01	rgb(121,159,234)	1.9904	2,2
Zfp870	Zranb3	0.91497	50.44	0.444	rgb(222,132,133)	1.9904	2,2
Zfp873	Clk3	-0.91497	50.44	-4.4E-01	rgb(122,159,234)	1.9904	2,2
Zfp874a	Rnf169	0.91497	50.44	0.441	rgb(222,133,134)	1.9904	2,2
Zfp933	Sla2	-0.91497	50.44	-4.4E-01	rgb(121,159,234)	1.9904	2,2
Zfp944	L1cam	0.91497	50.44	0.442	rgb(222,133,133)	1.9904	2,2
Zfpm1	Sirt4	-0.91497	50.44	-4.4E-01	rgb(121,159,234)	1.9904	2,2
Zscan10	Ada	0.91497	50.44	0.443	rgb(222,132,133)	1.9904	2,2
Batf	Cyth3	-0.9129	50.43	-4.3E-01	rgb(123,160,233)	1.9902	None
Batf	Gfi1	0.9129	50.43	0.43	rgb(222,135,136)	1.9902	None
Batf	Gja1	-0.9129	50.43	-4.3E-01	rgb(124,160,233)	1.9902	None
Batf	Pnkd	0.9129	50.43	0.432	rgb(222,134,135)	1.9902	None
Etv6	Ifnar1	-0.9129	50.43	-4.3E-01	rgb(123,160,234)	1.9902	None
Etv6	Taf7	-0.9129	50.43	-4.3E-01	rgb(124,161,233)	1.9902	None
Fosl2	Bcl2l14	0.9129	50.43	0.432	rgb(222,135,135)	1.9902	None
Fosl2	Ctla2b	0.9129	50.43	0.434	rgb(222,134,135)	1.9902	None
Fosl2	Gart	-0.9129	50.43	-4.3E-01	rgb(123,160,234)	1.9902	None
Fosl2	Gla	0.9129	50.43	0.434	rgb(222,134,135)	1.9902	None
Fosl2	H60b	0.9129	50.43	0.428	rgb(222,135,136)	1.9902	None
Fosl2	Itgb8	0.9129	50.43	0.432	rgb(222,135,135)	1.9902	None
Fosl2	Kcnh4	-0.9129	50.43	-4.3E-01	rgb(124,160,233)	1.9902	None
Fosl2	Myo1e	-0.9129	50.43	-4.3E-01	rgb(123,160,234)	1.9902	None
Fosl2	Nfkb2	0.9129	50.43	0.432	rgb(222,134,135)	1.9902	None
Fosl2	Pak1	0.9129	50.43	0.434	rgb(222,134,135)	1.9902	None
Fosl2	Ppp1r10	0.9129	50.43	0.425	rgb(222,136,137)	1.9902	None
Fosl2	Rasa4	-0.9129	50.43	-4.3E-01	rgb(124,161,233)	1.9902	None
Fosl2	Tcp11l2	0.9129	50.43	0.426	rgb(222,136,137)	1.9902	None
Fosl2	Zcwpw1	-0.9129	50.43	-4.3E-01	rgb(123,160,233)	1.9902	None
Fosl2	Zfp280b	-0.9129	50.43	-4.3E-01	rgb(123,160,233)	1.9902	None
Fosl2	Zfp36l2	0.9129	50.43	0.432	rgb(222,135,135)	1.9902	None
Fosl2	Zfp608	0.9129	50.43	0.431	rgb(222,135,136)	1.9902	None
Hif1a	Apbb1ip	-0.9129	50.43	-4.3E-01	rgb(123,160,233)	1.9902	None
Hif1a	Gpr65	0.9129	50.43	0.425	rgb(222,136,137)	1.9902	None
Hif1a	Il12rb2	0.9129	50.43	0.429	rgb(222,135,136)	1.9902	None
Hif1a	Pygl	0.9129	50.43	0.426	rgb(222,136,137)	1.9902	None
Irf4	Angpt1	-0.9129	50.43	-4.3E-01	rgb(123,160,233)	1.9902	None
Irf4	Bank1	-0.9129	50.43	-4.3E-01	rgb(123,160,233)	1.9902	2,2
Irf4	Cxcl5	-0.9129	50.43	-4.3E-01	rgb(123,160,233)	1.9902	2,2
Irf4	Dock3	0.9129	50.43	0.427	rgb(222,135,136)	1.9902	2,2
Irf4	Gprc5a	0.9129	50.43	0.432	rgb(222,134,135)	1.9902	None
Irf4	Larp1b	-0.9129	50.43	-4.3E-01	rgb(123,160,234)	1.9902	None
Irf4	Nhsl2	0.9129	50.43	0.433	rgb(222,134,135)	1.9902	None
Irf4	Nt5e	-0.9129	50.43	-4.3E-01	rgb(124,160,233)	1.9902	None
Irf4	Prrg4	-0.9129	50.43	-4.3E-01	rgb(124,161,233)	1.9902	None
Irf4	Rbmx	-0.9129	50.43	-4.3E-01	rgb(123,160,233)	1.9902	None
Irf4	Vwa5a	-0.9129	50.43	-4.3E-01	rgb(124,160,233)	1.9902	None
Irf4	Xcr1	-0.9129	50.43	-4.3E-01	rgb(123,160,233)	1.9902	None
Maf	Eef2k	0.9129	50.43	0.431	rgb(222,135,136)	1.9902	None
Maf	Gja1	0.9129	50.43	0.425	rgb(222,136,137)	1.9902	None
Maf	Pld2	0.9129	50.43	0.429	rgb(222,135,136)	1.9902	None
Maf	Timp1	0.9129	50.43	0.429	rgb(222,135,136)	1.9902	None
Maf	Tor3a	-0.9129	50.43	-4.3E-01	rgb(123,160,233)	1.9902	None
Rorc	Bspry	-0.9129	50.43	-4.3E-01	rgb(124,160,233)	1.9902	None
Rorc	Fam26f	-0.9129	50.43	-4.3E-01	rgb(125,161,233)	1.9902	None
Rorc	Prlr	0.9129	50.43	0.434	rgb(222,134,135)	1.9902	None
Rorc	Zfp750	0.9129	50.43	0.428	rgb(222,135,136)	1.9902	None
Stat3	Plekhh1	0.9129	50.43	0.429	rgb(222,135,136)	1.9902	None
Atf5	Rps6ka4	-0.9129	50.43	-4.3E-01	rgb(123,160,234)	1.9902	2,2
Atmin	5830416P10Rik	0.9129	50.43	0.434	rgb(222,134,135)	1.9902	2,2
Atmin	Slc29a3	0.9129	50.43	0.434	rgb(222,134,135)	1.9902	2,2
C030039L03Rik	Dnajc21	0.9129	50.43	0.428	rgb(222,135,136)	1.9902	2,2
C030039L03Rik	Egln1	0.9129	50.43	0.426	rgb(222,136,137)	1.9902	2,2
C030039L03Rik	Kbtbd13	0.9129	50.43	0.43	rgb(222,135,136)	1.9902	2,2
Casz1	Itih5	-0.9129	50.43	-4.3E-01	rgb(124,160,233)	1.9902	2,2
Cebpb	Slc1a4	0.9129	50.43	0.433	rgb(222,134,135)	1.9902	2,2
Crem	Vps37b	0.9129	50.43	0.43	rgb(222,135,136)	1.9902	2,2
Ddit3	Adm2	0.9129	50.43	0.434	rgb(222,134,135)	1.9902	2,2
Eea1	Pms1	0.9129	50.43	0.433	rgb(222,134,135)	1.9902	2,2
Egr2	Fam129a	-0.9129	50.43	-4.3E-01	rgb(125,161,233)	1.9902	2,2
Elk3	Mgat5	0.9129	50.43	0.428	rgb(222,135,136)	1.9902	2,2
Erf	Zfp36l2	0.9129	50.43	0.43	rgb(222,135,136)	1.9902	2,2
Ets1	Capn2	0.9129	50.43	0.435	rgb(222,134,135)	1.9902	2,2
Ets1	Itgb7	0.9129	50.43	0.428	rgb(222,135,136)	1.9902	2,2
Ets1	Nfkb2	-0.9129	50.43	-4.3E-01	rgb(124,160,233)	1.9902	2,2
Etv4	Chac1	0.9129	50.43	0.429	rgb(222,135,136)	1.9902	2,2
Etv5	Ell2	0.9129	50.43	0.432	rgb(222,134,135)	1.9902	2,2
Fli1	Itgb1	-0.9129	50.43	-4.3E-01	rgb(124,161,233)	1.9902	2,2
Fli1	Penk	-0.9129	50.43	-4.3E-01	rgb(124,161,233)	1.9902	2,2
Fosb	Rapgef5	-0.9129	50.43	-4.3E-01	rgb(123,160,233)	1.9902	2,2
Foxb1	Aff3	0.9129	50.43	0.432	rgb(222,135,135)	1.9902	2,2
Foxf2	Nqo2	0.9129	50.43	0.433	rgb(222,134,135)	1.9902	2,2
Foxs1	Dlgap3	0.9129	50.43	0.429	rgb(222,135,136)	1.9902	2,2
Foxs1	Scn1b	0.9129	50.43	0.429	rgb(222,135,136)	1.9902	2,2
Foxs1	Tmem176a	0.9129	50.43	0.427	rgb(222,135,136)	1.9902	2,2
Gli3	Svep1	0.9129	50.43	0.434	rgb(222,134,135)	1.9902	2,2
Glis1	Dpy19l3	0.9129	50.43	0.431	rgb(222,135,135)	1.9902	2,2
Hey1	Plekha6	0.9129	50.43	0.429	rgb(222,135,136)	1.9902	2,2
Hif3a	Kbtbd13	0.9129	50.43	0.428	rgb(222,135,136)	1.9902	2,2
Hlx	Tspan13	0.9129	50.43	0.427	rgb(222,135,136)	1.9902	2,2
Hmga2	Palld	0.9129	50.43	0.428	rgb(222,135,136)	1.9902	2,2
Hmgb3	Map3k8	0.9129	50.43	0.433	rgb(222,134,135)	1.9902	2,2
Ikzf3	Vat1l	-0.9129	50.43	-4.3E-01	rgb(124,160,233)	1.9902	2,2
Irf2	Ick	0.9129	50.43	0.43	rgb(222,135,136)	1.9902	2,2
Irf5	Cd44	0.9129	50.43	0.43	rgb(222,135,136)	1.9902	2,2
Irf5	Tmbim1	0.9129	50.43	0.43	rgb(222,135,136)	1.9902	2,2
Kdm2b	Mycbp2	0.9129	50.43	0.426	rgb(222,136,136)	1.9902	2,2
Kdm5b	P4hb	0.9129	50.43	0.432	rgb(222,134,135)	1.9902	2,2
Klf8	Dusp3	0.9129	50.43	0.435	rgb(222,134,135)	1.9902	2,2
Klf8	Tspan17	0.9129	50.43	0.427	rgb(222,135,136)	1.9902	2,2
L3mbtl3	Fosl2	-0.9129	50.43	-4.3E-01	rgb(124,160,233)	1.9902	2,2
Lyl1	Gprasp2	0.9129	50.43	0.431	rgb(222,135,135)	1.9902	2,2
Maff	Snord89	0.9129	50.43	0.426	rgb(222,136,137)	1.9902	2,2
Mafg	Ankmy2	-0.9129	50.43	-4.3E-01	rgb(123,160,233)	1.9902	2,2
Mbnl2	Sec24d	0.9129	50.43	0.427	rgb(222,135,136)	1.9902	2,2
Meis3	Fbxw2	0.9129	50.43	0.43	rgb(222,135,136)	1.9902	2,2
Mitf	Cyth1	0.9129	50.43	0.433	rgb(222,134,135)	1.9902	2,2
Msc	Ccr1	0.9129	50.43	0.428	rgb(222,135,136)	1.9902	2,2
Msc	Pcsk1	0.9129	50.43	0.432	rgb(222,135,135)	1.9902	2,2
Msc	Smpdl3b	0.9129	50.43	0.432	rgb(222,135,135)	1.9902	2,2
Mxd1	Ptpn1	0.9129	50.43	0.435	rgb(222,134,135)	1.9902	2,2
Mxd3	Acot11	0.9129	50.43	0.431	rgb(222,135,136)	1.9902	2,2
Mycn	Mmp10	0.9129	50.43	0.427	rgb(222,135,136)	1.9902	2,2
Naif1	Larp4b	0.9129	50.43	0.432	rgb(222,134,135)	1.9902	2,2
Ncoa2	C1rl	-0.9129	50.43	-4.3E-01	rgb(123,160,233)	1.9902	2,2
Ncoa3	Notch2	0.9129	50.43	0.432	rgb(222,135,135)	1.9902	2,2
Ncoa3	Stat4	-0.9129	50.43	-4.3E-01	rgb(123,160,234)	1.9902	2,2
Nfatc1	Abca1	-0.9129	50.43	-4.3E-01	rgb(124,160,233)	1.9902	2,2
Nfil3	Slc39a8	0.9129	50.43	0.429	rgb(222,135,136)	1.9902	2,2
Nfkb1	B3gnt5	-0.9129	50.43	-4.3E-01	rgb(124,161,233)	1.9902	2,2
Nfkb2	Ets1	-0.9129	50.43	-4.3E-01	rgb(123,160,234)	1.9902	2,2
Nr4a1	Nfkbie	0.9129	50.43	0.428	rgb(222,135,136)	1.9902	2,2
Osr2	Cox6b2	0.9129	50.43	0.433	rgb(222,134,135)	1.9902	2,2
Ovol2	Furin	-0.9129	50.43	-4.3E-01	rgb(124,161,233)	1.9902	2,2
Plagl1	Cd84	-0.9129	50.43	-4.3E-01	rgb(123,160,233)	1.9902	2,2
Plagl1	Wnt10b	0.9129	50.43	0.431	rgb(222,135,136)	1.9902	2,2
Pparg	Ninl	0.9129	50.43	0.432	rgb(222,135,135)	1.9902	2,2
Pparg	Tex15	0.9129	50.43	0.433	rgb(222,134,135)	1.9902	2,2
Prdm8	Fam178b	0.9129	50.43	0.434	rgb(222,134,135)	1.9902	2,2
Prrx1	Amotl2	0.9129	50.43	0.433	rgb(222,134,135)	1.9902	2,2
Rarg	Lsp1	0.9129	50.43	0.426	rgb(222,136,137)	1.9902	2,2
Rlf	Sumf2	-0.9129	50.43	-4.3E-01	rgb(124,160,233)	1.9902	2,2
Runx2	Basp1	0.9129	50.43	0.428	rgb(222,135,136)	1.9902	2,2
Runx2	Galnt3	0.9129	50.43	0.428	rgb(222,135,136)	1.9902	2,2
Runx3	Cbx4	0.9129	50.43	0.432	rgb(222,134,135)	1.9902	2,2
Satb1	Spib	-0.9129	50.43	-4.3E-01	rgb(124,161,233)	1.9902	2,2
Scml4	Itm2a	0.9129	50.43	0.429	rgb(222,135,136)	1.9902	2,2
Scrt1	Gad2	0.9129	50.43	0.425	rgb(222,136,137)	1.9902	2,2
Sgsm2	Cul9	0.9129	50.43	0.434	rgb(222,134,135)	1.9902	2,2
Sgsm2	Cxxc5	0.9129	50.43	0.43	rgb(222,135,136)	1.9902	2,2
Sgsm2	Nsmaf	0.9129	50.43	0.428	rgb(222,135,136)	1.9902	2,2
[truncated: 49,967 more rows]
