# Supplementary material for: Leveraging chromatin accessibility for transcriptional regulatory network inference in T Helper 17 Cells
Source: Genome Res. 2019 Mar;29(3):449–63. doi: 10.1101/gr.238253.118 (PMC6396413; doi:10.1101/gr.238253.118)
Supplement: Supplemental Material [file supp_gr.238253.118_Supplemental_Th17_TRN_Networks.zip › Th17_TRN_Networks-master/TRN_Notebooks/Networks/ChIP_bias50_sp.tsv]

TF	Target	SignedQuantile	NonzeroSubsamples(Stability)	pCorr	stroke	stroke-width	stroke-dasharray
Tbx21	Tbkbp1	1	50.92	0.918	rgb(227, 42, 44)	2	2,2
Irf7	Rtp4	0.99811	50.89	0.888	rgb(227, 47, 49)	1.9994	2,2
Stat3	Tnip2	0.99621	50.87	0.868	rgb(227, 51, 53)	1.999	None
Stat3	Bcl3	0.99432	50.86	0.859	rgb(226, 53, 55)	1.9988	None
Irf1	Nlrc5	0.99432	50.86	0.865	rgb(227, 52, 54)	1.9988	2,2
Etv6	Hist2h4	0.99243	50.84	0.845	rgb(226, 56, 57)	1.9984	None
Hif1a	Ralb	0.99243	50.84	0.835	rgb(226, 58, 59)	1.9984	None
Irf4	Glcci1	0.99243	50.84	0.844	rgb(226, 56, 57)	1.9984	None
Stat3	Flot1	0.99243	50.84	0.842	rgb(226, 56, 58)	1.9984	None
Srebf1	Fads2	0.99243	50.84	0.845	rgb(226, 56, 57)	1.9984	2,2
Maf	Bend3	-0.99053	50.83	-8.3E-01	rgb( 36,107,249)	1.9982	None
Hif1a	Galk1	0.98864	50.82	0.817	rgb(226, 61, 63)	1.998	None
Hif1a	Jmjd6	0.98864	50.82	0.823	rgb(226, 60, 61)	1.998	None
Hif1a	Sertad1	0.98864	50.82	0.822	rgb(226, 60, 62)	1.998	None
Stat3	Chmp4b	0.98864	50.82	0.817	rgb(226, 61, 63)	1.998	None
Stat3	Timp1	0.98864	50.82	0.82	rgb(226, 60, 62)	1.998	None
Irf7	Rsad2	0.98864	50.82	0.82	rgb(226, 60, 62)	1.998	2,2
Zfp182	Fyco1	0.98864	50.82	0.823	rgb(226, 60, 61)	1.998	2,2
Maf	Cdk5	0.98675	50.81	0.814	rgb(226, 62, 63)	1.9978	None
Maf	Ddx51	-0.98675	50.81	-8.1E-01	rgb( 42,111,248)	1.9978	None
Stat3	Arid5a	0.98675	50.81	0.812	rgb(226, 62, 64)	1.9978	None
Stat3	Gngt2	0.98675	50.81	0.811	rgb(226, 62, 64)	1.9978	None
Hif1a	Higd1a	0.98485	50.8	0.796	rgb(226, 65, 67)	1.9976	None
Maf	Upb1	0.98485	50.8	0.801	rgb(226, 64, 66)	1.9976	None
Stat3	Frmd4b	0.98485	50.8	0.797	rgb(226, 65, 66)	1.9976	None
Etv6	Pomc	0.98296	50.79	0.786	rgb(226, 67, 69)	1.9974	None
Hif1a	Scrt1	0.98296	50.79	0.785	rgb(226, 67, 69)	1.9974	None
Stat3	Efemp2	0.98296	50.79	0.789	rgb(226, 66, 68)	1.9974	None
Nfkb2	Psd	0.98296	50.79	0.792	rgb(226, 66, 67)	1.9974	2,2
Zfp367	Dtl	0.98296	50.79	0.792	rgb(226, 66, 67)	1.9974	2,2
Zfp385a	Eng	0.98296	50.79	0.792	rgb(226, 66, 67)	1.9974	2,2
Hif1a	Aldoc	0.98107	50.78	0.785	rgb(226, 67, 69)	1.9972	None
Hif1a	Ppme1	0.98107	50.78	0.785	rgb(226, 67, 69)	1.9972	None
Stat3	Zfp36	0.98107	50.78	0.78	rgb(226, 68, 70)	1.9972	None
Nr4a1	Nr4a3	0.98107	50.78	0.785	rgb(226, 67, 69)	1.9972	2,2
Etv6	Atp7b	-0.97917	50.77	-7.7E-01	rgb( 49,115,246)	1.997	None
Stat3	Ly6a	0.97728	50.76	0.763	rgb(225, 71, 73)	1.9968	None
Irf1	Fam26f	0.97728	50.76	0.765	rgb(225, 71, 72)	1.9968	2,2
Irf1	Tbx21	0.97728	50.76	0.759	rgb(225, 72, 74)	1.9968	2,2
Irf7	I830012O16Rik	0.97728	50.76	0.761	rgb(225, 72, 73)	1.9968	2,2
Etv6	Hist1h1a	0.97539	50.75	0.749	rgb(225, 74, 75)	1.9966	None
Hif1a	Ndufv3	0.97539	50.75	0.748	rgb(225, 74, 76)	1.9966	None
Maf	Slc9a8	-0.97539	50.75	-7.5E-01	rgb( 54,118,246)	1.9966	None
Nfe2l2	Jak3	0.97539	50.75	0.753	rgb(225, 73, 75)	1.9966	None
Nfe2l2	Lrrc59	0.97539	50.75	0.751	rgb(225, 74, 75)	1.9966	None
Stat3	Klhl6	0.97539	50.75	0.754	rgb(225, 73, 74)	1.9966	None
Stat3	Serpinb5	0.97539	50.75	0.748	rgb(225, 74, 76)	1.9966	None
Cux1	Epb4.1l2	0.97539	50.75	0.748	rgb(225, 74, 76)	1.9966	2,2
Foxo1	Icam5	-0.97539	50.75	-7.5E-01	rgb( 55,118,245)	1.9966	2,2
Foxs1	Mylk2	0.97539	50.75	0.752	rgb(225, 73, 75)	1.9966	2,2
Irf1	Igtp	0.97539	50.75	0.75	rgb(225, 74, 75)	1.9966	2,2
Irf7	Cmpk2	0.97539	50.75	0.755	rgb(225, 73, 74)	1.9966	2,2
Irf7	Ifit3	0.97539	50.75	0.749	rgb(225, 74, 75)	1.9966	2,2
Irf7	Xaf1	0.97539	50.75	0.75	rgb(225, 74, 75)	1.9966	2,2
Whsc1	Fancm	0.97539	50.75	0.748	rgb(225, 74, 76)	1.9966	2,2
Zfp467	Sspo	0.97539	50.75	0.753	rgb(225, 73, 75)	1.9966	2,2
Hif1a	Rassf1	0.97349	50.74	0.742	rgb(225, 75, 77)	1.9964	None
Hif1a	Vdac1	0.97349	50.74	0.735	rgb(225, 77, 78)	1.9964	None
Rorc	Cyth4	0.97349	50.74	0.741	rgb(225, 75, 77)	1.9964	None
Rorc	Il17f	0.97349	50.74	0.737	rgb(225, 76, 78)	1.9964	None
Stat3	Gimap4	0.97349	50.74	0.74	rgb(225, 76, 77)	1.9964	None
Stat3	Lpp	0.97349	50.74	0.741	rgb(225, 75, 77)	1.9964	None
Stat3	Rnf149	0.97349	50.74	0.737	rgb(225, 76, 78)	1.9964	None
Hif1a	Eif4ebp1	0.9716	50.73	0.732	rgb(225, 77, 79)	1.9962	None
Hif1a	Pafah1b3	0.9716	50.73	0.73	rgb(225, 77, 79)	1.9962	None
Stat3	Chm	0.9716	50.73	0.73	rgb(225, 78, 79)	1.9962	None
Stat3	Tgm2	0.9716	50.73	0.729	rgb(225, 78, 79)	1.9962	None
Elk3	Capg	0.9716	50.73	0.729	rgb(225, 78, 79)	1.9962	2,2
Irf7	Ifit1	0.9716	50.73	0.73	rgb(225, 78, 79)	1.9962	2,2
Mxd3	Cdc25b	0.9716	50.73	0.733	rgb(225, 77, 79)	1.9962	2,2
Etv6	Hist1h1d	0.96971	50.72	0.725	rgb(225, 79, 80)	1.996	None
Hif1a	Pdxp	0.96971	50.72	0.722	rgb(225, 79, 81)	1.996	None
Hif1a	Slc2a1	0.96971	50.72	0.717	rgb(225, 80, 82)	1.996	None
Epas1	Gata3	0.96971	50.72	0.723	rgb(225, 79, 80)	1.996	2,2
Irf9	Irf7	0.96971	50.72	0.717	rgb(225, 80, 81)	1.996	2,2
Mxd4	Tcp11l2	0.96971	50.72	0.716	rgb(225, 80, 82)	1.996	2,2
Etv6	Hist1h1e	0.96781	50.71	0.713	rgb(225, 81, 82)	1.9958	None
Hif1a	Ddit4	0.96781	50.71	0.711	rgb(225, 81, 83)	1.9958	None
Hif1a	Dpf1	0.96781	50.71	0.705	rgb(225, 82, 84)	1.9958	None
Hif1a	Sap30	0.96781	50.71	0.713	rgb(225, 81, 82)	1.9958	None
Maf	Mgst3	0.96781	50.71	0.705	rgb(225, 82, 84)	1.9958	None
Nfe2l2	Samd1	0.96781	50.71	0.707	rgb(225, 82, 83)	1.9958	None
Stat3	Sco1	0.96781	50.71	0.71	rgb(225, 81, 83)	1.9958	None
Nr4a3	Nr4a1	0.96781	50.71	0.708	rgb(225, 82, 83)	1.9958	2,2
Sp110	Cdkn2d	0.96781	50.71	0.706	rgb(225, 82, 84)	1.9958	2,2
Hif1a	2310022B05Rik	0.96592	50.7	0.703	rgb(225, 83, 84)	1.9956	2,2
Hif1a	Atp7b	0.96592	50.7	0.697	rgb(225, 84, 85)	1.9956	None
Hif1a	Rnf113a1	0.96592	50.7	0.7	rgb(225, 83, 85)	1.9956	None
Cebpg	Gpt2	0.96592	50.7	0.695	rgb(225, 84, 86)	1.9956	2,2
Irf1	Gbp4	0.96592	50.7	0.701	rgb(225, 83, 85)	1.9956	2,2
Irf1	Tgtp2	0.96592	50.7	0.696	rgb(225, 84, 85)	1.9956	2,2
Tead1	Nupr1	0.96592	50.7	0.699	rgb(225, 84, 85)	1.9956	2,2
Zfp473	Fkrp	-0.96592	50.7	-7.0E-01	rgb( 64,124,244)	1.9956	2,2
Zfp629	Ttbk2	0.96592	50.7	0.704	rgb(225, 83, 84)	1.9956	2,2
Etv6	Dyx1c1	0.96403	50.69	0.691	rgb(225, 85, 86)	1.9954	None
Hif1a	Aldoa	0.96403	50.69	0.686	rgb(225, 86, 87)	1.9954	None
Hif1a	Fzd7	0.96403	50.69	0.686	rgb(225, 86, 87)	1.9954	None
Hif1a	Mboat2	0.96403	50.69	0.687	rgb(225, 86, 87)	1.9954	None
Irf4	Ero1l	-0.96403	50.69	-6.9E-01	rgb( 67,125,243)	1.9954	None
Maf	Pkp3	0.96403	50.69	0.693	rgb(225, 85, 86)	1.9954	None
Stat3	Csrnp1	0.96403	50.69	0.694	rgb(225, 84, 86)	1.9954	None
Cebpg	Pck2	0.96403	50.69	0.691	rgb(225, 85, 86)	1.9954	2,2
Irf7	2010002M12Rik	0.96403	50.69	0.694	rgb(225, 85, 86)	1.9954	2,2
Irf7	Mx2	0.96403	50.69	0.694	rgb(225, 84, 86)	1.9954	2,2
Irf7	Oasl2	0.96403	50.69	0.688	rgb(225, 86, 87)	1.9954	2,2
Sp110	Max	0.96403	50.69	0.686	rgb(225, 86, 87)	1.9954	2,2
Zfp367	Exo1	0.96403	50.69	0.692	rgb(225, 85, 86)	1.9954	2,2
Maf	Lgals1	0.96213	50.68	0.684	rgb(225, 86, 88)	1.9952	None
Nfe2l2	Rab35	0.96213	50.68	0.685	rgb(225, 86, 88)	1.9952	None
Nfe2l2	Slco3a1	0.96213	50.68	0.683	rgb(225, 87, 88)	1.9952	None
Rorc	Capg	0.96213	50.68	0.676	rgb(224, 88, 89)	1.9952	None
Stat3	Chd7	0.96213	50.68	0.679	rgb(224, 87, 89)	1.9952	None
Stat3	Gpr18	0.96213	50.68	0.684	rgb(225, 86, 88)	1.9952	None
Stat3	Mvp	0.96213	50.68	0.677	rgb(224, 88, 89)	1.9952	None
Stat3	Ppm1j	0.96213	50.68	0.681	rgb(224, 87, 88)	1.9952	None
Stat3	Skap2	0.96213	50.68	0.682	rgb(225, 87, 88)	1.9952	None
Gm14420	Gm2011	0.96213	50.68	0.683	rgb(225, 87, 88)	1.9952	2,2
Irf1	Gbp7	0.96213	50.68	0.681	rgb(224, 87, 88)	1.9952	2,2
Irf7	Mx1	0.96213	50.68	0.684	rgb(225, 86, 88)	1.9952	2,2
Jdp2	Pck2	0.96213	50.68	0.682	rgb(224, 87, 88)	1.9952	2,2
Rbck1	Dnajc21	-0.96213	50.68	-6.8E-01	rgb( 69,127,243)	1.9952	2,2
Sp110	Bcl2a1b	0.96213	50.68	0.679	rgb(224, 87, 89)	1.9952	2,2
Zfp385a	Zmat3	0.96213	50.68	0.681	rgb(224, 87, 88)	1.9952	2,2
Zfp948	Ankrd23	0.96213	50.68	0.682	rgb(225, 87, 88)	1.9952	2,2
Etv6	2310022B05Rik	-0.96024	50.67	-6.7E-01	rgb( 72,129,242)	1.995	2,2
Etv6	Dpm3	0.96024	50.67	0.671	rgb(224, 89, 90)	1.995	None
Etv6	Hist1h1c	0.96024	50.67	0.671	rgb(224, 89, 90)	1.995	None
Etv6	Hmgn1	0.96024	50.67	0.669	rgb(224, 89, 90)	1.995	2,2
Etv6	Rpl14	0.96024	50.67	0.67	rgb(224, 89, 90)	1.995	None
Etv6	Ulk2	-0.96024	50.67	-6.7E-01	rgb( 72,129,242)	1.995	None
Hif1a	Cox7a1	0.96024	50.67	0.672	rgb(224, 89, 90)	1.995	None
Hif1a	Pgam1	0.96024	50.67	0.666	rgb(224, 90, 91)	1.995	None
Maf	Sytl1	0.96024	50.67	0.674	rgb(224, 88, 90)	1.995	None
Stat3	Hif1a	0.96024	50.67	0.667	rgb(224, 90, 91)	1.995	None
Stat3	Malt1	0.96024	50.67	0.67	rgb(224, 89, 90)	1.995	None
Elk3	Dusp14	0.96024	50.67	0.667	rgb(224, 90, 91)	1.995	2,2
Ikzf2	Cd160	0.96024	50.67	0.669	rgb(224, 89, 90)	1.995	2,2
Irf7	Pydc4	0.96024	50.67	0.675	rgb(224, 88, 89)	1.995	2,2
Prrx1	Cav1	0.96024	50.67	0.667	rgb(224, 90, 91)	1.995	2,2
Relb	Cd44	-0.96024	50.67	-6.7E-01	rgb( 71,128,242)	1.995	2,2
Stat4	Dock11	0.96024	50.67	0.673	rgb(224, 88, 90)	1.995	2,2
Whsc1	Exo1	0.96024	50.67	0.665	rgb(224, 90, 91)	1.995	2,2
Etv6	Cox17	0.95835	50.66	0.659	rgb(224, 91, 93)	1.9948	None
Etv6	Slc27a4	-0.95835	50.66	-6.6E-01	rgb( 74,130,242)	1.9948	None
Fosl2	Pcdhgc5	0.95835	50.66	0.656	rgb(224, 92, 93)	1.9948	None
Stat3	Ctla2a	0.95835	50.66	0.661	rgb(224, 91, 92)	1.9948	None
Stat3	Gadd45g	0.95835	50.66	0.664	rgb(224, 90, 91)	1.9948	None
Stat3	Myd88	0.95835	50.66	0.661	rgb(224, 91, 92)	1.9948	None
Stat3	Rel	-0.95835	50.66	-6.6E-01	rgb( 75,130,242)	1.9948	None
Stat3	Trib2	0.95835	50.66	0.661	rgb(224, 91, 92)	1.9948	None
Cebpg	Trib3	0.95835	50.66	0.655	rgb(224, 92, 93)	1.9948	2,2
Elk3	Rora	0.95835	50.66	0.655	rgb(224, 92, 93)	1.9948	2,2
Mybl1	Gtse1	0.95835	50.66	0.663	rgb(224, 90, 92)	1.9948	2,2
Tbx21	Icam1	0.95835	50.66	0.659	rgb(224, 91, 92)	1.9948	2,2
Zfp467	Wnt10a	0.95835	50.66	0.66	rgb(224, 91, 92)	1.9948	2,2
Etv6	Hist1h1b	0.95645	50.65	0.65	rgb(224, 93, 94)	1.9946	None
Etv6	Hist4h4	0.95645	50.65	0.646	rgb(224, 94, 95)	1.9946	None
Hif1a	Stc1	0.95645	50.65	0.651	rgb(224, 93, 94)	1.9946	None
Nfe2l2	Glipr1	-0.95645	50.65	-6.5E-01	rgb( 77,132,242)	1.9946	None
Stat3	Abi3	0.95645	50.65	0.647	rgb(224, 93, 95)	1.9946	None
Stat3	Egln3	0.95645	50.65	0.65	rgb(224, 93, 94)	1.9946	None
Stat3	Grap	-0.95645	50.65	-6.5E-01	rgb( 75,131,242)	1.9946	None
Stat3	Hpcal4	0.95645	50.65	0.655	rgb(224, 92, 93)	1.9946	None
Stat3	Map3k5	0.95645	50.65	0.648	rgb(224, 93, 94)	1.9946	None
Stat3	Ppp1r3b	0.95645	50.65	0.646	rgb(224, 94, 95)	1.9946	None
Stat3	Socs3	0.95645	50.65	0.648	rgb(224, 93, 94)	1.9946	None
Atf6	Ncoa1	0.95645	50.65	0.65	rgb(224, 93, 94)	1.9946	2,2
Egr1	Egr2	0.95645	50.65	0.649	rgb(224, 93, 94)	1.9946	2,2
Elf1	Stk4	0.95645	50.65	0.654	rgb(224, 92, 93)	1.9946	2,2
Etv4	Slc6a9	0.95645	50.65	0.65	rgb(224, 93, 94)	1.9946	2,2
Ikzf4	Treml2	0.95645	50.65	0.651	rgb(224, 93, 94)	1.9946	2,2
Irf7	Oas1b	0.95645	50.65	0.652	rgb(224, 93, 94)	1.9946	2,2
Mxd4	Urb1	-0.95645	50.65	-6.5E-01	rgb( 76,131,242)	1.9946	2,2
Nr4a1	Csrnp1	0.95645	50.65	0.651	rgb(224, 93, 94)	1.9946	2,2
Nr4a2	Fosl2	0.95645	50.65	0.647	rgb(224, 93, 95)	1.9946	2,2
Nr4a2	Rel	0.95645	50.65	0.649	rgb(224, 93, 94)	1.9946	2,2
Pbx2	Numbl	0.95645	50.65	0.646	rgb(224, 94, 95)	1.9946	2,2
Rbpj	Nckap1	0.95645	50.65	0.648	rgb(224, 93, 94)	1.9946	2,2
Rbpj	Nedd4	0.95645	50.65	0.648	rgb(224, 93, 95)	1.9946	2,2
Sp110	Gbp6	0.95645	50.65	0.651	rgb(224, 93, 94)	1.9946	2,2
Tbx21	Notch1	0.95645	50.65	0.653	rgb(224, 92, 94)	1.9946	2,2
Tcf12	Mycbp2	0.95645	50.65	0.65	rgb(224, 93, 94)	1.9946	2,2
Twist1	Fam160a1	0.95645	50.65	0.651	rgb(224, 93, 94)	1.9946	2,2
Zfp202	Dusp12	0.95645	50.65	0.645	rgb(224, 94, 95)	1.9946	2,2
Etv6	Gys1	-0.95456	50.64	-6.4E-01	rgb( 78,133,241)	1.9944	None
Etv6	Hist2h2bb	0.95456	50.64	0.641	rgb(224, 95, 96)	1.9944	None
Fosl2	Arhgef17	0.95456	50.64	0.637	rgb(224, 95, 97)	1.9944	None
Hif1a	Exosc8	0.95456	50.64	0.645	rgb(224, 94, 95)	1.9944	None
Hif1a	Fam71f2	0.95456	50.64	0.643	rgb(224, 94, 95)	1.9944	None
Hif1a	Kcnk7	0.95456	50.64	0.644	rgb(224, 94, 95)	1.9944	None
Irf4	B4galnt1	0.95456	50.64	0.643	rgb(224, 94, 96)	1.9944	None
Maf	Aldh1b1	0.95456	50.64	0.638	rgb(224, 95, 96)	1.9944	None
Nfe2l2	Pml	0.95456	50.64	0.636	rgb(224, 96, 97)	1.9944	None
Stat3	Galc	0.95456	50.64	0.637	rgb(224, 95, 97)	1.9944	None
Stat3	Gem	0.95456	50.64	0.64	rgb(224, 95, 96)	1.9944	None
Stat3	Klf3	-0.95456	50.64	-6.4E-01	rgb( 78,132,241)	1.9944	None
Ahrr	Cyp1b1	0.95456	50.64	0.641	rgb(224, 95, 96)	1.9944	2,2
Csrnp1	Maff	0.95456	50.64	0.635	rgb(224, 96, 97)	1.9944	2,2
Epas1	Gsn	0.95456	50.64	0.638	rgb(224, 95, 97)	1.9944	2,2
Irf1	Gbp5	0.95456	50.64	0.636	rgb(224, 96, 97)	1.9944	2,2
Mybl1	4632434I11Rik	0.95456	50.64	0.645	rgb(224, 94, 95)	1.9944	2,2
Plagl1	Actn1	0.95456	50.64	0.636	rgb(224, 95, 97)	1.9944	2,2
Plscr1	Clic4	0.95456	50.64	0.637	rgb(224, 95, 97)	1.9944	2,2
Trps1	Sirpa	-0.95456	50.64	-6.4E-01	rgb( 78,133,241)	1.9944	2,2
Zbtb4	Dlst	-0.95456	50.64	-6.4E-01	rgb( 79,133,241)	1.9944	2,2
Zfp146	Mpv17l	-0.95456	50.64	-6.4E-01	rgb( 79,133,241)	1.9944	2,2
Zfp329	Neat1	0.95456	50.64	0.639	rgb(224, 95, 96)	1.9944	2,2
Zfp426	Cd274	0.95456	50.64	0.641	rgb(224, 95, 96)	1.9944	2,2
Batf	Tpd52	0.95267	50.63	0.631	rgb(224, 96, 98)	1.9942	None
Etv6	Hist3h2a	0.95267	50.63	0.631	rgb(224, 96, 98)	1.9942	None
Hif1a	Bend5	0.95267	50.63	0.629	rgb(224, 97, 98)	1.9942	None
Hif1a	Ero1l	0.95267	50.63	0.629	rgb(224, 97, 98)	1.9942	None
Hif1a	Fam114a2	0.95267	50.63	0.626	rgb(224, 97, 99)	1.9942	None
Hif1a	Ier3	0.95267	50.63	0.632	rgb(224, 96, 98)	1.9942	None
Irf4	Nr4a3	0.95267	50.63	0.633	rgb(224, 96, 97)	1.9942	None
Irf4	Nsf	-0.95267	50.63	-6.3E-01	rgb( 81,134,241)	1.9942	None
Irf4	Per2	0.95267	50.63	0.627	rgb(224, 97, 98)	1.9942	None
Maf	Bend4	0.95267	50.63	0.628	rgb(224, 97, 98)	1.9942	None
Stat3	Il24	0.95267	50.63	0.632	rgb(224, 96, 98)	1.9942	None
Ikzf2	Ankrd39	0.95267	50.63	0.629	rgb(224, 97, 98)	1.9942	2,2
Jund	Cebpb	0.95267	50.63	0.631	rgb(224, 97, 98)	1.9942	2,2
Kdm2b	Slco4a1	0.95267	50.63	0.628	rgb(224, 97, 98)	1.9942	2,2
Lyl1	Lix1l	0.95267	50.63	0.625	rgb(224, 98, 99)	1.9942	2,2
Nfil3	Glipr2	0.95267	50.63	0.63	rgb(224, 97, 98)	1.9942	2,2
Osr2	Serpinb1b	0.95267	50.63	0.635	rgb(224, 96, 97)	1.9942	2,2
Patz1	Btbd11	0.95267	50.63	0.633	rgb(224, 96, 97)	1.9942	2,2
Plagl1	Cd180	0.95267	50.63	0.628	rgb(224, 97, 98)	1.9942	2,2
Rest	Rbm15	0.95267	50.63	0.629	rgb(224, 97, 98)	1.9942	2,2
Sgsm2	Tert	0.95267	50.63	0.631	rgb(224, 97, 98)	1.9942	2,2
Sp110	Ly6c1	0.95267	50.63	0.63	rgb(224, 97, 98)	1.9942	2,2
Terf1	Rftn1	-0.95267	50.63	-6.3E-01	rgb( 81,134,241)	1.9942	2,2
Zfp524	Zfp36	0.95267	50.63	0.635	rgb(224, 96, 97)	1.9942	2,2
Zfp609	Spire1	0.95267	50.63	0.63	rgb(224, 97, 98)	1.9942	2,2
Zfp750	Robo3	0.95267	50.63	0.626	rgb(224, 97, 99)	1.9942	2,2
Zhx1	Dusp22	-0.95267	50.63	-6.3E-01	rgb( 80,133,241)	1.9942	2,2
Etv6	Ppme1	-0.95077	50.62	-6.2E-01	rgb( 84,136,240)	1.994	None
Etv6	Ptprcap	0.95077	50.62	0.624	rgb(224, 98, 99)	1.994	None
Etv6	Txndc17	0.95077	50.62	0.623	rgb(224, 98, 99)	1.994	None
Fosl2	Vwa5a	0.95077	50.62	0.615	rgb(224,100,101)	1.994	None
Hif1a	Gys1	0.95077	50.62	0.616	rgb(224, 99,101)	1.994	None
Hif1a	Zfp395	0.95077	50.62	0.623	rgb(224, 98, 99)	1.994	None
Nfe2l2	Egln3	0.95077	50.62	0.625	rgb(224, 98, 99)	1.994	None
Nfe2l2	Tnk2	0.95077	50.62	0.623	rgb(224, 98, 99)	1.994	None
Rorc	Unc119b	0.95077	50.62	0.625	rgb(224, 98, 99)	1.994	None
Stat3	Mfsd2a	0.95077	50.62	0.621	rgb(224, 98,100)	1.994	None
Bhlhe40	Ndrg1	0.95077	50.62	0.617	rgb(224, 99,100)	1.994	2,2
Bhlhe40	Tnip3	0.95077	50.62	0.619	rgb(224, 99,100)	1.994	2,2
Cebpg	Psph	0.95077	50.62	0.625	rgb(224, 98, 99)	1.994	2,2
Cebpg	Slc7a3	0.95077	50.62	0.617	rgb(224, 99,100)	1.994	2,2
Crem	Pde4d	0.95077	50.62	0.617	rgb(224, 99,100)	1.994	2,2
Ets1	Tex2	0.95077	50.62	0.621	rgb(224, 98,100)	1.994	2,2
Irf7	Gbp9	0.95077	50.62	0.619	rgb(224, 99,100)	1.994	2,2
Irf8	Synpo	0.95077	50.62	0.619	rgb(224, 99,100)	1.994	2,2
Jun	Nfkbia	0.95077	50.62	0.62	rgb(224, 99,100)	1.994	2,2
Kdm2b	Pdp2	0.95077	50.62	0.622	rgb(224, 98, 99)	1.994	2,2
Sp4	Fbxw2	0.95077	50.62	0.615	rgb(224,100,101)	1.994	2,2
Srebf1	Abcg1	0.95077	50.62	0.623	rgb(224, 98, 99)	1.994	2,2
Thap3	Dpm3	0.95077	50.62	0.618	rgb(224, 99,100)	1.994	2,2
Etv6	Bloc1s2	0.94888	50.61	0.613	rgb(224,100,101)	1.9938	None
Etv6	Hist3h2bb-ps	0.94888	50.61	0.611	rgb(224,100,102)	1.9938	None
Fosl2	Fam188b	0.94888	50.61	0.611	rgb(224,100,102)	1.9938	None
Hif1a	Lekr1	0.94888	50.61	0.612	rgb(224,100,101)	1.9938	None
Hif1a	Mt1	0.94888	50.61	0.611	rgb(224,100,102)	1.9938	None
Hif1a	Rnf181	0.94888	50.61	0.607	rgb(224,101,102)	1.9938	None
Irf4	Chm	-0.94888	50.61	-6.1E-01	rgb( 85,137,240)	1.9938	None
Irf4	Klf2	0.94888	50.61	0.611	rgb(224,100,101)	1.9938	None
Irf4	Mfsd2a	-0.94888	50.61	-6.1E-01	rgb( 85,137,240)	1.9938	None
Irf4	Rasgrp2	0.94888	50.61	0.61	rgb(224,100,102)	1.9938	None
Irf4	Slc35d1	0.94888	50.61	0.607	rgb(224,101,102)	1.9938	None
Irf4	Tox	0.94888	50.61	0.615	rgb(224,100,101)	1.9938	None
Nfe2l2	Agpat3	0.94888	50.61	0.611	rgb(224,100,102)	1.9938	None
Nfe2l2	Nfatc2	0.94888	50.61	0.61	rgb(224,101,102)	1.9938	None
Nfe2l2	Tnfrsf18	-0.94888	50.61	-6.1E-01	rgb( 84,136,240)	1.9938	None
Rorc	Furin	0.94888	50.61	0.612	rgb(224,100,101)	1.9938	None
Stat3	Pqlc1	0.94888	50.61	0.615	rgb(224,100,101)	1.9938	None
Stat3	Selp	0.94888	50.61	0.608	rgb(224,101,102)	1.9938	None
Creb3l2	Syn1	0.94888	50.61	0.612	rgb(224,100,101)	1.9938	2,2
Drap1	Anapc1	-0.94888	50.61	-6.1E-01	rgb( 86,137,240)	1.9938	2,2
Drap1	Syf2	0.94888	50.61	0.611	rgb(224,100,101)	1.9938	2,2
Elf1	Slain1	0.94888	50.61	0.612	rgb(224,100,101)	1.9938	2,2
Epas1	Rnd3	0.94888	50.61	0.608	rgb(224,101,102)	1.9938	2,2
Ets2	Sept9	-0.94888	50.61	-6.1E-01	rgb( 86,137,240)	1.9938	2,2
Gata3	Epas1	0.94888	50.61	0.612	rgb(224,100,101)	1.9938	2,2
Ikzf2	Lrrn3	0.94888	50.61	0.608	rgb(224,101,102)	1.9938	2,2
Irf7	Ccrl2	0.94888	50.61	0.61	rgb(224,101,102)	1.9938	2,2
Kdm5b	Rasgef1b	-0.94888	50.61	-6.1E-01	rgb( 86,137,240)	1.9938	2,2
Nfkb2	Cdk5r1	0.94888	50.61	0.606	rgb(224,101,102)	1.9938	2,2
Nr4a2	Tapbpl	0.94888	50.61	0.609	rgb(224,101,102)	1.9938	2,2
Stat1	Dtx3l	0.94888	50.61	0.612	rgb(224,100,101)	1.9938	2,2
Tal2	Tmem38b	0.94888	50.61	0.615	rgb(224,100,101)	1.9938	2,2
Vax2	Il17re	0.94888	50.61	0.606	rgb(224,101,103)	1.9938	2,2
Whsc1	Rfwd3	0.94888	50.61	0.607	rgb(224,101,102)	1.9938	2,2
Zfp113	Cep76	-0.94888	50.61	-6.1E-01	rgb( 84,136,240)	1.9938	2,2
Zfp367	Pknox1	-0.94888	50.61	-6.1E-01	rgb( 84,136,240)	1.9938	2,2
Zfp367	Rpa2	0.94888	50.61	0.613	rgb(224,100,101)	1.9938	2,2
Zfp407	Mpdu1	-0.94888	50.61	-6.1E-01	rgb( 84,136,240)	1.9938	2,2
Zfp429	Ankrd33b	0.94888	50.61	0.606	rgb(224,101,102)	1.9938	2,2
Zfp629	Dnmt3b	0.94888	50.61	0.606	rgb(224,101,103)	1.9938	2,2
Etv6	Bpnt1	0.94699	50.6	0.598	rgb(224,103,104)	1.9936	None
Etv6	Gtf2i	-0.94699	50.6	-6.0E-01	rgb( 88,138,240)	1.9936	None
Hif1a	Ltb	0.94699	50.6	0.603	rgb(224,102,103)	1.9936	None
Hif1a	Snapc1	0.94699	50.6	0.599	rgb(224,102,104)	1.9936	None
Irf4	Max	0.94699	50.6	0.605	rgb(224,101,103)	1.9936	None
Maf	Cog6	0.94699	50.6	0.604	rgb(224,102,103)	1.9936	None
Stat3	Ddr1	0.94699	50.6	0.603	rgb(224,102,103)	1.9936	None
Stat3	Sema7a	0.94699	50.6	0.603	rgb(224,102,103)	1.9936	None
Stat3	Susd3	0.94699	50.6	0.6	rgb(224,102,104)	1.9936	None
Ahrr	Pdpn	0.94699	50.6	0.6	rgb(224,102,104)	1.9936	2,2
Cebpg	Chac1	0.94699	50.6	0.596	rgb(224,103,104)	1.9936	2,2
Crem	Agpat9	0.94699	50.6	0.601	rgb(224,102,103)	1.9936	2,2
Crem	Vps37b	0.94699	50.6	0.597	rgb(224,103,104)	1.9936	2,2
Cux1	Herc4	-0.94699	50.6	-6.0E-01	rgb( 87,138,240)	1.9936	2,2
Irf5	St14	0.94699	50.6	0.601	rgb(224,102,103)	1.9936	2,2
Irf9	Stat2	0.94699	50.6	0.6	rgb(224,102,104)	1.9936	2,2
Nr4a2	Nrip1	0.94699	50.6	0.602	rgb(224,102,103)	1.9936	2,2
Sgsm2	Kiss1r	0.94699	50.6	0.597	rgb(224,103,104)	1.9936	2,2
Sgsm2	Lgals1	-0.94699	50.6	-6.0E-01	rgb( 88,138,240)	1.9936	2,2
Spib	Pik3r3	0.94699	50.6	0.6	rgb(224,102,104)	1.9936	2,2
Trps1	Edn3	-0.94699	50.6	-6.0E-01	rgb( 87,138,240)	1.9936	2,2
Zbed6	Zfp445	0.94699	50.6	0.597	rgb(224,103,104)	1.9936	2,2
Zfp367	Cenpm	0.94699	50.6	0.6	rgb(224,102,104)	1.9936	2,2
Zfp808	Rfwd3	0.94699	50.6	0.599	rgb(224,103,104)	1.9936	2,2
Zhx1	Ptprc	0.94699	50.6	0.595	rgb(224,103,105)	1.9936	2,2
Zkscan17	Dpf1	0.94699	50.6	0.595	rgb(224,103,104)	1.9936	2,2
Etv6	Cdc25b	-0.94509	50.59	-5.9E-01	rgb( 89,139,239)	1.9934	None
Etv6	Gemin6	0.94509	50.59	0.586	rgb(223,105,106)	1.9934	None
Etv6	Taf7	0.94509	50.59	0.586	rgb(223,105,106)	1.9934	None
Fosl2	Efemp2	0.94509	50.59	0.591	rgb(223,104,105)	1.9934	None
Hif1a	Smtnl2	0.94509	50.59	0.589	rgb(223,104,106)	1.9934	None
Irf4	Nxn	-0.94509	50.59	-5.9E-01	rgb( 88,139,240)	1.9934	None
Maf	Bcl2l2	0.94509	50.59	0.585	rgb(223,105,106)	1.9934	None
Maf	Hist1h1d	0.94509	50.59	0.587	rgb(223,105,106)	1.9934	None
Nfe2l2	Bcl3	0.94509	50.59	0.594	rgb(224,103,105)	1.9934	None
Nfe2l2	Cpd	0.94509	50.59	0.586	rgb(223,105,106)	1.9934	None
Nfe2l2	Traf6	0.94509	50.59	0.59	rgb(223,104,106)	1.9934	None
Rorc	Arhgef40	0.94509	50.59	0.589	rgb(223,104,106)	1.9934	None
Rorc	Fut7	0.94509	50.59	0.588	rgb(223,105,106)	1.9934	None
Stat3	Jak3	0.94509	50.59	0.587	rgb(223,105,106)	1.9934	None
Stat3	Mctp2	0.94509	50.59	0.591	rgb(224,104,105)	1.9934	None
Stat3	Sbno2	0.94509	50.59	0.589	rgb(223,104,106)	1.9934	2,2
Akna	Arhgef6	0.94509	50.59	0.588	rgb(223,105,106)	1.9934	2,2
Bcl6b	Kctd7	0.94509	50.59	0.595	rgb(224,103,105)	1.9934	2,2
Ebf1	Ermn	0.94509	50.59	0.587	rgb(223,105,106)	1.9934	2,2
Epas1	Adamtsl3	0.94509	50.59	0.587	rgb(223,105,106)	1.9934	2,2
Ikzf2	Trpm1	0.94509	50.59	0.589	rgb(223,105,106)	1.9934	2,2
Irf1	Erap1	0.94509	50.59	0.594	rgb(224,104,105)	1.9934	2,2
Irf1	Tapbpl	0.94509	50.59	0.588	rgb(223,105,106)	1.9934	2,2
Irf2	Wipf1	0.94509	50.59	0.593	rgb(224,104,105)	1.9934	2,2
Irf8	Cxcr5	0.94509	50.59	0.59	rgb(223,104,106)	1.9934	2,2
Jun	Osm	0.94509	50.59	0.59	rgb(223,104,105)	1.9934	2,2
Ncoa1	Csnk1e	0.94509	50.59	0.588	rgb(223,105,106)	1.9934	2,2
Nr4a2	Crem	0.94509	50.59	0.588	rgb(223,105,106)	1.9934	2,2
Pou6f1	Txk	0.94509	50.59	0.594	rgb(224,104,105)	1.9934	2,2
Prrx1	Fat1	0.94509	50.59	0.589	rgb(223,104,106)	1.9934	2,2
Sp100	Stat2	0.94509	50.59	0.588	rgb(223,105,106)	1.9934	2,2
Xbp1	Foxp1	-0.94509	50.59	-5.9E-01	rgb( 88,139,240)	1.9934	2,2
Zeb2	Ly6e	0.94509	50.59	0.589	rgb(223,104,106)	1.9934	2,2
Zfp329	A230072C01Rik	0.94509	50.59	0.593	rgb(224,104,105)	1.9934	2,2
Zfp329	Gripap1	0.94509	50.59	0.586	rgb(223,105,106)	1.9934	2,2
Zfp385a	Abhd4	0.94509	50.59	0.59	rgb(223,104,105)	1.9934	2,2
Zfp385a	Rnf169	0.94509	50.59	0.586	rgb(223,105,106)	1.9934	2,2
Zfp429	H60c	-0.94509	50.59	-5.9E-01	rgb( 89,139,239)	1.9934	2,2
Zfp467	Wisp1	0.94509	50.59	0.593	rgb(224,104,105)	1.9934	2,2
Zfp605	Ift81	0.94509	50.59	0.589	rgb(223,105,106)	1.9934	2,2
Zfp668	Dcakd	0.94509	50.59	0.59	rgb(223,104,105)	1.9934	2,2
Zfp948	Slc9a8	0.94509	50.59	0.585	rgb(223,105,106)	1.9934	2,2
Etv6	Mpdu1	0.9432	50.58	0.585	rgb(223,105,107)	1.9932	None
Etv6	R3hdm1	-0.9432	50.58	-5.8E-01	rgb( 91,140,239)	1.9932	None
Hif1a	Egln3	0.9432	50.58	0.577	rgb(223,107,108)	1.9932	None
Hif1a	Galc	0.9432	50.58	0.584	rgb(223,105,107)	1.9932	None
Hif1a	P4hb	0.9432	50.58	0.582	rgb(223,106,107)	1.9932	None
Irf4	Dctn4	-0.9432	50.58	-5.8E-01	rgb( 91,140,239)	1.9932	None
Irf4	Foxp1	0.9432	50.58	0.582	rgb(223,106,107)	1.9932	None
Irf4	Pydc3	0.9432	50.58	0.578	rgb(223,107,108)	1.9932	None
Irf4	Skap2	-0.9432	50.58	-5.8E-01	rgb( 90,140,239)	1.9932	None
Maf	Arl4c	0.9432	50.58	0.585	rgb(223,105,106)	1.9932	None
Maf	Cela1	0.9432	50.58	0.584	rgb(223,105,107)	1.9932	None
Maf	Flot1	0.9432	50.58	0.577	rgb(223,107,108)	1.9932	None
Rorc	Ndst1	0.9432	50.58	0.575	rgb(223,107,108)	1.9932	None
Stat3	Espn	0.9432	50.58	0.576	rgb(223,107,108)	1.9932	None
Stat3	Il21	0.9432	50.58	0.58	rgb(223,106,107)	1.9932	None
Stat3	Mrc1	0.9432	50.58	0.585	rgb(223,105,107)	1.9932	None
Stat3	Zfp493	-0.9432	50.58	-5.8E-01	rgb( 91,140,239)	1.9932	None
Akna	Rufy3	0.9432	50.58	0.582	rgb(223,106,107)	1.9932	2,2
Dbp	Abcb1b	-0.9432	50.58	-5.8E-01	rgb( 92,141,239)	1.9932	2,2
Egr1	Egr3	0.9432	50.58	0.578	rgb(223,107,108)	1.9932	2,2
Ets2	Ifit2	0.9432	50.58	0.58	rgb(223,106,107)	1.9932	2,2
Foxp3	Cd101	0.9432	50.58	0.582	rgb(223,106,107)	1.9932	2,2
Hes1	Spink2	0.9432	50.58	0.577	rgb(223,107,108)	1.9932	2,2
Hlx	Tspan13	0.9432	50.58	0.575	rgb(223,107,108)	1.9932	2,2
Irf1	Gbp6	0.9432	50.58	0.583	rgb(223,106,107)	1.9932	2,2
Irf7	BC094916	0.9432	50.58	0.575	rgb(223,107,108)	1.9932	2,2
Jun	Stat5b	0.9432	50.58	0.585	rgb(223,105,107)	1.9932	2,2
Msc	Klrk1	0.9432	50.58	0.58	rgb(223,106,107)	1.9932	2,2
Ncoa3	Stat5b	0.9432	50.58	0.584	rgb(223,105,107)	1.9932	2,2
Nfatc4	Cebpb	0.9432	50.58	0.578	rgb(223,107,108)	1.9932	2,2
Otx1	Slc29a3	0.9432	50.58	0.584	rgb(223,105,107)	1.9932	2,2
Pou6f1	C920009B18Rik	0.9432	50.58	0.581	rgb(223,106,107)	1.9932	2,2
Pparg	Dgkk	0.9432	50.58	0.584	rgb(223,105,107)	1.9932	2,2
Prdm2	Bcor	0.9432	50.58	0.577	rgb(223,107,108)	1.9932	2,2
Prdm2	Ptger2	-0.9432	50.58	-5.8E-01	rgb( 92,141,239)	1.9932	2,2
Six1	Six4	0.9432	50.58	0.579	rgb(223,106,107)	1.9932	2,2
Srebf2	Dhcr7	0.9432	50.58	0.578	rgb(223,107,108)	1.9932	2,2
Stat4	Tgfbr1	-0.9432	50.58	-5.8E-01	rgb( 91,141,239)	1.9932	2,2
Tfdp2	Oxct1	0.9432	50.58	0.579	rgb(223,106,108)	1.9932	2,2
Thra	Ndrg2	0.9432	50.58	0.579	rgb(223,106,108)	1.9932	2,2
Zfp148	Nr4a1	-0.9432	50.58	-5.8E-01	rgb( 92,141,239)	1.9932	2,2
Zfp276	Amigo3	0.9432	50.58	0.581	rgb(223,106,107)	1.9932	2,2
Zfp28	Pwwp2b	0.9432	50.58	0.584	rgb(223,105,107)	1.9932	2,2
Zfp385a	Zfp365	0.9432	50.58	0.585	rgb(223,105,106)	1.9932	2,2
Zfp385a	Zfp750	0.9432	50.58	0.578	rgb(223,107,108)	1.9932	2,2
Zfp386	Emb	0.9432	50.58	0.579	rgb(223,106,108)	1.9932	2,2
Zfp516	Plag1	0.9432	50.58	0.58	rgb(223,106,107)	1.9932	2,2
Zfp536	Tekt2	0.9432	50.58	0.58	rgb(223,106,107)	1.9932	2,2
Zfp777	Zc3h7b	0.9432	50.58	0.581	rgb(223,106,107)	1.9932	2,2
Zfp951	Guca1b	0.9432	50.58	0.58	rgb(223,106,107)	1.9932	2,2
Zkscan17	Cyfip2	0.9432	50.58	0.576	rgb(223,107,108)	1.9932	2,2
Etv6	Bcl2a1d	0.94131	50.57	0.566	rgb(223,109,110)	1.993	None
Etv6	Zfp445	0.94131	50.57	0.566	rgb(223,109,110)	1.993	None
Hif1a	Ppp1r13l	0.94131	50.57	0.567	rgb(223,109,110)	1.993	None
Maf	Mctp2	0.94131	50.57	0.568	rgb(223,108,110)	1.993	None
Stat3	Slc39a1	0.94131	50.57	0.567	rgb(223,109,110)	1.993	None
Arid3b	Ppard	0.94131	50.57	0.573	rgb(223,108,109)	1.993	2,2
Bhlhe40	H2-Ab1	0.94131	50.57	0.566	rgb(223,109,110)	1.993	2,2
C030039L03Rik	Per2	0.94131	50.57	0.573	rgb(223,108,109)	1.993	2,2
Cebpg	Aldh1l2	0.94131	50.57	0.57	rgb(223,108,109)	1.993	2,2
Cebpg	Slc6a9	0.94131	50.57	0.567	rgb(223,109,110)	1.993	2,2
Foxf2	Myo3b	0.94131	50.57	0.573	rgb(223,107,109)	1.993	2,2
Foxf2	Nhs	0.94131	50.57	0.566	rgb(223,109,110)	1.993	2,2
Ikzf2	Gja1	-0.94131	50.57	-5.7E-01	rgb( 94,142,238)	1.993	2,2
Irf1	Gbp10	0.94131	50.57	0.572	rgb(223,108,109)	1.993	2,2
Irf7	Cxcl10	0.94131	50.57	0.574	rgb(223,107,109)	1.993	2,2
Kdm5b	Fzd7	0.94131	50.57	0.574	rgb(223,107,109)	1.993	2,2
Klf13	Prr7	0.94131	50.57	0.567	rgb(223,109,110)	1.993	2,2
Mxd4	Ypel3	0.94131	50.57	0.566	rgb(223,109,110)	1.993	2,2
Nfatc4	Gpr153	0.94131	50.57	0.568	rgb(223,108,110)	1.993	2,2
Nr4a1	Tmed3	-0.94131	50.57	-5.7E-01	rgb( 93,141,239)	1.993	2,2
Sp4	Ptpn2	0.94131	50.57	0.573	rgb(223,107,109)	1.993	2,2
Tulp2	Tnnt3	0.94131	50.57	0.567	rgb(223,109,110)	1.993	2,2
Zfp169	Inpp4a	0.94131	50.57	0.575	rgb(223,107,108)	1.993	2,2
Zfp277	Amz2	0.94131	50.57	0.57	rgb(223,108,109)	1.993	2,2
Zfp277	Exosc8	0.94131	50.57	0.569	rgb(223,108,109)	1.993	2,2
Zfp277	Zkscan17	0.94131	50.57	0.565	rgb(223,109,110)	1.993	2,2
Zfp385a	Ptp4a3	0.94131	50.57	0.571	rgb(223,108,109)	1.993	2,2
Zfp429	Apold1	-0.94131	50.57	-5.7E-01	rgb( 93,142,239)	1.993	2,2
Etv6	Dctpp1	0.93941	50.56	0.558	rgb(223,110,112)	1.9928	None
Etv6	Ppp1r13l	-0.93941	50.56	-5.6E-01	rgb( 96,143,238)	1.9928	2,2
Fosl2	Lrrc27	0.93941	50.56	0.557	rgb(223,111,112)	1.9928	None
Fosl2	Mrgpre	0.93941	50.56	0.56	rgb(223,110,111)	1.9928	None
Fosl2	Tgm2	0.93941	50.56	0.56	rgb(223,110,111)	1.9928	None
Hif1a	Amz2	0.93941	50.56	0.561	rgb(223,110,111)	1.9928	None
Hif1a	Ankzf1	0.93941	50.56	0.557	rgb(223,111,112)	1.9928	None
Hif1a	Bnip3	0.93941	50.56	0.564	rgb(223,109,110)	1.9928	None
Hif1a	Hmx3	0.93941	50.56	0.565	rgb(223,109,110)	1.9928	None
Hif1a	Ppard	0.93941	50.56	0.555	rgb(223,111,112)	1.9928	None
Hif1a	Thada	-0.93941	50.56	-5.6E-01	rgb( 97,144,238)	1.9928	None
Hif1a	Wipi1	0.93941	50.56	0.559	rgb(223,110,111)	1.9928	None
Irf4	Bbs5	-0.93941	50.56	-5.6E-01	rgb( 96,144,238)	1.9928	None
Irf4	Plod2	-0.93941	50.56	-5.6E-01	rgb( 95,143,238)	1.9928	None
Irf4	Rbfox2	-0.93941	50.56	-5.6E-01	rgb( 95,143,238)	1.9928	None
Irf4	Serpinf1	-0.93941	50.56	-5.6E-01	rgb( 94,142,238)	1.9928	None
Maf	Dach2	0.93941	50.56	0.562	rgb(223,110,111)	1.9928	None
Maf	Eci2	0.93941	50.56	0.562	rgb(223,110,111)	1.9928	None
Maf	Ostf1	0.93941	50.56	0.563	rgb(223,110,111)	1.9928	None
Maf	Rhoc	0.93941	50.56	0.558	rgb(223,110,111)	1.9928	None
Nfe2l2	Srgn	-0.93941	50.56	-5.6E-01	rgb( 96,143,238)	1.9928	None
Rorc	Lif	0.93941	50.56	0.565	rgb(223,109,110)	1.9928	None
Stat3	Cxcr5	0.93941	50.56	0.558	rgb(223,110,112)	1.9928	None
Stat3	Il4ra	0.93941	50.56	0.565	rgb(223,109,110)	1.9928	None
Atf5	Ddit3	0.93941	50.56	0.559	rgb(223,110,111)	1.9928	2,2
Atf5	Minpp1	-0.93941	50.56	-5.6E-01	rgb( 97,144,238)	1.9928	2,2
Bhlhe41	Tef	0.93941	50.56	0.558	rgb(223,110,112)	1.9928	2,2
Cxxc5	Nod1	0.93941	50.56	0.556	rgb(223,111,112)	1.9928	2,2
Etv4	Dusp9	0.93941	50.56	0.561	rgb(223,110,111)	1.9928	2,2
Foxo3	Exosc8	-0.93941	50.56	-5.6E-01	rgb( 95,143,238)	1.9928	2,2
Foxs1	Vax2	0.93941	50.56	0.565	rgb(223,109,110)	1.9928	2,2
Irf5	Fbxo18	0.93941	50.56	0.559	rgb(223,110,111)	1.9928	2,2
Irf5	Gna15	0.93941	50.56	0.561	rgb(223,110,111)	1.9928	2,2
Irf5	Herc6	0.93941	50.56	0.556	rgb(223,111,112)	1.9928	2,2
Irf7	Ifi204	0.93941	50.56	0.558	rgb(223,110,111)	1.9928	2,2
Lin54	Icam2	-0.93941	50.56	-5.6E-01	rgb( 95,143,238)	1.9928	2,2
Litaf	Cmya5	0.93941	50.56	0.558	rgb(223,110,112)	1.9928	2,2
Msc	Penk	0.93941	50.56	0.564	rgb(223,109,110)	1.9928	2,2
Nfkb1	Ly6e	-0.93941	50.56	-5.6E-01	rgb( 96,143,238)	1.9928	2,2
Nr4a2	Anxa3	-0.93941	50.56	-5.6E-01	rgb( 96,144,238)	1.9928	2,2
Nr4a2	Arhgap17	0.93941	50.56	0.564	rgb(223,109,110)	1.9928	2,2
Patz1	Arhgap10	0.93941	50.56	0.561	rgb(223,110,111)	1.9928	2,2
Patz1	Mboat7	0.93941	50.56	0.564	rgb(223,109,110)	1.9928	2,2
Pou2af1	Kcna3	0.93941	50.56	0.56	rgb(223,110,111)	1.9928	2,2
Prdm1	Itga3	-0.93941	50.56	-5.6E-01	rgb( 97,144,238)	1.9928	2,2
Prdm2	Ppard	0.93941	50.56	0.558	rgb(223,110,112)	1.9928	2,2
Scml4	Tmem71	0.93941	50.56	0.556	rgb(223,111,112)	1.9928	2,2
Sp3	Uqcrq	-0.93941	50.56	-5.6E-01	rgb( 96,144,238)	1.9928	2,2
Trps1	Acsl4	0.93941	50.56	0.555	rgb(223,111,112)	1.9928	2,2
Twist1	Cd180	0.93941	50.56	0.559	rgb(223,110,111)	1.9928	2,2
Twist1	Kctd15	0.93941	50.56	0.558	rgb(223,110,111)	1.9928	2,2
Zfp202	Smpd3	0.93941	50.56	0.555	rgb(223,111,112)	1.9928	2,2
Zfp280b	Smpdl3b	0.93941	50.56	0.555	rgb(223,111,112)	1.9928	2,2
Zfp367	Apitd1	0.93941	50.56	0.56	rgb(223,110,111)	1.9928	2,2
Zfp367	Fam111a	0.93941	50.56	0.562	rgb(223,110,111)	1.9928	2,2
Zfp429	Snhg6	0.93941	50.56	0.556	rgb(223,111,112)	1.9928	2,2
Zfp467	Stk39	0.93941	50.56	0.564	rgb(223,109,110)	1.9928	2,2
Zfp473	Rps6ka3	0.93941	50.56	0.555	rgb(223,111,112)	1.9928	2,2
Batf	Acvr1c	0.93752	50.55	0.553	rgb(223,111,113)	1.9926	None
Etv6	Arf1	0.93752	50.55	0.55	rgb(223,112,113)	1.9926	None
Etv6	Foxo1	-0.93752	50.55	-5.5E-01	rgb( 97,144,238)	1.9926	None
Etv6	Sav1	-0.93752	50.55	-5.5E-01	rgb( 99,145,238)	1.9926	2,2
Hif1a	Fam102a	0.93752	50.55	0.546	rgb(223,113,114)	1.9926	None
Hif1a	Fau	0.93752	50.55	0.547	rgb(223,113,114)	1.9926	None
Hif1a	Kremen2	0.93752	50.55	0.548	rgb(223,112,113)	1.9926	None
Hif1a	Plcxd1	0.93752	50.55	0.554	rgb(223,111,112)	1.9926	None
Hif1a	Tcf12	-0.93752	50.55	-5.5E-01	rgb( 98,145,238)	1.9926	2,2
Hif1a	Yif1b	0.93752	50.55	0.546	rgb(223,113,114)	1.9926	None
Irf4	Arhgap17	0.93752	50.55	0.548	rgb(223,112,113)	1.9926	None
Irf4	Fam26f	0.93752	50.55	0.548	rgb(223,112,114)	1.9926	None
Irf4	Rgmb	0.93752	50.55	0.547	rgb(223,113,114)	1.9926	None
Nfe2l2	Mllt6	0.93752	50.55	0.55	rgb(223,112,113)	1.9926	None
Rorc	Hist1h1a	0.93752	50.55	0.553	rgb(223,111,113)	1.9926	None
Rorc	Il17re	0.93752	50.55	0.546	rgb(223,113,114)	1.9926	None
Rorc	Marveld1	0.93752	50.55	0.551	rgb(223,112,113)	1.9926	2,2
Rorc	Olfr525	0.93752	50.55	0.548	rgb(223,112,113)	1.9926	None
Rorc	Wdr47	0.93752	50.55	0.553	rgb(223,111,112)	1.9926	None
Stat3	Dpy19l3	0.93752	50.55	0.547	rgb(223,113,114)	1.9926	None
Stat3	Slc4a11	0.93752	50.55	0.554	rgb(223,111,112)	1.9926	None
Bhlhe40	Tg	0.93752	50.55	0.552	rgb(223,112,113)	1.9926	2,2
Ccdc17	Impg2	0.93752	50.55	0.549	rgb(223,112,113)	1.9926	2,2
Cggbp1	Scyl2	0.93752	50.55	0.553	rgb(223,111,113)	1.9926	2,2
Creb3l2	Gatsl2	0.93752	50.55	0.551	rgb(223,112,113)	1.9926	2,2
Ddit3	Sars	0.93752	50.55	0.547	rgb(223,112,114)	1.9926	2,2
Elf1	Arhgef6	0.93752	50.55	0.553	rgb(223,111,112)	1.9926	2,2
Epas1	Pparg	0.93752	50.55	0.551	rgb(223,112,113)	1.9926	2,2
Ets2	Pigz	-0.93752	50.55	-5.5E-01	rgb( 97,144,238)	1.9926	2,2
Fbxl19	1700030K09Rik	0.93752	50.55	0.545	rgb(223,113,114)	1.9926	2,2
Foxf2	Chn1	0.93752	50.55	0.548	rgb(223,112,113)	1.9926	2,2
Foxf2	Gja1	0.93752	50.55	0.546	rgb(223,113,114)	1.9926	2,2
Foxo1	Plk2	-0.93752	50.55	-5.5E-01	rgb( 98,145,238)	1.9926	2,2
Gfi1	Rgmb	-0.93752	50.55	-5.5E-01	rgb( 97,144,238)	1.9926	2,2
Ikzf2	Cnnm3	0.93752	50.55	0.554	rgb(223,111,112)	1.9926	2,2
Ikzf2	Ddr1	-0.93752	50.55	-5.5E-01	rgb( 99,145,238)	1.9926	2,2
Ikzf2	Gucy2e	0.93752	50.55	0.55	rgb(223,112,113)	1.9926	2,2
Ikzf2	Trib1	0.93752	50.55	0.554	rgb(223,111,112)	1.9926	2,2
Irf1	Insrr	0.93752	50.55	0.546	rgb(223,113,114)	1.9926	2,2
Jun	Kdelc2	-0.93752	50.55	-5.5E-01	rgb( 98,144,238)	1.9926	2,2
Jun	Pcyt1b	-0.93752	50.55	-5.5E-01	rgb( 98,144,238)	1.9926	2,2
Klf10	Smurf2	0.93752	50.55	0.553	rgb(223,111,113)	1.9926	2,2
Lcorl	Cmtm4	0.93752	50.55	0.547	rgb(223,112,114)	1.9926	2,2
Mxd1	Icam1	0.93752	50.55	0.548	rgb(223,112,113)	1.9926	2,2
Nr4a2	Stat4	0.93752	50.55	0.55	rgb(223,112,113)	1.9926	2,2
Prdm2	Dock4	0.93752	50.55	0.545	rgb(223,113,114)	1.9926	2,2
Rfx7	Cox7a2l	-0.93752	50.55	-5.5E-01	rgb( 98,144,238)	1.9926	2,2
Satb1	Epas1	0.93752	50.55	0.55	rgb(223,112,113)	1.9926	2,2
Ski	Ifitm2	-0.93752	50.55	-5.5E-01	rgb( 97,144,238)	1.9926	2,2
Sox5	Ccr8	-0.93752	50.55	-5.5E-01	rgb( 98,144,238)	1.9926	2,2
Stat2	Parp9	0.93752	50.55	0.548	rgb(223,112,114)	1.9926	2,2
Tead1	Eef2k	0.93752	50.55	0.551	rgb(223,112,113)	1.9926	2,2
Thap3	Sf3b3	-0.93752	50.55	-5.5E-01	rgb( 99,145,238)	1.9926	2,2
Thra	Tjp3	0.93752	50.55	0.55	rgb(223,112,113)	1.9926	2,2
Vax2	Cxcl3	0.93752	50.55	0.548	rgb(223,112,113)	1.9926	2,2
Vdr	Fbxo30	0.93752	50.55	0.546	rgb(223,113,114)	1.9926	2,2
Zbed3	Il10	0.93752	50.55	0.552	rgb(223,111,113)	1.9926	2,2
Zbtb32	P4ha2	0.93752	50.55	0.554	rgb(223,111,112)	1.9926	2,2
Zeb2	Asb2	0.93752	50.55	0.55	rgb(223,112,113)	1.9926	2,2
Zeb2	Srxn1	0.93752	50.55	0.551	rgb(223,112,113)	1.9926	2,2
Zfp101	D3Ertd751e	0.93752	50.55	0.551	rgb(223,112,113)	1.9926	2,2
Zfp277	Myo10	-0.93752	50.55	-5.5E-01	rgb( 97,144,238)	1.9926	2,2
Zfp277	Tmem35	0.93752	50.55	0.547	rgb(223,113,114)	1.9926	2,2
Zfp367	Wdr76	0.93752	50.55	0.554	rgb(223,111,112)	1.9926	2,2
Zfp385a	Bbc3	0.93752	50.55	0.553	rgb(223,111,112)	1.9926	2,2
Zfp449	Tcea3	0.93752	50.55	0.55	rgb(223,112,113)	1.9926	2,2
Zfp467	Rhbdl3	0.93752	50.55	0.547	rgb(223,112,114)	1.9926	2,2
Zfp467	Synpo	0.93752	50.55	0.551	rgb(223,112,113)	1.9926	2,2
Zfp608	Fam102a	0.93752	50.55	0.552	rgb(223,112,113)	1.9926	2,2
Zfp608	Serpinb1a	0.93752	50.55	0.55	rgb(223,112,113)	1.9926	2,2
Zfp629	Tbc1d16	0.93752	50.55	0.551	rgb(223,112,113)	1.9926	2,2
Zfp750	Sars	-0.93752	50.55	-5.5E-01	rgb( 98,145,238)	1.9926	2,2
Zfp777	Crebbp	0.93752	50.55	0.549	rgb(223,112,113)	1.9926	2,2
Zfp870	Fads2	0.93752	50.55	0.551	rgb(223,112,113)	1.9926	2,2
Zfp91	Malt1	0.93752	50.55	0.555	rgb(223,111,112)	1.9926	2,2
Etv6	Mir25	0.93562	50.54	0.545	rgb(223,113,114)	1.9924	None
Fosl2	Aldoc	0.93562	50.54	0.544	rgb(223,113,114)	1.9924	None
Fosl2	Cdkn2d	0.93562	50.54	0.538	rgb(223,114,115)	1.9924	None
Hif1a	Npc2	0.93562	50.54	0.545	rgb(223,113,114)	1.9924	None
Hif1a	Sra1	0.93562	50.54	0.539	rgb(223,114,115)	1.9924	None
Irf4	Ipcef1	0.93562	50.54	0.538	rgb(223,114,115)	1.9924	None
Irf4	Lama5	-0.93562	50.54	-5.4E-01	rgb(101,146,237)	1.9924	None
Irf4	Nfatc1	0.93562	50.54	0.535	rgb(223,115,116)	1.9924	None
Irf4	Ppme1	-0.93562	50.54	-5.4E-01	rgb( 99,145,238)	1.9924	None
Irf4	Sult2b1	0.93562	50.54	0.538	rgb(223,114,115)	1.9924	None
Irf4	Tmbim1	-0.93562	50.54	-5.4E-01	rgb(100,146,237)	1.9924	None
Maf	Ablim2	0.93562	50.54	0.543	rgb(223,113,114)	1.9924	None
Maf	Dok4	0.93562	50.54	0.542	rgb(223,114,115)	1.9924	None
Maf	Hist1h1e	0.93562	50.54	0.539	rgb(223,114,115)	1.9924	None
Maf	Prkch	0.93562	50.54	0.539	rgb(223,114,115)	1.9924	None
Maf	Stat5b	0.93562	50.54	0.537	rgb(223,114,116)	1.9924	None
Maf	Vwa5a	0.93562	50.54	0.538	rgb(223,114,115)	1.9924	None
Nfe2l2	Npc2	-0.93562	50.54	-5.4E-01	rgb(101,146,237)	1.9924	None
Rorc	Adap1	0.93562	50.54	0.54	rgb(223,114,115)	1.9924	None
Stat3	Alpk2	0.93562	50.54	0.543	rgb(223,113,114)	1.9924	None
Stat3	Casp6	0.93562	50.54	0.536	rgb(223,115,116)	1.9924	None
Stat3	Ecm1	0.93562	50.54	0.54	rgb(223,114,115)	1.9924	None
Stat3	Ermp1	-0.93562	50.54	-5.4E-01	rgb(101,146,237)	1.9924	None
Stat3	Larp1b	-0.93562	50.54	-5.4E-01	rgb(100,146,237)	1.9924	None
Stat3	Sec14l1	0.93562	50.54	0.543	rgb(223,113,114)	1.9924	None
Stat3	Ttc39c	0.93562	50.54	0.544	rgb(223,113,114)	1.9924	None
Stat3	Zfp704	-0.93562	50.54	-5.4E-01	rgb(100,146,237)	1.9924	None
Adnp	Dcxr	-0.93562	50.54	-5.4E-01	rgb(100,146,237)	1.9924	2,2
Ahrr	Gpr15	0.93562	50.54	0.541	rgb(223,114,115)	1.9924	2,2
Ankzf1	3110057O12Rik	0.93562	50.54	0.537	rgb(223,114,116)	1.9924	2,2
Atf3	Hdc	0.93562	50.54	0.538	rgb(223,114,115)	1.9924	2,2
Drap1	Sepw1	0.93562	50.54	0.536	rgb(223,115,116)	1.9924	2,2
Dzip1	Uggt2	0.93562	50.54	0.535	rgb(223,115,116)	1.9924	2,2
Erg	C920009B18Rik	-0.93562	50.54	-5.4E-01	rgb(100,146,237)	1.9924	2,2
Hmg20b	Dock11	-0.93562	50.54	-5.4E-01	rgb( 99,145,238)	1.9924	2,2
Ikzf2	Gm14446	0.93562	50.54	0.54	rgb(223,114,115)	1.9924	2,2
Kdm5b	Bnip3	0.93562	50.54	0.536	rgb(223,115,116)	1.9924	2,2
Msc	Ccr1	0.93562	50.54	0.537	rgb(223,114,116)	1.9924	2,2
Mxi1	Aen	-0.93562	50.54	-5.4E-01	rgb(101,146,237)	1.9924	2,2
Mxi1	P4ha2	0.93562	50.54	0.545	rgb(223,113,114)	1.9924	2,2
Myb	Ehd3	0.93562	50.54	0.539	rgb(223,114,115)	1.9924	2,2
Ncoa3	Id3	-0.93562	50.54	-5.4E-01	rgb(100,146,238)	1.9924	2,2
Nfkb2	Ets1	-0.93562	50.54	-5.4E-01	rgb( 99,145,238)	1.9924	2,2
Nr4a2	Nr1d1	-0.93562	50.54	-5.4E-01	rgb( 99,145,238)	1.9924	2,2
Patz1	Reps1	0.93562	50.54	0.538	rgb(223,114,115)	1.9924	2,2
Prrx1	Ccdc80	0.93562	50.54	0.541	rgb(223,114,115)	1.9924	2,2
Rora	5430427O19Rik	-0.93562	50.54	-5.4E-01	rgb(100,146,237)	1.9924	2,2
Rora	Lingo4	0.93562	50.54	0.543	rgb(223,113,114)	1.9924	2,2
Scrt1	Arhgef10	0.93562	50.54	0.543	rgb(223,113,114)	1.9924	2,2
Sp4	Dctn4	0.93562	50.54	0.538	rgb(223,114,115)	1.9924	2,2
Srebf1	Insig1	0.93562	50.54	0.537	rgb(223,114,116)	1.9924	2,2
Tead1	Faim3	0.93562	50.54	0.544	rgb(223,113,114)	1.9924	2,2
Tead1	Fut7	0.93562	50.54	0.542	rgb(223,114,115)	1.9924	2,2
Terf1	Pdxp	-0.93562	50.54	-5.4E-01	rgb(101,146,237)	1.9924	2,2
Trerf1	Tnk2	0.93562	50.54	0.545	rgb(223,113,114)	1.9924	2,2
Vax2	Cysltr1	0.93562	50.54	0.544	rgb(223,113,114)	1.9924	2,2
Zbtb7c	Mylk	0.93562	50.54	0.536	rgb(223,115,116)	1.9924	2,2
Zbtb7c	Npr1	0.93562	50.54	0.54	rgb(223,114,115)	1.9924	2,2
Zfp260	Sepp1	0.93562	50.54	0.541	rgb(223,114,115)	1.9924	2,2
Zfp277	Mgll	-0.93562	50.54	-5.4E-01	rgb(100,146,237)	1.9924	2,2
Zfp365	Psrc1	0.93562	50.54	0.544	rgb(223,113,114)	1.9924	2,2
Zfp429	Megf8	-0.93562	50.54	-5.4E-01	rgb(101,146,237)	1.9924	2,2
Zfp429	Mtmr7	0.93562	50.54	0.545	rgb(223,113,114)	1.9924	2,2
Zfp467	Armcx6	0.93562	50.54	0.536	rgb(223,115,116)	1.9924	2,2
Zfp467	Galm	0.93562	50.54	0.541	rgb(223,114,115)	1.9924	2,2
Zfp473	Stra6	0.93562	50.54	0.538	rgb(223,114,115)	1.9924	2,2
Zfp473	Tnfrsf21	-0.93562	50.54	-5.4E-01	rgb(100,146,237)	1.9924	2,2
Zfp703	Utrn	-0.93562	50.54	-5.4E-01	rgb(100,146,237)	1.9924	2,2
Zfp808	Hist1h1e	-0.93562	50.54	-5.4E-01	rgb(100,146,238)	1.9924	2,2
Zfp882	Proz	0.93562	50.54	0.536	rgb(223,115,116)	1.9924	2,2
Batf	Tbc1d14	0.93373	50.53	0.53	rgb(223,116,117)	1.9922	None
Etv6	Chmp4b	0.93373	50.53	0.529	rgb(223,116,117)	1.9922	None
Fosl2	Foxf2	0.93373	50.53	0.527	rgb(223,116,117)	1.9922	None
Hif1a	Jag2	0.93373	50.53	0.53	rgb(223,116,117)	1.9922	None
Hif1a	Syce2	0.93373	50.53	0.526	rgb(223,117,118)	1.9922	None
Hif1a	Wdr54	0.93373	50.53	0.531	rgb(223,116,117)	1.9922	None
Irf4	Gnpda1	-0.93373	50.53	-5.3E-01	rgb(102,147,237)	1.9922	None
Irf4	Pts	0.93373	50.53	0.534	rgb(223,115,116)	1.9922	None
Irf4	Sox5	-0.93373	50.53	-5.3E-01	rgb(103,147,237)	1.9922	None
Maf	Elovl7	0.93373	50.53	0.527	rgb(223,116,117)	1.9922	None
Maf	Hist2h4	0.93373	50.53	0.53	rgb(223,116,117)	1.9922	None
Nfe2l2	Psme1	-0.93373	50.53	-5.3E-01	rgb(102,147,237)	1.9922	None
Nfe2l2	Surf4	0.93373	50.53	0.527	rgb(223,116,117)	1.9922	None
Rorc	Il23r	0.93373	50.53	0.529	rgb(223,116,117)	1.9922	None
Rorc	Kcnmb4	0.93373	50.53	0.526	rgb(223,116,118)	1.9922	None
Rorc	Wdr1	0.93373	50.53	0.526	rgb(223,116,118)	1.9922	None
Stat3	Cwh43	0.93373	50.53	0.535	rgb(223,115,116)	1.9922	None
Stat3	Sox5	0.93373	50.53	0.531	rgb(223,116,117)	1.9922	None
Ahctf1	Smg5	0.93373	50.53	0.535	rgb(223,115,116)	1.9922	2,2
Atf3	Ucp2	-0.93373	50.53	-5.3E-01	rgb(102,147,237)	1.9922	2,2
Atf5	0610007P14Rik	0.93373	50.53	0.525	rgb(223,117,118)	1.9922	2,2
Atmin	Sbf2	0.93373	50.53	0.534	rgb(223,115,116)	1.9922	2,2
Creb3l1	Pcdh7	-0.93373	50.53	-5.3E-01	rgb(102,147,237)	1.9922	2,2
Drap1	Pknox1	-0.93373	50.53	-5.3E-01	rgb(102,147,237)	1.9922	2,2
Elk3	Il7r	-0.93373	50.53	-5.3E-01	rgb(103,148,237)	1.9922	2,2
Epas1	Spire1	-0.93373	50.53	-5.3E-01	rgb(102,147,237)	1.9922	2,2
Ets1	Dmxl2	-0.93373	50.53	-5.3E-01	rgb(102,147,237)	1.9922	2,2
Ets1	Nfkb2	-0.93373	50.53	-5.3E-01	rgb(102,147,237)	1.9922	2,2
Etv4	Mboat7	0.93373	50.53	0.526	rgb(223,117,118)	1.9922	2,2
Foxp2	Notch2	0.93373	50.53	0.53	rgb(223,116,117)	1.9922	2,2
Gata3	4930506M07Rik	0.93373	50.53	0.532	rgb(223,115,116)	1.9922	2,2
Ikzf2	Itih5	0.93373	50.53	0.532	rgb(223,115,116)	1.9922	2,2
Irf1	Gbp9	0.93373	50.53	0.532	rgb(223,115,116)	1.9922	2,2
Irf8	Tbx21	0.93373	50.53	0.529	rgb(223,116,117)	1.9922	2,2
Kdm2b	Adora2a	0.93373	50.53	0.525	rgb(223,117,118)	1.9922	2,2
Kdm2b	Plekhf2	-0.93373	50.53	-5.3E-01	rgb(102,147,237)	1.9922	2,2
Mxd1	Klf2	0.93373	50.53	0.528	rgb(223,116,117)	1.9922	2,2
Myb	Stap1	0.93373	50.53	0.533	rgb(223,115,116)	1.9922	2,2
Myb	Tmem120b	0.93373	50.53	0.529	rgb(223,116,117)	1.9922	2,2
Nfkb2	Csf2	0.93373	50.53	0.528	rgb(223,116,117)	1.9922	2,2
Nr4a2	Mfge8	0.93373	50.53	0.533	rgb(223,115,116)	1.9922	2,2
Plscr1	Glrp1	0.93373	50.53	0.528	rgb(223,116,117)	1.9922	2,2
Rbck1	Dffb	0.93373	50.53	0.533	rgb(223,115,116)	1.9922	2,2
Rbpj	Id2	0.93373	50.53	0.531	rgb(223,116,117)	1.9922	2,2
Rest	Dhcr7	-0.93373	50.53	-5.3E-01	rgb(103,148,237)	1.9922	2,2
Rest	Rnf169	0.93373	50.53	0.529	rgb(223,116,117)	1.9922	2,2
Runx1	Psme2	-0.93373	50.53	-5.3E-01	rgb(102,147,237)	1.9922	2,2
Sgsm2	Cul9	0.93373	50.53	0.531	rgb(223,115,117)	1.9922	2,2
Ski	Slc43a2	0.93373	50.53	0.527	rgb(223,116,117)	1.9922	2,2
Sp4	Thoc3	-0.93373	50.53	-5.3E-01	rgb(102,147,237)	1.9922	2,2
Sp6	Lrrc66	-0.93373	50.53	-5.3E-01	rgb(102,147,237)	1.9922	2,2
Stat2	Dtx3l	0.93373	50.53	0.53	rgb(223,116,117)	1.9922	2,2
Stat2	Gbp5	0.93373	50.53	0.53	rgb(223,116,117)	1.9922	2,2
Tbx21	Il12rb1	0.93373	50.53	0.528	rgb(223,116,117)	1.9922	2,2
Tcf4	Fads2	0.93373	50.53	0.525	rgb(223,117,118)	1.9922	2,2
Tead1	Rragd	0.93373	50.53	0.529	rgb(223,116,117)	1.9922	2,2
Tead1	Socs2	0.93373	50.53	0.532	rgb(223,115,116)	1.9922	2,2
Trps1	Ppfibp1	0.93373	50.53	0.528	rgb(223,116,117)	1.9922	2,2
Tulp3	Tbc1d14	0.93373	50.53	0.529	rgb(223,116,117)	1.9922	2,2
Zbtb17	Cisd3	-0.93373	50.53	-5.3E-01	rgb(102,147,237)	1.9922	2,2
Zbtb32	Tapbpl	0.93373	50.53	0.533	rgb(223,115,116)	1.9922	2,2
Zbtb37	Kcna3	0.93373	50.53	0.53	rgb(223,116,117)	1.9922	2,2
Zbtb7c	Scarf2	0.93373	50.53	0.529	rgb(223,116,117)	1.9922	2,2
Zeb2	Serpine1	0.93373	50.53	0.525	rgb(223,117,118)	1.9922	2,2
Zfp202	Tsen2	0.93373	50.53	0.535	rgb(223,115,116)	1.9922	2,2
Zfp219	Dab2ip	0.93373	50.53	0.531	rgb(223,116,117)	1.9922	2,2
Zfp280b	Avpr1a	0.93373	50.53	0.528	rgb(223,116,117)	1.9922	2,2
Zfp280b	Zfp467	0.93373	50.53	0.535	rgb(223,115,116)	1.9922	2,2
Zfp281	Samsn1	0.93373	50.53	0.534	rgb(223,115,116)	1.9922	2,2
Zfp335	Fundc2	-0.93373	50.53	-5.3E-01	rgb(102,147,237)	1.9922	2,2
Zfp365	4632434I11Rik	0.93373	50.53	0.526	rgb(223,117,118)	1.9922	2,2
Zfp367	Dars2	0.93373	50.53	0.531	rgb(223,116,117)	1.9922	2,2
Zfp385a	Phlda3	0.93373	50.53	0.531	rgb(223,116,117)	1.9922	2,2
Zfp429	Trim12a	0.93373	50.53	0.525	rgb(223,117,118)	1.9922	2,2
Zfp467	Itgb8	-0.93373	50.53	-5.3E-01	rgb(103,148,237)	1.9922	2,2
Zfp608	Havcr1	-0.93373	50.53	-5.3E-01	rgb(101,147,237)	1.9922	2,2
Zfp629	Trpv2	-0.93373	50.53	-5.3E-01	rgb(103,148,237)	1.9922	2,2
Zfp777	Ctss	-0.93373	50.53	-5.3E-01	rgb(101,147,237)	1.9922	2,2
Zfp91	Ndrg2	-0.93373	50.53	-5.3E-01	rgb(102,147,237)	1.9922	2,2
Zfp948	Mtx3	0.93373	50.53	0.535	rgb(223,115,116)	1.9922	2,2
Zfp956	Ankrd23	0.93373	50.53	0.531	rgb(223,116,117)	1.9922	2,2
Batf	Scrt1	0.93184	50.52	0.52	rgb(223,118,119)	1.992	None
Etv6	Krt222	0.93184	50.52	0.521	rgb(223,117,119)	1.992	None
Etv6	Naa20	0.93184	50.52	0.525	rgb(223,117,118)	1.992	None
Etv6	Plcxd1	-0.93184	50.52	-5.2E-01	rgb(103,148,237)	1.992	None
Fosl2	Atcay	0.93184	50.52	0.52	rgb(223,118,119)	1.992	None
Fosl2	Ehd4	0.93184	50.52	0.516	rgb(223,118,119)	1.992	None
Fosl2	Kdelc2	0.93184	50.52	0.521	rgb(223,117,118)	1.992	None
Fosl2	Tmcc2	0.93184	50.52	0.522	rgb(223,117,118)	1.992	None
Hif1a	Piga	0.93184	50.52	0.521	rgb(223,117,119)	1.992	None
Hif1a	Tnfrsf18	0.93184	50.52	0.52	rgb(223,118,119)	1.992	None
Irf4	Pacsin1	0.93184	50.52	0.516	rgb(223,118,119)	1.992	None
Irf4	Pag1	0.93184	50.52	0.517	rgb(223,118,119)	1.992	None
Maf	Gm12942	0.93184	50.52	0.525	rgb(223,117,118)	1.992	None
Maf	Lst1	0.93184	50.52	0.516	rgb(223,118,119)	1.992	None
Maf	Stoml1	0.93184	50.52	0.517	rgb(223,118,119)	1.992	None
Maf	Zmat3	-0.93184	50.52	-5.2E-01	rgb(105,149,237)	1.992	None
Nfe2l2	Cdk16	0.93184	50.52	0.52	rgb(223,118,119)	1.992	None
Nfe2l2	Dhcr24	0.93184	50.52	0.516	rgb(223,118,119)	1.992	None
Rorc	2310007L24Rik	0.93184	50.52	0.519	rgb(223,118,119)	1.992	2,2
Rorc	Il17a	0.93184	50.52	0.52	rgb(223,118,119)	1.992	None
Stat3	Dock11	-0.93184	50.52	-5.2E-01	rgb(105,149,237)	1.992	None
Stat3	Fam19a3	0.93184	50.52	0.515	rgb(223,119,120)	1.992	None
Stat3	Gipr	0.93184	50.52	0.516	rgb(223,119,120)	1.992	None
Stat3	Gnb5	0.93184	50.52	0.522	rgb(223,117,118)	1.992	None
Stat3	Rnh1	0.93184	50.52	0.516	rgb(223,119,120)	1.992	None
Stat3	Sgk1	0.93184	50.52	0.518	rgb(223,118,119)	1.992	None
Stat3	Smad3	0.93184	50.52	0.518	rgb(223,118,119)	1.992	None
Ahrr	Trappc10	0.93184	50.52	0.516	rgb(223,118,119)	1.992	2,2
Atf3	Arsb	-0.93184	50.52	-5.2E-01	rgb(105,149,237)	1.992	2,2
Atf3	Atp11a	0.93184	50.52	0.516	rgb(223,118,119)	1.992	2,2
Bcl11b	Mllt6	0.93184	50.52	0.521	rgb(223,117,118)	1.992	2,2
Cbx2	Cmtm4	0.93184	50.52	0.521	rgb(223,118,119)	1.992	2,2
Cdc5l	S1pr2	-0.93184	50.52	-5.2E-01	rgb(104,148,237)	1.992	2,2
Cebpg	Atp6v0a1	-0.93184	50.52	-5.2E-01	rgb(104,148,237)	1.992	2,2
Creb3l2	Akr1c12	-0.93184	50.52	-5.2E-01	rgb(103,148,237)	1.992	2,2
Creb3l2	Cdh23	0.93184	50.52	0.516	rgb(223,119,120)	1.992	2,2
Creb3l2	Pld2	0.93184	50.52	0.521	rgb(223,117,119)	1.992	2,2
Cux1	Tgfbr1	0.93184	50.52	0.516	rgb(223,118,119)	1.992	2,2
Ddit3	Soat2	0.93184	50.52	0.52	rgb(223,118,119)	1.992	2,2
Epas1	Ar	0.93184	50.52	0.522	rgb(223,117,118)	1.992	2,2
Ets1	Cd93	0.93184	50.52	0.523	rgb(223,117,118)	1.992	2,2
Foxf2	Bcl6b	-0.93184	50.52	-5.2E-01	rgb(103,148,237)	1.992	2,2
Foxf2	Mapkbp1	0.93184	50.52	0.523	rgb(223,117,118)	1.992	2,2
Foxo3	Tmem43	0.93184	50.52	0.524	rgb(223,117,118)	1.992	2,2
Foxp1	5430421N21Rik	-0.93184	50.52	-5.2E-01	rgb(105,149,237)	1.992	2,2
Gli3	Ermp1	-0.93184	50.52	-5.2E-01	rgb(105,149,237)	1.992	2,2
Gli3	Nhs	0.93184	50.52	0.518	rgb(223,118,119)	1.992	2,2
Hes1	Fam43a	0.93184	50.52	0.52	rgb(223,118,119)	1.992	2,2
Hmgb1	Rps14	-0.93184	50.52	-5.2E-01	rgb(104,148,237)	1.992	2,2
Hmgb3	Il9r	0.93184	50.52	0.519	rgb(223,118,119)	1.992	2,2
Ikzf2	Ccr8	0.93184	50.52	0.519	rgb(223,118,119)	1.992	2,2
Irf1	Gm4841	0.93184	50.52	0.516	rgb(223,119,120)	1.992	2,2
Irf1	Sidt1	0.93184	50.52	0.521	rgb(223,117,119)	1.992	2,2
Irf7	Oas1c	0.93184	50.52	0.517	rgb(223,118,119)	1.992	2,2
Jazf1	Enpp4	-0.93184	50.52	-5.2E-01	rgb(104,148,237)	1.992	2,2
Mxd3	E2f7	0.93184	50.52	0.518	rgb(223,118,119)	1.992	2,2
Myb	Tmem71	0.93184	50.52	0.524	rgb(223,117,118)	1.992	2,2
Mybl1	Gen1	0.93184	50.52	0.524	rgb(223,117,118)	1.992	2,2
Nfatc4	Camk2n1	0.93184	50.52	0.516	rgb(223,118,119)	1.992	2,2
Nfil3	Auh	0.93184	50.52	0.519	rgb(223,118,119)	1.992	2,2
Phf1	Psph	-0.93184	50.52	-5.2E-01	rgb(104,148,237)	1.992	2,2
Plagl1	Tmc6	-0.93184	50.52	-5.2E-01	rgb(103,148,237)	1.992	2,2
Pou6f1	Efna5	-0.93184	50.52	-5.2E-01	rgb(103,148,237)	1.992	2,2
Rel	Agpat3	-0.93184	50.52	-5.2E-01	rgb(105,149,237)	1.992	2,2
Rfx3	Vav1	-0.93184	50.52	-5.2E-01	rgb(103,148,237)	1.992	2,2
Runx1	Egr2	0.93184	50.52	0.519	rgb(223,118,119)	1.992	2,2
Smad4	Prex1	0.93184	50.52	0.52	rgb(223,118,119)	1.992	2,2
Sox5	Itga3	0.93184	50.52	0.521	rgb(223,118,119)	1.992	2,2
Sp4	Cd84	0.93184	50.52	0.524	rgb(223,117,118)	1.992	2,2
Sp4	Ermn	0.93184	50.52	0.522	rgb(223,117,118)	1.992	2,2
Stat1	Gbp6	0.93184	50.52	0.523	rgb(223,117,118)	1.992	2,2
Tcf3	Sh2d3c	0.93184	50.52	0.515	rgb(223,119,120)	1.992	2,2
Tsc22d1	Plxdc2	0.93184	50.52	0.517	rgb(223,118,119)	1.992	2,2
Vax2	Atp11a	-0.93184	50.52	-5.2E-01	rgb(104,148,237)	1.992	2,2
Vax2	Slc9a9	0.93184	50.52	0.524	rgb(223,117,118)	1.992	2,2
Zbed6	Cnot1	0.93184	50.52	0.524	rgb(223,117,118)	1.992	2,2
Zbtb32	Slc4a11	0.93184	50.52	0.517	rgb(223,118,119)	1.992	2,2
Zbtb4	Ppap2a	-0.93184	50.52	-5.2E-01	rgb(104,148,237)	1.992	2,2
Zeb2	Atp8b4	0.93184	50.52	0.521	rgb(223,118,119)	1.992	2,2
Zeb2	Srgap3	0.93184	50.52	0.519	rgb(223,118,119)	1.992	2,2
Zfp148	Adora2a	-0.93184	50.52	-5.2E-01	rgb(105,149,237)	1.992	2,2
Zfp219	Lad1	0.93184	50.52	0.522	rgb(223,117,118)	1.992	2,2
Zfp277	Cmtm7	0.93184	50.52	0.517	rgb(223,118,119)	1.992	2,2
Zfp28	Prdm16	0.93184	50.52	0.52	rgb(223,118,119)	1.992	2,2
Zfp35	Wdr82	0.93184	50.52	0.516	rgb(223,119,120)	1.992	2,2
Zfp365	4930429B21Rik	0.93184	50.52	0.524	rgb(223,117,118)	1.992	2,2
Zfp365	9030617O03Rik	0.93184	50.52	0.522	rgb(223,117,118)	1.992	2,2
Zfp386	Spry1	-0.93184	50.52	-5.2E-01	rgb(104,148,237)	1.992	2,2
Zfp467	Ar	0.93184	50.52	0.515	rgb(223,119,120)	1.992	2,2
Zfp467	Olfml2a	0.93184	50.52	0.517	rgb(223,118,119)	1.992	2,2
Zfp467	Sytl3	-0.93184	50.52	-5.2E-01	rgb(104,148,237)	1.992	2,2
Zfp467	Zfp280b	0.93184	50.52	0.518	rgb(223,118,119)	1.992	2,2
Zfp513	Vdac1	-0.93184	50.52	-5.2E-01	rgb(104,148,237)	1.992	2,2
Zfp629	Zkscan17	0.93184	50.52	0.522	rgb(223,117,118)	1.992	2,2
Zfp750	Ckmt1	0.93184	50.52	0.517	rgb(223,118,119)	1.992	2,2
Zfp750	Mex3d	-0.93184	50.52	-5.2E-01	rgb(104,148,237)	1.992	2,2
Zfp768	Angptl4	0.93184	50.52	0.516	rgb(223,118,119)	1.992	2,2
Zfp956	Fbxl22	0.93184	50.52	0.519	rgb(223,118,119)	1.992	2,2
Batf	Amz2	0.92994	50.51	0.509	rgb(223,120,121)	1.9918	None
Batf	Gramd1c	0.92994	50.51	0.506	rgb(223,120,121)	1.9918	None
Etv6	Coro7	-0.92994	50.51	-5.1E-01	rgb(107,150,236)	1.9918	None
Etv6	Cyfip2	-0.92994	50.51	-5.1E-01	rgb(107,150,236)	1.9918	None
Etv6	Espn	-0.92994	50.51	-5.1E-01	rgb(106,150,236)	1.9918	None
Etv6	Snhg6	0.92994	50.51	0.505	rgb(223,121,122)	1.9918	None
Fosl2	Trpv2	0.92994	50.51	0.513	rgb(223,119,120)	1.9918	None
Hif1a	Arrb1	0.92994	50.51	0.51	rgb(223,120,121)	1.9918	None
Hif1a	Egln1	0.92994	50.51	0.506	rgb(223,120,121)	1.9918	None
Irf4	Zfp36	0.92994	50.51	0.511	rgb(223,119,120)	1.9918	None
Maf	Maged2	0.92994	50.51	0.506	rgb(223,120,121)	1.9918	None
Nfe2l2	Cpox	0.92994	50.51	0.509	rgb(223,120,121)	1.9918	None
Rorc	Il1r1	0.92994	50.51	0.512	rgb(223,119,120)	1.9918	None
Stat3	Grina	0.92994	50.51	0.513	rgb(223,119,120)	1.9918	None
Stat3	Lamc2	0.92994	50.51	0.515	rgb(223,119,120)	1.9918	None
Stat3	Sesn3	0.92994	50.51	0.513	rgb(223,119,120)	1.9918	None
Stat3	Ssh2	0.92994	50.51	0.507	rgb(223,120,121)	1.9918	None
Stat3	Ust	0.92994	50.51	0.514	rgb(223,119,120)	1.9918	2,2
Atf6	Mina	0.92994	50.51	0.511	rgb(223,119,120)	1.9918	2,2
Casz1	D630039A03Rik	-0.92994	50.51	-5.1E-01	rgb(107,150,236)	1.9918	2,2
Cebpb	Aqp9	0.92994	50.51	0.506	rgb(223,120,121)	1.9918	2,2
Cebpg	Pycr1	0.92994	50.51	0.506	rgb(223,120,121)	1.9918	2,2
Creb3l2	Cldnd2	-0.92994	50.51	-5.1E-01	rgb(107,150,236)	1.9918	2,2
Creb3l2	Slc4a8	0.92994	50.51	0.51	rgb(223,120,121)	1.9918	2,2
Creb3l2	Spred3	0.92994	50.51	0.506	rgb(223,120,121)	1.9918	2,2
Cux1	Tg	-0.92994	50.51	-5.1E-01	rgb(107,150,236)	1.9918	2,2
Epas1	Mllt3	0.92994	50.51	0.508	rgb(223,120,121)	1.9918	2,2
Etv4	Pdgfrb	0.92994	50.51	0.508	rgb(223,120,121)	1.9918	2,2
Foxp3	Sgk1	0.92994	50.51	0.506	rgb(223,120,121)	1.9918	2,2
Foxs1	S100a4	0.92994	50.51	0.514	rgb(223,119,120)	1.9918	2,2
Gata1	Itih5	0.92994	50.51	0.514	rgb(223,119,120)	1.9918	2,2
Gata3	Ticam2	0.92994	50.51	0.514	rgb(223,119,120)	1.9918	2,2
Gzf1	BC026585	0.92994	50.51	0.512	rgb(223,119,120)	1.9918	2,2
Hic1	Gfi1	0.92994	50.51	0.512	rgb(223,119,120)	1.9918	2,2
Hlx	Olfm1	0.92994	50.51	0.512	rgb(223,119,120)	1.9918	2,2
Ikzf2	Gm4858	0.92994	50.51	0.513	rgb(223,119,120)	1.9918	2,2
Ikzf3	Nedd9	-0.92994	50.51	-5.1E-01	rgb(107,150,236)	1.9918	2,2
Irf1	Gbp2	0.92994	50.51	0.513	rgb(223,119,120)	1.9918	2,2
Irf1	Il15ra	0.92994	50.51	0.512	rgb(223,119,120)	1.9918	2,2
Irf7	Gm6548	0.92994	50.51	0.514	rgb(223,119,120)	1.9918	2,2
Irf7	Isg20	0.92994	50.51	0.506	rgb(223,120,121)	1.9918	2,2
Irf7	Trim12c	0.92994	50.51	0.511	rgb(223,119,120)	1.9918	2,2
Kdm2b	Gramd1b	0.92994	50.51	0.512	rgb(223,119,120)	1.9918	2,2
Kdm2b	Tapbpl	0.92994	50.51	0.51	rgb(223,120,121)	1.9918	2,2
Klf2	Sell	0.92994	50.51	0.509	rgb(223,120,121)	1.9918	2,2
Klf6	Ptger2	-0.92994	50.51	-5.1E-01	rgb(106,149,236)	1.9918	2,2
Mbnl2	Fzd7	0.92994	50.51	0.512	rgb(223,119,120)	1.9918	2,2
Mbnl2	St8sia6	0.92994	50.51	0.511	rgb(223,119,120)	1.9918	2,2
Mtf2	Txndc17	-0.92994	50.51	-5.1E-01	rgb(106,150,236)	1.9918	2,2
Mxd3	Smtn	0.92994	50.51	0.508	rgb(223,120,121)	1.9918	2,2
Mxi1	Urb1	-0.92994	50.51	-5.1E-01	rgb(107,150,236)	1.9918	2,2
Nfatc4	H2-Eb2	0.92994	50.51	0.51	rgb(223,120,121)	1.9918	2,2
Npas2	Abcb9	-0.92994	50.51	-5.1E-01	rgb(107,150,236)	1.9918	2,2
Nr1h2	Nucks1	-0.92994	50.51	-5.1E-01	rgb(105,149,237)	1.9918	2,2
Nr4a1	Exoc4	-0.92994	50.51	-5.1E-01	rgb(106,150,236)	1.9918	2,2
Nr4a3	B4galnt4	-0.92994	50.51	-5.1E-01	rgb(107,150,236)	1.9918	2,2
Phf1	Tnfrsf1a	0.92994	50.51	0.508	rgb(223,120,121)	1.9918	2,2
Plagl1	Slc7a1	0.92994	50.51	0.508	rgb(223,120,121)	1.9918	2,2
Pou2af1	Hs3st1	-0.92994	50.51	-5.1E-01	rgb(106,149,236)	1.9918	2,2
Prdm1	Ch25h	0.92994	50.51	0.51	rgb(223,120,121)	1.9918	2,2
Prrx1	Thbd	0.92994	50.51	0.508	rgb(223,120,121)	1.9918	2,2
Stat2	Igtp	0.92994	50.51	0.515	rgb(223,119,120)	1.9918	2,2
Tal2	Dsp	0.92994	50.51	0.514	rgb(223,119,120)	1.9918	2,2
Tead1	Sh3bp4	0.92994	50.51	0.513	rgb(223,119,120)	1.9918	2,2
Trerf1	Tmem176a	0.92994	50.51	0.515	rgb(223,119,120)	1.9918	2,2
Zbtb32	Atxn1	0.92994	50.51	0.508	rgb(223,120,121)	1.9918	2,2
Zeb2	Ptger2	0.92994	50.51	0.514	rgb(223,119,120)	1.9918	2,2
Zeb2	Sntb1	-0.92994	50.51	-5.1E-01	rgb(107,150,236)	1.9918	2,2
Zfp112	Piga	-0.92994	50.51	-5.1E-01	rgb(105,149,237)	1.9918	2,2
Zfp280b	Rxra	0.92994	50.51	0.507	rgb(223,120,121)	1.9918	2,2
Zfp341	Creb3l2	0.92994	50.51	0.51	rgb(223,120,121)	1.9918	2,2
Zfp365	Dcxr	0.92994	50.51	0.509	rgb(223,120,121)	1.9918	2,2
Zfp367	Helb	0.92994	50.51	0.506	rgb(223,120,121)	1.9918	2,2
Zfp385a	Slc19a2	0.92994	50.51	0.509	rgb(223,120,121)	1.9918	2,2
Zfp420	Scarf2	-0.92994	50.51	-5.1E-01	rgb(106,149,236)	1.9918	2,2
Zfp429	Ubiad1	-0.92994	50.51	-5.1E-01	rgb(106,150,236)	1.9918	2,2
Zfp467	Chst15	0.92994	50.51	0.507	rgb(223,120,121)	1.9918	2,2
Zfp467	Tnfrsf13c	0.92994	50.51	0.513	rgb(223,119,120)	1.9918	2,2
Zfp511	Mina	0.92994	50.51	0.507	rgb(223,120,121)	1.9918	2,2
Zfp629	Ormdl1	-0.92994	50.51	-5.1E-01	rgb(106,150,236)	1.9918	2,2
Zfp64	Ets2	0.92994	50.51	0.507	rgb(223,120,121)	1.9918	2,2
Zfp750	Exoc4	0.92994	50.51	0.51	rgb(223,120,121)	1.9918	2,2
Zfp787	Ocrl	-0.92994	50.51	-5.1E-01	rgb(105,149,237)	1.9918	2,2
Zfp808	Tyms	0.92994	50.51	0.51	rgb(223,120,121)	1.9918	2,2
Zfp827	Npc2	-0.92994	50.51	-5.1E-01	rgb(107,150,236)	1.9918	2,2
Zfp956	Bambi	0.92994	50.51	0.509	rgb(223,120,121)	1.9918	2,2
Zmat1	Lrrc59	-0.92994	50.51	-5.1E-01	rgb(106,150,236)	1.9918	2,2
Batf	Socs1	-0.92805	50.5	-5.0E-01	rgb(109,151,236)	1.9916	None
Batf	Zfhx3	0.92805	50.5	0.499	rgb(222,122,123)	1.9916	None
Etv6	Mir1894	0.92805	50.5	0.498	rgb(222,122,123)	1.9916	None
Etv6	Oas1c	0.92805	50.5	0.497	rgb(222,122,123)	1.9916	None
Etv6	Psmd8	0.92805	50.5	0.501	rgb(223,121,122)	1.9916	None
Etv6	Rap1gds1	-0.92805	50.5	-5.0E-01	rgb(108,151,236)	1.9916	None
Etv6	Snord89	0.92805	50.5	0.498	rgb(222,122,123)	1.9916	2,2
Hif1a	Nlgn2	0.92805	50.5	0.502	rgb(223,121,122)	1.9916	None
Irf4	Arsb	0.92805	50.5	0.495	rgb(222,122,123)	1.9916	None
Irf4	Hk2	-0.92805	50.5	-5.0E-01	rgb(109,151,236)	1.9916	None
Irf4	Slc26a10	0.92805	50.5	0.498	rgb(222,122,123)	1.9916	None
Irf4	Zfp36l1	0.92805	50.5	0.501	rgb(223,121,122)	1.9916	None
Maf	Ypel5	0.92805	50.5	0.499	rgb(222,122,123)	1.9916	None
Rorc	Tnfrsf25	0.92805	50.5	0.502	rgb(223,121,122)	1.9916	None
Stat3	Adam9	0.92805	50.5	0.499	rgb(222,122,123)	1.9916	None
Stat3	Bcl2l1	-0.92805	50.5	-5.0E-01	rgb(109,151,236)	1.9916	None
Stat3	Ptprj	0.92805	50.5	0.505	rgb(223,121,122)	1.9916	None
Bhlhe40	Anxa2	0.92805	50.5	0.502	rgb(223,121,122)	1.9916	2,2
Bhlhe40	Ctnna1	0.92805	50.5	0.496	rgb(222,122,123)	1.9916	2,2
Cenpb	Pfas	0.92805	50.5	0.497	rgb(222,122,123)	1.9916	2,2
Ddit3	Pdxp	-0.92805	50.5	-5.0E-01	rgb(109,151,236)	1.9916	2,2
Dzip1	Samd9l	0.92805	50.5	0.504	rgb(223,121,122)	1.9916	2,2
Epas1	Cnnm1	0.92805	50.5	0.503	rgb(223,121,122)	1.9916	2,2
Esrra	Ric8	0.92805	50.5	0.504	rgb(223,121,122)	1.9916	2,2
Ets2	Wdr1	-0.92805	50.5	-5.0E-01	rgb(109,151,236)	1.9916	2,2
Etv4	Aldh1l2	0.92805	50.5	0.501	rgb(223,121,122)	1.9916	2,2
Fos	Me2	-0.92805	50.5	-5.0E-01	rgb(109,151,236)	1.9916	2,2
Foxf2	Sdc1	0.92805	50.5	0.495	rgb(222,122,123)	1.9916	2,2
Gfi1	S1pr2	0.92805	50.5	0.502	rgb(223,121,122)	1.9916	2,2
Ikzf2	Ergic1	0.92805	50.5	0.501	rgb(223,121,122)	1.9916	2,2
Ikzf2	Phtf2	0.92805	50.5	0.498	rgb(222,122,123)	1.9916	2,2
Ikzf2	Ptger4	0.92805	50.5	0.502	rgb(223,121,122)	1.9916	2,2
Ikzf2	Tnfsf10	0.92805	50.5	0.501	rgb(223,121,122)	1.9916	2,2
Ikzf3	Csgalnact1	-0.92805	50.5	-5.0E-01	rgb(109,151,236)	1.9916	2,2
Ikzf4	Gpr146	0.92805	50.5	0.495	rgb(222,122,123)	1.9916	2,2
Jdp2	Slc6a9	0.92805	50.5	0.498	rgb(222,122,123)	1.9916	2,2
Kdm2b	Aim1	-0.92805	50.5	-5.0E-01	rgb(108,150,236)	1.9916	2,2
Klf2	Gpr146	0.92805	50.5	0.504	rgb(223,121,122)	1.9916	2,2
Lef1	Hvcn1	0.92805	50.5	0.502	rgb(223,121,122)	1.9916	2,2
Lhx6	Sh2b1	0.92805	50.5	0.499	rgb(222,122,123)	1.9916	2,2
Litaf	Slc16a6	-0.92805	50.5	-5.0E-01	rgb(109,152,236)	1.9916	2,2
Mxd1	Dst	0.92805	50.5	0.501	rgb(223,121,122)	1.9916	2,2
Mxd3	9530077C05Rik	0.92805	50.5	0.499	rgb(222,122,123)	1.9916	2,2
Mxi1	Clybl	0.92805	50.5	0.501	rgb(223,121,122)	1.9916	2,2
Myb	Jak2	-0.92805	50.5	-5.0E-01	rgb(109,151,236)	1.9916	2,2
Ncoa1	Tmem184b	0.92805	50.5	0.495	rgb(222,122,123)	1.9916	2,2
Npas2	Dsp	0.92805	50.5	0.503	rgb(223,121,122)	1.9916	2,2
Patz1	Ap4m1	0.92805	50.5	0.501	rgb(223,121,122)	1.9916	2,2
Plagl1	Cd84	-0.92805	50.5	-5.0E-01	rgb(108,151,236)	1.9916	2,2
Plagl1	S1pr2	-0.92805	50.5	-5.0E-01	rgb(109,151,236)	1.9916	2,2
Pou2af1	Adora2a	0.92805	50.5	0.496	rgb(222,122,123)	1.9916	2,2
Pou2af1	Bend3	0.92805	50.5	0.503	rgb(223,121,122)	1.9916	2,2
Pou2af1	Dock9	-0.92805	50.5	-5.0E-01	rgb(108,150,236)	1.9916	2,2
Rbpj	Tmem154	-0.92805	50.5	-5.0E-01	rgb(110,152,236)	1.9916	2,2
Satb1	Gnpda1	0.92805	50.5	0.502	rgb(223,121,122)	1.9916	2,2
Scrt1	Kctd21	0.92805	50.5	0.497	rgb(222,122,123)	1.9916	2,2
Sgsm2	Ccrn4l	-0.92805	50.5	-5.0E-01	rgb(109,151,236)	1.9916	2,2
Sgsm2	Pdpn	-0.92805	50.5	-5.0E-01	rgb(108,151,236)	1.9916	2,2
Sgsm2	Plxnc1	0.92805	50.5	0.504	rgb(223,121,122)	1.9916	2,2
Sgsm2	Tg	0.92805	50.5	0.502	rgb(223,121,122)	1.9916	2,2
Six5	Lbh	-0.92805	50.5	-5.0E-01	rgb(108,150,236)	1.9916	2,2
Six5	Tex15	0.92805	50.5	0.502	rgb(223,121,122)	1.9916	2,2
Skil	Tgfbr1	0.92805	50.5	0.499	rgb(222,122,123)	1.9916	2,2
Sox21	Hdac9	-0.92805	50.5	-5.0E-01	rgb(108,151,236)	1.9916	2,2
Srebf2	Kdm2b	0.92805	50.5	0.504	rgb(223,121,122)	1.9916	2,2
Tcf7l1	B430306N03Rik	0.92805	50.5	0.497	rgb(222,122,123)	1.9916	2,2
Tigd2	Utf1	-0.92805	50.5	-5.0E-01	rgb(107,150,236)	1.9916	2,2
Trps1	Ctnnd1	0.92805	50.5	0.499	rgb(222,122,123)	1.9916	2,2
Tulp3	Rhoq	0.92805	50.5	0.504	rgb(223,121,122)	1.9916	2,2
Vax2	Abhd15	0.92805	50.5	0.503	rgb(223,121,122)	1.9916	2,2
Vax2	Myo1f	0.92805	50.5	0.5	rgb(222,122,123)	1.9916	2,2
Vax2	Nebl	0.92805	50.5	0.497	rgb(222,122,123)	1.9916	2,2
Whsc1	C2cd3	0.92805	50.5	0.498	rgb(222,122,123)	1.9916	2,2
Zbtb1	Aff3	0.92805	50.5	0.495	rgb(222,122,123)	1.9916	2,2
Zbtb17	Gne	0.92805	50.5	0.497	rgb(222,122,123)	1.9916	2,2
Zbtb4	Dctpp1	-0.92805	50.5	-5.0E-01	rgb(109,151,236)	1.9916	2,2
Zbtb44	Trove2	0.92805	50.5	0.496	rgb(222,122,123)	1.9916	2,2
Zfp277	Fam120c	-0.92805	50.5	-5.0E-01	rgb(108,151,236)	1.9916	2,2
Zfp280b	Gnpda1	0.92805	50.5	0.495	rgb(222,122,123)	1.9916	2,2
Zfp280b	Npas2	0.92805	50.5	0.504	rgb(223,121,122)	1.9916	2,2
Zfp280c	Rfx7	0.92805	50.5	0.503	rgb(223,121,122)	1.9916	2,2
Zfp296	Ccng2	-0.92805	50.5	-5.0E-01	rgb(108,151,236)	1.9916	2,2
Zfp358	Sorcs2	-0.92805	50.5	-5.0E-01	rgb(108,151,236)	1.9916	2,2
Zfp385a	Psrc1	0.92805	50.5	0.501	rgb(223,121,122)	1.9916	2,2
Zfp385a	Tnfrsf10b	0.92805	50.5	0.496	rgb(222,122,123)	1.9916	2,2
Zfp444	Snapc1	-0.92805	50.5	-5.0E-01	rgb(108,151,236)	1.9916	2,2
Zfp467	Sgsm2	0.92805	50.5	0.504	rgb(223,121,122)	1.9916	2,2
Zfp52	B3gnt3	0.92805	50.5	0.499	rgb(222,122,123)	1.9916	2,2
Zfp536	Lpin3	0.92805	50.5	0.496	rgb(222,122,123)	1.9916	2,2
Zfp536	Tmem37	0.92805	50.5	0.495	rgb(222,122,123)	1.9916	2,2
Zfp580	Psmd8	0.92805	50.5	0.505	rgb(223,121,122)	1.9916	2,2
Zfp629	Fgfr1	0.92805	50.5	0.495	rgb(222,122,123)	1.9916	2,2
Zfp64	Cdkl3	-0.92805	50.5	-5.0E-01	rgb(108,150,236)	1.9916	2,2
Zfp667	Vps37d	0.92805	50.5	0.498	rgb(222,122,123)	1.9916	2,2
Zfp68	Naglu	-0.92805	50.5	-5.0E-01	rgb(109,151,236)	1.9916	2,2
Zfp960	Kifc3	0.92805	50.5	0.504	rgb(223,121,122)	1.9916	2,2
Etv6	Pvrl4	0.92616	50.49	0.491	rgb(222,123,124)	1.9914	None
Etv6	Rpl36al	0.92616	50.49	0.485	rgb(222,124,125)	1.9914	None
Hif1a	Apold1	0.92616	50.49	0.495	rgb(222,123,123)	1.9914	None
Hif1a	Cisd3	0.92616	50.49	0.488	rgb(222,124,125)	1.9914	None
Hif1a	Dctpp1	0.92616	50.49	0.494	rgb(222,123,124)	1.9914	None
Hif1a	Gimap7	0.92616	50.49	0.492	rgb(222,123,124)	1.9914	None
Hif1a	Hemk1	0.92616	50.49	0.488	rgb(222,124,125)	1.9914	None
Hif1a	Muc2	0.92616	50.49	0.487	rgb(222,124,125)	1.9914	None
Hif1a	Pltp	-0.92616	50.49	-4.9E-01	rgb(112,153,235)	1.9914	None
Hif1a	R3hdm1	0.92616	50.49	0.486	rgb(222,124,125)	1.9914	None
Hif1a	Rasa4	0.92616	50.49	0.491	rgb(222,123,124)	1.9914	None
Irf4	Gabrr2	0.92616	50.49	0.488	rgb(222,124,125)	1.9914	None
Maf	Npl	0.92616	50.49	0.489	rgb(222,124,125)	1.9914	None
Maf	Spink2	0.92616	50.49	0.486	rgb(222,124,125)	1.9914	None
Nfe2l2	Dgat1	-0.92616	50.49	-4.9E-01	rgb(111,153,236)	1.9914	None
Nfe2l2	Hk2	0.92616	50.49	0.49	rgb(222,123,124)	1.9914	None
Rorc	Osm	0.92616	50.49	0.493	rgb(222,123,124)	1.9914	None
Rorc	Scn1b	0.92616	50.49	0.494	rgb(222,123,124)	1.9914	None
Stat3	Bcor	-0.92616	50.49	-4.9E-01	rgb(111,152,236)	1.9914	None
Stat3	Fli1	0.92616	50.49	0.494	rgb(222,123,124)	1.9914	None
Stat3	Lrrc27	0.92616	50.49	0.486	rgb(222,124,125)	1.9914	None
Stat3	Sertad1	0.92616	50.49	0.486	rgb(222,124,125)	1.9914	None
Stat3	Tspan5	0.92616	50.49	0.491	rgb(222,123,124)	1.9914	None
Aebp2	Arhgef3	-0.92616	50.49	-4.9E-01	rgb(111,152,236)	1.9914	2,2
Aebp2	Nsg2	-0.92616	50.49	-4.9E-01	rgb(111,152,236)	1.9914	2,2
Ahdc1	Fam102a	0.92616	50.49	0.486	rgb(222,124,125)	1.9914	2,2
Ahr	Nipal1	0.92616	50.49	0.489	rgb(222,124,125)	1.9914	2,2
Arid3a	Ahnak	0.92616	50.49	0.485	rgb(222,124,125)	1.9914	2,2
Arid3b	Inpp5a	0.92616	50.49	0.492	rgb(222,123,124)	1.9914	2,2
Arntl2	Clec2g	0.92616	50.49	0.485	rgb(222,124,125)	1.9914	2,2
Atf3	Csrnp1	0.92616	50.49	0.492	rgb(222,123,124)	1.9914	2,2
Atmin	Gramd1b	0.92616	50.49	0.49	rgb(222,123,124)	1.9914	2,2
Atmin	Scyl2	0.92616	50.49	0.49	rgb(222,123,124)	1.9914	2,2
Atmin	Slc29a3	0.92616	50.49	0.494	rgb(222,123,124)	1.9914	2,2
Bach1	Epas1	0.92616	50.49	0.491	rgb(222,123,124)	1.9914	2,2
Bcl11b	Nfatc2	0.92616	50.49	0.488	rgb(222,124,125)	1.9914	2,2
Bcl6b	Atrnl1	-0.92616	50.49	-4.9E-01	rgb(110,152,236)	1.9914	2,2
C030039L03Rik	1700034I23Rik	0.92616	50.49	0.491	rgb(222,123,124)	1.9914	2,2
Cebpb	Pdxp	0.92616	50.49	0.487	rgb(222,124,125)	1.9914	2,2
Cebpb	Sema7a	0.92616	50.49	0.486	rgb(222,124,125)	1.9914	2,2
Cenpt	Lpin2	-0.92616	50.49	-4.9E-01	rgb(110,152,236)	1.9914	2,2
Creb3l2	Sdcbp2	0.92616	50.49	0.486	rgb(222,124,125)	1.9914	2,2
Dach2	Slc44a5	0.92616	50.49	0.49	rgb(222,123,124)	1.9914	2,2
Eomes	Abcb1a	0.92616	50.49	0.492	rgb(222,123,124)	1.9914	2,2
Erf	Bend3	0.92616	50.49	0.49	rgb(222,123,124)	1.9914	2,2
Erg	Smox	-0.92616	50.49	-4.9E-01	rgb(110,152,236)	1.9914	2,2
Ets1	Ppp1r10	-0.92616	50.49	-4.9E-01	rgb(111,152,236)	1.9914	2,2
Etv5	F2rl2	0.92616	50.49	0.486	rgb(222,124,125)	1.9914	2,2
Fbxl19	Fth1	-0.92616	50.49	-4.9E-01	rgb(112,153,235)	1.9914	2,2
Foxb1	Rai14	-0.92616	50.49	-4.9E-01	rgb(111,152,236)	1.9914	2,2
Foxn2	Rpusd2	0.92616	50.49	0.487	rgb(222,124,125)	1.9914	2,2
Foxo3	Ccng1	0.92616	50.49	0.495	rgb(222,123,124)	1.9914	2,2
Gata1	Tcea3	0.92616	50.49	0.489	rgb(222,124,125)	1.9914	2,2
Gata3	Stap1	0.92616	50.49	0.486	rgb(222,124,125)	1.9914	2,2
Gtf2ird1	Neurl1b	0.92616	50.49	0.485	rgb(222,124,125)	1.9914	2,2
Hmgb3	Ticam2	0.92616	50.49	0.487	rgb(222,124,125)	1.9914	2,2
Ikzf2	Mmd	0.92616	50.49	0.49	rgb(222,123,124)	1.9914	2,2
Irf1	Tmem35	0.92616	50.49	0.489	rgb(222,124,125)	1.9914	2,2
Irf7	Ccl5	0.92616	50.49	0.488	rgb(222,124,125)	1.9914	2,2
Jazf1	Pim1	-0.92616	50.49	-4.9E-01	rgb(112,153,235)	1.9914	2,2
Jun	Furin	0.92616	50.49	0.486	rgb(222,124,125)	1.9914	2,2
Kdm2b	Mxd1	-0.92616	50.49	-4.9E-01	rgb(111,153,236)	1.9914	2,2
Kdm5b	Ppap2c	0.92616	50.49	0.489	rgb(222,124,125)	1.9914	2,2
Litaf	Inpp1	0.92616	50.49	0.494	rgb(222,123,124)	1.9914	2,2
Lyl1	Gprasp2	0.92616	50.49	0.493	rgb(222,123,124)	1.9914	2,2
Maff	Casz1	0.92616	50.49	0.49	rgb(222,124,124)	1.9914	2,2
Maff	Csrnp1	0.92616	50.49	0.493	rgb(222,123,124)	1.9914	2,2
Mef2b	Mapk13	0.92616	50.49	0.489	rgb(222,124,125)	1.9914	2,2
Mxd1	Gart	-0.92616	50.49	-4.9E-01	rgb(111,152,236)	1.9914	2,2
Mxd3	Coro7	0.92616	50.49	0.494	rgb(222,123,124)	1.9914	2,2
Myb	Cd86	0.92616	50.49	0.491	rgb(222,123,124)	1.9914	2,2
Myb	Trpm1	0.92616	50.49	0.492	rgb(222,123,124)	1.9914	2,2
Nfatc1	Ermn	-0.92616	50.49	-4.9E-01	rgb(110,152,236)	1.9914	2,2
Nfkb2	Dusp14	0.92616	50.49	0.486	rgb(222,124,125)	1.9914	2,2
Nr1d1	Aqp3	0.92616	50.49	0.488	rgb(222,124,125)	1.9914	2,2
Nr4a2	Bcl2a1d	0.92616	50.49	0.486	rgb(222,124,125)	1.9914	2,2
Nr4a2	Plk2	0.92616	50.49	0.49	rgb(222,123,124)	1.9914	2,2
Phf20	Zdhhc18	0.92616	50.49	0.494	rgb(222,123,124)	1.9914	2,2
Plagl1	Eml1	0.92616	50.49	0.485	rgb(222,124,125)	1.9914	2,2
Pou2f2	Tgfbr3	-0.92616	50.49	-4.9E-01	rgb(112,153,235)	1.9914	2,2
Rxra	P2ry1	0.92616	50.49	0.491	rgb(222,123,124)	1.9914	2,2
Scrt1	Dgat1	0.92616	50.49	0.492	rgb(222,123,124)	1.9914	2,2
Setdb2	Kcnj8	-0.92616	50.49	-4.9E-01	rgb(110,152,236)	1.9914	2,2
Sox5	Akr1b8	0.92616	50.49	0.488	rgb(222,124,125)	1.9914	2,2
Tead1	Kcnj8	0.92616	50.49	0.485	rgb(222,124,125)	1.9914	2,2
Tead1	Pigr	0.92616	50.49	0.494	rgb(222,123,124)	1.9914	2,2
Tef	Tnfsf8	0.92616	50.49	0.492	rgb(222,123,124)	1.9914	2,2
Tigd2	Gprin3	0.92616	50.49	0.485	rgb(222,124,125)	1.9914	2,2
Trerf1	Cnnm4	0.92616	50.49	0.492	rgb(222,123,124)	1.9914	2,2
Trps1	Slc14a1	-0.92616	50.49	-4.9E-01	rgb(111,152,236)	1.9914	2,2
Twist1	Glt28d2	0.92616	50.49	0.49	rgb(222,123,124)	1.9914	2,2
Vax2	Lzts1	0.92616	50.49	0.486	rgb(222,124,125)	1.9914	2,2
Vax2	Ppp1r14c	0.92616	50.49	0.488	rgb(222,124,125)	1.9914	2,2
Vdr	Fbln1	0.92616	50.49	0.49	rgb(222,123,124)	1.9914	2,2
Zbed4	F2rl1	-0.92616	50.49	-4.9E-01	rgb(110,152,236)	1.9914	2,2
Zbtb17	Il10rb	-0.92616	50.49	-4.9E-01	rgb(112,153,235)	1.9914	2,2
Zbtb5	Adamtsl5	-0.92616	50.49	-4.9E-01	rgb(111,152,236)	1.9914	2,2
Zfp184	Maoa	0.92616	50.49	0.494	rgb(222,123,124)	1.9914	2,2
Zfp277	Fgd6	-0.92616	50.49	-4.9E-01	rgb(110,152,236)	1.9914	2,2
Zfp365	Eda2r	0.92616	50.49	0.495	rgb(222,123,124)	1.9914	2,2
Zfp385a	1700007K13Rik	0.92616	50.49	0.489	rgb(222,124,125)	1.9914	2,2
Zfp385a	Cd80	0.92616	50.49	0.49	rgb(222,123,124)	1.9914	2,2
Zfp429	Kcnf1	-0.92616	50.49	-4.9E-01	rgb(111,153,235)	1.9914	2,2
Zfp429	Klrd1	0.92616	50.49	0.487	rgb(222,124,125)	1.9914	2,2
Zfp429	Slc43a2	-0.92616	50.49	-4.9E-01	rgb(111,153,235)	1.9914	2,2
Zfp467	C630043F03Rik	-0.92616	50.49	-4.9E-01	rgb(110,152,236)	1.9914	2,2
Zfp558	H1foo	-0.92616	50.49	-4.9E-01	rgb(110,152,236)	1.9914	2,2
Zfp750	Dnm3os	0.92616	50.49	0.494	rgb(222,123,124)	1.9914	2,2
Zfp750	Pik3r3	0.92616	50.49	0.495	rgb(222,123,124)	1.9914	2,2
Zfp787	Zfp668	0.92616	50.49	0.491	rgb(222,123,124)	1.9914	2,2
Zfp831	Ch25h	-0.92616	50.49	-4.9E-01	rgb(111,153,235)	1.9914	2,2
Zfp870	1700030K09Rik	0.92616	50.49	0.493	rgb(222,123,124)	1.9914	2,2
Zfp956	Ikbke	0.92616	50.49	0.488	rgb(222,124,125)	1.9914	2,2
Zfp960	Ifi204	0.92616	50.49	0.487	rgb(222,124,125)	1.9914	2,2
Zhx3	Akap12	0.92616	50.49	0.491	rgb(222,123,124)	1.9914	2,2
Batf	Gatsl2	0.92426	50.48	0.476	rgb(222,126,127)	1.9912	None
Batf	Nsmaf	0.92426	50.48	0.481	rgb(222,125,126)	1.9912	None
Etv6	Syf2	0.92426	50.48	0.484	rgb(222,125,126)	1.9912	None
Etv6	Ucp2	-0.92426	50.48	-4.8E-01	rgb(114,154,235)	1.9912	None
Fosl2	Coro7	0.92426	50.48	0.483	rgb(222,125,126)	1.9912	None
Fosl2	Parp16	0.92426	50.48	0.485	rgb(222,124,125)	1.9912	None
Fosl2	Zdhhc2	0.92426	50.48	0.478	rgb(222,126,127)	1.9912	None
Hif1a	Cdkn1b	0.92426	50.48	0.485	rgb(222,124,125)	1.9912	None
Hif1a	Parp16	0.92426	50.48	0.478	rgb(222,126,127)	1.9912	None
Hif1a	Pgm2	0.92426	50.48	0.484	rgb(222,125,126)	1.9912	2,2
Hif1a	Tnnc1	0.92426	50.48	0.477	rgb(222,126,127)	1.9912	None
Irf4	Trip10	-0.92426	50.48	-4.8E-01	rgb(112,153,235)	1.9912	None
Irf4	Wwp1	-0.92426	50.48	-4.8E-01	rgb(112,153,235)	1.9912	None
Maf	Gngt2	0.92426	50.48	0.478	rgb(222,126,127)	1.9912	None
Maf	Hist1h1b	0.92426	50.48	0.48	rgb(222,125,126)	1.9912	None
Maf	Npc2	0.92426	50.48	0.483	rgb(222,125,126)	1.9912	None
Maf	Znhit6	-0.92426	50.48	-4.8E-01	rgb(113,154,235)	1.9912	None
Nfe2l2	Il2rb	0.92426	50.48	0.483	rgb(222,125,126)	1.9912	None
Stat3	Cmtm7	-0.92426	50.48	-4.8E-01	rgb(112,153,235)	1.9912	None
Stat3	Il12rb2	0.92426	50.48	0.479	rgb(222,125,126)	1.9912	None
Stat3	Kiss1r	0.92426	50.48	0.476	rgb(222,126,127)	1.9912	None
Akna	Proz	0.92426	50.48	0.479	rgb(222,126,126)	1.9912	2,2
Atmin	Il15ra	0.92426	50.48	0.479	rgb(222,126,127)	1.9912	2,2
Bcl6	D430041D05Rik	-0.92426	50.48	-4.8E-01	rgb(113,154,235)	1.9912	2,2
Creb3l2	Numbl	0.92426	50.48	0.476	rgb(222,126,127)	1.9912	2,2
Cux1	Unc93b1	-0.92426	50.48	-4.8E-01	rgb(112,153,235)	1.9912	2,2
Egr2	Runx1	0.92426	50.48	0.484	rgb(222,124,125)	1.9912	2,2
Elf1	Itga4	0.92426	50.48	0.484	rgb(222,125,126)	1.9912	2,2
Erg	Mllt3	0.92426	50.48	0.479	rgb(222,126,127)	1.9912	2,2
Esr1	Dirc2	0.92426	50.48	0.476	rgb(222,126,127)	1.9912	2,2
Etv5	Trib2	-0.92426	50.48	-4.8E-01	rgb(112,153,235)	1.9912	2,2
Fli1	Aacs	-0.92426	50.48	-4.8E-01	rgb(113,154,235)	1.9912	2,2
Foxo1	Rilpl2	-0.92426	50.48	-4.8E-01	rgb(112,153,235)	1.9912	2,2
Foxp1	Gap43	-0.92426	50.48	-4.8E-01	rgb(112,153,235)	1.9912	2,2
Foxp2	Nebl	0.92426	50.48	0.477	rgb(222,126,127)	1.9912	2,2
Foxp3	Nt5e	0.92426	50.48	0.483	rgb(222,125,126)	1.9912	2,2
Gfi1	Filip1l	0.92426	50.48	0.479	rgb(222,125,126)	1.9912	2,2
Gli1	Rufy4	0.92426	50.48	0.476	rgb(222,126,127)	1.9912	2,2
Glis2	Cercam	0.92426	50.48	0.482	rgb(222,125,126)	1.9912	2,2
Ikzf2	Car2	0.92426	50.48	0.481	rgb(222,125,126)	1.9912	2,2
Ikzf2	Irf4	-0.92426	50.48	-4.8E-01	rgb(112,153,235)	1.9912	2,2
Ikzf2	Myo1e	0.92426	50.48	0.483	rgb(222,125,126)	1.9912	2,2
Irf5	Trim14	0.92426	50.48	0.483	rgb(222,125,126)	1.9912	2,2
Irf7	Pyhin1	0.92426	50.48	0.478	rgb(222,126,127)	1.9912	2,2
Jdp2	Slamf9	0.92426	50.48	0.484	rgb(222,125,126)	1.9912	2,2
Jund	Rgs19	-0.92426	50.48	-4.8E-01	rgb(113,154,235)	1.9912	2,2
Kdm2b	Spin4	0.92426	50.48	0.478	rgb(222,126,127)	1.9912	2,2
Kdm5b	Ccng2	0.92426	50.48	0.483	rgb(222,125,126)	1.9912	2,2
Kdm5b	Ero1l	0.92426	50.48	0.481	rgb(222,125,126)	1.9912	2,2
Klf2	Kcnip2	0.92426	50.48	0.477	rgb(222,126,127)	1.9912	2,2
Klf6	Neu3	0.92426	50.48	0.482	rgb(222,125,126)	1.9912	2,2
Klf6	Trp53i13	0.92426	50.48	0.475	rgb(222,126,127)	1.9912	2,2
L3mbtl3	Adamts6	0.92426	50.48	0.475	rgb(222,126,127)	1.9912	2,2
Lin54	Pgs1	0.92426	50.48	0.479	rgb(222,125,126)	1.9912	2,2
Mbnl2	Hvcn1	0.92426	50.48	0.484	rgb(222,125,126)	1.9912	2,2
Mxd1	Rragd	0.92426	50.48	0.479	rgb(222,126,127)	1.9912	2,2
Mxd3	Acot11	0.92426	50.48	0.476	rgb(222,126,127)	1.9912	2,2
Mxd4	2210013O21Rik	0.92426	50.48	0.478	rgb(222,126,127)	1.9912	2,2
Ncoa1	Lrba	0.92426	50.48	0.477	rgb(222,126,127)	1.9912	2,2
Ncoa1	Psme1	-0.92426	50.48	-4.8E-01	rgb(114,154,235)	1.9912	2,2
Nfatc1	Foxp4	0.92426	50.48	0.478	rgb(222,126,127)	1.9912	2,2
Nfatc4	Pde4a	0.92426	50.48	0.479	rgb(222,126,127)	1.9912	2,2
Otx1	Rimklb	0.92426	50.48	0.48	rgb(222,125,126)	1.9912	2,2
Otx1	Zdbf2	0.92426	50.48	0.479	rgb(222,126,127)	1.9912	2,2
Phf20	Arntl2	0.92426	50.48	0.485	rgb(222,124,125)	1.9912	2,2
Plagl1	Slc38a1	0.92426	50.48	0.483	rgb(222,125,126)	1.9912	2,2
Pparg	Cacna1c	0.92426	50.48	0.477	rgb(222,126,127)	1.9912	2,2
Rbck1	Ankrd39	0.92426	50.48	0.48	rgb(222,125,126)	1.9912	2,2
Rbck1	Txndc17	-0.92426	50.48	-4.8E-01	rgb(113,154,235)	1.9912	2,2
Rfx2	Hopx	-0.92426	50.48	-4.8E-01	rgb(113,154,235)	1.9912	2,2
Rfx2	Lrmp	-0.92426	50.48	-4.8E-01	rgb(113,154,235)	1.9912	2,2
Scrt1	Ppap2c	0.92426	50.48	0.48	rgb(222,125,126)	1.9912	2,2
Scrt1	Zfp12	0.92426	50.48	0.479	rgb(222,125,126)	1.9912	2,2
Sgsm2	Unc93b1	0.92426	50.48	0.479	rgb(222,125,126)	1.9912	2,2
Sgsm2	Zfp467	0.92426	50.48	0.482	rgb(222,125,126)	1.9912	2,2
Sox5	Zfp280b	-0.92426	50.48	-4.8E-01	rgb(113,154,235)	1.9912	2,2
Stat5b	Usp22	0.92426	50.48	0.48	rgb(222,125,126)	1.9912	2,2
Tcf4	1500009L16Rik	0.92426	50.48	0.476	rgb(222,126,127)	1.9912	2,2
Tead1	Sema6d	0.92426	50.48	0.478	rgb(222,126,127)	1.9912	2,2
Thap1	Slc12a8	0.92426	50.48	0.48	rgb(222,125,126)	1.9912	2,2
Twist1	Ces2c	0.92426	50.48	0.482	rgb(222,125,126)	1.9912	2,2
Twist1	Idi2	0.92426	50.48	0.481	rgb(222,125,126)	1.9912	2,2
Vax2	Atp6v1b1	0.92426	50.48	0.481	rgb(222,125,126)	1.9912	2,2
Vax2	Stk4	-0.92426	50.48	-4.8E-01	rgb(112,153,235)	1.9912	2,2
Vdr	Ell2	0.92426	50.48	0.484	rgb(222,125,126)	1.9912	2,2
Vdr	Slc43a2	0.92426	50.48	0.477	rgb(222,126,127)	1.9912	2,2
Whsc1	D830031N03Rik	0.92426	50.48	0.478	rgb(222,126,127)	1.9912	2,2
Zbtb17	Cln5	-0.92426	50.48	-4.8E-01	rgb(114,154,235)	1.9912	2,2
Zbtb17	Pde6d	-0.92426	50.48	-4.8E-01	rgb(113,154,235)	1.9912	2,2
Zfhx3	Itsn1	0.92426	50.48	0.483	rgb(222,125,126)	1.9912	2,2
Zfp101	Anln	0.92426	50.48	0.478	rgb(222,126,127)	1.9912	2,2
Zfp109	Clk3	-0.92426	50.48	-4.8E-01	rgb(113,153,235)	1.9912	2,2
Zfp26	Ept1	0.92426	50.48	0.478	rgb(222,126,127)	1.9912	2,2
Zfp26	Mgat5	0.92426	50.48	0.481	rgb(222,125,126)	1.9912	2,2
Zfp354c	Acpp	0.92426	50.48	0.479	rgb(222,126,127)	1.9912	2,2
Zfp362	Tmprss3	0.92426	50.48	0.478	rgb(222,126,127)	1.9912	2,2
Zfp385a	Pmm1	0.92426	50.48	0.479	rgb(222,125,126)	1.9912	2,2
Zfp39	Gigyf2	0.92426	50.48	0.476	rgb(222,126,127)	1.9912	2,2
Zfp414	Rab4b	0.92426	50.48	0.481	rgb(222,125,126)	1.9912	2,2
Zfp414	Ucp2	0.92426	50.48	0.485	rgb(222,124,125)	1.9912	2,2
Zfp429	Slc27a4	-0.92426	50.48	-4.8E-01	rgb(113,154,235)	1.9912	2,2
Zfp429	Zfp874a	0.92426	50.48	0.479	rgb(222,125,126)	1.9912	2,2
Zfp467	B3galt2	-0.92426	50.48	-4.8E-01	rgb(113,154,235)	1.9912	2,2
Zfp467	Cxcl3	-0.92426	50.48	-4.8E-01	rgb(114,154,235)	1.9912	2,2
Zfp516	B4galnt4	0.92426	50.48	0.477	rgb(222,126,127)	1.9912	2,2
Zfp536	Gykl1	0.92426	50.48	0.484	rgb(222,125,125)	1.9912	2,2
Zfp568	Prodh	0.92426	50.48	0.476	rgb(222,126,127)	1.9912	2,2
Zfp64	Fbxw2	-0.92426	50.48	-4.8E-01	rgb(114,154,235)	1.9912	2,2
Zfp750	Lrrc28	0.92426	50.48	0.479	rgb(222,126,127)	1.9912	2,2
Zfp777	Litaf	-0.92426	50.48	-4.8E-01	rgb(113,154,235)	1.9912	2,2
Zfp933	Reep3	0.92426	50.48	0.483	rgb(222,125,126)	1.9912	2,2
Zfp956	Ppcdc	0.92426	50.48	0.484	rgb(222,125,126)	1.9912	2,2
Batf	Id1	-0.92237	50.47	-4.7E-01	rgb(116,155,235)	1.991	None
Etv6	Ccdc107	0.92237	50.47	0.471	rgb(222,127,128)	1.991	None
Etv6	Cstf2t	0.92237	50.47	0.466	rgb(222,128,129)	1.991	None
Etv6	Pacs1	-0.92237	50.47	-4.7E-01	rgb(114,154,235)	1.991	2,2
Etv6	Zkscan17	-0.92237	50.47	-4.7E-01	rgb(114,154,235)	1.991	None
Fosl2	Chst12	0.92237	50.47	0.467	rgb(222,128,129)	1.991	None
Fosl2	Ppfia3	0.92237	50.47	0.465	rgb(222,128,129)	1.991	None
Fosl2	Slc12a8	0.92237	50.47	0.472	rgb(222,127,128)	1.991	None
Hif1a	Ncoa2	-0.92237	50.47	-4.7E-01	rgb(115,155,235)	1.991	2,2
Hif1a	Serpinf1	0.92237	50.47	0.473	rgb(222,127,128)	1.991	None
Hif1a	Tpd52	0.92237	50.47	0.475	rgb(222,126,127)	1.991	None
Irf4	Sco1	-0.92237	50.47	-4.7E-01	rgb(115,155,235)	1.991	None
Rorc	Dgkg	0.92237	50.47	0.469	rgb(222,127,128)	1.991	None
Stat3	Arhgef3	-0.92237	50.47	-4.7E-01	rgb(116,155,235)	1.991	None
Stat3	Bend4	0.92237	50.47	0.471	rgb(222,127,128)	1.991	None
Stat3	Gbp2	0.92237	50.47	0.474	rgb(222,126,127)	1.991	None
Stat3	Rap1gds1	0.92237	50.47	0.473	rgb(222,127,128)	1.991	None
Stat3	Tbkbp1	0.92237	50.47	0.473	rgb(222,127,128)	1.991	None
Stat3	Unc119b	0.92237	50.47	0.475	rgb(222,126,127)	1.991	None
Stat3	Zfp473	0.92237	50.47	0.465	rgb(222,128,129)	1.991	None
Aebp2	Abcd3	-0.92237	50.47	-4.7E-01	rgb(116,156,235)	1.991	2,2
Ahctf1	Atad2b	0.92237	50.47	0.468	rgb(222,128,129)	1.991	2,2
Ahctf1	Utp20	0.92237	50.47	0.474	rgb(222,126,127)	1.991	2,2
Ahr	Ephx1	-0.92237	50.47	-4.7E-01	rgb(115,155,235)	1.991	2,2
Ahrr	Ddx11	0.92237	50.47	0.465	rgb(222,128,129)	1.991	2,2
Ahrr	Dgkg	-0.92237	50.47	-4.7E-01	rgb(114,154,235)	1.991	2,2
Atf6	Ston2	0.92237	50.47	0.475	rgb(222,126,127)	1.991	2,2
Atmin	5830416P10Rik	0.92237	50.47	0.47	rgb(222,127,128)	1.991	2,2
Cbx2	Ctnnal1	0.92237	50.47	0.473	rgb(222,127,128)	1.991	2,2
Cebpb	Calcrl	0.92237	50.47	0.473	rgb(222,127,128)	1.991	2,2
Cebpg	Hspa4l	0.92237	50.47	0.472	rgb(222,127,128)	1.991	2,2
Creb3l1	Mdn1	-0.92237	50.47	-4.7E-01	rgb(114,154,235)	1.991	2,2
Csrnp1	Arhgef10	0.92237	50.47	0.467	rgb(222,128,129)	1.991	2,2
Csrnp1	Mxd1	0.92237	50.47	0.473	rgb(222,127,128)	1.991	2,2
Cxxc5	Fam174b	0.92237	50.47	0.473	rgb(222,127,128)	1.991	2,2
Ddit3	Slc3a2	0.92237	50.47	0.469	rgb(222,127,128)	1.991	2,2
Dzip1	Ptk2	0.92237	50.47	0.474	rgb(222,127,127)	1.991	2,2
Egr1	Dusp2	0.92237	50.47	0.469	rgb(222,127,128)	1.991	2,2
Egr1	Fam102a	0.92237	50.47	0.468	rgb(222,128,129)	1.991	2,2
Egr2	Pten	-0.92237	50.47	-4.7E-01	rgb(115,155,235)	1.991	2,2
Elf1	Ppm1k	0.92237	50.47	0.468	rgb(222,128,129)	1.991	2,2
Elk3	Lamc2	0.92237	50.47	0.471	rgb(222,127,128)	1.991	2,2
Elk3	Stab1	0.92237	50.47	0.474	rgb(222,126,127)	1.991	2,2
Epas1	Usp44	0.92237	50.47	0.472	rgb(222,127,128)	1.991	2,2
Ets1	Aste1	-0.92237	50.47	-4.7E-01	rgb(115,155,235)	1.991	2,2
Etv5	Tnip3	-0.92237	50.47	-4.7E-01	rgb(114,154,235)	1.991	2,2
Foxb1	Aff3	0.92237	50.47	0.473	rgb(222,127,128)	1.991	2,2
Foxo3	Igf2r	0.92237	50.47	0.467	rgb(222,128,129)	1.991	2,2
Gata3	Nrgn	0.92237	50.47	0.473	rgb(222,127,128)	1.991	2,2
Gfi1	Bpnt1	-0.92237	50.47	-4.7E-01	rgb(115,155,235)	1.991	2,2
Gfi1	Endod1	-0.92237	50.47	-4.7E-01	rgb(116,155,235)	1.991	2,2
Hsf1	S100a1	-0.92237	50.47	-4.7E-01	rgb(115,155,235)	1.991	2,2
Ikzf2	Cldnd2	0.92237	50.47	0.468	rgb(222,128,129)	1.991	2,2
Ikzf2	Hvcn1	0.92237	50.47	0.468	rgb(222,128,129)	1.991	2,2
Ikzf2	Nrgn	0.92237	50.47	0.472	rgb(222,127,128)	1.991	2,2
Ikzf2	Tmod1	0.92237	50.47	0.467	rgb(222,128,129)	1.991	2,2
Ikzf4	Bmp2k	0.92237	50.47	0.47	rgb(222,127,128)	1.991	2,2
Irf1	Unc93b1	0.92237	50.47	0.469	rgb(222,127,128)	1.991	2,2
Irf5	Ccng2	0.92237	50.47	0.467	rgb(222,128,129)	1.991	2,2
Irf5	Prkcd	0.92237	50.47	0.475	rgb(222,126,127)	1.991	2,2
Irf8	Il2rb	0.92237	50.47	0.471	rgb(222,127,128)	1.991	2,2
Jun	Apol9b	0.92237	50.47	0.474	rgb(222,126,127)	1.991	2,2
Kdm2b	Mycbp2	0.92237	50.47	0.469	rgb(222,127,128)	1.991	2,2
Kdm2b	Pydc4	0.92237	50.47	0.468	rgb(222,128,129)	1.991	2,2
Klf6	Vim	0.92237	50.47	0.471	rgb(222,127,128)	1.991	2,2
Klf7	Insm1	-0.92237	50.47	-4.7E-01	rgb(114,154,235)	1.991	2,2
Lef1	Tgfbr3	0.92237	50.47	0.473	rgb(222,127,128)	1.991	2,2
Msc	Prss30	0.92237	50.47	0.469	rgb(222,127,128)	1.991	2,2
Mxi1	H2-Ab1	0.92237	50.47	0.469	rgb(222,127,128)	1.991	2,2
Myb	Nqo2	0.92237	50.47	0.472	rgb(222,127,128)	1.991	2,2
Nfatc4	Zscan29	0.92237	50.47	0.467	rgb(222,128,129)	1.991	2,2
Nkx1-2	Lhpp	0.92237	50.47	0.472	rgb(222,127,128)	1.991	2,2
Osr2	H2-Eb1	0.92237	50.47	0.472	rgb(222,127,128)	1.991	2,2
Plagl1	Mex3a	0.92237	50.47	0.468	rgb(222,128,129)	1.991	2,2
Pou2af1	Crtam	0.92237	50.47	0.465	rgb(222,128,129)	1.991	2,2
Pou2af1	Dsp	0.92237	50.47	0.472	rgb(222,127,128)	1.991	2,2
Pou2af1	Vav2	-0.92237	50.47	-4.7E-01	rgb(115,155,235)	1.991	2,2
Rbck1	Slc9a8	0.92237	50.47	0.472	rgb(222,127,128)	1.991	2,2
Rest	Bcl11b	0.92237	50.47	0.465	rgb(222,128,129)	1.991	2,2
Rlf	Narf	0.92237	50.47	0.475	rgb(222,126,127)	1.991	2,2
Runx1	Nedd4	-0.92237	50.47	-4.7E-01	rgb(115,155,235)	1.991	2,2
Runx3	Ephx1	-0.92237	50.47	-4.7E-01	rgb(115,155,235)	1.991	2,2
Rxra	Fgf2	0.92237	50.47	0.469	rgb(222,127,128)	1.991	2,2
Scrt1	Rras	0.92237	50.47	0.472	rgb(222,127,128)	1.991	2,2
Sgsm2	Per3	0.92237	50.47	0.471	rgb(222,127,128)	1.991	2,2
Six5	Skil	-0.92237	50.47	-4.7E-01	rgb(115,155,235)	1.991	2,2
Ski	Stab1	0.92237	50.47	0.475	rgb(222,126,127)	1.991	2,2
Sox13	Alpl	0.92237	50.47	0.473	rgb(222,127,128)	1.991	2,2
Sox13	Anxa3	-0.92237	50.47	-4.7E-01	rgb(116,155,235)	1.991	2,2
Sox5	Cdc42ep3	0.92237	50.47	0.471	rgb(222,127,128)	1.991	2,2
Tcf4	Enah	0.92237	50.47	0.468	rgb(222,128,129)	1.991	2,2
Tead1	Stxbp6	0.92237	50.47	0.467	rgb(222,128,129)	1.991	2,2
Tead1	Tln2	0.92237	50.47	0.469	rgb(222,127,128)	1.991	2,2
Terf1	2310033P09Rik	0.92237	50.47	0.47	rgb(222,127,128)	1.991	2,2
Terf1	Dhx33	-0.92237	50.47	-4.7E-01	rgb(115,155,235)	1.991	2,2
Terf1	Pqlc1	-0.92237	50.47	-4.7E-01	rgb(115,155,235)	1.991	2,2
Tigd2	Marcks	0.92237	50.47	0.467	rgb(222,128,129)	1.991	2,2
Tmf1	Pik3ca	0.92237	50.47	0.471	rgb(222,127,128)	1.991	2,2
Xbp1	Gemin6	-0.92237	50.47	-4.7E-01	rgb(116,155,235)	1.991	2,2
Zbtb4	Ncoa1	0.92237	50.47	0.467	rgb(222,128,129)	1.991	2,2
Zbtb4	Tle2	0.92237	50.47	0.469	rgb(222,127,128)	1.991	2,2
Zbtb46	Phlda3	0.92237	50.47	0.469	rgb(222,127,128)	1.991	2,2
Zbtb46	Stap2	0.92237	50.47	0.471	rgb(222,127,128)	1.991	2,2
Zbtb5	Cd24a	-0.92237	50.47	-4.7E-01	rgb(116,155,235)	1.991	2,2
Zeb1	Bmp2k	0.92237	50.47	0.467	rgb(222,128,129)	1.991	2,2
Zfp101	Mei4	0.92237	50.47	0.47	rgb(222,127,128)	1.991	2,2
Zfp148	Adam10	0.92237	50.47	0.471	rgb(222,127,128)	1.991	2,2
Zfp26	Rbm15	0.92237	50.47	0.466	rgb(222,128,129)	1.991	2,2
Zfp280b	Itpr1	0.92237	50.47	0.474	rgb(222,126,127)	1.991	2,2
Zfp280b	Slfn2	0.92237	50.47	0.474	rgb(222,126,127)	1.991	2,2
Zfp335	Zfp592	0.92237	50.47	0.472	rgb(222,127,128)	1.991	2,2
Zfp35	Zscan21	0.92237	50.47	0.471	rgb(222,127,128)	1.991	2,2
Zfp367	Pmm1	0.92237	50.47	0.47	rgb(222,127,128)	1.991	2,2
Zfp385a	Cd109	0.92237	50.47	0.47	rgb(222,127,128)	1.991	2,2
Zfp429	Dixdc1	-0.92237	50.47	-4.7E-01	rgb(114,155,235)	1.991	2,2
Zfp429	Wls	-0.92237	50.47	-4.7E-01	rgb(114,155,235)	1.991	2,2
Zfp467	Igfbp7	0.92237	50.47	0.472	rgb(222,127,128)	1.991	2,2
Zfp473	Sec24d	0.92237	50.47	0.474	rgb(222,126,127)	1.991	2,2
Zfp516	Ica1l	0.92237	50.47	0.466	rgb(222,128,129)	1.991	2,2
Zfp608	Stra6	-0.92237	50.47	-4.7E-01	rgb(115,155,235)	1.991	2,2
Zfp629	Atf6	0.92237	50.47	0.472	rgb(222,127,128)	1.991	2,2
Zfp629	Ccdc126	0.92237	50.47	0.472	rgb(222,127,128)	1.991	2,2
Zfp629	Mpp3	0.92237	50.47	0.467	rgb(222,128,129)	1.991	2,2
Zfp68	Ptprs	-0.92237	50.47	-4.7E-01	rgb(114,154,235)	1.991	2,2
Zfp870	Map3k14	-0.92237	50.47	-4.7E-01	rgb(114,154,235)	1.991	2,2
Zfp960	Lhx2	0.92237	50.47	0.465	rgb(222,128,129)	1.991	2,2
Zhx1	Qrich1	0.92237	50.47	0.467	rgb(222,128,129)	1.991	2,2
Batf	Map3k5	0.92048	50.46	0.461	rgb(222,129,130)	1.9908	None
Batf	Rasgef1b	0.92048	50.46	0.458	rgb(222,130,130)	1.9908	None
Batf	Tnf	-0.92048	50.46	-4.6E-01	rgb(118,157,234)	1.9908	None
Batf	Vcan	0.92048	50.46	0.462	rgb(222,129,130)	1.9908	None
Etv6	Nfatc2	-0.92048	50.46	-4.6E-01	rgb(117,156,235)	1.9908	None
Fosl2	Evi5l	0.92048	50.46	0.462	rgb(222,129,130)	1.9908	None
Hif1a	Ccng2	0.92048	50.46	0.463	rgb(222,129,129)	1.9908	None
Irf4	Hook2	-0.92048	50.46	-4.6E-01	rgb(118,157,234)	1.9908	None
Irf4	Wdr54	-0.92048	50.46	-4.6E-01	rgb(116,156,235)	1.9908	None
Maf	Capsl	0.92048	50.46	0.462	rgb(222,129,130)	1.9908	None
Maf	Glipr2	0.92048	50.46	0.458	rgb(222,130,130)	1.9908	None
Rorc	Paqr8	0.92048	50.46	0.457	rgb(222,130,131)	1.9908	2,2
Rorc	Slc38a1	-0.92048	50.46	-4.6E-01	rgb(116,156,235)	1.9908	None
Rorc	Upp1	0.92048	50.46	0.456	rgb(222,130,131)	1.9908	None
Stat3	Atp6v0d2	0.92048	50.46	0.465	rgb(222,128,129)	1.9908	None
Stat3	Capg	0.92048	50.46	0.458	rgb(222,130,130)	1.9908	None
Stat3	Crispld2	0.92048	50.46	0.456	rgb(222,130,131)	1.9908	None
Stat3	Eif4e3	0.92048	50.46	0.462	rgb(222,129,130)	1.9908	None
Stat3	Etv6	0.92048	50.46	0.461	rgb(222,129,130)	1.9908	None
Stat3	Gatm	0.92048	50.46	0.456	rgb(222,130,131)	1.9908	None
Stat3	Gpr146	0.92048	50.46	0.459	rgb(222,129,130)	1.9908	None
Stat3	Gpr15	0.92048	50.46	0.456	rgb(222,130,131)	1.9908	None
Stat3	Lbp	0.92048	50.46	0.456	rgb(222,130,131)	1.9908	None
Stat3	Pim1	0.92048	50.46	0.463	rgb(222,128,129)	1.9908	None
Stat3	Satb1	0.92048	50.46	0.459	rgb(222,129,130)	1.9908	None
Ahrr	Myo1f	0.92048	50.46	0.459	rgb(222,129,130)	1.9908	2,2
Atf6	Hmox1	0.92048	50.46	0.46	rgb(222,129,130)	1.9908	2,2
Atmin	Gfod1	0.92048	50.46	0.459	rgb(222,129,130)	1.9908	2,2
Atmin	Litaf	0.92048	50.46	0.463	rgb(222,128,129)	1.9908	2,2
Atmin	Nrip1	0.92048	50.46	0.46	rgb(222,129,130)	1.9908	2,2
Atmin	Ski	-0.92048	50.46	-4.6E-01	rgb(117,156,234)	1.9908	2,2
Casz1	Dusp8	0.92048	50.46	0.459	rgb(222,129,130)	1.9908	2,2
Casz1	Fundc2	-0.92048	50.46	-4.6E-01	rgb(118,157,234)	1.9908	2,2
Cebpg	Tsc22d3	0.92048	50.46	0.462	rgb(222,129,130)	1.9908	2,2
Creb3l2	Pycr1	0.92048	50.46	0.46	rgb(222,129,130)	1.9908	2,2
Ddit3	Stard5	0.92048	50.46	0.465	rgb(222,128,129)	1.9908	2,2
Dot1l	Auh	-0.92048	50.46	-4.6E-01	rgb(118,157,234)	1.9908	2,2
Dzip1	Nlrc5	0.92048	50.46	0.456	rgb(222,130,131)	1.9908	2,2
Eea1	Ece1	0.92048	50.46	0.459	rgb(222,129,130)	1.9908	2,2
Elk3	Ckap4	0.92048	50.46	0.458	rgb(222,129,130)	1.9908	2,2
Eomes	Pla2g4f	0.92048	50.46	0.46	rgb(222,129,130)	1.9908	2,2
Eomes	Trat1	0.92048	50.46	0.462	rgb(222,129,130)	1.9908	2,2
Epas1	Gbp5	-0.92048	50.46	-4.6E-01	rgb(118,157,234)	1.9908	2,2
Epas1	Inpp5a	0.92048	50.46	0.456	rgb(222,130,131)	1.9908	2,2
Ets1	Matk	0.92048	50.46	0.464	rgb(222,128,129)	1.9908	2,2
Foxf2	Nucb2	0.92048	50.46	0.463	rgb(222,129,129)	1.9908	2,2
Foxf2	Stxbp6	0.92048	50.46	0.455	rgb(222,130,131)	1.9908	2,2
Foxp1	Adam9	-0.92048	50.46	-4.6E-01	rgb(117,156,235)	1.9908	2,2
Foxp2	Sh2d4a	0.92048	50.46	0.465	rgb(222,128,129)	1.9908	2,2
Foxp3	1600014C10Rik	0.92048	50.46	0.458	rgb(222,130,130)	1.9908	2,2
Foxp3	Ikzf4	0.92048	50.46	0.458	rgb(222,130,130)	1.9908	2,2
Gabpa	Rpa2	-0.92048	50.46	-4.6E-01	rgb(117,156,234)	1.9908	2,2
Gata1	Raph1	-0.92048	50.46	-4.6E-01	rgb(117,156,234)	1.9908	2,2
Gata3	Il13	0.92048	50.46	0.457	rgb(222,130,131)	1.9908	2,2
Gfi1	Nsg2	-0.92048	50.46	-4.6E-01	rgb(117,156,235)	1.9908	2,2
Glis2	Pdpn	0.92048	50.46	0.464	rgb(222,128,129)	1.9908	2,2
Hif3a	Wdr54	0.92048	50.46	0.461	rgb(222,129,130)	1.9908	2,2
Hmgb3	Pgs1	-0.92048	50.46	-4.6E-01	rgb(117,156,235)	1.9908	2,2
Ikzf2	Fam81a	0.92048	50.46	0.456	rgb(222,130,131)	1.9908	2,2
Irf1	Fas	0.92048	50.46	0.456	rgb(222,130,131)	1.9908	2,2
Irf5	Calhm2	0.92048	50.46	0.463	rgb(222,129,130)	1.9908	2,2
Irf5	Cd80	0.92048	50.46	0.458	rgb(222,129,130)	1.9908	2,2
Irf5	Cttn	0.92048	50.46	0.459	rgb(222,129,130)	1.9908	2,2
Irf7	AI607873	0.92048	50.46	0.458	rgb(222,130,130)	1.9908	2,2
Jazf1	Mid2	0.92048	50.46	0.464	rgb(222,128,129)	1.9908	2,2
Jun	Fam129b	0.92048	50.46	0.464	rgb(222,128,129)	1.9908	2,2
Jun	Ninj1	0.92048	50.46	0.461	rgb(222,129,130)	1.9908	2,2
L3mbtl3	Tmem125	-0.92048	50.46	-4.6E-01	rgb(117,156,235)	1.9908	2,2
Lhx6	Ism1	0.92048	50.46	0.461	rgb(222,129,130)	1.9908	2,2
Litaf	Cdk16	-0.92048	50.46	-4.6E-01	rgb(118,156,234)	1.9908	2,2
Mbnl2	Rpn1	-0.92048	50.46	-4.6E-01	rgb(118,157,234)	1.9908	2,2
Meis3	Piga	-0.92048	50.46	-4.6E-01	rgb(117,156,235)	1.9908	2,2
Mnt	Aga	-0.92048	50.46	-4.6E-01	rgb(117,156,234)	1.9908	2,2
Msc	Gnaz	0.92048	50.46	0.459	rgb(222,129,130)	1.9908	2,2
Myb	A1cf	0.92048	50.46	0.455	rgb(222,130,131)	1.9908	2,2
Myb	Ly6e	0.92048	50.46	0.463	rgb(222,129,129)	1.9908	2,2
Mypop	Slc27a4	0.92048	50.46	0.461	rgb(222,129,130)	1.9908	2,2
Ncoa2	Phlpp1	0.92048	50.46	0.465	rgb(222,128,129)	1.9908	2,2
Nfil3	Ier3	0.92048	50.46	0.462	rgb(222,129,130)	1.9908	2,2
Nfkb2	Abcb1a	0.92048	50.46	0.464	rgb(222,128,129)	1.9908	2,2
Nfkb2	Tmem120b	0.92048	50.46	0.456	rgb(222,130,131)	1.9908	2,2
Nkrf	Usp54	0.92048	50.46	0.462	rgb(222,129,130)	1.9908	2,2
Npas2	Atp11a	0.92048	50.46	0.46	rgb(222,129,130)	1.9908	2,2
Nr1d1	Serpine2	-0.92048	50.46	-4.6E-01	rgb(117,156,235)	1.9908	2,2
Osr2	Dlc1	0.92048	50.46	0.464	rgb(222,128,129)	1.9908	2,2
Phf1	St7	-0.92048	50.46	-4.6E-01	rgb(118,157,234)	1.9908	2,2
Phf1	Znrf1	0.92048	50.46	0.458	rgb(222,130,130)	1.9908	2,2
Pknox1	Got1	-0.92048	50.46	-4.6E-01	rgb(118,157,234)	1.9908	2,2
Plagl1	Ikzf2	0.92048	50.46	0.455	rgb(222,130,131)	1.9908	2,2
Pou2af1	Fgf16	0.92048	50.46	0.459	rgb(222,129,130)	1.9908	2,2
Pou2af1	H2-DMb2	-0.92048	50.46	-4.6E-01	rgb(118,157,234)	1.9908	2,2
Rbpj	4833439L19Rik	0.92048	50.46	0.459	rgb(222,129,130)	1.9908	2,2
Rxra	Bcam	0.92048	50.46	0.461	rgb(222,129,130)	1.9908	2,2
Satb1	Oxct1	-0.92048	50.46	-4.6E-01	rgb(118,157,234)	1.9908	2,2
Scmh1	Apbb1ip	0.92048	50.46	0.459	rgb(222,129,130)	1.9908	2,2
Scrt1	4932438H23Rik	0.92048	50.46	0.461	rgb(222,129,130)	1.9908	2,2
Sgsm2	Il9	-0.92048	50.46	-4.6E-01	rgb(118,157,234)	1.9908	2,2
Six1	Cd200r4	0.92048	50.46	0.463	rgb(222,129,130)	1.9908	2,2
Smad3	Malt1	0.92048	50.46	0.455	rgb(222,130,131)	1.9908	2,2
Sp6	Rassf4	0.92048	50.46	0.465	rgb(222,128,129)	1.9908	2,2
Spib	Lrrc28	0.92048	50.46	0.457	rgb(222,130,131)	1.9908	2,2
Srebf1	Trib3	0.92048	50.46	0.465	rgb(222,128,129)	1.9908	2,2
Stat1	Tgtp2	0.92048	50.46	0.456	rgb(222,130,131)	1.9908	2,2
Tal2	Rgs1	0.92048	50.46	0.461	rgb(222,129,130)	1.9908	2,2
Tbx21	Itga5	0.92048	50.46	0.464	rgb(222,128,129)	1.9908	2,2
Tcf4	Dmxl2	0.92048	50.46	0.46	rgb(222,129,130)	1.9908	2,2
Tead1	Akap12	0.92048	50.46	0.465	rgb(222,128,129)	1.9908	2,2
Tead1	Ccl20	0.92048	50.46	0.456	rgb(222,130,131)	1.9908	2,2
Tead1	Vim	0.92048	50.46	0.458	rgb(222,129,130)	1.9908	2,2
Tef	Ephx1	0.92048	50.46	0.462	rgb(222,129,130)	1.9908	2,2
Thap3	Cnot1	-0.92048	50.46	-4.6E-01	rgb(118,157,234)	1.9908	2,2
Trps1	Gpr65	0.92048	50.46	0.461	rgb(222,129,130)	1.9908	2,2
Twist1	Dhrs3	0.92048	50.46	0.461	rgb(222,129,130)	1.9908	2,2
Vax2	Ccl20	0.92048	50.46	0.456	rgb(222,130,131)	1.9908	2,2
Vax2	Dab2	0.92048	50.46	0.456	rgb(222,130,131)	1.9908	2,2
Zbtb1	Gramd1b	0.92048	50.46	0.457	rgb(222,130,131)	1.9908	2,2
Zbtb32	Pfkp	0.92048	50.46	0.456	rgb(222,130,131)	1.9908	2,2
Zbtb4	Lime1	0.92048	50.46	0.461	rgb(222,129,130)	1.9908	2,2
Zbtb4	Rgs14	0.92048	50.46	0.464	rgb(222,128,129)	1.9908	2,2
Zbtb5	Serpinf1	-0.92048	50.46	-4.6E-01	rgb(117,156,235)	1.9908	2,2
Zbtb7c	Snapc1	0.92048	50.46	0.461	rgb(222,129,130)	1.9908	2,2
Zeb2	Aff3	-0.92048	50.46	-4.6E-01	rgb(118,157,234)	1.9908	2,2
Zeb2	Dusp22	0.92048	50.46	0.461	rgb(222,129,130)	1.9908	2,2
Zfp111	Epcam	-0.92048	50.46	-4.6E-01	rgb(117,156,235)	1.9908	2,2
Zfp260	Ndrg1	0.92048	50.46	0.461	rgb(222,129,130)	1.9908	2,2
Zfp365	Zmat3	0.92048	50.46	0.457	rgb(222,130,131)	1.9908	2,2
Zfp429	Vwa1	-0.92048	50.46	-4.6E-01	rgb(117,156,235)	1.9908	2,2
Zfp449	Lrrc24	-0.92048	50.46	-4.6E-01	rgb(117,156,234)	1.9908	2,2
Zfp467	Gprasp2	0.92048	50.46	0.456	rgb(222,130,131)	1.9908	2,2
Zfp467	Hspg2	0.92048	50.46	0.459	rgb(222,129,130)	1.9908	2,2
Zfp467	Ifitm2	0.92048	50.46	0.459	rgb(222,129,130)	1.9908	2,2
Zfp473	Arhgef40	0.92048	50.46	0.464	rgb(222,128,129)	1.9908	2,2
Zfp473	C2cd4d	0.92048	50.46	0.465	rgb(222,128,129)	1.9908	2,2
Zfp473	Rtkn2	0.92048	50.46	0.461	rgb(222,129,130)	1.9908	2,2
Zfp52	Mpzl2	-0.92048	50.46	-4.6E-01	rgb(118,157,234)	1.9908	2,2
Zfp629	Pcyox1l	-0.92048	50.46	-4.6E-01	rgb(117,156,234)	1.9908	2,2
Zfp651	Trpc3	0.92048	50.46	0.463	rgb(222,129,129)	1.9908	2,2
Zfp750	1700007K13Rik	0.92048	50.46	0.459	rgb(222,129,130)	1.9908	2,2
Zfp770	Zfp568	0.92048	50.46	0.456	rgb(222,130,131)	1.9908	2,2
Zfp831	Inpp4a	0.92048	50.46	0.456	rgb(222,130,131)	1.9908	2,2
Zfp933	Eci2	-0.92048	50.46	-4.6E-01	rgb(118,157,234)	1.9908	2,2
Zscan10	Tmod2	0.92048	50.46	0.459	rgb(222,129,130)	1.9908	2,2
Batf	Klri2	0.91858	50.45	0.451	rgb(222,131,132)	1.9906	None
Batf	Lpp	0.91858	50.45	0.446	rgb(222,132,133)	1.9906	None
Batf	Mtss1	0.91858	50.45	0.452	rgb(222,131,132)	1.9906	None
Etv6	A430005L14Rik	0.91858	50.45	0.45	rgb(222,131,132)	1.9906	2,2
Etv6	Jak3	-0.91858	50.45	-4.5E-01	rgb(120,158,234)	1.9906	None
Etv6	Nucks1	0.91858	50.45	0.447	rgb(222,132,133)	1.9906	None
Etv6	Rbm15	0.91858	50.45	0.449	rgb(222,131,132)	1.9906	None
Etv6	Rnf19b	-0.91858	50.45	-4.5E-01	rgb(120,158,234)	1.9906	None
Etv6	Rps14	0.91858	50.45	0.446	rgb(222,132,133)	1.9906	None
Etv6	Ss18	0.91858	50.45	0.449	rgb(222,131,132)	1.9906	None
Etv6	Ybey	0.91858	50.45	0.446	rgb(222,132,133)	1.9906	None
Fosl2	Lamc1	0.91858	50.45	0.455	rgb(222,130,131)	1.9906	None
Fosl2	Npdc1	0.91858	50.45	0.451	rgb(222,131,132)	1.9906	None
Hif1a	Adm	0.91858	50.45	0.445	rgb(222,132,133)	1.9906	None
Irf4	Impg2	-0.91858	50.45	-4.5E-01	rgb(120,158,234)	1.9906	None
Irf4	Pyhin1	0.91858	50.45	0.454	rgb(222,130,131)	1.9906	None
Maf	Anxa4	0.91858	50.45	0.453	rgb(222,131,131)	1.9906	None
Maf	Ndrg4	0.91858	50.45	0.446	rgb(222,132,133)	1.9906	2,2
Maf	Pstpip1	0.91858	50.45	0.446	rgb(222,132,133)	1.9906	None
Maf	Sell	0.91858	50.45	0.448	rgb(222,131,132)	1.9906	None
Maf	Siah3	0.91858	50.45	0.454	rgb(222,130,131)	1.9906	None
Rorc	Espn	0.91858	50.45	0.448	rgb(222,131,132)	1.9906	None
Rorc	Zswim4	0.91858	50.45	0.45	rgb(222,131,132)	1.9906	None
Stat3	Gfra1	0.91858	50.45	0.447	rgb(222,132,133)	1.9906	None
Stat3	Il10	0.91858	50.45	0.453	rgb(222,130,131)	1.9906	None
Stat3	Pxn	0.91858	50.45	0.454	rgb(222,130,131)	1.9906	None
Stat3	Tcp11l2	0.91858	50.45	0.449	rgb(222,131,132)	1.9906	None
Stat3	Zeb1	0.91858	50.45	0.447	rgb(222,132,133)	1.9906	None
Ahctf1	Larp4b	0.91858	50.45	0.449	rgb(222,131,132)	1.9906	2,2
Ahdc1	Extl3	0.91858	50.45	0.448	rgb(222,131,132)	1.9906	2,2
Ahrr	Dst	0.91858	50.45	0.445	rgb(222,132,133)	1.9906	2,2
Ankzf1	Rgs11	0.91858	50.45	0.447	rgb(222,132,133)	1.9906	2,2
Ascl2	Nol3	0.91858	50.45	0.45	rgb(222,131,132)	1.9906	2,2
Atf6	P2ry2	0.91858	50.45	0.452	rgb(222,131,132)	1.9906	2,2
Bcl6	Sbf2	-0.91858	50.45	-4.5E-01	rgb(120,158,234)	1.9906	2,2
Bhlhe40	Fam129a	0.91858	50.45	0.449	rgb(222,131,132)	1.9906	2,2
Cdc5l	Nefh	0.91858	50.45	0.452	rgb(222,131,132)	1.9906	2,2
Cebpg	Plxna1	-0.91858	50.45	-4.5E-01	rgb(119,157,234)	1.9906	2,2
Cenpt	Ccr7	0.91858	50.45	0.454	rgb(222,130,131)	1.9906	2,2
Creb3l2	Atp2b4	0.91858	50.45	0.445	rgb(222,132,133)	1.9906	2,2
Creb3l2	Nkx1-2	-0.91858	50.45	-4.5E-01	rgb(119,158,234)	1.9906	2,2
Ddit3	Adm2	0.91858	50.45	0.452	rgb(222,131,132)	1.9906	2,2
Ddit3	Nupr1	0.91858	50.45	0.449	rgb(222,131,132)	1.9906	2,2
Ddit3	Sgms2	0.91858	50.45	0.448	rgb(222,131,132)	1.9906	2,2
Drap1	Fth1	0.91858	50.45	0.447	rgb(222,132,132)	1.9906	2,2
Dzip1	Vdr	0.91858	50.45	0.445	rgb(222,132,133)	1.9906	2,2
E2f1	Dtl	0.91858	50.45	0.454	rgb(222,130,131)	1.9906	2,2
Ebf1	Lum	0.91858	50.45	0.45	rgb(222,131,132)	1.9906	2,2
Egr4	Pkhd1l1	0.91858	50.45	0.45	rgb(222,131,132)	1.9906	2,2
Elf1	Cd226	0.91858	50.45	0.447	rgb(222,132,133)	1.9906	2,2
Elk3	1110007C09Rik	0.91858	50.45	0.45	rgb(222,131,132)	1.9906	2,2
Elk3	Dctpp1	0.91858	50.45	0.448	rgb(222,131,132)	1.9906	2,2
Elk4	Tacc1	0.91858	50.45	0.45	rgb(222,131,132)	1.9906	2,2
Erg	Zfp280b	0.91858	50.45	0.449	rgb(222,131,132)	1.9906	2,2
Ets2	Sphk1	-0.91858	50.45	-4.5E-01	rgb(120,158,234)	1.9906	2,2
Etv4	Slc7a3	0.91858	50.45	0.448	rgb(222,131,132)	1.9906	2,2
Etv4	Spint1	0.91858	50.45	0.452	rgb(222,131,132)	1.9906	2,2
Fbxl19	Pomt2	0.91858	50.45	0.446	rgb(222,132,133)	1.9906	2,2
Fli1	Itgb1	-0.91858	50.45	-4.5E-01	rgb(120,158,234)	1.9906	2,2
Fosb	Neat1	0.91858	50.45	0.453	rgb(222,130,131)	1.9906	2,2
Fosl1	Eif4e3	-0.91858	50.45	-4.5E-01	rgb(119,157,234)	1.9906	2,2
Foxb1	Rnf144b	0.91858	50.45	0.449	rgb(222,131,132)	1.9906	2,2
Foxf2	Adora2b	0.91858	50.45	0.449	rgb(222,131,132)	1.9906	2,2
Foxf2	Ptprj	0.91858	50.45	0.447	rgb(222,132,133)	1.9906	2,2
Gata3	Asap1	0.91858	50.45	0.45	rgb(222,131,132)	1.9906	2,2
Gfi1	Apol9b	-0.91858	50.45	-4.5E-01	rgb(120,158,234)	1.9906	2,2
Gtf2ird1	Rps6ka2	0.91858	50.45	0.452	rgb(222,131,132)	1.9906	2,2
Hmga2	Sulf1	0.91858	50.45	0.445	rgb(222,132,133)	1.9906	2,2
Hsf4	Fgr	0.91858	50.45	0.446	rgb(222,132,133)	1.9906	2,2
Ikzf5	Aldoa	-0.91858	50.45	-4.5E-01	rgb(120,158,234)	1.9906	2,2
Ikzf5	Syce2	-0.91858	50.45	-4.5E-01	rgb(119,157,234)	1.9906	2,2
Irf1	Gimap8	0.91858	50.45	0.45	rgb(222,131,132)	1.9906	2,2
Irf5	Unc93b1	0.91858	50.45	0.448	rgb(222,131,132)	1.9906	2,2
Irf8	Bcl11b	0.91858	50.45	0.449	rgb(222,131,132)	1.9906	2,2
Jun	Sh3kbp1	-0.91858	50.45	-4.5E-01	rgb(120,158,234)	1.9906	2,2
Kdm2b	Gbp9	0.91858	50.45	0.447	rgb(222,132,133)	1.9906	2,2
Klf2	Kcna3	-0.91858	50.45	-4.5E-01	rgb(120,158,234)	1.9906	2,2
Lhx6	Agpat3	0.91858	50.45	0.45	rgb(222,131,132)	1.9906	2,2
Lin54	Sptlc1	-0.91858	50.45	-4.5E-01	rgb(120,158,234)	1.9906	2,2
Litaf	Tfpi	-0.91858	50.45	-4.5E-01	rgb(119,158,234)	1.9906	2,2
Lyl1	Lrrc16b	0.91858	50.45	0.446	rgb(222,132,133)	1.9906	2,2
Mbnl2	Pak1	0.91858	50.45	0.451	rgb(222,131,132)	1.9906	2,2
Msc	Cav1	0.91858	50.45	0.446	rgb(222,132,133)	1.9906	2,2
Msc	Il4ra	0.91858	50.45	0.448	rgb(222,131,132)	1.9906	2,2
Mxd1	Tns4	0.91858	50.45	0.455	rgb(222,130,131)	1.9906	2,2
Mxi1	Acp5	0.91858	50.45	0.448	rgb(222,132,132)	1.9906	2,2
Mypop	Gm6548	-0.91858	50.45	-4.5E-01	rgb(119,157,234)	1.9906	2,2
Ncoa3	Stat4	-0.91858	50.45	-4.5E-01	rgb(119,157,234)	1.9906	2,2
Ncoa3	Trappc10	0.91858	50.45	0.455	rgb(222,130,131)	1.9906	2,2
Nfatc4	Insm1	0.91858	50.45	0.45	rgb(222,131,132)	1.9906	2,2
Nfil3	Dennd3	0.91858	50.45	0.448	rgb(222,131,132)	1.9906	2,2
Nfil3	Snx11	-0.91858	50.45	-4.5E-01	rgb(118,157,234)	1.9906	2,2
Nfil3	Tiparp	0.91858	50.45	0.447	rgb(222,132,133)	1.9906	2,2
Nfkb2	Nfkbie	0.91858	50.45	0.448	rgb(222,131,132)	1.9906	2,2
Npas2	Gpr65	-0.91858	50.45	-4.5E-01	rgb(119,157,234)	1.9906	2,2
Npas2	S1pr3	0.91858	50.45	0.449	rgb(222,131,132)	1.9906	2,2
Nr4a2	Trim36	0.91858	50.45	0.45	rgb(222,131,132)	1.9906	2,2
Nr4a3	Eno3	0.91858	50.45	0.447	rgb(222,132,132)	1.9906	2,2
Osr2	Cox6b2	0.91858	50.45	0.453	rgb(222,130,131)	1.9906	2,2
Pou2af1	Trim66	0.91858	50.45	0.446	rgb(222,132,133)	1.9906	2,2
Prrx1	Amotl2	0.91858	50.45	0.454	rgb(222,130,131)	1.9906	2,2
Prrx1	Lonp2	0.91858	50.45	0.448	rgb(222,131,132)	1.9906	2,2
Rarg	Dnajc21	-0.91858	50.45	-4.5E-01	rgb(118,157,234)	1.9906	2,2
Rbpj	Rasal1	-0.91858	50.45	-4.5E-01	rgb(119,157,234)	1.9906	2,2
Rest	AI506816	-0.91858	50.45	-4.5E-01	rgb(120,158,234)	1.9906	2,2
Rora	Emp1	0.91858	50.45	0.453	rgb(222,130,131)	1.9906	2,2
Runx1	Tnk2	0.91858	50.45	0.448	rgb(222,132,132)	1.9906	2,2
Runx2	Eef1a1	-0.91858	50.45	-4.5E-01	rgb(119,157,234)	1.9906	2,2
Runx2	Klf2	-0.91858	50.45	-4.5E-01	rgb(120,158,234)	1.9906	2,2
Satb1	Hif1a	0.91858	50.45	0.448	rgb(222,131,132)	1.9906	2,2
Scml4	4930481A15Rik	0.91858	50.45	0.447	rgb(222,132,133)	1.9906	2,2
Scml4	Rab19	0.91858	50.45	0.452	rgb(222,131,132)	1.9906	2,2
Setdb2	Sytl2	-0.91858	50.45	-4.5E-01	rgb(120,158,234)	1.9906	2,2
Sox21	Ina	0.91858	50.45	0.448	rgb(222,131,132)	1.9906	2,2
Sox5	Serpinf1	0.91858	50.45	0.448	rgb(222,131,132)	1.9906	2,2
Sp140	Hspa2	0.91858	50.45	0.454	rgb(222,130,131)	1.9906	2,2
Sp4	B9d1	-0.91858	50.45	-4.5E-01	rgb(119,157,234)	1.9906	2,2
Spib	Ssh2	-0.91858	50.45	-4.5E-01	rgb(120,158,234)	1.9906	2,2
Srebf1	Chac1	0.91858	50.45	0.454	rgb(222,130,131)	1.9906	2,2
St18	Cd180	0.91858	50.45	0.448	rgb(222,131,132)	1.9906	2,2
Stat1	Slain1	0.91858	50.45	0.455	rgb(222,130,131)	1.9906	2,2
Tal2	Lpp	-0.91858	50.45	-4.5E-01	rgb(120,158,234)	1.9906	2,2
Tbx21	Clic4	0.91858	50.45	0.447	rgb(222,132,133)	1.9906	2,2
Tbx21	Zfp362	-0.91858	50.45	-4.5E-01	rgb(120,158,234)	1.9906	2,2
Tead1	Btbd3	0.91858	50.45	0.446	rgb(222,132,133)	1.9906	2,2
Tead1	Dst	0.91858	50.45	0.453	rgb(222,130,131)	1.9906	2,2
Tead1	Phf6	-0.91858	50.45	-4.5E-01	rgb(118,157,234)	1.9906	2,2
Trerf1	Rab8b	-0.91858	50.45	-4.5E-01	rgb(119,157,234)	1.9906	2,2
Vdr	Camkk1	0.91858	50.45	0.446	rgb(222,132,133)	1.9906	2,2
Zbtb33	Ermn	-0.91858	50.45	-4.5E-01	rgb(120,158,234)	1.9906	2,2
Zbtb34	AI506816	0.91858	50.45	0.451	rgb(222,131,132)	1.9906	2,2
Zbtb34	Ralb	-0.91858	50.45	-4.5E-01	rgb(118,157,234)	1.9906	2,2
Zbtb4	Nlrc3	0.91858	50.45	0.447	rgb(222,132,132)	1.9906	2,2
Zbtb7c	Zfp9	0.91858	50.45	0.45	rgb(222,131,132)	1.9906	2,2
Zfhx3	Foxp1	0.91858	50.45	0.451	rgb(222,131,132)	1.9906	2,2
Zfhx3	Zfp362	0.91858	50.45	0.455	rgb(222,130,131)	1.9906	2,2
Zfp11	Hmgcl	-0.91858	50.45	-4.5E-01	rgb(120,158,234)	1.9906	2,2
Zfp112	Krt17	0.91858	50.45	0.45	rgb(222,131,132)	1.9906	2,2
Zfp2	Tns1	-0.91858	50.45	-4.5E-01	rgb(119,158,234)	1.9906	2,2
Zfp219	Irf5	0.91858	50.45	0.454	rgb(222,130,131)	1.9906	2,2
Zfp266	Rab8b	0.91858	50.45	0.453	rgb(222,130,131)	1.9906	2,2
Zfp277	Bicd1	-0.91858	50.45	-4.5E-01	rgb(119,157,234)	1.9906	2,2
Zfp28	Traf6	0.91858	50.45	0.454	rgb(222,130,131)	1.9906	2,2
Zfp280b	Ap1s3	0.91858	50.45	0.453	rgb(222,130,131)	1.9906	2,2
Zfp280b	Itgb1	0.91858	50.45	0.449	rgb(222,131,132)	1.9906	2,2
Zfp280c	Hspa2	-0.91858	50.45	-4.5E-01	rgb(119,157,234)	1.9906	2,2
Zfp385a	Robo3	0.91858	50.45	0.45	rgb(222,131,132)	1.9906	2,2
Zfp426	Btla	0.91858	50.45	0.453	rgb(222,130,131)	1.9906	2,2
Zfp467	Myo10	-0.91858	50.45	-4.5E-01	rgb(120,158,234)	1.9906	2,2
Zfp473	Ccdc63	0.91858	50.45	0.454	rgb(222,130,131)	1.9906	2,2
Zfp473	Tjp3	0.91858	50.45	0.454	rgb(222,130,131)	1.9906	2,2
Zfp524	Faim3	0.91858	50.45	0.453	rgb(222,131,131)	1.9906	2,2
Zfp536	Fyn	0.91858	50.45	0.454	rgb(222,130,131)	1.9906	2,2
Zfp606	Zfp354c	0.91858	50.45	0.45	rgb(222,131,132)	1.9906	2,2
Zfp629	Zfp108	0.91858	50.45	0.451	rgb(222,131,132)	1.9906	2,2
Zfp652	Fads2	-0.91858	50.45	-4.5E-01	rgb(120,158,234)	1.9906	2,2
Zfp750	Abcb1b	0.91858	50.45	0.449	rgb(222,131,132)	1.9906	2,2
Zfp870	Zranb3	0.91858	50.45	0.454	rgb(222,130,131)	1.9906	2,2
Zfp874a	Rin2	0.91858	50.45	0.45	rgb(222,131,132)	1.9906	2,2
Zfp956	Adrb2	0.91858	50.45	0.446	rgb(222,132,133)	1.9906	2,2
Zhx1	Mxd3	-0.91858	50.45	-4.5E-01	rgb(119,157,234)	1.9906	2,2
Etv6	Atp6v1g1	0.91669	50.44	0.442	rgb(222,133,134)	1.9904	2,2
Etv6	Cyp2s1	-0.91669	50.44	-4.4E-01	rgb(122,159,234)	1.9904	2,2
Etv6	Slc2a1	-0.91669	50.44	-4.4E-01	rgb(122,159,234)	1.9904	None
Hif1a	Hook2	0.91669	50.44	0.439	rgb(222,133,134)	1.9904	None
Hif1a	Sbno2	-0.91669	50.44	-4.4E-01	rgb(121,159,234)	1.9904	None
Irf4	Hist1h1b	-0.91669	50.44	-4.4E-01	rgb(122,159,234)	1.9904	None
Irf4	Hpcal4	-0.91669	50.44	-4.4E-01	rgb(122,159,234)	1.9904	None
Maf	Sco1	0.91669	50.44	0.442	rgb(222,133,134)	1.9904	None
Nfe2l2	Il12rb1	0.91669	50.44	0.443	rgb(222,132,133)	1.9904	None
Stat3	Ankrd55	0.91669	50.44	0.436	rgb(222,134,135)	1.9904	None
Stat3	Creb3l2	0.91669	50.44	0.441	rgb(222,133,134)	1.9904	None
Stat3	Tmem55b	0.91669	50.44	0.445	rgb(222,132,133)	1.9904	None
Aebp2	Evi2a	-0.91669	50.44	-4.4E-01	rgb(122,159,234)	1.9904	2,2
Ahdc1	Zfp831	0.91669	50.44	0.437	rgb(222,134,134)	1.9904	2,2
Ahr	Ust	0.91669	50.44	0.444	rgb(222,132,133)	1.9904	2,2
Arid3a	Ece1	0.91669	50.44	0.436	rgb(222,134,135)	1.9904	2,2
Atf5	Ccdc107	0.91669	50.44	0.439	rgb(222,133,134)	1.9904	2,2
Atf6b	Atp1a1	0.91669	50.44	0.442	rgb(222,133,134)	1.9904	2,2
Bcl6	Nts	-0.91669	50.44	-4.4E-01	rgb(121,158,234)	1.9904	2,2
Bhlhe40	St3gal1	0.91669	50.44	0.442	rgb(222,133,133)	1.9904	2,2
C030039L03Rik	Ankzf1	0.91669	50.44	0.437	rgb(222,133,134)	1.9904	2,2
C030039L03Rik	Kcnc3	0.91669	50.44	0.437	rgb(222,134,134)	1.9904	2,2
Ccdc17	Ikbke	0.91669	50.44	0.437	rgb(222,133,134)	1.9904	2,2
Cebpg	Ddit3	0.91669	50.44	0.435	rgb(222,134,135)	1.9904	2,2
Creb3l2	Dennd3	0.91669	50.44	0.438	rgb(222,133,134)	1.9904	2,2
Creb3l2	Nfat5	0.91669	50.44	0.443	rgb(222,132,133)	1.9904	2,2
Cux1	Fam20a	0.91669	50.44	0.437	rgb(222,134,134)	1.9904	2,2
Dbp	Nkd2	-0.91669	50.44	-4.4E-01	rgb(122,159,234)	1.9904	2,2
Eea1	Wisp1	0.91669	50.44	0.442	rgb(222,133,134)	1.9904	2,2
Egr1	Zfp36l1	0.91669	50.44	0.44	rgb(222,133,134)	1.9904	2,2
Egr4	S1pr3	-0.91669	50.44	-4.4E-01	rgb(120,158,234)	1.9904	2,2
Epas1	Chn2	0.91669	50.44	0.442	rgb(222,133,133)	1.9904	2,2
Epas1	Myo6	0.91669	50.44	0.437	rgb(222,134,134)	1.9904	2,2
Etv5	Ell2	0.91669	50.44	0.441	rgb(222,133,134)	1.9904	2,2
Fbxl19	Cln5	-0.91669	50.44	-4.4E-01	rgb(122,159,234)	1.9904	2,2
Fos	Ets2	0.91669	50.44	0.436	rgb(222,134,135)	1.9904	2,2
Foxf2	Lamc3	0.91669	50.44	0.435	rgb(222,134,135)	1.9904	2,2
Foxf2	Ngf	0.91669	50.44	0.445	rgb(222,132,133)	1.9904	2,2
Foxo1	Scn3b	-0.91669	50.44	-4.4E-01	rgb(121,159,234)	1.9904	2,2
Foxo3	Abhd2	0.91669	50.44	0.442	rgb(222,133,133)	1.9904	2,2
Foxo3	Kif13b	0.91669	50.44	0.439	rgb(222,133,134)	1.9904	2,2
Foxp1	Abcc3	-0.91669	50.44	-4.4E-01	rgb(122,159,234)	1.9904	2,2
Gfi1	Il4ra	0.91669	50.44	0.435	rgb(222,134,135)	1.9904	2,2
Gfi1	Rassf4	-0.91669	50.44	-4.4E-01	rgb(123,160,234)	1.9904	2,2
Gfi1	Trib1	0.91669	50.44	0.436	rgb(222,134,135)	1.9904	2,2
Gli3	9430020K01Rik	0.91669	50.44	0.442	rgb(222,133,134)	1.9904	2,2
Hes5	BC018473	0.91669	50.44	0.437	rgb(222,133,134)	1.9904	2,2
Hmgb3	Fam81a	0.91669	50.44	0.443	rgb(222,132,133)	1.9904	2,2
Hmgb3	Rabggta	-0.91669	50.44	-4.4E-01	rgb(121,159,234)	1.9904	2,2
Ikzf2	Fam84a	0.91669	50.44	0.435	rgb(222,134,135)	1.9904	2,2
Ikzf2	Got1	-0.91669	50.44	-4.4E-01	rgb(121,159,234)	1.9904	2,2
Irf1	Amigo2	0.91669	50.44	0.436	rgb(222,134,135)	1.9904	2,2
Irf1	Vdr	-0.91669	50.44	-4.4E-01	rgb(121,158,234)	1.9904	2,2
Jun	Tnfrsf12a	0.91669	50.44	0.435	rgb(222,134,135)	1.9904	2,2
Kdm2b	5730508B09Rik	-0.91669	50.44	-4.4E-01	rgb(122,159,234)	1.9904	2,2
Kdm2b	Cxcr5	-0.91669	50.44	-4.4E-01	rgb(121,158,234)	1.9904	2,2
Kdm2b	Pgap1	0.91669	50.44	0.436	rgb(222,134,135)	1.9904	2,2
Kdm2b	Wipf1	0.91669	50.44	0.443	rgb(222,132,133)	1.9904	2,2
Kdm5b	Sap30	0.91669	50.44	0.439	rgb(222,133,134)	1.9904	2,2
Klf13	Fam189b	0.91669	50.44	0.436	rgb(222,134,135)	1.9904	2,2
Klf13	Pdlim4	0.91669	50.44	0.439	rgb(222,133,134)	1.9904	2,2
Klf13	Trmt11	-0.91669	50.44	-4.4E-01	rgb(122,159,234)	1.9904	2,2
Klf2	Serpine1	-0.91669	50.44	-4.4E-01	rgb(121,159,234)	1.9904	2,2
Klf9	Zfp280b	-0.91669	50.44	-4.4E-01	rgb(121,158,234)	1.9904	2,2
Lhx6	Agap1	0.91669	50.44	0.437	rgb(222,133,134)	1.9904	2,2
Lin54	Pdcd1lg2	-0.91669	50.44	-4.4E-01	rgb(122,159,234)	1.9904	2,2
Lyl1	Padi3	0.91669	50.44	0.444	rgb(222,132,133)	1.9904	2,2
Mafg	Cd109	-0.91669	50.44	-4.4E-01	rgb(122,159,234)	1.9904	2,2
Mef2b	Fgf2	-0.91669	50.44	-4.4E-01	rgb(122,159,234)	1.9904	2,2
Mxi1	Itga7	0.91669	50.44	0.439	rgb(222,133,134)	1.9904	2,2
Myb	Gripap1	0.91669	50.44	0.44	rgb(222,133,134)	1.9904	2,2
Naif1	Loxl1	0.91669	50.44	0.444	rgb(222,132,133)	1.9904	2,2
Ncoa1	Cd24a	0.91669	50.44	0.44	rgb(222,133,134)	1.9904	2,2
Ncoa3	Atp11a	0.91669	50.44	0.444	rgb(222,132,133)	1.9904	2,2
Nfatc4	Lrp11	0.91669	50.44	0.438	rgb(222,133,134)	1.9904	2,2
Nfkb1	Lilrb4	-0.91669	50.44	-4.4E-01	rgb(122,159,234)	1.9904	2,2
Nfkb2	Kif13b	0.91669	50.44	0.438	rgb(222,133,134)	1.9904	2,2
Nkx1-2	Pappa2	0.91669	50.44	0.445	rgb(222,132,133)	1.9904	2,2
Nr1d1	Tmem229b	-0.91669	50.44	-4.4E-01	rgb(121,159,234)	1.9904	2,2
Nr2f6	Wrnip1	0.91669	50.44	0.437	rgb(222,134,134)	1.9904	2,2
Pbx2	Slc48a1	0.91669	50.44	0.443	rgb(222,132,133)	1.9904	2,2
Phf1	Scrt1	0.91669	50.44	0.437	rgb(222,134,134)	1.9904	2,2
Phf1	Xrcc5	-0.91669	50.44	-4.4E-01	rgb(122,159,234)	1.9904	2,2
Plscr1	Cxcl10	0.91669	50.44	0.436	rgb(222,134,135)	1.9904	2,2
Plscr1	Plod2	0.91669	50.44	0.437	rgb(222,133,134)	1.9904	2,2
Pou2af1	Lama5	-0.91669	50.44	-4.4E-01	rgb(121,159,234)	1.9904	2,2
Pou3f1	Zfp651	0.91669	50.44	0.436	rgb(222,134,135)	1.9904	2,2
Prdm16	Bbs12	0.91669	50.44	0.439	rgb(222,133,134)	1.9904	2,2
Prrx1	Cxcl1	0.91669	50.44	0.44	rgb(222,133,134)	1.9904	2,2
Rbpj	Nfil3	0.91669	50.44	0.44	rgb(222,133,134)	1.9904	2,2
Runx1	Cd74	-0.91669	50.44	-4.4E-01	rgb(121,159,234)	1.9904	2,2
Rxra	Myo18a	0.91669	50.44	0.439	rgb(222,133,134)	1.9904	2,2
Rxra	Ptpn11	0.91669	50.44	0.442	rgb(222,133,133)	1.9904	2,2
Sall4	Aicda	0.91669	50.44	0.437	rgb(222,133,134)	1.9904	2,2
Scrt1	Apbb1	0.91669	50.44	0.444	rgb(222,132,133)	1.9904	2,2
Sgsm2	Ckap4	0.91669	50.44	0.436	rgb(222,134,135)	1.9904	2,2
Sgsm2	S100a6	-0.91669	50.44	-4.4E-01	rgb(123,160,234)	1.9904	2,2
Sgsm2	Vav2	0.91669	50.44	0.44	rgb(222,133,134)	1.9904	2,2
Six5	Plxna1	0.91669	50.44	0.444	rgb(222,132,133)	1.9904	2,2
Smad3	Fam102a	0.91669	50.44	0.435	rgb(222,134,135)	1.9904	2,2
Smad4	Itgb3bp	-0.91669	50.44	-4.4E-01	rgb(120,158,234)	1.9904	2,2
Son	Zfp592	0.91669	50.44	0.445	rgb(222,132,133)	1.9904	2,2
Sox12	Sertad1	-0.91669	50.44	-4.4E-01	rgb(121,159,234)	1.9904	2,2
Sp4	Acox3	0.91669	50.44	0.437	rgb(222,134,134)	1.9904	2,2
Sp4	Tyms	-0.91669	50.44	-4.4E-01	rgb(122,159,234)	1.9904	2,2
Spib	Bcl2l1	0.91669	50.44	0.435	rgb(222,134,135)	1.9904	2,2
Stat4	Col15a1	-0.91669	50.44	-4.4E-01	rgb(121,158,234)	1.9904	2,2
Tead1	Nrp1	0.91669	50.44	0.442	rgb(222,133,134)	1.9904	2,2
Twist1	Cdkn2b	0.91669	50.44	0.441	rgb(222,133,134)	1.9904	2,2
Twist1	Cxcl1	0.91669	50.44	0.439	rgb(222,133,134)	1.9904	2,2
Vax2	B3galt2	0.91669	50.44	0.436	rgb(222,134,135)	1.9904	2,2
Vdr	Leprel4	0.91669	50.44	0.441	rgb(222,133,134)	1.9904	2,2
Xbp1	Gpatch4	-0.91669	50.44	-4.4E-01	rgb(121,158,234)	1.9904	2,2
Xbp1	Tmem55b	0.91669	50.44	0.443	rgb(222,132,133)	1.9904	2,2
Zbtb10	Ccnd3	-0.91669	50.44	-4.4E-01	rgb(122,159,234)	1.9904	2,2
Zbtb17	Ppm1f	0.91669	50.44	0.436	rgb(222,134,135)	1.9904	2,2
Zbtb4	Dbt	-0.91669	50.44	-4.4E-01	rgb(122,159,234)	1.9904	2,2
Zbtb4	Zswim4	0.91669	50.44	0.436	rgb(222,134,135)	1.9904	2,2
Zbtb46	Tnfsf15	0.91669	50.44	0.444	rgb(222,132,133)	1.9904	2,2
Zbtb7b	Mapk3	0.91669	50.44	0.438	rgb(222,133,134)	1.9904	2,2
Zbtb7c	Enpp2	0.91669	50.44	0.439	rgb(222,133,134)	1.9904	2,2
Zbtb7c	Nek6	0.91669	50.44	0.442	rgb(222,133,134)	1.9904	2,2
Zfp111	Ccdc125	-0.91669	50.44	-4.4E-01	rgb(121,158,234)	1.9904	2,2
Zfp120	Asnsd1	0.91669	50.44	0.442	rgb(222,133,134)	1.9904	2,2
Zfp219	Sema4c	0.91669	50.44	0.436	rgb(222,134,135)	1.9904	2,2
Zfp276	Syce2	-0.91669	50.44	-4.4E-01	rgb(121,159,234)	1.9904	2,2
Zfp341	Tnfrsf1a	0.91669	50.44	0.437	rgb(222,134,134)	1.9904	2,2
Zfp35	Dusp12	0.91669	50.44	0.441	rgb(222,133,134)	1.9904	2,2
Zfp365	Ccng1	0.91669	50.44	0.445	rgb(222,132,133)	1.9904	2,2
Zfp365	Cnn2	-0.91669	50.44	-4.4E-01	rgb(122,160,234)	1.9904	2,2
Zfp367	Atrnl1	0.91669	50.44	0.436	rgb(222,134,135)	1.9904	2,2
Zfp382	Stk4	0.91669	50.44	0.442	rgb(222,133,133)	1.9904	2,2
Zfp385a	Sulf2	0.91669	50.44	0.443	rgb(222,132,133)	1.9904	2,2
Zfp397	Chst12	-0.91669	50.44	-4.4E-01	rgb(121,159,234)	1.9904	2,2
Zfp426	Rnf170	0.91669	50.44	0.437	rgb(222,134,134)	1.9904	2,2
Zfp429	Serinc5	-0.91669	50.44	-4.4E-01	rgb(121,159,234)	1.9904	2,2
Zfp467	Acbd7	0.91669	50.44	0.438	rgb(222,133,134)	1.9904	2,2
Zfp467	Rtp4	-0.91669	50.44	-4.4E-01	rgb(121,159,234)	1.9904	2,2
Zfp473	Cd96	-0.91669	50.44	-4.4E-01	rgb(121,159,234)	1.9904	2,2
Zfp52	Zfp362	-0.91669	50.44	-4.4E-01	rgb(121,159,234)	1.9904	2,2
Zfp523	Myo1h	0.91669	50.44	0.435	rgb(222,134,135)	1.9904	2,2
Zfp523	Prox2	0.91669	50.44	0.441	rgb(222,133,134)	1.9904	2,2
Zfp536	Tlcd1	-0.91669	50.44	-4.4E-01	rgb(122,159,234)	1.9904	2,2
Zfp629	Hemgn	0.91669	50.44	0.442	rgb(222,133,134)	1.9904	2,2
Zfp629	Synj1	-0.91669	50.44	-4.4E-01	rgb(122,159,234)	1.9904	2,2
Zfp64	Eid1	-0.91669	50.44	-4.4E-01	rgb(121,159,234)	1.9904	2,2
Zfp703	Zfp362	0.91669	50.44	0.441	rgb(222,133,134)	1.9904	2,2
Zfp868	Orm2	0.91669	50.44	0.437	rgb(222,134,134)	1.9904	2,2
Zfp870	Ptprs	0.91669	50.44	0.44	rgb(222,133,134)	1.9904	2,2
Zfp951	Slc44a5	0.91669	50.44	0.436	rgb(222,134,135)	1.9904	2,2
Zfp960	Dock1	0.91669	50.44	0.438	rgb(222,133,134)	1.9904	2,2
Zfp960	Masp2	0.91669	50.44	0.436	rgb(222,134,135)	1.9904	2,2
Zhx2	Ctnnd1	-0.91669	50.44	-4.4E-01	rgb(121,158,234)	1.9904	2,2
Zhx3	Prss16	-0.91669	50.44	-4.4E-01	rgb(121,159,234)	1.9904	2,2
Zscan2	Stard10	0.91669	50.44	0.442	rgb(222,133,134)	1.9904	2,2
Batf	Pde4d	0.9148	50.43	0.434	rgb(222,134,135)	1.9902	None
Batf	Stk39	0.9148	50.43	0.425	rgb(222,136,137)	1.9902	None
Batf	Wipi1	0.9148	50.43	0.434	rgb(222,134,135)	1.9902	None
Fosl2	Cav2	0.9148	50.43	0.435	rgb(222,134,135)	1.9902	None
Hif1a	Acp5	0.9148	50.43	0.427	rgb(222,135,136)	1.9902	None
Hif1a	Espn	0.9148	50.43	0.428	rgb(222,135,136)	1.9902	None
Hif1a	Vegfa	0.9148	50.43	0.429	rgb(222,135,136)	1.9902	None
Irf4	Lrfn1	-0.9148	50.43	-4.3E-01	rgb(124,161,233)	1.9902	None
Irf4	Nek6	-0.9148	50.43	-4.3E-01	rgb(123,160,233)	1.9902	None
Irf4	Qser1	0.9148	50.43	0.427	rgb(222,136,136)	1.9902	None
Maf	Cisd3	0.9148	50.43	0.427	rgb(222,135,136)	1.9902	None
Maf	Dhx33	-0.9148	50.43	-4.3E-01	rgb(123,160,233)	1.9902	None
Nfe2l2	Cd9	-0.9148	50.43	-4.3E-01	rgb(123,160,234)	1.9902	None
Nfe2l2	Gimap4	-0.9148	50.43	-4.3E-01	rgb(124,160,233)	1.9902	None
Nfe2l2	Lrp8	0.9148	50.43	0.433	rgb(222,134,135)	1.9902	2,2
Stat3	Agpat3	0.9148	50.43	0.432	rgb(222,135,135)	1.9902	None
Stat3	Ctla2b	0.9148	50.43	0.426	rgb(222,136,136)	1.9902	None
Stat3	Gimap8	0.9148	50.43	0.433	rgb(222,134,135)	1.9902	None
Stat3	Gstm1	0.9148	50.43	0.43	rgb(222,135,136)	1.9902	None
Stat3	Ier3	0.9148	50.43	0.428	rgb(222,135,136)	1.9902	None
Stat3	Itpk1	0.9148	50.43	0.431	rgb(222,135,135)	1.9902	None
Aebp2	Nebl	0.9148	50.43	0.427	rgb(222,136,136)	1.9902	2,2
Ahctf1	Ascc1	-0.9148	50.43	-4.3E-01	rgb(123,160,233)	1.9902	2,2
Ankzf1	Arid3a	0.9148	50.43	0.428	rgb(222,135,136)	1.9902	2,2
Arid3b	Neat1	0.9148	50.43	0.429	rgb(222,135,136)	1.9902	2,2
Atf3	Batf3	0.9148	50.43	0.43	rgb(222,135,136)	1.9902	2,2
Bach1	Zdhhc2	-0.9148	50.43	-4.3E-01	rgb(123,160,233)	1.9902	2,2
Bcl11b	Notch1	0.9148	50.43	0.433	rgb(222,134,135)	1.9902	2,2
Bcl6	March3	0.9148	50.43	0.427	rgb(222,135,136)	1.9902	2,2
C030039L03Rik	Bcar1	0.9148	50.43	0.426	rgb(222,136,136)	1.9902	2,2
Cebpg	Fam53b	-0.9148	50.43	-4.3E-01	rgb(123,160,234)	1.9902	2,2
Cebpg	Slc9a9	0.9148	50.43	0.428	rgb(222,135,136)	1.9902	2,2
Creb1	Sash3	-0.9148	50.43	-4.3E-01	rgb(123,160,233)	1.9902	2,2
Creb3l2	Myo10	0.9148	50.43	0.426	rgb(222,136,137)	1.9902	2,2
E2f1	Nxn	0.9148	50.43	0.429	rgb(222,135,136)	1.9902	2,2
Elk3	Adam19	0.9148	50.43	0.425	rgb(222,136,137)	1.9902	2,2
Elk3	Ergic1	0.9148	50.43	0.43	rgb(222,135,136)	1.9902	2,2
Elk3	Ubash3b	0.9148	50.43	0.435	rgb(222,134,135)	1.9902	2,2
Epas1	Ift57	-0.9148	50.43	-4.3E-01	rgb(124,161,233)	1.9902	2,2
Erg	Ikzf2	0.9148	50.43	0.434	rgb(222,134,135)	1.9902	2,2
Erg	Pten	-0.9148	50.43	-4.3E-01	rgb(124,160,233)	1.9902	2,2
Esrra	Pgs1	0.9148	50.43	0.427	rgb(222,135,136)	1.9902	2,2
Ets1	Coro7	0.9148	50.43	0.434	rgb(222,134,135)	1.9902	2,2
Ets1	Nlrc3	0.9148	50.43	0.431	rgb(222,135,136)	1.9902	2,2
Ets2	Btbd11	0.9148	50.43	0.428	rgb(222,135,136)	1.9902	2,2
Fli1	1110007C09Rik	0.9148	50.43	0.426	rgb(222,136,136)	1.9902	2,2
Foxf2	Tmem173	0.9148	50.43	0.434	rgb(222,134,135)	1.9902	2,2
Foxp3	Stat4	-0.9148	50.43	-4.3E-01	rgb(123,160,233)	1.9902	2,2
Foxs1	Rgs16	0.9148	50.43	0.432	rgb(222,135,135)	1.9902	2,2
Foxs1	Selp	-0.9148	50.43	-4.3E-01	rgb(125,161,233)	1.9902	2,2
Gata3	B4galt5	0.9148	50.43	0.428	rgb(222,135,136)	1.9902	2,2
Gfi1	Amz2	-0.9148	50.43	-4.3E-01	rgb(124,161,233)	1.9902	2,2
Glis1	Vwa5a	-0.9148	50.43	-4.3E-01	rgb(125,161,233)	1.9902	2,2
Hif3a	Myh10	0.9148	50.43	0.43	rgb(222,135,136)	1.9902	2,2
Hif3a	Zfp395	0.9148	50.43	0.427	rgb(222,135,136)	1.9902	2,2
Hmga2	Palld	0.9148	50.43	0.427	rgb(222,135,136)	1.9902	2,2
Hmgb3	Pla2g4f	0.9148	50.43	0.426	rgb(222,136,137)	1.9902	2,2
Ikzf2	Plagl1	0.9148	50.43	0.432	rgb(222,134,135)	1.9902	2,2
Ikzf2	Ttn	0.9148	50.43	0.426	rgb(222,136,136)	1.9902	2,2
Ikzf3	Itpr1	-0.9148	50.43	-4.3E-01	rgb(123,160,234)	1.9902	2,2
Ikzf5	Pgm2	-0.9148	50.43	-4.3E-01	rgb(123,160,234)	1.9902	2,2
Irf1	Hlcs	0.9148	50.43	0.429	rgb(222,135,136)	1.9902	2,2
Irf2	Icam1	-0.9148	50.43	-4.3E-01	rgb(124,160,233)	1.9902	2,2
Irf5	Dcxr	0.9148	50.43	0.426	rgb(222,136,137)	1.9902	2,2
Irf8	Kcnk6	0.9148	50.43	0.427	rgb(222,135,136)	1.9902	2,2
Jund	Sema4a	0.9148	50.43	0.435	rgb(222,134,135)	1.9902	2,2
Kdm5b	Nfyb	0.9148	50.43	0.432	rgb(222,134,135)	1.9902	2,2
Kdm5b	Utrn	0.9148	50.43	0.43	rgb(222,135,136)	1.9902	2,2
Klf10	Kctd14	0.9148	50.43	0.428	rgb(222,135,136)	1.9902	2,2
Klf2	Cep76	-0.9148	50.43	-4.3E-01	rgb(123,160,233)	1.9902	2,2
Klf2	Nkain1	-0.9148	50.43	-4.3E-01	rgb(123,160,233)	1.9902	2,2
Klf3	Fasl	0.9148	50.43	0.431	rgb(222,135,135)	1.9902	2,2
Klf6	Bid	-0.9148	50.43	-4.3E-01	rgb(125,161,233)	1.9902	2,2
L3mbtl3	Cx3cl1	0.9148	50.43	0.427	rgb(222,135,136)	1.9902	2,2
Lef1	5330426P16Rik	0.9148	50.43	0.431	rgb(222,135,136)	1.9902	2,2
Lhx6	Nfkbie	-0.9148	50.43	-4.3E-01	rgb(123,160,233)	1.9902	2,2
Litaf	Ccl4	0.9148	50.43	0.433	rgb(222,134,135)	1.9902	2,2
Lyl1	Rab19	0.9148	50.43	0.434	rgb(222,134,135)	1.9902	2,2
Mef2b	4930506M07Rik	-0.9148	50.43	-4.3E-01	rgb(124,160,233)	1.9902	2,2
Mef2b	Blvrb	0.9148	50.43	0.435	rgb(222,134,135)	1.9902	2,2
Meis3	Fbxw2	0.9148	50.43	0.433	rgb(222,134,135)	1.9902	2,2
Mesp2	Mlxipl	0.9148	50.43	0.426	rgb(222,136,136)	1.9902	2,2
Mtf2	Psmd8	-0.9148	50.43	-4.3E-01	rgb(123,160,234)	1.9902	2,2
Myb	H2-Eb2	0.9148	50.43	0.432	rgb(222,135,135)	1.9902	2,2
Myb	Il1a	-0.9148	50.43	-4.3E-01	rgb(123,160,233)	1.9902	2,2
Nfkb2	Tmtc4	-0.9148	50.43	-4.3E-01	rgb(123,160,233)	1.9902	2,2
Npas2	Egln3	0.9148	50.43	0.433	rgb(222,134,135)	1.9902	2,2
Npas2	F730043M19Rik	0.9148	50.43	0.428	rgb(222,135,136)	1.9902	2,2
Npas2	Lamc1	0.9148	50.43	0.433	rgb(222,134,135)	1.9902	2,2
Npas2	Mtss1	0.9148	50.43	0.431	rgb(222,135,135)	1.9902	2,2
Npas4	Syn1	0.9148	50.43	0.433	rgb(222,134,135)	1.9902	2,2
Nr1d1	Impdh1	0.9148	50.43	0.434	rgb(222,134,135)	1.9902	2,2
Nr4a1	Ctsb	-0.9148	50.43	-4.3E-01	rgb(123,160,234)	1.9902	2,2
Nr4a1	Gpr157	0.9148	50.43	0.429	rgb(222,135,136)	1.9902	2,2
Nr4a1	Rrad	0.9148	50.43	0.426	rgb(222,136,136)	1.9902	2,2
Nr4a2	Crtam	0.9148	50.43	0.433	rgb(222,134,135)	1.9902	2,2
Nr4a2	Fzd5	0.9148	50.43	0.429	rgb(222,135,136)	1.9902	2,2
Pcgf2	Hist1h1c	-0.9148	50.43	-4.3E-01	rgb(124,160,233)	1.9902	2,2
Phf1	Slc25a45	0.9148	50.43	0.431	rgb(222,135,136)	1.9902	2,2
Plscr1	Ubash3a	-0.9148	50.43	-4.3E-01	rgb(124,160,233)	1.9902	2,2
Pou2af1	Ppfibp1	0.9148	50.43	0.43	rgb(222,135,136)	1.9902	2,2
Pou5f2	Arg2	0.9148	50.43	0.434	rgb(222,134,135)	1.9902	2,2
Ppard	Acvr1b	0.9148	50.43	0.432	rgb(222,134,135)	1.9902	2,2
Prdm1	Abcd3	-0.9148	50.43	-4.3E-01	rgb(124,160,233)	1.9902	2,2
Rbpj	Abcb1b	-0.9148	50.43	-4.3E-01	rgb(123,160,233)	1.9902	2,2
Rbpj	Hist1h1a	-0.9148	50.43	-4.3E-01	rgb(124,160,233)	1.9902	2,2
Rbpj	Inhba	0.9148	50.43	0.427	rgb(222,135,136)	1.9902	2,2
Rest	Bzw2	-0.9148	50.43	-4.3E-01	rgb(123,160,233)	1.9902	2,2
Rora	Dst	0.9148	50.43	0.432	rgb(222,135,135)	1.9902	2,2
Runx1	Ccdc141	-0.9148	50.43	-4.3E-01	rgb(123,160,233)	1.9902	2,2
Rxra	Adam10	0.9148	50.43	0.428	rgb(222,135,136)	1.9902	2,2
Scml4	Lrrc59	-0.9148	50.43	-4.3E-01	rgb(125,161,233)	1.9902	2,2
Scrt1	Cyp2s1	0.9148	50.43	0.434	rgb(222,134,135)	1.9902	2,2
Six1	Calca	0.9148	50.43	0.427	rgb(222,135,136)	1.9902	2,2
Six5	Cnnm1	0.9148	50.43	0.434	rgb(222,134,135)	1.9902	2,2
Skil	Tlr2	0.9148	50.43	0.426	rgb(222,136,137)	1.9902	2,2
Sp3	Hist1h1a	0.9148	50.43	0.426	rgb(222,136,136)	1.9902	2,2
Sp4	Pex19	-0.9148	50.43	-4.3E-01	rgb(125,161,233)	1.9902	2,2
Spib	Phf6	-0.9148	50.43	-4.3E-01	rgb(124,160,233)	1.9902	2,2
Spib	St7	0.9148	50.43	0.434	rgb(222,134,135)	1.9902	2,2
Stat1	Zdhhc2	0.9148	50.43	0.434	rgb(222,134,135)	1.9902	2,2
Stat5b	Gramd1b	-0.9148	50.43	-4.3E-01	rgb(123,160,233)	1.9902	2,2
Tcf4	Cd86	0.9148	50.43	0.426	rgb(222,136,137)	1.9902	2,2
Tcf4	Spef2	0.9148	50.43	0.43	rgb(222,135,136)	1.9902	2,2
Tead1	2900026A02Rik	0.9148	50.43	0.43	rgb(222,135,136)	1.9902	2,2
Tead1	Il2ra	0.9148	50.43	0.431	rgb(222,135,136)	1.9902	2,2
Tead1	Neo1	0.9148	50.43	0.429	rgb(222,135,136)	1.9902	2,2
Tet1	Pccb	0.9148	50.43	0.429	rgb(222,135,136)	1.9902	2,2
Thap1	Bmp2k	-0.9148	50.43	-4.3E-01	rgb(124,161,233)	1.9902	2,2
Thap3	Cox7a2l	0.9148	50.43	0.425	rgb(222,136,137)	1.9902	2,2
Thap3	Rps14	0.9148	50.43	0.434	rgb(222,134,135)	1.9902	2,2
Thra	Nr1d1	0.9148	50.43	0.435	rgb(222,134,135)	1.9902	2,2
Thra	Pcbp4	0.9148	50.43	0.425	rgb(222,136,137)	1.9902	2,2
Twist1	Loxl2	0.9148	50.43	0.429	rgb(222,135,136)	1.9902	2,2
Twist1	Nrp1	0.9148	50.43	0.425	rgb(222,136,137)	1.9902	2,2
Vax2	Adcy4	0.9148	50.43	0.425	rgb(222,136,137)	1.9902	2,2
Vax2	Mpp3	0.9148	50.43	0.434	rgb(222,134,135)	1.9902	2,2
Zbtb17	Dusp2	0.9148	50.43	0.43	rgb(222,135,136)	1.9902	2,2
Zbtb17	Hexb	-0.9148	50.43	-4.3E-01	rgb(123,160,233)	1.9902	2,2
Zbtb17	Kctd6	-0.9148	50.43	-4.3E-01	rgb(124,160,233)	1.9902	2,2
Zbtb44	Bcl2a1c	-0.9148	50.43	-4.3E-01	rgb(123,160,234)	1.9902	2,2
Zbtb7c	Mboat7	-0.9148	50.43	-4.3E-01	rgb(124,160,233)	1.9902	2,2
Zeb2	Fas	0.9148	50.43	0.428	rgb(222,135,136)	1.9902	2,2
Zeb2	Jak2	0.9148	50.43	0.428	rgb(222,135,136)	1.9902	2,2
Zfp2	Fes	-0.9148	50.43	-4.3E-01	rgb(124,160,233)	1.9902	2,2
Zfp202	Thra	-0.9148	50.43	-4.3E-01	rgb(124,161,233)	1.9902	2,2
Zfp263	E2f7	-0.9148	50.43	-4.3E-01	rgb(124,160,233)	1.9902	2,2
Zfp28	Kcnip2	0.9148	50.43	0.428	rgb(222,135,136)	1.9902	2,2
Zfp280b	Rnf150	0.9148	50.43	0.426	rgb(222,136,136)	1.9902	2,2
Zfp292	Fkbp11	-0.9148	50.43	-4.3E-01	rgb(125,161,233)	1.9902	2,2
Zfp296	Cyp2s1	-0.9148	50.43	-4.3E-01	rgb(123,160,233)	1.9902	2,2
Zfp296	Mmachc	0.9148	50.43	0.428	rgb(222,135,136)	1.9902	2,2
Zfp335	Trappc10	0.9148	50.43	0.43	rgb(222,135,136)	1.9902	2,2
Zfp362	Mmp7	-0.9148	50.43	-4.3E-01	rgb(124,160,233)	1.9902	2,2
Zfp385a	Ccng1	0.9148	50.43	0.428	rgb(222,135,136)	1.9902	2,2
Zfp385a	Cox6b2	0.9148	50.43	0.429	rgb(222,135,136)	1.9902	2,2
Zfp385a	Slc2a4	0.9148	50.43	0.431	rgb(222,135,135)	1.9902	2,2
Zfp429	Mcoln2	-0.9148	50.43	-4.3E-01	rgb(123,160,233)	1.9902	2,2
Zfp429	Nfe2l2	0.9148	50.43	0.432	rgb(222,134,135)	1.9902	2,2
Zfp429	Nrip2	-0.9148	50.43	-4.3E-01	rgb(124,160,233)	1.9902	2,2
Zfp467	Dhcr7	0.9148	50.43	0.434	rgb(222,134,135)	1.9902	2,2
Zfp467	Neurl3	-0.9148	50.43	-4.3E-01	rgb(124,160,233)	1.9902	2,2
Zfp467	Tgfb3	0.9148	50.43	0.427	rgb(222,135,136)	1.9902	2,2
Zfp536	Hes1	0.9148	50.43	0.431	rgb(222,135,136)	1.9902	2,2
Zfp598	Traf3	0.9148	50.43	0.425	rgb(222,136,137)	1.9902	2,2
Zfp60	Zfp473	0.9148	50.43	0.426	rgb(222,136,136)	1.9902	2,2
Zfp605	Tarsl2	0.9148	50.43	0.428	rgb(222,135,136)	1.9902	2,2
Zfp606	Ripk1	-0.9148	50.43	-4.3E-01	rgb(125,161,233)	1.9902	2,2
Zfp608	Gap43	0.9148	50.43	0.434	rgb(222,134,135)	1.9902	2,2
Zfp608	Pik3r6	-0.9148	50.43	-4.3E-01	rgb(123,160,233)	1.9902	2,2
Zfp629	Rcor2	0.9148	50.43	0.426	rgb(222,136,136)	1.9902	2,2
Zfp667	Egr3	-0.9148	50.43	-4.3E-01	rgb(124,160,233)	1.9902	2,2
Zfp771	Tmem158	0.9148	50.43	0.432	rgb(222,135,135)	1.9902	2,2
Zfp771	Tyw1	0.9148	50.43	0.435	rgb(222,134,135)	1.9902	2,2
Zfp775	Fam69b	0.9148	50.43	0.431	rgb(222,135,136)	1.9902	2,2
Zfp827	Gimap7	-0.9148	50.43	-4.3E-01	rgb(124,160,233)	1.9902	2,2
Zfp831	Ahdc1	0.9148	50.43	0.433	rgb(222,134,135)	1.9902	2,2
[truncated: 51,002 more rows]
