# Supplementary material for: Leveraging chromatin accessibility for transcriptional regulatory network inference in T Helper 17 Cells
Source: Genome Res. 2019 Mar;29(3):449–63. doi: 10.1101/gr.238253.118 (PMC6396413; doi:10.1101/gr.238253.118)
Supplement: Supplemental Material [file supp_gr.238253.118_Supplemental_Th17_TRN_Networks.zip › Th17_TRN_Networks-master/TRN_Notebooks/Networks/ChIP_bias50_sp.tsv.layout.json]

{"Sorl1": [527.63937596185508, 809.64030407949429], "Plekhg5": [979.64812221082946, 636.08494153505649], "Tom1": [466.29615329332722, 172.20034837971568], "Gm8801": [128.49086740742712, 600.18203431272173], "Tspan2": [586.27579807071118, 466.18551519508009], "Tspan3": [20.645332658839834, 670.28871439668251], "Cyth3": [835.56263714698662, 695.80467546547573], "Tspan6": [723.32777408336938, 452.25295036691756], "Tspan7": [848.04189512150663, 473.54423094991256], "Tspan5": [217.28493216576874, 108.58870860456818], "Rpgrip1": [527.12871289500754, 843.11167975463729], "4931406P16Rik": [973.79477705726595, 445.59886197233493], "Pm20d1": [140.58620964712807, 688.30553420946922], "1700001J03Rik": [552.08926317392559, 195.23781868874434], "Xylt2": [897.10270043069454, 62.359804743503211], "Syt9": [461.18671836777816, 68.596415917212184], "Rasl12": [568.96978007238692, 934.15677623238139], "Gm5127": [343.01762274239275, 11.324845561121791], "Syt4": [368.89276705118158, 868.82989937292928], "Syt5": [350.79379617577183, 752.33743183113927], "Zfhx3": [421.59070963269176, 556.67532464566284], "Syt7": [914.2152720458256, 816.44783309101865], "Gpx3": [787.68385762080413, 71.068187041446649], "Sult2b1": [855.40619025606736, 231.52650953227567], "Prm2": [844.77343580611944, 33.940551004674909], "Mitf": [153.74421756417783, 203.38496715548501], "Hes1": [844.08650174509285, 544.62722340727964], "Bcl6": [630.27741048721703, 653.39961165357101], "Gm14446": [835.91797233876912, 734.82142169033614], "Hes5": [476.17687195656725, 372.56050474007503], "Bcl3": [270.22166738027897, 38.028515730079391], "Bcl2": [66.186497190320821, 371.81881969010084], "Avpr1b": [592.99944802310301, 880.4613518717174], "1810010H24Rik": [400.99200477957754, 884.23984907967679], "Avpr1a": [762.83661996065848, 928.14791698593694], "Syf2": [199.34750142381895, 933.88687854862985], "Gm14151": [234.42020412746976, 364.88577003174618], "Pdgfrb": [41.914792574786006, 758.68253484368518], "Fam78b": [706.9783908347099, 112.98541911400787], "Car9": [895.9311921696243, 574.98679236850649], "Wdr81": [359.92376067334988, 233.72742658707747], "Wdr82": [610.87987643564043, 936.12526891175003], "Myadm": [704.13583282569448, 642.00729841994496], "Scarf2": [658.60409990950598, 932.6435884876712], "Mettl8": [147.68454646889143, 603.20735193160044], "Cebpb": [132.6333817000671, 143.42869013381443], "Cebpg": [629.95962638676758, 769.07321928431975], "Cep170": [882.84622086030947, 115.29626163493892], "Cux1": [424.05113243754994, 519.49092467591004], "Cutc": [799.89372163924713, 862.1705833947326], "R3hdm1": [973.20345292230706, 895.36559284955899], "Nid2": [578.07547377800847, 32.304695750304369], "Nid1": [219.83395062709843, 405.80588026111172], "Cebpz": [744.24963906635901, 968.85183061442399], "Gm5129": [661.45466774832789, 377.49834802429746], "Acss1": [775.88969439622201, 349.92165288696384], "Gm2447": [327.49690735789432, 323.93745218544728], "Zfp712": [402.15392655375825, 135.16647674772517], "Rab27a": [176.5739157359948, 560.18782699281371], "Zfp711": [701.33438080966425, 151.31100414220003], "Zfp715": [419.8391540658659, 157.98114012667079], "Mllt6": [788.37158516452382, 222.71075034456629], "Zfp719": [63.264647397320026, 144.89102882514626], "Fli1": [424.68755300456041, 592.69346959987411], "Cog6": [995.26327496671877, 767.08652272937832], "Mllt3": [769.61390635255816, 714.83781248912021], "Krt6b": [385.81143850809809, 734.75731765603336], "Magee2": [466.1294627361633, 253.8512800919095], "Actbl2": [945.59287947591895, 573.50148932339152], "Krt6a": [438.59246705989267, 344.82124315662907], "Slc18a1": [587.8714525200445, 162.17288348682027], "March9": [760.85475058579175, 212.56296406080619], "Igj": [707.56587788016486, 100.54959059032197], "Stx1a": [589.64301691244839, 454.79291158676358], "Crtc1": [778.33336585528343, 281.45079436470024], "Npdc1": [589.02186359022301, 13.872211122913132], "Tab2": [175.53335988932798, 975.06637591074548], "AI414108": [424.86229187445031, 753.53299550547001], "4933431E20Rik": [555.8873051634655, 211.5762355237386], "Ercc5": [399.76521776386227, 736.81718519211995], "Krt86": [523.515420657601, 571.23883879053744], "Rgs11": [39.476153452494025, 165.26410047767564], "Zswim4": [323.15112820147152, 627.2957085362699], "Foxh1": [811.40631287918711, 505.57604933157597], "Zfp346": [864.38590034692572, 131.29087253086249], "Ndrg1": [744.99144474900345, 860.16747437919139], "Ndrg2": [974.36743323700807, 965.41396200569523], "Clcnkb": [962.25352930296106, 670.34447437075585], "Ndrg4": [976.84041362514517, 994.43352854266004], "Adcy4": [352.87901211832087, 432.37758756219245], "Adcy5": [789.22885134560158, 348.86026831198501], "Tbccd1": [490.72676773942942, 291.54520654088088], "Ppap2c": [383.45925985186057, 521.690685162813], "Adcy1": [146.82811465246715, 281.25508444257065], "Ppap2a": [137.03900056008052, 823.15798726551225], "Gm13251": [178.43542067393145, 310.83907814517579], "Wls": [26.559380368288405, 51.091146377592558], "Cpd": [673.5441543429007, 665.67801703453813], "Akr1cl": [406.1802978180321, 866.46894476735918], "Krtcap2": [41.715055872988486, 255.11481516562347], "Mir703": [682.37655633868485, 418.79080000576579], "Zfp628": [255.39696760265309, 574.75584904272], "Zfp629": [150.2089089619306, 577.5361028091894], "Tmem71": [161.18314939025973, 619.13273618442315], "Nsmaf": [799.58796143453003, 220.13775219975193], "Rassf10": [479.20019732886601, 254.85253563620441], "Lama1": [871.43486116233544, 765.38021975605636], "Lingo4": [51.503689003595241, 703.80329226400636], "Lingo3": [655.82220515491565, 980.26492649476177], "Lama5": [653.21243396161867, 664.70699785878821], "Lingo1": [266.19297160788255, 858.44969861687014], "Tshz2": [230.24716756604784, 196.62084949968119], "Murc": [69.206613983485326, 861.93867609316783], "Slc7a3": [54.597863205336836, 842.93160889517787], "Foxs1": [211.10943220182111, 875.26762751546084], "Plcl1": [707.5644275641381, 652.45025967205208], "Inhba": [128.14876820665214, 637.86734534592631], "Inhbb": [817.8486135661808, 973.37287963399092], "Garnl3": [992.23376038161791, 418.71063733153898], "Sall3": [844.72138019400154, 605.11308734936267], "Pcdhga8": [494.77699176137622, 962.17708472261108], "Ptpn4": [24.430519613312867, 167.25937548749559], "Cxcl1": [518.7188189794216, 197.79178701562981], "Hsf1": [50.123314570187176, 644.42690653535783], "Cxcl3": [329.06363620356649, 684.10176528087129], "Cxcl2": [805.52522221371169, 46.113772088215889], "Cxcl5": [318.0123280849769, 684.25695611027288], "Il17a": [860.96389715354019, 622.78737955429051], "Il17c": [486.69675737192273, 776.18162290332793], "Ddit4l": [721.85569277211255, 915.55393545709251], "Slc17a7": [904.28904099243437, 654.26590857462713], "Nynrin": [844.94823212018559, 623.08415521869381], "Drd3": [884.11319686765592, 461.79463590928827], "Tyms": [432.31835368487077, 157.1331726199364], "Pard3": [373.92641771670822, 215.89094583501836], "Ccrn4l": [629.69078331446212, 729.55152109863229], "P2rx1": [380.45188591449704, 255.73721167255701], "Zfhx2": [498.73235850580653, 694.20396099803759], "P2rx5": [990.87974618345015, 968.02103813940755], "Wtip": [737.10991339162774, 18.113187678324479], "P2rx7": [212.4222865762311, 603.21008313929326], "Rap2b": [12.05693015121491, 93.739966614311598], "Porcn": [282.89087624352914, 141.14749024659298], "Klf11": [68.937770199846923, 553.3838721055713], "Klf10": [868.58625753305876, 356.32087304906622], "Psmd8": [269.61772248304402, 591.19168683195437], "Kcnc2": [551.26002063700503, 720.11403942908623], "Kcnc3": [705.07645891651407, 875.92479290307824], "Zfp532": [271.52125260203564, 382.88720797104963], "Tfg": [258.74694109294137, 404.71665537543151], "Wwp1": [96.833015962328687, 774.08132818595379], "Zfp536": [885.1763715659115, 306.20758235303873], "Jund": [672.50706356711828, 415.81661915046038], "Zfp534": [144.09936118872494, 320.876761867261], "Ier3": [218.99967151538297, 24.539307865582781], "Neo1": [417.66542686554305, 952.46472772807579], "Agpat3": [242.99746562652797, 557.34136617128308], "Pdxp": [938.1338206540762, 897.20277808601929], "Lmna": [538.21481921840802, 568.35903539447418], "Pdcd1": [796.08394706118997, 369.3963178563709], "Agpat9": [48.953780863205992, 26.442634942465922], "Prrg4": [386.37959081188632, 191.62207108962684], "Fndc3c1": [511.59591666519202, 860.13383254282485], "Mpdu1": [321.96169258313233, 200.12163899366624], "Dtl": [235.24643029852362, 407.12593541926117], "Gm10825": [941.77017201973126, 534.27680593935008], "Sorcs2": [947.94382359799351, 639.45909452680337], "Cmah": [268.70127263801072, 772.98206118381552], "Matk": [846.43626698055868, 19.044153233582684], "Ermp1": [801.94892522286239, 245.97375003468059], "Cmas": [436.90908018575675, 506.02621282139779], "Hps6": [114.1790591818154, 469.26204450271143], "Wdfy3": [147.1021402341965, 295.46853217256285], "Wdfy2": [593.7254760930598, 924.47169121959587], "Ccdc80": [147.51875465728185, 176.61997937937016], "D830031N03Rik": [450.31686082766254, 166.83087710309704], "Adssl1": [979.40783796218852, 112.06881589990954], "Iltifb": [453.05164550661459, 27.210783938474833], "Kctd6": [742.44018588946767, 132.46990255020853], "Zfp444": [400.98587802789444, 429.38771801351521], "Zfp445": [730.48635559248328, 167.62244058107504], "Zfp442": [291.07608881472203, 664.42338783027685], "Serpinb6e": [95.573515847602309, 894.35062238378168], "Gpr182": [617.07961527490659, 202.75793408368972], "Gpr183": [765.09447757555802, 590.52239436059949], "Pcdh10": [513.5142362948344, 131.76382792636369], "Serpinb6b": [728.12980868748934, 487.67243176680432], "Serpinb6c": [250.59535280866695, 994.48199667595884], "Tsix": [996.68924127028811, 542.97147629562699], "Mir1894": [991.68196829317299, 991.94652717349697], "Btk": [110.76855018318102, 861.63270374167496], "Hes6": [229.51615512109962, 135.48526479662493], "L1cam": [214.09410390477373, 558.67802950533689], "Slc27a5": [625.62090796816017, 371.37672080619177], "Slc27a4": [52.458642856831098, 408.21705850422717], "Klf8": [245.39935478148863, 678.85811496340636], "Zfp277": [630.94091980470887, 789.5839800084392], "Pcdh17": [777.8850466665881, 120.41506930839034], "Inha": [55.576748640094635, 962.51413338384373], "Lif": [240.83766205325381, 643.25912816724349], "Dnase1l3": [589.70328284443417, 127.76972729870687], "Lrrk1": [939.04833703982524, 257.15355298186057], "Cyfip2": [690.54020194715679, 360.189242315326], "Cdhr3": [341.31569950622236, 516.07040244314715], "Amph": [613.66084578056348, 392.69329020114435], "Plekhf2": [50.75283456901083, 302.61115929811524], "Zfp148": [462.54612962064851, 569.38444849780512], "Tmem176a": [181.47500138801632, 38.744431417144213], "Polr3gl": [37.475735295852495, 841.78678612558053], "Tmem176b": [586.2118859529586, 668.51075071314813], "Aldh1b1": [47.482076975111276, 9.690296507866023], "Sars": [213.7801783340885, 934.8885483735512], "Tctex1d1": [247.73361597925987, 148.46852582682433], "Kctd21": [345.28099723144413, 552.55224355699158], "Zfp146": [884.28152278285711, 144.85109498956322], "Soat2": [688.65594974268413, 770.89930319513212], "Zbed3": [664.58895151287766, 615.02023928924746], "Ctnnal1": [885.6543984304268, 274.79251007694813], "Zbed6": [343.75732886645636, 709.53327741550208], "Tlr13": [995.90109007223896, 522.26312341147752], "Ahnak": [177.30328793500323, 457.90080761866818], "Trim36": [263.27243500450777, 659.75065473376173], "Foxo3": [452.43891296309084, 567.79025975044033], "Spem1": [45.957356567568524, 554.53174779675965], "Foxo1": [411.82778916963798, 591.88385176216786], "Klhl3": [972.61578755134713, 195.35098698600908], "Gtsf1": [929.38222517196311, 785.32757548897973], "Emp1": [325.87139219346426, 290.95354164776404], "Ifi27l2b": [769.037964434988, 628.54358998367115], "Ifi27l2a": [298.0785021574851, 235.47784383618378], "Ggn": [362.14424729427628, 658.07600270554917], "Rhd": [655.29307269488913, 27.928594356329263], "Cela1": [993.84439756800884, 786.5543631739788], "Mmp14": [8.6006246327331137, 287.4340641399196], "Hoga1": [546.12106202247719, 677.3365918175258], "Mmp16": [23.660162182537256, 284.1740881991737], "Mmp10": [698.14071215820798, 185.59498091319546], "Mmp11": [497.67896890687558, 30.74967933568276], "2810442I21Rik": [168.78280233726423, 690.62776939412538], "Ms4a4b": [512.51731483238927, 31.98543444887963], "Olfr527": [572.35152173893141, 648.3527201075251], "Olfr525": [889.88010353095513, 383.60310959707073], "Fam114a1": [63.913339723892875, 283.8439213234974], "Fam114a2": [81.149818829311101, 303.69839363224537], "Klrb1c": [889.01948249910288, 751.57232196080645], "Aldoa": [93.562014066025682, 369.5961067634608], "8430427H17Rik": [770.68233995134233, 53.697444449191245], "Aldoc": [108.80052975706151, 353.66692868389475], "Uqcrq": [80.548192811956724, 387.08509497601528], "Gpsm2": [503.73900137880378, 326.86197826545038], "AI506816": [959.47459447805238, 81.994392422976915], "Ermn": [258.79737770231333, 252.80929327257547], "Cd200r2": [962.15863290284983, 97.187070631297345], "Lepre1": [345.82258441610253, 25.117232459528164], "Mgll": [83.328059051422287, 484.53521811927425], "Slc24a3": [37.917686292154244, 319.71758774929435], "Zik1": [250.02813207927966, 443.86854235375711], "Rimkla": [196.16809502350583, 343.6992608167003], "Itga11": [163.98690969645941, 860.06998921562786], "Slc29a3": [124.29531829346253, 163.02889263599749], "Rsad2": [678.71442117252695, 7.1498535141786412], "Cd5l": [905.45738426847811, 393.61357691116234], "Neu3": [396.81013651690841, 315.09056613746247], "Jam3": [140.59844012635395, 350.51172773104395], "Tppp": [402.18042314541236, 968.46717759849082], "Fnd3c2": [114.49551133005203, 599.07538911618201], "Ano7": [672.14707541047778, 981.29662137267314], "Mir130b": [140.20139754062683, 671.27783911129097], "Arhgef6": [153.9574729766357, 723.00445772218802], "Gm5595": [765.29472653293533, 413.64753535849462], "Il1rap": [559.91507086905779, 145.65883444949895], "Nr1d1": [765.72611420140038, 494.46986153799162], "Nr1d2": [672.19178137759297, 945.32205559142744], "Tprkb": [914.95229950284136, 126.05790738235024], "Proz": [550.14103049156654, 454.50900651560784], "Nme4": [285.31190628647067, 444.72858553385493], "Nme5": [577.43891911403659, 12.180755061857756], "Irf1": [588.67083864660844, 373.1278448650184], "Irf7": [550.17867428260433, 947.57293796644899], "Ntng2": [160.78875868148191, 140.04472380274015], "Irf5": [627.97261374365678, 617.55379999442232], "Irf4": [630.81314155337429, 665.81886496728259], "Irf9": [508.43562088155119, 142.77202143015072], "Irf8": [269.41810820661169, 199.75484006159456], "Tmem154": [229.83430952876165, 538.4802055284656], "Rhbdf1": [124.57869276031026, 874.78381443270996], "2010005H15Rik": [142.94012542146103, 781.90918042538613], "Clk3": [761.31320963978533, 771.75942426674976], "Slco4a1": [30.590384285666101, 615.39984672980484], "Tacr2": [787.02850896931432, 826.25024154291793], "Bcas1": [687.82122658039771, 937.79588425847192], "Zbtb11": [683.76976183790111, 453.79454312094794], "Zbtb10": [764.43808757771728, 506.43948036878601], "Zbtb17": [749.14265370890644, 667.06553244313716], "Pgrmc1": [866.79072001134136, 405.76144553740352], "Fam188b": [601.4291413390622, 759.07074906335288], "Gm8817": [837.71708364343363, 159.6756237029021], "Plekhh1": [299.22217954870837, 291.87297589545659], "Sfmbt1": [281.30254936191477, 862.30253864034819], "Sfmbt2": [132.99713902226895, 81.316592706639923], "Cdk5r1": [800.39017527799513, 161.04566008791176], "Brf2": [946.49962133403619, 476.39426108906679], "Blvrb": [292.38778728982925, 825.86260931163702], "Ing2": [688.62420383442952, 112.74184789414433], "Zdhhc2": [857.01236276934321, 863.59126455751277], "Ddit4": [178.37659230962893, 269.1657817010157], "Zfp36l1": [229.95526195853239, 788.35294377291223], "Zfp36l2": [201.18798132874841, 643.1196313759358], "Trpc3": [976.89083275415749, 293.47612628972922], "Rap1gds1": [314.8758148624089, 945.82161236245781], "Ttbk2": [126.96318621970536, 575.32045963358371], "Cst3": [671.93538305498748, 64.096910286162696], "Lin54": [871.55389758709418, 504.63342323464906], "Abhd6": [143.38343578042344, 590.80407178285429], "Abhd4": [352.88217094802775, 471.81787321295189], "Sostdc1": [950.96181592221103, 231.15657133820665], "Ccdc162": [179.00946712882859, 919.6401083889142], "Bbx": [984.32092133183176, 385.37236415564371], "Galr3": [187.72786589591723, 954.38216595419976], "Fcgbp": [868.87909426378303, 777.99913719204108], "Zfp263": [605.27636963850864, 124.12543802558065], "Ppme1": [747.41707244124723, 532.04692619081061], "Marcks": [487.22154031084642, 755.24298951296157], "Gm4907": [426.77513361385087, 884.5111617486773], "Msrb3": [254.22574553921464, 644.55539962498085], "Uba1": [588.70098494593901, 341.77168578990563], "Flna": [590.16089803768079, 611.75015299414099], "Cap2": [208.0835095512206, 361.75451613448638], "Dapl1": [784.09056924830713, 589.32869952305407], "Dleu7": [566.81570702000306, 414.20217718338671], "Tmem181b-ps": [993.30211142932694, 193.89667247787688], "Naa20": [293.09367547252799, 197.53228332827129], "Creg2": [254.56716034776619, 774.99232065130559], "Lysmd4": [451.86849774339447, 12.888183627319812], "H2-Q10": [48.412156651611866, 520.29976822209596], "Fgr": [445.95173124726313, 439.82599846800923], "Tpbg": [28.019937988556151, 37.799052610404175], "Pnoc": [932.87701041079833, 671.4651016003794], "Klre1": [474.69395253055006, 885.5114165682844], "Minpp1": [267.32869776189091, 468.85403915313861], "Ptgfrn": [36.8417949549818, 301.75458628301419], "Cnnm1": [315.60460855145334, 61.918633323693882], "Tgm1": [338.863423363013, 750.14799944346339], "Tgm2": [733.99749627695189, 807.52313467194335], "Cnnm4": [870.51670680250686, 662.31489922249295], "Zfp707": [438.33623048161365, 670.6000841802811], "Zfp709": [376.373188553045, 77.146142621982733], "Gstm1": [217.00101490863236, 54.144702508894554], "Gstm2": [267.67834836863312, 456.39643684601634], "Gstm3": [615.45705681571121, 156.03947801238121], "Oasl2": [499.66131643123833, 131.16911982085918], "Kcnab3": [347.00544256127671, 659.43518633841279], "Reps2": [921.28973777876911, 994.06039863415026], "Wnt10a": [923.17229886474115, 554.15235247454075], "Mageb3": [958.96175871224864, 67.199047685296733], "Ell2": [519.83798850558435, 222.17192634274798], "Bbc3": [896.11754187571387, 500.6429314222928], "Nppc": [978.61736476750707, 849.11107391898702], "Trove2": [250.38047886020021, 788.68636577374923], "Nppa": [109.34388417653217, 236.51510985928061], "Slc4a11": [257.31208371215928, 537.83562666001603], "Ggta1": [737.80184522148215, 255.00351967474396], "Pou3f1": [830.56280367470833, 945.24004278804648], "Gm6225": [326.54682504187736, 977.61487562545722], "Wnt10b": [807.31520890622835, 82.818692686706825], "Vim": [515.32332174558883, 506.37952556145757], "Fut7": [270.31932105012169, 24.275263097990926], "Depdc7": [120.88910237948214, 262.50995923631149], "Vit": [530.3305797894044, 92.35127695599067], "Pou5f2": [663.28572029856366, 174.41218089514157], "Efhc1": [869.87362412795801, 846.21544212510071], "BC026585": [386.13582238330076, 967.37002293530941], "Ltb4r1": [451.02211442221574, 904.14977867688572], "Gem": [709.80611608064555, 258.92380928542639], "Brsk1": [345.42174896578803, 576.15439821447546], "Cd274": [914.72755543387882, 70.469571442905831], "Cd276": [738.01636549836758, 44.057166186021952], "Enpep": [578.15344688247956, 633.44706281760853], "Gen1": [559.25904713976468, 180.48444851865284], "Fam129a": [971.33209756527924, 232.07038374060338], "Athl1": [84.575637917076619, 948.26523118042462], "Fam129c": [404.30163353226214, 994.10250328288669], "Fam129b": [69.054702513385052, 574.1500135607323], "Enpp3": [85.331420418508699, 460.80356252399804], "Apol9b": [404.98110692779517, 828.62555966108187], "Apol9a": [459.77253412076971, 981.8658323040371], "Serpinb9b": [485.5945434565856, 196.28727329060334], "Serpinb9d": [404.38764543350544, 55.187024884284519], "Serpinb9g": [715.20388585676005, 45.548512513010266], "Serpinb9f": [978.00850357113166, 590.29906239085653], "Hdac9": [224.40139606784257, 311.20585827260413], "Litaf": [710.28002870061732, 505.1688703124513], "Notch1": [978.85116056292486, 67.95976122817595], "Notch2": [781.12119437404579, 145.50487679082642], "Sfxn5": [740.88236440128082, 208.50952401438255], "Gzf1": [404.35397632123102, 177.20710095926933], "5730508B09Rik": [786.09349717045666, 331.49426853956862], "Plxnd1": [709.3009534471895, 135.27751472160168], "Pip5kl1": [285.03589396486313, 290.47900231155302], "St6galnac1": [436.47605582757978, 25.231187657861465], "Dusp18": [493.73210671863853, 994.52747557808232], "Rara": [374.48683276539651, 504.68268296273243], "Epas1": [537.79970056001912, 238.84430408535451], "Olfml2a": [389.99673860781502, 490.59433448433811], "1600014C10Rik": [444.00702781660266, 290.72968531390239], "Pgm1": [904.08039735806847, 671.45623167392876], "Vamp4": [8.5297249182584842, 896.23771437606501], "Rarg": [844.45876713553946, 978.41692134073719], "Fbn2": [813.64013476457853, 953.47464646717992], "Sphk1": [413.04367177671901, 935.57607347273165], "Fbn1": [729.9526772097098, 303.14612913821281], "Cyp26b1": [10.205747019951875, 757.88612533640276], "Gimap8": [298.50124779740895, 271.86295985803758], "5430421N21Rik": [697.83584452934645, 32.551942960039938], "Gm13139": [534.93240434954282, 635.6005211270184], "Dusp14": [644.56058153794083, 253.79931133718895], "Gimap4": [328.88811554833711, 360.20836936757098], "P2ry1": [726.94166436258399, 954.63406984497396], "Tlcd2": [946.2211185556738, 551.89714278243014], "Dcakd": [436.68065476099866, 652.67305736075423], "Tlcd1": [125.55398507959785, 905.1269893862019], "Prpsap2": [993.55091612209151, 830.9059155361798], "Nbl1": [80.634158808184139, 9.9871396746319814], "Zfp523": [98.787538883295767, 652.62839592710725], "Pydc4": [903.17894926136626, 738.09714441703284], "Pydc3": [900.74401291576794, 448.64470815462471], "Zfp524": [548.29644976247062, 373.45176676965389], "Psme1": [858.81983464688676, 576.19818567926291], "Spink2": [850.35562660239441, 503.82398198048924], "Synpo2": [439.34776269443586, 866.71233422902901], "Ikzf5": [475.85453645779319, 316.60702925417502], "Ikzf4": [753.70196291805235, 281.60946372451241], "Adm2": [560.91698439407025, 254.67757424028883], "Ikzf2": [601.60313503943564, 576.7950985948504], "Rspo3": [215.12290839791706, 841.25082806560465], "Mtf2": [408.59237528295779, 377.30786280093338], "9230114K14Rik": [485.5075076444208, 139.64603581731757], "Kbtbd11": [801.36364501009393, 787.17765760955228], "Pcdh1": [536.97349784345397, 11.797124552997667], "Mbtd1": [213.45380715838894, 725.75919118445825], "H2afx": [788.94108047988504, 879.90870357072345], "Pcdh7": [324.90546959536368, 427.32110602246956], "Ahdc1": [31.437508142627735, 651.13812500657161], "Myh13": [664.59621875087021, 603.4205559200426], "Scn1b": [161.26007948677241, 973.43503754334938], "Ramp3": [220.91865846805311, 363.76450473619735], "Ppl": [919.25300842419392, 420.39042547544028], "Tnfrsf12a": [377.43831413565437, 812.99979897638741], "Mcm9": [593.88079429972208, 530.68976721084562], "Zfp455": [123.73920321129101, 888.18797275875374], "Cecr2": [724.57882051478566, 604.24708900429812], "Zfp456": [468.92143236304526, 811.12270393473034], "Apol10b": [15.429652435266844, 531.54557945503666], "Cntln": [95.874802235313268, 759.49644748708158], "Cnn2": [464.92023591958201, 138.14295348062262], "Ipmk": [510.28644027517794, 754.40929618566008], "Zfp459": [872.55794888388198, 480.13200464111083], "Zfp458": [588.59912983867139, 239.40959917841701], "Hmga1": [813.47841219686086, 115.2823266687664], "Spry2": [643.91546160114149, 234.0627633998682], "Spry1": [826.95247003921111, 602.9831854160085], "Akr1b8": [28.586656556573608, 8.7665139616831365], "Zfp874a": [425.32876486227696, 838.85988137538118], "Zfp874b": [954.65737018226571, 384.66463642757003], "Mgmt": [781.71580236767556, 399.0766198898728], "Fgf11": [147.63061807649802, 954.45782673848521], "Col2a1": [973.48239272075261, 307.95584342187709], "Fgf16": [919.20625437232218, 686.56357799658497], "Havcr2": [531.33548748481076, 274.33186286330914], "Rhebl1": [390.20623886944128, 77.839316483161781], "Maml3": [673.90402783988588, 771.5406165898853], "Mypop": [96.305905384426353, 442.64133885587103], "BC016579": [13.138284621104861, 542.73886098640446], "Frs3": [995.4040334829316, 816.70861466218548], "Bmpr1a": [537.90827897803592, 662.34582576725188], "Optc": [602.06518913271293, 651.55879126479772], "Muc13": [128.08063816165492, 294.73618300648275], "Sp100": [468.23654212123171, 53.837695151867784], "Prss46": [108.75066700155313, 893.78628236851375], "Prss42": [429.86683048077049, 88.621752981033481], "D130040H23Rik": [554.51295702672371, 90.659016624435239], "Cd47": [117.44008114802087, 458.77689675286791], "9930014A18Rik": [358.47022045453815, 377.22363161467854], "Pde8a": [54.968800914226549, 758.14681612392383], "Serp2": [933.88032718245802, 882.31983584005013], "Smtn": [313.43161157858935, 447.27027127364795], "Satb2": [455.60590262415445, 360.19709347394092], "Mdga2": [602.52681966689738, 718.18348883191982], "Ocln": [976.51229042608156, 575.64931973522755], "Hdc": [672.81861713829585, 913.54778300421697], "Gprasp2": [980.50907268148615, 752.21671162225516], "Pde10a": [861.05563783633522, 898.28543328592275], "Foxn2": [571.95365738135058, 841.51903049279588], "Peg3": [145.1077838704137, 408.81129822261852], "Ncoa2": [218.53405522279715, 264.20344431251164], "Ncoa3": [109.47927677961181, 181.75194833207524], "Ncoa1": [181.75145553786913, 404.70634983182015], "Ncoa7": [403.11892820738728, 208.53519832937735], "Nefm": [499.58916598685289, 12.017572086485574], "Cyp51": [180.53240175439197, 781.26008502798857], "Nefh": [973.13998252257534, 243.57437420449128], "Olfr536": [586.24470623489185, 650.29303091986117], "A930007I19Rik": [897.26912912397529, 42.374946554539605], "Dr1": [321.5981511201403, 801.92245301319963], "Art2a-ps": [456.68132085545199, 423.84264400367266], "Fbxl19": [389.43058261027085, 121.58132176942014], "Tmem184b": [881.38231092697686, 98.452895812096259], "Tfdp2": [245.28379898251455, 199.01241171166396], "Ccdc92": [617.23890042184973, 859.44170773468227], "Scin": [210.23773209734421, 343.87060018906311], "Zfp287": [84.487641376117224, 443.24201971020943], "Zfp281": [97.022257049713986, 667.51030585820979], "Pgr15l": [526.25989264759016, 737.55400027773919], "Ppp4r4": [324.46044322687612, 460.45827960868411], "Bid": [344.57803239909981, 922.96496598660792], "Ccng1": [955.81108762218025, 504.07307049318814], "Ccng2": [259.92317347133127, 231.56177747014115], "Dach2": [421.85710597486406, 176.32167858784598], "4632434I11Rik": [249.76370393052804, 456.55011535815993], "Gm3604": [454.45650745991406, 520.44113642581317], "Podn": [294.54011481285681, 141.78696355540356], "Ptk2": [667.14616934555659, 138.26201387765767], "Gcnt1": [53.518247525901117, 793.41027780848037], "Ptk7": [49.650550768602947, 479.04478399911835], "Gcnt2": [499.43200999188991, 861.52471107843883], "D630039A03Rik": [716.5264999136333, 171.82303093153337], "Rell1": [385.7195132395492, 473.25581438019123], "Naif1": [440.14220104714713, 920.70918848151337], "Nox1": [261.00299036809713, 676.53115527489285], "Col27a1": [945.63306613280656, 350.55106644611539], "Trappc10": [706.41322418031177, 302.23120906794134], "Abcg1": [294.76211598968791, 786.59153247531492], "Mmd": [367.66905978391935, 310.960979962019], "Heca": [864.01210911684495, 447.80715645685194], "Pygl": [81.54467553021982, 931.61884864071533], "Pfas": [177.47913558252867, 141.32524826956671], "1700007K13Rik": [942.0311855357038, 39.418506730751965], "Tubb6": [729.71947390759385, 555.97607684935838], "Extl3": [346.75243054839734, 687.87730825447716], "Tubb3": [643.81040192924786, 771.26252837077016], "Zfp191": [469.83894954449772, 10.914514825285172], "Tmem163": [547.65379666629951, 325.51413645296901], "Abcg2": [150.07613572322677, 156.84051453131875], "Fgfr1": [254.02392153895335, 8.6620707940397104], "Tbc1d9": [993.3780825135384, 229.74598955413117], "Inpp1": [710.17150936400697, 453.69425315656071], "Yy2": [630.80645021448925, 455.78460883766894], "Dgat1": [747.30214069496174, 804.57805973653069], "Deaf1": [143.80984705093533, 372.09300250178916], "Tbc1d5": [235.52291010172186, 428.25897783805578], "Epor": [730.75273617360995, 408.63080184120412], "Prkab2": [686.07755860150007, 654.69094964537749], "Ucp2": [899.20137239333121, 796.73889443200005], "Calcrl": [695.94179159623741, 86.140434735838298], "Il20rb": [87.308074404617145, 720.30701510383869], "Cln6": [789.9370829365497, 969.58385770269274], "Ryr1": [416.05256838113434, 440.21012997859083], "Unc79": [9.3468310565579689, 438.8960368194459], "Ryr2": [797.90386561305058, 411.2265127022344], "Gemin6": [663.27453507903351, 360.04144370971551], "Clgn": [178.84217445632754, 177.12666260684955], "Nrbp2": [634.07480525477001, 705.03377575079946], "Mapk14": [950.22739815998943, 848.8691846406532], "Mapk15": [993.71850429268522, 588.45015186511557], "Gng4": [688.60917629806056, 134.11056122398639], "Nav2": [292.9064165839809, 683.05997688145317], "Itgam": [295.36849366427668, 739.79012527006068], "Mapk13": [634.86504962870345, 370.1084421129533], "Grpr": [577.73636017285151, 576.68577243137213], "Spsb1": [276.04652699174272, 692.63663635570424], "Spsb4": [94.52207645957273, 201.7102408813173], "Tspyl4": [924.76782286790933, 534.6064692792977], "Eif4e3": [313.55891756326685, 308.776384837085], "2610008E11Rik": [866.1005311196501, 260.6733073460544], "Akirin1": [946.35840845023995, 98.857205009921728], "Kdelc1": [346.96831925255998, 218.61456146366385], "Ccdc87": [282.81426205522598, 109.50606751405651], "Kdelc2": [364.5606157666611, 792.84032699150123], "Tmem120b": [13.319484772965026, 142.28450421945627], "Gpd1": [226.03890929863721, 978.93502911026803], "Prss50": [505.29615586773502, 307.22083665521569], "Sap30": [941.54846858905285, 953.4381343554694], "Klrd1": [157.32363578342665, 468.35784107892385], "Dip2b": [866.74061653217996, 291.01206146542239], "4930481A15Rik": [521.24163577953868, 521.97180744166963], "Itga4": [489.37907950819755, 860.94337846726091], "Itga5": [900.46690481394467, 275.51224053567063], "Oas1d": [913.06862323794644, 167.22367459982033], "Nr1i3": [783.69110974745649, 603.96131000292087], "Zfp865": [270.33772628643152, 573.77424615524603], "Nsg2": [710.89092423678289, 682.69604988939182], "Zfp867": [193.39460621567292, 919.02732160691494], "Cdk5": [154.9032902740268, 457.60629632027207], "Cdk6": [459.23730472286468, 301.48446300221451], "Zbp1": [374.93156445155694, 471.94575957920665], "Trip10": [244.33312686278447, 218.94772157733223], "Tnfsf4": [482.26294687693161, 153.71722439247048], "Zfp868": [482.22458526533217, 55.862794356923494], "Zfp869": [946.02867710447572, 800.54013914572818], "Pdhx": [678.16146873457444, 325.57315488536369], "Adam4": [284.14397917748141, 963.22166688543666], "Nkd2": [422.62558620623759, 773.54675891534851], "Obsl1": [732.71153565623092, 843.96447182344593], "Tcf4": [98.766167506377045, 480.01365041809549], "Fth1": [327.29356501900406, 255.24411047374099], "Pde1a": [242.71190152658568, 877.02400614868282], "Kank1": [667.13494801295224, 643.74959176995503], "Orm1": [992.63858288217557, 39.158640829279896], "Srgap3": [589.48563572854425, 69.241133825300437], "Adam9": [71.241296947893389, 970.7003690800077], "Tbx21": [835.89518862067587, 897.66131027643075], "Rtn1": [813.51176410234655, 429.50812895302147], "Sqstm1": [84.140721059438604, 808.57420323981228], "Ltbp4": [377.00197270557226, 356.93161327929488], "4930539E08Rik": [107.72336793263955, 387.93187336562761], "Ltbp1": [993.44722870907128, 168.88862513761663], "4930486L24Rik": [193.21989929605701, 190.55810242639708], "Mxd3": [632.90959363987542, 488.8455878736537], "Orm2": [962.27248047533124, 832.86018843012403], "Xcr1": [983.08720944848801, 542.4035874818893], "Pid1": [812.78832923085486, 622.10006893775392], "Hao1": [991.55281428223066, 182.39352986568096], "Hmcn1": [589.53416978618736, 594.72197795010823], "Papolg": [962.95537055016223, 865.40615076622032], "Ppp1r14c": [157.68124658422988, 690.57516919033321], "Fam184b": [968.23093835815166, 259.66058816495126], "M6pr": [746.01060422154558, 569.26103957395696], "Drosha": [418.28140527349433, 138.47408643222016], "Tmem17": [347.34910945847963, 721.13240965584316], "Frem2": [64.46902475922758, 300.9082110968377], "Tmem19": [825.62258910468643, 109.08697772215224], "Zfp12": [518.35588987908068, 112.97667044057286], "Sulf2": [728.55025470727685, 996.27285069224081], "Sulf1": [82.421159813905263, 535.43909341206938], "Zfp11": [80.009386622761227, 405.62388091289523], "Zfp608": [491.42859819058248, 538.33774115006372], "Zfp609": [256.75029313010447, 500.19951268207649], "Ebf1": [673.06169597162307, 307.11566213233704], "Ap1s3": [535.31533854055328, 227.46391876098326], "Zfp600": [939.79103912329447, 305.55721346186448], "Slc16a6": [284.55737412474076, 609.20767790282139], "Zfp605": [729.34221635220217, 728.67005676997837], "Zfp606": [398.8365953510326, 261.80441321492441], "Zfp607": [212.94684873940651, 124.83521788260114], "Wbp2nl": [125.05512419469183, 335.30513758918647], "Slc7a8": [60.950297313100798, 93.507732748000578], "Zfp322a": [176.34436109512632, 345.92638664973077], "Xrra1": [367.6909101347307, 274.3947178030287], "Pla2g4f": [566.86447866548372, 858.9614358309824], "Prkar1b": [46.445993804392955, 94.105488525297432], "Cs": [730.17273378253753, 148.25649840409935], "Cox7a1": [159.32715801468706, 904.41784759352629], "1700034I23Rik": [537.52574123876138, 536.50808173749942], "Mta3": [268.77345340648736, 646.55855112031588], "Ttll10": [667.22256616378604, 164.43243913635666], "Cacna1h": [463.40820861411117, 110.55574348059747], "Lgr5": [227.45806958651062, 627.45765263237445], "Calhm1": [314.48913725778215, 931.5612746512312], "Znhit6": [177.99943974217985, 444.50001495887636], "Calhm2": [918.75711421660458, 655.1223642742907], "Trim9": [55.15165688273418, 168.44801254191515], "Cacna1c": [535.13212180677795, 256.78182402366116], "Nr3c1": [615.95254480197559, 61.032851271257655], "Igf2bp1": [752.15494197357089, 31.735616483920566], "Zfp516": [421.95235242151841, 375.90311401003737], "Pltp": [718.26318480837801, 321.75005001482828], "Zfp511": [809.66215777602463, 493.08019662912432], "Zfp513": [632.99019292725131, 471.07907445151864], "Cyr61": [828.02922015975446, 93.696073063260471], "Cacna1s": [398.03564677462026, 918.25685161908166], "Usp22": [381.43213947957986, 276.88928461632014], "1700065D16Rik": [898.23069589091119, 970.54306012093434], "Sall4": [871.24811236801349, 942.36100483333723], "Twist1": [520.87629356589753, 236.99065981784378], "Mxi1": [521.49190402173122, 659.69160603605974], "Apitd1": [292.87405631964629, 859.99545046166622], "Shroom3": [252.01534161150039, 979.66017515236808], "Stom": [428.99711681866836, 816.74124487947995], "Svop": [644.31240194216639, 914.70978201941989], "Cd7": [516.93899137392737, 274.57923394291367], "Cd2": [286.2872114696242, 552.33615750860247], "Atmin": [134.15795687837124, 182.96714324466504], "Cd9": [773.02152275741662, 861.23697175880091], "Rassf8": [35.015666791399688, 668.22671240636714], "Rassf1": [994.82482540659021, 913.08476964783006], "Rassf3": [873.99701712784577, 217.49532203242558], "Zfp68": [945.24723345186101, 598.48147436268403], "Rassf4": [361.16330600528272, 77.262232036996693], "Pmepa1": [674.99170710266571, 221.53856676101887], "Rassf6": [483.26723446929157, 110.68785444349413], "Cwh43": [907.59864106621148, 320.18334341254547], "Dnm1": [614.67576289365081, 347.26707202856147], "Dnm3": [770.0333458232476, 69.861778528614764], "BC021614": [911.67739358683355, 83.492282548547095], "Tmem220": [766.56239704073846, 664.67468142158157], "Tmem221": [971.78371346307563, 431.94764861133274], "Tdrkh": [889.59981002321581, 719.52842320440311], "Tsku": [730.89776855820662, 422.52150210817354], "Mfge8": [908.56038109329859, 482.24310344786733], "Zfp467": [815.15427382634459, 523.13248611255653], "Hmgb3": [636.99837162379811, 218.72371541667809], "Mina": [38.229672753842571, 860.79784540766582], "Hmgb1": [672.91628275635969, 803.37891416060756], "Bfsp2": [235.81689890010199, 384.05977809485415], "Grtp1": [442.10293902588086, 731.45358149009633], "Nsf": [695.80644644337781, 197.19404113026238], "Fyco1": [85.817458491189157, 651.96713144056469], "Syt12": [347.93877475984795, 143.8520404191371], "Syt13": [634.79167362020826, 431.76934045105895], "Syt11": [557.06151334234096, 806.68724586577514], "Tiparp": [684.31206813126448, 260.33170619317764], "Adamts17": [886.25277277461282, 922.12457616776067], "Slc5a7": [545.08834413030672, 163.6944401389699], "Slc5a9": [426.24873302002487, 901.79793927577725], "Zfp60": [506.09389986624615, 342.04345152650842], "Uchl1": [421.13385084622524, 673.28129309214592], "Nrcam": [524.24807428810357, 14.457747783080062], "Ttyh3": [766.18037709753753, 703.0949381090935], "Il17f": [859.57721404808638, 606.45394564860078], "Pogz": [27.315583742205455, 107.17721665993366], "Ankrd23": [991.01844345719599, 937.6332313570698], "Sp110": [175.48280484145494, 321.85580343895015], "Cnot1": [573.45498063758839, 557.28875495751595], "Slc19a2": [443.55039759778197, 86.710735961247252], "Slc19a3": [182.433652506437, 8.1260305494592835], "Tmbim1": [747.28365446100963, 689.80539034590311], "Clec2i": [919.88375875049269, 503.91566690642617], "Clec2h": [462.58537121284667, 124.37809573735659], "D830046C22Rik": [179.77055972388661, 253.15586900819235], "Clec2l": [806.20437823322732, 30.772510123817657], "Mir3101": [40.246546916953243, 976.22125424623573], "Cldn4": [236.67698100271195, 981.48056282898881], "Popdc2": [193.35407360382584, 588.34078422860466], "Ly9": [682.36149300813281, 617.49219322049737], "Clec2g": [834.04738095375751, 650.02375720301609], "Fam178b": [884.52509997104619, 450.04759466735277], "Mtss1l": [129.78052768582944, 7.4961548559128586], "Tmem55b": [234.26221349696493, 92.835198054386467], "Leprel4": [887.00404615065884, 671.95667792381585], "Hist3h2a": [285.65006593748694, 237.92749350900195], "Epdr1": [634.72838419805566, 413.92248372165977], "Cited4": [11.085597456057283, 704.27442271799953], "Nfic": [53.104245086711245, 127.3745970055124], "Lgr4": [679.06333674014331, 872.90369927300651], "Nfia": [886.61245062474393, 768.45394066449114], "Ehd4": [613.62808704884048, 757.00306552746326], "Ehd3": [162.70978577675132, 266.44127055138063], "Tro": [737.80791373646343, 7.0684013317541634], "Zfp953": [148.8143663082725, 95.479795205599075], "Trf": [111.86728228504577, 705.37594300596129], "Cxcr3": [719.20485256973177, 342.10199663842519], "Cxcr2": [991.98938142662416, 51.443647833912301], "Cxcr1": [927.39088498291392, 332.41861063418412], "Cxcr6": [315.89835173728915, 708.14199003464682], "Cxcr5": [285.61018640330906, 461.72562991131105], "Cxcr4": [146.50576518973185, 235.11526078154861], "Son": [568.8549485431289, 897.41888530031929], "4933406I18Rik": [844.12230778198534, 131.57496212279381], "Tnfrsf13c": [910.47326308134836, 555.13251474307424], "Fbxl22": [150.75077959322644, 858.87610163407567], "Atxn1": [897.56729694752028, 900.31507252099993], "Zfp292": [992.7862215796024, 484.88104678647733], "B930041F14Rik": [49.631045513560778, 49.450085594395325], "Zfp296": [271.51043721826846, 230.45146438567585], "Plscr1": [818.24960082639393, 648.89601211989611], "Hesx1": [535.20886585769733, 211.81890947639758], "Slc6a9": [747.31903371903775, 727.00600457551741], "Eml1": [300.08328783479431, 462.35877404029674], "Eml6": [961.46482504595883, 320.59008793107432], "Arc": [370.81535596291701, 141.64518796474096], "Ly6c1": [773.77013669535427, 973.90641448866563], "Sra1": [24.961671829117517, 388.56390874081848], "Ly6c2": [901.26761563338141, 256.72421352298193], "Lyn": [462.43604039015185, 195.66295647312202], "Gjd3": [658.79881675698925, 54.099733556569504], "Adam12": [523.3477698889576, 863.05679965821412], "Mdn1": [747.20224098959807, 435.53109128788117], "Ccdc63": [946.90814264102448, 768.58461866182404], "Rd3": [505.52846781469981, 293.02325928630518], "Col15a1": [964.76719545746073, 717.75878962444483], "Plac8": [151.53506635461673, 820.41261004367186], "Amica1": [255.75717151772889, 755.23247769659747], "Txlnb": [934.85182573999862, 754.93235753820227], "Rpl14": [599.24124931676045, 965.3482824337143], "Palld": [976.03749735886424, 182.66349172630251], "2010109I03Rik": [256.93254612280623, 894.70152910012359], "Cldnd2": [512.58497349106847, 924.70714133063223], "P2rx2": [8.9967944292493591, 166.6428475438876], "Fam19a3": [813.96848512267138, 246.34490731407084], "Filip1l": [287.02070919359392, 271.73837024660759], "Smpd4": [96.786836263492106, 54.288636911466696], "Rai14": [69.123526850752768, 480.61931015076914], "Rpa2": [484.72654509150436, 808.24968391482696], "Lyrm1": [652.20256949973259, 896.37756950309767], "Csnk1e": [214.31043746472281, 784.48401770294277], "Zfp189": [782.83664657724353, 412.02135745400051], "Hc": [218.80695756065842, 39.051949049225733], "Ddc": [221.23401980410006, 381.00919481442264], "Zfp184": [231.61403204693124, 162.04488441038265], "Tmem173": [831.57802733184644, 844.04853108153497], "Setdb2": [605.07049197412641, 137.69297441839532], "Tmem171": [82.49757123769362, 552.12946545386171], "C2cd3": [284.67178644226607, 91.217202975358987], "Klf13": [652.85092701609824, 506.37537332003842], "Amotl2": [659.9330934683353, 10.371931759288607], "Emilin1": [910.77242901128852, 26.689782370093685], "Klf12": [603.82397974379728, 87.144847441507096], "Grap": [325.15667615241301, 341.76324753708394], "Fam20a": [801.69599885185505, 264.90863836027819], "Fam20b": [82.479353017805181, 758.24291197013861], "Fam20c": [386.27895632692673, 773.07193460096073], "Bambi": [462.7196046331913, 550.59353662622777], "Spint1": [24.989746857438565, 979.52807187414714], "Elf1": [648.79286754634802, 435.28721984455308], "Fbln1": [179.15021973986936, 768.6371630179558], "Gusb": [252.04173552934651, 862.17226756331775], "Hist1h1t": [284.75516160996358, 217.26945157132923], "Dlc1": [979.24877107177633, 7.2817294226312779], "Fosb": [167.81884623921502, 109.8148787779643], "Hk1": [148.81086266855766, 936.6275420630584], "Syde2": [93.688703347696517, 391.4415138701591], "Wnt6": [788.34511751954381, 186.05225054573407], "Aste1": [273.02134628119563, 825.39542233651298], "Trim69": [874.16613204573673, 159.777349423093], "Hist1h1d": [309.91037453826675, 200.20357769304724], "Slc26a9": [489.17638713707458, 256.03059510505233], "Hist1h1a": [438.59843948624007, 585.72348994560309], "Hist1h1b": [452.76861302308532, 585.01565177488237], "Hist1h1c": [330.75931042276306, 991.67183017396633], "Gbp9": [895.1136017198894, 204.71362663687248], "Gbp8": [570.227095754826, 359.48443332867851], "Ehbp1l1": [522.88648086995215, 681.90996421215209], "Lime1": [496.62562129539435, 712.97194000088825], "Grhl2": [503.78004647957016, 169.04055097153477], "Gbp2": [328.63377032545594, 272.37238744316943], "Gbp7": [491.51177154654931, 522.40975909433575], "Gbp6": [315.19801199408607, 376.4287930092857], "Gbp5": [23.724411587950769, 844.78281301143318], "Gbp4": [933.24894848634403, 242.10012763212757], "1190005I06Rik": [644.68310027562393, 190.32310632940928], "Cdadc1": [677.27866773968572, 389.34764063477127], "Ust": [25.078916755719412, 892.19548512225981], "Prf1": [882.67587560347238, 289.37277443562982], "Siglec5": [346.80489838362683, 994.39922981308609], "Pms1": [51.742681876865596, 198.27883614095541], "Fbxw2": [585.54272307444364, 809.65044215591763], "Lpar1": [78.885060464933204, 80.967614096454767], "Cox7a2l": [985.72779809858844, 503.14361582063447], "Tgfb3": [812.38782861224206, 539.70208153466513], "Ncald": [242.63259598886822, 927.69767228223645], "Gdf3": [745.49427128939988, 627.51387305131766], "Arid2": [442.7194711920821, 475.55225692496373], "Tmprss3": [931.13082055481561, 155.83890075509484], "Ntn4": [993.04530560321678, 752.78284299971324], "Tmprss6": [628.28302148164551, 928.94166210657875], "Ccrl2": [451.62619539631822, 616.69732011731685], "Zfp873": [33.472947576596503, 505.62166610619204], "Zfp871": [31.292188171637342, 494.02991587011724], "Zfp870": [391.54514921240326, 106.67679675807355], "Abca8b": [227.25350660425588, 776.83470680626567], "Fam84a": [815.55867262336994, 938.81120697170229], "Arl4d": [314.5278362959429, 93.917375571366406], "Arl4c": [946.25647355482124, 128.18699648286031], "Nr1h2": [692.15417874192963, 980.38724060108632], "Procr": [28.528446071185375, 93.241222405926194], "Bcl2l15": [97.857029620230733, 969.06090250003126], "Bcl2l14": [959.6413887548722, 127.36440132099379], "St3gal1": [8.4862548914651335, 931.05044914432028], "BC029722": [886.43974668518263, 702.4893714676947], "Bcl2l11": [195.36959302889778, 419.88885986631055], "Exoc4": [733.13358926034016, 935.37083877932832], "Rtkn2": [491.14480783325376, 325.90050428359433], "Ccr1": [284.02165652411378, 570.72168025535143], "Ccr2": [116.66958566455695, 444.49631042247353], "Ccr3": [99.13651990282527, 741.8566427302834], "Acbd7": [788.49140812336077, 160.4801362044584], "Ccr5": [959.49595235441757, 769.80988311676583], "Pgs1": [440.25056920721426, 967.46716539985323], "St7l": [296.55093473141653, 643.04611244086414], "Gm8615": [924.97810794341501, 27.880746372548863], "Hbs1l": [51.258669457215483, 723.74713264018681], "Gabpa": [417.48370378325671, 401.80228338114102], "Tex15": [763.73030857786534, 380.11188163484371], "Prickle1": [753.10718226459016, 183.20408310695223], "Prickle3": [586.50114965775128, 439.81425354809329], "Chga": [481.48489273186306, 71.487938836331466], "Vcan": [140.1142945758782, 706.4904692834557], "Mmachc": [438.36116111014303, 304.33480920471879], "Ccdc141": [353.96371326646965, 625.76515521819795], "Tgfbi": [787.16540143947088, 494.70692831702547], "Amigo3": [447.25579817602818, 752.6117649026254], "Igf2r": [392.24616796413858, 10.703454557473048], "Dpm3": [37.079571332461676, 408.21447332065253], "Ccdc148": [780.13159011320181, 913.0288129760761], "Tex14": [704.58280854811255, 816.20660580312767], "Napb": [644.25835525467835, 945.61097676444876], "Zfp617": [575.72659088264697, 255.16066795246064], "Acvrl1": [779.70945794453132, 264.8805197048091], "D930048N14Rik": [343.73490982760376, 540.6121462675186], "Zfp612": [473.88590656561746, 358.31102033758611], "Twsg1": [241.22116413737328, 573.20207134339967], "Clybl": [769.5980898436369, 555.47649078308405], "Bahcc1": [564.98389206234378, 632.74685849414971], "Fzd7": [212.62390908529312, 993.99766840245843], "Id2": [556.42546979473616, 518.18745181064048], "Id3": [310.62349648333395, 742.98685745010323], "Pgm2": [940.05297325275399, 910.76632131284646], "Camkv": [565.44111563670231, 9.7587305627592826], "Map3k14": [201.8594475557602, 818.62457120125123], "Nrp1": [251.41508533406525, 81.954974658066803], "Nrp2": [713.53431036630764, 231.95222200632466], "Galnt3": [980.34807779009066, 814.85228824915566], "Npl": [81.207740380236004, 22.328858467283773], "Plxnb1": [24.878290338496551, 756.95529862361309], "Nlgn2": [973.24763423633954, 951.36969402620548], "Cacnb3": [856.75997524541071, 793.66162780766967], "Cacnb2": [297.64523203494537, 573.80900335469994], "Slc9a3r1": [915.86381829986829, 447.48388188737505], "Nr2f6": [445.65697127741282, 121.88977349842052], "Nr2f1": [534.08795582755226, 427.46474346360537], "Tmem200b": [9.6971043946596183, 337.23150553728112], "Lims2": [744.28458129036835, 638.99795219202031], "Zfp462": [412.42057537311257, 753.9618716118564], "Ripk2": [615.86910410436781, 979.95598294102638], "Slc25a30": [98.529913902378496, 699.28110107084274], "Shisa2": [201.67102506648081, 860.46748952953146], "Cyp2d22": [314.3215538181995, 44.003804354392678], "Kif3a": [934.89461218606186, 850.16037526722619], "Obscn": [892.03885650314589, 606.47971880552427], "5730416F02Rik": [358.71242538944119, 359.08350379481146], "Glt28d2": [220.45978241249151, 290.40304750887384], "Cdkl5": [688.26151047415692, 555.32511769211715], "Arf1": [309.77283444911666, 626.30110597774967], "Kis2": [906.59011566690833, 368.91039610316528], "Cdkl3": [758.12367537600323, 786.18123686067247], "Vwa1": [612.04146252878832, 920.9458886879969], "Zfp503": [163.9273524880966, 398.53038921737794], "Rps6ka3": [746.54810953937874, 897.04416328350908], "Hunk": [556.20034580711967, 659.53689418148258], "Iyd": [32.685013897551372, 569.17735443057245], "Acot11": [464.36274226919647, 669.63457408225463], "Acot12": [498.37100062709351, 50.993106830742036], "Acot13": [917.23211635204757, 109.35198601221154], "Arpp21": [107.91755620314309, 201.70909605787111], "Usp35": [489.95926122390438, 570.29353262184168], "Malt1": [297.79927724556188, 378.33073591361841], "Trpv2": [893.42595529554137, 621.8942230139395], "Fbxo21": [954.46368916738322, 257.37878183885221], "Thsd7a": [339.01915004526819, 176.51789640673789], "Gsta4": [579.84994408600323, 595.01314157482989], "Sh2d1b1": [100.33373833331761, 533.02275419806995], "Kcnf1": [125.96478168697415, 739.18447603741163], "Gsta3": [459.19387206282227, 731.4539307607937], "Fam69c": [385.36174928297015, 981.28895259397473], "Fam69b": [915.14494415856007, 255.62826223396851], "Padi3": [297.2797120409578, 992.96281755500718], "Padi2": [867.00194630752878, 394.5527730747271], "Hrh2": [827.53069590639711, 365.01673244916117], "Pxn": [695.53121921755348, 219.60437420545028], "Sirt2": [147.2718427263853, 51.66168693314107], "Acy3": [639.16145303908093, 207.3135936689707], "Wiz": [510.52459924677333, 695.35516675122324], "Acy1": [314.66685201946592, 910.9548282998403], "Tmem205": [930.96288384777586, 124.7415814591081], "Prdm16": [503.94554072399984, 180.75061703714746], "Kcnh4": [370.09493464972837, 343.97036364499394], "Cd101": [364.79124478275054, 415.04174392099992], "Lyl1": [269.40765741233633, 163.88672805696365], "Atp4a": [732.51387077028323, 771.45861366902568], "Cmpk2": [547.27578433207145, 292.20842143056666], "Cpne6": [138.96426839858461, 543.49880239583501], "Tnfrsf10b": [16.01663432855991, 153.21324731930244], "Gm1943": [122.77231785302789, 957.43200361391985], "Ssh2": [515.7010033445423, 810.39726594060528], "Slc41a2": [53.770364652745144, 390.61259305093358], "Tst": [981.06536356575259, 718.96998103258784], "Hemk1": [786.80326673357888, 897.3813996468341], "Scn3b": [396.05613357314144, 647.20472265043009], "Ptprcap": [240.75405724249879, 607.84363633949863], "Flt3l": [247.97883072418421, 94.560394148711424], "Peli3": [816.99301150397946, 825.24727280501702], "Rdh9": [340.85913996973147, 254.3692579757479], "Akap2": [40.994443956272903, 824.85898896439824], "Zfp473": [530.08756460850907, 371.47261366588697], "Zfp472": [579.85136569088775, 741.00178160989924], "2810429I04Rik": [10.035866041917169, 653.49083282049969], "Sept9": [166.92593055364173, 38.578806791974429], "Ina": [843.94528808476218, 5.9468430430678945], "Cyth1": [352.58954079111322, 591.05608332978284], "Sept4": [9.0216192932561903, 64.77112714550907], "4933402N22Rik": [127.00501439554662, 308.92456689681944], "Cyth4": [232.24219374544347, 485.87546968549577], "Cic": [313.69719684180467, 394.85877551928866], "Kctd12": [824.95338729671812, 377.11173228293814], "Tet2": [867.19045765416251, 304.95258584400636], "Neat1": [106.20056143746602, 982.26880277758994], "Kctd15": [212.71610732171129, 308.6287985225303], "Kctd14": [363.39428789335625, 529.09692240941627], "Sgcg": [644.74001335772277, 159.14275929392937], "Tacc1": [413.845142434038, 631.39479771770721], "Tacc2": [284.36197597508601, 593.46278569008621], "Gm6537": [11.428936271229949, 861.94558464177635], "Hist2h3c1": [158.26849289718893, 314.07065170957833], "Ccdc67": [953.04346327748931, 182.57470124949404], "Il12a": [33.654843019459186, 597.0162894057064], "Tssk5": [438.37359468977581, 534.48641102798445], "Dctpp1": [215.12232763833839, 972.67625868616949], "Hmgcr": [559.18205760391606, 678.68899834397212], "Fgf7": [361.31254591919242, 44.031925197652846], "Fgf2": [704.04149343820984, 566.63338126085523], "D930015E06Rik": [28.494359221221167, 22.03833300612246], "Cd28": [164.97118118829621, 68.087218208983529], "Ptprs": [376.24798359494793, 105.65609042246538], "Zfp329": [319.47024610457828, 538.61060309185154], "Cd22": [391.04514493614039, 787.98169386175664], "Zbtb45": [126.29648875136049, 396.10492968628751], "Zfp7": [837.82002690764637, 181.36300877313067], "Bhlhe40": [246.00447788825988, 267.54719937577465], "Zfp2": [910.37630544401623, 610.43149507487021], "Zfp182": [164.66164286837707, 656.75541481121002], "Rnf130": [712.00828406364565, 953.9288543100613], "Ptprf": [884.65606647874461, 405.57952017765331], "Ptpre": [241.68018564460326, 945.867441203765], "Ptprc": [477.29300138106271, 291.05174917020844], "Rnf135": [387.25415158617193, 236.89358541569376], "Gria3": [345.24172901475561, 700.04411556092907], "Rasa4": [991.74950163156871, 896.03771468079901], "Sncb": [294.13822585944007, 162.89039161883017], "4930523C07Rik": [571.11392359262231, 210.1815537175078], "Ptprj": [183.02130750693405, 97.357533228999259], "Pck2": [48.907552513356208, 631.74888160276475], "Gm4759": [635.89907305505153, 280.10506755015859], "Grp": [901.33909298305241, 850.36699521142623], "0610007P14Rik": [534.72866675340811, 308.42506128181964], "Bhlhe41": [219.14420726840953, 418.51568332680199], "Dab2ip": [591.11158596830523, 861.37404699395495], "Pter": [339.63853725818228, 644.8648097011644], "Ret": [618.97206692568375, 451.64392707629514], "Raph1": [338.48934640012351, 186.38607804772744], "Tbc1d4": [874.24255612751642, 228.41847856709003], "Rel": [766.46739417269589, 482.01972616806006], "Grn": [133.66473387177788, 495.38485599141023], "Relb": [818.98503365346244, 636.96352357184628], "Rela": [8.2449144397866405, 204.80104816147644], "Zfp449": [174.33348658695834, 517.83579754652976], "C2cd4a": [779.98538547126293, 927.8790723190757], "C2cd4b": [194.6288067574296, 329.05163201187855], "C2cd4d": [846.35988516558041, 71.175909464555019], "Six4": [547.86858100526251, 143.92326969338399], "Six5": [97.912125219886477, 503.46338028765535], "Six1": [471.16766425085723, 793.44506343991384], "Zfp260": [164.17464351442285, 641.28029770371859], "Six3": [106.15203680817228, 221.26809280639193], "Nphp3": [745.19293244024595, 842.08578288537512], "Plod2": [108.39870637281207, 302.99109848304306], "H2-Eb1": [978.08715248568956, 337.56804610746394], "H2-Eb2": [340.81230582968919, 345.01448481811201], "Plod3": [95.002903250545103, 302.37499868722068], "Evpl": [965.69157065201398, 686.73258650999514], "Afap1": [787.94371564961909, 34.534837016568964], "Ankra2": [96.854723040241694, 857.80998128706972], "Sox21": [605.57309607859554, 467.77145280955142], "Map3k8": [605.1314582159207, 204.26483712685788], "Agl": [324.80204988487515, 645.82105883060194], "Ric8": [349.28989545464361, 792.33278046751741], "Larp1b": [452.39243779872464, 883.58508311049388], "Map3k1": [82.355373907156945, 319.33735949430934], "Map3k6": [929.56698704106805, 381.41327239854093], "Scg2": [853.7663125734947, 931.99576658707224], "Aga": [745.82380504508217, 934.94187360099954], "Map3k5": [283.47226696886997, 378.4069880867911], "Ltb": [110.4730619353344, 335.39735370612561], "Basp1": [614.32268305734374, 810.59090060330436], "Abca5": [867.11078640273081, 69.93236670216433], "Nfatc1": [432.04274202445561, 140.38292047968699], "Tsen2": [952.78929926005083, 275.92765043816621], "Abca1": [523.5020367691568, 586.73252845113086], "Ltk": [129.76575229365073, 656.71305935799091], "Trat1": [328.58686606150098, 756.94944853405605], "Tubgcp5": [538.38143239596241, 50.031505601924138], "Zbtb3": [818.89488981036118, 662.56069221000166], "Zbtb1": [420.41945658795231, 453.64083334902256], "Hhex": [511.71972721775393, 421.13470247759051], "Zbtb6": [70.445912808912837, 266.67985927940674], "Zbtb5": [452.19527034051322, 548.35750674016799], "Zbtb4": [691.90801286665476, 505.95333764113582], "Cpa2": [11.463214894778115, 421.61899200898387], "Ipcef1": [58.070977765764638, 944.21142246801992], "Calcr": [805.85287620196982, 20.905297953992477], "Rfx7": [630.19004709599358, 965.94849516534396], "Rfx1": [229.69676429562156, 707.92113658169956], "Rfx2": [907.37500569796191, 769.85981097857484], "Rfx3": [445.25384402474367, 105.65994951027589], "4932438H23Rik": [399.09625614179407, 602.17242130611646], "Calca": [944.66555721315217, 9.0010490516832995], "Myd88": [867.53820975459973, 321.46552904543267], "Pak1": [175.40947546394096, 800.77182665318685], "Gadd45g": [734.78524880679845, 342.62498193824467], "Ddr1": [837.50565381818024, 267.94769330178036], "Sco1": [52.968043741913213, 928.4241734163827], "Ift57": [297.0971492089331, 322.59425518298195], "Dgkk": [348.41122655938614, 58.836765446772333], "Prr5l": [691.66025711831287, 717.56562954285425], "Dgki": [175.77766023747455, 600.51876395479269], "1700040L02Rik": [350.56302569830558, 448.48917702650277], "Dgkg": [368.54840770844822, 395.96363673413759], "Pdzrn3": [418.47419615189432, 287.36393416845999], "Etv1": [132.94779120867511, 262.1317752335903], "Cntnap1": [535.28735819630253, 195.70327861415979], "Etv2": [268.84064410117179, 134.25326223548458], "Etv5": [605.15496923048363, 23.684457400061206], "Etv4": [913.68440696269465, 306.36872865926159], "Lst1": [79.000897144870009, 36.494313808648002], "Etv6": [603.8550585598872, 307.30477428691853], "Larp4b": [978.90488156069273, 883.08789189885181], "Epm2a": [133.31317140474471, 953.5924550656531], "Sh3bp4": [88.510784243776328, 701.83511193575293], "Sh3bp5": [873.46803178831328, 206.31291134070415], "Fut4": [158.71032036754025, 506.09240367938759], "Erv3": [719.07516455926589, 7.3769699367464128], "Sh3bp1": [710.79788112383267, 980.08352795149119], "Pwwp2a": [163.74580051891067, 586.05971516961847], "Pim1": [780.97038326233212, 442.83469174004875], "Tns1": [33.959024241967583, 638.94701144729083], "Gsn": [282.05913076989879, 412.2784718328312], "Aif1": [457.44296195580074, 778.25953067901651], "Tns4": [811.12901233685602, 471.77703996892177], "E2f7": [478.28843268609359, 995.06644995428178], "Eda2r": [468.1536407420362, 402.2948317593993], "Nlrc3": [257.34128813244314, 915.40241095994793], "E2f4": [471.86419879541256, 461.0095061503618], "E2f1": [583.52084146330219, 841.26657262399431], "Vwa5a": [12.025840775415315, 50.01981715129606], "Rasgrp2": [110.19923652471169, 283.03958599893599], "Nostrin": [172.54418953055207, 672.27194211328958], "4930426L09Rik": [178.61755731427269, 627.43972207371507], "Ctsb": [83.927793730282659, 740.63719969848876], "Batf": [454.26898531304028, 828.42259032045706], "Gfi1": [537.25276556368783, 551.64851941247889], "C330018D20Rik": [227.54560960101131, 735.67337984865662], "2610034B18Rik": [361.84568705430195, 815.26885781243584], "Creb5": [98.77797105540111, 425.77080348260779], "Anln": [598.6238513727593, 776.49835582925584], "Adra2a": [339.14833342240593, 395.55774651398679], "Creb1": [804.09880082649454, 304.92638834801414], "Hk2": [993.34887593550798, 801.7908053531022], "Akap14": [836.1239915491293, 281.79606559548751], "Akap12": [959.78667607079115, 112.7453794184286], "Tapbpl": [887.5322712356467, 993.92584005597246], "Abat": [853.85183105547503, 651.29252637389402], "Arrb1": [80.108450392275344, 370.2791503887031], "B4galt1": [358.18505168213767, 108.68797160061378], "Hlf": [258.22767298805314, 428.81354875726265], "Adam10": [665.29431053199698, 629.50212242681334], "Bzw2": [713.42062412867904, 419.33984048897565], "Zfp882": [53.648087936923886, 653.35465425513723], "Wnt1": [796.92630563963758, 735.02901682203628], "Mgst3": [993.21603310768614, 979.32005198062973], "B4galt6": [14.269274541404384, 518.02177108225146], "Bspry": [367.75907656019484, 430.44764394897027], "Tmc6": [643.8698925350169, 456.43578544780632], "Tmc3": [747.94791125845916, 701.36635740009081], "Fam46d": [960.7127379849187, 7.5357687039095973], "Fam46c": [498.54698898080636, 885.16037645384472], "Pde7a": [228.34095684345743, 911.29575875249066], "Jph3": [726.63922821917038, 103.14418546136409], "Icam5": [112.02622877444394, 638.57399735410422], "Icam4": [614.72045145240213, 701.446245964941], "Icam2": [136.76874520752611, 518.13382661094386], "Icam1": [977.59564142341605, 84.341277450199001], "Anxa11": [398.1861713409499, 389.75277743297283], "Syde1": [358.88574547867535, 91.196305722545247], "Aard": [864.21960060845026, 142.57130092753201], "Mlf1": [507.69152104484635, 946.55230893627549], "Efhd1": [468.7054644107032, 386.69535752353499], "Amz1": [532.90448646736957, 397.65453276074169], "Amz2": [328.7385451023631, 928.8119950647183], "Ppp1r10": [799.82563240997047, 822.7421628868949], "Tpm2": [338.48561365352515, 607.97753984729206], "Tpm1": [656.86026880508734, 235.48335062426872], "Spib": [781.40114331960933, 644.00022729295574], "Elk3": [617.66524943938941, 235.38037670610453], "Herc4": [347.72512758812724, 235.57898021103895], "Elk4": [653.85428493099471, 489.28984143018147], "Herc6": [784.83821442913461, 570.81704248832784], "Mmp7": [196.52291860592908, 278.65708407150737], "Ccdc159": [873.813159818744, 826.97792058613709], "Ncam1": [354.99176719647954, 255.83403512885531], "Rab8b": [20.346204387840341, 200.87473245240318], "Zcchc12": [805.19419078083001, 94.997691956337462], "Slc2a4": [637.29552775950401, 325.84500641946579], "Jmjd6": [703.4013636650659, 897.39443734979477], "Zfp667": [390.65214401757669, 661.5448626415249], "Zfp664": [402.28218201247154, 162.13622365125559], "Zcchc14": [241.32599168021406, 776.18078540634849], "Gm13212": [537.70081018910537, 775.28186139477418], "Tmem35": [956.87289972435985, 295.0830951816227], "Zfp668": [514.21403129386533, 493.98202117945783], "Tmem37": [654.27318322078133, 219.11764185069538], "4931440L10Rik": [817.27261455894825, 993.55945220162334], "Slc2a2": [725.93645724521014, 119.15441317169456], "Lilrb4": [829.28110162573626, 884.02985282292855], "Susd3": [9.7927248431195792, 910.22996879393338], "Susd1": [11.33947663093835, 976.32017436639489], "Zbed4": [488.74705744433675, 396.85374636617667], "D3Ertd254e": [229.28742182151359, 859.62125023235399], "Ddah1": [344.92309388463161, 840.91596698148044], "Nckap1": [70.026891335675131, 492.69402031510822], "Xbp1": [437.73138391488874, 519.04242654279767], "Plxnc1": [82.226263621510327, 777.80127138161913], "Stfa3": [796.35495671917511, 458.86424180307029], "Dnaja4": [679.03091453354773, 375.65090668823478], "Tpst1": [437.06703866001453, 599.41232909441237], "Serinc5": [949.26669860400659, 243.58265538269828], "Gpm6b": [452.79682015502004, 402.10320507186333], "Pcmt1": [510.26726030126088, 673.94594429016104], "B3gnt5": [24.246142427293659, 807.6633851353572], "Gli3": [495.00636755720677, 102.75811127658042], "Gli1": [450.59027945802893, 177.3591912707644], "Dok4": [123.62404383309985, 992.07965702386412], "Radil": [52.559983633423663, 148.55474473453336], "Snx31": [617.0332728269475, 572.89729219881144], "F2rl2": [602.35710736001658, 414.58329902965352], "F2rl1": [589.46955723711369, 287.25695571453986], "Tsc22d3": [926.03053365298274, 519.98152376688643], "Dnmt3b": [194.15236898321746, 175.77757194622154], "Apod": [384.99483510754368, 867.60859683981164], "Dnmt3a": [67.81462026282783, 520.25853244323582], "Lrba": [197.15843604476041, 770.58567687459345], "Cdh17": [945.19414950198257, 786.67517044647866], "Snap25": [760.02447354253491, 131.55679025844131], "Dlst": [138.26734013023514, 802.37580987003787], "Chm": [754.67540879082219, 264.88421349270254], "Apoh": [990.02953809454175, 602.14203518152522], "Bank1": [528.52107453815961, 919.34468091298743], "Vat1l": [982.70658567286307, 521.31802001713822], "Rims2": [61.859439520958645, 64.4759801113062], "Rims3": [145.61749800435848, 753.35175357155993], "Prr7": [364.32472481989464, 856.6623275317105], "Klhl6": [465.2650957257664, 882.70703728471074], "Trim30b": [70.242505054091239, 254.97275490892713], "Sh2d4a": [973.17255488904448, 523.24896253435668], "Entpd1": [284.30629084719402, 392.02712470093263], "Pld2": [316.41779029776393, 27.523725714304042], "2310015A10Rik": [844.93105868640987, 105.84997730184209], "Zfp35": [96.009286312157656, 461.03021725382405], "Zfp36": [816.49807444492853, 284.17386080123407], "Nkx1-2": [638.63880747394967, 801.63228591023255], "Kirrel3": [72.913139458360845, 236.60012698775733], "Gpr18": [311.35565020694747, 340.32981030235726], "Zfp39": [251.76401679714675, 840.80138545325406], "Stard5": [75.984410612672789, 722.5696727905646], "Foxq1": [647.62257151736276, 416.37683491428203], "Gzmf": [690.59028233405991, 678.58784878107645], "Scamp5": [418.88584926739827, 238.23248496021679], "Gstt3": [653.99865247289551, 690.87434694562501], "Gzmb": [835.04547281297573, 920.26134896148608], "Antxr2": [708.41850851611628, 554.73147945348285], "Trpa1": [244.29312778506625, 707.79126770348705], "Shd": [856.75080426655029, 991.48668178980313], "Pbx2": [266.76210802152735, 442.23706488373637], "Dpf3": [247.0329442051395, 384.61863574559857], "Ptgs2": [129.64449248344931, 92.646753182072132], "Gm4013": [425.19854228109335, 918.29263207469717], "Dock9": [910.03049685418648, 520.43039922027697], "Adnp": [495.81842988023186, 427.00569096663821], "Dock3": [667.22834240976294, 556.62081016972115], "Cfd": [327.12590012100702, 394.67707474128542], "Dock1": [625.71118421315418, 412.34560341762244], "Dock7": [789.028508507933, 284.98514609502195], "Dock4": [402.81732951687087, 980.07217750094981], "Stat5b": [712.61653271387763, 487.54583067586918], "Rbm24": [882.77543557916249, 260.06110260327995], "Skil": [499.27408253738196, 809.12886625836541], "Atp11a": [692.51857424177592, 692.90703466180491], "Lpcat1": [551.1136622588283, 591.87526671256876], "Zbtb44": [410.95335168830246, 645.81992414805097], "Fibcd1": [448.63670699477854, 272.29336351365691], "Fes": [948.02197237610415, 701.91742649899754], "Gca": [729.66904747778824, 240.40892831278444], "Bend3": [300.82785408286026, 911.80440017128558], "Asb16": [588.35214489431598, 700.21161932561222], "Clock": [240.99980097459371, 860.0596704952701], "Gck": [800.13228170282798, 897.59849336226853], "Sybu": [250.94614894051855, 161.6629681315938], "Thrb": [213.80828410768109, 903.916474187213], "Crb3": [80.116078097891602, 65.577873389123667], "Fa2h": [254.50605820444412, 611.32291639052517], "Zfp119b": [475.11523562756634, 518.74458966616453], "Zbtb48": [382.04521313581995, 340.63990189408435], "Tlr12": [344.21556869312781, 92.488106679471272], "Perp": [327.30478762071516, 375.44957636564749], "Sh2b2": [163.16009455354046, 283.2406402530487], "Ston2": [530.12952947227529, 876.29645711831097], "Ston1": [851.70065709605501, 242.72525349587454], "Sh2b1": [724.2154174047314, 87.486531138590493], "Rlf": [612.86919380040445, 824.87070543150992], "Afp": [180.80150241113992, 377.14576044590365], "Ldlrap1": [75.98413473119713, 699.94929813313365], "Stmn4": [726.94229632246822, 741.44116673709141], "G0s2": [992.63891206406527, 97.96569035940918], "Gnptab": [649.58782355441031, 359.89353326563702], "Vasn": [920.73275691617903, 937.74349988800031], "Zfp40": [372.98808012568554, 92.563276317543014], "Zfp318": [405.32693492250775, 662.47754838960884], "Zfp319": [991.11579074690451, 474.1323120213404], "Slco5a1": [419.62850079162274, 995.25513615741716], "Camkk1": [686.80950862684358, 593.21395367811351], "Fkbp1b": [813.25428894360334, 159.45916638554951], "Phlda3": [665.08340711865947, 124.61834466675978], "Tulp3": [604.67729756759627, 253.87524560886357], "Phf6": [29.84318768856545, 78.832917440795683], "Rnf125": [832.53489232701577, 306.57904257575234], "Phf1": [534.82062101052941, 441.69964310944476], "Il2ra": [137.24100271976525, 859.35392538992983], "Il2rb": [470.91359061094312, 734.56668699635316], "Ddx43": [929.00789569473943, 406.91548660026564], "Cspg5": [60.563338391280375, 699.88541335699881], "Trim12a": [277.62579214657455, 659.69276534726396], "Trim12c": [484.77977601055829, 824.13703035980132], "1700009P17Rik": [347.3194498265895, 731.99194454105464], "Sav1": [109.92209227321626, 931.29213022841998], "Tbc1d30": [871.0740974575142, 244.46350218989963], "Per2": [704.70061128012617, 853.91993322757003], "Utrn": [538.2796349313104, 520.18111764810988], "Tbx6": [69.153694854238211, 616.60462247730675], "Tnfrsf11a": [980.81301923046328, 655.30156227794271], "Ptges": [228.2220727934328, 946.78663666799764], "Lpp": [462.28903027382768, 903.73842259931962], "Stk38l": [874.77909016327533, 960.31647495328093], "Enthd1": [487.30570687798223, 617.85179179942475], "Zdbf2": [863.64096498703168, 711.35153937676296], "Kctd1": [184.70796716878232, 705.21260671815276], "Acot5": [582.24996795182813, 880.39397219987859], "Kctd7": [422.31237718444402, 191.5481541523331], "Fhit": [689.11621313957096, 706.13811569379743], "Fkbp11": [909.59714371654854, 42.329071921354497], "Zfp275": [743.69095503076278, 953.94374520911003], "Pla2g12a": [695.18429145722598, 209.39075504593535], "Zfp276": [531.8394668559032, 343.86222271936066], "Zfp273": [517.11328421677968, 345.14261332696236], "Cndp2": [906.96820549689096, 357.49654459731266], "Dixdc1": [974.58832012249104, 474.80434655323097], "1110057K04Rik": [928.39085827020267, 59.480835377576582], "Prrt2": [408.65738299985094, 359.38266190239614], "Wipi1": [201.35073692510417, 955.36312478500474], "Dbt": [122.86494305752977, 800.02159975056907], "Tesk2": [286.54065474436555, 42.317489677991851], "Ifitm3": [823.14306874451199, 386.17777290084825], "Adora2a": [373.53524829452897, 159.70997529883766], "Adora2b": [36.802232985552287, 337.62028032056094], "Synpo": [634.28603849978492, 898.11392365319671], "Ifitm5": [604.50768524940577, 188.84579863704977], "Actn2": [337.40585884677358, 591.9255962004296], "Vsig10": [763.52768253274814, 352.70792983513201], "Cstf2t": [635.13083143778499, 291.46951621479622], "Mybphl": [7.6966722093846069, 302.38134962716634], "Actn1": [933.51254304381575, 704.48194890389425], "Purb": [831.32242676493888, 994.18553553730635], "Slc23a2": [892.40104959367011, 561.30864069893869], "Gm10731": [814.07173762673392, 893.7581454097832], "Abcb4": [241.92947542501861, 757.30984232405308], "Abcb9": [568.68659934812956, 466.37352350951278], "Vcam1": [541.96648967098702, 90.076100963966368], "Gucy2c": [833.66087867746785, 441.27471502912073], "Tbkbp1": [717.77997800868036, 824.77485794933239], "Lonp2": [283.46968101259705, 358.45073096988403], "Ephx1": [727.89711554395535, 667.38065336203215], "A430033K04Rik": [210.64821936625805, 918.27798403018198], "Ephx3": [52.211060587349721, 184.75862693586774], "Angptl4": [507.78588469369919, 583.19850654520644], "Atrnl1": [283.80961250985183, 929.66093166934434], "Zfp518a": [564.25047893824637, 755.12581368516283], "Glis2": [641.79719843095359, 87.78536185051189], "Pdia2": [734.00647880489578, 788.21360899349133], "D130043K22Rik": [552.73414064255041, 32.27689102996635], "Cd96": [735.64397953514481, 373.44189867843079], "Tigd2": [572.10762277041533, 519.39358268572516], "Pcbp4": [514.53735774757752, 462.53615507776607], "Nfe2": [477.66900244512414, 331.49030006318259], "Cd160": [794.94596044470586, 698.90249362324573], "Dusp15": [872.75185232628371, 751.35363999434139], "Itpr3": [86.04342490179215, 824.74769512201453], "Itpr1": [109.36357688258246, 843.84037764622553], "Dusp12": [664.88641785111543, 321.85474801421861], "Myh10": [321.8970080858719, 162.08813269364239], "B4galnt4": [906.26940482485361, 502.24706331071786], "Arsg": [140.63909484629329, 722.68980893492653], "Igsf9b": [437.92057072238669, 209.35433878561065], "Gucy2e": [201.4939170748633, 800.40789541960532], "Arsb": [72.299731308048152, 427.99854523609679], "Gm14295": [224.08923770153055, 343.20758686123219], "Zdhhc18": [975.98062358109541, 50.632395078437504], "Rftn2": [189.74440153652793, 545.06001461600022], "Rftn1": [25.813946797387938, 454.52999969026234], "Kcnq5": [904.79752273673898, 753.29942852866543], "Fam26f": [68.130675529821019, 757.5736731881459], "Tmem59l": [923.05410922000192, 973.9279161271163], "Apbb1ip": [138.09141809008267, 457.67469227078885], "Zfp879": [852.38200099415428, 917.82897628787259], "Mir25": [284.24989969211498, 182.38894949039769], "Paqr8": [127.76512498720274, 671.46770383327168], "Erap1": [652.61222676008106, 740.63127085419319], "Myo1b": [910.58242239110632, 203.69334277701941], "Kcnip2": [652.24148710850454, 857.29633546153025], "Paqr3": [121.34318763890595, 199.68567027690381], "Pou2af1": [829.16831940528175, 791.04012999897873], "C730036E19Rik": [229.66209097962334, 959.68422861801002], "H1f0": [916.41216974549411, 848.81356319462282], "Stoml1": [22.489660804315314, 910.42305927138943], "Pcolce2": [48.390530191788429, 600.93266291927694], "Ank1": [432.0257836028934, 293.31611513358752], "Tnfsf9": [141.19303973627345, 903.33004842610524], "Tnfsf8": [221.05223834434349, 430.50490705604773], "Cul9": [124.64391770595562, 619.73393365646575], "Ankk1": [588.03484649039854, 271.22222526809497], "Oas1c": [280.8459710522377, 200.59132222260357], "Oas1b": [287.20123326569154, 25.200779626014572], "Oas1e": [269.92890934331916, 123.45685533049999], "Slc4a8": [213.2737689047776, 705.43906198498667], "Aig1": [94.758312570303275, 351.52520693258634], "Oas1f": [724.10757477993332, 937.25188012050853], "Dmxl2": [121.40020251038742, 560.35102347186137], "Phtf2": [780.39009691875458, 363.5387291357585], "Mylk2": [69.225574813518165, 589.9382190671206], "Socs2": [79.973870660476464, 665.38955133184368], "Gykl1": [311.25862953320473, 975.29666234509841], "Hspa4l": [979.83341614367816, 689.58087860657372], "Mboat2": [79.494504688764522, 338.51599778132191], "Capn5": [878.84845188752024, 590.1896735892708], "Vdr": [632.49812104405657, 555.6241733114897], "Mboat7": [674.32788981990484, 932.74642724622527], "Capn2": [554.88376279921306, 111.37932921567364], "Ptp4a3": [646.4102779737533, 136.04713503578054], "Rasal1": [799.51917961276604, 622.43242489319118], "Exoc6": [183.06935735764463, 24.148203449688374], "Cadm4": [177.70009300140345, 421.36484113316459], "Ppef1": [726.61782289805694, 652.54284543172412], "Ankrd33b": [994.64028340175662, 458.52416517246058], "2010002M12Rik": [387.31480503220456, 840.44528674309197], "Cadm1": [395.37154674915485, 400.43320702078125], "Pgap1": [979.48182072459736, 349.79435653198465], "Ecd": [433.82183599526292, 102.99719138157388], "Macc1": [703.49662108687232, 617.1105393994136], "St3gal5": [24.346434414765916, 928.20076032558734], "Srxn1": [814.98024242495012, 414.67484497908936], "Klra2": [951.74410710192592, 736.15860094626362], "Crybg3": [270.51628043479411, 8.8468367911881352], "Ccdc3": [482.7772381432186, 80.588424434410499], "Rimklb": [784.96932097601064, 85.087485857303037], "Leprel2": [62.92658135203137, 720.45708035576706], "Leprel1": [933.29993255431964, 800.04614171633375], "Itga3": [729.12415706710669, 434.58047321295402], "Igtp": [104.82778235053475, 827.02420666355818], "Ccdc8": [436.7996976702492, 751.82069540568193], "Guca1a": [612.97787912415117, 409.8512838591634], "Plxdc2": [185.85258962136817, 991.3146502199686], "Guca1b": [52.792779448104781, 210.86187558871049], "Hif3a": [703.10830124607912, 170.9673898253229], "Cdc42ep3": [458.0364533860228, 766.87556611276], "Cdc42ep2": [56.126261217060659, 552.24342920482013], "Plk2": [449.97710171719456, 153.21552371659249], "2900011O08Rik": [761.60645823494258, 119.49640108442594], "Trim46": [856.15900898305495, 218.98227511534637], "Chac1": [588.09580718155576, 306.53143871683028], "Gm11992": [992.32124475742535, 321.128323601717], "Myh3": [13.760351672799445, 566.59767680744744], "Ghrh": [858.75167017474371, 561.07183944873577], "Myh6": [927.2360218802587, 8.0446824511334754], "Myh7": [738.67945246350257, 119.96072681241384], "Rrad": [904.14418122615211, 866.16483453371973], "Eea1": [84.923156003663053, 166.58021917455045], "Edem1": [322.93007264408129, 236.05929389613016], "Rras": [423.42604273337702, 574.3707374642571], "Neurl3": [867.84584233207374, 381.94199209679653], "Hormad2": [125.2740825275653, 859.1664271869804], "Atp7b": [299.06960816404785, 93.941028819433825], "Sez6l2": [692.50134013045465, 968.53916859802484], "Speer1-ps1": [144.03612974365885, 308.13216885253985], "Smurf2": [228.36668215929632, 665.13349469744412], "Pdlim4": [296.90146111735822, 960.83991423530892], "Ctla2a": [904.97764484148911, 344.60059785093102], "Ctla2b": [907.5945283730041, 330.78445088007459], "Mcoln3": [140.86755635107437, 642.72139118432506], "Zfp677": [900.00745873505548, 817.92270307859849], "Peli2": [234.50325124501668, 812.50256183384909], "Tnni1": [163.71386758711333, 801.70819872592392], "9530053A07Rik": [866.0698153751564, 120.52052897630701], "Ppfibp1": [914.332271020696, 232.81153436802688], "Ppfibp2": [199.00211370319761, 64.9441542048868], "Zfp414": [884.15967570029125, 815.51688656198041], "Gatm": [720.45582726433634, 262.63668306108559], "Hsf2bp": [723.83994193911201, 614.92627877374457], "Prdm1": [133.04705064844325, 133.15721317781293], "Prdm2": [763.3264832198937, 445.03940171085469], "E430016F16Rik": [632.29099740784784, 716.10047858236271], "Ski": [612.50763191552289, 431.37067783593051], "Epb4.1l4a": [323.0178434404483, 217.48527051206312], "Angpt1": [959.23487587621651, 337.34077266256753], "Ocrl": [82.760261185834423, 633.35521790201767], "Pcsk9": [859.96081728701256, 976.89889427976334], "Lgmn": [827.09773583380661, 570.92030485100338], "Unc119b": [229.3126954023019, 555.32106929217287], "1700030K09Rik": [46.54774175990341, 419.75266205612508], "Pcsk1": [484.46405261122402, 631.68010024647913], "Fyn": [268.8185367907891, 722.98023124853353], "Zfp105": [406.06303161044718, 815.07358629709177], "Adarb1": [212.83745200002849, 632.48527705983417], "Creb3l2": [620.16676417217798, 252.48953670269015], "Itsn1": [995.73935577053305, 83.029646663776248], "Creb3l1": [596.9048130859295, 827.08884324747817], "Lair1": [82.568271299940577, 859.82834607487212], "Rgs1": [492.65415012785661, 945.36039854314424], "Sptlc1": [767.53759181423288, 91.665995874832532], "Lrmp": [905.84534290639647, 940.06737450553248], "Dyx1c1": [309.49473266677768, 235.37899871328335], "Rgs8": [386.65129989659573, 220.53070740682884], "C330021F23Rik": [160.08358210559277, 422.05496168557801], "Zzz3": [823.03652012802706, 346.75005559515671], "Fam160a1": [823.95811851481415, 45.724024740303292], "Qrich2": [235.04754744134559, 76.279377882639139], "Qrich1": [810.40634929727025, 346.57113668887519], "Mcf2l": [363.38167313648239, 747.79565915735634], "Pde6c": [704.67998634454273, 282.9640767435958], "Snhg6": [329.8924480239188, 945.87144662033234], "Ablim3": [81.445940610084151, 109.19676523122297], "Ablim2": [791.94611256828716, 243.24074109025634], "Camk2n1": [342.6350050219034, 377.6257561785896], "Cdc25b": [612.5295644402679, 897.33759929817143], "Tmigd1": [221.39467038353058, 504.87195533734848], "Wdr47": [485.05383712654162, 713.12875295771869], "Oaz3": [282.31628924783757, 777.01543188680432], "Gltscr2": [761.93268557266185, 973.27932700569511], "Gata3": [500.70411866516929, 794.86470914904896], "Krt17": [636.65656547658568, 266.85814782614045], "Krt16": [308.05359039604997, 802.93945956079176], "Krt15": [385.04649897206082, 993.59255049921592], "Krt14": [438.03033299738598, 193.29538227870401], "Marveld1": [243.51828898658775, 627.44281888344938], "Pik3ip1": [266.80926699114571, 81.780720582795112], "Pramel3": [9.2771445672149948, 222.54786925733347], "Ppp1r13l": [767.85371069518953, 518.29123394218072], "Fos": [476.99028872141707, 570.07979432439049], "Wnt11": [393.45955279706754, 814.03883250255649], "Krt18": [764.62298268487621, 652.89687628474189], "Zdhhc15": [878.59409695246529, 620.59916739577943], "C1ql3": [945.766145819955, 334.60144544038496], "Piwil2": [943.91415352220952, 67.463359145461396], "Gm5483": [107.48086444030746, 248.40112866356321], "Nedd9": [800.01658667753509, 348.49755781728476], "Il12rb1": [833.5585668675991, 907.49155799340349], "A3galt2": [980.45860498145191, 262.20552874358839], "Rbpj": [201.84653778278937, 521.06829610574152], "Il12rb2": [233.77062773230779, 22.852039364956614], "Meis3": [482.1756195508105, 442.87600628378908], "Meis2": [469.45000953812718, 97.153730979038286], "Meis1": [532.67339038901048, 159.22873531645325], "Zfx": [551.05027970111018, 499.9718953737256], "Fosl1": [705.43849745116393, 698.69100489220295], "Crem": [407.76327873600388, 556.98582778485911], "Prkrir": [128.95164137583504, 767.93710999693599], "Fosl2": [830.66315434181877, 828.75493894502233], "Lgals3": [676.45363151177798, 400.67132142006096], "2810454H06Rik": [359.25917358956025, 218.07457921874621], "Snora75": [612.92059629515279, 965.62663414723522], "Scn5a": [721.97984185318057, 568.45419686481432], "Lgals7": [886.30044571185033, 849.44961040353132], "Rbck1": [828.34744122140569, 975.66482299682366], "Bnipl": [821.4143330233137, 692.65691249436099], "Zfp418": [417.95813132695179, 416.09176738205622], "Afap1l2": [875.18267968400289, 713.88248448799459], "Dcc": [92.523524639145947, 219.56929971117037], "Osm": [614.57516103934938, 648.44289231995015], "Tnfrsf21": [897.85961857987388, 479.65762372613847], "Grin3b": [608.18684265418631, 100.29274298843836], "Plce1": [814.96216170907996, 927.64610933696997], "Tnfrsf25": [978.40165423725853, 704.65259986898036], "Emr1": [947.33170962123688, 671.22916741737583], "Gnat1": [796.78647029696083, 555.11576612366628], "Srpk1": [250.47261186489672, 482.07504230214107], "Tcp11l2": [562.6001800643844, 344.94276958887951], "Srpk2": [272.09509419452468, 930.00760347179619], "Fgd4": [473.69978877740164, 213.77967616311881], "Ncf1": [299.33593094819975, 60.992194926549253], "Fgd6": [708.29150420975157, 84.1811733680603], "Irf2": [580.78997355060824, 825.7895243874608], "Ckm": [476.81262725799917, 654.83667945574007], "Gmfg": [311.36821200697187, 322.87161853624571], "Grina": [310.96627332835055, 357.58869583108799], "Nedd4": [658.01522809504502, 772.54629247107368], "Bend4": [285.29934984450273, 910.09982788372326], "Rbp1": [521.06692248520528, 633.13104357818042], "Snapc1": [11.813933801465529, 386.87102918229914], "Bend5": [314.03708279620645, 876.73638377637462], "Rbp4": [383.50531402960178, 573.07253111695661], "Ly6i": [487.65217836575692, 903.84005074543552], "Stxbp6": [813.54983330075424, 457.91174305562834], "Ppp1r3b": [184.16267359610114, 82.763962961082171], "Cisd3": [976.54647783753035, 786.68600888961873], "Spef2": [284.39001437226835, 307.62553385240841], "Zfp300": [404.34457143016886, 675.67364745000498], "Serpinc1": [974.83793253089937, 938.58534110683934], "Zfp780b": [943.19978066870613, 611.25115204063957], "Celf5": [80.259079800003576, 202.2427831800594], "Celf4": [128.21800879122034, 785.19233623957587], "1700019D03Rik": [777.88428607851529, 164.02259441482516], "Celf2": [876.0547650379558, 561.45087189112019], "Spatc1": [913.72613453452391, 588.9209733746917], "Nrxn2": [768.25936020373535, 616.81920029015077], "Rnf150": [959.2521684190483, 522.55071031038119], "Ch25h": [437.39813870521562, 492.28833128108329], "Egln3": [177.36926989383144, 216.51143820209083], "Nebl": [305.25563889117188, 685.66642957059116], "Gigyf2": [539.09978054098872, 602.26627357804773], "BC055111": [992.77745174159656, 262.22465447374105], "Ckmt1": [906.89314072281104, 407.14309772832411], "Mamdc2": [764.68742688826467, 578.52716793269099], "Egln1": [133.67645270372074, 933.94908800242683], "Zfp28": [853.08225558164975, 637.8875749266922], "Ece1": [121.04210429863187, 547.96409344865083], "Rab33a": [568.84566761583176, 924.34832397991568], "Slc35d1": [545.38509665157278, 840.55775201026779], "Vps13a": [698.91657592587489, 19.313513821230348], "Zmiz1": [480.06163760935749, 426.11538222521096], "Taf7l": [439.73533644871793, 899.64627579136061], "Alpk1": [931.00215023332771, 654.28068695688933], "Gja1": [614.96730316507387, 594.77656995466214], "Alpk2": [83.34320302998195, 968.09440854154855], "Gja5": [452.62860869769867, 386.67625214870117], "C2cd2l": [294.66907147476576, 628.32091254250679], "Xdh": [454.04609309377378, 809.42484822408073], "H60b": [282.52537348114168, 977.05288212555377], "Dars2": [857.83978037232998, 844.707298889801], "Sgms2": [925.94437749665656, 41.877296205560931], "Zfp595": [489.39243141109347, 409.84715338026473], "Vdac1": [229.87332645998998, 232.11575305060592], "Avil": [258.99138149516557, 283.77257892531577], "Ephb2": [738.47596318667149, 70.42265436681231], "Aes": [500.40518257276767, 461.42142437587995], "Esrra": [420.19867187843801, 124.1559129785508], "Foxj1": [471.76112237451412, 237.40521803945649], "Fam174b": [311.0611053185342, 725.61643234886867], "E330009J07Rik": [677.71852216113291, 340.85655488285255], "Zfp26": [388.86892558826332, 92.801089011888109], "Atf5": [528.86056975762267, 502.2430555047672], "Mttp": [388.76808076867644, 505.76334522724466], "Zfp619": [942.73071864206281, 382.86972705959357], "Prrx1": [636.12469960196086, 42.187240765845566], "Id1": [799.76732924128589, 184.22389903922081], "Kif21a": [167.55569818625321, 386.66035962629496], "Abcc3": [61.583070173061259, 11.448522778559163], "Tmem125": [131.79284189018611, 66.002914188120926], "Epb4.1l1": [568.04594574608632, 91.603927157406659], "Lrrc59": [788.83174497944515, 205.08018291627124], "Tlk1": [538.06031465717626, 68.111360715495493], "Il10ra": [679.20423948449286, 837.29652197457278], "Il10rb": [814.82138847070883, 787.90468702240832], "Tmem158": [98.650284818988993, 811.45641335168636], "Cggbp1": [39.588443722972123, 184.34560799872114], "Fam49b": [735.86781663250622, 322.85478071089204], "Sidt1": [887.10452026978135, 970.1426214644863], "Epsti1": [547.16552671547231, 468.38543571693282], "Polr3b": [958.40928691483987, 939.97256822449958], "Dusp22": [741.77727038435148, 303.41444563958908], "Lcorl": [216.80062644569588, 239.95767965832297], "A930011G23Rik": [460.12385129585647, 996.28195285443996], "Il18": [644.81184414164784, 931.8816289512979], "Oaf": [532.12455951233483, 483.45023922013939], "Mir32": [260.08522504553963, 362.99501164502095], "Il10": [68.354108219560857, 991.07198173265988], "Nt5e": [267.59110329001658, 630.27330637983289], "Npas4": [603.52523361868077, 486.42408488213101], "Npas2": [667.90050691029683, 542.8564496376423], "Igfbp2": [301.40198141220003, 9.4588913594178585], "Igfbp7": [674.60690748060233, 246.55847365651266], "Igfbp4": [357.93569624264137, 505.31633084814473], "Tg": [64.885030976055319, 48.525554315129106], "Pkhd1": [613.94861682949454, 631.73059651721383], "Il17re": [485.22760742895315, 734.45490045162808], "Il17rc": [230.23140520483528, 897.45125846421365], "Gpr3": [419.74661972113637, 328.62244695322119], "Zfp708": [848.12000936896914, 331.99486067254401], "Higd1a": [667.08801677891631, 838.57023577581026], "Olfm2": [547.40367535146504, 872.95761813446222], "Olfm1": [343.44697144484343, 883.67592629924115], "Gm12942": [138.26501396489286, 506.74615140988215], "Hmg20b": [439.7070015535844, 318.75923823658695], "Grb7": [813.30393974750075, 914.58269550435489], "Thoc3": [290.76668550790913, 124.18168173661759], "Mctp1": [965.6513683091099, 622.78219826339659], "Mctp2": [887.05684989095153, 331.16557769938299], "Zfp937": [79.201585896855676, 138.57793066778638], "Aqp4": [647.35185423046732, 516.74900055409466], "Zfp932": [914.33721356461149, 192.58140189359275], "Zfp933": [780.77731440626167, 426.99962203060898], "B3galt2": [404.31159384930146, 840.41087604799554], "Vrk2": [252.15991841951259, 826.10623504280591], "Ap4m1": [172.57366782517801, 706.54139340575205], "Hvcn1": [831.15456483277592, 458.93860593907675], "Pyhin1": [298.49590443124708, 27.382759957802072], "Zfp938": [433.50560682668163, 474.44493342944037], "Aqp9": [328.49701658066357, 109.87350603948813], "Gucy1b3": [551.14631889865029, 574.64985110868952], "Il1a": [435.21683787971801, 271.92920333726454], "Lhfpl2": [685.8172503553601, 819.51035690562423], "Map4k4": [58.73883544694214, 977.33545503108007], "Tmem63c": [590.67923213116501, 558.37139799969214], "Chd5": [219.57403062785545, 180.5028018215107], "Zc3h7b": [487.71164996603972, 674.77641913806531], "Chd7": [297.82489819933431, 553.73374852012978], "Sntb1": [597.20060512192651, 994.08854383490507], "Mpped2": [845.88932203776301, 428.05771851934441], "Rtp4": [474.538013384603, 196.93324035210077], "Ahrr": [191.08488766594354, 202.31717375501754], "Tpd52": [25.581092752227296, 825.83625396425066], "Ankmy2": [492.45668674114989, 554.5281728060811], "Flot2": [533.81292010053812, 679.03431399376041], "Chrne": [739.17032134945339, 57.433846257692856], "Bnip3": [704.40529951637814, 378.22748343936564], "Wwc1": [9.5323453052412805, 669.03286767167288], "Nt5dc1": [23.741239807427984, 301.94750220941756], "Faim3": [440.38964072251298, 993.3717206391467], "Tal2": [442.13681420717251, 836.99939442920822], "Atp10d": [976.0012523604039, 38.28782596854915], "Acsl6": [646.30980829132261, 652.58767416259889], "Acsl4": [499.61718178314754, 926.71988331034595], "Acsl5": [965.46928814673424, 278.34981182865727], "4831440E17Rik": [421.8799157447616, 866.86577306243817], "Tmem229b": [556.16099120156434, 544.21440499545611], "Fam160b1": [657.48024561474892, 280.05876903078445], "Bcl6b": [97.637670142834835, 615.78164225339799], "Neto2": [249.21209109121611, 469.40174919078009], "Dph1": [95.366470162876411, 67.879725192748239], "Lpxn": [698.32353889363139, 264.3240401237864], "Agr3": [777.08960200945262, 35.739718163414018], "Plcxd1": [959.2208831674011, 897.9613101327559], "Tnnc1": [143.22821124076222, 918.42346182337064], "Tnnc2": [374.49853735252242, 60.805554383804164], "Isg20": [547.76887872614725, 992.1511145151635], "Ctla4": [194.80607698599337, 266.09124195793135], "Msx2": [395.08038380471538, 537.98707586503338], "Gipc3": [8.0490624957553152, 597.64114968512649], "Chit1": [511.37303275954167, 736.62382280167594], "Marcksl1": [572.68335864943765, 223.3007574295479], "Nlrp6": [964.92660381676797, 736.76748975209534], "Nlrp3": [995.52358368734292, 669.38643577904747], "Lbp": [464.76137113077891, 928.68367393113999], "Zfp644": [210.70169205209518, 138.08704976897423], "Rpp25": [933.16008124992686, 574.29481149269066], "Zfp646": [258.79308910947634, 555.38781682649221], "Zfp641": [830.51352335230195, 957.86750859398842], "Tigit": [218.6544194516087, 447.33201968025293], "Ddit3": [615.43032552165732, 366.19618129118675], "Pacsin1": [892.69734797162619, 229.5249881309546], "Mak": [715.62040915800992, 404.26777551709745], "Mdfi": [992.81328710222965, 209.08269104332956], "Fzd3": [439.77772342936737, 686.64851734214824], "Fzd4": [763.74469470716224, 602.71960613385102], "Fzd5": [468.99804650037021, 618.39035821286677], "Snx11": [132.93221736078772, 106.1278635556358], "Snx10": [728.41399107539075, 753.13536856333963], "Ninj1": [631.21531473979417, 237.40432179252326], "Dnajc6": [857.05417981241771, 808.00470913427228], "Car2": [809.21230040890907, 734.18922238062328], "B430306N03Rik": [529.64364350888695, 358.81390455312396], "Kcnk13": [114.38607686187166, 9.4716488239800825], "Agrp": [66.412004498241146, 352.09211420732589], "Olfr175-ps1": [228.657955837076, 643.48924089133595], "Tchh": [534.31938512996999, 289.43099012094387], "Col23a1": [380.42132434891766, 590.64023510623622], "Cxcl10": [647.17353222214604, 339.42541122064108], "Myc": [498.94451165820357, 675.9389533308065], "Myb": [211.85870312914568, 618.29868208066955], "Cxcl16": [162.07403025214887, 918.57983402057937], "Zfp955b": [992.72200437171171, 574.3027934517504], "Stard10": [80.504653265032957, 683.48527701661044], "Zfp955a": [912.03711025643258, 157.26793529839338], "Aloxe3": [848.22142609702428, 776.71384820066896], "Ppp2r2c": [199.22500838912262, 689.5426209550867], "Fam120c": [391.88053979506731, 45.068410240963345], "Gm16287": [572.74448407703721, 129.99643441302516], "Tcf3": [926.77692267817235, 620.63262746883504], "Grid2ip": [603.05105207648739, 152.12451530872335], "Zpbp2": [160.97368111262011, 603.05954410897118], "Smg5": [934.86779325674263, 458.5026909543941], "Lhx2": [698.82688288746101, 917.85021755367188], "Lhx5": [425.87929960203297, 637.39811342299151], "Lhx6": [212.09411882772153, 672.96693412476725], "Tnfrsf1a": [436.61150194563436, 980.32160393964944], "Cd59a": [872.19029870044551, 677.72078725745428], "Zfp790": [994.48257494724021, 402.62829465690737], "Zfp791": [271.94431825008388, 365.35429151011829], "Mocos": [766.45975245635009, 741.05332701293332], "Mir692-1": [901.89635437811398, 127.45119860640449], "Zfp52": [605.10059894020458, 237.23897220657321], "Zfp53": [550.49840231858218, 758.34614876532851], "Zfp51": [589.59576860996526, 739.5657033881954], "Cd226": [653.84747985515071, 269.12415709989313], "Zfp57": [136.01943022500228, 360.81287558221732], "Nhlh1": [507.1243561238137, 645.69588506974844], "Pgam1": [691.57633820481021, 857.7012263072196], "Atp2c2": [473.73054163007833, 752.86073968114226], "Zfp58": [551.63784004875799, 773.16522498983727], "Zfp59": [229.3901292067269, 678.80683614941427], "Rbm15": [377.62814988280212, 324.12854634815517], "Fndc8": [38.263431541079754, 119.93131802956451], "Fcamr": [863.05278352890207, 33.815424046458759], "Prex1": [932.18407150729172, 206.16521620612508], "Baiap2l1": [730.06282294768744, 391.18188885473995], "Kcnk7": [690.52781190365931, 896.10112260232972], "Trim13": [567.49422176481391, 478.31444526102052], "Abhd2": [162.49004290553239, 889.17387416612257], "Zfp426": [486.5645187407244, 24.401559399725084], "Gja3": [179.93201764027464, 298.00339368871107], "Stk4": [457.51088360850883, 443.68789790916776], "Samd1": [859.36444648900033, 591.89189950106731], "Tnrc6a": [436.23023134605148, 402.48423477498881], "Sema6d": [468.39108322542614, 441.96636964332043], "Gtf2i": [315.36368109747292, 991.74805848170922], "Sema6b": [345.40706157935767, 982.97003979949363], "Zfp429": [603.17752219158513, 436.2531845267128], "Sema6a": [786.79130401521991, 471.55463170476122], "Jakmip1": [703.8015975093806, 594.49962261302869], "Plekho1": [781.99506942991866, 375.07708521529844], "Rab4b": [202.82271379347426, 97.043202290873708], "Sepw1": [115.57749406272613, 576.40906018727708], "Rab4a": [230.22771554672639, 877.31350398553604], "Egr2": [631.0800644407733, 945.54845468147278], "Egr3": [363.80852169317888, 955.15903705722167], "Egr1": [364.35946962779207, 576.47927661565768], "Egr4": [459.25177688771043, 373.45650582770185], "Dennd3": [653.71125489627627, 307.56255835893779], "Plcd4": [418.4000522075284, 278.06269849895864], "Anapc1": [83.982012053679256, 423.80126234784007], "Plcd1": [299.77469359888045, 430.84765156498992], "Tnfrsf18": [760.61420123499784, 807.05640605364886], "Tnfrsf19": [37.936318402044584, 895.81577467467355], "Tmem136": [70.936723965563189, 466.30311885326444], "Insig1": [383.47171472159016, 921.03844086363131], "Mir210": [65.680100948533024, 337.09460500693763], "Slc7a1": [686.92841178959145, 602.8624171484696], "Serpinb9": [374.42046911556457, 487.38222864295477], "Arhgap33": [846.70463911017669, 120.05973255134406], "Vegfa": [244.16316375446237, 235.86466227675427], "Adc": [361.85382307809215, 59.383541792049606], "Srpx2": [82.187490314821446, 520.39127354978405], "Vegfb": [213.06884204718568, 957.18944212141037], "Adm": [179.27689406464251, 888.98683839523369], "Serpinb5": [164.32134101406285, 50.734785286065154], "F730043M19Rik": [883.09620281673324, 9.4465147889555237], "Zfp334": [422.71154256221791, 661.12522169895476], "Zfp335": [552.1878035956272, 360.88844450066824], "Kcnk6": [81.828287516995942, 841.72303822176661], "Prss12": [616.44815211928687, 718.4781643144438], "Sgtb": [37.352990178670865, 910.40327693410461], "Gapdhs": [314.28222220523907, 253.2245347825239], "Zcchc24": [251.78851108117237, 799.97447410869142], "Prss16": [838.79439297252929, 224.77342270171795], "Rnf149": [747.24595656343877, 876.03382483110477], "Gpbp1": [948.03917388390789, 816.0309136731039], "Trpc1": [112.65790767983671, 725.37432906268907], "Trpv3": [968.57402709608846, 384.03710076036941], "Nptx1": [418.83743800053549, 102.49976683318825], "C030037D09Rik": [139.61623926830515, 557.12002812797675], "Aicda": [664.60569007251479, 150.55801387380635], "Dcp2": [898.0431906478442, 288.68742119687749], "Nfatc2": [949.90511475740789, 882.98053019562974], "Slco3a1": [936.75194630364524, 447.65235675261602], "Nfatc4": [630.0583147675967, 572.28378177307695], "B3galnt1": [863.94574894475613, 59.083410808517293], "2900060B14Rik": [617.26122907128411, 884.79180619406577], "Insl5": [796.81141273722881, 542.39867999681962], "Zfp579": [393.89514278063257, 375.60894304965069], "Chmp4b": [767.76661041059083, 260.64885736346702], "Tspan13": [549.33855167675131, 884.03385765626922], "Insl3": [691.86113191302252, 873.69517466861339], "Tspan17": [666.95318889300245, 654.37366915082441], "Tnf": [126.57336890453124, 706.60415093644428], "Insrr": [631.0993919647384, 755.76932211698943], "Tnc": [874.68464305015323, 519.85395881533896], "Tfpi": [297.1580361964177, 609.6640471999076], "Scml4": [213.23639652658971, 546.96516595652383], "Tnn": [994.4611766307728, 655.76215698138674], "Tbc1d16": [641.55278551141214, 55.068516204113656], "Tbc1d14": [564.90415907456384, 978.16801870423103], "Fam111a": [292.96947470921401, 844.12781922717113], "Dlg3": [112.62831518269925, 622.10903599607275], "Dlg2": [54.445887356830852, 227.67405176711571], "Dlg4": [498.70831718703801, 478.50359408881548], "Ddx11": [380.37933419510995, 413.19309944002777], "Endod1": [357.76883506211567, 124.08136758090517], "Wnt3": [765.94804033367438, 13.860113833520931], "Igf2bp3": [29.639716860578982, 580.2747659577542], "Gpr101": [782.16213534776853, 133.64676961230899], "BC018473": [394.18143858288721, 799.18201410605229], "Gpr153": [7.3331566327767259, 370.07957202965588], "Thbd": [632.79597137033102, 11.626139753216464], "A1cf": [180.87314572781946, 614.4909227549532], "Cdkn2b": [530.23494106801468, 825.98490860782283], "Cdkn2c": [934.05265386813198, 181.59567382021407], "Rragd": [418.51028311119092, 979.32966136895607], "Nos3": [889.86299094928211, 368.21110914279689], "Fastkd2": [155.60874909983596, 533.37315221807432], "Cdkn2d": [193.68543049629434, 445.20214475819574], "Pvt1": [115.5829125052631, 420.99826045952352], "Sord": [404.51647417518484, 236.77317191621452], "Pdzd4": [843.97865639925476, 882.89073120349258], "Dmd": [310.00267421555617, 217.08762772774122], "Abcd3": [621.10661763397911, 25.602332447614479], "Utf1": [269.33445933337038, 978.54937033292197], "Padi1": [743.08634505499651, 580.16796976871808], "Slain1": [97.586093784628986, 912.05931731906219], "Slc38a1": [749.839246500988, 715.03958176330718], "Slc38a3": [654.98911597923552, 839.20803509567781], "Hcn2": [847.74850872020761, 319.82536934008368], "Rhbdl3": [673.36560464136858, 788.63768891386962], "Lrrc3": [942.86077380913503, 517.59017675918119], "Arhgdig": [110.52362854126042, 370.88555982925459], "Ar": [53.911807069937581, 740.61193530800722], "Yif1b": [588.85325430905311, 911.01385621780616], "Scn2b": [587.30035621116281, 492.77975917069904], "Pomc": [174.2785231472871, 993.04075029814192], "Atp6v1b1": [385.11576947362528, 855.99617503024558], "Eef1a1": [325.45586025140227, 411.56400499594071], "Rgmb": [918.12127637265667, 461.15220650473555], "Rgma": [177.99796083256811, 839.53656177595838], "Exoc2": [179.20590559741177, 285.52050634066018], "Prkch": [79.138762614040274, 896.02149216918167], "Wscd2": [370.63376885375482, 198.50402664617854], "Sugt1": [491.67373230800865, 307.27764090802776], "Vldlr": [758.74686786237419, 844.23366620065224], "Zranb3": [219.90545354518395, 202.14660548375278], "Prkca": [79.903873744523736, 877.68944285820442], "B430212C06Rik": [782.05094272310089, 953.8215963517938], "Prkcd": [198.14234591361148, 705.94908825606558], "Trp53i13": [717.2076510822626, 876.72274241948958], "Stap2": [964.68928376581403, 653.56732785420706], "Stap1": [888.82880330003263, 737.16565390332062], "Npm2": [573.20970999961185, 531.97241984296693], "Esyt3": [124.66329447113615, 350.25528346700486], "Acsbg1": [52.054566793219493, 336.00245309746708], "Txk": [12.778417364323946, 238.68178813324482], "Ybey": [356.25392430338457, 177.67959173523266], "Zfpm1": [633.66377192833136, 885.73300123463173], "Atp1b2": [282.75532430424499, 163.45952969372379], "Lrrc27": [475.37154025556197, 926.00590519604327], "Myo18a": [418.7724637026688, 299.14069386747735], "Zic5": [271.81361466090641, 404.76137158302799], "Zic2": [269.71915269055643, 424.84941028909424], "Jak3": [463.82673308484488, 862.53943812298439], "Slit3": [504.16913543386596, 593.91424857834204], "Fancm": [437.18372683427754, 385.48625607894456], "A930003A15Rik": [760.66580803278032, 994.41805056093995], "Olfr658": [722.01605740897594, 59.222090684131281], "Abcc9": [789.67283625133507, 265.18335396802223], "Sell": [14.358361474124052, 626.71582231081118], "Anks6": [873.80887828647019, 882.81418249950138], "Hpcal4": [236.93814550803947, 7.9032071041892191], "Ptp4a1": [447.99019469133344, 195.04293603817698], "H1foo": [563.52379860871758, 740.57211560623762], "Pdss2": [367.62916185703136, 255.33917420780242], "Ugt1a6b": [242.11152643056386, 291.83206313770239], "Maoa": [345.32058892412033, 42.752903369005985], "1700003E16Rik": [18.991935077868412, 225.20077833714927], "Cyp1b1": [824.5809808859234, 243.70407396918895], "Ccno": [563.06204044992103, 33.255371957194811], "Pik3ap1": [912.71687426199026, 242.45575677892643], "Armcx6": [299.64194301394292, 536.51638298389423], "Armcx2": [747.34052084600432, 408.55633674379095], "Rin2": [439.43160469161688, 853.07173989212322], "Klf7": [111.90398868016273, 162.89133233675992], "Klf6": [473.39534085229309, 505.16338981727188], "Klf5": [882.97492740144457, 128.99851524976251], "Klf4": [319.02732521596459, 787.5957110933474], "Klf3": [815.44702141687401, 307.21438476107596], "Klf2": [604.26925982577905, 169.66512871130647], "Gm14725": [923.94593245646718, 923.62091711718972], "Cox6b2": [559.29256911512573, 309.99570081109232], "Prkd3": [825.04871122657289, 202.64004017933567], "Cd109": [184.19594699927222, 722.25118732045428], "Klf9": [783.00853804627297, 549.99367482147977], "4930429B21Rik": [945.11142046699638, 51.840573996750479], "Ptprn2": [590.14389380928048, 721.37668488980671], "Arap3": [736.90845489730066, 457.44491977089911], "Snx9": [521.01453338467718, 289.23692006581587], "Inca1": [37.437375031739244, 372.66988003087977], "Osgepl1": [992.78014065265995, 954.72458145534597], "Gcg": [799.26230013191412, 955.6153912966397], "Nt5c1a": [252.12706911058734, 67.766135993477533], "Bend6": [137.87941709587341, 971.5455136208393], "Themis": [732.89978152226138, 823.05724289588215], "Adck1": [774.79998695686936, 789.16019635654652], "Picalm": [301.84908223472826, 306.39856648649584], "Mapk11": [475.86515409750575, 906.54457712191743], "Cdc5l": [454.5348991472037, 531.48545732202615], "Gm2762": [434.79696846855279, 254.42122164083023], "Ift81": [929.57186634346988, 105.90424572871304], "Ascl2": [658.75041639316453, 804.17517407390665], "Iqcf4": [827.6510223513593, 7.5936577886671053], "Mx2": [672.78124693864766, 756.13812401197504], "Rest": [714.42754748666505, 435.88107287855718], "Ascl4": [851.3171932793133, 305.38695511867633], "Mx1": [285.85571229148439, 9.730144083899674], "Tnip2": [762.28932242289079, 822.52462239232011], "Tnip3": [605.38791305275186, 8.7136179413678434], "Art2b": [62.928409027257104, 428.08783397844536], "Stk36": [511.98853555692, 358.40578538258467], "Patz1": [661.36765140553871, 961.73063165163774], "Ybx2": [419.25318751138957, 56.324676018972262], "Zfp385a": [603.01257961772615, 349.11629183430421], "Chka": [897.92569791570577, 28.110222776045699], "Lmtk3": [752.03547343958996, 160.55003929920798], "Zfp658": [268.66316793363018, 178.24194942342183], "Kiss1r": [747.07688493871365, 651.95295903268936], "Zfp653": [428.33108541846138, 803.27794383225137], "Zfp652": [419.95341051763251, 471.17613797619305], "Zfp651": [174.56454213790715, 571.03958623488006], "Sms": [455.97220289865663, 318.54649496669913], "Zfp703": [946.69708163780274, 588.71649904060121], "Zfp655": [388.77411911492334, 159.62916541490239], "Zfp654": [386.10444063749043, 177.24068049205206], "Synj1": [147.83524505267505, 800.04632678497126], "Slc22a2": [355.03055966508242, 295.57327170176177], "Slc22a3": [934.75968005129801, 549.90735367315176], "Sema7a": [244.42303006022976, 518.96670407216959], "Gad1": [800.4046841367217, 938.38719849631104], "March3": [888.82316228405705, 321.55043668525224], "Zfp704": [804.74388760547777, 287.09923899457527], "Bcl2l1": [250.27935164883726, 36.852584879050468], "Gm1123": [828.98178890952761, 588.2983217899731], "Bcl2l2": [125.32539270887064, 974.2357660603459], "Skap2": [269.86577118270304, 539.05093550659728], "Nts": [97.355722937428084, 102.59457272905033], "Prdm8": [453.84495500922606, 790.67110094556949], "Fam81a": [576.96785331302453, 609.87911315785379], "Sec24d": [856.45439357310045, 205.63778810068112], "Gpr98": [860.69224931863653, 693.41447183135813], "Gpr97": [993.18323621638353, 737.17865144713483], "Elovl2": [134.74983456013877, 991.36239516485637], "Capg": [72.67592716286137, 948.535604590601], "Xrcc5": [22.237170168657627, 875.23529118121951], "Wdr76": [245.54346302803637, 406.78242712532295], "Mvp": [863.9683215801067, 331.59453293986849], "Trmt11": [297.10127102432477, 946.44204166165514], "Spats2": [369.1591640117752, 610.15083399524622], "Fam65c": [948.9164989100866, 688.48886790478525], "Cdh3": [562.73912595778472, 612.65872646152161], "Dynll2": [97.203894847911769, 843.52443644887899], "Gm13154": [391.19060562385005, 60.602180104938192], "Gm13157": [466.14558848339072, 41.279459063830245], "Cdh23": [872.79245165025418, 790.76757223720176], "Prdm9": [346.15410894715473, 564.10692227236768], "Fam183b": [685.60806761968479, 97.931109391613006], "Tceal3": [698.48949783022567, 419.20343082215913], "Zfp575": [172.45686241170506, 189.22582411815753], "5830416P10Rik": [355.28701880154495, 490.86112701610216], "Hs6st2": [994.50618850762203, 157.84701503700941], "Pde4a": [952.90574448329244, 205.6475243403838], "Mxd4": [899.91358367812848, 306.58098979335438], "Pde4d": [134.53054419501558, 203.78743771360328], "Mxd1": [765.37864495362339, 469.84746175421498], "Zfp788": [944.13285381572337, 623.01854905105483], "Parp8": [964.09500326170121, 882.12911128912071], "Parp9": [587.11303055423832, 505.26324521568705], "Parp6": [373.35641715519591, 748.94782791238333], "Tdrd6": [861.96871871610858, 162.29727190323155], "Zfp787": [99.256101519913116, 631.83299437133735], "Trmt5": [491.90586386692354, 275.0221703070963], "Atp6v0a1": [574.44027169669039, 273.42894746310753], "Srsf12": [772.01913604410947, 994.46642055312498], "Zcchc3": [187.12915178854874, 689.7568552097116], "Zcchc2": [796.15850370210023, 752.00259456938397], "Zfp64": [268.26794390785193, 267.39002574628313], "Zfp62": [740.69489744124837, 149.0676038494635], "Nkain1": [316.15943299357804, 491.77621429374813], "Zcchc4": [645.9563754390615, 100.98684766464184], "Lrp11": [951.53169530744174, 216.40343552912714], "Tox": [51.181372108946867, 893.72958873997504], "Xkrx": [70.146278710578599, 453.74804449973198], "Got1l1": [113.4917794381484, 492.62633893162888], "4930562C15Rik": [899.52113546226087, 142.30921344614151], "Serpinb11": [600.54467367883865, 614.22122325911562], "Auh": [284.1598010378446, 879.34821377579192], "Boll": [283.02199148813912, 627.4714435035138], "Clip3": [583.70388898076544, 754.8383302248908], "Zfp84": [194.67706433515488, 902.56823066954939], "Zfp87": [484.68196539371456, 38.59852618448047], "Hopx": [904.26685276633896, 783.94686150909456], "Zfp81": [81.965301466161236, 601.22371519278852], "Ncdn": [813.60677470847656, 223.54356758302609], "Myh7b": [200.32532389381703, 291.00692162447092], "Epc1": [589.13583563407155, 112.68294742035651], "Oit3": [37.410472881220549, 195.53363489924729], "Sepp1": [194.96377634279742, 631.25364853305678], "Rps6": [590.98532436400035, 326.52086846394354], "Gfod1": [134.6191722414535, 159.73129810182206], "Gucy1a3": [349.22430837003259, 803.64102708843052], "Fcgr3": [383.74782465245175, 753.25725316747059], "Gtf2ird1": [625.23538418388387, 431.95350014453675], "Hif1a": [716.65812282652962, 772.49444486664697], "Plcg1": [824.18390601931503, 224.92799773730704], "Tead3": [693.32895037730577, 952.7351376612271], "Nlrc5": [832.94838795948704, 932.10239128707428], "Tead1": [784.87554728057569, 663.29437568280389], "Mccc2": [661.44690659799278, 394.2562375994026], "Nrf1": [599.99616475968298, 790.63870227253699], "Crispld2": [927.57048812580672, 342.9514550807487], "Il13": [683.64637760379981, 83.099691567193304], "Trerf1": [626.43698065811589, 86.666264660390169], "Hspb7": [469.85972562193024, 843.55089026655742], "D630023F18Rik": [958.59245343424254, 51.955345621542655], "Il18r1": [797.79159800515049, 911.43571924252865], "Il15": [564.83005757161345, 722.30453125278143], "Hemgn": [844.50748350523634, 374.71294316491418], "Arhgap22": [642.67265539488449, 818.53018390135082], "Arhgap26": [567.32275584433444, 111.47075109215504], "Slc39a1": [202.14009813709228, 23.720061971742094], "Serpinb1a": [412.13721695265997, 717.6370976922658], "Serpinb1b": [28.634694358805586, 423.3595460403784], "Crip1": [361.58189728658522, 719.34378755708747], "Serpine1": [93.851818155537174, 931.28091522870841], "Serpine2": [213.21377437460197, 690.00690515212409], "Fbxo18": [108.65212570276965, 760.13108171395402], "Rnf170": [486.20573025720756, 11.171545299867198], "Ankrd13c": [298.98040697841697, 76.610574199074023], "Car5b": [616.69903273758712, 270.10717340450054], "Fbxo10": [345.72500785491053, 764.69895603906411], "Zfp324": [848.65319703571311, 163.10768956909186], "Adam21": [551.38926584670753, 911.29477302674081], "Cend1": [458.43202837767899, 97.789218114586845], "Rilpl2": [229.75585942919551, 693.88554994587503], "Ifit3": [159.6807912852818, 769.09968796923022], "Mapk8ip1": [760.00162380686197, 200.85028315234914], "Ifit1": [162.17133127728056, 782.52892767870128], "BC065397": [968.03777942071213, 406.70455886535086], "Gm10389": [674.6392240670159, 86.086344462332306], "Galk1": [206.64785147156209, 218.09410721351242], "Bhlha15": [672.16580744854934, 291.38640777777778], "Zbtb7a": [180.34177179433067, 640.9770186038163], "Insm1": [85.034095184497446, 182.35020677318934], "Usp44": [873.15248097358005, 928.32544704079237], "Mga": [745.72020374846238, 421.05271329884641], "Vwa5b2": [871.94561900354654, 974.48770739721249], "Kctd17": [235.81821045514869, 721.14002683969215], "Zfp229": [844.72853562443959, 946.84331727698873], "Lzts2": [829.21746283078824, 556.01024148158774], "Dmtf1": [238.16683894484024, 841.76364017941182], "Lzts1": [995.9186803990126, 686.20477691343172], "Prss32": [265.39090908764854, 995.07742152651576], "C030039L03Rik": [911.68188214635018, 599.5850841414732], "Tmem38b": [354.04204244548561, 646.42545284780238], "Sesn1": [194.99655798928575, 618.94050311239039], "Sesn3": [164.97877127491176, 11.426937283351373], "Tsc22d1": [829.85708405784453, 522.72913351310513], "Ppic": [381.69792681386457, 539.77669202210416], "Tgtp2": [697.67695777598874, 9.6724579160827933], "Dirc2": [156.84960319046061, 445.70898202117121], "Jdp2": [911.44599674746019, 898.99678303678104], "Hmgcl": [65.310383005025017, 404.65374036690559], "Bsn": [299.63104322917053, 894.52206461085336], "Kcnj8": [96.912933837446985, 680.82428631069956], "Gpr114": [865.25130738576297, 20.116404291193394], "Kctd19": [407.92917540924287, 23.603098253985141], "D3Ertd751e": [248.49337254985218, 123.03617807344979], "Cox17": [371.72212627776975, 177.12698735121089], "Nap1l3": [399.40627657986914, 902.43101725380075], "Rps14": [575.42548015630427, 325.29771791728189], "Tulp2": [439.00658308446384, 937.52536845243515], "Gla": [887.78518758646942, 782.95165106777074], "Rcl1": [112.40558227201537, 52.092711063472251], "Cercam": [114.06025800899606, 143.02053937593425], "Pfkp": [690.62235857485712, 837.28994653393954], "Adrb2": [312.99234372623368, 645.22887458400237], "Lpl": [268.86312914119662, 285.56832858709839], "Slc12a1": [685.13679499372188, 530.59315542306763], "Pvrl4": [242.37625575593836, 593.07172605967105], "Slc12a3": [53.450048110154299, 318.14136916658242], "Kdm6b": [487.14965377235796, 884.77975664676717], "Slc12a8": [478.28412875722228, 969.44911722444999], "Ccbl2": [704.7919302099325, 54.708107076630512], "a": [14.900836290372572, 118.20256882722575], "Cd200r3": [497.62437285392105, 756.36203188706077], "Stac2": [9.0475626392032211, 404.9183439561715], "B4galnt1": [523.87519222999799, 71.06685926347312], "Dysf": [638.96223641903987, 29.292868316696303], "B4galnt3": [504.93351172381722, 554.16286473720004], "Mpp3": [843.70583903976683, 45.067323436804145], "Mpp2": [679.09270246052984, 45.306024440740678], "Mpp1": [812.26284795118386, 553.69646506302115], "Osgin1": [591.39298042030998, 518.64211429789327], "Ebag9": [210.9263074658646, 768.07167037162253], "Tcea3": [178.11908909740043, 531.70663730356273], "Cnga1": [160.1892881982572, 432.29884788938688], "Unc13b": [310.3446877460085, 834.32236892933838], "Nhs": [357.37960025328107, 881.56665036637821], "Unc13a": [730.03497193089845, 876.83078592523168], "Snai2": [390.143392067859, 698.46134689364669], "Snai3": [314.27805347622581, 506.41289642284318], "Gypc": [342.68725024299681, 198.49615389419992], "Rap1gap2": [692.79462956968996, 729.28143991911804], "Cmya5": [506.24103129727132, 657.42252794622073], "Pcgf1": [886.76147635563632, 342.91534350252203], "Nfat5": [424.68724762179556, 614.64585377276921], "Bex4": [573.01487190627483, 162.99919646938463], "Zfp618": [178.84344531402471, 359.13807549666876], "Bex1": [476.95182373594423, 673.07165434947024], "Sla2": [423.98066601109275, 717.04729367179425], "Vps37d": [385.07863170896184, 677.47117429194805], "Vps37b": [323.95820752020063, 608.87645212736754], "Uckl1os": [995.28489304841003, 279.45563215388114], "9530077C05Rik": [97.630402332944229, 141.20633142321776], "Rnf144b": [81.034299700547251, 222.71738787202278], "D030018L15Rik": [459.33374073379105, 345.24417062471963], "Gm6623": [167.88753536321002, 373.15509459499651], "5830403L16Rik": [748.78515340271611, 392.17033040625967], "Nfkb2": [210.82154043796507, 739.5969676811909], "Fbxo11": [355.83470417556572, 939.9139832529587], "Mapkapk2": [51.965184927344922, 773.8864322772348], "Hrc": [777.5595053144018, 108.57420356137673], "Ppp1r3g": [144.04890298293162, 875.35084274352221], "Lrfn3": [488.17996734639047, 927.45212820938264], "Anxa3": [546.32916333816138, 252.8024626227274], "Anxa2": [788.17266305153953, 786.59663777097899], "Anxa4": [943.88365146913588, 142.07062653155265], "Lsp1": [359.44407281466357, 26.564266476688033], "Sun1": [263.56909531310026, 692.1376001181934], "Ankrd39": [511.28781865729474, 67.592502001482217], "Inadl": [845.23603415767593, 95.012738480758642], "Mtx3": [497.1971970222117, 772.7428879712603], "Ovol2": [644.19451561336916, 833.57329663660323], "Ovol1": [603.95350523840114, 74.650901004815807], "Rwdd2a": [850.82156303304305, 349.31496290074875], "Gramd1c": [578.93229540983464, 88.771181696643268], "Gramd1b": [995.58409559387542, 349.62593558768248], "Smarca2": [718.4315431267139, 221.25617079844437], "Atf6": [508.06284904225674, 537.83599879958285], "Atf3": [885.24237470846947, 799.78516349686254], "Atf2": [657.9300991539908, 948.25791766557666], "Riok3": [334.66288745151923, 217.76644215181369], "Bace2": [178.3440494501348, 160.93386621136059], "Enpp4": [903.7544059775837, 636.62202424024747], "Slc11a1": [270.48821102023993, 519.51915156842244], "Nr4a2": [567.95974766907261, 504.53784880653996], "Nr4a3": [793.88944254257819, 142.70657504364064], "Nr4a1": [684.68785099241984, 173.88580622988906], "Gm14420": [159.94130857342196, 346.55841981270834], "Zadh2": [825.62758856071264, 183.61387642170214], "Erf": [549.60596094897357, 425.41222338011005], "Erg": [629.15284588880093, 587.56968321781824], "I830012O16Rik": [437.28144048625956, 619.02031249340803], "Gdi1": [454.6578660736817, 843.08595143958507], "Il15ra": [633.79377411259179, 742.38721879002367], "Cmtm7": [112.03069613675478, 742.37305792321763], "Cmtm4": [119.90271562915976, 222.45834755415521], "5330426P16Rik": [312.68004351382427, 821.85961637969899], "Inpp5a": [284.12775167617417, 325.23729197931476], "Inpp5b": [174.37642316818778, 544.37834404816897], "Csf2rb2": [891.60671804003005, 168.92615153368243], "H2-Ab1": [665.68407933838637, 855.28254990872801], "Gpnmb": [859.41264455920816, 732.07855991086069], "Il33": [530.01933989636007, 977.7772502217523], "Plagl2": [395.82593941374967, 450.7305084380061], "Lbh": [909.16521811849714, 380.44214548201921], "Plagl1": [95.607838280468599, 575.91709013826949], "Kcnq4": [176.04577906167242, 754.31007581222218], "Dram1": [889.47024539484084, 155.29441037614586], "Mesdc1": [973.03359614289968, 170.30546887361669], "Dram2": [149.19525130651306, 839.64935575883476], "Fn1": [308.82733966436507, 162.92351901918715], "A830010M20Rik": [65.005492833157376, 25.928609325891927], "Rtn4": [828.83753050295013, 332.42558771771439], "Aspn": [615.5902111636442, 774.15038005732345], "Dbp": [495.61828458455881, 493.29075293139545], "Asph": [765.45364707839349, 284.95297905597141], "Zfp934": [84.206330691098401, 151.98250239260668], "Plekha6": [388.7760165335655, 208.73149341977569], "Eno3": [764.98475804560201, 543.97985398952142], "Eno4": [34.338540659294658, 528.51070483822468], "Plekha1": [51.597924631556602, 504.27790375616524], "Plekha2": [959.22671948704749, 923.68972516687222], "Aqp3": [943.52650232806479, 21.945763077969627], "1700016K19Rik": [505.79284110419866, 87.511744796940874], "Hic1": [915.29725908946659, 143.29198053465106], "Eci2": [709.85639411628927, 727.38260071702132], "Syngr1": [707.16856477805902, 531.04887246300086], "Syngr3": [409.82507664337857, 575.99910788154682], "Mirg": [462.60303929494893, 215.18340527456016], "Syngr4": [12.079894895330286, 9.9784140779152573], "Ralb": [937.98864404755602, 924.56640390776658], "Prr12": [870.83497166718655, 177.33067993859794], "St7": [398.31643365943631, 251.10475603982485], "Mbd6": [396.36573768659599, 354.9971154558051], "Aebp1": [268.77475801681783, 345.36883301081014], "Mbd3": [994.57905976676966, 385.1227686430891], "Aebp2": [708.81172698933665, 668.30141080358408], "Syne1": [514.94746733653585, 792.57009681258364], "Syn2": [911.3754204393781, 990.80229318846636], "1700025G04Rik": [919.30055259644155, 95.280075685528303], "Syn1": [233.90139721612849, 446.65750472867785], "9430020K01Rik": [67.549109789018715, 443.36890559898194], "Pla2g10": [726.24458153946875, 580.77905803601811], "3110057O12Rik": [397.1196218927704, 615.93765922853606], "Arhgef3": [252.63498928823364, 721.39765613831241], "2310022B05Rik": [80.645154970038845, 352.85988282273786], "Aacs": [33.075176473843435, 479.31477347083313], "Gatsl3": [976.73219968318665, 770.97239669867713], "Gatsl2": [813.17075625487132, 266.14286132237976], "Hexim1": [295.32475479959442, 219.92418490294097], "Gkap1": [731.70748832397362, 717.01881045603625], "Tas1r3": [979.76200745275173, 278.04993496225291], "Ninl": [631.43542413275645, 870.45225931728487], "Hdac4": [37.091235919145504, 877.76011449742703], "Rgs16": [393.13150735897591, 556.59769804639063], "Fxyd7": [706.24122693494041, 121.90464889760524], "Rgs14": [270.80721967679546, 787.72454265900251], "Synm": [641.82475556551015, 846.48351676033121], "Lrp4": [746.07462749255467, 615.76330385496192], "Sirt4": [582.93285813673378, 962.31050891728239], "Aldoart1": [808.21531758338176, 712.82169438416668], "Sox12": [928.06956161549613, 282.82277940168694], "Aldoart2": [510.99338097614708, 51.229520522550224], "Sox15": [447.64526784601486, 715.92941843332153], "Rgs19": [456.60595081083153, 491.86833153242839], "Gpr89": [743.25889547743941, 241.19834728857398], "Fermt1": [359.43627002322182, 327.81956252628385], "Haao": [533.63170101541368, 701.21860819191818], "Dio2": [346.61110933247301, 827.59722341490283], "Cd200r1": [883.36050360295644, 26.382488679606126], "Gpr82": [341.86826249948888, 491.14696360604808], "Gpr83": [360.61200356867192, 11.353623940205207], "Cd200r4": [983.49516134702583, 617.68112066958736], "Myof": [470.86186306649165, 422.26214415526653], "Wdr65": [964.62878664825303, 849.8843841634822], "Abhd16b": [49.867757282836642, 37.441297040456398], "Trps1": [569.26693631645446, 237.24071912891588], "Acpp": [532.91222953172803, 859.85240296796258], "Acox3": [602.06019798211798, 809.80103354367361], "Osr2": [499.87137777207403, 236.933875310611], "Acox1": [233.15629816056625, 803.70577276567406], "Pdpn": [680.93991370825279, 18.368921459936438], "Ergic1": [269.16051094099384, 608.42168651029863], "Gpr65": [326.23704259568251, 724.58149907060806], "Gpr62": [352.66317709576066, 393.00168648281084], "Bdh2": [330.66987264530496, 876.34475165263757], "Tyw1": [672.51159886905327, 474.41590025914286], "Gpr68": [815.14816992672922, 879.46783404091536], "Dazap2": [767.4070457392753, 676.52556536175337], "Traf3": [598.61530488514381, 844.51844949640792], "Rfwd3": [638.50040017774688, 996.49718651944113], "Traf6": [358.27616643891724, 194.98126135374164], "Nrgn": [628.50873089880236, 57.102959154405028], "Lrp8": [787.76498537487953, 859.84118298161775], "Acin1": [763.36323737294265, 955.62164359660255], "Zscan29": [403.62805866586757, 693.3334569243948], "Nkx3-1": [629.46965563521428, 524.956310402594], "Lactb": [183.80971072435182, 673.05787080908249], "Dtx4": [546.40570848856089, 273.93533535416185], "Aplp1": [362.42503653960097, 540.97065537861226], "Zfp72": [705.14099098327449, 68.791478691569495], "Btbd11": [672.87495441341196, 965.15504560883244], "Zscan21": [47.110052958658592, 432.39824988096774], "Zscan22": [288.06220453872845, 506.55254821338883], "Acp5": [330.70276613508707, 912.7463032488655], "Sertad3": [785.20428860099901, 751.47615691076021], "AU041133": [97.72330341227827, 125.06831325499391], "Rasgrf2": [68.426977084106994, 793.63912199707761], "Wwtr1": [96.507284569354525, 792.72548259632174], "Svep1": [101.39139541820701, 520.84990201913502], "Tax1bp3": [956.85454278149155, 404.87187330129626], "4833439L19Rik": [338.24420748484681, 626.21003984189736], "Pik3r6": [50.642567137791374, 493.21771511482984], "Pdp2": [829.33029012989948, 621.79145996216039], "Pik3r3": [112.44437911986516, 94.145615998694637], "Zfp93": [74.927825426761828, 125.11817554823797], "Acoxl": [355.18372080756615, 412.90876645578442], "Zfp91": [420.31611213782787, 338.85792058811171], "Spats2l": [39.760754358496378, 792.43107176300566], "Sema4c": [545.87895194135547, 698.29947793343524], "Sema4d": [476.10442099476592, 955.7443460037382], "Sla": [213.17320260869769, 858.69805553805725], "4930417O13Rik": [911.71511246911052, 534.18057118495517], "Sema4g": [993.71969257156036, 925.50670238228713], "Tm9sf4": [504.18403489764904, 272.08447527457224], "Tmem98": [613.05309889272667, 613.28317625296393], "Cd1d1": [732.80163934492532, 358.5105495931719], "Pten": [901.47864904941343, 833.81786001674425], "Zfp688": [844.2045220751595, 994.3482995881767], "2810408A11Rik": [343.05857532807426, 359.26847521465243], "Sh3kbp1": [991.48666380236546, 306.28162624801786], "Zmat1": [537.42512255510292, 618.1630170276153], "Zmat3": [928.06952281844792, 140.96584253680143], "Srebf1": [657.81280899126909, 475.08563298757855], "Scmh1": [785.58352367915552, 94.422940727690232], "Nrg1": [195.93707807935871, 405.20517295402425], "Ube2v1": [176.30769064669536, 587.53110469485455], "Mesp2": [588.93210335714173, 148.25179297077153], "Pde6d": [719.10466762862529, 861.00592652436774], "Numbl": [879.86819766817723, 60.151893806106123], "Qtrtd1": [419.31066634705513, 223.74169069165498], "Zfp101": [250.70694329941188, 135.47823120125798], "1110032F04Rik": [326.63864756672365, 551.58700201042188], "Lclat1": [586.24728458889672, 359.61094509970604], "Hmox1": [932.30182366844679, 815.31118432458914], "Spred3": [798.86052169276309, 441.74522156835809], "Arhgap17": [919.34109851846051, 482.45720564386511], "Rag1": [847.87778371039292, 766.28958824447113], "Arhgap12": [962.02766066374056, 142.64483229810597], "Aim2": [52.918318798032189, 809.40232838246732], "Arhgap10": [96.966185150385073, 949.14884273918688], "Mef2d": [549.76068386621455, 412.04556181923175], "Ticam2": [846.32974501328624, 399.04688404110061], "Penk": [601.37124140369849, 630.84664063385526], "Btbd3": [785.50300791009465, 678.09639412759179], "Col7a1": [403.29143978188341, 72.886993264379157], "Ccdc50": [568.26989171150353, 440.23487320665186], "Ces2a": [205.69560762451948, 179.95586291575992], "Zfp358": [52.810593623718752, 269.49206274417497], "Ces2c": [464.77759042450288, 273.76586725103385], "Sik1": [812.68447270563468, 603.94786250979087], "Ces2e": [192.49297011990271, 360.96082983571068], "Ces2g": [442.73468316925783, 698.58846956754451], "Rnf169": [636.23471158995278, 347.14497292373301], "Rabgap1l": [11.16079200533057, 106.3851152791019], "N4bp2l1": [572.94367675969488, 545.55658549998338], "Lhfp": [209.29447309467221, 586.00029804601309], "Adam15": [844.90753446150575, 145.01940335676753], "Nucks1": [994.92255840150426, 864.57889913939971], "Srgn": [575.07018729388653, 342.32435697942577], "Adam19": [325.88208723290359, 525.26122437874528], "Fads3": [229.52462921403841, 149.11586008853934], "Fads2": [673.0226754991387, 263.12986398724399], "BC064078": [190.79194164164295, 523.24690196972824], "Epn2": [14.37918456407753, 480.76906223347106], "Erc1": [886.24924373530973, 686.1060147480631], "Gm6455": [715.25463270019054, 31.903736870345011], "Pou6f1": [753.89706619087474, 88.81558963401929], "Gm3696": [563.77025546072252, 573.74268176129476], "Cish": [870.42250956885505, 811.7548934238423], "Eps8": [589.25137673199356, 87.600206414041551], "Zfp239": [452.74434711281077, 42.315044284159882], "Ankzf1": [207.34848044645719, 262.11430437457085], "Hebp2": [224.4538100753106, 329.64255220704507], "Pde2a": [891.4844651841895, 245.25423578282195], "Cd79b": [538.68832945185886, 720.45902993321397], "5031414D18Rik": [433.29094448436217, 42.325221110828807], "Hmgn1": [335.60378086867195, 235.30034627115043], "Ash1l": [538.54207100555277, 755.65217733992336], "Idh1": [749.44020664093534, 741.80368811029018], "Zfp97": [466.35287881687196, 22.728674924914152], "Gjb2": [717.59668206295885, 701.88995252916936], "Aff3": [162.35650754768517, 874.93213514175068], "Itm2a": [280.64874766886925, 722.0237024367799], "Pnpla3": [398.99021578511383, 301.71925296523716], "Zfp266": [833.14667757259292, 295.41206044875906], "Gfra1": [738.67302397021842, 265.54083178247168], "Per3": [67.477492377135917, 774.72950138889848], "Mir343": [437.9530132471948, 715.31286126299358], "Gpr161": [412.51327057867093, 776.1638985794483], "Lphn2": [133.89690229194724, 25.747807985572525], "Slc39a10": [775.87299013710833, 204.65007446369526], "Fam3c": [647.71756858818662, 377.98378242955397], "Zfp90": [635.3870419150619, 506.69070283825988], "Slc39a14": [942.93677453782288, 83.037307356163666], "Dzip1": [216.12401190665858, 521.8857664571151], "Mgat5": [800.65313141837726, 807.60373943966943], "Nsun6": [253.85985409707598, 626.92987090666338], "Gm10778": [521.2422525073398, 774.10708022581798], "P2ry2": [55.493667246771622, 859.2465134104076], "Npr3": [50.443277562817308, 286.21254122704454], "Ept1": [690.85578700444535, 291.10490544282692], "Sema4a": [109.66870757434125, 812.06570890841056], "Slc6a13": [193.17136321352265, 482.60495836228796], "Slc6a11": [727.84057461757413, 640.63610045644998], "Gm10584": [934.47566572626215, 685.48564266255812], "Jak2": [665.55251126791359, 894.0558818706379], "Iqgap2": [694.30581399719961, 244.38561052656323], "2810410L24Rik": [807.32896351724912, 991.41560398141428], "Lct": [602.8529741023159, 741.81561115785576], "Gimap7": [163.25850792947469, 937.85873089436359], "Ppfia3": [765.57313700001225, 529.39717397590584], "Ptger4": [941.11583039805271, 993.29056321864221], "Aldh1l2": [591.31716936886619, 253.07146151016809], "Ahctf1": [414.95751968745049, 883.36486719385425], "Tln2": [232.32579642004811, 465.55895859606937], "Zfp120": [763.89641791679583, 458.0593490100141], "Inpp4a": [30.355501722586915, 629.16458985009365], "Ptger3": [345.32533806119648, 77.67829918556312], "Rpp14": [567.10905080436089, 965.23138182911805], "Sema4f": [227.26302155251764, 521.65812380877128], "Mybl1": [630.40333497262168, 980.08303785032751], "Slc30a1": [775.42890835755088, 770.91590063708293], "P4hb": [720.53441470199812, 787.2876109144554], "Slc30a3": [436.7669921227706, 359.62594505092295], "Mycbp2": [992.53276841223635, 366.20328521204772], "Tnnt1": [728.02511878920768, 541.12321110839434], "Kcnd1": [916.03722777273094, 834.56986155255697], "Tnnt3": [644.29929333611597, 633.82942592920358], "Tnnt2": [85.519053582385268, 565.0200415332572], "Sbsn": [298.17910083526044, 254.86899347582926], "Idi2": [724.93788149616012, 626.80501702143977], "Frmd4b": [250.02421462617068, 111.42387550953576], "Slc16a11": [339.48363844777487, 313.40829168013732], "Slc16a13": [893.68674276437844, 519.32074110706753], "Slc16a12": [959.43175543780728, 574.73533145265435], "Cables1": [651.18044552827962, 753.02221036266224], "Mbnl2": [461.9716634492537, 686.97070142419693], "Sox6": [561.30977964505917, 162.84211623116209], "Sox4": [440.20405465397027, 791.23588010359856], "Sox5": [214.15750360405312, 651.11946275571461], "Cttn": [156.8760340145418, 707.34473930666218], "Casz1": [531.46588717366365, 455.51749395761641], "C1rl": [758.48660623127569, 106.14124458433353], "C1rb": [477.4267920020813, 344.95331707222141], "Glis3": [962.47616525409671, 592.19764114733323], "C1ra": [256.0938824645707, 948.39554415682619], "Otx1": [330.83320973779763, 801.07264674743146], "Bcl11b": [447.89352655738622, 652.3911723002534], "Evi5l": [552.50197420123664, 52.631851352648951], "Prokr1": [65.374347417218871, 320.6887334030576], "Prokr2": [973.33724713555318, 544.18840684757038], "Utp20": [397.19057059472999, 327.54693832068136], "Helb": [362.48154176151621, 671.062909689246], "Sec14l1": [38.713680687265793, 929.99445514812305], "B9d1": [614.09556489251247, 791.05798957077911], "Glcci1": [863.66701116321451, 464.0879054909413], "Pspn": [228.00609440153045, 589.99377746522202], "Nfkb1": [299.94419534448161, 499.45258076405287], "Lpin3": [711.42332389549733, 470.96315741476928], "Zbtb7c": [133.62514810465501, 220.68084441297887], "Psph": [939.40763589547134, 936.63315712527105], "Psme2": [628.86236688113195, 110.10816174923519], "Vgf": [37.42234641784593, 686.78902174548466], "Gm4980": [51.144703572438722, 536.20211357006883], "Mylk": [815.39367565207988, 768.81065014553462], "Lix1l": [956.65842961979627, 420.89502097202035], "Neto1": [526.06317431776188, 32.488242185784209], "Aen": [537.54418944072768, 647.18064463932751], "Ubash3b": [633.40114520421696, 253.12095883387337], "Zmynd10": [85.399205115736436, 995.64602629482476], "Zfp526": [370.77143542638038, 236.84961587762598], "Zfp354c": [408.87819190325632, 470.02560452559527], "Cbx2": [914.25024380386719, 624.55750860514092], "Gbp11": [9.2525763109737866, 844.18219807800472], "Furin": [219.92779392729022, 484.50440296651419], "Enkur": [164.04133355157907, 96.800448887403377], "Nfkbie": [663.86206567035072, 592.89741153520652], "Zfp386": [546.30664081539226, 127.22638046010174], "Sdcbp2": [51.332621188150078, 910.29868979841945], "Amigo2": [267.99811984751909, 753.96868257024073], "Cnksr3": [69.253221814644249, 742.90484403782091], "Il21": [24.290626712861659, 963.62384865124318], "Zc3hav1l": [494.42136019370054, 444.66090959411986], "Hspa12a": [115.09985726811865, 23.490952578813907], "Il24": [25.902342899352028, 947.01981687362434], "Dst": [686.51832338375857, 567.76340678612883], "Pln": [406.30771903241862, 10.088950719277372], "Slc43a2": [141.53089073552684, 740.24869023313499], "Ccl3": [825.77044814231078, 123.57362389352517], "Ccl1": [549.7912235683624, 610.07635876034794], "H2-Ob": [326.54859695408845, 742.20098921319186], "Ccl4": [780.92454493451748, 714.10943490062039], "Ccl5": [873.56993110336691, 547.60853044876944], "Klrk1": [313.29356191622293, 758.86769688410038], "Tmf1": [682.26360305911737, 472.54339110135487], "Ccl9": [244.06659443052473, 302.63680062173387], "Pigb": [806.81784101228004, 483.95018560661902], "Ric3": [911.5775397825571, 57.525657454752057], "Hist2h2bb": [134.71244795851518, 470.19668675099183], "Csgalnact1": [618.57146252497864, 186.07277934323486], "Pcyox1l": [140.37421109283594, 575.58091365696714], "Sgsm2": [760.28227865517817, 224.3389313568411], "Pipox": [244.82030399087961, 893.83502925348716], "Fam53b": [375.74383878665276, 24.682380539656261], "Exo1": [880.01240637142303, 43.026566520484849], "Lta": [214.61241066343788, 819.81612978964699], "Tlr2": [948.62949924145175, 656.05888682997613], "St14": [847.68569220677773, 459.73014174199625], "Gata2": [621.12705556534843, 468.85099680601564], "Ikzf3": [484.36296411119451, 234.30214557904662], "Itgb8": [178.63616470903187, 821.96012411576726], "Tlr9": [22.311751966835828, 337.06618394606539], "St18": [485.0880516179235, 218.33582518087059], "Crat": [655.66178368633643, 294.45568883911261], "Fam196a": [765.6545417816144, 322.04403991992405], "Adamts6": [12.653477443997357, 640.98287752105068], "Nckipsd": [343.14664886528243, 673.4593967754023], "Mt2": [677.9165433180458, 196.74108754853509], "Whsc1": [495.77802521389407, 357.46319024754109], "Ccr10": [519.4615822662081, 89.488505098263531], "Kif5c": [282.00266110084289, 740.65140844789914], "Psrc1": [900.37609449889294, 433.38205111427243], "Dnajc21": [822.2082113360043, 734.61688046838321], "Plscr3": [698.14702536501659, 492.73903317066072], "Apobec2": [358.92188566682825, 144.76732705473631], "Apobec1": [438.80596379993341, 634.99026540904651], "Crebl2": [867.72862264433263, 275.72499266935716], "Mtmr7": [113.31178279145878, 673.2102569029538], "Gpr176": [390.1715133632199, 27.626747878477794], "Gm4926": [358.26234366968612, 160.81187083690813], "Pknox1": [604.7753635626882, 502.19232984896661], "Pkhd1l1": [838.39484641794058, 203.41554385218606], "Hspa2": [420.55876022110732, 355.05045827872635], "Wdr54": [206.68115006800434, 241.4072990028387], "Slc44a5": [117.45940277194423, 432.67748545375935], "Pik3ca": [684.61459935938274, 492.65482810273517], "Rcan3": [199.86170879059182, 838.56043527945451], "Dhh": [962.2334324238343, 38.715406473034832], "Megf8": [575.46533228338865, 289.63017679285986], "Dsp": [690.3979663378833, 543.11737534216843], "Apold1": [327.38292388967795, 125.20683267926383], "Snph": [193.67739019404195, 466.67910073899452], "Noxa1": [538.15816304846248, 32.12883086495404], "Trim26": [631.71378380087879, 678.18505558743834], "Fam83g": [895.94131110044646, 11.176630825434808], "Sertad1": [94.182341198877737, 876.60791834267491], "Gnpda1": [981.14673835977385, 801.40777051103589], "Vash1": [670.17275884592368, 716.5360705158721], "Emb": [446.9300251900803, 422.47548880963734], "Mapkbp1": [10.535871886498823, 580.41196572059471], "Rorc": [232.12996780723947, 503.97945203814709], "Rora": [831.15375492074838, 770.94848325663611], "Pcyt1b": [437.86960425995881, 238.39071774861387], "Gpr56": [120.02921502663584, 520.65481663537503], "Kcnj13": [741.61003625968226, 102.04561052208007], "Abcb1b": [151.88002324021775, 640.17369139805294], "Abcb1a": [228.8477801781728, 758.40446036209539], "Naca": [317.37626351102779, 963.34519901177816], "Atp2b4": [567.74287460273706, 386.40743851821207], "Mageh1": [330.69851315874558, 862.13937784040525], "Kcnj14": [748.68030270638974, 754.75913737135784], "S1pr3": [165.07999548342809, 173.09395446114613], "S1pr2": [696.18113412166144, 390.87669785184499], "S1pr1": [939.27880682292187, 966.21418127708171], "Eng": [101.62268547912784, 548.25266644145086], "Tmsb15b1": [630.16748961305427, 604.26705508811153], "Rab19": [193.69638223961931, 573.05072408613341], "Prss30": [469.38247828201753, 633.63367517633969], "Tox2": [717.56907593259098, 242.3807018440088], "Eps8l1": [149.08650964928347, 267.17703637594309], "Ptpn1": [886.91233137149516, 394.52593675475941], "Got1": [588.22613535450057, 572.03888905323686], "Rab15": [577.92435236337269, 49.92597962830844], "Sash3": [416.1653674701617, 389.19201624702657], "Dnm3os": [70.796264557807021, 183.55534215160631], "Sash1": [506.89167146973688, 605.59410473167179], "Pls1": [991.53970797243051, 69.395765345252684], "Tbxa2r": [904.84977248464236, 704.35571884198043], "Pls3": [971.87526995311225, 157.73416103399092], "Hsf2": [542.73149753236373, 503.31235751539731], "Hsf4": [857.9408639197826, 542.79358291780193], "Mc2r": [112.87189132373342, 687.4695004601366], "Vapb": [230.4752074959614, 219.66070496273883], "Il6": [804.18750292646644, 973.07409409381978], "Fbxo44": [298.94848065252523, 976.70003104045429], "Il5": [903.0877918324137, 687.27299763679116], "Mfsd6l": [719.0626116773584, 282.48341195493936], "Il3": [414.92144439114134, 901.98603046179562], "Ctnnd1": [585.76132200991822, 479.234864701839], "Drap1": [552.35356442998193, 898.61296493145664], "Zfp763": [645.86184757219303, 474.55779173613587], "Als2cl": [801.98847920804337, 662.33019811571228], "Il9": [763.93880487873832, 162.12042085252406], "Tmem88": [384.92262505195936, 144.88117874340222], "Klhl15": [67.675696088956897, 840.94181089435676], "Il4ra": [42.252152872913825, 944.25394105741748], "Abhd15": [339.01883921082617, 433.26604951591429], "Zfp760": [111.58388327377656, 124.8535278831348], "Zfp692": [458.63161431367445, 750.13123074723785], "A230072E10Rik": [206.92316012315698, 199.76099165568237], "1500009L16Rik": [162.57097872110219, 818.18401508928446], "Ppip5k2": [746.02784399498626, 517.52952653930845], "Zscan10": [168.24751840860054, 408.03603111614888], "Rad52": [340.18636332900223, 274.22207719534305], "Speer3": [526.37461748276428, 887.0247035125559], "Zscan2": [762.26981613084831, 427.04001610200561], "Rnf19b": [597.58711208104694, 949.20386020510125], "Sh3tc1": [194.83984240215085, 562.16195714924663], "Ttn": [807.61161463202814, 69.367057312833865], "Lypd6": [872.47154413518308, 691.91625279266407], "Adipor2": [572.39325045713213, 192.83097043879593], "Lrrfip1": [354.50735956251816, 611.37191942077186], "Dntt": [653.02050656048539, 729.6095767057077], "Ankrd55": [313.85512100682553, 524.70991350424663], "Akr1d1": [698.74851602229717, 937.69733328129053], "Xaf1": [898.98212581388452, 995.04597035190363], "Qpct": [26.788916871932152, 440.78976433795276], "Rufy3": [970.41674622700089, 206.27650184266756], "Fbxo30": [862.24667081797156, 480.81895065765832], "Foxf2": [788.378355696168, 505.42799477873598], "Fam168b": [266.79242314102197, 215.31922475121721], "Nxn": [67.776560192962876, 504.50805943964951], "Retsat": [265.93131385695585, 740.18844046007359], "Dpy19l3": [828.15764465110465, 264.42368820792603], "Cecr6": [950.4258836127957, 194.16928592930026], "Dmrta2": [382.12582866968762, 607.41757431489577], "Ptpn2": [201.29930591328085, 80.371406497032382], "Ccdc57": [624.53176507082594, 125.5811180009551], "Zfp345": [396.8273661014951, 471.12161719850798], "Ccdc40": [25.5841890805502, 858.40591716190215], "Tapbp": [422.44619367245002, 735.21311366439716], "Mcoln2": [161.60019445029008, 738.18372897132838], "Rnf208": [737.81921355878194, 86.689207625281398], "Sh2d3c": [710.34580382161039, 994.31199655767], "Mbp": [382.04818854167337, 627.35884523783875], "Mei4": [817.47683053763478, 806.59533052478946], "Dlx3": [485.19979208415975, 98.542503509652718], "Reps1": [310.70537034971079, 178.30337547987506], "Hmga2": [253.8142996958328, 344.96138509779672], "Snora30": [919.60240586771215, 881.22672424574796], "Nrip1": [296.99974761167562, 757.90045839816605], "Nrip2": [159.94513878300381, 755.43239406315524], "Nrip3": [228.28082234529765, 929.21468326271008], "Cxxc1": [871.33575824660318, 650.64711154512634], "Chst12": [205.36929094005669, 445.16625831766385], "Cxxc5": [201.31651239044564, 545.98302552312236], "Vamp2": [708.27119742895945, 742.22569309381936], "Zhx3": [546.31037477356904, 181.22305621849398], "Myo5b": [22.077144737550547, 685.63456870255743], "6430548M08Rik": [632.42465256286891, 188.87737243775661], "Xpnpep1": [613.95709232484091, 910.79778136953462], "Zfp202": [449.19248201939189, 238.10686153551305], "Eomes": [547.49968947882951, 857.43110138178702], "Cdk18": [671.88058084978024, 689.37506765674857], "Hist3h2bb-ps": [137.25380924828579, 480.48986125495702], "Arid5a": [109.99966006534264, 947.52594673447948], "Orm3": [69.150832091889484, 632.6244927716765], "Vav1": [746.45305933560087, 492.33695533852034], "Cyp2s1": [649.3023839958754, 323.95994353812682], "Vav3": [33.796873239350504, 466.18000543131024], "Vav2": [106.451114170954, 406.09220724490041], "Cdk16": [669.37376823924558, 679.55774304204408], "Eaf2": [994.87104745739055, 444.97808446882686], "Ctsf": [495.64120789212001, 732.37263184589119], "AI987944": [993.85598226500781, 24.011928943938489], "Rexo4": [228.34605900594383, 608.32285815824514], "Zfp960": [762.97116117287078, 368.77784965383267], "Evi2a": [588.36815633533024, 428.71959872002049], "Ctss": [863.72184843165712, 419.39213841833475], "Gpr174": [863.97934940343271, 94.99804426833235], "Ctsw": [177.25890349407086, 234.38118161698492], "Nr3c2": [531.04150369331921, 142.84865025625393], "Cenpm": [508.6875369735024, 712.71835617730244], "Abcg3": [857.20087591155334, 881.13692242446541], "Vax2": [433.124581598004, 441.33449742862325], "AW146154": [741.91224858651037, 170.81795654339444], "Spry4": [902.93231359539288, 720.51528588929068], "Cenpb": [193.81927651079423, 142.90651352339563], "Hoxd11": [486.00202599575573, 164.10058957848261], "Mapk3": [67.19890226186412, 601.83518721749658], "Mapk6": [620.06783290892145, 41.331682210784088], "Mapk7": [331.01731672077494, 962.77611486094077], "Rpusd2": [255.94667774003503, 930.32270474855818], "Gne": [826.52004631132559, 397.71394557890756], "Cenpw": [933.03368832729404, 195.1633050020335], "9130019P16Rik": [403.67684197449978, 36.514743696427324], "Cenpt": [325.79649288176421, 476.65406647420701], "Snord69": [917.03059377768477, 865.30061365852259], "2810021J22Rik": [399.49060624449049, 146.43691965910625], "Ckap4": [695.3180521585432, 44.180799539320574], "Nudt8": [976.79999711546475, 864.79447097833543], "Sspo": [363.29149920757953, 993.73658509410632], "Fzd6": [494.00876602811394, 982.33038580954599], "Bbs5": [168.92790233713652, 721.8205686693542], "Zfp111": [85.364744851761102, 266.42645573138213], "Zfp112": [472.64203370308428, 476.98091270813813], "Zfp113": [457.28801527087154, 476.77261317123362], "Nudt4": [271.48585188713884, 911.49754894343903], "Igsf9": [812.96659673950842, 570.6938074920979], "Nudt6": [345.11929217470407, 903.70431550108231], "Havcr1": [338.9896162711899, 450.67462976531283], "Nudt12": [433.17523675393869, 9.2731570341201319], "Rcor2": [548.66125756410793, 923.76271405649447], "Nudt11": [122.79202503768514, 240.00061041991324], "Smpd3": [543.31123991103379, 809.60677595463972], "Cltb": [928.31325420447104, 354.48158333650088], "Nudt18": [398.46009505956238, 439.64658536512661], "Cnrip1": [381.403209909233, 396.16331115205014], "Sqle": [801.73281602078828, 675.84831354698326], "Trim66": [517.51865886822577, 308.92282681836394], "Trim67": [475.56732718595049, 697.58756087215284], "Socs5": [66.922004511978542, 876.1843207421656], "Socs1": [527.37647403759297, 793.1062733736677], "Gnaq": [222.60913448629941, 278.94035383985113], "Socs3": [953.70121527439062, 447.35904945366519], "Dhrs9": [311.64221339658155, 553.60523838664119], "Naglu": [687.96160749115097, 994.01060176741817], "A330040F15Rik": [551.52427495469578, 9.7955262009081867], "Dhrs3": [517.28022657161682, 210.05063001149119], "Gnaz": [192.72494593703581, 161.14130824799688], "Dhrs1": [829.4087363435201, 864.148185638359], "Ccdc28b": [512.97243660531899, 993.81115678731044], "Atp1a3": [788.84262350614904, 981.3449491218413], "Kcnk10": [502.35721363078113, 210.44304676947883], "Atp1a1": [298.00577344876416, 929.71047176669867], "Cx3cl1": [515.68941346376664, 978.91586385500796], "Clic4": [888.46186514968167, 357.96133785983977], "Ifi202b": [176.93035717950423, 740.07687526044003], "Hey1": [696.34666521289034, 434.54289284782521], "Rps6ka2": [622.33329037984765, 9.1916489165277842], "Ppp1r1b": [197.20604246372488, 393.84077887389634], "Rps6ka4": [582.5875701207641, 949.14306667150561], "Il22": [253.04736546348391, 23.107645865185788], "Rps6ka6": [684.5316414102947, 62.057182592291838], "Ostn": [933.71352980965548, 734.89481720907008], "G630025P09Rik": [421.57752514510872, 700.77809352191821], "C920009B18Rik": [644.93604972987418, 589.50060617419012], "9030617O03Rik": [342.6249478565195, 125.21444402824189], "Gna14": [357.75565895208729, 346.49140335903991], "Gna15": [414.26107422967334, 919.28878874366615], "Epb4.1l5": [361.55741464808898, 697.74138766829776], "Clic5": [310.3102573239513, 848.63328549352218], "S100a13": [547.81272502880711, 342.45138964294432], "Gjc2": [915.7823979421903, 799.50673235835643], "Cysltr2": [37.74525856730159, 226.4177114936231], "Dpep2": [682.2344669923956, 578.63869411286498], "Cysltr1": [150.1539393190325, 190.34072981802592], "Heyl": [854.36568255189968, 192.10352575967528], "BC051142": [529.48862951763704, 126.82041963721196], "Pard3b": [894.44961797468579, 549.18195307125359], "Slc3a2": [772.27740834755491, 804.31552899672738], "Cdkn1b": [704.26680713992232, 361.18740362264339], "Muc2": [677.40320643208861, 856.84877448398549], "Rhobtb1": [731.05676897880903, 895.21823898459058], "Sult1a1": [620.38114447041289, 503.23651126634292], "Asns": [899.29768532181299, 918.4180784702927], "Bok": [312.97641971651512, 75.804968910822168], "Cyp39a1": [866.53306323173274, 435.15786605519281], "Dkkl1": [146.27274512375357, 215.6791424486033], "Gabbr1": [843.1834119780209, 864.0497967194608], "Boc": [256.8187520580866, 309.70856191535995], "Cxcl13": [397.98793349782017, 935.53594308725917], "Col5a3": [33.344676581659272, 237.44542560387279], "Slc14a1": [354.65614063864842, 312.91823780267794], "Muc1": [679.40488994436055, 187.36144689883994], "Gpt2": [562.77972465990331, 272.69908483825162], "Slc2a12": [11.185430051311272, 505.17009477677254], "Zfp341": [363.63416152027031, 967.60115655848995], "Cox4i2": [729.48322264601575, 699.69398712138616], "Rcsd1": [663.15230210697666, 437.74073764993807], "Smyd1": [339.29968150185056, 291.36829825715949], "Mysm1": [933.93510574436107, 719.38443755265666], "Sv2c": [802.18152294512106, 6.8938216408297759], "Dock10": [8.3679044075080817, 184.42089508595637], "Dock11": [96.901155264170441, 180.44892721087831], "Nucb2": [242.28607614609217, 910.9670886533296], "Sbno2": [761.04505341641334, 896.68864624903006], "Tnfsf15": [826.21996147968218, 70.469662682378171], "Entpd2": [563.54967677472598, 52.97833135256883], "Zfp800": [425.25025299214411, 540.18236986891895], "Sarm1": [613.82234356758136, 993.60529145603346], "Rtl1": [806.67774232449858, 370.71983525729826], "Zfp808": [645.52898744217543, 962.67682075248206], "Zfp809": [981.25136166346454, 406.12575006694789], "Zkscan1": [501.10579442927838, 633.64258412731522], "Zbtb41": [128.94551931077544, 408.10085966709727], "Smek1": [210.0966711773404, 149.14486561666254], "Etnk2": [65.600014524617436, 533.8631440178475], "Zbtb46": [686.80411662155257, 159.28954753725461], "Smek2": [700.77130263416302, 800.39513971012002], "Ttc39c": [747.90966169705632, 824.28528884534035], "Msc": [629.35040779255678, 912.02206935081949], "Nol3": [88.199246547438335, 236.27620852136593], "Efnb2": [664.44771407578764, 580.70027235363511], "Efnb1": [176.68184691304981, 126.28274148018888], "Ss18": [932.95818051822948, 865.06453668376162], "Pank1": [590.94774104091755, 32.487388749283099], "Nupr1": [327.63137239781253, 445.99832241963247], "Mrgpre": [43.965665134130965, 452.74830206580742], "Clic1": [300.54600700291968, 876.71177565501591], "Ms4a6c": [827.87738706619962, 319.05937639238499], "Tgoln1": [919.37596610134301, 668.70431704421992], "Lrp12": [195.25259374618901, 887.38132961403096], "A930004D18Rik": [522.09051944622377, 617.95327281859568], "Pwwp2b": [194.95229199839898, 753.8552937706695], "Zhx2": [938.14295919654342, 491.47285451296227], "Eef2k": [867.69972125700656, 108.33867104546643], "Loxl1": [199.36791582952424, 724.19876801070359], "Loxl2": [500.72121350648837, 195.04172607044001], "Dpf1": [169.97196542038424, 203.4797153550976], "Slc9a2": [22.288077430184593, 317.94334063191104], "Zfp775": [916.88902529968914, 266.85449316841601], "Slc9a9": [714.75476907790892, 207.42879063820038], "Glra4": [519.03875048014049, 179.44108364153956], "P4ha2": [732.03407343999766, 858.10555399521445], "Gdpd1": [180.10087284519392, 506.97203624788114], "Eif4ebp1": [123.07125698047072, 936.12706285893046], "Tnni3": [217.3275785510682, 94.593134619544983], "Ifngr2": [529.87246352308568, 993.40015073360553], "Gdpd5": [602.14870113667439, 595.40209318234088], "Gm11346": [135.67672381391017, 837.78688677014145], "Atad2b": [254.35500057069132, 593.05338454606067], "Runx2": [556.07466950082437, 238.92786093523156], "Gm4952": [993.118482148628, 433.38089980522386], "Sync": [246.04616473283642, 692.57651640039126], "Akna": [552.55925842042132, 439.59387202742442], "Slc13a3": [270.5142719281738, 879.07673280414292], "Prodh": [82.243487002671969, 793.13712585160442], "Ces2d-ps": [478.28495658180248, 272.11498926969676], "Pdzk1ip1": [917.03180284362509, 753.93095166574051], "Cd44": [844.31376783847941, 808.04896994546129], "Pml": [842.79380703139668, 589.584012392727], "Ccl20": [379.19829150499294, 429.89101089601786], "Ccl22": [786.92265958057067, 11.452250533162685], "Ccl25": [775.7644987591558, 11.061886938283742], "Gm4841": [507.24104568911781, 522.19586224059901], "Vps54": [792.05666209594472, 303.02964530045699], "Ick": [128.46543730776671, 120.6269963734551], "Il7r": [707.30071327027122, 343.51925045853704], "Ero1l": [578.08674172818189, 113.20207959351177], "Urm1": [579.76794513739128, 978.51962902919774], "Zfp598": [514.49499689133711, 445.68398060530291], "Zfp599": [512.72110202433225, 434.21538100517455], "Mpv17l": [262.80177377419352, 964.57342936604641], "6030419C18Rik": [781.15949240772647, 319.09706999390772], "H60c": [158.65498621850503, 480.41272824050606], "D930020B18Rik": [661.79367310509156, 339.74071999494652], "Zfp597": [198.36975218475916, 671.30248389758628], "Tnfsf11": [885.93209446550645, 865.51669060242068], "Zfp592": [959.78839853520196, 352.2936577121427], "Abhd14b": [266.42139929569288, 149.36874752790979], "Acvr1c": [37.795593519133213, 808.27060141169102], "Cyp11a1": [836.64152048128096, 243.43294581345529], "Zfp758": [671.70660045651505, 455.00753481929434], "Plb1": [973.53786920259472, 923.87599783090081], "Gpr45": [889.93736285053694, 180.96076833045379], "Masp2": [767.29913336839309, 566.51852827115147], "Icosl": [827.09402406183585, 21.023614191145782], "Tarsl2": [961.17185768809804, 818.28163470151151], "Zfp750": [710.56175415647056, 918.77776476165184], "Tsc1": [899.17061304509321, 112.51007152053828], "Taf7": [963.07617782975501, 801.76189855395592], "Lrrn3": [188.83272043797248, 799.80135048356465], "Map4k5": [647.81436465053082, 554.2655732676244], "Gm14057": [474.75277208784934, 492.44607735467974], "Hook2": [218.87276792250154, 11.212393582094094], "Max": [929.46065517345403, 368.07225677982473], "L3mbtl3": [666.13485113165177, 518.22150542154316], "Pla1a": [894.10989749284511, 532.97825835757089], "Nes": [126.18952228068383, 282.16033094403855], "Ostf1": [975.99184071281252, 979.53554959297639], "Hist4h4": [933.68841968269919, 832.41215238814186], "Tmem43": [774.86020683065044, 844.21195570045359], "Phospho1": [613.9905217793787, 665.07973405129201], "Maf": [177.26960270818537, 481.56141094360265], "Edn3": [921.85745629758958, 954.13813827454987], "Cyb5rl": [929.94988076625918, 320.4764801794567], "Tgfa": [125.44752131901789, 319.85718680813255], "Rasgef1b": [143.15556149595574, 889.28689264903778], "Rasgef1a": [22.842967616536786, 722.31402941926672], "Satb1": [616.19407127983322, 305.53965739021896], "H2-Aa": [340.00441294882438, 505.40709286218822], "Etohi1": [342.13877890439409, 939.52775915067002], "Nbea": [22.837061380487739, 794.39524130017207], "Fam198b": [614.00540441690077, 322.67068974065631], "Il23r": [9.3132054976583216, 947.42468260213775], "Casr": [69.818094628188462, 202.97577356976288], "Gp49a": [949.58816775813114, 754.16936348872991], "Podnl1": [291.6042095302181, 706.54401294927357], "Zbtb37": [126.57105436749015, 383.98112191430664], "Qars": [377.7824995350083, 44.102837033514632], "Olr1": [216.37700263031059, 394.32053939169117], "Larp6": [767.4869556081585, 642.41292360252987], "Snapc2": [408.22996406600754, 798.24245955079186], "Odf3b": [848.15799851669215, 958.50867924496151], "Rapgef5": [93.303921151569412, 286.76077346533975], "Mtss1": [160.89205901011124, 218.91215878525713], "Ppp2r5b": [918.97694461394406, 433.15697137465639], "Rapgef3": [205.66028286484456, 484.13106833760014], "Cml2": [797.76973910438369, 605.0365566619829], "Foxn3": [419.81162581278363, 689.0514507865455], "Dpp4": [646.22848090698733, 571.19322798076269], "Prox1": [503.24759827654549, 222.76042913019253], "Prox2": [69.155947581282987, 648.06804823925916], "Chic2": [520.16813199995408, 553.18162849184728], "Cnih3": [824.5693165573382, 82.368804294298101], "Slc48a1": [627.16620250195479, 324.97864687880161], "Gm5544": [959.03575112659416, 558.29878354930725], "Sh2d7": [379.24611937166884, 554.57839854141116], "Sele": [875.16615630706269, 533.72987820055039], "Adck3": [957.26027567434721, 478.54413985400214], "Tmcc2": [332.64281190377329, 160.29581676492188], "Tmcc3": [50.845813050949275, 685.3441792005251], "Foxa1": [919.16813927993746, 771.44091826605813], "Pkdcc": [957.04311800034145, 908.68173393080122], "Serpinf1": [975.9790023040697, 913.18259325935026], "S100a4": [64.493048213768816, 78.921549032540966], "Ptrf": [518.1640047514959, 962.37276878372677], "Rpl36al": [564.86918442866465, 951.04261535657918], "Cav1": [9.6314823556695508, 792.63079109156467], "Selp": [244.3706256868557, 537.43532492773318], "Asf1a": [500.17306096809, 68.607000297762752], "Kdm5b": [458.67472141498075, 505.83553581739255], "Sp9": [766.56408862420142, 302.19702176920129], "Zfp574": [665.7518819208592, 97.250881933753504], "Otud7b": [727.07246466643744, 966.24447945479199], "Mfsd7c": [194.21737045462532, 784.95467734795466], "Met": [848.99149552754398, 415.14016890974909], "Alcam": [267.96317438522567, 946.98918378209305], "Nanos3": [125.26685716466304, 687.7308695412529], "Sp3": [520.61045250549637, 326.44202719659046], "Rnf181": [955.61086628881617, 966.4643602520124], "Csrnp1": [433.34459516961618, 176.24276232025315], "Sp6": [826.83693629754862, 140.9810881319456], "Hbp1": [229.2069422898729, 125.13436826451705], "Slc39a8": [813.98521309759758, 444.42779941701576], "Slc39a9": [161.00639037171143, 994.78222406727537], "Slamf9": [805.27321899845094, 386.78465219580693], "Slamf7": [614.67420460665744, 947.47705301462599], "Slamf6": [886.30689553935429, 832.49296601249591], "Rnf217": [533.73802646403487, 963.4313446327252], "Ogdhl": [36.062702076545264, 285.71287541527727], "Moap1": [533.35808924379512, 411.29242803714493], "Topors": [853.83302757494255, 274.49306981394926], "Sumf2": [886.56666373461053, 883.10137794364493], "1700019G17Rik": [934.15077802466317, 773.22582625054224], "Trib2": [229.98378773384275, 574.38127437945445], "Glipr1": [585.80401072256939, 413.08566857347591], "Isl2": [459.83177122767569, 717.94389160376898], "Trib3": [703.91256886776625, 771.07261909818419], "Rbmx": [674.90101674901859, 210.03497162980159], "Gys1": [775.04421803992227, 877.40055815934636], "Zfp219": [603.21451317871993, 218.33235655208324], "Syce2": [747.19853100506145, 543.84135700735851], "Dlk1": [586.52949858747968, 224.18083719434719], "Gngt2": [312.4194035452162, 272.97105437593933], "Dlk2": [511.1163825026768, 883.65486826389701], "Trpm6": [127.17771461157947, 722.52557965316123], "Dhx33": [977.84363526621257, 141.39380240867766], "Trpm1": [523.71570397951859, 49.29317613047845], "Endou": [79.59155879700981, 284.28708796737811], "Casp3": [532.63252610839845, 901.76480169630611], "Nipal1": [379.25932687650271, 294.8106267484718], "Gpr146": [236.89854873431574, 54.20951186735055], "Gpr141": [874.65960049226476, 733.30206142062389], "Arg2": [749.71021858141444, 456.42919008224573], "Ddx51": [713.20080235519333, 715.51981221033395], "Kcnq2": [668.31473345339839, 872.06604901154435], "Mreg": [650.95163365635301, 705.0604342592967], "Spn": [194.17992437619372, 873.82366778699429], "Pstpip2": [811.87129521751217, 323.59435211247654], "Pstpip1": [81.317199352665298, 911.33448030408931], "Sipa1l2": [138.77949435154792, 431.41814387572026], "Efna5": [904.82964799180945, 953.62442228944599], "Dhcr24": [591.32521792372677, 629.33615422975402], "Fundc2": [200.20770773203611, 657.82946584009471], "Il1rn": [9.6634794852710346, 962.17363234207846], "Zfp280c": [478.27729432046607, 942.79351916208338], "Bcam": [973.11215952451096, 459.80739367587586], "Zfp280d": [211.01853241628874, 163.87236906640663], "Asnsd1": [687.21931679401405, 799.5721339804636], "Hexb": [296.42926049911631, 412.81154685223521], "Prph": [377.1606866493367, 662.54028754930982], "Pparg": [850.88522587896728, 902.87230512063059], "Ppard": [636.17256485171447, 388.0508587595566], "Ifnar1": [41.357553570034931, 743.01677793124122], "Flot1": [747.41996187499888, 320.93770567005618], "Fasl": [364.87135636553478, 686.60634281289242], "Ppara": [857.75335529155211, 518.64659143431663], "Prex2": [993.6528301873077, 636.37380354628033], "Wipf1": [590.35867329558857, 898.59534575085809], "Iqsec2": [190.9182357074007, 820.63244421424497], "Gprc5a": [509.86487461886952, 905.60685933021432], "Atf6b": [370.16715069881354, 733.27328565241237], "Zfp109": [850.82299613760244, 288.00004393255199], "Zfp108": [640.82323138528966, 69.979758790924578], "Surf4": [344.86742240449126, 966.37355179901897], "6530402F18Rik": [961.48014717293358, 607.66908382015299], "Tmeff1": [847.62905141909812, 486.15157639880465], "Hoxb1": [484.32460756066422, 123.77188614579299], "Impa2": [767.96787379425268, 755.81081349834699], "Trib1": [531.48211775637606, 111.2518820245366], "Bbs12": [327.24762518269318, 846.7029500542327], "Pcdhgc4": [406.23334878316871, 501.35537142903524], "Pcdhgc5": [436.20656735370528, 222.18903743202802], "Itgb3bp": [813.04765561910745, 184.33287342133957], "Gm3230": [655.87472437160045, 255.80984803621499], "Nod1": [193.47956337772487, 601.94711790785175], "Urb1": [457.85520735323553, 941.90835579328279], "Echdc3": [844.27448176174198, 559.76799307320823], "Thada": [125.75322322833286, 918.84457333229238], "Wdr1": [594.11544957749311, 935.61982873725765], "Ubash3a": [773.34696964363332, 823.50373088396907], "Dennd2a": [284.42487914113428, 477.28588374085268], "Stat3": [266.54682869428729, 108.93397484495931], "Stat2": [491.10872106300224, 344.84876438320953], "Stat1": [455.06985203333829, 329.99346926075958], "Nod2": [9.5316979764102339, 772.77638406713913], "Slc36a3": [6.4809421228715811, 684.87205217438179], "Tmem88b": [27.146632293005769, 993.17372607436346], "H2-DMb2": [845.35466281228844, 363.89824481167523], "H2-DMb1": [283.94586223463489, 994.58936741158527], "Cd4": [9.4555555171773555, 556.82487353664817], "Stox1": [147.93441893856448, 990.04506705322808], "Stox2": [189.77950516614465, 838.66110188508299], "Cnnm3": [809.33088853613083, 751.56779129628217], "Pmm1": [138.85943131399168, 621.31809639033474], "Snx19": [787.72764787460244, 804.59727655474182], "Il1r1": [598.03518309698757, 683.35057625937225], "Bik": [943.85228653764466, 115.25713684245022], "B4galt2": [331.10850190185494, 894.7416252767498], "Lipe": [452.88408498289203, 926.32119941084397], "Ubiad1": [973.8600467739044, 485.5041740275621], "Liph": [616.61348685970108, 742.4980837461278], "1700001L05Rik": [176.62274143897588, 874.66482531809413], "Kif26b": [476.75699319940401, 859.31122160364134], "Ahr": [859.66798618519817, 500.74112980217296], "Hoxd4": [581.31948535462197, 859.25612968848691], "Palm": [800.71723632254384, 201.51069604512949], "Cdyl2": [960.47223870935284, 786.5441517376571], "Rbms2": [325.60705867378687, 592.57751385280073], "Jag2": [678.91332985777933, 893.95407633933371], "Zfp420": [419.84446126494163, 427.90330560987468], "Jag1": [845.11247068754756, 80.630427238933706], "Cald1": [241.64561815082052, 311.38395308145101], "Lrrc66": [712.90526566694996, 391.99700225287069], "Hmx3": [626.24776781669334, 74.9246028705372], "Hmx2": [672.39331983844477, 278.44781030613547], "Chst15": [919.71499653379976, 573.13977680210064], "Akr1c13": [417.10244749225586, 263.68503497874633], "Aph1b": [570.69377019764329, 684.41403287043329], "Zfp961": [147.87970946442172, 110.77025059947476], "Tmem183a": [457.39431434079421, 957.1523885456786], "Bach1": [485.10095125693158, 791.89813914732338], "Slc6a6": [787.44675423208844, 772.61367279161743], "Pex19": [278.62663648824599, 840.48900589833499], "Tex261": [993.74683734673818, 719.84281488557644], "Tmtc4": [401.95199310662821, 952.51199537694492], "Unc5cl": [730.98440787271159, 280.86172058673122], "Tmtc1": [257.90656477713651, 179.6542055479386], "Uggt2": [237.4576460365858, 736.29497117285564], "Tubb2b": [557.29907289006439, 790.21160622857974], "Nek6": [865.6918845225448, 368.6158460257181], "Tjp3": [348.17613689980169, 159.79833342056733], "Tert": [130.41583552518571, 54.783987118245925], "Bloc1s2": [618.28669100482807, 286.51538182900617], "Morc4": [369.01958932013736, 936.91425174360347], "Sox13": [268.21286242549604, 504.62254863627015], "Mlxipl": [574.90014442899269, 146.43821116728648], "Zfp428": [397.22114246500985, 414.23327094001695], "Pappa2": [354.76918259877766, 276.04050451854187], "B3gnt3": [738.98867203054556, 185.42257981517463], "Dffb": [521.67367826539078, 947.55233794970343], "Zcwpw1": [109.75008206864527, 774.09661662124392], "C630043F03Rik": [387.13832074393855, 828.15163497599747], "Bcor": [83.878615269593723, 982.54554130386316], "Zkscan17": [460.19832929787566, 237.92114103379711], "Ypel5": [7.9341072292405652, 874.58626055052196], "Ypel4": [178.11797354530682, 469.43387412653232], "Slc41a3": [335.13674321280183, 142.90865245269868], "Tnfsf10": [543.2303226852456, 113.52467437309608], "Zfp810": [84.064366424478067, 587.53244140963363], "Ypel3": [788.43406416595349, 842.91829963344935], "Ypel2": [736.74887357072578, 219.25485788445837], "Fut8": [704.75726117932436, 580.47511831695817], "Prnp": [231.66312819687056, 825.76150600305255], "Cd1d2": [747.74201473399489, 373.61986600513393], "Sf3b3": [147.31657997952877, 24.470330957830754], "Cox6a2": [645.98159248134289, 787.18286284816531], "Atp8b1": [825.36031816188063, 502.16704842458608], "Plxna1": [311.60818989274122, 430.36126604247289], "Gm2011": [160.7685517874099, 334.28403659756356], "Atp8b4": [270.76003201625463, 310.29768840007375], "Phldb1": [933.25910341159079, 219.60586962619519], "Phldb2": [990.62990169918453, 219.06121773122447], "S100a6": [129.45079760146336, 41.369085324464947], "S100a1": [837.35003833229086, 349.3005418472319], "Trp73": [764.51400939591826, 397.16365736060521], "S100a3": [149.47275188359851, 974.59997454875042], "Ap3b1": [860.64554923071853, 958.22626265508984], "F3": [10.64646474839742, 353.16275256674993], "F5": [591.83483087703758, 545.64956071917368], "Timp1": [234.99279983774616, 110.59486512767681], "F8": [30.332487883938938, 554.43805768631398], "F9": [863.25256119812332, 45.359313200875029], "Otogl": [346.24796280811262, 855.09539146778377], "Stambp": [243.68076473180753, 179.37842906981689], "Efna1": [161.23846979938952, 248.56988751512296], "Armc3": [506.49833076685258, 109.34762420709141], "Fbxo2": [947.94597738469633, 717.86044739743636], "Terf1": [99.13841511486649, 588.08605462663252], "Rdh10": [871.08206035350509, 915.85442935759181], "Rdh11": [69.616451293626042, 807.56958341217455], "Bco2": [895.83449284867186, 590.93006560164565], "Tcf25": [107.07228593412025, 994.42170714149756], "Espn": [327.5689442263922, 307.67758464414226], "Ssbp4": [702.33865282137083, 786.1859782277362], "Ccdc126": [413.3905310879021, 71.851372363280902], "Ccdc125": [202.41697287779598, 308.04953354855553], "B3gnt7": [339.72609611934246, 468.80145192431422], "Ccdc155": [296.08253611258436, 110.76660246639459], "Ccdc122": [10.970072864219702, 23.253518768550013], "B3gnt2": [753.47442929993838, 245.01138532813226], "Timd2": [546.14415630806866, 823.67674957500469], "Mnt": [643.41961802311278, 984.13449477225117], "Klk10": [262.1210562635157, 707.73404471378285], "B3gnt8": [766.77089655710336, 243.32650978796428], "Bmp2k": [677.84072188244988, 30.509441227097895], "Pank2": [265.71084661937766, 842.4559207205416], "Rpl10a": [35.949765244492632, 209.00312237910811], "1700084E18Rik": [251.22395333111967, 738.86845068367029], "Slfn2": [512.42198049422223, 372.46123127113736], "Slfn3": [191.9330848265177, 505.14882863988925], "Mir425": [295.97153264918342, 179.20729261169637], "Ass1": [656.14485785270813, 205.70062358739975], "Gyltl1b": [234.40225732271051, 996.45811670361206], "Crtam": [766.14187328187256, 33.797833817608321], "Selenbp1": [309.83553704422712, 139.93751977182424], "4632428N05Rik": [244.62094243189836, 251.36947152320371], "Csf1": [30.470587506663584, 542.45947467524229], "Csf2": [29.76904971779226, 148.65949682386983], "Usf2": [834.17699218484597, 677.45682343964165], "Appl2": [975.83178321393359, 23.383179413099739], "Pnkd": [940.99581613888984, 978.42576176310376], "Zfp827": [433.61746772948067, 419.7596892479288], "Slfn4": [497.69699071564423, 826.86032964970229], "Idi1": [554.52781081809326, 532.43503205605396], "Pcbd1": [460.72384144504258, 288.70666003199767], "1700008I05Rik": [994.37018006693165, 9.3949291623900351], "Gabrr2": [882.63613451951494, 421.76300225040114], "Pqlc1": [185.09400324104294, 65.526353975357864], "Dclre1a": [924.38224731630078, 305.72178368294294], "Zfp583": [693.82416182759721, 280.2841889657692], "Ndst1": [23.727802709722894, 774.26026367265501], "Me2": [113.88024484209068, 69.084576196940944], "Cbln3": [314.76213776474725, 896.27417535763777], "Gyk": [331.72299967744516, 9.547636934713573], "Adap1": [366.24802477224233, 448.02583207104851], "Cabyr": [417.98611524069116, 37.725921783850112], "Lhpp": [628.79627008499267, 819.13719997166436], "Ppp3ca": [950.94238022805666, 865.38954996044492], "Pla2g4c": [497.1927670191854, 372.15714173660166], "Gpr35": [100.33293521189627, 565.7022272607785], "Gpr34": [963.15868433874687, 753.2100737668087], "Crebbp": [282.25172786956125, 947.26890662437665], "B230217C12Rik": [786.99509693673792, 52.146025527087872], "Rab35": [774.1576828375654, 223.21514229894788], "Rab34": [382.41650143309982, 646.8779701935515], "Arrb2": [312.20031668097465, 122.24144440139692], "Stx2": [844.54764568911673, 828.69401828855723], "Rab39": [69.376294533728341, 929.76690596201945], "Psd3": [959.7667320229732, 544.6231988505873], "Psd2": [753.97798204789137, 12.674703893079517], "Prune2": [875.61333543437081, 900.38302311893733], "Mgat4b": [409.44768070562583, 88.941043178398814], "Unc93b1": [369.99659910768162, 642.49017902277774], "Hapln1": [722.20403227804366, 71.97949384594142], "Tdpoz4": [855.365632584276, 529.64598727053522], "Rnh1": [184.9311512146044, 110.0056482529149], "Hspg2": [828.76025194146894, 538.64856683768153], "Tnfaip8": [181.27880920227031, 52.782978572932947], "A530064D06Rik": [343.26531356447288, 109.69011291571535], "Gad2": [548.94351365499313, 976.90555319178748], "Rbpms": [422.20126617836178, 15.998427963186964], "Lrrc16b": [648.86060642749305, 394.69827714965652], "Avpi1": [250.62952672168961, 54.083541817875862], "Samd9l": [957.12926085587526, 977.89686898480863], "Asap1": [270.57770088043446, 893.3669885979258], "D430041D05Rik": [487.18046742415441, 652.41238740832739], "E4f1": [873.80013424336983, 636.52830499880963], "Lpin2": [666.31760242491021, 529.15312618918904], "Ube2q2": [768.59671426202806, 689.32056104350568], "Tmod1": [807.08354375917372, 57.81163539667893], "Ildr1": [674.91013042953148, 233.47444993649273], "A430005L14Rik": [606.10453623299043, 883.08046632795333], "Dhcr7": [699.23190348699052, 405.77219131230436], "Gripap1": [810.44618853538725, 145.0130676587695], "Spp1": [550.99592686212497, 398.28947819531214], "Adra2b": [311.30197608266394, 863.22937022850033], "Ifit2": [724.25606062052771, 593.96200434165712], "Ly96": [784.09022511634134, 386.38665354852293], "Lamb3": [829.74173471985455, 427.46685341016774], "Magix": [95.080384148972755, 317.86948544515917], "D430019H16Rik": [7.514010771861221, 723.40344188636652], "Klri2": [470.05221497725023, 824.86280646793603], "Cep68": [108.8457662514454, 791.37147430053994], "Aldh3a2": [979.01646706783094, 99.174732172142669], "Emp3": [824.58858983451216, 162.13517669602123], "Hlcs": [601.22848327176439, 702.49479508877687], "Sh3gl3": [935.97871990030319, 267.30285313062762], "Thbs3": [210.73784351605343, 889.19977416078359], "Cdc14a": [644.79635060486896, 604.9980148833946], "Thbs1": [252.86701859939956, 815.50763346788324], "Zfp362": [257.16748792214509, 198.4730515573431], "Exosc8": [162.85226304891953, 956.31743960995198], "Zfp367": [247.82943535204819, 429.77029422972726], "Wnt9b": [995.71841656753327, 848.39758017709767], "Zfp365": [424.25364033036482, 827.46055276434322], "Zfp369": [664.70055297144722, 109.72120167749047], "Dot1l": [496.50332825427279, 504.65447472782108], "Zeb1": [611.33149777384165, 531.32625750431907], "Zeb2": [530.9203756854688, 469.07917070340028], "Arhgef10": [763.52581331777935, 912.25204437800789], "Kcnt1": [874.355599674323, 993.18988192811719], "Ifih1": [962.82509675314907, 23.388363608944974], "4921536K21Rik": [972.69019975758863, 609.04593371722171], "Zfp563": [562.47288969763292, 775.69047174572677], "Arhgef17": [585.45852560110893, 683.6147874795405], "Hist2h4": [470.32971108412113, 599.60881120692193], "Fam189b": [657.20359973038296, 192.18151007505756], "Ifi204": [366.60305559467992, 591.63483646835095], "Enpp5": [165.66227205731516, 157.03281927272695], "Enpp2": [669.32850324746835, 730.28177517367635], "Ifi203": [299.3251266121265, 343.89226274607859], "Enpp1": [313.82729554959582, 288.39839889196082], "Uaca": [746.89792144721571, 994.89453810597706], "Gart": [693.30222081726856, 377.40942416387963], "Cd180": [191.09142298061903, 379.13217933776662], "Zbtb7b": [461.88651887564481, 652.30832199823453], "Prx": [147.22011650582908, 657.90753227619064], "Lrch1": [97.401359310854545, 334.22858871599573], "Adamtsl3": [569.65676479250681, 401.11062805987734], "Glis1": [327.35216021481244, 499.83548250128331], "Bpnt1": [817.06103804354314, 859.88001917503482], "4921507P07Rik": [550.50424668321637, 740.31252950720761], "Fam163a": [516.47040626166836, 404.9549194975915], "Ism1": [382.73565766337964, 939.66127971738024], "Ada": [452.46853621436344, 54.375460867165771], "Pxmp2": [591.6574720109877, 51.979684005749547], "0610012G03Rik": [367.88447440645314, 829.21473038199997], "Tsga10": [230.11783410561392, 248.90137710718312], "Ddx60": [549.32643103351586, 961.35472595544877], "2610035D17Rik": [277.98386484846577, 678.88646688602978], "Selenbp2": [726.14496868374908, 132.12251363537158], "Arid3a": [423.03067628137342, 790.8391909386221], "Gpr152": [866.09744970400084, 81.226610567998335], "Dmrt2": [378.86828019942709, 696.42038471849287], "Arid3b": [622.98997879270155, 388.0698007444521], "Gpr157": [808.94761346235703, 134.61816262473343], "Eci1": [418.4554010886273, 253.51720373540985], "Fam198a": [23.788949884801717, 181.38119842811398], "Slc9a8": [61.468457228596634, 108.22003559824864], "Plekho2": [900.39636084959534, 419.69448980318901], "4930506M07Rik": [746.61408686651737, 983.32431003164641], "Ntrk3": [918.33008447478494, 738.27290134963152], "Sp2": [534.2020231988854, 327.40827623578934], "Scrt1": [396.69435883511801, 589.16618330214453], "Mex3d": [711.35880930759799, 938.62313618080668], "Cacna2d1": [977.49245733041823, 558.41550757094979], "Mex3b": [975.60161658886079, 365.5880649179885], "Mex3a": [372.36882584744745, 883.25877820201913], "Rpn1": [172.73725377449313, 936.60735469843496], "Gm1045": [655.79478702161725, 994.6269957966399], "Zfp580": [55.377191931410309, 256.2431742140713], "Tmed3": [728.76950360420892, 519.90375869236425], "Hipk4": [993.94880195353255, 244.68831620586514], "Nqo2": [385.17962415869016, 885.68362065425458], "Gm6792": [813.79195985009267, 585.20619941781752], "Rnf113a1": [548.30770429613403, 934.08403875607655], "Snord89": [901.91928784215202, 880.55008601708369], "Grip1": [644.24181295388951, 150.02724804367841], "Tifab": [212.56368764343338, 755.63138771308172], "Reep3": [567.30286004208347, 871.03440507978451], "Kdm2b": [552.944902616067, 556.12182722003456], "C2": [738.96151184601206, 31.414636321035562], "Reep6": [295.26658242278728, 725.60131573099511], "Ndufv3": [718.33798174766616, 842.86076344649291], "Lgals3bp": [39.590231552525893, 773.40455957075187], "Commd9": [285.22491452926823, 894.493535231343], "Ppp1cc": [727.81250160442153, 680.99065695331183], "Tyms-ps": [10.616219095242853, 451.69291298199238], "Sp140": [568.89732858142986, 908.47661751494297], "Fgl2": [159.02395633483329, 494.58903795001652], "Amdhd1": [577.04571743587576, 774.95927809591365], "Amdhd2": [158.90496184576898, 518.10146242017083], "Atp6v1g1": [328.16262562662479, 92.099031546448401], "BC094916": [364.00635025747243, 470.64963188227154], "BC049715": [780.79223657197031, 940.01303172143241], "Lmo2": [863.70135659195307, 7.865532195713401], "Nln": [691.64646682588705, 304.73388360461928], "Samsn1": [364.7284588378086, 294.55273916396283], "Heg1": [892.60467850782049, 218.56887184410408], "Haus8": [774.27813852973782, 894.87196231820394], "Acvr1b": [381.71500924211506, 373.49871777445816], "Fbxo4": [855.11854089582221, 663.15639901415818], "Akr1c12": [531.30414492575392, 931.6385518747536], "Osbpl2": [974.22421202559997, 218.49854254596551], "B4galt5": [918.65665447870515, 638.87461543232212], "Oxct1": [647.85309143119707, 541.55110316957234], "Spin4": [783.761547678081, 621.22404940451668], "Narf": [613.63900950242339, 844.08768249778086], "Mmp20": [133.36515238764073, 244.57529006516401], "Bcl2a1d": [602.34893342854525, 288.56426337052682], "Slc25a35": [300.63222368909794, 520.48487654879364], "Bcl2a1a": [714.39677410950605, 149.54809380993376], "Bcl2a1b": [357.69686182113691, 922.44603728611378], "Bcl2a1c": [524.94308601207592, 754.40193169142481], "Abi3": [777.90568626158176, 243.25641080263196], "Fez2": [976.52572291438696, 127.81971121732238], "Ttll9": [13.357197941197223, 129.00887622057257], "Nhsl2": [358.19347671422042, 904.67603023923039], "Gm10324": [270.49240585887145, 326.8688157204968], "Cpox": [814.57592959894782, 842.75643307115445], "Cmtm8": [324.87779075175973, 570.68691521966946], "Adamtsl5": [436.21275515943319, 551.44286648974526], "Spata6": [309.28216209143056, 109.87075652527517], "Kremen2": [52.231514482608254, 353.73447333920137], "Gpatch4": [438.95350857095985, 570.48691016911152], "Phlpp1": [284.38409957372278, 758.18856563720021], "Pacs1": [977.24749001988482, 834.30532161035319], "Golm1": [833.81051832596233, 751.50245721745216], "Pgf": [30.253324423393007, 61.492694959127562], "Btla": [757.12418815017713, 70.134288437007811], "Acnat1": [35.790734057266903, 129.63648076826149], "Fndc3a": [568.35794151571406, 884.81423233061241], "Hdx": [576.08706852965759, 718.69256019131717], "Chn2": [327.76421274257433, 60.229172042797586], "Chn1": [845.31125610397248, 843.62986499145859], "Abtb2": [760.12195601208964, 939.2682551563048], "Zufsp": [289.55007860681349, 492.17797115433143], "Arntl2": [680.38327172830952, 434.05945662490126], "Ttc25": [992.11460208895119, 702.5802732506105], "Myo3b": [386.5979269841776, 901.73651498584843], "Clec7a": [794.28075380138955, 713.20221526157593], "Cdc23": [176.66610182683846, 904.96440797507591], "Lin28b": [437.14040640552048, 371.84971491961352], "Slc25a38": [717.7227162144751, 304.00704735965888], "Agap1": [207.52419935149484, 379.04421795620493], "Cln5": [845.05017382404151, 389.81608810870478], "Ubtd1": [218.99612584841947, 81.24247088819034], "Lgals1": [98.22543142019687, 41.300729762641559], "Zfp9": [625.92529411240184, 842.99204376093292], "Mapre3": [766.24514859903275, 729.97609084841292], "Fkrp": [576.38582086210533, 306.46007727255113], "Zfp820": [836.55404383601672, 635.65354414459648], "Slc16a8": [471.45451667555415, 771.63975696574562], "Impg2": [285.4056194180331, 343.3891582982555], "Zfp825": [410.66273626883151, 536.9890812905561], "Sirpa": [551.99127634286401, 383.72042918420567], "Erp27": [995.19565839114591, 504.0948397004251], "2310007L24Rik": [377.80453526740854, 451.40975127009955], "Slc16a2": [577.69805962031387, 70.008593393826544], "Zfp947": [735.65515956359059, 916.93501773057369], "Mab21l2": [115.93598682469269, 654.81154531413051], "Mab21l3": [687.06888861447624, 630.45559753729196], "Tor3a": [876.43223945343209, 606.11368534985877], "Ppm1d": [624.71024722575692, 348.78847652979937], "Dusp9": [951.05455179238618, 157.86756871968797], "Dusp8": [56.120513325701076, 575.30655207837822], "Ttll13": [816.30074683802229, 678.92387424795345], "Nfil3": [570.8806149221648, 493.40604020736509], "Dusp5": [600.70022883388413, 325.92496705594522], "Ascc1": [399.35376168645593, 339.13965328565109], "Dusp6": [10.032791849420784, 468.60486978828277], "Dusp1": [569.0259891227729, 425.6762045151699], "Dusp3": [246.01640119747498, 660.97050507786594], "Dusp2": [677.48460582812766, 355.99899402314855], "Asb2": [50.125173491849772, 670.58093414447592], "Cbx4": [841.9712917616971, 790.14967839869098], "Inpp4b": [52.997475104957211, 372.01690510905911], "Smpdl3b": [930.09232728862776, 171.31338271603369], "Tmem150c": [826.84556370846724, 57.577973461960639], "Metrnl": [402.32277907530658, 190.49059672246284], "Otud1": [297.6965310001778, 773.88485266331804], "5430427O19Rik": [992.62956026863537, 561.0463032724964], "1110054M08Rik": [10.533823601562522, 811.07795633405851], "Nkrf": [62.720688366002065, 125.39031783705978], "Zfp956": [478.51332246984487, 551.22589427764842], "Rabggta": [438.64320910459622, 954.46595656049533], "Zfp951": [501.0083550994255, 618.03279949367948], "Heatr1": [114.43150155823358, 506.06524441458765], "Stk39": [540.9614662990507, 791.5538314030299], "Ms4a4c": [285.74512255490652, 59.679566136046496], "Sp4": [573.77611678040421, 810.97773299780499], "Gbp10": [689.44261287365816, 740.73826402458837], "Zfp958": [757.27573695718775, 50.728508908659613], "Zfp959": [147.8554063743772, 63.99794919989511], "Gls2": [557.31661957037784, 700.08780342082321], "Ms4a4d": [487.71566498163003, 584.33289005994607], "Ccdc134": [718.06172646767118, 361.21237882263995], "Mycn": [635.04363094087068, 859.5362758181908], "Rraga": [958.80190830764388, 950.99252885591102], "Tnr": [952.80202989984718, 170.95499207150735], "Slc1a4": [503.6517303873203, 257.20726468669227], "Zbtb26": [625.3117291406727, 137.09792099469769], "Slc1a2": [256.02354444794798, 522.4475580904317], "Pllp": [538.11810695149666, 737.34587616779618], "Myo6": [159.68375858925052, 546.09526768238277], "Col18a1": [605.80040875526845, 269.09001656520832], "1110007C09Rik": [707.00468865475307, 543.56185742627315], "Ormdl1": [935.74764937725161, 433.44193181216048], "Jazf1": [888.31743007145633, 637.35101860822863], "Ripk1": [323.34629092946983, 181.81567507026114], "Dlgap3": [195.06802364573451, 251.28003171078441], "Ripk3": [801.74262833689397, 325.51401346191676], "Dlgap1": [994.85590405621008, 127.29389326063239], "Cc2d1a": [517.66573837707153, 387.83366355219175], "Sdc1": [788.62390324575279, 481.79615725755997], "Pawr": [854.7713393844125, 178.80918660230662], "4930412O13Rik": [809.01051108554418, 692.48994925432169], "Cachd1": [505.13993403658799, 405.21082147659183], "Ehbp1": [693.02554711361995, 339.73421678135946], "Smox": [954.65625059541946, 459.20880789587767], "Tet1": [436.47189156809856, 770.84438564409243], "Gprin3": [123.11486234122064, 181.23452783465601], "Tet3": [297.1016151275013, 592.479180639074], "Ikbke": [586.99321425243591, 400.24982772216788], "Apbb1": [364.46917918824937, 553.97891966730162], "Ubl4": [890.1586827224678, 936.24143053628802], "Tnfrsf8": [561.79564616834944, 327.86202485460399], "Ets2": [643.27075945246361, 618.07620049057471], "Mecr": [708.06082263872941, 627.87838993878256], "Zfp770": [317.49830662524215, 663.88059264994206], "Zfp771": [656.82082783330861, 454.54944379513796], "Mid2": [43.619067595406968, 573.70735767857434], "Tmprss11e": [735.7323608386489, 473.10062279705028], "Zfp777": [611.0484771127401, 555.82548175940713], "Rab20": [761.34542551588493, 878.32076371584947], "Rab21": [43.728757756430639, 106.01465530851785], "Zfp280b": [782.45656277171702, 526.16876447603215], "Spaca1": [175.01536279007573, 858.58309118353304], "Rab26": [66.334014986903156, 914.06397203705387], "Esr1": [623.11961510865217, 172.5687110055627], "C1qtnf3": [145.84635646039692, 395.97687053939273], "Rhoq": [162.49143679017811, 234.79923344420519], "Rufy4": [320.96008105172996, 142.36080381328935], "Psd": [9.0965218293948116, 77.510318071382727], "Ggct": [499.2549590428261, 902.08484432578837], "Dnajc16": [612.51811203041848, 545.18983697929195], "Cntnap2": [823.33492589021103, 749.99967698983619], "Dnajc12": [200.85266921268888, 975.11697305094719], "Rhoc": [46.975106503041317, 77.428418805985231], "F13a1": [991.07515868765176, 295.7385881252797], "Steap3": [506.10876771836496, 962.44582406069981], "Lmo7": [255.52000889456195, 328.1380110220889], "Rhod": [645.07517995672276, 124.57891417179256], "Csf2rb": [846.61239512162649, 697.21101812491122], "Qprt": [765.91329703754968, 186.12186248475319], "Fam57a": [745.66085944207998, 677.40921487588901], "Hs3st6": [655.50173124610887, 817.97035189333883], "Homez": [246.33773286427973, 501.33849975255828], "Efemp2": [194.67803582019386, 216.79304544386372], "Slc2a3": [718.58912688869418, 894.13787474987987], "Ankrd6": [996.01996940285494, 618.15392806124748], "Slc2a1": [110.71274121033193, 911.55165508900154], "Fam102a": [23.200397214750595, 351.86640677756947], "Aldh4a1": [151.37518759472516, 619.84470986338965], "Pou2f2": [411.27418512894599, 614.5030902380347], "Ctnna1": [828.28929464263717, 486.15803424160907], "Papss1": [717.4665004231174, 187.2414791224964], "Upp1": [470.84013784916004, 714.35405399224976], "Papss2": [812.52604888801807, 204.0248091029377], "Auts2": [314.47355170464198, 409.78319156968854], "Sult4a1": [686.75225944190959, 642.16854051835628], "Enah": [477.2807410623476, 981.09763166499704], "Impdh1": [726.61129755043441, 981.62510207854939], "Enam": [798.1508633326265, 572.07362525900885], "Nacc2": [633.5847065029493, 541.70640398775117], "Npc2": [801.2614012662624, 840.9708604452228], "Whamm": [362.61820642606574, 516.54081044073916], "St8sia6": [109.29119293088715, 875.70009656877096], "Acot6": [453.49578139291731, 635.65128231166727], "Lamc3": [371.82985049091712, 920.68781330998911], "Mafb": [605.44571453155379, 38.496718049885672], "Lamc1": [980.22035484530591, 670.97811471558441], "Cacng4": [7.5089246805117931, 743.05351793304533], "Acot3": [461.98395205602986, 80.871745806500599], "Maff": [570.63624503714482, 794.75488294697163], "Mafg": [441.76911818367358, 811.01632693944259], "Edaradd": [514.50342379612653, 825.77346484948839], "Areg": [546.69638526122606, 307.3175520308352], "Lrrc46": [162.55532869846169, 123.49341073229503], "Zhx1": [166.55003270789675, 81.991092127309699], "Parp16": [706.07176450372833, 836.52962674227331], "Ces2b": [524.47655209217783, 718.3766223985433], "Cd93": [272.2776677524343, 813.55644057099255], "Angptl6": [995.46565888799284, 113.34655674447768], "Ccdc17": [501.82347232421773, 385.73784553549507], "Zfp398": [686.92381537969482, 783.9238250160339], "Fam71f2": [199.57996298553584, 993.77116912255883], "Upb1": [454.74535425948147, 602.1651811234392], "Zfp397": [178.37449449547651, 331.70457682265067], "Zfp395": [753.56231553231612, 302.1952373264935], "Ccdc19": [835.15442523754041, 503.23854272631519], "Foxc1": [502.13701986968448, 156.63515282724893], "Tceal5": [422.600806993128, 851.90661453297673], "Mrc1": [40.267853634418401, 995.35088052809056], "Ugt1a6a": [98.952777405307188, 9.2440982304691381], "Atcay": [571.1231177989589, 701.07424842959983], "1700003F12Rik": [232.88713759896672, 180.22777765581105], "Zfp558": [879.83763055793361, 80.43666820518753], "H2afy2": [800.10210431752, 646.02189102695297], "H2afy3": [975.10306011004081, 319.73708253668093], "Zbtb22": [695.36314236323915, 456.18812269796467], "Eid1": [745.13538057623202, 787.86268589141673], "Gm1673": [709.85706441444165, 967.19932884582079], "Dmrt1": [646.14895529823025, 171.40284134752201], "Pycr1": [50.994268207445039, 618.6619686589687], "Kcna2": [64.371129726940353, 684.21164993207663], "Kcna3": [164.4290258599631, 297.96260041139777], "Ethe1": [994.25173106768716, 144.6229728267011], "Gata1": [418.87640607018147, 505.01210151202088], "Ly6f": [192.37797187789542, 308.86623418182387], "Ly6e": [38.266009918047928, 706.2122058545508], "Srf": [587.15679542587498, 196.42365213293931], "Afap1l1": [142.33546486754301, 770.09212596695659], "Ly6a": [267.78203996404631, 67.492464776541354], "Mtrf1": [97.103413373539922, 22.247250297976692], "Nfe2l2": [842.65655043390802, 577.0854164894331], "Gk2": [34.4325591909598, 518.15667212913081], "Ly6k": [67.651711579718366, 220.63685220351232], "Tcf7l1": [841.88490199977014, 525.07409642018195], "Tcf7l2": [659.04956349974395, 414.21162607214416], "Sgip1": [164.15755888028158, 24.912399807501409], "Gm16386": [659.72387363324924, 87.532688823052879], "Arhgef40": [846.32556962665296, 56.41025455974367], "Kcns1": [136.24910586754706, 419.82176050637327], "Ddx19b": [330.74488472146089, 45.759470047127301], "Opn3": [124.82724587973159, 819.2505829596023], "Wee1": [9.7926783251066869, 492.70881696761438], "Zan": [278.01042342432243, 706.08572842249407], "Fam131b": [746.19145300167554, 592.98444627830156], "Gap43": [748.64843871462665, 339.8859842515908], "Iqcf3": [311.34874707483596, 773.26631801569022], "Rasgrp4": [665.11833371548971, 567.49599308189443], "Lypd6b": [650.95861794625569, 677.78170393221285], "Spire1": [37.922719508877286, 386.60895172292135], "Zbtb20": [98.420892861454647, 163.40521834491179], "Pcgf2": [871.33936409047203, 192.17041209627646], "Cep76": [457.36000651477752, 461.51618125509452], "D1Ertd622e": [135.26879351493645, 444.52597354395255], "Zfp407": [366.68055507381331, 981.98304507003127], "Stc1": [709.23776680859748, 518.41364688090312], "Stc2": [202.87427853473474, 39.305927546251041], "Smyd5": [606.83472012273887, 111.97381927600539], "Kifc2": [272.46014586304301, 801.67420975271943], "Kifc3": [125.41975950984505, 756.63085617013053], "Lrrc24": [405.25929315456824, 121.27753402522023], "Ppcdc": [951.01194315695477, 831.32185238744967], "Ccnd3": [647.72397398060912, 14.732311191936855], "Siah3": [147.78951986059761, 35.552159996748166], "Specc1": [595.51352918254065, 980.21765520206475], "Zfp160": [617.72416618545014, 217.52667908725988], "Kif13b": [685.58385214778241, 146.86869130518326], "Cdkn2a": [208.10184299525406, 326.04949339351361], "Gm6548": [668.78095240596554, 741.45074089786306], "1190002N15Rik": [487.28690074855803, 476.35162968699501], "Zfp169": [50.705283961339951, 877.42407637376039], "Cd74": [906.42087656540809, 571.24682562117471], "A230072C01Rik": [269.39983127914019, 96.21927746277575], "Rasgrp1": [159.52723405937155, 557.79140163767613], "Cd70": [942.50786804633378, 368.91397759235474], "Trim14": [829.27671954407151, 811.98415376139042], "Nfyb": [519.61748475002059, 537.13136497243022], "Smad4": [612.82345108933123, 518.33761488724224], "Dcxr": [467.25922683030427, 152.3297851800684], "Smad6": [965.02489002641084, 640.18905353316177], "Sgk1": [148.69500923938045, 9.4954087176584174], "Jun": [957.1407283738065, 306.42758619599755], "Stard8": [953.57918142555116, 435.11552687874808], "Smad3": [687.07598537285014, 914.39978578778027], "Jup": [375.56479231673103, 795.23300436559771], "Pag1": [634.88376411045749, 692.38325828939003], "Ispd": [487.92933113172467, 697.35348452902838], "Gdf15": [374.08335668940782, 8.2145626596203076], "Arnt2": [532.03025202349033, 177.65739765302979], "Pcdhga5": [727.53718341702177, 505.88463476291793], "Sfrp2": [366.12706037328701, 841.31536464353132], "Sdr39u1": [187.79963586171974, 934.48897159174089], "Acad8": [161.89891455721593, 357.39151037092785], "Acad9": [286.69775839176367, 519.99196798141509], "Cetn4": [925.91341115362013, 395.77399783965063], "Ncs1": [801.98264455295339, 768.78387968629625], "Frmpd1": [343.49284379957243, 328.46051786712815], "Pkp4": [943.67896525035212, 320.45303740642714], "Atp6v0d2": [285.7242874299215, 535.21164420697107], "Tmem86a": [910.13140710799701, 972.69167380357726], "Sytl5": [562.98571627825993, 992.47555210069015], "Sytl4": [7.337288898113794, 319.83998483865577], "Sytl1": [710.26371029193956, 755.73051743763813], "Sytl3": [301.0437300510356, 41.880279827819408], "Sytl2": [780.4163209924568, 456.96428718784404], "B430319G15Rik": [827.13564757485631, 470.42630445690821], "Grk5": [992.38268197423736, 336.12231800014519], "Abhd12b": [404.6882142707214, 854.42028555946104], "Elovl7": [297.28228332641379, 392.0160644865901], "Pkp3": [285.65209924234989, 427.31788453679121], "4930528A17Rik": [404.95485163938679, 103.58585583596418], "Ifitm2": [804.90972322809, 399.01515969821617], "Itga2": [42.48312085336601, 959.81618308384759], "Coro6": [604.90958062128334, 451.44392393266219], "Coro7": [634.77617371809436, 306.30371851961354], "Casp6": [108.33305095808107, 966.84052170786822], "Thap1": [600.16193023017263, 390.44487745542136], "Thap2": [802.41275793120951, 117.93432923846308], "Thap3": [373.42437331905404, 717.14011882235388], "Thap4": [409.52188555130527, 735.55467368223924], "Rfesd": [43.787891341589571, 63.885574259417567], "Thap7": [698.15756310485608, 471.70222354635001], "Gnb5": [233.70893128545015, 40.612073752979725], "Plaur": [961.31921684786607, 366.89017239383008], "Aim1": [916.30022030803059, 703.79451038179081], "Gnb3": [240.50553277438104, 328.38226991163026], "Wrnip1": [973.64589745714056, 504.19657165994272], "Slc5a10": [762.88098101704475, 337.74764920816739], "Slc5a11": [693.37639849280743, 323.73192197751331], "Kbtbd13": [421.91679528811108, 206.54145208416844], "Olfr1444": [737.46593316857263, 197.04531749087914], "Muc5ac": [517.89759088592211, 159.47795862603132], "Ifitm1": [561.89060757481195, 595.3346456528983], "Itga7": [925.85017687931111, 596.50260191562154], "Plag1": [394.99964952027517, 632.67883536838769], "Ccdc24": [671.58110780253958, 704.29720339629921], "Lin7a": [830.52667731508802, 413.09368252384002], "Gstt1": [23.76872421921729, 371.12653885953699], "Epb4.1l2": [849.6150807093062, 713.29931837971969], "P2ry14": [348.74772425755333, 816.66327466961491], "Stra6": [884.6613440377414, 480.8976471239252], "Zfp866": [226.37200993623287, 842.33267210908923], "Treml2": [67.409103015417571, 164.60788898179126], "Cc2d2a": [552.12415088291255, 630.22290463405488], "Lrfn1": [45.686073454642646, 443.31925457107155], "Dcaf17": [884.49796233754944, 435.20581744154953], "Vgll4": [628.15259202067591, 635.91222174028644], "Carf": [37.634959668819221, 725.35336510962975], "Lax1": [795.64650582421825, 530.31159546008246], "Gpx2-ps1": [317.25599635255224, 10.197365450653084], "Tlr7": [504.82793830667873, 569.02536991205682], "Tgfbr3": [23.869612377628357, 739.0803508716881], "Tgfbr1": [410.51474865700749, 519.73735421931462], "Aldh3a1": [80.373020305084324, 96.158466346369778], "Plekhf1": [600.15284189140027, 669.12005525990423], "Glrp1": [910.79536931407813, 10.005870688590756], "2210013O21Rik": [939.45533701984868, 285.94191411471201], "Trp53": [474.43999042821412, 533.53149667730975], "Prlr": [67.53223048777221, 893.74466400783956], "App": [860.92417547014986, 751.61540217891888], "Zfp831": [796.63889411515902, 518.1361423184311], "Fermt2": [684.75314036322823, 123.90102224211006], "Zbtb38": [438.99744349096511, 329.58361319081632], "Fitm1": [330.09591061025031, 835.82908035111177], "Sbf2": [41.294013624733125, 148.51433895338428], "Myt1l": [441.21313397871819, 882.05195231532025], "Stab1": [570.92123388419441, 667.91838967533624], "Zbtb33": [143.56551012836906, 382.09732906510277], "Zbtb32": [885.83393649486652, 899.62639507456947], "Kndc1": [450.38960321271531, 214.34946784548737], "Zbtb34": [124.53481186996468, 371.70402892553869], "Gipr": [123.08050338703092, 839.62039240064735], "Brd3": [836.08294235676249, 664.00614930997017], "Nck2": [395.87120140469892, 572.62363054128195], "Dhrs4": [801.7710003769696, 105.86806442447201], "Hist1h1e": [485.68853598814991, 600.20798646359208], "4930503L19Rik": [229.82430840522198, 264.60788011035089], "Fkbp9": [484.31285857069832, 841.04211596790071], "Zfp943": [510.49465787975288, 774.44651334359548], "Zfp941": [9.6318704587331538, 253.2798427534166], "Ets1": [420.8731090440279, 487.33286596015279], "Zfp119a": [182.07458907663087, 657.17284346770703], "Zfp946": [25.754229876879432, 251.3709443148951], "Zfp945": [552.2142045676743, 225.86980749542198], "Zfp944": [8.8676230083935366, 268.38491725916157], "Gm14326": [911.69800532433544, 922.32111368534197], "Gm14325": [520.94542539984411, 602.67805486149189], "Zfp948": [28.168882924269965, 268.88220240254043], "Pafah1b3": [715.43927533592046, 197.90992847005668], "Tnik": [890.0301747733173, 191.46173308728564], "Npr1": [147.1645768211967, 143.61706598447523], "Nfkbia": [196.4162408462806, 738.18851471716266], "Ccdc107": [604.49325091108301, 860.44473622201565], "Adamts4": [586.313614161092, 771.83547955077711], "Ptpn11": [927.71746019047862, 79.672123415055708], "Smagp": [627.2017372025457, 99.53255241039858], "Gab2": [549.40317880635166, 72.336271438493071], "Gab1": [521.70994551605247, 699.88165669001899], "Tenc1": [12.862035248627748, 613.62514783253607], "Junb": [915.11506267986863, 283.27482080171268], "Rapsn": [244.85642997300735, 963.20391508893056], "1700034H15Rik": [462.31382592841686, 698.49257862635295], "Phf20": [649.50355352002032, 529.49719245562801], "Adam3": [750.03265565699724, 473.27090749863066], "Itgb1": [267.51723573429143, 483.49715776715283], "Piga": [218.07837769778857, 221.35747785101714], "Itgb3": [979.38623632483211, 737.07780665898531], "Pigc": [441.33639433551997, 458.60105349777359], "Itgb5": [117.19980855894632, 480.66335238835711], "Itgb7": [620.10947992920114, 487.07499611241394], "Wdr93": [580.50923815772717, 994.55284973161326], "Fas": [692.3474770910982, 753.16797909595482], "Fap": [743.16432534222895, 605.20175708096281], "Tsr2": [283.56773629867519, 644.07677202102968], "Fau": [746.42963432720728, 770.51590213974748], "Dnajc27": [147.88190987282505, 249.66646677562971], "Pigr": [62.857144455124086, 666.72329152122154], "Siglec15": [513.96104662320249, 841.51702572694774], "Htr1b": [588.69096621538688, 388.40795093903995], "Cybrd1": [519.01653440729876, 257.4375646679884], "Pigz": [935.94772510497944, 506.53569698368347], "Pnma2": [570.5608241782943, 454.85982707634173], "Ulk2": [65.040163065278023, 386.68360233189287], "Gpr15": [936.6557529353729, 420.4480373886073], "Mt1": [108.72355643634381, 319.531272646643], "Mpzl2": [380.19284427586086, 311.26412948595026], "Mpzl3": [913.19246344213025, 216.59251215131138], "A330023F24Rik": [747.55855980175068, 914.83912215994303], "Lef1": [327.66612889896783, 821.66146988598996], "Zfp408": [485.79417441388711, 383.4204423072473], "Zfp768": [648.00016585974413, 112.42111264746846], "Dab2": [53.548444113802852, 239.17536403351821], "Mnda": [404.51790529046332, 486.60428868733783], "Adam8": [339.6982617606003, 411.16082059567083], "Epcam": [88.349649634921732, 254.45051299804641], "Slc26a10": [559.51865389323211, 844.11632867572905], "Cav2": [873.7088621302031, 863.74712110125802], "Src": [846.8604347565423, 445.34176268575845], "Cd24a": [897.38025237635111, 99.002524355768799], "Dtx3l": [9.2041293639957971, 824.89193076244555], "Ptger2": [890.22309796026195, 953.01775673302666], "Nags": [760.8017960277507, 861.64537670344987], "Hspb11": [569.06972281376738, 371.04110675039067], "Maged1": [212.70559472687759, 573.88204124693004], "Maged2": [81.065203817046125, 50.564980300525932], "Gm4858": [849.12120230058963, 731.58376098599285], "Ccr7": [942.47449148920657, 404.28037796169673], "Dctn4": [269.81452827129647, 53.966442885932381], "Naga": [473.20490665169262, 586.19337028458585], "Efcab5": [652.69428250894248, 717.25954067971907], "Myo10": [797.05343944644562, 588.92325542930769], "Usp54": [311.69829924206374, 609.35920246741796], "Krt75": [696.9996854388736, 232.15827556613249], "Neurl1b": [313.31477044772203, 475.67460302682076], "Zfp493": [203.10993046011552, 109.86249686834169], "Ifi205": [146.42550027739495, 127.04902223279882], "Robo1": [396.56952650697792, 277.18045081846475], "Robo3": [426.92767841468765, 69.697549357218762], "Sh3pxd2b": [206.861411712071, 466.3284671830254], "Zfp568": [327.18325701362227, 662.96494191439683], "Ccr8": [836.37904001557126, 715.50327740564251], "Runx3": [669.26072448587661, 489.87433368225362], "Ngf": [369.61953256675673, 902.74355724950112], "Runx1": [366.05379186496236, 563.0824407224892], "A730017L22Rik": [851.54198366430376, 257.49073591641735], "Trim3": [113.22037150158805, 39.701737058960866], "Gm13242": [553.01326320905866, 646.46701360350482], "Smtnl2": [24.788790548474971, 407.09120567539793], "Foxp2": [757.11492428172551, 145.85427842088623], "Foxp3": [601.86167192175287, 59.578737485171402], "Foxp1": [777.07898289010188, 304.98581413867595], "Rbfox2": [50.876923118496869, 466.74259936048617], "Foxp4": [653.7288570889624, 885.39264525805254], "Cass4": [876.94888522438191, 575.83682310538779], "Scyl2": [674.12866988002156, 818.04954467525931], "Fam132b": [824.02373875420881, 33.109065183412433], "Fmnl2": [418.82216618684845, 966.69267868340978], "Pglyrp1": [83.58059680945793, 615.41081410675338], "Ttc16": [347.47901249373348, 953.69275442440494], "Pdcd1lg2": [291.8992612830537, 812.35369105826055], "Stat4": [747.18938967369593, 506.26205277924799], "Rreb1": [272.82080245267343, 556.06848443624938], "Rab11fip1": [207.10464841812691, 501.06481841011907], "Tekt2": [450.14088405859889, 137.91937327365085], "Lrig3": [327.06049255698463, 776.97429477481091], "Rab11fip5": [547.23234125856186, 483.1405489434768], "Nrn1": [724.17854661033562, 474.20249935523464], "Cd81": [954.20183100572137, 493.0921829845052], "Cd80": [885.89283524262612, 500.52349136332657], "Cd83": [858.83280501169884, 826.92285582673708], "Tmod2": [396.64267385794699, 755.21207019072449], "Cd84": [343.65292566445169, 530.42743276973988], "Cd86": [22.720102681395328, 706.26197113395131], "Rprd1a": [958.97999969213095, 995.8355955047341], "2810459M11Rik": [822.85674023650074, 715.98453845276072], "Fam89a": [963.75921230092899, 703.3267879811541], "Foxb1": [110.48780558371506, 265.97726549124104], "Bmyc": [383.80678336448887, 954.20773378730166], "Zfp382": [305.13465057274044, 666.959443846059], "Ptn": [715.91788650653518, 18.08610463165542], "Rab39b": [400.07445902419653, 288.0310185812325], "Vsig2": [187.35329599359923, 861.11545040579665], "Sohlh1": [259.41187058693583, 384.23247227558375], "Zc3h6": [292.56521163290427, 800.11322752072988], "Galc": [195.36193099471205, 232.9373673456119], "Galm": [328.60073071118552, 708.29630939664276], "Kcnb1": [430.84448596057399, 122.7184415818632], "Ppp3cc": [269.00490976126912, 251.39301469715642], "Pts": [309.74890816859914, 591.02160811583849], "Slc25a45": [201.22278694251682, 9.651751520205476], "Atp6v1d": [560.9227919818851, 129.50164924852265], "Slc25a48": [886.59554347294579, 656.46327293221361], "Srebf2": [586.60116280326872, 208.88484414266], "Gtse1": [691.32990191424267, 666.40266172665179], "Tcf12": [585.63590587040403, 794.07783377144938], "Ecm1": [161.34090681674587, 840.72069165913911], "Gm8234": [847.91887004512159, 754.28678583737451], "AA467197": [477.63519936164261, 305.61071632022907], "Ptbp2": [151.10652314825899, 80.704449478006367], "Fbxl21": [284.36840895662715, 254.21177296791257], "Itpk1": [453.80540165905887, 862.81379529025185], "Amh": [286.29378198455481, 77.735491661685799], "Pomt2": [372.55682823730569, 120.97980699787371], "Trim2": [371.58364409444033, 776.15948671716455], "Chchd7": [450.68042603002675, 671.01581349943331], "Lmo1": [175.58256039990161, 954.43255651144295], "Lekr1": [37.092974630516821, 354.90014545987242], "Epha3": [68.213444198711116, 823.20097847541592], "Uros": [658.48803016707518, 40.31178245852756], "6430531B16Rik": [672.84578820026547, 994.68096508906422], "Sdc3": [686.022545929128, 516.62323889399363], "Gabrr1": [246.10489077753132, 361.88629986868358], "Adamts20": [533.47443526915708, 946.39156255936211], "Strc": [405.32595299860623, 221.75852843377791], "Ppm1f": [111.48105132234855, 107.40226451018749], "AI607873": [560.16420032057067, 289.65937575078834], "Fbxo27": [343.90963107349648, 777.17492234703127], "Fcgr2b": [398.88851354969125, 717.0256539762122], "Capsl": [175.93411133275015, 434.63309546921198], "Ppm1k": [397.74373829828085, 519.32150557572106], "Ppm1j": [705.59885432005967, 323.11698158970557], "C3": [720.16527305905652, 377.62692677581043], "Slc15a1": [703.03302681012224, 606.07997214017075], "Fam43a": [854.5995180420307, 678.34568123956763], "Ccr1l1": [99.511523856808495, 262.37567592159587], "Ica1l": [387.8485404403292, 717.40192770046576], "Lcor": [923.59167131241588, 901.7226669590334], "Batf3": [661.43662521593546, 914.9943703250724], "Thra": [515.84368858137805, 479.23678519113491], "Alpl": [933.29452228458933, 639.9707211582288], "Ivd": [563.24072825874362, 72.190431196808788], "Tnk2": [729.5215390593446, 530.87899829145101], "Hlx": [484.79577893523293, 176.6273789769474], "2310033P09Rik": [101.69668795282493, 602.59454660991855], "Hs3st1": [796.04710307983419, 926.08725896730539], "Dll1": [300.24200682755878, 477.60762859471504], "Trim24": [93.838078923104547, 408.67050347441125], "Adad1": [531.91903442920477, 385.66763995157049], "Txndc17": [186.05720867905143, 972.63121610879909], "Tec": [368.26106719127569, 625.45506716951206], "Mfsd2a": [55.858468940329637, 994.73293758587772], "Tef": [933.55633489918205, 476.89699157431971], "Fam184a": [19.705782555325026, 598.35818030420808], "Itpka": [613.55626021829687, 683.72563358288005], "Bicd1": [312.88618454501807, 572.39276591576618], "Krt222": [993.1034477418425, 882.83705950597289], "Fhl4": [573.44428173155075, 178.64702164879415], "Rpl24": [241.99595187053265, 280.41388261495172], "Tes": [716.98047206736862, 807.33270700372736], "Itih5": [213.15492213021389, 801.91562710606081], "Ern1": [194.27667448155461, 124.22979682242719], "Ccdc146": [749.42177309249053, 358.53044695379066], "Chrm4": [782.61708712979998, 698.77556267764271], "Siah1a": [740.61705209018874, 280.93734605649593], "Lect1": [425.61638736364119, 936.45491440470266], "Tle2": [456.57553527288599, 969.64091420172554], "Tle1": [661.79053334077503, 788.88044760033097], "Tle6": [746.42663477797294, 556.32769071170958], "Tle4": [558.31088046713535, 825.36650272495649], "Tacstd2": [11.602732096796588, 35.051366016674386], "Tex2": [866.08067427834135, 343.85757333854582], "Nxf7": [303.39038482351322, 707.4238754457574], "Myo1a": [84.799392975827942, 503.92039950547559], "Wdr63": [222.35675889748265, 67.152461490187108], "Rcn3": [112.46120070756626, 80.734170382796776], "Thnsl1": [435.86229208289933, 56.201272140464795], "Rbm43": [500.89980946342672, 842.30737993740081], "Mef2b": [601.40354613119575, 366.91799210618893], "Scn11a": [797.74495118985783, 427.36932503424885], "Il9r": [99.221807898483192, 720.05349521860319], "Wisp1": [775.69183717637827, 184.40986741534982], "Zfp930": [895.71547769761457, 80.255624284665757], "Kdelr3": [626.54354708625101, 154.61641973048418], "2900026A02Rik": [781.56361595685314, 733.52073746910344], "Lum": [137.76653327408135, 531.6017868059796], "Rnd3": [256.12825873316547, 880.27639833467879], "Defb42": [788.95386929737595, 995.10106629596385], "Glipr2": [178.16880972838652, 494.75534265733233], "Lad1": [297.56928981264372, 444.96394193233806], "Hsd17b7": [801.49649066286167, 875.69725497022762], "Ramp2": [349.32843509516823, 869.13304181598812], "Arfgap3": [368.33750192283645, 767.06985034294848], "Kcnmb1": [656.69663957615569, 71.283371735864762], "Fhod3": [86.333445825283022, 124.43007934425265], "Ears2": [95.783641504264537, 81.38920865543362], "Zfp931": [912.63763748035069, 181.07220636606291], "Zfp317": [487.67019181448762, 458.90689439359153], "Acot1": [443.89482229347067, 69.71379615256447], "Mical1": [537.49040069769705, 587.95752971313868], "Figf": [120.07529811795033, 532.21865253223655], "Chl1": [590.48900195708609, 178.77191424205475], "Fert2": [449.02956537791533, 254.46555943111406], "Decr1": [199.00134937804998, 429.94505843454647], "Galnt12": [976.0596318862132, 418.60597080213682], "Kcnmb4": [653.33881551809793, 871.27963199516307], "Bmp7": [56.31482052749822, 823.81274946975429], "Bmp6": [239.14907992522564, 346.32078956109888], "Qser1": [899.88715303063793, 463.57045400595575], "Stx7": [198.8403731216253, 52.37641274906332], "Bmp2": [371.56681382262423, 376.26604718712184], "Myo1h": [523.05007357089755, 903.70010957709439], "Myo1f": [155.61846680426513, 669.84263900128406], "Myo1e": [511.63177022481148, 11.106147210170308], "Rxra": [418.08899592789203, 314.12136089779551], "Rxrb": [668.05440925803896, 504.62968203677121], "Znrf1": [929.02459917014164, 229.87611542126589], "Pccb": [48.588404206281453, 589.13613803558894], "Fat1": [400.66202638475653, 774.0983670836971], "Tmem141": [219.1440606684919, 464.05175986048943], "Tmem140": [10.37683784975248, 994.05707254662661], "Lamc2": [299.36371244517784, 357.50387830918243], "Chst3": [919.59977923955023, 720.50859943274406], "Lrrc28": [796.87073681199752, 633.25718462164264], "Bcar1": [328.18741496263874, 77.190780809557879], "Mndal": [329.85036429584505, 25.951412575550169], "Chst7": [141.13069646416042, 336.33489341168416]}
