# Supplementary material for: Leveraging chromatin accessibility for transcriptional regulatory network inference in T Helper 17 Cells
Source: Genome Res. 2019 Mar;29(3):449–63. doi: 10.1101/gr.238253.118 (PMC6396413; doi:10.1101/gr.238253.118)
Supplement: Supplemental Material [file supp_gr.238253.118_Supplemental_Th17_TRN_Networks.zip › Th17_TRN_Networks-master/TRN_Notebooks/Networks/ChIP_bias50_TFmRNA_sp.tsv]

TF	Target	SignedQuantile	NonzeroSubsamples(Stability)	pCorr	stroke	stroke-width	stroke-dasharray
Irf7	Rtp4	1	50.91	0.909	rgb(227, 43, 45)	2	2,2
Tbx21	Tbkbp1	1	50.91	0.91	rgb(227, 43, 45)	2	2,2
Irf1	Nlrc5	0.99806	50.87	0.87	rgb(227, 51, 52)	1.9992	2,2
Irf1	Tbx21	0.99613	50.83	0.828	rgb(226, 59, 61)	1.9984	2,2
Irf7	Rsad2	0.99419	50.82	0.823	rgb(226, 60, 61)	1.9982	2,2
Sp110	Cdkn2d	0.99419	50.82	0.822	rgb(226, 60, 62)	1.9982	2,2
Srebf2	Dhcr24	0.99419	50.82	0.817	rgb(226, 61, 63)	1.9982	2,2
Rorc	C2cd4d	0.99225	50.81	0.807	rgb(226, 63, 64)	1.998	None
Mxd3	Cdc25b	0.99225	50.81	0.806	rgb(226, 63, 65)	1.998	2,2
Srebf1	Fads2	0.99225	50.81	0.811	rgb(226, 62, 64)	1.998	2,2
Zfp182	Fyco1	0.99225	50.81	0.811	rgb(226, 62, 64)	1.998	2,2
Nr4a1	Nr4a3	0.99031	50.79	0.792	rgb(226, 66, 67)	1.9976	2,2
Rorc	Lingo4	0.98838	50.78	0.785	rgb(226, 67, 69)	1.9974	2,2
Ahrr	Cyp1b1	0.98838	50.78	0.783	rgb(226, 67, 69)	1.9974	2,2
Zfp367	Dtl	0.98838	50.78	0.776	rgb(226, 69, 70)	1.9974	2,2
Elk3	Capg	0.98644	50.77	0.766	rgb(225, 71, 72)	1.9972	2,2
Irf1	Igtp	0.9845	50.76	0.758	rgb(225, 72, 74)	1.997	2,2
Irf7	Ifit1	0.9845	50.76	0.764	rgb(225, 71, 73)	1.997	2,2
Irf9	Irf7	0.9845	50.76	0.759	rgb(225, 72, 73)	1.997	2,2
Zfp385a	Zmat3	0.9845	50.76	0.763	rgb(225, 71, 73)	1.997	2,2
Irf7	Xaf1	0.98257	50.75	0.751	rgb(225, 74, 75)	1.9968	2,2
Zfp367	Exo1	0.98257	50.75	0.746	rgb(225, 75, 76)	1.9968	2,2
Maf	Stab1	0.98063	50.74	0.741	rgb(225, 75, 77)	1.9966	None
Irf7	I830012O16Rik	0.98063	50.74	0.74	rgb(225, 76, 77)	1.9966	2,2
Etv6	Ncs1	0.97869	50.73	0.73	rgb(225, 78, 79)	1.9964	None
Foxs1	Vax2	0.97869	50.73	0.725	rgb(225, 78, 80)	1.9964	2,2
Irf1	Gbp10	0.97869	50.73	0.726	rgb(225, 78, 80)	1.9964	2,2
Zfp367	Rpa2	0.97869	50.73	0.725	rgb(225, 78, 80)	1.9964	2,2
Zfp385a	Eng	0.97869	50.73	0.734	rgb(225, 77, 78)	1.9964	2,2
Zfp750	Robo3	0.97869	50.73	0.729	rgb(225, 78, 79)	1.9964	2,2
Adnp	Hist1h1b	-0.97675	50.72	-7.2E-01	rgb( 60,122,244)	1.9962	2,2
Atf6	P2ry2	0.97675	50.72	0.717	rgb(225, 80, 81)	1.9962	2,2
Foxs1	Mylk2	0.97675	50.72	0.721	rgb(225, 79, 81)	1.9962	2,2
Irf1	Fam26f	0.97675	50.72	0.717	rgb(225, 80, 81)	1.9962	2,2
Irf7	Mx1	0.97675	50.72	0.717	rgb(225, 80, 82)	1.9962	2,2
Jun	Kdelc2	-0.97675	50.72	-7.2E-01	rgb( 62,123,244)	1.9962	2,2
Sp110	Max	0.97675	50.72	0.723	rgb(225, 79, 80)	1.9962	2,2
Srebf1	Insig1	0.97675	50.72	0.717	rgb(225, 80, 82)	1.9962	2,2
Zfp467	Sspo	0.97675	50.72	0.72	rgb(225, 79, 81)	1.9962	2,2
Zfp473	Fkrp	-0.97675	50.72	-7.2E-01	rgb( 60,121,245)	1.9962	2,2
Rorc	Ccdc63	0.97482	50.71	0.711	rgb(225, 81, 83)	1.996	None
Irf1	Gbp4	0.97482	50.71	0.705	rgb(225, 82, 84)	1.996	2,2
Sp110	Gbp6	0.97482	50.71	0.71	rgb(225, 81, 83)	1.996	2,2
Zfp629	Ttbk2	0.97482	50.71	0.712	rgb(225, 81, 82)	1.996	2,2
Irf4	Atp8b4	-0.97288	50.7	-7.0E-01	rgb( 64,124,244)	1.9958	None
Irf4	Chst15	0.97288	50.7	0.698	rgb(225, 84, 85)	1.9958	None
Rorc	Havcr2	-0.97288	50.7	-7.0E-01	rgb( 65,125,244)	1.9958	None
C030039L03Rik	Muc2	0.97288	50.7	0.701	rgb(225, 83, 85)	1.9958	2,2
Cebpg	Pck2	0.97288	50.7	0.703	rgb(225, 83, 84)	1.9958	2,2
Ikzf4	Treml2	0.97288	50.7	0.698	rgb(225, 84, 85)	1.9958	2,2
Irf1	Gbp7	0.97288	50.7	0.695	rgb(225, 84, 86)	1.9958	2,2
Irf7	2010002M12Rik	0.97288	50.7	0.697	rgb(225, 84, 85)	1.9958	2,2
Irf7	Mx2	0.97288	50.7	0.701	rgb(225, 83, 84)	1.9958	2,2
Vax2	Avpi1	0.97288	50.7	0.697	rgb(225, 84, 85)	1.9958	2,2
Zfp280c	Rfx7	0.97288	50.7	0.705	rgb(225, 82, 84)	1.9958	2,2
Irf4	Abcd3	-0.97094	50.69	-6.9E-01	rgb( 66,125,243)	1.9956	None
Maf	Emp1	0.97094	50.69	0.694	rgb(225, 84, 86)	1.9956	None
Maf	Fam20a	0.97094	50.69	0.689	rgb(225, 85, 87)	1.9956	None
Crem	Agpat9	0.97094	50.69	0.685	rgb(225, 86, 87)	1.9956	2,2
Irf7	Ifit3	0.97094	50.69	0.693	rgb(225, 85, 86)	1.9956	2,2
Prrx1	Cav1	0.97094	50.69	0.687	rgb(225, 86, 87)	1.9956	2,2
Sox5	Mab21l2	0.97094	50.69	0.691	rgb(225, 85, 86)	1.9956	2,2
Tead1	Nupr1	0.97094	50.69	0.688	rgb(225, 86, 87)	1.9956	2,2
Zfp473	Slfn2	-0.97094	50.69	-6.9E-01	rgb( 68,126,243)	1.9956	2,2
Hes1	Spink2	0.96901	50.68	0.677	rgb(224, 88, 89)	1.9954	2,2
Irf5	Gna15	0.96901	50.68	0.676	rgb(224, 88, 89)	1.9954	2,2
Kdm2b	Mxd1	-0.96901	50.68	-6.8E-01	rgb( 69,127,243)	1.9954	2,2
Nfkb2	Psd	0.96901	50.68	0.683	rgb(225, 87, 88)	1.9954	2,2
Patz1	Mboat7	0.96901	50.68	0.684	rgb(225, 86, 88)	1.9954	2,2
Prdm2	Dock4	0.96901	50.68	0.678	rgb(224, 88, 89)	1.9954	2,2
Rest	Rbm15	0.96901	50.68	0.675	rgb(224, 88, 89)	1.9954	2,2
Zfp429	Apold1	-0.96901	50.68	-6.8E-01	rgb( 70,127,243)	1.9954	2,2
Zfp948	Ankrd23	0.96901	50.68	0.682	rgb(225, 87, 88)	1.9954	2,2
Zfx	Cisd3	-0.96901	50.68	-6.8E-01	rgb( 69,127,243)	1.9954	2,2
Hif1a	Chm	0.96707	50.67	0.672	rgb(224, 89, 90)	1.9952	None
Irf4	Slfn2	0.96707	50.67	0.67	rgb(224, 89, 90)	1.9952	None
Maf	Aqp3	0.96707	50.67	0.669	rgb(224, 89, 91)	1.9952	None
Atf5	Minpp1	-0.96707	50.67	-6.7E-01	rgb( 71,128,243)	1.9952	2,2
Atf6b	Crip1	-0.96707	50.67	-6.7E-01	rgb( 72,129,242)	1.9952	2,2
Cbx2	Cmtm4	0.96707	50.67	0.672	rgb(224, 89, 90)	1.9952	2,2
Irf1	Gbp5	0.96707	50.67	0.666	rgb(224, 90, 91)	1.9952	2,2
Irf5	St14	0.96707	50.67	0.669	rgb(224, 89, 91)	1.9952	2,2
Osr2	Serpinb1b	0.96707	50.67	0.673	rgb(224, 88, 90)	1.9952	2,2
Sgsm2	Tert	0.96707	50.67	0.673	rgb(224, 88, 90)	1.9952	2,2
Sp110	Bcl2a1b	0.96707	50.67	0.674	rgb(224, 88, 90)	1.9952	2,2
Tead1	Vim	0.96707	50.67	0.673	rgb(224, 89, 90)	1.9952	2,2
Vax2	Cysltr1	0.96707	50.67	0.672	rgb(224, 89, 90)	1.9952	2,2
Whsc1	Fancm	0.96707	50.67	0.666	rgb(224, 90, 91)	1.9952	2,2
Etv6	Il12rb1	0.96513	50.66	0.656	rgb(224, 92, 93)	1.995	None
Fosl2	Tbc1d30	0.96513	50.66	0.656	rgb(224, 92, 93)	1.995	None
Irf4	Crtam	-0.96513	50.66	-6.6E-01	rgb( 73,129,242)	1.995	None
Bcl6b	Kctd7	0.96513	50.66	0.657	rgb(224, 92, 93)	1.995	2,2
Bhlhe40	Tnip3	0.96513	50.66	0.657	rgb(224, 92, 93)	1.995	2,2
C030039L03Rik	Atp7b	0.96513	50.66	0.663	rgb(224, 90, 92)	1.995	2,2
C030039L03Rik	Per2	0.96513	50.66	0.663	rgb(224, 90, 92)	1.995	2,2
Fos	Me2	-0.96513	50.66	-6.6E-01	rgb( 75,130,242)	1.995	2,2
Jdp2	Pck2	0.96513	50.66	0.662	rgb(224, 91, 92)	1.995	2,2
Klf6	Trp53i13	0.96513	50.66	0.659	rgb(224, 91, 92)	1.995	2,2
Ncoa2	Pde8a	0.96513	50.66	0.655	rgb(224, 92, 93)	1.995	2,2
Tcf12	Mycbp2	0.96513	50.66	0.665	rgb(224, 90, 91)	1.995	2,2
Zfp202	Dusp12	0.96513	50.66	0.66	rgb(224, 91, 92)	1.995	2,2
Zfp329	Neat1	0.96513	50.66	0.658	rgb(224, 91, 93)	1.995	2,2
Zfp385a	Abhd4	0.96513	50.66	0.661	rgb(224, 91, 92)	1.995	2,2
Zfp467	Wnt10a	0.96513	50.66	0.665	rgb(224, 90, 91)	1.995	2,2
Zhx1	Ptprc	0.96513	50.66	0.658	rgb(224, 91, 93)	1.995	2,2
Cebpg	Gpt2	0.96319	50.65	0.652	rgb(224, 92, 94)	1.9948	2,2
Cebpg	Trib3	0.96319	50.65	0.654	rgb(224, 92, 93)	1.9948	2,2
Etv4	Slc6a9	0.96319	50.65	0.645	rgb(224, 94, 95)	1.9948	2,2
Irf1	Gbp6	0.96319	50.65	0.651	rgb(224, 93, 94)	1.9948	2,2
Irf7	Gbp9	0.96319	50.65	0.653	rgb(224, 92, 94)	1.9948	2,2
Klf2	Sell	0.96319	50.65	0.652	rgb(224, 92, 94)	1.9948	2,2
Mxd3	Cdkn2c	0.96319	50.65	0.647	rgb(224, 94, 95)	1.9948	2,2
Nr4a3	Nr4a1	0.96319	50.65	0.654	rgb(224, 92, 93)	1.9948	2,2
Sp110	Ly6c1	0.96319	50.65	0.647	rgb(224, 93, 95)	1.9948	2,2
Tbx21	Notch1	0.96319	50.65	0.651	rgb(224, 93, 94)	1.9948	2,2
Tfdp2	Oxct1	0.96319	50.65	0.649	rgb(224, 93, 94)	1.9948	2,2
Zeb2	Ptger2	0.96319	50.65	0.646	rgb(224, 94, 95)	1.9948	2,2
Zfhx3	Ermp1	0.96319	50.65	0.646	rgb(224, 94, 95)	1.9948	2,2
Zfp948	Slc9a8	0.96319	50.65	0.647	rgb(224, 93, 95)	1.9948	2,2
Fosl2	Dnmt3b	-0.96126	50.64	-6.4E-01	rgb( 78,132,241)	1.9946	None
Fosl2	Fam102a	0.96126	50.64	0.637	rgb(224, 95, 97)	1.9946	None
Fosl2	L3mbtl3	-0.96126	50.64	-6.4E-01	rgb( 78,133,241)	1.9946	None
Irf4	Gdpd5	-0.96126	50.64	-6.4E-01	rgb( 79,133,241)	1.9946	None
Maf	Isg20	-0.96126	50.64	-6.4E-01	rgb( 79,133,241)	1.9946	None
Maf	Pdpn	0.96126	50.64	0.64	rgb(224, 95, 96)	1.9946	None
Cggbp1	Scyl2	0.96126	50.64	0.635	rgb(224, 96, 97)	1.9946	2,2
Foxs1	S100a4	0.96126	50.64	0.641	rgb(224, 95, 96)	1.9946	2,2
Irf7	Pydc4	0.96126	50.64	0.642	rgb(224, 94, 96)	1.9946	2,2
Mxd4	Tcp11l2	0.96126	50.64	0.637	rgb(224, 95, 97)	1.9946	2,2
Ncoa3	Il4ra	0.96126	50.64	0.638	rgb(224, 95, 97)	1.9946	2,2
Rel	Agpat3	-0.96126	50.64	-6.4E-01	rgb( 79,133,241)	1.9946	2,2
Sp4	Exoc6	0.96126	50.64	0.64	rgb(224, 95, 96)	1.9946	2,2
Vax2	Il17re	0.96126	50.64	0.637	rgb(224, 95, 97)	1.9946	2,2
Zeb2	Srxn1	0.96126	50.64	0.639	rgb(224, 95, 96)	1.9946	2,2
Zfp386	Spry1	-0.96126	50.64	-6.4E-01	rgb( 79,133,241)	1.9946	2,2
Irf4	Ptprf	0.95932	50.63	0.627	rgb(224, 97, 98)	1.9944	None
Adnp	Hist1h1d	-0.95932	50.63	-6.3E-01	rgb( 80,134,241)	1.9944	2,2
Ahrr	Pdpn	0.95932	50.63	0.626	rgb(224, 97, 99)	1.9944	2,2
Cebpg	Slc7a3	0.95932	50.63	0.634	rgb(224, 96, 97)	1.9944	2,2
Dach2	Tmem220	0.95932	50.63	0.628	rgb(224, 97, 98)	1.9944	2,2
Elf1	Id1	-0.95932	50.63	-6.3E-01	rgb( 81,134,241)	1.9944	2,2
Epas1	Gsn	0.95932	50.63	0.633	rgb(224, 96, 97)	1.9944	2,2
Etv5	Trib2	-0.95932	50.63	-6.3E-01	rgb( 80,134,241)	1.9944	2,2
Foxp4	B4galnt1	0.95932	50.63	0.634	rgb(224, 96, 97)	1.9944	2,2
Irf1	Tgtp2	0.95932	50.63	0.629	rgb(224, 97, 98)	1.9944	2,2
Mybl1	4632434I11Rik	0.95932	50.63	0.627	rgb(224, 97, 98)	1.9944	2,2
Nfkb2	Cdk5r1	0.95932	50.63	0.628	rgb(224, 97, 98)	1.9944	2,2
Stat4	Dock11	0.95932	50.63	0.63	rgb(224, 97, 98)	1.9944	2,2
Stat5b	Gramd1b	-0.95932	50.63	-6.3E-01	rgb( 80,133,241)	1.9944	2,2
Tbx21	Icam1	0.95932	50.63	0.629	rgb(224, 97, 98)	1.9944	2,2
Tcf12	Pafah1b3	-0.95932	50.63	-6.3E-01	rgb( 81,134,241)	1.9944	2,2
Whsc1	Anln	0.95932	50.63	0.627	rgb(224, 97, 99)	1.9944	2,2
Zbtb32	Galnt3	0.95932	50.63	0.627	rgb(224, 97, 99)	1.9944	2,2
Zfp169	Inpp4a	0.95932	50.63	0.63	rgb(224, 97, 98)	1.9944	2,2
Batf	Igfbp7	-0.95738	50.62	-6.2E-01	rgb( 83,135,241)	1.9942	None
Etv6	Jak3	0.95738	50.62	0.623	rgb(224, 98, 99)	1.9942	None
Rorc	Batf	0.95738	50.62	0.625	rgb(224, 98, 99)	1.9942	None
C030039L03Rik	Gapdhs	0.95738	50.62	0.617	rgb(224, 99,100)	1.9942	2,2
Dpf1	Porcn	0.95738	50.62	0.62	rgb(224, 99,100)	1.9942	2,2
Elf1	Cd226	0.95738	50.62	0.623	rgb(224, 98, 99)	1.9942	2,2
Etv4	Dusp9	0.95738	50.62	0.617	rgb(224, 99,100)	1.9942	2,2
Gfi1	Bpnt1	-0.95738	50.62	-6.2E-01	rgb( 82,135,241)	1.9942	2,2
Irf8	Tbx21	0.95738	50.62	0.622	rgb(224, 98, 99)	1.9942	2,2
Msc	Klrk1	0.95738	50.62	0.62	rgb(224, 99,100)	1.9942	2,2
Nr4a2	Fosl2	0.95738	50.62	0.616	rgb(224, 99,101)	1.9942	2,2
Patz1	Btbd11	0.95738	50.62	0.616	rgb(224, 99,101)	1.9942	2,2
Pknox1	Got1	-0.95738	50.62	-6.2E-01	rgb( 83,135,240)	1.9942	2,2
Pou2af1	Kcna3	0.95738	50.62	0.615	rgb(224, 99,101)	1.9942	2,2
Rbck1	Dnajc21	-0.95738	50.62	-6.2E-01	rgb( 82,135,241)	1.9942	2,2
Sox5	Cdc42ep3	0.95738	50.62	0.621	rgb(224, 98,100)	1.9942	2,2
Srebf1	Abcg1	0.95738	50.62	0.62	rgb(224, 99,100)	1.9942	2,2
Stat1	Dtx3l	0.95738	50.62	0.619	rgb(224, 99,100)	1.9942	2,2
Stat2	Parp9	0.95738	50.62	0.617	rgb(224, 99,100)	1.9942	2,2
Terf1	Rftn1	-0.95738	50.62	-6.2E-01	rgb( 82,135,241)	1.9942	2,2
Trerf1	Tmem176a	0.95738	50.62	0.619	rgb(224, 99,100)	1.9942	2,2
Tulp3	Tbc1d14	0.95738	50.62	0.616	rgb(224, 99,101)	1.9942	2,2
Whsc1	D830031N03Rik	0.95738	50.62	0.619	rgb(224, 99,100)	1.9942	2,2
Whsc1	Lpcat1	0.95738	50.62	0.62	rgb(224, 99,100)	1.9942	2,2
Zeb2	Ncs1	0.95738	50.62	0.617	rgb(224, 99,100)	1.9942	2,2
Zfp146	Mpv17l	-0.95738	50.62	-6.2E-01	rgb( 81,135,241)	1.9942	2,2
Zfp2	Ehbp1	0.95738	50.62	0.62	rgb(224, 99,100)	1.9942	2,2
Zfp35	Zscan21	0.95738	50.62	0.621	rgb(224, 98,100)	1.9942	2,2
Zfp367	Apitd1	0.95738	50.62	0.619	rgb(224, 99,100)	1.9942	2,2
Zfp385a	Ptp4a3	0.95738	50.62	0.624	rgb(224, 98, 99)	1.9942	2,2
Zfp429	Megf8	-0.95738	50.62	-6.2E-01	rgb( 83,135,241)	1.9942	2,2
Zfp536	Gykl1	0.95738	50.62	0.615	rgb(224,100,101)	1.9942	2,2
Fosl2	Ptprf	0.95545	50.61	0.609	rgb(224,101,102)	1.994	None
Hif1a	Itpk1	0.95545	50.61	0.611	rgb(224,100,101)	1.994	None
Irf4	Abcb9	-0.95545	50.61	-6.1E-01	rgb( 85,137,240)	1.994	None
Irf4	Lpcat1	-0.95545	50.61	-6.1E-01	rgb( 85,137,240)	1.994	None
Irf4	Mex3b	-0.95545	50.61	-6.1E-01	rgb( 84,136,240)	1.994	None
Adnp	Hist1h1a	-0.95545	50.61	-6.1E-01	rgb( 85,137,240)	1.994	2,2
Elf1	Slain1	0.95545	50.61	0.614	rgb(224,100,101)	1.994	2,2
Gata3	Nrgn	0.95545	50.61	0.615	rgb(224,100,101)	1.994	2,2
Hif3a	Stc1	0.95545	50.61	0.614	rgb(224,100,101)	1.994	2,2
Hsf1	Rwdd2a	-0.95545	50.61	-6.1E-01	rgb( 85,137,240)	1.994	2,2
Ikzf2	Cd160	0.95545	50.61	0.609	rgb(224,101,102)	1.994	2,2
Irf1	Erap1	0.95545	50.61	0.608	rgb(224,101,102)	1.994	2,2
Irf7	Gbp10	0.95545	50.61	0.613	rgb(224,100,101)	1.994	2,2
Mxd4	Urb1	-0.95545	50.61	-6.1E-01	rgb( 84,136,240)	1.994	2,2
Ovol1	Dixdc1	0.95545	50.61	0.615	rgb(224,100,101)	1.994	2,2
Pou6f1	Ust	0.95545	50.61	0.614	rgb(224,100,101)	1.994	2,2
Pparg	Dgkk	0.95545	50.61	0.613	rgb(224,100,101)	1.994	2,2
Prdm2	Ptger2	-0.95545	50.61	-6.1E-01	rgb( 84,136,240)	1.994	2,2
Rest	Rnf169	0.95545	50.61	0.608	rgb(224,101,102)	1.994	2,2
Ski	Slc43a2	0.95545	50.61	0.607	rgb(224,101,102)	1.994	2,2
Smad4	Prex1	0.95545	50.61	0.609	rgb(224,101,102)	1.994	2,2
Sox5	Serpinf1	0.95545	50.61	0.607	rgb(224,101,102)	1.994	2,2
Stat1	Slain1	0.95545	50.61	0.614	rgb(224,100,101)	1.994	2,2
Tead1	Fut7	0.95545	50.61	0.609	rgb(224,101,102)	1.994	2,2
Whsc1	C2cd3	0.95545	50.61	0.61	rgb(224,100,102)	1.994	2,2
Zbtb10	Irf7	0.95545	50.61	0.611	rgb(224,100,101)	1.994	2,2
Zbtb17	Il10rb	-0.95545	50.61	-6.1E-01	rgb( 85,137,240)	1.994	2,2
Zfp667	Vps37d	0.95545	50.61	0.61	rgb(224,100,102)	1.994	2,2
Zfp750	Pvrl4	0.95545	50.61	0.613	rgb(224,100,101)	1.994	2,2
Zfp808	Tyms	0.95545	50.61	0.612	rgb(224,100,101)	1.994	2,2
Fosl2	Lbp	0.95351	50.6	0.603	rgb(224,102,103)	1.9938	None
Irf4	Nrgn	-0.95351	50.6	-6.0E-01	rgb( 87,138,240)	1.9938	None
Irf4	Srgap3	-0.95351	50.6	-6.0E-01	rgb( 88,138,240)	1.9938	None
Irf4	Trpm1	-0.95351	50.6	-6.0E-01	rgb( 87,138,240)	1.9938	2,2
Rorc	Fut7	0.95351	50.6	0.6	rgb(224,102,104)	1.9938	None
Adnp	Dcxr	-0.95351	50.6	-6.0E-01	rgb( 87,138,240)	1.9938	2,2
Ahrr	Gpr15	0.95351	50.6	0.604	rgb(224,102,103)	1.9938	2,2
Arid3a	Ahnak	0.95351	50.6	0.598	rgb(224,103,104)	1.9938	2,2
Atf3	Atp11a	0.95351	50.6	0.602	rgb(224,102,103)	1.9938	2,2
Atf5	Rps6ka4	-0.95351	50.6	-6.0E-01	rgb( 87,138,240)	1.9938	2,2
C030039L03Rik	Kcnc3	0.95351	50.6	0.6	rgb(224,102,104)	1.9938	2,2
Cebpg	Chac1	0.95351	50.6	0.603	rgb(224,102,103)	1.9938	2,2
Creb3l2	Syn1	0.95351	50.6	0.601	rgb(224,102,103)	1.9938	2,2
Epas1	Gata3	0.95351	50.6	0.601	rgb(224,102,103)	1.9938	2,2
Ikzf3	Cnksr3	0.95351	50.6	0.597	rgb(224,103,104)	1.9938	2,2
Irf5	Unc93b1	0.95351	50.6	0.601	rgb(224,102,103)	1.9938	2,2
Jazf1	Enpp4	-0.95351	50.6	-6.0E-01	rgb( 86,138,240)	1.9938	2,2
Jun	Osm	0.95351	50.6	0.604	rgb(224,102,103)	1.9938	2,2
Kdm2b	Gramd1b	0.95351	50.6	0.599	rgb(224,103,104)	1.9938	2,2
Kdm2b	Slco4a1	0.95351	50.6	0.601	rgb(224,102,103)	1.9938	2,2
Kdm2b	Wipf1	0.95351	50.6	0.6	rgb(224,102,104)	1.9938	2,2
Kdm5b	Pfkp	0.95351	50.6	0.6	rgb(224,102,104)	1.9938	2,2
Mxd3	Lgals1	0.95351	50.6	0.6	rgb(224,102,104)	1.9938	2,2
Myb	Tmem120b	0.95351	50.6	0.599	rgb(224,103,104)	1.9938	2,2
Otx1	Slc29a3	0.95351	50.6	0.603	rgb(224,102,103)	1.9938	2,2
Pbx2	Numbl	0.95351	50.6	0.6	rgb(224,102,104)	1.9938	2,2
Rbpj	Nedd4	0.95351	50.6	0.597	rgb(224,103,104)	1.9938	2,2
Scml4	Ipcef1	0.95351	50.6	0.599	rgb(224,103,104)	1.9938	2,2
Scrt1	Cyp2s1	0.95351	50.6	0.601	rgb(224,102,103)	1.9938	2,2
Sgsm2	Per3	0.95351	50.6	0.599	rgb(224,103,104)	1.9938	2,2
Whsc1	Exo1	0.95351	50.6	0.602	rgb(224,102,103)	1.9938	2,2
Whsc1	Rfwd3	0.95351	50.6	0.597	rgb(224,103,104)	1.9938	2,2
Zbtb4	Dlst	-0.95351	50.6	-6.0E-01	rgb( 88,138,240)	1.9938	2,2
Zfp28	Pwwp2b	0.95351	50.6	0.599	rgb(224,103,104)	1.9938	2,2
Zfp385a	Cd80	0.95351	50.6	0.599	rgb(224,103,104)	1.9938	2,2
Zfp385a	Rnf169	0.95351	50.6	0.6	rgb(224,102,104)	1.9938	2,2
Zfp536	Lpin3	0.95351	50.6	0.597	rgb(224,103,104)	1.9938	2,2
Zfp777	Cnnm3	0.95351	50.6	0.599	rgb(224,103,104)	1.9938	2,2
Zfp787	Zfp668	0.95351	50.6	0.602	rgb(224,102,103)	1.9938	2,2
Zik1	Gatsl2	-0.95351	50.6	-6.0E-01	rgb( 87,138,240)	1.9938	2,2
Fosl2	Inpp5a	0.95157	50.59	0.593	rgb(224,104,105)	1.9936	None
Irf4	Dlk1	-0.95157	50.59	-5.9E-01	rgb( 89,139,239)	1.9936	2,2
Irf4	Loxl2	-0.95157	50.59	-5.9E-01	rgb( 90,140,239)	1.9936	2,2
Maf	Ahr	0.95157	50.59	0.591	rgb(223,104,105)	1.9936	None
Rorc	St3gal5	-0.95157	50.59	-5.9E-01	rgb( 89,139,239)	1.9936	None
Bhlhe40	Anxa4	0.95157	50.59	0.593	rgb(224,104,105)	1.9936	2,2
Cbx2	Syde1	0.95157	50.59	0.587	rgb(223,105,106)	1.9936	2,2
Cebpg	Aldh1l2	0.95157	50.59	0.59	rgb(223,104,105)	1.9936	2,2
Foxo3	Ccng1	0.95157	50.59	0.591	rgb(223,104,105)	1.9936	2,2
Irf1	Insrr	0.95157	50.59	0.587	rgb(223,105,106)	1.9936	2,2
Irf8	Jak3	0.95157	50.59	0.589	rgb(223,104,106)	1.9936	2,2
Mxi1	Aen	-0.95157	50.59	-5.9E-01	rgb( 89,139,239)	1.9936	2,2
Plagl1	Cd180	0.95157	50.59	0.59	rgb(223,104,105)	1.9936	2,2
Pou6f1	Hk2	-0.95157	50.59	-5.9E-01	rgb( 89,139,239)	1.9936	2,2
Smad3	Malt1	0.95157	50.59	0.594	rgb(224,104,105)	1.9936	2,2
Tbx21	Ly6a	0.95157	50.59	0.587	rgb(223,105,106)	1.9936	2,2
Trerf1	Tnk2	0.95157	50.59	0.592	rgb(224,104,105)	1.9936	2,2
Vax2	Cxcl3	0.95157	50.59	0.594	rgb(224,104,105)	1.9936	2,2
Xbp1	Tmem163	0.95157	50.59	0.594	rgb(224,104,105)	1.9936	2,2
Zbtb32	Arhgef6	0.95157	50.59	0.591	rgb(224,104,105)	1.9936	2,2
Zfp113	Cep76	-0.95157	50.59	-5.9E-01	rgb( 90,140,239)	1.9936	2,2
Zfp367	Pknox1	-0.95157	50.59	-5.9E-01	rgb( 89,139,239)	1.9936	2,2
Zfp385a	Sulf2	0.95157	50.59	0.592	rgb(224,104,105)	1.9936	2,2
Zfp467	Stk39	0.95157	50.59	0.586	rgb(223,105,106)	1.9936	2,2
Zfp523	Podnl1	0.95157	50.59	0.591	rgb(223,104,105)	1.9936	2,2
Zfp524	Rpl14	0.95157	50.59	0.587	rgb(223,105,106)	1.9936	2,2
Zfp948	Bbs12	0.95157	50.59	0.59	rgb(223,104,105)	1.9936	2,2
Batf	Gbp5	-0.94964	50.58	-5.8E-01	rgb( 92,141,239)	1.9934	None
Fosl2	Cnnm4	0.94964	50.58	0.584	rgb(223,105,107)	1.9934	None
Hif1a	Mvp	0.94964	50.58	0.577	rgb(223,107,108)	1.9934	None
Hif1a	Prkch	0.94964	50.58	0.578	rgb(223,107,108)	1.9934	None
Hif1a	Sco1	0.94964	50.58	0.581	rgb(223,106,107)	1.9934	None
Irf4	Armcx6	0.94964	50.58	0.581	rgb(223,106,107)	1.9934	None
Irf4	Tspan2	0.94964	50.58	0.581	rgb(223,106,107)	1.9934	None
Rorc	Il17f	0.94964	50.58	0.58	rgb(223,106,107)	1.9934	None
Atf6b	Syf2	-0.94964	50.58	-5.8E-01	rgb( 91,140,239)	1.9934	2,2
Atmin	Sbf2	0.94964	50.58	0.576	rgb(223,107,108)	1.9934	2,2
Cebpg	Slc6a9	0.94964	50.58	0.584	rgb(223,105,107)	1.9934	2,2
Ddit3	Sars	0.94964	50.58	0.581	rgb(223,106,107)	1.9934	2,2
Drap1	Syf2	0.94964	50.58	0.581	rgb(223,106,107)	1.9934	2,2
Elf1	Sla2	0.94964	50.58	0.584	rgb(223,105,107)	1.9934	2,2
Epas1	Rnd3	0.94964	50.58	0.584	rgb(223,105,107)	1.9934	2,2
Etv4	Pdgfrb	0.94964	50.58	0.581	rgb(223,106,107)	1.9934	2,2
Irf1	Gbp2	0.94964	50.58	0.581	rgb(223,106,107)	1.9934	2,2
Irf5	Cttn	0.94964	50.58	0.582	rgb(223,106,107)	1.9934	2,2
Irf7	BC094916	0.94964	50.58	0.577	rgb(223,107,108)	1.9934	2,2
Irf7	Cxcl10	0.94964	50.58	0.577	rgb(223,107,108)	1.9934	2,2
Klf10	Smurf2	0.94964	50.58	0.583	rgb(223,106,107)	1.9934	2,2
Lcorl	Cmtm4	0.94964	50.58	0.582	rgb(223,106,107)	1.9934	2,2
Mxd3	Capg	0.94964	50.58	0.577	rgb(223,107,108)	1.9934	2,2
Mxd3	Coro7	0.94964	50.58	0.584	rgb(223,105,107)	1.9934	2,2
Mxd4	Ypel3	0.94964	50.58	0.581	rgb(223,106,107)	1.9934	2,2
Mybl1	Gtse1	0.94964	50.58	0.576	rgb(223,107,108)	1.9934	2,2
Ncoa1	Tmem184b	0.94964	50.58	0.584	rgb(223,106,107)	1.9934	2,2
Nfatc4	Gpr153	0.94964	50.58	0.58	rgb(223,106,107)	1.9934	2,2
Nkx1-2	Bzw2	0.94964	50.58	0.584	rgb(223,105,107)	1.9934	2,2
Patz1	Arhgap10	0.94964	50.58	0.582	rgb(223,106,107)	1.9934	2,2
Plagl1	Eml1	0.94964	50.58	0.577	rgb(223,107,108)	1.9934	2,2
Prrx1	Ccdc80	0.94964	50.58	0.577	rgb(223,107,108)	1.9934	2,2
Prrx1	Fat1	0.94964	50.58	0.585	rgb(223,105,106)	1.9934	2,2
Rela	Dyx1c1	-0.94964	50.58	-5.8E-01	rgb( 90,140,239)	1.9934	2,2
Runx1	Egr2	0.94964	50.58	0.585	rgb(223,105,106)	1.9934	2,2
Rxra	Ptger4	0.94964	50.58	0.582	rgb(223,106,107)	1.9934	2,2
Scml4	Pten	0.94964	50.58	0.576	rgb(223,107,108)	1.9934	2,2
Six1	Six4	0.94964	50.58	0.576	rgb(223,107,108)	1.9934	2,2
Son	Zfp592	0.94964	50.58	0.584	rgb(223,105,107)	1.9934	2,2
Spib	Pik3r3	0.94964	50.58	0.58	rgb(223,106,107)	1.9934	2,2
Srebf1	Slc2a1	0.94964	50.58	0.577	rgb(223,107,108)	1.9934	2,2
Tead1	Rragd	0.94964	50.58	0.581	rgb(223,106,107)	1.9934	2,2
Vax2	Il17a	0.94964	50.58	0.576	rgb(223,107,108)	1.9934	2,2
Zbtb32	Adamts17	-0.94964	50.58	-5.8E-01	rgb( 91,140,239)	1.9934	2,2
Zbtb38	Trpv2	0.94964	50.58	0.581	rgb(223,106,107)	1.9934	2,2
Zfp276	Amigo3	0.94964	50.58	0.581	rgb(223,106,107)	1.9934	2,2
Zfp277	Myo10	-0.94964	50.58	-5.8E-01	rgb( 92,141,239)	1.9934	2,2
Zfp277	Tmem35	0.94964	50.58	0.58	rgb(223,106,107)	1.9934	2,2
Zfp329	A230072C01Rik	0.94964	50.58	0.582	rgb(223,106,107)	1.9934	2,2
Zfp367	Cenpm	0.94964	50.58	0.583	rgb(223,106,107)	1.9934	2,2
Zfp385a	Zfp365	0.94964	50.58	0.578	rgb(223,107,108)	1.9934	2,2
Zfp429	H60c	-0.94964	50.58	-5.8E-01	rgb( 92,141,239)	1.9934	2,2
Zfp629	Trpv2	-0.94964	50.58	-5.8E-01	rgb( 90,140,239)	1.9934	2,2
Zfp668	Dcakd	0.94964	50.58	0.585	rgb(223,105,107)	1.9934	2,2
Zfp750	Exoc4	0.94964	50.58	0.575	rgb(223,107,108)	1.9934	2,2
Zfp948	Mtx3	0.94964	50.58	0.58	rgb(223,106,107)	1.9934	2,2
Zhx2	Cysltr1	-0.94964	50.58	-5.8E-01	rgb( 92,141,239)	1.9934	2,2
Etv6	Nt5dc1	-0.9477	50.57	-5.7E-01	rgb( 94,142,239)	1.9932	None
Fosl2	Fam129a	-0.9477	50.57	-5.7E-01	rgb( 93,142,239)	1.9932	None
Hif1a	Cd28	0.9477	50.57	0.575	rgb(223,107,108)	1.9932	None
Hif1a	Satb1	0.9477	50.57	0.568	rgb(223,109,110)	1.9932	None
Irf4	Icosl	-0.9477	50.57	-5.7E-01	rgb( 94,142,238)	1.9932	None
Maf	Ifih1	-0.9477	50.57	-5.7E-01	rgb( 93,142,239)	1.9932	None
Ahctf1	Atad2b	0.9477	50.57	0.567	rgb(223,109,110)	1.9932	2,2
Ahctf1	Smg5	0.9477	50.57	0.574	rgb(223,107,108)	1.9932	2,2
Ahctf1	Utp20	0.9477	50.57	0.574	rgb(223,107,108)	1.9932	2,2
Ahrr	Inha	0.9477	50.57	0.571	rgb(223,108,109)	1.9932	2,2
Atf6	Ncoa1	0.9477	50.57	0.573	rgb(223,108,109)	1.9932	2,2
Cux1	Epb4.1l2	0.9477	50.57	0.57	rgb(223,108,109)	1.9932	2,2
Cux1	Tgfbr1	0.9477	50.57	0.565	rgb(223,109,110)	1.9932	2,2
Egr1	Egr2	0.9477	50.57	0.571	rgb(223,108,109)	1.9932	2,2
Egr1	Egr3	0.9477	50.57	0.574	rgb(223,107,109)	1.9932	2,2
Elf1	Arhgef6	0.9477	50.57	0.565	rgb(223,109,110)	1.9932	2,2
Foxo1	Icam5	-0.9477	50.57	-5.7E-01	rgb( 94,142,239)	1.9932	2,2
Gata3	Il13	0.9477	50.57	0.571	rgb(223,108,109)	1.9932	2,2
Hif3a	Syce2	0.9477	50.57	0.566	rgb(223,109,110)	1.9932	2,2
Hlx	Olfm1	0.9477	50.57	0.575	rgb(223,107,108)	1.9932	2,2
Hlx	Tspan13	0.9477	50.57	0.573	rgb(223,108,109)	1.9932	2,2
Irf2	Wipf1	0.9477	50.57	0.571	rgb(223,108,109)	1.9932	2,2
Irf7	Cmpk2	0.9477	50.57	0.575	rgb(223,107,108)	1.9932	2,2
Irf7	Gbp6	0.9477	50.57	0.573	rgb(223,108,109)	1.9932	2,2
Lyl1	Rab19	0.9477	50.57	0.572	rgb(223,108,109)	1.9932	2,2
Rbck1	Ankrd39	0.9477	50.57	0.571	rgb(223,108,109)	1.9932	2,2
Sgsm2	Plxnc1	0.9477	50.57	0.568	rgb(223,108,110)	1.9932	2,2
Sp100	Myb	0.9477	50.57	0.571	rgb(223,108,109)	1.9932	2,2
Sp110	Ube2v1	-0.9477	50.57	-5.7E-01	rgb( 93,141,239)	1.9932	2,2
Srebf1	Lyrm1	-0.9477	50.57	-5.7E-01	rgb( 94,142,238)	1.9932	2,2
Zbtb32	Trpv2	0.9477	50.57	0.568	rgb(223,109,110)	1.9932	2,2
Zbtb34	Pogz	0.9477	50.57	0.571	rgb(223,108,109)	1.9932	2,2
Zbtb4	Lime1	0.9477	50.57	0.574	rgb(223,107,108)	1.9932	2,2
Zfp362	Ttyh3	0.9477	50.57	0.573	rgb(223,108,109)	1.9932	2,2
Zfp367	Fam111a	0.9477	50.57	0.566	rgb(223,109,110)	1.9932	2,2
Zfp395	Tnip2	-0.9477	50.57	-5.7E-01	rgb( 94,142,238)	1.9932	2,2
Zfp59	Zfp346	0.9477	50.57	0.566	rgb(223,109,110)	1.9932	2,2
Zfp750	Ckmt1	0.9477	50.57	0.572	rgb(223,108,109)	1.9932	2,2
Zfp750	Lrrc28	0.9477	50.57	0.572	rgb(223,108,109)	1.9932	2,2
Zfp750	Sars	-0.9477	50.57	-5.7E-01	rgb( 93,142,239)	1.9932	2,2
Zfp787	Ocrl	-0.9477	50.57	-5.7E-01	rgb( 92,141,239)	1.9932	2,2
Zfp951	Slc9a3r1	-0.9477	50.57	-5.7E-01	rgb( 92,141,239)	1.9932	2,2
Zkscan17	Glipr1	-0.9477	50.57	-5.7E-01	rgb( 94,142,239)	1.9932	2,2
Batf	Csgalnact1	0.94576	50.56	0.562	rgb(223,110,111)	1.993	None
Batf	St3gal1	0.94576	50.56	0.563	rgb(223,109,111)	1.993	None
Batf	Tex14	-0.94576	50.56	-5.6E-01	rgb( 95,143,238)	1.993	None
Etv6	Arid3a	0.94576	50.56	0.56	rgb(223,110,111)	1.993	None
Etv6	Gbp5	0.94576	50.56	0.565	rgb(223,109,110)	1.993	None
Fosl2	Itga3	0.94576	50.56	0.563	rgb(223,110,111)	1.993	None
Fosl2	Slc39a1	0.94576	50.56	0.558	rgb(223,110,112)	1.993	None
Hif1a	Dgat1	0.94576	50.56	0.563	rgb(223,110,111)	1.993	None
Irf4	Cxcl2	-0.94576	50.56	-5.6E-01	rgb( 96,144,238)	1.993	2,2
Maf	Smtn	0.94576	50.56	0.557	rgb(223,111,112)	1.993	None
Rorc	Cyth4	0.94576	50.56	0.559	rgb(223,110,111)	1.993	None
Ankzf1	Rbfox2	0.94576	50.56	0.56	rgb(223,110,111)	1.993	2,2
Bhlhe41	Tef	0.94576	50.56	0.556	rgb(223,111,112)	1.993	2,2
C030039L03Rik	Bcar1	0.94576	50.56	0.556	rgb(223,111,112)	1.993	2,2
Cebpb	Aqp9	0.94576	50.56	0.56	rgb(223,110,111)	1.993	2,2
Cebpg	Pycr1	0.94576	50.56	0.557	rgb(223,111,112)	1.993	2,2
Cenpb	Pfas	0.94576	50.56	0.562	rgb(223,110,111)	1.993	2,2
Csrnp1	Mxd1	0.94576	50.56	0.564	rgb(223,109,110)	1.993	2,2
Eea1	Ctsw	-0.94576	50.56	-5.6E-01	rgb( 96,143,238)	1.993	2,2
Egr4	Fam20c	0.94576	50.56	0.557	rgb(223,111,112)	1.993	2,2
Elf1	Stat4	0.94576	50.56	0.562	rgb(223,110,111)	1.993	2,2
Elk3	Dusp14	0.94576	50.56	0.559	rgb(223,110,111)	1.993	2,2
Epas1	Adamtsl3	0.94576	50.56	0.555	rgb(223,111,112)	1.993	2,2
Epas1	Slc7a8	0.94576	50.56	0.559	rgb(223,110,111)	1.993	2,2
Foxf2	Gja1	0.94576	50.56	0.563	rgb(223,110,111)	1.993	2,2
Foxp1	5430421N21Rik	-0.94576	50.56	-5.6E-01	rgb( 95,143,238)	1.993	2,2
Foxp2	Sh2d4a	0.94576	50.56	0.556	rgb(223,111,112)	1.993	2,2
Irf1	Il15ra	0.94576	50.56	0.564	rgb(223,109,110)	1.993	2,2
Irf5	Prkcd	0.94576	50.56	0.559	rgb(223,110,111)	1.993	2,2
Jdp2	Slamf9	0.94576	50.56	0.56	rgb(223,110,111)	1.993	2,2
L3mbtl3	Piga	-0.94576	50.56	-5.6E-01	rgb( 95,143,238)	1.993	2,2
Litaf	Acvrl1	0.94576	50.56	0.559	rgb(223,110,111)	1.993	2,2
Mbnl2	St8sia6	0.94576	50.56	0.555	rgb(223,111,112)	1.993	2,2
Mxi1	Rnf181	0.94576	50.56	0.557	rgb(223,111,112)	1.993	2,2
Ncoa2	Tcf12	0.94576	50.56	0.564	rgb(223,109,110)	1.993	2,2
Ncoa3	Id3	-0.94576	50.56	-5.6E-01	rgb( 96,143,238)	1.993	2,2
Nfil3	Ier3	0.94576	50.56	0.559	rgb(223,110,111)	1.993	2,2
Nr4a2	Nrip1	0.94576	50.56	0.56	rgb(223,110,111)	1.993	2,2
Plagl1	Actn1	0.94576	50.56	0.563	rgb(223,109,111)	1.993	2,2
Tbx21	Myd88	0.94576	50.56	0.563	rgb(223,109,111)	1.993	2,2
Thap3	Sf3b3	-0.94576	50.56	-5.6E-01	rgb( 95,143,238)	1.993	2,2
Trps1	Edn3	-0.94576	50.56	-5.6E-01	rgb( 95,143,238)	1.993	2,2
Tulp3	Hist3h2a	-0.94576	50.56	-5.6E-01	rgb( 96,144,238)	1.993	2,2
Twist1	Fam160a1	0.94576	50.56	0.56	rgb(223,110,111)	1.993	2,2
Twist1	Glt28d2	0.94576	50.56	0.56	rgb(223,110,111)	1.993	2,2
Vax2	Dab2	0.94576	50.56	0.555	rgb(223,111,112)	1.993	2,2
Zbtb32	P4ha2	0.94576	50.56	0.556	rgb(223,111,112)	1.993	2,2
Zbtb38	Rai14	0.94576	50.56	0.559	rgb(223,110,111)	1.993	2,2
Zeb2	Aff3	-0.94576	50.56	-5.6E-01	rgb( 96,143,238)	1.993	2,2
Zfp202	Tsen2	0.94576	50.56	0.564	rgb(223,109,110)	1.993	2,2
Zfp365	Psrc1	0.94576	50.56	0.555	rgb(223,111,112)	1.993	2,2
Zfp385a	Zfp750	0.94576	50.56	0.557	rgb(223,111,112)	1.993	2,2
Zfp524	Zfp36	0.94576	50.56	0.556	rgb(223,111,112)	1.993	2,2
Zfp750	Pik3r3	0.94576	50.56	0.565	rgb(223,109,110)	1.993	2,2
Zfp750	Ttll9	0.94576	50.56	0.559	rgb(223,110,111)	1.993	2,2
Zfp777	Ctss	-0.94576	50.56	-5.6E-01	rgb( 95,143,238)	1.993	2,2
Zfp777	Zc3h7b	0.94576	50.56	0.558	rgb(223,110,112)	1.993	2,2
Zfp808	Rfwd3	0.94576	50.56	0.563	rgb(223,109,111)	1.993	2,2
Zfp960	Lad1	-0.94576	50.56	-5.6E-01	rgb( 95,143,238)	1.993	2,2
Fosl2	Cecr6	-0.94382	50.55	-5.5E-01	rgb( 97,144,238)	1.9928	None
Fosl2	Cmtm4	0.94382	50.55	0.547	rgb(223,113,114)	1.9928	None
Fosl2	Lrmp	-0.94382	50.55	-5.5E-01	rgb( 97,144,238)	1.9928	None
Fosl2	Zfp36l1	0.94382	50.55	0.554	rgb(223,111,112)	1.9928	None
Fosl2	Zfp473	0.94382	50.55	0.552	rgb(223,112,113)	1.9928	None
Hif1a	Ly6a	0.94382	50.55	0.548	rgb(223,112,113)	1.9928	None
Irf4	Ccr7	0.94382	50.55	0.549	rgb(223,112,113)	1.9928	None
Irf4	Kdm6b	0.94382	50.55	0.553	rgb(223,111,113)	1.9928	None
Irf4	Prkd3	-0.94382	50.55	-5.5E-01	rgb( 98,145,238)	1.9928	None
Irf4	Tg	0.94382	50.55	0.548	rgb(223,112,114)	1.9928	None
Nfe2l2	Gfod1	-0.94382	50.55	-5.5E-01	rgb( 97,144,238)	1.9928	None
Rorc	Cd5l	0.94382	50.55	0.554	rgb(223,111,112)	1.9928	None
Rorc	Il1r1	0.94382	50.55	0.55	rgb(223,112,113)	1.9928	None
Creb3l2	Gatsl2	0.94382	50.55	0.548	rgb(223,112,113)	1.9928	2,2
Dot1l	Rnf130	-0.94382	50.55	-5.5E-01	rgb( 97,144,238)	1.9928	2,2
Dzip1	Uggt2	0.94382	50.55	0.554	rgb(223,111,112)	1.9928	2,2
Ets1	Slc9a3r1	0.94382	50.55	0.553	rgb(223,111,112)	1.9928	2,2
Ets2	Ifit2	0.94382	50.55	0.549	rgb(223,112,113)	1.9928	2,2
Ets2	Plod3	-0.94382	50.55	-5.5E-01	rgb( 97,144,238)	1.9928	2,2
Foxf2	Adora2b	0.94382	50.55	0.552	rgb(223,111,113)	1.9928	2,2
Foxo3	Tmem43	0.94382	50.55	0.547	rgb(223,113,114)	1.9928	2,2
Ikzf4	Bmp2k	0.94382	50.55	0.551	rgb(223,112,113)	1.9928	2,2
Irf5	Dcxr	0.94382	50.55	0.551	rgb(223,112,113)	1.9928	2,2
Irf5	Fbxo18	0.94382	50.55	0.548	rgb(223,112,113)	1.9928	2,2
Irf5	Nostrin	0.94382	50.55	0.551	rgb(223,112,113)	1.9928	2,2
Irf7	Ccrl2	0.94382	50.55	0.551	rgb(223,112,113)	1.9928	2,2
Irf7	Oas1b	0.94382	50.55	0.554	rgb(223,111,112)	1.9928	2,2
Irf7	Oasl2	0.94382	50.55	0.547	rgb(223,113,114)	1.9928	2,2
Jun	Furin	0.94382	50.55	0.552	rgb(223,112,113)	1.9928	2,2
Kdm2b	Cxcr5	-0.94382	50.55	-5.5E-01	rgb( 98,144,238)	1.9928	2,2
Lyl1	Itgb5	0.94382	50.55	0.55	rgb(223,112,113)	1.9928	2,2
Maff	Egln3	0.94382	50.55	0.553	rgb(223,111,112)	1.9928	2,2
Mbnl2	Trerf1	0.94382	50.55	0.553	rgb(223,111,112)	1.9928	2,2
Msc	Ccr1	0.94382	50.55	0.554	rgb(223,111,112)	1.9928	2,2
Msc	Il4ra	0.94382	50.55	0.546	rgb(223,113,114)	1.9928	2,2
Mxd3	Smtn	0.94382	50.55	0.553	rgb(223,111,113)	1.9928	2,2
Mxd3	Vim	0.94382	50.55	0.547	rgb(223,113,114)	1.9928	2,2
Mxi1	Clybl	0.94382	50.55	0.548	rgb(223,112,113)	1.9928	2,2
Myb	Nqo2	0.94382	50.55	0.552	rgb(223,112,113)	1.9928	2,2
Myb	Slc26a10	0.94382	50.55	0.547	rgb(223,113,114)	1.9928	2,2
Mybl1	Gen1	0.94382	50.55	0.554	rgb(223,111,112)	1.9928	2,2
Ncoa3	Stat4	-0.94382	50.55	-5.5E-01	rgb( 98,145,238)	1.9928	2,2
Nfatc4	Cebpb	0.94382	50.55	0.554	rgb(223,111,112)	1.9928	2,2
Otx1	Rimklb	0.94382	50.55	0.547	rgb(223,113,114)	1.9928	2,2
Phf1	Tnfrsf1a	0.94382	50.55	0.55	rgb(223,112,113)	1.9928	2,2
Phf1	Xrcc5	-0.94382	50.55	-5.5E-01	rgb( 97,144,238)	1.9928	2,2
Plscr1	Plod2	0.94382	50.55	0.549	rgb(223,112,113)	1.9928	2,2
Rbpj	Cish	0.94382	50.55	0.547	rgb(223,113,114)	1.9928	2,2
Rlf	Nudt8	-0.94382	50.55	-5.5E-01	rgb( 97,144,238)	1.9928	2,2
Scrt1	Arhgef10	0.94382	50.55	0.546	rgb(223,113,114)	1.9928	2,2
Sox5	Gem	0.94382	50.55	0.553	rgb(223,111,113)	1.9928	2,2
Srebf2	Dhcr7	0.94382	50.55	0.555	rgb(223,111,112)	1.9928	2,2
Stat2	Dtx3l	0.94382	50.55	0.545	rgb(223,113,114)	1.9928	2,2
Stat4	Rnf149	-0.94382	50.55	-5.5E-01	rgb( 98,145,238)	1.9928	2,2
Stat4	Tgfbr1	-0.94382	50.55	-5.5E-01	rgb( 98,144,238)	1.9928	2,2
Tcf4	Fads2	0.94382	50.55	0.545	rgb(223,113,114)	1.9928	2,2
Tead1	Dst	0.94382	50.55	0.548	rgb(223,112,113)	1.9928	2,2
Trerf1	Cyfip2	0.94382	50.55	0.551	rgb(223,112,113)	1.9928	2,2
Twist1	Kctd15	0.94382	50.55	0.55	rgb(223,112,113)	1.9928	2,2
Vax2	Abhd15	0.94382	50.55	0.551	rgb(223,112,113)	1.9928	2,2
Vax2	Myo1f	0.94382	50.55	0.554	rgb(223,111,112)	1.9928	2,2
Zbtb32	Asns	0.94382	50.55	0.549	rgb(223,112,113)	1.9928	2,2
Zbtb38	Wdr1	0.94382	50.55	0.545	rgb(223,113,114)	1.9928	2,2
Zbtb7c	Npr1	0.94382	50.55	0.555	rgb(223,111,112)	1.9928	2,2
Zfp146	Ly9	0.94382	50.55	0.545	rgb(223,113,114)	1.9928	2,2
Zfp365	4632434I11Rik	0.94382	50.55	0.546	rgb(223,113,114)	1.9928	2,2
Zfp385a	Dcxr	0.94382	50.55	0.547	rgb(223,113,114)	1.9928	2,2
Zfp536	Tekt2	0.94382	50.55	0.546	rgb(223,113,114)	1.9928	2,2
Zfp655	Chm	0.94382	50.55	0.551	rgb(223,112,113)	1.9928	2,2
Zfp750	Mex3d	-0.94382	50.55	-5.5E-01	rgb( 97,144,238)	1.9928	2,2
Zfp750	Zfp365	0.94382	50.55	0.547	rgb(223,112,114)	1.9928	2,2
Zfp777	Crebbp	0.94382	50.55	0.548	rgb(223,112,113)	1.9928	2,2
Zfp91	Malt1	0.94382	50.55	0.547	rgb(223,113,114)	1.9928	2,2
Zhx2	Sema6b	-0.94382	50.55	-5.5E-01	rgb( 97,144,238)	1.9928	2,2
Zik1	Mvp	-0.94382	50.55	-5.5E-01	rgb( 97,144,238)	1.9928	2,2
Zkscan17	Spn	-0.94382	50.55	-5.5E-01	rgb( 98,145,238)	1.9928	2,2
Batf	Irf4	-0.94189	50.54	-5.4E-01	rgb(101,146,237)	1.9926	None
Batf	Slamf9	-0.94189	50.54	-5.4E-01	rgb(100,146,238)	1.9926	2,2
Batf	Trim36	0.94189	50.54	0.536	rgb(223,115,116)	1.9926	None
Fosl2	Acp5	0.94189	50.54	0.539	rgb(223,114,115)	1.9926	None
Fosl2	Gls2	0.94189	50.54	0.538	rgb(223,114,115)	1.9926	None
Fosl2	Stat3	0.94189	50.54	0.545	rgb(223,113,114)	1.9926	None
Hif1a	Bcor	-0.94189	50.54	-5.4E-01	rgb( 99,145,238)	1.9926	None
Hif1a	Etv6	0.94189	50.54	0.541	rgb(223,114,115)	1.9926	None
Irf4	Cacna1s	0.94189	50.54	0.542	rgb(223,113,115)	1.9926	None
Irf4	Fas	-0.94189	50.54	-5.4E-01	rgb( 99,145,238)	1.9926	None
Irf4	Nckap1	-0.94189	50.54	-5.4E-01	rgb( 99,145,238)	1.9926	None
Maf	Egln3	0.94189	50.54	0.544	rgb(223,113,114)	1.9926	None
Nfe2l2	Neat1	0.94189	50.54	0.537	rgb(223,114,116)	1.9926	None
Bhlhe40	Dlg2	0.94189	50.54	0.543	rgb(223,113,114)	1.9926	2,2
C030039L03Rik	1700001L05Rik	0.94189	50.54	0.536	rgb(223,115,116)	1.9926	2,2
Cebpg	Psph	0.94189	50.54	0.539	rgb(223,114,115)	1.9926	2,2
Creb3l2	Pycr1	0.94189	50.54	0.538	rgb(223,114,115)	1.9926	2,2
Drap1	Pknox1	-0.94189	50.54	-5.4E-01	rgb( 99,145,238)	1.9926	2,2
Ebf1	Dusp3	0.94189	50.54	0.541	rgb(223,114,115)	1.9926	2,2
Elk4	Tacc1	0.94189	50.54	0.542	rgb(223,113,115)	1.9926	2,2
Ets1	Tex2	0.94189	50.54	0.538	rgb(223,114,115)	1.9926	2,2
Etv4	Mboat7	0.94189	50.54	0.54	rgb(223,114,115)	1.9926	2,2
Fbxl19	Cln5	-0.94189	50.54	-5.4E-01	rgb(100,146,237)	1.9926	2,2
Foxf2	Ptprj	0.94189	50.54	0.535	rgb(223,115,116)	1.9926	2,2
Gfi1	Ccr7	-0.94189	50.54	-5.4E-01	rgb( 99,145,238)	1.9926	2,2
Gzf1	BC026585	0.94189	50.54	0.539	rgb(223,114,115)	1.9926	2,2
Hif3a	Zfp395	0.94189	50.54	0.541	rgb(223,114,115)	1.9926	2,2
Irf1	Rasa4	0.94189	50.54	0.541	rgb(223,114,115)	1.9926	2,2
Irf1	Tapbpl	0.94189	50.54	0.536	rgb(223,115,116)	1.9926	2,2
Irf5	Dazap2	-0.94189	50.54	-5.4E-01	rgb(101,146,237)	1.9926	2,2
Irf9	Stat2	0.94189	50.54	0.54	rgb(223,114,115)	1.9926	2,2
Kdm2b	Endod1	-0.94189	50.54	-5.4E-01	rgb( 99,145,238)	1.9926	2,2
Lin54	Iqgap2	0.94189	50.54	0.535	rgb(223,115,116)	1.9926	2,2
Maff	Casz1	0.94189	50.54	0.54	rgb(223,114,115)	1.9926	2,2
Nfatc4	Fbxo2	0.94189	50.54	0.538	rgb(223,114,115)	1.9926	2,2
Nfil3	Slc39a8	0.94189	50.54	0.542	rgb(223,113,115)	1.9926	2,2
Plagl1	Slc1a4	0.94189	50.54	0.543	rgb(223,113,114)	1.9926	2,2
Rbpj	Nfil3	0.94189	50.54	0.544	rgb(223,113,114)	1.9926	2,2
Rest	Bzw2	-0.94189	50.54	-5.4E-01	rgb(100,146,237)	1.9926	2,2
Rfx3	Vav1	-0.94189	50.54	-5.4E-01	rgb(100,146,237)	1.9926	2,2
Rfx7	Cox7a2l	-0.94189	50.54	-5.4E-01	rgb(100,146,237)	1.9926	2,2
Sp100	Stat2	0.94189	50.54	0.541	rgb(223,114,115)	1.9926	2,2
Stat5b	Dirc2	0.94189	50.54	0.535	rgb(223,115,116)	1.9926	2,2
Tcf4	Eif4e3	0.94189	50.54	0.542	rgb(223,114,115)	1.9926	2,2
Tead1	Plod2	0.94189	50.54	0.535	rgb(223,115,116)	1.9926	2,2
Thap3	Gm1673	0.94189	50.54	0.541	rgb(223,114,115)	1.9926	2,2
Thra	Nr1d1	0.94189	50.54	0.54	rgb(223,114,115)	1.9926	2,2
Tsc22d1	Plxdc2	0.94189	50.54	0.539	rgb(223,114,115)	1.9926	2,2
Vax2	Podnl1	0.94189	50.54	0.538	rgb(223,114,115)	1.9926	2,2
Zbtb17	Cln5	-0.94189	50.54	-5.4E-01	rgb( 99,145,238)	1.9926	2,2
Zbtb17	Gne	0.94189	50.54	0.536	rgb(223,115,116)	1.9926	2,2
Zbtb32	Fes	0.94189	50.54	0.536	rgb(223,115,116)	1.9926	2,2
Zbtb32	Tapbpl	0.94189	50.54	0.536	rgb(223,115,116)	1.9926	2,2
Zfp280b	Ap1s3	0.94189	50.54	0.538	rgb(223,114,115)	1.9926	2,2
Zfp280b	Itpr1	0.94189	50.54	0.542	rgb(223,114,115)	1.9926	2,2
Zfp280d	Acp5	-0.94189	50.54	-5.4E-01	rgb(100,146,238)	1.9926	2,2
Zfp362	Tmprss3	0.94189	50.54	0.542	rgb(223,114,115)	1.9926	2,2
Zfp365	9030617O03Rik	0.94189	50.54	0.543	rgb(223,113,114)	1.9926	2,2
Zfp429	Trim12a	0.94189	50.54	0.544	rgb(223,113,114)	1.9926	2,2
Zfp473	Tnfrsf21	-0.94189	50.54	-5.4E-01	rgb( 99,145,238)	1.9926	2,2
Zfp629	Fgfr1	0.94189	50.54	0.541	rgb(223,114,115)	1.9926	2,2
Zfp951	Guca1b	0.94189	50.54	0.537	rgb(223,114,115)	1.9926	2,2
Zfp956	Tsc1	0.94189	50.54	0.538	rgb(223,114,115)	1.9926	2,2
Zfx	Ndufv3	-0.94189	50.54	-5.4E-01	rgb( 99,145,238)	1.9926	2,2
Zmat1	Fam120c	0.94189	50.54	0.538	rgb(223,114,115)	1.9926	2,2
Batf	Col18a1	0.93995	50.53	0.532	rgb(223,115,116)	1.9924	None
Batf	Pter	-0.93995	50.53	-5.3E-01	rgb(103,147,237)	1.9924	None
Fosl2	Tspan5	0.93995	50.53	0.526	rgb(223,117,118)	1.9924	None
Hif1a	Acsl4	0.93995	50.53	0.527	rgb(223,116,117)	1.9924	2,2
Hif1a	Aff3	0.93995	50.53	0.529	rgb(223,116,117)	1.9924	None
Hif1a	Dach2	0.93995	50.53	0.529	rgb(223,116,117)	1.9924	2,2
Hif1a	Zfp36l1	-0.93995	50.53	-5.3E-01	rgb(102,147,237)	1.9924	None
Irf4	Cxcr6	-0.93995	50.53	-5.3E-01	rgb(102,147,237)	1.9924	None
Maf	Plekho1	0.93995	50.53	0.529	rgb(223,116,117)	1.9924	None
Rorc	Tnfrsf25	0.93995	50.53	0.527	rgb(223,116,117)	1.9924	None
Ahrr	Isg20	-0.93995	50.53	-5.3E-01	rgb(101,147,237)	1.9924	2,2
Ahrr	Ptprj	0.93995	50.53	0.526	rgb(223,117,118)	1.9924	2,2
Arid3a	Bcl2l2	0.93995	50.53	0.528	rgb(223,116,117)	1.9924	2,2
Arid5a	Sbno2	0.93995	50.53	0.533	rgb(223,115,116)	1.9924	2,2
Atmin	Gpr174	0.93995	50.53	0.526	rgb(223,117,118)	1.9924	2,2
Atmin	Scyl2	0.93995	50.53	0.531	rgb(223,116,117)	1.9924	2,2
Bcl6	Il3	-0.93995	50.53	-5.3E-01	rgb(101,146,237)	1.9924	2,2
C030039L03Rik	1700034I23Rik	0.93995	50.53	0.533	rgb(223,115,116)	1.9924	2,2
Cebpz	Dhx33	0.93995	50.53	0.533	rgb(223,115,116)	1.9924	2,2
Cenpb	Mafg	0.93995	50.53	0.526	rgb(223,116,118)	1.9924	2,2
Drap1	Anapc1	-0.93995	50.53	-5.3E-01	rgb(102,147,237)	1.9924	2,2
Elk3	Rora	0.93995	50.53	0.529	rgb(223,116,117)	1.9924	2,2
Ets1	Slc15a1	0.93995	50.53	0.532	rgb(223,115,116)	1.9924	2,2
Foxp2	Slc6a6	0.93995	50.53	0.529	rgb(223,116,117)	1.9924	2,2
Gfi1	S1pr2	0.93995	50.53	0.531	rgb(223,116,117)	1.9924	2,2
Gli3	Nhs	0.93995	50.53	0.532	rgb(223,115,116)	1.9924	2,2
Hbp1	Smyd5	-0.93995	50.53	-5.3E-01	rgb(101,146,237)	1.9924	2,2
Hsf4	Map4k5	-0.93995	50.53	-5.3E-01	rgb(101,147,237)	1.9924	2,2
Ikzf2	Ankrd39	0.93995	50.53	0.528	rgb(223,116,117)	1.9924	2,2
Ikzf2	Ptger4	0.93995	50.53	0.527	rgb(223,116,117)	1.9924	2,2
Ikzf4	Mllt6	0.93995	50.53	0.531	rgb(223,116,117)	1.9924	2,2
Irf5	Stx2	0.93995	50.53	0.532	rgb(223,115,116)	1.9924	2,2
Irf7	Ccl5	0.93995	50.53	0.526	rgb(223,117,118)	1.9924	2,2
Irf7	Isg20	0.93995	50.53	0.528	rgb(223,116,117)	1.9924	2,2
Jun	Pcyt1b	-0.93995	50.53	-5.3E-01	rgb(103,147,237)	1.9924	2,2
Litaf	Cmya5	0.93995	50.53	0.535	rgb(223,115,116)	1.9924	2,2
Nfatc1	Pomc	-0.93995	50.53	-5.3E-01	rgb(102,147,237)	1.9924	2,2
Nfil3	Glipr2	0.93995	50.53	0.527	rgb(223,116,117)	1.9924	2,2
Nr4a2	Nr1d1	-0.93995	50.53	-5.3E-01	rgb(101,147,237)	1.9924	2,2
Nr4a3	B4galnt4	-0.93995	50.53	-5.3E-01	rgb(101,147,237)	1.9924	2,2
Pbx2	Jak3	0.93995	50.53	0.527	rgb(223,116,117)	1.9924	2,2
Phf20	Atp10d	0.93995	50.53	0.525	rgb(223,117,118)	1.9924	2,2
Pou6f1	Ssh2	0.93995	50.53	0.527	rgb(223,116,117)	1.9924	2,2
Pou6f1	Txk	0.93995	50.53	0.534	rgb(223,115,116)	1.9924	2,2
Relb	Bbs5	-0.93995	50.53	-5.3E-01	rgb(103,147,237)	1.9924	2,2
Rest	Dhcr7	-0.93995	50.53	-5.3E-01	rgb(103,148,237)	1.9924	2,2
Scml4	Kctd12	0.93995	50.53	0.533	rgb(223,115,116)	1.9924	2,2
Scrt1	Rras	0.93995	50.53	0.531	rgb(223,116,117)	1.9924	2,2
Sox5	Tbc1d30	-0.93995	50.53	-5.3E-01	rgb(101,147,237)	1.9924	2,2
Srebf2	Sqle	0.93995	50.53	0.534	rgb(223,115,116)	1.9924	2,2
Tead1	Eef2k	0.93995	50.53	0.533	rgb(223,115,116)	1.9924	2,2
Tead1	Faim3	0.93995	50.53	0.529	rgb(223,116,117)	1.9924	2,2
Thap3	Dpm3	0.93995	50.53	0.533	rgb(223,115,116)	1.9924	2,2
Thra	Tjp3	0.93995	50.53	0.534	rgb(223,115,116)	1.9924	2,2
Tigd2	Gprin3	0.93995	50.53	0.534	rgb(223,115,116)	1.9924	2,2
Zbtb1	Larp1b	0.93995	50.53	0.528	rgb(223,116,117)	1.9924	2,2
Zbtb32	Capn2	0.93995	50.53	0.529	rgb(223,116,117)	1.9924	2,2
Zbtb32	Mbtd1	-0.93995	50.53	-5.3E-01	rgb(101,146,237)	1.9924	2,2
Zbtb4	Rdh11	-0.93995	50.53	-5.3E-01	rgb(102,147,237)	1.9924	2,2
Zbtb48	Fndc8	0.93995	50.53	0.53	rgb(223,116,117)	1.9924	2,2
Zfp101	D3Ertd751e	0.93995	50.53	0.528	rgb(223,116,117)	1.9924	2,2
Zfp182	Rpn1	-0.93995	50.53	-5.3E-01	rgb(102,147,237)	1.9924	2,2
Zfp184	Maoa	0.93995	50.53	0.53	rgb(223,116,117)	1.9924	2,2
Zfp277	Exosc8	0.93995	50.53	0.532	rgb(223,115,116)	1.9924	2,2
Zfp329	Gripap1	0.93995	50.53	0.529	rgb(223,116,117)	1.9924	2,2
Zfp329	St7	-0.93995	50.53	-5.3E-01	rgb(103,148,237)	1.9924	2,2
Zfp429	Kcnf1	-0.93995	50.53	-5.3E-01	rgb(102,147,237)	1.9924	2,2
Zfp429	Zfp874a	0.93995	50.53	0.526	rgb(223,116,118)	1.9924	2,2
Zfp513	Vdac1	-0.93995	50.53	-5.3E-01	rgb(103,148,237)	1.9924	2,2
Zfp608	Serpinb1a	0.93995	50.53	0.531	rgb(223,116,117)	1.9924	2,2
Zfp831	Lypd6b	0.93995	50.53	0.528	rgb(223,116,117)	1.9924	2,2
Zfp91	Amz1	-0.93995	50.53	-5.3E-01	rgb(102,147,237)	1.9924	2,2
Zfp956	Ankrd23	0.93995	50.53	0.531	rgb(223,116,117)	1.9924	2,2
Fosl2	Galnt3	-0.93801	50.52	-5.2E-01	rgb(105,149,237)	1.9922	None
Fosl2	Kif26b	-0.93801	50.52	-5.2E-01	rgb(105,149,237)	1.9922	2,2
Hif1a	Mfsd2a	0.93801	50.52	0.518	rgb(223,118,119)	1.9922	None
Irf4	Col18a1	0.93801	50.52	0.521	rgb(223,117,118)	1.9922	None
Irf4	Cxxc5	-0.93801	50.52	-5.2E-01	rgb(104,148,237)	1.9922	2,2
Irf4	Grpr	-0.93801	50.52	-5.2E-01	rgb(105,149,237)	1.9922	2,2
Irf4	Ptk2	-0.93801	50.52	-5.2E-01	rgb(105,149,237)	1.9922	None
Irf4	Vsig2	-0.93801	50.52	-5.2E-01	rgb(105,149,237)	1.9922	None
Maf	Ctla2a	0.93801	50.52	0.519	rgb(223,118,119)	1.9922	None
Maf	Il17f	0.93801	50.52	0.519	rgb(223,118,119)	1.9922	None
Nfe2l2	Treml2	0.93801	50.52	0.515	rgb(223,119,120)	1.9922	None
Adnp	Ap1s3	0.93801	50.52	0.521	rgb(223,117,118)	1.9922	2,2
Adnp	Hist1h1e	-0.93801	50.52	-5.2E-01	rgb(104,148,237)	1.9922	2,2
Ahrr	Trappc10	0.93801	50.52	0.515	rgb(223,119,120)	1.9922	2,2
Ankzf1	Rgs11	0.93801	50.52	0.523	rgb(223,117,118)	1.9922	2,2
Arid3b	Inpp5a	0.93801	50.52	0.524	rgb(223,117,118)	1.9922	2,2
Arntl2	Mvp	0.93801	50.52	0.519	rgb(223,118,119)	1.9922	2,2
Ascl2	Nol3	0.93801	50.52	0.516	rgb(223,118,119)	1.9922	2,2
Atf2	Atad2b	0.93801	50.52	0.523	rgb(223,117,118)	1.9922	2,2
Atf3	Hdc	0.93801	50.52	0.524	rgb(223,117,118)	1.9922	2,2
Bcl11b	Mllt6	0.93801	50.52	0.517	rgb(223,118,119)	1.9922	2,2
Bcl6	March3	0.93801	50.52	0.517	rgb(223,118,119)	1.9922	2,2
Cebpg	Atp6v0a1	-0.93801	50.52	-5.2E-01	rgb(104,148,237)	1.9922	2,2
Cebpg	Mgat5	-0.93801	50.52	-5.2E-01	rgb(105,149,237)	1.9922	2,2
Cenpb	Samd1	0.93801	50.52	0.523	rgb(223,117,118)	1.9922	2,2
Creb3l1	Pcdh7	-0.93801	50.52	-5.2E-01	rgb(105,149,237)	1.9922	2,2
Crem	Vps37b	0.93801	50.52	0.52	rgb(223,118,119)	1.9922	2,2
Cux1	Tg	-0.93801	50.52	-5.2E-01	rgb(104,148,237)	1.9922	2,2
Epas1	Cnnm1	0.93801	50.52	0.517	rgb(223,118,119)	1.9922	2,2
Epas1	Olr1	0.93801	50.52	0.525	rgb(223,117,118)	1.9922	2,2
Epas1	Satb1	0.93801	50.52	0.521	rgb(223,117,118)	1.9922	2,2
Gata3	4930506M07Rik	0.93801	50.52	0.519	rgb(223,118,119)	1.9922	2,2
Irf1	Gbp9	0.93801	50.52	0.516	rgb(223,118,119)	1.9922	2,2
Irf7	Gm6548	0.93801	50.52	0.524	rgb(223,117,118)	1.9922	2,2
Kdm5b	Rasgef1b	-0.93801	50.52	-5.2E-01	rgb(105,149,237)	1.9922	2,2
Klf7	Pstpip1	0.93801	50.52	0.523	rgb(223,117,118)	1.9922	2,2
Lyl1	Lix1l	0.93801	50.52	0.523	rgb(223,117,118)	1.9922	2,2
Mybl1	E2f7	0.93801	50.52	0.523	rgb(223,117,118)	1.9922	2,2
Nfil3	Auh	0.93801	50.52	0.519	rgb(223,118,119)	1.9922	2,2
Nfkb2	Csf2	0.93801	50.52	0.516	rgb(223,119,120)	1.9922	2,2
Plagl1	Cd84	-0.93801	50.52	-5.2E-01	rgb(104,148,237)	1.9922	2,2
Plagl1	Slc7a1	0.93801	50.52	0.515	rgb(223,119,120)	1.9922	2,2
Plagl2	Tulp3	0.93801	50.52	0.521	rgb(223,118,119)	1.9922	2,2
Prrx1	Thbd	0.93801	50.52	0.518	rgb(223,118,119)	1.9922	2,2
Scrt1	Rassf1	0.93801	50.52	0.516	rgb(223,118,119)	1.9922	2,2
Setdb2	Kcnj8	-0.93801	50.52	-5.2E-01	rgb(104,148,237)	1.9922	2,2
Sgsm2	Dlg2	-0.93801	50.52	-5.2E-01	rgb(103,148,237)	1.9922	2,2
Sgsm2	Dlg3	0.93801	50.52	0.522	rgb(223,117,118)	1.9922	2,2
Sgsm2	Unc93b1	0.93801	50.52	0.525	rgb(223,117,118)	1.9922	2,2
Tal2	Tmem38b	0.93801	50.52	0.524	rgb(223,117,118)	1.9922	2,2
Tigd2	Mcm9	-0.93801	50.52	-5.2E-01	rgb(104,148,237)	1.9922	2,2
Tigd2	Utf1	-0.93801	50.52	-5.2E-01	rgb(104,148,237)	1.9922	2,2
Trerf1	Syt11	0.93801	50.52	0.524	rgb(223,117,118)	1.9922	2,2
Tulp3	Il2ra	0.93801	50.52	0.52	rgb(223,118,119)	1.9922	2,2
Tulp3	Rps6ka3	0.93801	50.52	0.517	rgb(223,118,119)	1.9922	2,2
Vax2	Il23r	0.93801	50.52	0.518	rgb(223,118,119)	1.9922	2,2
Vdr	Fbxo30	0.93801	50.52	0.523	rgb(223,117,118)	1.9922	2,2
Xbp1	Rap1gds1	0.93801	50.52	0.521	rgb(223,118,119)	1.9922	2,2
Zbtb7b	Myo18a	0.93801	50.52	0.515	rgb(223,119,120)	1.9922	2,2
Zeb2	Sntb1	-0.93801	50.52	-5.2E-01	rgb(103,148,237)	1.9922	2,2
Zfp26	Ept1	0.93801	50.52	0.518	rgb(223,118,119)	1.9922	2,2
Zfp277	Bicd1	-0.93801	50.52	-5.2E-01	rgb(105,149,237)	1.9922	2,2
Zfp382	Dusp14	0.93801	50.52	0.519	rgb(223,118,119)	1.9922	2,2
Zfp467	Tgfb3	0.93801	50.52	0.523	rgb(223,117,118)	1.9922	2,2
Zfp629	Dnmt3b	0.93801	50.52	0.515	rgb(223,119,120)	1.9922	2,2
Zfp703	Utrn	-0.93801	50.52	-5.2E-01	rgb(105,149,237)	1.9922	2,2
Zfp777	Litaf	-0.93801	50.52	-5.2E-01	rgb(104,148,237)	1.9922	2,2
Zfp870	Wdr76	0.93801	50.52	0.515	rgb(223,119,120)	1.9922	2,2
Zfp960	F2rl1	-0.93801	50.52	-5.2E-01	rgb(104,148,237)	1.9922	2,2
Zkscan17	Cyfip2	0.93801	50.52	0.525	rgb(223,117,118)	1.9922	2,2
Etv6	Dnajc12	-0.93608	50.51	-5.1E-01	rgb(105,149,237)	1.992	None
Etv6	Fam69b	0.93608	50.51	0.511	rgb(223,119,120)	1.992	None
Fosl2	Tbxa2r	-0.93608	50.51	-5.1E-01	rgb(106,150,236)	1.992	None
Fosl2	Tead3	0.93608	50.51	0.51	rgb(223,120,121)	1.992	None
Maf	Foxb1	0.93608	50.51	0.511	rgb(223,119,120)	1.992	None
Maf	Ppm1j	0.93608	50.51	0.506	rgb(223,120,121)	1.992	None
Maf	Rab19	-0.93608	50.51	-5.1E-01	rgb(106,150,236)	1.992	None
Rorc	Frs3	0.93608	50.51	0.511	rgb(223,119,121)	1.992	None
Rorc	Prdm1	-0.93608	50.51	-5.1E-01	rgb(106,149,236)	1.992	None
Ahrr	Ddx11	0.93608	50.51	0.509	rgb(223,120,121)	1.992	2,2
Atf3	Arsb	-0.93608	50.51	-5.1E-01	rgb(107,150,236)	1.992	2,2
Bcl6	D430041D05Rik	-0.93608	50.51	-5.1E-01	rgb(106,150,236)	1.992	2,2
Carf	Thrb	0.93608	50.51	0.508	rgb(223,120,121)	1.992	2,2
Cenpt	Pld2	0.93608	50.51	0.512	rgb(223,119,120)	1.992	2,2
Cux1	Fam20a	0.93608	50.51	0.508	rgb(223,120,121)	1.992	2,2
Elf1	Rnf125	0.93608	50.51	0.511	rgb(223,119,120)	1.992	2,2
Epas1	Mllt3	0.93608	50.51	0.509	rgb(223,120,121)	1.992	2,2
Ets1	Dmxl2	-0.93608	50.51	-5.1E-01	rgb(106,150,236)	1.992	2,2
Ets1	Pdcd1	-0.93608	50.51	-5.1E-01	rgb(107,150,236)	1.992	2,2
Ets2	Sept9	-0.93608	50.51	-5.1E-01	rgb(107,150,236)	1.992	2,2
Fbxl19	Gart	0.93608	50.51	0.506	rgb(223,120,121)	1.992	2,2
Foxp1	Batf3	-0.93608	50.51	-5.1E-01	rgb(106,150,236)	1.992	2,2
Foxp1	Muc13	-0.93608	50.51	-5.1E-01	rgb(107,150,236)	1.992	2,2
Foxp3	Nt5e	0.93608	50.51	0.509	rgb(223,120,121)	1.992	2,2
Gata3	Epas1	0.93608	50.51	0.507	rgb(223,120,121)	1.992	2,2
Glis2	Cercam	0.93608	50.51	0.513	rgb(223,119,120)	1.992	2,2
Gm14420	Gm2011	0.93608	50.51	0.513	rgb(223,119,120)	1.992	2,2
Hes6	Galk1	0.93608	50.51	0.513	rgb(223,119,120)	1.992	2,2
Hmgb3	Pla2g4f	0.93608	50.51	0.51	rgb(223,120,121)	1.992	2,2
Irf1	Tmem35	0.93608	50.51	0.512	rgb(223,119,120)	1.992	2,2
Irf7	Ifi204	0.93608	50.51	0.514	rgb(223,119,120)	1.992	2,2
Irf8	Cxcr5	0.93608	50.51	0.513	rgb(223,119,120)	1.992	2,2
Kdm5b	Ccng2	0.93608	50.51	0.509	rgb(223,120,121)	1.992	2,2
L3mbtl3	Taf7	0.93608	50.51	0.505	rgb(223,120,121)	1.992	2,2
L3mbtl3	Vwa1	-0.93608	50.51	-5.1E-01	rgb(106,149,236)	1.992	2,2
Lef1	Acp5	0.93608	50.51	0.513	rgb(223,119,120)	1.992	2,2
Lef1	Tgfbr3	0.93608	50.51	0.515	rgb(223,119,120)	1.992	2,2
Lin54	Cep76	0.93608	50.51	0.507	rgb(223,120,121)	1.992	2,2
Msc	Cav1	0.93608	50.51	0.506	rgb(223,120,121)	1.992	2,2
Mtf2	Tmed3	-0.93608	50.51	-5.1E-01	rgb(107,150,236)	1.992	2,2
Ncoa1	Lrba	0.93608	50.51	0.508	rgb(223,120,121)	1.992	2,2
Ncoa2	Nrip1	0.93608	50.51	0.512	rgb(223,119,120)	1.992	2,2
Nfatc4	Pde4a	0.93608	50.51	0.509	rgb(223,120,121)	1.992	2,2
Nfil3	Marcks	0.93608	50.51	0.506	rgb(223,120,121)	1.992	2,2
Nkrf	Sf3b3	0.93608	50.51	0.512	rgb(223,119,120)	1.992	2,2
Nr4a2	Nr4a1	0.93608	50.51	0.505	rgb(223,120,122)	1.992	2,2
Plscr1	Glrp1	0.93608	50.51	0.505	rgb(223,121,122)	1.992	2,2
Pou6f1	Ccr5	0.93608	50.51	0.515	rgb(223,119,120)	1.992	2,2
Prrx1	Lonp2	0.93608	50.51	0.505	rgb(223,120,121)	1.992	2,2
Rbpj	Id2	0.93608	50.51	0.512	rgb(223,119,120)	1.992	2,2
Scrt1	Slc41a2	0.93608	50.51	0.508	rgb(223,120,121)	1.992	2,2
Sgsm2	Sla2	0.93608	50.51	0.514	rgb(223,119,120)	1.992	2,2
Skil	Tgfbr1	0.93608	50.51	0.509	rgb(223,120,121)	1.992	2,2
Sp3	Rraga	-0.93608	50.51	-5.1E-01	rgb(107,150,236)	1.992	2,2
Tead1	Socs2	0.93608	50.51	0.508	rgb(223,120,121)	1.992	2,2
Tfdp2	Dars2	0.93608	50.51	0.507	rgb(223,120,121)	1.992	2,2
Thap2	Mbp	0.93608	50.51	0.508	rgb(223,120,121)	1.992	2,2
Thap7	Higd1a	0.93608	50.51	0.508	rgb(223,120,121)	1.992	2,2
Xbp1	9930014A18Rik	-0.93608	50.51	-5.1E-01	rgb(107,150,236)	1.992	2,2
Xbp1	Gpatch4	-0.93608	50.51	-5.1E-01	rgb(106,149,237)	1.992	2,2
Zbed3	Zkscan17	0.93608	50.51	0.507	rgb(223,120,121)	1.992	2,2
Zbtb3	Usp35	0.93608	50.51	0.511	rgb(223,119,120)	1.992	2,2
Zbtb4	Ept1	-0.93608	50.51	-5.1E-01	rgb(105,149,237)	1.992	2,2
Zbtb46	Nfkb2	0.93608	50.51	0.51	rgb(223,120,121)	1.992	2,2
Zbtb7c	Mylk	0.93608	50.51	0.508	rgb(223,120,121)	1.992	2,2
Zbtb7c	Zfp395	-0.93608	50.51	-5.1E-01	rgb(106,150,236)	1.992	2,2
Zeb2	Srgap3	0.93608	50.51	0.509	rgb(223,120,121)	1.992	2,2
Zfp260	Sepp1	0.93608	50.51	0.509	rgb(223,120,121)	1.992	2,2
Zfp365	4930429B21Rik	0.93608	50.51	0.51	rgb(223,120,121)	1.992	2,2
Zfp367	Helb	0.93608	50.51	0.509	rgb(223,120,121)	1.992	2,2
Zfp385a	Map3k1	-0.93608	50.51	-5.1E-01	rgb(105,149,237)	1.992	2,2
Zfp385a	Psrc1	0.93608	50.51	0.514	rgb(223,119,120)	1.992	2,2
Zfp429	Snhg6	0.93608	50.51	0.509	rgb(223,120,121)	1.992	2,2
Zfp467	Wnt6	0.93608	50.51	0.511	rgb(223,119,120)	1.992	2,2
Zfp629	Atf6	0.93608	50.51	0.513	rgb(223,119,120)	1.992	2,2
Zfp629	Ormdl1	-0.93608	50.51	-5.1E-01	rgb(105,149,237)	1.992	2,2
Zfp64	Rbm15	0.93608	50.51	0.508	rgb(223,120,121)	1.992	2,2
Zfp750	Urm1	0.93608	50.51	0.51	rgb(223,120,121)	1.992	2,2
Zfp869	Tcp11l2	0.93608	50.51	0.513	rgb(223,119,120)	1.992	2,2
Batf	Ccdc50	-0.93414	50.5	-5.0E-01	rgb(109,152,236)	1.9918	None
Batf	Gpr176	-0.93414	50.5	-5.0E-01	rgb(108,151,236)	1.9918	None
Batf	Pten	-0.93414	50.5	-5.0E-01	rgb(108,151,236)	1.9918	None
Batf	Tal2	-0.93414	50.5	-5.0E-01	rgb(109,151,236)	1.9918	None
Fosl2	Abtb2	0.93414	50.5	0.5	rgb(222,122,123)	1.9918	None
Fosl2	Ipcef1	-0.93414	50.5	-5.0E-01	rgb(109,151,236)	1.9918	None
Hif1a	Dock9	0.93414	50.5	0.502	rgb(223,121,122)	1.9918	2,2
Hif1a	Pip5kl1	0.93414	50.5	0.502	rgb(223,121,122)	1.9918	None
Hif1a	Rhbdf1	-0.93414	50.5	-5.0E-01	rgb(108,151,236)	1.9918	None
Irf4	Ddx60	-0.93414	50.5	-5.0E-01	rgb(108,150,236)	1.9918	None
Irf4	Dhrs9	-0.93414	50.5	-5.0E-01	rgb(109,151,236)	1.9918	None
Irf4	Hdac9	-0.93414	50.5	-5.0E-01	rgb(110,152,236)	1.9918	None
Irf4	Nedd4	-0.93414	50.5	-5.0E-01	rgb(109,151,236)	1.9918	None
Irf4	Nqo2	-0.93414	50.5	-5.0E-01	rgb(108,150,236)	1.9918	None
Irf4	Sox4	-0.93414	50.5	-5.0E-01	rgb(108,151,236)	1.9918	None
Irf4	Tnfsf10	-0.93414	50.5	-5.0E-01	rgb(108,150,236)	1.9918	None
Maf	Sgk1	0.93414	50.5	0.495	rgb(222,122,123)	1.9918	None
Nfe2l2	Ccdc50	-0.93414	50.5	-5.0E-01	rgb(109,151,236)	1.9918	None
Rorc	Il10ra	-0.93414	50.5	-5.0E-01	rgb(108,151,236)	1.9918	None
Rorc	Pdcd1	0.93414	50.5	0.498	rgb(222,122,123)	1.9918	None
Rorc	Plod2	0.93414	50.5	0.504	rgb(223,121,122)	1.9918	None
Adnp	Rraga	0.93414	50.5	0.505	rgb(223,121,122)	1.9918	2,2
Ahrr	Treml2	0.93414	50.5	0.498	rgb(222,122,123)	1.9918	2,2
Arid2	Cnnm4	0.93414	50.5	0.5	rgb(223,121,122)	1.9918	2,2
Arid3a	Lamc1	0.93414	50.5	0.502	rgb(223,121,122)	1.9918	2,2
Atf5	Ddit3	0.93414	50.5	0.499	rgb(222,122,123)	1.9918	2,2
Atmin	Ski	-0.93414	50.5	-5.0E-01	rgb(110,152,236)	1.9918	2,2
C030039L03Rik	Ankzf1	0.93414	50.5	0.498	rgb(222,122,123)	1.9918	2,2
Casz1	P2rx7	-0.93414	50.5	-5.0E-01	rgb(108,151,236)	1.9918	2,2
Cebpg	Hspa4l	0.93414	50.5	0.502	rgb(223,121,122)	1.9918	2,2
Cebpg	Tsc22d3	0.93414	50.5	0.502	rgb(223,121,122)	1.9918	2,2
Creb1	Il4ra	-0.93414	50.5	-5.0E-01	rgb(109,151,236)	1.9918	2,2
Creb3l2	Srgap3	0.93414	50.5	0.496	rgb(222,122,123)	1.9918	2,2
Elf1	Itga4	0.93414	50.5	0.496	rgb(222,122,123)	1.9918	2,2
Elk3	Nt5e	0.93414	50.5	0.496	rgb(222,122,123)	1.9918	2,2
Eomes	Trat1	0.93414	50.5	0.501	rgb(223,121,122)	1.9918	2,2
Foxf2	Insig1	0.93414	50.5	0.498	rgb(222,122,123)	1.9918	2,2
Foxf2	Tmem173	0.93414	50.5	0.505	rgb(223,121,122)	1.9918	2,2
Glis2	Mex3a	0.93414	50.5	0.501	rgb(223,121,122)	1.9918	2,2
Hmgb1	AI506816	0.93414	50.5	0.499	rgb(222,122,123)	1.9918	2,2
Irf5	Phldb1	0.93414	50.5	0.504	rgb(223,121,122)	1.9918	2,2
Jun	1600014C10Rik	0.93414	50.5	0.498	rgb(222,122,123)	1.9918	2,2
Kdm5b	Sap30	0.93414	50.5	0.501	rgb(223,121,122)	1.9918	2,2
Lef1	Mcoln2	-0.93414	50.5	-5.0E-01	rgb(107,150,236)	1.9918	2,2
Mef2b	Mapk13	0.93414	50.5	0.497	rgb(222,122,123)	1.9918	2,2
Mxd3	9530077C05Rik	0.93414	50.5	0.496	rgb(222,122,123)	1.9918	2,2
Ncoa3	Stat5b	0.93414	50.5	0.503	rgb(223,121,122)	1.9918	2,2
Nfatc1	Zfp36l1	0.93414	50.5	0.501	rgb(223,121,122)	1.9918	2,2
Npas2	Mtss1	0.93414	50.5	0.503	rgb(223,121,122)	1.9918	2,2
Nr4a1	Exoc4	-0.93414	50.5	-5.0E-01	rgb(108,150,236)	1.9918	2,2
Nr4a2	Tapbpl	0.93414	50.5	0.496	rgb(222,122,123)	1.9918	2,2
Osr2	Sugt1	0.93414	50.5	0.502	rgb(223,121,122)	1.9918	2,2
Ovol2	Sgip1	0.93414	50.5	0.501	rgb(223,121,122)	1.9918	2,2
Ovol2	Wipi1	0.93414	50.5	0.5	rgb(222,122,123)	1.9918	2,2
Plagl1	Ikzf2	0.93414	50.5	0.503	rgb(223,121,122)	1.9918	2,2
Plagl1	Sema4c	0.93414	50.5	0.501	rgb(223,121,122)	1.9918	2,2
Plscr1	Clic4	0.93414	50.5	0.502	rgb(223,121,122)	1.9918	2,2
Pou6f1	Myo1h	0.93414	50.5	0.499	rgb(222,122,123)	1.9918	2,2
Pparg	Cacna1c	0.93414	50.5	0.502	rgb(223,121,122)	1.9918	2,2
Rel	1600014C10Rik	-0.93414	50.5	-5.0E-01	rgb(108,151,236)	1.9918	2,2
Stat1	Il15	0.93414	50.5	0.502	rgb(223,121,122)	1.9918	2,2
Stat1	Lgals7	-0.93414	50.5	-5.0E-01	rgb(108,151,236)	1.9918	2,2
Stat2	Gbp5	0.93414	50.5	0.499	rgb(222,122,123)	1.9918	2,2
Stat2	Igtp	0.93414	50.5	0.495	rgb(222,122,123)	1.9918	2,2
Tcf4	1500009L16Rik	0.93414	50.5	0.497	rgb(222,122,123)	1.9918	2,2
Tead3	Plekho1	0.93414	50.5	0.499	rgb(222,122,123)	1.9918	2,2
Tef	Tnfsf8	0.93414	50.5	0.505	rgb(223,121,122)	1.9918	2,2
Tulp2	Tnnt3	0.93414	50.5	0.497	rgb(222,122,123)	1.9918	2,2
Vax2	2310007L24Rik	0.93414	50.5	0.497	rgb(222,122,123)	1.9918	2,2
Vax2	Pde6d	0.93414	50.5	0.498	rgb(222,122,123)	1.9918	2,2
Vdr	Fbln1	0.93414	50.5	0.505	rgb(223,121,122)	1.9918	2,2
Xbp1	Bcl2a1d	-0.93414	50.5	-5.0E-01	rgb(109,151,236)	1.9918	2,2
Zbed3	Cox6a2	0.93414	50.5	0.504	rgb(223,121,122)	1.9918	2,2
Zbtb3	Rd3	0.93414	50.5	0.504	rgb(223,121,122)	1.9918	2,2
Zbtb4	Nlrc3	0.93414	50.5	0.497	rgb(222,122,123)	1.9918	2,2
Zbtb5	Cd24a	-0.93414	50.5	-5.0E-01	rgb(108,151,236)	1.9918	2,2
Zfp146	Batf3	-0.93414	50.5	-5.0E-01	rgb(109,152,236)	1.9918	2,2
Zfp146	Bend6	-0.93414	50.5	-5.0E-01	rgb(108,151,236)	1.9918	2,2
Zfp277	Fam120c	-0.93414	50.5	-5.0E-01	rgb(107,150,236)	1.9918	2,2
Zfp35	Wdr82	0.93414	50.5	0.5	rgb(222,122,123)	1.9918	2,2
Zfp365	Dcxr	0.93414	50.5	0.496	rgb(222,122,123)	1.9918	2,2
Zfp367	Rpl10a	-0.93414	50.5	-5.0E-01	rgb(108,151,236)	1.9918	2,2
Zfp385a	Cox6b2	0.93414	50.5	0.5	rgb(222,122,123)	1.9918	2,2
Zfp385a	Phlda3	0.93414	50.5	0.499	rgb(222,122,123)	1.9918	2,2
Zfp429	Ankrd33b	0.93414	50.5	0.504	rgb(223,121,122)	1.9918	2,2
Zfp467	Acsbg1	-0.93414	50.5	-5.0E-01	rgb(109,151,236)	1.9918	2,2
Zfp536	Zfhx3	0.93414	50.5	0.502	rgb(223,121,122)	1.9918	2,2
Zfp568	Prodh	0.93414	50.5	0.502	rgb(223,121,122)	1.9918	2,2
Zfp629	Acot12	-0.93414	50.5	-5.0E-01	rgb(109,151,236)	1.9918	2,2
Zfp775	Fam69b	0.93414	50.5	0.499	rgb(222,122,123)	1.9918	2,2
Zfp777	Pdxp	0.93414	50.5	0.498	rgb(222,122,123)	1.9918	2,2
Zfp870	Fads2	0.93414	50.5	0.501	rgb(223,121,122)	1.9918	2,2
Batf	Cd47	-0.9322	50.49	-4.9E-01	rgb(111,153,235)	1.9916	None
Fosl2	Lad1	-0.9322	50.49	-4.9E-01	rgb(110,152,236)	1.9916	None
Fosl2	Sfmbt2	-0.9322	50.49	-4.9E-01	rgb(110,152,236)	1.9916	None
Hif1a	B3gnt3	0.9322	50.49	0.485	rgb(222,124,125)	1.9916	None
Irf4	Serpine2	-0.9322	50.49	-4.9E-01	rgb(111,153,236)	1.9916	None
Irf4	Sh3bp1	-0.9322	50.49	-4.9E-01	rgb(110,152,236)	1.9916	None
Nfe2l2	Ly6e	0.9322	50.49	0.487	rgb(222,124,125)	1.9916	None
Rorc	Cysltr1	0.9322	50.49	0.492	rgb(222,123,124)	1.9916	None
Adnp	Hist4h4	-0.9322	50.49	-4.9E-01	rgb(110,152,236)	1.9916	2,2
Ankzf1	3110057O12Rik	0.9322	50.49	0.489	rgb(222,124,125)	1.9916	2,2
Ankzf1	Wdr54	0.9322	50.49	0.486	rgb(222,124,125)	1.9916	2,2
Arid2	2210013O21Rik	-0.9322	50.49	-4.9E-01	rgb(112,153,235)	1.9916	2,2
Arntl2	Clec2g	0.9322	50.49	0.494	rgb(222,123,124)	1.9916	2,2
Atmin	Gfod1	0.9322	50.49	0.49	rgb(222,123,124)	1.9916	2,2
Bach1	Epas1	0.9322	50.49	0.494	rgb(222,123,124)	1.9916	2,2
Bcl6	Itgb1	-0.9322	50.49	-4.9E-01	rgb(111,153,235)	1.9916	2,2
C030039L03Rik	Dnajc21	0.9322	50.49	0.486	rgb(222,124,125)	1.9916	2,2
C030039L03Rik	Itga7	0.9322	50.49	0.489	rgb(222,124,125)	1.9916	2,2
C030039L03Rik	Tro	0.9322	50.49	0.486	rgb(222,124,125)	1.9916	2,2
Cebpb	Plxna1	-0.9322	50.49	-4.9E-01	rgb(110,152,236)	1.9916	2,2
Cenpb	1190002N15Rik	0.9322	50.49	0.486	rgb(222,124,125)	1.9916	2,2
Creb3l2	Sdcbp2	0.9322	50.49	0.49	rgb(222,123,124)	1.9916	2,2
Cux1	Herc4	-0.9322	50.49	-4.9E-01	rgb(112,153,235)	1.9916	2,2
Cux1	Unc93b1	-0.9322	50.49	-4.9E-01	rgb(111,153,236)	1.9916	2,2
Dach2	Slc44a5	0.9322	50.49	0.486	rgb(222,124,125)	1.9916	2,2
Dbp	Nkd2	-0.9322	50.49	-4.9E-01	rgb(111,153,235)	1.9916	2,2
Erg	Mllt3	0.9322	50.49	0.49	rgb(222,123,124)	1.9916	2,2
Ets2	Capg	-0.9322	50.49	-4.9E-01	rgb(111,153,236)	1.9916	2,2
Ets2	Pigz	-0.9322	50.49	-4.9E-01	rgb(110,152,236)	1.9916	2,2
Ets2	Sphk1	-0.9322	50.49	-4.9E-01	rgb(110,152,236)	1.9916	2,2
Fli1	Tdrkh	-0.9322	50.49	-4.9E-01	rgb(111,153,236)	1.9916	2,2
Foxf2	Akr1b8	0.9322	50.49	0.493	rgb(222,123,124)	1.9916	2,2
Foxf2	Mapkbp1	0.9322	50.49	0.491	rgb(222,123,124)	1.9916	2,2
Foxf2	Nhs	0.9322	50.49	0.488	rgb(222,124,125)	1.9916	2,2
Foxf2	Sdc1	0.9322	50.49	0.49	rgb(222,123,124)	1.9916	2,2
Foxp2	Nebl	0.9322	50.49	0.485	rgb(222,124,125)	1.9916	2,2
Foxs1	Selp	-0.9322	50.49	-4.9E-01	rgb(111,153,236)	1.9916	2,2
Foxs1	Sh2d7	0.9322	50.49	0.49	rgb(222,123,124)	1.9916	2,2
Gtf2ird1	Neurl1b	0.9322	50.49	0.49	rgb(222,123,124)	1.9916	2,2
Ikzf2	Gm14446	0.9322	50.49	0.487	rgb(222,124,125)	1.9916	2,2
Ikzf5	Mex3b	0.9322	50.49	0.493	rgb(222,123,124)	1.9916	2,2
Irf7	Trim12c	0.9322	50.49	0.487	rgb(222,124,125)	1.9916	2,2
Irf8	Il2rb	0.9322	50.49	0.489	rgb(222,124,125)	1.9916	2,2
Jazf1	Pim1	-0.9322	50.49	-4.9E-01	rgb(110,152,236)	1.9916	2,2
Kdm2b	5730508B09Rik	-0.9322	50.49	-4.9E-01	rgb(111,152,236)	1.9916	2,2
Klf2	Cep76	-0.9322	50.49	-4.9E-01	rgb(111,153,235)	1.9916	2,2
Klf6	Chst3	-0.9322	50.49	-4.9E-01	rgb(110,152,236)	1.9916	2,2
Lhx6	Agap1	0.9322	50.49	0.494	rgb(222,123,124)	1.9916	2,2
Lin54	Znhit6	-0.9322	50.49	-4.9E-01	rgb(110,152,236)	1.9916	2,2
Mafg	N4bp2l1	-0.9322	50.49	-4.9E-01	rgb(111,152,236)	1.9916	2,2
Msc	Gpr114	0.9322	50.49	0.487	rgb(222,124,125)	1.9916	2,2
Msc	Penk	0.9322	50.49	0.488	rgb(222,124,125)	1.9916	2,2
Mtf2	Dctn4	-0.9322	50.49	-4.9E-01	rgb(110,152,236)	1.9916	2,2
Mxd1	Socs3	0.9322	50.49	0.488	rgb(222,124,125)	1.9916	2,2
Mxd4	2210013O21Rik	0.9322	50.49	0.495	rgb(222,123,124)	1.9916	2,2
Myb	Parp8	0.9322	50.49	0.489	rgb(222,124,125)	1.9916	2,2
Myc	Max	0.9322	50.49	0.494	rgb(222,123,124)	1.9916	2,2
Nfatc1	Foxp4	0.9322	50.49	0.486	rgb(222,124,125)	1.9916	2,2
Nfatc4	H2-Eb2	0.9322	50.49	0.489	rgb(222,124,125)	1.9916	2,2
Nfkb2	Rab11fip1	0.9322	50.49	0.488	rgb(222,124,125)	1.9916	2,2
Npas2	Tppp	0.9322	50.49	0.488	rgb(222,124,125)	1.9916	2,2
Nr1h2	Nucks1	-0.9322	50.49	-4.9E-01	rgb(110,152,236)	1.9916	2,2
Nr4a1	Pla2g12a	-0.9322	50.49	-4.9E-01	rgb(111,152,236)	1.9916	2,2
Nr4a2	Fap	0.9322	50.49	0.486	rgb(222,124,125)	1.9916	2,2
Pou2af1	Foxp1	0.9322	50.49	0.491	rgb(222,123,124)	1.9916	2,2
Pparg	Epas1	0.9322	50.49	0.493	rgb(222,123,124)	1.9916	2,2
Prdm8	Fam178b	0.9322	50.49	0.491	rgb(222,123,124)	1.9916	2,2
Runx1	Cd74	-0.9322	50.49	-4.9E-01	rgb(111,152,236)	1.9916	2,2
Scmh1	Ets2	0.9322	50.49	0.495	rgb(222,122,123)	1.9916	2,2
Scrt1	Appl2	0.9322	50.49	0.492	rgb(222,123,124)	1.9916	2,2
Snapc2	Arhgdig	0.9322	50.49	0.488	rgb(222,124,125)	1.9916	2,2
Sox5	Car5b	0.9322	50.49	0.491	rgb(222,123,124)	1.9916	2,2
Sox5	Ccr8	-0.9322	50.49	-4.9E-01	rgb(111,153,236)	1.9916	2,2
Sp4	Mctp2	0.9322	50.49	0.492	rgb(222,123,124)	1.9916	2,2
Tead1	Irf4	-0.9322	50.49	-4.9E-01	rgb(111,152,236)	1.9916	2,2
Tet2	Actn1	-0.9322	50.49	-4.9E-01	rgb(110,152,236)	1.9916	2,2
Thra	Pcbp4	0.9322	50.49	0.492	rgb(222,123,124)	1.9916	2,2
Thrb	Dmrta2	0.9322	50.49	0.491	rgb(222,123,124)	1.9916	2,2
Vax2	Adcy4	0.9322	50.49	0.488	rgb(222,124,125)	1.9916	2,2
Vax2	Atp6v1b1	0.9322	50.49	0.485	rgb(222,124,125)	1.9916	2,2
Vax2	Ppp1r14c	0.9322	50.49	0.491	rgb(222,123,124)	1.9916	2,2
Xbp1	Fau	-0.9322	50.49	-4.9E-01	rgb(110,152,236)	1.9916	2,2
Xbp1	Nucks1	-0.9322	50.49	-4.9E-01	rgb(110,152,236)	1.9916	2,2
Zbtb4	Cdc23	-0.9322	50.49	-4.9E-01	rgb(111,153,236)	1.9916	2,2
Zbtb4	Ncoa1	0.9322	50.49	0.487	rgb(222,124,125)	1.9916	2,2
Zbtb4	Sqstm1	0.9322	50.49	0.492	rgb(222,123,124)	1.9916	2,2
Zbtb46	Cd83	0.9322	50.49	0.487	rgb(222,124,125)	1.9916	2,2
Zfhx3	Zfp362	0.9322	50.49	0.491	rgb(222,123,124)	1.9916	2,2
Zfp219	Irf5	0.9322	50.49	0.493	rgb(222,123,124)	1.9916	2,2
Zfp277	Zkscan17	0.9322	50.49	0.485	rgb(222,124,125)	1.9916	2,2
Zfp296	Cyp2s1	-0.9322	50.49	-4.9E-01	rgb(110,152,236)	1.9916	2,2
Zfp35	Dhrs4	0.9322	50.49	0.493	rgb(222,123,124)	1.9916	2,2
Zfp365	Zmat3	0.9322	50.49	0.486	rgb(222,124,125)	1.9916	2,2
Zfp367	Wdr76	0.9322	50.49	0.491	rgb(222,123,124)	1.9916	2,2
Zfp385a	1700007K13Rik	0.9322	50.49	0.489	rgb(222,124,125)	1.9916	2,2
Zfp385a	Bbc3	0.9322	50.49	0.495	rgb(222,123,124)	1.9916	2,2
Zfp385a	Ercc5	0.9322	50.49	0.487	rgb(222,124,125)	1.9916	2,2
Zfp385a	Plxna1	0.9322	50.49	0.485	rgb(222,124,125)	1.9916	2,2
Zfp429	Vwa1	-0.9322	50.49	-4.9E-01	rgb(111,153,235)	1.9916	2,2
Zfp467	Sgsm2	0.9322	50.49	0.486	rgb(222,124,125)	1.9916	2,2
Zfp473	Rtkn2	0.9322	50.49	0.488	rgb(222,124,125)	1.9916	2,2
Zfp516	B4galnt4	0.9322	50.49	0.49	rgb(222,123,124)	1.9916	2,2
Zfp52	4930539E08Rik	0.9322	50.49	0.49	rgb(222,123,124)	1.9916	2,2
Zfp524	Faim3	0.9322	50.49	0.494	rgb(222,123,124)	1.9916	2,2
Zfp608	Havcr1	-0.9322	50.49	-4.9E-01	rgb(111,152,236)	1.9916	2,2
Zfp608	Pik3r6	-0.9322	50.49	-4.9E-01	rgb(112,153,235)	1.9916	2,2
Zfp64	Fbxw2	-0.9322	50.49	-4.9E-01	rgb(110,152,236)	1.9916	2,2
Zfp652	Fads2	-0.9322	50.49	-4.9E-01	rgb(110,152,236)	1.9916	2,2
Zfp703	M6pr	-0.9322	50.49	-4.9E-01	rgb(110,152,236)	1.9916	2,2
Zfp704	Xrcc5	0.9322	50.49	0.485	rgb(222,124,125)	1.9916	2,2
Zfx	Hspb11	-0.9322	50.49	-4.9E-01	rgb(110,152,236)	1.9916	2,2
Zik1	Apitd1	0.9322	50.49	0.486	rgb(222,124,125)	1.9916	2,2
Zmiz1	Sco1	-0.9322	50.49	-4.9E-01	rgb(111,153,236)	1.9916	2,2
Etv6	Taf7	-0.93026	50.48	-4.8E-01	rgb(114,154,235)	1.9914	None
Etv6	Tesk2	-0.93026	50.48	-4.8E-01	rgb(112,153,235)	1.9914	None
Fosl2	Eif4e3	0.93026	50.48	0.478	rgb(222,126,127)	1.9914	None
Fosl2	Eno3	-0.93026	50.48	-4.8E-01	rgb(114,154,235)	1.9914	None
Fosl2	Foxp4	-0.93026	50.48	-4.8E-01	rgb(112,153,235)	1.9914	None
Hif1a	Flot1	0.93026	50.48	0.479	rgb(222,126,127)	1.9914	None
Irf4	Cldnd2	-0.93026	50.48	-4.8E-01	rgb(113,154,235)	1.9914	None
Irf4	Dusp22	-0.93026	50.48	-4.8E-01	rgb(113,154,235)	1.9914	None
Irf4	Gata3	-0.93026	50.48	-4.8E-01	rgb(112,153,235)	1.9914	None
Irf4	Herc6	-0.93026	50.48	-4.8E-01	rgb(114,154,235)	1.9914	2,2
Irf4	P2rx5	0.93026	50.48	0.483	rgb(222,125,126)	1.9914	None
Irf4	Pgrmc1	-0.93026	50.48	-4.8E-01	rgb(114,154,235)	1.9914	None
Irf4	S1pr2	0.93026	50.48	0.482	rgb(222,125,126)	1.9914	None
Irf4	Sesn1	-0.93026	50.48	-4.8E-01	rgb(112,153,235)	1.9914	None
Maf	Foxo1	0.93026	50.48	0.475	rgb(222,126,127)	1.9914	None
Maf	Pld2	0.93026	50.48	0.475	rgb(222,126,127)	1.9914	None
Maf	Ptgfrn	0.93026	50.48	0.484	rgb(222,125,126)	1.9914	None
Maf	Slc4a8	0.93026	50.48	0.478	rgb(222,126,127)	1.9914	None
Maf	Tor3a	-0.93026	50.48	-4.8E-01	rgb(113,154,235)	1.9914	None
Rorc	Itgb3	-0.93026	50.48	-4.8E-01	rgb(112,153,235)	1.9914	None
Rorc	Zfpm1	-0.93026	50.48	-4.8E-01	rgb(113,154,235)	1.9914	None
Stat3	Fosl2	0.93026	50.48	0.483	rgb(222,125,126)	1.9914	None
Ahctf1	Gimap7	-0.93026	50.48	-4.8E-01	rgb(112,153,235)	1.9914	2,2
Ahrr	Myo1f	0.93026	50.48	0.482	rgb(222,125,126)	1.9914	2,2
Atmin	Lamb3	0.93026	50.48	0.482	rgb(222,125,126)	1.9914	2,2
Bbx	Exoc4	0.93026	50.48	0.482	rgb(222,125,126)	1.9914	2,2
Bcl6	Pgm2	-0.93026	50.48	-4.8E-01	rgb(113,154,235)	1.9914	2,2
Bhlhe40	Anxa2	0.93026	50.48	0.484	rgb(222,125,126)	1.9914	2,2
C030039L03Rik	Gck	0.93026	50.48	0.476	rgb(222,126,127)	1.9914	2,2
Creb3l2	Spred3	0.93026	50.48	0.475	rgb(222,126,127)	1.9914	2,2
Csrnp1	1110057K04Rik	-0.93026	50.48	-4.8E-01	rgb(113,154,235)	1.9914	2,2
Ddit3	Cebpg	0.93026	50.48	0.477	rgb(222,126,127)	1.9914	2,2
Dot1l	Ypel5	-0.93026	50.48	-4.8E-01	rgb(112,153,235)	1.9914	2,2
Drap1	Ptprcap	0.93026	50.48	0.482	rgb(222,125,126)	1.9914	2,2
Erf	Ccng1	-0.93026	50.48	-4.8E-01	rgb(112,153,235)	1.9914	2,2
Ets1	Ppp1r10	-0.93026	50.48	-4.8E-01	rgb(113,154,235)	1.9914	2,2
Ets2	Ptpn1	-0.93026	50.48	-4.8E-01	rgb(112,153,235)	1.9914	2,2
Etv4	Dars2	0.93026	50.48	0.479	rgb(222,126,126)	1.9914	2,2
Etv4	Slc7a3	0.93026	50.48	0.478	rgb(222,126,127)	1.9914	2,2
Fli1	Aacs	-0.93026	50.48	-4.8E-01	rgb(113,154,235)	1.9914	2,2
Fosl1	Phlpp1	-0.93026	50.48	-4.8E-01	rgb(114,154,235)	1.9914	2,2
Foxf2	Bcl6b	-0.93026	50.48	-4.8E-01	rgb(114,154,235)	1.9914	2,2
Foxf2	Myo3b	0.93026	50.48	0.483	rgb(222,125,126)	1.9914	2,2
Foxf2	Stxbp6	0.93026	50.48	0.476	rgb(222,126,127)	1.9914	2,2
Foxn3	Sntb1	0.93026	50.48	0.478	rgb(222,126,127)	1.9914	2,2
Foxp2	Gpm6b	-0.93026	50.48	-4.8E-01	rgb(114,154,235)	1.9914	2,2
Gtf2ird1	Pvt1	-0.93026	50.48	-4.8E-01	rgb(113,154,235)	1.9914	2,2
Hes1	Fam43a	0.93026	50.48	0.479	rgb(222,125,126)	1.9914	2,2
Hif3a	Fzd7	0.93026	50.48	0.476	rgb(222,126,127)	1.9914	2,2
Hif3a	Kbtbd13	0.93026	50.48	0.481	rgb(222,125,126)	1.9914	2,2
Hlx	Serpinb5	0.93026	50.48	0.476	rgb(222,126,127)	1.9914	2,2
Ikzf2	Ctsw	0.93026	50.48	0.48	rgb(222,125,126)	1.9914	2,2
Insm1	Spin4	-0.93026	50.48	-4.8E-01	rgb(112,153,235)	1.9914	2,2
Irf5	Homez	0.93026	50.48	0.478	rgb(222,126,127)	1.9914	2,2
Irf5	Rnf135	0.93026	50.48	0.477	rgb(222,126,127)	1.9914	2,2
Kdm2b	Adora2a	0.93026	50.48	0.478	rgb(222,126,127)	1.9914	2,2
Kdm5b	Bnip3	0.93026	50.48	0.481	rgb(222,125,126)	1.9914	2,2
Kdm5b	Pgm2	0.93026	50.48	0.483	rgb(222,125,126)	1.9914	2,2
Klf6	Vim	0.93026	50.48	0.48	rgb(222,125,126)	1.9914	2,2
Lef1	S1pr3	-0.93026	50.48	-4.8E-01	rgb(112,153,235)	1.9914	2,2
Lin54	Icam2	-0.93026	50.48	-4.8E-01	rgb(112,153,235)	1.9914	2,2
Lin54	Pgs1	0.93026	50.48	0.475	rgb(222,126,127)	1.9914	2,2
Lin54	Rpp14	-0.93026	50.48	-4.8E-01	rgb(113,154,235)	1.9914	2,2
Litaf	Cd84	0.93026	50.48	0.478	rgb(222,126,127)	1.9914	2,2
Litaf	Tfpi	-0.93026	50.48	-4.8E-01	rgb(113,154,235)	1.9914	2,2
Lyl1	Gprasp2	0.93026	50.48	0.476	rgb(222,126,127)	1.9914	2,2
Mbnl2	Pak1	0.93026	50.48	0.475	rgb(222,126,127)	1.9914	2,2
Msc	Prss30	0.93026	50.48	0.483	rgb(222,125,126)	1.9914	2,2
Nfatc4	Zcchc12	0.93026	50.48	0.477	rgb(222,126,127)	1.9914	2,2
Nfkb2	Nfkbie	0.93026	50.48	0.475	rgb(222,126,127)	1.9914	2,2
Pou2af1	Notch2	-0.93026	50.48	-4.8E-01	rgb(112,153,235)	1.9914	2,2
Pou2af1	Vav2	-0.93026	50.48	-4.8E-01	rgb(113,154,235)	1.9914	2,2
Prrx1	Amotl2	0.93026	50.48	0.478	rgb(222,126,127)	1.9914	2,2
Rbpj	4833439L19Rik	0.93026	50.48	0.481	rgb(222,125,126)	1.9914	2,2
Rbpj	Mbp	-0.93026	50.48	-4.8E-01	rgb(112,153,235)	1.9914	2,2
Relb	Higd1a	-0.93026	50.48	-4.8E-01	rgb(113,154,235)	1.9914	2,2
Runx3	Ephx1	-0.93026	50.48	-4.8E-01	rgb(113,154,235)	1.9914	2,2
Rxra	Fgf2	0.93026	50.48	0.478	rgb(222,126,127)	1.9914	2,2
Scmh1	Apbb1ip	0.93026	50.48	0.482	rgb(222,125,126)	1.9914	2,2
Scmh1	Xkrx	0.93026	50.48	0.475	rgb(222,126,127)	1.9914	2,2
Scrt1	4932438H23Rik	0.93026	50.48	0.478	rgb(222,126,127)	1.9914	2,2
Sgsm2	Ccrn4l	-0.93026	50.48	-4.8E-01	rgb(112,153,235)	1.9914	2,2
Sgsm2	Tg	0.93026	50.48	0.484	rgb(222,125,126)	1.9914	2,2
Six4	Clcnkb	0.93026	50.48	0.477	rgb(222,126,127)	1.9914	2,2
Smad4	Dctpp1	-0.93026	50.48	-4.8E-01	rgb(113,154,235)	1.9914	2,2
Smad4	Flot2	0.93026	50.48	0.482	rgb(222,125,126)	1.9914	2,2
Sp4	Kdelc1	-0.93026	50.48	-4.8E-01	rgb(112,153,235)	1.9914	2,2
Srebf1	Trib3	0.93026	50.48	0.481	rgb(222,125,126)	1.9914	2,2
Stat1	Parp9	0.93026	50.48	0.484	rgb(222,125,125)	1.9914	2,2
Stat4	Lsp1	0.93026	50.48	0.48	rgb(222,125,126)	1.9914	2,2
Stat5b	Usp22	0.93026	50.48	0.476	rgb(222,126,127)	1.9914	2,2
Tbx6	Vasn	0.93026	50.48	0.476	rgb(222,126,127)	1.9914	2,2
Tead1	Neo1	0.93026	50.48	0.48	rgb(222,125,126)	1.9914	2,2
Thra	Ldlrap1	0.93026	50.48	0.482	rgb(222,125,126)	1.9914	2,2
Tmf1	Pik3ca	0.93026	50.48	0.484	rgb(222,125,126)	1.9914	2,2
Trerf1	Kcnab3	0.93026	50.48	0.481	rgb(222,125,126)	1.9914	2,2
Vdr	Cd83	0.93026	50.48	0.477	rgb(222,126,127)	1.9914	2,2
Zbed4	Acin1	0.93026	50.48	0.479	rgb(222,126,127)	1.9914	2,2
Zbtb32	Sox5	0.93026	50.48	0.481	rgb(222,125,126)	1.9914	2,2
Zfhx3	Itsn1	0.93026	50.48	0.48	rgb(222,125,126)	1.9914	2,2
Zfp2	Hs6st2	0.93026	50.48	0.484	rgb(222,125,125)	1.9914	2,2
Zfp280b	Itgb1	0.93026	50.48	0.48	rgb(222,125,126)	1.9914	2,2
Zfp296	Ccng2	-0.93026	50.48	-4.8E-01	rgb(114,154,235)	1.9914	2,2
Zfp335	Fundc2	-0.93026	50.48	-4.8E-01	rgb(112,153,235)	1.9914	2,2
Zfp354c	Acpp	0.93026	50.48	0.481	rgb(222,125,126)	1.9914	2,2
Zfp358	Zfp580	0.93026	50.48	0.478	rgb(222,126,127)	1.9914	2,2
Zfp367	Eml1	-0.93026	50.48	-4.8E-01	rgb(112,153,235)	1.9914	2,2
Zfp385a	Pmm1	0.93026	50.48	0.479	rgb(222,125,126)	1.9914	2,2
Zfp407	Abhd6	-0.93026	50.48	-4.8E-01	rgb(113,153,235)	1.9914	2,2
Zfp414	Rab4b	0.93026	50.48	0.484	rgb(222,125,125)	1.9914	2,2
Zfp426	Btla	0.93026	50.48	0.479	rgb(222,126,126)	1.9914	2,2
Zfp467	Siglec5	0.93026	50.48	0.479	rgb(222,126,126)	1.9914	2,2
Zfp467	Wisp1	0.93026	50.48	0.482	rgb(222,125,126)	1.9914	2,2
Zfp473	Flot2	0.93026	50.48	0.479	rgb(222,125,126)	1.9914	2,2
Zfp524	Uqcrq	0.93026	50.48	0.48	rgb(222,125,126)	1.9914	2,2
Zfp609	Cdk16	0.93026	50.48	0.476	rgb(222,126,127)	1.9914	2,2
Zfp629	Tbc1d16	0.93026	50.48	0.477	rgb(222,126,127)	1.9914	2,2
Zfp750	Dnm3os	0.93026	50.48	0.478	rgb(222,126,127)	1.9914	2,2
Zfp800	Eno3	-0.93026	50.48	-4.8E-01	rgb(112,153,235)	1.9914	2,2
Zfp81	Commd9	-0.93026	50.48	-4.8E-01	rgb(113,154,235)	1.9914	2,2
Zfp870	Map3k14	-0.93026	50.48	-4.8E-01	rgb(112,153,235)	1.9914	2,2
Zfp882	Proz	0.93026	50.48	0.483	rgb(222,125,126)	1.9914	2,2
Zfp933	Sla2	-0.93026	50.48	-4.8E-01	rgb(112,153,235)	1.9914	2,2
Zfp956	Ppcdc	0.93026	50.48	0.481	rgb(222,125,126)	1.9914	2,2
Batf	Kcnk10	0.92833	50.47	0.475	rgb(222,126,127)	1.9912	None
Batf	Tnfaip8	0.92833	50.47	0.475	rgb(222,126,127)	1.9912	None
Etv6	Cpd	0.92833	50.47	0.466	rgb(222,128,129)	1.9912	None
Etv6	Pml	0.92833	50.47	0.468	rgb(222,128,129)	1.9912	None
Fosl2	B3gnt2	-0.92833	50.47	-4.7E-01	rgb(116,156,235)	1.9912	None
Fosl2	Csnk1e	0.92833	50.47	0.473	rgb(222,127,128)	1.9912	None
Fosl2	Gucy1b3	-0.92833	50.47	-4.7E-01	rgb(115,155,235)	1.9912	None
Fosl2	Tgm2	0.92833	50.47	0.468	rgb(222,128,129)	1.9912	None
Hif1a	Ddx51	-0.92833	50.47	-4.7E-01	rgb(114,155,235)	1.9912	None
Hif1a	Erp27	-0.92833	50.47	-4.7E-01	rgb(114,154,235)	1.9912	None
Irf4	F2rl1	0.92833	50.47	0.468	rgb(222,128,128)	1.9912	None
Irf4	Gprc5a	0.92833	50.47	0.475	rgb(222,126,127)	1.9912	None
Irf4	Rtp4	-0.92833	50.47	-4.7E-01	rgb(115,155,235)	1.9912	None
Irf4	Skil	0.92833	50.47	0.468	rgb(222,128,129)	1.9912	None
Irf4	Stra6	0.92833	50.47	0.466	rgb(222,128,129)	1.9912	None
Irf4	Wnt1	-0.92833	50.47	-4.7E-01	rgb(114,154,235)	1.9912	None
Maf	Il21	0.92833	50.47	0.473	rgb(222,127,128)	1.9912	None
Nfe2l2	Egln1	-0.92833	50.47	-4.7E-01	rgb(115,155,235)	1.9912	None
Rorc	Cpd	0.92833	50.47	0.468	rgb(222,128,129)	1.9912	None
Rorc	Nsf	0.92833	50.47	0.475	rgb(222,126,127)	1.9912	None
Rorc	Ptprj	0.92833	50.47	0.473	rgb(222,127,128)	1.9912	None
Ahrr	Ormdl1	-0.92833	50.47	-4.7E-01	rgb(115,155,235)	1.9912	2,2
Akna	Taf7	-0.92833	50.47	-4.7E-01	rgb(114,154,235)	1.9912	2,2
Ankzf1	Arid3a	0.92833	50.47	0.47	rgb(222,127,128)	1.9912	2,2
Ar	Zfp467	0.92833	50.47	0.467	rgb(222,128,129)	1.9912	2,2
Atf5	0610007P14Rik	0.92833	50.47	0.467	rgb(222,128,129)	1.9912	2,2
Atf6b	Cisd3	-0.92833	50.47	-4.7E-01	rgb(115,155,235)	1.9912	2,2
Atmin	Sbno2	-0.92833	50.47	-4.7E-01	rgb(114,154,235)	1.9912	2,2
Atmin	Slc29a3	0.92833	50.47	0.468	rgb(222,128,129)	1.9912	2,2
Bach1	Fyn	0.92833	50.47	0.472	rgb(222,127,128)	1.9912	2,2
C030039L03Rik	Bnip3	0.92833	50.47	0.468	rgb(222,128,129)	1.9912	2,2
Casz1	Dusp8	0.92833	50.47	0.47	rgb(222,127,128)	1.9912	2,2
Cebpg	Gprc5a	0.92833	50.47	0.469	rgb(222,127,128)	1.9912	2,2
Cebpg	Thap4	-0.92833	50.47	-4.7E-01	rgb(116,156,235)	1.9912	2,2
Creb1	Mgll	-0.92833	50.47	-4.7E-01	rgb(115,155,235)	1.9912	2,2
Dach2	Tctex1d1	0.92833	50.47	0.47	rgb(222,127,128)	1.9912	2,2
Ddit3	Nupr1	0.92833	50.47	0.473	rgb(222,127,128)	1.9912	2,2
Dmrta2	Thrb	0.92833	50.47	0.469	rgb(222,127,128)	1.9912	2,2
Elf1	Herc4	0.92833	50.47	0.473	rgb(222,127,128)	1.9912	2,2
Eomes	Abcb1a	0.92833	50.47	0.469	rgb(222,127,128)	1.9912	2,2
Epas1	Usp44	0.92833	50.47	0.466	rgb(222,128,129)	1.9912	2,2
Esrra	Zswim4	0.92833	50.47	0.47	rgb(222,127,128)	1.9912	2,2
Ets1	Matk	0.92833	50.47	0.468	rgb(222,128,129)	1.9912	2,2
Ets1	Nlrc3	0.92833	50.47	0.472	rgb(222,127,128)	1.9912	2,2
Fbxl19	Fth1	-0.92833	50.47	-4.7E-01	rgb(115,155,235)	1.9912	2,2
Fli1	Phldb1	-0.92833	50.47	-4.7E-01	rgb(116,155,235)	1.9912	2,2
Foxf2	Tmem163	0.92833	50.47	0.469	rgb(222,127,128)	1.9912	2,2
Foxn2	Fzd5	0.92833	50.47	0.473	rgb(222,127,128)	1.9912	2,2
Foxo1	Plk2	-0.92833	50.47	-4.7E-01	rgb(115,155,235)	1.9912	2,2
Foxp3	Atxn1	-0.92833	50.47	-4.7E-01	rgb(115,155,235)	1.9912	2,2
Foxp3	Ikzf4	0.92833	50.47	0.469	rgb(222,127,128)	1.9912	2,2
Glis1	Acot12	0.92833	50.47	0.47	rgb(222,127,128)	1.9912	2,2
Hif3a	Hk1	0.92833	50.47	0.468	rgb(222,128,129)	1.9912	2,2
Hif3a	Rhbdf1	0.92833	50.47	0.47	rgb(222,127,128)	1.9912	2,2
Hlx	Klrd1	0.92833	50.47	0.466	rgb(222,128,129)	1.9912	2,2
Hmgb1	H60c	-0.92833	50.47	-4.7E-01	rgb(115,155,235)	1.9912	2,2
Hmgb3	Tbc1d4	0.92833	50.47	0.474	rgb(222,127,127)	1.9912	2,2
Ikzf2	Cd96	0.92833	50.47	0.471	rgb(222,127,128)	1.9912	2,2
Irf1	Unc93b1	0.92833	50.47	0.47	rgb(222,127,128)	1.9912	2,2
Irf2	Icam1	-0.92833	50.47	-4.7E-01	rgb(116,155,235)	1.9912	2,2
Irf5	Abhd4	0.92833	50.47	0.471	rgb(222,127,128)	1.9912	2,2
Irf5	Calhm2	0.92833	50.47	0.471	rgb(222,127,128)	1.9912	2,2
Irf5	Cd44	0.92833	50.47	0.467	rgb(222,128,129)	1.9912	2,2
Irf7	Oas1c	0.92833	50.47	0.472	rgb(222,127,128)	1.9912	2,2
Jun	Tnfrsf12a	0.92833	50.47	0.474	rgb(222,126,127)	1.9912	2,2
Jund	Cebpb	0.92833	50.47	0.474	rgb(222,126,127)	1.9912	2,2
Kdm2b	Atp2b4	-0.92833	50.47	-4.7E-01	rgb(115,155,235)	1.9912	2,2
Kdm2b	Pgap1	0.92833	50.47	0.467	rgb(222,128,129)	1.9912	2,2
Kdm2b	Spin4	0.92833	50.47	0.473	rgb(222,127,128)	1.9912	2,2
Klf6	Neu3	0.92833	50.47	0.466	rgb(222,128,129)	1.9912	2,2
L3mbtl3	Fosl2	-0.92833	50.47	-4.7E-01	rgb(116,155,235)	1.9912	2,2
Lhx6	Ism1	0.92833	50.47	0.471	rgb(222,127,128)	1.9912	2,2
Lhx6	Sh2b1	0.92833	50.47	0.465	rgb(222,128,129)	1.9912	2,2
Msc	Pcsk1	0.92833	50.47	0.468	rgb(222,128,129)	1.9912	2,2
Mxd1	Dst	0.92833	50.47	0.47	rgb(222,127,128)	1.9912	2,2
Mxd3	E2f7	0.92833	50.47	0.473	rgb(222,127,128)	1.9912	2,2
Mxd3	Fbxo44	0.92833	50.47	0.471	rgb(222,127,128)	1.9912	2,2
Mxi1	Gys1	0.92833	50.47	0.472	rgb(222,127,128)	1.9912	2,2
Mxi1	Urb1	-0.92833	50.47	-4.7E-01	rgb(116,155,235)	1.9912	2,2
Myb	Slc9a9	0.92833	50.47	0.469	rgb(222,127,128)	1.9912	2,2
Myb	Tmem71	0.92833	50.47	0.471	rgb(222,127,128)	1.9912	2,2
Nfatc4	Tlr2	0.92833	50.47	0.469	rgb(222,127,128)	1.9912	2,2
Nfil3	Tiparp	0.92833	50.47	0.468	rgb(222,128,129)	1.9912	2,2
Nfkb2	Ankrd33b	0.92833	50.47	0.471	rgb(222,127,128)	1.9912	2,2
Nfkb2	Tmem120b	0.92833	50.47	0.472	rgb(222,127,128)	1.9912	2,2
Nfkb2	Tspan3	0.92833	50.47	0.47	rgb(222,127,128)	1.9912	2,2
Npas2	S1pr3	0.92833	50.47	0.466	rgb(222,128,129)	1.9912	2,2
Nr3c1	Trip10	-0.92833	50.47	-4.7E-01	rgb(115,155,235)	1.9912	2,2
Nr4a1	Klhl3	0.92833	50.47	0.469	rgb(222,127,128)	1.9912	2,2
Nr4a2	Crem	0.92833	50.47	0.468	rgb(222,128,129)	1.9912	2,2
Osr2	Cox6b2	0.92833	50.47	0.473	rgb(222,127,128)	1.9912	2,2
Osr2	H2-Eb1	0.92833	50.47	0.47	rgb(222,127,128)	1.9912	2,2
Otx1	Zdbf2	0.92833	50.47	0.472	rgb(222,127,128)	1.9912	2,2
Plagl1	Slc38a1	0.92833	50.47	0.47	rgb(222,127,128)	1.9912	2,2
Plscr1	Bcl2l2	0.92833	50.47	0.47	rgb(222,127,128)	1.9912	2,2
Pparg	Adora2b	0.92833	50.47	0.467	rgb(222,128,129)	1.9912	2,2
Relb	Osgepl1	-0.92833	50.47	-4.7E-01	rgb(114,155,235)	1.9912	2,2
Rfx7	Anapc1	0.92833	50.47	0.467	rgb(222,128,129)	1.9912	2,2
Rlf	Rpa2	-0.92833	50.47	-4.7E-01	rgb(115,155,235)	1.9912	2,2
Rxra	Nrp1	0.92833	50.47	0.471	rgb(222,127,128)	1.9912	2,2
Satb1	Epas1	0.92833	50.47	0.469	rgb(222,127,128)	1.9912	2,2
Satb1	Pdcd1	-0.92833	50.47	-4.7E-01	rgb(115,155,235)	1.9912	2,2
Satb1	Ston2	0.92833	50.47	0.471	rgb(222,127,128)	1.9912	2,2
Sgsm2	Lrmp	0.92833	50.47	0.469	rgb(222,127,128)	1.9912	2,2
Six5	Lbh	-0.92833	50.47	-4.7E-01	rgb(115,155,235)	1.9912	2,2
Six5	Nckipsd	0.92833	50.47	0.469	rgb(222,127,128)	1.9912	2,2
Ski	Furin	0.92833	50.47	0.472	rgb(222,127,128)	1.9912	2,2
Smad4	Marcksl1	-0.92833	50.47	-4.7E-01	rgb(115,155,235)	1.9912	2,2
Sp110	Txndc17	0.92833	50.47	0.474	rgb(222,126,127)	1.9912	2,2
Spib	Lrrc28	0.92833	50.47	0.466	rgb(222,128,129)	1.9912	2,2
St18	Sh2d1b1	0.92833	50.47	0.474	rgb(222,126,127)	1.9912	2,2
Tcf12	Ncoa2	0.92833	50.47	0.468	rgb(222,128,129)	1.9912	2,2
Tead1	Sema6d	0.92833	50.47	0.466	rgb(222,128,129)	1.9912	2,2
Tead1	Tln2	0.92833	50.47	0.472	rgb(222,127,128)	1.9912	2,2
Tead1	Unc13a	0.92833	50.47	0.474	rgb(222,127,127)	1.9912	2,2
Trp73	Piga	-0.92833	50.47	-4.7E-01	rgb(115,155,235)	1.9912	2,2
Twist1	Tmem98	0.92833	50.47	0.468	rgb(222,128,129)	1.9912	2,2
Vax2	B3galt2	0.92833	50.47	0.47	rgb(222,127,128)	1.9912	2,2
Vax2	Furin	0.92833	50.47	0.473	rgb(222,127,128)	1.9912	2,2
Zbed6	Cnot1	0.92833	50.47	0.473	rgb(222,127,128)	1.9912	2,2
Zbtb20	Mecr	-0.92833	50.47	-4.7E-01	rgb(115,155,235)	1.9912	2,2
Zbtb32	Slc4a8	0.92833	50.47	0.47	rgb(222,127,128)	1.9912	2,2
Zbtb46	Tmem120b	0.92833	50.47	0.465	rgb(222,128,129)	1.9912	2,2
Zbtb7c	Pvt1	0.92833	50.47	0.474	rgb(222,126,127)	1.9912	2,2
Zfhx3	Akap2	0.92833	50.47	0.467	rgb(222,128,129)	1.9912	2,2
Zfp120	Sf3b3	-0.92833	50.47	-4.7E-01	rgb(115,155,235)	1.9912	2,2
Zfp26	Mgat5	0.92833	50.47	0.466	rgb(222,128,129)	1.9912	2,2
Zfp277	Amz2	0.92833	50.47	0.466	rgb(222,128,129)	1.9912	2,2
Zfp280d	Clic1	-0.92833	50.47	-4.7E-01	rgb(115,155,235)	1.9912	2,2
Zfp35	Dusp12	0.92833	50.47	0.469	rgb(222,127,128)	1.9912	2,2
Zfp358	Sorcs2	-0.92833	50.47	-4.7E-01	rgb(114,154,235)	1.9912	2,2
Zfp365	Eda2r	0.92833	50.47	0.471	rgb(222,127,128)	1.9912	2,2
Zfp367	Kdelc1	0.92833	50.47	0.47	rgb(222,127,128)	1.9912	2,2
Zfp367	Pmm1	0.92833	50.47	0.47	rgb(222,127,128)	1.9912	2,2
Zfp386	Emb	0.92833	50.47	0.466	rgb(222,128,129)	1.9912	2,2
Zfp449	Tcea3	0.92833	50.47	0.473	rgb(222,127,128)	1.9912	2,2
Zfp467	Ar	0.92833	50.47	0.471	rgb(222,127,128)	1.9912	2,2
Zfp513	Mboat2	-0.92833	50.47	-4.7E-01	rgb(116,155,235)	1.9912	2,2
Zfp653	Snx10	-0.92833	50.47	-4.7E-01	rgb(114,154,235)	1.9912	2,2
Zfp750	Commd9	0.92833	50.47	0.465	rgb(222,128,129)	1.9912	2,2
Zfp750	Vcan	0.92833	50.47	0.467	rgb(222,128,129)	1.9912	2,2
Zfp768	Angptl4	0.92833	50.47	0.466	rgb(222,128,129)	1.9912	2,2
Zfp770	Ccdc50	0.92833	50.47	0.467	rgb(222,128,129)	1.9912	2,2
Zfp827	Npc2	-0.92833	50.47	-4.7E-01	rgb(116,155,235)	1.9912	2,2
Zfp868	Chrm4	-0.92833	50.47	-4.7E-01	rgb(115,155,235)	1.9912	2,2
Zfp870	1700030K09Rik	0.92833	50.47	0.467	rgb(222,128,129)	1.9912	2,2
Zfp948	Npas4	0.92833	50.47	0.475	rgb(222,126,127)	1.9912	2,2
Zfp958	Ccng1	0.92833	50.47	0.467	rgb(222,128,129)	1.9912	2,2
Zhx2	Nfkbia	0.92833	50.47	0.466	rgb(222,128,129)	1.9912	2,2
Zkscan17	Bpnt1	-0.92833	50.47	-4.7E-01	rgb(116,156,235)	1.9912	2,2
Zzz3	S100a1	-0.92833	50.47	-4.7E-01	rgb(116,155,235)	1.9912	2,2
Batf	Asap1	0.92639	50.46	0.455	rgb(222,130,131)	1.991	None
Batf	Ikzf2	0.92639	50.46	0.458	rgb(222,129,130)	1.991	None
Batf	Trpa1	0.92639	50.46	0.458	rgb(222,130,131)	1.991	None
Etv6	Grap	-0.92639	50.46	-4.6E-01	rgb(118,157,234)	1.991	None
Etv6	Il2rb	0.92639	50.46	0.464	rgb(222,128,129)	1.991	None
Fosl2	Arid5a	0.92639	50.46	0.456	rgb(222,130,131)	1.991	None
Fosl2	Ddr1	0.92639	50.46	0.464	rgb(222,128,129)	1.991	None
Fosl2	Itgb1	-0.92639	50.46	-4.6E-01	rgb(117,156,234)	1.991	None
Fosl2	Snx9	-0.92639	50.46	-4.6E-01	rgb(117,156,235)	1.991	None
Fosl2	Sox5	0.92639	50.46	0.462	rgb(222,129,130)	1.991	None
Fosl2	Syde2	0.92639	50.46	0.458	rgb(222,129,130)	1.991	None
Fosl2	Tcf12	-0.92639	50.46	-4.6E-01	rgb(117,156,234)	1.991	None
Hif1a	Hook2	0.92639	50.46	0.459	rgb(222,129,130)	1.991	None
Irf4	Dlg3	0.92639	50.46	0.46	rgb(222,129,130)	1.991	None
Irf4	Eml1	-0.92639	50.46	-4.6E-01	rgb(117,156,234)	1.991	None
Irf4	Ppp3ca	-0.92639	50.46	-4.6E-01	rgb(118,157,234)	1.991	None
Rorc	Zfp395	-0.92639	50.46	-4.6E-01	rgb(118,157,234)	1.991	None
AW146154	Zfp445	0.92639	50.46	0.459	rgb(222,129,130)	1.991	2,2
Ahdc1	Timp1	-0.92639	50.46	-4.6E-01	rgb(117,156,235)	1.991	2,2
Ahrr	Casr	0.92639	50.46	0.459	rgb(222,129,130)	1.991	2,2
Akna	Proz	0.92639	50.46	0.465	rgb(222,128,129)	1.991	2,2
Atf2	Larp4b	0.92639	50.46	0.458	rgb(222,130,130)	1.991	2,2
Bach1	Kdm6b	0.92639	50.46	0.46	rgb(222,129,130)	1.991	2,2
Cdc5l	Gpatch4	0.92639	50.46	0.458	rgb(222,130,131)	1.991	2,2
Cebpb	Mei4	0.92639	50.46	0.463	rgb(222,129,129)	1.991	2,2
Cebpg	Fkrp	-0.92639	50.46	-4.6E-01	rgb(118,157,234)	1.991	2,2
Cenpb	Tnk2	0.92639	50.46	0.462	rgb(222,129,130)	1.991	2,2
Creb3l1	Mdn1	-0.92639	50.46	-4.6E-01	rgb(118,157,234)	1.991	2,2
Cux1	Ss18	0.92639	50.46	0.459	rgb(222,129,130)	1.991	2,2
Cxxc5	Traf6	-0.92639	50.46	-4.6E-01	rgb(117,156,234)	1.991	2,2
Dach2	Crispld2	0.92639	50.46	0.461	rgb(222,129,130)	1.991	2,2
Ddit3	Hmox1	0.92639	50.46	0.46	rgb(222,129,130)	1.991	2,2
Dzip1	Eaf2	-0.92639	50.46	-4.6E-01	rgb(117,156,235)	1.991	2,2
E2f1	Dtl	0.92639	50.46	0.459	rgb(222,129,130)	1.991	2,2
Ebf1	Lum	0.92639	50.46	0.456	rgb(222,130,131)	1.991	2,2
Egr2	Runx1	0.92639	50.46	0.461	rgb(222,129,130)	1.991	2,2
Egr4	Dab2ip	0.92639	50.46	0.456	rgb(222,130,131)	1.991	2,2
Egr4	Minpp1	0.92639	50.46	0.456	rgb(222,130,131)	1.991	2,2
Elk3	Cxcr3	0.92639	50.46	0.455	rgb(222,130,131)	1.991	2,2
Elk3	Ergic1	0.92639	50.46	0.463	rgb(222,128,129)	1.991	2,2
Epas1	Calcrl	0.92639	50.46	0.459	rgb(222,129,130)	1.991	2,2
Epas1	Pparg	0.92639	50.46	0.464	rgb(222,128,129)	1.991	2,2
Epas1	Tmem43	0.92639	50.46	0.462	rgb(222,129,130)	1.991	2,2
Etv4	Aldh1l2	0.92639	50.46	0.461	rgb(222,129,130)	1.991	2,2
Etv5	F2rl2	0.92639	50.46	0.463	rgb(222,129,129)	1.991	2,2
Etv5	Mrc1	-0.92639	50.46	-4.6E-01	rgb(118,157,234)	1.991	2,2
Etv5	Tnip3	-0.92639	50.46	-4.6E-01	rgb(117,156,235)	1.991	2,2
Fos	Gm6225	0.92639	50.46	0.464	rgb(222,128,129)	1.991	2,2
Foxf2	Fam129b	0.92639	50.46	0.464	rgb(222,128,129)	1.991	2,2
Foxn2	D1Ertd622e	0.92639	50.46	0.46	rgb(222,129,130)	1.991	2,2
Foxp1	Gap43	-0.92639	50.46	-4.6E-01	rgb(118,157,234)	1.991	2,2
Foxp3	Satb1	-0.92639	50.46	-4.6E-01	rgb(117,156,235)	1.991	2,2
Gata1	Treml2	0.92639	50.46	0.463	rgb(222,129,130)	1.991	2,2
Gli3	Ermp1	-0.92639	50.46	-4.6E-01	rgb(117,156,234)	1.991	2,2
Glis3	Il33	0.92639	50.46	0.461	rgb(222,129,130)	1.991	2,2
Hif3a	Nphp3	0.92639	50.46	0.463	rgb(222,128,129)	1.991	2,2
Hif3a	Pygl	0.92639	50.46	0.457	rgb(222,130,131)	1.991	2,2
Hmga2	Aebp1	0.92639	50.46	0.459	rgb(222,129,130)	1.991	2,2
Hmga2	Phldb2	0.92639	50.46	0.459	rgb(222,129,130)	1.991	2,2
Hmgb3	Eno3	0.92639	50.46	0.457	rgb(222,130,131)	1.991	2,2
Hmgb3	Pgs1	-0.92639	50.46	-4.6E-01	rgb(117,156,235)	1.991	2,2
Ikzf2	Plagl1	0.92639	50.46	0.462	rgb(222,129,130)	1.991	2,2
Ikzf4	Bcl3	0.92639	50.46	0.456	rgb(222,130,131)	1.991	2,2
Irf1	Fas	0.92639	50.46	0.464	rgb(222,128,129)	1.991	2,2
Irf1	Sidt1	0.92639	50.46	0.462	rgb(222,129,130)	1.991	2,2
Irf2	Rbms2	0.92639	50.46	0.461	rgb(222,129,130)	1.991	2,2
Irf5	Ppap2c	0.92639	50.46	0.464	rgb(222,128,129)	1.991	2,2
Jun	Stat5b	0.92639	50.46	0.462	rgb(222,129,130)	1.991	2,2
Kdm2b	Id2	-0.92639	50.46	-4.6E-01	rgb(118,157,234)	1.991	2,2
Klf13	Arrb1	0.92639	50.46	0.458	rgb(222,129,130)	1.991	2,2
Klf13	Map3k1	0.92639	50.46	0.458	rgb(222,130,130)	1.991	2,2
Klf13	Prr7	0.92639	50.46	0.455	rgb(222,130,131)	1.991	2,2
Klf2	Fam102a	0.92639	50.46	0.46	rgb(222,129,130)	1.991	2,2
Klf2	Kcna3	-0.92639	50.46	-4.6E-01	rgb(118,157,234)	1.991	2,2
Klf4	Dusp14	0.92639	50.46	0.456	rgb(222,130,131)	1.991	2,2
Klf8	Tspan17	0.92639	50.46	0.458	rgb(222,130,130)	1.991	2,2
Litaf	Chn2	0.92639	50.46	0.46	rgb(222,129,130)	1.991	2,2
Maff	Jmjd6	0.92639	50.46	0.46	rgb(222,129,130)	1.991	2,2
Mbnl2	A430005L14Rik	-0.92639	50.46	-4.6E-01	rgb(117,156,234)	1.991	2,2
Mbnl2	Ccdc63	0.92639	50.46	0.457	rgb(222,130,131)	1.991	2,2
Mbnl2	Jup	0.92639	50.46	0.456	rgb(222,130,131)	1.991	2,2
Mitf	Vax2	0.92639	50.46	0.459	rgb(222,129,130)	1.991	2,2
Mtf2	Txndc17	-0.92639	50.46	-4.6E-01	rgb(118,157,234)	1.991	2,2
Mxd1	Icam1	0.92639	50.46	0.459	rgb(222,129,130)	1.991	2,2
Mxd1	Smyd5	-0.92639	50.46	-4.6E-01	rgb(117,156,235)	1.991	2,2
Mxd3	Zdhhc2	0.92639	50.46	0.46	rgb(222,129,130)	1.991	2,2
Mxd4	Sytl1	0.92639	50.46	0.455	rgb(222,130,131)	1.991	2,2
Mxi1	Asph	0.92639	50.46	0.464	rgb(222,128,129)	1.991	2,2
Ncoa2	Notch2	0.92639	50.46	0.464	rgb(222,128,129)	1.991	2,2
Ncoa2	Phlpp1	0.92639	50.46	0.462	rgb(222,129,130)	1.991	2,2
Ncoa3	Trappc10	0.92639	50.46	0.46	rgb(222,129,130)	1.991	2,2
Nfatc4	Insm1	0.92639	50.46	0.455	rgb(222,130,131)	1.991	2,2
Nfatc4	Slc22a2	0.92639	50.46	0.461	rgb(222,129,130)	1.991	2,2
Nfatc4	Utf1	-0.92639	50.46	-4.6E-01	rgb(117,156,235)	1.991	2,2
Nkx1-2	Pappa2	0.92639	50.46	0.464	rgb(222,128,129)	1.991	2,2
Phf20	Fyco1	0.92639	50.46	0.46	rgb(222,129,130)	1.991	2,2
Pou2af1	Bend3	0.92639	50.46	0.46	rgb(222,129,130)	1.991	2,2
Pou2af1	Ncf1	-0.92639	50.46	-4.6E-01	rgb(117,156,235)	1.991	2,2
Pou2af1	Ppfibp1	0.92639	50.46	0.465	rgb(222,128,129)	1.991	2,2
Pou2af1	Trim66	0.92639	50.46	0.455	rgb(222,130,131)	1.991	2,2
Pou5f2	Arg2	0.92639	50.46	0.463	rgb(222,129,130)	1.991	2,2
Pou6f1	Sesn3	0.92639	50.46	0.46	rgb(222,129,130)	1.991	2,2
Rbpj	Rasal1	-0.92639	50.46	-4.6E-01	rgb(117,156,234)	1.991	2,2
Rbpj	Tspan6	0.92639	50.46	0.465	rgb(222,128,129)	1.991	2,2
Rlf	Narf	0.92639	50.46	0.456	rgb(222,130,131)	1.991	2,2
Runx2	Vwa1	0.92639	50.46	0.456	rgb(222,130,131)	1.991	2,2
Rxra	Bcam	0.92639	50.46	0.458	rgb(222,130,130)	1.991	2,2
Rxra	Ptpn11	0.92639	50.46	0.462	rgb(222,129,130)	1.991	2,2
Scml4	Rab19	0.92639	50.46	0.461	rgb(222,129,130)	1.991	2,2
Setdb2	Pla2g12a	-0.92639	50.46	-4.6E-01	rgb(118,157,234)	1.991	2,2
Sgsm2	Il9	-0.92639	50.46	-4.6E-01	rgb(117,156,234)	1.991	2,2
Sgsm2	Kcnd1	0.92639	50.46	0.455	rgb(222,130,131)	1.991	2,2
Sgsm2	Lgals1	-0.92639	50.46	-4.6E-01	rgb(118,157,234)	1.991	2,2
Six1	Cd200r4	0.92639	50.46	0.463	rgb(222,129,130)	1.991	2,2
Ski	Runx1	0.92639	50.46	0.457	rgb(222,130,131)	1.991	2,2
Sp140	Hspa2	0.92639	50.46	0.46	rgb(222,129,130)	1.991	2,2
Sp4	Fbxw2	0.92639	50.46	0.457	rgb(222,130,131)	1.991	2,2
Tbx21	Abi3	0.92639	50.46	0.457	rgb(222,130,131)	1.991	2,2
Tfdp2	Zranb3	0.92639	50.46	0.457	rgb(222,130,131)	1.991	2,2
Thap7	Ap3b1	-0.92639	50.46	-4.6E-01	rgb(117,156,235)	1.991	2,2
Vax2	Ccl20	0.92639	50.46	0.462	rgb(222,129,130)	1.991	2,2
Vax2	Cttn	-0.92639	50.46	-4.6E-01	rgb(118,157,234)	1.991	2,2
Vdr	Galm	0.92639	50.46	0.464	rgb(222,128,129)	1.991	2,2
Xbp1	Lipe	0.92639	50.46	0.455	rgb(222,130,131)	1.991	2,2
Zbed4	Fancm	0.92639	50.46	0.46	rgb(222,129,130)	1.991	2,2
Zbtb1	Aff3	0.92639	50.46	0.462	rgb(222,129,130)	1.991	2,2
Zbtb10	Ifit1	0.92639	50.46	0.456	rgb(222,130,131)	1.991	2,2
Zbtb32	Mtrf1	0.92639	50.46	0.464	rgb(222,128,129)	1.991	2,2
Zbtb38	Itpr1	0.92639	50.46	0.46	rgb(222,129,130)	1.991	2,2
Zbtb46	Tnfsf15	0.92639	50.46	0.462	rgb(222,129,130)	1.991	2,2
Zfp112	Arrb1	-0.92639	50.46	-4.6E-01	rgb(116,156,235)	1.991	2,2
Zfp202	Ctsb	-0.92639	50.46	-4.6E-01	rgb(117,156,234)	1.991	2,2
Zfp26	Sdr39u1	-0.92639	50.46	-4.6E-01	rgb(118,157,234)	1.991	2,2
Zfp277	Fgd6	-0.92639	50.46	-4.6E-01	rgb(118,157,234)	1.991	2,2
Zfp35	Mmachc	0.92639	50.46	0.457	rgb(222,130,131)	1.991	2,2
Zfp367	Cenpw	0.92639	50.46	0.461	rgb(222,129,130)	1.991	2,2
Zfp367	St3gal5	0.92639	50.46	0.457	rgb(222,130,131)	1.991	2,2
Zfp418	Slco3a1	-0.92639	50.46	-4.6E-01	rgb(118,157,234)	1.991	2,2
Zfp429	Ubiad1	-0.92639	50.46	-4.6E-01	rgb(117,156,235)	1.991	2,2
Zfp473	D830046C22Rik	0.92639	50.46	0.464	rgb(222,128,129)	1.991	2,2
Zfp473	Slc39a10	0.92639	50.46	0.46	rgb(222,129,130)	1.991	2,2
Zfp516	Ica1l	0.92639	50.46	0.459	rgb(222,129,130)	1.991	2,2
Zfp580	Psmd8	0.92639	50.46	0.462	rgb(222,129,130)	1.991	2,2
Zfp605	Ift81	0.92639	50.46	0.462	rgb(222,129,130)	1.991	2,2
Zfp629	Synj1	-0.92639	50.46	-4.6E-01	rgb(117,156,234)	1.991	2,2
Zfp64	Abca1	0.92639	50.46	0.459	rgb(222,129,130)	1.991	2,2
Zfp692	Slc4a8	0.92639	50.46	0.459	rgb(222,129,130)	1.991	2,2
Zfp719	Sphk1	0.92639	50.46	0.463	rgb(222,129,129)	1.991	2,2
Zfp750	1700007K13Rik	0.92639	50.46	0.459	rgb(222,129,130)	1.991	2,2
Zfp831	Inpp4a	0.92639	50.46	0.458	rgb(222,129,130)	1.991	2,2
Zfp90	Map3k5	0.92639	50.46	0.463	rgb(222,129,129)	1.991	2,2
Zfp933	Reep3	0.92639	50.46	0.461	rgb(222,129,130)	1.991	2,2
Zhx2	Ctnnd1	-0.92639	50.46	-4.6E-01	rgb(117,156,234)	1.991	2,2
Zkscan17	Angptl6	0.92639	50.46	0.464	rgb(222,128,129)	1.991	2,2
Zscan29	Tbx6	0.92639	50.46	0.46	rgb(222,129,130)	1.991	2,2
Batf	Ccr8	0.92445	50.45	0.455	rgb(222,130,131)	1.9908	None
Etv6	Id2	0.92445	50.45	0.453	rgb(222,130,131)	1.9908	None
Etv6	Pmepa1	0.92445	50.45	0.448	rgb(222,132,132)	1.9908	None
Fosl2	Zbp1	0.92445	50.45	0.453	rgb(222,130,131)	1.9908	None
Hif1a	Fam49b	0.92445	50.45	0.453	rgb(222,131,131)	1.9908	None
Hif1a	Sesn3	0.92445	50.45	0.449	rgb(222,131,132)	1.9908	None
Irf4	Angpt1	-0.92445	50.45	-4.5E-01	rgb(119,157,234)	1.9908	None
Irf4	Batf	-0.92445	50.45	-4.5E-01	rgb(120,158,234)	1.9908	None
Irf4	Plekho1	0.92445	50.45	0.45	rgb(222,131,132)	1.9908	None
Irf4	Ust	0.92445	50.45	0.452	rgb(222,131,132)	1.9908	None
Irf4	Wipf1	0.92445	50.45	0.447	rgb(222,132,133)	1.9908	None
Irf4	Wls	-0.92445	50.45	-4.5E-01	rgb(119,157,234)	1.9908	None
Maf	Ctla2b	0.92445	50.45	0.449	rgb(222,131,132)	1.9908	None
Nfe2l2	Ap4m1	-0.92445	50.45	-4.5E-01	rgb(120,158,234)	1.9908	2,2
Nfe2l2	Chd7	0.92445	50.45	0.453	rgb(222,130,131)	1.9908	None
Nfe2l2	Tmc6	-0.92445	50.45	-4.5E-01	rgb(119,157,234)	1.9908	2,2
Nfe2l2	Tmem120b	-0.92445	50.45	-4.5E-01	rgb(119,157,234)	1.9908	None
Rorc	Arl4d	-0.92445	50.45	-4.5E-01	rgb(119,158,234)	1.9908	None
Rorc	Xdh	-0.92445	50.45	-4.5E-01	rgb(119,157,234)	1.9908	None
Stat3	Plekhh1	0.92445	50.45	0.451	rgb(222,131,132)	1.9908	None
A430033K04Rik	Ly6k	-0.92445	50.45	-4.5E-01	rgb(120,158,234)	1.9908	2,2
AW146154	Tnfsf8	0.92445	50.45	0.447	rgb(222,132,132)	1.9908	2,2
Adnp	Fbxo11	0.92445	50.45	0.455	rgb(222,130,131)	1.9908	2,2
Ahrr	Cpox	0.92445	50.45	0.452	rgb(222,131,132)	1.9908	2,2
Ahrr	Nlrc3	0.92445	50.45	0.447	rgb(222,132,133)	1.9908	2,2
Ahrr	Tmem176a	0.92445	50.45	0.446	rgb(222,132,133)	1.9908	2,2
Arid3a	Ms4a4b	-0.92445	50.45	-4.5E-01	rgb(119,157,234)	1.9908	2,2
Arid3a	Slco3a1	0.92445	50.45	0.45	rgb(222,131,132)	1.9908	2,2
Atmin	Litaf	0.92445	50.45	0.452	rgb(222,131,132)	1.9908	2,2
Bcl11b	Notch1	0.92445	50.45	0.452	rgb(222,131,132)	1.9908	2,2
Bcl6	Tox2	0.92445	50.45	0.451	rgb(222,131,132)	1.9908	2,2
Casz1	D630039A03Rik	-0.92445	50.45	-4.5E-01	rgb(119,157,234)	1.9908	2,2
Cbx2	D930048N14Rik	0.92445	50.45	0.452	rgb(222,131,132)	1.9908	2,2
Ccdc17	Gm6225	0.92445	50.45	0.454	rgb(222,130,131)	1.9908	2,2
Cebpb	Whamm	0.92445	50.45	0.454	rgb(222,130,131)	1.9908	2,2
Cebpg	Gpr89	-0.92445	50.45	-4.5E-01	rgb(119,157,234)	1.9908	2,2
Cebpg	Soat2	0.92445	50.45	0.45	rgb(222,131,132)	1.9908	2,2
Cebpg	Sox13	-0.92445	50.45	-4.5E-01	rgb(119,157,234)	1.9908	2,2
Cux1	Gyk	-0.92445	50.45	-4.5E-01	rgb(119,158,234)	1.9908	2,2
Dach2	5031414D18Rik	0.92445	50.45	0.452	rgb(222,131,132)	1.9908	2,2
Ddit3	Adm2	0.92445	50.45	0.449	rgb(222,131,132)	1.9908	2,2
Dpf1	Rcor2	0.92445	50.45	0.448	rgb(222,131,132)	1.9908	2,2
Dzip1	Samd9l	0.92445	50.45	0.448	rgb(222,131,132)	1.9908	2,2
Egr2	Mpzl3	0.92445	50.45	0.45	rgb(222,131,132)	1.9908	2,2
Elf1	Srpk2	0.92445	50.45	0.45	rgb(222,131,132)	1.9908	2,2
Elk3	Zfhx3	0.92445	50.45	0.447	rgb(222,132,132)	1.9908	2,2
Eomes	Ccr7	0.92445	50.45	0.455	rgb(222,130,131)	1.9908	2,2
Eomes	Chm	-0.92445	50.45	-4.5E-01	rgb(119,157,234)	1.9908	2,2
Foxb1	Rora	0.92445	50.45	0.447	rgb(222,132,133)	1.9908	2,2
Foxf2	Nqo2	0.92445	50.45	0.455	rgb(222,130,131)	1.9908	2,2
Foxs1	Il18r1	0.92445	50.45	0.454	rgb(222,130,131)	1.9908	2,2
Gfi1	5430421N21Rik	-0.92445	50.45	-4.5E-01	rgb(118,157,234)	1.9908	2,2
Gfi1	Rgmb	-0.92445	50.45	-4.5E-01	rgb(120,158,234)	1.9908	2,2
Hey1	Plekha6	0.92445	50.45	0.451	rgb(222,131,132)	1.9908	2,2
Hif3a	Myh10	0.92445	50.45	0.448	rgb(222,131,132)	1.9908	2,2
Hif3a	Pdxp	0.92445	50.45	0.449	rgb(222,131,132)	1.9908	2,2
Hif3a	Slc2a1	0.92445	50.45	0.446	rgb(222,132,133)	1.9908	2,2
Hlx	Sdc1	0.92445	50.45	0.451	rgb(222,131,132)	1.9908	2,2
Hmgb3	1190005I06Rik	0.92445	50.45	0.453	rgb(222,130,131)	1.9908	2,2
Hmgb3	Nrgn	0.92445	50.45	0.452	rgb(222,131,132)	1.9908	2,2
Ikzf2	Ergic1	0.92445	50.45	0.449	rgb(222,131,132)	1.9908	2,2
Ikzf2	Fam84a	0.92445	50.45	0.446	rgb(222,132,133)	1.9908	2,2
Ikzf2	Sesn3	0.92445	50.45	0.445	rgb(222,132,133)	1.9908	2,2
Ikzf3	Tnfaip8	-0.92445	50.45	-4.5E-01	rgb(119,157,234)	1.9908	2,2
Ikzf4	Chst12	0.92445	50.45	0.45	rgb(222,131,132)	1.9908	2,2
Irf2	Gatsl2	0.92445	50.45	0.445	rgb(222,132,133)	1.9908	2,2
Irf2	Znhit6	0.92445	50.45	0.451	rgb(222,131,132)	1.9908	2,2
Irf5	Ccng2	0.92445	50.45	0.453	rgb(222,131,131)	1.9908	2,2
Irf5	Mab21l3	0.92445	50.45	0.451	rgb(222,131,132)	1.9908	2,2
Jazf1	Lzts1	0.92445	50.45	0.446	rgb(222,132,133)	1.9908	2,2
Jazf1	Mid2	0.92445	50.45	0.446	rgb(222,132,133)	1.9908	2,2
Jund	Rgs19	-0.92445	50.45	-4.5E-01	rgb(118,157,234)	1.9908	2,2
Kdm2b	Ly9	0.92445	50.45	0.454	rgb(222,130,131)	1.9908	2,2
Klf12	Dntt	-0.92445	50.45	-4.5E-01	rgb(119,157,234)	1.9908	2,2
Klf2	Tbx21	-0.92445	50.45	-4.5E-01	rgb(120,158,234)	1.9908	2,2
Klf7	Gusb	-0.92445	50.45	-4.5E-01	rgb(119,157,234)	1.9908	2,2
Lin54	Sptlc1	-0.92445	50.45	-4.5E-01	rgb(119,157,234)	1.9908	2,2
Lyl1	Ggn	0.92445	50.45	0.445	rgb(222,132,133)	1.9908	2,2
Meis3	Ppp2r5b	0.92445	50.45	0.454	rgb(222,130,131)	1.9908	2,2
Msc	Capn2	0.92445	50.45	0.448	rgb(222,131,132)	1.9908	2,2
Mxd3	Zfp473	0.92445	50.45	0.446	rgb(222,132,133)	1.9908	2,2
Myb	B4galnt1	0.92445	50.45	0.447	rgb(222,132,132)	1.9908	2,2
Naif1	Rpl14	-0.92445	50.45	-4.5E-01	rgb(119,157,234)	1.9908	2,2
Ncoa2	Rnf181	-0.92445	50.45	-4.5E-01	rgb(119,157,234)	1.9908	2,2
Ncoa3	Lrp8	0.92445	50.45	0.448	rgb(222,131,132)	1.9908	2,2
Ncoa3	Socs1	0.92445	50.45	0.453	rgb(222,131,131)	1.9908	2,2
Nfatc4	Camk2n1	0.92445	50.45	0.448	rgb(222,131,132)	1.9908	2,2
Nfkb2	Abcb1a	0.92445	50.45	0.445	rgb(222,132,133)	1.9908	2,2
Nr2f6	Wrnip1	0.92445	50.45	0.448	rgb(222,131,132)	1.9908	2,2
Nr4a1	Fam69b	-0.92445	50.45	-4.5E-01	rgb(120,158,234)	1.9908	2,2
Nr4a2	Crtam	0.92445	50.45	0.448	rgb(222,131,132)	1.9908	2,2
Osr2	Hebp2	0.92445	50.45	0.454	rgb(222,130,131)	1.9908	2,2
Phf1	Slc25a45	0.92445	50.45	0.45	rgb(222,131,132)	1.9908	2,2
Plagl1	Zdhhc2	0.92445	50.45	0.447	rgb(222,132,133)	1.9908	2,2
Pou2af1	Dock9	-0.92445	50.45	-4.5E-01	rgb(119,158,234)	1.9908	2,2
Prdm1	Itga3	-0.92445	50.45	-4.5E-01	rgb(120,158,234)	1.9908	2,2
Rxra	Pccb	0.92445	50.45	0.449	rgb(222,131,132)	1.9908	2,2
Scml4	Pyhin1	0.92445	50.45	0.451	rgb(222,131,132)	1.9908	2,2
Sgsm2	Cul9	0.92445	50.45	0.45	rgb(222,131,132)	1.9908	2,2
Six5	Tex15	0.92445	50.45	0.451	rgb(222,131,132)	1.9908	2,2
Smad4	Itgb3bp	-0.92445	50.45	-4.5E-01	rgb(119,158,234)	1.9908	2,2
Snai3	Rtp4	-0.92445	50.45	-4.5E-01	rgb(119,157,234)	1.9908	2,2
Sp3	Uqcrq	-0.92445	50.45	-4.5E-01	rgb(120,158,234)	1.9908	2,2
Spib	Dnm3	0.92445	50.45	0.446	rgb(222,132,133)	1.9908	2,2
Stat5b	Nrn1	-0.92445	50.45	-4.5E-01	rgb(120,158,234)	1.9908	2,2
Tbx6	Zscan29	0.92445	50.45	0.454	rgb(222,130,131)	1.9908	2,2
Tcf4	Dmxl2	0.92445	50.45	0.448	rgb(222,131,132)	1.9908	2,2
Tsc22d1	Rasgef1b	0.92445	50.45	0.445	rgb(222,132,133)	1.9908	2,2
Vax2	Fut7	0.92445	50.45	0.45	rgb(222,131,132)	1.9908	2,2
Vax2	Stk4	-0.92445	50.45	-4.5E-01	rgb(120,158,234)	1.9908	2,2
Zbed3	Il10	0.92445	50.45	0.445	rgb(222,132,133)	1.9908	2,2
Zbtb1	Gramd1b	0.92445	50.45	0.446	rgb(222,132,133)	1.9908	2,2
Zbtb32	Irf5	0.92445	50.45	0.45	rgb(222,131,132)	1.9908	2,2
Zbtb33	1700007K13Rik	-0.92445	50.45	-4.5E-01	rgb(119,158,234)	1.9908	2,2
Zbtb4	Gimap8	0.92445	50.45	0.454	rgb(222,130,131)	1.9908	2,2
Zbtb46	Serpinb6b	0.92445	50.45	0.452	rgb(222,131,132)	1.9908	2,2
Zeb1	Stat5b	0.92445	50.45	0.452	rgb(222,131,131)	1.9908	2,2
Zfp109	Clk3	-0.92445	50.45	-4.5E-01	rgb(120,158,234)	1.9908	2,2
Zfp112	Mmd	-0.92445	50.45	-4.5E-01	rgb(119,157,234)	1.9908	2,2
Zfp219	Sema4c	0.92445	50.45	0.449	rgb(222,131,132)	1.9908	2,2
Zfp28	Prdm16	0.92445	50.45	0.455	rgb(222,130,131)	1.9908	2,2
Zfp280c	Chchd7	-0.92445	50.45	-4.5E-01	rgb(119,157,234)	1.9908	2,2
Zfp296	Helb	-0.92445	50.45	-4.5E-01	rgb(119,157,234)	1.9908	2,2
Zfp365	4831440E17Rik	-0.92445	50.45	-4.5E-01	rgb(120,158,234)	1.9908	2,2
Zfp365	Cnn2	-0.92445	50.45	-4.5E-01	rgb(119,158,234)	1.9908	2,2
Zfp365	Zfp750	0.92445	50.45	0.45	rgb(222,131,132)	1.9908	2,2
Zfp385a	Slc19a2	0.92445	50.45	0.45	rgb(222,131,132)	1.9908	2,2
Zfp459	Dctpp1	0.92445	50.45	0.45	rgb(222,131,132)	1.9908	2,2
Zfp467	Olfml2a	0.92445	50.45	0.45	rgb(222,131,132)	1.9908	2,2
Zfp608	Prr7	-0.92445	50.45	-4.5E-01	rgb(119,157,234)	1.9908	2,2
Zfp608	Stra6	-0.92445	50.45	-4.5E-01	rgb(120,158,234)	1.9908	2,2
Zfp629	Mpp3	0.92445	50.45	0.451	rgb(222,131,132)	1.9908	2,2
Zfp629	Zfp108	0.92445	50.45	0.455	rgb(222,130,131)	1.9908	2,2
Zfp629	Zmat3	-0.92445	50.45	-4.5E-01	rgb(120,158,234)	1.9908	2,2
Zfp750	Tnfsf4	0.92445	50.45	0.451	rgb(222,131,132)	1.9908	2,2
Zfp768	Dnajc12	0.92445	50.45	0.45	rgb(222,131,132)	1.9908	2,2
Zfp775	Asap1	-0.92445	50.45	-4.5E-01	rgb(119,157,234)	1.9908	2,2
Zfp790	Galr3	-0.92445	50.45	-4.5E-01	rgb(120,158,234)	1.9908	2,2
Zfp820	F8	0.92445	50.45	0.451	rgb(222,131,132)	1.9908	2,2
Zfp827	Susd3	-0.92445	50.45	-4.5E-01	rgb(120,158,234)	1.9908	2,2
Zfp870	Zranb3	0.92445	50.45	0.445	rgb(222,132,133)	1.9908	2,2
Zkscan17	Icam2	-0.92445	50.45	-4.5E-01	rgb(120,158,234)	1.9908	2,2
Zmiz1	Nfatc2	0.92445	50.45	0.446	rgb(222,132,133)	1.9908	2,2
Batf	Ahr	0.92252	50.44	0.444	rgb(222,132,133)	1.9906	None
Batf	Cntnap1	-0.92252	50.44	-4.4E-01	rgb(122,159,234)	1.9906	None
Etv6	Gbp2	0.92252	50.44	0.442	rgb(222,133,133)	1.9906	2,2
Etv6	Hmox1	0.92252	50.44	0.442	rgb(222,133,134)	1.9906	None
Etv6	Sesn1	-0.92252	50.44	-4.4E-01	rgb(122,159,234)	1.9906	None
Fosl2	Cd96	-0.92252	50.44	-4.4E-01	rgb(122,159,234)	1.9906	None
Fosl2	Chd7	0.92252	50.44	0.438	rgb(222,133,134)	1.9906	None
Fosl2	Sgtb	0.92252	50.44	0.439	rgb(222,133,134)	1.9906	None
Fosl2	Smad3	0.92252	50.44	0.443	rgb(222,132,133)	1.9906	None
Hif1a	Atf6	0.92252	50.44	0.444	rgb(222,132,133)	1.9906	None
Hif1a	Il12rb2	0.92252	50.44	0.441	rgb(222,133,134)	1.9906	None
Hif1a	Syngr3	0.92252	50.44	0.439	rgb(222,133,134)	1.9906	None
Irf4	Cxcl5	-0.92252	50.44	-4.4E-01	rgb(122,159,234)	1.9906	2,2
Irf4	Phtf2	-0.92252	50.44	-4.4E-01	rgb(121,159,234)	1.9906	None
Irf4	Rab11fip1	-0.92252	50.44	-4.4E-01	rgb(122,159,234)	1.9906	None
Irf4	Spry2	-0.92252	50.44	-4.4E-01	rgb(121,159,234)	1.9906	2,2
Maf	Thrb	-0.92252	50.44	-4.4E-01	rgb(122,159,234)	1.9906	None
Nfe2l2	Picalm	0.92252	50.44	0.443	rgb(222,132,133)	1.9906	None
Rorc	Slc1a4	0.92252	50.44	0.436	rgb(222,134,135)	1.9906	None
Rorc	Zfp750	0.92252	50.44	0.44	rgb(222,133,134)	1.9906	None
Ahrr	Lgr4	0.92252	50.44	0.439	rgb(222,133,134)	1.9906	2,2
Ankzf1	A930004D18Rik	0.92252	50.44	0.445	rgb(222,132,133)	1.9906	2,2
Arid3a	Ehbp1l1	0.92252	50.44	0.445	rgb(222,132,133)	1.9906	2,2
C030039L03Rik	Fzd7	0.92252	50.44	0.439	rgb(222,133,134)	1.9906	2,2
Cbx2	Ctnnal1	0.92252	50.44	0.444	rgb(222,132,133)	1.9906	2,2
Clock	2900026A02Rik	-0.92252	50.44	-4.4E-01	rgb(121,159,234)	1.9906	2,2
Creb3l2	Cdh23	0.92252	50.44	0.439	rgb(222,133,134)	1.9906	2,2
Creb3l2	Ggct	-0.92252	50.44	-4.4E-01	rgb(122,159,234)	1.9906	2,2
Cxxc5	Nod1	0.92252	50.44	0.436	rgb(222,134,135)	1.9906	2,2
Dach2	Gatsl3	0.92252	50.44	0.437	rgb(222,134,134)	1.9906	2,2
Ddit3	Cox6a2	0.92252	50.44	0.439	rgb(222,133,134)	1.9906	2,2
Dpf1	Gprc5a	0.92252	50.44	0.444	rgb(222,132,133)	1.9906	2,2
Elk4	Polr3b	0.92252	50.44	0.438	rgb(222,133,134)	1.9906	2,2
Epas1	Ar	0.92252	50.44	0.439	rgb(222,133,134)	1.9906	2,2
Epas1	Inpp5a	0.92252	50.44	0.44	rgb(222,133,134)	1.9906	2,2
Etv4	Spint1	0.92252	50.44	0.435	rgb(222,134,135)	1.9906	2,2
Fli1	Penk	-0.92252	50.44	-4.4E-01	rgb(122,159,234)	1.9906	2,2
Foxf2	Ngf	0.92252	50.44	0.445	rgb(222,132,133)	1.9906	2,2
Foxo3	Exoc4	0.92252	50.44	0.442	rgb(222,133,133)	1.9906	2,2
Foxp3	Col15a1	0.92252	50.44	0.438	rgb(222,133,134)	1.9906	2,2
Foxp3	Sgk1	0.92252	50.44	0.44	rgb(222,133,134)	1.9906	2,2
Gata3	Ticam2	0.92252	50.44	0.439	rgb(222,133,134)	1.9906	2,2
Gfi1	Eno3	-0.92252	50.44	-4.4E-01	rgb(122,159,234)	1.9906	2,2
Glis1	Dpy19l3	0.92252	50.44	0.441	rgb(222,133,134)	1.9906	2,2
Gzf1	Atmin	0.92252	50.44	0.441	rgb(222,133,134)	1.9906	2,2
Hbp1	Bcl2l1	-0.92252	50.44	-4.4E-01	rgb(121,159,234)	1.9906	2,2
Hic1	Slain1	0.92252	50.44	0.442	rgb(222,133,134)	1.9906	2,2
Hif3a	8430427H17Rik	0.92252	50.44	0.444	rgb(222,132,133)	1.9906	2,2
Hif3a	Clybl	0.92252	50.44	0.439	rgb(222,133,134)	1.9906	2,2
Hif3a	Egln1	0.92252	50.44	0.437	rgb(222,134,134)	1.9906	2,2
Hif3a	Rasl12	0.92252	50.44	0.438	rgb(222,133,134)	1.9906	2,2
Homez	Gen1	0.92252	50.44	0.443	rgb(222,132,133)	1.9906	2,2
Homez	Irf5	0.92252	50.44	0.437	rgb(222,134,134)	1.9906	2,2
Hsf1	S100a1	-0.92252	50.44	-4.4E-01	rgb(121,159,234)	1.9906	2,2
Hsf4	Zfp536	0.92252	50.44	0.439	rgb(222,133,134)	1.9906	2,2
Ikzf2	Cyth3	0.92252	50.44	0.444	rgb(222,132,133)	1.9906	2,2
Ikzf2	Gm4858	0.92252	50.44	0.439	rgb(222,133,134)	1.9906	2,2
Ikzf2	Got1	-0.92252	50.44	-4.4E-01	rgb(120,158,234)	1.9906	2,2
Ikzf2	Lamb3	0.92252	50.44	0.44	rgb(222,133,134)	1.9906	2,2
Irf1	Cdc14a	-0.92252	50.44	-4.4E-01	rgb(122,159,234)	1.9906	2,2
Irf1	Gm4841	0.92252	50.44	0.441	rgb(222,133,134)	1.9906	2,2
Irf2	Thap2	0.92252	50.44	0.437	rgb(222,133,134)	1.9906	2,2
Irf5	Hps6	0.92252	50.44	0.444	rgb(222,132,133)	1.9906	2,2
Irf5	Trpv2	0.92252	50.44	0.438	rgb(222,133,134)	1.9906	2,2
Jun	Tnfrsf25	0.92252	50.44	0.443	rgb(222,132,133)	1.9906	2,2
Junb	Rrad	0.92252	50.44	0.439	rgb(222,133,134)	1.9906	2,2
Kdm2b	Mycbp2	0.92252	50.44	0.44	rgb(222,133,134)	1.9906	2,2
Kdm5b	Ppap2c	0.92252	50.44	0.444	rgb(222,132,133)	1.9906	2,2
Klf13	Kdm6b	0.92252	50.44	0.445	rgb(222,132,133)	1.9906	2,2
Klf13	Trmt11	-0.92252	50.44	-4.4E-01	rgb(121,158,234)	1.9906	2,2
Klf2	Cd5l	-0.92252	50.44	-4.4E-01	rgb(122,159,234)	1.9906	2,2
Klf6	Zfp652	-0.92252	50.44	-4.4E-01	rgb(121,159,234)	1.9906	2,2
Lin54	Cyfip2	0.92252	50.44	0.441	rgb(222,133,134)	1.9906	2,2
Mef2b	4930506M07Rik	-0.92252	50.44	-4.4E-01	rgb(121,159,234)	1.9906	2,2
Mxd3	Grn	0.92252	50.44	0.438	rgb(222,133,134)	1.9906	2,2
Mxi1	Fez2	0.92252	50.44	0.435	rgb(222,134,135)	1.9906	2,2
Myb	Ikzf2	0.92252	50.44	0.44	rgb(222,133,134)	1.9906	2,2
Mycn	Mmp10	0.92252	50.44	0.438	rgb(222,133,134)	1.9906	2,2
Ncoa1	Csnk1e	0.92252	50.44	0.444	rgb(222,132,133)	1.9906	2,2
Ncoa2	C1rl	-0.92252	50.44	-4.4E-01	rgb(120,158,234)	1.9906	2,2
Nfkb2	Dusp14	0.92252	50.44	0.439	rgb(222,133,134)	1.9906	2,2
Nfkb2	Ets1	-0.92252	50.44	-4.4E-01	rgb(121,159,234)	1.9906	2,2
Nr4a3	Eno3	0.92252	50.44	0.445	rgb(222,132,133)	1.9906	2,2
Pbx2	Mpdu1	-0.92252	50.44	-4.4E-01	rgb(121,158,234)	1.9906	2,2
Phf20	Tst	0.92252	50.44	0.439	rgb(222,133,134)	1.9906	2,2
Plagl1	Ap3b1	0.92252	50.44	0.436	rgb(222,134,135)	1.9906	2,2
Plagl1	S1pr2	-0.92252	50.44	-4.4E-01	rgb(122,159,234)	1.9906	2,2
Pou2af1	Ntng2	-0.92252	50.44	-4.4E-01	rgb(121,159,234)	1.9906	2,2
Prdm1	Ch25h	0.92252	50.44	0.443	rgb(222,132,133)	1.9906	2,2
Prrx1	Vcan	0.92252	50.44	0.435	rgb(222,134,135)	1.9906	2,2
Rbpj	Zfp609	0.92252	50.44	0.436	rgb(222,134,135)	1.9906	2,2
Rxra	Abcb1b	0.92252	50.44	0.435	rgb(222,134,135)	1.9906	2,2
Scml4	Plod3	-0.92252	50.44	-4.4E-01	rgb(122,159,234)	1.9906	2,2
Scml4	Tmem71	0.92252	50.44	0.443	rgb(222,132,133)	1.9906	2,2
Scrt1	Adamtsl5	0.92252	50.44	0.442	rgb(222,133,134)	1.9906	2,2
Scrt1	Kctd21	0.92252	50.44	0.439	rgb(222,133,134)	1.9906	2,2
Scrt1	Ppap2c	0.92252	50.44	0.435	rgb(222,134,135)	1.9906	2,2
Sgsm2	Cxxc5	0.92252	50.44	0.438	rgb(222,133,134)	1.9906	2,2
Six5	Slco4a1	0.92252	50.44	0.443	rgb(222,132,133)	1.9906	2,2
Six5	Thap4	0.92252	50.44	0.443	rgb(222,132,133)	1.9906	2,2
Snai3	Npdc1	0.92252	50.44	0.442	rgb(222,133,133)	1.9906	2,2
Son	0610007P14Rik	-0.92252	50.44	-4.4E-01	rgb(121,159,234)	1.9906	2,2
Sox5	Timp1	0.92252	50.44	0.441	rgb(222,133,134)	1.9906	2,2
Sp4	Ccdc134	-0.92252	50.44	-4.4E-01	rgb(122,159,234)	1.9906	2,2
Spib	Ripk2	0.92252	50.44	0.442	rgb(222,133,134)	1.9906	2,2
Srebf1	Chchd7	-0.92252	50.44	-4.4E-01	rgb(122,159,234)	1.9906	2,2
Srebf1	Stra6	0.92252	50.44	0.44	rgb(222,133,134)	1.9906	2,2
Tal2	Rab35	-0.92252	50.44	-4.4E-01	rgb(122,159,234)	1.9906	2,2
Tcf4	Sepw1	0.92252	50.44	0.445	rgb(222,132,133)	1.9906	2,2
Tcf4	Spef2	0.92252	50.44	0.437	rgb(222,134,134)	1.9906	2,2
Tet3	Cnnm3	0.92252	50.44	0.442	rgb(222,133,134)	1.9906	2,2
Thra	Tsr2	-0.92252	50.44	-4.4E-01	rgb(122,159,234)	1.9906	2,2
Tulp3	Cyfip2	0.92252	50.44	0.438	rgb(222,133,134)	1.9906	2,2
Twist1	Cxcl1	0.92252	50.44	0.435	rgb(222,134,135)	1.9906	2,2
Vdr	Cdc25b	0.92252	50.44	0.436	rgb(222,134,135)	1.9906	2,2
Ybx2	Fam198a	0.92252	50.44	0.437	rgb(222,134,134)	1.9906	2,2
Zbtb38	Abhd4	0.92252	50.44	0.437	rgb(222,134,134)	1.9906	2,2
Zbtb38	Ppp2r5b	0.92252	50.44	0.438	rgb(222,133,134)	1.9906	2,2
Zbtb5	Serpinf1	-0.92252	50.44	-4.4E-01	rgb(122,159,234)	1.9906	2,2
Zbtb7c	Snapc1	0.92252	50.44	0.436	rgb(222,134,135)	1.9906	2,2
Zfp266	Ybey	0.92252	50.44	0.44	rgb(222,133,134)	1.9906	2,2
Zfp277	Psd	-0.92252	50.44	-4.4E-01	rgb(123,160,234)	1.9906	2,2
Zfp280c	Hspa2	-0.92252	50.44	-4.4E-01	rgb(122,159,234)	1.9906	2,2
Zfp367	Tyms	0.92252	50.44	0.444	rgb(222,132,133)	1.9906	2,2
Zfp385a	Slc2a4	0.92252	50.44	0.441	rgb(222,133,134)	1.9906	2,2
Zfp429	Fbxo44	0.92252	50.44	0.436	rgb(222,134,135)	1.9906	2,2
Zfp467	Galm	0.92252	50.44	0.44	rgb(222,133,134)	1.9906	2,2
Zfp473	Arhgef40	0.92252	50.44	0.443	rgb(222,132,133)	1.9906	2,2
Zfp473	Kctd7	0.92252	50.44	0.441	rgb(222,133,134)	1.9906	2,2
Zfp473	Tulp3	0.92252	50.44	0.443	rgb(222,132,133)	1.9906	2,2
Zfp511	Mina	0.92252	50.44	0.436	rgb(222,134,135)	1.9906	2,2
Zfp516	Slc39a1	-0.92252	50.44	-4.4E-01	rgb(121,159,234)	1.9906	2,2
Zfp595	Zbed4	0.92252	50.44	0.441	rgb(222,133,134)	1.9906	2,2
Zfp750	Aga	0.92252	50.44	0.437	rgb(222,133,134)	1.9906	2,2
Zfp750	Ercc5	0.92252	50.44	0.436	rgb(222,134,135)	1.9906	2,2
Zfp750	Prss42	0.92252	50.44	0.443	rgb(222,132,133)	1.9906	2,2
Zfp768	Zcchc4	0.92252	50.44	0.443	rgb(222,132,133)	1.9906	2,2
Zfp809	Fut7	-0.92252	50.44	-4.4E-01	rgb(121,159,234)	1.9906	2,2
Zfp960	Ifi204	0.92252	50.44	0.444	rgb(222,132,133)	1.9906	2,2
Zhx2	Wwp1	-0.92252	50.44	-4.4E-01	rgb(122,159,234)	1.9906	2,2
Zkscan17	Uros	-0.92252	50.44	-4.4E-01	rgb(121,159,234)	1.9906	2,2
Zscan2	Stard10	0.92252	50.44	0.441	rgb(222,133,134)	1.9906	2,2
Batf	Fbn2	-0.92058	50.43	-4.3E-01	rgb(123,160,233)	1.9904	2,2
Batf	Gpr68	0.92058	50.43	0.434	rgb(222,134,135)	1.9904	None
Batf	Mpp2	0.92058	50.43	0.426	rgb(222,136,137)	1.9904	None
Etv6	Bcl3	0.92058	50.43	0.434	rgb(222,134,135)	1.9904	None
Etv6	Hif1a	0.92058	50.43	0.431	rgb(222,135,136)	1.9904	None
Etv6	Skap2	0.92058	50.43	0.433	rgb(222,134,135)	1.9904	2,2
Fosl2	Abcb9	0.92058	50.43	0.431	rgb(222,135,136)	1.9904	None
Fosl2	Csrnp1	0.92058	50.43	0.432	rgb(222,134,135)	1.9904	None
Fosl2	Dock10	-0.92058	50.43	-4.3E-01	rgb(125,161,233)	1.9904	None
Fosl2	Frmd4b	0.92058	50.43	0.426	rgb(222,136,136)	1.9904	None
Fosl2	Gpsm2	0.92058	50.43	0.426	rgb(222,136,136)	1.9904	None
Fosl2	Tnfsf4	-0.92058	50.43	-4.3E-01	rgb(123,160,234)	1.9904	None
Fosl2	Zfp827	-0.92058	50.43	-4.3E-01	rgb(123,160,233)	1.9904	2,2
Irf4	Ces2c	-0.92058	50.43	-4.3E-01	rgb(123,160,233)	1.9904	2,2
Irf4	Mpzl3	0.92058	50.43	0.431	rgb(222,135,136)	1.9904	None
Irf4	Steap3	-0.92058	50.43	-4.3E-01	rgb(124,161,233)	1.9904	None
Irf4	Tnfsf4	-0.92058	50.43	-4.3E-01	rgb(124,160,233)	1.9904	None
Irf4	Zfp36	0.92058	50.43	0.425	rgb(222,136,137)	1.9904	None
Maf	Rab27a	0.92058	50.43	0.43	rgb(222,135,136)	1.9904	None
Rorc	Oaz3	0.92058	50.43	0.425	rgb(222,136,137)	1.9904	2,2
Ahdc1	Zfp831	0.92058	50.43	0.43	rgb(222,135,136)	1.9904	2,2
Ahrr	Dst	0.92058	50.43	0.429	rgb(222,135,136)	1.9904	2,2
Akna	Arhgef6	0.92058	50.43	0.426	rgb(222,136,136)	1.9904	2,2
Akna	C2cd3	0.92058	50.43	0.428	rgb(222,135,136)	1.9904	2,2
Akna	Ncoa2	0.92058	50.43	0.432	rgb(222,135,135)	1.9904	2,2
Arnt2	Cacna1c	0.92058	50.43	0.425	rgb(222,136,137)	1.9904	2,2
Arntl2	Apold1	0.92058	50.43	0.43	rgb(222,135,136)	1.9904	2,2
Atf5	Clic1	0.92058	50.43	0.429	rgb(222,135,136)	1.9904	2,2
Atf6b	Cdk5	-0.92058	50.43	-4.3E-01	rgb(125,161,233)	1.9904	2,2
Atmin	5830416P10Rik	0.92058	50.43	0.43	rgb(222,135,136)	1.9904	2,2
Atmin	Gramd1b	0.92058	50.43	0.433	rgb(222,134,135)	1.9904	2,2
Atmin	Il15ra	0.92058	50.43	0.434	rgb(222,134,135)	1.9904	2,2
C030039L03Rik	3110057O12Rik	0.92058	50.43	0.431	rgb(222,135,135)	1.9904	2,2
C030039L03Rik	Thada	-0.92058	50.43	-4.3E-01	rgb(124,161,233)	1.9904	2,2
Casz1	Adam10	-0.92058	50.43	-4.3E-01	rgb(123,160,233)	1.9904	2,2
Casz1	Dlgap3	0.92058	50.43	0.429	rgb(222,135,136)	1.9904	2,2
Casz1	Lrmp	-0.92058	50.43	-4.3E-01	rgb(123,160,233)	1.9904	2,2
Cbx2	Ttyh3	0.92058	50.43	0.43	rgb(222,135,136)	1.9904	2,2
Cebpb	Calcrl	0.92058	50.43	0.434	rgb(222,134,135)	1.9904	2,2
Cebpb	S100a6	0.92058	50.43	0.435	rgb(222,134,135)	1.9904	2,2
Cebpg	Tspyl4	0.92058	50.43	0.432	rgb(222,134,135)	1.9904	2,2
Creb3l2	Nfat5	0.92058	50.43	0.432	rgb(222,135,135)	1.9904	2,2
Egr2	Tnf	0.92058	50.43	0.426	rgb(222,136,137)	1.9904	2,2
Elk3	1110007C09Rik	0.92058	50.43	0.434	rgb(222,134,135)	1.9904	2,2
Elk3	Ckap4	0.92058	50.43	0.432	rgb(222,135,135)	1.9904	2,2
Elk3	Stab1	0.92058	50.43	0.43	rgb(222,135,136)	1.9904	2,2
Epas1	Ccbl2	-0.92058	50.43	-4.3E-01	rgb(124,160,233)	1.9904	2,2
Epas1	Filip1l	0.92058	50.43	0.432	rgb(222,135,135)	1.9904	2,2
Ets2	Kctd12	0.92058	50.43	0.431	rgb(222,135,135)	1.9904	2,2
Etv5	Wdr81	0.92058	50.43	0.432	rgb(222,135,135)	1.9904	2,2
Fosb	Tspan5	-0.92058	50.43	-4.3E-01	rgb(125,161,233)	1.9904	2,2
Foxb1	Abcb9	0.92058	50.43	0.434	rgb(222,134,135)	1.9904	2,2
Foxb1	Aff3	0.92058	50.43	0.43	rgb(222,135,136)	1.9904	2,2
Foxb1	Pde1a	0.92058	50.43	0.425	rgb(222,136,137)	1.9904	2,2
Foxf2	Dpep2	0.92058	50.43	0.431	rgb(222,135,136)	1.9904	2,2
Foxp3	Acvr1b	0.92058	50.43	0.433	rgb(222,134,135)	1.9904	2,2
Gfi1	B4galt1	-0.92058	50.43	-4.3E-01	rgb(123,160,234)	1.9904	2,2
Gfi1	Rassf3	-0.92058	50.43	-4.3E-01	rgb(124,160,233)	1.9904	2,2
Gli3	Svep1	0.92058	50.43	0.434	rgb(222,134,135)	1.9904	2,2
Gzf1	Vrk2	0.92058	50.43	0.426	rgb(222,136,136)	1.9904	2,2
Hif3a	Vegfa	0.92058	50.43	0.432	rgb(222,134,135)	1.9904	2,2
Hmgb1	Ntng2	-0.92058	50.43	-4.3E-01	rgb(124,161,233)	1.9904	2,2
Hmgb3	Ticam2	0.92058	50.43	0.428	rgb(222,135,136)	1.9904	2,2
Hsf2	Ankrd33b	0.92058	50.43	0.43	rgb(222,135,136)	1.9904	2,2
Ikzf2	Galm	0.92058	50.43	0.428	rgb(222,135,136)	1.9904	2,2
Ikzf3	Vat1l	-0.92058	50.43	-4.3E-01	rgb(125,161,233)	1.9904	2,2
Irf7	Igfbp2	0.92058	50.43	0.431	rgb(222,135,136)	1.9904	2,2
Irf8	Bcl11b	0.92058	50.43	0.432	rgb(222,134,135)	1.9904	2,2
Jdp2	Slc6a9	0.92058	50.43	0.434	rgb(222,134,135)	1.9904	2,2
Jun	Capg	0.92058	50.43	0.433	rgb(222,134,135)	1.9904	2,2
Kdm2b	Plekhf2	-0.92058	50.43	-4.3E-01	rgb(123,160,234)	1.9904	2,2
Kdm5b	Dab2ip	0.92058	50.43	0.43	rgb(222,135,136)	1.9904	2,2
Klf4	Cacna1s	0.92058	50.43	0.427	rgb(222,135,136)	1.9904	2,2
Klf8	Dusp3	0.92058	50.43	0.435	rgb(222,134,135)	1.9904	2,2
Lhx6	Nfkbie	-0.92058	50.43	-4.3E-01	rgb(124,160,233)	1.9904	2,2
Mtf2	Yy2	0.92058	50.43	0.426	rgb(222,136,136)	1.9904	2,2
Mxd1	Ptpn1	0.92058	50.43	0.427	rgb(222,135,136)	1.9904	2,2
Mxd3	Acot11	0.92058	50.43	0.43	rgb(222,135,136)	1.9904	2,2
Mxi1	Mapre3	0.92058	50.43	0.434	rgb(222,134,135)	1.9904	2,2
Myb	Cd86	0.92058	50.43	0.431	rgb(222,135,136)	1.9904	2,2
Myb	Slc14a1	0.92058	50.43	0.43	rgb(222,135,136)	1.9904	2,2
Ncoa1	Syne1	0.92058	50.43	0.429	rgb(222,135,136)	1.9904	2,2
Ncoa2	Slamf7	-0.92058	50.43	-4.3E-01	rgb(123,160,233)	1.9904	2,2
Nfatc2	Sema4d	0.92058	50.43	0.43	rgb(222,135,136)	1.9904	2,2
Nfe2	Ano7	0.92058	50.43	0.428	rgb(222,135,136)	1.9904	2,2
Nfkb1	Lilrb4	-0.92058	50.43	-4.3E-01	rgb(124,160,233)	1.9904	2,2
Nfkb2	Kif13b	0.92058	50.43	0.428	rgb(222,135,136)	1.9904	2,2
Nkx1-2	Lypd6b	0.92058	50.43	0.43	rgb(222,135,136)	1.9904	2,2
Npas4	Cnn2	0.92058	50.43	0.43	rgb(222,135,136)	1.9904	2,2
Nr3c1	Vdac1	-0.92058	50.43	-4.3E-01	rgb(125,161,233)	1.9904	2,2
Nr4a1	Cdk6	-0.92058	50.43	-4.3E-01	rgb(123,160,233)	1.9904	2,2
Nr4a1	Tmed3	-0.92058	50.43	-4.3E-01	rgb(124,161,233)	1.9904	2,2
Osr2	Dlc1	0.92058	50.43	0.425	rgb(222,136,137)	1.9904	2,2
Ovol1	Slc2a3	0.92058	50.43	0.428	rgb(222,135,136)	1.9904	2,2
Phf1	Dab2ip	-0.92058	50.43	-4.3E-01	rgb(123,160,233)	1.9904	2,2
Phf1	Znrf1	0.92058	50.43	0.429	rgb(222,135,136)	1.9904	2,2
Pou2af1	Adora2b	-0.92058	50.43	-4.3E-01	rgb(124,160,233)	1.9904	2,2
Pou2af1	Fgf16	0.92058	50.43	0.428	rgb(222,135,136)	1.9904	2,2
Pou2af1	P2ry2	0.92058	50.43	0.433	rgb(222,134,135)	1.9904	2,2
Relb	Cd44	-0.92058	50.43	-4.3E-01	rgb(124,160,233)	1.9904	2,2
Runx2	Basp1	0.92058	50.43	0.43	rgb(222,135,136)	1.9904	2,2
Satb1	Oxct1	-0.92058	50.43	-4.3E-01	rgb(124,160,233)	1.9904	2,2
Scrt1	Rgs11	0.92058	50.43	0.426	rgb(222,136,136)	1.9904	2,2
Sgsm2	Cd226	0.92058	50.43	0.432	rgb(222,135,135)	1.9904	2,2
Sgsm2	Ckap4	0.92058	50.43	0.434	rgb(222,134,135)	1.9904	2,2
Skil	Zbtb4	0.92058	50.43	0.426	rgb(222,136,136)	1.9904	2,2
Smad4	Nefh	-0.92058	50.43	-4.3E-01	rgb(125,161,233)	1.9904	2,2
Snapc2	Otud7b	-0.92058	50.43	-4.3E-01	rgb(124,160,233)	1.9904	2,2
Sp6	Wnt3	0.92058	50.43	0.43	rgb(222,135,136)	1.9904	2,2
Srebf1	Chac1	0.92058	50.43	0.432	rgb(222,135,135)	1.9904	2,2
Stat2	Gpr146	0.92058	50.43	0.432	rgb(222,135,135)	1.9904	2,2
Stat4	Phf6	0.92058	50.43	0.425	rgb(222,136,137)	1.9904	2,2
Stat5b	Arid5a	0.92058	50.43	0.43	rgb(222,135,136)	1.9904	2,2
Tbx21	Sema7a	0.92058	50.43	0.432	rgb(222,134,135)	1.9904	2,2
Tcf4	Enah	0.92058	50.43	0.431	rgb(222,135,136)	1.9904	2,2
Tead1	2900026A02Rik	0.92058	50.43	0.426	rgb(222,136,136)	1.9904	2,2
Tead1	Abca1	0.92058	50.43	0.431	rgb(222,135,135)	1.9904	2,2
Thap1	Kdelc1	0.92058	50.43	0.433	rgb(222,134,135)	1.9904	2,2
Thap3	Cnot1	-0.92058	50.43	-4.3E-01	rgb(124,161,233)	1.9904	2,2
Thap3	Cox7a2l	0.92058	50.43	0.426	rgb(222,136,136)	1.9904	2,2
Thra	Ndrg2	0.92058	50.43	0.433	rgb(222,134,135)	1.9904	2,2
Tigd2	Marcks	0.92058	50.43	0.431	rgb(222,135,136)	1.9904	2,2
Twist1	Cxcl2	0.92058	50.43	0.431	rgb(222,135,136)	1.9904	2,2
Vdr	Leprel4	0.92058	50.43	0.428	rgb(222,135,136)	1.9904	2,2
Vdr	Paqr8	0.92058	50.43	0.427	rgb(222,136,136)	1.9904	2,2
Whsc1	Cpd	0.92058	50.43	0.428	rgb(222,135,136)	1.9904	2,2
Zbtb17	Hexb	-0.92058	50.43	-4.3E-01	rgb(123,160,233)	1.9904	2,2
Zbtb17	Kctd6	-0.92058	50.43	-4.3E-01	rgb(124,160,233)	1.9904	2,2
Zbtb34	Hps6	-0.92058	50.43	-4.3E-01	rgb(124,161,233)	1.9904	2,2
Zbtb4	Dbt	-0.92058	50.43	-4.3E-01	rgb(123,160,233)	1.9904	2,2
Zbtb44	Fli1	0.92058	50.43	0.429	rgb(222,135,136)	1.9904	2,2
Zeb2	Asb2	0.92058	50.43	0.433	rgb(222,134,135)	1.9904	2,2
Zeb2	Nedd9	0.92058	50.43	0.425	rgb(222,136,137)	1.9904	2,2
Zfp112	Krt17	0.92058	50.43	0.43	rgb(222,135,136)	1.9904	2,2
Zfp112	Slc2a3	-0.92058	50.43	-4.3E-01	rgb(125,161,233)	1.9904	2,2
Zfp112	Smtnl2	-0.92058	50.43	-4.3E-01	rgb(124,160,233)	1.9904	2,2
Zfp148	Adora2a	-0.92058	50.43	-4.3E-01	rgb(125,161,233)	1.9904	2,2
Zfp219	Gypc	0.92058	50.43	0.426	rgb(222,136,136)	1.9904	2,2
Zfp35	Crat	-0.92058	50.43	-4.3E-01	rgb(123,160,233)	1.9904	2,2
Zfp354c	Nphp3	0.92058	50.43	0.434	rgb(222,134,135)	1.9904	2,2
Zfp358	Sdc3	0.92058	50.43	0.433	rgb(222,134,135)	1.9904	2,2
Zfp365	Slc19a2	0.92058	50.43	0.435	rgb(222,134,135)	1.9904	2,2
Zfp367	Dars2	0.92058	50.43	0.432	rgb(222,134,135)	1.9904	2,2
Zfp367	Ethe1	0.92058	50.43	0.426	rgb(222,136,136)	1.9904	2,2
Zfp386	Atp6v1d	0.92058	50.43	0.431	rgb(222,135,136)	1.9904	2,2
Zfp467	Tnfrsf13c	0.92058	50.43	0.429	rgb(222,135,136)	1.9904	2,2
Zfp473	Tjp3	0.92058	50.43	0.43	rgb(222,135,136)	1.9904	2,2
Zfp513	Abcd3	-0.92058	50.43	-4.3E-01	rgb(123,160,233)	1.9904	2,2
Zfp513	Mllt3	-0.92058	50.43	-4.3E-01	rgb(124,160,233)	1.9904	2,2
Zfp516	Pmepa1	-0.92058	50.43	-4.3E-01	rgb(123,160,233)	1.9904	2,2
Zfp526	Wdr81	0.92058	50.43	0.433	rgb(222,134,135)	1.9904	2,2
Zfp579	Gabbr1	0.92058	50.43	0.431	rgb(222,135,136)	1.9904	2,2
Zfp598	Tnk2	0.92058	50.43	0.43	rgb(222,135,136)	1.9904	2,2
Zfp605	Gkap1	0.92058	50.43	0.427	rgb(222,135,136)	1.9904	2,2
Zfp629	Lpin2	0.92058	50.43	0.428	rgb(222,135,136)	1.9904	2,2
Zfp629	Pcyox1l	-0.92058	50.43	-4.3E-01	rgb(124,161,233)	1.9904	2,2
Zfp629	Sepw1	0.92058	50.43	0.429	rgb(222,135,136)	1.9904	2,2
Zfp651	Cxcl16	0.92058	50.43	0.428	rgb(222,135,136)	1.9904	2,2
Zfp651	Sox13	0.92058	50.43	0.428	rgb(222,135,136)	1.9904	2,2
Zfp688	Acad8	0.92058	50.43	0.433	rgb(222,134,135)	1.9904	2,2
Zfp777	Pcmt1	-0.92058	50.43	-4.3E-01	rgb(123,160,233)	1.9904	2,2
Zfp868	Orm2	0.92058	50.43	0.433	rgb(222,134,135)	1.9904	2,2
Zfp90	Zc3h6	0.92058	50.43	0.434	rgb(222,134,135)	1.9904	2,2
Zfp951	Slc44a5	0.92058	50.43	0.434	rgb(222,134,135)	1.9904	2,2
Zfp960	Dock1	0.92058	50.43	0.433	rgb(222,134,135)	1.9904	2,2
Zfp960	Emilin1	-0.92058	50.43	-4.3E-01	rgb(124,161,233)	1.9904	2,2
Zfp960	Masp2	0.92058	50.43	0.432	rgb(222,134,135)	1.9904	2,2
Zfpm1	Sirt4	-0.92058	50.43	-4.3E-01	rgb(125,161,233)	1.9904	2,2
Zhx3	Vapb	-0.92058	50.43	-4.3E-01	rgb(123,160,233)	1.9904	2,2
Zkscan17	Pycr1	0.92058	50.43	0.434	rgb(222,134,135)	1.9904	2,2
Zmat1	Ppp3ca	0.92058	50.43	0.427	rgb(222,136,136)	1.9904	2,2
Batf	Endod1	-0.91864	50.42	-4.2E-01	rgb(126,162,233)	1.9902	None
Batf	Lrp4	-0.91864	50.42	-4.2E-01	rgb(126,162,233)	1.9902	None
Batf	Mtss1	-0.91864	50.42	-4.2E-01	rgb(125,161,233)	1.9902	None
Etv6	Ifi203	-0.91864	50.42	-4.2E-01	rgb(125,161,233)	1.9902	2,2
Etv6	Nrbp2	0.91864	50.42	0.418	rgb(222,137,138)	1.9902	None
Fosl2	Picalm	0.91864	50.42	0.419	rgb(222,137,138)	1.9902	None
Fosl2	Satb1	0.91864	50.42	0.416	rgb(222,138,138)	1.9902	None
Fosl2	Sertad1	0.91864	50.42	0.417	rgb(222,137,138)	1.9902	None
Hif1a	Asf1a	-0.91864	50.42	-4.2E-01	rgb(126,161,233)	1.9902	None
Irf4	Gnpda1	0.91864	50.42	0.417	rgb(222,137,138)	1.9902	None
Irf4	Susd1	-0.91864	50.42	-4.2E-01	rgb(126,162,233)	1.9902	None
Maf	Rab35	0.91864	50.42	0.421	rgb(222,137,137)	1.9902	None
Nfe2l2	Sytl1	0.91864	50.42	0.417	rgb(222,137,138)	1.9902	None
Rorc	Gpr68	0.91864	50.42	0.415	rgb(222,138,138)	1.9902	None
Aebp2	Arhgef3	-0.91864	50.42	-4.2E-01	rgb(125,161,233)	1.9902	2,2
Arnt2	Adamtsl3	0.91864	50.42	0.416	rgb(222,137,138)	1.9902	2,2
Arntl2	Serpinb9b	0.91864	50.42	0.419	rgb(222,137,138)	1.9902	2,2
Atf2	Galk1	-0.91864	50.42	-4.2E-01	rgb(126,162,233)	1.9902	2,2
Atf3	Ucp2	-0.91864	50.42	-4.2E-01	rgb(126,162,233)	1.9902	2,2
Bhlhe40	Bcl2l2	0.91864	50.42	0.417	rgb(222,137,138)	1.9902	2,2
Bhlhe40	Ndrg1	0.91864	50.42	0.417	rgb(222,137,138)	1.9902	2,2
Brf2	D930048N14Rik	-0.91864	50.42	-4.2E-01	rgb(125,161,233)	1.9902	2,2
Casz1	Il9	0.91864	50.42	0.422	rgb(222,136,137)	1.9902	2,2
Casz1	Myo10	0.91864	50.42	0.422	rgb(222,136,137)	1.9902	2,2
Cebpg	B930041F14Rik	-0.91864	50.42	-4.2E-01	rgb(126,162,233)	1.9902	2,2
Cenpt	Trim46	0.91864	50.42	0.423	rgb(222,136,137)	1.9902	2,2
Creb1	Timp1	-0.91864	50.42	-4.2E-01	rgb(126,161,233)	1.9902	2,2
Creb3l2	Cdk5r1	-0.91864	50.42	-4.2E-01	rgb(126,161,233)	1.9902	2,2
Creb3l2	Myo10	0.91864	50.42	0.416	rgb(222,138,138)	1.9902	2,2
Creb3l2	Rbmx	-0.91864	50.42	-4.2E-01	rgb(127,162,233)	1.9902	2,2
Creb3l2	Slc30a1	-0.91864	50.42	-4.2E-01	rgb(125,161,233)	1.9902	2,2
Cux1	Rab39b	-0.91864	50.42	-4.2E-01	rgb(127,162,233)	1.9902	2,2
Dbp	Prkar1b	0.91864	50.42	0.416	rgb(222,138,138)	1.9902	2,2
Ddit3	Phtf2	-0.91864	50.42	-4.2E-01	rgb(126,162,233)	1.9902	2,2
Dzip1	Vdr	0.91864	50.42	0.422	rgb(222,136,137)	1.9902	2,2
Eea1	Dlg3	0.91864	50.42	0.421	rgb(222,137,137)	1.9902	2,2
Elf1	Uba1	-0.91864	50.42	-4.2E-01	rgb(126,162,233)	1.9902	2,2
Elk3	Kctd14	0.91864	50.42	0.419	rgb(222,137,138)	1.9902	2,2
Erg	Appl2	-0.91864	50.42	-4.2E-01	rgb(126,162,233)	1.9902	2,2
Erg	C920009B18Rik	-0.91864	50.42	-4.2E-01	rgb(127,162,233)	1.9902	2,2
Esrra	Pgs1	0.91864	50.42	0.422	rgb(222,136,137)	1.9902	2,2
Ets1	Itgb7	0.91864	50.42	0.418	rgb(222,137,138)	1.9902	2,2
Ets1	Nfkb2	-0.91864	50.42	-4.2E-01	rgb(126,162,233)	1.9902	2,2
Ets2	Rassf3	0.91864	50.42	0.415	rgb(222,138,139)	1.9902	2,2
Fosb	Neat1	0.91864	50.42	0.424	rgb(222,136,137)	1.9902	2,2
Foxb1	Apol10b	0.91864	50.42	0.42	rgb(222,137,138)	1.9902	2,2
Foxb1	Rnf144b	0.91864	50.42	0.424	rgb(222,136,137)	1.9902	2,2
Foxf2	Foxq1	0.91864	50.42	0.42	rgb(222,137,138)	1.9902	2,2
Foxf2	Ripk1	0.91864	50.42	0.419	rgb(222,137,138)	1.9902	2,2
Foxf2	Tspan7	0.91864	50.42	0.416	rgb(222,138,138)	1.9902	2,2
Foxj1	Gstt3	0.91864	50.42	0.418	rgb(222,137,138)	1.9902	2,2
Foxn2	Mta3	-0.91864	50.42	-4.2E-01	rgb(125,161,233)	1.9902	2,2
Foxp2	Ikzf3	-0.91864	50.42	-4.2E-01	rgb(125,161,233)	1.9902	2,2
Foxp2	Notch2	0.91864	50.42	0.419	rgb(222,137,138)	1.9902	2,2
Foxs1	Edem1	0.91864	50.42	0.425	rgb(222,136,137)	1.9902	2,2
Gata1	Gypc	-0.91864	50.42	-4.2E-01	rgb(125,161,233)	1.9902	2,2
Gli3	Trim9	0.91864	50.42	0.42	rgb(222,137,138)	1.9902	2,2
Glis1	Pdzk1ip1	-0.91864	50.42	-4.2E-01	rgb(127,162,233)	1.9902	2,2
Glis2	Atp10d	-0.91864	50.42	-4.2E-01	rgb(125,161,233)	1.9902	2,2
Gzf1	Slc12a8	0.91864	50.42	0.423	rgb(222,136,137)	1.9902	2,2
Hif3a	Arrb1	0.91864	50.42	0.424	rgb(222,136,137)	1.9902	2,2
Hif3a	P4ha2	0.91864	50.42	0.42	rgb(222,137,138)	1.9902	2,2
Hmgb3	Ccdc28b	0.91864	50.42	0.423	rgb(222,136,137)	1.9902	2,2
Hmx3	Agrp	0.91864	50.42	0.424	rgb(222,136,137)	1.9902	2,2
Ikzf2	Ddr1	-0.91864	50.42	-4.2E-01	rgb(127,162,233)	1.9902	2,2
Ikzf2	Foxp3	0.91864	50.42	0.419	rgb(222,137,138)	1.9902	2,2
Ikzf2	Itih5	0.91864	50.42	0.418	rgb(222,137,138)	1.9902	2,2
Irf7	Zbp1	0.91864	50.42	0.416	rgb(222,138,138)	1.9902	2,2
Jazf1	Lgals7	0.91864	50.42	0.42	rgb(222,137,138)	1.9902	2,2
Junb	Sertad1	0.91864	50.42	0.418	rgb(222,137,138)	1.9902	2,2
Kdm5b	Ero1l	0.91864	50.42	0.416	rgb(222,138,138)	1.9902	2,2
Kdm5b	Utrn	0.91864	50.42	0.425	rgb(222,136,137)	1.9902	2,2
Klf13	Phlda3	-0.91864	50.42	-4.2E-01	rgb(126,161,233)	1.9902	2,2
Klf2	Wscd2	0.91864	50.42	0.422	rgb(222,136,137)	1.9902	2,2
Klf8	Ttbk2	0.91864	50.42	0.421	rgb(222,137,137)	1.9902	2,2
Lef1	5330426P16Rik	0.91864	50.42	0.421	rgb(222,137,137)	1.9902	2,2
Lhx6	Cd101	0.91864	50.42	0.419	rgb(222,137,138)	1.9902	2,2
Lhx6	Tbc1d14	0.91864	50.42	0.421	rgb(222,137,137)	1.9902	2,2
Mafg	Ankmy2	-0.91864	50.42	-4.2E-01	rgb(126,162,233)	1.9902	2,2
Mbnl2	Elovl7	0.91864	50.42	0.418	rgb(222,137,138)	1.9902	2,2
Mef2b	Blvrb	0.91864	50.42	0.421	rgb(222,137,137)	1.9902	2,2
Mesp2	Mlxipl	0.91864	50.42	0.418	rgb(222,137,138)	1.9902	2,2
Msc	Adam8	0.91864	50.42	0.423	rgb(222,136,137)	1.9902	2,2
Mtf2	Psmd8	-0.91864	50.42	-4.2E-01	rgb(127,162,233)	1.9902	2,2
Mtf2	Rnf181	-0.91864	50.42	-4.2E-01	rgb(126,162,233)	1.9902	2,2
Mxd3	Zranb3	0.91864	50.42	0.423	rgb(222,136,137)	1.9902	2,2
Mxd4	Dcp2	-0.91864	50.42	-4.2E-01	rgb(126,162,233)	1.9902	2,2
Mxi1	Bnip3	0.91864	50.42	0.416	rgb(222,138,138)	1.9902	2,2
Mxi1	Itga7	0.91864	50.42	0.423	rgb(222,136,137)	1.9902	2,2
Myb	Etv6	-0.91864	50.42	-4.2E-01	rgb(126,161,233)	1.9902	2,2
Ncoa3	Chchd7	-0.91864	50.42	-4.2E-01	rgb(126,162,233)	1.9902	2,2
Nfatc4	Jag1	0.91864	50.42	0.424	rgb(222,136,137)	1.9902	2,2
Nfatc4	Tmem200b	0.91864	50.42	0.419	rgb(222,137,138)	1.9902	2,2
Nfe2	Pvt1	0.91864	50.42	0.422	rgb(222,136,137)	1.9902	2,2
Nfil3	Epn2	0.91864	50.42	0.421	rgb(222,137,137)	1.9902	2,2
Nfkb2	Plagl1	0.91864	50.42	0.42	rgb(222,137,138)	1.9902	2,2
Pcgf2	Dcakd	0.91864	50.42	0.422	rgb(222,136,137)	1.9902	2,2
Phf1	Psph	-0.91864	50.42	-4.2E-01	rgb(126,162,233)	1.9902	2,2
Plagl1	Adora2a	0.91864	50.42	0.424	rgb(222,136,137)	1.9902	2,2
Plagl1	Fam178b	0.91864	50.42	0.417	rgb(222,137,138)	1.9902	2,2
Plagl1	Tmc6	-0.91864	50.42	-4.2E-01	rgb(126,162,233)	1.9902	2,2
Plagl1	Tnnt2	0.91864	50.42	0.416	rgb(222,138,138)	1.9902	2,2
Plscr1	Ubash3a	-0.91864	50.42	-4.2E-01	rgb(126,162,233)	1.9902	2,2
[truncated: 48,985 more rows]
