# Supplementary material for: Leveraging chromatin accessibility for transcriptional regulatory network inference in T Helper 17 Cells
Source: Genome Res. 2019 Mar;29(3):449–63. doi: 10.1101/gr.238253.118 (PMC6396413; doi:10.1101/gr.238253.118)
Supplement: Supplemental Material [file supp_gr.238253.118_Supplemental_Th17_TRN_Networks.zip › Th17_TRN_Networks-master/TRN_Notebooks/Networks/ENCODE_bias100_sp.tsv]

TF	Target	SignedQuantile	NonzeroSubsamples(Stability)	pCorr	stroke	stroke-width	stroke-dasharray
Tbx21	Tbkbp1	1	50.94	0.937	rgb(227, 38, 40)	2	2,2
Zfp182	Fyco1	0.99822	50.83	0.828	rgb(226, 59, 60)	1.9978	2,2
Zfp367	Dtl	0.99822	50.83	0.834	rgb(226, 58, 59)	1.9978	2,2
Hif1a	1700001L05Rik	0.99644	50.81	0.81	rgb(226, 62, 64)	1.9974	2,2
Zfp536	Tekt2	0.99644	50.81	0.81	rgb(226, 62, 64)	1.9974	2,2
Rorc	Lingo4	0.99465	50.8	0.799	rgb(226, 64, 66)	1.9972	2,2
Zfp467	Sspo	0.99465	50.8	0.798	rgb(226, 65, 66)	1.9972	2,2
Nr4a3	Nr4a1	0.99287	50.79	0.794	rgb(226, 65, 67)	1.997	2,2
Hif1a	P4hb	0.99109	50.78	0.779	rgb(226, 68, 70)	1.9968	None
Sp110	Cdkn2d	0.99109	50.78	0.779	rgb(226, 68, 70)	1.9968	2,2
Mxd3	Cdc25b	0.98931	50.76	0.759	rgb(225, 72, 74)	1.9964	2,2
Tbx21	Nlrc5	0.98931	50.76	0.76	rgb(225, 72, 73)	1.9964	2,2
Hif1a	Ero1l	0.98753	50.74	0.74	rgb(225, 76, 77)	1.996	None
Irf9	I830012O16Rik	0.98753	50.74	0.744	rgb(225, 75, 76)	1.996	2,2
Ahrr	Cyp1b1	0.98753	50.74	0.744	rgb(225, 75, 76)	1.996	2,2
C030039L03Rik	Gapdhs	0.98753	50.74	0.741	rgb(225, 75, 77)	1.996	2,2
Tbx21	Icam1	0.98574	50.73	0.726	rgb(225, 78, 80)	1.9958	2,2
Zfp948	Ankrd23	0.98574	50.73	0.733	rgb(225, 77, 79)	1.9958	2,2
Epas1	Hk1	0.98396	50.72	0.721	rgb(225, 79, 81)	1.9956	2,2
E2f4	Gen1	0.98396	50.72	0.854	rgb(226, 54, 56)	1.9956	None
Thra	Mrgpre	0.98218	50.71	0.707	rgb(225, 82, 83)	1.9954	2,2
Foxs1	Mylk2	0.98218	50.71	0.709	rgb(225, 82, 83)	1.9954	2,2
Scrt1	Dgat1	0.98218	50.71	0.708	rgb(225, 82, 83)	1.9954	2,2
Tal2	Dsp	0.98218	50.71	0.706	rgb(225, 82, 83)	1.9954	2,2
E2f4	Exo1	0.98218	50.71	0.854	rgb(226, 54, 56)	1.9954	2,2
Epas1	Ppme1	0.9804	50.7	0.698	rgb(225, 84, 85)	1.9952	2,2
Foxp4	B4galnt1	0.9804	50.7	0.696	rgb(225, 84, 85)	1.9952	2,2
Zfp385a	Zmat3	0.9804	50.7	0.701	rgb(225, 83, 85)	1.9952	2,2
Zfp629	Ttbk2	0.9804	50.7	0.699	rgb(225, 83, 85)	1.9952	2,2
Irf9	Rtp4	0.97862	50.69	0.69	rgb(225, 85, 87)	1.995	None
Creb3l2	Gatsl2	0.97862	50.69	0.69	rgb(225, 85, 87)	1.995	2,2
Fosl2	Lrmp	-0.97862	50.69	-6.9E-01	rgb( 68,126,243)	1.995	2,2
Sgsm2	Tert	0.97862	50.69	0.691	rgb(225, 85, 86)	1.995	2,2
Tbx21	Igtp	0.97862	50.69	0.689	rgb(225, 85, 87)	1.995	2,2
Whsc1	Fancm	0.97862	50.69	0.685	rgb(225, 86, 88)	1.995	2,2
Hif1a	Egln1	0.97684	50.68	0.683	rgb(225, 87, 88)	1.9948	None
Irf9	Pyhin1	0.97684	50.68	0.677	rgb(224, 88, 89)	1.9948	2,2
Tbx21	Gbp2	0.97684	50.68	0.679	rgb(224, 87, 89)	1.9948	2,2
Twist1	Fam160a1	0.97684	50.68	0.68	rgb(224, 87, 88)	1.9948	2,2
Twist1	Glt28d2	0.97684	50.68	0.683	rgb(225, 87, 88)	1.9948	2,2
Atmin	Scyl2	0.97505	50.67	0.667	rgb(224, 90, 91)	1.9946	2,2
Mxd1	Gadd45g	0.97505	50.67	0.67	rgb(224, 89, 90)	1.9946	2,2
Nr4a2	Fosl2	0.97505	50.67	0.665	rgb(224, 90, 91)	1.9946	2,2
Pou2af1	Il10ra	-0.97505	50.67	-6.7E-01	rgb( 72,129,242)	1.9946	2,2
Thap3	Cdkn1b	0.97505	50.67	0.667	rgb(224, 90, 91)	1.9946	2,2
Zfp280b	Zfp467	0.97505	50.67	0.672	rgb(224, 89, 90)	1.9946	2,2
Zfp367	Rpa2	0.97505	50.67	0.666	rgb(224, 90, 91)	1.9946	2,2
Zfp407	Mpdu1	-0.97505	50.67	-6.7E-01	rgb( 72,129,242)	1.9946	2,2
E2f4	Tyms	0.97505	50.67	0.854	rgb(226, 54, 56)	1.9946	2,2
Fos	Akr1b8	0.97505	50.67	0.854	rgb(226, 54, 56)	1.9946	None
Fosb	Akr1b8	0.97505	50.67	0.854	rgb(226, 54, 56)	1.9946	None
Fosl1	Akr1b8	0.97505	50.67	0.854	rgb(226, 54, 56)	1.9946	None
Fosl2	Akr1b8	0.97505	50.67	0.854	rgb(226, 54, 56)	1.9946	None
Jun	Akr1b8	0.97505	50.67	0.854	rgb(226, 54, 56)	1.9946	None
Junb	Akr1b8	0.97505	50.67	0.854	rgb(226, 54, 56)	1.9946	None
Jund	Akr1b8	0.97505	50.67	0.854	rgb(226, 54, 56)	1.9946	None
Epas1	Bcar1	0.97327	50.66	0.655	rgb(224, 92, 93)	1.9944	None
Hif1a	Sap30	0.97327	50.66	0.66	rgb(224, 91, 92)	1.9944	None
Irf9	Gbp7	0.97327	50.66	0.66	rgb(224, 91, 92)	1.9944	None
Irf9	Gbp9	0.97327	50.66	0.659	rgb(224, 91, 92)	1.9944	None
Fos	Me2	-0.97327	50.66	-6.6E-01	rgb( 74,130,242)	1.9944	2,2
Gm14420	Gm2011	0.97327	50.66	0.664	rgb(224, 90, 92)	1.9944	2,2
Sp110	Gbp6	0.97327	50.66	0.662	rgb(224, 91, 92)	1.9944	2,2
Zbtb46	Serpinb6b	0.97327	50.66	0.659	rgb(224, 91, 92)	1.9944	2,2
Zeb2	Sntb1	-0.97327	50.66	-6.6E-01	rgb( 73,129,242)	1.9944	2,2
Zfp536	Lpin3	0.97327	50.66	0.656	rgb(224, 92, 93)	1.9944	2,2
Nfe2l2	Serpinb5	0.97149	50.65	0.649	rgb(224, 93, 94)	1.9942	2,2
Atf6b	Atp1a1	0.97149	50.65	0.647	rgb(224, 93, 95)	1.9942	2,2
Mxi1	Kif3a	0.97149	50.65	0.647	rgb(224, 93, 95)	1.9942	2,2
Tbx21	Notch1	0.97149	50.65	0.647	rgb(224, 93, 95)	1.9942	2,2
Zbtb34	Pogz	0.97149	50.65	0.649	rgb(224, 93, 94)	1.9942	2,2
Zbtb7c	Npr1	0.97149	50.65	0.652	rgb(224, 92, 94)	1.9942	2,2
Zfp385a	Zfp750	0.97149	50.65	0.652	rgb(224, 92, 94)	1.9942	2,2
Zfp429	Megf8	-0.97149	50.65	-6.5E-01	rgb( 75,131,242)	1.9942	2,2
Zfp467	Wisp1	0.97149	50.65	0.649	rgb(224, 93, 94)	1.9942	2,2
Zfp536	Rpl10a	0.97149	50.65	0.646	rgb(224, 94, 95)	1.9942	2,2
Rorc	Il17f	0.96971	50.64	0.636	rgb(224, 95, 97)	1.994	2,2
Tbx21	Ly6a	0.96971	50.64	0.644	rgb(224, 94, 95)	1.994	2,2
Zbtb32	Acsl6	0.96971	50.64	0.643	rgb(224, 94, 96)	1.994	2,2
Zfp367	Exo1	0.96971	50.64	0.643	rgb(224, 94, 96)	1.994	2,2
Zfp664	Rabgap1l	-0.96971	50.64	-6.4E-01	rgb( 79,133,241)	1.994	2,2
Zfp777	Zc3h7b	0.96971	50.64	0.641	rgb(224, 94, 96)	1.994	2,2
E2f4	Wdr76	0.96971	50.64	0.854	rgb(226, 54, 56)	1.994	2,2
Epas1	Slc2a1	0.96793	50.63	0.632	rgb(224, 96, 98)	1.9938	None
Irf9	Gbp10	0.96793	50.63	0.634	rgb(224, 96, 97)	1.9938	None
Drap1	Sepw1	0.96793	50.63	0.63	rgb(224, 97, 98)	1.9938	2,2
Prdm2	Dock4	0.96793	50.63	0.632	rgb(224, 96, 98)	1.9938	2,2
Relb	Higd1a	-0.96793	50.63	-6.3E-01	rgb( 81,134,241)	1.9938	2,2
Rorc	C2cd4d	0.96793	50.63	0.628	rgb(224, 97, 98)	1.9938	2,2
Sp110	4833439L19Rik	0.96793	50.63	0.63	rgb(224, 97, 98)	1.9938	2,2
Terf1	Rftn1	-0.96793	50.63	-6.3E-01	rgb( 80,133,241)	1.9938	2,2
Zbtb46	Idi2	0.96793	50.63	0.63	rgb(224, 97, 98)	1.9938	2,2
Zfp276	Amigo3	0.96793	50.63	0.632	rgb(224, 96, 98)	1.9938	2,2
Zfp473	Fkrp	-0.96793	50.63	-6.3E-01	rgb( 81,134,241)	1.9938	2,2
Foxh1	Ubash3a	-0.96614	50.62	-6.2E-01	rgb( 83,135,241)	1.9936	None
Gzf1	Cox7a1	0.96614	50.62	0.617	rgb(224, 99,100)	1.9936	2,2
Hif1a	Slc2a3	0.96614	50.62	0.616	rgb(224, 99,101)	1.9936	None
Atf6b	Syf2	-0.96614	50.62	-6.2E-01	rgb( 83,135,241)	1.9936	2,2
Fosl2	Cnnm4	0.96614	50.62	0.621	rgb(224, 98,100)	1.9936	2,2
Fosl2	L3mbtl3	-0.96614	50.62	-6.2E-01	rgb( 81,135,241)	1.9936	2,2
Jun	Stat5b	0.96614	50.62	0.621	rgb(224, 98,100)	1.9936	2,2
Ncoa2	Phlpp1	0.96614	50.62	0.621	rgb(224, 98,100)	1.9936	2,2
Nr4a2	Rel	0.96614	50.62	0.619	rgb(224, 99,100)	1.9936	2,2
Scrt1	Adcy4	0.96614	50.62	0.619	rgb(224, 99,100)	1.9936	2,2
Sgsm2	Nupr1	-0.96614	50.62	-6.2E-01	rgb( 82,135,241)	1.9936	2,2
Tbx21	Gbp5	0.96614	50.62	0.623	rgb(224, 98, 99)	1.9936	2,2
Tbx21	Tgtp2	0.96614	50.62	0.616	rgb(224, 99,101)	1.9936	2,2
Whsc1	Anln	0.96614	50.62	0.621	rgb(224, 98,100)	1.9936	2,2
Whsc1	Dtl	0.96614	50.62	0.618	rgb(224, 99,100)	1.9936	2,2
Zeb2	Asb2	0.96614	50.62	0.622	rgb(224, 98,100)	1.9936	2,2
Zfp280b	Ap1s3	0.96614	50.62	0.622	rgb(224, 98, 99)	1.9936	2,2
Zhx2	Arc	0.96614	50.62	0.623	rgb(224, 98, 99)	1.9936	2,2
Epas1	Parp9	0.96436	50.61	0.609	rgb(224,101,102)	1.9934	2,2
Irf2	Zfp280b	0.96436	50.61	0.611	rgb(224,100,102)	1.9934	2,2
Irf9	BC094916	0.96436	50.61	0.606	rgb(224,101,102)	1.9934	None
Zfhx3	Ptgfrn	0.96436	50.61	0.614	rgb(224,100,101)	1.9934	None
Ikzf4	Ikzf2	0.96436	50.61	0.609	rgb(224,101,102)	1.9934	2,2
Kdm2b	Endod1	-0.96436	50.61	-6.1E-01	rgb( 84,136,240)	1.9934	2,2
Kdm5b	Rasgef1b	-0.96436	50.61	-6.1E-01	rgb( 85,137,240)	1.9934	2,2
Pou2af1	Kcna3	0.96436	50.61	0.606	rgb(224,101,102)	1.9934	2,2
Runx3	Adamts6	-0.96436	50.61	-6.1E-01	rgb( 85,137,240)	1.9934	2,2
Scml4	Ipcef1	0.96436	50.61	0.606	rgb(224,101,102)	1.9934	2,2
Sp110	Bcl2a1b	0.96436	50.61	0.613	rgb(224,100,101)	1.9934	2,2
Sp110	Ly6c1	0.96436	50.61	0.611	rgb(224,100,102)	1.9934	2,2
Tsc22d1	Plxdc2	0.96436	50.61	0.614	rgb(224,100,101)	1.9934	2,2
Zbtb46	Penk	0.96436	50.61	0.608	rgb(224,101,102)	1.9934	2,2
Zeb2	Akr1b8	0.96436	50.61	0.608	rgb(224,101,102)	1.9934	2,2
Zfp318	Adora2b	-0.96436	50.61	-6.1E-01	rgb( 84,136,240)	1.9934	2,2
Zfp385a	Psrc1	0.96436	50.61	0.612	rgb(224,100,101)	1.9934	2,2
Zfp386	Spry1	-0.96436	50.61	-6.1E-01	rgb( 85,136,240)	1.9934	2,2
Zfp870	Zranb3	0.96436	50.61	0.607	rgb(224,101,102)	1.9934	2,2
Zscan22	A730017L22Rik	0.96436	50.61	0.608	rgb(224,101,102)	1.9934	2,2
Epas1	Arhgdig	0.96258	50.6	0.601	rgb(224,102,103)	1.9932	2,2
Irf9	2010002M12Rik	0.96258	50.6	0.596	rgb(224,103,104)	1.9932	None
Sox13	Emp3	0.96258	50.6	0.6	rgb(224,102,104)	1.9932	None
Adnp	Hist1h1a	-0.96258	50.6	-6.0E-01	rgb( 86,138,240)	1.9932	2,2
Ankzf1	3110057O12Rik	0.96258	50.6	0.599	rgb(224,103,104)	1.9932	2,2
Atmin	Gpr174	0.96258	50.6	0.598	rgb(224,103,104)	1.9932	2,2
Batf	Tex14	-0.96258	50.6	-6.0E-01	rgb( 87,138,240)	1.9932	2,2
Bcl11b	Mllt6	0.96258	50.6	0.6	rgb(224,102,104)	1.9932	2,2
Cc2d1a	Trim3	0.96258	50.6	0.597	rgb(224,103,104)	1.9932	2,2
Cxxc5	Nod1	0.96258	50.6	0.595	rgb(224,103,105)	1.9932	2,2
Drap1	2900060B14Rik	0.96258	50.6	0.604	rgb(224,102,103)	1.9932	2,2
Klf8	Tspan17	0.96258	50.6	0.597	rgb(224,103,104)	1.9932	2,2
Maff	Egln3	0.96258	50.6	0.599	rgb(224,103,104)	1.9932	2,2
Nr4a3	Trpc3	-0.96258	50.6	-6.0E-01	rgb( 86,137,240)	1.9932	2,2
Plscr1	Hmox1	0.96258	50.6	0.602	rgb(224,102,103)	1.9932	2,2
Tbx21	Gbp10	0.96258	50.6	0.596	rgb(224,103,104)	1.9932	2,2
Zbtb17	Aldh4a1	0.96258	50.6	0.602	rgb(224,102,103)	1.9932	2,2
Zbtb7c	Mylk	0.96258	50.6	0.599	rgb(224,103,104)	1.9932	2,2
Zfp329	A230072C01Rik	0.96258	50.6	0.596	rgb(224,103,104)	1.9932	2,2
Zfp467	Wnt10a	0.96258	50.6	0.595	rgb(224,103,105)	1.9932	2,2
Epas1	Arrb1	0.9608	50.59	0.594	rgb(224,104,105)	1.993	None
Hdx	Jup	0.9608	50.59	0.595	rgb(224,103,105)	1.993	None
Casz1	Dusp8	0.9608	50.59	0.587	rgb(223,105,106)	1.993	2,2
Cbx2	Cdc25b	0.9608	50.59	0.585	rgb(223,105,106)	1.993	2,2
Cxxc5	Fam81a	0.9608	50.59	0.586	rgb(223,105,106)	1.993	2,2
Foxs1	S100a4	0.9608	50.59	0.589	rgb(223,105,106)	1.993	2,2
Kdm5b	Utrn	0.9608	50.59	0.594	rgb(224,104,105)	1.993	2,2
Mxd1	B430306N03Rik	0.9608	50.59	0.591	rgb(224,104,105)	1.993	2,2
Mxi1	Clybl	0.9608	50.59	0.593	rgb(224,104,105)	1.993	2,2
Nr1d1	Thra	0.9608	50.59	0.587	rgb(223,105,106)	1.993	2,2
Ovol1	Dixdc1	0.9608	50.59	0.595	rgb(224,103,105)	1.993	2,2
Phf1	Spire1	-0.9608	50.59	-5.9E-01	rgb( 89,139,240)	1.993	2,2
Plscr1	Ubash3a	-0.9608	50.59	-5.9E-01	rgb( 89,139,239)	1.993	2,2
Pou2af1	Sh3bp1	-0.9608	50.59	-5.9E-01	rgb( 90,140,239)	1.993	2,2
Tigd2	Gprin3	0.9608	50.59	0.587	rgb(223,105,106)	1.993	2,2
Trps1	Ppfibp1	0.9608	50.59	0.587	rgb(223,105,106)	1.993	2,2
Twist1	Dgki	0.9608	50.59	0.593	rgb(224,104,105)	1.993	2,2
Zeb2	Serpine1	0.9608	50.59	0.593	rgb(224,104,105)	1.993	2,2
Zfp266	Cdk6	0.9608	50.59	0.585	rgb(223,105,106)	1.993	2,2
Zfp280c	Rfx7	0.9608	50.59	0.589	rgb(223,105,106)	1.993	2,2
Zfp429	H60c	-0.9608	50.59	-5.9E-01	rgb( 88,139,240)	1.993	2,2
Zfp429	Mtmr7	0.9608	50.59	0.586	rgb(223,105,106)	1.993	2,2
Zfp467	Acsbg1	-0.9608	50.59	-5.9E-01	rgb( 90,140,239)	1.993	2,2
Zfp473	Rps6ka3	0.9608	50.59	0.587	rgb(223,105,106)	1.993	2,2
Zfp629	Zmat3	-0.9608	50.59	-5.9E-01	rgb( 89,139,239)	1.993	2,2
Zfp831	Lypd6b	0.9608	50.59	0.587	rgb(223,105,106)	1.993	2,2
Elk4	Cxcl3	0.95902	50.58	0.579	rgb(223,106,108)	1.9928	None
Epas1	Ccng2	0.95902	50.58	0.584	rgb(223,105,107)	1.9928	2,2
Hif1a	Atp7b	0.95902	50.58	0.583	rgb(223,106,107)	1.9928	2,2
Irf9	Tgtp2	0.95902	50.58	0.575	rgb(223,107,108)	1.9928	None
Mybl1	Slamf7	-0.95902	50.58	-5.8E-01	rgb( 91,141,239)	1.9928	2,2
Nr3c1	Ppm1f	0.95902	50.58	0.577	rgb(223,107,108)	1.9928	2,2
Rela	Gen1	0.95902	50.58	0.578	rgb(223,107,108)	1.9928	None
Rfx7	Enpp1	-0.95902	50.58	-5.8E-01	rgb( 90,140,239)	1.9928	2,2
Fos	Fam49b	-0.95902	50.58	-5.8E-01	rgb( 91,140,239)	1.9928	2,2
Jun	Kdelc2	-0.95902	50.58	-5.8E-01	rgb( 92,141,239)	1.9928	2,2
Jun	Osm	0.95902	50.58	0.578	rgb(223,107,108)	1.9928	2,2
Kdm2b	Slco4a1	0.95902	50.58	0.58	rgb(223,106,107)	1.9928	2,2
Kdm5b	Vegfa	0.95902	50.58	0.583	rgb(223,106,107)	1.9928	2,2
Lin54	Znhit6	-0.95902	50.58	-5.8E-01	rgb( 92,141,239)	1.9928	2,2
Nr4a3	Tnfsf11	0.95902	50.58	0.579	rgb(223,106,108)	1.9928	2,2
Plscr1	Csf2	0.95902	50.58	0.578	rgb(223,107,108)	1.9928	2,2
Ski	Slc43a2	0.95902	50.58	0.58	rgb(223,106,107)	1.9928	2,2
Tcf4	Cd86	0.95902	50.58	0.583	rgb(223,106,107)	1.9928	2,2
Tcf4	Eif4e3	0.95902	50.58	0.584	rgb(223,106,107)	1.9928	2,2
Tfdp2	Appl2	0.95902	50.58	0.579	rgb(223,106,108)	1.9928	2,2
Zbtb4	Ept1	-0.95902	50.58	-5.8E-01	rgb( 92,141,239)	1.9928	2,2
Zbtb46	Tcf7l1	-0.95902	50.58	-5.8E-01	rgb( 91,140,239)	1.9928	2,2
Zfp26	Ept1	0.95902	50.58	0.581	rgb(223,106,107)	1.9928	2,2
Zfp280b	Itpr1	0.95902	50.58	0.585	rgb(223,105,106)	1.9928	2,2
Zfp280b	Npas2	0.95902	50.58	0.577	rgb(223,107,108)	1.9928	2,2
Zfp367	Mapk11	-0.95902	50.58	-5.8E-01	rgb( 91,140,239)	1.9928	2,2
Zfp367	Pknox1	-0.95902	50.58	-5.8E-01	rgb( 91,141,239)	1.9928	2,2
Zfp385a	Eng	0.95902	50.58	0.578	rgb(223,107,108)	1.9928	2,2
Zfp473	D830046C22Rik	0.95902	50.58	0.584	rgb(223,105,107)	1.9928	2,2
Zkscan17	Sh2b1	0.95902	50.58	0.579	rgb(223,106,108)	1.9928	2,2
Bhlhe41	Samsn1	-0.95723	50.57	-5.7E-01	rgb( 93,142,239)	1.9926	2,2
Irf9	Samd9l	0.95723	50.57	0.574	rgb(223,107,109)	1.9926	None
Klf4	Ndrg4	0.95723	50.57	0.572	rgb(223,108,109)	1.9926	None
Rfx7	Ssh2	-0.95723	50.57	-5.7E-01	rgb( 93,142,239)	1.9926	None
Sp100	Zcchc3	0.95723	50.57	0.573	rgb(223,108,109)	1.9926	2,2
Aebp1	Hspg2	0.95723	50.57	0.574	rgb(223,107,109)	1.9926	2,2
Ahrr	Gpr15	0.95723	50.57	0.575	rgb(223,107,108)	1.9926	2,2
Atf6	Ncoa1	0.95723	50.57	0.566	rgb(223,109,110)	1.9926	2,2
Batf	Fbn2	-0.95723	50.57	-5.7E-01	rgb( 94,142,239)	1.9926	2,2
Jun	Furin	0.95723	50.57	0.566	rgb(223,109,110)	1.9926	2,2
Junb	Hook2	0.95723	50.57	0.569	rgb(223,108,109)	1.9926	2,2
Lin54	Icam2	-0.95723	50.57	-5.7E-01	rgb( 93,142,239)	1.9926	2,2
Mxd4	Tcp11l2	0.95723	50.57	0.568	rgb(223,108,110)	1.9926	2,2
Nr4a3	Pmm1	-0.95723	50.57	-5.7E-01	rgb( 94,142,239)	1.9926	2,2
Pou2af1	Hs3st1	-0.95723	50.57	-5.7E-01	rgb( 93,142,239)	1.9926	2,2
Rorc	Tnfrsf25	0.95723	50.57	0.572	rgb(223,108,109)	1.9926	2,2
Zbtb32	Fam129a	0.95723	50.57	0.569	rgb(223,108,109)	1.9926	2,2
Zbtb46	Scin	0.95723	50.57	0.566	rgb(223,109,110)	1.9926	2,2
Zeb2	Ptger2	0.95723	50.57	0.574	rgb(223,107,108)	1.9926	2,2
Zfp280d	Clic1	-0.95723	50.57	-5.7E-01	rgb( 93,141,239)	1.9926	2,2
Zfp365	Plk2	0.95723	50.57	0.569	rgb(223,108,109)	1.9926	2,2
Zfp429	Snhg6	0.95723	50.57	0.567	rgb(223,109,110)	1.9926	2,2
Zfp536	Tlcd1	-0.95723	50.57	-5.7E-01	rgb( 93,142,239)	1.9926	2,2
Zfp629	Atf6	0.95723	50.57	0.57	rgb(223,108,109)	1.9926	2,2
Zfp787	Ocrl	-0.95723	50.57	-5.7E-01	rgb( 94,142,239)	1.9926	2,2
Zfp870	Pms1	0.95723	50.57	0.574	rgb(223,107,109)	1.9926	2,2
Zfp9	Rfesd	0.95723	50.57	0.567	rgb(223,109,110)	1.9926	2,2
Atf5	Gstm1	0.95545	50.56	0.563	rgb(223,110,111)	1.9924	2,2
Epas1	Cep170	0.95545	50.56	0.558	rgb(223,110,112)	1.9924	2,2
Irf9	Nlrc5	0.95545	50.56	0.562	rgb(223,110,111)	1.9924	2,2
Mafb	Tapbp	-0.95545	50.56	-5.6E-01	rgb( 96,144,238)	1.9924	None
Myb	Csf1	-0.95545	50.56	-5.6E-01	rgb( 96,144,238)	1.9924	2,2
Nr3c1	Col15a1	0.95545	50.56	0.56	rgb(223,110,111)	1.9924	2,2
Stat4	Ptpn2	0.95545	50.56	0.559	rgb(223,110,111)	1.9924	2,2
Batf	Gbp5	-0.95545	50.56	-5.6E-01	rgb( 95,143,238)	1.9924	2,2
Dzip1	Uggt2	0.95545	50.56	0.559	rgb(223,110,111)	1.9924	2,2
Foxs1	Vax2	0.95545	50.56	0.555	rgb(223,111,112)	1.9924	2,2
Hmgb3	Nrgn	0.95545	50.56	0.562	rgb(223,110,111)	1.9924	2,2
Ikzf4	Gpr146	0.95545	50.56	0.565	rgb(223,109,110)	1.9924	2,2
Ikzf4	Sept9	0.95545	50.56	0.555	rgb(223,111,112)	1.9924	2,2
Klf3	St8sia6	0.95545	50.56	0.558	rgb(223,110,112)	1.9924	2,2
Lyl1	Lix1l	0.95545	50.56	0.558	rgb(223,110,112)	1.9924	2,2
Maff	Tnf	0.95545	50.56	0.56	rgb(223,110,111)	1.9924	2,2
Msc	Gnaz	0.95545	50.56	0.56	rgb(223,110,111)	1.9924	2,2
Msc	Pigz	0.95545	50.56	0.556	rgb(223,111,112)	1.9924	2,2
Nr4a2	Stat4	0.95545	50.56	0.56	rgb(223,110,111)	1.9924	2,2
Nr4a2	Vps37b	0.95545	50.56	0.559	rgb(223,110,111)	1.9924	2,2
Ovol2	Ddc	0.95545	50.56	0.56	rgb(223,110,111)	1.9924	2,2
Scrt1	4932438H23Rik	0.95545	50.56	0.556	rgb(223,111,112)	1.9924	2,2
Ski	Runx1	0.95545	50.56	0.564	rgb(223,109,110)	1.9924	2,2
Skil	Pmepa1	0.95545	50.56	0.559	rgb(223,110,111)	1.9924	2,2
Sp110	Max	0.95545	50.56	0.564	rgb(223,109,110)	1.9924	2,2
Stat2	Parp9	0.95545	50.56	0.559	rgb(223,110,111)	1.9924	2,2
Tet1	Pccb	0.95545	50.56	0.562	rgb(223,110,111)	1.9924	2,2
Trps1	Map4k4	0.95545	50.56	0.556	rgb(223,111,112)	1.9924	2,2
Whsc1	E2f7	0.95545	50.56	0.556	rgb(223,111,112)	1.9924	2,2
Zfp146	Qtrtd1	0.95545	50.56	0.56	rgb(223,110,111)	1.9924	2,2
Zfp385a	Ptp4a3	0.95545	50.56	0.56	rgb(223,110,111)	1.9924	2,2
Zfp629	Trpv2	-0.95545	50.56	-5.6E-01	rgb( 96,143,238)	1.9924	2,2
Zfp750	Robo3	0.95545	50.56	0.562	rgb(223,110,111)	1.9924	2,2
Zfp827	Skap2	-0.95545	50.56	-5.6E-01	rgb( 96,143,238)	1.9924	2,2
Zfp831	Mllt3	0.95545	50.56	0.559	rgb(223,110,111)	1.9924	2,2
Zfp870	1700030K09Rik	0.95545	50.56	0.556	rgb(223,111,112)	1.9924	2,2
Zfp945	Zfp608	0.95545	50.56	0.561	rgb(223,110,111)	1.9924	2,2
E4f1	Tmcc2	-0.95367	50.55	-5.5E-01	rgb( 97,144,238)	1.9922	2,2
Erg	Naglu	0.95367	50.55	0.55	rgb(223,112,113)	1.9922	None
Glis3	Zbtb4	0.95367	50.55	0.547	rgb(223,113,114)	1.9922	2,2
Irf9	Gbp6	0.95367	50.55	0.551	rgb(223,112,113)	1.9922	None
Irf9	Trim26	0.95367	50.55	0.552	rgb(223,112,113)	1.9922	None
Prdm1	Slc26a10	0.95367	50.55	0.548	rgb(223,112,113)	1.9922	None
Six4	Tnip3	0.95367	50.55	0.55	rgb(223,112,113)	1.9922	None
Stat1	Xaf1	0.95367	50.55	0.545	rgb(223,113,114)	1.9922	None
Ahrr	Pdpn	0.95367	50.55	0.545	rgb(223,113,114)	1.9922	2,2
Creb3l2	Lpin2	-0.95367	50.55	-5.5E-01	rgb( 99,145,238)	1.9922	2,2
Ikzf4	Rragd	0.95367	50.55	0.546	rgb(223,113,114)	1.9922	2,2
Jazf1	Pim1	-0.95367	50.55	-5.5E-01	rgb( 99,145,238)	1.9922	2,2
Klf13	Prr7	0.95367	50.55	0.549	rgb(223,112,113)	1.9922	2,2
Mtf2	Tmed3	-0.95367	50.55	-5.5E-01	rgb( 99,145,238)	1.9922	2,2
Mxd1	Smyd5	-0.95367	50.55	-5.5E-01	rgb( 97,144,238)	1.9922	2,2
Npas2	Zfp280b	0.95367	50.55	0.553	rgb(223,111,112)	1.9922	2,2
Nr4a2	Crem	0.95367	50.55	0.548	rgb(223,112,113)	1.9922	2,2
Pou2af1	Bcl2	-0.95367	50.55	-5.5E-01	rgb( 98,145,238)	1.9922	2,2
Relb	Cd44	-0.95367	50.55	-5.5E-01	rgb( 97,144,238)	1.9922	2,2
Rorc	Itga3	0.95367	50.55	0.548	rgb(223,112,113)	1.9922	2,2
Runx3	Igf2r	-0.95367	50.55	-5.5E-01	rgb( 98,145,238)	1.9922	2,2
Scrt1	Itga7	0.95367	50.55	0.551	rgb(223,112,113)	1.9922	2,2
Six5	Lbh	-0.95367	50.55	-5.5E-01	rgb( 98,145,238)	1.9922	2,2
Stat2	Igtp	0.95367	50.55	0.547	rgb(223,113,114)	1.9922	2,2
Tbx21	Gbp6	0.95367	50.55	0.55	rgb(223,112,113)	1.9922	2,2
Tcf4	Socs2	0.95367	50.55	0.547	rgb(223,112,114)	1.9922	2,2
Zbtb17	Cln5	-0.95367	50.55	-5.5E-01	rgb( 99,145,238)	1.9922	2,2
Zbtb17	Kdm2b	0.95367	50.55	0.552	rgb(223,111,113)	1.9922	2,2
Zbtb20	Utrn	0.95367	50.55	0.551	rgb(223,112,113)	1.9922	2,2
Zfp277	Slc6a6	-0.95367	50.55	-5.5E-01	rgb( 97,144,238)	1.9922	2,2
Zfp277	Tmem35	0.95367	50.55	0.55	rgb(223,112,113)	1.9922	2,2
Zfp365	9030617O03Rik	0.95367	50.55	0.547	rgb(223,113,114)	1.9922	2,2
Zfp365	Ccng1	0.95367	50.55	0.55	rgb(223,112,113)	1.9922	2,2
Zfp429	Ankrd33b	0.95367	50.55	0.548	rgb(223,112,114)	1.9922	2,2
Zfp467	Zfp280b	0.95367	50.55	0.548	rgb(223,112,113)	1.9922	2,2
Zfp516	Cbx4	0.95367	50.55	0.546	rgb(223,113,114)	1.9922	2,2
Zfp608	Nhsl2	0.95367	50.55	0.546	rgb(223,113,114)	1.9922	2,2
Zfp608	Vim	0.95367	50.55	0.554	rgb(223,111,112)	1.9922	2,2
Dmrt1	Jakmip1	0.95189	50.54	0.54	rgb(223,114,115)	1.992	2,2
Epas1	Ero1l	0.95189	50.54	0.54	rgb(223,114,115)	1.992	None
Hdx	Rasa4	-0.95189	50.54	-5.4E-01	rgb(101,146,237)	1.992	2,2
Hif1a	2310022B05Rik	0.95189	50.54	0.539	rgb(223,114,115)	1.992	None
Hif1a	Fam71f2	0.95189	50.54	0.54	rgb(223,114,115)	1.992	2,2
Hif1a	Higd1a	0.95189	50.54	0.538	rgb(223,114,115)	1.992	2,2
Hmx2	Cacna1s	-0.95189	50.54	-5.4E-01	rgb( 99,145,238)	1.992	2,2
Irf9	Igtp	0.95189	50.54	0.542	rgb(223,113,115)	1.992	None
Irf9	Stat2	0.95189	50.54	0.542	rgb(223,114,115)	1.992	None
Nr4a1	Vasn	-0.95189	50.54	-5.4E-01	rgb( 99,145,238)	1.992	2,2
Rfx7	Pde7a	-0.95189	50.54	-5.4E-01	rgb( 99,145,238)	1.992	2,2
Smad4	Jup	0.95189	50.54	0.541	rgb(223,114,115)	1.992	2,2
Sox13	Bid	-0.95189	50.54	-5.4E-01	rgb(100,146,238)	1.992	2,2
Ankzf1	Kiss1r	0.95189	50.54	0.537	rgb(223,114,115)	1.992	2,2
Arid2	Cnnm4	0.95189	50.54	0.543	rgb(223,113,114)	1.992	2,2
Batf	Itgb3	0.95189	50.54	0.545	rgb(223,113,114)	1.992	2,2
Batf	Tal2	-0.95189	50.54	-5.4E-01	rgb( 99,145,238)	1.992	2,2
Cenpt	Ccr7	0.95189	50.54	0.542	rgb(223,114,115)	1.992	2,2
Creb3l2	Spint1	0.95189	50.54	0.54	rgb(223,114,115)	1.992	2,2
Dr1	Ss18	-0.95189	50.54	-5.4E-01	rgb( 99,145,238)	1.992	2,2
Foxp2	Dio2	0.95189	50.54	0.538	rgb(223,114,115)	1.992	2,2
Ikzf4	Bmp2k	0.95189	50.54	0.535	rgb(223,115,116)	1.992	2,2
Ikzf4	Socs2	0.95189	50.54	0.54	rgb(223,114,115)	1.992	2,2
Lyl1	Rapgef3	0.95189	50.54	0.545	rgb(223,113,114)	1.992	2,2
Mxd1	Klhl6	0.95189	50.54	0.539	rgb(223,114,115)	1.992	2,2
Npas2	S1pr3	0.95189	50.54	0.535	rgb(223,115,116)	1.992	2,2
Npas4	Nedd4	-0.95189	50.54	-5.4E-01	rgb(101,146,237)	1.992	2,2
Nr4a3	Eno3	0.95189	50.54	0.54	rgb(223,114,115)	1.992	2,2
Nr4a3	Fam69b	-0.95189	50.54	-5.4E-01	rgb( 99,145,238)	1.992	2,2
Nr4a3	Npr3	-0.95189	50.54	-5.4E-01	rgb( 99,145,238)	1.992	2,2
Nr4a3	Tmem163	-0.95189	50.54	-5.4E-01	rgb( 99,145,238)	1.992	2,2
Phf1	Zfp239	-0.95189	50.54	-5.4E-01	rgb(101,146,237)	1.992	2,2
Plscr1	Cxcl10	0.95189	50.54	0.543	rgb(223,113,114)	1.992	2,2
Scmh1	Ets2	0.95189	50.54	0.544	rgb(223,113,114)	1.992	2,2
Scml4	Inpp1	0.95189	50.54	0.544	rgb(223,113,114)	1.992	2,2
Tbx21	Gbp4	0.95189	50.54	0.538	rgb(223,114,115)	1.992	2,2
Tbx21	Gimap4	0.95189	50.54	0.54	rgb(223,114,115)	1.992	2,2
Tfdp2	Oxct1	0.95189	50.54	0.536	rgb(223,115,116)	1.992	2,2
Trerf1	Tnk2	0.95189	50.54	0.543	rgb(223,113,114)	1.992	2,2
Tulp3	Creb3l2	0.95189	50.54	0.537	rgb(223,114,115)	1.992	2,2
Zbtb38	Ppp3ca	0.95189	50.54	0.535	rgb(223,115,116)	1.992	2,2
Zbtb46	Wnt3	0.95189	50.54	0.542	rgb(223,113,115)	1.992	2,2
Zfp219	Map4k4	-0.95189	50.54	-5.4E-01	rgb( 99,145,238)	1.992	2,2
Zfp219	Sema4c	0.95189	50.54	0.54	rgb(223,114,115)	1.992	2,2
Zfp277	Bicd1	-0.95189	50.54	-5.4E-01	rgb(101,146,237)	1.992	2,2
Zfp385a	Zfp365	0.95189	50.54	0.538	rgb(223,114,115)	1.992	2,2
Zfp524	Naca	0.95189	50.54	0.538	rgb(223,114,115)	1.992	2,2
Zfp629	Ormdl1	-0.95189	50.54	-5.4E-01	rgb(100,146,237)	1.992	2,2
Zfp629	Pcyox1l	-0.95189	50.54	-5.4E-01	rgb( 99,146,238)	1.992	2,2
Zfp775	Pcbp4	0.95189	50.54	0.542	rgb(223,113,115)	1.992	2,2
Zfp827	Susd3	-0.95189	50.54	-5.4E-01	rgb(101,146,237)	1.992	2,2
Zfp869	Dhcr24	-0.95189	50.54	-5.4E-01	rgb( 99,145,238)	1.992	2,2
Zfp870	Tbccd1	0.95189	50.54	0.537	rgb(223,114,115)	1.992	2,2
Zfp9	Cisd3	0.95189	50.54	0.541	rgb(223,114,115)	1.992	2,2
Zfp9	Tnip3	0.95189	50.54	0.542	rgb(223,113,115)	1.992	2,2
Zfp956	Ppcdc	0.95189	50.54	0.535	rgb(223,115,116)	1.992	2,2
Cux1	Itga4	0.95011	50.53	0.53	rgb(223,116,117)	1.9918	None
Egr4	Wwp1	0.95011	50.53	0.533	rgb(223,115,116)	1.9918	None
Epas1	Egln1	0.95011	50.53	0.526	rgb(223,117,118)	1.9918	None
Epas1	Plod2	0.95011	50.53	0.527	rgb(223,116,117)	1.9918	2,2
Hif1a	Zfp395	0.95011	50.53	0.535	rgb(223,115,116)	1.9918	None
Irf7	Tacc2	-0.95011	50.53	-5.3E-01	rgb(101,147,237)	1.9918	None
Pknox1	Zfp592	0.95011	50.53	0.531	rgb(223,116,117)	1.9918	2,2
Rfx7	Pdxp	0.95011	50.53	0.531	rgb(223,116,117)	1.9918	None
Rfx7	Tbc1d14	-0.95011	50.53	-5.3E-01	rgb(102,147,237)	1.9918	2,2
Rora	Cttn	-0.95011	50.53	-5.3E-01	rgb(101,147,237)	1.9918	2,2
Six4	Plod2	-0.95011	50.53	-5.3E-01	rgb(102,147,237)	1.9918	2,2
Sp100	Fbxl22	-0.95011	50.53	-5.3E-01	rgb(103,148,237)	1.9918	2,2
Zfp105	Fam69c	-0.95011	50.53	-5.3E-01	rgb(103,148,237)	1.9918	2,2
Ahctf1	Smg5	0.95011	50.53	0.534	rgb(223,115,116)	1.9918	2,2
Ahctf1	Utp20	0.95011	50.53	0.533	rgb(223,115,116)	1.9918	2,2
Ankzf1	Pfkp	0.95011	50.53	0.532	rgb(223,115,116)	1.9918	2,2
Arid3b	Inpp5a	0.95011	50.53	0.526	rgb(223,117,118)	1.9918	2,2
Atmin	Aig1	0.95011	50.53	0.527	rgb(223,116,117)	1.9918	2,2
Bcl11b	Notch1	0.95011	50.53	0.534	rgb(223,115,116)	1.9918	2,2
Creb3l2	Adarb1	0.95011	50.53	0.528	rgb(223,116,117)	1.9918	2,2
Creb3l2	Rbmx	-0.95011	50.53	-5.3E-01	rgb(102,147,237)	1.9918	2,2
Creb3l2	Spred3	0.95011	50.53	0.534	rgb(223,115,116)	1.9918	2,2
Csrnp1	Pim1	0.95011	50.53	0.526	rgb(223,117,118)	1.9918	2,2
Hes5	BC018473	0.95011	50.53	0.529	rgb(223,116,117)	1.9918	2,2
Jund	Rgs19	-0.95011	50.53	-5.3E-01	rgb(101,146,237)	1.9918	2,2
Kdm2b	Gfod1	0.95011	50.53	0.53	rgb(223,116,117)	1.9918	2,2
Kdm5b	Rgs19	-0.95011	50.53	-5.3E-01	rgb(103,147,237)	1.9918	2,2
Klf2	Ece1	-0.95011	50.53	-5.3E-01	rgb(102,147,237)	1.9918	2,2
Klf2	Sell	0.95011	50.53	0.533	rgb(223,115,116)	1.9918	2,2
Klf2	Spsb1	0.95011	50.53	0.528	rgb(223,116,117)	1.9918	2,2
L3mbtl3	Ptprc	0.95011	50.53	0.535	rgb(223,115,116)	1.9918	2,2
Ncoa2	Tcf12	0.95011	50.53	0.531	rgb(223,116,117)	1.9918	2,2
Nr4a2	Kdm2b	0.95011	50.53	0.533	rgb(223,115,116)	1.9918	2,2
Nr4a3	Prss46	-0.95011	50.53	-5.3E-01	rgb(102,147,237)	1.9918	2,2
Pou2af1	Ppfibp1	0.95011	50.53	0.53	rgb(223,116,117)	1.9918	2,2
Pou2af1	Vav2	-0.95011	50.53	-5.3E-01	rgb(102,147,237)	1.9918	2,2
Scml4	Tmem71	0.95011	50.53	0.532	rgb(223,115,116)	1.9918	2,2
Sgsm2	Per3	0.95011	50.53	0.534	rgb(223,115,116)	1.9918	2,2
Tbx21	Gm4841	0.95011	50.53	0.532	rgb(223,115,116)	1.9918	2,2
Thap3	Dpm3	0.95011	50.53	0.528	rgb(223,116,117)	1.9918	2,2
Twist1	Ces2c	0.95011	50.53	0.531	rgb(223,116,117)	1.9918	2,2
Twist1	Dhrs3	0.95011	50.53	0.527	rgb(223,116,117)	1.9918	2,2
Whsc1	C2cd3	0.95011	50.53	0.534	rgb(223,115,116)	1.9918	2,2
Zbtb1	Gpr68	0.95011	50.53	0.529	rgb(223,116,117)	1.9918	2,2
Zbtb1	Zbtb4	0.95011	50.53	0.527	rgb(223,116,117)	1.9918	2,2
Zeb2	Aff3	-0.95011	50.53	-5.3E-01	rgb(101,146,237)	1.9918	2,2
Zfp146	Ccdc134	0.95011	50.53	0.53	rgb(223,116,117)	1.9918	2,2
Zfp277	Amz2	0.95011	50.53	0.534	rgb(223,115,116)	1.9918	2,2
Zfp354c	Acpp	0.95011	50.53	0.53	rgb(223,116,117)	1.9918	2,2
Zfp365	Prkch	-0.95011	50.53	-5.3E-01	rgb(103,148,237)	1.9918	2,2
Zfp385a	Cox6b2	0.95011	50.53	0.531	rgb(223,116,117)	1.9918	2,2
Zfp473	Sema6b	0.95011	50.53	0.526	rgb(223,116,118)	1.9918	2,2
Zfp516	Pmepa1	-0.95011	50.53	-5.3E-01	rgb(103,147,237)	1.9918	2,2
Zfp536	Mapk8ip1	0.95011	50.53	0.534	rgb(223,115,116)	1.9918	2,2
Zfp580	Psmd8	0.95011	50.53	0.528	rgb(223,116,117)	1.9918	2,2
Zfp629	Zkscan17	0.95011	50.53	0.532	rgb(223,115,116)	1.9918	2,2
Zfp750	Pfkp	-0.95011	50.53	-5.3E-01	rgb(103,148,237)	1.9918	2,2
Zfp827	Slc22a2	0.95011	50.53	0.532	rgb(223,115,116)	1.9918	2,2
Zfp870	Wdr76	0.95011	50.53	0.533	rgb(223,115,116)	1.9918	2,2
Dmrt1	Nfkb1	-0.94833	50.52	-5.2E-01	rgb(104,148,237)	1.9916	2,2
Elf1	Akna	0.94833	50.52	0.52	rgb(223,118,119)	1.9916	None
Foxf2	Chmp4b	0.94833	50.52	0.521	rgb(223,118,119)	1.9916	2,2
Foxp1	Gpr98	-0.94833	50.52	-5.2E-01	rgb(104,148,237)	1.9916	2,2
Hbp1	Pik3ca	-0.94833	50.52	-5.2E-01	rgb(105,149,237)	1.9916	2,2
Hif1a	Slc2a1	0.94833	50.52	0.516	rgb(223,118,119)	1.9916	None
Hif1a	Whamm	0.94833	50.52	0.519	rgb(223,118,119)	1.9916	2,2
Hlf	Tspan7	0.94833	50.52	0.518	rgb(223,118,119)	1.9916	2,2
Hsf2	Nrn1	0.94833	50.52	0.516	rgb(223,118,119)	1.9916	None
Irf9	Parp9	0.94833	50.52	0.52	rgb(223,118,119)	1.9916	None
Nr3c1	Fut7	0.94833	50.52	0.52	rgb(223,118,119)	1.9916	None
Osr2	Tspan2	-0.94833	50.52	-5.2E-01	rgb(104,148,237)	1.9916	2,2
Stat3	Trim24	-0.94833	50.52	-5.2E-01	rgb(103,148,237)	1.9916	2,2
Ahrr	Pde1a	0.94833	50.52	0.515	rgb(223,119,120)	1.9916	2,2
Atf6	Mina	0.94833	50.52	0.519	rgb(223,118,119)	1.9916	2,2
Batf	Ikzf2	0.94833	50.52	0.52	rgb(223,118,119)	1.9916	2,2
Batf	Slamf9	-0.94833	50.52	-5.2E-01	rgb(104,148,237)	1.9916	2,2
Batf	Trim36	0.94833	50.52	0.517	rgb(223,118,119)	1.9916	2,2
Batf3	Gadd45g	0.94833	50.52	0.52	rgb(223,118,119)	1.9916	2,2
Cxxc5	Mcoln3	0.94833	50.52	0.519	rgb(223,118,119)	1.9916	2,2
Dpf1	Aldh1l2	0.94833	50.52	0.523	rgb(223,117,118)	1.9916	2,2
Dpf1	Asns	0.94833	50.52	0.524	rgb(223,117,118)	1.9916	2,2
Dr1	Srpk1	-0.94833	50.52	-5.2E-01	rgb(103,148,237)	1.9916	2,2
Fos	Dusp2	0.94833	50.52	0.521	rgb(223,118,119)	1.9916	2,2
Kdm2b	Nfkb2	0.94833	50.52	0.52	rgb(223,118,119)	1.9916	2,2
Kdm2b	Ppip5k2	0.94833	50.52	0.525	rgb(223,117,118)	1.9916	2,2
Klf6	Edem1	0.94833	50.52	0.516	rgb(223,119,120)	1.9916	2,2
Lyl1	Spred3	0.94833	50.52	0.525	rgb(223,117,118)	1.9916	2,2
Mef2b	Pycr1	0.94833	50.52	0.516	rgb(223,118,119)	1.9916	2,2
Mxd3	E2f7	0.94833	50.52	0.519	rgb(223,118,119)	1.9916	2,2
Mxd3	Vim	0.94833	50.52	0.521	rgb(223,117,118)	1.9916	2,2
Npas4	Cnn2	0.94833	50.52	0.52	rgb(223,118,119)	1.9916	2,2
Nr1d1	Galnt12	0.94833	50.52	0.515	rgb(223,119,120)	1.9916	2,2
Nr4a2	Crtam	0.94833	50.52	0.519	rgb(223,118,119)	1.9916	2,2
Nr4a3	Marcksl1	0.94833	50.52	0.522	rgb(223,117,118)	1.9916	2,2
Phf1	Hk2	-0.94833	50.52	-5.2E-01	rgb(104,148,237)	1.9916	2,2
Pou2af1	Acsl6	-0.94833	50.52	-5.2E-01	rgb(105,149,237)	1.9916	2,2
Prdm9	Fyco1	0.94833	50.52	0.52	rgb(223,118,119)	1.9916	2,2
Rorc	Crispld2	0.94833	50.52	0.522	rgb(223,117,118)	1.9916	2,2
Runx2	Gcnt1	0.94833	50.52	0.522	rgb(223,117,118)	1.9916	2,2
Sgsm2	Cebpb	-0.94833	50.52	-5.2E-01	rgb(105,149,237)	1.9916	2,2
Tal2	Abcb9	-0.94833	50.52	-5.2E-01	rgb(104,148,237)	1.9916	2,2
Tal2	Tmem38b	0.94833	50.52	0.522	rgb(223,117,118)	1.9916	2,2
Tcf4	1500009L16Rik	0.94833	50.52	0.523	rgb(223,117,118)	1.9916	2,2
Tead3	Scin	-0.94833	50.52	-5.2E-01	rgb(104,148,237)	1.9916	2,2
Tfdp2	Zranb3	0.94833	50.52	0.521	rgb(223,117,119)	1.9916	2,2
Trerf1	Cyfip2	0.94833	50.52	0.518	rgb(223,118,119)	1.9916	2,2
Trps1	Tspan2	0.94833	50.52	0.52	rgb(223,118,119)	1.9916	2,2
Zbed4	Acin1	0.94833	50.52	0.516	rgb(223,119,120)	1.9916	2,2
Zbtb32	Anxa2	0.94833	50.52	0.516	rgb(223,119,120)	1.9916	2,2
Zbtb32	Ctnnd1	0.94833	50.52	0.519	rgb(223,118,119)	1.9916	2,2
Zbtb4	Cdc23	-0.94833	50.52	-5.2E-01	rgb(105,149,237)	1.9916	2,2
Zbtb4	Rdh11	-0.94833	50.52	-5.2E-01	rgb(104,148,237)	1.9916	2,2
Zfp169	Inpp4a	0.94833	50.52	0.519	rgb(223,118,119)	1.9916	2,2
Zfp280b	Emb	-0.94833	50.52	-5.2E-01	rgb(105,149,237)	1.9916	2,2
Zfp365	Dcxr	0.94833	50.52	0.521	rgb(223,117,118)	1.9916	2,2
Zfp367	Oxct1	0.94833	50.52	0.52	rgb(223,118,119)	1.9916	2,2
Zfp398	Dnmt3b	0.94833	50.52	0.522	rgb(223,117,118)	1.9916	2,2
Zfp467	Tnfrsf13c	0.94833	50.52	0.52	rgb(223,118,119)	1.9916	2,2
Zfp473	Rtkn2	0.94833	50.52	0.518	rgb(223,118,119)	1.9916	2,2
Zfp608	Pik3r6	-0.94833	50.52	-5.2E-01	rgb(104,148,237)	1.9916	2,2
Zfp629	Ccng1	-0.94833	50.52	-5.2E-01	rgb(105,149,237)	1.9916	2,2
Zfp704	Zbtb10	0.94833	50.52	0.525	rgb(223,117,118)	1.9916	2,2
Zfp831	Inpp4a	0.94833	50.52	0.523	rgb(223,117,118)	1.9916	2,2
Zfp941	Stk36	0.94833	50.52	0.524	rgb(223,117,118)	1.9916	2,2
Zfp956	Bambi	0.94833	50.52	0.517	rgb(223,118,119)	1.9916	2,2
Zhx2	Wwp1	-0.94833	50.52	-5.2E-01	rgb(104,148,237)	1.9916	2,2
Zmat1	Lrrc59	-0.94833	50.52	-5.2E-01	rgb(103,148,237)	1.9916	2,2
Mxd1	Slc16a13	0.94833	50.52	0.854	rgb(226, 54, 56)	1.9916	2,2
Mxd3	Slc16a13	0.94833	50.52	0.854	rgb(226, 54, 56)	1.9916	2,2
Mxd4	Slc16a13	0.94833	50.52	0.854	rgb(226, 54, 56)	1.9916	2,2
Mxi1	Slc16a13	0.94833	50.52	0.854	rgb(226, 54, 56)	1.9916	2,2
Tal2	Slc16a13	0.94833	50.52	0.854	rgb(226, 54, 56)	1.9916	2,2
Atf3	Tnrc6a	0.94654	50.51	0.51	rgb(223,120,121)	1.9914	2,2
Cdc5l	Rpn1	-0.94654	50.51	-5.1E-01	rgb(107,150,236)	1.9914	2,2
Gata3	Aldh1l2	0.94654	50.51	0.506	rgb(223,120,121)	1.9914	2,2
Gata3	Pck2	0.94654	50.51	0.512	rgb(223,119,120)	1.9914	None
Hif1a	Gys1	0.94654	50.51	0.514	rgb(223,119,120)	1.9914	2,2
Hif1a	Ppp1r13l	0.94654	50.51	0.515	rgb(223,119,120)	1.9914	None
Hlx	Pgm2	0.94654	50.51	0.514	rgb(223,119,120)	1.9914	2,2
Irf9	Pydc3	0.94654	50.51	0.506	rgb(223,120,121)	1.9914	2,2
Mycn	Evi5l	-0.94654	50.51	-5.1E-01	rgb(105,149,237)	1.9914	2,2
Otx1	Ndufv3	0.94654	50.51	0.51	rgb(223,120,121)	1.9914	None
Otx1	Pfas	-0.94654	50.51	-5.1E-01	rgb(107,150,236)	1.9914	2,2
Ahrr	Cpox	0.94654	50.51	0.508	rgb(223,120,121)	1.9914	2,2
Arid3b	Ppard	0.94654	50.51	0.514	rgb(223,119,120)	1.9914	2,2
Arntl2	Clec2g	0.94654	50.51	0.509	rgb(223,120,121)	1.9914	2,2
Atf6	Lamc1	0.94654	50.51	0.51	rgb(223,120,121)	1.9914	2,2
Atmin	Dock11	0.94654	50.51	0.509	rgb(223,120,121)	1.9914	2,2
C030039L03Rik	Thada	-0.94654	50.51	-5.1E-01	rgb(107,150,236)	1.9914	2,2
Creb3l2	Syn1	0.94654	50.51	0.51	rgb(223,120,121)	1.9914	2,2
Cxxc5	Rftn2	0.94654	50.51	0.508	rgb(223,120,121)	1.9914	2,2
Fos	Grap	0.94654	50.51	0.507	rgb(223,120,121)	1.9914	2,2
Foxb1	Itga2	0.94654	50.51	0.507	rgb(223,120,121)	1.9914	2,2
Hmgb3	Il9r	0.94654	50.51	0.506	rgb(223,120,121)	1.9914	2,2
Ikzf4	Foxp3	0.94654	50.51	0.512	rgb(223,119,120)	1.9914	2,2
Ikzf4	Gpr56	0.94654	50.51	0.507	rgb(223,120,121)	1.9914	2,2
Ikzf4	Sfrp2	0.94654	50.51	0.51	rgb(223,120,121)	1.9914	2,2
Kdm2b	Adora2a	0.94654	50.51	0.511	rgb(223,119,120)	1.9914	2,2
Kdm2b	Dnmt3a	0.94654	50.51	0.509	rgb(223,120,121)	1.9914	2,2
Klf13	Kdm6b	0.94654	50.51	0.511	rgb(223,119,120)	1.9914	2,2
Klf2	Ehd4	-0.94654	50.51	-5.1E-01	rgb(107,150,236)	1.9914	2,2
Klf2	Kcnip2	0.94654	50.51	0.508	rgb(223,120,121)	1.9914	2,2
Klf8	Kdelr3	0.94654	50.51	0.513	rgb(223,119,120)	1.9914	2,2
Ncoa1	Wwp1	0.94654	50.51	0.506	rgb(223,120,121)	1.9914	2,2
Nr4a2	Tapbpl	0.94654	50.51	0.512	rgb(223,119,120)	1.9914	2,2
Phf1	Galk1	-0.94654	50.51	-5.1E-01	rgb(106,150,236)	1.9914	2,2
Prdm2	Ikzf4	0.94654	50.51	0.514	rgb(223,119,120)	1.9914	2,2
Rorc	Adarb1	0.94654	50.51	0.505	rgb(223,120,121)	1.9914	2,2
Tbx21	Insrr	0.94654	50.51	0.513	rgb(223,119,120)	1.9914	2,2
Tbx21	Muc1	0.94654	50.51	0.515	rgb(223,119,120)	1.9914	2,2
Tbx21	Myd88	0.94654	50.51	0.51	rgb(223,120,121)	1.9914	2,2
Tet2	Gprin3	0.94654	50.51	0.513	rgb(223,119,120)	1.9914	2,2
Tigd2	Plcd1	0.94654	50.51	0.512	rgb(223,119,120)	1.9914	2,2
Twist1	Calcr	0.94654	50.51	0.507	rgb(223,120,121)	1.9914	2,2
Twist1	Kctd15	0.94654	50.51	0.506	rgb(223,120,121)	1.9914	2,2
Zbtb17	Kctd6	-0.94654	50.51	-5.1E-01	rgb(107,150,236)	1.9914	2,2
Zbtb32	Trpv2	0.94654	50.51	0.51	rgb(223,120,121)	1.9914	2,2
Zbtb5	Serpinf1	-0.94654	50.51	-5.1E-01	rgb(106,149,236)	1.9914	2,2
Zeb2	Srgap3	0.94654	50.51	0.507	rgb(223,120,121)	1.9914	2,2
Zfp101	Ptp4a3	-0.94654	50.51	-5.1E-01	rgb(106,150,236)	1.9914	2,2
Zfp169	Rnf169	0.94654	50.51	0.511	rgb(223,119,120)	1.9914	2,2
Zfp219	Ankrd55	-0.94654	50.51	-5.1E-01	rgb(105,149,237)	1.9914	2,2
Zfp275	Zfp36l1	0.94654	50.51	0.512	rgb(223,119,120)	1.9914	2,2
Zfp280b	Gnpda1	0.94654	50.51	0.515	rgb(223,119,120)	1.9914	2,2
Zfp318	Enpp4	-0.94654	50.51	-5.1E-01	rgb(107,150,236)	1.9914	2,2
Zfp365	Slc19a2	0.94654	50.51	0.513	rgb(223,119,120)	1.9914	2,2
Zfp407	Xylt2	0.94654	50.51	0.507	rgb(223,120,121)	1.9914	2,2
Zfp429	Gfod1	-0.94654	50.51	-5.1E-01	rgb(107,150,236)	1.9914	2,2
Zfp429	Kcnf1	-0.94654	50.51	-5.1E-01	rgb(107,150,236)	1.9914	2,2
Zfp467	Wnt6	0.94654	50.51	0.508	rgb(223,120,121)	1.9914	2,2
Zfp473	Stk36	0.94654	50.51	0.507	rgb(223,120,121)	1.9914	2,2
Zfp473	Unc13a	0.94654	50.51	0.506	rgb(223,120,121)	1.9914	2,2
Zfp516	Ica1l	0.94654	50.51	0.505	rgb(223,120,122)	1.9914	2,2
Zfp536	Itsn1	0.94654	50.51	0.508	rgb(223,120,121)	1.9914	2,2
Zfp608	Stra6	-0.94654	50.51	-5.1E-01	rgb(106,150,236)	1.9914	2,2
Zfp608	Stxbp6	0.94654	50.51	0.514	rgb(223,119,120)	1.9914	2,2
Zfp629	Chrm4	-0.94654	50.51	-5.1E-01	rgb(107,150,236)	1.9914	2,2
Zfp629	Fgfr1	0.94654	50.51	0.513	rgb(223,119,120)	1.9914	2,2
Zfp629	Rab21	-0.94654	50.51	-5.1E-01	rgb(107,150,236)	1.9914	2,2
Zfp703	Utrn	-0.94654	50.51	-5.1E-01	rgb(107,150,236)	1.9914	2,2
Zfp750	Commd9	0.94654	50.51	0.508	rgb(223,120,121)	1.9914	2,2
Zfp750	Psph	-0.94654	50.51	-5.1E-01	rgb(107,150,236)	1.9914	2,2
Zfp750	Sulf2	0.94654	50.51	0.51	rgb(223,120,121)	1.9914	2,2
Zfp770	Eps8	-0.94654	50.51	-5.1E-01	rgb(106,149,236)	1.9914	2,2
Zfp775	Asap1	-0.94654	50.51	-5.1E-01	rgb(106,150,236)	1.9914	2,2
Zfp808	Tyms	0.94654	50.51	0.514	rgb(223,119,120)	1.9914	2,2
Zfp831	Arhgap26	0.94654	50.51	0.509	rgb(223,120,121)	1.9914	2,2
Zfp956	Ankrd23	0.94654	50.51	0.512	rgb(223,119,120)	1.9914	2,2
Zhx2	Nfkb2	0.94654	50.51	0.509	rgb(223,120,121)	1.9914	2,2
Zkscan17	Cyfip2	0.94654	50.51	0.51	rgb(223,120,121)	1.9914	2,2
Arid5a	Plcg1	-0.94476	50.5	-5.0E-01	rgb(109,151,236)	1.9912	2,2
E4f1	Cela1	-0.94476	50.5	-5.0E-01	rgb(109,151,236)	1.9912	2,2
Erg	Plekhg5	0.94476	50.5	0.497	rgb(222,122,123)	1.9912	None
Gli3	Lrrc24	0.94476	50.5	0.499	rgb(222,122,123)	1.9912	2,2
Hes1	Pfas	0.94476	50.5	0.497	rgb(222,122,123)	1.9912	2,2
Hif1a	Fzd7	0.94476	50.5	0.496	rgb(222,122,123)	1.9912	None
Hif1a	Pgm2	0.94476	50.5	0.503	rgb(223,121,122)	1.9912	2,2
Hif1a	Smtnl2	0.94476	50.5	0.502	rgb(223,121,122)	1.9912	None
Nr3c1	Phf6	-0.94476	50.5	-5.0E-01	rgb(108,151,236)	1.9912	2,2
Osr2	Rhbdf1	-0.94476	50.5	-5.0E-01	rgb(108,151,236)	1.9912	2,2
Rora	Chrm4	-0.94476	50.5	-5.0E-01	rgb(109,151,236)	1.9912	2,2
Runx1	2900026A02Rik	0.94476	50.5	0.497	rgb(222,122,123)	1.9912	2,2
Six1	Tmem173	-0.94476	50.5	-5.0E-01	rgb(109,152,236)	1.9912	2,2
Six3	Batf	0.94476	50.5	0.502	rgb(223,121,122)	1.9912	2,2
Stat4	Vps37b	0.94476	50.5	0.501	rgb(223,121,122)	1.9912	None
Tead1	Myo18a	0.94476	50.5	0.504	rgb(223,121,122)	1.9912	2,2
Vdr	Ssh2	0.94476	50.5	0.501	rgb(223,121,122)	1.9912	None
Ahrr	Mfsd6l	0.94476	50.5	0.502	rgb(223,121,122)	1.9912	2,2
Atmin	Gramd1b	0.94476	50.5	0.499	rgb(222,122,123)	1.9912	2,2
Batf	Mpp2	0.94476	50.5	0.497	rgb(222,122,123)	1.9912	2,2
Batf3	Cnnm3	-0.94476	50.5	-5.0E-01	rgb(108,151,236)	1.9912	2,2
Casz1	Lrmp	-0.94476	50.5	-5.0E-01	rgb(109,151,236)	1.9912	2,2
Creb3l2	Ncs1	0.94476	50.5	0.497	rgb(222,122,123)	1.9912	2,2
Creb3l2	Plekho2	0.94476	50.5	0.501	rgb(223,121,122)	1.9912	2,2
Cxxc5	Slco3a1	-0.94476	50.5	-5.0E-01	rgb(108,151,236)	1.9912	2,2
Dr1	Gpr174	0.94476	50.5	0.503	rgb(223,121,122)	1.9912	2,2
Eea1	Dbt	0.94476	50.5	0.505	rgb(223,121,122)	1.9912	2,2
Fos	Lgals7	0.94476	50.5	0.503	rgb(223,121,122)	1.9912	2,2
Jazf1	Lgals7	0.94476	50.5	0.496	rgb(222,122,123)	1.9912	2,2
Jun	Inpp4a	-0.94476	50.5	-5.0E-01	rgb(108,151,236)	1.9912	2,2
Jun	Serinc5	0.94476	50.5	0.498	rgb(222,122,123)	1.9912	2,2
Kdm2b	Fads2	0.94476	50.5	0.503	rgb(223,121,122)	1.9912	2,2
Klf10	Gca	-0.94476	50.5	-5.0E-01	rgb(109,151,236)	1.9912	2,2
Klf13	Hdac9	-0.94476	50.5	-5.0E-01	rgb(109,152,236)	1.9912	2,2
Klf2	Col5a3	-0.94476	50.5	-5.0E-01	rgb(108,150,236)	1.9912	2,2
Klf2	Map3k6	-0.94476	50.5	-5.0E-01	rgb(109,151,236)	1.9912	2,2
Klf6	Slc39a1	0.94476	50.5	0.501	rgb(223,121,122)	1.9912	2,2
L3mbtl3	Il17f	-0.94476	50.5	-5.0E-01	rgb(109,151,236)	1.9912	2,2
Lyl1	Gprasp2	0.94476	50.5	0.498	rgb(222,122,123)	1.9912	2,2
Mbnl2	Slain1	0.94476	50.5	0.5	rgb(222,122,123)	1.9912	2,2
Mbnl2	Trerf1	0.94476	50.5	0.501	rgb(223,121,122)	1.9912	2,2
Ncoa1	Cd24a	0.94476	50.5	0.502	rgb(223,121,122)	1.9912	2,2
Ncoa1	Tmem184b	0.94476	50.5	0.5	rgb(222,122,123)	1.9912	2,2
Ncoa3	Efna5	0.94476	50.5	0.498	rgb(222,122,123)	1.9912	2,2
Ncoa3	Traf3	0.94476	50.5	0.496	rgb(222,122,123)	1.9912	2,2
Ncoa3	Trappc10	0.94476	50.5	0.505	rgb(223,121,122)	1.9912	2,2
Npas2	Dsp	0.94476	50.5	0.501	rgb(223,121,122)	1.9912	2,2
Npas2	Scml4	-0.94476	50.5	-5.0E-01	rgb(108,151,236)	1.9912	2,2
Ovol2	Osr2	0.94476	50.5	0.502	rgb(223,121,122)	1.9912	2,2
Phf1	Kcnq5	-0.94476	50.5	-5.0E-01	rgb(109,151,236)	1.9912	2,2
Plscr1	Clic4	0.94476	50.5	0.501	rgb(223,121,122)	1.9912	2,2
Prdm2	Nr4a3	0.94476	50.5	0.5	rgb(222,122,123)	1.9912	2,2
Relb	Itgb3bp	-0.94476	50.5	-5.0E-01	rgb(109,151,236)	1.9912	2,2
Scrt1	Cyp2s1	0.94476	50.5	0.495	rgb(222,122,123)	1.9912	2,2
Setdb2	Lgals7	-0.94476	50.5	-5.0E-01	rgb(109,151,236)	1.9912	2,2
Stat2	Rasa4	0.94476	50.5	0.498	rgb(222,122,123)	1.9912	2,2
Tal2	Snx11	0.94476	50.5	0.497	rgb(222,122,123)	1.9912	2,2
Tcf4	Ift57	0.94476	50.5	0.501	rgb(223,121,122)	1.9912	2,2
Thap3	Dhx33	-0.94476	50.5	-5.0E-01	rgb(109,151,236)	1.9912	2,2
Trps1	Edn3	-0.94476	50.5	-5.0E-01	rgb(108,151,236)	1.9912	2,2
Tshz2	Icam2	-0.94476	50.5	-5.0E-01	rgb(108,151,236)	1.9912	2,2
Twist1	Abcd3	0.94476	50.5	0.497	rgb(222,122,123)	1.9912	2,2
Zbed3	Lclat1	0.94476	50.5	0.503	rgb(223,121,122)	1.9912	2,2
Zbed3	Rnf208	0.94476	50.5	0.498	rgb(222,122,123)	1.9912	2,2
Zbtb48	Anxa4	-0.94476	50.5	-5.0E-01	rgb(109,151,236)	1.9912	2,2
Zeb2	Metrnl	0.94476	50.5	0.497	rgb(222,122,123)	1.9912	2,2
Zfp26	Rbm15	0.94476	50.5	0.502	rgb(223,121,122)	1.9912	2,2
Zfp358	Sh3pxd2b	0.94476	50.5	0.498	rgb(222,122,123)	1.9912	2,2
Zfp385a	Abhd4	0.94476	50.5	0.497	rgb(222,122,123)	1.9912	2,2
Zfp467	Hlcs	0.94476	50.5	0.501	rgb(223,121,122)	1.9912	2,2
Zfp467	Itgb8	-0.94476	50.5	-5.0E-01	rgb(109,151,236)	1.9912	2,2
Zfp467	Sytl3	-0.94476	50.5	-5.0E-01	rgb(109,151,236)	1.9912	2,2
Zfp513	Fkrp	0.94476	50.5	0.499	rgb(222,122,123)	1.9912	2,2
Zfp524	Rpl14	0.94476	50.5	0.498	rgb(222,122,123)	1.9912	2,2
Zfp605	Ift81	0.94476	50.5	0.496	rgb(222,122,123)	1.9912	2,2
Zfp652	Ikzf3	0.94476	50.5	0.499	rgb(222,122,123)	1.9912	2,2
Zfp667	Vps37d	0.94476	50.5	0.502	rgb(223,121,122)	1.9912	2,2
Zfp707	Slc39a10	-0.94476	50.5	-5.0E-01	rgb(109,151,236)	1.9912	2,2
Zfp787	Zfp668	0.94476	50.5	0.498	rgb(222,122,123)	1.9912	2,2
Zfp827	Npc2	-0.94476	50.5	-5.0E-01	rgb(108,151,236)	1.9912	2,2
Zfp827	Sh2b2	0.94476	50.5	0.503	rgb(223,121,122)	1.9912	2,2
Zfp869	Unc13a	-0.94476	50.5	-5.0E-01	rgb(109,151,236)	1.9912	2,2
Zhx2	Mt2	-0.94476	50.5	-5.0E-01	rgb(108,151,236)	1.9912	2,2
Zkscan17	Alpk1	-0.94476	50.5	-5.0E-01	rgb(109,151,236)	1.9912	2,2
Zmat1	Fam120c	0.94476	50.5	0.5	rgb(223,121,122)	1.9912	2,2
Rfx2	Myadm	0.94476	50.5	0.854	rgb(226, 54, 56)	1.9912	None
Elf1	Chmp4b	-0.94298	50.49	-4.9E-01	rgb(110,152,236)	1.991	None
Elf1	Tfpi	-0.94298	50.49	-4.9E-01	rgb(111,153,236)	1.991	2,2
Elk4	Cmah	-0.94298	50.49	-4.9E-01	rgb(110,152,236)	1.991	2,2
Epas1	1190002N15Rik	0.94298	50.49	0.485	rgb(222,124,125)	1.991	2,2
Foxq1	Ripk2	0.94298	50.49	0.488	rgb(222,124,125)	1.991	None
Gata1	Btbd11	0.94298	50.49	0.494	rgb(222,123,124)	1.991	2,2
Gata3	Asns	0.94298	50.49	0.49	rgb(222,123,124)	1.991	None
Hif1a	H2-Ab1	0.94298	50.49	0.486	rgb(222,124,125)	1.991	None
Hmga2	Idi2	0.94298	50.49	0.492	rgb(222,123,124)	1.991	2,2
Irf9	Hrh2	0.94298	50.49	0.49	rgb(222,123,124)	1.991	None
Irf9	Ifit3	0.94298	50.49	0.491	rgb(222,123,124)	1.991	2,2
Irf9	Oasl2	0.94298	50.49	0.491	rgb(222,123,124)	1.991	None
Maf	Psd	-0.94298	50.49	-4.9E-01	rgb(110,152,236)	1.991	None
Myc	Ddx51	0.94298	50.49	0.49	rgb(222,123,124)	1.991	2,2
Myc	Heatr1	0.94298	50.49	0.487	rgb(222,124,125)	1.991	None
Nr3c1	Fmnl2	0.94298	50.49	0.486	rgb(222,124,125)	1.991	2,2
Osr2	Gbp4	0.94298	50.49	0.49	rgb(222,123,124)	1.991	None
Rfx7	B4galt1	-0.94298	50.49	-4.9E-01	rgb(111,153,236)	1.991	2,2
Rfx7	Bcl2l1	0.94298	50.49	0.494	rgb(222,123,124)	1.991	None
Rora	Gpr176	-0.94298	50.49	-4.9E-01	rgb(110,152,236)	1.991	2,2
Rora	Odf3b	0.94298	50.49	0.491	rgb(222,123,124)	1.991	None
Stat1	Zbp1	0.94298	50.49	0.493	rgb(222,123,124)	1.991	None
Tef	Smpd4	-0.94298	50.49	-4.9E-01	rgb(110,152,236)	1.991	2,2
Zbtb33	Mmachc	-0.94298	50.49	-4.9E-01	rgb(110,152,236)	1.991	2,2
Adnp	Rraga	0.94298	50.49	0.494	rgb(222,123,124)	1.991	2,2
Aebp1	Cald1	0.94298	50.49	0.488	rgb(222,124,125)	1.991	2,2
Ahdc1	Fam102a	0.94298	50.49	0.488	rgb(222,124,125)	1.991	2,2
Atmin	Slc29a3	0.94298	50.49	0.491	rgb(222,123,124)	1.991	2,2
C030039L03Rik	Gck	0.94298	50.49	0.494	rgb(222,123,124)	1.991	2,2
Cenpt	Gprc5a	0.94298	50.49	0.491	rgb(222,123,124)	1.991	2,2
Cggbp1	Scyl2	0.94298	50.49	0.485	rgb(222,124,125)	1.991	2,2
Creb3l1	Klf13	0.94298	50.49	0.49	rgb(222,123,124)	1.991	2,2
Creb3l2	Pld2	0.94298	50.49	0.494	rgb(222,123,124)	1.991	2,2
Dpf1	Gipr	0.94298	50.49	0.492	rgb(222,123,124)	1.991	2,2
Fbxl19	Fth1	-0.94298	50.49	-4.9E-01	rgb(111,153,236)	1.991	2,2
Fos	Gm6225	0.94298	50.49	0.493	rgb(222,123,124)	1.991	2,2
Fos	Kcna3	0.94298	50.49	0.491	rgb(222,123,124)	1.991	2,2
Fosl2	Frmd4b	0.94298	50.49	0.495	rgb(222,123,124)	1.991	2,2
Foxp2	Zdbf2	0.94298	50.49	0.486	rgb(222,124,125)	1.991	2,2
Foxs1	Sema6d	0.94298	50.49	0.489	rgb(222,124,124)	1.991	2,2
Hif3a	Clybl	0.94298	50.49	0.487	rgb(222,124,125)	1.991	2,2
Hmgb1	Scyl2	-0.94298	50.49	-4.9E-01	rgb(111,153,236)	1.991	2,2
Ikzf3	Nfkbia	-0.94298	50.49	-4.9E-01	rgb(111,152,236)	1.991	2,2
Jun	Mab21l3	0.94298	50.49	0.487	rgb(222,124,125)	1.991	2,2
Jun	Slc43a2	0.94298	50.49	0.493	rgb(222,123,124)	1.991	2,2
Kdm2b	Gramd1b	0.94298	50.49	0.494	rgb(222,123,124)	1.991	2,2
Kdm5b	Zswim4	0.94298	50.49	0.486	rgb(222,124,125)	1.991	2,2
Klf2	Cd5l	-0.94298	50.49	-4.9E-01	rgb(110,152,236)	1.991	2,2
Klf2	Foxp3	0.94298	50.49	0.485	rgb(222,124,125)	1.991	2,2
Klf2	Kcna3	-0.94298	50.49	-4.9E-01	rgb(110,152,236)	1.991	2,2
Klf6	Stx7	0.94298	50.49	0.493	rgb(222,123,124)	1.991	2,2
Maff	Lif	0.94298	50.49	0.489	rgb(222,124,125)	1.991	2,2
Mnt	Fbxo18	-0.94298	50.49	-4.9E-01	rgb(112,153,235)	1.991	2,2
Mxd3	Arhgap33	0.94298	50.49	0.486	rgb(222,124,125)	1.991	2,2
Ncoa1	Pla1a	-0.94298	50.49	-4.9E-01	rgb(112,153,235)	1.991	2,2
Nfatc2	Sema4d	0.94298	50.49	0.494	rgb(222,123,124)	1.991	2,2
Phf1	L1cam	0.94298	50.49	0.492	rgb(222,123,124)	1.991	2,2
Phf1	Slc25a45	0.94298	50.49	0.487	rgb(222,124,125)	1.991	2,2
Pou2af1	Antxr2	0.94298	50.49	0.493	rgb(222,123,124)	1.991	2,2
Prdm2	Srgn	-0.94298	50.49	-4.9E-01	rgb(111,152,236)	1.991	2,2
Runx2	Basp1	0.94298	50.49	0.487	rgb(222,124,125)	1.991	2,2
Scml4	Rab19	0.94298	50.49	0.495	rgb(222,122,123)	1.991	2,2
Sgsm2	Dlg3	0.94298	50.49	0.495	rgb(222,123,124)	1.991	2,2
Sgsm2	Fermt1	-0.94298	50.49	-4.9E-01	rgb(111,152,236)	1.991	2,2
Tbx6	Vasn	0.94298	50.49	0.489	rgb(222,124,125)	1.991	2,2
Trps1	Rgs1	0.94298	50.49	0.489	rgb(222,124,125)	1.991	2,2
Tsc22d1	Zfp7	-0.94298	50.49	-4.9E-01	rgb(110,152,236)	1.991	2,2
Zbed3	Zkscan17	0.94298	50.49	0.487	rgb(222,124,125)	1.991	2,2
Zbtb32	B930041F14Rik	-0.94298	50.49	-4.9E-01	rgb(111,153,235)	1.991	2,2
Zbtb32	Capn2	0.94298	50.49	0.493	rgb(222,123,124)	1.991	2,2
Zbtb38	Auh	0.94298	50.49	0.487	rgb(222,124,125)	1.991	2,2
Zbtb46	Cd83	0.94298	50.49	0.488	rgb(222,124,125)	1.991	2,2
Zfp219	Irf5	0.94298	50.49	0.489	rgb(222,124,125)	1.991	2,2
Zfp276	Trappc10	0.94298	50.49	0.493	rgb(222,123,124)	1.991	2,2
Zfp277	Haao	0.94298	50.49	0.488	rgb(222,124,125)	1.991	2,2
Zfp277	Mgll	-0.94298	50.49	-4.9E-01	rgb(111,152,236)	1.991	2,2
Zfp280b	Smpdl3b	0.94298	50.49	0.494	rgb(222,123,124)	1.991	2,2
Zfp367	Wdr76	0.94298	50.49	0.49	rgb(222,123,124)	1.991	2,2
Zfp395	Tnip2	-0.94298	50.49	-4.9E-01	rgb(110,152,236)	1.991	2,2
Zfp426	Jak2	0.94298	50.49	0.491	rgb(222,123,124)	1.991	2,2
Zfp426	Usp44	0.94298	50.49	0.486	rgb(222,124,125)	1.991	2,2
Zfp429	Trim12a	0.94298	50.49	0.491	rgb(222,123,124)	1.991	2,2
Zfp580	Dab2	0.94298	50.49	0.491	rgb(222,123,124)	1.991	2,2
Zfp606	Ripk1	-0.94298	50.49	-4.9E-01	rgb(110,152,236)	1.991	2,2
Zfp629	Ifit2	0.94298	50.49	0.492	rgb(222,123,124)	1.991	2,2
Zfp652	Cyr61	-0.94298	50.49	-4.9E-01	rgb(111,153,235)	1.991	2,2
Zfp750	Dnm3os	0.94298	50.49	0.493	rgb(222,123,124)	1.991	2,2
Zfp750	Urm1	0.94298	50.49	0.487	rgb(222,124,125)	1.991	2,2
Zfp827	H2-Eb2	0.94298	50.49	0.489	rgb(222,124,125)	1.991	2,2
Zfp831	Zfp467	0.94298	50.49	0.491	rgb(222,123,124)	1.991	2,2
Zfp9	Fhod3	0.94298	50.49	0.486	rgb(222,124,125)	1.991	2,2
Zfp948	Mtx3	0.94298	50.49	0.489	rgb(222,124,125)	1.991	2,2
Zhx2	Glipr2	-0.94298	50.49	-4.9E-01	rgb(110,152,236)	1.991	2,2
Fos	Skap2	0.94298	50.49	0.854	rgb(226, 54, 56)	1.991	None
Fosb	Skap2	0.94298	50.49	0.854	rgb(226, 54, 56)	1.991	None
Fosl1	Skap2	0.94298	50.49	0.854	rgb(226, 54, 56)	1.991	None
Fosl2	Skap2	0.94298	50.49	0.854	rgb(226, 54, 56)	1.991	None
Jun	Skap2	0.94298	50.49	0.854	rgb(226, 54, 56)	1.991	None
Junb	Skap2	0.94298	50.49	0.854	rgb(226, 54, 56)	1.991	None
Jund	Skap2	0.94298	50.49	0.854	rgb(226, 54, 56)	1.991	None
Rarg	Psme2	0.94298	50.49	0.854	rgb(226, 54, 56)	1.991	2,2
Ahr	Plxna1	0.9412	50.48	0.48	rgb(222,125,126)	1.9908	None
Dmrt1	Nsg2	0.9412	50.48	0.48	rgb(222,125,126)	1.9908	2,2
Dmrt1	Spire1	-0.9412	50.48	-4.8E-01	rgb(113,154,235)	1.9908	2,2
Eomes	Vdr	-0.9412	50.48	-4.8E-01	rgb(113,154,235)	1.9908	2,2
Erg	Sptlc1	0.9412	50.48	0.485	rgb(222,124,125)	1.9908	None
Gfi1	Nucb2	0.9412	50.48	0.482	rgb(222,125,126)	1.9908	2,2
Glis2	Marcks	0.9412	50.48	0.477	rgb(222,126,127)	1.9908	2,2
Hif1a	R3hdm1	0.9412	50.48	0.483	rgb(222,125,126)	1.9908	2,2
Hlf	Ehd4	0.9412	50.48	0.477	rgb(222,126,127)	1.9908	2,2
Irf9	Ddx60	0.9412	50.48	0.477	rgb(222,126,127)	1.9908	None
Irf9	Xaf1	0.9412	50.48	0.479	rgb(222,125,126)	1.9908	None
Lhx5	Eps8	0.9412	50.48	0.477	rgb(222,126,127)	1.9908	2,2
Maf	Tle2	0.9412	50.48	0.479	rgb(222,125,126)	1.9908	None
Myb	Pdcd1lg2	-0.9412	50.48	-4.8E-01	rgb(113,154,235)	1.9908	2,2
Nfatc4	Itm2a	0.9412	50.48	0.48	rgb(222,125,126)	1.9908	2,2
Nr3c1	Lpcat1	0.9412	50.48	0.476	rgb(222,126,127)	1.9908	2,2
Nr3c1	Nrp1	0.9412	50.48	0.479	rgb(222,126,127)	1.9908	2,2
Nr3c1	Ptk7	0.9412	50.48	0.476	rgb(222,126,127)	1.9908	None
Prrx1	Trpm1	0.9412	50.48	0.482	rgb(222,125,126)	1.9908	2,2
Rel	Ankrd6	0.9412	50.48	0.48	rgb(222,125,126)	1.9908	None
Rfx7	Zfp239	0.9412	50.48	0.477	rgb(222,126,127)	1.9908	2,2
Srebf2	Hist1h1d	0.9412	50.48	0.476	rgb(222,126,127)	1.9908	None
Stat3	Lrrc66	0.9412	50.48	0.476	rgb(222,126,127)	1.9908	2,2
Zic2	Ttyh3	0.9412	50.48	0.477	rgb(222,126,127)	1.9908	None
Ahrr	Pik3r3	0.9412	50.48	0.48	rgb(222,125,126)	1.9908	2,2
Ankzf1	Ndrg2	0.9412	50.48	0.484	rgb(222,125,126)	1.9908	2,2
Arnt2	Adamtsl3	0.9412	50.48	0.475	rgb(222,126,127)	1.9908	2,2
Arntl2	Mvp	0.9412	50.48	0.478	rgb(222,126,127)	1.9908	2,2
Atf6	Arhgdig	0.9412	50.48	0.481	rgb(222,125,126)	1.9908	2,2
Atmin	Litaf	0.9412	50.48	0.48	rgb(222,125,126)	1.9908	2,2
Atmin	Sbf2	0.9412	50.48	0.478	rgb(222,126,127)	1.9908	2,2
Cbx2	Ctnnal1	0.9412	50.48	0.477	rgb(222,126,127)	1.9908	2,2
Cggbp1	Rgs11	-0.9412	50.48	-4.8E-01	rgb(113,154,235)	1.9908	2,2
Creb3l2	Atp2b4	0.9412	50.48	0.478	rgb(222,126,127)	1.9908	2,2
Cxxc5	Pkp4	0.9412	50.48	0.477	rgb(222,126,127)	1.9908	2,2
Cxxc5	Siglec15	0.9412	50.48	0.476	rgb(222,126,127)	1.9908	2,2
Fos	Ets2	0.9412	50.48	0.48	rgb(222,125,126)	1.9908	2,2
Fos	Foxp3	-0.9412	50.48	-4.8E-01	rgb(113,153,235)	1.9908	2,2
Fosl2	Kif26b	-0.9412	50.48	-4.8E-01	rgb(112,153,235)	1.9908	2,2
Fosl2	Syde2	0.9412	50.48	0.476	rgb(222,126,127)	1.9908	2,2
Foxs1	Ppp1r14c	0.9412	50.48	0.481	rgb(222,125,126)	1.9908	2,2
Jazf1	Plxdc2	0.9412	50.48	0.483	rgb(222,125,126)	1.9908	2,2
Kdm2b	Pdp2	0.9412	50.48	0.483	rgb(222,125,126)	1.9908	2,2
Kdm2b	Tnfsf11	0.9412	50.48	0.479	rgb(222,126,127)	1.9908	2,2
Klf3	4930523C07Rik	0.9412	50.48	0.48	rgb(222,125,126)	1.9908	2,2
Klf6	Neu3	0.9412	50.48	0.479	rgb(222,125,126)	1.9908	2,2
L3mbtl3	Tmigd1	-0.9412	50.48	-4.8E-01	rgb(112,153,235)	1.9908	2,2
Maff	Csrnp1	0.9412	50.48	0.483	rgb(222,125,126)	1.9908	2,2
Maff	Gne	-0.9412	50.48	-4.8E-01	rgb(112,153,235)	1.9908	2,2
Mbnl2	Hvcn1	0.9412	50.48	0.485	rgb(222,124,125)	1.9908	2,2
Mbnl2	Pag1	0.9412	50.48	0.485	rgb(222,124,125)	1.9908	2,2
Mbnl2	Tdrkh	-0.9412	50.48	-4.8E-01	rgb(113,154,235)	1.9908	2,2
Mef2b	Asns	0.9412	50.48	0.477	rgb(222,126,127)	1.9908	2,2
Mef2b	Fkrp	-0.9412	50.48	-4.8E-01	rgb(112,153,235)	1.9908	2,2
Mef2d	Zfp36l2	0.9412	50.48	0.479	rgb(222,126,127)	1.9908	2,2
Msc	Serpinb9b	0.9412	50.48	0.475	rgb(222,126,127)	1.9908	2,2
Mtf2	Mt1	-0.9412	50.48	-4.8E-01	rgb(112,153,235)	1.9908	2,2
Mxd1	Hunk	-0.9412	50.48	-4.8E-01	rgb(114,154,235)	1.9908	2,2
Mxd1	Igfbp4	0.9412	50.48	0.485	rgb(222,124,125)	1.9908	2,2
Mxd1	Ptpn1	0.9412	50.48	0.481	rgb(222,125,126)	1.9908	2,2
Mxd4	Ypel3	0.9412	50.48	0.48	rgb(222,125,126)	1.9908	2,2
Mxi1	Aen	-0.9412	50.48	-4.8E-01	rgb(114,154,235)	1.9908	2,2
Ncoa1	Trappc10	0.9412	50.48	0.483	rgb(222,125,126)	1.9908	2,2
Nr4a3	Ctsb	-0.9412	50.48	-4.8E-01	rgb(113,154,235)	1.9908	2,2
Phf1	Tnfrsf1a	0.9412	50.48	0.482	rgb(222,125,126)	1.9908	2,2
Phf20	Arntl2	0.9412	50.48	0.476	rgb(222,126,127)	1.9908	2,2
Pou2af1	Abhd16b	-0.9412	50.48	-4.8E-01	rgb(112,153,235)	1.9908	2,2
Pou2af1	Bend3	0.9412	50.48	0.479	rgb(222,126,126)	1.9908	2,2
Pou2af1	Socs2	-0.9412	50.48	-4.8E-01	rgb(113,154,235)	1.9908	2,2
Rfx2	Arhgap33	0.9412	50.48	0.479	rgb(222,126,127)	1.9908	2,2
Rorc	Ahr	0.9412	50.48	0.48	rgb(222,125,126)	1.9908	2,2
Rorc	Maf	0.9412	50.48	0.477	rgb(222,126,127)	1.9908	2,2
Runx2	Gnptab	0.9412	50.48	0.485	rgb(222,124,125)	1.9908	2,2
Runx3	Pml	0.9412	50.48	0.478	rgb(222,126,127)	1.9908	2,2
Sgsm2	Cul9	0.9412	50.48	0.484	rgb(222,124,125)	1.9908	2,2
Stat2	Dtx3l	0.9412	50.48	0.476	rgb(222,126,127)	1.9908	2,2
Stat2	Gbp5	0.9412	50.48	0.484	rgb(222,125,126)	1.9908	2,2
Stat2	Trim14	0.9412	50.48	0.482	rgb(222,125,126)	1.9908	2,2
Tcf4	Rad52	0.9412	50.48	0.484	rgb(222,125,126)	1.9908	2,2
Terf1	Adap1	-0.9412	50.48	-4.8E-01	rgb(112,153,235)	1.9908	2,2
Trerf1	Rab8b	-0.9412	50.48	-4.8E-01	rgb(114,154,235)	1.9908	2,2
Twist1	Ckap4	0.9412	50.48	0.476	rgb(222,126,127)	1.9908	2,2
Zbtb32	Adamts17	-0.9412	50.48	-4.8E-01	rgb(114,154,235)	1.9908	2,2
Zbtb44	Tgoln1	0.9412	50.48	0.482	rgb(222,125,126)	1.9908	2,2
Zbtb46	Tmem120b	0.9412	50.48	0.477	rgb(222,126,127)	1.9908	2,2
Zfp184	Maoa	0.9412	50.48	0.479	rgb(222,125,126)	1.9908	2,2
Zfp329	Neat1	0.9412	50.48	0.475	rgb(222,126,127)	1.9908	2,2
Zfp362	Tmprss3	0.9412	50.48	0.475	rgb(222,126,127)	1.9908	2,2
Zfp362	Ttyh3	0.9412	50.48	0.482	rgb(222,125,126)	1.9908	2,2
Zfp367	Impa2	0.9412	50.48	0.477	rgb(222,126,127)	1.9908	2,2
Zfp369	Pcbp4	-0.9412	50.48	-4.8E-01	rgb(114,154,235)	1.9908	2,2
Zfp467	Maml3	0.9412	50.48	0.483	rgb(222,125,126)	1.9908	2,2
Zfp580	Krtcap2	0.9412	50.48	0.482	rgb(222,125,126)	1.9908	2,2
Zfp667	Rcn3	0.9412	50.48	0.481	rgb(222,125,126)	1.9908	2,2
Zfp787	4833439L19Rik	-0.9412	50.48	-4.8E-01	rgb(112,153,235)	1.9908	2,2
Zfp868	Orm2	0.9412	50.48	0.482	rgb(222,125,126)	1.9908	2,2
Zfp951	Slc44a5	0.9412	50.48	0.478	rgb(222,126,127)	1.9908	2,2
Zscan2	Sla2	0.9412	50.48	0.481	rgb(222,125,126)	1.9908	2,2
Zscan22	Mmachc	0.9412	50.48	0.476	rgb(222,126,127)	1.9908	2,2
Zscan29	Lrfn1	-0.9412	50.48	-4.8E-01	rgb(114,154,235)	1.9908	2,2
E2f4	Vamp4	0.9412	50.48	0.854	rgb(226, 54, 56)	1.9908	2,2
Bhlhe41	Gna15	-0.93942	50.47	-4.7E-01	rgb(115,155,235)	1.9906	None
Crem	Hexim1	0.93942	50.47	0.473	rgb(222,127,128)	1.9906	None
Epas1	Bnip3	0.93942	50.47	0.469	rgb(222,127,128)	1.9906	None
Epas1	Ralb	0.93942	50.47	0.471	rgb(222,127,128)	1.9906	2,2
Fli1	Stox2	0.93942	50.47	0.468	rgb(222,128,129)	1.9906	2,2
Gata3	Psph	0.93942	50.47	0.465	rgb(222,128,129)	1.9906	2,2
Gfi1	Itsn1	0.93942	50.47	0.467	rgb(222,128,129)	1.9906	None
Gfi1	Plxdc2	0.93942	50.47	0.473	rgb(222,127,128)	1.9906	2,2
Glis1	Eci1	-0.93942	50.47	-4.7E-01	rgb(114,154,235)	1.9906	2,2
Glis2	Adamtsl5	0.93942	50.47	0.47	rgb(222,127,128)	1.9906	2,2
Hdx	Leprel4	0.93942	50.47	0.467	rgb(222,128,129)	1.9906	2,2
Hif1a	Bnip3	0.93942	50.47	0.475	rgb(222,126,127)	1.9906	None
Hif1a	Nags	0.93942	50.47	0.471	rgb(222,127,128)	1.9906	2,2
Hif1a	Plcxd1	0.93942	50.47	0.474	rgb(222,127,127)	1.9906	2,2
Hmx2	Pld2	-0.93942	50.47	-4.7E-01	rgb(115,155,235)	1.9906	2,2
Irf9	Gbp4	0.93942	50.47	0.471	rgb(222,127,128)	1.9906	None
Irf9	Herc6	0.93942	50.47	0.469	rgb(222,127,128)	1.9906	None
Klf4	Per2	-0.93942	50.47	-4.7E-01	rgb(116,156,235)	1.9906	None
Mafb	Eci1	-0.93942	50.47	-4.7E-01	rgb(116,155,235)	1.9906	2,2
Myb	Snhg6	-0.93942	50.47	-4.7E-01	rgb(116,156,235)	1.9906	2,2
Myc	Bend3	0.93942	50.47	0.466	rgb(222,128,129)	1.9906	None
Mycn	Ept1	0.93942	50.47	0.473	rgb(222,127,128)	1.9906	2,2
Rfx7	Phlda3	0.93942	50.47	0.47	rgb(222,127,128)	1.9906	2,2
Rora	Gusb	-0.93942	50.47	-4.7E-01	rgb(114,155,235)	1.9906	2,2
Stat3	Slc39a1	0.93942	50.47	0.469	rgb(222,127,128)	1.9906	None
Zfhx3	Fam20a	0.93942	50.47	0.465	rgb(222,128,129)	1.9906	2,2
Akna	Dip2b	0.93942	50.47	0.473	rgb(222,127,128)	1.9906	2,2
Akna	Idi2	0.93942	50.47	0.471	rgb(222,127,128)	1.9906	2,2
Atf6	Lrp12	0.93942	50.47	0.467	rgb(222,128,129)	1.9906	2,2
Batf	Gucy2e	0.93942	50.47	0.47	rgb(222,127,128)	1.9906	2,2
Cenpt	Ypel3	0.93942	50.47	0.472	rgb(222,127,128)	1.9906	2,2
Creb3l1	Ovol1	0.93942	50.47	0.465	rgb(222,128,129)	1.9906	2,2
Creb3l2	Acsl4	0.93942	50.47	0.466	rgb(222,128,129)	1.9906	2,2
Creb3l2	Gprc5a	0.93942	50.47	0.473	rgb(222,127,128)	1.9906	2,2
Csrnp1	Ecd	-0.93942	50.47	-4.7E-01	rgb(115,155,235)	1.9906	2,2
Cxxc5	Fam174b	0.93942	50.47	0.475	rgb(222,126,127)	1.9906	2,2
Dpf1	Obsl1	0.93942	50.47	0.467	rgb(222,128,129)	1.9906	2,2
Dzip1	Als2cl	0.93942	50.47	0.468	rgb(222,128,128)	1.9906	2,2
Fosl2	St14	-0.93942	50.47	-4.7E-01	rgb(115,155,235)	1.9906	2,2
Foxs1	Sh2d7	0.93942	50.47	0.468	rgb(222,128,129)	1.9906	2,2
Hmgb1	AI506816	0.93942	50.47	0.475	rgb(222,126,127)	1.9906	2,2
Ikzf3	Grb7	0.93942	50.47	0.474	rgb(222,127,127)	1.9906	2,2
Jun	Olfm2	0.93942	50.47	0.471	rgb(222,127,128)	1.9906	2,2
Klf10	Tgfbr1	0.93942	50.47	0.47	rgb(222,127,128)	1.9906	2,2
Klf2	Atf6	-0.93942	50.47	-4.7E-01	rgb(115,155,235)	1.9906	2,2
Klf2	L3mbtl3	0.93942	50.47	0.465	rgb(222,128,129)	1.9906	2,2
Klf2	Tgfbr1	0.93942	50.47	0.472	rgb(222,127,128)	1.9906	2,2
Klf3	Tlk1	0.93942	50.47	0.465	rgb(222,128,129)	1.9906	2,2
L3mbtl3	Adamts6	0.93942	50.47	0.465	rgb(222,128,129)	1.9906	2,2
Litaf	Tfpi	-0.93942	50.47	-4.7E-01	rgb(115,155,235)	1.9906	2,2
Meis3	Tex261	0.93942	50.47	0.466	rgb(222,128,129)	1.9906	2,2
Msc	Sphk1	0.93942	50.47	0.471	rgb(222,127,128)	1.9906	2,2
Mxd1	Fastkd2	-0.93942	50.47	-4.7E-01	rgb(114,154,235)	1.9906	2,2
Ncoa1	Lrba	0.93942	50.47	0.466	rgb(222,128,129)	1.9906	2,2
Ncoa1	Pcbp4	0.93942	50.47	0.465	rgb(222,128,129)	1.9906	2,2
Nr4a3	Adarb1	-0.93942	50.47	-4.7E-01	rgb(114,155,235)	1.9906	2,2
Phf1	Peli3	0.93942	50.47	0.465	rgb(222,128,129)	1.9906	2,2
Plscr1	Rab39b	0.93942	50.47	0.473	rgb(222,127,128)	1.9906	2,2
Pou2af1	Adora2b	-0.93942	50.47	-4.7E-01	rgb(115,155,235)	1.9906	2,2
Pou2af1	Fosl2	0.93942	50.47	0.47	rgb(222,127,128)	1.9906	2,2
Pou5f2	Arg2	0.93942	50.47	0.472	rgb(222,127,128)	1.9906	2,2
Relb	Osgepl1	-0.93942	50.47	-4.7E-01	rgb(114,154,235)	1.9906	2,2
Six5	Btla	0.93942	50.47	0.472	rgb(222,127,128)	1.9906	2,2
Skil	Slco4a1	-0.93942	50.47	-4.7E-01	rgb(114,155,235)	1.9906	2,2
Tbx21	Erap1	0.93942	50.47	0.471	rgb(222,127,128)	1.9906	2,2
Tbx21	Il12rb2	0.93942	50.47	0.475	rgb(222,126,127)	1.9906	2,2
Tcf4	Sepw1	0.93942	50.47	0.472	rgb(222,127,128)	1.9906	2,2
Tcf4	Trim9	0.93942	50.47	0.473	rgb(222,127,128)	1.9906	2,2
Tcf7l1	Cyp2s1	0.93942	50.47	0.472	rgb(222,127,128)	1.9906	2,2
Tet2	Ccl9	-0.93942	50.47	-4.7E-01	rgb(116,155,235)	1.9906	2,2
Tmf1	Pik3ca	0.93942	50.47	0.466	rgb(222,128,129)	1.9906	2,2
Trerf1	Sorl1	0.93942	50.47	0.47	rgb(222,127,128)	1.9906	2,2
Trps1	Adam19	0.93942	50.47	0.468	rgb(222,128,129)	1.9906	2,2
Trps1	Slc4a11	0.93942	50.47	0.466	rgb(222,128,129)	1.9906	2,2
Zbtb17	Urm1	0.93942	50.47	0.468	rgb(222,128,129)	1.9906	2,2
Zbtb32	Asns	0.93942	50.47	0.472	rgb(222,127,128)	1.9906	2,2
Zbtb38	Hebp2	0.93942	50.47	0.473	rgb(222,127,128)	1.9906	2,2
Zbtb46	Tnc	0.93942	50.47	0.47	rgb(222,127,128)	1.9906	2,2
Zeb2	Casp6	0.93942	50.47	0.474	rgb(222,126,127)	1.9906	2,2
Zeb2	Rnh1	0.93942	50.47	0.47	rgb(222,127,128)	1.9906	2,2
Zfp101	Anln	0.93942	50.47	0.468	rgb(222,128,129)	1.9906	2,2
Zfp111	Col27a1	0.93942	50.47	0.473	rgb(222,127,128)	1.9906	2,2
Zfp146	4931406P16Rik	0.93942	50.47	0.471	rgb(222,127,128)	1.9906	2,2
Zfp184	Fkbp11	0.93942	50.47	0.475	rgb(222,126,127)	1.9906	2,2
Zfp202	Dusp12	0.93942	50.47	0.466	rgb(222,128,129)	1.9906	2,2
Zfp277	Slc3a2	0.93942	50.47	0.474	rgb(222,126,127)	1.9906	2,2
Zfp280b	Btk	0.93942	50.47	0.471	rgb(222,127,128)	1.9906	2,2
Zfp358	Sorcs2	-0.93942	50.47	-4.7E-01	rgb(116,155,235)	1.9906	2,2
Zfp362	Mmp7	-0.93942	50.47	-4.7E-01	rgb(114,154,235)	1.9906	2,2
Zfp365	Zmat3	0.93942	50.47	0.472	rgb(222,127,128)	1.9906	2,2
Zfp385a	Rhod	0.93942	50.47	0.469	rgb(222,127,128)	1.9906	2,2
Zfp429	Apold1	-0.93942	50.47	-4.7E-01	rgb(115,155,235)	1.9906	2,2
Zfp429	Dock1	-0.93942	50.47	-4.7E-01	rgb(114,154,235)	1.9906	2,2
Zfp467	Lhfp	-0.93942	50.47	-4.7E-01	rgb(115,155,235)	1.9906	2,2
Zfp516	B4galnt4	0.93942	50.47	0.471	rgb(222,127,128)	1.9906	2,2
Zfp52	Mpzl2	-0.93942	50.47	-4.7E-01	rgb(116,155,235)	1.9906	2,2
Zfp609	Lactb	-0.93942	50.47	-4.7E-01	rgb(115,155,235)	1.9906	2,2
Zfp668	Riok3	-0.93942	50.47	-4.7E-01	rgb(116,155,235)	1.9906	2,2
Zfp688	Grap	0.93942	50.47	0.468	rgb(222,128,128)	1.9906	2,2
Zfp704	Car5b	-0.93942	50.47	-4.7E-01	rgb(116,156,235)	1.9906	2,2
Zfp704	Lingo1	0.93942	50.47	0.467	rgb(222,128,129)	1.9906	2,2
Zfp868	Wdr54	-0.93942	50.47	-4.7E-01	rgb(116,155,235)	1.9906	2,2
Zfp870	Pydc3	-0.93942	50.47	-4.7E-01	rgb(116,155,235)	1.9906	2,2
Zfp90	Dst	0.93942	50.47	0.473	rgb(222,127,128)	1.9906	2,2
Zhx2	Nfkbia	0.93942	50.47	0.471	rgb(222,127,128)	1.9906	2,2
Zhx2	Ppp3cc	-0.93942	50.47	-4.7E-01	rgb(115,155,235)	1.9906	2,2
Zmiz1	Nfatc2	0.93942	50.47	0.467	rgb(222,128,129)	1.9906	2,2
Zzz3	Gzmb	-0.93942	50.47	-4.7E-01	rgb(115,155,235)	1.9906	2,2
Ahrr	Sulf2	0.93942	50.47	0.854	rgb(226, 54, 56)	1.9906	2,2
Arnt2	Sulf2	0.93942	50.47	0.854	rgb(226, 54, 56)	1.9906	2,2
E2f4	Pfas	0.93942	50.47	0.854	rgb(226, 54, 56)	1.9906	None
Pbx2	Rbp4	0.93942	50.47	0.854	rgb(226, 54, 56)	1.9906	2,2
Sox6	Ahr	0.93942	50.47	0.854	rgb(226, 54, 56)	1.9906	2,2
Atf3	E2f7	0.93763	50.46	0.463	rgb(222,129,129)	1.9904	2,2
Crem	Epc1	0.93763	50.46	0.455	rgb(222,130,131)	1.9904	2,2
Cux1	Kndc1	0.93763	50.46	0.456	rgb(222,130,131)	1.9904	2,2
Dmrt1	Mfsd2a	-0.93763	50.46	-4.6E-01	rgb(118,157,234)	1.9904	2,2
Dmrt1	Pag1	0.93763	50.46	0.464	rgb(222,128,129)	1.9904	2,2
E4f1	Vwa5a	-0.93763	50.46	-4.6E-01	rgb(117,156,234)	1.9904	2,2
Elf1	Tspyl4	0.93763	50.46	0.461	rgb(222,129,130)	1.9904	2,2
Epas1	Snapc1	0.93763	50.46	0.464	rgb(222,128,129)	1.9904	2,2
Fli1	Zfp704	0.93763	50.46	0.457	rgb(222,130,131)	1.9904	None
Foxh1	Fam168b	-0.93763	50.46	-4.6E-01	rgb(117,156,234)	1.9904	2,2
Foxo3	Inadl	0.93763	50.46	0.465	rgb(222,128,129)	1.9904	2,2
Gfi1	Perp	0.93763	50.46	0.463	rgb(222,129,129)	1.9904	2,2
Hif1a	Ccrn4l	0.93763	50.46	0.459	rgb(222,129,130)	1.9904	2,2
Hif1a	Jmjd6	0.93763	50.46	0.459	rgb(222,129,130)	1.9904	None
Hlf	Spef2	0.93763	50.46	0.462	rgb(222,129,130)	1.9904	2,2
Osr2	St8sia6	-0.93763	50.46	-4.6E-01	rgb(117,156,234)	1.9904	2,2
Osr2	Tnfsf4	0.93763	50.46	0.46	rgb(222,129,130)	1.9904	None
Prdm1	B3gnt8	0.93763	50.46	0.457	rgb(222,130,131)	1.9904	2,2
Rel	Fas	0.93763	50.46	0.456	rgb(222,130,131)	1.9904	None
Rora	Ctla2a	0.93763	50.46	0.458	rgb(222,130,130)	1.9904	2,2
Rora	Vav2	-0.93763	50.46	-4.6E-01	rgb(117,156,235)	1.9904	2,2
Rxrb	Rpp14	-0.93763	50.46	-4.6E-01	rgb(116,156,235)	1.9904	2,2
Six1	Rasgrp2	0.93763	50.46	0.458	rgb(222,130,131)	1.9904	2,2
Six3	Rps6ka3	-0.93763	50.46	-4.6E-01	rgb(116,156,235)	1.9904	2,2
Sox4	6530402F18Rik	-0.93763	50.46	-4.6E-01	rgb(116,156,235)	1.9904	2,2
Srebf2	Hist2h2bb	0.93763	50.46	0.46	rgb(222,129,130)	1.9904	2,2
Srebf2	Plxnb1	0.93763	50.46	0.465	rgb(222,128,129)	1.9904	None
Zbed6	Gmfg	-0.93763	50.46	-4.6E-01	rgb(118,157,234)	1.9904	2,2
Zfhx3	Mapk11	0.93763	50.46	0.456	rgb(222,130,131)	1.9904	2,2
Adnp	Dcxr	-0.93763	50.46	-4.6E-01	rgb(118,157,234)	1.9904	2,2
Ahrr	Ptprj	0.93763	50.46	0.46	rgb(222,129,130)	1.9904	2,2
Akna	Arc	0.93763	50.46	0.456	rgb(222,130,131)	1.9904	2,2
Atf6	Ston2	0.93763	50.46	0.46	rgb(222,129,130)	1.9904	2,2
Batf	Ccr8	0.93763	50.46	0.456	rgb(222,130,131)	1.9904	2,2
C030039L03Rik	4930417O13Rik	0.93763	50.46	0.455	rgb(222,130,131)	1.9904	2,2
Cenpb	Mafg	0.93763	50.46	0.458	rgb(222,129,130)	1.9904	2,2
Cenpt	Pde4d	0.93763	50.46	0.455	rgb(222,130,131)	1.9904	2,2
Creb3l2	Ddr1	0.93763	50.46	0.46	rgb(222,129,130)	1.9904	2,2
Creb3l2	Sdcbp2	0.93763	50.46	0.462	rgb(222,129,130)	1.9904	2,2
Dach2	Cd93	0.93763	50.46	0.457	rgb(222,130,131)	1.9904	2,2
Dr1	Mboat7	0.93763	50.46	0.461	rgb(222,129,130)	1.9904	2,2
Dzip1	Nlrc5	0.93763	50.46	0.461	rgb(222,129,130)	1.9904	2,2
Fos	Nr4a1	0.93763	50.46	0.463	rgb(222,129,130)	1.9904	2,2
Fosl1	Rnf217	-0.93763	50.46	-4.6E-01	rgb(117,156,234)	1.9904	2,2
Foxb1	Ppp1r14c	-0.93763	50.46	-4.6E-01	rgb(118,157,234)	1.9904	2,2
Foxn3	Nfyb	-0.93763	50.46	-4.6E-01	rgb(118,157,234)	1.9904	2,2
Foxs1	Gbp5	-0.93763	50.46	-4.6E-01	rgb(118,157,234)	1.9904	2,2
Foxs1	Sell	-0.93763	50.46	-4.6E-01	rgb(117,156,235)	1.9904	2,2
Hey1	Nrp1	-0.93763	50.46	-4.6E-01	rgb(118,157,234)	1.9904	2,2
Hif3a	Wdr54	0.93763	50.46	0.461	rgb(222,129,130)	1.9904	2,2
Hmgb3	Cd160	0.93763	50.46	0.46	rgb(222,129,130)	1.9904	2,2
Ikzf4	Cdhr3	0.93763	50.46	0.458	rgb(222,130,130)	1.9904	2,2
Kdm5b	BC029722	-0.93763	50.46	-4.6E-01	rgb(117,156,234)	1.9904	2,2
Klf10	Smurf2	0.93763	50.46	0.46	rgb(222,129,130)	1.9904	2,2
Klf2	Lbh	0.93763	50.46	0.465	rgb(222,128,129)	1.9904	2,2
Klf6	Vim	0.93763	50.46	0.458	rgb(222,130,130)	1.9904	2,2
L3mbtl3	Avpi1	-0.93763	50.46	-4.6E-01	rgb(118,157,234)	1.9904	2,2
L3mbtl3	Dpy19l3	-0.93763	50.46	-4.6E-01	rgb(118,157,234)	1.9904	2,2
Litaf	Inpp1	0.93763	50.46	0.458	rgb(222,129,130)	1.9904	2,2
Maff	Casz1	0.93763	50.46	0.463	rgb(222,129,129)	1.9904	2,2
Mef2b	Amigo3	-0.93763	50.46	-4.6E-01	rgb(117,156,234)	1.9904	2,2
Msc	Prss30	0.93763	50.46	0.456	rgb(222,130,131)	1.9904	2,2
Mtf2	Txndc17	-0.93763	50.46	-4.6E-01	rgb(117,156,234)	1.9904	2,2
Mxd1	Sema7a	0.93763	50.46	0.465	rgb(222,128,129)	1.9904	2,2
Mxi1	Asph	0.93763	50.46	0.463	rgb(222,129,129)	1.9904	2,2
Mxi1	Urb1	-0.93763	50.46	-4.6E-01	rgb(118,157,234)	1.9904	2,2
Ncoa1	Spef2	0.93763	50.46	0.463	rgb(222,128,129)	1.9904	2,2
Nr4a3	Cwh43	-0.93763	50.46	-4.6E-01	rgb(118,157,234)	1.9904	2,2
Nr4a3	Slc24a3	-0.93763	50.46	-4.6E-01	rgb(117,156,234)	1.9904	2,2
Nr4a3	Slc39a14	-0.93763	50.46	-4.6E-01	rgb(117,156,235)	1.9904	2,2
Plscr1	Glrp1	0.93763	50.46	0.462	rgb(222,129,130)	1.9904	2,2
Pou2af1	Bdh2	0.93763	50.46	0.455	rgb(222,130,131)	1.9904	2,2
Pou2af1	Impa2	-0.93763	50.46	-4.6E-01	rgb(116,156,235)	1.9904	2,2
Rorc	Ccdc63	0.93763	50.46	0.458	rgb(222,129,130)	1.9904	2,2
Rorc	Emp1	0.93763	50.46	0.455	rgb(222,130,131)	1.9904	2,2
Rorc	Nsf	0.93763	50.46	0.461	rgb(222,129,130)	1.9904	2,2
Rorc	Rora	0.93763	50.46	0.463	rgb(222,129,129)	1.9904	2,2
Scmh1	R3hdm1	0.93763	50.46	0.455	rgb(222,130,131)	1.9904	2,2
Scrt1	Hif1a	0.93763	50.46	0.456	rgb(222,130,131)	1.9904	2,2
Snapc2	Arhgdig	0.93763	50.46	0.46	rgb(222,129,130)	1.9904	2,2
Tcf4	Zfp608	0.93763	50.46	0.46	rgb(222,129,130)	1.9904	2,2
Tcf7l1	Clip3	0.93763	50.46	0.463	rgb(222,129,130)	1.9904	2,2
Terf1	Dhrs4	0.93763	50.46	0.457	rgb(222,130,131)	1.9904	2,2
Thap1	Nfyb	0.93763	50.46	0.461	rgb(222,129,130)	1.9904	2,2
Tulp2	Qrich2	0.93763	50.46	0.461	rgb(222,129,130)	1.9904	2,2
Twist1	Pappa2	0.93763	50.46	0.461	rgb(222,129,130)	1.9904	2,2
Whsc1	D830031N03Rik	0.93763	50.46	0.461	rgb(222,129,130)	1.9904	2,2
Zbtb17	Ppp1r10	0.93763	50.46	0.461	rgb(222,129,130)	1.9904	2,2
Zbtb4	Nlrc3	0.93763	50.46	0.459	rgb(222,129,130)	1.9904	2,2
Zbtb44	Trove2	0.93763	50.46	0.46	rgb(222,129,130)	1.9904	2,2
Zbtb46	Cd70	0.93763	50.46	0.455	rgb(222,130,131)	1.9904	2,2
Zbtb7c	Alcam	0.93763	50.46	0.456	rgb(222,130,131)	1.9904	2,2
Zbtb7c	Scarf2	0.93763	50.46	0.462	rgb(222,129,130)	1.9904	2,2
Zfp113	Cep76	-0.93763	50.46	-4.6E-01	rgb(117,156,234)	1.9904	2,2
Zfp277	Cmtm7	0.93763	50.46	0.459	rgb(222,129,130)	1.9904	2,2
Zfp277	Ikzf3	0.93763	50.46	0.458	rgb(222,130,131)	1.9904	2,2
Zfp280b	Mgat5	-0.93763	50.46	-4.6E-01	rgb(117,156,235)	1.9904	2,2
Zfp280c	1500009L16Rik	-0.93763	50.46	-4.6E-01	rgb(117,156,235)	1.9904	2,2
Zfp318	Calcrl	-0.93763	50.46	-4.6E-01	rgb(118,157,234)	1.9904	2,2
Zfp367	Pmm1	0.93763	50.46	0.463	rgb(222,129,130)	1.9904	2,2
Zfp429	Fbxo44	0.93763	50.46	0.463	rgb(222,129,130)	1.9904	2,2
Zfp467	Mmp10	-0.93763	50.46	-4.6E-01	rgb(118,157,234)	1.9904	2,2
Zfp516	Cd93	0.93763	50.46	0.458	rgb(222,130,131)	1.9904	2,2
Zfp629	Hemgn	0.93763	50.46	0.456	rgb(222,130,131)	1.9904	2,2
Zfp629	Ubiad1	-0.93763	50.46	-4.6E-01	rgb(118,157,234)	1.9904	2,2
Zfp664	Pmm1	-0.93763	50.46	-4.6E-01	rgb(117,156,235)	1.9904	2,2
Zfp750	Zfp365	0.93763	50.46	0.459	rgb(222,129,130)	1.9904	2,2
Zfp763	Stk38l	0.93763	50.46	0.462	rgb(222,129,130)	1.9904	2,2
Zfp871	Ecd	-0.93763	50.46	-4.6E-01	rgb(118,157,234)	1.9904	2,2
Zfp91	Clybl	-0.93763	50.46	-4.6E-01	rgb(117,156,234)	1.9904	2,2
Zfp951	Guca1b	0.93763	50.46	0.456	rgb(222,130,131)	1.9904	2,2
Zfpm1	Sdcbp2	-0.93763	50.46	-4.6E-01	rgb(116,156,235)	1.9904	2,2
Zhx2	Slco4a1	-0.93763	50.46	-4.6E-01	rgb(116,156,235)	1.9904	2,2
Zkscan17	Mgat4b	0.93763	50.46	0.457	rgb(222,130,131)	1.9904	2,2
E2f4	Parp6	0.93763	50.46	0.854	rgb(226, 54, 56)	1.9904	2,2
Atf5	Ap4m1	-0.93585	50.45	-4.5E-01	rgb(119,158,234)	1.9902	2,2
Egr3	Stambp	0.93585	50.45	0.455	rgb(222,130,131)	1.9902	None
Egr4	Lamc1	0.93585	50.45	0.448	rgb(222,131,132)	1.9902	None
Elk4	Il18r1	-0.93585	50.45	-4.5E-01	rgb(120,158,234)	1.9902	None
Epas1	Ppp1r3g	0.93585	50.45	0.454	rgb(222,130,131)	1.9902	2,2
Epas1	Vdac1	0.93585	50.45	0.452	rgb(222,131,132)	1.9902	2,2
Esrra	Crip1	0.93585	50.45	0.45	rgb(222,131,132)	1.9902	None
Foxh1	Fam53b	-0.93585	50.45	-4.5E-01	rgb(120,158,234)	1.9902	2,2
Gabpa	Dock9	-0.93585	50.45	-4.5E-01	rgb(118,157,234)	1.9902	2,2
Gata3	Rab11fip5	0.93585	50.45	0.447	rgb(222,132,132)	1.9902	2,2
Gata3	Slc14a1	0.93585	50.45	0.449	rgb(222,131,132)	1.9902	2,2
Gzf1	Pafah1b3	0.93585	50.45	0.452	rgb(222,131,132)	1.9902	2,2
Hif1a	Mboat2	0.93585	50.45	0.447	rgb(222,132,132)	1.9902	2,2
Hif1a	Pfkp	0.93585	50.45	0.455	rgb(222,130,131)	1.9902	2,2
Hif1a	Trpc1	0.93585	50.45	0.447	rgb(222,132,132)	1.9902	None
Hmx2	Rab26	-0.93585	50.45	-4.5E-01	rgb(120,158,234)	1.9902	2,2
Irf9	Amigo2	0.93585	50.45	0.451	rgb(222,131,132)	1.9902	None
Lhx6	Hist2h4	0.93585	50.45	0.453	rgb(222,131,131)	1.9902	None
Mafb	Lin54	0.93585	50.45	0.455	rgb(222,130,131)	1.9902	None
Mybl1	Snx9	-0.93585	50.45	-4.5E-01	rgb(120,158,234)	1.9902	2,2
Nr1h2	Tnfrsf13c	0.93585	50.45	0.453	rgb(222,131,131)	1.9902	None
Osr2	Neurl3	0.93585	50.45	0.45	rgb(222,131,132)	1.9902	2,2
Pou6f1	Tmem71	0.93585	50.45	0.451	rgb(222,131,132)	1.9902	None
Ppard	Galk1	0.93585	50.45	0.45	rgb(222,131,132)	1.9902	None
Rara	Rnf144b	0.93585	50.45	0.452	rgb(222,131,132)	1.9902	2,2
Rara	Shisa2	0.93585	50.45	0.452	rgb(222,131,132)	1.9902	2,2
Rel	Spib	0.93585	50.45	0.454	rgb(222,130,131)	1.9902	None
Six3	Fgf2	0.93585	50.45	0.455	rgb(222,130,131)	1.9902	2,2
Srebf1	Vamp2	0.93585	50.45	0.445	rgb(222,132,133)	1.9902	None
Srebf2	Max	-0.93585	50.45	-4.5E-01	rgb(120,158,234)	1.9902	2,2
Stat1	Serpinb9	0.93585	50.45	0.446	rgb(222,132,133)	1.9902	None
Stat1	Tnk2	-0.93585	50.45	-4.5E-01	rgb(120,158,234)	1.9902	2,2
Thra	Ddit4	0.93585	50.45	0.445	rgb(222,132,133)	1.9902	2,2
Vdr	Abi3	0.93585	50.45	0.445	rgb(222,132,133)	1.9902	None
Vdr	Fam160b1	0.93585	50.45	0.448	rgb(222,131,132)	1.9902	None
Xbp1	Per2	-0.93585	50.45	-4.5E-01	rgb(119,157,234)	1.9902	2,2
Zfp628	Plxnb1	-0.93585	50.45	-4.5E-01	rgb(118,157,234)	1.9902	2,2
Ankzf1	Rgs11	0.93585	50.45	0.45	rgb(222,131,132)	1.9902	2,2
Arnt2	Il13	0.93585	50.45	0.448	rgb(222,131,132)	1.9902	2,2
Batf	Zfp467	-0.93585	50.45	-4.5E-01	rgb(120,158,234)	1.9902	2,2
Batf3	Rnf19b	0.93585	50.45	0.448	rgb(222,132,132)	1.9902	2,2
Bcl11b	Nfatc2	0.93585	50.45	0.454	rgb(222,130,131)	1.9902	2,2
C030039L03Rik	Ankzf1	0.93585	50.45	0.447	rgb(222,132,132)	1.9902	2,2
Creb3l2	Cdh23	0.93585	50.45	0.446	rgb(222,132,133)	1.9902	2,2
Creb3l2	Prkcd	-0.93585	50.45	-4.5E-01	rgb(119,157,234)	1.9902	2,2
Csrnp1	Tes	0.93585	50.45	0.449	rgb(222,131,132)	1.9902	2,2
Cxxc5	Rasgef1a	0.93585	50.45	0.453	rgb(222,130,131)	1.9902	2,2
Dpf1	Cysltr1	0.93585	50.45	0.454	rgb(222,130,131)	1.9902	2,2
Dzip1	Eaf2	-0.93585	50.45	-4.5E-01	rgb(120,158,234)	1.9902	2,2
Fosl1	Cyth3	-0.93585	50.45	-4.5E-01	rgb(120,158,234)	1.9902	2,2
Fosl2	Chd7	0.93585	50.45	0.453	rgb(222,130,131)	1.9902	2,2
Fosl2	Stat3	0.93585	50.45	0.453	rgb(222,130,131)	1.9902	2,2
Foxb1	Il10	0.93585	50.45	0.448	rgb(222,131,132)	1.9902	2,2
Foxs1	Il17re	0.93585	50.45	0.452	rgb(222,131,132)	1.9902	2,2
Hey1	5830403L16Rik	0.93585	50.45	0.447	rgb(222,132,133)	1.9902	2,2
Hey1	Cdc42ep2	0.93585	50.45	0.447	rgb(222,132,133)	1.9902	2,2
Hmgb3	Pla2g4f	0.93585	50.45	0.45	rgb(222,131,132)	1.9902	2,2
Hsf4	Map4k5	-0.93585	50.45	-4.5E-01	rgb(120,158,234)	1.9902	2,2
Hsf4	Zfp536	0.93585	50.45	0.447	rgb(222,132,133)	1.9902	2,2
Jazf1	Mid2	0.93585	50.45	0.451	rgb(222,131,132)	1.9902	2,2
Kdm2b	Bend3	0.93585	50.45	0.448	rgb(222,131,132)	1.9902	2,2
Kdm2b	Plekhf2	-0.93585	50.45	-4.5E-01	rgb(120,158,234)	1.9902	2,2
Kdm2b	Tdrkh	-0.93585	50.45	-4.5E-01	rgb(120,158,234)	1.9902	2,2
Kdm5b	Bnip3	0.93585	50.45	0.455	rgb(222,130,131)	1.9902	2,2
Klf2	Myo6	0.93585	50.45	0.446	rgb(222,132,133)	1.9902	2,2
Klf2	Tbxa2r	0.93585	50.45	0.452	rgb(222,131,132)	1.9902	2,2
Klf6	Trp53i13	0.93585	50.45	0.447	rgb(222,132,132)	1.9902	2,2
L3mbtl3	Piga	-0.93585	50.45	-4.5E-01	rgb(120,158,234)	1.9902	2,2
Mef2b	Cox6a2	0.93585	50.45	0.455	rgb(222,130,131)	1.9902	2,2
Mesp2	Mlxipl	0.93585	50.45	0.446	rgb(222,132,133)	1.9902	2,2
Mtf2	Sirt2	-0.93585	50.45	-4.5E-01	rgb(119,157,234)	1.9902	2,2
Mxd3	Smtn	0.93585	50.45	0.452	rgb(222,131,132)	1.9902	2,2
Naif1	Rpl14	-0.93585	50.45	-4.5E-01	rgb(119,157,234)	1.9902	2,2
Ncoa2	Pag1	0.93585	50.45	0.454	rgb(222,130,131)	1.9902	2,2
Ncoa3	Id3	-0.93585	50.45	-4.5E-01	rgb(119,158,234)	1.9902	2,2
Ncoa3	Tal2	-0.93585	50.45	-4.5E-01	rgb(120,158,234)	1.9902	2,2
Npas2	Lamc1	0.93585	50.45	0.452	rgb(222,131,132)	1.9902	2,2
Nr4a2	Nox1	0.93585	50.45	0.446	rgb(222,132,133)	1.9902	2,2
Nr4a2	Npas2	-0.93585	50.45	-4.5E-01	rgb(119,158,234)	1.9902	2,2
Nr4a2	Nr4a1	0.93585	50.45	0.453	rgb(222,131,131)	1.9902	2,2
Pbx2	Sh3bp1	0.93585	50.45	0.45	rgb(222,131,132)	1.9902	2,2
Phf1	Osgin1	0.93585	50.45	0.452	rgb(222,131,132)	1.9902	2,2
Pou2af1	Dnajc6	0.93585	50.45	0.451	rgb(222,131,132)	1.9902	2,2
Pou2af1	Sytl1	-0.93585	50.45	-4.5E-01	rgb(119,157,234)	1.9902	2,2
Prox2	Tesk2	0.93585	50.45	0.452	rgb(222,131,131)	1.9902	2,2
Relb	Ptrf	-0.93585	50.45	-4.5E-01	rgb(120,158,234)	1.9902	2,2
Rorc	Cd5l	0.93585	50.45	0.452	rgb(222,131,132)	1.9902	2,2
Rorc	Cpd	0.93585	50.45	0.447	rgb(222,132,133)	1.9902	2,2
Rorc	Gbp4	-0.93585	50.45	-4.5E-01	rgb(118,157,234)	1.9902	2,2
Scrt1	Arhgef10	0.93585	50.45	0.449	rgb(222,131,132)	1.9902	2,2
Scrt1	Galc	0.93585	50.45	0.447	rgb(222,132,133)	1.9902	2,2
Sgsm2	Hopx	0.93585	50.45	0.45	rgb(222,131,132)	1.9902	2,2
Sgsm2	Tlr2	-0.93585	50.45	-4.5E-01	rgb(120,158,234)	1.9902	2,2
Tbx21	Stoml1	0.93585	50.45	0.445	rgb(222,132,133)	1.9902	2,2
Tfdp2	Traf3	-0.93585	50.45	-4.5E-01	rgb(119,158,234)	1.9902	2,2
Thap3	Sf3b3	-0.93585	50.45	-4.5E-01	rgb(120,158,234)	1.9902	2,2
Trerf1	Pm20d1	0.93585	50.45	0.446	rgb(222,132,133)	1.9902	2,2
Twist1	Slit3	0.93585	50.45	0.454	rgb(222,130,131)	1.9902	2,2
Yy2	Qars	-0.93585	50.45	-4.5E-01	rgb(119,157,234)	1.9902	2,2
Zbtb32	Tbc1d30	-0.93585	50.45	-4.5E-01	rgb(120,158,234)	1.9902	2,2
Zbtb4	Rpn1	-0.93585	50.45	-4.5E-01	rgb(119,157,234)	1.9902	2,2
Zbtb46	Pla2g4f	0.93585	50.45	0.451	rgb(222,131,132)	1.9902	2,2
Zbtb46	Rhod	0.93585	50.45	0.447	rgb(222,132,133)	1.9902	2,2
Zfp184	Fads3	0.93585	50.45	0.448	rgb(222,131,132)	1.9902	2,2
Zfp365	4831440E17Rik	-0.93585	50.45	-4.5E-01	rgb(119,158,234)	1.9902	2,2
Zfp367	Rpl10a	-0.93585	50.45	-4.5E-01	rgb(119,157,234)	1.9902	2,2
Zfp367	St3gal5	0.93585	50.45	0.446	rgb(222,132,133)	1.9902	2,2
Zfp382	Stk4	0.93585	50.45	0.454	rgb(222,130,131)	1.9902	2,2
Zfp467	Lmtk3	0.93585	50.45	0.445	rgb(222,132,133)	1.9902	2,2
Zfp511	Mina	0.93585	50.45	0.454	rgb(222,130,131)	1.9902	2,2
Zfp524	Dazap2	0.93585	50.45	0.447	rgb(222,132,133)	1.9902	2,2
Zfp568	Prodh	0.93585	50.45	0.454	rgb(222,130,131)	1.9902	2,2
Zfp629	Dnmt3b	0.93585	50.45	0.447	rgb(222,132,133)	1.9902	2,2
Zfp629	Tmem19	-0.93585	50.45	-4.5E-01	rgb(119,157,234)	1.9902	2,2
Zfp667	Acvrl1	0.93585	50.45	0.445	rgb(222,132,133)	1.9902	2,2
Zfp667	Ptges	0.93585	50.45	0.451	rgb(222,131,132)	1.9902	2,2
Zfp768	Neo1	0.93585	50.45	0.45	rgb(222,131,132)	1.9902	2,2
Zfp777	Litaf	-0.93585	50.45	-4.5E-01	rgb(119,157,234)	1.9902	2,2
Zfp827	Gimap7	-0.93585	50.45	-4.5E-01	rgb(120,158,234)	1.9902	2,2
Zfp870	Ptprs	0.93585	50.45	0.449	rgb(222,131,132)	1.9902	2,2
Zfp9	Ermn	0.93585	50.45	0.453	rgb(222,130,131)	1.9902	2,2
Zhx2	Ctnnd1	-0.93585	50.45	-4.5E-01	rgb(120,158,234)	1.9902	2,2
Zhx2	Tcf7l2	0.93585	50.45	0.446	rgb(222,132,133)	1.9902	2,2
Zhx2	Trove2	-0.93585	50.45	-4.5E-01	rgb(120,158,234)	1.9902	2,2
Zhx3	Pycr1	-0.93585	50.45	-4.5E-01	rgb(119,157,234)	1.9902	2,2
Zik1	Rnf130	-0.93585	50.45	-4.5E-01	rgb(120,158,234)	1.9902	2,2
Zmiz1	Drosha	0.93585	50.45	0.446	rgb(222,132,133)	1.9902	2,2
Zzz3	S100a1	-0.93585	50.45	-4.5E-01	rgb(120,158,234)	1.9902	2,2
Ahrr	4930506M07Rik	0.93585	50.45	0.854	rgb(226, 54, 56)	1.9902	None
Arnt2	4930506M07Rik	0.93585	50.45	0.854	rgb(226, 54, 56)	1.9902	None
Mxd1	Thoc3	0.93585	50.45	0.854	rgb(226, 54, 56)	1.9902	2,2
Mxd3	Thoc3	0.93585	50.45	0.854	rgb(226, 54, 56)	1.9902	2,2
Mxd4	Thoc3	0.93585	50.45	0.854	rgb(226, 54, 56)	1.9902	2,2
Mxi1	Thoc3	0.93585	50.45	0.854	rgb(226, 54, 56)	1.9902	2,2
Tal2	Thoc3	0.93585	50.45	0.854	rgb(226, 54, 56)	1.9902	2,2
Pbx2	Myh6	0.93585	50.45	0.854	rgb(226, 54, 56)	1.9902	2,2
Pbx2	Srgap3	0.93585	50.45	0.854	rgb(226, 54, 56)	1.9902	None
Atf5	Tmprss3	-0.93407	50.44	-4.4E-01	rgb(120,158,234)	1.99	2,2
Creb1	Sh3gl3	-0.93407	50.44	-4.4E-01	rgb(121,159,234)	1.99	2,2
Cux1	Ms4a4c	0.93407	50.44	0.437	rgb(222,134,134)	1.99	2,2
Dmrt1	Ss18	0.93407	50.44	0.439	rgb(222,133,134)	1.99	2,2
Epas1	5330426P16Rik	0.93407	50.44	0.437	rgb(222,134,134)	1.99	2,2
Epas1	Mboat2	0.93407	50.44	0.439	rgb(222,133,134)	1.99	2,2
Epas1	Rhobtb1	0.93407	50.44	0.44	rgb(222,133,134)	1.99	None
Epas1	Unc13a	0.93407	50.44	0.437	rgb(222,134,134)	1.99	2,2
Gabpa	Gemin6	0.93407	50.44	0.442	rgb(222,133,133)	1.99	2,2
Gata3	Dhrs9	0.93407	50.44	0.44	rgb(222,133,134)	1.99	2,2
Gata3	Parp8	0.93407	50.44	0.443	rgb(222,132,133)	1.99	2,2
Gfi1	I830012O16Rik	0.93407	50.44	0.444	rgb(222,132,133)	1.99	2,2
Hdx	Cyth1	-0.93407	50.44	-4.4E-01	rgb(121,159,234)	1.99	2,2
Hsf1	Slc6a6	-0.93407	50.44	-4.4E-01	rgb(121,159,234)	1.99	2,2
Maf	Cyb5rl	-0.93407	50.44	-4.4E-01	rgb(121,159,234)	1.99	2,2
Prdm1	Ecm1	0.93407	50.44	0.437	rgb(222,134,134)	1.99	2,2
Rfx7	Basp1	-0.93407	50.44	-4.4E-01	rgb(122,159,234)	1.99	2,2
Rfx7	Cysltr1	-0.93407	50.44	-4.4E-01	rgb(122,159,234)	1.99	2,2
Rfx7	Stk4	-0.93407	50.44	-4.4E-01	rgb(122,159,234)	1.99	None
Runx1	Armcx2	0.93407	50.44	0.439	rgb(222,133,134)	1.99	2,2
Srebf1	Hist4h4	-0.93407	50.44	-4.4E-01	rgb(122,159,234)	1.99	2,2
Srebf2	Hist1h1c	0.93407	50.44	0.438	rgb(222,133,134)	1.99	None
Stat1	Ly6a	0.93407	50.44	0.443	rgb(222,132,133)	1.99	2,2
Stat3	Rasgrp4	-0.93407	50.44	-4.4E-01	rgb(122,159,234)	1.99	2,2
Stat3	Tbx21	0.93407	50.44	0.439	rgb(222,133,134)	1.99	2,2
Zbed6	Scrt1	-0.93407	50.44	-4.4E-01	rgb(122,159,234)	1.99	2,2
Zbtb7b	Lrrc16b	0.93407	50.44	0.437	rgb(222,134,134)	1.99	None
Zfhx3	Cd101	0.93407	50.44	0.436	rgb(222,134,135)	1.99	2,2
Aebp1	Fat1	0.93407	50.44	0.438	rgb(222,133,134)	1.99	2,2
Ahdc1	Prex1	0.93407	50.44	0.439	rgb(222,133,134)	1.99	2,2
Ahrr	Casr	0.93407	50.44	0.44	rgb(222,133,134)	1.99	2,2
Akna	Cep68	0.93407	50.44	0.442	rgb(222,133,133)	1.99	2,2
Batf	Asb2	0.93407	50.44	0.438	rgb(222,133,134)	1.99	2,2
Batf	Padi3	0.93407	50.44	0.441	rgb(222,133,134)	1.99	2,2
Batf	Ptger4	0.93407	50.44	0.441	rgb(222,133,134)	1.99	2,2
Cenpb	Samd1	0.93407	50.44	0.437	rgb(222,134,134)	1.99	2,2
Cenpb	Tnk2	0.93407	50.44	0.44	rgb(222,133,134)	1.99	2,2
Cenpt	Lpin2	-0.93407	50.44	-4.4E-01	rgb(121,159,234)	1.99	2,2
Dr1	Chmp4b	-0.93407	50.44	-4.4E-01	rgb(122,159,234)	1.99	2,2
Dr1	Gfod1	0.93407	50.44	0.44	rgb(222,133,134)	1.99	2,2
Dzip1	Gm5127	-0.93407	50.44	-4.4E-01	rgb(122,159,234)	1.99	2,2
Fos	4930523C07Rik	0.93407	50.44	0.445	rgb(222,132,133)	1.99	2,2
Fos	Dusp8	0.93407	50.44	0.44	rgb(222,133,134)	1.99	2,2
Fos	Ifnar1	0.93407	50.44	0.435	rgb(222,134,135)	1.99	2,2
Foxs1	Slc38a1	-0.93407	50.44	-4.4E-01	rgb(121,159,234)	1.99	2,2
Foxs1	Tigit	-0.93407	50.44	-4.4E-01	rgb(123,160,234)	1.99	2,2
Foxs1	Tmem176b	0.93407	50.44	0.437	rgb(222,133,134)	1.99	2,2
Foxs1	Tnfrsf25	0.93407	50.44	0.444	rgb(222,132,133)	1.99	2,2
Ikzf3	Tnfsf11	-0.93407	50.44	-4.4E-01	rgb(122,159,234)	1.99	2,2
Jazf1	4930506M07Rik	0.93407	50.44	0.445	rgb(222,132,133)	1.99	2,2
Jun	Casp3	-0.93407	50.44	-4.4E-01	rgb(121,159,234)	1.99	2,2
Jun	Pcyt1b	-0.93407	50.44	-4.4E-01	rgb(122,159,234)	1.99	2,2
Jund	Cebpb	0.93407	50.44	0.444	rgb(222,132,133)	1.99	2,2
Kdm5b	Kremen2	0.93407	50.44	0.443	rgb(222,132,133)	1.99	2,2
Kdm5b	Ppap2c	0.93407	50.44	0.437	rgb(222,133,134)	1.99	2,2
Klf13	Fam189b	0.93407	50.44	0.441	rgb(222,133,134)	1.99	2,2
Klf13	Map3k1	0.93407	50.44	0.436	rgb(222,134,135)	1.99	2,2
Klf6	Tubb2b	0.93407	50.44	0.445	rgb(222,132,133)	1.99	2,2
Lin54	Rpp14	-0.93407	50.44	-4.4E-01	rgb(120,158,234)	1.99	2,2
Litaf	Ccl4	0.93407	50.44	0.437	rgb(222,133,134)	1.99	2,2
Litaf	Fzd7	0.93407	50.44	0.444	rgb(222,132,133)	1.99	2,2
Mef2b	Mapk13	0.93407	50.44	0.436	rgb(222,134,135)	1.99	2,2
Meis3	Heg1	-0.93407	50.44	-4.4E-01	rgb(121,159,234)	1.99	2,2
Mnt	Aga	-0.93407	50.44	-4.4E-01	rgb(122,159,234)	1.99	2,2
Ncoa1	Afap1	0.93407	50.44	0.441	rgb(222,133,134)	1.99	2,2
Nr4a2	Nr4a3	0.93407	50.44	0.442	rgb(222,133,133)	1.99	2,2
Nr4a3	Egr3	0.93407	50.44	0.437	rgb(222,133,134)	1.99	2,2
Ovol2	Enpp2	0.93407	50.44	0.44	rgb(222,133,134)	1.99	2,2
Ovol2	Smpdl3b	0.93407	50.44	0.439	rgb(222,133,134)	1.99	2,2
Plscr1	Asns	0.93407	50.44	0.443	rgb(222,132,133)	1.99	2,2
Prdm2	Glcci1	0.93407	50.44	0.442	rgb(222,133,133)	1.99	2,2
Prdm8	Twist1	0.93407	50.44	0.435	rgb(222,134,135)	1.99	2,2
Rlf	Apitd1	-0.93407	50.44	-4.4E-01	rgb(122,159,234)	1.99	2,2
Rorc	Ppp3ca	-0.93407	50.44	-4.4E-01	rgb(122,159,234)	1.99	2,2
Runx2	Batf	0.93407	50.44	0.436	rgb(222,134,135)	1.99	2,2
Runx2	Dusp3	0.93407	50.44	0.442	rgb(222,133,133)	1.99	2,2
Runx2	Erc1	0.93407	50.44	0.435	rgb(222,134,135)	1.99	2,2
Sgsm2	Inhba	-0.93407	50.44	-4.4E-01	rgb(121,159,234)	1.99	2,2
Sp140	Ccrl2	0.93407	50.44	0.441	rgb(222,133,134)	1.99	2,2
Sp6	Plxnd1	0.93407	50.44	0.445	rgb(222,132,133)	1.99	2,2
Tbx21	Bcl11b	0.93407	50.44	0.44	rgb(222,133,134)	1.99	2,2
Terf1	2310033P09Rik	0.93407	50.44	0.439	rgb(222,133,134)	1.99	2,2
Trps1	Ctnnd1	0.93407	50.44	0.439	rgb(222,133,134)	1.99	2,2
Whsc1	Wee1	0.93407	50.44	0.443	rgb(222,132,133)	1.99	2,2
Zbtb1	Havcr1	-0.93407	50.44	-4.4E-01	rgb(121,159,234)	1.99	2,2
Zbtb46	Cd44	0.93407	50.44	0.443	rgb(222,132,133)	1.99	2,2
Zbtb46	Tnfsf15	0.93407	50.44	0.438	rgb(222,133,134)	1.99	2,2
Zbtb7c	Cd93	0.93407	50.44	0.437	rgb(222,133,134)	1.99	2,2
Zeb2	Srxn1	0.93407	50.44	0.44	rgb(222,133,134)	1.99	2,2
Zfp109	Mtx3	0.93407	50.44	0.442	rgb(222,133,133)	1.99	2,2
Zfp219	Arhgef40	0.93407	50.44	0.443	rgb(222,132,133)	1.99	2,2
Zfp229	BC064078	0.93407	50.44	0.44	rgb(222,133,134)	1.99	2,2
Zfp277	Rftn2	0.93407	50.44	0.435	rgb(222,134,135)	1.99	2,2
Zfp28	Traf6	0.93407	50.44	0.441	rgb(222,133,134)	1.99	2,2
Zfp280b	Il3	0.93407	50.44	0.437	rgb(222,134,134)	1.99	2,2
Zfp318	Atp6v1d	-0.93407	50.44	-4.4E-01	rgb(121,159,234)	1.99	2,2
Zfp358	Mmp11	0.93407	50.44	0.443	rgb(222,132,133)	1.99	2,2
Zfp367	Slain1	0.93407	50.44	0.443	rgb(222,132,133)	1.99	2,2
Zfp385a	Phlda3	0.93407	50.44	0.438	rgb(222,133,134)	1.99	2,2
Zfp39	Gigyf2	0.93407	50.44	0.443	rgb(222,132,133)	1.99	2,2
Zfp426	Adam19	-0.93407	50.44	-4.4E-01	rgb(122,159,234)	1.99	2,2
Zfp426	Cd274	0.93407	50.44	0.438	rgb(222,133,134)	1.99	2,2
Zfp467	Acbd7	0.93407	50.44	0.443	rgb(222,132,133)	1.99	2,2
Zfp516	Appl2	0.93407	50.44	0.436	rgb(222,134,135)	1.99	2,2
Zfp651	Sspo	0.93407	50.44	0.443	rgb(222,132,133)	1.99	2,2
Zfp68	Ptprs	-0.93407	50.44	-4.4E-01	rgb(121,159,234)	1.99	2,2
Zfp704	Cxxc5	0.93407	50.44	0.439	rgb(222,133,134)	1.99	2,2
Zfp750	Otogl	-0.93407	50.44	-4.4E-01	rgb(121,158,234)	1.99	2,2
Zfp750	Ppp1r10	0.93407	50.44	0.444	rgb(222,132,133)	1.99	2,2
Zfp768	Pard3	0.93407	50.44	0.438	rgb(222,133,134)	1.99	2,2
Zfp956	Adrb2	0.93407	50.44	0.442	rgb(222,133,133)	1.99	2,2
Zfpm1	D930015E06Rik	0.93407	50.44	0.444	rgb(222,132,133)	1.99	2,2
Zhx2	Tnfrsf19	0.93407	50.44	0.444	rgb(222,132,133)	1.99	2,2
Zkscan17	Cs	0.93407	50.44	0.438	rgb(222,133,134)	1.99	2,2
Ahrr	Ifit3	0.93407	50.44	0.854	rgb(226, 54, 56)	1.99	2,2
Arnt2	Ifit3	0.93407	50.44	0.854	rgb(226, 54, 56)	1.99	2,2
Mxd1	Dctn4	0.93407	50.44	0.854	rgb(226, 54, 56)	1.99	2,2
Mxd3	Dctn4	0.93407	50.44	0.854	rgb(226, 54, 56)	1.99	2,2
Mxd4	Dctn4	0.93407	50.44	0.854	rgb(226, 54, 56)	1.99	2,2
Mxi1	Dctn4	0.93407	50.44	0.854	rgb(226, 54, 56)	1.99	2,2
Tal2	Dctn4	0.93407	50.44	0.854	rgb(226, 54, 56)	1.99	2,2
Atf3	Rab8b	-0.93229	50.43	-4.3E-01	rgb(123,160,233)	1.9898	2,2
Bbx	Syngr1	-0.93229	50.43	-4.3E-01	rgb(123,160,233)	1.9898	2,2
Bhlhe40	Il20rb	0.93229	50.43	0.432	rgb(222,135,135)	1.9898	2,2
Creb1	Soat2	0.93229	50.43	0.433	rgb(222,134,135)	1.9898	None
Dmrt1	Ppme1	-0.93229	50.43	-4.3E-01	rgb(123,160,233)	1.9898	2,2
E4f1	Parp9	-0.93229	50.43	-4.3E-01	rgb(123,160,233)	1.9898	2,2
Elk4	Nlrp6	-0.93229	50.43	-4.3E-01	rgb(123,160,234)	1.9898	2,2
Epas1	Ddit4	0.93229	50.43	0.428	rgb(222,135,136)	1.9898	2,2
Erf	Plekho2	0.93229	50.43	0.426	rgb(222,136,137)	1.9898	None
Foxp3	Samsn1	0.93229	50.43	0.428	rgb(222,135,136)	1.9898	2,2
Gata3	Glrp1	0.93229	50.43	0.432	rgb(222,134,135)	1.9898	2,2
Gata3	Rasgrp1	0.93229	50.43	0.427	rgb(222,135,136)	1.9898	2,2
Gfi1	Bend6	0.93229	50.43	0.43	rgb(222,135,136)	1.9898	2,2
Hbp1	Zc3h7b	0.93229	50.43	0.432	rgb(222,135,135)	1.9898	None
Hic1	Ndufv3	-0.93229	50.43	-4.3E-01	rgb(124,160,233)	1.9898	2,2
Hif1a	Rab39	0.93229	50.43	0.435	rgb(222,134,135)	1.9898	None
Hlx	Serinc5	-0.93229	50.43	-4.3E-01	rgb(124,160,233)	1.9898	2,2
Hmga2	Cxcl1	0.93229	50.43	0.426	rgb(222,136,136)	1.9898	2,2
Homez	Nkd2	-0.93229	50.43	-4.3E-01	rgb(123,160,233)	1.9898	2,2
Hsf2	Itgb1	0.93229	50.43	0.429	rgb(222,135,136)	1.9898	2,2
Hsf2	Serpinb6b	0.93229	50.43	0.432	rgb(222,135,135)	1.9898	2,2
Irf7	Xaf1	0.93229	50.43	0.425	rgb(222,136,137)	1.9898	None
Irf9	Cxcl10	0.93229	50.43	0.432	rgb(222,135,135)	1.9898	None
Irf9	Irf7	0.93229	50.43	0.426	rgb(222,136,137)	1.9898	None
Meis1	Zc3h6	0.93229	50.43	0.428	rgb(222,135,136)	1.9898	None
Nr3c1	Rxra	0.93229	50.43	0.433	rgb(222,134,135)	1.9898	None
Prdm1	Wrnip1	-0.93229	50.43	-4.3E-01	rgb(123,160,233)	1.9898	2,2
Prrx1	Apobec2	0.93229	50.43	0.427	rgb(222,135,136)	1.9898	None
Prrx1	Ppp1r14c	0.93229	50.43	0.432	rgb(222,134,135)	1.9898	2,2
Rbpj	Trappc10	-0.93229	50.43	-4.3E-01	rgb(123,160,233)	1.9898	2,2
Rfx7	Kcnb1	0.93229	50.43	0.433	rgb(222,134,135)	1.9898	2,2
Six1	Il9	-0.93229	50.43	-4.3E-01	rgb(124,160,233)	1.9898	2,2
Six1	Pogz	0.93229	50.43	0.431	rgb(222,135,135)	1.9898	2,2
Six4	Slc4a11	-0.93229	50.43	-4.3E-01	rgb(123,160,234)	1.9898	2,2
Sox4	Akap2	0.93229	50.43	0.426	rgb(222,136,137)	1.9898	None
Srebf1	Hist1h1b	-0.93229	50.43	-4.3E-01	rgb(123,160,233)	1.9898	None
Stat1	Ptprs	-0.93229	50.43	-4.3E-01	rgb(123,160,234)	1.9898	2,2
Zfp628	Gypc	-0.93229	50.43	-4.3E-01	rgb(123,160,233)	1.9898	2,2
Zfp628	Myh10	-0.93229	50.43	-4.3E-01	rgb(125,161,233)	1.9898	None
Zfp628	Ston2	-0.93229	50.43	-4.3E-01	rgb(124,161,233)	1.9898	2,2
Ahrr	Treml2	0.93229	50.43	0.433	rgb(222,134,135)	1.9898	2,2
Akna	Myb	0.93229	50.43	0.432	rgb(222,134,135)	1.9898	2,2
Atmin	Tiparp	-0.93229	50.43	-4.3E-01	rgb(123,160,233)	1.9898	2,2
Batf	Gpr68	0.93229	50.43	0.433	rgb(222,134,135)	1.9898	2,2
Batf	Hmcn1	-0.93229	50.43	-4.3E-01	rgb(124,160,233)	1.9898	2,2
Batf	Itpr1	0.93229	50.43	0.433	rgb(222,134,135)	1.9898	2,2
Casz1	AA467197	0.93229	50.43	0.429	rgb(222,135,136)	1.9898	2,2
Casz1	Myo10	0.93229	50.43	0.431	rgb(222,135,135)	1.9898	2,2
Cbx2	Dhcr7	0.93229	50.43	0.427	rgb(222,135,136)	1.9898	2,2
Cenpt	Prkca	-0.93229	50.43	-4.3E-01	rgb(124,160,233)	1.9898	2,2
Creb3l1	Pcdh7	-0.93229	50.43	-4.3E-01	rgb(124,161,233)	1.9898	2,2
Creb3l2	Csf2rb	-0.93229	50.43	-4.3E-01	rgb(125,161,233)	1.9898	2,2
Creb3l2	Nucb2	0.93229	50.43	0.434	rgb(222,134,135)	1.9898	2,2
Creb3l2	Trat1	-0.93229	50.43	-4.3E-01	rgb(124,161,233)	1.9898	2,2
Csrnp1	Mxd1	0.93229	50.43	0.425	rgb(222,136,137)	1.9898	2,2
Cxxc5	Ms4a4c	0.93229	50.43	0.429	rgb(222,135,136)	1.9898	2,2
Cxxc5	Trpm1	0.93229	50.43	0.425	rgb(222,136,137)	1.9898	2,2
Dpf1	Adamtsl5	0.93229	50.43	0.433	rgb(222,134,135)	1.9898	2,2
Dr1	Il1rap	0.93229	50.43	0.431	rgb(222,135,136)	1.9898	2,2
Drap1	Anapc1	-0.93229	50.43	-4.3E-01	rgb(125,161,233)	1.9898	2,2
Drap1	Pknox1	-0.93229	50.43	-4.3E-01	rgb(123,160,234)	1.9898	2,2
Fos	Myadm	-0.93229	50.43	-4.3E-01	rgb(123,160,233)	1.9898	2,2
Fosb	Neat1	0.93229	50.43	0.431	rgb(222,135,136)	1.9898	2,2
Fosl2	Gem	0.93229	50.43	0.429	rgb(222,135,136)	1.9898	2,2
Fosl2	Ppp1r3b	0.93229	50.43	0.426	rgb(222,136,136)	1.9898	2,2
Foxb1	Jup	-0.93229	50.43	-4.3E-01	rgb(123,160,233)	1.9898	2,2
Foxb1	Ly6c1	0.93229	50.43	0.433	rgb(222,134,135)	1.9898	2,2
Foxb1	Rnf144b	0.93229	50.43	0.429	rgb(222,135,136)	1.9898	2,2
Foxn3	Cetn4	-0.93229	50.43	-4.3E-01	rgb(124,161,233)	1.9898	2,2
Foxp2	Ankrd6	0.93229	50.43	0.43	rgb(222,135,136)	1.9898	2,2
Foxp2	Nebl	0.93229	50.43	0.434	rgb(222,134,135)	1.9898	2,2
Foxp2	Tmem176a	-0.93229	50.43	-4.3E-01	rgb(124,160,233)	1.9898	2,2
Foxp4	Nfatc1	0.93229	50.43	0.433	rgb(222,134,135)	1.9898	2,2
Gm13251	Glrp1	0.93229	50.43	0.425	rgb(222,136,137)	1.9898	2,2
Hey1	Sema4g	0.93229	50.43	0.434	rgb(222,134,135)	1.9898	2,2
Hif3a	Plxnd1	0.93229	50.43	0.427	rgb(222,135,136)	1.9898	2,2
Hmgb3	Dpy19l3	-0.93229	50.43	-4.3E-01	rgb(124,160,233)	1.9898	2,2
Hmgb3	Mapk6	-0.93229	50.43	-4.3E-01	rgb(123,160,233)	1.9898	2,2
Hsf4	Epcam	0.93229	50.43	0.434	rgb(222,134,135)	1.9898	2,2
Ikzf4	Pmepa1	0.93229	50.43	0.434	rgb(222,134,135)	1.9898	2,2
Jun	Nfkbia	0.93229	50.43	0.426	rgb(222,136,136)	1.9898	2,2
Jund	Egr4	0.93229	50.43	0.433	rgb(222,134,135)	1.9898	2,2
Klf2	Itga3	-0.93229	50.43	-4.3E-01	rgb(123,160,233)	1.9898	2,2
Klf2	Ttyh3	0.93229	50.43	0.433	rgb(222,134,135)	1.9898	2,2
Klf3	Rorc	-0.93229	50.43	-4.3E-01	rgb(124,160,233)	1.9898	2,2
Klf6	Klf12	0.93229	50.43	0.431	rgb(222,135,135)	1.9898	2,2
L3mbtl3	Vwa1	-0.93229	50.43	-4.3E-01	rgb(123,160,233)	1.9898	2,2
Lin54	Arhgap12	0.93229	50.43	0.426	rgb(222,136,136)	1.9898	2,2
Lin54	Clk3	0.93229	50.43	0.429	rgb(222,135,136)	1.9898	2,2
Litaf	Mboat2	0.93229	50.43	0.427	rgb(222,135,136)	1.9898	2,2
Mef2b	Avil	0.93229	50.43	0.425	rgb(222,136,137)	1.9898	2,2
Mitf	Vax2	0.93229	50.43	0.43	rgb(222,135,136)	1.9898	2,2
Msc	2010005H15Rik	0.93229	50.43	0.427	rgb(222,136,136)	1.9898	2,2
Msc	Cav1	0.93229	50.43	0.433	rgb(222,134,135)	1.9898	2,2
Ncoa1	Ebag9	-0.93229	50.43	-4.3E-01	rgb(123,160,233)	1.9898	2,2
Npas2	Bcl2a1c	-0.93229	50.43	-4.3E-01	rgb(123,160,233)	1.9898	2,2
Npas2	Hemk1	0.93229	50.43	0.433	rgb(222,134,135)	1.9898	2,2
Npas2	Scn5a	0.93229	50.43	0.434	rgb(222,134,135)	1.9898	2,2
Nr1d1	Abi3	0.93229	50.43	0.43	rgb(222,135,136)	1.9898	2,2
Nr4a3	B3gnt8	-0.93229	50.43	-4.3E-01	rgb(124,161,233)	1.9898	2,2
Nr4a3	Rab4a	0.93229	50.43	0.428	rgb(222,135,136)	1.9898	2,2
Phf20	Fyco1	0.93229	50.43	0.427	rgb(222,135,136)	1.9898	2,2
Phf20	Thrb	-0.93229	50.43	-4.3E-01	rgb(124,161,233)	1.9898	2,2
Plscr1	Eif4ebp1	0.93229	50.43	0.432	rgb(222,135,135)	1.9898	2,2
Pou2af1	Lipe	-0.93229	50.43	-4.3E-01	rgb(124,161,233)	1.9898	2,2
Pou2af1	Runx1	0.93229	50.43	0.429	rgb(222,135,136)	1.9898	2,2
Rlf	Pik3ca	0.93229	50.43	0.431	rgb(222,135,136)	1.9898	2,2
Rorc	Klf3	-0.93229	50.43	-4.3E-01	rgb(123,160,233)	1.9898	2,2
Rorc	Stab1	0.93229	50.43	0.433	rgb(222,134,135)	1.9898	2,2
Runx2	Klf2	-0.93229	50.43	-4.3E-01	rgb(123,160,233)	1.9898	2,2
Scrt1	Dhrs1	0.93229	50.43	0.429	rgb(222,135,136)	1.9898	2,2
Sgsm2	Ccl20	-0.93229	50.43	-4.3E-01	rgb(123,160,233)	1.9898	2,2
Sgsm2	Lgals1	-0.93229	50.43	-4.3E-01	rgb(123,160,234)	1.9898	2,2
Six5	Icam5	0.93229	50.43	0.434	rgb(222,134,135)	1.9898	2,2
Sp6	Spn	-0.93229	50.43	-4.3E-01	rgb(123,160,233)	1.9898	2,2
Tal2	Batf	-0.93229	50.43	-4.3E-01	rgb(123,160,234)	1.9898	2,2
Trps1	Fam198a	-0.93229	50.43	-4.3E-01	rgb(124,161,233)	1.9898	2,2
Tulp3	Cyfip2	0.93229	50.43	0.428	rgb(222,135,136)	1.9898	2,2
Tulp3	Hist3h2bb-ps	-0.93229	50.43	-4.3E-01	rgb(123,160,234)	1.9898	2,2
Twist1	4930506M07Rik	0.93229	50.43	0.43	rgb(222,135,136)	1.9898	2,2
Twist1	Mcoln2	0.93229	50.43	0.43	rgb(222,135,136)	1.9898	2,2
Twist1	Olr1	0.93229	50.43	0.43	rgb(222,135,136)	1.9898	2,2
Zbtb17	Rdh10	0.93229	50.43	0.426	rgb(222,136,136)	1.9898	2,2
Zbtb17	Rnd3	0.93229	50.43	0.427	rgb(222,135,136)	1.9898	2,2
Zbtb32	Fam111a	0.93229	50.43	0.434	rgb(222,134,135)	1.9898	2,2
Zbtb7c	Enpp2	0.93229	50.43	0.435	rgb(222,134,135)	1.9898	2,2
Zeb2	Kcnip2	-0.93229	50.43	-4.3E-01	rgb(123,160,233)	1.9898	2,2
Zfp111	Ccdc125	-0.93229	50.43	-4.3E-01	rgb(124,160,233)	1.9898	2,2
Zfp260	Cdkn1b	0.93229	50.43	0.432	rgb(222,134,135)	1.9898	2,2
Zfp28	Abat	0.93229	50.43	0.43	rgb(222,135,136)	1.9898	2,2
Zfp28	Prdm16	0.93229	50.43	0.433	rgb(222,134,135)	1.9898	2,2
Zfp287	Acot13	0.93229	50.43	0.426	rgb(222,136,136)	1.9898	2,2
Zfp287	Stat4	0.93229	50.43	0.431	rgb(222,135,135)	1.9898	2,2
Zfp318	Il3	-0.93229	50.43	-4.3E-01	rgb(123,160,233)	1.9898	2,2
Zfp318	Qser1	0.93229	50.43	0.433	rgb(222,134,135)	1.9898	2,2
Zfp35	Zscan21	0.93229	50.43	0.435	rgb(222,134,135)	1.9898	2,2
Zfp358	Ctsf	0.93229	50.43	0.428	rgb(222,135,136)	1.9898	2,2
Zfp385a	Ccng1	0.93229	50.43	0.433	rgb(222,134,135)	1.9898	2,2
Zfp385a	Gja1	0.93229	50.43	0.43	rgb(222,135,136)	1.9898	2,2
Zfp386	Atp6v1d	0.93229	50.43	0.433	rgb(222,134,135)	1.9898	2,2
Zfp428	Abhd2	-0.93229	50.43	-4.3E-01	rgb(123,160,233)	1.9898	2,2
Zfp429	Dixdc1	-0.93229	50.43	-4.3E-01	rgb(124,160,233)	1.9898	2,2
Zfp429	Ubiad1	-0.93229	50.43	-4.3E-01	rgb(123,160,233)	1.9898	2,2
Zfp429	Zfp874a	0.93229	50.43	0.428	rgb(222,135,136)	1.9898	2,2
Zfp467	Furin	-0.93229	50.43	-4.3E-01	rgb(124,161,233)	1.9898	2,2
Zfp473	Pex19	-0.93229	50.43	-4.3E-01	rgb(123,160,234)	1.9898	2,2
Zfp511	Nt5dc1	-0.93229	50.43	-4.3E-01	rgb(123,160,234)	1.9898	2,2
Zfp523	Zc3h6	0.93229	50.43	0.431	rgb(222,135,136)	1.9898	2,2
Zfp536	Rcn3	0.93229	50.43	0.426	rgb(222,136,136)	1.9898	2,2
Zfp608	Osgin1	0.93229	50.43	0.428	rgb(222,135,136)	1.9898	2,2
Zfp608	Tmem71	0.93229	50.43	0.425	rgb(222,136,137)	1.9898	2,2
Zfp629	Lrp12	0.93229	50.43	0.429	rgb(222,135,136)	1.9898	2,2
Zfp629	Ocrl	0.93229	50.43	0.432	rgb(222,134,135)	1.9898	2,2
Zfp629	Tifab	0.93229	50.43	0.433	rgb(222,134,135)	1.9898	2,2
Zfp667	Gucy1a3	-0.93229	50.43	-4.3E-01	rgb(124,160,233)	1.9898	2,2
Zfp715	Vdac1	-0.93229	50.43	-4.3E-01	rgb(123,160,233)	1.9898	2,2
Zfp775	Hps6	0.93229	50.43	0.428	rgb(222,135,136)	1.9898	2,2
Zfp777	Ier3	-0.93229	50.43	-4.3E-01	rgb(123,160,233)	1.9898	2,2
Zfp790	Slain1	-0.93229	50.43	-4.3E-01	rgb(124,160,233)	1.9898	2,2
Zfp827	Sox4	0.93229	50.43	0.431	rgb(222,135,136)	1.9898	2,2
Zfp869	Sqle	-0.93229	50.43	-4.3E-01	rgb(123,160,233)	1.9898	2,2
Zfp960	F2rl1	-0.93229	50.43	-4.3E-01	rgb(125,161,233)	1.9898	2,2
Zfp960	Ifi204	0.93229	50.43	0.429	rgb(222,135,136)	1.9898	2,2
Zfpm1	Agpat9	-0.93229	50.43	-4.3E-01	rgb(124,161,233)	1.9898	2,2
Zhx1	Ptprc	0.93229	50.43	0.432	rgb(222,134,135)	1.9898	2,2
Zhx2	Dusp1	0.93229	50.43	0.429	rgb(222,135,136)	1.9898	2,2
Zhx2	Rnf19b	-0.93229	50.43	-4.3E-01	rgb(123,160,233)	1.9898	2,2
Zik1	Gatsl2	-0.93229	50.43	-4.3E-01	rgb(124,161,233)	1.9898	2,2
Zik1	Mvp	-0.93229	50.43	-4.3E-01	rgb(123,160,233)	1.9898	2,2
E2f4	Sumf2	0.93229	50.43	0.854	rgb(226, 54, 56)	1.9898	2,2
Ar	Exosc8	0.93051	50.42	0.419	rgb(222,137,138)	1.9896	2,2
Ar	Zfp874a	-0.93051	50.42	-4.2E-01	rgb(126,161,233)	1.9896	2,2
Ascl2	Arrb1	0.93051	50.42	0.418	rgb(222,137,138)	1.9896	None
Bach1	Abhd4	0.93051	50.42	0.417	rgb(222,137,138)	1.9896	2,2
Bach1	Nbl1	0.93051	50.42	0.424	rgb(222,136,137)	1.9896	2,2
Creb1	Psph	0.93051	50.42	0.425	rgb(222,136,137)	1.9896	2,2
Ddit3	Klf7	0.93051	50.42	0.418	rgb(222,137,138)	1.9896	2,2
Dmrt1	Hook2	-0.93051	50.42	-4.2E-01	rgb(125,161,233)	1.9896	2,2
E4f1	Upb1	-0.93051	50.42	-4.2E-01	rgb(126,162,233)	1.9896	2,2
Elf1	Jak2	-0.93051	50.42	-4.2E-01	rgb(127,162,233)	1.9896	2,2
Elf1	Pm20d1	-0.93051	50.42	-4.2E-01	rgb(127,162,233)	1.9896	2,2
Epas1	Rnf208	0.93051	50.42	0.42	rgb(222,137,138)	1.9896	2,2
Epas1	Tcf25	0.93051	50.42	0.419	rgb(222,137,138)	1.9896	2,2
Foxh1	Aig1	0.93051	50.42	0.416	rgb(222,138,138)	1.9896	None
Foxq1	Sh3pxd2b	0.93051	50.42	0.421	rgb(222,137,137)	1.9896	2,2
Gabpa	Gm1943	0.93051	50.42	0.416	rgb(222,138,138)	1.9896	2,2
Gabpa	Twsg1	-0.93051	50.42	-4.2E-01	rgb(127,162,233)	1.9896	2,2
Gli1	Rgs16	0.93051	50.42	0.425	rgb(222,136,137)	1.9896	2,2
Glis2	S1pr2	0.93051	50.42	0.424	rgb(222,136,137)	1.9896	None
Gzf1	P4ha2	0.93051	50.42	0.423	rgb(222,136,137)	1.9896	2,2
Hdx	Apbb1ip	0.93051	50.42	0.415	rgb(222,138,139)	1.9896	2,2
Hif1a	Agl	0.93051	50.42	0.418	rgb(222,137,138)	1.9896	None
Hif1a	Aldoa	0.93051	50.42	0.419	rgb(222,137,138)	1.9896	2,2
Hif1a	Rab33a	0.93051	50.42	0.418	rgb(222,137,138)	1.9896	None
Hif1a	Rnf217	0.93051	50.42	0.42	rgb(222,137,138)	1.9896	None
Hif1a	Selenbp1	0.93051	50.42	0.418	rgb(222,137,138)	1.9896	2,2
Hlf	Il10	0.93051	50.42	0.422	rgb(222,136,137)	1.9896	2,2
Hlf	Specc1	0.93051	50.42	0.415	rgb(222,138,139)	1.9896	2,2
Hmx2	Ptgfrn	-0.93051	50.42	-4.2E-01	rgb(125,161,233)	1.9896	2,2
Hmx2	Stx2	-0.93051	50.42	-4.2E-01	rgb(126,162,233)	1.9896	2,2
Hsf1	Jmjd6	0.93051	50.42	0.416	rgb(222,138,138)	1.9896	None
Irf2	Gpr68	-0.93051	50.42	-4.2E-01	rgb(127,162,233)	1.9896	2,2
Irf7	Trim12c	0.93051	50.42	0.424	rgb(222,136,137)	1.9896	None
Irf9	AI607873	0.93051	50.42	0.424	rgb(222,136,137)	1.9896	2,2
Mybl1	Epb4.1l2	0.93051	50.42	0.42	rgb(222,137,138)	1.9896	2,2
Mybl1	Ptprc	-0.93051	50.42	-4.2E-01	rgb(126,161,233)	1.9896	None
Nr1h2	Armcx6	-0.93051	50.42	-4.2E-01	rgb(125,161,233)	1.9896	None
Nr1h2	Dysf	-0.93051	50.42	-4.2E-01	rgb(126,162,233)	1.9896	None
Nr3c1	Apol9b	0.93051	50.42	0.416	rgb(222,137,138)	1.9896	2,2
Otx1	Higd1a	0.93051	50.42	0.42	rgb(222,137,138)	1.9896	2,2
Prrx1	1700001J03Rik	0.93051	50.42	0.423	rgb(222,136,137)	1.9896	2,2
Prrx1	Pde7a	-0.93051	50.42	-4.2E-01	rgb(127,162,233)	1.9896	2,2
Rara	Lrrn3	0.93051	50.42	0.419	rgb(222,137,138)	1.9896	2,2
Rfx3	Zfp831	-0.93051	50.42	-4.2E-01	rgb(127,162,233)	1.9896	2,2
Rfx7	Tnfrsf21	0.93051	50.42	0.416	rgb(222,138,138)	1.9896	2,2
Rora	Leprel4	0.93051	50.42	0.424	rgb(222,136,137)	1.9896	2,2
Rora	Sertad1	0.93051	50.42	0.422	rgb(222,136,137)	1.9896	None
Rreb1	Sulf1	0.93051	50.42	0.415	rgb(222,138,139)	1.9896	None
Rreb1	Zfp503	0.93051	50.42	0.418	rgb(222,137,138)	1.9896	None
Six3	Sdcbp2	-0.93051	50.42	-4.2E-01	rgb(126,162,233)	1.9896	2,2
Smad4	Stx1a	0.93051	50.42	0.42	rgb(222,137,138)	1.9896	None
Stat3	Mt1	0.93051	50.42	0.422	rgb(222,136,137)	1.9896	None
Stat3	Pdp2	0.93051	50.42	0.415	rgb(222,138,139)	1.9896	2,2
Tead1	Wrnip1	0.93051	50.42	0.422	rgb(222,136,137)	1.9896	None
Zbtb3	Lrmp	0.93051	50.42	0.421	rgb(222,137,137)	1.9896	2,2
Zeb1	Trp53i13	0.93051	50.42	0.418	rgb(222,137,138)	1.9896	None
Zfp148	Kif26b	0.93051	50.42	0.416	rgb(222,137,138)	1.9896	None
Aebp2	Fyn	-0.93051	50.42	-4.2E-01	rgb(125,161,233)	1.9896	2,2
Ahrr	Inha	0.93051	50.42	0.423	rgb(222,136,137)	1.9896	2,2
Akna	Efna5	-0.93051	50.42	-4.2E-01	rgb(126,162,233)	1.9896	2,2
Akna	Ikbke	0.93051	50.42	0.42	rgb(222,137,138)	1.9896	2,2
Akna	Nkx1-2	0.93051	50.42	0.422	rgb(222,136,137)	1.9896	2,2
Arid2	2210013O21Rik	-0.93051	50.42	-4.2E-01	rgb(125,161,233)	1.9896	2,2
Arid3b	Crtam	-0.93051	50.42	-4.2E-01	rgb(125,161,233)	1.9896	2,2
Batf3	Gstt1	0.93051	50.42	0.422	rgb(222,136,137)	1.9896	2,2
C030039L03Rik	Muc2	0.93051	50.42	0.423	rgb(222,136,137)	1.9896	2,2
Ccdc17	Impg2	0.93051	50.42	0.419	rgb(222,137,138)	1.9896	2,2
Creb3l2	AI414108	-0.93051	50.42	-4.2E-01	rgb(126,162,233)	1.9896	2,2
Creb3l2	Crat	0.93051	50.42	0.419	rgb(222,137,138)	1.9896	2,2
Cxxc5	Il1a	-0.93051	50.42	-4.2E-01	rgb(125,161,233)	1.9896	2,2
Dbp	Specc1	0.93051	50.42	0.422	rgb(222,136,137)	1.9896	2,2
Dr1	Rap2b	0.93051	50.42	0.416	rgb(222,137,138)	1.9896	2,2
Dr1	Sms	0.93051	50.42	0.417	rgb(222,137,138)	1.9896	2,2
Drap1	Syf2	0.93051	50.42	0.424	rgb(222,136,137)	1.9896	2,2
Dzip1	Nsmaf	0.93051	50.42	0.418	rgb(222,137,138)	1.9896	2,2
Dzip1	Zdhhc15	0.93051	50.42	0.421	rgb(222,137,138)	1.9896	2,2
Fos	B3gnt2	0.93051	50.42	0.416	rgb(222,138,138)	1.9896	2,2
Fos	Satb1	0.93051	50.42	0.419	rgb(222,137,138)	1.9896	2,2
Foxp2	Sh2d4a	0.93051	50.42	0.417	rgb(222,137,138)	1.9896	2,2
Foxs1	Serpinb5	-0.93051	50.42	-4.2E-01	rgb(126,161,233)	1.9896	2,2
Gm13251	Unc119b	-0.93051	50.42	-4.2E-01	rgb(126,161,233)	1.9896	2,2
Hey1	Specc1	-0.93051	50.42	-4.2E-01	rgb(125,161,233)	1.9896	2,2
Hif3a	Stc1	0.93051	50.42	0.422	rgb(222,136,137)	1.9896	2,2
Hif3a	Syce2	0.93051	50.42	0.424	rgb(222,136,137)	1.9896	2,2
Ikzf3	Mfge8	-0.93051	50.42	-4.2E-01	rgb(125,161,233)	1.9896	2,2
Ikzf3	Zpbp2	0.93051	50.42	0.423	rgb(222,136,137)	1.9896	2,2
Jazf1	Itga3	0.93051	50.42	0.421	rgb(222,137,137)	1.9896	2,2
Jun	Tnfrsf25	0.93051	50.42	0.415	rgb(222,138,139)	1.9896	2,2
Jund	Twist1	0.93051	50.42	0.425	rgb(222,136,137)	1.9896	2,2
Klf10	Ms4a6c	-0.93051	50.42	-4.2E-01	rgb(125,161,233)	1.9896	2,2
Klf13	Trmt11	-0.93051	50.42	-4.2E-01	rgb(125,161,233)	1.9896	2,2
Klf2	Cdh17	-0.93051	50.42	-4.2E-01	rgb(127,162,233)	1.9896	2,2
Klf2	Ldlrap1	0.93051	50.42	0.416	rgb(222,137,138)	1.9896	2,2
Klf2	Mab21l2	-0.93051	50.42	-4.2E-01	rgb(127,162,233)	1.9896	2,2
Klf2	Pde1a	-0.93051	50.42	-4.2E-01	rgb(126,162,233)	1.9896	2,2
Klf6	Lgals1	0.93051	50.42	0.422	rgb(222,136,137)	1.9896	2,2
L3mbtl3	Cybrd1	0.93051	50.42	0.419	rgb(222,137,138)	1.9896	2,2
L3mbtl3	Ipmk	-0.93051	50.42	-4.2E-01	rgb(126,162,233)	1.9896	2,2
Mbd6	Fam189b	0.93051	50.42	0.417	rgb(222,137,138)	1.9896	2,2
Mbnl2	Jup	0.93051	50.42	0.42	rgb(222,137,138)	1.9896	2,2
Mbnl2	Rgs14	0.93051	50.42	0.424	rgb(222,136,137)	1.9896	2,2
Mitf	Ltb4r1	0.93051	50.42	0.42	rgb(222,137,138)	1.9896	2,2
Mitf	Sgtb	0.93051	50.42	0.419	rgb(222,137,138)	1.9896	2,2
Mxd1	Icam1	0.93051	50.42	0.421	rgb(222,137,137)	1.9896	2,2
Mxd3	Coro7	0.93051	50.42	0.423	rgb(222,136,137)	1.9896	2,2
Ncoa2	Nrip1	0.93051	50.42	0.418	rgb(222,137,138)	1.9896	2,2
Ncoa3	Epha3	0.93051	50.42	0.423	rgb(222,136,137)	1.9896	2,2
Nfat5	Synj1	0.93051	50.42	0.42	rgb(222,137,138)	1.9896	2,2
Npas4	Slc29a3	0.93051	50.42	0.418	rgb(222,137,138)	1.9896	2,2
Nr4a2	Igfbp4	-0.93051	50.42	-4.2E-01	rgb(127,162,233)	1.9896	2,2
Nr4a2	Nrip1	0.93051	50.42	0.425	rgb(222,136,137)	1.9896	2,2
Pbx2	Numbl	0.93051	50.42	0.416	rgb(222,138,138)	1.9896	2,2
Pcgf2	Tdrkh	0.93051	50.42	0.42	rgb(222,137,138)	1.9896	2,2
Phf1	Ccbl2	-0.93051	50.42	-4.2E-01	rgb(125,161,233)	1.9896	2,2
Phf1	Xrcc5	-0.93051	50.42	-4.2E-01	rgb(127,162,233)	1.9896	2,2
Phf20	Mpdu1	-0.93051	50.42	-4.2E-01	rgb(126,161,233)	1.9896	2,2
Pou2af1	Capn2	-0.93051	50.42	-4.2E-01	rgb(126,162,233)	1.9896	2,2
Pou2af1	Crtam	0.93051	50.42	0.421	rgb(222,137,137)	1.9896	2,2
Prdm16	Ppic	-0.93051	50.42	-4.2E-01	rgb(127,162,233)	1.9896	2,2
Prdm2	Pik3ap1	-0.93051	50.42	-4.2E-01	rgb(127,162,233)	1.9896	2,2
Prdm8	Antxr2	0.93051	50.42	0.415	rgb(222,138,138)	1.9896	2,2
Purb	Qars	-0.93051	50.42	-4.2E-01	rgb(125,161,233)	1.9896	2,2
Runx2	Ap1s3	0.93051	50.42	0.417	rgb(222,137,138)	1.9896	2,2
Runx2	Pltp	0.93051	50.42	0.425	rgb(222,136,137)	1.9896	2,2
Scml4	Il2rb	-0.93051	50.42	-4.2E-01	rgb(125,161,233)	1.9896	2,2
Scrt1	Ifitm3	0.93051	50.42	0.418	rgb(222,137,138)	1.9896	2,2
Scrt1	Rad52	0.93051	50.42	0.416	rgb(222,138,138)	1.9896	2,2
Sgsm2	Gpr56	-0.93051	50.42	-4.2E-01	rgb(125,161,233)	1.9896	2,2
Six5	Eea1	0.93051	50.42	0.422	rgb(222,136,137)	1.9896	2,2
Sp140	Hspa2	0.93051	50.42	0.419	rgb(222,137,138)	1.9896	2,2
Sp6	Tppp	0.93051	50.42	0.415	rgb(222,138,139)	1.9896	2,2
Sp6	Wnt3	0.93051	50.42	0.417	rgb(222,137,138)	1.9896	2,2
Tal2	Tnfrsf13c	0.93051	50.42	0.418	rgb(222,137,138)	1.9896	2,2
Tbx21	Sema7a	0.93051	50.42	0.425	rgb(222,136,137)	1.9896	2,2
Tead3	Ddr1	0.93051	50.42	0.424	rgb(222,136,137)	1.9896	2,2
Tead3	Mgll	0.93051	50.42	0.417	rgb(222,137,138)	1.9896	2,2
Thap3	Cnot1	-0.93051	50.42	-4.2E-01	rgb(126,162,233)	1.9896	2,2
Twist1	C2cd4b	0.93051	50.42	0.418	rgb(222,137,138)	1.9896	2,2
Twist1	Tmem98	0.93051	50.42	0.415	rgb(222,138,139)	1.9896	2,2
Zbtb10	Zhx2	0.93051	50.42	0.422	rgb(222,136,137)	1.9896	2,2
Zbtb17	Gys1	-0.93051	50.42	-4.2E-01	rgb(125,161,233)	1.9896	2,2
Zbtb7c	Thbd	0.93051	50.42	0.424	rgb(222,136,137)	1.9896	2,2
Zfp219	Stat4	0.93051	50.42	0.419	rgb(222,137,138)	1.9896	2,2
Zfp280b	P2ry1	0.93051	50.42	0.415	rgb(222,138,139)	1.9896	2,2
Zfp322a	Rad52	0.93051	50.42	0.424	rgb(222,136,137)	1.9896	2,2
Zfp365	Glipr1	0.93051	50.42	0.422	rgb(222,136,137)	1.9896	2,2
Zfp367	Capn2	0.93051	50.42	0.424	rgb(222,136,137)	1.9896	2,2
Zfp385a	Robo3	0.93051	50.42	0.422	rgb(222,136,137)	1.9896	2,2
Zfp429	Plxnd1	-0.93051	50.42	-4.2E-01	rgb(125,161,233)	1.9896	2,2
Zfp467	Stk39	0.93051	50.42	0.415	rgb(222,138,138)	1.9896	2,2
Zfp516	Jakmip1	0.93051	50.42	0.42	rgb(222,137,138)	1.9896	2,2
Zfp618	Cs	-0.93051	50.42	-4.2E-01	rgb(127,162,233)	1.9896	2,2
Zfp629	Zfp108	0.93051	50.42	0.424	rgb(222,136,137)	1.9896	2,2
Zfp64	Fbxw2	-0.93051	50.42	-4.2E-01	rgb(125,161,233)	1.9896	2,2
Zfp651	Scarf2	0.93051	50.42	0.422	rgb(222,136,137)	1.9896	2,2
Zfp775	Fam69b	0.93051	50.42	0.42	rgb(222,137,138)	1.9896	2,2
Zfp787	Ddit4	0.93051	50.42	0.416	rgb(222,138,138)	1.9896	2,2
Zfp827	Tmod1	0.93051	50.42	0.422	rgb(222,136,137)	1.9896	2,2
Zfp831	Egr3	0.93051	50.42	0.424	rgb(222,136,137)	1.9896	2,2
Zfp869	Fam57a	-0.93051	50.42	-4.2E-01	rgb(126,162,233)	1.9896	2,2
Zfp9	Ccdc40	0.93051	50.42	0.421	rgb(222,137,137)	1.9896	2,2
Zfp9	Fkrp	-0.93051	50.42	-4.2E-01	rgb(126,162,233)	1.9896	2,2
Zfp960	Tex15	0.93051	50.42	0.417	rgb(222,137,138)	1.9896	2,2
Zkscan17	Zfp36l2	0.93051	50.42	0.419	rgb(222,137,138)	1.9896	2,2
Fos	Lamc2	0.93051	50.42	0.854	rgb(226, 54, 56)	1.9896	None
Fosb	Lamc2	0.93051	50.42	0.854	rgb(226, 54, 56)	1.9896	None
Fosl1	Lamc2	0.93051	50.42	0.854	rgb(226, 54, 56)	1.9896	None
Fosl2	Lamc2	0.93051	50.42	0.854	rgb(226, 54, 56)	1.9896	None
Jun	Lamc2	0.93051	50.42	0.854	rgb(226, 54, 56)	1.9896	None
Junb	Lamc2	0.93051	50.42	0.854	rgb(226, 54, 56)	1.9896	None
Jund	Lamc2	0.93051	50.42	0.854	rgb(226, 54, 56)	1.9896	None
Mxd1	Efhc1	0.93051	50.42	0.854	rgb(226, 54, 56)	1.9896	2,2
Mxd3	Efhc1	0.93051	50.42	0.854	rgb(226, 54, 56)	1.9896	2,2
Mxd4	Efhc1	0.93051	50.42	0.854	rgb(226, 54, 56)	1.9896	2,2
Mxi1	Efhc1	0.93051	50.42	0.854	rgb(226, 54, 56)	1.9896	2,2
Tal2	Efhc1	0.93051	50.42	0.854	rgb(226, 54, 56)	1.9896	2,2
Pbx2	Gprc5a	0.93051	50.42	0.854	rgb(226, 54, 56)	1.9896	2,2
Pou2af1	Trf	0.93051	50.42	0.854	rgb(226, 54, 56)	1.9896	2,2
Bhlhe40	Spata6	-0.92872	50.41	-4.1E-01	rgb(128,163,233)	1.9894	2,2
Bhlhe41	Gata3	-0.92872	50.41	-4.1E-01	rgb(129,163,232)	1.9894	None
Dmrt1	Helb	0.92872	50.41	0.412	rgb(222,138,139)	1.9894	2,2
Egr4	Lama5	0.92872	50.41	0.411	rgb(222,138,139)	1.9894	None
Epas1	Aldoc	0.92872	50.41	0.411	rgb(222,139,139)	1.9894	2,2
Epas1	Tec	0.92872	50.41	0.408	rgb(221,139,140)	1.9894	None
Erg	Gdpd5	0.92872	50.41	0.405	rgb(221,140,140)	1.9894	None
Etv1	Slco3a1	-0.92872	50.41	-4.1E-01	rgb(128,163,233)	1.9894	2,2
Foxh1	Ikzf2	-0.92872	50.41	-4.1E-01	rgb(127,162,233)	1.9894	None
Gata3	Eif4ebp1	0.92872	50.41	0.414	rgb(222,138,139)	1.9894	2,2
Gata3	Gpt2	0.92872	50.41	0.413	rgb(222,138,139)	1.9894	2,2
Hic1	Aldoa	-0.92872	50.41	-4.1E-01	rgb(127,162,233)	1.9894	None
Hic1	Son	0.92872	50.41	0.414	rgb(222,138,139)	1.9894	2,2
Hif1a	Ephb2	0.92872	50.41	0.411	rgb(222,139,139)	1.9894	2,2
Hif1a	Kcnc3	0.92872	50.41	0.409	rgb(221,139,140)	1.9894	None
Hif1a	Slamf7	0.92872	50.41	0.406	rgb(221,139,140)	1.9894	2,2
Hif1a	Tle6	0.92872	50.41	0.414	rgb(222,138,139)	1.9894	None
Hlf	Adora2b	0.92872	50.41	0.412	rgb(222,138,139)	1.9894	None
Irf7	Pgm2	0.92872	50.41	0.406	rgb(221,140,140)	1.9894	None
Klf11	Zfp467	0.92872	50.41	0.411	rgb(222,139,139)	1.9894	None
Klf4	Eci2	0.92872	50.41	0.407	rgb(221,139,140)	1.9894	None
Lhx2	F2rl2	0.92872	50.41	0.413	rgb(222,138,139)	1.9894	2,2
Mafb	Pvt1	-0.92872	50.41	-4.1E-01	rgb(128,163,233)	1.9894	2,2
Nfic	Specc1	0.92872	50.41	0.412	rgb(222,138,139)	1.9894	2,2
Nr3c1	Zfp750	0.92872	50.41	0.407	rgb(221,139,140)	1.9894	None
Nr4a1	Bzw2	0.92872	50.41	0.409	rgb(221,139,140)	1.9894	None
Otx1	Matk	0.92872	50.41	0.408	rgb(221,139,140)	1.9894	2,2
Otx1	Selenbp1	0.92872	50.41	0.412	rgb(222,138,139)	1.9894	2,2
Prrx1	Ikzf4	0.92872	50.41	0.412	rgb(222,138,139)	1.9894	2,2
Rbpj	Snhg6	0.92872	50.41	0.411	rgb(222,138,139)	1.9894	2,2
Rfx7	Gne	0.92872	50.41	0.409	rgb(222,139,140)	1.9894	2,2
Spib	Marcksl1	-0.92872	50.41	-4.1E-01	rgb(129,163,232)	1.9894	None
Tcf12	Tmc6	0.92872	50.41	0.409	rgb(221,139,140)	1.9894	None
Tef	Smyd5	-0.92872	50.41	-4.1E-01	rgb(128,163,233)	1.9894	2,2
Trp53	Rnf169	0.92872	50.41	0.406	rgb(221,140,140)	1.9894	None
Zfhx3	Lonp2	0.92872	50.41	0.412	rgb(222,138,139)	1.9894	2,2
Zfhx3	Traf6	0.92872	50.41	0.409	rgb(221,139,140)	1.9894	2,2
Ahrr	Sema6d	0.92872	50.41	0.41	rgb(222,139,139)	1.9894	2,2
Atf6	Cmtm7	-0.92872	50.41	-4.1E-01	rgb(129,164,232)	1.9894	2,2
Atf6	Hif1a	0.92872	50.41	0.41	rgb(222,139,139)	1.9894	2,2
Atmin	Ap3b1	0.92872	50.41	0.408	rgb(221,139,140)	1.9894	2,2
Batf	Hvcn1	0.92872	50.41	0.412	rgb(222,138,139)	1.9894	2,2
Batf3	Lipe	0.92872	50.41	0.411	rgb(222,139,139)	1.9894	2,2
Bhlha15	Surf4	0.92872	50.41	0.405	rgb(221,140,140)	1.9894	2,2
Casz1	Itih5	-0.92872	50.41	-4.1E-01	rgb(128,163,233)	1.9894	2,2
Casz1	Mt2	0.92872	50.41	0.411	rgb(222,138,139)	1.9894	2,2
Cggbp1	Boll	0.92872	50.41	0.412	rgb(222,138,139)	1.9894	2,2
Creb3l1	Exosc8	0.92872	50.41	0.413	rgb(222,138,139)	1.9894	2,2
Creb3l2	Fosl2	0.92872	50.41	0.413	rgb(222,138,139)	1.9894	2,2
Creb3l2	Tubb6	0.92872	50.41	0.407	rgb(221,139,140)	1.9894	2,2
Cxxc5	Dock3	-0.92872	50.41	-4.1E-01	rgb(127,162,233)	1.9894	2,2
Dach2	Crispld2	0.92872	50.41	0.411	rgb(222,139,139)	1.9894	2,2
Dpf1	Ltb4r1	0.92872	50.41	0.405	rgb(221,140,140)	1.9894	2,2
Dpf1	Pycr1	0.92872	50.41	0.411	rgb(222,139,139)	1.9894	2,2
Dr1	Idi1	0.92872	50.41	0.412	rgb(222,138,139)	1.9894	2,2
Drap1	Rpl36al	0.92872	50.41	0.411	rgb(222,139,139)	1.9894	2,2
Dzip1	Cd83	0.92872	50.41	0.411	rgb(222,139,139)	1.9894	2,2
Dzip1	Samd9l	0.92872	50.41	0.41	rgb(222,139,139)	1.9894	2,2
Dzip1	Smarca2	0.92872	50.41	0.406	rgb(221,139,140)	1.9894	2,2
Fos	Gfi1	0.92872	50.41	0.407	rgb(221,139,140)	1.9894	2,2
Fos	Sik1	0.92872	50.41	0.41	rgb(222,139,139)	1.9894	2,2
Fos	Wee1	-0.92872	50.41	-4.1E-01	rgb(128,163,233)	1.9894	2,2
Fosl2	Arid5a	0.92872	50.41	0.414	rgb(222,138,139)	1.9894	2,2
Fosl2	Tspan5	0.92872	50.41	0.413	rgb(222,138,139)	1.9894	2,2
Foxb1	Apol10b	0.92872	50.41	0.415	rgb(222,138,139)	1.9894	2,2
Foxb1	Myo3b	0.92872	50.41	0.408	rgb(221,139,140)	1.9894	2,2
Foxn3	Stx7	-0.92872	50.41	-4.1E-01	rgb(128,163,233)	1.9894	2,2
Hif3a	Thra	0.92872	50.41	0.412	rgb(222,138,139)	1.9894	2,2
Ikzf4	Treml2	0.92872	50.41	0.409	rgb(221,139,140)	1.9894	2,2
Jazf1	Siglec5	0.92872	50.41	0.412	rgb(222,138,139)	1.9894	2,2
Jun	Icam1	0.92872	50.41	0.41	rgb(222,139,140)	1.9894	2,2
Jun	Tmem184b	0.92872	50.41	0.414	rgb(222,138,139)	1.9894	2,2
Kdm2b	Pcyox1l	0.92872	50.41	0.405	rgb(221,140,140)	1.9894	2,2
Kdm2b	Spry4	0.92872	50.41	0.409	rgb(221,139,140)	1.9894	2,2
Klf3	Sco1	-0.92872	50.41	-4.1E-01	rgb(128,163,232)	1.9894	2,2
Klf6	Adamts6	-0.92872	50.41	-4.1E-01	rgb(127,162,233)	1.9894	2,2
Klf6	Ppp2r5b	0.92872	50.41	0.411	rgb(222,138,139)	1.9894	2,2
L3mbtl3	Ccr8	0.92872	50.41	0.408	rgb(221,139,140)	1.9894	2,2
Lcorl	1190002N15Rik	0.92872	50.41	0.408	rgb(221,139,140)	1.9894	2,2
Lin54	Cep76	0.92872	50.41	0.412	rgb(222,138,139)	1.9894	2,2
Mbnl2	M6pr	-0.92872	50.41	-4.1E-01	rgb(128,163,233)	1.9894	2,2
Msc	Ccr1	0.92872	50.41	0.41	rgb(222,139,139)	1.9894	2,2
Msc	Svop	0.92872	50.41	0.405	rgb(221,140,140)	1.9894	2,2
Mtf2	Dctn4	-0.92872	50.41	-4.1E-01	rgb(127,163,233)	1.9894	2,2
Ncoa2	Akap2	0.92872	50.41	0.406	rgb(221,139,140)	1.9894	2,2
Ncoa3	Malt1	0.92872	50.41	0.41	rgb(222,139,139)	1.9894	2,2
Ncoa3	Mapkapk2	0.92872	50.41	0.412	rgb(222,138,139)	1.9894	2,2
Nkrf	Hook2	-0.92872	50.41	-4.1E-01	rgb(128,163,233)	1.9894	2,2
Npas4	Slc12a3	0.92872	50.41	0.41	rgb(222,139,140)	1.9894	2,2
Npas4	Syn1	0.92872	50.41	0.407	rgb(221,139,140)	1.9894	2,2
Nr1d1	Tmem229b	-0.92872	50.41	-4.1E-01	rgb(129,163,232)	1.9894	2,2
Nr4a2	Iqcf3	0.92872	50.41	0.414	rgb(222,138,139)	1.9894	2,2
Nr4a2	Ramp3	0.92872	50.41	0.411	rgb(222,138,139)	1.9894	2,2
Nr4a3	Ehd4	-0.92872	50.41	-4.1E-01	rgb(128,163,233)	1.9894	2,2
Pcgf2	Bmyc	0.92872	50.41	0.406	rgb(221,139,140)	1.9894	2,2
Pou2af1	Ascl4	-0.92872	50.41	-4.1E-01	rgb(127,162,233)	1.9894	2,2
Pou2af1	Batf3	-0.92872	50.41	-4.1E-01	rgb(127,162,233)	1.9894	2,2
Pou2af1	Vps54	-0.92872	50.41	-4.1E-01	rgb(129,163,232)	1.9894	2,2
Prdm2	Ptger2	-0.92872	50.41	-4.1E-01	rgb(128,163,233)	1.9894	2,2
Prox2	Fancm	0.92872	50.41	0.406	rgb(221,139,140)	1.9894	2,2
Runx3	Zfp575	0.92872	50.41	0.41	rgb(222,139,139)	1.9894	2,2
Scrt1	Atp6v0d2	0.92872	50.41	0.406	rgb(221,139,140)	1.9894	2,2
Scrt1	Cbln3	0.92872	50.41	0.411	rgb(222,139,139)	1.9894	2,2
Scrt1	Ltb4r1	0.92872	50.41	0.411	rgb(222,138,139)	1.9894	2,2
Scrt1	Neat1	0.92872	50.41	0.406	rgb(221,139,140)	1.9894	2,2
Setdb2	Pla2g12a	-0.92872	50.41	-4.1E-01	rgb(128,163,233)	1.9894	2,2
Six5	Tex15	0.92872	50.41	0.407	rgb(221,139,140)	1.9894	2,2
Snai3	Pik3ap1	0.92872	50.41	0.407	rgb(221,139,140)	1.9894	2,2
Sp140	Ccl5	0.92872	50.41	0.409	rgb(222,139,140)	1.9894	2,2
Stat2	Lgals3bp	0.92872	50.41	0.408	rgb(221,139,140)	1.9894	2,2
Tcf4	Enah	0.92872	50.41	0.406	rgb(221,139,140)	1.9894	2,2
Terf1	Pmm1	-0.92872	50.41	-4.1E-01	rgb(128,163,233)	1.9894	2,2
Tfdp2	Abhd4	0.92872	50.41	0.409	rgb(221,139,140)	1.9894	2,2
Thap1	Znrf1	-0.92872	50.41	-4.1E-01	rgb(128,163,233)	1.9894	2,2
Tigd2	Gng4	-0.92872	50.41	-4.1E-01	rgb(129,163,232)	1.9894	2,2
Tigd2	Utf1	-0.92872	50.41	-4.1E-01	rgb(127,162,233)	1.9894	2,2
Topors	Itpr1	0.92872	50.41	0.412	rgb(222,138,139)	1.9894	2,2
Trerf1	Syt11	0.92872	50.41	0.413	rgb(222,138,139)	1.9894	2,2
Trerf1	Tmem176a	0.92872	50.41	0.409	rgb(221,139,140)	1.9894	2,2
Tulp2	Tnnt3	0.92872	50.41	0.41	rgb(222,139,140)	1.9894	2,2
Tulp3	Hist3h2a	-0.92872	50.41	-4.1E-01	rgb(128,163,233)	1.9894	2,2
Twist1	Cxcl2	0.92872	50.41	0.407	rgb(221,139,140)	1.9894	2,2
Whsc1	Exo1	0.92872	50.41	0.414	rgb(222,138,139)	1.9894	2,2
Zbtb1	Aff3	0.92872	50.41	0.411	rgb(222,138,139)	1.9894	2,2
Zbtb17	Clcnkb	0.92872	50.41	0.407	rgb(221,139,140)	1.9894	2,2
Zbtb32	Galnt3	0.92872	50.41	0.414	rgb(222,138,139)	1.9894	2,2
Zbtb32	Vim	0.92872	50.41	0.408	rgb(221,139,140)	1.9894	2,2
Zbtb37	Kcna3	0.92872	50.41	0.407	rgb(221,139,140)	1.9894	2,2
Zbtb38	Trpv2	0.92872	50.41	0.412	rgb(222,138,139)	1.9894	2,2
Zbtb4	Dlst	-0.92872	50.41	-4.1E-01	rgb(129,163,232)	1.9894	2,2
Zbtb4	Gpr89	-0.92872	50.41	-4.1E-01	rgb(128,163,233)	1.9894	2,2
Zbtb4	Nudt4	-0.92872	50.41	-4.1E-01	rgb(127,162,233)	1.9894	2,2
Zbtb7c	Mboat7	-0.92872	50.41	-4.1E-01	rgb(128,163,233)	1.9894	2,2
Zeb2	Aqp3	-0.92872	50.41	-4.1E-01	rgb(128,163,233)	1.9894	2,2
Zeb2	Ccl9	0.92872	50.41	0.409	rgb(222,139,140)	1.9894	2,2
Zeb2	Nckap1	0.92872	50.41	0.406	rgb(221,139,140)	1.9894	2,2
Zfp109	Gm10584	0.92872	50.41	0.412	rgb(222,138,139)	1.9894	2,2
Zfp219	Nfkbie	0.92872	50.41	0.412	rgb(222,138,139)	1.9894	2,2
Zfp277	Myo10	-0.92872	50.41	-4.1E-01	rgb(129,163,232)	1.9894	2,2
Zfp28	Kcnip2	0.92872	50.41	0.407	rgb(221,139,140)	1.9894	2,2
Zfp280b	Avpr1a	0.92872	50.41	0.414	rgb(222,138,139)	1.9894	2,2
Zfp280b	B4galt5	0.92872	50.41	0.409	rgb(222,139,140)	1.9894	2,2
Zfp280b	Rxra	0.92872	50.41	0.415	rgb(222,138,139)	1.9894	2,2
Zfp367	Zfp324	0.92872	50.41	0.41	rgb(222,139,139)	1.9894	2,2
Zfp467	Siglec5	0.92872	50.41	0.407	rgb(221,139,140)	1.9894	2,2
Zfp473	Ppfia3	0.92872	50.41	0.406	rgb(221,140,140)	1.9894	2,2
Zfp511	Sptlc1	-0.92872	50.41	-4.1E-01	rgb(129,163,232)	1.9894	2,2
Zfp513	Mboat2	-0.92872	50.41	-4.1E-01	rgb(128,163,233)	1.9894	2,2
Zfp52	Eml1	0.92872	50.41	0.408	rgb(221,139,140)	1.9894	2,2
Zfp536	Tmem37	0.92872	50.41	0.411	rgb(222,138,139)	1.9894	2,2
Zfp568	Utp20	0.92872	50.41	0.41	rgb(222,139,140)	1.9894	2,2
Zfp609	Cdk16	0.92872	50.41	0.405	rgb(221,140,140)	1.9894	2,2
Zfp609	Gad2	0.92872	50.41	0.411	rgb(222,138,139)	1.9894	2,2
Zfp629	Prkrir	0.92872	50.41	0.409	rgb(222,139,140)	1.9894	2,2
Zfp658	Dock10	0.92872	50.41	0.407	rgb(221,139,140)	1.9894	2,2
Zfp667	Ethe1	0.92872	50.41	0.414	rgb(222,138,139)	1.9894	2,2
Zfp688	Acad8	0.92872	50.41	0.405	rgb(221,140,140)	1.9894	2,2
Zfp750	Ckmt1	0.92872	50.41	0.409	rgb(222,139,140)	1.9894	2,2
Zfp750	Pvrl4	0.92872	50.41	0.411	rgb(222,139,139)	1.9894	2,2
Zfp770	Tcf25	-0.92872	50.41	-4.1E-01	rgb(128,163,233)	1.9894	2,2
Zfp827	Tmem200b	0.92872	50.41	0.407	rgb(221,139,140)	1.9894	2,2
Zfp874b	Lrrc59	-0.92872	50.41	-4.1E-01	rgb(128,163,233)	1.9894	2,2
Zfp934	Rbm15	0.92872	50.41	0.405	rgb(221,140,140)	1.9894	2,2
Zfp960	Prex1	-0.92872	50.41	-4.1E-01	rgb(128,163,233)	1.9894	2,2
Zfpm1	Map4k5	-0.92872	50.41	-4.1E-01	rgb(129,163,232)	1.9894	2,2
Zkscan17	Zfp629	0.92872	50.41	0.414	rgb(222,138,139)	1.9894	2,2
Zscan29	Galk1	-0.92872	50.41	-4.1E-01	rgb(127,162,233)	1.9894	2,2
Ahrr	Icam5	0.92872	50.41	0.854	rgb(226, 54, 56)	1.9894	2,2
Ahrr	Rcl1	0.92872	50.41	0.854	rgb(226, 54, 56)	1.9894	2,2
Arnt2	Icam5	0.92872	50.41	0.854	rgb(226, 54, 56)	1.9894	2,2
Arnt2	Rcl1	0.92872	50.41	0.854	rgb(226, 54, 56)	1.9894	2,2
E2f4	Tgoln1	0.92872	50.41	0.854	rgb(226, 54, 56)	1.9894	2,2
Nfatc2	Itga7	0.92872	50.41	0.854	rgb(226, 54, 56)	1.9894	None
Cux1	Tiparp	-0.92694	50.4	-4.0E-01	rgb(131,165,232)	1.9892	2,2
Deaf1	Aldoc	-0.92694	50.4	-4.0E-01	rgb(129,164,232)	1.9892	2,2
Dmrt1	Gypc	-0.92694	50.4	-4.0E-01	rgb(131,164,232)	1.9892	2,2
Dmrt1	Rasgrp2	0.92694	50.4	0.401	rgb(221,140,141)	1.9892	2,2
Dmrt1	Tbxa2r	0.92694	50.4	0.399	rgb(221,141,142)	1.9892	2,2
E4f1	Msc	-0.92694	50.4	-4.0E-01	rgb(131,164,232)	1.9892	2,2
Egr4	4930417O13Rik	-0.92694	50.4	-4.0E-01	rgb(129,164,232)	1.9892	2,2
Egr4	Maged2	0.92694	50.4	0.403	rgb(221,140,141)	1.9892	None
Elk4	Specc1	0.92694	50.4	0.4	rgb(221,141,141)	1.9892	None
Eomes	Pls1	0.92694	50.4	0.396	rgb(221,141,142)	1.9892	None
Epas1	Smtnl2	0.92694	50.4	0.403	rgb(221,140,141)	1.9892	2,2
Foxh1	Psph	0.92694	50.4	0.398	rgb(221,141,142)	1.9892	2,2
Foxp3	Pgrmc1	0.92694	50.4	0.399	rgb(221,141,142)	1.9892	2,2
Gata2	Lrrc59	-0.92694	50.4	-4.0E-01	rgb(131,165,232)	1.9892	2,2
Gata3	Slc3a2	0.92694	50.4	0.397	rgb(221,141,142)	1.9892	2,2
Gfi1	Pid1	0.92694	50.4	0.398	rgb(221,141,142)	1.9892	None
Gtf2ird1	Adam15	0.92694	50.4	0.403	rgb(221,140,141)	1.9892	None
Hbp1	Sco1	-0.92694	50.4	-4.0E-01	rgb(131,164,232)	1.9892	2,2
Hdx	Plk2	-0.92694	50.4	-4.0E-01	rgb(131,165,232)	1.9892	2,2
Hif1a	Pygl	0.92694	50.4	0.401	rgb(221,140,141)	1.9892	2,2
Hlx	Got1	0.92694	50.4	0.403	rgb(221,140,141)	1.9892	None
Hmx2	Ctnna1	-0.92694	50.4	-4.0E-01	rgb(130,164,232)	1.9892	2,2
Irf1	Rab19	0.92694	50.4	0.401	rgb(221,140,141)	1.9892	None
Klf4	Arhgef40	0.92694	50.4	0.4	rgb(221,141,141)	1.9892	None
Klf7	Arfgap3	0.92694	50.4	0.4	rgb(221,141,141)	1.9892	None
Lhx2	Ing2	0.92694	50.4	0.401	rgb(221,140,141)	1.9892	2,2
Lhx2	Uba1	-0.92694	50.4	-4.0E-01	rgb(130,164,232)	1.9892	2,2
Maf	Zfp568	-0.92694	50.4	-4.0E-01	rgb(131,164,232)	1.9892	2,2
Mybl1	Inadl	-0.92694	50.4	-4.0E-01	rgb(130,164,232)	1.9892	2,2
Myc	Dhrs1	-0.92694	50.4	-4.0E-01	rgb(130,164,232)	1.9892	2,2
Nfatc1	H2-Ob	-0.92694	50.4	-4.0E-01	rgb(130,164,232)	1.9892	2,2
Osr2	Ada	-0.92694	50.4	-4.0E-01	rgb(131,165,232)	1.9892	2,2
Otx1	Pglyrp1	0.92694	50.4	0.397	rgb(221,141,142)	1.9892	2,2
Rora	Psd	-0.92694	50.4	-4.0E-01	rgb(131,165,232)	1.9892	2,2
Rora	Slc25a30	0.92694	50.4	0.403	rgb(221,140,141)	1.9892	None
Six4	Rbms2	0.92694	50.4	0.405	rgb(221,140,141)	1.9892	2,2
Sox13	Arrb2	0.92694	50.4	0.402	rgb(221,140,141)	1.9892	None
Sox4	Rasgef1a	0.92694	50.4	0.4	rgb(221,141,141)	1.9892	2,2
Srebf2	Usp22	0.92694	50.4	0.397	rgb(221,141,142)	1.9892	2,2
Tead1	S1pr1	-0.92694	50.4	-4.0E-01	rgb(131,164,232)	1.9892	2,2
Vax2	Cldn4	0.92694	50.4	0.4	rgb(221,141,141)	1.9892	None
Vax2	Glrp1	-0.92694	50.4	-4.0E-01	rgb(131,165,232)	1.9892	2,2
Zfhx3	Maf	0.92694	50.4	0.395	rgb(221,142,142)	1.9892	2,2
Zfp628	F3	-0.92694	50.4	-4.0E-01	rgb(131,165,232)	1.9892	2,2
Aebp2	Abcd3	-0.92694	50.4	-4.0E-01	rgb(130,164,232)	1.9892	2,2
Aebp2	Rassf1	0.92694	50.4	0.398	rgb(221,141,142)	1.9892	2,2
Ahrr	Abi3	0.92694	50.4	0.397	rgb(221,141,142)	1.9892	2,2
Ahrr	Myo1f	0.92694	50.4	0.396	rgb(221,141,142)	1.9892	2,2
Akna	Spn	0.92694	50.4	0.398	rgb(221,141,142)	1.9892	2,2
Ankzf1	Zfp395	0.92694	50.4	0.396	rgb(221,141,142)	1.9892	2,2
Arid3b	Ikzf2	-0.92694	50.4	-4.0E-01	rgb(131,165,232)	1.9892	2,2
Atf6	Ncs1	0.92694	50.4	0.397	rgb(221,141,142)	1.9892	2,2
Atmin	Dock10	0.92694	50.4	0.404	rgb(221,140,141)	1.9892	2,2
Atmin	Ramp3	0.92694	50.4	0.403	rgb(221,140,141)	1.9892	2,2
Batf	Btk	-0.92694	50.4	-4.0E-01	rgb(130,164,232)	1.9892	2,2
Batf	Igfbp7	-0.92694	50.4	-4.0E-01	rgb(130,164,232)	1.9892	2,2
Batf	Igtp	-0.92694	50.4	-4.0E-01	rgb(131,165,232)	1.9892	2,2
C030039L03Rik	Atp7b	0.92694	50.4	0.398	rgb(221,141,142)	1.9892	2,2
C030039L03Rik	Kbtbd13	0.92694	50.4	0.399	rgb(221,141,142)	1.9892	2,2
Casz1	Cspg5	0.92694	50.4	0.396	rgb(221,141,142)	1.9892	2,2
Cc2d1a	Cenpw	-0.92694	50.4	-4.0E-01	rgb(131,164,232)	1.9892	2,2
Creb3l2	Cetn4	0.92694	50.4	0.402	rgb(221,140,141)	1.9892	2,2
Csrnp1	Drosha	-0.92694	50.4	-4.0E-01	rgb(131,165,232)	1.9892	2,2
Dach2	Ccr1	0.92694	50.4	0.397	rgb(221,141,142)	1.9892	2,2
Dbp	Prkar1b	0.92694	50.4	0.402	rgb(221,140,141)	1.9892	2,2
Dpf1	Porcn	0.92694	50.4	0.4	rgb(221,141,141)	1.9892	2,2
Fbxl19	Samd1	0.92694	50.4	0.405	rgb(221,140,141)	1.9892	2,2
Fosl2	Snx9	-0.92694	50.4	-4.0E-01	rgb(130,164,232)	1.9892	2,2
Fosl2	Tgm2	0.92694	50.4	0.402	rgb(221,140,141)	1.9892	2,2
Fosl2	Zfp827	-0.92694	50.4	-4.0E-01	rgb(131,165,232)	1.9892	2,2
Foxs1	Ccl20	0.92694	50.4	0.396	rgb(221,141,142)	1.9892	2,2
Foxs1	Fam46c	-0.92694	50.4	-4.0E-01	rgb(130,164,232)	1.9892	2,2
Gm13251	Cox6a2	0.92694	50.4	0.403	rgb(221,140,141)	1.9892	2,2
Hes5	St6galnac1	0.92694	50.4	0.402	rgb(221,140,141)	1.9892	2,2
Hif3a	Appl2	0.92694	50.4	0.403	rgb(221,140,141)	1.9892	2,2
Hmgb1	Apold1	-0.92694	50.4	-4.0E-01	rgb(130,164,232)	1.9892	2,2
Ikzf3	Pcsk1	-0.92694	50.4	-4.0E-01	rgb(130,164,232)	1.9892	2,2
Ikzf4	Bcl3	0.92694	50.4	0.397	rgb(221,141,142)	1.9892	2,2
Jazf1	Krt17	0.92694	50.4	0.402	rgb(221,140,141)	1.9892	2,2
Jun	Tlr7	0.92694	50.4	0.405	rgb(221,140,141)	1.9892	2,2
Jun	Zc3h7b	-0.92694	50.4	-4.0E-01	rgb(130,164,232)	1.9892	2,2
Jund	Chic2	0.92694	50.4	0.4	rgb(221,141,141)	1.9892	2,2
Kdm5b	Ccng2	0.92694	50.4	0.398	rgb(221,141,142)	1.9892	2,2
Kdm5b	Sap30	0.92694	50.4	0.399	rgb(221,141,142)	1.9892	2,2
Klf8	Trove2	0.92694	50.4	0.401	rgb(221,140,141)	1.9892	2,2
L3mbtl3	Clic4	-0.92694	50.4	-4.0E-01	rgb(131,165,232)	1.9892	2,2
L3mbtl3	Cyfip2	-0.92694	50.4	-4.0E-01	rgb(129,164,232)	1.9892	2,2
L3mbtl3	Utrn	0.92694	50.4	0.399	rgb(221,141,142)	1.9892	2,2
Lcorl	Cmtm4	0.92694	50.4	0.401	rgb(221,140,141)	1.9892	2,2
Litaf	Gzmf	0.92694	50.4	0.405	rgb(221,140,140)	1.9892	2,2
Lyl1	Rab19	0.92694	50.4	0.397	rgb(221,141,142)	1.9892	2,2
Mbnl2	Emb	0.92694	50.4	0.399	rgb(221,141,142)	1.9892	2,2
Msc	S100a4	0.92694	50.4	0.404	rgb(221,140,141)	1.9892	2,2
Mtf2	Yy2	0.92694	50.4	0.398	rgb(221,141,142)	1.9892	2,2
Mxd1	Sesn3	0.92694	50.4	0.402	rgb(221,140,141)	1.9892	2,2
Mxd4	Urb1	-0.92694	50.4	-4.0E-01	rgb(131,165,232)	1.9892	2,2
Mxi1	Serpine1	0.92694	50.4	0.4	rgb(221,141,141)	1.9892	2,2
Npas2	Mical1	0.92694	50.4	0.397	rgb(221,141,142)	1.9892	2,2
Npas2	Mtss1	0.92694	50.4	0.397	rgb(221,141,142)	1.9892	2,2
Nr1d1	Herc6	-0.92694	50.4	-4.0E-01	rgb(130,164,232)	1.9892	2,2
Nr4a2	Plk2	0.92694	50.4	0.399	rgb(221,141,142)	1.9892	2,2
Nr4a2	Rtn4	0.92694	50.4	0.401	rgb(221,140,141)	1.9892	2,2
Pbx2	Rasgrp4	0.92694	50.4	0.396	rgb(221,141,142)	1.9892	2,2
Plscr1	Chac1	0.92694	50.4	0.396	rgb(221,141,142)	1.9892	2,2
Plscr1	Ddx43	-0.92694	50.4	-4.0E-01	rgb(131,165,232)	1.9892	2,2
Pou2af1	Cd80	-0.92694	50.4	-4.0E-01	rgb(129,164,232)	1.9892	2,2
Pou2af1	Ggta1	-0.92694	50.4	-4.0E-01	rgb(131,165,232)	1.9892	2,2
Pou2af1	Hemk1	-0.92694	50.4	-4.0E-01	rgb(131,165,232)	1.9892	2,2
Pou2af1	Ptprf	0.92694	50.4	0.399	rgb(221,141,142)	1.9892	2,2
Rorc	Cdh23	0.92694	50.4	0.403	rgb(221,140,141)	1.9892	2,2
Rorc	Tor3a	-0.92694	50.4	-4.0E-01	rgb(131,165,232)	1.9892	2,2
Runx3	Tcf7l1	0.92694	50.4	0.399	rgb(221,141,142)	1.9892	2,2
Scml4	Itm2a	0.92694	50.4	0.4	rgb(221,141,141)	1.9892	2,2
Scrt1	Ppap2c	0.92694	50.4	0.396	rgb(221,141,142)	1.9892	2,2
Scrt1	Smox	0.92694	50.4	0.396	rgb(221,141,142)	1.9892	2,2
Sgsm2	March9	0.92694	50.4	0.396	rgb(221,141,142)	1.9892	2,2
Sgsm2	Unc93b1	0.92694	50.4	0.398	rgb(221,141,142)	1.9892	2,2
Sgsm2	Vav2	0.92694	50.4	0.401	rgb(221,140,141)	1.9892	2,2
Sp6	Sema4f	-0.92694	50.4	-4.0E-01	rgb(129,164,232)	1.9892	2,2
Stat2	Tapbp	0.92694	50.4	0.396	rgb(221,141,142)	1.9892	2,2
Tbx21	Itga5	0.92694	50.4	0.397	rgb(221,141,142)	1.9892	2,2
Tbx21	Themis	0.92694	50.4	0.397	rgb(221,141,142)	1.9892	2,2
Thap1	Ski	-0.92694	50.4	-4.0E-01	rgb(130,164,232)	1.9892	2,2
Thap2	Mbp	0.92694	50.4	0.396	rgb(221,141,142)	1.9892	2,2
Thap3	Krtcap2	0.92694	50.4	0.404	rgb(221,140,141)	1.9892	2,2
Topors	Klf2	-0.92694	50.4	-4.0E-01	rgb(130,164,232)	1.9892	2,2
Trerf1	Tmem176b	0.92694	50.4	0.402	rgb(221,140,141)	1.9892	2,2
Twist1	Idi2	0.92694	50.4	0.404	rgb(221,140,141)	1.9892	2,2
[truncated: 49,812 more rows]
