# Supplementary material for: Leveraging chromatin accessibility for transcriptional regulatory network inference in T Helper 17 Cells
Source: Genome Res. 2019 Mar;29(3):449–63. doi: 10.1101/gr.238253.118 (PMC6396413; doi:10.1101/gr.238253.118)
Supplement: Supplemental Material [file supp_gr.238253.118_Supplemental_Th17_TRN_Networks.zip › Th17_TRN_Networks-master/TRN_Notebooks/Networks/ENCODE_bias100_TFmRNA_sp.tsv]

TF	Target	SignedQuantile	NonzeroSubsamples(Stability)	pCorr	stroke	stroke-width	stroke-dasharray
Tbx21	Tbkbp1	1	50.93	0.929	rgb(227, 39, 41)	2	2,2
Irf7	Rtp4	0.99819	50.89	0.886	rgb(227, 48, 50)	1.9992	None
Irf1	Nlrc5	0.99638	50.87	0.87	rgb(227, 51, 53)	1.9988	2,2
Rorc	Lingo4	0.99457	50.85	0.848	rgb(226, 55, 57)	1.9984	2,2
Irf1	Tbx21	0.99276	50.84	0.836	rgb(226, 57, 59)	1.9982	2,2
Srebf1	Fads2	0.99276	50.84	0.84	rgb(226, 57, 58)	1.9982	None
Sp110	Cdkn2d	0.99095	50.83	0.835	rgb(226, 58, 59)	1.998	2,2
Zfp182	Fyco1	0.99095	50.83	0.832	rgb(226, 58, 60)	1.998	2,2
Irf7	Rsad2	0.98915	50.82	0.82	rgb(226, 60, 62)	1.9978	None
Srebf2	Dhcr24	0.98915	50.82	0.819	rgb(226, 61, 62)	1.9978	None
Irf1	Igtp	0.98734	50.79	0.787	rgb(226, 67, 68)	1.9972	None
Irf7	Xaf1	0.98734	50.79	0.793	rgb(226, 66, 67)	1.9972	None
Zfp367	Dtl	0.98734	50.79	0.793	rgb(226, 65, 67)	1.9972	2,2
Zfp385a	Zmat3	0.98734	50.79	0.795	rgb(226, 65, 67)	1.9972	2,2
Nfkb2	Psd	0.98553	50.78	0.781	rgb(226, 68, 69)	1.997	2,2
Nr4a1	Nr4a3	0.98553	50.78	0.784	rgb(226, 67, 69)	1.997	2,2
Ahrr	Cyp1b1	0.98372	50.77	0.765	rgb(225, 71, 72)	1.9968	None
Irf7	Ifit1	0.98372	50.77	0.771	rgb(225, 70, 71)	1.9968	None
Irf9	Irf7	0.98372	50.77	0.772	rgb(225, 70, 71)	1.9968	None
Zfp385a	Eng	0.98372	50.77	0.774	rgb(226, 69, 71)	1.9968	2,2
Zfp367	Rpa2	0.98191	50.76	0.762	rgb(225, 71, 73)	1.9966	2,2
Elk3	Capg	0.9801	50.75	0.749	rgb(225, 74, 75)	1.9964	2,2
Whsc1	Fancm	0.9801	50.75	0.751	rgb(225, 73, 75)	1.9964	2,2
Irf7	I830012O16Rik	0.97829	50.74	0.739	rgb(225, 76, 77)	1.9962	2,2
Nr4a3	Nr4a1	0.97829	50.74	0.737	rgb(225, 76, 78)	1.9962	2,2
Tulp3	Tbc1d14	0.97829	50.74	0.745	rgb(225, 75, 76)	1.9962	2,2
Cux1	Epb4.1l2	0.97648	50.73	0.727	rgb(225, 78, 80)	1.996	2,2
Mxd3	Cdc25b	0.97648	50.73	0.733	rgb(225, 77, 78)	1.996	2,2
Tead1	Nupr1	0.97648	50.73	0.73	rgb(225, 78, 79)	1.996	None
Zfp329	Neat1	0.97648	50.73	0.73	rgb(225, 78, 79)	1.996	2,2
Zfp473	Fkrp	-0.97648	50.73	-7.3E-01	rgb( 58,120,245)	1.996	2,2
Zfp777	Cnnm3	0.97648	50.73	0.727	rgb(225, 78, 80)	1.996	2,2
Irf7	Ifit3	0.97467	50.72	0.725	rgb(225, 79, 80)	1.9958	2,2
Srebf1	Insig1	0.97467	50.72	0.718	rgb(225, 80, 81)	1.9958	2,2
Stat4	Tgfbr1	-0.97467	50.72	-7.2E-01	rgb( 61,122,244)	1.9958	2,2
Foxs1	Mylk2	0.97467	50.72	0.721	rgb(225, 79, 81)	1.9958	2,2
Zfp467	Sspo	0.97467	50.72	0.72	rgb(225, 79, 81)	1.9958	2,2
Irf1	Fam26f	0.97286	50.71	0.711	rgb(225, 81, 83)	1.9956	None
Irf1	Gbp4	0.97286	50.71	0.708	rgb(225, 82, 83)	1.9956	None
Irf1	Gbp6	0.97286	50.71	0.708	rgb(225, 82, 83)	1.9956	None
Tcf12	Mycbp2	0.97286	50.71	0.709	rgb(225, 82, 83)	1.9956	2,2
C030039L03Rik	Ankzf1	0.97286	50.71	0.713	rgb(225, 81, 82)	1.9956	2,2
Tfdp2	Oxct1	0.97286	50.71	0.712	rgb(225, 81, 83)	1.9956	2,2
Zfp367	Exo1	0.97286	50.71	0.712	rgb(225, 81, 82)	1.9956	2,2
Cebpg	Pck2	0.97106	50.7	0.703	rgb(225, 83, 84)	1.9954	2,2
Hes1	Spink2	0.97106	50.7	0.701	rgb(225, 83, 85)	1.9954	2,2
Rbpj	Vdr	0.97106	50.7	0.7	rgb(225, 83, 85)	1.9954	2,2
Kdm2b	Mxd1	-0.97106	50.7	-7.0E-01	rgb( 65,125,244)	1.9954	2,2
Zfp280c	Rfx7	0.97106	50.7	0.704	rgb(225, 83, 84)	1.9954	2,2
Ahr	Cdk16	0.96925	50.69	0.694	rgb(225, 85, 86)	1.9952	None
Foxo1	Icam5	-0.96925	50.69	-6.9E-01	rgb( 67,126,243)	1.9952	2,2
Prrx1	Cav1	0.96925	50.69	0.687	rgb(225, 86, 87)	1.9952	2,2
Adnp	Hist1h1b	-0.96925	50.69	-6.9E-01	rgb( 66,125,243)	1.9952	2,2
Epas1	Gata3	0.96744	50.68	0.677	rgb(224, 88, 89)	1.995	2,2
Irf7	Mx1	0.96744	50.68	0.681	rgb(224, 87, 88)	1.995	None
Irf7	Mx2	0.96744	50.68	0.683	rgb(225, 87, 88)	1.995	None
Srebf2	Sqle	0.96744	50.68	0.681	rgb(224, 87, 88)	1.995	None
Xbp1	Rap1gds1	0.96744	50.68	0.684	rgb(225, 86, 88)	1.995	2,2
C030039L03Rik	Muc2	0.96744	50.68	0.678	rgb(224, 87, 89)	1.995	2,2
C030039L03Rik	Per2	0.96744	50.68	0.685	rgb(225, 86, 88)	1.995	2,2
Foxs1	S100a4	0.96744	50.68	0.681	rgb(224, 87, 88)	1.995	2,2
Ikzf4	Treml2	0.96744	50.68	0.675	rgb(224, 88, 89)	1.995	2,2
Klf2	Sell	0.96744	50.68	0.679	rgb(224, 87, 89)	1.995	2,2
Sgsm2	Tert	0.96744	50.68	0.681	rgb(224, 87, 88)	1.995	2,2
Sp110	Bcl2a1b	0.96744	50.68	0.678	rgb(224, 87, 89)	1.995	2,2
Zfp948	Ankrd23	0.96744	50.68	0.676	rgb(224, 88, 89)	1.995	2,2
Irf1	Gbp7	0.96563	50.67	0.674	rgb(224, 88, 90)	1.9948	None
Irf5	Gna15	0.96563	50.67	0.666	rgb(224, 90, 91)	1.9948	2,2
Irf7	2010002M12Rik	0.96563	50.67	0.675	rgb(224, 88, 89)	1.9948	None
Irf7	Cmpk2	0.96563	50.67	0.674	rgb(224, 88, 90)	1.9948	None
Patz1	Mboat7	0.96563	50.67	0.675	rgb(224, 88, 89)	1.9948	None
Atf6b	Crip1	-0.96563	50.67	-6.7E-01	rgb( 71,128,243)	1.9948	2,2
Csrnp1	Mxd1	0.96563	50.67	0.668	rgb(224, 89, 91)	1.9948	2,2
Phf1	Kcnq5	-0.96563	50.67	-6.7E-01	rgb( 72,129,242)	1.9948	2,2
Ahrr	Pdpn	0.96382	50.66	0.656	rgb(224, 92, 93)	1.9946	2,2
Bcl6b	Kctd7	0.96382	50.66	0.66	rgb(224, 91, 92)	1.9946	2,2
Cebpg	Trib3	0.96382	50.66	0.659	rgb(224, 91, 93)	1.9946	None
Irf1	Gbp5	0.96382	50.66	0.658	rgb(224, 91, 93)	1.9946	None
Irf7	Gbp9	0.96382	50.66	0.663	rgb(224, 90, 92)	1.9946	None
Irf8	Tbx21	0.96382	50.66	0.659	rgb(224, 91, 92)	1.9946	2,2
Jun	Kdelc2	-0.96382	50.66	-6.6E-01	rgb( 75,130,242)	1.9946	None
Stat4	Dock11	0.96382	50.66	0.664	rgb(224, 90, 92)	1.9946	2,2
Zfp281	Samsn1	0.96382	50.66	0.663	rgb(224, 90, 92)	1.9946	2,2
Fbxl19	1700030K09Rik	0.96382	50.66	0.657	rgb(224, 92, 93)	1.9946	2,2
Klf10	Smurf2	0.96382	50.66	0.661	rgb(224, 91, 92)	1.9946	2,2
Relb	Cd44	-0.96382	50.66	-6.6E-01	rgb( 73,129,242)	1.9946	2,2
Sp110	Ly6c1	0.96382	50.66	0.655	rgb(224, 92, 93)	1.9946	2,2
Sp110	Max	0.96382	50.66	0.664	rgb(224, 90, 92)	1.9946	2,2
Terf1	Rftn1	-0.96382	50.66	-6.6E-01	rgb( 73,129,242)	1.9946	2,2
Whsc1	Exo1	0.96382	50.66	0.66	rgb(224, 91, 92)	1.9946	2,2
Whsc1	Rfwd3	0.96382	50.66	0.663	rgb(224, 90, 92)	1.9946	2,2
Zfp385a	Abhd4	0.96382	50.66	0.663	rgb(224, 90, 92)	1.9946	2,2
Zhx1	Ptprc	0.96382	50.66	0.658	rgb(224, 91, 93)	1.9946	2,2
Bhlhe40	Tnip3	0.96201	50.65	0.65	rgb(224, 93, 94)	1.9944	2,2
Cebpg	Gpt2	0.96201	50.65	0.655	rgb(224, 92, 93)	1.9944	None
Cebpg	Psph	0.96201	50.65	0.654	rgb(224, 92, 93)	1.9944	2,2
Irf1	Tgtp2	0.96201	50.65	0.654	rgb(224, 92, 93)	1.9944	None
Irf4	Crtam	-0.96201	50.65	-6.5E-01	rgb( 77,132,242)	1.9944	2,2
Patz1	Btbd11	0.96201	50.65	0.647	rgb(224, 93, 95)	1.9944	None
Tead1	Vim	0.96201	50.65	0.649	rgb(224, 93, 94)	1.9944	2,2
Vax2	Il17re	0.96201	50.65	0.655	rgb(224, 92, 93)	1.9944	2,2
Gm14420	Gm2011	0.96201	50.65	0.654	rgb(224, 92, 93)	1.9944	2,2
Zeb2	Aff3	-0.96201	50.65	-6.5E-01	rgb( 75,131,242)	1.9944	2,2
Zfp202	Dusp12	0.96201	50.65	0.647	rgb(224, 93, 95)	1.9944	2,2
Zfp277	Tmem35	0.96201	50.65	0.651	rgb(224, 93, 94)	1.9944	2,2
Zfp35	Zscan21	0.96201	50.65	0.65	rgb(224, 93, 94)	1.9944	2,2
Zfp629	Ttbk2	0.96201	50.65	0.655	rgb(224, 92, 93)	1.9944	2,2
Zfp750	Robo3	0.96201	50.65	0.648	rgb(224, 93, 94)	1.9944	2,2
Irf1	Erap1	0.9602	50.64	0.639	rgb(224, 95, 96)	1.9942	None
Irf4	Abcb9	-0.9602	50.64	-6.4E-01	rgb( 79,133,241)	1.9942	None
Plagl1	Cd180	0.9602	50.64	0.642	rgb(224, 94, 96)	1.9942	2,2
Pou6f1	Ccr5	0.9602	50.64	0.642	rgb(224, 94, 96)	1.9942	2,2
Dach2	Tmem220	0.9602	50.64	0.641	rgb(224, 95, 96)	1.9942	2,2
Dzip1	Uggt2	0.9602	50.64	0.644	rgb(224, 94, 95)	1.9942	2,2
Foxs1	Vax2	0.9602	50.64	0.643	rgb(224, 94, 96)	1.9942	2,2
Kdm2b	Slco4a1	0.9602	50.64	0.635	rgb(224, 96, 97)	1.9942	2,2
Klf13	Map3k1	0.9602	50.64	0.637	rgb(224, 95, 97)	1.9942	2,2
Zeb2	Srxn1	0.9602	50.64	0.639	rgb(224, 95, 96)	1.9942	2,2
Zfp367	Cenpm	0.9602	50.64	0.644	rgb(224, 94, 95)	1.9942	2,2
Zfp808	Rfwd3	0.9602	50.64	0.645	rgb(224, 94, 95)	1.9942	2,2
Arid5a	Sbno2	0.95839	50.63	0.627	rgb(224, 97, 99)	1.994	2,2
Cebpg	Slc7a3	0.95839	50.63	0.634	rgb(224, 96, 97)	1.994	None
Elf1	Slain1	0.95839	50.63	0.627	rgb(224, 97, 98)	1.994	2,2
Hif1a	Acsl4	0.95839	50.63	0.628	rgb(224, 97, 98)	1.994	2,2
Irf1	Marcks	-0.95839	50.63	-6.3E-01	rgb( 80,133,241)	1.994	2,2
Irf7	Pydc4	0.95839	50.63	0.633	rgb(224, 96, 97)	1.994	2,2
Maf	Il21	0.95839	50.63	0.628	rgb(224, 97, 98)	1.994	2,2
Osr2	Serpinb1b	0.95839	50.63	0.632	rgb(224, 96, 97)	1.994	2,2
Stat1	Dtx3l	0.95839	50.63	0.634	rgb(224, 96, 97)	1.994	None
Atf6b	Syf2	-0.95839	50.63	-6.3E-01	rgb( 79,133,241)	1.994	2,2
Dpf1	Porcn	0.95839	50.63	0.631	rgb(224, 96, 98)	1.994	2,2
Zfp28	Pwwp2b	0.95839	50.63	0.628	rgb(224, 97, 98)	1.994	2,2
Cux1	Tgfbr1	0.95658	50.62	0.618	rgb(224, 99,100)	1.9938	2,2
Elf1	Stk4	0.95658	50.62	0.617	rgb(224, 99,100)	1.9938	None
Ets1	Tex2	0.95658	50.62	0.618	rgb(224, 99,100)	1.9938	2,2
Etv4	Dusp9	0.95658	50.62	0.619	rgb(224, 99,100)	1.9938	2,2
Gata3	Nrgn	0.95658	50.62	0.615	rgb(224,100,101)	1.9938	2,2
Ikzf2	Cd160	0.95658	50.62	0.618	rgb(224, 99,100)	1.9938	2,2
Irf5	St14	0.95658	50.62	0.618	rgb(224, 99,100)	1.9938	2,2
Irf7	Oas1b	0.95658	50.62	0.617	rgb(224, 99,100)	1.9938	None
Mxd4	Urb1	-0.95658	50.62	-6.2E-01	rgb( 82,135,241)	1.9938	2,2
Mybl1	Gtse1	0.95658	50.62	0.623	rgb(224, 98, 99)	1.9938	None
Rel	Agpat3	-0.95658	50.62	-6.2E-01	rgb( 82,135,241)	1.9938	2,2
Smad4	Prex1	0.95658	50.62	0.617	rgb(224, 99,100)	1.9938	None
Sp4	Fbxw2	0.95658	50.62	0.623	rgb(224, 98, 99)	1.9938	None
Tead1	Nrp1	0.95658	50.62	0.616	rgb(224, 99,101)	1.9938	2,2
C030039L03Rik	Atp7b	0.95658	50.62	0.615	rgb(224, 99,101)	1.9938	2,2
Ncoa2	Mgat5	0.95658	50.62	0.622	rgb(224, 98, 99)	1.9938	2,2
Nr4a2	Crem	0.95658	50.62	0.624	rgb(224, 98, 99)	1.9938	2,2
Nr4a2	Fosl2	0.95658	50.62	0.621	rgb(224, 98,100)	1.9938	2,2
Rorc	C2cd4d	0.95658	50.62	0.621	rgb(224, 98,100)	1.9938	2,2
Zfp367	Apitd1	0.95658	50.62	0.623	rgb(224, 98, 99)	1.9938	2,2
Zfp420	Scarf2	-0.95658	50.62	-6.2E-01	rgb( 83,136,240)	1.9938	2,2
Zfp467	Stk39	0.95658	50.62	0.621	rgb(224, 98,100)	1.9938	2,2
Zfp467	Wisp1	0.95658	50.62	0.615	rgb(224, 99,101)	1.9938	2,2
Elk3	Dusp14	0.95477	50.61	0.614	rgb(224,100,101)	1.9936	2,2
Ets2	Ifit2	0.95477	50.61	0.605	rgb(224,101,103)	1.9936	2,2
Etv4	Slc6a9	0.95477	50.61	0.611	rgb(224,100,102)	1.9936	2,2
Jdp2	Pck2	0.95477	50.61	0.607	rgb(224,101,102)	1.9936	2,2
Mxd3	Coro7	0.95477	50.61	0.611	rgb(224,100,101)	1.9936	None
Myb	Slc26a10	0.95477	50.61	0.615	rgb(224,100,101)	1.9936	2,2
Nfkb2	Cdk5r1	0.95477	50.61	0.614	rgb(224,100,101)	1.9936	2,2
Pou6f1	Txk	0.95477	50.61	0.613	rgb(224,100,101)	1.9936	2,2
Rela	Dyx1c1	-0.95477	50.61	-6.1E-01	rgb( 85,137,240)	1.9936	2,2
Tal2	Tmem38b	0.95477	50.61	0.615	rgb(224,100,101)	1.9936	2,2
Vax2	Abhd15	0.95477	50.61	0.61	rgb(224,100,102)	1.9936	2,2
Vax2	Avpi1	0.95477	50.61	0.609	rgb(224,101,102)	1.9936	2,2
Vax2	Il17a	0.95477	50.61	0.61	rgb(224,101,102)	1.9936	2,2
Adnp	Hist1h1a	-0.95477	50.61	-6.1E-01	rgb( 85,137,240)	1.9936	2,2
Ncoa1	Lrba	0.95477	50.61	0.614	rgb(224,100,101)	1.9936	2,2
Scrt1	Cyp2s1	0.95477	50.61	0.61	rgb(224,100,102)	1.9936	2,2
Zbtb10	Irf7	0.95477	50.61	0.609	rgb(224,101,102)	1.9936	2,2
Zfp429	Megf8	-0.95477	50.61	-6.1E-01	rgb( 85,137,240)	1.9936	2,2
Zfp629	Dnmt3b	0.95477	50.61	0.612	rgb(224,100,101)	1.9936	2,2
Atf3	Hdc	0.95296	50.6	0.6	rgb(224,102,104)	1.9934	2,2
Bhlhe40	Ndrg2	0.95296	50.6	0.598	rgb(224,103,104)	1.9934	2,2
Cebpg	Chac1	0.95296	50.6	0.596	rgb(224,103,104)	1.9934	None
Egr1	Egr2	0.95296	50.6	0.604	rgb(224,102,103)	1.9934	None
Egr1	Egr3	0.95296	50.6	0.599	rgb(224,103,104)	1.9934	None
Irf4	Nox1	-0.95296	50.6	-6.0E-01	rgb( 87,138,240)	1.9934	2,2
Irf4	Trpm1	-0.95296	50.6	-6.0E-01	rgb( 87,138,240)	1.9934	None
Irf5	Dazap2	-0.95296	50.6	-6.0E-01	rgb( 87,138,240)	1.9934	2,2
Irf9	Stat2	0.95296	50.6	0.595	rgb(224,103,104)	1.9934	None
Jund	Cebpb	0.95296	50.6	0.6	rgb(224,102,104)	1.9934	None
Mxi1	Fez2	0.95296	50.6	0.596	rgb(224,103,104)	1.9934	2,2
Mybl1	4632434I11Rik	0.95296	50.6	0.6	rgb(224,102,104)	1.9934	2,2
Nfkb2	Tspan3	0.95296	50.6	0.595	rgb(224,103,105)	1.9934	2,2
Pbx2	Numbl	0.95296	50.6	0.603	rgb(224,102,103)	1.9934	2,2
Pou6f1	Ust	0.95296	50.6	0.604	rgb(224,102,103)	1.9934	2,2
Rel	Arid5a	-0.95296	50.6	-6.0E-01	rgb( 86,137,240)	1.9934	2,2
Rest	Rbm15	0.95296	50.6	0.599	rgb(224,103,104)	1.9934	None
Sox5	Gem	0.95296	50.6	0.604	rgb(224,102,103)	1.9934	2,2
Sp100	Stat2	0.95296	50.6	0.602	rgb(224,102,103)	1.9934	2,2
Sp4	Ermn	0.95296	50.6	0.601	rgb(224,102,103)	1.9934	2,2
Tcf12	Pafah1b3	-0.95296	50.6	-6.0E-01	rgb( 87,138,240)	1.9934	2,2
Hif3a	Stc1	0.95296	50.6	0.599	rgb(224,103,104)	1.9934	2,2
Kdm2b	Cxcr5	-0.95296	50.6	-6.0E-01	rgb( 87,138,240)	1.9934	2,2
Litaf	Cmya5	0.95296	50.6	0.596	rgb(224,103,104)	1.9934	2,2
Ncoa3	Il4ra	0.95296	50.6	0.597	rgb(224,103,104)	1.9934	2,2
Tbx21	Notch1	0.95296	50.6	0.602	rgb(224,102,103)	1.9934	2,2
Trps1	Edn3	-0.95296	50.6	-6.0E-01	rgb( 87,138,240)	1.9934	2,2
Zeb2	Ptger2	0.95296	50.6	0.601	rgb(224,102,103)	1.9934	2,2
Zeb2	Zscan21	-0.95296	50.6	-6.0E-01	rgb( 86,138,240)	1.9934	2,2
Zfp296	Cyp2s1	-0.95296	50.6	-6.0E-01	rgb( 88,138,240)	1.9934	2,2
Zfp329	A230072C01Rik	0.95296	50.6	0.601	rgb(224,102,103)	1.9934	2,2
Zfp365	Psrc1	0.95296	50.6	0.597	rgb(224,103,104)	1.9934	2,2
Zfp367	Fam111a	0.95296	50.6	0.604	rgb(224,102,103)	1.9934	2,2
Zfp367	Pknox1	-0.95296	50.6	-6.0E-01	rgb( 87,138,240)	1.9934	2,2
Zfp426	Cd274	0.95296	50.6	0.604	rgb(224,102,103)	1.9934	2,2
Zfp429	Apold1	-0.95296	50.6	-6.0E-01	rgb( 87,138,240)	1.9934	2,2
Zfp536	Lpin3	0.95296	50.6	0.6	rgb(224,102,104)	1.9934	2,2
Atf3	Arsb	-0.95116	50.59	-5.9E-01	rgb( 89,139,239)	1.9932	2,2
Elf1	Itga4	0.95116	50.59	0.586	rgb(223,105,106)	1.9932	2,2
Ets2	Sept9	-0.95116	50.59	-5.9E-01	rgb( 90,140,239)	1.9932	2,2
Irf1	Tapbpl	0.95116	50.59	0.586	rgb(223,105,106)	1.9932	None
Irf4	Dlk1	-0.95116	50.59	-5.9E-01	rgb( 89,139,239)	1.9932	2,2
Irf5	Unc93b1	0.95116	50.59	0.595	rgb(224,103,105)	1.9932	None
Irf7	BC094916	0.95116	50.59	0.586	rgb(223,105,106)	1.9932	None
Jun	Osm	0.95116	50.59	0.588	rgb(223,105,106)	1.9932	2,2
Maf	Aqp3	0.95116	50.59	0.586	rgb(223,105,106)	1.9932	None
Nfatc4	Gpr153	0.95116	50.59	0.594	rgb(224,103,105)	1.9932	None
Rest	Rnf169	0.95116	50.59	0.586	rgb(223,105,106)	1.9932	None
Sox5	Cdc42ep3	0.95116	50.59	0.589	rgb(223,105,106)	1.9932	2,2
Sp4	Ptpn2	0.95116	50.59	0.593	rgb(224,104,105)	1.9932	None
Srebf1	Abcg1	0.95116	50.59	0.588	rgb(223,105,106)	1.9932	None
Stat2	Gbp5	0.95116	50.59	0.586	rgb(223,105,106)	1.9932	None
Xbp1	Tmem163	0.95116	50.59	0.59	rgb(223,104,106)	1.9932	2,2
C030039L03Rik	Gapdhs	0.95116	50.59	0.593	rgb(224,104,105)	1.9932	2,2
Creb3l2	Gatsl2	0.95116	50.59	0.587	rgb(223,105,106)	1.9932	2,2
Ikzf5	Ptp4a1	0.95116	50.59	0.588	rgb(223,105,106)	1.9932	2,2
Jazf1	Enpp4	-0.95116	50.59	-5.9E-01	rgb( 89,139,239)	1.9932	2,2
Lyl1	Lix1l	0.95116	50.59	0.592	rgb(224,104,105)	1.9932	2,2
Nr4a2	Tapbpl	0.95116	50.59	0.592	rgb(224,104,105)	1.9932	2,2
Ovol1	Dixdc1	0.95116	50.59	0.592	rgb(224,104,105)	1.9932	2,2
Zfp219	Dab2ip	0.95116	50.59	0.589	rgb(223,104,106)	1.9932	2,2
Zfp385a	Slc19a2	0.95116	50.59	0.591	rgb(223,104,105)	1.9932	2,2
Zfp386	Atp6v1d	0.95116	50.59	0.595	rgb(224,103,105)	1.9932	2,2
Zfp467	Wnt10a	0.95116	50.59	0.593	rgb(224,104,105)	1.9932	2,2
Zfp668	Dcakd	0.95116	50.59	0.59	rgb(223,104,105)	1.9932	2,2
Epas1	Adamtsl3	0.94935	50.58	0.577	rgb(223,107,108)	1.993	2,2
Epas1	Gsn	0.94935	50.58	0.575	rgb(223,107,108)	1.993	2,2
Etv4	Pdgfrb	0.94935	50.58	0.578	rgb(223,107,108)	1.993	2,2
Foxo1	Sdc3	0.94935	50.58	0.579	rgb(223,106,108)	1.993	None
Foxo3	Tmem43	0.94935	50.58	0.58	rgb(223,106,107)	1.993	2,2
Irf1	Insrr	0.94935	50.58	0.577	rgb(223,107,108)	1.993	2,2
Irf4	Chst15	0.94935	50.58	0.58	rgb(223,106,107)	1.993	2,2
Irf7	Ccrl2	0.94935	50.58	0.579	rgb(223,106,108)	1.993	None
Mxd4	Ypel3	0.94935	50.58	0.576	rgb(223,107,108)	1.993	2,2
Pparg	Dgkk	0.94935	50.58	0.584	rgb(223,105,107)	1.993	2,2
Sox12	Sertad1	-0.94935	50.58	-5.8E-01	rgb( 92,141,239)	1.993	2,2
Stat2	Il12rb2	0.94935	50.58	0.583	rgb(223,106,107)	1.993	2,2
Stat2	Parp9	0.94935	50.58	0.584	rgb(223,105,107)	1.993	2,2
Vax2	Cysltr1	0.94935	50.58	0.578	rgb(223,107,108)	1.993	2,2
Arid3b	Ppard	0.94935	50.58	0.578	rgb(223,107,108)	1.993	2,2
Atf6b	Atp1a1	0.94935	50.58	0.58	rgb(223,106,107)	1.993	2,2
Drap1	Sepw1	0.94935	50.58	0.583	rgb(223,106,107)	1.993	2,2
Kdm5b	Sap30	0.94935	50.58	0.581	rgb(223,106,107)	1.993	2,2
Klf6	Trp53i13	0.94935	50.58	0.578	rgb(223,107,108)	1.993	2,2
Mbnl2	St8sia6	0.94935	50.58	0.576	rgb(223,107,108)	1.993	2,2
Phf1	Galk1	-0.94935	50.58	-5.8E-01	rgb( 92,141,239)	1.993	2,2
Prdm2	Bcor	0.94935	50.58	0.582	rgb(223,106,107)	1.993	2,2
Prdm2	Dock4	0.94935	50.58	0.581	rgb(223,106,107)	1.993	2,2
Scml4	Pten	0.94935	50.58	0.577	rgb(223,107,108)	1.993	2,2
Sgsm2	Plxnc1	0.94935	50.58	0.582	rgb(223,106,107)	1.993	2,2
Snai3	Crtam	0.94935	50.58	0.576	rgb(223,107,108)	1.993	2,2
Whsc1	Anln	0.94935	50.58	0.579	rgb(223,106,108)	1.993	2,2
Zbtb32	Arhgef6	0.94935	50.58	0.58	rgb(223,106,107)	1.993	2,2
Zbtb38	Trpv2	0.94935	50.58	0.581	rgb(223,106,107)	1.993	2,2
Zfp169	Inpp4a	0.94935	50.58	0.576	rgb(223,107,108)	1.993	2,2
Zfp277	Myo10	-0.94935	50.58	-5.8E-01	rgb( 92,141,239)	1.993	2,2
Zfp385a	Zfp365	0.94935	50.58	0.585	rgb(223,105,106)	1.993	2,2
Zfp386	Spry1	-0.94935	50.58	-5.8E-01	rgb( 90,140,239)	1.993	2,2
Zfp429	H60c	-0.94935	50.58	-5.8E-01	rgb( 91,141,239)	1.993	2,2
Zfp524	Rpl14	0.94935	50.58	0.58	rgb(223,106,107)	1.993	2,2
Zfp629	Trpv2	-0.94935	50.58	-5.8E-01	rgb( 90,140,239)	1.993	2,2
Zfp750	Exoc4	0.94935	50.58	0.576	rgb(223,107,108)	1.993	2,2
Zfp777	Ctss	-0.94935	50.58	-5.8E-01	rgb( 91,140,239)	1.993	2,2
Zfp777	Zc3h7b	0.94935	50.58	0.581	rgb(223,106,107)	1.993	2,2
Zfp787	Zfp668	0.94935	50.58	0.577	rgb(223,107,108)	1.993	2,2
Zfp808	Tyms	0.94935	50.58	0.584	rgb(223,105,107)	1.993	2,2
Zfp866	Mgat4b	-0.94935	50.58	-5.8E-01	rgb( 92,141,239)	1.993	2,2
Zkscan17	Cyfip2	0.94935	50.58	0.576	rgb(223,107,108)	1.993	2,2
Bhlhe40	Anxa4	0.94754	50.57	0.572	rgb(223,108,109)	1.9928	2,2
Cebpg	Aldh1l2	0.94754	50.57	0.573	rgb(223,108,109)	1.9928	2,2
Ddit3	Sars	0.94754	50.57	0.568	rgb(223,108,110)	1.9928	2,2
Epas1	Rnd3	0.94754	50.57	0.568	rgb(223,109,110)	1.9928	2,2
Etv6	Ncs1	0.94754	50.57	0.573	rgb(223,108,109)	1.9928	2,2
Foxo1	Plk2	-0.94754	50.57	-5.7E-01	rgb( 93,142,239)	1.9928	2,2
Gfi1	Bpnt1	-0.94754	50.57	-5.7E-01	rgb( 92,141,239)	1.9928	None
Hif1a	Satb1	0.94754	50.57	0.572	rgb(223,108,109)	1.9928	2,2
Hlx	Olfm1	0.94754	50.57	0.575	rgb(223,107,108)	1.9928	2,2
Hsf1	Rwdd2a	-0.94754	50.57	-5.7E-01	rgb( 93,142,239)	1.9928	None
Irf4	Atp8b4	-0.94754	50.57	-5.7E-01	rgb( 93,142,239)	1.9928	None
Irf4	Cxcl2	-0.94754	50.57	-5.7E-01	rgb( 94,142,238)	1.9928	2,2
Irf4	Srgap3	-0.94754	50.57	-5.7E-01	rgb( 92,141,239)	1.9928	2,2
Irf7	Cxcl10	0.94754	50.57	0.574	rgb(223,107,109)	1.9928	None
Jun	Furin	0.94754	50.57	0.572	rgb(223,108,109)	1.9928	None
Maf	Gbp4	-0.94754	50.57	-5.7E-01	rgb( 94,142,238)	1.9928	None
Otx1	Slc29a3	0.94754	50.57	0.566	rgb(223,109,110)	1.9928	2,2
Stat2	Dtx3l	0.94754	50.57	0.569	rgb(223,108,110)	1.9928	2,2
Stat4	Scyl2	0.94754	50.57	0.57	rgb(223,108,109)	1.9928	2,2
Tcf4	Fads2	0.94754	50.57	0.573	rgb(223,108,109)	1.9928	2,2
Vax2	2310007L24Rik	0.94754	50.57	0.572	rgb(223,108,109)	1.9928	2,2
Vax2	Adcy4	0.94754	50.57	0.565	rgb(223,109,110)	1.9928	2,2
Adnp	Dcxr	-0.94754	50.57	-5.7E-01	rgb( 93,141,239)	1.9928	2,2
Akna	Ccdc92	0.94754	50.57	0.571	rgb(223,108,109)	1.9928	2,2
Arid3b	Inpp5a	0.94754	50.57	0.566	rgb(223,109,110)	1.9928	2,2
Atf6	Ncoa1	0.94754	50.57	0.565	rgb(223,109,110)	1.9928	2,2
Dot1l	Rnf130	-0.94754	50.57	-5.7E-01	rgb( 93,142,239)	1.9928	2,2
Drap1	Syf2	0.94754	50.57	0.568	rgb(223,108,110)	1.9928	2,2
Foxp4	B4galnt1	0.94754	50.57	0.572	rgb(223,108,109)	1.9928	2,2
Klf2	Ttyh3	0.94754	50.57	0.568	rgb(223,108,110)	1.9928	2,2
Klf6	Cd5l	0.94754	50.57	0.572	rgb(223,108,109)	1.9928	2,2
Mbnl2	Inpp1	0.94754	50.57	0.574	rgb(223,107,109)	1.9928	2,2
Prdm2	Ptger2	-0.94754	50.57	-5.7E-01	rgb( 92,141,239)	1.9928	2,2
Scml4	Ipcef1	0.94754	50.57	0.569	rgb(223,108,110)	1.9928	2,2
Tbx21	Myd88	0.94754	50.57	0.567	rgb(223,109,110)	1.9928	2,2
Thap3	Dpm3	0.94754	50.57	0.569	rgb(223,108,110)	1.9928	2,2
Tmf1	Pik3ca	0.94754	50.57	0.566	rgb(223,109,110)	1.9928	2,2
Trerf1	Tnk2	0.94754	50.57	0.574	rgb(223,107,108)	1.9928	2,2
Trps1	Slc14a1	-0.94754	50.57	-5.7E-01	rgb( 94,142,239)	1.9928	2,2
Tulp2	Tnnt3	0.94754	50.57	0.566	rgb(223,109,110)	1.9928	2,2
Twist1	Loxl2	0.94754	50.57	0.572	rgb(223,108,109)	1.9928	2,2
Zbtb32	Trpv2	0.94754	50.57	0.568	rgb(223,109,110)	1.9928	2,2
Zbtb37	Kcna3	0.94754	50.57	0.566	rgb(223,109,110)	1.9928	2,2
Zbtb7c	Npr1	0.94754	50.57	0.574	rgb(223,107,108)	1.9928	2,2
Zeb2	Serpine1	0.94754	50.57	0.567	rgb(223,109,110)	1.9928	2,2
Zfp429	Zfp874a	0.94754	50.57	0.567	rgb(223,109,110)	1.9928	2,2
Zfp750	Ckmt1	0.94754	50.57	0.572	rgb(223,108,109)	1.9928	2,2
Zfp800	Eno3	-0.94754	50.57	-5.7E-01	rgb( 93,141,239)	1.9928	2,2
Zfp870	Fads2	0.94754	50.57	0.572	rgb(223,108,109)	1.9928	2,2
Zfp956	Ankrd23	0.94754	50.57	0.566	rgb(223,109,110)	1.9928	2,2
Atf2	Atad2b	0.94573	50.56	0.559	rgb(223,110,111)	1.9926	None
Atf5	Ddit3	0.94573	50.56	0.561	rgb(223,110,111)	1.9926	None
Atf5	Minpp1	-0.94573	50.56	-5.6E-01	rgb( 96,144,238)	1.9926	2,2
Elk3	Rora	0.94573	50.56	0.562	rgb(223,110,111)	1.9926	2,2
Etv6	Ifi203	-0.94573	50.56	-5.6E-01	rgb( 96,143,238)	1.9926	2,2
Fosl2	Tbc1d30	0.94573	50.56	0.56	rgb(223,110,111)	1.9926	None
Foxp1	5430421N21Rik	-0.94573	50.56	-5.6E-01	rgb( 95,143,238)	1.9926	2,2
Hlx	Tspan13	0.94573	50.56	0.561	rgb(223,110,111)	1.9926	2,2
Homez	Gen1	0.94573	50.56	0.564	rgb(223,109,110)	1.9926	2,2
Ikzf2	Trib1	0.94573	50.56	0.558	rgb(223,110,112)	1.9926	2,2
Irf1	Il15ra	0.94573	50.56	0.561	rgb(223,110,111)	1.9926	None
Irf2	Wipf1	0.94573	50.56	0.556	rgb(223,111,112)	1.9926	None
Irf7	Ifi204	0.94573	50.56	0.559	rgb(223,110,111)	1.9926	None
Mxd1	Rragd	0.94573	50.56	0.564	rgb(223,109,110)	1.9926	2,2
Mxd3	Capg	0.94573	50.56	0.56	rgb(223,110,111)	1.9926	2,2
Mxd3	Smtn	0.94573	50.56	0.56	rgb(223,110,111)	1.9926	2,2
Plagl1	Actn1	0.94573	50.56	0.56	rgb(223,110,111)	1.9926	None
Rbpj	Id2	0.94573	50.56	0.556	rgb(223,111,112)	1.9926	None
Rbpj	Nfil3	0.94573	50.56	0.56	rgb(223,110,111)	1.9926	2,2
Rest	Bzw2	-0.94573	50.56	-5.6E-01	rgb( 95,143,238)	1.9926	2,2
Satb1	Epas1	0.94573	50.56	0.562	rgb(223,110,111)	1.9926	2,2
Sox5	Mab21l2	0.94573	50.56	0.564	rgb(223,109,110)	1.9926	2,2
Srebf2	Dhcr7	0.94573	50.56	0.557	rgb(223,111,112)	1.9926	2,2
Stat2	Igtp	0.94573	50.56	0.559	rgb(223,110,111)	1.9926	2,2
Tead1	Dst	0.94573	50.56	0.558	rgb(223,110,111)	1.9926	2,2
Tead1	Eef2k	0.94573	50.56	0.557	rgb(223,111,112)	1.9926	2,2
Tead1	Faim3	0.94573	50.56	0.555	rgb(223,111,112)	1.9926	2,2
Vax2	Myo1f	0.94573	50.56	0.565	rgb(223,109,110)	1.9926	2,2
Cenpb	Samd1	0.94573	50.56	0.561	rgb(223,110,111)	1.9926	2,2
Drap1	Anapc1	-0.94573	50.56	-5.6E-01	rgb( 95,143,238)	1.9926	2,2
Jazf1	Pim1	-0.94573	50.56	-5.6E-01	rgb( 95,143,238)	1.9926	2,2
Kdm5b	Pfkp	0.94573	50.56	0.556	rgb(223,111,112)	1.9926	2,2
Litaf	Slc16a6	-0.94573	50.56	-5.6E-01	rgb( 96,143,238)	1.9926	2,2
Mbnl2	Rpn1	-0.94573	50.56	-5.6E-01	rgb( 95,143,238)	1.9926	2,2
Nr1d1	Serpine2	-0.94573	50.56	-5.6E-01	rgb( 96,143,238)	1.9926	2,2
Ski	Slc43a2	0.94573	50.56	0.563	rgb(223,110,111)	1.9926	2,2
Zbtb1	Larp1b	0.94573	50.56	0.564	rgb(223,109,110)	1.9926	2,2
Zbtb4	Zswim4	0.94573	50.56	0.562	rgb(223,110,111)	1.9926	2,2
Zfp101	D3Ertd751e	0.94573	50.56	0.558	rgb(223,110,112)	1.9926	2,2
Zfp277	Bicd1	-0.94573	50.56	-5.6E-01	rgb( 96,143,238)	1.9926	2,2
Zfp277	Fgd6	-0.94573	50.56	-5.6E-01	rgb( 95,143,238)	1.9926	2,2
Zfp385a	Cd80	0.94573	50.56	0.556	rgb(223,111,112)	1.9926	2,2
Zfp385a	Rnf169	0.94573	50.56	0.561	rgb(223,110,111)	1.9926	2,2
Zfp536	Tekt2	0.94573	50.56	0.565	rgb(223,109,110)	1.9926	2,2
Zfp750	Lrrc28	0.94573	50.56	0.557	rgb(223,111,112)	1.9926	2,2
Zfp750	Mex3d	-0.94573	50.56	-5.6E-01	rgb( 95,143,238)	1.9926	2,2
Zfp750	Pik3r3	0.94573	50.56	0.561	rgb(223,110,111)	1.9926	2,2
Zfp960	Ifi204	0.94573	50.56	0.562	rgb(223,110,111)	1.9926	2,2
Ahrr	Ptprj	0.94392	50.55	0.553	rgb(223,111,112)	1.9924	2,2
Elf1	Arhgef6	0.94392	50.55	0.553	rgb(223,111,113)	1.9924	None
Ets1	Ppp1r10	-0.94392	50.55	-5.5E-01	rgb( 98,144,238)	1.9924	2,2
Etv6	Nlgn2	0.94392	50.55	0.555	rgb(223,111,112)	1.9924	2,2
Foxo3	Exosc8	-0.94392	50.55	-5.5E-01	rgb( 98,145,238)	1.9924	2,2
Foxp3	Satb1	-0.94392	50.55	-5.5E-01	rgb( 97,144,238)	1.9924	2,2
Irf5	Dcxr	0.94392	50.55	0.552	rgb(223,112,113)	1.9924	2,2
Mxd1	Socs3	0.94392	50.55	0.545	rgb(223,113,114)	1.9924	None
Nfatc4	Cebpb	0.94392	50.55	0.548	rgb(223,112,113)	1.9924	2,2
Prrx1	Fat1	0.94392	50.55	0.553	rgb(223,111,112)	1.9924	2,2
Rbpj	4833439L19Rik	0.94392	50.55	0.546	rgb(223,113,114)	1.9924	2,2
Rfx7	Cox7a2l	-0.94392	50.55	-5.5E-01	rgb( 98,144,238)	1.9924	2,2
Sox5	Serpinf1	0.94392	50.55	0.551	rgb(223,112,113)	1.9924	None
Tead1	Fut7	0.94392	50.55	0.554	rgb(223,111,112)	1.9924	2,2
Vax2	Cxcl3	0.94392	50.55	0.55	rgb(223,112,113)	1.9924	2,2
Vax2	Dab2	0.94392	50.55	0.553	rgb(223,111,112)	1.9924	2,2
Vax2	Ppp1r14c	0.94392	50.55	0.549	rgb(223,112,113)	1.9924	2,2
Vdr	Cd83	0.94392	50.55	0.549	rgb(223,112,113)	1.9924	None
Atf6b	Cisd3	-0.94392	50.55	-5.5E-01	rgb( 98,144,238)	1.9924	2,2
Atmin	Sbf2	0.94392	50.55	0.55	rgb(223,112,113)	1.9924	2,2
C030039L03Rik	1700034I23Rik	0.94392	50.55	0.545	rgb(223,113,114)	1.9924	2,2
Creb3l2	Syn1	0.94392	50.55	0.553	rgb(223,111,113)	1.9924	2,2
Foxp2	Nebl	0.94392	50.55	0.546	rgb(223,113,114)	1.9924	2,2
Hmgb3	Pla2g4f	0.94392	50.55	0.55	rgb(223,112,113)	1.9924	2,2
Klf13	Prr7	0.94392	50.55	0.549	rgb(223,112,113)	1.9924	2,2
Klf6	Neu3	0.94392	50.55	0.549	rgb(223,112,113)	1.9924	2,2
Klf6	Ptger2	-0.94392	50.55	-5.5E-01	rgb( 97,144,238)	1.9924	2,2
Lin54	Pgs1	0.94392	50.55	0.554	rgb(223,111,112)	1.9924	2,2
Ncoa1	Tmem184b	0.94392	50.55	0.551	rgb(223,112,113)	1.9924	2,2
Ncoa3	Stat4	-0.94392	50.55	-5.5E-01	rgb( 97,144,238)	1.9924	2,2
Nr4a2	Nr1d1	-0.94392	50.55	-5.5E-01	rgb( 98,145,238)	1.9924	2,2
Nr4a2	Nrip1	0.94392	50.55	0.554	rgb(223,111,112)	1.9924	2,2
Scml4	Tmem71	0.94392	50.55	0.546	rgb(223,113,114)	1.9924	2,2
Tbx21	Bcl3	0.94392	50.55	0.547	rgb(223,113,114)	1.9924	2,2
Thap3	Sf3b3	-0.94392	50.55	-5.5E-01	rgb( 98,145,238)	1.9924	2,2
Trerf1	Cyfip2	0.94392	50.55	0.55	rgb(223,112,113)	1.9924	2,2
Twist1	Fam160a1	0.94392	50.55	0.547	rgb(223,113,114)	1.9924	2,2
Whsc1	Lpcat1	0.94392	50.55	0.548	rgb(223,112,114)	1.9924	2,2
Zbtb32	Asns	0.94392	50.55	0.549	rgb(223,112,113)	1.9924	2,2
Zbtb32	Fes	0.94392	50.55	0.55	rgb(223,112,113)	1.9924	2,2
Zbtb32	Tapbpl	0.94392	50.55	0.549	rgb(223,112,113)	1.9924	2,2
Zbtb46	Cd83	0.94392	50.55	0.551	rgb(223,112,113)	1.9924	2,2
Zfp280b	Rxra	0.94392	50.55	0.546	rgb(223,113,114)	1.9924	2,2
Zfp35	Enpp3	-0.94392	50.55	-5.5E-01	rgb( 97,144,238)	1.9924	2,2
Zfp385a	Dcxr	0.94392	50.55	0.548	rgb(223,112,113)	1.9924	2,2
Zfp750	Pvrl4	0.94392	50.55	0.555	rgb(223,111,112)	1.9924	2,2
Zfp777	Crebbp	0.94392	50.55	0.549	rgb(223,112,113)	1.9924	2,2
Zfp948	Mtx3	0.94392	50.55	0.55	rgb(223,112,113)	1.9924	2,2
Ebf1	Dusp3	0.94211	50.54	0.545	rgb(223,113,114)	1.9922	2,2
Etv4	Spint1	0.94211	50.54	0.545	rgb(223,113,114)	1.9922	None
Foxf2	Myo3b	0.94211	50.54	0.536	rgb(223,115,116)	1.9922	2,2
Gata3	Il13	0.94211	50.54	0.537	rgb(223,115,116)	1.9922	None
Gfi1	S1pr2	0.94211	50.54	0.537	rgb(223,114,115)	1.9922	2,2
Irf1	Gbp2	0.94211	50.54	0.537	rgb(223,114,115)	1.9922	None
Irf4	Lpcat1	-0.94211	50.54	-5.4E-01	rgb(100,146,237)	1.9922	None
Irf5	Fbxo18	0.94211	50.54	0.538	rgb(223,114,115)	1.9922	2,2
Jun	Pcyt1b	-0.94211	50.54	-5.4E-01	rgb(100,146,238)	1.9922	2,2
Maf	Fam20a	0.94211	50.54	0.537	rgb(223,114,115)	1.9922	2,2
Mxd1	Smyd5	-0.94211	50.54	-5.4E-01	rgb(101,146,237)	1.9922	2,2
Mxd3	Anln	0.94211	50.54	0.544	rgb(223,113,114)	1.9922	2,2
Plagl1	Slc1a4	0.94211	50.54	0.536	rgb(223,115,116)	1.9922	2,2
Pou2af1	Kcna3	0.94211	50.54	0.542	rgb(223,114,115)	1.9922	2,2
Rbpj	Nedd4	0.94211	50.54	0.538	rgb(223,114,115)	1.9922	2,2
Runx1	Egr2	0.94211	50.54	0.541	rgb(223,114,115)	1.9922	None
Rxra	Ptger4	0.94211	50.54	0.542	rgb(223,113,115)	1.9922	None
Tcf4	Eif4e3	0.94211	50.54	0.543	rgb(223,113,114)	1.9922	None
Tead1	Socs2	0.94211	50.54	0.543	rgb(223,113,114)	1.9922	2,2
Tead1	Stxbp6	0.94211	50.54	0.536	rgb(223,115,116)	1.9922	2,2
Thra	Tjp3	0.94211	50.54	0.543	rgb(223,113,114)	1.9922	None
Vax2	Il23r	0.94211	50.54	0.542	rgb(223,114,115)	1.9922	2,2
Zfp148	Adora2a	-0.94211	50.54	-5.4E-01	rgb(100,146,237)	1.9922	None
Zfp148	Nr4a1	-0.94211	50.54	-5.4E-01	rgb( 99,145,238)	1.9922	None
Ankzf1	Arid3a	0.94211	50.54	0.542	rgb(223,113,115)	1.9922	2,2
C030039L03Rik	Itga7	0.94211	50.54	0.539	rgb(223,114,115)	1.9922	2,2
Cbx2	Cmtm4	0.94211	50.54	0.539	rgb(223,114,115)	1.9922	2,2
Dzip1	Samd9l	0.94211	50.54	0.544	rgb(223,113,114)	1.9922	2,2
Eea1	Ctsw	-0.94211	50.54	-5.4E-01	rgb( 99,145,238)	1.9922	2,2
Gpbp1	Pml	-0.94211	50.54	-5.4E-01	rgb(101,146,237)	1.9922	2,2
Hif3a	Syce2	0.94211	50.54	0.536	rgb(223,115,116)	1.9922	2,2
Ikzf4	Mllt6	0.94211	50.54	0.538	rgb(223,114,115)	1.9922	2,2
Lin54	Icam2	-0.94211	50.54	-5.4E-01	rgb(100,146,238)	1.9922	2,2
Ncoa3	Fndc3a	0.94211	50.54	0.544	rgb(223,113,114)	1.9922	2,2
Plscr1	Glrp1	0.94211	50.54	0.536	rgb(223,115,116)	1.9922	2,2
Scml4	Kctd12	0.94211	50.54	0.537	rgb(223,114,116)	1.9922	2,2
Scrt1	Cbln3	0.94211	50.54	0.545	rgb(223,113,114)	1.9922	2,2
Sgsm2	Cul9	0.94211	50.54	0.542	rgb(223,114,115)	1.9922	2,2
Sgsm2	Thoc3	-0.94211	50.54	-5.4E-01	rgb(100,146,237)	1.9922	2,2
Twist1	Glt28d2	0.94211	50.54	0.54	rgb(223,114,115)	1.9922	2,2
Zfp26	Ept1	0.94211	50.54	0.541	rgb(223,114,115)	1.9922	2,2
Zfp367	Rpl10a	-0.94211	50.54	-5.4E-01	rgb(100,146,238)	1.9922	2,2
Zfp367	Wdr76	0.94211	50.54	0.542	rgb(223,114,115)	1.9922	2,2
Zfp385a	Psrc1	0.94211	50.54	0.54	rgb(223,114,115)	1.9922	2,2
Zfp385a	Ptp4a3	0.94211	50.54	0.54	rgb(223,114,115)	1.9922	2,2
Zfp395	Tnip2	-0.94211	50.54	-5.4E-01	rgb(100,146,237)	1.9922	2,2
Zfp429	Snhg6	0.94211	50.54	0.543	rgb(223,113,114)	1.9922	2,2
Zfp429	Trim12a	0.94211	50.54	0.539	rgb(223,114,115)	1.9922	2,2
Zfp473	Slfn2	-0.94211	50.54	-5.4E-01	rgb( 99,145,238)	1.9922	2,2
Zfp956	Ppcdc	0.94211	50.54	0.541	rgb(223,114,115)	1.9922	2,2
Zhx1	Qrich1	0.94211	50.54	0.538	rgb(223,114,115)	1.9922	2,2
Zik1	Gatsl2	-0.94211	50.54	-5.4E-01	rgb(100,146,238)	1.9922	2,2
Zmiz1	Nfatc2	0.94211	50.54	0.541	rgb(223,114,115)	1.9922	2,2
Arid5a	Tnip2	0.9403	50.53	0.529	rgb(223,116,117)	1.992	2,2
Bach1	Zfp239	-0.9403	50.53	-5.3E-01	rgb(103,148,237)	1.992	2,2
Bhlhe40	Fam129a	0.9403	50.53	0.53	rgb(223,116,117)	1.992	None
Cux1	Fam20a	0.9403	50.53	0.532	rgb(223,115,116)	1.992	2,2
Etv5	F2rl2	0.9403	50.53	0.527	rgb(223,116,117)	1.992	2,2
Etv5	Zswim4	0.9403	50.53	0.526	rgb(223,117,118)	1.992	2,2
Foxf2	Bcl6b	-0.9403	50.53	-5.3E-01	rgb(102,147,237)	1.992	2,2
Foxf2	Insig1	0.9403	50.53	0.528	rgb(223,116,117)	1.992	None
Foxf2	Nhs	0.9403	50.53	0.529	rgb(223,116,117)	1.992	2,2
Gata3	4930506M07Rik	0.9403	50.53	0.527	rgb(223,116,117)	1.992	2,2
Gli3	Nhs	0.9403	50.53	0.532	rgb(223,115,116)	1.992	2,2
Ikzf2	Ankrd39	0.9403	50.53	0.526	rgb(223,117,118)	1.992	2,2
Irf1	Gbp9	0.9403	50.53	0.528	rgb(223,116,117)	1.992	None
Irf4	Abcd3	-0.9403	50.53	-5.3E-01	rgb(102,147,237)	1.992	2,2
Irf4	Slfn2	0.9403	50.53	0.531	rgb(223,116,117)	1.992	None
Irf7	Gm6548	0.9403	50.53	0.525	rgb(223,117,118)	1.992	2,2
Irf8	Synpo	0.9403	50.53	0.527	rgb(223,116,117)	1.992	None
Mxd4	Tcp11l2	0.9403	50.53	0.532	rgb(223,115,116)	1.992	2,2
Mxi1	Clybl	0.9403	50.53	0.525	rgb(223,117,118)	1.992	2,2
Nfatc4	H2-Eb2	0.9403	50.53	0.532	rgb(223,115,117)	1.992	2,2
Plagl1	Slc7a1	0.9403	50.53	0.527	rgb(223,116,117)	1.992	2,2
Satb1	Gnpda1	0.9403	50.53	0.534	rgb(223,115,116)	1.992	2,2
Sox5	Akr1b8	0.9403	50.53	0.527	rgb(223,116,117)	1.992	2,2
Sox5	Stx7	0.9403	50.53	0.53	rgb(223,116,117)	1.992	None
Thrb	Dmrta2	0.9403	50.53	0.529	rgb(223,116,117)	1.992	2,2
Zfhx3	Akap2	0.9403	50.53	0.535	rgb(223,115,116)	1.992	2,2
Adnp	Hist1h1d	-0.9403	50.53	-5.3E-01	rgb(102,147,237)	1.992	2,2
Adnp	Hist1h1e	-0.9403	50.53	-5.3E-01	rgb(102,147,237)	1.992	2,2
Ahctf1	Atad2b	0.9403	50.53	0.531	rgb(223,116,117)	1.992	2,2
Arid3b	Decr1	-0.9403	50.53	-5.3E-01	rgb(101,147,237)	1.992	2,2
Batf	Slamf9	-0.9403	50.53	-5.3E-01	rgb(103,148,237)	1.992	2,2
Fbxl19	Fth1	-0.9403	50.53	-5.3E-01	rgb(102,147,237)	1.992	2,2
Ikzf4	Bcl3	0.9403	50.53	0.533	rgb(223,115,116)	1.992	2,2
Kdm2b	Endod1	-0.9403	50.53	-5.3E-01	rgb(102,147,237)	1.992	2,2
Klf6	Vim	0.9403	50.53	0.529	rgb(223,116,117)	1.992	2,2
Msc	Gnaz	0.9403	50.53	0.528	rgb(223,116,117)	1.992	2,2
Plscr1	Clic4	0.9403	50.53	0.526	rgb(223,117,118)	1.992	2,2
Rorc	Ccdc63	0.9403	50.53	0.53	rgb(223,116,117)	1.992	2,2
Rorc	Tnfrsf25	0.9403	50.53	0.531	rgb(223,116,117)	1.992	2,2
Scrt1	Arhgef10	0.9403	50.53	0.533	rgb(223,115,116)	1.992	2,2
Sgsm2	Unc93b1	0.9403	50.53	0.532	rgb(223,115,116)	1.992	2,2
Tbx21	Icam1	0.9403	50.53	0.527	rgb(223,116,117)	1.992	2,2
Tulp3	Hist3h2a	-0.9403	50.53	-5.3E-01	rgb(102,147,237)	1.992	2,2
Twist1	Kctd15	0.9403	50.53	0.533	rgb(223,115,116)	1.992	2,2
Zbtb32	Mtrf1	0.9403	50.53	0.528	rgb(223,116,117)	1.992	2,2
Zbtb4	Lime1	0.9403	50.53	0.528	rgb(223,116,117)	1.992	2,2
Zfp184	Maoa	0.9403	50.53	0.526	rgb(223,116,118)	1.992	2,2
Zfp184	Vgf	0.9403	50.53	0.525	rgb(223,117,118)	1.992	2,2
Zfp202	Smpd3	0.9403	50.53	0.525	rgb(223,117,118)	1.992	2,2
Zfp280b	Itgb1	0.9403	50.53	0.53	rgb(223,116,117)	1.992	2,2
Zfp329	Gripap1	0.9403	50.53	0.529	rgb(223,116,117)	1.992	2,2
Zfp35	Commd9	0.9403	50.53	0.526	rgb(223,117,118)	1.992	2,2
Zfp367	Tyms	0.9403	50.53	0.526	rgb(223,116,118)	1.992	2,2
Zfp385a	Zfp750	0.9403	50.53	0.525	rgb(223,117,118)	1.992	2,2
Zfp429	Acnat1	-0.9403	50.53	-5.3E-01	rgb(102,147,237)	1.992	2,2
Zfp429	Ubiad1	-0.9403	50.53	-5.3E-01	rgb(102,147,237)	1.992	2,2
Zfp449	Tcea3	0.9403	50.53	0.532	rgb(223,115,117)	1.992	2,2
Zfp467	Itpka	0.9403	50.53	0.535	rgb(223,115,116)	1.992	2,2
Zfp467	Olfml2a	0.9403	50.53	0.535	rgb(223,115,116)	1.992	2,2
Zfp467	Rhbdl3	0.9403	50.53	0.532	rgb(223,115,116)	1.992	2,2
Zfp703	Utrn	-0.9403	50.53	-5.3E-01	rgb(101,147,237)	1.992	2,2
Zfp787	Ocrl	-0.9403	50.53	-5.3E-01	rgb(101,147,237)	1.992	2,2
Zfp827	Npc2	-0.9403	50.53	-5.3E-01	rgb(103,148,237)	1.992	2,2
Zfp870	Tbccd1	0.9403	50.53	0.534	rgb(223,115,116)	1.992	2,2
Ahr	Ust	0.93849	50.52	0.516	rgb(223,119,120)	1.9918	2,2
Arid3a	Bcl2l2	0.93849	50.52	0.523	rgb(223,117,118)	1.9918	2,2
Bcl6	March3	0.93849	50.52	0.522	rgb(223,117,118)	1.9918	2,2
Bcl6	Tle4	0.93849	50.52	0.516	rgb(223,118,120)	1.9918	2,2
Cebpb	Calcrl	0.93849	50.52	0.517	rgb(223,118,119)	1.9918	2,2
Fosl2	L3mbtl3	-0.93849	50.52	-5.2E-01	rgb(105,149,237)	1.9918	2,2
Foxf2	Mapkbp1	0.93849	50.52	0.522	rgb(223,117,118)	1.9918	2,2
Foxo3	Slc19a2	0.93849	50.52	0.516	rgb(223,119,120)	1.9918	2,2
Foxp1	Gap43	-0.93849	50.52	-5.2E-01	rgb(104,148,237)	1.9918	2,2
Foxp3	Nt5e	0.93849	50.52	0.515	rgb(223,119,120)	1.9918	2,2
Gata3	Cd83	0.93849	50.52	0.522	rgb(223,117,118)	1.9918	2,2
Hic1	Ctsb	0.93849	50.52	0.519	rgb(223,118,119)	1.9918	None
Hsf1	S100a1	-0.93849	50.52	-5.2E-01	rgb(104,148,237)	1.9918	2,2
Ikzf2	Cd96	0.93849	50.52	0.523	rgb(223,117,118)	1.9918	2,2
Ikzf2	Gm14446	0.93849	50.52	0.517	rgb(223,118,119)	1.9918	2,2
Irf1	Rasa4	0.93849	50.52	0.517	rgb(223,118,119)	1.9918	None
Irf4	Cxxc5	-0.93849	50.52	-5.2E-01	rgb(105,149,237)	1.9918	2,2
Irf4	Shisa2	-0.93849	50.52	-5.2E-01	rgb(104,149,237)	1.9918	None
Irf5	Calhm2	0.93849	50.52	0.524	rgb(223,117,118)	1.9918	2,2
Irf5	Ppap2c	0.93849	50.52	0.517	rgb(223,118,119)	1.9918	2,2
Jun	1600014C10Rik	0.93849	50.52	0.517	rgb(223,118,119)	1.9918	2,2
Junb	Hook2	0.93849	50.52	0.524	rgb(223,117,118)	1.9918	None
Jund	Sema4a	0.93849	50.52	0.523	rgb(223,117,118)	1.9918	None
Mxd3	Vim	0.93849	50.52	0.52	rgb(223,118,119)	1.9918	2,2
Mxi1	Urb1	-0.93849	50.52	-5.2E-01	rgb(105,149,237)	1.9918	2,2
Nfil3	Auh	0.93849	50.52	0.523	rgb(223,117,118)	1.9918	2,2
Nfil3	Glipr2	0.93849	50.52	0.519	rgb(223,118,119)	1.9918	2,2
Nfkb2	Csf2	0.93849	50.52	0.524	rgb(223,117,118)	1.9918	2,2
Nfkb2	Ets1	-0.93849	50.52	-5.2E-01	rgb(104,149,237)	1.9918	2,2
Prrx1	Thbd	0.93849	50.52	0.519	rgb(223,118,119)	1.9918	2,2
Six1	Six4	0.93849	50.52	0.521	rgb(223,118,119)	1.9918	2,2
Srebf2	Kdm2b	0.93849	50.52	0.522	rgb(223,117,118)	1.9918	None
Stat1	Lgals7	-0.93849	50.52	-5.2E-01	rgb(104,148,237)	1.9918	None
Stat5b	Dirc2	0.93849	50.52	0.519	rgb(223,118,119)	1.9918	2,2
Zfx	Ndufv3	-0.93849	50.52	-5.2E-01	rgb(104,148,237)	1.9918	None
Ahctf1	Smg5	0.93849	50.52	0.52	rgb(223,118,119)	1.9918	2,2
Akna	C2cd3	0.93849	50.52	0.52	rgb(223,118,119)	1.9918	2,2
Batf	Csgalnact1	0.93849	50.52	0.523	rgb(223,117,118)	1.9918	2,2
Batf	Ikzf2	0.93849	50.52	0.522	rgb(223,117,118)	1.9918	2,2
Batf	Tex14	-0.93849	50.52	-5.2E-01	rgb(105,149,237)	1.9918	2,2
Cggbp1	Tmem71	0.93849	50.52	0.517	rgb(223,118,119)	1.9918	2,2
Dpf1	Rbfox2	0.93849	50.52	0.521	rgb(223,118,119)	1.9918	2,2
Foxs1	Tmem176b	0.93849	50.52	0.524	rgb(223,117,118)	1.9918	2,2
Kdm5b	Pgm2	0.93849	50.52	0.523	rgb(223,117,118)	1.9918	2,2
Klf13	Arrb1	0.93849	50.52	0.517	rgb(223,118,119)	1.9918	2,2
Msc	Penk	0.93849	50.52	0.521	rgb(223,117,119)	1.9918	2,2
Ncoa1	Csnk1e	0.93849	50.52	0.524	rgb(223,117,118)	1.9918	2,2
Ncoa3	Id3	-0.93849	50.52	-5.2E-01	rgb(104,149,237)	1.9918	2,2
Plscr1	Dusp14	0.93849	50.52	0.516	rgb(223,118,120)	1.9918	2,2
Sgsm2	Tg	0.93849	50.52	0.52	rgb(223,118,119)	1.9918	2,2
Tet3	Cnnm3	0.93849	50.52	0.521	rgb(223,117,119)	1.9918	2,2
Tigd2	Utf1	-0.93849	50.52	-5.2E-01	rgb(104,148,237)	1.9918	2,2
Twist1	Cxcl1	0.93849	50.52	0.519	rgb(223,118,119)	1.9918	2,2
Zfp365	4930429B21Rik	0.93849	50.52	0.524	rgb(223,117,118)	1.9918	2,2
Zfp365	Zmat3	0.93849	50.52	0.519	rgb(223,118,119)	1.9918	2,2
Zfp414	Rab4b	0.93849	50.52	0.516	rgb(223,118,119)	1.9918	2,2
Zfp429	Vwa1	-0.93849	50.52	-5.2E-01	rgb(105,149,237)	1.9918	2,2
Zfp467	C630043F03Rik	-0.93849	50.52	-5.2E-01	rgb(104,148,237)	1.9918	2,2
Zfp524	Zfp36	0.93849	50.52	0.517	rgb(223,118,119)	1.9918	2,2
Zfp629	Fgfr1	0.93849	50.52	0.518	rgb(223,118,119)	1.9918	2,2
Zfp629	Ormdl1	-0.93849	50.52	-5.2E-01	rgb(104,148,237)	1.9918	2,2
Zfp787	Wwp1	-0.93849	50.52	-5.2E-01	rgb(105,149,237)	1.9918	2,2
Zfp831	Lypd6b	0.93849	50.52	0.515	rgb(223,119,120)	1.9918	2,2
Zfp951	Rab4a	-0.93849	50.52	-5.2E-01	rgb(105,149,237)	1.9918	2,2
Zkscan17	Mgat4b	0.93849	50.52	0.517	rgb(223,118,119)	1.9918	2,2
Bcl6b	Tigit	0.93668	50.51	0.506	rgb(223,120,121)	1.9916	None
Bhlhe40	Anxa2	0.93668	50.51	0.506	rgb(223,120,121)	1.9916	None
Cux1	Tg	-0.93668	50.51	-5.1E-01	rgb(107,150,236)	1.9916	2,2
Ddit3	Nupr1	0.93668	50.51	0.506	rgb(223,120,121)	1.9916	2,2
Elk4	Tacc1	0.93668	50.51	0.513	rgb(223,119,120)	1.9916	None
Eomes	Abcb1a	0.93668	50.51	0.514	rgb(223,119,120)	1.9916	2,2
Epas1	Ift57	-0.93668	50.51	-5.1E-01	rgb(107,150,236)	1.9916	2,2
Etv6	Gbp2	0.93668	50.51	0.514	rgb(223,119,120)	1.9916	2,2
Fli1	Slc25a30	0.93668	50.51	0.514	rgb(223,119,120)	1.9916	2,2
Fosl2	Kif26b	-0.93668	50.51	-5.1E-01	rgb(106,149,237)	1.9916	2,2
Foxf2	Gja1	0.93668	50.51	0.509	rgb(223,120,121)	1.9916	2,2
Foxo3	Narf	0.93668	50.51	0.512	rgb(223,119,120)	1.9916	None
Foxp1	Batf3	-0.93668	50.51	-5.1E-01	rgb(106,150,236)	1.9916	2,2
Gata3	Ticam2	0.93668	50.51	0.514	rgb(223,119,120)	1.9916	2,2
Gfi1	Rgmb	-0.93668	50.51	-5.1E-01	rgb(107,150,236)	1.9916	2,2
Hbp1	Smyd5	-0.93668	50.51	-5.1E-01	rgb(107,150,236)	1.9916	2,2
Hif1a	Flot1	0.93668	50.51	0.507	rgb(223,120,121)	1.9916	2,2
Ikzf2	Ergic1	0.93668	50.51	0.511	rgb(223,119,120)	1.9916	2,2
Irf1	Gbp10	0.93668	50.51	0.515	rgb(223,119,120)	1.9916	None
Irf4	Cacna1s	0.93668	50.51	0.514	rgb(223,119,120)	1.9916	2,2
Irf4	Grpr	-0.93668	50.51	-5.1E-01	rgb(107,150,236)	1.9916	2,2
Irf4	Loxl2	-0.93668	50.51	-5.1E-01	rgb(106,149,236)	1.9916	2,2
Irf4	Ptprf	0.93668	50.51	0.508	rgb(223,120,121)	1.9916	None
Irf4	Tspan2	0.93668	50.51	0.515	rgb(223,119,120)	1.9916	2,2
Irf7	Gbp6	0.93668	50.51	0.507	rgb(223,120,121)	1.9916	None
Irf8	Cxcr5	0.93668	50.51	0.513	rgb(223,119,120)	1.9916	2,2
Lhx6	Sh2b1	0.93668	50.51	0.514	rgb(223,119,120)	1.9916	2,2
Maff	Jmjd6	0.93668	50.51	0.515	rgb(223,119,120)	1.9916	2,2
Mxd1	Zfp36	0.93668	50.51	0.511	rgb(223,119,120)	1.9916	None
Mxi1	Aen	-0.93668	50.51	-5.1E-01	rgb(107,150,236)	1.9916	2,2
Mxi1	Mapre3	0.93668	50.51	0.511	rgb(223,119,120)	1.9916	2,2
Myb	Tmem71	0.93668	50.51	0.507	rgb(223,120,121)	1.9916	2,2
Nfil3	Rbpj	0.93668	50.51	0.51	rgb(223,120,121)	1.9916	2,2
Pou2af1	Sh3bp1	-0.93668	50.51	-5.1E-01	rgb(107,150,236)	1.9916	2,2
Pou2f2	Kcnq5	0.93668	50.51	0.51	rgb(223,120,121)	1.9916	None
Pou6f1	Calcrl	-0.93668	50.51	-5.1E-01	rgb(107,150,236)	1.9916	None
Pou6f1	Ssh2	0.93668	50.51	0.51	rgb(223,120,121)	1.9916	None
Prrx1	Ccdc80	0.93668	50.51	0.514	rgb(223,119,120)	1.9916	2,2
Rbpj	Rasal1	-0.93668	50.51	-5.1E-01	rgb(106,149,237)	1.9916	None
Rfx3	Vav1	-0.93668	50.51	-5.1E-01	rgb(106,150,236)	1.9916	None
Runx1	Cd74	-0.93668	50.51	-5.1E-01	rgb(105,149,237)	1.9916	None
Sp4	Ccdc134	-0.93668	50.51	-5.1E-01	rgb(106,149,237)	1.9916	None
Stat1	Slain1	0.93668	50.51	0.513	rgb(223,119,120)	1.9916	None
Atmin	Ss18	-0.93668	50.51	-5.1E-01	rgb(106,150,236)	1.9916	2,2
Bcl11b	Mllt6	0.93668	50.51	0.513	rgb(223,119,120)	1.9916	2,2
Creb3l2	Atp2b4	0.93668	50.51	0.511	rgb(223,119,120)	1.9916	2,2
Creb3l2	Sdcbp2	0.93668	50.51	0.512	rgb(223,119,120)	1.9916	2,2
Drap1	Pknox1	-0.93668	50.51	-5.1E-01	rgb(107,150,236)	1.9916	2,2
Kdm2b	Dnmt3a	0.93668	50.51	0.511	rgb(223,119,120)	1.9916	2,2
Kdm2b	Gbp9	0.93668	50.51	0.515	rgb(223,119,120)	1.9916	2,2
Kdm2b	Gramd1b	0.93668	50.51	0.505	rgb(223,120,122)	1.9916	2,2
Klf8	Tspan17	0.93668	50.51	0.511	rgb(223,119,120)	1.9916	2,2
Lin54	Iqgap2	0.93668	50.51	0.514	rgb(223,119,120)	1.9916	2,2
Msc	Cav1	0.93668	50.51	0.506	rgb(223,120,121)	1.9916	2,2
Ncoa2	Nrip1	0.93668	50.51	0.513	rgb(223,119,120)	1.9916	2,2
Ncoa2	Phlpp1	0.93668	50.51	0.509	rgb(223,120,121)	1.9916	2,2
Ncoa3	Atp11a	0.93668	50.51	0.514	rgb(223,119,120)	1.9916	2,2
Nr4a3	B4galnt4	-0.93668	50.51	-5.1E-01	rgb(106,150,236)	1.9916	2,2
Scml4	Rab19	0.93668	50.51	0.509	rgb(223,120,121)	1.9916	2,2
Scrt1	4932438H23Rik	0.93668	50.51	0.509	rgb(223,120,121)	1.9916	2,2
Scrt1	Appl2	0.93668	50.51	0.515	rgb(223,119,120)	1.9916	2,2
Scrt1	Rassf1	0.93668	50.51	0.505	rgb(223,120,122)	1.9916	2,2
Six5	Skil	-0.93668	50.51	-5.1E-01	rgb(107,150,236)	1.9916	2,2
Six5	Thap4	0.93668	50.51	0.511	rgb(223,119,120)	1.9916	2,2
Tfdp2	Appl2	0.93668	50.51	0.512	rgb(223,119,120)	1.9916	2,2
Thap7	Higd1a	0.93668	50.51	0.509	rgb(223,120,121)	1.9916	2,2
Zbed3	Zkscan17	0.93668	50.51	0.509	rgb(223,120,121)	1.9916	2,2
Zbtb17	Cln5	-0.93668	50.51	-5.1E-01	rgb(107,150,236)	1.9916	2,2
Zbtb44	Trove2	0.93668	50.51	0.51	rgb(223,120,121)	1.9916	2,2
Zeb2	Srgap3	0.93668	50.51	0.508	rgb(223,120,121)	1.9916	2,2
Zfp113	Cep76	-0.93668	50.51	-5.1E-01	rgb(107,150,236)	1.9916	2,2
Zfp146	Cd47	-0.93668	50.51	-5.1E-01	rgb(106,149,236)	1.9916	2,2
Zfp28	Prdm16	0.93668	50.51	0.51	rgb(223,119,121)	1.9916	2,2
Zfp367	Cenpw	0.93668	50.51	0.509	rgb(223,120,121)	1.9916	2,2
Zfp473	Chrm4	0.93668	50.51	0.511	rgb(223,119,120)	1.9916	2,2
Zfp516	Plag1	0.93668	50.51	0.512	rgb(223,119,120)	1.9916	2,2
Zfp629	Tbc1d16	0.93668	50.51	0.507	rgb(223,120,121)	1.9916	2,2
Zfp777	Pdxp	0.93668	50.51	0.508	rgb(223,120,121)	1.9916	2,2
Zfp870	Kctd7	0.93668	50.51	0.513	rgb(223,119,120)	1.9916	2,2
Zfp9	Plcd1	0.93668	50.51	0.506	rgb(223,120,121)	1.9916	2,2
Zhx1	Mxd3	-0.93668	50.51	-5.1E-01	rgb(105,149,237)	1.9916	2,2
Zhx2	Mxd3	-0.93668	50.51	-5.1E-01	rgb(106,149,236)	1.9916	2,2
Zhx3	Nedd9	0.93668	50.51	0.505	rgb(223,120,121)	1.9916	2,2
Zik1	Apitd1	0.93668	50.51	0.514	rgb(223,119,120)	1.9916	2,2
Bbx	Exoc4	0.93487	50.5	0.498	rgb(222,122,123)	1.9914	2,2
Cdc5l	Nefh	0.93487	50.5	0.502	rgb(223,121,122)	1.9914	2,2
Cebpg	Tsc22d3	0.93487	50.5	0.502	rgb(223,121,122)	1.9914	2,2
Crem	Agpat9	0.93487	50.5	0.501	rgb(223,121,122)	1.9914	None
Crem	Vps37b	0.93487	50.5	0.496	rgb(222,122,123)	1.9914	None
Egr2	Runx1	0.93487	50.5	0.501	rgb(223,121,122)	1.9914	None
Elf1	Rnf125	0.93487	50.5	0.499	rgb(222,122,123)	1.9914	None
Elk3	Pde7a	0.93487	50.5	0.503	rgb(223,121,122)	1.9914	2,2
Epas1	Mllt3	0.93487	50.5	0.504	rgb(223,121,122)	1.9914	2,2
Erg	C920009B18Rik	-0.93487	50.5	-5.0E-01	rgb(109,152,236)	1.9914	2,2
Ets2	Plod3	-0.93487	50.5	-5.0E-01	rgb(108,151,236)	1.9914	2,2
Fos	Me2	-0.93487	50.5	-5.0E-01	rgb(108,151,236)	1.9914	2,2
Fosb	Neat1	0.93487	50.5	0.499	rgb(222,122,123)	1.9914	2,2
Fosl2	Stat3	0.93487	50.5	0.5	rgb(223,121,122)	1.9914	2,2
Foxf2	Nqo2	0.93487	50.5	0.497	rgb(222,122,123)	1.9914	None
Foxo3	Kif13b	0.93487	50.5	0.495	rgb(222,122,123)	1.9914	None
Gtf2ird1	Neurl1b	0.93487	50.5	0.502	rgb(223,121,122)	1.9914	2,2
Ikzf2	Myo1e	0.93487	50.5	0.505	rgb(223,121,122)	1.9914	2,2
Irf1	Sidt1	0.93487	50.5	0.504	rgb(223,121,122)	1.9914	2,2
Irf2	Rbms2	0.93487	50.5	0.497	rgb(222,122,123)	1.9914	None
Irf7	Oas1c	0.93487	50.5	0.501	rgb(223,121,122)	1.9914	None
Lef1	Acp5	0.93487	50.5	0.498	rgb(222,122,123)	1.9914	None
Lef1	Mcoln2	-0.93487	50.5	-5.0E-01	rgb(108,151,236)	1.9914	None
Maf	Emp1	0.93487	50.5	0.498	rgb(222,122,123)	1.9914	None
Maf	Pdpn	0.93487	50.5	0.504	rgb(223,121,122)	1.9914	2,2
Myb	Tmem120b	0.93487	50.5	0.497	rgb(222,122,123)	1.9914	None
Nfatc4	Camk2n1	0.93487	50.5	0.498	rgb(222,122,123)	1.9914	2,2
Nfkb2	Kif13b	0.93487	50.5	0.505	rgb(223,121,122)	1.9914	2,2
Nfkb2	Tmem120b	0.93487	50.5	0.503	rgb(223,121,122)	1.9914	2,2
Nkx1-2	Dmxl2	0.93487	50.5	0.496	rgb(222,122,123)	1.9914	2,2
Pbx2	Xylt2	0.93487	50.5	0.498	rgb(222,122,123)	1.9914	2,2
Rbpj	Zfp609	0.93487	50.5	0.496	rgb(222,122,123)	1.9914	2,2
Rfx2	Hopx	-0.93487	50.5	-5.0E-01	rgb(108,151,236)	1.9914	2,2
Runx2	Creb3l2	0.93487	50.5	0.5	rgb(222,122,123)	1.9914	2,2
Sox5	Ccr8	-0.93487	50.5	-5.0E-01	rgb(109,151,236)	1.9914	2,2
Srebf1	Trib3	0.93487	50.5	0.504	rgb(223,121,122)	1.9914	2,2
Vax2	Atp11a	-0.93487	50.5	-5.0E-01	rgb(109,151,236)	1.9914	2,2
Vax2	Ltb4r1	0.93487	50.5	0.496	rgb(222,122,123)	1.9914	2,2
Zbed6	Cnot1	0.93487	50.5	0.501	rgb(223,121,122)	1.9914	None
Adnp	Hist4h4	-0.93487	50.5	-5.0E-01	rgb(109,151,236)	1.9914	2,2
Ankzf1	3110057O12Rik	0.93487	50.5	0.501	rgb(223,121,122)	1.9914	2,2
Ankzf1	Rgs11	0.93487	50.5	0.497	rgb(222,122,123)	1.9914	2,2
Arntl2	Clec2g	0.93487	50.5	0.499	rgb(222,122,123)	1.9914	2,2
Atmin	Gpr174	0.93487	50.5	0.496	rgb(222,122,123)	1.9914	2,2
Batf	Ccdc50	-0.93487	50.5	-5.0E-01	rgb(109,151,236)	1.9914	2,2
C030039L03Rik	Bcar1	0.93487	50.5	0.499	rgb(222,122,123)	1.9914	2,2
Casz1	D630039A03Rik	-0.93487	50.5	-5.0E-01	rgb(109,151,236)	1.9914	2,2
Casz1	Ptprc	-0.93487	50.5	-5.0E-01	rgb(109,151,236)	1.9914	2,2
Cbx2	Cdc25b	0.93487	50.5	0.501	rgb(223,121,122)	1.9914	2,2
Cbx2	Ctnnal1	0.93487	50.5	0.501	rgb(223,121,122)	1.9914	2,2
Ccdc17	Impg2	0.93487	50.5	0.499	rgb(222,122,123)	1.9914	2,2
Cenpb	Pfas	0.93487	50.5	0.497	rgb(222,122,123)	1.9914	2,2
Creb3l2	Pycr1	0.93487	50.5	0.501	rgb(223,121,122)	1.9914	2,2
Cxxc5	Nod1	0.93487	50.5	0.497	rgb(222,122,123)	1.9914	2,2
Dach2	Slc44a5	0.93487	50.5	0.497	rgb(222,122,123)	1.9914	2,2
Drap1	Ptprcap	0.93487	50.5	0.499	rgb(222,122,123)	1.9914	2,2
Foxp2	Notch2	0.93487	50.5	0.495	rgb(222,122,123)	1.9914	2,2
Klf6	Chst3	-0.93487	50.5	-5.0E-01	rgb(108,151,236)	1.9914	2,2
Lyl1	Itgb5	0.93487	50.5	0.502	rgb(223,121,122)	1.9914	2,2
Mbnl2	Bid	-0.93487	50.5	-5.0E-01	rgb(109,151,236)	1.9914	2,2
Mbnl2	Pak1	0.93487	50.5	0.505	rgb(223,121,122)	1.9914	2,2
Msc	Ccr1	0.93487	50.5	0.498	rgb(222,122,123)	1.9914	2,2
Msc	Cndp2	0.93487	50.5	0.497	rgb(222,122,123)	1.9914	2,2
Mtf2	Psmd8	-0.93487	50.5	-5.0E-01	rgb(108,150,236)	1.9914	2,2
Nr4a2	Gpr65	0.93487	50.5	0.496	rgb(222,122,123)	1.9914	2,2
Prdm16	Bbs12	0.93487	50.5	0.504	rgb(223,121,122)	1.9914	2,2
Scml4	Sesn3	0.93487	50.5	0.497	rgb(222,122,123)	1.9914	2,2
Scrt1	Kctd21	0.93487	50.5	0.496	rgb(222,122,123)	1.9914	2,2
Scrt1	Slc41a2	0.93487	50.5	0.502	rgb(223,121,122)	1.9914	2,2
Sgsm2	Cd226	0.93487	50.5	0.505	rgb(223,121,122)	1.9914	2,2
Trps1	Rgs1	0.93487	50.5	0.495	rgb(222,122,123)	1.9914	2,2
Twist1	Cd180	0.93487	50.5	0.499	rgb(222,122,123)	1.9914	2,2
Whsc1	C2cd3	0.93487	50.5	0.501	rgb(223,121,122)	1.9914	2,2
Whsc1	Dclre1a	0.93487	50.5	0.503	rgb(223,121,122)	1.9914	2,2
Yy2	Efemp2	-0.93487	50.5	-5.0E-01	rgb(108,151,236)	1.9914	2,2
Zbtb10	Npas4	-0.93487	50.5	-5.0E-01	rgb(108,151,236)	1.9914	2,2
Zbtb32	Adamts17	-0.93487	50.5	-5.0E-01	rgb(109,151,236)	1.9914	2,2
Zbtb4	Cdc23	-0.93487	50.5	-5.0E-01	rgb(109,151,236)	1.9914	2,2
Zbtb4	Ncoa1	0.93487	50.5	0.496	rgb(222,122,123)	1.9914	2,2
Zbtb7c	Mylk	0.93487	50.5	0.5	rgb(222,122,123)	1.9914	2,2
Zeb2	Jak2	0.93487	50.5	0.501	rgb(223,121,122)	1.9914	2,2
Zeb2	Sntb1	-0.93487	50.5	-5.0E-01	rgb(109,151,236)	1.9914	2,2
Zfp146	Batf3	-0.93487	50.5	-5.0E-01	rgb(109,152,236)	1.9914	2,2
Zfp219	Irf5	0.93487	50.5	0.497	rgb(222,122,123)	1.9914	2,2
Zfp365	9030617O03Rik	0.93487	50.5	0.5	rgb(223,121,122)	1.9914	2,2
Zfp385a	1700007K13Rik	0.93487	50.5	0.501	rgb(223,121,122)	1.9914	2,2
Zfp385a	Cox6b2	0.93487	50.5	0.499	rgb(222,122,123)	1.9914	2,2
Zfp385a	Rap2b	0.93487	50.5	0.503	rgb(223,121,122)	1.9914	2,2
Zfp407	Vav1	0.93487	50.5	0.498	rgb(222,122,123)	1.9914	2,2
Zfp429	Mtmr7	0.93487	50.5	0.502	rgb(223,121,122)	1.9914	2,2
Zfp467	Acsbg1	-0.93487	50.5	-5.0E-01	rgb(108,151,236)	1.9914	2,2
Zfp473	Rps6ka3	0.93487	50.5	0.501	rgb(223,121,122)	1.9914	2,2
Zfp52	Eml1	0.93487	50.5	0.495	rgb(222,122,123)	1.9914	2,2
Zfp568	Prodh	0.93487	50.5	0.502	rgb(223,121,122)	1.9914	2,2
Zfp629	Prkrir	0.93487	50.5	0.502	rgb(223,121,122)	1.9914	2,2
Zfp652	Fads2	-0.93487	50.5	-5.0E-01	rgb(109,151,236)	1.9914	2,2
Zfp667	Vps37d	0.93487	50.5	0.5	rgb(222,122,123)	1.9914	2,2
Zfp750	Dnm3os	0.93487	50.5	0.496	rgb(222,122,123)	1.9914	2,2
Zfp768	Angptl4	0.93487	50.5	0.503	rgb(223,121,122)	1.9914	2,2
Zfp775	Asap1	-0.93487	50.5	-5.0E-01	rgb(108,151,236)	1.9914	2,2
Zmiz1	Sco1	-0.93487	50.5	-5.0E-01	rgb(108,151,236)	1.9914	2,2
Zscan29	Lrfn1	-0.93487	50.5	-5.0E-01	rgb(109,151,236)	1.9914	2,2
Ahr	Fam43a	-0.93306	50.49	-4.9E-01	rgb(112,153,235)	1.9912	None
Ahrr	Gad2	0.93306	50.49	0.494	rgb(222,123,124)	1.9912	2,2
Ahrr	Gpr15	0.93306	50.49	0.492	rgb(222,123,124)	1.9912	2,2
Arid3a	Lamc1	0.93306	50.49	0.49	rgb(222,123,124)	1.9912	2,2
Atf3	Atp11a	0.93306	50.49	0.491	rgb(222,123,124)	1.9912	2,2
Bach1	Fyn	0.93306	50.49	0.489	rgb(222,124,125)	1.9912	2,2
Bhlhe40	Ndrg1	0.93306	50.49	0.49	rgb(222,123,124)	1.9912	2,2
Cebpb	Aqp9	0.93306	50.49	0.491	rgb(222,123,124)	1.9912	None
Cebpg	Mafg	0.93306	50.49	0.49	rgb(222,123,124)	1.9912	2,2
Ddit3	Slc3a2	0.93306	50.49	0.488	rgb(222,124,125)	1.9912	2,2
Ebf1	Slc9a8	-0.93306	50.49	-4.9E-01	rgb(112,153,235)	1.9912	2,2
Egr2	Mpzl3	0.93306	50.49	0.493	rgb(222,123,124)	1.9912	None
Elk3	Lamc2	0.93306	50.49	0.486	rgb(222,124,125)	1.9912	2,2
Epas1	Cnnm1	0.93306	50.49	0.492	rgb(222,123,124)	1.9912	2,2
Epas1	Pparg	0.93306	50.49	0.486	rgb(222,124,125)	1.9912	2,2
Epas1	Satb1	0.93306	50.49	0.486	rgb(222,124,125)	1.9912	2,2
Epas1	Tmem43	0.93306	50.49	0.491	rgb(222,123,124)	1.9912	2,2
Ets1	Dmxl2	-0.93306	50.49	-4.9E-01	rgb(112,153,235)	1.9912	2,2
Ets1	Nfkb2	-0.93306	50.49	-4.9E-01	rgb(110,152,236)	1.9912	2,2
Etv4	Galm	0.93306	50.49	0.494	rgb(222,123,124)	1.9912	2,2
Etv6	Skap2	0.93306	50.49	0.493	rgb(222,123,124)	1.9912	2,2
Foxf2	Tmem173	0.93306	50.49	0.492	rgb(222,123,124)	1.9912	2,2
Gata3	Epas1	0.93306	50.49	0.49	rgb(222,123,124)	1.9912	2,2
Gfi1	Enpp4	0.93306	50.49	0.488	rgb(222,124,125)	1.9912	2,2
Glis2	Cercam	0.93306	50.49	0.491	rgb(222,123,124)	1.9912	2,2
Hif1a	Dock9	0.93306	50.49	0.485	rgb(222,124,125)	1.9912	2,2
Hif1a	Sco1	0.93306	50.49	0.491	rgb(222,123,124)	1.9912	2,2
Ikzf2	Fam81a	0.93306	50.49	0.494	rgb(222,123,124)	1.9912	2,2
Ikzf2	Ptger4	0.93306	50.49	0.49	rgb(222,123,124)	1.9912	2,2
Irf1	Unc93b1	0.93306	50.49	0.493	rgb(222,123,124)	1.9912	None
Irf4	Atp2b4	0.93306	50.49	0.492	rgb(222,123,124)	1.9912	2,2
Irf4	Leprel1	-0.93306	50.49	-4.9E-01	rgb(111,152,236)	1.9912	2,2
Irf4	Tnfsf10	-0.93306	50.49	-4.9E-01	rgb(111,152,236)	1.9912	None
Irf7	Ccl5	0.93306	50.49	0.494	rgb(222,123,124)	1.9912	None
Irf8	Il2rb	0.93306	50.49	0.491	rgb(222,123,124)	1.9912	2,2
Lef1	5330426P16Rik	0.93306	50.49	0.485	rgb(222,124,125)	1.9912	2,2
Maf	Ctla2b	0.93306	50.49	0.486	rgb(222,124,125)	1.9912	None
Mxd1	Dst	0.93306	50.49	0.486	rgb(222,124,125)	1.9912	2,2
Mxd3	9530077C05Rik	0.93306	50.49	0.487	rgb(222,124,125)	1.9912	2,2
Myb	Jak2	-0.93306	50.49	-4.9E-01	rgb(111,153,235)	1.9912	None
Nfkb2	Fam49b	-0.93306	50.49	-4.9E-01	rgb(110,152,236)	1.9912	None
Nr4a1	Exoc4	-0.93306	50.49	-4.9E-01	rgb(112,153,235)	1.9912	2,2
Nr4a1	Tnfsf11	0.93306	50.49	0.49	rgb(222,123,124)	1.9912	2,2
Osr2	H2-Eb1	0.93306	50.49	0.494	rgb(222,123,124)	1.9912	2,2
Plagl1	Tnnt2	0.93306	50.49	0.495	rgb(222,122,123)	1.9912	2,2
Pou2af1	Crtam	0.93306	50.49	0.494	rgb(222,123,124)	1.9912	2,2
Pou2af1	Hs3st1	-0.93306	50.49	-4.9E-01	rgb(110,152,236)	1.9912	2,2
Pou6f1	Efna5	-0.93306	50.49	-4.9E-01	rgb(110,152,236)	1.9912	2,2
Pparg	Epas1	0.93306	50.49	0.487	rgb(222,124,125)	1.9912	2,2
Rbpj	Nckap1	0.93306	50.49	0.487	rgb(222,124,125)	1.9912	2,2
Runx2	Klf2	-0.93306	50.49	-4.9E-01	rgb(112,153,235)	1.9912	None
Sox5	Timp1	0.93306	50.49	0.49	rgb(222,123,124)	1.9912	2,2
Stat4	Rnf149	-0.93306	50.49	-4.9E-01	rgb(111,152,236)	1.9912	2,2
Tal2	Tmem19	0.93306	50.49	0.493	rgb(222,123,124)	1.9912	2,2
Tef	Tnfsf8	0.93306	50.49	0.491	rgb(222,123,124)	1.9912	2,2
Vdr	Fbxo30	0.93306	50.49	0.489	rgb(222,124,125)	1.9912	None
Xbp1	Gemin6	-0.93306	50.49	-4.9E-01	rgb(110,152,236)	1.9912	2,2
Zbtb7a	Sh3gl3	-0.93306	50.49	-4.9E-01	rgb(110,152,236)	1.9912	2,2
Adnp	Rraga	0.93306	50.49	0.485	rgb(222,124,125)	1.9912	2,2
Akna	Cep68	0.93306	50.49	0.488	rgb(222,124,125)	1.9912	2,2
Akna	Ncoa2	0.93306	50.49	0.493	rgb(222,123,124)	1.9912	2,2
Arid2	2210013O21Rik	-0.93306	50.49	-4.9E-01	rgb(111,153,236)	1.9912	2,2
Creb3l1	Pcdh7	-0.93306	50.49	-4.9E-01	rgb(110,152,236)	1.9912	2,2
Creb3l2	Srgap3	0.93306	50.49	0.491	rgb(222,123,124)	1.9912	2,2
Csrnp1	Arhgef10	0.93306	50.49	0.486	rgb(222,124,125)	1.9912	2,2
Dbp	Abcb1b	-0.93306	50.49	-4.9E-01	rgb(110,152,236)	1.9912	2,2
Dpf1	Ero1l	0.93306	50.49	0.491	rgb(222,123,124)	1.9912	2,2
Dzip1	Nsmaf	0.93306	50.49	0.494	rgb(222,123,124)	1.9912	2,2
Foxn2	Mta3	-0.93306	50.49	-4.9E-01	rgb(110,152,236)	1.9912	2,2
Foxn2	Rpusd2	0.93306	50.49	0.487	rgb(222,124,125)	1.9912	2,2
Foxs1	Sh2d7	0.93306	50.49	0.487	rgb(222,124,125)	1.9912	2,2
Hes6	Galk1	0.93306	50.49	0.488	rgb(222,124,125)	1.9912	2,2
Hmgb3	Tbc1d4	0.93306	50.49	0.489	rgb(222,124,125)	1.9912	2,2
Hmgb3	Ticam2	0.93306	50.49	0.487	rgb(222,124,125)	1.9912	2,2
Kdm2b	Tdrkh	-0.93306	50.49	-4.9E-01	rgb(111,152,236)	1.9912	2,2
Kdm5b	Ppap2c	0.93306	50.49	0.489	rgb(222,124,125)	1.9912	2,2
Kdm5b	Tmem71	0.93306	50.49	0.486	rgb(222,124,125)	1.9912	2,2
Klf3	Fasl	0.93306	50.49	0.486	rgb(222,124,125)	1.9912	2,2
L3mbtl3	Piga	-0.93306	50.49	-4.9E-01	rgb(110,152,236)	1.9912	2,2
Lin54	Znhit6	-0.93306	50.49	-4.9E-01	rgb(111,153,236)	1.9912	2,2
Litaf	Chn2	0.93306	50.49	0.493	rgb(222,123,124)	1.9912	2,2
Lyl1	Rab19	0.93306	50.49	0.493	rgb(222,123,124)	1.9912	2,2
Msc	Svop	0.93306	50.49	0.494	rgb(222,123,124)	1.9912	2,2
Mtf2	Mt1	-0.93306	50.49	-4.9E-01	rgb(111,152,236)	1.9912	2,2
Npas4	Syn1	0.93306	50.49	0.487	rgb(222,124,125)	1.9912	2,2
Phf1	L1cam	0.93306	50.49	0.486	rgb(222,124,125)	1.9912	2,2
Phf20	Arntl2	0.93306	50.49	0.489	rgb(222,124,125)	1.9912	2,2
Pou5f2	Arg2	0.93306	50.49	0.494	rgb(222,123,124)	1.9912	2,2
Prdm9	Fyco1	0.93306	50.49	0.489	rgb(222,124,125)	1.9912	2,2
Relb	Bbs5	-0.93306	50.49	-4.9E-01	rgb(110,152,236)	1.9912	2,2
Rlf	Sumf2	-0.93306	50.49	-4.9E-01	rgb(111,152,236)	1.9912	2,2
Scrt1	Rras	0.93306	50.49	0.489	rgb(222,124,125)	1.9912	2,2
Sgsm2	Kcnd1	0.93306	50.49	0.486	rgb(222,124,125)	1.9912	2,2
Sgsm2	Nsmaf	0.93306	50.49	0.488	rgb(222,124,125)	1.9912	2,2
Six5	Tex15	0.93306	50.49	0.491	rgb(222,123,124)	1.9912	2,2
Tigd2	Gprin3	0.93306	50.49	0.489	rgb(222,124,125)	1.9912	2,2
Topors	4632434I11Rik	0.93306	50.49	0.495	rgb(222,123,123)	1.9912	2,2
Trps1	Ppfibp1	0.93306	50.49	0.489	rgb(222,124,125)	1.9912	2,2
Zbtb32	Trps1	0.93306	50.49	0.492	rgb(222,123,124)	1.9912	2,2
Zbtb4	Dbt	-0.93306	50.49	-4.9E-01	rgb(110,152,236)	1.9912	2,2
Zfp112	Krt17	0.93306	50.49	0.494	rgb(222,123,124)	1.9912	2,2
Zfp385a	Bbc3	0.93306	50.49	0.493	rgb(222,123,124)	1.9912	2,2
Zfp385a	Ercc5	0.93306	50.49	0.495	rgb(222,122,123)	1.9912	2,2
Zfp386	Emb	0.93306	50.49	0.487	rgb(222,124,125)	1.9912	2,2
Zfp397	Chst12	-0.93306	50.49	-4.9E-01	rgb(110,152,236)	1.9912	2,2
Zfp467	Ccr3	-0.93306	50.49	-4.9E-01	rgb(111,152,236)	1.9912	2,2
Zfp467	Tnfrsf13c	0.93306	50.49	0.495	rgb(222,122,123)	1.9912	2,2
Zfp473	Me2	0.93306	50.49	0.487	rgb(222,124,125)	1.9912	2,2
Zfp513	Zfp408	0.93306	50.49	0.492	rgb(222,123,124)	1.9912	2,2
Zfp688	Bbc3	0.93306	50.49	0.49	rgb(222,123,124)	1.9912	2,2
Zfp707	Slc39a10	-0.93306	50.49	-4.9E-01	rgb(110,152,236)	1.9912	2,2
Zfp958	Ccng1	0.93306	50.49	0.489	rgb(222,124,124)	1.9912	2,2
Zfp960	F2rl1	-0.93306	50.49	-4.9E-01	rgb(111,152,236)	1.9912	2,2
Zfpm1	Sirt4	-0.93306	50.49	-4.9E-01	rgb(110,152,236)	1.9912	2,2
Zhx2	Sema6b	-0.93306	50.49	-4.9E-01	rgb(110,152,236)	1.9912	2,2
Ahr	Nipal1	0.93126	50.48	0.484	rgb(222,125,126)	1.991	2,2
Ahrr	Ormdl1	-0.93126	50.48	-4.8E-01	rgb(112,153,235)	1.991	2,2
Ahrr	Trappc10	0.93126	50.48	0.475	rgb(222,126,127)	1.991	2,2
Ar	Slamf6	0.93126	50.48	0.479	rgb(222,126,127)	1.991	2,2
Bcl6	Acsl6	-0.93126	50.48	-4.8E-01	rgb(113,154,235)	1.991	2,2
Cebpg	Atp6v0a1	-0.93126	50.48	-4.8E-01	rgb(113,154,235)	1.991	2,2
Cebpg	Pycr1	0.93126	50.48	0.478	rgb(222,126,127)	1.991	2,2
Cux1	Herc4	-0.93126	50.48	-4.8E-01	rgb(112,153,235)	1.991	2,2
E2f1	Dtl	0.93126	50.48	0.481	rgb(222,125,126)	1.991	None
E4f1	Map3k14	0.93126	50.48	0.479	rgb(222,125,126)	1.991	2,2
Egr2	Pten	-0.93126	50.48	-4.8E-01	rgb(114,154,235)	1.991	None
Epas1	Ar	0.93126	50.48	0.476	rgb(222,126,127)	1.991	2,2
Epas1	Filip1l	0.93126	50.48	0.478	rgb(222,126,127)	1.991	2,2
Epas1	Myo6	0.93126	50.48	0.483	rgb(222,125,126)	1.991	2,2
Ets1	Tbxa2r	0.93126	50.48	0.482	rgb(222,125,126)	1.991	None
Etv4	Slc7a3	0.93126	50.48	0.478	rgb(222,126,127)	1.991	2,2
Etv6	Tnfrsf19	-0.93126	50.48	-4.8E-01	rgb(112,153,235)	1.991	2,2
Fos	Gm6225	0.93126	50.48	0.484	rgb(222,125,126)	1.991	2,2
Gfi1	Rassf3	-0.93126	50.48	-4.8E-01	rgb(113,154,235)	1.991	2,2
Glis1	Acot12	0.93126	50.48	0.483	rgb(222,125,126)	1.991	2,2
Ikzf2	Cnnm3	0.93126	50.48	0.483	rgb(222,125,126)	1.991	2,2
Irf1	Amigo2	0.93126	50.48	0.476	rgb(222,126,127)	1.991	None
Irf4	Neto1	-0.93126	50.48	-4.8E-01	rgb(113,154,235)	1.991	2,2
Irf5	Prkcd	0.93126	50.48	0.483	rgb(222,125,126)	1.991	None
Maf	Stab1	0.93126	50.48	0.484	rgb(222,125,126)	1.991	2,2
Mxd1	Gngt2	0.93126	50.48	0.475	rgb(222,126,127)	1.991	2,2
Mxi1	Asph	0.93126	50.48	0.476	rgb(222,126,127)	1.991	2,2
Mxi1	Itga7	0.93126	50.48	0.477	rgb(222,126,127)	1.991	2,2
Mxi1	Rnf181	0.93126	50.48	0.482	rgb(222,125,126)	1.991	2,2
Myb	Cd86	0.93126	50.48	0.48	rgb(222,125,126)	1.991	2,2
Nfatc4	Gpr68	0.93126	50.48	0.479	rgb(222,125,126)	1.991	2,2
Nfatc4	Zcchc12	0.93126	50.48	0.485	rgb(222,124,125)	1.991	2,2
Nkx1-2	Lhpp	0.93126	50.48	0.482	rgb(222,125,126)	1.991	2,2
Patz1	Arhgap10	0.93126	50.48	0.478	rgb(222,126,127)	1.991	2,2
Plagl1	Cd84	-0.93126	50.48	-4.8E-01	rgb(112,153,235)	1.991	2,2
Plagl1	Mex3a	0.93126	50.48	0.478	rgb(222,126,127)	1.991	None
Plagl1	S1pr2	-0.93126	50.48	-4.8E-01	rgb(113,154,235)	1.991	None
Pparg	Cacna1c	0.93126	50.48	0.475	rgb(222,126,127)	1.991	None
Prrx1	Lonp2	0.93126	50.48	0.482	rgb(222,125,126)	1.991	2,2
Runx1	Ccdc141	-0.93126	50.48	-4.8E-01	rgb(114,154,235)	1.991	2,2
Runx2	Gzmb	0.93126	50.48	0.485	rgb(222,124,125)	1.991	2,2
Rxra	Fgf2	0.93126	50.48	0.479	rgb(222,126,127)	1.991	2,2
Rxra	Slain1	0.93126	50.48	0.479	rgb(222,125,126)	1.991	None
Smad4	Dctpp1	-0.93126	50.48	-4.8E-01	rgb(112,153,235)	1.991	2,2
Sp4	Pex19	-0.93126	50.48	-4.8E-01	rgb(113,154,235)	1.991	None
Spib	Pik3r3	0.93126	50.48	0.484	rgb(222,125,126)	1.991	2,2
Stat1	Tgtp2	0.93126	50.48	0.478	rgb(222,126,127)	1.991	None
Tcf4	1500009L16Rik	0.93126	50.48	0.479	rgb(222,125,126)	1.991	None
Tead1	Fmnl2	0.93126	50.48	0.48	rgb(222,125,126)	1.991	None
Tead1	Kcna3	-0.93126	50.48	-4.8E-01	rgb(113,154,235)	1.991	2,2
Tead1	Neo1	0.93126	50.48	0.48	rgb(222,125,126)	1.991	2,2
Tead1	Pigr	0.93126	50.48	0.479	rgb(222,126,126)	1.991	None
Tead1	Sema6d	0.93126	50.48	0.481	rgb(222,125,126)	1.991	2,2
Vax2	Atp6v1b1	0.93126	50.48	0.484	rgb(222,124,125)	1.991	2,2
Vax2	Podnl1	0.93126	50.48	0.48	rgb(222,125,126)	1.991	2,2
Vdr	Leprel4	0.93126	50.48	0.479	rgb(222,126,127)	1.991	2,2
Zeb1	Bmp2k	0.93126	50.48	0.484	rgb(222,125,126)	1.991	None
Arntl2	Skap2	0.93126	50.48	0.483	rgb(222,125,126)	1.991	2,2
Atf6	Lrp12	0.93126	50.48	0.476	rgb(222,126,127)	1.991	2,2
C030039L03Rik	3110057O12Rik	0.93126	50.48	0.48	rgb(222,125,126)	1.991	2,2
C030039L03Rik	Kcnc3	0.93126	50.48	0.482	rgb(222,125,126)	1.991	2,2
Casz1	Il9	0.93126	50.48	0.477	rgb(222,126,127)	1.991	2,2
Dach2	Hif1a	0.93126	50.48	0.479	rgb(222,125,126)	1.991	2,2
Drap1	Fth1	0.93126	50.48	0.476	rgb(222,126,127)	1.991	2,2
Foxp2	Afap1l2	0.93126	50.48	0.482	rgb(222,125,126)	1.991	2,2
Foxp2	Gpm6b	-0.93126	50.48	-4.8E-01	rgb(113,154,235)	1.991	2,2
Foxs1	Selp	-0.93126	50.48	-4.8E-01	rgb(113,154,235)	1.991	2,2
Hif3a	Rasl12	0.93126	50.48	0.476	rgb(222,126,127)	1.991	2,2
Hmg20b	Dock11	-0.93126	50.48	-4.8E-01	rgb(113,154,235)	1.991	2,2
Hmgb3	Pgs1	-0.93126	50.48	-4.8E-01	rgb(113,154,235)	1.991	2,2
Kdm2b	Spin4	0.93126	50.48	0.478	rgb(222,126,127)	1.991	2,2
Kdm5b	Bnip3	0.93126	50.48	0.478	rgb(222,126,127)	1.991	2,2
Kdm5b	Rasgef1b	-0.93126	50.48	-4.8E-01	rgb(113,154,235)	1.991	2,2
Klf10	Kctd14	0.93126	50.48	0.481	rgb(222,125,126)	1.991	2,2
Klf6	Wee1	-0.93126	50.48	-4.8E-01	rgb(112,153,235)	1.991	2,2
Lyl1	Ggn	0.93126	50.48	0.477	rgb(222,126,127)	1.991	2,2
Msc	Cd24a	0.93126	50.48	0.476	rgb(222,126,127)	1.991	2,2
Ncoa3	Stat5b	0.93126	50.48	0.484	rgb(222,125,126)	1.991	2,2
Nr1d2	Galk1	-0.93126	50.48	-4.8E-01	rgb(113,154,235)	1.991	2,2
Phf1	Dab2ip	-0.93126	50.48	-4.8E-01	rgb(112,153,235)	1.991	2,2
Phf20	Zdhhc18	0.93126	50.48	0.481	rgb(222,125,126)	1.991	2,2
Plscr1	Bcl2l2	0.93126	50.48	0.484	rgb(222,124,125)	1.991	2,2
Prdm8	Antxr2	0.93126	50.48	0.481	rgb(222,125,126)	1.991	2,2
Rbck1	Dnajc21	-0.93126	50.48	-4.8E-01	rgb(114,154,235)	1.991	2,2
Scrt1	Ppap2c	0.93126	50.48	0.48	rgb(222,125,126)	1.991	2,2
Sgsm2	Dlg2	-0.93126	50.48	-4.8E-01	rgb(114,154,235)	1.991	2,2
Six5	Pcsk9	0.93126	50.48	0.479	rgb(222,126,127)	1.991	2,2
Sp110	Txndc17	0.93126	50.48	0.479	rgb(222,125,126)	1.991	2,2
Tcf7l1	Clip3	0.93126	50.48	0.477	rgb(222,126,127)	1.991	2,2
Tulp3	Il2ra	0.93126	50.48	0.478	rgb(222,126,127)	1.991	2,2
Zbtb4	Arhgap10	-0.93126	50.48	-4.8E-01	rgb(112,153,235)	1.991	2,2
Zbtb5	Serpinf1	-0.93126	50.48	-4.8E-01	rgb(112,153,235)	1.991	2,2
Zeb2	Asb2	0.93126	50.48	0.483	rgb(222,125,126)	1.991	2,2
Zfp26	Rbm15	0.93126	50.48	0.483	rgb(222,125,126)	1.991	2,2
Zfp260	Sepp1	0.93126	50.48	0.478	rgb(222,126,127)	1.991	2,2
Zfp277	Fam120c	-0.93126	50.48	-4.8E-01	rgb(112,153,235)	1.991	2,2
Zfp296	Ccng2	-0.93126	50.48	-4.8E-01	rgb(113,154,235)	1.991	2,2
Zfp358	Zfp580	0.93126	50.48	0.481	rgb(222,125,126)	1.991	2,2
Zfp365	Dcxr	0.93126	50.48	0.477	rgb(222,126,127)	1.991	2,2
Zfp385a	Phlda3	0.93126	50.48	0.483	rgb(222,125,126)	1.991	2,2
Zfp385a	Pmm1	0.93126	50.48	0.479	rgb(222,125,126)	1.991	2,2
Zfp467	Acbd7	0.93126	50.48	0.475	rgb(222,126,127)	1.991	2,2
Zfp467	Tgfb3	0.93126	50.48	0.481	rgb(222,125,126)	1.991	2,2
Zfp473	D830046C22Rik	0.93126	50.48	0.482	rgb(222,125,126)	1.991	2,2
Zfp473	Flot2	0.93126	50.48	0.477	rgb(222,126,127)	1.991	2,2
Zfp524	Faim3	0.93126	50.48	0.485	rgb(222,124,125)	1.991	2,2
Zfp667	Ptges	0.93126	50.48	0.478	rgb(222,126,127)	1.991	2,2
Zfp703	M6pr	-0.93126	50.48	-4.8E-01	rgb(113,154,235)	1.991	2,2
Zfp750	Commd9	0.93126	50.48	0.479	rgb(222,126,127)	1.991	2,2
Bach1	Epas1	0.92945	50.47	0.467	rgb(222,128,129)	1.9908	2,2
Bcl6	Art2b	0.92945	50.47	0.471	rgb(222,127,128)	1.9908	2,2
Crem	Galc	0.92945	50.47	0.471	rgb(222,127,128)	1.9908	2,2
Ddit3	Cebpg	0.92945	50.47	0.473	rgb(222,127,128)	1.9908	2,2
Ddit3	Cox6a2	0.92945	50.47	0.466	rgb(222,128,129)	1.9908	2,2
Egr2	Nudt6	0.92945	50.47	0.473	rgb(222,127,128)	1.9908	None
Elk3	Gdpd5	0.92945	50.47	0.472	rgb(222,127,128)	1.9908	2,2
Eomes	Trat1	0.92945	50.47	0.472	rgb(222,127,128)	1.9908	None
Epas1	Mllt6	-0.92945	50.47	-4.7E-01	rgb(115,155,235)	1.9908	None
Epas1	Usp44	0.92945	50.47	0.47	rgb(222,127,128)	1.9908	2,2
Ets1	Slc9a3r1	0.92945	50.47	0.474	rgb(222,126,127)	1.9908	None
Etv4	Aldh1l2	0.92945	50.47	0.466	rgb(222,128,129)	1.9908	2,2
Etv4	Mboat7	0.92945	50.47	0.473	rgb(222,127,128)	1.9908	2,2
Fli1	Phldb1	-0.92945	50.47	-4.7E-01	rgb(115,155,235)	1.9908	None
Foxf2	Adora2b	0.92945	50.47	0.471	rgb(222,127,128)	1.9908	2,2
Foxf2	Fam129b	0.92945	50.47	0.473	rgb(222,127,128)	1.9908	2,2
Foxf2	Tmem163	0.92945	50.47	0.474	rgb(222,126,127)	1.9908	2,2
Gfi1	Ccr7	-0.92945	50.47	-4.7E-01	rgb(115,155,235)	1.9908	2,2
Hic1	Gfi1	0.92945	50.47	0.473	rgb(222,127,128)	1.9908	None
Ikzf2	Ctsw	0.92945	50.47	0.475	rgb(222,126,127)	1.9908	2,2
Ikzf2	Gucy2e	0.92945	50.47	0.467	rgb(222,128,129)	1.9908	2,2
Irf4	Angpt1	-0.92945	50.47	-4.7E-01	rgb(115,155,235)	1.9908	2,2
Irf5	Abhd4	0.92945	50.47	0.469	rgb(222,127,128)	1.9908	2,2
Irf5	Cttn	0.92945	50.47	0.47	rgb(222,127,128)	1.9908	2,2
Irf5	Rnf135	0.92945	50.47	0.466	rgb(222,128,129)	1.9908	None
Irf7	Isg20	0.92945	50.47	0.47	rgb(222,127,128)	1.9908	None
Irf8	Jak3	0.92945	50.47	0.469	rgb(222,127,128)	1.9908	2,2
Jun	Cd160	-0.92945	50.47	-4.7E-01	rgb(116,156,235)	1.9908	2,2
Jun	Ninj1	0.92945	50.47	0.468	rgb(222,128,129)	1.9908	None
Junb	Cep68	-0.92945	50.47	-4.7E-01	rgb(116,155,235)	1.9908	None
Klf4	Dusp14	0.92945	50.47	0.466	rgb(222,128,129)	1.9908	2,2
Lhx6	Ism1	0.92945	50.47	0.475	rgb(222,126,127)	1.9908	2,2
Myc	Max	0.92945	50.47	0.475	rgb(222,126,127)	1.9908	None
Nfkb1	Nme4	-0.92945	50.47	-4.7E-01	rgb(114,155,235)	1.9908	None
Nfkb2	Exosc8	-0.92945	50.47	-4.7E-01	rgb(114,154,235)	1.9908	2,2
Nkx1-2	Pappa2	0.92945	50.47	0.466	rgb(222,128,129)	1.9908	2,2
Pknox1	Got1	-0.92945	50.47	-4.7E-01	rgb(115,155,235)	1.9908	2,2
Plagl1	Eml1	0.92945	50.47	0.474	rgb(222,126,127)	1.9908	2,2
Plagl1	Slc38a1	0.92945	50.47	0.47	rgb(222,127,128)	1.9908	2,2
Pou2af1	P2ry2	0.92945	50.47	0.472	rgb(222,127,128)	1.9908	2,2
Prrx1	Amotl2	0.92945	50.47	0.468	rgb(222,128,129)	1.9908	2,2
Prrx1	Cxcl1	0.92945	50.47	0.473	rgb(222,127,128)	1.9908	2,2
Rbpj	Lama5	0.92945	50.47	0.473	rgb(222,127,128)	1.9908	2,2
Rest	Dhcr7	-0.92945	50.47	-4.7E-01	rgb(116,155,235)	1.9908	None
Rora	St3gal5	-0.92945	50.47	-4.7E-01	rgb(115,155,235)	1.9908	2,2
Rxra	Bcam	0.92945	50.47	0.466	rgb(222,128,129)	1.9908	None
Satb1	Kif3a	0.92945	50.47	0.473	rgb(222,127,128)	1.9908	2,2
Sox13	Alpl	0.92945	50.47	0.475	rgb(222,126,127)	1.9908	None
Stat1	Parp9	0.92945	50.47	0.468	rgb(222,128,128)	1.9908	None
Vax2	Furin	0.92945	50.47	0.473	rgb(222,127,128)	1.9908	2,2
Vdr	Ehbp1l1	0.92945	50.47	0.466	rgb(222,128,129)	1.9908	None
Xbp1	Bcl2a1d	-0.92945	50.47	-4.7E-01	rgb(116,155,235)	1.9908	2,2
Xbp1	Fau	-0.92945	50.47	-4.7E-01	rgb(114,154,235)	1.9908	2,2
Zbtb3	Rd3	0.92945	50.47	0.473	rgb(222,127,128)	1.9908	2,2
Zfhx3	Itsn1	0.92945	50.47	0.473	rgb(222,127,128)	1.9908	2,2
Zfhx3	Zfp362	0.92945	50.47	0.474	rgb(222,126,127)	1.9908	2,2
Zfx	Hspb11	-0.92945	50.47	-4.7E-01	rgb(114,155,235)	1.9908	None
AW146154	Tnfsf8	0.92945	50.47	0.472	rgb(222,127,128)	1.9908	2,2
Akna	Proz	0.92945	50.47	0.474	rgb(222,127,128)	1.9908	2,2
Atf6	Mina	0.92945	50.47	0.466	rgb(222,128,129)	1.9908	2,2
Atmin	Scyl2	0.92945	50.47	0.47	rgb(222,127,128)	1.9908	2,2
Atmin	Ski	-0.92945	50.47	-4.7E-01	rgb(116,156,235)	1.9908	2,2
Atmin	Slc6a9	0.92945	50.47	0.472	rgb(222,127,128)	1.9908	2,2
Cenpb	Tnk2	0.92945	50.47	0.471	rgb(222,127,128)	1.9908	2,2
Creb3l2	Fosl2	0.92945	50.47	0.466	rgb(222,128,129)	1.9908	2,2
Foxb1	Rnf144b	0.92945	50.47	0.469	rgb(222,127,128)	1.9908	2,2
Foxp2	Sh2d4a	0.92945	50.47	0.471	rgb(222,127,128)	1.9908	2,2
Foxs1	Tnfrsf25	0.92945	50.47	0.474	rgb(222,127,127)	1.9908	2,2
Ikzf4	Gpr146	0.92945	50.47	0.466	rgb(222,128,129)	1.9908	2,2
Ikzf5	Gys1	-0.92945	50.47	-4.7E-01	rgb(116,155,235)	1.9908	2,2
Kdm2b	Wipf1	0.92945	50.47	0.471	rgb(222,127,128)	1.9908	2,2
Klf6	Cdkn1b	0.92945	50.47	0.471	rgb(222,127,128)	1.9908	2,2
Lcorl	Cmtm4	0.92945	50.47	0.475	rgb(222,126,127)	1.9908	2,2
Litaf	Tfpi	-0.92945	50.47	-4.7E-01	rgb(114,155,235)	1.9908	2,2
Mef2b	Mapk13	0.92945	50.47	0.474	rgb(222,126,127)	1.9908	2,2
Meis3	Fbxw2	0.92945	50.47	0.465	rgb(222,128,129)	1.9908	2,2
Mtf2	Sirt2	-0.92945	50.47	-4.7E-01	rgb(115,155,235)	1.9908	2,2
Ncoa1	Cd24a	0.92945	50.47	0.468	rgb(222,128,129)	1.9908	2,2
Ncoa2	C1rl	-0.92945	50.47	-4.7E-01	rgb(115,155,235)	1.9908	2,2
Nr4a2	Nr4a1	0.92945	50.47	0.472	rgb(222,127,128)	1.9908	2,2
Ovol2	Furin	-0.92945	50.47	-4.7E-01	rgb(115,155,235)	1.9908	2,2
Rbck1	Ears2	0.92945	50.47	0.473	rgb(222,127,128)	1.9908	2,2
Relb	Higd1a	-0.92945	50.47	-4.7E-01	rgb(115,155,235)	1.9908	2,2
Scml4	Epsti1	0.92945	50.47	0.473	rgb(222,127,128)	1.9908	2,2
Sgsm2	Ccrn4l	-0.92945	50.47	-4.7E-01	rgb(114,154,235)	1.9908	2,2
Tbx21	Clic4	0.92945	50.47	0.466	rgb(222,128,129)	1.9908	2,2
Tet2	Dip2b	0.92945	50.47	0.472	rgb(222,127,128)	1.9908	2,2
Trerf1	Ndst1	0.92945	50.47	0.472	rgb(222,127,128)	1.9908	2,2
Trerf1	Tmem176a	0.92945	50.47	0.475	rgb(222,126,127)	1.9908	2,2
Whsc1	D830031N03Rik	0.92945	50.47	0.473	rgb(222,127,128)	1.9908	2,2
Whsc1	E2f7	0.92945	50.47	0.473	rgb(222,127,128)	1.9908	2,2
Zbed3	Cs	0.92945	50.47	0.469	rgb(222,128,128)	1.9908	2,2
Zbtb32	Galnt3	0.92945	50.47	0.472	rgb(222,127,128)	1.9908	2,2
Zbtb46	Pla2g4f	0.92945	50.47	0.472	rgb(222,127,128)	1.9908	2,2
Zbtb7c	Scarf2	0.92945	50.47	0.471	rgb(222,127,128)	1.9908	2,2
Zfp120	Asnsd1	0.92945	50.47	0.475	rgb(222,126,127)	1.9908	2,2
Zfp277	Mgll	-0.92945	50.47	-4.7E-01	rgb(115,155,235)	1.9908	2,2
Zfp296	Helb	-0.92945	50.47	-4.7E-01	rgb(115,155,235)	1.9908	2,2
Zfp358	Sorcs2	-0.92945	50.47	-4.7E-01	rgb(114,154,235)	1.9908	2,2
Zfp367	Dars2	0.92945	50.47	0.475	rgb(222,126,127)	1.9908	2,2
Zfp367	Kdelc1	0.92945	50.47	0.468	rgb(222,128,129)	1.9908	2,2
Zfp367	Pmm1	0.92945	50.47	0.47	rgb(222,127,128)	1.9908	2,2
Zfp395	Wipf1	0.92945	50.47	0.471	rgb(222,127,128)	1.9908	2,2
Zfp429	Ankrd33b	0.92945	50.47	0.471	rgb(222,127,128)	1.9908	2,2
Zfp429	Nfe2l2	0.92945	50.47	0.47	rgb(222,127,128)	1.9908	2,2
Zfp467	Galm	0.92945	50.47	0.474	rgb(222,126,127)	1.9908	2,2
Zfp467	Hspg2	0.92945	50.47	0.473	rgb(222,127,128)	1.9908	2,2
Zfp513	Mllt3	-0.92945	50.47	-4.7E-01	rgb(114,154,235)	1.9908	2,2
Zfp516	Appl2	0.92945	50.47	0.474	rgb(222,126,127)	1.9908	2,2
Zfp52	4930539E08Rik	0.92945	50.47	0.473	rgb(222,127,128)	1.9908	2,2
Zfp52	Mpzl2	-0.92945	50.47	-4.7E-01	rgb(115,155,235)	1.9908	2,2
Zfp536	Gykl1	0.92945	50.47	0.475	rgb(222,126,127)	1.9908	2,2
Zfp536	Tmem37	0.92945	50.47	0.473	rgb(222,127,128)	1.9908	2,2
Zfp598	Tnk2	0.92945	50.47	0.474	rgb(222,126,127)	1.9908	2,2
Zfp605	Ift81	0.92945	50.47	0.468	rgb(222,128,129)	1.9908	2,2
Zfp608	Havcr1	-0.92945	50.47	-4.7E-01	rgb(115,155,235)	1.9908	2,2
Zfp608	Serpinb1a	0.92945	50.47	0.467	rgb(222,128,129)	1.9908	2,2
Zfp750	Ercc5	0.92945	50.47	0.475	rgb(222,126,127)	1.9908	2,2
Zfp777	Glipr1	-0.92945	50.47	-4.7E-01	rgb(115,155,235)	1.9908	2,2
Ahrr	Cpox	0.92764	50.46	0.456	rgb(222,130,131)	1.9906	2,2
Ahrr	Klre1	0.92764	50.46	0.463	rgb(222,129,130)	1.9906	2,2
Ahrr	Prr5l	0.92764	50.46	0.462	rgb(222,129,130)	1.9906	2,2
Arid5a	Susd3	0.92764	50.46	0.459	rgb(222,129,130)	1.9906	None
Bach1	Zdhhc2	-0.92764	50.46	-4.6E-01	rgb(118,157,234)	1.9906	2,2
Bcl6b	Psd	0.92764	50.46	0.464	rgb(222,128,129)	1.9906	None
Bhlhe40	Tg	0.92764	50.46	0.457	rgb(222,130,131)	1.9906	2,2
Cebpb	Plxna1	-0.92764	50.46	-4.6E-01	rgb(117,156,234)	1.9906	2,2
Cebpg	Snx19	-0.92764	50.46	-4.6E-01	rgb(117,156,235)	1.9906	None
Cux1	Unc93b1	-0.92764	50.46	-4.6E-01	rgb(117,156,234)	1.9906	2,2
Egr3	Cwh43	-0.92764	50.46	-4.6E-01	rgb(117,156,234)	1.9906	2,2
Elk3	Ckap4	0.92764	50.46	0.459	rgb(222,129,130)	1.9906	2,2
Epas1	Olr1	0.92764	50.46	0.465	rgb(222,128,129)	1.9906	2,2
Erg	Mllt3	0.92764	50.46	0.461	rgb(222,129,130)	1.9906	2,2
Esr1	Dirc2	0.92764	50.46	0.462	rgb(222,129,130)	1.9906	2,2
Esrra	Zswim4	0.92764	50.46	0.457	rgb(222,130,131)	1.9906	2,2
Ets2	Pigz	-0.92764	50.46	-4.6E-01	rgb(116,156,235)	1.9906	None
Ets2	Rassf3	0.92764	50.46	0.457	rgb(222,130,131)	1.9906	None
Ets2	Wdr1	-0.92764	50.46	-4.6E-01	rgb(117,156,234)	1.9906	2,2
Etv5	Tnip3	-0.92764	50.46	-4.6E-01	rgb(117,156,235)	1.9906	2,2
Gfi1	Jak2	0.92764	50.46	0.46	rgb(222,129,130)	1.9906	2,2
Gli3	Svep1	0.92764	50.46	0.459	rgb(222,129,130)	1.9906	2,2
Hes1	Fam43a	0.92764	50.46	0.458	rgb(222,129,130)	1.9906	2,2
Hif1a	Dach2	0.92764	50.46	0.461	rgb(222,129,130)	1.9906	2,2
Ikzf2	Galm	0.92764	50.46	0.455	rgb(222,130,131)	1.9906	None
Ikzf2	Gm4858	0.92764	50.46	0.461	rgb(222,129,130)	1.9906	2,2
Irf1	Fas	0.92764	50.46	0.464	rgb(222,128,129)	1.9906	None
Irf1	Tmem35	0.92764	50.46	0.463	rgb(222,129,129)	1.9906	None
Irf4	Gprc5a	0.92764	50.46	0.465	rgb(222,128,129)	1.9906	None
Jun	Stat5b	0.92764	50.46	0.458	rgb(222,130,130)	1.9906	None
Maff	Casz1	0.92764	50.46	0.456	rgb(222,130,131)	1.9906	2,2
Maff	Egln3	0.92764	50.46	0.461	rgb(222,129,130)	1.9906	2,2
Mxd3	Acot11	0.92764	50.46	0.459	rgb(222,129,130)	1.9906	2,2
Mxi1	Gys1	0.92764	50.46	0.459	rgb(222,129,130)	1.9906	2,2
Nfatc4	Insm1	0.92764	50.46	0.457	rgb(222,130,131)	1.9906	2,2
Nfatc4	Zscan29	0.92764	50.46	0.461	rgb(222,129,130)	1.9906	2,2
Nfe2l2	Gfod1	-0.92764	50.46	-4.6E-01	rgb(117,156,235)	1.9906	2,2
Nfil3	Id2	0.92764	50.46	0.462	rgb(222,129,130)	1.9906	2,2
Nfil3	Ier3	0.92764	50.46	0.463	rgb(222,129,129)	1.9906	2,2
Nr2f6	Naglu	0.92764	50.46	0.461	rgb(222,129,130)	1.9906	2,2
Nr3c1	Trip10	-0.92764	50.46	-4.6E-01	rgb(117,156,235)	1.9906	2,2
Nr4a1	Tmed3	-0.92764	50.46	-4.6E-01	rgb(118,157,234)	1.9906	2,2
Plagl1	Ikzf2	0.92764	50.46	0.457	rgb(222,130,131)	1.9906	2,2
Pou2af1	Dock9	-0.92764	50.46	-4.6E-01	rgb(117,156,234)	1.9906	2,2
Pou2af1	Fgf16	0.92764	50.46	0.457	rgb(222,130,131)	1.9906	2,2
Pou6f1	Dhcr24	-0.92764	50.46	-4.6E-01	rgb(118,157,234)	1.9906	2,2
Prdm1	Tmprss6	0.92764	50.46	0.463	rgb(222,129,130)	1.9906	2,2
Rbpj	Inhba	0.92764	50.46	0.463	rgb(222,129,129)	1.9906	2,2
Rest	Uckl1os	0.92764	50.46	0.464	rgb(222,128,129)	1.9906	2,2
Runx2	Raph1	0.92764	50.46	0.464	rgb(222,128,129)	1.9906	None
Six1	Cd200r4	0.92764	50.46	0.463	rgb(222,129,130)	1.9906	2,2
Stat5b	Zeb1	0.92764	50.46	0.461	rgb(222,129,130)	1.9906	2,2
Tead1	Sh3bp4	0.92764	50.46	0.455	rgb(222,130,131)	1.9906	2,2
Tead1	Tln2	0.92764	50.46	0.462	rgb(222,129,130)	1.9906	2,2
Thra	Ppp1r3b	0.92764	50.46	0.461	rgb(222,129,130)	1.9906	None
Zbtb3	Ccdc92	-0.92764	50.46	-4.6E-01	rgb(117,156,235)	1.9906	None
Zbtb7b	Ehbp1l1	0.92764	50.46	0.461	rgb(222,129,130)	1.9906	None
Zeb1	Stat5b	0.92764	50.46	0.463	rgb(222,129,130)	1.9906	2,2
Atmin	Il15ra	0.92764	50.46	0.465	rgb(222,128,129)	1.9906	2,2
Atmin	Litaf	0.92764	50.46	0.461	rgb(222,129,130)	1.9906	2,2
Atmin	Slc29a3	0.92764	50.46	0.456	rgb(222,130,131)	1.9906	2,2
Batf	Gbp5	-0.92764	50.46	-4.6E-01	rgb(118,157,234)	1.9906	2,2
C030039L03Rik	Sult4a1	0.92764	50.46	0.464	rgb(222,128,129)	1.9906	2,2
Casz1	Prss50	0.92764	50.46	0.463	rgb(222,129,130)	1.9906	2,2
Cc2d1a	Cenpw	-0.92764	50.46	-4.6E-01	rgb(117,156,234)	1.9906	2,2
Ccdc17	Gm6225	0.92764	50.46	0.458	rgb(222,129,130)	1.9906	2,2
Cebpz	Dhx33	0.92764	50.46	0.459	rgb(222,129,130)	1.9906	2,2
Creb3l2	Spred3	0.92764	50.46	0.461	rgb(222,129,130)	1.9906	2,2
Csrnp1	Cish	0.92764	50.46	0.46	rgb(222,129,130)	1.9906	2,2
Dr1	Chmp4b	-0.92764	50.46	-4.6E-01	rgb(117,156,234)	1.9906	2,2
Dzip1	Nlrc5	0.92764	50.46	0.461	rgb(222,129,130)	1.9906	2,2
Gm13157	Bok	-0.92764	50.46	-4.6E-01	rgb(118,157,234)	1.9906	2,2
Hif3a	B230217C12Rik	0.92764	50.46	0.462	rgb(222,129,130)	1.9906	2,2
Hif3a	Kbtbd13	0.92764	50.46	0.464	rgb(222,128,129)	1.9906	2,2
Hif3a	Nphp3	0.92764	50.46	0.461	rgb(222,129,130)	1.9906	2,2
Hmgb1	AI506816	0.92764	50.46	0.463	rgb(222,129,130)	1.9906	2,2
Ikzf3	Zpbp2	0.92764	50.46	0.465	rgb(222,128,129)	1.9906	2,2
Ikzf4	Sfrp2	0.92764	50.46	0.462	rgb(222,129,130)	1.9906	2,2
Jazf1	Myo1b	0.92764	50.46	0.46	rgb(222,129,130)	1.9906	2,2
Kdm2b	Adora2a	0.92764	50.46	0.461	rgb(222,129,130)	1.9906	2,2
Kdm2b	Tapbpl	0.92764	50.46	0.464	rgb(222,128,129)	1.9906	2,2
Kdm5b	Ccng2	0.92764	50.46	0.464	rgb(222,128,129)	1.9906	2,2
Kdm5b	Ero1l	0.92764	50.46	0.458	rgb(222,130,131)	1.9906	2,2
Klf13	Phlda3	-0.92764	50.46	-4.6E-01	rgb(118,157,234)	1.9906	2,2
Klf13	Trmt11	-0.92764	50.46	-4.6E-01	rgb(117,156,234)	1.9906	2,2
L3mbtl3	Adamts6	0.92764	50.46	0.464	rgb(222,128,129)	1.9906	2,2
L3mbtl3	Vwa1	-0.92764	50.46	-4.6E-01	rgb(117,156,234)	1.9906	2,2
Meis3	Ppp2r5b	0.92764	50.46	0.458	rgb(222,129,130)	1.9906	2,2
Naif1	Larp4b	0.92764	50.46	0.46	rgb(222,129,130)	1.9906	2,2
Ncoa3	Itm2a	-0.92764	50.46	-4.6E-01	rgb(118,157,234)	1.9906	2,2
Npas2	Tppp	0.92764	50.46	0.464	rgb(222,128,129)	1.9906	2,2
Ovol2	Wipi1	0.92764	50.46	0.455	rgb(222,130,131)	1.9906	2,2
Phf1	Rell1	0.92764	50.46	0.459	rgb(222,129,130)	1.9906	2,2
Phf20	Tst	0.92764	50.46	0.465	rgb(222,128,129)	1.9906	2,2
Rlf	Nudt8	-0.92764	50.46	-4.6E-01	rgb(117,156,235)	1.9906	2,2
Rorc	Il17f	0.92764	50.46	0.458	rgb(222,130,130)	1.9906	2,2
Rorc	Tdrkh	0.92764	50.46	0.458	rgb(222,130,130)	1.9906	2,2
Scrt1	Arrb1	0.92764	50.46	0.458	rgb(222,130,131)	1.9906	2,2
Sgsm2	Ccl20	-0.92764	50.46	-4.6E-01	rgb(118,157,234)	1.9906	2,2
Sgsm2	Ckap4	0.92764	50.46	0.458	rgb(222,130,131)	1.9906	2,2
Sgsm2	Il9	-0.92764	50.46	-4.6E-01	rgb(117,156,235)	1.9906	2,2
Six5	Lbh	-0.92764	50.46	-4.6E-01	rgb(118,157,234)	1.9906	2,2
Snai3	Slc25a35	0.92764	50.46	0.461	rgb(222,129,130)	1.9906	2,2
Snapc2	Arhgdig	0.92764	50.46	0.46	rgb(222,129,130)	1.9906	2,2
Tfdp2	Mfge8	0.92764	50.46	0.456	rgb(222,130,131)	1.9906	2,2
Thap1	Dctpp1	0.92764	50.46	0.462	rgb(222,129,130)	1.9906	2,2
Tigd2	Ccr7	-0.92764	50.46	-4.6E-01	rgb(118,157,234)	1.9906	2,2
Tigd2	Marcks	0.92764	50.46	0.464	rgb(222,128,129)	1.9906	2,2
Tigd2	Mcm9	-0.92764	50.46	-4.6E-01	rgb(118,157,234)	1.9906	2,2
Trps1	Ctla4	0.92764	50.46	0.455	rgb(222,130,131)	1.9906	2,2
Tsc22d1	Plxdc2	0.92764	50.46	0.455	rgb(222,130,131)	1.9906	2,2
Whsc1	Gen1	0.92764	50.46	0.462	rgb(222,129,130)	1.9906	2,2
Zbtb17	Pank2	-0.92764	50.46	-4.6E-01	rgb(117,156,235)	1.9906	2,2
Zbtb46	Tnfsf15	0.92764	50.46	0.465	rgb(222,128,129)	1.9906	2,2
Zbtb7c	Tnfrsf8	0.92764	50.46	0.464	rgb(222,128,129)	1.9906	2,2
Zfp111	Apbb1ip	-0.92764	50.46	-4.6E-01	rgb(116,156,235)	1.9906	2,2
Zfp280d	Lgals1	-0.92764	50.46	-4.6E-01	rgb(118,157,234)	1.9906	2,2
Zfp395	Abat	-0.92764	50.46	-4.6E-01	rgb(118,157,234)	1.9906	2,2
Zfp407	Mpdu1	-0.92764	50.46	-4.6E-01	rgb(117,156,235)	1.9906	2,2
Zfp467	Sgsm2	0.92764	50.46	0.465	rgb(222,128,129)	1.9906	2,2
Zfp513	Vdac1	-0.92764	50.46	-4.6E-01	rgb(117,156,235)	1.9906	2,2
Zfp516	Ica1l	0.92764	50.46	0.465	rgb(222,128,129)	1.9906	2,2
Zfp579	Gabbr1	0.92764	50.46	0.458	rgb(222,130,130)	1.9906	2,2
Zfp629	Pcyox1l	-0.92764	50.46	-4.6E-01	rgb(118,157,234)	1.9906	2,2
Zfp652	Pdzk1ip1	-0.92764	50.46	-4.6E-01	rgb(117,156,235)	1.9906	2,2
Zfp750	1700007K13Rik	0.92764	50.46	0.46	rgb(222,129,130)	1.9906	2,2
Zfp750	Ttll9	0.92764	50.46	0.463	rgb(222,129,129)	1.9906	2,2
Zfp777	Litaf	-0.92764	50.46	-4.6E-01	rgb(117,156,234)	1.9906	2,2
Zfp868	Bex1	0.92764	50.46	0.461	rgb(222,129,130)	1.9906	2,2
Zfp868	Ttbk2	0.92764	50.46	0.465	rgb(222,128,129)	1.9906	2,2
Zfp91	Ndrg2	-0.92764	50.46	-4.6E-01	rgb(117,156,235)	1.9906	2,2
Zfp933	Reep3	0.92764	50.46	0.464	rgb(222,128,129)	1.9906	2,2
Zfp945	Zfp608	0.92764	50.46	0.456	rgb(222,130,131)	1.9906	2,2
Zhx2	Ctnnd1	-0.92764	50.46	-4.6E-01	rgb(117,156,234)	1.9906	2,2
Zkscan17	Icam2	-0.92764	50.46	-4.6E-01	rgb(118,157,234)	1.9906	2,2
Zmiz1	Apbb1ip	0.92764	50.46	0.458	rgb(222,130,130)	1.9906	2,2
Ahrr	Ctla2b	0.92583	50.45	0.447	rgb(222,132,133)	1.9904	2,2
Ar	Blvrb	0.92583	50.45	0.452	rgb(222,131,132)	1.9904	2,2
Atf2	Galk1	-0.92583	50.45	-4.5E-01	rgb(120,158,234)	1.9904	2,2
Bcl6	Pgm2	-0.92583	50.45	-4.5E-01	rgb(120,158,234)	1.9904	2,2
Cebpg	Ddit3	0.92583	50.45	0.446	rgb(222,132,133)	1.9904	2,2
Cebpg	Slc6a9	0.92583	50.45	0.452	rgb(222,131,132)	1.9904	2,2
Cebpg	Sox13	-0.92583	50.45	-4.5E-01	rgb(120,158,234)	1.9904	2,2
Ddit3	Phtf2	-0.92583	50.45	-4.5E-01	rgb(120,158,234)	1.9904	2,2
Ebf1	Lum	0.92583	50.45	0.453	rgb(222,131,131)	1.9904	2,2
Epas1	Inpp5a	0.92583	50.45	0.449	rgb(222,131,132)	1.9904	2,2
Erf	Zfp36l2	0.92583	50.45	0.45	rgb(222,131,132)	1.9904	None
Erg	Tes	0.92583	50.45	0.447	rgb(222,132,133)	1.9904	None
Ets1	Nlrc3	0.92583	50.45	0.45	rgb(222,131,132)	1.9904	None
Etv6	Cnga1	-0.92583	50.45	-4.5E-01	rgb(119,157,234)	1.9904	2,2
Fli1	Aacs	-0.92583	50.45	-4.5E-01	rgb(120,158,234)	1.9904	None
Fosl1	Eif4e3	-0.92583	50.45	-4.5E-01	rgb(119,157,234)	1.9904	2,2
Fosl2	Syde2	0.92583	50.45	0.451	rgb(222,131,132)	1.9904	2,2
Foxf2	Foxq1	0.92583	50.45	0.455	rgb(222,130,131)	1.9904	None
Foxf2	Ptprj	0.92583	50.45	0.451	rgb(222,131,132)	1.9904	2,2
Foxo1	Scn3b	-0.92583	50.45	-4.5E-01	rgb(120,158,234)	1.9904	2,2
Gfi1	5430421N21Rik	-0.92583	50.45	-4.5E-01	rgb(118,157,234)	1.9904	2,2
Gfi1	Dhcr7	-0.92583	50.45	-4.5E-01	rgb(119,157,234)	1.9904	None
Gli3	9430020K01Rik	0.92583	50.45	0.448	rgb(222,131,132)	1.9904	2,2
Hbp1	Pcyox1l	-0.92583	50.45	-4.5E-01	rgb(119,158,234)	1.9904	2,2
Hmga2	Aebp1	0.92583	50.45	0.45	rgb(222,131,132)	1.9904	2,2
Irf1	Gm4841	0.92583	50.45	0.452	rgb(222,131,132)	1.9904	None
Irf4	Bank1	-0.92583	50.45	-4.5E-01	rgb(119,157,234)	1.9904	2,2
Irf4	Nrgn	-0.92583	50.45	-4.5E-01	rgb(120,158,234)	1.9904	2,2
Irf4	Vsig2	-0.92583	50.45	-4.5E-01	rgb(119,158,234)	1.9904	2,2
Irf5	Cacna1s	0.92583	50.45	0.453	rgb(222,130,131)	1.9904	2,2
Jun	Apol9b	0.92583	50.45	0.451	rgb(222,131,132)	1.9904	2,2
Klf4	Tmem86a	0.92583	50.45	0.448	rgb(222,131,132)	1.9904	None
Klf7	Insm1	-0.92583	50.45	-4.5E-01	rgb(118,157,234)	1.9904	None
Klf7	Pik3ip1	0.92583	50.45	0.453	rgb(222,130,131)	1.9904	None
Lef1	Tgfbr3	0.92583	50.45	0.447	rgb(222,132,133)	1.9904	2,2
Maff	Ppm1d	-0.92583	50.45	-4.5E-01	rgb(119,157,234)	1.9904	2,2
Mxd3	Zdhhc2	0.92583	50.45	0.452	rgb(222,131,132)	1.9904	2,2
Mxd4	Ypel5	0.92583	50.45	0.454	rgb(222,130,131)	1.9904	None
Nfatc1	Ermn	-0.92583	50.45	-4.5E-01	rgb(120,158,234)	1.9904	None
Nfatc4	Slc22a2	0.92583	50.45	0.446	rgb(222,132,133)	1.9904	2,2
Nfkb1	Gngt2	-0.92583	50.45	-4.5E-01	rgb(120,158,234)	1.9904	None
Nfkb2	Ankrd33b	0.92583	50.45	0.447	rgb(222,132,132)	1.9904	None
Nfkb2	Nfkbie	0.92583	50.45	0.448	rgb(222,131,132)	1.9904	None
Osr2	Cox6b2	0.92583	50.45	0.453	rgb(222,130,131)	1.9904	2,2
Otx1	Rimklb	0.92583	50.45	0.451	rgb(222,131,132)	1.9904	2,2
Plagl1	Wnt10b	0.92583	50.45	0.45	rgb(222,131,132)	1.9904	2,2
Pou6f1	Otud7b	-0.92583	50.45	-4.5E-01	rgb(120,158,234)	1.9904	2,2
Prrx1	Thbs1	0.92583	50.45	0.448	rgb(222,131,132)	1.9904	2,2
Rbpj	Ikzf4	0.92583	50.45	0.45	rgb(222,131,132)	1.9904	2,2
Rbpj	Tmem154	-0.92583	50.45	-4.5E-01	rgb(119,157,234)	1.9904	2,2
Satb1	Oxct1	-0.92583	50.45	-4.5E-01	rgb(119,157,234)	1.9904	2,2
Satb1	Ston2	0.92583	50.45	0.45	rgb(222,131,132)	1.9904	2,2
Srebf1	Chac1	0.92583	50.45	0.454	rgb(222,130,131)	1.9904	None
Srf	Ccdc107	-0.92583	50.45	-4.5E-01	rgb(120,158,234)	1.9904	2,2
Stat5b	Usp22	0.92583	50.45	0.451	rgb(222,131,132)	1.9904	2,2
Tcf4	Dmxl2	0.92583	50.45	0.449	rgb(222,131,132)	1.9904	2,2
Tead1	Macc1	0.92583	50.45	0.448	rgb(222,131,132)	1.9904	2,2
Vax2	B3galt2	0.92583	50.45	0.445	rgb(222,132,133)	1.9904	2,2
Vax2	Fut7	0.92583	50.45	0.449	rgb(222,131,132)	1.9904	2,2
Vax2	Nebl	0.92583	50.45	0.454	rgb(222,130,131)	1.9904	2,2
Vax2	Stk4	-0.92583	50.45	-4.5E-01	rgb(118,157,234)	1.9904	2,2
Vdr	Galm	0.92583	50.45	0.453	rgb(222,130,131)	1.9904	2,2
Xbp1	Gpatch4	-0.92583	50.45	-4.5E-01	rgb(120,158,234)	1.9904	2,2
Xbp1	Surf4	0.92583	50.45	0.454	rgb(222,130,131)	1.9904	2,2
Aebp2	Arhgef3	-0.92583	50.45	-4.5E-01	rgb(119,157,234)	1.9904	2,2
Atf6	Spire1	0.92583	50.45	0.445	rgb(222,132,133)	1.9904	2,2
Atmin	Gramd1b	0.92583	50.45	0.447	rgb(222,132,133)	1.9904	2,2
Atmin	Nrip1	0.92583	50.45	0.451	rgb(222,131,132)	1.9904	2,2
Batf	Fbn2	-0.92583	50.45	-4.5E-01	rgb(120,158,234)	1.9904	2,2
Casz1	Fundc2	-0.92583	50.45	-4.5E-01	rgb(120,158,234)	1.9904	2,2
Creb3l2	Numbl	0.92583	50.45	0.448	rgb(222,131,132)	1.9904	2,2
Creb3l2	Slc4a8	0.92583	50.45	0.445	rgb(222,132,133)	1.9904	2,2
Csrnp1	Maff	0.92583	50.45	0.45	rgb(222,131,132)	1.9904	2,2
Dach2	Grina	0.92583	50.45	0.449	rgb(222,131,132)	1.9904	2,2
Eea1	Ece1	0.92583	50.45	0.451	rgb(222,131,132)	1.9904	2,2
Foxp2	Slc6a6	0.92583	50.45	0.448	rgb(222,131,132)	1.9904	2,2
Hif3a	Zfp395	0.92583	50.45	0.455	rgb(222,130,131)	1.9904	2,2
Hmgb1	Atp10d	-0.92583	50.45	-4.5E-01	rgb(119,157,234)	1.9904	2,2
Hmgb3	Ifngr2	0.92583	50.45	0.453	rgb(222,131,131)	1.9904	2,2
Jazf1	Mid2	0.92583	50.45	0.451	rgb(222,131,132)	1.9904	2,2
Kdm5b	Ndrg1	0.92583	50.45	0.454	rgb(222,130,131)	1.9904	2,2
Kdm5b	Nfyb	0.92583	50.45	0.448	rgb(222,131,132)	1.9904	2,2
Klf2	Kcna3	-0.92583	50.45	-4.5E-01	rgb(118,157,234)	1.9904	2,2
Klf2	Serpine1	-0.92583	50.45	-4.5E-01	rgb(119,157,234)	1.9904	2,2
L3mbtl3	Taf7	0.92583	50.45	0.453	rgb(222,130,131)	1.9904	2,2
Lyl1	Lrrc16b	0.92583	50.45	0.45	rgb(222,131,132)	1.9904	2,2
Mtf2	Slc48a1	-0.92583	50.45	-4.5E-01	rgb(120,158,234)	1.9904	2,2
Mypop	Gm6548	-0.92583	50.45	-4.5E-01	rgb(120,158,234)	1.9904	2,2
Naif1	Loxl1	0.92583	50.45	0.448	rgb(222,131,132)	1.9904	2,2
Ncoa3	Trappc10	0.92583	50.45	0.454	rgb(222,130,131)	1.9904	2,2
Npas2	Atp11a	0.92583	50.45	0.446	rgb(222,132,133)	1.9904	2,2
Nr4a2	Ece1	0.92583	50.45	0.448	rgb(222,131,132)	1.9904	2,2
Phf1	Xrcc5	-0.92583	50.45	-4.5E-01	rgb(120,158,234)	1.9904	2,2
Prdm8	Synpo2	0.92583	50.45	0.447	rgb(222,132,133)	1.9904	2,2
Setdb2	Kcnj8	-0.92583	50.45	-4.5E-01	rgb(118,157,234)	1.9904	2,2
Sgsm2	Lrmp	0.92583	50.45	0.453	rgb(222,130,131)	1.9904	2,2
Skil	Tgfbr1	0.92583	50.45	0.45	rgb(222,131,132)	1.9904	2,2
Skil	Tlr2	0.92583	50.45	0.45	rgb(222,131,132)	1.9904	2,2
Sp140	Hspa2	0.92583	50.45	0.454	rgb(222,130,131)	1.9904	2,2
Tbx21	Itga5	0.92583	50.45	0.451	rgb(222,131,132)	1.9904	2,2
Tet1	Fbln1	0.92583	50.45	0.452	rgb(222,131,132)	1.9904	2,2
Tfdp2	Dnajc16	-0.92583	50.45	-4.5E-01	rgb(120,158,234)	1.9904	2,2
Tigd2	Plcd1	0.92583	50.45	0.449	rgb(222,131,132)	1.9904	2,2
Trerf1	Cnnm4	0.92583	50.45	0.45	rgb(222,131,132)	1.9904	2,2
Tulp3	Hist3h2bb-ps	-0.92583	50.45	-4.5E-01	rgb(120,158,234)	1.9904	2,2
Twist1	Tmem98	0.92583	50.45	0.45	rgb(222,131,132)	1.9904	2,2
Whsc1	Cpd	0.92583	50.45	0.45	rgb(222,131,132)	1.9904	2,2
Ybx2	Fam198a	0.92583	50.45	0.45	rgb(222,131,132)	1.9904	2,2
Zbed3	Il10	0.92583	50.45	0.446	rgb(222,132,133)	1.9904	2,2
Zbtb17	Gne	0.92583	50.45	0.452	rgb(222,131,132)	1.9904	2,2
Zbtb17	Il10rb	-0.92583	50.45	-4.5E-01	rgb(120,158,234)	1.9904	2,2
Zbtb17	Kctd6	-0.92583	50.45	-4.5E-01	rgb(120,158,234)	1.9904	2,2
Zbtb17	Ppm1f	0.92583	50.45	0.451	rgb(222,131,132)	1.9904	2,2
Zbtb32	Sox5	0.92583	50.45	0.446	rgb(222,132,133)	1.9904	2,2
Zbtb38	Ppp2r5b	0.92583	50.45	0.448	rgb(222,131,132)	1.9904	2,2
Zbtb46	Ppp3ca	0.92583	50.45	0.451	rgb(222,131,132)	1.9904	2,2
Zbtb5	Cd24a	-0.92583	50.45	-4.5E-01	rgb(120,158,234)	1.9904	2,2
Zbtb7c	Enpp2	0.92583	50.45	0.451	rgb(222,131,132)	1.9904	2,2
Zbtb7c	Mboat7	-0.92583	50.45	-4.5E-01	rgb(120,158,234)	1.9904	2,2
Zeb2	Exoc2	0.92583	50.45	0.452	rgb(222,131,131)	1.9904	2,2
Zfp146	Ly9	0.92583	50.45	0.454	rgb(222,130,131)	1.9904	2,2
Zfp26	Mgat5	0.92583	50.45	0.445	rgb(222,132,133)	1.9904	2,2
Zfp277	Ccdc107	0.92583	50.45	0.454	rgb(222,130,131)	1.9904	2,2
Zfp28	Mapkbp1	0.92583	50.45	0.451	rgb(222,131,132)	1.9904	2,2
Zfp280b	Itpr1	0.92583	50.45	0.452	rgb(222,131,132)	1.9904	2,2
Zfp280b	Rnf150	0.92583	50.45	0.449	rgb(222,131,132)	1.9904	2,2
Zfp280c	Hspa2	-0.92583	50.45	-4.5E-01	rgb(119,157,234)	1.9904	2,2
Zfp341	Tnfrsf1a	0.92583	50.45	0.445	rgb(222,132,133)	1.9904	2,2
Zfp365	Slc19a2	0.92583	50.45	0.452	rgb(222,131,132)	1.9904	2,2
Zfp365	Tnfsf4	0.92583	50.45	0.446	rgb(222,132,133)	1.9904	2,2
Zfp367	Rxra	0.92583	50.45	0.449	rgb(222,131,132)	1.9904	2,2
Zfp382	Dusp14	0.92583	50.45	0.453	rgb(222,130,131)	1.9904	2,2
Zfp429	Cox7a2l	0.92583	50.45	0.45	rgb(222,131,132)	1.9904	2,2
Zfp429	Nrip2	-0.92583	50.45	-4.5E-01	rgb(118,157,234)	1.9904	2,2
Zfp459	Dctpp1	0.92583	50.45	0.447	rgb(222,132,133)	1.9904	2,2
Zfp473	Rtkn2	0.92583	50.45	0.448	rgb(222,131,132)	1.9904	2,2
Zfp511	Mina	0.92583	50.45	0.446	rgb(222,132,133)	1.9904	2,2
Zfp523	Podnl1	0.92583	50.45	0.454	rgb(222,130,131)	1.9904	2,2
Zfp536	Zfhx3	0.92583	50.45	0.454	rgb(222,130,131)	1.9904	2,2
Zfp580	Psmd8	0.92583	50.45	0.45	rgb(222,131,132)	1.9904	2,2
Zfp612	Tmem98	0.92583	50.45	0.446	rgb(222,132,133)	1.9904	2,2
Zfp618	Mbtd1	0.92583	50.45	0.451	rgb(222,131,132)	1.9904	2,2
Zfp629	Atf6	0.92583	50.45	0.448	rgb(222,131,132)	1.9904	2,2
Zfp629	Mpp3	0.92583	50.45	0.451	rgb(222,131,132)	1.9904	2,2
Zfp629	Synj1	-0.92583	50.45	-4.5E-01	rgb(119,157,234)	1.9904	2,2
Zfp629	Zfp108	0.92583	50.45	0.447	rgb(222,132,133)	1.9904	2,2
Zfp750	Urm1	0.92583	50.45	0.448	rgb(222,131,132)	1.9904	2,2
Zfp771	Tmem158	0.92583	50.45	0.448	rgb(222,131,132)	1.9904	2,2
Zfp9	Ccdc40	0.92583	50.45	0.448	rgb(222,131,132)	1.9904	2,2
Zfp960	Emilin1	-0.92583	50.45	-4.5E-01	rgb(120,158,234)	1.9904	2,2
Zscan29	Tbx6	0.92583	50.45	0.45	rgb(222,131,132)	1.9904	2,2
Ahrr	Dst	0.92402	50.44	0.442	rgb(222,133,134)	1.9902	2,2
Ahrr	Ssbp4	0.92402	50.44	0.443	rgb(222,132,133)	1.9902	2,2
Ar	Zfp467	0.92402	50.44	0.444	rgb(222,132,133)	1.9902	2,2
Arid3a	Ms4a4b	-0.92402	50.44	-4.4E-01	rgb(121,159,234)	1.9902	2,2
Atf5	Ccdc107	0.92402	50.44	0.44	rgb(222,133,134)	1.9902	2,2
Cebpb	Slc9a3r1	0.92402	50.44	0.437	rgb(222,134,134)	1.9902	2,2
Egr1	Zfp36l1	0.92402	50.44	0.44	rgb(222,133,134)	1.9902	None
Elf1	Synj1	0.92402	50.44	0.442	rgb(222,133,133)	1.9902	None
Elk3	Bdh2	0.92402	50.44	0.435	rgb(222,134,135)	1.9902	2,2
Elk3	Kctd14	0.92402	50.44	0.44	rgb(222,133,134)	1.9902	2,2
Eomes	Ccr7	0.92402	50.44	0.445	rgb(222,132,133)	1.9902	2,2
Esrra	Pgs1	0.92402	50.44	0.435	rgb(222,134,135)	1.9902	2,2
Ets2	Ptpn1	-0.92402	50.44	-4.4E-01	rgb(122,159,234)	1.9902	2,2
Etv5	Pacsin1	-0.92402	50.44	-4.4E-01	rgb(122,159,234)	1.9902	2,2
Foxf2	Lamc3	0.92402	50.44	0.435	rgb(222,134,135)	1.9902	2,2
Foxf2	Stxbp6	0.92402	50.44	0.439	rgb(222,133,134)	1.9902	2,2
Foxf2	Tnip3	-0.92402	50.44	-4.4E-01	rgb(121,159,234)	1.9902	None
Foxp1	Rnf19b	-0.92402	50.44	-4.4E-01	rgb(123,160,234)	1.9902	None
Foxp3	Ikzf4	0.92402	50.44	0.442	rgb(222,133,133)	1.9902	2,2
Foxp3	Tns1	0.92402	50.44	0.435	rgb(222,134,135)	1.9902	2,2
Gata1	Itgam	0.92402	50.44	0.442	rgb(222,133,133)	1.9902	2,2
Gtf2ird1	Rps6ka2	0.92402	50.44	0.443	rgb(222,132,133)	1.9902	2,2
Homez	Irf5	0.92402	50.44	0.437	rgb(222,133,134)	1.9902	2,2
Irf2	Ecm1	0.92402	50.44	0.439	rgb(222,133,134)	1.9902	2,2
Irf4	Hdac9	-0.92402	50.44	-4.4E-01	rgb(121,159,234)	1.9902	2,2
Irf4	Nck2	-0.92402	50.44	-4.4E-01	rgb(122,159,234)	1.9902	None
Irf4	Nqo2	-0.92402	50.44	-4.4E-01	rgb(122,160,234)	1.9902	2,2
Irf4	Zdhhc15	-0.92402	50.44	-4.4E-01	rgb(122,159,234)	1.9902	2,2
Irf5	Trpv2	0.92402	50.44	0.438	rgb(222,133,134)	1.9902	None
Irf7	Trim12c	0.92402	50.44	0.438	rgb(222,133,134)	1.9902	None
Jun	Fam129b	0.92402	50.44	0.442	rgb(222,133,133)	1.9902	2,2
Jun	Tnfrsf25	0.92402	50.44	0.435	rgb(222,134,135)	1.9902	2,2
Mafg	Ankmy2	-0.92402	50.44	-4.4E-01	rgb(121,159,234)	1.9902	2,2
Mitf	Vax2	0.92402	50.44	0.442	rgb(222,133,133)	1.9902	2,2
Mxd1	B430306N03Rik	0.92402	50.44	0.435	rgb(222,134,135)	1.9902	2,2
Mxd1	Gart	-0.92402	50.44	-4.4E-01	rgb(122,159,234)	1.9902	2,2
Myb	Ctss	0.92402	50.44	0.444	rgb(222,132,133)	1.9902	2,2
Mycn	Mmp10	0.92402	50.44	0.438	rgb(222,133,134)	1.9902	2,2
Nfkb1	Lilrb4	-0.92402	50.44	-4.4E-01	rgb(122,159,234)	1.9902	2,2
Nfkb2	Emp1	-0.92402	50.44	-4.4E-01	rgb(122,159,234)	1.9902	2,2
Nfkb2	Plagl1	0.92402	50.44	0.444	rgb(222,132,133)	1.9902	2,2
Nfkb2	Tmtc4	-0.92402	50.44	-4.4E-01	rgb(121,159,234)	1.9902	2,2
Nr4a1	Chm	-0.92402	50.44	-4.4E-01	rgb(122,160,234)	1.9902	2,2
Pbx2	Slc48a1	0.92402	50.44	0.445	rgb(222,132,133)	1.9902	2,2
Pou2af1	Ppfibp1	0.92402	50.44	0.443	rgb(222,132,133)	1.9902	2,2
Pou6f1	Entpd1	0.92402	50.44	0.441	rgb(222,133,134)	1.9902	2,2
Rbpj	Smox	0.92402	50.44	0.444	rgb(222,132,133)	1.9902	2,2
Rora	Rorc	0.92402	50.44	0.438	rgb(222,133,134)	1.9902	2,2
Rora	Syt11	0.92402	50.44	0.442	rgb(222,133,133)	1.9902	2,2
Runx1	Bcam	-0.92402	50.44	-4.4E-01	rgb(122,159,234)	1.9902	2,2
Rxra	Ptpn11	0.92402	50.44	0.443	rgb(222,132,133)	1.9902	None
Satb1	Dnmt3b	-0.92402	50.44	-4.4E-01	rgb(122,159,234)	1.9902	2,2
Sox5	Rnh1	0.92402	50.44	0.442	rgb(222,133,133)	1.9902	None
Sp4	Kdelc1	-0.92402	50.44	-4.4E-01	rgb(122,160,234)	1.9902	None
Spib	Lrrc28	0.92402	50.44	0.44	rgb(222,133,134)	1.9902	2,2
Stat4	Ppm1k	0.92402	50.44	0.443	rgb(222,132,133)	1.9902	2,2
Stat5b	Serinc5	0.92402	50.44	0.441	rgb(222,133,134)	1.9902	2,2
Vax2	Stard8	0.92402	50.44	0.441	rgb(222,133,134)	1.9902	2,2
Xbp1	Nucks1	-0.92402	50.44	-4.4E-01	rgb(121,159,234)	1.9902	2,2
Zfx	Cisd3	-0.92402	50.44	-4.4E-01	rgb(121,158,234)	1.9902	None
Adnp	Fbxo11	0.92402	50.44	0.437	rgb(222,134,134)	1.9902	2,2
Ahdc1	Zfp831	0.92402	50.44	0.438	rgb(222,133,134)	1.9902	2,2
Arntl2	Serpinb9b	0.92402	50.44	0.442	rgb(222,133,133)	1.9902	2,2
Atf6	Lamc1	0.92402	50.44	0.438	rgb(222,133,134)	1.9902	2,2
Bcl11b	Notch1	0.92402	50.44	0.435	rgb(222,134,135)	1.9902	2,2
C030039L03Rik	Bnip3	0.92402	50.44	0.435	rgb(222,134,135)	1.9902	2,2
Casz1	Dusp8	0.92402	50.44	0.44	rgb(222,133,134)	1.9902	2,2
Cenpt	Pde4d	0.92402	50.44	0.438	rgb(222,133,134)	1.9902	2,2
Creb3l2	Akr1c12	-0.92402	50.44	-4.4E-01	rgb(123,160,234)	1.9902	2,2
Creb3l2	Dennd3	0.92402	50.44	0.442	rgb(222,133,133)	1.9902	2,2
Eea1	Otud7b	0.92402	50.44	0.441	rgb(222,133,134)	1.9902	2,2
Fbxl19	Phldb1	0.92402	50.44	0.439	rgb(222,133,134)	1.9902	2,2
Foxb1	Kcnq2	0.92402	50.44	0.442	rgb(222,133,133)	1.9902	2,2
Foxs1	Rgs16	0.92402	50.44	0.443	rgb(222,132,133)	1.9902	2,2
Foxs1	Tmem176a	0.92402	50.44	0.436	rgb(222,134,135)	1.9902	2,2
Hey1	Plekha6	0.92402	50.44	0.436	rgb(222,134,135)	1.9902	2,2
Hsf4	Zfp536	0.92402	50.44	0.438	rgb(222,133,134)	1.9902	2,2
Kdm2b	5730508B09Rik	-0.92402	50.44	-4.4E-01	rgb(121,159,234)	1.9902	2,2
Kdm2b	Abi3	-0.92402	50.44	-4.4E-01	rgb(120,158,234)	1.9902	2,2
Kdm2b	Mycbp2	0.92402	50.44	0.442	rgb(222,133,133)	1.9902	2,2
Kdm2b	Plekhf2	-0.92402	50.44	-4.4E-01	rgb(121,159,234)	1.9902	2,2
Klf13	Fam189b	0.92402	50.44	0.444	rgb(222,132,133)	1.9902	2,2
Klf13	Gne	-0.92402	50.44	-4.4E-01	rgb(121,158,234)	1.9902	2,2
Klf2	Tbx21	-0.92402	50.44	-4.4E-01	rgb(122,159,234)	1.9902	2,2
Klf6	Lgals1	0.92402	50.44	0.437	rgb(222,134,134)	1.9902	2,2
Klf6	Zfp652	-0.92402	50.44	-4.4E-01	rgb(122,159,234)	1.9902	2,2
Lyl1	Gpnmb	0.92402	50.44	0.443	rgb(222,132,133)	1.9902	2,2
Mef2b	4930506M07Rik	-0.92402	50.44	-4.4E-01	rgb(121,159,234)	1.9902	2,2
Ncoa1	Arid5a	0.92402	50.44	0.437	rgb(222,134,134)	1.9902	2,2
Ncoa1	Wdfy2	0.92402	50.44	0.443	rgb(222,132,133)	1.9902	2,2
Pcgf2	Ltbp4	0.92402	50.44	0.445	rgb(222,132,133)	1.9902	2,2
Phf1	Myb	0.92402	50.44	0.44	rgb(222,133,134)	1.9902	2,2
Plscr1	Cxcl10	0.92402	50.44	0.436	rgb(222,134,135)	1.9902	2,2
Plscr1	Ubash3a	-0.92402	50.44	-4.4E-01	rgb(122,159,234)	1.9902	2,2
Relb	Osgepl1	-0.92402	50.44	-4.4E-01	rgb(122,159,234)	1.9902	2,2
Relb	Plod2	-0.92402	50.44	-4.4E-01	rgb(123,160,234)	1.9902	2,2
Scml4	4930481A15Rik	0.92402	50.44	0.436	rgb(222,134,135)	1.9902	2,2
Scml4	Tbc1d30	0.92402	50.44	0.439	rgb(222,133,134)	1.9902	2,2
Sgsm2	Cxxc5	0.92402	50.44	0.445	rgb(222,132,133)	1.9902	2,2
Tbx21	Sema7a	0.92402	50.44	0.441	rgb(222,133,134)	1.9902	2,2
Thap3	Polr3b	-0.92402	50.44	-4.4E-01	rgb(121,158,234)	1.9902	2,2
Trerf1	Tmem176b	0.92402	50.44	0.435	rgb(222,134,135)	1.9902	2,2
Tulp3	Hist1h1a	-0.92402	50.44	-4.4E-01	rgb(122,159,234)	1.9902	2,2
Twist1	Epdr1	0.92402	50.44	0.439	rgb(222,133,134)	1.9902	2,2
Zbtb17	Adck1	0.92402	50.44	0.442	rgb(222,133,134)	1.9902	2,2
Zbtb32	Fam111a	0.92402	50.44	0.436	rgb(222,134,135)	1.9902	2,2
Zbtb38	Abhd4	0.92402	50.44	0.436	rgb(222,134,135)	1.9902	2,2
Zbtb7c	Alcam	0.92402	50.44	0.443	rgb(222,132,133)	1.9902	2,2
Zfp101	Ptp4a3	-0.92402	50.44	-4.4E-01	rgb(121,158,234)	1.9902	2,2
Zfp112	1190002N15Rik	-0.92402	50.44	-4.4E-01	rgb(121,159,234)	1.9902	2,2
Zfp276	Ing2	-0.92402	50.44	-4.4E-01	rgb(121,159,234)	1.9902	2,2
Zfp28	Sbf2	0.92402	50.44	0.44	rgb(222,133,134)	1.9902	2,2
Zfp280d	Acp5	-0.92402	50.44	-4.4E-01	rgb(121,158,234)	1.9902	2,2
Zfp35	Dusp12	0.92402	50.44	0.436	rgb(222,134,135)	1.9902	2,2
Zfp365	Ccng1	0.92402	50.44	0.443	rgb(222,132,133)	1.9902	2,2
Zfp365	Plk2	0.92402	50.44	0.44	rgb(222,133,134)	1.9902	2,2
Zfp385a	Fam198b	0.92402	50.44	0.441	rgb(222,133,134)	1.9902	2,2
Zfp429	Dixdc1	-0.92402	50.44	-4.4E-01	rgb(122,159,234)	1.9902	2,2
Zfp473	Arhgef40	0.92402	50.44	0.443	rgb(222,132,133)	1.9902	2,2
Zfp473	Tjp3	0.92402	50.44	0.444	rgb(222,132,133)	1.9902	2,2
Zfp524	Uqcrq	0.92402	50.44	0.441	rgb(222,133,134)	1.9902	2,2
Zfp64	Fbxw2	-0.92402	50.44	-4.4E-01	rgb(122,159,234)	1.9902	2,2
Zfp68	Ptprs	-0.92402	50.44	-4.4E-01	rgb(121,159,234)	1.9902	2,2
Zfp703	Pou2f2	0.92402	50.44	0.442	rgb(222,133,133)	1.9902	2,2
Zfp750	Vcan	0.92402	50.44	0.437	rgb(222,134,134)	1.9902	2,2
Zfp787	Sav1	-0.92402	50.44	-4.4E-01	rgb(121,159,234)	1.9902	2,2
Zfp790	Tbc1d14	-0.92402	50.44	-4.4E-01	rgb(122,159,234)	1.9902	2,2
Zfp831	Ahdc1	0.92402	50.44	0.437	rgb(222,134,134)	1.9902	2,2
Zfp831	Lax1	0.92402	50.44	0.441	rgb(222,133,134)	1.9902	2,2
Zfp831	Plaur	-0.92402	50.44	-4.4E-01	rgb(121,159,234)	1.9902	2,2
Zfp831	Smarca2	0.92402	50.44	0.439	rgb(222,133,134)	1.9902	2,2
Zfp868	Orm2	0.92402	50.44	0.436	rgb(222,134,135)	1.9902	2,2
Zfp869	Dock7	-0.92402	50.44	-4.4E-01	rgb(122,159,234)	1.9902	2,2
Zfp869	Ets2	0.92402	50.44	0.437	rgb(222,134,134)	1.9902	2,2
Zmat1	Fam120c	0.92402	50.44	0.442	rgb(222,133,134)	1.9902	2,2
Ahrr	Inha	0.92221	50.43	0.429	rgb(222,135,136)	1.99	2,2
Atf5	Clic1	0.92221	50.43	0.433	rgb(222,134,135)	1.99	None
Bach1	Rasgrp2	0.92221	50.43	0.432	rgb(222,134,135)	1.99	2,2
Cdc5l	Mfge8	-0.92221	50.43	-4.3E-01	rgb(125,161,233)	1.99	2,2
Cebpb	Slc1a4	0.92221	50.43	0.426	rgb(222,136,137)	1.99	2,2
Cebpg	Fkrp	-0.92221	50.43	-4.3E-01	rgb(123,160,233)	1.99	2,2
Egr3	Glcci1	0.92221	50.43	0.434	rgb(222,134,135)	1.99	None
Elk3	1110007C09Rik	0.92221	50.43	0.426	rgb(222,136,136)	1.99	None
Elk3	Cxcr3	0.92221	50.43	0.432	rgb(222,134,135)	1.99	2,2
Elk3	Ergic1	0.92221	50.43	0.425	rgb(222,136,137)	1.99	2,2
Elk3	Srgap3	0.92221	50.43	0.425	rgb(222,136,137)	1.99	2,2
Elk3	Ubash3b	0.92221	50.43	0.431	rgb(222,135,135)	1.99	2,2
Epas1	Slc7a8	0.92221	50.43	0.43	rgb(222,135,136)	1.99	2,2
Erf	Ssbp4	0.92221	50.43	0.434	rgb(222,134,135)	1.99	None
Ets1	Sash3	0.92221	50.43	0.429	rgb(222,135,136)	1.99	2,2
Ets2	Sphk1	-0.92221	50.43	-4.3E-01	rgb(124,161,233)	1.99	2,2
Etv5	Ell2	0.92221	50.43	0.427	rgb(222,135,136)	1.99	2,2
Fli1	Penk	-0.92221	50.43	-4.3E-01	rgb(123,160,233)	1.99	None
Fos	Ets2	0.92221	50.43	0.432	rgb(222,135,135)	1.99	2,2
Fosl1	Mafg	0.92221	50.43	0.425	rgb(222,136,137)	1.99	None
Fosl2	Lrmp	-0.92221	50.43	-4.3E-01	rgb(123,160,234)	1.99	None
Foxf2	Akr1b8	0.92221	50.43	0.426	rgb(222,136,137)	1.99	2,2
Foxf2	Nucb2	0.92221	50.43	0.427	rgb(222,135,136)	1.99	2,2
Foxo3	Exoc4	0.92221	50.43	0.433	rgb(222,134,135)	1.99	2,2
Foxp3	Sgk1	0.92221	50.43	0.433	rgb(222,134,135)	1.99	2,2
Gata1	Gadd45g	0.92221	50.43	0.434	rgb(222,134,135)	1.99	2,2
Gli3	Sgk1	0.92221	50.43	0.431	rgb(222,135,135)	1.99	2,2
Gli3	Trim9	0.92221	50.43	0.431	rgb(222,135,136)	1.99	2,2
Gzf1	BC026585	0.92221	50.43	0.428	rgb(222,135,136)	1.99	2,2
Gzf1	Slc12a8	0.92221	50.43	0.425	rgb(222,136,137)	1.99	2,2
Hic1	Cttn	0.92221	50.43	0.43	rgb(222,135,136)	1.99	2,2
Hic1	Itpr1	0.92221	50.43	0.43	rgb(222,135,136)	1.99	None
Ikzf2	Fam84a	0.92221	50.43	0.427	rgb(222,135,136)	1.99	2,2
Ikzf2	Plagl1	0.92221	50.43	0.435	rgb(222,134,135)	1.99	None
Ikzf2	Tmod1	0.92221	50.43	0.435	rgb(222,134,135)	1.99	2,2
Irf1	Prdm1	0.92221	50.43	0.433	rgb(222,134,135)	1.99	2,2
Irf4	Cldnd2	-0.92221	50.43	-4.3E-01	rgb(123,160,233)	1.99	None
Irf4	Icosl	-0.92221	50.43	-4.3E-01	rgb(123,160,233)	1.99	2,2
Irf4	Ppp3ca	-0.92221	50.43	-4.3E-01	rgb(124,160,233)	1.99	2,2
Irf4	Siglec15	-0.92221	50.43	-4.3E-01	rgb(125,161,233)	1.99	2,2
Irf8	Bcl11b	0.92221	50.43	0.428	rgb(222,135,136)	1.99	2,2
Lhx6	Nfkbie	-0.92221	50.43	-4.3E-01	rgb(123,160,233)	1.99	2,2
Maf	Sgk1	0.92221	50.43	0.427	rgb(222,135,136)	1.99	2,2
Nfatc2	Sema4d	0.92221	50.43	0.43	rgb(222,135,136)	1.99	2,2
Nfkb2	Oaf	0.92221	50.43	0.43	rgb(222,135,136)	1.99	None
Nr1h2	Nucks1	-0.92221	50.43	-4.3E-01	rgb(123,160,234)	1.99	None
Nr2f6	Wrnip1	0.92221	50.43	0.433	rgb(222,134,135)	1.99	2,2
Otx1	Zdbf2	0.92221	50.43	0.429	rgb(222,135,136)	1.99	2,2
Plagl1	Ms4a4c	0.92221	50.43	0.433	rgb(222,134,135)	1.99	2,2
Plagl1	Sema4c	0.92221	50.43	0.432	rgb(222,135,135)	1.99	None
Plagl1	Zdhhc2	0.92221	50.43	0.431	rgb(222,135,136)	1.99	None
Pou2af1	Adora2b	-0.92221	50.43	-4.3E-01	rgb(123,160,233)	1.99	2,2
Pou2af1	Bend3	0.92221	50.43	0.428	rgb(222,135,136)	1.99	None
Pou2af1	Rbms2	0.92221	50.43	0.427	rgb(222,135,136)	1.99	2,2
Pou2af1	Trim66	0.92221	50.43	0.432	rgb(222,134,135)	1.99	2,2
Pou6f1	Srxn1	-0.92221	50.43	-4.3E-01	rgb(124,160,233)	1.99	2,2
Ppard	Rara	0.92221	50.43	0.428	rgb(222,135,136)	1.99	None
Pparg	Glcci1	-0.92221	50.43	-4.3E-01	rgb(124,160,233)	1.99	None
Pparg	Ism1	0.92221	50.43	0.431	rgb(222,135,136)	1.99	2,2
Smad3	Malt1	0.92221	50.43	0.43	rgb(222,135,136)	1.99	2,2
Sp4	Ccdc57	-0.92221	50.43	-4.3E-01	rgb(123,160,233)	1.99	2,2
Sp4	Sumf2	-0.92221	50.43	-4.3E-01	rgb(123,160,233)	1.99	2,2
Sp4	Thoc3	-0.92221	50.43	-4.3E-01	rgb(123,160,233)	1.99	None
Spib	Ly96	0.92221	50.43	0.433	rgb(222,134,135)	1.99	None
Spib	Ssh2	-0.92221	50.43	-4.3E-01	rgb(123,160,233)	1.99	2,2
Srebf1	Lyrm1	-0.92221	50.43	-4.3E-01	rgb(124,160,233)	1.99	2,2
Stat1	Ncf1	0.92221	50.43	0.425	rgb(222,136,137)	1.99	2,2
Tal2	Ifitm2	0.92221	50.43	0.428	rgb(222,135,136)	1.99	2,2
Vax2	S1pr2	0.92221	50.43	0.432	rgb(222,134,135)	1.99	2,2
Akna	Arhgef6	0.92221	50.43	0.426	rgb(222,136,137)	1.99	2,2
Akna	Sh2d3c	0.92221	50.43	0.425	rgb(222,136,137)	1.99	2,2
Ankzf1	Kiss1r	0.92221	50.43	0.426	rgb(222,136,136)	1.99	2,2
Ankzf1	Wdr54	0.92221	50.43	0.428	rgb(222,135,136)	1.99	2,2
Atmin	5830416P10Rik	0.92221	50.43	0.428	rgb(222,135,136)	1.99	2,2
Atmin	H2-Aa	0.92221	50.43	0.429	rgb(222,135,136)	1.99	2,2
Batf	Cntnap1	-0.92221	50.43	-4.3E-01	rgb(123,160,233)	1.99	2,2
C030039L03Rik	Fzd7	0.92221	50.43	0.425	rgb(222,136,137)	1.99	2,2
Cenpt	Clic1	0.92221	50.43	0.431	rgb(222,135,136)	1.99	2,2
Cenpt	Ermp1	-0.92221	50.43	-4.3E-01	rgb(124,161,233)	1.99	2,2
Creb3l2	Ddr1	0.92221	50.43	0.432	rgb(222,134,135)	1.99	2,2
Creb3l2	Ubash3b	0.92221	50.43	0.426	rgb(222,136,136)	1.99	2,2
Dzip1	Shroom3	-0.92221	50.43	-4.3E-01	rgb(125,161,233)	1.99	2,2
Dzip1	Vdr	0.92221	50.43	0.431	rgb(222,135,136)	1.99	2,2
Fbxl19	Cln5	-0.92221	50.43	-4.3E-01	rgb(125,161,233)	1.99	2,2
Foxb1	Rora	0.92221	50.43	0.435	rgb(222,134,135)	1.99	2,2
Foxn2	Fzd5	0.92221	50.43	0.429	rgb(222,135,136)	1.99	2,2
Foxs1	Tigit	-0.92221	50.43	-4.3E-01	rgb(124,160,233)	1.99	2,2
Hes5	BC018473	0.92221	50.43	0.432	rgb(222,134,135)	1.99	2,2
Hey1	Nrp1	-0.92221	50.43	-4.3E-01	rgb(123,160,234)	1.99	2,2
Hif3a	Amz2	0.92221	50.43	0.426	rgb(222,136,137)	1.99	2,2
Hif3a	Myh10	0.92221	50.43	0.431	rgb(222,135,136)	1.99	2,2
Hif3a	Vegfa	0.92221	50.43	0.428	rgb(222,135,136)	1.99	2,2
Hmgb3	Ccdc28b	0.92221	50.43	0.425	rgb(222,136,137)	1.99	2,2
Hmgb3	Il9r	0.92221	50.43	0.428	rgb(222,135,136)	1.99	2,2
Jazf1	4930506M07Rik	0.92221	50.43	0.431	rgb(222,135,135)	1.99	2,2
Jazf1	A1cf	-0.92221	50.43	-4.3E-01	rgb(124,161,233)	1.99	2,2
Jazf1	Tnfsf9	0.92221	50.43	0.43	rgb(222,135,136)	1.99	2,2
Kdm2b	Fbxo2	-0.92221	50.43	-4.3E-01	rgb(124,161,233)	1.99	2,2
Kdm2b	Pgap1	0.92221	50.43	0.433	rgb(222,134,135)	1.99	2,2
Kdm2b	Sema4c	0.92221	50.43	0.43	rgb(222,135,136)	1.99	2,2
Kdm5b	Egln1	0.92221	50.43	0.426	rgb(222,136,136)	1.99	2,2
Kdm5b	Utrn	0.92221	50.43	0.429	rgb(222,135,136)	1.99	2,2
Klf13	Mtx3	-0.92221	50.43	-4.3E-01	rgb(124,160,233)	1.99	2,2
Klf9	Lzts2	0.92221	50.43	0.435	rgb(222,134,135)	1.99	2,2
L3mbtl3	Dpy19l3	-0.92221	50.43	-4.3E-01	rgb(124,160,233)	1.99	2,2
Lin54	Sptlc1	-0.92221	50.43	-4.3E-01	rgb(125,161,233)	1.99	2,2
Litaf	Inpp1	0.92221	50.43	0.427	rgb(222,135,136)	1.99	2,2
Mbnl2	Dirc2	0.92221	50.43	0.434	rgb(222,134,135)	1.99	2,2
Mbnl2	Trerf1	0.92221	50.43	0.431	rgb(222,135,135)	1.99	2,2
Mef2b	Blvrb	0.92221	50.43	0.433	rgb(222,134,135)	1.99	2,2
Msc	Serpinb9b	0.92221	50.43	0.426	rgb(222,136,137)	1.99	2,2
Mtf2	Txndc17	-0.92221	50.43	-4.3E-01	rgb(124,160,233)	1.99	2,2
Mtf2	Yy2	0.92221	50.43	0.429	rgb(222,135,136)	1.99	2,2
Ncoa2	Asap1	0.92221	50.43	0.433	rgb(222,134,135)	1.99	2,2
Npas2	Slc43a2	0.92221	50.43	0.431	rgb(222,135,135)	1.99	2,2
Nr4a2	Fzd5	0.92221	50.43	0.427	rgb(222,136,136)	1.99	2,2
Ovol1	Slc2a3	0.92221	50.43	0.431	rgb(222,135,135)	1.99	2,2
Ovol2	Sgip1	0.92221	50.43	0.435	rgb(222,134,135)	1.99	2,2
Phf1	St7	-0.92221	50.43	-4.3E-01	rgb(124,160,233)	1.99	2,2
Phf1	Tnfrsf1a	0.92221	50.43	0.43	rgb(222,135,136)	1.99	2,2
Phf20	Tex15	0.92221	50.43	0.432	rgb(222,134,135)	1.99	2,2
Rag1	Ank1	0.92221	50.43	0.435	rgb(222,134,135)	1.99	2,2
Rlf	3110057O12Rik	0.92221	50.43	0.427	rgb(222,135,136)	1.99	2,2
Scmh1	Rbms2	0.92221	50.43	0.434	rgb(222,134,135)	1.99	2,2
Scmh1	Xkrx	0.92221	50.43	0.428	rgb(222,135,136)	1.99	2,2
Scrt1	Espn	0.92221	50.43	0.431	rgb(222,135,136)	1.99	2,2
Scrt1	Sdr39u1	0.92221	50.43	0.425	rgb(222,136,137)	1.99	2,2
Sgsm2	Lgals1	-0.92221	50.43	-4.3E-01	rgb(123,160,234)	1.99	2,2
Skil	Aim1	0.92221	50.43	0.426	rgb(222,136,137)	1.99	2,2
St18	Cd180	0.92221	50.43	0.43	rgb(222,135,136)	1.99	2,2
Tcf7l1	Cyp2s1	0.92221	50.43	0.426	rgb(222,136,137)	1.99	2,2
Thap1	Pacs1	-0.92221	50.43	-4.3E-01	rgb(125,161,233)	1.99	2,2
Thap1	Ski	-0.92221	50.43	-4.3E-01	rgb(124,160,233)	1.99	2,2
Tigd2	Fut7	0.92221	50.43	0.429	rgb(222,135,136)	1.99	2,2
Tulp3	Hist4h4	-0.92221	50.43	-4.3E-01	rgb(124,160,233)	1.99	2,2
Twist1	Prdm8	0.92221	50.43	0.432	rgb(222,134,135)	1.99	2,2
Yy2	Qars	-0.92221	50.43	-4.3E-01	rgb(125,161,233)	1.99	2,2
Zbtb1	Ildr1	-0.92221	50.43	-4.3E-01	rgb(124,161,233)	1.99	2,2
Zbtb1	Slamf6	0.92221	50.43	0.435	rgb(222,134,135)	1.99	2,2
Zbtb10	Ifit1	0.92221	50.43	0.431	rgb(222,135,135)	1.99	2,2
Zbtb32	Irf5	0.92221	50.43	0.43	rgb(222,135,136)	1.99	2,2
Zbtb4	Sqstm1	0.92221	50.43	0.432	rgb(222,135,135)	1.99	2,2
Zbtb46	Cd44	0.92221	50.43	0.43	rgb(222,135,136)	1.99	2,2
Zbtb46	Serpinb6b	0.92221	50.43	0.434	rgb(222,134,135)	1.99	2,2
Zbtb46	Tnfsf4	0.92221	50.43	0.428	rgb(222,135,136)	1.99	2,2
Zbtb7c	Zfp395	-0.92221	50.43	-4.3E-01	rgb(124,160,233)	1.99	2,2
Zfp109	Clk3	-0.92221	50.43	-4.3E-01	rgb(123,160,234)	1.99	2,2
Zfp219	Sgk1	-0.92221	50.43	-4.3E-01	rgb(123,160,233)	1.99	2,2
Zfp260	Cdkn1b	0.92221	50.43	0.428	rgb(222,135,136)	1.99	2,2
Zfp266	Ybey	0.92221	50.43	0.428	rgb(222,135,136)	1.99	2,2
Zfp277	Amz2	0.92221	50.43	0.427	rgb(222,135,136)	1.99	2,2
Zfp277	Vamp4	0.92221	50.43	0.431	rgb(222,135,136)	1.99	2,2
Zfp280b	Ap1s3	0.92221	50.43	0.431	rgb(222,135,136)	1.99	2,2
Zfp280b	Lpxn	-0.92221	50.43	-4.3E-01	rgb(123,160,233)	1.99	2,2
Zfp354c	Nphp3	0.92221	50.43	0.428	rgb(222,135,136)	1.99	2,2
Zfp365	4632434I11Rik	0.92221	50.43	0.431	rgb(222,135,136)	1.99	2,2
Zfp365	Cnn2	-0.92221	50.43	-4.3E-01	rgb(125,161,233)	1.99	2,2
Zfp429	Ebf1	0.92221	50.43	0.426	rgb(222,136,137)	1.99	2,2
Zfp429	Slc27a4	-0.92221	50.43	-4.3E-01	rgb(123,160,234)	1.99	2,2
Zfp467	B3galt2	-0.92221	50.43	-4.3E-01	rgb(124,161,233)	1.99	2,2
Zfp493	Zfp704	0.92221	50.43	0.433	rgb(222,134,135)	1.99	2,2
Zfp511	Nt5dc1	-0.92221	50.43	-4.3E-01	rgb(124,161,233)	1.99	2,2
Zfp52	Zfp362	-0.92221	50.43	-4.3E-01	rgb(123,160,234)	1.99	2,2
Zfp608	Gap43	0.92221	50.43	0.427	rgb(222,135,136)	1.99	2,2
Zfp655	Chm	0.92221	50.43	0.426	rgb(222,136,136)	1.99	2,2
Zfp775	Fam69b	0.92221	50.43	0.428	rgb(222,135,136)	1.99	2,2
Zfp790	Galr3	-0.92221	50.43	-4.3E-01	rgb(124,161,233)	1.99	2,2
Zfp956	2810454H06Rik	0.92221	50.43	0.426	rgb(222,136,137)	1.99	2,2
Zfp960	Dock1	0.92221	50.43	0.428	rgb(222,135,136)	1.99	2,2
Zfp960	Lhx2	0.92221	50.43	0.433	rgb(222,134,135)	1.99	2,2
Zhx2	Wwp1	-0.92221	50.43	-4.3E-01	rgb(123,160,233)	1.99	2,2
Zzz3	S100a1	-0.92221	50.43	-4.3E-01	rgb(124,161,233)	1.99	2,2
Ahrr	Myo1f	0.9204	50.42	0.421	rgb(222,137,137)	1.9898	2,2
Ahrr	Nlrc3	0.9204	50.42	0.423	rgb(222,136,137)	1.9898	2,2
Ahrr	Pik3r3	0.9204	50.42	0.416	rgb(222,138,138)	1.9898	2,2
Atf5	0610007P14Rik	0.9204	50.42	0.421	rgb(222,137,138)	1.9898	2,2
Atf5	Rab39b	0.9204	50.42	0.422	rgb(222,136,137)	1.9898	2,2
Bcl6	3110057O12Rik	-0.9204	50.42	-4.2E-01	rgb(125,161,233)	1.9898	2,2
Bcl6	D430041D05Rik	-0.9204	50.42	-4.2E-01	rgb(125,161,233)	1.9898	2,2
Cebpb	Mapkapk2	0.9204	50.42	0.419	rgb(222,137,138)	1.9898	2,2
Cebpb	Whamm	0.9204	50.42	0.421	rgb(222,137,137)	1.9898	2,2
Creb1	Il4ra	-0.9204	50.42	-4.2E-01	rgb(126,162,233)	1.9898	None
Cux1	Nxn	-0.9204	50.42	-4.2E-01	rgb(126,162,233)	1.9898	2,2
Ddit3	Adm2	0.9204	50.42	0.425	rgb(222,136,137)	1.9898	2,2
Elk3	Pla1a	0.9204	50.42	0.419	rgb(222,137,138)	1.9898	2,2
Elk4	Klf13	0.9204	50.42	0.418	rgb(222,137,138)	1.9898	None
Eomes	C2cd4b	0.9204	50.42	0.417	rgb(222,137,138)	1.9898	None
Epas1	Lactb	0.9204	50.42	0.419	rgb(222,137,138)	1.9898	2,2
Ets1	Bcl2	0.9204	50.42	0.417	rgb(222,137,138)	1.9898	2,2
Ets1	Plcg1	0.9204	50.42	0.417	rgb(222,137,138)	1.9898	None
Ets1	Slc15a1	0.9204	50.42	0.415	rgb(222,138,139)	1.9898	None
Etv4	Gpt2	0.9204	50.42	0.421	rgb(222,137,137)	1.9898	2,2
Etv4	Psph	0.9204	50.42	0.416	rgb(222,138,138)	1.9898	2,2
Fli1	1110007C09Rik	0.9204	50.42	0.416	rgb(222,137,138)	1.9898	None
Fosl1	Ptp4a3	0.9204	50.42	0.421	rgb(222,137,137)	1.9898	None
Foxf2	Chn1	0.9204	50.42	0.425	rgb(222,136,137)	1.9898	None
Foxf2	Synpo	0.9204	50.42	0.417	rgb(222,137,138)	1.9898	2,2
Foxp1	Adam9	-0.9204	50.42	-4.2E-01	rgb(127,162,233)	1.9898	None
Foxp3	Col15a1	0.9204	50.42	0.418	rgb(222,137,138)	1.9898	2,2
Gata3	Kcnk10	0.9204	50.42	0.417	rgb(222,137,138)	1.9898	2,2
Gata3	Tnfsf10	0.9204	50.42	0.416	rgb(222,138,138)	1.9898	2,2
Gfi1	Eno3	-0.9204	50.42	-4.2E-01	rgb(125,161,233)	1.9898	2,2
Gli3	F3	0.9204	50.42	0.421	rgb(222,137,138)	1.9898	2,2
Ikzf2	Agpat9	-0.9204	50.42	-4.2E-01	rgb(126,161,233)	1.9898	2,2
Ikzf2	Got1	-0.9204	50.42	-4.2E-01	rgb(126,162,233)	1.9898	2,2
Ikzf2	Vcam1	0.9204	50.42	0.422	rgb(222,136,137)	1.9898	2,2
Irf4	Ces2c	-0.9204	50.42	-4.2E-01	rgb(125,161,233)	1.9898	2,2
Irf4	Dock3	0.9204	50.42	0.419	rgb(222,137,138)	1.9898	2,2
Irf4	Il9r	-0.9204	50.42	-4.2E-01	rgb(125,161,233)	1.9898	2,2
Irf4	Tacc2	0.9204	50.42	0.424	rgb(222,136,137)	1.9898	None
Irf5	Ccng2	0.9204	50.42	0.423	rgb(222,136,137)	1.9898	None
Irf8	Foxp3	0.9204	50.42	0.419	rgb(222,137,138)	1.9898	2,2
Jun	Klf10	0.9204	50.42	0.421	rgb(222,137,138)	1.9898	None
Klf11	Pak1	0.9204	50.42	0.416	rgb(222,138,138)	1.9898	2,2
Klf7	Pstpip1	0.9204	50.42	0.423	rgb(222,136,137)	1.9898	2,2
Lhx6	Agap1	0.9204	50.42	0.421	rgb(222,137,137)	1.9898	2,2
Lhx6	Cd101	0.9204	50.42	0.422	rgb(222,136,137)	1.9898	2,2
Maff	Snord89	0.9204	50.42	0.422	rgb(222,136,137)	1.9898	2,2
Mxd3	Sh3bp1	0.9204	50.42	0.419	rgb(222,137,138)	1.9898	2,2
Mxd4	2210013O21Rik	0.9204	50.42	0.418	rgb(222,137,138)	1.9898	2,2
Mxd4	Dcp2	-0.9204	50.42	-4.2E-01	rgb(126,162,233)	1.9898	2,2
Mxi1	Kif3a	0.9204	50.42	0.417	rgb(222,137,138)	1.9898	2,2
Mxi1	Serpine1	0.9204	50.42	0.42	rgb(222,137,138)	1.9898	None
Nfatc1	Foxp4	0.9204	50.42	0.422	rgb(222,136,137)	1.9898	2,2
Nfatc4	Tmem200b	0.9204	50.42	0.42	rgb(222,137,138)	1.9898	2,2
Nfkb1	Spef2	-0.9204	50.42	-4.2E-01	rgb(125,161,233)	1.9898	2,2
Nfkb2	Idi2	0.9204	50.42	0.415	rgb(222,138,139)	1.9898	2,2
Nr3c1	Vdac1	-0.9204	50.42	-4.2E-01	rgb(126,162,233)	1.9898	None
Nr4a1	Rrad	0.9204	50.42	0.421	rgb(222,137,137)	1.9898	2,2
Osr2	Dlc1	0.9204	50.42	0.418	rgb(222,137,138)	1.9898	2,2
Plagl1	Tmc6	-0.9204	50.42	-4.2E-01	rgb(127,162,233)	1.9898	None
Pou2af1	4930417O13Rik	0.9204	50.42	0.425	rgb(222,136,137)	1.9898	2,2
Pou2af1	Vav2	-0.9204	50.42	-4.2E-01	rgb(126,162,233)	1.9898	2,2
Pparg	Adora2b	0.9204	50.42	0.422	rgb(222,136,137)	1.9898	2,2
Prrx1	Sulf1	0.9204	50.42	0.415	rgb(222,138,139)	1.9898	2,2
Rbpj	Klf3	-0.9204	50.42	-4.2E-01	rgb(125,161,233)	1.9898	2,2
Rreb1	Zfp827	0.9204	50.42	0.422	rgb(222,136,137)	1.9898	None
Runx1	Psme2	-0.9204	50.42	-4.2E-01	rgb(127,162,233)	1.9898	2,2
Runx2	Flot2	0.9204	50.42	0.421	rgb(222,137,137)	1.9898	None
Smad4	Marcksl1	-0.9204	50.42	-4.2E-01	rgb(125,161,233)	1.9898	2,2
Sox13	Kcna3	0.9204	50.42	0.425	rgb(222,136,137)	1.9898	2,2
Sox5	Itga3	0.9204	50.42	0.419	rgb(222,137,138)	1.9898	2,2
Sp3	Uqcrq	-0.9204	50.42	-4.2E-01	rgb(125,161,233)	1.9898	None
Sp4	Mctp2	0.9204	50.42	0.419	rgb(222,137,138)	1.9898	None
Spib	Bcl2l1	0.9204	50.42	0.42	rgb(222,137,138)	1.9898	2,2
Stat4	Srpk2	0.9204	50.42	0.417	rgb(222,137,138)	1.9898	2,2
Stat5b	Itpk1	0.9204	50.42	0.418	rgb(222,137,138)	1.9898	2,2
Tcf12	Dhrs1	-0.9204	50.42	-4.2E-01	rgb(127,162,233)	1.9898	2,2
Tcf12	Rnh1	-0.9204	50.42	-4.2E-01	rgb(125,161,233)	1.9898	None
Thra	Galnt12	0.9204	50.42	0.424	rgb(222,136,137)	1.9898	2,2
Thra	Ndrg2	0.9204	50.42	0.423	rgb(222,136,137)	1.9898	2,2
Thra	Pcbp4	0.9204	50.42	0.42	rgb(222,137,138)	1.9898	None
Vax2	Ccl20	0.9204	50.42	0.424	rgb(222,136,137)	1.9898	2,2
Vax2	Il12rb1	0.9204	50.42	0.425	rgb(222,136,137)	1.9898	2,2
Vax2	Myo3b	-0.9204	50.42	-4.2E-01	rgb(127,162,233)	1.9898	2,2
Vax2	Tex261	0.9204	50.42	0.418	rgb(222,137,138)	1.9898	2,2
Vax2	Wdfy2	0.9204	50.42	0.421	rgb(222,137,137)	1.9898	2,2
Vdr	Cdc25b	0.9204	50.42	0.422	rgb(222,136,137)	1.9898	None
Vdr	Il17a	0.9204	50.42	0.417	rgb(222,137,138)	1.9898	2,2
Zfhx3	Ermp1	0.9204	50.42	0.425	rgb(222,136,137)	1.9898	2,2
Aebp2	Gja5	0.9204	50.42	0.417	rgb(222,137,138)	1.9898	2,2
Ahctf1	Sertad3	-0.9204	50.42	-4.2E-01	rgb(125,161,233)	1.9898	2,2
Arntl2	Mvp	0.9204	50.42	0.419	rgb(222,137,138)	1.9898	2,2
Batf3	Lipe	0.9204	50.42	0.419	rgb(222,137,138)	1.9898	2,2
Batf3	Stom	0.9204	50.42	0.421	rgb(222,137,137)	1.9898	2,2
Bhlha15	Fam120c	-0.9204	50.42	-4.2E-01	rgb(125,161,233)	1.9898	2,2
Brf2	D930048N14Rik	-0.9204	50.42	-4.2E-01	rgb(125,161,233)	1.9898	2,2
Casz1	Itih5	-0.9204	50.42	-4.2E-01	rgb(125,161,233)	1.9898	2,2
Casz1	Myo10	0.9204	50.42	0.422	rgb(222,136,137)	1.9898	2,2
Cenpt	Pld2	0.9204	50.42	0.418	rgb(222,137,138)	1.9898	2,2
Creb3l1	Hhex	0.9204	50.42	0.42	rgb(222,137,138)	1.9898	2,2
Creb3l2	Cldnd2	-0.9204	50.42	-4.2E-01	rgb(127,162,233)	1.9898	2,2
Creb3l2	Cyfip2	0.9204	50.42	0.418	rgb(222,137,138)	1.9898	2,2
Creb3l2	Myo10	0.9204	50.42	0.416	rgb(222,138,138)	1.9898	2,2
Creb3l2	Slc30a1	-0.9204	50.42	-4.2E-01	rgb(125,161,233)	1.9898	2,2
Creb3l2	Spint1	0.9204	50.42	0.424	rgb(222,136,137)	1.9898	2,2
Csrnp1	1110057K04Rik	-0.9204	50.42	-4.2E-01	rgb(125,161,233)	1.9898	2,2
Cxxc5	Sell	0.9204	50.42	0.423	rgb(222,136,137)	1.9898	2,2
Dzip1	Eaf2	-0.9204	50.42	-4.2E-01	rgb(125,161,233)	1.9898	2,2
Dzip1	Pdgfrb	0.9204	50.42	0.42	rgb(222,137,138)	1.9898	2,2
Foxs1	Bdh2	0.9204	50.42	0.417	rgb(222,137,138)	1.9898	2,2
Hey1	Zic2	0.9204	50.42	0.419	rgb(222,137,138)	1.9898	2,2
Hif3a	Clybl	0.9204	50.42	0.423	rgb(222,136,137)	1.9898	2,2
Hif3a	Ing2	0.9204	50.42	0.415	rgb(222,138,139)	1.9898	2,2
Hif3a	Wdr54	0.9204	50.42	0.42	rgb(222,137,138)	1.9898	2,2
Hmgb3	1190005I06Rik	0.9204	50.42	0.425	rgb(222,136,137)	1.9898	2,2
Ikzf4	Dusp6	-0.9204	50.42	-4.2E-01	rgb(126,162,233)	1.9898	2,2
Ikzf4	Nlrc3	0.9204	50.42	0.415	rgb(222,138,139)	1.9898	2,2
Ikzf4	Traf6	0.9204	50.42	0.423	rgb(222,136,137)	1.9898	2,2
Klf2	Cep76	-0.9204	50.42	-4.2E-01	rgb(126,162,233)	1.9898	2,2
Klf2	Wscd2	0.9204	50.42	0.422	rgb(222,136,137)	1.9898	2,2
Klf6	Flna	0.9204	50.42	0.424	rgb(222,136,137)	1.9898	2,2
Klf6	Jazf1	0.9204	50.42	0.42	rgb(222,137,138)	1.9898	2,2
L3mbtl3	Clic4	-0.9204	50.42	-4.2E-01	rgb(126,161,233)	1.9898	2,2
Lin54	Pdcd1lg2	-0.9204	50.42	-4.2E-01	rgb(125,161,233)	1.9898	2,2
Litaf	Cd226	0.9204	50.42	0.421	rgb(222,137,137)	1.9898	2,2
Mbnl2	Vdr	0.9204	50.42	0.421	rgb(222,137,137)	1.9898	2,2
Mbnl2	Zfhx3	0.9204	50.42	0.419	rgb(222,137,138)	1.9898	2,2
Mef2b	Fgf2	-0.9204	50.42	-4.2E-01	rgb(125,161,233)	1.9898	2,2
Msc	Lime1	0.9204	50.42	0.425	rgb(222,136,137)	1.9898	2,2
Ncoa1	Eci1	-0.9204	50.42	-4.2E-01	rgb(127,162,233)	1.9898	2,2
Ncoa1	Syne1	0.9204	50.42	0.42	rgb(222,137,138)	1.9898	2,2
Ncoa1	Wwp1	0.9204	50.42	0.423	rgb(222,136,137)	1.9898	2,2
Npas4	Slc29a3	0.9204	50.42	0.421	rgb(222,137,137)	1.9898	2,2
Nr1d1	Trim12c	-0.9204	50.42	-4.2E-01	rgb(126,162,233)	1.9898	2,2
Nr4a3	Eno3	0.9204	50.42	0.424	rgb(222,136,137)	1.9898	2,2
Pcgf2	Bmyc	0.9204	50.42	0.419	rgb(222,137,138)	1.9898	2,2
Phf1	Znrf1	0.9204	50.42	0.424	rgb(222,136,137)	1.9898	2,2
Phf20	Fyco1	0.9204	50.42	0.423	rgb(222,136,137)	1.9898	2,2
Scml4	Clec2i	0.9204	50.42	0.419	rgb(222,137,138)	1.9898	2,2
Scrt1	Sertad3	0.9204	50.42	0.425	rgb(222,136,137)	1.9898	2,2
Setdb2	Pde4a	-0.9204	50.42	-4.2E-01	rgb(126,162,233)	1.9898	2,2
Sgsm2	March9	0.9204	50.42	0.421	rgb(222,137,138)	1.9898	2,2
Sgsm2	Qprt	0.9204	50.42	0.415	rgb(222,138,139)	1.9898	2,2
Sgsm2	Vav2	0.9204	50.42	0.42	rgb(222,137,138)	1.9898	2,2
Six5	Plxna1	0.9204	50.42	0.416	rgb(222,137,138)	1.9898	2,2
Skil	Rilpl2	-0.9204	50.42	-4.2E-01	rgb(127,162,233)	1.9898	2,2
Son	Exosc8	-0.9204	50.42	-4.2E-01	rgb(126,162,233)	1.9898	2,2
Sp6	D930048N14Rik	-0.9204	50.42	-4.2E-01	rgb(125,161,233)	1.9898	2,2
Tet1	Mcoln3	0.9204	50.42	0.421	rgb(222,137,137)	1.9898	2,2
Tfdp2	Rabggta	-0.9204	50.42	-4.2E-01	rgb(127,162,233)	1.9898	2,2
Thap3	Cox7a2l	0.9204	50.42	0.419	rgb(222,137,138)	1.9898	2,2
Thap3	Gm1673	0.9204	50.42	0.418	rgb(222,137,138)	1.9898	2,2
Thap3	Krtcap2	0.9204	50.42	0.418	rgb(222,137,138)	1.9898	2,2
Tigd2	Gramd1b	-0.9204	50.42	-4.2E-01	rgb(126,162,233)	1.9898	2,2
Topors	Klf2	-0.9204	50.42	-4.2E-01	rgb(126,162,233)	1.9898	2,2
Trps1	Adam19	0.9204	50.42	0.42	rgb(222,137,138)	1.9898	2,2
Trps1	Ctnnd1	0.9204	50.42	0.424	rgb(222,136,137)	1.9898	2,2
Trps1	Sirpa	-0.9204	50.42	-4.2E-01	rgb(127,162,233)	1.9898	2,2
Tsc22d1	Rasgef1b	0.9204	50.42	0.422	rgb(222,136,137)	1.9898	2,2
Tsc22d1	Tacc1	0.9204	50.42	0.419	rgb(222,137,138)	1.9898	2,2
Tulp3	Creb3l2	0.9204	50.42	0.421	rgb(222,137,137)	1.9898	2,2
Whsc1	Cntln	0.9204	50.42	0.424	rgb(222,136,137)	1.9898	2,2
Whsc1	Dtl	0.9204	50.42	0.423	rgb(222,136,137)	1.9898	2,2
Zbed3	Mpp2	0.9204	50.42	0.424	rgb(222,136,137)	1.9898	2,2
Zbed3	Zadh2	0.9204	50.42	0.415	rgb(222,138,139)	1.9898	2,2
Zbtb38	Myh10	0.9204	50.42	0.422	rgb(222,136,137)	1.9898	2,2
Zbtb4	Gimap8	0.9204	50.42	0.425	rgb(222,136,137)	1.9898	2,2
Zbtb46	Rab34	0.9204	50.42	0.42	rgb(222,137,138)	1.9898	2,2
Zbtb46	Tmem120b	0.9204	50.42	0.425	rgb(222,136,137)	1.9898	2,2
Zeb2	Nedd9	0.9204	50.42	0.424	rgb(222,136,137)	1.9898	2,2
Zeb2	Sytl3	0.9204	50.42	0.417	rgb(222,137,138)	1.9898	2,2
Zfp184	Nlrc3	-0.9204	50.42	-4.2E-01	rgb(125,161,233)	1.9898	2,2
Zfp266	Cdk6	0.9204	50.42	0.419	rgb(222,137,138)	1.9898	2,2
Zfp296	Hspa4l	-0.9204	50.42	-4.2E-01	rgb(126,162,233)	1.9898	2,2
Zfp296	Mmachc	0.9204	50.42	0.425	rgb(222,136,137)	1.9898	2,2
Zfp318	Enpp4	-0.9204	50.42	-4.2E-01	rgb(126,162,233)	1.9898	2,2
Zfp335	Trappc10	0.9204	50.42	0.425	rgb(222,136,137)	1.9898	2,2
Zfp365	Eda2r	0.9204	50.42	0.42	rgb(222,137,138)	1.9898	2,2
Zfp365	Phlda3	0.9204	50.42	0.42	rgb(222,137,138)	1.9898	2,2
Zfp367	Oxct1	0.9204	50.42	0.415	rgb(222,138,139)	1.9898	2,2
Zfp385a	Rhod	0.9204	50.42	0.417	rgb(222,137,138)	1.9898	2,2
Zfp40	4930503L19Rik	0.9204	50.42	0.42	rgb(222,137,138)	1.9898	2,2
Zfp467	Myo10	-0.9204	50.42	-4.2E-01	rgb(125,161,233)	1.9898	2,2
Zfp473	Skap2	0.9204	50.42	0.425	rgb(222,136,137)	1.9898	2,2
Zfp473	Stra6	0.9204	50.42	0.423	rgb(222,136,137)	1.9898	2,2
Zfp516	Jakmip1	0.9204	50.42	0.424	rgb(222,136,137)	1.9898	2,2
Zfp523	Fyco1	0.9204	50.42	0.419	rgb(222,137,138)	1.9898	2,2
Zfp536	Rpl10a	0.9204	50.42	0.416	rgb(222,138,138)	1.9898	2,2
Zfp598	Mllt6	0.9204	50.42	0.42	rgb(222,137,138)	1.9898	2,2
Zfp60	Tert	0.9204	50.42	0.421	rgb(222,137,137)	1.9898	2,2
Zfp606	Ripk1	-0.9204	50.42	-4.2E-01	rgb(126,162,233)	1.9898	2,2
Zfp608	Nid1	0.9204	50.42	0.421	rgb(222,137,137)	1.9898	2,2
Zfp629	Hemgn	0.9204	50.42	0.422	rgb(222,136,137)	1.9898	2,2
Zfp629	Zmat3	-0.9204	50.42	-4.2E-01	rgb(125,161,233)	1.9898	2,2
Zfp64	Rbm15	0.9204	50.42	0.421	rgb(222,137,137)	1.9898	2,2
Zfp651	Marcks	0.9204	50.42	0.415	rgb(222,138,139)	1.9898	2,2
Zfp651	Scarf2	0.9204	50.42	0.415	rgb(222,138,139)	1.9898	2,2
Zfp667	Egr3	-0.9204	50.42	-4.2E-01	rgb(126,162,233)	1.9898	2,2
Zfp704	Xrcc5	0.9204	50.42	0.416	rgb(222,137,138)	1.9898	2,2
Zfp750	Ccdc159	0.9204	50.42	0.42	rgb(222,137,138)	1.9898	2,2
Zfp750	Ddit4l	0.9204	50.42	0.421	rgb(222,137,137)	1.9898	2,2
Zfp831	Inpp4a	0.9204	50.42	0.421	rgb(222,137,137)	1.9898	2,2
Zfp870	Wdr76	0.9204	50.42	0.418	rgb(222,137,138)	1.9898	2,2
Zfp91	Clybl	-0.9204	50.42	-4.2E-01	rgb(127,162,233)	1.9898	2,2
Zfp934	Bdh2	0.9204	50.42	0.419	rgb(222,137,138)	1.9898	2,2
Zfp938	Ly96	0.9204	50.42	0.42	rgb(222,137,138)	1.9898	2,2
Zfp947	Mx2	0.9204	50.42	0.415	rgb(222,138,139)	1.9898	2,2
Zfp960	Rnf150	-0.9204	50.42	-4.2E-01	rgb(126,162,233)	1.9898	2,2
Zhx2	Ppp3cc	-0.9204	50.42	-4.2E-01	rgb(127,162,233)	1.9898	2,2
Zkscan17	Bpnt1	-0.9204	50.42	-4.2E-01	rgb(126,161,233)	1.9898	2,2
Ahrr	Lgr4	0.91859	50.41	0.408	rgb(221,139,140)	1.9896	2,2
Ahrr	Mfsd6l	0.91859	50.41	0.405	rgb(221,140,140)	1.9896	2,2
Ahrr	Treml2	0.91859	50.41	0.406	rgb(221,139,140)	1.9896	2,2
Arid3a	Arhgdig	0.91859	50.41	0.412	rgb(222,138,139)	1.9896	2,2
Atf3	Batf3	0.91859	50.41	0.405	rgb(221,140,140)	1.9896	2,2
Atf3	Stc2	0.91859	50.41	0.41	rgb(222,139,139)	1.9896	2,2
Cebpg	B930041F14Rik	-0.91859	50.41	-4.1E-01	rgb(128,163,233)	1.9896	2,2
Cebpg	Sdcbp2	0.91859	50.41	0.406	rgb(221,139,140)	1.9896	2,2
Cux1	Foxo1	0.91859	50.41	0.412	rgb(222,138,139)	1.9896	2,2
Cux1	Ikzf3	0.91859	50.41	0.411	rgb(222,138,139)	1.9896	2,2
Ddit3	Sgms2	0.91859	50.41	0.409	rgb(222,139,140)	1.9896	2,2
Ebf1	Upp1	0.91859	50.41	0.41	rgb(222,139,140)	1.9896	2,2
Egr2	Fam129a	-0.91859	50.41	-4.1E-01	rgb(127,163,233)	1.9896	None
Egr4	Fam20c	0.91859	50.41	0.412	rgb(222,138,139)	1.9896	None
Elf1	Herc4	0.91859	50.41	0.407	rgb(221,139,140)	1.9896	None
Elf1	Srpk2	0.91859	50.41	0.411	rgb(222,138,139)	1.9896	2,2
Eomes	Chm	-0.91859	50.41	-4.1E-01	rgb(127,163,233)	1.9896	2,2
Epas1	Ccbl2	-0.91859	50.41	-4.1E-01	rgb(127,162,233)	1.9896	2,2
Etv5	Acvrl1	-0.91859	50.41	-4.1E-01	rgb(128,163,233)	1.9896	2,2
Etv6	Gripap1	-0.91859	50.41	-4.1E-01	rgb(129,163,232)	1.9896	2,2
Fli1	B4galt1	0.91859	50.41	0.412	rgb(222,138,139)	1.9896	None
Fosl1	Actbl2	0.91859	50.41	0.41	rgb(222,139,140)	1.9896	2,2
Fosl1	Edem1	-0.91859	50.41	-4.1E-01	rgb(128,163,233)	1.9896	None
Fosl1	Rnf217	-0.91859	50.41	-4.1E-01	rgb(128,163,233)	1.9896	2,2
Fosl2	Creb3l2	0.91859	50.41	0.408	rgb(221,139,140)	1.9896	2,2
Foxf2	Ripk1	0.91859	50.41	0.411	rgb(222,139,139)	1.9896	2,2
Foxf2	Tspan7	0.91859	50.41	0.415	rgb(222,138,139)	1.9896	2,2
Gata1	Gypc	-0.91859	50.41	-4.1E-01	rgb(127,162,233)	1.9896	None
Gata1	Itih5	0.91859	50.41	0.406	rgb(221,139,140)	1.9896	2,2
Gfi1	Apol9b	-0.91859	50.41	-4.1E-01	rgb(128,163,233)	1.9896	2,2
Gfi1	B4galt1	-0.91859	50.41	-4.1E-01	rgb(128,163,233)	1.9896	None
Glis2	Tcf7l1	0.91859	50.41	0.412	rgb(222,138,139)	1.9896	2,2
Hic1	Pld2	0.91859	50.41	0.405	rgb(221,140,140)	1.9896	2,2
Hsf1	Crtc1	0.91859	50.41	0.414	rgb(222,138,139)	1.9896	2,2
Ikzf2	Lamb3	0.91859	50.41	0.412	rgb(222,138,139)	1.9896	2,2
Irf4	Acox1	0.91859	50.41	0.408	rgb(221,139,140)	1.9896	2,2
Irf4	Cxcl3	-0.91859	50.41	-4.1E-01	rgb(127,162,233)	1.9896	2,2
Irf4	Dusp22	-0.91859	50.41	-4.1E-01	rgb(129,163,232)	1.9896	2,2
Irf4	Herc6	-0.91859	50.41	-4.1E-01	rgb(127,163,233)	1.9896	None
Irf4	Tnfsf4	-0.91859	50.41	-4.1E-01	rgb(128,163,233)	1.9896	2,2
Irf5	Phldb1	0.91859	50.41	0.406	rgb(221,140,140)	1.9896	2,2
Jdp2	Asns	0.91859	50.41	0.408	rgb(221,139,140)	1.9896	2,2
Jdp2	Sars	0.91859	50.41	0.408	rgb(221,139,140)	1.9896	2,2
Jund	Ptger4	0.91859	50.41	0.406	rgb(221,140,140)	1.9896	2,2
Lef1	Bahcc1	0.91859	50.41	0.407	rgb(221,139,140)	1.9896	None
Mafg	Amz1	0.91859	50.41	0.411	rgb(222,139,139)	1.9896	2,2
Mitf	Cyth1	0.91859	50.41	0.409	rgb(222,139,140)	1.9896	None
Mxd3	E2f7	0.91859	50.41	0.406	rgb(221,139,140)	1.9896	2,2
Mxd3	Grn	0.91859	50.41	0.407	rgb(221,139,140)	1.9896	2,2
Myb	B4galnt1	0.91859	50.41	0.412	rgb(222,138,139)	1.9896	None
Myb	Nqo2	0.91859	50.41	0.414	rgb(222,138,139)	1.9896	2,2
Myc	Hist1h1a	-0.91859	50.41	-4.1E-01	rgb(128,163,233)	1.9896	2,2
Nfatc4	Lrp11	0.91859	50.41	0.412	rgb(222,138,139)	1.9896	2,2
Nfatc4	Pde4a	0.91859	50.41	0.408	rgb(221,139,140)	1.9896	None
Nfkb2	Abcb1a	0.91859	50.41	0.408	rgb(221,139,140)	1.9896	2,2
Nkx3-1	Slc39a14	0.91859	50.41	0.412	rgb(222,138,139)	1.9896	2,2
Nr4a1	Gpr157	0.91859	50.41	0.414	rgb(222,138,139)	1.9896	2,2
[truncated: 49,160 more rows]
