# Supplementary material for: Leveraging chromatin accessibility for transcriptional regulatory network inference in T Helper 17 Cells
Source: Genome Res. 2019 Mar;29(3):449–63. doi: 10.1101/gr.238253.118 (PMC6396413; doi:10.1101/gr.238253.118)
Supplement: Supplemental Material [file supp_gr.238253.118_Supplemental_Th17_TRN_Networks.zip › Th17_TRN_Networks-master/TRN_Notebooks/Networks/ENCODE_bias25_sp.tsv]

TF	Target	SignedQuantile	NonzeroSubsamples(Stability)	pCorr	stroke	stroke-width	stroke-dasharray
Gm14420	Gm2011	1	50.92	0.915	rgb(227, 42, 44)	2	2,2
Tbx21	Tbkbp1	1	50.92	0.924	rgb(227, 40, 42)	2	2,2
Hif1a	2310022B05Rik	0.99651	50.84	0.838	rgb(226, 57, 59)	1.9984	None
Hif1a	H2-Ab1	0.99301	50.82	0.822	rgb(226, 60, 62)	1.998	None
Hif1a	Rab33a	0.99301	50.82	0.817	rgb(226, 61, 63)	1.998	None
Rorc	Lingo4	0.99301	50.82	0.824	rgb(226, 60, 61)	1.998	2,2
Zfp467	Sspo	0.99301	50.82	0.82	rgb(226, 60, 62)	1.998	2,2
Hif1a	Muc2	0.98952	50.8	0.798	rgb(226, 65, 66)	1.9976	None
Hif1a	Slc2a3	0.98952	50.8	0.798	rgb(226, 65, 66)	1.9976	None
Hif1a	Smtnl2	0.98952	50.8	0.805	rgb(226, 63, 65)	1.9976	None
Hif1a	P4hb	0.98603	50.79	0.793	rgb(226, 66, 67)	1.9974	None
Epas1	Bcar1	0.98253	50.78	0.781	rgb(226, 68, 69)	1.9972	None
Hif1a	Ero1l	0.98253	50.78	0.777	rgb(226, 69, 70)	1.9972	None
Hsf2	Serpine2	0.97904	50.77	0.771	rgb(225, 70, 71)	1.997	None
Sp110	Cdkn2d	0.97554	50.76	0.757	rgb(225, 72, 74)	1.9968	2,2
Zfp367	Dtl	0.97554	50.76	0.757	rgb(225, 72, 74)	1.9968	2,2
Hif1a	Egln1	0.97205	50.75	0.751	rgb(225, 74, 75)	1.9966	None
Ahrr	Cyp1b1	0.97205	50.75	0.75	rgb(225, 74, 75)	1.9966	2,2
Cebpb	Retsat	0.96856	50.74	0.741	rgb(225, 76, 77)	1.9964	None
Deaf1	Polr3b	0.96856	50.74	0.735	rgb(225, 77, 78)	1.9964	None
Epas1	Hk1	0.96856	50.74	0.743	rgb(225, 75, 77)	1.9964	2,2
Insm1	Fbxo18	-0.96856	50.74	-7.4E-01	rgb( 57,120,245)	1.9964	None
Klf4	Fbxo18	0.96856	50.74	0.739	rgb(225, 76, 77)	1.9964	None
Twist1	Fam160a1	0.96856	50.74	0.74	rgb(225, 76, 77)	1.9964	2,2
Whsc1	5830416P10Rik	-0.96856	50.74	-7.4E-01	rgb( 56,119,245)	1.9964	2,2
Zfp536	Lpin3	0.96856	50.74	0.74	rgb(225, 76, 77)	1.9964	2,2
Hic1	Ulk2	0.96506	50.73	0.726	rgb(225, 78, 80)	1.9962	None
Mafb	Bmpr1a	0.96157	50.72	0.721	rgb(225, 79, 81)	1.996	None
Fos	Lamc2	0.96157	50.72	0.707	rgb(225, 82, 83)	1.996	None
Fosb	Lamc2	0.96157	50.72	0.707	rgb(225, 82, 83)	1.996	None
Fosl1	Lamc2	0.96157	50.72	0.707	rgb(225, 82, 83)	1.996	None
Fosl2	Lamc2	0.96157	50.72	0.707	rgb(225, 82, 83)	1.996	None
Jun	Lamc2	0.96157	50.72	0.707	rgb(225, 82, 83)	1.996	None
Junb	Lamc2	0.96157	50.72	0.707	rgb(225, 82, 83)	1.996	None
Jund	Lamc2	0.96157	50.72	0.707	rgb(225, 82, 83)	1.996	None
Hif1a	1700001L05Rik	0.95808	50.71	0.709	rgb(225, 82, 83)	1.9958	2,2
Hif1a	Bnip3	0.95808	50.71	0.707	rgb(225, 82, 83)	1.9958	None
Hif1a	Sap30	0.95808	50.71	0.711	rgb(225, 81, 83)	1.9958	None
Myc	Tsr2	0.95808	50.71	0.706	rgb(225, 82, 84)	1.9958	None
Tcf3	Pex19	0.95808	50.71	0.71	rgb(225, 81, 83)	1.9958	None
Bach1	E430016F16Rik	0.95458	50.7	0.701	rgb(225, 83, 85)	1.9956	2,2
Hbp1	Pknox1	0.95458	50.7	0.697	rgb(225, 84, 85)	1.9956	None
Hif1a	Ddit4	0.95458	50.7	0.7	rgb(225, 83, 85)	1.9956	None
Irf9	2010002M12Rik	0.95458	50.7	0.701	rgb(225, 83, 85)	1.9956	None
Vdr	Tnfsf11	-0.95458	50.7	-7.0E-01	rgb( 65,124,244)	1.9956	None
Zfhx3	Ptgfrn	0.95458	50.7	0.696	rgb(225, 84, 85)	1.9956	None
Foxs1	Mylk2	0.95458	50.7	0.7	rgb(225, 83, 85)	1.9956	2,2
Scml4	4930481A15Rik	0.95458	50.7	0.702	rgb(225, 83, 84)	1.9956	2,2
Zeb2	Ptger2	0.95458	50.7	0.704	rgb(225, 82, 84)	1.9956	2,2
Zfp467	Wnt10a	0.95458	50.7	0.703	rgb(225, 83, 84)	1.9956	2,2
Zfp808	Tyms	0.95458	50.7	0.701	rgb(225, 83, 84)	1.9956	2,2
Zfp956	Ppcdc	0.95458	50.7	0.702	rgb(225, 83, 84)	1.9956	2,2
Crem	Hk2	-0.95109	50.69	-6.9E-01	rgb( 68,127,243)	1.9954	None
Foxh1	Ubash3a	-0.95109	50.69	-6.9E-01	rgb( 68,126,243)	1.9954	None
Hif1a	Rnf113a1	0.95109	50.69	0.693	rgb(225, 85, 86)	1.9954	2,2
Hif1a	Slc41a2	0.95109	50.69	0.685	rgb(225, 86, 88)	1.9954	None
Hmx2	Anxa4	-0.95109	50.69	-6.9E-01	rgb( 66,125,243)	1.9954	2,2
Kdm5b	Ccng2	0.95109	50.69	0.686	rgb(225, 86, 87)	1.9954	2,2
Zfp329	A230072C01Rik	0.95109	50.69	0.695	rgb(225, 84, 86)	1.9954	2,2
Fos	Twsg1	0.95109	50.69	0.707	rgb(225, 82, 83)	1.9954	None
Fosb	Twsg1	0.95109	50.69	0.707	rgb(225, 82, 83)	1.9954	None
Fosl1	Twsg1	0.95109	50.69	0.707	rgb(225, 82, 83)	1.9954	None
Fosl2	Twsg1	0.95109	50.69	0.707	rgb(225, 82, 83)	1.9954	None
Jun	Twsg1	0.95109	50.69	0.707	rgb(225, 82, 83)	1.9954	None
Junb	Twsg1	0.95109	50.69	0.707	rgb(225, 82, 83)	1.9954	None
Jund	Twsg1	0.95109	50.69	0.707	rgb(225, 82, 83)	1.9954	None
Deaf1	Yy2	0.9476	50.68	0.679	rgb(224, 87, 89)	1.9952	None
Hif1a	Rab39	0.9476	50.68	0.684	rgb(225, 86, 88)	1.9952	None
Hsf2	Nrn1	0.9476	50.68	0.682	rgb(225, 87, 88)	1.9952	None
Irf9	Rtp4	0.9476	50.68	0.682	rgb(225, 87, 88)	1.9952	None
Jdp2	Klf11	0.9476	50.68	0.678	rgb(224, 87, 89)	1.9952	None
Nfe2l2	Serpinb5	0.9476	50.68	0.679	rgb(224, 87, 89)	1.9952	2,2
Zfhx3	Bmp2k	0.9476	50.68	0.682	rgb(225, 87, 88)	1.9952	None
Zfp367	Pknox1	-0.9476	50.68	-6.8E-01	rgb( 69,127,243)	1.9952	2,2
E2f4	Zranb3	0.9476	50.68	0.707	rgb(225, 82, 83)	1.9952	None
Fos	Hif1a	0.9476	50.68	0.707	rgb(225, 82, 83)	1.9952	None
Fosb	Hif1a	0.9476	50.68	0.707	rgb(225, 82, 83)	1.9952	None
Fosl1	Hif1a	0.9476	50.68	0.707	rgb(225, 82, 83)	1.9952	None
Fosl2	Hif1a	0.9476	50.68	0.707	rgb(225, 82, 83)	1.9952	None
Jun	Hif1a	0.9476	50.68	0.707	rgb(225, 82, 83)	1.9952	None
Junb	Hif1a	0.9476	50.68	0.707	rgb(225, 82, 83)	1.9952	None
Jund	Hif1a	0.9476	50.68	0.707	rgb(225, 82, 83)	1.9952	None
Cebpb	Agpat9	0.9441	50.67	0.673	rgb(224, 88, 90)	1.995	None
Epas1	Arrb1	0.9441	50.67	0.674	rgb(224, 88, 90)	1.995	None
Epas1	Egln1	0.9441	50.67	0.673	rgb(224, 88, 90)	1.995	None
Esr1	Sra1	-0.9441	50.67	-6.7E-01	rgb( 71,128,243)	1.995	None
Hif1a	Fzd7	0.9441	50.67	0.667	rgb(224, 90, 91)	1.995	None
Hif1a	Pgam1	0.9441	50.67	0.675	rgb(224, 88, 89)	1.995	None
Hif1a	Sncb	0.9441	50.67	0.67	rgb(224, 89, 90)	1.995	None
Klf4	Tst	0.9441	50.67	0.671	rgb(224, 89, 90)	1.995	None
Osr2	Nlrc3	0.9441	50.67	0.669	rgb(224, 89, 91)	1.995	None
Atf6	Ston2	0.9441	50.67	0.673	rgb(224, 88, 90)	1.995	2,2
Tbx21	Ly6a	0.9441	50.67	0.675	rgb(224, 88, 89)	1.995	2,2
Zfp831	Lypd6b	0.9441	50.67	0.671	rgb(224, 89, 90)	1.995	2,2
Fos	Akr1b8	0.9441	50.67	0.707	rgb(225, 82, 83)	1.995	None
Fosb	Akr1b8	0.9441	50.67	0.707	rgb(225, 82, 83)	1.995	None
Fosl1	Akr1b8	0.9441	50.67	0.707	rgb(225, 82, 83)	1.995	None
Fosl2	Akr1b8	0.9441	50.67	0.707	rgb(225, 82, 83)	1.995	None
Jun	Akr1b8	0.9441	50.67	0.707	rgb(225, 82, 83)	1.995	None
Junb	Akr1b8	0.9441	50.67	0.707	rgb(225, 82, 83)	1.995	None
Jund	Akr1b8	0.9441	50.67	0.707	rgb(225, 82, 83)	1.995	None
Rarg	Ctla2b	0.9441	50.67	0.707	rgb(225, 82, 83)	1.995	None
Ddit3	1700084E18Rik	0.94061	50.66	0.661	rgb(224, 91, 92)	1.9948	2,2
Irf9	Tgtp2	0.94061	50.66	0.66	rgb(224, 91, 92)	1.9948	None
Klf4	Fkrp	-0.94061	50.66	-6.6E-01	rgb( 73,130,242)	1.9948	None
Myc	Utp20	0.94061	50.66	0.664	rgb(224, 90, 92)	1.9948	None
Rora	Plekhf1	0.94061	50.66	0.659	rgb(224, 91, 92)	1.9948	None
Smad4	Map3k14	0.94061	50.66	0.659	rgb(224, 91, 92)	1.9948	None
Sox12	Itih5	0.94061	50.66	0.665	rgb(224, 90, 91)	1.9948	None
Zbtb7b	Chm	0.94061	50.66	0.655	rgb(224, 92, 93)	1.9948	None
Zbtb7b	Tnfrsf1a	0.94061	50.66	0.664	rgb(224, 90, 92)	1.9948	None
Zscan10	Exosc8	0.94061	50.66	0.659	rgb(224, 91, 92)	1.9948	None
Zfp93	6530402F18Rik	0.94061	50.66	0.66	rgb(224, 91, 92)	1.9948	2,2
E2f4	Impa2	0.94061	50.66	0.707	rgb(225, 82, 83)	1.9948	None
Fos	Abcb4	0.94061	50.66	0.707	rgb(225, 82, 83)	1.9948	None
Fosb	Abcb4	0.94061	50.66	0.707	rgb(225, 82, 83)	1.9948	None
Fosl1	Abcb4	0.94061	50.66	0.707	rgb(225, 82, 83)	1.9948	None
Fosl2	Abcb4	0.94061	50.66	0.707	rgb(225, 82, 83)	1.9948	None
Jun	Abcb4	0.94061	50.66	0.707	rgb(225, 82, 83)	1.9948	None
Junb	Abcb4	0.94061	50.66	0.707	rgb(225, 82, 83)	1.9948	None
Jund	Abcb4	0.94061	50.66	0.707	rgb(225, 82, 83)	1.9948	None
Cebpb	Hao1	0.93712	50.65	0.648	rgb(224, 93, 94)	1.9946	None
Crem	Galk1	-0.93712	50.65	-6.5E-01	rgb( 75,131,242)	1.9946	None
Epas1	Cep170	0.93712	50.65	0.649	rgb(224, 93, 94)	1.9946	2,2
Fli1	Chm	-0.93712	50.65	-6.5E-01	rgb( 76,131,242)	1.9946	None
Hic1	Sra1	-0.93712	50.65	-6.5E-01	rgb( 75,131,242)	1.9946	None
Hif1a	P4ha2	0.93712	50.65	0.652	rgb(224, 93, 94)	1.9946	None
Myc	Smyd5	0.93712	50.65	0.65	rgb(224, 93, 94)	1.9946	None
Sp2	4632428N05Rik	-0.93712	50.65	-6.5E-01	rgb( 76,131,242)	1.9946	None
Mxd4	2210013O21Rik	0.93712	50.65	0.646	rgb(224, 94, 95)	1.9946	2,2
Tbx21	Gbp2	0.93712	50.65	0.651	rgb(224, 93, 94)	1.9946	2,2
Zfp385a	Lrrc28	0.93712	50.65	0.645	rgb(224, 94, 95)	1.9946	2,2
Zfp536	Tekt2	0.93712	50.65	0.647	rgb(224, 93, 95)	1.9946	2,2
Nr1i3	Fads2	0.93712	50.65	0.707	rgb(225, 82, 83)	1.9946	None
Pou2af1	Crybg3	0.93712	50.65	0.707	rgb(225, 82, 83)	1.9946	None
Egr4	Ptprj	0.93362	50.64	0.637	rgb(224, 95, 97)	1.9944	None
Gabpa	Gm1943	0.93362	50.64	0.635	rgb(224, 96, 97)	1.9944	2,2
Gata2	Fam78b	0.93362	50.64	0.64	rgb(224, 95, 96)	1.9944	None
Hic1	Vps13a	0.93362	50.64	0.636	rgb(224, 96, 97)	1.9944	None
Klf7	Naga	0.93362	50.64	0.638	rgb(224, 95, 96)	1.9944	None
Myc	Rwdd2a	-0.93362	50.64	-6.4E-01	rgb( 79,133,241)	1.9944	None
Myc	Sema4f	-0.93362	50.64	-6.4E-01	rgb( 78,133,241)	1.9944	None
Nfkb2	D830031N03Rik	0.93362	50.64	0.639	rgb(224, 95, 96)	1.9944	None
Otx1	Ndufv3	0.93362	50.64	0.643	rgb(224, 94, 95)	1.9944	None
Trp73	Rhod	0.93362	50.64	0.644	rgb(224, 94, 95)	1.9944	None
Zfx	Acad9	0.93362	50.64	0.643	rgb(224, 94, 96)	1.9944	None
Tbx21	Nlrc5	0.93362	50.64	0.64	rgb(224, 95, 96)	1.9944	2,2
Tbx21	Tgtp2	0.93362	50.64	0.64	rgb(224, 95, 96)	1.9944	2,2
Trps1	Gpr65	0.93362	50.64	0.643	rgb(224, 94, 95)	1.9944	2,2
Zbtb32	Acsl6	0.93362	50.64	0.637	rgb(224, 95, 97)	1.9944	2,2
Zbtb46	Idi2	0.93362	50.64	0.642	rgb(224, 94, 96)	1.9944	2,2
Zeb2	Aff3	-0.93362	50.64	-6.4E-01	rgb( 78,132,241)	1.9944	2,2
Elk3	Syf2	0.93013	50.63	0.633	rgb(224, 96, 97)	1.9942	None
Fli1	Rnf19b	-0.93013	50.63	-6.3E-01	rgb( 80,134,241)	1.9942	None
Foxa1	Ergic1	-0.93013	50.63	-6.3E-01	rgb( 80,134,241)	1.9942	None
Hif1a	Fam71f2	0.93013	50.63	0.626	rgb(224, 97, 99)	1.9942	2,2
Hmx3	Ltb	0.93013	50.63	0.635	rgb(224, 96, 97)	1.9942	None
Irf9	BC094916	0.93013	50.63	0.633	rgb(224, 96, 97)	1.9942	None
Irf9	Gbp10	0.93013	50.63	0.628	rgb(224, 97, 98)	1.9942	None
Irf9	Trim14	0.93013	50.63	0.628	rgb(224, 97, 98)	1.9942	None
Mafb	Serpinb9	-0.93013	50.63	-6.3E-01	rgb( 81,134,241)	1.9942	None
Rora	2310007L24Rik	0.93013	50.63	0.631	rgb(224, 97, 98)	1.9942	None
Trp53	Phlda3	0.93013	50.63	0.628	rgb(224, 97, 98)	1.9942	None
Klf6	Trp53i13	0.93013	50.63	0.634	rgb(224, 96, 97)	1.9942	2,2
Mxd3	Cdc25b	0.93013	50.63	0.634	rgb(224, 96, 97)	1.9942	2,2
Ncoa3	Abcd3	-0.93013	50.63	-6.3E-01	rgb( 80,134,241)	1.9942	2,2
Rorc	Il17f	0.93013	50.63	0.629	rgb(224, 97, 98)	1.9942	2,2
Sp110	Bcl2a1b	0.93013	50.63	0.634	rgb(224, 96, 97)	1.9942	2,2
Twist1	Glt28d2	0.93013	50.63	0.627	rgb(224, 97, 99)	1.9942	2,2
Zfp629	Trpv2	-0.93013	50.63	-6.3E-01	rgb( 80,134,241)	1.9942	2,2
Zfp750	Dnm3os	0.93013	50.63	0.632	rgb(224, 96, 98)	1.9942	2,2
Rarg	Sla	0.93013	50.63	0.707	rgb(225, 82, 83)	1.9942	None
Elk3	Taf7	0.92663	50.62	0.615	rgb(224, 99,101)	1.994	None
Epas1	Bnip3	0.92663	50.62	0.616	rgb(224, 99,101)	1.994	None
Gtf2ird1	Gypc	0.92663	50.62	0.617	rgb(224, 99,100)	1.994	None
Hif1a	1190002N15Rik	0.92663	50.62	0.623	rgb(224, 98, 99)	1.994	None
Hif1a	Bend5	0.92663	50.62	0.621	rgb(224, 98,100)	1.994	None
Hif1a	Higd1a	0.92663	50.62	0.621	rgb(224, 98,100)	1.994	2,2
Irf9	Mx2	0.92663	50.62	0.621	rgb(224, 98,100)	1.994	None
Klf4	4930503L19Rik	0.92663	50.62	0.621	rgb(224, 98,100)	1.994	None
Klf4	Aph1b	0.92663	50.62	0.618	rgb(224, 99,100)	1.994	None
Meis1	Ss18	0.92663	50.62	0.622	rgb(224, 98, 99)	1.994	None
Nr3c1	Ppm1f	0.92663	50.62	0.62	rgb(224, 99,100)	1.994	2,2
Pou3f1	Fyn	-0.92663	50.62	-6.2E-01	rgb( 83,135,240)	1.994	None
Pparg	Sh2b2	0.92663	50.62	0.615	rgb(224, 99,101)	1.994	None
Sox12	Zbtb46	0.92663	50.62	0.62	rgb(224, 99,100)	1.994	None
Sox4	Txk	0.92663	50.62	0.622	rgb(224, 98, 99)	1.994	None
Sp3	Yy2	0.92663	50.62	0.62	rgb(224, 99,100)	1.994	None
Tcf12	Ptrf	-0.92663	50.62	-6.2E-01	rgb( 82,135,241)	1.994	None
Zfp148	Mapre3	0.92663	50.62	0.621	rgb(224, 98,100)	1.994	None
Zfp281	Cd93	0.92663	50.62	0.616	rgb(224, 99,100)	1.994	None
Zic2	Cd160	0.92663	50.62	0.621	rgb(224, 98,100)	1.994	None
Zic2	Synm	-0.92663	50.62	-6.2E-01	rgb( 83,135,240)	1.994	None
Zscan10	Apitd1	0.92663	50.62	0.625	rgb(224, 98, 99)	1.994	None
Zscan10	Dirc2	-0.92663	50.62	-6.2E-01	rgb( 83,135,240)	1.994	None
Ahrr	Casr	0.92663	50.62	0.618	rgb(224, 99,100)	1.994	2,2
Atmin	Gramd1b	0.92663	50.62	0.624	rgb(224, 98, 99)	1.994	2,2
Casz1	Cdk6	0.92663	50.62	0.619	rgb(224, 99,100)	1.994	2,2
Cxxc5	Fam174b	0.92663	50.62	0.622	rgb(224, 98, 99)	1.994	2,2
Kdm2b	Pdp2	0.92663	50.62	0.618	rgb(224, 99,100)	1.994	2,2
Klf2	Serpine1	-0.92663	50.62	-6.2E-01	rgb( 83,136,240)	1.994	2,2
Scrt1	Cyp2s1	0.92663	50.62	0.624	rgb(224, 98, 99)	1.994	2,2
Sgsm2	Tert	0.92663	50.62	0.624	rgb(224, 98, 99)	1.994	2,2
Zfp318	Adora2b	-0.92663	50.62	-6.2E-01	rgb( 83,135,241)	1.994	2,2
Zfp398	Snx19	0.92663	50.62	0.617	rgb(224, 99,100)	1.994	2,2
Zfp467	Acsbg1	-0.92663	50.62	-6.2E-01	rgb( 82,135,241)	1.994	2,2
Zfp827	Slc22a2	0.92663	50.62	0.622	rgb(224, 98, 99)	1.994	2,2
Ascl2	Pomt2	-0.92314	50.61	-6.1E-01	rgb( 84,136,240)	1.9938	None
Bach1	Srgn	0.92314	50.61	0.611	rgb(224,100,101)	1.9938	None
Bcl6b	Il10ra	0.92314	50.61	0.613	rgb(224,100,101)	1.9938	None
Bcl6b	Il7r	0.92314	50.61	0.615	rgb(224,100,101)	1.9938	None
Egr3	App	-0.92314	50.61	-6.1E-01	rgb( 85,137,240)	1.9938	None
Elk3	Ptpn11	-0.92314	50.61	-6.1E-01	rgb( 85,137,240)	1.9938	None
Fli1	Plscr3	-0.92314	50.61	-6.1E-01	rgb( 85,137,240)	1.9938	None
Hes1	Mex3d	0.92314	50.61	0.606	rgb(224,101,102)	1.9938	None
Hif1a	Kcnc3	0.92314	50.61	0.612	rgb(224,100,101)	1.9938	None
Hsf2	Gzmb	0.92314	50.61	0.606	rgb(224,101,103)	1.9938	None
Hsf2	Stat5b	-0.92314	50.61	-6.1E-01	rgb( 85,136,240)	1.9938	None
Irf7	Pgm2	0.92314	50.61	0.606	rgb(224,101,103)	1.9938	None
Irf8	Ubash3a	-0.92314	50.61	-6.1E-01	rgb( 84,136,240)	1.9938	None
Klf4	Rims3	0.92314	50.61	0.615	rgb(224,100,101)	1.9938	None
Klf4	Stoml1	0.92314	50.61	0.611	rgb(224,100,102)	1.9938	None
Meis1	Cd44	-0.92314	50.61	-6.1E-01	rgb( 84,136,240)	1.9938	None
Myc	Dctn4	-0.92314	50.61	-6.1E-01	rgb( 84,136,240)	1.9938	None
Myc	Gpatch4	0.92314	50.61	0.613	rgb(224,100,101)	1.9938	None
Nr3c1	Narf	0.92314	50.61	0.614	rgb(224,100,101)	1.9938	None
Rela	Gen1	0.92314	50.61	0.614	rgb(224,100,101)	1.9938	None
Sox12	Pdcd1lg2	0.92314	50.61	0.613	rgb(224,100,101)	1.9938	None
Stat1	Zbp1	0.92314	50.61	0.615	rgb(224,100,101)	1.9938	None
Zscan10	Chst12	0.92314	50.61	0.607	rgb(224,101,102)	1.9938	None
Zfp523	Fyco1	0.92314	50.61	0.612	rgb(224,100,101)	1.9938	2,2
Zfp536	Rpl10a	0.92314	50.61	0.607	rgb(224,101,102)	1.9938	2,2
Fos	Cela1	0.92314	50.61	0.707	rgb(225, 82, 83)	1.9938	None
Fos	Chit1	0.92314	50.61	0.707	rgb(225, 82, 83)	1.9938	None
Fosb	Cela1	0.92314	50.61	0.707	rgb(225, 82, 83)	1.9938	None
Fosb	Chit1	0.92314	50.61	0.707	rgb(225, 82, 83)	1.9938	None
Fosl1	Cela1	0.92314	50.61	0.707	rgb(225, 82, 83)	1.9938	None
Fosl1	Chit1	0.92314	50.61	0.707	rgb(225, 82, 83)	1.9938	None
Fosl2	Cela1	0.92314	50.61	0.707	rgb(225, 82, 83)	1.9938	None
Fosl2	Chit1	0.92314	50.61	0.707	rgb(225, 82, 83)	1.9938	None
Jun	Cela1	0.92314	50.61	0.707	rgb(225, 82, 83)	1.9938	None
Jun	Chit1	0.92314	50.61	0.707	rgb(225, 82, 83)	1.9938	None
Junb	Cela1	0.92314	50.61	0.707	rgb(225, 82, 83)	1.9938	None
Junb	Chit1	0.92314	50.61	0.707	rgb(225, 82, 83)	1.9938	None
Jund	Cela1	0.92314	50.61	0.707	rgb(225, 82, 83)	1.9938	None
Jund	Chit1	0.92314	50.61	0.707	rgb(225, 82, 83)	1.9938	None
Dmrt1	Rab21	-0.91965	50.6	-6.0E-01	rgb( 87,138,240)	1.9936	None
E2f1	Sdc3	0.91965	50.6	0.602	rgb(224,102,103)	1.9936	None
Epas1	Mboat2	0.91965	50.6	0.599	rgb(224,103,104)	1.9936	2,2
Fli1	Cd276	0.91965	50.6	0.603	rgb(224,102,103)	1.9936	None
Fli1	Flot1	-0.91965	50.6	-6.0E-01	rgb( 86,137,240)	1.9936	None
Fli1	Stab1	-0.91965	50.6	-6.0E-01	rgb( 87,138,240)	1.9936	None
Foxj1	Ina	0.91965	50.6	0.604	rgb(224,102,103)	1.9936	None
Gabpa	Klhl3	0.91965	50.6	0.605	rgb(224,101,103)	1.9936	None
Hbp1	Prkd3	0.91965	50.6	0.603	rgb(224,102,103)	1.9936	None
Irf9	I830012O16Rik	0.91965	50.6	0.597	rgb(224,103,104)	1.9936	2,2
Klf11	Guca1a	0.91965	50.6	0.604	rgb(224,102,103)	1.9936	None
Maf	Rel	-0.91965	50.6	-6.0E-01	rgb( 86,138,240)	1.9936	None
Mafb	Tapbp	-0.91965	50.6	-6.0E-01	rgb( 88,138,240)	1.9936	None
Meis1	Pigb	-0.91965	50.6	-6.0E-01	rgb( 87,138,240)	1.9936	None
Myc	Drosha	0.91965	50.6	0.605	rgb(224,101,103)	1.9936	None
Myc	Foxp4	0.91965	50.6	0.601	rgb(224,102,103)	1.9936	None
Myc	Heatr1	0.91965	50.6	0.595	rgb(224,103,104)	1.9936	None
Nr1h2	Wdr81	-0.91965	50.6	-6.0E-01	rgb( 86,138,240)	1.9936	None
Pparg	Pcmt1	0.91965	50.6	0.602	rgb(224,102,103)	1.9936	None
Sox4	Akap2	0.91965	50.6	0.599	rgb(224,103,104)	1.9936	None
Sp4	Csf2rb	0.91965	50.6	0.603	rgb(224,102,103)	1.9936	None
Srebf2	Fundc2	-0.91965	50.6	-6.0E-01	rgb( 86,137,240)	1.9936	None
Zeb1	Avpr1a	0.91965	50.6	0.598	rgb(224,103,104)	1.9936	None
Zfp148	Gm1673	0.91965	50.6	0.595	rgb(224,103,105)	1.9936	None
Zfp281	Atp10d	0.91965	50.6	0.596	rgb(224,103,104)	1.9936	None
Zfp281	Tmem220	0.91965	50.6	0.597	rgb(224,103,104)	1.9936	None
Zfx	Palm	0.91965	50.6	0.597	rgb(224,103,104)	1.9936	None
Zic2	Stk39	0.91965	50.6	0.596	rgb(224,103,104)	1.9936	None
Zscan10	Taf7	-0.91965	50.6	-6.0E-01	rgb( 88,138,240)	1.9936	None
Cxxc5	Nod1	0.91965	50.6	0.605	rgb(224,102,103)	1.9936	2,2
Kdm2b	Evi2a	0.91965	50.6	0.599	rgb(224,103,104)	1.9936	2,2
Klf2	Sell	0.91965	50.6	0.596	rgb(224,103,104)	1.9936	2,2
Klf2	Wscd2	0.91965	50.6	0.598	rgb(224,103,104)	1.9936	2,2
Twist1	Calcr	0.91965	50.6	0.599	rgb(224,103,104)	1.9936	2,2
Zfp367	Exo1	0.91965	50.6	0.603	rgb(224,102,103)	1.9936	2,2
Zfp385a	Zfp365	0.91965	50.6	0.599	rgb(224,103,104)	1.9936	2,2
Zfp429	H60c	-0.91965	50.6	-6.0E-01	rgb( 86,138,240)	1.9936	2,2
Zfp429	Trim12a	0.91965	50.6	0.605	rgb(224,102,103)	1.9936	2,2
Zhx1	Fbln1	-0.91965	50.6	-6.0E-01	rgb( 88,138,240)	1.9936	2,2
Fos	Tmed3	0.91965	50.6	0.707	rgb(225, 82, 83)	1.9936	None
Fosb	Tmed3	0.91965	50.6	0.707	rgb(225, 82, 83)	1.9936	None
Fosl1	Tmed3	0.91965	50.6	0.707	rgb(225, 82, 83)	1.9936	None
Fosl2	Tmed3	0.91965	50.6	0.707	rgb(225, 82, 83)	1.9936	None
Jun	Tmed3	0.91965	50.6	0.707	rgb(225, 82, 83)	1.9936	None
Junb	Tmed3	0.91965	50.6	0.707	rgb(225, 82, 83)	1.9936	None
Jund	Tmed3	0.91965	50.6	0.707	rgb(225, 82, 83)	1.9936	None
Bcl6	Gtf2i	-0.91615	50.59	-5.9E-01	rgb( 90,140,239)	1.9934	None
Bhlhe41	Timp1	0.91615	50.59	0.592	rgb(224,104,105)	1.9934	None
Cux1	B4galnt1	0.91615	50.59	0.585	rgb(223,105,106)	1.9934	None
E2f1	Exo1	0.91615	50.59	0.588	rgb(223,105,106)	1.9934	None
Egr3	Stxbp6	0.91615	50.59	0.593	rgb(224,104,105)	1.9934	None
Epas1	Ppme1	0.91615	50.59	0.587	rgb(223,105,106)	1.9934	2,2
Epas1	Slc2a1	0.91615	50.59	0.587	rgb(223,105,106)	1.9934	None
Foxp1	Gpr98	-0.91615	50.59	-5.9E-01	rgb( 90,140,239)	1.9934	2,2
Glis3	Tmbim1	-0.91615	50.59	-5.9E-01	rgb( 89,139,239)	1.9934	None
Hic1	Aldoa	-0.91615	50.59	-5.9E-01	rgb( 89,139,239)	1.9934	None
Hif1a	Bmpr1a	0.91615	50.59	0.59	rgb(223,104,106)	1.9934	None
Hif1a	Sav1	0.91615	50.59	0.586	rgb(223,105,106)	1.9934	None
Hsf1	Gpr89	-0.91615	50.59	-5.9E-01	rgb( 90,140,239)	1.9934	None
Irf9	Lgals3bp	0.91615	50.59	0.593	rgb(224,104,105)	1.9934	None
Irf9	Xaf1	0.91615	50.59	0.591	rgb(224,104,105)	1.9934	None
Klf11	Amigo3	-0.91615	50.59	-5.9E-01	rgb( 89,139,239)	1.9934	None
Klf4	Fam131b	0.91615	50.59	0.591	rgb(223,104,105)	1.9934	None
Klf7	Pak1	0.91615	50.59	0.59	rgb(223,104,106)	1.9934	None
Mafb	Ttbk2	0.91615	50.59	0.594	rgb(224,103,105)	1.9934	None
Nr1h2	Slc29a3	0.91615	50.59	0.593	rgb(224,104,105)	1.9934	None
Rfx7	Stk4	-0.91615	50.59	-5.9E-01	rgb( 90,139,239)	1.9934	None
Sox12	Ddc	0.91615	50.59	0.594	rgb(224,104,105)	1.9934	None
Sp4	Stab1	0.91615	50.59	0.589	rgb(223,104,106)	1.9934	None
Thra	D1Ertd622e	-0.91615	50.59	-5.9E-01	rgb( 89,139,239)	1.9934	None
Zbed6	Kifc2	-0.91615	50.59	-5.9E-01	rgb( 89,139,239)	1.9934	None
Dpf1	Bbs5	0.91615	50.59	0.59	rgb(223,104,106)	1.9934	2,2
Klf2	Cdh17	-0.91615	50.59	-5.9E-01	rgb( 89,139,239)	1.9934	2,2
Klf2	Mab21l2	-0.91615	50.59	-5.9E-01	rgb( 90,140,239)	1.9934	2,2
Scrt1	Atp6v0d2	0.91615	50.59	0.586	rgb(223,105,106)	1.9934	2,2
Tbx21	Gbp10	0.91615	50.59	0.585	rgb(223,105,106)	1.9934	2,2
Tbx21	Igtp	0.91615	50.59	0.588	rgb(223,105,106)	1.9934	2,2
Trps1	Vsig2	-0.91615	50.59	-5.9E-01	rgb( 90,140,239)	1.9934	2,2
Zbtb32	Ccdc50	0.91615	50.59	0.586	rgb(223,105,106)	1.9934	2,2
Zbtb41	Taf7	0.91615	50.59	0.588	rgb(223,105,106)	1.9934	2,2
Zfp367	Fam111a	0.91615	50.59	0.588	rgb(223,105,106)	1.9934	2,2
Zfp385a	Zmat3	0.91615	50.59	0.589	rgb(223,105,106)	1.9934	2,2
Zfp526	Cdk5r1	-0.91615	50.59	-5.9E-01	rgb( 90,140,239)	1.9934	2,2
Zfp536	Prf1	0.91615	50.59	0.591	rgb(224,104,105)	1.9934	2,2
Zfp750	Ccdc159	0.91615	50.59	0.588	rgb(223,105,106)	1.9934	2,2
Zfp948	Ankrd23	0.91615	50.59	0.586	rgb(223,105,106)	1.9934	2,2
Ahrr	Pgrmc1	0.91615	50.59	0.707	rgb(225, 82, 83)	1.9934	2,2
Arnt2	Pgrmc1	0.91615	50.59	0.707	rgb(225, 82, 83)	1.9934	2,2
Fos	Zc3h7b	0.91615	50.59	0.707	rgb(225, 82, 83)	1.9934	None
Fosb	Zc3h7b	0.91615	50.59	0.707	rgb(225, 82, 83)	1.9934	None
Fosl1	Zc3h7b	0.91615	50.59	0.707	rgb(225, 82, 83)	1.9934	None
Fosl2	Zc3h7b	0.91615	50.59	0.707	rgb(225, 82, 83)	1.9934	None
Jun	Zc3h7b	0.91615	50.59	0.707	rgb(225, 82, 83)	1.9934	None
Junb	Zc3h7b	0.91615	50.59	0.707	rgb(225, 82, 83)	1.9934	None
Jund	Zc3h7b	0.91615	50.59	0.707	rgb(225, 82, 83)	1.9934	None
Mitf	Eea1	0.91615	50.59	0.707	rgb(225, 82, 83)	1.9934	None
Tcf4	Eea1	0.91615	50.59	0.707	rgb(225, 82, 83)	1.9934	None
Bcl6b	Lpin2	0.91266	50.58	0.578	rgb(223,107,108)	1.9932	None
Deaf1	Epb4.1l2	0.91266	50.58	0.578	rgb(223,107,108)	1.9932	None
Deaf1	Zmat3	0.91266	50.58	0.576	rgb(223,107,108)	1.9932	None
Fli1	Gata2	0.91266	50.58	0.583	rgb(223,106,107)	1.9932	None
Foxo3	Fasl	0.91266	50.58	0.581	rgb(223,106,107)	1.9932	None
Gabpa	Hmx3	0.91266	50.58	0.582	rgb(223,106,107)	1.9932	None
Gata3	Mei4	0.91266	50.58	0.575	rgb(223,107,108)	1.9932	None
Hes1	Dars2	0.91266	50.58	0.58	rgb(223,106,107)	1.9932	None
Hic1	Wrnip1	0.91266	50.58	0.578	rgb(223,107,108)	1.9932	None
Hif1a	Dpf1	0.91266	50.58	0.58	rgb(223,106,107)	1.9932	None
Hif1a	Wipf1	0.91266	50.58	0.575	rgb(223,107,108)	1.9932	None
Hmga2	Idi2	0.91266	50.58	0.58	rgb(223,106,107)	1.9932	2,2
Irf9	Ifit3	0.91266	50.58	0.577	rgb(223,107,108)	1.9932	2,2
Klf7	Ergic1	-0.91266	50.58	-5.8E-01	rgb( 91,140,239)	1.9932	None
Klf7	Fkbp1b	0.91266	50.58	0.582	rgb(223,106,107)	1.9932	None
Klf7	Uaca	0.91266	50.58	0.582	rgb(223,106,107)	1.9932	None
Myc	Auh	-0.91266	50.58	-5.8E-01	rgb( 90,140,239)	1.9932	None
Mycn	Rpn1	0.91266	50.58	0.577	rgb(223,107,108)	1.9932	None
Nfe2l2	Dntt	0.91266	50.58	0.579	rgb(223,106,108)	1.9932	None
Nfia	Lmna	0.91266	50.58	0.58	rgb(223,106,107)	1.9932	None
Nfic	Irf7	0.91266	50.58	0.576	rgb(223,107,108)	1.9932	None
Six1	Pacsin1	0.91266	50.58	0.579	rgb(223,106,108)	1.9932	2,2
Trp53	Ptp4a3	0.91266	50.58	0.576	rgb(223,107,108)	1.9932	None
Zbtb33	Zscan10	0.91266	50.58	0.583	rgb(223,106,107)	1.9932	None
Zbtb7b	Herc4	0.91266	50.58	0.58	rgb(223,106,107)	1.9932	None
Zeb1	Atp8b4	-0.91266	50.58	-5.8E-01	rgb( 91,140,239)	1.9932	None
Zfhx3	Cdh23	0.91266	50.58	0.578	rgb(223,107,108)	1.9932	None
Ahrr	Isg20	-0.91266	50.58	-5.8E-01	rgb( 90,140,239)	1.9932	2,2
Arntl2	Clec2g	0.91266	50.58	0.581	rgb(223,106,107)	1.9932	2,2
Dr1	Srpk1	-0.91266	50.58	-5.8E-01	rgb( 92,141,239)	1.9932	2,2
Foxs1	Dmxl2	0.91266	50.58	0.584	rgb(223,106,107)	1.9932	2,2
Foxs1	Grk5	0.91266	50.58	0.576	rgb(223,107,108)	1.9932	2,2
Foxs1	Ppp1r14c	0.91266	50.58	0.576	rgb(223,107,108)	1.9932	2,2
Klf8	Mid2	0.91266	50.58	0.58	rgb(223,106,107)	1.9932	2,2
Msc	Penk	0.91266	50.58	0.584	rgb(223,105,107)	1.9932	2,2
Nr4a3	Nr4a1	0.91266	50.58	0.576	rgb(223,107,108)	1.9932	2,2
Pou2af1	Hs3st1	-0.91266	50.58	-5.8E-01	rgb( 92,141,239)	1.9932	2,2
Tbx21	Gbp6	0.91266	50.58	0.58	rgb(223,106,107)	1.9932	2,2
Tigd2	Gprin3	0.91266	50.58	0.584	rgb(223,105,107)	1.9932	2,2
Trps1	Edn3	-0.91266	50.58	-5.8E-01	rgb( 91,141,239)	1.9932	2,2
Zfp266	Zfp426	0.91266	50.58	0.577	rgb(223,107,108)	1.9932	2,2
Zfp277	Mgll	-0.91266	50.58	-5.8E-01	rgb( 92,141,239)	1.9932	2,2
Zfp365	4831440E17Rik	-0.91266	50.58	-5.8E-01	rgb( 91,140,239)	1.9932	2,2
Zfp827	H2-Eb2	0.91266	50.58	0.576	rgb(223,107,108)	1.9932	2,2
Zfp948	Mtx3	0.91266	50.58	0.577	rgb(223,107,108)	1.9932	2,2
Nr1i3	Nckap1	0.91266	50.58	0.707	rgb(225, 82, 83)	1.9932	None
Fos	Crat	0.91266	50.58	0.707	rgb(225, 82, 83)	1.9932	None
Fos	Syn1	0.91266	50.58	0.707	rgb(225, 82, 83)	1.9932	None
Fosb	Crat	0.91266	50.58	0.707	rgb(225, 82, 83)	1.9932	None
Fosb	Syn1	0.91266	50.58	0.707	rgb(225, 82, 83)	1.9932	None
Fosl1	Crat	0.91266	50.58	0.707	rgb(225, 82, 83)	1.9932	None
Fosl1	Syn1	0.91266	50.58	0.707	rgb(225, 82, 83)	1.9932	None
Fosl2	Crat	0.91266	50.58	0.707	rgb(225, 82, 83)	1.9932	None
Fosl2	Syn1	0.91266	50.58	0.707	rgb(225, 82, 83)	1.9932	None
Jun	Crat	0.91266	50.58	0.707	rgb(225, 82, 83)	1.9932	None
Jun	Syn1	0.91266	50.58	0.707	rgb(225, 82, 83)	1.9932	None
Junb	Crat	0.91266	50.58	0.707	rgb(225, 82, 83)	1.9932	None
Junb	Syn1	0.91266	50.58	0.707	rgb(225, 82, 83)	1.9932	None
Jund	Crat	0.91266	50.58	0.707	rgb(225, 82, 83)	1.9932	None
Jund	Syn1	0.91266	50.58	0.707	rgb(225, 82, 83)	1.9932	None
Egr4	Iqsec2	0.90917	50.57	0.571	rgb(223,108,109)	1.993	None
Egr4	Plcd1	0.90917	50.57	0.573	rgb(223,107,109)	1.993	None
Epas1	Ero1l	0.90917	50.57	0.571	rgb(223,108,109)	1.993	None
Fli1	Pms1	0.90917	50.57	0.572	rgb(223,108,109)	1.993	None
Fli1	Trim36	0.90917	50.57	0.57	rgb(223,108,109)	1.993	None
Foxp3	Ascl4	0.90917	50.57	0.567	rgb(223,109,110)	1.993	None
Gabpa	Asnsd1	-0.90917	50.57	-5.7E-01	rgb( 94,142,238)	1.993	None
Hbp1	Dmxl2	0.90917	50.57	0.571	rgb(223,108,109)	1.993	None
Hbp1	Vgf	0.90917	50.57	0.57	rgb(223,108,109)	1.993	None
Hes1	Id2	-0.90917	50.57	-5.7E-01	rgb( 94,142,239)	1.993	None
Hif1a	Agl	0.90917	50.57	0.573	rgb(223,107,109)	1.993	None
Hif1a	Bcar1	0.90917	50.57	0.566	rgb(223,109,110)	1.993	None
Hif1a	Mboat2	0.90917	50.57	0.57	rgb(223,108,109)	1.993	2,2
Hif1a	Vldlr	0.90917	50.57	0.574	rgb(223,107,108)	1.993	None
Hsf2	Il18	0.90917	50.57	0.57	rgb(223,108,109)	1.993	None
Irf8	A830010M20Rik	0.90917	50.57	0.569	rgb(223,108,110)	1.993	None
Irf8	Lpp	0.90917	50.57	0.567	rgb(223,109,110)	1.993	None
Klf11	Hspb11	0.90917	50.57	0.568	rgb(223,108,110)	1.993	None
Klf4	Glipr2	0.90917	50.57	0.566	rgb(223,109,110)	1.993	None
Klf4	Sox4	-0.90917	50.57	-5.7E-01	rgb( 94,142,239)	1.993	None
Klf7	Klf11	0.90917	50.57	0.573	rgb(223,108,109)	1.993	None
Mycn	Ptpn1	0.90917	50.57	0.573	rgb(223,108,109)	1.993	None
Nfe2l2	Slc48a1	0.90917	50.57	0.57	rgb(223,108,109)	1.993	None
Nr4a1	Bzw2	0.90917	50.57	0.568	rgb(223,109,110)	1.993	None
Pou2f2	Figf	0.90917	50.57	0.571	rgb(223,108,109)	1.993	None
Rora	Mex3a	0.90917	50.57	0.569	rgb(223,108,109)	1.993	None
Sp2	Dock9	0.90917	50.57	0.567	rgb(223,109,110)	1.993	None
Spib	Gpr15	0.90917	50.57	0.568	rgb(223,108,110)	1.993	None
Stat1	Igtp	0.90917	50.57	0.566	rgb(223,109,110)	1.993	None
Stat3	Sbno2	0.90917	50.57	0.569	rgb(223,108,109)	1.993	None
Stat4	Gpr146	0.90917	50.57	0.572	rgb(223,108,109)	1.993	None
Tead1	Myo18a	0.90917	50.57	0.566	rgb(223,109,110)	1.993	2,2
Zbed6	Syne1	-0.90917	50.57	-5.7E-01	rgb( 94,142,239)	1.993	None
Zfx	Itga3	0.90917	50.57	0.572	rgb(223,108,109)	1.993	None
Aebp2	Vrk2	-0.90917	50.57	-5.7E-01	rgb( 94,142,239)	1.993	2,2
Atf6	Lamc1	0.90917	50.57	0.568	rgb(223,109,110)	1.993	2,2
Batf	Gbp5	-0.90917	50.57	-5.7E-01	rgb( 92,141,239)	1.993	2,2
Foxs1	Vax2	0.90917	50.57	0.572	rgb(223,108,109)	1.993	2,2
Hmgb3	Pla2g4f	0.90917	50.57	0.567	rgb(223,109,110)	1.993	2,2
Kdm5b	Utrn	0.90917	50.57	0.565	rgb(223,109,110)	1.993	2,2
Phf20	Arntl2	0.90917	50.57	0.566	rgb(223,109,110)	1.993	2,2
Twist1	Ces2c	0.90917	50.57	0.565	rgb(223,109,110)	1.993	2,2
Twist1	Kctd15	0.90917	50.57	0.565	rgb(223,109,110)	1.993	2,2
Zfp111	Gucy1a3	0.90917	50.57	0.573	rgb(223,108,109)	1.993	2,2
Zfp280b	Smpdl3b	0.90917	50.57	0.57	rgb(223,108,109)	1.993	2,2
Zfp750	Prss42	0.90917	50.57	0.568	rgb(223,109,110)	1.993	2,2
Zfp787	Ocrl	-0.90917	50.57	-5.7E-01	rgb( 94,142,239)	1.993	2,2
Ar	Rpgrip1	-0.90567	50.56	-5.6E-01	rgb( 96,143,238)	1.9928	2,2
Arid5a	H2afx	0.90567	50.56	0.557	rgb(223,111,112)	1.9928	None
Bcl6	Zscan29	0.90567	50.56	0.564	rgb(223,109,110)	1.9928	None
Bhlhe41	Adarb1	0.90567	50.56	0.564	rgb(223,109,110)	1.9928	None
Bhlhe41	Cyp51	-0.90567	50.56	-5.6E-01	rgb( 96,144,238)	1.9928	None
Bhlhe41	Got1	0.90567	50.56	0.56	rgb(223,110,111)	1.9928	None
Egr1	Trim67	0.90567	50.56	0.556	rgb(223,111,112)	1.9928	None
Egr4	Dach2	0.90567	50.56	0.564	rgb(223,109,110)	1.9928	None
Epas1	Hk2	0.90567	50.56	0.562	rgb(223,110,111)	1.9928	None
Epas1	Snapc1	0.90567	50.56	0.56	rgb(223,110,111)	1.9928	2,2
Fli1	Adam9	-0.90567	50.56	-5.6E-01	rgb( 95,143,238)	1.9928	None
Fli1	Nfat5	0.90567	50.56	0.562	rgb(223,110,111)	1.9928	None
Fli1	Rfx7	0.90567	50.56	0.564	rgb(223,109,110)	1.9928	None
Foxh1	Aig1	0.90567	50.56	0.563	rgb(223,109,111)	1.9928	None
Foxh1	Gbp9	0.90567	50.56	0.561	rgb(223,110,111)	1.9928	None
Foxo3	Tcp11l2	0.90567	50.56	0.558	rgb(223,110,111)	1.9928	None
Foxp1	Ubl4	-0.90567	50.56	-5.6E-01	rgb( 97,144,238)	1.9928	None
Gabpa	Egr3	0.90567	50.56	0.558	rgb(223,110,112)	1.9928	None
Gabpa	Rexo4	0.90567	50.56	0.563	rgb(223,109,111)	1.9928	None
Hbp1	Cnnm3	0.90567	50.56	0.556	rgb(223,111,112)	1.9928	None
Hes1	Ccdc57	0.90567	50.56	0.557	rgb(223,111,112)	1.9928	None
Hes1	Gfod1	0.90567	50.56	0.562	rgb(223,110,111)	1.9928	None
Hif1a	Jmjd6	0.90567	50.56	0.562	rgb(223,110,111)	1.9928	None
Hif1a	Nefh	0.90567	50.56	0.565	rgb(223,109,110)	1.9928	None
Hif1a	Ralb	0.90567	50.56	0.56	rgb(223,110,111)	1.9928	None
Irf1	Zcchc3	0.90567	50.56	0.559	rgb(223,110,111)	1.9928	None
Irf9	Trim26	0.90567	50.56	0.56	rgb(223,110,111)	1.9928	None
Klf11	Txndc17	0.90567	50.56	0.559	rgb(223,110,111)	1.9928	None
Klf4	Gyk	0.90567	50.56	0.556	rgb(223,111,112)	1.9928	None
Klf4	Hexb	0.90567	50.56	0.564	rgb(223,109,110)	1.9928	None
Klf4	Klhl6	0.90567	50.56	0.561	rgb(223,110,111)	1.9928	None
Myb	Acot11	0.90567	50.56	0.556	rgb(223,111,112)	1.9928	None
Nfe2l2	Tnrc6a	-0.90567	50.56	-5.6E-01	rgb( 95,143,238)	1.9928	None
Nhlh1	C2cd4b	0.90567	50.56	0.556	rgb(223,111,112)	1.9928	None
Rora	Cttn	-0.90567	50.56	-5.6E-01	rgb( 96,143,238)	1.9928	2,2
Runx1	Abcg3	0.90567	50.56	0.563	rgb(223,110,111)	1.9928	None
Satb1	Calcrl	-0.90567	50.56	-5.6E-01	rgb( 94,142,238)	1.9928	None
Six1	Ms4a4b	0.90567	50.56	0.557	rgb(223,111,112)	1.9928	2,2
Sox12	Samsn1	0.90567	50.56	0.561	rgb(223,110,111)	1.9928	None
Sox4	Adcy4	-0.90567	50.56	-5.6E-01	rgb( 95,143,238)	1.9928	2,2
Sp2	Kctd14	0.90567	50.56	0.558	rgb(223,111,112)	1.9928	None
Srebf2	Ppp2r5b	0.90567	50.56	0.555	rgb(223,111,112)	1.9928	None
Tcf12	Ergic1	-0.90567	50.56	-5.6E-01	rgb( 95,143,238)	1.9928	None
Tcf3	0610007P14Rik	0.90567	50.56	0.561	rgb(223,110,111)	1.9928	None
Thra	Tlr2	0.90567	50.56	0.563	rgb(223,110,111)	1.9928	None
Trp53	Aen	0.90567	50.56	0.56	rgb(223,110,111)	1.9928	None
Trp53	Krt17	0.90567	50.56	0.558	rgb(223,110,112)	1.9928	None
Trp53	Nckap1	-0.90567	50.56	-5.6E-01	rgb( 95,143,238)	1.9928	None
Zeb1	1700019D03Rik	0.90567	50.56	0.562	rgb(223,110,111)	1.9928	None
Zeb1	Lsp1	0.90567	50.56	0.557	rgb(223,111,112)	1.9928	None
Zic2	Coro7	0.90567	50.56	0.558	rgb(223,110,111)	1.9928	None
Aebp2	Mir3101	0.90567	50.56	0.558	rgb(223,110,111)	1.9928	2,2
Ankzf1	Ndrg2	0.90567	50.56	0.555	rgb(223,111,112)	1.9928	2,2
Creb3l2	Lpin2	-0.90567	50.56	-5.6E-01	rgb( 95,143,238)	1.9928	2,2
Gm13157	Xpnpep1	-0.90567	50.56	-5.6E-01	rgb( 95,143,238)	1.9928	2,2
Hmgb1	Tmtc4	0.90567	50.56	0.559	rgb(223,110,111)	1.9928	2,2
Klf2	Ccdc63	-0.90567	50.56	-5.6E-01	rgb( 95,143,238)	1.9928	2,2
Klf2	Itga3	-0.90567	50.56	-5.6E-01	rgb( 97,144,238)	1.9928	2,2
Msc	Prss30	0.90567	50.56	0.555	rgb(223,111,112)	1.9928	2,2
Npas2	Pgrmc1	-0.90567	50.56	-5.6E-01	rgb( 95,143,238)	1.9928	2,2
Scml4	Itm2a	0.90567	50.56	0.556	rgb(223,111,112)	1.9928	2,2
Sp110	Gbp6	0.90567	50.56	0.557	rgb(223,111,112)	1.9928	2,2
Zbtb7c	Mylk	0.90567	50.56	0.563	rgb(223,109,111)	1.9928	2,2
Zfp280b	Ap1s3	0.90567	50.56	0.561	rgb(223,110,111)	1.9928	2,2
Zfp365	Tnfsf4	0.90567	50.56	0.562	rgb(223,110,111)	1.9928	2,2
Zfp367	Mapk11	-0.90567	50.56	-5.6E-01	rgb( 96,143,238)	1.9928	2,2
Zfp609	R3hdm1	0.90567	50.56	0.558	rgb(223,110,112)	1.9928	2,2
Zfp629	Ttbk2	0.90567	50.56	0.561	rgb(223,110,111)	1.9928	2,2
Zfp652	Gng4	-0.90567	50.56	-5.6E-01	rgb( 95,143,238)	1.9928	2,2
Zfp866	BC065397	0.90567	50.56	0.557	rgb(223,111,112)	1.9928	2,2
Nr1i3	Dmrta2	0.90567	50.56	0.707	rgb(225, 82, 83)	1.9928	None
Nr1i3	Zcwpw1	0.90567	50.56	0.707	rgb(225, 82, 83)	1.9928	None
Fos	AA467197	0.90567	50.56	0.707	rgb(225, 82, 83)	1.9928	2,2
Fosb	AA467197	0.90567	50.56	0.707	rgb(225, 82, 83)	1.9928	2,2
Fosl1	AA467197	0.90567	50.56	0.707	rgb(225, 82, 83)	1.9928	2,2
Fosl2	AA467197	0.90567	50.56	0.707	rgb(225, 82, 83)	1.9928	2,2
Jun	AA467197	0.90567	50.56	0.707	rgb(225, 82, 83)	1.9928	2,2
Junb	AA467197	0.90567	50.56	0.707	rgb(225, 82, 83)	1.9928	2,2
Jund	AA467197	0.90567	50.56	0.707	rgb(225, 82, 83)	1.9928	2,2
Rarg	Rilpl2	0.90567	50.56	0.707	rgb(225, 82, 83)	1.9928	None
Atf5	Adm2	0.90218	50.55	0.553	rgb(223,111,112)	1.9926	None
Bcl6b	Prkrir	-0.90218	50.55	-5.5E-01	rgb( 98,145,238)	1.9926	None
Bhlhe41	D630039A03Rik	-0.90218	50.55	-5.5E-01	rgb( 97,144,238)	1.9926	None
Cux1	Itga4	0.90218	50.55	0.552	rgb(223,112,113)	1.9926	None
Cux1	Unc13b	0.90218	50.55	0.549	rgb(223,112,113)	1.9926	None
Deaf1	2210013O21Rik	-0.90218	50.55	-5.5E-01	rgb( 98,145,238)	1.9926	None
E2f1	Cln6	0.90218	50.55	0.551	rgb(223,112,113)	1.9926	None
Egr3	Sgsm2	0.90218	50.55	0.551	rgb(223,112,113)	1.9926	None
Egr4	Cd81	0.90218	50.55	0.547	rgb(223,113,114)	1.9926	None
Egr4	Exoc4	0.90218	50.55	0.552	rgb(223,112,113)	1.9926	None
Egr4	Uaca	0.90218	50.55	0.549	rgb(223,112,113)	1.9926	None
Elf1	Helb	0.90218	50.55	0.555	rgb(223,111,112)	1.9926	None
Etv5	Gtse1	0.90218	50.55	0.55	rgb(223,112,113)	1.9926	None
Fli1	1700025G04Rik	-0.90218	50.55	-5.5E-01	rgb( 97,144,238)	1.9926	None
Fli1	Cyp11a1	-0.90218	50.55	-5.5E-01	rgb( 98,145,238)	1.9926	None
Foxh1	Sh3bp5	-0.90218	50.55	-5.5E-01	rgb( 99,145,238)	1.9926	None
Gata1	Cndp2	-0.90218	50.55	-5.5E-01	rgb( 99,145,238)	1.9926	None
Glis3	Gripap1	0.90218	50.55	0.551	rgb(223,112,113)	1.9926	None
Gzf1	Dpf1	0.90218	50.55	0.549	rgb(223,112,113)	1.9926	None
Hdx	Jup	0.90218	50.55	0.548	rgb(223,112,114)	1.9926	None
Hes1	Rell1	-0.90218	50.55	-5.5E-01	rgb( 99,145,238)	1.9926	None
Hic1	Vegfb	-0.90218	50.55	-5.5E-01	rgb( 97,144,238)	1.9926	None
Hif1a	Aplp1	0.90218	50.55	0.554	rgb(223,111,112)	1.9926	None
Hif1a	Pgm2	0.90218	50.55	0.547	rgb(223,112,114)	1.9926	2,2
Hif1a	Serpine1	0.90218	50.55	0.553	rgb(223,111,112)	1.9926	None
Irf1	Myd88	-0.90218	50.55	-5.5E-01	rgb( 98,144,238)	1.9926	None
Irf9	Gm14446	0.90218	50.55	0.548	rgb(223,112,113)	1.9926	None
Klf11	Ifi27l2a	0.90218	50.55	0.55	rgb(223,112,113)	1.9926	None
Klf4	Grn	0.90218	50.55	0.552	rgb(223,111,113)	1.9926	None
Klf4	Zkscan17	0.90218	50.55	0.554	rgb(223,111,112)	1.9926	None
Meis1	Aldoa	-0.90218	50.55	-5.5E-01	rgb( 99,145,238)	1.9926	None
Myc	Brd3	0.90218	50.55	0.548	rgb(223,112,113)	1.9926	None
Nfe2l2	Flna	-0.90218	50.55	-5.5E-01	rgb( 97,144,238)	1.9926	None
Nfkb1	Arhgap22	0.90218	50.55	0.551	rgb(223,112,113)	1.9926	None
Nr2f1	Afap1l2	0.90218	50.55	0.547	rgb(223,113,114)	1.9926	None
Nr3c1	Pigr	0.90218	50.55	0.551	rgb(223,112,113)	1.9926	None
Nr3c1	Ptgfrn	0.90218	50.55	0.545	rgb(223,113,114)	1.9926	None
Pparg	Eno3	0.90218	50.55	0.545	rgb(223,113,114)	1.9926	None
Pparg	Malt1	-0.90218	50.55	-5.5E-01	rgb( 98,145,238)	1.9926	None
Rel	Icam1	0.90218	50.55	0.549	rgb(223,112,113)	1.9926	None
Rxrb	Epb4.1l5	-0.90218	50.55	-5.5E-01	rgb( 98,145,238)	1.9926	None
Six3	Batf	0.90218	50.55	0.549	rgb(223,112,113)	1.9926	2,2
Sox4	Cd1d1	0.90218	50.55	0.549	rgb(223,112,113)	1.9926	None
Srebf2	Neurl1b	0.90218	50.55	0.546	rgb(223,113,114)	1.9926	None
Srf	Cd24a	0.90218	50.55	0.549	rgb(223,112,113)	1.9926	None
Thra	Inpp5b	0.90218	50.55	0.55	rgb(223,112,113)	1.9926	None
Zbed6	Havcr2	0.90218	50.55	0.546	rgb(223,113,114)	1.9926	None
Zfp105	Basp1	-0.90218	50.55	-5.5E-01	rgb( 97,144,238)	1.9926	None
Zfp148	Apbb1	0.90218	50.55	0.546	rgb(223,113,114)	1.9926	None
Zic2	Snapc1	-0.90218	50.55	-5.5E-01	rgb( 98,144,238)	1.9926	None
Atmin	5830416P10Rik	0.90218	50.55	0.546	rgb(223,113,114)	1.9926	2,2
Batf	Gucy2e	0.90218	50.55	0.553	rgb(223,111,113)	1.9926	2,2
Batf	Hmcn1	-0.90218	50.55	-5.5E-01	rgb( 97,144,238)	1.9926	2,2
C030039L03Rik	Ankzf1	0.90218	50.55	0.555	rgb(223,111,112)	1.9926	2,2
C030039L03Rik	Gapdhs	0.90218	50.55	0.551	rgb(223,112,113)	1.9926	2,2
Creb3l2	Cdh23	0.90218	50.55	0.547	rgb(223,112,114)	1.9926	2,2
Cxxc5	Siglec15	0.90218	50.55	0.548	rgb(223,112,113)	1.9926	2,2
Klf3	St8sia6	0.90218	50.55	0.545	rgb(223,113,114)	1.9926	2,2
Rorc	Il1r1	0.90218	50.55	0.549	rgb(223,112,113)	1.9926	2,2
Scrt1	Dgat1	0.90218	50.55	0.553	rgb(223,111,112)	1.9926	2,2
Skil	Ahr	0.90218	50.55	0.554	rgb(223,111,112)	1.9926	2,2
Whsc1	Cep170	0.90218	50.55	0.548	rgb(223,112,113)	1.9926	2,2
Zbtb46	Tmem120b	0.90218	50.55	0.553	rgb(223,111,112)	1.9926	2,2
Zeb2	Gstt3	0.90218	50.55	0.548	rgb(223,112,114)	1.9926	2,2
Zfp280b	Itgb1	0.90218	50.55	0.555	rgb(223,111,112)	1.9926	2,2
Zfp429	Megf8	-0.90218	50.55	-5.5E-01	rgb( 98,145,238)	1.9926	2,2
Zfp429	Snhg6	0.90218	50.55	0.553	rgb(223,111,112)	1.9926	2,2
Zfp473	Cd96	-0.90218	50.55	-5.5E-01	rgb( 97,144,238)	1.9926	2,2
Zfp536	Itsn1	0.90218	50.55	0.548	rgb(223,112,113)	1.9926	2,2
Zfp536	Mapk8ip1	0.90218	50.55	0.546	rgb(223,113,114)	1.9926	2,2
Zfp629	Atf6	0.90218	50.55	0.554	rgb(223,111,112)	1.9926	2,2
Nr1i3	Tor3a	0.90218	50.55	0.707	rgb(225, 82, 83)	1.9926	None
Bach1	Ntrk3	0.89869	50.54	0.542	rgb(223,114,115)	1.9924	None
Bbx	Prkd3	0.89869	50.54	0.544	rgb(223,113,114)	1.9924	None
Creb1	Soat2	0.89869	50.54	0.536	rgb(223,115,116)	1.9924	None
Egr1	Pcmt1	0.89869	50.54	0.538	rgb(223,114,115)	1.9924	None
Elk3	Thoc3	0.89869	50.54	0.537	rgb(223,114,116)	1.9924	None
Epas1	Parp9	0.89869	50.54	0.537	rgb(223,114,116)	1.9924	2,2
Fli1	Kif26b	0.89869	50.54	0.538	rgb(223,114,115)	1.9924	None
Fli1	Tnfsf15	0.89869	50.54	0.536	rgb(223,115,116)	1.9924	None
Foxa1	Ina	-0.89869	50.54	-5.4E-01	rgb( 99,145,238)	1.9924	None
Foxo1	Tmem220	0.89869	50.54	0.543	rgb(223,113,114)	1.9924	None
Foxp1	Cltb	-0.89869	50.54	-5.4E-01	rgb( 99,145,238)	1.9924	None
Gata3	Soat2	0.89869	50.54	0.536	rgb(223,115,116)	1.9924	None
Gtf2ird1	Tns1	-0.89869	50.54	-5.4E-01	rgb(100,146,238)	1.9924	None
Hbp1	Synpo	0.89869	50.54	0.542	rgb(223,113,115)	1.9924	None
Hic1	Sms	-0.89869	50.54	-5.4E-01	rgb( 99,145,238)	1.9924	None
Hif1a	Dock7	0.89869	50.54	0.544	rgb(223,113,114)	1.9924	None
Hif1a	Nags	0.89869	50.54	0.537	rgb(223,114,115)	1.9924	2,2
Hif1a	Pla2g12a	0.89869	50.54	0.544	rgb(223,113,114)	1.9924	None
Insm1	Mapk7	0.89869	50.54	0.542	rgb(223,114,115)	1.9924	None
Irf7	Tacc2	-0.89869	50.54	-5.4E-01	rgb(100,146,237)	1.9924	None
Irf7	Xaf1	0.89869	50.54	0.538	rgb(223,114,115)	1.9924	None
Irf8	Clic5	0.89869	50.54	0.542	rgb(223,113,115)	1.9924	None
Irf8	Mtmr7	0.89869	50.54	0.542	rgb(223,114,115)	1.9924	None
Irf9	Epc1	0.89869	50.54	0.542	rgb(223,113,115)	1.9924	None
Irf9	Il6	0.89869	50.54	0.535	rgb(223,115,116)	1.9924	None
Irf9	Irf7	0.89869	50.54	0.536	rgb(223,115,116)	1.9924	None
Irf9	Nlrc5	0.89869	50.54	0.539	rgb(223,114,115)	1.9924	2,2
Irf9	Pyhin1	0.89869	50.54	0.541	rgb(223,114,115)	1.9924	2,2
Klf4	Coro7	0.89869	50.54	0.541	rgb(223,114,115)	1.9924	None
Klf4	Per2	-0.89869	50.54	-5.4E-01	rgb(100,146,237)	1.9924	None
Klf4	Zbtb4	-0.89869	50.54	-5.4E-01	rgb(100,146,237)	1.9924	None
Meis1	Als2cl	0.89869	50.54	0.539	rgb(223,114,115)	1.9924	None
Meis1	Plcg1	0.89869	50.54	0.536	rgb(223,115,116)	1.9924	None
Nfkb2	Vcam1	0.89869	50.54	0.538	rgb(223,114,115)	1.9924	None
Nhlh1	Tnfrsf19	0.89869	50.54	0.536	rgb(223,115,116)	1.9924	None
Nr1h2	Gemin6	0.89869	50.54	0.539	rgb(223,114,115)	1.9924	None
Pou3f1	Zc3h6	0.89869	50.54	0.538	rgb(223,114,115)	1.9924	None
Pparg	Cd79b	0.89869	50.54	0.54	rgb(223,114,115)	1.9924	None
Rbpj	Slc2a4	0.89869	50.54	0.543	rgb(223,113,114)	1.9924	None
Rel	Pik3r3	0.89869	50.54	0.538	rgb(223,114,115)	1.9924	None
Rfx7	Hist2h2bb	0.89869	50.54	0.536	rgb(223,115,116)	1.9924	None
Rora	Ap3b1	-0.89869	50.54	-5.4E-01	rgb(100,146,237)	1.9924	None
Rxra	Gprin3	0.89869	50.54	0.538	rgb(223,114,115)	1.9924	None
Rxrb	Slc14a1	-0.89869	50.54	-5.4E-01	rgb(100,146,238)	1.9924	None
Sox5	Hes1	0.89869	50.54	0.542	rgb(223,114,115)	1.9924	None
Sp2	Cdc42ep3	-0.89869	50.54	-5.4E-01	rgb(100,146,238)	1.9924	None
Stat1	Mapk6	0.89869	50.54	0.535	rgb(223,115,116)	1.9924	None
Stat1	Pdzk1ip1	0.89869	50.54	0.54	rgb(223,114,115)	1.9924	None
Stat5b	Ggta1	0.89869	50.54	0.541	rgb(223,114,115)	1.9924	None
Tead1	Lzts2	0.89869	50.54	0.542	rgb(223,114,115)	1.9924	None
Thra	Cxcr4	0.89869	50.54	0.542	rgb(223,113,115)	1.9924	None
Thra	Pag1	-0.89869	50.54	-5.4E-01	rgb(100,146,237)	1.9924	None
Trp53	B930041F14Rik	0.89869	50.54	0.539	rgb(223,114,115)	1.9924	None
Trp73	Tnni1	0.89869	50.54	0.541	rgb(223,114,115)	1.9924	None
Vdr	Ssh2	0.89869	50.54	0.54	rgb(223,114,115)	1.9924	None
Zbtb3	Trib2	-0.89869	50.54	-5.4E-01	rgb( 99,145,238)	1.9924	None
Zbtb7b	Gata3	-0.89869	50.54	-5.4E-01	rgb(100,146,237)	1.9924	None
Zbtb7b	Ipmk	0.89869	50.54	0.541	rgb(223,114,115)	1.9924	None
Zbtb7b	Scyl2	0.89869	50.54	0.536	rgb(223,115,116)	1.9924	None
Zfhx3	Gm2447	0.89869	50.54	0.543	rgb(223,113,114)	1.9924	2,2
Zfp148	Cacng4	0.89869	50.54	0.537	rgb(223,115,116)	1.9924	None
Zfx	Ripk2	-0.89869	50.54	-5.4E-01	rgb( 99,145,238)	1.9924	None
Zic2	Uaca	-0.89869	50.54	-5.4E-01	rgb( 99,145,238)	1.9924	None
Atmin	Rnf149	-0.89869	50.54	-5.4E-01	rgb( 99,145,238)	1.9924	2,2
Cbx2	Ctnnal1	0.89869	50.54	0.542	rgb(223,113,114)	1.9924	2,2
Drap1	2900060B14Rik	0.89869	50.54	0.545	rgb(223,113,114)	1.9924	2,2
Ikzf4	Gpr56	0.89869	50.54	0.537	rgb(223,114,116)	1.9924	2,2
Jun	Kdelc2	-0.89869	50.54	-5.4E-01	rgb( 99,145,238)	1.9924	2,2
Jun	Osm	0.89869	50.54	0.539	rgb(223,114,115)	1.9924	2,2
Kdm2b	Endod1	-0.89869	50.54	-5.4E-01	rgb(100,146,238)	1.9924	2,2
Litaf	Tfpi	-0.89869	50.54	-5.4E-01	rgb( 99,145,238)	1.9924	2,2
Maff	Csrnp1	0.89869	50.54	0.543	rgb(223,113,114)	1.9924	2,2
Mitf	Rftn2	-0.89869	50.54	-5.4E-01	rgb(100,146,237)	1.9924	2,2
Runx2	Gcnt1	0.89869	50.54	0.536	rgb(223,115,116)	1.9924	2,2
Zbtb17	Hexb	-0.89869	50.54	-5.4E-01	rgb(100,146,237)	1.9924	2,2
Zbtb32	Exo1	0.89869	50.54	0.54	rgb(223,114,115)	1.9924	2,2
Zbtb5	Serpinf1	-0.89869	50.54	-5.4E-01	rgb(100,146,237)	1.9924	2,2
Zfp26	Ept1	0.89869	50.54	0.537	rgb(223,114,115)	1.9924	2,2
Zfp280b	Itpr1	0.89869	50.54	0.539	rgb(223,114,115)	1.9924	2,2
Zfp367	Guca1b	-0.89869	50.54	-5.4E-01	rgb(100,146,237)	1.9924	2,2
Zfp385a	Zfp750	0.89869	50.54	0.535	rgb(223,115,116)	1.9924	2,2
Zfp629	Ormdl1	-0.89869	50.54	-5.4E-01	rgb(101,146,237)	1.9924	2,2
Zfp629	Zmat3	-0.89869	50.54	-5.4E-01	rgb( 99,145,238)	1.9924	2,2
Nr1i3	2210013O21Rik	0.89869	50.54	0.707	rgb(225, 82, 83)	1.9924	None
Nr1i3	Kcnip2	0.89869	50.54	0.707	rgb(225, 82, 83)	1.9924	None
E2f4	Gen1	0.89869	50.54	0.707	rgb(225, 82, 83)	1.9924	None
Fos	Mrc1	0.89869	50.54	0.707	rgb(225, 82, 83)	1.9924	None
Fosb	Mrc1	0.89869	50.54	0.707	rgb(225, 82, 83)	1.9924	None
Fosl1	Mrc1	0.89869	50.54	0.707	rgb(225, 82, 83)	1.9924	None
Fosl2	Mrc1	0.89869	50.54	0.707	rgb(225, 82, 83)	1.9924	None
Jun	Mrc1	0.89869	50.54	0.707	rgb(225, 82, 83)	1.9924	None
Junb	Mrc1	0.89869	50.54	0.707	rgb(225, 82, 83)	1.9924	None
Jund	Mrc1	0.89869	50.54	0.707	rgb(225, 82, 83)	1.9924	None
Mef2d	Plekha1	0.89869	50.54	0.707	rgb(225, 82, 83)	1.9924	None
Rarg	Acin1	0.89869	50.54	0.707	rgb(225, 82, 83)	1.9924	None
Ar	Rgs16	0.89519	50.53	0.533	rgb(223,115,116)	1.9922	None
Ascl2	Tnfaip8	0.89519	50.53	0.533	rgb(223,115,116)	1.9922	None
Bcl6b	Rorc	-0.89519	50.53	-5.3E-01	rgb(103,148,237)	1.9922	None
Cebpb	Rtn4	0.89519	50.53	0.53	rgb(223,116,117)	1.9922	None
Dmrt1	Pag1	0.89519	50.53	0.531	rgb(223,116,117)	1.9922	2,2
Ebf1	Heyl	0.89519	50.53	0.534	rgb(223,115,116)	1.9922	None
Egr4	Ifitm2	0.89519	50.53	0.526	rgb(223,117,118)	1.9922	None
Egr4	Trim24	0.89519	50.53	0.531	rgb(223,116,117)	1.9922	None
Eomes	Pls1	0.89519	50.53	0.532	rgb(223,115,117)	1.9922	None
Erg	Jak3	0.89519	50.53	0.526	rgb(223,117,118)	1.9922	None
Esrra	Hexb	0.89519	50.53	0.528	rgb(223,116,117)	1.9922	None
Fli1	Thrb	0.89519	50.53	0.531	rgb(223,116,117)	1.9922	None
Foxh1	Asns	0.89519	50.53	0.525	rgb(223,117,118)	1.9922	None
Foxh1	Cd9	0.89519	50.53	0.526	rgb(223,117,118)	1.9922	None
Foxj1	Dlk1	0.89519	50.53	0.53	rgb(223,116,117)	1.9922	None
Foxo1	9430020K01Rik	0.89519	50.53	0.526	rgb(223,116,118)	1.9922	None
Foxp3	Ifi203	0.89519	50.53	0.529	rgb(223,116,117)	1.9922	None
Foxp3	Stfa3	0.89519	50.53	0.531	rgb(223,116,117)	1.9922	None
Gabpa	Sesn3	-0.89519	50.53	-5.3E-01	rgb(101,147,237)	1.9922	None
Gli3	Dmrta2	0.89519	50.53	0.534	rgb(223,115,116)	1.9922	None
Gli3	Ifih1	0.89519	50.53	0.53	rgb(223,116,117)	1.9922	None
Glis3	L1cam	0.89519	50.53	0.533	rgb(223,115,116)	1.9922	None
Hbp1	Pappa2	0.89519	50.53	0.531	rgb(223,115,117)	1.9922	None
Hbp1	Ppm1f	0.89519	50.53	0.527	rgb(223,116,117)	1.9922	None
Hif1a	Dhrs1	0.89519	50.53	0.529	rgb(223,116,117)	1.9922	None
Hif1a	Kcnk7	0.89519	50.53	0.532	rgb(223,115,116)	1.9922	2,2
Hif1a	Ppp1r13l	0.89519	50.53	0.527	rgb(223,116,117)	1.9922	None
Hif1a	Stac2	0.89519	50.53	0.525	rgb(223,117,118)	1.9922	None
Irf1	Enthd1	0.89519	50.53	0.534	rgb(223,115,116)	1.9922	None
Irf1	Zfp365	0.89519	50.53	0.526	rgb(223,116,118)	1.9922	None
Irf2	Slfn2	0.89519	50.53	0.527	rgb(223,116,117)	1.9922	None
Irf9	Gbp6	0.89519	50.53	0.529	rgb(223,116,117)	1.9922	None
Klf11	Etnk2	0.89519	50.53	0.528	rgb(223,116,117)	1.9922	None
Klf11	Smek1	-0.89519	50.53	-5.3E-01	rgb(102,147,237)	1.9922	None
Klf4	Ppap2c	0.89519	50.53	0.535	rgb(223,115,116)	1.9922	None
Klf7	Maged1	0.89519	50.53	0.527	rgb(223,116,117)	1.9922	None
Mafb	Mxd3	0.89519	50.53	0.526	rgb(223,117,118)	1.9922	None
Myc	Ston2	-0.89519	50.53	-5.3E-01	rgb(103,148,237)	1.9922	None
Nfe2l2	Dysf	0.89519	50.53	0.526	rgb(223,117,118)	1.9922	None
Nhlh1	Pacsin1	0.89519	50.53	0.534	rgb(223,115,116)	1.9922	None
Nhlh1	Prss32	0.89519	50.53	0.528	rgb(223,116,117)	1.9922	None
Nr1h2	2210013O21Rik	0.89519	50.53	0.527	rgb(223,116,117)	1.9922	None
Nr3c1	Zfp750	0.89519	50.53	0.53	rgb(223,116,117)	1.9922	None
Pknox1	Galk1	-0.89519	50.53	-5.3E-01	rgb(102,147,237)	1.9922	None
Rfx1	Serpinb1b	0.89519	50.53	0.532	rgb(223,115,117)	1.9922	None
Rfx3	Arf1	0.89519	50.53	0.525	rgb(223,117,118)	1.9922	None
Six1	Ahrr	-0.89519	50.53	-5.3E-01	rgb(101,147,237)	1.9922	2,2
Sox12	Itgb1	0.89519	50.53	0.534	rgb(223,115,116)	1.9922	None
Sox12	Ypel2	0.89519	50.53	0.529	rgb(223,116,117)	1.9922	None
Sox13	Emp3	0.89519	50.53	0.528	rgb(223,116,117)	1.9922	None
Srebf1	Rpp14	-0.89519	50.53	-5.3E-01	rgb(102,147,237)	1.9922	2,2
Srf	Fam111a	0.89519	50.53	0.525	rgb(223,117,118)	1.9922	None
Stat3	Fzd7	0.89519	50.53	0.528	rgb(223,116,117)	1.9922	None
Trp53	Marcks	0.89519	50.53	0.528	rgb(223,116,117)	1.9922	None
Trp53	Svop	0.89519	50.53	0.528	rgb(223,116,117)	1.9922	None
Zbtb7b	Il13	-0.89519	50.53	-5.3E-01	rgb(103,148,237)	1.9922	None
Zbtb7b	Psph	0.89519	50.53	0.525	rgb(223,117,118)	1.9922	None
Zfx	Furin	0.89519	50.53	0.533	rgb(223,115,116)	1.9922	None
Ahrr	Ddx11	0.89519	50.53	0.535	rgb(223,115,116)	1.9922	2,2
Ahrr	Pde1a	0.89519	50.53	0.535	rgb(223,115,116)	1.9922	2,2
Batf	Larp1b	0.89519	50.53	0.527	rgb(223,116,117)	1.9922	2,2
Batf	Slamf9	-0.89519	50.53	-5.3E-01	rgb(103,147,237)	1.9922	2,2
Pou2af1	Antxr2	0.89519	50.53	0.533	rgb(223,115,116)	1.9922	2,2
Tigd2	Spry1	-0.89519	50.53	-5.3E-01	rgb(103,147,237)	1.9922	2,2
Trps1	Adam19	0.89519	50.53	0.532	rgb(223,115,116)	1.9922	2,2
Twist1	Pgap1	0.89519	50.53	0.53	rgb(223,116,117)	1.9922	2,2
Twist1	Slit3	0.89519	50.53	0.53	rgb(223,116,117)	1.9922	2,2
Zbtb17	Clcnkb	0.89519	50.53	0.526	rgb(223,117,118)	1.9922	2,2
Zbtb17	Il10rb	-0.89519	50.53	-5.3E-01	rgb(102,147,237)	1.9922	2,2
Zbtb32	Fam129a	0.89519	50.53	0.526	rgb(223,117,118)	1.9922	2,2
Zfp109	Gpsm2	-0.89519	50.53	-5.3E-01	rgb(101,147,237)	1.9922	2,2
Zfp365	BC064078	0.89519	50.53	0.527	rgb(223,116,117)	1.9922	2,2
Zfp429	Kcnf1	-0.89519	50.53	-5.3E-01	rgb(102,147,237)	1.9922	2,2
Zfp467	Mak	0.89519	50.53	0.528	rgb(223,116,117)	1.9922	2,2
Zfp472	Stambp	-0.89519	50.53	-5.3E-01	rgb(103,147,237)	1.9922	2,2
Zfp473	Unc13a	0.89519	50.53	0.53	rgb(223,116,117)	1.9922	2,2
Zfp629	Frs3	0.89519	50.53	0.532	rgb(223,115,116)	1.9922	2,2
Zfp808	Tmem181b-ps	0.89519	50.53	0.533	rgb(223,115,116)	1.9922	2,2
Zfp945	5830416P10Rik	0.89519	50.53	0.533	rgb(223,115,116)	1.9922	2,2
Zfp956	Ankrd23	0.89519	50.53	0.528	rgb(223,116,117)	1.9922	2,2
Nr1i3	Txk	0.89519	50.53	0.707	rgb(225, 82, 83)	1.9922	None
E2f4	Ap4m1	0.89519	50.53	0.707	rgb(225, 82, 83)	1.9922	None
Fos	Cspg5	0.89519	50.53	0.707	rgb(225, 82, 83)	1.9922	None
Fos	Ppard	0.89519	50.53	0.707	rgb(225, 82, 83)	1.9922	None
Fos	Slc4a8	0.89519	50.53	0.707	rgb(225, 82, 83)	1.9922	None
Fosb	Cspg5	0.89519	50.53	0.707	rgb(225, 82, 83)	1.9922	None
Fosb	Ppard	0.89519	50.53	0.707	rgb(225, 82, 83)	1.9922	None
Fosb	Slc4a8	0.89519	50.53	0.707	rgb(225, 82, 83)	1.9922	None
Fosl1	Cspg5	0.89519	50.53	0.707	rgb(225, 82, 83)	1.9922	None
Fosl1	Ppard	0.89519	50.53	0.707	rgb(225, 82, 83)	1.9922	None
Fosl1	Slc4a8	0.89519	50.53	0.707	rgb(225, 82, 83)	1.9922	None
Fosl2	Cspg5	0.89519	50.53	0.707	rgb(225, 82, 83)	1.9922	None
Fosl2	Ppard	0.89519	50.53	0.707	rgb(225, 82, 83)	1.9922	None
Fosl2	Slc4a8	0.89519	50.53	0.707	rgb(225, 82, 83)	1.9922	None
Jun	Cspg5	0.89519	50.53	0.707	rgb(225, 82, 83)	1.9922	None
Jun	Ppard	0.89519	50.53	0.707	rgb(225, 82, 83)	1.9922	None
Jun	Slc4a8	0.89519	50.53	0.707	rgb(225, 82, 83)	1.9922	None
Junb	Cspg5	0.89519	50.53	0.707	rgb(225, 82, 83)	1.9922	None
Junb	Ppard	0.89519	50.53	0.707	rgb(225, 82, 83)	1.9922	None
Junb	Slc4a8	0.89519	50.53	0.707	rgb(225, 82, 83)	1.9922	None
Jund	Cspg5	0.89519	50.53	0.707	rgb(225, 82, 83)	1.9922	None
Jund	Ppard	0.89519	50.53	0.707	rgb(225, 82, 83)	1.9922	None
Jund	Slc4a8	0.89519	50.53	0.707	rgb(225, 82, 83)	1.9922	None
Mxd1	Casp6	0.89519	50.53	0.707	rgb(225, 82, 83)	1.9922	None
Mxd3	Casp6	0.89519	50.53	0.707	rgb(225, 82, 83)	1.9922	None
Mxd4	Casp6	0.89519	50.53	0.707	rgb(225, 82, 83)	1.9922	None
Mxi1	Casp6	0.89519	50.53	0.707	rgb(225, 82, 83)	1.9922	None
Tal2	Casp6	0.89519	50.53	0.707	rgb(225, 82, 83)	1.9922	None
Mitf	Zfp750	0.89519	50.53	0.707	rgb(225, 82, 83)	1.9922	None
Tcf4	Zfp750	0.89519	50.53	0.707	rgb(225, 82, 83)	1.9922	None
Atf3	Akap2	0.8917	50.52	0.515	rgb(223,119,120)	1.992	None
Bbx	Gimap8	0.8917	50.52	0.523	rgb(223,117,118)	1.992	None
Crem	Dusp1	0.8917	50.52	0.521	rgb(223,117,119)	1.992	None
Egr1	Ppp2r2c	0.8917	50.52	0.515	rgb(223,119,120)	1.992	None
Egr3	Zfp608	0.8917	50.52	0.523	rgb(223,117,118)	1.992	None
Egr4	Adam9	0.8917	50.52	0.523	rgb(223,117,118)	1.992	None
Elf1	Anln	0.8917	50.52	0.525	rgb(223,117,118)	1.992	None
Elk4	Il18r1	-0.8917	50.52	-5.2E-01	rgb(103,148,237)	1.992	None
Esr1	Fam49b	-0.8917	50.52	-5.2E-01	rgb(105,149,237)	1.992	None
Esrra	Rpl36al	0.8917	50.52	0.521	rgb(223,117,118)	1.992	None
Fli1	C1rl	-0.8917	50.52	-5.2E-01	rgb(105,149,237)	1.992	None
Fli1	Iqcf3	0.8917	50.52	0.521	rgb(223,117,119)	1.992	None
Fli1	Lrrfip1	-0.8917	50.52	-5.2E-01	rgb(105,149,237)	1.992	None
Fli1	Rora	-0.8917	50.52	-5.2E-01	rgb(105,149,237)	1.992	None
Fli1	Sf3b3	0.8917	50.52	0.524	rgb(223,117,118)	1.992	None
Fli1	Txlnb	0.8917	50.52	0.525	rgb(223,117,118)	1.992	None
Foxo1	Cenpm	0.8917	50.52	0.518	rgb(223,118,119)	1.992	None
Foxo3	Otud1	0.8917	50.52	0.518	rgb(223,118,119)	1.992	None
Foxq1	Ripk2	0.8917	50.52	0.523	rgb(223,117,118)	1.992	None
Gabpa	Anxa11	-0.8917	50.52	-5.2E-01	rgb(104,148,237)	1.992	None
Gata1	Ifit2	0.8917	50.52	0.519	rgb(223,118,119)	1.992	None
Gfi1	Gng4	0.8917	50.52	0.518	rgb(223,118,119)	1.992	None
Gli1	Plxna1	-0.8917	50.52	-5.2E-01	rgb(105,149,237)	1.992	None
Gzf1	Mt1	0.8917	50.52	0.523	rgb(223,117,118)	1.992	None
Hbp1	Fads2	0.8917	50.52	0.519	rgb(223,118,119)	1.992	None
Hbp1	Fam20c	0.8917	50.52	0.519	rgb(223,118,119)	1.992	None
Hic1	Kctd6	-0.8917	50.52	-5.2E-01	rgb(103,148,237)	1.992	None
Hif1a	Rbfox2	0.8917	50.52	0.517	rgb(223,118,119)	1.992	None
Hsf2	Slamf6	0.8917	50.52	0.522	rgb(223,117,118)	1.992	None
Hsf2	Trpm6	0.8917	50.52	0.519	rgb(223,118,119)	1.992	None
Ikzf2	Idh1	0.8917	50.52	0.519	rgb(223,118,119)	1.992	None
Irf1	Capsl	0.8917	50.52	0.525	rgb(223,117,118)	1.992	None
Irf5	Ndufv3	0.8917	50.52	0.52	rgb(223,118,119)	1.992	None
Klf11	Samd1	-0.8917	50.52	-5.2E-01	rgb(104,148,237)	1.992	None
Klf4	Aldh1b1	0.8917	50.52	0.525	rgb(223,117,118)	1.992	None
Klf4	Cnnm3	-0.8917	50.52	-5.2E-01	rgb(105,149,237)	1.992	None
Klf4	Pck2	0.8917	50.52	0.518	rgb(223,118,119)	1.992	None
Mafb	Vwa1	0.8917	50.52	0.517	rgb(223,118,119)	1.992	None
Myb	Snhg6	-0.8917	50.52	-5.2E-01	rgb(105,149,237)	1.992	2,2
Myc	Pogz	0.8917	50.52	0.524	rgb(223,117,118)	1.992	None
Nfe2l2	Npas4	-0.8917	50.52	-5.2E-01	rgb(105,149,237)	1.992	None
Nfia	Pms1	-0.8917	50.52	-5.2E-01	rgb(104,148,237)	1.992	None
Nfkb2	Nfkb1	0.8917	50.52	0.518	rgb(223,118,119)	1.992	None
Nhlh1	Ctla4	-0.8917	50.52	-5.2E-01	rgb(104,148,237)	1.992	None
Nr1h2	Mapk7	-0.8917	50.52	-5.2E-01	rgb(105,149,237)	1.992	None
Nr3c1	Ism1	0.8917	50.52	0.516	rgb(223,118,120)	1.992	None
Plagl1	Ptk7	0.8917	50.52	0.519	rgb(223,118,119)	1.992	None
Plagl1	Rai14	0.8917	50.52	0.523	rgb(223,117,118)	1.992	None
Ppara	Plekha1	-0.8917	50.52	-5.2E-01	rgb(104,148,237)	1.992	None
Pparg	D430019H16Rik	0.8917	50.52	0.516	rgb(223,118,119)	1.992	None
Rel	Ankrd6	0.8917	50.52	0.516	rgb(223,118,119)	1.992	None
Rfx7	Enpp1	-0.8917	50.52	-5.2E-01	rgb(104,148,237)	1.992	2,2
Rfx7	Gadd45g	0.8917	50.52	0.52	rgb(223,118,119)	1.992	None
Rora	Ripk3	0.8917	50.52	0.519	rgb(223,118,119)	1.992	None
Six1	Bzw2	0.8917	50.52	0.519	rgb(223,118,119)	1.992	None
Sox13	Gm2762	-0.8917	50.52	-5.2E-01	rgb(104,148,237)	1.992	2,2
Sox13	Wrnip1	-0.8917	50.52	-5.2E-01	rgb(104,148,237)	1.992	None
Sox21	Ptpn4	0.8917	50.52	0.523	rgb(223,117,118)	1.992	None
Sox4	6530402F18Rik	-0.8917	50.52	-5.2E-01	rgb(104,148,237)	1.992	2,2
Sp2	Maml3	-0.8917	50.52	-5.2E-01	rgb(103,148,237)	1.992	None
Sp2	Popdc2	0.8917	50.52	0.518	rgb(223,118,119)	1.992	None
Sp2	Slc30a1	-0.8917	50.52	-5.2E-01	rgb(103,148,237)	1.992	None
Srebf2	Dcakd	-0.8917	50.52	-5.2E-01	rgb(103,148,237)	1.992	None
Srebf2	Nlrc3	0.8917	50.52	0.52	rgb(223,118,119)	1.992	None
Srf	Cxcl2	0.8917	50.52	0.522	rgb(223,117,118)	1.992	None
Srf	Ptprj	0.8917	50.52	0.522	rgb(223,117,118)	1.992	None
Stat1	Arid3a	0.8917	50.52	0.525	rgb(223,117,118)	1.992	None
Trp53	BC026585	0.8917	50.52	0.521	rgb(223,117,119)	1.992	None
Trp53	Rnf169	0.8917	50.52	0.522	rgb(223,117,118)	1.992	None
Trp53	Sytl1	0.8917	50.52	0.518	rgb(223,118,119)	1.992	None
Vdr	Sp6	-0.8917	50.52	-5.2E-01	rgb(105,149,237)	1.992	None
Zbed6	Cdkn2c	0.8917	50.52	0.524	rgb(223,117,118)	1.992	None
Zbed6	Zfhx3	0.8917	50.52	0.521	rgb(223,118,119)	1.992	None
Zbtb7b	9430020K01Rik	0.8917	50.52	0.516	rgb(223,119,120)	1.992	None
Zeb1	Usp35	0.8917	50.52	0.518	rgb(223,118,119)	1.992	None
Zfp281	Chst15	0.8917	50.52	0.521	rgb(223,117,119)	1.992	None
Zfx	Inpp1	-0.8917	50.52	-5.2E-01	rgb(105,149,237)	1.992	None
Zscan10	Ipmk	0.8917	50.52	0.521	rgb(223,118,119)	1.992	None
Arid3b	Ckap4	-0.8917	50.52	-5.2E-01	rgb(103,148,237)	1.992	2,2
Atmin	Slc29a3	0.8917	50.52	0.523	rgb(223,117,118)	1.992	2,2
Batf	Itpr1	0.8917	50.52	0.522	rgb(223,117,118)	1.992	2,2
Fos	Gm6225	0.8917	50.52	0.517	rgb(223,118,119)	1.992	2,2
Hes5	BC018473	0.8917	50.52	0.518	rgb(223,118,119)	1.992	2,2
Jazf1	Enpp4	-0.8917	50.52	-5.2E-01	rgb(105,149,237)	1.992	2,2
Jun	Pcyt1b	-0.8917	50.52	-5.2E-01	rgb(105,149,237)	1.992	2,2
Klf13	4930417O13Rik	0.8917	50.52	0.52	rgb(223,118,119)	1.992	2,2
Klf2	Ddx43	0.8917	50.52	0.521	rgb(223,117,119)	1.992	2,2
Npas2	Ppm1d	-0.8917	50.52	-5.2E-01	rgb(105,149,237)	1.992	2,2
Npas2	S1pr3	0.8917	50.52	0.52	rgb(223,118,119)	1.992	2,2
Nr4a2	Crtam	0.8917	50.52	0.517	rgb(223,118,119)	1.992	2,2
Nr4a2	Ramp3	0.8917	50.52	0.517	rgb(223,118,119)	1.992	2,2
Nr4a2	Tnfrsf19	0.8917	50.52	0.521	rgb(223,117,119)	1.992	2,2
Nr4a3	Tmem163	-0.8917	50.52	-5.2E-01	rgb(104,148,237)	1.992	2,2
Phf20	Cep170	0.8917	50.52	0.517	rgb(223,118,119)	1.992	2,2
Plscr1	Plod2	0.8917	50.52	0.521	rgb(223,117,119)	1.992	2,2
Pou2af1	Il10ra	-0.8917	50.52	-5.2E-01	rgb(104,148,237)	1.992	2,2
Pou5f2	Arg2	0.8917	50.52	0.516	rgb(223,118,119)	1.992	2,2
Rorc	Tnfrsf25	0.8917	50.52	0.52	rgb(223,118,119)	1.992	2,2
Tcf4	Cd86	0.8917	50.52	0.521	rgb(223,117,118)	1.992	2,2
Terf1	Neat1	0.8917	50.52	0.516	rgb(223,119,120)	1.992	2,2
Tmf1	Pik3ca	0.8917	50.52	0.524	rgb(223,117,118)	1.992	2,2
Twist1	Tmem98	0.8917	50.52	0.52	rgb(223,118,119)	1.992	2,2
Zeb2	Akr1b8	0.8917	50.52	0.523	rgb(223,117,118)	1.992	2,2
Zfp367	Wdr76	0.8917	50.52	0.518	rgb(223,118,119)	1.992	2,2
Zfp467	Sytl3	-0.8917	50.52	-5.2E-01	rgb(104,148,237)	1.992	2,2
Zfp473	Cxcr6	-0.8917	50.52	-5.2E-01	rgb(104,149,237)	1.992	2,2
Zfp52	4632428N05Rik	0.8917	50.52	0.521	rgb(223,117,118)	1.992	2,2
Zfp629	Zkscan17	0.8917	50.52	0.524	rgb(223,117,118)	1.992	2,2
Zfp870	1700030K09Rik	0.8917	50.52	0.515	rgb(223,119,120)	1.992	2,2
Nr1i3	Ltb	0.8917	50.52	0.707	rgb(225, 82, 83)	1.992	None
Fos	Lpxn	0.8917	50.52	0.707	rgb(225, 82, 83)	1.992	None
Fos	Mgst3	0.8917	50.52	0.707	rgb(225, 82, 83)	1.992	None
Fos	Sell	0.8917	50.52	0.707	rgb(225, 82, 83)	1.992	None
Fosb	Lpxn	0.8917	50.52	0.707	rgb(225, 82, 83)	1.992	None
Fosb	Mgst3	0.8917	50.52	0.707	rgb(225, 82, 83)	1.992	None
Fosb	Sell	0.8917	50.52	0.707	rgb(225, 82, 83)	1.992	None
Fosl1	Lpxn	0.8917	50.52	0.707	rgb(225, 82, 83)	1.992	None
Fosl1	Mgst3	0.8917	50.52	0.707	rgb(225, 82, 83)	1.992	None
Fosl1	Sell	0.8917	50.52	0.707	rgb(225, 82, 83)	1.992	None
Fosl2	Lpxn	0.8917	50.52	0.707	rgb(225, 82, 83)	1.992	None
Fosl2	Mgst3	0.8917	50.52	0.707	rgb(225, 82, 83)	1.992	None
Fosl2	Sell	0.8917	50.52	0.707	rgb(225, 82, 83)	1.992	None
Jun	Lpxn	0.8917	50.52	0.707	rgb(225, 82, 83)	1.992	None
Jun	Mgst3	0.8917	50.52	0.707	rgb(225, 82, 83)	1.992	None
Jun	Sell	0.8917	50.52	0.707	rgb(225, 82, 83)	1.992	None
Junb	Lpxn	0.8917	50.52	0.707	rgb(225, 82, 83)	1.992	None
Junb	Mgst3	0.8917	50.52	0.707	rgb(225, 82, 83)	1.992	None
Junb	Sell	0.8917	50.52	0.707	rgb(225, 82, 83)	1.992	None
Jund	Lpxn	0.8917	50.52	0.707	rgb(225, 82, 83)	1.992	None
Jund	Mgst3	0.8917	50.52	0.707	rgb(225, 82, 83)	1.992	None
Jund	Sell	0.8917	50.52	0.707	rgb(225, 82, 83)	1.992	None
Rarg	Brd3	0.8917	50.52	0.707	rgb(225, 82, 83)	1.992	None
Rarg	Nhs	0.8917	50.52	0.707	rgb(225, 82, 83)	1.992	None
Rfx2	Cyth3	0.8917	50.52	0.707	rgb(225, 82, 83)	1.992	None
Stat2	Icosl	0.8917	50.52	0.707	rgb(225, 82, 83)	1.992	None
Ascl2	Agl	0.88821	50.51	0.512	rgb(223,119,120)	1.9918	None
Bach1	Scg2	0.88821	50.51	0.506	rgb(223,120,121)	1.9918	None
Bhlhe41	Ccr8	-0.88821	50.51	-5.1E-01	rgb(107,150,236)	1.9918	None
Bhlhe41	Pmm1	0.88821	50.51	0.507	rgb(223,120,121)	1.9918	None
E2f1	Zcwpw1	0.88821	50.51	0.508	rgb(223,120,121)	1.9918	None
E2f1	Zfp36l2	0.88821	50.51	0.506	rgb(223,120,121)	1.9918	None
E2f1	Zfp668	0.88821	50.51	0.51	rgb(223,120,121)	1.9918	None
E4f1	Vwa5a	-0.88821	50.51	-5.1E-01	rgb(106,149,236)	1.9918	2,2
Egr4	Bend3	-0.88821	50.51	-5.1E-01	rgb(107,150,236)	1.9918	None
Elf1	Chmp4b	-0.88821	50.51	-5.1E-01	rgb(106,149,237)	1.9918	None
Esrra	Auh	0.88821	50.51	0.51	rgb(223,120,121)	1.9918	None
Esrra	Cox17	0.88821	50.51	0.509	rgb(223,120,121)	1.9918	None
Esrra	Gpr141	0.88821	50.51	0.51	rgb(223,120,121)	1.9918	None
Fli1	Cutc	0.88821	50.51	0.512	rgb(223,119,120)	1.9918	None
Foxh1	Ier3	0.88821	50.51	0.511	rgb(223,119,120)	1.9918	None
Foxj1	Itpk1	-0.88821	50.51	-5.1E-01	rgb(107,150,236)	1.9918	None
Foxo1	Cdk5	0.88821	50.51	0.506	rgb(223,120,121)	1.9918	None
Foxo1	Ick	0.88821	50.51	0.506	rgb(223,120,121)	1.9918	None
Foxp1	Arhgef10	0.88821	50.51	0.505	rgb(223,120,121)	1.9918	None
Foxp1	Gpr174	0.88821	50.51	0.508	rgb(223,120,121)	1.9918	None
Glis3	Socs2	0.88821	50.51	0.509	rgb(223,120,121)	1.9918	None
Hic1	Pknox1	0.88821	50.51	0.513	rgb(223,119,120)	1.9918	None
Hif1a	Ppap2c	0.88821	50.51	0.508	rgb(223,120,121)	1.9918	2,2
Hlf	Cdkn2d	0.88821	50.51	0.513	rgb(223,119,120)	1.9918	None
Hmga2	Flot2	0.88821	50.51	0.508	rgb(223,120,121)	1.9918	None
Hmx3	Klhl6	-0.88821	50.51	-5.1E-01	rgb(106,149,236)	1.9918	None
Hmx3	Utf1	0.88821	50.51	0.506	rgb(223,120,121)	1.9918	None
Hsf2	Dmxl2	0.88821	50.51	0.509	rgb(223,120,121)	1.9918	None
Irf5	Capsl	0.88821	50.51	0.506	rgb(223,120,121)	1.9918	None
Irf7	Gfra1	0.88821	50.51	0.513	rgb(223,119,120)	1.9918	None
Irf8	Tgm2	0.88821	50.51	0.515	rgb(223,119,120)	1.9918	None
Irf9	Apold1	0.88821	50.51	0.508	rgb(223,120,121)	1.9918	None
Jdp2	Maff	0.88821	50.51	0.51	rgb(223,120,121)	1.9918	None
Klf11	Hhex	0.88821	50.51	0.515	rgb(223,119,120)	1.9918	None
Klf4	Arhgef40	0.88821	50.51	0.513	rgb(223,119,120)	1.9918	None
Klf4	Athl1	0.88821	50.51	0.512	rgb(223,119,120)	1.9918	None
Mafb	Akap12	0.88821	50.51	0.507	rgb(223,120,121)	1.9918	None
Mafb	Themis	0.88821	50.51	0.508	rgb(223,120,121)	1.9918	None
Meis1	Klf2	0.88821	50.51	0.506	rgb(223,120,121)	1.9918	None
Meis1	Prlr	0.88821	50.51	0.508	rgb(223,120,121)	1.9918	None
Mycn	Slc16a8	0.88821	50.51	0.509	rgb(223,120,121)	1.9918	None
Pknox1	Gys1	-0.88821	50.51	-5.1E-01	rgb(107,150,236)	1.9918	None
Plag1	Nfatc1	0.88821	50.51	0.512	rgb(223,119,120)	1.9918	None
Pou6f1	Fyn	0.88821	50.51	0.511	rgb(223,119,120)	1.9918	None
Ppara	Amigo3	0.88821	50.51	0.508	rgb(223,120,121)	1.9918	None
Ppara	Fgd6	0.88821	50.51	0.507	rgb(223,120,121)	1.9918	None
Prdm1	Enah	0.88821	50.51	0.513	rgb(223,119,120)	1.9918	None
Rara	Lgals7	-0.88821	50.51	-5.1E-01	rgb(106,150,236)	1.9918	None
Rest	Dhcr7	-0.88821	50.51	-5.1E-01	rgb(106,150,236)	1.9918	None
Rest	Tfpi	-0.88821	50.51	-5.1E-01	rgb(106,150,236)	1.9918	None
Rfx3	Slc1a4	0.88821	50.51	0.512	rgb(223,119,120)	1.9918	None
Rreb1	Golm1	0.88821	50.51	0.513	rgb(223,119,120)	1.9918	None
Smad3	Dlgap3	0.88821	50.51	0.513	rgb(223,119,120)	1.9918	None
Smad3	Sema6d	0.88821	50.51	0.506	rgb(223,120,121)	1.9918	None
Sox13	Urb1	-0.88821	50.51	-5.1E-01	rgb(105,149,237)	1.9918	None
Sox15	M6pr	0.88821	50.51	0.505	rgb(223,120,121)	1.9918	None
Sox4	Chchd7	0.88821	50.51	0.505	rgb(223,120,121)	1.9918	None
Sox4	Pydc4	0.88821	50.51	0.508	rgb(223,120,121)	1.9918	None
Srebf1	Spry4	-0.88821	50.51	-5.1E-01	rgb(107,150,236)	1.9918	None
Srebf2	Gpm6b	-0.88821	50.51	-5.1E-01	rgb(105,149,237)	1.9918	None
Thrb	Pomc	-0.88821	50.51	-5.1E-01	rgb(107,150,236)	1.9918	None
Trp53	Hist1h1d	0.88821	50.51	0.51	rgb(223,120,121)	1.9918	None
Usf2	Pla2g12a	0.88821	50.51	0.514	rgb(223,119,120)	1.9918	None
Vdr	Abi3	0.88821	50.51	0.513	rgb(223,119,120)	1.9918	None
Vdr	Tnfrsf19	-0.88821	50.51	-5.1E-01	rgb(106,150,236)	1.9918	None
Zbtb3	Celf2	0.88821	50.51	0.509	rgb(223,120,121)	1.9918	None
Zbtb33	Per2	0.88821	50.51	0.508	rgb(223,120,121)	1.9918	None
Zbtb7b	Alcam	-0.88821	50.51	-5.1E-01	rgb(106,149,236)	1.9918	None
Zfp148	Nucb2	0.88821	50.51	0.506	rgb(223,120,121)	1.9918	None
Zfp281	St3gal5	0.88821	50.51	0.514	rgb(223,119,120)	1.9918	None
Zfx	Slc25a45	-0.88821	50.51	-5.1E-01	rgb(106,150,236)	1.9918	None
Zic2	Synj1	0.88821	50.51	0.512	rgb(223,119,120)	1.9918	None
Zscan10	Asnsd1	0.88821	50.51	0.506	rgb(223,120,121)	1.9918	None
Ahrr	Sema6d	0.88821	50.51	0.508	rgb(223,120,121)	1.9918	2,2
C030039L03Rik	4930417O13Rik	0.88821	50.51	0.508	rgb(223,120,121)	1.9918	2,2
Csrnp1	Ankmy2	-0.88821	50.51	-5.1E-01	rgb(106,150,236)	1.9918	2,2
Fosl2	Kif26b	-0.88821	50.51	-5.1E-01	rgb(106,150,236)	1.9918	2,2
Foxp2	Nebl	0.88821	50.51	0.507	rgb(223,120,121)	1.9918	2,2
Jund	Tmem158	0.88821	50.51	0.514	rgb(223,119,120)	1.9918	2,2
Kdm2b	Mxd1	-0.88821	50.51	-5.1E-01	rgb(107,150,236)	1.9918	2,2
Ncoa1	S100a3	0.88821	50.51	0.51	rgb(223,120,121)	1.9918	2,2
Nr4a2	Anxa3	-0.88821	50.51	-5.1E-01	rgb(107,150,236)	1.9918	2,2
Nr4a2	Gpr65	0.88821	50.51	0.511	rgb(223,119,121)	1.9918	2,2
Nr4a2	Nr4a1	0.88821	50.51	0.512	rgb(223,119,120)	1.9918	2,2
Pou2af1	Lama5	-0.88821	50.51	-5.1E-01	rgb(107,150,236)	1.9918	2,2
Pou2af1	Msrb3	0.88821	50.51	0.512	rgb(223,119,120)	1.9918	2,2
Scrt1	Sdr39u1	0.88821	50.51	0.512	rgb(223,119,120)	1.9918	2,2
Tal2	Abcb1b	0.88821	50.51	0.505	rgb(223,121,122)	1.9918	2,2
Tal2	Dsp	0.88821	50.51	0.507	rgb(223,120,121)	1.9918	2,2
Tcf4	Ptpn4	-0.88821	50.51	-5.1E-01	rgb(106,150,236)	1.9918	2,2
Tead3	Scin	-0.88821	50.51	-5.1E-01	rgb(105,149,237)	1.9918	2,2
Trps1	Tspan2	0.88821	50.51	0.506	rgb(223,120,121)	1.9918	2,2
Trps1	Vash1	0.88821	50.51	0.507	rgb(223,120,121)	1.9918	2,2
Twist1	Idi2	0.88821	50.51	0.513	rgb(223,119,120)	1.9918	2,2
Zbtb44	Trove2	0.88821	50.51	0.507	rgb(223,120,121)	1.9918	2,2
Zfp184	Bcas1	0.88821	50.51	0.512	rgb(223,119,120)	1.9918	2,2
Zfp28	Antxr2	0.88821	50.51	0.507	rgb(223,120,121)	1.9918	2,2
Zfp358	Sorcs2	-0.88821	50.51	-5.1E-01	rgb(106,150,236)	1.9918	2,2
Zfp362	Tmprss3	0.88821	50.51	0.513	rgb(223,119,120)	1.9918	2,2
Zfp385a	Ptp4a3	0.88821	50.51	0.511	rgb(223,119,120)	1.9918	2,2
Zfp523	Zc3h6	0.88821	50.51	0.509	rgb(223,120,121)	1.9918	2,2
Zfp787	Zfp668	0.88821	50.51	0.515	rgb(223,119,120)	1.9918	2,2
Zfp934	Bdh2	0.88821	50.51	0.514	rgb(223,119,120)	1.9918	2,2
Zfp956	Ikbke	0.88821	50.51	0.506	rgb(223,120,121)	1.9918	2,2
Fos	Cdc42ep3	0.88821	50.51	0.707	rgb(225, 82, 83)	1.9918	None
Fos	Riok3	0.88821	50.51	0.707	rgb(225, 82, 83)	1.9918	None
Fosb	Cdc42ep3	0.88821	50.51	0.707	rgb(225, 82, 83)	1.9918	None
Fosb	Riok3	0.88821	50.51	0.707	rgb(225, 82, 83)	1.9918	None
Fosl1	Cdc42ep3	0.88821	50.51	0.707	rgb(225, 82, 83)	1.9918	None
Fosl1	Riok3	0.88821	50.51	0.707	rgb(225, 82, 83)	1.9918	None
Fosl2	Cdc42ep3	0.88821	50.51	0.707	rgb(225, 82, 83)	1.9918	None
Fosl2	Riok3	0.88821	50.51	0.707	rgb(225, 82, 83)	1.9918	None
Jun	Cdc42ep3	0.88821	50.51	0.707	rgb(225, 82, 83)	1.9918	None
Jun	Riok3	0.88821	50.51	0.707	rgb(225, 82, 83)	1.9918	None
Junb	Cdc42ep3	0.88821	50.51	0.707	rgb(225, 82, 83)	1.9918	None
Junb	Riok3	0.88821	50.51	0.707	rgb(225, 82, 83)	1.9918	None
Jund	Cdc42ep3	0.88821	50.51	0.707	rgb(225, 82, 83)	1.9918	None
Jund	Riok3	0.88821	50.51	0.707	rgb(225, 82, 83)	1.9918	None
Nfatc2	Mboat7	0.88821	50.51	0.707	rgb(225, 82, 83)	1.9918	None
Pbx2	Crtam	0.88821	50.51	0.707	rgb(225, 82, 83)	1.9918	2,2
Rarg	D1Ertd622e	0.88821	50.51	0.707	rgb(225, 82, 83)	1.9918	None
Ahr	Zranb3	-0.88471	50.5	-5.0E-01	rgb(109,152,236)	1.9916	None
Arid5a	Igfbp7	0.88471	50.5	0.504	rgb(223,121,122)	1.9916	None
Atf3	Pnpla3	0.88471	50.5	0.505	rgb(223,121,122)	1.9916	None
Atf5	Ly6c1	0.88471	50.5	0.497	rgb(222,122,123)	1.9916	None
Bach1	Grn	0.88471	50.5	0.504	rgb(223,121,122)	1.9916	None
Crem	Col27a1	0.88471	50.5	0.5	rgb(222,122,123)	1.9916	None
Crem	Hexim1	0.88471	50.5	0.499	rgb(222,122,123)	1.9916	None
Crem	Yif1b	-0.88471	50.5	-5.0E-01	rgb(109,151,236)	1.9916	None
Dmrt1	Cd2	0.88471	50.5	0.502	rgb(223,121,122)	1.9916	None
Dmrt1	Pdcd1lg2	-0.88471	50.5	-5.0E-01	rgb(108,150,236)	1.9916	2,2
Dmrt1	Slc9a3r1	0.88471	50.5	0.499	rgb(222,122,123)	1.9916	2,2
Ebf1	Fbn2	0.88471	50.5	0.502	rgb(223,121,122)	1.9916	None
Egr1	Trpc3	0.88471	50.5	0.503	rgb(223,121,122)	1.9916	None
Egr2	Mgll	-0.88471	50.5	-5.0E-01	rgb(108,151,236)	1.9916	None
Egr3	Metrnl	0.88471	50.5	0.502	rgb(223,121,122)	1.9916	None
Egr3	Rpl36al	-0.88471	50.5	-5.0E-01	rgb(108,151,236)	1.9916	None
Egr4	Slc48a1	0.88471	50.5	0.501	rgb(223,121,122)	1.9916	None
Egr4	Specc1	0.88471	50.5	0.501	rgb(223,121,122)	1.9916	None
Elk4	Ctss	-0.88471	50.5	-5.0E-01	rgb(107,150,236)	1.9916	2,2
Eomes	Rufy3	-0.88471	50.5	-5.0E-01	rgb(108,151,236)	1.9916	None
Epas1	Slc27a4	0.88471	50.5	0.5	rgb(223,121,122)	1.9916	2,2
Epas1	Xpnpep1	0.88471	50.5	0.503	rgb(223,121,122)	1.9916	2,2
Esr1	Zfp395	0.88471	50.5	0.501	rgb(223,121,122)	1.9916	None
Esrra	Pag1	-0.88471	50.5	-5.0E-01	rgb(108,151,236)	1.9916	None
Etv6	Spata6	-0.88471	50.5	-5.0E-01	rgb(107,150,236)	1.9916	None
Fli1	Dlst	0.88471	50.5	0.5	rgb(222,122,123)	1.9916	None
Fli1	Mvp	-0.88471	50.5	-5.0E-01	rgb(110,152,236)	1.9916	None
Fli1	Tpst1	0.88471	50.5	0.498	rgb(222,122,123)	1.9916	None
Fli1	Zfp467	0.88471	50.5	0.5	rgb(223,121,122)	1.9916	None
Foxa1	Hk2	-0.88471	50.5	-5.0E-01	rgb(108,151,236)	1.9916	None
Foxa1	Nucb2	0.88471	50.5	0.495	rgb(222,122,123)	1.9916	None
Foxh1	Rps6	0.88471	50.5	0.5	rgb(222,122,123)	1.9916	None
Foxp3	Neurl3	0.88471	50.5	0.496	rgb(222,122,123)	1.9916	None
Gabpa	Zcchc3	0.88471	50.5	0.497	rgb(222,122,123)	1.9916	None
Gata1	Erap1	-0.88471	50.5	-5.0E-01	rgb(108,151,236)	1.9916	None
Gata2	Lta	-0.88471	50.5	-5.0E-01	rgb(109,151,236)	1.9916	None
Gata3	Dhrs9	0.88471	50.5	0.496	rgb(222,122,123)	1.9916	2,2
Hic1	Higd1a	-0.88471	50.5	-5.0E-01	rgb(109,151,236)	1.9916	None
Hif1a	Anxa2	0.88471	50.5	0.501	rgb(223,121,122)	1.9916	None
Hif1a	Dntt	0.88471	50.5	0.499	rgb(222,122,123)	1.9916	None
Hif1a	Selenbp1	0.88471	50.5	0.498	rgb(222,122,123)	1.9916	2,2
Hmga2	Nucb2	0.88471	50.5	0.495	rgb(222,122,123)	1.9916	None
Hsf1	Acin1	0.88471	50.5	0.504	rgb(223,121,122)	1.9916	None
Irf9	Igtp	0.88471	50.5	0.498	rgb(222,122,123)	1.9916	None
Klf11	Dkkl1	0.88471	50.5	0.502	rgb(223,121,122)	1.9916	None
Klf11	Rcor2	0.88471	50.5	0.501	rgb(223,121,122)	1.9916	None
Klf4	Kdelr3	0.88471	50.5	0.503	rgb(223,121,122)	1.9916	None
Klf4	Zfp36l2	-0.88471	50.5	-5.0E-01	rgb(109,152,236)	1.9916	None
Klf7	Amotl2	0.88471	50.5	0.502	rgb(223,121,122)	1.9916	None
Klf7	Sept4	0.88471	50.5	0.5	rgb(223,121,122)	1.9916	None
Lef1	Enah	-0.88471	50.5	-5.0E-01	rgb(109,151,236)	1.9916	None
Lef1	Ermn	0.88471	50.5	0.499	rgb(222,122,123)	1.9916	None
Mafb	Ctla2a	0.88471	50.5	0.502	rgb(223,121,122)	1.9916	None
Meis2	Pcmt1	0.88471	50.5	0.504	rgb(223,121,122)	1.9916	None
Myb	Tnnt1	-0.88471	50.5	-5.0E-01	rgb(108,151,236)	1.9916	None
Nhlh1	Mycbp2	0.88471	50.5	0.499	rgb(222,122,123)	1.9916	None
Nkx1-2	Hist1h1d	0.88471	50.5	0.502	rgb(223,121,122)	1.9916	None
Nr1h2	Jak3	-0.88471	50.5	-5.0E-01	rgb(109,152,236)	1.9916	None
Nr1h2	Spsb1	0.88471	50.5	0.499	rgb(222,122,123)	1.9916	None
Nr2f6	Lbh	0.88471	50.5	0.499	rgb(222,122,123)	1.9916	2,2
Plag1	Pogz	0.88471	50.5	0.495	rgb(222,122,123)	1.9916	None
Plagl1	Mboat7	0.88471	50.5	0.502	rgb(223,121,122)	1.9916	None
Ppara	Nckipsd	0.88471	50.5	0.503	rgb(223,121,122)	1.9916	None
Pparg	Myh6	0.88471	50.5	0.501	rgb(223,121,122)	1.9916	None
Pparg	Prox1	0.88471	50.5	0.499	rgb(222,122,123)	1.9916	None
Prrx1	Tle1	0.88471	50.5	0.5	rgb(223,121,122)	1.9916	None
Rel	Fas	0.88471	50.5	0.496	rgb(222,122,123)	1.9916	None
Rest	Tle1	0.88471	50.5	0.497	rgb(222,122,123)	1.9916	None
Rxrb	Idi1	-0.88471	50.5	-5.0E-01	rgb(108,150,236)	1.9916	None
Rxrb	Itpk1	0.88471	50.5	0.495	rgb(222,122,123)	1.9916	None
Six1	Ccl5	0.88471	50.5	0.503	rgb(223,121,122)	1.9916	None
Six3	Rps6ka3	-0.88471	50.5	-5.0E-01	rgb(108,151,236)	1.9916	2,2
Sox4	Prf1	0.88471	50.5	0.499	rgb(222,122,123)	1.9916	None
Sox4	Slc16a13	-0.88471	50.5	-5.0E-01	rgb(108,151,236)	1.9916	None
Sp100	Ddr1	0.88471	50.5	0.504	rgb(223,121,122)	1.9916	None
Sp100	Hpcal4	0.88471	50.5	0.5	rgb(222,122,123)	1.9916	None
Sp2	Abhd2	-0.88471	50.5	-5.0E-01	rgb(108,151,236)	1.9916	None
Sp2	H2-Eb2	0.88471	50.5	0.496	rgb(222,122,123)	1.9916	None
Sp2	Ncf1	0.88471	50.5	0.496	rgb(222,122,123)	1.9916	None
Sp3	Nox1	0.88471	50.5	0.503	rgb(223,121,122)	1.9916	None
Spib	Crybg3	0.88471	50.5	0.497	rgb(222,122,123)	1.9916	None
Srebf1	Ifitm2	0.88471	50.5	0.504	rgb(223,121,122)	1.9916	None
Srebf2	Hdac4	0.88471	50.5	0.502	rgb(223,121,122)	1.9916	None
Srf	4930503L19Rik	0.88471	50.5	0.497	rgb(222,122,123)	1.9916	None
Stat1	Xaf1	0.88471	50.5	0.495	rgb(222,122,123)	1.9916	None
Tcf12	Cav1	-0.88471	50.5	-5.0E-01	rgb(109,151,236)	1.9916	None
Tcf12	Myo1e	-0.88471	50.5	-5.0E-01	rgb(108,151,236)	1.9916	None
Tcf3	Bnip3	0.88471	50.5	0.501	rgb(223,121,122)	1.9916	None
Tcf3	Ssh2	-0.88471	50.5	-5.0E-01	rgb(109,151,236)	1.9916	None
Tead1	S1pr1	-0.88471	50.5	-5.0E-01	rgb(109,151,236)	1.9916	2,2
Tef	Fam3c	0.88471	50.5	0.497	rgb(222,122,123)	1.9916	None
Tef	Selenbp1	0.88471	50.5	0.504	rgb(223,121,122)	1.9916	None
Trp53	Pigc	0.88471	50.5	0.497	rgb(222,122,123)	1.9916	None
Trp53	Prickle1	0.88471	50.5	0.504	rgb(223,121,122)	1.9916	None
Trp73	Gpr146	-0.88471	50.5	-5.0E-01	rgb(108,151,236)	1.9916	None
Vdr	Ivd	-0.88471	50.5	-5.0E-01	rgb(108,151,236)	1.9916	None
Zbtb3	S1pr3	0.88471	50.5	0.497	rgb(222,122,123)	1.9916	None
Zbtb7a	Usp44	0.88471	50.5	0.499	rgb(222,122,123)	1.9916	None
Zbtb7b	Sepp1	0.88471	50.5	0.501	rgb(223,121,122)	1.9916	None
Zfp148	Kremen2	0.88471	50.5	0.5	rgb(223,121,122)	1.9916	None
Zfp281	Cd101	-0.88471	50.5	-5.0E-01	rgb(108,151,236)	1.9916	None
Zfp628	Adam9	0.88471	50.5	0.495	rgb(222,122,123)	1.9916	None
Zic2	B9d1	0.88471	50.5	0.496	rgb(222,122,123)	1.9916	None
Zic2	Grn	0.88471	50.5	0.496	rgb(222,122,123)	1.9916	None
Zic2	Plekho2	-0.88471	50.5	-5.0E-01	rgb(108,151,236)	1.9916	None
Zscan10	Skil	-0.88471	50.5	-5.0E-01	rgb(109,151,236)	1.9916	None
Ahctf1	4931406P16Rik	0.88471	50.5	0.498	rgb(222,122,123)	1.9916	2,2
Batf	Tex14	-0.88471	50.5	-5.0E-01	rgb(108,151,236)	1.9916	2,2
Foxp2	Dio2	0.88471	50.5	0.496	rgb(222,122,123)	1.9916	2,2
Foxs1	Il17re	0.88471	50.5	0.501	rgb(223,121,122)	1.9916	2,2
Foxs1	Sell	-0.88471	50.5	-5.0E-01	rgb(108,151,236)	1.9916	2,2
Hif3a	Vldlr	0.88471	50.5	0.5	rgb(223,121,122)	1.9916	2,2
Kdm2b	Slco4a1	0.88471	50.5	0.5	rgb(223,121,122)	1.9916	2,2
Kdm2b	Wipf1	0.88471	50.5	0.495	rgb(222,122,123)	1.9916	2,2
Klf13	Hdac9	-0.88471	50.5	-5.0E-01	rgb(108,151,236)	1.9916	2,2
Klf2	Kcna3	-0.88471	50.5	-5.0E-01	rgb(108,151,236)	1.9916	2,2
Meis3	Dnaja4	0.88471	50.5	0.498	rgb(222,122,123)	1.9916	2,2
Naif1	Gpr89	0.88471	50.5	0.504	rgb(223,121,122)	1.9916	2,2
Ncoa1	Atf6	0.88471	50.5	0.5	rgb(223,121,122)	1.9916	2,2
Plscr1	Psph	0.88471	50.5	0.505	rgb(223,121,122)	1.9916	2,2
Sp110	Pgap1	0.88471	50.5	0.499	rgb(222,122,123)	1.9916	2,2
Sp6	Akr1c13	0.88471	50.5	0.504	rgb(223,121,122)	1.9916	2,2
Tbx21	Gm4841	0.88471	50.5	0.495	rgb(222,122,123)	1.9916	2,2
Tcf4	Nqo2	0.88471	50.5	0.497	rgb(222,122,123)	1.9916	2,2
Trps1	Sirpa	-0.88471	50.5	-5.0E-01	rgb(109,152,236)	1.9916	2,2
Zbtb7c	Alcam	0.88471	50.5	0.504	rgb(223,121,122)	1.9916	2,2
Zeb2	Asb2	0.88471	50.5	0.497	rgb(222,122,123)	1.9916	2,2
Zfp184	Maoa	0.88471	50.5	0.505	rgb(223,121,122)	1.9916	2,2
Zfp202	Tsen2	0.88471	50.5	0.5	rgb(222,122,123)	1.9916	2,2
Zfp28	Apol9a	0.88471	50.5	0.502	rgb(223,121,122)	1.9916	2,2
Zfp426	P2ry1	0.88471	50.5	0.503	rgb(223,121,122)	1.9916	2,2
Zfp467	Dgkk	0.88471	50.5	0.495	rgb(222,122,123)	1.9916	2,2
Zfp608	Heatr1	-0.88471	50.5	-5.0E-01	rgb(108,151,236)	1.9916	2,2
Zfp787	Obsl1	-0.88471	50.5	-5.0E-01	rgb(108,150,236)	1.9916	2,2
Zfp868	Wdr54	-0.88471	50.5	-5.0E-01	rgb(109,151,236)	1.9916	2,2
Zfp9	Fhod3	0.88471	50.5	0.504	rgb(223,121,122)	1.9916	2,2
Nr1i3	Arhgap33	0.88471	50.5	0.707	rgb(225, 82, 83)	1.9916	None
Fos	Ccl5	0.88471	50.5	0.707	rgb(225, 82, 83)	1.9916	None
Fos	Ctnna1	0.88471	50.5	0.707	rgb(225, 82, 83)	1.9916	None
Fos	Padi2	0.88471	50.5	0.707	rgb(225, 82, 83)	1.9916	None
Fosb	Ccl5	0.88471	50.5	0.707	rgb(225, 82, 83)	1.9916	None
Fosb	Ctnna1	0.88471	50.5	0.707	rgb(225, 82, 83)	1.9916	None
Fosb	Padi2	0.88471	50.5	0.707	rgb(225, 82, 83)	1.9916	None
Fosl1	Ccl5	0.88471	50.5	0.707	rgb(225, 82, 83)	1.9916	None
Fosl1	Ctnna1	0.88471	50.5	0.707	rgb(225, 82, 83)	1.9916	None
Fosl1	Padi2	0.88471	50.5	0.707	rgb(225, 82, 83)	1.9916	None
Fosl2	Ccl5	0.88471	50.5	0.707	rgb(225, 82, 83)	1.9916	None
Fosl2	Ctnna1	0.88471	50.5	0.707	rgb(225, 82, 83)	1.9916	None
Fosl2	Padi2	0.88471	50.5	0.707	rgb(225, 82, 83)	1.9916	None
Jun	Ccl5	0.88471	50.5	0.707	rgb(225, 82, 83)	1.9916	None
Jun	Ctnna1	0.88471	50.5	0.707	rgb(225, 82, 83)	1.9916	None
Jun	Padi2	0.88471	50.5	0.707	rgb(225, 82, 83)	1.9916	None
Junb	Ccl5	0.88471	50.5	0.707	rgb(225, 82, 83)	1.9916	None
Junb	Ctnna1	0.88471	50.5	0.707	rgb(225, 82, 83)	1.9916	None
Junb	Padi2	0.88471	50.5	0.707	rgb(225, 82, 83)	1.9916	None
Jund	Ccl5	0.88471	50.5	0.707	rgb(225, 82, 83)	1.9916	None
Jund	Ctnna1	0.88471	50.5	0.707	rgb(225, 82, 83)	1.9916	None
Jund	Padi2	0.88471	50.5	0.707	rgb(225, 82, 83)	1.9916	None
Rarg	Tbc1d30	0.88471	50.5	0.707	rgb(225, 82, 83)	1.9916	None
Stat2	Timp1	0.88471	50.5	0.707	rgb(225, 82, 83)	1.9916	None
Bach1	Myh3	0.88122	50.49	0.487	rgb(222,124,125)	1.9914	None
Bcl6	H60b	0.88122	50.49	0.494	rgb(222,123,124)	1.9914	None
Bcl6	Rtkn2	0.88122	50.49	0.487	rgb(222,124,125)	1.9914	None
Bcl6	Zfp580	-0.88122	50.49	-4.9E-01	rgb(112,153,235)	1.9914	None
Bhlhe41	Gna15	-0.88122	50.49	-4.9E-01	rgb(110,152,236)	1.9914	None
Cdc5l	Cyr61	0.88122	50.49	0.49	rgb(222,123,124)	1.9914	None
Cebpb	Avpi1	0.88122	50.49	0.488	rgb(222,124,125)	1.9914	None
Cebpb	Pdp2	0.88122	50.49	0.486	rgb(222,124,125)	1.9914	None
Cebpg	Cmya5	0.88122	50.49	0.486	rgb(222,124,125)	1.9914	None
Creb1	Slc1a4	0.88122	50.49	0.495	rgb(222,123,123)	1.9914	2,2
Crem	1110007C09Rik	0.88122	50.49	0.494	rgb(222,123,124)	1.9914	None
Crem	Calca	0.88122	50.49	0.488	rgb(222,124,125)	1.9914	None
Cux1	Kdm2b	0.88122	50.49	0.492	rgb(222,123,124)	1.9914	None
Cux1	Trpa1	0.88122	50.49	0.49	rgb(222,123,124)	1.9914	2,2
Ddit3	2810454H06Rik	0.88122	50.49	0.491	rgb(222,123,124)	1.9914	2,2
Deaf1	Acin1	0.88122	50.49	0.49	rgb(222,123,124)	1.9914	None
Deaf1	Slc23a2	0.88122	50.49	0.487	rgb(222,124,125)	1.9914	None
Egr3	Ssh2	0.88122	50.49	0.492	rgb(222,123,124)	1.9914	None
Egr4	Ankrd6	0.88122	50.49	0.488	rgb(222,124,125)	1.9914	None
Elf1	Dock11	0.88122	50.49	0.49	rgb(222,123,124)	1.9914	None
Elf1	Igf2bp3	-0.88122	50.49	-4.9E-01	rgb(111,153,236)	1.9914	None
Elf1	Ppcdc	0.88122	50.49	0.492	rgb(222,123,124)	1.9914	None
Elk4	Acp5	0.88122	50.49	0.486	rgb(222,124,125)	1.9914	None
Elk4	Specc1	0.88122	50.49	0.489	rgb(222,124,125)	1.9914	None
Esr1	Kctd17	0.88122	50.49	0.49	rgb(222,123,124)	1.9914	None
Esrra	Fam69b	0.88122	50.49	0.491	rgb(222,123,124)	1.9914	None
Esrra	Nr4a3	-0.88122	50.49	-4.9E-01	rgb(112,153,235)	1.9914	None
Fli1	Cox6a2	-0.88122	50.49	-4.9E-01	rgb(110,152,236)	1.9914	None
Fli1	Ctsw	-0.88122	50.49	-4.9E-01	rgb(110,152,236)	1.9914	None
Fli1	Heatr1	0.88122	50.49	0.492	rgb(222,123,124)	1.9914	None
Fli1	Lipe	-0.88122	50.49	-4.9E-01	rgb(111,152,236)	1.9914	None
Fli1	Sox13	0.88122	50.49	0.49	rgb(222,123,124)	1.9914	None
Foxa1	Ncdn	-0.88122	50.49	-4.9E-01	rgb(111,153,236)	1.9914	None
Foxa1	Siah1a	0.88122	50.49	0.493	rgb(222,123,124)	1.9914	None
Foxf2	Map3k8	0.88122	50.49	0.493	rgb(222,123,124)	1.9914	None
Foxh1	Kctd14	-0.88122	50.49	-4.9E-01	rgb(110,152,236)	1.9914	None
Foxp1	Flt3l	-0.88122	50.49	-4.9E-01	rgb(110,152,236)	1.9914	None
Foxp1	Ifi27l2a	0.88122	50.49	0.491	rgb(222,123,124)	1.9914	None
Foxp1	Lbh	0.88122	50.49	0.489	rgb(222,124,125)	1.9914	None
Gabpa	Zdhhc2	-0.88122	50.49	-4.9E-01	rgb(110,152,236)	1.9914	None
Gata2	Hk2	-0.88122	50.49	-4.9E-01	rgb(110,152,236)	1.9914	None
Gata2	Zfp445	0.88122	50.49	0.487	rgb(222,124,125)	1.9914	None
Gfi1	Zfhx3	0.88122	50.49	0.487	rgb(222,124,125)	1.9914	None
Glis1	Tlr7	-0.88122	50.49	-4.9E-01	rgb(111,153,236)	1.9914	None
Glis3	Stxbp6	0.88122	50.49	0.495	rgb(222,122,123)	1.9914	None
Hdx	Txk	0.88122	50.49	0.493	rgb(222,123,124)	1.9914	None
Hes1	Rnf181	-0.88122	50.49	-4.9E-01	rgb(112,153,235)	1.9914	None
Hif1a	Ppme1	0.88122	50.49	0.49	rgb(222,123,124)	1.9914	None
Hif1a	Pygl	0.88122	50.49	0.491	rgb(222,123,124)	1.9914	2,2
Hif1a	Sp9	0.88122	50.49	0.489	rgb(222,124,125)	1.9914	None
Hlx	Chst3	0.88122	50.49	0.486	rgb(222,124,125)	1.9914	None
Hmx2	Bmp7	0.88122	50.49	0.491	rgb(222,123,124)	1.9914	None
Hmx3	Cnksr3	0.88122	50.49	0.488	rgb(222,124,125)	1.9914	None
Hsf1	2310015A10Rik	0.88122	50.49	0.485	rgb(222,124,125)	1.9914	2,2
Irf5	Ifit1	0.88122	50.49	0.489	rgb(222,124,125)	1.9914	None
Irf5	Vps54	-0.88122	50.49	-4.9E-01	rgb(111,152,236)	1.9914	None
Irf7	Fli1	-0.88122	50.49	-4.9E-01	rgb(112,153,235)	1.9914	None
Irf7	Gbp5	0.88122	50.49	0.49	rgb(222,123,124)	1.9914	None
Irf7	Prr7	-0.88122	50.49	-4.9E-01	rgb(111,153,236)	1.9914	None
Irf7	Trim12c	0.88122	50.49	0.486	rgb(222,124,125)	1.9914	None
Irf9	Ddx60	0.88122	50.49	0.489	rgb(222,124,125)	1.9914	None
Irf9	Oasl2	0.88122	50.49	0.491	rgb(222,123,124)	1.9914	None
Irf9	Pydc4	0.88122	50.49	0.485	rgb(222,124,125)	1.9914	2,2
Klf11	Myh10	0.88122	50.49	0.495	rgb(222,123,124)	1.9914	None
Klf11	Myo3b	-0.88122	50.49	-4.9E-01	rgb(111,153,236)	1.9914	None
Klf11	Palm	0.88122	50.49	0.494	rgb(222,123,124)	1.9914	None
Klf4	H1f0	0.88122	50.49	0.486	rgb(222,124,125)	1.9914	None
Klf4	Ppfia3	0.88122	50.49	0.492	rgb(222,123,124)	1.9914	None
Klf4	Syt11	0.88122	50.49	0.489	rgb(222,124,125)	1.9914	None
Klf4	Trpv2	0.88122	50.49	0.487	rgb(222,124,125)	1.9914	None
Klf4	Tulp3	0.88122	50.49	0.491	rgb(222,123,124)	1.9914	None
Klf7	Kcnab3	0.88122	50.49	0.492	rgb(222,123,124)	1.9914	None
Klf7	Neto1	-0.88122	50.49	-4.9E-01	rgb(110,152,236)	1.9914	None
Mafb	4930523C07Rik	0.88122	50.49	0.487	rgb(222,124,125)	1.9914	None
Mafb	Adm	-0.88122	50.49	-4.9E-01	rgb(111,152,236)	1.9914	None
Mafb	Bcl2l15	0.88122	50.49	0.488	rgb(222,124,125)	1.9914	None
Mafb	Il15ra	-0.88122	50.49	-4.9E-01	rgb(111,152,236)	1.9914	None
Mafg	Lrp8	0.88122	50.49	0.486	rgb(222,124,125)	1.9914	None
Meis1	Rragd	0.88122	50.49	0.493	rgb(222,123,124)	1.9914	None
Myb	Hspb7	-0.88122	50.49	-4.9E-01	rgb(110,152,236)	1.9914	None
Myc	Plxna1	0.88122	50.49	0.492	rgb(222,123,124)	1.9914	None
Nfe2l2	Prdm1	0.88122	50.49	0.491	rgb(222,123,124)	1.9914	None
Nfe2l2	Stac2	0.88122	50.49	0.485	rgb(222,124,125)	1.9914	None
Nfic	Aqp9	0.88122	50.49	0.486	rgb(222,124,125)	1.9914	None
Nfil3	Rora	0.88122	50.49	0.485	rgb(222,124,125)	1.9914	None
Nhlh1	Fn1	0.88122	50.49	0.488	rgb(222,124,125)	1.9914	None
Nkx1-2	Spred3	0.88122	50.49	0.49	rgb(222,123,124)	1.9914	None
Nkx3-1	Slc12a8	-0.88122	50.49	-4.9E-01	rgb(110,152,236)	1.9914	None
Nr1h2	St3gal1	0.88122	50.49	0.493	rgb(222,123,124)	1.9914	None
Nr2f6	Mmp11	0.88122	50.49	0.494	rgb(222,123,124)	1.9914	None
Nr2f6	Rfx7	-0.88122	50.49	-4.9E-01	rgb(110,152,236)	1.9914	None
Nr3c1	Plekho1	0.88122	50.49	0.491	rgb(222,123,124)	1.9914	None
Nr3c1	Srgn	-0.88122	50.49	-4.9E-01	rgb(111,152,236)	1.9914	None
Osr2	Dhx33	0.88122	50.49	0.487	rgb(222,124,125)	1.9914	None
Osr2	Ptp4a3	0.88122	50.49	0.487	rgb(222,124,125)	1.9914	None
Osr2	St8sia6	-0.88122	50.49	-4.9E-01	rgb(111,153,236)	1.9914	2,2
Patz1	L1cam	0.88122	50.49	0.49	rgb(222,123,124)	1.9914	None
Pknox1	Urb1	0.88122	50.49	0.487	rgb(222,124,125)	1.9914	None
Plagl1	Rreb1	0.88122	50.49	0.491	rgb(222,123,124)	1.9914	None
Pou2f2	Lif	0.88122	50.49	0.493	rgb(222,123,124)	1.9914	None
Pou6f1	Tmem71	0.88122	50.49	0.492	rgb(222,123,124)	1.9914	None
Ppara	Wdr81	0.88122	50.49	0.491	rgb(222,123,124)	1.9914	None
Ppard	Zcchc3	0.88122	50.49	0.489	rgb(222,124,125)	1.9914	None
Pparg	Ankrd39	0.88122	50.49	0.491	rgb(222,123,124)	1.9914	None
Pparg	Chmp4b	-0.88122	50.49	-4.9E-01	rgb(111,152,236)	1.9914	None
Pparg	Ticam2	0.88122	50.49	0.486	rgb(222,124,125)	1.9914	None
Prdm1	Sh3bp5	0.88122	50.49	0.488	rgb(222,124,125)	1.9914	None
Prrx1	Fbn2	-0.88122	50.49	-4.9E-01	rgb(111,152,236)	1.9914	2,2
Rara	Egr3	-0.88122	50.49	-4.9E-01	rgb(110,152,236)	1.9914	None
Rbpj	Gigyf2	0.88122	50.49	0.488	rgb(222,124,125)	1.9914	None
Rest	Fhod3	0.88122	50.49	0.493	rgb(222,123,124)	1.9914	None
Rest	Zc3hav1l	-0.88122	50.49	-4.9E-01	rgb(111,152,236)	1.9914	None
Rfx3	H2-Ob	-0.88122	50.49	-4.9E-01	rgb(110,152,236)	1.9914	None
Rfx3	Klf3	-0.88122	50.49	-4.9E-01	rgb(111,153,235)	1.9914	None
Rfx7	Serpinb1b	-0.88122	50.49	-4.9E-01	rgb(110,152,236)	1.9914	None
Rfx7	Ssh2	-0.88122	50.49	-4.9E-01	rgb(111,152,236)	1.9914	None
Runx1	Gpr141	0.88122	50.49	0.489	rgb(222,124,125)	1.9914	None
Rxrb	Skil	0.88122	50.49	0.488	rgb(222,124,125)	1.9914	None
Six4	Ptprcap	0.88122	50.49	0.49	rgb(222,123,124)	1.9914	None
Smad4	Znrf1	0.88122	50.49	0.488	rgb(222,124,125)	1.9914	None
Sox12	Tmem55b	-0.88122	50.49	-4.9E-01	rgb(110,152,236)	1.9914	None
Sox5	Hist2h4	0.88122	50.49	0.492	rgb(222,123,124)	1.9914	None
Sp2	Eef2k	0.88122	50.49	0.486	rgb(222,124,125)	1.9914	None
Sp2	Inpp4a	-0.88122	50.49	-4.9E-01	rgb(110,152,236)	1.9914	None
Sp2	Tmem43	-0.88122	50.49	-4.9E-01	rgb(111,153,235)	1.9914	None
Spib	Cd86	0.88122	50.49	0.491	rgb(222,123,124)	1.9914	None
Spib	Dynll2	-0.88122	50.49	-4.9E-01	rgb(110,152,236)	1.9914	2,2
Spib	Klrd1	0.88122	50.49	0.487	rgb(222,124,125)	1.9914	None
Srebf1	Ltbp4	0.88122	50.49	0.494	rgb(222,123,124)	1.9914	None
Stat1	Icam1	0.88122	50.49	0.492	rgb(222,123,124)	1.9914	None
Stat3	Gatm	0.88122	50.49	0.485	rgb(222,124,125)	1.9914	None
Stat3	Pik3r3	-0.88122	50.49	-4.9E-01	rgb(111,153,235)	1.9914	None
Stat4	Vps37b	0.88122	50.49	0.492	rgb(222,123,124)	1.9914	None
Stat5b	Ahnak	0.88122	50.49	0.486	rgb(222,124,125)	1.9914	None
Tcf12	Inpp5b	-0.88122	50.49	-4.9E-01	rgb(110,152,236)	1.9914	None
Tcf12	Tgoln1	0.88122	50.49	0.489	rgb(222,124,125)	1.9914	None
Tead1	Rhbdf1	0.88122	50.49	0.493	rgb(222,123,124)	1.9914	None
Thrb	Lair1	0.88122	50.49	0.493	rgb(222,123,124)	1.9914	None
Trp53	Gna15	0.88122	50.49	0.491	rgb(222,123,124)	1.9914	None
Usf2	Sord	0.88122	50.49	0.493	rgb(222,123,124)	1.9914	None
Zbtb3	Bcl3	-0.88122	50.49	-4.9E-01	rgb(110,152,236)	1.9914	None
Zbtb7b	Grk5	0.88122	50.49	0.492	rgb(222,123,124)	1.9914	None
Zbtb7b	Phf6	0.88122	50.49	0.495	rgb(222,123,124)	1.9914	None
Zeb1	Ccr7	0.88122	50.49	0.492	rgb(222,123,124)	1.9914	None
Zeb1	Hlcs	0.88122	50.49	0.49	rgb(222,123,124)	1.9914	None
Zfhx3	Coro7	0.88122	50.49	0.486	rgb(222,124,125)	1.9914	None
Zfp148	Arhgap17	0.88122	50.49	0.488	rgb(222,124,125)	1.9914	None
Zfp281	Gfi1	0.88122	50.49	0.495	rgb(222,122,123)	1.9914	None
Zfp628	Ccl9	0.88122	50.49	0.49	rgb(222,123,124)	1.9914	None
Zfx	Fam57a	0.88122	50.49	0.49	rgb(222,123,124)	1.9914	None
Zfx	Lif	0.88122	50.49	0.491	rgb(222,123,124)	1.9914	None
Zic2	Gtf2i	0.88122	50.49	0.49	rgb(222,123,124)	1.9914	None
Zscan10	Spry4	-0.88122	50.49	-4.9E-01	rgb(110,152,236)	1.9914	None
Zscan10	Tmed3	0.88122	50.49	0.491	rgb(222,123,124)	1.9914	None
Atmin	Tmem154	0.88122	50.49	0.487	rgb(222,124,125)	1.9914	2,2
Cxxc5	Nsg2	0.88122	50.49	0.485	rgb(222,124,125)	1.9914	2,2
Dzip1	Gli3	-0.88122	50.49	-4.9E-01	rgb(111,153,236)	1.9914	2,2
Jazf1	Siglec5	0.88122	50.49	0.491	rgb(222,123,124)	1.9914	2,2
Klf2	Ric8	-0.88122	50.49	-4.9E-01	rgb(111,153,236)	1.9914	2,2
Klf6	Jazf1	0.88122	50.49	0.493	rgb(222,123,124)	1.9914	2,2
Litaf	Fasl	0.88122	50.49	0.494	rgb(222,123,124)	1.9914	2,2
Rorc	Ccdc63	0.88122	50.49	0.491	rgb(222,123,124)	1.9914	2,2
Tet1	Pccb	0.88122	50.49	0.492	rgb(222,123,124)	1.9914	2,2
Tigd2	Znhit6	-0.88122	50.49	-4.9E-01	rgb(110,152,236)	1.9914	2,2
Zbtb1	Gpr68	0.88122	50.49	0.491	rgb(222,123,124)	1.9914	2,2
Zbtb5	Tas1r3	0.88122	50.49	0.492	rgb(222,123,124)	1.9914	2,2
Zeb2	Sntb1	-0.88122	50.49	-4.9E-01	rgb(110,152,236)	1.9914	2,2
Zfp120	Eid1	0.88122	50.49	0.488	rgb(222,124,125)	1.9914	2,2
Zfp358	Ptpn11	-0.88122	50.49	-4.9E-01	rgb(111,152,236)	1.9914	2,2
Zfp362	Mmp7	-0.88122	50.49	-4.9E-01	rgb(111,153,236)	1.9914	2,2
Zfp365	9230114K14Rik	0.88122	50.49	0.489	rgb(222,124,125)	1.9914	2,2
Zfp365	Zmat3	0.88122	50.49	0.488	rgb(222,124,125)	1.9914	2,2
Zfp429	Acnat1	-0.88122	50.49	-4.9E-01	rgb(110,152,236)	1.9914	2,2
Zfp558	Faim3	-0.88122	50.49	-4.9E-01	rgb(111,153,236)	1.9914	2,2
Zfp580	Il1a	-0.88122	50.49	-4.9E-01	rgb(112,153,235)	1.9914	2,2
Zfp629	2310022B05Rik	-0.88122	50.49	-4.9E-01	rgb(110,152,236)	1.9914	2,2
Zfp868	Orm2	0.88122	50.49	0.491	rgb(222,123,124)	1.9914	2,2
Zfp951	Syt7	0.88122	50.49	0.494	rgb(222,123,124)	1.9914	2,2
Ahrr	4930506M07Rik	0.88122	50.49	0.707	rgb(225, 82, 83)	1.9914	None
Arnt2	4930506M07Rik	0.88122	50.49	0.707	rgb(225, 82, 83)	1.9914	None
Fos	Capg	0.88122	50.49	0.707	rgb(225, 82, 83)	1.9914	None
Fos	Cxcr3	0.88122	50.49	0.707	rgb(225, 82, 83)	1.9914	None
Fos	Slc12a8	0.88122	50.49	0.707	rgb(225, 82, 83)	1.9914	None
Fosb	Capg	0.88122	50.49	0.707	rgb(225, 82, 83)	1.9914	None
Fosb	Cxcr3	0.88122	50.49	0.707	rgb(225, 82, 83)	1.9914	None
Fosb	Slc12a8	0.88122	50.49	0.707	rgb(225, 82, 83)	1.9914	None
Fosl1	Capg	0.88122	50.49	0.707	rgb(225, 82, 83)	1.9914	None
Fosl1	Cxcr3	0.88122	50.49	0.707	rgb(225, 82, 83)	1.9914	None
Fosl1	Slc12a8	0.88122	50.49	0.707	rgb(225, 82, 83)	1.9914	None
Fosl2	Capg	0.88122	50.49	0.707	rgb(225, 82, 83)	1.9914	None
Fosl2	Cxcr3	0.88122	50.49	0.707	rgb(225, 82, 83)	1.9914	None
Fosl2	Slc12a8	0.88122	50.49	0.707	rgb(225, 82, 83)	1.9914	None
Jun	Capg	0.88122	50.49	0.707	rgb(225, 82, 83)	1.9914	None
Jun	Cxcr3	0.88122	50.49	0.707	rgb(225, 82, 83)	1.9914	None
Jun	Slc12a8	0.88122	50.49	0.707	rgb(225, 82, 83)	1.9914	None
Junb	Capg	0.88122	50.49	0.707	rgb(225, 82, 83)	1.9914	None
Junb	Cxcr3	0.88122	50.49	0.707	rgb(225, 82, 83)	1.9914	None
Junb	Slc12a8	0.88122	50.49	0.707	rgb(225, 82, 83)	1.9914	None
Jund	Capg	0.88122	50.49	0.707	rgb(225, 82, 83)	1.9914	None
Jund	Cxcr3	0.88122	50.49	0.707	rgb(225, 82, 83)	1.9914	None
Jund	Slc12a8	0.88122	50.49	0.707	rgb(225, 82, 83)	1.9914	None
Mxd1	Gusb	0.88122	50.49	0.707	rgb(225, 82, 83)	1.9914	None
Mxd3	Gusb	0.88122	50.49	0.707	rgb(225, 82, 83)	1.9914	None
Mxd4	Gusb	0.88122	50.49	0.707	rgb(225, 82, 83)	1.9914	None
Mxi1	Gusb	0.88122	50.49	0.707	rgb(225, 82, 83)	1.9914	None
Tal2	Gusb	0.88122	50.49	0.707	rgb(225, 82, 83)	1.9914	None
Nfatc2	Kctd7	0.88122	50.49	0.707	rgb(225, 82, 83)	1.9914	2,2
Stat2	H2-Q10	0.88122	50.49	0.707	rgb(225, 82, 83)	1.9914	None
Arid5a	Id3	0.87772	50.48	0.482	rgb(222,125,126)	1.9912	None
Ascl2	Pde7a	0.87772	50.48	0.477	rgb(222,126,127)	1.9912	None
Atf3	Ddit4	0.87772	50.48	0.481	rgb(222,125,126)	1.9912	None
Bcl6b	Adap1	-0.87772	50.48	-4.8E-01	rgb(114,154,235)	1.9912	None
Bhlhe41	Pxn	0.87772	50.48	0.477	rgb(222,126,127)	1.9912	None
Cebpb	Xkrx	-0.87772	50.48	-4.8E-01	rgb(112,153,235)	1.9912	None
Creb1	Slc6a9	0.87772	50.48	0.485	rgb(222,124,125)	1.9912	None
Crem	Tsr2	0.87772	50.48	0.475	rgb(222,126,127)	1.9912	2,2
Cux1	Kcnk10	0.87772	50.48	0.475	rgb(222,126,127)	1.9912	2,2
Cux1	Kndc1	0.87772	50.48	0.48	rgb(222,125,126)	1.9912	2,2
Egr1	Fth1	0.87772	50.48	0.481	rgb(222,125,126)	1.9912	None
Egr3	Parp16	0.87772	50.48	0.484	rgb(222,125,126)	1.9912	None
Egr4	Apbb1ip	-0.87772	50.48	-4.8E-01	rgb(113,154,235)	1.9912	None
Egr4	Blvrb	-0.87772	50.48	-4.8E-01	rgb(114,154,235)	1.9912	None
Elf1	Dlg2	0.87772	50.48	0.484	rgb(222,125,125)	1.9912	2,2
Eomes	Zdhhc18	0.87772	50.48	0.476	rgb(222,126,127)	1.9912	None
Erf	Mex3a	-0.87772	50.48	-4.8E-01	rgb(113,154,235)	1.9912	None
Erf	Slc30a1	-0.87772	50.48	-4.8E-01	rgb(112,153,235)	1.9912	None
Erg	Uqcrq	-0.87772	50.48	-4.8E-01	rgb(112,153,235)	1.9912	None
Esr1	Foxp4	0.87772	50.48	0.484	rgb(222,125,125)	1.9912	None
Ets1	Fam65c	0.87772	50.48	0.481	rgb(222,125,126)	1.9912	None
Etv5	Rilpl2	0.87772	50.48	0.477	rgb(222,126,127)	1.9912	None
Fli1	A1cf	0.87772	50.48	0.478	rgb(222,126,127)	1.9912	None
Fli1	Crtc1	0.87772	50.48	0.48	rgb(222,125,126)	1.9912	None
Fli1	Fam188b	-0.87772	50.48	-4.8E-01	rgb(113,154,235)	1.9912	None
Fli1	Kctd14	-0.87772	50.48	-4.8E-01	rgb(114,154,235)	1.9912	None
Foxh1	Wdr54	0.87772	50.48	0.48	rgb(222,125,126)	1.9912	None
Foxh1	Wdr82	-0.87772	50.48	-4.8E-01	rgb(113,154,235)	1.9912	None
Foxo1	Zdhhc2	0.87772	50.48	0.478	rgb(222,126,127)	1.9912	None
Foxo3	Cdkn1b	0.87772	50.48	0.483	rgb(222,125,126)	1.9912	None
Foxo3	Ercc5	0.87772	50.48	0.479	rgb(222,126,126)	1.9912	None
Foxp1	Fam3c	0.87772	50.48	0.481	rgb(222,125,126)	1.9912	None
Foxp3	D830031N03Rik	-0.87772	50.48	-4.8E-01	rgb(112,153,235)	1.9912	None
Gabpa	Dtx3l	-0.87772	50.48	-4.8E-01	rgb(113,154,235)	1.9912	None
Gabpa	Mpp3	0.87772	50.48	0.477	rgb(222,126,127)	1.9912	None
Gata1	Wrnip1	0.87772	50.48	0.479	rgb(222,125,126)	1.9912	None
Gata2	Fes	-0.87772	50.48	-4.8E-01	rgb(114,154,235)	1.9912	None
Gata3	B4galt1	-0.87772	50.48	-4.8E-01	rgb(112,153,235)	1.9912	None
Gata3	Slc6a9	0.87772	50.48	0.479	rgb(222,125,126)	1.9912	None
Gata3	Thrb	0.87772	50.48	0.476	rgb(222,126,127)	1.9912	None
Gfi1	Dst	0.87772	50.48	0.483	rgb(222,125,126)	1.9912	None
Gfi1	Insm1	0.87772	50.48	0.483	rgb(222,125,126)	1.9912	None
Gli1	Zfp575	0.87772	50.48	0.479	rgb(222,125,126)	1.9912	None
Gli3	Vav2	0.87772	50.48	0.481	rgb(222,125,126)	1.9912	None
Glis3	Trmt11	-0.87772	50.48	-4.8E-01	rgb(113,154,235)	1.9912	None
Hbp1	Tox	0.87772	50.48	0.484	rgb(222,125,126)	1.9912	None
Hes1	Nkx1-2	0.87772	50.48	0.48	rgb(222,125,126)	1.9912	None
Hes1	Parp6	-0.87772	50.48	-4.8E-01	rgb(114,154,235)	1.9912	None
Hic1	Clk3	-0.87772	50.48	-4.8E-01	rgb(114,154,235)	1.9912	None
Hic1	Stambp	-0.87772	50.48	-4.8E-01	rgb(113,154,235)	1.9912	None
Hif1a	Arrb1	0.87772	50.48	0.484	rgb(222,124,125)	1.9912	None
Hif1a	Impdh1	0.87772	50.48	0.479	rgb(222,126,127)	1.9912	None
Hif1a	Tpd52	0.87772	50.48	0.478	rgb(222,126,127)	1.9912	None
Hif1a	Vegfa	0.87772	50.48	0.478	rgb(222,126,127)	1.9912	None
Hmga2	Mapk3	0.87772	50.48	0.484	rgb(222,125,126)	1.9912	None
Hmga2	Syt5	0.87772	50.48	0.48	rgb(222,125,126)	1.9912	None
Hsf1	Akr1c12	0.87772	50.48	0.484	rgb(222,125,125)	1.9912	None
Hsf1	Ubash3b	-0.87772	50.48	-4.8E-01	rgb(112,153,235)	1.9912	None
Ikzf2	Papss2	0.87772	50.48	0.478	rgb(222,126,127)	1.9912	None
Insm1	Mtss1l	0.87772	50.48	0.477	rgb(222,126,127)	1.9912	None
Klf11	Heatr1	-0.87772	50.48	-4.8E-01	rgb(114,154,235)	1.9912	None
Klf11	March9	0.87772	50.48	0.477	rgb(222,126,127)	1.9912	None
Klf11	Slc19a2	-0.87772	50.48	-4.8E-01	rgb(113,154,235)	1.9912	None
Klf11	Tsc22d3	0.87772	50.48	0.479	rgb(222,126,127)	1.9912	None
Klf4	Bcl2l2	0.87772	50.48	0.48	rgb(222,125,126)	1.9912	None
Klf4	Cog6	0.87772	50.48	0.479	rgb(222,126,126)	1.9912	None
Klf4	Dach2	0.87772	50.48	0.476	rgb(222,126,127)	1.9912	None
Klf4	Espn	0.87772	50.48	0.476	rgb(222,126,127)	1.9912	None
Klf4	Mical1	0.87772	50.48	0.477	rgb(222,126,127)	1.9912	None
Klf4	Thnsl1	0.87772	50.48	0.479	rgb(222,125,126)	1.9912	None
Mafg	Cd86	0.87772	50.48	0.476	rgb(222,126,127)	1.9912	None
Meis1	Fam168b	0.87772	50.48	0.484	rgb(222,125,126)	1.9912	None
Myc	Utf1	0.87772	50.48	0.479	rgb(222,126,127)	1.9912	None
Mycn	Slc39a14	0.87772	50.48	0.484	rgb(222,124,125)	1.9912	None
Nfe2l2	Dnm1	0.87772	50.48	0.483	rgb(222,125,126)	1.9912	None
Nfkb2	Ubash3b	0.87772	50.48	0.483	rgb(222,125,126)	1.9912	None
Nhlh1	B9d1	-0.87772	50.48	-4.8E-01	rgb(114,154,235)	1.9912	None
Nhlh1	Dzip1	0.87772	50.48	0.485	rgb(222,124,125)	1.9912	None
Nhlh1	Shisa2	0.87772	50.48	0.478	rgb(222,126,127)	1.9912	None
Nr1h2	Tnfrsf13c	0.87772	50.48	0.477	rgb(222,126,127)	1.9912	None
Nr2f6	Ccdc107	0.87772	50.48	0.476	rgb(222,126,127)	1.9912	None
Nr2f6	Sema6b	-0.87772	50.48	-4.8E-01	rgb(113,154,235)	1.9912	None
Nr3c1	Mpp2	0.87772	50.48	0.482	rgb(222,125,126)	1.9912	None
Nr3c1	Zfp395	-0.87772	50.48	-4.8E-01	rgb(114,154,235)	1.9912	None
Nr4a1	Acot13	0.87772	50.48	0.48	rgb(222,125,126)	1.9912	None
Nr4a1	Ikzf2	0.87772	50.48	0.483	rgb(222,125,126)	1.9912	None
Patz1	Rnf130	-0.87772	50.48	-4.8E-01	rgb(112,153,235)	1.9912	None
Plagl1	Lingo3	0.87772	50.48	0.475	rgb(222,126,127)	1.9912	None
Ppara	Pacsin1	-0.87772	50.48	-4.8E-01	rgb(113,154,235)	1.9912	None
Pparg	B4galnt1	0.87772	50.48	0.478	rgb(222,126,127)	1.9912	None
Pparg	Tnfsf10	0.87772	50.48	0.476	rgb(222,126,127)	1.9912	None
Pparg	Usp35	-0.87772	50.48	-4.8E-01	rgb(113,154,235)	1.9912	None
Prdm1	Ctla2a	0.87772	50.48	0.48	rgb(222,125,126)	1.9912	None
Prrx1	Pde7a	-0.87772	50.48	-4.8E-01	rgb(114,154,235)	1.9912	2,2
Rest	Prickle1	-0.87772	50.48	-4.8E-01	rgb(113,154,235)	1.9912	None
Rfx3	Hpcal4	0.87772	50.48	0.478	rgb(222,126,127)	1.9912	None
Rfx7	Slc6a6	-0.87772	50.48	-4.8E-01	rgb(113,154,235)	1.9912	None
Rfx7	Tbc1d14	-0.87772	50.48	-4.8E-01	rgb(113,154,235)	1.9912	2,2
Rora	Eomes	-0.87772	50.48	-4.8E-01	rgb(114,154,235)	1.9912	None
Rreb1	Zbp1	0.87772	50.48	0.475	rgb(222,126,127)	1.9912	None
Runx1	Gcnt1	0.87772	50.48	0.482	rgb(222,125,126)	1.9912	None
Runx1	Id1	-0.87772	50.48	-4.8E-01	rgb(114,154,235)	1.9912	None
Rxra	Il2ra	0.87772	50.48	0.483	rgb(222,125,126)	1.9912	None
Rxrb	Fam43a	-0.87772	50.48	-4.8E-01	rgb(113,154,235)	1.9912	None
Six3	Gcnt1	0.87772	50.48	0.483	rgb(222,125,126)	1.9912	None
Sox15	Ramp3	0.87772	50.48	0.476	rgb(222,126,127)	1.9912	None
Sox4	Atf6	-0.87772	50.48	-4.8E-01	rgb(112,153,235)	1.9912	None
Sox4	Ust	0.87772	50.48	0.477	rgb(222,126,127)	1.9912	None
Sp2	Acy1	0.87772	50.48	0.477	rgb(222,126,127)	1.9912	None
Sp2	Cyp2d22	-0.87772	50.48	-4.8E-01	rgb(112,153,235)	1.9912	None
Spib	Vcam1	0.87772	50.48	0.48	rgb(222,125,126)	1.9912	None
Srebf2	Gnaq	-0.87772	50.48	-4.8E-01	rgb(114,154,235)	1.9912	None
Srebf2	Itpr1	0.87772	50.48	0.478	rgb(222,126,127)	1.9912	None
Srf	Il18r1	0.87772	50.48	0.476	rgb(222,126,127)	1.9912	None
Srf	Plagl1	0.87772	50.48	0.481	rgb(222,125,126)	1.9912	None
Tcf3	Ccl3	0.87772	50.48	0.483	rgb(222,125,126)	1.9912	None
Trp53	Acad8	0.87772	50.48	0.478	rgb(222,126,127)	1.9912	None
Trp53	Acsl4	-0.87772	50.48	-4.8E-01	rgb(113,154,235)	1.9912	None
Trp53	Dcxr	0.87772	50.48	0.481	rgb(222,125,126)	1.9912	None
Trp53	Mgmt	0.87772	50.48	0.48	rgb(222,125,126)	1.9912	None
Trp53	Nphp3	-0.87772	50.48	-4.8E-01	rgb(114,154,235)	1.9912	None
Vdr	Cyth4	0.87772	50.48	0.481	rgb(222,125,126)	1.9912	None
Vdr	Svep1	0.87772	50.48	0.48	rgb(222,125,126)	1.9912	None
Zbtb3	Zfp558	-0.87772	50.48	-4.8E-01	rgb(112,153,235)	1.9912	None
Zbtb7b	Amz1	0.87772	50.48	0.477	rgb(222,126,127)	1.9912	None
Zbtb7b	Cyp2s1	0.87772	50.48	0.476	rgb(222,126,127)	1.9912	None
Zbtb7b	Cyp39a1	0.87772	50.48	0.485	rgb(222,124,125)	1.9912	None
Zbtb7b	Syt11	0.87772	50.48	0.479	rgb(222,125,126)	1.9912	None
Zeb1	Prss16	0.87772	50.48	0.478	rgb(222,126,127)	1.9912	None
Zfp105	Fermt2	-0.87772	50.48	-4.8E-01	rgb(114,154,235)	1.9912	None
Zfp148	Rab35	-0.87772	50.48	-4.8E-01	rgb(113,154,235)	1.9912	None
Zfp148	Rnf144b	0.87772	50.48	0.478	rgb(222,126,127)	1.9912	None
Zfp148	Sox21	0.87772	50.48	0.485	rgb(222,124,125)	1.9912	None
Zfx	Nckipsd	0.87772	50.48	0.485	rgb(222,124,125)	1.9912	None
Zfx	Ppfibp1	0.87772	50.48	0.48	rgb(222,125,126)	1.9912	None
Aebp2	Ipcef1	-0.87772	50.48	-4.8E-01	rgb(112,153,235)	1.9912	2,2
Aebp2	Tnni1	-0.87772	50.48	-4.8E-01	rgb(114,154,235)	1.9912	2,2
Aebp2	Zdhhc15	-0.87772	50.48	-4.8E-01	rgb(114,154,235)	1.9912	2,2
Akna	Idi2	0.87772	50.48	0.476	rgb(222,126,127)	1.9912	2,2
Atmin	Cpa2	0.87772	50.48	0.479	rgb(222,126,127)	1.9912	2,2
C030039L03Rik	Atp7b	0.87772	50.48	0.483	rgb(222,125,126)	1.9912	2,2
Ccdc17	Impg2	0.87772	50.48	0.482	rgb(222,125,126)	1.9912	2,2
Creb3l2	Atp2b4	0.87772	50.48	0.475	rgb(222,126,127)	1.9912	2,2
Cxxc5	Slco3a1	-0.87772	50.48	-4.8E-01	rgb(112,153,235)	1.9912	2,2
Foxp2	Sh2d4a	0.87772	50.48	0.483	rgb(222,125,126)	1.9912	2,2
Jun	Fes	0.87772	50.48	0.475	rgb(222,126,127)	1.9912	2,2
Kdm2b	Abi3	-0.87772	50.48	-4.8E-01	rgb(113,154,235)	1.9912	2,2
Klf12	Dmd	0.87772	50.48	0.483	rgb(222,125,126)	1.9912	2,2
L3mbtl3	2310007L24Rik	-0.87772	50.48	-4.8E-01	rgb(113,154,235)	1.9912	2,2
L3mbtl3	Adam12	-0.87772	50.48	-4.8E-01	rgb(113,154,235)	1.9912	2,2
Mbd6	Arhgap33	0.87772	50.48	0.48	rgb(222,125,126)	1.9912	2,2
Npas4	Slc12a3	0.87772	50.48	0.478	rgb(222,126,127)	1.9912	2,2
Nr4a2	Bcl2a1d	0.87772	50.48	0.479	rgb(222,126,126)	1.9912	2,2
Nr4a2	Phlpp1	0.87772	50.48	0.482	rgb(222,125,126)	1.9912	2,2
Nr4a2	Slc29a3	0.87772	50.48	0.48	rgb(222,125,126)	1.9912	2,2
Prdm2	Tex15	-0.87772	50.48	-4.8E-01	rgb(113,154,235)	1.9912	2,2
Rag1	Foxp3	0.87772	50.48	0.482	rgb(222,125,126)	1.9912	2,2
Scml4	Il9	-0.87772	50.48	-4.8E-01	rgb(114,154,235)	1.9912	2,2
Scrt1	Prokr1	-0.87772	50.48	-4.8E-01	rgb(113,154,235)	1.9912	2,2
Sgsm2	Unc93b1	0.87772	50.48	0.483	rgb(222,125,126)	1.9912	2,2
Tal2	Serpinc1	0.87772	50.48	0.477	rgb(222,126,127)	1.9912	2,2
Tbx21	Gbp5	0.87772	50.48	0.484	rgb(222,125,125)	1.9912	2,2
Tigd2	Amigo2	-0.87772	50.48	-4.8E-01	rgb(113,154,235)	1.9912	2,2
Zbtb32	Trim24	-0.87772	50.48	-4.8E-01	rgb(113,154,235)	1.9912	2,2
Zbtb46	Ccl22	0.87772	50.48	0.48	rgb(222,125,126)	1.9912	2,2
Zfp219	Fbxo4	0.87772	50.48	0.484	rgb(222,125,126)	1.9912	2,2
Zfp280b	Cmtm4	0.87772	50.48	0.479	rgb(222,126,127)	1.9912	2,2
Zfp329	Neat1	0.87772	50.48	0.475	rgb(222,126,127)	1.9912	2,2
Zfp385a	Abhd4	0.87772	50.48	0.482	rgb(222,125,126)	1.9912	2,2
Zfp385a	Ccng1	0.87772	50.48	0.484	rgb(222,124,125)	1.9912	2,2
Zfp429	Ctla2b	0.87772	50.48	0.483	rgb(222,125,126)	1.9912	2,2
Zfp52	Galc	0.87772	50.48	0.477	rgb(222,126,127)	1.9912	2,2
Zfp629	Chrm4	-0.87772	50.48	-4.8E-01	rgb(113,153,235)	1.9912	2,2
Zfp831	Egr3	0.87772	50.48	0.479	rgb(222,126,127)	1.9912	2,2
Zfp868	Bex1	0.87772	50.48	0.476	rgb(222,126,127)	1.9912	2,2
Ahrr	Ankrd13c	0.87772	50.48	0.707	rgb(225, 82, 83)	1.9912	None
Ahrr	Cd276	0.87772	50.48	0.707	rgb(225, 82, 83)	1.9912	2,2
Arnt2	Ankrd13c	0.87772	50.48	0.707	rgb(225, 82, 83)	1.9912	None
Arnt2	Cd276	0.87772	50.48	0.707	rgb(225, 82, 83)	1.9912	2,2
Runx2	Aim1	0.87772	50.48	0.707	rgb(225, 82, 83)	1.9912	None
Runx3	Aim1	0.87772	50.48	0.707	rgb(225, 82, 83)	1.9912	None
E2f4	Casp3	0.87772	50.48	0.707	rgb(225, 82, 83)	1.9912	None
Fos	Ctla2a	0.87772	50.48	0.707	rgb(225, 82, 83)	1.9912	None
Fosb	Ctla2a	0.87772	50.48	0.707	rgb(225, 82, 83)	1.9912	None
Fosl1	Ctla2a	0.87772	50.48	0.707	rgb(225, 82, 83)	1.9912	None
Fosl2	Ctla2a	0.87772	50.48	0.707	rgb(225, 82, 83)	1.9912	None
Jun	Ctla2a	0.87772	50.48	0.707	rgb(225, 82, 83)	1.9912	None
Junb	Ctla2a	0.87772	50.48	0.707	rgb(225, 82, 83)	1.9912	None
Jund	Ctla2a	0.87772	50.48	0.707	rgb(225, 82, 83)	1.9912	None
Mitf	Cald1	0.87772	50.48	0.707	rgb(225, 82, 83)	1.9912	None
Tcf4	Cald1	0.87772	50.48	0.707	rgb(225, 82, 83)	1.9912	None
Pou2af1	Zfp536	0.87772	50.48	0.707	rgb(225, 82, 83)	1.9912	None
Rarg	Ankrd55	0.87772	50.48	0.707	rgb(225, 82, 83)	1.9912	None
Rarg	Tspan5	0.87772	50.48	0.707	rgb(225, 82, 83)	1.9912	None
Rfx2	Myadm	0.87772	50.48	0.707	rgb(225, 82, 83)	1.9912	None
Stat2	Alpk2	0.87772	50.48	0.707	rgb(225, 82, 83)	1.9912	None
Ahr	Nek6	0.87423	50.47	0.469	rgb(222,127,128)	1.991	None
Ar	Aste1	-0.87423	50.47	-4.7E-01	rgb(115,155,235)	1.991	2,2
Atf2	Pomt2	-0.87423	50.47	-4.7E-01	rgb(114,154,235)	1.991	None
Atf5	Ly6c2	0.87423	50.47	0.472	rgb(222,127,128)	1.991	None
Bcl6	Prnp	0.87423	50.47	0.474	rgb(222,126,127)	1.991	None
Bcl6b	Nqo2	-0.87423	50.47	-4.7E-01	rgb(114,155,235)	1.991	None
Bcl6b	Sh3bp1	0.87423	50.47	0.475	rgb(222,126,127)	1.991	None
Bhlhe40	Fam20a	0.87423	50.47	0.473	rgb(222,127,128)	1.991	None
Creb1	Slc3a2	0.87423	50.47	0.472	rgb(222,127,128)	1.991	None
Crem	Aldoa	-0.87423	50.47	-4.7E-01	rgb(114,155,235)	1.991	None
E2f1	Vegfb	0.87423	50.47	0.465	rgb(222,128,129)	1.991	None
Egr3	Fhod3	-0.87423	50.47	-4.7E-01	rgb(114,154,235)	1.991	None
Egr3	Mapk8ip1	0.87423	50.47	0.472	rgb(222,127,128)	1.991	None
Egr4	Fut4	0.87423	50.47	0.471	rgb(222,127,128)	1.991	None
Epas1	5330426P16Rik	0.87423	50.47	0.466	rgb(222,128,129)	1.991	2,2
Esrra	Higd1a	0.87423	50.47	0.472	rgb(222,127,128)	1.991	None
Esrra	Mt1	0.87423	50.47	0.47	rgb(222,127,128)	1.991	None
Ets1	Pla2g4f	0.87423	50.47	0.467	rgb(222,128,129)	1.991	None
Ets1	Tspan5	-0.87423	50.47	-4.7E-01	rgb(115,155,235)	1.991	None
Ets1	Wipi1	0.87423	50.47	0.467	rgb(222,128,129)	1.991	None
Fli1	Adam10	0.87423	50.47	0.471	rgb(222,127,128)	1.991	None
Fli1	Nfatc1	0.87423	50.47	0.47	rgb(222,127,128)	1.991	None
Fli1	Prkca	0.87423	50.47	0.466	rgb(222,128,129)	1.991	None
Fli1	Reps1	0.87423	50.47	0.474	rgb(222,127,127)	1.991	None
Foxa1	Rasgrp1	0.87423	50.47	0.471	rgb(222,127,128)	1.991	None
Foxa1	Ubiad1	-0.87423	50.47	-4.7E-01	rgb(116,156,235)	1.991	None
Foxf2	Hist1h1e	0.87423	50.47	0.473	rgb(222,127,128)	1.991	None
Foxh1	Srgn	0.87423	50.47	0.469	rgb(222,127,128)	1.991	None
Foxh1	Tapbpl	0.87423	50.47	0.465	rgb(222,128,129)	1.991	None
Foxj1	Neo1	0.87423	50.47	0.47	rgb(222,127,128)	1.991	None
Foxo1	Rfwd3	0.87423	50.47	0.474	rgb(222,126,127)	1.991	None
Foxp1	Cul9	0.87423	50.47	0.467	rgb(222,128,129)	1.991	None
Foxp1	Egr2	-0.87423	50.47	-4.7E-01	rgb(114,155,235)	1.991	None
Foxp1	Rnf19b	-0.87423	50.47	-4.7E-01	rgb(116,156,235)	1.991	None
Foxp3	Sulf1	0.87423	50.47	0.471	rgb(222,127,128)	1.991	None
Foxq1	Egr2	-0.87423	50.47	-4.7E-01	rgb(115,155,235)	1.991	2,2
Gabpa	Nkain1	-0.87423	50.47	-4.7E-01	rgb(115,155,235)	1.991	None
Gata1	Abhd15	0.87423	50.47	0.471	rgb(222,127,128)	1.991	None
Gata1	B4galnt1	-0.87423	50.47	-4.7E-01	rgb(116,155,235)	1.991	None
Gata1	Cd2	-0.87423	50.47	-4.7E-01	rgb(116,156,235)	1.991	None
Gata1	Slco3a1	0.87423	50.47	0.466	rgb(222,128,129)	1.991	None
Gata2	Cd59a	0.87423	50.47	0.468	rgb(222,128,129)	1.991	None
Gata2	Zfp608	0.87423	50.47	0.468	rgb(222,128,129)	1.991	None
Gata3	Pck2	0.87423	50.47	0.473	rgb(222,127,128)	1.991	None
Gfi1	Ifi27l2a	0.87423	50.47	0.47	rgb(222,127,128)	1.991	None
Glis2	Pim1	0.87423	50.47	0.467	rgb(222,128,129)	1.991	None
Hbp1	Nrn1	0.87423	50.47	0.465	rgb(222,128,129)	1.991	None
Hic1	9530077C05Rik	-0.87423	50.47	-4.7E-01	rgb(115,155,235)	1.991	None
Hic1	Syt7	0.87423	50.47	0.472	rgb(222,127,128)	1.991	None
Hif1a	Fam57a	0.87423	50.47	0.467	rgb(222,128,129)	1.991	None
Hif1a	Gm4980	0.87423	50.47	0.468	rgb(222,128,129)	1.991	None
Hif1a	Pxn	-0.87423	50.47	-4.7E-01	rgb(115,155,235)	1.991	None
Hif1a	Rnf208	0.87423	50.47	0.465	rgb(222,128,129)	1.991	None
Hif1a	Stc2	0.87423	50.47	0.466	rgb(222,128,129)	1.991	None
Hmga2	Ric8	0.87423	50.47	0.466	rgb(222,128,129)	1.991	None
Hmx2	Fam26f	0.87423	50.47	0.466	rgb(222,128,129)	1.991	None
Hsf1	Atp6v1g1	0.87423	50.47	0.466	rgb(222,128,129)	1.991	None
Irf1	Rab19	0.87423	50.47	0.473	rgb(222,127,128)	1.991	None
Irf5	Ptrf	0.87423	50.47	0.471	rgb(222,127,128)	1.991	None
Irf5	Slc23a2	0.87423	50.47	0.472	rgb(222,127,128)	1.991	None
Irf7	Plxnc1	0.87423	50.47	0.467	rgb(222,128,129)	1.991	None
Irf9	Cd86	0.87423	50.47	0.467	rgb(222,128,129)	1.991	None
Klf11	Cox6b2	0.87423	50.47	0.469	rgb(222,127,128)	1.991	None
Klf11	Ddit3	0.87423	50.47	0.471	rgb(222,127,128)	1.991	None
Klf11	N4bp2l1	0.87423	50.47	0.475	rgb(222,126,127)	1.991	None
Klf11	Serpinb6b	0.87423	50.47	0.472	rgb(222,127,128)	1.991	None
Klf11	Slc13a3	0.87423	50.47	0.465	rgb(222,128,129)	1.991	None
Klf4	Cdkn2c	0.87423	50.47	0.466	rgb(222,128,129)	1.991	None
Klf4	Rab34	0.87423	50.47	0.471	rgb(222,127,128)	1.991	None
Lef1	Ntn4	0.87423	50.47	0.465	rgb(222,128,129)	1.991	None
Mafb	Psme1	-0.87423	50.47	-4.7E-01	rgb(115,155,235)	1.991	None
Mafb	Ptp4a3	-0.87423	50.47	-4.7E-01	rgb(114,155,235)	1.991	None
Mafb	Trove2	0.87423	50.47	0.475	rgb(222,126,127)	1.991	None
Mycn	Mfsd2a	0.87423	50.47	0.47	rgb(222,127,128)	1.991	None
Nfatc4	Slc12a8	0.87423	50.47	0.465	rgb(222,128,129)	1.991	None
Nfe2l2	Ppp3cc	0.87423	50.47	0.467	rgb(222,128,129)	1.991	None
Nfia	Herc6	0.87423	50.47	0.47	rgb(222,127,128)	1.991	None
Nfia	Tbx6	0.87423	50.47	0.467	rgb(222,128,129)	1.991	None
Nfkb1	Bmp2	0.87423	50.47	0.468	rgb(222,128,129)	1.991	None
Nr2f1	Soat2	0.87423	50.47	0.465	rgb(222,128,129)	1.991	None
Nr3c1	Tubgcp5	0.87423	50.47	0.471	rgb(222,127,128)	1.991	None
Osr2	Snapc1	0.87423	50.47	0.467	rgb(222,128,129)	1.991	None
Patz1	Itih5	0.87423	50.47	0.473	rgb(222,127,128)	1.991	None
Pknox1	Dnajc27	0.87423	50.47	0.474	rgb(222,127,127)	1.991	None
Pknox1	Ndufv3	-0.87423	50.47	-4.7E-01	rgb(115,155,235)	1.991	None
Pparg	Amph	0.87423	50.47	0.466	rgb(222,128,129)	1.991	None
Pparg	Etnk2	0.87423	50.47	0.467	rgb(222,128,129)	1.991	None
Pparg	Kcnj8	0.87423	50.47	0.468	rgb(222,128,129)	1.991	None
Pparg	Rilpl2	0.87423	50.47	0.469	rgb(222,127,128)	1.991	None
Prdm1	Adora2a	-0.87423	50.47	-4.7E-01	rgb(115,155,235)	1.991	None
Prdm1	Cd101	0.87423	50.47	0.475	rgb(222,126,127)	1.991	None
Prdm1	Sec24d	-0.87423	50.47	-4.7E-01	rgb(115,155,235)	1.991	None
Prdm1	Thbs1	0.87423	50.47	0.467	rgb(222,128,129)	1.991	None
Rest	Cxcl3	0.87423	50.47	0.472	rgb(222,127,128)	1.991	None
Rfx3	Gys1	0.87423	50.47	0.472	rgb(222,127,128)	1.991	None
Rfx3	Pgm1	-0.87423	50.47	-4.7E-01	rgb(115,155,235)	1.991	None
Rfx7	Crip1	-0.87423	50.47	-4.7E-01	rgb(115,155,235)	1.991	None
Runx1	Erap1	0.87423	50.47	0.47	rgb(222,127,128)	1.991	None
Rxrb	St7	-0.87423	50.47	-4.7E-01	rgb(115,155,235)	1.991	None
Sp2	Cntln	0.87423	50.47	0.468	rgb(222,128,128)	1.991	None
Sp2	Ifih1	-0.87423	50.47	-4.7E-01	rgb(115,155,235)	1.991	None
Sp2	Rabggta	-0.87423	50.47	-4.7E-01	rgb(115,155,235)	1.991	None
Spib	Nckap1	0.87423	50.47	0.468	rgb(222,128,129)	1.991	None
Spib	Ptprj	0.87423	50.47	0.473	rgb(222,127,128)	1.991	None
Srebf1	Epm2a	0.87423	50.47	0.466	rgb(222,128,129)	1.991	None
Srebf1	Vegfb	0.87423	50.47	0.47	rgb(222,127,128)	1.991	None
Srebf2	Tab2	0.87423	50.47	0.468	rgb(222,128,128)	1.991	None
Srebf2	Ubash3a	-0.87423	50.47	-4.7E-01	rgb(115,155,235)	1.991	None
Srf	Cul9	-0.87423	50.47	-4.7E-01	rgb(115,155,235)	1.991	None
Srf	Rbmx	0.87423	50.47	0.474	rgb(222,126,127)	1.991	None
Stat1	Tulp3	0.87423	50.47	0.474	rgb(222,126,127)	1.991	None
Stat3	Etv6	0.87423	50.47	0.47	rgb(222,127,128)	1.991	None
Stat3	Muc1	0.87423	50.47	0.466	rgb(222,128,129)	1.991	None
Stat3	Nt5c1a	0.87423	50.47	0.466	rgb(222,128,129)	1.991	None
Stat3	Slc39a1	0.87423	50.47	0.465	rgb(222,128,129)	1.991	None
Tead1	Cacna1c	0.87423	50.47	0.467	rgb(222,128,129)	1.991	None
Tead1	St14	0.87423	50.47	0.469	rgb(222,127,128)	1.991	None
Tef	Tex2	0.87423	50.47	0.47	rgb(222,127,128)	1.991	None
Trp53	Cenpw	0.87423	50.47	0.468	rgb(222,128,128)	1.991	None
Trp53	Psrc1	0.87423	50.47	0.473	rgb(222,127,128)	1.991	None
Trp73	Snhg6	0.87423	50.47	0.474	rgb(222,126,127)	1.991	2,2
Vdr	Susd1	0.87423	50.47	0.47	rgb(222,127,128)	1.991	None
Vdr	Timp1	0.87423	50.47	0.467	rgb(222,128,129)	1.991	None
Zbed6	Fam20b	0.87423	50.47	0.467	rgb(222,128,129)	1.991	None
Zbtb33	Zscan29	0.87423	50.47	0.469	rgb(222,127,128)	1.991	None
Zbtb7b	Snx10	0.87423	50.47	0.467	rgb(222,128,129)	1.991	None
Zfhx3	Sesn3	0.87423	50.47	0.475	rgb(222,126,127)	1.991	None
Zfp281	H2-Eb2	-0.87423	50.47	-4.7E-01	rgb(116,155,235)	1.991	None
Zfp628	Ncald	0.87423	50.47	0.475	rgb(222,126,127)	1.991	None
Zfx	Gja3	0.87423	50.47	0.475	rgb(222,126,127)	1.991	None
Zfx	Prodh	0.87423	50.47	0.467	rgb(222,128,129)	1.991	None
Zscan10	Il18	-0.87423	50.47	-4.7E-01	rgb(116,155,235)	1.991	None
Aebp2	Filip1l	-0.87423	50.47	-4.7E-01	rgb(116,156,235)	1.991	2,2
Aebp2	Tox2	0.87423	50.47	0.473	rgb(222,127,128)	1.991	2,2
Ahrr	Gpr15	0.87423	50.47	0.465	rgb(222,128,129)	1.991	2,2
Ahrr	Myo1f	0.87423	50.47	0.47	rgb(222,127,128)	1.991	2,2
Ahrr	Neurl1b	0.87423	50.47	0.473	rgb(222,127,128)	1.991	2,2
Akna	Proz	0.87423	50.47	0.465	rgb(222,128,129)	1.991	2,2
Atf6	Nsg2	-0.87423	50.47	-4.7E-01	rgb(116,155,235)	1.991	2,2
Batf	Pten	-0.87423	50.47	-4.7E-01	rgb(115,155,235)	1.991	2,2
Hmg20b	Yif1b	0.87423	50.47	0.468	rgb(222,128,129)	1.991	2,2
Hmga1	Litaf	0.87423	50.47	0.471	rgb(222,127,128)	1.991	2,2
Kdm2b	Igfbp4	-0.87423	50.47	-4.7E-01	rgb(116,155,235)	1.991	2,2
Kdm5b	BC029722	-0.87423	50.47	-4.7E-01	rgb(115,155,235)	1.991	2,2
Litaf	Cdk16	-0.87423	50.47	-4.7E-01	rgb(115,155,235)	1.991	2,2
Mbnl2	Pak1	0.87423	50.47	0.472	rgb(222,127,128)	1.991	2,2
Mbnl2	Tdrkh	-0.87423	50.47	-4.7E-01	rgb(114,154,235)	1.991	2,2
Ncoa1	Cd24a	0.87423	50.47	0.466	rgb(222,128,129)	1.991	2,2
Phf20	Zdhhc18	0.87423	50.47	0.475	rgb(222,126,127)	1.991	2,2
Plscr1	Asns	0.87423	50.47	0.467	rgb(222,128,129)	1.991	2,2
Prdm16	Bbs12	0.87423	50.47	0.467	rgb(222,128,129)	1.991	2,2
Tal2	Tmem38b	0.87423	50.47	0.473	rgb(222,127,128)	1.991	2,2
Tbx21	Notch1	0.87423	50.47	0.47	rgb(222,127,128)	1.991	2,2
Tbx21	Tnip3	0.87423	50.47	0.466	rgb(222,128,129)	1.991	2,2
Tcf4	Kctd17	0.87423	50.47	0.471	rgb(222,127,128)	1.991	2,2
Tcf4	Nedd4	0.87423	50.47	0.47	rgb(222,127,128)	1.991	2,2
Ybx2	Fam198a	0.87423	50.47	0.472	rgb(222,127,128)	1.991	2,2
Zbtb46	Scin	0.87423	50.47	0.467	rgb(222,128,129)	1.991	2,2
Zfp266	Ybey	0.87423	50.47	0.471	rgb(222,127,128)	1.991	2,2
Zfp385a	Robo3	0.87423	50.47	0.47	rgb(222,127,128)	1.991	2,2
Zfp641	Nt5e	-0.87423	50.47	-4.7E-01	rgb(114,155,235)	1.991	2,2
Zfp652	Myh10	-0.87423	50.47	-4.7E-01	rgb(114,154,235)	1.991	2,2
Zfp956	Ubl4	0.87423	50.47	0.47	rgb(222,127,128)	1.991	2,2
Ahrr	Trib1	0.87423	50.47	0.707	rgb(225, 82, 83)	1.991	None
Arnt2	Trib1	0.87423	50.47	0.707	rgb(225, 82, 83)	1.991	None
Nr1i3	Wdfy3	0.87423	50.47	0.707	rgb(225, 82, 83)	1.991	None
Runx2	Acox3	0.87423	50.47	0.707	rgb(225, 82, 83)	1.991	None
Runx3	Acox3	0.87423	50.47	0.707	rgb(225, 82, 83)	1.991	None
E2f4	Pfas	0.87423	50.47	0.707	rgb(225, 82, 83)	1.991	None
Fos	Atp2b4	0.87423	50.47	0.707	rgb(225, 82, 83)	1.991	None
Fos	Ctsb	0.87423	50.47	0.707	rgb(225, 82, 83)	1.991	None
Fos	Itga2	0.87423	50.47	0.707	rgb(225, 82, 83)	1.991	None
Fos	Upb1	0.87423	50.47	0.707	rgb(225, 82, 83)	1.991	None
Fosb	Atp2b4	0.87423	50.47	0.707	rgb(225, 82, 83)	1.991	None
Fosb	Ctsb	0.87423	50.47	0.707	rgb(225, 82, 83)	1.991	None
Fosb	Itga2	0.87423	50.47	0.707	rgb(225, 82, 83)	1.991	None
Fosb	Upb1	0.87423	50.47	0.707	rgb(225, 82, 83)	1.991	None
Fosl1	Atp2b4	0.87423	50.47	0.707	rgb(225, 82, 83)	1.991	None
Fosl1	Ctsb	0.87423	50.47	0.707	rgb(225, 82, 83)	1.991	None
Fosl1	Itga2	0.87423	50.47	0.707	rgb(225, 82, 83)	1.991	None
Fosl1	Upb1	0.87423	50.47	0.707	rgb(225, 82, 83)	1.991	None
Fosl2	Atp2b4	0.87423	50.47	0.707	rgb(225, 82, 83)	1.991	None
Fosl2	Ctsb	0.87423	50.47	0.707	rgb(225, 82, 83)	1.991	None
Fosl2	Itga2	0.87423	50.47	0.707	rgb(225, 82, 83)	1.991	None
Fosl2	Upb1	0.87423	50.47	0.707	rgb(225, 82, 83)	1.991	None
Jun	Atp2b4	0.87423	50.47	0.707	rgb(225, 82, 83)	1.991	None
Jun	Ctsb	0.87423	50.47	0.707	rgb(225, 82, 83)	1.991	None
Jun	Itga2	0.87423	50.47	0.707	rgb(225, 82, 83)	1.991	None
Jun	Upb1	0.87423	50.47	0.707	rgb(225, 82, 83)	1.991	None
Junb	Atp2b4	0.87423	50.47	0.707	rgb(225, 82, 83)	1.991	None
Junb	Ctsb	0.87423	50.47	0.707	rgb(225, 82, 83)	1.991	None
Junb	Itga2	0.87423	50.47	0.707	rgb(225, 82, 83)	1.991	None
Junb	Upb1	0.87423	50.47	0.707	rgb(225, 82, 83)	1.991	None
Jund	Atp2b4	0.87423	50.47	0.707	rgb(225, 82, 83)	1.991	None
Jund	Ctsb	0.87423	50.47	0.707	rgb(225, 82, 83)	1.991	None
Jund	Itga2	0.87423	50.47	0.707	rgb(225, 82, 83)	1.991	None
Jund	Upb1	0.87423	50.47	0.707	rgb(225, 82, 83)	1.991	None
Mitf	Mmp11	0.87423	50.47	0.707	rgb(225, 82, 83)	1.991	None
Tcf4	Mmp11	0.87423	50.47	0.707	rgb(225, 82, 83)	1.991	None
Rarg	Slc7a1	0.87423	50.47	0.707	rgb(225, 82, 83)	1.991	None
Rfx2	Txndc17	0.87423	50.47	0.707	rgb(225, 82, 83)	1.991	None
Stat2	Adck3	0.87423	50.47	0.707	rgb(225, 82, 83)	1.991	None
Ahr	Tlk1	-0.87074	50.46	-4.6E-01	rgb(117,156,234)	1.9908	None
Ascl2	Cd44	0.87074	50.46	0.462	rgb(222,129,130)	1.9908	None
Ascl2	D930020B18Rik	0.87074	50.46	0.456	rgb(222,130,131)	1.9908	None
Ascl2	Edn3	0.87074	50.46	0.459	rgb(222,129,130)	1.9908	None
Atf3	Clip3	0.87074	50.46	0.457	rgb(222,130,131)	1.9908	None
Atf5	Cacnb3	-0.87074	50.46	-4.6E-01	rgb(117,156,235)	1.9908	None
Atf5	Tmprss3	-0.87074	50.46	-4.6E-01	rgb(117,156,234)	1.9908	2,2
Bhlhe40	Nrp2	0.87074	50.46	0.458	rgb(222,129,130)	1.9908	None
Bhlhe41	Cend1	0.87074	50.46	0.462	rgb(222,129,130)	1.9908	None
Bhlhe41	Gpr18	0.87074	50.46	0.464	rgb(222,128,129)	1.9908	None
Bhlhe41	Klf12	-0.87074	50.46	-4.6E-01	rgb(117,156,235)	1.9908	2,2
Cebpb	Cd47	0.87074	50.46	0.461	rgb(222,129,130)	1.9908	None
Creb1	Nucb2	0.87074	50.46	0.461	rgb(222,129,130)	1.9908	None
Crem	Impa2	-0.87074	50.46	-4.6E-01	rgb(116,156,235)	1.9908	None
Crem	Ppp1r10	0.87074	50.46	0.464	rgb(222,128,129)	1.9908	None
Cux1	Cables1	0.87074	50.46	0.456	rgb(222,130,131)	1.9908	None
Cux1	Cmah	0.87074	50.46	0.458	rgb(222,130,130)	1.9908	None
Cux1	Dapl1	0.87074	50.46	0.465	rgb(222,128,129)	1.9908	None
Deaf1	Il10rb	-0.87074	50.46	-4.6E-01	rgb(117,156,234)	1.9908	None
Deaf1	Ski	0.87074	50.46	0.461	rgb(222,129,130)	1.9908	None
Dmrta2	Aga	0.87074	50.46	0.463	rgb(222,129,130)	1.9908	None
E2f1	Dnajc6	0.87074	50.46	0.457	rgb(222,130,131)	1.9908	None
Egr1	Dnm3	0.87074	50.46	0.458	rgb(222,130,130)	1.9908	None
Egr2	Mcf2l	-0.87074	50.46	-4.6E-01	rgb(118,157,234)	1.9908	None
Egr3	Tbc1d30	0.87074	50.46	0.46	rgb(222,129,130)	1.9908	None
Egr4	H2afy2	0.87074	50.46	0.459	rgb(222,129,130)	1.9908	None
Elk4	Cmah	-0.87074	50.46	-4.6E-01	rgb(117,156,235)	1.9908	2,2
Epas1	3110057O12Rik	0.87074	50.46	0.458	rgb(222,129,130)	1.9908	2,2
Epas1	B430319G15Rik	0.87074	50.46	0.463	rgb(222,129,129)	1.9908	2,2
Erg	Scn1b	0.87074	50.46	0.465	rgb(222,128,129)	1.9908	None
Esr1	Synpo	0.87074	50.46	0.464	rgb(222,128,129)	1.9908	None
Fli1	Ccr5	-0.87074	50.46	-4.6E-01	rgb(117,156,234)	1.9908	None
Fli1	Cd4	0.87074	50.46	0.458	rgb(222,130,130)	1.9908	None
Fli1	Grap	0.87074	50.46	0.457	rgb(222,130,131)	1.9908	None
Fli1	Ppm1d	0.87074	50.46	0.464	rgb(222,128,129)	1.9908	None
Fli1	St3gal1	0.87074	50.46	0.46	rgb(222,129,130)	1.9908	None
Fli1	Zcchc12	0.87074	50.46	0.464	rgb(222,128,129)	1.9908	None
Foxh1	Ski	-0.87074	50.46	-4.6E-01	rgb(117,156,234)	1.9908	None
Foxj1	Pla1a	0.87074	50.46	0.46	rgb(222,129,130)	1.9908	None
Foxo1	Herc6	0.87074	50.46	0.464	rgb(222,128,129)	1.9908	None
Foxo1	Rhebl1	0.87074	50.46	0.458	rgb(222,130,131)	1.9908	None
Foxp1	Dusp5	0.87074	50.46	0.457	rgb(222,130,131)	1.9908	None
Foxp1	Vim	-0.87074	50.46	-4.6E-01	rgb(118,157,234)	1.9908	None
Foxq1	Cyr61	-0.87074	50.46	-4.6E-01	rgb(117,156,234)	1.9908	2,2
Gabpa	Inpp4a	0.87074	50.46	0.456	rgb(222,130,131)	1.9908	None
Gabpa	Sept9	-0.87074	50.46	-4.6E-01	rgb(117,156,235)	1.9908	None
Gata2	Armcx6	0.87074	50.46	0.464	rgb(222,128,129)	1.9908	None
Gata2	Serpinc1	0.87074	50.46	0.456	rgb(222,130,131)	1.9908	None
Gata2	Tnfsf8	0.87074	50.46	0.459	rgb(222,129,130)	1.9908	None
Gfi1	Pid1	0.87074	50.46	0.455	rgb(222,130,131)	1.9908	None
Gli3	Abcb1b	0.87074	50.46	0.464	rgb(222,128,129)	1.9908	None
Gli3	Cttn	0.87074	50.46	0.464	rgb(222,128,129)	1.9908	None
Gli3	Pim1	-0.87074	50.46	-4.6E-01	rgb(117,156,235)	1.9908	None
Glis1	Asph	0.87074	50.46	0.459	rgb(222,129,130)	1.9908	None
Glis3	4833439L19Rik	0.87074	50.46	0.462	rgb(222,129,130)	1.9908	None
Hbp1	Sqle	0.87074	50.46	0.465	rgb(222,128,129)	1.9908	None
Hic1	Ppp3ca	0.87074	50.46	0.458	rgb(222,129,130)	1.9908	None
Hic1	Ripk1	0.87074	50.46	0.465	rgb(222,128,129)	1.9908	None
Hif1a	Fermt1	0.87074	50.46	0.461	rgb(222,129,130)	1.9908	None
Hif1a	Galk1	0.87074	50.46	0.461	rgb(222,129,130)	1.9908	None
Hif1a	H2-Q10	0.87074	50.46	0.457	rgb(222,130,131)	1.9908	None
Hif1a	Mir1894	-0.87074	50.46	-4.6E-01	rgb(117,156,235)	1.9908	2,2
Hmx3	Id1	0.87074	50.46	0.461	rgb(222,129,130)	1.9908	None
Hsf1	Itgb3	0.87074	50.46	0.463	rgb(222,129,130)	1.9908	None
Hsf1	Tmem176a	0.87074	50.46	0.462	rgb(222,129,130)	1.9908	None
Irf1	Dyx1c1	0.87074	50.46	0.459	rgb(222,129,130)	1.9908	None
Irf5	Ddah1	0.87074	50.46	0.463	rgb(222,129,130)	1.9908	None
Irf7	Ifih1	0.87074	50.46	0.463	rgb(222,129,130)	1.9908	None
Irf7	Lbh	-0.87074	50.46	-4.6E-01	rgb(117,156,235)	1.9908	None
Irf8	Sbno2	0.87074	50.46	0.457	rgb(222,130,131)	1.9908	None
Irf9	Parp9	0.87074	50.46	0.459	rgb(222,129,130)	1.9908	None
Irf9	Tapbp	0.87074	50.46	0.456	rgb(222,130,131)	1.9908	None
Klf11	Ascc1	0.87074	50.46	0.461	rgb(222,129,130)	1.9908	None
Klf11	Grin3b	-0.87074	50.46	-4.6E-01	rgb(118,157,234)	1.9908	None
Klf11	Rasgrp1	0.87074	50.46	0.456	rgb(222,130,131)	1.9908	None
Klf11	Trappc10	-0.87074	50.46	-4.6E-01	rgb(118,157,234)	1.9908	None
Klf11	Zfp467	0.87074	50.46	0.462	rgb(222,129,130)	1.9908	None
Klf4	Adarb1	0.87074	50.46	0.463	rgb(222,129,129)	1.9908	None
Klf4	Flot1	0.87074	50.46	0.464	rgb(222,128,129)	1.9908	None
Klf4	Ndrg4	0.87074	50.46	0.462	rgb(222,129,130)	1.9908	None
Klf4	Pafah1b3	0.87074	50.46	0.457	rgb(222,130,131)	1.9908	None
Klf4	Rai14	0.87074	50.46	0.464	rgb(222,128,129)	1.9908	None
Klf4	Ulk2	0.87074	50.46	0.459	rgb(222,129,130)	1.9908	None
Klf7	Mapk8ip1	0.87074	50.46	0.461	rgb(222,129,130)	1.9908	None
Klf7	Mboat2	0.87074	50.46	0.457	rgb(222,130,131)	1.9908	None
Klf7	Slc16a6	-0.87074	50.46	-4.6E-01	rgb(117,156,234)	1.9908	None
Klf7	Urb1	-0.87074	50.46	-4.6E-01	rgb(116,156,235)	1.9908	None
Lhx2	Slfn4	-0.87074	50.46	-4.6E-01	rgb(117,156,234)	1.9908	2,2
Maf	Cmas	0.87074	50.46	0.456	rgb(222,130,131)	1.9908	None
Mafb	Cyth4	0.87074	50.46	0.462	rgb(222,129,130)	1.9908	None
Mafb	Pten	-0.87074	50.46	-4.6E-01	rgb(117,156,235)	1.9908	None
Mafg	Zfp592	0.87074	50.46	0.462	rgb(222,129,130)	1.9908	None
Meis1	Pcyox1l	-0.87074	50.46	-4.6E-01	rgb(118,157,234)	1.9908	None
Meis1	Traf3	0.87074	50.46	0.458	rgb(222,130,130)	1.9908	None
Myb	Il18r1	0.87074	50.46	0.456	rgb(222,130,131)	1.9908	None
Myc	Bend3	0.87074	50.46	0.458	rgb(222,129,130)	1.9908	None
Myc	Usp35	-0.87074	50.46	-4.6E-01	rgb(117,156,234)	1.9908	None
Mycn	Cbx4	-0.87074	50.46	-4.6E-01	rgb(117,156,234)	1.9908	None
Mycn	Ryr1	0.87074	50.46	0.462	rgb(222,129,130)	1.9908	None
Nfatc1	Tigit	-0.87074	50.46	-4.6E-01	rgb(118,157,234)	1.9908	2,2
Nfe2l2	Eef1a1	0.87074	50.46	0.456	rgb(222,130,131)	1.9908	None
Nfic	Gimap4	-0.87074	50.46	-4.6E-01	rgb(117,156,235)	1.9908	None
Nfil3	Neu3	0.87074	50.46	0.458	rgb(222,129,130)	1.9908	None
Nfkb1	Ptk7	-0.87074	50.46	-4.6E-01	rgb(118,157,234)	1.9908	None
Nhlh1	Ptprs	0.87074	50.46	0.464	rgb(222,128,129)	1.9908	None
Nhlh1	Rab19	0.87074	50.46	0.461	rgb(222,129,130)	1.9908	None
Nhlh1	Zbtb10	0.87074	50.46	0.462	rgb(222,129,130)	1.9908	None
Nkx3-1	Lif	0.87074	50.46	0.46	rgb(222,129,130)	1.9908	None
Nr1h2	Mex3a	0.87074	50.46	0.457	rgb(222,130,131)	1.9908	None
Nr1h2	Ndst1	-0.87074	50.46	-4.6E-01	rgb(118,157,234)	1.9908	None
Nr3c1	Dnmt3a	0.87074	50.46	0.464	rgb(222,128,129)	1.9908	None
Nr3c1	Gdpd5	0.87074	50.46	0.46	rgb(222,129,130)	1.9908	None
Patz1	Bmp2k	0.87074	50.46	0.459	rgb(222,129,130)	1.9908	None
Patz1	Hcn2	0.87074	50.46	0.457	rgb(222,130,131)	1.9908	None
Patz1	Trmt5	-0.87074	50.46	-4.6E-01	rgb(116,156,235)	1.9908	None
Plagl1	Hspb7	0.87074	50.46	0.463	rgb(222,129,130)	1.9908	None
Plagl1	Rassf1	-0.87074	50.46	-4.6E-01	rgb(117,156,234)	1.9908	None
Pou2f2	Itgb8	0.87074	50.46	0.462	rgb(222,129,130)	1.9908	None
Pou3f1	Ckap4	-0.87074	50.46	-4.6E-01	rgb(118,157,234)	1.9908	None
Ppara	Anln	0.87074	50.46	0.458	rgb(222,130,130)	1.9908	None
Ppara	Mtss1	-0.87074	50.46	-4.6E-01	rgb(117,156,234)	1.9908	None
Ppara	Rps14	-0.87074	50.46	-4.6E-01	rgb(116,156,235)	1.9908	None
Ppara	Satb1	0.87074	50.46	0.457	rgb(222,130,131)	1.9908	None
Ppard	Fzd7	0.87074	50.46	0.462	rgb(222,129,130)	1.9908	None
Pparg	Cd83	0.87074	50.46	0.46	rgb(222,129,130)	1.9908	None
Pparg	Cltb	-0.87074	50.46	-4.6E-01	rgb(117,156,235)	1.9908	None
Pparg	Ncoa1	-0.87074	50.46	-4.6E-01	rgb(116,156,235)	1.9908	None
Pparg	Sh3bp5	0.87074	50.46	0.464	rgb(222,128,129)	1.9908	None
Pparg	Trpv2	0.87074	50.46	0.455	rgb(222,130,131)	1.9908	None
Prrx1	Cdh17	0.87074	50.46	0.463	rgb(222,129,130)	1.9908	2,2
Prrx1	Cenpw	-0.87074	50.46	-4.6E-01	rgb(117,156,234)	1.9908	None
Prrx1	Il7r	0.87074	50.46	0.456	rgb(222,130,131)	1.9908	None
Rela	Cd80	0.87074	50.46	0.456	rgb(222,130,131)	1.9908	None
Rest	Ddx60	0.87074	50.46	0.461	rgb(222,129,130)	1.9908	None
Rest	Muc13	0.87074	50.46	0.455	rgb(222,130,131)	1.9908	None
Rest	Spsb1	0.87074	50.46	0.46	rgb(222,129,130)	1.9908	None
Rfx1	Acot6	0.87074	50.46	0.462	rgb(222,129,130)	1.9908	None
Rfx1	Tnfsf10	0.87074	50.46	0.462	rgb(222,129,130)	1.9908	None
Rfx7	Pde4d	-0.87074	50.46	-4.6E-01	rgb(117,156,235)	1.9908	None
Rreb1	Casp3	-0.87074	50.46	-4.6E-01	rgb(118,156,234)	1.9908	None
Runx1	Igtp	0.87074	50.46	0.456	rgb(222,130,131)	1.9908	None
Rxra	Bace2	0.87074	50.46	0.46	rgb(222,129,130)	1.9908	None
Six4	Slc4a11	-0.87074	50.46	-4.6E-01	rgb(117,156,235)	1.9908	2,2
Smad3	Enpp1	-0.87074	50.46	-4.6E-01	rgb(117,156,235)	1.9908	None
Smad3	Zdhhc2	0.87074	50.46	0.461	rgb(222,129,130)	1.9908	None
Sox12	Zfp105	0.87074	50.46	0.457	rgb(222,130,131)	1.9908	None
Sox4	Notch2	-0.87074	50.46	-4.6E-01	rgb(118,157,234)	1.9908	None
Sox5	Urb1	-0.87074	50.46	-4.6E-01	rgb(117,156,235)	1.9908	None
Sp2	Emp3	0.87074	50.46	0.464	rgb(222,128,129)	1.9908	None
Spib	Tnfsf9	-0.87074	50.46	-4.6E-01	rgb(116,156,235)	1.9908	None
Srebf2	Capn2	0.87074	50.46	0.464	rgb(222,128,129)	1.9908	None
Srebf2	Fancm	0.87074	50.46	0.463	rgb(222,129,130)	1.9908	None
Srebf2	Hist1h1a	0.87074	50.46	0.459	rgb(222,129,130)	1.9908	None
Stat3	Ppp3ca	-0.87074	50.46	-4.6E-01	rgb(117,156,235)	1.9908	None
Stat5b	Ikzf4	0.87074	50.46	0.457	rgb(222,130,131)	1.9908	None
Stat5b	Trim46	0.87074	50.46	0.457	rgb(222,130,131)	1.9908	None
Tcf12	Hist2h2bb	0.87074	50.46	0.462	rgb(222,129,130)	1.9908	None
Tead1	Oxct1	0.87074	50.46	0.464	rgb(222,128,129)	1.9908	None
Thra	Irf5	0.87074	50.46	0.463	rgb(222,129,129)	1.9908	None
Thra	Lgals3bp	0.87074	50.46	0.46	rgb(222,129,130)	1.9908	None
Trp53	Tmem43	0.87074	50.46	0.46	rgb(222,129,130)	1.9908	None
Trp73	Aldh4a1	0.87074	50.46	0.462	rgb(222,129,130)	1.9908	None
Usf2	Fbxo10	0.87074	50.46	0.459	rgb(222,129,130)	1.9908	None
Vdr	Ears2	-0.87074	50.46	-4.6E-01	rgb(117,156,234)	1.9908	None
Vdr	Fundc2	-0.87074	50.46	-4.6E-01	rgb(116,156,235)	1.9908	None
Zbtb3	Sh2b2	0.87074	50.46	0.457	rgb(222,130,131)	1.9908	None
Zbtb3	Tmem184b	-0.87074	50.46	-4.6E-01	rgb(118,157,234)	1.9908	None
Zbtb7b	Chrm4	0.87074	50.46	0.463	rgb(222,129,130)	1.9908	None
Zbtb7b	Dcakd	-0.87074	50.46	-4.6E-01	rgb(117,156,235)	1.9908	None
Zbtb7b	Pgm1	0.87074	50.46	0.464	rgb(222,128,129)	1.9908	None
[truncated: 49,982 more rows]
