# Supplementary material for: Leveraging chromatin accessibility for transcriptional regulatory network inference in T Helper 17 Cells
Source: Genome Res. 2019 Mar;29(3):449–63. doi: 10.1101/gr.238253.118 (PMC6396413; doi:10.1101/gr.238253.118)
Supplement: Supplemental Material [file supp_gr.238253.118_Supplemental_Th17_TRN_Networks.zip › Th17_TRN_Networks-master/TRN_Notebooks/Networks/ENCODE_bias25_TFmRNA_sp.tsv]

TF	Target	SignedQuantile	NonzeroSubsamples(Stability)	pCorr	stroke	stroke-width	stroke-dasharray
Srebf2	Dhcr24	1	50.92	0.917	rgb(227, 42, 44)	2	None
Gm14420	Gm2011	0.99659	50.89	0.892	rgb(227, 47, 48)	1.9994	2,2
Irf1	Nlrc5	0.99318	50.88	0.877	rgb(227, 49, 51)	1.9992	2,2
Nr1h2	Gen1	-0.98977	50.86	-8.6E-01	rgb( 30,103,250)	1.9988	None
Sp2	Synj1	0.98977	50.86	0.859	rgb(226, 53, 55)	1.9988	None
Egr1	Egr3	0.98636	50.85	0.849	rgb(226, 55, 57)	1.9986	None
C030039L03Rik	Ankzf1	0.98636	50.85	0.846	rgb(226, 55, 57)	1.9986	2,2
Ahrr	Cyp1b1	0.98295	50.84	0.837	rgb(226, 57, 59)	1.9984	None
Irf1	Tbx21	0.98295	50.84	0.838	rgb(226, 57, 59)	1.9984	2,2
Sp2	Pla2g4c	0.97953	50.83	0.834	rgb(226, 58, 59)	1.9982	None
Cebpg	Slc7a3	0.97612	50.82	0.815	rgb(226, 61, 63)	1.998	None
Smad3	Tal2	-0.97271	50.81	-8.1E-01	rgb( 42,111,248)	1.9978	None
Sp2	Apbb1ip	0.97271	50.81	0.81	rgb(226, 62, 64)	1.9978	None
Tcf3	Pdcd1lg2	-0.97271	50.81	-8.1E-01	rgb( 40,110,248)	1.9978	None
Tbx21	Tbkbp1	0.97271	50.81	0.813	rgb(226, 62, 63)	1.9978	2,2
Egr2	Pten	-0.9693	50.8	-8.0E-01	rgb( 44,112,247)	1.9976	None
Zbed6	Zfp445	0.9693	50.8	0.796	rgb(226, 65, 67)	1.9976	None
Rorc	Lingo4	0.9693	50.8	0.796	rgb(226, 65, 67)	1.9976	2,2
Cebpg	Chac1	0.96589	50.79	0.794	rgb(226, 65, 67)	1.9974	None
Ddit3	Aldh1l2	0.96589	50.79	0.792	rgb(226, 66, 67)	1.9974	None
Irf9	Irf7	0.96589	50.79	0.794	rgb(226, 65, 67)	1.9974	None
Sox5	Serpinf1	0.96589	50.79	0.791	rgb(226, 66, 67)	1.9974	None
Sp2	Arhgap33	0.96589	50.79	0.795	rgb(226, 65, 67)	1.9974	None
Sp4	Fbxw2	0.96589	50.79	0.792	rgb(226, 66, 67)	1.9974	None
Ahr	Ahrr	0.96248	50.78	0.78	rgb(226, 68, 70)	1.9972	None
Nfkb1	Nme4	-0.96248	50.78	-7.8E-01	rgb( 47,114,247)	1.9972	None
Tcf3	Ankzf1	0.96248	50.78	0.779	rgb(226, 68, 70)	1.9972	None
Gm14295	Gm3696	0.96248	50.78	0.784	rgb(226, 67, 69)	1.9972	2,2
Ebf1	Qtrtd1	-0.95907	50.77	-7.7E-01	rgb( 49,115,246)	1.997	None
Irf5	Cd44	0.95907	50.77	0.767	rgb(225, 71, 72)	1.997	None
Mybl1	Gtse1	0.95907	50.77	0.766	rgb(225, 71, 72)	1.997	None
Smad3	Rtn1	-0.95907	50.77	-7.7E-01	rgb( 51,116,246)	1.997	None
Sp2	C2cd3	0.95907	50.77	0.774	rgb(226, 69, 71)	1.997	None
Zbed6	Tsc1	0.95907	50.77	0.768	rgb(225, 70, 72)	1.997	None
C030039L03Rik	Gapdhs	0.95907	50.77	0.772	rgb(225, 69, 71)	1.997	2,2
Smad4	Prex1	0.95566	50.76	0.755	rgb(225, 73, 74)	1.9968	None
E2f1	Tyms	0.95225	50.75	0.751	rgb(225, 74, 75)	1.9966	None
Irf2	Celf2	0.95225	50.75	0.754	rgb(225, 73, 74)	1.9966	None
Rara	Hbs1l	-0.95225	50.75	-7.5E-01	rgb( 55,118,245)	1.9966	None
Zfp536	Lpin3	0.95225	50.75	0.755	rgb(225, 73, 74)	1.9966	2,2
Etv4	Spint1	0.94884	50.74	0.741	rgb(225, 76, 77)	1.9964	None
Hsf1	Gm12942	-0.94884	50.74	-7.4E-01	rgb( 58,120,245)	1.9964	None
Irf4	Gdpd5	-0.94884	50.74	-7.4E-01	rgb( 57,120,245)	1.9964	None
Irf7	Ifit1	0.94884	50.74	0.745	rgb(225, 75, 76)	1.9964	None
Irf7	Rsad2	0.94884	50.74	0.74	rgb(225, 76, 77)	1.9964	None
Irf7	Rtp4	0.94884	50.74	0.74	rgb(225, 76, 77)	1.9964	None
Nr1h2	Gltscr2	0.94884	50.74	0.74	rgb(225, 76, 77)	1.9964	None
Sp3	Rnf113a1	-0.94884	50.74	-7.4E-01	rgb( 56,119,245)	1.9964	None
Zbed6	Nfat5	0.94884	50.74	0.738	rgb(225, 76, 77)	1.9964	None
Sp110	Cdkn2d	0.94884	50.74	0.738	rgb(225, 76, 77)	1.9964	2,2
Zfp429	Zfp874a	0.94884	50.74	0.736	rgb(225, 76, 78)	1.9964	2,2
Epas1	Adamtsl3	0.94542	50.73	0.733	rgb(225, 77, 78)	1.9962	2,2
Hsf1	Sra1	-0.94542	50.73	-7.3E-01	rgb( 59,121,245)	1.9962	None
Irf4	Tnfsf10	-0.94542	50.73	-7.3E-01	rgb( 58,121,245)	1.9962	None
Mxi1	Serpinf1	0.94542	50.73	0.729	rgb(225, 78, 79)	1.9962	2,2
Rxra	Ptger4	0.94542	50.73	0.732	rgb(225, 77, 79)	1.9962	None
Sp2	E2f7	0.94542	50.73	0.726	rgb(225, 78, 80)	1.9962	None
Zbed6	Rpl10a	-0.94542	50.73	-7.3E-01	rgb( 59,121,245)	1.9962	None
Zfp329	Neat1	0.94542	50.73	0.729	rgb(225, 78, 79)	1.9962	2,2
Atf5	Ddit3	0.94201	50.72	0.718	rgb(225, 80, 81)	1.996	None
Egr2	Tnf	0.94201	50.72	0.725	rgb(225, 79, 80)	1.996	None
Ets1	Slc9a3r1	0.94201	50.72	0.716	rgb(225, 80, 82)	1.996	None
Mxd1	Socs3	0.94201	50.72	0.719	rgb(225, 80, 81)	1.996	None
Mxd3	Gpsm2	0.94201	50.72	0.716	rgb(225, 80, 82)	1.996	None
Nr1h2	Anln	-0.94201	50.72	-7.2E-01	rgb( 61,122,244)	1.996	None
Nr3c1	Dnajc21	-0.94201	50.72	-7.2E-01	rgb( 60,122,244)	1.996	None
Smad3	Bcl6b	-0.94201	50.72	-7.2E-01	rgb( 61,122,244)	1.996	None
Smad3	Perp	-0.94201	50.72	-7.2E-01	rgb( 60,122,244)	1.996	None
Smad3	Rnf149	0.94201	50.72	0.717	rgb(225, 80, 81)	1.996	None
Sp2	Ispd	-0.94201	50.72	-7.2E-01	rgb( 61,122,244)	1.996	None
Stat4	Evi2a	0.94201	50.72	0.722	rgb(225, 79, 81)	1.996	None
Vdr	Fbxo30	0.94201	50.72	0.718	rgb(225, 80, 81)	1.996	None
Zbtb26	2310015A10Rik	0.94201	50.72	0.716	rgb(225, 80, 82)	1.996	2,2
Zfp629	Ttbk2	0.94201	50.72	0.724	rgb(225, 79, 80)	1.996	2,2
Egr1	Egr2	0.9386	50.71	0.712	rgb(225, 81, 82)	1.9958	None
Elf1	Arhgef6	0.9386	50.71	0.708	rgb(225, 82, 83)	1.9958	None
Patz1	Mboat7	0.9386	50.71	0.712	rgb(225, 81, 83)	1.9958	None
Rreb1	Gimap7	-0.9386	50.71	-7.1E-01	rgb( 63,123,244)	1.9958	None
Smad3	Stat4	-0.9386	50.71	-7.1E-01	rgb( 62,123,244)	1.9958	None
Srebf1	Abcg1	0.9386	50.71	0.71	rgb(225, 81, 83)	1.9958	None
Trp53	Tox2	0.9386	50.71	0.713	rgb(225, 81, 82)	1.9958	None
Zfp281	Fas	0.9386	50.71	0.715	rgb(225, 80, 82)	1.9958	None
Nr4a2	Crem	0.9386	50.71	0.708	rgb(225, 82, 83)	1.9958	2,2
Zfp948	Mtx3	0.9386	50.71	0.71	rgb(225, 81, 83)	1.9958	2,2
Ets1	Aste1	-0.93519	50.7	-7.0E-01	rgb( 66,125,244)	1.9956	None
Foxp1	Vps54	-0.93519	50.7	-7.0E-01	rgb( 65,124,244)	1.9956	None
Irf4	Atp8b4	-0.93519	50.7	-7.0E-01	rgb( 64,124,244)	1.9956	None
Irf7	Gm6548	0.93519	50.7	0.704	rgb(225, 82, 84)	1.9956	2,2
Osr2	Serpinb1b	0.93519	50.7	0.699	rgb(225, 83, 85)	1.9956	2,2
Smad4	Bid	-0.93519	50.7	-7.0E-01	rgb( 66,125,243)	1.9956	None
Sp2	Brd3	0.93519	50.7	0.699	rgb(225, 83, 85)	1.9956	None
Sp2	Eda2r	-0.93519	50.7	-7.0E-01	rgb( 66,125,243)	1.9956	None
Sp2	Hist1h1d	-0.93519	50.7	-7.0E-01	rgb( 64,124,244)	1.9956	None
Sp2	Psmd8	-0.93519	50.7	-7.0E-01	rgb( 64,124,244)	1.9956	None
Tead1	Ikzf4	0.93519	50.7	0.7	rgb(225, 83, 85)	1.9956	None
Zbed6	Tnrc6a	0.93519	50.7	0.698	rgb(225, 84, 85)	1.9956	None
Foxs1	Mylk2	0.93519	50.7	0.697	rgb(225, 84, 85)	1.9956	2,2
Zfp429	Trim12a	0.93519	50.7	0.698	rgb(225, 84, 85)	1.9956	2,2
Bcl6	Qtrtd1	0.93178	50.69	0.694	rgb(225, 84, 86)	1.9954	None
Bhlhe40	Fam129a	0.93178	50.69	0.686	rgb(225, 86, 87)	1.9954	None
Bhlhe40	Gatm	0.93178	50.69	0.686	rgb(225, 86, 87)	1.9954	None
Bhlhe40	Kdelc2	0.93178	50.69	0.689	rgb(225, 85, 87)	1.9954	None
Cebpg	Slc1a4	0.93178	50.69	0.694	rgb(225, 84, 86)	1.9954	None
Crem	Agpat9	0.93178	50.69	0.694	rgb(225, 84, 86)	1.9954	None
Ddit3	Trib3	0.93178	50.69	0.687	rgb(225, 86, 87)	1.9954	None
Egr2	Bmyc	-0.93178	50.69	-6.9E-01	rgb( 67,126,243)	1.9954	None
Hif1a	Zbtb4	0.93178	50.69	0.691	rgb(225, 85, 86)	1.9954	None
Irf2	Runx2	0.93178	50.69	0.686	rgb(225, 86, 87)	1.9954	None
Irf7	Xaf1	0.93178	50.69	0.693	rgb(225, 85, 86)	1.9954	None
Jun	Ninj1	0.93178	50.69	0.69	rgb(225, 85, 87)	1.9954	None
Junb	Hook2	0.93178	50.69	0.685	rgb(225, 86, 87)	1.9954	None
Mxd3	Cdc25b	0.93178	50.69	0.687	rgb(225, 86, 87)	1.9954	2,2
Rela	Atf6	-0.93178	50.69	-6.9E-01	rgb( 66,125,243)	1.9954	None
Rora	Gpr68	0.93178	50.69	0.688	rgb(225, 86, 87)	1.9954	None
Runx3	Glipr1	-0.93178	50.69	-6.9E-01	rgb( 67,126,243)	1.9954	None
Rxra	Mpp2	0.93178	50.69	0.693	rgb(225, 85, 86)	1.9954	None
Rxra	Pdcd1lg2	0.93178	50.69	0.692	rgb(225, 85, 86)	1.9954	None
Smad4	C2cd2l	0.93178	50.69	0.694	rgb(225, 84, 86)	1.9954	None
Smad4	Gramd1b	-0.93178	50.69	-6.9E-01	rgb( 66,125,243)	1.9954	None
Sp2	Slc39a9	0.93178	50.69	0.691	rgb(225, 85, 86)	1.9954	None
Sp3	Dcakd	-0.93178	50.69	-6.9E-01	rgb( 66,125,243)	1.9954	None
Srebf2	Mmp10	-0.93178	50.69	-6.9E-01	rgb( 67,126,243)	1.9954	None
Tcf3	Sh3bp1	0.93178	50.69	0.693	rgb(225, 85, 86)	1.9954	None
Tead1	Capn2	0.93178	50.69	0.691	rgb(225, 85, 86)	1.9954	None
Tead1	Nupr1	0.93178	50.69	0.687	rgb(225, 86, 87)	1.9954	None
Akna	Ms4a6c	0.93178	50.69	0.686	rgb(225, 86, 87)	1.9954	2,2
Zfp385a	Slc2a4	0.93178	50.69	0.687	rgb(225, 86, 87)	1.9954	2,2
Zfp429	Apold1	-0.93178	50.69	-6.9E-01	rgb( 66,125,243)	1.9954	2,2
Bhlhe40	Tnip3	0.92837	50.68	0.68	rgb(224, 87, 88)	1.9952	2,2
E2f1	Exo1	0.92837	50.68	0.681	rgb(224, 87, 88)	1.9952	None
Egr3	Lamc2	-0.92837	50.68	-6.8E-01	rgb( 70,128,243)	1.9952	None
Ets1	Ldlrap1	0.92837	50.68	0.681	rgb(224, 87, 88)	1.9952	None
Foxf2	Lgr4	0.92837	50.68	0.676	rgb(224, 88, 89)	1.9952	None
Gata3	Epas1	0.92837	50.68	0.677	rgb(224, 88, 89)	1.9952	2,2
Hif1a	Atf6	0.92837	50.68	0.677	rgb(224, 88, 89)	1.9952	None
Irf1	Gbp5	0.92837	50.68	0.68	rgb(224, 87, 89)	1.9952	None
Irf1	Igtp	0.92837	50.68	0.675	rgb(224, 88, 89)	1.9952	None
Irf4	Abcd3	-0.92837	50.68	-6.8E-01	rgb( 70,128,243)	1.9952	2,2
Irf5	Arhgef40	0.92837	50.68	0.676	rgb(224, 88, 89)	1.9952	None
Irf7	Cxcl10	0.92837	50.68	0.683	rgb(225, 87, 88)	1.9952	None
Nfic	Klf13	0.92837	50.68	0.676	rgb(224, 88, 89)	1.9952	None
Nr1h2	Nucks1	-0.92837	50.68	-6.8E-01	rgb( 69,127,243)	1.9952	None
Nr1h2	Pqlc1	0.92837	50.68	0.682	rgb(225, 87, 88)	1.9952	None
Rfx3	Afap1	0.92837	50.68	0.683	rgb(225, 87, 88)	1.9952	None
Rxrb	Marcksl1	-0.92837	50.68	-6.8E-01	rgb( 69,127,243)	1.9952	None
Sox5	Rnh1	0.92837	50.68	0.677	rgb(224, 88, 89)	1.9952	None
Srf	Casp3	-0.92837	50.68	-6.8E-01	rgb( 70,127,243)	1.9952	None
Srf	Sbno2	0.92837	50.68	0.677	rgb(224, 88, 89)	1.9952	None
Tead1	Zfp608	0.92837	50.68	0.68	rgb(224, 87, 88)	1.9952	None
Zfp281	Zbtb10	0.92837	50.68	0.68	rgb(224, 87, 88)	1.9952	None
Zfp787	Ocrl	-0.92837	50.68	-6.8E-01	rgb( 70,127,243)	1.9952	2,2
Ahrr	Cd200r1	0.92496	50.67	0.675	rgb(224, 88, 89)	1.995	2,2
Crem	Fosl2	0.92496	50.67	0.669	rgb(224, 89, 91)	1.995	None
Ets1	Jakmip1	0.92496	50.67	0.668	rgb(224, 89, 91)	1.995	None
Ets1	Rasgrp2	0.92496	50.67	0.672	rgb(224, 89, 90)	1.995	None
Ets2	Sept9	-0.92496	50.67	-6.7E-01	rgb( 71,128,243)	1.995	2,2
Irf1	Tgtp2	0.92496	50.67	0.668	rgb(224, 89, 91)	1.995	None
Irf5	Spata6	0.92496	50.67	0.669	rgb(224, 89, 91)	1.995	None
Irf5	Unc93b1	0.92496	50.67	0.667	rgb(224, 90, 91)	1.995	None
Irf7	Ccl5	0.92496	50.67	0.669	rgb(224, 89, 90)	1.995	None
Irf7	Gbp9	0.92496	50.67	0.665	rgb(224, 90, 91)	1.995	None
Irf8	Pigr	0.92496	50.67	0.666	rgb(224, 90, 91)	1.995	None
Maff	Gne	-0.92496	50.67	-6.7E-01	rgb( 72,129,242)	1.995	2,2
Nr1h2	Nudt4	-0.92496	50.67	-6.7E-01	rgb( 72,129,242)	1.995	None
Patz1	Reps1	0.92496	50.67	0.673	rgb(224, 89, 90)	1.995	None
Pou2af1	Ckap4	0.92496	50.67	0.666	rgb(224, 90, 91)	1.995	None
Rarg	Bend3	-0.92496	50.67	-6.7E-01	rgb( 71,128,243)	1.995	None
Rel	Capg	-0.92496	50.67	-6.7E-01	rgb( 73,129,242)	1.995	None
Rxrb	Plod2	-0.92496	50.67	-6.7E-01	rgb( 71,128,243)	1.995	None
Rxrb	Zeb1	-0.92496	50.67	-6.7E-01	rgb( 72,129,242)	1.995	None
Sp2	Cox17	-0.92496	50.67	-6.7E-01	rgb( 73,129,242)	1.995	None
Sp2	Rnf130	-0.92496	50.67	-6.7E-01	rgb( 72,129,242)	1.995	None
Sp4	Ccdc134	-0.92496	50.67	-6.7E-01	rgb( 72,129,242)	1.995	None
Sp4	Thoc3	-0.92496	50.67	-6.7E-01	rgb( 71,128,243)	1.995	None
Srf	Rnf113a1	-0.92496	50.67	-6.7E-01	rgb( 71,128,243)	1.995	None
Stat4	Sema4c	0.92496	50.67	0.674	rgb(224, 88, 90)	1.995	None
Tcf12	Traf3	0.92496	50.67	0.671	rgb(224, 89, 90)	1.995	None
Thra	Lzts2	0.92496	50.67	0.669	rgb(224, 89, 91)	1.995	None
Trp53	Ercc5	-0.92496	50.67	-6.7E-01	rgb( 71,128,243)	1.995	None
Zbed6	Cnot1	0.92496	50.67	0.675	rgb(224, 88, 90)	1.995	None
Zeb2	Aff3	-0.92496	50.67	-6.7E-01	rgb( 73,129,242)	1.995	2,2
Cux1	Zhx2	0.92155	50.66	0.66	rgb(224, 91, 92)	1.9948	None
Ebf1	Cdh17	0.92155	50.66	0.657	rgb(224, 91, 93)	1.9948	None
Ebf1	Fhod3	0.92155	50.66	0.662	rgb(224, 90, 92)	1.9948	None
Egr2	Decr1	-0.92155	50.66	-6.6E-01	rgb( 74,130,242)	1.9948	None
Egr2	Runx1	0.92155	50.66	0.661	rgb(224, 91, 92)	1.9948	None
Ets1	Slc41a3	0.92155	50.66	0.659	rgb(224, 91, 92)	1.9948	None
Etv6	Aff3	0.92155	50.66	0.663	rgb(224, 90, 92)	1.9948	None
Gfi1	Bpnt1	-0.92155	50.66	-6.6E-01	rgb( 74,130,242)	1.9948	None
Irf4	Grpr	-0.92155	50.66	-6.6E-01	rgb( 73,130,242)	1.9948	2,2
Irf4	Ptprf	0.92155	50.66	0.66	rgb(224, 91, 92)	1.9948	None
Irf7	Cmpk2	0.92155	50.66	0.659	rgb(224, 91, 92)	1.9948	None
Jund	Tmbim1	0.92155	50.66	0.662	rgb(224, 91, 92)	1.9948	None
Mxi1	Slc41a2	0.92155	50.66	0.657	rgb(224, 92, 93)	1.9948	None
Nfatc2	Atp2b4	0.92155	50.66	0.658	rgb(224, 91, 93)	1.9948	None
Nr1h2	Sgsm2	0.92155	50.66	0.662	rgb(224, 91, 92)	1.9948	None
Nr3c1	Wdr54	-0.92155	50.66	-6.6E-01	rgb( 75,130,242)	1.9948	None
Prrx1	Cav1	0.92155	50.66	0.662	rgb(224, 91, 92)	1.9948	2,2
Rel	Dock11	0.92155	50.66	0.659	rgb(224, 91, 93)	1.9948	None
Rest	Cenpm	-0.92155	50.66	-6.6E-01	rgb( 74,130,242)	1.9948	None
Rreb1	Dysf	-0.92155	50.66	-6.6E-01	rgb( 74,130,242)	1.9948	None
Sox5	Mab21l2	0.92155	50.66	0.657	rgb(224, 91, 93)	1.9948	2,2
Sp2	Hist4h4	-0.92155	50.66	-6.6E-01	rgb( 74,130,242)	1.9948	None
Sp2	Spink2	-0.92155	50.66	-6.6E-01	rgb( 75,131,242)	1.9948	None
Srebf2	S100a6	-0.92155	50.66	-6.6E-01	rgb( 75,130,242)	1.9948	None
Stat2	Abtb2	0.92155	50.66	0.66	rgb(224, 91, 92)	1.9948	None
Stat4	Arhgef6	0.92155	50.66	0.66	rgb(224, 91, 92)	1.9948	None
Vax2	Il17re	0.92155	50.66	0.659	rgb(224, 91, 93)	1.9948	2,2
Zbed6	Naca	-0.92155	50.66	-6.6E-01	rgb( 75,130,242)	1.9948	None
Ccdc17	Impg2	0.92155	50.66	0.657	rgb(224, 92, 93)	1.9948	2,2
Hmgb1	AI506816	0.92155	50.66	0.663	rgb(224, 90, 92)	1.9948	2,2
Zbtb17	Gne	0.92155	50.66	0.664	rgb(224, 90, 92)	1.9948	2,2
Zfp146	AA467197	-0.92155	50.66	-6.6E-01	rgb( 74,130,242)	1.9948	2,2
Zfp277	Tmem35	0.92155	50.66	0.659	rgb(224, 91, 92)	1.9948	2,2
Zfp385a	Dcxr	0.92155	50.66	0.661	rgb(224, 91, 92)	1.9948	2,2
Zfp385a	Eng	0.92155	50.66	0.66	rgb(224, 91, 92)	1.9948	2,2
Bcl6b	Il24	-0.91814	50.65	-6.5E-01	rgb( 77,132,242)	1.9946	None
Egr1	Zfp346	0.91814	50.65	0.65	rgb(224, 93, 94)	1.9946	None
Egr3	Mctp2	-0.91814	50.65	-6.5E-01	rgb( 75,131,242)	1.9946	None
Egr3	Nr4a3	0.91814	50.65	0.654	rgb(224, 92, 93)	1.9946	None
Elf1	Il2ra	-0.91814	50.65	-6.5E-01	rgb( 75,131,242)	1.9946	None
Gata1	Cd24a	-0.91814	50.65	-6.5E-01	rgb( 75,131,242)	1.9946	None
Irf5	Celf2	0.91814	50.65	0.652	rgb(224, 92, 94)	1.9946	None
Nfatc1	Ccrn4l	0.91814	50.65	0.653	rgb(224, 92, 94)	1.9946	None
Patz1	Kbtbd11	0.91814	50.65	0.653	rgb(224, 92, 94)	1.9946	None
Rarg	Ggta1	0.91814	50.65	0.654	rgb(224, 92, 93)	1.9946	None
Rel	Serpinb1a	-0.91814	50.65	-6.5E-01	rgb( 75,131,242)	1.9946	None
Rest	Rbm15	0.91814	50.65	0.65	rgb(224, 93, 94)	1.9946	None
Rora	Tfpi	-0.91814	50.65	-6.5E-01	rgb( 77,132,242)	1.9946	None
Rxra	Tle6	-0.91814	50.65	-6.5E-01	rgb( 75,131,242)	1.9946	None
Smad3	Cald1	-0.91814	50.65	-6.5E-01	rgb( 76,131,242)	1.9946	None
Smad3	Hmgn1	-0.91814	50.65	-6.5E-01	rgb( 75,131,242)	1.9946	None
Sp4	Fkrp	-0.91814	50.65	-6.5E-01	rgb( 77,132,242)	1.9946	None
Sp4	Pex19	-0.91814	50.65	-6.5E-01	rgb( 77,132,242)	1.9946	None
Srebf2	Tulp3	0.91814	50.65	0.655	rgb(224, 92, 93)	1.9946	None
Stat1	Notch1	0.91814	50.65	0.648	rgb(224, 93, 95)	1.9946	None
Stat4	Nsmaf	0.91814	50.65	0.646	rgb(224, 94, 95)	1.9946	None
Tcf4	Sez6l2	-0.91814	50.65	-6.5E-01	rgb( 76,131,242)	1.9946	None
Thra	Tle6	0.91814	50.65	0.649	rgb(224, 93, 94)	1.9946	None
Zeb1	Usp35	0.91814	50.65	0.654	rgb(224, 92, 93)	1.9946	None
Zfp148	Zfp609	0.91814	50.65	0.647	rgb(224, 93, 95)	1.9946	None
Foxs1	Vax2	0.91814	50.65	0.649	rgb(224, 93, 94)	1.9946	2,2
Hsf4	Rbmx	-0.91814	50.65	-6.5E-01	rgb( 75,131,242)	1.9946	2,2
Zhx2	Il12rb2	-0.91814	50.65	-6.5E-01	rgb( 77,132,242)	1.9946	2,2
Arid3a	Itm2a	-0.91473	50.64	-6.4E-01	rgb( 79,133,241)	1.9944	None
Bhlhe40	Anxa2	0.91473	50.64	0.643	rgb(224, 94, 95)	1.9944	None
E4f1	Trove2	-0.91473	50.64	-6.4E-01	rgb( 77,132,241)	1.9944	None
Elf1	Abi3	-0.91473	50.64	-6.4E-01	rgb( 79,133,241)	1.9944	None
Elf1	Cd226	0.91473	50.64	0.641	rgb(224, 95, 96)	1.9944	None
Epas1	Gsn	0.91473	50.64	0.643	rgb(224, 94, 96)	1.9944	2,2
Ets1	Prnp	0.91473	50.64	0.637	rgb(224, 95, 97)	1.9944	None
Etv4	Spry1	0.91473	50.64	0.64	rgb(224, 95, 96)	1.9944	None
Fosl2	Galc	0.91473	50.64	0.643	rgb(224, 94, 95)	1.9944	None
Foxo1	Cog6	0.91473	50.64	0.641	rgb(224, 95, 96)	1.9944	None
Gata3	Txk	-0.91473	50.64	-6.4E-01	rgb( 78,133,241)	1.9944	None
Gfi1	Ncs1	0.91473	50.64	0.64	rgb(224, 95, 96)	1.9944	None
Irf4	Abcb9	-0.91473	50.64	-6.4E-01	rgb( 78,132,241)	1.9944	None
Irf7	Tapbp	0.91473	50.64	0.638	rgb(224, 95, 97)	1.9944	None
Jun	Mab21l3	0.91473	50.64	0.642	rgb(224, 94, 96)	1.9944	None
Jund	Mapkapk2	0.91473	50.64	0.643	rgb(224, 94, 95)	1.9944	None
Mxi1	Arrb1	0.91473	50.64	0.638	rgb(224, 95, 96)	1.9944	None
Mxi1	Bnip3	0.91473	50.64	0.641	rgb(224, 95, 96)	1.9944	None
Myc	Trove2	-0.91473	50.64	-6.4E-01	rgb( 79,133,241)	1.9944	None
Nfic	Ccdc92	0.91473	50.64	0.639	rgb(224, 95, 96)	1.9944	None
Plagl1	Adora2a	0.91473	50.64	0.638	rgb(224, 95, 96)	1.9944	None
Rreb1	Rab8b	0.91473	50.64	0.635	rgb(224, 96, 97)	1.9944	None
Rreb1	Ube2q2	-0.91473	50.64	-6.4E-01	rgb( 79,133,241)	1.9944	None
Rxrb	Amdhd2	0.91473	50.64	0.636	rgb(224, 96, 97)	1.9944	None
Sp2	Robo3	-0.91473	50.64	-6.4E-01	rgb( 78,133,241)	1.9944	None
Sp4	Sepp1	0.91473	50.64	0.635	rgb(224, 96, 97)	1.9944	None
Stat4	Tnfsf11	0.91473	50.64	0.637	rgb(224, 95, 97)	1.9944	None
Stat5b	1110032F04Rik	0.91473	50.64	0.636	rgb(224, 96, 97)	1.9944	None
Tcf12	Idh1	-0.91473	50.64	-6.4E-01	rgb( 79,133,241)	1.9944	None
Thra	Rab34	0.91473	50.64	0.642	rgb(224, 94, 96)	1.9944	None
Trp53	Olfml2a	-0.91473	50.64	-6.4E-01	rgb( 79,133,241)	1.9944	None
Zbed6	Rfwd3	0.91473	50.64	0.641	rgb(224, 95, 96)	1.9944	None
Zfp281	Samsn1	0.91473	50.64	0.64	rgb(224, 95, 96)	1.9944	2,2
Msc	Prss30	0.91473	50.64	0.639	rgb(224, 95, 96)	1.9944	2,2
Zfp467	Acsbg1	-0.91473	50.64	-6.4E-01	rgb( 78,132,241)	1.9944	2,2
Bcl6	3110057O12Rik	-0.91131	50.63	-6.3E-01	rgb( 80,134,241)	1.9942	2,2
Bhlhe40	Fam168b	-0.91131	50.63	-6.3E-01	rgb( 81,134,241)	1.9942	None
Cebpg	Pck2	0.91131	50.63	0.627	rgb(224, 97, 98)	1.9942	2,2
Cebpg	Psph	0.91131	50.63	0.626	rgb(224, 97, 99)	1.9942	2,2
Crem	Spata6	0.91131	50.63	0.631	rgb(224, 96, 98)	1.9942	None
Egr3	Ctnna1	-0.91131	50.63	-6.3E-01	rgb( 79,133,241)	1.9942	None
Egr3	Tacstd2	-0.91131	50.63	-6.3E-01	rgb( 81,134,241)	1.9942	None
Ets1	Abcg1	0.91131	50.63	0.628	rgb(224, 97, 98)	1.9942	None
Fos	Arhgef6	-0.91131	50.63	-6.3E-01	rgb( 81,134,241)	1.9942	None
Fos	Il2rb	-0.91131	50.63	-6.3E-01	rgb( 81,134,241)	1.9942	None
Foxp1	Gnpda1	-0.91131	50.63	-6.3E-01	rgb( 81,134,241)	1.9942	None
Irf4	Lrrn3	-0.91131	50.63	-6.3E-01	rgb( 80,134,241)	1.9942	None
Irf5	Aqp4	0.91131	50.63	0.63	rgb(224, 97, 98)	1.9942	None
Irf7	Ccrl2	0.91131	50.63	0.626	rgb(224, 97, 99)	1.9942	None
Maf	Pdpn	0.91131	50.63	0.627	rgb(224, 97, 99)	1.9942	2,2
Nfatc1	Ermn	-0.91131	50.63	-6.3E-01	rgb( 80,133,241)	1.9942	None
Nfe2l2	Lin54	0.91131	50.63	0.633	rgb(224, 96, 97)	1.9942	None
Nfkb1	Zfp146	0.91131	50.63	0.629	rgb(224, 97, 98)	1.9942	None
Plagl1	Eml1	0.91131	50.63	0.627	rgb(224, 97, 98)	1.9942	2,2
Smad3	Abcb1b	-0.91131	50.63	-6.3E-01	rgb( 81,134,241)	1.9942	None
Smad3	Csgalnact1	-0.91131	50.63	-6.3E-01	rgb( 81,134,241)	1.9942	None
Smad3	Tet1	-0.91131	50.63	-6.3E-01	rgb( 81,134,241)	1.9942	None
Smad4	Sumf2	-0.91131	50.63	-6.3E-01	rgb( 81,134,241)	1.9942	None
Sp2	Auh	-0.91131	50.63	-6.3E-01	rgb( 81,134,241)	1.9942	None
Sp2	Crtc1	0.91131	50.63	0.634	rgb(224, 96, 97)	1.9942	None
Sp2	Nme5	-0.91131	50.63	-6.3E-01	rgb( 80,133,241)	1.9942	None
Sp3	Smek2	0.91131	50.63	0.626	rgb(224, 97, 99)	1.9942	None
Sp4	Dleu7	0.91131	50.63	0.627	rgb(224, 97, 98)	1.9942	None
Stat1	Ski	0.91131	50.63	0.631	rgb(224, 96, 98)	1.9942	None
Stat2	Sdc3	0.91131	50.63	0.628	rgb(224, 97, 98)	1.9942	None
Tcf12	Ski	0.91131	50.63	0.632	rgb(224, 96, 98)	1.9942	None
Tcf4	H1f0	0.91131	50.63	0.632	rgb(224, 96, 98)	1.9942	None
Zbtb7b	Ehbp1l1	0.91131	50.63	0.625	rgb(224, 98, 99)	1.9942	None
Zfp281	Cmtm4	-0.91131	50.63	-6.3E-01	rgb( 79,133,241)	1.9942	None
Zfp281	Lamc2	-0.91131	50.63	-6.3E-01	rgb( 81,134,241)	1.9942	None
C030039L03Rik	Plcxd1	0.91131	50.63	0.634	rgb(224, 96, 97)	1.9942	2,2
Zfp365	9030617O03Rik	0.91131	50.63	0.634	rgb(224, 96, 97)	1.9942	2,2
Zfp385a	Robo3	0.91131	50.63	0.626	rgb(224, 97, 99)	1.9942	2,2
Zfp750	Dnm3os	0.91131	50.63	0.632	rgb(224, 96, 98)	1.9942	2,2
Ahr	Dst	0.9079	50.62	0.621	rgb(224, 98,100)	1.994	None
Bach1	Cxcl10	-0.9079	50.62	-6.2E-01	rgb( 83,135,241)	1.994	None
Bhlhe40	Kif5c	0.9079	50.62	0.619	rgb(224, 99,100)	1.994	None
Crem	Stat4	0.9079	50.62	0.618	rgb(224, 99,100)	1.994	None
Egr2	Hvcn1	0.9079	50.62	0.62	rgb(224, 99,100)	1.994	None
Egr3	Tlk1	0.9079	50.62	0.618	rgb(224, 99,100)	1.994	None
Elk4	Abhd2	0.9079	50.62	0.615	rgb(224, 99,101)	1.994	None
Eomes	Trat1	0.9079	50.62	0.624	rgb(224, 98, 99)	1.994	None
Etv4	Asns	0.9079	50.62	0.621	rgb(224, 98,100)	1.994	2,2
Fli1	Tacc1	0.9079	50.62	0.615	rgb(224, 99,101)	1.994	None
Foxo3	Slc19a2	0.9079	50.62	0.618	rgb(224, 99,100)	1.994	2,2
Gfi1	Tbc1d16	-0.9079	50.62	-6.2E-01	rgb( 83,135,240)	1.994	None
Hic1	Cltb	0.9079	50.62	0.623	rgb(224, 98, 99)	1.994	None
Hif1a	Apbb1ip	-0.9079	50.62	-6.2E-01	rgb( 83,135,240)	1.994	None
Hif1a	Bbc3	-0.9079	50.62	-6.2E-01	rgb( 83,136,240)	1.994	None
Hif1a	Lrba	0.9079	50.62	0.621	rgb(224, 98,100)	1.994	None
Hsf1	Cdk16	0.9079	50.62	0.616	rgb(224, 99,101)	1.994	None
Hsf1	Cnnm3	0.9079	50.62	0.62	rgb(224, 99,100)	1.994	None
Irf1	Gbp2	0.9079	50.62	0.616	rgb(224, 99,101)	1.994	None
Irf1	Gbp6	0.9079	50.62	0.621	rgb(224, 98,100)	1.994	None
Irf1	Gimap4	0.9079	50.62	0.618	rgb(224, 99,100)	1.994	None
Irf2	Dynll2	0.9079	50.62	0.623	rgb(224, 98, 99)	1.994	2,2
Irf4	Herc6	-0.9079	50.62	-6.2E-01	rgb( 82,135,241)	1.994	None
Irf5	Fes	0.9079	50.62	0.624	rgb(224, 98, 99)	1.994	None
Irf7	BC094916	0.9079	50.62	0.62	rgb(224, 99,100)	1.994	None
Irf9	1600014C10Rik	0.9079	50.62	0.621	rgb(224, 98,100)	1.994	None
Jun	Mxd1	0.9079	50.62	0.615	rgb(224, 99,101)	1.994	None
Klf4	Gng4	0.9079	50.62	0.618	rgb(224, 99,100)	1.994	2,2
Klf4	Ramp3	0.9079	50.62	0.624	rgb(224, 98, 99)	1.994	None
Mafg	Angptl4	-0.9079	50.62	-6.2E-01	rgb( 82,135,241)	1.994	None
Mafg	Vrk2	-0.9079	50.62	-6.2E-01	rgb( 82,135,241)	1.994	None
Mxd4	Egln3	-0.9079	50.62	-6.2E-01	rgb( 81,135,241)	1.994	None
Mxd4	Ypel3	0.9079	50.62	0.623	rgb(224, 98, 99)	1.994	2,2
Nfic	Rcan3	0.9079	50.62	0.617	rgb(224, 99,100)	1.994	None
Nfic	Syn1	0.9079	50.62	0.62	rgb(224, 99,100)	1.994	None
Nfil3	Epn2	0.9079	50.62	0.62	rgb(224, 99,100)	1.994	None
Nfkb1	Eci2	-0.9079	50.62	-6.2E-01	rgb( 83,136,240)	1.994	None
Nr3c1	Gpr65	-0.9079	50.62	-6.2E-01	rgb( 83,135,241)	1.994	None
Ppard	Clk3	0.9079	50.62	0.619	rgb(224, 99,100)	1.994	None
Rxra	Fgf2	0.9079	50.62	0.62	rgb(224, 98,100)	1.994	2,2
Satb1	Cd226	-0.9079	50.62	-6.2E-01	rgb( 82,135,241)	1.994	2,2
Smad4	Apitd1	-0.9079	50.62	-6.2E-01	rgb( 83,136,240)	1.994	None
Smad4	Zfpm1	0.9079	50.62	0.616	rgb(224, 99,101)	1.994	None
Sox12	Ptprs	0.9079	50.62	0.625	rgb(224, 98, 99)	1.994	None
Sox5	Ebf1	0.9079	50.62	0.615	rgb(224,100,101)	1.994	None
Sp4	Mecr	-0.9079	50.62	-6.2E-01	rgb( 83,135,241)	1.994	None
Sp4	Syde1	0.9079	50.62	0.623	rgb(224, 98, 99)	1.994	None
Srf	Qrich1	0.9079	50.62	0.616	rgb(224, 99,101)	1.994	None
Stat5b	Spin4	-0.9079	50.62	-6.2E-01	rgb( 83,135,240)	1.994	None
Tcf12	Hcn2	-0.9079	50.62	-6.2E-01	rgb( 83,135,241)	1.994	None
Thra	Ppp1r10	-0.9079	50.62	-6.2E-01	rgb( 82,135,241)	1.994	None
Vax2	2310007L24Rik	0.9079	50.62	0.623	rgb(224, 98, 99)	1.994	2,2
Vax2	Dab2	0.9079	50.62	0.624	rgb(224, 98, 99)	1.994	2,2
Zbtb7b	Acot11	0.9079	50.62	0.624	rgb(224, 98, 99)	1.994	None
Zeb1	Stk38l	0.9079	50.62	0.618	rgb(224, 99,100)	1.994	None
Zfp281	Tspan13	0.9079	50.62	0.617	rgb(224, 99,100)	1.994	None
Terf1	Rftn1	-0.9079	50.62	-6.2E-01	rgb( 83,135,241)	1.994	2,2
Zfp367	Fam111a	0.9079	50.62	0.621	rgb(224, 98,100)	1.994	2,2
Ar	Itgb3	0.90449	50.61	0.608	rgb(224,101,102)	1.9938	None
Atf5	Nsf	-0.90449	50.61	-6.1E-01	rgb( 86,137,240)	1.9938	None
Bach1	Jup	0.90449	50.61	0.608	rgb(224,101,102)	1.9938	None
Cebpg	Rasgrp2	0.90449	50.61	0.61	rgb(224,101,102)	1.9938	None
Egr3	Tmem163	-0.90449	50.61	-6.1E-01	rgb( 84,136,240)	1.9938	None
Esrra	Dffb	0.90449	50.61	0.611	rgb(224,100,101)	1.9938	None
Etv6	Pml	0.90449	50.61	0.613	rgb(224,100,101)	1.9938	None
Fli1	1110007C09Rik	0.90449	50.61	0.606	rgb(224,101,103)	1.9938	None
Fosl1	Reep6	0.90449	50.61	0.609	rgb(224,101,102)	1.9938	None
Fosl2	Sqstm1	-0.90449	50.61	-6.1E-01	rgb( 84,136,240)	1.9938	None
Foxo3	Narf	0.90449	50.61	0.608	rgb(224,101,102)	1.9938	None
Foxp1	2900011O08Rik	-0.90449	50.61	-6.1E-01	rgb( 86,137,240)	1.9938	None
Foxp1	Arhgap12	-0.90449	50.61	-6.1E-01	rgb( 85,137,240)	1.9938	None
Foxp1	Crem	-0.90449	50.61	-6.1E-01	rgb( 86,137,240)	1.9938	None
Hif1a	Map3k1	0.90449	50.61	0.606	rgb(224,101,102)	1.9938	None
Hsf1	Mboat2	-0.90449	50.61	-6.1E-01	rgb( 85,137,240)	1.9938	None
Hsf1	Tnrc6a	0.90449	50.61	0.608	rgb(224,101,102)	1.9938	None
Ikzf2	Plagl1	0.90449	50.61	0.605	rgb(224,101,103)	1.9938	None
Irf1	Fam26f	0.90449	50.61	0.61	rgb(224,100,102)	1.9938	None
Irf4	Chst15	0.90449	50.61	0.613	rgb(224,100,101)	1.9938	2,2
Irf7	Pydc4	0.90449	50.61	0.607	rgb(224,101,102)	1.9938	2,2
Irf8	Sema7a	0.90449	50.61	0.613	rgb(224,100,101)	1.9938	None
Irf9	Tmem184b	0.90449	50.61	0.615	rgb(224,100,101)	1.9938	None
Jun	Kdelc2	-0.90449	50.61	-6.1E-01	rgb( 86,137,240)	1.9938	None
Maf	Aqp3	0.90449	50.61	0.607	rgb(224,101,102)	1.9938	None
Maff	Map3k5	-0.90449	50.61	-6.1E-01	rgb( 86,137,240)	1.9938	None
Mafg	Pdia2	0.90449	50.61	0.608	rgb(224,101,102)	1.9938	None
Mybl1	4632434I11Rik	0.90449	50.61	0.606	rgb(224,101,102)	1.9938	2,2
Myc	Mdn1	0.90449	50.61	0.607	rgb(224,101,102)	1.9938	None
Myc	Tmem43	-0.90449	50.61	-6.1E-01	rgb( 85,136,240)	1.9938	None
Mycn	Mmp10	0.90449	50.61	0.614	rgb(224,100,101)	1.9938	2,2
Nfatc4	H2-Eb2	0.90449	50.61	0.607	rgb(224,101,102)	1.9938	2,2
Nfil3	Nedd4	0.90449	50.61	0.609	rgb(224,101,102)	1.9938	None
Patz1	Pccb	0.90449	50.61	0.613	rgb(224,100,101)	1.9938	None
Pknox1	Dhx33	0.90449	50.61	0.612	rgb(224,100,101)	1.9938	None
Plagl1	Actn1	0.90449	50.61	0.605	rgb(224,101,103)	1.9938	None
Pparg	Pdzrn3	0.90449	50.61	0.614	rgb(224,100,101)	1.9938	None
Rest	Sla2	-0.90449	50.61	-6.1E-01	rgb( 86,137,240)	1.9938	None
Rfx3	Exoc2	-0.90449	50.61	-6.1E-01	rgb( 86,137,240)	1.9938	None
Rxra	Ehd4	0.90449	50.61	0.606	rgb(224,101,103)	1.9938	None
Sp3	Rps14	-0.90449	50.61	-6.1E-01	rgb( 85,137,240)	1.9938	None
Sp4	Nppc	-0.90449	50.61	-6.1E-01	rgb( 85,137,240)	1.9938	None
Sp4	Numbl	0.90449	50.61	0.606	rgb(224,101,102)	1.9938	None
Srebf2	Cox7a2l	-0.90449	50.61	-6.1E-01	rgb( 84,136,240)	1.9938	None
Srebf2	Cyfip2	0.90449	50.61	0.606	rgb(224,101,102)	1.9938	None
Stat4	Cyp39a1	0.90449	50.61	0.611	rgb(224,100,102)	1.9938	None
Tcf12	Pafah1b3	-0.90449	50.61	-6.1E-01	rgb( 85,137,240)	1.9938	2,2
Tead1	Hmgcr	0.90449	50.61	0.606	rgb(224,101,102)	1.9938	None
Thra	Insig1	-0.90449	50.61	-6.1E-01	rgb( 85,136,240)	1.9938	None
Usf2	Tnfsf11	-0.90449	50.61	-6.1E-01	rgb( 85,137,240)	1.9938	None
Vdr	Rnd3	0.90449	50.61	0.613	rgb(224,100,101)	1.9938	None
Xbp1	Gpatch4	-0.90449	50.61	-6.1E-01	rgb( 85,137,240)	1.9938	2,2
Zbed6	Slc29a3	0.90449	50.61	0.612	rgb(224,100,101)	1.9938	None
Zfp148	Adam10	0.90449	50.61	0.607	rgb(224,101,102)	1.9938	None
Zfp281	Itm2a	0.90449	50.61	0.605	rgb(224,101,103)	1.9938	None
Casz1	Dusp8	0.90449	50.61	0.612	rgb(224,100,101)	1.9938	2,2
Dzip1	Rpgrip1	0.90449	50.61	0.608	rgb(224,101,102)	1.9938	2,2
Nr4a2	Bcl2a1d	0.90449	50.61	0.607	rgb(224,101,102)	1.9938	2,2
Twist1	Glt28d2	0.90449	50.61	0.606	rgb(224,101,102)	1.9938	2,2
Zfp367	E2f7	0.90449	50.61	0.614	rgb(224,100,101)	1.9938	2,2
Zfp385a	Acot1	0.90449	50.61	0.606	rgb(224,101,102)	1.9938	2,2
Zfp385a	Zfp365	0.90449	50.61	0.606	rgb(224,101,102)	1.9938	2,2
Zfp467	Gimap7	0.90449	50.61	0.615	rgb(224,100,101)	1.9938	2,2
Zfp467	Hlcs	0.90449	50.61	0.609	rgb(224,101,102)	1.9938	2,2
Zfp536	Gykl1	0.90449	50.61	0.611	rgb(224,100,102)	1.9938	2,2
Zzz3	Mdn1	0.90449	50.61	0.607	rgb(224,101,102)	1.9938	2,2
Atf3	Tes	0.90108	50.6	0.601	rgb(224,102,103)	1.9936	None
Bhlhe40	Fzd7	0.90108	50.6	0.598	rgb(224,103,104)	1.9936	None
Cebpg	Slc6a9	0.90108	50.6	0.595	rgb(224,103,105)	1.9936	2,2
Creb1	Pag1	0.90108	50.6	0.598	rgb(224,103,104)	1.9936	None
Ebf1	Il3	0.90108	50.6	0.599	rgb(224,103,104)	1.9936	None
Egr2	Grina	-0.90108	50.6	-6.0E-01	rgb( 86,138,240)	1.9936	None
Egr2	Maff	0.90108	50.6	0.597	rgb(224,103,104)	1.9936	None
Egr2	Myo1e	-0.90108	50.6	-6.0E-01	rgb( 88,138,240)	1.9936	None
Egr3	Mina	-0.90108	50.6	-6.0E-01	rgb( 86,137,240)	1.9936	None
Elf1	Cdc25b	0.90108	50.6	0.596	rgb(224,103,104)	1.9936	None
Eomes	Sik1	0.90108	50.6	0.604	rgb(224,102,103)	1.9936	None
Epas1	Cnnm1	0.90108	50.6	0.597	rgb(224,103,104)	1.9936	2,2
Esrra	Tbc1d4	-0.90108	50.6	-6.0E-01	rgb( 86,138,240)	1.9936	None
Esrra	Tmem136	-0.90108	50.6	-6.0E-01	rgb( 87,138,240)	1.9936	None
Ets1	Abcd3	-0.90108	50.6	-6.0E-01	rgb( 86,137,240)	1.9936	None
Fli1	Atp8b4	-0.90108	50.6	-6.0E-01	rgb( 88,138,240)	1.9936	None
Fosl2	Itga3	0.90108	50.6	0.604	rgb(224,102,103)	1.9936	None
Fosl2	Trpm6	0.90108	50.6	0.596	rgb(224,103,104)	1.9936	None
Foxp1	Nsg2	0.90108	50.6	0.6	rgb(224,102,104)	1.9936	None
Foxp1	Tmem173	-0.90108	50.6	-6.0E-01	rgb( 86,138,240)	1.9936	None
Hbp1	Tcp11l2	0.90108	50.6	0.601	rgb(224,102,103)	1.9936	None
Hic1	Cdyl2	0.90108	50.6	0.603	rgb(224,102,103)	1.9936	None
Hif1a	Hook2	0.90108	50.6	0.597	rgb(224,103,104)	1.9936	None
Irf4	Crtam	-0.90108	50.6	-6.0E-01	rgb( 86,137,240)	1.9936	2,2
Irf5	Cdc14a	0.90108	50.6	0.602	rgb(224,102,103)	1.9936	None
Irf5	Mtrf1	0.90108	50.6	0.595	rgb(224,103,104)	1.9936	None
Irf7	Ifit3	0.90108	50.6	0.603	rgb(224,102,103)	1.9936	2,2
Irf8	Extl3	0.90108	50.6	0.599	rgb(224,103,104)	1.9936	None
Junb	Mycbp2	-0.90108	50.6	-6.0E-01	rgb( 86,137,240)	1.9936	None
Mef2d	Pacs1	0.90108	50.6	0.595	rgb(224,103,104)	1.9936	None
Mxi1	Myd88	-0.90108	50.6	-6.0E-01	rgb( 87,138,240)	1.9936	None
Mybl1	Marcks	0.90108	50.6	0.596	rgb(224,103,104)	1.9936	None
Nfatc2	Twsg1	0.90108	50.6	0.603	rgb(224,102,103)	1.9936	None
Nfkb1	Paqr8	-0.90108	50.6	-6.0E-01	rgb( 88,138,240)	1.9936	None
Nfkb2	Ankrd33b	0.90108	50.6	0.598	rgb(224,103,104)	1.9936	None
Nfkb2	Psd	0.90108	50.6	0.604	rgb(224,102,103)	1.9936	2,2
Nfkb2	Zbtb46	0.90108	50.6	0.595	rgb(224,103,105)	1.9936	None
Pou2f2	Hexim1	-0.90108	50.6	-6.0E-01	rgb( 86,138,240)	1.9936	None
Pou6f1	Plcg1	0.90108	50.6	0.6	rgb(224,102,104)	1.9936	None
Prrx1	Fat1	0.90108	50.6	0.603	rgb(224,102,103)	1.9936	2,2
Rarg	Gbp11	-0.90108	50.6	-6.0E-01	rgb( 88,138,240)	1.9936	None
Rela	Kcnd1	0.90108	50.6	0.596	rgb(224,103,104)	1.9936	None
Rora	Rasgrp2	-0.90108	50.6	-6.0E-01	rgb( 86,137,240)	1.9936	None
Runx1	Xkrx	0.90108	50.6	0.603	rgb(224,102,103)	1.9936	None
Rxra	Ncoa7	0.90108	50.6	0.602	rgb(224,102,103)	1.9936	None
Satb1	Phtf2	-0.90108	50.6	-6.0E-01	rgb( 87,138,240)	1.9936	None
Smad3	Sept9	0.90108	50.6	0.602	rgb(224,102,103)	1.9936	None
Smad3	Tmem19	-0.90108	50.6	-6.0E-01	rgb( 87,138,240)	1.9936	None
Smad4	Commd9	-0.90108	50.6	-6.0E-01	rgb( 87,138,240)	1.9936	None
Sp2	Hexb	-0.90108	50.6	-6.0E-01	rgb( 87,138,240)	1.9936	None
Sp2	Zfp592	0.90108	50.6	0.597	rgb(224,103,104)	1.9936	None
Sp3	Ppm1d	0.90108	50.6	0.598	rgb(224,103,104)	1.9936	None
Sp4	Bcor	-0.90108	50.6	-6.0E-01	rgb( 87,138,240)	1.9936	None
Sp4	Bend4	0.90108	50.6	0.598	rgb(224,103,104)	1.9936	None
Sp4	Kbtbd11	0.90108	50.6	0.595	rgb(224,103,104)	1.9936	None
Srebf1	Uqcrq	-0.90108	50.6	-6.0E-01	rgb( 87,138,240)	1.9936	None
Srebf2	Idi1	0.90108	50.6	0.6	rgb(224,102,104)	1.9936	None
Tcf12	Pdp2	-0.90108	50.6	-6.0E-01	rgb( 88,138,240)	1.9936	None
Thra	Tjp3	0.90108	50.6	0.6	rgb(224,102,104)	1.9936	None
Thra	Tspan2	0.90108	50.6	0.595	rgb(224,103,105)	1.9936	None
Vax2	Il17a	0.90108	50.6	0.595	rgb(224,103,105)	1.9936	2,2
Zbed6	Dock9	0.90108	50.6	0.597	rgb(224,103,104)	1.9936	None
Zbed6	Fgd6	0.90108	50.6	0.598	rgb(224,103,104)	1.9936	None
Zbed6	Rps14	-0.90108	50.6	-6.0E-01	rgb( 87,138,240)	1.9936	None
Zbed6	Smek1	0.90108	50.6	0.596	rgb(224,103,104)	1.9936	None
Zbtb6	Aplp1	-0.90108	50.6	-6.0E-01	rgb( 87,138,240)	1.9936	None
Zbtb7b	Tnf	0.90108	50.6	0.597	rgb(224,103,104)	1.9936	None
Zeb1	Tle1	0.90108	50.6	0.601	rgb(224,102,103)	1.9936	None
Zfp148	Hes1	-0.90108	50.6	-6.0E-01	rgb( 86,137,240)	1.9936	None
Zfp281	Lamc1	-0.90108	50.6	-6.0E-01	rgb( 87,138,240)	1.9936	None
Zic2	Dpf1	0.90108	50.6	0.595	rgb(224,103,104)	1.9936	None
Msc	Ccr1	0.90108	50.6	0.597	rgb(224,103,104)	1.9936	2,2
Sp110	Bcl2a1b	0.90108	50.6	0.597	rgb(224,103,104)	1.9936	2,2
Twist1	Ces2c	0.90108	50.6	0.602	rgb(224,102,103)	1.9936	2,2
Zfp334	Ptn	0.90108	50.6	0.597	rgb(224,103,104)	1.9936	2,2
Zfp367	Apitd1	0.90108	50.6	0.596	rgb(224,103,104)	1.9936	2,2
Zfp367	Eml1	-0.90108	50.6	-6.0E-01	rgb( 88,138,240)	1.9936	2,2
Zfp429	Megf8	-0.90108	50.6	-6.0E-01	rgb( 86,137,240)	1.9936	2,2
Zfp750	Ercc5	0.90108	50.6	0.602	rgb(224,102,103)	1.9936	2,2
Atf5	Tspyl4	0.89767	50.59	0.591	rgb(223,104,105)	1.9934	None
Bcl6b	Atrnl1	-0.89767	50.59	-5.9E-01	rgb( 88,139,240)	1.9934	None
Bcl6b	Zfp467	0.89767	50.59	0.591	rgb(223,104,105)	1.9934	None
Deaf1	Dram2	-0.89767	50.59	-5.9E-01	rgb( 90,140,239)	1.9934	None
E2f1	Ifit2	0.89767	50.59	0.592	rgb(224,104,105)	1.9934	None
Ebf1	Shroom3	0.89767	50.59	0.591	rgb(223,104,105)	1.9934	None
Ebf1	Snap25	0.89767	50.59	0.592	rgb(224,104,105)	1.9934	None
Elf1	Aim2	0.89767	50.59	0.593	rgb(224,104,105)	1.9934	None
Ets2	Ripk1	-0.89767	50.59	-5.9E-01	rgb( 89,139,239)	1.9934	None
Etv5	Mfge8	0.89767	50.59	0.592	rgb(224,104,105)	1.9934	2,2
Fosb	Gja1	-0.89767	50.59	-5.9E-01	rgb( 90,140,239)	1.9934	None
Foxp1	Stat2	-0.89767	50.59	-5.9E-01	rgb( 88,139,240)	1.9934	None
Foxp3	Atf6	-0.89767	50.59	-5.9E-01	rgb( 90,140,239)	1.9934	None
Gabpa	Sms	0.89767	50.59	0.588	rgb(223,105,106)	1.9934	None
Gabpa	Tmc6	-0.89767	50.59	-5.9E-01	rgb( 90,140,239)	1.9934	None
Gata3	Ccdc63	-0.89767	50.59	-5.9E-01	rgb( 90,140,239)	1.9934	None
Gata3	Ccr8	0.89767	50.59	0.585	rgb(223,105,106)	1.9934	None
Gfi1	B4galt1	-0.89767	50.59	-5.9E-01	rgb( 88,139,240)	1.9934	None
Insm1	Cebpb	0.89767	50.59	0.588	rgb(223,105,106)	1.9934	None
Irf2	Stat2	0.89767	50.59	0.587	rgb(223,105,106)	1.9934	None
Irf2	Unc93b1	0.89767	50.59	0.591	rgb(224,104,105)	1.9934	None
Irf4	Btla	0.89767	50.59	0.587	rgb(223,105,106)	1.9934	None
Irf4	Cd44	-0.89767	50.59	-5.9E-01	rgb( 90,140,239)	1.9934	None
Irf4	Olr1	-0.89767	50.59	-5.9E-01	rgb( 88,139,240)	1.9934	None
Irf4	Rbpj	-0.89767	50.59	-5.9E-01	rgb( 88,139,240)	1.9934	None
Irf5	Grn	0.89767	50.59	0.591	rgb(224,104,105)	1.9934	None
Irf8	Fes	0.89767	50.59	0.585	rgb(223,105,106)	1.9934	None
Irf9	Lgals3bp	0.89767	50.59	0.589	rgb(223,105,106)	1.9934	None
Mxd3	Arhgap33	0.89767	50.59	0.589	rgb(223,104,106)	1.9934	2,2
Mxi1	Psd	-0.89767	50.59	-5.9E-01	rgb( 90,140,239)	1.9934	None
Nfkb1	Mt2	-0.89767	50.59	-5.9E-01	rgb( 90,140,239)	1.9934	None
Nfkb2	Nfkbia	0.89767	50.59	0.592	rgb(224,104,105)	1.9934	None
Nr1h2	Cd47	-0.89767	50.59	-5.9E-01	rgb( 90,140,239)	1.9934	None
Nr3c1	Nlgn2	-0.89767	50.59	-5.9E-01	rgb( 90,139,239)	1.9934	None
Patz1	Slco4a1	0.89767	50.59	0.594	rgb(224,104,105)	1.9934	None
Pou2f2	Egr2	-0.89767	50.59	-5.9E-01	rgb( 89,139,239)	1.9934	None
Pou2f2	Spats2l	-0.89767	50.59	-5.9E-01	rgb( 89,139,239)	1.9934	None
Rara	Dpp4	-0.89767	50.59	-5.9E-01	rgb( 88,139,240)	1.9934	None
Rara	Gramd1b	-0.89767	50.59	-5.9E-01	rgb( 89,139,239)	1.9934	None
Rarg	Cd7	0.89767	50.59	0.586	rgb(223,105,106)	1.9934	None
Rel	Gfod1	0.89767	50.59	0.587	rgb(223,105,106)	1.9934	None
Rest	Rnf169	0.89767	50.59	0.595	rgb(224,103,105)	1.9934	None
Rfx3	Ecm1	-0.89767	50.59	-5.9E-01	rgb( 89,139,239)	1.9934	None
Rfx7	Gnb5	-0.89767	50.59	-5.9E-01	rgb( 89,139,239)	1.9934	None
Rfx7	Hist2h2bb	-0.89767	50.59	-5.9E-01	rgb( 89,139,239)	1.9934	None
Runx2	Padi2	0.89767	50.59	0.591	rgb(224,104,105)	1.9934	None
Rxra	Cyb5rl	0.89767	50.59	0.594	rgb(224,104,105)	1.9934	None
Rxra	Trpm6	0.89767	50.59	0.594	rgb(224,104,105)	1.9934	None
Rxra	Ubash3a	0.89767	50.59	0.595	rgb(224,103,105)	1.9934	None
Rxrb	Ankrd39	0.89767	50.59	0.587	rgb(223,105,106)	1.9934	None
Smad3	Mfge8	-0.89767	50.59	-5.9E-01	rgb( 89,139,239)	1.9934	None
Smad3	P2ry1	-0.89767	50.59	-5.9E-01	rgb( 88,139,240)	1.9934	None
Smad3	Zswim4	0.89767	50.59	0.593	rgb(224,104,105)	1.9934	None
Sox5	Zfp280b	-0.89767	50.59	-5.9E-01	rgb( 90,140,239)	1.9934	None
Sp4	Dhrs4	-0.89767	50.59	-5.9E-01	rgb( 89,139,239)	1.9934	None
Sp4	Neo1	-0.89767	50.59	-5.9E-01	rgb( 89,139,239)	1.9934	None
Spib	Runx2	-0.89767	50.59	-5.9E-01	rgb( 90,140,239)	1.9934	None
Srebf1	Krtcap2	-0.89767	50.59	-5.9E-01	rgb( 89,139,239)	1.9934	None
Srebf2	Sqle	0.89767	50.59	0.587	rgb(223,105,106)	1.9934	None
Stat1	Slain1	0.89767	50.59	0.59	rgb(223,104,105)	1.9934	None
Stat4	Nek6	-0.89767	50.59	-5.9E-01	rgb( 89,139,239)	1.9934	None
Tcf3	Treml2	0.89767	50.59	0.589	rgb(223,104,106)	1.9934	None
Tead1	Atxn1	-0.89767	50.59	-5.9E-01	rgb( 88,139,240)	1.9934	None
Trp53	Lamc1	-0.89767	50.59	-5.9E-01	rgb( 90,139,239)	1.9934	None
Trp53	Pmm1	-0.89767	50.59	-5.9E-01	rgb( 90,140,239)	1.9934	None
Xbp1	Rnh1	0.89767	50.59	0.591	rgb(223,104,105)	1.9934	None
Zbed6	Synj1	0.89767	50.59	0.59	rgb(223,104,106)	1.9934	None
Zbtb7b	Tmprss6	0.89767	50.59	0.59	rgb(223,104,106)	1.9934	None
Zeb1	Sptlc1	-0.89767	50.59	-5.9E-01	rgb( 89,139,239)	1.9934	None
C030039L03Rik	3110057O12Rik	0.89767	50.59	0.587	rgb(223,105,106)	1.9934	2,2
Kdm5b	Pfkp	0.89767	50.59	0.585	rgb(223,105,106)	1.9934	2,2
Tbx21	Ly6a	0.89767	50.59	0.591	rgb(224,104,105)	1.9934	2,2
Zfp385a	Ckmt1	0.89767	50.59	0.587	rgb(223,105,106)	1.9934	2,2
Zfp467	Wisp1	0.89767	50.59	0.595	rgb(224,103,105)	1.9934	2,2
Zfp536	Tekt2	0.89767	50.59	0.59	rgb(223,104,106)	1.9934	2,2
Zfp629	Frs3	0.89767	50.59	0.586	rgb(223,105,106)	1.9934	2,2
Zkscan17	Eef2k	0.89767	50.59	0.59	rgb(223,104,106)	1.9934	2,2
Bhlhe40	Anxa4	0.89426	50.58	0.576	rgb(223,107,108)	1.9932	2,2
Cebpg	Vrk2	0.89426	50.58	0.578	rgb(223,107,108)	1.9932	None
Creb1	Elovl7	-0.89426	50.58	-5.8E-01	rgb( 90,140,239)	1.9932	None
Crem	Tspyl4	0.89426	50.58	0.58	rgb(223,106,107)	1.9932	None
Cux1	Tg	-0.89426	50.58	-5.8E-01	rgb( 91,140,239)	1.9932	2,2
Ddit3	Gpt2	0.89426	50.58	0.576	rgb(223,107,108)	1.9932	None
Ddit3	Lrrc27	0.89426	50.58	0.58	rgb(223,106,107)	1.9932	None
Ddit3	Vegfa	0.89426	50.58	0.582	rgb(223,106,107)	1.9932	None
E2f1	Wdr76	0.89426	50.58	0.58	rgb(223,106,107)	1.9932	None
Ebf1	Hvcn1	0.89426	50.58	0.58	rgb(223,106,107)	1.9932	None
Egr1	Cwh43	-0.89426	50.58	-5.8E-01	rgb( 90,140,239)	1.9932	None
Egr1	Rraga	0.89426	50.58	0.584	rgb(223,105,107)	1.9932	None
Egr2	Myd88	0.89426	50.58	0.581	rgb(223,106,107)	1.9932	None
Egr2	Sh3pxd2b	-0.89426	50.58	-5.8E-01	rgb( 90,140,239)	1.9932	None
Egr3	Vamp2	0.89426	50.58	0.585	rgb(223,105,106)	1.9932	None
Elf1	Ripk2	0.89426	50.58	0.579	rgb(223,106,108)	1.9932	None
Fosl2	Ptprf	0.89426	50.58	0.581	rgb(223,106,107)	1.9932	None
Fosl2	Rxra	-0.89426	50.58	-5.8E-01	rgb( 92,141,239)	1.9932	None
Fosl2	Syn1	0.89426	50.58	0.579	rgb(223,106,108)	1.9932	None
Foxo1	Hist4h4	-0.89426	50.58	-5.8E-01	rgb( 91,141,239)	1.9932	None
Foxp1	Hexim1	0.89426	50.58	0.584	rgb(223,106,107)	1.9932	None
Gata3	Otud1	0.89426	50.58	0.583	rgb(223,106,107)	1.9932	None
Hsf1	Nrn1	-0.89426	50.58	-5.8E-01	rgb( 92,141,239)	1.9932	None
Ikzf2	Galm	0.89426	50.58	0.583	rgb(223,106,107)	1.9932	None
Ikzf2	Trpm1	0.89426	50.58	0.585	rgb(223,105,106)	1.9932	None
Irf1	Tmem35	0.89426	50.58	0.585	rgb(223,105,107)	1.9932	None
Irf2	Itpk1	-0.89426	50.58	-5.8E-01	rgb( 92,141,239)	1.9932	None
Irf2	Pou2f2	0.89426	50.58	0.58	rgb(223,106,107)	1.9932	None
Irf4	Dhrs3	-0.89426	50.58	-5.8E-01	rgb( 90,140,239)	1.9932	None
Irf4	Rab11fip1	-0.89426	50.58	-5.8E-01	rgb( 90,140,239)	1.9932	2,2
Irf4	Sh3bp1	-0.89426	50.58	-5.8E-01	rgb( 92,141,239)	1.9932	None
Irf4	Zfp467	0.89426	50.58	0.582	rgb(223,106,107)	1.9932	None
Irf7	Isg20	0.89426	50.58	0.584	rgb(223,105,107)	1.9932	None
Junb	Cep68	-0.89426	50.58	-5.8E-01	rgb( 90,140,239)	1.9932	None
Jund	Rbms2	-0.89426	50.58	-5.8E-01	rgb( 92,141,239)	1.9932	None
Lef1	Mcoln2	-0.89426	50.58	-5.8E-01	rgb( 92,141,239)	1.9932	None
Lef1	Zfp445	-0.89426	50.58	-5.8E-01	rgb( 92,141,239)	1.9932	None
Mafg	Ppp3cc	-0.89426	50.58	-5.8E-01	rgb( 92,141,239)	1.9932	None
Mxd3	Ccnd3	0.89426	50.58	0.578	rgb(223,107,108)	1.9932	None
Mxd3	Ckap4	-0.89426	50.58	-5.8E-01	rgb( 92,141,239)	1.9932	None
Mxd4	Ckap4	0.89426	50.58	0.575	rgb(223,107,108)	1.9932	None
Nfic	Bcl2a1c	-0.89426	50.58	-5.8E-01	rgb( 92,141,239)	1.9932	None
Nfil3	Cdkn2d	0.89426	50.58	0.579	rgb(223,106,108)	1.9932	None
Nfkb1	Smyd5	0.89426	50.58	0.579	rgb(223,106,108)	1.9932	None
Nfkb2	Alcam	-0.89426	50.58	-5.8E-01	rgb( 91,141,239)	1.9932	None
Nfkb2	Ctla2a	-0.89426	50.58	-5.8E-01	rgb( 91,140,239)	1.9932	2,2
Nr1h2	Clic4	-0.89426	50.58	-5.8E-01	rgb( 91,140,239)	1.9932	None
Nr3c1	Ears2	0.89426	50.58	0.577	rgb(223,107,108)	1.9932	None
Plagl1	Mex3b	0.89426	50.58	0.58	rgb(223,106,107)	1.9932	None
Ppard	Rara	0.89426	50.58	0.582	rgb(223,106,107)	1.9932	None
Rarg	Ccdc107	0.89426	50.58	0.576	rgb(223,107,108)	1.9932	None
Rarg	Insm1	0.89426	50.58	0.577	rgb(223,107,108)	1.9932	None
Rfx3	Gpr146	-0.89426	50.58	-5.8E-01	rgb( 92,141,239)	1.9932	None
Rora	Mapk6	-0.89426	50.58	-5.8E-01	rgb( 91,141,239)	1.9932	None
Rreb1	Dnmt3a	0.89426	50.58	0.581	rgb(223,106,107)	1.9932	None
Rreb1	Sidt1	0.89426	50.58	0.575	rgb(223,107,108)	1.9932	None
Rxra	Il2rb	0.89426	50.58	0.577	rgb(223,107,108)	1.9932	None
Rxra	Ivd	0.89426	50.58	0.578	rgb(223,107,108)	1.9932	None
Rxrb	Gbp9	-0.89426	50.58	-5.8E-01	rgb( 92,141,239)	1.9932	None
Smad3	Acsl6	-0.89426	50.58	-5.8E-01	rgb( 90,140,239)	1.9932	None
Smad3	Kndc1	-0.89426	50.58	-5.8E-01	rgb( 90,140,239)	1.9932	None
Smad3	Mnda	-0.89426	50.58	-5.8E-01	rgb( 92,141,239)	1.9932	None
Smad3	Nr1d1	0.89426	50.58	0.582	rgb(223,106,107)	1.9932	None
Smad3	St14	-0.89426	50.58	-5.8E-01	rgb( 91,140,239)	1.9932	None
Sp2	Dcxr	-0.89426	50.58	-5.8E-01	rgb( 91,141,239)	1.9932	None
Sp2	Trim13	-0.89426	50.58	-5.8E-01	rgb( 90,140,239)	1.9932	None
Sp3	Cdc23	0.89426	50.58	0.577	rgb(223,107,108)	1.9932	None
Sp4	Mgat4b	-0.89426	50.58	-5.8E-01	rgb( 91,140,239)	1.9932	None
Sp4	Sema4a	0.89426	50.58	0.584	rgb(223,105,107)	1.9932	None
Srebf1	Fads2	0.89426	50.58	0.582	rgb(223,106,107)	1.9932	None
Srebf1	Pcyox1l	0.89426	50.58	0.58	rgb(223,106,107)	1.9932	None
Srebf2	Aacs	0.89426	50.58	0.584	rgb(223,105,107)	1.9932	None
Srebf2	Herc4	0.89426	50.58	0.585	rgb(223,105,107)	1.9932	None
Srf	Epc1	0.89426	50.58	0.583	rgb(223,106,107)	1.9932	None
Srf	Son	0.89426	50.58	0.584	rgb(223,106,107)	1.9932	None
Stat2	Ncoa7	0.89426	50.58	0.576	rgb(223,107,108)	1.9932	None
Stat4	Tnfrsf18	0.89426	50.58	0.582	rgb(223,106,107)	1.9932	None
Tcf3	2210013O21Rik	-0.89426	50.58	-5.8E-01	rgb( 91,141,239)	1.9932	None
Tcf3	Pycr1	0.89426	50.58	0.581	rgb(223,106,107)	1.9932	None
Tcf4	Capn2	-0.89426	50.58	-5.8E-01	rgb( 92,141,239)	1.9932	None
Vdr	Unc119b	0.89426	50.58	0.583	rgb(223,106,107)	1.9932	None
Zbtb7b	Furin	0.89426	50.58	0.578	rgb(223,107,108)	1.9932	None
Zbtb7b	Syne1	0.89426	50.58	0.581	rgb(223,106,107)	1.9932	None
Zeb1	Cmya5	0.89426	50.58	0.577	rgb(223,107,108)	1.9932	None
Zfp148	Erc1	0.89426	50.58	0.583	rgb(223,106,107)	1.9932	None
Zfp281	Rasgef1a	0.89426	50.58	0.583	rgb(223,106,107)	1.9932	None
Kdm2b	Tdrkh	-0.89426	50.58	-5.8E-01	rgb( 92,141,239)	1.9932	2,2
Zbtb17	Adck1	0.89426	50.58	0.578	rgb(223,107,108)	1.9932	2,2
Bach1	Kdm6b	0.89085	50.57	0.569	rgb(223,108,109)	1.993	None
Bcl6b	Serpinc1	0.89085	50.57	0.566	rgb(223,109,110)	1.993	None
Bhlhe40	Anln	0.89085	50.57	0.574	rgb(223,107,109)	1.993	None
Bhlhe40	Nsf	0.89085	50.57	0.573	rgb(223,108,109)	1.993	None
Bhlhe41	Vav1	-0.89085	50.57	-5.7E-01	rgb( 93,142,239)	1.993	None
Crem	Acsl4	0.89085	50.57	0.566	rgb(223,109,110)	1.993	None
Egr2	Hemk1	-0.89085	50.57	-5.7E-01	rgb( 93,142,239)	1.993	None
Egr2	Slc12a8	-0.89085	50.57	-5.7E-01	rgb( 93,142,239)	1.993	None
Egr3	Gtf2i	0.89085	50.57	0.569	rgb(223,108,109)	1.993	None
Egr3	Rab11fip1	-0.89085	50.57	-5.7E-01	rgb( 93,141,239)	1.993	None
Egr3	Ust	-0.89085	50.57	-5.7E-01	rgb( 93,142,239)	1.993	None
Elf1	Ccdc107	-0.89085	50.57	-5.7E-01	rgb( 93,142,239)	1.993	None
Elf1	Dock11	0.89085	50.57	0.566	rgb(223,109,110)	1.993	None
Elf1	Synj1	0.89085	50.57	0.566	rgb(223,109,110)	1.993	None
Elk3	Ergic1	0.89085	50.57	0.57	rgb(223,108,109)	1.993	2,2
Erg	B4galt5	0.89085	50.57	0.566	rgb(223,109,110)	1.993	None
Etv6	Cyth3	-0.89085	50.57	-5.7E-01	rgb( 94,142,239)	1.993	None
Fli1	Slc9a8	-0.89085	50.57	-5.7E-01	rgb( 94,142,239)	1.993	None
Fosl2	Sbno2	0.89085	50.57	0.568	rgb(223,109,110)	1.993	None
Foxo1	Tlk1	0.89085	50.57	0.569	rgb(223,108,109)	1.993	None
Foxp1	Acox1	-0.89085	50.57	-5.7E-01	rgb( 93,142,239)	1.993	None
Foxp1	Ipcef1	0.89085	50.57	0.566	rgb(223,109,110)	1.993	None
Gfi1	Nsg2	-0.89085	50.57	-5.7E-01	rgb( 93,142,239)	1.993	None
Hbp1	Lrrc59	-0.89085	50.57	-5.7E-01	rgb( 93,142,239)	1.993	None
Hic1	Ccl25	-0.89085	50.57	-5.7E-01	rgb( 92,141,239)	1.993	None
Irf4	Wls	-0.89085	50.57	-5.7E-01	rgb( 94,142,239)	1.993	None
Irf5	Tmem200b	0.89085	50.57	0.567	rgb(223,109,110)	1.993	None
Irf7	Mx1	0.89085	50.57	0.574	rgb(223,107,108)	1.993	None
Irf8	Synpo	0.89085	50.57	0.569	rgb(223,108,109)	1.993	None
Irf8	Zfp318	0.89085	50.57	0.568	rgb(223,108,110)	1.993	None
Jund	Csrnp1	0.89085	50.57	0.574	rgb(223,107,109)	1.993	None
Jund	Plekha1	-0.89085	50.57	-5.7E-01	rgb( 93,142,239)	1.993	None
Mxd4	Sla2	0.89085	50.57	0.567	rgb(223,109,110)	1.993	None
Mybl1	E2f7	0.89085	50.57	0.57	rgb(223,108,109)	1.993	2,2
Myc	Notch2	0.89085	50.57	0.569	rgb(223,108,109)	1.993	None
Nfkb2	Rab11fip1	0.89085	50.57	0.566	rgb(223,109,110)	1.993	None
Nr1h2	Hk2	-0.89085	50.57	-5.7E-01	rgb( 94,142,239)	1.993	None
Nr3c1	Trim2	0.89085	50.57	0.567	rgb(223,109,110)	1.993	None
Osr2	Dlc1	0.89085	50.57	0.573	rgb(223,108,109)	1.993	2,2
Prdm1	App	0.89085	50.57	0.571	rgb(223,108,109)	1.993	None
Rbpj	Rai14	0.89085	50.57	0.571	rgb(223,108,109)	1.993	None
Rela	Sarm1	0.89085	50.57	0.571	rgb(223,108,109)	1.993	None
Rest	Uckl1os	0.89085	50.57	0.568	rgb(223,108,110)	1.993	2,2
Rora	Ahr	0.89085	50.57	0.571	rgb(223,108,109)	1.993	None
Rxra	Slamf6	0.89085	50.57	0.566	rgb(223,109,110)	1.993	None
Smad3	Adcy4	0.89085	50.57	0.574	rgb(223,107,109)	1.993	None
Smad3	Lrp12	0.89085	50.57	0.573	rgb(223,108,109)	1.993	None
Smad3	Pla2g4f	-0.89085	50.57	-5.7E-01	rgb( 93,141,239)	1.993	None
Smad3	Pnma2	-0.89085	50.57	-5.7E-01	rgb( 94,142,239)	1.993	None
Smad4	Ric8	0.89085	50.57	0.569	rgb(223,108,110)	1.993	None
Sox12	Rcor2	0.89085	50.57	0.565	rgb(223,109,110)	1.993	None
Sox12	Slc41a2	-0.89085	50.57	-5.7E-01	rgb( 94,142,239)	1.993	None
Sp2	Ckmt1	-0.89085	50.57	-5.7E-01	rgb( 93,141,239)	1.993	None
Sp3	Fth1	-0.89085	50.57	-5.7E-01	rgb( 92,141,239)	1.993	None
Sp4	Ctnna1	-0.89085	50.57	-5.7E-01	rgb( 94,142,239)	1.993	None
Sp4	Kdelc1	-0.89085	50.57	-5.7E-01	rgb( 94,142,239)	1.993	None
Spib	Fam129c	0.89085	50.57	0.568	rgb(223,109,110)	1.993	None
Tcf12	Ncoa2	0.89085	50.57	0.566	rgb(223,109,110)	1.993	2,2
Tcf12	Trim26	0.89085	50.57	0.566	rgb(223,109,110)	1.993	None
Tcf3	Cox6b2	-0.89085	50.57	-5.7E-01	rgb( 92,141,239)	1.993	None
Tcf3	Slco3a1	0.89085	50.57	0.565	rgb(223,109,110)	1.993	None
Tcf3	Tesk2	0.89085	50.57	0.574	rgb(223,107,109)	1.993	None
Tcf7l2	Lphn2	0.89085	50.57	0.572	rgb(223,108,109)	1.993	2,2
Tead1	Specc1	0.89085	50.57	0.571	rgb(223,108,109)	1.993	None
Thra	Spred3	0.89085	50.57	0.571	rgb(223,108,109)	1.993	None
Trp53	Ncoa2	0.89085	50.57	0.571	rgb(223,108,109)	1.993	None
Vdr	Ccr7	-0.89085	50.57	-5.7E-01	rgb( 92,141,239)	1.993	None
Vdr	Cd83	0.89085	50.57	0.568	rgb(223,108,110)	1.993	None
Vdr	Fes	0.89085	50.57	0.572	rgb(223,108,109)	1.993	None
Xbp1	Bcl2a1d	-0.89085	50.57	-5.7E-01	rgb( 93,142,239)	1.993	2,2
Zbtb33	Lst1	-0.89085	50.57	-5.7E-01	rgb( 94,142,239)	1.993	None
Zbtb7b	Tlr7	-0.89085	50.57	-5.7E-01	rgb( 94,142,239)	1.993	None
Zbtb7b	Traf3	0.89085	50.57	0.572	rgb(223,108,109)	1.993	None
Zeb1	Bmp2k	0.89085	50.57	0.567	rgb(223,109,110)	1.993	None
Zfp281	Fes	-0.89085	50.57	-5.7E-01	rgb( 93,142,239)	1.993	None
Zfx	Srpk1	-0.89085	50.57	-5.7E-01	rgb( 93,142,239)	1.993	None
Atmin	Nrip1	0.89085	50.57	0.573	rgb(223,108,109)	1.993	2,2
Dpf1	Bbs5	0.89085	50.57	0.571	rgb(223,108,109)	1.993	2,2
Hif3a	Wdr54	0.89085	50.57	0.575	rgb(223,107,108)	1.993	2,2
Msc	Penk	0.89085	50.57	0.575	rgb(223,107,108)	1.993	2,2
Zfp112	Piga	-0.89085	50.57	-5.7E-01	rgb( 93,142,239)	1.993	2,2
Zfp385a	Aldh4a1	0.89085	50.57	0.572	rgb(223,108,109)	1.993	2,2
Zfp385a	Ccng1	0.89085	50.57	0.575	rgb(223,107,108)	1.993	2,2
Zfp385a	Glipr1	0.89085	50.57	0.567	rgb(223,109,110)	1.993	2,2
Zfp467	Galm	0.89085	50.57	0.569	rgb(223,108,109)	1.993	2,2
Zfp948	Ankrd23	0.89085	50.57	0.572	rgb(223,108,109)	1.993	2,2
Ar	Serpinb9	0.88744	50.56	0.561	rgb(223,110,111)	1.9928	None
Bach1	Tgm2	-0.88744	50.56	-5.6E-01	rgb( 96,143,238)	1.9928	None
Bhlhe40	Ckap4	0.88744	50.56	0.557	rgb(223,111,112)	1.9928	None
Bhlhe40	Glipr2	0.88744	50.56	0.559	rgb(223,110,111)	1.9928	None
Cebpb	Ms4a4c	-0.88744	50.56	-5.6E-01	rgb( 96,144,238)	1.9928	None
Cux1	Smad6	0.88744	50.56	0.563	rgb(223,109,111)	1.9928	None
Cux1	Tmem183a	-0.88744	50.56	-5.6E-01	rgb( 95,143,238)	1.9928	None
E2f1	Wee1	0.88744	50.56	0.556	rgb(223,111,112)	1.9928	None
Ebf1	Aph1b	0.88744	50.56	0.558	rgb(223,110,112)	1.9928	None
Egr2	Adm	-0.88744	50.56	-5.6E-01	rgb( 95,142,238)	1.9928	None
Egr2	Tbx21	0.88744	50.56	0.558	rgb(223,110,112)	1.9928	None
Egr3	Nkain1	-0.88744	50.56	-5.6E-01	rgb( 96,143,238)	1.9928	None
Elf1	Znhit6	-0.88744	50.56	-5.6E-01	rgb( 96,143,238)	1.9928	None
Elk4	Srpk1	0.88744	50.56	0.565	rgb(223,109,110)	1.9928	None
Ets1	Acvr1b	0.88744	50.56	0.564	rgb(223,109,110)	1.9928	None
Ets1	Rpn1	-0.88744	50.56	-5.6E-01	rgb( 95,143,238)	1.9928	None
Ets1	Rpp14	-0.88744	50.56	-5.6E-01	rgb( 95,143,238)	1.9928	None
Ets1	Sytl1	0.88744	50.56	0.563	rgb(223,109,111)	1.9928	None
Ets1	Tbxa2r	0.88744	50.56	0.561	rgb(223,110,111)	1.9928	None
Ets1	Tyw1	-0.88744	50.56	-5.6E-01	rgb( 96,144,238)	1.9928	None
Ets2	Btbd11	0.88744	50.56	0.558	rgb(223,110,112)	1.9928	None
Ets2	Mpzl2	-0.88744	50.56	-5.6E-01	rgb( 95,143,238)	1.9928	None
Fosb	Cd24a	0.88744	50.56	0.563	rgb(223,110,111)	1.9928	None
Fosl2	Cd74	-0.88744	50.56	-5.6E-01	rgb( 94,142,238)	1.9928	None
Fosl2	Itgb3	0.88744	50.56	0.558	rgb(223,110,112)	1.9928	None
Fosl2	Tspan5	0.88744	50.56	0.559	rgb(223,110,111)	1.9928	None
Foxf2	Ngf	0.88744	50.56	0.561	rgb(223,110,111)	1.9928	2,2
Foxp1	Dazap2	0.88744	50.56	0.558	rgb(223,110,112)	1.9928	None
Foxp1	Plod3	-0.88744	50.56	-5.6E-01	rgb( 95,143,238)	1.9928	None
Gata3	Nfil3	0.88744	50.56	0.562	rgb(223,110,111)	1.9928	None
Hic1	Itga4	0.88744	50.56	0.558	rgb(223,110,112)	1.9928	None
Hic1	Plscr3	0.88744	50.56	0.56	rgb(223,110,111)	1.9928	None
Hic1	Zbtb10	-0.88744	50.56	-5.6E-01	rgb( 96,143,238)	1.9928	None
Hsf1	Atp6v1g1	-0.88744	50.56	-5.6E-01	rgb( 95,143,238)	1.9928	None
Irf1	Gbp4	0.88744	50.56	0.557	rgb(223,111,112)	1.9928	None
Irf2	Wdfy2	-0.88744	50.56	-5.6E-01	rgb( 95,143,238)	1.9928	None
Irf4	Nrp1	-0.88744	50.56	-5.6E-01	rgb( 96,143,238)	1.9928	None
Irf4	Sla	0.88744	50.56	0.564	rgb(223,109,110)	1.9928	None
Irf5	Epsti1	0.88744	50.56	0.558	rgb(223,110,112)	1.9928	None
Irf5	Herc6	0.88744	50.56	0.557	rgb(223,111,112)	1.9928	None
Irf8	Stk39	0.88744	50.56	0.558	rgb(223,110,112)	1.9928	None
Jdp2	Slc6a9	0.88744	50.56	0.559	rgb(223,110,111)	1.9928	None
Jun	Furin	0.88744	50.56	0.557	rgb(223,111,112)	1.9928	None
Klf4	Gbp5	0.88744	50.56	0.557	rgb(223,111,112)	1.9928	None
Klf4	Pkp4	0.88744	50.56	0.557	rgb(223,111,112)	1.9928	None
Klf7	Tnnc1	0.88744	50.56	0.556	rgb(223,111,112)	1.9928	None
Mafg	Traf3	0.88744	50.56	0.564	rgb(223,109,110)	1.9928	None
Mxd1	Icam1	0.88744	50.56	0.557	rgb(223,111,112)	1.9928	None
Mxd1	Tns4	0.88744	50.56	0.561	rgb(223,110,111)	1.9928	2,2
Mxd3	Lgals1	0.88744	50.56	0.558	rgb(223,111,112)	1.9928	None
Mxd4	Utp20	-0.88744	50.56	-5.6E-01	rgb( 97,144,238)	1.9928	None
Mxi1	Acp5	0.88744	50.56	0.556	rgb(223,111,112)	1.9928	None
Mxi1	Zfp395	0.88744	50.56	0.56	rgb(223,110,111)	1.9928	None
Myb	P2rx7	0.88744	50.56	0.564	rgb(223,109,110)	1.9928	None
Mybl1	Sp6	-0.88744	50.56	-5.6E-01	rgb( 95,143,238)	1.9928	None
Mycn	Sulf2	0.88744	50.56	0.557	rgb(223,111,112)	1.9928	None
Nfic	Rasgrp2	0.88744	50.56	0.558	rgb(223,110,111)	1.9928	None
Nfkb1	Cln6	-0.88744	50.56	-5.6E-01	rgb( 96,144,238)	1.9928	None
Nr3c1	Dctpp1	-0.88744	50.56	-5.6E-01	rgb( 96,143,238)	1.9928	None
Patz1	Prox2	0.88744	50.56	0.556	rgb(223,111,112)	1.9928	None
Ppard	Lgmn	0.88744	50.56	0.562	rgb(223,110,111)	1.9928	None
Pparg	Dgkk	0.88744	50.56	0.562	rgb(223,110,111)	1.9928	2,2
Rest	Herc4	-0.88744	50.56	-5.6E-01	rgb( 94,142,238)	1.9928	None
Rest	Tas1r3	0.88744	50.56	0.559	rgb(223,110,111)	1.9928	None
Rreb1	Apbb1	-0.88744	50.56	-5.6E-01	rgb( 96,143,238)	1.9928	None
Rreb1	Kif5c	-0.88744	50.56	-5.6E-01	rgb( 95,143,238)	1.9928	None
Rxra	Slain1	0.88744	50.56	0.561	rgb(223,110,111)	1.9928	None
Smad3	Il1rn	0.88744	50.56	0.555	rgb(223,111,112)	1.9928	None
Smad3	Mxd1	0.88744	50.56	0.559	rgb(223,110,111)	1.9928	None
Smad3	Rxra	-0.88744	50.56	-5.6E-01	rgb( 96,143,238)	1.9928	None
Smad3	Tox2	0.88744	50.56	0.562	rgb(223,110,111)	1.9928	None
Sox5	Adipor2	-0.88744	50.56	-5.6E-01	rgb( 96,144,238)	1.9928	None
Sp2	Phlda3	-0.88744	50.56	-5.6E-01	rgb( 96,144,238)	1.9928	None
Sp4	Cln5	0.88744	50.56	0.563	rgb(223,109,111)	1.9928	None
Srebf1	Mapk11	0.88744	50.56	0.558	rgb(223,110,111)	1.9928	None
Srebf1	Pfkp	0.88744	50.56	0.561	rgb(223,110,111)	1.9928	None
Srebf2	Kdm2b	0.88744	50.56	0.561	rgb(223,110,111)	1.9928	None
Stat4	Acsl6	0.88744	50.56	0.555	rgb(223,111,112)	1.9928	None
Tcf12	Blvrb	-0.88744	50.56	-5.6E-01	rgb( 96,143,238)	1.9928	None
Tcf12	Lrba	0.88744	50.56	0.559	rgb(223,110,111)	1.9928	None
Tcf12	Tnfrsf18	-0.88744	50.56	-5.6E-01	rgb( 96,143,238)	1.9928	None
Tcf3	Ccdc126	-0.88744	50.56	-5.6E-01	rgb( 95,143,238)	1.9928	None
Tcf3	Gimap4	-0.88744	50.56	-5.6E-01	rgb( 95,143,238)	1.9928	None
Tead1	Ccrn4l	0.88744	50.56	0.557	rgb(223,111,112)	1.9928	None
Thra	Ston2	0.88744	50.56	0.556	rgb(223,111,112)	1.9928	None
Trp53	Ddx51	0.88744	50.56	0.555	rgb(223,111,112)	1.9928	None
Vax2	Cysltr1	0.88744	50.56	0.564	rgb(223,109,110)	1.9928	2,2
Vax2	Myo1f	0.88744	50.56	0.561	rgb(223,110,111)	1.9928	2,2
Vdr	Ehbp1l1	0.88744	50.56	0.564	rgb(223,109,110)	1.9928	None
Xbp1	9930014A18Rik	-0.88744	50.56	-5.6E-01	rgb( 95,143,238)	1.9928	2,2
Zbed6	BC049715	0.88744	50.56	0.556	rgb(223,111,112)	1.9928	None
Zbed6	Prx	0.88744	50.56	0.56	rgb(223,110,111)	1.9928	None
Zbtb7b	Ppfibp2	-0.88744	50.56	-5.6E-01	rgb( 95,143,238)	1.9928	None
Zeb1	Fam65c	0.88744	50.56	0.564	rgb(223,109,110)	1.9928	None
Zeb1	Ncoa1	0.88744	50.56	0.564	rgb(223,109,110)	1.9928	None
Zfp148	Hist1h1a	-0.88744	50.56	-5.6E-01	rgb( 96,143,238)	1.9928	None
Zfp148	Ube2q2	0.88744	50.56	0.563	rgb(223,109,111)	1.9928	None
Zfp281	Fam102a	0.88744	50.56	0.558	rgb(223,110,112)	1.9928	None
Zfp281	Prkch	0.88744	50.56	0.561	rgb(223,110,111)	1.9928	None
Zfp281	Tab2	-0.88744	50.56	-5.6E-01	rgb( 95,143,238)	1.9928	None
Creb3l2	Lpin2	-0.88744	50.56	-5.6E-01	rgb( 96,143,238)	1.9928	2,2
Hif3a	Bend5	0.88744	50.56	0.559	rgb(223,110,111)	1.9928	2,2
Prdm9	Napb	0.88744	50.56	0.558	rgb(223,110,111)	1.9928	2,2
Scrt1	4932438H23Rik	0.88744	50.56	0.558	rgb(223,110,112)	1.9928	2,2
Sgsm2	Tg	0.88744	50.56	0.563	rgb(223,109,111)	1.9928	2,2
Zfp329	A230072C01Rik	0.88744	50.56	0.556	rgb(223,111,112)	1.9928	2,2
Zfp367	Helb	0.88744	50.56	0.564	rgb(223,109,110)	1.9928	2,2
Zfp385a	St14	0.88744	50.56	0.557	rgb(223,111,112)	1.9928	2,2
Zfp429	Slc27a4	-0.88744	50.56	-5.6E-01	rgb( 95,143,238)	1.9928	2,2
Zfp523	Fyco1	0.88744	50.56	0.559	rgb(223,110,111)	1.9928	2,2
Zfp629	Hemgn	0.88744	50.56	0.561	rgb(223,110,111)	1.9928	2,2
Zfp948	Adam4	0.88744	50.56	0.56	rgb(223,110,111)	1.9928	2,2
Zfp960	Ifi204	0.88744	50.56	0.563	rgb(223,110,111)	1.9928	2,2
Ahrr	Gpr15	0.88403	50.55	0.554	rgb(223,111,112)	1.9926	2,2
Arid3a	Themis	0.88403	50.55	0.55	rgb(223,112,113)	1.9926	None
Atf3	Hdc	0.88403	50.55	0.551	rgb(223,112,113)	1.9926	2,2
Atf5	Pycr1	0.88403	50.55	0.552	rgb(223,112,113)	1.9926	None
Bach1	Plod2	-0.88403	50.55	-5.5E-01	rgb( 98,144,238)	1.9926	None
Bbx	Srpk2	0.88403	50.55	0.551	rgb(223,112,113)	1.9926	None
Bcl6b	Acvr1c	-0.88403	50.55	-5.5E-01	rgb( 97,144,238)	1.9926	None
Bhlhe40	Ctnna1	0.88403	50.55	0.549	rgb(223,112,113)	1.9926	None
Bhlhe40	Kctd17	0.88403	50.55	0.553	rgb(223,111,112)	1.9926	None
Bhlhe40	Tg	0.88403	50.55	0.551	rgb(223,112,113)	1.9926	2,2
Bhlhe40	Trim46	0.88403	50.55	0.547	rgb(223,112,114)	1.9926	None
Cebpg	Cdkn1b	0.88403	50.55	0.547	rgb(223,112,114)	1.9926	None
Ebf1	Scn5a	-0.88403	50.55	-5.5E-01	rgb( 98,144,238)	1.9926	None
Egr2	Rgs16	0.88403	50.55	0.547	rgb(223,113,114)	1.9926	None
Egr3	Plcl1	0.88403	50.55	0.545	rgb(223,113,114)	1.9926	None
Elf1	Myo18a	0.88403	50.55	0.546	rgb(223,113,114)	1.9926	None
Elk3	Nt5e	0.88403	50.55	0.549	rgb(223,112,113)	1.9926	2,2
Elk4	Tacc1	0.88403	50.55	0.555	rgb(223,111,112)	1.9926	None
Esrra	Alcam	0.88403	50.55	0.553	rgb(223,111,113)	1.9926	None
Esrra	Tmc6	0.88403	50.55	0.548	rgb(223,112,113)	1.9926	None
Ets1	Ptger2	-0.88403	50.55	-5.5E-01	rgb( 98,145,238)	1.9926	None
Ets1	Serpine2	-0.88403	50.55	-5.5E-01	rgb( 97,144,238)	1.9926	None
Ets1	Sh2d3c	0.88403	50.55	0.547	rgb(223,113,114)	1.9926	None
Ets2	Pkhd1l1	-0.88403	50.55	-5.5E-01	rgb( 98,145,238)	1.9926	2,2
Etv4	Chac1	0.88403	50.55	0.552	rgb(223,112,113)	1.9926	2,2
Etv4	Clybl	0.88403	50.55	0.548	rgb(223,112,113)	1.9926	None
Fos	Eef2k	-0.88403	50.55	-5.5E-01	rgb( 97,144,238)	1.9926	None
Fosl2	Il4ra	0.88403	50.55	0.549	rgb(223,112,113)	1.9926	None
Foxo1	Fas	-0.88403	50.55	-5.5E-01	rgb( 99,145,238)	1.9926	None
Foxo1	Sema4d	0.88403	50.55	0.548	rgb(223,112,114)	1.9926	None
Foxp1	Ern1	-0.88403	50.55	-5.5E-01	rgb( 97,144,238)	1.9926	None
Foxp1	Gpr174	0.88403	50.55	0.552	rgb(223,112,113)	1.9926	None
Gata3	Acox3	-0.88403	50.55	-5.5E-01	rgb( 98,144,238)	1.9926	None
Gli3	Mbtd1	-0.88403	50.55	-5.5E-01	rgb( 99,145,238)	1.9926	None
Gli3	Trim9	0.88403	50.55	0.546	rgb(223,113,114)	1.9926	2,2
Hif1a	Agl	0.88403	50.55	0.551	rgb(223,112,113)	1.9926	None
Hif1a	Ptpn4	0.88403	50.55	0.551	rgb(223,112,113)	1.9926	None
Hif1a	Zfp362	-0.88403	50.55	-5.5E-01	rgb( 99,145,238)	1.9926	None
Hmx3	Kank1	0.88403	50.55	0.549	rgb(223,112,113)	1.9926	2,2
Hsf1	Zc3hav1l	-0.88403	50.55	-5.5E-01	rgb( 97,144,238)	1.9926	None
Irf1	Unc93b1	0.88403	50.55	0.553	rgb(223,111,113)	1.9926	None
Irf4	Dlk1	-0.88403	50.55	-5.5E-01	rgb( 98,144,238)	1.9926	2,2
Irf4	Nrgn	-0.88403	50.55	-5.5E-01	rgb( 97,144,238)	1.9926	2,2
Irf5	Ctnnd1	0.88403	50.55	0.549	rgb(223,112,113)	1.9926	None
Irf7	Rps6ka3	-0.88403	50.55	-5.5E-01	rgb( 98,145,238)	1.9926	None
Jdp2	Enpp5	0.88403	50.55	0.547	rgb(223,113,114)	1.9926	None
Jun	Pmepa1	0.88403	50.55	0.545	rgb(223,113,114)	1.9926	None
Klf11	Mfge8	0.88403	50.55	0.551	rgb(223,112,113)	1.9926	None
Lef1	Rnf181	0.88403	50.55	0.549	rgb(223,112,113)	1.9926	None
Maf	Lair1	0.88403	50.55	0.552	rgb(223,112,113)	1.9926	None
Mxd3	Cdkn2c	0.88403	50.55	0.546	rgb(223,113,114)	1.9926	2,2
Myb	Ly6e	0.88403	50.55	0.546	rgb(223,113,114)	1.9926	None
Myb	Pigz	0.88403	50.55	0.546	rgb(223,113,114)	1.9926	None
Myb	Pmepa1	-0.88403	50.55	-5.5E-01	rgb( 98,145,238)	1.9926	None
Myc	Dhx33	0.88403	50.55	0.554	rgb(223,111,112)	1.9926	None
Nfic	Lrp12	-0.88403	50.55	-5.5E-01	rgb( 98,144,238)	1.9926	None
Nfkb2	Pkp4	0.88403	50.55	0.546	rgb(223,113,114)	1.9926	None
Nfkb2	Ppp1r1b	-0.88403	50.55	-5.5E-01	rgb( 97,144,238)	1.9926	None
Plagl1	Zdhhc2	0.88403	50.55	0.554	rgb(223,111,112)	1.9926	None
Ppard	Aga	-0.88403	50.55	-5.5E-01	rgb( 97,144,238)	1.9926	None
Ppard	Upb1	-0.88403	50.55	-5.5E-01	rgb( 98,145,238)	1.9926	None
Rbpj	Id2	0.88403	50.55	0.549	rgb(223,112,113)	1.9926	None
Rest	Vav1	0.88403	50.55	0.551	rgb(223,112,113)	1.9926	None
Rfx3	Clic1	-0.88403	50.55	-5.5E-01	rgb( 97,144,238)	1.9926	None
Rfx3	Zfp945	0.88403	50.55	0.552	rgb(223,111,113)	1.9926	None
Runx1	Ly9	-0.88403	50.55	-5.5E-01	rgb( 97,144,238)	1.9926	None
Runx3	Cisd3	0.88403	50.55	0.549	rgb(223,112,113)	1.9926	None
Rxra	Gpr18	-0.88403	50.55	-5.5E-01	rgb( 98,144,238)	1.9926	None
Rxra	Itpr1	0.88403	50.55	0.552	rgb(223,111,113)	1.9926	None
Rxra	Sap30	-0.88403	50.55	-5.5E-01	rgb( 99,145,238)	1.9926	None
Rxra	Smg5	0.88403	50.55	0.547	rgb(223,113,114)	1.9926	None
Rxra	Tspan2	0.88403	50.55	0.546	rgb(223,113,114)	1.9926	None
Rxrb	Rab4b	0.88403	50.55	0.553	rgb(223,111,112)	1.9926	None
Smad3	Csrnp1	0.88403	50.55	0.548	rgb(223,112,113)	1.9926	None
Smad3	Mpzl2	-0.88403	50.55	-5.5E-01	rgb( 97,144,238)	1.9926	None
Smad3	Pim1	0.88403	50.55	0.555	rgb(223,111,112)	1.9926	None
Smad4	Serpinf1	-0.88403	50.55	-5.5E-01	rgb( 98,145,238)	1.9926	None
Smad4	Tspan13	0.88403	50.55	0.551	rgb(223,112,113)	1.9926	None
Smad4	Usp22	0.88403	50.55	0.547	rgb(223,113,114)	1.9926	None
Sp100	Amigo2	0.88403	50.55	0.549	rgb(223,112,113)	1.9926	None
Sp2	Pml	0.88403	50.55	0.546	rgb(223,113,114)	1.9926	None
Sp4	Cfd	0.88403	50.55	0.549	rgb(223,112,113)	1.9926	None
Sp4	M6pr	-0.88403	50.55	-5.5E-01	rgb( 98,145,238)	1.9926	None
Stat1	Lgals7	-0.88403	50.55	-5.5E-01	rgb( 98,145,238)	1.9926	None
Tcf12	Fzd7	-0.88403	50.55	-5.5E-01	rgb( 97,144,238)	1.9926	None
Tcf12	Gls2	-0.88403	50.55	-5.5E-01	rgb( 97,144,238)	1.9926	None
Tcf12	Hemk1	-0.88403	50.55	-5.5E-01	rgb( 98,144,238)	1.9926	None
Tcf12	Tubb2b	-0.88403	50.55	-5.5E-01	rgb( 98,145,238)	1.9926	None
Tcf12	Vldlr	-0.88403	50.55	-5.5E-01	rgb( 97,144,238)	1.9926	None
Tcf3	Mina	-0.88403	50.55	-5.5E-01	rgb( 98,144,238)	1.9926	None
Tcf4	Kctd17	0.88403	50.55	0.55	rgb(223,112,113)	1.9926	None
Tcf4	Zfp609	0.88403	50.55	0.552	rgb(223,112,113)	1.9926	None
Thra	Gprc5a	0.88403	50.55	0.548	rgb(223,112,113)	1.9926	None
Trp53	Dffb	0.88403	50.55	0.549	rgb(223,112,113)	1.9926	None
Trp53	Pmepa1	0.88403	50.55	0.548	rgb(223,112,113)	1.9926	None
Vax2	Ltb4r1	0.88403	50.55	0.553	rgb(223,111,113)	1.9926	2,2
Vax2	Syne1	0.88403	50.55	0.555	rgb(223,111,112)	1.9926	2,2
Vdr	Leprel4	0.88403	50.55	0.552	rgb(223,111,113)	1.9926	2,2
Vdr	Paqr8	0.88403	50.55	0.546	rgb(223,113,114)	1.9926	None
Vdr	Vasn	0.88403	50.55	0.554	rgb(223,111,112)	1.9926	None
Zbed6	Ifngr2	0.88403	50.55	0.555	rgb(223,111,112)	1.9926	None
Zbed6	Mbtd1	0.88403	50.55	0.549	rgb(223,112,113)	1.9926	None
Zbed6	R3hdm1	0.88403	50.55	0.554	rgb(223,111,112)	1.9926	None
Zbtb7b	Rnf149	-0.88403	50.55	-5.5E-01	rgb( 97,144,238)	1.9926	None
Zfp105	Sox13	0.88403	50.55	0.553	rgb(223,111,112)	1.9926	None
Zfp148	Chic2	-0.88403	50.55	-5.5E-01	rgb( 98,145,238)	1.9926	None
Zfp148	Sap30	-0.88403	50.55	-5.5E-01	rgb( 99,145,238)	1.9926	None
Zfp281	Bcl2l11	0.88403	50.55	0.547	rgb(223,113,114)	1.9926	None
Zfx	Ndufv3	-0.88403	50.55	-5.5E-01	rgb( 98,144,238)	1.9926	None
C030039L03Rik	Epm2a	0.88403	50.55	0.545	rgb(223,113,114)	1.9926	2,2
Foxs1	S100a4	0.88403	50.55	0.547	rgb(223,113,114)	1.9926	2,2
Klf2	Sell	0.88403	50.55	0.551	rgb(223,112,113)	1.9926	2,2
Litaf	Tfpi	-0.88403	50.55	-5.5E-01	rgb( 98,145,238)	1.9926	2,2
Zfp385a	Zmat3	0.88403	50.55	0.551	rgb(223,112,113)	1.9926	2,2
Zfp629	Tbc1d16	0.88403	50.55	0.547	rgb(223,113,114)	1.9926	2,2
Zfp960	Emp1	0.88403	50.55	0.548	rgb(223,112,113)	1.9926	2,2
Zfp960	Rnf150	-0.88403	50.55	-5.5E-01	rgb( 97,144,238)	1.9926	2,2
Ahr	Maf	0.88062	50.54	0.541	rgb(223,114,115)	1.9924	None
Ahr	Zeb1	0.88062	50.54	0.536	rgb(223,115,116)	1.9924	None
Ahrr	Anln	0.88062	50.54	0.537	rgb(223,114,115)	1.9924	None
Arid5a	Maoa	-0.88062	50.54	-5.4E-01	rgb( 99,145,238)	1.9924	None
Bach1	Aim2	-0.88062	50.54	-5.4E-01	rgb(100,146,237)	1.9924	None
Bbx	Irf5	0.88062	50.54	0.537	rgb(223,114,115)	1.9924	None
Bcl6b	Dclre1a	0.88062	50.54	0.541	rgb(223,114,115)	1.9924	None
Bcl6b	Ugt1a6a	-0.88062	50.54	-5.4E-01	rgb( 99,145,238)	1.9924	None
Bhlhe40	Ccrl2	0.88062	50.54	0.541	rgb(223,114,115)	1.9924	None
Bhlhe40	Plxnc1	0.88062	50.54	0.54	rgb(223,114,115)	1.9924	None
Cebpb	C3	0.88062	50.54	0.541	rgb(223,114,115)	1.9924	None
Cebpg	Syf2	0.88062	50.54	0.537	rgb(223,114,115)	1.9924	None
Cux1	Acsbg1	0.88062	50.54	0.543	rgb(223,113,114)	1.9924	2,2
E2f1	1190002N15Rik	0.88062	50.54	0.54	rgb(223,114,115)	1.9924	None
Egr2	Hcn2	-0.88062	50.54	-5.4E-01	rgb( 99,145,238)	1.9924	None
Egr2	Notch1	0.88062	50.54	0.537	rgb(223,114,116)	1.9924	None
Egr2	Rcl1	0.88062	50.54	0.541	rgb(223,114,115)	1.9924	None
Egr2	Sec24d	-0.88062	50.54	-5.4E-01	rgb(100,146,237)	1.9924	None
Egr2	Vrk2	-0.88062	50.54	-5.4E-01	rgb(100,146,238)	1.9924	None
Egr3	Bcl2	0.88062	50.54	0.539	rgb(223,114,115)	1.9924	None
Egr3	Enpp3	-0.88062	50.54	-5.4E-01	rgb(100,146,237)	1.9924	None
Egr3	Gatsl3	-0.88062	50.54	-5.4E-01	rgb(100,146,238)	1.9924	None
Egr3	Ltb	0.88062	50.54	0.538	rgb(223,114,115)	1.9924	None
Egr3	Sco1	-0.88062	50.54	-5.4E-01	rgb(101,146,237)	1.9924	None
Elf1	Aste1	0.88062	50.54	0.545	rgb(223,113,114)	1.9924	None
Ets1	Ctsw	0.88062	50.54	0.539	rgb(223,114,115)	1.9924	None
Ets2	Ehbp1l1	-0.88062	50.54	-5.4E-01	rgb(100,146,237)	1.9924	None
Ets2	Zhx2	0.88062	50.54	0.536	rgb(223,115,116)	1.9924	None
Etv4	Slc6a9	0.88062	50.54	0.535	rgb(223,115,116)	1.9924	2,2
Etv4	Slc7a3	0.88062	50.54	0.545	rgb(223,113,114)	1.9924	2,2
Fli1	1110032F04Rik	-0.88062	50.54	-5.4E-01	rgb(100,146,238)	1.9924	None
Fli1	Lama5	-0.88062	50.54	-5.4E-01	rgb(100,146,237)	1.9924	None
Fosl2	Slc39a10	0.88062	50.54	0.538	rgb(223,114,115)	1.9924	None
Foxf2	Foxq1	0.88062	50.54	0.543	rgb(223,113,114)	1.9924	None
Foxf2	Gja1	0.88062	50.54	0.536	rgb(223,115,116)	1.9924	2,2
Foxf2	Nhs	0.88062	50.54	0.541	rgb(223,114,115)	1.9924	2,2
Foxf2	Tnip3	-0.88062	50.54	-5.4E-01	rgb(100,146,238)	1.9924	None
Foxp1	Lclat1	0.88062	50.54	0.544	rgb(223,113,114)	1.9924	None
Foxp3	Cyth3	0.88062	50.54	0.542	rgb(223,113,115)	1.9924	None
Gabpa	Neurl3	-0.88062	50.54	-5.4E-01	rgb(100,146,238)	1.9924	None
Gata1	Nfkb2	-0.88062	50.54	-5.4E-01	rgb(100,146,238)	1.9924	None
Gata3	Cxcl5	0.88062	50.54	0.542	rgb(223,113,115)	1.9924	None
Gfi1	Satb1	0.88062	50.54	0.54	rgb(223,114,115)	1.9924	None
Glis2	Spata6	0.88062	50.54	0.54	rgb(223,114,115)	1.9924	None
Hbp1	Icam1	-0.88062	50.54	-5.4E-01	rgb(100,146,237)	1.9924	None
Hsf1	Lilrb4	-0.88062	50.54	-5.4E-01	rgb( 99,145,238)	1.9924	None
Hsf1	Tm9sf4	0.88062	50.54	0.539	rgb(223,114,115)	1.9924	None
Hsf1	Ubl4	0.88062	50.54	0.538	rgb(223,114,115)	1.9924	None
Irf1	Gbp7	0.88062	50.54	0.545	rgb(223,113,114)	1.9924	None
Irf2	Abtb2	-0.88062	50.54	-5.4E-01	rgb( 99,145,238)	1.9924	None
Irf4	Atp1a1	-0.88062	50.54	-5.4E-01	rgb(100,146,237)	1.9924	None
Irf4	Cldnd2	-0.88062	50.54	-5.4E-01	rgb( 99,145,238)	1.9924	None
Irf4	Cxcl3	-0.88062	50.54	-5.4E-01	rgb( 99,145,238)	1.9924	2,2
Irf4	Lpcat1	-0.88062	50.54	-5.4E-01	rgb(101,146,237)	1.9924	None
Irf8	5730508B09Rik	0.88062	50.54	0.538	rgb(223,114,115)	1.9924	None
Klf4	Ccno	0.88062	50.54	0.537	rgb(223,114,115)	1.9924	None
Lef1	Igsf9	-0.88062	50.54	-5.4E-01	rgb(101,146,237)	1.9924	None
Mafg	Nsmaf	-0.88062	50.54	-5.4E-01	rgb(100,146,237)	1.9924	None
Mafg	Spats2	0.88062	50.54	0.543	rgb(223,113,114)	1.9924	None
Mxi1	Slc2a1	0.88062	50.54	0.542	rgb(223,114,115)	1.9924	None
Myb	Shroom3	0.88062	50.54	0.54	rgb(223,114,115)	1.9924	None
Myc	Nefh	0.88062	50.54	0.542	rgb(223,113,115)	1.9924	None
Nfatc1	Gramd1b	0.88062	50.54	0.541	rgb(223,114,115)	1.9924	None
Nfatc4	Fbxo2	0.88062	50.54	0.542	rgb(223,114,115)	1.9924	None
Nfia	Mpp1	0.88062	50.54	0.541	rgb(223,114,115)	1.9924	None
Nfic	Pde2a	0.88062	50.54	0.536	rgb(223,115,116)	1.9924	None
Nfil3	Mtss1	-0.88062	50.54	-5.4E-01	rgb(101,146,237)	1.9924	None
Nfkb1	Atp1a1	0.88062	50.54	0.537	rgb(223,114,116)	1.9924	None
Nr4a1	Trpc3	-0.88062	50.54	-5.4E-01	rgb(100,146,238)	1.9924	2,2
Pou2af1	Otud7b	0.88062	50.54	0.538	rgb(223,114,115)	1.9924	None
Rara	B3gnt8	0.88062	50.54	0.537	rgb(223,114,115)	1.9924	None
Rara	Map3k8	-0.88062	50.54	-5.4E-01	rgb(100,146,237)	1.9924	None
Rela	Psd2	0.88062	50.54	0.542	rgb(223,114,115)	1.9924	None
Rest	Hdac4	0.88062	50.54	0.539	rgb(223,114,115)	1.9924	None
Rest	Mgat5	0.88062	50.54	0.545	rgb(223,113,114)	1.9924	None
Rfx3	Kcna2	0.88062	50.54	0.544	rgb(223,113,114)	1.9924	None
Runx1	Aff3	-0.88062	50.54	-5.4E-01	rgb( 99,145,238)	1.9924	None
Runx3	Dusp6	-0.88062	50.54	-5.4E-01	rgb(101,146,237)	1.9924	None
Rxra	Arhgef6	0.88062	50.54	0.543	rgb(223,113,114)	1.9924	None
Satb1	Ston2	0.88062	50.54	0.545	rgb(223,113,114)	1.9924	2,2
Smad3	Pccb	-0.88062	50.54	-5.4E-01	rgb(101,146,237)	1.9924	None
Smad4	Nefh	-0.88062	50.54	-5.4E-01	rgb(101,146,237)	1.9924	None
Smad4	Spry1	-0.88062	50.54	-5.4E-01	rgb( 99,146,238)	1.9924	None
Smad4	Zfp239	-0.88062	50.54	-5.4E-01	rgb( 99,145,238)	1.9924	None
Sox5	Car5b	0.88062	50.54	0.545	rgb(223,113,114)	1.9924	None
Sox5	Timp1	0.88062	50.54	0.539	rgb(223,114,115)	1.9924	2,2
Sp2	Tet3	0.88062	50.54	0.536	rgb(223,115,116)	1.9924	None
Sp4	Acvrl1	0.88062	50.54	0.541	rgb(223,114,115)	1.9924	None
Sp4	Boll	0.88062	50.54	0.541	rgb(223,114,115)	1.9924	None
Sp4	Ramp3	0.88062	50.54	0.54	rgb(223,114,115)	1.9924	None
Sp4	Sco1	0.88062	50.54	0.543	rgb(223,113,114)	1.9924	None
Srebf1	Athl1	0.88062	50.54	0.543	rgb(223,113,114)	1.9924	None
Srebf1	Chrm4	0.88062	50.54	0.539	rgb(223,114,115)	1.9924	None
Srebf1	Mboat2	0.88062	50.54	0.535	rgb(223,115,116)	1.9924	None
Srebf2	Maged1	0.88062	50.54	0.537	rgb(223,114,115)	1.9924	None
Srf	Pfas	0.88062	50.54	0.54	rgb(223,114,115)	1.9924	None
Stat1	Abi3	0.88062	50.54	0.541	rgb(223,114,115)	1.9924	None
Stat1	Entpd1	0.88062	50.54	0.538	rgb(223,114,115)	1.9924	None
Stat3	Igfbp4	0.88062	50.54	0.536	rgb(223,115,116)	1.9924	None
Stat4	Znrf1	-0.88062	50.54	-5.4E-01	rgb(101,146,237)	1.9924	None
Tal2	Tmem38b	0.88062	50.54	0.545	rgb(223,113,114)	1.9924	2,2
Tcf12	Cd96	0.88062	50.54	0.541	rgb(223,114,115)	1.9924	None
Tcf3	Fam65c	0.88062	50.54	0.537	rgb(223,115,116)	1.9924	None
Tcf3	Lrp4	0.88062	50.54	0.537	rgb(223,114,116)	1.9924	None
Tcf3	Prkcd	0.88062	50.54	0.537	rgb(223,115,116)	1.9924	None
Tead1	Pigr	0.88062	50.54	0.541	rgb(223,114,115)	1.9924	None
Thra	Oas1b	-0.88062	50.54	-5.4E-01	rgb( 99,145,238)	1.9924	None
Thra	Pcbp4	0.88062	50.54	0.537	rgb(223,114,116)	1.9924	None
Thra	Plscr3	0.88062	50.54	0.543	rgb(223,113,114)	1.9924	None
Thra	Ppp1r3b	0.88062	50.54	0.536	rgb(223,115,116)	1.9924	None
Thra	Zbtb4	0.88062	50.54	0.542	rgb(223,114,115)	1.9924	None
Vax2	Adcy4	0.88062	50.54	0.543	rgb(223,113,114)	1.9924	2,2
Vax2	Il23r	0.88062	50.54	0.543	rgb(223,113,114)	1.9924	2,2
Vdr	Haao	0.88062	50.54	0.535	rgb(223,115,116)	1.9924	None
Zbed6	Fam160b1	0.88062	50.54	0.539	rgb(223,114,115)	1.9924	None
Zbed6	Fbxo11	0.88062	50.54	0.545	rgb(223,113,114)	1.9924	None
Zbed6	Vapb	-0.88062	50.54	-5.4E-01	rgb(100,146,237)	1.9924	None
Zfp148	Abcb9	-0.88062	50.54	-5.4E-01	rgb( 99,145,238)	1.9924	None
Zfp148	Picalm	0.88062	50.54	0.539	rgb(223,114,115)	1.9924	None
Zfp148	Pigb	0.88062	50.54	0.538	rgb(223,114,115)	1.9924	None
Zfp281	Pde7a	-0.88062	50.54	-5.4E-01	rgb(101,146,237)	1.9924	None
Arntl2	Abca5	0.88062	50.54	0.54	rgb(223,114,115)	1.9924	2,2
Foxp2	Dio2	0.88062	50.54	0.537	rgb(223,114,115)	1.9924	2,2
Hif3a	Tifab	0.88062	50.54	0.541	rgb(223,114,115)	1.9924	2,2
Klf2	Exo1	-0.88062	50.54	-5.4E-01	rgb( 99,145,238)	1.9924	2,2
Topors	4632434I11Rik	0.88062	50.54	0.535	rgb(223,115,116)	1.9924	2,2
Zbtb4	Aff3	0.88062	50.54	0.539	rgb(223,114,115)	1.9924	2,2
Zbtb7c	Mylk	0.88062	50.54	0.535	rgb(223,115,116)	1.9924	2,2
Zfp266	Ybey	0.88062	50.54	0.543	rgb(223,113,114)	1.9924	2,2
Zfp358	Zcchc24	0.88062	50.54	0.536	rgb(223,115,116)	1.9924	2,2
Zfp365	9230114K14Rik	0.88062	50.54	0.544	rgb(223,113,114)	1.9924	2,2
Zfp385a	Psrc1	0.88062	50.54	0.538	rgb(223,114,115)	1.9924	2,2
Zfp385a	Rnf169	0.88062	50.54	0.535	rgb(223,115,116)	1.9924	2,2
Zfp516	Ica1l	0.88062	50.54	0.538	rgb(223,114,115)	1.9924	2,2
Zfp536	Eci1	0.88062	50.54	0.542	rgb(223,114,115)	1.9924	2,2
Zfp60	Tert	0.88062	50.54	0.54	rgb(223,114,115)	1.9924	2,2
Zzz3	Tmem205	-0.88062	50.54	-5.4E-01	rgb(101,146,237)	1.9924	2,2
Ahrr	Ddx11	0.87721	50.53	0.534	rgb(223,115,116)	1.9922	None
Atf2	Kif5c	0.87721	50.53	0.531	rgb(223,116,117)	1.9922	None
Atf3	P4ha2	0.87721	50.53	0.53	rgb(223,116,117)	1.9922	None
Bach1	Grn	-0.87721	50.53	-5.3E-01	rgb(103,148,237)	1.9922	None
Bcl6b	Mpp1	-0.87721	50.53	-5.3E-01	rgb(103,148,237)	1.9922	None
Bcl6b	Tigit	0.87721	50.53	0.53	rgb(223,116,117)	1.9922	None
Bcl6b	Tlcd2	0.87721	50.53	0.526	rgb(223,117,118)	1.9922	None
Bhlhe40	Ralb	0.87721	50.53	0.528	rgb(223,116,117)	1.9922	None
Bhlhe41	Tef	0.87721	50.53	0.529	rgb(223,116,117)	1.9922	None
Crem	Csrnp1	0.87721	50.53	0.528	rgb(223,116,117)	1.9922	None
E2f1	Dtl	0.87721	50.53	0.528	rgb(223,116,117)	1.9922	None
Ebf1	Mta3	0.87721	50.53	0.528	rgb(223,116,117)	1.9922	None
Ebf1	Rgs14	0.87721	50.53	0.533	rgb(223,115,116)	1.9922	None
Egr1	Qrich1	-0.87721	50.53	-5.3E-01	rgb(102,147,237)	1.9922	None
Egr1	Tnni1	-0.87721	50.53	-5.3E-01	rgb(102,147,237)	1.9922	None
Egr2	Gtf2i	-0.87721	50.53	-5.3E-01	rgb(101,147,237)	1.9922	None
Egr2	Mpzl3	0.87721	50.53	0.534	rgb(223,115,116)	1.9922	None
Egr2	Mrgpre	-0.87721	50.53	-5.3E-01	rgb(102,147,237)	1.9922	None
Egr2	Plcd4	0.87721	50.53	0.53	rgb(223,116,117)	1.9922	None
Egr3	Cbx4	0.87721	50.53	0.53	rgb(223,116,117)	1.9922	None
Egr3	Dach2	-0.87721	50.53	-5.3E-01	rgb(102,147,237)	1.9922	None
Egr3	Kbtbd11	0.87721	50.53	0.532	rgb(223,115,117)	1.9922	None
Egr4	Nefh	0.87721	50.53	0.531	rgb(223,116,117)	1.9922	None
Elf1	Appl2	0.87721	50.53	0.534	rgb(223,115,116)	1.9922	None
Elf1	Fam160b1	0.87721	50.53	0.528	rgb(223,116,117)	1.9922	None
Elk3	Antxr2	0.87721	50.53	0.534	rgb(223,115,116)	1.9922	None
Ets1	Gatsl2	0.87721	50.53	0.533	rgb(223,115,116)	1.9922	None
Ets1	Matk	0.87721	50.53	0.527	rgb(223,116,117)	1.9922	None
Ets1	Ostf1	0.87721	50.53	0.53	rgb(223,116,117)	1.9922	None
Etv6	Gbp2	0.87721	50.53	0.534	rgb(223,115,116)	1.9922	2,2
Etv6	Ncoa1	0.87721	50.53	0.531	rgb(223,116,117)	1.9922	None
Fli1	Sh2b1	-0.87721	50.53	-5.3E-01	rgb(102,147,237)	1.9922	None
Fosl2	Gpr34	-0.87721	50.53	-5.3E-01	rgb(102,147,237)	1.9922	2,2
Fosl2	Gyk	0.87721	50.53	0.529	rgb(223,116,117)	1.9922	None
Fosl2	Rab39b	0.87721	50.53	0.53	rgb(223,116,117)	1.9922	None
Fosl2	Serpinb1a	0.87721	50.53	0.534	rgb(223,115,116)	1.9922	None
Foxf2	Dpep2	0.87721	50.53	0.534	rgb(223,115,116)	1.9922	None
Foxo1	Atp6v0a1	0.87721	50.53	0.535	rgb(223,115,116)	1.9922	None
Foxo1	Rap2b	-0.87721	50.53	-5.3E-01	rgb(101,147,237)	1.9922	None
Foxo1	Ssh2	0.87721	50.53	0.531	rgb(223,115,117)	1.9922	None
Foxo3	Dcxr	0.87721	50.53	0.529	rgb(223,116,117)	1.9922	None
Gata1	Gpr15	-0.87721	50.53	-5.3E-01	rgb(102,147,237)	1.9922	None
Gata3	Abhd15	-0.87721	50.53	-5.3E-01	rgb(103,148,237)	1.9922	None
Gata3	Stap1	0.87721	50.53	0.532	rgb(223,115,116)	1.9922	None
Gfi1	Espn	-0.87721	50.53	-5.3E-01	rgb(103,147,237)	1.9922	None
Gtf2ird1	Abi3	0.87721	50.53	0.531	rgb(223,115,117)	1.9922	None
Hbp1	Ctss	0.87721	50.53	0.527	rgb(223,116,117)	1.9922	None
Hbp1	Pfas	-0.87721	50.53	-5.3E-01	rgb(103,148,237)	1.9922	None
Hic1	Acsbg1	0.87721	50.53	0.531	rgb(223,116,117)	1.9922	None
Hic1	Adora2a	0.87721	50.53	0.532	rgb(223,115,116)	1.9922	None
Hif1a	Dyx1c1	-0.87721	50.53	-5.3E-01	rgb(102,147,237)	1.9922	None
Hif1a	Malt1	0.87721	50.53	0.529	rgb(223,116,117)	1.9922	None
Hmx2	Prss50	0.87721	50.53	0.53	rgb(223,116,117)	1.9922	2,2
Hsf1	Pgm2	-0.87721	50.53	-5.3E-01	rgb(101,147,237)	1.9922	None
Ikzf2	Myo1e	0.87721	50.53	0.533	rgb(223,115,116)	1.9922	2,2
Irf1	Gm4841	0.87721	50.53	0.534	rgb(223,115,116)	1.9922	None
Irf2	Dhx33	-0.87721	50.53	-5.3E-01	rgb(102,147,237)	1.9922	None
Irf2	Lrfn3	0.87721	50.53	0.53	rgb(223,116,117)	1.9922	None
Irf4	Samd9l	-0.87721	50.53	-5.3E-01	rgb(103,148,237)	1.9922	None
Irf4	Shisa2	-0.87721	50.53	-5.3E-01	rgb(102,147,237)	1.9922	None
Irf5	Adap1	0.87721	50.53	0.532	rgb(223,115,116)	1.9922	None
Irf5	Trpv2	0.87721	50.53	0.531	rgb(223,116,117)	1.9922	None
Irf7	2010002M12Rik	0.87721	50.53	0.525	rgb(223,117,118)	1.9922	None
Irf7	Trim12c	0.87721	50.53	0.528	rgb(223,116,117)	1.9922	None
Irf8	Cxcl10	-0.87721	50.53	-5.3E-01	rgb(102,147,237)	1.9922	None
Jun	Fbxo30	0.87721	50.53	0.526	rgb(223,117,118)	1.9922	None
Junb	Arc	0.87721	50.53	0.534	rgb(223,115,116)	1.9922	None
Jund	Erap1	0.87721	50.53	0.529	rgb(223,116,117)	1.9922	None
Klf4	Gprc5a	0.87721	50.53	0.53	rgb(223,116,117)	1.9922	None
Lef1	Acot1	-0.87721	50.53	-5.3E-01	rgb(101,147,237)	1.9922	None
Lef1	Ets1	0.87721	50.53	0.529	rgb(223,116,117)	1.9922	None
Mafg	Rabgap1l	-0.87721	50.53	-5.3E-01	rgb(102,147,237)	1.9922	None
Mxd3	Alpl	-0.87721	50.53	-5.3E-01	rgb(101,147,237)	1.9922	None
Mxi1	Clybl	0.87721	50.53	0.535	rgb(223,115,116)	1.9922	2,2
Mxi1	Scrt1	0.87721	50.53	0.532	rgb(223,115,116)	1.9922	None
Myb	Cdk6	-0.87721	50.53	-5.3E-01	rgb(102,147,237)	1.9922	None
Myb	Dusp14	0.87721	50.53	0.528	rgb(223,116,117)	1.9922	None
Myb	Myh10	-0.87721	50.53	-5.3E-01	rgb(101,147,237)	1.9922	None
Myb	Sesn1	0.87721	50.53	0.53	rgb(223,116,117)	1.9922	2,2
Myb	Stap1	0.87721	50.53	0.527	rgb(223,116,117)	1.9922	2,2
Mybl1	Ptprc	-0.87721	50.53	-5.3E-01	rgb(102,147,237)	1.9922	None
Myc	Abca5	-0.87721	50.53	-5.3E-01	rgb(102,147,237)	1.9922	None
Mycn	Ddx11	0.87721	50.53	0.533	rgb(223,115,116)	1.9922	None
Nfil3	Cdk5r1	-0.87721	50.53	-5.3E-01	rgb(102,147,237)	1.9922	None
Nfkb1	Ankzf1	-0.87721	50.53	-5.3E-01	rgb(103,147,237)	1.9922	None
Nfkb1	Bend6	-0.87721	50.53	-5.3E-01	rgb(102,147,237)	1.9922	None
Nfkb1	Cd24a	-0.87721	50.53	-5.3E-01	rgb(103,147,237)	1.9922	None
Nfkb1	Tbc1d4	0.87721	50.53	0.529	rgb(223,116,117)	1.9922	None
Nfkb2	Kif13b	0.87721	50.53	0.529	rgb(223,116,117)	1.9922	2,2
Nfkb2	Mvp	0.87721	50.53	0.525	rgb(223,117,118)	1.9922	None
Nfkb2	Nfkbie	0.87721	50.53	0.53	rgb(223,116,117)	1.9922	None
Nfkb2	Trib2	-0.87721	50.53	-5.3E-01	rgb(102,147,237)	1.9922	None
Nkx1-2	Pappa2	0.87721	50.53	0.527	rgb(223,116,117)	1.9922	2,2
Nr1h2	Sik1	0.87721	50.53	0.53	rgb(223,116,117)	1.9922	None
Otx1	Hspa2	0.87721	50.53	0.528	rgb(223,116,117)	1.9922	None
Patz1	Bspry	0.87721	50.53	0.532	rgb(223,115,116)	1.9922	None
Patz1	Fbxo11	-0.87721	50.53	-5.3E-01	rgb(101,147,237)	1.9922	None
Patz1	Tnf	-0.87721	50.53	-5.3E-01	rgb(102,147,237)	1.9922	None
Plag1	2210013O21Rik	0.87721	50.53	0.528	rgb(223,116,117)	1.9922	None
Plagl1	Cep68	0.87721	50.53	0.532	rgb(223,115,117)	1.9922	None
Pou2f2	Inpp5b	0.87721	50.53	0.525	rgb(223,117,118)	1.9922	None
Rara	Sh2b1	0.87721	50.53	0.532	rgb(223,115,116)	1.9922	None
Rela	Dpy19l3	0.87721	50.53	0.531	rgb(223,116,117)	1.9922	None
Rest	Tspan13	-0.87721	50.53	-5.3E-01	rgb(103,148,237)	1.9922	None
Rfx3	Fkrp	-0.87721	50.53	-5.3E-01	rgb(102,147,237)	1.9922	None
Rreb1	Klhl6	-0.87721	50.53	-5.3E-01	rgb(102,147,237)	1.9922	None
Rreb1	Pcbp4	-0.87721	50.53	-5.3E-01	rgb(103,148,237)	1.9922	None
Rreb1	Thnsl1	-0.87721	50.53	-5.3E-01	rgb(101,146,237)	1.9922	None
Runx1	Plod3	0.87721	50.53	0.531	rgb(223,116,117)	1.9922	None
Runx1	Serpinc1	-0.87721	50.53	-5.3E-01	rgb(103,147,237)	1.9922	None
Rxra	Celf4	-0.87721	50.53	-5.3E-01	rgb(103,147,237)	1.9922	None
Rxra	Qars	-0.87721	50.53	-5.3E-01	rgb(101,147,237)	1.9922	None
Smad3	Lpxn	0.87721	50.53	0.525	rgb(223,117,118)	1.9922	None
Smad3	Ptk2	0.87721	50.53	0.526	rgb(223,116,117)	1.9922	None
Smad4	Fez2	0.87721	50.53	0.533	rgb(223,115,116)	1.9922	None
Sox5	Gbp8	0.87721	50.53	0.527	rgb(223,116,117)	1.9922	None
Sp3	Ap4m1	0.87721	50.53	0.528	rgb(223,116,117)	1.9922	None
Sp4	5031414D18Rik	0.87721	50.53	0.529	rgb(223,116,117)	1.9922	None
Sp4	Cdc23	-0.87721	50.53	-5.3E-01	rgb(103,147,237)	1.9922	None
Sp4	Ecd	-0.87721	50.53	-5.3E-01	rgb(102,147,237)	1.9922	None
Sp4	Fkbp11	0.87721	50.53	0.526	rgb(223,117,118)	1.9922	None
Sp4	Heca	0.87721	50.53	0.525	rgb(223,117,118)	1.9922	None
Sp4	Ift57	-0.87721	50.53	-5.3E-01	rgb(102,147,237)	1.9922	None
Sp4	Mmachc	-0.87721	50.53	-5.3E-01	rgb(102,147,237)	1.9922	None
Sp4	Samd1	-0.87721	50.53	-5.3E-01	rgb(102,147,237)	1.9922	None
Sp4	Smox	0.87721	50.53	0.53	rgb(223,116,117)	1.9922	None
Spib	Car2	0.87721	50.53	0.529	rgb(223,116,117)	1.9922	None
Spib	Dnm3	0.87721	50.53	0.529	rgb(223,116,117)	1.9922	2,2
Spib	Sp6	0.87721	50.53	0.533	rgb(223,115,116)	1.9922	None
Srebf1	Flna	0.87721	50.53	0.533	rgb(223,115,116)	1.9922	None
Srebf1	Lax1	-0.87721	50.53	-5.3E-01	rgb(102,147,237)	1.9922	None
Srebf1	Sytl2	-0.87721	50.53	-5.3E-01	rgb(102,147,237)	1.9922	None
Srebf1	Unc13a	0.87721	50.53	0.527	rgb(223,116,117)	1.9922	None
Srebf2	Mtmr7	-0.87721	50.53	-5.3E-01	rgb(102,147,237)	1.9922	None
Srebf2	Rtn4	0.87721	50.53	0.533	rgb(223,115,116)	1.9922	None
Srebf2	Slc26a10	0.87721	50.53	0.527	rgb(223,116,117)	1.9922	None
Srf	Il20rb	0.87721	50.53	0.534	rgb(223,115,116)	1.9922	None
Srf	Lpcat1	0.87721	50.53	0.531	rgb(223,115,117)	1.9922	None
Srf	Mapkbp1	0.87721	50.53	0.535	rgb(223,115,116)	1.9922	None
Stat2	Rps6ka3	0.87721	50.53	0.533	rgb(223,115,116)	1.9922	None
Stat4	Mllt6	-0.87721	50.53	-5.3E-01	rgb(103,147,237)	1.9922	None
Tcf12	Arc	0.87721	50.53	0.525	rgb(223,117,118)	1.9922	None
Tcf12	BC021614	-0.87721	50.53	-5.3E-01	rgb(102,147,237)	1.9922	None
Tcf12	Bcor	0.87721	50.53	0.53	rgb(223,116,117)	1.9922	None
Tcf12	Capg	-0.87721	50.53	-5.3E-01	rgb(103,148,237)	1.9922	None
Tcf12	Stx7	-0.87721	50.53	-5.3E-01	rgb(103,148,237)	1.9922	None
Tcf3	Frmd4b	-0.87721	50.53	-5.3E-01	rgb(103,148,237)	1.9922	None
Tcf3	Syf2	-0.87721	50.53	-5.3E-01	rgb(101,146,237)	1.9922	None
Tcf3	Wrnip1	0.87721	50.53	0.527	rgb(223,116,117)	1.9922	None
Thra	Edem1	0.87721	50.53	0.534	rgb(223,115,116)	1.9922	None
Thra	Mapre3	0.87721	50.53	0.529	rgb(223,116,117)	1.9922	None
Thra	Palm	0.87721	50.53	0.526	rgb(223,117,118)	1.9922	None
Trp53	Maged2	-0.87721	50.53	-5.3E-01	rgb(102,147,237)	1.9922	None
Trp53	Qrich1	0.87721	50.53	0.535	rgb(223,115,116)	1.9922	None
Trp53	Raph1	0.87721	50.53	0.535	rgb(223,115,116)	1.9922	None
Vdr	Dzip1	0.87721	50.53	0.526	rgb(223,117,118)	1.9922	None
Vdr	Tbxa2r	-0.87721	50.53	-5.3E-01	rgb(103,147,237)	1.9922	None
Zbtb3	Uros	0.87721	50.53	0.531	rgb(223,116,117)	1.9922	None
Zbtb7b	Spsb1	-0.87721	50.53	-5.3E-01	rgb(103,147,237)	1.9922	None
Zeb1	Pdpn	0.87721	50.53	0.527	rgb(223,116,117)	1.9922	None
Zfp105	Slc2a2	0.87721	50.53	0.53	rgb(223,116,117)	1.9922	None
Zfp148	Nsg2	-0.87721	50.53	-5.3E-01	rgb(103,148,237)	1.9922	None
Zfp148	Rasgrp2	-0.87721	50.53	-5.3E-01	rgb(102,147,237)	1.9922	None
Zfp148	Rfx7	0.87721	50.53	0.529	rgb(223,116,117)	1.9922	None
Ankzf1	3110057O12Rik	0.87721	50.53	0.531	rgb(223,116,117)	1.9922	2,2
Batf	Tal2	-0.87721	50.53	-5.3E-01	rgb(102,147,237)	1.9922	2,2
Batf	Tex14	-0.87721	50.53	-5.3E-01	rgb(103,148,237)	1.9922	2,2
C030039L03Rik	1700001L05Rik	0.87721	50.53	0.534	rgb(223,115,116)	1.9922	2,2
C030039L03Rik	Atp7b	0.87721	50.53	0.53	rgb(223,116,117)	1.9922	2,2
Foxn2	M6pr	0.87721	50.53	0.528	rgb(223,116,117)	1.9922	2,2
Klf2	Tspan6	-0.87721	50.53	-5.3E-01	rgb(102,147,237)	1.9922	2,2
Mbnl2	St8sia6	0.87721	50.53	0.527	rgb(223,116,117)	1.9922	2,2
Zbtb17	Apbb1ip	-0.87721	50.53	-5.3E-01	rgb(102,147,237)	1.9922	2,2
Zbtb4	Gpr89	-0.87721	50.53	-5.3E-01	rgb(103,148,237)	1.9922	2,2
Zeb2	Srgap3	0.87721	50.53	0.526	rgb(223,117,118)	1.9922	2,2
Zfp365	4930429B21Rik	0.87721	50.53	0.526	rgb(223,116,118)	1.9922	2,2
Zfp385a	Bbc3	0.87721	50.53	0.534	rgb(223,115,116)	1.9922	2,2
Zfp429	Ssh2	0.87721	50.53	0.525	rgb(223,117,118)	1.9922	2,2
Zfp429	Ubiad1	-0.87721	50.53	-5.3E-01	rgb(102,147,237)	1.9922	2,2
Zfp429	Wls	-0.87721	50.53	-5.3E-01	rgb(103,148,237)	1.9922	2,2
Zfp629	Dnajc6	0.87721	50.53	0.531	rgb(223,116,117)	1.9922	2,2
Zfp750	Pik3r3	0.87721	50.53	0.529	rgb(223,116,117)	1.9922	2,2
Zfp81	Neat1	-0.87721	50.53	-5.3E-01	rgb(101,146,237)	1.9922	2,2
Zfp868	Orm2	0.87721	50.53	0.532	rgb(223,115,117)	1.9922	2,2
Zfp870	Pms1	0.87721	50.53	0.529	rgb(223,116,117)	1.9922	2,2
Ahrr	Wwp1	0.87379	50.52	0.52	rgb(223,118,119)	1.992	None
Ar	Rasgrp1	0.87379	50.52	0.519	rgb(223,118,119)	1.992	None
Ascl2	Gm5483	0.87379	50.52	0.525	rgb(223,117,118)	1.992	2,2
Atf5	Gne	-0.87379	50.52	-5.2E-01	rgb(104,148,237)	1.992	None
Bcl6b	Rhbdf1	0.87379	50.52	0.518	rgb(223,118,119)	1.992	None
Bcl6b	Trove2	-0.87379	50.52	-5.2E-01	rgb(104,148,237)	1.992	None
Bhlhe40	Capn2	0.87379	50.52	0.519	rgb(223,118,119)	1.992	None
Bhlhe40	Fut4	0.87379	50.52	0.521	rgb(223,118,119)	1.992	None
Bhlhe40	Rap1gds1	0.87379	50.52	0.517	rgb(223,118,119)	1.992	None
Bhlhe40	Tdrkh	0.87379	50.52	0.522	rgb(223,117,118)	1.992	None
Cebpg	Gpr18	-0.87379	50.52	-5.2E-01	rgb(105,149,237)	1.992	None
Cebpg	Snx19	-0.87379	50.52	-5.2E-01	rgb(103,148,237)	1.992	None
Cux1	Gpr146	0.87379	50.52	0.523	rgb(223,117,118)	1.992	None
Ddit3	Angptl6	0.87379	50.52	0.518	rgb(223,118,119)	1.992	2,2
Deaf1	Ms4a4b	-0.87379	50.52	-5.2E-01	rgb(105,149,237)	1.992	None
Ebf1	Gls2	0.87379	50.52	0.522	rgb(223,117,118)	1.992	None
Ebf1	S100a4	0.87379	50.52	0.524	rgb(223,117,118)	1.992	None
Egr1	Cish	0.87379	50.52	0.523	rgb(223,117,118)	1.992	None
Egr1	Rpn1	-0.87379	50.52	-5.2E-01	rgb(105,149,237)	1.992	None
Egr2	Serpinb6b	-0.87379	50.52	-5.2E-01	rgb(103,148,237)	1.992	None
Elk3	1110007C09Rik	0.87379	50.52	0.525	rgb(223,117,118)	1.992	None
Elk4	Acin1	0.87379	50.52	0.517	rgb(223,118,119)	1.992	None
Elk4	Kcna3	0.87379	50.52	0.518	rgb(223,118,119)	1.992	None
Erf	Agpat3	0.87379	50.52	0.521	rgb(223,118,119)	1.992	None
Erf	Nckap1	-0.87379	50.52	-5.2E-01	rgb(103,148,237)	1.992	None
Erf	Zdhhc2	-0.87379	50.52	-5.2E-01	rgb(104,148,237)	1.992	None
Ets1	Fam46c	0.87379	50.52	0.518	rgb(223,118,119)	1.992	None
Ets2	Capn2	-0.87379	50.52	-5.2E-01	rgb(104,148,237)	1.992	None
Etv4	Galm	0.87379	50.52	0.518	rgb(223,118,119)	1.992	2,2
Etv4	Stard10	0.87379	50.52	0.522	rgb(223,117,118)	1.992	None
Etv6	Tnnt2	-0.87379	50.52	-5.2E-01	rgb(104,148,237)	1.992	None
Fli1	Penk	-0.87379	50.52	-5.2E-01	rgb(104,148,237)	1.992	None
Fli1	Rbms2	0.87379	50.52	0.519	rgb(223,118,119)	1.992	None
Fli1	Tef	-0.87379	50.52	-5.2E-01	rgb(105,149,237)	1.992	None
Fosb	Rel	0.87379	50.52	0.515	rgb(223,119,120)	1.992	None
Fosl2	Prr7	-0.87379	50.52	-5.2E-01	rgb(105,149,237)	1.992	None
Foxo1	Grb7	0.87379	50.52	0.516	rgb(223,118,119)	1.992	None
Foxo1	Hist2h2bb	-0.87379	50.52	-5.2E-01	rgb(103,148,237)	1.992	None
Foxo1	Slc5a10	-0.87379	50.52	-5.2E-01	rgb(104,148,237)	1.992	None
Foxp1	Dcakd	0.87379	50.52	0.516	rgb(223,118,119)	1.992	None
Foxp1	Mapk11	-0.87379	50.52	-5.2E-01	rgb(105,149,237)	1.992	None
Gata3	Il13	0.87379	50.52	0.516	rgb(223,119,120)	1.992	None
Gata3	Smox	-0.87379	50.52	-5.2E-01	rgb(104,148,237)	1.992	None
Hic1	Ncoa2	0.87379	50.52	0.523	rgb(223,117,118)	1.992	None
Hsf1	Dars2	-0.87379	50.52	-5.2E-01	rgb(104,148,237)	1.992	None
Insm1	D930015E06Rik	-0.87379	50.52	-5.2E-01	rgb(105,149,237)	1.992	None
Irf4	Csf2	-0.87379	50.52	-5.2E-01	rgb(103,148,237)	1.992	None
Irf4	Otud1	-0.87379	50.52	-5.2E-01	rgb(105,149,237)	1.992	None
Irf4	Sspo	0.87379	50.52	0.52	rgb(223,118,119)	1.992	None
Irf5	Trim14	0.87379	50.52	0.523	rgb(223,117,118)	1.992	None
Irf8	Pdcd1	0.87379	50.52	0.524	rgb(223,117,118)	1.992	None
Irf9	Ets1	-0.87379	50.52	-5.2E-01	rgb(103,148,237)	1.992	None
Irf9	Stat2	0.87379	50.52	0.519	rgb(223,118,119)	1.992	None
Jun	Klf10	0.87379	50.52	0.517	rgb(223,118,119)	1.992	None
Junb	Cercam	0.87379	50.52	0.519	rgb(223,118,119)	1.992	None
Junb	Dnajc12	0.87379	50.52	0.517	rgb(223,118,119)	1.992	None
Klf4	Cacna1s	0.87379	50.52	0.519	rgb(223,118,119)	1.992	None
Klf4	Cbx4	0.87379	50.52	0.516	rgb(223,118,119)	1.992	None
Klf4	Syt7	0.87379	50.52	0.515	rgb(223,119,120)	1.992	2,2
Maf	Emp1	0.87379	50.52	0.524	rgb(223,117,118)	1.992	None
Mxi1	Grtp1	0.87379	50.52	0.524	rgb(223,117,118)	1.992	None
Myb	Itga4	0.87379	50.52	0.519	rgb(223,118,119)	1.992	None
Nfatc1	Golm1	-0.87379	50.52	-5.2E-01	rgb(105,149,237)	1.992	None
Nfatc1	Lrch1	0.87379	50.52	0.519	rgb(223,118,119)	1.992	None
Nfatc1	Tmbim1	-0.87379	50.52	-5.2E-01	rgb(104,148,237)	1.992	None
Nfic	Mpzl2	0.87379	50.52	0.524	rgb(223,117,118)	1.992	None
Nfkb2	Gng4	0.87379	50.52	0.515	rgb(223,119,120)	1.992	None
Nfkb2	Ptgs2	0.87379	50.52	0.515	rgb(223,119,120)	1.992	None
Nr1h2	Ptp4a3	0.87379	50.52	0.519	rgb(223,118,119)	1.992	None
Nr2f6	Tspan3	0.87379	50.52	0.517	rgb(223,118,119)	1.992	None
Nr3c1	Calcrl	0.87379	50.52	0.519	rgb(223,118,119)	1.992	None
Nr3c1	Tef	0.87379	50.52	0.519	rgb(223,118,119)	1.992	None
Patz1	Sesn1	0.87379	50.52	0.521	rgb(223,117,118)	1.992	None
Pknox1	Ethe1	-0.87379	50.52	-5.2E-01	rgb(104,148,237)	1.992	None
Pknox1	Pgm1	-0.87379	50.52	-5.2E-01	rgb(103,148,237)	1.992	None
Pou6f1	Ppm1j	0.87379	50.52	0.521	rgb(223,117,118)	1.992	None
Pou6f1	Ssh2	0.87379	50.52	0.52	rgb(223,118,119)	1.992	None
Pou6f1	Vcam1	-0.87379	50.52	-5.2E-01	rgb(105,149,237)	1.992	None
Ppard	Tspan13	-0.87379	50.52	-5.2E-01	rgb(103,148,237)	1.992	None
Ppard	Tyms	-0.87379	50.52	-5.2E-01	rgb(103,148,237)	1.992	None
Prdm1	Capg	-0.87379	50.52	-5.2E-01	rgb(105,149,237)	1.992	None
Prdm1	P4hb	0.87379	50.52	0.519	rgb(223,118,119)	1.992	None
Rara	Klf10	0.87379	50.52	0.522	rgb(223,117,118)	1.992	None
Rara	Rnf208	0.87379	50.52	0.518	rgb(223,118,119)	1.992	None
Rarg	Calhm2	0.87379	50.52	0.518	rgb(223,118,119)	1.992	None
Rbpj	Srpk2	-0.87379	50.52	-5.2E-01	rgb(103,148,237)	1.992	None
Rel	Zfp568	0.87379	50.52	0.518	rgb(223,118,119)	1.992	None
Rfx3	Gen1	0.87379	50.52	0.517	rgb(223,118,119)	1.992	None
Rfx3	Hbs1l	0.87379	50.52	0.519	rgb(223,118,119)	1.992	None
Rfx7	Agr3	0.87379	50.52	0.516	rgb(223,118,119)	1.992	None
Runx3	Ptprs	-0.87379	50.52	-5.2E-01	rgb(104,148,237)	1.992	None
Rxra	Mx1	0.87379	50.52	0.518	rgb(223,118,119)	1.992	None
Rxra	Rhbdl3	0.87379	50.52	0.524	rgb(223,117,118)	1.992	None
Rxra	Tbc1d5	0.87379	50.52	0.518	rgb(223,118,119)	1.992	None
Rxra	Tnfrsf13c	0.87379	50.52	0.524	rgb(223,117,118)	1.992	None
Smad3	Maf	0.87379	50.52	0.524	rgb(223,117,118)	1.992	None
Smad3	Stab1	0.87379	50.52	0.519	rgb(223,118,119)	1.992	None
Sox12	Zcwpw1	0.87379	50.52	0.522	rgb(223,117,118)	1.992	None
Sox5	BC094916	-0.87379	50.52	-5.2E-01	rgb(105,149,237)	1.992	None
Sp2	4930539E08Rik	-0.87379	50.52	-5.2E-01	rgb(104,148,237)	1.992	None
Sp2	Dpm3	-0.87379	50.52	-5.2E-01	rgb(103,148,237)	1.992	None
Sp3	Cnnm4	0.87379	50.52	0.516	rgb(223,119,120)	1.992	None
Sp4	H2-Ob	0.87379	50.52	0.517	rgb(223,118,119)	1.992	None
Sp4	Sema4f	0.87379	50.52	0.52	rgb(223,118,119)	1.992	None
Srebf1	Trim46	0.87379	50.52	0.522	rgb(223,117,118)	1.992	None
Srebf2	Cdc25b	0.87379	50.52	0.521	rgb(223,117,118)	1.992	None
Srf	Grk5	-0.87379	50.52	-5.2E-01	rgb(105,149,237)	1.992	None
Srf	Il3	-0.87379	50.52	-5.2E-01	rgb(104,148,237)	1.992	None
Srf	Sgms2	-0.87379	50.52	-5.2E-01	rgb(105,149,237)	1.992	None
Stat1	Dtx3l	0.87379	50.52	0.523	rgb(223,117,118)	1.992	None
Stat2	Gpr146	0.87379	50.52	0.519	rgb(223,118,119)	1.992	None
Stat4	Plxnc1	0.87379	50.52	0.52	rgb(223,118,119)	1.992	None
Stat4	Smox	-0.87379	50.52	-5.2E-01	rgb(105,149,237)	1.992	None
Tcf12	Narf	-0.87379	50.52	-5.2E-01	rgb(104,149,237)	1.992	None
Tcf12	Slc39a1	-0.87379	50.52	-5.2E-01	rgb(105,149,237)	1.992	None
Tcf12	Tsc1	0.87379	50.52	0.516	rgb(223,118,119)	1.992	None
Tcf3	Pdcd1	-0.87379	50.52	-5.2E-01	rgb(104,148,237)	1.992	None
Tcf4	Pdpn	0.87379	50.52	0.523	rgb(223,117,118)	1.992	None
Tcf4	Rhoc	0.87379	50.52	0.522	rgb(223,117,118)	1.992	None
Tead1	Sept9	0.87379	50.52	0.522	rgb(223,117,118)	1.992	None
Thra	Galk1	0.87379	50.52	0.522	rgb(223,117,118)	1.992	None
Thra	Il10ra	0.87379	50.52	0.525	rgb(223,117,118)	1.992	None
Thra	Lmtk3	0.87379	50.52	0.517	rgb(223,118,119)	1.992	None
Trp53	4833439L19Rik	0.87379	50.52	0.519	rgb(223,118,119)	1.992	None
Trp53	Zfp36l1	0.87379	50.52	0.523	rgb(223,117,118)	1.992	None
Vdr	Efna5	0.87379	50.52	0.518	rgb(223,118,119)	1.992	None
Vdr	Ell2	0.87379	50.52	0.522	rgb(223,117,118)	1.992	None
Vdr	Nynrin	0.87379	50.52	0.524	rgb(223,117,118)	1.992	None
Zbed6	Cdk16	0.87379	50.52	0.521	rgb(223,117,119)	1.992	None
Zbed6	D830031N03Rik	0.87379	50.52	0.522	rgb(223,117,118)	1.992	None
Zbed6	Fam49b	-0.87379	50.52	-5.2E-01	rgb(105,149,237)	1.992	None
Zbed6	Pigc	-0.87379	50.52	-5.2E-01	rgb(103,148,237)	1.992	None
Zbtb7b	Gdpd5	0.87379	50.52	0.515	rgb(223,119,120)	1.992	None
Zbtb7b	Olr1	-0.87379	50.52	-5.2E-01	rgb(105,149,237)	1.992	None
Zeb1	Cd81	-0.87379	50.52	-5.2E-01	rgb(105,149,237)	1.992	None
Zeb1	Prss12	-0.87379	50.52	-5.2E-01	rgb(103,148,237)	1.992	None
Zfp148	Ecm1	0.87379	50.52	0.519	rgb(223,118,119)	1.992	None
Zfp281	Gad1	0.87379	50.52	0.522	rgb(223,117,118)	1.992	None
Zfx	Dbt	0.87379	50.52	0.52	rgb(223,118,119)	1.992	None
Zfx	S100a4	-0.87379	50.52	-5.2E-01	rgb(103,148,237)	1.992	None
Creb3l2	Srgap3	0.87379	50.52	0.522	rgb(223,117,118)	1.992	2,2
Gm3604	C2cd3	0.87379	50.52	0.519	rgb(223,118,119)	1.992	2,2
Kdm5b	Ero1l	0.87379	50.52	0.523	rgb(223,117,118)	1.992	2,2
Tcf7l1	Cd70	-0.87379	50.52	-5.2E-01	rgb(104,148,237)	1.992	2,2
Zbtb1	Ildr1	-0.87379	50.52	-5.2E-01	rgb(105,149,237)	1.992	2,2
Zfp26	Larp4b	0.87379	50.52	0.518	rgb(223,118,119)	1.992	2,2
Zfp365	4831440E17Rik	-0.87379	50.52	-5.2E-01	rgb(105,149,237)	1.992	2,2
Zfp367	Dtl	0.87379	50.52	0.521	rgb(223,118,119)	1.992	2,2
Zfp473	Stk36	0.87379	50.52	0.522	rgb(223,117,118)	1.992	2,2
Zfp536	Itsn1	0.87379	50.52	0.516	rgb(223,118,119)	1.992	2,2
Zfp629	Zkscan17	0.87379	50.52	0.521	rgb(223,117,118)	1.992	2,2
Zfp750	1700007K13Rik	0.87379	50.52	0.516	rgb(223,118,119)	1.992	2,2
Zfp750	Ckmt1	0.87379	50.52	0.519	rgb(223,118,119)	1.992	2,2
Zfp9	Abcc9	0.87379	50.52	0.516	rgb(223,118,119)	1.992	2,2
Zfp93	2810442I21Rik	0.87379	50.52	0.524	rgb(223,117,118)	1.992	2,2
Ahr	Fam43a	-0.87038	50.51	-5.1E-01	rgb(106,149,236)	1.9918	None
Ahr	Lgr4	0.87038	50.51	0.515	rgb(223,119,120)	1.9918	None
Bach1	Lbh	0.87038	50.51	0.515	rgb(223,119,120)	1.9918	None
Bcl6b	Atcay	0.87038	50.51	0.511	rgb(223,119,120)	1.9918	None
Bcl6b	Gap43	-0.87038	50.51	-5.1E-01	rgb(107,150,236)	1.9918	None
Bcl6b	Nid2	0.87038	50.51	0.511	rgb(223,119,120)	1.9918	None
Bcl6b	Sspo	0.87038	50.51	0.508	rgb(223,120,121)	1.9918	None
Bcl6b	Wscd2	0.87038	50.51	0.51	rgb(223,120,121)	1.9918	None
Bhlhe40	Cyb5rl	-0.87038	50.51	-5.1E-01	rgb(107,150,236)	1.9918	None
Bhlhe40	Tmbim1	0.87038	50.51	0.51	rgb(223,120,121)	1.9918	None
Bhlhe40	Vwa1	0.87038	50.51	0.505	rgb(223,120,121)	1.9918	None
Bhlhe41	Zfp532	0.87038	50.51	0.508	rgb(223,120,121)	1.9918	None
Creb1	Itpk1	-0.87038	50.51	-5.1E-01	rgb(107,150,236)	1.9918	None
Crem	Ifnar1	0.87038	50.51	0.514	rgb(223,119,120)	1.9918	None
Crem	Kdm2b	0.87038	50.51	0.507	rgb(223,120,121)	1.9918	None
E2f1	Taf7	-0.87038	50.51	-5.1E-01	rgb(106,149,236)	1.9918	None
Egr1	Dusp2	0.87038	50.51	0.509	rgb(223,120,121)	1.9918	None
Egr2	Nlrc5	-0.87038	50.51	-5.1E-01	rgb(107,150,236)	1.9918	None
Egr2	Ripk2	-0.87038	50.51	-5.1E-01	rgb(107,150,236)	1.9918	None
Egr2	Slc39a1	0.87038	50.51	0.513	rgb(223,119,120)	1.9918	None
Egr2	Stat4	-0.87038	50.51	-5.1E-01	rgb(106,150,236)	1.9918	None
Egr3	Btla	0.87038	50.51	0.514	rgb(223,119,120)	1.9918	None
Egr3	Ifih1	0.87038	50.51	0.512	rgb(223,119,120)	1.9918	None
Egr3	Napb	-0.87038	50.51	-5.1E-01	rgb(106,150,236)	1.9918	None
Egr4	Basp1	-0.87038	50.51	-5.1E-01	rgb(106,150,236)	1.9918	None
Egr4	P2ry1	0.87038	50.51	0.508	rgb(223,120,121)	1.9918	None
Elf1	Ddit4	-0.87038	50.51	-5.1E-01	rgb(107,150,236)	1.9918	None
Elf1	Dip2b	0.87038	50.51	0.51	rgb(223,120,121)	1.9918	None
Elf1	Rnf125	0.87038	50.51	0.514	rgb(223,119,120)	1.9918	None
Erg	Smpdl3b	0.87038	50.51	0.513	rgb(223,119,120)	1.9918	None
Esrra	Amz2	-0.87038	50.51	-5.1E-01	rgb(106,150,236)	1.9918	None
Ets1	B430306N03Rik	0.87038	50.51	0.508	rgb(223,120,121)	1.9918	None
Ets1	Map3k1	0.87038	50.51	0.511	rgb(223,119,120)	1.9918	None
Ets1	Trmt5	-0.87038	50.51	-5.1E-01	rgb(107,150,236)	1.9918	None
Ets2	Cndp2	-0.87038	50.51	-5.1E-01	rgb(107,150,236)	1.9918	None
Ets2	Itgb3bp	0.87038	50.51	0.508	rgb(223,120,121)	1.9918	None
Etv4	Ccbl2	0.87038	50.51	0.505	rgb(223,120,121)	1.9918	2,2
Etv4	Dars2	0.87038	50.51	0.508	rgb(223,120,121)	1.9918	2,2
Etv4	Dusp9	0.87038	50.51	0.508	rgb(223,120,121)	1.9918	2,2
Etv6	Nr4a1	-0.87038	50.51	-5.1E-01	rgb(105,149,237)	1.9918	None
Fos	Pik3ca	0.87038	50.51	0.506	rgb(223,120,121)	1.9918	None
Fosb	Neat1	0.87038	50.51	0.511	rgb(223,119,120)	1.9918	2,2
Fosb	Serpinb1a	-0.87038	50.51	-5.1E-01	rgb(105,149,237)	1.9918	None
Fosl1	Gigyf2	0.87038	50.51	0.511	rgb(223,119,120)	1.9918	None
Fosl1	Rnf217	-0.87038	50.51	-5.1E-01	rgb(106,149,236)	1.9918	2,2
Fosl1	Tnfrsf12a	0.87038	50.51	0.508	rgb(223,120,121)	1.9918	None
Fosl2	Rtn4	0.87038	50.51	0.513	rgb(223,119,120)	1.9918	None
Fosl2	Upb1	0.87038	50.51	0.505	rgb(223,120,121)	1.9918	None
Foxf2	Zhx2	-0.87038	50.51	-5.1E-01	rgb(106,149,236)	1.9918	None
Foxo1	Tulp3	0.87038	50.51	0.513	rgb(223,119,120)	1.9918	None
Foxp1	Pcdh7	-0.87038	50.51	-5.1E-01	rgb(107,150,236)	1.9918	None
Foxp1	Rbpj	-0.87038	50.51	-5.1E-01	rgb(107,150,236)	1.9918	None
Foxp1	Smpdl3b	-0.87038	50.51	-5.1E-01	rgb(106,149,236)	1.9918	None
Gata3	Klhl6	-0.87038	50.51	-5.1E-01	rgb(105,149,237)	1.9918	None
Gfi1	Smad3	0.87038	50.51	0.512	rgb(223,119,120)	1.9918	None
Gli3	Gja5	0.87038	50.51	0.505	rgb(223,120,121)	1.9918	2,2
Hbp1	Ppm1f	-0.87038	50.51	-5.1E-01	rgb(106,150,236)	1.9918	None
Hic1	Nrip1	0.87038	50.51	0.513	rgb(223,119,120)	1.9918	None
Hif1a	Adarb1	0.87038	50.51	0.505	rgb(223,120,121)	1.9918	None
Hif1a	Zfp12	0.87038	50.51	0.509	rgb(223,120,121)	1.9918	None
Hlx	Tmem163	0.87038	50.51	0.513	rgb(223,119,120)	1.9918	2,2
Hsf1	Mtrf1	-0.87038	50.51	-5.1E-01	rgb(106,150,236)	1.9918	None
Hsf1	Pygl	-0.87038	50.51	-5.1E-01	rgb(107,150,236)	1.9918	None
Hsf1	Zfp592	0.87038	50.51	0.508	rgb(223,120,121)	1.9918	None
Irf1	Erap1	0.87038	50.51	0.513	rgb(223,119,120)	1.9918	None
Irf1	Insrr	0.87038	50.51	0.514	rgb(223,119,120)	1.9918	2,2
Irf2	Ccdc107	0.87038	50.51	0.505	rgb(223,121,122)	1.9918	None
Irf2	Fam20b	-0.87038	50.51	-5.1E-01	rgb(106,149,236)	1.9918	None
Irf4	Ddr1	0.87038	50.51	0.509	rgb(223,120,121)	1.9918	None
Irf4	Phf6	0.87038	50.51	0.51	rgb(223,120,121)	1.9918	None
Irf5	Acox3	0.87038	50.51	0.509	rgb(223,120,121)	1.9918	None
Irf5	Cd7	-0.87038	50.51	-5.1E-01	rgb(106,149,237)	1.9918	None
Irf5	N4bp2l1	0.87038	50.51	0.508	rgb(223,120,121)	1.9918	None
Irf7	Tor3a	0.87038	50.51	0.514	rgb(223,119,120)	1.9918	None
Irf9	Abhd2	0.87038	50.51	0.512	rgb(223,119,120)	1.9918	None
Jdp2	Pck2	0.87038	50.51	0.515	rgb(223,119,120)	1.9918	2,2
Jun	Ctsw	0.87038	50.51	0.512	rgb(223,119,120)	1.9918	None
Jun	Spib	0.87038	50.51	0.508	rgb(223,120,121)	1.9918	None
Jund	Tor3a	0.87038	50.51	0.509	rgb(223,120,121)	1.9918	None
Jund	Zcwpw1	-0.87038	50.51	-5.1E-01	rgb(107,150,236)	1.9918	None
Klf11	Sorcs2	0.87038	50.51	0.512	rgb(223,119,120)	1.9918	None
Klf4	Fbxo44	0.87038	50.51	0.509	rgb(223,120,121)	1.9918	None
Klf4	H1f0	0.87038	50.51	0.514	rgb(223,119,120)	1.9918	None
Klf4	Psd3	0.87038	50.51	0.509	rgb(223,120,121)	1.9918	2,2
Klf4	Tmem86a	0.87038	50.51	0.506	rgb(223,120,121)	1.9918	None
Lef1	Zfp280b	0.87038	50.51	0.51	rgb(223,120,121)	1.9918	None
Maf	Ctla2a	0.87038	50.51	0.512	rgb(223,119,120)	1.9918	None
Mafg	Sepp1	-0.87038	50.51	-5.1E-01	rgb(107,150,236)	1.9918	None
Mxd1	Kdm2b	-0.87038	50.51	-5.1E-01	rgb(106,149,236)	1.9918	None
Mxd1	Treml2	0.87038	50.51	0.509	rgb(223,120,121)	1.9918	None
Mxd3	Cenpm	0.87038	50.51	0.509	rgb(223,120,121)	1.9918	None
Mxi1	Cxcr4	0.87038	50.51	0.513	rgb(223,119,120)	1.9918	None
Mxi1	Whamm	0.87038	50.51	0.511	rgb(223,119,120)	1.9918	None
Myb	Arhgef6	0.87038	50.51	0.514	rgb(223,119,120)	1.9918	None
Myc	Usp35	-0.87038	50.51	-5.1E-01	rgb(106,149,236)	1.9918	None
Nfatc2	Gltscr2	-0.87038	50.51	-5.1E-01	rgb(107,150,236)	1.9918	None
Nfia	Acot1	0.87038	50.51	0.507	rgb(223,120,121)	1.9918	None
Nfic	L1cam	0.87038	50.51	0.509	rgb(223,120,121)	1.9918	None
Nfil3	Auh	0.87038	50.51	0.508	rgb(223,120,121)	1.9918	2,2
Nfkb1	Enpp1	-0.87038	50.51	-5.1E-01	rgb(107,150,236)	1.9918	None
Nfkb1	Mex3d	0.87038	50.51	0.506	rgb(223,120,121)	1.9918	None
Nfkb2	Apobec1	0.87038	50.51	0.511	rgb(223,119,120)	1.9918	None
Nfkb2	Cdk5r1	0.87038	50.51	0.508	rgb(223,120,121)	1.9918	2,2
Nfkb2	Rel	0.87038	50.51	0.507	rgb(223,120,121)	1.9918	None
Nkx1-2	Impg2	-0.87038	50.51	-5.1E-01	rgb(106,149,236)	1.9918	None
Nr1h2	Aldh4a1	0.87038	50.51	0.511	rgb(223,119,121)	1.9918	None
Nr1h2	Rara	0.87038	50.51	0.513	rgb(223,119,120)	1.9918	None
Nr1h2	Tmeff1	-0.87038	50.51	-5.1E-01	rgb(105,149,237)	1.9918	None
Nr1h2	Zfp473	-0.87038	50.51	-5.1E-01	rgb(107,150,236)	1.9918	None
Nr3c1	Got1	-0.87038	50.51	-5.1E-01	rgb(107,150,236)	1.9918	None
Patz1	Crtc1	0.87038	50.51	0.506	rgb(223,120,121)	1.9918	None
Patz1	Tab2	-0.87038	50.51	-5.1E-01	rgb(107,150,236)	1.9918	None
Patz1	Thap4	0.87038	50.51	0.509	rgb(223,120,121)	1.9918	None
Pou6f1	Ston1	0.87038	50.51	0.507	rgb(223,120,121)	1.9918	None
Ppard	Stap1	-0.87038	50.51	-5.1E-01	rgb(106,149,236)	1.9918	None
Prdm1	Stab1	-0.87038	50.51	-5.1E-01	rgb(106,149,236)	1.9918	None
Rel	Igfbp4	-0.87038	50.51	-5.1E-01	rgb(106,150,236)	1.9918	None
Rela	Irf4	0.87038	50.51	0.512	rgb(223,119,120)	1.9918	None
Rest	Pcdh7	0.87038	50.51	0.506	rgb(223,120,121)	1.9918	None
Rfx1	Rab8b	-0.87038	50.51	-5.1E-01	rgb(106,149,237)	1.9918	None
Rfx3	Piga	0.87038	50.51	0.506	rgb(223,120,121)	1.9918	None
Rora	Txlnb	-0.87038	50.51	-5.1E-01	rgb(106,150,236)	1.9918	None
Rreb1	Abat	-0.87038	50.51	-5.1E-01	rgb(106,150,236)	1.9918	None
Rreb1	Acy1	-0.87038	50.51	-5.1E-01	rgb(107,150,236)	1.9918	None
Rreb1	H2-DMb1	-0.87038	50.51	-5.1E-01	rgb(106,150,236)	1.9918	None
Runx1	Adam19	0.87038	50.51	0.512	rgb(223,119,120)	1.9918	None
Runx2	Cxcr3	0.87038	50.51	0.513	rgb(223,119,120)	1.9918	None
Runx2	Klf2	-0.87038	50.51	-5.1E-01	rgb(106,150,236)	1.9918	None
Rxra	4930539E08Rik	-0.87038	50.51	-5.1E-01	rgb(107,150,236)	1.9918	None
Rxra	Fkbp11	-0.87038	50.51	-5.1E-01	rgb(106,150,236)	1.9918	None
Rxra	Tbc1d4	0.87038	50.51	0.505	rgb(223,120,122)	1.9918	None
Rxra	Zfp652	-0.87038	50.51	-5.1E-01	rgb(107,150,236)	1.9918	None
Rxrb	Lgals7	-0.87038	50.51	-5.1E-01	rgb(107,150,236)	1.9918	None
Satb1	Kif3a	0.87038	50.51	0.508	rgb(223,120,121)	1.9918	2,2
Satb1	Serinc5	-0.87038	50.51	-5.1E-01	rgb(105,149,237)	1.9918	None
Sp2	Nap1l3	-0.87038	50.51	-5.1E-01	rgb(107,150,236)	1.9918	None
Sp4	Exoc6	0.87038	50.51	0.51	rgb(223,120,121)	1.9918	None
Sp4	Gpatch4	-0.87038	50.51	-5.1E-01	rgb(106,149,236)	1.9918	None
Sp4	Ptpn2	0.87038	50.51	0.515	rgb(223,119,120)	1.9918	None
Sp4	Rab19	0.87038	50.51	0.506	rgb(223,120,121)	1.9918	None
Sp4	Srsf12	0.87038	50.51	0.51	rgb(223,120,121)	1.9918	None
Srebf1	Ddx19b	0.87038	50.51	0.513	rgb(223,119,120)	1.9918	None
Srebf1	Mical1	0.87038	50.51	0.508	rgb(223,120,121)	1.9918	None
Srebf2	Akirin1	-0.87038	50.51	-5.1E-01	rgb(107,150,236)	1.9918	None
Stat1	Parp9	0.87038	50.51	0.512	rgb(223,119,120)	1.9918	None
Stat4	Pck2	0.87038	50.51	0.514	rgb(223,119,120)	1.9918	None
Tcf12	Asap1	0.87038	50.51	0.507	rgb(223,120,121)	1.9918	None
Tcf12	Stk38l	-0.87038	50.51	-5.1E-01	rgb(105,149,237)	1.9918	None
Tcf3	Dpy19l3	-0.87038	50.51	-5.1E-01	rgb(107,150,236)	1.9918	None
Tcf3	Lyrm1	-0.87038	50.51	-5.1E-01	rgb(106,149,236)	1.9918	None
Tcf3	Perp	-0.87038	50.51	-5.1E-01	rgb(106,150,236)	1.9918	None
Tcf3	Stra6	0.87038	50.51	0.51	rgb(223,120,121)	1.9918	None
Tcf3	Trib3	0.87038	50.51	0.513	rgb(223,119,120)	1.9918	None
Tcf4	Alpk2	0.87038	50.51	0.508	rgb(223,120,121)	1.9918	None
Tcf4	Clk3	0.87038	50.51	0.51	rgb(223,120,121)	1.9918	None
Tcf4	Itgb5	0.87038	50.51	0.513	rgb(223,119,120)	1.9918	None
Tcf4	Skil	-0.87038	50.51	-5.1E-01	rgb(107,150,236)	1.9918	None
Thra	Acot11	0.87038	50.51	0.513	rgb(223,119,120)	1.9918	None
Thra	Clybl	0.87038	50.51	0.507	rgb(223,120,121)	1.9918	None
Thra	Tgm1	0.87038	50.51	0.505	rgb(223,120,121)	1.9918	None
Trp53	Rgs19	0.87038	50.51	0.506	rgb(223,120,121)	1.9918	None
Xbp1	Gemin6	-0.87038	50.51	-5.1E-01	rgb(107,150,236)	1.9918	2,2
Zbed6	Btk	0.87038	50.51	0.508	rgb(223,120,121)	1.9918	None
Zbed6	Zfp568	0.87038	50.51	0.51	rgb(223,120,121)	1.9918	None
Zbtb33	Nfe2	-0.87038	50.51	-5.1E-01	rgb(106,149,236)	1.9918	None
Zeb1	Mycbp2	0.87038	50.51	0.509	rgb(223,120,121)	1.9918	None
Zfp148	Cysltr1	0.87038	50.51	0.512	rgb(223,119,120)	1.9918	None
Zfp148	Larp4b	0.87038	50.51	0.509	rgb(223,120,121)	1.9918	None
Zfp281	Atp8b4	0.87038	50.51	0.508	rgb(223,120,121)	1.9918	None
Zfp281	Sepw1	0.87038	50.51	0.511	rgb(223,119,120)	1.9918	None
Zfp281	Slc22a2	0.87038	50.51	0.506	rgb(223,120,121)	1.9918	None
Zfx	Psme1	-0.87038	50.51	-5.1E-01	rgb(105,149,237)	1.9918	None
Zfx	Slc39a9	0.87038	50.51	0.512	rgb(223,119,120)	1.9918	None
A430033K04Rik	Trim12c	0.87038	50.51	0.512	rgb(223,119,120)	1.9918	2,2
Batf	Gbp5	-0.87038	50.51	-5.1E-01	rgb(105,149,237)	1.9918	2,2
Batf	Serpinf1	0.87038	50.51	0.511	rgb(223,119,120)	1.9918	2,2
C030039L03Rik	1700034I23Rik	0.87038	50.51	0.507	rgb(223,120,121)	1.9918	2,2
Cenpt	Pde4d	0.87038	50.51	0.506	rgb(223,120,121)	1.9918	2,2
Kdm2b	Plekhf2	-0.87038	50.51	-5.1E-01	rgb(106,150,236)	1.9918	2,2
Ncoa3	Itm2a	-0.87038	50.51	-5.1E-01	rgb(106,150,236)	1.9918	2,2
Scmh1	Pgm1	0.87038	50.51	0.511	rgb(223,119,120)	1.9918	2,2
Scrt1	Cyp2s1	0.87038	50.51	0.507	rgb(223,120,121)	1.9918	2,2
Twist1	Fam160a1	0.87038	50.51	0.514	rgb(223,119,120)	1.9918	2,2
Twist1	Kctd15	0.87038	50.51	0.507	rgb(223,120,121)	1.9918	2,2
Zfp358	Nme4	0.87038	50.51	0.514	rgb(223,119,120)	1.9918	2,2
Zfp367	Oxct1	0.87038	50.51	0.513	rgb(223,119,120)	1.9918	2,2
Zfp429	Aste1	0.87038	50.51	0.513	rgb(223,119,120)	1.9918	2,2
Zfp429	Plod3	-0.87038	50.51	-5.1E-01	rgb(106,149,236)	1.9918	2,2
Zfp536	Gm6225	-0.87038	50.51	-5.1E-01	rgb(107,150,236)	1.9918	2,2
Zfp629	Ccng1	-0.87038	50.51	-5.1E-01	rgb(107,150,236)	1.9918	2,2
Zfp629	Syngr1	0.87038	50.51	0.508	rgb(223,120,121)	1.9918	2,2
Zfp943	Zfp445	0.87038	50.51	0.513	rgb(223,119,120)	1.9918	2,2
Ahrr	Tmem176b	0.86697	50.5	0.498	rgb(222,122,123)	1.9916	2,2
Ar	Stk39	0.86697	50.5	0.498	rgb(222,122,123)	1.9916	None
Bach1	Ahdc1	0.86697	50.5	0.495	rgb(222,122,123)	1.9916	None
Bach1	Fgd4	-0.86697	50.5	-5.0E-01	rgb(108,151,236)	1.9916	None
Bach1	Gabrr2	0.86697	50.5	0.5	rgb(223,121,122)	1.9916	2,2
Bbx	Trps1	0.86697	50.5	0.501	rgb(223,121,122)	1.9916	None
Bcl6	Rgs1	-0.86697	50.5	-5.0E-01	rgb(109,152,236)	1.9916	None
Bcl6b	Gata2	0.86697	50.5	0.501	rgb(223,121,122)	1.9916	None
Bhlhe40	Atp2b4	0.86697	50.5	0.496	rgb(222,122,123)	1.9916	None
Bhlhe40	Clip3	0.86697	50.5	0.501	rgb(223,121,122)	1.9916	None
Bhlhe40	Spats2	0.86697	50.5	0.499	rgb(222,122,123)	1.9916	None
Bhlhe40	Tnni3	0.86697	50.5	0.502	rgb(223,121,122)	1.9916	None
Bhlhe40	Upp1	0.86697	50.5	0.501	rgb(223,121,122)	1.9916	None
Cdc5l	Rexo4	0.86697	50.5	0.504	rgb(223,121,122)	1.9916	2,2
Cebpg	Stard5	0.86697	50.5	0.503	rgb(223,121,122)	1.9916	None
Crem	Gm6225	0.86697	50.5	0.495	rgb(222,122,123)	1.9916	2,2
Crem	Vps37b	0.86697	50.5	0.497	rgb(222,122,123)	1.9916	None
Deaf1	Fancm	0.86697	50.5	0.496	rgb(222,122,123)	1.9916	None
Ebf1	Cmtm7	-0.86697	50.5	-5.0E-01	rgb(108,151,236)	1.9916	None
Ebf1	Gfra1	0.86697	50.5	0.5	rgb(223,121,122)	1.9916	None
Ebf1	Siah3	0.86697	50.5	0.504	rgb(223,121,122)	1.9916	None
Egr1	Fosl2	0.86697	50.5	0.502	rgb(223,121,122)	1.9916	None
Egr1	Stambp	0.86697	50.5	0.505	rgb(223,121,122)	1.9916	None
Egr2	Ap3b1	-0.86697	50.5	-5.0E-01	rgb(109,151,236)	1.9916	None
Egr2	Cxxc5	-0.86697	50.5	-5.0E-01	rgb(109,151,236)	1.9916	None
Egr2	Gimap8	0.86697	50.5	0.501	rgb(223,121,122)	1.9916	None
Egr2	Stmn4	-0.86697	50.5	-5.0E-01	rgb(109,151,236)	1.9916	None
Egr3	Adarb1	-0.86697	50.5	-5.0E-01	rgb(108,150,236)	1.9916	None
Egr4	9430020K01Rik	0.86697	50.5	0.504	rgb(223,121,122)	1.9916	None
Egr4	Phldb2	-0.86697	50.5	-5.0E-01	rgb(108,151,236)	1.9916	None
Elf1	Extl3	0.86697	50.5	0.5	rgb(223,121,122)	1.9916	None
Elf1	Klrd1	0.86697	50.5	0.497	rgb(222,122,123)	1.9916	None
Elf1	Rcsd1	0.86697	50.5	0.499	rgb(222,122,123)	1.9916	None
Elf1	Stat4	0.86697	50.5	0.501	rgb(223,121,122)	1.9916	None
Elf1	Ulk2	0.86697	50.5	0.499	rgb(222,122,123)	1.9916	None
Elf1	Ust	-0.86697	50.5	-5.0E-01	rgb(108,151,236)	1.9916	None
Ets1	1600014C10Rik	0.86697	50.5	0.499	rgb(222,122,123)	1.9916	None
Ets1	Cd47	0.86697	50.5	0.497	rgb(222,122,123)	1.9916	None
Etv5	Gbp7	0.86697	50.5	0.499	rgb(222,122,123)	1.9916	None
Fli1	Prf1	0.86697	50.5	0.5	rgb(223,121,122)	1.9916	None
Fos	Ptpn1	-0.86697	50.5	-5.0E-01	rgb(109,151,236)	1.9916	None
Fosb	Lclat1	-0.86697	50.5	-5.0E-01	rgb(108,151,236)	1.9916	None
Fosb	Xrcc5	-0.86697	50.5	-5.0E-01	rgb(108,151,236)	1.9916	None
Fosl2	Dusp14	0.86697	50.5	0.498	rgb(222,122,123)	1.9916	None
Foxf2	Abcc9	0.86697	50.5	0.497	rgb(222,122,123)	1.9916	None
Foxf2	Itgb3	-0.86697	50.5	-5.0E-01	rgb(109,151,236)	1.9916	None
Foxf2	Nqo2	0.86697	50.5	0.502	rgb(223,121,122)	1.9916	None
Foxo1	Ctla2b	0.86697	50.5	0.499	rgb(222,122,123)	1.9916	None
Foxp1	Edem1	-0.86697	50.5	-5.0E-01	rgb(108,151,236)	1.9916	None
Foxp3	Col15a1	0.86697	50.5	0.498	rgb(222,122,123)	1.9916	2,2
Gabpa	Abhd14b	-0.86697	50.5	-5.0E-01	rgb(110,152,236)	1.9916	None
Gabpa	Cd74	-0.86697	50.5	-5.0E-01	rgb(107,150,236)	1.9916	None
Gabpa	Gatsl3	-0.86697	50.5	-5.0E-01	rgb(109,152,236)	1.9916	None
Gata1	Rasgrp1	0.86697	50.5	0.504	rgb(223,121,122)	1.9916	None
Gata1	Rps6ka3	-0.86697	50.5	-5.0E-01	rgb(108,151,236)	1.9916	None
Hbp1	Tmc6	0.86697	50.5	0.502	rgb(223,121,122)	1.9916	None
Hic1	Itpr1	0.86697	50.5	0.503	rgb(223,121,122)	1.9916	None
Hif1a	Unc119b	0.86697	50.5	0.501	rgb(223,121,122)	1.9916	None
Hlx	Klrd1	0.86697	50.5	0.499	rgb(222,122,123)	1.9916	2,2
Hsf1	Cpa2	-0.86697	50.5	-5.0E-01	rgb(109,151,236)	1.9916	None
Ikzf2	Hvcn1	0.86697	50.5	0.495	rgb(222,122,123)	1.9916	2,2
Irf1	Gbp8	0.86697	50.5	0.495	rgb(222,122,123)	1.9916	None
Irf2	Mapkbp1	-0.86697	50.5	-5.0E-01	rgb(108,151,236)	1.9916	None
Irf4	Atp2b4	0.86697	50.5	0.5	rgb(223,121,122)	1.9916	2,2
Irf4	Tmem154	0.86697	50.5	0.497	rgb(222,122,123)	1.9916	2,2
Irf4	Tmprss11e	-0.86697	50.5	-5.0E-01	rgb(108,151,236)	1.9916	2,2
Irf4	Trpv2	-0.86697	50.5	-5.0E-01	rgb(109,151,236)	1.9916	None
Irf5	Nt5dc1	-0.86697	50.5	-5.0E-01	rgb(109,151,236)	1.9916	None
Irf5	Vwa5a	0.86697	50.5	0.499	rgb(222,122,123)	1.9916	None
Irf7	Ifit2	0.86697	50.5	0.497	rgb(222,122,123)	1.9916	None
Irf8	Icam2	-0.86697	50.5	-5.0E-01	rgb(109,151,236)	1.9916	None
Irf8	Inhba	-0.86697	50.5	-5.0E-01	rgb(108,150,236)	1.9916	None
Jun	Csrnp1	0.86697	50.5	0.503	rgb(223,121,122)	1.9916	None
Junb	Ankzf1	0.86697	50.5	0.499	rgb(222,122,123)	1.9916	None
Jund	Rai14	0.86697	50.5	0.501	rgb(223,121,122)	1.9916	2,2
Klf4	Agpat9	0.86697	50.5	0.5	rgb(222,122,123)	1.9916	None
Klf4	Asph	0.86697	50.5	0.503	rgb(223,121,122)	1.9916	None
Klf4	Nrip3	0.86697	50.5	0.497	rgb(222,122,123)	1.9916	None
Maf	Ctla2b	0.86697	50.5	0.502	rgb(223,121,122)	1.9916	None
Mxd1	Sema7a	0.86697	50.5	0.505	rgb(223,121,122)	1.9916	None
Mxd1	Ypel2	0.86697	50.5	0.499	rgb(222,122,123)	1.9916	None
Mxd3	Treml2	0.86697	50.5	0.504	rgb(223,121,122)	1.9916	None
Myc	Ddit4	-0.86697	50.5	-5.0E-01	rgb(109,151,236)	1.9916	None
Mycn	Zfp105	0.86697	50.5	0.496	rgb(222,122,123)	1.9916	None
Nfatc4	Acsl6	0.86697	50.5	0.501	rgb(223,121,122)	1.9916	2,2
Nfe2l2	Dab2	0.86697	50.5	0.504	rgb(223,121,122)	1.9916	None
Nfil3	Il9	0.86697	50.5	0.501	rgb(223,121,122)	1.9916	None
Nfkb1	Fbxo11	0.86697	50.5	0.501	rgb(223,121,122)	1.9916	None
Nfkb2	Zhx2	0.86697	50.5	0.499	rgb(222,122,123)	1.9916	None
Nr1h2	Trib3	-0.86697	50.5	-5.0E-01	rgb(107,150,236)	1.9916	None
Nr2f6	Ergic1	0.86697	50.5	0.503	rgb(223,121,122)	1.9916	None
Nr3c1	Ccl3	-0.86697	50.5	-5.0E-01	rgb(109,152,236)	1.9916	None
Nr3c1	Pou2f2	0.86697	50.5	0.497	rgb(222,122,123)	1.9916	None
Nr3c1	Tubgcp5	0.86697	50.5	0.5	rgb(223,121,122)	1.9916	None
Plagl1	Asns	0.86697	50.5	0.496	rgb(222,122,123)	1.9916	2,2
Plagl1	Pwwp2b	0.86697	50.5	0.503	rgb(223,121,122)	1.9916	None
Ppard	Cav1	-0.86697	50.5	-5.0E-01	rgb(109,151,236)	1.9916	None
Rara	Bcor	0.86697	50.5	0.499	rgb(222,122,123)	1.9916	None
Rarg	Batf	-0.86697	50.5	-5.0E-01	rgb(108,151,236)	1.9916	None
Rarg	Dhcr24	-0.86697	50.5	-5.0E-01	rgb(108,151,236)	1.9916	None
Rarg	Fbxo30	-0.86697	50.5	-5.0E-01	rgb(108,151,236)	1.9916	None
Rarg	Fundc2	0.86697	50.5	0.496	rgb(222,122,123)	1.9916	None
Rarg	Minpp1	-0.86697	50.5	-5.0E-01	rgb(109,151,236)	1.9916	None
Rarg	Tbxa2r	0.86697	50.5	0.501	rgb(223,121,122)	1.9916	None
Rel	Aes	-0.86697	50.5	-5.0E-01	rgb(109,152,236)	1.9916	None
Rel	Sash3	-0.86697	50.5	-5.0E-01	rgb(109,151,236)	1.9916	None
Rest	Ern1	0.86697	50.5	0.496	rgb(222,122,123)	1.9916	None
Rest	Mllt6	0.86697	50.5	0.497	rgb(222,122,123)	1.9916	None
Rest	Notch2	0.86697	50.5	0.503	rgb(223,121,122)	1.9916	None
Rest	Pigz	0.86697	50.5	0.499	rgb(222,122,123)	1.9916	None
Rfx3	Nucks1	0.86697	50.5	0.505	rgb(223,121,122)	1.9916	None
Rora	Gyk	-0.86697	50.5	-5.0E-01	rgb(109,151,236)	1.9916	None
Rora	Nucks1	0.86697	50.5	0.501	rgb(223,121,122)	1.9916	None
Runx2	Cd47	0.86697	50.5	0.502	rgb(223,121,122)	1.9916	None
Rxra	4930506M07Rik	0.86697	50.5	0.501	rgb(223,121,122)	1.9916	None
Rxra	Fosl2	-0.86697	50.5	-5.0E-01	rgb(108,151,236)	1.9916	None
Rxra	Hspa4l	-0.86697	50.5	-5.0E-01	rgb(108,151,236)	1.9916	None
Rxra	Ppp1r3b	-0.86697	50.5	-5.0E-01	rgb(109,151,236)	1.9916	None
Rxra	Zfp280b	0.86697	50.5	0.499	rgb(222,122,123)	1.9916	None
Smad3	Lsp1	-0.86697	50.5	-5.0E-01	rgb(108,151,236)	1.9916	None
Smad4	Ticam2	-0.86697	50.5	-5.0E-01	rgb(108,151,236)	1.9916	None
Sox15	Pln	0.86697	50.5	0.496	rgb(222,122,123)	1.9916	None
Sox5	Lum	0.86697	50.5	0.501	rgb(223,121,122)	1.9916	None
Sp2	Ddit4l	-0.86697	50.5	-5.0E-01	rgb(108,151,236)	1.9916	None
Sp2	Sncb	0.86697	50.5	0.503	rgb(223,121,122)	1.9916	None
Sp2	Tbc1d14	0.86697	50.5	0.495	rgb(222,122,123)	1.9916	None
Sp3	Herc4	0.86697	50.5	0.501	rgb(223,121,122)	1.9916	None
Sp3	Nrf1	0.86697	50.5	0.495	rgb(222,122,123)	1.9916	None
Sp4	Golm1	-0.86697	50.5	-5.0E-01	rgb(108,151,236)	1.9916	None
Sp4	Zfp146	-0.86697	50.5	-5.0E-01	rgb(108,151,236)	1.9916	None
Spib	Snx11	0.86697	50.5	0.501	rgb(223,121,122)	1.9916	2,2
Srebf1	Armcx6	-0.86697	50.5	-5.0E-01	rgb(107,150,236)	1.9916	None
Srf	Ankrd23	0.86697	50.5	0.497	rgb(222,122,123)	1.9916	None
Srf	Fbxl22	0.86697	50.5	0.502	rgb(223,121,122)	1.9916	None
Stat1	Edem1	0.86697	50.5	0.503	rgb(223,121,122)	1.9916	None
Stat1	Icam1	0.86697	50.5	0.502	rgb(223,121,122)	1.9916	None
Stat1	Prdm1	0.86697	50.5	0.505	rgb(223,121,122)	1.9916	None
Stat2	Gad2	0.86697	50.5	0.495	rgb(222,122,123)	1.9916	None
Tcf12	Calcrl	-0.86697	50.5	-5.0E-01	rgb(109,151,236)	1.9916	None
Tcf12	Galk1	-0.86697	50.5	-5.0E-01	rgb(108,151,236)	1.9916	None
Tcf12	Ptprc	0.86697	50.5	0.504	rgb(223,121,122)	1.9916	None
Tcf3	Plcg1	0.86697	50.5	0.504	rgb(223,121,122)	1.9916	None
Tcf3	Ptgs2	-0.86697	50.5	-5.0E-01	rgb(110,152,236)	1.9916	None
Tcf3	Slc13a3	-0.86697	50.5	-5.0E-01	rgb(108,151,236)	1.9916	None
Tcf3	Tmed3	-0.86697	50.5	-5.0E-01	rgb(109,151,236)	1.9916	None
Tcf4	Cnn2	-0.86697	50.5	-5.0E-01	rgb(109,152,236)	1.9916	None
Thra	Cul9	0.86697	50.5	0.505	rgb(223,121,122)	1.9916	None
Thra	Galnt12	0.86697	50.5	0.505	rgb(223,121,122)	1.9916	2,2
Thrb	Dazap2	-0.86697	50.5	-5.0E-01	rgb(108,151,236)	1.9916	None
Trp53	Rgmb	0.86697	50.5	0.503	rgb(223,121,122)	1.9916	None
Xbp1	Coro7	0.86697	50.5	0.499	rgb(222,122,123)	1.9916	None
Zbed6	Slc23a2	0.86697	50.5	0.5	rgb(222,122,123)	1.9916	None
Zbtb7a	Tab2	0.86697	50.5	0.505	rgb(223,121,122)	1.9916	None
Zeb1	Ahr	0.86697	50.5	0.503	rgb(223,121,122)	1.9916	None
Zeb1	Iqgap2	0.86697	50.5	0.504	rgb(223,121,122)	1.9916	None
Zfhx3	Grap	-0.86697	50.5	-5.0E-01	rgb(110,152,236)	1.9916	None
Zfp148	Kcnq5	0.86697	50.5	0.496	rgb(222,122,123)	1.9916	None
Zfp148	Lrp8	0.86697	50.5	0.497	rgb(222,122,123)	1.9916	None
Zfp148	Slc25a38	-0.86697	50.5	-5.0E-01	rgb(109,151,236)	1.9916	None
Zfp148	Sqstm1	-0.86697	50.5	-5.0E-01	rgb(108,151,236)	1.9916	None
Zfp281	Acad8	0.86697	50.5	0.503	rgb(223,121,122)	1.9916	None
Zfp281	Vps37b	0.86697	50.5	0.499	rgb(222,122,123)	1.9916	None
Zic2	Wwp1	0.86697	50.5	0.5	rgb(222,122,123)	1.9916	None
Ankzf1	Pnpla3	0.86697	50.5	0.499	rgb(222,122,123)	1.9916	2,2
C030039L03Rik	Bnip3	0.86697	50.5	0.496	rgb(222,122,123)	1.9916	2,2
Creb3l2	Dennd3	0.86697	50.5	0.499	rgb(222,122,123)	1.9916	2,2
Hif3a	Slc2a3	0.86697	50.5	0.496	rgb(222,122,123)	1.9916	2,2
Klf13	4930417O13Rik	0.86697	50.5	0.498	rgb(222,122,123)	1.9916	2,2
Sgsm2	Tert	0.86697	50.5	0.497	rgb(222,122,123)	1.9916	2,2
Thap3	Cox7a2l	0.86697	50.5	0.499	rgb(222,122,123)	1.9916	2,2
Tulp2	Magix	0.86697	50.5	0.504	rgb(223,121,122)	1.9916	2,2
Zfp35	Dusp12	0.86697	50.5	0.5	rgb(222,122,123)	1.9916	2,2
Zfp385a	Ppm1d	0.86697	50.5	0.5	rgb(223,121,122)	1.9916	2,2
Zfp511	Nt5dc1	-0.86697	50.5	-5.0E-01	rgb(108,151,236)	1.9916	2,2
Zfp719	Trmt11	0.86697	50.5	0.502	rgb(223,121,122)	1.9916	2,2
Zfp750	Ttll9	0.86697	50.5	0.5	rgb(223,121,122)	1.9916	2,2
Ahr	Atp8b4	-0.86356	50.49	-4.9E-01	rgb(110,152,236)	1.9914	None
Ahr	Gad2	0.86356	50.49	0.494	rgb(222,123,124)	1.9914	None
Arid3a	Prkd3	-0.86356	50.49	-4.9E-01	rgb(110,152,236)	1.9914	None
Atf2	Gltscr2	-0.86356	50.49	-4.9E-01	rgb(111,152,236)	1.9914	None
Atf5	1190002N15Rik	-0.86356	50.49	-4.9E-01	rgb(110,152,236)	1.9914	None
Atf5	Tcf25	-0.86356	50.49	-4.9E-01	rgb(111,153,236)	1.9914	None
Bach1	Cd1d1	0.86356	50.49	0.489	rgb(222,124,125)	1.9914	None
Bach1	Eea1	-0.86356	50.49	-4.9E-01	rgb(110,152,236)	1.9914	None
Bach1	Spint1	-0.86356	50.49	-4.9E-01	rgb(110,152,236)	1.9914	None
Bbx	Zfp239	0.86356	50.49	0.49	rgb(222,123,124)	1.9914	None
Bcl6	B9d1	-0.86356	50.49	-4.9E-01	rgb(112,153,235)	1.9914	None
Bcl6b	S1pr1	-0.86356	50.49	-4.9E-01	rgb(111,152,236)	1.9914	None
Bcl6b	Trps1	-0.86356	50.49	-4.9E-01	rgb(111,152,236)	1.9914	None
Bhlhe40	Ptgs2	0.86356	50.49	0.49	rgb(222,123,124)	1.9914	None
Bhlhe41	C2cd4d	-0.86356	50.49	-4.9E-01	rgb(110,152,236)	1.9914	None
Cebpb	Acot12	-0.86356	50.49	-4.9E-01	rgb(110,152,236)	1.9914	None
Cebpb	Cebpg	0.86356	50.49	0.489	rgb(222,124,125)	1.9914	None
Cebpb	Nfil3	0.86356	50.49	0.489	rgb(222,124,125)	1.9914	None
Cebpg	Slc3a2	0.86356	50.49	0.489	rgb(222,124,125)	1.9914	None
Creb1	Zfp493	0.86356	50.49	0.488	rgb(222,124,125)	1.9914	None
Cux1	Amica1	0.86356	50.49	0.486	rgb(222,124,125)	1.9914	None
E2f1	Anln	0.86356	50.49	0.493	rgb(222,123,124)	1.9914	None
Ebf1	Impg2	0.86356	50.49	0.485	rgb(222,124,125)	1.9914	None
Egr1	Tle1	-0.86356	50.49	-4.9E-01	rgb(111,153,235)	1.9914	None
Egr2	Ccdc141	-0.86356	50.49	-4.9E-01	rgb(111,153,236)	1.9914	None
Egr2	Lif	0.86356	50.49	0.487	rgb(222,124,125)	1.9914	None
Egr2	Nrf1	0.86356	50.49	0.49	rgb(222,123,124)	1.9914	None
Egr2	R3hdm1	-0.86356	50.49	-4.9E-01	rgb(110,152,236)	1.9914	None
Egr2	Sgk1	0.86356	50.49	0.486	rgb(222,124,125)	1.9914	None
Egr2	Stambp	-0.86356	50.49	-4.9E-01	rgb(112,153,235)	1.9914	None
Egr2	Zc3h6	-0.86356	50.49	-4.9E-01	rgb(110,152,236)	1.9914	None
Egr3	Atrnl1	-0.86356	50.49	-4.9E-01	rgb(110,152,236)	1.9914	None
Egr3	Glcci1	0.86356	50.49	0.491	rgb(222,123,124)	1.9914	None
Egr3	Ncs1	-0.86356	50.49	-4.9E-01	rgb(112,153,235)	1.9914	None
Egr3	Ppip5k2	0.86356	50.49	0.487	rgb(222,124,125)	1.9914	None
Egr4	Atcay	0.86356	50.49	0.49	rgb(222,124,124)	1.9914	None
Esrra	Sugt1	-0.86356	50.49	-4.9E-01	rgb(110,152,236)	1.9914	None
Ets1	Dlc1	-0.86356	50.49	-4.9E-01	rgb(111,153,236)	1.9914	None
Ets1	Gmfg	0.86356	50.49	0.493	rgb(222,123,124)	1.9914	None
Ets1	Pdcd1lg2	-0.86356	50.49	-4.9E-01	rgb(111,153,235)	1.9914	2,2
Ets1	Pmepa1	0.86356	50.49	0.492	rgb(222,123,124)	1.9914	None
Ets1	Tnfrsf18	0.86356	50.49	0.492	rgb(222,123,124)	1.9914	None
Ets1	Twist1	-0.86356	50.49	-4.9E-01	rgb(111,152,236)	1.9914	None
Ets2	Slc39a8	-0.86356	50.49	-4.9E-01	rgb(111,153,236)	1.9914	None
Fli1	Abcg1	0.86356	50.49	0.494	rgb(222,123,124)	1.9914	None
Fli1	Bbs12	-0.86356	50.49	-4.9E-01	rgb(110,152,236)	1.9914	None
Fli1	Lair1	0.86356	50.49	0.49	rgb(222,123,124)	1.9914	None
Fli1	Mpdu1	0.86356	50.49	0.491	rgb(222,123,124)	1.9914	None
Fos	Gm6225	0.86356	50.49	0.494	rgb(222,123,124)	1.9914	2,2
Fosb	Minpp1	0.86356	50.49	0.488	rgb(222,124,125)	1.9914	None
Fosb	Ms4a4b	0.86356	50.49	0.486	rgb(222,124,125)	1.9914	None
Fosl2	Ctsw	-0.86356	50.49	-4.9E-01	rgb(110,152,236)	1.9914	None
Fosl2	Sepw1	-0.86356	50.49	-4.9E-01	rgb(111,152,236)	1.9914	None
Foxo1	Cln6	0.86356	50.49	0.494	rgb(222,123,124)	1.9914	None
Foxp1	5430421N21Rik	-0.86356	50.49	-4.9E-01	rgb(110,152,236)	1.9914	2,2
Foxp1	Dpm3	0.86356	50.49	0.492	rgb(222,123,124)	1.9914	None
Foxp1	Ets2	0.86356	50.49	0.486	rgb(222,124,125)	1.9914	None
Foxp1	Flot2	-0.86356	50.49	-4.9E-01	rgb(110,152,236)	1.9914	None
Foxp1	Lbh	0.86356	50.49	0.488	rgb(222,124,125)	1.9914	None
Foxp1	Rftn2	0.86356	50.49	0.489	rgb(222,124,125)	1.9914	None
Foxp3	Igfbp7	0.86356	50.49	0.495	rgb(222,122,123)	1.9914	None
Gabpa	Aacs	-0.86356	50.49	-4.9E-01	rgb(110,152,236)	1.9914	None
Gabpa	Chm	0.86356	50.49	0.489	rgb(222,124,125)	1.9914	None
Gabpa	Dgat1	-0.86356	50.49	-4.9E-01	rgb(110,152,236)	1.9914	None
Gabpa	Nlrc3	-0.86356	50.49	-4.9E-01	rgb(110,152,236)	1.9914	None
Gabpa	Tacc1	-0.86356	50.49	-4.9E-01	rgb(111,152,236)	1.9914	None
Gfi1	Kcna3	0.86356	50.49	0.49	rgb(222,123,124)	1.9914	None
Gfi1	Ramp3	0.86356	50.49	0.491	rgb(222,123,124)	1.9914	None
Gli1	Btbd11	0.86356	50.49	0.491	rgb(222,123,124)	1.9914	None
Hes1	Grina	-0.86356	50.49	-4.9E-01	rgb(112,153,235)	1.9914	None
Hic1	Rap1gap2	-0.86356	50.49	-4.9E-01	rgb(111,152,236)	1.9914	None
Hic1	Spry1	-0.86356	50.49	-4.9E-01	rgb(110,152,236)	1.9914	None
Hif1a	Lamc3	0.86356	50.49	0.492	rgb(222,123,124)	1.9914	None
Hif1a	Rbmx	-0.86356	50.49	-4.9E-01	rgb(111,153,235)	1.9914	None
Ikzf2	Kcnf1	0.86356	50.49	0.489	rgb(222,124,125)	1.9914	2,2
Irf1	Cxcl10	0.86356	50.49	0.489	rgb(222,124,125)	1.9914	None
Irf2	Epsti1	0.86356	50.49	0.488	rgb(222,124,125)	1.9914	None
Irf2	Sh3kbp1	0.86356	50.49	0.486	rgb(222,124,125)	1.9914	None
Irf4	Arhgef6	-0.86356	50.49	-4.9E-01	rgb(111,152,236)	1.9914	None
Irf4	Pigr	-0.86356	50.49	-4.9E-01	rgb(110,152,236)	1.9914	None
Irf4	Trpm1	-0.86356	50.49	-4.9E-01	rgb(112,153,235)	1.9914	None
Irf5	Cyth1	0.86356	50.49	0.493	rgb(222,123,124)	1.9914	None
Irf5	Fam111a	0.86356	50.49	0.491	rgb(222,123,124)	1.9914	None
Irf5	P2ry2	-0.86356	50.49	-4.9E-01	rgb(110,152,236)	1.9914	None
Irf7	Gbp8	0.86356	50.49	0.485	rgb(222,124,125)	1.9914	None
Irf7	I830012O16Rik	0.86356	50.49	0.491	rgb(222,123,124)	1.9914	2,2
Irf9	5430427O19Rik	0.86356	50.49	0.491	rgb(222,123,124)	1.9914	None
Irf9	Maml3	-0.86356	50.49	-4.9E-01	rgb(111,153,236)	1.9914	None
Irf9	Tpst1	-0.86356	50.49	-4.9E-01	rgb(111,152,236)	1.9914	None
Jun	Cxcl3	-0.86356	50.49	-4.9E-01	rgb(111,152,236)	1.9914	None
Jun	Perp	0.86356	50.49	0.488	rgb(222,124,125)	1.9914	None
Klf4	Foxp2	0.86356	50.49	0.493	rgb(222,123,124)	1.9914	None
Klf4	Serpinb1b	0.86356	50.49	0.486	rgb(222,124,125)	1.9914	None
Klf4	Tspan17	0.86356	50.49	0.488	rgb(222,124,125)	1.9914	None
Klf7	Chd7	0.86356	50.49	0.494	rgb(222,123,124)	1.9914	None
Klf7	Dcakd	-0.86356	50.49	-4.9E-01	rgb(112,153,235)	1.9914	None
Klf7	Sept9	0.86356	50.49	0.493	rgb(222,123,124)	1.9914	None
Klf7	Trib2	0.86356	50.49	0.489	rgb(222,124,125)	1.9914	None
Lef1	Sirt4	0.86356	50.49	0.493	rgb(222,123,124)	1.9914	None
Maf	Egln3	0.86356	50.49	0.489	rgb(222,124,125)	1.9914	None
Mafg	Emb	-0.86356	50.49	-4.9E-01	rgb(110,152,236)	1.9914	None
Mafg	Epdr1	-0.86356	50.49	-4.9E-01	rgb(112,153,235)	1.9914	None
Mafg	Spp1	-0.86356	50.49	-4.9E-01	rgb(111,153,236)	1.9914	None
Mafg	Sulf2	-0.86356	50.49	-4.9E-01	rgb(111,152,236)	1.9914	None
Mafg	Zfhx3	-0.86356	50.49	-4.9E-01	rgb(111,153,236)	1.9914	None
Mxd1	Ccdc125	-0.86356	50.49	-4.9E-01	rgb(110,152,236)	1.9914	None
Mxd1	Chst3	-0.86356	50.49	-4.9E-01	rgb(110,152,236)	1.9914	None
Mxd4	Efna5	-0.86356	50.49	-4.9E-01	rgb(111,153,236)	1.9914	None
Mxi1	Wipi1	0.86356	50.49	0.488	rgb(222,124,125)	1.9914	None
Myb	Cdkl3	0.86356	50.49	0.487	rgb(222,124,125)	1.9914	None
Mybl1	Abhd4	0.86356	50.49	0.486	rgb(222,124,125)	1.9914	None
Mybl1	St7l	0.86356	50.49	0.488	rgb(222,124,125)	1.9914	None
Mycn	Lrp4	0.86356	50.49	0.487	rgb(222,124,125)	1.9914	None
Nfatc4	Lzts2	0.86356	50.49	0.487	rgb(222,124,125)	1.9914	2,2
Nfkb1	Gripap1	0.86356	50.49	0.488	rgb(222,124,125)	1.9914	None
Nfkb1	Rreb1	0.86356	50.49	0.487	rgb(222,124,125)	1.9914	None
Nfkb2	Pla2g4f	0.86356	50.49	0.491	rgb(222,123,124)	1.9914	None
Nkx1-2	Rdh11	0.86356	50.49	0.493	rgb(222,123,124)	1.9914	None
Nr1h2	Fam20b	-0.86356	50.49	-4.9E-01	rgb(111,153,235)	1.9914	None
Nr1h2	Fkbp11	-0.86356	50.49	-4.9E-01	rgb(111,152,236)	1.9914	None
Nr1h2	Gpt2	-0.86356	50.49	-4.9E-01	rgb(110,152,236)	1.9914	None
Nr1h2	Ifit2	-0.86356	50.49	-4.9E-01	rgb(111,152,236)	1.9914	None
Nr1h2	Raph1	-0.86356	50.49	-4.9E-01	rgb(110,152,236)	1.9914	None
Nr2f6	Kctd15	0.86356	50.49	0.486	rgb(222,124,125)	1.9914	None
Nr4a1	Klrk1	-0.86356	50.49	-4.9E-01	rgb(112,153,235)	1.9914	2,2
Plagl1	Tsc22d1	0.86356	50.49	0.488	rgb(222,124,125)	1.9914	None
Prrx1	Ccdc80	0.86356	50.49	0.491	rgb(222,123,124)	1.9914	2,2
Prrx1	Thbs1	0.86356	50.49	0.486	rgb(222,124,125)	1.9914	2,2
Rara	Btla	-0.86356	50.49	-4.9E-01	rgb(110,152,236)	1.9914	None
Rara	Dusp14	-0.86356	50.49	-4.9E-01	rgb(110,152,236)	1.9914	None
Rara	Epb4.1l5	-0.86356	50.49	-4.9E-01	rgb(111,152,236)	1.9914	None
Rara	Slc9a8	0.86356	50.49	0.487	rgb(222,124,125)	1.9914	None
Rara	Tmem229b	-0.86356	50.49	-4.9E-01	rgb(110,152,236)	1.9914	None
Rara	Zdhhc18	0.86356	50.49	0.486	rgb(222,124,125)	1.9914	None
Rarg	Mvp	-0.86356	50.49	-4.9E-01	rgb(111,152,236)	1.9914	None
Rbpj	Asb2	0.86356	50.49	0.486	rgb(222,124,125)	1.9914	2,2
Rela	Slc25a35	0.86356	50.49	0.491	rgb(222,123,124)	1.9914	None
Rest	Eomes	-0.86356	50.49	-4.9E-01	rgb(111,153,236)	1.9914	None
Rest	Zfp280b	-0.86356	50.49	-4.9E-01	rgb(112,153,235)	1.9914	None
Rfx1	S100a1	-0.86356	50.49	-4.9E-01	rgb(111,153,235)	1.9914	None
Rreb1	Kdm6b	0.86356	50.49	0.486	rgb(222,124,125)	1.9914	None
Rreb1	Pogz	0.86356	50.49	0.491	rgb(222,123,124)	1.9914	None
Rreb1	Wdr54	-0.86356	50.49	-4.9E-01	rgb(111,153,236)	1.9914	None
Runx1	Ms4a4c	-0.86356	50.49	-4.9E-01	rgb(111,152,236)	1.9914	None
Rxra	Cdc14a	0.86356	50.49	0.495	rgb(222,123,123)	1.9914	None
Rxra	Eea1	0.86356	50.49	0.486	rgb(222,124,125)	1.9914	None
Rxra	Notch2	0.86356	50.49	0.488	rgb(222,124,125)	1.9914	None
Rxra	Pde4a	-0.86356	50.49	-4.9E-01	rgb(111,153,236)	1.9914	None
Rxrb	Cdkl5	-0.86356	50.49	-4.9E-01	rgb(111,152,236)	1.9914	None
Rxrb	Dpp4	0.86356	50.49	0.487	rgb(222,124,125)	1.9914	None
Six4	Clcnkb	0.86356	50.49	0.493	rgb(222,123,124)	1.9914	None
Smad3	Cnksr3	0.86356	50.49	0.492	rgb(222,123,124)	1.9914	None
[truncated: 48,948 more rows]
