# Supplementary material for: Leveraging chromatin accessibility for transcriptional regulatory network inference in T Helper 17 Cells
Source: Genome Res. 2019 Mar;29(3):449–63. doi: 10.1101/gr.238253.118 (PMC6396413; doi:10.1101/gr.238253.118)
Supplement: Supplemental Material [file supp_gr.238253.118_Supplemental_Th17_TRN_Networks.zip › Th17_TRN_Networks-master/TRN_Notebooks/Networks/ENCODE_bias50_sp.tsv]

TF	Target	SignedQuantile	NonzeroSubsamples(Stability)	pCorr	stroke	stroke-width	stroke-dasharray
Tbx21	Tbkbp1	1	50.95	0.947	rgb(227, 36, 38)	2	2,2
Hif1a	P4hb	0.99771	50.86	0.858	rgb(226, 53, 55)	1.9982	None
Zfp182	Fyco1	0.99541	50.83	0.825	rgb(226, 59, 61)	1.9976	2,2
Hif1a	Ero1l	0.99312	50.81	0.805	rgb(226, 63, 65)	1.9972	None
Rorc	Lingo4	0.99312	50.81	0.807	rgb(226, 63, 64)	1.9972	2,2
Zfhx3	Ptgfrn	0.99082	50.79	0.786	rgb(226, 67, 68)	1.9968	None
Zfp367	Dtl	0.99082	50.79	0.787	rgb(226, 67, 68)	1.9968	2,2
Epas1	Bcar1	0.98853	50.78	0.776	rgb(226, 69, 70)	1.9966	None
Hif1a	2310022B05Rik	0.98853	50.78	0.779	rgb(226, 68, 70)	1.9966	None
Myc	Heatr1	0.98624	50.77	0.769	rgb(225, 70, 72)	1.9964	None
Hif1a	Egln1	0.98394	50.76	0.765	rgb(225, 71, 72)	1.9962	None
Mxd3	Cdc25b	0.98394	50.76	0.761	rgb(225, 72, 73)	1.9962	2,2
Hif1a	Slc2a3	0.98165	50.75	0.75	rgb(225, 74, 75)	1.996	None
Hif1a	Smtnl2	0.98165	50.75	0.752	rgb(225, 73, 75)	1.996	None
C030039L03Rik	Gapdhs	0.98165	50.75	0.748	rgb(225, 74, 76)	1.996	2,2
Zfp467	Sspo	0.98165	50.75	0.753	rgb(225, 73, 75)	1.996	2,2
Hsf2	Nrn1	0.97935	50.73	0.728	rgb(225, 78, 79)	1.9956	None
Irf9	2010002M12Rik	0.97935	50.73	0.725	rgb(225, 78, 80)	1.9956	None
Sp110	Cdkn2d	0.97706	50.72	0.725	rgb(225, 79, 80)	1.9954	2,2
Zfp536	Tekt2	0.97706	50.72	0.723	rgb(225, 79, 80)	1.9954	2,2
Hif1a	1700001L05Rik	0.97477	50.71	0.713	rgb(225, 81, 82)	1.9952	2,2
Epas1	Egln1	0.97247	50.7	0.703	rgb(225, 83, 84)	1.995	None
Hif1a	Rab39	0.97247	50.7	0.699	rgb(225, 83, 85)	1.995	None
Nfe2l2	Slc48a1	0.97247	50.7	0.697	rgb(225, 84, 85)	1.995	None
Stat1	Zbp1	0.97247	50.7	0.704	rgb(225, 83, 84)	1.995	None
Zfp385a	Zmat3	0.97247	50.7	0.699	rgb(225, 83, 85)	1.995	2,2
Epas1	Hk1	0.97018	50.69	0.686	rgb(225, 86, 87)	1.9948	2,2
Hif1a	Muc2	0.97018	50.69	0.688	rgb(225, 86, 87)	1.9948	None
Hif1a	Sncb	0.97018	50.69	0.686	rgb(225, 86, 87)	1.9948	None
Irf9	Pyhin1	0.97018	50.69	0.691	rgb(225, 85, 86)	1.9948	2,2
Myc	Rwdd2a	-0.97018	50.69	-6.9E-01	rgb( 67,126,243)	1.9948	None
Trp53	Gna15	0.97018	50.69	0.688	rgb(225, 86, 87)	1.9948	None
Ahrr	Cyp1b1	0.97018	50.69	0.69	rgb(225, 85, 87)	1.9948	2,2
Tbx21	Nlrc5	0.97018	50.69	0.691	rgb(225, 85, 86)	1.9948	2,2
Twist1	Fam160a1	0.97018	50.69	0.695	rgb(225, 84, 86)	1.9948	2,2
Zfp385a	Ptp4a3	0.97018	50.69	0.688	rgb(225, 86, 87)	1.9948	2,2
Zfp467	Wnt10a	0.97018	50.69	0.693	rgb(225, 85, 86)	1.9948	2,2
Zfp536	Tlcd1	-0.97018	50.69	-6.9E-01	rgb( 68,126,243)	1.9948	2,2
Zfp808	Tyms	0.97018	50.69	0.686	rgb(225, 86, 87)	1.9948	2,2
Zfp948	Ankrd23	0.97018	50.69	0.688	rgb(225, 86, 87)	1.9948	2,2
Dmrt1	Jakmip1	0.96788	50.68	0.685	rgb(225, 86, 88)	1.9946	2,2
Hif1a	Bcar1	0.96788	50.68	0.682	rgb(225, 87, 88)	1.9946	None
Myc	Drosha	0.96788	50.68	0.676	rgb(224, 88, 89)	1.9946	None
Trp53	Ptp4a3	0.96788	50.68	0.68	rgb(224, 87, 88)	1.9946	None
Tbx21	Gbp2	0.96788	50.68	0.678	rgb(224, 87, 89)	1.9946	2,2
Epas1	Ero1l	0.96559	50.67	0.672	rgb(224, 89, 90)	1.9944	None
Gata3	Pck2	0.96559	50.67	0.67	rgb(224, 89, 90)	1.9944	None
Irf9	Gbp7	0.96559	50.67	0.672	rgb(224, 89, 90)	1.9944	None
Zfp536	Lpin3	0.96559	50.67	0.674	rgb(224, 88, 90)	1.9944	2,2
Fos	Abcb4	0.96559	50.67	0.81	rgb(226, 62, 64)	1.9944	None
Fosb	Abcb4	0.96559	50.67	0.81	rgb(226, 62, 64)	1.9944	None
Fosl1	Abcb4	0.96559	50.67	0.81	rgb(226, 62, 64)	1.9944	None
Fosl2	Abcb4	0.96559	50.67	0.81	rgb(226, 62, 64)	1.9944	None
Jun	Abcb4	0.96559	50.67	0.81	rgb(226, 62, 64)	1.9944	None
Junb	Abcb4	0.96559	50.67	0.81	rgb(226, 62, 64)	1.9944	None
Jund	Abcb4	0.96559	50.67	0.81	rgb(226, 62, 64)	1.9944	None
Epas1	Bnip3	0.9633	50.66	0.664	rgb(224, 90, 92)	1.9942	None
Hbp1	Zfp36l1	0.9633	50.66	0.66	rgb(224, 91, 92)	1.9942	None
Hif1a	H2-Ab1	0.9633	50.66	0.662	rgb(224, 91, 92)	1.9942	None
Hif1a	Sap30	0.9633	50.66	0.658	rgb(224, 91, 93)	1.9942	None
Six4	Tnip3	0.9633	50.66	0.656	rgb(224, 92, 93)	1.9942	None
Zbtb7b	Lrrc16b	0.9633	50.66	0.658	rgb(224, 91, 93)	1.9942	None
Foxs1	Mylk2	0.9633	50.66	0.658	rgb(224, 91, 93)	1.9942	2,2
Gm14420	Gm2011	0.9633	50.66	0.664	rgb(224, 90, 92)	1.9942	2,2
Jun	Osm	0.9633	50.66	0.661	rgb(224, 91, 92)	1.9942	2,2
Nr4a3	Nr4a1	0.9633	50.66	0.664	rgb(224, 90, 92)	1.9942	2,2
Plscr1	Eif4ebp1	0.9633	50.66	0.66	rgb(224, 91, 92)	1.9942	2,2
Sgsm2	Tert	0.9633	50.66	0.661	rgb(224, 91, 92)	1.9942	2,2
Six5	Btla	0.9633	50.66	0.657	rgb(224, 92, 93)	1.9942	2,2
Sp110	Bcl2a1b	0.9633	50.66	0.657	rgb(224, 92, 93)	1.9942	2,2
Fos	Lamc2	0.9633	50.66	0.81	rgb(226, 62, 64)	1.9942	None
Fosb	Lamc2	0.9633	50.66	0.81	rgb(226, 62, 64)	1.9942	None
Fosl1	Lamc2	0.9633	50.66	0.81	rgb(226, 62, 64)	1.9942	None
Fosl2	Lamc2	0.9633	50.66	0.81	rgb(226, 62, 64)	1.9942	None
Jun	Lamc2	0.9633	50.66	0.81	rgb(226, 62, 64)	1.9942	None
Junb	Lamc2	0.9633	50.66	0.81	rgb(226, 62, 64)	1.9942	None
Jund	Lamc2	0.9633	50.66	0.81	rgb(226, 62, 64)	1.9942	None
Hif1a	Rab33a	0.961	50.65	0.654	rgb(224, 92, 93)	1.994	None
Foxs1	Vax2	0.961	50.65	0.645	rgb(224, 94, 95)	1.994	2,2
Mxd4	Tcp11l2	0.961	50.65	0.652	rgb(224, 92, 94)	1.994	2,2
Tbx21	Igtp	0.961	50.65	0.646	rgb(224, 94, 95)	1.994	2,2
Zfp280b	Zfp467	0.961	50.65	0.65	rgb(224, 93, 94)	1.994	2,2
Nr1i3	Fads2	0.961	50.65	0.81	rgb(226, 62, 64)	1.994	None
Esrra	Crip1	0.95871	50.64	0.635	rgb(224, 96, 97)	1.9938	None
Hif1a	Ppp1r13l	0.95871	50.64	0.639	rgb(224, 95, 96)	1.9938	None
Irf9	Oasl2	0.95871	50.64	0.637	rgb(224, 95, 97)	1.9938	None
Irf9	Rtp4	0.95871	50.64	0.643	rgb(224, 94, 95)	1.9938	None
Irf9	Stat2	0.95871	50.64	0.645	rgb(224, 94, 95)	1.9938	None
Irf9	Tgtp2	0.95871	50.64	0.644	rgb(224, 94, 95)	1.9938	None
Nfkb2	D830031N03Rik	0.95871	50.64	0.635	rgb(224, 96, 97)	1.9938	None
Plagl1	Mboat7	0.95871	50.64	0.638	rgb(224, 95, 96)	1.9938	None
Rela	Gen1	0.95871	50.64	0.643	rgb(224, 94, 96)	1.9938	None
Trp53	Mgmt	0.95871	50.64	0.642	rgb(224, 94, 96)	1.9938	None
Atf6	Lamc1	0.95871	50.64	0.643	rgb(224, 94, 96)	1.9938	2,2
Zfp277	Zkscan17	0.95871	50.64	0.636	rgb(224, 96, 97)	1.9938	2,2
Zfp280b	Ap1s3	0.95871	50.64	0.637	rgb(224, 95, 97)	1.9938	2,2
Zfp429	Megf8	-0.95871	50.64	-6.4E-01	rgb( 79,133,241)	1.9938	2,2
E2f4	Tyms	0.95871	50.64	0.81	rgb(226, 62, 64)	1.9938	2,2
Epas1	Arrb1	0.95641	50.63	0.63	rgb(224, 97, 98)	1.9936	None
Glis3	Gripap1	0.95641	50.63	0.627	rgb(224, 97, 98)	1.9936	None
Hdx	Jup	0.95641	50.63	0.632	rgb(224, 96, 97)	1.9936	None
Hic1	Tnrc6a	0.95641	50.63	0.63	rgb(224, 97, 98)	1.9936	None
Mycn	Rpn1	0.95641	50.63	0.629	rgb(224, 97, 98)	1.9936	None
Nfe2l2	Serpinb5	0.95641	50.63	0.633	rgb(224, 96, 97)	1.9936	2,2
Rora	2310007L24Rik	0.95641	50.63	0.627	rgb(224, 97, 98)	1.9936	None
Bcl11b	Nfatc2	0.95641	50.63	0.627	rgb(224, 97, 98)	1.9936	2,2
Kdm2b	Endod1	-0.95641	50.63	-6.3E-01	rgb( 81,134,241)	1.9936	2,2
Klf2	Sell	0.95641	50.63	0.632	rgb(224, 96, 98)	1.9936	2,2
Klf2	Serpine1	-0.95641	50.63	-6.3E-01	rgb( 80,134,241)	1.9936	2,2
Klf3	St8sia6	0.95641	50.63	0.626	rgb(224, 97, 99)	1.9936	2,2
Klf6	Trp53i13	0.95641	50.63	0.631	rgb(224, 97, 98)	1.9936	2,2
Rag1	Evpl	0.95641	50.63	0.629	rgb(224, 97, 98)	1.9936	2,2
Rorc	Il17f	0.95641	50.63	0.631	rgb(224, 97, 98)	1.9936	2,2
Scml4	Itm2a	0.95641	50.63	0.635	rgb(224, 96, 97)	1.9936	2,2
Scrt1	Cyp2s1	0.95641	50.63	0.632	rgb(224, 96, 98)	1.9936	2,2
Scrt1	Dgat1	0.95641	50.63	0.632	rgb(224, 96, 98)	1.9936	2,2
Trps1	Tspan2	0.95641	50.63	0.63	rgb(224, 97, 98)	1.9936	2,2
Zbtb46	Scin	0.95641	50.63	0.626	rgb(224, 98, 99)	1.9936	2,2
Zfp827	Susd3	-0.95641	50.63	-6.3E-01	rgb( 81,134,241)	1.9936	2,2
Crem	1110007C09Rik	0.95412	50.62	0.625	rgb(224, 98, 99)	1.9934	None
Deaf1	Polr3b	0.95412	50.62	0.621	rgb(224, 98,100)	1.9934	None
Epas1	Hk2	0.95412	50.62	0.621	rgb(224, 98,100)	1.9934	None
Epas1	Slc2a1	0.95412	50.62	0.617	rgb(224, 99,100)	1.9934	None
Foxh1	Aig1	0.95412	50.62	0.622	rgb(224, 98, 99)	1.9934	None
Gata1	Slco3a1	0.95412	50.62	0.62	rgb(224, 99,100)	1.9934	None
Hbp1	Pappa2	0.95412	50.62	0.617	rgb(224, 99,100)	1.9934	None
Irf2	Cd226	0.95412	50.62	0.619	rgb(224, 99,100)	1.9934	None
Irf9	BC094916	0.95412	50.62	0.621	rgb(224, 98,100)	1.9934	None
Irf9	I830012O16Rik	0.95412	50.62	0.619	rgb(224, 99,100)	1.9934	2,2
Irf9	Trim26	0.95412	50.62	0.62	rgb(224, 99,100)	1.9934	None
Irf9	Xaf1	0.95412	50.62	0.624	rgb(224, 98, 99)	1.9934	None
Klf4	Grn	0.95412	50.62	0.622	rgb(224, 98, 99)	1.9934	None
Klf7	Slc4a8	0.95412	50.62	0.622	rgb(224, 98, 99)	1.9934	None
Otx1	Mdn1	-0.95412	50.62	-6.2E-01	rgb( 83,135,240)	1.9934	2,2
Zfx	Syde2	0.95412	50.62	0.623	rgb(224, 98, 99)	1.9934	None
Creb3l2	Prkcd	-0.95412	50.62	-6.2E-01	rgb( 83,136,240)	1.9934	2,2
Runx3	Adamts6	-0.95412	50.62	-6.2E-01	rgb( 83,136,240)	1.9934	2,2
Whsc1	5830416P10Rik	-0.95412	50.62	-6.2E-01	rgb( 83,135,241)	1.9934	2,2
Zfp26	Ept1	0.95412	50.62	0.616	rgb(224, 99,101)	1.9934	2,2
Zfp385a	Lrrc28	0.95412	50.62	0.618	rgb(224, 99,100)	1.9934	2,2
Zfp385a	Robo3	0.95412	50.62	0.623	rgb(224, 98, 99)	1.9934	2,2
Zfp467	Tnfrsf13c	0.95412	50.62	0.622	rgb(224, 98, 99)	1.9934	2,2
Zfp473	D830046C22Rik	0.95412	50.62	0.619	rgb(224, 99,100)	1.9934	2,2
Zfp870	Zranb3	0.95412	50.62	0.618	rgb(224, 99,100)	1.9934	2,2
E2f4	Gen1	0.95412	50.62	0.81	rgb(226, 62, 64)	1.9934	None
Crem	Galk1	-0.95183	50.61	-6.1E-01	rgb( 85,137,240)	1.9932	None
Hif1a	Fzd7	0.95183	50.61	0.612	rgb(224,100,101)	1.9932	None
Hif1a	Slc2a1	0.95183	50.61	0.614	rgb(224,100,101)	1.9932	None
Irf9	Gbp10	0.95183	50.61	0.612	rgb(224,100,101)	1.9932	None
Irf9	Gbp9	0.95183	50.61	0.605	rgb(224,101,103)	1.9932	None
Irf9	Irf7	0.95183	50.61	0.611	rgb(224,100,102)	1.9932	None
Klf7	Acin1	-0.95183	50.61	-6.1E-01	rgb( 85,137,240)	1.9932	None
Otx1	Higd1a	0.95183	50.61	0.614	rgb(224,100,101)	1.9932	2,2
Rfx1	B9d1	0.95183	50.61	0.613	rgb(224,100,101)	1.9932	None
Sox12	Itih5	0.95183	50.61	0.61	rgb(224,100,102)	1.9932	None
Casz1	Dusp8	0.95183	50.61	0.614	rgb(224,100,101)	1.9932	2,2
Cxxc5	Nod1	0.95183	50.61	0.607	rgb(224,101,102)	1.9932	2,2
Klf2	Mab21l2	-0.95183	50.61	-6.1E-01	rgb( 85,137,240)	1.9932	2,2
Tbx21	Gm4841	0.95183	50.61	0.615	rgb(224,100,101)	1.9932	2,2
Tbx21	Tgtp2	0.95183	50.61	0.611	rgb(224,100,102)	1.9932	2,2
Zeb2	Akr1b8	0.95183	50.61	0.612	rgb(224,100,101)	1.9932	2,2
Zeb2	Ptger2	0.95183	50.61	0.607	rgb(224,101,102)	1.9932	2,2
Zeb2	Sntb1	-0.95183	50.61	-6.1E-01	rgb( 84,136,240)	1.9932	2,2
Zfp429	H60c	-0.95183	50.61	-6.1E-01	rgb( 86,137,240)	1.9932	2,2
Zfp629	Ormdl1	-0.95183	50.61	-6.1E-01	rgb( 84,136,240)	1.9932	2,2
Zfp629	Zmat3	-0.95183	50.61	-6.1E-01	rgb( 84,136,240)	1.9932	2,2
Epas1	Cep170	0.94953	50.6	0.602	rgb(224,102,103)	1.993	2,2
Epas1	Parp9	0.94953	50.6	0.603	rgb(224,102,103)	1.993	2,2
Epas1	Ppme1	0.94953	50.6	0.603	rgb(224,102,103)	1.993	2,2
Hif1a	Bend5	0.94953	50.6	0.605	rgb(224,102,103)	1.993	None
Hif1a	Trpc1	0.94953	50.6	0.6	rgb(224,102,104)	1.993	None
Irf9	Trim14	0.94953	50.6	0.604	rgb(224,102,103)	1.993	None
Klf11	Slc19a2	-0.94953	50.6	-6.0E-01	rgb( 86,138,240)	1.993	None
Klf7	Cyp2s1	0.94953	50.6	0.601	rgb(224,102,103)	1.993	None
Mafb	Tapbp	-0.94953	50.6	-6.0E-01	rgb( 86,138,240)	1.993	None
Pparg	Eno3	0.94953	50.6	0.599	rgb(224,103,104)	1.993	None
Rfx7	Enpp1	-0.94953	50.6	-6.0E-01	rgb( 87,138,240)	1.993	2,2
Vdr	Svep1	0.94953	50.6	0.597	rgb(224,103,104)	1.993	None
Akna	Cetn4	-0.94953	50.6	-6.0E-01	rgb( 87,138,240)	1.993	2,2
Jun	Stat5b	0.94953	50.6	0.599	rgb(224,103,104)	1.993	2,2
Mxd4	2210013O21Rik	0.94953	50.6	0.602	rgb(224,102,103)	1.993	2,2
Tbx21	Gbp5	0.94953	50.6	0.602	rgb(224,102,103)	1.993	2,2
Tead3	Scin	-0.94953	50.6	-6.0E-01	rgb( 86,137,240)	1.993	2,2
Zfp219	Klhl6	-0.94953	50.6	-6.0E-01	rgb( 86,137,240)	1.993	2,2
Zfp329	A230072C01Rik	0.94953	50.6	0.598	rgb(224,103,104)	1.993	2,2
Zfp365	4831440E17Rik	-0.94953	50.6	-6.0E-01	rgb( 87,138,240)	1.993	2,2
Crem	Hexim1	0.94724	50.59	0.593	rgb(224,104,105)	1.9928	None
Crem	Hk2	-0.94724	50.59	-5.9E-01	rgb( 89,139,239)	1.9928	None
Elk4	Cxcl3	0.94724	50.59	0.59	rgb(223,104,106)	1.9928	None
Epas1	Apold1	0.94724	50.59	0.595	rgb(224,103,105)	1.9928	None
Glis1	Eci1	-0.94724	50.59	-5.9E-01	rgb( 88,139,240)	1.9928	2,2
Hif1a	Fam71f2	0.94724	50.59	0.59	rgb(223,104,105)	1.9928	2,2
Hmx3	D630039A03Rik	0.94724	50.59	0.587	rgb(223,105,106)	1.9928	None
Irf9	Gbp6	0.94724	50.59	0.593	rgb(224,104,105)	1.9928	None
Klf11	Blvrb	0.94724	50.59	0.587	rgb(223,105,106)	1.9928	None
Klf11	Guca1a	0.94724	50.59	0.594	rgb(224,104,105)	1.9928	None
Myc	Ncdn	0.94724	50.59	0.592	rgb(224,104,105)	1.9928	None
Nr1h2	Wdr81	-0.94724	50.59	-5.9E-01	rgb( 89,139,239)	1.9928	None
Sox13	Emp3	0.94724	50.59	0.592	rgb(224,104,105)	1.9928	None
Tead1	Myo18a	0.94724	50.59	0.587	rgb(223,105,106)	1.9928	2,2
Batf	Gbp5	-0.94724	50.59	-5.9E-01	rgb( 89,139,239)	1.9928	2,2
Cbx2	Cdc25b	0.94724	50.59	0.594	rgb(224,104,105)	1.9928	2,2
Creb3l2	Syn1	0.94724	50.59	0.588	rgb(223,105,106)	1.9928	2,2
Drap1	2900060B14Rik	0.94724	50.59	0.588	rgb(223,105,106)	1.9928	2,2
Foxb1	Itga2	0.94724	50.59	0.587	rgb(223,105,106)	1.9928	2,2
Mbnl2	Tnfsf8	-0.94724	50.59	-5.9E-01	rgb( 90,140,239)	1.9928	2,2
Ncoa1	Cd24a	0.94724	50.59	0.595	rgb(224,103,105)	1.9928	2,2
Nr4a2	Stat4	0.94724	50.59	0.587	rgb(223,105,106)	1.9928	2,2
Prdm2	Dock4	0.94724	50.59	0.588	rgb(223,105,106)	1.9928	2,2
Tbx21	Gbp6	0.94724	50.59	0.59	rgb(223,104,105)	1.9928	2,2
Terf1	Rftn1	-0.94724	50.59	-5.9E-01	rgb( 89,139,239)	1.9928	2,2
Zbtb4	Cdc23	-0.94724	50.59	-5.9E-01	rgb( 90,140,239)	1.9928	2,2
Zfp280b	Smpdl3b	0.94724	50.59	0.59	rgb(223,104,106)	1.9928	2,2
Zfp318	Atp6v1d	-0.94724	50.59	-5.9E-01	rgb( 89,139,239)	1.9928	2,2
Zfp367	Rpa2	0.94724	50.59	0.586	rgb(223,105,106)	1.9928	2,2
Zfp429	Snhg6	0.94724	50.59	0.586	rgb(223,105,106)	1.9928	2,2
Zfp629	Ccng1	-0.94724	50.59	-5.9E-01	rgb( 89,139,239)	1.9928	2,2
Ascl2	Agl	0.94494	50.58	0.579	rgb(223,106,108)	1.9926	None
Crem	Epc1	0.94494	50.58	0.579	rgb(223,106,108)	1.9926	2,2
Cux1	Ikzf2	0.94494	50.58	0.58	rgb(223,106,107)	1.9926	None
Cux1	Itga4	0.94494	50.58	0.584	rgb(223,105,107)	1.9926	None
Esrra	Higd1a	0.94494	50.58	0.584	rgb(223,106,107)	1.9926	None
Gabpa	Anxa11	-0.94494	50.58	-5.8E-01	rgb( 90,140,239)	1.9926	None
Gabpa	Klhl3	0.94494	50.58	0.583	rgb(223,106,107)	1.9926	None
Gata2	Sun1	-0.94494	50.58	-5.8E-01	rgb( 90,140,239)	1.9926	None
Hbp1	Zc3h7b	0.94494	50.58	0.58	rgb(223,106,107)	1.9926	None
Hif1a	Dpf1	0.94494	50.58	0.578	rgb(223,107,108)	1.9926	None
Hif1a	E330009J07Rik	0.94494	50.58	0.579	rgb(223,106,107)	1.9926	None
Hif1a	P4ha2	0.94494	50.58	0.585	rgb(223,105,106)	1.9926	None
Hif1a	Pgm2	0.94494	50.58	0.583	rgb(223,106,107)	1.9926	2,2
Hif1a	Vldlr	0.94494	50.58	0.581	rgb(223,106,107)	1.9926	None
Plagl1	Reps1	0.94494	50.58	0.582	rgb(223,106,107)	1.9926	None
Pparg	Pcmt1	0.94494	50.58	0.582	rgb(223,106,107)	1.9926	None
Stat3	Slc39a1	0.94494	50.58	0.579	rgb(223,106,108)	1.9926	None
Trp53	Arrb1	-0.94494	50.58	-5.8E-01	rgb( 90,140,239)	1.9926	None
Vdr	Abi3	0.94494	50.58	0.577	rgb(223,107,108)	1.9926	None
Zbtb3	Trib2	-0.94494	50.58	-5.8E-01	rgb( 92,141,239)	1.9926	None
Atf6	Ncoa1	0.94494	50.58	0.579	rgb(223,106,108)	1.9926	2,2
C030039L03Rik	Ankzf1	0.94494	50.58	0.577	rgb(223,107,108)	1.9926	2,2
Cbx2	Ctnnal1	0.94494	50.58	0.575	rgb(223,107,108)	1.9926	2,2
Creb3l2	Lpin2	-0.94494	50.58	-5.8E-01	rgb( 91,140,239)	1.9926	2,2
Fosl2	Gem	0.94494	50.58	0.579	rgb(223,106,108)	1.9926	2,2
Kdm2b	Pdp2	0.94494	50.58	0.582	rgb(223,106,107)	1.9926	2,2
Kdm5b	Utrn	0.94494	50.58	0.575	rgb(223,107,108)	1.9926	2,2
Msc	Penk	0.94494	50.58	0.578	rgb(223,107,108)	1.9926	2,2
Pou2af1	Acsl6	-0.94494	50.58	-5.8E-01	rgb( 92,141,239)	1.9926	2,2
Rorc	Tnfrsf25	0.94494	50.58	0.576	rgb(223,107,108)	1.9926	2,2
Runx3	Mpp2	0.94494	50.58	0.582	rgb(223,106,107)	1.9926	2,2
Setdb2	Tnf	0.94494	50.58	0.583	rgb(223,106,107)	1.9926	2,2
Tbx21	Gbp10	0.94494	50.58	0.575	rgb(223,107,108)	1.9926	2,2
Tsc22d1	Plxdc2	0.94494	50.58	0.582	rgb(223,106,107)	1.9926	2,2
Zfp318	Adora2b	-0.94494	50.58	-5.8E-01	rgb( 91,141,239)	1.9926	2,2
Zfp365	Aldh4a1	0.94494	50.58	0.576	rgb(223,107,108)	1.9926	2,2
Zfp407	Xylt2	0.94494	50.58	0.576	rgb(223,107,108)	1.9926	2,2
Zfp467	Furin	-0.94494	50.58	-5.8E-01	rgb( 91,140,239)	1.9926	2,2
Zfp715	Vdac1	-0.94494	50.58	-5.8E-01	rgb( 90,140,239)	1.9926	2,2
Zfp956	Bambi	0.94494	50.58	0.576	rgb(223,107,108)	1.9926	2,2
E2f4	Wdr76	0.94494	50.58	0.81	rgb(226, 62, 64)	1.9926	2,2
E2f4	Zranb3	0.94494	50.58	0.81	rgb(226, 62, 64)	1.9926	None
Elf1	Fes	0.94265	50.57	0.568	rgb(223,108,110)	1.9924	None
Foxf2	Ssh2	0.94265	50.57	0.568	rgb(223,109,110)	1.9924	None
Gabpa	Gm1943	0.94265	50.57	0.571	rgb(223,108,109)	1.9924	2,2
Hic1	Ethe1	-0.94265	50.57	-5.7E-01	rgb( 93,142,239)	1.9924	None
Hif1a	Bnip3	0.94265	50.57	0.568	rgb(223,108,110)	1.9924	None
Hif1a	Jmjd6	0.94265	50.57	0.568	rgb(223,108,110)	1.9924	None
Hif1a	Nags	0.94265	50.57	0.575	rgb(223,107,108)	1.9924	2,2
Insm1	Zfp36l2	0.94265	50.57	0.567	rgb(223,109,110)	1.9924	None
Irf7	Trim12c	0.94265	50.57	0.568	rgb(223,108,110)	1.9924	None
Irf9	Lgals3bp	0.94265	50.57	0.567	rgb(223,109,110)	1.9924	None
Klf4	Aldh1b1	0.94265	50.57	0.57	rgb(223,108,109)	1.9924	None
Klf4	Klhl6	0.94265	50.57	0.568	rgb(223,108,110)	1.9924	None
Rfx1	Tnfsf10	0.94265	50.57	0.572	rgb(223,108,109)	1.9924	None
Rora	Chrm4	-0.94265	50.57	-5.7E-01	rgb( 94,142,239)	1.9924	2,2
Rreb1	Casp3	-0.94265	50.57	-5.7E-01	rgb( 93,142,239)	1.9924	None
Rxra	Gab1	0.94265	50.57	0.571	rgb(223,108,109)	1.9924	None
Stat3	Kifc2	-0.94265	50.57	-5.7E-01	rgb( 93,141,239)	1.9924	None
Trp53	Rnf169	0.94265	50.57	0.57	rgb(223,108,109)	1.9924	None
Batf	Tex14	-0.94265	50.57	-5.7E-01	rgb( 93,142,239)	1.9924	2,2
Foxs1	Sell	-0.94265	50.57	-5.7E-01	rgb( 93,141,239)	1.9924	2,2
Kdm5b	Ccng2	0.94265	50.57	0.57	rgb(223,108,109)	1.9924	2,2
Klf2	Tbxa2r	0.94265	50.57	0.566	rgb(223,109,110)	1.9924	2,2
L3mbtl3	Dpy19l3	-0.94265	50.57	-5.7E-01	rgb( 94,142,239)	1.9924	2,2
Litaf	Prkca	0.94265	50.57	0.569	rgb(223,108,109)	1.9924	2,2
Npas2	S1pr3	0.94265	50.57	0.573	rgb(223,108,109)	1.9924	2,2
Nr4a2	Gpr65	0.94265	50.57	0.567	rgb(223,109,110)	1.9924	2,2
Plscr1	Hmox1	0.94265	50.57	0.574	rgb(223,107,108)	1.9924	2,2
Plscr1	Plod2	0.94265	50.57	0.569	rgb(223,108,109)	1.9924	2,2
Tal2	Cd80	0.94265	50.57	0.568	rgb(223,108,110)	1.9924	2,2
Tal2	Dsp	0.94265	50.57	0.574	rgb(223,107,108)	1.9924	2,2
Tbx21	Ly6a	0.94265	50.57	0.574	rgb(223,107,108)	1.9924	2,2
Twist1	Kctd15	0.94265	50.57	0.571	rgb(223,108,109)	1.9924	2,2
Zbtb1	Gpr68	0.94265	50.57	0.57	rgb(223,108,109)	1.9924	2,2
Zbtb46	Tmem120b	0.94265	50.57	0.57	rgb(223,108,109)	1.9924	2,2
Zfp219	Fbxo4	0.94265	50.57	0.567	rgb(223,109,110)	1.9924	2,2
Zfp367	St3gal5	0.94265	50.57	0.571	rgb(223,108,109)	1.9924	2,2
Zfp467	Acsbg1	-0.94265	50.57	-5.7E-01	rgb( 94,142,239)	1.9924	2,2
Zfp524	Naca	0.94265	50.57	0.575	rgb(223,107,108)	1.9924	2,2
Zfp629	Trpv2	-0.94265	50.57	-5.7E-01	rgb( 92,141,239)	1.9924	2,2
Zfp956	Ppcdc	0.94265	50.57	0.573	rgb(223,108,109)	1.9924	2,2
Bhlhe41	Impdh1	0.94036	50.56	0.565	rgb(223,109,110)	1.9922	None
Cebpb	Gla	0.94036	50.56	0.562	rgb(223,110,111)	1.9922	None
Egr1	Fundc2	0.94036	50.56	0.556	rgb(223,111,112)	1.9922	None
Elf1	Chmp4b	-0.94036	50.56	-5.6E-01	rgb( 95,143,238)	1.9922	None
Gata2	Pgm1	-0.94036	50.56	-5.6E-01	rgb( 95,143,238)	1.9922	None
Gata2	Tgfb3	0.94036	50.56	0.559	rgb(223,110,111)	1.9922	None
Gtf2ird1	Gypc	0.94036	50.56	0.565	rgb(223,109,110)	1.9922	None
Gzf1	Dpf1	0.94036	50.56	0.564	rgb(223,109,110)	1.9922	None
Hbp1	Prkd3	0.94036	50.56	0.555	rgb(223,111,112)	1.9922	None
Hes1	P2rx2	0.94036	50.56	0.556	rgb(223,111,112)	1.9922	None
Hif1a	Aplp1	0.94036	50.56	0.556	rgb(223,111,112)	1.9922	None
Hif1a	Kcnc3	0.94036	50.56	0.558	rgb(223,110,112)	1.9922	None
Hlf	Cdkn2d	0.94036	50.56	0.562	rgb(223,110,111)	1.9922	None
Irf9	Ifit3	0.94036	50.56	0.565	rgb(223,109,110)	1.9922	2,2
Klf7	Blvrb	0.94036	50.56	0.563	rgb(223,109,111)	1.9922	None
Mafb	Ttbk2	0.94036	50.56	0.562	rgb(223,110,111)	1.9922	None
Myb	Urb1	0.94036	50.56	0.557	rgb(223,111,112)	1.9922	None
Nr3c1	Zfp750	0.94036	50.56	0.558	rgb(223,110,112)	1.9922	None
Rfx7	Ssh2	-0.94036	50.56	-5.6E-01	rgb( 96,143,238)	1.9922	None
Smad4	Tnfrsf12a	0.94036	50.56	0.564	rgb(223,109,110)	1.9922	None
Stat5b	Ggta1	0.94036	50.56	0.563	rgb(223,109,111)	1.9922	None
Vdr	Ssh2	0.94036	50.56	0.56	rgb(223,110,111)	1.9922	None
Zfx	Ptprcap	-0.94036	50.56	-5.6E-01	rgb( 96,144,238)	1.9922	None
Zic2	Grn	0.94036	50.56	0.563	rgb(223,109,111)	1.9922	None
C030039L03Rik	Atp7b	0.94036	50.56	0.555	rgb(223,111,112)	1.9922	2,2
Kdm5b	Rasgef1b	-0.94036	50.56	-5.6E-01	rgb( 95,143,238)	1.9922	2,2
Lin54	Icam2	-0.94036	50.56	-5.6E-01	rgb( 96,143,238)	1.9922	2,2
Msc	Bace2	0.94036	50.56	0.562	rgb(223,110,111)	1.9922	2,2
Npas2	Zfp280b	0.94036	50.56	0.557	rgb(223,111,112)	1.9922	2,2
Npas4	Slc29a3	0.94036	50.56	0.561	rgb(223,110,111)	1.9922	2,2
Pou2af1	Il10ra	-0.94036	50.56	-5.6E-01	rgb( 94,142,238)	1.9922	2,2
Rorc	Ccdc63	0.94036	50.56	0.558	rgb(223,110,112)	1.9922	2,2
Scml4	Kctd12	0.94036	50.56	0.556	rgb(223,111,112)	1.9922	2,2
Tigd2	Gprin3	0.94036	50.56	0.559	rgb(223,110,111)	1.9922	2,2
Twist1	Calcr	0.94036	50.56	0.556	rgb(223,111,112)	1.9922	2,2
Twist1	Ces2c	0.94036	50.56	0.557	rgb(223,111,112)	1.9922	2,2
Whsc1	E2f7	0.94036	50.56	0.564	rgb(223,109,110)	1.9922	2,2
Zbtb17	Kdm2b	0.94036	50.56	0.559	rgb(223,110,111)	1.9922	2,2
Zbtb46	Penk	0.94036	50.56	0.561	rgb(223,110,111)	1.9922	2,2
Zbtb7c	Mylk	0.94036	50.56	0.562	rgb(223,110,111)	1.9922	2,2
Zfp169	Rnf169	0.94036	50.56	0.555	rgb(223,111,112)	1.9922	2,2
Zfp395	Aen	-0.94036	50.56	-5.6E-01	rgb( 96,144,238)	1.9922	2,2
Zfp420	Upp1	-0.94036	50.56	-5.6E-01	rgb( 96,143,238)	1.9922	2,2
Zfp516	Pmepa1	-0.94036	50.56	-5.6E-01	rgb( 96,144,238)	1.9922	2,2
Zfp580	Ehbp1l1	-0.94036	50.56	-5.6E-01	rgb( 96,144,238)	1.9922	2,2
Zfp750	Robo3	0.94036	50.56	0.555	rgb(223,111,112)	1.9922	2,2
Zfp787	Ocrl	-0.94036	50.56	-5.6E-01	rgb( 95,143,238)	1.9922	2,2
Zfp81	Neat1	-0.94036	50.56	-5.6E-01	rgb( 95,143,238)	1.9922	2,2
Zfp827	Skap2	-0.94036	50.56	-5.6E-01	rgb( 95,143,238)	1.9922	2,2
Zfp956	Ankrd23	0.94036	50.56	0.558	rgb(223,110,112)	1.9922	2,2
Mxd1	Casp6	0.94036	50.56	0.81	rgb(226, 62, 64)	1.9922	None
Mxd3	Casp6	0.94036	50.56	0.81	rgb(226, 62, 64)	1.9922	None
Mxd4	Casp6	0.94036	50.56	0.81	rgb(226, 62, 64)	1.9922	None
Mxi1	Casp6	0.94036	50.56	0.81	rgb(226, 62, 64)	1.9922	None
Tal2	Casp6	0.94036	50.56	0.81	rgb(226, 62, 64)	1.9922	None
Cebpb	Hao1	0.93806	50.55	0.554	rgb(223,111,112)	1.992	None
Crem	Arhgap17	0.93806	50.55	0.545	rgb(223,113,114)	1.992	2,2
Egr1	Clcnkb	0.93806	50.55	0.551	rgb(223,112,113)	1.992	None
Fli1	BC049715	0.93806	50.55	0.551	rgb(223,112,113)	1.992	None
Foxp1	Agpat3	-0.93806	50.55	-5.5E-01	rgb( 97,144,238)	1.992	None
Hif1a	Ppme1	0.93806	50.55	0.555	rgb(223,111,112)	1.992	None
Hlx	Got1	0.93806	50.55	0.554	rgb(223,111,112)	1.992	None
Hsf1	Gpr89	-0.93806	50.55	-5.5E-01	rgb( 98,145,238)	1.992	None
Irf7	Pgm2	0.93806	50.55	0.549	rgb(223,112,113)	1.992	None
Klf4	Per2	-0.93806	50.55	-5.5E-01	rgb( 98,144,238)	1.992	None
Mafg	Lrp8	0.93806	50.55	0.554	rgb(223,111,112)	1.992	None
Nfic	Six4	0.93806	50.55	0.55	rgb(223,112,113)	1.992	None
Ppara	Amigo3	0.93806	50.55	0.546	rgb(223,113,114)	1.992	None
Rfx1	Ptrf	0.93806	50.55	0.549	rgb(223,112,113)	1.992	None
Srebf1	Vamp2	0.93806	50.55	0.553	rgb(223,111,112)	1.992	None
Srebf2	Neurl1b	0.93806	50.55	0.546	rgb(223,113,114)	1.992	None
Trp53	Dcxr	0.93806	50.55	0.55	rgb(223,112,113)	1.992	None
Ahrr	Treml2	0.93806	50.55	0.548	rgb(223,112,113)	1.992	2,2
Batf	Itgb3	0.93806	50.55	0.555	rgb(223,111,112)	1.992	2,2
Creb3l2	Cdh23	0.93806	50.55	0.547	rgb(223,112,114)	1.992	2,2
Fosl2	Lrmp	-0.93806	50.55	-5.5E-01	rgb( 98,145,238)	1.992	2,2
Foxs1	S100a4	0.93806	50.55	0.545	rgb(223,113,114)	1.992	2,2
Hif3a	Wdr54	0.93806	50.55	0.548	rgb(223,112,113)	1.992	2,2
Hmga1	Litaf	0.93806	50.55	0.547	rgb(223,113,114)	1.992	2,2
Ikzf3	Ppm1k	-0.93806	50.55	-5.5E-01	rgb( 98,145,238)	1.992	2,2
Ikzf3	Zfp652	0.93806	50.55	0.552	rgb(223,112,113)	1.992	2,2
Ikzf4	Socs2	0.93806	50.55	0.551	rgb(223,112,113)	1.992	2,2
Kdm2b	Adora2a	0.93806	50.55	0.548	rgb(223,112,113)	1.992	2,2
Klf3	Tspan5	-0.93806	50.55	-5.5E-01	rgb( 97,144,238)	1.992	2,2
Nr4a2	Fosl2	0.93806	50.55	0.555	rgb(223,111,112)	1.992	2,2
Nr4a2	Nr4a3	0.93806	50.55	0.547	rgb(223,113,114)	1.992	2,2
Nr4a3	Marcksl1	0.93806	50.55	0.548	rgb(223,112,113)	1.992	2,2
Rorc	C2cd4d	0.93806	50.55	0.554	rgb(223,111,112)	1.992	2,2
Sp110	4833439L19Rik	0.93806	50.55	0.547	rgb(223,113,114)	1.992	2,2
Sp110	Gbp6	0.93806	50.55	0.552	rgb(223,112,113)	1.992	2,2
Zbtb32	Anxa2	0.93806	50.55	0.552	rgb(223,112,113)	1.992	2,2
Zfp266	Cdk6	0.93806	50.55	0.549	rgb(223,112,113)	1.992	2,2
Zfp280b	Itpr1	0.93806	50.55	0.555	rgb(223,111,112)	1.992	2,2
Zfp280b	P2ry1	0.93806	50.55	0.547	rgb(223,113,114)	1.992	2,2
Zfp367	Capn2	0.93806	50.55	0.545	rgb(223,113,114)	1.992	2,2
Zfp629	Ttbk2	0.93806	50.55	0.555	rgb(223,111,112)	1.992	2,2
Zfp81	Ppm1d	0.93806	50.55	0.553	rgb(223,111,112)	1.992	2,2
Ahrr	4930506M07Rik	0.93806	50.55	0.81	rgb(226, 62, 64)	1.992	None
Ahrr	Trib1	0.93806	50.55	0.81	rgb(226, 62, 64)	1.992	None
Arnt2	4930506M07Rik	0.93806	50.55	0.81	rgb(226, 62, 64)	1.992	None
Arnt2	Trib1	0.93806	50.55	0.81	rgb(226, 62, 64)	1.992	None
Fos	Akr1b8	0.93806	50.55	0.81	rgb(226, 62, 64)	1.992	None
Fos	Cela1	0.93806	50.55	0.81	rgb(226, 62, 64)	1.992	None
Fosb	Akr1b8	0.93806	50.55	0.81	rgb(226, 62, 64)	1.992	None
Fosb	Cela1	0.93806	50.55	0.81	rgb(226, 62, 64)	1.992	None
Fosl1	Akr1b8	0.93806	50.55	0.81	rgb(226, 62, 64)	1.992	None
Fosl1	Cela1	0.93806	50.55	0.81	rgb(226, 62, 64)	1.992	None
Fosl2	Akr1b8	0.93806	50.55	0.81	rgb(226, 62, 64)	1.992	None
Fosl2	Cela1	0.93806	50.55	0.81	rgb(226, 62, 64)	1.992	None
Jun	Akr1b8	0.93806	50.55	0.81	rgb(226, 62, 64)	1.992	None
Jun	Cela1	0.93806	50.55	0.81	rgb(226, 62, 64)	1.992	None
Junb	Akr1b8	0.93806	50.55	0.81	rgb(226, 62, 64)	1.992	None
Junb	Cela1	0.93806	50.55	0.81	rgb(226, 62, 64)	1.992	None
Jund	Akr1b8	0.93806	50.55	0.81	rgb(226, 62, 64)	1.992	None
Jund	Cela1	0.93806	50.55	0.81	rgb(226, 62, 64)	1.992	None
Bach1	Grn	0.93577	50.54	0.537	rgb(223,115,116)	1.9918	None
Bcl6b	Gsn	0.93577	50.54	0.545	rgb(223,113,114)	1.9918	None
Bcl6b	Rpp14	-0.93577	50.54	-5.4E-01	rgb(100,146,238)	1.9918	None
Cebpg	Slc2a3	0.93577	50.54	0.537	rgb(223,114,115)	1.9918	None
Crem	Fam20b	-0.93577	50.54	-5.4E-01	rgb(100,146,238)	1.9918	2,2
Egr3	Stxbp6	0.93577	50.54	0.542	rgb(223,113,115)	1.9918	None
Egr4	Plekhg5	0.93577	50.54	0.537	rgb(223,114,115)	1.9918	None
Ets2	Ncs1	-0.93577	50.54	-5.4E-01	rgb(100,146,237)	1.9918	None
Foxh1	Ubash3a	-0.93577	50.54	-5.4E-01	rgb( 99,145,238)	1.9918	None
Gabpa	Dpy19l3	-0.93577	50.54	-5.4E-01	rgb(100,146,237)	1.9918	None
Hic1	Hspb11	-0.93577	50.54	-5.4E-01	rgb(100,146,238)	1.9918	None
Hic1	Sspo	0.93577	50.54	0.543	rgb(223,113,114)	1.9918	None
Hif1a	Higd1a	0.93577	50.54	0.539	rgb(223,114,115)	1.9918	2,2
Irf2	Slfn2	0.93577	50.54	0.538	rgb(223,114,115)	1.9918	None
Irf7	Plxnc1	0.93577	50.54	0.535	rgb(223,115,116)	1.9918	None
Klf11	Cox6b2	0.93577	50.54	0.545	rgb(223,113,114)	1.9918	None
Klf7	Aplp1	0.93577	50.54	0.539	rgb(223,114,115)	1.9918	None
Klf7	Pak1	0.93577	50.54	0.536	rgb(223,115,116)	1.9918	None
Myc	Pkp3	-0.93577	50.54	-5.4E-01	rgb(101,146,237)	1.9918	None
Nfkb2	Ubash3b	0.93577	50.54	0.543	rgb(223,113,114)	1.9918	None
Nr3c1	Ptk7	0.93577	50.54	0.535	rgb(223,115,116)	1.9918	None
Plag1	Zfp36l2	0.93577	50.54	0.538	rgb(223,114,115)	1.9918	None
Rfx7	Tbc1d14	-0.93577	50.54	-5.4E-01	rgb(100,146,238)	1.9918	2,2
Sp100	Gja1	0.93577	50.54	0.541	rgb(223,114,115)	1.9918	None
Sp2	Scml4	-0.93577	50.54	-5.4E-01	rgb(100,146,237)	1.9918	None
Spib	Lpxn	0.93577	50.54	0.545	rgb(223,113,114)	1.9918	None
Srebf2	Hist1h1d	0.93577	50.54	0.537	rgb(223,114,115)	1.9918	None
Stat4	S1pr3	0.93577	50.54	0.536	rgb(223,115,116)	1.9918	None
Vdr	Tnfrsf19	-0.93577	50.54	-5.4E-01	rgb(101,146,237)	1.9918	None
Ankzf1	Ndrg2	0.93577	50.54	0.541	rgb(223,114,115)	1.9918	2,2
Arntl2	Clec2g	0.93577	50.54	0.539	rgb(223,114,115)	1.9918	2,2
Batf	Fbn2	-0.93577	50.54	-5.4E-01	rgb( 99,145,238)	1.9918	2,2
Fbxl19	Ptprs	0.93577	50.54	0.537	rgb(223,115,116)	1.9918	2,2
Jun	Pcyt1b	-0.93577	50.54	-5.4E-01	rgb( 99,145,238)	1.9918	2,2
Kdm2b	Mxd1	-0.93577	50.54	-5.4E-01	rgb(101,146,237)	1.9918	2,2
Kdm2b	Slco4a1	0.93577	50.54	0.537	rgb(223,114,116)	1.9918	2,2
L3mbtl3	Piga	-0.93577	50.54	-5.4E-01	rgb(101,146,237)	1.9918	2,2
Ncoa1	S100a3	0.93577	50.54	0.537	rgb(223,114,116)	1.9918	2,2
Prdm2	Ptger2	-0.93577	50.54	-5.4E-01	rgb( 99,145,238)	1.9918	2,2
Runx3	Zfp575	0.93577	50.54	0.542	rgb(223,113,115)	1.9918	2,2
Twist1	Tmem98	0.93577	50.54	0.536	rgb(223,115,116)	1.9918	2,2
Zbtb17	Cln5	-0.93577	50.54	-5.4E-01	rgb(100,146,237)	1.9918	2,2
Zbtb17	Ppm1f	0.93577	50.54	0.542	rgb(223,114,115)	1.9918	2,2
Zbtb20	Utrn	0.93577	50.54	0.545	rgb(223,113,114)	1.9918	2,2
Zbtb32	Acsl6	0.93577	50.54	0.539	rgb(223,114,115)	1.9918	2,2
Zbtb41	Taf7	0.93577	50.54	0.541	rgb(223,114,115)	1.9918	2,2
Zbtb5	Plxna1	0.93577	50.54	0.54	rgb(223,114,115)	1.9918	2,2
Zeb2	Asb2	0.93577	50.54	0.543	rgb(223,113,114)	1.9918	2,2
Zfp169	Inpp4a	0.93577	50.54	0.536	rgb(223,115,116)	1.9918	2,2
Zfp385a	Rnf169	0.93577	50.54	0.542	rgb(223,113,114)	1.9918	2,2
Zfp385a	Zfp365	0.93577	50.54	0.54	rgb(223,114,115)	1.9918	2,2
Zfp429	Kcnf1	-0.93577	50.54	-5.4E-01	rgb( 99,145,238)	1.9918	2,2
Zfp429	Trim12a	0.93577	50.54	0.545	rgb(223,113,114)	1.9918	2,2
Zfp458	Zfp947	0.93577	50.54	0.536	rgb(223,115,116)	1.9918	2,2
Zfp467	Sytl3	-0.93577	50.54	-5.4E-01	rgb(101,146,237)	1.9918	2,2
Zfp523	Zc3h6	0.93577	50.54	0.54	rgb(223,114,115)	1.9918	2,2
Zfp608	Nhsl2	0.93577	50.54	0.542	rgb(223,114,115)	1.9918	2,2
Zfp771	Arhgap12	-0.93577	50.54	-5.4E-01	rgb( 99,145,238)	1.9918	2,2
E2f4	Exo1	0.93577	50.54	0.81	rgb(226, 62, 64)	1.9918	2,2
E2f4	Tcp11l2	0.93577	50.54	0.81	rgb(226, 62, 64)	1.9918	2,2
Fos	Rasal1	0.93577	50.54	0.81	rgb(226, 62, 64)	1.9918	None
Fos	Twsg1	0.93577	50.54	0.81	rgb(226, 62, 64)	1.9918	None
Fosb	Rasal1	0.93577	50.54	0.81	rgb(226, 62, 64)	1.9918	None
Fosb	Twsg1	0.93577	50.54	0.81	rgb(226, 62, 64)	1.9918	None
Fosl1	Rasal1	0.93577	50.54	0.81	rgb(226, 62, 64)	1.9918	None
Fosl1	Twsg1	0.93577	50.54	0.81	rgb(226, 62, 64)	1.9918	None
Fosl2	Rasal1	0.93577	50.54	0.81	rgb(226, 62, 64)	1.9918	None
Fosl2	Twsg1	0.93577	50.54	0.81	rgb(226, 62, 64)	1.9918	None
Jun	Rasal1	0.93577	50.54	0.81	rgb(226, 62, 64)	1.9918	None
Jun	Twsg1	0.93577	50.54	0.81	rgb(226, 62, 64)	1.9918	None
Junb	Rasal1	0.93577	50.54	0.81	rgb(226, 62, 64)	1.9918	None
Junb	Twsg1	0.93577	50.54	0.81	rgb(226, 62, 64)	1.9918	None
Jund	Rasal1	0.93577	50.54	0.81	rgb(226, 62, 64)	1.9918	None
Jund	Twsg1	0.93577	50.54	0.81	rgb(226, 62, 64)	1.9918	None
Rarg	Tspan5	0.93577	50.54	0.81	rgb(226, 62, 64)	1.9918	None
Bach1	Apbb1	0.93347	50.53	0.525	rgb(223,117,118)	1.9916	None
Dmrt1	Unc119b	-0.93347	50.53	-5.3E-01	rgb(103,148,237)	1.9916	2,2
Egr4	Uaca	0.93347	50.53	0.525	rgb(223,117,118)	1.9916	None
Foxp3	Stfa3	0.93347	50.53	0.532	rgb(223,115,116)	1.9916	None
Gfi1	Itsn1	0.93347	50.53	0.533	rgb(223,115,116)	1.9916	None
Gli1	C2	-0.93347	50.53	-5.3E-01	rgb(103,147,237)	1.9916	None
Hic1	Ulk2	0.93347	50.53	0.53	rgb(223,116,117)	1.9916	None
Irf9	Cxcl10	0.93347	50.53	0.529	rgb(223,116,117)	1.9916	None
Irf9	Pydc3	0.93347	50.53	0.533	rgb(223,115,116)	1.9916	2,2
Jdp2	Klf11	0.93347	50.53	0.533	rgb(223,115,116)	1.9916	None
Klf11	Rcor2	0.93347	50.53	0.53	rgb(223,116,117)	1.9916	None
Klf11	Samd1	-0.93347	50.53	-5.3E-01	rgb(101,146,237)	1.9916	None
Myc	Bend3	0.93347	50.53	0.531	rgb(223,116,117)	1.9916	None
Plagl1	Bcor	0.93347	50.53	0.53	rgb(223,116,117)	1.9916	None
Srebf2	Fundc2	-0.93347	50.53	-5.3E-01	rgb(103,148,237)	1.9916	None
Zbtb7b	Alcam	-0.93347	50.53	-5.3E-01	rgb(101,147,237)	1.9916	None
Zbtb7b	Prkca	-0.93347	50.53	-5.3E-01	rgb(103,148,237)	1.9916	None
Zeb1	Ccr7	0.93347	50.53	0.531	rgb(223,116,117)	1.9916	None
Zfp148	Rhobtb1	0.93347	50.53	0.529	rgb(223,116,117)	1.9916	None
Akna	Endod1	0.93347	50.53	0.525	rgb(223,117,118)	1.9916	2,2
Arid3b	Ckap4	-0.93347	50.53	-5.3E-01	rgb(101,147,237)	1.9916	2,2
Atmin	Slc29a3	0.93347	50.53	0.532	rgb(223,115,116)	1.9916	2,2
Creb3l2	Adarb1	0.93347	50.53	0.531	rgb(223,116,117)	1.9916	2,2
Creb3l2	Gatsl2	0.93347	50.53	0.533	rgb(223,115,116)	1.9916	2,2
Creb3l2	Pccb	-0.93347	50.53	-5.3E-01	rgb(101,146,237)	1.9916	2,2
Dr1	Ss18	-0.93347	50.53	-5.3E-01	rgb(102,147,237)	1.9916	2,2
Dzip1	Uggt2	0.93347	50.53	0.526	rgb(223,117,118)	1.9916	2,2
Fbxl19	Fth1	-0.93347	50.53	-5.3E-01	rgb(101,146,237)	1.9916	2,2
Jun	Furin	0.93347	50.53	0.529	rgb(223,116,117)	1.9916	2,2
Klf3	Rreb1	0.93347	50.53	0.532	rgb(223,115,117)	1.9916	2,2
Nr4a2	Tmcc2	0.93347	50.53	0.531	rgb(223,116,117)	1.9916	2,2
Pou2af1	Antxr2	0.93347	50.53	0.526	rgb(223,116,118)	1.9916	2,2
Prdm2	Pik3ap1	-0.93347	50.53	-5.3E-01	rgb(102,147,237)	1.9916	2,2
Stat2	Gm6548	0.93347	50.53	0.532	rgb(223,115,116)	1.9916	2,2
Tfdp2	Zranb3	0.93347	50.53	0.534	rgb(223,115,116)	1.9916	2,2
Trerf1	Il1r1	0.93347	50.53	0.526	rgb(223,116,118)	1.9916	2,2
Whsc1	Anln	0.93347	50.53	0.527	rgb(223,116,117)	1.9916	2,2
Zbtb1	Aff3	0.93347	50.53	0.534	rgb(223,115,116)	1.9916	2,2
Zfp536	Mir25	-0.93347	50.53	-5.3E-01	rgb(103,147,237)	1.9916	2,2
Zfp629	Bpnt1	-0.93347	50.53	-5.3E-01	rgb(103,147,237)	1.9916	2,2
Zfp703	Utrn	-0.93347	50.53	-5.3E-01	rgb(102,147,237)	1.9916	2,2
Zfp750	Dnm3os	0.93347	50.53	0.533	rgb(223,115,116)	1.9916	2,2
Zfp871	Ecd	-0.93347	50.53	-5.3E-01	rgb(103,147,237)	1.9916	2,2
Zhx2	Ppp3cc	-0.93347	50.53	-5.3E-01	rgb(102,147,237)	1.9916	2,2
Nr1i3	Matk	0.93347	50.53	0.81	rgb(226, 62, 64)	1.9916	None
Mitf	Eea1	0.93347	50.53	0.81	rgb(226, 62, 64)	1.9916	None
Tcf4	Eea1	0.93347	50.53	0.81	rgb(226, 62, 64)	1.9916	None
Rarg	Sla	0.93347	50.53	0.81	rgb(226, 62, 64)	1.9916	None
Arid5a	Id3	0.93118	50.52	0.52	rgb(223,118,119)	1.9914	None
Atf2	Tnfrsf12a	0.93118	50.52	0.517	rgb(223,118,119)	1.9914	None
Egr4	Exoc4	0.93118	50.52	0.518	rgb(223,118,119)	1.9914	None
Egr4	Iqsec2	0.93118	50.52	0.521	rgb(223,118,119)	1.9914	None
Elf1	Arrb1	0.93118	50.52	0.521	rgb(223,117,119)	1.9914	None
Elk4	Nckap1	0.93118	50.52	0.515	rgb(223,119,120)	1.9914	None
Esrra	Cox17	0.93118	50.52	0.517	rgb(223,118,119)	1.9914	None
Esrra	Susd3	0.93118	50.52	0.516	rgb(223,118,119)	1.9914	None
Foxh1	Rps6	0.93118	50.52	0.524	rgb(223,117,118)	1.9914	None
Hic1	Ddit4	-0.93118	50.52	-5.2E-01	rgb(105,149,237)	1.9914	None
Hif1a	Ralb	0.93118	50.52	0.521	rgb(223,117,118)	1.9914	None
Hlf	Nedd4	0.93118	50.52	0.517	rgb(223,118,119)	1.9914	None
Hmx2	Cacna1s	-0.93118	50.52	-5.2E-01	rgb(105,149,237)	1.9914	2,2
Hsf2	Gzmb	0.93118	50.52	0.52	rgb(223,118,119)	1.9914	None
Irf8	Lpp	0.93118	50.52	0.519	rgb(223,118,119)	1.9914	None
Irf9	Lpcat1	0.93118	50.52	0.518	rgb(223,118,119)	1.9914	None
Klf7	Slc41a3	0.93118	50.52	0.522	rgb(223,117,118)	1.9914	None
Mafb	Il15ra	-0.93118	50.52	-5.2E-01	rgb(105,149,237)	1.9914	None
Mafb	Pten	-0.93118	50.52	-5.2E-01	rgb(103,148,237)	1.9914	None
Nfe2l2	Dntt	0.93118	50.52	0.52	rgb(223,118,119)	1.9914	None
Nfe2l2	Stac2	0.93118	50.52	0.521	rgb(223,118,119)	1.9914	None
Nfkb1	Zcchc2	0.93118	50.52	0.523	rgb(223,117,118)	1.9914	None
Nr3c1	Ppm1f	0.93118	50.52	0.521	rgb(223,118,119)	1.9914	2,2
Osr2	St8sia6	-0.93118	50.52	-5.2E-01	rgb(104,148,237)	1.9914	2,2
Patz1	Itih5	0.93118	50.52	0.525	rgb(223,117,118)	1.9914	None
Rel	Ankrd6	0.93118	50.52	0.523	rgb(223,117,118)	1.9914	None
Rora	Cttn	-0.93118	50.52	-5.2E-01	rgb(105,149,237)	1.9914	2,2
Rreb1	Tgtp2	0.93118	50.52	0.515	rgb(223,119,120)	1.9914	None
Six1	Dcaf17	0.93118	50.52	0.519	rgb(223,118,119)	1.9914	None
Six3	Batf	0.93118	50.52	0.521	rgb(223,117,118)	1.9914	2,2
Srebf2	Hist1h1c	0.93118	50.52	0.518	rgb(223,118,119)	1.9914	None
Zbtb7b	Tnfrsf1a	0.93118	50.52	0.52	rgb(223,118,119)	1.9914	None
Ahrr	Pde1a	0.93118	50.52	0.522	rgb(223,117,118)	1.9914	2,2
Ahrr	Pik3r3	0.93118	50.52	0.524	rgb(223,117,118)	1.9914	2,2
Akna	Ms4a6c	0.93118	50.52	0.517	rgb(223,118,119)	1.9914	2,2
Akna	Proz	0.93118	50.52	0.517	rgb(223,118,119)	1.9914	2,2
Atmin	Aig1	0.93118	50.52	0.519	rgb(223,118,119)	1.9914	2,2
Creb3l2	Trat1	-0.93118	50.52	-5.2E-01	rgb(105,149,237)	1.9914	2,2
Dzip1	Eaf2	-0.93118	50.52	-5.2E-01	rgb(105,149,237)	1.9914	2,2
Foxp2	Sh2d4a	0.93118	50.52	0.522	rgb(223,117,118)	1.9914	2,2
Hes5	BC018473	0.93118	50.52	0.524	rgb(223,117,118)	1.9914	2,2
Klf3	Fasl	0.93118	50.52	0.516	rgb(223,118,120)	1.9914	2,2
L3mbtl3	Sytl2	0.93118	50.52	0.524	rgb(223,117,118)	1.9914	2,2
Lin54	Znhit6	-0.93118	50.52	-5.2E-01	rgb(103,148,237)	1.9914	2,2
Mxd1	Sema7a	0.93118	50.52	0.516	rgb(223,118,120)	1.9914	2,2
Mxd1	Socs3	0.93118	50.52	0.521	rgb(223,117,118)	1.9914	2,2
Ncoa2	Phlpp1	0.93118	50.52	0.524	rgb(223,117,118)	1.9914	2,2
Ncoa3	Id3	-0.93118	50.52	-5.2E-01	rgb(104,148,237)	1.9914	2,2
Pou2af1	Vps54	-0.93118	50.52	-5.2E-01	rgb(103,148,237)	1.9914	2,2
Sgsm2	Id1	-0.93118	50.52	-5.2E-01	rgb(105,149,237)	1.9914	2,2
Terf1	Neat1	0.93118	50.52	0.516	rgb(223,119,120)	1.9914	2,2
Twist1	Prdm8	0.93118	50.52	0.522	rgb(223,117,118)	1.9914	2,2
Zbtb17	Fam57a	-0.93118	50.52	-5.2E-01	rgb(103,148,237)	1.9914	2,2
Zfp277	Tmem35	0.93118	50.52	0.516	rgb(223,119,120)	1.9914	2,2
Zfp318	Cacna1c	-0.93118	50.52	-5.2E-01	rgb(105,149,237)	1.9914	2,2
Zfp367	Helb	0.93118	50.52	0.52	rgb(223,118,119)	1.9914	2,2
Zfp385a	Zfp750	0.93118	50.52	0.518	rgb(223,118,119)	1.9914	2,2
Zfp473	Unc13a	0.93118	50.52	0.523	rgb(223,117,118)	1.9914	2,2
Zfp516	Plag1	0.93118	50.52	0.521	rgb(223,117,118)	1.9914	2,2
Zfp64	4931406P16Rik	0.93118	50.52	0.52	rgb(223,118,119)	1.9914	2,2
Zfp831	Egr3	0.93118	50.52	0.524	rgb(223,117,118)	1.9914	2,2
Zfp90	Lhx6	0.93118	50.52	0.524	rgb(223,117,118)	1.9914	2,2
Zfp93	6530402F18Rik	0.93118	50.52	0.519	rgb(223,118,119)	1.9914	2,2
Zfp948	Mtx3	0.93118	50.52	0.524	rgb(223,117,118)	1.9914	2,2
Fos	Batf3	0.93118	50.52	0.81	rgb(226, 62, 64)	1.9914	None
Fosb	Batf3	0.93118	50.52	0.81	rgb(226, 62, 64)	1.9914	None
Fosl1	Batf3	0.93118	50.52	0.81	rgb(226, 62, 64)	1.9914	None
Fosl2	Batf3	0.93118	50.52	0.81	rgb(226, 62, 64)	1.9914	None
Jun	Batf3	0.93118	50.52	0.81	rgb(226, 62, 64)	1.9914	None
Junb	Batf3	0.93118	50.52	0.81	rgb(226, 62, 64)	1.9914	None
Jund	Batf3	0.93118	50.52	0.81	rgb(226, 62, 64)	1.9914	None
Rfx2	Myadm	0.93118	50.52	0.81	rgb(226, 62, 64)	1.9914	None
Arid5a	Uba1	-0.92889	50.51	-5.1E-01	rgb(107,150,236)	1.9912	2,2
Atf5	Ly6c2	0.92889	50.51	0.51	rgb(223,120,121)	1.9912	None
Cux1	Unc13b	0.92889	50.51	0.511	rgb(223,119,120)	1.9912	None
Esrra	Gdpd1	0.92889	50.51	0.506	rgb(223,120,121)	1.9912	None
Fli1	Cachd1	0.92889	50.51	0.509	rgb(223,120,121)	1.9912	None
Foxp3	Neurl3	0.92889	50.51	0.509	rgb(223,120,121)	1.9912	None
Gabpa	Rexo4	0.92889	50.51	0.514	rgb(223,119,120)	1.9912	None
Gata3	Mei4	0.92889	50.51	0.509	rgb(223,120,121)	1.9912	None
Hic1	Atad2b	0.92889	50.51	0.51	rgb(223,120,121)	1.9912	None
Hic1	Blvrb	-0.92889	50.51	-5.1E-01	rgb(106,149,237)	1.9912	None
Hic1	Vdac1	-0.92889	50.51	-5.1E-01	rgb(107,150,236)	1.9912	None
Hif1a	Sav1	0.92889	50.51	0.515	rgb(223,119,120)	1.9912	None
Hsf2	Serpine2	0.92889	50.51	0.509	rgb(223,120,121)	1.9912	None
Irf9	Cmpk2	0.92889	50.51	0.507	rgb(223,120,121)	1.9912	None
Irf9	Il6	0.92889	50.51	0.505	rgb(223,120,121)	1.9912	None
Irf9	Nlrc5	0.92889	50.51	0.514	rgb(223,119,120)	1.9912	2,2
Klf4	Eci2	0.92889	50.51	0.506	rgb(223,120,121)	1.9912	None
Klf4	Zfp532	-0.92889	50.51	-5.1E-01	rgb(106,150,236)	1.9912	None
Klf7	Tead3	0.92889	50.51	0.506	rgb(223,120,121)	1.9912	None
Myb	Il18r1	0.92889	50.51	0.509	rgb(223,120,121)	1.9912	None
Myc	Plxna1	0.92889	50.51	0.514	rgb(223,119,120)	1.9912	None
Osr2	Tnfsf4	0.92889	50.51	0.512	rgb(223,119,120)	1.9912	None
Otx1	Prdm1	0.92889	50.51	0.507	rgb(223,120,121)	1.9912	None
Plag1	Ston1	0.92889	50.51	0.509	rgb(223,120,121)	1.9912	None
Pou6f1	Tmem71	0.92889	50.51	0.512	rgb(223,119,120)	1.9912	None
Rora	Cyp2d22	0.92889	50.51	0.513	rgb(223,119,120)	1.9912	None
Rora	Slc16a13	-0.92889	50.51	-5.1E-01	rgb(106,150,236)	1.9912	None
Spib	Marcksl1	-0.92889	50.51	-5.1E-01	rgb(106,150,236)	1.9912	None
Thra	Tmem205	0.92889	50.51	0.507	rgb(223,120,121)	1.9912	None
Trp53	Bcam	0.92889	50.51	0.508	rgb(223,120,121)	1.9912	None
Trp73	Hspg2	0.92889	50.51	0.514	rgb(223,119,120)	1.9912	None
Vdr	Acsbg1	0.92889	50.51	0.51	rgb(223,120,121)	1.9912	None
Zfp105	Krtcap2	0.92889	50.51	0.506	rgb(223,120,121)	1.9912	None
Zic2	Slc35d1	0.92889	50.51	0.514	rgb(223,119,120)	1.9912	None
Aebp2	Atp8b4	-0.92889	50.51	-5.1E-01	rgb(106,149,236)	1.9912	2,2
Ahrr	Pdpn	0.92889	50.51	0.507	rgb(223,120,121)	1.9912	2,2
Atf6	Ston2	0.92889	50.51	0.506	rgb(223,120,121)	1.9912	2,2
Atmin	Scyl2	0.92889	50.51	0.513	rgb(223,119,120)	1.9912	2,2
Batf	Itpr1	0.92889	50.51	0.508	rgb(223,120,121)	1.9912	2,2
Batf	Slamf9	-0.92889	50.51	-5.1E-01	rgb(105,149,237)	1.9912	2,2
Csrnp1	Ankmy2	-0.92889	50.51	-5.1E-01	rgb(107,150,236)	1.9912	2,2
Dr1	Gpr174	0.92889	50.51	0.509	rgb(223,120,121)	1.9912	2,2
Dzip1	Gli3	-0.92889	50.51	-5.1E-01	rgb(107,150,236)	1.9912	2,2
Fosl2	L3mbtl3	-0.92889	50.51	-5.1E-01	rgb(106,149,236)	1.9912	2,2
Foxs1	Sh2d7	0.92889	50.51	0.514	rgb(223,119,120)	1.9912	2,2
Hmgb1	AI506816	0.92889	50.51	0.511	rgb(223,119,120)	1.9912	2,2
Jun	Inpp4a	-0.92889	50.51	-5.1E-01	rgb(107,150,236)	1.9912	2,2
Jun	Kdelc2	-0.92889	50.51	-5.1E-01	rgb(106,150,236)	1.9912	2,2
Junb	Hook2	0.92889	50.51	0.509	rgb(223,120,121)	1.9912	2,2
Jund	Rgs19	-0.92889	50.51	-5.1E-01	rgb(106,149,236)	1.9912	2,2
Kdm5b	Vegfa	0.92889	50.51	0.512	rgb(223,119,120)	1.9912	2,2
Klf13	Hdac9	-0.92889	50.51	-5.1E-01	rgb(107,150,236)	1.9912	2,2
Klf2	Cd5l	-0.92889	50.51	-5.1E-01	rgb(106,150,236)	1.9912	2,2
Litaf	Cdk16	-0.92889	50.51	-5.1E-01	rgb(106,149,236)	1.9912	2,2
Msc	Slc39a10	-0.92889	50.51	-5.1E-01	rgb(106,150,236)	1.9912	2,2
Ncoa3	Chchd7	-0.92889	50.51	-5.1E-01	rgb(107,150,236)	1.9912	2,2
Nr4a2	Crtam	0.92889	50.51	0.506	rgb(223,120,121)	1.9912	2,2
Nr4a2	Tnfrsf19	0.92889	50.51	0.51	rgb(223,120,121)	1.9912	2,2
Nr4a3	Adam15	-0.92889	50.51	-5.1E-01	rgb(105,149,237)	1.9912	2,2
Plscr1	Clic4	0.92889	50.51	0.507	rgb(223,120,121)	1.9912	2,2
Pou2af1	Kcna3	0.92889	50.51	0.507	rgb(223,120,121)	1.9912	2,2
Pou2af1	Runx1	0.92889	50.51	0.508	rgb(223,120,121)	1.9912	2,2
Pou5f2	Arg2	0.92889	50.51	0.51	rgb(223,120,121)	1.9912	2,2
Sp6	Spn	-0.92889	50.51	-5.1E-01	rgb(106,150,236)	1.9912	2,2
Tal2	Tmem38b	0.92889	50.51	0.505	rgb(223,121,122)	1.9912	2,2
Tet1	Pccb	0.92889	50.51	0.513	rgb(223,119,120)	1.9912	2,2
Thap3	Cox6a2	0.92889	50.51	0.507	rgb(223,120,121)	1.9912	2,2
Trps1	Edn3	-0.92889	50.51	-5.1E-01	rgb(106,149,236)	1.9912	2,2
Trps1	Slc4a11	0.92889	50.51	0.515	rgb(223,119,120)	1.9912	2,2
Tulp2	Trim69	0.92889	50.51	0.511	rgb(223,119,120)	1.9912	2,2
Twist1	Dgki	0.92889	50.51	0.507	rgb(223,120,121)	1.9912	2,2
Zbtb34	Pogz	0.92889	50.51	0.513	rgb(223,119,120)	1.9912	2,2
Zfp111	Gucy1a3	0.92889	50.51	0.515	rgb(223,119,120)	1.9912	2,2
Zfp385a	Gria3	0.92889	50.51	0.514	rgb(223,119,120)	1.9912	2,2
Zfp444	Ptprcap	0.92889	50.51	0.507	rgb(223,120,121)	1.9912	2,2
Zfp467	Otx1	0.92889	50.51	0.509	rgb(223,120,121)	1.9912	2,2
Zfp568	Prodh	0.92889	50.51	0.514	rgb(223,119,120)	1.9912	2,2
Zfp629	Bcl2	0.92889	50.51	0.512	rgb(223,119,120)	1.9912	2,2
Zfp629	Slc4a11	-0.92889	50.51	-5.1E-01	rgb(107,150,236)	1.9912	2,2
Zfp750	Ccdc159	0.92889	50.51	0.515	rgb(223,119,120)	1.9912	2,2
Zfp750	Pfkp	-0.92889	50.51	-5.1E-01	rgb(107,150,236)	1.9912	2,2
Zfp827	Slc22a2	0.92889	50.51	0.51	rgb(223,120,121)	1.9912	2,2
Zfp868	Ankrd6	-0.92889	50.51	-5.1E-01	rgb(107,150,236)	1.9912	2,2
Zfp870	Pms1	0.92889	50.51	0.514	rgb(223,119,120)	1.9912	2,2
Stat2	H2-Q10	0.92889	50.51	0.81	rgb(226, 62, 64)	1.9912	None
Cdc5l	Rpn1	-0.92659	50.5	-5.0E-01	rgb(109,151,236)	1.991	2,2
Cux1	B4galnt1	0.92659	50.5	0.503	rgb(223,121,122)	1.991	None
Dmrt1	Slc9a3r1	0.92659	50.5	0.502	rgb(223,121,122)	1.991	2,2
Egr4	Lamc1	0.92659	50.5	0.501	rgb(223,121,122)	1.991	None
Elk3	Syf2	0.92659	50.5	0.504	rgb(223,121,122)	1.991	None
Esrra	Mpdu1	0.92659	50.5	0.502	rgb(223,121,122)	1.991	None
Ets1	Pla2g4f	0.92659	50.5	0.502	rgb(223,121,122)	1.991	None
Fli1	Bcl6b	0.92659	50.5	0.495	rgb(222,122,123)	1.991	None
Fli1	Dock10	0.92659	50.5	0.502	rgb(223,121,122)	1.991	None
Foxf2	Chmp4b	0.92659	50.5	0.498	rgb(222,122,123)	1.991	2,2
Foxj1	Dlk1	0.92659	50.5	0.501	rgb(223,121,122)	1.991	None
Hbp1	Cnnm3	0.92659	50.5	0.502	rgb(223,121,122)	1.991	None
Hic1	Aldoa	-0.92659	50.5	-5.0E-01	rgb(108,150,236)	1.991	None
Hif1a	Bmpr1a	0.92659	50.5	0.497	rgb(222,122,123)	1.991	None
Hif1a	Pla2g12a	0.92659	50.5	0.502	rgb(223,121,122)	1.991	None
Hmx2	Pld2	-0.92659	50.5	-5.0E-01	rgb(109,152,236)	1.991	2,2
Irf5	Ndufv3	0.92659	50.5	0.504	rgb(223,121,122)	1.991	None
Irf7	Dock7	0.92659	50.5	0.5	rgb(222,122,123)	1.991	None
Irf7	Xaf1	0.92659	50.5	0.502	rgb(223,121,122)	1.991	None
Irf9	Erap1	0.92659	50.5	0.496	rgb(222,122,123)	1.991	None
Irf9	Samd9l	0.92659	50.5	0.499	rgb(222,122,123)	1.991	None
Klf11	Myo3b	-0.92659	50.5	-5.0E-01	rgb(109,151,236)	1.991	None
Klf4	Zfp473	0.92659	50.5	0.496	rgb(222,122,123)	1.991	None
Mafb	Lin54	0.92659	50.5	0.503	rgb(223,121,122)	1.991	None
Myb	Itpk1	0.92659	50.5	0.5	rgb(222,122,123)	1.991	None
Nr1h2	Slc29a3	0.92659	50.5	0.496	rgb(222,122,123)	1.991	None
Nr1h2	Tnfrsf13c	0.92659	50.5	0.502	rgb(223,121,122)	1.991	None
Osr2	Gbp4	0.92659	50.5	0.502	rgb(223,121,122)	1.991	None
Otx1	Myo6	0.92659	50.5	0.501	rgb(223,121,122)	1.991	None
Pknox1	Ndufv3	-0.92659	50.5	-5.0E-01	rgb(109,151,236)	1.991	None
Prdm1	Bcl2	0.92659	50.5	0.497	rgb(222,122,123)	1.991	None
Rel	Cited4	0.92659	50.5	0.503	rgb(223,121,122)	1.991	None
Sox4	Chchd7	0.92659	50.5	0.5	rgb(223,121,122)	1.991	None
Sp3	Gemin6	0.92659	50.5	0.498	rgb(222,122,123)	1.991	None
Stat1	Mapk6	0.92659	50.5	0.5	rgb(223,121,122)	1.991	None
Stat3	Fam160b1	-0.92659	50.5	-5.0E-01	rgb(110,152,236)	1.991	None
Stat3	Fzd7	0.92659	50.5	0.504	rgb(223,121,122)	1.991	None
Trp53	Phlda3	0.92659	50.5	0.499	rgb(222,122,123)	1.991	None
Trp53	Tmbim1	0.92659	50.5	0.497	rgb(222,122,123)	1.991	None
Trp73	Aldh4a1	0.92659	50.5	0.497	rgb(222,122,123)	1.991	None
Zbed6	Syne1	-0.92659	50.5	-5.0E-01	rgb(109,151,236)	1.991	None
Zfp105	Idh1	0.92659	50.5	0.498	rgb(222,122,123)	1.991	None
Zfp148	Ccr2	0.92659	50.5	0.5	rgb(223,121,122)	1.991	None
Ahctf1	4931406P16Rik	0.92659	50.5	0.497	rgb(222,122,123)	1.991	2,2
Ahrr	Neurl1b	0.92659	50.5	0.496	rgb(222,122,123)	1.991	2,2
Ahrr	Sema6d	0.92659	50.5	0.495	rgb(222,122,123)	1.991	2,2
Akna	Idi2	0.92659	50.5	0.505	rgb(223,121,122)	1.991	2,2
Batf	Hmcn1	-0.92659	50.5	-5.0E-01	rgb(108,151,236)	1.991	2,2
Bcl11b	Notch1	0.92659	50.5	0.499	rgb(222,122,123)	1.991	2,2
C030039L03Rik	Thada	-0.92659	50.5	-5.0E-01	rgb(108,151,236)	1.991	2,2
Fos	Kcna3	0.92659	50.5	0.502	rgb(223,121,122)	1.991	2,2
Foxs1	Sema6d	0.92659	50.5	0.5	rgb(223,121,122)	1.991	2,2
Hey1	Plekha6	0.92659	50.5	0.5	rgb(222,122,123)	1.991	2,2
Ikzf4	Gpr56	0.92659	50.5	0.503	rgb(223,121,122)	1.991	2,2
Klf13	Hexb	0.92659	50.5	0.499	rgb(222,122,123)	1.991	2,2
Klf2	Wscd2	0.92659	50.5	0.498	rgb(222,122,123)	1.991	2,2
Litaf	Acpp	-0.92659	50.5	-5.0E-01	rgb(108,151,236)	1.991	2,2
Phf1	L1cam	0.92659	50.5	0.503	rgb(223,121,122)	1.991	2,2
Prdm2	Ikzf4	0.92659	50.5	0.499	rgb(222,122,123)	1.991	2,2
Runx2	Dusp3	0.92659	50.5	0.498	rgb(222,122,123)	1.991	2,2
Tbx21	Myd88	0.92659	50.5	0.5	rgb(223,121,122)	1.991	2,2
Tcf4	Cd86	0.92659	50.5	0.495	rgb(222,122,123)	1.991	2,2
Terf1	H1f0	0.92659	50.5	0.504	rgb(223,121,122)	1.991	2,2
Tigd2	Kndc1	-0.92659	50.5	-5.0E-01	rgb(108,151,236)	1.991	2,2
Trps1	Vash1	0.92659	50.5	0.503	rgb(223,121,122)	1.991	2,2
Twist1	Glt28d2	0.92659	50.5	0.496	rgb(222,122,123)	1.991	2,2
Twist1	Slit3	0.92659	50.5	0.502	rgb(223,121,122)	1.991	2,2
Zbtb17	Ptpre	0.92659	50.5	0.495	rgb(222,122,123)	1.991	2,2
Zbtb46	Cd70	0.92659	50.5	0.498	rgb(222,122,123)	1.991	2,2
Zbtb5	Serpinf1	-0.92659	50.5	-5.0E-01	rgb(109,151,236)	1.991	2,2
Zeb2	Spint1	0.92659	50.5	0.503	rgb(223,121,122)	1.991	2,2
Zfp111	Ptpre	-0.92659	50.5	-5.0E-01	rgb(109,151,236)	1.991	2,2
Zfp523	Ptprc	0.92659	50.5	0.503	rgb(223,121,122)	1.991	2,2
Zfp770	Tcf25	-0.92659	50.5	-5.0E-01	rgb(108,151,236)	1.991	2,2
Zfp831	Lypd6b	0.92659	50.5	0.5	rgb(222,122,123)	1.991	2,2
Zfp945	5830416P10Rik	0.92659	50.5	0.496	rgb(222,122,123)	1.991	2,2
Zhx2	Slco4a1	-0.92659	50.5	-5.0E-01	rgb(108,151,236)	1.991	2,2
Zkscan17	Uros	-0.92659	50.5	-5.0E-01	rgb(108,151,236)	1.991	2,2
Nr1i3	Ltb	0.92659	50.5	0.81	rgb(226, 62, 64)	1.991	None
Arid5a	Usp44	0.9243	50.49	0.489	rgb(222,124,125)	1.9908	None
Atf5	Tcf25	0.9243	50.49	0.485	rgb(222,124,125)	1.9908	None
Bcl6b	Pdcd1	-0.9243	50.49	-4.9E-01	rgb(110,152,236)	1.9908	None
Cebpg	Ddx51	-0.9243	50.49	-4.9E-01	rgb(111,152,236)	1.9908	None
Dmrt1	Mt1	-0.9243	50.49	-4.9E-01	rgb(111,152,236)	1.9908	2,2
Egr2	Scarf2	-0.9243	50.49	-4.9E-01	rgb(111,153,236)	1.9908	None
Egr4	Slc48a1	0.9243	50.49	0.494	rgb(222,123,124)	1.9908	None
Elk4	Il18r1	-0.9243	50.49	-4.9E-01	rgb(111,153,236)	1.9908	None
Erg	Spry2	0.9243	50.49	0.492	rgb(222,123,124)	1.9908	None
Fli1	Itsn1	0.9243	50.49	0.492	rgb(222,123,124)	1.9908	None
Foxa1	Ergic1	-0.9243	50.49	-4.9E-01	rgb(110,152,236)	1.9908	None
Foxj1	Ina	0.9243	50.49	0.488	rgb(222,124,125)	1.9908	None
Foxp3	Sepw1	0.9243	50.49	0.495	rgb(222,123,124)	1.9908	None
Gata2	Tnk2	-0.9243	50.49	-4.9E-01	rgb(110,152,236)	1.9908	None
Hdx	Ubash3b	0.9243	50.49	0.488	rgb(222,124,125)	1.9908	2,2
Hif1a	Agl	0.9243	50.49	0.488	rgb(222,124,125)	1.9908	None
Hif1a	Impdh1	0.9243	50.49	0.489	rgb(222,124,125)	1.9908	None
Hif1a	Ncoa2	-0.9243	50.49	-4.9E-01	rgb(110,152,236)	1.9908	None
Hif1a	Ppard	0.9243	50.49	0.491	rgb(222,123,124)	1.9908	None
Hmga2	Syf2	0.9243	50.49	0.488	rgb(222,124,125)	1.9908	None
Hmx2	Cd200r4	0.9243	50.49	0.493	rgb(222,123,124)	1.9908	2,2
Hsf1	Nes	0.9243	50.49	0.488	rgb(222,124,125)	1.9908	None
Hsf1	Rab20	-0.9243	50.49	-4.9E-01	rgb(110,152,236)	1.9908	None
Irf2	Slain1	0.9243	50.49	0.49	rgb(222,123,124)	1.9908	None
Irf7	Nr1d1	-0.9243	50.49	-4.9E-01	rgb(110,152,236)	1.9908	None
Irf8	Epsti1	0.9243	50.49	0.489	rgb(222,124,125)	1.9908	None
Klf11	Amigo3	-0.9243	50.49	-4.9E-01	rgb(110,152,236)	1.9908	None
Klf4	Fbxo18	0.9243	50.49	0.493	rgb(222,123,124)	1.9908	None
Klf4	Mdn1	-0.9243	50.49	-4.9E-01	rgb(111,153,235)	1.9908	None
Klf7	Reps2	-0.9243	50.49	-4.9E-01	rgb(111,153,236)	1.9908	None
Lef1	Bcl2l11	0.9243	50.49	0.487	rgb(222,124,125)	1.9908	None
Lef1	St3gal1	0.9243	50.49	0.492	rgb(222,123,124)	1.9908	None
Maf	Otx1	-0.9243	50.49	-4.9E-01	rgb(111,152,236)	1.9908	None
Mybl1	Ptprc	-0.9243	50.49	-4.9E-01	rgb(111,153,236)	1.9908	None
Myc	Gart	0.9243	50.49	0.489	rgb(222,124,125)	1.9908	None
Myc	Gatsl3	-0.9243	50.49	-4.9E-01	rgb(112,153,235)	1.9908	None
Nfe2	Mef2b	0.9243	50.49	0.487	rgb(222,124,125)	1.9908	None
Nfe2l2	Ptpn2	0.9243	50.49	0.489	rgb(222,124,124)	1.9908	None
Nfkb1	Akna	0.9243	50.49	0.487	rgb(222,124,125)	1.9908	None
Osr2	Nlrc3	0.9243	50.49	0.486	rgb(222,124,125)	1.9908	None
Otx1	Ndufv3	0.9243	50.49	0.492	rgb(222,123,124)	1.9908	None
Pou6f1	Tcf25	-0.9243	50.49	-4.9E-01	rgb(111,152,236)	1.9908	None
Ppara	Gpr183	0.9243	50.49	0.486	rgb(222,124,125)	1.9908	None
Rfx7	Dab2ip	0.9243	50.49	0.49	rgb(222,123,124)	1.9908	2,2
Rora	Fut7	0.9243	50.49	0.495	rgb(222,123,124)	1.9908	None
Rora	Odf3b	0.9243	50.49	0.491	rgb(222,123,124)	1.9908	None
Rora	Sertad1	0.9243	50.49	0.486	rgb(222,124,125)	1.9908	None
Sox12	Pdcd1lg2	0.9243	50.49	0.488	rgb(222,124,125)	1.9908	None
Sox4	Akap2	0.9243	50.49	0.49	rgb(222,123,124)	1.9908	None
Sox4	Amica1	0.9243	50.49	0.491	rgb(222,123,124)	1.9908	None
Tcf12	Hist2h2bb	0.9243	50.49	0.495	rgb(222,123,124)	1.9908	None
Thra	Ccng2	0.9243	50.49	0.486	rgb(222,124,125)	1.9908	None
Thra	Inpp5b	0.9243	50.49	0.49	rgb(222,123,124)	1.9908	None
Vdr	Cntnap1	-0.9243	50.49	-4.9E-01	rgb(112,153,235)	1.9908	None
Zfhx3	Fam129b	0.9243	50.49	0.492	rgb(222,123,124)	1.9908	None
Zfp148	Ndufv3	0.9243	50.49	0.488	rgb(222,124,125)	1.9908	None
Zscan10	Exosc8	0.9243	50.49	0.494	rgb(222,123,124)	1.9908	None
Batf	Kcnk10	0.9243	50.49	0.49	rgb(222,123,124)	1.9908	2,2
Batf	Mpp2	0.9243	50.49	0.486	rgb(222,124,125)	1.9908	2,2
Batf	Sntb1	-0.9243	50.49	-4.9E-01	rgb(111,153,236)	1.9908	2,2
Fos	Ets2	0.9243	50.49	0.494	rgb(222,123,124)	1.9908	2,2
Fos	Me2	-0.9243	50.49	-4.9E-01	rgb(111,152,236)	1.9908	2,2
Foxp2	Nebl	0.9243	50.49	0.489	rgb(222,124,125)	1.9908	2,2
Gm13251	Unc119b	-0.9243	50.49	-4.9E-01	rgb(111,153,235)	1.9908	2,2
Hif3a	Kbtbd13	0.9243	50.49	0.487	rgb(222,124,125)	1.9908	2,2
Hmgb3	Nrgn	0.9243	50.49	0.489	rgb(222,124,125)	1.9908	2,2
Ikzf4	Foxp3	0.9243	50.49	0.489	rgb(222,124,125)	1.9908	2,2
Ikzf4	Sfrp2	0.9243	50.49	0.494	rgb(222,123,124)	1.9908	2,2
Kdm5b	BC029722	-0.9243	50.49	-4.9E-01	rgb(110,152,236)	1.9908	2,2
Klf2	Kcna3	-0.9243	50.49	-4.9E-01	rgb(110,152,236)	1.9908	2,2
Lyl1	Lix1l	0.9243	50.49	0.485	rgb(222,124,125)	1.9908	2,2
Mbd6	Arhgap33	0.9243	50.49	0.492	rgb(222,123,124)	1.9908	2,2
Npas4	Nedd4	-0.9243	50.49	-4.9E-01	rgb(111,153,235)	1.9908	2,2
Nr4a2	Anxa3	-0.9243	50.49	-4.9E-01	rgb(110,152,236)	1.9908	2,2
Nr4a2	Gfod1	0.9243	50.49	0.494	rgb(222,123,124)	1.9908	2,2
Nr4a3	Tnfsf11	0.9243	50.49	0.492	rgb(222,123,124)	1.9908	2,2
Pou2af1	Bcl2	-0.9243	50.49	-4.9E-01	rgb(111,153,236)	1.9908	2,2
Pou2af1	Hs3st1	-0.9243	50.49	-4.9E-01	rgb(110,152,236)	1.9908	2,2
Rag1	Plce1	0.9243	50.49	0.488	rgb(222,124,125)	1.9908	2,2
Rorc	Cd5l	0.9243	50.49	0.486	rgb(222,124,125)	1.9908	2,2
Sgsm2	Lgals1	-0.9243	50.49	-4.9E-01	rgb(111,153,236)	1.9908	2,2
Skil	Bspry	-0.9243	50.49	-4.9E-01	rgb(111,152,236)	1.9908	2,2
Sp6	Lrrc66	-0.9243	50.49	-4.9E-01	rgb(111,152,236)	1.9908	2,2
Sp6	Npdc1	-0.9243	50.49	-4.9E-01	rgb(110,152,236)	1.9908	2,2
Terf1	Pcyox1l	0.9243	50.49	0.487	rgb(222,124,125)	1.9908	2,2
Tet2	Gprin3	0.9243	50.49	0.486	rgb(222,124,125)	1.9908	2,2
Twist1	Apobec1	0.9243	50.49	0.492	rgb(222,123,124)	1.9908	2,2
Yy2	Qars	-0.9243	50.49	-4.9E-01	rgb(111,153,236)	1.9908	2,2
Zbtb32	Galnt3	0.9243	50.49	0.494	rgb(222,123,124)	1.9908	2,2
Zfp277	Bicd1	-0.9243	50.49	-4.9E-01	rgb(111,152,236)	1.9908	2,2
Zfp28	Apol9a	0.9243	50.49	0.494	rgb(222,123,124)	1.9908	2,2
Zfp358	Sorcs2	-0.9243	50.49	-4.9E-01	rgb(111,153,235)	1.9908	2,2
Zfp365	Ccng1	0.9243	50.49	0.487	rgb(222,124,125)	1.9908	2,2
Zfp367	Exo1	0.9243	50.49	0.492	rgb(222,123,124)	1.9908	2,2
Zfp426	Rnd3	0.9243	50.49	0.485	rgb(222,124,125)	1.9908	2,2
Zfp536	Rpl10a	0.9243	50.49	0.495	rgb(222,123,123)	1.9908	2,2
Zfp580	Krtcap2	0.9243	50.49	0.489	rgb(222,124,125)	1.9908	2,2
Zfp608	Heatr1	-0.9243	50.49	-4.9E-01	rgb(111,153,235)	1.9908	2,2
Zfp618	Cs	-0.9243	50.49	-4.9E-01	rgb(112,153,235)	1.9908	2,2
Zfp629	Atf6	0.9243	50.49	0.485	rgb(222,124,125)	1.9908	2,2
Zfp831	Surf4	-0.9243	50.49	-4.9E-01	rgb(110,152,236)	1.9908	2,2
Zik1	Mvp	-0.9243	50.49	-4.9E-01	rgb(110,152,236)	1.9908	2,2
E2f4	Stxbp6	0.9243	50.49	0.81	rgb(226, 62, 64)	1.9908	None
Fos	Skap2	0.9243	50.49	0.81	rgb(226, 62, 64)	1.9908	None
Fos	Timp1	0.9243	50.49	0.81	rgb(226, 62, 64)	1.9908	None
Fosb	Skap2	0.9243	50.49	0.81	rgb(226, 62, 64)	1.9908	None
Fosb	Timp1	0.9243	50.49	0.81	rgb(226, 62, 64)	1.9908	None
Fosl1	Skap2	0.9243	50.49	0.81	rgb(226, 62, 64)	1.9908	None
Fosl1	Timp1	0.9243	50.49	0.81	rgb(226, 62, 64)	1.9908	None
Fosl2	Skap2	0.9243	50.49	0.81	rgb(226, 62, 64)	1.9908	None
Fosl2	Timp1	0.9243	50.49	0.81	rgb(226, 62, 64)	1.9908	None
Jun	Skap2	0.9243	50.49	0.81	rgb(226, 62, 64)	1.9908	None
Jun	Timp1	0.9243	50.49	0.81	rgb(226, 62, 64)	1.9908	None
Junb	Skap2	0.9243	50.49	0.81	rgb(226, 62, 64)	1.9908	None
Junb	Timp1	0.9243	50.49	0.81	rgb(226, 62, 64)	1.9908	None
Jund	Skap2	0.9243	50.49	0.81	rgb(226, 62, 64)	1.9908	None
Jund	Timp1	0.9243	50.49	0.81	rgb(226, 62, 64)	1.9908	None
Rfx2	Ptpn4	0.9243	50.49	0.81	rgb(226, 62, 64)	1.9908	None
Stat2	Icosl	0.9243	50.49	0.81	rgb(226, 62, 64)	1.9908	None
Ar	Abcb9	0.922	50.48	0.48	rgb(222,125,126)	1.9906	None
Ascl2	Icam1	-0.922	50.48	-4.8E-01	rgb(113,154,235)	1.9906	None
Atf5	Tmprss3	-0.922	50.48	-4.8E-01	rgb(113,154,235)	1.9906	2,2
Bach1	Srgn	0.922	50.48	0.481	rgb(222,125,126)	1.9906	None
Cebpb	Retsat	0.922	50.48	0.482	rgb(222,125,126)	1.9906	None
Crem	Maff	0.922	50.48	0.48	rgb(222,125,126)	1.9906	None
Ddit3	Klf4	0.922	50.48	0.484	rgb(222,125,125)	1.9906	None
Deaf1	Acin1	0.922	50.48	0.48	rgb(222,125,126)	1.9906	None
Dmrt1	Gm14446	0.922	50.48	0.483	rgb(222,125,126)	1.9906	2,2
Egr4	Bend3	-0.922	50.48	-4.8E-01	rgb(112,153,235)	1.9906	None
Egr4	Blvrb	-0.922	50.48	-4.8E-01	rgb(113,154,235)	1.9906	None
Egr4	Dnajc16	0.922	50.48	0.478	rgb(222,126,127)	1.9906	None
Elk4	Cmah	-0.922	50.48	-4.8E-01	rgb(112,153,235)	1.9906	2,2
Epas1	Ier3	0.922	50.48	0.479	rgb(222,126,127)	1.9906	2,2
Epas1	Rgs1	0.922	50.48	0.476	rgb(222,126,127)	1.9906	2,2
Ets1	Faim3	0.922	50.48	0.475	rgb(222,126,127)	1.9906	None
Fli1	Zfp704	0.922	50.48	0.479	rgb(222,125,126)	1.9906	None
Foxf2	Tnfsf10	-0.922	50.48	-4.8E-01	rgb(114,154,235)	1.9906	None
Foxo3	Ppm1k	0.922	50.48	0.478	rgb(222,126,127)	1.9906	None
Gli1	Fam168b	-0.922	50.48	-4.8E-01	rgb(113,154,235)	1.9906	None
Hbp1	Hspb11	-0.922	50.48	-4.8E-01	rgb(112,153,235)	1.9906	None
Hbp1	Slc39a9	0.922	50.48	0.484	rgb(222,124,125)	1.9906	2,2
Hdx	Rasa4	-0.922	50.48	-4.8E-01	rgb(113,154,235)	1.9906	2,2
Hif1a	Rnf217	0.922	50.48	0.479	rgb(222,125,126)	1.9906	None
Hsf1	Plod3	-0.922	50.48	-4.8E-01	rgb(113,154,235)	1.9906	None
Irf2	a	-0.922	50.48	-4.8E-01	rgb(113,154,235)	1.9906	None
Irf9	Mx1	0.922	50.48	0.484	rgb(222,125,126)	1.9906	None
Klf11	Mllt6	-0.922	50.48	-4.8E-01	rgb(114,154,235)	1.9906	None
Klf4	Fam131b	0.922	50.48	0.477	rgb(222,126,127)	1.9906	None
Klf7	Mapk8ip1	0.922	50.48	0.483	rgb(222,125,126)	1.9906	None
Klf7	Naga	0.922	50.48	0.476	rgb(222,126,127)	1.9906	None
Mafb	Rell1	0.922	50.48	0.479	rgb(222,125,126)	1.9906	None
Myb	Tnnt1	-0.922	50.48	-4.8E-01	rgb(112,153,235)	1.9906	None
Mybl1	Ninj1	0.922	50.48	0.478	rgb(222,126,127)	1.9906	2,2
Mycn	Alpl	0.922	50.48	0.477	rgb(222,126,127)	1.9906	None
Nhlh1	Galnt3	-0.922	50.48	-4.8E-01	rgb(114,154,235)	1.9906	None
Nr3c1	Tgfbr1	0.922	50.48	0.477	rgb(222,126,127)	1.9906	None
Nr4a1	Heg1	0.922	50.48	0.479	rgb(222,126,126)	1.9906	None
Ppara	Akap2	-0.922	50.48	-4.8E-01	rgb(112,153,235)	1.9906	None
Rel	Fas	0.922	50.48	0.475	rgb(222,126,127)	1.9906	None
Rel	Snx11	0.922	50.48	0.483	rgb(222,125,126)	1.9906	None
Rfx7	Stk4	-0.922	50.48	-4.8E-01	rgb(113,154,235)	1.9906	None
Runx1	Igtp	0.922	50.48	0.48	rgb(222,125,126)	1.9906	None
Rxrb	Itpk1	0.922	50.48	0.477	rgb(222,126,127)	1.9906	None
Rxrb	Klf13	0.922	50.48	0.479	rgb(222,126,126)	1.9906	None
Six4	Slc4a11	-0.922	50.48	-4.8E-01	rgb(114,154,235)	1.9906	2,2
Smad4	Ninj1	0.922	50.48	0.478	rgb(222,126,127)	1.9906	None
Stat1	Gbp5	0.922	50.48	0.476	rgb(222,126,127)	1.9906	None
Stat3	Angptl4	0.922	50.48	0.477	rgb(222,126,127)	1.9906	None
Stat5b	Nek6	0.922	50.48	0.485	rgb(222,124,125)	1.9906	None
Trp53	Picalm	-0.922	50.48	-4.8E-01	rgb(112,153,235)	1.9906	None
Trp53	Slc19a2	0.922	50.48	0.478	rgb(222,126,127)	1.9906	None
Vdr	B430306N03Rik	0.922	50.48	0.478	rgb(222,126,127)	1.9906	None
Zbtb3	Bcl3	-0.922	50.48	-4.8E-01	rgb(113,154,235)	1.9906	None
Zbtb7b	Tab2	0.922	50.48	0.482	rgb(222,125,126)	1.9906	None
Zeb1	Avpr1a	0.922	50.48	0.482	rgb(222,125,126)	1.9906	None
Zfp628	Ston2	-0.922	50.48	-4.8E-01	rgb(113,154,235)	1.9906	2,2
Ahrr	Nlrc3	0.922	50.48	0.482	rgb(222,125,126)	1.9906	2,2
Atmin	Gramd1b	0.922	50.48	0.477	rgb(222,126,127)	1.9906	2,2
Casz1	Itih5	-0.922	50.48	-4.8E-01	rgb(113,154,235)	1.9906	2,2
Casz1	Lrmp	-0.922	50.48	-4.8E-01	rgb(113,154,235)	1.9906	2,2
Csrnp1	Mxd1	0.922	50.48	0.481	rgb(222,125,126)	1.9906	2,2
Cxxc5	Slco3a1	-0.922	50.48	-4.8E-01	rgb(113,154,235)	1.9906	2,2
Dr1	Tbx21	0.922	50.48	0.484	rgb(222,124,125)	1.9906	2,2
Drap1	Sepw1	0.922	50.48	0.478	rgb(222,126,127)	1.9906	2,2
Dzip1	Sytl2	0.922	50.48	0.484	rgb(222,124,125)	1.9906	2,2
Fos	Dusp8	0.922	50.48	0.476	rgb(222,126,127)	1.9906	2,2
Hsf4	Zfp536	0.922	50.48	0.482	rgb(222,125,126)	1.9906	2,2
Ikzf3	Grb7	0.922	50.48	0.475	rgb(222,126,127)	1.9906	2,2
Jun	Mab21l3	0.922	50.48	0.482	rgb(222,125,126)	1.9906	2,2
Junb	Cep68	-0.922	50.48	-4.8E-01	rgb(112,153,235)	1.9906	2,2
Jund	Cebpb	0.922	50.48	0.482	rgb(222,125,126)	1.9906	2,2
Kdm2b	Emp1	-0.922	50.48	-4.8E-01	rgb(112,153,235)	1.9906	2,2
Klf3	Rorc	-0.922	50.48	-4.8E-01	rgb(112,153,235)	1.9906	2,2
L3mbtl3	Avpi1	-0.922	50.48	-4.8E-01	rgb(112,153,235)	1.9906	2,2
Lyl1	Gprasp2	0.922	50.48	0.476	rgb(222,126,127)	1.9906	2,2
Maff	Tnf	0.922	50.48	0.478	rgb(222,126,127)	1.9906	2,2
Mbnl2	Tdrkh	-0.922	50.48	-4.8E-01	rgb(113,154,235)	1.9906	2,2
Nr4a2	Fgl2	-0.922	50.48	-4.8E-01	rgb(113,154,235)	1.9906	2,2
Nr4a2	Nr4a1	0.922	50.48	0.479	rgb(222,126,126)	1.9906	2,2
Plscr1	Ubash3a	-0.922	50.48	-4.8E-01	rgb(114,154,235)	1.9906	2,2
Pou2af1	Thada	0.922	50.48	0.481	rgb(222,125,126)	1.9906	2,2
Rorc	Ahr	0.922	50.48	0.484	rgb(222,125,126)	1.9906	2,2
Rorc	Il1r1	0.922	50.48	0.48	rgb(222,125,126)	1.9906	2,2
Rorc	Sbno2	0.922	50.48	0.477	rgb(222,126,127)	1.9906	2,2
Scrt1	4932438H23Rik	0.922	50.48	0.478	rgb(222,126,127)	1.9906	2,2
Scrt1	Adcy4	0.922	50.48	0.476	rgb(222,126,127)	1.9906	2,2
Tbx21	Icam1	0.922	50.48	0.478	rgb(222,126,127)	1.9906	2,2
Zbtb17	Il10rb	-0.922	50.48	-4.8E-01	rgb(113,154,235)	1.9906	2,2
Zbtb32	Pstpip1	0.922	50.48	0.479	rgb(222,125,126)	1.9906	2,2
Zbtb34	Ckmt1	-0.922	50.48	-4.8E-01	rgb(113,154,235)	1.9906	2,2
Zbtb46	Idi2	0.922	50.48	0.476	rgb(222,126,127)	1.9906	2,2
Zfp184	Fkbp11	0.922	50.48	0.48	rgb(222,125,126)	1.9906	2,2
Zfp329	Neat1	0.922	50.48	0.475	rgb(222,126,127)	1.9906	2,2
Zfp354c	Acpp	0.922	50.48	0.481	rgb(222,125,126)	1.9906	2,2
Zfp429	Trim12c	0.922	50.48	0.481	rgb(222,125,126)	1.9906	2,2
Zfp513	Aen	0.922	50.48	0.478	rgb(222,126,127)	1.9906	2,2
Zfp608	Nrp1	0.922	50.48	0.481	rgb(222,125,126)	1.9906	2,2
Zfp652	Myh10	-0.922	50.48	-4.8E-01	rgb(113,154,235)	1.9906	2,2
Zfp667	Gucy1a3	-0.922	50.48	-4.8E-01	rgb(114,154,235)	1.9906	2,2
Zhx2	5330426P16Rik	-0.922	50.48	-4.8E-01	rgb(113,154,235)	1.9906	2,2
Zhx2	Tnfrsf8	-0.922	50.48	-4.8E-01	rgb(114,154,235)	1.9906	2,2
Zkscan17	Mgat4b	0.922	50.48	0.48	rgb(222,125,126)	1.9906	2,2
Zkscan17	Sh2b1	0.922	50.48	0.48	rgb(222,125,126)	1.9906	2,2
Zscan22	Mmachc	0.922	50.48	0.483	rgb(222,125,126)	1.9906	2,2
Nr1i3	Nrn1	0.922	50.48	0.81	rgb(226, 62, 64)	1.9906	None
Runx2	Ddx51	0.922	50.48	0.81	rgb(226, 62, 64)	1.9906	None
Runx3	Ddx51	0.922	50.48	0.81	rgb(226, 62, 64)	1.9906	None
Mef2d	Zc3h6	0.922	50.48	0.81	rgb(226, 62, 64)	1.9906	None
Rarg	Acin1	0.922	50.48	0.81	rgb(226, 62, 64)	1.9906	None
Rarg	Ankrd55	0.922	50.48	0.81	rgb(226, 62, 64)	1.9906	None
Stat2	Rrad	0.922	50.48	0.81	rgb(226, 62, 64)	1.9906	None
Arid5a	Ifih1	0.91971	50.47	0.469	rgb(222,127,128)	1.9904	None
Ascl2	Il13	0.91971	50.47	0.47	rgb(222,127,128)	1.9904	None
Atf3	Brd3	0.91971	50.47	0.471	rgb(222,127,128)	1.9904	None
Atf3	Cdadc1	0.91971	50.47	0.469	rgb(222,127,128)	1.9904	None
Bbx	Prkd3	0.91971	50.47	0.468	rgb(222,128,129)	1.9904	None
Bcl6b	Itpr3	0.91971	50.47	0.473	rgb(222,127,128)	1.9904	None
Bcl6b	Tbkbp1	0.91971	50.47	0.472	rgb(222,127,128)	1.9904	None
Creb1	Soat2	0.91971	50.47	0.465	rgb(222,128,129)	1.9904	None
Crem	Aldoa	-0.91971	50.47	-4.7E-01	rgb(115,155,235)	1.9904	None
Dmrt1	Spire1	-0.91971	50.47	-4.7E-01	rgb(116,156,235)	1.9904	2,2
Egr4	Rnf130	0.91971	50.47	0.466	rgb(222,128,129)	1.9904	None
Egr4	Specc1	0.91971	50.47	0.467	rgb(222,128,129)	1.9904	None
Epas1	Plod3	0.91971	50.47	0.474	rgb(222,127,127)	1.9904	2,2
Foxh1	Cd9	0.91971	50.47	0.471	rgb(222,127,128)	1.9904	None
Foxh1	Upb1	0.91971	50.47	0.47	rgb(222,127,128)	1.9904	None
Foxo1	Sell	0.91971	50.47	0.471	rgb(222,127,128)	1.9904	None
Foxp3	Ifi203	0.91971	50.47	0.468	rgb(222,128,129)	1.9904	None
Gata2	Plxdc2	0.91971	50.47	0.471	rgb(222,127,128)	1.9904	None
Gli3	Ifih1	0.91971	50.47	0.468	rgb(222,128,129)	1.9904	None
Hbp1	Celf5	-0.91971	50.47	-4.7E-01	rgb(115,155,235)	1.9904	None
Hes1	Rnf181	-0.91971	50.47	-4.7E-01	rgb(114,154,235)	1.9904	None
Hif1a	Arrb1	0.91971	50.47	0.466	rgb(222,128,129)	1.9904	None
Hif1a	Dock7	0.91971	50.47	0.467	rgb(222,128,129)	1.9904	None
Hif1a	Ephb2	0.91971	50.47	0.474	rgb(222,127,127)	1.9904	2,2
Hif1a	Fam114a2	0.91971	50.47	0.472	rgb(222,127,128)	1.9904	None
Hif1a	Nefh	0.91971	50.47	0.473	rgb(222,127,128)	1.9904	None
Hif1a	Pgam1	0.91971	50.47	0.466	rgb(222,128,129)	1.9904	None
Hif1a	Sp9	0.91971	50.47	0.467	rgb(222,128,129)	1.9904	None
Hif1a	Tpd52	0.91971	50.47	0.472	rgb(222,127,128)	1.9904	None
Hlf	Ninl	0.91971	50.47	0.468	rgb(222,128,128)	1.9904	None
Hlf	Specc1	0.91971	50.47	0.466	rgb(222,128,129)	1.9904	2,2
Hmx3	Ltb	0.91971	50.47	0.474	rgb(222,126,127)	1.9904	None
Hsf1	Atp6v1g1	0.91971	50.47	0.474	rgb(222,126,127)	1.9904	None
Ikzf2	Dhrs3	0.91971	50.47	0.47	rgb(222,127,128)	1.9904	None
Irf1	Ikbke	0.91971	50.47	0.467	rgb(222,128,129)	1.9904	None
Irf5	Actn1	0.91971	50.47	0.465	rgb(222,128,129)	1.9904	None
Irf7	Gbp7	0.91971	50.47	0.466	rgb(222,128,129)	1.9904	None
Irf8	Vps13a	0.91971	50.47	0.475	rgb(222,126,127)	1.9904	None
Irf9	Ddx60	0.91971	50.47	0.467	rgb(222,128,129)	1.9904	None
Irf9	Mx2	0.91971	50.47	0.471	rgb(222,127,128)	1.9904	None
Klf11	Dkkl1	0.91971	50.47	0.468	rgb(222,128,129)	1.9904	None
Klf11	Epb4.1l1	0.91971	50.47	0.466	rgb(222,128,129)	1.9904	None
Klf11	Hhex	0.91971	50.47	0.468	rgb(222,128,129)	1.9904	None
Klf11	Serpinb6b	0.91971	50.47	0.469	rgb(222,127,128)	1.9904	None
Klf11	Zfp536	0.91971	50.47	0.468	rgb(222,128,129)	1.9904	None
Klf7	Cstf2t	-0.91971	50.47	-4.7E-01	rgb(115,155,235)	1.9904	None
Klf7	Eif4e3	0.91971	50.47	0.467	rgb(222,128,129)	1.9904	None
Klf7	Ergic1	-0.91971	50.47	-4.7E-01	rgb(116,156,235)	1.9904	None
Lef1	Tpd52	-0.91971	50.47	-4.7E-01	rgb(114,154,235)	1.9904	None
Lhx6	Hist2h4	0.91971	50.47	0.472	rgb(222,127,128)	1.9904	None
Maf	Ecm1	0.91971	50.47	0.473	rgb(222,127,128)	1.9904	None
Meis1	Ss18	0.91971	50.47	0.47	rgb(222,127,128)	1.9904	None
Mybl1	Snx9	-0.91971	50.47	-4.7E-01	rgb(115,155,235)	1.9904	2,2
Myc	Dctn4	-0.91971	50.47	-4.7E-01	rgb(115,155,235)	1.9904	None
Myc	Foxp4	0.91971	50.47	0.468	rgb(222,128,129)	1.9904	None
Myc	Smyd5	0.91971	50.47	0.475	rgb(222,126,127)	1.9904	None
Myc	Usp54	0.91971	50.47	0.468	rgb(222,128,129)	1.9904	None
Nfia	Lmna	0.91971	50.47	0.473	rgb(222,127,128)	1.9904	None
Nr1h2	Cox17	0.91971	50.47	0.474	rgb(222,126,127)	1.9904	None
Nr3c1	Fmnl2	0.91971	50.47	0.472	rgb(222,127,128)	1.9904	2,2
Ppara	Aldoc	0.91971	50.47	0.475	rgb(222,126,127)	1.9904	None
Prdm1	Ctla2a	0.91971	50.47	0.47	rgb(222,127,128)	1.9904	None
Prrx1	Nbl1	-0.91971	50.47	-4.7E-01	rgb(114,154,235)	1.9904	2,2
Rel	Spib	0.91971	50.47	0.469	rgb(222,127,128)	1.9904	None
Rest	Foxc1	0.91971	50.47	0.471	rgb(222,127,128)	1.9904	None
Rest	Tle1	0.91971	50.47	0.47	rgb(222,127,128)	1.9904	None
Rfx7	Pdxp	0.91971	50.47	0.472	rgb(222,127,128)	1.9904	None
Six1	Il9	-0.91971	50.47	-4.7E-01	rgb(116,155,235)	1.9904	2,2
Six3	Gcnt1	0.91971	50.47	0.467	rgb(222,128,129)	1.9904	None
Six4	Plod2	-0.91971	50.47	-4.7E-01	rgb(115,155,235)	1.9904	2,2
Smad4	Znrf1	0.91971	50.47	0.465	rgb(222,128,129)	1.9904	None
Sox12	Samsn1	0.91971	50.47	0.475	rgb(222,126,127)	1.9904	None
Spib	Gpr15	0.91971	50.47	0.475	rgb(222,126,127)	1.9904	None
Stat5b	Stra6	0.91971	50.47	0.468	rgb(222,128,128)	1.9904	None
Tcf12	Ergic1	-0.91971	50.47	-4.7E-01	rgb(115,155,235)	1.9904	None
Tead1	Cdc14a	0.91971	50.47	0.468	rgb(222,128,129)	1.9904	None
Tef	Selenbp1	0.91971	50.47	0.466	rgb(222,128,129)	1.9904	None
Thra	Proz	-0.91971	50.47	-4.7E-01	rgb(115,155,235)	1.9904	None
Trp53	Hist1h1d	0.91971	50.47	0.474	rgb(222,126,127)	1.9904	None
Trp73	Cd74	0.91971	50.47	0.473	rgb(222,127,128)	1.9904	None
Zbtb7b	Clip3	0.91971	50.47	0.471	rgb(222,127,128)	1.9904	None
Zfp105	Atp6v1g1	0.91971	50.47	0.47	rgb(222,127,128)	1.9904	None
Zic2	Snapc1	-0.91971	50.47	-4.7E-01	rgb(114,155,235)	1.9904	None
Aebp2	Litaf	-0.91971	50.47	-4.7E-01	rgb(115,155,235)	1.9904	2,2
Ahrr	Ahr	0.91971	50.47	0.468	rgb(222,128,128)	1.9904	2,2
Ahrr	Cpox	0.91971	50.47	0.471	rgb(222,127,128)	1.9904	2,2
Ahrr	Isg20	-0.91971	50.47	-4.7E-01	rgb(115,155,235)	1.9904	2,2
Ahrr	Klre1	0.91971	50.47	0.472	rgb(222,127,128)	1.9904	2,2
Ankzf1	Vldlr	0.91971	50.47	0.468	rgb(222,128,129)	1.9904	2,2
Atmin	Dock11	0.91971	50.47	0.466	rgb(222,128,129)	1.9904	2,2
Batf	Gpr68	0.91971	50.47	0.474	rgb(222,126,127)	1.9904	2,2
Batf	Tal2	-0.91971	50.47	-4.7E-01	rgb(114,155,235)	1.9904	2,2
Batf	Trim36	0.91971	50.47	0.465	rgb(222,128,129)	1.9904	2,2
Ccdc17	Impg2	0.91971	50.47	0.471	rgb(222,127,128)	1.9904	2,2
Cenpb	Samd1	0.91971	50.47	0.47	rgb(222,127,128)	1.9904	2,2
Cenpt	Gprc5a	0.91971	50.47	0.468	rgb(222,128,129)	1.9904	2,2
Cenpt	Lpin2	-0.91971	50.47	-4.7E-01	rgb(114,154,235)	1.9904	2,2
Cenpt	Vav2	-0.91971	50.47	-4.7E-01	rgb(115,155,235)	1.9904	2,2
Dr1	Wrnip1	0.91971	50.47	0.469	rgb(222,127,128)	1.9904	2,2
Fosl2	Cecr6	-0.91971	50.47	-4.7E-01	rgb(116,155,235)	1.9904	2,2
Foxp2	Dio2	0.91971	50.47	0.472	rgb(222,127,128)	1.9904	2,2
Foxs1	Grk5	0.91971	50.47	0.47	rgb(222,127,128)	1.9904	2,2
Gm3604	Nefh	0.91971	50.47	0.468	rgb(222,128,128)	1.9904	2,2
Hmgb1	Tmtc4	0.91971	50.47	0.472	rgb(222,127,128)	1.9904	2,2
Ikzf5	Pgm2	-0.91971	50.47	-4.7E-01	rgb(115,155,235)	1.9904	2,2
Jun	Fes	0.91971	50.47	0.472	rgb(222,127,128)	1.9904	2,2
Klf2	Cdk18	-0.91971	50.47	-4.7E-01	rgb(114,154,235)	1.9904	2,2
Klf2	Zfp945	0.91971	50.47	0.469	rgb(222,128,128)	1.9904	2,2
Lin54	Pdcd1lg2	-0.91971	50.47	-4.7E-01	rgb(115,155,235)	1.9904	2,2
Msc	Ccr1	0.91971	50.47	0.473	rgb(222,127,128)	1.9904	2,2
Msc	Prss30	0.91971	50.47	0.469	rgb(222,127,128)	1.9904	2,2
Ncoa3	Mapkapk2	0.91971	50.47	0.466	rgb(222,128,129)	1.9904	2,2
Nr4a2	Psd	0.91971	50.47	0.469	rgb(222,127,128)	1.9904	2,2
Nr4a2	Tapbpl	0.91971	50.47	0.473	rgb(222,127,128)	1.9904	2,2
Nr4a3	Tmem163	-0.91971	50.47	-4.7E-01	rgb(115,155,235)	1.9904	2,2
Sgsm2	Cd226	0.91971	50.47	0.469	rgb(222,127,128)	1.9904	2,2
Sp110	Ly6c1	0.91971	50.47	0.467	rgb(222,128,129)	1.9904	2,2
Sp6	Rassf4	0.91971	50.47	0.471	rgb(222,127,128)	1.9904	2,2
Tal2	Acsl5	0.91971	50.47	0.472	rgb(222,127,128)	1.9904	2,2
Tcf4	Socs2	0.91971	50.47	0.472	rgb(222,127,128)	1.9904	2,2
Tigd2	Znrf1	0.91971	50.47	0.472	rgb(222,127,128)	1.9904	2,2
Trerf1	Tmem176a	0.91971	50.47	0.47	rgb(222,127,128)	1.9904	2,2
Trps1	Ppfibp1	0.91971	50.47	0.47	rgb(222,127,128)	1.9904	2,2
Whsc1	Cep170	0.91971	50.47	0.467	rgb(222,128,129)	1.9904	2,2
Zbed3	Zkscan17	0.91971	50.47	0.471	rgb(222,127,128)	1.9904	2,2
Zfp2	Ehbp1	0.91971	50.47	0.469	rgb(222,127,128)	1.9904	2,2
Zfp266	Zfp426	0.91971	50.47	0.468	rgb(222,128,128)	1.9904	2,2
Zfp280b	Gnpda1	0.91971	50.47	0.474	rgb(222,126,127)	1.9904	2,2
Zfp292	Snx10	-0.91971	50.47	-4.7E-01	rgb(116,156,235)	1.9904	2,2
Zfp318	Maged1	0.91971	50.47	0.465	rgb(222,128,129)	1.9904	2,2
Zfp365	Slc19a2	0.91971	50.47	0.468	rgb(222,128,128)	1.9904	2,2
Zfp385a	Psrc1	0.91971	50.47	0.475	rgb(222,126,127)	1.9904	2,2
Zfp395	Tnip2	-0.91971	50.47	-4.7E-01	rgb(116,155,235)	1.9904	2,2
Zfp523	Arsg	0.91971	50.47	0.471	rgb(222,127,128)	1.9904	2,2
Zfp53	Lrrc59	-0.91971	50.47	-4.7E-01	rgb(115,155,235)	1.9904	2,2
Zfp608	Qser1	0.91971	50.47	0.474	rgb(222,126,127)	1.9904	2,2
Zfp750	Sulf2	0.91971	50.47	0.467	rgb(222,128,129)	1.9904	2,2
Zfp787	Zfp668	0.91971	50.47	0.472	rgb(222,127,128)	1.9904	2,2
Zfp827	Zhx2	0.91971	50.47	0.47	rgb(222,127,128)	1.9904	2,2
Zkscan17	Zfp820	-0.91971	50.47	-4.7E-01	rgb(116,155,235)	1.9904	2,2
Ahrr	Sulf2	0.91971	50.47	0.81	rgb(226, 62, 64)	1.9904	2,2
Arnt2	Sulf2	0.91971	50.47	0.81	rgb(226, 62, 64)	1.9904	2,2
Rarg	Hspb11	0.91971	50.47	0.81	rgb(226, 62, 64)	1.9904	None
Rfx2	Rassf8	0.91971	50.47	0.81	rgb(226, 62, 64)	1.9904	None
Sox6	M6pr	0.91971	50.47	0.81	rgb(226, 62, 64)	1.9904	None
Bach1	Myh3	0.91741	50.46	0.458	rgb(222,130,130)	1.9902	None
Bcl6b	Il10ra	0.91741	50.46	0.457	rgb(222,130,131)	1.9902	None
Bcl6b	Sbf2	0.91741	50.46	0.464	rgb(222,128,129)	1.9902	None
Bhlhe41	Nrgn	-0.91741	50.46	-4.6E-01	rgb(117,156,235)	1.9902	2,2
Bhlhe41	Pxn	0.91741	50.46	0.456	rgb(222,130,131)	1.9902	None
Cebpb	Avpi1	0.91741	50.46	0.462	rgb(222,129,130)	1.9902	None
Cux1	Gucy2e	0.91741	50.46	0.456	rgb(222,130,131)	1.9902	None
E4f1	Vwa5a	-0.91741	50.46	-4.6E-01	rgb(116,156,235)	1.9902	2,2
Egr3	Ncf1	-0.91741	50.46	-4.6E-01	rgb(117,156,234)	1.9902	None
Egr3	Zfp608	0.91741	50.46	0.464	rgb(222,128,129)	1.9902	None
Egr4	B930041F14Rik	0.91741	50.46	0.459	rgb(222,129,130)	1.9902	None
Egr4	Cd81	0.91741	50.46	0.465	rgb(222,128,129)	1.9902	None
Elf1	Tspyl4	0.91741	50.46	0.461	rgb(222,129,130)	1.9902	2,2
Elk4	Adamts6	-0.91741	50.46	-4.6E-01	rgb(116,156,235)	1.9902	2,2
Epas1	Ankzf1	0.91741	50.46	0.461	rgb(222,129,130)	1.9902	2,2
Etv4	Tnf	0.91741	50.46	0.455	rgb(222,130,131)	1.9902	None
Fli1	Gm14446	0.91741	50.46	0.456	rgb(222,130,131)	1.9902	None
Foxh1	Srgn	0.91741	50.46	0.462	rgb(222,129,130)	1.9902	None
Foxp1	Egr2	-0.91741	50.46	-4.6E-01	rgb(118,157,234)	1.9902	None
Foxq1	Ripk2	0.91741	50.46	0.46	rgb(222,129,130)	1.9902	None
Gabpa	Hmx3	0.91741	50.46	0.459	rgb(222,129,130)	1.9902	None
Gabpa	Rpp14	0.91741	50.46	0.463	rgb(222,129,129)	1.9902	None
Gata3	Asns	0.91741	50.46	0.455	rgb(222,130,131)	1.9902	None
Gata3	Gpt2	0.91741	50.46	0.463	rgb(222,129,129)	1.9902	2,2
Gli3	Abcb1b	0.91741	50.46	0.455	rgb(222,130,131)	1.9902	None
Hic1	Tsc22d3	-0.91741	50.46	-4.6E-01	rgb(117,156,234)	1.9902	None
Hif1a	Ccrn4l	0.91741	50.46	0.455	rgb(222,130,131)	1.9902	2,2
Hif1a	Dntt	0.91741	50.46	0.457	rgb(222,130,131)	1.9902	None
Hif1a	Plxnd1	0.91741	50.46	0.457	rgb(222,130,131)	1.9902	None
Hif1a	Selenbp1	0.91741	50.46	0.459	rgb(222,129,130)	1.9902	2,2
Hlf	Spef2	0.91741	50.46	0.462	rgb(222,129,130)	1.9902	2,2
Hmx2	Anxa4	-0.91741	50.46	-4.6E-01	rgb(116,156,235)	1.9902	2,2
Hsf2	F13a1	0.91741	50.46	0.463	rgb(222,129,129)	1.9902	None
Irf2	Camkk1	-0.91741	50.46	-4.6E-01	rgb(117,156,234)	1.9902	None
Irf5	Trim12c	0.91741	50.46	0.459	rgb(222,129,130)	1.9902	None
Irf8	Cysltr2	0.91741	50.46	0.458	rgb(222,129,130)	1.9902	None
Irf9	Apold1	0.91741	50.46	0.464	rgb(222,128,129)	1.9902	None
Irf9	Cd86	0.91741	50.46	0.463	rgb(222,129,130)	1.9902	None
Irf9	Igtp	0.91741	50.46	0.465	rgb(222,128,129)	1.9902	None
Irf9	Pydc4	0.91741	50.46	0.458	rgb(222,129,130)	1.9902	2,2
Klf11	Rasgrp1	0.91741	50.46	0.456	rgb(222,130,131)	1.9902	None
Klf7	Ppp1r13l	0.91741	50.46	0.463	rgb(222,129,130)	1.9902	None
Klf7	Syde1	0.91741	50.46	0.46	rgb(222,129,130)	1.9902	None
Lef1	Il7r	0.91741	50.46	0.461	rgb(222,129,130)	1.9902	None
Maf	Tgm1	0.91741	50.46	0.464	rgb(222,128,129)	1.9902	None
Maf	Vdac1	0.91741	50.46	0.46	rgb(222,129,130)	1.9902	None
Mafg	Rreb1	0.91741	50.46	0.463	rgb(222,129,130)	1.9902	None
Myb	Tle1	0.91741	50.46	0.464	rgb(222,128,129)	1.9902	None
Myc	Utp20	0.91741	50.46	0.462	rgb(222,129,130)	1.9902	None
Nfkb2	Zadh2	-0.91741	50.46	-4.6E-01	rgb(116,156,235)	1.9902	None
Nhlh1	Mycbp2	0.91741	50.46	0.463	rgb(222,129,130)	1.9902	None
Nr3c1	Agap1	0.91741	50.46	0.456	rgb(222,130,131)	1.9902	None
Nr4a1	Ckap4	0.91741	50.46	0.457	rgb(222,130,131)	1.9902	2,2
Otx1	Rab27a	0.91741	50.46	0.464	rgb(222,128,129)	1.9902	None
Pou3f1	Ckap4	-0.91741	50.46	-4.6E-01	rgb(118,157,234)	1.9902	None
Ppara	Plekha1	-0.91741	50.46	-4.6E-01	rgb(118,157,234)	1.9902	None
Pparg	Rilpl2	0.91741	50.46	0.462	rgb(222,129,130)	1.9902	None
Rara	4930503L19Rik	-0.91741	50.46	-4.6E-01	rgb(117,156,234)	1.9902	None
Rfx7	Pde4d	-0.91741	50.46	-4.6E-01	rgb(118,157,234)	1.9902	None
Rfx7	Wipf1	-0.91741	50.46	-4.6E-01	rgb(117,156,235)	1.9902	None
Rora	Plekhf1	0.91741	50.46	0.455	rgb(222,130,131)	1.9902	None
Rreb1	Gja1	0.91741	50.46	0.458	rgb(222,130,131)	1.9902	None
Six1	Itpk1	-0.91741	50.46	-4.6E-01	rgb(117,156,234)	1.9902	2,2
Sox13	Ces2c	-0.91741	50.46	-4.6E-01	rgb(118,157,234)	1.9902	None
Sox15	Cndp2	-0.91741	50.46	-4.6E-01	rgb(118,157,234)	1.9902	2,2
Sp2	Ero1l	0.91741	50.46	0.462	rgb(222,129,130)	1.9902	None
Srf	Zkscan17	-0.91741	50.46	-4.6E-01	rgb(117,156,235)	1.9902	None
Stat1	Gpr18	0.91741	50.46	0.461	rgb(222,129,130)	1.9902	None
Stat4	Vps37b	0.91741	50.46	0.456	rgb(222,130,131)	1.9902	None
Stat5b	Plod3	0.91741	50.46	0.456	rgb(222,130,131)	1.9902	2,2
Stat5b	Trim46	0.91741	50.46	0.459	rgb(222,129,130)	1.9902	None
Tcf3	Bnip3	0.91741	50.46	0.46	rgb(222,129,130)	1.9902	None
Tead1	Itgb1	0.91741	50.46	0.46	rgb(222,129,130)	1.9902	None
Tead1	Wrnip1	0.91741	50.46	0.464	rgb(222,128,129)	1.9902	None
Thra	Pag1	-0.91741	50.46	-4.6E-01	rgb(116,156,235)	1.9902	None
Vdr	Zfp609	0.91741	50.46	0.457	rgb(222,130,131)	1.9902	None
Zbed6	Kifc2	-0.91741	50.46	-4.6E-01	rgb(117,156,234)	1.9902	None
Zbtb7b	Lrrc27	0.91741	50.46	0.455	rgb(222,130,131)	1.9902	None
Zbtb7b	Smg5	-0.91741	50.46	-4.6E-01	rgb(117,156,235)	1.9902	None
Zeb1	Atp8b4	-0.91741	50.46	-4.6E-01	rgb(118,157,234)	1.9902	None
Zfp148	Hspb11	0.91741	50.46	0.464	rgb(222,128,129)	1.9902	None
Zfp148	Rcn3	0.91741	50.46	0.464	rgb(222,128,129)	1.9902	None
Zfx	S100a13	-0.91741	50.46	-4.6E-01	rgb(118,157,234)	1.9902	None
Akna	Arc	0.91741	50.46	0.46	rgb(222,129,130)	1.9902	2,2
C030039L03Rik	Itga7	0.91741	50.46	0.462	rgb(222,129,130)	1.9902	2,2
Cenpt	Pde1a	0.91741	50.46	0.457	rgb(222,130,131)	1.9902	2,2
Cxxc5	Rasgef1a	0.91741	50.46	0.462	rgb(222,129,130)	1.9902	2,2
Dr1	Rexo4	-0.91741	50.46	-4.6E-01	rgb(117,156,235)	1.9902	2,2
Dr1	Sms	0.91741	50.46	0.464	rgb(222,128,129)	1.9902	2,2
Fos	Foxp3	-0.91741	50.46	-4.6E-01	rgb(116,156,235)	1.9902	2,2
Fosl2	Syde2	0.91741	50.46	0.46	rgb(222,129,130)	1.9902	2,2
Foxn3	Stx7	-0.91741	50.46	-4.6E-01	rgb(117,156,235)	1.9902	2,2
Ikzf4	Hspa2	-0.91741	50.46	-4.6E-01	rgb(117,156,234)	1.9902	2,2
Jazf1	Pim1	-0.91741	50.46	-4.6E-01	rgb(117,156,235)	1.9902	2,2
Jun	1600014C10Rik	0.91741	50.46	0.458	rgb(222,129,130)	1.9902	2,2
Jun	Tmcc3	0.91741	50.46	0.457	rgb(222,130,131)	1.9902	2,2
Kdm2b	Dnmt3a	0.91741	50.46	0.459	rgb(222,129,130)	1.9902	2,2
Kdm2b	Itgb3	0.91741	50.46	0.455	rgb(222,130,131)	1.9902	2,2
Kdm5b	Rgs19	-0.91741	50.46	-4.6E-01	rgb(116,156,235)	1.9902	2,2
Kdm5b	Tnk2	-0.91741	50.46	-4.6E-01	rgb(117,156,235)	1.9902	2,2
Klf2	Plekho2	-0.91741	50.46	-4.6E-01	rgb(117,156,235)	1.9902	2,2
Maff	Atmin	-0.91741	50.46	-4.6E-01	rgb(116,156,235)	1.9902	2,2
Mbnl2	Trerf1	0.91741	50.46	0.463	rgb(222,129,130)	1.9902	2,2
Mef2b	Cox6a2	0.91741	50.46	0.456	rgb(222,130,131)	1.9902	2,2
Msc	Lime1	0.91741	50.46	0.46	rgb(222,129,130)	1.9902	2,2
Naif1	Flot2	0.91741	50.46	0.463	rgb(222,129,130)	1.9902	2,2
Ncoa2	Mgat5	0.91741	50.46	0.455	rgb(222,130,131)	1.9902	2,2
Ncoa3	Socs1	0.91741	50.46	0.463	rgb(222,129,129)	1.9902	2,2
Npas2	Rnd3	0.91741	50.46	0.459	rgb(222,129,130)	1.9902	2,2
Nr4a2	Rel	0.91741	50.46	0.46	rgb(222,129,130)	1.9902	2,2
Phf20	Mpdu1	-0.91741	50.46	-4.6E-01	rgb(118,157,234)	1.9902	2,2
Rorc	Cpd	0.91741	50.46	0.456	rgb(222,130,131)	1.9902	2,2
Runx2	Gcnt1	0.91741	50.46	0.457	rgb(222,130,131)	1.9902	2,2
Scml4	Ipcef1	0.91741	50.46	0.458	rgb(222,130,130)	1.9902	2,2
Scml4	Lrrc59	-0.91741	50.46	-4.6E-01	rgb(118,157,234)	1.9902	2,2
Sgsm2	Dlg3	0.91741	50.46	0.457	rgb(222,130,131)	1.9902	2,2
Sgsm2	Fermt1	-0.91741	50.46	-4.6E-01	rgb(116,156,235)	1.9902	2,2
Tbx21	Insrr	0.91741	50.46	0.459	rgb(222,129,130)	1.9902	2,2
Tbx21	Muc1	0.91741	50.46	0.457	rgb(222,130,131)	1.9902	2,2
Tbx21	Tnip3	0.91741	50.46	0.459	rgb(222,129,130)	1.9902	2,2
Tmf1	Pik3ca	0.91741	50.46	0.458	rgb(222,129,130)	1.9902	2,2
Trerf1	Syt11	0.91741	50.46	0.465	rgb(222,128,129)	1.9902	2,2
Trps1	Gpr65	0.91741	50.46	0.457	rgb(222,130,131)	1.9902	2,2
Ybx2	Fam198a	0.91741	50.46	0.459	rgb(222,129,130)	1.9902	2,2
Zfp266	Ybey	0.91741	50.46	0.455	rgb(222,130,131)	1.9902	2,2
Zfp280b	Npas2	0.91741	50.46	0.458	rgb(222,130,130)	1.9902	2,2
Zfp280b	Ticam2	0.91741	50.46	0.463	rgb(222,129,129)	1.9902	2,2
Zfp296	Trib2	-0.91741	50.46	-4.6E-01	rgb(117,156,234)	1.9902	2,2
Zfp385a	Plxna1	0.91741	50.46	0.459	rgb(222,129,130)	1.9902	2,2
Zfp385a	Ptk2	-0.91741	50.46	-4.6E-01	rgb(117,156,234)	1.9902	2,2
Zfp407	Mpdu1	-0.91741	50.46	-4.6E-01	rgb(116,156,235)	1.9902	2,2
Zfp473	Cd96	-0.91741	50.46	-4.6E-01	rgb(117,156,234)	1.9902	2,2
Zfp516	Jakmip1	0.91741	50.46	0.461	rgb(222,129,130)	1.9902	2,2
Zfp608	Stra6	-0.91741	50.46	-4.6E-01	rgb(117,156,235)	1.9902	2,2
Zfp629	Mab21l3	-0.91741	50.46	-4.6E-01	rgb(118,157,234)	1.9902	2,2
Zfp629	Oxct1	-0.91741	50.46	-4.6E-01	rgb(117,156,234)	1.9902	2,2
Zfp629	Zfp108	0.91741	50.46	0.46	rgb(222,129,130)	1.9902	2,2
Zfp64	Myo18a	0.91741	50.46	0.456	rgb(222,130,131)	1.9902	2,2
Zfp9	Tnip3	0.91741	50.46	0.464	rgb(222,128,129)	1.9902	2,2
Zfp960	Ifi204	0.91741	50.46	0.464	rgb(222,128,129)	1.9902	2,2
Zhx1	Stfa3	-0.91741	50.46	-4.6E-01	rgb(116,156,235)	1.9902	2,2
Ahrr	Nptx1	0.91741	50.46	0.81	rgb(226, 62, 64)	1.9902	None
Arnt2	Nptx1	0.91741	50.46	0.81	rgb(226, 62, 64)	1.9902	None
E2f4	Impa2	0.91741	50.46	0.81	rgb(226, 62, 64)	1.9902	None
E2f4	Pxmp2	0.91741	50.46	0.81	rgb(226, 62, 64)	1.9902	None
E2f4	Smpd4	0.91741	50.46	0.81	rgb(226, 62, 64)	1.9902	None
Fos	Rnh1	0.91741	50.46	0.81	rgb(226, 62, 64)	1.9902	None
Fos	Sell	0.91741	50.46	0.81	rgb(226, 62, 64)	1.9902	None
Fosb	Rnh1	0.91741	50.46	0.81	rgb(226, 62, 64)	1.9902	None
Fosb	Sell	0.91741	50.46	0.81	rgb(226, 62, 64)	1.9902	None
Fosl1	Rnh1	0.91741	50.46	0.81	rgb(226, 62, 64)	1.9902	None
Fosl1	Sell	0.91741	50.46	0.81	rgb(226, 62, 64)	1.9902	None
Fosl2	Rnh1	0.91741	50.46	0.81	rgb(226, 62, 64)	1.9902	None
Fosl2	Sell	0.91741	50.46	0.81	rgb(226, 62, 64)	1.9902	None
Jun	Rnh1	0.91741	50.46	0.81	rgb(226, 62, 64)	1.9902	None
Jun	Sell	0.91741	50.46	0.81	rgb(226, 62, 64)	1.9902	None
Junb	Rnh1	0.91741	50.46	0.81	rgb(226, 62, 64)	1.9902	None
Junb	Sell	0.91741	50.46	0.81	rgb(226, 62, 64)	1.9902	None
Jund	Rnh1	0.91741	50.46	0.81	rgb(226, 62, 64)	1.9902	None
Jund	Sell	0.91741	50.46	0.81	rgb(226, 62, 64)	1.9902	None
Mitf	Ski	0.91741	50.46	0.81	rgb(226, 62, 64)	1.9902	None
Tcf4	Ski	0.91741	50.46	0.81	rgb(226, 62, 64)	1.9902	None
Pbx2	Il1a	0.91741	50.46	0.81	rgb(226, 62, 64)	1.9902	2,2
Pbx2	Srgap3	0.91741	50.46	0.81	rgb(226, 62, 64)	1.9902	None
Sox6	Endou	0.91741	50.46	0.81	rgb(226, 62, 64)	1.9902	None
Arid5a	Plcg1	-0.91512	50.45	-4.5E-01	rgb(119,158,234)	1.99	2,2
Ascl2	Meis2	0.91512	50.45	0.45	rgb(222,131,132)	1.99	None
Bach1	Ntrk3	0.91512	50.45	0.448	rgb(222,131,132)	1.99	None
Bach1	Sbf2	0.91512	50.45	0.447	rgb(222,132,133)	1.99	None
Bbx	Trat1	0.91512	50.45	0.447	rgb(222,132,133)	1.99	None
Bcl6	Zscan29	0.91512	50.45	0.45	rgb(222,131,132)	1.99	None
Bhlhe41	Gna15	-0.91512	50.45	-4.5E-01	rgb(118,157,234)	1.99	None
Creb1	Cbx4	0.91512	50.45	0.446	rgb(222,132,133)	1.99	None
Creb1	Gpr174	-0.91512	50.45	-4.5E-01	rgb(119,157,234)	1.99	2,2
Cux1	Myo1b	0.91512	50.45	0.447	rgb(222,132,132)	1.99	2,2
Ddit3	Slfn2	-0.91512	50.45	-4.5E-01	rgb(120,158,234)	1.99	None
Dmrt1	Ets1	0.91512	50.45	0.452	rgb(222,131,132)	1.99	2,2
Dmrt1	Nsg2	0.91512	50.45	0.449	rgb(222,131,132)	1.99	2,2
Dmrt1	Pag1	0.91512	50.45	0.45	rgb(222,131,132)	1.99	2,2
Dmrt1	Stox2	0.91512	50.45	0.45	rgb(222,131,132)	1.99	2,2
Egr2	Tfpi	0.91512	50.45	0.449	rgb(222,131,132)	1.99	None
Egr3	Trpm6	0.91512	50.45	0.448	rgb(222,131,132)	1.99	None
Egr4	Trim24	0.91512	50.45	0.455	rgb(222,130,131)	1.99	None
Esrra	Ifitm2	0.91512	50.45	0.45	rgb(222,131,132)	1.99	None
Esrra	Pag1	-0.91512	50.45	-4.5E-01	rgb(119,157,234)	1.99	None
Ets2	Dcxr	0.91512	50.45	0.453	rgb(222,130,131)	1.99	None
Fli1	Rfx7	0.91512	50.45	0.445	rgb(222,132,133)	1.99	None
Foxh1	Ikzf2	-0.91512	50.45	-4.5E-01	rgb(119,158,234)	1.99	None
Foxh1	Zfp646	-0.91512	50.45	-4.5E-01	rgb(119,157,234)	1.99	None
Foxo1	Cdk5	0.91512	50.45	0.452	rgb(222,131,132)	1.99	None
Foxo3	Inadl	0.91512	50.45	0.452	rgb(222,131,132)	1.99	2,2
Foxp1	Ifitm1	0.91512	50.45	0.453	rgb(222,131,131)	1.99	None
Foxq1	Egr2	-0.91512	50.45	-4.5E-01	rgb(119,157,234)	1.99	2,2
Gabpa	Prpsap2	0.91512	50.45	0.448	rgb(222,131,132)	1.99	None
Gabpa	Znhit6	0.91512	50.45	0.454	rgb(222,130,131)	1.99	2,2
Gata3	Aldh1l2	0.91512	50.45	0.452	rgb(222,131,132)	1.99	2,2
Gfi1	Nsg2	0.91512	50.45	0.451	rgb(222,131,132)	1.99	None
Hdx	Apbb1ip	0.91512	50.45	0.452	rgb(222,131,132)	1.99	2,2
Hic1	Higd1a	-0.91512	50.45	-4.5E-01	rgb(118,157,234)	1.99	None
Hif1a	Anxa2	0.91512	50.45	0.452	rgb(222,131,132)	1.99	None
Hif1a	Fam57a	0.91512	50.45	0.454	rgb(222,130,131)	1.99	None
Hlf	4632428N05Rik	-0.91512	50.45	-4.5E-01	rgb(120,158,234)	1.99	2,2
Hlf	Calca	0.91512	50.45	0.447	rgb(222,132,132)	1.99	None
Hlf	Ppp3cc	0.91512	50.45	0.454	rgb(222,130,131)	1.99	None
Hlf	Tspan7	0.91512	50.45	0.447	rgb(222,132,132)	1.99	2,2
Hsf1	Acin1	0.91512	50.45	0.452	rgb(222,131,132)	1.99	None
Hsf1	Jmjd6	0.91512	50.45	0.446	rgb(222,132,133)	1.99	None
Insm1	Cdh23	0.91512	50.45	0.446	rgb(222,132,133)	1.99	None
Irf4	Bend5	0.91512	50.45	0.454	rgb(222,130,131)	1.99	None
Irf4	Tgtp2	0.91512	50.45	0.445	rgb(222,132,133)	1.99	None
Irf5	Abcg3	0.91512	50.45	0.454	rgb(222,130,131)	1.99	None
Irf5	Ccrl2	0.91512	50.45	0.45	rgb(222,131,132)	1.99	None
Irf5	Lsp1	0.91512	50.45	0.45	rgb(222,131,132)	1.99	None
Irf9	BC021614	-0.91512	50.45	-4.5E-01	rgb(118,157,234)	1.99	None
Klf11	Tsc22d3	0.91512	50.45	0.449	rgb(222,131,132)	1.99	None
Lef1	Ntn4	0.91512	50.45	0.453	rgb(222,130,131)	1.99	None
Lhx2	Phospho1	0.91512	50.45	0.452	rgb(222,131,132)	1.99	None
Maf	Gart	-0.91512	50.45	-4.5E-01	rgb(120,158,234)	1.99	None
Maf	Pstpip1	0.91512	50.45	0.449	rgb(222,131,132)	1.99	None
Myb	Abcg1	0.91512	50.45	0.45	rgb(222,131,132)	1.99	None
Mycn	Smpd3	0.91512	50.45	0.451	rgb(222,131,132)	1.99	None
Nfkb1	Sema4a	0.91512	50.45	0.454	rgb(222,130,131)	1.99	None
Nfkb2	Nfkb1	0.91512	50.45	0.45	rgb(222,131,132)	1.99	None
Nhlh1	Chd5	0.91512	50.45	0.446	rgb(222,132,133)	1.99	None
Nhlh1	Xylt2	0.91512	50.45	0.452	rgb(222,131,132)	1.99	None
Nkx3-1	Ifngr2	0.91512	50.45	0.455	rgb(222,130,131)	1.99	None
Nr1h2	Gad2	-0.91512	50.45	-4.5E-01	rgb(119,157,234)	1.99	2,2
Nr1h2	St3gal1	0.91512	50.45	0.453	rgb(222,131,131)	1.99	None
Nr3c1	Acsl4	-0.91512	50.45	-4.5E-01	rgb(119,158,234)	1.99	None
Nr3c1	Gprc5a	-0.91512	50.45	-4.5E-01	rgb(120,158,234)	1.99	None
Patz1	Ccdc50	-0.91512	50.45	-4.5E-01	rgb(118,157,234)	1.99	None
Pknox1	Urb1	0.91512	50.45	0.446	rgb(222,132,133)	1.99	None
Plag1	Rfx7	0.91512	50.45	0.452	rgb(222,131,132)	1.99	None
Pou6f1	Prx	-0.91512	50.45	-4.5E-01	rgb(118,157,234)	1.99	None
Ppara	Crat	0.91512	50.45	0.453	rgb(222,131,131)	1.99	None
Pparg	Cd79b	0.91512	50.45	0.449	rgb(222,131,132)	1.99	None
Prrx1	Smox	0.91512	50.45	0.446	rgb(222,132,133)	1.99	2,2
Rbpj	Slc2a4	0.91512	50.45	0.445	rgb(222,132,133)	1.99	None
Rest	Zic5	0.91512	50.45	0.448	rgb(222,132,132)	1.99	None
Runx1	Erap1	0.91512	50.45	0.449	rgb(222,131,132)	1.99	None
Runx1	Mocos	0.91512	50.45	0.451	rgb(222,131,132)	1.99	None
Six1	Pogz	0.91512	50.45	0.451	rgb(222,131,132)	1.99	2,2
Smad3	Il4ra	-0.91512	50.45	-4.5E-01	rgb(119,157,234)	1.99	None
Sox13	Wrnip1	-0.91512	50.45	-4.5E-01	rgb(120,158,234)	1.99	None
Sox4	Fyn	0.91512	50.45	0.448	rgb(222,131,132)	1.99	None
Spib	Prex1	0.91512	50.45	0.454	rgb(222,130,131)	1.99	2,2
Srebf2	Hist2h4	0.91512	50.45	0.452	rgb(222,131,132)	1.99	None
Stat1	Xaf1	0.91512	50.45	0.453	rgb(222,130,131)	1.99	None
Tead1	Lzts2	0.91512	50.45	0.447	rgb(222,132,132)	1.99	None
Thra	Ptprc	-0.91512	50.45	-4.5E-01	rgb(120,158,234)	1.99	None
Trp53	Aga	0.91512	50.45	0.455	rgb(222,130,131)	1.99	None
Trp53	Ccng1	0.91512	50.45	0.452	rgb(222,131,132)	1.99	None
Trp73	Snhg6	0.91512	50.45	0.454	rgb(222,130,131)	1.99	2,2
Zbed6	Unc5cl	-0.91512	50.45	-4.5E-01	rgb(120,158,234)	1.99	2,2
Zbtb3	Celf2	0.91512	50.45	0.448	rgb(222,131,132)	1.99	None
Zbtb7b	Aldh1l2	0.91512	50.45	0.454	rgb(222,130,131)	1.99	None
Zbtb7b	Aplp1	0.91512	50.45	0.449	rgb(222,131,132)	1.99	None
Zbtb7b	Trove2	0.91512	50.45	0.447	rgb(222,132,133)	1.99	None
Zfhx3	Dst	0.91512	50.45	0.452	rgb(222,131,132)	1.99	2,2
Zfp281	Gpr68	-0.91512	50.45	-4.5E-01	rgb(119,158,234)	1.99	None
Zfx	Nckipsd	0.91512	50.45	0.449	rgb(222,131,132)	1.99	None
Zic2	Wnt11	-0.91512	50.45	-4.5E-01	rgb(118,157,234)	1.99	None
Zscan10	Dirc2	-0.91512	50.45	-4.5E-01	rgb(120,158,234)	1.99	None
Aebp2	Tox2	0.91512	50.45	0.453	rgb(222,130,131)	1.99	2,2
Aebp2	Vrk2	-0.91512	50.45	-4.5E-01	rgb(120,158,234)	1.99	2,2
Batf	Cd74	-0.91512	50.45	-4.5E-01	rgb(119,157,234)	1.99	2,2
Bcl11b	Mllt6	0.91512	50.45	0.445	rgb(222,132,133)	1.99	2,2
C030039L03Rik	4930417O13Rik	0.91512	50.45	0.452	rgb(222,131,132)	1.99	2,2
Creb3l2	Ncs1	0.91512	50.45	0.454	rgb(222,130,131)	1.99	2,2
Csrnp1	Pim1	0.91512	50.45	0.45	rgb(222,131,132)	1.99	2,2
Cxxc5	Irf4	-0.91512	50.45	-4.5E-01	rgb(118,157,234)	1.99	2,2
Dr1	Gltscr2	-0.91512	50.45	-4.5E-01	rgb(120,158,234)	1.99	2,2
Dzip1	Gm5127	-0.91512	50.45	-4.5E-01	rgb(119,157,234)	1.99	2,2
Dzip1	Nlrp6	-0.91512	50.45	-4.5E-01	rgb(119,157,234)	1.99	2,2
Foxs1	Ccl20	0.91512	50.45	0.447	rgb(222,132,133)	1.99	2,2
Foxs1	Iyd	0.91512	50.45	0.448	rgb(222,131,132)	1.99	2,2
Ikzf3	Ifnar1	-0.91512	50.45	-4.5E-01	rgb(119,157,234)	1.99	2,2
Kdm2b	Gfod1	0.91512	50.45	0.448	rgb(222,131,132)	1.99	2,2
Kdm2b	Lrch1	0.91512	50.45	0.446	rgb(222,132,133)	1.99	2,2
Kdm2b	Usp54	0.91512	50.45	0.451	rgb(222,131,132)	1.99	2,2
L3mbtl3	Il17f	-0.91512	50.45	-4.5E-01	rgb(120,158,234)	1.99	2,2
Litaf	Plxnc1	0.91512	50.45	0.454	rgb(222,130,131)	1.99	2,2
Mbnl2	Pak1	0.91512	50.45	0.447	rgb(222,132,133)	1.99	2,2
Mtf2	Dcaf17	0.91512	50.45	0.451	rgb(222,131,132)	1.99	2,2
Npas2	Mtss1	0.91512	50.45	0.445	rgb(222,132,133)	1.99	2,2
Nr4a3	Ehd4	-0.91512	50.45	-4.5E-01	rgb(118,157,234)	1.99	2,2
Nr4a3	Eno3	0.91512	50.45	0.453	rgb(222,130,131)	1.99	2,2
Nr4a3	Slc24a3	-0.91512	50.45	-4.5E-01	rgb(120,158,234)	1.99	2,2
Plscr1	Rab39b	0.91512	50.45	0.446	rgb(222,132,133)	1.99	2,2
Pou2af1	Fgf16	0.91512	50.45	0.451	rgb(222,131,132)	1.99	2,2
Pou2af1	Sh3bp1	-0.91512	50.45	-4.5E-01	rgb(119,157,234)	1.99	2,2
Rarg	Arid5a	-0.91512	50.45	-4.5E-01	rgb(119,158,234)	1.99	2,2
Sall4	Aicda	0.91512	50.45	0.448	rgb(222,131,132)	1.99	2,2
Sp110	Max	0.91512	50.45	0.452	rgb(222,131,131)	1.99	2,2
Sp140	Krt16	0.91512	50.45	0.449	rgb(222,131,132)	1.99	2,2
Tal2	Snx11	0.91512	50.45	0.455	rgb(222,130,131)	1.99	2,2
Tcf4	Ildr1	0.91512	50.45	0.453	rgb(222,130,131)	1.99	2,2
Tcf7l1	Clip3	0.91512	50.45	0.453	rgb(222,131,131)	1.99	2,2
Thap1	Nfyb	0.91512	50.45	0.454	rgb(222,130,131)	1.99	2,2
Thap3	Dpm3	0.91512	50.45	0.452	rgb(222,131,132)	1.99	2,2
Trerf1	Rab8b	-0.91512	50.45	-4.5E-01	rgb(119,157,234)	1.99	2,2
Zbed3	Runx2	0.91512	50.45	0.448	rgb(222,131,132)	1.99	2,2
Zbtb32	Ccdc50	0.91512	50.45	0.454	rgb(222,130,131)	1.99	2,2
Zbtb32	Fam111a	0.91512	50.45	0.449	rgb(222,131,132)	1.99	2,2
Zbtb41	Pafah1b3	-0.91512	50.45	-4.5E-01	rgb(119,157,234)	1.99	2,2
Zbtb46	Tnni1	0.91512	50.45	0.447	rgb(222,132,132)	1.99	2,2
Zfp184	Vgf	0.91512	50.45	0.454	rgb(222,130,131)	1.99	2,2
Zfp277	Myo10	-0.91512	50.45	-4.5E-01	rgb(120,158,234)	1.99	2,2
Zfp28	5730416F02Rik	0.91512	50.45	0.446	rgb(222,132,133)	1.99	2,2
Zfp354c	Ncdn	-0.91512	50.45	-4.5E-01	rgb(120,158,234)	1.99	2,2
Zfp367	Arrb2	0.91512	50.45	0.454	rgb(222,130,131)	1.99	2,2
Zfp367	Rxra	0.91512	50.45	0.451	rgb(222,131,132)	1.99	2,2
Zfp386	Spry1	-0.91512	50.45	-4.5E-01	rgb(118,157,234)	1.99	2,2
Zfp395	Tmem229b	0.91512	50.45	0.448	rgb(222,131,132)	1.99	2,2
Zfp426	Cd274	0.91512	50.45	0.447	rgb(222,132,133)	1.99	2,2
Zfp467	Cyth4	-0.91512	50.45	-4.5E-01	rgb(120,158,234)	1.99	2,2
Zfp511	Fam120c	-0.91512	50.45	-4.5E-01	rgb(119,157,234)	1.99	2,2
Zfp511	Nt5dc1	-0.91512	50.45	-4.5E-01	rgb(119,157,234)	1.99	2,2
Zfp513	A230072E10Rik	0.91512	50.45	0.45	rgb(222,131,132)	1.99	2,2
Zfp516	Matk	0.91512	50.45	0.445	rgb(222,132,133)	1.99	2,2
Zfp52	Galc	0.91512	50.45	0.446	rgb(222,132,133)	1.99	2,2
Zfp608	Cd5l	-0.91512	50.45	-4.5E-01	rgb(119,158,234)	1.99	2,2
Zfp629	Chrm4	-0.91512	50.45	-4.5E-01	rgb(119,157,234)	1.99	2,2
Zfp750	Mex3d	-0.91512	50.45	-4.5E-01	rgb(119,157,234)	1.99	2,2
Zfp808	Rfwd3	0.91512	50.45	0.454	rgb(222,130,131)	1.99	2,2
Zfp868	Orm2	0.91512	50.45	0.454	rgb(222,130,131)	1.99	2,2
Zfp874b	Lrrc59	-0.91512	50.45	-4.5E-01	rgb(119,157,234)	1.99	2,2
Zfp956	Map3k14	0.91512	50.45	0.445	rgb(222,132,133)	1.99	2,2
Zhx2	4932438H23Rik	-0.91512	50.45	-4.5E-01	rgb(119,158,234)	1.99	2,2
E2f4	H2afx	0.91512	50.45	0.81	rgb(226, 62, 64)	1.99	None
Fos	Arntl2	0.91512	50.45	0.81	rgb(226, 62, 64)	1.99	2,2
Fos	Ctsb	0.91512	50.45	0.81	rgb(226, 62, 64)	1.99	None
Fosb	Arntl2	0.91512	50.45	0.81	rgb(226, 62, 64)	1.99	2,2
Fosb	Ctsb	0.91512	50.45	0.81	rgb(226, 62, 64)	1.99	None
Fosl1	Arntl2	0.91512	50.45	0.81	rgb(226, 62, 64)	1.99	2,2
Fosl1	Ctsb	0.91512	50.45	0.81	rgb(226, 62, 64)	1.99	None
Fosl2	Arntl2	0.91512	50.45	0.81	rgb(226, 62, 64)	1.99	2,2
Fosl2	Ctsb	0.91512	50.45	0.81	rgb(226, 62, 64)	1.99	None
Jun	Arntl2	0.91512	50.45	0.81	rgb(226, 62, 64)	1.99	2,2
Jun	Ctsb	0.91512	50.45	0.81	rgb(226, 62, 64)	1.99	None
Junb	Arntl2	0.91512	50.45	0.81	rgb(226, 62, 64)	1.99	2,2
Junb	Ctsb	0.91512	50.45	0.81	rgb(226, 62, 64)	1.99	None
Jund	Arntl2	0.91512	50.45	0.81	rgb(226, 62, 64)	1.99	2,2
Jund	Ctsb	0.91512	50.45	0.81	rgb(226, 62, 64)	1.99	None
Ahr	Steap3	0.91283	50.44	0.438	rgb(222,133,134)	1.9898	None
Ar	Rgs16	0.91283	50.44	0.438	rgb(222,133,134)	1.9898	None
Atf5	Pkp4	-0.91283	50.44	-4.4E-01	rgb(121,159,234)	1.9898	None
Bach1	Syt12	0.91283	50.44	0.437	rgb(222,134,134)	1.9898	None
Bhlhe41	Lbp	0.91283	50.44	0.442	rgb(222,132,133)	1.9898	None
Cux1	Kndc1	0.91283	50.44	0.441	rgb(222,133,134)	1.9898	2,2
Cux1	Nfil3	-0.91283	50.44	-4.4E-01	rgb(121,158,234)	1.9898	None
Cux1	Tiparp	-0.91283	50.44	-4.4E-01	rgb(121,159,234)	1.9898	2,2
Dmrt1	Pdcd1lg2	-0.91283	50.44	-4.4E-01	rgb(122,159,234)	1.9898	2,2
Egr3	Lin7a	0.91283	50.44	0.441	rgb(222,133,134)	1.9898	None
Egr4	Ccdc50	0.91283	50.44	0.435	rgb(222,134,135)	1.9898	None
Egr4	Clec2l	0.91283	50.44	0.443	rgb(222,132,133)	1.9898	None
Egr4	Rabgap1l	0.91283	50.44	0.435	rgb(222,134,135)	1.9898	None
Egr4	Tmcc2	0.91283	50.44	0.436	rgb(222,134,135)	1.9898	None
Elk3	Gpatch4	0.91283	50.44	0.444	rgb(222,132,133)	1.9898	None
Eomes	Pls1	0.91283	50.44	0.441	rgb(222,133,134)	1.9898	None
Eomes	Zic2	0.91283	50.44	0.44	rgb(222,133,134)	1.9898	None
Epas1	Dtx3l	0.91283	50.44	0.436	rgb(222,134,135)	1.9898	2,2
Epas1	Mboat2	0.91283	50.44	0.44	rgb(222,133,134)	1.9898	2,2
Epas1	Rnf208	0.91283	50.44	0.438	rgb(222,133,134)	1.9898	2,2
Epas1	Sgsm2	-0.91283	50.44	-4.4E-01	rgb(121,158,234)	1.9898	2,2
Erg	Sptlc1	0.91283	50.44	0.439	rgb(222,133,134)	1.9898	None
Erg	Uqcrq	-0.91283	50.44	-4.4E-01	rgb(120,158,234)	1.9898	None
Esr1	Aacs	0.91283	50.44	0.438	rgb(222,133,134)	1.9898	None
Esr1	Phtf2	0.91283	50.44	0.442	rgb(222,133,133)	1.9898	None
Fli1	Iqcf3	0.91283	50.44	0.44	rgb(222,133,134)	1.9898	None
Foxp1	Gpr98	-0.91283	50.44	-4.4E-01	rgb(121,158,234)	1.9898	2,2
Foxp3	Sulf1	0.91283	50.44	0.441	rgb(222,133,134)	1.9898	None
Hes1	Ostf1	-0.91283	50.44	-4.4E-01	rgb(121,159,234)	1.9898	None
Hic1	Sra1	-0.91283	50.44	-4.4E-01	rgb(121,159,234)	1.9898	None
Hic1	Traf3	0.91283	50.44	0.442	rgb(222,133,133)	1.9898	None
Hif1a	Dhrs1	0.91283	50.44	0.435	rgb(222,134,135)	1.9898	None
Hif1a	Eid1	0.91283	50.44	0.44	rgb(222,133,134)	1.9898	None
Hif1a	Jag2	0.91283	50.44	0.438	rgb(222,133,134)	1.9898	None
Hif1a	Syt5	0.91283	50.44	0.444	rgb(222,132,133)	1.9898	None
Hlf	Prlr	0.91283	50.44	0.438	rgb(222,133,134)	1.9898	2,2
Hlx	Adam19	-0.91283	50.44	-4.4E-01	rgb(122,159,234)	1.9898	2,2
Hsf2	Anxa2	0.91283	50.44	0.438	rgb(222,133,134)	1.9898	None
Irf7	Tacc2	-0.91283	50.44	-4.4E-01	rgb(121,159,234)	1.9898	None
Klf4	Ddit4	0.91283	50.44	0.439	rgb(222,133,134)	1.9898	None
Klf4	Kcnk7	0.91283	50.44	0.438	rgb(222,133,134)	1.9898	None
Klf4	Mlf1	0.91283	50.44	0.443	rgb(222,132,133)	1.9898	None
Klf7	Sept4	0.91283	50.44	0.444	rgb(222,132,133)	1.9898	None
Maf	Trmt11	-0.91283	50.44	-4.4E-01	rgb(121,159,234)	1.9898	None
Mafb	Psme1	-0.91283	50.44	-4.4E-01	rgb(121,158,234)	1.9898	None
Meis1	Pigb	-0.91283	50.44	-4.4E-01	rgb(121,158,234)	1.9898	None
Myc	Auh	-0.91283	50.44	-4.4E-01	rgb(122,159,234)	1.9898	None
Nfatc1	Cd2	0.91283	50.44	0.441	rgb(222,133,134)	1.9898	None
Nfatc4	Gpr174	0.91283	50.44	0.437	rgb(222,134,134)	1.9898	None
Nfe2l2	Eef1a1	0.91283	50.44	0.436	rgb(222,134,135)	1.9898	None
Nfe2l2	Fancm	-0.91283	50.44	-4.4E-01	rgb(121,159,234)	1.9898	None
Nhlh1	Whamm	0.91283	50.44	0.439	rgb(222,133,134)	1.9898	None
Nr1h2	Phldb1	0.91283	50.44	0.44	rgb(222,133,134)	1.9898	None
Nr3c1	2900026A02Rik	0.91283	50.44	0.442	rgb(222,133,133)	1.9898	None
Nr3c1	Srgn	-0.91283	50.44	-4.4E-01	rgb(122,160,234)	1.9898	None
Osr2	Ada	-0.91283	50.44	-4.4E-01	rgb(122,159,234)	1.9898	2,2
Otx1	Auh	0.91283	50.44	0.443	rgb(222,132,133)	1.9898	2,2
Otx1	Matk	0.91283	50.44	0.439	rgb(222,133,134)	1.9898	2,2
Otx1	Utp20	-0.91283	50.44	-4.4E-01	rgb(121,159,234)	1.9898	2,2
Plagl1	Pxn	0.91283	50.44	0.442	rgb(222,132,133)	1.9898	None
Plagl1	Rnf113a1	-0.91283	50.44	-4.4E-01	rgb(122,159,234)	1.9898	None
Pou6f1	Fyn	0.91283	50.44	0.443	rgb(222,132,133)	1.9898	None
Ppara	Wdr81	0.91283	50.44	0.444	rgb(222,132,133)	1.9898	None
Pparg	Naglu	0.91283	50.44	0.436	rgb(222,134,135)	1.9898	2,2
Prdm1	Slc26a10	0.91283	50.44	0.436	rgb(222,134,135)	1.9898	None
Prrx1	Heg1	-0.91283	50.44	-4.4E-01	rgb(121,159,234)	1.9898	2,2
Rfx7	Hist2h2bb	0.91283	50.44	0.439	rgb(222,133,134)	1.9898	None
Rora	Ltb4r1	0.91283	50.44	0.443	rgb(222,132,133)	1.9898	None
Rora	S100a4	0.91283	50.44	0.437	rgb(222,134,134)	1.9898	None
Rreb1	Sulf1	0.91283	50.44	0.435	rgb(222,134,135)	1.9898	None
Rreb1	Zbp1	0.91283	50.44	0.436	rgb(222,134,135)	1.9898	None
Runx1	Abcg3	0.91283	50.44	0.437	rgb(222,134,134)	1.9898	None
Six3	D630039A03Rik	0.91283	50.44	0.445	rgb(222,132,133)	1.9898	2,2
Six4	Otud7b	-0.91283	50.44	-4.4E-01	rgb(122,159,234)	1.9898	None
Sox13	Gm2762	-0.91283	50.44	-4.4E-01	rgb(122,159,234)	1.9898	2,2
Sox5	Hist2h4	0.91283	50.44	0.443	rgb(222,132,133)	1.9898	None
Sp2	Aldh4a1	-0.91283	50.44	-4.4E-01	rgb(121,159,234)	1.9898	None
Sp2	Gngt2	0.91283	50.44	0.439	rgb(222,133,134)	1.9898	None
Srebf2	Klf3	0.91283	50.44	0.438	rgb(222,133,134)	1.9898	None
Stat1	Il10ra	0.91283	50.44	0.436	rgb(222,134,135)	1.9898	None
Stat3	Frmd4b	0.91283	50.44	0.444	rgb(222,132,133)	1.9898	None
Stat3	Sgms2	0.91283	50.44	0.436	rgb(222,134,135)	1.9898	None
Stat4	Gapdhs	0.91283	50.44	0.442	rgb(222,133,133)	1.9898	None
Tcf12	Fam46c	0.91283	50.44	0.436	rgb(222,134,135)	1.9898	None
Tead1	Gimap8	-0.91283	50.44	-4.4E-01	rgb(123,160,234)	1.9898	2,2
Tef	Smpd4	-0.91283	50.44	-4.4E-01	rgb(122,159,234)	1.9898	2,2
Trp53	Cox6b2	0.91283	50.44	0.443	rgb(222,132,133)	1.9898	None
Trp53	Exoc4	0.91283	50.44	0.437	rgb(222,134,134)	1.9898	None
Trp53	Slc2a4	0.91283	50.44	0.438	rgb(222,133,134)	1.9898	2,2
Vdr	Fam69b	0.91283	50.44	0.44	rgb(222,133,134)	1.9898	None
Vdr	Pstpip1	0.91283	50.44	0.443	rgb(222,132,133)	1.9898	None
Vdr	Pxn	0.91283	50.44	0.436	rgb(222,134,135)	1.9898	None
Vdr	Ust	0.91283	50.44	0.441	rgb(222,133,134)	1.9898	None
Zbtb33	H60b	0.91283	50.44	0.443	rgb(222,132,133)	1.9898	None
Zbtb33	Klf11	0.91283	50.44	0.436	rgb(222,134,135)	1.9898	None
Zbtb7b	Gdpd1	0.91283	50.44	0.443	rgb(222,132,133)	1.9898	None
Zbtb7b	Herc4	0.91283	50.44	0.437	rgb(222,134,134)	1.9898	None
Zbtb7b	Hspa4l	0.91283	50.44	0.439	rgb(222,133,134)	1.9898	None
Zbtb7b	Pip5kl1	0.91283	50.44	0.442	rgb(222,133,133)	1.9898	None
Zfp148	Itgam	0.91283	50.44	0.444	rgb(222,132,133)	1.9898	None
Arntl2	Mvp	0.91283	50.44	0.438	rgb(222,133,134)	1.9898	2,2
Atf6	Arhgdig	0.91283	50.44	0.441	rgb(222,133,134)	1.9898	2,2
Cxxc5	Sell	0.91283	50.44	0.444	rgb(222,132,133)	1.9898	2,2
Dpf1	Erap1	-0.91283	50.44	-4.4E-01	rgb(122,159,234)	1.9898	2,2
Dr1	Idi1	0.91283	50.44	0.442	rgb(222,132,133)	1.9898	2,2
Dr1	Srpk1	-0.91283	50.44	-4.4E-01	rgb(121,158,234)	1.9898	2,2
Dzip1	Clec2i	0.91283	50.44	0.438	rgb(222,133,134)	1.9898	2,2
Fos	Gm6225	0.91283	50.44	0.445	rgb(222,132,133)	1.9898	2,2
Fosl2	Stx7	0.91283	50.44	0.443	rgb(222,132,133)	1.9898	2,2
Foxn3	Tdrkh	-0.91283	50.44	-4.4E-01	rgb(122,159,234)	1.9898	2,2
Foxp2	Ankrd6	0.91283	50.44	0.436	rgb(222,134,135)	1.9898	2,2
Foxs1	Serpinb5	-0.91283	50.44	-4.4E-01	rgb(121,159,234)	1.9898	2,2
Hes5	Cd22	0.91283	50.44	0.439	rgb(222,133,134)	1.9898	2,2
Ikzf3	Abcb1a	-0.91283	50.44	-4.4E-01	rgb(120,158,234)	1.9898	2,2
Ikzf3	Pxn	0.91283	50.44	0.437	rgb(222,134,134)	1.9898	2,2
Ikzf4	Rragd	0.91283	50.44	0.442	rgb(222,133,133)	1.9898	2,2
Kdm2b	Parp8	0.91283	50.44	0.441	rgb(222,133,134)	1.9898	2,2
Kdm2b	Spin4	0.91283	50.44	0.442	rgb(222,133,133)	1.9898	2,2
Kdm5b	Ephx1	0.91283	50.44	0.443	rgb(222,132,133)	1.9898	2,2
Litaf	Abcc9	-0.91283	50.44	-4.4E-01	rgb(122,159,234)	1.9898	2,2
Litaf	Tfpi	-0.91283	50.44	-4.4E-01	rgb(122,159,234)	1.9898	2,2
Msc	Cav1	0.91283	50.44	0.442	rgb(222,133,134)	1.9898	2,2
Mxd3	9530077C05Rik	0.91283	50.44	0.439	rgb(222,133,134)	1.9898	2,2
Ncoa3	Abcd3	-0.91283	50.44	-4.4E-01	rgb(122,159,234)	1.9898	2,2
Nfatc2	Sema4d	0.91283	50.44	0.439	rgb(222,133,134)	1.9898	2,2
Npas4	Syn1	0.91283	50.44	0.441	rgb(222,133,134)	1.9898	2,2
Nr4a2	Bcl11b	-0.91283	50.44	-4.4E-01	rgb(123,160,234)	1.9898	2,2
Pou2af1	Batf3	-0.91283	50.44	-4.4E-01	rgb(122,159,234)	1.9898	2,2
Runx2	Wdr54	0.91283	50.44	0.441	rgb(222,133,134)	1.9898	2,2
Scml4	Rab19	0.91283	50.44	0.44	rgb(222,133,134)	1.9898	2,2
Scml4	Tbc1d30	0.91283	50.44	0.44	rgb(222,133,134)	1.9898	2,2
Sgsm2	Gimap7	0.91283	50.44	0.442	rgb(222,133,133)	1.9898	2,2
Sgsm2	Kcna3	0.91283	50.44	0.439	rgb(222,133,134)	1.9898	2,2
Tcf4	Eif4e3	0.91283	50.44	0.439	rgb(222,133,134)	1.9898	2,2
Tcf4	Nfkb1	-0.91283	50.44	-4.4E-01	rgb(122,159,234)	1.9898	2,2
Tigd2	Utf1	-0.91283	50.44	-4.4E-01	rgb(121,159,234)	1.9898	2,2
Twist1	Pappa2	0.91283	50.44	0.437	rgb(222,134,134)	1.9898	2,2
Zbed3	Zadh2	0.91283	50.44	0.439	rgb(222,133,134)	1.9898	2,2
Zbtb46	Wnt3	0.91283	50.44	0.444	rgb(222,132,133)	1.9898	2,2
Zbtb5	Dffb	0.91283	50.44	0.442	rgb(222,133,133)	1.9898	2,2
Zeb2	Srxn1	0.91283	50.44	0.436	rgb(222,134,135)	1.9898	2,2
Zfp277	Lbh	0.91283	50.44	0.437	rgb(222,134,134)	1.9898	2,2
Zfp280c	Rfx7	0.91283	50.44	0.436	rgb(222,134,135)	1.9898	2,2
Zfp280d	Rpl36al	-0.91283	50.44	-4.4E-01	rgb(122,159,234)	1.9898	2,2
Zfp334	Rnd3	0.91283	50.44	0.435	rgb(222,134,135)	1.9898	2,2
Zfp362	Tmprss3	0.91283	50.44	0.438	rgb(222,133,134)	1.9898	2,2
Zfp365	Zmat3	0.91283	50.44	0.445	rgb(222,132,133)	1.9898	2,2
Zfp426	Jak2	0.91283	50.44	0.437	rgb(222,134,134)	1.9898	2,2
Zfp429	Zfp874a	0.91283	50.44	0.442	rgb(222,133,133)	1.9898	2,2
Zfp467	Chst15	0.91283	50.44	0.44	rgb(222,133,134)	1.9898	2,2
Zfp472	Aldoa	-0.91283	50.44	-4.4E-01	rgb(121,159,234)	1.9898	2,2
Zfp473	Pcyt1b	0.91283	50.44	0.441	rgb(222,133,134)	1.9898	2,2
Zfp526	Cdk5r1	-0.91283	50.44	-4.4E-01	rgb(121,159,234)	1.9898	2,2
Zfp605	Gkap1	0.91283	50.44	0.444	rgb(222,132,133)	1.9898	2,2
Zfp609	R3hdm1	0.91283	50.44	0.439	rgb(222,133,134)	1.9898	2,2
Zfp64	Fbxw2	-0.91283	50.44	-4.4E-01	rgb(121,158,234)	1.9898	2,2
Zfp750	Pik3r3	0.91283	50.44	0.443	rgb(222,132,133)	1.9898	2,2
Zfp831	Il1rn	-0.91283	50.44	-4.4E-01	rgb(121,159,234)	1.9898	2,2
Zfp831	Sh2d3c	0.91283	50.44	0.439	rgb(222,133,134)	1.9898	2,2
Zfp9	Fhod3	0.91283	50.44	0.444	rgb(222,132,133)	1.9898	2,2
Zfp9	Tfg	0.91283	50.44	0.44	rgb(222,133,134)	1.9898	2,2
Zfp960	Tex15	0.91283	50.44	0.444	rgb(222,132,133)	1.9898	2,2
Ahrr	Kcnq4	0.91283	50.44	0.81	rgb(226, 62, 64)	1.9898	2,2
Ahrr	Sirpa	0.91283	50.44	0.81	rgb(226, 62, 64)	1.9898	None
Arnt2	Kcnq4	0.91283	50.44	0.81	rgb(226, 62, 64)	1.9898	2,2
Arnt2	Sirpa	0.91283	50.44	0.81	rgb(226, 62, 64)	1.9898	None
Nr1i3	Maf	0.91283	50.44	0.81	rgb(226, 62, 64)	1.9898	None
Fos	Capg	0.91283	50.44	0.81	rgb(226, 62, 64)	1.9898	None
Fosb	Capg	0.91283	50.44	0.81	rgb(226, 62, 64)	1.9898	None
Fosl1	Capg	0.91283	50.44	0.81	rgb(226, 62, 64)	1.9898	None
Fosl2	Capg	0.91283	50.44	0.81	rgb(226, 62, 64)	1.9898	None
Jun	Capg	0.91283	50.44	0.81	rgb(226, 62, 64)	1.9898	None
Junb	Capg	0.91283	50.44	0.81	rgb(226, 62, 64)	1.9898	None
Jund	Capg	0.91283	50.44	0.81	rgb(226, 62, 64)	1.9898	None
Mxd1	Slc16a13	0.91283	50.44	0.81	rgb(226, 62, 64)	1.9898	2,2
Mxd3	Slc16a13	0.91283	50.44	0.81	rgb(226, 62, 64)	1.9898	2,2
Mxd4	Slc16a13	0.91283	50.44	0.81	rgb(226, 62, 64)	1.9898	2,2
Mxi1	Slc16a13	0.91283	50.44	0.81	rgb(226, 62, 64)	1.9898	2,2
Tal2	Slc16a13	0.91283	50.44	0.81	rgb(226, 62, 64)	1.9898	2,2
Mef2d	Gpr183	0.91283	50.44	0.81	rgb(226, 62, 64)	1.9898	None
Rfx2	Txndc17	0.91283	50.44	0.81	rgb(226, 62, 64)	1.9898	None
Sox6	Mex3a	0.91283	50.44	0.81	rgb(226, 62, 64)	1.9898	None
Ahr	Idi1	0.91053	50.43	0.426	rgb(222,136,136)	1.9896	None
Ascl2	Dusp12	-0.91053	50.43	-4.3E-01	rgb(123,160,234)	1.9896	None
Ascl2	Gata3	0.91053	50.43	0.428	rgb(222,135,136)	1.9896	None
Atf3	Sema7a	-0.91053	50.43	-4.3E-01	rgb(124,160,233)	1.9896	None
Atf5	Prdm1	0.91053	50.43	0.433	rgb(222,134,135)	1.9896	None
Bhlhe41	Pmm1	0.91053	50.43	0.433	rgb(222,134,135)	1.9896	None
Cebpb	Blvrb	0.91053	50.43	0.428	rgb(222,135,136)	1.9896	None
Dmrt1	Phlda3	-0.91053	50.43	-4.3E-01	rgb(124,160,233)	1.9896	2,2
Egr1	Txndc17	0.91053	50.43	0.434	rgb(222,134,135)	1.9896	None
Egr3	Stambp	0.91053	50.43	0.426	rgb(222,136,136)	1.9896	None
Egr4	Lama5	0.91053	50.43	0.435	rgb(222,134,135)	1.9896	None
Egr4	Maged2	0.91053	50.43	0.43	rgb(222,135,136)	1.9896	None
Elf1	Cdc42ep3	0.91053	50.43	0.431	rgb(222,135,136)	1.9896	None
Elf1	Kbtbd11	0.91053	50.43	0.426	rgb(222,136,136)	1.9896	None
Elk3	Naa20	0.91053	50.43	0.43	rgb(222,135,136)	1.9896	None
Elk4	Abcb9	0.91053	50.43	0.43	rgb(222,135,136)	1.9896	None
Epas1	5330426P16Rik	0.91053	50.43	0.429	rgb(222,135,136)	1.9896	2,2
Epas1	Agl	0.91053	50.43	0.435	rgb(222,134,135)	1.9896	None
Epas1	Arhgdig	0.91053	50.43	0.431	rgb(222,135,136)	1.9896	2,2
Epas1	Rhobtb1	0.91053	50.43	0.434	rgb(222,134,135)	1.9896	None
Esr1	Foxp4	0.91053	50.43	0.429	rgb(222,135,136)	1.9896	None
Esrra	Tnfsf9	0.91053	50.43	0.431	rgb(222,135,136)	1.9896	None
Ets2	1600014C10Rik	0.91053	50.43	0.432	rgb(222,134,135)	1.9896	None
Foxh1	Itpr3	-0.91053	50.43	-4.3E-01	rgb(123,160,233)	1.9896	None
Foxo1	Armcx2	0.91053	50.43	0.433	rgb(222,134,135)	1.9896	2,2
Foxp3	Ascl4	0.91053	50.43	0.431	rgb(222,135,136)	1.9896	None
Foxq1	Lgals7	-0.91053	50.43	-4.3E-01	rgb(124,160,233)	1.9896	2,2
Gata2	Flna	-0.91053	50.43	-4.3E-01	rgb(124,161,233)	1.9896	None
Gfi1	Dst	0.91053	50.43	0.425	rgb(222,136,137)	1.9896	None
Gtf2ird1	Eng	0.91053	50.43	0.426	rgb(222,136,136)	1.9896	None
Hes1	Ypel5	-0.91053	50.43	-4.3E-01	rgb(124,161,233)	1.9896	None
Hif1a	Gys1	0.91053	50.43	0.43	rgb(222,135,136)	1.9896	2,2
Hif1a	Il10ra	0.91053	50.43	0.431	rgb(222,135,136)	1.9896	2,2
Hif1a	Stac2	0.91053	50.43	0.435	rgb(222,134,135)	1.9896	None
Hlx	Fam188b	0.91053	50.43	0.433	rgb(222,134,135)	1.9896	None
Hmx3	Mtmr7	-0.91053	50.43	-4.3E-01	rgb(123,160,233)	1.9896	None
Hsf2	Mllt6	-0.91053	50.43	-4.3E-01	rgb(124,160,233)	1.9896	None
Irf9	Cd274	0.91053	50.43	0.433	rgb(222,134,135)	1.9896	None
Irf9	Parp9	0.91053	50.43	0.435	rgb(222,134,135)	1.9896	None
Irf9	Slfn3	0.91053	50.43	0.434	rgb(222,134,135)	1.9896	2,2
Klf11	Tmem35	0.91053	50.43	0.434	rgb(222,134,135)	1.9896	None
Klf7	Klf11	0.91053	50.43	0.434	rgb(222,134,135)	1.9896	None
Maf	Rasal1	-0.91053	50.43	-4.3E-01	rgb(124,161,233)	1.9896	None
Mafb	Mpp2	0.91053	50.43	0.426	rgb(222,136,136)	1.9896	2,2
Mafb	Psme2	-0.91053	50.43	-4.3E-01	rgb(125,161,233)	1.9896	None
Meis1	Lzts2	0.91053	50.43	0.427	rgb(222,135,136)	1.9896	None
Myc	Abcb9	-0.91053	50.43	-4.3E-01	rgb(124,161,233)	1.9896	None
Myc	Gpatch4	0.91053	50.43	0.427	rgb(222,136,136)	1.9896	None
Nfe2l2	Mocos	0.91053	50.43	0.432	rgb(222,134,135)	1.9896	None
Nfia	Mex3a	0.91053	50.43	0.432	rgb(222,134,135)	1.9896	None
Nfic	Irf7	0.91053	50.43	0.432	rgb(222,134,135)	1.9896	None
Nhlh1	Chst3	0.91053	50.43	0.431	rgb(222,135,136)	1.9896	None
Nr1h2	Spsb1	0.91053	50.43	0.428	rgb(222,135,136)	1.9896	None
Nr3c1	Gmfg	-0.91053	50.43	-4.3E-01	rgb(124,160,233)	1.9896	None
Nr3c1	Slc9a2	0.91053	50.43	0.429	rgb(222,135,136)	1.9896	2,2
Nr4a1	Alpl	0.91053	50.43	0.427	rgb(222,135,136)	1.9896	None
Nr4a1	Cd81	0.91053	50.43	0.426	rgb(222,136,136)	1.9896	None
Patz1	Trmt5	-0.91053	50.43	-4.3E-01	rgb(124,160,233)	1.9896	None
Pou2f2	Btbd11	-0.91053	50.43	-4.3E-01	rgb(124,160,233)	1.9896	None
Pparg	Tnip2	-0.91053	50.43	-4.3E-01	rgb(123,160,233)	1.9896	None
Prrx1	Fbn2	-0.91053	50.43	-4.3E-01	rgb(123,160,233)	1.9896	2,2
Rfx7	Ptger2	0.91053	50.43	0.43	rgb(222,135,136)	1.9896	2,2
Rreb1	Tlr7	0.91053	50.43	0.434	rgb(222,134,135)	1.9896	None
Six1	Tet3	0.91053	50.43	0.431	rgb(222,135,136)	1.9896	None
Smad3	Tgfbr1	0.91053	50.43	0.433	rgb(222,134,135)	1.9896	None
Smad4	Epc1	0.91053	50.43	0.426	rgb(222,136,137)	1.9896	None
Sox12	Tmem55b	-0.91053	50.43	-4.3E-01	rgb(125,161,233)	1.9896	None
Srebf2	Ddx11	0.91053	50.43	0.429	rgb(222,135,136)	1.9896	2,2
Srebf2	Tgfb3	-0.91053	50.43	-4.3E-01	rgb(124,160,233)	1.9896	None
Stat4	Pde4d	0.91053	50.43	0.428	rgb(222,135,136)	1.9896	2,2
Tead1	S1pr1	-0.91053	50.43	-4.3E-01	rgb(123,160,234)	1.9896	2,2
Thra	Arfgap3	0.91053	50.43	0.43	rgb(222,135,136)	1.9896	None
Trp53	St14	0.91053	50.43	0.428	rgb(222,135,136)	1.9896	None
Trp53	Tmem43	0.91053	50.43	0.433	rgb(222,134,135)	1.9896	None
Trp53	Zfp651	0.91053	50.43	0.428	rgb(222,135,136)	1.9896	None
Trp73	Rhod	0.91053	50.43	0.428	rgb(222,135,136)	1.9896	None
Usf2	Pla2g12a	0.91053	50.43	0.43	rgb(222,135,136)	1.9896	None
Vdr	Map4k4	0.91053	50.43	0.431	rgb(222,135,136)	1.9896	None
Vdr	Timp1	0.91053	50.43	0.43	rgb(222,135,136)	1.9896	None
Xbp1	Sytl3	0.91053	50.43	0.425	rgb(222,136,137)	1.9896	2,2
Zbtb7b	Adam15	0.91053	50.43	0.425	rgb(222,136,137)	1.9896	None
Zbtb7b	Nudt6	-0.91053	50.43	-4.3E-01	rgb(124,160,233)	1.9896	None
Zfp148	Fxyd7	0.91053	50.43	0.427	rgb(222,135,136)	1.9896	None
Zfp281	Ttll13	0.91053	50.43	0.428	rgb(222,135,136)	1.9896	None
Zfp628	Myh10	-0.91053	50.43	-4.3E-01	rgb(123,160,233)	1.9896	None
Aebp2	Mir3101	0.91053	50.43	0.427	rgb(222,135,136)	1.9896	2,2
Aebp2	Ppp1cc	0.91053	50.43	0.427	rgb(222,136,136)	1.9896	2,2
Aebp2	Sepp1	-0.91053	50.43	-4.3E-01	rgb(125,161,233)	1.9896	2,2
Ahrr	Cyp11a1	0.91053	50.43	0.434	rgb(222,134,135)	1.9896	2,2
Arid3b	Cpne6	0.91053	50.43	0.43	rgb(222,135,136)	1.9896	2,2
Atf6	Ncs1	0.91053	50.43	0.432	rgb(222,134,135)	1.9896	2,2
Atmin	Igfbp4	-0.91053	50.43	-4.3E-01	rgb(123,160,233)	1.9896	2,2
Batf	Ift57	-0.91053	50.43	-4.3E-01	rgb(123,160,233)	1.9896	2,2
Batf	Trib1	0.91053	50.43	0.428	rgb(222,135,136)	1.9896	2,2
C030039L03Rik	Agrp	0.91053	50.43	0.435	rgb(222,134,135)	1.9896	2,2
Casz1	Myo10	0.91053	50.43	0.432	rgb(222,135,135)	1.9896	2,2
Dpf1	Aldh1l2	0.91053	50.43	0.43	rgb(222,135,136)	1.9896	2,2
Dr1	Ndufv3	-0.91053	50.43	-4.3E-01	rgb(124,160,233)	1.9896	2,2
Dzip1	Abcg2	0.91053	50.43	0.427	rgb(222,135,136)	1.9896	2,2
Dzip1	Kctd17	-0.91053	50.43	-4.3E-01	rgb(123,160,234)	1.9896	2,2
Fbxl19	Rell1	-0.91053	50.43	-4.3E-01	rgb(123,160,233)	1.9896	2,2
Fos	Myadm	-0.91053	50.43	-4.3E-01	rgb(123,160,233)	1.9896	2,2
Fosb	Neat1	0.91053	50.43	0.431	rgb(222,135,136)	1.9896	2,2
Fosb	Tsc22d3	0.91053	50.43	0.434	rgb(222,134,135)	1.9896	2,2
Fosl1	Rnf217	-0.91053	50.43	-4.3E-01	rgb(124,160,233)	1.9896	2,2
Foxp2	Tmem176a	-0.91053	50.43	-4.3E-01	rgb(123,160,233)	1.9896	2,2
Foxs1	Cxcl5	0.91053	50.43	0.434	rgb(222,134,135)	1.9896	2,2
Foxs1	Olfr175-ps1	0.91053	50.43	0.428	rgb(222,135,136)	1.9896	2,2
Foxs1	Ppp1r14c	0.91053	50.43	0.427	rgb(222,136,136)	1.9896	2,2
Hmgb3	Pla2g4f	0.91053	50.43	0.427	rgb(222,135,136)	1.9896	2,2
Ikzf3	Tnfsf11	-0.91053	50.43	-4.3E-01	rgb(125,161,233)	1.9896	2,2
Jazf1	Siglec5	0.91053	50.43	0.428	rgb(222,135,136)	1.9896	2,2
Jun	Fam129b	0.91053	50.43	0.431	rgb(222,135,135)	1.9896	2,2
Kdm2b	Espn	-0.91053	50.43	-4.3E-01	rgb(124,160,233)	1.9896	2,2
Kdm2b	Psmd8	-0.91053	50.43	-4.3E-01	rgb(124,160,233)	1.9896	2,2
Klf2	Pde1a	-0.91053	50.43	-4.3E-01	rgb(123,160,233)	1.9896	2,2
Lyl1	Adc	0.91053	50.43	0.434	rgb(222,134,135)	1.9896	2,2
Mxd1	Ptpn1	0.91053	50.43	0.427	rgb(222,135,136)	1.9896	2,2
Npas2	Fbxo30	0.91053	50.43	0.432	rgb(222,135,135)	1.9896	2,2
Npas4	Utp20	0.91053	50.43	0.43	rgb(222,135,136)	1.9896	2,2
Nr4a2	Kdm2b	0.91053	50.43	0.429	rgb(222,135,136)	1.9896	2,2
Nr4a3	B3gnt8	-0.91053	50.43	-4.3E-01	rgb(124,160,233)	1.9896	2,2
Nr4a3	Fam69b	-0.91053	50.43	-4.3E-01	rgb(124,161,233)	1.9896	2,2
Phf1	Zfp239	-0.91053	50.43	-4.3E-01	rgb(123,160,233)	1.9896	2,2
Phf20	Fyco1	0.91053	50.43	0.433	rgb(222,134,135)	1.9896	2,2
Plscr1	Glrp1	0.91053	50.43	0.431	rgb(222,135,135)	1.9896	2,2
Pou2af1	Crtam	0.91053	50.43	0.432	rgb(222,134,135)	1.9896	2,2
Pou2af1	Sorl1	0.91053	50.43	0.425	rgb(222,136,137)	1.9896	2,2
Prdm8	Gzmf	0.91053	50.43	0.43	rgb(222,135,136)	1.9896	2,2
Rorc	Abat	0.91053	50.43	0.434	rgb(222,134,135)	1.9896	2,2
Runx2	Srxn1	0.91053	50.43	0.432	rgb(222,135,135)	1.9896	2,2
Scml4	4930481A15Rik	0.91053	50.43	0.428	rgb(222,135,136)	1.9896	2,2
Setdb2	Casp6	-0.91053	50.43	-4.3E-01	rgb(123,160,233)	1.9896	2,2
Setdb2	Wdr47	0.91053	50.43	0.43	rgb(222,135,136)	1.9896	2,2
Sgsm2	Per3	0.91053	50.43	0.432	rgb(222,134,135)	1.9896	2,2
Sgsm2	Slc16a6	-0.91053	50.43	-4.3E-01	rgb(124,160,233)	1.9896	2,2
Skil	Ahr	0.91053	50.43	0.429	rgb(222,135,136)	1.9896	2,2
Skil	Aim1	0.91053	50.43	0.428	rgb(222,135,136)	1.9896	2,2
Sp6	Akr1c13	0.91053	50.43	0.427	rgb(222,135,136)	1.9896	2,2
Tbx21	Gbp4	0.91053	50.43	0.429	rgb(222,135,136)	1.9896	2,2
Tcf4	Faim3	0.91053	50.43	0.432	rgb(222,135,135)	1.9896	2,2
Tcf4	Rad52	0.91053	50.43	0.43	rgb(222,135,136)	1.9896	2,2
Tcf4	Trim9	0.91053	50.43	0.431	rgb(222,135,136)	1.9896	2,2
Tead3	Csnk1e	0.91053	50.43	0.432	rgb(222,134,135)	1.9896	2,2
Tigd2	F2rl2	0.91053	50.43	0.428	rgb(222,135,136)	1.9896	2,2
Trps1	Fam198a	-0.91053	50.43	-4.3E-01	rgb(123,160,233)	1.9896	2,2
Twist1	Dlc1	0.91053	50.43	0.426	rgb(222,136,136)	1.9896	2,2
Twist1	Olr1	0.91053	50.43	0.428	rgb(222,135,136)	1.9896	2,2
Zbtb10	Ifit1	0.91053	50.43	0.433	rgb(222,134,135)	1.9896	2,2
Zbtb17	Crip1	-0.91053	50.43	-4.3E-01	rgb(124,161,233)	1.9896	2,2
Zbtb32	B930041F14Rik	-0.91053	50.43	-4.3E-01	rgb(124,160,233)	1.9896	2,2
Zbtb32	Fam129a	0.91053	50.43	0.428	rgb(222,135,136)	1.9896	2,2
Zbtb32	Trim24	-0.91053	50.43	-4.3E-01	rgb(125,161,233)	1.9896	2,2
Zbtb32	Trps1	0.91053	50.43	0.428	rgb(222,135,136)	1.9896	2,2
Zbtb44	Mpp1	-0.91053	50.43	-4.3E-01	rgb(124,161,233)	1.9896	2,2
Zbtb44	Trove2	0.91053	50.43	0.425	rgb(222,136,137)	1.9896	2,2
Zbtb7c	Ptgs2	0.91053	50.43	0.433	rgb(222,134,135)	1.9896	2,2
Zfp28	Myo1h	0.91053	50.43	0.434	rgb(222,134,135)	1.9896	2,2
Zfp365	Ptk7	0.91053	50.43	0.432	rgb(222,134,135)	1.9896	2,2
Zfp385a	Celf5	0.91053	50.43	0.425	rgb(222,136,137)	1.9896	2,2
Zfp385a	Eng	0.91053	50.43	0.432	rgb(222,135,135)	1.9896	2,2
Zfp426	Usp44	0.91053	50.43	0.428	rgb(222,135,136)	1.9896	2,2
Zfp429	Ubiad1	-0.91053	50.43	-4.3E-01	rgb(123,160,233)	1.9896	2,2
Zfp467	Dgkk	0.91053	50.43	0.428	rgb(222,135,136)	1.9896	2,2
Zfp467	Zfp280b	0.91053	50.43	0.425	rgb(222,136,137)	1.9896	2,2
Zfp467	Zfp831	0.91053	50.43	0.434	rgb(222,134,135)	1.9896	2,2
Zfp52	Ccnd3	-0.91053	50.43	-4.3E-01	rgb(125,161,233)	1.9896	2,2
Zfp52	Eml1	0.91053	50.43	0.434	rgb(222,134,135)	1.9896	2,2
Zfp536	Mapk8ip1	0.91053	50.43	0.432	rgb(222,134,135)	1.9896	2,2
Zfp629	Zkscan17	0.91053	50.43	0.434	rgb(222,134,135)	1.9896	2,2
Zfp664	Ubtd1	-0.91053	50.43	-4.3E-01	rgb(125,161,233)	1.9896	2,2
Zfp750	Rcan3	-0.91053	50.43	-4.3E-01	rgb(123,160,233)	1.9896	2,2
Zfp956	Adrb2	0.91053	50.43	0.435	rgb(222,134,135)	1.9896	2,2
Zhx2	Bmyc	0.91053	50.43	0.433	rgb(222,134,135)	1.9896	2,2
Zhx2	Sema6b	-0.91053	50.43	-4.3E-01	rgb(124,160,233)	1.9896	2,2
Ahrr	Nfatc1	0.91053	50.43	0.81	rgb(226, 62, 64)	1.9896	None
Ahrr	Srpk1	0.91053	50.43	0.81	rgb(226, 62, 64)	1.9896	None
Arnt2	Nfatc1	0.91053	50.43	0.81	rgb(226, 62, 64)	1.9896	None
Arnt2	Srpk1	0.91053	50.43	0.81	rgb(226, 62, 64)	1.9896	None
Runx2	Acox3	0.91053	50.43	0.81	rgb(226, 62, 64)	1.9896	None
Runx3	Acox3	0.91053	50.43	0.81	rgb(226, 62, 64)	1.9896	None
Pbx2	Ism1	0.91053	50.43	0.81	rgb(226, 62, 64)	1.9896	2,2
Rarg	Ctla2b	0.91053	50.43	0.81	rgb(226, 62, 64)	1.9896	None
Rfx2	Tnfsf10	0.91053	50.43	0.81	rgb(226, 62, 64)	1.9896	None
Ahr	Pkp4	0.90824	50.42	0.418	rgb(222,137,138)	1.9894	None
Arid5a	H2-Ab1	0.90824	50.42	0.421	rgb(222,137,137)	1.9894	None
Ascl2	Pde6d	0.90824	50.42	0.421	rgb(222,137,137)	1.9894	None
Bach1	E430016F16Rik	0.90824	50.42	0.415	rgb(222,138,138)	1.9894	2,2
Bcl6	H60b	0.90824	50.42	0.418	rgb(222,137,138)	1.9894	None
Bcl6b	Lpin2	0.90824	50.42	0.418	rgb(222,137,138)	1.9894	None
Bhlhe41	Lgals3	-0.90824	50.42	-4.2E-01	rgb(127,162,233)	1.9894	2,2
Creb1	Gpt2	0.90824	50.42	0.422	rgb(222,136,137)	1.9894	None
Creb1	Osbpl2	0.90824	50.42	0.415	rgb(222,138,139)	1.9894	None
Ddit3	Sav1	-0.90824	50.42	-4.2E-01	rgb(125,161,233)	1.9894	2,2
Deaf1	Gatsl3	-0.90824	50.42	-4.2E-01	rgb(127,162,233)	1.9894	None
Dmrt1	Gnptab	-0.90824	50.42	-4.2E-01	rgb(126,162,233)	1.9894	None
E2f1	Zcchc2	0.90824	50.42	0.425	rgb(222,136,137)	1.9894	None
Egr4	Fam20a	0.90824	50.42	0.423	rgb(222,136,137)	1.9894	None
Egr4	Igf2r	0.90824	50.42	0.424	rgb(222,136,137)	1.9894	None
Egr4	Itgb5	0.90824	50.42	0.418	rgb(222,137,138)	1.9894	None
Egr4	Wwp1	0.90824	50.42	0.425	rgb(222,136,137)	1.9894	None
Epas1	Slc27a4	0.90824	50.42	0.42	rgb(222,137,138)	1.9894	2,2
Epas1	Unc13a	0.90824	50.42	0.419	rgb(222,137,138)	1.9894	2,2
Epas1	Wdr54	0.90824	50.42	0.417	rgb(222,137,138)	1.9894	2,2
Erg	Plekhg5	0.90824	50.42	0.423	rgb(222,136,137)	1.9894	None
Esrra	Cisd3	0.90824	50.42	0.416	rgb(222,138,138)	1.9894	None
Esrra	Tmem141	0.90824	50.42	0.424	rgb(222,136,137)	1.9894	None
Ets2	Srpk1	-0.90824	50.42	-4.2E-01	rgb(125,161,233)	1.9894	None
Ets2	St14	0.90824	50.42	0.42	rgb(222,137,138)	1.9894	None
Etv5	Ppcdc	0.90824	50.42	0.418	rgb(222,137,138)	1.9894	None
Fli1	Aldh1b1	-0.90824	50.42	-4.2E-01	rgb(126,161,233)	1.9894	None
Foxa1	Ncdn	-0.90824	50.42	-4.2E-01	rgb(126,161,233)	1.9894	None
Foxa1	Ubiad1	-0.90824	50.42	-4.2E-01	rgb(125,161,233)	1.9894	None
Gata2	Fes	-0.90824	50.42	-4.2E-01	rgb(126,162,233)	1.9894	None
Gata3	Soat2	0.90824	50.42	0.423	rgb(222,136,137)	1.9894	None
Gfi1	2210013O21Rik	0.90824	50.42	0.42	rgb(222,137,138)	1.9894	None
Gfi1	Plxdc2	0.90824	50.42	0.419	rgb(222,137,138)	1.9894	2,2
Glis2	Decr1	0.90824	50.42	0.421	rgb(222,137,137)	1.9894	None
Gtf2ird1	Adam15	0.90824	50.42	0.424	rgb(222,136,137)	1.9894	None
Gzf1	Sncb	0.90824	50.42	0.419	rgb(222,137,138)	1.9894	None
Hbp1	Fam20c	0.90824	50.42	0.417	rgb(222,137,138)	1.9894	None
Hbp1	Lst1	-0.90824	50.42	-4.2E-01	rgb(126,162,233)	1.9894	None
Hif1a	Aldoc	0.90824	50.42	0.422	rgb(222,136,137)	1.9894	2,2
Hif1a	Pwwp2b	-0.90824	50.42	-4.2E-01	rgb(126,161,233)	1.9894	2,2
Hif1a	Slamf7	0.90824	50.42	0.416	rgb(222,138,138)	1.9894	2,2
Hsf2	Tlk1	0.90824	50.42	0.418	rgb(222,137,138)	1.9894	None
Irf1	Ccrl2	0.90824	50.42	0.424	rgb(222,136,137)	1.9894	None
Irf2	Dpp4	0.90824	50.42	0.416	rgb(222,138,138)	1.9894	None
Irf8	A830010M20Rik	0.90824	50.42	0.416	rgb(222,137,138)	1.9894	None
Irf9	Sh3bp4	0.90824	50.42	0.42	rgb(222,137,138)	1.9894	None
Klf11	Ntrk3	0.90824	50.42	0.416	rgb(222,138,138)	1.9894	None
Klf4	Aph1b	0.90824	50.42	0.415	rgb(222,138,139)	1.9894	None
Klf7	Cntnap2	-0.90824	50.42	-4.2E-01	rgb(125,161,233)	1.9894	None
Maf	Dhrs3	-0.90824	50.42	-4.2E-01	rgb(126,162,233)	1.9894	None
Mafb	Ptp4a3	-0.90824	50.42	-4.2E-01	rgb(127,162,233)	1.9894	None
Nfatc1	Amotl2	0.90824	50.42	0.415	rgb(222,138,138)	1.9894	None
Nfatc1	Tigit	-0.90824	50.42	-4.2E-01	rgb(126,162,233)	1.9894	2,2
Nfe2l2	Mapkapk2	0.90824	50.42	0.416	rgb(222,137,138)	1.9894	None
Nfil3	Nxf7	0.90824	50.42	0.421	rgb(222,137,137)	1.9894	2,2
Nfkb1	Rreb1	0.90824	50.42	0.42	rgb(222,137,138)	1.9894	None
Nfkb1	Spib	0.90824	50.42	0.417	rgb(222,137,138)	1.9894	None
Nhlh1	Tnfrsf19	0.90824	50.42	0.424	rgb(222,136,137)	1.9894	None
Nr1h2	Jak3	-0.90824	50.42	-4.2E-01	rgb(126,162,233)	1.9894	None
Nr1h2	Plekho2	-0.90824	50.42	-4.2E-01	rgb(125,161,233)	1.9894	2,2
Nr2f6	Ccdc92	-0.90824	50.42	-4.2E-01	rgb(126,162,233)	1.9894	None
Nr2f6	Ccr8	0.90824	50.42	0.421	rgb(222,137,137)	1.9894	None
Nr3c1	Fut7	0.90824	50.42	0.417	rgb(222,137,138)	1.9894	None
Nr3c1	Ism1	0.90824	50.42	0.418	rgb(222,137,138)	1.9894	None
Otx1	Gtse1	-0.90824	50.42	-4.2E-01	rgb(126,162,233)	1.9894	2,2
Pou3f1	Fyn	-0.90824	50.42	-4.2E-01	rgb(127,162,233)	1.9894	None
Ppara	Mapk7	0.90824	50.42	0.415	rgb(222,138,139)	1.9894	None
Prrx1	Cxcr4	0.90824	50.42	0.419	rgb(222,137,138)	1.9894	2,2
Rara	Phldb2	0.90824	50.42	0.417	rgb(222,137,138)	1.9894	None
Rel	Pik3r3	0.90824	50.42	0.417	rgb(222,137,138)	1.9894	None
Rela	Dmxl2	0.90824	50.42	0.42	rgb(222,137,138)	1.9894	None
Rest	Pgap1	-0.90824	50.42	-4.2E-01	rgb(126,162,233)	1.9894	None
Rfx1	Dzip1	0.90824	50.42	0.416	rgb(222,138,138)	1.9894	None
Rfx1	Echdc3	0.90824	50.42	0.424	rgb(222,136,137)	1.9894	None
Rfx3	Gys1	0.90824	50.42	0.42	rgb(222,137,138)	1.9894	None
Rfx7	Bcl2l1	0.90824	50.42	0.423	rgb(222,136,137)	1.9894	None
Rora	Gmfg	0.90824	50.42	0.417	rgb(222,137,138)	1.9894	None
Rora	Mex3a	0.90824	50.42	0.421	rgb(222,137,137)	1.9894	None
Rora	Ppp1r10	-0.90824	50.42	-4.2E-01	rgb(126,161,233)	1.9894	None
Rora	Xylt2	0.90824	50.42	0.416	rgb(222,138,138)	1.9894	None
Rreb1	Eno3	0.90824	50.42	0.424	rgb(222,136,137)	1.9894	None
Six3	Cxcl3	-0.90824	50.42	-4.2E-01	rgb(126,162,233)	1.9894	2,2
Six3	Sdcbp2	-0.90824	50.42	-4.2E-01	rgb(127,162,233)	1.9894	2,2
Smad4	Prex1	0.90824	50.42	0.418	rgb(222,137,138)	1.9894	None
Smad4	Tec	0.90824	50.42	0.424	rgb(222,136,137)	1.9894	None
Sox15	Ucp2	-0.90824	50.42	-4.2E-01	rgb(127,162,233)	1.9894	None
Sox4	Arl4c	0.90824	50.42	0.418	rgb(222,137,138)	1.9894	None
Sox4	S1pr2	-0.90824	50.42	-4.2E-01	rgb(127,162,233)	1.9894	None
Stat1	Sdc3	0.90824	50.42	0.422	rgb(222,136,137)	1.9894	None
Stat1	Uqcrq	0.90824	50.42	0.415	rgb(222,138,138)	1.9894	None
Stat3	F3	0.90824	50.42	0.417	rgb(222,137,138)	1.9894	None
Stat3	Papolg	-0.90824	50.42	-4.2E-01	rgb(126,162,233)	1.9894	2,2
Stat3	Pxn	-0.90824	50.42	-4.2E-01	rgb(125,161,233)	1.9894	None
Tcf12	Fam129a	-0.90824	50.42	-4.2E-01	rgb(125,161,233)	1.9894	None
Tcf12	Gnpda1	0.90824	50.42	0.425	rgb(222,136,137)	1.9894	None
Tead1	Ccdc134	0.90824	50.42	0.422	rgb(222,136,137)	1.9894	None
Tead1	Rhbdf1	0.90824	50.42	0.418	rgb(222,137,138)	1.9894	None
Xbp1	Papss1	0.90824	50.42	0.419	rgb(222,137,138)	1.9894	None
Zbed6	Mesdc1	0.90824	50.42	0.422	rgb(222,136,137)	1.9894	None
Zbtb3	Rassf3	0.90824	50.42	0.42	rgb(222,137,138)	1.9894	None
Zbtb7b	Dhrs1	0.90824	50.42	0.42	rgb(222,137,138)	1.9894	None
Zbtb7b	Il13	-0.90824	50.42	-4.2E-01	rgb(126,162,233)	1.9894	None
Zfhx3	Art2a-ps	0.90824	50.42	0.417	rgb(222,137,138)	1.9894	2,2
Zfp148	Mapre3	0.90824	50.42	0.419	rgb(222,137,138)	1.9894	None
Zfp628	Plxnb1	-0.90824	50.42	-4.2E-01	rgb(125,161,233)	1.9894	2,2
Zic2	Coro7	0.90824	50.42	0.422	rgb(222,136,137)	1.9894	None
Zscan10	Wls	-0.90824	50.42	-4.2E-01	rgb(126,161,233)	1.9894	None
Aebp2	Ipcef1	-0.90824	50.42	-4.2E-01	rgb(125,161,233)	1.9894	2,2
Ahrr	Casr	0.90824	50.42	0.42	rgb(222,137,138)	1.9894	2,2
Arid3b	Inpp5a	0.90824	50.42	0.424	rgb(222,136,137)	1.9894	2,2
Arntl2	Tnip2	0.90824	50.42	0.417	rgb(222,137,138)	1.9894	2,2
Ascl4	4930481A15Rik	0.90824	50.42	0.415	rgb(222,138,139)	1.9894	2,2
Atmin	Ski	-0.90824	50.42	-4.2E-01	rgb(127,162,233)	1.9894	2,2
Batf	Ccdc141	-0.90824	50.42	-4.2E-01	rgb(125,161,233)	1.9894	2,2
Batf	Col18a1	0.90824	50.42	0.42	rgb(222,137,138)	1.9894	2,2
Casz1	Rasgrp1	-0.90824	50.42	-4.2E-01	rgb(127,162,233)	1.9894	2,2
Cenpt	Impdh1	-0.90824	50.42	-4.2E-01	rgb(125,161,233)	1.9894	2,2
Creb3l2	Atp2b4	0.90824	50.42	0.424	rgb(222,136,137)	1.9894	2,2
Creb3l2	Myo3b	0.90824	50.42	0.424	rgb(222,136,137)	1.9894	2,2
Creb3l2	Nfat5	0.90824	50.42	0.418	rgb(222,137,138)	1.9894	2,2
Creb3l2	Rbmx	-0.90824	50.42	-4.2E-01	rgb(125,161,233)	1.9894	2,2
Dach2	Ccr1	0.90824	50.42	0.416	rgb(222,138,138)	1.9894	2,2
Dbp	Fbxo2	0.90824	50.42	0.415	rgb(222,138,139)	1.9894	2,2
Dbp	Prkar1b	0.90824	50.42	0.418	rgb(222,137,138)	1.9894	2,2
Dzip1	Gpr83	-0.90824	50.42	-4.2E-01	rgb(126,162,233)	1.9894	2,2
Fos	Kcnk6	-0.90824	50.42	-4.2E-01	rgb(126,162,233)	1.9894	2,2
Fosl2	Kif26b	-0.90824	50.42	-4.2E-01	rgb(127,162,233)	1.9894	2,2
Fosl2	Socs3	0.90824	50.42	0.419	rgb(222,137,138)	1.9894	2,2
Foxs1	Selp	-0.90824	50.42	-4.2E-01	rgb(126,162,233)	1.9894	2,2
Foxs1	Tnfrsf25	0.90824	50.42	0.417	rgb(222,137,138)	1.9894	2,2
Hif3a	H2-Ab1	0.90824	50.42	0.417	rgb(222,137,138)	1.9894	2,2
Ikzf3	Sostdc1	-0.90824	50.42	-4.2E-01	rgb(125,161,233)	1.9894	2,2
Ikzf4	Cdhr3	0.90824	50.42	0.421	rgb(222,137,138)	1.9894	2,2
Ikzf4	Treml2	0.90824	50.42	0.424	rgb(222,136,137)	1.9894	2,2
Jun	Kdm2b	-0.90824	50.42	-4.2E-01	rgb(127,162,233)	1.9894	2,2
Jun	Sgsm2	-0.90824	50.42	-4.2E-01	rgb(126,162,233)	1.9894	2,2
Kdm2b	Cxcr5	-0.90824	50.42	-4.2E-01	rgb(126,162,233)	1.9894	2,2
Kdm2b	Heatr1	0.90824	50.42	0.424	rgb(222,136,137)	1.9894	2,2
Klf13	Trmt11	-0.90824	50.42	-4.2E-01	rgb(125,161,233)	1.9894	2,2
L3mbtl3	Cyfip2	-0.90824	50.42	-4.2E-01	rgb(125,161,233)	1.9894	2,2
[truncated: 51,169 more rows]
