# Supplementary material for: Leveraging chromatin accessibility for transcriptional regulatory network inference in T Helper 17 Cells
Source: Genome Res. 2019 Mar;29(3):449–63. doi: 10.1101/gr.238253.118 (PMC6396413; doi:10.1101/gr.238253.118)
Supplement: Supplemental Material [file supp_gr.238253.118_Supplemental_Th17_TRN_Networks.zip › Th17_TRN_Networks-master/TRN_Notebooks/Networks/ENCODE_bias50_TFmRNA_sp.tsv]

TF	Target	SignedQuantile	NonzeroSubsamples(Stability)	pCorr	stroke	stroke-width	stroke-dasharray
Irf7	Rtp4	1	50.93	0.928	rgb(227, 40, 42)	2	None
Irf1	Nlrc5	0.99765	50.89	0.886	rgb(227, 48, 50)	1.9992	2,2
Tbx21	Tbkbp1	0.99765	50.89	0.892	rgb(227, 47, 48)	1.9992	2,2
Irf9	Irf7	0.99531	50.88	0.879	rgb(227, 49, 51)	1.999	None
Srebf2	Dhcr24	0.99531	50.88	0.883	rgb(227, 48, 50)	1.999	None
Sp110	Cdkn2d	0.99296	50.86	0.862	rgb(226, 52, 54)	1.9986	2,2
Zfp536	Lpin3	0.99061	50.84	0.841	rgb(226, 56, 58)	1.9982	2,2
Hsf1	Sra1	-0.98826	50.83	-8.3E-01	rgb( 36,107,249)	1.998	None
Zfp182	Fyco1	0.98826	50.83	0.835	rgb(226, 58, 59)	1.998	2,2
Cebpg	Slc7a3	0.98592	50.82	0.815	rgb(226, 61, 63)	1.9978	None
Sp4	Fbxw2	0.98357	50.81	0.808	rgb(226, 63, 64)	1.9976	None
Irf1	Tbx21	0.98122	50.8	0.802	rgb(226, 64, 65)	1.9974	2,2
Irf7	Rsad2	0.98122	50.8	0.803	rgb(226, 64, 65)	1.9974	None
Zbed6	Zfp445	0.98122	50.8	0.802	rgb(226, 64, 66)	1.9974	None
Rorc	Lingo4	0.98122	50.8	0.802	rgb(226, 64, 65)	1.9974	2,2
Sp2	Brd3	0.97887	50.79	0.794	rgb(226, 65, 67)	1.9972	None
Ahrr	Cyp1b1	0.97653	50.78	0.782	rgb(226, 68, 69)	1.997	None
Elk3	Capg	0.97418	50.77	0.767	rgb(225, 71, 72)	1.9968	2,2
Irf1	Gbp5	0.97418	50.77	0.775	rgb(226, 69, 71)	1.9968	None
Irf1	Igtp	0.97418	50.77	0.767	rgb(225, 70, 72)	1.9968	None
Irf7	I830012O16Rik	0.97418	50.77	0.768	rgb(225, 70, 72)	1.9968	2,2
Irf7	Ifit1	0.97418	50.77	0.772	rgb(225, 70, 71)	1.9968	None
C030039L03Rik	Ankzf1	0.97418	50.77	0.768	rgb(225, 70, 72)	1.9968	2,2
Nfkb2	Psd	0.97183	50.76	0.759	rgb(225, 72, 74)	1.9966	2,2
Tulp3	Il2ra	0.97183	50.76	0.761	rgb(225, 72, 73)	1.9966	2,2
Crem	Vps37b	0.96949	50.75	0.745	rgb(225, 75, 76)	1.9964	None
Elf1	Arhgef6	0.96949	50.75	0.747	rgb(225, 74, 76)	1.9964	None
Irf1	Erap1	0.96949	50.75	0.754	rgb(225, 73, 75)	1.9964	None
Irf7	2010002M12Rik	0.96949	50.75	0.753	rgb(225, 73, 75)	1.9964	None
Irf7	Ifit3	0.96949	50.75	0.746	rgb(225, 74, 76)	1.9964	2,2
Irf7	Isg20	0.96949	50.75	0.755	rgb(225, 73, 74)	1.9964	None
Smad3	Tmem19	-0.96949	50.75	-7.5E-01	rgb( 53,117,246)	1.9964	None
Stat4	Evi2a	0.96949	50.75	0.749	rgb(225, 74, 75)	1.9964	None
Zbed6	Tnrc6a	0.96949	50.75	0.752	rgb(225, 73, 75)	1.9964	None
Zbed6	Tsc1	0.96949	50.75	0.755	rgb(225, 73, 74)	1.9964	None
C030039L03Rik	Atp7b	0.96949	50.75	0.75	rgb(225, 74, 75)	1.9964	2,2
Bhlhe40	Fam129a	0.96714	50.74	0.745	rgb(225, 75, 76)	1.9962	None
Egr1	Egr3	0.96714	50.74	0.741	rgb(225, 75, 77)	1.9962	None
Irf7	Xaf1	0.96714	50.74	0.74	rgb(225, 76, 77)	1.9962	None
Sp4	Mecr	-0.96714	50.74	-7.4E-01	rgb( 57,120,245)	1.9962	None
Srebf2	Cox7a2l	-0.96714	50.74	-7.4E-01	rgb( 56,119,245)	1.9962	None
Arid3a	Itm2a	-0.96479	50.73	-7.3E-01	rgb( 58,120,245)	1.996	None
Elf1	Il2ra	-0.96479	50.73	-7.3E-01	rgb( 58,120,245)	1.996	None
Ets1	Ldlrap1	0.96479	50.73	0.727	rgb(225, 78, 80)	1.996	None
Hsf1	Gm12942	-0.96479	50.73	-7.3E-01	rgb( 59,121,245)	1.996	None
Irf7	Gbp9	0.96479	50.73	0.73	rgb(225, 78, 79)	1.996	None
Irf7	Mx2	0.96479	50.73	0.732	rgb(225, 77, 79)	1.996	None
Mxi1	Cxcr4	0.96479	50.73	0.732	rgb(225, 77, 79)	1.996	None
Rxra	Ptger4	0.96479	50.73	0.732	rgb(225, 77, 79)	1.996	None
Sp2	Psmd8	-0.96479	50.73	-7.3E-01	rgb( 59,121,245)	1.996	None
Srebf1	Fads2	0.96479	50.73	0.728	rgb(225, 78, 79)	1.996	None
Zbed6	Cnot1	0.96479	50.73	0.732	rgb(225, 77, 79)	1.996	None
Zfp329	Neat1	0.96479	50.73	0.73	rgb(225, 78, 79)	1.996	2,2
Cebpg	Chac1	0.96244	50.72	0.72	rgb(225, 80, 81)	1.9958	None
Cebpg	Slc6a9	0.96244	50.72	0.725	rgb(225, 79, 80)	1.9958	2,2
Irf1	Fam26f	0.96244	50.72	0.723	rgb(225, 79, 80)	1.9958	None
Irf2	Runx2	0.96244	50.72	0.718	rgb(225, 80, 81)	1.9958	None
Eea1	Ctsw	-0.96244	50.72	-7.2E-01	rgb( 61,122,244)	1.9958	2,2
Bhlhe40	Tnip3	0.9601	50.71	0.711	rgb(225, 81, 83)	1.9956	2,2
Egr2	Runx1	0.9601	50.71	0.707	rgb(225, 82, 83)	1.9956	None
Elf1	Cd226	0.9601	50.71	0.706	rgb(225, 82, 84)	1.9956	None
Irf1	Gbp2	0.9601	50.71	0.707	rgb(225, 82, 83)	1.9956	None
Junb	Hook2	0.9601	50.71	0.707	rgb(225, 82, 83)	1.9956	None
Mybl1	Gtse1	0.9601	50.71	0.71	rgb(225, 81, 83)	1.9956	None
Nfatc2	Atp2b4	0.9601	50.71	0.706	rgb(225, 82, 84)	1.9956	None
Nfil3	Epn2	0.9601	50.71	0.711	rgb(225, 81, 83)	1.9956	None
Nfkb1	Eci2	-0.9601	50.71	-7.1E-01	rgb( 64,124,244)	1.9956	None
Nr1h2	Nudt4	-0.9601	50.71	-7.1E-01	rgb( 64,124,244)	1.9956	None
Rela	Ppic	-0.9601	50.71	-7.1E-01	rgb( 63,123,244)	1.9956	None
Smad4	Usp22	0.9601	50.71	0.706	rgb(225, 82, 83)	1.9956	None
Sp4	Bcor	-0.9601	50.71	-7.1E-01	rgb( 63,123,244)	1.9956	None
Sp4	Kbtbd11	0.9601	50.71	0.712	rgb(225, 81, 82)	1.9956	None
Tcf3	Pdcd1lg2	-0.9601	50.71	-7.1E-01	rgb( 64,124,244)	1.9956	None
Zbed6	Slc29a3	0.9601	50.71	0.714	rgb(225, 81, 82)	1.9956	None
Zfp385a	Eng	0.9601	50.71	0.712	rgb(225, 81, 83)	1.9956	2,2
Bhlhe40	Anxa2	0.95775	50.7	0.704	rgb(225, 83, 84)	1.9954	None
Ets1	Tbxa2r	0.95775	50.7	0.697	rgb(225, 84, 85)	1.9954	None
Irf4	Atp8b4	-0.95775	50.7	-7.0E-01	rgb( 65,125,244)	1.9954	None
Irf5	Cd44	0.95775	50.7	0.703	rgb(225, 83, 84)	1.9954	None
Junb	Cep68	-0.95775	50.7	-7.0E-01	rgb( 65,124,244)	1.9954	None
Mybl1	Dock3	0.95775	50.7	0.7	rgb(225, 83, 85)	1.9954	None
Sox5	Serpinf1	0.95775	50.7	0.7	rgb(225, 83, 85)	1.9954	None
Sp2	E2f7	0.95775	50.7	0.698	rgb(225, 84, 85)	1.9954	None
Sp2	Slc39a9	0.95775	50.7	0.705	rgb(225, 82, 84)	1.9954	None
Srebf1	Abcg1	0.95775	50.7	0.703	rgb(225, 83, 84)	1.9954	None
Crem	Agpat9	0.9554	50.69	0.694	rgb(225, 85, 86)	1.9952	None
Foxp1	Gnpda1	-0.9554	50.69	-6.9E-01	rgb( 66,125,243)	1.9952	None
Irf1	Gbp6	0.9554	50.69	0.69	rgb(225, 85, 87)	1.9952	None
Irf1	Tgtp2	0.9554	50.69	0.687	rgb(225, 86, 87)	1.9952	None
Ppard	Rreb1	0.9554	50.69	0.692	rgb(225, 85, 86)	1.9952	None
Rxra	Mpp2	0.9554	50.69	0.692	rgb(225, 85, 86)	1.9952	None
Smad4	C2cd2l	0.9554	50.69	0.693	rgb(225, 85, 86)	1.9952	None
Sox5	Rnh1	0.9554	50.69	0.688	rgb(225, 86, 87)	1.9952	None
Sp2	Auh	-0.9554	50.69	-6.9E-01	rgb( 66,125,243)	1.9952	None
C030039L03Rik	Gapdhs	0.9554	50.69	0.685	rgb(225, 86, 87)	1.9952	2,2
Cebpg	Psph	0.95305	50.68	0.678	rgb(224, 87, 89)	1.995	2,2
Egr3	Lamc2	-0.95305	50.68	-6.8E-01	rgb( 70,128,243)	1.995	None
Ets1	Abcg1	0.95305	50.68	0.676	rgb(224, 88, 89)	1.995	None
Gata3	Il13	0.95305	50.68	0.681	rgb(224, 87, 88)	1.995	None
Irf1	Gbp7	0.95305	50.68	0.679	rgb(224, 87, 89)	1.995	None
Jdp2	Pck2	0.95305	50.68	0.683	rgb(225, 87, 88)	1.995	2,2
Maf	Ctla2a	0.95305	50.68	0.683	rgb(225, 87, 88)	1.995	None
Sp4	Thoc3	-0.95305	50.68	-6.8E-01	rgb( 69,127,243)	1.995	None
Stat4	Cyp39a1	0.95305	50.68	0.684	rgb(225, 86, 88)	1.995	None
Tead1	Nupr1	0.95305	50.68	0.678	rgb(224, 87, 89)	1.995	None
Tead1	Zfp608	0.95305	50.68	0.68	rgb(224, 87, 88)	1.995	None
Vax2	Dab2	0.95305	50.68	0.677	rgb(224, 88, 89)	1.995	2,2
Xbp1	Gemin6	-0.95305	50.68	-6.8E-01	rgb( 69,127,243)	1.995	2,2
Zfp385a	Abhd4	0.95305	50.68	0.684	rgb(225, 86, 88)	1.995	2,2
Cebpg	Pck2	0.95071	50.67	0.674	rgb(224, 88, 90)	1.9948	2,2
Ets1	Rasgrp2	0.95071	50.67	0.669	rgb(224, 89, 90)	1.9948	None
Foxp1	Stx2	-0.95071	50.67	-6.7E-01	rgb( 73,129,242)	1.9948	None
Hic1	Cltb	0.95071	50.67	0.671	rgb(224, 89, 90)	1.9948	None
Mxi1	Serpine1	0.95071	50.67	0.665	rgb(224, 90, 91)	1.9948	None
Rfx3	Ecm1	-0.95071	50.67	-6.7E-01	rgb( 72,129,242)	1.9948	None
Smad4	Nefh	-0.95071	50.67	-6.7E-01	rgb( 72,129,242)	1.9948	None
Sp4	Mctp2	0.95071	50.67	0.675	rgb(224, 88, 89)	1.9948	None
Thra	Ltbp4	0.95071	50.67	0.668	rgb(224, 89, 91)	1.9948	None
Vax2	Il17re	0.95071	50.67	0.668	rgb(224, 89, 91)	1.9948	2,2
Zbed6	Naca	-0.95071	50.67	-6.7E-01	rgb( 72,129,242)	1.9948	None
Zeb1	Stk38l	0.95071	50.67	0.67	rgb(224, 89, 90)	1.9948	None
Tbx21	Ly6a	0.95071	50.67	0.673	rgb(224, 88, 90)	1.9948	2,2
Ets1	Slc9a3r1	0.94836	50.66	0.662	rgb(224, 91, 92)	1.9946	None
Irf5	Trpv2	0.94836	50.66	0.657	rgb(224, 91, 93)	1.9946	None
Jun	Kdelc2	-0.94836	50.66	-6.6E-01	rgb( 74,130,242)	1.9946	None
Nfkb2	Nfkbie	0.94836	50.66	0.659	rgb(224, 91, 93)	1.9946	None
Patz1	Mboat7	0.94836	50.66	0.656	rgb(224, 92, 93)	1.9946	None
Prrx1	Cav1	0.94836	50.66	0.661	rgb(224, 91, 92)	1.9946	2,2
Smad4	Prex1	0.94836	50.66	0.661	rgb(224, 91, 92)	1.9946	None
Sp2	Crtc1	0.94836	50.66	0.661	rgb(224, 91, 92)	1.9946	None
Srebf2	Kdm2b	0.94836	50.66	0.662	rgb(224, 91, 92)	1.9946	None
Srebf2	Tulp3	0.94836	50.66	0.656	rgb(224, 92, 93)	1.9946	None
Stat5b	Spin4	-0.94836	50.66	-6.6E-01	rgb( 75,130,242)	1.9946	None
Cebpz	Dhx33	0.94836	50.66	0.657	rgb(224, 91, 93)	1.9946	2,2
Foxs1	Vax2	0.94836	50.66	0.664	rgb(224, 90, 92)	1.9946	2,2
Ncoa1	Afap1	0.94836	50.66	0.661	rgb(224, 91, 92)	1.9946	2,2
Prdm2	Ptger2	-0.94836	50.66	-6.6E-01	rgb( 73,129,242)	1.9946	2,2
Sp110	Bcl2a1b	0.94836	50.66	0.664	rgb(224, 90, 92)	1.9946	2,2
Zbtb26	2310015A10Rik	0.94836	50.66	0.66	rgb(224, 91, 92)	1.9946	2,2
Zfp277	Tmem35	0.94836	50.66	0.664	rgb(224, 90, 92)	1.9946	2,2
Zfp367	Dtl	0.94836	50.66	0.66	rgb(224, 91, 92)	1.9946	2,2
Zfp467	Wisp1	0.94836	50.66	0.656	rgb(224, 92, 93)	1.9946	2,2
Atf5	Nsf	-0.94601	50.65	-6.5E-01	rgb( 76,131,242)	1.9944	None
Egr1	Egr2	0.94601	50.65	0.65	rgb(224, 93, 94)	1.9944	None
Elk3	1110007C09Rik	0.94601	50.65	0.647	rgb(224, 93, 95)	1.9944	None
Etv6	Gbp2	0.94601	50.65	0.648	rgb(224, 93, 95)	1.9944	2,2
Hif1a	Malt1	0.94601	50.65	0.65	rgb(224, 93, 94)	1.9944	None
Irf4	Chst15	0.94601	50.65	0.645	rgb(224, 94, 95)	1.9944	2,2
Irf5	Trim14	0.94601	50.65	0.65	rgb(224, 93, 94)	1.9944	None
Irf7	Ccl5	0.94601	50.65	0.65	rgb(224, 93, 94)	1.9944	None
Plagl1	Actn1	0.94601	50.65	0.648	rgb(224, 93, 94)	1.9944	None
Pou6f1	Txk	0.94601	50.65	0.652	rgb(224, 92, 94)	1.9944	2,2
Sp4	Sema4a	0.94601	50.65	0.654	rgb(224, 92, 93)	1.9944	None
Srebf1	Flna	0.94601	50.65	0.652	rgb(224, 92, 94)	1.9944	None
Stat4	Arhgef6	0.94601	50.65	0.651	rgb(224, 93, 94)	1.9944	None
Ankzf1	Pnpla3	0.94601	50.65	0.646	rgb(224, 94, 95)	1.9944	2,2
Sgsm2	Tert	0.94601	50.65	0.647	rgb(224, 93, 95)	1.9944	2,2
Zfp169	Inpp4a	0.94601	50.65	0.647	rgb(224, 94, 95)	1.9944	2,2
Zfp414	BC021614	0.94601	50.65	0.655	rgb(224, 92, 93)	1.9944	2,2
Cebpg	Slc1a4	0.94367	50.64	0.641	rgb(224, 95, 96)	1.9942	None
Cebpg	Vrk2	0.94367	50.64	0.635	rgb(224, 96, 97)	1.9942	None
E2f1	Exo1	0.94367	50.64	0.635	rgb(224, 96, 97)	1.9942	None
Ebf1	Myo10	0.94367	50.64	0.644	rgb(224, 94, 95)	1.9942	None
Etv4	Asns	0.94367	50.64	0.64	rgb(224, 95, 96)	1.9942	2,2
Fosl2	Sbno2	0.94367	50.64	0.635	rgb(224, 96, 97)	1.9942	None
Gata3	Ccr8	0.94367	50.64	0.642	rgb(224, 94, 96)	1.9942	None
Hif1a	Unc119b	0.94367	50.64	0.644	rgb(224, 94, 95)	1.9942	None
Hsf1	Zfp592	0.94367	50.64	0.641	rgb(224, 94, 96)	1.9942	None
Irf4	Abcd3	-0.94367	50.64	-6.4E-01	rgb( 78,133,241)	1.9942	2,2
Irf4	Crtam	-0.94367	50.64	-6.4E-01	rgb( 78,132,241)	1.9942	2,2
Irf4	Gdpd5	-0.94367	50.64	-6.4E-01	rgb( 79,133,241)	1.9942	None
Nr3c1	Vdac1	-0.94367	50.64	-6.4E-01	rgb( 79,133,241)	1.9942	None
Rel	Serpinb1a	-0.94367	50.64	-6.4E-01	rgb( 79,133,241)	1.9942	None
Rela	Atf6	-0.94367	50.64	-6.4E-01	rgb( 79,133,241)	1.9942	None
Rest	Rnf169	0.94367	50.64	0.639	rgb(224, 95, 96)	1.9942	None
Sp2	Hist4h4	-0.94367	50.64	-6.4E-01	rgb( 78,133,241)	1.9942	None
Sp4	Nrf1	-0.94367	50.64	-6.4E-01	rgb( 78,133,241)	1.9942	None
Stat5b	Map4k4	0.94367	50.64	0.637	rgb(224, 95, 97)	1.9942	None
Trp53	Ercc5	-0.94367	50.64	-6.4E-01	rgb( 79,133,241)	1.9942	None
Xbp1	Rnh1	0.94367	50.64	0.645	rgb(224, 94, 95)	1.9942	None
Zfp281	Rasgef1a	0.94367	50.64	0.645	rgb(224, 94, 95)	1.9942	None
C030039L03Rik	Per2	0.94367	50.64	0.637	rgb(224, 95, 97)	1.9942	2,2
Zfp473	Slfn2	-0.94367	50.64	-6.4E-01	rgb( 79,133,241)	1.9942	2,2
Zfp536	Tekt2	0.94367	50.64	0.644	rgb(224, 94, 95)	1.9942	2,2
Zfp750	Ckmt1	0.94367	50.64	0.643	rgb(224, 94, 95)	1.9942	2,2
Zfp948	Npas4	0.94367	50.64	0.639	rgb(224, 95, 96)	1.9942	2,2
Ahr	Ahrr	0.94132	50.63	0.634	rgb(224, 96, 97)	1.994	None
Bhlhe40	Gatm	0.94132	50.63	0.627	rgb(224, 97, 99)	1.994	None
Cebpg	Rasgrp2	0.94132	50.63	0.628	rgb(224, 97, 98)	1.994	None
Cux1	Epb4.1l2	0.94132	50.63	0.627	rgb(224, 97, 98)	1.994	2,2
Egr2	Tnf	0.94132	50.63	0.631	rgb(224, 96, 98)	1.994	None
Foxp1	Dapl1	0.94132	50.63	0.632	rgb(224, 96, 97)	1.994	None
Gata3	Nt5dc1	0.94132	50.63	0.629	rgb(224, 97, 98)	1.994	None
Irf4	Slfn2	0.94132	50.63	0.634	rgb(224, 96, 97)	1.994	None
Irf7	Ccrl2	0.94132	50.63	0.627	rgb(224, 97, 99)	1.994	None
Irf7	Pydc4	0.94132	50.63	0.628	rgb(224, 97, 98)	1.994	2,2
Jun	Ninj1	0.94132	50.63	0.633	rgb(224, 96, 97)	1.994	None
Nr1h2	Pqlc1	0.94132	50.63	0.634	rgb(224, 96, 97)	1.994	None
Pou2f2	Egr2	-0.94132	50.63	-6.3E-01	rgb( 81,134,241)	1.994	None
Rxrb	Gbp9	-0.94132	50.63	-6.3E-01	rgb( 80,134,241)	1.994	None
Smad3	Bcl6b	-0.94132	50.63	-6.3E-01	rgb( 80,134,241)	1.994	None
Sp4	Boll	0.94132	50.63	0.626	rgb(224, 97, 99)	1.994	None
Srebf2	Cmtm7	0.94132	50.63	0.633	rgb(224, 96, 97)	1.994	None
Stat2	Ncoa7	0.94132	50.63	0.631	rgb(224, 97, 98)	1.994	None
Tead1	Ikzf4	0.94132	50.63	0.633	rgb(224, 96, 97)	1.994	None
Vdr	Fbxo30	0.94132	50.63	0.631	rgb(224, 96, 98)	1.994	None
Zbed6	Nfat5	0.94132	50.63	0.633	rgb(224, 96, 97)	1.994	None
Casz1	Dusp8	0.94132	50.63	0.632	rgb(224, 96, 98)	1.994	2,2
Zeb2	Srxn1	0.94132	50.63	0.626	rgb(224, 97, 99)	1.994	2,2
Zfp516	Ica1l	0.94132	50.63	0.627	rgb(224, 97, 98)	1.994	2,2
Zfp956	Ppcdc	0.94132	50.63	0.631	rgb(224, 97, 98)	1.994	2,2
Atf5	Aqp9	0.93897	50.62	0.622	rgb(224, 98, 99)	1.9938	None
Cux1	Zhx2	0.93897	50.62	0.618	rgb(224, 99,100)	1.9938	None
Elk3	Dusp14	0.93897	50.62	0.619	rgb(224, 99,100)	1.9938	2,2
Epas1	Gsn	0.93897	50.62	0.623	rgb(224, 98, 99)	1.9938	2,2
Fosl2	Tbc1d30	0.93897	50.62	0.619	rgb(224, 99,100)	1.9938	None
Foxp1	Plod3	-0.93897	50.62	-6.2E-01	rgb( 83,135,240)	1.9938	None
Homez	Pxmp2	0.93897	50.62	0.619	rgb(224, 99,100)	1.9938	2,2
Irf1	Gbp4	0.93897	50.62	0.622	rgb(224, 98, 99)	1.9938	None
Irf1	Gimap4	0.93897	50.62	0.62	rgb(224, 99,100)	1.9938	None
Irf1	Tmem35	0.93897	50.62	0.623	rgb(224, 98, 99)	1.9938	None
Irf4	Herc6	-0.93897	50.62	-6.2E-01	rgb( 83,136,240)	1.9938	None
Irf5	Cdc14a	0.93897	50.62	0.62	rgb(224, 99,100)	1.9938	None
Irf9	Lgals3bp	0.93897	50.62	0.623	rgb(224, 98, 99)	1.9938	None
Maf	Aqp3	0.93897	50.62	0.623	rgb(224, 98, 99)	1.9938	None
Mafg	Vrk2	-0.93897	50.62	-6.2E-01	rgb( 81,135,241)	1.9938	None
Mxd1	Socs3	0.93897	50.62	0.62	rgb(224, 99,100)	1.9938	None
Mxd1	Ypel2	0.93897	50.62	0.622	rgb(224, 98, 99)	1.9938	None
Osr2	Serpinb1b	0.93897	50.62	0.617	rgb(224, 99,100)	1.9938	2,2
Patz1	Reps1	0.93897	50.62	0.617	rgb(224, 99,100)	1.9938	None
Rxrb	Rgs14	0.93897	50.62	0.625	rgb(224, 98, 99)	1.9938	None
Smad3	Stat4	-0.93897	50.62	-6.2E-01	rgb( 82,135,241)	1.9938	None
Sp2	Tab2	0.93897	50.62	0.623	rgb(224, 98, 99)	1.9938	None
Sp3	Pgm2	-0.93897	50.62	-6.2E-01	rgb( 82,135,241)	1.9938	None
Sp3	Ppm1d	0.93897	50.62	0.621	rgb(224, 98,100)	1.9938	None
Srf	Il20rb	0.93897	50.62	0.619	rgb(224, 99,100)	1.9938	None
Stat1	Parp9	0.93897	50.62	0.624	rgb(224, 98, 99)	1.9938	None
Tead1	Atxn1	-0.93897	50.62	-6.2E-01	rgb( 83,135,240)	1.9938	None
Zfp281	Zbtb10	0.93897	50.62	0.619	rgb(224, 99,100)	1.9938	None
C030039L03Rik	Kcnc3	0.93897	50.62	0.619	rgb(224, 99,100)	1.9938	2,2
Dpf1	Porcn	0.93897	50.62	0.621	rgb(224, 98,100)	1.9938	2,2
Kdm5b	Ero1l	0.93897	50.62	0.624	rgb(224, 98, 99)	1.9938	2,2
Scrt1	Cyp2s1	0.93897	50.62	0.616	rgb(224, 99,101)	1.9938	2,2
Zfp429	Apold1	-0.93897	50.62	-6.2E-01	rgb( 81,135,241)	1.9938	2,2
Zfp629	Tbc1d16	0.93897	50.62	0.62	rgb(224, 98,100)	1.9938	2,2
Atf3	Hdc	0.93662	50.61	0.611	rgb(224,100,102)	1.9936	2,2
Bhlhe40	Ndrg2	0.93662	50.61	0.61	rgb(224,101,102)	1.9936	2,2
Bhlhe41	Tef	0.93662	50.61	0.613	rgb(224,100,101)	1.9936	None
Egr2	Slc39a1	0.93662	50.61	0.606	rgb(224,101,103)	1.9936	None
Egr3	Cog6	-0.93662	50.61	-6.1E-01	rgb( 86,137,240)	1.9936	None
Egr3	Ifih1	0.93662	50.61	0.612	rgb(224,100,101)	1.9936	None
Esrra	Tbc1d4	-0.93662	50.61	-6.1E-01	rgb( 85,137,240)	1.9936	None
Ets2	Mpzl2	-0.93662	50.61	-6.1E-01	rgb( 86,137,240)	1.9936	None
Etv4	Dusp9	0.93662	50.61	0.612	rgb(224,100,101)	1.9936	2,2
Etv6	Aff3	0.93662	50.61	0.605	rgb(224,101,103)	1.9936	None
Foxp1	Vps54	-0.93662	50.61	-6.1E-01	rgb( 86,137,240)	1.9936	None
Gata3	D630039A03Rik	0.93662	50.61	0.613	rgb(224,100,101)	1.9936	2,2
Hbp1	Pfas	-0.93662	50.61	-6.1E-01	rgb( 85,137,240)	1.9936	None
Irf1	Insrr	0.93662	50.61	0.612	rgb(224,100,101)	1.9936	2,2
Irf4	Atp2b4	0.93662	50.61	0.614	rgb(224,100,101)	1.9936	2,2
Irf7	Cxcl10	0.93662	50.61	0.61	rgb(224,101,102)	1.9936	None
Irf7	Gm6548	0.93662	50.61	0.61	rgb(224,100,102)	1.9936	2,2
Irf7	Mx1	0.93662	50.61	0.615	rgb(224,100,101)	1.9936	None
Irf9	Plekhf2	0.93662	50.61	0.61	rgb(224,101,102)	1.9936	None
Jun	Furin	0.93662	50.61	0.607	rgb(224,101,102)	1.9936	None
Maf	Emp1	0.93662	50.61	0.609	rgb(224,101,102)	1.9936	None
Mxd3	Cdc25b	0.93662	50.61	0.61	rgb(224,100,102)	1.9936	2,2
Rest	Rbm15	0.93662	50.61	0.61	rgb(224,101,102)	1.9936	None
Sp2	Hist1h1d	-0.93662	50.61	-6.1E-01	rgb( 85,137,240)	1.9936	None
Sp4	Syde1	0.93662	50.61	0.612	rgb(224,100,101)	1.9936	None
Stat4	Sema4c	0.93662	50.61	0.608	rgb(224,101,102)	1.9936	None
Vax2	Il17a	0.93662	50.61	0.611	rgb(224,100,102)	1.9936	2,2
Xbp1	Gpatch4	-0.93662	50.61	-6.1E-01	rgb( 86,137,240)	1.9936	2,2
C030039L03Rik	3110057O12Rik	0.93662	50.61	0.607	rgb(224,101,102)	1.9936	2,2
Foxs1	Mylk2	0.93662	50.61	0.612	rgb(224,100,101)	1.9936	2,2
Kdm5b	Pfkp	0.93662	50.61	0.61	rgb(224,101,102)	1.9936	2,2
Msc	Adam8	0.93662	50.61	0.613	rgb(224,100,101)	1.9936	2,2
Nr4a2	Crem	0.93662	50.61	0.611	rgb(224,100,101)	1.9936	2,2
Terf1	Rftn1	-0.93662	50.61	-6.1E-01	rgb( 85,136,240)	1.9936	2,2
Tulp3	Hist3h2a	-0.93662	50.61	-6.1E-01	rgb( 85,136,240)	1.9936	2,2
Zfp367	Apitd1	0.93662	50.61	0.614	rgb(224,100,101)	1.9936	2,2
Zfp536	Gykl1	0.93662	50.61	0.611	rgb(224,100,102)	1.9936	2,2
Zfp536	Zfhx3	0.93662	50.61	0.611	rgb(224,100,101)	1.9936	2,2
Zfp750	Pik3r3	0.93662	50.61	0.614	rgb(224,100,101)	1.9936	2,2
Arid3a	Hemk1	0.93428	50.6	0.603	rgb(224,102,103)	1.9934	None
Cebpg	Trib3	0.93428	50.6	0.596	rgb(224,103,104)	1.9934	None
E2f1	Tyms	0.93428	50.6	0.599	rgb(224,103,104)	1.9934	None
E2f1	Wee1	0.93428	50.6	0.595	rgb(224,103,105)	1.9934	None
Ebf1	Cdh17	0.93428	50.6	0.603	rgb(224,102,103)	1.9934	None
Egr2	Ergic1	-0.93428	50.6	-6.0E-01	rgb( 86,137,240)	1.9934	None
Gfi1	Bpnt1	-0.93428	50.6	-6.0E-01	rgb( 86,137,240)	1.9934	None
Hsf1	Cnnm3	0.93428	50.6	0.596	rgb(224,103,104)	1.9934	None
Irf1	Gm4841	0.93428	50.6	0.605	rgb(224,101,103)	1.9934	None
Mxd3	Cdkn2c	0.93428	50.6	0.596	rgb(224,103,104)	1.9934	2,2
Mybl1	4632434I11Rik	0.93428	50.6	0.6	rgb(224,102,104)	1.9934	2,2
Nfatc4	Slc22a2	0.93428	50.6	0.597	rgb(224,103,104)	1.9934	2,2
Nfkb1	Nme4	-0.93428	50.6	-6.0E-01	rgb( 87,138,240)	1.9934	None
Nr4a1	Trpc3	-0.93428	50.6	-6.0E-01	rgb( 86,138,240)	1.9934	2,2
Rest	Bzw2	-0.93428	50.6	-6.0E-01	rgb( 87,138,240)	1.9934	2,2
Rest	Tas1r3	0.93428	50.6	0.596	rgb(224,103,104)	1.9934	None
Rfx7	Hist2h2bb	-0.93428	50.6	-6.0E-01	rgb( 88,138,240)	1.9934	None
Rxra	Myo18a	0.93428	50.6	0.603	rgb(224,102,103)	1.9934	None
Sp2	Apbb1ip	0.93428	50.6	0.6	rgb(224,102,104)	1.9934	None
Sp2	Rnf130	-0.93428	50.6	-6.0E-01	rgb( 87,138,240)	1.9934	None
Srebf1	Prx	0.93428	50.6	0.596	rgb(224,103,104)	1.9934	None
Srebf2	Aacs	0.93428	50.6	0.596	rgb(224,103,104)	1.9934	None
Srf	Grk5	-0.93428	50.6	-6.0E-01	rgb( 86,138,240)	1.9934	None
Thra	Tspan2	0.93428	50.6	0.603	rgb(224,102,103)	1.9934	None
Trp53	Sept4	-0.93428	50.6	-6.0E-01	rgb( 88,138,240)	1.9934	None
Vdr	Camkk1	0.93428	50.6	0.603	rgb(224,102,103)	1.9934	None
Vdr	Ehbp1l1	0.93428	50.6	0.604	rgb(224,102,103)	1.9934	None
Zfp385a	Ccng1	0.93428	50.6	0.6	rgb(224,102,104)	1.9934	2,2
Zfp385a	Zfp750	0.93428	50.6	0.596	rgb(224,103,104)	1.9934	2,2
Zfp429	Megf8	-0.93428	50.6	-6.0E-01	rgb( 86,137,240)	1.9934	2,2
Zfp467	Olfml2a	0.93428	50.6	0.602	rgb(224,102,103)	1.9934	2,2
Zfp516	Maml3	0.93428	50.6	0.598	rgb(224,103,104)	1.9934	2,2
Zfp608	Igf2r	0.93428	50.6	0.601	rgb(224,102,103)	1.9934	2,2
Zfp750	Robo3	0.93428	50.6	0.602	rgb(224,102,103)	1.9934	2,2
Bcl6	Cd200r1	0.93193	50.59	0.594	rgb(224,104,105)	1.9932	None
Bcl6	Kbtbd11	-0.93193	50.59	-5.9E-01	rgb( 88,139,240)	1.9932	None
Egr2	Lamc2	0.93193	50.59	0.592	rgb(224,104,105)	1.9932	None
Egr2	Mpzl3	0.93193	50.59	0.594	rgb(224,104,105)	1.9932	None
Elf1	Id1	-0.93193	50.59	-5.9E-01	rgb( 89,139,239)	1.9932	None
Elf1	Ripk2	0.93193	50.59	0.586	rgb(223,105,106)	1.9932	None
Elf1	Znhit6	-0.93193	50.59	-5.9E-01	rgb( 89,139,239)	1.9932	None
Elk4	Abhd2	0.93193	50.59	0.592	rgb(224,104,105)	1.9932	None
Ets1	Sytl1	0.93193	50.59	0.589	rgb(223,104,106)	1.9932	None
Fosl2	Itga3	0.93193	50.59	0.592	rgb(224,104,105)	1.9932	None
Fosl2	Trpm6	0.93193	50.59	0.586	rgb(223,105,106)	1.9932	None
Foxo3	Narf	0.93193	50.59	0.587	rgb(223,105,106)	1.9932	None
Foxp1	Rnf19b	-0.93193	50.59	-5.9E-01	rgb( 89,139,239)	1.9932	None
Gabpa	Tmc6	-0.93193	50.59	-5.9E-01	rgb( 89,139,239)	1.9932	None
Gata3	Otud1	0.93193	50.59	0.585	rgb(223,105,106)	1.9932	None
Gli3	Trim9	0.93193	50.59	0.593	rgb(224,104,105)	1.9932	2,2
Hic1	Itga4	0.93193	50.59	0.591	rgb(223,104,105)	1.9932	None
Irf4	Shisa2	-0.93193	50.59	-5.9E-01	rgb( 89,139,239)	1.9932	None
Irf7	BC094916	0.93193	50.59	0.594	rgb(224,103,105)	1.9932	None
Irf8	5730508B09Rik	0.93193	50.59	0.593	rgb(224,104,105)	1.9932	None
Mybl1	Gen1	0.93193	50.59	0.595	rgb(224,103,105)	1.9932	2,2
Mybl1	Marcks	0.93193	50.59	0.585	rgb(223,105,106)	1.9932	None
Nfatc4	Gpr153	0.93193	50.59	0.589	rgb(223,105,106)	1.9932	None
Nfic	Ccdc92	0.93193	50.59	0.594	rgb(224,104,105)	1.9932	None
Nfic	L1cam	0.93193	50.59	0.594	rgb(224,104,105)	1.9932	None
Rxra	Cdc14a	0.93193	50.59	0.591	rgb(223,104,105)	1.9932	None
Smad3	Nsf	0.93193	50.59	0.592	rgb(224,104,105)	1.9932	None
Sox5	Snx10	0.93193	50.59	0.592	rgb(224,104,105)	1.9932	None
Sp4	Zeb1	0.93193	50.59	0.588	rgb(223,105,106)	1.9932	None
Srebf2	Akna	0.93193	50.59	0.594	rgb(224,104,105)	1.9932	None
Srebf2	Dhcr7	0.93193	50.59	0.592	rgb(224,104,105)	1.9932	2,2
Stat1	Lgals7	-0.93193	50.59	-5.9E-01	rgb( 88,139,240)	1.9932	None
Stat1	Slain1	0.93193	50.59	0.586	rgb(223,105,106)	1.9932	None
Tead1	Pigr	0.93193	50.59	0.586	rgb(223,105,106)	1.9932	None
Thra	Gprc5a	0.93193	50.59	0.595	rgb(224,103,105)	1.9932	None
Vax2	Myo1f	0.93193	50.59	0.592	rgb(224,104,105)	1.9932	2,2
Zfp281	Samsn1	0.93193	50.59	0.589	rgb(223,105,106)	1.9932	2,2
Creb3l2	Srgap3	0.93193	50.59	0.59	rgb(223,104,106)	1.9932	2,2
Scml4	Ipcef1	0.93193	50.59	0.595	rgb(224,103,105)	1.9932	2,2
Whsc1	Anapc1	0.93193	50.59	0.593	rgb(224,104,105)	1.9932	2,2
Zbtb17	Il10rb	-0.93193	50.59	-5.9E-01	rgb( 88,139,240)	1.9932	2,2
Zfp280c	Pigb	0.93193	50.59	0.591	rgb(224,104,105)	1.9932	2,2
Zfp385a	Ptp4a3	0.93193	50.59	0.587	rgb(223,105,106)	1.9932	2,2
Zfp429	H60c	-0.93193	50.59	-5.9E-01	rgb( 89,139,239)	1.9932	2,2
Zfp750	Exoc4	0.93193	50.59	0.588	rgb(223,105,106)	1.9932	2,2
Ahrr	Crispld2	0.92958	50.58	0.58	rgb(223,106,107)	1.993	None
Bhlhe40	Kdelc2	0.92958	50.58	0.585	rgb(223,105,106)	1.993	None
Egr2	Pten	-0.92958	50.58	-5.8E-01	rgb( 92,141,239)	1.993	None
Elf1	Herc4	0.92958	50.58	0.576	rgb(223,107,108)	1.993	None
Ets2	Egln1	-0.92958	50.58	-5.8E-01	rgb( 91,140,239)	1.993	None
Ets2	Ifit2	0.92958	50.58	0.578	rgb(223,107,108)	1.993	2,2
Etv6	Nr4a1	-0.92958	50.58	-5.8E-01	rgb( 92,141,239)	1.993	None
Gata3	Adam10	0.92958	50.58	0.579	rgb(223,106,108)	1.993	None
Gata3	Tec	-0.92958	50.58	-5.8E-01	rgb( 91,140,239)	1.993	None
Hif1a	Etv6	0.92958	50.58	0.578	rgb(223,107,108)	1.993	None
Hsf1	Tnrc6a	0.92958	50.58	0.579	rgb(223,106,107)	1.993	None
Irf2	D830031N03Rik	-0.92958	50.58	-5.8E-01	rgb( 90,140,239)	1.993	None
Irf4	Cxcl3	-0.92958	50.58	-5.8E-01	rgb( 91,140,239)	1.993	2,2
Irf4	Nox1	-0.92958	50.58	-5.8E-01	rgb( 92,141,239)	1.993	2,2
Irf4	Ptprf	0.92958	50.58	0.578	rgb(223,107,108)	1.993	None
Irf7	Oasl2	0.92958	50.58	0.584	rgb(223,105,107)	1.993	None
Jun	Serinc5	0.92958	50.58	0.578	rgb(223,107,108)	1.993	None
Mxi1	Psd	-0.92958	50.58	-5.8E-01	rgb( 91,140,239)	1.993	None
Nr3c1	Nlgn2	-0.92958	50.58	-5.8E-01	rgb( 92,141,239)	1.993	None
Otx1	Eef1a1	-0.92958	50.58	-5.8E-01	rgb( 92,141,239)	1.993	None
Ppard	Stap1	-0.92958	50.58	-5.8E-01	rgb( 90,140,239)	1.993	None
Pparg	Dgkk	0.92958	50.58	0.584	rgb(223,105,107)	1.993	2,2
Rara	Pxmp2	-0.92958	50.58	-5.8E-01	rgb( 91,140,239)	1.993	None
Rest	Zhx3	0.92958	50.58	0.578	rgb(223,107,108)	1.993	None
Rxra	Zfp280b	0.92958	50.58	0.576	rgb(223,107,108)	1.993	None
Smad3	Cebpb	0.92958	50.58	0.577	rgb(223,107,108)	1.993	None
Smad3	Maf	0.92958	50.58	0.578	rgb(223,107,108)	1.993	None
Sp4	Bend4	0.92958	50.58	0.582	rgb(223,106,107)	1.993	None
Sp4	Ptpn2	0.92958	50.58	0.585	rgb(223,105,106)	1.993	None
Srebf1	Athl1	0.92958	50.58	0.579	rgb(223,106,108)	1.993	None
Srf	Mapkbp1	0.92958	50.58	0.583	rgb(223,106,107)	1.993	None
Stat1	Gimap8	0.92958	50.58	0.578	rgb(223,107,108)	1.993	None
Stat2	Sdc3	0.92958	50.58	0.578	rgb(223,107,108)	1.993	None
Stat5b	Smox	0.92958	50.58	0.577	rgb(223,107,108)	1.993	None
Tcf12	Fzd7	-0.92958	50.58	-5.8E-01	rgb( 91,141,239)	1.993	None
Tcf12	Kremen2	-0.92958	50.58	-5.8E-01	rgb( 92,141,239)	1.993	None
Tcf3	Trim3	0.92958	50.58	0.579	rgb(223,106,108)	1.993	None
Vdr	Dzip1	0.92958	50.58	0.585	rgb(223,105,106)	1.993	None
Vdr	Efna5	0.92958	50.58	0.583	rgb(223,106,107)	1.993	None
Zfx	Uchl1	-0.92958	50.58	-5.8E-01	rgb( 92,141,239)	1.993	None
Zic2	Wwp1	0.92958	50.58	0.579	rgb(223,106,108)	1.993	None
Ccdc17	Impg2	0.92958	50.58	0.577	rgb(223,107,108)	1.993	2,2
Gm14420	Gm2011	0.92958	50.58	0.577	rgb(223,107,108)	1.993	2,2
Zeb2	Aff3	-0.92958	50.58	-5.8E-01	rgb( 92,141,239)	1.993	2,2
Zfp277	Myo10	-0.92958	50.58	-5.8E-01	rgb( 91,140,239)	1.993	2,2
Zfp329	A230072C01Rik	0.92958	50.58	0.582	rgb(223,106,107)	1.993	2,2
Zfp341	Pgrmc1	-0.92958	50.58	-5.8E-01	rgb( 91,140,239)	1.993	2,2
Zfp367	Tef	-0.92958	50.58	-5.8E-01	rgb( 91,140,239)	1.993	2,2
Zfp385a	Zfp365	0.92958	50.58	0.578	rgb(223,107,108)	1.993	2,2
Zfp426	Usp44	0.92958	50.58	0.577	rgb(223,107,108)	1.993	2,2
Zfp429	Zfp874a	0.92958	50.58	0.576	rgb(223,107,108)	1.993	2,2
Zfp934	Bdh2	0.92958	50.58	0.577	rgb(223,107,108)	1.993	2,2
Zfp960	Ifi204	0.92958	50.58	0.583	rgb(223,106,107)	1.993	2,2
Zkscan17	Eef2k	0.92958	50.58	0.576	rgb(223,107,108)	1.993	2,2
Cebpg	Atp6v0a1	-0.92723	50.57	-5.7E-01	rgb( 92,141,239)	1.9928	2,2
Cebpg	Cdkn1b	0.92723	50.57	0.567	rgb(223,109,110)	1.9928	None
Ddit3	Angptl6	0.92723	50.57	0.572	rgb(223,108,109)	1.9928	2,2
Ebf1	Gfra1	0.92723	50.57	0.572	rgb(223,108,109)	1.9928	None
Egr2	Rgs16	0.92723	50.57	0.57	rgb(223,108,109)	1.9928	None
Egr2	Vrk2	-0.92723	50.57	-5.7E-01	rgb( 93,142,239)	1.9928	None
Elf1	Kdm2b	0.92723	50.57	0.57	rgb(223,108,109)	1.9928	None
Elk4	Tacc1	0.92723	50.57	0.572	rgb(223,108,109)	1.9928	None
Ets1	B430306N03Rik	0.92723	50.57	0.569	rgb(223,108,109)	1.9928	None
Ets2	Btbd11	0.92723	50.57	0.567	rgb(223,109,110)	1.9928	None
Etv4	Galm	0.92723	50.57	0.568	rgb(223,109,110)	1.9928	2,2
Etv4	Spint1	0.92723	50.57	0.574	rgb(223,107,109)	1.9928	None
Etv6	Cyth3	-0.92723	50.57	-5.7E-01	rgb( 94,142,239)	1.9928	None
Foxf2	Foxq1	0.92723	50.57	0.57	rgb(223,108,109)	1.9928	None
Foxf2	Nqo2	0.92723	50.57	0.568	rgb(223,109,110)	1.9928	None
Foxf2	Zhx2	-0.92723	50.57	-5.7E-01	rgb( 92,141,239)	1.9928	None
Foxo1	Sdc3	0.92723	50.57	0.565	rgb(223,109,110)	1.9928	None
Foxp1	Arhgap12	-0.92723	50.57	-5.7E-01	rgb( 93,141,239)	1.9928	None
Gabpa	Pkp3	-0.92723	50.57	-5.7E-01	rgb( 94,142,239)	1.9928	None
Gfi1	Il4ra	0.92723	50.57	0.574	rgb(223,107,109)	1.9928	None
Hsf1	Cpa2	-0.92723	50.57	-5.7E-01	rgb( 94,142,239)	1.9928	None
Ikzf2	Hvcn1	0.92723	50.57	0.573	rgb(223,108,109)	1.9928	2,2
Ikzf2	Plagl1	0.92723	50.57	0.568	rgb(223,109,110)	1.9928	None
Irf4	Dlk1	-0.92723	50.57	-5.7E-01	rgb( 93,141,239)	1.9928	2,2
Irf4	Lrrn3	-0.92723	50.57	-5.7E-01	rgb( 94,142,239)	1.9928	None
Irf4	Nrgn	-0.92723	50.57	-5.7E-01	rgb( 94,142,239)	1.9928	2,2
Irf4	Trpm1	-0.92723	50.57	-5.7E-01	rgb( 93,141,239)	1.9928	None
Irf7	Cmpk2	0.92723	50.57	0.573	rgb(223,108,109)	1.9928	None
Jund	Plekha1	-0.92723	50.57	-5.7E-01	rgb( 93,141,239)	1.9928	None
Klf4	Ramp3	0.92723	50.57	0.568	rgb(223,109,110)	1.9928	None
Maf	Plekho1	0.92723	50.57	0.573	rgb(223,108,109)	1.9928	None
Mxd4	Tcp11l2	0.92723	50.57	0.567	rgb(223,109,110)	1.9928	2,2
Nr1h2	Gen1	-0.92723	50.57	-5.7E-01	rgb( 94,142,239)	1.9928	None
Nr1h2	Gltscr2	0.92723	50.57	0.573	rgb(223,108,109)	1.9928	None
Nr1h2	Nucks1	-0.92723	50.57	-5.7E-01	rgb( 93,141,239)	1.9928	None
Nr1h2	Sgsm2	0.92723	50.57	0.569	rgb(223,108,109)	1.9928	None
Nr1h2	Sqle	-0.92723	50.57	-5.7E-01	rgb( 94,142,239)	1.9928	None
Rest	Eomes	-0.92723	50.57	-5.7E-01	rgb( 94,142,239)	1.9928	None
Runx2	Klf2	-0.92723	50.57	-5.7E-01	rgb( 94,142,239)	1.9928	None
Satb1	Cd226	-0.92723	50.57	-5.7E-01	rgb( 94,142,238)	1.9928	2,2
Smad3	Nxn	0.92723	50.57	0.57	rgb(223,108,109)	1.9928	None
Sp3	Abcb1a	0.92723	50.57	0.568	rgb(223,108,110)	1.9928	None
Srebf1	Psme1	-0.92723	50.57	-5.7E-01	rgb( 94,142,239)	1.9928	None
Srebf1	Zcwpw1	-0.92723	50.57	-5.7E-01	rgb( 92,141,239)	1.9928	None
Stat4	Nsmaf	0.92723	50.57	0.57	rgb(223,108,109)	1.9928	None
Tcf12	Asap1	0.92723	50.57	0.571	rgb(223,108,109)	1.9928	None
Tcf12	Ncoa2	0.92723	50.57	0.568	rgb(223,109,110)	1.9928	2,2
Tcf12	Stx7	-0.92723	50.57	-5.7E-01	rgb( 94,142,239)	1.9928	None
Tcf3	Sh2d3c	0.92723	50.57	0.571	rgb(223,108,109)	1.9928	None
Tead1	Alcam	0.92723	50.57	0.573	rgb(223,108,109)	1.9928	None
Thra	Lzts2	0.92723	50.57	0.568	rgb(223,109,110)	1.9928	None
Thra	Pcbp4	0.92723	50.57	0.57	rgb(223,108,109)	1.9928	None
Trp53	Maged2	-0.92723	50.57	-5.7E-01	rgb( 94,142,238)	1.9928	None
Vax2	Cysltr1	0.92723	50.57	0.575	rgb(223,107,108)	1.9928	2,2
Vax2	Il23r	0.92723	50.57	0.575	rgb(223,107,108)	1.9928	2,2
Zfp148	Adam10	0.92723	50.57	0.565	rgb(223,109,110)	1.9928	None
Zfp281	Npas4	-0.92723	50.57	-5.7E-01	rgb( 93,142,239)	1.9928	None
Creb3l2	Gatsl2	0.92723	50.57	0.568	rgb(223,109,110)	1.9928	2,2
Lin54	Rpp14	-0.92723	50.57	-5.7E-01	rgb( 94,142,239)	1.9928	2,2
Naif1	Gm4013	-0.92723	50.57	-5.7E-01	rgb( 94,142,239)	1.9928	2,2
Tbx6	Vasn	0.92723	50.57	0.57	rgb(223,108,109)	1.9928	2,2
Trps1	Edn3	-0.92723	50.57	-5.7E-01	rgb( 94,142,238)	1.9928	2,2
Zbtb41	H1f0	-0.92723	50.57	-5.7E-01	rgb( 92,141,239)	1.9928	2,2
Zfp367	Helb	0.92723	50.57	0.571	rgb(223,108,109)	1.9928	2,2
Zfp367	Rpa2	0.92723	50.57	0.573	rgb(223,108,109)	1.9928	2,2
Zfp385a	Rnf169	0.92723	50.57	0.571	rgb(223,108,109)	1.9928	2,2
Zfp449	Tcea3	0.92723	50.57	0.567	rgb(223,109,110)	1.9928	2,2
Zfp467	Acsbg1	-0.92723	50.57	-5.7E-01	rgb( 93,142,239)	1.9928	2,2
Zfp467	Galm	0.92723	50.57	0.574	rgb(223,107,109)	1.9928	2,2
Zfp629	Ttbk2	0.92723	50.57	0.572	rgb(223,108,109)	1.9928	2,2
Bhlhe40	Capn2	0.92489	50.56	0.562	rgb(223,110,111)	1.9926	None
Cebpb	C3	0.92489	50.56	0.557	rgb(223,111,112)	1.9926	None
Cux1	Tg	-0.92489	50.56	-5.6E-01	rgb( 96,143,238)	1.9926	2,2
Ddit3	Sars	0.92489	50.56	0.565	rgb(223,109,110)	1.9926	2,2
Ebf1	Snap25	0.92489	50.56	0.558	rgb(223,110,112)	1.9926	None
Egr1	Zfp346	0.92489	50.56	0.557	rgb(223,111,112)	1.9926	None
Egr2	Maff	0.92489	50.56	0.565	rgb(223,109,110)	1.9926	None
Egr2	Tbx21	0.92489	50.56	0.563	rgb(223,109,111)	1.9926	None
Elf1	B3gnt3	-0.92489	50.56	-5.6E-01	rgb( 96,143,238)	1.9926	None
Elk4	Klf13	0.92489	50.56	0.564	rgb(223,109,110)	1.9926	None
Ets1	Pcyox1l	-0.92489	50.56	-5.6E-01	rgb( 96,143,238)	1.9926	None
Etv6	Nlgn2	0.92489	50.56	0.558	rgb(223,110,111)	1.9926	2,2
Etv6	Tnnt2	-0.92489	50.56	-5.6E-01	rgb( 96,144,238)	1.9926	None
Fosl1	Fbxo21	-0.92489	50.56	-5.6E-01	rgb( 94,142,238)	1.9926	None
Fosl2	Tgm2	0.92489	50.56	0.56	rgb(223,110,111)	1.9926	None
Fosl2	Tspan5	0.92489	50.56	0.563	rgb(223,109,111)	1.9926	None
Foxp1	Rasgrp2	0.92489	50.56	0.556	rgb(223,111,112)	1.9926	None
Gfi1	Satb1	0.92489	50.56	0.561	rgb(223,110,111)	1.9926	None
Hic1	Plscr3	0.92489	50.56	0.558	rgb(223,110,112)	1.9926	None
Irf5	Arhgef40	0.92489	50.56	0.559	rgb(223,110,111)	1.9926	None
Jun	Pcyt1b	-0.92489	50.56	-5.6E-01	rgb( 96,143,238)	1.9926	2,2
Mxd1	Sema7a	0.92489	50.56	0.555	rgb(223,111,112)	1.9926	None
Mxd4	Ypel2	0.92489	50.56	0.556	rgb(223,111,112)	1.9926	None
Mxd4	Ypel3	0.92489	50.56	0.563	rgb(223,109,111)	1.9926	2,2
Nfkb1	Emb	-0.92489	50.56	-5.6E-01	rgb( 95,143,238)	1.9926	None
Nfkb2	Pkp4	0.92489	50.56	0.565	rgb(223,109,110)	1.9926	None
Nr3c1	Ctla4	-0.92489	50.56	-5.6E-01	rgb( 95,143,238)	1.9926	None
Plagl1	Fam178b	0.92489	50.56	0.558	rgb(223,110,112)	1.9926	2,2
Pou6f1	Ust	0.92489	50.56	0.558	rgb(223,110,112)	1.9926	2,2
Rbpj	Rai14	0.92489	50.56	0.558	rgb(223,110,112)	1.9926	None
Rreb1	Ube2q2	-0.92489	50.56	-5.6E-01	rgb( 95,143,238)	1.9926	None
Runx3	Zfp575	0.92489	50.56	0.56	rgb(223,110,111)	1.9926	None
Rxra	Vav2	0.92489	50.56	0.563	rgb(223,109,111)	1.9926	None
Smad3	Mpzl2	-0.92489	50.56	-5.6E-01	rgb( 96,143,238)	1.9926	None
Sp2	C2cd3	0.92489	50.56	0.56	rgb(223,110,111)	1.9926	None
Sp4	Arhgef10	0.92489	50.56	0.555	rgb(223,111,112)	1.9926	None
Sp4	Kdelc1	-0.92489	50.56	-5.6E-01	rgb( 95,142,238)	1.9926	None
Sp4	Lamc2	0.92489	50.56	0.563	rgb(223,109,111)	1.9926	None
Sp4	Rap2b	0.92489	50.56	0.558	rgb(223,111,112)	1.9926	None
Sp4	Sco1	0.92489	50.56	0.562	rgb(223,110,111)	1.9926	None
Spib	Pik3r3	0.92489	50.56	0.562	rgb(223,110,111)	1.9926	2,2
Stat5b	Ikzf4	0.92489	50.56	0.561	rgb(223,110,111)	1.9926	None
Tcf3	Prkcd	0.92489	50.56	0.557	rgb(223,111,112)	1.9926	None
Tcf3	Syf2	-0.92489	50.56	-5.6E-01	rgb( 95,143,238)	1.9926	None
Tead1	Faim3	0.92489	50.56	0.559	rgb(223,110,111)	1.9926	2,2
Thra	Insig1	-0.92489	50.56	-5.6E-01	rgb( 95,143,238)	1.9926	None
Thra	Ppp1r3b	0.92489	50.56	0.558	rgb(223,110,112)	1.9926	None
Trp53	Rhbdf1	-0.92489	50.56	-5.6E-01	rgb( 96,143,238)	1.9926	None
Vdr	Unc119b	0.92489	50.56	0.564	rgb(223,109,110)	1.9926	None
Zbed6	Fbxo11	0.92489	50.56	0.56	rgb(223,110,111)	1.9926	None
Zbed6	Vapb	-0.92489	50.56	-5.6E-01	rgb( 96,143,238)	1.9926	None
Zbtb7b	Tnf	0.92489	50.56	0.558	rgb(223,110,112)	1.9926	None
Zfp148	Hist1h1a	-0.92489	50.56	-5.6E-01	rgb( 95,143,238)	1.9926	None
Zfp281	Fas	0.92489	50.56	0.56	rgb(223,110,111)	1.9926	None
Zfx	Zfp7	-0.92489	50.56	-5.6E-01	rgb( 96,143,238)	1.9926	None
Ahdc1	Zfp831	0.92489	50.56	0.563	rgb(223,109,111)	1.9926	2,2
Ankzf1	Pgm2	0.92489	50.56	0.556	rgb(223,111,112)	1.9926	2,2
Cxxc5	Nod1	0.92489	50.56	0.556	rgb(223,111,112)	1.9926	2,2
Foxs1	S100a4	0.92489	50.56	0.558	rgb(223,111,112)	1.9926	2,2
Kdm5b	Pgm2	0.92489	50.56	0.556	rgb(223,111,112)	1.9926	2,2
Klf6	Lgals1	0.92489	50.56	0.559	rgb(223,110,111)	1.9926	2,2
Mbnl2	Pak1	0.92489	50.56	0.564	rgb(223,109,110)	1.9926	2,2
Msc	Ccr1	0.92489	50.56	0.556	rgb(223,111,112)	1.9926	2,2
Prdm9	Napb	0.92489	50.56	0.555	rgb(223,111,112)	1.9926	2,2
Rlf	Apitd1	-0.92489	50.56	-5.6E-01	rgb( 97,144,238)	1.9926	2,2
Zbtb32	P4ha2	0.92489	50.56	0.555	rgb(223,111,112)	1.9926	2,2
Zfp367	Fam111a	0.92489	50.56	0.56	rgb(223,110,111)	1.9926	2,2
Zfp385a	Psrc1	0.92489	50.56	0.565	rgb(223,109,110)	1.9926	2,2
Zfp429	Snhg6	0.92489	50.56	0.556	rgb(223,111,112)	1.9926	2,2
Zfp629	Dnajc6	0.92489	50.56	0.563	rgb(223,110,111)	1.9926	2,2
Zfp750	1700007K13Rik	0.92489	50.56	0.559	rgb(223,110,111)	1.9926	2,2
Zfp787	Ocrl	-0.92489	50.56	-5.6E-01	rgb( 95,143,238)	1.9926	2,2
Zhx1	Mxd3	-0.92489	50.56	-5.6E-01	rgb( 96,143,238)	1.9926	2,2
Atf5	Clic1	0.92254	50.55	0.549	rgb(223,112,113)	1.9924	None
Bcl6	Qtrtd1	0.92254	50.55	0.548	rgb(223,112,113)	1.9924	None
Bcl6b	Kctd7	0.92254	50.55	0.552	rgb(223,112,113)	1.9924	2,2
Bcl6b	Ric8	-0.92254	50.55	-5.5E-01	rgb( 97,144,238)	1.9924	None
Bhlhe40	St3gal1	0.92254	50.55	0.552	rgb(223,112,113)	1.9924	None
Ddit3	Stard5	0.92254	50.55	0.55	rgb(223,112,113)	1.9924	2,2
Deaf1	Higd1a	-0.92254	50.55	-5.5E-01	rgb( 98,145,238)	1.9924	None
Egr2	Asnsd1	-0.92254	50.55	-5.5E-01	rgb( 97,144,238)	1.9924	None
Egr2	Grina	-0.92254	50.55	-5.5E-01	rgb( 97,144,238)	1.9924	None
Egr3	Rab11fip1	-0.92254	50.55	-5.5E-01	rgb( 98,144,238)	1.9924	None
Egr4	Fam20c	0.92254	50.55	0.552	rgb(223,111,113)	1.9924	None
Elf1	Aste1	0.92254	50.55	0.552	rgb(223,112,113)	1.9924	None
Elf1	Ulk2	0.92254	50.55	0.545	rgb(223,113,114)	1.9924	None
Ets1	Aste1	-0.92254	50.55	-5.5E-01	rgb( 99,145,238)	1.9924	None
Ets2	Sept9	-0.92254	50.55	-5.5E-01	rgb( 97,144,238)	1.9924	2,2
Fosl1	Reep6	0.92254	50.55	0.547	rgb(223,113,114)	1.9924	None
Foxf2	Dpep2	0.92254	50.55	0.548	rgb(223,112,113)	1.9924	None
Gabpa	Gatsl3	-0.92254	50.55	-5.5E-01	rgb( 98,145,238)	1.9924	None
Gfi1	Ncs1	0.92254	50.55	0.547	rgb(223,113,114)	1.9924	None
Gfi1	Rgmb	-0.92254	50.55	-5.5E-01	rgb( 97,144,238)	1.9924	2,2
Hlx	Olfm1	0.92254	50.55	0.555	rgb(223,111,112)	1.9924	2,2
Ikzf2	Galm	0.92254	50.55	0.545	rgb(223,113,114)	1.9924	None
Irf4	Wnt1	-0.92254	50.55	-5.5E-01	rgb( 98,145,238)	1.9924	2,2
Irf7	AI607873	0.92254	50.55	0.547	rgb(223,113,114)	1.9924	None
Irf7	Gbp10	0.92254	50.55	0.552	rgb(223,112,113)	1.9924	None
Jdp2	Slc6a9	0.92254	50.55	0.553	rgb(223,111,112)	1.9924	None
Jund	Rbms2	-0.92254	50.55	-5.5E-01	rgb( 97,144,238)	1.9924	None
Jund	Tor3a	0.92254	50.55	0.553	rgb(223,111,112)	1.9924	None
Klf4	Basp1	0.92254	50.55	0.554	rgb(223,111,112)	1.9924	None
Mafg	Zfhx3	-0.92254	50.55	-5.5E-01	rgb( 97,144,238)	1.9924	None
Myb	Vav3	0.92254	50.55	0.554	rgb(223,111,112)	1.9924	None
Nfe2l2	Dab2	0.92254	50.55	0.546	rgb(223,113,114)	1.9924	None
Nfic	Lrp12	-0.92254	50.55	-5.5E-01	rgb( 97,144,238)	1.9924	None
Nfkb1	Paqr8	-0.92254	50.55	-5.5E-01	rgb( 98,144,238)	1.9924	None
Nfkb2	Ankrd33b	0.92254	50.55	0.548	rgb(223,112,114)	1.9924	None
Nfkb2	Rab11fip1	0.92254	50.55	0.548	rgb(223,112,113)	1.9924	None
Nr1h2	Dmxl2	-0.92254	50.55	-5.5E-01	rgb( 98,145,238)	1.9924	None
Plagl1	S1pr2	-0.92254	50.55	-5.5E-01	rgb( 97,144,238)	1.9924	None
Pou2af1	Crtam	0.92254	50.55	0.55	rgb(223,112,113)	1.9924	2,2
Prrx1	Ccdc80	0.92254	50.55	0.549	rgb(223,112,113)	1.9924	2,2
Rarg	Rnf181	0.92254	50.55	0.551	rgb(223,112,113)	1.9924	None
Rora	Tfpi	-0.92254	50.55	-5.5E-01	rgb( 97,144,238)	1.9924	None
Runx1	Tec	0.92254	50.55	0.549	rgb(223,112,113)	1.9924	None
Rxra	Ubash3a	0.92254	50.55	0.553	rgb(223,111,112)	1.9924	None
Smad4	Itpr3	0.92254	50.55	0.551	rgb(223,112,113)	1.9924	None
Smad4	Xaf1	-0.92254	50.55	-5.5E-01	rgb( 99,145,238)	1.9924	None
Sp2	Zfp592	0.92254	50.55	0.549	rgb(223,112,113)	1.9924	None
Sp3	Rnf113a1	-0.92254	50.55	-5.5E-01	rgb( 97,144,238)	1.9924	None
Sp4	Commd9	-0.92254	50.55	-5.5E-01	rgb( 98,145,238)	1.9924	None
Sp4	Dleu7	0.92254	50.55	0.545	rgb(223,113,114)	1.9924	None
Spib	Fam129c	0.92254	50.55	0.548	rgb(223,112,113)	1.9924	None
Srebf1	Slc6a6	0.92254	50.55	0.548	rgb(223,112,113)	1.9924	None
Stat2	Parp9	0.92254	50.55	0.546	rgb(223,113,114)	1.9924	2,2
Tcf12	Hcn2	-0.92254	50.55	-5.5E-01	rgb( 97,144,238)	1.9924	None
Tcf3	Glipr1	-0.92254	50.55	-5.5E-01	rgb( 98,144,238)	1.9924	None
Tcf3	M6pr	-0.92254	50.55	-5.5E-01	rgb( 97,144,238)	1.9924	None
Tcf3	Tnk2	0.92254	50.55	0.547	rgb(223,113,114)	1.9924	None
Tcf4	Capn2	-0.92254	50.55	-5.5E-01	rgb( 98,145,238)	1.9924	None
Thra	Blvrb	0.92254	50.55	0.547	rgb(223,113,114)	1.9924	2,2
Thra	Ndrg2	0.92254	50.55	0.547	rgb(223,113,114)	1.9924	2,2
Trp53	Ddx51	0.92254	50.55	0.553	rgb(223,111,112)	1.9924	None
Vax2	Ltb4r1	0.92254	50.55	0.554	rgb(223,111,112)	1.9924	2,2
Zbed6	Smek1	0.92254	50.55	0.547	rgb(223,113,114)	1.9924	None
Zfp148	Sap30	-0.92254	50.55	-5.5E-01	rgb( 97,144,238)	1.9924	None
Zfp281	Aqp3	-0.92254	50.55	-5.5E-01	rgb( 98,145,238)	1.9924	None
Zfp281	Fam102a	0.92254	50.55	0.546	rgb(223,113,114)	1.9924	None
Zfx	Srpk1	-0.92254	50.55	-5.5E-01	rgb( 97,144,238)	1.9924	None
Atmin	Itm2a	0.92254	50.55	0.546	rgb(223,113,114)	1.9924	2,2
Batf	Igfbp7	-0.92254	50.55	-5.5E-01	rgb( 99,145,238)	1.9924	2,2
Cenpt	Athl1	0.92254	50.55	0.555	rgb(223,111,112)	1.9924	2,2
Foxs1	Tmem176a	0.92254	50.55	0.547	rgb(223,112,114)	1.9924	2,2
Litaf	Tfpi	-0.92254	50.55	-5.5E-01	rgb( 98,145,238)	1.9924	2,2
Sp110	Max	0.92254	50.55	0.546	rgb(223,113,114)	1.9924	2,2
Thap3	Cox7a2l	0.92254	50.55	0.553	rgb(223,111,112)	1.9924	2,2
Twist1	Kctd15	0.92254	50.55	0.551	rgb(223,112,113)	1.9924	2,2
Whsc1	Fam111a	0.92254	50.55	0.552	rgb(223,112,113)	1.9924	2,2
Zfp35	Zscan21	0.92254	50.55	0.546	rgb(223,113,114)	1.9924	2,2
Zfp385a	Zmat3	0.92254	50.55	0.555	rgb(223,111,112)	1.9924	2,2
Zfp386	Spry1	-0.92254	50.55	-5.5E-01	rgb( 98,144,238)	1.9924	2,2
Zfp524	Rpl14	0.92254	50.55	0.555	rgb(223,111,112)	1.9924	2,2
Zfp60	Tert	0.92254	50.55	0.552	rgb(223,112,113)	1.9924	2,2
Zfp948	Mtx3	0.92254	50.55	0.553	rgb(223,111,112)	1.9924	2,2
Zfp956	Tsc1	0.92254	50.55	0.549	rgb(223,112,113)	1.9924	2,2
Arid3a	Lif	0.92019	50.54	0.541	rgb(223,114,115)	1.9922	2,2
Atf5	Ddit3	0.92019	50.54	0.543	rgb(223,113,114)	1.9922	None
Bhlhe40	Ctnna1	0.92019	50.54	0.542	rgb(223,114,115)	1.9922	None
Bhlhe40	Nsf	0.92019	50.54	0.539	rgb(223,114,115)	1.9922	None
Bhlhe40	Tg	0.92019	50.54	0.543	rgb(223,113,114)	1.9922	2,2
Creb1	Pag1	0.92019	50.54	0.537	rgb(223,114,115)	1.9922	None
Deaf1	Dram2	-0.92019	50.54	-5.4E-01	rgb( 99,145,238)	1.9922	None
Egr2	Haus8	0.92019	50.54	0.543	rgb(223,113,114)	1.9922	None
Esrra	B4galt5	0.92019	50.54	0.543	rgb(223,113,114)	1.9922	None
Ets1	Prnp	0.92019	50.54	0.543	rgb(223,113,114)	1.9922	None
Ets1	Ptger2	-0.92019	50.54	-5.4E-01	rgb(100,146,238)	1.9922	None
Etv4	Pdgfrb	0.92019	50.54	0.537	rgb(223,115,116)	1.9922	2,2
Etv4	Slc7a3	0.92019	50.54	0.545	rgb(223,113,114)	1.9922	2,2
Etv5	Gbp7	0.92019	50.54	0.544	rgb(223,113,114)	1.9922	None
Fli1	Rbms2	0.92019	50.54	0.545	rgb(223,113,114)	1.9922	None
Fli1	Slc25a30	0.92019	50.54	0.539	rgb(223,114,115)	1.9922	2,2
Fos	4930523C07Rik	0.92019	50.54	0.538	rgb(223,114,115)	1.9922	None
Fosl2	Rab39b	0.92019	50.54	0.54	rgb(223,114,115)	1.9922	None
Foxf2	Myo3b	0.92019	50.54	0.537	rgb(223,114,116)	1.9922	2,2
Foxf2	Tmem163	0.92019	50.54	0.537	rgb(223,114,115)	1.9922	2,2
Foxo1	Fth1	0.92019	50.54	0.543	rgb(223,113,114)	1.9922	None
Foxp1	Ipcef1	0.92019	50.54	0.541	rgb(223,114,115)	1.9922	None
Homez	Mttp	0.92019	50.54	0.537	rgb(223,114,115)	1.9922	None
Irf1	Rasa4	0.92019	50.54	0.541	rgb(223,114,115)	1.9922	None
Irf1	Unc93b1	0.92019	50.54	0.535	rgb(223,115,116)	1.9922	None
Irf4	Zfp467	0.92019	50.54	0.539	rgb(223,114,115)	1.9922	None
Irf9	Pml	0.92019	50.54	0.54	rgb(223,114,115)	1.9922	None
Irf9	Tmem184b	0.92019	50.54	0.544	rgb(223,113,114)	1.9922	None
Junb	Sertad1	0.92019	50.54	0.544	rgb(223,113,114)	1.9922	None
Klf4	Ddc	0.92019	50.54	0.542	rgb(223,114,115)	1.9922	2,2
Klf4	Ostf1	0.92019	50.54	0.536	rgb(223,115,116)	1.9922	None
Maf	Stab1	0.92019	50.54	0.541	rgb(223,114,115)	1.9922	2,2
Mafg	N4bp2l1	-0.92019	50.54	-5.4E-01	rgb(100,146,237)	1.9922	2,2
Mxi1	Egln3	0.92019	50.54	0.543	rgb(223,113,114)	1.9922	None
Myb	Sesn1	0.92019	50.54	0.538	rgb(223,114,115)	1.9922	2,2
Myb	Stap1	0.92019	50.54	0.539	rgb(223,114,115)	1.9922	2,2
Nfatc4	Pde4a	0.92019	50.54	0.539	rgb(223,114,115)	1.9922	None
Nr1h2	H1f0	-0.92019	50.54	-5.4E-01	rgb(100,146,238)	1.9922	None
Nr3c1	Dnajc21	-0.92019	50.54	-5.4E-01	rgb(100,146,238)	1.9922	None
Patz1	Prox2	0.92019	50.54	0.543	rgb(223,113,114)	1.9922	None
Plag1	Fam132b	-0.92019	50.54	-5.4E-01	rgb( 99,145,238)	1.9922	None
Plagl1	Eml1	0.92019	50.54	0.537	rgb(223,114,115)	1.9922	2,2
Pparg	Ppp3ca	0.92019	50.54	0.538	rgb(223,114,115)	1.9922	None
Prrx1	Fat1	0.92019	50.54	0.537	rgb(223,114,115)	1.9922	2,2
Rela	Zswim4	0.92019	50.54	0.541	rgb(223,114,115)	1.9922	None
Rreb1	Kif5c	-0.92019	50.54	-5.4E-01	rgb(101,146,237)	1.9922	None
Rreb1	Pcbp4	-0.92019	50.54	-5.4E-01	rgb(101,146,237)	1.9922	None
Rreb1	Tacc2	0.92019	50.54	0.545	rgb(223,113,114)	1.9922	None
Rxra	Itpr1	0.92019	50.54	0.54	rgb(223,114,115)	1.9922	None
Smad3	Il3	-0.92019	50.54	-5.4E-01	rgb( 99,145,238)	1.9922	None
Smad3	Lsp1	-0.92019	50.54	-5.4E-01	rgb( 99,145,238)	1.9922	None
Smad3	Perp	-0.92019	50.54	-5.4E-01	rgb(100,146,238)	1.9922	None
Sp4	Sh2b2	-0.92019	50.54	-5.4E-01	rgb(101,146,237)	1.9922	None
Sp4	Srsf12	0.92019	50.54	0.535	rgb(223,115,116)	1.9922	None
Sp4	Zfp146	-0.92019	50.54	-5.4E-01	rgb( 99,145,238)	1.9922	None
Spib	Ly96	0.92019	50.54	0.536	rgb(223,115,116)	1.9922	None
Srf	Casp3	-0.92019	50.54	-5.4E-01	rgb( 99,145,238)	1.9922	None
Tal2	Rnf19b	-0.92019	50.54	-5.4E-01	rgb(100,146,238)	1.9922	None
Tcf12	Erap1	0.92019	50.54	0.535	rgb(223,115,116)	1.9922	None
Tcf12	Pafah1b3	-0.92019	50.54	-5.4E-01	rgb(101,146,237)	1.9922	2,2
Tcf12	Rnh1	-0.92019	50.54	-5.4E-01	rgb( 99,146,238)	1.9922	None
Thra	Oas1b	-0.92019	50.54	-5.4E-01	rgb( 99,145,238)	1.9922	None
Thra	Palm	0.92019	50.54	0.54	rgb(223,114,115)	1.9922	None
Thra	Tle6	0.92019	50.54	0.54	rgb(223,114,115)	1.9922	None
Trp53	Fbxo18	-0.92019	50.54	-5.4E-01	rgb(101,146,237)	1.9922	None
Vax2	2310007L24Rik	0.92019	50.54	0.539	rgb(223,114,115)	1.9922	2,2
Vax2	Abhd15	0.92019	50.54	0.538	rgb(223,114,115)	1.9922	2,2
Zbtb7b	Acot11	0.92019	50.54	0.542	rgb(223,113,114)	1.9922	None
Zbtb7b	Ell2	-0.92019	50.54	-5.4E-01	rgb(100,146,237)	1.9922	None
Zbtb7b	Furin	0.92019	50.54	0.539	rgb(223,114,115)	1.9922	None
Zbtb7b	Tmem184b	0.92019	50.54	0.543	rgb(223,113,114)	1.9922	None
Zeb1	Ctla2a	0.92019	50.54	0.539	rgb(223,114,115)	1.9922	None
Zfp148	Sirt4	-0.92019	50.54	-5.4E-01	rgb(101,146,237)	1.9922	None
Zfp281	Gad1	0.92019	50.54	0.544	rgb(223,113,114)	1.9922	None
Batf	Tex14	-0.92019	50.54	-5.4E-01	rgb(100,146,237)	1.9922	2,2
C030039L03Rik	1700034I23Rik	0.92019	50.54	0.544	rgb(223,113,114)	1.9922	2,2
Cbx2	Cmtm4	0.92019	50.54	0.537	rgb(223,114,116)	1.9922	2,2
Msc	Prss30	0.92019	50.54	0.537	rgb(223,114,115)	1.9922	2,2
Ncoa2	Tcf12	0.92019	50.54	0.535	rgb(223,115,116)	1.9922	2,2
Rorc	Il17f	0.92019	50.54	0.541	rgb(223,114,115)	1.9922	2,2
Zbtb17	Igtp	-0.92019	50.54	-5.4E-01	rgb( 99,145,238)	1.9922	2,2
Zeb2	Sytl3	0.92019	50.54	0.543	rgb(223,113,114)	1.9922	2,2
Zfp277	Fam120c	-0.92019	50.54	-5.4E-01	rgb( 99,145,238)	1.9922	2,2
Zfp467	Tnfrsf13c	0.92019	50.54	0.541	rgb(223,114,115)	1.9922	2,2
Zfp771	Tmem158	0.92019	50.54	0.545	rgb(223,113,114)	1.9922	2,2
Zfp787	Zfp668	0.92019	50.54	0.544	rgb(223,113,114)	1.9922	2,2
Zfp960	Emp1	0.92019	50.54	0.537	rgb(223,114,115)	1.9922	2,2
Ascl2	Nol3	0.91785	50.53	0.527	rgb(223,116,117)	1.992	None
Atf3	Tes	0.91785	50.53	0.528	rgb(223,116,117)	1.992	None
Bach1	Kdm6b	0.91785	50.53	0.528	rgb(223,116,117)	1.992	None
Bcl6b	D830031N03Rik	0.91785	50.53	0.533	rgb(223,115,116)	1.992	None
Bcl6b	Sspo	0.91785	50.53	0.533	rgb(223,115,116)	1.992	None
Crem	Rhoq	0.91785	50.53	0.532	rgb(223,115,117)	1.992	None
Ebf1	Ermn	0.91785	50.53	0.526	rgb(223,116,117)	1.992	2,2
Egr1	Fam102a	0.91785	50.53	0.531	rgb(223,116,117)	1.992	None
Egr2	Fbxo18	-0.91785	50.53	-5.3E-01	rgb(103,148,237)	1.992	None
Egr2	Kcnq5	-0.91785	50.53	-5.3E-01	rgb(103,147,237)	1.992	None
Egr2	Pdcd1	0.91785	50.53	0.526	rgb(223,116,118)	1.992	None
Egr2	Sgk1	0.91785	50.53	0.533	rgb(223,115,116)	1.992	None
Egr3	Perp	-0.91785	50.53	-5.3E-01	rgb(101,146,237)	1.992	None
Ets1	Ppp1r10	-0.91785	50.53	-5.3E-01	rgb(102,147,237)	1.992	2,2
Ets1	Sema4d	0.91785	50.53	0.528	rgb(223,116,117)	1.992	None
Fosl2	L3mbtl3	-0.91785	50.53	-5.3E-01	rgb(101,147,237)	1.992	2,2
Foxo1	Traf6	0.91785	50.53	0.534	rgb(223,115,116)	1.992	2,2
Foxp1	Klf2	0.91785	50.53	0.535	rgb(223,115,116)	1.992	None
Gata1	Ern1	-0.91785	50.53	-5.3E-01	rgb(101,147,237)	1.992	None
Hbp1	Ets1	0.91785	50.53	0.527	rgb(223,116,117)	1.992	None
Hif1a	Bbc3	-0.91785	50.53	-5.3E-01	rgb(103,148,237)	1.992	None
Irf4	Csf2	-0.91785	50.53	-5.3E-01	rgb(101,147,237)	1.992	None
Irf5	Fbxo18	0.91785	50.53	0.525	rgb(223,117,118)	1.992	2,2
Irf7	Ifi204	0.91785	50.53	0.529	rgb(223,116,117)	1.992	None
Jun	Stat5b	0.91785	50.53	0.531	rgb(223,116,117)	1.992	None
Junb	Pgam1	0.91785	50.53	0.53	rgb(223,116,117)	1.992	None
Klf4	Cacna1s	0.91785	50.53	0.532	rgb(223,115,116)	1.992	None
Mafg	Trpv2	-0.91785	50.53	-5.3E-01	rgb(103,148,237)	1.992	None
Mxd1	Zfp36	0.91785	50.53	0.529	rgb(223,116,117)	1.992	None
Mxd4	Polr3gl	0.91785	50.53	0.534	rgb(223,115,116)	1.992	None
Mxi1	Serpinf1	0.91785	50.53	0.526	rgb(223,117,118)	1.992	2,2
Mxi1	Slc41a2	0.91785	50.53	0.53	rgb(223,116,117)	1.992	None
Nfic	Foxp4	0.91785	50.53	0.534	rgb(223,115,116)	1.992	None
Nfil3	Auh	0.91785	50.53	0.525	rgb(223,117,118)	1.992	2,2
Nfkb2	Dusp1	0.91785	50.53	0.532	rgb(223,115,116)	1.992	None
Pou6f1	Plcg1	0.91785	50.53	0.53	rgb(223,116,117)	1.992	None
Pou6f1	Ppm1j	0.91785	50.53	0.532	rgb(223,115,116)	1.992	None
Pparg	Sp6	0.91785	50.53	0.532	rgb(223,115,116)	1.992	None
Prrx1	Thbd	0.91785	50.53	0.532	rgb(223,115,116)	1.992	2,2
Rara	Map3k8	-0.91785	50.53	-5.3E-01	rgb(102,147,237)	1.992	None
Rel	Kdm2b	0.91785	50.53	0.527	rgb(223,116,117)	1.992	None
Rxra	Bcam	0.91785	50.53	0.535	rgb(223,115,116)	1.992	None
Smad3	Adcy4	0.91785	50.53	0.532	rgb(223,115,116)	1.992	None
Smad3	Col15a1	0.91785	50.53	0.526	rgb(223,117,118)	1.992	None
Smad3	Malt1	0.91785	50.53	0.527	rgb(223,116,117)	1.992	2,2
Smad4	Rab35	0.91785	50.53	0.53	rgb(223,116,117)	1.992	None
Sox13	Alpl	0.91785	50.53	0.534	rgb(223,115,116)	1.992	None
Sox15	Pln	0.91785	50.53	0.534	rgb(223,115,116)	1.992	None
Sox5	Timp1	0.91785	50.53	0.535	rgb(223,115,116)	1.992	2,2
Sp2	Exoc4	-0.91785	50.53	-5.3E-01	rgb(101,146,237)	1.992	None
Sp2	Spink2	-0.91785	50.53	-5.3E-01	rgb(101,147,237)	1.992	None
Sp4	Ccdc134	-0.91785	50.53	-5.3E-01	rgb(103,147,237)	1.992	None
Sp4	Exoc6	0.91785	50.53	0.525	rgb(223,117,118)	1.992	None
Sp4	Pex19	-0.91785	50.53	-5.3E-01	rgb(101,147,237)	1.992	None
Srebf2	Slc6a9	0.91785	50.53	0.532	rgb(223,115,117)	1.992	None
Stat1	Ski	0.91785	50.53	0.53	rgb(223,116,117)	1.992	None
Tcf12	Capg	-0.91785	50.53	-5.3E-01	rgb(103,148,237)	1.992	None
Tcf12	Cdkn1b	-0.91785	50.53	-5.3E-01	rgb(102,147,237)	1.992	None
Usf2	Whamm	0.91785	50.53	0.531	rgb(223,116,117)	1.992	None
Vax2	B3galt2	0.91785	50.53	0.53	rgb(223,116,117)	1.992	2,2
Vax2	Nebl	0.91785	50.53	0.529	rgb(223,116,117)	1.992	2,2
Vdr	Paqr8	0.91785	50.53	0.528	rgb(223,116,117)	1.992	None
Zbtb7a	Ski	0.91785	50.53	0.534	rgb(223,115,116)	1.992	None
Zbtb7b	Pcbp4	0.91785	50.53	0.531	rgb(223,116,117)	1.992	None
Zbtb7b	Zfp324	0.91785	50.53	0.531	rgb(223,116,117)	1.992	None
Zfp148	Chic2	-0.91785	50.53	-5.3E-01	rgb(102,147,237)	1.992	None
Zfp148	Mfge8	-0.91785	50.53	-5.3E-01	rgb(101,147,237)	1.992	None
Zfp148	Pmm1	-0.91785	50.53	-5.3E-01	rgb(103,148,237)	1.992	None
Zfx	S100a4	-0.91785	50.53	-5.3E-01	rgb(102,147,237)	1.992	None
Kdm2b	Spin4	0.91785	50.53	0.533	rgb(223,115,116)	1.992	2,2
Kdm2b	Tapbpl	0.91785	50.53	0.53	rgb(223,116,117)	1.992	2,2
Klf2	Sell	0.91785	50.53	0.526	rgb(223,117,118)	1.992	2,2
Phf1	Galk1	-0.91785	50.53	-5.3E-01	rgb(103,148,237)	1.992	2,2
Phf1	Znrf1	0.91785	50.53	0.534	rgb(223,115,116)	1.992	2,2
Plscr1	Tmc3	-0.91785	50.53	-5.3E-01	rgb(102,147,237)	1.992	2,2
Plscr1	Ubash3a	-0.91785	50.53	-5.3E-01	rgb(102,147,237)	1.992	2,2
Sgsm2	Enpp1	0.91785	50.53	0.531	rgb(223,116,117)	1.992	2,2
Trerf1	Syt11	0.91785	50.53	0.527	rgb(223,116,117)	1.992	2,2
Twist1	Glt28d2	0.91785	50.53	0.527	rgb(223,116,117)	1.992	2,2
Twist1	Pgap1	0.91785	50.53	0.532	rgb(223,115,116)	1.992	2,2
Whsc1	Zfp324	0.91785	50.53	0.531	rgb(223,116,117)	1.992	2,2
Zbtb17	Gne	0.91785	50.53	0.533	rgb(223,115,116)	1.992	2,2
Zbtb5	Cd24a	-0.91785	50.53	-5.3E-01	rgb(102,147,237)	1.992	2,2
Zbtb7c	Mylk	0.91785	50.53	0.533	rgb(223,115,116)	1.992	2,2
Zfp280b	Avpr1a	0.91785	50.53	0.526	rgb(223,117,118)	1.992	2,2
Zfp287	A830010M20Rik	0.91785	50.53	0.528	rgb(223,116,117)	1.992	2,2
Zfp329	Gripap1	0.91785	50.53	0.533	rgb(223,115,116)	1.992	2,2
Zfp362	Tmprss3	0.91785	50.53	0.528	rgb(223,116,117)	1.992	2,2
Zfp385a	Ercc5	0.91785	50.53	0.531	rgb(223,116,117)	1.992	2,2
Zfp429	Dixdc1	-0.91785	50.53	-5.3E-01	rgb(102,147,237)	1.992	2,2
Zfp523	Tnfrsf10b	-0.91785	50.53	-5.3E-01	rgb(103,147,237)	1.992	2,2
Zfp608	Fam102a	0.91785	50.53	0.528	rgb(223,116,117)	1.992	2,2
Zfp629	Dnmt3b	0.91785	50.53	0.527	rgb(223,116,117)	1.992	2,2
Zscan22	Mmachc	0.91785	50.53	0.534	rgb(223,115,116)	1.992	2,2
Ahr	Atp8b4	-0.9155	50.52	-5.2E-01	rgb(104,148,237)	1.9918	None
Ar	Fes	-0.9155	50.52	-5.2E-01	rgb(103,148,237)	1.9918	None
Bach1	Tgm2	-0.9155	50.52	-5.2E-01	rgb(104,148,237)	1.9918	None
Bhlhe40	Cyb5rl	-0.9155	50.52	-5.2E-01	rgb(104,148,237)	1.9918	None
Egr2	Adm	-0.9155	50.52	-5.2E-01	rgb(104,149,237)	1.9918	None
Egr4	Trim67	0.9155	50.52	0.519	rgb(223,118,119)	1.9918	None
Erg	Gnpda1	0.9155	50.52	0.522	rgb(223,117,118)	1.9918	2,2
Esrra	Nedd9	0.9155	50.52	0.516	rgb(223,119,120)	1.9918	None
Etv4	Dmrta2	0.9155	50.52	0.521	rgb(223,118,119)	1.9918	None
Etv6	Cxcl2	-0.9155	50.52	-5.2E-01	rgb(105,149,237)	1.9918	None
Fli1	Tef	-0.9155	50.52	-5.2E-01	rgb(105,149,237)	1.9918	None
Foxo1	Slc5a10	-0.9155	50.52	-5.2E-01	rgb(104,149,237)	1.9918	None
Foxo3	Exosc8	-0.9155	50.52	-5.2E-01	rgb(105,149,237)	1.9918	2,2
Foxo3	Slc19a2	0.9155	50.52	0.519	rgb(223,118,119)	1.9918	2,2
Gata3	Tnfsf8	0.9155	50.52	0.521	rgb(223,118,119)	1.9918	None
Gfi1	Kcna3	0.9155	50.52	0.523	rgb(223,117,118)	1.9918	None
Gtf2ird1	Slc39a10	0.9155	50.52	0.516	rgb(223,119,120)	1.9918	None
Hic1	Mical1	0.9155	50.52	0.522	rgb(223,117,118)	1.9918	None
Hsf1	Gla	-0.9155	50.52	-5.2E-01	rgb(105,149,237)	1.9918	None
Irf2	Dlg4	0.9155	50.52	0.519	rgb(223,118,119)	1.9918	None
Irf2	Wipf1	0.9155	50.52	0.518	rgb(223,118,119)	1.9918	None
Irf4	Anxa3	0.9155	50.52	0.524	rgb(223,117,118)	1.9918	None
Irf4	Cldnd2	-0.9155	50.52	-5.2E-01	rgb(103,148,237)	1.9918	None
Irf5	Ccng2	0.9155	50.52	0.517	rgb(223,118,119)	1.9918	None
Irf5	Lzts2	0.9155	50.52	0.524	rgb(223,117,118)	1.9918	None
Irf5	Rnf135	0.9155	50.52	0.518	rgb(223,118,119)	1.9918	None
Jund	Tmbim1	0.9155	50.52	0.523	rgb(223,117,118)	1.9918	None
Lef1	Acot1	-0.9155	50.52	-5.2E-01	rgb(104,148,237)	1.9918	None
Lef1	Igsf9	-0.9155	50.52	-5.2E-01	rgb(104,148,237)	1.9918	None
Maf	Adam19	0.9155	50.52	0.517	rgb(223,118,119)	1.9918	None
Maff	Map3k5	-0.9155	50.52	-5.2E-01	rgb(105,149,237)	1.9918	None
Mafg	Pdia2	0.9155	50.52	0.52	rgb(223,118,119)	1.9918	None
Mxd1	Socs1	0.9155	50.52	0.517	rgb(223,118,119)	1.9918	None
Mxd3	9530077C05Rik	0.9155	50.52	0.515	rgb(223,119,120)	1.9918	2,2
Mxd3	Ctnna1	0.9155	50.52	0.518	rgb(223,118,119)	1.9918	None
Mxi1	Clybl	0.9155	50.52	0.52	rgb(223,118,119)	1.9918	2,2
Myb	Arhgef6	0.9155	50.52	0.521	rgb(223,118,119)	1.9918	None
Myb	Cdk6	-0.9155	50.52	-5.2E-01	rgb(104,148,237)	1.9918	None
Nfe2l2	Lin54	0.9155	50.52	0.519	rgb(223,118,119)	1.9918	None
Nfic	Igfbp2	-0.9155	50.52	-5.2E-01	rgb(104,148,237)	1.9918	None
Nfic	Klf13	0.9155	50.52	0.525	rgb(223,117,118)	1.9918	None
Nfkb1	Creb1	0.9155	50.52	0.523	rgb(223,117,118)	1.9918	None
Nfkb1	Fbxo11	0.9155	50.52	0.517	rgb(223,118,119)	1.9918	None
Nfkb2	Tmem120b	0.9155	50.52	0.519	rgb(223,118,119)	1.9918	2,2
Nkx1-2	Pappa2	0.9155	50.52	0.515	rgb(223,119,120)	1.9918	2,2
Plagl1	Cd84	-0.9155	50.52	-5.2E-01	rgb(103,148,237)	1.9918	2,2
Plagl1	Slc7a1	0.9155	50.52	0.517	rgb(223,118,119)	1.9918	2,2
Ppard	Aga	-0.9155	50.52	-5.2E-01	rgb(104,148,237)	1.9918	None
Prdm1	Lingo3	0.9155	50.52	0.524	rgb(223,117,118)	1.9918	2,2
Prrx1	Cxcl1	0.9155	50.52	0.518	rgb(223,118,119)	1.9918	2,2
Rarg	Rasgef1a	0.9155	50.52	0.519	rgb(223,118,119)	1.9918	None
Rbpj	Id2	0.9155	50.52	0.522	rgb(223,117,118)	1.9918	None
Rreb1	Dnmt3a	0.9155	50.52	0.516	rgb(223,118,120)	1.9918	None
Runx2	Zcwpw1	-0.9155	50.52	-5.2E-01	rgb(104,148,237)	1.9918	None
Runx3	Glipr1	-0.9155	50.52	-5.2E-01	rgb(105,149,237)	1.9918	None
Rxrb	Marcksl1	-0.9155	50.52	-5.2E-01	rgb(105,149,237)	1.9918	None
Sox5	Car5b	0.9155	50.52	0.519	rgb(223,118,119)	1.9918	None
Sox5	Ebf1	0.9155	50.52	0.52	rgb(223,118,119)	1.9918	None
Sp2	Dcxr	-0.9155	50.52	-5.2E-01	rgb(104,148,237)	1.9918	None
Sp2	Tet3	0.9155	50.52	0.516	rgb(223,118,120)	1.9918	None
Sp4	5031414D18Rik	0.9155	50.52	0.522	rgb(223,117,118)	1.9918	None
Sp4	Dtl	-0.9155	50.52	-5.2E-01	rgb(103,148,237)	1.9918	None
Tcf12	Slc2a1	-0.9155	50.52	-5.2E-01	rgb(103,148,237)	1.9918	None
Tcf12	Socs3	-0.9155	50.52	-5.2E-01	rgb(104,148,237)	1.9918	None
Tcf3	Zfp105	-0.9155	50.52	-5.2E-01	rgb(104,148,237)	1.9918	None
Tead1	Ctsb	-0.9155	50.52	-5.2E-01	rgb(104,148,237)	1.9918	None
Thra	Plscr3	0.9155	50.52	0.525	rgb(223,117,118)	1.9918	None
Thra	Zbtb4	0.9155	50.52	0.518	rgb(223,118,119)	1.9918	None
Vdr	Furin	0.9155	50.52	0.525	rgb(223,117,118)	1.9918	None
Xbp1	Coro7	0.9155	50.52	0.516	rgb(223,118,120)	1.9918	None
Zfp148	Abcb9	-0.9155	50.52	-5.2E-01	rgb(104,148,237)	1.9918	None
Zfp148	Ecm1	0.9155	50.52	0.522	rgb(223,117,118)	1.9918	None
Zfp148	Nfkbia	-0.9155	50.52	-5.2E-01	rgb(105,149,237)	1.9918	None
Zfp148	Zfp609	0.9155	50.52	0.521	rgb(223,117,118)	1.9918	None
Zfp281	Slc4a8	-0.9155	50.52	-5.2E-01	rgb(104,148,237)	1.9918	None
Creb3l2	Dennd3	0.9155	50.52	0.523	rgb(223,117,118)	1.9918	2,2
Hmgb3	Ccdc28b	0.9155	50.52	0.523	rgb(223,117,118)	1.9918	2,2
Klf2	Ttyh3	0.9155	50.52	0.519	rgb(223,118,119)	1.9918	2,2
Lin54	Icam2	-0.9155	50.52	-5.2E-01	rgb(103,148,237)	1.9918	2,2
Lyl1	Gprasp2	0.9155	50.52	0.525	rgb(223,117,118)	1.9918	2,2
Ncoa2	Phlpp1	0.9155	50.52	0.517	rgb(223,118,119)	1.9918	2,2
Nr4a3	Nr4a1	0.9155	50.52	0.521	rgb(223,118,119)	1.9918	2,2
Phf20	Tst	0.9155	50.52	0.519	rgb(223,118,119)	1.9918	2,2
Scrt1	Appl2	0.9155	50.52	0.518	rgb(223,118,119)	1.9918	2,2
Sgsm2	Tg	0.9155	50.52	0.519	rgb(223,118,119)	1.9918	2,2
Thap3	Dpm3	0.9155	50.52	0.515	rgb(223,119,120)	1.9918	2,2
Tmf1	Lrrfip1	0.9155	50.52	0.524	rgb(223,117,118)	1.9918	2,2
Twist1	Fam160a1	0.9155	50.52	0.525	rgb(223,117,118)	1.9918	2,2
Zeb2	Ptger2	0.9155	50.52	0.52	rgb(223,118,119)	1.9918	2,2
Zfp146	Ly9	0.9155	50.52	0.52	rgb(223,118,119)	1.9918	2,2
Zfp367	Wdr76	0.9155	50.52	0.516	rgb(223,118,120)	1.9918	2,2
Zfp385a	9030617O03Rik	0.9155	50.52	0.52	rgb(223,118,119)	1.9918	2,2
Zfp385a	Slc19a2	0.9155	50.52	0.516	rgb(223,118,119)	1.9918	2,2
Zfp429	Trim12a	0.9155	50.52	0.524	rgb(223,117,118)	1.9918	2,2
Zfp523	Myo1h	0.9155	50.52	0.517	rgb(223,118,119)	1.9918	2,2
Zfp605	Ift81	0.9155	50.52	0.521	rgb(223,117,118)	1.9918	2,2
Zfp667	Vps37d	0.9155	50.52	0.521	rgb(223,118,119)	1.9918	2,2
Zfp750	Ccdc159	0.9155	50.52	0.523	rgb(223,117,118)	1.9918	2,2
Zfp91	Malt1	0.9155	50.52	0.517	rgb(223,118,119)	1.9918	2,2
Zfp956	Ankrd23	0.9155	50.52	0.519	rgb(223,118,119)	1.9918	2,2
Bhlhe40	Anxa4	0.91315	50.51	0.51	rgb(223,120,121)	1.9916	2,2
Bhlhe40	Clip3	0.91315	50.51	0.508	rgb(223,120,121)	1.9916	None
Bhlhe40	Kif5c	0.91315	50.51	0.51	rgb(223,120,121)	1.9916	None
Bhlhe40	Ralb	0.91315	50.51	0.513	rgb(223,119,120)	1.9916	None
Cebpg	Antxr2	-0.91315	50.51	-5.1E-01	rgb(106,149,236)	1.9916	None
Cebpg	Gpt2	0.91315	50.51	0.509	rgb(223,120,121)	1.9916	None
E2f1	Wdr76	0.91315	50.51	0.505	rgb(223,121,122)	1.9916	None
Ebf1	Lum	0.91315	50.51	0.509	rgb(223,120,121)	1.9916	2,2
Egr2	Decr1	-0.91315	50.51	-5.1E-01	rgb(106,149,236)	1.9916	None
Egr4	Nrn1	0.91315	50.51	0.514	rgb(223,119,120)	1.9916	None
Elf1	Rcsd1	0.91315	50.51	0.515	rgb(223,119,120)	1.9916	None
Elk3	Mgat5	0.91315	50.51	0.509	rgb(223,120,121)	1.9916	2,2
Elk3	Rora	0.91315	50.51	0.511	rgb(223,119,120)	1.9916	2,2
Epas1	Gata3	0.91315	50.51	0.508	rgb(223,120,121)	1.9916	2,2
Erg	Galc	-0.91315	50.51	-5.1E-01	rgb(106,150,236)	1.9916	None
Fli1	Aacs	-0.91315	50.51	-5.1E-01	rgb(107,150,236)	1.9916	None
Fosl2	Lrmp	-0.91315	50.51	-5.1E-01	rgb(107,150,236)	1.9916	None
Fosl2	Rxra	-0.91315	50.51	-5.1E-01	rgb(107,150,236)	1.9916	None
Fosl2	Serpinb1a	0.91315	50.51	0.51	rgb(223,120,121)	1.9916	None
Foxf2	Lgr4	0.91315	50.51	0.51	rgb(223,120,121)	1.9916	None
Foxf2	Tmem173	0.91315	50.51	0.507	rgb(223,120,121)	1.9916	2,2
Foxo1	Ssh2	0.91315	50.51	0.505	rgb(223,120,121)	1.9916	None
Foxp1	A830010M20Rik	-0.91315	50.51	-5.1E-01	rgb(107,150,236)	1.9916	None
Foxp1	Sun1	-0.91315	50.51	-5.1E-01	rgb(106,149,236)	1.9916	None
Gata3	Stap1	0.91315	50.51	0.511	rgb(223,119,121)	1.9916	None
Gli1	Mllt6	0.91315	50.51	0.506	rgb(223,120,121)	1.9916	None
Hic1	Gfi1	0.91315	50.51	0.513	rgb(223,119,120)	1.9916	None
Hsf1	Mtrf1	-0.91315	50.51	-5.1E-01	rgb(107,150,236)	1.9916	None
Irf2	Celf2	0.91315	50.51	0.508	rgb(223,120,121)	1.9916	None
Irf4	Dock3	0.91315	50.51	0.51	rgb(223,120,121)	1.9916	2,2
Irf4	Lpcat1	-0.91315	50.51	-5.1E-01	rgb(107,150,236)	1.9916	None
Irf4	Wipf1	0.91315	50.51	0.514	rgb(223,119,120)	1.9916	None
Irf5	Grn	0.91315	50.51	0.506	rgb(223,120,121)	1.9916	None
Irf7	Mnda	0.91315	50.51	0.512	rgb(223,119,120)	1.9916	None
Irf7	Trim12c	0.91315	50.51	0.513	rgb(223,119,120)	1.9916	None
Irf8	Tbx21	0.91315	50.51	0.511	rgb(223,119,120)	1.9916	2,2
Irf9	Il6	0.91315	50.51	0.512	rgb(223,119,120)	1.9916	None
Jun	Capg	0.91315	50.51	0.507	rgb(223,120,121)	1.9916	None
Jun	Irf5	0.91315	50.51	0.507	rgb(223,120,121)	1.9916	None
Lef1	Galm	-0.91315	50.51	-5.1E-01	rgb(106,150,236)	1.9916	2,2
Mxd1	Klf2	0.91315	50.51	0.515	rgb(223,119,120)	1.9916	None
Mxd1	Ptpn1	0.91315	50.51	0.51	rgb(223,120,121)	1.9916	2,2
Mxi1	Acp5	0.91315	50.51	0.51	rgb(223,120,121)	1.9916	None
Mybl1	E2f7	0.91315	50.51	0.514	rgb(223,119,120)	1.9916	2,2
Myc	Cnih3	-0.91315	50.51	-5.1E-01	rgb(107,150,236)	1.9916	None
Nfil3	Nedd4	0.91315	50.51	0.51	rgb(223,120,121)	1.9916	None
Nfkb1	Cln6	-0.91315	50.51	-5.1E-01	rgb(106,150,236)	1.9916	None
Nfkb2	Tmcc2	0.91315	50.51	0.509	rgb(223,120,121)	1.9916	None
Nr2f6	Snx9	0.91315	50.51	0.514	rgb(223,119,120)	1.9916	None
Nr4a1	Pltp	-0.91315	50.51	-5.1E-01	rgb(107,150,236)	1.9916	None
Osr2	Penk	0.91315	50.51	0.51	rgb(223,120,121)	1.9916	2,2
Otx1	Hspa2	0.91315	50.51	0.515	rgb(223,119,120)	1.9916	None
Pou6f1	Calcrl	-0.91315	50.51	-5.1E-01	rgb(106,149,237)	1.9916	None
Rara	Dpp4	-0.91315	50.51	-5.1E-01	rgb(107,150,236)	1.9916	None
Rara	Lmna	0.91315	50.51	0.509	rgb(223,120,121)	1.9916	None
Rara	Sh2b1	0.91315	50.51	0.508	rgb(223,120,121)	1.9916	None
Rarg	Bend3	-0.91315	50.51	-5.1E-01	rgb(107,150,236)	1.9916	None
Rbpj	Nckap1	0.91315	50.51	0.511	rgb(223,119,120)	1.9916	2,2
Rel	Rad52	-0.91315	50.51	-5.1E-01	rgb(107,150,236)	1.9916	None
Rfx3	Nsun6	0.91315	50.51	0.509	rgb(223,120,121)	1.9916	None
Rora	Ahr	0.91315	50.51	0.513	rgb(223,119,120)	1.9916	None
Rreb1	St3gal1	0.91315	50.51	0.512	rgb(223,119,120)	1.9916	None
Satb1	Kif3a	0.91315	50.51	0.509	rgb(223,120,121)	1.9916	2,2
Smad3	Lpxn	0.91315	50.51	0.512	rgb(223,119,120)	1.9916	None
Smad3	Pla2g12a	0.91315	50.51	0.506	rgb(223,120,121)	1.9916	None
Smad3	Stab1	0.91315	50.51	0.508	rgb(223,120,121)	1.9916	None
Sox5	Klf2	-0.91315	50.51	-5.1E-01	rgb(107,150,236)	1.9916	None
Sox5	Lum	0.91315	50.51	0.512	rgb(223,119,120)	1.9916	None
Sp2	Pla2g4c	0.91315	50.51	0.513	rgb(223,119,120)	1.9916	None
Sp4	Cfd	0.91315	50.51	0.51	rgb(223,120,121)	1.9916	None
Srebf2	Cyfip2	0.91315	50.51	0.506	rgb(223,120,121)	1.9916	None
Srebf2	Idi1	0.91315	50.51	0.515	rgb(223,119,120)	1.9916	None
Srf	Ppp1r10	0.91315	50.51	0.505	rgb(223,120,121)	1.9916	None
Srf	Sbno2	0.91315	50.51	0.506	rgb(223,120,121)	1.9916	None
Tcf12	Dip2b	0.91315	50.51	0.507	rgb(223,120,121)	1.9916	None
Tcf12	Fam160a1	0.91315	50.51	0.508	rgb(223,120,121)	1.9916	None
Tcf12	Mt1	-0.91315	50.51	-5.1E-01	rgb(107,150,236)	1.9916	None
Tead1	Capn2	0.91315	50.51	0.509	rgb(223,120,121)	1.9916	None
Thra	Clip3	0.91315	50.51	0.507	rgb(223,120,121)	1.9916	None
Thra	Tjp3	0.91315	50.51	0.514	rgb(223,119,120)	1.9916	None
Thra	Vegfb	0.91315	50.51	0.507	rgb(223,120,121)	1.9916	None
Trp53	Rgs19	0.91315	50.51	0.513	rgb(223,119,120)	1.9916	None
Vdr	Nfil3	0.91315	50.51	0.506	rgb(223,120,121)	1.9916	None
Zbtb7a	Casz1	0.91315	50.51	0.512	rgb(223,119,120)	1.9916	None
Zbtb7b	Fut7	0.91315	50.51	0.507	rgb(223,120,121)	1.9916	None
Zbtb7b	Vav2	0.91315	50.51	0.506	rgb(223,120,121)	1.9916	None
Zeb1	Tab2	0.91315	50.51	0.514	rgb(223,119,120)	1.9916	None
Zeb1	Tmem88	0.91315	50.51	0.507	rgb(223,120,121)	1.9916	None
Zeb1	Usp35	0.91315	50.51	0.512	rgb(223,119,120)	1.9916	None
Zfp148	Erap1	0.91315	50.51	0.507	rgb(223,120,121)	1.9916	None
Zfx	Ndufv3	-0.91315	50.51	-5.1E-01	rgb(106,150,236)	1.9916	None
Batf	Slamf9	-0.91315	50.51	-5.1E-01	rgb(106,150,236)	1.9916	2,2
C030039L03Rik	Fzd7	0.91315	50.51	0.508	rgb(223,120,121)	1.9916	2,2
C030039L03Rik	Itga7	0.91315	50.51	0.512	rgb(223,119,120)	1.9916	2,2
Dr1	Idi1	0.91315	50.51	0.509	rgb(223,120,121)	1.9916	2,2
Foxn2	M6pr	0.91315	50.51	0.511	rgb(223,119,120)	1.9916	2,2
Hif3a	Rasl12	0.91315	50.51	0.507	rgb(223,120,121)	1.9916	2,2
Hif3a	Slc2a3	0.91315	50.51	0.509	rgb(223,120,121)	1.9916	2,2
Hsf4	Epcam	0.91315	50.51	0.512	rgb(223,119,120)	1.9916	2,2
Klf12	Kcnf1	0.91315	50.51	0.511	rgb(223,119,120)	1.9916	2,2
Klf13	Trmt11	-0.91315	50.51	-5.1E-01	rgb(107,150,236)	1.9916	2,2
Mbnl2	St8sia6	0.91315	50.51	0.51	rgb(223,119,121)	1.9916	2,2
Nr4a2	Arhgap26	-0.91315	50.51	-5.1E-01	rgb(106,149,237)	1.9916	2,2
Plscr1	Dhrs9	0.91315	50.51	0.514	rgb(223,119,120)	1.9916	2,2
Sp6	Npdc1	-0.91315	50.51	-5.1E-01	rgb(105,149,237)	1.9916	2,2
Thap3	Krtcap2	0.91315	50.51	0.512	rgb(223,119,120)	1.9916	2,2
Zfp277	Mgll	-0.91315	50.51	-5.1E-01	rgb(107,150,236)	1.9916	2,2
Zfp280d	Acp5	-0.91315	50.51	-5.1E-01	rgb(106,149,236)	1.9916	2,2
Zfp407	Mpdu1	-0.91315	50.51	-5.1E-01	rgb(106,150,236)	1.9916	2,2
Zfp429	Slc27a4	-0.91315	50.51	-5.1E-01	rgb(107,150,236)	1.9916	2,2
Zfp608	Gap43	0.91315	50.51	0.51	rgb(223,120,121)	1.9916	2,2
Zfp668	Riok3	-0.91315	50.51	-5.1E-01	rgb(106,149,236)	1.9916	2,2
Zfp688	Acad8	0.91315	50.51	0.511	rgb(223,119,120)	1.9916	2,2
Zfp882	Usp54	0.91315	50.51	0.509	rgb(223,120,121)	1.9916	2,2
Zfp948	Ankrd23	0.91315	50.51	0.507	rgb(223,120,121)	1.9916	2,2
Ahr	Maf	0.9108	50.5	0.496	rgb(222,122,123)	1.9914	None
Ahrr	Pdpn	0.9108	50.5	0.498	rgb(222,122,123)	1.9914	2,2
Ar	Arhgap26	0.9108	50.5	0.505	rgb(223,121,122)	1.9914	None
Ar	Lgals7	0.9108	50.5	0.5	rgb(223,121,122)	1.9914	None
Atf3	Atp11a	0.9108	50.5	0.499	rgb(222,122,123)	1.9914	2,2
Bhlhe40	Fam168b	-0.9108	50.5	-5.0E-01	rgb(108,151,236)	1.9914	None
Cdc5l	Gatsl3	-0.9108	50.5	-5.0E-01	rgb(109,151,236)	1.9914	None
Cebpb	P2ry1	0.9108	50.5	0.505	rgb(223,121,122)	1.9914	None
Cebpg	Eif4ebp1	0.9108	50.5	0.499	rgb(222,122,123)	1.9914	2,2
Crem	Kdm2b	0.9108	50.5	0.499	rgb(222,122,123)	1.9914	None
Egr2	Zfp395	-0.9108	50.5	-5.0E-01	rgb(109,151,236)	1.9914	None
Egr3	Chmp4b	-0.9108	50.5	-5.0E-01	rgb(108,151,236)	1.9914	None
Egr3	Enpp3	-0.9108	50.5	-5.0E-01	rgb(108,150,236)	1.9914	None
Egr3	Mt2	-0.9108	50.5	-5.0E-01	rgb(108,150,236)	1.9914	None
Egr3	Tmem163	-0.9108	50.5	-5.0E-01	rgb(109,151,236)	1.9914	None
Elf1	Cdc42ep3	0.9108	50.5	0.504	rgb(223,121,122)	1.9914	None
Elf1	Nudt4	0.9108	50.5	0.5	rgb(223,121,122)	1.9914	None
Elf1	Slain1	0.9108	50.5	0.497	rgb(222,122,123)	1.9914	2,2
Elk3	Zfp668	0.9108	50.5	0.502	rgb(223,121,122)	1.9914	None
Eomes	Sik1	0.9108	50.5	0.499	rgb(222,122,123)	1.9914	None
Erg	Mpzl2	0.9108	50.5	0.497	rgb(222,122,123)	1.9914	None
Ets1	Cd2	0.9108	50.5	0.503	rgb(223,121,122)	1.9914	None
Ets1	Itgb7	0.9108	50.5	0.502	rgb(223,121,122)	1.9914	2,2
Ets1	Lzts1	0.9108	50.5	0.501	rgb(223,121,122)	1.9914	None
Ets1	Map3k1	0.9108	50.5	0.501	rgb(223,121,122)	1.9914	None
Ets1	Sulf2	-0.9108	50.5	-5.0E-01	rgb(110,152,236)	1.9914	None
Ets1	Tmbim1	-0.9108	50.5	-5.0E-01	rgb(107,150,236)	1.9914	None
Ets2	Capn2	-0.9108	50.5	-5.0E-01	rgb(109,152,236)	1.9914	None
Etv4	Chac1	0.9108	50.5	0.496	rgb(222,122,123)	1.9914	2,2
Etv4	Mboat7	0.9108	50.5	0.5	rgb(222,122,123)	1.9914	2,2
Etv6	Ncoa1	0.9108	50.5	0.505	rgb(223,121,122)	1.9914	None
Fli1	Tacc1	0.9108	50.5	0.503	rgb(223,121,122)	1.9914	None
Fos	Gm6225	0.9108	50.5	0.498	rgb(222,122,123)	1.9914	2,2
Fosb	Neat1	0.9108	50.5	0.499	rgb(222,122,123)	1.9914	2,2
Foxf2	Nucb2	0.9108	50.5	0.498	rgb(222,122,123)	1.9914	2,2
Foxo1	Atp6v0a1	0.9108	50.5	0.495	rgb(222,122,123)	1.9914	None
Foxp1	5430421N21Rik	-0.9108	50.5	-5.0E-01	rgb(108,151,236)	1.9914	2,2
Gabpa	Rnh1	-0.9108	50.5	-5.0E-01	rgb(109,151,236)	1.9914	None
Gata3	Abhd15	-0.9108	50.5	-5.0E-01	rgb(108,151,236)	1.9914	None
Gata3	Klhl6	-0.9108	50.5	-5.0E-01	rgb(109,152,236)	1.9914	None
Gfi1	Sh2b2	-0.9108	50.5	-5.0E-01	rgb(109,151,236)	1.9914	None
Gfi1	Tbc1d16	-0.9108	50.5	-5.0E-01	rgb(109,151,236)	1.9914	None
Hes1	Spink2	0.9108	50.5	0.499	rgb(222,122,123)	1.9914	2,2
Hic1	Ulk2	0.9108	50.5	0.501	rgb(223,121,122)	1.9914	None
Hif1a	Apbb1ip	-0.9108	50.5	-5.0E-01	rgb(108,151,236)	1.9914	None
Hif1a	Hook2	0.9108	50.5	0.499	rgb(222,122,123)	1.9914	None
Hlx	Chst12	0.9108	50.5	0.501	rgb(223,121,122)	1.9914	None
Hsf1	Ncdn	0.9108	50.5	0.501	rgb(223,121,122)	1.9914	None
Ikzf2	Trpm1	0.9108	50.5	0.499	rgb(222,122,123)	1.9914	None
Insm1	Cebpb	0.9108	50.5	0.501	rgb(223,121,122)	1.9914	None
Irf1	Gbp8	0.9108	50.5	0.502	rgb(223,121,122)	1.9914	None
Irf4	Abcb9	-0.9108	50.5	-5.0E-01	rgb(109,151,236)	1.9914	None
Irf4	Cd44	-0.9108	50.5	-5.0E-01	rgb(108,151,236)	1.9914	None
Irf4	Clec7a	-0.9108	50.5	-5.0E-01	rgb(108,151,236)	1.9914	None
Irf4	Grpr	-0.9108	50.5	-5.0E-01	rgb(109,151,236)	1.9914	2,2
Irf8	Sema7a	0.9108	50.5	0.498	rgb(222,122,123)	1.9914	None
Jun	Tmcc3	0.9108	50.5	0.497	rgb(222,122,123)	1.9914	None
Jund	Mapkapk2	0.9108	50.5	0.503	rgb(223,121,122)	1.9914	None
Klf4	Ccno	0.9108	50.5	0.502	rgb(223,121,122)	1.9914	None
Klf4	Cyr61	0.9108	50.5	0.496	rgb(222,122,123)	1.9914	None
Maf	Fgd6	-0.9108	50.5	-5.0E-01	rgb(109,151,236)	1.9914	None
Maf	Gbp4	-0.9108	50.5	-5.0E-01	rgb(108,151,236)	1.9914	None
Mafg	Cxcl10	0.9108	50.5	0.495	rgb(222,122,123)	1.9914	None
Mxd1	Smyd5	-0.9108	50.5	-5.0E-01	rgb(109,152,236)	1.9914	2,2
Mxd3	Smtn	0.9108	50.5	0.497	rgb(222,122,123)	1.9914	2,2
Mxi1	Itga7	0.9108	50.5	0.496	rgb(222,122,123)	1.9914	2,2
Mxi1	Wipi1	0.9108	50.5	0.499	rgb(222,122,123)	1.9914	None
Myb	Ehd3	0.9108	50.5	0.496	rgb(222,122,123)	1.9914	2,2
Myc	Gigyf2	0.9108	50.5	0.503	rgb(223,121,122)	1.9914	None
Mycn	Sulf2	0.9108	50.5	0.503	rgb(223,121,122)	1.9914	None
Nfatc4	Eea1	-0.9108	50.5	-5.0E-01	rgb(108,151,236)	1.9914	None
Nfkb1	Zhx2	0.9108	50.5	0.5	rgb(223,121,122)	1.9914	None
Nfkb2	Zhx2	0.9108	50.5	0.496	rgb(222,122,123)	1.9914	None
Nr4a1	Exoc4	-0.9108	50.5	-5.0E-01	rgb(109,151,236)	1.9914	2,2
Pou2af1	Hs3st1	-0.9108	50.5	-5.0E-01	rgb(108,150,236)	1.9914	2,2
Pou2af1	Tnfsf9	0.9108	50.5	0.502	rgb(223,121,122)	1.9914	None
Ppard	Cdk16	0.9108	50.5	0.503	rgb(223,121,122)	1.9914	None
Prdm1	Stab1	-0.9108	50.5	-5.0E-01	rgb(109,151,236)	1.9914	None
Prrx1	Amotl2	0.9108	50.5	0.499	rgb(222,122,123)	1.9914	2,2
Rbpj	Srpk2	-0.9108	50.5	-5.0E-01	rgb(109,151,236)	1.9914	None
Rel	Sash3	-0.9108	50.5	-5.0E-01	rgb(110,152,236)	1.9914	None
Rest	Dhcr7	-0.9108	50.5	-5.0E-01	rgb(108,150,236)	1.9914	None
Rest	Rab11fip1	0.9108	50.5	0.503	rgb(223,121,122)	1.9914	None
Rora	Ikzf3	-0.9108	50.5	-5.0E-01	rgb(109,151,236)	1.9914	None
Rreb1	Cend1	-0.9108	50.5	-5.0E-01	rgb(109,151,236)	1.9914	None
Rreb1	Kdm6b	0.9108	50.5	0.504	rgb(223,121,122)	1.9914	None
Runx1	Tnfsf8	-0.9108	50.5	-5.0E-01	rgb(109,151,236)	1.9914	None
Sox5	Zfp280b	-0.9108	50.5	-5.0E-01	rgb(108,151,236)	1.9914	None
Sp2	Hist2h4	-0.9108	50.5	-5.0E-01	rgb(109,151,236)	1.9914	None
Sp2	Vav3	-0.9108	50.5	-5.0E-01	rgb(109,151,236)	1.9914	None
Sp3	Txndc17	-0.9108	50.5	-5.0E-01	rgb(108,151,236)	1.9914	None
Sp4	Dctn4	0.9108	50.5	0.497	rgb(222,122,123)	1.9914	None
Sp4	Numbl	0.9108	50.5	0.502	rgb(223,121,122)	1.9914	None
Srebf1	Mapk11	0.9108	50.5	0.495	rgb(222,122,123)	1.9914	None
Srebf2	Myadm	0.9108	50.5	0.504	rgb(223,121,122)	1.9914	None
Srebf2	Sqle	0.9108	50.5	0.504	rgb(223,121,122)	1.9914	None
Stat2	Gbp5	0.9108	50.5	0.498	rgb(222,122,123)	1.9914	None
Stat4	Slc12a8	0.9108	50.5	0.495	rgb(222,122,123)	1.9914	None
Tal2	Abcb9	-0.9108	50.5	-5.0E-01	rgb(108,151,236)	1.9914	None
Tal2	Armcx2	0.9108	50.5	0.499	rgb(222,122,123)	1.9914	None
Tcf12	Blvrb	-0.9108	50.5	-5.0E-01	rgb(108,151,236)	1.9914	None
Tcf12	Narf	-0.9108	50.5	-5.0E-01	rgb(108,151,236)	1.9914	None
Tead1	Akap12	0.9108	50.5	0.497	rgb(222,122,123)	1.9914	2,2
Tead1	Hmgcr	0.9108	50.5	0.501	rgb(223,121,122)	1.9914	None
Tead1	Kcna3	-0.9108	50.5	-5.0E-01	rgb(109,151,236)	1.9914	2,2
Tead1	S1pr3	0.9108	50.5	0.497	rgb(222,122,123)	1.9914	2,2
Vax2	Arhgef40	0.9108	50.5	0.504	rgb(223,121,122)	1.9914	2,2
Vax2	Ppp1r14c	0.9108	50.5	0.496	rgb(222,122,123)	1.9914	2,2
Vdr	Ccr7	-0.9108	50.5	-5.0E-01	rgb(108,151,236)	1.9914	None
Zbed6	Synj1	0.9108	50.5	0.504	rgb(223,121,122)	1.9914	None
Zfhx3	Grap	-0.9108	50.5	-5.0E-01	rgb(108,151,236)	1.9914	None
Zfp281	Cnot1	-0.9108	50.5	-5.0E-01	rgb(108,150,236)	1.9914	None
Zfp281	Sepw1	0.9108	50.5	0.504	rgb(223,121,122)	1.9914	None
Zic2	Gipr	0.9108	50.5	0.496	rgb(222,122,123)	1.9914	None
Zic2	Hey1	0.9108	50.5	0.501	rgb(223,121,122)	1.9914	None
Arid3b	Decr1	-0.9108	50.5	-5.0E-01	rgb(108,151,236)	1.9914	2,2
C030039L03Rik	Kbtbd13	0.9108	50.5	0.503	rgb(223,121,122)	1.9914	2,2
Creb3l2	Cdh23	0.9108	50.5	0.501	rgb(223,121,122)	1.9914	2,2
Creb3l2	Pycr1	0.9108	50.5	0.502	rgb(223,121,122)	1.9914	2,2
Hmgb1	AI506816	0.9108	50.5	0.499	rgb(222,122,123)	1.9914	2,2
Hmgb3	Tyms	0.9108	50.5	0.502	rgb(223,121,122)	1.9914	2,2
Klf12	Slc23a2	0.9108	50.5	0.5	rgb(223,121,122)	1.9914	2,2
Lyl1	Lix1l	0.9108	50.5	0.502	rgb(223,121,122)	1.9914	2,2
Ncoa1	Lrba	0.9108	50.5	0.501	rgb(223,121,122)	1.9914	2,2
Ncoa3	Itm2a	-0.9108	50.5	-5.0E-01	rgb(108,151,236)	1.9914	2,2
Nr4a3	Egr3	0.9108	50.5	0.502	rgb(223,121,122)	1.9914	2,2
Ovol2	Furin	-0.9108	50.5	-5.0E-01	rgb(109,151,236)	1.9914	2,2
Phf1	Psph	-0.9108	50.5	-5.0E-01	rgb(107,150,236)	1.9914	2,2
Rlf	Nudt8	-0.9108	50.5	-5.0E-01	rgb(109,151,236)	1.9914	2,2
Scrt1	4932438H23Rik	0.9108	50.5	0.505	rgb(223,121,122)	1.9914	2,2
Zbtb38	Myh10	0.9108	50.5	0.504	rgb(223,121,122)	1.9914	2,2
Zeb2	Srgap3	0.9108	50.5	0.503	rgb(223,121,122)	1.9914	2,2
Zfp266	Ybey	0.9108	50.5	0.501	rgb(223,121,122)	1.9914	2,2
Zfp28	Trim3	0.9108	50.5	0.497	rgb(222,122,123)	1.9914	2,2
Zfp365	9030617O03Rik	0.9108	50.5	0.496	rgb(222,122,123)	1.9914	2,2
Zfp367	Mapk11	-0.9108	50.5	-5.0E-01	rgb(109,151,236)	1.9914	2,2
Zfp429	Aste1	0.9108	50.5	0.495	rgb(222,122,123)	1.9914	2,2
Zfp429	Plod3	-0.9108	50.5	-5.0E-01	rgb(108,151,236)	1.9914	2,2
Zfp467	C630043F03Rik	-0.9108	50.5	-5.0E-01	rgb(108,151,236)	1.9914	2,2
Zfp467	Sspo	0.9108	50.5	0.502	rgb(223,121,122)	1.9914	2,2
Zfp536	Itsn1	0.9108	50.5	0.503	rgb(223,121,122)	1.9914	2,2
Zfp629	Zfp108	0.9108	50.5	0.499	rgb(222,122,123)	1.9914	2,2
Zfp750	Dnm3os	0.9108	50.5	0.499	rgb(222,122,123)	1.9914	2,2
Zfp750	Ttll9	0.9108	50.5	0.504	rgb(223,121,122)	1.9914	2,2
Zfp808	Tyms	0.9108	50.5	0.503	rgb(223,121,122)	1.9914	2,2
Zfp870	1700030K09Rik	0.9108	50.5	0.5	rgb(223,121,122)	1.9914	2,2
Zfp956	Adrb2	0.9108	50.5	0.495	rgb(222,122,123)	1.9914	2,2
Zfp960	Lad1	-0.9108	50.5	-5.0E-01	rgb(108,151,236)	1.9914	2,2
Zfp960	Tex15	0.9108	50.5	0.496	rgb(222,122,123)	1.9914	2,2
Ahrr	Cpox	0.90846	50.49	0.492	rgb(222,123,124)	1.9912	2,2
Atf2	Cela1	-0.90846	50.49	-4.9E-01	rgb(110,152,236)	1.9912	None
Bcl6	Gabbr1	0.90846	50.49	0.485	rgb(222,124,125)	1.9912	None
Bcl6b	Atrnl1	-0.90846	50.49	-4.9E-01	rgb(110,152,236)	1.9912	None
Bcl6b	Gap43	-0.90846	50.49	-4.9E-01	rgb(111,153,236)	1.9912	None
Bhlhe40	Pde6d	0.90846	50.49	0.486	rgb(222,124,125)	1.9912	None
Cebpb	Mei4	0.90846	50.49	0.491	rgb(222,123,124)	1.9912	2,2
Cebpg	Extl3	-0.90846	50.49	-4.9E-01	rgb(111,152,236)	1.9912	None
Cebpg	Snx19	-0.90846	50.49	-4.9E-01	rgb(111,153,235)	1.9912	None
Cebpg	Sox13	-0.90846	50.49	-4.9E-01	rgb(110,152,236)	1.9912	2,2
Cebpg	Tmem173	-0.90846	50.49	-4.9E-01	rgb(110,152,236)	1.9912	None
Crem	Ptpn11	-0.90846	50.49	-4.9E-01	rgb(110,152,236)	1.9912	None
Cux1	Nxn	-0.90846	50.49	-4.9E-01	rgb(110,152,236)	1.9912	2,2
Ddit3	Trib3	0.90846	50.49	0.492	rgb(222,123,124)	1.9912	None
Ebf1	S100a4	0.90846	50.49	0.492	rgb(222,123,124)	1.9912	None
Egr1	Slc14a1	0.90846	50.49	0.491	rgb(222,123,124)	1.9912	None
Egr1	Zfp36l1	0.90846	50.49	0.487	rgb(222,124,125)	1.9912	None
Egr2	Plxnb1	0.90846	50.49	0.494	rgb(222,123,124)	1.9912	None
Egr3	Gatsl3	-0.90846	50.49	-4.9E-01	rgb(110,152,236)	1.9912	None
Egr3	Tacstd2	-0.90846	50.49	-4.9E-01	rgb(110,152,236)	1.9912	None
Egr4	Mapk7	-0.90846	50.49	-4.9E-01	rgb(111,153,236)	1.9912	None
Erf	Cep68	0.90846	50.49	0.488	rgb(222,124,125)	1.9912	None
Esrra	Ubiad1	0.90846	50.49	0.487	rgb(222,124,125)	1.9912	None
Ets1	Nlrc3	0.90846	50.49	0.487	rgb(222,124,125)	1.9912	None
Ets1	Slc15a1	0.90846	50.49	0.486	rgb(222,124,125)	1.9912	None
Ets1	Tex2	0.90846	50.49	0.495	rgb(222,122,123)	1.9912	2,2
Ets2	Wdr1	-0.90846	50.49	-4.9E-01	rgb(111,152,236)	1.9912	2,2
Fosb	Gpr183	0.90846	50.49	0.486	rgb(222,124,125)	1.9912	None
Fosb	Serpinb1a	-0.90846	50.49	-4.9E-01	rgb(111,153,236)	1.9912	None
Foxf2	Chn1	0.90846	50.49	0.493	rgb(222,123,124)	1.9912	None
Foxo1	Tmem184b	0.90846	50.49	0.493	rgb(222,123,124)	1.9912	None
Foxp1	Gap43	-0.90846	50.49	-4.9E-01	rgb(111,153,236)	1.9912	2,2
Foxp1	Stard5	0.90846	50.49	0.492	rgb(222,123,124)	1.9912	None
Gabpa	Lipe	-0.90846	50.49	-4.9E-01	rgb(111,152,236)	1.9912	None
Gfi1	S1pr2	0.90846	50.49	0.486	rgb(222,124,125)	1.9912	2,2
Hic1	Adora2a	0.90846	50.49	0.493	rgb(222,123,124)	1.9912	None
Hic1	Nkain1	0.90846	50.49	0.493	rgb(222,123,124)	1.9912	None
Hif1a	Lypd6b	-0.90846	50.49	-4.9E-01	rgb(110,152,236)	1.9912	None
Hlx	Tspan13	0.90846	50.49	0.492	rgb(222,123,124)	1.9912	2,2
Hsf1	Pygl	-0.90846	50.49	-4.9E-01	rgb(111,153,236)	1.9912	None
Ikzf2	Gucy2e	0.90846	50.49	0.493	rgb(222,123,124)	1.9912	2,2
Irf2	Abtb2	-0.90846	50.49	-4.9E-01	rgb(111,152,236)	1.9912	None
Irf2	Zfp324	-0.90846	50.49	-4.9E-01	rgb(111,152,236)	1.9912	None
Irf4	Loxl2	-0.90846	50.49	-4.9E-01	rgb(110,152,236)	1.9912	2,2
Irf4	Olr1	-0.90846	50.49	-4.9E-01	rgb(111,153,236)	1.9912	None
Irf4	Synpo	0.90846	50.49	0.492	rgb(222,123,124)	1.9912	None
Irf4	Wls	-0.90846	50.49	-4.9E-01	rgb(111,153,236)	1.9912	None
Irf5	Dcxr	0.90846	50.49	0.487	rgb(222,124,125)	1.9912	2,2
Irf5	Kcnk6	0.90846	50.49	0.486	rgb(222,124,125)	1.9912	None
Jun	Klf10	0.90846	50.49	0.495	rgb(222,123,124)	1.9912	None
Junb	Sema4c	-0.90846	50.49	-4.9E-01	rgb(112,153,235)	1.9912	None
Klf4	Sntb1	0.90846	50.49	0.49	rgb(222,123,124)	1.9912	None
Klf4	Tmem86a	0.90846	50.49	0.487	rgb(222,124,125)	1.9912	None
Lhx6	Agap1	0.90846	50.49	0.489	rgb(222,124,125)	1.9912	2,2
Lhx6	Sh2b1	0.90846	50.49	0.491	rgb(222,123,124)	1.9912	2,2
Maf	Il21	0.90846	50.49	0.488	rgb(222,124,125)	1.9912	2,2
Mafg	Rabgap1l	-0.90846	50.49	-4.9E-01	rgb(111,152,236)	1.9912	None
Mxd1	Icam1	0.90846	50.49	0.489	rgb(222,124,125)	1.9912	None
Myb	A1cf	0.90846	50.49	0.486	rgb(222,124,125)	1.9912	None
Myb	Muc13	0.90846	50.49	0.491	rgb(222,123,124)	1.9912	None
Myb	S1pr1	0.90846	50.49	0.488	rgb(222,124,125)	1.9912	None
Myb	Slc26a10	0.90846	50.49	0.492	rgb(222,123,124)	1.9912	2,2
Myc	Fam188b	-0.90846	50.49	-4.9E-01	rgb(110,152,236)	1.9912	None
Nfatc1	Rps6ka3	0.90846	50.49	0.487	rgb(222,124,125)	1.9912	None
Nfe2l2	Prlr	0.90846	50.49	0.491	rgb(222,123,124)	1.9912	None
Nfkb1	Smyd5	0.90846	50.49	0.489	rgb(222,124,125)	1.9912	None
Nfkb2	Dlgap3	0.90846	50.49	0.491	rgb(222,123,124)	1.9912	2,2
Plagl1	Neurl1b	0.90846	50.49	0.489	rgb(222,124,124)	1.9912	None
Pou6f1	C920009B18Rik	0.90846	50.49	0.489	rgb(222,124,125)	1.9912	2,2
Pparg	H1f0	0.90846	50.49	0.49	rgb(222,123,124)	1.9912	None
Rara	Cndp2	0.90846	50.49	0.489	rgb(222,124,125)	1.9912	None
Rara	Dusp14	-0.90846	50.49	-4.9E-01	rgb(111,153,236)	1.9912	None
Rara	Nr1d1	0.90846	50.49	0.49	rgb(222,123,124)	1.9912	None
Rela	Zhx2	-0.90846	50.49	-4.9E-01	rgb(111,153,235)	1.9912	None
Rest	Sla2	-0.90846	50.49	-4.9E-01	rgb(112,153,235)	1.9912	None
Rreb1	Skap2	-0.90846	50.49	-4.9E-01	rgb(111,153,236)	1.9912	None
Runx1	Casp6	-0.90846	50.49	-4.9E-01	rgb(111,152,236)	1.9912	None
Runx2	Padi2	0.90846	50.49	0.493	rgb(222,123,124)	1.9912	None
Runx3	Cstf2t	-0.90846	50.49	-4.9E-01	rgb(111,152,236)	1.9912	None
Rxra	Steap3	0.90846	50.49	0.494	rgb(222,123,124)	1.9912	None
Smad3	Lrp12	0.90846	50.49	0.488	rgb(222,124,125)	1.9912	None
Smad3	Rxra	-0.90846	50.49	-4.9E-01	rgb(110,152,236)	1.9912	None
Smad3	Stat5b	0.90846	50.49	0.494	rgb(222,123,124)	1.9912	None
Sp2	Dyx1c1	-0.90846	50.49	-4.9E-01	rgb(111,152,236)	1.9912	None
Sp2	Rfesd	-0.90846	50.49	-4.9E-01	rgb(110,152,236)	1.9912	None
Sp3	Antxr2	0.90846	50.49	0.49	rgb(222,123,124)	1.9912	None
Sp4	Cnnm3	-0.90846	50.49	-4.9E-01	rgb(111,152,236)	1.9912	None
Sp4	Dram2	0.90846	50.49	0.485	rgb(222,124,125)	1.9912	None
Sp4	Fkrp	-0.90846	50.49	-4.9E-01	rgb(111,153,236)	1.9912	None
Spib	St7	0.90846	50.49	0.491	rgb(222,123,124)	1.9912	None
Srebf1	Lrrc66	0.90846	50.49	0.491	rgb(222,123,124)	1.9912	None
Srebf2	S100a13	-0.90846	50.49	-4.9E-01	rgb(110,152,236)	1.9912	None
Stat1	Eif4e3	0.90846	50.49	0.49	rgb(222,123,124)	1.9912	None
Stat3	Igfbp4	0.90846	50.49	0.494	rgb(222,123,124)	1.9912	None
Stat4	Traf3	-0.90846	50.49	-4.9E-01	rgb(111,153,236)	1.9912	None
Stat4	Wipf1	0.90846	50.49	0.489	rgb(222,124,125)	1.9912	None
Tcf12	BC021614	-0.90846	50.49	-4.9E-01	rgb(111,152,236)	1.9912	None
Tcf12	Traf3	0.90846	50.49	0.485	rgb(222,124,125)	1.9912	None
Tcf3	Tesk2	0.90846	50.49	0.486	rgb(222,124,125)	1.9912	None
Tead1	Eef2k	0.90846	50.49	0.485	rgb(222,124,125)	1.9912	2,2
Trp53	Lactb	-0.90846	50.49	-4.9E-01	rgb(112,153,235)	1.9912	None
Usf2	Tnfsf11	-0.90846	50.49	-4.9E-01	rgb(111,152,236)	1.9912	None
Vax2	Glis1	0.90846	50.49	0.493	rgb(222,123,124)	1.9912	2,2
Vdr	Cd83	0.90846	50.49	0.49	rgb(222,123,124)	1.9912	None
Zbtb7b	Tmprss6	0.90846	50.49	0.486	rgb(222,124,125)	1.9912	None
Zeb1	Bmp2k	0.90846	50.49	0.486	rgb(222,124,125)	1.9912	None
Zeb1	Cd81	-0.90846	50.49	-4.9E-01	rgb(111,153,236)	1.9912	None
Zfp148	Lrp8	0.90846	50.49	0.488	rgb(222,124,125)	1.9912	None
Zic2	Gck	0.90846	50.49	0.49	rgb(222,123,124)	1.9912	2,2
Ankzf1	Arid3a	0.90846	50.49	0.492	rgb(222,123,124)	1.9912	2,2
Drap1	Syf2	0.90846	50.49	0.49	rgb(222,123,124)	1.9912	2,2
Dzip1	Rpgrip1	0.90846	50.49	0.485	rgb(222,124,125)	1.9912	2,2
Foxp2	Sh2d4a	0.90846	50.49	0.493	rgb(222,123,124)	1.9912	2,2
Foxs1	Sh2d7	0.90846	50.49	0.492	rgb(222,123,124)	1.9912	2,2
Hif3a	Vegfa	0.90846	50.49	0.493	rgb(222,123,124)	1.9912	2,2
Kdm2b	Crispld2	-0.90846	50.49	-4.9E-01	rgb(110,152,236)	1.9912	2,2
L3mbtl3	Piga	-0.90846	50.49	-4.9E-01	rgb(110,152,236)	1.9912	2,2
Msc	Gpr114	0.90846	50.49	0.487	rgb(222,124,125)	1.9912	2,2
Six5	Arhgef17	0.90846	50.49	0.495	rgb(222,123,124)	1.9912	2,2
Thap3	Cnot1	-0.90846	50.49	-4.9E-01	rgb(112,153,235)	1.9912	2,2
Thap3	Dlst	-0.90846	50.49	-4.9E-01	rgb(111,153,235)	1.9912	2,2
Topors	4632434I11Rik	0.90846	50.49	0.495	rgb(222,123,123)	1.9912	2,2
Trps1	Tspan2	0.90846	50.49	0.492	rgb(222,123,124)	1.9912	2,2
Zbtb38	Dynll2	-0.90846	50.49	-4.9E-01	rgb(110,152,236)	1.9912	2,2
Zeb2	Oaf	0.90846	50.49	0.486	rgb(222,124,125)	1.9912	2,2
Zfp112	Egln1	-0.90846	50.49	-4.9E-01	rgb(110,152,236)	1.9912	2,2
Zfp385a	Fam198b	0.90846	50.49	0.486	rgb(222,124,125)	1.9912	2,2
Zfp385a	Ppm1d	0.90846	50.49	0.494	rgb(222,123,124)	1.9912	2,2
Zfp414	Rab4b	0.90846	50.49	0.493	rgb(222,123,124)	1.9912	2,2
Zfp473	Arhgef40	0.90846	50.49	0.492	rgb(222,123,124)	1.9912	2,2
Zfp704	Xrcc5	0.90846	50.49	0.485	rgb(222,124,125)	1.9912	2,2
Zfp750	Ptp4a3	0.90846	50.49	0.493	rgb(222,123,124)	1.9912	2,2
Zfp870	Tbccd1	0.90846	50.49	0.493	rgb(222,123,124)	1.9912	2,2
Ahrr	Nlrc3	0.90611	50.48	0.476	rgb(222,126,127)	1.991	2,2
Bhlhe40	Scrt1	0.90611	50.48	0.485	rgb(222,124,125)	1.991	None
Bhlhe40	Trip10	0.90611	50.48	0.475	rgb(222,126,127)	1.991	None
Bhlhe41	C2cd4d	-0.90611	50.48	-4.8E-01	rgb(112,153,235)	1.991	None
Egr2	Ap3b1	-0.90611	50.48	-4.8E-01	rgb(112,153,235)	1.991	None
Egr2	Cd93	-0.90611	50.48	-4.8E-01	rgb(113,154,235)	1.991	None
Egr2	Hvcn1	0.90611	50.48	0.483	rgb(222,125,126)	1.991	None
Egr2	Zbtb46	-0.90611	50.48	-4.8E-01	rgb(113,154,235)	1.991	None
Egr3	Adarb1	-0.90611	50.48	-4.8E-01	rgb(113,154,235)	1.991	None
Egr3	Atrnl1	-0.90611	50.48	-4.8E-01	rgb(114,154,235)	1.991	None
Egr3	Ppip5k2	0.90611	50.48	0.48	rgb(222,125,126)	1.991	None
Elk4	Crebbp	0.90611	50.48	0.476	rgb(222,126,127)	1.991	2,2
Erg	Smpdl3b	0.90611	50.48	0.485	rgb(222,124,125)	1.991	None
Ets1	Vegfa	-0.90611	50.48	-4.8E-01	rgb(113,154,235)	1.991	None
Etv4	Slc6a9	0.90611	50.48	0.475	rgb(222,126,127)	1.991	2,2
Etv5	F2rl2	0.90611	50.48	0.482	rgb(222,125,126)	1.991	2,2
Fli1	1110007C09Rik	0.90611	50.48	0.48	rgb(222,125,126)	1.991	None
Fli1	Csf2	-0.90611	50.48	-4.8E-01	rgb(112,153,235)	1.991	None
Fosb	Ms4a4b	0.90611	50.48	0.48	rgb(222,125,126)	1.991	None
Fosl1	Rnf217	-0.90611	50.48	-4.8E-01	rgb(112,153,235)	1.991	2,2
Fosl1	Sesn1	-0.90611	50.48	-4.8E-01	rgb(112,153,235)	1.991	None
Fosl2	Slc39a10	0.90611	50.48	0.478	rgb(222,126,127)	1.991	None
Foxf2	Gja1	0.90611	50.48	0.485	rgb(222,124,125)	1.991	2,2
Foxf2	Tnip3	-0.90611	50.48	-4.8E-01	rgb(113,154,235)	1.991	None
Foxo1	Ctla2b	0.90611	50.48	0.477	rgb(222,126,127)	1.991	None
Foxo1	Grb7	0.90611	50.48	0.478	rgb(222,126,127)	1.991	None
Foxo3	Bbc3	0.90611	50.48	0.482	rgb(222,125,126)	1.991	None
Foxp3	Atf6	-0.90611	50.48	-4.8E-01	rgb(114,154,235)	1.991	None
Gabpa	Abhd14b	-0.90611	50.48	-4.8E-01	rgb(114,154,235)	1.991	None
Gabpa	Acsl4	0.90611	50.48	0.478	rgb(222,126,127)	1.991	None
Gata3	Epas1	0.90611	50.48	0.476	rgb(222,126,127)	1.991	2,2
Gata3	Nrgn	0.90611	50.48	0.48	rgb(222,125,126)	1.991	2,2
Gli3	Gja5	0.90611	50.48	0.476	rgb(222,126,127)	1.991	2,2
Hbp1	Tmc6	0.90611	50.48	0.477	rgb(222,126,127)	1.991	None
Hic1	Zbtb10	-0.90611	50.48	-4.8E-01	rgb(114,154,235)	1.991	None
Hif1a	Ptpn4	0.90611	50.48	0.484	rgb(222,125,126)	1.991	None
Hlx	Serpinb5	0.90611	50.48	0.476	rgb(222,126,127)	1.991	2,2
Ikzf2	Ccl1	0.90611	50.48	0.484	rgb(222,125,126)	1.991	2,2
Ikzf2	Cd160	0.90611	50.48	0.485	rgb(222,124,125)	1.991	2,2
Irf1	Gbp10	0.90611	50.48	0.482	rgb(222,125,126)	1.991	None
Irf4	Icosl	-0.90611	50.48	-4.8E-01	rgb(114,154,235)	1.991	2,2
Irf4	Nrp1	-0.90611	50.48	-4.8E-01	rgb(113,154,235)	1.991	None
Irf4	Tnfsf10	-0.90611	50.48	-4.8E-01	rgb(112,153,235)	1.991	None
Irf9	Cd96	0.90611	50.48	0.484	rgb(222,124,125)	1.991	None
Jun	Mab21l3	0.90611	50.48	0.476	rgb(222,126,127)	1.991	None
Junb	Sphk1	0.90611	50.48	0.477	rgb(222,126,127)	1.991	None
Klf11	Sorcs2	0.90611	50.48	0.48	rgb(222,125,126)	1.991	None
Lef1	Foxp1	0.90611	50.48	0.476	rgb(222,126,127)	1.991	None
Lef1	Sorcs2	0.90611	50.48	0.482	rgb(222,125,126)	1.991	None
Maf	Acsbg1	0.90611	50.48	0.483	rgb(222,125,126)	1.991	2,2
Mxd3	Cd274	-0.90611	50.48	-4.8E-01	rgb(113,154,235)	1.991	None
Mxd3	Zdhhc2	0.90611	50.48	0.483	rgb(222,125,126)	1.991	2,2
Mxd4	Slc38a1	-0.90611	50.48	-4.8E-01	rgb(112,153,235)	1.991	None
Mxi1	Utp20	-0.90611	50.48	-4.8E-01	rgb(113,154,235)	1.991	None
Myc	Foxp4	0.90611	50.48	0.476	rgb(222,126,127)	1.991	None
Nfatc1	Ccrn4l	0.90611	50.48	0.483	rgb(222,125,126)	1.991	None
Nfatc4	Fbxo2	0.90611	50.48	0.48	rgb(222,125,126)	1.991	None
Nfkb1	Gatsl3	-0.90611	50.48	-4.8E-01	rgb(113,154,235)	1.991	None
Nfkb2	Rhoq	-0.90611	50.48	-4.8E-01	rgb(113,154,235)	1.991	None
Nfkb2	Zbtb46	0.90611	50.48	0.483	rgb(222,125,126)	1.991	None
Patz1	Fbxo21	0.90611	50.48	0.48	rgb(222,125,126)	1.991	None
Plagl1	Egr3	-0.90611	50.48	-4.8E-01	rgb(112,153,235)	1.991	None
Pou6f1	Dusp6	0.90611	50.48	0.48	rgb(222,125,126)	1.991	None
Rfx3	Ddx19b	0.90611	50.48	0.485	rgb(222,124,125)	1.991	None
Rfx3	Vav1	-0.90611	50.48	-4.8E-01	rgb(114,154,235)	1.991	None
Rora	Gpr68	0.90611	50.48	0.483	rgb(222,125,126)	1.991	None
Rreb1	Cnnm3	0.90611	50.48	0.482	rgb(222,125,126)	1.991	None
Runx2	Slc11a1	0.90611	50.48	0.481	rgb(222,125,126)	1.991	None
Runx3	Rpp14	-0.90611	50.48	-4.8E-01	rgb(113,154,235)	1.991	None
Rxra	Arhgef6	0.90611	50.48	0.475	rgb(222,126,127)	1.991	None
Rxra	Il12rb1	0.90611	50.48	0.481	rgb(222,125,126)	1.991	None
Smad3	P2ry1	-0.90611	50.48	-4.8E-01	rgb(112,153,235)	1.991	None
Smad4	1110057K04Rik	-0.90611	50.48	-4.8E-01	rgb(112,153,235)	1.991	None
Sp2	Synj1	0.90611	50.48	0.485	rgb(222,124,125)	1.991	None
Sp2	Zfp362	0.90611	50.48	0.484	rgb(222,125,126)	1.991	None
Sp4	B9d1	-0.90611	50.48	-4.8E-01	rgb(113,154,235)	1.991	None
Sp4	H2-Ob	0.90611	50.48	0.477	rgb(222,126,127)	1.991	None
Sp4	Prpsap2	-0.90611	50.48	-4.8E-01	rgb(112,153,235)	1.991	None
Sp4	Tbx6	0.90611	50.48	0.477	rgb(222,126,127)	1.991	None
Sp4	Tgoln1	0.90611	50.48	0.484	rgb(222,124,125)	1.991	None
Spib	Runx2	-0.90611	50.48	-4.8E-01	rgb(112,153,235)	1.991	None
Spib	Snx11	0.90611	50.48	0.479	rgb(222,126,126)	1.991	2,2
Spib	Sp6	0.90611	50.48	0.475	rgb(222,126,127)	1.991	None
Srebf1	Chac1	0.90611	50.48	0.477	rgb(222,126,127)	1.991	None
Srebf1	Ptpn1	0.90611	50.48	0.48	rgb(222,125,126)	1.991	None
Srebf1	Vegfa	0.90611	50.48	0.479	rgb(222,126,127)	1.991	None
Stat1	Ctsb	0.90611	50.48	0.478	rgb(222,126,127)	1.991	None
Stat1	Sms	-0.90611	50.48	-4.8E-01	rgb(112,153,235)	1.991	None
Stat4	Icam1	-0.90611	50.48	-4.8E-01	rgb(112,153,235)	1.991	None
Stat4	Mllt6	-0.90611	50.48	-4.8E-01	rgb(113,154,235)	1.991	None
Tcf12	Ccng2	-0.90611	50.48	-4.8E-01	rgb(113,154,235)	1.991	None
Tcf12	Mycbp2	0.90611	50.48	0.477	rgb(222,126,127)	1.991	2,2
Tcf3	Cdc42ep3	-0.90611	50.48	-4.8E-01	rgb(113,154,235)	1.991	None
Tcf3	Rps6ka4	0.90611	50.48	0.481	rgb(222,125,126)	1.991	None
Tcf4	Wdr47	-0.90611	50.48	-4.8E-01	rgb(113,153,235)	1.991	None
Tcf4	Zdhhc2	0.90611	50.48	0.485	rgb(222,124,125)	1.991	None
Tead1	Fut7	0.90611	50.48	0.478	rgb(222,126,127)	1.991	2,2
Tead1	Socs2	0.90611	50.48	0.479	rgb(222,126,127)	1.991	2,2
Thra	Marveld1	0.90611	50.48	0.479	rgb(222,126,126)	1.991	None
Thra	Rras	0.90611	50.48	0.48	rgb(222,125,126)	1.991	None
Vax2	Avpi1	0.90611	50.48	0.478	rgb(222,126,127)	1.991	2,2
Vax2	Ccl20	0.90611	50.48	0.479	rgb(222,126,127)	1.991	2,2
Vax2	Inpp4a	0.90611	50.48	0.479	rgb(222,125,126)	1.991	2,2
Vax2	Rbmx	0.90611	50.48	0.484	rgb(222,125,126)	1.991	None
Zbtb7b	Myo18a	0.90611	50.48	0.48	rgb(222,125,126)	1.991	None
Zeb1	Aldh3a2	0.90611	50.48	0.478	rgb(222,126,127)	1.991	None
Zeb1	Wdr1	0.90611	50.48	0.479	rgb(222,125,126)	1.991	None
Zfp148	Adora2a	-0.90611	50.48	-4.8E-01	rgb(113,154,235)	1.991	None
Zfp148	Ramp3	-0.90611	50.48	-4.8E-01	rgb(113,153,235)	1.991	None
Zfp148	Tdrkh	0.90611	50.48	0.483	rgb(222,125,126)	1.991	None
Zfp281	Ccnd3	-0.90611	50.48	-4.8E-01	rgb(114,154,235)	1.991	None
Zfp281	Fes	-0.90611	50.48	-4.8E-01	rgb(113,154,235)	1.991	None
Zic2	Dpf1	0.90611	50.48	0.476	rgb(222,126,127)	1.991	None
C030039L03Rik	Bcar1	0.90611	50.48	0.479	rgb(222,125,126)	1.991	2,2
Fbxl19	Kcnq5	0.90611	50.48	0.482	rgb(222,125,126)	1.991	2,2
Foxb1	Rnf144b	0.90611	50.48	0.48	rgb(222,125,126)	1.991	2,2
Gm14420	Abcc3	-0.90611	50.48	-4.8E-01	rgb(113,154,235)	1.991	2,2
Hif3a	Kbtbd13	0.90611	50.48	0.485	rgb(222,124,125)	1.991	2,2
Jazf1	4930506M07Rik	0.90611	50.48	0.481	rgb(222,125,126)	1.991	2,2
Kdm2b	Unc13b	0.90611	50.48	0.476	rgb(222,126,127)	1.991	2,2
L3mbtl3	Sp6	0.90611	50.48	0.48	rgb(222,125,126)	1.991	2,2
Lcorl	Cmtm4	0.90611	50.48	0.477	rgb(222,126,127)	1.991	2,2
Npas2	S1pr3	0.90611	50.48	0.48	rgb(222,125,126)	1.991	2,2
Nr4a2	Nr4a1	0.90611	50.48	0.484	rgb(222,125,126)	1.991	2,2
Nr4a2	Rtn4	0.90611	50.48	0.484	rgb(222,125,126)	1.991	2,2
Sgsm2	Ckap4	0.90611	50.48	0.475	rgb(222,126,127)	1.991	2,2
Sgsm2	S100a4	-0.90611	50.48	-4.8E-01	rgb(114,154,235)	1.991	2,2
Sgsm2	Serpinb1a	0.90611	50.48	0.479	rgb(222,126,127)	1.991	2,2
Sp110	Ly6c1	0.90611	50.48	0.48	rgb(222,125,126)	1.991	2,2
Tbx21	Icam1	0.90611	50.48	0.485	rgb(222,124,125)	1.991	2,2
Tet1	Fbln1	0.90611	50.48	0.477	rgb(222,126,127)	1.991	2,2
Tulp2	Tnnt3	0.90611	50.48	0.477	rgb(222,126,127)	1.991	2,2
Zbtb17	Aen	0.90611	50.48	0.481	rgb(222,125,126)	1.991	2,2
Zbtb17	Vamp2	-0.90611	50.48	-4.8E-01	rgb(113,154,235)	1.991	2,2
Zbtb32	Slc4a11	0.90611	50.48	0.48	rgb(222,125,126)	1.991	2,2
Zeb2	Akr1b8	0.90611	50.48	0.482	rgb(222,125,126)	1.991	2,2
Zeb2	Hmgcr	0.90611	50.48	0.475	rgb(222,126,127)	1.991	2,2
Zfp467	Siglec5	0.90611	50.48	0.479	rgb(222,125,126)	1.991	2,2
Zfp90	Map3k5	0.90611	50.48	0.48	rgb(222,125,126)	1.991	2,2
Ahrr	Anln	0.90376	50.47	0.468	rgb(222,128,129)	1.9908	None
Ahrr	Ddx11	0.90376	50.47	0.47	rgb(222,127,128)	1.9908	None
Arid5a	Maoa	-0.90376	50.47	-4.7E-01	rgb(114,155,235)	1.9908	None
Arid5a	Susd3	0.90376	50.47	0.471	rgb(222,127,128)	1.9908	None
Atf5	Cenpw	0.90376	50.47	0.471	rgb(222,127,128)	1.9908	None
Atf5	Krtcap2	0.90376	50.47	0.468	rgb(222,128,129)	1.9908	2,2
Bcl6	Wipf1	-0.90376	50.47	-4.7E-01	rgb(115,155,235)	1.9908	2,2
Bcl6b	Arc	0.90376	50.47	0.469	rgb(222,127,128)	1.9908	None
Bcl6b	Upp1	-0.90376	50.47	-4.7E-01	rgb(114,155,235)	1.9908	None
Bhlhe40	Mbtd1	-0.90376	50.47	-4.7E-01	rgb(115,155,235)	1.9908	None
Bhlhe40	Nupr1	0.90376	50.47	0.468	rgb(222,128,129)	1.9908	None
Crem	Acsl4	0.90376	50.47	0.471	rgb(222,127,128)	1.9908	None
Cux1	Ifih1	-0.90376	50.47	-4.7E-01	rgb(115,155,235)	1.9908	None
Ddit3	Aldh1l2	0.90376	50.47	0.466	rgb(222,128,129)	1.9908	None
Ddit3	Cox6a2	0.90376	50.47	0.467	rgb(222,128,129)	1.9908	2,2
E2f1	St3gal5	0.90376	50.47	0.468	rgb(222,128,129)	1.9908	None
E4f1	Cyth1	0.90376	50.47	0.469	rgb(222,128,128)	1.9908	None
E4f1	Lzts2	0.90376	50.47	0.472	rgb(222,127,128)	1.9908	None
Ebf1	S100a3	0.90376	50.47	0.467	rgb(222,128,129)	1.9908	None
Egr2	Ccdc141	-0.90376	50.47	-4.7E-01	rgb(115,155,235)	1.9908	None
Egr2	Hcn2	-0.90376	50.47	-4.7E-01	rgb(114,155,235)	1.9908	None
Egr2	Ptrf	-0.90376	50.47	-4.7E-01	rgb(115,155,235)	1.9908	None
Egr3	Inpp4a	0.90376	50.47	0.466	rgb(222,128,129)	1.9908	None
Egr3	Mina	-0.90376	50.47	-4.7E-01	rgb(115,155,235)	1.9908	None
Egr4	Atcay	0.90376	50.47	0.475	rgb(222,126,127)	1.9908	None
Egr4	Basp1	-0.90376	50.47	-4.7E-01	rgb(115,155,235)	1.9908	None
Epas1	Ar	0.90376	50.47	0.472	rgb(222,127,128)	1.9908	2,2
Erg	C920009B18Rik	-0.90376	50.47	-4.7E-01	rgb(114,154,235)	1.9908	2,2
Esrra	Alcam	0.90376	50.47	0.47	rgb(222,127,128)	1.9908	None
Ets1	Kcna3	-0.90376	50.47	-4.7E-01	rgb(114,155,235)	1.9908	None
Ets1	Ltb	0.90376	50.47	0.471	rgb(222,127,128)	1.9908	None
Etv4	Stard10	0.90376	50.47	0.474	rgb(222,126,127)	1.9908	None
Etv5	Ell2	0.90376	50.47	0.472	rgb(222,127,128)	1.9908	2,2
Etv6	Ikbke	-0.90376	50.47	-4.7E-01	rgb(115,155,235)	1.9908	None
Fosl1	Hmox1	0.90376	50.47	0.474	rgb(222,126,127)	1.9908	None
Foxf2	A830010M20Rik	0.90376	50.47	0.473	rgb(222,127,128)	1.9908	None
Foxf2	Nhs	0.90376	50.47	0.471	rgb(222,127,128)	1.9908	2,2
Foxp1	Hif1a	-0.90376	50.47	-4.7E-01	rgb(115,155,235)	1.9908	None
Foxp1	Mapk11	-0.90376	50.47	-4.7E-01	rgb(114,154,235)	1.9908	None
Foxp1	Zfp704	0.90376	50.47	0.474	rgb(222,126,127)	1.9908	None
Foxp3	Cyth3	0.90376	50.47	0.467	rgb(222,128,129)	1.9908	None
Gabpa	Slc39a10	0.90376	50.47	0.469	rgb(222,127,128)	1.9908	None
Gabpa	Ube2v1	0.90376	50.47	0.468	rgb(222,128,129)	1.9908	None
Gata1	Nfkb2	-0.90376	50.47	-4.7E-01	rgb(116,156,235)	1.9908	None
Gata3	Gbp8	0.90376	50.47	0.467	rgb(222,128,129)	1.9908	None
Gata3	Trpm6	0.90376	50.47	0.473	rgb(222,127,128)	1.9908	2,2
Gfi1	Chic2	-0.90376	50.47	-4.7E-01	rgb(116,155,235)	1.9908	2,2
Gfi1	Slc22a2	-0.90376	50.47	-4.7E-01	rgb(114,155,235)	1.9908	None
Glis2	C3	0.90376	50.47	0.474	rgb(222,127,128)	1.9908	2,2
Hlf	Il1rn	-0.90376	50.47	-4.7E-01	rgb(116,156,235)	1.9908	2,2
Ikzf2	Myo1e	0.90376	50.47	0.47	rgb(222,127,128)	1.9908	2,2
Irf1	Gbp9	0.90376	50.47	0.465	rgb(222,128,129)	1.9908	None
Irf4	2210013O21Rik	-0.90376	50.47	-4.7E-01	rgb(115,155,235)	1.9908	2,2
Irf4	Rcsd1	-0.90376	50.47	-4.7E-01	rgb(115,155,235)	1.9908	None
Irf4	Ripk2	-0.90376	50.47	-4.7E-01	rgb(116,155,235)	1.9908	None
Irf5	Fes	0.90376	50.47	0.471	rgb(222,127,128)	1.9908	None
Irf8	Chrm4	0.90376	50.47	0.473	rgb(222,127,128)	1.9908	None
Jun	Slamf6	-0.90376	50.47	-4.7E-01	rgb(115,155,235)	1.9908	None
Junb	Dcp2	-0.90376	50.47	-4.7E-01	rgb(116,155,235)	1.9908	None
Klf7	Amz2	0.90376	50.47	0.473	rgb(222,127,128)	1.9908	None
Mafg	Emb	-0.90376	50.47	-4.7E-01	rgb(114,154,235)	1.9908	None
Mafg	Sulf2	-0.90376	50.47	-4.7E-01	rgb(115,155,235)	1.9908	None
Mitf	Ehd4	0.90376	50.47	0.466	rgb(222,128,129)	1.9908	None
Mitf	Sgtb	0.90376	50.47	0.466	rgb(222,128,129)	1.9908	None
Mxd3	Ccnd3	0.90376	50.47	0.471	rgb(222,127,128)	1.9908	None
Mxd4	Ypel5	0.90376	50.47	0.47	rgb(222,127,128)	1.9908	None
Mxi1	Scrt1	0.90376	50.47	0.468	rgb(222,128,129)	1.9908	None
Myb	Egr3	0.90376	50.47	0.471	rgb(222,127,128)	1.9908	None
Myb	Nqo2	0.90376	50.47	0.474	rgb(222,126,127)	1.9908	2,2
Myb	Sgk1	0.90376	50.47	0.468	rgb(222,128,129)	1.9908	None
Myb	Slc14a1	0.90376	50.47	0.469	rgb(222,128,128)	1.9908	2,2
Myb	Tmem120b	0.90376	50.47	0.467	rgb(222,128,129)	1.9908	None
Myb	Tmem71	0.90376	50.47	0.474	rgb(222,127,127)	1.9908	2,2
Myc	Anxa11	0.90376	50.47	0.466	rgb(222,128,129)	1.9908	None
Nfatc1	Ermn	-0.90376	50.47	-4.7E-01	rgb(114,154,235)	1.9908	None
Nfatc4	Acsl6	0.90376	50.47	0.475	rgb(222,126,127)	1.9908	2,2
Nfatc4	Znrf1	0.90376	50.47	0.473	rgb(222,127,128)	1.9908	None
Nfkb1	B4galnt1	0.90376	50.47	0.468	rgb(222,128,129)	1.9908	None
Nfkb2	Nfkbia	0.90376	50.47	0.474	rgb(222,126,127)	1.9908	None
Nfkb2	S1pr3	0.90376	50.47	0.466	rgb(222,128,129)	1.9908	None
Nr1h2	Fam160b1	0.90376	50.47	0.471	rgb(222,127,128)	1.9908	None
Nr1h2	Sik1	0.90376	50.47	0.473	rgb(222,127,128)	1.9908	None
Nr1h2	Smek1	-0.90376	50.47	-4.7E-01	rgb(114,154,235)	1.9908	None
Nr3c1	Pcmt1	0.90376	50.47	0.466	rgb(222,128,129)	1.9908	None
Patz1	Sdc1	0.90376	50.47	0.471	rgb(222,127,128)	1.9908	None
Plagl1	Slc1a4	0.90376	50.47	0.466	rgb(222,128,129)	1.9908	2,2
Plagl1	Spib	0.90376	50.47	0.47	rgb(222,127,128)	1.9908	None
Pou2af1	4930417O13Rik	0.90376	50.47	0.473	rgb(222,127,128)	1.9908	2,2
Pou6f1	Ssh2	0.90376	50.47	0.466	rgb(222,128,129)	1.9908	None
Ppard	Clk3	0.90376	50.47	0.467	rgb(222,128,129)	1.9908	None
Ppard	Slc35d1	0.90376	50.47	0.465	rgb(222,128,129)	1.9908	None
Prrx1	Lonp2	0.90376	50.47	0.466	rgb(222,128,129)	1.9908	2,2
Rbpj	Rap2b	-0.90376	50.47	-4.7E-01	rgb(115,155,235)	1.9908	None
Rel	Aes	-0.90376	50.47	-4.7E-01	rgb(116,156,235)	1.9908	None
Rel	Smad3	-0.90376	50.47	-4.7E-01	rgb(114,155,235)	1.9908	None
Rora	Arhgap12	0.90376	50.47	0.472	rgb(222,127,128)	1.9908	None
Runx1	Fads2	-0.90376	50.47	-4.7E-01	rgb(116,155,235)	1.9908	None
Runx2	Cxcr3	0.90376	50.47	0.474	rgb(222,126,127)	1.9908	None
Runx2	Impdh1	-0.90376	50.47	-4.7E-01	rgb(114,154,235)	1.9908	None
Rxra	Slain1	0.90376	50.47	0.47	rgb(222,127,128)	1.9908	None
Rxra	Slamf6	0.90376	50.47	0.471	rgb(222,127,128)	1.9908	None
Rxrb	Fibcd1	0.90376	50.47	0.466	rgb(222,128,129)	1.9908	None
Rxrb	Lgals7	-0.90376	50.47	-4.7E-01	rgb(114,155,235)	1.9908	None
Smad3	Ptk2	0.90376	50.47	0.469	rgb(222,127,128)	1.9908	None
Smad3	Ticam2	-0.90376	50.47	-4.7E-01	rgb(115,155,235)	1.9908	None
Smad4	Zfp239	-0.90376	50.47	-4.7E-01	rgb(115,155,235)	1.9908	None
Sox12	Gbp11	-0.90376	50.47	-4.7E-01	rgb(115,155,235)	1.9908	None
Sp3	Fth1	-0.90376	50.47	-4.7E-01	rgb(115,155,235)	1.9908	None
Sp4	Gpatch4	-0.90376	50.47	-4.7E-01	rgb(115,155,235)	1.9908	None
Spib	Lrrc28	0.90376	50.47	0.466	rgb(222,128,129)	1.9908	2,2
Srebf1	Sh3kbp1	-0.90376	50.47	-4.7E-01	rgb(114,154,235)	1.9908	None
Srebf1	Unc13a	0.90376	50.47	0.472	rgb(222,127,128)	1.9908	None
Srf	Rab11fip1	0.90376	50.47	0.468	rgb(222,128,129)	1.9908	None
Srf	Rnf113a1	-0.90376	50.47	-4.7E-01	rgb(116,156,235)	1.9908	None
Stat1	Dtx3l	0.90376	50.47	0.474	rgb(222,126,127)	1.9908	None
Stat5b	Naga	0.90376	50.47	0.466	rgb(222,128,129)	1.9908	None
Tcf12	Ahdc1	0.90376	50.47	0.467	rgb(222,128,129)	1.9908	None
Tcf12	Cd96	0.90376	50.47	0.469	rgb(222,128,128)	1.9908	None
Tcf3	Pigc	-0.90376	50.47	-4.7E-01	rgb(114,155,235)	1.9908	None
Tcf3	Plcg1	0.90376	50.47	0.47	rgb(222,127,128)	1.9908	None
Tcf3	Wrnip1	0.90376	50.47	0.473	rgb(222,127,128)	1.9908	None
Tead1	M6pr	-0.90376	50.47	-4.7E-01	rgb(115,155,235)	1.9908	None
Tead1	Tgfbr1	0.90376	50.47	0.474	rgb(222,127,128)	1.9908	2,2
Tead1	Tln2	0.90376	50.47	0.473	rgb(222,127,128)	1.9908	2,2
Tead1	a	0.90376	50.47	0.472	rgb(222,127,128)	1.9908	None
Thra	D1Ertd622e	-0.90376	50.47	-4.7E-01	rgb(114,155,235)	1.9908	None
Thra	Smtn	0.90376	50.47	0.474	rgb(222,126,127)	1.9908	None
Trp53	Olfml2a	-0.90376	50.47	-4.7E-01	rgb(115,155,235)	1.9908	None
Usf2	Spib	-0.90376	50.47	-4.7E-01	rgb(116,156,235)	1.9908	None
Vax2	Atp6v1b1	0.90376	50.47	0.466	rgb(222,128,129)	1.9908	2,2
Zbed6	Cd79b	-0.90376	50.47	-4.7E-01	rgb(114,155,235)	1.9908	None
Zbtb3	Psrc1	0.90376	50.47	0.475	rgb(222,126,127)	1.9908	None
Zbtb7a	Tab2	0.90376	50.47	0.468	rgb(222,128,128)	1.9908	None
Zeb1	Atp10d	0.90376	50.47	0.472	rgb(222,127,128)	1.9908	None
Zfp148	Sbf2	0.90376	50.47	0.466	rgb(222,128,129)	1.9908	None
Zfp281	Arrb2	-0.90376	50.47	-4.7E-01	rgb(114,155,235)	1.9908	None
Zfp281	Cs	-0.90376	50.47	-4.7E-01	rgb(115,155,235)	1.9908	None
Zfp281	Tnfsf8	0.90376	50.47	0.473	rgb(222,127,128)	1.9908	None
Zfx	Psme1	-0.90376	50.47	-4.7E-01	rgb(115,155,235)	1.9908	None
Zic2	Extl3	-0.90376	50.47	-4.7E-01	rgb(116,155,235)	1.9908	None
Ankzf1	Kiss1r	0.90376	50.47	0.474	rgb(222,126,127)	1.9908	2,2
Atf6	Ston2	0.90376	50.47	0.469	rgb(222,127,128)	1.9908	2,2
Batf	Gbp5	-0.90376	50.47	-4.7E-01	rgb(115,155,235)	1.9908	2,2
Casz1	Fundc2	-0.90376	50.47	-4.7E-01	rgb(115,155,235)	1.9908	2,2
Cbx2	Ccdc126	-0.90376	50.47	-4.7E-01	rgb(116,155,235)	1.9908	2,2
Dzip1	Smarca2	0.90376	50.47	0.474	rgb(222,127,127)	1.9908	2,2
Kdm2b	Plekhf2	-0.90376	50.47	-4.7E-01	rgb(114,154,235)	1.9908	2,2
Kdm5b	Utrn	0.90376	50.47	0.471	rgb(222,127,128)	1.9908	2,2
Litaf	Slc16a6	-0.90376	50.47	-4.7E-01	rgb(115,155,235)	1.9908	2,2
Meis3	Zbtb4	0.90376	50.47	0.471	rgb(222,127,128)	1.9908	2,2
Relb	Bbs5	-0.90376	50.47	-4.7E-01	rgb(114,154,235)	1.9908	2,2
Sgsm2	Cxcl3	-0.90376	50.47	-4.7E-01	rgb(116,156,235)	1.9908	2,2
Sgsm2	Lmna	-0.90376	50.47	-4.7E-01	rgb(116,155,235)	1.9908	2,2
Snai3	Dcxr	0.90376	50.47	0.467	rgb(222,128,129)	1.9908	2,2
Terf1	Dhrs4	0.90376	50.47	0.467	rgb(222,128,129)	1.9908	2,2
Thap1	Dffb	0.90376	50.47	0.469	rgb(222,127,128)	1.9908	2,2
Tigd2	Utf1	-0.90376	50.47	-4.7E-01	rgb(116,155,235)	1.9908	2,2
Trps1	Gpr65	0.90376	50.47	0.467	rgb(222,128,129)	1.9908	2,2
Zbtb1	Ildr1	-0.90376	50.47	-4.7E-01	rgb(114,154,235)	1.9908	2,2
Zbtb4	Gpr89	-0.90376	50.47	-4.7E-01	rgb(114,155,235)	1.9908	2,2
Zfp365	4930429B21Rik	0.90376	50.47	0.471	rgb(222,127,128)	1.9908	2,2
Zfp367	Eml1	-0.90376	50.47	-4.7E-01	rgb(116,155,235)	1.9908	2,2
Zfp367	Exo1	0.90376	50.47	0.472	rgb(222,127,128)	1.9908	2,2
Zfp385a	Lrrc28	0.90376	50.47	0.466	rgb(222,128,129)	1.9908	2,2
Zfp385a	Robo3	0.90376	50.47	0.47	rgb(222,127,128)	1.9908	2,2
Zfp385a	Tnfrsf10b	0.90376	50.47	0.469	rgb(222,127,128)	1.9908	2,2
Zfp395	Epb4.1l4a	-0.90376	50.47	-4.7E-01	rgb(116,155,235)	1.9908	2,2
Zfp429	Ankrd33b	0.90376	50.47	0.469	rgb(222,127,128)	1.9908	2,2
Zfp429	Map3k6	0.90376	50.47	0.47	rgb(222,127,128)	1.9908	2,2
Zfp429	Slc2a3	-0.90376	50.47	-4.7E-01	rgb(115,155,235)	1.9908	2,2
Zfp444	Dnajc21	-0.90376	50.47	-4.7E-01	rgb(115,155,235)	1.9908	2,2
Zfp467	Stk39	0.90376	50.47	0.471	rgb(222,127,128)	1.9908	2,2
Zfp536	Tlcd1	-0.90376	50.47	-4.7E-01	rgb(115,155,235)	1.9908	2,2
Zfp608	Havcr1	-0.90376	50.47	-4.7E-01	rgb(114,154,235)	1.9908	2,2
Zfp629	Prkrir	0.90376	50.47	0.466	rgb(222,128,129)	1.9908	2,2
Zfp64	Neurl3	-0.90376	50.47	-4.7E-01	rgb(114,154,235)	1.9908	2,2
Zfp750	Sulf2	0.90376	50.47	0.473	rgb(222,127,128)	1.9908	2,2
Zfp808	Rfwd3	0.90376	50.47	0.465	rgb(222,128,129)	1.9908	2,2
Ahrr	Gpr15	0.90142	50.46	0.459	rgb(222,129,130)	1.9906	2,2
Ahrr	Ncoa2	-0.90142	50.46	-4.6E-01	rgb(117,156,234)	1.9906	None
Ar	1500009L16Rik	0.90142	50.46	0.463	rgb(222,129,129)	1.9906	None
Bcl6b	Slc30a3	0.90142	50.46	0.459	rgb(222,129,130)	1.9906	None
Bcl6b	Zfp467	0.90142	50.46	0.462	rgb(222,129,130)	1.9906	None
Bhlhe40	Kctd17	0.90142	50.46	0.464	rgb(222,128,129)	1.9906	None
Cebpg	Aldh1l2	0.90142	50.46	0.461	rgb(222,129,130)	1.9906	2,2
Creb1	Papolg	0.90142	50.46	0.464	rgb(222,128,129)	1.9906	None
Crem	Csrnp1	0.90142	50.46	0.461	rgb(222,129,130)	1.9906	None
Cux1	Il12rb1	-0.90142	50.46	-4.6E-01	rgb(117,156,235)	1.9906	None
Cux1	Parp9	-0.90142	50.46	-4.6E-01	rgb(118,157,234)	1.9906	None
Egr2	Notch1	0.90142	50.46	0.459	rgb(222,129,130)	1.9906	None
Egr3	Nrbp2	-0.90142	50.46	-4.6E-01	rgb(116,156,235)	1.9906	None
Egr3	Ptprf	-0.90142	50.46	-4.6E-01	rgb(117,156,235)	1.9906	None
Egr4	Pknox1	0.90142	50.46	0.459	rgb(222,129,130)	1.9906	None
Elf1	Dip2b	0.90142	50.46	0.455	rgb(222,130,131)	1.9906	None
Elf1	Rnf125	0.90142	50.46	0.458	rgb(222,129,130)	1.9906	None
Elf1	Srpk2	0.90142	50.46	0.456	rgb(222,130,131)	1.9906	2,2
Elf1	Stat4	0.90142	50.46	0.459	rgb(222,129,130)	1.9906	None
Elk4	Srpk1	0.90142	50.46	0.463	rgb(222,129,130)	1.9906	None
Eomes	Hk1	-0.90142	50.46	-4.6E-01	rgb(117,156,235)	1.9906	None
Erf	Ostf1	-0.90142	50.46	-4.6E-01	rgb(116,156,235)	1.9906	None
Erg	Tg	0.90142	50.46	0.464	rgb(222,128,129)	1.9906	2,2
Esrra	Dazap2	-0.90142	50.46	-4.6E-01	rgb(118,157,234)	1.9906	None
Ets1	Acp5	0.90142	50.46	0.455	rgb(222,130,131)	1.9906	None
Ets1	Mmp11	0.90142	50.46	0.461	rgb(222,129,130)	1.9906	None
Ets1	Slc7a1	-0.90142	50.46	-4.6E-01	rgb(117,156,234)	1.9906	None
Ets1	Tgfb3	0.90142	50.46	0.458	rgb(222,129,130)	1.9906	None
Ets2	Clk3	0.90142	50.46	0.457	rgb(222,130,131)	1.9906	None
Ets2	Cndp2	-0.90142	50.46	-4.6E-01	rgb(117,156,235)	1.9906	None
Ets2	Dusp8	0.90142	50.46	0.457	rgb(222,130,131)	1.9906	2,2
Etv6	Pml	0.90142	50.46	0.462	rgb(222,129,130)	1.9906	None
Fosb	P2rx7	-0.90142	50.46	-4.6E-01	rgb(117,156,234)	1.9906	None
Fosb	Pgm1	-0.90142	50.46	-4.6E-01	rgb(118,157,234)	1.9906	None
Fosl1	Plxna1	0.90142	50.46	0.461	rgb(222,129,130)	1.9906	None
Fosl2	Adora2a	0.90142	50.46	0.459	rgb(222,129,130)	1.9906	None
Fosl2	Ifitm3	0.90142	50.46	0.455	rgb(222,130,131)	1.9906	None
Fosl2	Prr7	-0.90142	50.46	-4.6E-01	rgb(116,156,235)	1.9906	None
Foxf2	Ngf	0.90142	50.46	0.461	rgb(222,129,130)	1.9906	2,2
Foxp1	Edem1	-0.90142	50.46	-4.6E-01	rgb(118,157,234)	1.9906	None
Gabpa	Apbb1ip	0.90142	50.46	0.465	rgb(222,128,129)	1.9906	None
Gabpa	Susd3	-0.90142	50.46	-4.6E-01	rgb(118,157,234)	1.9906	None
Gli3	Mbtd1	-0.90142	50.46	-4.6E-01	rgb(117,156,234)	1.9906	None
Hic1	Nrip1	0.90142	50.46	0.457	rgb(222,130,131)	1.9906	None
Hic1	Rps14	-0.90142	50.46	-4.6E-01	rgb(118,157,234)	1.9906	None
Hic1	Rps6ka4	0.90142	50.46	0.463	rgb(222,129,130)	1.9906	None
Hif1a	Zbtb4	0.90142	50.46	0.463	rgb(222,129,129)	1.9906	None
Hmga2	Fam46c	-0.90142	50.46	-4.6E-01	rgb(116,156,235)	1.9906	2,2
Ikzf2	Trib1	0.90142	50.46	0.463	rgb(222,128,129)	1.9906	2,2
Irf1	Il15ra	0.90142	50.46	0.464	rgb(222,128,129)	1.9906	None
Irf2	Itpk1	-0.90142	50.46	-4.6E-01	rgb(117,156,235)	1.9906	None
Irf4	Prkd3	-0.90142	50.46	-4.6E-01	rgb(118,157,234)	1.9906	None
Irf4	Ptk2	-0.90142	50.46	-4.6E-01	rgb(117,156,234)	1.9906	None
Irf4	S1pr2	0.90142	50.46	0.463	rgb(222,129,130)	1.9906	None
Irf4	Samd9l	-0.90142	50.46	-4.6E-01	rgb(118,157,234)	1.9906	None
Irf4	Sspo	0.90142	50.46	0.458	rgb(222,130,130)	1.9906	None
Irf4	Zdhhc15	-0.90142	50.46	-4.6E-01	rgb(118,156,234)	1.9906	2,2
Irf5	H1f0	0.90142	50.46	0.465	rgb(222,128,129)	1.9906	None
Irf5	Homez	0.90142	50.46	0.458	rgb(222,130,130)	1.9906	2,2
Irf5	P2ry2	-0.90142	50.46	-4.6E-01	rgb(118,157,234)	1.9906	None
Irf7	Tapbp	0.90142	50.46	0.463	rgb(222,129,130)	1.9906	None
Irf8	Foxp3	0.90142	50.46	0.463	rgb(222,129,130)	1.9906	2,2
Irf8	Pigr	0.90142	50.46	0.457	rgb(222,130,131)	1.9906	None
Jun	Fbxo30	0.90142	50.46	0.463	rgb(222,129,130)	1.9906	None
Jun	Osm	0.90142	50.46	0.463	rgb(222,128,129)	1.9906	2,2
Jun	Slc43a2	0.90142	50.46	0.463	rgb(222,129,130)	1.9906	None
Jun	Zc3h7b	-0.90142	50.46	-4.6E-01	rgb(118,157,234)	1.9906	None
Junb	BC094916	-0.90142	50.46	-4.6E-01	rgb(117,156,234)	1.9906	None
Klf11	Prkca	-0.90142	50.46	-4.6E-01	rgb(117,156,234)	1.9906	None
Klf11	Prx	0.90142	50.46	0.456	rgb(222,130,131)	1.9906	None
Klf11	Sf3b3	-0.90142	50.46	-4.6E-01	rgb(118,157,234)	1.9906	None
Klf4	Kctd12	0.90142	50.46	0.455	rgb(222,130,131)	1.9906	None
Klf4	Otx1	0.90142	50.46	0.464	rgb(222,128,129)	1.9906	None
Klf7	Lipe	0.90142	50.46	0.456	rgb(222,130,131)	1.9906	None
Lef1	5330426P16Rik	0.90142	50.46	0.459	rgb(222,129,130)	1.9906	2,2
Lef1	Acp5	0.90142	50.46	0.459	rgb(222,129,130)	1.9906	None
Lef1	Zfp445	-0.90142	50.46	-4.6E-01	rgb(118,156,234)	1.9906	None
Maff	Wee1	-0.90142	50.46	-4.6E-01	rgb(118,157,234)	1.9906	None
Mxd1	Arhgef10	0.90142	50.46	0.456	rgb(222,130,131)	1.9906	None
Myb	Hlf	0.90142	50.46	0.455	rgb(222,130,131)	1.9906	None
Myb	Rcsd1	0.90142	50.46	0.462	rgb(222,129,130)	1.9906	None
Myc	Hist2h4	-0.90142	50.46	-4.6E-01	rgb(117,156,235)	1.9906	None
Mycn	Slc41a2	0.90142	50.46	0.46	rgb(222,129,130)	1.9906	None
Nfatc4	H2-Eb2	0.90142	50.46	0.455	rgb(222,130,131)	1.9906	2,2
Nfe2l2	Treml2	0.90142	50.46	0.457	rgb(222,130,131)	1.9906	None
Nfic	Ccdc80	-0.90142	50.46	-4.6E-01	rgb(116,156,235)	1.9906	None
Nfkb1	Atp1a1	0.90142	50.46	0.457	rgb(222,130,131)	1.9906	None
Nfkb1	Glipr2	-0.90142	50.46	-4.6E-01	rgb(118,157,234)	1.9906	None
Nfkb2	Cdk5r1	0.90142	50.46	0.46	rgb(222,129,130)	1.9906	2,2
Nfkb2	Kif13b	0.90142	50.46	0.461	rgb(222,129,130)	1.9906	2,2
Nfkb2	Trib2	-0.90142	50.46	-4.6E-01	rgb(118,157,234)	1.9906	None
Nkx1-2	Sash1	0.90142	50.46	0.456	rgb(222,130,131)	1.9906	None
Nr1h2	Dhcr24	-0.90142	50.46	-4.6E-01	rgb(116,156,235)	1.9906	None
Nr1h2	Rasgrp2	0.90142	50.46	0.464	rgb(222,128,129)	1.9906	None
Nr3c1	Ears2	0.90142	50.46	0.465	rgb(222,128,129)	1.9906	None
Nr3c1	Rbfox2	-0.90142	50.46	-4.6E-01	rgb(117,156,235)	1.9906	None
Nr4a1	Adam15	-0.90142	50.46	-4.6E-01	rgb(118,157,234)	1.9906	None
Nr4a1	Nfil3	-0.90142	50.46	-4.6E-01	rgb(116,156,235)	1.9906	None
Patz1	Trim12c	-0.90142	50.46	-4.6E-01	rgb(117,156,235)	1.9906	None
Plagl1	Adora2a	0.90142	50.46	0.461	rgb(222,129,130)	1.9906	None
Pou2af1	Mmd	0.90142	50.46	0.459	rgb(222,129,130)	1.9906	2,2
Pou2f2	Myh3	-0.90142	50.46	-4.6E-01	rgb(116,156,235)	1.9906	None
Rel	Gfod1	0.90142	50.46	0.46	rgb(222,129,130)	1.9906	None
Rel	Rab11fip1	0.90142	50.46	0.46	rgb(222,129,130)	1.9906	None
Rest	Kdelc1	-0.90142	50.46	-4.6E-01	rgb(118,157,234)	1.9906	None
Rest	Mllt6	0.90142	50.46	0.463	rgb(222,128,129)	1.9906	None
Rest	Notch2	0.90142	50.46	0.458	rgb(222,129,130)	1.9906	None
Rest	Tsc22d1	0.90142	50.46	0.461	rgb(222,129,130)	1.9906	None
Rfx7	Gnb5	-0.90142	50.46	-4.6E-01	rgb(117,156,234)	1.9906	None
Rreb1	Plxnd1	0.90142	50.46	0.456	rgb(222,130,131)	1.9906	None
Rxra	Tmem154	0.90142	50.46	0.464	rgb(222,128,129)	1.9906	2,2
Rxrb	Amdhd2	0.90142	50.46	0.463	rgb(222,129,130)	1.9906	None
Smad3	Bpnt1	-0.90142	50.46	-4.6E-01	rgb(117,156,235)	1.9906	None
Smad3	Irf5	-0.90142	50.46	-4.6E-01	rgb(117,156,235)	1.9906	None
Smad3	Pim1	0.90142	50.46	0.464	rgb(222,128,129)	1.9906	None
Smad3	Rhbdf1	-0.90142	50.46	-4.6E-01	rgb(118,157,234)	1.9906	None
Smad3	Tet1	-0.90142	50.46	-4.6E-01	rgb(117,156,235)	1.9906	None
Smad4	Apitd1	-0.90142	50.46	-4.6E-01	rgb(118,157,234)	1.9906	None
Smad4	Serpinf1	-0.90142	50.46	-4.6E-01	rgb(116,156,235)	1.9906	None
Sox5	Gstt1	0.90142	50.46	0.461	rgb(222,129,130)	1.9906	None
Sp2	Arhgap33	0.90142	50.46	0.462	rgb(222,129,130)	1.9906	None
Sp3	Tpd52	-0.90142	50.46	-4.6E-01	rgb(117,156,234)	1.9906	None
Sp4	Dhrs4	-0.90142	50.46	-4.6E-01	rgb(116,156,235)	1.9906	None
Sp4	Ubtd1	0.90142	50.46	0.465	rgb(222,128,129)	1.9906	None
Spib	Tesk2	0.90142	50.46	0.457	rgb(222,130,131)	1.9906	None
Srebf1	Cnnm4	0.90142	50.46	0.458	rgb(222,130,130)	1.9906	None
Stat1	Mctp2	0.90142	50.46	0.463	rgb(222,129,130)	1.9906	None
Stat2	Dtx3l	0.90142	50.46	0.459	rgb(222,129,130)	1.9906	2,2
Stat2	Gpr146	0.90142	50.46	0.456	rgb(222,130,131)	1.9906	None
Stat4	Nfkbie	0.90142	50.46	0.46	rgb(222,129,130)	1.9906	None
Stat4	Nrn1	0.90142	50.46	0.459	rgb(222,129,130)	1.9906	None
Tcf12	Eomes	0.90142	50.46	0.462	rgb(222,129,130)	1.9906	None
Tcf4	Gramd1b	-0.90142	50.46	-4.6E-01	rgb(116,156,235)	1.9906	None
Tead1	Pla2g4f	0.90142	50.46	0.457	rgb(222,130,131)	1.9906	2,2
Thra	Tnnt2	-0.90142	50.46	-4.6E-01	rgb(117,156,235)	1.9906	None
Trp53	Pmm1	-0.90142	50.46	-4.6E-01	rgb(117,156,234)	1.9906	None
Vax2	Cxcl3	0.90142	50.46	0.465	rgb(222,128,129)	1.9906	2,2
Vax2	Mitf	0.90142	50.46	0.46	rgb(222,129,130)	1.9906	2,2
Zbed6	Gsn	-0.90142	50.46	-4.6E-01	rgb(117,156,235)	1.9906	None
Zbtb7b	Trpv2	0.90142	50.46	0.456	rgb(222,130,131)	1.9906	None
Zfp148	Pknox1	0.90142	50.46	0.458	rgb(222,130,130)	1.9906	None
Zfp148	Rfx7	0.90142	50.46	0.456	rgb(222,130,131)	1.9906	None
Zfp281	Slc22a2	0.90142	50.46	0.456	rgb(222,130,131)	1.9906	None
Zic2	Sdc3	0.90142	50.46	0.462	rgb(222,129,130)	1.9906	None
Akna	Ticam2	0.90142	50.46	0.464	rgb(222,128,129)	1.9906	2,2
Arntl2	Clec2g	0.90142	50.46	0.461	rgb(222,129,130)	1.9906	2,2
Atmin	Nrip1	0.90142	50.46	0.459	rgb(222,129,130)	1.9906	2,2
Bhlha15	Ept1	0.90142	50.46	0.461	rgb(222,129,130)	1.9906	2,2
Ccdc17	Gdi1	0.90142	50.46	0.458	rgb(222,129,130)	1.9906	2,2
Cenpt	Neurl3	0.90142	50.46	0.459	rgb(222,129,130)	1.9906	2,2
Creb3l2	Gprc5a	0.90142	50.46	0.462	rgb(222,129,130)	1.9906	2,2
Creb3l2	Lpin2	-0.90142	50.46	-4.6E-01	rgb(117,156,234)	1.9906	2,2
Creb3l2	Nfat5	0.90142	50.46	0.459	rgb(222,129,130)	1.9906	2,2
Foxn2	Fzd5	0.90142	50.46	0.457	rgb(222,130,131)	1.9906	2,2
Hif3a	Syce2	0.90142	50.46	0.46	rgb(222,129,130)	1.9906	2,2
Hif3a	Wdr54	0.90142	50.46	0.463	rgb(222,128,129)	1.9906	2,2
Hmgb3	Pdhx	0.90142	50.46	0.462	rgb(222,129,130)	1.9906	2,2
Ikzf5	Exoc6	-0.90142	50.46	-4.6E-01	rgb(118,157,234)	1.9906	2,2
Mbnl2	Tnfsf8	-0.90142	50.46	-4.6E-01	rgb(116,156,235)	1.9906	2,2
Msc	Penk	0.90142	50.46	0.463	rgb(222,129,129)	1.9906	2,2
Msc	Zfp334	0.90142	50.46	0.459	rgb(222,129,130)	1.9906	2,2
Npas2	F2rl2	0.90142	50.46	0.461	rgb(222,129,130)	1.9906	2,2
Phf20	Fyco1	0.90142	50.46	0.461	rgb(222,129,130)	1.9906	2,2
Scrt1	Dgat1	0.90142	50.46	0.461	rgb(222,129,130)	1.9906	2,2
Sgsm2	Cxxc5	0.90142	50.46	0.456	rgb(222,130,131)	1.9906	2,2
Sgsm2	Il9	-0.90142	50.46	-4.6E-01	rgb(118,157,234)	1.9906	2,2
Tfdp2	Cdc25b	0.90142	50.46	0.456	rgb(222,130,131)	1.9906	2,2
Thap3	Cox17	0.90142	50.46	0.464	rgb(222,128,129)	1.9906	2,2
Tsc22d1	Rasgef1b	0.90142	50.46	0.457	rgb(222,130,131)	1.9906	2,2
Twist1	Calcr	0.90142	50.46	0.458	rgb(222,130,130)	1.9906	2,2
Whsc1	Fancm	0.90142	50.46	0.456	rgb(222,130,131)	1.9906	2,2
Zbed3	Mpp2	0.90142	50.46	0.464	rgb(222,128,129)	1.9906	2,2
Zbtb11	Ccl4	-0.90142	50.46	-4.6E-01	rgb(117,156,234)	1.9906	2,2
Zbtb17	Adck1	0.90142	50.46	0.464	rgb(222,128,129)	1.9906	2,2
Zbtb46	Cd83	0.90142	50.46	0.463	rgb(222,129,130)	1.9906	2,2
Zeb2	Asb2	0.90142	50.46	0.465	rgb(222,128,129)	1.9906	2,2
Zfp112	Lhx2	-0.90142	50.46	-4.6E-01	rgb(118,157,234)	1.9906	2,2
Zfp202	Dusp12	0.90142	50.46	0.456	rgb(222,130,131)	1.9906	2,2
Zfp263	E2f7	-0.90142	50.46	-4.6E-01	rgb(116,156,235)	1.9906	2,2
Zfp277	1500009L16Rik	0.90142	50.46	0.459	rgb(222,129,130)	1.9906	2,2
Zfp354c	Acpp	0.90142	50.46	0.462	rgb(222,129,130)	1.9906	2,2
Zfp354c	Nphp3	0.90142	50.46	0.458	rgb(222,129,130)	1.9906	2,2
Zfp365	Psrc1	0.90142	50.46	0.462	rgb(222,129,130)	1.9906	2,2
Zfp367	Cenpm	0.90142	50.46	0.462	rgb(222,129,130)	1.9906	2,2
Zfp385a	Dcxr	0.90142	50.46	0.458	rgb(222,130,130)	1.9906	2,2
Zfp385a	Pmm1	0.90142	50.46	0.458	rgb(222,129,130)	1.9906	2,2
Zfp385a	Pomt2	0.90142	50.46	0.459	rgb(222,129,130)	1.9906	2,2
Zfp429	Ctla2b	0.90142	50.46	0.455	rgb(222,130,131)	1.9906	2,2
Zfp473	D830046C22Rik	0.90142	50.46	0.465	rgb(222,128,129)	1.9906	2,2
Zfp52	Eml1	0.90142	50.46	0.463	rgb(222,129,130)	1.9906	2,2
Zfp629	Mpzl3	-0.90142	50.46	-4.6E-01	rgb(116,156,235)	1.9906	2,2
Zfp629	Ormdl1	-0.90142	50.46	-4.6E-01	rgb(117,156,235)	1.9906	2,2
Zfp64	Fbxw2	-0.90142	50.46	-4.6E-01	rgb(116,156,235)	1.9906	2,2
Zfp750	Ercc5	0.90142	50.46	0.463	rgb(222,129,130)	1.9906	2,2
Zfp787	Cep170	-0.90142	50.46	-4.6E-01	rgb(118,157,234)	1.9906	2,2
Zfp874a	Tgm2	-0.90142	50.46	-4.6E-01	rgb(117,156,234)	1.9906	2,2
Zfp9	Ccdc40	0.90142	50.46	0.46	rgb(222,129,130)	1.9906	2,2
Zfp960	Glrp1	-0.90142	50.46	-4.6E-01	rgb(117,156,234)	1.9906	2,2
Zfp960	Lhx2	0.90142	50.46	0.46	rgb(222,129,130)	1.9906	2,2
Zkscan17	Uros	-0.90142	50.46	-4.6E-01	rgb(117,156,234)	1.9906	2,2
Zmat1	Fam120c	0.90142	50.46	0.463	rgb(222,128,129)	1.9906	2,2
Ahr	Mex3a	0.89907	50.45	0.446	rgb(222,132,133)	1.9904	None
Ahrr	Mxd3	0.89907	50.45	0.45	rgb(222,131,132)	1.9904	None
Arid3a	Acsl4	0.89907	50.45	0.446	rgb(222,132,133)	1.9904	None
Atf5	Minpp1	-0.89907	50.45	-4.5E-01	rgb(119,158,234)	1.9904	2,2
Atf5	Nucb2	0.89907	50.45	0.451	rgb(222,131,132)	1.9904	None
Bach1	Ahdc1	0.89907	50.45	0.453	rgb(222,130,131)	1.9904	None
Bach1	Kif3a	-0.89907	50.45	-4.5E-01	rgb(119,157,234)	1.9904	None
Bach1	Zdhhc2	-0.89907	50.45	-4.5E-01	rgb(118,157,234)	1.9904	2,2
Bcl6	March3	0.89907	50.45	0.445	rgb(222,132,133)	1.9904	2,2
Bcl6	Sap30	-0.89907	50.45	-4.5E-01	rgb(119,157,234)	1.9904	None
Bcl6b	Rhbdf1	0.89907	50.45	0.45	rgb(222,131,132)	1.9904	None
Bhlhe40	Atp2b4	0.89907	50.45	0.447	rgb(222,132,132)	1.9904	None
Bhlhe40	Gnb5	0.89907	50.45	0.451	rgb(222,131,132)	1.9904	None
Cdc5l	Rexo4	0.89907	50.45	0.445	rgb(222,132,133)	1.9904	2,2
Cebpb	Nfil3	0.89907	50.45	0.451	rgb(222,131,132)	1.9904	None
Cebpg	Pycr1	0.89907	50.45	0.449	rgb(222,131,132)	1.9904	2,2
Cebpg	Trappc10	-0.89907	50.45	-4.5E-01	rgb(120,158,234)	1.9904	None
Creb1	Fam46c	-0.89907	50.45	-4.5E-01	rgb(119,157,234)	1.9904	None
Cux1	Unc93b1	-0.89907	50.45	-4.5E-01	rgb(119,157,234)	1.9904	2,2
Ddit3	Mex3b	0.89907	50.45	0.45	rgb(222,131,132)	1.9904	None
Ddit3	Nupr1	0.89907	50.45	0.446	rgb(222,132,133)	1.9904	2,2
E4f1	Amigo3	0.89907	50.45	0.447	rgb(222,132,132)	1.9904	None
Ebf1	Atp6v1d	0.89907	50.45	0.449	rgb(222,131,132)	1.9904	None
Ebf1	Dcp2	-0.89907	50.45	-4.5E-01	rgb(119,158,234)	1.9904	2,2
Egr1	Acox1	-0.89907	50.45	-4.5E-01	rgb(120,158,234)	1.9904	None
Egr3	Glcci1	0.89907	50.45	0.445	rgb(222,132,133)	1.9904	None
Egr3	Mctp2	-0.89907	50.45	-4.5E-01	rgb(118,157,234)	1.9904	None
Elf1	Fam160b1	0.89907	50.45	0.45	rgb(222,131,132)	1.9904	None
Elf1	Mex3b	0.89907	50.45	0.446	rgb(222,132,133)	1.9904	None
Elf1	Synj1	0.89907	50.45	0.449	rgb(222,131,132)	1.9904	None
Elk3	Antxr2	0.89907	50.45	0.452	rgb(222,131,132)	1.9904	None
Elk4	Kcna3	0.89907	50.45	0.445	rgb(222,132,133)	1.9904	None
Eomes	Trat1	0.89907	50.45	0.45	rgb(222,131,132)	1.9904	None
Esrra	Fzd5	0.89907	50.45	0.451	rgb(222,131,132)	1.9904	None
Ets1	Capn2	0.89907	50.45	0.446	rgb(222,132,133)	1.9904	None
Ets1	Jakmip1	0.89907	50.45	0.449	rgb(222,131,132)	1.9904	None
Ets1	N4bp2l1	0.89907	50.45	0.453	rgb(222,130,131)	1.9904	None
Ets1	Olfml2a	-0.89907	50.45	-4.5E-01	rgb(118,157,234)	1.9904	None
Ets1	Opn3	-0.89907	50.45	-4.5E-01	rgb(118,157,234)	1.9904	None
Ets2	Ccrn4l	-0.89907	50.45	-4.5E-01	rgb(119,158,234)	1.9904	None
Etv5	Trim24	0.89907	50.45	0.451	rgb(222,131,132)	1.9904	None
Fli1	Zhx3	0.89907	50.45	0.453	rgb(222,131,131)	1.9904	None
Fos	Efnb2	0.89907	50.45	0.454	rgb(222,130,131)	1.9904	None
Fosb	Mt2	0.89907	50.45	0.449	rgb(222,131,132)	1.9904	None
Fosb	Slc39a10	-0.89907	50.45	-4.5E-01	rgb(119,157,234)	1.9904	None
Fosl1	Oxct1	-0.89907	50.45	-4.5E-01	rgb(120,158,234)	1.9904	None
Fosl2	A1cf	-0.89907	50.45	-4.5E-01	rgb(120,158,234)	1.9904	None
Fosl2	Nfil3	0.89907	50.45	0.454	rgb(222,130,131)	1.9904	None
Foxa1	Slc38a3	0.89907	50.45	0.45	rgb(222,131,132)	1.9904	None
Foxo1	Hist1h1c	-0.89907	50.45	-4.5E-01	rgb(120,158,234)	1.9904	None
Foxo1	Ucp2	0.89907	50.45	0.448	rgb(222,131,132)	1.9904	None
Foxp1	Crem	-0.89907	50.45	-4.5E-01	rgb(119,157,234)	1.9904	None
Foxp1	Pcdh7	-0.89907	50.45	-4.5E-01	rgb(119,158,234)	1.9904	None
Foxp1	Pla2g12a	-0.89907	50.45	-4.5E-01	rgb(119,158,234)	1.9904	None
Foxp1	Slc27a4	-0.89907	50.45	-4.5E-01	rgb(118,157,234)	1.9904	None
Foxp1	Slc38a1	0.89907	50.45	0.448	rgb(222,131,132)	1.9904	None
Foxp1	Tnfrsf13c	0.89907	50.45	0.449	rgb(222,131,132)	1.9904	None
Gata3	Asap1	0.89907	50.45	0.448	rgb(222,132,132)	1.9904	None
Gata3	Chic2	0.89907	50.45	0.452	rgb(222,131,132)	1.9904	None
Gfi1	Icam5	0.89907	50.45	0.453	rgb(222,130,131)	1.9904	2,2
Gli1	Prx	0.89907	50.45	0.451	rgb(222,131,132)	1.9904	2,2
Hes1	Smagp	0.89907	50.45	0.446	rgb(222,132,133)	1.9904	None
Hic1	Abhd14b	0.89907	50.45	0.447	rgb(222,132,133)	1.9904	None
Hic1	D1Ertd622e	-0.89907	50.45	-4.5E-01	rgb(120,158,234)	1.9904	None
Hmga2	Lmo7	0.89907	50.45	0.454	rgb(222,130,131)	1.9904	2,2
Ikzf2	Cd96	0.89907	50.45	0.453	rgb(222,130,131)	1.9904	2,2
Ikzf2	Gm4858	0.89907	50.45	0.455	rgb(222,130,131)	1.9904	2,2
Insm1	D930015E06Rik	-0.89907	50.45	-4.5E-01	rgb(118,157,234)	1.9904	None
Irf1	Snx10	0.89907	50.45	0.453	rgb(222,130,131)	1.9904	None
Irf1	Tbkbp1	0.89907	50.45	0.453	rgb(222,130,131)	1.9904	None
Irf2	Acad9	-0.89907	50.45	-4.5E-01	rgb(120,158,234)	1.9904	None
Irf4	Bank1	-0.89907	50.45	-4.5E-01	rgb(120,158,234)	1.9904	2,2
Irf4	Cacna1s	0.89907	50.45	0.45	rgb(222,131,132)	1.9904	2,2
Irf4	Lactb	-0.89907	50.45	-4.5E-01	rgb(119,157,234)	1.9904	None
Irf4	Neto1	-0.89907	50.45	-4.5E-01	rgb(120,158,234)	1.9904	2,2
Irf4	Rab11fip1	-0.89907	50.45	-4.5E-01	rgb(119,157,234)	1.9904	2,2
Irf5	Gdpd5	0.89907	50.45	0.454	rgb(222,130,131)	1.9904	None
Irf7	Mndal	0.89907	50.45	0.452	rgb(222,131,132)	1.9904	None
Irf8	Nr4a3	0.89907	50.45	0.454	rgb(222,130,131)	1.9904	None
Irf8	Oas1c	-0.89907	50.45	-4.5E-01	rgb(119,157,234)	1.9904	None
Irf8	Stk39	0.89907	50.45	0.45	rgb(222,131,132)	1.9904	None
Irf9	Maml3	-0.89907	50.45	-4.5E-01	rgb(120,158,234)	1.9904	None
Jund	Cebpg	-0.89907	50.45	-4.5E-01	rgb(119,157,234)	1.9904	None
Klf4	Asph	0.89907	50.45	0.452	rgb(222,131,132)	1.9904	None
Klf7	Trib2	0.89907	50.45	0.451	rgb(222,131,132)	1.9904	None
Lef1	Aim1	0.89907	50.45	0.449	rgb(222,131,132)	1.9904	None
Lef1	Mcoln2	-0.89907	50.45	-4.5E-01	rgb(119,157,234)	1.9904	None
Maff	Ppm1d	-0.89907	50.45	-4.5E-01	rgb(119,158,234)	1.9904	2,2
Mafg	Nsmaf	-0.89907	50.45	-4.5E-01	rgb(119,157,234)	1.9904	None
Mafg	Rnf135	-0.89907	50.45	-4.5E-01	rgb(120,158,234)	1.9904	None
Mafg	Traf3	0.89907	50.45	0.451	rgb(222,131,132)	1.9904	None
Mef2d	Pacs1	0.89907	50.45	0.452	rgb(222,131,132)	1.9904	None
Mitf	Crtc1	-0.89907	50.45	-4.5E-01	rgb(118,157,234)	1.9904	None
Mitf	Cyth1	0.89907	50.45	0.455	rgb(222,130,131)	1.9904	None
Mxd1	Rab4b	0.89907	50.45	0.449	rgb(222,131,132)	1.9904	None
Mxd3	E2f7	0.89907	50.45	0.454	rgb(222,130,131)	1.9904	2,2
Mxd3	Nsf	0.89907	50.45	0.45	rgb(222,131,132)	1.9904	None
Mxi1	Fez2	0.89907	50.45	0.452	rgb(222,131,132)	1.9904	2,2
Myb	B4galnt1	0.89907	50.45	0.446	rgb(222,132,133)	1.9904	None
Myb	Cnnm1	-0.89907	50.45	-4.5E-01	rgb(119,158,234)	1.9904	None
Myb	Ikzf2	0.89907	50.45	0.447	rgb(222,132,132)	1.9904	None
Myb	Pigz	0.89907	50.45	0.451	rgb(222,131,132)	1.9904	None
Myb	Sugt1	-0.89907	50.45	-4.5E-01	rgb(119,157,234)	1.9904	None
Myc	Dhx33	0.89907	50.45	0.447	rgb(222,132,132)	1.9904	None
Mycn	Pkp3	0.89907	50.45	0.451	rgb(222,131,132)	1.9904	None
Mycn	Zfp105	0.89907	50.45	0.449	rgb(222,131,132)	1.9904	None
Nfatc4	Arhgap26	-0.89907	50.45	-4.5E-01	rgb(120,158,234)	1.9904	2,2
Nfatc4	Mpp1	0.89907	50.45	0.445	rgb(222,132,133)	1.9904	None
Nfkb1	Extl3	0.89907	50.45	0.452	rgb(222,131,132)	1.9904	None
Nfkb2	Dusp14	0.89907	50.45	0.452	rgb(222,131,132)	1.9904	2,2
Nfkb2	Pnpla3	0.89907	50.45	0.448	rgb(222,131,132)	1.9904	None
Nr1h2	Tnip2	0.89907	50.45	0.449	rgb(222,131,132)	1.9904	None
Patz1	Arhgap10	0.89907	50.45	0.452	rgb(222,131,132)	1.9904	2,2
Patz1	Sesn1	0.89907	50.45	0.449	rgb(222,131,132)	1.9904	None
Plagl1	Ccdc122	0.89907	50.45	0.455	rgb(222,130,131)	1.9904	None
Plagl1	Thap2	0.89907	50.45	0.45	rgb(222,131,132)	1.9904	None
Plagl1	Tmc6	-0.89907	50.45	-4.5E-01	rgb(119,157,234)	1.9904	None
Pou6f1	Fibcd1	0.89907	50.45	0.449	rgb(222,131,132)	1.9904	None
Rara	Gramd1b	-0.89907	50.45	-4.5E-01	rgb(120,158,234)	1.9904	None
Rara	Ifih1	-0.89907	50.45	-4.5E-01	rgb(119,158,234)	1.9904	None
Rarg	Ccng2	0.89907	50.45	0.453	rgb(222,131,131)	1.9904	None
Rarg	Cd9	0.89907	50.45	0.451	rgb(222,131,132)	1.9904	None
Rel	1600014C10Rik	-0.89907	50.45	-4.5E-01	rgb(120,158,234)	1.9904	None
Rel	Dock11	0.89907	50.45	0.455	rgb(222,130,131)	1.9904	None
Rest	Dnajc16	0.89907	50.45	0.452	rgb(222,131,132)	1.9904	None
Rest	Uckl1os	0.89907	50.45	0.454	rgb(222,130,131)	1.9904	2,2
Runx1	Egr2	0.89907	50.45	0.453	rgb(222,130,131)	1.9904	None
Rxra	Zfp324	0.89907	50.45	0.451	rgb(222,131,132)	1.9904	None
Smad3	Il2rb	0.89907	50.45	0.453	rgb(222,131,131)	1.9904	None
Smad3	Prpsap2	-0.89907	50.45	-4.5E-01	rgb(119,157,234)	1.9904	None
Smad3	Zswim4	0.89907	50.45	0.449	rgb(222,131,132)	1.9904	None
Sox12	Ptprs	0.89907	50.45	0.449	rgb(222,131,132)	1.9904	None
Sp3	Cnnm4	0.89907	50.45	0.455	rgb(222,130,131)	1.9904	None
Sp3	Zswim4	0.89907	50.45	0.451	rgb(222,131,132)	1.9904	None
Sp4	Acsl5	-0.89907	50.45	-4.5E-01	rgb(120,158,234)	1.9904	None
Sp4	Stx7	0.89907	50.45	0.447	rgb(222,132,133)	1.9904	None
Srebf1	Ric8	0.89907	50.45	0.449	rgb(222,131,132)	1.9904	None
Srf	Bcor	0.89907	50.45	0.449	rgb(222,131,132)	1.9904	None
Stat1	Gnpda1	-0.89907	50.45	-4.5E-01	rgb(119,157,234)	1.9904	None
Stat2	Ern1	0.89907	50.45	0.453	rgb(222,131,131)	1.9904	2,2
Stat2	L1cam	0.89907	50.45	0.447	rgb(222,132,132)	1.9904	2,2
Tcf12	Sema6b	-0.89907	50.45	-4.5E-01	rgb(120,158,234)	1.9904	None
Tcf3	Coro7	0.89907	50.45	0.454	rgb(222,130,131)	1.9904	None
Tead1	Pltp	-0.89907	50.45	-4.5E-01	rgb(119,157,234)	1.9904	None
Tef	Hmgcr	0.89907	50.45	0.45	rgb(222,131,132)	1.9904	None
Thra	Amigo3	-0.89907	50.45	-4.5E-01	rgb(119,158,234)	1.9904	None
Thra	Hmgcl	0.89907	50.45	0.453	rgb(222,130,131)	1.9904	None
Thra	Nudt18	0.89907	50.45	0.447	rgb(222,132,133)	1.9904	None
Thra	Rab34	0.89907	50.45	0.45	rgb(222,131,132)	1.9904	None
Thra	Tnfrsf1a	0.89907	50.45	0.452	rgb(222,131,132)	1.9904	None
Trp53	Hspa2	-0.89907	50.45	-4.5E-01	rgb(119,158,234)	1.9904	None
Trp53	S100a4	-0.89907	50.45	-4.5E-01	rgb(119,157,234)	1.9904	None
Vax2	Slc9a9	0.89907	50.45	0.454	rgb(222,130,131)	1.9904	2,2
Vdr	Abcg1	-0.89907	50.45	-4.5E-01	rgb(118,157,234)	1.9904	None
Vdr	Leprel4	0.89907	50.45	0.45	rgb(222,131,132)	1.9904	2,2
Xbp1	Rap1gds1	0.89907	50.45	0.449	rgb(222,131,132)	1.9904	2,2
Zbed6	Cdk16	0.89907	50.45	0.45	rgb(222,131,132)	1.9904	None
Zbtb7b	Fam53b	0.89907	50.45	0.446	rgb(222,132,133)	1.9904	None
Zbtb7b	Sh3bp1	0.89907	50.45	0.449	rgb(222,131,132)	1.9904	None
Zfhx3	Ermp1	0.89907	50.45	0.453	rgb(222,131,131)	1.9904	2,2
[truncated: 48,749 more rows]
