# Supplementary material for: Leveraging chromatin accessibility for transcriptional regulatory network inference in T Helper 17 Cells
Source: Genome Res. 2019 Mar;29(3):449–63. doi: 10.1101/gr.238253.118 (PMC6396413; doi:10.1101/gr.238253.118)
Supplement: Supplemental Material [file supp_gr.238253.118_Supplemental_Th17_TRN_Networks.zip › Th17_TRN_Networks-master/TRN_Notebooks/Networks/KC1p5_sp.tsv.layout.json]

{"Plekhg2": [441.43188326194434, 259.89447980781932], "Pcx": [670.56241781209053, 666.00964154891096], "Nampt": [504.68543711462866, 992.47252843535989], "Gm8801": [812.70414587636958, 882.97256524679653], "Tspan2": [505.77168567243274, 819.88520262957923], "Tspan3": [9.8363450582180363, 692.41781542624244], "Tspan5": [464.20505111815407, 866.89136212441167], "Gpx1": [695.65092637318799, 937.30866843547983], "B2m": [135.51835744461783, 341.15667300774487], "Hmha1": [842.75876113653419, 765.69470022470637], "Bcl6": [138.21585302531452, 940.84541815889907], "Hes6": [919.29375290663233, 740.36181322728146], "Bcl2": [98.571959778928687, 341.42500527867617], "Stk40": [512.58035228664528, 203.58128023503647], "Ccdc115": [209.51840198655117, 497.70038772938619], "Fam78a": [820.43782965025684, 376.9166925593176], "Vhl": [11.841877838945855, 93.311119070809056], "Lamc1": [469.10758586131658, 495.64191904607787], "Wdr81": [893.20128983331801, 100.7128435691874], "Uqcrh": [45.583369816161699, 14.25744592762377], "Baiap2": [98.812538584975186, 317.93047419912494], "Cep170": [259.05553607189501, 242.93317152298681], "R3hdm1": [463.85214388074564, 352.47406883772942], "Fastk": [29.826097692517372, 767.84331544039719], "Nid1": [521.4200896960599, 962.72288555328259], "S1pr2": [513.44240332252264, 14.187556539734084], "Rab27a": [303.30444366385046, 486.52112804471022], "Mllt6": [27.961885180508233, 543.40056559106927], "1600014C10Rik": [928.24345209355545, 125.19028493849436], "Pde3b": [346.68737387730209, 124.10850547253949], "Sc5d": [680.85673730809856, 251.33496170720983], "Btg2": [66.493958129231387, 268.89308734812136], "Btg1": [135.58483901440903, 240.25610745792343], "Tab2": [581.09408654067317, 335.45228684006912], "Letm2": [556.67538522702193, 743.93460106338068], "Zswim4": [554.38829222340075, 864.61451999756798], "Zswim6": [555.88397638700849, 820.12421747126086], "Ifi47": [541.2827049200738, 793.68006591291862], "Mmd": [426.83573240097462, 467.1851321434379], "Ndrg2": [32.363969475359539, 571.53698304943953], "Tap1": [839.98489203520955, 303.2452202089309], "Madd": [813.14216312259271, 13.477648447331909], "Adcy7": [195.6373689087751, 888.97858064109255], "Cpm": [283.87959992428716, 820.02405545831527], "Wls": [951.05351447398107, 576.02308644209847], "Cpd": [265.45089813790293, 818.42343793190298], "Obsl1": [441.36552224094015, 87.33003430135652], "Ptpn2": [423.34672022722231, 519.85224475734583], "Tmem71": [635.14295292516363, 578.17530533716786], "Zscan12": [156.19647978255381, 416.80515405441452], "Irgc1": [447.46672061823841, 718.95202101378163], "Tshz1": [103.3506229527036, 14.6624498417565], "Plcl2": [395.87144211210853, 276.8567475866393], "Sash3": [368.99774968482524, 353.91296273626318], "Stx11": [564.55835239907299, 219.38340863108868], "Inhba": [709.24193115157129, 9.5448262849489396], "Crbn": [228.44200842467689, 842.10372461408133], "Ptpn5": [346.29579516414879, 561.55957244653894], "Sall2": [349.56762264164064, 371.67037409577932], "Il17f": [540.94296116410703, 719.59447895511357], "Il17a": [842.40713117418272, 576.73954499437525], "Golim4": [172.09653506810145, 90.079497885593284], "Hsf2": [445.78793501052115, 647.8972594085501], "B630005N14Rik": [847.66527290388581, 713.66467819278421], "Pdcd4": [371.29259186821929, 126.46795249168629], "Cuedc1": [559.77744606213719, 845.37975063344095], "Rap2b": [654.52887409907191, 12.885164277415582], "Klf10": [814.58212521568714, 216.1046432819073], "Ier5": [863.43203922390364, 492.03570971323154], "Junb": [817.13755930035222, 265.66190504256446], "Jund": [885.33391405693692, 171.37172502237303], "Mphosph6": [863.62716883495057, 697.12444452833518], "Agpat4": [86.293763800313201, 990.68722046369021], "Ifrd1": [574.36948676093243, 793.12826650376826], "Pdxp": [320.25187762474451, 145.65966535140643], "Lmna": [679.67344766296424, 165.75431393485303], "Agpat9": [11.935341829794316, 944.01085497897463], "Zap70": [929.01825971580308, 551.48973764793902], "Prrg4": [371.42488821731098, 451.60887459739558], "Itpripl2": [886.68017823610433, 197.43418053998178], "Slc37a4": [655.82310482116532, 297.27277542973155], "Itpripl1": [961.95629964634668, 201.55615140224094], "Cmah": [229.94378432124756, 818.48502835623117], "Ermp1": [428.15960347218169, 719.30414182235711], "Cmas": [758.62814467497992, 353.81640595875672], "Wdfy2": [140.05653302470708, 719.3823774579555], "Wdfy1": [928.25732295523017, 576.15569329969628], "Pttg1": [610.55705835423043, 51.122015890021665], "Adssl1": [84.983656033888963, 894.38708560337182], "Iltifb": [865.91342710699462, 937.8005360627177], "Zfp446": [64.322998517146246, 792.21686575357978], "Rdm1": [634.17837532851547, 127.79198174176774], "Gpr183": [206.62671643697786, 93.650603969130003], "Serpinb6a": [242.37226826372859, 43.107050380569937], "Serpinb6b": [242.42114474035768, 13.972437865278465], "Bcl3": [137.85119418151638, 269.41322247030382], "Lif": [574.78062526626161, 718.48075802947869], "Cyfip2": [154.79856239139573, 619.12955166400604], "Zfp513": [172.1300213741653, 418.755444855929], "Jarid2": [901.10694191557218, 198.59508571004764], "Tmem194b": [31.830155254748696, 113.38116045718671], "Tmem176a": [84.363289177462988, 624.1280101092882], "Tmem176b": [100.46127638953023, 623.67584222232506], "Snx6": [881.11482612342024, 794.60620655338903], "Cd52": [186.49754269045968, 594.0674539310786], "Cd53": [243.64618352858056, 192.11898409819582], "Ahnak": [785.33263087762873, 614.74530845002744], "Amdhd2": [28.140063842659565, 938.714379864904], "Klhl6": [869.89578971418837, 232.46984872814193], "Foxo1": [429.32565120562299, 621.21209251070115], "Klhl2": [379.02458256352645, 839.69286899920803], "Emp3": [358.68049584902798, 769.50682680677687], "Emp1": [356.80143849462587, 718.35713007989807], "Ilvbl": [907.53348637813269, 573.58985534517103], "Ifi27l2a": [503.95163093091895, 620.67993962776131], "Klhl9": [729.55560846840262, 734.72731296252198], "Smap2": [657.6386584266528, 393.42157331840093], "Dbnl": [192.86831912271538, 793.53996182414755], "Fam114a2": [781.94265238415426, 419.03966476898114], "Uhrf1bp1l": [968.62782822509814, 553.92525255146529], "Aldoa": [137.84433132211149, 967.1748159225001], "Aldoc": [137.18912322442299, 987.94318762215539], "Gpsm2": [640.69293913469085, 937.63741706651797], "Kbtbd4": [735.78117288325632, 28.804058972236259], "Glg1": [675.23371599929942, 594.78489049190603], "Il4ra": [572.65242177669097, 767.82533424170674], "Mgll": [948.83177452614837, 258.71236223097281], "Slc29a3": [538.84290037326184, 335.15261332935438], "Prelid2": [100.78474480762267, 192.96904092802441], "Cd5l": [209.286527677181, 393.9940742345899], "Dag1": [375.74306559058044, 991.87240142368137], "Ifitm3": [611.08741278790603, 732.39629001938988], "Ano8": [177.91811326842287, 912.88907709952673], "Mogs": [121.41220526623407, 418.55433855753415], "Usp5": [64.03841247055631, 42.211772018754381], "Samsn1": [514.89863099732736, 32.171442403229008], "Top2a": [84.856149959541327, 669.1037693927982], "Ppip5k2": [394.15152190902688, 162.68209026137762], "Irf1": [679.27132992204793, 128.60274483394164], "Irf6": [887.86246333499469, 263.72512207155364], "Irf4": [449.88142641466635, 494.15695678308015], "Irf9": [680.47822004384534, 80.219657467296344], "Irf8": [429.70542617621328, 839.39825547851422], "Cd6": [261.34362088297718, 164.74898733921529], "Tmem154": [862.55911422754957, 388.29257746637421], "Sfpq": [260.57472917063905, 13.438801424681541], "Clk3": [761.52931087175375, 716.72500450604423], "Gm8369": [644.13125484049874, 806.82248307250597], "Pgrmc2": [349.87852082243967, 49.716523187264322], "Pgrmc1": [327.05229418627692, 241.87851135240342], "Tpp1": [904.66105920704638, 365.39271510795783], "Gbp10": [777.88026870774718, 828.24243129198328], "Sfmbt1": [225.97542564343382, 13.93204860583341], "Sfmbt2": [585.56194668850981, 279.33314722888167], "Ing4": [557.92753999672982, 771.20108789335245], "Setx": [629.12454096371209, 165.82874380375924], "Ing2": [689.27975362020663, 757.48292464097108], "Agfg1": [762.54910113567951, 624.41155603297], "Ddit3": [283.57283664653227, 642.89679650648839], "Ddit4": [212.53247668362485, 790.84143685849835], "Zfp36l1": [467.28836238600087, 818.01097583424496], "Zfp36l2": [633.1018253520441, 541.94106763536831], "Cdc42se1": [190.80540911047706, 317.68872444490842], "Abhd8": [8.9290058831242192, 818.10241129792689], "Cyp2s1": [214.3627886940566, 671.654052444385], "Lin54": [682.38227780523221, 146.33338867806276], "Cst7": [721.49517649093934, 308.46777572610029], "Wdr6": [967.16863763031461, 13.762726896974947], "Wdr1": [103.91382905455858, 720.02865162062915], "Mdc1": [980.74884767351375, 232.90157909542239], "Ppme1": [135.68486307732726, 113.09901595614764], "Marcks": [870.83900353583488, 830.56068548108419], "Uba3": [483.88609488619028, 844.63868109059104], "Malat1": [966.11847592001266, 258.21428794401675], "Flna": [374.52847878352117, 620.58677766909102], "Flnb": [799.33028102602873, 965.17330013355115], "Naa20": [13.370849281514889, 497.67399190863858], "Mlec": [10.207602511408686, 542.90281002591178], "H2-Q10": [555.80296926787344, 621.04666116209864], "A630033H20Rik": [947.78154989755535, 368.4339230512137], "Tpbg": [100.98326269138164, 695.03036202636997], "Ptgfrn": [918.74316770404835, 963.84922371093876], "Hivep2": [449.60182940966416, 619.4229886343137], "Hivep3": [503.21036096371432, 673.00256181521161], "Tgm2": [512.09804562273575, 257.88939795008497], "Tinf2": [512.78709085260323, 539.88422237421719], "Abhd12": [924.80471905552577, 17.996413266168872], "Kcnab2": [979.44155043456317, 174.84562887217155], "Snord17": [926.52128633935217, 349.25981771571855], "Stk39": [247.71194528482386, 618.06332067055405], "Trove2": [31.984545294664485, 668.77518487046746], "Slc4a11": [793.00235063944262, 599.97492177335585], "Ggta1": [779.39339280593435, 859.45239779142003], "Pno1": [625.93355958826658, 620.00551405174383], "Vim": [747.99336749524014, 482.26262230141606], "Snrnp35": [920.06799116450964, 894.113423880646], "Hist2h4": [173.5101525633543, 444.11442177441415], "Ebi3": [278.91556925322209, 370.68560086750358], "Aamp": [47.925826907687643, 889.35507444206519], "Fez2": [726.70477674989877, 515.81873263464024], "Sh3bgrl3": [415.7372943677986, 430.75053570068513], "Tmem60": [118.8842236863449, 648.29200492744917], "Cd274": [189.00603150335047, 522.50021008091471], "Gen1": [761.34605170279895, 885.31008422573609], "Pold4": [466.80462715432782, 180.65238263356426], "Fam129b": [319.10386069259596, 718.80251372206965], "Ralb": [462.43798052353208, 316.94802308794431], "Rala": [324.33345436677723, 469.02196842940884], "H1f0": [540.27502641307433, 694.24739285695625], "Hdac4": [468.20385672002152, 696.17666543354153], "Hdac7": [919.95144158485959, 719.95821228799241], "Gzf1": [652.88191246177382, 709.76722830568804], "Sfxn3": [751.10152364259227, 539.83249684487305], "Bphl": [80.384661024827082, 264.47109683534831], "Rrp12": [938.08066082056996, 871.64227652738987], "Plxnd1": [444.11382093750296, 181.86509915186008], "St6galnac4": [632.85305360480595, 368.98183535064999], "Rara": [462.29516813048718, 331.56286726675722], "Vamp2": [63.660263854642864, 69.826573692437748], "St6gal1": [632.47196982401306, 296.75277940525268], "Cerk": [171.29544644130041, 395.49824503179372], "Tmem110": [841.20228839369418, 368.37431828136937], "Gimap8": [660.35370088432353, 882.66503967541121], "Gimap9": [957.55412029207071, 892.70859312668324], "Dusp14": [697.34315031164454, 420.05070097847471], "Gimap4": [937.94420212289788, 891.6565312018904], "Gimap5": [692.29882387351086, 568.2194000657986], "Gimap6": [812.90371882395448, 911.84145422369113], "Mllt3": [8.6016716064746195, 441.9981188430084], "Gimap1": [675.67371117740663, 573.02773435420215], "Gimap3": [748.26762824076775, 833.35093652407249], "Tlcd2": [994.03617335569288, 472.31559860119529], "Itpr1": [891.41206781003041, 62.734692287478929], "Rrp1b": [632.91701173068782, 780.82877471670463], "Psme2": [348.8508429018251, 543.42203558810604], "Zfp526": [49.645757381720017, 796.10806530108414], "Ikzf4": [556.94187121515142, 793.82602377054991], "Ino80c": [447.7221969734095, 794.15891074848423], "Gnpda1": [662.18599757823483, 988.56293415874018], "H2afy": [635.14450561433648, 706.23047193178843], "Scn1b": [927.90384330786185, 451.11917107118023], "Cox7b": [789.87982014284387, 682.33709477634795], "Rassf1": [630.11279340719432, 67.87499945974956], "Ipmk": [707.13392555969494, 80.266243176233459], "BC037034": [176.88076501706493, 937.75972973594662], "2310039H08Rik": [10.529979604746364, 892.62177152776451], "Spry1": [608.46542396933114, 519.17363967040717], "Tmem30a": [887.01284355129974, 918.00530318466224], "Dalrd3": [392.91089814920127, 992.68419356710501], "Maml2": [843.16827987305555, 131.0970497612214], "Maml1": [869.19490161984754, 47.593931541363816], "Psph": [347.39737417694488, 452.05793044096538], "Bmpr1a": [224.22549681162272, 239.90530551899604], "Fam107b": [358.46886175388045, 623.14892371862004], "Sp100": [607.85166521357041, 504.54609228425653], "Snrpd1": [920.12244136604875, 916.43311229334904], "Cd44": [207.80256285282627, 370.44678467962598], "Cd47": [190.48824878442551, 368.2038719531368], "Rap1b": [629.98244580080222, 29.203306126447472], "Phc1": [301.74397131517242, 50.229622644851908], "Satb1": [682.223082911078, 264.67532037015724], "Tapt1": [558.6815390401182, 279.13373718753405], "Ppp2r5b": [345.07773440754966, 395.08055746137575], "Ncoa2": [395.57298890967979, 538.07676458040032], "Ncoa1": [467.4664287264157, 916.52340558028573], "Cyp51": [192.49004317078015, 692.19107010608002], "G6pc3": [339.28336076805539, 843.65077111573271], "Nefh": [65.191494172022018, 471.83650039233703], "Golt1b": [152.41668033801108, 93.942735992794326], "Fbxl14": [321.34560835605379, 843.55530296710083], "Tmem184b": [491.5293300849105, 484.38539317365502], "Tfdp1": [490.46167019164579, 261.06789071592641], "Scpep1": [705.32788708501505, 248.98213431864932], "Bik": [82.937305704293834, 243.89597126302544], "Mif4gd": [48.731491863493673, 443.22289969289778], "Ier3ip1": [885.16892437068975, 449.24274291949894], "Ccng2": [65.518406566757761, 242.63070088399547], "Armc6": [229.23312194376712, 990.0192175440859], "Flywch1": [300.66973918837124, 817.04551497149248], "Chmp5": [152.58038589577725, 214.87312785301216], "Il13ra1": [683.9118417059899, 11.856700883043073], "Ptk2": [349.96566534940769, 487.97589660967498], "Gcnt1": [394.64888684043757, 743.9706823700335], "Glod4": [679.09958245798191, 885.87694210055247], "F2r": [427.830352950541, 767.94177809636346], "F730043M19Rik": [320.52544156271824, 745.08771558982539], "Ndrg1": [559.46992593365019, 915.92389200476907], "Pygl": [323.46514840576941, 596.03272425932528], "Odc1": [559.51137590215751, 991.29190800733681], "Capg": [246.63025038848076, 548.03576937517448], "Tubb6": [503.48685005763872, 895.47712315071442], "Extl3": [322.07096435084622, 794.43886474794169], "Tia1": [864.91919961917961, 913.93527124754587], "Tmem164": [511.7684668319497, 468.62950891816121], "Ext1": [262.76434748513907, 266.8342354922637], "Dgat1": [175.55175673271151, 668.90393629168329], "Tbc1d1": [537.71204581518111, 278.18810677207631], "Tbc1d4": [488.04917134355594, 278.42321112399486], "Tbc1d7": [537.42119148271036, 238.25124921210599], "Vars2": [584.52628060092991, 557.04227459513083], "Tap2": [561.59914198522472, 296.47478269825865], "Irak2": [500.40120128565871, 793.33284412201351], "Dynll1": [717.70290418504021, 372.51610161579424], "Ucp2": [773.32616870406957, 499.10207668585463], "Irak4": [894.12249215248937, 221.9432406704473], "Gemin8": [796.77350450196548, 935.75838309686048], "Mat2a": [784.61553048928874, 61.659219837856519], "Sdc3": [704.25119555578624, 264.98627482828783], "Sdc4": [992.23384690363696, 621.16266949039743], "Tnfsf9": [66.01419990656764, 165.82783131410343], "Itgav": [482.85212659477889, 719.69201209426808], "Mapk14": [868.43635193264595, 130.10908073499562], "Itgal": [814.24699836791604, 989.50514767687775], "Spsb2": [862.73861779053732, 770.08566361044632], "Snora74a": [894.03513564067123, 847.71467296227456], "Eif4e3": [282.49241457049783, 795.89262388979148], "Kdelc1": [465.54483035052561, 744.11143813099909], "Mospd3": [738.4233430078441, 148.26310272808445], "Mgea5": [66.022387514727185, 416.8543042374618], "Ptcd1": [300.14320765931302, 597.68227850749929], "Sap30": [370.90135251484872, 375.54348920482039], "Plbd2": [350.29104887751015, 201.33080124366256], "Itga3": [500.93291690888606, 720.22990638917611], "Itga4": [464.094652419201, 719.70878871258594], "Itga7": [995.1310153902316, 204.99507518566469], "Fkbp5": [842.02518437241827, 748.90195606879968], "Nsg2": [465.07192298080923, 51.705441901844573], "Sacm1l": [440.39155423973807, 390.65940203037997], "Cdk6": [228.11745899912145, 190.83945166893486], "Ctsb": [211.70519017321382, 617.71886805389749], "Pde1a": [522.5338743718296, 917.09992131848935], "Gm12250": [642.14921774602772, 831.19453579293554], "Srgap3": [969.40773317568005, 85.248571331570062], "Sqstm1": [490.13331218941534, 373.65251848729309], "Ppp3r1": [155.38275956632114, 16.218028666521963], "Pde4d": [135.57357956019473, 522.23229271087712], "Snrnp25": [539.76771972953634, 394.06013532873135], "Hspa4l": [795.1902627587167, 829.52797894129947], "Tmem19": [84.585637573157356, 648.32087851755898], "Evi2a": [373.32516527999297, 792.74612704887295], "Ebf1": [84.444274710551099, 215.44243077283295], "Uty": [774.65273819529637, 482.45616558428577], "Orai2": [392.30445964792216, 126.44938838378312], "9530082P21Rik": [301.20566773147607, 993.04564678960287], "Ovca2": [523.66766605651628, 992.64828204663127], "Ftl1": [744.11364752594727, 963.82433935954134], "Cs": [739.76380477043165, 327.34331092519153], "Cox7a1": [799.9585674794771, 349.69807157087996], "Ttc27": [780.39455582019252, 781.57721233349787], "Arl5c": [267.49800854722241, 939.76077707519801], "Znhit1": [555.18179083815971, 890.0686007222821], "Wwp1": [101.51028722990624, 769.02837575171964], "Lmln": [692.3951171230002, 709.48333754012185], "Usp28": [769.59897188380728, 522.49522603733578], "Usp22": [993.63652614987552, 532.94128019276422], "Arhgef40": [152.04553968682731, 118.73596805596634], "Mxi1": [101.08868201702489, 496.0956687562977], "Cd5": [279.40404802179904, 169.46088242635156], "Rbks": [884.1676879543453, 991.39006783914897], "Cd2": [243.08413660372966, 595.25680774514137], "Zbtb25": [972.74616321824828, 512.39600387739176], "Cd9": [134.8066784753685, 367.09329993399729], "Med21": [883.86215274131644, 668.73701418965902], "Rassf5": [656.80130128522035, 29.653775991459774], "Men1": [45.491223642562197, 543.44092624279756], "Pmepa1": [443.96725184668213, 200.90348532958691], "B3gat3": [156.9055366801077, 918.01655723637634], "Sphk2": [604.76409297861858, 352.72512597366932], "Iqcb1": [448.74296089777181, 765.48107028313643], "Ramp1": [438.66143201622646, 333.98478192639618], "Fyco1": [762.62573292346565, 990.01408866742008], "Dvl2": [175.0782366931326, 769.48956719466173], "Syt11": [860.75110860448899, 283.23358939249414], "Tiparp": [561.24801204809978, 503.95680464231611], "Slc5a6": [608.45259969738606, 409.17566777284759], "Fggy": [727.70201271294206, 546.12407267123729], "Ypel3": [83.801922775766911, 769.26906325984669], "Ttyh3": [488.48714868839301, 819.09509041141462], "Cnot7": [246.26948971346039, 841.90444643211811], "Slc17a9": [562.8380730521751, 317.23073574105996], "Clec2i": [243.97586010119963, 264.97470370417534], "Lfng": [789.45182753621361, 145.44698300448806], "Uvrag": [993.57381032246053, 575.96153445504729], "Clec2d": [227.69452636756705, 267.25156167901889], "Ech1": [155.53358284072007, 293.3486705709044], "Tmem55b": [98.313828462586415, 90.459122285119719], "Cited2": [207.5967687206869, 473.3545268280231], "Ehd4": [209.03810729281338, 268.34590378746873], "Ehd3": [716.46535660193047, 443.05011785782256], "Ehd2": [286.26856598816602, 744.44540793888484], "Ehd1": [267.28480563679824, 719.40951635118131], "Rcc1": [659.17560960560513, 128.04979787261405], "Trmt61a": [66.387094601564414, 142.90046605630874], "Scand1": [975.90024958706101, 641.19753429988862], "Fastkd1": [810.73363463902831, 735.60044409210002], "Mylpf": [950.27091530549978, 469.74112587627752], "Cxcr4": [718.26019712411846, 349.6335260693528], "Khnyn": [841.21688015223128, 265.57905461562342], "Crim1": [674.59148176297788, 328.80770181514731], "Atxn1": [44.432603737221996, 345.82355323136471], "Zfp292": [46.983212502775906, 767.30571357014458], "Zfp296": [991.17202055099267, 512.00360192554638], "Tirap": [136.44930126276378, 67.441369134034204], "Plscr1": [468.01195270678096, 238.21737243830495], "Nme1": [465.35362220535916, 968.76902262061458], "Eml4": [340.11043672889963, 719.86641128250517], "Atp5j": [967.83228396751247, 289.48154305976942], "Afg3l2": [357.62359168660396, 965.21517546702216], "Ly6c1": [705.05439811097972, 641.41968265412152], "Sra1": [882.86813713713696, 767.21333682861507], "Mfap3": [63.953604177054338, 547.76934670483286], "Cd3d": [153.8314198180974, 517.8566017359841], "Cd3e": [190.64159899049008, 547.62815483086717], "Atp5d": [227.82482571414522, 968.11499279869054], "Camk2d": [67.029092446507804, 219.15435376782619], "Cept1": [228.59659661400374, 890.11530619066582], "Mns1": [884.84486009861109, 696.95184662702388], "Perp": [100.36695322356093, 543.07430089926891], "Filip1l": [394.77637159879282, 646.27551531455549], "Safb": [936.42364866159301, 619.05131774477195], "Arc": [948.27959567113555, 431.14329019617736], "Lnpep": [706.52044967172128, 148.14388427838981], "Tmem173": [562.34073426961152, 485.14325782789211], "Zfp180": [155.26299864402748, 468.04197010568572], "Klf13": [869.44377500672238, 265.34055229544492], "Gsr": [338.71936133447025, 869.07895874419512], "Lmbr1l": [869.31817390884703, 145.80891748722564], "Emilin1": [394.08889835811783, 917.47944658355789], "Fam20a": [283.77066156277402, 721.83783309084549], "Nisch": [47.594541967398897, 569.88110129211202], "Mrpl13": [812.61382256581192, 111.8856409891079], "Gsn": [691.96883254788065, 987.73233643421236], "Spag9": [630.218035431977, 484.00616216623757], "Hk2": [882.69866380826738, 575.56248244513074], "Mtap": [464.79516193302413, 538.33476123411106], "Hk1": [884.74513277502172, 495.79320211833215], "Cdon": [171.70301334777548, 341.25094738076695], "Slc26a2": [534.74855231459458, 316.50637988848865], "Cd3g": [209.81047009842183, 546.98201974445374], "Hist1h1a": [991.38605133115573, 916.23833041288128], "Hist1h1c": [450.28917661425118, 674.77898095900139], "Gbp8": [696.99652398224805, 860.69389701875002], "Ehbp1l1": [739.68203559812628, 421.26216699055971], "Lime1": [815.61506917444592, 164.19356812699175], "Gbp3": [728.66508294310552, 802.96694646770698], "Gbp2": [780.55435003187563, 804.84097264884633], "Inpp4a": [465.8731697709656, 794.15548686525096], "Ftsj2": [846.1372485425477, 936.77390992147025], "Gbp6": [731.40389120145073, 830.86146621649812], "Gbp5": [746.49988199610993, 805.6410265568004], "Gbp4": [764.46562370699405, 806.13136119545879], "Ust": [929.96436161506801, 597.55141889344259], "Fes": [412.91638117344024, 668.99131935797482], "Lef1": [556.8971801597844, 716.06208912944192], "Ier3": [798.67969197952232, 801.09832955600893], "Dad1": [375.62662743855242, 964.37437469897759], "Klrc1": [790.71509839589453, 180.18463468576795], "Tgfb3": [492.0300119312115, 162.46155056525416], "Necap2": [48.664948532022159, 469.66347496013776], "Ksr1": [791.91033308952012, 197.28027961990585], "Arl4c": [208.34695106037105, 144.21927205352546], "Exoc2": [322.87208366950904, 764.97914627699799], "St3gal1": [584.46403649560386, 520.14763097558546], "BC029722": [28.807052979384725, 318.26125363470373], "Bcl2l11": [100.75261548872489, 395.81695812995849], "St3gal6": [634.16855846362205, 350.52621692200972], "St3gal4": [657.81007143334887, 350.04312713876823], "Ccr4": [223.30529737438692, 596.13618669311938], "Ccr5": [205.157480164177, 595.54960553195349], "Ccr6": [278.42796727248805, 193.40149237493668], "Ccr7": [993.38389623514968, 428.4585660527149], "Ccr8": [279.86467736710239, 546.27065874971413], "Uqcrfs1": [993.76864979546826, 597.39033100432835], "Ahcy": [103.60675315727393, 989.30519685034119], "Zmym6": [967.85310257113144, 368.00425797253951], "Top1": [47.393919623832929, 118.12623086354792], "Isg15": [934.08279643513481, 263.93064151535316], "Phyh": [346.8731672671617, 238.88183331168435], "Acvrl1": [44.921964909459895, 868.35668637588572], "Twsg1": [793.54148380001016, 459.62931780717605], "Metap1": [397.42940006198398, 485.5212173116285], "Clybl": [746.48655335597471, 711.40166517059799], "Id2": [861.1331511360213, 510.48488670881989], "Id3": [862.51694852954654, 454.23075776429573], "Cotl1": [798.48300608543741, 331.38610742078583], "Map3k11": [842.05100446427036, 62.320565978628494], "Chaf1a": [227.13846433317048, 317.2930325373249], "Galnt6": [845.68552754149255, 965.46144877927713], "Nrp1": [465.83002552625078, 67.182321133349333], "Galnt3": [392.41166460188862, 719.18695034468749], "Snord15a": [870.86183931531775, 868.14422223595295], "Nlgn2": [465.49098541226374, 126.70813138145803], "Ncbp2": [14.279196492616745, 569.2469959341729], "Tpd52": [83.320249357633841, 65.258703648720143], "Atp10a": [189.6775196819992, 188.25053535265985], "Nr2f6": [902.40070260457344, 989.8986630861499], "Atp10d": [63.979519205305024, 394.6288708450117], "Shisa5": [770.36903566222713, 596.81028757197907], "Lims1": [710.64703918417149, 165.57389398851006], "Hpdl": [594.91291019086043, 960.97420077087918], "Kif3a": [816.2361229672689, 229.85466684393779], "Stard10": [514.72649982464861, 185.35482815167418], "Cflar": [283.15059882995865, 893.63252965419986], "Gmppa": [302.38180010605328, 866.91326121278007], "Camk4": [99.379796363929017, 368.18398945746355], "Fam183b": [374.30995386192279, 891.75262130908072], "Vwa1": [124.21524750686636, 717.56319683324421], "Smarcc1": [634.07149353799423, 410.10073486191061], "Psmg3": [300.43694709975671, 541.19356081989065], "Acot13": [47.728249207649284, 939.09933611855354], "Malt1": [732.8944257323094, 233.61769360470905], "Trpv2": [606.78852505010059, 538.27946079047649], "Dohh": [9.0954995719175429, 964.05240353298541], "Ppp1r15a": [173.94259433492186, 41.820174478056607], "Fam69b": [306.39811292207696, 617.75231362901627], "Ppp1r15b": [394.98827885717037, 203.98402930354951], "2810002D19Rik": [968.67425268974989, 326.71670429661299], "Pxn": [300.4900728240479, 578.87391664565018], "Mcl1": [944.30131300336154, 811.28851125394533], "Cd101": [151.11314586021246, 544.82090501745847], "E130012A19Rik": [736.97490085212473, 373.50632904000935], "Pdlim5": [119.46367482435808, 542.49845343355366], "Ssh2": [657.47190431508272, 369.19959738774935], "Ssh3": [926.01791467217436, 283.81195372991527], "Nf1": [420.98640898337283, 540.12295275569761], "Ssh1": [582.86794257844531, 504.75725363705982], "Hemk1": [540.22860378671749, 619.51596384616653], "Axin2": [10.382381913351399, 346.4682334872856], "Pecam1": [628.70958846601184, 641.07644321124485], "Flt3l": [319.63737860949266, 818.14316000766337], "Isoc2b": [393.2646203785726, 819.87784347530737], "Kif1b": [710.19349499388102, 43.970207938744906], "Zfp473": [278.84838993548863, 419.62143382914644], "AW549877": [80.662968199007139, 819.64565010412025], "Dap": [267.05557869891669, 642.96567693719203], "Cyth1": [211.8281457795467, 696.35784862431569], "Sec61g": [632.57139452092702, 201.6328870221742], "Cyth3": [249.56316485260641, 670.07430574337911], "Cyth4": [246.20065596351793, 695.93549880926014], "Nsmce1": [135.79961508641364, 469.83195876885901], "Cic": [154.85662044572049, 241.85482224469754], "Kctd12": [892.74133518979568, 237.33919948295664], "Neat1": [574.72827943847324, 941.7459924993417], "Hmgcl": [882.44361113859702, 597.05645705644383], "Tacc2": [864.60320955002123, 350.0740361723565], "Nap1l4": [922.78646657780325, 644.19360318323129], "Tiam1": [535.91816376995246, 598.63243893908873], "Ankrd37": [843.12349418376436, 631.12902481518449], "Fgf2": [336.59229731214702, 671.77690169115249], "Ptprv": [300.95035476525823, 393.83102878764862], "Cd28": [208.46305473835798, 524.19372466437108], "Ptprs": [415.75805292372877, 318.11512759377098], "9330151L19Rik": [321.71240716863889, 991.36904171752622], "Exoc6b": [304.13885332033192, 791.18101558628337], "Zfp7": [190.0538792333883, 419.11633695581446], "Cd27": [99.681427320009618, 243.74646374472479], "Taz": [950.02420761080066, 286.19503292439305], "Rnf130": [222.94957202567312, 94.309026848025482], "Rasa4": [656.3825136459152, 69.942074917082508], "Ptprj": [370.16394108239683, 525.71147807706711], "Rasa2": [988.46531879758584, 46.378802624134075], "Rasa3": [992.09009987497041, 68.989337876296531], "Dpysl2": [679.73748798775614, 393.88500980638759], "Arl6ip5": [246.82434787359793, 118.99274495197798], "Arl6ip1": [191.13275738535796, 140.31049115243462], "Pten": [372.75030074732621, 486.87648898317644], "Rel": [635.79366940924149, 145.77732412343028], "Grn": [624.61814415413448, 911.72218677317233], "Chpf": [12.474297996534395, 243.55101159180441], "Triobp": [28.844513270640768, 164.92358334370883], "H2-T23": [573.06226862180381, 645.08261055348896], "H2-T22": [812.68340801516774, 859.88454776350102], "H2-T24": [539.56090961468431, 671.88406833942793], "Ept1": [246.35613955442204, 795.23538471174857], "Sirt4": [510.51687581897681, 447.2400119404237], "Slc3a2": [487.1091335854826, 411.65626783291162], "Dennd5a": [537.80076451983462, 845.59937591841037], "Plod3": [300.72727979984757, 337.62841063977726], "Ppp1r9b": [153.56019377237703, 39.275261811413351], "Map3k8": [465.89881291743473, 513.53415320741078], "Agl": [338.96388227058765, 991.35342075811013], "Calm2": [136.4561229253886, 214.71080382126044], "Calm3": [48.889198620576408, 221.41105732129478], "Map3k1": [811.51004368119663, 247.24202381032546], "Rnft1": [241.80265795693967, 65.674225970096202], "Map3k5": [867.75773601803076, 94.539250222583647], "Ltb": [764.08186584860186, 264.25441844668194], "Lta": [574.00840680497015, 745.22838260823312], "Sik1": [609.1240554698843, 238.70404690758312], "Pgm2l1": [299.88842044632594, 125.74189741610797], "Zbtb4": [947.29414806909097, 552.86257434848483], "Ipcef1": [681.52848063366855, 112.00614633284927], "Rras2": [938.69361352991973, 852.80678002612899], "Vapb": [49.505638817390107, 69.291604237858849], "Rps19bp1": [650.6557786462223, 779.66654894256249], "Frmd6": [780.06553599844892, 960.59019515038381], "AI504432": [137.87512316821912, 820.23823186467689], "Sco1": [680.725493872681, 213.46610528770009], "Ift57": [482.76662969322257, 618.69054002415862], "Dgkh": [178.81136880970593, 691.24086798528788], "Dgka": [172.47608641338695, 493.28241559647734], "Dnajc16": [432.39412636259038, 937.23518031516221], "Lst1": [788.80152279961976, 11.299013566496267], "Etv6": [465.78692195247476, 469.2153323527337], "Sh3bp4": [583.48986646546962, 241.61878883053987], "Sh3bp5": [582.41384906010569, 257.37355124488033], "Rhoh": [83.639635882373639, 118.63784702602402], "Sh3bp2": [771.74810213399428, 576.11298546064154], "Pop4": [191.13822050216243, 18.585875009498309], "Eif4e": [338.40563173958788, 769.77647965081303], "Il7r": [843.71222070855879, 554.2760206328021], "Cyp11a1": [174.09556134369484, 621.74400131493223], "Evl": [390.66071898293927, 767.48907775478858], "Hsph1": [812.86742268783871, 765.21191461526018], "E2f1": [392.79436388928349, 937.35766492850485], "Rgs3": [632.72135857859473, 107.60286039614562], "Gde1": [725.91057675283048, 597.66372156275247], "Ubn2": [30.269618236911757, 42.352134605826649], "Batf": [448.23667569746664, 518.1267003583423], "Gfi1": [764.18661772008113, 855.15765308739947], "Creb1": [718.40479536890359, 284.09484766762262], "Bhlhe40": [100.42564945284829, 295.09391606205168], "Impa2": [847.96602805105999, 832.16791341422174], "Tapbpl": [539.52011584138336, 256.83936850025236], "Arrb1": [816.1283839545099, 676.30063798766889], "B4galt1": [263.37912351535397, 493.00742799439411], "B4galt5": [263.98275602614888, 472.07927588763715], "Bspry": [121.89475855523412, 293.97367605081701], "Tmc6": [560.83318081508946, 241.21422242054433], "Aars": [65.268369607673947, 843.23603943000251], "Tmc8": [103.4229283950024, 645.54197390757065], "Fam46a": [821.33884703437889, 397.13519790707142], "Mif": [47.81403900883101, 521.58764296178117], "Pde7a": [351.35531481427506, 144.47083580758701], "Fam57a": [802.67074815045407, 398.1069225406178], "Icam2": [812.12224520429413, 804.91655108386158], "Icam1": [904.85341429124855, 532.90874654645916], "Anxa11": [83.684045904794104, 917.05719813434712], "Tpm4": [10.449481242496931, 643.34954156743186], "Coq10b": [753.78871975832556, 692.21402256452211], "Tcn2": [492.75685634188062, 182.17138281572772], "Elk3": [285.98116455389408, 769.15944671735531], "E130308A19Rik": [223.58778911956745, 371.40221315607715], "Pi4k2a": [299.06912116973683, 69.686563479841809], "Osm": [393.3802468535622, 110.12518212832053], "Rab8b": [299.74172126922178, 469.24146843557969], "Soat2": [562.66496896537171, 371.26100666827102], "Jmjd6": [964.7486802980975, 235.66339068728627], "Zfp664": [227.50469422366297, 420.23732263082678], "Gtpbp6": [796.11266453931319, 854.16177578139252], "Susd3": [563.44627170600199, 203.83038901199615], "Gtpbp2": [631.27513666386403, 730.83862440538189], "Zbtb8os": [991.73204201246131, 846.94328250629451], "Cth": [49.947860072312977, 990.75696029015023], "Gtpbp8": [709.75123070982909, 986.4918849955526], "Klhdc1": [713.79620235626817, 710.36767008914671], "Plxnc1": [469.34062556055409, 258.49494149904604], "Capza2": [227.86987688260419, 518.70733233557723], "Trio": [65.951815641608732, 620.9707542257496], "Dnaja4": [191.82303737042716, 746.15925683508488], "Dock10": [173.40876572112833, 294.66073574364327], "Dok2": [718.90513353048902, 398.23989240757606], "Paox": [394.5012286116775, 13.599903747853277], "Rabggta": [326.16088573802222, 449.66941480279428], "Pgp": [369.15737302053662, 47.561087795587319], "Tsc22d3": [753.47133183747383, 752.14786838088423], "Ubxn11": [447.09130543746079, 840.99242498180354], "Dnmt3a": [209.1261045200678, 293.30116954388961], "Lrba": [839.09332534513203, 180.25468874860016], "Chm": [266.29340155846444, 867.82835513766622], "Mrpl54": [29.362596167786421, 518.00317959401355], "Fam46c": [320.67170580072246, 645.02517575166814], "Foxo3": [338.570059193963, 815.31091017274116], "Lactb2": [817.49036434256254, 197.22512803292955], "Trim30d": [520.15118507707984, 895.14141109238892], "Mgrn1": [14.916393174375035, 419.03944185906039], "Nfyb": [63.288769275515513, 568.96579488549344], "Zfp36": [633.8590024643438, 561.05357935872655], "Cd247": [260.17951981790173, 518.46910661807976], "Atp6v0d2": [44.729009347772887, 317.07417606754387], "Atp6v0d1": [812.519820112204, 705.45745879676304], "Stard4": [959.0381002913515, 692.29764348426397], "Gstt3": [576.85462306104694, 697.23524272905991], "Gstt2": [576.89621403019964, 671.1966246625077], "Gzmb": [955.68716485557411, 914.15060844881475], "Antxr2": [213.0264906375281, 943.15856922672742], "Ftsj3": [410.35625288447932, 644.77937672785129], "Polr2d": [321.73887121484097, 313.0483744237136], "Polr2f": [302.2573931360559, 373.0285320562665], "Rock2": [489.9024284951106, 108.10548966606024], "Polr2l": [395.68677965289208, 240.77128439381929], "Pbx2": [422.01501992955019, 32.931862790305345], "Dock8": [173.08554556784051, 267.32728648328901], "Cd24a": [244.51881523467057, 469.87024215172511], "Stat5b": [247.04023097537925, 648.23393773839166], "Obfc1": [444.26964452119842, 105.67860386491728], "Lpcat3": [707.45913863733153, 182.28636265834922], "Impdh1": [673.3828768156601, 754.37920387007853], "Zfp119b": [926.32005102943265, 536.05469216480105], "Ttc39c": [47.885078267680697, 641.45843444446359], "Zfp119a": [169.68785638203772, 469.83861992465944], "Sh2b1": [747.60924338283371, 556.60447327005591], "Rnf24": [515.53379625335413, 147.02092541787005], "Pdzd8": [325.18928771580681, 126.2951529948306], "Ctla4": [575.39520017765005, 816.830092988812], "Eif2ak3": [265.26023509250172, 742.97726848919785], "Man2a2": [761.56501951226494, 196.53350498277786], "Slc25a19": [538.97381275364262, 446.53083457614349], "Fkbp1a": [841.24055483928373, 736.13697469489921], "Phf6": [299.80886148245457, 144.18836993101576], "Rnf126": [936.54334294991702, 744.70929641677901], "Rnf125": [279.41925503335824, 66.333961415840434], "Il2ra": [863.42128107548535, 557.76208846166196], "Il2rb": [762.89556190639064, 60.792740063943896], "Trim12a": [883.37411491572982, 387.23382902573474], "Sav1": [991.66907403293408, 645.34788898773888], "Per1": [326.91926656809761, 106.21670045832116], "Tfrc": [121.27403312452729, 64.630049944270326], "H2-T10": [555.29040009414359, 669.35599631197169], "Pitpnm2": [442.61648971445146, 276.37074518205389], "Pfkp": [370.24859202503217, 107.15009674754245], "Stk38l": [489.73349301837465, 199.81862289195243], "9430020K01Rik": [950.05209059032757, 146.13179165605868], "Fth1": [412.52863600959216, 617.39159475471024], "Dhx58": [157.80920767876555, 740.78661936165508], "Pla2g12a": [466.3972160029428, 296.39486339445671], "Polr3gl": [394.31843943194229, 258.39961283180941], "Wsb1": [104.93600638863349, 792.4153283773685], "Dixdc1": [161.00230404035517, 695.57314796410787], "Nup210": [395.92276171605931, 88.281722173021052], "Grcc10": [651.86616394624593, 731.54755343687998], "Adora2a": [47.418560296576217, 915.86062784496835], "Synpo": [535.86050071108139, 165.51892641282433], "Scd1": [678.85794537233096, 229.8788865672486], "Selplg": [372.82978520792068, 333.59468022634195], "Rb1": [583.63399550623842, 124.63132215243603], "Ldb1": [841.31336567992082, 163.37738508441748], "Prdx1": [322.24439333952199, 413.7146207412639], "Abcb9": [946.08522999041725, 18.599053587185544], "Tbkbp1": [861.33545104270399, 306.82399446854345], "BC052040": [10.543282259721149, 317.02160095859381], "Lonp1": [669.20233687250368, 710.61186051252002], "Angptl4": [159.1493245791867, 891.34011556382075], "Arpc2": [229.52411028795837, 113.56306047638675], "Pdia3": [708.22572074721199, 686.42727394186454], "Gadd45gip1": [780.4174294696752, 913.97914497493457], "Chsy1": [171.54661849555006, 217.83460578078865], "Ms4a6b": [135.82075643752333, 496.57818271624728], "Itpr2": [410.33295716017358, 817.75907643667585], "Itpr3": [963.66988342864613, 170.7886982028536], "Dusp16": [678.5950798986006, 416.05241916158849], "Ufsp2": [14.534323240659401, 39.945280119358259], "Spata13": [535.47363752443016, 373.16949158791215], "Arsb": [173.09839539207027, 189.11150997751747], "Sft2d2": [750.12995958944418, 577.26554325996085], "Bmi1": [10.161743727600962, 294.64993642763193], "Keap1": [731.44427995869705, 753.25449197702494], "Rftn1": [653.71235629795592, 86.117439723434771], "Apbb1ip": [172.67127425305384, 969.81821671509579], "Parp11": [442.97949139806485, 32.720922284112206], "Ghdc": [319.42403375136939, 694.54914535699788], "Nufip1": [989.99378198526324, 793.24606120309772], "Paqr8": [117.23235563997947, 567.37825880065839], "Tnp2": [44.537000376098348, 164.15714372383917], "Pfkfb3": [298.75586464838619, 106.47154037561772], "Paqr4": [935.65170147389745, 789.6724461286542], "Stoml1": [606.48355799970966, 336.55766414671643], "Slc4a7": [903.10936430523191, 287.57030865678649], "Tnfsf8": [442.19601219670841, 434.43523023429105], "Dennd4b": [428.5763959872753, 989.85618881929327], "Slc4a2": [656.12150940802189, 426.616187543009], "Cul7": [776.24915650260482, 308.63791240954021], "Slc4a8": [582.31222036018812, 426.05881385991563], "Aig1": [174.50139196463465, 867.66022929688643], "Tnfsf4": [582.1023505108999, 598.76672580915692], "Slc20a1": [561.39646977673817, 332.32870279437793], "Stk11": [958.65360877935507, 668.19881610505399], "Vcl": [750.90574696502347, 502.46897473682191], "Mboat1": [594.19659283692454, 635.30463616815814], "Dpf1": [738.54574883625867, 394.85270099967789], "Capn2": [281.4840122559317, 597.56642655784356], "Rasal3": [657.13780915286918, 48.7362888525101], "AU022252": [320.92282472811451, 964.22091739635403], "Exoc7": [818.40894435045732, 420.74080819334597], "Zfp395": [65.363355787308564, 769.98594730828211], "Rad1": [583.93294187627066, 15.380936855459623], "Crybg3": [720.5456924736244, 328.02289019181023], "Fam71b": [322.95556042609098, 623.31753186212131], "Igtp": [659.71100967238601, 828.00067602898878], "Cdc42ep3": [170.11386976232302, 316.81813542131169], "Hyal2": [611.58286671244798, 963.19980831182784], "Plk3": [943.4776525159084, 66.493826022352636], "Akt1s1": [29.658523894602755, 841.24700998284561], "Samd4b": [515.34625632936832, 69.797724429667866], "Rrad": [488.76389691050343, 90.527849237650216], "Myh9": [444.76850487150517, 558.33161867364004], "Edem1": [281.88395368581581, 395.1628267406129], "Neurl3": [557.71031756795787, 942.40470433976907], "Rrm2b": [490.63334740924148, 15.415149564339114], "Neu3": [519.51283213996464, 938.76374284168685], "Ctla2a": [213.1497723876104, 644.49220418242317], "Ctla2b": [577.02213762234567, 839.86953192851979], "Peli1": [81.626950945152743, 522.7908775096015], "Pdlim1": [374.14411686227282, 87.580622786260932], "Pdlim2": [416.36258608503402, 109.08077137924604], "Dgcr8": [151.54782783574598, 496.72081209105784], "Pgs1": [323.3778700863831, 51.324518712841851], "Ppfibp1": [209.28205746599059, 43.655930600387414], "Polr1a": [303.9166841142395, 357.67938148640792], "Ski": [653.82257535873043, 259.31071891164771], "2410006H16Rik": [31.462630664257929, 888.67826240499357], "Fyb": [827.80824040068842, 807.64310071816942], "Pnrc1": [325.85275974555844, 332.83063472450283], "Rab5c": [583.84266450486382, 31.638006268214873], "Unc119b": [972.38626498764302, 533.98620893116208], "Ddr1": [284.362315057275, 673.20542086271644], "Fyn": [847.53176127724703, 803.77450168579423], "Adarb1": [210.90196388402097, 816.08256001327254], "Creb3l2": [798.05162685853747, 306.2432195544485], "Plec": [350.28901121905426, 259.30279010536208], "Rgs1": [608.85761426636861, 125.01322357973349], "Rgs2": [631.45586380787165, 88.051471102234004], "Sptlc1": [488.33157060124091, 353.66590866366261], "Lrmp": [710.977792100643, 461.70359209548673], "Plek": [421.26181092373474, 184.69432898012249], "BC030867": [82.332351675351589, 390.29282392166283], "Mdfic": [705.74296537918588, 198.98779924756826], "Serf2": [656.46227439936649, 203.27584154891593], "Kif14": [447.57702272976104, 746.65990745688907], "Snhg6": [656.30415081664933, 520.10639649355676], "Ablim1": [28.369597297875089, 867.48661071456331], "Pde6d": [689.62346048449012, 662.94316885853391], "Trpt1": [967.10422390181668, 470.23651614940877], "Adi1": [194.81747217655581, 840.99526861638094], "Cdc25b": [188.07731411212777, 345.36883535176827], "Akna": [814.52436156655256, 629.16691643733043], "Gltscr2": [626.79501629742265, 881.97355719283837], "Kcna3": [786.65997950732208, 265.84409118969546], "Pdk1": [729.8821220259448, 662.22375881902872], "Pdk3": [708.69053498692858, 661.58363714105315], "Pik3ip1": [349.86678190100463, 278.45586940935891], "Ppp1r13l": [116.7158868769517, 143.66775069095641], "Cndp2": [154.46896172491009, 344.14434001314606], "Smpdl3a": [582.64214691849907, 464.15759863623407], "Il12rb1": [209.42551417705477, 192.37551110210256], "Rbpj": [417.3206784971448, 336.20428575752868], "Il12rb2": [840.93083607611061, 598.48926970459559], "Zdhhc18": [67.845505764793103, 718.61526094566534], "Fam110a": [975.67352307128783, 966.15530274690127], "Lgals8": [868.02027018899355, 181.2805428117239], "Crem": [282.8492672082653, 841.91660595716985], "Prkrir": [371.2851761587205, 430.17022198499069], "Fosl2": [601.84357473721525, 613.61261194441124], "Lgals1": [785.72380979114985, 164.64387925024957], "Lgals7": [865.47544641417574, 196.87326709329199], "Hif3a": [483.84568271420909, 672.12890283141462], "Pecr": [325.35730173445847, 86.851848328631561], "Tnfrsf26": [879.79383750772502, 431.15041421445596], "Tnfrsf25": [465.10500218829895, 432.59870686890815], "Golga7": [306.70232007605637, 891.05289641352135], "Grina": [590.41175120021353, 912.22058295162242], "Srpk2": [992.57698485796084, 86.29719889695258], "Nedd9": [505.04333847370197, 914.13056869494801], "Ppp2r1b": [188.80650322463848, 40.832278345745905], "Lmnb1": [816.40903363838765, 146.75497540590871], "Fgd3": [711.12900594930011, 519.18509214727396], "Gmfg": [594.51443586518008, 806.07388403314121], "Tcp11l2": [516.03342232487637, 275.7343654840397], "Nedd4": [486.75924889614566, 968.49730719927913], "Snapc1": [534.89256960054001, 410.70765696481561], "Snapc5": [946.90033896350224, 327.07015373841722], "Ankrd12": [13.710316031570198, 917.28739576871453], "Anxa4": [83.988716506232663, 942.88666868882137], "Cisd2": [222.88642575851301, 345.38834638202968], "Cisd3": [244.10752205788282, 348.05579205341627], "Foxj2": [832.81585570964751, 932.69908653943924], "Twf2": [120.43395072188977, 16.620701000143931], "Fam49b": [994.78671555746666, 941.90490194507379], "Nt5e": [469.51668476284539, 30.601492749893357], "Celf2": [243.85554205910117, 892.21022435158682], "Ptk2b": [347.59739073887135, 596.59662804921356], "Med14": [993.42648292144031, 232.30036023667247], "Slc25a24": [513.79522573326767, 316.22579605148621], "Vps54": [11.876757678676482, 68.944876025909394], "Rnf157": [241.71365049128033, 94.021348658866572], "Kras": [761.23790699897086, 78.13977896267366], "Nebl": [576.97471605229055, 918.81294561609184], "Egln1": [697.40882983023846, 443.04690034685211], "Ezh1": [374.5424502924692, 771.63946772664656], "Ezh2": [409.35828221249881, 768.31129401953274], "Myo9b": [488.12803592005736, 988.20347485816706], "Ece1": [29.550656765001147, 992.33960705373374], "Slc35d3": [559.90388273272629, 391.39238281823214], "Vps13c": [749.20350213273684, 517.67383191348131], "Gja1": [153.36009819326765, 265.54232831261186], "Alpk2": [576.3027203516483, 894.94885913165081], "Gap43": [373.42364460391394, 718.73673319622822], "Gpr132": [659.35591949044226, 961.8679836226745], "Vdac1": [62.927513830334043, 93.547224294796479], "Rnf31": [611.11733667573083, 31.756390226587328], "Twf1": [796.90438529836376, 480.13487332533356], "Esrra": [156.95836868053462, 767.55754372022648], "Rrp9": [349.69252731231222, 356.3449200994803], "Pgm2": [368.81468798122199, 68.434024241084103], "Phip": [322.98772905007155, 275.36600325886519], "Aen": [65.646173085915578, 913.59416074867318], "Atf6": [172.14387601224837, 168.38003393705395], "Tlk1": [485.52561005695731, 521.90480791759126], "Il10ra": [524.05758186630862, 718.35990689756659], "Serpinc1": [224.22013144784233, 43.793004075871082], "A430093F15Rik": [929.4796232444279, 389.48752498815952], "Bcat1": [224.31992630950091, 490.89277396081746], "Dusp22": [520.11676607497714, 815.8208413755583], "Abtb1": [66.698600334152815, 892.74662071079945], "Il10": [539.20450423675049, 742.02212331861745], "Npas4": [440.17551856213981, 145.2649245120185], "Herpud1": [540.2429051796903, 645.76529360433938], "Airn": [160.14256969966877, 869.71495316299547], "Igfbp7": [676.33108483506749, 807.29356848799375], "Igfbp4": [661.73323992338283, 803.62261917345018], "Fcrl1": [356.19764760924363, 672.46223189042416], "Rnasel": [261.54778026098262, 70.026001158256264], "Il17ra": [862.93002779423557, 967.00098423524469], "Tagap": [842.91817374159677, 348.20122083566372], "Higd1a": [883.96066413091751, 720.46493535013542], "Zc3h12d": [515.46580834019869, 50.783725163787608], "Plin3": [466.93520772137981, 201.34852548654104], "Mctp2": [735.23470627253948, 130.38653471589492], "3110052M02Rik": [117.83841401589159, 818.32579725101732], "Aqp3": [810.63610291357747, 660.58155299010707], "Vrk2": [85.053683904746208, 746.34128583749941], "Il27ra": [764.31318779785067, 45.793348825386289], "Safb2": [955.08728511758625, 618.95749000685817], "Atg9a": [840.81666669737956, 677.38650223071545], "Atg9b": [30.779406900275493, 391.26959697632589], "Chd7": [242.96149660729847, 290.24398583093699], "Sntb1": [509.98207964750287, 355.1993021687282], "Chd9": [266.29344129283578, 892.58229197060143], "Cacnb3": [117.54641302927764, 215.71576921442087], "Ppp6r2": [325.98909340916146, 393.36240037625663], "Nars2": [446.74392230151074, 941.22353560296381], "Bnip3": [246.04834818765556, 215.88325867766122], "Nt5dc3": [442.29222408168943, 575.5392251737162], "Acsl3": [945.47105416160844, 39.598638760824549], "Acsl6": [925.63551506761235, 432.25420531397845], "Acsl4": [926.73013832927415, 39.784062409247753], "Acsl5": [84.575605770127723, 865.54715766147808], "Rfk": [443.74257182636319, 316.93084196984256], "Hnrnpm": [905.19240754727002, 451.2332893339111], "Tmem229b": [122.46079287341067, 624.30039110318262], "Fyttd1": [780.87548841319938, 400.41737842681698], "Lpxn": [683.22782248857629, 197.88928447086681], "Il15ra": [693.13686288062888, 832.36021540716456], "Plcxd1": [416.8509923411977, 162.69224221748414], "Stk25": [993.1155103605804, 668.66343091009071], "Gtf2a1": [557.5288498576806, 694.54266495153126], "Isg20": [678.70468797563581, 94.882500804605641], "Hdac2": [520.59455698327122, 692.61590250847587], "Phospho2": [373.01650715572816, 240.61323852707292], "Marcksl1": [843.37344672640154, 75.474603303786779], "Map2k4": [839.04464731099824, 111.69083058484111], "Tigit": [563.50405557919464, 580.75937328906548], "Snx15": [991.49995907778293, 128.07119116921817], "Snx14": [903.22452749814624, 917.39243677024717], "Fzd7": [757.07380077641653, 397.37126332852512], "Dnajc5": [411.57668334365189, 941.86528129380042], "B430306N03Rik": [788.76388870860433, 657.62675597623559], "Kcnk10": [789.68052042108002, 229.81776512365857], "Snx18": [993.29541767524154, 144.13437493472114], "Cxcl10": [173.77226070515368, 643.0588264563961], "Myc": [867.08247142226128, 646.2429008240556], "Myb": [420.4797184296342, 595.56918457467634], "1190002N15Rik": [887.06338616597805, 36.178994345625597], "D8Ertd82e": [230.49000946843194, 669.95688490686427], "Psmb9": [299.0172422018826, 182.95259575637658], "Psmb8": [325.16084138134136, 222.48026385103961], "Psmb5": [298.90137207625537, 412.64887828605657], "Lhx2": [866.13273115946379, 164.81583626584535], "Fam124b": [992.50715210445128, 962.26178824095325], "Adh4": [213.31547530993112, 890.86244687062003], "Zfp52": [206.51399593379006, 446.63569566688932], "Zfp53": [989.50718982612477, 366.42635477205863], "Zfp51": [963.58088046319654, 812.4011000813224], "Edem2": [429.71733751241658, 864.07854704950171], "Trib1": [536.7963955949798, 891.49767443481949], "Trib2": [30.04678882794213, 696.5757552742607], "Pgam1": [371.34677364451636, 29.31755720950969], "Stra6": [230.19506269625026, 619.81613732837684], "Prex1": [300.49655458080986, 165.25496837726442], "Mrps26": [11.171234279372744, 520.99201467002752], "Kcnk7": [993.95795241842245, 172.53279748910148], "Plekho2": [445.53704596451905, 240.51476795055709], "Hist1h2ao": [156.97853349068839, 446.66047763396432], "Tnrc6b": [66.384405908984192, 117.29458242816767], "Hist1h2ag": [940.17779917119913, 914.15766595653292], "Sema6b": [348.34768253843413, 336.82985911648206], "Zyx": [137.09679251446332, 167.75659883082662], "Jakmip1": [950.51776327813184, 174.25541974249728], "Rab4b": [581.61519623609729, 51.745141244469103], "Sepw1": [584.94601122211475, 203.89861863349975], "Rnu11": [993.5372014384742, 721.13945149017479], "Egr2": [739.80484373781678, 443.67646402384679], "Egr3": [990.6472410529484, 829.11430986571372], "Egr1": [244.58843143247816, 372.18250187008795], "Ppp1r3b": [135.63064032365435, 139.14846091546281], "Dennd3": [161.47452565823207, 672.23967831323239], "Snord2": [655.94199595902876, 467.60249636166202], "Poli": [324.26235122338659, 355.63455798228676], "Me2": [867.66057667731866, 668.07979903348075], "Tnfrsf18": [902.1664987705866, 431.42705023244412], "Ammecr1": [116.81628254353606, 864.99381184248102], "Serpinb9": [607.1606917031454, 296.48562199960344], "Coro1c": [796.49096689953205, 286.78137671616292], "Vegfa": [48.450165617196568, 89.025997221414997], "Vegfb": [29.275709187473694, 91.864684047783342], "Arhgap39": [276.52749335031109, 116.79372523800659], "Adm": [101.91945226566953, 890.59252018751909], "Adk": [192.02446040830506, 819.54786598041687], "Slfn10-ps": [631.84861349619132, 430.27167115734983], "Rnf149": [263.55890169368701, 90.824458518924217], "Slc25a36": [916.4995380396407, 795.12628961582618], "Slc25a30": [492.40905042661547, 391.68096999627005], "Mir1949": [939.69137233122228, 830.29049709276671], "Rnf145": [957.28665493985375, 742.42545351629678], "Nfatc1": [537.89395765200084, 944.07134307572028], "Nfatc2": [63.369250467361631, 491.7968829484019], "Slco3a1": [583.54066272495413, 444.65176120127165], "Chmp4b": [245.59218073103571, 869.00763191568194], "Tspan13": [755.17203687589608, 735.57406817343917], "Insl3": [927.82610081138807, 470.3723239902165], "Tnf": [633.89738507936318, 598.5029909136166], "Tbc1d13": [583.98812341327346, 370.77444544965726], "Pitpnc1": [504.27031852015682, 768.38332359871015], "Fam111a": [339.00503447330084, 644.66569585239529], "Dlg2": [211.22459132213294, 743.51161254956503], "Dlg4": [411.65674744153682, 912.42652180968946], "Ddx11": [212.8801005311243, 766.77369226475969], "Endod1": [247.15040731037018, 767.77165739785232], "Tpi1": [29.520153384859487, 190.63040712037693], "Igf2bp3": [541.26918182320753, 769.84768925180288], "Tmem2": [139.9180276875247, 621.60157245369555], "Cdkn2c": [241.84416155591748, 321.77904460554623], "Nos2": [464.6639961899071, 988.78671388893724], "Plekha2": [369.99424065135321, 221.24416863633604], "Cdkn2d": [208.75755124981262, 343.45318899355095], "Srsf2": [993.68441755593324, 107.94026593633426], "Lcp2": [757.69846035308865, 112.44236900140571], "Abcd3": [50.479153621837831, 842.86895398147021], "Tube1": [81.432585390994817, 42.257508496889173], "Tmem131": [842.8320940692721, 390.5654823469817], "Nck2": [446.44655832657531, 915.83226554338364], "Tmem135": [511.48548671778366, 483.82839363042035], "Nfkbia": [541.20164858744704, 962.52548731015838], "Nfkbid": [503.71712860108653, 941.49072440522502], "Arhgdig": [225.85231935958311, 140.22779331876504], "Mtss1": [419.75505030529274, 575.65070638673808], "Yif1b": [10.274548697134145, 720.75269250893462], "Ndufaf3": [11.046271451176894, 591.70312264616769], "Arhgdia": [355.72890448741543, 942.83053326373783], "Lat": [817.81964318921575, 178.47900936157581], "1700021F05Rik": [948.26266921346553, 124.6970055731249], "Prkch": [324.60360654319817, 563.71923534505868], "Vldlr": [30.018913308410667, 67.657364976433612], "Prkca": [323.50261340266616, 541.45702374433336], "Fmnl1": [814.44081775545294, 962.26298237661217], "Trp53i11": [446.49843737855548, 864.28122671132621], "Trp53i13": [49.480045421146286, 696.98177034176069], "Stap1": [654.37690598789925, 313.97764822752782], "Tom1l2": [608.88979044148437, 560.23537912549159], "Acsbg1": [67.13929649339606, 942.35073215684531], "Fnbp1": [378.4282190926138, 645.32600613314253], "Txk": [908.66055385523407, 65.813694773938536], "Myo18a": [397.65594870610511, 558.04534331548223], "Fance": [14.65210008482817, 767.57737859986162], "Jak2": [949.11780004526975, 205.58614176549932], "Jak3": [976.98132713752204, 204.30178278393728], "Hpcal1": [814.8161687612585, 827.61520792694921], "Gas2l1": [779.37153616852152, 933.48895407386999], "Ciapin1": [206.95531733679906, 245.42147757709432], "Rbbp4": [584.2971343137034, 87.328794970304912], "Cux1": [193.66849724115932, 665.84832412016453], "Ccnf": [227.09636888880902, 568.65905067825008], "Snord104": [867.93177122250518, 848.90239724680316], "Pik3ap1": [325.00954204838689, 294.18017330702776], "P4htm": [919.6394729712373, 990.3467057191699], "Iffo2": [838.39164711374121, 472.04021546570772], "Armcx6": [152.63237825357893, 194.86551083499447], "Hnrnpa0": [907.16343840181946, 475.8048837513233], "Hnrnpa1": [906.39710764146503, 497.23815482858964], "Klf6": [732.42545015421388, 94.318837448745015], "Klf4": [843.25637642960999, 217.15586160001146], "Klf3": [737.93275015562358, 77.049783607595018], "Klf2": [710.07992777248842, 63.835733422251131], "Mlkl": [118.25105285002753, 444.5351821200266], "Mrpl1": [27.590246879718052, 443.90106903878001], "Wbp2": [140.7275029472751, 744.88351439087955], "Homer3": [830.33011940442805, 885.15879864809813], "Kif21b": [681.2081410044882, 43.658007270795942], "Scarna2": [947.4280161767831, 513.1580955492534], "Arap2": [156.12349725076413, 965.99934270305937], "Snx9": [632.28110026756281, 465.0929619695404], "Rrm2": [535.91741610539316, 88.398910487533996], "2700097O09Rik": [119.06150164544164, 842.99787089380141], "Themis": [535.56391903286624, 541.99508655664079], "Picalm": [347.09535153327261, 107.65961528326291], "Gatm": [828.92213874743231, 965.32691286949364], "Pex7": [79.471905177868436, 546.7901941102283], "Il18rap": [484.67854644136952, 646.45141876459331], "Rest": [631.58519364999847, 50.546601406881969], "Hivep1": [465.01287003844834, 619.10659100634757], "Tnip2": [861.49211815047124, 428.10146707317887], "Tnip3": [441.76228275512148, 452.06197520969221], "Tnip1": [44.441787536091077, 191.10051830258934], "Ell2": [249.14443642154117, 743.33583508224535], "Shmt2": [393.84650663049729, 432.37624136611868], "Pim2": [345.75563844857294, 184.38957148782353], "Pim3": [373.98246502705769, 162.18579449169968], "Pim1": [483.79230957751133, 772.43470364493373], "Zfp653": [10.008208453299732, 795.06175022358548], "Dst": [194.06958269843659, 720.98465787688144], "Zfp703": [245.12595025389862, 416.04683212586912], "Smo": [882.23945660973743, 349.33879717931461], "Synj2": [536.76840391266046, 221.42181548077471], "Chchd10": [153.41414702259826, 391.63727177512868], "Sema7a": [710.75467224339832, 233.69880175607443], "Rmrp": [937.70768603734984, 718.44386237344895], "Bcl2l1": [207.33490810438485, 118.76926104220115], "Skap2": [793.66918905591706, 560.48552393411228], "Dnajb1": [430.20113957398104, 917.86504612719307], "Skap1": [655.34232313234031, 241.11767143632093], "Dnajb5": [177.02849383539251, 718.8788522211363], "Fam81a": [394.72370937963944, 692.01247001760544], "Rab11fip4": [443.21988389699459, 373.60273259432194], "Rpain": [954.55224838500271, 992.74329100050363], "Trmt11": [45.168496100510509, 619.47936593767906], "Prkab2": [302.14898705135141, 201.00075724787342], "Fam65b": [337.44498958045284, 695.40348563332509], "Ccdc84": [280.07040935640833, 214.25426043852997], "Scarna17": [934.08067941029742, 991.92587640382271], "Pde4b": [102.8331552524683, 597.15315886101826], "Mxd3": [884.30048055716907, 646.11902905043428], "Ints1": [764.66835498004014, 27.511044456059302], "Ints7": [707.45149648275287, 129.19124428514459], "Parp9": [688.56212252957323, 687.34978223777023], "Ints4": [707.07152632258305, 113.93741304423551], "Parp6": [666.54768948456626, 686.40985850247137], "Whsc1l1": [48.24792849003903, 742.6098950129176], "Gatsl2": [763.65895599559735, 833.65004785609119], "Atp6v0a1": [63.574138243620375, 371.90973554056211], "Atp2b1": [46.361082117486049, 372.88221066241454], "BC021614": [279.12572697737494, 469.27082751947603], "Zfp62": [263.67132916476322, 442.12197860160808], "Zfp60": [967.18641277010852, 832.06344919606477], "Lrp10": [867.24972413381261, 28.540058382130223], "Tox": [606.31637695464406, 596.67403241275474], "Auh": [757.7797485249921, 659.1507217990262], "Thap2": [515.83103988244977, 238.84218399238696], "Fam169b": [394.750304543379, 891.71240964205083], "Lrsam1": [841.70076356785125, 26.8558917925236], "Gfod1": [728.49789354370807, 855.19710221414152], "Hif1a": [867.1473417672463, 620.3969568768357], "Plcg1": [348.06017520376878, 219.97189174924262], "Gnb4": [609.75798245664112, 806.98163900923373], "Nlrc5": [421.18466562448043, 557.6172200276236], "Lars2": [764.85782199316282, 94.274355704206144], "Nrf1": [466.5284134537078, 86.6562240596419], "Crispld2": [678.21716239228112, 305.7030154562234], "Klhl17": [728.53737482267297, 710.62702194706662], "Trerf1": [536.66426513202339, 866.83949815112487], "Snora5c": [922.67831088545518, 326.62652745837016], "Ppp2r3a": [324.13509751937306, 182.42937773601952], "Samd9l": [489.3006033890012, 49.869576063029342], "Arhgap21": [262.30247067156779, 119.74235569734073], "Ggt7": [710.73820250990241, 858.03889462178188], "Arhgap25": [956.9313131936791, 937.27989664251106], "Slamf6": [512.02059600060977, 391.29032712498218], "Serpinb1a": [608.47593852616797, 278.36806350423058], "Crip1": [774.60560995849778, 683.095903269313], "Serpine1": [277.66346944749165, 41.787316620009747], "Ccdc64": [170.77838271493673, 596.1152333069009], "Ankrd13b": [285.05337449410479, 990.71882088605958], "Ccdc63": [207.03737035208616, 570.76336159608945], "Fbxo11": [813.48934762823478, 752.65095747528346], "Fbxo17": [411.11443986153085, 692.16059414206507], "Rbm38": [607.3665309398076, 86.604230164145704], "Habp4": [849.94643045766338, 857.8661203401681], "Gipr": [609.5779034942625, 856.14699679412126], "Rilpl2": [513.38873883992051, 108.26485367521262], "Spata6": [533.69143645697034, 351.51297917839838], "Ifit1": [592.70615649570493, 733.07457609639903], "Mapk8ip3": [901.90263526391789, 696.86825718057912], "Errfi1": [338.62173483242282, 741.56406808546046], "Galk1": [710.77817130878793, 572.18833475907468], "Ak3": [85.553310491719785, 965.1799870469913], "Ak4": [121.4860770426541, 966.5632830421597], "2610005L07Rik": [969.79313011919692, 347.35184973444802], "Kctd17": [788.83400410106788, 213.21578521281691], "Lzts1": [814.13929698136985, 27.104054301713621], "Sesn1": [417.15760382673767, 205.80116210099325], "Sesn2": [629.24857761669966, 180.95837602322999], "Sesn3": [260.88816547829532, 40.23337230929674], "Cd3eap": [994.18739353148965, 407.49859478977902], "Mrps6": [394.18154045781483, 598.88174876948426], "Tgtp2": [537.98888398025395, 579.47743271952834], "Tsc22d4": [14.287310395748342, 167.90658003678965], "Cox10": [816.61233331391134, 285.89568471176489], "Dennd1b": [196.11937692534593, 770.8503647473583], "Snord4a": [586.91687045318326, 410.56802946046059], "Bsg": [229.2092245484227, 220.92841956816287], "Cox17": [259.9432460851603, 318.15902850649775], "Atg3": [154.05727401201329, 163.96050778872601], "Gla": [679.5408232468202, 854.9396843096182], "Rcl1": [489.18896287558562, 145.33236731189228], "Lpp": [681.69264791078774, 180.54607902750362], "Pfkm": [372.16706957303222, 15.408820726228303], "Pfkl": [299.72313878853311, 87.752170581232363], "Kdm6b": [839.0706778919141, 247.93527920103861], "Gls": [745.0840832910236, 859.17291748866728], "Slc12a9": [393.23610020274941, 391.34610596344379], "B4galnt4": [209.68750134681426, 163.25353163995078], "Dhx38": [177.55844328463007, 792.92161972328688], "Crlf2": [697.82936715655023, 308.74438122859124], "B4galnt1": [26.008696859610403, 343.097758313388], "Pou2af1": [419.98962666522482, 258.86304547952523], "Mpp2": [401.29985199655994, 518.63372805213419], "Snord47": [653.20778170672668, 483.22664946517591], "Birc2": [11.040306023469084, 270.97654593465018], "Gnptab": [191.16821560503243, 87.681684011877323], "Unc13a": [818.78139700505926, 517.10804394992044], "Trim46": [65.036430498247867, 697.03528284898209], "Gypc": [645.58800801885968, 911.12341643390641], "Med7": [815.04006863734696, 76.777284141209805], "Rere": [493.78651607869574, 129.74417465751122], "Nfat5": [482.03204326845423, 939.03430568833119], "Pcgf5": [134.63068358779793, 571.94997849075082], "Vps37b": [103.35219603785035, 747.09825306844107], "Il16": [683.55572346266104, 26.299595470301195], "Nfkb2": [27.288456286032023, 470.67007600919919], "Mapkapk3": [732.78557480133827, 214.27467677253065], "Mapkapk2": [867.71672979794721, 115.57098208669595], "Bend4": [279.11854773339883, 494.49136418156326], "Anxa2": [99.544007429160402, 915.25673590288557], "Anxa5": [192.92331327415815, 962.95619476009495], "Bend3": [121.35547960568857, 941.68447803959134], "Anxa6": [212.71105899321759, 965.01514228668873], "Ifng": [520.37363469424122, 791.4193201869914], "Lsp1": [838.02864458764714, 198.5792772613253], "Sun1": [976.36662500395357, 671.23709862880696], "Zc3h10": [965.69589160086673, 27.611722931201609], "Dars2": [154.00382907854487, 646.15632955931062], "Atf5": [811.22549905557571, 690.81030655739983], "Gramd1b": [606.08113637157385, 910.26798010962557], "Smarca2": [881.68234519733335, 330.88675776314602], "Lrrc59": [727.0033230187305, 463.08042084023606], "Atf3": [9.837204261023702, 396.11681638527608], "Riok3": [516.61259168247898, 85.88925541840733], "Abtb2": [927.08397934313962, 409.62885896316669], "Nr4a2": [466.53622634482082, 104.32543271959015], "Nr4a3": [443.58319328691096, 70.471418954878374], "Nr4a1": [444.03306990176594, 598.66622763715668], "Prc1": [372.73545933983854, 394.8205850832806], "Cmtm6": [261.33932879591612, 343.00071228869325], "Cmtm7": [278.60700753820464, 344.32654272315335], "Inpp5a": [708.43529705854223, 26.501773745180252], "Inpp5b": [484.80464450585583, 795.93487639340185], "Inpp5d": [690.74639177457448, 780.3148397402756], "H2-Ab1": [643.46482928220428, 960.01828979937932], "Il33": [735.75511213561117, 44.379298702670809], "Eny2": [233.12788136556779, 790.05644792649969], "Lbh": [760.69330122052941, 130.56131041581051], "Polm": [324.22811549604063, 375.2223696929334], "Plekho1": [465.8427190021626, 218.19925633541442], "Polk": [208.09765678451461, 14.575509166320156], "Cpsf1": [756.88017368995168, 284.04145586018427], "Tgfbr3": [563.23831966005594, 540.01039934985965], "A830010M20Rik": [304.00854976059969, 963.53489845127115], "Trat1": [12.273117854003267, 620.40242769608608], "Asph": [231.57067391681571, 919.7207458340763], "Eno1": [339.12263030141531, 795.0528208931994], "Slain1": [819.08334934373556, 537.45803732659158], "Eno3": [246.76538065652656, 718.42902229216259], "Plekha1": [418.27786918249785, 277.25456241286224], "Timm10": [560.03153405724345, 598.92784404950748], "Ankle1": [210.507084855725, 992.03578360140557], "Hic1": [468.89395695435763, 668.35552438999537], "Siah3": [607.93210789886064, 259.3392964057586], "Capsl": [227.67145147716832, 547.74542783779111], "Irs2": [920.10492354043652, 264.42680170423114], "Prr12": [299.64877207098141, 218.12587277489348], "Prr13": [324.48261476846136, 200.69765666799924], "Aurkb": [137.16590628017454, 315.10098366417861], "Aebp2": [173.92132291221006, 845.96503218553164], "1700025G04Rik": [890.05123186394508, 145.68020455887213], "Syn1": [535.49461040671099, 183.49879050391874], "Pla2g15": [301.95764416617868, 34.057391613177998], "Hvcn1": [839.03126296106132, 513.61982149005996], "Arhgef9": [241.80498773212634, 142.60629176077896], "Tmsb4x": [864.73964023287431, 366.31834622622625], "Arhgef3": [285.18879368737305, 914.51451489720625], "Arhgef1": [844.08186306692096, 643.62941868092082], "2310022B05Rik": [947.98626205704875, 101.55276626173155], "Pkp4": [646.64022751151595, 615.83086355620537], "Pkp3": [468.9772381202107, 277.29550988893874], "Pkp2": [374.08217397673485, 185.85005026652829], "Hexim2": [608.93699827955015, 989.10331794578781], "Hspb6": [906.23661075324515, 555.41919761415693], "Sirt2": [630.3923691763805, 238.73841333369239], "Rgs14": [607.76149903924477, 12.117242929858577], "Fxyd5": [780.31953185862312, 991.01883791618991], "Sirt6": [918.97088310004324, 767.90128378504767], "Rgs10": [656.41479985140609, 105.68650583885258], "Rgs11": [101.77842281593149, 142.07225672583397], "Atp2a3": [172.10457441691102, 118.74284063075886], "Dclk1": [99.496361030429739, 217.65676632043215], "Haao": [557.12426600849926, 643.26440052815906], "Cd200r1": [174.26222205991098, 518.01268253495562], "Taf1c": [586.08195345597085, 353.94433144386556], "Trps1": [47.757025520674254, 667.0950595643834], "Oxnad1": [395.01307686860213, 50.289691057073753], "Acox3": [49.823546728905832, 817.74469142454109], "Pdpn": [101.98901885976652, 522.87154835529225], "Ergic1": [302.04604798618885, 765.33921528815199], "Gpr65": [661.18920787956301, 908.73926228258108], "Il1a": [711.85949429620541, 831.70549176928478], "Bdh2": [98.680033017642415, 267.97939642626147], "Gpr68": [606.65035871845498, 939.0297356619833], "Traf1": [902.04540119967271, 405.98641914177949], "Ticam2": [535.77763767760507, 559.80461535685924], "Phlpp1": [368.55544468119581, 297.92137837772054], "Traf4": [882.55348368930265, 369.00929956914928], "Atp2a2": [244.91182249118015, 987.69237204890794], "Lrp5": [762.56046741434238, 166.47428444948127], "Gabarap": [764.94465496761291, 963.8580981648081], "Btbd19": [136.63062753578922, 292.17890687124236], "Lactb": [918.75961462734779, 831.45798036149665], "Pink1": [326.60211926226788, 12.452695140920083], "Aplp1": [268.1203520765979, 988.92319328873111], "Acp5": [65.249517587434227, 864.02709103418044], "Lmf1": [693.10717310061671, 731.3748573712968], "Sertad3": [658.17462857251076, 220.98481418761725], "Snora43": [656.65702356477072, 504.89173426408132], "Mad1l1": [669.88862541627805, 640.55885881071868], "5730508B09Rik": [82.65313537088818, 846.04512904369562], "Pik3r5": [372.17612306278932, 256.9482091220741], "Leng1": [846.23055442110876, 880.84163608522761], "Zfp91": [223.89640103417784, 446.70036052898917], "Mir3091": [81.864985019456583, 417.69908630713496], "1700037C18Rik": [9.7302042430307267, 843.21629795980027], "Sema4d": [372.3689692510797, 313.4000665144298], "Sla": [485.51182677918365, 447.47757214683992], "4930417O13Rik": [139.01795332144673, 840.55086799682613], "Cops7a": [28.888039800620518, 244.19787332083192], "Klhl24": [868.5736027301482, 249.40809193265235], "Klhl21": [866.94206890701514, 213.67736208812866], "Zc3h7a": [49.404157014280273, 719.91881334093364], "Il21r": [905.05093929839472, 598.09024463255605], "Tmem97": [140.05312924728585, 694.54499095322285], "4930503L19Rik": [891.38821265169372, 123.77684248766919], "Ube2v1": [135.86381081949412, 43.006117526260212], "Fam53b": [300.90987400740715, 646.04666387844281], "Ticam1": [534.03284335366959, 506.54616369196725], "Ankrd44": [813.03556176831603, 612.3780226537242], "Ankrd46": [846.32435891655973, 615.93578308350084], "Flot2": [394.29312316283472, 618.74864224459941], "Lmf2": [672.22149100614865, 732.23213611712367], "Hmox1": [885.08199293765188, 554.58462348733235], "Acp6": [939.20662216830192, 962.96676255480202], "Spred2": [966.58850100908683, 129.05014736435342], "Arhgap17": [228.59825060269685, 941.1704703282785], "Arhgap15": [266.96590422407814, 968.11857813826259], "Arhgap12": [815.28748409060699, 646.86111122001785], "Arhgap10": [176.61949978134405, 993.99098096450916], "Arid4a": [153.61985294959916, 143.95327022420557], "Arhgap18": [285.04291718467732, 967.19512170067594], "Btbd2": [48.130166373792761, 270.0216092872073], "Fam168b": [300.06673621051573, 721.00085572433738], "Sik3": [635.15753314194308, 260.7370388976492], "Ccdc58": [263.19529068513776, 217.39638139346349], "Rabgap1l": [967.32635388739425, 47.126653555395265], "Mllt11": [423.28228468032182, 483.42880509104077], "Adam15": [945.066410111815, 412.34211078960175], "Srgn": [610.94242460373948, 663.02799678286533], "Adam19": [210.64190646045031, 844.19058857004779], "Fads6": [321.06566116955878, 669.9110358559393], "Erc1": [229.58323011549231, 715.9214551593426], "Mthfd1l": [83.721109858732873, 473.0745614712385], "Ptgir": [302.3154151682125, 504.46565941056639], "Chmp2a": [227.4006063149312, 291.77894143590061], "Cish": [782.66317412750698, 719.94986957607182], "Fam117a": [379.19325964366072, 865.59599655901911], "Fam117b": [760.46748094896918, 419.94986798922122], "Mthfd2": [399.61580628423758, 578.04278395966367], "Aff3": [745.91141896193994, 626.19742429575047], "Slc39a13": [883.70643270913706, 284.06784731877661], "Slc39a10": [606.05373721557817, 431.49452903643765], "Slc39a14": [915.68275517369614, 848.06331201294756], "Nsun2": [47.968237240678498, 596.77521496928046], "Dus3l": [156.19466897176471, 793.03719816657156], "Iqgap1": [928.63963572751254, 222.91364465956562], "Iqgap2": [925.81994588968973, 236.19887283586331], "Gimap7": [795.80701718767932, 908.10819729918001], "Ptger4": [375.73373985718263, 466.94280315505523], "Inpp4b": [464.62726936750653, 764.3256238582602], "Ptger2": [299.34151728232581, 525.81060727427916], "Tspan32": [781.64027552834079, 735.74736247547241], "Slc30a9": [816.79305257846602, 597.71969749361051], "Sema4f": [584.92835243021216, 219.01633543268468], "Slc30a4": [793.48267311697214, 577.39336895795566], "AA465934": [947.4717938108754, 388.55639956199286], "Ccdc85b": [47.923261427969464, 244.31393205689028], "Timd2": [561.6589450731758, 522.43314446280806], "Pank2": [556.24872706505528, 968.24365314220313], "Msi2": [29.686299969461736, 421.78739427891043], "Dap3": [410.71717441244522, 967.00784459942361], "Frmd4b": [727.58345043224654, 964.20969898155477], "Slc16a10": [485.31576595519044, 429.17510548190756], "Mbnl1": [817.03048114118201, 60.029197850342982], "Mbnl2": [817.22717026722023, 46.089414020822673], "Lyst": [758.58409887428002, 179.7654115904802], "Sox5": [591.33932434204701, 684.83974770231737], "Gnl3": [593.0742688597295, 834.02721327128495], "Cnst": [194.69731780814956, 216.58058839290811], "Arl10": [846.29771859457276, 658.49964511418625], "Prr7": [929.34728549131046, 513.77496751873127], "Hipk3": [448.4877694637712, 692.63950231277033], "Clcn3": [783.94230572460333, 705.22149173200614], "Lrrc45": [868.79528768887224, 9.363232163340717], "Helb": [898.99080702075321, 740.6576311576971], "1110059E24Rik": [907.60144714533396, 36.930199934307431], "Fnip1": [358.20603608681557, 815.58638243234986], "Zbtb7a": [264.73988348928197, 419.10192786414109], "Fos": [849.56654039322336, 987.66707742508129], "Lin37": [762.34104712941121, 148.21416486156878], "Btla": [119.85003435290284, 241.44541378696201], "Ahi1": [157.02487054512571, 816.05639536156502], "Stat4": [656.96222687908414, 332.38116104873865], "Mov10": [399.0652094416352, 499.73171687164501], "Cse1l": [697.26701852551344, 327.92969184321032], "Cbx4": [153.00907375746033, 596.1768955717107], "Mon1b": [732.25787033921426, 163.47484025394016], "Zmynd19": [966.86041394821086, 388.24634446373364], "Sdcbp2": [605.5551300318466, 184.12566550598746], "Il21": [696.00916284153493, 803.73604139486315], "Il22": [883.05482567734236, 943.02393881429816], "Il24": [737.7071691069093, 60.603678969427051], "Atg2b": [843.60664626717426, 689.71305799081142], "Slc43a3": [489.75863645159023, 318.7515230353697], "Slc43a2": [659.38363393229417, 409.68516725893079], "Eif1b": [411.11162342373308, 894.30090074558677], "Ccl3": [280.58165678933625, 572.04978903375195], "AW112010": [102.75068808214519, 818.31422562783268], "Ccl4": [259.38181099879449, 567.84147017042756], "Ccl5": [119.76444593246768, 191.65031120592641], "Tmf1": [859.76357365862975, 408.32319752669162], "Myl6": [11.683735232478206, 469.64197492308676], "Hist2h2bb": [884.55641601629395, 512.63442572830502], "Plekhb2": [373.81732520033347, 201.64343081872153], "Sigirr": [773.46036545237951, 540.5456887132342], "Traf3ip3": [882.66683373396734, 893.26583598238869], "Lag3": [843.7026942643771, 234.24901177824009], "St8sia1": [634.98429940538938, 279.61777735279276], "Tada2a": [558.55140730145047, 159.87839396470341], "Trappc6a": [8.9862393663257194, 190.59408127365691], "Tlr1": [490.35985004158516, 538.25559768748872], "Stk17b": [487.41498286629019, 217.94298071351494], "Adamts6": [191.41939709721288, 864.82047946294676], "Mt2": [101.32518381926928, 473.42405010451432], "Mt1": [790.17512829408042, 127.0744798575108], "Ifi30": [484.46537764353877, 696.83011011852398], "Hist1h2bm": [864.77674543192575, 718.54272598308432], "Mdm2": [677.52947217887936, 492.06531953189892], "Hist1h2bh": [973.38745810929436, 913.58851126704826], "Hist1h2bj": [904.43487501582126, 512.98286857338121], "Wdr54": [894.5298061740092, 82.623134071983969], "Rcan1": [304.08698576598357, 452.63598489132983], "Rcan3": [657.82839188810908, 142.6413308199441], "Man1a": [763.85397358860371, 230.43854334388328], "Pik3cd": [921.55134501316343, 940.96863428023801], "Fah": [337.05470907690813, 623.34357340401596], "Il1r2": [862.16553002946239, 598.27689063577452], "Dnajb14": [191.63199464733407, 268.20862316563137], "Sertad1": [654.47132213400641, 277.51197762056688], "Hip1r": [518.52824285208419, 646.95822263798186], "Emd": [230.39033079910527, 741.35666030199081], "Fam63b": [796.9037349797419, 378.18865513165224], "Apba3": [302.17357113926306, 919.45866661459138], "Emb": [265.60193363748982, 291.34571621601481], "Mapkbp1": [680.65030348447135, 63.085575893128507], "Rorc": [871.06072874639358, 812.96346084121831], "Rora": [564.19918832357564, 144.88903467224787], "Gpr55": [693.63647290149663, 959.18342453315609], "Atxn7l2": [118.35110455456153, 314.59166255834708], "Atxn7l1": [816.31157957616131, 720.9824563803362], "Ncaph2": [918.82067286323831, 620.64107436101347], "Acss2": [100.46252384205225, 865.14414357557473], "S1pr1": [467.5470836927567, 395.45054247509415], "S1pr4": [990.86156453832916, 27.196264746794178], "Rab19": [396.21335418255569, 376.52970978404971], "Ptpn3": [351.06585358747054, 525.53425232184532], "Rab10": [901.10853772048904, 965.46971593601791], "Ptpn1": [373.60157447669673, 559.5091419056364], "Got1": [590.53343233235967, 881.94132849294351], "Ptpn6": [370.8615252151576, 506.11323575108219], "Hint2": [829.22539953207547, 855.25041239353584], "Pgk1": [347.77171120055471, 30.494616049769729], "Qsox1": [416.1357983100832, 358.10345717298952], "Tsnax": [83.874987843958962, 12.624469069218094], "Cuedc2": [64.262626116591363, 990.69201945652731], "Orc1": [395.7447637438417, 146.16722523152367], "Il2": [575.95594797255785, 868.10409670299623], "Snf8": [816.03070260300171, 556.70244622957898], "Als2cl": [120.56511312810864, 891.88852021738899], "Il9": [842.02181190596434, 532.90841359764454], "Ube2g1": [796.46223311470499, 499.65382141195425], "Serpinf1": [418.22938634464236, 220.14179002758499], "Cope": [781.53240370851802, 350.6295957700894], "BC017643": [836.03901475503642, 716.88739979245975], "Anp32e": [195.74231365922284, 940.33009012035666], "Rad52": [586.35358383167966, 67.288800034093754], "Anp32a": [196.07925670940386, 917.65390059362835], "Rbms1": [610.74025789826396, 104.95996641756264], "Pvr": [605.89982903715782, 69.856200566458796], "Rnf19b": [280.53846760314866, 93.592471780912248], "Rnf19a": [990.07733373172948, 746.21218229248086], "Lrrfip1": [736.79503953126425, 248.03222713008154], "Rbl2": [582.40083674227026, 108.17005214718681], "Gpatch4": [154.28070948055941, 67.370873531562751], "Fbxo31": [303.37601707100737, 668.48357157369958], "Galnt12": [726.34304122406627, 573.6918920909244], "Dpy19l3": [699.65489043967773, 398.65927217979458], "Cirh1a": [207.7301833761031, 221.72509222210306], "Zfp341": [924.57987575158597, 303.56372701021274], "Tapbp": [536.89110844424283, 296.33791105764726], "Kcnn4": [917.48554028343926, 200.82652558686326], "Sh2d3c": [280.30984338903727, 15.166224921273042], "Mbp": [732.1710621794731, 116.00603749885336], "Gt(ROSA)26Sor": [339.75773875435334, 889.31940106308821], "Nrip1": [444.62729356365827, 49.542573985524342], "Cxxc1": [757.17499552709569, 310.11785407888169], "Myo5a": [444.58738914900698, 536.18682427126532], "Xpnpep1": [26.33683912052572, 745.75338161640252], "Icos": [842.73873623703457, 492.87441464769768], "Arid5b": [174.30893726202063, 144.58344807121014], "Arid5a": [279.09261984663601, 139.33333078141584], "Zbp1": [137.00528795112584, 770.87135290028675], "Vav3": [967.82773661814269, 573.37639079784094], "Vav2": [750.93005130886536, 462.1523102777046], "Rexo2": [972.12528550919649, 988.93438166321152], "Gpr171": [679.79454838295726, 989.60427348907911], "Evi2b": [390.002943676303, 792.52587054872265], "Gpr174": [711.43673826986014, 959.47005427574265], "Ctsw": [172.00036073627103, 243.71430715014623], "Abcg1": [101.23171318102794, 843.27998976480001], "Vax2": [971.17091801022627, 598.2246041737219], "Atad5": [12.8273291853058, 370.08212976553273], "Atad1": [29.63126864936876, 369.55104960554547], "Prrt2": [299.35067935482641, 560.72160792094519], "Kdm4b": [710.23633264839725, 781.75834481514971], "Cenpt": [151.57704972596949, 365.39154240620798], "Snord69": [580.5730515794728, 482.76889402996392], "Cldnd1": [247.4140066194108, 819.31679186531017], "Kat2a": [763.80559267345666, 13.908031302315187], "Rcor2": [865.59593944861911, 988.29295729258956], "Smpd1": [903.64008416834224, 325.43312226689369], "2810006K23Rik": [990.30644265537967, 346.24123291783826], "Nudt18": [465.62082169225096, 577.47520464366107], "Plin2": [923.60437925568249, 65.435115134020123], "Sqle": [967.10276093565233, 106.97642353798201], "Socs1": [866.22984495137996, 791.2168257150629], "Gnaq": [611.17519087100209, 884.15917676082438], "Socs3": [971.52710126341196, 145.525881086824], "Socs2": [636.08138019497949, 503.57744110568478], "Idh1": [859.04488328944456, 470.84411768953339], "Dhrs3": [263.64197517792775, 668.99665249399641], "Dhrs1": [523.87832890399329, 843.20682692785215], "Laptm5": [708.69016393367065, 733.20944569058031], "Ptms": [421.71358082307398, 500.3948930210687], "Atp1a1": [50.400078618629763, 396.87716220648002], "Snord15b": [904.42496329288349, 893.79745341560772], "Clic4": [776.57487216895038, 327.87624761742342], "Snrpf": [510.3092241746844, 372.86661258048292], "Rps6ka3": [561.90996438030959, 90.197422075366603], "Uqcr11": [820.56952249987819, 501.28140096915678], "C920009B18Rik": [66.941639726230719, 294.2917211370775], "Gna13": [643.20394396027018, 882.36144781059284], "S100a11": [540.26563613875101, 50.584946906675974], "S100a10": [441.08474887368095, 411.58018810050027], "Thy1": [513.84455816637285, 559.0523659988454], "Cysltr2": [699.71317401659542, 287.0662409136724], "Cysltr1": [678.37860662186233, 349.55221605800813], "Faah": [304.67491735679977, 744.85034502399049], "4930404N11Rik": [993.19623195087286, 327.27194365896838], "Plod2": [302.22567496585179, 315.67865832519897], "Cdkn1b": [276.93081702188454, 240.94612440353359], "Cdkn1a": [205.48835569461883, 318.02923627568356], "Gpm6b": [677.14109716402709, 963.21472466240618], "4932438H23Rik": [928.53582385509071, 144.7941914615204], "Ecsit": [412.66590959303886, 864.28943212338788], "Nfkbil1": [540.64462667588157, 991.92486260680539], "Txnip": [448.07329077893701, 892.6128870503976], "C2cd2l": [29.611850482364293, 221.55660276797133], "Ruvbl2": [989.581429041913, 8.7732796232346235], "Smyd5": [559.20556532690409, 354.0103003161675], "Rcsd1": [583.63623505717635, 145.64226372426685], "Alkbh5": [321.00398824728279, 940.36017762046879], "Klc4": [708.57675776536757, 756.63575602788569], "Tomm6": [103.59123102985089, 63.806081529359787], "Sbno2": [560.74298166064261, 105.55445188151975], "Entpd4": [355.63746155001076, 795.2611951880001], "Pik3c2a": [304.15838416785448, 279.87823668300047], "Zkscan6": [990.11983395020411, 388.57313142372283], "Tpk1": [29.821270290454997, 642.75097425462445], "Ttc39b": [608.33200431364162, 464.88998422508922], "Nol7": [447.32340294867441, 988.24310547880862], "Phlda1": [345.41150875930458, 295.22627405512571], "Ankzf1": [320.71447135825383, 913.99570831146571], "Il1rl2": [709.71469288672381, 803.77949384784301], "Prdx6": [345.72075237193695, 433.63428751153157], "Prdx5": [81.008995688110673, 192.36202257598308], "Cycs": [679.89396120018966, 284.35365456271154], "Clic1": [755.03392145484429, 327.18896248659013], "Ms4a6c": [468.36887026229317, 558.23581248606547], "Tgoln1": [487.08446546975927, 577.99001644933946], "Ms4a6d": [792.44747663819953, 113.3030181766716], "Glce": [591.43717463130167, 856.96425602184684], "Ptpn22": [351.59008551127215, 503.46326428905007], "Phtf2": [373.16731416484919, 280.0145532676803], "Vdr": [964.6481601609288, 848.08592536522019], "P4ha2": [937.65870232230736, 769.55174709071741], "Gdpd3": [696.07526040569667, 881.09151875764042], "P4ha1": [994.9240565673573, 772.05142905582193], "Ifngr2": [837.12646913117158, 448.8542166185473], "Gdpd5": [815.03094920913725, 934.96670164285683], "Gm11346": [746.52262721635645, 881.36390005625958], "Itk": [799.96326006688366, 992.91806697234381], "Rspry1": [534.89631319882562, 127.35430239750654], "Crabp2": [816.74270570877593, 306.05441366089025], "Wdr47": [991.95666411504112, 870.03538766204576], "Htt": [816.33098672869573, 782.29105666589851], "Pml": [442.28201000924145, 222.59173896599364], "Ccl20": [134.70806969235591, 190.78213243902803], "Nab2": [463.88354744764075, 939.9664482574151], "Egln3": [716.91255570900057, 420.86906809812638], "Ypel5": [121.83681966779328, 771.50938591186218], "Ero1l": [818.07493471169437, 443.04358652414544], "Lnx2": [395.21485139983923, 840.22920281282643], "H60b": [576.52279269449707, 622.26770092309835], "Abhd14a": [994.72052033861303, 892.50424619737851], "Abhd14b": [970.02441035480967, 305.50509471538254], "Tg": [445.98428161657694, 468.10204645795488], "Tagap1": [841.91687328582884, 322.12480635964016], "E2f2": [260.06118382485221, 367.69694678859838], "Map4k2": [842.75373748859931, 45.029350211458691], "Map4k5": [868.47907295356254, 76.242014227720048], "Map4k4": [988.99272743388372, 252.35796761268892], "Hook2": [884.05861912147122, 531.66109164906698], "Max": [920.20909516759127, 669.3126768237488], "Maz": [790.36027519823995, 43.152553069495852], "Pla1a": [446.13168968062041, 298.76562194034989], "Ostf1": [575.10901281632755, 963.59553464082626], "Map2k1": [884.8005967785333, 621.87171012507679], "Enc1": [227.62804600491162, 768.35117635466895], "Maf": [674.19492138974636, 464.20045317188624], "2310022A10Rik": [907.70289121286896, 124.36324144313986], "Nagpa": [948.90135395378081, 450.07381262961985], "Phc3": [347.03334366725488, 69.680149534413232], "Il23a": [865.81783124921662, 536.00129551420093], "Park7": [83.641742571650283, 445.80855391668842], "Hdlbp": [628.52178465519194, 988.00563178896039], "Glud1": [625.01368229903642, 833.60080969338151], "Cast": [153.58736723060329, 570.28498863568996], "Insig2": [673.67580525709616, 777.46151395977131], "Il23r": [864.50911067561674, 577.17348477846133], "Tnfrsf1b": [839.39793556283132, 411.2426514612626], "Podnl1": [464.09995000840451, 166.03722680042219], "Cyb5r3": [394.75381048998997, 967.21897840167378], "Espn": [354.83236435834868, 745.8544152198441], "Anapc11": [300.9029060529233, 939.84456664241316], "Mast3": [921.87480125010597, 692.53957805834284], "Mast4": [840.76405617351043, 97.027688584396486], "Gbe1": [709.45252352816897, 593.4598576098922], "Dpp4": [212.40704374247079, 720.94528442859371], "Sell": [583.57040575542931, 184.83584028591849], "Cnih4": [277.54986352131357, 320.98145190647853], "Nub1": [468.08080947603486, 9.2660512395283785], "Zer1": [66.879397505686967, 740.7758433916365], "Adck5": [342.45720601927405, 965.83750645513021], "Tmcc1": [536.21884421507355, 487.18303405885774], "Tbl2": [650.55703057450398, 687.24312642795655], "Kdm5b": [731.45328820685904, 780.53277057859862], "Usp49": [993.29301284847929, 552.52755878009339], "Mfsd7b": [609.78009394148148, 636.63597034410373], "Col5a3": [756.15353483679939, 675.57271502879996], "Nanos1": [902.59672936107734, 641.52695939034629], "Alcam": [173.76111669503675, 889.2986871060798], "Sp2": [582.10844875930673, 392.03199835497844], "Rnf181": [975.13689828705242, 745.43812678722827], "Csrnp1": [64.429302369865624, 963.89644676731393], "Cd200": [170.74612037952136, 545.54239404782345], "Slc39a8": [919.12642428272909, 867.58609441531485], "Rnf219": [634.06017411030848, 756.80086975285008], "Trim30a": [15.124839000703689, 671.55233196484687], "Slamf7": [558.18830190750896, 448.77754659089914], "Slc39a1": [560.71118242012165, 411.06308360826586], "Pxmp2": [392.96584114383262, 318.70573056753011], "Slc39a3": [416.53362091872287, 394.09950114268145], "Slc39a4": [903.21289569505177, 346.55865671235978], "Slamf1": [797.23437739019789, 539.33050338972782], "Slc39a7": [606.81325751104976, 390.20669025208849], "Sumf1": [537.58958652823344, 199.74419102416965], "Glipr2": [658.77269442471925, 858.89849724577425], "Glipr1": [624.32533997097983, 855.09608861142931], "Stambpl1": [632.02958310376175, 317.0200920604093], "Endog": [375.76314923189113, 913.4725418322613], "Gys1": [628.25850748818277, 964.0982675210447], "Zfp219": [188.44596554578297, 445.72533152503763], "Gngt2": [206.29180005848806, 62.674051051506446], "Gosr2": [662.87972624189513, 935.57932947659106], "Trpm6": [67.016887438464323, 668.31202644592474], "Surf4": [606.42654264920384, 314.06203068694458], "Gpr146": [710.805206090468, 909.07208358079436], "Nipal3": [447.67773550183762, 966.48707167191708], "Spn": [611.59238279550959, 684.75065978367365], "Sipa1l1": [769.5754685218277, 558.24803570073391], "Pstpip1": [374.90008066350401, 544.39585684336248], "Il1rn": [623.78775254580114, 801.71631411631768], "Zfp280b": [209.48458635072839, 419.58895804135449], "Snord49b": [945.05666017627834, 304.42630729092105], "Hexb": [864.93181160786241, 739.79588292235212], "Ppard": [103.07253035475865, 168.57592634032096], "Fasn": [393.47653445916018, 669.85091412936936], "Flot1": [430.92807236987369, 668.67067291792182], "Fasl": [376.56576775749426, 667.90948933786171], "Wipf1": [86.70645547503716, 719.72955972039119], "Gprc5a": [590.23474002333251, 936.5449737644642], "Cobll1": [817.86149353380608, 328.84315177464396], "Trafd1": [83.45083303776174, 692.64742145770401], "Fam3c": [971.40311764668672, 942.17979625153146], "Akap13": [137.26208576056899, 892.62056602370183], "Ubash3a": [503.10495367975813, 844.66195372900268], "Stat6": [937.96164030448767, 695.84892794424411], "Ubash3b": [464.21274949889215, 841.55448948722801], "Stat3": [695.18392160284725, 463.88847592481835], "Stat1": [655.13774725876976, 446.1297169231496], "Sept11": [347.74379622725928, 317.17751864821332], "Ldha": [840.56032774073105, 147.8610927128654], "Il1r1": [280.7991107469399, 291.22254719988371], "Gm2a": [726.57460907298332, 886.8739472334031], "Rundc3b": [488.25236450935171, 29.447181198976878], "Trib3": [27.030562558492328, 620.47626765610016], "Ahr": [175.88634264988815, 820.76563894163303], "Lsr": [758.5530424172623, 249.16935697047822], "Cdyl2": [154.54359986936774, 315.74499630617157], "Chst11": [189.12089675301849, 245.130106557278], "Ube4a": [969.44182387599722, 451.12402579196481], "Bnip3l": [191.03296601202015, 470.60012848547564], "Bach2": [224.22986460472859, 467.77325758664432], "Cul4a": [736.30184709047955, 350.24344663099794], "Tex261": [116.19689993968242, 92.784191240930824], "Tmtc4": [119.33021583295105, 667.10606346043676], "Tmtc2": [140.08095272609469, 643.73911679841763], "0610007P14Rik": [887.94921764957962, 15.143827881223324], "Tubb2a": [751.56147865108744, 764.06412722924745], "Pex16": [417.29196769411476, 89.559877113096093], "Nek6": [485.80587818314513, 917.80520329582248], "Bloc1s3": [245.16929257187698, 243.30586125882391], "Nek1": [47.754050024125796, 492.77518720019231], "Mknk2": [102.66851941222649, 420.33842787430962], "Rpp14": [558.3144016903442, 14.662016200683293], "Slc41a1": [902.68474657461002, 304.71308973352768], "Lrrc8d": [733.35996322031394, 197.62684615653089], "Tnfsf11": [607.82356438856243, 575.77057776925403], "Tnfsf10": [880.48686314102008, 410.41135631796118], "Lrrc8a": [837.73932776439335, 8.2373898232171481], "Lrrc8c": [708.02550471324537, 492.16226126933049], "Tnfsf14": [65.397716271286868, 188.75253889578954], "Sf3b5": [653.02701792049265, 182.30174495919096], "Snord38a": [947.206768909218, 347.10967690099017], "Prnp": [373.38102219975309, 595.2735226090648], "Sf3b3": [749.48015709735728, 597.79402214385232], "Atp8b4": [63.169911009437662, 318.79243775384901], "S100a4": [539.92020240993781, 68.784556004798063], "S100a6": [465.04852848195736, 410.52452633913919], "Rnu12": [535.75442219161391, 33.203929527815689], "F3": [396.12488002853837, 865.61627380448306], "Timp2": [27.782327720079444, 140.05234462161187], "Timp1": [534.00178259629865, 524.56127900208526], "Senp1": [610.84899417775932, 201.19810035806259], "Rdh14": [992.77552509036082, 991.0862948647125], "Gm11110": [323.40756705904391, 865.74873358151137], "Fbxo4": [675.99238286937782, 515.86541099141346], "Tcf25": [633.99596460258601, 684.85231715543671], "Grhpr": [358.87636062643008, 867.64835531687231], "Il6ra": [830.15135693976583, 832.7330088547202], "B3gnt2": [784.36521460592314, 643.01898380796035], "Bmp2k": [81.320447032759418, 291.96485096735881], "Slfn2": [630.17311597423725, 447.18234513770506], "Slfn3": [634.73737241573485, 520.7488087603133], "Slfn1": [633.42866295104284, 391.88095167018321], "D730005E14Rik": [993.40838013518498, 304.3649219438318], "Gpi1": [694.41033785375396, 909.41725584605615], "Selenbp1": [587.00792655005932, 163.29240504636442], "Igf2r": [521.26508875852721, 770.33033129086584], "Usf2": [62.575696157130785, 13.423388534767248], "Appl1": [103.48439985645579, 940.11283706466486], "Appl2": [341.34559529992271, 917.88452384133018], "Gripap1": [590.99037632278271, 992.7052802340819], "Dclre1b": [264.91474920249817, 693.42253442277706], "Ndst1": [891.42138623890924, 812.60833712578665], "Crtam": [740.02178862223332, 309.14579773442398], "Adap1": [212.24236518004722, 870.69486364324848], "Osbpl8": [396.58623651763668, 68.368790962208308], "Osbpl9": [417.8087241570642, 69.278513307866987], "Ppp3ca": [395.79937909852941, 221.90612487173914], "Osbpl3": [575.49616951541657, 992.48856944447778], "Cblb": [971.1061828646267, 411.15948333208263], "Cd69": [192.49420907628087, 393.07554859630091], "Trak2": [519.80449326492533, 869.78200093413341], "Phactr2": [301.78259991806596, 239.38829163130606], "Mir3064": [789.16223553823659, 76.105945383017243], "Unc93b1": [771.97450616655919, 462.66139291835941], "Map2k6": [761.56569245204639, 215.13672779624093], "Tspo": [781.52754425349474, 749.77906293258161], "Rnh1": [558.95454884897754, 123.99046039147879], "Tnfaip8": [441.26451053544503, 351.71665728072799], "Mfhas1": [65.499108270405316, 441.37551483249109], "Avpi1": [64.449475461492582, 341.3052554662442], "Rfxap": [83.580500688538578, 144.47180055295371], "Mtrf1": [892.01596241285972, 829.32449323600702], "Dhrs13": [158.2701979006832, 717.88163717813143], "Iqcc": [710.71309461010799, 96.546103589740298], "Snora3": [895.29070650902975, 868.91003559780052], "Creld1": [695.65537832447649, 351.52091330186653], "Cdc14b": [118.0037774242666, 394.40142377610516], "Thbs1": [510.89737663526159, 579.74623373304632], "Ly75": [792.54493702857292, 28.319940468276656], "Exosc8": [803.04426884296004, 418.17001525451036], "Dot1l": [31.751222168475092, 964.13761291664093], "Zeb1": [122.64807912445326, 794.56590103777387], "Sigmar1": [656.5139426395325, 163.51590817685232], "Cad": [81.766929204987321, 369.25968019078903], "Arhgef10": [284.75583096875238, 944.22905101312313], "Arhgap30": [341.85867063783354, 937.9548104133612], "Ifih1": [611.03467051030646, 707.27515118663155], "Arhgap31": [249.29850895195426, 940.34379327797592], "Fam189b": [782.30932936546708, 440.25715098711549], "Ifi205": [590.7010962776161, 708.16300132589163], "Usp53": [44.698016352402767, 43.654965433783886], "Mfsd6": [45.087575558018791, 416.42803465112161], "Fam129a": [355.74429371309844, 645.97209884146548], "Gart": [376.7587885192591, 746.48050146110575], "Lpin1": [727.96295212795417, 618.69322018485138], "Ssbp4": [607.20973597452428, 372.05585114031152], "Nup98": [444.70350600638761, 11.092005768348121], "Nup93": [467.82117868275174, 596.77649305632519], "Tmem209": [120.28740519612582, 691.33028887561966], "Pias2": [349.54587915554521, 86.722213440641454], "0610012G03Rik": [918.15863439813666, 101.71583126204771], "Pias4": [323.91989948317143, 33.351838363587675], "Pycard": [392.23913173978104, 355.34958040628499], "Tank": [860.0526496204601, 323.67995303239815], "Kcnmb4": [917.35460601297927, 814.10466868882986], "Hipk2": [464.13999009884844, 642.60328110367925], "Arf2": [158.58714385879895, 992.58425923286256], "Pcca": [119.03692309286674, 595.45988219915967], "Arf6": [267.67050500094859, 914.47768358866267], "Cep97": [169.37256156873454, 365.57173121793369], "Ubac2": [864.080655136671, 889.39072465891229], "Tk1": [510.74545533914272, 521.4406712878357], "Mex3b": [397.590079429122, 468.59912190350599], "Rpn1": [534.89219712241049, 12.747156282917231], "St6galnac6": [630.31123174477648, 335.35405520280426], "Nqo2": [416.97482194594198, 128.7587052172388], "Gapdh": [411.53354098336752, 745.85096527089627], "Rnf113a1": [955.33621166431317, 717.65495028268958], "Tmem180": [10.997328247639905, 112.70610639261679], "Ppp1r16b": [349.48778067399286, 410.99602021016966], "Kdm2a": [934.55518925898127, 173.07859694535617], "Reep3": [612.08870580013195, 754.29379984942852], "Reep2": [593.87963103397715, 752.87530569416685], "Pdcd1": [373.33515135772461, 143.99324997447707], "Ndufv3": [28.034961976600119, 594.52221211194683], "Adss": [155.1668348428274, 845.50329244638647], "Tkt": [81.234092210456907, 91.216915365316325], "Txnrd1": [819.1507697520002, 479.26454635738816], "Pdgfb": [136.63221762277672, 547.60907137403569], "Heg1": [519.90014357471375, 618.94558887494486], "Vps33a": [581.94071328011989, 538.33595976499225], "Lpin2": [708.19314605440968, 619.30181114467996], "Narf": [903.14762644891778, 617.95777762295734], "Bin1": [30.634553707638155, 271.00125111900934], "Bcl2a1d": [135.56213060187409, 912.90744236250828], "Bcl2a1a": [84.656661352585871, 341.86582229184825], "Bcl2a1b": [117.2688944054412, 913.93972182338814], "Abi3": [67.528469315538075, 816.78736111294336], "Ltb4r1": [733.29056938462611, 266.85531854065334], "Klhdc3": [732.24172269203234, 14.361325456385018], "Cpox": [263.56443986449341, 839.37762612354118], "Sar1b": [706.23528051509504, 215.43357449534236], "Gpatch3": [303.21186899707794, 691.57284089891891], "Pmaip1": [443.82700829566113, 162.67717777899071], "Pgd": [349.75959804211766, 10.58871363852478], "Hddc2": [901.67869160897737, 719.87470650452053], "Hddc3": [520.55159564419512, 668.80627660049277], "Rps21": [973.26547003757048, 715.62906769008111], "Tbl1xr1": [489.73090050251744, 297.08004406311636], "Ubtd1": [468.49934617742394, 889.54148710256322], "Far1": [694.45932077099292, 542.12717937141531], "Nol10": [440.65883035144867, 126.63069122246279], "Mapre2": [988.03232637454653, 266.99167140894144], "Morn4": [137.59695422718525, 418.9863328354773], "Sestd1": [584.87134476813947, 298.46594091943496], "Ccdc109b": [191.79541908545738, 567.59898948085788], "Ppan": [417.5988538235797, 243.82441486841856], "Slc16a3": [902.74494816613458, 771.24677144120528], "Nfil3": [539.83108329773449, 918.99316810597566], "Dusp5": [679.63752731647128, 372.51197110314007], "Dusp4": [12.755965884043114, 990.1432880344239], "Dusp6": [537.89641430368522, 817.3546733174901], "Dusp2": [245.24612183518553, 394.25534887853212], "Asb2": [248.33417353685113, 915.42362586895172], "Ugdh": [9.884482114946902, 17.97970309348608], "Ms4a4b": [119.77950108562111, 493.43926130033395], "Furin": [429.73671156864015, 646.76991447067792], "Amica1": [138.28479341980349, 867.87139959862191], "Gls2": [694.03186832437734, 597.02766268957976], "Ccdc134": [189.25541205074529, 494.07953334745838], "Rragd": [560.43777551261314, 31.518808870640502], "Rraga": [936.80832659094165, 641.90351498089319], "Tut1": [135.10467716228652, 15.320253371902631], "Ydjc": [26.498878716288228, 717.46893870074871], "Slc1a4": [511.88284867200542, 409.12188967650377], "Slc1a5": [535.20208732839183, 429.23720345173649], "Repin1": [614.56661203717897, 780.98444829003745], "Hp1bp3": [844.21858917395514, 781.79115251597477], "Por": [116.37361163796055, 115.94662089809951], "Jazf1": [901.57675218932343, 174.24878755676048], "Ripk2": [513.0690452020109, 124.34292578851129], "Cc2d1b": [9.2548925358002219, 219.15560036262013], "Taok3": [975.94173479181529, 695.97868935748033], "Smox": [608.67169783658335, 485.22575912565196], "Pfkfb4": [84.410866254064999, 596.34863618339671], "Gprin3": [677.96510049098947, 938.75847468249742], "Tet3": [492.33133019836276, 237.32971292790256], "Tet2": [561.74953932848541, 260.96542326865875], "Apbb3": [356.75496852750064, 913.36790306607304], "Pde4dip": [120.00114908608886, 518.34401812510896], "Tnfrsf8": [585.68770165965316, 581.11269671535922], "Tnfrsf9": [656.38614357566667, 557.85700577467912], "Tnfrsf4": [655.67062981562981, 542.71020070041391], "Zfp771": [31.175839320294379, 791.1230712600584], "Matk": [902.83557350907688, 669.47943015782676], "Gpr25": [189.68503593527157, 63.941278229433365], "Ggcx": [794.41273042859495, 884.85546040221357], "Rab24": [327.03283785280593, 430.12023697912633], "Rab26": [301.09224313942212, 434.67128576206011], "Rhoq": [594.93828531585825, 781.86208059477656], "C1qtnf6": [49.153893614432199, 293.51786723337608], "Psd": [351.87479420254095, 582.1228302119971], "Fut7": [835.37144132092419, 910.20190293015435], "Fut4": [850.078361980203, 910.92693244523809], "Dnajc10": [189.96873485770334, 291.14040063349427], "Rhob": [102.10070570120502, 113.63467921733935], "Irgm1": [518.73406999120357, 743.31102128426903], "Rhof": [225.78664084478771, 66.850528933631963], "Midn": [27.99059501008842, 816.42205082564908], "Qprt": [352.78500077883149, 468.53794809958941], "Csf2ra": [777.27318292436007, 286.09635172297988], "Efemp2": [677.04451048641317, 441.40719134428235], "Crocc": [48.867923114211962, 966.04273463487777], "Slc2a1": [815.14163208981358, 577.18333240141772], "2810474O19Rik": [908.28178927609133, 15.456745207880079], "Fam102a": [429.12025900243469, 792.90307631717724], "Tnfaip3": [838.04955063187811, 433.22471039766532], "Sdf2l1": [607.93360833539896, 165.08745044036112], "Pou2f2": [393.46104694441652, 181.85655426094306], "Def6": [415.35652600157061, 993.22209484863333], "Upp1": [501.35291000930084, 864.98576802820583], "Slc25a1": [899.38566951368762, 791.42309679108075], "Egfr": [263.77529507245788, 792.88189067467215], "Sccpdh": [977.12102809027317, 619.21505052136945], "Npc2": [420.76882237675846, 145.20675702060873], "Mafk": [671.09297781256532, 621.37380113656764], "Whamm": [86.096934827881583, 792.82404071954011], "A930015D03Rik": [926.64732379146903, 369.6685197734613], "Slc15a3": [560.55985000783187, 425.92190893686433], "Ost4": [975.28259483565853, 766.64585296241069], "Gas2": [762.1397494683689, 938.67903277077187], "Maff": [866.75114922940645, 63.157503156452776], "St8sia4": [512.6365681079634, 164.74247607757567], "Rac1": [968.7941732348155, 66.669196741658183], "Parp16": [100.88365038570635, 445.34048945001598], "Ppp5c": [325.03443782639903, 165.76714130281829], "Parp14": [418.94848824216393, 10.053088425226655], "Gtf2e2": [358.73676921922481, 889.03017231094327], "Parp10": [82.901348811398336, 568.96000403802861], "Ddt": [173.10342253833949, 745.68665864182003], "Angptl6": [211.98472981347385, 918.33569722231221], "Cd226": [280.38274672760889, 520.11506416969598], "Angptl2": [32.724878422974875, 915.40955327350889], "Fam71f2": [356.57626658462732, 696.75331883021215], "Upb1": [486.24424001877526, 869.77263416310302], "1810037I17Rik": [945.38466381976377, 86.189464852349246], "Kdm3a": [916.73986462145297, 170.51050374215464], "Tdg": [650.32452133887455, 660.08037801205398], "Prelid1": [85.794952773731069, 166.81039465024051], "Rab43": [465.16151935233131, 372.55843054576906], "Oas3": [417.98414967491794, 52.196482984339049], "Itpkb": [611.23165486499011, 447.64170017869276], "Eid2": [992.97853739417326, 813.68938370943988], "Eid1": [429.26653614991631, 891.71078298425425], "Pycr1": [323.9488482983237, 578.18241567124585], "Gata3": [730.35208071522038, 934.81261779330691], "Padi2": [136.72165726838952, 597.5107094165943], "Ly6e": [732.54514958517689, 182.97478478004643], "Ly6a": [726.27280269917412, 639.59374259603817], "G2e3": [776.75426524110094, 374.11505170817856], "Nfe2l2": [926.91087711390344, 490.5548371311109], "Agbl5": [357.68461028749709, 988.67310312605639], "Ly6i": [690.70174493279501, 639.24322922641397], "Srm": [590.70635911281522, 659.21106947861006], "Zmiz1": [244.80758410840014, 445.43915921735834], "Axl": [756.96350496904881, 643.90655784092962], "E330009J07Rik": [376.29976872555761, 939.31377020295463], "Rasgrp1": [629.29012011197005, 11.321890942554022], "Trp53inp1": [47.551235538534215, 140.71461989697158], "Stc2": [938.63962368387502, 669.39666165455071], "Ccnd3": [261.82634158845713, 543.0140207373081], "Ccnd2": [27.443792230924615, 290.88373047515552], "Tmem194": [485.80333620291162, 465.92959948633035], "Utrn": [949.95025249368484, 598.62120770068771], "Acadm": [954.42190773360255, 965.92578432355879], "Trim16": [902.26088380559088, 387.93370961172792], "Pvt1": [394.06851259266455, 336.65507886105985], "Jun": [788.76175068915325, 248.73590976990155], "Smad3": [883.90290717868868, 305.2412774158289], "Gem": [711.52068045689123, 884.32146710413929], "Atp6v0c": [188.30505141973811, 165.01738322645946], "Fam162a": [758.7543961163409, 438.55448866777374], "Bcs1l": [992.76218183742071, 286.30933574471248], "Cetn4": [229.15803881127724, 868.97335966185449], "Ncs1": [501.71475685624318, 967.02807673882307], "Cytip": [285.97615593950837, 620.47029789636724], "Tmem86b": [658.99726998681467, 577.91637491057645], "Arntl": [939.84369342276966, 939.52217608552223], "Sytl1": [839.48267475194848, 286.4271508684896], "Sytl3": [559.94349438840379, 182.51928695263334], "Pex6": [323.60844144191179, 67.841147749778486], "Grk5": [623.05150655206819, 935.77994525471274], "Ank": [193.64382377248515, 990.27330940604111], "Elovl6": [278.87379151938097, 268.64728963174605], "Elovl5": [263.46409008334024, 768.34852242696036], "Dctn4": [230.31693068044419, 696.4226663227106], "Coro7": [819.17826194559984, 354.52173334185176], "Casp6": [972.54665208319716, 428.87837288036599], "Ube2h": [817.5161196657524, 461.32480628636057], "Casp4": [169.41890778895896, 571.10449993223779], "Znrf1": [120.80412029264512, 170.41706303748705], "Casp3": [262.2874954035214, 592.23651058189614], "Znrf3": [452.17359765624758, 814.57458592522664], "Casp1": [246.17108913759714, 522.22850881841487], "Gnb5": [610.81270895675823, 831.25701005546898], "Plaur": [396.52951176547759, 295.53414361676255], "Ube2b": [963.11407819079, 868.39120555957788], "Aim1": [103.55819106082403, 962.67707747958457], "Slc38a10": [418.33166540113461, 410.86488701273976], "Ube2z": [116.49145571857842, 38.988569748559733], "Kbtbd11": [949.7390700487847, 229.23068018556313], "Cxcr3": [195.39914480727802, 620.14310963918069], "Scamp3": [397.31202173531545, 412.51987984453297], "Tuba1c": [100.77373144841702, 41.187275048275765], "Tuba1b": [754.63089488709761, 783.75860406244215], "Tuba1a": [782.84409687707659, 765.20886475237683], "Aimp2": [787.01720463855168, 627.08470012258601], "Treml2": [658.43717466576584, 599.21641895010225], "Glrx": [640.90482047909745, 856.28581683086588], "Hexdc": [883.93043661256706, 741.91125458550289], "Rnmtl1": [651.77283411583619, 754.1634649171599], "Tgfbr2": [561.94513390975715, 558.46473561456708], "Tgfbr1": [486.14042422225418, 599.66215468307701], "Plekhf1": [420.80490419055621, 297.22761570578535], "Acadsb": [11.848338185086934, 864.17778081413815], "Zbtb38": [137.08553344152816, 794.76292108118264], "Rnpep": [536.98402732668296, 145.79830096735103], "Slc38a6": [485.28096120390444, 337.47145850475556], "Alg11": [120.62254977736588, 987.80937042905998], "Zbtb32": [946.66822483794749, 532.47634354562558], "Zbtb37": [991.25815023834889, 494.54398563189], "Sdf4": [610.94832517643351, 217.57656920335316], "Zfp362": [279.38844422551659, 446.58962372045551], "Hist1h4d": [882.05931172577357, 966.08241943406415], "BC029214": [157.27482233477642, 937.51263536560657], "Ets2": [410.8356955460049, 719.44120871838857], "Ets1": [429.39260380487872, 741.89041347867658], "Suv420h1": [991.95734760468417, 694.99496524166159], "Pafah1b3": [956.64484507873544, 794.93654295029353], "Tm6sf1": [485.79550497049024, 505.62705155922259], "P4hb": [955.06224068438928, 766.0815988090618], "D930015E06Rik": [284.93502764715453, 694.29233025135352], "Rsbn1": [956.57417192742923, 641.65019584673576], "Phf20": [297.96132353645271, 258.09412212221213], "Itgb1": [373.77505168632155, 815.28453975198943], "Piga": [349.67388370331219, 164.37547860002351], "Itgb3": [500.96275773487662, 746.75167662570379], "Tm7sf3": [536.30381015905539, 464.95439291614474], "Arih2": [261.01207549054249, 143.75490460065203], "Itgb7": [430.95630255218674, 817.21024492647382], "Tsr1": [68.056829817176109, 644.87813628484025], "Fas": [675.08595178594055, 540.91171781051025], "Cxcr6": [193.34935036495656, 645.41666525224798], "Fau": [302.44172706991912, 842.11460586482269], "Dyrk3": [226.11607392866443, 395.21867144207471], "Tmsb10": [139.88874684299631, 670.20136185459853], "Pigx": [903.86934043091662, 939.74479117525073], "Gopc": [324.32299299490717, 892.30807333913799], "Ulk3": [27.018294419267502, 15.282887457991995], "Gpr15": [678.22393139443568, 912.79052267689576], "Ulk1": [796.26845701635364, 517.58413402309782], "Mpzl2": [121.64749139312394, 471.00893073364432], "Mpzl3": [817.10539739866942, 129.45319054289143], "Gpr18": [174.17565420774451, 66.502594627197936], "Gemin6": [779.96889833026853, 884.89522989355339], "Vezf1": [121.98659064021213, 748.27801279160803], "Dtx3l": [696.6555918167976, 373.35160903175233], "Maged2": [686.18818938394509, 617.44135886466358], "Mgat1": [817.38662368310236, 93.615728467902741], "Mgat5": [785.87174571255866, 93.853715413746713], "G3bp2": [758.27070393438555, 374.22267291354166], "Tor1aip2": [103.48565333683619, 667.65100497927062], "Pkd1l3": [298.41687953745264, 11.329475225694772], "Tbcc": [993.14545280678124, 453.06948782012967], "Ifi203": [503.77061090753551, 697.66289270302684], "Runx2": [537.29931739235326, 109.3124094975219], "Runx3": [561.69191601597151, 67.403553439857518], "Runx1": [465.73508993722425, 145.6151684224275], "Mdm1": [694.80401541007029, 489.32363965810083], "Foxp1": [829.48141285032932, 987.23297044786102], "Foxp4": [746.96240543768442, 988.6979148301233], "Xylt2": [11.920261047363546, 742.98557944841195], "Stat5a": [511.11962122020157, 223.0592971631558], "Pglyrp2": [647.98099822925576, 639.40878272050304], "Kdelr2": [933.14431643498517, 199.42090607707658], "Pdcd1lg2": [98.698810856378032, 570.28212140417929], "Tlcd1": [488.41573769266836, 557.4028974659542], "Skil": [510.79974099258612, 427.85467962975144], "Rab11fip1": [419.46384803727955, 375.46835499553151], "Prkcb": [370.90512318316735, 580.84273342140443], "Lrig1": [729.12085111814304, 493.15946487541572], "Nrn1": [64.222668477780275, 593.18163081818625], "Cd80": [264.89118462792442, 193.87909077150394], "Cd83": [133.90792752467047, 390.5351284060348], "Cd82": [246.35316805693409, 169.27409908551815], "Cd84": [226.2462634711373, 164.60844817151064], "Cd86": [114.80535149689565, 368.56702511898777], "Taf4b": [586.6162139006733, 318.95214817846301], "2010111I01Rik": [909.74467786172897, 148.26090281828203], "Unkl": [970.64443586651259, 492.48126512513073], "Gadd45a": [355.24479011226975, 841.00905460027116], "Gadd45b": [761.82592950707908, 910.82522258554638], "Gadd45g": [743.30935503776288, 911.53480729038563], "Gale": [745.34372226319442, 934.3991269840933], "Galc": [729.49481635905067, 909.4958293011149], "Galm": [728.55056964182268, 988.46848268568851], "Ppp3cc": [371.54237325232077, 413.43852614088485], "Pts": [328.41654121324689, 524.74451312513736], "Slc25a45": [514.68254667792144, 336.67766570504295], "Epn1": [796.6896996988429, 441.86130671100159], "Ecm1": [262.92299994444687, 393.60766464571145], "Atp11b": [247.26930374402474, 966.48905475716242], "Csnk1g3": [735.19639462307327, 287.10640410168179], "Pik3cg": [301.9267875581582, 298.44059220317848], "Itpk1": [480.38498249350266, 746.38416014825543], "Sh3rf1": [395.13135912368728, 451.65714663312804], "Ranbp9": [326.40412614017879, 487.00661785786696], "Ccne1": [242.85575934283204, 569.68856921147801], "Ppm1h": [172.607357884176, 11.986213539635306], "Grap2": [712.97193176702933, 938.98725067802445], "Ikbke": [675.79603204958835, 829.4823610877894], "Batf3": [242.51945649383447, 493.10227538819601], "Thra": [510.73409159904787, 597.00931237787654], "Irgm2": [903.70890578344324, 258.36894357549102], "Sept9": [632.271021201689, 219.15701720115402], "Tnk2": [465.13335050621492, 450.09201337970245], "Samhd1": [493.35065414885293, 70.698321681358635], "St8sia6": [231.54004565886012, 643.24503046498296], "Tec": [515.79796512815221, 297.65721552572859], "Mfsd2a": [63.698169634374921, 523.51395170208684], "Hprt": [880.65933123694037, 474.89554660023191], "Fhl2": [428.99646216220748, 694.90186461848839], "Fhl3": [710.10475072349846, 542.70840228552765], "Fabp5": [408.63736302050307, 795.06210337283153], "Tes": [632.57157467253012, 660.18521141260419], "Dazap1": [430.45856399276556, 965.20531565753151], "Tle3": [558.62654751620164, 467.64770131197685], "Pag1": [394.1312795640514, 29.762455016783797], "Tle1": [515.02857224005447, 502.60879386858716], "Uap1": [486.22994010532972, 895.06680215126414], "Tex2": [134.01609647853186, 91.700564186204488], "Il18r1": [503.49129103863851, 644.57466745918089], "Irgq": [410.18282823611548, 843.97777803492477], "Nup50": [974.02948134085011, 791.93018467259697], "AI413582": [977.13014527989844, 893.80481797490199], "Fancf": [374.84070361053131, 692.04943649851339], "Hist1h4i": [641.54369940588981, 989.91524797058071], "Pgbd1": [324.48649624433369, 261.22413470952387], "Atl3": [191.46474332669698, 119.01399386629269], "Sit1": [950.47641690554235, 489.85459777050562], "D16Ertd472e": [265.05255206218817, 618.6691865254744], "Myo10": [83.816857048025909, 494.53727029826223], "Pex26": [728.54743246162082, 683.98697637125417], "Rgs16": [608.0713505140734, 144.04113109528501], "Qser1": [328.36122897088001, 503.80264240914255], "Farp1": [689.92246590515902, 517.73454122717158], "Myo1g": [29.632042325915979, 497.11542503520985], "Rxra": [561.57539196123764, 48.291658087174419], "1110008F13Rik": [918.44934438984092, 86.087180156553558], "Atrnl1": [118.56975289237076, 345.49218833364051], "Tmem143": [10.086853927348375, 142.06956847340811], "Baz2a": [121.34494039612669, 267.9897467054497], "Setd3": [417.49357920898808, 450.26815495925513], "Chst2": [282.99587624600821, 865.73891786332752], "Bcar1": [83.226323053372681, 316.27814667622368], "Mndal": [138.40366102595181, 446.42713193868798]}
