# Supplementary material for: Leveraging chromatin accessibility for transcriptional regulatory network inference in T Helper 17 Cells
Source: Genome Res. 2019 Mar;29(3):449–63. doi: 10.1101/gr.238253.118 (PMC6396413; doi:10.1101/gr.238253.118)
Supplement: Supplemental Material [file supp_gr.238253.118_Supplemental_Th17_TRN_Networks.zip › Th17_TRN_Networks-master/TRN_Notebooks/Networks/KC1_1norm_sp.tsv]

Regulator	Target	Weight	stroke
Irf4	0610007P14Rik	1.9195	rgb(222,125,126)
Stat3	0610007P14Rik	1.2535	rgb(220,157,158)
Nfe2l2	0610009B22Rik	-1.4361	rgb(139,170,231)
Batf	0610012G03Rik	1.6925	rgb(222,136,137)
Hif1a	0610012G03Rik	1.7	rgb(222,136,137)
Hif1a	1110008F13Rik	1.5955	rgb(221,141,142)
Batf	1110032F04Rik	-1.4378	rgb(139,170,231)
Irf4	1110032F04Rik	-1.22	rgb(151,177,229)
Stat3	1110032F04Rik	-1.3918	rgb(141,171,230)
Hif1a	1110059E24Rik	1.5036	rgb(221,145,146)
Batf	1190002N15Rik	1.7341	rgb(222,134,135)
Irf4	1190002N15Rik	1.7189	rgb(222,135,136)
Maf	1190002N15Rik	-1.6868	rgb(125,161,233)
Stat3	1190002N15Rik	1.4655	rgb(221,147,148)
Hif1a	1190002N15Rik	1.7629	rgb(222,133,134)
Nfe2l2	1500011K16Rik	1.3703	rgb(221,152,152)
Maf	1600012H06Rik	-1.1472	rgb(155,179,228)
Batf	1600014C10Rik	1.6866	rgb(222,136,137)
Hif1a	1600014C10Rik	1.4145	rgb(221,149,150)
Etv6	1600014C10Rik	-1.585	rgb(131,165,232)
Batf	1700017B05Rik	-1.3157	rgb(146,174,230)
Irf4	1700017B05Rik	1.1833	rgb(220,160,161)
Batf	1700021F05Rik	-1.7866	rgb(120,158,234)
Batf	1700025G04Rik	1.9608	rgb(222,123,124)
Irf4	1700025G04Rik	1.8939	rgb(222,126,127)
Stat3	1700025G04Rik	1.7416	rgb(222,134,135)
Fosl2	1700025G04Rik	1.8635	rgb(222,128,129)
Etv6	1700037C18Rik	1.5483	rgb(221,143,144)
Hif1a	1810037I17Rik	1.6826	rgb(222,137,137)
Stat3	2010016I18Rik	1.3902	rgb(221,151,151)
Batf	2010111I01Rik	-1.909	rgb(113,154,235)
Hif1a	2010204K13Rik	1.4421	rgb(221,148,149)
Etv6	2010320M18Rik	-1.484	rgb(136,168,231)
Hif1a	2310011J03Rik	1.4129	rgb(221,149,150)
Batf	2310022A10Rik	-1.5775	rgb(131,165,232)
Hif1a	2310022B05Rik	1.7166	rgb(222,135,136)
Fosl2	2310039H08Rik	1.5977	rgb(221,141,141)
Fosl2	2410004B18Rik	-1.3034	rgb(146,174,229)
Fosl2	2410006H16Rik	1.7889	rgb(222,131,132)
Nfe2l2	2610005L07Rik	-1.7484	rgb(122,159,234)
Rorc	2700029M09Rik	-1.1224	rgb(156,180,228)
Hif1a	2700097O09Rik	1.6514	rgb(222,138,139)
Nfe2l2	2810002D19Rik	1.713	rgb(222,135,136)
Nfe2l2	2810006K23Rik	1.6914	rgb(222,136,137)
Batf	2810417H13Rik	-1.2417	rgb(150,176,229)
Batf	2810474O19Rik	-1.3051	rgb(146,174,229)
Irf4	2810474O19Rik	-1.7186	rgb(124,160,233)
Rorc	2810474O19Rik	-1.3734	rgb(142,172,230)
Irf4	2900026A02Rik	-1.0172	rgb(162,183,227)
Maf	2900026A02Rik	-1.0728	rgb(159,182,227)
Stat3	2900026A02Rik	-1.2298	rgb(150,176,229)
Nfe2l2	3110009E18Rik	-1.0886	rgb(158,181,227)
Irf4	3110043O21Rik	1.3315	rgb(221,153,154)
Maf	3110043O21Rik	-1.1394	rgb(155,179,228)
Irf4	3110052M02Rik	-1.5026	rgb(135,167,231)
Fosl2	3110082I17Rik	-1.3397	rgb(144,173,230)
Fosl2	4833439L19Rik	-1.4699	rgb(137,168,231)
Nfe2l2	4930404N11Rik	1.7472	rgb(222,133,134)
Maf	4930417O13Rik	-1.6195	rgb(129,164,232)
Stat3	4930417O13Rik	1.7273	rgb(222,134,135)
Hif1a	4930417O13Rik	1.8441	rgb(222,129,130)
Batf	4930452B06Rik	1.024	rgb(220,168,169)
Batf	4930503L19Rik	1.7384	rgb(222,134,135)
Maf	4930503L19Rik	-1.7499	rgb(122,159,234)
Maf	4931406C07Rik	-1.1148	rgb(156,180,228)
Batf	4932438H23Rik	1.9125	rgb(222,126,127)
Stat3	4932438H23Rik	1.8532	rgb(222,128,129)
Rorc	4932438H23Rik	-1.8523	rgb(116,156,235)
Fosl2	4932438H23Rik	1.9397	rgb(222,124,125)
Nfe2l2	4932438H23Rik	1.7028	rgb(222,136,136)
Hif1a	4932438H23Rik	1.8202	rgb(222,130,131)
Batf	4933404O12Rik	-1.0076	rgb(162,184,227)
Rorc	5730508B09Rik	-1.1663	rgb(154,178,228)
Fosl2	5730508B09Rik	-1.7855	rgb(120,158,234)
Maf	6530402F18Rik	-1.0895	rgb(158,181,227)
Maf	9030617O03Rik	-1.4706	rgb(137,168,231)
Hif1a	9030617O03Rik	-1.1461	rgb(155,179,228)
Batf	9230114K14Rik	-1.0168	rgb(162,183,227)
Hif1a	9330151L19Rik	1.6848	rgb(222,136,137)
Batf	9430020K01Rik	1.5191	rgb(221,144,145)
Irf4	9430020K01Rik	1.0428	rgb(220,167,168)
Fosl2	9530082P21Rik	1.367	rgb(221,152,152)
Hif1a	9530082P21Rik	1.7016	rgb(222,136,137)
Hif1a	A230046K03Rik	1.3099	rgb(221,154,155)
Batf	A230050P20Rik	1.3848	rgb(221,151,152)
Etv6	A230050P20Rik	-1.4877	rgb(136,168,231)
Maf	A430093F15Rik	-1.8831	rgb(115,155,235)
Stat3	A430093F15Rik	1.9722	rgb(222,123,124)
Batf	A630033H20Rik	-1.4291	rgb(139,170,231)
Irf4	A630033H20Rik	-1.3962	rgb(141,171,230)
Maf	A630033H20Rik	-1.6532	rgb(127,162,233)
Stat3	A830010M20Rik	1.2407	rgb(220,158,158)
Hif1a	A830010M20Rik	1.5832	rgb(221,141,142)
Maf	A930015D03Rik	-1.8739	rgb(115,155,235)
Stat3	AA465934	-1.8698	rgb(115,155,235)
Irf4	AA467197	1.4421	rgb(221,148,149)
Maf	AA467197	-1.4225	rgb(140,170,231)
Rorc	AA467197	-1.2955	rgb(147,174,229)
Etv6	AA467197	-1.4672	rgb(137,169,231)
Nfe2l2	AB124611	1.2684	rgb(220,156,157)
Nfe2l2	AI413582	1.9142	rgb(222,126,126)
Hif1a	AI413582	1.6786	rgb(222,137,138)
Batf	AI504432	1.7698	rgb(222,132,133)
Irf4	AI504432	1.9465	rgb(222,124,125)
Maf	AI504432	-1.8293	rgb(118,157,234)
Stat3	AI504432	1.611	rgb(221,140,141)
Rorc	AI504432	1.7342	rgb(222,134,135)
Fosl2	AI504432	-1.9323	rgb(112,153,235)
Hif1a	AI846148	1.4059	rgb(221,150,151)
Hif1a	AU022252	1.6022	rgb(221,140,141)
Etv6	AU040320	-1.4923	rgb(136,168,231)
Batf	AW112010	1.7664	rgb(222,133,133)
Maf	AW112010	-1.7531	rgb(122,159,234)
Stat3	AW112010	-1.6563	rgb(127,162,233)
Rorc	AW112010	-1.3615	rgb(143,172,230)
Batf	AW549877	-1.833	rgb(117,156,234)
Fosl2	AW549877	1.8312	rgb(222,129,130)
Batf	Aacs	-1.4508	rgb(138,169,231)
Hif1a	Aamp	1.5751	rgb(221,142,143)
Irf4	Aars	1.7959	rgb(222,131,132)
Maf	Abca1	-1.4239	rgb(140,170,231)
Stat3	Abca1	1.0224	rgb(220,168,169)
Rorc	Abca1	-1.0416	rgb(160,183,227)
Etv6	Abca1	1.0921	rgb(220,165,165)
Stat3	Abca2	1.4275	rgb(221,149,149)
Maf	Abcb1a	-1.1713	rgb(153,178,228)
Batf	Abcb1b	-1.141	rgb(155,179,228)
Maf	Abcb1b	-1.3115	rgb(146,174,229)
Fosl2	Abcb1b	-1.0468	rgb(160,182,227)
Batf	Abcb6	1.1478	rgb(220,162,163)
Hif1a	Abcb6	1.486	rgb(221,146,147)
Batf	Abcb9	1.6122	rgb(221,140,141)
Irf4	Abcb9	-1.3766	rgb(142,172,230)
Rorc	Abcb9	-1.1936	rgb(152,178,228)
Fosl2	Abcb9	1.4879	rgb(221,146,147)
Batf	Abcc1	1.139	rgb(220,163,163)
Irf4	Abcc1	1.0599	rgb(220,166,167)
Irf4	Abcd3	-1.7841	rgb(120,158,234)
Maf	Abcd3	-1.1333	rgb(155,180,228)
Stat3	Abcd3	1.1887	rgb(220,160,161)
Fosl2	Abce1	-1.487	rgb(136,168,231)
Fosl2	Abcf2	-1.399	rgb(141,171,230)
Batf	Abcg1	-1.7848	rgb(120,158,234)
Fosl2	Abcg1	1.8817	rgb(222,127,128)
Batf	Abhd12	-1.551	rgb(133,166,232)
Nfe2l2	Abhd14a	1.8551	rgb(222,128,129)
Nfe2l2	Abhd14b	1.5288	rgb(221,144,145)
Hif1a	Abhd8	1.3348	rgb(221,153,154)
Etv6	Abhd8	-1.6812	rgb(126,161,233)
Irf4	Abi2	1.0272	rgb(220,168,168)
Stat3	Abi2	1.1548	rgb(220,162,162)
Batf	Abi3	1.6704	rgb(222,137,138)
Irf4	Abi3	1.843	rgb(222,129,130)
Stat3	Abi3	1.9014	rgb(222,126,127)
Rorc	Ablim1	-1.7873	rgb(120,158,234)
Fosl2	Ablim1	1.9783	rgb(222,122,123)
Hif1a	Ablim1	1.3933	rgb(221,150,151)
Stat3	Abtb1	1.6869	rgb(222,136,137)
Hif1a	Abtb1	1.8369	rgb(222,129,130)
Etv6	Abtb1	-1.3984	rgb(141,171,230)
Batf	Abtb2	1.9082	rgb(222,126,127)
Irf4	Abtb2	1.978	rgb(222,122,123)
Maf	Abtb2	-1.9543	rgb(111,152,236)
Stat3	Abtb2	1.9419	rgb(222,124,125)
Hif1a	Abtb2	1.8193	rgb(222,130,131)
Maf	Acaa2	-1.2252	rgb(150,177,229)
Hif1a	Acaa2	1.356	rgb(221,152,153)
Fosl2	Acaca	-1.0164	rgb(162,183,227)
Maf	Acadl	-1.2841	rgb(147,175,229)
Rorc	Acadm	-1.5305	rgb(134,166,232)
Fosl2	Acadsb	1.6823	rgb(222,137,137)
Irf4	Acat3	-1.1478	rgb(155,179,228)
Rorc	Acbd5	-1.1448	rgb(155,179,228)
Stat3	Acly	1.0741	rgb(220,166,166)
Rorc	Acot13	-1.3603	rgb(143,172,230)
Fosl2	Acot13	1.5106	rgb(221,145,146)
Fosl2	Acot7	-1.3973	rgb(141,171,230)
Irf4	Acox1	1.3867	rgb(221,151,151)
Hif1a	Acox1	1.2678	rgb(220,156,157)
Batf	Acox3	1.7467	rgb(222,134,134)
Irf4	Acox3	1.6327	rgb(221,139,140)
Stat3	Acox3	1.2164	rgb(220,159,159)
Fosl2	Acox3	1.4791	rgb(221,146,147)
Batf	Acp5	1.7668	rgb(222,133,133)
Fosl2	Acp5	1.7717	rgb(222,132,133)
Hif1a	Acp5	1.7758	rgb(222,132,133)
Rorc	Acp6	-1.5511	rgb(133,166,232)
Fosl2	Acp6	1.1269	rgb(220,163,164)
Batf	Acsbg1	1.363	rgb(221,152,153)
Irf4	Acsbg1	-1.1997	rgb(152,177,228)
Fosl2	Acsbg1	1.7482	rgb(222,133,134)
Nfe2l2	Acsf2	1.1418	rgb(220,162,163)
Batf	Acsl3	-1.7556	rgb(122,159,234)
Stat3	Acsl3	1.1509	rgb(220,162,163)
Rorc	Acsl3	-1.127	rgb(156,180,228)
Batf	Acsl4	1.8901	rgb(222,127,128)
Irf4	Acsl4	1.8288	rgb(222,130,131)
Stat3	Acsl4	1.2513	rgb(220,157,158)
Fosl2	Acsl4	1.7782	rgb(222,132,133)
Batf	Acsl5	-1.8288	rgb(118,157,234)
Irf4	Acsl6	1.8292	rgb(222,130,130)
Maf	Acsl6	-1.6707	rgb(126,162,233)
Stat3	Acsl6	-1.7408	rgb(122,159,234)
Rorc	Acsl6	-1.5667	rgb(132,165,232)
Fosl2	Acsl6	-1.6514	rgb(127,162,233)
Nfe2l2	Acsl6	-1.1354	rgb(155,179,228)
Hif1a	Acsl6	1.2547	rgb(220,157,158)
Batf	Acss2	-1.6559	rgb(127,162,233)
Fosl2	Acss2	1.5927	rgb(221,141,142)
Stat3	Actn1	-1.2337	rgb(150,176,229)
Irf4	Acvrl1	1.445	rgb(221,148,149)
Fosl2	Acvrl1	1.0897	rgb(220,165,165)
Hif1a	Acvrl1	1.8558	rgb(222,128,129)
Batf	Adam10	-1.37	rgb(143,172,230)
Fosl2	Adam10	-1.204	rgb(152,177,228)
Irf4	Adam15	1.4443	rgb(221,148,149)
Stat3	Adam15	1.6638	rgb(222,137,138)
Fosl2	Adam15	1.0808	rgb(220,165,166)
Maf	Adam17	-1.1121	rgb(157,180,228)
Batf	Adam19	1.9901	rgb(222,122,123)
Maf	Adam19	-1.9796	rgb(110,152,236)
Stat3	Adam19	1.9734	rgb(222,123,124)
Rorc	Adam19	1.9696	rgb(222,123,124)
Irf4	Adamts6	-1.5295	rgb(134,166,232)
Maf	Adamts6	-1.2355	rgb(150,176,229)
Batf	Adap1	1.9528	rgb(222,124,125)
Irf4	Adap1	1.966	rgb(222,123,124)
Maf	Adap1	-1.7987	rgb(119,158,234)
Fosl2	Adap1	-1.847	rgb(117,156,235)
Irf4	Adarb1	1.9548	rgb(222,124,125)
Stat3	Adarb1	1.945	rgb(222,124,125)
Fosl2	Adarb1	1.978	rgb(222,122,123)
Maf	Adat2	-1.4476	rgb(138,169,231)
Hif1a	Adck5	1.5871	rgb(221,141,142)
Hif1a	Adcy3	1.2082	rgb(220,159,160)
Irf4	Adcy6	1.0446	rgb(220,167,168)
Batf	Adcy7	-1.3414	rgb(144,173,230)
Irf4	Adcy7	-1.6233	rgb(129,163,232)
Maf	Adcy7	-1.2756	rgb(148,175,229)
Rorc	Add1	-1.1182	rgb(156,180,228)
Batf	Adh1	1.1957	rgb(220,160,160)
Fosl2	Adh1	1.0681	rgb(220,166,166)
Irf4	Adh4	1.9336	rgb(222,125,126)
Stat3	Adh4	1.6959	rgb(222,136,137)
Rorc	Adh4	1.8231	rgb(222,130,131)
Fosl2	Adh4	1.88	rgb(222,127,128)
Irf4	Adh5	1.1953	rgb(220,160,160)
Batf	Adi1	-1.5876	rgb(131,165,232)
Maf	Adk	-1.9308	rgb(112,153,235)
Fosl2	Adk	-1.8303	rgb(118,157,234)
Batf	Adm	-1.7719	rgb(121,158,234)
Batf	Adora2a	1.3083	rgb(221,154,155)
Maf	Adora2a	-1.3644	rgb(143,172,230)
Fosl2	Adora2a	-1.5067	rgb(135,167,231)
Fosl2	Adora2b	1.1149	rgb(220,164,164)
Batf	Adpgk	-1.4824	rgb(137,168,231)
Irf4	Adss	1.6453	rgb(222,138,139)
Batf	Adssl1	1.6545	rgb(222,138,139)
Irf4	Aebp2	1.9555	rgb(222,124,125)
Fosl2	Aebp2	1.8407	rgb(222,129,130)
Hif1a	Aebp2	1.8479	rgb(222,129,130)
Batf	Aen	-1.695	rgb(125,161,233)
Fosl2	Aen	-1.8159	rgb(118,157,234)
Irf4	Aes	1.4384	rgb(221,148,149)
Batf	Aff3	1.9702	rgb(222,123,124)
Irf4	Aff3	1.9708	rgb(222,123,124)
Maf	Aff3	1.9088	rgb(222,126,127)
Rorc	Aff3	-1.2178	rgb(151,177,229)
Fosl2	Aff3	1.9766	rgb(222,123,124)
Hif1a	Afg3l2	1.835	rgb(222,129,130)
Fosl2	Agbl5	1.1451	rgb(220,162,163)
Hif1a	Agbl5	1.878	rgb(222,127,128)
Maf	Agfg1	-1.8135	rgb(119,157,234)
Fosl2	Agfg1	-1.8937	rgb(114,154,235)
Maf	Agl	-1.0198	rgb(162,183,227)
Hif1a	Agl	1.5761	rgb(221,142,142)
Batf	Agpat4	-1.9332	rgb(112,153,235)
Irf4	Agpat9	1.4644	rgb(221,147,148)
Rorc	Agpat9	-1.1451	rgb(155,179,228)
Fosl2	Agpat9	1.5942	rgb(221,141,142)
Batf	Ahcy	-1.7719	rgb(121,158,234)
Irf4	Ahi1	-1.9323	rgb(112,153,235)
Maf	Ahi1	-1.8898	rgb(114,155,235)
Batf	Ahnak	1.9627	rgb(222,123,124)
Irf4	Ahnak	1.9763	rgb(222,123,124)
Maf	Ahnak	-1.9795	rgb(110,152,236)
Stat3	Ahnak	1.8369	rgb(222,129,130)
Fosl2	Ahnak	-1.9755	rgb(110,152,236)
Hif1a	Ahnak	1.6812	rgb(222,137,137)
Batf	Ahr	1.7373	rgb(222,134,135)
Irf4	Ahr	1.8654	rgb(222,128,129)
Maf	Ahr	1.7816	rgb(222,132,133)
Stat3	Ahr	1.3645	rgb(221,152,152)
Irf4	Aig1	1.9325	rgb(222,125,126)
Maf	Aig1	-1.7905	rgb(120,158,234)
Stat3	Aig1	1.7471	rgb(222,133,134)
Batf	Aim1	1.953	rgb(222,124,125)
Irf4	Aim1	1.9336	rgb(222,125,126)
Stat3	Aim1	1.7871	rgb(222,132,132)
Fosl2	Aim1	1.7749	rgb(222,132,133)
Hif1a	Aim1	1.115	rgb(220,164,164)
Maf	Aim2	-1.3202	rgb(145,173,230)
Fosl2	Aim2	-1.1579	rgb(154,179,228)
Hif1a	Aimp2	1.755	rgb(222,133,134)
Irf4	Airn	-1.9137	rgb(113,154,235)
Batf	Ak3	-1.6855	rgb(125,161,233)
Hif1a	Ak4	1.81	rgb(222,130,131)
Fosl2	Akap1	-1.0638	rgb(159,182,227)
Batf	Akap12	1.0019	rgb(220,169,170)
Irf4	Akap12	1.1622	rgb(220,161,162)
Stat3	Akap12	1.0304	rgb(220,168,168)
Fosl2	Akap12	-1.1792	rgb(153,178,228)
Batf	Akap13	1.9725	rgb(222,123,124)
Rorc	Akap13	-1.8205	rgb(118,157,234)
Hif1a	Akap13	1.4109	rgb(221,150,150)
Fosl2	Akap8l	1.0731	rgb(220,166,166)
Maf	Akna	-1.9558	rgb(111,152,236)
Maf	Akr1b8	-1.3672	rgb(143,172,230)
Irf4	Akr1c18	-1.0639	rgb(159,182,227)
Etv6	Akt1s1	-1.8761	rgb(115,155,235)
Fosl2	Akt2	-1.319	rgb(145,173,230)
Irf4	Alcam	-1.9223	rgb(113,154,235)
Maf	Alcam	-1.3912	rgb(141,171,230)
Stat3	Alcam	-1.0616	rgb(159,182,227)
Rorc	Alcam	1.048	rgb(220,167,167)
Fosl2	Alcam	-1.7622	rgb(121,159,234)
Irf4	Aldh1l2	1.2364	rgb(220,158,159)
Stat3	Aldh1l2	1.2573	rgb(220,157,158)
Fosl2	Aldh1l2	1.0516	rgb(220,167,167)
Hif1a	Aldh1l2	-1.4296	rgb(139,170,231)
Etv6	Aldh1l2	-1.3102	rgb(146,174,229)
Irf4	Aldh3a2	1.2493	rgb(220,157,158)
Batf	Aldh7a1	1.0623	rgb(220,166,167)
Stat3	Aldh7a1	1.0997	rgb(220,164,165)
Stat3	Aldoa	1.7069	rgb(222,135,136)
Hif1a	Aldoa	1.9437	rgb(222,124,125)
Irf4	Aldoc	1.1337	rgb(220,163,163)
Fosl2	Aldoc	1.1169	rgb(220,164,164)
Nfe2l2	Aldoc	-1.5064	rgb(135,167,231)
Hif1a	Aldoc	1.7918	rgb(222,131,132)
Hif1a	Alg11	1.7819	rgb(222,132,133)
Fosl2	Alg8	-1.0133	rgb(162,184,227)
Hif1a	Alkbh2	1.4811	rgb(221,146,147)
Hif1a	Alkbh5	1.8616	rgb(222,128,129)
Irf4	Alpk2	1.997	rgb(222,122,123)
Maf	Alpk2	1.9685	rgb(222,123,124)
Stat3	Alpk2	1.992	rgb(222,122,123)
Rorc	Alpk2	-1.9507	rgb(111,153,236)
Hif1a	Alpk2	1.6252	rgb(221,139,140)
Etv6	Alpk2	-1.616	rgb(129,164,232)
Batf	Als2cl	1.6063	rgb(221,140,141)
Stat3	Als2cl	1.5323	rgb(221,144,145)
Fosl2	Amdhd2	1.9191	rgb(222,125,126)
Batf	Amica1	-1.7422	rgb(122,159,234)
Irf4	Amica1	-1.7369	rgb(123,160,234)
Maf	Amica1	-1.213	rgb(151,177,229)
Rorc	Amica1	-1.152	rgb(154,179,228)
Fosl2	Amica1	-1.6938	rgb(125,161,233)
Batf	Amigo2	-1.1037	rgb(157,181,227)
Batf	Ammecr1	-1.926	rgb(112,153,235)
Nfe2l2	Amn1	1.1659	rgb(220,161,162)
Fosl2	Ampd3	1.4908	rgb(221,146,146)
Batf	Amz1	1.1653	rgb(220,161,162)
Irf4	Amz1	1.0972	rgb(220,165,165)
Hif1a	Anapc11	1.5887	rgb(221,141,142)
Rorc	Anapc13	-1.4777	rgb(137,168,231)
Batf	Angptl2	-1.2695	rgb(148,175,229)
Irf4	Angptl2	-1.0427	rgb(160,183,227)
Rorc	Angptl2	-1.1337	rgb(155,180,228)
Fosl2	Angptl2	-1.741	rgb(122,159,234)
Irf4	Angptl4	-1.5028	rgb(135,167,231)
Batf	Angptl6	1.6379	rgb(222,139,140)
Irf4	Angptl6	1.841	rgb(222,129,130)
Fosl2	Angptl6	1.6922	rgb(222,136,137)
Nfe2l2	Angptl6	-1.7115	rgb(124,160,233)
Hif1a	Angptl6	-1.8173	rgb(118,157,234)
Batf	Ank	-1.656	rgb(127,162,233)
Maf	Ankib1	-1.1008	rgb(157,181,227)
Batf	Ankle1	-1.7218	rgb(123,160,233)
Maf	Ankrd12	-1.2131	rgb(151,177,229)
Fosl2	Ankrd12	-1.7445	rgb(122,159,234)
Fosl2	Ankrd13b	-1.5766	rgb(131,165,232)
Nfe2l2	Ankrd37	-1.3693	rgb(143,172,230)
Hif1a	Ankrd37	1.896	rgb(222,126,127)
Irf4	Ankrd39	-1.1101	rgb(157,180,228)
Maf	Ankrd44	-1.912	rgb(113,154,235)
Maf	Ankrd46	-1.8329	rgb(117,156,234)
Rorc	Ankrd46	-1.388	rgb(142,171,230)
Hif1a	Ankrd46	1.7239	rgb(222,135,135)
Hif1a	Ankzf1	1.8821	rgb(222,127,128)
Etv6	Ano8	-1.8554	rgb(116,156,235)
Irf4	Anp32a	1.9564	rgb(222,123,124)
Stat3	Anp32a	1.8479	rgb(222,129,130)
Hif1a	Anp32a	1.9084	rgb(222,126,127)
Irf4	Anp32e	1.6422	rgb(222,139,139)
Batf	Antxr2	-1.9513	rgb(111,153,236)
Irf4	Antxr2	-1.9516	rgb(111,153,236)
Fosl2	Antxr2	-1.8765	rgb(115,155,235)
Batf	Anxa11	1.8248	rgb(222,130,131)
Irf4	Anxa11	1.8599	rgb(222,128,129)
Batf	Anxa2	1.9474	rgb(222,124,125)
Irf4	Anxa2	1.9225	rgb(222,125,126)
Maf	Anxa2	-1.9104	rgb(113,154,235)
Stat3	Anxa2	1.3854	rgb(221,151,151)
Rorc	Anxa2	-1.6207	rgb(129,163,232)
Hif1a	Anxa2	1.7967	rgb(222,131,132)
Irf4	Anxa3	1.2217	rgb(220,159,159)
Irf4	Anxa4	1.8992	rgb(222,126,127)
Rorc	Anxa4	-1.5518	rgb(133,166,232)
Batf	Anxa5	1.6611	rgb(222,138,138)
Maf	Anxa5	-1.0862	rgb(158,181,227)
Stat3	Anxa5	1.1913	rgb(220,160,161)
Batf	Anxa6	1.8147	rgb(222,130,131)
Maf	Anxa6	-1.8647	rgb(116,155,235)
Hif1a	Anxa6	1.4005	rgb(221,150,151)
Etv6	Anxa6	-1.3442	rgb(144,173,230)
Hif1a	Anxa9	1.4354	rgb(221,148,149)
Batf	Aoc2	-1.3113	rgb(146,174,229)
Fosl2	Ap1ar	-1.381	rgb(142,171,230)
Rorc	Ap3b1	-1.0144	rgb(162,183,227)
Stat3	Ap3s1	-1.076	rgb(159,181,227)
Nfe2l2	Ap4b1	1.2937	rgb(221,155,156)
Rorc	Apaf1	-1.2196	rgb(151,177,229)
Hif1a	Apba3	1.7893	rgb(222,131,132)
Batf	Apbb1ip	-1.945	rgb(111,153,235)
Irf4	Apbb1ip	-1.9489	rgb(111,153,236)
Hif1a	Apbb3	1.8489	rgb(222,129,130)
Etv6	Apex1	-1.4567	rgb(138,169,231)
Batf	Aplp1	1.2225	rgb(220,159,159)
Irf4	Aplp1	1.2502	rgb(220,157,158)
Fosl2	Aplp1	1.6189	rgb(221,140,140)
Hif1a	Aplp1	1.4213	rgb(221,149,150)
Fosl2	Apoa1bp	1.1871	rgb(220,160,161)
Irf4	Apobec1	-1.2375	rgb(150,176,229)
Batf	Apold1	1.1656	rgb(220,161,162)
Stat3	Apold1	1.322	rgb(221,154,154)
Irf4	Appl1	1.832	rgb(222,129,130)
Maf	Appl1	-1.6567	rgb(127,162,233)
Stat3	Appl2	1.1	rgb(220,164,165)
Hif1a	Appl2	1.7114	rgb(222,135,136)
Batf	Aqp3	-1.4636	rgb(138,169,231)
Irf4	Aqp3	1.6531	rgb(222,138,139)
Maf	Aqp3	1.429	rgb(221,149,149)
Fosl2	Aqp3	1.8862	rgb(222,127,128)
Batf	Arap2	1.6879	rgb(222,136,137)
Irf4	Arap2	1.4302	rgb(221,149,149)
Rorc	Arap2	-1.1156	rgb(156,180,228)
Irf4	Arc	-1.6045	rgb(130,164,232)
Stat3	Arc	-1.6208	rgb(129,163,232)
Fosl2	Arc	-1.1425	rgb(155,179,228)
Batf	Arf2	-1.596	rgb(130,164,232)
Maf	Arf2	-1.4656	rgb(137,169,231)
Maf	Arf6	-1.7947	rgb(120,158,234)
Stat3	Arf6	1.7125	rgb(222,135,136)
Maf	Arfip1	-1.3916	rgb(141,171,230)
Batf	Arhgap10	-1.9001	rgb(114,154,235)
Irf4	Arhgap12	1.944	rgb(222,124,125)
Stat3	Arhgap12	1.7157	rgb(222,135,136)
Rorc	Arhgap12	-1.15	rgb(155,179,228)
Maf	Arhgap15	-1.2684	rgb(148,175,229)
Fosl2	Arhgap15	1.6058	rgb(221,140,141)
Batf	Arhgap17	1.8399	rgb(222,129,130)
Batf	Arhgap18	1.9653	rgb(222,123,124)
Rorc	Arhgap18	-1.7901	rgb(120,158,234)
Fosl2	Arhgap18	1.9786	rgb(222,122,123)
Irf4	Arhgap19	1.1121	rgb(220,164,164)
Fosl2	Arhgap21	-1.8033	rgb(119,157,234)
Rorc	Arhgap25	-1.6994	rgb(125,161,233)
Hif1a	Arhgap30	1.5403	rgb(221,143,144)
Batf	Arhgap31	-1.6483	rgb(127,163,233)
Fosl2	Arhgap31	-1.2396	rgb(150,176,229)
Maf	Arhgap39	-1.8563	rgb(116,156,235)
Fosl2	Arhgap39	-1.9032	rgb(114,154,235)
Hif1a	Arhgdia	1.8585	rgb(222,128,129)
Fosl2	Arhgdig	-1.0821	rgb(158,181,227)
Hif1a	Arhgdig	1.8781	rgb(222,127,128)
Irf4	Arhgef1	-1.844	rgb(117,156,235)
Etv6	Arhgef1	-1.3949	rgb(141,171,230)
Batf	Arhgef10	1.8029	rgb(222,131,132)
Stat3	Arhgef10	1.8426	rgb(222,129,130)
Rorc	Arhgef10	-1.7353	rgb(123,160,234)
Fosl2	Arhgef10	1.9401	rgb(222,124,125)
Hif1a	Arhgef10	1.7841	rgb(222,132,133)
Hif1a	Arhgef11	1.3785	rgb(221,151,152)
Irf4	Arhgef18	-1.0499	rgb(160,182,227)
Irf4	Arhgef3	-1.95	rgb(111,153,236)
Maf	Arhgef3	-1.9934	rgb(109,151,236)
Fosl2	Arhgef3	-1.9784	rgb(110,152,236)
Hif1a	Arhgef3	-1.5262	rgb(134,167,232)
Batf	Arhgef40	1.0183	rgb(220,168,169)
Irf4	Arhgef40	1.0561	rgb(220,167,167)
Maf	Arhgef40	-1.5314	rgb(134,166,232)
Stat3	Arhgef40	1.189	rgb(220,160,161)
Maf	Arhgef9	-1.6595	rgb(127,162,233)
Hif1a	Arhgef9	1.7062	rgb(222,135,136)
Irf4	Arid3a	1.3983	rgb(221,150,151)
Hif1a	Arid3a	1.3051	rgb(221,155,155)
Batf	Arid4a	-1.8563	rgb(116,156,235)
Irf4	Arid5a	1.967	rgb(222,123,124)
Stat3	Arid5a	1.9824	rgb(222,122,123)
Rorc	Arid5a	-1.9436	rgb(111,153,235)
Fosl2	Arid5a	1.9171	rgb(222,125,126)
Hif1a	Arid5a	1.8287	rgb(222,130,131)
Batf	Arid5b	-1.9398	rgb(112,153,235)
Stat3	Arid5b	1.9221	rgb(222,125,126)
Hif1a	Arih2	1.5757	rgb(221,142,142)
Irf4	Arl10	1.8758	rgb(222,127,128)
Fosl2	Arl15	-1.3458	rgb(144,173,230)
Irf4	Arl4a	-1.0069	rgb(162,184,227)
Batf	Arl4c	1.9126	rgb(222,126,127)
Irf4	Arl4c	1.8651	rgb(222,128,129)
Maf	Arl4c	-1.9067	rgb(113,154,235)
Stat3	Arl4c	1.7911	rgb(222,131,132)
Rorc	Arl4c	-1.4073	rgb(141,171,230)
Fosl2	Arl4c	1.8108	rgb(222,130,131)
Fosl2	Arl5c	1.5594	rgb(221,142,143)
Nfe2l2	Arl5c	1.366	rgb(221,152,152)
Batf	Arl6ip1	-1.8716	rgb(115,155,235)
Hif1a	Arl6ip5	1.8397	rgb(222,129,130)
Irf4	Arl8a	1.0235	rgb(220,168,169)
Fosl2	Armc6	-1.5629	rgb(132,165,232)
Irf4	Armcx6	1.6784	rgb(222,137,138)
Stat3	Arntl	1.0616	rgb(220,166,167)
Rorc	Arntl	1.9123	rgb(222,126,127)
Hif1a	Arpc2	1.7883	rgb(222,132,132)
Batf	Arrb1	1.3586	rgb(221,152,153)
Irf4	Arrb1	1.1201	rgb(220,163,164)
Stat3	Arrb1	1.2439	rgb(220,158,158)
Fosl2	Arrb1	1.5022	rgb(221,145,146)
Hif1a	Arrb1	1.8302	rgb(222,130,130)
Irf4	Arrb2	1.4105	rgb(221,150,150)
Fosl2	Arrdc3	1.0751	rgb(220,166,166)
Fosl2	Arrdc4	1.067	rgb(220,166,167)
Irf4	Arsb	-1.7514	rgb(122,159,234)
Fosl2	Arsb	-1.7664	rgb(121,159,234)
Maf	Asah1	-1.0295	rgb(161,183,227)
Stat3	Asap1	-1.4113	rgb(140,170,230)
Batf	Asb2	1.9042	rgb(222,126,127)
Irf4	Asb2	-1.8269	rgb(118,157,234)
Maf	Asb2	-1.9448	rgb(111,153,235)
Rorc	Asb2	-1.7487	rgb(122,159,234)
Fosl2	Asb2	1.9213	rgb(222,125,126)
Etv6	Asb2	1.2868	rgb(221,155,156)
Hif1a	Asb3	1.315	rgb(221,154,155)
Batf	Asf1a	-1.1569	rgb(154,179,228)
Hif1a	Asl	1.3406	rgb(221,153,154)
Irf4	Asns	1.0571	rgb(220,166,167)
Batf	Asph	1.9544	rgb(222,124,125)
Irf4	Asph	1.9358	rgb(222,124,125)
Stat3	Asph	1.1954	rgb(220,160,160)
Hif1a	Asph	1.6768	rgb(222,137,138)
Maf	Aste1	-1.0856	rgb(158,181,227)
Batf	Atad1	-1.8302	rgb(118,157,234)
Fosl2	Atad3a	-1.0816	rgb(158,181,227)
Batf	Atad5	-1.6594	rgb(127,162,233)
Batf	Atf3	-1.7778	rgb(120,158,234)
Irf4	Atf3	1.229	rgb(220,158,159)
Maf	Atf3	-1.3963	rgb(141,171,230)
Stat3	Atf3	-1.2883	rgb(147,174,229)
Fosl2	Atf3	1.4677	rgb(221,147,148)
Hif1a	Atf5	-1.6634	rgb(127,162,233)
Irf4	Atf6	1.9238	rgb(222,125,126)
Stat3	Atf6	1.6852	rgb(222,136,137)
Etv6	Atf6b	-1.4314	rgb(139,170,231)
Hif1a	Atg16l1	1.3858	rgb(221,151,151)
Hif1a	Atg2b	1.6266	rgb(221,139,140)
Irf4	Atg3	1.641	rgb(222,139,139)
Rorc	Atg3	-1.3207	rgb(145,173,230)
Stat3	Atg9a	1.2096	rgb(220,159,160)
Hif1a	Atg9a	1.929	rgb(222,125,126)
Batf	Atg9b	1.8258	rgb(222,130,131)
Stat3	Atg9b	1.7005	rgb(222,136,137)
Hif1a	Atg9b	1.9013	rgb(222,126,127)
Stat3	Athl1	1.3522	rgb(221,152,153)
Rorc	Atl3	-1.5021	rgb(135,167,231)
Irf4	Atmin	1.4275	rgb(221,149,149)
Maf	Atp10a	-1.9294	rgb(112,153,235)
Stat3	Atp10a	1.6547	rgb(222,138,139)
Fosl2	Atp10a	-1.9847	rgb(109,151,236)
Batf	Atp10d	1.9205	rgb(222,125,126)
Irf4	Atp10d	1.905	rgb(222,126,127)
Stat3	Atp10d	1.7204	rgb(222,135,136)
Fosl2	Atp10d	1.7459	rgb(222,134,134)
Batf	Atp11a	-1.0304	rgb(161,183,227)
Stat3	Atp11a	-1.0783	rgb(158,181,227)
Rorc	Atp11b	-1.0775	rgb(158,181,227)
Fosl2	Atp11b	1.726	rgb(222,135,135)
Hif1a	Atp11b	1.608	rgb(221,140,141)
Batf	Atp1a1	-1.6435	rgb(128,163,233)
Irf4	Atp1a1	-1.6312	rgb(128,163,233)
Fosl2	Atp1a1	-1.7523	rgb(122,159,234)
Maf	Atp1b1	-1.3062	rgb(146,174,229)
Fosl2	Atp2a2	-1.7851	rgb(120,158,234)
Maf	Atp2a3	-1.7244	rgb(123,160,233)
Stat3	Atp2a3	1.4547	rgb(221,147,148)
Fosl2	Atp2a3	1.2641	rgb(220,157,157)
Batf	Atp2b1	-1.5398	rgb(133,166,232)
Maf	Atp2b1	-1.3264	rgb(145,173,230)
Hif1a	Atp5d	1.8648	rgb(222,128,129)
Hif1a	Atp5e	1.3749	rgb(221,151,152)
Maf	Atp5f1	-1.1139	rgb(157,180,228)
Nfe2l2	Atp5j	-1.6098	rgb(130,164,232)
Batf	Atp6v0a1	1.8612	rgb(222,128,129)
Stat3	Atp6v0a1	1.7032	rgb(222,136,136)
Fosl2	Atp6v0a1	1.8614	rgb(222,128,129)
Etv6	Atp6v0a1	-1.6746	rgb(126,162,233)
Maf	Atp6v0a2	-1.1825	rgb(153,178,228)
Stat3	Atp6v0c	-1.6433	rgb(128,163,233)
Hif1a	Atp6v0d1	1.6422	rgb(222,139,139)
Batf	Atp6v0d2	1.8116	rgb(222,130,131)
Hif1a	Atp6v0e	1.3594	rgb(221,152,153)
Rorc	Atp6v1d	-1.0804	rgb(158,181,227)
Hif1a	Atp7a	1.216	rgb(220,159,159)
Batf	Atp8b4	1.9645	rgb(222,123,124)
Irf4	Atp8b4	-1.9758	rgb(110,152,236)
Maf	Atp8b4	-1.9541	rgb(111,152,236)
Rorc	Atp8b4	-1.641	rgb(128,163,233)
Hif1a	Atp8b4	1.0064	rgb(220,169,169)
Irf4	Atpif1	1.0844	rgb(220,165,166)
Batf	Atrnl1	1.931	rgb(222,125,126)
Irf4	Atrnl1	1.9184	rgb(222,125,126)
Stat3	Atrnl1	1.8951	rgb(222,126,127)
Irf4	Atxn1	1.9968	rgb(222,122,123)
Maf	Atxn1	-1.9859	rgb(109,151,236)
Stat3	Atxn1	1.9403	rgb(222,124,125)
Hif1a	Atxn7l1	1.6061	rgb(221,140,141)
Hif1a	Atxn7l2	1.8066	rgb(222,131,132)
Rorc	Auh	-1.9332	rgb(112,153,235)
Fosl2	Auh	1.9159	rgb(222,125,126)
Batf	Aup1	-1.3849	rgb(142,171,230)
Batf	Aurkb	-1.7853	rgb(120,158,234)
Hif1a	Aurkb	1.8302	rgb(222,130,130)
Irf4	Avpi1	1.9247	rgb(222,125,126)
Stat3	Avpi1	1.8938	rgb(222,126,127)
Rorc	Avpi1	1.9603	rgb(222,123,124)
Hif1a	Avpi1	1.5407	rgb(221,143,144)
Irf4	Axin2	1.7005	rgb(222,136,137)
Stat3	Axl	1.8978	rgb(222,126,127)
Fosl2	Axl	-1.9402	rgb(112,153,235)
Etv6	Axl	1.5973	rgb(221,141,141)
Batf	B2m	-1.7948	rgb(120,158,234)
Stat3	B2m	-1.5884	rgb(131,165,232)
Fosl2	B2m	1.7797	rgb(222,132,133)
Etv6	B3gat3	-1.663	rgb(127,162,233)
Maf	B3gnt2	-1.8648	rgb(116,155,235)
Fosl2	B3gnt2	-1.7865	rgb(120,158,234)
Fosl2	B430306N03Rik	1.533	rgb(221,144,144)
Irf4	B4galnt1	-1.8486	rgb(117,156,235)
Stat3	B4galnt1	-1.7821	rgb(120,158,234)
Fosl2	B4galnt1	-1.6904	rgb(125,161,233)
Batf	B4galnt4	1.9356	rgb(222,124,125)
Irf4	B4galnt4	1.9334	rgb(222,125,126)
Maf	B4galnt4	1.9299	rgb(222,125,126)
Stat3	B4galnt4	1.9408	rgb(222,124,125)
Hif1a	B4galnt4	1.3642	rgb(221,152,152)
Maf	B4galt1	1.9758	rgb(222,123,124)
Rorc	B4galt1	-1.8868	rgb(115,155,235)
Fosl2	B4galt1	1.9241	rgb(222,125,126)
Maf	B4galt4	-1.0158	rgb(162,183,227)
Maf	B4galt5	-1.4319	rgb(139,170,231)
Stat3	B4galt5	-1.6497	rgb(127,163,233)
Fosl2	B4galt5	-1.7884	rgb(120,158,234)
Hif1a	B630005N14Rik	1.8037	rgb(222,131,132)
Hif1a	BC017643	1.8843	rgb(222,127,128)
Batf	BC021614	1.8551	rgb(222,128,129)
Stat3	BC021614	1.9572	rgb(222,123,124)
Fosl2	BC021614	1.8862	rgb(222,127,128)
Etv6	BC029214	-1.7513	rgb(122,159,234)
Irf4	BC029722	1.7713	rgb(222,132,133)
Stat3	BC030867	1.453	rgb(221,148,148)
Hif1a	BC030867	1.7797	rgb(222,132,133)
Etv6	BC037034	-1.7266	rgb(123,160,233)
Irf4	BC052040	1.7598	rgb(222,133,134)
Nfe2l2	BC055324	1.4855	rgb(221,146,147)
Stat3	Bach2	1.9196	rgb(222,125,126)
Fosl2	Bag2	-1.0154	rgb(162,183,227)
Hif1a	Bag2	1.3669	rgb(221,152,152)
Batf	Baiap2	-1.7685	rgb(121,159,234)
Batf	Basp1	1.0268	rgb(220,168,168)
Fosl2	Basp1	1.013	rgb(220,169,169)
Batf	Batf	1.9695	rgb(222,123,124)
Maf	Batf	-1.7058	rgb(124,161,233)
Stat3	Batf	1.9651	rgb(222,123,124)
Fosl2	Batf	-1.9495	rgb(111,153,236)
Maf	Batf3	-1.9049	rgb(114,154,235)
Stat3	Batf3	-1.7897	rgb(120,158,234)
Rorc	Batf3	-1.951	rgb(111,153,236)
Fosl2	Batf3	-1.8761	rgb(115,155,235)
Etv6	Bax	-1.4786	rgb(137,168,231)
Irf4	Baz2a	1.7434	rgb(222,134,135)
Irf4	Bcap29	-1.068	rgb(159,182,227)
Batf	Bcar1	1.5332	rgb(221,144,144)
Irf4	Bcar1	1.0293	rgb(220,168,168)
Hif1a	Bcar1	1.2874	rgb(221,155,156)
Maf	Bcat1	-1.4954	rgb(136,168,231)
Fosl2	Bcat1	-1.8073	rgb(119,157,234)
Batf	Bcl2	1.9529	rgb(222,124,125)
Stat3	Bcl2	1.9007	rgb(222,126,127)
Rorc	Bcl2	-1.9694	rgb(110,152,236)
Fosl2	Bcl2	1.9942	rgb(222,122,123)
Hif1a	Bcl2	1.9208	rgb(222,125,126)
Batf	Bcl2a1a	1.7301	rgb(222,134,135)
Maf	Bcl2a1a	-1.3276	rgb(145,173,230)
Fosl2	Bcl2a1a	-1.7686	rgb(121,159,234)
Batf	Bcl2a1b	1.9609	rgb(222,123,124)
Irf4	Bcl2a1b	-1.9049	rgb(114,154,235)
Maf	Bcl2a1b	-1.8685	rgb(116,155,235)
Fosl2	Bcl2a1b	-1.9314	rgb(112,153,235)
Batf	Bcl2a1c	1.3242	rgb(221,154,154)
Maf	Bcl2a1c	-1.1024	rgb(157,181,227)
Batf	Bcl2a1d	1.9657	rgb(222,123,124)
Irf4	Bcl2a1d	-1.8735	rgb(115,155,235)
Maf	Bcl2a1d	-1.8304	rgb(118,157,234)
Rorc	Bcl2a1d	1.7356	rgb(222,134,135)
Fosl2	Bcl2a1d	-1.9511	rgb(111,153,236)
Maf	Bcl2l1	-1.9313	rgb(112,153,235)
Rorc	Bcl2l1	1.9402	rgb(222,124,125)
Fosl2	Bcl2l1	-1.9215	rgb(113,154,235)
Batf	Bcl2l11	-1.9697	rgb(110,152,236)
Irf4	Bcl2l11	-1.9784	rgb(110,152,236)
Rorc	Bcl2l11	-1.8528	rgb(116,156,235)
Fosl2	Bcl2l11	1.9072	rgb(222,126,127)
Hif1a	Bcl2l11	1.7092	rgb(222,135,136)
Irf4	Bcl2l2	1.4376	rgb(221,148,149)
Irf4	Bcl3	1.9137	rgb(222,126,126)
Stat3	Bcl3	1.9708	rgb(222,123,124)
Rorc	Bcl3	-1.8388	rgb(117,156,234)
Hif1a	Bcl3	1.7558	rgb(222,133,134)
Batf	Bcl6	1.8966	rgb(222,126,127)
Stat3	Bcl6	1.9364	rgb(222,124,125)
Rorc	Bcl6	1.9429	rgb(222,124,125)
Fosl2	Bcl6	-1.8851	rgb(115,155,235)
Irf4	Bcorl1	1.1274	rgb(220,163,164)
Hif1a	Bcorl1	1.0908	rgb(220,165,165)
Nfe2l2	Bcs1l	1.6055	rgb(221,140,141)
Maf	Bdh1	-1.0367	rgb(161,183,227)
Irf4	Bdh2	-1.6968	rgb(125,161,233)
Stat3	Bdh2	1.5992	rgb(221,141,141)
Fosl2	Bdh2	-1.7964	rgb(119,158,234)
Hif1a	Bdh2	1.2541	rgb(220,157,158)
Batf	Bend3	-1.7081	rgb(124,161,233)
Irf4	Bend3	-1.6639	rgb(127,162,233)
Fosl2	Bend3	-1.6209	rgb(129,163,232)
Batf	Bend4	1.7352	rgb(222,134,135)
Maf	Bend4	-1.8686	rgb(116,155,235)
Stat3	Bend4	1.5364	rgb(221,144,144)
Rorc	Bend4	-1.4871	rgb(136,168,231)
Fosl2	Bend4	1.765	rgb(222,133,134)
Batf	Bend5	1.1818	rgb(220,161,161)
Irf4	Bend5	1.1003	rgb(220,164,165)
Fosl2	Bend5	1.031	rgb(220,168,168)
Hif1a	Bend5	1.4311	rgb(221,149,149)
Batf	Bhlhe40	1.9139	rgb(222,126,126)
Irf4	Bhlhe40	1.9593	rgb(222,123,124)
Maf	Bhlhe40	-1.9574	rgb(111,152,236)
Stat3	Bhlhe40	1.9505	rgb(222,124,125)
Rorc	Bik	1.5797	rgb(221,141,142)
Maf	Bin1	-1.5092	rgb(135,167,231)
Maf	Birc2	-1.625	rgb(129,163,232)
Irf4	Bivm	1.4974	rgb(221,145,146)
Batf	Blmh	-1.4015	rgb(141,171,230)
Hif1a	Bloc1s3	1.8482	rgb(222,129,130)
Fosl2	Blvrb	1.1422	rgb(220,162,163)
Maf	Bmi1	-1.7457	rgb(122,159,234)
Batf	Bmp2k	1.9407	rgb(222,124,125)
Irf4	Bmpr1a	1.4315	rgb(221,149,149)
Stat3	Bmpr1a	1.4728	rgb(221,147,147)
Hif1a	Bmpr1a	1.7431	rgb(222,134,135)
Irf4	Bmyc	-1.4806	rgb(137,168,231)
Irf4	Bnip3	1.0375	rgb(220,167,168)
Fosl2	Bnip3	1.0485	rgb(220,167,167)
Hif1a	Bnip3	1.9425	rgb(222,124,125)
Batf	Bnip3l	1.2837	rgb(221,156,156)
Maf	Bnip3l	-1.2546	rgb(149,176,229)
Stat3	Bnip3l	1.2155	rgb(220,159,160)
Fosl2	Bnip3l	1.2081	rgb(220,159,160)
Hif1a	Bnip3l	1.8704	rgb(222,128,129)
Fosl2	Bphl	1.6722	rgb(222,137,138)
Fosl2	Brix1	-1.2068	rgb(151,177,228)
Fosl2	Brms1	-1.3545	rgb(143,172,230)
Stat3	Bsg	1.24	rgb(220,158,158)
Hif1a	Bsg	1.8873	rgb(222,127,128)
Irf4	Bspry	-1.8514	rgb(116,156,235)
Hif1a	Bspry	1.3702	rgb(221,152,152)
Etv6	Bspry	-1.8144	rgb(118,157,234)
Stat3	Bst2	-1.3877	rgb(142,171,230)
Irf4	Btbd19	1.8557	rgb(222,128,129)
Rorc	Btbd19	1.8511	rgb(222,129,129)
Fosl2	Btbd19	-1.7633	rgb(121,159,234)
Fosl2	Btbd2	1.7452	rgb(222,134,134)
Irf4	Btg1	-1.9456	rgb(111,153,236)
Fosl2	Btg1	1.8692	rgb(222,128,129)
Hif1a	Btg1	1.8282	rgb(222,130,131)
Maf	Btg2	-1.8077	rgb(119,157,234)
Stat3	Btg2	1.8046	rgb(222,131,132)
Fosl2	Btg2	-1.7543	rgb(122,159,234)
Irf4	Btla	1.9408	rgb(222,124,125)
Stat3	Btla	1.7627	rgb(222,133,134)
Fosl2	Bzw1	-1.2554	rgb(149,176,229)
Batf	Bzw2	-1.1546	rgb(154,179,228)
Fosl2	Bzw2	-1.1083	rgb(157,180,228)
Maf	C1galt1	-1.3779	rgb(142,171,230)
Batf	C1qtnf6	-1.5425	rgb(133,166,232)
Fosl2	C2cd2l	-1.2444	rgb(149,176,229)
Etv6	C2cd2l	-1.8761	rgb(115,155,235)
Nfe2l2	C2cd4b	1.4892	rgb(221,146,147)
Rorc	C330018D20Rik	-1.1285	rgb(156,180,228)
Batf	C920009B18Rik	1.9349	rgb(222,125,125)
Stat3	C920009B18Rik	1.9041	rgb(222,126,127)
Fosl2	C920009B18Rik	1.8074	rgb(222,131,132)
Batf	Cacnb3	1.8277	rgb(222,130,131)
Irf4	Cacnb3	1.9022	rgb(222,126,127)
Batf	Cacybp	-1.094	rgb(158,181,227)
Fosl2	Cad	-1.5144	rgb(135,167,231)
Batf	Cadm1	-1.0183	rgb(162,183,227)
Maf	Calcoco1	-1.012	rgb(162,184,227)
Batf	Calcrl	1.3659	rgb(221,152,152)
Irf4	Calcrl	1.3328	rgb(221,153,154)
Maf	Calcrl	-1.1015	rgb(157,181,227)
Stat3	Calcrl	1.0937	rgb(220,165,165)
Hif1a	Calcrl	-1.1148	rgb(156,180,228)
Rorc	Calhm2	-1.2006	rgb(152,177,228)
Irf4	Calm2	1.5086	rgb(221,145,146)
Rorc	Calm2	-1.5185	rgb(135,167,231)
Irf4	Calm3	1.7725	rgb(222,132,133)
Irf4	Camk2d	-1.8666	rgb(116,155,235)
Irf4	Camk2g	-1.1563	rgb(154,179,228)
Rorc	Camk4	-1.9505	rgb(111,153,236)
Fosl2	Camk4	1.9726	rgb(222,123,124)
Stat3	Cand2	1.1378	rgb(220,163,163)
Irf4	Capg	-1.8927	rgb(114,154,235)
Stat3	Capg	1.726	rgb(222,135,135)
Fosl2	Capg	1.8546	rgb(222,128,129)
Hif1a	Capg	1.6018	rgb(221,140,141)
Batf	Capn2	1.7761	rgb(222,132,133)
Maf	Capn2	-1.7316	rgb(123,160,233)
Rorc	Capn2	-1.814	rgb(118,157,234)
Stat3	Capns1	1.2674	rgb(220,156,157)
Irf4	Capsl	1.8838	rgb(222,127,128)
Rorc	Capsl	-1.4683	rgb(137,168,231)
Irf4	Capza2	1.868	rgb(222,128,129)
Irf4	Car12	-1.0812	rgb(158,181,227)
Fosl2	Car12	-1.4724	rgb(137,168,231)
Etv6	Car5b	-1.4031	rgb(141,171,230)
Batf	Carhsp1	-1.2227	rgb(151,177,229)
Irf4	Cars	1.0816	rgb(220,165,166)
Irf4	Cask	-1.0945	rgb(158,181,227)
Batf	Casp1	1.8455	rgb(222,129,130)
Irf4	Casp1	1.9137	rgb(222,126,126)
Maf	Casp1	-1.9126	rgb(113,154,235)
Batf	Casp3	-1.9693	rgb(110,152,236)
Maf	Casp3	-1.9259	rgb(112,153,235)
Stat3	Casp3	-1.3606	rgb(143,172,230)
Irf4	Casp4	1.8233	rgb(222,130,131)
Maf	Casp4	-1.8286	rgb(118,157,234)
Stat3	Casp4	1.584	rgb(221,141,142)
Batf	Casp6	1.8027	rgb(222,131,132)
Irf4	Casp6	1.7058	rgb(222,135,136)
Stat3	Casp6	1.8655	rgb(222,128,129)
Rorc	Casp6	-1.7308	rgb(123,160,233)
Fosl2	Casp6	1.9088	rgb(222,126,127)
Hif1a	Casp8	1.2239	rgb(220,159,159)
Irf4	Cast	1.7604	rgb(222,133,134)
Maf	Cast	-1.6575	rgb(127,162,233)
Stat3	Cast	1.5821	rgb(221,141,142)
Irf4	Cblb	1.8765	rgb(222,127,128)
Maf	Cblb	-1.9172	rgb(113,154,235)
Rorc	Cblb	-1.966	rgb(110,152,236)
Fosl2	Cblb	1.977	rgb(222,123,123)
Irf4	Cbx4	1.7976	rgb(222,131,132)
Etv6	Cc2d1a	-1.3883	rgb(142,171,230)
Etv6	Cc2d1b	-1.5156	rgb(135,167,231)
Batf	Ccdc109b	1.7506	rgb(222,133,134)
Maf	Ccdc109b	-1.0609	rgb(159,182,227)
Hif1a	Ccdc115	1.9181	rgb(222,125,126)
Fosl2	Ccdc124	-1.322	rgb(145,173,230)
Hif1a	Ccdc134	1.8235	rgb(222,130,131)
Batf	Ccdc40	1.1606	rgb(220,162,162)
Irf4	Ccdc40	1.4493	rgb(221,148,148)
Stat3	Ccdc40	1.4192	rgb(221,149,150)
Hif1a	Ccdc58	1.8292	rgb(222,130,130)
Etv6	Ccdc61	-1.2771	rgb(148,175,229)
Batf	Ccdc63	1.9333	rgb(222,125,126)
Irf4	Ccdc63	1.9712	rgb(222,123,124)
Stat3	Ccdc63	1.9185	rgb(222,125,126)
Rorc	Ccdc63	1.9674	rgb(222,123,124)
Hif1a	Ccdc63	1.5898	rgb(221,141,142)
Irf4	Ccdc64	1.963	rgb(222,123,124)
Stat3	Ccdc64	1.8765	rgb(222,127,128)
Nfe2l2	Ccdc84	-1.8781	rgb(115,155,235)
Hif1a	Ccdc84	1.8586	rgb(222,128,129)
Hif1a	Ccdc85b	1.5441	rgb(221,143,144)
Fosl2	Ccdc86	-1.0792	rgb(158,181,227)
Maf	Ccdc88a	-1.01	rgb(162,184,227)
Stat3	Ccdc88a	1.3021	rgb(221,155,155)
Hif1a	Ccdc88b	1.3281	rgb(221,154,154)
Batf	Ccdc92	1.2459	rgb(220,157,158)
Hif1a	Ccdc92	1.2535	rgb(220,157,158)
Batf	Ccl20	1.7411	rgb(222,134,135)
Stat3	Ccl20	1.8273	rgb(222,130,131)
Rorc	Ccl20	1.8169	rgb(222,130,131)
Fosl2	Ccl20	-1.8604	rgb(116,156,235)
Batf	Ccl3	-1.8715	rgb(115,155,235)
Irf4	Ccl3	-1.8034	rgb(119,157,234)
Maf	Ccl3	-1.6776	rgb(126,162,233)
Fosl2	Ccl3	-1.7066	rgb(124,161,233)
Batf	Ccl4	-1.7395	rgb(123,160,234)
Maf	Ccl4	-1.5823	rgb(131,165,232)
Fosl2	Ccl4	-1.7108	rgb(124,160,233)
Fosl2	Ccl5	1.8634	rgb(222,128,129)
Irf4	Ccnd2	1.8678	rgb(222,128,129)
Maf	Ccnd2	-1.9701	rgb(110,152,236)
Irf4	Ccnd3	1.9692	rgb(222,123,124)
Hif1a	Ccnd3	1.858	rgb(222,128,129)
Batf	Ccne1	-1.6381	rgb(128,163,233)
Fosl2	Ccne1	-1.8063	rgb(119,157,234)
Batf	Ccnf	-1.6022	rgb(130,164,232)
Batf	Ccng1	-1.2166	rgb(151,177,229)
Maf	Ccng1	-1.1586	rgb(154,179,228)
Irf4	Ccng2	1.6816	rgb(222,137,137)
Stat3	Ccng2	1.2993	rgb(221,155,156)
Fosl2	Ccng2	1.7189	rgb(222,135,136)
Hif1a	Ccng2	1.8791	rgb(222,127,128)
Fosl2	Ccni	1.3754	rgb(221,151,152)
Maf	Ccnyl1	-1.2351	rgb(150,176,229)
Batf	Ccr4	1.9245	rgb(222,125,126)
Hif1a	Ccr4	1.7823	rgb(222,132,133)
Maf	Ccr5	1.8426	rgb(222,129,130)
Fosl2	Ccr5	1.6995	rgb(222,136,137)
Batf	Ccr6	1.8289	rgb(222,130,130)
Irf4	Ccr6	1.9636	rgb(222,123,124)
Maf	Ccr6	-1.9645	rgb(110,152,236)
Rorc	Ccr6	1.9663	rgb(222,123,124)
Fosl2	Ccr6	-1.8528	rgb(116,156,235)
Irf4	Ccr7	1.9635	rgb(222,123,124)
Stat3	Ccr7	-1.962	rgb(110,152,236)
Rorc	Ccr7	-1.9811	rgb(109,152,236)
Fosl2	Ccr7	1.9766	rgb(222,123,124)
Hif1a	Ccr7	1.8138	rgb(222,130,131)
Irf4	Ccr8	-1.7369	rgb(123,160,234)
Stat3	Ccr8	-1.4834	rgb(136,168,231)
Rorc	Ccr8	-1.6104	rgb(130,164,232)
Fosl2	Ccr8	-1.5699	rgb(132,165,232)
Hif1a	Ccrl2	1.4193	rgb(221,149,150)
Irf4	Cd101	-1.9689	rgb(110,152,236)
Fosl2	Cd101	1.9649	rgb(222,123,124)
Nfe2l2	Cd151	1.4455	rgb(221,148,149)
Batf	Cd2	1.9059	rgb(222,126,127)
Rorc	Cd2	-1.967	rgb(110,152,236)
Fosl2	Cd2	1.9457	rgb(222,124,125)
Hif1a	Cd2	1.8253	rgb(222,130,131)
Batf	Cd200	1.9387	rgb(222,124,125)
Irf4	Cd200	1.9764	rgb(222,123,124)
Stat3	Cd200	1.5452	rgb(221,143,144)
Fosl2	Cd200	1.943	rgb(222,124,125)
Batf	Cd200r1	1.7495	rgb(222,133,134)
Maf	Cd200r1	-1.7664	rgb(121,159,234)
Stat3	Cd200r1	1.478	rgb(221,146,147)
Irf4	Cd226	-1.8865	rgb(115,155,235)
Maf	Cd226	-1.8024	rgb(119,157,234)
Rorc	Cd226	1.7365	rgb(222,134,135)
Irf4	Cd247	1.9723	rgb(222,123,124)
Batf	Cd24a	1.458	rgb(221,147,148)
Irf4	Cd24a	1.5778	rgb(221,142,142)
Maf	Cd24a	-1.1678	rgb(154,178,228)
Stat3	Cd24a	1.5813	rgb(221,141,142)
Fosl2	Cd24a	-1.1261	rgb(156,180,228)
Hif1a	Cd24a	1.5386	rgb(221,143,144)
Irf4	Cd27	-1.8542	rgb(116,156,235)
Rorc	Cd27	-1.8601	rgb(116,156,235)
Batf	Cd274	-1.9266	rgb(112,153,235)
Irf4	Cd274	-1.9597	rgb(111,152,236)
Maf	Cd274	-1.7001	rgb(125,161,233)
Stat3	Cd274	-1.2025	rgb(152,177,228)
Irf4	Cd28	1.9885	rgb(222,122,123)
Stat3	Cd28	1.9908	rgb(222,122,123)
Fosl2	Cd28	1.9827	rgb(222,122,123)
Batf	Cd3d	-1.8209	rgb(118,157,234)
Irf4	Cd3e	-1.7186	rgb(124,160,233)
Hif1a	Cd3e	1.6817	rgb(222,137,137)
Hif1a	Cd3eap	1.8623	rgb(222,128,129)
Irf4	Cd3g	-1.9279	rgb(112,153,235)
Maf	Cd3g	-1.8586	rgb(116,156,235)
Rorc	Cd3g	-1.7573	rgb(122,159,234)
Hif1a	Cd3g	1.3905	rgb(221,151,151)
Irf4	Cd40lg	1.3308	rgb(221,153,154)
Fosl2	Cd40lg	-1.041	rgb(160,183,227)
Batf	Cd44	1.8143	rgb(222,130,131)
Irf4	Cd44	-1.9594	rgb(111,152,236)
Maf	Cd44	-1.3693	rgb(143,172,230)
Stat3	Cd44	-1.0564	rgb(160,182,227)
Fosl2	Cd44	-1.9441	rgb(111,153,235)
Irf4	Cd47	1.8076	rgb(222,131,132)
Fosl2	Cd47	1.86	rgb(222,128,129)
Hif1a	Cd48	1.2032	rgb(220,159,160)
Batf	Cd5	-1.6263	rgb(129,163,232)
Stat3	Cd5	1.9525	rgb(222,124,125)
Batf	Cd52	-1.4901	rgb(136,168,231)
Rorc	Cd52	-1.3475	rgb(144,172,230)
Fosl2	Cd52	1.8458	rgb(222,129,130)
Maf	Cd53	-1.7762	rgb(121,158,234)
Stat3	Cd53	1.9266	rgb(222,125,126)
Rorc	Cd53	-1.7836	rgb(120,158,234)
Fosl2	Cd53	1.9192	rgb(222,125,126)
Batf	Cd5l	1.873	rgb(222,127,128)
Irf4	Cd5l	1.9193	rgb(222,125,126)
Stat3	Cd5l	1.6075	rgb(221,140,141)
Rorc	Cd5l	1.3492	rgb(221,153,153)
Fosl2	Cd5l	-1.83	rgb(118,157,234)
Batf	Cd6	-1.9089	rgb(113,154,235)
Stat3	Cd6	1.8027	rgb(222,131,132)
Irf4	Cd69	-1.9651	rgb(110,152,236)
Maf	Cd69	-1.9201	rgb(113,154,235)
Hif1a	Cd69	-1.4491	rgb(138,169,231)
Irf4	Cd72	-1.3129	rgb(146,174,229)
Stat3	Cd72	-1.3037	rgb(146,174,229)
Batf	Cd74	-1.0682	rgb(159,182,227)
Batf	Cd80	-1.1957	rgb(152,178,228)
Maf	Cd80	-1.6081	rgb(130,164,232)
Stat3	Cd80	-1.426	rgb(140,170,231)
Etv6	Cd80	1.5327	rgb(221,144,145)
Maf	Cd81	-1.183	rgb(153,178,228)
Irf4	Cd82	-1.9375	rgb(112,153,235)
Maf	Cd82	-1.95	rgb(111,153,236)
Hif1a	Cd82	1.6815	rgb(222,137,137)
Batf	Cd83	1.8575	rgb(222,128,129)
Irf4	Cd83	-1.913	rgb(113,154,235)
Maf	Cd83	-1.9188	rgb(113,154,235)
Stat3	Cd83	-1.9272	rgb(112,153,235)
Rorc	Cd83	1.8347	rgb(222,129,130)
Fosl2	Cd83	-1.9381	rgb(112,153,235)
Nfe2l2	Cd83	-1.2476	rgb(149,176,229)
Batf	Cd84	1.248	rgb(220,157,158)
Maf	Cd84	-1.5387	rgb(133,166,232)
Stat3	Cd84	1.0651	rgb(220,166,167)
Stat3	Cd86	-1.4241	rgb(140,170,231)
Rorc	Cd86	-1.4041	rgb(141,171,230)
Fosl2	Cd86	1.8563	rgb(222,128,129)
Batf	Cd8b1	-1.4431	rgb(139,169,231)
Maf	Cd9	-1.5729	rgb(132,165,232)
Fosl2	Cd9	-1.8552	rgb(116,156,235)
Irf4	Cd96	-1.0505	rgb(160,182,227)
Maf	Cd96	-1.0401	rgb(161,183,227)
Fosl2	Cd96	-1.3492	rgb(144,172,230)
Maf	Cdc14a	-1.0956	rgb(158,181,227)
Irf4	Cdc14b	1.6042	rgb(221,140,141)
Stat3	Cdc14b	1.1496	rgb(220,162,163)
Rorc	Cdc14b	-1.0365	rgb(161,183,227)
Hif1a	Cdc14b	1.471	rgb(221,147,147)
Fosl2	Cdc25a	-1.1701	rgb(153,178,228)
Irf4	Cdc25b	1.848	rgb(222,129,130)
Stat3	Cdc25b	1.6202	rgb(221,140,140)
Fosl2	Cdc34	-1.4246	rgb(140,170,231)
Batf	Cdc42ep3	1.5937	rgb(221,141,142)
Maf	Cdc42ep3	1.8093	rgb(222,131,131)
Batf	Cdc42ep4	-1.0743	rgb(159,182,227)
Irf4	Cdc42ep4	1.2507	rgb(220,157,158)
Hif1a	Cdc42se1	1.6656	rgb(222,137,138)
Irf4	Cdca3	1.1783	rgb(220,161,161)
Batf	Cdca7	-1.0259	rgb(161,183,227)
Rorc	Cdk19	-1.1553	rgb(154,179,228)
Rorc	Cdk5rap1	1.3927	rgb(221,150,151)
Hif1a	Cdk5rap3	1.3152	rgb(221,154,155)
Stat3	Cdk6	1.9786	rgb(222,122,123)
Hif1a	Cdk6	1.8285	rgb(222,130,131)
Irf4	Cdkn1a	1.8187	rgb(222,130,131)
Maf	Cdkn1a	-1.8237	rgb(118,157,234)
Stat3	Cdkn1a	1.6738	rgb(222,137,138)
Hif1a	Cdkn1a	1.9412	rgb(222,124,125)
Stat3	Cdkn1b	1.7835	rgb(222,132,133)
Rorc	Cdkn1b	-1.6984	rgb(125,161,233)
Fosl2	Cdkn1b	1.0599	rgb(220,166,167)
Hif1a	Cdkn1b	1.8994	rgb(222,126,127)
Batf	Cdkn2c	-1.808	rgb(119,157,234)
Maf	Cdkn2c	1.7582	rgb(222,133,134)
Irf4	Cdkn2d	1.9657	rgb(222,123,124)
Stat3	Cdkn2d	1.9626	rgb(222,123,124)
Hif1a	Cdkn2d	1.8948	rgb(222,126,127)
Maf	Cdon	-1.7034	rgb(125,161,233)
Rorc	Cdon	1.791	rgb(222,131,132)
Fosl2	Cdr2	-1.4525	rgb(138,169,231)
Batf	Cdt1	-1.304	rgb(146,174,229)
Fosl2	Cdv3	-1.0277	rgb(161,183,227)
Maf	Cdyl2	-1.9169	rgb(113,154,235)
Nfe2l2	Cebpb	1.3752	rgb(221,151,152)
Irf4	Cebpg	1.3812	rgb(221,151,152)
Maf	Celf2	-1.7566	rgb(122,159,234)
Rorc	Celf2	-1.8812	rgb(115,155,235)
Irf4	Cenpb	1.3726	rgb(221,151,152)
Hif1a	Cenpb	1.4631	rgb(221,147,148)
Stat3	Cenpf	1.1247	rgb(220,163,164)
Batf	Cenpl	-1.2678	rgb(148,175,229)
Irf4	Cenpt	1.6035	rgb(221,140,141)
Batf	Cep170	1.0328	rgb(220,168,168)
Irf4	Cep170	1.1468	rgb(220,162,163)
Hif1a	Cep170	1.636	rgb(222,139,140)
Maf	Cep290	-1.0236	rgb(161,183,227)
Irf4	Cep97	1.6109	rgb(221,140,141)
Stat3	Cep97	1.5487	rgb(221,143,144)
Fosl2	Cep97	1.2408	rgb(220,158,158)
Maf	Cept1	-1.5066	rgb(135,167,231)
Irf4	Cerk	-1.5712	rgb(132,165,232)
Rorc	Cerk	1.783	rgb(222,132,133)
Stat3	Cetn4	1.8749	rgb(222,127,128)
Maf	Cfl2	-1.1808	rgb(153,178,228)
Maf	Cflar	-1.9623	rgb(110,152,236)
Stat3	Cflar	1.9043	rgb(222,126,127)
Irf4	Chac1	1.3444	rgb(221,153,153)
Batf	Chaf1a	-1.6338	rgb(128,163,233)
Irf4	Chchd10	1.5189	rgb(221,144,145)
Maf	Chchd2	-1.1373	rgb(155,179,228)
Fosl2	Chchd4	-1.4198	rgb(140,170,231)
Fosl2	Chchd5	1.0473	rgb(220,167,167)
Irf4	Chd7	1.9787	rgb(222,122,123)
Stat3	Chd7	1.9449	rgb(222,124,125)
Rorc	Chd7	-1.8357	rgb(117,156,234)
Fosl2	Chd7	1.978	rgb(222,122,123)
Hif1a	Chd7	1.0406	rgb(220,167,168)
Maf	Chd9	-1.8748	rgb(115,155,235)
Batf	Chm	1.8227	rgb(222,130,131)
Irf4	Chm	1.9438	rgb(222,124,125)
Stat3	Chm	1.8851	rgb(222,127,128)
Fosl2	Chm	1.7967	rgb(222,131,132)
Fosl2	Chml	-1.2147	rgb(151,177,229)
Irf4	Chmp2a	1.7764	rgb(222,132,133)
Stat3	Chmp4b	1.8957	rgb(222,126,127)
Rorc	Chmp4b	-1.7345	rgb(123,160,233)
Hif1a	Chmp4b	1.3237	rgb(221,154,154)
Maf	Chmp5	-1.5424	rgb(133,166,232)
Etv6	Chpf	-1.5293	rgb(134,166,232)
Fosl2	Chrm4	-1.2064	rgb(151,177,228)
Hif1a	Chst10	1.2502	rgb(220,157,158)
Maf	Chst11	-1.601	rgb(130,164,232)
Fosl2	Chst11	-1.8364	rgb(117,156,234)
Rorc	Chst12	-1.351	rgb(144,172,230)
Hif1a	Chst12	1.3361	rgb(221,153,154)
Irf4	Chst15	1.2103	rgb(220,159,160)
Maf	Chst15	-1.2389	rgb(150,176,229)
Batf	Chst2	1.7723	rgb(222,132,133)
Maf	Chst2	-1.833	rgb(117,156,234)
Stat3	Chst2	1.9482	rgb(222,124,125)
Rorc	Chst2	1.9196	rgb(222,125,126)
Fosl2	Chst2	-1.8542	rgb(116,156,235)
Hif1a	Chst2	-1.5694	rgb(132,165,232)
Maf	Chsy1	-1.9254	rgb(112,153,235)
Maf	Ciapin1	-1.9089	rgb(113,154,235)
Fosl2	Ciapin1	-1.7548	rgb(122,159,234)
Stat3	Cic	1.9129	rgb(222,126,127)
Etv6	Cic	-1.4058	rgb(141,171,230)
Fosl2	Cirh1a	-1.7269	rgb(123,160,233)
Batf	Cisd2	-1.5547	rgb(133,166,232)
Maf	Cisd2	-1.1066	rgb(157,180,228)
Batf	Cisd3	1.729	rgb(222,134,135)
Irf4	Cisd3	1.435	rgb(221,148,149)
Hif1a	Cisd3	1.5223	rgb(221,144,145)
Hif1a	Cish	1.8562	rgb(222,128,129)
Batf	Cited2	1.6647	rgb(222,137,138)
Irf4	Cited2	1.7794	rgb(222,132,133)
Maf	Cited2	-1.8611	rgb(116,156,235)
Stat3	Cited2	1.7633	rgb(222,133,134)
Fosl2	Cited2	-1.025	rgb(161,183,227)
Hif1a	Cited2	1.8318	rgb(222,129,130)
Maf	Ckb	-1.395	rgb(141,171,230)
Rorc	Ckb	1.3527	rgb(221,152,153)
Hif1a	Ckb	1.4044	rgb(221,150,151)
Hif1a	Clcn3	1.9103	rgb(222,126,127)
Irf4	Cldn12	1.2081	rgb(220,159,160)
Batf	Cldnd1	1.9024	rgb(222,126,127)
Irf4	Cldnd1	1.8863	rgb(222,127,128)
Rorc	Cldnd1	-1.2704	rgb(148,175,229)
Hif1a	Cldnd1	-1.5181	rgb(135,167,231)
Hif1a	Clec16a	1.3649	rgb(221,152,152)
Irf4	Clec2d	1.7278	rgb(222,134,135)
Batf	Clec2i	-1.7252	rgb(123,160,233)
Irf4	Clec2i	-1.7864	rgb(120,158,234)
Fosl2	Clec2i	-1.7815	rgb(120,158,234)
Irf4	Clic1	1.8302	rgb(222,130,130)
Stat3	Clic1	1.9106	rgb(222,126,127)
Irf4	Clic4	1.8329	rgb(222,129,130)
Batf	Clip2	1.0396	rgb(220,167,168)
Irf4	Clk3	1.4655	rgb(221,147,148)
Hif1a	Clk3	1.6533	rgb(222,138,139)
Stat3	Cln6	1.236	rgb(220,158,159)
Fosl2	Cln6	1.1836	rgb(220,160,161)
Hif1a	Clta	1.4651	rgb(221,147,148)
Fosl2	Cltb	-1.3472	rgb(144,172,230)
Stat3	Clybl	1.0221	rgb(220,168,169)
Fosl2	Clybl	1.022	rgb(220,168,169)
Hif1a	Clybl	1.5268	rgb(221,144,145)
Batf	Cmah	-1.8619	rgb(116,155,235)
Maf	Cmah	-1.7072	rgb(124,161,233)
Irf4	Cmas	1.8079	rgb(222,131,131)
Maf	Cmas	-1.5924	rgb(131,164,232)
Rorc	Cmas	-1.1647	rgb(154,179,228)
Fosl2	Cmas	1.7474	rgb(222,133,134)
Hif1a	Cmas	1.5455	rgb(221,143,144)
Batf	Cmtm6	-1.8084	rgb(119,157,234)
Hif1a	Cmtm6	1.6806	rgb(222,137,138)
Batf	Cmtm7	-1.8555	rgb(116,156,235)
Irf4	Cmtm7	-1.8119	rgb(119,157,234)
Maf	Cmtm7	1.7423	rgb(222,134,135)
Stat3	Cmtm7	-1.5279	rgb(134,167,232)
Fosl2	Cmtm7	1.818	rgb(222,130,131)
Rorc	Cndp2	-1.7063	rgb(124,161,233)
Hif1a	Cndp2	1.461	rgb(221,147,148)
Batf	Cnih4	-1.8674	rgb(116,155,235)
Irf4	Cnih4	-1.826	rgb(118,157,234)
Stat3	Cnnm4	1.1622	rgb(220,161,162)
Maf	Cnot6l	-1.0605	rgb(159,182,227)
Maf	Cnot7	-1.5911	rgb(131,164,232)
Rorc	Cnp	-1.3309	rgb(145,173,230)
Fosl2	Cnp	1.238	rgb(220,158,158)
Fosl2	Cnpy2	1.0502	rgb(220,167,167)
Fosl2	Cnst	1.8352	rgb(222,129,130)
Hif1a	Cnst	1.1915	rgb(220,160,161)
Etv6	Cnst	-1.4301	rgb(139,170,231)
Irf4	Cobll1	1.8395	rgb(222,129,130)
Stat3	Cobll1	1.1738	rgb(220,161,161)
Rorc	Cobll1	1.8152	rgb(222,130,131)
Batf	Cog6	1.4406	rgb(221,148,149)
Irf4	Cog6	1.3201	rgb(221,154,155)
Rorc	Col4a3bp	-1.2559	rgb(149,176,229)
Batf	Col5a3	1.203	rgb(220,160,160)
Maf	Col5a3	-1.5245	rgb(134,167,231)
Stat3	Col5a3	1.1419	rgb(220,162,163)
Rorc	Col5a3	1.3068	rgb(221,155,155)
Fosl2	Col5a3	-1.6356	rgb(128,163,233)
Maf	Commd10	-1.1729	rgb(153,178,228)
Rorc	Commd3	-1.2854	rgb(147,175,229)
Hif1a	Cope	1.7816	rgb(222,132,133)
Etv6	Cops7a	-1.8216	rgb(118,157,234)
Fosl2	Cops8	-1.1399	rgb(155,179,228)
Maf	Coq10b	-1.4102	rgb(140,170,230)
Fosl2	Coq10b	-1.7392	rgb(123,160,234)
Maf	Coq3	-1.1492	rgb(155,179,228)
Fosl2	Coro1c	-1.7508	rgb(122,159,234)
Batf	Coro2a	1.1775	rgb(220,161,161)
Maf	Coro2a	-1.4789	rgb(137,168,231)
Stat3	Coro2a	-1.0951	rgb(158,181,227)
Fosl2	Coro2a	-1.462	rgb(138,169,231)
Nfe2l2	Coro2a	-1.2608	rgb(149,175,229)
Batf	Coro7	1.4632	rgb(221,147,148)
Stat3	Coro7	1.4326	rgb(221,149,149)
Fosl2	Coro7	1.4666	rgb(221,147,148)
Hif1a	Coro7	1.529	rgb(221,144,145)
Irf4	Cotl1	-1.6475	rgb(128,163,233)
Fosl2	Cox10	-1.5599	rgb(132,165,232)
Maf	Cox11	-1.3008	rgb(146,174,229)
Batf	Cox17	-1.6133	rgb(129,164,232)
Irf4	Cox7a1	1.5616	rgb(221,142,143)
Hif1a	Cox7a1	1.8007	rgb(222,131,132)
Hif1a	Cox7b	1.6882	rgb(222,136,137)
Batf	Cpd	1.8906	rgb(222,127,128)
Irf4	Cpd	1.9793	rgb(222,122,123)
Stat3	Cpd	1.8939	rgb(222,126,127)
Rorc	Cpd	1.9405	rgb(222,124,125)
Batf	Cpm	1.9803	rgb(222,122,123)
Maf	Cpm	-1.8419	rgb(117,156,235)
Stat3	Cpm	1.8939	rgb(222,126,127)
Nfe2l2	Cpm	-1.8861	rgb(115,155,235)
Hif1a	Cpm	1.7484	rgb(222,133,134)
Batf	Cpox	1.7323	rgb(222,134,135)
Irf4	Cpox	1.8418	rgb(222,129,130)
Rorc	Cpox	-1.2542	rgb(149,176,229)
Etv6	Cpsf1	-1.6589	rgb(127,162,233)
Maf	Cpsf2	-1.4698	rgb(137,168,231)
Batf	Crabp2	-1.0955	rgb(158,181,227)
Irf4	Crabp2	1.2073	rgb(220,159,160)
Maf	Crabp2	-1.4239	rgb(140,170,231)
Stat3	Crabp2	1.4999	rgb(221,145,146)
Fosl2	Crabp2	-1.7004	rgb(125,161,233)
Irf4	Crat	1.0279	rgb(220,168,168)
Stat3	Crat	1.2409	rgb(220,158,158)
Hif1a	Crat	1.2406	rgb(220,158,158)
Etv6	Crat	-1.4413	rgb(139,169,231)
Maf	Crbn	-1.6006	rgb(130,164,232)
Maf	Creb1	-1.8148	rgb(118,157,234)
Irf4	Creb3l2	1.7155	rgb(222,135,136)
Stat3	Creb3l2	1.2403	rgb(220,158,158)
Rorc	Creb3l2	-1.1727	rgb(153,178,228)
Fosl2	Creb3l2	1.9422	rgb(222,124,125)
Stat3	Crebbp	1.1222	rgb(220,163,164)
Rorc	Crebl2	-1.3091	rgb(146,174,229)
Rorc	Creld1	1.5144	rgb(221,145,145)
Batf	Crem	1.8238	rgb(222,130,131)
Irf4	Crem	1.8853	rgb(222,127,128)
Maf	Crem	1.8662	rgb(222,128,129)
Stat3	Crem	1.7731	rgb(222,132,133)
Rorc	Crem	-1.859	rgb(116,156,235)
Fosl2	Crem	1.8902	rgb(222,127,128)
Hif1a	Crem	1.8318	rgb(222,129,130)
Batf	Crim1	1.8481	rgb(222,129,130)
Irf4	Crim1	1.7998	rgb(222,131,132)
Batf	Crip1	1.112	rgb(220,164,164)
Irf4	Crip1	1.2408	rgb(220,158,158)
Stat3	Crip1	1.5854	rgb(221,141,142)
Hif1a	Crip1	1.7638	rgb(222,133,134)
Irf4	Crip2	1.2215	rgb(220,159,159)
Maf	Crip2	-1.1057	rgb(157,180,228)
Stat3	Crip2	1.3956	rgb(221,150,151)
Batf	Crispld2	1.7118	rgb(222,135,136)
Stat3	Crispld2	1.7992	rgb(222,131,132)
Rorc	Crispld2	-1.887	rgb(115,155,235)
Fosl2	Crispld2	1.6827	rgb(222,137,137)
Fosl2	Crlf2	1.7793	rgb(222,132,133)
Batf	Crmp1	1.0082	rgb(220,169,169)
Hif1a	Crocc	1.6343	rgb(221,139,140)
Maf	Crot	-1.3587	rgb(143,172,230)
Batf	Crtam	1.4062	rgb(221,150,150)
Irf4	Crtam	-1.4493	rgb(138,169,231)
Maf	Crtam	-1.3089	rgb(146,174,229)
Fosl2	Crtam	-1.6761	rgb(126,162,233)
Irf4	Crybg3	1.8301	rgb(222,130,130)
Rorc	Crybg3	1.8821	rgb(222,127,128)
Fosl2	Crybg3	-1.9625	rgb(110,152,236)
Hif1a	Cryz	1.4812	rgb(221,146,147)
Etv6	Cryz	1.2979	rgb(221,155,156)
Irf4	Cs	1.557	rgb(221,143,143)
Batf	Cse1l	-1.7365	rgb(123,160,234)
Irf4	Csf1	-1.4006	rgb(141,171,230)
Irf4	Csf2	-1.1205	rgb(156,180,228)
Rorc	Csf2	1.3144	rgb(221,154,155)
Etv6	Csf2ra	-1.5672	rgb(132,165,232)
Maf	Csgalnact2	-1.1971	rgb(152,177,228)
Maf	Csnk1g3	-1.8331	rgb(117,156,234)
Fosl2	Csrnp1	1.8534	rgb(222,128,129)
Hif1a	Csrnp1	1.7542	rgb(222,133,134)
Etv6	Csrnp1	-1.4128	rgb(140,170,230)
Fosl2	Csrp1	-1.2025	rgb(152,177,228)
Maf	Cst7	-1.6823	rgb(126,161,233)
Stat3	Cst7	1.3571	rgb(221,152,153)
Fosl2	Cst7	1.5764	rgb(221,142,142)
Maf	Cth	-1.4176	rgb(140,170,230)
Hif1a	Cth	-1.5101	rgb(135,167,231)
Batf	Ctla2a	1.7429	rgb(222,134,135)
Irf4	Ctla2a	1.8527	rgb(222,128,129)
Maf	Ctla2a	1.3261	rgb(221,154,154)
Stat3	Ctla2a	1.3917	rgb(221,150,151)
Fosl2	Ctla2a	1.5635	rgb(221,142,143)
Nfe2l2	Ctla2a	1.4315	rgb(221,149,149)
Batf	Ctla2b	1.8514	rgb(222,129,129)
Irf4	Ctla2b	1.8108	rgb(222,130,131)
Maf	Ctla2b	1.6755	rgb(222,137,138)
Stat3	Ctla2b	1.4332	rgb(221,148,149)
Rorc	Ctla2b	-1.6518	rgb(127,162,233)
Fosl2	Ctla2b	1.8097	rgb(222,131,131)
Batf	Ctla4	1.9891	rgb(222,122,123)
Irf4	Ctla4	1.9914	rgb(222,122,123)
Maf	Ctla4	1.9835	rgb(222,122,123)
Stat3	Ctla4	1.9665	rgb(222,123,124)
Fosl2	Ctla4	1.8344	rgb(222,129,130)
Hif1a	Ctla4	1.9612	rgb(222,123,124)
Irf4	Ctnna1	1.0717	rgb(220,166,166)
Stat3	Ctnna1	1.1431	rgb(220,162,163)
Batf	Ctnnd1	1.023	rgb(220,168,169)
Irf4	Ctnnd1	1.0063	rgb(220,169,169)
Fosl2	Ctps	-1.0912	rgb(158,181,227)
Batf	Ctps2	1.0123	rgb(220,169,169)
Rorc	Ctps2	-1.0195	rgb(162,183,227)
Hif1a	Ctsa	1.4569	rgb(221,147,148)
Batf	Ctsb	-1.7219	rgb(123,160,233)
Irf4	Ctsb	1.6047	rgb(221,140,141)
Fosl2	Ctsb	-1.8342	rgb(117,156,234)
Irf4	Ctse	-1.4243	rgb(140,170,231)
Maf	Ctse	-1.1712	rgb(153,178,228)
Fosl2	Ctse	-1.032	rgb(161,183,227)
Irf4	Ctso	-1.0072	rgb(162,184,227)
Stat3	Ctss	-1.1845	rgb(153,178,228)
Irf4	Ctsw	-1.4485	rgb(138,169,231)
Maf	Ctsw	-1.4368	rgb(139,170,231)
Stat3	Ctsw	-1.8585	rgb(116,156,235)
Rorc	Ctsw	-1.3185	rgb(145,173,230)
Fosl2	Ctsw	-1.324	rgb(145,173,230)
Hif1a	Ctsw	1.5661	rgb(221,142,143)
Fosl2	Ctu2	-1.1563	rgb(154,179,228)
Batf	Cuedc1	1.9066	rgb(222,126,127)
Irf4	Cuedc1	1.9526	rgb(222,124,125)
Hif1a	Cuedc2	1.7054	rgb(222,135,136)
Hif1a	Cul4a	1.7133	rgb(222,135,136)
Hif1a	Cul7	1.7364	rgb(222,134,135)
Etv6	Cul7	-1.8843	rgb(115,155,235)
Batf	Cux1	-1.9269	rgb(112,153,235)
Irf4	Cux1	-1.9014	rgb(114,154,235)
Irf4	Cxcl10	1.8451	rgb(222,129,130)
Maf	Cxcl10	1.9382	rgb(222,124,125)
Stat3	Cxcl10	1.1962	rgb(220,160,160)
Rorc	Cxcl10	-1.2971	rgb(147,174,229)
Fosl2	Cxcl10	1.7832	rgb(222,132,133)
Batf	Cxcr3	1.7029	rgb(222,136,136)
Maf	Cxcr3	-1.6654	rgb(127,162,233)
Stat3	Cxcr3	1.5736	rgb(221,142,143)
Fosl2	Cxcr3	-1.8751	rgb(115,155,235)
Batf	Cxcr4	1.3419	rgb(221,153,154)
Irf4	Cxcr4	1.6925	rgb(222,136,137)
Maf	Cxcr4	1.6914	rgb(222,136,137)
Stat3	Cxcr4	1.3189	rgb(221,154,155)
Rorc	Cxcr4	-1.4257	rgb(140,170,231)
Fosl2	Cxcr4	1.3937	rgb(221,150,151)
Hif1a	Cxcr4	1.7574	rgb(222,133,134)
Rorc	Cxcr5	-1.2017	rgb(152,177,228)
Nfe2l2	Cxcr5	-1.3117	rgb(146,174,229)
Irf4	Cxcr6	-1.539	rgb(133,166,232)
Etv6	Cxxc1	-1.5246	rgb(134,167,231)
Fosl2	Cyb5b	-1.0475	rgb(160,182,227)
Irf4	Cyb5r1	1.2756	rgb(221,156,157)
Hif1a	Cyb5r1	-1.4193	rgb(140,170,230)
Hif1a	Cyb5r3	1.8451	rgb(222,129,130)
Maf	Cycs	-1.6528	rgb(127,162,233)
Fosl2	Cycs	-1.7008	rgb(125,161,233)
Fosl2	Cyfip1	-1.4445	rgb(139,169,231)
Irf4	Cyfip2	1.8846	rgb(222,127,128)
Stat3	Cyfip2	1.8432	rgb(222,129,130)
Fosl2	Cyfip2	1.4493	rgb(221,148,148)
Maf	Cyld	-1.3278	rgb(145,173,230)
Irf4	Cyp11a1	1.9011	rgb(222,126,127)
Stat3	Cyp11a1	1.7596	rgb(222,133,134)
Rorc	Cyp11a1	-1.4705	rgb(137,168,231)
Fosl2	Cyp11a1	1.9826	rgb(222,122,123)
Batf	Cyp2s1	1.5838	rgb(221,141,142)
Irf4	Cyp2s1	1.3245	rgb(221,154,154)
Stat3	Cyp2s1	1.2529	rgb(220,157,158)
Fosl2	Cyp2s1	1.3474	rgb(221,153,153)
Hif1a	Cyp2s1	1.5225	rgb(221,144,145)
Batf	Cyp51	-1.522	rgb(134,167,231)
Irf4	Cyp51	-1.4565	rgb(138,169,231)
Maf	Cyp51	-1.2141	rgb(151,177,229)
Fosl2	Cyr61	-1.1959	rgb(152,177,228)
Batf	Cysltr1	1.6069	rgb(221,140,141)
Irf4	Cysltr1	1.6698	rgb(222,137,138)
Maf	Cysltr1	1.6552	rgb(222,138,139)
Stat3	Cysltr1	1.3166	rgb(221,154,155)
Rorc	Cysltr1	1.7303	rgb(222,134,135)
Fosl2	Cysltr1	1.5324	rgb(221,144,145)
Hif1a	Cysltr1	1.5913	rgb(221,141,142)
Maf	Cysltr2	-1.4293	rgb(139,170,231)
Fosl2	Cysltr2	1.6608	rgb(222,138,138)
Batf	Cyth1	1.973	rgb(222,123,124)
Rorc	Cyth1	1.9312	rgb(222,125,126)
Irf4	Cyth3	-1.6879	rgb(125,161,233)
Maf	Cyth3	-1.7364	rgb(123,160,234)
Rorc	Cyth3	-1.0247	rgb(161,183,227)
Fosl2	Cyth3	-1.2878	rgb(147,174,229)
Irf4	Cyth4	1.9003	rgb(222,126,127)
Stat3	Cyth4	1.9762	rgb(222,123,124)
Batf	Cytip	1.9089	rgb(222,126,127)
Irf4	Cytip	1.9293	rgb(222,125,126)
Stat3	Cytip	1.9099	rgb(222,126,127)
Rorc	Cytip	-1.9642	rgb(110,152,236)
Fosl2	D030028A08Rik	-1.3638	rgb(143,172,230)
Hif1a	D10Jhu81e	1.4737	rgb(221,147,147)
Batf	D16Ertd472e	1.961	rgb(222,123,124)
Stat3	D16Ertd472e	1.8542	rgb(222,128,129)
Fosl2	D16Ertd472e	1.958	rgb(222,123,124)
Batf	D1Ertd622e	-1.4341	rgb(139,170,231)
Fosl2	D1Ertd622e	-1.2693	rgb(148,175,229)
Batf	D430020J02Rik	-1.232	rgb(150,176,229)
Nfe2l2	D730005E14Rik	1.8488	rgb(222,129,130)
Irf4	D8Ertd82e	-1.526	rgb(134,167,232)
Stat3	D8Ertd82e	1.0761	rgb(220,166,166)
Maf	D930015E06Rik	-1.7514	rgb(122,159,234)
Fosl2	D930015E06Rik	-1.9333	rgb(112,153,235)
Hif1a	Dad1	1.8881	rgb(222,127,128)
Hif1a	Dag1	1.6592	rgb(222,138,139)
Hif1a	Dalrd3	1.814	rgb(222,130,131)
Batf	Dap	1.8376	rgb(222,129,130)
Stat3	Dap	1.1486	rgb(220,162,163)
Fosl2	Dap	1.9425	rgb(222,124,125)
Hif1a	Dap	1.7697	rgb(222,132,133)
Hif1a	Dap3	1.7901	rgb(222,131,132)
Rorc	Dapl1	-1.438	rgb(139,170,231)
Maf	Dars2	-1.8622	rgb(116,155,235)
Hif1a	Dazap1	1.6858	rgb(222,136,137)
Hif1a	Dbnl	1.7634	rgb(222,133,134)
Maf	Dcaf11	-1.4272	rgb(139,170,231)
Batf	Dcakd	-1.4206	rgb(140,170,231)
Batf	Dclk1	1.3079	rgb(221,154,155)
Irf4	Dclk1	1.4596	rgb(221,147,148)
Maf	Dclk1	-1.0861	rgb(158,181,227)
Stat3	Dclk1	1.106	rgb(220,164,165)
Rorc	Dclk1	-1.5708	rgb(132,165,232)
Fosl2	Dclk1	-1.397	rgb(141,171,230)
Fosl2	Dclre1b	-1.734	rgb(123,160,233)
Batf	Dcp2	-1.0391	rgb(161,183,227)
Batf	Dctn4	1.0296	rgb(220,168,168)
Irf4	Dctn4	1.362	rgb(221,152,153)
Stat3	Dctn4	1.5227	rgb(221,144,145)
Batf	Dctpp1	-1.3692	rgb(143,172,230)
Fosl2	Dcun1d2	-1.137	rgb(155,179,228)
Fosl2	Ddb2	1.0963	rgb(220,165,165)
Batf	Ddit3	1.7334	rgb(222,134,135)
Irf4	Ddit3	1.6934	rgb(222,136,137)
Stat3	Ddit3	1.8784	rgb(222,127,128)
Fosl2	Ddit3	1.7367	rgb(222,134,135)
Hif1a	Ddit3	-1.5352	rgb(134,166,232)
Irf4	Ddit4	1.8483	rgb(222,129,130)
Stat3	Ddit4	1.7275	rgb(222,134,135)
Hif1a	Ddit4	1.9441	rgb(222,124,125)
Batf	Ddr1	-1.8271	rgb(118,157,234)
Irf4	Ddr1	1.9048	rgb(222,126,127)
Maf	Ddr1	1.8653	rgb(222,128,129)
Stat3	Ddr1	1.8826	rgb(222,127,128)
Fosl2	Ddr1	1.9538	rgb(222,124,125)
Etv6	Ddr1	-1.3419	rgb(144,173,230)
Maf	Ddrgk1	-1.0398	rgb(161,183,227)
Stat3	Ddt	1.6678	rgb(222,137,138)
Irf4	Ddx11	1.7329	rgb(222,134,135)
Maf	Ddx11	-1.5757	rgb(131,165,232)
Fosl2	Ddx11	-1.5753	rgb(131,165,232)
Fosl2	Ddx21	-1.227	rgb(150,176,229)
Batf	Ddx3x	-1.1656	rgb(154,178,228)
Fosl2	Ddx3x	-1.3616	rgb(143,172,230)
Fosl2	Ddx56	-1.0226	rgb(161,183,227)
Irf4	Ddx58	-1.3426	rgb(144,173,230)
Rorc	Ddx58	-1.0517	rgb(160,182,227)
Rorc	Decr1	-1.153	rgb(154,179,228)
Etv6	Dedd2	-1.3316	rgb(145,173,230)
Hif1a	Def6	1.8558	rgb(222,128,129)
Fosl2	Degs1	-1.263	rgb(148,175,229)
Nfe2l2	Degs2	1.3571	rgb(221,152,153)
Irf4	Dennd1b	-1.8482	rgb(117,156,235)
Rorc	Dennd1b	-1.0423	rgb(160,183,227)
Fosl2	Dennd1c	1.07	rgb(220,166,166)
Batf	Dennd3	1.7787	rgb(222,132,133)
Irf4	Dennd3	1.3043	rgb(221,155,155)
Stat3	Dennd3	1.2811	rgb(221,156,156)
Fosl2	Dennd3	1.1312	rgb(220,163,164)
Maf	Dennd4a	-1.019	rgb(162,183,227)
Hif1a	Dennd4b	1.6685	rgb(222,137,138)
Stat3	Dennd4c	1.0738	rgb(220,166,166)
Batf	Dennd5a	1.8012	rgb(222,131,132)
Irf4	Dennd5a	1.9323	rgb(222,125,126)
Stat3	Dennd5a	1.6827	rgb(222,137,137)
Maf	Depdc1b	1.3313	rgb(221,153,154)
Irf4	Derl1	1.3925	rgb(221,150,151)
Batf	Dgat1	1.7118	rgb(222,135,136)
Irf4	Dgat1	1.6718	rgb(222,137,138)
Stat3	Dgat1	1.8671	rgb(222,128,129)
Fosl2	Dgat1	1.484	rgb(221,146,147)
Hif1a	Dgat1	1.9362	rgb(222,124,125)
Batf	Dgcr8	-1.5056	rgb(135,167,231)
Batf	Dgka	-1.8173	rgb(118,157,234)
Rorc	Dgka	-1.6767	rgb(126,162,233)
Fosl2	Dgka	1.8427	rgb(222,129,130)
Hif1a	Dgka	1.5956	rgb(221,141,142)
Fosl2	Dgke	-1.1707	rgb(153,178,228)
Batf	Dgkh	-1.6194	rgb(129,164,232)
Stat3	Dgkz	-1.145	rgb(155,179,228)
Rorc	Dguok	-1.2816	rgb(147,175,229)
Batf	Dhcr24	-1.0411	rgb(160,183,227)
Fosl2	Dhcr24	-1.1114	rgb(157,180,228)
Batf	Dhcr7	-1.3801	rgb(142,171,230)
Fosl2	Dhcr7	-1.4193	rgb(140,170,230)
Batf	Dhdh	1.0068	rgb(220,169,169)
Maf	Dhdh	-1.0955	rgb(158,181,227)
Batf	Dhrs1	1.2431	rgb(220,158,158)
Irf4	Dhrs1	1.5972	rgb(221,141,141)
Stat3	Dhrs1	1.263	rgb(220,157,157)
Fosl2	Dhrs1	1.2135	rgb(220,159,160)
Hif1a	Dhrs1	1.3997	rgb(221,150,151)
Irf4	Dhrs13	1.8385	rgb(222,129,130)
Irf4	Dhrs3	-1.1753	rgb(153,178,228)
Fosl2	Dhrs3	-1.8014	rgb(119,157,234)
Batf	Dhrs4	-1.1603	rgb(154,179,228)
Irf4	Dhrs7	1.044	rgb(220,167,168)
Rorc	Dhrs7	-1.1265	rgb(156,180,228)
Fosl2	Dhx15	-1.4301	rgb(139,170,231)
Fosl2	Dhx33	-1.1771	rgb(153,178,228)
Fosl2	Dhx37	-1.4323	rgb(139,170,231)
Etv6	Dhx38	-1.7815	rgb(120,158,234)
Stat3	Dhx58	-1.5785	rgb(131,165,232)
Fosl2	Dhx58	1.4237	rgb(221,149,150)
Stat3	Dip2c	1.0772	rgb(220,166,166)
Batf	Dixdc1	1.7329	rgb(222,134,135)
Batf	Dlg2	1.9121	rgb(222,126,127)
Stat3	Dlg2	1.0713	rgb(220,166,166)
Irf4	Dlg3	1.0993	rgb(220,164,165)
Fosl2	Dlg4	1.2348	rgb(220,158,159)
Hif1a	Dlg4	1.6264	rgb(221,139,140)
Irf4	Dlgap5	1.0286	rgb(220,168,168)
Irf4	Dmwd	1.1709	rgb(220,161,162)
Maf	Dmxl2	-1.0261	rgb(161,183,227)
Fosl2	Dmxl2	-1.0523	rgb(160,182,227)
Batf	Dna2	-1.0203	rgb(162,183,227)
Fosl2	Dnaja1	-1.0897	rgb(158,181,227)
Batf	Dnaja4	1.5341	rgb(221,144,144)
Irf4	Dnaja4	1.4495	rgb(221,148,148)
Stat3	Dnaja4	1.1268	rgb(220,163,164)
Hif1a	Dnajb1	1.7781	rgb(222,132,133)
Stat3	Dnajb14	1.8046	rgb(222,131,132)
Maf	Dnajb4	-1.2848	rgb(147,175,229)
Irf4	Dnajb5	1.7833	rgb(222,132,133)
Stat3	Dnajb5	1.7831	rgb(222,132,133)
Batf	Dnajc10	-1.5451	rgb(133,166,232)
Fosl2	Dnajc11	-1.2344	rgb(150,176,229)
Maf	Dnajc15	-1.3323	rgb(145,173,230)
Hif1a	Dnajc16	1.5725	rgb(221,142,143)
Maf	Dnajc19	-1.147	rgb(155,179,228)
Batf	Dnajc27	-1.0436	rgb(160,183,227)
Hif1a	Dnajc5	1.7967	rgb(222,131,132)
Batf	Dnmt3a	-1.8739	rgb(115,155,235)
Irf4	Dnmt3a	-1.9191	rgb(113,154,235)
Maf	Dnmt3a	-1.7911	rgb(120,158,234)
Stat3	Dnmt3a	-1.5755	rgb(131,165,232)
Irf4	Dock10	-1.9194	rgb(113,154,235)
Maf	Dock10	-1.9779	rgb(110,152,236)
Stat3	Dock10	-1.5866	rgb(131,165,232)
Irf4	Dock11	1.1114	rgb(220,164,164)
Batf	Dock5	1.2481	rgb(220,157,158)
Maf	Dock8	-1.7401	rgb(123,160,234)
Irf4	Dock9	1.3882	rgb(221,151,151)
Fosl2	Dohh	-1.6767	rgb(126,162,233)
Irf4	Dok1	1.2748	rgb(221,156,157)
Stat3	Dok2	1.5361	rgb(221,144,144)
Fosl2	Dok2	1.8666	rgb(222,128,129)
Hif1a	Dok2	1.6862	rgb(222,136,137)
Rorc	Dot1l	1.9182	rgb(222,125,126)
Fosl2	Dot1l	-1.943	rgb(111,153,235)
Batf	Dpf1	1.0442	rgb(220,167,168)
Irf4	Dpf1	1.0631	rgb(220,166,167)
Hif1a	Dpf1	1.5697	rgb(221,142,143)
Fosl2	Dph2	-1.0451	rgb(160,182,227)
Hif1a	Dpm3	1.4689	rgb(221,147,148)
Batf	Dpp4	-1.9123	rgb(113,154,235)
Maf	Dpp4	-1.8445	rgb(117,156,235)
Rorc	Dpp4	-1.5435	rgb(133,166,232)
Fosl2	Dpp4	1.9158	rgb(222,125,126)
Fosl2	Dpp9	-1.09	rgb(158,181,227)
Irf4	Dpy19l3	1.891	rgb(222,127,128)
Stat3	Dpy19l3	1.9653	rgb(222,123,124)
Rorc	Dpy19l3	1.9703	rgb(222,123,124)
Irf4	Dpysl2	-1.6962	rgb(125,161,233)
Maf	Dpysl2	-1.2702	rgb(148,175,229)
Stat3	Dpysl2	1.705	rgb(222,136,136)
Maf	Dr1	-1.2845	rgb(147,175,229)
Stat3	Dram2	1.1877	rgb(220,160,161)
Batf	Dst	1.7661	rgb(222,133,133)
Fosl2	Dst	1.6526	rgb(222,138,139)
Rorc	Dtx3l	-1.2411	rgb(150,176,229)
Hif1a	Dtx3l	1.7583	rgb(222,133,134)
Batf	Dtymk	-1.3735	rgb(142,172,230)
Etv6	Dus3l	-1.6298	rgb(128,163,232)
Batf	Dusp14	-1.8947	rgb(114,154,235)
Maf	Dusp14	-1.8005	rgb(119,158,234)
Fosl2	Dusp14	-1.9043	rgb(114,154,235)
Batf	Dusp16	-1.8099	rgb(119,157,234)
Irf4	Dusp16	1.5379	rgb(221,143,144)
Stat3	Dusp16	1.7193	rgb(222,135,136)
Batf	Dusp2	-1.9482	rgb(111,153,236)
Irf4	Dusp2	-1.9189	rgb(113,154,235)
Maf	Dusp2	-1.9465	rgb(111,153,236)
Fosl2	Dusp2	-1.9384	rgb(112,153,235)
Irf4	Dusp22	-1.9418	rgb(112,153,235)
Fosl2	Dusp22	1.7763	rgb(222,132,133)
Hif1a	Dusp22	1.3499	rgb(221,152,153)
Irf4	Dusp3	1.0001	rgb(220,169,170)
Fosl2	Dusp4	-1.6447	rgb(128,163,233)
Stat3	Dusp5	-1.8176	rgb(118,157,234)
Hif1a	Dusp5	1.6547	rgb(222,138,139)
Batf	Dusp6	-1.8336	rgb(117,156,234)
Irf4	Dusp6	-1.881	rgb(115,155,235)
Stat3	Dusp6	1.6463	rgb(222,138,139)
Rorc	Dusp6	-1.8672	rgb(116,155,235)
Etv6	Dusp6	-1.8535	rgb(116,156,235)
Etv6	Dvl2	-1.7196	rgb(124,160,233)
Hif1a	Dynll1	1.6656	rgb(222,137,138)
Irf4	Dynll2	1.1356	rgb(220,163,163)
Fosl2	Dyrk1b	1.1171	rgb(220,164,164)
Batf	Dyrk3	-1.8965	rgb(114,154,235)
Maf	Dzip3	-1.2459	rgb(149,176,229)
Fosl2	E130012A19Rik	-1.0939	rgb(158,181,227)
Hif1a	E130012A19Rik	1.7276	rgb(222,134,135)
Irf4	E130308A19Rik	1.8986	rgb(222,126,127)
Rorc	E130311K13Rik	-1.1866	rgb(153,178,228)
Hif1a	E2f1	1.7831	rgb(222,132,133)
Batf	E2f2	-1.7249	rgb(123,160,233)
Fosl2	E2f3	-1.4093	rgb(140,170,230)
Batf	E2f7	-1.1147	rgb(156,180,228)
Batf	E2f8	-1.0548	rgb(160,182,227)
Batf	E330009J07Rik	1.4587	rgb(221,147,148)
Irf4	E330009J07Rik	1.2822	rgb(221,156,156)
Maf	E330009J07Rik	-1.1665	rgb(154,178,228)
Stat3	E330009J07Rik	1.1867	rgb(220,160,161)
Hif1a	E330009J07Rik	1.5987	rgb(221,141,141)
Rorc	Ebf1	-1.5058	rgb(135,167,231)
Batf	Ebi3	1.8946	rgb(222,126,127)
Irf4	Ebi3	1.9529	rgb(222,124,125)
Maf	Ebi3	-1.9392	rgb(112,153,235)
Rorc	Ebi3	1.8178	rgb(222,130,131)
Fosl2	Ece1	-1.8461	rgb(117,156,235)
Rorc	Ece2	1.0846	rgb(220,165,166)
Maf	Ech1	-1.5847	rgb(131,165,232)
Batf	Ecm1	1.6894	rgb(222,136,137)
Irf4	Ecm1	-1.5526	rgb(133,166,232)
Fosl2	Ecm1	1.8328	rgb(222,129,130)
Hif1a	Ecsit	1.7411	rgb(222,134,135)
Batf	Edem1	1.8561	rgb(222,128,129)
Irf4	Edem1	1.9067	rgb(222,126,127)
Maf	Edem1	-1.6539	rgb(127,162,233)
Fosl2	Edem2	1.8761	rgb(222,127,128)
Hif1a	Edem2	1.5549	rgb(221,143,143)
Hif1a	Edf1	1.4745	rgb(221,147,147)
Fosl2	Eea1	-1.412	rgb(140,170,230)
Batf	Efemp2	1.4856	rgb(221,146,147)
Irf4	Efemp2	1.7251	rgb(222,135,135)
Maf	Efemp2	-1.6808	rgb(126,161,233)
Stat3	Efemp2	1.9098	rgb(222,126,127)
Rorc	Efemp2	-1.7685	rgb(121,159,234)
Hif1a	Efemp2	1.814	rgb(222,130,131)
Batf	Efhd2	-1.0913	rgb(158,181,227)
Fosl2	Efhd2	-1.1183	rgb(156,180,228)
Maf	Efr3a	-1.1545	rgb(154,179,228)
Batf	Egfr	-1.9451	rgb(111,153,235)
Stat3	Egln1	1.1855	rgb(220,160,161)
Hif1a	Egln1	1.7647	rgb(222,133,134)
Irf4	Egln3	1.9575	rgb(222,123,124)
Maf	Egln3	1.7842	rgb(222,132,133)
Stat3	Egln3	1.591	rgb(221,141,142)
Rorc	Egln3	-1.5836	rgb(131,165,232)
Fosl2	Egln3	1.8888	rgb(222,127,128)
Hif1a	Egln3	1.9685	rgb(222,123,124)
Batf	Egr1	-1.8259	rgb(118,157,234)
Irf4	Egr1	-1.9111	rgb(113,154,235)
Maf	Egr1	-1.885	rgb(115,155,235)
Fosl2	Egr1	-1.747	rgb(122,159,234)
Maf	Egr2	-1.9679	rgb(110,152,236)
Stat3	Egr2	1.8408	rgb(222,129,130)
Rorc	Egr2	1.9025	rgb(222,126,127)
Fosl2	Egr2	-1.9553	rgb(111,152,236)
Batf	Egr3	-1.1061	rgb(157,180,228)
Irf4	Egr3	-1.3913	rgb(141,171,230)
Maf	Egr3	-1.2506	rgb(149,176,229)
Rorc	Egr3	1.6447	rgb(222,138,139)
Fosl2	Egr3	-1.3619	rgb(143,172,230)
Nfe2l2	Egr3	-1.6618	rgb(127,162,233)
Stat3	Ehbp1l1	1.6515	rgb(222,138,139)
Hif1a	Ehbp1l1	1.7499	rgb(222,133,134)
Batf	Ehd1	1.8163	rgb(222,130,131)
Maf	Ehd1	-1.9561	rgb(111,152,236)
Fosl2	Ehd1	-1.7165	rgb(124,160,233)
Batf	Ehd2	1.5235	rgb(221,144,145)
Irf4	Ehd2	1.8787	rgb(222,127,128)
Maf	Ehd2	-1.3645	rgb(143,172,230)
Stat3	Ehd2	1.7864	rgb(222,132,133)
Fosl2	Ehd2	-1.7518	rgb(122,159,234)
Batf	Ehd3	1.7814	rgb(222,132,133)
Maf	Ehd3	-1.7431	rgb(122,159,234)
Fosl2	Ehd3	-1.8496	rgb(117,156,235)
Stat3	Ehd4	1.9187	rgb(222,125,126)
Rorc	Eid1	-1.2842	rgb(147,175,229)
Fosl2	Eid1	1.8109	rgb(222,130,131)
Hif1a	Eid1	1.8691	rgb(222,128,129)
Nfe2l2	Eid2	1.7262	rgb(222,134,135)
Maf	Eif1b	-1.1776	rgb(153,178,228)
Hif1a	Eif1b	1.5276	rgb(221,144,145)
Stat3	Eif2ak2	-1.2558	rgb(149,176,229)
Irf4	Eif2ak3	1.5388	rgb(221,143,144)
Fosl2	Eif2b3	-1.054	rgb(160,182,227)
Irf4	Eif2s2	1.2479	rgb(220,157,158)
Fosl2	Eif3b	-1.1802	rgb(153,178,228)
Fosl2	Eif4e	-1.6711	rgb(126,162,233)
Batf	Eif4e3	1.9506	rgb(222,124,125)
Stat3	Eif4e3	1.0638	rgb(220,166,167)
Rorc	Eif4e3	-1.8845	rgb(115,155,235)
Fosl2	Eif4e3	1.9423	rgb(222,124,125)
Hif1a	Eif4e3	1.4708	rgb(221,147,147)
Batf	Eif4ebp1	1.1543	rgb(220,162,162)
Irf4	Eif4ebp1	1.4037	rgb(221,150,151)
Batf	Eif4enif1	-1.2501	rgb(149,176,229)
Fosl2	Eif4g1	-1.1305	rgb(156,180,228)
Batf	Elk3	-1.9093	rgb(113,154,235)
Irf4	Elk3	-1.8933	rgb(114,154,235)
Stat3	Elk3	1.6779	rgb(222,137,138)
Fosl2	Elk3	-1.8967	rgb(114,154,235)
Irf4	Ell2	-1.8864	rgb(115,155,235)
Maf	Ell2	-1.4903	rgb(136,168,231)
Hif1a	Elmod3	1.264	rgb(220,157,157)
Batf	Elovl5	-1.8691	rgb(116,155,235)
Rorc	Elovl5	-1.5115	rgb(135,167,231)
Stat3	Elovl6	1.6884	rgb(222,136,137)
Rorc	Elovl6	-1.6794	rgb(126,162,233)
Hif1a	Elovl6	1.5346	rgb(221,144,144)
Batf	Emb	1.973	rgb(222,123,124)
Maf	Emb	-1.9742	rgb(110,152,236)
Stat3	Emb	1.9715	rgb(222,123,124)
Irf4	Emd	1.8073	rgb(222,131,132)
Hif1a	Emilin1	1.6089	rgb(221,140,141)
Batf	Eml2	1.463	rgb(221,147,148)
Irf4	Eml2	1.2026	rgb(220,160,160)
Stat3	Eml2	1.1013	rgb(220,164,165)
Batf	Eml4	-1.8061	rgb(119,157,234)
Stat3	Eml5	1.0199	rgb(220,168,169)
Batf	Emp1	1.8388	rgb(222,129,130)
Irf4	Emp1	1.8386	rgb(222,129,130)
Maf	Emp1	1.9091	rgb(222,126,127)
Stat3	Emp1	1.8115	rgb(222,130,131)
Rorc	Emp1	-1.624	rgb(129,163,232)
Fosl2	Emp1	-1.7795	rgb(120,158,234)
Hif1a	Emp1	1.3764	rgb(221,151,152)
Irf4	Emp3	1.7948	rgb(222,131,132)
Maf	Emp3	-1.6455	rgb(128,163,233)
Fosl2	Emp3	-1.7951	rgb(120,158,234)
Batf	Enc1	1.6607	rgb(222,138,138)
Fosl2	Enc1	1.1094	rgb(220,164,165)
Batf	Endod1	-1.8942	rgb(114,154,235)
Irf4	Endod1	-1.8859	rgb(115,155,235)
Hif1a	Endog	1.868	rgb(222,128,129)
Hif1a	Eno1	1.8802	rgb(222,127,128)
Irf4	Eno3	-1.9788	rgb(110,152,236)
Maf	Eno3	-1.9326	rgb(112,153,235)
Stat3	Eno3	-1.9556	rgb(111,152,236)
Rorc	Eno3	-1.9144	rgb(113,154,235)
Fosl2	Eno3	-1.8327	rgb(117,156,234)
Fosl2	Enoph1	-1.3391	rgb(144,173,230)
Fosl2	Entpd4	1.5633	rgb(221,142,143)
Hif1a	Entpd4	1.5885	rgb(221,141,142)
Hif1a	Entpd5	1.3848	rgb(221,151,152)
Batf	Eny2	-1.5279	rgb(134,167,232)
Maf	Eny2	-1.2782	rgb(148,175,229)
Stat3	Ep300	1.411	rgb(221,150,150)
Batf	Ephx1	-1.0328	rgb(161,183,227)
Irf4	Ephx1	-1.0911	rgb(158,181,227)
Maf	Ephx1	-1.1299	rgb(156,180,228)
Hif1a	Epn1	1.7521	rgb(222,133,134)
Etv6	Epn1	-1.8229	rgb(118,157,234)
Rorc	Epsti1	-1.0311	rgb(161,183,227)
Batf	Ept1	-1.7676	rgb(121,159,234)
Fosl2	Ept1	-1.5754	rgb(131,165,232)
Batf	Erap1	-1.0517	rgb(160,182,227)
Irf4	Erap1	-1.3825	rgb(142,171,230)
Stat3	Erap1	-1.1732	rgb(153,178,228)
Batf	Erc1	1.8499	rgb(222,129,130)
Irf4	Erc1	1.9461	rgb(222,124,125)
Stat3	Erc1	1.3637	rgb(221,152,153)
Maf	Ercc5	-1.0554	rgb(160,182,227)
Batf	Ercc6l	-1.0062	rgb(162,184,227)
Irf4	Ergic1	-1.743	rgb(122,159,234)
Fosl2	Ergic1	-1.8165	rgb(118,157,234)
Batf	Ermp1	-1.7463	rgb(122,159,234)
Irf4	Ermp1	-1.5532	rgb(133,166,232)
Maf	Ermp1	-1.7183	rgb(124,160,233)
Fosl2	Ermp1	-1.6788	rgb(126,162,233)
Irf4	Ern1	1.4435	rgb(221,148,149)
Irf4	Ero1l	1.1598	rgb(220,162,162)
Stat3	Ero1l	1.1753	rgb(220,161,161)
Fosl2	Ero1l	1.2344	rgb(220,158,159)
Hif1a	Ero1l	1.9235	rgb(222,125,126)
Rorc	Erp44	-1.2949	rgb(147,174,229)
Hif1a	Errfi1	1.7225	rgb(222,135,136)
Maf	Esco1	-1.0962	rgb(157,181,227)
Batf	Esco2	-1.0209	rgb(162,183,227)
Batf	Espn	1.9418	rgb(222,124,125)
Irf4	Espn	1.9635	rgb(222,123,124)
Stat3	Espn	1.9567	rgb(222,123,124)
Fosl2	Espn	1.3508	rgb(221,152,153)
Hif1a	Espn	1.972	rgb(222,123,124)
Etv6	Esrra	-1.8175	rgb(118,157,234)
Maf	Esyt2	-1.1773	rgb(153,178,228)
Fosl2	Etf1	-1.4532	rgb(138,169,231)
Maf	Etfa	-1.0122	rgb(162,184,227)
Maf	Etfb	-1.1117	rgb(157,180,228)
Hif1a	Etnk1	1.4677	rgb(221,147,148)
Batf	Ets1	1.9047	rgb(222,126,127)
Fosl2	Ets1	1.9881	rgb(222,122,123)
Hif1a	Ets1	1.9165	rgb(222,125,126)
Batf	Ets2	-1.7468	rgb(122,159,234)
Rorc	Ets2	1.6629	rgb(222,138,138)
Hif1a	Ets2	-1.2951	rgb(147,174,229)
Irf4	Etv6	1.9946	rgb(222,122,123)
Stat3	Etv6	1.9903	rgb(222,122,123)
Batf	Evi2a	-1.6802	rgb(126,161,233)
Irf4	Evi2a	-1.3849	rgb(142,171,230)
Rorc	Evi2a	-1.2308	rgb(150,176,229)
Batf	Evi2b	-1.5474	rgb(133,166,232)
Irf4	Evi2b	-1.145	rgb(155,179,228)
Fosl2	Evi2b	1.5591	rgb(221,142,143)
Stat3	Evi5l	1.4027	rgb(221,150,151)
Batf	Evl	1.9948	rgb(222,122,123)
Irf4	Evl	1.9802	rgb(222,122,123)
Stat3	Evl	1.8295	rgb(222,130,130)
Fosl2	Evl	1.9041	rgb(222,126,127)
Etv6	Evl	-1.6973	rgb(125,161,233)
Batf	Exoc2	-1.989	rgb(109,151,236)
Irf4	Exoc2	-1.998	rgb(109,151,236)
Fosl2	Exoc2	1.8659	rgb(222,128,129)
Maf	Exoc4	-1.2946	rgb(147,174,229)
Maf	Exoc5	-1.0595	rgb(159,182,227)
Irf4	Exoc6b	1.8622	rgb(222,128,129)
Hif1a	Exoc7	1.8014	rgb(222,131,132)
Fosl2	Exosc1	-1.049	rgb(160,182,227)
Maf	Exosc3	-1.3293	rgb(145,173,230)
Fosl2	Exosc6	-1.1017	rgb(157,181,227)
Batf	Exosc7	-1.4753	rgb(137,168,231)
Hif1a	Exosc8	1.629	rgb(221,139,140)
Maf	Ext1	-1.9054	rgb(114,154,235)
Stat3	Ext1	1.9423	rgb(222,124,125)
Irf4	Extl3	-1.9226	rgb(113,153,235)
Maf	Extl3	-1.8597	rgb(116,156,235)
Fosl2	Extl3	-1.9024	rgb(114,154,235)
Batf	Ezh1	1.7199	rgb(222,135,136)
Irf4	Ezh2	1.7893	rgb(222,131,132)
Batf	F2r	-1.6032	rgb(130,164,232)
Irf4	F2r	-1.8083	rgb(119,157,234)
Fosl2	F2r	1.8285	rgb(222,130,131)
Batf	F2rl2	-1.3564	rgb(143,172,230)
Stat3	F3	1.3838	rgb(221,151,152)
Fosl2	F3	1.742	rgb(222,134,135)
Hif1a	F3	1.4922	rgb(221,146,146)
Batf	F730043M19Rik	-1.8636	rgb(116,155,235)
Irf4	F730043M19Rik	1.6651	rgb(222,137,138)
Nfe2l2	F730043M19Rik	-1.3698	rgb(143,172,230)
Batf	Faah	-1.6535	rgb(127,162,233)
Irf4	Faah	1.5277	rgb(221,144,145)
Hif1a	Fabp5	1.6386	rgb(222,139,139)
Batf	Fads2	-1.0331	rgb(161,183,227)
Maf	Fads2	-1.3761	rgb(142,172,230)
Etv6	Fads6	-1.6883	rgb(125,161,233)
Batf	Fah	1.8537	rgb(222,128,129)
Rorc	Fah	-1.8415	rgb(117,156,235)
Batf	Fam101b	1.0751	rgb(220,166,166)
Irf4	Fam101b	1.0477	rgb(220,167,167)
Irf4	Fam102a	-1.7773	rgb(120,158,234)
Stat3	Fam102a	1.7891	rgb(222,131,132)
Rorc	Fam102a	-1.4055	rgb(141,171,230)
Fosl2	Fam102a	1.4713	rgb(221,147,147)
Hif1a	Fam102a	1.7171	rgb(222,135,136)
Etv6	Fam102a	-1.5221	rgb(134,167,231)
Rorc	Fam103a1	-1.1553	rgb(154,179,228)
Batf	Fam107b	1.9549	rgb(222,124,125)
Irf4	Fam107b	1.9295	rgb(222,125,126)
Maf	Fam107b	-1.8867	rgb(115,155,235)
Stat3	Fam107b	1.891	rgb(222,127,128)
Rorc	Fam110a	1.6898	rgb(222,136,137)
Batf	Fam111a	-1.7905	rgb(120,158,234)
Hif1a	Fam114a2	1.7651	rgb(222,133,134)
Fosl2	Fam117a	1.8603	rgb(222,128,129)
Etv6	Fam117a	-1.278	rgb(148,175,229)
Hif1a	Fam117b	1.6428	rgb(222,138,139)
Batf	Fam124b	1.0819	rgb(220,165,166)
Rorc	Fam124b	1.6628	rgb(222,138,138)
Fosl2	Fam124b	-1.0497	rgb(160,182,227)
Batf	Fam126a	-1.3481	rgb(144,172,230)
Batf	Fam129a	1.9732	rgb(222,123,124)
Irf4	Fam129a	1.8988	rgb(222,126,127)
Maf	Fam129a	-1.8145	rgb(118,157,234)
Hif1a	Fam129a	-1.0703	rgb(159,182,227)
Batf	Fam129b	-1.8366	rgb(117,156,234)
Irf4	Fam129b	1.8582	rgb(222,128,129)
Stat3	Fam129b	1.9067	rgb(222,126,127)
Hif1a	Fam129b	1.6094	rgb(221,140,141)
Etv6	Fam134a	-1.4978	rgb(136,168,231)
Maf	Fam162a	-1.7285	rgb(123,160,233)
Rorc	Fam162a	-1.7814	rgb(120,158,234)
Fosl2	Fam162a	1.6939	rgb(222,136,137)
Hif1a	Fam162a	1.9757	rgb(222,123,124)
Hif1a	Fam168a	1.4639	rgb(221,147,148)
Batf	Fam168b	-1.8542	rgb(116,156,235)
Rorc	Fam169b	-1.8145	rgb(118,157,234)
Fosl2	Fam169b	1.944	rgb(222,124,125)
Etv6	Fam169b	-1.0732	rgb(159,182,227)
Maf	Fam179b	-1.1928	rgb(152,178,228)
Fosl2	Fam183b	1.5453	rgb(221,143,144)
Hif1a	Fam189b	1.5917	rgb(221,141,142)
Batf	Fam20a	1.8447	rgb(222,129,130)
Maf	Fam20a	1.8722	rgb(222,128,128)
Stat3	Fam20a	1.2649	rgb(220,157,157)
Rorc	Fam20a	-1.6148	rgb(129,164,232)
Fosl2	Fam20a	1.8698	rgb(222,128,129)
Nfe2l2	Fam35a	1.4421	rgb(221,148,149)
Hif1a	Fam3a	1.3641	rgb(221,152,152)
Rorc	Fam3c	-1.7253	rgb(123,160,233)
Batf	Fam46a	1.0952	rgb(220,165,165)
Irf4	Fam46a	1.4086	rgb(221,150,150)
Hif1a	Fam46a	1.6599	rgb(222,138,138)
Irf4	Fam46c	1.8875	rgb(222,127,128)
Rorc	Fam46c	-1.8484	rgb(117,156,235)
Rorc	Fam49b	-1.7063	rgb(124,161,233)
Irf4	Fam53b	-1.926	rgb(112,153,235)
Irf4	Fam57a	1.4674	rgb(221,147,148)
Hif1a	Fam57a	1.7956	rgb(222,131,132)
Hif1a	Fam63b	1.6005	rgb(221,140,141)
Batf	Fam65b	-1.6931	rgb(125,161,233)
Stat3	Fam65b	1.0746	rgb(220,166,166)
Fosl2	Fam65b	1.4846	rgb(221,146,147)
Irf4	Fam69b	1.5719	rgb(221,142,143)
Batf	Fam71b	-1.7275	rgb(123,160,233)
Irf4	Fam71b	-1.8211	rgb(118,157,234)
Maf	Fam71b	-1.7319	rgb(123,160,233)
Rorc	Fam71b	-1.4225	rgb(140,170,231)
Batf	Fam71f2	1.5139	rgb(221,145,145)
Irf4	Fam71f2	1.5362	rgb(221,144,144)
Fosl2	Fam71f2	1.7816	rgb(222,132,133)
Hif1a	Fam78a	1.7726	rgb(222,132,133)
Irf4	Fam81a	-1.6953	rgb(125,161,233)
Rorc	Fam81a	-1.0679	rgb(159,182,227)
Fosl2	Fam81a	-1.7412	rgb(122,159,234)
Hif1a	Fam81a	1.2064	rgb(220,159,160)
Maf	Fanca	1.0172	rgb(220,168,169)
Hif1a	Fance	1.8266	rgb(222,130,131)
Maf	Fancf	-1.4066	rgb(141,171,230)
[truncated: 4,727 more rows]
