# Supplementary material for: Leveraging chromatin accessibility for transcriptional regulatory network inference in T Helper 17 Cells
Source: Genome Res. 2019 Mar;29(3):449–63. doi: 10.1101/gr.238253.118 (PMC6396413; doi:10.1101/gr.238253.118)
Supplement: Supplemental Material [file supp_gr.238253.118_Supplemental_Th17_TRN_Networks.zip › Th17_TRN_Networks-master/TRN_Notebooks/Networks/KO75_KOrk_1norm_sp.tsv]

Regulator	Target	Weight	stroke
Irf4	0610007p14rik	0.35675	rgb(219,183,183)
Stat3	0610007p14rik	0.34938	rgb(219,184,184)
Id2	0610009b22rik	0.32131	rgb(219,186,187)
Nfe2l2	0610009b22rik	-0.34051	rgb(180,195,223)
Sp4	0610009b22rik	0.4323	rgb(219,176,176)
Zeb1	0610009b22rik	-1.0623	rgb(102,147,237)
Bcl11b	0610009o20rik	-0.32741	rgb(181,195,223)
Smarca4	0610010f05rik	-1.036	rgb(105,149,237)
Tsc22d3	0610010f05rik	-0.66522	rgb(145,173,230)
Crem	0610011f06rik	0.35338	rgb(219,183,184)
Egr2	0610011f06rik	0.34955	rgb(219,184,184)
Lef1	0610011f06rik	0.33644	rgb(219,185,185)
Smarca4	0610011f06rik	0.52727	rgb(220,167,167)
Zfp36l2	0610011f06rik	0.31106	rgb(219,187,188)
Atf6	0610012g03rik	0.31102	rgb(219,187,188)
Batf	0610012g03rik	0.34947	rgb(219,184,184)
Bcl11b	0610012g03rik	-0.34065	rgb(180,195,223)
Ddit3	0610012g03rik	-0.33777	rgb(180,195,223)
Egr2	0610012g03rik	-0.35225	rgb(179,194,224)
Hif1a	0610012g03rik	0.35118	rgb(219,183,184)
Satb1	0610012g03rik	-0.35339	rgb(179,194,224)
Sp4	0610037l13rik	-0.90577	rgb(119,157,234)
Zeb1	0610037l13rik	0.51754	rgb(220,168,168)
Bcl11b	1110004e09rik	0.33031	rgb(219,185,186)
Id2	1110004e09rik	-0.33065	rgb(181,195,223)
Zeb1	1110004e09rik	0.45191	rgb(219,174,174)
Atf6	1110004f10rik	0.35123	rgb(219,183,184)
Ikzf4	1110007c09rik	0.31803	rgb(219,187,187)
Tsc22d3	1110007c09rik	-1.0038	rgb(108,151,236)
Atf6	1110008f13rik	0.32548	rgb(219,186,186)
Hif1a	1110008f13rik	0.32941	rgb(219,186,186)
Bcl11b	1110008l16rik	-0.32359	rgb(182,196,223)
Ddit3	1110008l16rik	-0.32939	rgb(181,195,223)
Ikzf4	1110008p14rik	0.20853	rgb(218,197,197)
Sp4	1110008p14rik	0.44617	rgb(219,174,175)
Tsc22d3	1110008p14rik	-0.82998	rgb(127,162,233)
Ikzf4	1110012l19rik	0.51195	rgb(220,168,169)
Batf	1110032f04rik	-0.36178	rgb(178,193,224)
Bcl11b	1110032f04rik	-0.3336	rgb(181,195,223)
Fosl2	1110032f04rik	-0.35609	rgb(178,193,224)
Id2	1110032f04rik	0.35548	rgb(219,183,183)
Ikzf3	1110032f04rik	-0.35539	rgb(178,194,224)
Irf4	1110032f04rik	-0.35813	rgb(178,193,224)
Stat3	1110032f04rik	-0.3423	rgb(180,194,224)
Id2	1110038b12rik	-0.33409	rgb(181,195,223)
Smarca4	1110038f14rik	-0.55084	rgb(157,181,227)
Etv6	1110057k04rik	0.44248	rgb(219,175,175)
Atf6	1110059e24rik	0.33909	rgb(219,185,185)
Hif1a	1110059e24rik	0.32327	rgb(219,186,186)
Atf6	1110059g10rik	0.31699	rgb(219,187,187)
Nfatc2	1110059g10rik	0.34951	rgb(219,184,184)
Tsc22d3	1110065p20rik	1.1079	rgb(223,111,112)
Zeb1	1110065p20rik	0.39639	rgb(219,179,180)
Batf	1190002n15rik	0.3528	rgb(219,183,184)
Hif1a	1190002n15rik	0.35843	rgb(219,183,183)
Irf4	1190002n15rik	0.34696	rgb(219,184,184)
Maf	1190002n15rik	-0.31848	rgb(182,196,223)
Smarca4	1190002n15rik	-0.46155	rgb(167,187,226)
Stat3	1190002n15rik	0.35894	rgb(219,183,183)
Zeb1	1190007i07rik	-1.2084	rgb( 86,137,240)
Bcl11b	1500011b03rik	-0.32117	rgb(182,196,223)
Crem	1500011b03rik	-0.32546	rgb(182,196,223)
Nfe2l2	1500011k16rik	0.33759	rgb(219,185,185)
Etv6	1500012f01rik	0.33895	rgb(219,185,185)
Ikzf4	1500012f01rik	0.33618	rgb(219,185,185)
Irf8	1500012f01rik	0.32798	rgb(219,186,186)
Smarca4	1500012f01rik	0.37739	rgb(219,181,181)
Sp4	1500012f01rik	0.34806	rgb(219,184,184)
Ddit3	1600002h07rik	-0.33694	rgb(180,195,223)
Atf6	1600002k03rik	0.34333	rgb(219,184,185)
Smarca4	1600002k03rik	-1.0301	rgb(105,149,237)
Tsc22d3	1600002k03rik	0.81375	rgb(221,139,140)
Hif1a	1600012h06rik	0.35078	rgb(219,184,184)
Maf	1600012h06rik	-0.33165	rgb(181,195,223)
Atf6	1600014c10rik	0.34008	rgb(219,185,185)
Batf	1600014c10rik	0.33694	rgb(219,185,185)
Bcl11b	1600014c10rik	-0.32488	rgb(182,196,223)
Egr2	1600014c10rik	0.38673	rgb(219,180,180)
Etv6	1600014c10rik	-0.61009	rgb(151,177,229)
Hif1a	1600014c10rik	0.34371	rgb(219,184,185)
Nfatc2	1600014c10rik	0.34816	rgb(219,184,184)
Tsc22d3	1700001l05rik	0.71709	rgb(221,149,149)
Smarca4	1700001o22rik	1.0373	rgb(223,118,119)
Batf	1700017b05rik	-0.33665	rgb(180,195,223)
Etv6	1700017b05rik	-0.34999	rgb(179,194,224)
Irf4	1700017b05rik	0.33026	rgb(219,185,186)
Lef1	1700017b05rik	0.33698	rgb(219,185,185)
Maf	1700017b05rik	0.34412	rgb(219,184,184)
Batf	1700021f05rik	-0.31736	rgb(183,196,223)
Ikzf3	1700021f05rik	-0.32215	rgb(182,196,223)
Smarca4	1700021f05rik	0.60647	rgb(220,159,160)
Zeb1	1700021f05rik	0.61172	rgb(220,159,159)
Batf	1700025g04rik	0.35791	rgb(219,183,183)
Fosl2	1700025g04rik	0.32729	rgb(219,186,186)
Ikzf3	1700025g04rik	0.34422	rgb(219,184,184)
Irf4	1700025g04rik	0.35474	rgb(219,183,183)
Stat3	1700025g04rik	0.35696	rgb(219,183,183)
Tsc22d3	1700028k03rik	0.79421	rgb(221,141,142)
Tsc22d3	1700030k09rik	1.0724	rgb(223,115,116)
Etv6	1700037c18rik	0.3274	rgb(219,186,186)
Fosl2	1700037h04rik	0.32474	rgb(219,186,186)
Nfatc2	1700037h04rik	0.33771	rgb(219,185,185)
Maf	1700048o20rik	-0.35783	rgb(178,193,224)
Ddit3	1700084j12rik	-0.31637	rgb(183,196,223)
Ikzf3	1700084j12rik	-0.32466	rgb(182,196,223)
Nfe2l2	1700084j12rik	0.33782	rgb(219,185,185)
Hif1a	1700109h08rik	0.32724	rgb(219,186,186)
Nfe2l2	1700109h08rik	0.3367	rgb(219,185,185)
Prkrir	1700109h08rik	0.31946	rgb(219,186,187)
Atf6	1700123o20rik	0.32881	rgb(219,186,186)
Egr2	1700123o20rik	-0.32908	rgb(181,195,223)
Ddit3	1810009a15rik	-0.32611	rgb(182,195,223)
Ikzf3	1810009a15rik	-0.34189	rgb(180,194,223)
Tsc22d3	1810009a15rik	-1.3897	rgb( 66,125,243)
Bcl11b	1810014b01rik	0.32513	rgb(219,186,186)
Crem	1810014b01rik	0.32714	rgb(219,186,186)
Ddit3	1810014b01rik	0.32372	rgb(219,186,186)
Zfp36l2	1810014b01rik	0.34335	rgb(219,184,185)
Egr2	1810022k09rik	-0.4108	rgb(172,190,225)
Atf6	1810026j23rik	0.34089	rgb(219,184,185)
Bcl11b	1810026j23rik	-0.32753	rgb(181,195,223)
Smarca4	1810030o07rik	0.3952	rgb(219,179,180)
Sp4	1810032o08rik	0.49723	rgb(220,170,170)
Zeb1	1810032o08rik	-0.70005	rgb(141,171,230)
Ddit3	1810037i17rik	-0.33991	rgb(180,195,223)
Etv6	1810037i17rik	0.54463	rgb(220,165,166)
Hif1a	1810037i17rik	0.33905	rgb(219,185,185)
Irf8	1810037i17rik	0.58337	rgb(220,161,162)
Ddit3	1810043h04rik	-0.34228	rgb(180,194,224)
Egr2	1810043h04rik	0.90073	rgb(222,131,132)
Ikzf3	1810043h04rik	-0.34398	rgb(180,194,224)
Ikzf4	1810043h04rik	0.70029	rgb(221,150,151)
Satb1	1810043h04rik	-0.33552	rgb(181,195,223)
Zfp36l2	1810043h04rik	-0.3209	rgb(182,196,223)
Atf6	1810058i24rik	0.32194	rgb(219,186,187)
Ikzf3	1810058i24rik	-0.33077	rgb(181,195,223)
Maf	1810058i24rik	-0.32752	rgb(181,195,223)
Stat3	2010016i18rik	0.33283	rgb(219,185,186)
Atf6	2010107e04rik	0.34126	rgb(219,184,185)
Smarca4	2010107e04rik	0.48996	rgb(220,170,171)
Zeb1	2010107e04rik	0.61973	rgb(220,158,158)
Batf	2010111i01rik	-0.33167	rgb(181,195,223)
Prkrir	2010111i01rik	0.32699	rgb(219,186,186)
Tsc22d3	2010111i01rik	-0.75237	rgb(135,167,231)
Atf6	2010204k13rik	0.32872	rgb(219,186,186)
Hif1a	2010204k13rik	0.3156	rgb(219,187,187)
Etv6	2010320m18rik	-0.33608	rgb(181,195,223)
Id2	2210013o21rik	0.34907	rgb(219,184,184)
Etv6	2210016f16rik	-0.3907	rgb(175,191,224)
Hif1a	2210016f16rik	0.3275	rgb(219,186,186)
Zeb1	2210016f16rik	-0.64599	rgb(147,174,229)
Satb1	2210016l21rik	0.32572	rgb(219,186,186)
Tsc22d3	2210018m11rik	-0.76369	rgb(134,167,232)
Ddit3	2300009a05rik	-0.33604	rgb(181,195,223)
Ikzf4	2300009a05rik	-0.80151	rgb(130,164,232)
Nfatc2	2300009a05rik	0.34154	rgb(219,184,185)
Sp4	2300009a05rik	0.65307	rgb(221,155,155)
Tsc22d3	2310007l24rik	-1.172	rgb( 90,140,239)
Hif1a	2310011j03rik	0.33621	rgb(219,185,185)
Zeb1	2310011j03rik	0.26905	rgb(218,191,192)
Batf	2310022a10rik	-0.31969	rgb(182,196,223)
Tsc22d3	2310022a10rik	0.49627	rgb(220,170,170)
Batf	2310022b05rik	0.31108	rgb(219,187,188)
Hif1a	2310022b05rik	0.36196	rgb(219,182,183)
Ikzf3	2310022b05rik	0.32366	rgb(219,186,186)
Stat3	2310022b05rik	0.33619	rgb(219,185,185)
Ddit3	2310033p09rik	-0.32038	rgb(182,196,223)
Sp4	2310033p09rik	-0.6366	rgb(148,175,229)
Egr2	2310036o22rik	0.18962	rgb(218,199,199)
Ikzf4	2310036o22rik	0.29261	rgb(219,189,189)
Tsc22d3	2310036o22rik	-0.44055	rgb(169,188,225)
Zeb1	2310036o22rik	0.31156	rgb(219,187,188)
Atf6	2310039h08rik	0.34469	rgb(219,184,184)
Fosl2	2310039h08rik	0.34999	rgb(219,184,184)
Nfatc2	2310039h08rik	0.34014	rgb(219,185,185)
Zeb1	2310039h08rik	0.67341	rgb(221,153,153)
Pou2af1	2310045n01rik	0.29927	rgb(219,188,189)
Tsc22d3	2310045n01rik	-0.90513	rgb(119,157,234)
Ikzf3	2310057m21rik	-0.34566	rgb(179,194,224)
Ikzf4	2310057m21rik	0.35266	rgb(219,183,184)
Ikzf3	2410002f23rik	-0.33899	rgb(180,195,223)
Lef1	2410002f23rik	0.33724	rgb(219,185,185)
Sp4	2410002f23rik	0.20467	rgb(218,197,198)
Fosl2	2410004b18rik	-0.33314	rgb(181,195,223)
Ikzf3	2410004b18rik	-0.31737	rgb(183,196,223)
Fosl2	2410006h16rik	0.35354	rgb(219,183,184)
Atf6	2410015m20rik	0.31385	rgb(219,187,187)
Ddit3	2410015m20rik	-0.34995	rgb(179,194,224)
Sp4	2410015m20rik	0.47284	rgb(220,172,172)
Zeb1	2410015m20rik	-0.34476	rgb(180,194,224)
Ikzf3	2410016o06rik	-0.33196	rgb(181,195,223)
Lef1	2410016o06rik	0.34332	rgb(219,184,185)
Bcl11b	2410089e03rik	-0.32602	rgb(182,195,223)
Smarca4	2410131k14rik	0.54394	rgb(220,165,166)
Zeb1	2510003e04rik	-0.84896	rgb(125,161,233)
Atf6	2510039o18rik	-0.32475	rgb(182,196,223)
Hif1a	2510039o18rik	0.32192	rgb(219,186,187)
Lef1	2510039o18rik	0.33779	rgb(219,185,185)
Sp4	2510039o18rik	0.2561	rgb(218,193,193)
Zfp36l2	2510039o18rik	-0.34173	rgb(180,194,223)
Irf8	2610001j05rik	0.42929	rgb(219,176,176)
Nfatc2	2610001j05rik	0.34432	rgb(219,184,184)
Sp4	2610002j02rik	0.34843	rgb(219,184,184)
Ikzf3	2610002m06rik	-0.32908	rgb(181,195,223)
Maf	2610002m06rik	-0.32119	rgb(182,196,223)
Nfe2l2	2610005l07rik	-0.33058	rgb(181,195,223)
Nfe2l2	2610008e11rik	-0.33716	rgb(180,195,223)
Tsc22d3	2610015p09rik	0.84834	rgb(222,136,137)
Bcl11b	2610020h08rik	-0.31674	rgb(183,196,223)
Id2	2610020h08rik	0.33239	rgb(219,185,186)
Nfatc2	2610020h08rik	0.32943	rgb(219,186,186)
Nfe2l2	2610020h08rik	0.34731	rgb(219,184,184)
Sp4	2610020h08rik	-0.86163	rgb(124,160,233)
Atf6	2610301b20rik	0.32424	rgb(219,186,186)
Smarca4	2610301b20rik	-0.66733	rgb(145,173,230)
Bcl11b	2610507b11rik	-0.33538	rgb(181,195,223)
Atf6	2610524h06rik	0.31432	rgb(219,187,187)
Rorc	2700029m09rik	-0.32985	rgb(181,195,223)
Zeb1	2700029m09rik	0.29277	rgb(219,189,189)
Atf6	2700060e02rik	0.33975	rgb(219,185,185)
Tsc22d3	2700060e02rik	0.42621	rgb(219,176,177)
Tsc22d3	2700089e24rik	-0.67544	rgb(144,172,230)
Atf6	2700094k13rik	0.34124	rgb(219,184,185)
Etv6	2700094k13rik	0.32162	rgb(219,186,187)
Ikzf3	2700094k13rik	-0.31885	rgb(182,196,223)
Irf8	2700094k13rik	0.24384	rgb(218,194,194)
Pou2af1	2700094k13rik	-0.149	rgb(201,207,220)
Tsc22d3	2700094k13rik	-1.638	rgb( 39,109,248)
Zeb1	2700094k13rik	0.45258	rgb(219,174,174)
Hif1a	2700097o09rik	0.3525	rgb(219,183,184)
Nfatc2	2700097o09rik	0.32151	rgb(219,186,187)
Fosl2	2700099c18rik	0.30877	rgb(219,188,188)
Egr2	2810002d19rik	-0.3166	rgb(183,196,223)
Nfe2l2	2810002d19rik	0.30912	rgb(219,187,188)
Ikzf3	2810004n23rik	-0.3378	rgb(180,195,223)
Bcl11b	2810006k23rik	-0.33509	rgb(181,195,223)
Crem	2810006k23rik	-0.343	rgb(180,194,224)
Nfatc2	2810006k23rik	0.34998	rgb(219,184,184)
Nfe2l2	2810006k23rik	0.32443	rgb(219,186,186)
Zfp36l2	2810006k23rik	-0.32705	rgb(182,195,223)
Atf6	2810417h13rik	0.35662	rgb(219,183,183)
Batf	2810417h13rik	-0.35147	rgb(179,194,224)
Ikzf3	2810417h13rik	-0.32048	rgb(182,196,223)
Nfatc2	2810417h13rik	0.35619	rgb(219,183,183)
Smarca4	2810417h13rik	-0.33597	rgb(181,195,223)
Atf6	2810428i15rik	0.32731	rgb(219,186,186)
Lef1	2810428i15rik	0.35039	rgb(219,184,184)
Smarca4	2810428i15rik	0.46581	rgb(220,173,173)
Batf	2810474o19rik	-0.34979	rgb(179,194,224)
Bcl11b	2810474o19rik	-0.36183	rgb(178,193,224)
Egr2	2810474o19rik	-0.35899	rgb(178,193,224)
Id2	2810474o19rik	0.35302	rgb(219,183,184)
Irf4	2810474o19rik	-0.34553	rgb(180,194,224)
Pou2af1	2810474o19rik	0.2601	rgb(218,192,192)
Rorc	2810474o19rik	-0.34028	rgb(180,195,223)
Zfp36l2	2810474o19rik	-0.35967	rgb(178,193,224)
Atf6	2900026a02rik	-0.334	rgb(181,195,223)
Bcl11b	2900026a02rik	0.31347	rgb(219,187,187)
Id2	2900026a02rik	-0.31884	rgb(182,196,223)
Irf4	2900026a02rik	-0.36278	rgb(178,193,224)
Maf	2900026a02rik	-0.35494	rgb(178,194,224)
Stat3	2900026a02rik	-0.35975	rgb(178,193,224)
Zfp36l2	2900026a02rik	0.33481	rgb(219,185,185)
Ikzf3	2900060b14rik	-0.36066	rgb(178,193,224)
Sp4	2900060b14rik	0.96063	rgb(222,125,126)
Tsc22d3	2900060b14rik	-0.91762	rgb(117,156,234)
Lef1	2900097c17rik	0.34396	rgb(219,184,184)
Bcl11b	3010026o09rik	0.35049	rgb(219,184,184)
Crem	3010026o09rik	0.35167	rgb(219,183,184)
Egr2	3010026o09rik	0.35526	rgb(219,183,183)
Lef1	3010026o09rik	0.34374	rgb(219,184,185)
Prkrir	3010026o09rik	0.33149	rgb(219,185,186)
Ddit3	3110001i22rik	-0.3214	rgb(182,196,223)
Irf8	3110009e18rik	1.0363	rgb(223,118,119)
Nfe2l2	3110009e18rik	-0.341	rgb(180,194,223)
Irf8	3110040n11rik	-0.57825	rgb(154,179,228)
Bcl11b	3110043o21rik	0.31312	rgb(219,187,187)
Irf4	3110043o21rik	0.33869	rgb(219,185,185)
Maf	3110043o21rik	-0.32511	rgb(182,196,223)
Zfp36l2	3110043o21rik	0.34823	rgb(219,184,184)
Irf4	3110052m02rik	-0.32588	rgb(182,195,223)
Fosl2	3110082i17rik	-0.35633	rgb(178,193,224)
Ikzf3	3110082i17rik	-0.3444	rgb(180,194,224)
Sp4	3110082i17rik	-0.70637	rgb(140,170,230)
Zeb1	3110082i17rik	-0.65622	rgb(146,174,229)
Nfatc2	3830406c13rik	0.3467	rgb(219,184,184)
Id2	4632415l05rik	0.34858	rgb(219,184,184)
Egr2	4632428n05rik	0.24554	rgb(218,194,194)
Etv6	4632428n05rik	0.42058	rgb(219,177,177)
Pou2af1	4632428n05rik	0.21628	rgb(218,196,197)
Sp4	4632428n05rik	-0.54951	rgb(157,181,227)
Etv6	4833420g17rik	0.3175	rgb(219,187,187)
Irf8	4833420g17rik	0.3594	rgb(219,183,183)
Smarca4	4833420g17rik	0.38501	rgb(219,180,181)
Zeb1	4833420g17rik	0.32276	rgb(219,186,186)
Fosl2	4833439l19rik	-0.32543	rgb(182,196,223)
Lef1	4921524j17rik	-0.32825	rgb(181,195,223)
Id2	4921533i20rik	0.31651	rgb(219,187,187)
Ikzf3	4921533i20rik	-0.3396	rgb(180,195,223)
Nfe2l2	4930404n11rik	0.31761	rgb(219,187,187)
Ddit3	4930417o13rik	-0.36056	rgb(178,193,224)
Hif1a	4930417o13rik	0.36043	rgb(219,183,183)
Maf	4930417o13rik	-0.34428	rgb(180,194,224)
Stat3	4930417o13rik	0.35925	rgb(219,183,183)
Lef1	4930427a07rik	0.31176	rgb(219,187,188)
Tsc22d3	4930429b21rik	0.71783	rgb(221,148,149)
Egr2	4930430f08rik	-0.55641	rgb(157,180,228)
Zeb1	4930430f08rik	0.6973	rgb(221,150,151)
Batf	4930452b06rik	0.31721	rgb(219,187,187)
Ikzf3	4930453n24rik	-0.33776	rgb(180,195,223)
Hif1a	4930481a15rik	0.32506	rgb(219,186,186)
Etv6	4930486l24rik	0.75602	rgb(221,145,146)
Irf8	4930486l24rik	0.78208	rgb(221,142,143)
Zeb1	4930486l24rik	0.99308	rgb(222,122,123)
Batf	4930503l19rik	0.32607	rgb(219,186,186)
Maf	4930503l19rik	-0.32422	rgb(182,196,223)
Egr2	4930512m02rik	-0.45769	rgb(167,187,226)
Ikzf4	4930512m02rik	-0.30968	rgb(183,197,223)
Irf8	4930512m02rik	-0.50755	rgb(162,184,227)
Smarca4	4930512m02rik	0.75711	rgb(221,145,145)
Zeb1	4930512m02rik	0.43	rgb(219,176,176)
Tsc22d3	4930579g24rik	-1.0525	rgb(103,148,237)
Maf	4931406c07rik	-0.33685	rgb(180,195,223)
Bcl11b	4932438a13rik	-0.35779	rgb(178,193,224)
Stat3	4932438a13rik	0.31476	rgb(219,187,187)
Atf6	4932438h23rik	0.32361	rgb(219,186,186)
Batf	4932438h23rik	0.35395	rgb(219,183,184)
Fosl2	4932438h23rik	0.36243	rgb(219,182,183)
Hif1a	4932438h23rik	0.3611	rgb(219,183,183)
Id2	4932438h23rik	0.34496	rgb(219,184,184)
Ikzf3	4932438h23rik	0.35925	rgb(219,183,183)
Nfe2l2	4932438h23rik	0.34928	rgb(219,184,184)
Rorc	4932438h23rik	-0.36012	rgb(178,193,224)
Stat3	4932438h23rik	0.35938	rgb(219,183,183)
Batf	4933404o12rik	-0.31667	rgb(183,196,223)
Bcl11b	4933404o12rik	0.35979	rgb(219,183,183)
Crem	4933404o12rik	0.3556	rgb(219,183,183)
Egr2	4933404o12rik	0.35986	rgb(219,183,183)
Id2	4933404o12rik	-0.35142	rgb(179,194,224)
Lef1	4933404o12rik	0.35623	rgb(219,183,183)
Maf	4933404o12rik	-0.36238	rgb(178,193,224)
Satb1	4933404o12rik	0.35466	rgb(219,183,183)
Zfp36l2	4933404o12rik	0.36067	rgb(219,183,183)
Tsc22d3	4933408b17rik	0.91571	rgb(222,130,130)
Zeb1	4933430i17rik	0.78123	rgb(221,142,143)
Atf6	4933434e20rik	0.32906	rgb(219,186,186)
Tsc22d3	4933434e20rik	-0.57006	rgb(155,179,228)
Lef1	5031439g07rik	0.35173	rgb(219,183,184)
Tsc22d3	5330426p16rik	-0.66539	rgb(145,173,230)
Nfe2l2	5730416f02rik	-0.31923	rgb(182,196,223)
Bcl11b	5730455p16rik	0.34448	rgb(219,184,184)
Crem	5730455p16rik	0.34972	rgb(219,184,184)
Egr2	5730455p16rik	0.35123	rgb(219,183,184)
Lef1	5730455p16rik	0.35778	rgb(219,183,183)
Nfatc2	5730455p16rik	0.35414	rgb(219,183,184)
Prkrir	5730455p16rik	0.34835	rgb(219,184,184)
Satb1	5730455p16rik	0.35084	rgb(219,183,184)
Sp4	5730455p16rik	-0.53946	rgb(158,181,227)
Zfp36l2	5730455p16rik	0.35166	rgb(219,183,184)
Etv6	5730508b09rik	-0.35222	rgb(179,194,224)
Fosl2	5730508b09rik	-0.32028	rgb(182,196,223)
Id2	5730508b09rik	-0.33587	rgb(181,195,223)
Rorc	5730508b09rik	-0.33078	rgb(181,195,223)
Sp4	5730508b09rik	0.46409	rgb(220,173,173)
Tsc22d3	5830415f09rik	0.90589	rgb(222,130,131)
Batf	6030458c11rik	-0.32735	rgb(181,195,223)
Smarca4	6030458c11rik	-0.46177	rgb(167,187,226)
Smarca4	6330416g13rik	0.5204	rgb(220,167,168)
Tsc22d3	6430571l13rik	0.64695	rgb(221,155,156)
Maf	6530402f18rik	-0.33579	rgb(181,195,223)
Satb1	6530402f18rik	0.32972	rgb(219,186,186)
Tsc22d3	8030462n17rik	-1.1072	rgb( 97,144,238)
Smarca4	9030025p20rik	0.47218	rgb(220,172,172)
Tsc22d3	9030025p20rik	-0.81363	rgb(129,163,232)
Atf6	9030617o03rik	0.33082	rgb(219,185,186)
Bcl11b	9030617o03rik	-0.35926	rgb(178,193,224)
Crem	9030617o03rik	-0.33732	rgb(180,195,223)
Ddit3	9030617o03rik	-0.3234	rgb(182,196,223)
Egr2	9030617o03rik	-0.35752	rgb(178,193,224)
Hif1a	9030617o03rik	-0.34837	rgb(179,194,224)
Id2	9030617o03rik	0.3319	rgb(219,185,186)
Ikzf3	9030617o03rik	-0.3576	rgb(178,193,224)
Maf	9030617o03rik	-0.35899	rgb(178,193,224)
Zfp36l2	9030617o03rik	-0.35158	rgb(179,194,224)
Bcl11b	9030624j02rik	-0.32266	rgb(182,196,223)
Egr2	9130401m01rik	0.2128	rgb(218,197,197)
Ikzf3	9130401m01rik	-0.34846	rgb(179,194,224)
Ikzf4	9130401m01rik	0.29443	rgb(219,189,189)
Smarca4	9130401m01rik	-0.62917	rgb(149,175,229)
Tsc22d3	9230110c19rik	0.81709	rgb(221,139,140)
Batf	9230114k14rik	-0.32834	rgb(181,195,223)
Hif1a	9330151l19rik	0.31233	rgb(219,187,187)
Lef1	9430015g10rik	0.32613	rgb(219,186,186)
Nfe2l2	9430016h08rik	-0.33835	rgb(180,195,223)
Batf	9430020k01rik	0.35536	rgb(219,183,183)
Bcl11b	9430020k01rik	0.34537	rgb(219,184,184)
Egr2	9430020k01rik	0.34769	rgb(219,184,184)
Irf4	9430020k01rik	0.35421	rgb(219,183,184)
Satb1	9430020k01rik	0.34918	rgb(219,184,184)
Stat3	9430020k01rik	0.35701	rgb(219,183,183)
Zfp36l2	9430020k01rik	0.35807	rgb(219,183,183)
Ddit3	9430038i01rik	-0.35262	rgb(179,194,224)
Etv6	9430038i01rik	-0.32044	rgb(182,196,223)
Tsc22d3	9530068e07rik	0.46003	rgb(220,173,174)
Fosl2	9530082p21rik	0.32385	rgb(219,186,186)
Hif1a	9530082p21rik	0.34358	rgb(219,184,185)
Rorc	9530082p21rik	-0.31622	rgb(183,196,223)
Zfp36l2	9930021j03rik	-0.33547	rgb(181,195,223)
Ddit3	9930104l06rik	-0.34612	rgb(179,194,224)
Ikzf3	9930104l06rik	-0.34445	rgb(180,194,224)
Maf	9930104l06rik	-0.32027	rgb(182,196,223)
Zfp36l2	9930104l06rik	-0.32832	rgb(181,195,223)
Bcl11b	9930111j21rik1	-0.3407	rgb(180,195,223)
Egr2	9930111j21rik1	0.50404	rgb(220,169,169)
Etv6	9930111j21rik1	0.52663	rgb(220,167,167)
Id2	9930111j21rik1	0.34679	rgb(219,184,184)
Irf8	9930111j21rik1	0.44007	rgb(219,175,175)
Pou2af1	9930111j21rik1	0.29777	rgb(219,189,189)
Sp4	9930111j21rik1	-0.50147	rgb(163,184,227)
Sp4	9930111j21rik2	-1.2734	rgb( 79,133,241)
Smarca4	A130010j15rik	-0.7427	rgb(136,168,231)
Fosl2	A230046k03rik	0.31828	rgb(219,187,187)
Hif1a	A230046k03rik	0.31272	rgb(219,187,187)
Irf8	A230046k03rik	0.30265	rgb(219,188,188)
Zeb1	A230046k03rik	0.30017	rgb(219,188,189)
Batf	A230050p20rik	0.32589	rgb(219,186,186)
Bcl11b	A230050p20rik	-0.36143	rgb(178,193,224)
Egr2	A230050p20rik	-0.36124	rgb(178,193,224)
Etv6	A230050p20rik	-0.36051	rgb(178,193,224)
Id2	A230050p20rik	0.35924	rgb(219,183,183)
Ikzf3	A230050p20rik	0.32881	rgb(219,186,186)
Satb1	A230050p20rik	-0.33061	rgb(181,195,223)
Zfp36l2	A230050p20rik	-0.35937	rgb(178,193,224)
Atf6	A430005l14rik	0.34157	rgb(219,184,185)
Id2	A430005l14rik	0.35777	rgb(219,183,183)
Sp4	A430005l14rik	-0.5788	rgb(154,179,228)
Id2	A430033k04rik	-0.34023	rgb(180,195,223)
Etv6	A430078g23rik	0.48909	rgb(220,170,171)
Sp4	A430078g23rik	-1.0152	rgb(107,150,236)
Maf	A430093f15rik	-0.3208	rgb(182,196,223)
Stat3	A430093f15rik	0.35355	rgb(219,183,184)
Atf6	A630001g21rik	0.33391	rgb(219,185,185)
Bcl11b	A630001g21rik	-0.34914	rgb(179,194,224)
Ddit3	A630001g21rik	-0.33865	rgb(180,195,223)
Tsc22d3	A630001g21rik	-0.80485	rgb(130,164,232)
Batf	A630033h20rik	-0.35734	rgb(178,193,224)
Bcl11b	A630033h20rik	-0.34346	rgb(180,194,224)
Ikzf3	A630033h20rik	-0.33566	rgb(181,195,223)
Irf4	A630033h20rik	-0.34772	rgb(179,194,224)
Maf	A630033h20rik	-0.3482	rgb(179,194,224)
Nfe2l2	A630033h20rik	0.35292	rgb(219,183,184)
Egr2	A630089n07rik	-0.32308	rgb(182,196,223)
Nfe2l2	A630089n07rik	0.3435	rgb(219,184,185)
Zfp36l2	A630089n07rik	-0.34519	rgb(180,194,224)
Hif1a	A830010m20rik	0.33778	rgb(219,185,185)
Rorc	A830010m20rik	-0.34796	rgb(179,194,224)
Stat3	A830010m20rik	0.31204	rgb(219,187,188)
Batf	A830080d01rik	-0.33172	rgb(181,195,223)
Bcl11b	A830080d01rik	-0.35379	rgb(179,194,224)
Satb1	A830080d01rik	-0.34742	rgb(179,194,224)
Tsc22d3	A830080d01rik	0.57396	rgb(220,162,163)
Crem	A930005h10rik	-0.34169	rgb(180,194,223)
Egr2	A930005h10rik	-0.34303	rgb(180,194,224)
Id2	A930005h10rik	-0.35555	rgb(178,194,224)
Id2	A930013f10rik	0.32963	rgb(219,186,186)
Nfatc2	A930013f10rik	0.3448	rgb(219,184,184)
Maf	A930015d03rik	-0.32009	rgb(182,196,223)
Ikzf3	Aa465934	-0.36168	rgb(178,193,224)
Stat3	Aa465934	-0.35653	rgb(178,193,224)
Bcl11b	Aa467197	-0.35561	rgb(178,194,224)
Etv6	Aa467197	-0.3436	rgb(180,194,224)
Ikzf4	Aa467197	0.56681	rgb(220,163,163)
Irf4	Aa467197	0.35116	rgb(219,183,184)
Maf	Aa467197	-0.35915	rgb(178,193,224)
Nfatc2	Aa467197	-0.32984	rgb(181,195,223)
Prkrir	Aa467197	-0.34928	rgb(179,194,224)
Rorc	Aa467197	-0.33585	rgb(181,195,223)
Smarca4	Aa986860	1.0227	rgb(223,119,120)
Smarca4	Aaas	0.25377	rgb(218,193,193)
Batf	Aacs	-0.34008	rgb(180,195,223)
Ikzf3	Aacs	-0.33638	rgb(181,195,223)
Lef1	Aacs	0.3381	rgb(219,185,185)
Hif1a	Aamp	0.3401	rgb(219,185,185)
Lef1	Aamp	0.32023	rgb(219,186,187)
Bcl11b	Aars	0.3556	rgb(219,183,183)
Egr2	Aars	0.35342	rgb(219,183,184)
Irf4	Aars	0.33343	rgb(219,185,185)
Smarca4	Aars	0.18789	rgb(218,199,199)
Lef1	Aars2	0.32797	rgb(219,186,186)
Bcl11b	Aarsd1	0.33358	rgb(219,185,185)
Egr2	Aarsd1	0.33526	rgb(219,185,185)
Lef1	Aarsd1	0.35626	rgb(219,183,183)
Satb1	Aarsd1	0.35354	rgb(219,183,184)
Atf6	Aasdhppt	0.33385	rgb(219,185,185)
Ikzf3	Aasdhppt	-0.32649	rgb(182,195,223)
Tsc22d3	Aasdhppt	-1.0177	rgb(107,150,236)
Ikzf3	Aatf	-0.35223	rgb(179,194,224)
Fosl2	Ab124611	0.3583	rgb(219,183,183)
Id2	Ab124611	0.34548	rgb(219,184,184)
Nfe2l2	Ab124611	0.34913	rgb(219,184,184)
Prkrir	Ab124611	0.33947	rgb(219,185,185)
Rorc	Ab124611	-0.32539	rgb(182,196,223)
Bcl11b	Abca1	0.32143	rgb(219,186,187)
Etv6	Abca1	0.35484	rgb(219,183,183)
Ikzf3	Abca1	0.3592	rgb(219,183,183)
Lef1	Abca1	0.3552	rgb(219,183,183)
Maf	Abca1	-0.35769	rgb(178,193,224)
Rorc	Abca1	-0.36172	rgb(178,193,224)
Stat3	Abca1	0.35927	rgb(219,183,183)
Egr2	Abca12	-0.25615	rgb(189,200,222)
Smarca4	Abca12	0.50973	rgb(220,168,169)
Lef1	Abca2	0.35298	rgb(219,183,184)
Stat3	Abca2	0.33798	rgb(219,185,185)
Bcl11b	Abca7	-0.34457	rgb(180,194,224)
Etv6	Abca7	0.41852	rgb(219,177,177)
Irf8	Abca7	0.41153	rgb(219,178,178)
Lef1	Abca7	0.33509	rgb(219,185,185)
Smarca4	Abca7	0.31555	rgb(219,187,187)
Zeb1	Abca7	0.44309	rgb(219,175,175)
Id2	Abcb10	0.33921	rgb(219,185,185)
Maf	Abcb10	-0.35292	rgb(179,194,224)
Ikzf3	Abcb1a	-0.34406	rgb(180,194,224)
Maf	Abcb1a	-0.33738	rgb(180,195,223)
Batf	Abcb1b	-0.35599	rgb(178,194,224)
Fosl2	Abcb1b	-0.33176	rgb(181,195,223)
Ikzf3	Abcb1b	-0.3565	rgb(178,193,224)
Maf	Abcb1b	-0.34599	rgb(179,194,224)
Tsc22d3	Abcb1b	0.72689	rgb(221,148,148)
Batf	Abcb6	0.33378	rgb(219,185,185)
Bcl11b	Abcb6	-0.31868	rgb(182,196,223)
Etv6	Abcb6	-0.34999	rgb(179,194,224)
Hif1a	Abcb6	0.33405	rgb(219,185,185)
Sp4	Abcb6	0.39513	rgb(219,179,180)
Bcl11b	Abcb7	0.34128	rgb(219,184,185)
Crem	Abcb7	0.35249	rgb(219,183,184)
Ikzf3	Abcb7	-0.32625	rgb(182,195,223)
Satb1	Abcb7	0.3566	rgb(219,183,183)
Zeb1	Abcb8	-0.89905	rgb(119,158,234)
Batf	Abcb9	0.3623	rgb(219,182,183)
Bcl11b	Abcb9	-0.33146	rgb(181,195,223)
Fosl2	Abcb9	0.35369	rgb(219,183,184)
Hif1a	Abcb9	0.34778	rgb(219,184,184)
Ikzf3	Abcb9	0.36037	rgb(219,183,183)
Irf4	Abcb9	-0.3286	rgb(181,195,223)
Rorc	Abcb9	-0.36228	rgb(178,193,224)
Batf	Abcc1	0.33407	rgb(219,185,185)
Irf4	Abcc1	0.32716	rgb(219,186,186)
Sp4	Abcc1	0.35763	rgb(219,183,183)
Bcl11b	Abcc4	-0.3503	rgb(179,194,224)
Ikzf3	Abcc4	-0.3366	rgb(180,195,223)
Bcl11b	Abcc5	0.33999	rgb(219,185,185)
Egr2	Abcc5	0.3308	rgb(219,185,186)
Lef1	Abcc5	0.34006	rgb(219,185,185)
Satb1	Abcc5	0.33776	rgb(219,185,185)
Smarca4	Abcc5	0.51061	rgb(220,168,169)
Fosl2	Abcd1	0.30924	rgb(219,187,188)
Sp4	Abcd1	-0.64549	rgb(147,174,229)
Etv6	Abcd3	0.34865	rgb(219,184,184)
Irf4	Abcd3	-0.36219	rgb(178,193,224)
Maf	Abcd3	-0.36058	rgb(178,193,224)
Stat3	Abcd3	0.35017	rgb(219,184,184)
Bcl11b	Abcd4	0.34798	rgb(219,184,184)
Egr2	Abcd4	0.34618	rgb(219,184,184)
Lef1	Abcd4	0.35021	rgb(219,184,184)
Prkrir	Abcd4	0.36184	rgb(219,182,183)
Satb1	Abcd4	0.35354	rgb(219,183,184)
Zfp36l2	Abcd4	0.35492	rgb(219,183,183)
Fosl2	Abce1	-0.33449	rgb(181,195,223)
Ikzf3	Abce1	-0.33818	rgb(180,195,223)
Etv6	Abcf2	-0.25136	rgb(190,200,222)
Fosl2	Abcf2	-0.35289	rgb(179,194,224)
Ikzf3	Abcf2	-0.3466	rgb(179,194,224)
Irf8	Abcf2	-0.30885	rgb(183,197,223)
Smarca4	Abcf2	-0.36842	rgb(177,193,224)
Batf	Abcg1	-0.31861	rgb(182,196,223)
Egr2	Abcg1	0.21895	rgb(218,196,196)
Fosl2	Abcg1	0.35244	rgb(219,183,184)
Lef1	Abcg1	0.34903	rgb(219,184,184)
Ikzf3	Abcg2	-0.33888	rgb(180,195,223)
Tsc22d3	Abhd10	-1.1857	rgb( 88,139,240)
Zeb1	Abhd10	-0.49517	rgb(163,184,226)
Etv6	Abhd11	-0.28418	rgb(186,198,222)
Irf8	Abhd11	-0.27236	rgb(187,199,222)
Batf	Abhd12	-0.33419	rgb(181,195,223)
Zeb1	Abhd13	-0.4798	rgb(165,185,226)
Nfe2l2	Abhd14a	0.35379	rgb(219,183,184)
Nfe2l2	Abhd14b	0.35106	rgb(219,183,184)
Crem	Abhd15	0.35802	rgb(219,183,183)
Nfatc2	Abhd15	0.34042	rgb(219,184,185)
Lef1	Abhd16a	0.33081	rgb(219,185,186)
Bcl11b	Abhd4	-0.34411	rgb(180,194,224)
Maf	Abhd4	-0.34007	rgb(180,195,223)
Sp4	Abhd4	0.49814	rgb(220,169,170)
Tsc22d3	Abhd6	0.9747	rgb(222,124,125)
Bcl11b	Abhd8	-0.33971	rgb(180,195,223)
Egr2	Abhd8	0.30798	rgb(219,188,188)
Etv6	Abhd8	-0.3357	rgb(181,195,223)
Hif1a	Abhd8	0.32568	rgb(219,186,186)
Irf8	Abhd8	0.34246	rgb(219,184,185)
Lef1	Abhd8	0.34743	rgb(219,184,184)
Zfp36l2	Abhd8	-0.34783	rgb(179,194,224)
Irf4	Abi2	0.31463	rgb(219,187,187)
Satb1	Abi2	0.3442	rgb(219,184,184)
Stat3	Abi2	0.33425	rgb(219,185,185)
Batf	Abi3	0.33652	rgb(219,185,185)
Ikzf4	Abi3	-0.32249	rgb(182,196,223)
Irf4	Abi3	0.34842	rgb(219,184,184)
Prkrir	Abi3	0.35634	rgb(219,183,183)
Stat3	Abi3	0.34445	rgb(219,184,184)
Atf6	Abl1	-0.33923	rgb(180,195,223)
Egr2	Abl1	0.31171	rgb(219,187,188)
Lef1	Abl1	0.3433	rgb(219,184,185)
Ikzf3	Abl2	-0.34315	rgb(180,194,224)
Etv6	Ablim1	0.2954	rgb(219,189,189)
Fosl2	Ablim1	0.35884	rgb(219,183,183)
Hif1a	Ablim1	0.34152	rgb(219,184,185)
Ikzf3	Ablim1	0.31378	rgb(219,187,187)
Ikzf4	Ablim1	-0.15336	rgb(200,207,220)
Rorc	Ablim1	-0.35666	rgb(178,193,224)
Sp4	Ablim1	-0.38186	rgb(176,192,224)
Lef1	Abr	0.32057	rgb(219,186,187)
Smarca4	Abr	0.316	rgb(219,187,187)
Sp4	Abr	-0.34937	rgb(179,194,224)
Ikzf3	Abt1	-0.32567	rgb(182,196,223)
Egr2	Abtb1	-0.34806	rgb(179,194,224)
Etv6	Abtb1	-0.3371	rgb(180,195,223)
Hif1a	Abtb1	0.33097	rgb(219,185,186)
Stat3	Abtb1	0.31201	rgb(219,187,188)
Zfp36l2	Abtb1	-0.34685	rgb(179,194,224)
Atf6	Abtb2	-0.35285	rgb(179,194,224)
Batf	Abtb2	0.32996	rgb(219,185,186)
Hif1a	Abtb2	0.32071	rgb(219,186,187)
Irf4	Abtb2	0.35561	rgb(219,183,183)
Lef1	Abtb2	0.35302	rgb(219,183,184)
Maf	Abtb2	-0.34695	rgb(179,194,224)
Stat3	Abtb2	0.34988	rgb(219,184,184)
Egr2	Acaa1a	0.25086	rgb(218,193,193)
Hif1a	Acaa2	0.32008	rgb(219,186,187)
Maf	Acaa2	-0.32855	rgb(181,195,223)
Smarca4	Acaa2	-1.1863	rgb( 88,139,240)
Bcl11b	Acaca	0.34486	rgb(219,184,184)
Fosl2	Acaca	-0.34872	rgb(179,194,224)
Atf6	Acad8	0.34378	rgb(219,184,185)
Id2	Acad8	0.33875	rgb(219,185,185)
Nfatc2	Acad8	0.33073	rgb(219,185,186)
Prkrir	Acad8	0.34862	rgb(219,184,184)
Smarca4	Acad8	0.51875	rgb(220,167,168)
Egr2	Acad9	-0.33255	rgb(181,195,223)
Ikzf3	Acad9	-0.33793	rgb(180,195,223)
Irf8	Acad9	-0.23925	rgb(191,201,222)
Smarca4	Acad9	0.55604	rgb(220,164,164)
Bcl11b	Acadl	-0.35337	rgb(179,194,224)
Egr2	Acadl	0.19542	rgb(218,198,199)
Irf8	Acadl	0.3767	rgb(219,181,181)
Maf	Acadl	-0.34666	rgb(179,194,224)
Rorc	Acadl	-0.34289	rgb(180,194,224)
Bcl11b	Acadm	-0.35775	rgb(178,193,224)
Egr2	Acadm	-0.34008	rgb(180,195,223)
Rorc	Acadm	-0.32681	rgb(182,195,223)
Zfp36l2	Acadm	-0.33271	rgb(181,195,223)
Fosl2	Acadsb	0.3326	rgb(219,185,186)
Rorc	Acadsb	-0.3424	rgb(180,194,224)
Egr2	Acadvl	0.34378	rgb(219,184,185)
Lef1	Acadvl	0.3353	rgb(219,185,185)
Satb1	Acadvl	0.3504	rgb(219,184,184)
Bcl11b	Acap1	-0.31934	rgb(182,196,223)
Hif1a	Acap1	0.31467	rgb(219,187,187)
Maf	Acap2	-0.31987	rgb(182,196,223)
Lef1	Acap3	0.32551	rgb(219,186,186)
Irf8	Acat2	0.26283	rgb(218,192,192)
Smarca4	Acat2	0.26073	rgb(218,192,192)
Sp4	Acat2	0.27367	rgb(219,191,191)
Tsc22d3	Acat2	0.52114	rgb(220,167,168)
Batf	Acat3	-0.31891	rgb(182,196,223)
Crem	Acat3	-0.31699	rgb(183,196,223)
Ddit3	Acat3	-0.35764	rgb(178,193,224)
Irf4	Acat3	-0.33489	rgb(181,195,223)
Zfp36l2	Acat3	-0.34307	rgb(180,194,224)
Lef1	Acbd4	0.31187	rgb(219,187,188)
Zeb1	Acbd4	0.81189	rgb(221,139,140)
Rorc	Acbd5	-0.33646	rgb(180,195,223)
Tsc22d3	Acbd5	-0.79559	rgb(131,164,232)
Stat3	Acly	0.35014	rgb(219,184,184)
Lef1	Aco2	0.31702	rgb(219,187,187)
Bcl11b	Acot13	-0.35281	rgb(179,194,224)
Crem	Acot13	-0.34355	rgb(180,194,224)
Egr2	Acot13	-0.34309	rgb(180,194,224)
Fosl2	Acot13	0.30916	rgb(219,187,188)
Id2	Acot13	-0.33277	rgb(181,195,223)
Irf8	Acot13	0.49712	rgb(220,170,170)
Nfatc2	Acot13	0.3159	rgb(219,187,187)
Rorc	Acot13	-0.32512	rgb(182,196,223)
Satb1	Acot13	-0.33196	rgb(181,195,223)
Zfp36l2	Acot13	-0.34535	rgb(180,194,224)
Fosl2	Acot7	-0.31869	rgb(182,196,223)
Atf6	Acot8	0.31297	rgb(219,187,187)
Lef1	Acot8	0.31375	rgb(219,187,187)
Nfatc2	Acot8	0.3452	rgb(219,184,184)
Bcl11b	Acot9	-0.34306	rgb(180,194,224)
Ddit3	Acot9	-0.35194	rgb(179,194,224)
Zfp36l2	Acot9	-0.31738	rgb(183,196,223)
Hif1a	Acox1	0.32965	rgb(219,186,186)
Irf4	Acox1	0.33974	rgb(219,185,185)
Irf8	Acox1	-0.40831	rgb(173,190,225)
Batf	Acox3	0.34436	rgb(219,184,184)
Bcl11b	Acox3	-0.34806	rgb(179,194,224)
Fosl2	Acox3	0.31007	rgb(219,187,188)
Id2	Acox3	0.34867	rgb(219,184,184)
Ikzf3	Acox3	0.30916	rgb(219,187,188)
Irf4	Acox3	0.3134	rgb(219,187,187)
Stat3	Acox3	0.3434	rgb(219,184,185)
Zfp36l2	Acox3	-0.34805	rgb(179,194,224)
Atf6	Acp1	0.34395	rgb(219,184,184)
Bcl11b	Acp2	-0.35706	rgb(178,193,224)
Egr2	Acp2	-0.33109	rgb(181,195,223)
Zfp36l2	Acp2	-0.34528	rgb(180,194,224)
Batf	Acp5	0.34452	rgb(219,184,184)
Bcl11b	Acp5	-0.32612	rgb(182,195,223)
Fosl2	Acp5	0.36033	rgb(219,183,183)
Hif1a	Acp5	0.36181	rgb(219,182,183)
Ikzf3	Acp5	0.35295	rgb(219,183,184)
Sp4	Acp5	-0.55664	rgb(157,180,228)
Stat3	Acp5	0.36043	rgb(219,183,183)
Zfp36l2	Acp5	-0.327	rgb(182,195,223)
Crem	Acp6	0.35454	rgb(219,183,183)
Egr2	Acp6	0.3161	rgb(219,187,187)
Fosl2	Acp6	0.34031	rgb(219,185,185)
Hif1a	Acp6	0.31115	rgb(219,187,188)
Rorc	Acp6	-0.35799	rgb(178,193,224)
Satb1	Acp6	0.32574	rgb(219,186,186)
Smarca4	Acp6	0.42101	rgb(219,177,177)
Sp4	Acp6	0.45322	rgb(219,174,174)
Tsc22d3	Acp6	-0.97851	rgb(111,152,236)
Tsc22d3	Acrbp	0.73945	rgb(221,146,147)
Batf	Acsbg1	0.31176	rgb(219,187,188)
Bcl11b	Acsbg1	-0.35846	rgb(178,193,224)
Crem	Acsbg1	-0.35236	rgb(179,194,224)
Ddit3	Acsbg1	-0.35607	rgb(178,193,224)
Egr2	Acsbg1	0.76366	rgb(221,144,145)
Etv6	Acsbg1	0.54387	rgb(220,165,166)
Fosl2	Acsbg1	0.3566	rgb(219,183,183)
Irf4	Acsbg1	-0.35774	rgb(178,193,224)
Pou2af1	Acsbg1	0.23843	rgb(218,194,194)
Rorc	Acsbg1	-0.32327	rgb(182,196,223)
Satb1	Acsbg1	-0.31833	rgb(182,196,223)
Stat3	Acsbg1	0.3613	rgb(219,182,183)
Zeb1	Acsbg1	0.46912	rgb(220,172,173)
Zfp36l2	Acsbg1	-0.3582	rgb(178,193,224)
Lef1	Acsf2	0.34431	rgb(219,184,184)
Nfe2l2	Acsf2	0.34304	rgb(219,184,185)
Bcl11b	Acsf3	0.33977	rgb(219,185,185)
Egr2	Acsf3	0.35081	rgb(219,183,184)
Satb1	Acsf3	0.34473	rgb(219,184,184)
Batf	Acsl3	-0.35183	rgb(179,194,224)
Rorc	Acsl3	-0.35748	rgb(178,193,224)
Stat3	Acsl3	0.33381	rgb(219,185,185)
Batf	Acsl4	0.35459	rgb(219,183,183)
Egr2	Acsl4	-0.24035	rgb(191,201,222)
Etv6	Acsl4	-0.27114	rgb(188,199,222)
Fosl2	Acsl4	0.34051	rgb(219,184,185)
Irf4	Acsl4	0.35772	rgb(219,183,183)
Pou2af1	Acsl4	-0.2481	rgb(190,201,222)
Stat3	Acsl4	0.36085	rgb(219,183,183)
Batf	Acsl5	-0.35381	rgb(179,194,224)
Ikzf3	Acsl5	-0.34491	rgb(180,194,224)
Atf6	Acsl6	-0.36036	rgb(178,193,224)
Bcl11b	Acsl6	-0.34523	rgb(180,194,224)
Ddit3	Acsl6	-0.3193	rgb(182,196,223)
Egr2	Acsl6	1.0138	rgb(223,120,121)
Etv6	Acsl6	-0.36035	rgb(178,193,224)
Fosl2	Acsl6	-0.3427	rgb(180,194,224)
Hif1a	Acsl6	0.34101	rgb(219,184,185)
Id2	Acsl6	0.33268	rgb(219,185,186)
Irf4	Acsl6	0.36111	rgb(219,183,183)
Maf	Acsl6	-0.36186	rgb(178,193,224)
Nfe2l2	Acsl6	-0.35546	rgb(178,194,224)
Rorc	Acsl6	-0.35538	rgb(178,194,224)
Sp4	Acsl6	-0.80909	rgb(129,164,232)
Stat3	Acsl6	-0.3477	rgb(179,194,224)
Batf	Acss2	-0.3511	rgb(179,194,224)
Fosl2	Acss2	0.31937	rgb(219,187,187)
Id2	Acss2	0.3512	rgb(219,183,184)
Ikzf3	Acss2	0.31698	rgb(219,187,187)
Nfatc2	Acss2	0.34453	rgb(219,184,184)
Bcl11b	Acta1	-0.32716	rgb(182,195,223)
Ddit3	Acta1	-0.34912	rgb(179,194,224)
Lef1	Acta1	0.33936	rgb(219,185,185)
Stat3	Acta1	0.34002	rgb(219,185,185)
Zfp36l2	Acta1	-0.34998	rgb(179,194,224)
Bcl11b	Actg1	-0.34555	rgb(180,194,224)
Ikzf3	Actl6a	-0.33332	rgb(181,195,223)
Stat3	Actn1	-0.34837	rgb(179,194,224)
Tsc22d3	Actn1	-0.24028	rgb(191,201,222)
Irf8	Actn4	-0.25302	rgb(190,200,222)
Lef1	Actr1b	0.32622	rgb(219,186,186)
Ikzf3	Actr5	-0.32224	rgb(182,196,223)
Maf	Actr6	-0.32647	rgb(182,195,223)
Tsc22d3	Actr6	-0.87288	rgb(122,159,234)
Egr2	Acvr1b	0.42649	rgb(219,176,177)
Hif1a	Acvr1b	0.35151	rgb(219,183,184)
Lef1	Acvr1b	0.32491	rgb(219,186,186)
Smarca4	Acvr2a	0.46928	rgb(220,172,173)
Smarca4	Acvr2b	0.67538	rgb(221,153,153)
Fosl2	Acvrl1	0.35705	rgb(219,183,183)
Hif1a	Acvrl1	0.36239	rgb(219,182,183)
Id2	Acvrl1	0.35931	rgb(219,183,183)
Ikzf3	Acvrl1	0.35323	rgb(219,183,184)
Irf4	Acvrl1	0.35655	rgb(219,183,183)
Pou2af1	Acvrl1	0.3068	rgb(219,188,188)
Smarca4	Acvrl1	0.57246	rgb(220,162,163)
Sp4	Acvrl1	-0.94546	rgb(114,155,235)
Stat3	Acvrl1	0.35834	rgb(219,183,183)
Etv6	Acy1	-0.47531	rgb(165,186,226)
Irf8	Acy1	-0.37185	rgb(177,192,224)
Smarca4	Acy1	-0.41296	rgb(172,190,225)
Tsc22d3	Acy1	-0.77048	rgb(133,166,232)
Irf4	Ada	0.3444	rgb(219,184,184)
Maf	Ada	-0.34006	rgb(180,195,223)
Batf	Adam10	-0.35795	rgb(178,193,224)
Fosl2	Adam10	-0.34292	rgb(180,194,224)
Ikzf3	Adam10	-0.33801	rgb(180,195,223)
Sp4	Adam10	-0.2193	rgb(193,203,221)
Tsc22d3	Adam12	0.83714	rgb(222,137,138)
Fosl2	Adam15	0.34176	rgb(219,184,185)
Irf4	Adam15	0.32735	rgb(219,186,186)
Pou2af1	Adam15	-0.4002	rgb(174,191,225)
Stat3	Adam15	0.35437	rgb(219,183,184)
Maf	Adam17	-0.32676	rgb(182,195,223)
Batf	Adam19	0.3619	rgb(219,182,183)
Lef1	Adam19	0.34265	rgb(219,184,185)
Maf	Adam19	-0.35681	rgb(178,193,224)
Rorc	Adam19	0.35938	rgb(219,183,183)
Stat3	Adam19	0.36187	rgb(219,182,183)
Egr2	Adamts10	0.22535	rgb(218,195,196)
Etv6	Adamts10	0.39049	rgb(219,180,180)
Lef1	Adamts10	0.34657	rgb(219,184,184)
Bcl11b	Adamts6	-0.35395	rgb(179,194,224)
Irf4	Adamts6	-0.36202	rgb(178,193,224)
Maf	Adamts6	-0.35378	rgb(179,194,224)
Sp4	Adamts6	-0.50774	rgb(162,183,227)
Stat3	Adamts6	-0.32222	rgb(182,196,223)
Batf	Adap1	0.36057	rgb(219,183,183)
Fosl2	Adap1	-0.36	rgb(178,193,224)
Irf4	Adap1	0.36162	rgb(219,182,183)
Maf	Adap1	-0.36209	rgb(178,193,224)
Egr2	Adar	0.27646	rgb(219,191,191)
Bcl11b	Adarb1	-0.34936	rgb(179,194,224)
Fosl2	Adarb1	0.35817	rgb(219,183,183)
Irf4	Adarb1	0.35954	rgb(219,183,183)
Pou2af1	Adarb1	-0.34038	rgb(180,195,223)
Stat3	Adarb1	0.36195	rgb(219,182,183)
Zfp36l2	Adarb1	-0.33141	rgb(181,195,223)
Maf	Adat2	-0.32134	rgb(182,196,223)
Lef1	Adat3	0.3481	rgb(219,184,184)
Ikzf3	Adck1	-0.32182	rgb(182,196,223)
Lef1	Adck1	0.34366	rgb(219,184,185)
Hif1a	Adck5	0.32592	rgb(219,186,186)
Lef1	Adck5	0.34893	rgb(219,184,184)
Smarca4	Adck5	-0.71532	rgb(139,170,231)
Hif1a	Adcy3	0.34805	rgb(219,184,184)
Lef1	Adcy3	0.33623	rgb(219,185,185)
Prkrir	Adcy3	0.35061	rgb(219,184,184)
Batf	Adcy6	0.35172	rgb(219,183,184)
Bcl11b	Adcy6	-0.32309	rgb(182,196,223)
Crem	Adcy6	0.34556	rgb(219,184,184)
Etv6	Adcy6	-0.33996	rgb(180,195,223)
Irf4	Adcy6	0.3594	rgb(219,183,183)
Batf	Adcy7	-0.35207	rgb(179,194,224)
Bcl11b	Adcy7	-0.34766	rgb(179,194,224)
Ikzf3	Adcy7	-0.33378	rgb(181,195,223)
Irf4	Adcy7	-0.3255	rgb(182,196,223)
Maf	Adcy7	-0.35162	rgb(179,194,224)
Egr2	Add1	0.26942	rgb(218,191,192)
Etv6	Add1	0.30756	rgb(219,188,188)
Irf8	Add1	0.23896	rgb(218,194,194)
Rorc	Add1	-0.35026	rgb(179,194,224)
Egr2	Add3	0.29333	rgb(219,189,189)
Etv6	Add3	0.31495	rgb(219,187,187)
Irf8	Add3	0.32745	rgb(219,186,186)
Sp4	Add3	-0.49984	rgb(163,184,226)
Batf	Adh1	0.36034	rgb(219,183,183)
Bcl11b	Adh1	-0.35082	rgb(179,194,224)
Ddit3	Adh1	-0.32631	rgb(182,195,223)
Fosl2	Adh1	0.35569	rgb(219,183,183)
Ikzf3	Adh1	0.33868	rgb(219,185,185)
Nfatc2	Adh1	0.34168	rgb(219,184,185)
Rorc	Adh1	-0.3526	rgb(179,194,224)
Fosl2	Adh4	0.33655	rgb(219,185,185)
Irf4	Adh4	0.35803	rgb(219,183,183)
Rorc	Adh4	0.33068	rgb(219,185,186)
Stat3	Adh4	0.32464	rgb(219,186,186)
Irf4	Adh5	0.33824	rgb(219,185,185)
Tsc22d3	Adh5	-0.59321	rgb(153,178,228)
Atf6	Adi1	0.3524	rgb(219,183,184)
Batf	Adi1	-0.34204	rgb(180,194,223)
Crem	Adi1	0.35266	rgb(219,183,184)
Egr2	Adi1	0.33169	rgb(219,185,186)
Nfatc2	Adi1	0.34658	rgb(219,184,184)
Smarca4	Adipor1	0.31114	rgb(219,187,188)
Smarca4	Adipor2	0.22457	rgb(218,196,196)
Fosl2	Adk	-0.33863	rgb(180,195,223)
Ikzf3	Adk	-0.3317	rgb(181,195,223)
Maf	Adk	-0.34844	rgb(179,194,224)
Satb1	Adk	0.34691	rgb(219,184,184)
Batf	Adm	-0.32914	rgb(181,195,223)
Lef1	Ado	0.31113	rgb(219,187,188)
Batf	Adora2a	0.34445	rgb(219,184,184)
Egr2	Adora2a	-0.65598	rgb(146,174,229)
Fosl2	Adora2a	-0.36144	rgb(178,193,224)
Maf	Adora2a	-0.34522	rgb(180,194,224)
Fosl2	Adora2b	0.34297	rgb(219,184,185)
Ikzf3	Adora2b	0.35407	rgb(219,183,184)
Lef1	Adora2b	0.32032	rgb(219,186,187)
Rorc	Adora2b	-0.36121	rgb(178,193,224)
Batf	Adpgk	-0.3208	rgb(182,196,223)
Nfatc2	Adpgk	0.35129	rgb(219,183,184)
Tsc22d3	Adpgk	-0.68996	rgb(142,171,230)
Bcl11b	Adprh	-0.35826	rgb(178,193,224)
Zeb1	Adprh	0.2222	rgb(218,196,196)
Ikzf3	Adprhl2	-0.3409	rgb(180,195,223)
Lef1	Adprhl2	0.33676	rgb(219,185,185)
Nfatc2	Adprhl2	0.34841	rgb(219,184,184)
Smarca4	Adprhl2	0.61488	rgb(220,158,159)
Egr2	Adrbk1	0.30494	rgb(219,188,188)
Lef1	Adrbk1	0.323	rgb(219,186,186)
Ikzf3	Adsl	-0.34415	rgb(180,194,224)
Atf6	Adss	0.34032	rgb(219,184,185)
Irf4	Adss	0.32274	rgb(219,186,187)
Zeb1	Adss	-0.24136	rgb(191,201,222)
Batf	Adssl1	0.34646	rgb(219,184,184)
Tsc22d3	Adssl1	0.90784	rgb(222,130,131)
Fosl2	Aebp2	0.31405	rgb(219,187,187)
Hif1a	Aebp2	0.32248	rgb(219,186,187)
Irf4	Aebp2	0.3526	rgb(219,183,184)
Pou2af1	Aebp2	-0.17294	rgb(198,206,220)
Batf	Aen	-0.34792	rgb(179,194,224)
Bcl11b	Aen	-0.3172	rgb(183,196,223)
Egr2	Aen	-0.30021	rgb(184,197,223)
Fosl2	Aen	-0.35524	rgb(178,194,224)
Ikzf3	Aen	-0.35823	rgb(178,193,224)
Rorc	Aen	0.34356	rgb(219,184,185)
Zfp36l2	Aen	-0.32353	rgb(182,196,223)
Irf4	Aes	0.3554	rgb(219,183,183)
Smarca4	Aes	0.20407	rgb(218,198,198)
Tsc22d3	Aes	-0.49547	rgb(163,184,226)
Tsc22d3	Afap1	0.87847	rgb(222,133,134)
Irf8	Aff1	-0.41059	rgb(172,190,225)
Batf	Aff3	0.36059	rgb(219,183,183)
Bcl11b	Aff3	-0.35695	rgb(178,193,224)
Egr2	Aff3	-0.34412	rgb(180,194,224)
Fosl2	Aff3	0.35801	rgb(219,183,183)
Ikzf3	Aff3	0.33065	rgb(219,185,186)
Ikzf4	Aff3	-0.28222	rgb(186,198,222)
Irf4	Aff3	0.36146	rgb(219,182,183)
Lef1	Aff3	0.31866	rgb(219,187,187)
Maf	Aff3	0.33997	rgb(219,185,185)
Rorc	Aff3	-0.36075	rgb(178,193,224)
Zfp36l2	Aff3	-0.35065	rgb(179,194,224)
Lef1	Aff4	0.35182	rgb(219,183,184)
Hif1a	Afg3l2	0.35669	rgb(219,183,183)
Bcl11b	Afmid	-0.33598	rgb(181,195,223)
Ikzf3	Aftph	-0.3194	rgb(182,196,223)
Hif1a	Agap2	0.32381	rgb(219,186,186)
Lef1	Agap2	0.35245	rgb(219,183,184)
Sp4	Agap2	-0.32456	rgb(182,196,223)
Lef1	Agap3	0.32979	rgb(219,186,186)
Fosl2	Agbl5	0.35136	rgb(219,183,184)
Hif1a	Agbl5	0.35615	rgb(219,183,183)
Id2	Agbl5	0.3488	rgb(219,184,184)
Ikzf3	Agbl5	0.34842	rgb(219,184,184)
Fosl2	Agfg1	-0.33035	rgb(181,195,223)
Ikzf3	Agfg1	-0.31788	rgb(183,196,223)
Maf	Agfg1	-0.31702	rgb(183,196,223)
Tsc22d3	Agfg1	0.31708	rgb(219,187,187)
Lef1	Agfg2	0.34911	rgb(219,184,184)
Ikzf3	Aggf1	-0.33117	rgb(181,195,223)
Ikzf3	Agk	-0.31593	rgb(183,196,223)
Satb1	Agk	0.33599	rgb(219,185,185)
Zeb1	Agk	-0.80949	rgb(129,164,232)
Bcl11b	Agl	-0.31923	rgb(182,196,223)
Hif1a	Agl	0.36107	rgb(219,183,183)
Id2	Agl	0.34291	rgb(219,184,185)
Ikzf3	Agl	0.31366	rgb(219,187,187)
Maf	Agl	-0.34092	rgb(180,194,223)
Stat3	Agl	0.35492	rgb(219,183,183)
Bcl11b	Agpat2	-0.33737	rgb(180,195,223)
Smarca4	Agpat2	0.73804	rgb(221,147,147)
Sp4	Agpat2	0.82826	rgb(222,138,139)
Tsc22d3	Agpat2	-1.2816	rgb( 78,132,241)
Batf	Agpat4	-0.35288	rgb(179,194,224)
Etv6	Agpat4	-0.32991	rgb(181,195,223)
Sp4	Agpat4	-0.43897	rgb(169,188,225)
Zfp36l2	Agpat4	-0.3525	rgb(179,194,224)
Ikzf3	Agpat5	-0.31958	rgb(182,196,223)
Zeb1	Agpat6	0.29445	rgb(219,189,189)
Fosl2	Agpat9	0.35401	rgb(219,183,184)
Ikzf3	Agpat9	0.35484	rgb(219,183,183)
Irf4	Agpat9	0.35195	rgb(219,183,184)
Rorc	Agpat9	-0.35947	rgb(178,193,224)
Stat3	Agpat9	0.35752	rgb(219,183,183)
Fosl2	Ahctf1	-0.34285	rgb(180,194,224)
Ikzf3	Ahctf1	-0.33926	rgb(180,195,223)
Irf8	Ahctf1	-0.30735	rgb(184,197,223)
Batf	Ahcy	-0.35118	rgb(179,194,224)
Egr2	Ahcy	0.24221	rgb(218,194,194)
Bcl11b	Ahdc1	-0.33881	rgb(180,195,223)
Lef1	Ahdc1	0.35826	rgb(219,183,183)
Satb1	Ahdc1	0.35286	rgb(219,183,184)
Irf4	Ahi1	-0.34589	rgb(179,194,224)
Maf	Ahi1	-0.33081	rgb(181,195,223)
Batf	Ahnak	0.35247	rgb(219,183,184)
Bcl11b	Ahnak	0.36135	rgb(219,182,183)
Egr2	Ahnak	0.35822	rgb(219,183,183)
Fosl2	Ahnak	-0.35735	rgb(178,193,224)
Hif1a	Ahnak	0.32328	rgb(219,186,186)
Irf4	Ahnak	0.36163	rgb(219,182,183)
Maf	Ahnak	-0.35949	rgb(178,193,224)
Stat3	Ahnak	0.36039	rgb(219,183,183)
Zfp36l2	Ahnak	0.36036	rgb(219,183,183)
Batf	Ahr	0.36289	rgb(219,182,183)
Bcl11b	Ahr	0.36196	rgb(219,182,183)
Crem	Ahr	0.35795	rgb(219,183,183)
Egr2	Ahr	-0.31575	rgb(183,196,223)
Irf4	Ahr	0.36017	rgb(219,183,183)
Lef1	Ahr	0.34432	rgb(219,184,184)
Maf	Ahr	0.35603	rgb(219,183,183)
Pou2af1	Ahr	-0.45261	rgb(168,187,226)
Prkrir	Ahr	0.35645	rgb(219,183,183)
Rorc	Ahr	-0.36198	rgb(178,193,224)
Satb1	Ahr	0.35994	rgb(219,183,183)
Stat3	Ahr	0.36036	rgb(219,183,183)
Atf6	Ahsa1	0.34437	rgb(219,184,184)
Fosl2	Ahsa1	-0.34993	rgb(179,194,224)
Ikzf3	Ahsa1	-0.33924	rgb(180,195,223)
Hif1a	Ai413582	0.3129	rgb(219,187,187)
Nfe2l2	Ai413582	0.34468	rgb(219,184,184)
Sp4	Ai413582	-0.88022	rgb(121,159,234)
Nfatc2	Ai450353	0.31567	rgb(219,187,187)
Egr2	Ai467606	0.24496	rgb(218,194,194)
Irf8	Ai467606	0.365	rgb(219,182,183)
Lef1	Ai467606	0.33113	rgb(219,185,186)
Tsc22d3	Ai467606	-1.5274	rgb( 51,116,246)
Batf	Ai504432	0.3275	rgb(219,186,186)
Bcl11b	Ai504432	0.3512	rgb(219,183,184)
Egr2	Ai504432	0.34951	rgb(219,184,184)
Fosl2	Ai504432	-0.36034	rgb(178,193,224)
Ikzf3	Ai504432	-0.35656	rgb(178,193,224)
Irf4	Ai504432	0.36034	rgb(219,183,183)
Maf	Ai504432	-0.35708	rgb(178,193,224)
Nfatc2	Ai504432	0.35103	rgb(219,183,184)
Rorc	Ai504432	0.35789	rgb(219,183,183)
Stat3	Ai504432	0.36159	rgb(219,182,183)
Zfp36l2	Ai504432	0.34715	rgb(219,184,184)
Ikzf3	Ai597479	-0.32868	rgb(181,195,223)
Hif1a	Ai846148	0.33231	rgb(219,185,186)
Nfatc2	Ai987944	0.34189	rgb(219,184,185)
Hif1a	Aifm1	0.309	rgb(219,187,188)
Zeb1	Aifm1	0.27248	rgb(218,191,191)
Id2	Aig1	0.33699	rgb(219,185,185)
Irf4	Aig1	0.34854	rgb(219,184,184)
Maf	Aig1	-0.33649	rgb(180,195,223)
Stat3	Aig1	0.35339	rgb(219,183,184)
Batf	Aim1	0.36201	rgb(219,182,183)
Fosl2	Aim1	0.32814	rgb(219,186,186)
Hif1a	Aim1	0.32315	rgb(219,186,186)
Ikzf3	Aim1	0.31961	rgb(219,186,187)
Irf4	Aim1	0.36084	rgb(219,183,183)
Stat3	Aim1	0.35691	rgb(219,183,183)
Bcl11b	Aim2	-0.35858	rgb(178,193,224)
Crem	Aim2	-0.33272	rgb(181,195,223)
Ddit3	Aim2	-0.35555	rgb(178,194,224)
Egr2	Aim2	-0.34918	rgb(179,194,224)
Fosl2	Aim2	-0.34592	rgb(179,194,224)
Maf	Aim2	-0.36206	rgb(178,193,224)
Satb1	Aim2	-0.33817	rgb(180,195,223)
Tsc22d3	Aim2	0.78153	rgb(221,142,143)
Zfp36l2	Aim2	-0.35271	rgb(179,194,224)
Smarca4	Aimp1	-0.29685	rgb(185,197,223)
Tsc22d3	Aimp1	0.45423	rgb(219,174,174)
Atf6	Aimp2	0.35442	rgb(219,183,184)
Hif1a	Aimp2	0.34628	rgb(219,184,184)
Sp4	Aimp2	0.26359	rgb(218,192,192)
Zeb1	Aimp2	0.24217	rgb(218,194,194)
Bcl11b	Aip	-0.3217	rgb(182,196,223)
Egr2	Aip	0.32513	rgb(219,186,186)
Nfatc2	Aip	0.35015	rgb(219,184,184)
Zeb1	Aip	-0.29459	rgb(185,198,223)
Irf4	Airn	-0.33561	rgb(181,195,223)
Ikzf3	Ak1	-0.35991	rgb(178,193,224)
Ikzf4	Ak1	0.49574	rgb(220,170,170)
Tsc22d3	Ak2	0.40479	rgb(219,178,179)
Batf	Ak3	-0.33555	rgb(181,195,223)
Rorc	Ak3	-0.32043	rgb(182,196,223)
Bcl11b	Ak4	0.34827	rgb(219,184,184)
Egr2	Ak4	-0.92324	rgb(117,156,235)
Hif1a	Ak4	0.36294	rgb(219,182,183)
Maf	Ak4	-0.33476	rgb(181,195,223)
Satb1	Ak4	0.36168	rgb(219,182,183)
Stat3	Ak4	0.32278	rgb(219,186,186)
Zfp36l2	Ak4	0.3484	rgb(219,184,184)
Bcl11b	Akap1	0.35351	rgb(219,183,184)
Crem	Akap1	0.35195	rgb(219,183,184)
Fosl2	Akap1	-0.3439	rgb(180,194,224)
Ikzf3	Akap1	-0.35038	rgb(179,194,224)
Lef1	Akap1	0.33891	rgb(219,185,185)
Sp4	Akap1	0.31042	rgb(219,187,188)
Bcl11b	Akap11	-0.33916	rgb(180,195,223)
Atf6	Akap12	-0.35027	rgb(179,194,224)
Batf	Akap12	0.35621	rgb(219,183,183)
Fosl2	Akap12	-0.35477	rgb(179,194,224)
Irf4	Akap12	0.32148	rgb(219,186,187)
Satb1	Akap12	0.34926	rgb(219,184,184)
Stat3	Akap12	0.34585	rgb(219,184,184)
Batf	Akap13	0.35327	rgb(219,183,184)
Bcl11b	Akap13	-0.36145	rgb(178,193,224)
Egr2	Akap13	-0.35579	rgb(178,194,224)
Etv6	Akap13	0.3145	rgb(219,187,187)
Hif1a	Akap13	0.33716	rgb(219,185,185)
Id2	Akap13	0.36083	rgb(219,183,183)
Ikzf3	Akap13	0.32644	rgb(219,186,186)
Rorc	Akap13	-0.35786	rgb(178,193,224)
Smarca4	Akap13	0.3145	rgb(219,187,187)
Sp4	Akap13	-0.4172	rgb(172,189,225)
Zfp36l2	Akap13	-0.35524	rgb(178,194,224)
Ikzf3	Akap8	-0.32684	rgb(182,195,223)
Egr2	Akap8l	-0.33801	rgb(180,195,223)
Fosl2	Akap8l	0.32941	rgb(219,186,186)
Bcl11b	Akap9	-0.31636	rgb(183,196,223)
Atf6	Akirin2	0.34465	rgb(219,184,184)
Bcl11b	Akna	-0.34033	rgb(180,195,223)
Etv6	Akna	0.30475	rgb(219,188,188)
Lef1	Akna	0.32468	rgb(219,186,186)
Maf	Akna	-0.35715	rgb(178,193,224)
Sp4	Akna	-0.258	rgb(189,200,222)
Egr2	Akr1b3	-0.3924	rgb(174,191,224)
Etv6	Akr1b3	-0.46532	rgb(167,186,226)
Irf8	Akr1b3	-2	rgb( 0, 85,255)
Zeb1	Akr1b3	-0.45033	rgb(168,187,226)
Etv6	Akr1b8	0.3501	rgb(219,184,184)
Lef1	Akr1b8	0.32944	rgb(219,186,186)
Maf	Akr1b8	-0.35509	rgb(178,194,224)
Nfe2l2	Akr1b8	0.31052	rgb(219,187,188)
Prkrir	Akr1b8	-0.34607	rgb(179,194,224)
Rorc	Akr1b8	-0.34696	rgb(179,194,224)
Stat3	Akr1b8	0.36172	rgb(219,182,183)
Atf6	Akr1c13	0.31703	rgb(219,187,187)
Irf4	Akr1c13	-0.32846	rgb(181,195,223)
Satb1	Akr1c13	-0.34633	rgb(179,194,224)
Tsc22d3	Akr1c13	0.59796	rgb(220,160,160)
Etv6	Akr1c18	0.99653	rgb(222,122,123)
Irf4	Akr1c18	-0.36284	rgb(178,193,224)
Sp4	Akr1e1	-0.74996	rgb(136,168,231)
Smarca4	Akr7a5	-1.0741	rgb(100,146,237)
Lef1	Akt1	0.31408	rgb(219,187,187)
Bcl11b	Akt1s1	-0.31953	rgb(182,196,223)
Etv6	Akt1s1	-0.33227	rgb(181,195,223)
Tsc22d3	Akt1s1	0.55302	rgb(220,164,165)
Zfp36l2	Akt1s1	-0.33331	rgb(181,195,223)
Fosl2	Akt2	-0.31607	rgb(183,196,223)
Lef1	Akt2	0.3335	rgb(219,185,185)
Irf4	Akt3	0.32692	rgb(219,186,186)
Satb1	Aktip	-0.33763	rgb(180,195,223)
Sp4	Aktip	-0.88999	rgb(120,158,234)
Fosl2	Alad	-0.32841	rgb(181,195,223)
Ikzf3	Alad	-0.34627	rgb(179,194,224)
Smarca4	Alad	-0.49095	rgb(164,185,226)
Sp4	Alad	0.36548	rgb(219,182,182)
Bcl11b	Alcam	-0.35643	rgb(178,193,224)
Egr2	Alcam	-0.34537	rgb(180,194,224)
Etv6	Alcam	-0.36167	rgb(178,193,224)
Fosl2	Alcam	-0.33031	rgb(181,195,223)
Irf4	Alcam	-0.35955	rgb(178,193,224)
Maf	Alcam	-0.36207	rgb(178,193,224)
Rorc	Alcam	0.35793	rgb(219,183,183)
Satb1	Alcam	-0.35963	rgb(178,193,224)
Stat3	Alcam	-0.35959	rgb(178,193,224)
Zfp36l2	Alcam	-0.35501	rgb(178,194,224)
Lef1	Aldh16a1	0.35485	rgb(219,183,183)
Zeb1	Aldh18a1	-0.25148	rgb(190,200,222)
Bcl11b	Aldh1b1	0.35199	rgb(219,183,184)
Egr2	Aldh1b1	0.34746	rgb(219,184,184)
Satb1	Aldh1b1	0.32019	rgb(219,186,187)
Stat3	Aldh1b1	0.3426	rgb(219,184,185)
Zfp36l2	Aldh1b1	0.33903	rgb(219,185,185)
Atf6	Aldh1l2	-0.36026	rgb(178,193,224)
Batf	Aldh1l2	0.32909	rgb(219,186,186)
Bcl11b	Aldh1l2	0.36144	rgb(219,182,183)
Crem	Aldh1l2	0.35287	rgb(219,183,184)
Egr2	Aldh1l2	0.35803	rgb(219,183,183)
Etv6	Aldh1l2	-0.33903	rgb(180,195,223)
Fosl2	Aldh1l2	0.35726	rgb(219,183,183)
Hif1a	Aldh1l2	-0.34957	rgb(179,194,224)
Ikzf3	Aldh1l2	0.31661	rgb(219,187,187)
Irf4	Aldh1l2	0.36136	rgb(219,182,183)
Lef1	Aldh1l2	-0.34202	rgb(180,194,223)
Nfatc2	Aldh1l2	-0.35631	rgb(178,193,224)
Prkrir	Aldh1l2	-0.33671	rgb(180,195,223)
Stat3	Aldh1l2	0.35356	rgb(219,183,184)
Zfp36l2	Aldh1l2	0.36021	rgb(219,183,183)
Smarca4	Aldh2	-0.73677	rgb(137,168,231)
Bcl11b	Aldh3a2	-0.3368	rgb(180,195,223)
Irf4	Aldh3a2	0.32726	rgb(219,186,186)
Lef1	Aldh4a1	0.35016	rgb(219,184,184)
Batf	Aldh7a1	0.33707	rgb(219,185,185)
Stat3	Aldh7a1	0.30946	rgb(219,187,188)
Egr2	Aldoa	-0.18806	rgb(197,205,221)
Hif1a	Aldoa	0.36141	rgb(219,182,183)
Pou2af1	Aldoa	-0.20098	rgb(195,204,221)
Smarca4	Aldoa	0.23099	rgb(218,195,195)
Sp4	Aldoa	0.3306	rgb(219,185,186)
Stat3	Aldoa	0.34196	rgb(219,184,185)
Hif1a	Aldoart1	0.36218	rgb(219,182,183)
Stat3	Aldoart1	0.32546	rgb(219,186,186)
Hif1a	Aldoart2	0.36215	rgb(219,182,183)
Stat3	Aldoart2	0.31248	rgb(219,187,187)
Fosl2	Aldoc	0.36174	rgb(219,182,183)
Hif1a	Aldoc	0.36288	rgb(219,182,183)
Id2	Aldoc	0.36033	rgb(219,183,183)
Ikzf3	Aldoc	0.36018	rgb(219,183,183)
Irf4	Aldoc	0.34608	rgb(219,184,184)
Nfe2l2	Aldoc	-0.34121	rgb(180,194,223)
Rorc	Aldoc	-0.35951	rgb(178,193,224)
Stat3	Aldoc	0.35897	rgb(219,183,183)
Tsc22d3	Alg1	0.54567	rgb(220,165,165)
Zeb1	Alg10b	-0.52294	rgb(160,182,227)
Hif1a	Alg11	0.35475	rgb(219,183,183)
Smarca4	Alg13	0.51273	rgb(220,168,169)
Ikzf3	Alg14	-0.34034	rgb(180,195,223)
Nfe2l2	Alg14	0.33396	rgb(219,185,185)
Ikzf3	Alg3	-0.32477	rgb(182,196,223)
Ikzf4	Alg3	-0.39214	rgb(174,191,224)
Nfe2l2	Alg3	0.34802	rgb(219,184,184)
Smarca4	Alg3	-1.4414	rgb( 61,122,244)
Ikzf4	Alg5	0.18985	rgb(218,199,199)
Atf6	Alg6	0.34318	rgb(219,184,185)
Fosl2	Alg8	-0.33443	rgb(181,195,223)
Ikzf3	Alg8	-0.33018	rgb(181,195,223)
Tsc22d3	Alg8	0.85213	rgb(222,136,136)
Tsc22d3	Alk	0.60158	rgb(220,160,160)
Hif1a	Alkbh2	0.31753	rgb(219,187,187)
Ddit3	Alkbh3	-0.32855	rgb(181,195,223)
Zfp36l2	Alkbh3	-0.35354	rgb(179,194,224)
Lef1	Alkbh4	0.31575	rgb(219,187,187)
Hif1a	Alkbh5	0.35824	rgb(219,183,183)
Smarca4	Alkbh6	0.54045	rgb(220,165,166)
Atf6	Alkbh7	0.31311	rgb(219,187,187)
Nfatc2	Alkbh7	0.3562	rgb(219,183,183)
Tsc22d3	Alkbh7	1.0628	rgb(223,115,117)
Etv6	Alkbh8	-0.42268	rgb(171,189,225)
Ikzf3	Alkbh8	-0.32018	rgb(182,196,223)
Irf8	Alkbh8	-0.47187	rgb(166,186,226)
Smarca4	Alkbh8	-0.36333	rgb(178,193,224)
Zeb1	Alkbh8	-0.30033	rgb(184,197,223)
Zfp36l2	Alms1	-0.31877	rgb(182,196,223)
Bcl11b	Alpk2	0.35744	rgb(219,183,183)
Crem	Alpk2	0.357	rgb(219,183,183)
Etv6	Alpk2	-0.68694	rgb(142,172,230)
Hif1a	Alpk2	0.36059	rgb(219,183,183)
Irf4	Alpk2	0.36219	rgb(219,182,183)
Irf8	Alpk2	-0.43923	rgb(169,188,225)
Maf	Alpk2	0.35201	rgb(219,183,184)
Pou2af1	Alpk2	-0.38138	rgb(176,192,224)
Prkrir	Alpk2	-0.33884	rgb(180,195,223)
Rorc	Alpk2	-0.35505	rgb(178,194,224)
Smarca4	Alpk2	-0.40385	rgb(173,190,225)
Sp4	Alpk2	0.35688	rgb(219,183,183)
Stat3	Alpk2	0.36245	rgb(219,182,183)
Fosl2	Alpl	-0.35962	rgb(178,193,224)
Bcl11b	Als2	-0.35495	rgb(178,194,224)
Etv6	Als2	-0.329	rgb(181,195,223)
Smarca4	Als2	0.40581	rgb(219,178,179)
Zfp36l2	Als2	-0.33262	rgb(181,195,223)
Batf	Als2cl	0.35694	rgb(219,183,183)
Bcl11b	Als2cl	-0.3541	rgb(179,194,224)
Egr2	Als2cl	0.29892	rgb(219,188,189)
Etv6	Als2cl	0.32149	rgb(219,186,187)
Ikzf3	Als2cl	0.34049	rgb(219,184,185)
Lef1	Als2cl	0.33374	rgb(219,185,185)
Pou2af1	Als2cl	0.22897	rgb(218,195,195)
Smarca4	Als2cl	0.3503	rgb(219,184,184)
Sp4	Als2cl	-0.38144	rgb(176,192,224)
Stat3	Als2cl	0.3243	rgb(219,186,186)
Zfp36l2	Als2cl	-0.34744	rgb(179,194,224)
Lef1	Ambra1	0.32761	rgb(219,186,186)
Tsc22d3	Amd2	0.44284	rgb(219,175,175)
Crem	Amdhd2	0.34763	rgb(219,184,184)
Etv6	Amdhd2	0.51854	rgb(220,167,168)
Fosl2	Amdhd2	0.35417	rgb(219,183,184)
Satb1	Amdhd2	0.3204	rgb(219,186,187)
Zeb1	Amdhd2	0.45718	rgb(220,173,174)
Tsc22d3	Amhr2	0.96818	rgb(222,125,126)
Batf	Amica1	-0.36279	rgb(178,193,224)
Etv6	Amica1	0.34994	rgb(219,184,184)
Fosl2	Amica1	-0.3373	rgb(180,195,223)
Id2	Amica1	-0.35623	rgb(178,193,224)
Irf4	Amica1	-0.36203	rgb(178,193,224)
Maf	Amica1	-0.36177	rgb(178,193,224)
Nfatc2	Amica1	0.35396	rgb(219,183,184)
Rorc	Amica1	-0.35501	rgb(178,194,224)
Satb1	Amica1	-0.32584	rgb(182,195,223)
Stat3	Amica1	-0.36279	rgb(178,193,224)
Zfp36l2	Amica1	-0.32473	rgb(182,196,223)
Batf	Amigo2	-0.36157	rgb(178,193,224)
Fosl2	Amigo2	0.34528	rgb(219,184,184)
Pou2af1	Amigo2	0.54362	rgb(220,165,166)
Id2	Amigo3	0.34872	rgb(219,184,184)
Batf	Ammecr1	-0.34252	rgb(180,194,224)
Ikzf3	Ammecr1	-0.33943	rgb(180,195,223)
Lef1	Ammecr1	0.31323	rgb(219,187,187)
Atf6	Amn1	0.33098	rgb(219,185,186)
Id2	Amn1	0.34571	rgb(219,184,184)
Lef1	Amn1	0.34063	rgb(219,184,185)
Nfe2l2	Amn1	0.32913	rgb(219,186,186)
Prkrir	Amn1	0.32605	rgb(219,186,186)
Tsc22d3	Amotl1	0.57528	rgb(220,162,163)
Fosl2	Ampd2	-0.33344	rgb(181,195,223)
Ikzf3	Ampd2	-0.33104	rgb(181,195,223)
Sp4	Ampd2	0.32693	rgb(219,186,186)
Bcl11b	Ampd3	0.31663	rgb(219,187,187)
Egr2	Ampd3	0.31908	rgb(219,187,187)
Fosl2	Ampd3	0.30923	rgb(219,187,188)
Hif1a	Ampd3	0.35202	rgb(219,183,184)
Ikzf3	Ampd3	0.32126	rgb(219,186,187)
Lef1	Ampd3	0.34548	rgb(219,184,184)
Prkrir	Ampd3	0.33858	rgb(219,185,185)
Satb1	Ampd3	0.32249	rgb(219,186,187)
Zfp36l2	Ampd3	0.31533	rgb(219,187,187)
Batf	Amz1	0.35656	rgb(219,183,183)
Crem	Amz1	0.34272	rgb(219,184,185)
Etv6	Amz1	-0.32448	rgb(182,196,223)
Irf4	Amz1	0.34329	rgb(219,184,185)
Nfe2l2	Amz1	-0.3432	rgb(180,194,224)
Satb1	Amz1	0.31992	rgb(219,186,187)
Prkrir	Amz2	-0.33702	rgb(180,195,223)
Maf	Anapc10	-0.31701	rgb(183,196,223)
Hif1a	Anapc11	0.32494	rgb(219,186,186)
Etv6	Anapc13	1.2089	rgb(224,102,103)
Irf8	Anapc13	1.4989	rgb(225, 74, 75)
Nfatc2	Anapc13	0.32402	rgb(219,186,186)
Rorc	Anapc13	-0.31942	rgb(182,196,223)
Smarca4	Anapc13	1.5575	rgb(226, 68, 70)
Hif1a	Anapc2	0.34254	rgb(219,184,185)
Bcl11b	Anapc4	-0.32045	rgb(182,196,223)
Smarca4	Anapc4	-0.47787	rgb(165,185,226)
Bcl11b	Anapc5	0.33896	rgb(219,185,185)
Zfp36l2	Anapc7	-0.33221	rgb(181,195,223)
Lef1	Angel1	0.31556	rgb(219,187,187)
Bcl11b	Angel2	-0.33916	rgb(180,195,223)
Zfp36l2	Angel2	-0.3343	rgb(181,195,223)
Batf	Angptl2	-0.363	rgb(178,193,224)
Bcl11b	Angptl2	0.34993	rgb(219,184,184)
Fosl2	Angptl2	-0.34971	rgb(179,194,224)
Id2	Angptl2	-0.35428	rgb(179,194,224)
Ikzf3	Angptl2	-0.36223	rgb(178,193,224)
Irf4	Angptl2	-0.36148	rgb(178,193,224)
Maf	Angptl2	0.36263	rgb(219,182,183)
Rorc	Angptl2	-0.35669	rgb(178,193,224)
Smarca4	Angptl2	-0.86213	rgb(123,160,233)
Bcl11b	Angptl4	0.35643	rgb(219,183,183)
Egr2	Angptl4	0.35905	rgb(219,183,183)
Ikzf3	Angptl4	-0.33593	rgb(181,195,223)
Irf4	Angptl4	-0.34278	rgb(180,194,224)
Lef1	Angptl4	0.35819	rgb(219,183,183)
Satb1	Angptl4	0.3584	rgb(219,183,183)
Tsc22d3	Angptl4	0.86477	rgb(222,134,135)
Zfp36l2	Angptl4	0.35167	rgb(219,183,184)
Batf	Angptl6	0.32535	rgb(219,186,186)
Fosl2	Angptl6	0.3486	rgb(219,184,184)
Hif1a	Angptl6	-0.34342	rgb(180,194,224)
Irf4	Angptl6	0.34531	rgb(219,184,184)
Nfe2l2	Angptl6	-0.34324	rgb(180,194,224)
Prkrir	Angptl6	-0.33183	rgb(181,195,223)
Batf	Ank	-0.32718	rgb(182,195,223)
Lef1	Ank	0.33982	rgb(219,185,185)
Tsc22d3	Ank	-1.0418	rgb(104,148,237)
Tsc22d3	Ankdd1b	0.88387	rgb(222,133,133)
Irf8	Ankhd1	0.25403	rgb(218,193,193)
Zeb1	Ankhd1	0.26381	rgb(218,192,192)
Maf	Ankib1	-0.32467	rgb(182,196,223)
Batf	Ankle1	-0.35245	rgb(179,194,224)
Ikzf3	Ankle1	-0.34592	rgb(179,194,224)
Lef1	Ankle1	0.35095	rgb(219,183,184)
Nfatc2	Ankmy2	0.33124	rgb(219,185,186)
Sp4	Ankra2	-0.8169	rgb(128,163,233)
Zeb1	Ankra2	0.67339	rgb(221,153,153)
Ikzf3	Ankrd10	-0.32555	rgb(182,196,223)
Bcl11b	Ankrd12	-0.33971	rgb(180,195,223)
Egr2	Ankrd12	-0.33118	rgb(181,195,223)
Fosl2	Ankrd12	-0.35357	rgb(179,194,224)
Maf	Ankrd12	-0.35052	rgb(179,194,224)
Satb1	Ankrd12	-0.35775	rgb(178,193,224)
Crem	Ankrd13b	0.35821	rgb(219,183,183)
Egr2	Ankrd13b	0.35781	rgb(219,183,183)
Etv6	Ankrd13b	-0.35313	rgb(179,194,224)
Fosl2	Ankrd13b	-0.3278	rgb(181,195,223)
Lef1	Ankrd13b	0.3499	rgb(219,184,184)
Satb1	Ankrd13b	0.35378	rgb(219,183,184)
Sp4	Ankrd13b	0.42015	rgb(219,177,177)
Maf	Ankrd13c	-0.32016	rgb(182,196,223)
Irf8	Ankrd17	-0.28372	rgb(186,198,222)
Egr2	Ankrd23	-0.3268	rgb(182,195,223)
Ikzf4	Ankrd23	-0.3015	rgb(184,197,223)
Irf4	Ankrd23	-0.35023	rgb(179,194,224)
Nfe2l2	Ankrd23	0.35473	rgb(219,183,183)
Bcl11b	Ankrd26	-0.35328	rgb(179,194,224)
Egr2	Ankrd26	-0.35598	rgb(178,194,224)
Nfatc2	Ankrd26	-0.33816	rgb(180,195,223)
Nfe2l2	Ankrd26	0.35074	rgb(219,184,184)
Zfp36l2	Ankrd26	-0.35543	rgb(178,194,224)
Zeb1	Ankrd28	0.29977	rgb(219,188,189)
Egr2	Ankrd37	-0.8742	rgb(122,159,234)
Hif1a	Ankrd37	0.36257	rgb(219,182,183)
Id2	Ankrd37	0.35806	rgb(219,183,183)
Maf	Ankrd37	-0.3546	rgb(179,194,224)
Nfatc2	Ankrd37	0.35308	rgb(219,183,184)
Nfe2l2	Ankrd37	-0.3508	rgb(179,194,224)
Smarca4	Ankrd37	1.3384	rgb(224, 89, 91)
Tsc22d3	Ankrd37	1.1216	rgb(223,110,111)
Irf4	Ankrd39	-0.33083	rgb(181,195,223)
Lef1	Ankrd39	0.33946	rgb(219,185,185)
Zeb1	Ankrd39	0.72645	rgb(221,148,148)
Bcl11b	Ankrd40	0.35939	rgb(219,183,183)
Crem	Ankrd40	0.36053	rgb(219,183,183)
Egr2	Ankrd40	0.35281	rgb(219,183,184)
Id2	Ankrd40	-0.35315	rgb(179,194,224)
Lef1	Ankrd40	0.36067	rgb(219,183,183)
Prkrir	Ankrd40	0.35919	rgb(219,183,183)
Satb1	Ankrd40	0.35993	rgb(219,183,183)
Egr2	Ankrd44	0.2146	rgb(218,197,197)
Maf	Ankrd44	-0.33321	rgb(181,195,223)
Sp4	Ankrd44	-0.24877	rgb(190,201,222)
Hif1a	Ankrd46	0.32726	rgb(219,186,186)
Maf	Ankrd46	-0.35678	rgb(178,193,224)
Rorc	Ankrd46	-0.35415	rgb(179,194,224)
Smarca4	Ankrd46	-0.52307	rgb(160,182,227)
Egr2	Ankrd50	-0.3386	rgb(180,195,223)
Lef1	Ankrd52	0.3549	rgb(219,183,183)
Smarca4	Ankrd52	-0.22036	rgb(193,202,221)
Sp4	Ankrd54	0.35115	rgb(219,183,184)
Tsc22d3	Ankrd55	-0.91075	rgb(118,157,234)
Tsc22d3	Ankrd6	0.61909	rgb(220,158,158)
Tsc22d3	Ankrd61	-0.62531	rgb(149,176,229)
Etv6	Ankrd9	-0.35146	rgb(179,194,224)
Lef1	Ankrd9	0.34076	rgb(219,184,185)
Hif1a	Anks1	0.31265	rgb(219,187,187)
Lef1	Anks1	0.35179	rgb(219,183,184)
Id2	Anks3	0.34736	rgb(219,184,184)
Lef1	Anks3	0.31236	rgb(219,187,187)
Smarca4	Anks3	-0.82851	rgb(127,162,233)
Zeb1	Anks4b	1.0744	rgb(223,114,115)
Hif1a	Ankzf1	0.35962	rgb(219,183,183)
Ikzf4	Anln	-0.26192	rgb(189,200,222)
Smarca4	Ano10	0.51926	rgb(220,167,168)
Atf6	Ano8	-0.33988	rgb(180,195,223)
Bcl11b	Ano8	-0.33788	rgb(180,195,223)
Etv6	Ano8	-0.35575	rgb(178,194,224)
Lef1	Ano8	0.35132	rgb(219,183,184)
Ddit3	Anp32a	-0.35313	rgb(179,194,224)
Egr2	Anp32a	-0.30776	rgb(184,197,223)
Hif1a	Anp32a	0.34242	rgb(219,184,185)
Irf4	Anp32a	0.34956	rgb(219,184,184)
Smarca4	Anp32a	-0.30053	rgb(184,197,223)
Stat3	Anp32a	0.33032	rgb(219,185,186)
Ikzf4	Anp32e	-0.19126	rgb(196,204,221)
Irf4	Anp32e	0.31929	rgb(219,187,187)
Batf	Antxr2	-0.35037	rgb(179,194,224)
Crem	Antxr2	-0.32045	rgb(182,196,223)
Ddit3	Antxr2	-0.3513	rgb(179,194,224)
Fosl2	Antxr2	-0.32631	rgb(182,195,223)
Ikzf3	Antxr2	-0.35507	rgb(178,194,224)
Irf4	Antxr2	-0.35995	rgb(178,193,224)
Nfatc2	Antxr2	-0.35218	rgb(179,194,224)
Zfp36l2	Antxr2	-0.34592	rgb(179,194,224)
Batf	Anxa11	0.31411	rgb(219,187,187)
Crem	Anxa11	0.34795	rgb(219,184,184)
Irf4	Anxa11	0.32634	rgb(219,186,186)
Lef1	Anxa11	0.33398	rgb(219,185,185)
Zeb1	Anxa11	0.32506	rgb(219,186,186)
Batf	Anxa2	0.35925	rgb(219,183,183)
Hif1a	Anxa2	0.36241	rgb(219,182,183)
Id2	Anxa2	0.35905	rgb(219,183,183)
Ikzf3	Anxa2	0.34119	rgb(219,184,185)
Irf4	Anxa2	0.36128	rgb(219,182,183)
Maf	Anxa2	-0.36213	rgb(178,193,224)
Rorc	Anxa2	-0.35592	rgb(178,194,224)
Stat3	Anxa2	0.36253	rgb(219,182,183)
Zfp36l2	Anxa2	0.35683	rgb(219,183,183)
Etv6	Anxa3	-0.36006	rgb(178,193,224)
Irf4	Anxa3	0.35227	rgb(219,183,184)
Nfatc2	Anxa3	-0.34824	rgb(179,194,224)
Rorc	Anxa3	-0.35898	rgb(178,193,224)
Tsc22d3	Anxa3	0.829	rgb(222,138,139)
Hif1a	Anxa4	0.3529	rgb(219,183,184)
Irf4	Anxa4	0.35928	rgb(219,183,183)
Rorc	Anxa4	-0.33054	rgb(181,195,223)
Batf	Anxa5	0.31746	rgb(219,187,187)
Bcl11b	Anxa5	-0.33082	rgb(181,195,223)
Maf	Anxa5	-0.3572	rgb(178,193,224)
Stat3	Anxa5	0.34716	rgb(219,184,184)
Batf	Anxa6	0.35353	rgb(219,183,184)
Egr2	Anxa6	0.21462	rgb(218,197,197)
Etv6	Anxa6	-0.35464	rgb(179,194,224)
Hif1a	Anxa6	0.31916	rgb(219,187,187)
Irf8	Anxa6	0.21696	rgb(218,196,196)
Maf	Anxa6	-0.3521	rgb(179,194,224)
Pou2af1	Anxa6	0.23862	rgb(218,194,194)
Sp4	Anxa6	-0.30212	rgb(184,197,223)
Hif1a	Anxa9	0.31586	rgb(219,187,187)
Id2	Anxa9	0.31873	rgb(219,187,187)
Batf	Aoc2	-0.32836	rgb(181,195,223)
Ikzf3	Aoc2	-0.33286	rgb(181,195,223)
Smarca4	Aoc2	0.54304	rgb(220,165,166)
Zfp36l2	Aoc2	-0.32556	rgb(182,196,223)
Fosl2	Ap1ar	-0.34403	rgb(180,194,224)
Smarca4	Ap1ar	-0.30084	rgb(184,197,223)
Smarca4	Ap1b1	-0.39237	rgb(174,191,224)
Etv6	Ap1g2	-0.34207	rgb(180,194,223)
Sp4	Ap1m1	-0.19432	rgb(196,204,221)
Ikzf3	Ap1s1	-0.31848	rgb(182,196,223)
Atf6	Ap1s2	0.33027	rgb(219,185,186)
Egr2	Ap1s3	-0.57993	rgb(154,179,228)
Fosl2	Ap1s3	-0.35493	rgb(178,194,224)
Lef1	Ap1s3	0.31992	rgb(219,186,187)
Maf	Ap1s3	-0.34592	rgb(179,194,224)
Nfatc2	Ap1s3	0.34191	rgb(219,184,185)
Satb1	Ap1s3	0.347	rgb(219,184,184)
Bcl11b	Ap2b1	-0.31718	rgb(183,196,223)
Atf6	Ap2s1	0.35578	rgb(219,183,183)
Nfatc2	Ap2s1	0.35427	rgb(219,183,184)
Rorc	Ap3b1	-0.35816	rgb(178,193,224)
Lef1	Ap3d1	0.3148	rgb(219,187,187)
Sp4	Ap3m1	-0.32147	rgb(182,196,223)
Atf6	Ap3s1	0.34496	rgb(219,184,184)
Maf	Ap3s1	-0.33894	rgb(180,195,223)
Pou2af1	Ap3s1	-0.22675	rgb(192,202,221)
Stat3	Ap3s1	-0.32587	rgb(182,195,223)
Lef1	Ap3s2	0.34667	rgb(219,184,184)
Nfe2l2	Ap4b1	0.35133	rgb(219,183,184)
Smarca4	Ap4e1	0.38983	rgb(219,180,180)
Bcl11b	Apaf1	-0.35663	rgb(178,193,224)
Egr2	Apaf1	-0.33282	rgb(181,195,223)
Rorc	Apaf1	-0.32902	rgb(181,195,223)
Egr2	Apba3	0.34302	rgb(219,184,185)
Hif1a	Apba3	0.32482	rgb(219,186,186)
Lef1	Apba3	0.34396	rgb(219,184,184)
Batf	Apbb1ip	-0.34602	rgb(179,194,224)
Bcl11b	Apbb1ip	-0.33713	rgb(180,195,223)
Ddit3	Apbb1ip	-0.35441	rgb(179,194,224)
Irf4	Apbb1ip	-0.35215	rgb(179,194,224)
Tsc22d3	Apbb2	0.94916	rgb(222,126,127)
Egr2	Apbb3	0.51012	rgb(220,168,169)
Hif1a	Apbb3	0.34303	rgb(219,184,185)
Lef1	Apbb3	0.31735	rgb(219,187,187)
Irf8	Apeh	0.30632	rgb(219,188,188)
Lef1	Apeh	0.34903	rgb(219,184,184)
Etv6	Apex1	-0.32648	rgb(182,195,223)
Ikzf3	Apex1	-0.34237	rgb(180,194,224)
Pou2af1	Apex1	-0.281	rgb(187,198,222)
Sp4	Apex1	0.3133	rgb(219,187,187)
Tsc22d3	Apex1	-0.59132	rgb(153,178,228)
Sp4	Apex2	0.3552	rgb(219,183,183)
Tsc22d3	Apex2	-0.65311	rgb(146,174,229)
Smarca4	Aph1a	0.4139	rgb(219,177,178)
Maf	Apip	-0.33732	rgb(180,195,223)
Tsc22d3	Apip	-0.92931	rgb(116,156,235)
Atf6	Apitd1	0.34229	rgb(219,184,185)
Ikzf3	Apitd1	-0.32021	rgb(182,196,223)
Smarca4	Apitd1	-1.0229	rgb(106,149,236)
Tsc22d3	Apitd1	-0.67704	rgb(144,172,230)
Batf	Aplp1	0.36002	rgb(219,183,183)
Fosl2	Aplp1	0.34549	rgb(219,184,184)
Hif1a	Aplp1	0.36097	rgb(219,183,183)
Id2	Aplp1	0.34928	rgb(219,184,184)
Ikzf3	Aplp1	0.35932	rgb(219,183,183)
Irf4	Aplp1	0.35241	rgb(219,183,184)
Stat3	Aplp1	0.34872	rgb(219,184,184)
Maf	Aplp2	0.33958	rgb(219,185,185)
Atf6	Apoa1bp	0.32572	rgb(219,186,186)
Egr2	Apoa1bp	0.29555	rgb(219,189,189)
Fosl2	Apoa1bp	0.34794	rgb(219,184,184)
Ikzf4	Apoa1bp	0.27969	rgb(219,190,191)
Lef1	Apoa1bp	0.32563	rgb(219,186,186)
Nfatc2	Apoa1bp	0.33314	rgb(219,185,186)
Prkrir	Apoa1bp	0.32935	rgb(219,186,186)
Smarca4	Apoa1bp	0.68026	rgb(221,152,153)
Tsc22d3	Apoa1bp	-1.4006	rgb( 65,125,244)
Batf	Apobec1	-0.34612	rgb(179,194,224)
Bcl11b	Apobec1	-0.33179	rgb(181,195,223)
Irf4	Apobec1	-0.36115	rgb(178,193,224)
Lef1	Apobec1	-0.34857	rgb(179,194,224)
Nfatc2	Apobec1	-0.35119	rgb(179,194,224)
Tsc22d3	Apobec1	0.82786	rgb(222,138,139)
Bcl11b	Apobec3	-0.32819	rgb(181,195,223)
Smarca4	Apol7e	0.85952	rgb(222,135,136)
Egr2	Apol9a	0.49991	rgb(220,169,170)
Atf6	Apol9b	0.32034	rgb(219,186,187)
Crem	Apol9b	-0.33572	rgb(181,195,223)
Ddit3	Apol9b	-0.35112	rgb(179,194,224)
Egr2	Apol9b	0.46879	rgb(220,172,173)
Pou2af1	Apol9b	0.24306	rgb(218,194,194)
Sp4	Apol9b	-0.82409	rgb(128,163,233)
Zfp36l2	Apol9b	-0.32816	rgb(181,195,223)
Batf	Apold1	0.36279	rgb(219,182,183)
Hif1a	Apold1	0.34721	rgb(219,184,184)
Id2	Apold1	0.33118	rgb(219,185,186)
Ikzf3	Apold1	0.36083	rgb(219,183,183)
Stat3	Apold1	0.35595	rgb(219,183,183)
Smarca4	Apom	1.4677	rgb(225, 77, 78)
Etv6	Apoo	0.46073	rgb(220,173,173)
Nfatc2	Apoo	0.34456	rgb(219,184,184)
Nfe2l2	Apoo	0.33154	rgb(219,185,186)
Tsc22d3	Apoo	-0.68586	rgb(143,172,230)
Atf6	Apool	0.33083	rgb(219,185,186)
Irf4	Appl1	0.32173	rgb(219,186,187)
Maf	Appl1	-0.33427	rgb(181,195,223)
Batf	Appl2	0.33784	rgb(219,185,185)
Bcl11b	Appl2	-0.35916	rgb(178,193,224)
Egr2	Appl2	-0.32407	rgb(182,196,223)
Fosl2	Appl2	0.36118	rgb(219,183,183)
Hif1a	Appl2	0.35817	rgb(219,183,183)
Id2	Appl2	0.33881	rgb(219,185,185)
Ikzf3	Appl2	0.35777	rgb(219,183,183)
Lef1	Appl2	-0.33044	rgb(181,195,223)
Stat3	Appl2	0.35178	rgb(219,183,184)
Zeb1	Appl2	0.79557	rgb(221,141,142)
Atf6	Aprt	0.34801	rgb(219,184,184)
Ikzf3	Aprt	-0.32811	rgb(181,195,223)
Batf	Aqp3	-0.32051	rgb(182,196,223)
Bcl11b	Aqp3	0.34975	rgb(219,184,184)
Fosl2	Aqp3	0.35388	rgb(219,183,184)
Hif1a	Aqp3	0.32341	rgb(219,186,186)
Id2	Aqp3	-0.35539	rgb(178,194,224)
Irf4	Aqp3	0.36219	rgb(219,182,183)
Maf	Aqp3	0.36136	rgb(219,182,183)
Smarca4	Aqp3	-0.26738	rgb(188,199,222)
Stat3	Aqp3	0.3621	rgb(219,182,183)
Egr2	Aqp9	0.52817	rgb(220,167,167)
Fosl2	Aqr	-0.31637	rgb(183,196,223)
Ikzf3	Aqr	-0.32025	rgb(182,196,223)
Smarca4	Aqr	-0.23734	rgb(191,201,222)
Lef1	Arap1	0.34786	rgb(219,184,184)
Satb1	Arap1	0.34749	rgb(219,184,184)
Batf	Arap2	0.36056	rgb(219,183,183)
Ikzf3	Arap2	0.34883	rgb(219,184,184)
Irf4	Arap2	0.35427	rgb(219,183,184)
Rorc	Arap2	-0.3606	rgb(178,193,224)
Bcl11b	Arc	-0.35445	rgb(179,194,224)
Fosl2	Arc	-0.33553	rgb(181,195,223)
Irf4	Arc	-0.35965	rgb(178,193,224)
Stat3	Arc	-0.34834	rgb(179,194,224)
Batf	Arf2	-0.32937	rgb(181,195,223)
Ikzf3	Arf2	-0.33463	rgb(181,195,223)
Maf	Arf2	-0.35652	rgb(178,193,224)
Lef1	Arf3	0.35235	rgb(219,183,184)
Nfatc2	Arf3	0.35286	rgb(219,183,184)
Atf6	Arf4	0.34832	rgb(219,184,184)
Irf8	Arf5	0.33729	rgb(219,185,185)
Lef1	Arf6	0.32155	rgb(219,186,187)
Maf	Arf6	-0.33044	rgb(181,195,223)
Stat3	Arf6	0.3337	rgb(219,185,185)
Ikzf3	Arfgap2	-0.35049	rgb(179,194,224)
Batf	Arfgap3	0.32363	rgb(219,186,186)
Ddit3	Arfgap3	-0.33604	rgb(181,195,223)
Irf4	Arfgap3	0.3388	rgb(219,185,185)
Maf	Arfgap3	-0.32939	rgb(181,195,223)
Stat3	Arfgap3	0.3466	rgb(219,184,184)
Lef1	Arfgef2	0.32609	rgb(219,186,186)
Maf	Arfip1	-0.32828	rgb(181,195,223)
Tsc22d3	Arfip1	-1.2281	rgb( 84,136,240)
Ikzf3	Arfrp1	-0.35175	rgb(179,194,224)
Egr2	Arglu1	-0.41939	rgb(171,189,225)
Ikzf4	Arglu1	-0.19082	rgb(196,204,221)
Sp4	Arhgap1	-0.26586	rgb(188,199,222)
Batf	Arhgap10	-0.35059	rgb(179,194,224)
Ikzf3	Arhgap10	-0.32385	rgb(182,196,223)
Irf4	Arhgap12	0.34634	rgb(219,184,184)
Rorc	Arhgap12	-0.33674	rgb(180,195,223)
Stat3	Arhgap12	0.33372	rgb(219,185,185)
Bcl11b	Arhgap15	-0.31768	rgb(183,196,223)
Fosl2	Arhgap15	0.34512	rgb(219,184,184)
Maf	Arhgap15	-0.3255	rgb(182,196,223)
Rorc	Arhgap15	-0.32263	rgb(182,196,223)
Batf	Arhgap17	0.31895	rgb(219,187,187)
Zeb1	Arhgap17	0.41208	rgb(219,178,178)
Batf	Arhgap18	0.35637	rgb(219,183,183)
Bcl11b	Arhgap18	-0.32227	rgb(182,196,223)
Fosl2	Arhgap18	0.36222	rgb(219,182,183)
Ikzf3	Arhgap18	0.34076	rgb(219,184,185)
Rorc	Arhgap18	-0.3601	rgb(178,193,224)
Bcl11b	Arhgap19	0.34904	rgb(219,184,184)
Irf4	Arhgap19	0.33717	rgb(219,185,185)
Fosl2	Arhgap21	-0.32294	rgb(182,196,223)
Egr2	Arhgap25	0.25642	rgb(218,193,193)
Etv6	Arhgap25	0.29985	rgb(219,188,189)
Rorc	Arhgap25	-0.32744	rgb(181,195,223)
Smarca4	Arhgap25	0.31815	rgb(219,187,187)
Sp4	Arhgap25	-0.42104	rgb(171,189,225)
Tsc22d3	Arhgap26	-1.3134	rgb( 74,130,242)
Egr2	Arhgap27	0.47818	rgb(220,171,172)
Etv6	Arhgap27	0.42611	rgb(219,176,177)
Irf8	Arhgap27	0.31469	rgb(219,187,187)
Lef1	Arhgap27	0.35205	rgb(219,183,184)
Smarca4	Arhgap27	0.32751	rgb(219,186,186)
Zeb1	Arhgap27	0.43441	rgb(219,176,176)
Hif1a	Arhgap30	0.32466	rgb(219,186,186)
Batf	Arhgap31	-0.34024	rgb(180,195,223)
Fosl2	Arhgap31	-0.35756	rgb(178,193,224)
Ikzf3	Arhgap31	-0.3567	rgb(178,193,224)
Tsc22d3	Arhgap31	0.52688	rgb(220,167,167)
Etv6	Arhgap33	-0.34454	rgb(180,194,224)
Lef1	Arhgap33	0.33944	rgb(219,185,185)
Prkrir	Arhgap33	0.34722	rgb(219,184,184)
Bcl11b	Arhgap39	0.34945	rgb(219,184,184)
Fosl2	Arhgap39	-0.33133	rgb(181,195,223)
Lef1	Arhgap39	0.35851	rgb(219,183,183)
Maf	Arhgap39	-0.31708	rgb(183,196,223)
Prkrir	Arhgap39	0.34914	rgb(219,184,184)
Egr2	Arhgap4	0.42242	rgb(219,177,177)
Etv6	Arhgap4	0.8679	rgb(222,134,135)
Ikzf3	Arhgap4	0.32201	rgb(219,186,187)
Irf8	Arhgap4	0.34629	rgb(219,184,184)
Lef1	Arhgap4	0.35626	rgb(219,183,183)
Rorc	Arhgap4	-0.34711	rgb(179,194,224)
Sp4	Arhgap4	-0.71056	rgb(140,170,231)
Batf	Arhgap5	-0.34209	rgb(180,194,223)
Hif1a	Arhgap5	0.31724	rgb(219,187,187)
Ikzf3	Arhgap5	-0.31917	rgb(182,196,223)
Egr2	Arhgap9	0.26664	rgb(218,192,192)
Sp4	Arhgap9	-0.22417	rgb(193,202,221)
Hif1a	Arhgdia	0.3306	rgb(219,185,186)
Batf	Arhgdig	0.34472	rgb(219,184,184)
Bcl11b	Arhgdig	0.35997	rgb(219,183,183)
Crem	Arhgdig	0.35923	rgb(219,183,183)
Egr2	Arhgdig	0.35927	rgb(219,183,183)
Etv6	Arhgdig	-0.32281	rgb(182,196,223)
Fosl2	Arhgdig	-0.32997	rgb(181,195,223)
Hif1a	Arhgdig	0.35834	rgb(219,183,183)
Irf4	Arhgdig	0.34353	rgb(219,184,185)
Lef1	Arhgdig	0.32422	rgb(219,186,186)
Satb1	Arhgdig	0.35441	rgb(219,183,184)
Stat3	Arhgdig	0.34163	rgb(219,184,185)
Zfp36l2	Arhgdig	0.35922	rgb(219,183,183)
Egr2	Arhgef1	0.29955	rgb(219,188,189)
Etv6	Arhgef1	-0.33734	rgb(180,195,223)
Irf4	Arhgef1	-0.33869	rgb(180,195,223)
Lef1	Arhgef1	0.35263	rgb(219,183,184)
Sp4	Arhgef1	-0.24294	rgb(191,201,222)
Batf	Arhgef10	0.34553	rgb(219,184,184)
Fosl2	Arhgef10	0.36173	rgb(219,182,183)
Hif1a	Arhgef10	0.36145	rgb(219,182,183)
Id2	Arhgef10	0.36003	rgb(219,183,183)
Ikzf3	Arhgef10	0.36143	rgb(219,182,183)
Rorc	Arhgef10	-0.36114	rgb(178,193,224)
Stat3	Arhgef10	0.35843	rgb(219,183,183)
Fosl2	Arhgef11	0.35579	rgb(219,183,183)
Hif1a	Arhgef11	0.35703	rgb(219,183,183)
Stat3	Arhgef11	0.3609	rgb(219,183,183)
Egr2	Arhgef18	0.45237	rgb(219,174,174)
Etv6	Arhgef18	1.106	rgb(223,111,112)
Irf4	Arhgef18	-0.34707	rgb(179,194,224)
Irf8	Arhgef18	0.61155	rgb(220,159,159)
Lef1	Arhgef18	0.34502	rgb(219,184,184)
Pou2af1	Arhgef18	0.30448	rgb(219,188,188)
Smarca4	Arhgef18	0.62925	rgb(220,157,158)
Sp4	Arhgef18	-0.73375	rgb(137,169,231)
Zeb1	Arhgef18	0.50823	rgb(220,168,169)
Zfp36l2	Arhgef18	-0.35316	rgb(179,194,224)
Ikzf3	Arhgef2	-0.31594	rgb(183,196,223)
Irf8	Arhgef2	-0.24535	rgb(190,201,222)
Tsc22d3	Arhgef2	0.47028	rgb(220,172,173)
Fosl2	Arhgef3	-0.3554	rgb(178,194,224)
Hif1a	Arhgef3	-0.34672	rgb(179,194,224)
Irf4	Arhgef3	-0.34493	rgb(180,194,224)
Maf	Arhgef3	-0.36094	rgb(178,193,224)
Pou2af1	Arhgef3	0.2804	rgb(219,190,191)
Atf6	Arhgef40	-0.36001	rgb(178,193,224)
Batf	Arhgef40	0.3553	rgb(219,183,183)
Bcl11b	Arhgef40	-0.32057	rgb(182,196,223)
Id2	Arhgef40	0.3556	rgb(219,183,183)
Irf4	Arhgef40	0.35679	rgb(219,183,183)
Maf	Arhgef40	-0.31958	rgb(182,196,223)
Satb1	Arhgef40	0.33593	rgb(219,185,185)
Stat3	Arhgef40	0.34167	rgb(219,184,185)
Egr2	Arhgef6	0.36018	rgb(219,183,183)
Etv6	Arhgef6	0.54078	rgb(220,165,166)
Id2	Arhgef6	0.35295	rgb(219,183,184)
Irf8	Arhgef6	0.48706	rgb(220,170,171)
Zeb1	Arhgef6	0.48048	rgb(220,171,172)
Hif1a	Arhgef9	0.33138	rgb(219,185,186)
Maf	Arhgef9	-0.35724	rgb(178,193,224)
Satb1	Arhgef9	0.35119	rgb(219,183,184)
Stat3	Arhgef9	0.34377	rgb(219,184,185)
Zfp36l2	Arhgef9	0.31885	rgb(219,187,187)
Bcl11b	Arid1a	0.34451	rgb(219,184,184)
Lef1	Arid1a	0.35287	rgb(219,183,184)
Lef1	Arid1b	0.34967	rgb(219,184,184)
Zfp36l2	Arid1b	-0.34043	rgb(180,195,223)
Hif1a	Arid3a	0.34492	rgb(219,184,184)
Irf4	Arid3a	0.35772	rgb(219,183,183)
Lef1	Arid3a	0.34011	rgb(219,185,185)
Lef1	Arid3b	0.3463	rgb(219,184,184)
Zeb1	Arid3b	0.40342	rgb(219,178,179)
Batf	Arid4a	-0.33944	rgb(180,195,223)
Fosl2	Arid5a	0.35198	rgb(219,183,184)
Hif1a	Arid5a	0.34612	rgb(219,184,184)
Ikzf3	Arid5a	0.32532	rgb(219,186,186)
Irf4	Arid5a	0.3573	rgb(219,183,183)
Lef1	Arid5a	0.31701	rgb(219,187,187)
Rorc	Arid5a	-0.35397	rgb(179,194,224)
Stat3	Arid5a	0.36066	rgb(219,183,183)
Zfp36l2	Arid5a	-0.33529	rgb(181,195,223)
Batf	Arid5b	-0.34623	rgb(179,194,224)
Egr2	Arid5b	-0.33986	rgb(180,195,223)
Stat3	Arid5b	0.35898	rgb(219,183,183)
Zeb1	Arid5b	0.30054	rgb(219,188,189)
Hif1a	Arih2	0.33525	rgb(219,185,185)
Sp4	Arl1	0.30518	rgb(219,188,188)
Bcl11b	Arl10	0.32257	rgb(219,186,187)
Crem	Arl10	0.35716	rgb(219,183,183)
Ddit3	Arl10	0.32074	rgb(219,186,187)
Egr2	Arl10	0.34854	rgb(219,184,184)
Ikzf3	Arl10	0.33171	rgb(219,185,186)
Irf4	Arl10	0.33405	rgb(219,185,185)
Satb1	Arl10	0.3545	rgb(219,183,183)
Zfp36l2	Arl10	0.33964	rgb(219,185,185)
Fosl2	Arl15	-0.3395	rgb(180,195,223)
Ddit3	Arl2	-0.35052	rgb(179,194,224)
Atf6	Arl2bp	0.33695	rgb(219,185,185)
Zeb1	Arl3	-0.70738	rgb(140,170,230)
Irf4	Arl4a	-0.32357	rgb(182,196,223)
Batf	Arl4c	0.36194	rgb(219,182,183)
Bcl11b	Arl4c	-0.35887	rgb(178,193,224)
Egr2	Arl4c	0.72533	rgb(221,148,148)
Etv6	Arl4c	0.72406	rgb(221,148,149)
Fosl2	Arl4c	0.32194	rgb(219,186,187)
Ikzf3	Arl4c	0.32227	rgb(219,186,187)
Irf4	Arl4c	0.32374	rgb(219,186,186)
Irf8	Arl4c	0.72435	rgb(221,148,149)
Maf	Arl4c	-0.34133	rgb(180,194,223)
Pou2af1	Arl4c	0.36307	rgb(219,182,183)
Rorc	Arl4c	-0.35937	rgb(178,193,224)
Satb1	Arl4c	-0.34473	rgb(180,194,224)
Smarca4	Arl4c	0.43275	rgb(219,176,176)
Sp4	Arl4c	-1.0682	rgb(101,146,237)
Stat3	Arl4c	0.34652	rgb(219,184,184)
Zfp36l2	Arl4c	-0.32386	rgb(182,196,223)
Atf6	Arl5a	0.35091	rgb(219,183,184)
Nfatc2	Arl5a	0.35158	rgb(219,183,184)
Rorc	Arl5a	-0.35414	rgb(179,194,224)
Tsc22d3	Arl5b	-0.79167	rgb(131,165,232)
Etv6	Arl5c	0.69621	rgb(221,151,151)
Fosl2	Arl5c	0.35518	rgb(219,183,183)
Ikzf3	Arl5c	0.31564	rgb(219,187,187)
Nfe2l2	Arl5c	0.33647	rgb(219,185,185)
Batf	Arl6ip1	-0.333	rgb(181,195,223)
Tsc22d3	Arl6ip1	0.23463	rgb(218,195,195)
Ikzf4	Arl6ip4	-0.25512	rgb(189,200,222)
Hif1a	Arl6ip5	0.34803	rgb(219,184,184)
Irf4	Arl8a	0.33894	rgb(219,185,185)
Tsc22d3	Arl8a	0.46595	rgb(220,173,173)
Atf6	Armc10	0.33061	rgb(219,185,186)
Tsc22d3	Armc10	-0.99209	rgb(109,152,236)
Lef1	Armc5	0.34052	rgb(219,184,185)
Ddit3	Armc6	-0.351	rgb(179,194,224)
Fosl2	Armc6	-0.35841	rgb(178,193,224)
Ikzf3	Armc6	-0.35576	rgb(178,194,224)
Zfp36l2	Armc7	-0.33921	rgb(180,195,223)
Etv6	Armc9	0.67409	rgb(221,153,153)
Irf8	Armc9	0.65758	rgb(221,154,155)
Etv6	Armcx2	-0.3351	rgb(181,195,223)
Hif1a	Armcx2	0.34828	rgb(219,184,184)
Lef1	Armcx2	0.33752	rgb(219,185,185)
Hif1a	Armcx3	0.31927	rgb(219,187,187)
Smarca4	Armcx3	-0.74951	rgb(136,168,231)
Atf6	Armcx6	0.30998	rgb(219,187,188)
Bcl11b	Armcx6	0.35314	rgb(219,183,184)
Crem	Armcx6	0.35703	rgb(219,183,183)
Ddit3	Armcx6	0.34403	rgb(219,184,184)
Egr2	Armcx6	0.34436	rgb(219,184,184)
Etv6	Armcx6	-0.35941	rgb(178,193,224)
Fosl2	Armcx6	0.35158	rgb(219,183,184)
Hif1a	Armcx6	0.33643	rgb(219,185,185)
Irf4	Armcx6	0.35958	rgb(219,183,183)
Lef1	Armcx6	0.35496	rgb(219,183,183)
Nfatc2	Armcx6	0.34537	rgb(219,184,184)
Prkrir	Armcx6	0.3567	rgb(219,183,183)
Rorc	Armcx6	-0.32707	rgb(182,195,223)
Satb1	Armcx6	0.35317	rgb(219,183,184)
Sp4	Armcx6	0.61337	rgb(220,158,159)
Tsc22d3	Armcx6	0.85721	rgb(222,135,136)
Zfp36l2	Armcx6	0.32912	rgb(219,186,186)
Rorc	Arntl	0.34801	rgb(219,184,184)
Stat3	Arntl	0.35303	rgb(219,183,184)
Tsc22d3	Arntl	-0.94514	rgb(114,155,235)
Smarca4	Arpc1a	0.32439	rgb(219,186,186)
Hif1a	Arpc2	0.33046	rgb(219,185,186)
Ikzf4	Arpc3	0.2044	rgb(218,197,198)
Atf6	Arpc4	0.34399	rgb(219,184,184)
Hif1a	Arpc4	0.31071	rgb(219,187,188)
Tsc22d3	Arpc4	0.23335	rgb(218,195,195)
Irf8	Arpc5	0.21265	rgb(218,197,197)
Maf	Arpc5	-0.34746	rgb(179,194,224)
Atf6	Arpc5l	0.34959	rgb(219,184,184)
Atf6	Arpp19	0.34932	rgb(219,184,184)
Nfatc2	Arpp19	0.34576	rgb(219,184,184)
Batf	Arrb1	0.35994	rgb(219,183,183)
Fosl2	Arrb1	0.35388	rgb(219,183,184)
Hif1a	Arrb1	0.36284	rgb(219,182,183)
Id2	Arrb1	0.35973	rgb(219,183,183)
Ikzf3	Arrb1	0.35329	rgb(219,183,184)
Irf4	Arrb1	0.35012	rgb(219,184,184)
Stat3	Arrb1	0.36262	rgb(219,182,183)
Irf4	Arrb2	0.33892	rgb(219,185,185)
Pou2af1	Arrb2	0.17662	rgb(218,200,200)
Sp4	Arrb2	-0.36998	rgb(177,193,224)
Smarca4	Arrdc1	0.27747	rgb(219,191,191)
Ddit3	Arrdc2	-0.32915	rgb(181,195,223)
Zfp36l2	Arrdc2	-0.31724	rgb(183,196,223)
Bcl11b	Arrdc3	-0.33299	rgb(181,195,223)
Fosl2	Arrdc3	0.35693	rgb(219,183,183)
Id2	Arrdc3	0.35246	rgb(219,183,184)
Nfatc2	Arrdc3	0.31596	rgb(219,187,187)
Satb1	Arrdc3	-0.32522	rgb(182,196,223)
Bcl11b	Arrdc4	-0.34961	rgb(179,194,224)
Egr2	Arrdc4	-0.32985	rgb(181,195,223)
Fosl2	Arrdc4	0.36004	rgb(219,183,183)
Hif1a	Arrdc4	0.3507	rgb(219,184,184)
Maf	Arrdc4	-0.34696	rgb(179,194,224)
Nfe2l2	Arrdc4	-0.3482	rgb(179,194,224)
Bcl11b	Arsb	-0.35155	rgb(179,194,224)
Egr2	Arsb	0.46339	rgb(220,173,173)
Etv6	Arsb	0.49066	rgb(220,170,171)
Fosl2	Arsb	-0.33943	rgb(180,195,223)
Irf4	Arsb	-0.35324	rgb(179,194,224)
Pou2af1	Arsb	0.3592	rgb(219,183,183)
Prkrir	Arsb	0.34616	rgb(219,184,184)
Sp4	Arsb	-0.98757	rgb(110,152,236)
Tsc22d3	Art2b	-1.1897	rgb( 88,138,240)
Zeb1	Art2b	0.51536	rgb(220,168,168)
Smarca4	Arv1	0.53035	rgb(220,166,167)
Tsc22d3	Arv1	-1.2427	rgb( 82,135,241)
Zeb1	Arv1	0.41002	rgb(219,178,178)
Etv6	As3mt	-0.31742	rgb(183,196,223)
Maf	Asah1	-0.35206	rgb(179,194,224)
Ikzf4	Asap1	-0.46471	rgb(167,186,226)
Stat3	Asap1	-0.33266	rgb(181,195,223)
Ikzf3	Asap2	0.31769	rgb(219,187,187)
Stat3	Asap2	0.32224	rgb(219,186,187)
Maf	Asb1	-0.35553	rgb(178,194,224)
Bcl11b	Asb13	-0.33838	rgb(180,195,223)
Batf	Asb2	0.35403	rgb(219,183,184)
Bcl11b	Asb2	-0.36292	rgb(178,193,224)
Crem	Asb2	-0.35739	rgb(178,193,224)
Egr2	Asb2	-0.3621	rgb(178,193,224)
Etv6	Asb2	0.35382	rgb(219,183,184)
Fosl2	Asb2	0.35553	rgb(219,183,183)
Id2	Asb2	-0.34987	rgb(179,194,224)
Irf4	Asb2	-0.33334	rgb(181,195,223)
Maf	Asb2	-0.35899	rgb(178,193,224)
Nfatc2	Asb2	-0.35997	rgb(178,193,224)
Prkrir	Asb2	-0.3434	rgb(180,194,224)
Rorc	Asb2	-0.35455	rgb(179,194,224)
Zfp36l2	Asb2	-0.3597	rgb(178,193,224)
Atf6	Asb3	0.33709	rgb(219,185,185)
Hif1a	Asb3	0.33047	rgb(219,185,186)
Id2	Asb3	0.34765	rgb(219,184,184)
Maf	Asb3	-0.33603	rgb(181,195,223)
Zeb1	Asb3	0.55986	rgb(220,164,164)
Smarca4	Asb6	0.50946	rgb(220,168,169)
Tsc22d3	Asb6	0.94614	rgb(222,127,128)
Atf6	Ascc1	0.33654	rgb(219,185,185)
Sp4	Ascc1	0.37955	rgb(219,181,181)
Maf	Ascc3	-0.32017	rgb(182,196,223)
Batf	Asf1a	-0.35305	rgb(179,194,224)
Sp4	Asf1a	-0.5293	rgb(160,182,227)
Batf	Asf1b	-0.34869	rgb(179,194,224)
Sp4	Asf1b	-0.21261	rgb(194,203,221)
Zeb1	Ash2l	-0.35176	rgb(179,194,224)
Hif1a	Asl	0.32332	rgb(219,186,186)
Bcl11b	Asns	0.36249	rgb(219,182,183)
Crem	Asns	0.35407	rgb(219,183,184)
Egr2	Asns	0.36152	rgb(219,182,183)
Hif1a	Asns	-0.35206	rgb(179,194,224)
Irf4	Asns	0.3586	rgb(219,183,183)
Satb1	Asns	0.34381	rgb(219,184,185)
Sp4	Asns	0.90105	rgb(222,131,132)
Zfp36l2	Asns	0.36199	rgb(219,182,183)
Batf	Asph	0.36229	rgb(219,182,183)
Hif1a	Asph	0.36021	rgb(219,183,183)
Ikzf3	Asph	0.3475	rgb(219,184,184)
Irf4	Asph	0.35967	rgb(219,183,183)
Nfe2l2	Asph	-0.32418	rgb(182,196,223)
Stat3	Asph	0.36078	rgb(219,183,183)
Zfp36l2	Asph	0.31307	rgb(219,187,187)
Egr2	Aspscr1	0.2716	rgb(218,191,191)
Bcl11b	Ass1	0.35255	rgb(219,183,184)
Crem	Ass1	0.35942	rgb(219,183,183)
Egr2	Ass1	0.35181	rgb(219,183,184)
Id2	Ass1	-0.34192	rgb(180,194,223)
[truncated: 22,964 more rows]
