# Supplementary material for: Leveraging chromatin accessibility for transcriptional regulatory network inference in T Helper 17 Cells
Source: Genome Res. 2019 Mar;29(3):449–63. doi: 10.1101/gr.238253.118 (PMC6396413; doi:10.1101/gr.238253.118)
Supplement: Supplemental Material [file supp_gr.238253.118_Supplemental_Th17_TRN_Networks.zip › Th17_TRN_Networks-master/TRN_Notebooks/Networks/KO75_KOrk_1norm_sp.tsv.layout.json]

{"Plekhg2": [145.56193008107647, 773.9043388818036], "Hspbap1": [951.94032943630293, 752.57003994922843], "Nampt": [885.04614835495136, 236.60057745796252], "Yod1": [760.65281460779875, 226.44819029563556], "Rfx1": [216.0659245254472, 811.70343567109626], "Bckdk": [196.94711031861419, 858.4642431994165], "Mier1": [905.98856770922021, 588.97642134881437], "Mier2": [935.36193862451069, 581.67480828991484], "Dag1": [405.86856802404577, 100.25144105590182], "4833420g17rik": [498.19289710455234, 77.792190853862806], "Naf1": [719.76007125879721, 859.92138995097253], "Cebpb": [317.8527238449978, 141.17565844053829], "Cebpg": [656.46835293828065, 969.61899293333329], "Sacs": [341.03685262900296, 493.93342106180023], "Cebpz": [685.74773587922107, 71.654555969397592], "Zfp710": [163.87166803315304, 375.66892619665873], "Rbm8a": [969.9853594780302, 132.85245817229156], "Zfp715": [569.35949357616812, 948.21199874383058], "Mllt4": [545.01327122664406, 508.13989599725176], "Mllt6": [379.29099698177862, 835.78928529250561], "Mllt1": [369.23074998575032, 838.11345439997024], "Mllt3": [485.8802598619294, 872.58270116887456], "Rtf1": [264.59927034893207, 616.71292513371372], "Btg3": [192.49495042005208, 441.67240712736537], "Snrpd2": [443.68705645649925, 56.215260305949968], "Snrpd1": [454.09783855422063, 55.314063537312236], "Uprt": [179.92031381265355, 385.27270825625237], "Zswim4": [494.94044167992564, 968.4169690652908], "Zswim6": [735.83916969782479, 76.986742997907072], "Crtc2": [155.78401734044488, 984.81764901217355], "Zswim1": [625.06324186570146, 95.345257412773904], "Nupl2": [388.16587151737974, 701.04514922663554], "Ndrg1": [400.83436286234337, 862.83589676671431], "Ndrg2": [560.4857851472193, 507.31631721129327], "Ndrg3": [357.22578433030412, 824.82621170567631], "Mak16": [474.07733638917153, 897.5018622709714], "Wls": [131.50388612872436, 882.77212448504099], "Gga1": [821.35198196772456, 59.169713816419659], "Gga3": [859.25001321724176, 90.49013326505721], "Hnf1a": [317.02799585406746, 362.52821664835096], "Sorbs1": [688.03867794824168, 897.2616928983141], "Sorbs2": [229.99835056957525, 398.8894503256123], "Tshz1": [192.72284920020533, 338.21000419871427], "Inhba": [857.29090554189963, 713.81899018028378], "Hint3": [949.83805805225393, 537.10985305556221], "Il17f": [543.29757468590913, 486.04314968402986], "Il17a": [484.60797355053415, 396.39492362899472], "Trnt1": [36.384530016290988, 367.06055866291229], "Tex9": [929.54232712784665, 438.08592973931786], "Kcnc3": [845.6370285747771, 236.82215216382897], "Mir142": [253.00791782496, 875.52768149535575], "Ralgps1": [241.79094499572832, 354.0191470909117], "Mkl1": [432.69517650084651, 994.29316042164839], "Mkl2": [239.36534429023416, 875.4036338847867], "Tex2": [281.0668757629046, 595.56157716837617], "Lta4h": [453.45801453807297, 850.02302620722128], "Lmna": [907.6733436042432, 331.77123779882703], "Cmah": [233.27892587477709, 925.38994199598937], "Cmas": [793.45620898896448, 982.82107808839771], "Mcl1": [399.03727724037952, 921.844321777598], "Pttg1": [57.689092245772748, 748.74291246869439], "Trim34a": [50.618422331410642, 402.80121957822792], "Prepl": [984.18115545398598, 49.167576074899863], "Gpr180": [834.35221928885096, 154.14882622576468], "Gpr183": [833.87351366725147, 16.337973208167188], "L1cam": [111.93329647371471, 842.24028691759156], "Slc27a4": [295.4967942369949, 632.18046147963571], "Imp3": [964.74076614756314, 738.69987162446876], "Hmgxb3": [952.10174102207804, 630.64636375920463], "Imp4": [942.55075332892795, 728.09847892845312], "Snord45b": [380.23097283226303, 324.56916124049786], "Tcof1": [281.86655342152346, 583.25463689445189], "Trim32": [8.5958891568591209, 357.74413986005828], "Trim37": [37.787591667760893, 395.32914709077187], "Trim35": [8.4252046916915937, 368.09088821612505], "Foxo3": [633.24616381071337, 837.77793921743398], "Foxo1": [255.73317692972674, 141.18285879679621], "Dlat": [995.73968662156983, 935.41780614692766], "Foxo4": [217.63397756575253, 111.45242264060738], "Ifi27l2a": [220.50709324351186, 460.12781664021719], "Thap11": [787.58748692903066, 358.20710944983625], "Dbnl": [8.8390233933472793, 145.00547817095952], "2410089e03rik": [501.11127529948629, 37.281002097397256], "Fam114a2": [552.09973988888703, 199.20486525511438], "Aldoa": [295.57984586367525, 272.69581007547225], "Aldoc": [604.40870318226609, 418.07980547899655], "Cox6c": [964.77622684056098, 922.43810489020018], "9030624j02rik": [518.10984192426986, 52.408001400421469], "Cope": [233.02143888943885, 910.50126208410791], "Nup43": [420.9335296054843, 664.91046439161323], "Nsfl1c": [369.52805830934466, 679.58142482539085], "Usp8": [729.99714665950307, 464.42639134345251], "5730416f02rik": [485.31202904583506, 37.867605087762783], "Xpr1": [795.80849512808231, 214.23591031425465], "Usp1": [723.33625411665969, 288.46510546008579], "Usp3": [707.77824977254716, 703.81051953492351], "Usp5": [760.59555234647939, 320.13349215634571], "Il1rap": [793.89688298995111, 629.68339630052583], "Samsn1": [134.55269003827868, 669.52198727660596], "Tprkb": [46.77300485576481, 811.90692542645331], "Card6": [120.46193692276006, 853.42814225041479], "Fars2": [817.70671107476039, 544.39898408172962], "Rpl38": [707.77578958760364, 776.98997765522233], "Rpl39": [207.1576836863654, 550.46335125657595], "Rpl36": [190.92438377754328, 578.52917385886087], "Rpl37": [25.062441881414053, 773.30160962513037], "Rpl34": [221.98177710933643, 541.39027971167104], "Rpl35": [24.811610610775446, 787.40288133055162], "Rpl32": [34.911932129321599, 787.4073577550754], "Rpl31": [6.7114388489887897, 773.76366956630318], "Anp32e": [114.98287959415867, 25.851795186366232], "Fam13b": [590.21530521033105, 218.82604217184158], "Bcas2": [521.30098055962912, 534.67291822611332], "Bcas3": [195.13545941221287, 866.69905193960471], "Bcas1": [393.5326602119876, 49.953037074747051], "Gm8369": [539.90792957372264, 837.36785233195189], "Scd1": [51.821898826055495, 459.66465438296649], "Arl2": [234.28646760220875, 188.21216475768475], "Mthfr": [739.81697780528373, 824.84398302140357], "Mthfs": [730.89153980558945, 812.23159045283148], "Sfmbt1": [266.82946081808279, 798.97219343334757], "Sfmbt2": [26.28801637955382, 619.30910199617222], "Zzef1": [515.20847781287887, 959.69067927109006], "Brf2": [282.55202009492126, 70.108986251031496], "Setx": [164.55178049182982, 559.07166579905152], "Fuca1": [295.00152781684415, 130.64584823988622], "Fuca2": [244.02776595900548, 160.9627007228425], "Mlycd": [378.9589182532406, 849.50359825656551], "Hist4h4": [303.77129791848654, 384.21103142050941], "Farsa": [699.94495049623993, 500.22850497116565], "Uap1l1": [785.98831199625829, 311.16399583505751], "Cyp2s1": [48.842926499194178, 114.04770794944787], "Ccdc90b": [127.97528255022625, 45.077137917865542], "Ncor2": [421.7457299785172, 629.68735920058384], "Ncor1": [324.86631176749171, 884.5950044890202], "Nkiras2": [477.34935579289254, 232.64254168431387], "Magohb": [80.396934603499872, 834.30198145275381], "Ankrd50": [249.60462908641966, 207.77327705233787], "Ppme1": [528.11807294959362, 703.64866613598031], "Flna": [256.6326057793496, 150.55559177381735], "Flnb": [829.20970329735053, 580.62205327994934], "Cep164": [997.11442631295427, 873.01135225770565], "Adipor1": [252.09269520622655, 231.1898301247376], "Apaf1": [270.47108560944156, 252.9222337798478], "Gm8909": [514.19931989936617, 291.43186822768001], "Ythdc1": [113.18567365064696, 898.19490455300968], "Tgm1": [26.878936606127727, 684.53525293177677], "Cnnm3": [866.18647286601754, 899.06409930108339], "Cnnm2": [856.07948313275278, 898.31542729260127], "Cnnm4": [661.33866605482103, 18.558777048841041], "Tinf2": [336.41941206066639, 739.33531728631647], "Slc4a11": [156.36017552024532, 669.39997380443435], "Dux": [675.48215711741591, 320.09097433775969], "Pold1": [87.601684607365542, 773.99635494475922], "Pold2": [84.753551655053855, 786.1550580602833], "Pold3": [147.34612420381686, 812.34935026824894], "Pold4": [116.56823450737848, 774.35845642736183], "1190002n15rik": [721.89372433400138, 76.46035615532783], "Dut": [922.01633505600421, 79.757377756700166], "Ralb": [824.44049696223749, 738.98573981837592], "Apol9a": [163.0826962834517, 430.12580560179595], "Hdac3": [442.08470238861537, 715.43471337172366], "Hdac2": [62.437625110834553, 34.763670993042453], "Hdac5": [589.76787426309147, 311.45111148218166], "Hdac4": [823.68232549527738, 132.55142777510528], "Hdac7": [506.93542849241351, 863.19407597178736], "Hdac6": [190.41327172613703, 212.39050422568741], "Hdac9": [518.54166865501463, 872.59356381338625], "Gzf1": [137.89333306354416, 193.56209097681779], "Gmps": [897.08023584408056, 58.210553937637364], "Kars": [821.85472492880695, 214.10762449326148], "Cog7": [213.15518236066947, 911.59552319793124], "Upf3a": [613.31775198047796, 490.23909628001019], "Strn": [267.96910446490369, 495.4434897516818], "Rnaset2a": [291.64004415652857, 367.7525475235218], "P2ry1": [653.80275982340595, 666.09631267623479], "Coro1b": [556.91133006113807, 438.03316613036412], "Pvr": [45.474077590216581, 760.3951478316369], "Clcn3": [306.49333451816619, 910.27913046726781], "Zfp523": [758.35885247421629, 29.131214387076362], "Clcn7": [212.55349714215367, 923.65996341029245], "Zfp524": [419.25914590762295, 469.80397848989259], "Clcn5": [686.58625356681, 41.599496118735011], "Zfp526": [133.86489083792367, 367.82820135350482], "Ikzf4": [407.61924272883027, 367.50842047218538], "Ikzf3": [532.59406155829413, 517.92323543527289], "Ikzf2": [792.52921961171069, 654.30089665755361], "H2afv": [419.83484836631794, 596.71171289835547], "Mbtd1": [389.74024639451494, 934.23592793556497], "H2afx": [847.73282402650568, 68.835798039114607], "H2afy": [140.64645530454396, 184.09093216957808], "H2afz": [966.64358443484321, 691.66174054075566], "Scn1b": [196.58661277635719, 671.08850826198602], "Sgsh": [224.96347261384796, 657.51102867961868], "Pigyl": [580.79989331212687, 802.04600702515563], "Cnn3": [942.46616497626235, 933.4546035329497], "Cnn2": [954.3290197290471, 932.88275407659546], "Hadhb": [602.84790009966287, 300.91054754275001], "Hadha": [421.03119301575657, 605.81075265959942], "Mgmt": [410.40888002799761, 872.46374153457009], "Fgf13": [861.19063451086151, 501.47198914572084], "Ciz1": [212.68143222677617, 939.67262871551327], "Asl": [151.41616187166852, 243.2540288382159], "Ikbip": [101.90303182231348, 4.9576574044224611], "Skp1a": [66.675943001552497, 788.55570179523556], "Gm14296": [370.6166448765108, 289.97897780167699], "Angel2": [138.34346674836536, 64.670993054501253], "Angel1": [127.02260835593546, 5.8306246730926681], "Btg2": [256.81756872149452, 78.311229307130247], "Btg1": [381.72051721478715, 18.271326037001522], "Phc1": [678.17937976560893, 536.44026363733406], "Phc3": [515.42082667611942, 444.72447535388739], "Npy1r": [326.36704360990035, 653.31499373701376], "Sec16a": [166.00682954301394, 645.1596554090595], "Zwint": [979.53844314823141, 447.90414618328913], "Golt1b": [539.91101566630573, 259.94694783388121], "Ier3ip1": [906.21826118786623, 518.18096816743105], "Terf2ip": [773.77258831397467, 340.4027040050749], "Rnf8": [314.68481609109477, 814.20887694693965], "Rnf7": [294.42405290889627, 798.13074175993995], "Rnf4": [526.5638838577886, 800.6055210207511], "Chmp6": [867.10726609310325, 872.08741246913632], "Chmp5": [673.1936456945997, 61.462464154435146], "Nupl1": [377.78751859569462, 702.99733166594535], "Recql4": [206.4225920604998, 786.43275527700644], "Sclt1": [30.428783796151162, 887.31533505177276], "Gcnt1": [47.757481762995376, 309.40067095388474], "Gcnt2": [953.32271096912598, 874.14386580291762], "Mark2": [367.30633423327345, 921.58842139124727], "Mark3": [165.35549624805336, 173.09454736335186], "1110065p20rik": [635.31037272395486, 133.85056206215529], "Nmd3": [783.11412687320001, 860.5549172812506], "Fcf1": [362.26564632534689, 535.85566747045391], "Extl3": [799.2010272391941, 580.31639350095986], "Tia1": [592.00091522877403, 654.36103064325005], "Tmem160": [303.00521409782846, 595.09542438896119], "Tmem164": [850.3751308344963, 431.98957329338504], "Tmem167": [76.763215113904678, 813.06240480949793], "Tmem168": [803.64414802548185, 787.37761759731825], "Mrps35": [337.82179440874984, 823.89862844502159], "Myg1": [475.54479210081792, 971.04604535870419], "Tbc1d1": [174.50131833706942, 800.11053687619665], "Deaf1": [72.347324401813367, 125.50464373785994], "Tbc1d5": [655.42426247092135, 945.52376324382828], "Tbc1d7": [792.43612092737533, 762.979242707004], "Sdccag8": [305.25484477486441, 670.43296111043219], "Sdccag3": [35.080200405390066, 431.3958094714049], "Itgav": [75.215718445108735, 14.377082166875441], "Ibtk": [611.69818420518334, 823.5402090659768], "Itgal": [809.19705650936316, 320.18566868164658], "Snora74a": [615.38255870358148, 606.77616279338679], "Gtf2e1": [986.54193514152166, 689.24542601518999], "Eif4e3": [933.39982919730494, 163.33172717044744], "H13": [995.91116224451002, 492.03900200808556], "Akirin2": [604.33581849040741, 113.20491400225657], "Ap3m1": [745.18975267810185, 20.133533475550088], "Limd2": [822.04352076809766, 205.45607247212763], "Limd1": [213.28443311406164, 993.92274145480155], "Cul7": [628.71384423901134, 212.8551291914149], "Ralgds": [698.92857439994646, 591.55580903932082], "Acsf2": [113.41456834268898, 95.536377450413212], "Itga3": [922.86153280923804, 762.35973796141297], "Itga4": [772.96216123714908, 616.46382709343823], "Itga5": [805.31976992115347, 617.63908178121312], "Itga6": [836.22244307446499, 269.84275933262211], "Itga7": [664.95525148093759, 616.3011591579002], "Zfp865": [798.26809348183713, 17.50170442918067], "Nsg2": [401.39139599052618, 666.60402321432377], "Gga2": [809.06280107227917, 5.79129525847077], "Cul2": [628.54425169400383, 450.48719124084943], "Tnfsf4": [107.34513294434016, 459.77323814907282], "Zfp868": [634.19900960791119, 934.21216184116383], "Zfp869": [433.70680176581754, 360.44224037017472], "Zfp738": [516.12799013002314, 948.41434290222207], "Tpcn1": [78.333791283975458, 338.10098757709005], "2610005l07rik": [486.72344684227846, 73.780243151391801], "Snrpb2": [443.40078052145759, 77.257121882708034], "Hbegf": [785.43301539322533, 528.34805428972584], "M6pr": [911.64356694079845, 728.37665984165994], "Taar9": [869.36364857007243, 381.16644196155363], "Sulf2": [644.08638667293269, 713.20957657317297], "Zfp11": [462.73834346503838, 498.23936409933827], "Ebf1": [656.62942820702847, 984.4621772220197], "Cxx1a": [42.983864008645298, 847.11129164845158], "Secisbp2": [214.44190902454679, 632.09749795735536], "Cxx1c": [557.70741073046224, 386.38071487583505], "Cxx1b": [236.0939932411525, 179.53339606753693], "Calhm2": [772.12724465917017, 933.68764117778164], "Lmln": [847.13697500443561, 205.12549530713653], "1700001o22rik": [528.0529367430147, 63.710743672152937], "Cmc1": [985.79561740045278, 909.85178192332023], "Gcsh": [953.97511785038455, 446.46833406521586], "Dopey2": [996.10150078465199, 111.98034872159167], "Dopey1": [982.13748125420693, 110.82227840521239], "Shroom3": [123.32661701519467, 588.79072125208472], "Arhgap9": [150.85426075216705, 450.53919362673827], "Arhgap4": [666.78052118007531, 923.16545423822993], "Arhgap5": [697.14990754708595, 923.99846448254004], "Arhgap1": [734.53608682987533, 20.439371207739079], "Dynlrb1": [984.22373515973072, 142.25404820517693], "Tdrkh": [864.35619989352472, 390.39536157353791], "Col11a2": [196.51748134871153, 910.42796668815549], "2210018m11rik": [464.26691018702866, 23.963689414843579], "Tiparp": [226.6222253000368, 822.87760022778991], "Dync1li1": [86.217988444160483, 126.0517300143303], "Aa465934": [482.81379207860897, 52.042747058074205], "Utp6": [615.49527871041846, 375.22262880648663], "Atic": [697.59460406559117, 945.43261456725872], "Mtch2": [325.7062538238257, 826.52931904818763], "2700099c18rik": [280.80040753969513, 170.46161333541525], "Ankrd26": [138.47805566471592, 74.27673374958637], "Cnot8": [931.16152682677193, 933.47838067282851], "Ankrd23": [141.32358456175922, 291.69154735766057], "Tial1": [303.3466586850181, 550.56719661115437], "Cnot2": [61.913984861518173, 292.29503915549685], "Cnot7": [223.56650771812468, 968.46503137933882], "Ankrd28": [111.63240312529193, 262.27612678735312], "Oscar": [369.5294619703302, 641.191821204245], "Uvrag": [593.84072150451141, 353.91745992604922], "Rnf103": [686.6623615869911, 799.20302080182546], "Nfic": [419.09751462630999, 176.84284658993036], "Lgr4": [835.79172185773666, 667.32176439206796], "Nfia": [453.16198044677816, 655.72237203771647], "Ttf1": [8.021935550746317, 376.34515273116483], "Cxcr3": [615.89840392678104, 246.66166529137098], "Cxcr1": [617.31823954029005, 234.25221788202165], "Cxcr6": [628.24478241913732, 461.7013125258232], "Cxcr5": [167.77957456434387, 984.92805765268406], "Ttyh3": [221.07870751627374, 330.48670909435526], "Grasp": [582.39927967713345, 850.11132203512284], "Hltf": [632.94826856925124, 887.55706126309337], "Nfix": [420.13742685242988, 201.2268040010587], "Fbxl20": [932.82503553537799, 60.591740619567688], "Tnfrsf13c": [79.370040980158009, 458.37537243770367], "Zfp292": [797.27669832359175, 75.825225104541516], "Igsf8": [905.37407326618916, 474.37664689806707], "Zfp296": [756.58823091896568, 37.6344854384784], "Csnk1e": [638.24563068306713, 201.64590741970113], "Aldh16a1": [166.9141427430543, 283.22910438922275], "Dcakd": [640.67098858083784, 225.63984773616176], "Synrg": [267.73259711364051, 884.02836320466952], "Pkig": [655.64090334130276, 616.75926343400374], "Rpl14": [492.47410572434086, 570.84384797942414], "Rpl15": [492.11630366617243, 561.39401625517939], "Rpl17": [958.36595277294236, 134.20808488442313], "Rpl10": [645.23744917058457, 799.6044194295514], "Rpl11": [645.097922776323, 788.85940701053028], "Rpl12": [654.47897355424038, 789.1542970104972], "Rpl18": [957.91162136041305, 142.33763068016484], "Rpl19": [476.8412637703691, 560.99249111640131], "Lyrm2": [910.79325423703096, 715.53037909568752], "Lyrm1": [605.4712710552277, 526.6004976586953], "P2rx7": [336.59647962534115, 667.00865289357853], "Lyrm5": [911.42555812917794, 678.65541126938513], "Lyrm4": [980.07833840180467, 562.40973591760712], "Lnpep": [868.80535856771769, 679.37952878640499], "Nudt16": [527.71577939497183, 887.12729223425413], "Mphosph9": [391.81362698144915, 488.87697975489215], "Gss": [846.96127769337647, 643.20426647123611], "Gsr": [845.79014892735211, 153.00714088980246], "Izumo4": [808.35404500474237, 249.01574543117383], "D1ertd622e": [22.44220902514764, 114.4405418976167], "Gsn": [900.81421005550692, 618.09392892531298], "Prkra": [156.17538328060812, 733.23672214994542], "Wnt3": [292.19899288190982, 439.39357142929617], "Hk1": [99.197592930471131, 35.352348474864272], "Gbp9": [560.8363674816685, 872.71466769703136], "Gbp8": [517.53597682716338, 811.2940253966691], "Sod2": [123.2538215753227, 477.11743603832684], "Sod1": [94.913158391595715, 525.37565416758923], "Gbp3": [498.06332159631199, 814.59845151337004], "Gbp2": [708.1925255383901, 161.84214911761251], "Gbp6": [772.73672891540673, 571.43461682461907], "Gbp5": [538.30454200654503, 811.24573219460683], "Gbp4": [529.30457907400353, 812.83375001445484], "Lsg1": [962.79020517824165, 589.46531727189472], "Fes": [846.57057254174367, 579.51954943918838], "Cox7a2l": [149.13456578174083, 827.43233687648967], "Cstf2t": [627.01384815015194, 192.54185753728143], "2310039h08rik": [432.81115391520893, 15.278882950790569], "Insr": [857.99966841537594, 738.73216386368733], "Ivns1abp": [900.44584121860305, 751.04325335471822], "Pkn3": [400.89680519321638, 726.60871973688779], "Dmxl2": [528.62808599626453, 910.79273860415844], "Dmxl1": [9.0634011933840277, 7.6694936533026006], "Bcl2l11": [730.2885588965778, 910.24456411463007], "Mbip": [900.74554933820673, 701.01632096522496], "Tm4sf5": [864.43413483602296, 441.58008661376579], "Tprn": [178.6496671779631, 821.94435303635555], "Amigo3": [179.53241519705193, 124.13844873664374], "Amigo2": [166.79839059941671, 971.15175373663124], "5031439g07rik": [263.33879493394238, 187.8553028341677], "Acvrl1": [264.09822692076386, 231.57492738856544], "Clybl": [750.35148784146986, 981.92856410556692], "Id2": [640.6946678774882, 545.02802387832196], "Id3": [601.95190399164289, 812.44871081840733], "Pgm2": [499.89980510009906, 429.6177380940548], "Chaf1a": [880.15621954153869, 874.90148315459419], "Chaf1b": [551.62825885952054, 29.300066448256011], "Hmg20a": [267.3706902718032, 460.70649906321182], "Rmnd5b": [306.93824173080316, 774.97197256843356], "Tpd52": [576.36384563731667, 271.0233041308116], "Nipa2": [464.46044792991461, 690.68992257183709], "Chtf18": [846.93689543262644, 873.37483692709168], "Qpctl": [722.24752033546201, 149.29401090076209], "Trub1": [8.7893881794141731, 331.21264102373556], "Trub2": [51.476284638187366, 357.20459709160377], "Ids": [760.19848968198426, 628.30235026171647], "Ppp1r1b": [690.78378034323487, 439.22773552745321], "Ammecr1": [180.49336978127019, 143.64601399813333], "Sirt3": [746.15713932052222, 99.553255354610826], "Pxk": [690.33158700502531, 512.32637002900685], "Pxn": [981.84691287762337, 311.8511860416117], "Ai846148": [7.4952075125489435, 945.05301014395764], "Acy1": [614.61192295724265, 17.154156682314049], "1110059e24rik": [602.95903526916516, 62.984129489481084], "Qrsl1": [725.62607738004192, 377.79170362297538], "Mtmr14": [431.74865584986435, 911.20375659924616], "Wdfy1": [279.10294568126909, 483.71414587211865], "Ctla2a": [592.95350597082017, 438.9873786976537], "Med30": [770.24252223852386, 835.27669166177236], "Spryd4": [676.92146396192231, 751.52543838153917], "Nf2": [435.46656939551553, 159.54697203960305], "Nf1": [431.09712988590798, 678.15417108976942], "Isoc2b": [125.98760100746945, 231.45936961531797], "Isoc2a": [837.01323749583241, 788.57849399094391], "Nsmce2": [443.2590160930518, 245.06724988088664], "Hist2h3c1": [538.83185649086784, 302.64504765865541], "Ccnyl1": [368.18123256794178, 68.986730538948052], "S100a13": [196.38402758016031, 694.54983029519519], "Ptprv": [971.81397344236666, 332.14103959493087], "Ptprs": [728.21606068260962, 552.3667584481376], "B430306n03rik": [93.129091316584066, 922.43774555879361], "Taz": [486.28610015668636, 63.463371961616254], "Ptprf": [37.043752274869419, 629.87532397083157], "Ptpre": [718.94856350325517, 511.90011622828854], "Txn1": [120.49682347015921, 515.1736087235256], "Ptprc": [758.86087774287705, 553.26964258950306], "Aacs": [219.57021710370796, 214.04610887817222], "Ptprj": [506.19311375388753, 615.7657871478234], "Rasa2": [994.17086852091018, 258.64417549239352], "Rasa3": [728.97616735562053, 513.50776534209865], "Pphln1": [528.33407719358809, 751.33909001196639], "Mnat1": [357.18296760218203, 908.72057386139954], "Immp1l": [576.77227404174619, 321.50704563510715], "Kif16b": [953.48375476883086, 788.53343164741443], "C2cd4b": [729.35866545244664, 482.09209369081276], "C2cd4d": [130.37250313825808, 854.08359265350953], "Tmem191c": [106.85185565051157, 413.77612755353488], "Dhodh": [87.343447857391965, 95.698034651645614], "Sirt4": [797.79515487958361, 161.22945418494118], "Nphp3": [389.6566829101215, 616.45886493628416], "Nphp1": [724.85499702720324, 403.37631972307605], "Nphp4": [410.52409067640826, 654.75210533632719], "Evpl": [910.91671578808428, 824.23804639791194], "Ankra2": [270.6651111776402, 271.45941387219813], "Fam172a": [872.13991481916685, 16.712698746343953], "Map3k8": [442.62707100701954, 835.72338481247471], "Map3k3": [453.10252587094766, 862.96668737303492], "Map3k1": [399.81608169739656, 982.93874858496235], "Map3k7": [463.85099452631891, 812.25253029132455], "Map3k4": [389.38064798911944, 982.82336744604333], "Map3k5": [399.55058309490147, 958.86137362891441], "Ltb": [907.85605262628064, 321.38404115745908], "Lta": [908.23562443150126, 247.11791048831748], "Fiz1": [294.85354978450795, 88.886549943350332], "Abca1": [79.964611888295806, 911.54274751632329], "1700109h08rik": [570.70327583929338, 52.988689782042634], "Zbtb1": [531.06785127337457, 340.12043195871303], "Pdcl3": [494.47237497092789, 691.54809153461076], "Zbtb5": [22.994151477823454, 422.15054715370439], "Zbtb4": [784.48381133307385, 58.045000087456074], "Rpf1": [84.188534663317483, 656.12286035021577], "Rpf2": [293.22117156840704, 324.09965710921159], "Rras2": [116.08218609223086, 619.93911993876395], "Atp5sl": [33.300981137219509, 174.84525783236305], "Tmem109": [878.56994721457477, 958.94443559945717], "Fktn": [629.59984589010105, 512.82634052207106], "Tmem101": [78.539894226174809, 412.79010650719761], "Myd88": [740.62248692703849, 884.24160830930202], "Tmem107": [151.12063133776294, 495.24043580389304], "Aspscr1": [908.38494598992588, 437.32330344055185], "Ift52": [803.96951486075216, 677.27419336519779], "Wfikkn2": [279.9323320896907, 451.2904141089038], "Ift57": [167.68695663765303, 896.40189242155657], "Nktr": [478.60487915591182, 222.3942280758672], "Gm10125": [422.50155045261675, 738.97377898025036], "D2wsu81e": [73.948567336350507, 165.07365261873599], "Etv6": [494.30747330116179, 524.1408880552018], "Sh3bp4": [96.02732613632503, 671.60754771775896], "Sh3bp5": [236.67387733169619, 720.68615954382221], "Pop1": [580.48174091956025, 679.66831480049677], "Pop7": [154.72417749894109, 798.1221847573529], "Sh3bp1": [88.077673140466189, 671.84254490088347], "Pop5": [557.69339594739654, 741.31386506964884], "Pop4": [571.583139847447, 787.29915566209661], "Eif4g2": [932.35149555538976, 15.665097193397626], "Eif4g1": [911.8247285545018, 933.44851953402429], "Prg4": [27.197659926555307, 723.30585434024511], "Gm8994": [551.49761624376026, 260.01004107289828], "1190007i07rik": [578.93320707572548, 168.31818578541234], "Gde1": [72.644053896278535, 75.82878783991535], "Glul": [574.00794544290727, 28.625047141246952], "Apex2": [158.61078071703253, 909.07840231676516], "Akap12": [191.8206055534622, 153.23611965668465], "Akap13": [167.57914994913622, 311.26577707124932], "Akap11": [166.7948769432173, 263.73933118430188], "Bspry": [231.64584070494863, 79.586141360534171], "2700094k13rik": [383.55551962722456, 202.50327729231515], "9230114k14rik": [219.25813275399236, 207.29729578901379], "Tmc8": [255.75900776436757, 529.69546881761221], "Snap47": [698.88802984635049, 873.3735808124535], "Anxa11": [48.496810524158441, 290.63557437266388], "Mlf1": [545.10981515782407, 497.44547336302645], "Mlf2": [56.268719627075704, 855.49438708942432], "1500011k16rik": [486.7977343261544, 83.183087980579856], "Ntan1": [389.58901356258991, 666.90179690723357], "Tcn2": [109.15699576456423, 496.00795715591255], "Herc1": [434.25214301320045, 606.55374128296421], "3110040n11rik": [338.72846211961667, 560.55230173404368], "Herc4": [204.66270859867501, 201.97547057020171], "Herc6": [178.14059621240472, 233.50980277102079], "Rab8b": [971.74179374230516, 290.43657462205272], "Soat2": [546.23451970070721, 557.56210974466683], "Zcchc11": [165.54826480736946, 396.01645001945184], "Rab8a": [700.68418652014907, 578.246116007252], "Zcchc17": [670.02023979481567, 141.01454151912375], "Btn1a1": [219.58025902134844, 411.54584940379823], "Pcid2": [516.51175450586129, 403.68206242888004], "Soat1": [108.94487434188052, 523.91363557955208], "Zfyve1": [797.32326905599177, 6.6699126938322628], "Dnaja2": [35.041045222087611, 45.810538979226919], "Kif14": [993.4335621188701, 215.6224103151344], "Dnaja1": [878.57478755199907, 982.89578165483306], "Dnaja4": [650.98820676556227, 223.72613728777642], "Psma3": [378.73934776203214, 752.8768902528634], "Snhg7": [588.23360501835327, 606.97005504877575], "Wdr26": [278.82258290491563, 495.49670810024162], "Wdr24": [923.13879460271539, 377.3464133988993], "Mrpl40": [641.22408839246668, 389.60733054106151], "Psma7": [369.35949081175187, 740.11924436556933], "Lrba": [905.15582371190305, 545.98445119158043], "Apoo": [178.93089493032139, 66.333054401685601], "Apom": [486.94007683073909, 739.20550447273308], "Trim30a": [312.67094932432832, 831.05314291875311], "Agbl5": [58.682168849040131, 945.55127382736339], "Ldoc1l": [464.87268932495164, 788.22930254648202], "Trim30d": [24.230079323036296, 449.85241392975234], "Cryl1": [664.15793548317356, 232.99035792422004], "Kcng2": [845.90120461395247, 247.17897256178935], "Zfp35": [572.90537140106471, 537.12185194928861], "Zfp36": [723.35825026194698, 129.38708971712546], "Srp14": [603.47169290976638, 727.65187303238065], "Atp6v0d2": [698.75196099707398, 984.17304902124579], "Srp19": [370.77231825426918, 324.50610371774491], "Stard7": [79.25815322576419, 515.97968381770852], "Stard4": [64.461887309324354, 514.2045150630106], "Stard5": [383.69604974165128, 559.90881010204691], "Antxr2": [153.77466579230014, 64.987044632317236], "Pdik1l": [327.50232302833876, 775.47941618137293], "Cdk5rap2": [681.57458704698854, 604.21426320777823], "Cdk5rap3": [296.58414709220654, 938.56037027105288], "Cdk5rap1": [984.41331877125162, 885.61163423978223], "Pbx2": [430.34256484978295, 221.7768537486694], "Fam126a": [844.08928601984928, 483.36249728871803], "Fam126b": [860.03953692550954, 17.447539472224339], "Dock8": [677.03518526070548, 278.87032656846009], "Dock9": [177.47020419899468, 953.11900724157715], "Dock6": [505.80898488057846, 909.30949307171545], "Bc023829": [20.419079051487525, 223.80285615217446], "Dock5": [890.10736850969238, 909.43008398923917], "Lpcat4": [390.44328457276896, 416.20906610000844], "Lpcat3": [920.66552958913121, 227.29801277814428], "Lpcat1": [919.91678204160598, 237.62750494837368], "5730508b09rik": [295.61576023992154, 196.24142175731714], "Asb13": [719.55655158915442, 960.3926631699378], "Zkscan6": [417.56998449563389, 346.59625511003537], "Zfp119b": [915.32403173490775, 425.95930392098762], "Zfp119a": [448.54064553726477, 109.06863801830018], "Phxr4": [484.37135920752888, 410.8487621258588], "Rnf25": [87.664773507686348, 799.52341795526183], "Rnf24": [517.65765467268068, 787.57759558052499], "Dpf1": [859.18927496335414, 933.06541978048335], "Rnf26": [505.31691022118287, 789.06890547989985], "Ldlrap1": [452.34216628290505, 763.62233886758213], "Hsd17b12": [933.29859560234149, 485.63452597376664], "Zfp317": [559.18998758916553, 557.72605100225451], "Hsd17b10": [341.80886262814425, 375.17516477316593], "Hsd17b11": [965.38468334863558, 728.07833826025706], "Foxk1": [217.78524568980345, 88.357319810750212], "Zfp318": [420.5549249927696, 116.28342502975892], "Zfp319": [748.47999264908697, 204.76066692456166], "Morn2": [237.89475479642925, 857.97641419935076], "Rnf126": [296.72879253972354, 773.30236906374876], "Rnf125": [351.38882314373154, 470.75715198348746], "Rnf123": [497.36538868342871, 764.82337820458895], "Rnf121": [746.19712457106948, 343.17967665689361], "Il2ra": [576.90330990486325, 332.88855706297107], "Il2rb": [101.53645971991342, 14.142226695951484], "Il2rg": [823.49444569819821, 642.86135945023568], "Tmem203": [93.456800505597286, 413.21614585685484], "Katna1": [888.31271135573695, 762.54185030177905], "Tfrc": [718.50349833610585, 664.84111946420228], "Kctd2": [857.3013235676309, 789.53003210045597], "Kctd1": [911.13848960560119, 775.46500920028132], "Kctd6": [970.36538399483197, 216.0865278771692], "Dhx58": [661.87613071918554, 268.1681928742471], "Zfp275": [728.89091545975316, 437.5055857225629], "Dhx57": [845.88581859977046, 983.19589628410927], "Zfp277": [724.80586767687612, 215.09384212026134], "4930481a15rik": [218.82935294672723, 252.15393551269628], "Polr3gl": [549.34955054373836, 728.24263734789326], "Gnb1l": [592.31169033399499, 823.83745180312508], "Nup214": [444.39647580054952, 702.21550072196885], "Nup210": [378.70195803438122, 665.59821986698307], "Pip4k2b": [589.33192839159108, 775.25762771468032], "Zdhhc15": [668.54807769503952, 159.60314870020875], "Prdx4": [285.65267336444731, 840.10337638457577], "Synpo": [295.57693898082516, 683.55987755539809], "Slc23a2": [177.6686708086981, 559.12484117122187], "Trdmt1": [668.05645246808069, 691.25649657703354], "Snord17": [10.477450707136732, 577.25167105977118], "Snord12": [7.4516783363211179, 596.87576350084316], "Kcnj4": [834.57510097995009, 216.19734415046636], "Snord19": [235.27294430538137, 759.55054521016791], "Tfb1m": [302.62075681754396, 574.22443833779766], "Dusp14": [836.18288617748271, 933.93150352467819], "Dusp16": [664.77564450321802, 331.42930922257267], "Dusp10": [970.69492941340104, 111.04880037254158], "Dusp12": [920.52528412518666, 69.538629319236989], "Myh10": [858.54726072691153, 248.27030543263365], "Myh11": [474.25528514338481, 959.43148013271423], "Sgpl1": [195.55376024236017, 618.1196970936478], "Optn": [399.01189380276071, 642.92270211512141], "Dynlt1a": [112.29766967312227, 282.10299227013411], "Dynlt1b": [85.571662745511375, 134.32939317031227], "Ghdc": [653.53617010065636, 847.93318926850179], "Nufip1": [802.77867921215534, 886.63989875993991], "Gps1": [848.03238313018289, 112.09340477088868], "Gps2": [592.31333353021023, 886.01984329676065], "Pfkfb1": [68.201120173697689, 759.74378748164452], "Pfkfb3": [526.38171095101529, 678.46327924928767], "Pfkfb4": [327.18503627461075, 764.62553754770465], "Camta2": [87.822064435224334, 241.90821164456943], "Snord1b": [946.87082906730654, 280.14897828331073], "Camta1": [613.85042102008765, 72.85189930280967], "Slc20a2": [137.52297234422247, 597.05442095408466], "Slc20a1": [783.06734218512793, 108.13266188349438], "Tm9sf4": [268.02969855696136, 571.83581625336967], "Mboat1": [369.00936460792803, 909.20794231884327], "Scnm1": [18.490402383155299, 898.63969963095985], "Tm9sf1": [234.05763569182221, 606.01973711845778], "Tm9sf3": [268.38127499006958, 583.83001409200608], "Blcap": [283.14115234506829, 5.8353757782961715], "Cadm4": [625.24531683299699, 74.588271170902772], "Cadm1": [243.76517440677395, 78.694735180185532], "Crybg3": [663.26787246240599, 204.23626524606959], "2300009a05rik": [681.94015095254872, 392.097008532926], "Atad3a": [152.41740854913081, 106.27360245901924], "Cdc42ep3": [962.44560832369802, 898.74096745528982], "Plk3": [622.63619661650534, 616.08884614601834], "Plk2": [748.44251543581015, 403.72689980967255], "Cdc42ep4": [975.0564363684822, 850.2279054867397], "Akt1s1": [453.15917405184297, 395.55197015261462], "Dck": [7.9940293724613989, 134.7264020157601], "Rrad": [307.92983292827506, 683.67848429374465], "Rras": [219.14237558013187, 586.96111421755006], "P4ha1": [645.74101859544476, 689.86716449235985], "Rpe": [177.40128329212652, 606.70788085741606], "Pdlim4": [454.00292275443701, 188.74385443354316], "Pdlim5": [884.11213591690512, 322.51746797478108], "Zcrb1": [669.24391463910536, 133.11728575205379], "Pdlim1": [401.03345636235309, 774.82394837171933], "Pdlim2": [392.35768713089215, 395.23075224642537], "Eif4ebp2": [614.38312895336071, 299.29013359321664], "Ppfibp1": [496.66344633270182, 727.30289504197697], "Gpaa1": [882.50764803803554, 130.83216199766446], "Ski": [575.80080636760101, 279.17571254905789], "Ocrl": [454.2910915286576, 211.79060901188743], "Pnrc1": [438.50237534142383, 446.18164459773953], "Pnrc2": [106.84261611035669, 786.07681327763396], "Mmgt1": [824.96816590069398, 812.775766388119], "A230050p20rik": [257.64453649400627, 271.84260880977615], "Ddr1": [48.187810694608089, 36.921537762665444], "Pcsk7": [336.36441828195262, 704.09880581575658], "Pcsk4": [531.65751369396162, 403.99189120792215], "Mrps14": [897.53088610549855, 206.93784850213288], "Sptlc1": [676.64983367758941, 738.1813180521134], "Fam192a": [672.26706123134682, 342.33821824207274], "Tardbp": [634.85934002579029, 740.16204716779362], "Zzz3": [573.6732170576098, 474.26930772555289], "Flg2": [305.46063546397778, 131.09202468822403], "2810417h13rik": [497.92536618080817, 66.162994106466499], "Cdk2ap1": [773.18026747989268, 994.58797441798674], "Cdk2ap2": [931.67377281527683, 861.58194651897793], "Adi1": [128.62507756618123, 134.88950309012426], "Nolc1": [949.59440467658328, 588.98710411197067], "Rps15a": [477.8047239543618, 542.16341137117911], "Pdk1": [515.7179459349378, 665.77688075319747], "Pdk3": [527.35883467711619, 666.77815266306072], "Grpel1": [539.70633890014699, 824.98693441075272], "Grpel2": [977.78166295909, 482.36632748839236], "Il12rb1": [407.17476651291724, 300.27148595776123], "Il12rb2": [921.71859831707548, 616.09467828080585], "Meis3": [760.86406534281366, 835.1727559789075], "Prkrir": [362.9612925696058, 572.75542684710399], "Snora78": [628.46250752402057, 606.36898218747945], "Snora70": [613.21195829433577, 595.63404173714116], "Hif3a": [140.87080686580887, 203.65607772641712], "Pecr": [654.74808216879399, 482.65065438975984], "Ptgr1": [399.35874004037333, 740.2854361926419], "Ptgr2": [449.23609997933613, 284.47164604506537], "Nrd1": [895.69523122998999, 100.69519406009726], "Rwdd4a": [7.5121379914858455, 898.85269608942974], "Golga3": [369.21455004050893, 259.4804781077483], "Golga7": [549.90672919062752, 885.99493442561425], "Cklf": [391.55101985977683, 349.62822662677047], "Lmnb2": [936.06000384421009, 562.62071300718901], "Lmnb1": [868.24567475814604, 702.34137317596355], "Snora7a": [628.39236260905693, 595.35468723653332], "Nme7": [859.52272650200189, 172.85161430168989], "1110057k04rik": [472.42625151980502, 81.267118599194163], "Cisd2": [794.06019554228681, 969.71315235447446], "Cisd3": [258.90727462339112, 896.12146330125972], "Tha1": [788.30517076775072, 350.18624521975994], "Cisd1": [47.945770501156943, 224.16295307410081], "Fam49a": [20.576300199338931, 264.23834194153108], "Manba": [453.75291333028736, 813.07513550968554], "Fam49b": [654.67593312780809, 996.79854761674619], "Aw112010": [406.056830131379, 78.73615386362485], "Cstb": [407.97558248809776, 151.65611907791109], "Med13": [964.50876071240373, 572.40631431625047], "Colec12": [920.15024065444686, 948.20148197080687], "Med16": [380.45699500605275, 936.58538328848408], "Med18": [644.53513720810406, 873.0585309875845], "Med19": [781.78123308935301, 812.96562623562227], "2210016f16rik": [570.50497176702663, 62.417472642718906], "Srfbp1": [417.75312278566952, 65.9654582965847], "Bop1": [87.433848389533068, 214.29875813081088], "Ece2": [907.7506364403863, 153.01275808578418], "Ece1": [919.29002815019555, 154.97136839426523], "Vps13d": [981.14933721376224, 340.99611091508092], "Vps13a": [516.19497412332566, 379.82760841532951], "Ppifos": [349.2710912405002, 605.98234790437948], "Vps13c": [508.22099497717039, 393.20312041215732], "Vps13b": [759.70996762083109, 300.9281140994899], "Rptor": [206.14223433998151, 606.34992394269966], "Fcer2a": [815.66954222905099, 482.36658019643596], "Alpk2": [971.42688942347866, 461.90863257957506], "Gja5": [101.55755490394291, 55.876056333115102], "C2cd2l": [256.41597348470782, 59.164137868131988], "Kif18a": [360.02632404466397, 350.60282946970977], "Kif18b": [969.33122637281485, 176.19954220730403], "Sgms1": [57.147365791603079, 773.06710555349571], "Twf1": [78.851838103005377, 377.43846098478633], "Fam174b": [787.95778764061254, 501.11330095396573], "Lrrc32": [848.39028536888566, 300.185724196374], "Pkmyt1": [408.24930808422141, 441.02920492467075], "Abcc4": [475.05199424184616, 51.535392956121861], "Abcc5": [59.469602993503173, 909.82269631506495], "Abcc1": [38.546249090028603, 971.97010236069366], "Tmem127": [299.33168063444458, 885.90708489505732], "Slco4a1": [91.886007894684596, 560.92763352917632], "Wipi1": [786.81574885431496, 203.64997194057568], "Taco1": [880.09533630710405, 382.43944619044282], "Mrpl45": [464.53558252653715, 551.8353818874433], "Nudcd2": [760.49180219253958, 885.39073672881398], "Nudcd1": [420.80184562317532, 143.28643775751638], "Ift74": [941.74288111588021, 753.03751685378177], "Airn": [535.76977563073137, 958.49164273541203], "Igfbp7": [614.17754547294373, 288.86983630042965], "Igfbp4": [888.56262722411634, 501.40837863319848], "Rnasek": [475.64912038324985, 630.78764760890078], "Rnasel": [517.68482244847678, 765.20365871256672], "Pex11a": [815.57198434915836, 535.70855428353116], "L2hgdh": [947.1232853925593, 235.40786177078115], "Higd1a": [101.3423134180692, 26.224838762081294], "Tpp1": [788.09101875563965, 466.97736807755581], "Tnks1bp1": [802.72504025252465, 458.86773905412321], "Memo1": [422.08175302470403, 897.40166753007156], "Brix1": [86.191641733848897, 202.81715736906733], "Il27ra": [904.96612752712258, 482.92072723180218], "Ssx2ip": [582.48397463832669, 946.73521125341222], "C1d": [772.27708115164103, 947.19471986796759], "Nop10": [737.70057409945525, 428.66138173349543], "Nop14": [757.27696160659764, 413.14891021322558], "Nop16": [336.30135308296667, 643.22928545216553], "Atg9a": [296.09023528352617, 301.55680697922003], "Atg9b": [707.75711784829082, 983.17812781432679], "Blnk": [59.740768582677177, 222.60677907314115], "Ociad1": [472.23094708516089, 290.9828168732015], "Olfr1361": [668.1885347712232, 440.87444746960102], "Ccdc88a": [370.35374579104558, 79.302429436500759], "Ccdc88b": [932.11916473005158, 835.45407676342393], "Ccdc88c": [974.2796592267905, 836.09665795136868], "Plekhm2": [124.57526120748163, 786.02297840786139], "Plekhm3": [105.35463792740923, 734.83977308753902], "Bnip3": [101.53359396915077, 291.26489545638185], "Nt5dc2": [485.08461407801201, 934.6455061663861], "Nt5dc3": [442.42194672130142, 641.59765452137196], "Nt5dc1": [794.39580139585837, 896.75730319955903], "Maz": [369.39336923414459, 948.22688705695282], "Psap": [46.834887258596005, 681.25503686550451], "Blvrb": [101.47771084793442, 204.58001909877379], "Trip6": [93.292683244770984, 348.19094598569154], "D830031n03rik": [31.09609441063591, 824.61318549623854], "Ubqln1": [627.58083904609566, 481.23674665044263], "Mlh1": [534.1484826538067, 506.77793070825896], "Ltn1": [434.18475923079518, 885.51083167435945], "Sgpp1": [150.05850588948414, 569.45039023201605], "Gtf2a2": [978.70124052068707, 528.0544327943752], "Isg20": [112.77293858609239, 212.39533242513806], "Fam64a": [407.47787571875017, 573.53482952957279], "Otub1": [383.36457817522626, 380.23767302175162], "Elavl1": [922.24188011544663, 7.3325351144599136], "Map2k4": [453.37448606479973, 825.64164583652303], "Cyb5b": [593.28487737547846, 451.37932563747961], "Tigit": [454.13042599249854, 98.72590971548901], "Ddit3": [534.90275856778965, 538.38984843093954], "Mdh1": [400.43612116023991, 934.46122820301196], "Amn1": [180.84627024289594, 132.7555203821795], "Pacsin1": [492.83945469496803, 280.81191839281303], "Zdhhc4": [655.98334317395393, 160.60727697890252], "Dnajc9": [888.3732987841704, 935.35211901833691], "Dnajc4": [878.65001290907401, 934.36061101900179], "Dnajc5": [250.59171968266091, 994.56575112184487], "Tchp": [355.30051999671446, 398.57881121539697], "Dnajc1": [185.48763301786352, 978.89851188831619], "Kcnk10": [918.86103710217742, 519.38173154940239], "Gpn3": [786.39219536130474, 474.96120851204034], "Gpn2": [846.23872561405267, 100.89780044599424], "Gpn1": [846.24354416048857, 121.86200474632794], "D17h6s53e": [407.74887291191158, 120.47481427167246], "Timm8a1": [211.95550364380645, 833.58463165817045], "Myc": [729.04135639476647, 835.73444218328416], "Myb": [710.06567591096916, 836.90987259744236], "4930429b21rik": [373.12116635029906, 194.46463289366329], "Rogdi": [266.47993072814302, 339.07928670574466], "Fam124b": [844.0244644415892, 502.44560228959443], "Daam1": [909.72214644042538, 885.62056630509903], "Daam2": [243.38408967570291, 439.61584844280122], "Zfp52": [211.96032984026769, 875.50225888696741], "Zfp53": [682.15333325270035, 121.53356075711535], "Zfp51": [721.66337491038757, 43.598483196366928], "Pcif1": [324.66803565697143, 691.86495185060494], "Zfp58": [432.34712690981519, 479.15809811171448], "Zfp59": [418.67965158835648, 488.28210011104659], "Dus1l": [910.77460493310161, 922.12083815326866], "Gtf2b": [983.40230369350479, 92.176691804838327], "Plp2": [647.47912441810502, 587.25474542317147], "Tert": [824.36717767825803, 777.33179961738108], "Nbas": [502.4170125025089, 190.67480774641265], "Zyx": [735.47533887495263, 55.086103448080053], "Luc7l2": [810.32449918160955, 194.25286377296621], "Jakmip1": [934.89430445879509, 519.84982984780447], "Lin54": [904.02766414981511, 553.44932209991839], "C330018d20rik": [244.7007760281773, 57.306071442166122], "Snord2": [454.18417814080539, 76.945923121048864], "Plcd3": [105.86469261301599, 720.6803960944726], "Cd209c": [304.81729266826289, 938.64528919099791], "C330021f23rik": [254.16331605446649, 28.773488055118527], "Nfu1": [92.032442297476791, 886.59355902325638], "Sec13": [254.84383208228158, 631.90892811893457], "Krr1": [944.70327868094068, 227.14964522797209], "Zfp213": [749.97940027275922, 182.71085758363949], "Ankrd61": [455.34998527017552, 339.77818804393138], "Zfp330": [729.51240150398758, 448.05437168002294], "Jmy": [809.74647705309042, 217.07390846611534], "Zfp334": [449.51733142828317, 487.70137043104489], "Rnf149": [517.08073373037382, 776.87186599520635], "Suz12": [144.8543621463748, 696.70096435545906], "Gmip": [551.584880805995, 270.6806447227882], "Rnf145": [506.97138273218678, 763.06394164775327], "Rpp38": [155.03383992529319, 656.75151616438313], "Slco3a1": [8.1484802592735921, 824.56996594032034], "Rpp30": [321.86933575052387, 420.92119455125493], "Chmp4c": [673.65443905888969, 52.127040126107644], "Tbc1d19": [716.93493366412144, 678.08923925385932], "Zfp251": [735.85462026253128, 173.96651745891478], "Tfpi": [604.62623592167563, 290.10219446068481], "Tbc1d13": [849.9368378221078, 390.01714035225046], "Tbc1d16": [706.61730076714787, 679.07490648058047], "Fam102b": [344.8618007006886, 278.92671893561953], "Dlg3": [22.86511772304295, 253.18366459429677], "Dlg2": [494.6077604960916, 923.28535750848403], "Dlg4": [8.9286547296937346, 154.86502883076764], "Hiat1": [633.41179997713948, 896.89620078824294], "Olfr279": [680.48012077870123, 439.33947515278771], "D16ertd472e": [662.75778216748211, 244.72098792846822], "Odf2": [814.77018507360503, 509.80298812742336], "Fastkd5": [643.55668465842234, 898.71773559821452], "Fastkd2": [295.73209488015402, 27.178125007894145], "Fastkd3": [643.04972004018748, 885.61593100095058], "Fastkd1": [801.69719342172925, 500.81399863282013], "Zfp217": [785.7312779542649, 171.05661363586984], "Ube2cbp": [626.88796187014282, 471.11753464599968], "Stab1": [191.10825584744649, 524.19984084646205], "Slc45a4": [38.291740523245501, 514.06283348421209], "Snord34": [932.63190018621276, 278.89178915931717], "Gba": [573.67718580597, 18.471660686423672], "Pspc1": [550.05255364282209, 665.83660664391277], "Zranb1": [570.5633311591879, 923.35949057883602], "Vldlr": [593.1782337797913, 375.34015180413542], "Zranb3": [38.151619667209175, 375.43565213483834], "Zranb2": [735.49000349109724, 65.627936048713508], "Gm9696": [527.79332911451331, 280.97517588251469], "Efr3a": [688.13042273649444, 276.99982713760772], "Fnbp1": [952.43966649564391, 994.89525377798827], "Txk": [162.66472031221656, 505.16976871603015], "Zfpm1": [538.04882722590196, 935.50128045495796], "Lad1": [751.25927765070799, 641.40214618578784], "Rbbp9": [446.49958073201077, 312.37749557326606], "Hpcal1": [985.5556405071062, 727.33238429387723], "Ciapin1": [739.46537404530932, 616.88133794070859], "Rbbp4": [805.26120269262606, 740.66319763355204], "Pik3ap1": [500.05534559207751, 446.72981939771586], "Iffo1": [449.48114208237558, 596.91803549776284], "Iffo2": [890.63224898479882, 475.78009856447028], "1700037h04rik": [295.08462950276538, 171.1838215510231], "Mrpl4": [326.80956109005632, 934.81144327465211], "Mrpl2": [676.56966565175276, 849.8917350695491], "Prkd2": [269.68875258500958, 840.33138155216807], "Mrpl1": [57.881053504019967, 825.36164648237661], "Mad2l1bp": [975.48035187254482, 775.45758883617498], "Scarna2": [275.40443474182126, 643.94327650753974], "Mrpl9": [339.37485406558119, 525.70947287294541], "Lmtk2": [919.46350456674088, 570.54706538808671], "Gnb2l1": [823.56101215423848, 5.9764235163829298], "1700084j12rik": [583.18689454399953, 88.045864397517278], "Vars": [737.03587620916812, 255.30014061339472], "Rabac1": [363.37383684807355, 439.85206336122502], "Msrb2": [661.71384971180419, 403.30420370841824], "2310022a10rik": [475.01422980569686, 9.3689663241179115], "Chka": [952.00557415515686, 887.19710005792831], "Tyro3": [772.96298483289365, 266.18516450599759], "B230307c23rik": [47.603693170822197, 212.55571797082064], "Tsfm": [803.76983289363534, 408.206939983783], "Dst": [879.43495371881556, 909.51420500444476], "Sms": [441.68183675002223, 67.245443275746268], "Tgm2": [546.15516746410867, 538.24391078402573], "Aftph": [179.81730297203993, 86.653473153055941], "Smo": [696.71346191902182, 714.79346247291335], "Chchd10": [751.9324384247069, 959.79082543024379], "Ap2b1": [191.70792087082853, 261.55536265801538], "Mcm3ap": [437.04226759739606, 372.69841328911559], "Pdha1": [634.72857783041684, 643.30849068911891], "Skap2": [484.00743716095002, 99.525963442212031], "Skap1": [291.98861930577726, 400.18110234413734], "Kdm5b": [965.67724097305427, 788.35265707954443], "Capg": [381.80061997700818, 56.639317938750978], "Dynll1": [847.84744298213889, 936.34973603872152], "Dynll2": [920.67720293774278, 59.584030255634566], "Gm13157": [845.26921115531866, 26.384135522571881], "Wwox": [21.803408294652179, 402.87444529881037], "Usp49": [291.11342457369244, 508.03404273200005], "Kcnab2": [996.90687387684204, 789.93887871680306], "Ints3": [867.96215558382778, 752.36953239839829], "Ints2": [844.80542481972589, 751.80341277827802], "Ints1": [898.29558308034973, 801.32975744754401], "Ints7": [821.78799700559364, 270.03441247410416], "Ints5": [910.33044815563653, 800.6246527658102], "Ints4": [858.07957623355821, 751.60109016477747], "Ints9": [591.30495990274846, 860.55061614969236], "Adat3": [18.47184135250177, 995.82412207745381], "Adat2": [114.97159274976875, 145.38589272725312], "Nanos1": [883.49517439065551, 247.40419701915386], "Fgfr1op": [293.8245660335142, 110.41173206994856], "Ubxn2b": [431.05295147852803, 409.76952677092333], "Ubxn2a": [994.8884324124449, 405.94574659405248], "Atp2b1": [666.77044813889495, 995.23475637862123], "Atp2b2": [191.80900106787567, 46.871816593376309], "Atp2b4": [729.46812557657063, 935.5592442847975], "Auh": [329.44005151542376, 68.512741129253271], "Ccdc34": [637.13272512435992, 73.902358427580467], "Snora52": [23.691840474166106, 486.23085319174447], "Ska1": [76.67838658044974, 786.76576040801319], "Hif1a": [638.44362708505935, 523.55458069685994], "Aa986860": [17.634262194862195, 923.29647918029082], "Nrf1": [390.08758915836648, 630.76433890880958], "Gins2": [983.68215923973526, 102.51132885022322], "Gins3": [859.53759865931261, 111.1252802144881], "Gins1": [560.47277492796263, 811.75057170834441], "Gins4": [101.8359001777048, 46.883106368024222], "Snora5c": [282.39132876454312, 874.90011020639929], "Il18r1": [752.28895832383455, 665.69482867438865], "Ggt7": [518.46345093225568, 838.51062221041718], "Fbf1": [307.95370313942499, 28.128356160910418], "Pdzk1": [390.30231041584511, 776.12555975279008], "Ccdc64": [942.04107668184406, 849.69200474368733], "Ccdc61": [985.09204322648759, 824.24839909551929], "Ccdc63": [330.04330066080337, 161.51767389511792], "Ccdc69": [930.7774076428982, 813.61719794624855], "Gstt2": [965.7724034215338, 519.30447438197461], "Ccnb1ip1": [714.63631159201475, 493.15880205781019], "Ebag9": [958.78765285666702, 91.310877859080946], "Galk1": [545.65202803965246, 365.23861096935377], "Galk2": [938.69946975550647, 449.33996713273859], "Ambra1": [310.26569028826094, 241.6147048758275], "Nudt16l1": [419.70026258237749, 151.00495903220266], "1700037c18rik": [528.32266616936931, 22.332368031830477], "Adprh": [179.73121105659817, 262.33732938440409], "1110004f10rik": [594.1397116538102, 51.387737897796001], "Cryz": [567.43454772210566, 396.38827233245416], "Mrps7": [994.70466043638146, 982.33456211406667], "Mrps6": [532.06296638789536, 528.52572820558737], "Mrps5": [493.2806543416587, 331.01748717271767], "Gjc3": [560.98113090186723, 898.12318835398912], "Il3ra": [953.14093556843011, 713.06937072701749], "Gm5803": [588.45501400709077, 179.45032899543585], "Lrwd1": [920.21070865650881, 309.81185470612132], "Eif3l": [945.2369864681782, 7.037160758912373], "Lpp": [475.35162437882559, 788.36986255682848], "Slc12a4": [785.41568176010594, 161.81760735632832], "Pvrl3": [698.7153473206796, 511.17569616386959], "Lpl": [474.2700583584857, 775.2038100231548], "Jagn1": [909.98310237044734, 752.01013467640746], "Slc12a2": [784.96260967315834, 118.54328209929851], "Cwc27": [555.41594185499025, 408.09668979149347], "Cwc25": [316.63886945494818, 980.38007193733961], "Slc12a9": [798.15769466043128, 118.30893965533602], "Fem1a": [307.78827816187345, 109.32892509587766], "Eif3m": [177.65130425910084, 994.69714909550567], "Pou2af1": [580.88731097064431, 527.30374200260246], "Cry2": [698.34822734460386, 224.77759820592937], "Vcpip1": [729.40717127284233, 456.62474825405144], "Atp6v1c1": [192.60392027617993, 413.03782141037794], "Pcgf1": [307.50120054109448, 403.34071628615811], "Pcgf2": [496.14793914827192, 702.87274078779626], "Pcgf5": [611.69365499196419, 689.49374173670071], "Lgmn": [867.72816030239358, 666.54387486171424], "Pcgf6": [857.53553590833428, 59.43660583472721], "Ccndbp1": [86.540148722467535, 193.45648445963033], "Spata24": [351.18913637623461, 514.54555604080952], "Gosr2": [833.09029865941238, 90.375039761033776], "Nanp": [465.96199762787512, 179.20576970992721], "Nans": [328.07728372253564, 874.20385997188328], "Vmn1r219": [714.89233227535419, 456.41320422069731], "Bend4": [394.55705856063429, 38.440431303026202], "Bend5": [86.892919234107381, 311.0517791910828], "Bend3": [406.42830646322329, 36.861179736489852], "Sfi1": [435.31898872068598, 541.47788507186328], "Dars2": [21.859447654906116, 15.591049761087309], "Lrrc57": [242.37098228366969, 981.4835953406166], "Lrrc58": [964.58363296807647, 561.40254686140986], "Lrrc59": [232.77919029404154, 979.88262778918613], "Hccs": [981.33678216176656, 510.26812194621959], "Slc11a2": [783.80066235969832, 150.28410892028742], "Nup155": [336.53008368977169, 629.83258631167166], "Gdi2": [558.31948165401775, 364.47194997001219], "Prc1": [569.8738259655097, 763.74884483649078], "Mrto4": [983.63188969188639, 982.84559877242532], "Hsd17b4": [60.096347360654846, 25.606559275585582], "Cby1": [219.32433500622935, 36.210815274837373], "Hsd17b7": [962.98970075999046, 617.53687681246845], "Zc3h12d": [685.24948445589109, 141.89581829890733], "Polg": [135.94939628437868, 814.21089143827453], "Pole": [420.25683462552399, 453.36000328278391], "Polb": [591.68565681252198, 789.3679598468957], "Plekho2": [495.04942326815365, 630.04489847586717], "2810004n23rik": [628.707222136459, 405.93777244721957], "Polm": [6.1531109274979991, 759.10792104291943], "Plekho1": [155.09300082806953, 774.0478444305636], "Polk": [104.22639442007505, 774.44417673381452], "Poli": [634.62429598078688, 618.21506991372439], "Mesdc1": [387.70724842380298, 909.95504025102616], "Kcnq5": [834.87941566415805, 224.84043155876759], "Rtn3": [528.70945014550375, 777.1635905762214], "Timm13": [589.02265512055305, 32.95874920658148], "Timm10": [316.41166517807989, 965.62450200310684], "Vrk1": [78.022996200710764, 533.35062711221281], "Rngtt": [285.8133411493464, 736.05491648011389], "Pa2g4": [642.38348188822022, 666.48895157377126], "Cdc6": [319.13264230678897, 91.194204910293649], "Apol9b": [163.29858095060183, 439.91039087830137], "Prr12": [56.668756790534779, 696.20558012667573], "Prr13": [55.263565651532076, 759.51296693231575], "Prr11": [36.440624948015426, 695.0817104164538], "Rala": [814.46209286146347, 738.65146467662294], "Aurkb": [34.731895366724288, 213.75941254167995], "Aebp2": [285.76350392927162, 291.92241412116169], "Prpf3": [126.3774848822671, 732.86961045771227], "Prpf4": [703.74421864178748, 366.90453048969471], "Shc1": [164.46745367447792, 617.55719511319467], "Taldo1": [741.31233443391034, 690.59293130241167], "Eif2s3x": [931.98937308338839, 28.447864928670342], "Pkp4": [325.97378347767261, 726.61757029781108], "Pkp3": [374.54747897649611, 453.98834765422771], "Pkp2": [357.30060502044915, 715.20431442859478], "Aldoart1": [155.37015493941834, 995.27388212387154], "Aldoart2": [166.07678336435382, 994.49196330089273], "Mical1": [432.73337678764159, 970.39096663754685], "Clptm1l": [213.91847998197215, 954.71773123339506], "Wdr62": [9.2845369491911161, 394.08679291756653], "Cd200r1": [676.89711503157207, 641.90833889958469], "Wdr60": [969.78110673519518, 59.685741108293236], "Wdr61": [760.75109747139368, 171.86501399967059], "Fam72a": [700.48706800891523, 486.65002020961708], "Scaper": [761.68156319136142, 716.41173705112476], "Tep1": [804.53125937570644, 774.63986062405354], "Acox3": [491.00581775650926, 596.55004270101506], "Acox1": [257.79198999222393, 242.50908402771915], "Ergic2": [551.81775059510346, 239.96305805965304], "Tfip11": [804.85624933384815, 374.80643610167067], "Ergic1": [577.85259335776391, 198.48118956079711], "Derl1": [7.647306770450454, 241.37223164126303], "Derl2": [101.81923261419496, 123.91569897575725], "Fry": [621.70845860668533, 850.72857182093571], "Fam122a": [357.62206461688089, 300.01228809271259], "Clic4": [835.16697762646777, 896.82604893437656], "Clic1": [878.29078280205738, 896.91391066849792], "Gabarap": [545.29606512505995, 374.329300553672], "Btbd19": [624.81345588646036, 159.72819607294153], "Zscan29": [572.30520613886654, 485.12209876799142], "Aplp1": [146.33608658476294, 911.38738738989946], "Aplp2": [58.755216250466738, 981.47065658415852], "Zscan20": [505.92976331712674, 995.00675559094145], "Zscan21": [988.18533539726559, 432.8642640095851], "Zscan22": [613.78426390452591, 108.07846588981073], "Lmf2": [832.50980847411677, 185.03475967185253], "Lmf1": [935.77970139672925, 544.44865383473064], "Dus3l": [662.9640196456794, 322.25561348870036], "Tssc1": [908.77462003306141, 257.27797569397416], "Zfyve19": [517.6940279285219, 937.01040392412858], "Zfp687": [134.63711841231611, 385.47354428276691], "Zfp688": [747.99646039663901, 245.32719672672044], "Tmco2": [371.58196372295663, 223.60918159954869], "Tmco3": [66.112227814675833, 413.71206279110123], "Tmco4": [298.17647622077828, 952.1156645981664], "Tmco6": [310.70525968224223, 197.45815372538164], "Srebf2": [178.87911461271287, 523.43913875373198], "Zmat3": [49.276899054865723, 377.29666797372431], "Srebf1": [176.60889377786648, 497.52446734119263], "Zmat5": [569.65830119863415, 909.68338298495473], "Ube2v1": [436.51431641467548, 516.0073019647084], "Ube2v2": [741.88729954008477, 455.36513286507784], "Ankrd44": [282.40311374130658, 261.98491023257509], "Ankrd46": [146.14965756915984, 971.38700329568542], "Pom121": [125.13605427804951, 798.97829233873426], "Ankrd40": [153.88277062835638, 36.546438354660872], "Mef2d": [421.28322238807476, 970.64552003995686], "Arid4a": [153.55140679945811, 45.363181743846333], "Cyb561d2": [674.28533530618188, 213.00274489937007], "Btbd6": [75.080556646535442, 243.91970935592215], "Zscan2": [623.10155602930161, 107.81035626945852], "Zfp358": [736.59770404209735, 204.38078876175291], "Rnf167": [276.3292596205423, 370.81091148731309], "Rnf166": [267.65744946223782, 368.21251959794603], "Rnf169": [106.5150479812207, 656.81395877676277], "Rabgap1l": [969.71295106833816, 278.95428581546929], "Eomes": [701.36480293785087, 256.74442071942735], "Cd151": [355.15537322383801, 98.951549040095173], "Erc1": [639.72101375154853, 266.20292503451026], "Chmp2b": [985.70447475950584, 923.24770239668533], "Chmp2a": [663.00239970683992, 61.158019507514616], "Dhx16": [909.4664619943544, 983.17419521136253], "Dhx15": [899.98552658409892, 970.42415227905803], "Zfp239": [449.26303068404974, 498.29054829113994], "Mthfd2": [729.06782140154019, 825.89448941198202], "Mthfd1": [708.1321458847267, 885.64023697615949], "Ston1": [612.06697468683876, 911.50090569118436], "Olfr259": [502.56910746886723, 293.21331118915134], "Dbf4": [911.63015987489314, 898.88495056570605], "Stip1": [9.1499912231791001, 845.58527433983306], "Alg8": [360.5280813520792, 225.15240253947962], "Alg3": [612.70140347984091, 94.547966605749068], "Alg1": [453.23035823539567, 387.5971571609175], "Alg6": [593.1191579965008, 111.84353374343726], "Alg5": [90.803046383632889, 995.10943260625288], "Adrbk1": [6.4016008750618703, 982.58685320808036], "Gyg": [964.91210830882505, 701.87204064142657], "Rnaset2b": [305.32292894589273, 733.37676634180593], "C330027c09rik": [783.49914384429917, 946.33819611180127], "Snord52": [747.69926074294619, 108.11373444343032], "Ahctf1": [592.43121552460889, 398.06557413949446], "Gyk": [995.32241077348635, 501.9896147074453], "U2af1l4": [615.10156010066532, 480.74978720765102], "Snord57": [22.030087355189753, 588.44153563363921], "Slc30a9": [367.98431521412112, 617.44789947562151], "Acsl3": [235.73862532477852, 214.88881890144143], "Slc30a4": [78.409141270738843, 560.01787308730877], "Slc30a6": [66.914611139224462, 570.3185097413234], "Rabl2": [15.953012982303203, 684.85416530205919], "Rabl3": [699.83550347939695, 606.12944042464289], "Slc30a2": [80.424651650124915, 542.41470001314553], "S100pbp": [550.24776575577425, 702.1096352924817], "Pacrgl": [871.18046509660564, 319.87861182057583], "Brpf3": [73.73075782981374, 253.30501166351101], "Brpf1": [60.665664479644626, 250.74231283888807], "Slc16a10": [38.313255604202098, 450.93965340266226], "Crls1": [837.53376292383632, 849.78127241341417], "Lyst": [486.15428293439061, 825.69975796482652], "Pcna": [514.47014145935111, 413.64190100834151], "Cnst": [569.90776924491581, 365.34294402706911], "Mcts1": [644.65039519070922, 862.8080222623563], "Mcts2": [463.61272214831189, 910.64517489543471], "Irf2bp2": [954.16524876074504, 775.51469213208668], "Pcnp": [532.86540957451132, 412.87941690616753], "Irf2bp1": [898.76673146962889, 787.61930438757042], "Pcnt": [559.44838729931837, 678.20127121833787], "Helb": [178.19124360266929, 222.16707275473829], "Pcnx": [327.38191066885071, 702.24928797094037], "B9d1": [35.207070626548756, 222.41097348210064], "Fos": [862.16462293866232, 598.94889249427467], "Lsm4": [823.16103901008933, 186.06324450358832], "Lsm5": [899.69077508445423, 666.93183175409092], "Lsm6": [443.34067429377495, 896.32212627885895], "Lsm7": [910.09687567269805, 311.01249940603179], "Lsm1": [352.01644665356042, 324.71389206820618], "Lsm2": [964.54385276372193, 579.84878744878563], "Clcn6": [222.09604084669493, 936.58460354549447], "Fam103a1": [859.36132278600928, 6.7365656261875468], "Guk1": [152.48734768772388, 183.36589806856148], "Zmynd11": [327.5702680548489, 606.70794816696332], "Mon1b": [453.29462554147472, 996.68606813815734], "Zmynd19": [549.73898383007668, 949.29522638665401], "Tpx2": [108.22615395644937, 357.95669056875636], "Olfr172": [470.36663822468654, 266.98107189314675], "4921524j17rik": [249.32811701928662, 197.659643940884], "Hist2h2bb": [317.09784336312828, 394.98735685843133], "Traf3ip3": [135.28488027456726, 458.85614050054784], "Traf3ip1": [80.300642260895984, 347.11971685664338], "Sac3d1": [94.31206004628352, 617.04617635238037], "Calcrl": [676.49444872048753, 615.98694127932504], "Aym1": [47.028078933840028, 201.92259983617419], "Dnajc27": [699.29284347719886, 319.95602785646827], "Dnajc25": [221.67248170183882, 171.65779381472356], "Dnajc24": [894.56205779523077, 38.774314671120237], "Dnajc21": [203.75042765864646, 953.95780121406324], "Apobec3": [270.80675430201137, 242.35016233092861], "Hspb11": [149.67750142047549, 897.13209624598448], "Apobec1": [181.20774993505424, 74.607055055339032], "Mtmr6": [673.38682634100394, 391.65249235795966], "Mtmr3": [870.40727665644386, 225.78962561523682], "Mtmr2": [496.94449352775626, 886.92135874193434], "Myl12b": [710.56110926106533, 849.62718004687815], "Cars": [221.0418703028341, 403.43881518546516], "Man1a": [464.52483169370032, 862.51289102328587], "Gm8234": [242.84592561903318, 141.49281942654656], "Churc1": [943.62303621196224, 911.84739731091111], "Vaultrc5": [617.6453986337732, 365.29488413148465], "Abcb10": [69.308314465856412, 981.89100751276862], "Apba3": [192.45177632717858, 36.535378244215636], "Gpr55": [948.8684668414877, 501.90664820396665], "Gstk1": [431.54830257577106, 740.43127252397608], "Abcb1b": [333.75470565791898, 223.66131258480559], "Abcb1a": [629.20426408429444, 395.79571244605131], "Car2": [319.23021492303928, 36.88166027298746], "Acss2": [713.55107252198002, 321.42084359773662], "Tmsb15b2": [291.40994858925734, 562.00389240467086], "Tmsb15b1": [325.61588651653574, 738.8666624974469], "Crtc1": [688.44610941983262, 214.08640841518789], "Crtc3": [699.69750528869122, 215.23794816333407], "Cyba": [406.3456128865846, 140.17716383615939], "Hint1": [368.06062781267474, 162.89577454040682], "Hint2": [45.983406478557875, 233.85739055821651], "Pgk1": [559.96410987781906, 643.12504002536355], "Hsf1": [931.41720693344666, 739.63718777969916], "Snora31": [256.58443982524943, 812.8781775215632], "Hsf2": [941.52780435417799, 740.5145345806867], "Ctnnd1": [663.14001811653702, 183.30822316264667], "Drap1": [882.86751732475409, 28.877657089459653], "Als2cl": [308.89020033482456, 251.43877758989049], "Tmem81": [880.96436601104926, 450.55392911386468], "Tmem80": [309.22784330127746, 170.93348440360404], "Ppip5k2": [527.79721688463019, 728.27169170938134], "Ppip5k1": [534.44091404439587, 547.98106831379971], "H2afj": [269.08525660149479, 27.58817518234547], "Sh3tc1": [134.8553615141148, 569.08565731766919], "Lss": [965.4790001626036, 555.04043035036796], "Lysmd3": [908.89803434210057, 301.87491686316434], "Lysmd2": [424.06222682798858, 887.63197525228213], "Lysmd1": [361.53749476224289, 325.15143768471529], "Tollip": [196.75910082633942, 832.81754310093595], "Lysmd4": [888.73852335466495, 703.66364536477943], "Ttl": [921.60069797769359, 259.7878066505437], "Kcnip2": [240.02284730054888, 841.01073452778928], "Aamp": [7.2213697149471203, 934.18999219258114], "Nxn": [443.45978602055737, 210.92795880915003], "Dpy19l1": [204.31982057475528, 966.73389289097088], "Dpy19l3": [971.81922779998047, 120.74429482388052], "Dpy19l4": [994.83529298309736, 164.55940028731519], "Ccdc43": [920.73612508739166, 826.05809044761543], "Ccdc40": [940.97412022185938, 835.38622391808974], "Pggt1b": [337.15018576422881, 774.98217278219522], "Vmn1r72": [280.17152624295778, 462.90170986090794], "Tmem8b": [107.95267130177369, 394.65671689555109], "Mbp": [400.46076706858992, 946.00676415764565], "Pde8a": [357.10892913457275, 776.89381260656739], "Anks4b": [36.552513818779545, 311.85263047096811], "Mylip": [720.06085603034751, 850.04165907617175], "Xpnpep1": [784.84051298927886, 192.37818353400024], "Nrbp1": [661.42468127522704, 415.31301815102944], "Xpnpep3": [957.87031889172431, 50.015845876695174], "Sgk1": [75.825169583920129, 775.43094994621561], "Rexo1": [216.156937153721, 801.05165746772514], "Rexo2": [493.77351155762858, 487.78784280649558], "Numb": [433.62145109375092, 689.5560011051623], "Gm5779": [603.74279027628154, 188.64379396282038], "Abcg1": [60.678378304828016, 922.64442538773687], "Abcg2": [334.98067848448113, 192.65182089447316], "Mars2": [389.54083534596481, 922.88086744622933], "Lztfl1": [474.57200108176551, 826.71955743522267], "Rpusd4": [266.73443275690528, 671.14475719713664], "Kdm4b": [968.90346752522612, 204.20786187659775], "Rpusd1": [316.43675683108501, 710.47629701566257], "Rpusd2": [107.39481705501836, 618.10693009148929], "Rpusd3": [316.42318651933806, 694.40859573492241], "Otud6b": [501.78496552076797, 267.93629575554951], "Tmub1": [93.64919347312339, 441.89139527779292], "Znrd1as": [35.479400581074479, 384.25575622652764], "Fzd7": [771.97027240536568, 518.41910385140818], "Tmem41a": [94.5819064809141, 458.7531905779781], "Lman1": [389.89405774265055, 407.85124521505412], "Bc003965": [92.169430715821562, 908.88717246562601], "Epm2aip1": [687.26334776477063, 257.84168500012936], "Arfip1": [167.68163027737057, 75.157029985410844], "Necap1": [463.45997279179454, 644.36245066787171], "Gnaq": [869.98499461598192, 162.86628406425623], "Necap2": [896.90617095020559, 215.70189131055005], "9430038i01rik": [221.87043108358381, 197.42587920174961], "Hdgfrp2": [153.63849384490726, 162.27872800582264], "Napb": [477.43471526007579, 177.59119772834487], "Atp1a1": [728.66408542301815, 947.68058252524008], "Gnal": [870.05576529656037, 143.4923147868941], "Os9": [388.30453213757573, 655.31434465063671], "Vmac": [534.92051269318472, 604.805682344498], "Pon2": [549.99423662139225, 802.01466182149977], "Nsmce1": [433.16154502804972, 641.56831964522462], "Utp15": [333.3966783537204, 172.88960454812189], "S100a11": [773.08895684360277, 726.51546931596079], "S100a10": [773.8032684339513, 740.47834788184105], "Ipcef1": [167.98397734980313, 884.37223252552656], "Utp18": [334.37294732273591, 183.01848964756689], "Hells": [178.53369062323802, 201.40383217213949], "Faah": [844.34551493252502, 474.56580282828975], "Hyou1": [919.47028363934874, 752.72484269880408], "Plod2": [750.18862649047196, 764.22027225056888], "Plod3": [518.31939801037163, 617.89764552415738], "Agpat2": [152.78242887591952, 153.9377195183676], "Sco1": [718.8811919696418, 566.44682405738911], "Casc4": [218.83804597913078, 394.97927981207715], "Gabbr1": [100.80385313104338, 115.16595762802545], "Ugp2": [120.23420928125844, 321.70492315031373], "Cpped1": [615.27494723229938, 567.91906756748949], "Smyd4": [39.131620974137, 478.2747360620819], "Smyd5": [362.73361118895048, 513.66500384859444], "Osm": [348.03565906722719, 616.70788157626362], "Smyd3": [38.5504740492674, 469.12591482457429], "Dock10": [665.41728438066082, 276.38803097608593], "Dock11": [676.92511008480449, 289.96854555166578], "Entpd7": [701.1367163326604, 268.35395250396942], "Entpd6": [344.86604391188047, 268.42376754938084], "Entpd5": [250.23683581572934, 981.44561305512764], "Entpd4": [908.06620729499139, 92.00575107916805], "Snap23": [748.51342615890849, 140.48927519472383], "Fam60a": [946.81781406799132, 69.55373009189249], "Sh3bp5l": [124.07730609928365, 542.09335315075521], "Dffa": [61.10157856769527, 134.93911605698693], "Zbtb40": [195.94581185158958, 876.98988777405509], "Zbtb41": [796.57152695753166, 55.63254331616654], "Zbtb45": [758.32925739831251, 47.88064989849746], "Map1lc3a": [464.42801624912062, 872.4919935752431], "Map1lc3b": [390.8738668385684, 969.93691480419477], "Phlda1": [872.05378336810838, 267.8671377226168], "Phlda3": [520.05893585857893, 458.51559898639528], "Gapvd1": [555.55034253236749, 341.87030197425099], "Prdx6": [95.78152956871412, 734.60303952028255], "Prdx5": [515.50635418668128, 691.06824738246678], "Nupr1": [315.99394951722724, 505.17766928899738], "Prdx3": [400.50221980436424, 379.14749119840661], "Prdx2": [283.46181506841441, 848.61017707938925], "Prdx1": [16.647920706833364, 720.98684420848178], "Tgoln1": [358.52994704191093, 752.43247906999318], "Gm14403": [370.38071418331924, 299.90993651311271], "Krit1": [982.74373333989899, 194.48828816997485], "Panx1": [417.84975912669245, 255.62870895111243], "Dpf2": [195.32594779942872, 965.08030885304561], "Vdr": [314.05522698875546, 449.92450592092348], "0610010f05rik": [404.76736518019663, 183.55446215941117], "Ccdc91": [176.72521080811975, 430.39104420236504], "P4ha2": [570.88277128982827, 665.25742045451295], "Bc029722": [113.82910889298795, 46.804443470549678], "Wdr41": [572.70584974081908, 605.20041071278331], "Wdr43": [500.24876423333058, 340.78787562139036], "Wdr44": [603.8466063077982, 342.60301061162374], "Wdr46": [486.07073004002217, 347.88570384378647], "Wdr47": [278.60350944859397, 516.42391487905945], "Sergef": [145.83992412358737, 631.26111614188801], "Narfl": [476.94310196603436, 188.60992180175288], "Use1": [694.18274984459833, 415.14210350974184], "Vps53": [906.63829747982209, 596.48957076446288], "Vps54": [979.89674210370993, 349.0887571907769], "Egln3": [640.83883511383976, 308.83459673495133], "Egln2": [35.285406658830333, 135.06738647215013], "Egln1": [945.98198245073468, 123.51912173413926], "Lnx2": [934.8921804024294, 554.38422047711322], "Wnt10b": [773.30163949422149, 192.02772790276819], "Abhd14a": [246.88465546109839, 251.05942516140735], "Abhd14b": [246.38181941663265, 241.44612597666045], "Apeh": [191.74409062767586, 27.72062548947477], "Tarsl2": [790.900457474414, 395.2943435815576], "Fam120c": [334.02754566199309, 309.82875539099695], "Pla1a": [884.53548573013791, 289.34819070975499], "Nagpa": [709.35463111746913, 873.55176382172954], "Tmem161a": [78.733398335766239, 404.57917213383871], "Park7": [897.80438228572723, 320.46538902136604], "Grik4": [993.55560463039228, 475.56061625007794], "Grik5": [879.78792533873559, 654.01809635854204], "Park2": [420.69584631263939, 774.29407778897144], "Stx5a": [266.72009816927692, 696.93868754066966], "Hspb6": [974.87998482373712, 715.88296873573006], "Anapc11": [135.02017956037997, 982.26245625400236], "Anapc10": [61.242850215731437, 995.46594959716265], "Anapc13": [590.57697123035655, 169.11080867888344], "Mast3": [358.36729877417974, 969.09250876610758], "Mast4": [444.03453336390396, 814.0016840072044], "Gbe1": [787.94903931741942, 562.83299750958747], "Psip1": [26.682626095943306, 631.65240674017809], "Cand2": [241.97877721199541, 17.930352133760383], "Trrap": [8.2525024054042166, 348.66362106277683], "Cyb5d1": [61.335180371455905, 193.9295164302483], "Kpna4": [349.66771678790218, 363.81402643373934], "Kpna2": [971.24988032561657, 247.6510680092328], "Kpna1": [453.40057592026426, 775.34863274151644], "Phldb1": [533.1028257348687, 462.86171837142416], "Fdft1": [280.22155196095213, 112.03600719354827], "Spink10": [449.46770190217848, 151.49354801129502], "Scly": [166.90771355910942, 684.67529472132162], "Rhebl1": [232.34533105309444, 325.49356932928623], "Usp45": [784.62093125720662, 256.59421733986238], "Timm23": [256.48133470820551, 596.17235444108758], "Usp46": [784.34439158177156, 268.28564926163381], "Rnf181": [284.6081987944595, 723.18733082800941], "Usp40": [735.49257010645829, 267.0358857845419], "Jkamp": [148.07343550795645, 882.53756221709546], "Coq9": [147.94323706989425, 839.31879509407065], "Coq5": [612.44339152291946, 547.79999733844033], "Coq4": [727.86008826367299, 655.10445254039996], "Coq7": [381.32238586744432, 90.833773146849623], "Coq6": [626.33395574642236, 557.17816978118856], "Coq3": [544.98276402030865, 460.53557619366558], "Trib1": [94.371094650958455, 386.12556750131802], "Trib3": [835.50001718113128, 366.17613522123571], "Scp2": [177.05824385262449, 684.6893875560869], "Dhx38": [654.98083193463015, 590.52428257874249], "Zfp219": [226.17270417879251, 875.00648497607028], "Gngt2": [381.48804794260315, 268.29448094436788], "Dhx30": [899.36940993868586, 982.74546354193012], "Zfp212": [748.88393975153781, 170.87184407929351], "Dhx32": [675.38025417213817, 258.73913607694743], "Dhx33": [910.3439583479925, 971.61811898777421], "Dhx34": [34.115675153973406, 74.242535878974849], "Dhx37": [878.37940475881783, 994.04874514338371], "Cops8": [369.62997818486861, 119.95881074259206], "Cops3": [186.20315808893463, 923.63306021824258], "Cops6": [628.77631769802508, 548.61967778685005], "Cops4": [369.99995302081612, 100.85255310313728], "Cops5": [628.96840873147767, 537.58782910465277], "4933404o12rik": [232.93592124760093, 271.96140890886579], "Fbxl15": [814.5419931240607, 491.71914716087286], "2610001j05rik": [230.95600075249982, 282.57113143844742], "Dhcr24": [834.97918100393031, 996.12928484323049], "Ccnb2": [318.23036766951344, 151.29176930114704], "Ccnb1": [250.27677283650905, 924.08346027389405], "Zfp280b": [683.5026897915676, 131.1897802717684], "Cobll1": [645.09056700366318, 959.83353145114427], "Alad": [358.27482052841975, 204.97371769459909], "Tmeff1": [292.55534790351504, 527.54382748352043], "Acap1": [70.506955263882062, 970.7618602919872], "Acap2": [80.394198301782041, 995.34520334640945], "Acap3": [126.16640747064086, 84.906247673118344], "Baz1a": [101.79282243985629, 923.99014361706622], "Pfn1": [447.70545844097484, 444.33053090499016], "Pfn2": [871.90007084804108, 278.25922592926668], "Ep400": [525.92729954424726, 219.84438452568239], "2310036o22rik": [463.92337448737237, 8.7735984872845005], "Aco2": [113.88765600344753, 84.444047819286581], "Urb2": [784.35369159732022, 277.74977457975825], "Urb1": [786.24530012511502, 288.53747438888615], "Ubash3a": [786.27730229410804, 332.19308251215841], "Ubash3b": [163.53746658620992, 330.70159069087907], "Pabpc4": [654.76426578060227, 677.17092654019416], "Mrps23": [335.93108239019438, 850.01934124818251], "Lipa": [835.02441667449386, 193.77140186812179], "Lipe": [907.48779780021164, 560.94901551138321], "Lipg": [836.32105656529836, 677.12594801890384], "Gm2a": [369.0525782942434, 310.48041584994269], "Zfp426": [726.29722769474631, 192.81268009667377], "Rps6kb2": [305.94777871340568, 708.94933982765019], "Mgst2": [751.83899461249132, 847.57167441638171], "Mgst3": [337.02812344652807, 958.74871885850234], "Nnat": [465.30767309027232, 232.65351532511698], "Trmt2a": [23.250547562536855, 376.56123623254678], "Snord96a": [455.13893836641262, 44.606349910565577], "Samd1": [219.25700115428535, 606.44209035918959], "Zfp422": [784.19696367830591, 182.30447890413757], "Clspn": [847.61785829766814, 886.20509756579577], "Zfp961": [772.12856407859022, 244.60688288767406], "Zfp960": [645.70252630111986, 94.278284246740199], "Trmt2b": [8.6968267307421385, 439.64085005869413], "Ccdc125": [230.82515083563308, 28.287343746015061], "Cul4a": [664.53467851575181, 213.74557873542969], "Bc055324": [477.44028075269694, 578.9950646353534], "Tubb2a": [191.44765721875754, 329.53870797043322], "Tubb2b": [80.993358388094279, 385.28954039001144], "Nek6": [545.79875832727498, 526.90475422379768], "Tjp3": [590.05357659962453, 641.08492206255517], "Nek4": [497.80747739107784, 88.698034477488008], "Nek2": [494.60203381046477, 124.89929240744952], "Nek1": [347.61316250084712, 811.94586564806127], "Nek8": [480.03834370051737, 142.16092097921137], "Ppp1r9b": [494.8299815319719, 715.88877204826906], "Hist1h2ab": [193.49862357577715, 232.10610396356412], "Idua": [447.29445727811878, 606.15890473272736], "Slc41a1": [92.811611355810427, 597.13770282739506], "Tnfsf11": [773.13915995325431, 449.82308409540383], "Tnfsf10": [666.77807908092063, 679.70046156124386], "Tnfsf14": [805.10315867366296, 467.46538483364947], "Snord38a": [350.73584005576737, 482.22616009009391], "Setd1a": [284.65107996673839, 657.02697484026919], "Ikbkap": [614.05513094046137, 278.79601350631168], "Smurf1": [22.884352524203347, 524.68486743920698], "Smurf2": [734.34624888848532, 110.63001720671269], "Timp2": [865.88126276984985, 467.3534826798309], "Timp1": [165.10701174676436, 486.30973096626292], "Senp7": [246.41736142539966, 787.71365541992373], "Senp5": [286.08014362216227, 645.18797016115241], "Senp3": [216.10951198454711, 617.1953175702937], "Senp2": [462.05411897781863, 313.02483146299875], "Senp1": [340.51040531946137, 481.78987139071256], "Il6ra": [889.51600453727963, 716.08004259386348], "B3gnt2": [719.76278325614066, 920.99811408993344], "Nit2": [57.069694156224337, 887.58966542795304], "B3gnt8": [893.33207642139507, 435.74372678282282], "Il13ra1": [962.80684114889095, 492.10535397645708], "Nkap": [502.85353217196177, 254.47725471323793], "Rpl10a": [656.50150056682901, 799.16346451906054], "Rpl10l": [179.73755066052166, 595.37501972764517], "Crtam": [204.55014936616254, 894.67295669677537], "Slx4": [64.774858431748044, 588.8007955838001], "Pnkp": [326.52743957709191, 787.83281605998116], "Selenbp1": [226.50006282347022, 631.40989615134367], "Selenbp2": [245.11216546829078, 775.41098346139893], "Csf1": [581.92248160015345, 396.24935838846477], "Csf2": [689.28135104848639, 245.78725973506184], "Appl1": [560.57200680632832, 69.046300281957485], "Appl2": [205.28045591811869, 273.29704123805209], "Pnkd": [748.13093743204445, 390.07822040860185], "Stx4a": [268.40297647287883, 485.7021504331023], "Pqlc3": [95.675243802698091, 722.47935165787112], "Pqlc2": [104.73010421638921, 799.8263614005516], "Pqlc1": [539.41318724293751, 789.25224756241528], "Crtap": [627.04282354098893, 201.5169371718018], "Zfp580": [506.83742922801559, 580.5325956896595], "Adap1": [114.76524010388751, 152.93231900768325], "Stx8": [602.34757938268058, 279.55271230961785], "Trak2": [95.37322741223096, 357.42546222266981], "Trak1": [63.905406979498892, 339.79949832974887], "Stx7": [600.98056329671829, 923.56964591662609], "Stx6": [385.92191587963811, 548.27689359836234], "Snora17": [746.27280476934595, 159.60850227727428], "Mdc1": [421.11512643525867, 923.1566395348658], "Ctnnb1": [617.40490497035819, 211.97567323648622], "Edc3": [846.7639599313145, 946.12573200253746], "Glb1": [405.94275339691183, 267.9092710169831], "Avpi1": [406.76473282808155, 68.84397887033775], "Ndufa2": [496.46639917776776, 159.27867137093526], "Asap1": [124.89985192563346, 983.25012102698963], "Asap2": [688.77521665327868, 935.73028569601638], "Ndufa1": [453.36594956171558, 982.76081353965594], "Hyls1": [782.99455798669999, 629.88670962563265], "Ly96": [474.41380306701205, 813.35096647039416], "Luc7l": [413.57670737722646, 885.24607002122059], "1700123o20rik": [422.24021803693358, 16.204401150440223], "Lrch4": [945.79120698009729, 194.03388608635203], "Coro1c": [556.89549003788773, 427.61577575231439], "Dclre1b": [7.5160991350333397, 76.436872092623219], "Ccdc23": [390.54550143708934, 357.79244780409732], "Ccdc22": [176.56239077105442, 440.83358959048252], "Ccdc25": [757.05263255940713, 472.02754346978173], "Dclre1c": [232.96785803759516, 463.71249570033302], "Coro1a": [545.37895315093897, 427.74237147966903], "Apol7e": [155.80181360571606, 923.0934915158125], "Extl2": [342.80918310010071, 130.19281726796882], "Uxs1": [136.36746630449022, 349.65819291042442], "Asxl2": [139.08637361092352, 85.29541493439055], "Ado": [29.674991264360372, 996.01236165212708], "Moap1": [996.88192917823858, 971.27258327254197], "Arf3": [603.41986520643798, 168.25953375029275], "Arf2": [207.50640231744282, 15.40613881184427], "Arf6": [204.77397870509535, 36.056368850626093], "Arf5": [218.25041160043909, 310.8330008389799], "Arf4": [156.67700973611065, 935.41075489612115], "Cacna2d4": [625.3929704110634, 49.101551105286354], "Rpn1": [285.6460581024952, 323.71849160419191], "Gramd4": [495.68932213552665, 837.95846190940779], "Tmem180": [245.538332121232, 583.62522449629876], "Tmem186": [255.11120298126741, 560.51432348849221], "Pdcd6": [872.51749075803787, 311.57740655924493], "Pdcd4": [582.09537859825537, 690.88170131174115], "Pdcd5": [455.93760842347979, 459.15871566580751], "Pdcd2": [621.8833916832042, 653.90134276487095], "Pdcd1": [468.57236793538328, 461.15818538262374], "Ndufv3": [494.36711929270416, 168.68527708129864], "Ndufv2": [452.87052612480733, 643.84635410732972], "Tyms-ps": [163.98597850388316, 513.21554157381649], "Dnase1l1": [30.976214763124943, 845.18417897130144], "Atp6v1g1": [115.88683283712952, 947.30345233427602], "Txnrd2": [762.03916159067728, 267.37626317603451], "Txnrd1": [192.20840645624173, 367.96824720490702], "Dnase2a": [663.60410620612538, 311.44917994330433], "Nr1d1": [475.14608854572191, 692.33399041092082], "Acvr1b": [453.07022685488494, 728.90071435232039], "Nars": [450.65496539038969, 550.07222898348812], "Oxct1": [327.65310950379859, 615.99570857004642], "2310033p09rik": [279.80488499391163, 197.18968786683325], "Narf": [885.48296654057458, 226.35358918691063], "Pik3r6": [483.94713635755494, 438.72251912124312], "Ttll5": [848.83501651685197, 358.48002866768991], "Bc026585": [8.7818223587396389, 301.24592526093062], "Ttll1": [9.5418327141278816, 386.21620423124881], "Ext1": [671.48134117029247, 377.48517328036769], "Ttll3": [452.92132779264381, 429.81996197544714], "D2hgdh": [45.560635239908429, 855.33818949059139], "Sar1b": [761.31576011612856, 753.153425410468], "Wdhd1": [605.48058913192995, 365.42732414220103], "Golm1": [882.56672114289699, 152.69032069025835], "Daglb": [287.39035984843684, 995.74636813456607], "Tbc1d4": [863.03028023601803, 399.75861587967847], "1700017b05rik": [519.92019035652413, 22.852832280500156], "Cdc26": [279.38770505531869, 894.65644986723169], "Comtd1": [544.0247139498556, 449.09592348471438], "Cdc20": [318.43464682338873, 99.222410430686068], "Cln6": [623.05382711284926, 970.70584112053552], "Cln5": [551.6201701757717, 17.624678644416548], "Cln3": [922.35786091153307, 920.76560117072893], "Nol11": [325.99899280195791, 641.69664573499745], "Nol10": [757.45201028419149, 427.62160272002734], "Mapre2": [356.71653187288467, 983.67570817325122], "Morn4": [412.75458119194354, 984.51682498024081], "Tcf7": [303.50345417991525, 528.5472041146578], "Aup1": [686.67697930187535, 995.74503880271072], "Tcf3": [290.72072310944293, 583.60054801870353], "Uckl1": [980.63362482204263, 377.82574301842442], "Slc16a1": [204.68239832690352, 720.12978090865681], "Slc16a3": [565.43747143368898, 290.8268050649441], "Siglecg": [284.10971073725909, 385.30087921418345], "Slc16a6": [795.66064611027218, 108.45357482962639], "Ttll12": [205.36614974211918, 322.16663934210334], "Zbtb22": [782.81042298701482, 67.655297473377644], "Timm50": [603.24347625643611, 654.65821018549377], "Zbtb26": [603.43673729734098, 984.1918127010656], "Zbtb24": [756.52889187914036, 76.413703523974178], "Zbtb25": [177.47941741555312, 378.31568209387109], "Otud3": [491.84431224863101, 265.2237797366119], "Otud1": [401.42661968695336, 655.62031384279942], "Eif1ad": [627.20762660129344, 320.95038503672191], "Sap30bp": [285.84719362856748, 695.62587957148276], "Ccdc134": [784.00394398178537, 909.00958869399017], "Fam76b": [666.65453745051229, 461.98505934655515], "Ccdc137": [744.03921729630918, 481.75930469437895], "Mgat4b": [982.11470278925265, 248.40528390962839], "Ccdc138": [47.834102279899653, 184.50124566933397], "Unc93b1": [979.13483504857845, 369.35808037547577], "Cdon": [816.4812202174295, 948.26842534038997], "Slc1a4": [707.52040779490744, 740.32851154153229], "Mat2a": [81.288141775011198, 846.12336354985575], "Tnf": [666.73317156103178, 666.4952397937351], "Zfp280c": [712.85745707066519, 437.78711645295976], "Lhpp": [224.25171978664082, 994.51929267362448], "Gprin3": [835.22119943524115, 101.66566970615774], "Tet3": [819.44042168374676, 399.87430550478962], "Tet2": [296.63229509084027, 968.58846244943675], "Pde4dip": [858.8775683093653, 49.59689318072158], "Anapc2": [125.75066480920901, 242.89017664132243], "Anapc5": [192.58675705885747, 241.85499333663373], "Anapc4": [591.3960158255004, 158.27612887335312], "Anapc7": [446.43493883902448, 9.0853980256075673], "Rufy1": [245.11205181462353, 618.11543774846496], "Fam188a": [660.96214619859802, 342.47721738188312], "C1qtnf6": [243.33257750401489, 69.647708457492342], "Vegfb": [895.22458076095791, 369.28752802146187], "Eef2": [995.40550559972871, 947.45441825842681], "Slc2a8": [758.74090814095518, 107.00547606435219], "Slc2a6": [78.324493368648618, 605.10172909225673], "Slc2a3": [761.47637865416073, 118.49045316366343], "Slc2a1": [719.52353904265829, 751.42199575326788], "Bc031181": [569.01026640806924, 117.86904062161256], "Spsb2": [258.16877702570923, 399.60557742616464], "Gm13276": [370.75185153972637, 279.09994363156534], "Fv1": [404.56023164131676, 356.90968463742604], "Plcb2": [376.48639067142147, 442.22380492922383], "Plcb3": [396.78531204458136, 463.6976900686409], "Tipin": [864.93058931138103, 456.83995750921093], "Ube2r2": [449.69097575711629, 524.42354843602732], "Scrib": [176.79676101772171, 656.82368344369843], "Sgsm3": [186.10714287822253, 630.51551382074501], "Sgsm2": [184.50189896266943, 616.79880351558052], "Acot8": [60.116726438540681, 971.34795951441038], "Acot9": [71.091500753951323, 957.95803562997878], "Acot7": [26.363534600915653, 958.88421763639815], "Gas2": [282.12974895185164, 130.49895991522402], "Gas5": [963.42142214661897, 448.79402833354283], "1810032o08rik": [694.64370501650876, 391.06325828655912], "Slc15a4": [207.08270619110047, 734.92132906868642], "Gtf2e2": [834.97715389021812, 132.60047473324892], "Ddt": [675.44955452423847, 27.692459991523531], "Zfp398": [679.57614144231138, 566.09549100123854], "Zfp397": [634.71949962842211, 946.88156132537449], "Zfp395": [711.96480343020505, 15.449729601149789], "Mrpl36": [651.36857224796006, 391.25493136761969], "Mrpl37": [388.87342553581135, 814.00140688545673], "Mrpl34": [369.07050550545478, 825.68880329198055], "Mrpl35": [974.78949178992605, 983.25439675136886], "Mrpl32": [638.04512495615813, 403.37924341944824], "Mrpl33": [463.30329836610173, 994.12905536523351], "Mrpl38": [346.3379871336694, 934.42697271439113], "Mrpl39": [666.53683536117728, 823.89240500687606], "Ppil1": [124.75492448118651, 747.25368619268193], "Oas3": [400.59280355965922, 701.67064398360822], "Ppil3": [127.86961123056457, 761.68861102525068], "Nup88": [368.40734779343632, 701.77447651059549], "Clasp1": [803.42876685043041, 971.30048132189495], "Ctbs": [933.30554032647694, 885.71526754191802], "Nacc1": [389.43558924140143, 897.75179318026449], "Nup85": [401.63175234346568, 691.4012079832562], "Msra": [69.053677093765515, 848.37728700035541], "Hmgn5": [514.42495027469647, 301.24277761962844], "Hmgn3": [528.35079458123266, 862.09209743473195], "Hmgn2": [963.44528917560888, 640.37114188345504], "Hmgn1": [303.00715672844007, 394.20522849556585], "Nfs1": [489.61804522247576, 200.96358831784983], "Stc2": [623.78289778519832, 910.63716103805211], "9030025p20rik": [651.47967702837821, 40.593052670724305], "Ccnd3": [726.54278546095168, 501.15096891032698], "Ccnd2": [319.69905519566043, 162.11992819962987], "Gm6787": [825.30902300544233, 983.53470452514432], "Nos2": [378.59067823993593, 616.5536527060674], "4930512m02rik": [452.90720126609227, 738.851646326685], "Snord99": [655.31744787339949, 446.52383183727619], "Cd74": [279.48339825176612, 938.27412898887894], "Cd70": [931.0789372548046, 872.18670799120264], "Cdkn2d": [685.61389013071846, 83.094948327220678], "Cd72": [921.08162484632851, 860.90168545569884], "Dcxr": [638.56929645953517, 235.55275327993698], "Pvt1": [749.21743098747584, 511.79967451948198], "Brcc3": [191.10445429638159, 290.54745745800233], "Nudt22": [670.77570644013417, 425.87028082316789], "Gem": [572.09186399884447, 862.86968727353826], "Fam162a": [770.03379223464708, 597.29474667907198], "Tex15": [357.41155596526789, 379.87228923721432], "Cetn4": [664.16651814509123, 71.355710756292169], "Cetn3": [20.300160730383539, 300.55608778767032], "Cetn2": [674.79162906566512, 82.004081803212955], "Npm3-ps1": [519.66581146664976, 541.99957330597999], "Nop58": [420.41789418276488, 642.5857630870189], "Pex3": [539.53700654646036, 652.52918022745621], "Yjefn3": [670.38957852491865, 121.39516998507925], "Pex5": [367.42929083144003, 777.35004533578831], "Pex7": [884.02233354542204, 268.97971069038323], "Pex6": [539.19975964712467, 616.73174170273251], "Gsdmd": [879.02284769173366, 616.93520381577525], "Vmn1r58": [615.71300375942076, 341.15284717805076], "Gar1": [280.03721230393722, 140.21825975328227], "Hadh": [432.92136887119722, 716.91378906973819], "Acsf3": [463.20436879086969, 727.67217791148641], "Ctps2": [688.86507774282643, 193.54452097475706], "Lrsam1": [846.32487800071578, 310.5112798923285], "Chrac1": [707.12013508596294, 653.08176282240822], "Arrdc4": [154.32384971543928, 115.05808555119152], "Arrdc1": [484.87752214218096, 726.29895026553777], "Arrdc2": [671.45269115168821, 589.92227764040365], "Arrdc3": [155.74058034420906, 961.73863355448634], "Gnptab": [846.00482984156884, 18.01056758525856], "Stra6": [603.00917682124293, 959.76120635571465], "P2ry10": [858.32563471702656, 330.74764661476502], "Rbm7": [226.10567966622153, 775.12395679437782], "Sord": [108.51549320367046, 513.27829993437149], "Rhbdd2": [283.57594094713755, 370.11689950828139], "Rhbdd3": [718.02733120543348, 801.10903672398217], "Rhbdd1": [708.85190203715479, 799.75959035496533], "Tgfbr3": [769.79085123583286, 358.68289306140889], "Tgfbr2": [804.4379114036052, 381.69285103072781], "Chml": [716.85749212444512, 640.57267652190137], "Fkbp2": [993.92619915027831, 91.254566409250231], "Rps7": [294.83781661183173, 760.70059688644437], "Rps6": [94.983895524273322, 710.09139403049699], "Rps5": [96.282980684322595, 695.33617562356528], "Rps3": [303.98317748560152, 429.20401710708717], "Rps2": [255.06888015442777, 761.89815348927368], "Alg11": [145.1752825824644, 994.64315329506928], "Alg13": [346.00393286734857, 193.22582794854611], "Alg14": [348.17606539859696, 216.48319279092647], "Rps9": [107.32422878266497, 709.72196636018123], "Rps8": [115.74505786443797, 709.04218655770501], "Drg2": [868.03912703810613, 946.15034897548367], "Drg1": [677.3005168541705, 299.67859941304516], "Sdf4": [214.84893642643547, 694.37905522452661], "Sdf2": [883.47114657318241, 310.0385436470861], "Strap": [232.3143281124386, 493.87928061239847], "Zfp942": [997.22483788646355, 418.45397420149493], "Zfp944": [989.22064270174155, 417.92223844823286], "Zfp949": [424.56867321683137, 378.3082985729759], "Zfp948": [529.11612641643569, 934.65809379649374], "Rsu1": [45.075576602816945, 868.15676239623087], "4930453n24rik": [615.82440260933186, 385.84885185579418], "Arih2": [740.43581529429218, 959.77369052583629], "Mapk1ip1": [179.89608078263058, 173.00751195367556], "Arl8a": [181.32908963361089, 46.651457560110977], "Megf8": [390.48322811654418, 946.88645047129069], "Pdcl": [559.45328695817693, 702.19910054623608], "C030006k11rik": [207.0786112421965, 412.61820574789351], "Gsto1": [889.75197349281302, 617.36747840701798], "Gpr19": [833.99163225443283, 5.8449847297017978], "Gm12250": [834.02306995587583, 38.232230655739286], "Bc017158": [355.5506243915529, 7.6363105347234397], "Cav2": [974.72378226854289, 823.89054075930608], "Tor2a": [801.59693548283155, 442.4426976146475], "Pbk": [357.95541220477128, 679.559029278362], "Nkg7": [486.0864364998597, 664.42681829215212], "Rad23b": [232.22498169196615, 368.79972992716279], "Shcbp1": [418.76502445761611, 542.33651828092979], "Rad23a": [339.99226859374153, 439.86954617968138], "Scarb2": [255.08258211871606, 682.49920515258884], "Rhobtb2": [740.26377883807004, 788.44356644071593], "Tbck": [382.48556435340043, 214.14468960005215], "Prkch": [146.01229931276706, 734.42518526943945], "Tbce": [817.60669236406432, 343.02801107044934], "Tbcd": [786.45886716519567, 383.12838959253889], "Tbcc": [881.24461219773139, 398.84225775011561], "Tbcb": [880.66873345912597, 391.341595026915], "Tbca": [92.99905182625244, 477.40933651867806], "Rltpr": [185.89302579289378, 774.85530279734348], "Trim8": [22.39069165269602, 358.11415410720736], "Trim3": [108.0928721289724, 339.25822043304748], "Smtnl2": [733.85237793303634, 118.37076491119076], "Trim6": [122.63627499724802, 431.67988514072533], "Col5a3": [242.35526086396209, 953.93317433213201], "Ttc13": [149.51226143281005, 531.74229062014501], "Lmbrd2": [479.67039163629067, 514.87150394868081], "Lmbrd1": [945.31511962038383, 183.96584269895362], "Ttc19": [340.13720938635697, 570.74339999049801], "Idh3a": [612.3504147115284, 811.88007524421607], "Idh3b": [139.24888132290334, 899.03839219278382], "Idh3g": [62.327740009370643, 17.132439897838168], "Clec4a3": [952.08913593410307, 910.06282949600529], "Sipa1": [175.23717185934618, 630.6105716278139], "Gart": [953.97525315666553, 463.21253420483612], "Trpc4ap": [137.15833306451805, 431.36928266503367], "Gadd45a": [555.55549576385022, 352.08509343021518], "Gadd45b": [220.26253103092398, 439.83552844077946], "4932438a13rik": [518.01107781116298, 38.557937560737571], "Gadd45g": [100.66128470276293, 73.679526827284377], "Ndor1": [570.18181021085638, 497.35873274049675], "Slc25a45": [708.68246189856472, 752.23291074824374], "Slc25a46": [736.2207676249019, 139.71630734436431], "2900060b14rik": [384.25600965072226, 193.34773358143102], "Ecm1": [48.651952380261704, 153.0428517178903], "Tmem216": [76.400767204900575, 798.47240933785361], "Tmem219": [279.07057765016515, 540.97445024660294], "Arl2bp": [95.168282141522525, 933.87878738981897], "Sh3rf1": [96.121974212638605, 684.67514328874108], "Ppm1g": [136.7185117347781, 759.20327651917898], "Ppm1f": [518.53578735055385, 739.77821910406158], "1110059g10rik": [419.14978139113941, 33.457734949314734], "Ppm1d": [547.54736317100674, 739.86667663482774], "Ppm1b": [700.14589237779671, 440.44578262175048], "Rpl8": [35.934758776326625, 813.57224342666973], "Rpl9": [5.5305216432452191, 800.59538706851004], "Rpl7": [26.612814050831904, 811.78339853237514], "Ppm1m": [376.27991882509082, 478.07510512236485], "Ppm1k": [147.84867613198787, 748.36303001209194], "Rpl3": [15.82802830308181, 773.80156143253885], "Ppm1h": [539.32910008901808, 737.79963101970873], "Mecr": [443.08891577084052, 947.48848554924075], "Aldh4a1": [296.44162483150211, 242.55393175567673], "2610524h06rik": [603.36990524072121, 124.40645941803744], "Zhx2": [749.4183622913074, 321.11146374324397], "Zhx3": [361.47399548624924, 582.44513649482394], "Atp6v1e1": [178.55543641287733, 413.43104954318778], "Irf6": [808.77973869884875, 289.44409704160023], "Trim7": [106.60235163443214, 376.58366381256678], "Tle3": [244.69824240137396, 572.08931035758644], "Pag1": [418.77945767804363, 233.03011181523715], "Tle1": [863.51030129410333, 449.16667272534244], "Tle6": [211.40817074366777, 840.0656800478107], "Tle4": [255.14486860199335, 582.76849570541003], "Espl1": [527.75821814917265, 177.66405526289321], "Irgq": [128.22839719186967, 223.77861262571506], "Cflar": [330.65586761015498, 140.98667125867263], "Ay074887": [34.667250782203148, 253.45432310784147], "Zic5": [432.78607480667711, 346.07294561748472], "Fancc": [801.5949652135198, 553.61123600938242], "Nif3l1": [430.78988431552938, 188.82619879030648], "Fhod1": [816.60763910332082, 606.66478287936548], "Nat9": [338.76992330628178, 875.11609738279242], "Nat2": [656.5981738229458, 464.97427918699179], "Ppp2r4": [155.95001113672237, 747.91150805020402], "Ccpg1": [952.2765685877315, 812.96720141755736], "Aldh7a1": [191.86237050650718, 143.78619975097371], "Pomt2": [25.6530461880585, 762.05209053466683], "Bre": [392.73752398059497, 366.55397895347704], "Kcnmb4": [921.6036245501366, 774.83061355577968], "Sdr39u1": [184.74554998995944, 709.87318235673649], "Atrnl1": [330.765286140005, 60.014503139175154], "Setd8": [265.90584065488696, 811.92481642521], "Setd3": [204.90333320525258, 709.46331775094302], "Setd4": [146.73445610545861, 618.9141944645836], "Setd7": [722.31462439962638, 88.599870103831094], "Setd6": [196.05168464087015, 710.18433462556368], "Wrb": [516.12570200638208, 357.07750765530295], "Wrn": [8.1631471370764324, 404.19196443369748], "Tspan2": [907.9029494529882, 289.44426596884085], "Tspan3": [421.92763103720375, 413.96474604666787], "Tspan6": [450.34283607606613, 516.79758283072886], "Tspan4": [919.54184165150434, 269.03081529565009], "Tspan5": [162.75894829877745, 523.51290089400459], "Stxbp2": [264.97838573830637, 708.40266003227907], "Bcl9": [180.09399672162778, 460.23802652538023], "2810006k23rik": [510.21507929416487, 52.334695927318521], "Brip1": [218.98819714342338, 47.855258800534479], "Bcl6": [506.78496481460456, 532.33249182748341], "Gm11127": [381.90676136036438, 278.08735700635424], "Hes6": [836.15088710563782, 619.01936374679303], "Bcl2": [507.52585498635841, 522.49347215327441], "Ccdc116": [206.70201968172736, 395.39523440711287], "Ccdc117": [86.146956103555354, 162.80410785156022], "Ccdc114": [650.6723137901057, 72.334866562935829], "Ccdc115": [756.99453048500709, 500.81375785996829], "Fam78a": [868.84049819988968, 960.51383629748113], "Cstf2": [60.096771744549358, 172.83859925026846], "Vhl": [290.15204542987516, 472.77550674131891], "Wdr81": [895.69738743247751, 405.26041544706379], "Wdr82": [761.68447005690393, 191.32810715627957], "Wdr83": [347.73772919813717, 184.49380267524614], "Vps18": [749.21769395372564, 256.09184299638258], "Vps16": [526.19648167859395, 379.16171358064003], "R3hdm1": [700.82738297050389, 552.51325821998114], "Vps11": [509.2967232735524, 381.35506528132868], "Nid1": [813.87354955498336, 862.11817298031258], "Sf3a2": [419.177958538045, 77.131966163567483], "Sufu": [80.933909303521759, 478.30535546023299], "Fto": [800.91546886011417, 607.33135893827796], "Ercc8": [575.70486793579585, 188.54682505355348], "Ercc1": [73.409308801076136, 183.61933414845473], "Ercc2": [512.67251602848239, 250.31837976450512], "Ercc4": [350.18612147294186, 536.85791919812641], "Ercc5": [8.7013046171921502, 36.23129613317905], "Ercc6": [515.02978909367721, 217.51896382936403], "Scpep1": [52.30048866374586, 431.68593967517944], "Exd2": [640.23196565699561, 278.4513304366078], "Ifi47": [930.91901801283609, 629.21866071790487], "Ppp1r16a": [539.11668128239114, 764.29868565158506], "Ppp1r16b": [549.28585170112694, 713.68734772068694], "Gbas": [946.42728904422233, 450.48623014989596], "Nlrx1": [454.88365266822439, 664.65404804744344], "Tbccd1": [246.27042729696211, 483.0327962600856], "Ai504432": [206.04604829255581, 312.31831359773463], "Rpap1": [506.60447784183816, 801.27688119125617], "Zfp628": [710.99917054254058, 45.421234531637694], "Zfp623": [585.70903226821599, 22.072965042999357], "Mbtps2": [475.14969980339652, 920.56678205262051], "Mbtps1": [346.31691360571926, 995.63107417063827], "Plcl2": [84.655929606507669, 749.40486969724361], "Stx11": [601.72695034790536, 912.21184069236995], "Stx12": [39.168024325830054, 605.33231948401533], "Stx16": [759.99168679990544, 565.3620537240588], "Stx18": [234.42276822935798, 517.9866123448536], "Tsta3": [191.7280594657544, 349.11631034185496], "Tyms": [774.1519003984838, 289.84874924980977], "Rap2b": [175.87951501736373, 735.81891976031136], "Rap2c": [794.2136436458452, 738.04184319493584], "Mrpl12": [664.61043630038921, 837.28587806428914], "Mrpl13": [378.49564133741472, 823.68567704171289], "Mrpl14": [193.46048667083707, 221.32413387479335], "Mrpl15": [664.71993388276155, 847.8948738702552], "Mrpl16": [804.05782690472131, 813.70947354392683], "Mrpl17": [688.678923591591, 848.05052557391139], "Mrpl18": [676.27037613903371, 836.6353657578328], "Ier5": [932.89637524302032, 713.57386619558952], "Ier2": [952.89766341920631, 654.05497373906871], "Ier3": [340.05065587842637, 394.39143918072489], "Pdxp": [388.46673490259678, 764.39080881882978], "Stam": [654.69734125006278, 909.73031470582703], "Prrg4": [55.86642031478938, 671.27800377757455], "Prrg2": [55.312380684160281, 682.01796309634267], "Gm5617": [821.56361212826801, 38.313727694316967], "Prpf19": [125.47989959000242, 722.99222889364546], "Gstp2": [977.69844426877228, 536.40509146600232], "Gstp1": [769.94707989793767, 482.67477696652423], "Rdm1": [236.3592298294918, 786.95388933556683], "Htatsf1": [461.9266612828996, 605.51566260598531], "Sp140": [177.97146755109017, 467.29674920668106], "Cyfip1": [652.79083406953407, 171.21354848038141], "Cyfip2": [126.79158614182066, 302.00195177297883], "Acat2": [323.55225386707798, 224.46189579349692], "Acat3": [257.13126184678714, 250.45522504027605], "Tctex1d2": [316.45223561837963, 538.5184244905721], "Snx6": [206.38283212870869, 477.36971399636286], "Cd52": [792.65250108112173, 911.48850915234982], "Cd53": [316.51268610405475, 937.14022474416527], "Snx5": [95.752268107344918, 533.26374108642506], "Cd55": [344.78593623072987, 109.94658248250465], "Cd8b1": [984.56309440002804, 836.43733693146362], "Ahnak": [191.4761883374689, 312.33190067177554], "Ipp": [824.75809274233063, 677.68576879650141], "Smcr8": [49.953792995044473, 496.20462796509975], "Arhgef40": [168.58797757150461, 933.45655904621083], "Ggh": [883.81576697088883, 110.56182917294461], "Mmp11": [533.49593700953119, 496.79447731281658], "Mmp12": [164.77753496625775, 183.41304221027795], "Mmp13": [421.42372676589258, 994.65483754046841], "Arglu1": [150.22204660219077, 431.10811315596544], "Gpsm2": [950.90749618860923, 475.94844837180415], "Gpsm3": [718.96673649109664, 615.62966188443215], "Gpsm1": [293.80695904179203, 152.11663564152033], "Ermn": [576.39924156456493, 209.63409316598822], "Slc29a3": [292.78645461997837, 223.86582192834243], "Slc29a2": [771.42205683514169, 107.3575680140121], "Slc29a1": [772.4941261492155, 119.33317632546107], "Cd5l": [302.16518415327153, 494.50549552539337], "Nup107": [660.09869734964036, 426.10170015490525], "H2-q10": [834.55918257757378, 141.78389277493554], "Adpgk": [154.10429945770534, 133.43242495852468], "Top2a": [864.36911731369321, 415.56040848309891], "Ugt2b5": [134.37598790406267, 320.64672901827856], "Rbks": [185.94678933880132, 748.58044910600688], "Ppargc1b": [526.75916915974585, 739.13443282286562], "Rhbdf1": [494.29069760114902, 497.51138766913283], "Rhbdf2": [461.91531333858831, 331.80359421832316], "Hsh2d": [463.80815631663637, 577.80099833219697], "Xrn1": [79.250335299840785, 524.16850443049123], "Pot1b": [568.69172906590779, 740.08660947166209], "Rfk": [677.49166745773869, 800.81797409508636], "Ing1": [565.64559461992667, 322.0049183600845], "Ing2": [846.8001884370517, 257.14249355941325], "Tlr7": [882.07477166451929, 459.96038145832028], "Csk": [700.0884286928956, 193.06353940181879], "Med28": [432.60844235643009, 862.75743098169698], "Snrk": [933.34189420905989, 257.61483378037497], "Uba6": [440.18796100437595, 411.55513902369955], "Uba7": [220.04960465245446, 347.61490146619923], "Uba5": [164.14392489924995, 321.32916218773721], "Uba3": [67.285624221271789, 385.73496727450981], "Uba1": [219.97894386816569, 340.18472342122556], "Pwp2": [738.22517010524859, 379.79314832419993], "Pwp1": [969.15985032410151, 319.31697187846868], "Naa20": [858.93883775718871, 238.0478534363842], "Creg1": [167.71931589220671, 841.12864058616287], "Naa25": [369.03172266053321, 899.50599884259645], "Ercc6l": [909.81358903718694, 102.85920166274974], "1600012h06rik": [582.63253621122328, 53.02956765673558], "Med21": [771.97210606239298, 812.15496644444283], "Mrps25": [357.92920146439832, 935.66691277612188], "Med23": [993.35619598483538, 572.06999457830182], "Rassf2": [728.90463757136888, 605.58712740007991], "Ttll4": [220.43774087440386, 376.3648758296946], "Gstm1": [601.42017167548534, 836.97788152097064], "Gstm4": [911.92197152274252, 653.60305992591918], "Ell3": [652.43936143301494, 287.20951886902168], "Rassf7": [749.39238416936416, 578.19463607331909], "Ell2": [908.17609636495297, 37.221889447993604], "Pdf": [634.55233029157887, 653.69059587708739], "Pno1": [681.54114961437585, 355.21731998851698], "Snrnp35": [51.281787178385173, 560.51633595202281], "Lamp2": [835.96592240200823, 702.12416329055111], "Lamp1": [846.94066922430943, 690.17373732332794], "Tmem67": [325.05170448626711, 751.31427881708373], "Tmem65": [279.65039914952263, 606.4448317007267], "Tmem64": [307.68009315364435, 179.92853319470328], "Tmem62": [698.48183964743339, 701.3452867155811], "Sh3bgrl3": [138.06645875040729, 551.84315204200095], "Sh3bgrl2": [136.54355324146997, 541.42902815387083], "Cd274": [205.22738082966049, 459.2533122604496], "Tmem69": [444.33764988735822, 89.281471301568118], "Gen1": [269.47327221593775, 111.82754871563024], "Foxred2": [645.75769251000304, 813.64686375337192], "Foxred1": [870.68521504710804, 25.968150884351875], "Rps19-ps3": [246.01277195479341, 760.19018169123194], "Stxbp3a": [126.83214629677994, 697.03482142640291], "Bag3": [318.37914754313448, 28.619916970861098], "H1f0": [834.3796506527168, 59.764795074097691], "Nrm": [394.91437484739657, 536.64551928345486], "Litaf": [878.97993276360876, 678.81640388268897], "Pros1": [135.96450852334075, 722.87829014318652], "Ttc33": [419.07622042368587, 420.50986544764174], "Ttc37": [209.07323110058968, 376.82082239848597], "Plxnd1": [136.72878171825394, 773.91673615821253], "St6galnac4": [581.22600253172868, 922.93728388314196], "St6galnac2": [591.81095008855914, 921.67132129622007], "Rara": [824.95736735798323, 713.86549158250966], "2410016o06rik": [482.12352820225829, 24.510847830113814], "Rarg": [166.63128740803012, 722.69547644602574], "Ufm1": [548.68041510781188, 586.16387741395158], "Btrc": [218.15993594575781, 79.09145787222478], "Pde2a": [737.36514445677346, 31.743302159805243], "Rars": [971.58790515645615, 39.218770004607777], "Tada1": [645.03987512668709, 739.47633604752036], "Tada3": [882.03842008922379, 375.09454371151645], "Tlcd2": [335.74633000459596, 752.60418375347967], "Set": [44.95429850068745, 888.65360058500937], "Psme2": [67.293144495989822, 617.928344823884], "Psme3": [536.95623538382165, 678.18135596131856], "Ndufb11": [559.85823209179932, 529.20812836028119], "Psme1": [56.096889429719937, 618.92689452934349], "Ino80d": [905.62459269129067, 493.01477349794635], "Ino80e": [826.70515606235926, 703.10641248651734], "Ino80b": [815.65996187976407, 665.3047609129917], "Ino80c": [809.19460257424112, 310.4734888172465], "Crat": [923.01422891785535, 884.96552476459806], "Gnpda2": [580.97700473402836, 825.66594340064455], "Gnpda1": [561.50322589534642, 838.45025318409728], "Obox3": [347.2934446907467, 630.11785287251189], "Tbcel": [95.056591905942739, 469.00971483821303], "Atp5g1": [205.9115497794341, 75.956599670837988], "Atp5g3": [177.79930947223929, 36.224780070112921], "Atp5g2": [123.03793061665534, 922.42210378845232], "Zfp451": [745.94178366278936, 77.340307158833212], "Ipmk": [113.79198291989243, 202.55146494264849], "Akr1b8": [141.4234885465394, 311.1988570574315], "Akr1b3": [972.71607619962015, 449.61247726483919], "Lxn": [946.0718880391172, 331.92926103842831], "Thumpd1": [306.61394796510473, 968.06590692584768], "Maml2": [900.89637727139916, 727.57382867513297], "Maml1": [370.3953568062679, 969.74145068144787], "Leprot": [349.50122484081214, 524.75554334912511], "Rcbtb2": [571.59045788043454, 527.72840035948946], "Rcbtb1": [741.09540979102201, 776.05592733597325], "Qk": [364.27707418904748, 462.4163044234237], "Klhdc10": [906.96964311211968, 194.79619720282167], "Serp1": [255.82776339378282, 798.95424869328883], "Tapt1": [782.2737053173845, 396.18437900744198], "Ppp2r5b": [549.26114446214092, 787.50197606261281], "Tmem184b": [833.5326288666613, 424.66756428094305], "Tmem184c": [300.97999473258506, 877.10399487839436], "Tfdp2": [316.18861337233545, 583.79566669845565], "Tfdp1": [244.34274093427433, 541.5518758870694], "Scin": [317.00857055550938, 682.66663998659999], "Mtch1": [507.4695761348683, 885.70040621335556], "Mif4gd": [920.36575722716464, 606.21026171593928], "Sumo1": [52.697831481333381, 598.72564638943106], "Sumo3": [65.713831134475797, 477.2585820052397], "Sumo2": [145.08287443668516, 707.88673340841547], "Rb1cc1": [66.26972731442369, 644.57984890775526], "Atpaf2": [176.54117426658362, 421.70292119319038], "Atpaf1": [354.87857405175475, 58.600747151859679], "Smndc1": [115.70698865200136, 682.05857579652491], "F2r": [356.48628573796026, 131.90939758449949], "Bckdhb": [680.53737371641694, 589.77141195763033], "Trappc10": [63.829407012313119, 349.2834326370259], "Bckdha": [697.71471195697393, 630.21223912244648], "1810037i17rik": [361.05981070415157, 559.7631452244741], "Tubb6": [582.41742946779982, 618.02027907482159], "Fam134b": [870.62721774291424, 6.2806306818285149], "Mvp": [860.42555628198738, 224.70205262597821], "Adar": [724.21722127215321, 320.17941892739219], "Nr2c2ap": [441.94535408797827, 653.89823656174258], "1500011b03rik": [525.09205468074128, 98.432377006211851], "Irak2": [857.77117368189988, 801.05213099829507], "Irak1": [996.15425743701405, 750.8474045720759], "Irak4": [782.07020462155435, 678.63201119437701], "D730005e14rik": [32.18733724778707, 835.20033931989735], "Ngdn": [479.12948204047842, 244.88659257195314], "Gng5": [858.39753425698882, 153.3462184356321], "Gng2": [859.60940122903571, 163.93292458357709], "Lig1": [820.55994884495885, 195.66403438790226], "Lig3": [304.32873602617741, 332.89598600096781], "Far1": [335.09468635780036, 290.89695417786527], "Srrm3": [696.97451153499867, 740.25475756303797], "Tspyl4": [601.61572991316359, 40.545370203790107], "Tspyl1": [433.27454258245388, 523.87288243997091], "Tspyl3": [421.32925396688944, 532.69227661028708], "Kdelc1": [783.03155168812066, 640.86138697770878], "Kdelc2": [974.7959048336395, 765.14266526420101], "Gpd2": [495.65931828306594, 850.20403434127149], "Klrd1": [130.90371861318803, 842.15698859221413], "Mapre1": [368.29830214086064, 994.54652726290612], "Dip2b": [898.95599332704148, 995.85568225189502], "Dip2c": [7.8759716864858165, 94.112931282826437], "Cars2": [964.33746100291307, 811.11137835232944], "Cdk1": [784.62030382279875, 994.05719346858427], "Cdk4": [318.21268029132818, 129.48937037981554], "Cdk5": [985.15298405218948, 896.67719212534962], "Cdk6": [293.48385811659159, 80.266357108410233], "Ift172": [891.02445344938644, 484.37637031463885], "Cdk9": [995.47771383005727, 885.98816593969764], "Pea15a": [441.66472440789852, 789.38892965074399], "Psmc2": [45.078269044431977, 669.32255931230532], "Sqstm1": [232.0057532101319, 413.18817587260241], "Fut11": [959.30476308103709, 152.7187545360126], "Mvk": [480.16572939529772, 169.03757833241869], "Ppp3r1": [569.75038742910249, 800.27757398738254], "Psmc4": [692.26151949660255, 378.45170748022139], "Suv39h2": [431.63829626744774, 54.799969491888206], "Saal1": [294.31060168984828, 746.4266343864241], "Amd2": [449.04077729371426, 374.91312751608058], "Fam184a": [672.80964407135127, 354.04013161456243], "Drosha": [856.23882449753671, 947.35347449254584], "Zfp609": [120.15762191393847, 384.62209512706613], "Ndnl2": [792.04563091222451, 874.63733714877185], "2510039o18rik": [250.79549178483751, 178.10174331382925], "2610301b20rik": [508.18461734118802, 78.107071479335744], "Wwp2": [590.48655275695285, 984.38109213411269], "Wwp1": [924.76556479038697, 351.0236682383491], "Hsp90b1": [974.36033292693298, 947.5997920615132], "Usp28": [149.76000706593348, 421.19078792739487], "Usp25": [772.56316104963093, 330.01664629711456], "Usp22": [964.02624651420683, 387.30044169322235], "Usp21": [711.64502510907198, 258.34798712237614], "Usp20": [724.62035715226432, 258.50629529624149], "Dstn": [836.88490449920232, 947.79953140607847], "Ctns": [740.28291718723563, 639.9957405131679], "Wdtc1": [921.09432113652929, 369.79849819097558], "Prpf31": [714.94894468411496, 366.04640454137791], "Tyk2": [772.41251493979883, 256.20590028503443], "Brwd1": [232.21957313358772, 67.894488995425078], "Hmgb3": [923.04729706317596, 677.16659867003386], "Hmgb2": [964.74207650184837, 948.05001388701226], "Hmgb1": [994.35629282962304, 519.18089509894401], "Fam84b": [590.24083441725872, 230.04372072487524], "Smu1": [746.20636731449281, 130.02821439397238], "Fyco1": [99.836596298937607, 105.36710352535229], "Adamts10": [16.352431655487816, 969.67858508321137], "Slc5a3": [698.8982987725434, 859.48505403948559], "Ttc9c": [120.65236496490638, 505.48589184149773], "Slc5a6": [676.32571199712834, 726.43037371880177], "Eif1ax": [980.24676035061589, 417.13087734572946], "Cxcr4": [591.57590392062696, 461.48775812264626], "Lrp12": [996.01610030905761, 589.15193768789698], "Sp110": [177.81297767861096, 478.75159847735125], "Slc19a2": [235.18168102848691, 707.9664683508538], "Slc19a1": [798.27737227073931, 98.357366376610301], "Clec2i": [241.51209021145235, 925.57594317451981], "Man2c1": [378.61408583128463, 957.9915077860594], "Calcoco1": [666.86592573129678, 629.41528237242767], "Clec2d": [214.91666530490744, 896.68719488620115], "Cd37": [229.88552248647716, 7.2198134971395724], "Tmem55a": [308.39990201436893, 205.83178757444892], "Tmem55b": [107.02871569538833, 403.83214913910655], "Cited2": [240.88866801898513, 897.48470372441864], "Mta1": [870.59869303663902, 214.12378331385608], "Gaa": [624.84185618979234, 813.05715208266827], "Nceh1": [495.31555969271824, 108.80909870839859], "Ehd4": [878.89362792130601, 836.29870903278231], "Cyr61": [126.03729505958383, 311.64824547941112], "Zfp952": [996.5268418889907, 434.24673863530637], "Ehd1": [21.871866896154, 35.266547040599434], "Trmt61a": [23.737018128165797, 385.87222743132492], "A430033k04rik": [604.23494055862795, 9.9841841354823693], "Slc35a4": [65.573703613545604, 551.32050557508921], "Slc35a5": [94.756580693581682, 570.15423692744105], "Gm7120": [602.02005950555906, 887.85370571288558], "Slc35a1": [79.325125829827641, 569.07541842952719], "Slc35a3": [65.338474819629468, 560.04322863205959], "Abl1": [8.6086080989490554, 957.51780680381341], "Khnyn": [773.47162063777364, 689.00207776837067], "Abl2": [322.88372032215193, 195.16822258036493], "Atxn1": [46.127203262294074, 272.3206978653194], "Slc6a6": [431.93253817823785, 66.839397912196858], "Zfp84": [165.03809375759022, 356.86026162202324], "Slc6a9": [675.39755498965815, 716.65927962181115], "Slc6a8": [719.479987423436, 726.46512788707344], "Zfp959": [997.24655276321926, 449.0284902120116], "Aurkaip1": [568.28632625096725, 106.30465072189821], "Cd3d": [986.08674407992044, 811.01287401882826], "Cd3e": [231.45163420387908, 15.280608473288154], "Cd3g": [794.35942124034045, 934.9340534859773], "Bcap31": [394.83753971592205, 58.103185784878519], "Mdn1": [444.59502292879938, 932.66270728553786], "Olfr613": [492.04255878939563, 292.95244131021929], "2410002f23rik": [484.17104947584903, 9.2327052284343996], "Camk2d": [369.17146468330128, 38.533971789579844], "Plac8": [379.22802816153666, 728.63480645107632], "H2-t23": [944.74516016459154, 676.7385933651392], "Camk2g": [727.29546098870492, 473.85653237720953], "H2-t24": [981.1943688999213, 491.71120831291972], "Fam169a": [875.41564355075207, 474.28322906496305], "Prkd3": [613.29672459550545, 860.79683912888163], "Ubxn8": [995.2306823116802, 376.8573317913465], "Ankhd1": [112.94202171461411, 272.5902412407724], "Ubxn6": [994.72832991055157, 367.79155586506323], "Ai467606": [284.75727326576418, 301.70883279106113], "Xkr5": [784.33171001587084, 244.65494529531432], "Ttpal": [454.46761085823232, 421.05353432071183], "Pibf1": [783.67682098516048, 801.47060489125386], "Filip1l": [333.50917452207784, 278.09236060998461], "Rai14": [971.68868940538619, 258.82970835816985], "Arc": [552.83152262414637, 54.236206250002624], "Zfp189": [572.66943426701835, 585.79612786950406], "Setdb1": [420.9256568500715, 570.0072722099419], "Zfp180": [448.57069818458598, 117.18672593826062], "Hax1": [75.001850087073549, 35.859944716627751], "Banf1": [9.6183459098104294, 232.62413928115012], "Gusb": [964.35259685864821, 677.53274215386455], "Gm6654": [548.38562747265132, 838.73945310568354], "Bhlhe40": [113.90857119467078, 76.210325170046588], "Xkrx": [583.70604215915591, 490.03771973290594], "Ensa": [563.44266602303196, 178.32188142484529], "Tnfaip8l2": [291.91112104912207, 551.56317848884964], "Tnfaip8l1": [36.325892072084152, 643.9576953161253], "Fbxw8": [748.59307394332757, 214.17465236380923], "Fbxw9": [280.66772885405675, 101.14756460052762], "Ddost": [34.003433348902284, 25.945634339329477], "Slc1a5": [772.37513956579414, 140.36479423088062], "Ankib1": [50.368724674603243, 996.58279796396164], "Lef1": [378.66855896877354, 506.31402975731839], "Lpar6": [856.12135146170442, 689.61817242327493], "Fbxw5": [270.28066581774465, 101.4593030418292], "Lpar5": [845.86961883136382, 195.36709561045609], "Pard6g": [461.85471752839504, 560.13928849734282], "Naa40": [527.18730616176686, 150.29254386606436], "Ccrl2": [773.48945549662756, 959.93714266352799], "Fbxl8": [654.06216209146635, 886.08622486815443], "Prrc2a": [56.412685141039127, 709.37680053825113], "Arl4c": [475.76459026451136, 716.11159219188414], "Arl4a": [720.70283467489332, 995.38736417415384], "Pgs1": [680.30908921498633, 525.5556013437814], "Ahcy": [113.47404380645378, 124.36422827267553], "Afmid": [560.32382362811632, 958.93529869016311], "Tomm22": [878.68839400894763, 425.79631745276595], "Ap1b1": [133.92636618275071, 960.65045399483745], "Igf2r": [760.76352238917832, 678.12748968362496], "As3mt": [136.06161716339716, 947.37704253109951], "Aoc2": [147.36434663802908, 960.38685580568904], "Rab33a": [958.89389472628955, 330.70091602376471], "Rab33b": [718.79302977280349, 551.01605776999099], "Map3k10": [422.32636864098589, 849.09846675971107], "Map3k11": [422.25727290348698, 824.48855946163314], "Map3k12": [409.35330988149991, 825.6690325966515], "Map3k14": [410.94759698357768, 849.44171992298698], "Galnt9": [518.80421983786641, 848.99177350271748], "Galnt4": [255.32757590842928, 99.004497749488138], "Galnt6": [73.348368672601893, 46.738615947078664], "Galnt7": [218.51015684819774, 162.62911226459656], "Nrp1": [548.72583923893592, 937.16997256177046], "Galnt2": [243.88856003279204, 89.198793182604334], "Galnt3": [772.33992567250891, 536.78826024562102], "Ncbp1": [488.23918138788844, 179.35370472134886], "Ncbp2": [493.62164823361229, 116.37556863667443], "Nars2": [347.00369524782724, 898.99326170701181], "Slc9a3r1": [729.65957643658078, 728.49586818238856], "Shisa5": [275.28909092457394, 428.06154702675667], "Lims1": [809.4237960677475, 175.75453131975257], "Npw": [728.28170847708839, 391.98063975174853], "Hpdl": [994.95992844203727, 716.05238025951678], "Kif3c": [956.71694363097242, 185.24713666369877], "Kif3a": [942.37140920505487, 640.13777586982746], "Fam45a": [770.90360748911621, 474.37680223646214], "Ufc1": [613.00488113441224, 498.25338807170266], "Psmg4": [691.27960106037312, 450.62592695496102], "Psmg3": [547.12103569280998, 678.19268380107042], "Malt1": [980.65711169159397, 544.35603882836108], "Trpv2": [315.22191006482598, 840.36351394706458], "Xpo5": [530.79966260381468, 367.08522393017006], "Xpo4": [516.64906627214668, 366.53519707943548], "Xpo7": [530.75865851084177, 357.0981090660274], "Dohh": [699.43446657866514, 299.09529726350723], "Hist2h2aa2": [91.896706309832652, 877.70202392384078], "Ube2g2": [755.89792312905956, 448.37998843473827], "Kcnh4": [845.8283050027012, 227.38381884360052], "Crcp": [674.4620327733968, 246.45831066527018], "Cpne8": [260.76801206367048, 908.45475017180968], "Arhgap25": [474.47119624351899, 740.800934851595], "Prdm10": [536.76131968785285, 776.99367112050322], "Prdm11": [749.98003583765376, 367.36940176347588], "Rpa1": [719.42407373126116, 763.51624277347594], "Cpne1": [557.60066921821203, 395.43347529023686], "Iscu": [822.65460900765447, 281.69049347537015], "Pecam1": [884.20626992297616, 331.32288538029519], "Flt3l": [843.39533204543147, 606.924708877841], "Fnta": [859.66902131022925, 493.76840903719869], "Mir3064": [984.13868581877864, 237.48536241411782], "Zfp472": [724.36159636375066, 7.1277397528320954], "Serpine1": [316.02533305582079, 644.2691458545338], "Rbm34": [47.050835446836516, 643.6680424870774], "Sept9": [435.32260090496442, 570.23253993914591], "Sept8": [234.95704863190028, 656.26703671563405], "Git2": [396.42677183306864, 278.17677507643197], "Cyth1": [700.95829855272359, 234.66483165165442], "Sec61g": [214.29957671829496, 668.34643591644067], "Sept7": [207.21105137819984, 616.52542200456435], "Fancb": [689.78653083882034, 498.65711710525153], "Rbm39": [726.91743101183783, 342.61238703471327], "Cyth4": [20.21206699836921, 85.251511965727161], "Sept2": [194.93469939564932, 657.30651080954249], "9230110c19rik": [649.14414188676153, 28.409619755087906], "Tacc1": [264.41143862278949, 722.22322007755179], "Tacc2": [833.70831582428832, 383.47126164862084], "Tecr": [814.43218368209148, 801.04754009891451], "Dctpp1": [279.99627154514576, 995.28632357139634], "Ipo8": [994.78850657952091, 740.64983192146713], "Ipo7": [890.68500678472014, 728.60115179265529], "Ipo4": [809.97717652584959, 268.90649169331505], "Ipo5": [821.46109839453277, 259.57246499657344], "Sh2d1a": [149.31277307061453, 560.36849361132647], "Yrdc": [516.30884792179859, 348.09746896839073], "Gm6402": [882.89510179520335, 49.763737597093773], "Prmt2": [984.31527617805409, 58.738084084387992], "Prmt3": [994.86037067125642, 68.635181031790708], "Prmt1": [995.44151128976455, 80.851651481050254], "Prmt6": [66.867949106247721, 682.54646371155889], "Prmt7": [600.8867539502354, 678.95075191120804], "Prmt5": [134.95445912790765, 735.83956223057396], "Larp1b": [101.94939624273238, 826.80900764927367], "Rnft1": [115.6091969308991, 656.34611667671311], "Fancm": [816.14238804834383, 552.87547112778634], "Tubgcp5": [64.633724179655715, 358.80775337205137], "Tubgcp6": [208.01116502786348, 339.92194264989115], "Rffl": [240.11434839631437, 338.45116404095262], "Pak4": [419.58958679431754, 223.42683362735744], "Pak1": [645.9332828117382, 702.52340331889127], "Aw146154": [343.91952362096066, 69.45473814112114], "Lipt2": [383.17607226048841, 426.48635844516207], "Tti1": [313.31804874033065, 848.55994774647957], "Sub1": [244.22602630093061, 518.09785340791882], "Dnajc15": [269.52743445761502, 951.61858418960367], "H3f3b": [869.15321755943171, 642.68540869800381], "H3f3a": [976.5438503666486, 692.17599514601341], "Eif4e": [920.45960528883813, 37.2157665836475], "Tns1": [602.49448945694508, 970.35900396977343], "2010320m18rik": [351.59568332165242, 559.11219244017616], "Rttn": [784.43061388755586, 740.66406499162804], "Tns4": [866.0294610542868, 407.90887515881508], "Vwa5a": [760.01950312746203, 310.57217344788927], "Cabp4": [625.52660259275387, 62.271770950005262], "Gfi1": [801.9078708980586, 599.92016194531993], "Anln": [102.39439222844948, 996.17012054285181], "Spa17": [760.9880807060855, 128.23606316076072], "Hk2": [613.90484484704518, 267.89339114255921], "Tapbpl": [820.47288235266296, 366.96490587113846], "Rhod": [167.04039554855731, 785.57739538423323], "Amhr2": [473.00958192591276, 375.52763189586136], "Fxn": [294.56070632493487, 139.31835036625006], "R3hcc1": [748.32231751673987, 524.58537649997982], "Icam2": [340.53549519131388, 385.06363979871941], "Icam1": [918.43133452818347, 483.69090727541248], "Bc049715": [7.0295423669027031, 214.01551872308193], "Amz1": [153.64645024305548, 281.45115404164886], "Amz2": [265.50466779133831, 171.69005189063654], "Tpm4": [455.05519262993323, 403.73623045707905], "Coq10b": [613.41752518213036, 537.07625491388524], "Tpm1": [563.32937669290902, 269.74899392848243], "Coq10a": [974.07613130278298, 874.02644404749549], "Fam195b": [771.51351379755408, 492.39376294639567], "Ppp1r12c": [537.48299504737327, 751.21244594088193], "Efemp2": [956.754714282897, 111.91774312561407], "Jmjd6": [119.74443307628034, 826.21278031856014], "Jmjd7": [934.04106318381253, 677.91391456736471], "Jmjd4": [910.74910004171056, 740.65502755590546], "Adcy6": [180.25336292025503, 103.5010860818484], "Jmjd8": [917.80623451091549, 535.89339969154662], "Secisbp2l": [264.51306942078492, 787.56427700757104], "Tmem38b": [832.92191274380866, 416.46405462897098], "Susd3": [294.91575408642848, 669.94511338681696], "Skp2": [121.11481370568853, 606.61175699741932], "Zbtb8os": [111.91211043510229, 885.27219595972861], "Capza2": [192.09488128987419, 83.895087632604969], "Serinc5": [294.01883645714531, 656.52005414598659], "Rps6kc1": [305.30748932033998, 420.19125211837274], "Hist1h1a": [140.24519374634377, 232.55937624844839], "Dlst": [527.66077277218653, 922.44776421492656], "Chm": [730.4178313562112, 629.77766235685215], "Mrpl54": [885.090180469605, 206.29855178650698], "Mrpl55": [974.64747935764558, 958.3061384720454], "Mrpl50": [982.88349277280849, 651.93316751817326], "Mrpl52": [337.2412238796955, 936.0895728258663], "Mrpl53": [995.31103398358698, 652.72845812603794], "Acly": [28.377641621837103, 923.15003141952286], "Pars2": [433.02159517707406, 775.88078099411234], "Nfyc": [429.35559193343983, 177.64794480031506], "Nfyb": [489.94494550488719, 212.52899896680205], "Nfya": [417.85786308111398, 210.62876529757037], "Kirrel3": [120.59556509778101, 838.82283486719632], "Cyp1a1": [296.98670949336372, 994.34646097637801], "Scamp4": [246.39651905910807, 643.33259483639074], "Gstt3": [834.59437971130876, 641.16713963817028], "Gzma": [975.08935056294922, 677.66863833139064], "Gzmb": [847.38900803683919, 79.688656854369412], "Scamp1": [52.112225088605918, 450.11287206755901], "Prrc1": [67.040198524470156, 710.32837318594159], "Polr2e": [26.433773599231788, 747.62596997335049], "Polr2d": [602.60832448554606, 789.13745491756356], "Polr2g": [612.1873080281506, 786.89229718324134], "Polr2f": [16.052436062264434, 759.71531617287269], "Polr2c": [389.43928726136244, 715.20447488490561], "Polr2l": [538.83283206536885, 727.72053923153601], "Polr2i": [406.2874287266178, 340.06134986794029], "Polr2h": [145.64883106064059, 800.20325995273163], "Polr2k": [568.93285901557476, 750.7219152186766], "Ust": [164.68583014564874, 421.04979761372442], "Atp11c": [719.23860471055764, 936.03998403797527], "Skil": [603.79997816934622, 271.04546755840795], "Atp11a": [709.32203778582823, 948.32415623887482], "Hibch": [909.46734787584205, 642.89984144400796], "Gabpb2": [100.55070224530758, 65.328637583310041], "Poldip3": [93.642544879585358, 785.65674434330788], "Clec16a": [697.81632085613501, 40.854692408246763], "Thra": [314.98133593449944, 952.98467069264939], "Perp": [335.97448070268069, 764.23784530296336], "Fbxo44": [651.12547910853289, 258.0231832716413], "Fbxo47": [876.23862114518658, 555.22728147788803], "Fbxo46": [875.49498208635669, 563.54536421987325], "Vasn": [734.82083482463463, 288.48073483117287], "Gm3435": [496.00488161529688, 874.25514979881802], "Man2a2": [378.77783279314326, 971.47664765370178], "Gm5124": [601.997299733727, 208.6066245541958], "Baiap2": [697.08068620509607, 617.94132410750694], "Mlst8": [826.59858934733722, 825.94078826895907], "Xab2": [134.55898819102472, 393.94041699936542], "Lax1": [834.74153439623024, 690.39881333172059], "Per1": [645.00439157119592, 641.17561087786748], "Slc15a3": [316.25030197472023, 616.97500730867955], "Lca5": [269.48713957342784, 866.5483314816654], "Dbi": [233.87812208213859, 170.49345348617481], "C1galt1": [624.59806266878161, 146.8179513249305], "Wsb1": [600.58508269136541, 489.36899177263416], "Dbp": [943.19256600095832, 872.31879481453097], "Tesk1": [815.91488344439256, 776.09518084697754], "Tesk2": [824.78579367624218, 764.05020442710099], "Cbr1": [638.88200450324075, 49.617003837557817], "Rb1": [494.0918028857381, 472.58612086861109], "Purb": [957.77007105109112, 310.26677599148786], "Pura": [420.0979675972315, 312.08984852330934], "Ldb1": [848.04339393685734, 183.38431023487868], "Lonp2": [959.14850159343189, 214.76631098131097], "Lonp1": [919.23175587410003, 332.49772981125807], "Tbc1d22b": [773.55305068970824, 373.8250731443718], "Tbc1d22a": [825.46478126864076, 799.67696075212643], "Lzic": [880.15498739595944, 703.78244340622621], "Ufsp2": [420.83966259517712, 515.12480542028811], "Arsb": [905.84777110855669, 445.51703584355528], "Bmi1": [61.188251441418643, 213.58699775263483], "Rftn1": [165.72092899177218, 773.96586010489716], "Paqr8": [858.82643522125886, 321.19999522641695], "Ythdc2": [533.34486339968328, 348.30318728173182], "Uqcrc2": [122.39617403026526, 339.78604365809406], "Paqr3": [871.41374207739784, 80.655125016427036], "Paqr4": [431.38367558647474, 234.2729354175984], "Paqr7": [357.24617147907139, 886.37965846181135], "Dennd4a": [8.6584985982172373, 16.252298962614063], "Dennd4b": [868.23232164735509, 971.13377534523363], "Dennd4c": [20.589536217689862, 144.80697909137697], "Bud31": [61.390503612779078, 263.70209105693675], "Exoc2": [815.526873043725, 580.2781136822548], "Stk19": [644.13637488249583, 910.72406601270586], "St3gal2": [177.9290827935136, 533.41932583806886], "Stk10": [622.11523219154208, 923.21110275618901], "Stk11": [612.16467081364067, 946.37018410525013], "Stk16": [602.26038237479065, 752.91128520586483], "Calu": [206.84388934932466, 84.999808347239664], "Cbfb": [741.54498497890938, 490.66393350990467], "Rasal1": [740.05629763760078, 511.96833488554267], "Rasal3": [749.02021074727634, 605.08733273961263], "Exoc7": [786.2686151644067, 579.14357632304916], "Rpl36a": [193.07265723735745, 587.69839112003228], "Bcl2l13": [9.6529451903986665, 281.73187717593555], "Phb": [559.76460851871957, 616.14793776452666], "Exoc5": [846.5688029965213, 527.55804835560002], "Ccdc9": [784.48857576267892, 921.89053912591191], "Marcksl1-ps4": [335.77976143654956, 970.20359895764727], "Hyal2": [678.15844095728266, 910.97152867463137], "Cyld": [846.28078650947714, 812.68783653869434], "Samd4b": [255.56144023611728, 617.64684841019744], "Shkbp1": [167.37173287361222, 630.91839180724332], "Trim45": [94.618908416810683, 340.15658340623565], "Myh9": [511.95679825289159, 141.74163854196644], "Trp53bp1": [25.050979213968251, 341.53301823822432], "Ccr4": [383.55066100844414, 79.3963171141922], "Snrnp70": [6.176306656369607, 644.94247753044249], "Ostm1": [870.75043195717092, 68.231565850667721], "Ctla2b": [420.34240955812589, 362.79901818927772], "Kif1b": [964.30042752336772, 765.36014561363629], "Kif1c": [958.56473251778516, 174.08570198275851], "Mitd1": [356.20466375856398, 921.86150085803956], "3110082i17rik": [614.96003607914633, 418.83550850376201], "Uqcrfs1": [965.71604038611804, 368.09946509447764], "Rangrf": [623.78242770350221, 763.39276170232472], "Rab5c": [794.01612561751381, 726.04895889706802], "Slc31a1": [772.0102184271974, 130.71824046012841], "Unc119b": [951.79794122222711, 360.55751722667259], "G6pdx": [73.720853878836948, 55.791952069180773], "Rgs1": [805.14955097190455, 715.0066035277913], "Rgs2": [675.05406980579448, 763.75380903642611], "Rgs3": [676.0586068653655, 787.95110412136671], "Gnptg": [571.24987837175877, 850.46604826790281], "Psma2": [369.67698188068596, 751.35834341034172], "Kif15": [941.66637649351469, 787.30218274986862], "Psma1": [746.49072214633873, 379.41274000892599], "Psma6": [982.63798207064008, 37.838106451251527], "Kif11": [995.53382246948684, 224.62804062315121], "Psma4": [981.80202090709781, 27.519085252646541], "Trpt1": [676.46344628135694, 701.67756291327362], "Acaa2": [6.5014378712419258, 910.80546229023935], "Ttc7b": [205.97052799893405, 329.25204937151631], "G6pd2": [60.741415645738257, 45.972431937410249], "Cndp2": [793.25690957727795, 996.62999920382526], "Atp5c1": [194.58812152726611, 66.071666870498532], "Zdhhc17": [612.94441370542484, 995.22284442405237], "Zdhhc16": [655.29902734700659, 152.06524510830795], "Piwil2": [782.75013911351846, 764.36312964565411], "Zdhhc13": [521.25220879483595, 597.0941779239638], "Zdhhc12": [670.06315790971519, 151.66174004504842], "Nbr1": [502.75623675528954, 179.90817480528551], "Zdhhc18": [908.71052084955011, 396.32237036521025], "Lgals9": [856.61449298169293, 764.35787560959102], "Lgals8": [654.56692387655562, 575.16052643487046], "Crem": [505.20500824155778, 513.63214665544569], "Fosl2": [522.43709225870032, 510.35059135921506], "Lgals3": [541.88573375381839, 124.77497536426129], "Lgals1": [316.30081265394409, 351.52942409938254], "Lgals7": [835.6553637286795, 205.641692973256], "Lgals4": [867.25816619496595, 762.52607875908325], "D8ertd738e": [315.91169280993876, 995.85728557592051], "Zfp414": [449.45940808646105, 471.12456701142946], "Rbm12": [736.1473091132857, 341.61213316947021], "Rbm10": [759.28286870111242, 605.28082759336871], "Rbm17": [249.06261394478412, 325.35629891850425], "Rbm15": [76.592715927919102, 645.02688496530084], "Rbm19": [196.50240566046807, 748.99656960554933], "Rbm18": [971.08346731744655, 142.26410138701465], "Ppp2r1b": [15.662322763007692, 734.29232488977755], "Rassf5": [185.77467666712801, 736.03644550740125], "Tcp11l2": [315.78779274131796, 527.43509320143596], "N6amt2": [464.82175005107428, 211.14908706689218], "Gfpt2": [87.8466555713172, 56.236930174409501], "Spef1": [675.57043719925184, 898.81566250567892], "Twf2": [137.06583487352461, 514.36209631022643], "Prpf38a": [25.690717897049453, 697.5613004496804], "Ube2e3": [137.28588667000946, 523.13591197795256], "Ube2e2": [603.13407753689194, 32.883811036652332], "Slc25a22": [136.05698352972297, 606.84663585116994], "Slc25a23": [235.47700616975291, 696.37105990599161], "Ptk2b": [460.28707943367795, 283.77242124790621], "Pex11b": [345.88712998011749, 786.75215175797291], "Dhdh": [126.87709224303026, 281.87503410004581], "Slc25a24": [226.41402693308294, 694.18427049414709], "Slc25a25": [759.48100391775858, 98.034802141174239], "Slc25a28": [461.5758575666116, 305.47845695984267], "Bnip2": [111.95719120035329, 869.42879585534126], "Ch25h": [717.80007787116153, 630.21142942085714], "Sun1": [612.77993022618034, 935.85505452730865], "1700030k09rik": [633.28302651400918, 122.47872378892853], "Etfa": [659.76644660588624, 378.26964075589183], "Etfb": [526.79313823038819, 251.3322548136623], "Las1l": [761.52332508860036, 641.3966878156042], "Ctdp1": [700.72178934270994, 183.55820164239154], "Gpr137": [558.79157105857405, 847.88273878154803], "Gpr132": [538.37611410087788, 289.49196028247934], "Pdia5": [357.5846345805536, 762.59423765239103], "Esyt1": [830.74392338904477, 510.58252541496609], "Esyt2": [847.24076733675099, 536.77924950339582], "Capn10": [86.273486717999717, 262.39783154730776], "Mybbp1a": [357.73156327305185, 836.8077205407069], "Atf7": [47.947733316403898, 174.33513237472846], "4930417o13rik": [528.32265358660163, 7.2122895065102277], "Kif21b": [900.70545653838758, 763.12121957508475], "Bet1": [633.56491009018657, 161.50031000180087], "Tlk1": [804.32215629428356, 399.844520713321], "Atf1": [46.896376637043176, 164.73424940177466], "Cggbp1": [268.31561596705438, 7.5246370560686842], "Etf1": [563.34869578596579, 197.45864842651213], "Gcdh": [574.03893482947285, 7.942267825148317], "Abtb1": [257.93032743428125, 292.32755096272081], "Npas4": [474.05865946566661, 642.58515926954271], "Tm2d2": [581.47010968881375, 629.64307955174456], "Cab39l": [613.39010487842836, 60.895615147140994], "Il17rb": [934.35244006803714, 475.38203064420424], "Il17ra": [803.87627586207952, 641.39810919497631], "Tagap": [163.60115387339502, 597.70924606961671], "Olfm2": [340.82302288939718, 420.73701721380235], "Thoc3": [233.64619926240462, 550.27179518396895], "Zc3h12a": [770.33728953664547, 26.468667342933074], "Thoc1": [232.32321412045366, 562.58871867553648], "Thoc7": [194.51276489788802, 841.20629602308054], "Thoc6": [305.95282059260222, 953.16583315997207], "Thoc5": [245.45714194900023, 560.48157942611817], "B3galt4": [362.29947971835821, 605.45321252814335], "B3galt6": [343.41854936285517, 5.9667461063027014], "Fbxl2": [816.22265761672929, 500.78487916206115], "Acaca": [478.60670435634654, 606.10334505364926], "Vrk3": [584.88667123902246, 497.44471372675417], "Vrk2": [604.23457276191891, 374.81184200126944], "Pyhin1": [582.90578199824142, 510.47639256962583], "Gmcl1": [433.09044325001014, 752.3205887293143], "Fen1": [294.38955667456673, 121.01613457180005], "Bet1l": [146.5737933338267, 934.74395508000396], "Snord110": [9.5883768643330267, 605.51237179382838], "Tmem63a": [686.0614109580107, 702.44563402004462], "Sntb2": [9.9104264491461311, 567.82109438521024], "Sntb1": [22.535576818634265, 514.55066353400025], "Pcbp4": [335.52634200893107, 691.08049736864564], "Cacnb3": [255.42014648263182, 18.20161730496455], "Ncapg2": [729.7443183814479, 872.42217852382282], "Dmap1": [251.45073103576789, 965.55102564228594], "Fam160b2": [859.91409259402951, 535.30707609033482], "Dph2": [890.12178441218748, 922.39251614214243], "Dph3": [867.8128174616761, 933.12469592518073], "Lpxn": [981.29745757460262, 580.64007480104499], "Tbrg1": [804.97775497600742, 763.20236108293568], "Tbrg4": [728.49522306999575, 678.42272147524159], "Plcxd2": [386.2543891119019, 439.8871947174739], "Plcxd1": [357.70730405555628, 726.54406574529344], "Lbp": [855.77953930719343, 703.96298042397711], "Zfp644": [558.19189800211984, 934.20469464752262], "Zfp646": [506.06893852269025, 946.17622251740465], "Pum1": [421.33616266318029, 302.31019410010276], "Npepps": [858.32319206692921, 183.68450789732356], "Snx17": [225.96671001579003, 746.31284565158398], "Snx15": [699.01300983940712, 886.87563137437746], "Snx14": [38.80436557159048, 550.27388843826361], "Snx13": [121.69049037974538, 469.42562670528719], "Snx12": [23.447759584311335, 542.73580539773866], "Snx11": [108.42363352315242, 533.23220823231031], "Snx10": [24.533244604278089, 559.84832378400358], "Snx18": [534.33603930487618, 556.45769866132241], "Zfp955a": [570.63413793815857, 985.27219680896326], "Grip2": [995.25383438490132, 484.03548796794678], "Mars": [377.2134524296514, 920.98267033550007], "Stard3nl": [612.44839285234059, 752.22455450469806], "Ric8b": [757.99129106190594, 342.53789389737562], "Lhx2": [891.57081318617782, 563.67609766129374], "Tnfrsf1b": [833.58111128154246, 342.68471446535563], "Lhx6": [340.19620612310285, 353.56644671056472], "Tnfrsf1a": [849.91009779124636, 459.26314752759913], "Mib1": [406.82585477494206, 488.63949986564444], "Mib2": [918.80245377611868, 579.58939921008016], "Zfat": [724.94002018159063, 245.82366243253097], "Gstz1": [910.42028066473517, 619.00119789383859], "Camk4": [207.10116675834345, 95.948096637021507], "Tnrc6c": [816.99750138387583, 442.58633851568283], "Tnrc6b": [688.38802076444279, 678.68335797411203], "Cpsf6": [626.3608145356684, 181.59903442612372], "Sema6d": [283.37799632902187, 413.74267540742852], "Gmppb": [895.03329548503098, 142.68292198293386], "Sema6b": [293.61112780836038, 414.61419776959843], "Dbr1": [629.35480842587981, 440.05198019740607], "Rnu12": [94.736189445085131, 656.40145852293369], "Rnu11": [847.62076746115611, 763.89359469475926], "Tnfrsf14": [675.88466570892319, 666.85066791612485], "1810022k09rik": [420.1510850714896, 5.6828631994535801], "Tnfrsf18": [652.88251842897785, 544.47313837946615], "Dcps": [244.00085838692632, 474.17621064578617], "Ai450353": [50.276719476700748, 972.04889926485214], "Pepd": [350.77936583258389, 336.00491429848842], "Serpinb9": [154.55197558507945, 630.16140200401298], "Rae1": [633.83056010424991, 775.39928721437946], "Ada": [571.00701993189386, 971.4871016646855], "Armc10": [179.58126995229034, 54.568824174703977], "Pycard": [752.4467503232047, 787.45904463878924], "Adm": [127.39085832505793, 125.10805775233678], "Adk": [166.88886049619998, 115.28577376165002], "Lrpprc": [213.64125951154284, 979.79173208703776], "Adprhl2": [17.183859457603702, 984.24656696238696], "Bag2": [686.48999614862487, 616.44903257190015], "Dcp2": [22.814205718025732, 133.33870936940508], "Bag1": [35.584289375617956, 232.10204815385029], "Bag5": [477.74825113026577, 587.35627658019223], "Amica1": [152.47562837752426, 292.427945350318], "Insl6": [888.42112823209231, 788.38288759000818], "Insl3": [525.56334625968748, 332.28328036641068], "2900097c17rik": [513.04841622279298, 88.333654758591024], "Tnc": [613.91449900362818, 970.69245850341508], "Slc35e1": [772.34825554275062, 89.214976953136883], "Slc35e3": [455.57650358881943, 64.962732082763267], "Lztr1": [994.57174314353892, 597.24243014156104], "Fam111a": [639.63470787046106, 355.20765044932403], "Ccnl1": [344.36259484674639, 100.74553528410556], "Nusap1": [371.98320798127651, 526.51582725101548], "Endod1": [356.59625692026401, 162.06605508672337], "Tmem8": [699.51313444527705, 689.99705277890962], "Tmem9": [108.36260031480843, 431.49022760956956], "Rabep2": [689.90971932299112, 606.33200568413986], "Nptxr": [737.97597596099195, 391.71250995575184], "Tmem2": [832.88087513999596, 433.84144662347018], "Rps26": [117.12684563671576, 694.61860178474387], "Rps27": [718.14083490620112, 777.38076959023738], "Rps24": [604.73356327964859, 100.1557193386445], "Rps25": [146.14812658749995, 668.99967545316156], "Rps23": [284.73252630217132, 762.2529347347687], "Rps20": [592.16142219862093, 99.11321121793479], "Rps21": [145.11498227658734, 644.10657730041714], "Rps28": [221.13251621778161, 551.60755895702516], "Rps29": [31.682308405782209, 868.89539494695168], "Esd": [944.36405566671999, 89.093084804756998], "Lcp2": [302.82116937767995, 353.54052608911951], "Lcp1": [303.889849307877, 342.13861328081958], "Gm10012": [897.19437218384826, 81.251091539048758], "Nfkbib": [372.89080764603221, 594.45375475342223], "Nfkbia": [508.68150602406826, 133.69074858735635], "Chuk": [995.77632378967996, 922.10402297000041], "Nfkbid": [546.19293322794806, 518.2969099616987], "Nfkbie": [496.6984129230691, 151.23733216716235], "Nfkbiz": [501.54124571330192, 198.84487699770935], "Arhgdig": [710.36498149425938, 959.2969898063659], "Yif1b": [655.69920824235498, 111.77739910676891], "Arhgdia": [113.92751313439335, 253.23509453188521], "Lat": [848.35684165233454, 776.5983732345203], "Fmnl2": [846.00905594414871, 571.42322142801288], "Fmnl3": [231.13569995623376, 130.69492526229533], "Fmnl1": [874.62074702308814, 587.85367419127988], "Ap2s1": [137.89465651811727, 55.540253135519833], "Tex10": [349.70254908225712, 380.1844552793699], "0610011f06rik": [394.94482773453524, 183.682736729932], "Wibg": [281.07121985455342, 441.10849094923316], "Lsm14b": [474.7992409378503, 763.79382610682455], "Fancf": [786.96395098175856, 607.53453139259773], "Fance": [590.9455295244959, 248.34229130817886], "Jak2": [900.58477681464194, 740.62431076855466], "Jak3": [918.54793359219025, 528.44024257436297], "Fanca": [321.99440496626107, 312.74515226297189], "D1pas1": [616.03032931954885, 461.57860004888551], "Fancl": [969.35491012341163, 100.64241648189541], "Ap1g2": [350.53294465020304, 549.15804828673868], "Csde1": [62.00550416976079, 163.16701881318255], "Maoa": [81.819438355492281, 823.04324414175699], "4921533i20rik": [616.69775680698785, 405.53363827771636], "Mpdu1": [996.59193962392715, 959.56795143666955], "Atg4d": [165.60052360077282, 7.0013960464025473], "Cox6b1": [614.92648981972889, 557.81104779733528], "Cox6b2": [176.81352035776314, 897.41525709095026], "Xpa": [669.64400524441101, 102.940882428479], "Snx2": [547.30037780388125, 566.81893758937281], "Arap2": [145.18841117660645, 921.09665908697013], "Arap1": [205.96366106472627, 26.292177147545324], "Snx9": [220.97361284805976, 468.5778936962696], "Snx8": [136.81952881831327, 487.01933662044155], "Osgepl1": [664.9546557218348, 508.5977809234185], "Cks1b": [539.91643466584514, 16.640641815240922], "Fndc3a": [875.4545456548567, 579.9619612585459], "Ift80": [461.91348744549924, 596.35750255803578], "Ybx1": [710.16148624085201, 129.44685907962867], "Ift88": [903.51338456893438, 535.9532246844559], "Dapl1": [20.148155441691266, 153.07045187242733], "Tnip2": [298.69044444029231, 822.72467780618797], "Tnip3": [771.96673497862037, 416.72325922424471], "Tnip1": [775.65627700140681, 464.26298989495962], "Stk36": [643.18274645921008, 923.00987802083091], "Ddb2": [393.77851636367609, 88.488766167231944], "Stk39": [243.67388250300112, 493.91439574325005], "Depdc1b": [98.94008202347699, 133.32638383128659], "Shmt2": [227.60783032957005, 721.0456764111143], "Shmt1": [137.51780541387754, 580.09975427696918], "Pim2": [285.47550399508049, 823.33661527903632], "Pim3": [858.19893935519463, 267.92703494104364], "Pim1": [500.70172008682079, 463.22827965419128], "Abca12": [48.523385359447339, 909.79768739822805], "1810009a15rik": [624.79201341289627, 135.39856381642466], "Bcl2l1": [101.35007745010086, 310.71083514863494], "Bcl2l2": [8.7244083434471253, 291.75043546211515], "Nts": [421.0142039064495, 702.03226974616734], "Sec24d": [537.75905442960391, 702.51539441348518], "Sec24a": [245.38468368076136, 632.34258654036819], "Sec24c": [32.736024438316385, 899.49921934899874], "Sec24b": [204.57053800504835, 669.51598457888656], "Spc25": [205.32396783311225, 486.66614962074613], "Spc24": [185.44852919589883, 643.56023946438347], "Pdlim7": [347.52653288047037, 776.90857842664786], "Ccdc82": [392.96782017737382, 338.59588583416422], "Ccdc86": [920.40193879414551, 837.16745276278732], "Ccdc84": [230.1884866582173, 37.643062709915611], "Ai987944": [548.23413332455618, 970.56074154448174], "Mvd": [739.65888035510068, 813.5242360726661], "Psmc1": [447.39380717829863, 264.71106718126697], "Pde4b": [495.29346533749413, 678.67034007790517], "Mxd4": [442.49441955355303, 910.21871297842961], "Pde4d": [602.74356167956262, 666.18684241329322], "Psmc5": [682.91625202074056, 365.5140950610035], "Mxd1": [486.01359031889808, 957.56873547189184], "Dolk": [701.69829719397433, 309.89815430139913], "Zfp788": [534.69721965379108, 984.95239300614685], "Naaa": [509.65805073305091, 108.43439142320317], "Zfp783": [570.81942065976921, 996.90085956237965], "Aqr": [136.24350215691777, 921.79975550767574], "Zfp787": [797.67873643674204, 25.539662535792299], "Nr2c1": [351.55907808909438, 594.41554479572585], "N4bp3": [400.94943578058326, 897.11956366255663], "1110032f04rik": [294.71985274798533, 180.0547425665433], "Arl1": [47.385599630695353, 243.57703819426195], "Mrps34": [895.63865440370546, 173.29826710197315], "Arl3": [741.01754414680579, 996.89121662060768], "Mrps36": [496.66760737299182, 899.8396210699143], "Mrps31": [432.28946466850232, 922.57014011134879], "Mrps30": [66.779388207464294, 876.4510537424344], "Mrps33": [650.1402748493357, 427.32678552780754], "Clip3": [942.84155464336368, 921.83294876222908], "Clip2": [222.9938311276787, 924.27432015896727], "Zfp87": [545.49776727983851, 985.63723472097217], "Zfp81": [558.64100145217287, 996.70519811173097], "Cript": [846.80236932278024, 837.32808649742333], "Rfesd": [635.25853681680042, 789.45048772534255], "Sepp1": [136.25242932878484, 681.986447509443], "Sel1l": [215.32277803109108, 710.08156110668267], "Actg1": [297.56744303620451, 281.36331340041795], "Casp1": [191.97359034113842, 104.51972714755283], "1810058i24rik": [569.53084400038938, 87.709950856395125], "Nlrc5": [484.84566655103424, 641.86053308665441], "Lars2": [837.35179341163257, 764.90375199466416], "Nlrc3": [430.75140440609948, 212.6896137763855], "Crispld2": [168.10995222538321, 826.98939044225472], "Vbp1": [894.37454898107762, 349.32196331070668], "Ppp2r3a": [36.531185742667041, 670.60243962400784], "Sirt1": [162.65135174163058, 587.97050649128255], "C1qbp": [217.97086357256455, 69.628877634782171], "Arhgap21": [283.76670264368227, 243.66236868611279], "Arhgap27": [151.18914378213296, 459.31712367162163], "Arhgap26": [166.54766919534836, 64.257206836220504], "Ube2g1": [405.01604409823267, 322.47172724972216], "Aim2": [283.50353242143672, 312.32745740660897], "Crip1": [837.2772682307193, 837.64960593586727], "Crip2": [241.7819877108515, 966.2832215633664], "Rgs10": [982.16531166248103, 269.43888014895623], "Car5b": [681.20334993871722, 452.85996603454998], "Dhfr": [897.56731898164605, 18.853798516150874], "Gm4759": [834.01782781273914, 26.693243978784921], "Mir682": [421.49755999580236, 872.59092464376863], "Zc3hav1": [715.58814732729252, 390.55206396189379], "Gipr": [559.52146961699941, 887.09643680368731], "Ifit2": [941.58789459992784, 690.4166874086427], "Ifit1": [920.62880471166545, 715.52096649776706], "Errfi1": [512.73798234435446, 228.28446910494029], "Dclk1": [638.82023985429589, 245.69444115337646], "Rgs19": [730.53260342103556, 788.14592439239971], "Ddx21": [33.849978581353206, 153.11076136897651], "Ddx20": [7.7471263250250706, 54.938726895211083], "Ddx27": [73.059758428894341, 104.87906849533206], "Paox": [655.44915214076877, 702.50589954649774], "Ddx28": [33.483285017024834, 143.86670419228136], "D8ertd82e": [661.08192118734314, 40.163380182894834], "Gm10941": [821.16442324072398, 27.751327993025974], "Glyr1": [872.68520008990379, 90.722693232687902], "Dyrk1b": [909.75997442601408, 837.76085033337324], "2610020h08rik": [589.77068909954426, 145.44410564943041], "B4galnt4": [394.76901769297882, 79.122474282555388], "Apbb1ip": [151.93857743021519, 263.12892545221928], "B4galnt1": [493.31584227771197, 587.26581157184148], "Birc5": [59.777665340408241, 231.8959915362303], "Birc3": [75.494869708351615, 223.84500694659386], "Birc2": [75.67412776985438, 231.82738806057714], "Lsm10": [455.06055559583706, 838.42303267592354], "Ctu2": [604.52988672110826, 462.30025322404475], "Aprt": [136.24794512489251, 911.25770818175738], "Ctu1": [627.77833459849342, 245.98263813586004], "Trim46": [51.031943198441326, 331.18857222209328], "Trim44": [22.555608016659903, 367.06680547827477], "Gypc": [152.98186474689601, 173.81346556808839], "Rere": [215.4953944950837, 773.44652231413113], "Nfat5": [482.14870060562913, 150.61265819049814], "Aimp2": [269.70533680436807, 290.35853948469361], "Taf1a": [834.68399324403242, 374.96450622563975], "Msto1": [707.28659562140751, 825.53127419460361], "Trps1": [450.1358523483911, 506.96591768637609], "Rnf144a": [266.86184750004219, 355.18124939823366], "Tuba4a": [219.24373957313992, 368.1419991224825], "Nfkb2": [374.06043129787008, 570.61331922039619], "Aimp1": [152.11074623886688, 143.22950063677132], "Sun2": [156.40137389053274, 696.03497968668239], "Rgl2": [707.62911570010579, 789.70208800848457], "Inadl": [868.71961121340348, 728.1123890628636], "Mtx3": [729.70153358707717, 884.47021787969425], "Mtx2": [728.75185941153632, 897.48494173058634], "Mtx1": [740.42356645851589, 896.03786532826791], "Atf5": [151.78442879527614, 252.7247922673163], "Atf4": [537.13951249103411, 68.36105562338183], "Smarca2": [689.33921729159613, 886.88239077707715], "Atf6": [506.52848352776687, 542.27101870985871], "Smarca4": [639.07401928201534, 425.88498207607103], "Smarca5": [35.341547141843925, 531.90188827196948], "Atf3": [296.1597783398189, 310.92151439880638], "Aw209491": [178.7576311526613, 394.27545670005122], "Cmtm8": [994.96810018467374, 908.67559536308761], "Pcbp3": [304.30129117844575, 412.51040673181183], "Cmtm3": [869.26015902666597, 886.45659361625576], "Il15ra": [814.34941338120609, 642.72935087797634], "Cmtm7": [836.59075635404292, 886.20768876243824], "Lias": [847.03006043552068, 701.134332641686], "2310045n01rik": [384.55039872777752, 181.97852908233679], "Gfm1": [270.42666490026721, 132.17084631914901], "Carm1": [241.40234878255069, 27.278509656688403], "Hexdc": [591.30386065998493, 320.52139299101134], "Cpsf7": [177.79408605407451, 911.2989221819289], "Stt3b": [371.91255303785863, 561.79470235106646], "Stt3a": [234.49210355400257, 507.066884294489], "Mul1": [860.21521010591414, 214.17686126710439], "Cpsf3": [628.0868783642303, 170.3309571261062], "Cpsf2": [8.0576176594922799, 173.7571086601198], "Cpsf1": [186.91606855866749, 911.4665319969597], "Eng": [908.47033621697426, 121.2435959398117], "Asph": [719.76381420774339, 983.89849993030327], "Tgfbr1": [356.28661470109938, 739.89292201730177], "Cpsf4l": [675.76105588361224, 234.11998283324596], "Rrn3": [125.7312507892983, 629.88353325322657], "Tpi1": [787.32052064699656, 415.79986022126161], "Olfr1232": [473.3736285566406, 280.47798727377142], "Becn1": [645.10829720978541, 160.52258508521561], "Siah3": [52.023952203414183, 440.0259148804239], "Atp8a1": [332.27861567396087, 16.690240655061949], "Syne1": [864.2605294758871, 364.70310337235077], "Tcf19": [794.10152953111458, 774.97879558866487], "D10wsu102e": [617.37472342424746, 430.20631691167279], "Dazap1": [35.111079808963908, 105.55850400328266], "Nono": [324.03970723788285, 850.40864008889969], "Dazap2": [614.58408555742574, 171.43560111510638], "Trmt6": [22.702984540591547, 430.78891192775137], "Rasa4": [196.00922587201231, 760.28044075826915], "Gatsl3": [549.96078719963782, 862.28505488577468], "Gatsl2": [539.22141875742989, 861.87912031087126], "Eif2s3y": [972.24549881211954, 433.78229867786587], "Gkap1": [571.28224817064654, 897.58752490690222], "Rgs16": [666.32039639686104, 764.45935423115577], "Sirt2": [85.20735970421066, 683.35155107921707], "Rgs14": [719.67844051096893, 789.15241220222208], "Fxyd5": [255.89211230554898, 162.91347367655149], "Sirt7": [798.18366875475351, 149.42547932458615], "Sirt6": [193.33671401125869, 568.15969799490756], "Sirt5": [280.46060695086828, 205.09188631021925], "Rgs11": [274.84398213758624, 750.25417950684187], "Sox12": [6.9152447662643226, 541.2584082620732], "Rasa1": [737.81836856174255, 523.72590371051444], "Ebna1bp2": [889.75143060976734, 837.91393430869493], "Taf1c": [149.38079327213842, 598.2250764686155], "Taf1b": [257.91539218636586, 506.66749805272366], "Stil": [8.6259539295198344, 504.31328642129046], "Pdpn": [400.5038284098074, 764.54977277023647], "Hn1l": [627.38868763834319, 256.60363221220081], "Pdpr": [345.64557997849028, 765.02233677964023], "Phpt1": [589.89882469690883, 800.07917596219897], "Ticam1": [580.4463888979908, 653.42196051090741], "Ticam2": [163.6321558609726, 495.43534544191749], "Zbtb32": [37.248368040753903, 458.13583682596527], "Lrp6": [907.84031202942288, 216.07395377661589], "Rfwd3": [176.04665374172237, 774.42755037884035], "Lrp5": [979.25951080689208, 597.74283107188023], "Acp5": [712.45921877324247, 311.84448281483276], "Acp6": [419.60502515277722, 396.4909419269552], "Add3": [265.42941573725841, 223.01186071412096], "Acp1": [507.49361432028087, 64.104883039028778], "Add1": [339.63876393516387, 548.69721432360257], "Taf13": [654.35447898165762, 738.31349977883758], "Itm2b": [238.49128223369794, 850.44542788904585], "Itm2a": [943.79254767575321, 764.73906860466377], "Leng1": [327.10200547244688, 353.08304477785202], "Taf15": [881.24318797054423, 341.182284032138], "Sema4a": [234.93827126340807, 629.51021860125559], "Eapp": [900.49237913372212, 849.00478448276419], "Sema4c": [293.21995752823352, 428.37783150269667], "Sema4d": [254.12125152644921, 775.51422661524725], "Leng8": [327.40457585441487, 343.7457554764166], "Sema4f": [315.6212677797717, 631.19830166415306], "Cops7a": [995.40728012119712, 812.00649453109588], "Klhl25": [378.00330079028788, 351.68599941719697], "Klhl24": [483.72581311864741, 788.88048408281543], "Klhl26": [473.90095907931311, 799.17297903547683], "Klhl21": [921.94799081638541, 194.91821504508715], "Raph1": [175.80877739930406, 721.95948822065634], "Tgds": [771.41607068921076, 349.43504519585855], "Pgpep1l": [498.73714498718186, 420.40632610490985], "Il21r": [903.87002785781112, 528.63306010255337], "Phrf1": [56.139926902084682, 735.97567736760061], "Klhl28": [994.81052922068807, 174.3162478130246], "Pde6d": [516.40698203946829, 428.768597283524], "Fmo5": [830.76146253568288, 571.85329436207633], "Gsg2": [820.61939251748322, 154.61988593797255], "Gsg1": [977.14621789005162, 473.69310251158805], "Hmox1": [628.41094408411334, 268.45864919855563], "Spred1": [667.38817189416125, 738.73579399918901], "Spred2": [109.45066994736065, 504.47101328911111], "Hmox2": [975.22995272776222, 933.06044782527056], "3010026o09rik": [512.77358674610673, 97.713588056065632], "4933434e20rik": [637.44489015233739, 17.740931169497973], "Penk": [802.7837504607179, 528.04463900763085], "Xaf1": [773.20493297553071, 202.84352911973394], "Nin": [463.53319172874637, 702.17616920528394], "Acp2": [295.82968576835145, 293.76245509304221], "Fam168a": [668.23162576557752, 474.05936239404809], "Rplp2": [30.02620271764944, 878.31857020305199], "Rplp1": [145.59979789371681, 657.89062959831301], "Rplp0": [16.446441508234852, 801.56063340648484], "Mllt11": [794.48501608141714, 850.6815317105694], "Nop56": [421.50200623908262, 653.69080586802511], "Fads1": [649.26655659818789, 378.0431218468031], "Fads2": [406.77992001398223, 416.06915729418915], "Fads6": [9.338781751273979, 272.35918459241913], "Acrbp": [627.77114603477401, 5.9418413324414106], "Ptgir": [431.71206374427555, 332.0847638200766], "Cish": [167.64260347478842, 869.5043535411495], "Fam117a": [859.23760905910638, 476.8898359723334], "Fam117b": [860.33268383062398, 483.92782008202386], "Itm2c": [811.14154078197669, 330.96283441401789], "Nhp2l1": [485.77165919886687, 676.62578669777974], "Taf12": [266.7556187381004, 506.67322094329353], "Taf11": [268.12867446561285, 518.73144961406263], "Stk11ip": [603.40680430033717, 947.72567013488754], "Tmem170b": [226.69138549432225, 833.2362352599705], "Zfp90": [439.29822556413438, 379.77009064466392], "Rrs1": [206.63468991376172, 561.11789199990415], "Oxr1": [347.46555473638352, 678.50132622555793], "9130401m01rik": [617.43615847472267, 395.12836329604545], "Iqgap1": [984.96798698353916, 752.05267605329414], "Iqgap2": [878.64225106158472, 789.75879744544909], "Iqgap3": [156.74004853134468, 881.81120227193253], "Aldh1l2": [153.7954083161417, 311.3453620568248], "Tceb1": [418.29540716210039, 42.861369753335389], "Inpp4b": [834.43236469704777, 750.70282472937561], "Inpp4a": [816.04567743282894, 689.56198984862726], "Whrn": [705.36291860134065, 403.3889024351484], "Lck": [932.91555974728055, 248.33232826433945], "Timd2": [315.2466973760063, 552.56178080246218], "Idi1": [918.75639016903892, 501.65655203576227], "Idi2": [601.67390914453404, 823.42256251650997], "Mpst": [686.57164148957372, 837.83800274453108], "Matn2": [324.83782345794549, 981.41131980288594], "Cables2": [675.79282749784932, 630.79147062149661], "Sox4": [95.275002549381128, 513.83934010437713], "Sox5": [22.701838133971734, 569.62662340840382], "1810043h04rik": [613.93679296870312, 122.2347958416546], "Cd2bp2": [761.59828304064683, 971.49609572447196], "Klhl22": [824.8918591832014, 995.04830777091661], "Bcl11b": [461.4414039665308, 542.2329951813615], "Nmnat3": [640.15177472281357, 457.73511127502553], "Nmnat1": [475.69086022374688, 947.13189389771219], "Hinfp": [846.58835328502596, 628.50834178881064], "Tbc1d2b": [773.97139822935117, 383.0308001818052], "Ahi1": [284.38121641208568, 281.58250617548049], "Mus81": [485.74821696268111, 971.88601612387095], "Ythdf3": [698.99146792155716, 94.010425334215569], "Iigp1": [965.16511860524429, 500.50995214707768], "Parl": [419.41905763117586, 244.75653952623739], "Dvl1": [496.84925294261387, 374.93935365914302], "Il21": [44.5203921943205, 824.91447554430113], "Fis1": [786.61195006861237, 545.26099291653497], "Il24": [582.14948768310785, 860.66231361590053], "Atg2a": [165.5622402978226, 16.54324143371322], "Atg2b": [141.37258036895435, 244.43352037350942], "Myl6": [378.99620590845456, 812.04212977406894], "Plekhb2": [156.13665077925913, 786.92045720785052], "Csgalnact2": [380.13999803977362, 152.47120995251859], "Tomm40": [803.99591790676823, 449.88875273951533], "Dexi": [61.822835483750737, 124.83965399788681], "Abca7": [567.05262764809345, 145.5060080558705], "Fam53b": [668.83865402087281, 498.51813441974252], "Vps25": [137.38713163161822, 421.97541118808061], "Basp1": [355.40450445986141, 29.667929811272341], "St14": [221.78908527571383, 506.71726661650155], "Tlr1": [581.07756194638739, 642.63809739685212], "St13": [149.93546380960785, 468.27108631188923], "Abca2": [28.56945204390134, 934.00267721489115], "Hars": [858.84882993401527, 654.99216037430915], "Bicd2": [58.80480207177763, 240.85640877572939], "Adamts6": [309.99653062332374, 282.88110174076439], "Mt2": [652.22514225880127, 511.17226894190003], "Kif5a": [920.42103533437501, 174.23248505531274], "Kif5b": [351.8126778090957, 349.78527883479126], "Mt1": [559.44199533056906, 537.74183783706735], "Wac": [585.87736870371373, 470.54064610254181], "Hist1h2be": [151.0954313737023, 222.02908475530123], "Hist1h2bf": [594.66828247792921, 519.64172685395624], "Hist1h2bg": [578.68951985620538, 309.94788874095201], "Hist1h2bb": [192.75008012357952, 192.56955737056947], "Hist1h2bc": [74.167356454337195, 24.628395746512098], "Hist1h2bl": [577.83874569640216, 301.04412384743006], "Hist1h2bm": [207.21153263080154, 183.83903410198985], "Hist1h2bn": [929.9257877913019, 640.43858157469231], "Was": [349.54919941374317, 174.31076126289287], "Hist1h2bj": [920.21795143589918, 641.62504501690773], "Hist1h2bk": [614.84786892919908, 257.60671111733416], "Rab1b": [994.73367195011622, 309.35767682098026], "Hip1r": [948.92940948311377, 527.82137126749535], "Mtr": [721.02231367866762, 884.86095682263033], "Spred3": [244.88159524081993, 734.56786527523752], "Zbtb6": [796.48662644964884, 45.978685374728606], "Cuta": [395.4486963333232, 142.05211476672901], "Cutc": [46.115454353063029, 93.805237740340459], "S1pr3": [86.53113215984061, 616.07696618909506], "S1pr2": [763.60705700534402, 740.90138388547132], "S1pr1": [274.66352729597077, 668.94045663729617], "S1pr4": [234.72800059361467, 668.90597979718814], "Rab19": [758.11393432291095, 525.83976826233879], "Rab18": [996.57533031742605, 5.2741828325274334], "Rhot2": [740.25876756037337, 800.33561180452898], "Rfx5": [720.15950798741881, 605.0230143386791], "Got2": [644.90718533659617, 836.97937953306848], "Rab10": [351.98751658543978, 460.70522858120199], "Ptpn1": [389.7598297487956, 753.06126492584781], "Got1": [572.22366251759513, 838.23337900529248], "Ptpn7": [970.07297730510777, 18.715480027383567], "Ptpn6": [4.6109592458920599, 671.96253972707711], "Ptpn5": [14.504714966721787, 669.64775823237687], "Ptpn4": [75.722228695230584, 696.67226935991948], "Tbxa2r": [291.95135024773418, 355.00891182966507], "Rfx7": [226.90927180515493, 812.7857572033829], "Cuedc1": [628.58787821217231, 224.31842005184063], "Cuedc2": [579.93775853910347, 416.98365060260949], "Orc6": [871.10835883285222, 193.5047169579733], "Orc4": [872.480742015396, 47.257149652652309], "Orc2": [772.03477329312045, 899.35989062718181], "Orc3": [678.02241258790013, 518.99413365884368], "Orc1": [816.04232023676013, 518.91521485424551], "Ankdd1b": [468.40719567861032, 339.20754711203983], "Acta1": [38.602247675432956, 922.01508253543341], "Ash2l": [126.91387043843217, 264.45074092565272], "Scml4": [95.614880088148297, 631.43973391966722], "Ai413582": [81.654464253347939, 933.52849304807035], "Lrrk2": [493.69399626093195, 516.4858432212767], "Ndufb8": [80.321300643594654, 898.59732940823437], "Ndufb7": [391.32488329283132, 861.63441482499366], "Ndufb6": [511.72547033629297, 124.7951754962624], "Ndufb5": [79.890904416308246, 887.6580693494617], "Ndufb4": [434.12203668853704, 169.21445999766212], "Ndufb3": [452.59142548432561, 618.48440673433004], "Ndufb2": [464.64206703300795, 617.11103155201329], "Dcun1d1": [588.00234194083316, 568.48037537411415], "Dcun1d2": [548.27922320050084, 922.721601444317], "Mir17hg": [422.60052311082757, 862.41738686426368], "Dcun1d5": [382.50731070451701, 141.23237383655842], "Fam168b": [830.79304890806566, 475.00961629877668], "Gpr18": [884.65472655343387, 163.81824873895422], "Sil1": [284.91690225782907, 400.22717372466155], "Tmem100": [293.14207461522489, 538.2699026218188], "Shpk": [123.53279978219915, 560.45075472802102], "Mrps17": [336.67290907069429, 947.08635543191906], "Mrps16": [897.46556790045429, 196.9809710312403], "Kcnn4": [833.0408754442235, 289.02227203248054], "Mrps12": [884.67844714579178, 196.65847763893754], "Mrps11": [357.79995860214268, 945.42700226533407], "Mrps10": [665.44367434334674, 812.65258511354716], "Mtg1": [718.40669890002096, 824.81546098130104], "Ddx49": [569.34158101095159, 405.50237598700596], "Ctsl": [628.63445823912832, 236.58300765233506], "Ctso": [677.4406674962529, 202.90451005649834], "Ddx41": [61.77197621151835, 95.506356881745944], "Ctsa": [581.12024672954863, 406.8321610323211], "Ctsb": [652.25719064199109, 203.68595373589432], "Gch1": [808.68947298023033, 58.352378126290191], "Ctsd": [676.52274859821716, 195.04135518749069], "Ctse": [651.89524793840928, 193.8392333861658], "Ddx47": [73.422937745934505, 85.080276581465867], "Ddx46": [61.644234753682625, 84.649103954362403], "Gpr171": [810.89341045569097, 100.21318068485054], "Ctss": [556.42324534304589, 417.54555014328537], "Gpr174": [820.27169589100902, 122.33183716238707], "Ctsw": [406.27426282205352, 161.90259555824042], "Atad5": [140.93589213010193, 93.732704385998844], "Atad1": [124.58155306631703, 993.97818423009198], "Prrt2": [85.937174045819987, 762.23084928834339], "Fan1": [800.04468280923379, 544.76039811265036], "Mapk3": [399.68341051422755, 971.31512850161789], "Mapk6": [369.10327576399669, 982.19873366695856], "Mapk7": [443.0322252035761, 824.22210404923965], "Coro2a": [941.82099202089614, 861.35972523742282], "Ptges3": [995.71697160967437, 39.372309416580606], "Ptges2": [431.89786430808493, 312.54132601637048], "Kat2b": [932.41869997772005, 800.67304607176175], "Kat2a": [933.04998231527304, 536.63375032978126], "Trim68": [9.4463221384361837, 431.6906090943329], "Fbln1": [307.60760175381023, 16.458745365471394], "Trim65": [558.02012936603592, 81.935147287921666], "Socs7": [9.0576774914239362, 550.45529934653462], "Socs1": [218.81522288928912, 477.50023768338247], "Ptma": [994.90915038354046, 28.514105219135288], "Socs2": [240.45290535367184, 399.42015857700665], "Dhrs7": [35.540015041351104, 64.198264744863465], "Dhrs4": [836.78339656523895, 983.82407173787931], "Dhrs3": [899.84999864878057, 957.86499728542162], "Eif2a": [971.13883443298539, 416.18437873659138], "Dhrs1": [126.715581380825, 291.91680856615341], "Ptms": [729.91459422633022, 539.62575387416098], "Ppp1cb": [561.81686398129227, 800.59603687897015], "Neil3": [336.48659345571315, 884.28142272948594], "Snord15b": [9.7516391423409043, 587.7042943717239], "D330041h03rik": [73.69442294616077, 174.84193716081762], "Snord15a": [601.32681804240315, 576.87139411353894], "Smarcc1": [215.48901067567135, 747.91815536896081], "Il22": [793.39288342104919, 617.33143789381529], "Gna12": [857.24928857298562, 143.99124568394208], "Gna13": [383.93701532349172, 302.15191816477187], "Gna11": [896.4395405076923, 131.93630175520542], "Cysltr2": [857.56586227346065, 824.0086422081863], "Carkd": [243.57418013796197, 37.59667082322354], "Cysltr1": [836.09046739933115, 810.77551591000542], "Cdkn1c": [751.09807517345405, 971.73469113303202], "Cdkn1b": [965.30189917065161, 885.8254623267826], "Cdkn1a": [752.03531096434335, 911.37260786911884], "G3bp2": [59.96844156230766, 56.288385533433392], "Chpt1": [877.47086407707525, 886.36598258884158], "Nfkbil1": [502.45604557897394, 211.37912454710209], "Txnip": [759.53495013422264, 288.34965653894039], "Etv4": [829.01207780671427, 519.44046289809762], "Scai": [751.79587409659609, 753.2170382186705], "Incenp": [973.07622430476806, 750.35948931051689], "Cds2": [889.04385550576978, 861.32687856023017], "Macf1": [463.06538998593987, 848.78143541547581], "Scap": [165.54511219605317, 670.31694840787941], "Klc2": [891.51494882295162, 493.50302860450256], "C130050o18rik": [102.07684521834781, 854.73300739050489], "Klc4": [920.88378209125062, 789.69283367006506], "Nucb2": [454.19305981913135, 254.28646027210857], "Hspa13": [954.37541930489124, 704.06022832309634], "Tomm7": [195.12915069495295, 823.26209842253888], "Tomm5": [769.98178346199666, 423.99108511052157], "Esco2": [945.00296356275783, 102.50330606364058], "Esco1": [8.3407455037559881, 26.805394131225576], "Nol9": [346.9020601953477, 654.08868911024376], "Nol8": [357.57821920010838, 652.86089310025477], "Smek2": [215.66399754859938, 759.7635350932718], "Tpk1": [563.97338273440005, 262.11737922040868], "Nol7": [475.60306448746934, 665.09191955292044], "Nol6": [748.07006976427385, 425.43227222559875], "Ankzf1": [126.54179063344094, 252.85486536437321], "Il1rl2": [804.00132686384086, 627.51346939535881], "Bri3": [282.70404327304436, 58.530066074657782], "Olfr1258": [761.83703541910313, 874.60538474638031], "Ms4a6c": [974.01375505947556, 971.22864888998095], "Ms4a6b": [400.56900157549762, 813.49987253663119], "Ms4a6d": [390.7163540263017, 823.84805140212268], "Sh3bp2": [163.09707851350106, 550.76736502299161], "Pomgnt1": [136.7010260238809, 800.19040400129302], "Serbp1": [733.33620661644466, 89.959855967946396], "Gdpd3": [268.31118098147931, 121.1366530876207], "Gdpd1": [548.03434474477206, 812.19345150253196], "Mcoln1": [760.34270387235233, 811.73516145227268], "Mcoln3": [336.33453468350496, 994.56661960122062], "Gdpd5": [808.16308062032556, 78.633571218907633], "2310022b05rik": [592.7877985389398, 87.634130028952214], "Txndc9": [760.2423925062069, 277.53659260271235], "Crabp2": [543.68882313178119, 418.30327362898618], "Ccl28": [286.65996619018927, 927.01852316624274], "Htt": [932.47222793302251, 752.12002140648622], "Ccl20": [316.73861034908577, 896.45014504438552], "Ccl22": [804.63007811163845, 921.86084470119124], "Ccl25": [380.52212313963361, 69.409783359898384], "Cnp": [538.49354325772003, 40.089939599923667], "Fcrl1": [828.6669670824009, 598.07961809941457], "E2f2": [907.03364749339175, 69.76655715262028], "Map4k1": [411.54093569553874, 836.43199267682292], "Map4k3": [432.76492929602398, 825.23630581083307], "Map4k2": [390.29608227273798, 958.16491051637877], "Isg20l2": [887.90504313984388, 750.33779351916667], "Tmem126b": [396.36927454615858, 560.1018438730506], "Xcl1": [581.05561864429353, 994.09071168275648], "Enc1": [321.30299713031474, 266.46017961523592], "Tmem42": [94.521255056934351, 449.8975660199489], "Prps1l3": [97.54093701202315, 760.794191978546], "Bysl": [206.35094576252635, 423.04667544237589], "Il23a": [761.45753736359438, 664.63929650798661], "Dtx3": [995.51452446775579, 121.10478130282642], "Eif1": [995.30424176356667, 131.01269790967734], "Ubtf": [744.58534307499588, 437.97794998039359], "Eif5": [934.90357326079322, 5.7521277601761041], "Eif6": [858.66817080832391, 923.57816070878823], "Il23r": [564.4437159872233, 333.00396882819626], "Vkorc1l1": [255.70885510594948, 841.91125409795006], "Cyb5r4": [675.49554830206557, 224.06711452683871], "Cyb5r3": [48.477299266703128, 105.56238997268181], "Cyb5r1": [569.09456321236689, 417.87870022329776], "Mycbp": [335.83833755828925, 811.35592718362113], "Mtss1": [410.56395122167811, 994.58702365626289], "Rapgef1": [983.80365586505286, 278.02197494926622], "Vta1": [525.74195303538374, 393.22743312708002], "Btf3l4": [381.49540209024985, 7.5934478978546132], "Sell": [400.22315357145231, 713.83018206112092], "Rbm6": [757.8997410269327, 355.77776870652031], "Rbm5": [326.64912375054706, 448.6174331612043], "Rbm4": [698.90426188258368, 764.33857291883771], "Rbm3": [45.161917949433054, 656.76868550417078], "Cnih4": [634.54579100098078, 960.2450945753485], "Selk": [226.1615476651358, 645.94262681684245], "Adck5": [128.32397393368385, 113.62299457642958], "Adck1": [40.142172095580868, 994.00860247405569], "Fbxo22": [701.88788889408386, 475.53493604859921], "Fbxo21": [280.68970636966878, 89.597640429467702], "Timm9": [267.85647486612135, 595.70692690426608], "Serpinf1": [709.11083501413032, 107.75897190200945], "Nde1": [524.96556087609474, 107.28871732501101], "Rpl36al": [266.2723665220222, 324.4546826160817], "Atpif1": [544.78173952383474, 155.2419065739239], "Asf1a": [709.33026514037113, 25.968304868504621], "Asf1b": [139.70257640928489, 4.946009589765203], "Zfp574": [122.52358413539618, 367.34094789194802], "Gm5142": [514.02255186743662, 269.43758380140912], "Ttc14": [338.51481336142859, 583.51163634457566], "Sp1": [231.61246667886459, 385.42156357233517], "Sp2": [193.65303018581784, 496.15373690701625], "Sp3": [352.30980758018109, 504.51451269149061], "Gm5148": [882.68699458113042, 59.997815480286626], "Prpf40b": [46.159912686410024, 695.49969714440158], "Zfp579": [526.96114082378949, 947.40554674353768], "Rnf219": [527.6295739715772, 788.00890966681982], "Rnf215": [696.91851605928935, 786.71371688795068], "Slamf6": [215.27794410358101, 720.6719060947936], "Pxmp2": [762.87807775958402, 787.52665405416997], "Rnf216": [285.31819833508763, 746.53561566528299], "Pxmp4": [996.3618952457324, 331.97815036278672], "Slamf1": [564.64755270090973, 280.97022381655603], "Rbmx": [174.535794844203, 747.08167395690919], "Mrs2": [894.92371439823864, 247.67231564230215], "Trpm4": [536.85072133718586, 86.302839034137364], "Trpm6": [462.90230224545036, 514.43515377605479], "Rab40c": [993.95310541393258, 300.55150480537219], "Spr": [354.98783684365247, 430.11109867909374], "A430093f15rik": [219.84732976897578, 289.83970475149874], "Gse1": [909.76462851436497, 629.14072303400428], "Spn": [666.27421632144444, 899.0060415090386], "Oxnad1": [501.23541187741415, 280.32451053503763], "Fam35a": [616.18891756500216, 449.11356548060201], "Ifnar1": [931.73967204001872, 727.05317532160177], "Zfp101": [465.57877677280112, 115.78812493507206], "Gprc5a": [292.75156433386843, 162.5490950300246], "Rlf": [486.15587295683349, 630.53303594221188], "Abt1": [323.09592025080417, 204.9936974515295], "Mycbp2": [740.40568487607845, 838.06917470384485], "Echdc2": [908.07661048251657, 163.95744014150276], "Echdc1": [945.61697065266731, 112.94204233370806], "6430571l13rik": [637.99707253589099, 28.700056664657303], "Dennd2c": [101.84576780193258, 144.26580806393642], "Dennd2d": [100.94529073309043, 83.668461976378211], "Ldhd": [867.15819117271576, 777.19959154601474], "Pmm1": [692.83415504300774, 343.94362928011856], "Sept11": [435.80030498894286, 560.5746901046283], "Sec61a1": [206.38353530709182, 631.12606743564811], "Ldhb": [867.57396085749519, 691.06574622012135], "Ahr": [207.05266388683609, 303.94093904189037], "Yars2": [149.36892413845936, 403.61016942283163], "Rbms1": [729.660113166879, 592.59783330693585], "Rbms2": [214.6697705309881, 788.5406935689665], "Jag2": [817.094467607252, 616.95572495584656], "Chst11": [168.004484740528, 853.73408623641637], "Chst10": [316.86504933377898, 909.89691695701447], "Chst12": [160.08460426238472, 868.9444033017819], "Chst15": [857.08288323121644, 862.53169720367225], "Akr1c13": [271.24093576653087, 312.43234556917963], "Bach2": [318.28150825549943, 58.644169570403186], "Tmc6": [267.88146447792622, 527.55593963603428], "Akr1c18": [979.91222094634418, 465.49449483923183], "Zfp120": [695.39872678971392, 122.32498827048812], "Bccip": [568.59111722962029, 97.011240162428578], "Unc5cl": [136.00735318814409, 329.51307709761721], "Mknk2": [441.66475924886043, 983.8007477278494], "Pnp": [713.00349709265652, 341.69136375809609], "Mknk1": [804.86015124926018, 838.58131194104101], "Pnn": [693.25340672816913, 354.86308981566009], "Zkscan14": [562.28146086542154, 548.4390026066402], "Zkscan17": [761.82644234151621, 244.3280262029852], "Lrrc8d": [835.14121034071491, 311.01504727326636], "Mov10": [67.626101524132736, 825.59174539658704], "Zfp810": [546.0633710852909, 995.7430060973619], "Lrrc8c": [464.72237407220655, 837.93581488131883], "Lrrc8b": [921.37314462082463, 215.47571325308894], "Rit1": [328.98619197795324, 514.47688492698319], "A930013f10rik": [246.73043744160432, 283.14571103977721], "Mybl2": [454.48480696798327, 960.95069119844334], "Ears2": [953.00227535578711, 970.09077747299818], "Fbxo3": [945.31121052381695, 47.159718438615741], "Fbxo4": [602.70886994100158, 230.54993305863013], "Fbxo5": [831.61593266620116, 484.25006256342897], "Fbxo7": [800.44780408195345, 474.3280024232082], "Fbxo9": [801.48496552436177, 482.81669895081001], "Swap70": [274.6661694088387, 734.15903223533167], "Rmnd1": [305.64711521159251, 798.47360053299781], "Capns1": [383.55194506695335, 47.7831221481566], "Mr1": [697.1835672609019, 825.49133579648731], "Pla2g6": [369.20603949752046, 728.75645577116222], "2810474o19rik": [528.11441870111662, 36.389295306390984], "Pla2g5": [528.02949296034865, 655.64977931942019], "Gm9079": [895.52490161019398, 111.22241724620818], "Limk1": [905.71028676250296, 571.08365622876215], "Rab3a": [804.86083055537654, 727.06381130939712], "Nae1": [400.30290353530302, 873.55287587805026], "Efhd2": [627.55618065693295, 297.91429224477929], "Galc": [770.45671806561734, 527.65573176268776], "Cbln3": [651.65332458350088, 60.632535105238482], "Rab11a": [984.1713867432818, 18.25524579785758], "Osbpl8": [800.32090328568529, 511.15638578075561], "Osbpl9": [664.93511268678344, 536.57233570530218], "Zfp748": [725.16690545949177, 171.16030665165886], "Osbpl3": [663.65621128679356, 517.41978464371243], "Zfp747": [150.7492985781729, 358.79770197260842], "Zfp746": [783.63575485921479, 25.912412400415846], "Osbpl7": [323.85012113883869, 678.84746902514962], "Rab37": [655.17057625468101, 765.42720717898419], "Cblb": [771.84372832032864, 910.50168373898157], "Ugcg": [951.42924873340496, 396.2787067162069], "Rab34": [957.19164874377782, 279.03481602158803], "Tspo": [148.21574012664271, 522.09164364714434], "Tnfaip8": [879.93911968686814, 433.77922265827539], "Tnfaip1": [835.66991153509366, 441.60996045267905], "Tnfaip3": [314.69437820141962, 595.30353554197018], "Mbnl1": [380.4750432663526, 995.78163581945546], "Myo18a": [455.41093185912524, 970.61517621427663], "Car12": [193.89849654514393, 113.8150881297608], "Cep68": [994.76269274689662, 860.28862234555186], "Atox1": [151.7595054271504, 84.492370880466709], "Aldh3a2": [191.20268412375381, 253.46933435368521], "Dot1l": [838.19714345693126, 958.66617749006934], "Fbxw17": [971.74308816004032, 92.029580704712018], "Fam98c": [590.2589257531265, 239.07783139353683], "Arhgef11": [140.05161412917249, 301.82700981273655], "Ifih1": [751.96819316791562, 631.22260380694115], "Arhgef18": [165.58479747485549, 457.94867731345141], "Enpp4": [921.17533308364227, 88.828835647974458], "Pja1": [883.36775983280313, 280.89613250637171], "Elfn1": [358.10278598392574, 236.15616390503752], "A230046k03rik": [233.46549874888544, 252.59762556535333], "Atp6v1d": [342.45470100738618, 48.684243220793526], "Atp6v1f": [124.97320706723717, 947.24202844115882], "2510003e04rik": [434.90228077145645, 5.7669286659778205], "Atp6v1h": [580.64461896311047, 98.004084193430671], "Prr7": [77.064831595436132, 762.15171665047467], "Jtb": [834.92443288446827, 237.08971842948569], "Tmem218": [891.05802807045382, 597.6677005332233], "Gpr157": [822.46463440961827, 90.959059453089324], "Gpr155": [602.53765262716718, 875.23292234330529], "Uspl1": [321.36537887667311, 173.58795802913008], "Hoxa7": [623.95656872881455, 886.94305714354573], "Hoxa5": [327.26617451730925, 364.70548692479224], "Hoxa1": [328.84532075573657, 373.84602272755507], "Reep1": [195.50557822643322, 723.08960692930884], "Pdpk1": [470.74329074779791, 445.29744054710409], "Reep3": [174.97874558266901, 761.1117525788452], "Reep2": [164.71599759859075, 759.78273249094116], "Reep5": [74.973413184023102, 656.6723405154454], "Crkl": [157.12670321437039, 826.48539985185062], "Rfng": [206.56768688939792, 801.70852857432817], "Gmfg": [381.68541210090012, 312.05523148505694], "Pdgfb": [497.34142799517269, 667.13850245305082], "Heg1": [856.7741980532079, 617.99681179538447], "Fnip1": [859.25344971792799, 607.40155068570914], "Bin1": [666.71656861758913, 982.65110863109533], "Bin3": [643.3949072028604, 147.80485009557387], "Sucla2": [50.405449069128203, 607.55035514519648], "Ltb4r1": [485.29537119045182, 763.38685733796626], "Gtpbp8": [698.13417475279937, 19.067336830357878], "Pdcd10": [530.76439261821565, 428.41972438139106], "Kremen2": [969.15449278095116, 236.66401253398544], "Kremen1": [651.63624994457734, 523.558292629275], "Xbp1": [785.3520662380688, 236.51071564706723], "Pacs1": [635.59128447238311, 691.28169379641963], "Pacs2": [557.52073754525168, 665.33598431721612], "Bc037034": [21.036667803466841, 214.52749636414512], "Nip7": [781.81383046061785, 872.56111205627644], "Tbl1xr1": [770.47781661534134, 392.12557775301048], "Agap2": [179.78644028325422, 252.89169422802516], "Agap3": [165.76307097539657, 243.6721570021345], "Htatip2": [930.77555215102689, 689.27149479530965], "Ppm1e": [105.92799358849433, 812.5319021637539], "Mab21l2": [888.95299167450037, 689.47322823050104], "Ascc3": [7.8991839658976133, 192.83123016619004], "Dusp4": [984.81971704053115, 163.51772990739698], "Ascc1": [664.97397594840993, 948.11565821466422], "Dusp6": [910.3816605691361, 60.406104274443521], "Dusp1": [912.12719238824843, 908.76409177652943], "Dusp3": [676.77684418312958, 330.38023086721205], "Dusp2": [907.01290678649036, 81.359526566594724], "Mfge8": [749.53612174189584, 837.75053045895584], "2610507b11rik": [502.3066326409695, 53.551405920673091], "Irak1bp1": [867.46749972659268, 800.96309081715992], "Ms4a4c": [709.80281562858147, 811.66049315901171], "Ms4a4b": [471.06370701531074, 318.07994961978159], "Ppm1j": [526.7072120899112, 716.11556391297745], "Ogg1": [480.43158709128824, 292.37957806163513], "Cc2d1a": [218.65601331448235, 26.189429947829606], "Dlgap4": [676.65579240300735, 958.78556769561123], "Cc2d1b": [932.06671931762901, 848.66368401647048], "2610002m06rik": [627.47569091028993, 416.42195179347056], "Sec11a": [17.952528382021701, 876.80669198707483], "Ngfrap1": [478.47827182221096, 255.55447852266224], "Smox": [688.0613461584777, 713.84669875038696], "Sncb": [688.5712142261076, 873.73450413967669], "Tars": [864.25351537575852, 340.75299247886323], "Taf5l": [150.85983962917018, 605.91125523858955], "Ubr7": [429.53640918287255, 86.055746627282417], "Matk": [378.71645061604579, 910.35966830423433], "Mid1": [772.24068761411093, 667.17905952862532], "H2-d1": [979.00208454940412, 502.6342372187878], "Psd": [56.662921228367779, 631.85661242645847], "Fut7": [940.61460289910008, 994.61644439434463], "Hspa12a": [975.54479479577719, 728.29644733071962], "Myeov2": [720.70110510392954, 837.7019746433275], "Eif2s1": [946.74102062688189, 25.86670572914451], "Fut8": [557.19387746866471, 376.0424697240295], "Midn": [904.52235625018272, 581.86964988245461], "Qprt": [758.96512451495516, 510.26728184330136], "Fam57a": [552.66038066005569, 208.97900485164487], "D6wsu163e": [8.5928678695899272, 85.685574267529077], "Yars": [22.575433264580148, 394.87020347381605], "Cant1": [242.85844306216748, 8.8033472783243631], "Sdf2l1": [36.199944874453372, 441.13962085643595], "Mgrn1": [239.25524806934183, 884.88745088316523], "Tgfbrap1": [231.69315283445721, 529.34257091596828], "Uxt": [629.01505006607226, 342.81828381430131], "Slc25a1": [286.96724967975615, 631.58178469606094], "Sccpdh": [709.44786101228169, 564.64712562523027], "Slc25a5": [276.63321813092023, 399.83152236333382], "Lamc2": [943.36700670486459, 654.72188973941866], "Cacng2": [627.10736133794273, 83.482445781337248], "Lamc1": [653.24718284606001, 564.01326081350101], "Rac1": [956.63448874695041, 257.86183270663423], "Cd96": [562.57561518262662, 485.97155777406624], "Zfp866": [712.95062939682066, 171.01531190513575], "Angptl6": [167.05089723593719, 154.06314127437801], "Angptl4": [471.60474809086469, 396.55538290215054], "Lyar": [934.28067619614535, 319.80135556101919], "Angptl2": [311.3786151917202, 262.14971843205348], "Fam71f2": [667.57788515465154, 488.33991197516883], "Clcc1": [826.74704803675422, 959.52206746440243], "Zfp553": [417.87181211786532, 479.44180397066742], "Zfp558": [434.97309131281656, 470.35041628665272], "C920009b18rik": [254.95140593038448, 69.479614993327644], "Tdg": [195.73688112577577, 811.82613866795407], "Fundc1": [507.31097512169697, 874.21259867163883], "Nmb": [421.28629841569312, 168.14977512176796], "Eid1": [898.57489070078134, 932.79319601104919], "Pycr2": [993.72737092722969, 321.28706644523896], "Pycr1": [691.38279838506833, 525.97231968794381], "Nmi": [464.97103706078968, 666.89281567745422], "Ly6e": [950.60343858643148, 607.3119191349623], "Fhdc1": [829.40722437313912, 554.36070841270111], "Srf": [255.87203200233427, 720.18274521699061], "Ly6a": [809.13093693384167, 204.55008504107946], "Nfe2l2": [641.46976233870782, 491.83005075622742], "Nfe2l1": [815.12311986641328, 885.76405153464714], "Sri": [466.20380679365712, 151.84671360593461], "Ly6k": [492.09219378550222, 507.66107170306134], "Lactb2": [985.19297628508014, 762.94672318483788], "Ly6i": [951.69731236655912, 598.4871721100767], "Srm": [666.97480840549338, 750.8444318617203], "Srr": [603.24019018055617, 714.16997391012274], "Rasgrp2": [690.22049994365113, 564.95651747219074], "Rasgrp1": [477.66763272924243, 481.20413515541821], "Rasgrp4": [166.40668456451303, 746.77212289686429], "Pycrl": [958.25302187351974, 320.33178606756019], "Spire1": [374.28478883501913, 394.36518761363351], "Nom1": [347.66797701205064, 642.79892083274501], "Kif13a": [769.58118738596272, 643.58998066207118], "Kif13b": [663.18442848411121, 602.93836849864169], "Gm6548": [963.22321572775638, 417.06760031887342], "Zfp169": [467.56335408972132, 133.25251447537926], "Sdhc": [195.68870137659945, 643.87878914336898], "Sdhb": [19.622219617285744, 867.55395928745872], "Sdhd": [276.82741056969491, 656.65107527896907], "5330426p16rik": [651.74694539270865, 8.2820758489783479], "Ispd": [847.38249337240336, 787.70263297507665], "Snord83b": [946.82503938904631, 268.55016852985437], "Etaa1": [538.8905877347305, 239.06569314279429], "Anks1": [139.12223738965034, 28.57290447961369], "Anks3": [139.0157308922455, 36.015639260986468], "1810014b01rik": [917.71143751539148, 463.74689038403187], "Atp6v0d1": [316.98944515776765, 79.778657303932491], "Tmem86b": [580.34971605102749, 969.76918288156401], "Olfr146": [503.31765106574443, 306.06723281588268], "Themis": [315.28637605034083, 572.28341661151035], "Grk6": [899.42814859916905, 628.76850911058818], "Grk4": [823.41260829050407, 163.83169302512442], "Grk5": [591.8256600085665, 838.06043421610377], "Ank": [470.45830730115046, 389.31005916262353], "Atp9a": [697.11245559088957, 996.73042337598486], "Gorasp2": [371.01993722544711, 245.47610037159018], "Dctn2": [269.19537417580108, 981.91507422259588], "Dctn3": [243.36791429990254, 461.91825196359736], "Dctn1": [47.02068022731688, 6.2565168161074665], "Dctn6": [664.63322256774211, 971.44849753448568], "Dctn4": [20.76457927954538, 93.606050965921483], "Dctn5": [368.19256132897812, 142.5482838334662], "Znrf1": [496.39466018643094, 980.3862019147889], "Znrf3": [748.48386844657011, 330.34315452262757], "9430015g10rik": [40.44349549805866, 946.94769817761505], "Slc38a10": [275.85212001399469, 382.88468279645008], "Pddc1": [447.40828905672947, 458.47918175091206], "Glrx": [394.03780608653864, 311.98825287753647], "Carhsp1": [973.72578315367923, 813.36334770069777], "Rnmtl1": [486.57210438582138, 616.28816067065338], "Plekhf1": [134.67583186347704, 787.56276768650775], "Zfp839": [784.61406494872381, 4.8155904043134194], "Zfp831": [784.21357208544805, 15.934281047612998], "Zfp830": [644.60542775897216, 109.70955049107738], "Fermt3": [305.87300794216065, 120.96838931524259], "Mrpl10": [240.86428323331489, 866.0677928402265], "Sys1": [623.03420672360471, 725.37855068243834], "Ets2": [514.98103417677714, 208.63539387211631], "Bc024978": [114.276150617627, 982.46954193162935], "Suv420h1": [600.92362640168949, 936.48378464281302], "Sall2": [752.59442123306633, 739.00222033578973], "Sec22b": [267.80388752724423, 654.8654278418586], "Ptpn18": [708.496089174703, 511.07362152926487], "Ptpn11": [418.37800190584056, 292.71413495001434], "Zfand2a": [519.89382458983494, 606.94276460842218], "Tasp1": [918.26384595402817, 439.27363477828021], "Piga": [569.48627715456132, 652.73189501181002], "Itgb3": [877.34778608674344, 727.92680745050041], "Pigc": [762.16483781092893, 777.3159619140007], "Itgb7": [540.05214589344905, 107.966175166344], "Pigg": [46.294086104402012, 734.05969937815814], "Pigh": [782.41505740552998, 777.08615948534316], "Pigk": [270.26012824021694, 832.38186949418753], "Pigl": [68.486860158543251, 720.57397154318744], "Pigm": [532.38546860188865, 454.04541006727851], "Pign": [507.06752888802231, 641.87889875763585], "Pigo": [57.185878997727961, 720.969062707852], "Pigp": [521.14986868500512, 500.10604339769895], "Pinx1": [483.00725031351664, 446.1793455519711], "Pigs": [47.781128181692196, 722.68759869803205], "Pigt": [494.48460975763084, 652.95740049363769], "Pigu": [327.07824527597, 800.11404755834587], "Pigw": [601.74352619635488, 774.8699284485707], "Pigx": [772.9526750507622, 799.228901603287], "Gopc": [538.59901600780699, 885.8658985797573], "Zfp764": [163.06913554472686, 367.0539095532871], "Zfp763": [927.70926200087649, 417.24178080749192], "Gnl3l": [410.13695053051481, 750.3115645010655], "2310007l24rik": [472.93232194536733, 22.552887475953348], "Acaa1a": [451.97548445502508, 714.52708852530861], "Zfp768": [782.89048036580812, 36.638032612528505], "Tmx4": [64.129187773250507, 459.0048202649017], "Tmx1": [832.6403024876214, 457.78784999000385], "Tmx3": [611.79852079812633, 958.70571318281134], "Cdipt": [783.31113021509316, 984.22907096196536], "Btf3": [582.88804342949265, 125.61409591602897], "Cops7b": [368.51731502965117, 109.09305053633454], "Cox7b": [857.71224905572194, 835.68304677125923], "9030617o03rik": [526.32916231867785, 51.137935412576645], "Naga": [358.23071042450988, 860.77595184394283], "Myo10": [509.57817828041658, 150.51125856211922], "Nagk": [378.4857095821813, 898.00739827673885], "Llgl2": [933.77022097255724, 570.05274396104562], "Llgl1": [920.58444892251839, 555.32169870610255], "Noc3l": [747.57613000985441, 413.97525219062612], "Rccd1": [685.18938043758271, 775.34604217192054], "Hist1h2bh": [125.2513461948943, 194.12819459603801], "Ptar1": [433.06765424091384, 293.90276204477982], "Xylt2": [657.98299668515597, 103.92704755967976], "Pglyrp2": [872.58487996514077, 288.48342374537913], "Cbll1": [669.12286638859587, 452.18739062955478], "Kdelr2": [986.56033145180174, 788.95251536036415], "Kdelr3": [847.15210526293015, 278.39970521767765], "Ofd1": [342.54913946245415, 406.11590000463019], "Kdelr1": [911.49613424220411, 763.42658392185695], "Rab11fip3": [751.00397303016598, 551.27325646841109], "Rab11fip1": [982.46995167766056, 321.89461067532062], "Lrig1": [993.25157256450154, 581.52482006349783], "Rab11fip4": [365.49102254594089, 472.81373748391081], "Morc2a": [390.81043543124599, 849.14913602750539], "9930021j03rik": [248.84000941853569, 170.00986714684046], "Thyn1": [553.37341339636839, 136.93339219289604], "Rab39b": [956.93984491707727, 289.54763825116493], "Mir155": [613.28847656726487, 524.76905170612838], "Fam96a": [858.32293320303665, 36.472841044910489], "Fam96b": [677.1904945269622, 462.09512280364822], "Ppp3ca": [561.47319922179167, 763.98266304681511], "Ppp3cb": [519.59048324315756, 561.66708820428698], "Ppp3cc": [25.681845112222248, 670.68774891608723], "Fcgr3": [815.54832292452375, 474.82259079533901], "Hspa9": [61.844795351558126, 6.2807493760467139], "Ncln": [358.76270928373776, 872.48504418444952], "Arfrp1": [191.73132719100832, 5.0073353580970679], "Itpk1": [953.34764545234918, 763.92718413242255], "Chchd3": [984.21479597635937, 850.35291928357879], "Chchd1": [763.19248666938802, 959.58867735171009], "Chchd6": [975.06001884348029, 859.70930149621415], "Chchd7": [741.54443379287454, 629.8598719364536], "Chchd4": [124.63330206887457, 957.71877839015235], "Chchd5": [889.64056454978447, 884.21581403979962], "Lmo4": [888.13988548439988, 666.56970087752438], "Epha2": [888.64812313199729, 812.57309872124472], "A430005l14rik": [71.791789913160883, 947.5748296718541], "Pbxip1": [441.73405569530803, 775.06441728238269], "Gclm": [537.15277992283336, 875.2941710579247], "Rp2h": [84.724291312284464, 642.84053789759332], "Aldh2": [346.38809604567678, 203.5204782119846], "Grap2": [835.62265249554753, 163.67702175108263], "Nhp2": [750.92929070773721, 861.2103747961969], "Fam105a": [346.64047498544039, 290.11628926902256], "Batf3": [124.28490572608864, 908.88247423577434], "Fam173a": [788.2405844319386, 491.80508594381593], "Ift140": [932.94413001826058, 654.76703843826976], "Trim28": [36.678316647903934, 339.4104890689614], "St8sia6": [206.52457109149407, 515.17639444481745], "Trim26": [52.374040494632929, 394.93495168156846], "St8sia4": [162.913591159383, 477.31138498699551], "Tanc1": [864.30325573920231, 350.28023127309814], "Trim21": [37.668998774444631, 411.51459815834897], "St8sia1": [221.60521414870271, 514.26152242875048], "Parvg": [464.1245697899148, 569.20393735426842], "Itpkc": [541.00786957243224, 98.459511438868958], "Itpkb": [880.07081008828925, 738.65674332077538], "Sart3": [164.94492587431509, 708.45347572832759], "Sart1": [446.91292976245006, 322.29779854534155], "Ston2": [654.46274766496674, 921.74880735942179], "Ttc5": [137.39076016268166, 505.03468287264099], "Ttc4": [177.16838460559109, 348.59290387562726], "Ttc7": [178.82617254151879, 341.07929915408181], "Ttc1": [817.21394300171949, 417.06112415036642], "Rpl7l1": [284.42523390689684, 341.13871892340728], "Dolpp1": [296.166493862842, 982.53061887500962], "Suclg1": [136.02625526299045, 707.05955363079977], "Gatad2b": [243.35771411952862, 110.15121489789692], "Gatad2a": [946.51314123982604, 416.04853076014888], "Vgll4": [80.091247091436529, 442.64418754584892], "Nup50": [870.32964734362918, 174.33361312634742], "Raver1": [327.7893908768396, 439.71536565408292], "Nup54": [452.63525133574507, 945.99335793814714], "Pgbd1": [570.74235406182027, 617.16825677975032], "Atl3": [728.6023515877755, 922.4172920365919], "Atl2": [34.943217406944605, 162.88846859328194], "Atl1": [231.41949269314219, 312.78521557884534], "Sphk2": [698.35516092492219, 897.58571513958816], "Pex26": [357.40396792567464, 787.68730920069538], "Dscc1": [675.30415717232836, 309.06908613211436], "9430020k01rik": [233.6415986968469, 222.84555935944795], "Farp2": [580.9958476263173, 373.85948884166487], "Rpl28": [315.36807479504949, 786.43892143416019], "Farp1": [564.72781251746665, 227.70734147693446], "Rpl24": [16.770128536499278, 787.30011196261296], "Rpl27": [177.00854490807708, 578.37587660051292], "Jrk": [131.23257839888328, 826.8404683169623], "Rpl23": [194.09493587384461, 596.92741326864871], "Rpl22": [192.19610289701663, 605.80775981981265], "Bcar1": [355.9131048159436, 37.513633815345521], "Sorl1": [65.710703801007924, 522.62772695430374], "Strn3": [234.13230416518405, 483.18014370223784], "Atp13a1": [164.30809668529662, 24.783995874490017], "Tom1": [785.96452585551128, 408.20887135086639], "Atp13a3": [740.32625606187548, 947.63349143428934], "Atp13a2": [525.49812869071525, 971.55977857776679], "Pmvk": [558.61252375811239, 786.82050026162847], "Gm8801": [698.87399399234073, 7.9287526629020153], "Pknox1": [655.15648827755467, 630.49408346422854], "Ranbp10": [982.04839152869226, 289.50504210598865], "Pkd1": [396.27758676435775, 442.00338068623176], "Gpx1": [590.42462400995316, 849.95325221878988], "B2m": [210.45011863327869, 857.58174460080249], "Gpx4": [810.16897482131787, 151.48892604641566], "Sult2b1": [640.00083090101987, 445.5284463757431], "Unc50": [683.73754777011118, 415.304980238849], "Them4": [816.72280450972642, 787.64790288134373], "Ube3b": [798.31296734360558, 320.99351926485281], "Ube3c": [758.34012575783879, 438.83477541078992], "Uqcrq": [122.64731606902208, 348.53419519677169], "Hspd1": [986.41510957727166, 715.65989547744744], "Uqcrh": [702.95507326270547, 415.43148176432328], "Uqcrb": [714.51031926997086, 414.72695111222072], "Mettl9": [432.65127314869193, 959.71196659146449], "2700060e02rik": [373.49340195203592, 172.61269928235134], "Cep170": [964.59166721738177, 859.86492823726996], "Mettl1": [399.63862883598597, 427.72960479499113], "Mettl2": [412.30641333687504, 945.29328404570242], "Mettl4": [452.52197577218402, 910.54622621761234], "Mettl5": [433.71657636606665, 874.39475368842216], "Fastk": [580.43494255731855, 364.30343682052683], "Ccar1": [367.6555761094927, 7.8411408569815197], "Rab27a": [365.45966614700774, 449.09135733085344], "Cog8": [675.36167989328226, 17.346057453628791], "Aven": [193.62773667986392, 394.42741216998002], "Cog3": [22.531087526489543, 163.15604939150364], "Fli1": [544.04157775672434, 343.42669639682185], "Cog6": [846.2897865968298, 896.44544354481684], "Cog5": [599.30966527295197, 538.35223166526202], "Cog4": [674.03254955000341, 7.3428381452944649], "Sc5d": [959.0021022753142, 8.0378835805929079], "Magee1": [979.65438380629939, 554.83163833774267], "Tap1": [275.5348229824836, 721.46480396652294], "Tap2": [802.1306462587404, 357.5023075805741], "Ppap2c": [569.56293710730074, 728.14222446463759], "Ptpn3": [996.49701189499865, 58.96478023538463], "Pole4": [713.88661689894298, 355.8382580610089], "Pole3": [157.08513948506945, 813.79610197056923], "Pole2": [613.57723545614226, 801.77868731611852], "Obsl1": [325.82828850176429, 629.70968705074756], "Eps8l1": [514.8928959362463, 240.16151268299294], "Rab12": [982.13584004919824, 7.3259012525089506], "Skiv2l2": [65.856777169799884, 774.78399384844033], "Gng10": [562.24140070735064, 40.466161793182998], "Gng12": [809.58843124530199, 18.150116789876584], "Utrn": [760.61776951685249, 330.46284032976945], "Cxcl3": [651.08415568070393, 183.67652878832467], "Golim4": [897.71887256561729, 163.55922203422401], "St7": [163.38639685014849, 468.67429791947205], "Ccrn4l": [356.19096191428991, 90.501178875111663], "D830046c22rik": [393.43452473117929, 110.82829006424703], "Pskh1": [15.887994090873384, 632.35932332895186], "Klf13": [933.63437461932358, 176.19927990862269], "Mphosph8": [484.96213750047389, 996.76734551341542], "Klf10": [931.99290862466137, 184.15190997408465], "Klf16": [907.23954664492294, 185.528831842063], "Klf14": [919.73439994577598, 184.39870526099574], "Mphosph6": [963.50438427921347, 958.33916746548118], "Ncl": [326.03359289023047, 896.81425318963511], "Unkl": [893.20041981787813, 425.57019699355845], "Phb2": [514.50634685443265, 437.01187047827148], "Als2": [205.16689002671382, 252.58394116139317], "Hmha1": [920.71640678191125, 628.95316711735029], "Wdfy4": [894.6717806117922, 394.0618188780013], "Hps1": [952.97417633900625, 616.61553769511056], "Wdfy2": [598.99464944246995, 480.43502507471379], "Hps3": [339.14128708390149, 364.61113067017294], "Kctd5": [771.35943742795803, 652.65501033110638], "Fam133b": [875.85741183907635, 492.73045081682699], "Serpinb6a": [306.5404919509283, 643.08823184337757], "Serpinb6b": [708.97631386868568, 118.85423130753161], "Serpinb6c": [709.79239383186746, 88.51201387004221], "Bcl3": [329.79317610272415, 38.132683313652805], "Fam199x": [342.8467458262536, 139.96321877445075], "Snf8": [8.3392401296781706, 467.80234265086523], "Snord69": [735.49255020675002, 160.13890857117349], "Lif": [890.23653973330408, 545.26322862749339], "Zfp276": [735.75491874651721, 183.15958907253881], "Uck2": [993.9474507078985, 358.77801805601621], "Apex1": [167.72123249691742, 911.38207955242865], "Tmem194b": [91.544756548930891, 421.39255456007936], "Tmem176a": [665.97234876830294, 713.72248168640954], "Tmem176b": [406.58812413852087, 550.09315616845799], "Zfp143": [465.09329673855632, 125.76977366933151], "Zfp142": [449.56636061706115, 124.5115519726593], "1700048o20rik": [434.83402879944128, 25.901271984152299], "Zfp146": [714.46262000360946, 446.31919961944982], "Pus7l": [440.20957540428691, 458.95928538657461], "Eri3": [672.13921350647274, 368.07434926111955], "Zbed3": [796.59667173331138, 67.287177466600895], "Zbed4": [783.92832544785358, 48.539427769802991], "Iah1": [87.09141400816911, 17.102276479905139], "Ldlr": [453.86250543471925, 788.38951446748695], "Ilvbl": [794.60378832134518, 704.3032387699069], "D19bwg1357e": [676.69521691071157, 971.37302226120062], "Kbtbd4": [975.48439731697283, 799.44345079328036], "Alk": [359.59209243598082, 212.75323543098824], "Glg1": [61.943372549909576, 66.051077135564285], "Klhl17": [920.10505666635322, 204.75366109827479], "Mgll": [404.18488194953244, 496.76527313232856], "Kbtbd8": [878.6487399835388, 775.35836685709387], "Prelid1": [14.725052444074016, 708.43055362840983], "Prelid2": [35.332700902805151, 723.34052188190014], "Rce1": [729.2497785696271, 775.5662706755063], "Atp7a": [320.33618350083395, 16.488444972091962], "Neu1": [374.30232752485927, 582.06278580400328], "Neu3": [824.3492838321763, 862.85815479841699], "Znrd1": [50.453742847229726, 386.17968108174301], "Gpd1l": [787.42759920789194, 483.81955529034252], "Ip6k1": [808.91744941880029, 256.80823318718978], "Nme4": [453.25756161078937, 690.5913621518464], "Nme6": [489.65832013327253, 223.59356037777144], "Bms1": [60.504077038292515, 202.6936791200815], "Nme1": [488.81178854723123, 233.29198079280877], "Nme2": [55.057439138845574, 896.69231476790674], "Nme3": [724.38390976552876, 413.98322768945701], "Hat1": [603.85221787984699, 310.84578081486859], "Arpc5l": [92.567775315764493, 947.14483357068389], "Tmem154": [794.40456897877982, 788.82810019754106], "Sfpq": [256.34447147553118, 787.31346369542939], "Hsd11b1": [974.95217664245229, 615.37559894099923], "Pusl1": [432.76498785588683, 460.19314552276177], "Tmem159": [849.66439814717762, 424.46477384018897], "Scaf1": [256.5818633329161, 643.31961854825443], "Pgrmc2": [560.10575017159272, 654.77360326925611], "Pgrmc1": [531.4578049404081, 445.77278087594601], "Lrrcc1": [664.75423619522132, 555.80190180254829], "Blvra": [204.9068892399176, 280.59433631716769], "Zdhhc1": [771.43911197407647, 37.755979544540438], "Zdhhc2": [909.60673941356288, 405.11090092916663], "Ddit4": [279.71528756820459, 979.88227792547866], "9330151l19rik": [219.87576097838391, 241.6180933753752], "Zdhhc7": [179.08451170996887, 885.99734934055834], "Zdhhc6": [450.20587180362043, 132.13143175068012], "Zdhhc9": [182.14373818321886, 875.45488966030109], "Zdhhc8": [442.91197496118707, 99.095030827381052], "Hdhd2": [192.29128778700505, 201.62320074631134], "Cst3": [195.05463947234483, 924.50906336289017], "D130040h23rik": [113.94052635262375, 300.59546505383452], "Cst7": [393.95833568950536, 162.449754293696], "Dera": [22.371385846153746, 7.5770740963436722], "Usmg5": [713.35630318086191, 287.8697442121329], "Ap4b1": [34.043687439787945, 242.79926972805515], "Plek2": [116.53316351951229, 734.85724564566704], "Ndufb9": [465.50818035345355, 630.56200557500824], "Mlec": [431.47040793189746, 984.1598447345101], "Pdss2": [468.70735355367304, 437.34551746858949], "Pdss1": [653.77073227588846, 653.51324856979261], "Bc005537": [33.043889126993498, 261.60000202754554], "Casd1": [204.19915605594673, 403.10193156154565], "Hivep1": [529.32729293496311, 874.49223955967398], "Hivep2": [963.99818690707093, 527.64621770131055], "Hivep3": [435.4096026644682, 579.479614546991], "Zfp703": [162.14968698115183, 385.91592675995798], "Zfp706": [559.13521041468164, 947.54714759256797], "Zfp709": [520.11862344243514, 580.0864328810228], "Abhd15": [246.03345530214941, 291.45119264385363], "Abhd10": [334.70728858110607, 213.95986764402119], "Abhd11": [5.8918749866087268, 972.19162786520008], "Abhd12": [492.77799906077485, 606.66178795223493], "Abhd13": [577.89306551994264, 136.00182481304259], "9530068e07rik": [627.10549711802776, 27.79230109966371], "Bbc3": [224.55115043650397, 866.30749093283748], "Trove2": [38.368194362189016, 330.13782101382162], "Ggta1": [810.89114808112242, 68.354429242150459], "Cct8": [395.86190784969324, 603.78922183672319], "Cct3": [782.74517738983604, 959.17342596305139], "Cct7": [771.95795109601033, 972.52155055888807], "Cct5": [100.01601033901186, 183.08405051851997], "Dtymk": [898.77673589782614, 921.93686228753131], "Depdc5": [867.10397840735698, 994.48541684733152], "Nhej1": [496.80811857051634, 143.54232169520913], "Fam129a": [829.50829549794423, 503.15358610033468], "Fam129b": [831.34281176581555, 493.80074151578623], "Arpc4": [102.8445271753243, 948.1969496035033], "Notch1": [369.22403675944395, 630.64224659109379], "Notch2": [399.8567763160849, 628.45209515801355], "Rps19bp1": [221.22803464001771, 579.41888429248104], "Skiv2l": [123.31744649365757, 595.2375993953616], "Bphl": [270.94833519988185, 57.999030638632199], "Vamp1": [133.93458622285095, 339.13716425505822], "Vamp3": [909.09413420134194, 340.43454509038577], "Vamp2": [713.8497725581542, 426.24789342154696], "Vamp4": [964.94853792597814, 404.46021518472094], "Vamp8": [533.21851119597784, 584.99535076013922], "Cerk": [124.39390508429817, 971.90521719045751], "Tmem110": [313.41579674153633, 867.79868591101297], "Gimap8": [883.35125575352413, 122.10549457085884], "Gimap9": [570.97911383087535, 886.81799132539777], "Gimap4": [406.82640314500782, 278.11048717605684], "Gimap5": [406.47899463019002, 288.00217468991468], "Gimap6": [394.56543811755279, 256.86876777111945], "Gimap7": [570.11176448074571, 813.21603354140291], "Gimap1": [859.30351236685976, 122.65686242567396], "Gimap3": [955.07567343741164, 431.64648279255675], "Sec14l2": [225.15393818764102, 619.2606299640961], "Sec14l1": [216.32534172763891, 642.88047553247338], "Isyna1": [421.1128245129355, 125.26979922062799], "Gm1966": [591.92792043996099, 529.20901124968759], "Mcm6": [326.2983118136097, 959.68813337577956], "Mcm5": [463.55210268069493, 921.00182706195324], "Mcm3": [326.79225693295763, 923.20571983706611], "Mcm2": [454.49142615930424, 923.60061241070525], "Tnfrsf12a": [579.63818697196393, 959.30862054507236], "Cox7c": [537.53278637439519, 26.634067624013827], "Cecr5": [760.94861936288112, 922.44568266694728], "Spry2": [222.21836386287652, 496.89557248639159], "Spry1": [258.71455908273538, 427.79265098428505], "Nxt1": [481.97948306791392, 303.55367096927819], "Zfp874a": [536.08556905241301, 995.96392746053266], "Tmem30a": [614.28830583368745, 628.30137320885365], "Tmem30c": [94.571565831591215, 403.16788692504565], "Stx1a": [294.64148959565313, 204.7203558087657], "Dalrd3": [406.37414855698012, 89.086789849256562], "Hdgfrp3": [954.39189291627099, 664.97450634620077], "Fam107b": [356.7787594021728, 141.79507664915093], "Mepce": [410.87989544666038, 970.07603124809066], "Crot": [728.01820958073199, 640.35397320814275], "Rnf114": [633.75902901680297, 798.81895921721116], "Rnf115": [623.08486731450193, 788.75427969221596], "Hus1": [500.1813900209101, 99.385445252273811], "Foxn2": [231.06410349403447, 112.60282478517621], "Pcmtd2": [612.12012707245503, 667.10542762207047], "Vps29": [535.71668051477297, 596.77228359599383], "Gfer": [884.81360249660599, 68.874263829270731], "Chordc1": [718.05797871189554, 652.44260921145394], "Cyp51": [699.76567601311308, 247.04052745537709], "D930015e06rik": [392.6317935472984, 121.17414114187267], "Paxip1": [601.2520650561919, 688.94885077767867], "Fbxl12": [565.65706778452193, 217.9896339939562], "Atn1": [123.25005650718069, 933.76793904646445], "Fbxl14": [293.15881490634484, 17.170822483176124], "Fbxl19": [859.94225143588653, 572.03185284527706], "Fbxl18": [861.63043155787909, 562.7170886036912], "Zfp281": [681.62752847205638, 153.01557346900336], "Zfp282": [747.82769111869402, 194.26618685654842], "Katnb1": [936.11650791969203, 527.12879549734294], "Nup35": [368.9902254600492, 688.73173263891044], "Nup37": [379.55438066543587, 690.00246245511698], "Ndfip2": [804.65737374438345, 873.9962459344415], "Lce1g": [391.32289045241771, 428.16330553836377], "Nit1": [419.34146366274513, 160.93657015832301], "Ptk2": [460.56943627480621, 294.30668353286705], "Glod4": [845.39508546966829, 36.944624162971749], "Pygb": [752.2148553209604, 799.73181197206395], "Heca": [430.22937988383768, 727.95039457121459], "Pygl": [689.95243086299388, 552.47651788009057], "Odc1": [474.18144627446651, 703.65136094455522], "Pfas": [559.23313175450721, 628.62212397588667], "Frrs1": [217.75397247209921, 141.44198133466881], "Gramd3": [443.99077575240165, 740.82117939476711], "Mtpn": [327.36844680460655, 813.2181046933697], "Dguok": [113.47069620844479, 291.6481435485403], "Pdap1": [656.36112937550081, 473.90207598468118], "Ext2": [874.45538381434187, 536.15120483821238], "Lonrf1": [341.78259895582909, 322.22731738349643], "Dgat1": [568.7217372916549, 461.25067654886294], "Madd": [453.15044416613489, 872.33861490787649], "Stoml2": [749.87343965947241, 566.6118419844662], "Spen": [179.09834546176506, 488.13531637211207], "Dtwd1": [984.86718410320816, 132.24665301269462], "Ucp2": [978.05203861246025, 395.54838196144658], "Sbk1": [166.47638918282067, 697.7730453437382], "Mdp1": [751.06830195948078, 811.18644336490604], "Gemin8": [268.71333501202588, 141.05551419293278], "Ormdl2": [361.3095846590777, 337.63445681996495], "Ormdl3": [871.68309552614676, 59.291008774226277], "Ormdl1": [384.41456371862398, 538.05433714548019], "Fkbpl": [244.2726090281302, 130.37102945273259], "Adcy3": [17.095721116129244, 934.07514642968454], "Gemin6": [821.8044568863055, 78.564387940908688], "Gemin7": [822.89952919608584, 48.533877176477965], "Gemin4": [571.32998330735188, 875.59258416628586], "Gemin5": [821.93387203251052, 70.155978910313209], "1700021f05rik": [508.68972276648964, 23.361347780276393], "Spsb1": [235.59565489426782, 748.54299126048761], "Phf14": [506.56803334502013, 499.43829314734467], "Phf10": [389.97637718036628, 801.86412637755541], "Phf12": [548.94623675423088, 629.20635848974644], "Phf13": [520.5454468759707, 481.61668642075244], "Tmem120b": [66.053157337528773, 404.05495775917638], "Phf19": [378.30487123047186, 799.12868022674661], "Bgn": [86.328738763452392, 291.63331373374388], "Tmem120a": [309.94461882008011, 187.89676724378324], "Mospd3": [698.34578421672211, 812.52596324679996], "Mospd1": [369.23062943699483, 849.88387432458728], "Csrp1": [663.27914797143455, 194.77356856586553], "Csrp2": [676.54756070905466, 170.86751603381336], "9930104l06rik": [218.47657490890634, 272.76630854492799], "Fkbp4": [232.03258609812784, 143.33711153058448], "Fkbp5": [814.35334589791876, 598.82405997184014], "Acadsb": [233.12411620454904, 205.97611242814062], "Fkbp3": [545.91842168851281, 352.89753650805204], "Fkbp8": [294.47107449941927, 100.06399122165934], "Tmem41b": [848.3100519237712, 416.7570486425841], "Wasf2": [922.7644308278982, 394.83547231420408], "Rsc1a1": [315.31171521649895, 671.88237411604189], "Srgap3": [579.72551874535714, 934.12980725732916], "Srgap2": [248.06720258228734, 383.28658136815551], "Psat1": [46.345219411254632, 632.21752983330714], "Prkcsh": [63.870211375762999, 670.42323862422404], "Cchcr1": [217.53991605803051, 15.84248179367734], "Evi2a": [528.76555179132174, 208.89906685983624], "Ap1s1": [113.19191095857398, 16.290351863525604], "Ap1s2": [140.32572941509304, 46.405784504707363], "Ap1s3": [265.88193738463161, 214.35213732162134], "Uty": [772.61414188717129, 320.22549375687356], "Evi2b": [551.97204781899131, 228.90904802321276], "Mboat2": [298.71241237201326, 912.39710364717587], "Ftl1": [971.10145803267756, 152.90559316911529], "Fgfbp3": [689.33403635206139, 476.24232353447894], "Cs": [580.74676783354789, 385.62223311997769], "Mboat7": [379.54875436061576, 945.74065635863235], "Gns": [896.36191786514564, 152.54268180804897], "Nr3c1": [672.86268915836331, 416.41031746046031], "Cdca3": [803.2284982849277, 947.45819410334616], "Cdca7": [972.93621442163328, 897.78139605260276], "Zfp513": [134.1577412359913, 357.68596305641393], "Cdca8": [973.95656411575453, 886.87054143585647], "Krba1": [761.36526060663925, 702.8093596417159], "Twist1": [64.895755227908069, 366.67388167585204], "Fzr1": [644.98025562953478, 823.87950382791917], "Cd4": [317.09872293962326, 109.89137362954096], "Cd5": [268.75234070038215, 923.96777713062124], "Cd6": [919.95738920957172, 872.06756938898434], "Cd2": [942.53551909851217, 811.5631230178617], "Cd9": [815.4762590934979, 922.99899648307348], "Med29": [409.42986029349521, 933.54466772158912], "Rassf8": [971.7824883314654, 268.45080197262075], "Rassf1": [185.02160621493786, 723.53765405706952], "Rassf3": [759.0480294532631, 576.64776942170295], "Med22": [422.10930795749124, 932.73058499538752], "Med25": [368.60087390921245, 936.10127179801145], "Med27": [782.95516188175554, 836.917825095578], "Med26": [432.43450324869025, 944.88793589018758], "Ict1": [904.08038348495324, 509.41879037813516], "Sphk1": [450.56316531769124, 143.59511025483681], "Iqcb1": [985.01987892244915, 739.79147437968504], "Dvl2": [485.11905897662729, 385.17470954135376], "Dvl3": [260.82716992414299, 968.44045907494433], "Rev3l": [196.34021327975182, 787.80576873873235], "Uchl5": [595.14909568713256, 509.01770834604235], "Uchl4": [547.75807498619622, 577.03190880852355], "Uchl1": [80.91099449136334, 366.70379686912628], "Uchl3": [123.14364187406159, 331.45732272100071], "Meaf6": [653.84793340923545, 861.18660222365838], "Vopp1": [591.94794256283569, 341.97570509869814], "Ckap2": [538.55305348805416, 5.7919294514433108], "Tmbim4": [591.92037305431052, 617.95242954766081], "Arv1": [206.98450140274184, 56.226542812578217], "Tmbim1": [299.08688817146833, 858.38407337304761], "Commd10": [223.48269657765152, 911.29978376503936], "Nudt8": [783.10846020645226, 898.51249732852295], "Gcn1l1": [810.93655588650972, 49.246435559580618], "Scand1": [665.68710727836662, 564.60786630587347], "Scn2b": [185.61480480232166, 670.32912499642737], "Caskin2": [98.527075393902948, 263.32222550988911], "Crim1": [580.92226483872457, 439.65954302175783], "Zmpste24": [361.3049618913563, 181.21677186941625], "Rcc1": [697.93152419512148, 775.08173885816166], "Rcc2": [741.8772288973646, 762.66375386077584], "Sssca1": [150.90870215039834, 475.72321791315198], "Tirap": [454.91557611094282, 88.39906910944859], "Eml2": [334.96766095321408, 247.48617545299643], "Eml3": [919.32682090129185, 111.5206384617365], "Eml4": [321.22209352824683, 234.35518852335071], "Eml5": [687.11423123624058, 267.56357151205191], "Atp5k": [192.64794491783385, 422.5239571452089], "Atp5j": [34.324871125192992, 271.3996625037081], "Atp5h": [178.19581118037073, 26.340497609994721], "Atp5o": [343.36874177401216, 59.765370817701282], "Atp5l": [112.41383541198223, 921.7021070156776], "Pus10": [970.30899463063713, 8.6831522713683462], "Atp5e": [231.46176674260985, 302.75275720615133], "Atp5d": [194.28490008263472, 74.51933372950171], "Zfp113": [445.35144048855312, 31.726076617844868], "Txlng": [338.17615296965488, 605.10346499531249], "Cept1": [685.73379835540834, 59.659878671891384], "Txlna": [179.63415330420204, 357.97678041161282], "Tjp2": [881.29319467164783, 467.18590433520291], "Hspbp1": [933.55066221439756, 502.39848897138921], "Doc2a": [46.854125529035095, 47.002759985938305], "Cpeb4": [626.21349745911925, 566.43204442260208], "Safb": [770.76302444162286, 751.58611777041153], "Rpa3": [275.65897486719291, 324.44175235087465], "Rpa2": [94.674247243815373, 645.25158303223475], "Plk1": [757.98554783718737, 403.14245026237739], "Tmem177": [269.09062819158237, 560.62388298166013], "Tmem173": [268.71488481375246, 539.85308307619528], "Tmem170": [79.672849505573808, 394.6052753108072], "C2cd3": [762.34912055937025, 947.17608097556479], "Spint2": [355.72259055536875, 423.41929935019442], "Ift27": [953.40634759380839, 690.17515819316384], "Ift20": [327.04029173673996, 383.53721127136782], "Emilin1": [652.24567658684941, 319.55425225307528], "Mrpl11": [405.55137132592182, 537.28593621397079], "Plekhj1": [347.72123031247668, 728.80720375527494], "Nisch": [896.30886830046643, 225.93514290303298], "Rap2a": [728.94554381223509, 525.82631331396635], "Yipf1": [938.98976508039675, 340.66259498302179], "Zkscan3": [759.97217309698692, 234.8935720449098], "Yipf2": [657.25281733392842, 121.59503703219204], "Yipf5": [560.6745077272243, 605.31045336369004], "Yipf4": [706.09602327548976, 391.31656458732687], "Yipf6": [762.56179813624692, 213.46350521054208], "Hprt": [88.043901234233971, 8.2786242713518128], "Ppt1": [24.606708794339582, 708.29229832175827], "Ppt2": [400.69048302589431, 394.77613411419554], "Syde2": [655.5871484263198, 714.09733839704916], "Sqle": [240.12864343103797, 413.98098661349206], "Slc26a2": [64.027003342625562, 597.00952100636152], "Slc26a6": [758.37304915364177, 87.490120019706637], "Mrpl19": [974.9408739730369, 995.53549459205192], "Hist1h1d": [346.19869206126185, 300.3324731563813], "Hist1h1e": [154.89353706482936, 212.98529539830028], "Magoh": [92.223156174467078, 833.93717642196498], "Hist1h1b": [154.28287554097389, 233.32477068714232], "Hist1h1c": [922.13058239881445, 653.16881914441592], "Psmd6": [432.20568832768288, 275.78917626681317], "Lime1": [890.70113230988034, 571.40999250689799], "Mrps27": [996.52044527034252, 995.86244524329516], "Ftsj2": [643.96069478503728, 850.2672482895224], "Ftsj3": [231.76737904022252, 161.23073416541314], "Prf1": [454.74923721655307, 177.49008262954021], "Trnau1ap": [467.81197675252537, 421.00651330546384], "Dad1": [234.31303568434754, 451.97768043341989], "Socs3": [533.40147772310377, 566.53845522433141], "Cbr4": [367.27856175594349, 17.661503467016452], "Cenpc1": [761.45556495570622, 908.93602769038523], "Thop1": [224.92526493006761, 849.96551805967624], "Zfp871": [713.85658774340664, 183.15920560906406], "Ksr1": [485.70775288824359, 798.80385568389318], "Procr": [156.16940318413708, 720.84141835483376], "St3gal3": [584.74851334185416, 11.011387044342046], "Exoc3": [831.16602931481737, 535.94077690603433], "St3gal1": [581.246069147963, 738.31550493847055], "Exoc1": [551.62721568725124, 178.68645605931454], "Exoc6": [784.10865409403925, 587.21480757607128], "St3gal6": [375.83229392787587, 379.13383407726548], "Exoc4": [816.53759900146565, 590.03078453181013], "St3gal4": [591.47644729463082, 738.41882228163445], "3110001i22rik": [220.21004260494337, 188.26275729806122], "Exoc8": [844.68952892449522, 518.55924869959779], "Rrm2b": [275.22988344116737, 683.77943143680864], "Ccr5": [814.51422911059728, 909.2102534967139], "Ccr6": [219.50670859631416, 422.40615131971396], "Ccr7": [205.04966923017861, 449.84733377501749], "Ccr8": [316.36765855802577, 926.56122209949956], "Ccr9": [342.78010915818379, 90.221241435109391], "Gm8615": [504.88338252968197, 969.17985550522883], "Nfxl1": [431.49929674056142, 667.37457065869046], "Prickle1": [559.20311887909486, 775.68221283011076], "Vcan": [893.39074259747201, 340.90743885193285], "Snrpa1": [36.396215953744075, 559.58336602657664], "Isg15": [879.77798281210301, 750.0816861812383], "Agpat9": [60.733253089730511, 959.4215122251594], "Neil1": [474.38684081957803, 655.4448900277356], "Dhx9": [663.26742056555543, 256.30075276763688], "Metap1": [335.44969273258158, 921.75341854389251], "H2-dma": [774.18131198356366, 235.49448438623006], "Metap2": [422.66347352769236, 944.85817115886641], "Zfp26": [724.7369639547436, 225.4791552548761], "Cotl1": [186.78309089275174, 895.13066125002956], "Nlgn2": [950.45340771658005, 581.34529962940383], "Wdr35": [302.65532960676734, 442.4822166661861], "Wdr34": [937.23711781623183, 396.63086904138436], "Wdr36": [135.17675596978734, 403.60443925626885], "Wdr33": [484.48653099834524, 340.24617566524995], "1700025g04rik": [500.32801044759128, 22.926696389464851], "Gmppa": [538.57041537889711, 897.31730011307832], "Vwa1": [316.43457823722969, 473.70953500041389], "Bcorl1": [380.73189112512114, 26.651332935320603], "Ptch1": [66.460731165383976, 631.53833003264822], "Fam92a": [322.25702518297817, 300.70323831913385], "Fam69b": [541.07709007264975, 197.24252468800654], "Fam69a": [859.27146067957608, 26.228399123739106], "Padi2": [621.99342679902463, 666.51489302092136], "Wiz": [798.10063465947974, 233.48971625142346], "Fdps": [846.24374833699676, 555.13880562733891], "Cd101": [397.22619841014944, 570.436652160265], "Xpc": [433.55245042368892, 125.65735770192401], "Cmpk1": [241.89034657997635, 937.63364148071639], "Cmpk2": [944.12777677478505, 948.02007932735603], "Tnfrsf10b": [770.30732863852029, 407.8108857114421], "Tgs1": [233.75393481902782, 540.56595649207725], "Adssl1": [152.93846352684446, 124.76101580990448], "Cnot6l": [20.709540584113778, 173.05863121618631], "Smarcad1": [37.002821291745853, 523.53459693595198], "Neat1": [485.40465083925574, 982.67255186652415], "Tiam1": [225.75028902842635, 841.94415690979974], "Ankrd37": [311.1186307482181, 272.661917551908], "Fam101b": [639.24510383468873, 380.27261106208704], "Ankrd39": [113.04273453278967, 35.396834619639364], "Gm10471": [395.84279765075468, 236.47932244373001], "Zfp7": [435.00070172306829, 489.21978590015675], "Rnf130": [314.85925091557993, 735.74101162256011], "Rnf138": [475.32858753044331, 615.8938782054272], "Rnf139": [274.97973946751472, 355.02223579303126], "Itgb1bp1": [931.64438727556069, 762.33659725674102], "Pck2": [443.37169765759518, 762.26061000064021], "Rpp40": [221.15651152539277, 569.88251133464439], "Pter": [432.28940196421718, 323.62827585509956], "Relt": [740.19877523201467, 577.21247329267032], "Tbc1d23": [108.72601288416094, 477.35248794362224], "Pten": [76.222802308263212, 629.52265074570892], "Tbc1d20": [166.08293084172672, 800.18316842816989], "Grn": [964.36844690698786, 511.61791928946604], "Relb": [393.9998557849986, 224.07965973931746], "Rela": [66.400314990368884, 655.27353142121137], "Wdr55": [772.61928913953227, 182.16508436571138], "Dhx40": [889.34259341400877, 994.32980606136789], "Zfp260": [698.66894239455939, 112.40424035883164], "1110038f14rik": [721.6814331736532, 66.783446205383484], "Afap1": [139.87989680257843, 145.32699870175233], "Aip": [535.68112239860227, 971.47455800085402], "1500012f01rik": [708.9092911872915, 65.908285922565071], "Calm2": [713.04023973312292, 482.33896969670764], "Calm3": [234.50843730049854, 197.26103789601785], "Lag3": [283.83409557568933, 866.38859806417463], "Klk8": [932.55894385900081, 225.47995971650508], "Apold1": [153.39819813699145, 55.426410441919323], "Frg1": [639.03782993461039, 366.36011993606371], "Wtap": [575.69366892868868, 597.05739115191818], "Cox5a": [177.62882939935204, 940.43281168495321], "Cox5b": [140.96382909614982, 827.02481042980708], "Frmd8": [654.32254469689929, 811.90993373586491], "Mpv17l2": [697.16569894233021, 848.37663536717355], "Ocel1": [411.17233627501207, 667.10300020813111], "Frmd6": [942.73065300088842, 983.96853058409181], "Msl3": [963.52483319410419, 969.74293058263038], "Pafah2": [569.31536700210961, 678.7506822484371], "Gpt2": [808.17798597028855, 162.09922219350861], "Chfr": [112.72949185714656, 959.78820346178043], "E2f7": [921.68813818317358, 972.14797165918378], "E2f5": [899.00653522375001, 835.95584284554366], "E2f4": [952.76707476451088, 958.8649068002095], "E2f3": [910.68012731866293, 946.53367076992026], "Tmem126a": [383.09658936106297, 224.75502486817462], "E2f1": [943.23237990112284, 960.11560825442007], "Top1mt": [180.5381189230911, 830.58661660137875], "E2f8": [846.47363156906397, 923.40652276494995], "Braf": [191.0415979746584, 281.87345073379686], "Bola1": [269.94957780285336, 78.976481255158532], "Bola3": [111.98394730598979, 853.0955102083808], "Bola2": [194.05896284172783, 457.84896629942773], "Batf": [392.60321247637415, 515.02041951617571], "2410004b18rik": [492.29658261995951, 8.1890990771617389], "Guf1": [835.14936105185404, 47.768703386197821], "Abr": [16.572321756266351, 958.61228900689116], "Cep135": [112.30845366769415, 971.24107451951375], "Arrb2": [47.460992112367194, 252.3622653974486], "Arrb1": [666.81571681965124, 935.98792903638412], "Gmeb2": [612.37684126654756, 888.14088116718278], "Aph1a": [484.93524468609053, 752.23855906316214], "Magea1": [484.17091526497921, 885.22941315179253], "Krcc1": [932.74957716341567, 196.36098338533836], "Pi4k2b": [897.33979732349519, 259.10687151593254], "Pi4k2a": [369.28022681226724, 801.61781287431211], "Serf2": [245.18486599502862, 801.40649128617031], "Pnp2": [703.55287286812995, 341.80542249153729], "Gtpbp4": [986.25495426737132, 703.74150712237304], "Gtpbp6": [548.93627204498307, 823.79389849161782], "Gtpbp3": [986.05345994130039, 665.31261729080904], "Gtpbp2": [898.58544316837276, 642.79322506958329], "Klhdc4": [890.40115355257615, 777.09539918720054], "Klhdc2": [257.79771928113587, 439.60704295808091], "Klhdc3": [981.0637780056436, 172.94186648051775], "Klhdc1": [679.83008366234662, 545.18902664643383], "Trio": [39.400751547558059, 403.66432090622646], "Klc3": [908.19099748115548, 205.75689598864963], "Tpst2": [134.47030371252004, 450.45389672946425], "Tpst1": [65.144876544124216, 329.33775846094369], "Nucb1": [464.10024988437959, 946.8743609204173], "4632428n05rik": [589.527469700099, 134.42781079208237], "Pcmt1": [468.36511561002982, 453.15564489677888], "D930016d06rik": [898.45794075076219, 898.38532009084815], "Ubxn11": [965.97312590547938, 397.11606043164045], "Hscb": [922.3831370451652, 738.6300757122076], "Tomm6": [850.00375553354115, 348.66983699574132], "Sec11c": [215.36759735991353, 657.0167092006709], "Sbno2": [176.95961410171222, 696.4344729955094], "Arpp19": [677.90451514804079, 947.87113516227032], "Ilkap": [114.12372657446987, 192.87583927781139], "Mga": [408.84198467510026, 911.62973032892887], "Tbp": [633.76563094278367, 752.12175366159522], "Pisd-ps2": [773.18132429711238, 788.86379115882255], "Snora81": [24.20418556915028, 597.24242255698925], "Shf": [191.31228148934565, 541.86934098456061], "9930111j21rik2": [294.86781955987254, 189.0922869707438], "9930111j21rik1": [234.58015707585969, 232.06180898051261], "A630033h20rik": [491.44810110647609, 53.479443487955315], "Slmap": [15.655355529574264, 654.93339316396089], "Rai1": [994.18070890287163, 278.73936454305016], "Obfc1": [464.39117298491624, 934.81853782904921], "Golgb1": [368.64492686620719, 236.05081742583752], "Cdc25b": [74.114871393540625, 311.40729002047448], "Smek1": [204.93276540130424, 748.14214727693104], "Cfp": [139.92772074001132, 869.9535530308541], "Fam118b": [359.10790794455482, 311.75368294476334], "Fam173b": [640.68706757030668, 344.26574518931307], "Gm6525": [815.53275164339607, 983.37975898811101], "Cgrrf1": [739.50349253540492, 654.28751160950435], "Cdc42bpa": [332.46911981304476, 89.981371785819704], "Cdc42bpb": [269.14413131310795, 910.71969181290297], "Lum": [965.57333243946607, 545.42570958243709], "Pdzd8": [347.19650846522887, 701.38061105799466], "Krt17": [846.24939936127987, 678.08171890243818], "Ssfa2": [374.23996722829855, 411.35018528837782], "Alg10b": [90.306679121922429, 960.39038307776502], "Phf6": [512.26185151116954, 460.77604959704979], "Phf2": [536.97341419702411, 631.14093925106772], "Phf1": [411.20871037014689, 802.15509691800389], "Tnpo2": [819.83320363035011, 456.97284307930852], "Tnpo1": [771.96766378064046, 441.80664928132251], "Trim12a": [24.129904310667648, 460.02739672071669], "Scn4a": [184.50443527806055, 683.02929957410231], "Fblim1": [802.31936855405934, 491.46373382837197], "Cdkn2aipnl": [698.79477904161502, 83.140369113572618], "Pla2g12a": [336.31357857716193, 726.69685693495364], "Dixdc1": [651.82438311960061, 212.45113627082236], "Adora2a": [724.45465131747278, 330.23548476221418], "Adora2b": [168.25307800119757, 95.437696541340443], "Mis12": [422.01208993089483, 983.12999923402072], "Abcb7": [82.468247548907314, 923.25178203335452], "Abcb6": [465.65439885861298, 38.168540438489259], "Abcb9": [246.66700177493939, 311.55214757520764], "Abcb8": [565.63010747846988, 136.42473596653733], "Ephx1": [879.27187429941603, 810.86856910712072], "Slbp": [418.58675169029209, 553.115617394281], "Arpc3": [91.841196231449885, 983.8587861003424], "Arpc2": [677.32058022035949, 934.34872842267964], "Arpc1a": [474.91265814555004, 726.08857906595597], "Pdia4": [449.21413262737627, 568.73897659311001], "Pdia3": [517.78260804480442, 884.38175373645299], "Arpc5": [19.289757897692542, 194.04249707913215], "Chsy1": [75.123139316719715, 290.85810642156832], "Itpr2": [815.26878307602431, 629.69399848248747], "Itpr3": [934.66441231170154, 510.63831607422452], "Itpr1": [554.22804029825897, 106.63059820084713], "Tmem115": [394.77740605186688, 548.3841622040627], "Tmem116": [64.685770062709153, 394.59291688387947], "Spata13": [362.83024349492518, 492.28003029893961], "Sft2d2": [165.39996637898244, 568.96451276082576], "Sft2d1": [46.115407042118775, 773.52180428451129], "Dapp1": [652.31933782919293, 244.91771835674797], "Mphosph10": [255.06300411339814, 865.37701580392479], "Flywch1": [305.35762331747532, 99.644170838957592], "U2af1": [120.17650441554736, 413.88716118994182], "U2af2": [797.24187819417148, 298.31459705903279], "Bahd1": [526.62332939795328, 90.768573058990839], "Stoml1": [191.64042319658432, 532.29115367360532], "Hist1h3b": [346.73757326058296, 312.43336303579753], "Hist1h3c": [552.55116574211797, 331.51148745456538], "Hist1h3a": [205.14411990345849, 192.04374426749581], "Hist1h3f": [539.70812341087253, 320.91612518264049], "Hist1h3g": [565.54608087085205, 300.31134658044607], "Hist1h3e": [538.90838974196686, 331.76816109228923], "Telo2": [291.00579660566103, 604.68569144929529], "Hist1h3h": [580.39456958447931, 811.40548158757827], "Hist1h3i": [551.41206009023233, 484.78236808832628], "Trappc9": [51.082033146911925, 339.39489309228145], "Ptpn23": [738.48850704259098, 550.33767358242005], "Trappc1": [122.05853406009567, 457.77704765681517], "Vcl": [515.96496438132579, 394.64193495021868], "Trappc4": [50.923604722072376, 321.57011645148282], "Vcp": [907.10797814821672, 358.91192935659001], "Capn2": [752.38359178669782, 936.30886560570934], "Capn1": [86.891863946001962, 271.99345990386968], "Rrbp1": [254.25387377880244, 697.14421010806029], "Fam71b": [541.4611724932422, 208.08967888846703], "Chac2": [898.7896824405766, 862.12361307953313], "Chac1": [139.93125724487788, 272.99385584109689], "Timm17b": [150.79195136187903, 485.17164105367618], "Timm17a": [612.16580965499429, 643.92280334720601], "Hspa1b": [80.972993975709073, 867.27682857938396], "Glrx2": [407.44381443393991, 236.38451456607874], "Glrx3": [405.9872229035646, 247.57410428751936], "Arfgef2": [193.07297040329152, 124.14355522173479], "Ab124611": [246.85880266924542, 302.84835883801981], "Tmem167b": [310.58854110851877, 223.50800680304772], "Zrsr1": [326.04354285732165, 594.28289086145446], "Zrsr2": [559.70523061050778, 924.14691462471103], "Peli1": [378.62887512896458, 763.31423273486723], "Ifngr2": [920.65409146393267, 725.49176053941403], "Peli2": [666.02164133898623, 526.87559807113803], "Sympk": [284.87904667235159, 669.04301642182179], "Tesc": [708.13162598624251, 664.58026311849892], "Gtf3a": [901.13438400532186, 654.69494788831753], "Gatm": [255.53238824366807, 120.58198792883061], "Rif1": [983.90610902112974, 259.86514077016892], "Gatc": [86.608671755528462, 65.803906361718433], "6530402f18rik": [232.63803278279951, 261.99750208207695], "Wdr13": [937.72148937978136, 349.44541117022965], "Wdr12": [485.11806935633001, 358.06641946852221], "Wdr11": [454.11696181766416, 200.01502918236221], "Dyx1c1": [221.91823697682949, 180.57744278547872], "Wdr18": [487.39411846395956, 365.74507463066715], "Bub1": [763.10071460102995, 935.90199638002355], "Serf1": [295.78598139440288, 645.19070556849101], "Rad18": [760.06454917778808, 538.90744717599318], "Ablim1": [38.628731105450278, 957.66472895390382], "Cdc25c": [268.15225821183134, 896.95009848550887], "Apoa1bp": [453.77089199094593, 363.70854095110951], "Cdc25a": [332.71450843679844, 109.21966232645997], "Zfp41": [546.14523867480193, 547.84963781813394], "Zgpat": [525.44170763807836, 994.03108433712248], "Zfp46": [683.44356687902064, 93.975523350846274], "Oma1": [383.00627193898248, 604.50614761204804], "Cd164": [292.92481576616927, 48.834099744214562], "Srp9": [614.24915096296695, 715.1564587315861], "Acsbg1": [464.49399899715206, 714.9250541421668], "Zfyve21": [440.63336422061002, 361.39622614194064], "Zfyve27": [515.51744208164348, 993.7032941909788], "H2-q8": [809.84194905188747, 142.75551402184195], "4931406c07rik": [519.41987827766957, 8.291153090723629], "H2-q7": [811.22504608161967, 132.11291357635639], "H2-q6": [281.33010904431114, 27.500161419665982], "H2-q2": [954.91458773415786, 679.06166433894748], "Eftud2": [641.64191306785835, 298.63945217289745], "Eftud1": [878.70881627191216, 970.90072867754725], "Atxn7l3b": [581.02530912581585, 106.73570674256592], "Csnk2b": [846.67244077296073, 847.81061303358524], "Srpk2": [248.51912084888767, 427.26373793981975], "Nedd8": [826.44766448237169, 885.44153221473425], "Nedd9": [486.15218125471648, 654.52334891683392], "Ncf1": [449.70170397417593, 543.02616304676144], "Slc10a7": [772.32991363231508, 160.08229936292298], "Srpr": [685.69270561474093, 752.24856706784067], "Ncf4": [480.42956721225681, 133.67275927223213], "Nedd1": [378.54123927162868, 863.04781762555479], "Grina": [580.87688400835384, 838.5950656294973], "Nedd4": [526.09469183335102, 132.51255272612494], "Pml": [622.60306018814106, 629.53396406955699], "Ring1": [507.91717129702897, 776.30080262180934], "Ankrd17": [219.85448476479436, 302.04406096639383], "Ankrd12": [296.67461873826727, 261.57661251681026], "Ankrd10": [113.08884925737387, 6.2073456918460934], "Rnf31": [496.48668683593411, 788.02737399085538], "Ywhaz": [774.16503320969036, 212.89158204189508], "Foxj2": [230.13906449410842, 89.047547810571672], "Spcs2": [244.95612298467924, 720.94629422264165], "Ywhaq": [774.42392607799331, 226.1133229338329], "1110008p14rik": [408.40578238828806, 173.66833928347887], "Ywhah": [592.62348587311726, 995.82591054783131], "Ywhab": [515.54779019333887, 340.51104664597938], "Bcl9l": [22.684583671126102, 282.30240163857735], "Cwf19l1": [604.14402950168358, 450.36761868536985], "Rnf157": [315.65610389157717, 773.74821047324087], "Tmem106b": [314.31825259908157, 857.15158586026723], "Gigyf1": [858.81691056342106, 101.41454893008842], "Gigyf2": [87.135098089143511, 46.619776278355261], "Rpp21": [292.65245670818871, 338.13964836438737], "Pcyox1l": [581.70194784204659, 703.28491729330131], "Ngrn": [66.65161161922633, 886.57664871878501], "Myo9a": [381.06043325861003, 885.38366851380943], "Gap43": [770.30695851803557, 563.50072273463627], "1700001l05rik": [645.08148372495305, 135.08956786413782], "Aa467197": [257.14790561013575, 261.86495218116386], "Lrrc4": [325.99950106096219, 332.60373797840339], "Esrra": [528.27509042545705, 187.61788004969779], "Pear1": [430.80426946338508, 788.70849775710576], "Aaas": [5.6534021860162458, 924.3961124083296], "Sh3glb2": [45.163865921263735, 898.60674952962108], "2700029m09rik": [594.41275894597436, 77.440842764285094], "Rpl41": [27.263833053767993, 799.88254753772128], "Snord22": [944.73027254514909, 290.26655600257828], "Mff": [411.89956659539007, 898.8027980715359], "Rabgef1": [339.4671603364327, 448.75604111700977], "Bcat2": [406.12841298525763, 46.916999750649275], "Bcat1": [102.0307402812451, 908.45645512921328], "Cib1": [250.77796528490794, 895.11316883960558], "Dusp22": [910.40836092618986, 49.195285418724851], "Zbtb12": [783.13138976526193, 76.973074355778948], "Trex1": [94.863479332727252, 377.29571637346163], "Herpud1": [421.33133405283127, 577.75880072456266], "Hn1": [316.88642809455092, 372.88390079674042], "Tg": [243.23073930756487, 529.64496833432418], "Phf5a": [859.84818313976632, 277.79147970595983], "Zfpl1": [723.68327475235492, 182.36856446069379], "Khdrbs1": [953.72170825605349, 801.60402915234738], "Gm12942": [381.42422211145617, 290.45146648543914], "Med14": [399.59836808288941, 909.02204270445327], "Plin2": [496.88138594325608, 618.00161642145019], "Plin3": [384.66610306934098, 451.99063125306617], "Mctp2": [477.45066381346686, 523.78844290637653], "Zfp935": [736.24797257309353, 193.59357162887437], "Zfp932": [996.35507190148553, 462.83129284634248], "Zfp933": [745.51841531914022, 45.066599167476241], "Zfp930": [633.06603759965617, 94.572788979140938], "Tfb2m": [188.0738257765934, 813.91279038494679], "Zfp938": [988.11352901245482, 464.63469672702314], "Safb2": [125.92273045659708, 670.74031865619861], "Map4k5": [431.49874779807283, 848.24119180385173], "A430078g23rik": [80.478352166207074, 945.17781226072157], "Bcr": [22.329130853486557, 291.90801119084767], "Map4k4": [420.43869715067461, 836.59981883349826], "Chd3": [661.27025623931445, 82.252448922400148], "Chd2": [910.49438454164374, 873.68800092760887], "Zc3h7b": [759.98605140953498, 16.113880395731226], "Chd7": [834.35713811619598, 860.02668882623379], "Chd6": [687.51545325052712, 653.71351465999714], "Chd9": [330.49101781154616, 131.6957416339402], "Ywhag": [123.52150385327801, 404.83560012538243], "Ankmy2": [604.48975847069312, 156.07391320332385], "Ppp6r2": [548.09743897614123, 762.64611901982221], "Ppp6r1": [547.79071927006305, 774.46749911049642], "Ipo13": [654.30774330429608, 602.7230266305362], "Ing4": [963.97306565103793, 753.08678703521184], "Erp44": [646.06746255507665, 981.88936715102307], "Tmem229b": [314.06554791989731, 605.7573635574596], "Fyttd1": [958.51084237678083, 164.19919759287549], "Fh1": [831.53555812295656, 544.8304091843969], "Tmem106c": [80.416649245314375, 422.90002288411711], "Flcn": [245.30460329625339, 150.59552259789461], "Coil": [826.51233684312001, 971.49316342851466], "Engase": [651.7332941740068, 267.31210385307486], "Thrap3": [244.75707149680761, 551.53106174908476], "Tecpr1": [728.03930298587557, 666.96651139356197], "Tecpr2": [279.15624833672712, 572.93667453583521], "Praf2": [602.66605809638816, 862.2041987798541], "Cyb5rl": [663.19319954317382, 29.767480568130829], "Dicer1": [195.98422777908894, 993.43253642605066], "Aarsd1": [37.838823694287122, 933.97120630826487], "Ebp": [920.76448996726174, 163.08450641099665], "Glo1": [569.97477181525721, 825.45998061698947], "Myo9b": [464.57070557550389, 971.48028005697438], "Racgap1": [240.42592113615797, 369.31920568464682], "Neb": [440.31905840505704, 189.67271780186374], "Osr1": [373.03358439780396, 538.25358993034979], "Cnpy4": [570.11462210905574, 375.05726885222737], "Cnpy3": [205.3051466889649, 911.69325206467045], "Srp54a": [346.51600346443553, 667.88297466559493], "Srp54b": [230.59115674312841, 427.73182292995222], "Cdc42se1": [278.06019687010399, 907.97902354586631], "Smg5": [283.15378260145354, 884.87369975476292], "Adh1": [180.57942690627385, 115.49091994249387], "Dtx2": [929.97472618463314, 983.79874146957445], "Adh5": [138.66259656138612, 134.12860336661763], "Adh4": [40.472430913446992, 982.22237590854115], "Edem2": [899.79026862289527, 945.26067231046761], "Edem1": [944.85556304335876, 164.2686492352741], "Slmo2": [50.98736404146721, 522.55319457093537], "Hdlbp": [165.10364042139133, 224.21965053335546], "Gja1": [204.28077501271702, 153.73697277114817], "Snora68": [66.858517348525865, 532.11515274042472], "Snora64": [9.2744896357595188, 496.53629262435044], "Snora65": [612.91297764069452, 577.03335137793613], "Shoc2": [120.81274616277749, 568.39167977706586], "Snora61": [21.529403149582958, 497.14272074629173], "Snora62": [7.4061759343221931, 485.57169608266588], "Egr2": [339.57936884103702, 430.25383443581603], "Hiatl1": [411.84788797919401, 714.67244048809323], "Egr1": [651.10059015364573, 310.01506903772008], "Tradd": [107.59869029597981, 321.01657009272549], "Uhrf1bp1": [123.2616252381596, 421.06599761820678], "Abhd4": [81.471440652939251, 982.06435520059131], "Me3": [783.6134435183518, 826.11135650516792], "Me2": [289.50749745980903, 909.64203420531419], "Hsbp1": [973.50037439375274, 642.98235166914833], "Tnfrsf13b": [707.85052775706117, 690.94390996711741], "Fam175a": [772.17334476848487, 501.37758494850465], "Gm4297": [443.21180383561591, 751.84778389885139], "Brms1l": [267.61910549210484, 47.842833969673272], "Aasdhppt": [614.11819630515754, 40.137857772342286], "Trpc2": [10.637930154194724, 340.32707984261157], "Trpc1": [819.45707489681615, 431.74165336056456], "Mri1": [366.74466173294701, 813.43394299556132], "Mir1949": [412.18919387495976, 862.60346408175019], "Gm10845": [412.00735205827715, 739.54952601203422], "Nfatc1": [418.58911151473473, 188.40794939380635], "Nfatc2": [406.52344129594292, 506.96199780685134], "Nfatc3": [372.37449605603666, 606.84276131658123], "Tspan13": [50.641795194028866, 421.69238783707226], "Celsr1": [586.24349402653706, 547.63808341001311], "Ankrd6": [452.23298587510521, 347.63883473067398], "Espn": [540.32879577188669, 250.20031817326998], "Flad1": [844.71268998771029, 563.81590903025187], "Ankrd9": [153.0576404565725, 6.0478729687916566], "Marcks": [357.64176287658978, 959.26963170126669], "Ndufa10": [346.41236494583808, 824.52471006895746], "Ndufa11": [351.40545156046323, 571.72127862401294], "Ndufa12": [465.20149061760281, 984.17016834069818], "Ndufa13": [368.00526190921346, 874.51240533124837], "Wee1": [796.70660960023338, 193.75680418112765], "Det1": [87.980295803491401, 154.20163631054612], "Abcd3": [245.99015246185721, 272.11877576871171], "Abcd4": [263.01243889745086, 180.31701058732833], "Tmem131": [233.38960743082703, 571.85483908971798], "Pomp": [97.105752056823093, 800.28455188360431], "Tmem135": [233.47851749746448, 593.78388285131814], "Tmem138": [304.3116015271857, 585.01856044790247], "Mocs3": [398.92541620009195, 837.22683732518556], "Mocs2": [67.892479548675567, 835.18062864294916], "Mocs1": [983.81398552572068, 957.97183584099389], "Ndufs3": [815.47904036730222, 899.17095124396258], "Ndufs4": [826.14029129603853, 898.44191859961518], "Ndufs5": [256.71273130823391, 461.05603956225156], "Ndufaf3": [385.67835818831344, 569.70791157900794], "Ndufs7": [369.24286298154277, 862.16612769988615], "Ndufs8": [256.07117673706512, 473.30115212512868], "Psenen": [971.71803160636421, 79.450430128785015], "Fam174a": [661.48775476249762, 356.03667414971471], "Trp53i11": [50.339990238919206, 368.01303880707985], "Bmyc": [75.334811339393326, 205.30850653396229], "Vmn1r203": [314.90126079545774, 461.62461263810258], "Atp1b1": [153.1107672097869, 94.527161357912973], "Lrrc24": [908.6920988828208, 238.80458668346472], "Arfgap2": [205.47861472169512, 6.332682883546342], "Clptm1": [61.697834085732161, 281.13741441084966], "Zfp36l2": [638.89335468984711, 587.58953572707412], "Lrrc28": [240.99480541666628, 996.19752630384312], "Lars": [845.80968185481743, 332.47229359010362], "Gas2l1": [507.64823694232678, 814.58371190707339], "Gas2l3": [785.04076146397392, 571.42589895364279], "Med13l": [377.54885537421586, 513.80486461620046], "2610008e11rik": [602.42012070229157, 147.32629811828926], "Cux1": [663.3414013147177, 224.61660353343893], "Ccnf": [952.25897360456543, 835.65280422927833], "Ccnc": [99.558029008163984, 164.69970998312834], "Ccnh": [99.707596215721495, 193.0497915056138], "Ccni": [792.73927523510929, 923.477766073422], "Ccnj": [307.19088442603993, 926.31236151312442], "2410131k14rik": [528.6450037405823, 77.173849884516216], "Hnrnpa3": [994.89644697876145, 509.67129421626129], "Hnrnpa0": [942.23260851446321, 627.85180860571506], "Hnrnpa1": [603.17983051014073, 332.07854715206923], "Siva1": [304.80084225599404, 617.98112303205994], "Rin3": [305.51669035471576, 759.5442879535475], "Fam73a": [698.91704538135616, 463.81108781862656], "Fam73b": [857.67348280978729, 960.088559151151], "Ai597479": [604.26633646787684, 384.65463316319153], "Mlkl": [893.20825289851223, 589.22800307525085], "Wbp2": [279.72324330292469, 504.47101549066508], "Wbp1": [583.95950566650833, 481.00164661166525], "Wbp5": [922.16154398086019, 387.61255031396314], "Ptdss2": [16.580218980360144, 617.5410134526071], "Asah1": [20.640875522364631, 182.47656781644176], "H2-ab1": [962.81738441010873, 665.59815695509565], "C1galt1c1": [616.10376290596651, 49.392844329020789], "Rpph1": [206.2461255419334, 579.03663520823193], "Romo1": [275.8749448263128, 339.69797993382616], "Higd2a": [834.76442805133547, 630.31872633342584], "Pelo": [336.30783261434527, 799.559537735954], "Rinl": [495.52067617233678, 775.73187131906616], "Hist2h3b": [316.23443087185689, 386.01204883953898], "Hnrnpab": [139.90630619999652, 214.35954459346686], "Impact": [975.13586961394674, 739.78083473719937], "Tsen34": [818.91139452576215, 425.10391085204634], "Tmem128": [406.87343076490396, 560.53111850178038], "Slc22a5": [176.3792905278934, 550.28867497268345], "Synj2": [859.23090694788289, 379.14092392579522], "Mkks": [475.76942869032177, 874.4638317621891], "Rmrp": [315.80502374738387, 800.06799149304277], "Dnajb9": [984.70771938002804, 934.84187816715587], "Fbxo28": [656.51396143899217, 899.83999316842437], "Dnajb2": [910.17544680475407, 993.61067273839501], "Dnajb1": [260.79346261835718, 993.27957393859481], "Dnajb6": [897.74181397415657, 28.508663548944497], "Dnajb5": [195.59645852889892, 951.17703368359741], "Dnajb4": [278.62327008729602, 968.21972362184317], "Xrcc1": [671.6803537211415, 93.421450062322208], "Wdr70": [122.58530649924811, 897.2412578443749], "Xrcc3": [798.89466198538935, 245.26287573731526], "Xrcc2": [657.31826847147556, 95.219905726823271], "Xrcc5": [925.11374764407913, 341.12794517325636], "Xrcc4": [958.96274222545844, 60.67240683642045], "Wdr77": [894.23598170868593, 385.30295600468486], "Xrcc6": [149.90551303259025, 396.19925676331718], "Fam65b": [932.69169588642978, 80.236850044009941], "Fam65a": [934.30533934949221, 69.851009813133146], "Ptcd2": [448.72069233886975, 294.31964841526599], "Ptcd3": [434.09284842698014, 284.70813880317701], "Ptcd1": [8.2415474306771497, 617.0312530494441], "Hs6st1": [941.24217596327446, 618.53196402688286], "Tmem68": [832.59025928575045, 407.09062504865244], "Rpl23a": [6.7671183679871607, 787.37363952779447], "Tdrd3": [803.20283642780009, 350.37102101944373], "Srp68": [612.7337666889099, 727.50857719428939], "Atp6v0a1": [329.47674441918235, 78.6100784505212], "Atp6v0a2": [676.66963913592326, 996.9883843958811], "Alcam": [180.84552231451596, 312.1049967439281], "B3gat3": [212.08104820867663, 865.88850565414884], "Diap2": [177.12562178808844, 968.20376378776382], "Zfp64": [725.48676716889122, 23.265413038054412], "Zfp62": [724.33275978843812, 202.63580042436948], "Zfp61": [709.36532094806898, 55.142808289265346], "Zfp60": [696.17351138544427, 142.12709809713567], "Ahdc1": [177.40560408130631, 292.5445944062551], "Sp4": [405.58814152836447, 527.91629358300293], "Ncdn": [349.22475930394609, 874.17674112233146], "Gfod1": [873.03374541438825, 122.68319304314048], "Nrgn": [484.19047153755315, 704.45580306059003], "Plcg1": [397.23477706065552, 454.36669517047244], "Mccc2": [356.63012024977627, 993.70078004491972], "Mccc1": [751.24179607700535, 824.22710720684245], "Rnf14": [286.29393391139689, 800.70436139176627], "Rnf11": [185.51187719350398, 786.86083111266271], "Srrt": [177.24598232572458, 507.25114845670146], "Slamf7": [294.96895832507113, 233.06232323357634], "Srrd": [643.10723326105438, 436.98436787373765], "Ankrd13b": [283.62495577664976, 271.27766666797294], "D10jhu81e": [868.1589899094289, 824.46043339950756], "Zfp329": [711.47104373405853, 192.75775898336934], "Zfp324": [603.51523206320019, 995.40699444216602], "Habp4": [603.05897841840681, 322.20672396744169], "Ddrgk1": [21.363343853255394, 75.812350237765443], "Spata2": [193.98911336859388, 486.26713457577779], "Spata7": [358.65715308818318, 667.45535965889712], "Spata6": [667.77978550897933, 885.37887939482698], "4930452b06rik": [499.83809893231762, 10.735630841800335], "Rab3ip": [248.78282789947275, 367.02987751696099], "Chic2": [662.69992124782311, 50.914830068556043], "Zfp229": [435.02625169079056, 116.78970257092885], "Mzt1": [476.45817626676961, 211.73984724160266], "Sesn1": [536.76696582855675, 690.24969137013113], "Sesn2": [733.76814908291828, 98.980299631560285], "Sesn3": [37.552817818437575, 616.96500891405844], "Cd3eap": [825.35911917208489, 911.45576314538948], "Tgtp2": [772.67414036239734, 367.09582833670601], "Cox18": [867.8218191102751, 848.16558237124957], "Ssr1": [367.50537083282131, 411.49536179125124], "Ssr2": [366.76356158771279, 429.03841267549194], "C230091d08rik": [256.46616535225081, 50.015161026613377], "Ssr4": [220.08162324655606, 523.68334232882319], "Cox10": [231.73601928373625, 965.62710434763846], "Cox11": [380.87916636631473, 110.41731854057218], "Snord4a": [107.21810410544421, 668.76456501549603], "Cox16": [140.4042876737804, 841.50323637973599], "Hist2h4": [269.21758054318212, 473.19373335147714], "Etfdh": [552.67426276120671, 188.07732765479875], "Pfkp": [547.79004026941061, 654.17182717692071], "Pfkm": [800.61465324507537, 536.56329007092756], "Pfkl": [516.07253514848003, 679.31300371376392], "Cdadc1": [168.02073905613491, 123.83308767530069], "Stac3": [592.13388899511676, 752.00888563232115], "Osgin2": [802.71486766235535, 520.3426836451639], "Snord47": [934.02303735275314, 288.58939419522488], "Nomo1": [357.56869438556106, 642.4076023834981], "Unc13d": [966.1972568068885, 341.13474376471947], "Unc13a": [951.47221245497281, 368.32713290773586], "Sla2": [226.21064621853245, 734.27462368993201], "Msh2": [670.8810316592519, 401.94523076046426], "Vps37c": [924.48001476656498, 404.81967179472292], "Msh5": [718.93113183081073, 811.38718568139177], "Vps37a": [303.96434756394012, 472.67099735924438], "Mapkapk5": [391.84893897058873, 995.82439726112955], "Mapkapk3": [378.77337527587792, 985.25485812241004], "Mapkapk2": [911.18715093840979, 690.54116910435596], "Cldn12": [729.27877176050663, 619.10432265590555], "Anxa3": [472.64992139553055, 363.14959527452055], "Dis3": [889.00669994264229, 983.20779763858138], "Anxa5": [191.97844204739522, 272.67277468394627], "Ppp1r3b": [638.68941992761006, 605.55732528743351], "Anxa6": [153.34264775933937, 16.638630924165604], "Ifng": [920.99454335211169, 702.49709529911422], "Tmem60": [710.56902101622973, 151.42742522140571], "1810030o07rik": [517.43537372829371, 66.052827366391028], "Zc3h10": [771.52307049747833, 55.899782925265988], "Zc3h14": [758.48133482289506, 65.771177047397799], "Gramd1b": [808.39554835363936, 121.93283354673119], "Gramd1a": [591.71016203419117, 873.71906055822319], "1110008l16rik": [918.88028490375757, 451.43897715431143], "Riok3": [265.73937215826589, 748.42094428120924], "Mrps18a": [985.58341606892213, 993.95429175106062], "Bax": [225.11628365932711, 857.31861515211835], "Mrps18c": [501.50922695330701, 317.00138311483096], "Fignl1": [786.63388138048504, 554.57716072490916], "Toe1": [453.45439868206529, 412.45173597455641], "Nipsnap1": [490.06733080291349, 244.46561075342228], "Plagl2": [390.02616354195243, 727.45850272235987], "Zfp639": [419.07819363532008, 498.11773022250662], "Plagl1": [406.5037661138507, 478.94660667749019], "Pyroxd2": [700.44740164188499, 526.2316402656171], "Pyroxd1": [47.932272149232567, 746.75900586867328], "Naip2": [464.3080148003238, 190.30335059830335], "Rc3h1": [803.89352187245925, 750.95581864733094], "Eno1": [260.9496846945845, 978.8605132066466], "Slain1": [760.3578634260158, 151.34512598250603], "Eno3": [651.51281920235363, 332.35718804793447], "Mid1ip1": [254.95081815081537, 884.58935798849359], "Ankle1": [126.15414146013163, 15.732151196815661], "Omg": [385.22854438289176, 594.74877253212878], "Syngr1": [49.660313759570947, 578.28176804857753], "Syngr2": [865.99665602473135, 356.53959399229791], "Mbd6": [760.19158028086144, 824.76173011921037], "Mbd1": [165.9128802795511, 162.52266352675423], "Mbd3": [336.76567568945393, 983.26693600459919], "Mbd2": [464.01726429807064, 897.26922557031662], "Glmn": [407.4241607907847, 256.0183328869773], "Hvcn1": [889.67099593443572, 519.69045097301773], "Arhgef9": [552.25390863448058, 68.620637501018592], "Arhgef6": [361.12595041186631, 549.3812615608374], "Arhgef2": [697.87186617627833, 909.48528369435087], "Arhgef3": [895.79150407857117, 457.61954140673737], "Arhgef1": [205.39391928777653, 124.05245439028523], "Ung": [902.62720199826708, 425.83526854567003], "Polrmt": [127.36392894546736, 813.22484516024167], "Unk": [750.08318699096674, 301.24173292407784], "Cct6a": [32.433704498164353, 184.61876346059816], "Sipa1l3": [578.29845887264526, 290.25082920457163], "Dido1": [579.77987664456998, 461.09708162759421], "Trmu": [163.3443012074101, 531.23560738615754], "Haao": [588.62561299903257, 331.81568303438263], "3830406c13rik": [420.91638545607293, 25.371349519798795], "Mcm10": [326.53723769478734, 993.66233029229124], "Paip2": [412.31766916990603, 763.22023725063832], "Gpr65": [949.75209110204844, 493.63215003663345], "Bdh2": [125.25248320484884, 74.47406222172954], "Tyw1": [773.32174404889815, 278.96070760266952], "Gpr68": [306.19198946818409, 151.74393091193929], "Bdh1": [407.82860953126357, 28.908789656989523], "Traf1": [863.93600286593016, 432.69904226854618], "Traf4": [37.596623923788904, 320.51769090910147], "Traf5": [787.10033857861765, 459.38513227406941], "Atp2a2": [193.13832462575269, 402.9444365681037], "Atp2a3": [710.00667610728226, 909.45186187066872], "Pink1": [379.81888306449844, 715.59242371258551], "Cyhr1": [60.473517629231246, 183.37017015801865], "Snora44": [246.66930999551948, 811.85155888003601], "Snora43": [614.03781919086146, 585.61290937835702], "6030458c11rik": [465.44781081650615, 739.61263201028385], "Snora41": [6.926550163395393, 522.40367240228397], "Prkaca": [269.44023138362496, 849.78552969906832], "Prkacb": [466.7111393615271, 168.2409021359872], "Sla": [761.76060351904869, 161.24532020784699], "Ttc38": [151.16909349760815, 513.95446805196138], "Zc3h7a": [23.793462456745058, 413.02053180348815], "Tmem97": [107.17497256104666, 441.94046971585823], "Miip": [325.56446856120226, 911.6442860202352], "Scmh1": [205.24276797722229, 694.57656471273947], "Rrp15": [136.49789270430833, 618.2559632470136], "Nrg4": [336.63012579965465, 654.95699328498324], "Qtrtd1": [709.74639752168684, 538.39544038454665], "Dcaf5": [34.158966849976906, 85.185702291318577], "Lclat1": [982.80512987749194, 185.08629722514729], "Rnpepl1": [495.94118120262561, 800.63462251349756], "Akr1e1": [165.50900988421938, 302.30608682731071], "Upf1": [749.56129625684309, 310.87922923918995], "Upf2": [967.85550861271588, 360.07591841688912], "Actr6": [614.45890576115778, 6.4226768190070844], "Actr5": [724.12989118838289, 311.90044842624752], "Ccdc50": [332.3051179916053, 151.46294710786407], "Galnt14": [217.26646225701842, 153.54490819195127], "Ccdc53": [86.349710638619541, 232.17793805174847], "Galnt12": [937.36712218553726, 433.88260892977348], "Ttc30b": [193.83343566721672, 320.80781466140843], "Galnt10": [242.85307449160763, 100.9764290061877], "Galnt11": [629.45934635695198, 526.05178509845337], "Ccdc58": [772.03235810635283, 922.50075399721891], "Ccdc59": [101.67366079985744, 221.11976072941457], "Kin": [379.24347835309629, 366.60212776054374], "Nucks1": [412.10583477061527, 691.76867923944212], "Trpa1": [21.477403531889919, 439.97710496554475], "Pttg1ip": [708.42521078513687, 526.62237311835258], "Atm": [181.99706582770017, 858.77409790680088], "Pou6f1": [540.18244526220155, 799.11263137332003], "Atr": [741.88410120621268, 923.30476254516225], "Kti12": [946.51110889941947, 248.13527488207254], "1600002h07rik": [928.31778420090268, 452.25700765764077], "Fsd1l": [632.79812702584513, 824.32449858541622], "Usp15": [797.62034973202788, 257.19008489556774], "Alms1": [443.93780873099615, 20.797131155278073], "Blmh": [231.04452426560223, 47.852998306850495], "Tdp1": [740.47637472462441, 667.16001254396929], "Cwc15": [640.11562252283852, 170.84168047653208], "Tspan32": [137.94009007445914, 439.40042407104812], "Pam16": [421.80434167492581, 763.51088861743062], "Ccdc85c": [20.255630936905796, 310.64742147604107], "Ccdc85b": [952.36500530882847, 848.55805689759632], "Frmd4a": [634.5186657790947, 851.11506160559929], "Frmd4b": [861.43924505724362, 580.09191080459129], "Otx1": [897.26203622626485, 332.49888392810055], "Lrrc41": [922.12192000534856, 300.51436821892491], "Lrrc40": [476.76277467462995, 507.16909894656078], "Lrrc42": [834.8410485297228, 300.28160127887912], "Lrrc45": [944.66101786481727, 310.25587208242337], "Utp23": [629.53590731223596, 351.7644377401632], "Utp20": [737.21546297781867, 277.19269513080241], "Lrrc49": [233.78304981375547, 994.43342762856764], "Lrrc48": [944.3640277826787, 301.27022593667618], "Glcci1": [575.15041756166625, 38.886572124987737], "Lpin2": [339.68839997739923, 333.5687628419463], "Lpin1": [922.0718518682902, 321.26710531285721], "Btla": [75.556343944869155, 212.7649458069254], "Cbx8": [698.51392916366501, 655.1619536512618], "Cbx6": [688.02006908445378, 640.97098773995333], "Cbx5": [696.92002299954834, 640.49710905293148], "Ndufb10": [327.01935172293383, 861.79452639225872], "Cbx3": [193.35962246255463, 94.656217955092217], "Cbx2": [994.99972500431522, 824.22784490221318], "Furin": [835.53660104740527, 824.25982060373121], "Cdc73": [774.4850533710777, 984.64174834499738], "Sdcbp2": [236.06336240293376, 616.74983177448598], "Zc3hav1l": [772.6574427280234, 7.4876569903018648], "Slc43a3": [108.85124412325874, 569.48976290476139], "Slc43a2": [95.400487746794596, 577.69564898389581], "Ccl3": [920.46890419499402, 813.35607695192243], "Ccl1": [370.21035906394928, 59.285867179518334], "Sftpb": [433.898531555717, 551.05226407168198], "Ccl5": [260.14747866873205, 937.80928176980251], "Tmf1": [850.76662929880899, 443.0829075300793], "Sigirr": [192.47917002229707, 560.66065697090926], "Cdca7l": [73.883272909829955, 301.80944727730565], "G530011o06rik": [220.4096727870114, 432.52958905765939], "0610009b22rik": [683.68432802482755, 403.66107771783356], "Utp14a": [9.5720322123800727, 450.69744008591181], "Utp14b": [723.71471715731536, 277.48237644348455], "Ap3d1": [34.720677273326913, 282.09248314558374], "Mea1": [773.12003919477343, 824.64153965233072], "Nckipsd": [443.05007500778498, 628.52092549297117], "Tsen15": [418.34140125463233, 98.522964245672497], "Ifi35": [809.91786764548237, 29.572455527923509], "Ifi30": [329.41155216566318, 395.08164327414505], "Pmm2": [526.69927316100132, 628.79889533378264], "Ubqln4": [798.98239064124232, 330.76332769221699], "Mdm1": [486.36622495454338, 921.92387093416357], "Mdm2": [433.12245993558338, 932.94063297170499], "Mdm4": [611.35090662921459, 511.38186646607113], "Dus4l": [845.18755730998646, 911.71848513901261], "Stradb": [352.22476849373254, 493.0828934289558], "Cdan1": [943.81405975876726, 897.9136777757418], "Slc44a1": [798.77739363377407, 139.99162661747013], "Slc44a2": [798.37449507881274, 130.54719843452793], "Wdr54": [290.81258636146981, 485.89875529551375], "Laptm4a": [846.89431184752698, 321.50066540358927], "Laptm4b": [995.68374008654575, 764.85695799315795], "Pik3ca": [895.84941678213761, 278.56274860024956], "Pik3cb": [522.0496222990248, 470.69814260360442], "Pik3cd": [601.31437271387495, 762.22371902796647], "Wdr59": [895.34053931984363, 376.38063448954966], "Ldha": [834.05285857382694, 174.01768279803412], "Gtf2a1": [822.84767657742475, 143.95245518458367], "Fam63b": [323.30660628369361, 279.77307376948994], "Mapkbp1": [958.97617273275239, 246.40637919524607], "Rorc": [666.81014048584075, 546.25777597346837], "Rora": [707.01293770205746, 764.79105974339166], "Atxn7l3": [179.62709592291355, 16.308533413690284], "Atxn7l2": [341.90251799876745, 38.938050093817196], "Atxn7l1": [330.57780877846852, 7.6914805275342388], "Ncaph2": [336.31863470908343, 898.91532602463462], "Tox3": [576.77538282593184, 260.05999291963985], "Scrn2": [166.70152186737147, 657.34388915191391], "Zscan12": [723.78392837854801, 139.442183767969], "Xlr4c": [435.44078693466355, 134.34295777377898], "Il4ra": [856.38063523858398, 728.42400334190836], "Zfp697": [749.56738940852597, 236.23212231884844], "Eif2b2": [186.20553099546419, 992.95825802331854], "Eif2b3": [945.39259505869006, 37.605245190891289], "Eif2b1": [627.02882410356096, 330.24488159008291], "Pcf11": [432.21480344474577, 763.28008478149752], "Cd302": [356.28066505549924, 108.5139442263139], "Rad52": [813.35598982857505, 715.7709146960857], "Rad51": [645.7489022608172, 777.08267241616704], "Anp32a": [250.33094691572191, 215.22838668420263], "Rnf19b": [295.98994984274378, 721.53894430419996], "Mfap1b": [622.51150374164695, 861.54775156134599], "Mfap1a": [655.70688594529622, 491.14245532362821], "Rnf19a": [295.52441026469512, 733.87733049941028], "Ankrd52": [152.40759834827304, 25.447344781840414], "Pebp1": [654.26338631814554, 643.16432630039697], "Nkiras1": [503.21771082896618, 246.00121373829253], "Adipor2": [248.56003161943721, 224.22826089426613], "Ankrd54": [735.5491853922706, 8.8587833764798489], "Ankrd55": [469.53578064474254, 348.46526445849361], "Fahd1": [876.18695862645529, 529.81068888809966], "Mcee": [899.90358308282646, 715.40984753005], "Ptpn2": [738.42530756103804, 537.65831217714401], "Mpeg1": [476.74641029366967, 983.12600113197891], "Aldh1b1": [152.88080257932143, 300.92228465054319], "Cirh1a": [794.08380094741244, 958.57048195327422], "Zfp341": [681.55932881533465, 161.41874728648892], "Kpnb1": [946.81431261473074, 217.15720582480287], "Zfp346": [712.65402088185897, 212.96828679457425], "Tapbp": [849.79375110556111, 399.93524975264035], "Bst2": [99.79495244940469, 282.11543739271707], "Nmral1": [464.76371876486314, 222.42020986703119], "Nubp2": [815.24083423369825, 653.47780871421401], "Dhx29": [204.392556757438, 995.20031694364195], "Bnip3l": [281.76388288617488, 79.391120581947831], "Myo5a": [509.81743481709083, 116.39680534821831], "Zfp207": [575.26421873837637, 577.80161673229532], "Chst14": [866.94788829394156, 862.15014378884166], "Icos": [499.31482406206135, 958.89238058722458], "Cdk19": [826.69898228656086, 948.46685297858176], "Arid5b": [140.34651098403518, 17.046111871411536], "Arid5a": [908.69985221887896, 466.82092917721627], "Unc119": [744.13232569460035, 446.67845447258509], "Cdk16": [644.60905269583486, 971.12306432754553], "Cdk17": [954.30674445067882, 896.72989679519219], "Scnn1g": [195.95054028336955, 681.7940171028082], "Syp": [286.51648532847747, 684.30256510001766], "Hgsnat": [889.08390047575494, 640.97539460234407], "Pacsin2": [391.72059692826167, 381.23674822048315], "Ccna2": [251.70206340352456, 938.9512249535245], "Vax2": [603.77641085203834, 351.86566557926375], "Metap1d": [179.84881560604799, 183.8312305080037], "Cab39": [783.1216578002884, 935.49078244183102], "Nubpl": [347.55164231061997, 884.78000968775336], "Snord65": [21.890997873801116, 552.27661897885605], "Cldn4": [601.20482705784877, 548.95739001629579], "Cnr2": [661.38194248815023, 7.9408764225500734], "Cldnd1": [233.29316374876026, 895.47924862263221], "Psmc3ip": [409.06079146656555, 394.90301976864231], "Rcor2": [235.59723330040677, 772.7830628515029], "Clta": [930.98548164273723, 922.24113234765673], "Nudt14": [421.01061014531689, 692.50410093903145], "Cltb": [761.57237888055943, 983.7478603197244], "Nudt18": [752.16344506093628, 896.26534884595856], "Nudt19": [803.72494691759198, 825.8126885171414], "Pkn1": [406.69008368308999, 451.47643967983623], "Naglu": [525.57054608670819, 116.78474660249796], "Laptm5": [847.39554186613054, 175.20938121019162], "Dnajc2": [888.73805031729694, 947.0464347206464], "0610007p14rik": [464.54153263087466, 66.093186019405366], "Rps6ka3": [264.59928917455284, 759.65322595877535], "Rps6ka4": [206.95359097701282, 597.59903067144637], "Uqcr10": [902.47652647457085, 414.71131086161762], "Uqcr11": [892.96281974498788, 414.17027281976078], "4930427a07rik": [249.2778705682355, 188.07450243095985], "Stambpl1": [366.49125769350013, 380.02698823929978], "Thy1": [788.8311518892275, 367.08236640568998], "Slc3a2": [590.92192118170078, 259.82793245707006], "Cxcl10": [308.60690965239814, 897.49825586764837], "Shprh": [135.51654646543099, 587.28154349155375], "Bloc1s1": [230.93567657873754, 59.443078889817933], "Bmpr1a": [205.08799912580915, 290.24771550734323], "Gm14085": [620.98688535811004, 527.74964271223348], "Ppp1r11": [145.15117788926446, 759.2417336583278], "Ppp1r10": [647.52089588343631, 605.2459349198291], "Alkbh8": [348.49081175192214, 224.47210661287613], "Alkbh6": [205.98748143107909, 243.18893572949673], "Alkbh7": [456.04071416145825, 377.09969535828009], "Alkbh4": [295.67112359438812, 251.06753387545831], "Alkbh5": [144.12289119100228, 983.00710552942985], "Alkbh2": [134.24067459446965, 995.9799367471926], "Alkbh3": [455.57072662772862, 20.437869400024468], "Pik3c2b": [580.48524601455915, 762.77522487308113], "Pik3c2a": [582.29777799924591, 787.42461737865597], "Zkscan5": [314.51980102406822, 516.92003261197658], "Rsl24d1": [105.15140960165216, 630.35495363352686], "Cycs": [640.84556077612615, 182.20759929509467], "Dr1": [688.78816379730472, 308.72348208420919], "Gadd45gip1": [945.91811907555802, 432.9700486609533], "Glce": [687.24642048961459, 19.441879445772784], "Sp100": [205.75600617185825, 497.32054757985628], "Eef2k": [628.39250383060403, 307.42129714737132], "Hagh": [433.50221670480522, 598.68717933431549], "Dnajc30": [982.77636467966022, 123.19343437835612], "Puf60": [718.79121931529062, 526.16789917880408], "Eif4ebp1": [921.77595425420645, 910.8042413306506], "Eif4ebp3": [699.9212345144764, 277.54152767326792], "Tnni1": [850.14687318756137, 339.25519557222361], "Gm11346": [581.42544630174677, 897.75280456624455], "Man2b2": [413.01851944919946, 811.472243847855], "Cd48": [344.62196632930124, 119.54661794222049], "Gm4951": [548.90223565711176, 848.31925232284209], "Phka2": [421.48491728394595, 788.21374544893729], "Pdzk1ip1": [356.74233314349567, 701.80017117431612], "Loc106740": [994.74133913489516, 246.55993626685168], "Hsp90aa1": [963.51685291935337, 933.49676812988832], "Tmem43": [315.0843636255662, 875.07788203578787], "Cnpy2": [921.74227496207175, 935.63437185550754], "Eif3h": [639.816498550603, 320.68656999805103], "Ero1l": [552.47651496947242, 250.06809053119235], "Zfp598": [122.89409456408313, 375.04012433231287], "Zfp599": [723.36584501988159, 54.246632383637795], "Eif3i": [910.06565876684442, 133.41482194419382], "Zfp595": [747.58029743331815, 65.314216372765088], "Zfp597": [713.90652591065816, 203.74772103418613], "Zfp592": [121.01881014648383, 357.3935924470336], "Zfp593": [519.55236767135204, 587.55776941164947], "Grwd1": [948.60783293936481, 483.71303347854371], "Lrrc8a": [486.22990011213949, 849.30350325292488], "Tsc2": [8.8329019846527004, 322.88252558404776], "Pofut1": [95.444616325264349, 772.88315356854844], "Taf7": [834.01830415501195, 399.20595267838979], "Taf6": [255.27411873626801, 516.91494607813513], "Taf5": [848.43867407875132, 373.37621064275874], "Taf3": [19.366136407908311, 857.01780327674101], "Taf1": [654.21693598823174, 750.83284411757484], "Sqrdl": [249.1199808136133, 400.00237934643525], "Max": [453.68031126102102, 897.50826661583153], "Smc2": [698.19566492472802, 726.62070269324101], "Smc5": [225.59346480654949, 761.75954565502911], "Smtn": [589.66543704868047, 269.05854673860898], "Taf9": [165.59656524203524, 606.28229205872537], "Smc6": [326.88156035711245, 582.83432831798689], "Map2k3": [401.03819624327105, 995.67740396914166], "Map2k2": [366.72185617693754, 958.48992530932867], "Map2k1": [464.51580142507777, 885.99713275653153], "Map2k6": [985.49038191473448, 777.10938634291699], "Map2k5": [464.68440097578099, 824.62560233503405], "Maf": [641.24048205786562, 509.89309384975087], "Snora21": [601.5389881953206, 605.3474977299968], "Snora23": [627.73665811597834, 586.27978599394714], "Snora28": [204.60761433612097, 655.83169319157957], "Cask": [727.24919467130132, 493.37797621408362], "Cast": [965.10130559648053, 823.85102401713095], "Insig2": [867.74612310463601, 738.31473742100206], "Insig1": [868.27065154299589, 715.83237707973342], "Styx": [356.85165174200665, 406.82886904965227], "Ltv1": [946.24917575886354, 322.05752622577614], "Il6st": [954.35154587183433, 725.73007995687158], "Actr1b": [7.0480216389944514, 995.46158952684505], "Ppdpf": [95.538007752236183, 814.44156090559841], "Lpgat1": [919.9758657577629, 248.72459373209634], "Morf4l2": [347.35629636090874, 922.30480521203458], "Morf4l1": [56.753253778095363, 868.16454284611655], "Smug1": [19.834431175022001, 836.50758198420249], "Galns": [876.44352193708414, 606.9379654109681], "Tbl2": [165.28131541523058, 811.51250011525281], "Tbl3": [624.22319833002723, 751.33863207452544], "Kdm5a": [941.05703915788536, 800.18064962088818], "Fam179b": [404.57980087608047, 406.13893757377343], "Kdm5c": [971.32534131035732, 193.69269179503559], "Ccdc38": [930.4735174582396, 824.57808572831834], "Otud7b": [336.93554807801644, 618.00177477070463], "Ccdc30": [744.14240114778113, 474.55813202973184], "Epc2": [578.22300636556486, 178.09093413290839], "Csrnp1": [675.18031866820945, 183.1283686692006], "Csrnp2": [395.95494771112567, 151.85293022788238], "Gtf3c3": [846.23788794425047, 653.87214079964428], "Gtf3c2": [994.65589116243905, 677.67924142984782], "Gtf3c1": [984.53243138831169, 678.03666045623584], "Gtf3c6": [506.73362979339612, 836.47835439189146], "Gtf3c4": [963.60817025820222, 482.81460427246247], "Topors": [890.08381549450542, 605.84058077725592], "Slc25a26": [798.28949701712031, 87.549617969118742], "Endog": [662.98734050269002, 367.96406739450617], "Syce2": [624.97381070335769, 715.44342056061669], "Med6": [486.49430490478346, 909.85860342919193], "Med7": [475.01693870420689, 909.19367154992062], "Med4": [784.57339139118335, 847.44175086196708], "Med8": [773.04212181353273, 850.03226254860817], "Med9": [656.37005714137729, 874.7013242957928], "Atp5j2": [207.37218563200227, 65.777810810738231], "Cpt2": [920.02598759364241, 896.89117081246854], "Fcho2": [602.15052478098335, 218.66893259199537], "Fcho1": [750.20047253279802, 223.62284253276283], "Lrrc47": [994.34478344967408, 605.60363411430637], "Gm1943": [589.73015203441196, 199.01615732155204], "Il1rn": [794.45107204497799, 642.12458714285003], "Ppard": [517.70810311928574, 701.52615878755853], "Fasn": [293.98194369833203, 37.937626985907563], "Fasl": [307.5170455274623, 38.866986837845843], "Wipf2": [302.68409268935449, 463.93481017284131], "Wipf1": [798.28594914369728, 202.82125227228241], "Triap1": [93.558475689767903, 320.84528150650146], "Fam3a": [566.45373568668435, 238.86194254159051], "Fam3c": [677.54409957379778, 498.84366605572353], "Ube2l6": [120.20205473977326, 532.44534357604698], "Ube2l3": [757.63228618495646, 465.1632691160388], "Rbm15b": [758.24056999004824, 589.66568819390193], "Pitrm1": [644.69847969568195, 629.66011364350186], "1810026j23rik": [509.63968430337036, 36.883870816637312], "Rpia": [379.67895396983215, 335.92531216681567], "Ddx3x": [73.920735432342127, 114.98792583756207], "Il1r2": [906.86912941304115, 503.02057898733085], "Il1r1": [641.73191346862222, 554.18661981656965], "Srprb": [698.31289040846332, 751.73322541782443], "Ubiad1": [448.77988980606688, 533.40034895596114], "Lsr": [442.74901195039411, 884.91272140540218], "Cdyl2": [750.83667823785015, 921.70252166009323], "Lrrc61": [931.68250473744217, 310.45743933694547], "Leprotl1": [846.10427888126651, 665.23594964670474], "Bid": [633.44073941493787, 148.45191541953596], "Pisd": [366.76418772793602, 714.20733474428243], "Lipo1": [810.16213406819338, 183.93658512262868], "Tmtc4": [308.62019398289715, 214.07488353315873], "Tmtc2": [835.6002593421116, 450.20320923842371], "Cdc16": [287.73681176102173, 939.82657979570968], "Nadsyn1": [466.81276208642902, 199.38664028968438], "1110008f13rik": [603.90118016752695, 52.932413759269387], "Zcwpw1": [10.076336524459011, 420.97057346660347], "Nasp": [739.47543361275575, 872.39334923577326], "Sf3b5": [265.37386089978799, 412.76346106930743], "Sf3b4": [276.0904699948656, 801.07966731868362], "Prnp": [639.69982950910185, 576.57696090341835], "Sf3b3": [274.75708294552481, 812.20260657152608], "Tmem161b": [65.518087871458405, 813.81250499262728], "S100a4": [296.10184384998314, 696.79684826524704], "S100a6": [773.7151941838456, 714.55771695287831], "S100a1": [185.63345984125675, 695.77351335582898], "Timm22": [614.0453965225297, 653.76437129811097], "S100a3": [245.87147042065888, 710.33592038574216], "Ap3b1": [167.79181188844856, 84.295322516801008], "Terf2": [288.60178428257029, 965.68438394587088], "F3": [540.30647390787271, 228.07594185471464], "Rdh14": [225.93089938248082, 785.61736820538442], "Gm11110": [61.54809417971159, 75.11510283326281], "Rdh10": [996.46981775248673, 268.72075004332356], "Rdh11": [224.52450274309322, 799.66658371431356], "Rdh12": [749.8863830798125, 356.23957771784433], "Egr3": [615.90610469286514, 332.07451744664797], "Ccdc127": [85.884627108429598, 173.6459551769172], "E330020d12rik": [910.2789618766451, 848.65007637058955], "Grhpr": [951.5259521874591, 509.63531515921471], "Ccdc124": [742.13348504649559, 500.32939981190839], "2010111i01rik": [613.88718498606386, 133.9918379545511], "Slfn8": [79.337457860140404, 579.93860489446422], "Slfn9": [53.010232653950204, 487.58585139891824], "Slfn2": [20.270672354063759, 824.52025879842677], "Slfn3": [728.71156437684647, 715.49805527156116], "Slfn1": [407.34772440962251, 225.44471704468609], "Slfn4": [37.818087426613097, 487.3384755102648], "Slfn5": [51.646172671126322, 531.816557224235], "Dhps": [48.891269085248283, 74.639763079109215], "Odf2l": [331.90566241735428, 406.58737459106982], "Gpi1": [540.118271483169, 278.91597095185392], "Pcyox1": [590.4690126284255, 691.64425160299731], "Usf2": [737.49825573458304, 309.84328203213113], "Bc052040": [113.82199247160094, 55.882005557848366], "Letmd1": [340.15159316198742, 341.96110450161456], "Nptn": [432.84890122514753, 653.84591722882521], "Ndst1": [402.2059227843198, 885.72670203082646], "Ndst2": [411.62716196270515, 628.74615071854316], "St6galnac6": [580.34236921450474, 752.07121307657576], "Olfr629": [481.42243955430484, 266.12365990346285], "Pygo2": [980.89714953429393, 299.23251033421275], "Rpl27a": [175.81940047944272, 587.30705151655525], "Phactr2": [67.558924996530706, 746.96594050550539], "Stra13": [258.57710349825368, 483.84465494631451], "Vps4a": [455.01517823280693, 31.7455237307373], "Psd4": [46.95281790883022, 709.92308730619413], "Tut1": [420.57481573791762, 524.84543870198934], "Rnh1": [156.58023131508503, 644.53679724980259], "Veph1": [893.75224231456821, 360.1131246334034], "Bc029214": [133.62016090801174, 936.35083895168009], "Chmp1a": [985.87487259615864, 860.64975899650256], "Mtrf1": [897.51721016746444, 236.94394564601416], "Ube2q2": [165.16062867431799, 349.71587907973122], "Ildr1": [113.92723633207561, 183.13002294957539], "Dhrs11": [185.83725091309847, 951.87407889899168], "Dhrs13": [48.599510016459121, 66.836352990450777], "Iqcc": [846.74460567745223, 800.02420018607836], "Fam109a": [861.23682017673525, 527.0070048911731], "Spp1": [194.07751768682911, 469.51192100276194], "Supv3l1": [66.212126822633891, 468.52666655751187], "Iqck": [836.27737250902408, 801.55304221775066], "Snora3": [627.03509045674264, 576.17522093541197], "Cd320": [782.75331440446996, 972.3979852272621], "Cdc14b": [794.053593927007, 947.66202454731172], "Cdc14a": [826.69099934020164, 934.85166470229569], "Thbs1": [348.38301782016867, 751.65384497568141], "Zfp362": [725.13296467704606, 33.981904538155703], "Zfp365": [710.82716586542483, 7.571771930931483], "Zfp369": [462.8987357533249, 479.35785658151451], "Zeb1": [408.32148044528674, 427.00727710806308], "Zeb2": [698.53960403746942, 151.11492180059247], "Fam189b": [680.30837863784188, 474.3125958247017], "Usp54": [323.13881956397461, 183.14069188343137], "Usp53": [627.61103903584819, 498.9781675960042], "Ssbp1": [590.80147072044224, 727.79095673116933], "Syf2": [156.56805968639304, 708.06827230590966], "Ssbp3": [292.92191422068458, 214.58630707513618], "Ssbp4": [582.63182227201855, 726.98366399651547], "Bpnt1": [218.96859801078227, 57.434850790533616], "Nup98": [435.00850706288935, 150.54113318679848], "Mnd1": [747.06651791288425, 33.10704381816376], "Nup93": [388.71947057629183, 690.91247975172882], "Arid3a": [730.18379714029663, 957.80840476492153], "Arid3b": [730.25291763349617, 995.49153152929034], "Pccb": [570.03093856624048, 702.42513401693702], "Pcca": [860.71060113008696, 299.08279643447042], "Ubac2": [337.72604356355237, 592.80652264591106], "Fdx1": [603.44338528157368, 250.50403749226851], "Tmed7": [255.37146998363136, 605.2529180302746], "Tmed4": [288.1082810451702, 953.37761790518766], "Tmed2": [65.683524642618707, 422.42929511598965], "Tmed1": [729.24250197575304, 700.87739186491831], "Rad54l": [764.16929581929764, 801.07214725880033], "Nqo2": [824.83835172781698, 873.47940340467994], "Tmed8": [233.19529227858521, 583.10648858164348], "Snord89": [945.29836070488795, 258.68399464025651], "Mnda": [891.12344365612921, 579.67269605267393], "Adss": [271.15915115150165, 281.93796799881341], "Stag1": [613.39138388720733, 738.73555503344994], "Amdhd2": [100.91835434852344, 958.90947076458099], "Gmnn": [897.69171411916875, 49.120579950885912], "Rbx1": [492.35978521614084, 481.56892617099578], "Adsl": [167.17739266430297, 104.18539825942348], "Ehhadh": [921.77069137397507, 133.96994316511876], "Uhrf1": [951.04485160402726, 342.61577235003597], "Uhrf2": [949.83773298180893, 378.00924156909412], "Cfdp1": [762.48103047862674, 995.94530687694908], "Tsg101": [418.72150122115573, 403.69505304509084], "Vps33b": [533.59718004870388, 392.47793073929734], "Vps33a": [255.27088328333215, 850.55428955066975], "Pla2g4b": [517.19399629150996, 654.56953467154403], "Spin4": [220.98124667999616, 485.5899745948127], "Mpnd": [401.13507815422111, 848.73851641361875], "Coasy": [556.92122648071438, 450.20611428597834], "Abi2": [26.949502832412414, 911.51036219118635], "Abi3": [69.458833386929285, 909.84492744190698], "Fez2": [603.64803144955113, 238.74639053717968], "Zfp740": [151.17487485753341, 386.30649087329647], "Cpox": [567.82340915470274, 437.75512913585965], "Ogfr": [409.24657643658037, 702.69144722612293], "Gpatch4": [833.10882539441002, 122.51464180166801], "Gpatch2": [821.05905703346889, 15.831457361357037], "Gpatch3": [833.64796420415109, 110.70146312521366], "Ddx58": [73.72777104759821, 155.24821461047469], "Hddc2": [204.7933267731197, 212.97907773596313], "Hddc3": [141.50082387884871, 175.04911806085903], "Tmem50b": [303.24179119617315, 604.91304180339284], "Ppan": [590.12252618101149, 678.38656085762887], "Tor3a": [56.400128741224641, 812.47038362319188], "Ppat": [518.12163568585026, 752.3928748852494], "Gtdc1": [993.5370720198714, 537.44672713107695], "Asb2": [555.49397549422724, 165.42764538765255], "Asb3": [125.63092231600183, 272.89639943780372], "Asb1": [8.7811149003432121, 184.98749882182437], "Asb6": [191.38503160732017, 56.915332935209776], "Zfp956": [351.89923055567272, 582.3283301762782], "Lrrtm3": [934.02155293565204, 300.65416538824007], "Ppwd1": [36.573825228715307, 708.62109194490029], "Zfp958": [987.65021524868541, 448.67229143422651], "Tfpt": [419.07613255619026, 53.588887526866003], "Rragd": [219.36245512221987, 560.52512288116407], "Rraga": [265.35796740714147, 683.26494671301248], "Ddi2": [537.35012071929123, 922.75492941172013], "Ap1m1": [745.88206400582396, 8.3880033198653443], "Ghitm": [953.62985793473001, 418.87006926076992], "Ppa2": [571.48701945541029, 714.77075163584448], "Ppa1": [560.6104608750245, 715.78552161088237], "Gapdh": [257.24259235522607, 89.264177201775638], "Hp1bp3": [995.72582443144267, 726.88073522985417], "Ripk1": [528.73660014660527, 763.5815257258655], "Ripk3": [710.31601586941383, 605.08661570421361], "Ripk2": [306.33693238217865, 723.02883924688422], "Sdc1": [275.43850276095054, 774.99048526690524], "Prkag1": [407.88668863250382, 380.78896924081204], "Prkag3": [85.723587240407369, 735.42177692248549], "Apbb2": [465.39405558457491, 360.35577631863737], "Apbb3": [263.15653516412499, 206.2103219822005], "Gpr25": [539.1029753787144, 850.85698610007682], "Cabin1": [257.41382249563878, 6.6122835279552366], "Maf1": [965.56349863447701, 599.36985584421132], "Rhoq": [315.86809411515264, 759.64197548937102], "Rtn4ip1": [782.19404573744612, 728.12760744919819], "Ostc": [370.22873867376273, 654.25455695764322], "Dnajc16": [250.40104354604264, 951.95947709150425], "Dnajc17": [891.62346095857231, 958.3388865075666], "Rhoh": [461.0067550845265, 323.35770976287813], "Dnajc12": [86.982398642817259, 104.09532709825206], "Dnajc10": [699.00325820822957, 330.76086752543989], "Dnajc11": [35.659389766576453, 54.886531240614758], "Rhoc": [174.91933468241228, 787.72548285517848], "Rhob": [665.81146847476532, 775.72389958425981], "Gnai2": [562.15779186937925, 27.792873782337203], "Rhof": [274.13228727280597, 761.92559015525626], "Dnajc18": [280.04563121795348, 953.96529825192431], "Dnajc19": [878.19013084735536, 947.51354116934795], "Homez": [435.55113104104345, 588.69167598333399], "Fam195a": [576.56412289933871, 239.48783810614432], "G6pc3": [635.03110908357041, 813.56558429348911], "Rpl13a": [686.3754207071197, 788.36876840143498], "Fam102a": [771.61410550745859, 580.71955443970023], "Mfhas1": [918.82830988191586, 599.06975836251934], "Tmem59": [280.57303004610219, 561.02736483114177], "Pou2f2": [763.71569310636846, 764.31950827265939], "Ctnna1": [639.20916854232462, 191.50343085349337], "Cmtm6": [242.43449155347747, 908.70204564739265], "A830080d01rik": [614.13491307269271, 30.208686532212703], "Mafk": [94.057454658875557, 824.15257703783823], "Ost4": [870.3944284971077, 204.97011522686003], "Maff": [486.6848807940313, 836.17089266583821], "Mafg": [912.01724056046589, 703.2970306779705], "Dbndd2": [232.58570344827723, 474.53955116531807], "Actn1": [49.265234330911603, 960.07497547360617], "Actn4": [326.76284095518162, 559.72315501755349], "Parp16": [859.22841884611807, 311.31624843159642], "Parp14": [859.04095264408647, 81.158783447266089], "Parp10": [320.38019139150578, 413.86519551072331], "Parp11": [506.64707296448194, 690.60748756525788], "Nle1": [772.30402060350946, 860.39815771720976], "Ccdc15": [756.6468941768112, 481.60938399551458], "Siae": [292.62928910063647, 386.1430359613089], "Ccdc12": [651.70422849906413, 83.935954773670403], "Upb1": [980.87066846761854, 404.38362904579856], "Hdac10": [168.3038211947628, 202.43968190128527], "Kdm3a": [781.92218846733124, 691.56137080376743], "Nfrkb": [440.56585533629647, 178.5007456280463], "Mrfap1": [54.460971180432765, 877.04998937995333], "Hrsp12": [994.9388224314016, 630.54500286717314], "Vps26b": [534.50361485440874, 379.14700146599984], "Gm5415": [512.89092608227588, 259.96764435471732], "Gata3": [785.92668842001888, 510.45997728382719], "Gata1": [45.112475409390925, 835.44995696000194], "G2e3": [773.28129921041545, 510.82799942516556], "3110052m02rik": [246.34283930443308, 260.28238720405295], "1110038b12rik": [593.83375520457616, 20.86228159750787], "Axl": [567.29674795060134, 126.44346835557363], "Kifc3": [932.72548352668389, 787.69726710712678], "Tmem192": [592.09963202912877, 958.29761181261188], "Tmem194": [978.5532008149886, 590.14791193739484], "Tmem198": [314.97784011508344, 885.20951402018966], "Tmem199": [35.682721866270498, 655.60279333021231], "Tra2a": [436.48336153674751, 430.17092749900331], "Tra2b": [66.946249655492963, 319.3757675808169], "Mfsd8": [655.27069509029297, 501.06351516680144], "Mfsd1": [412.43326781263755, 921.61456851169135], "Mfsd5": [816.71219814484664, 850.15978421183161], "Mfsd6": [328.39775634738407, 526.71087637845494], "Tbx21": [293.26772834024564, 571.75156657476225], "Denr": [86.026002665673147, 86.318839310030697], "Ncs1": [432.24053877924661, 617.53210002379558], "Ahsa1": [592.62719370029197, 418.1310243565265], "Plbd2": [897.3872996716924, 289.29022087117733], "Dip2a": [505.08559960168691, 922.72120718357087], "Coro7": [544.35017212593777, 439.94359584758541], "Casp6": [206.9336520469038, 113.25015204737801], "Casp7": [750.49642750146199, 947.05464417501764], "Casp4": [206.12433836732663, 102.88814693211866], "Casp2": [244.6112721685744, 48.797011728501033], "Casp3": [675.62451018787408, 983.44307408336658], "Triobp": [106.95266947150625, 385.55921196816979], "Thap7": [370.75986510385462, 213.59442762253738], "Gnb5": [528.43296576104717, 825.07450316982408], "Gnb4": [517.62584462361622, 824.51462959149671], "Aim1": [205.64963758361139, 145.08908427617982], "Casp8": [755.48481611394482, 490.52325316449469], "Wrnip1": [429.99822078619962, 97.44163857732417], "Abcd1": [30.264374271111134, 971.21309301573785], "F730043m19rik": [604.460355823089, 440.42060338632581], "Yy2": [580.75845731571076, 981.59039049007401], "Cdc34": [332.82753475632791, 99.226412260818009], "Clstn1": [860.1177677294171, 887.15630109730182], "Olfr787": [389.77217246712718, 640.90594388245529], "Elp4": [358.61901777448105, 256.432390613076], "Elp2": [346.9038119382335, 236.39155415016094], "Sacm1l": [255.82903725222991, 709.53736349199676], "Trappc2l": [313.92213418593451, 824.12619813848983], "Acvr2a": [114.48362912324066, 103.83634135855991], "Acvr2b": [128.32085110386481, 104.33331034047141], "Nsmce4a": [520.95788966381406, 552.65826692275107], "Akap1": [190.60815759573151, 301.80059631716551], "Trp53": [124.06411725781965, 440.15630644555193], "Prlr": [146.85064658258307, 722.24540776472702], "Cdk7": [698.70112493727686, 73.735949248077205], "Akap8": [605.15788622615742, 397.38387136594906], "Akap9": [168.07114892011117, 271.6522314304749], "Zbtb39": [759.83598526956303, 55.795605228873846], "Zbtb38": [796.8585940413252, 223.99490497707271], "Rnpep": [284.85583050114946, 813.76833336597804], "Phlpp1": [75.954452975749533, 749.83913184386506], "Timm44": [602.68996348170219, 641.05393962216147], "Zbtb37": [613.85139321983161, 984.1071889449953], "Prkx": [569.7122953459625, 775.99684801842841], "Cep290": [707.69128833396417, 617.46370233234882], "Akap8l": [605.83418926173954, 406.99545122928976], "Vac14": [703.31872248771265, 427.0264454837793], "Pafah1b3": [430.71748246241322, 243.65328609293974], "Ccdc101": [282.18951571895695, 47.472007483958542], "Ccdc107": [638.31732322328025, 62.652120159336398], "Tm7sf3": [245.01347838669963, 595.51522018221306], "Tm7sf2": [588.92530079523601, 41.331465061557381], "Ndufaf4": [558.49111016907864, 516.81648206515501], "Wdr92": [970.06922360684655, 49.282587761669724], "Wdr91": [715.0273422349477, 402.02499506706874], "Wdr90": [923.81499323862818, 359.38915704831345], "Sema4b": [284.87842315195826, 427.7786806235398], "Exosc7": [874.54648406443209, 519.2494892794125], "Ndufaf1": [794.07181585760839, 860.11114376520425], "Exosc5": [846.15504945374903, 510.51601042726526], "C130026i21rik": [612.45717434485641, 146.21679537066868], "Arhgef10": [895.45164159380454, 466.32955564460167], "Ndufs6": [384.63119759594559, 582.01875116356155], "Fam98a": [690.49355004489803, 485.57933408816154], "Epcam": [344.87247903300221, 257.050049132509], "Dtx3l": [835.35396118295978, 910.60407161946375], "Spg21": [67.063343324311234, 505.78553037878203], "Spg20": [137.67518489434744, 469.42090063141075], "Mgat1": [477.40005209412072, 534.55656508770039], "Mgat2": [826.61909454923091, 838.61608297748944], "Mgat5": [835.97915203625837, 714.64805469775513], "Tsen54": [922.18500851553392, 279.60114877510034], "Tor1aip2": [438.14336865209361, 420.99427487646631], "Tor1aip1": [676.80961837794212, 677.36032766391008], "Krtap1-4": [464.86865454872236, 775.56201335415847], "Pkd1l3": [487.0689916973501, 457.43577864324038], "Zfp568": [724.37987705243813, 16.546437489652693], "Runx2": [709.46584465106332, 578.46971710549872], "Runx3": [275.32595106438566, 631.55917347780451], "Runx1": [720.98230907005654, 579.25917678440192], "Gm5088": [590.79268953748954, 210.07060910452921], "Cdc123": [269.96937042590054, 938.38662413210329], "Bcl10": [103.35081907214378, 869.6224776284248], "Hcfc1r1": [139.29237348699289, 165.67320334869646], "Scyl2": [186.02231776281428, 656.97081679401742], "Cbfa2t3": [650.60424929388603, 50.775376976722384], "Scyl1": [175.75514922320733, 644.87486039947453], "Pdcd1lg2": [590.49899743637525, 665.58570404994612], "Gbf1": [256.58712741265953, 110.5352175123611], "Dhrs7b": [883.44043251150333, 17.627808534842995], "Ctsc": [593.15484370420904, 428.99725277358158], "Trp53i13": [23.872707190257557, 350.09141001778914], "Zfp382": [623.00853818944074, 946.55259952009862], "Galt": [528.26108115893373, 848.12657997318763], "Mrpl24": [377.6312416290898, 486.25781836563306], "Mrpl27": [675.84685032891048, 823.84167285941635], "Mrpl21": [482.57050647180523, 330.58926150484268], "Mrpl20": [792.4984142174718, 812.39833969243159], "Mrpl23": [793.24088438105275, 825.25129768298893], "Mrpl22": [421.51499502852619, 355.13790902894897], "Tatdn3": [195.94827410700947, 798.84108869239901], "Tatdn2": [624.14186790049155, 741.19155194353607], "Gale": [88.304304623541512, 75.066043138363924], "Qtrt1": [700.42539459413456, 538.65068449360081], "Galm": [616.26921041840626, 318.27437908711079], "Hcfc1": [848.27126369914413, 49.296233237320841], "Erlec1": [959.31613962428105, 101.16180725283451], "Atp11b": [739.46375629120712, 935.11214530236077], "Csnk1g2": [687.54871456148464, 182.4296953976675], "Csnk1g3": [204.83390127394705, 939.25926877510381], "Csnk1g1": [196.26134918584606, 939.62446746383068], "Crmp1": [544.46819573249422, 405.96999815030199], "P4hb": [654.31512521715365, 691.64680739819983], "Clp1": [815.97222891790898, 959.22672633506556], "Arid1b": [741.36481249367137, 972.13661392509266], "Arid1a": [729.04731311225237, 970.4654838911373], "Slc4a7": [677.52934036482679, 862.46160404415753], "Urod": [137.44783226187698, 413.4177828629758], "Atrx": [542.37939470219715, 48.06043682981867], "Ccne2": [954.09516826920105, 823.13946964896434], "Ccne1": [260.42242117809741, 923.41597931211254], "Dek": [895.93296004579429, 6.0787713330540445], "Aifm1": [18.782398576836851, 947.81067556090886], "Tnk2": [835.60890098372386, 466.49386398906074], "Seh1l": [45.422221608048332, 786.87508015663229], "Clpp": [222.03215726921209, 952.08802863987194], "Cd69": [318.75003505444278, 120.24541500266238], "Eif4enif1": [357.09999274988286, 246.51804560544892], "Clpb": [931.71004774192784, 911.38472423697044], "Ern1": [513.18702323668799, 177.37049193736308], "Ryk": [255.42647829046098, 670.00708193112223], "Rusc1": [295.98257724086005, 786.71780794644678], "Pcbd2": [896.94663894668417, 300.13312628088875], "Chpf2": [856.23032931176499, 872.24428676255548], "Myo19": [526.32110021635947, 142.4961408251018], "Arfgap3": [709.97644641200134, 972.23550037411746], "Gm9199": [895.89255059262393, 122.69655332170313], "Rad54l2": [996.16435766832433, 289.78822407324247], "Qser1": [983.56762884832688, 332.53090264413953], "Myo1g": [370.18396620698786, 885.46604261418042], "Myo1e": [524.48309527820697, 169.15279210382747], "Baz2a": [331.49241340602879, 48.619840876250748], "Pcx": [750.70517640857395, 689.89313713561546], "Rbbp8": [635.48489087434325, 764.69001687638468], "Nmt2": [737.79657680754599, 415.45224617765609], "Rybp": [328.04481478233259, 493.41988992979526], "Ppcs": [538.85617474562594, 714.95442950657855], "Papss1": [625.23758789265344, 690.39076160692503], "4930503l19rik": [509.73862590918532, 8.866872381131067], "Cacybp": [99.990430902785548, 252.20661008046761], "Sh3gl1": [176.64017395988546, 615.88723916728986], "Bri3bp": [580.86254138103993, 116.16769271883297], "Stk40": [633.8653123368349, 921.14451147898058], "Samd10": [221.0338651485873, 596.26844127097456], "Rbbp7": [187.32398203756492, 761.81120531447334], "Akt1": [180.03918064830336, 281.59959495121905], "Akt2": [167.29789617084694, 292.21349609838279], "Akt3": [141.29009252220942, 283.08717464555406], "Top3b": [26.175619396280698, 656.3977254106228], "Fubp3": [953.44343984311081, 984.23948206460068], "Fubp1": [230.71187544552515, 151.9991717642622], "Sap18": [18.662867308071164, 886.92753912075739], "Tmem179b": [719.70828595881642, 691.48211745024014], "Rtel1": [266.68760281056291, 630.30723521349307], "Pde3b": [346.55484786289401, 691.14989819189611], "March7": [80.51837336665983, 857.06499058672864], "Rbck1": [738.56466828307259, 604.14956481250249], "March2": [432.98812214909867, 896.4803614288453], "March9": [444.31021034044727, 850.08083653149993], "Mad2l2": [476.31523483196128, 837.53382512629469], "Mad2l1": [420.75636700704888, 813.1215395363032], "Tab2": [881.41467521882328, 366.9159489370852], "Tab1": [64.748028582457664, 486.75738349359273], "Letm1": [316.29694250003013, 341.44774432223892], "Letm2": [858.76973476701073, 777.31791975646649], "Mmd": [814.88117768083407, 811.32273808045295], "Ppp1r7": [505.17551975492296, 560.05833374036104], "Adcy7": [127.6931648555, 144.66907394300466], "Cpm": [622.98037835221533, 960.57446761444737], "Ppp1r2": [505.83628856142184, 569.41610059941411], "Cpd": [964.49331058148141, 909.26350182268061], "Ppp1r8": [14.939035065919574, 695.48444595108492], "Krtcap2": [760.45286195894153, 654.98411826483277], "Krtcap3": [814.05277473612239, 996.96905550770612], "Mir703": [475.02325102310067, 860.24827290990333], "Kank3": [825.88026709577196, 615.95733637407648], "Tmem70": [280.41883807541831, 550.29281963190863], "Tmem71": [686.27008957519388, 667.20854768598281], "Rnf113a1": [286.46914084032835, 773.46064214882892], "Arl5a": [103.54112570030428, 934.09917934092425], "Slc7a5": [666.72490604038705, 873.90669356451644], "Slc7a3": [689.10839207699121, 862.05794612429941], "Slc7a1": [49.64220238414341, 506.29875208320811], "Slc17a9": [179.48149105629949, 542.67399394750305], "Stub1": [208.61281522021142, 532.71315319301186], "Slc17a5": [773.83156969928552, 151.25458097010849], "2810428i15rik": [491.52669453160439, 21.619263928656398], "Actl6a": [725.23771654848201, 300.13865867622025], "Sh3pxd2a": [124.59245447008107, 552.96334301197192], "Psmd9": [446.08905438938945, 275.61281630355921], "Psmd8": [76.611840217519898, 709.79837266834647], "Psmd5": [726.97216836411337, 366.96309249159941], "F8a": [333.01489108974687, 300.42536210596495], "Psmd7": [418.07656085590395, 264.19935539056002], "Junb": [827.10327042753033, 629.42496522828333], "Psmd1": [692.87030977163022, 366.07784605821314], "Jund": [878.0205381791975, 763.17297230602492], "Psmd3": [5.0728835856316472, 631.69367490873447], "Agpat6": [102.9986097079483, 969.96245957959468], "Agpat5": [592.75004851291078, 386.72794518502997], "Agpat4": [69.544992330534413, 933.36734395048143], "Ifrd1": [919.1390510703377, 493.04814520869087], "Ifrd2": [99.444544069598336, 213.56060845707049], "2210016l21rik": [397.82024278176181, 194.0314370610343], "Gm5434": [603.66783390643366, 199.32537038295223], "Nprl3": [395.26317170002375, 525.02715568743361], "Mrpl3": [963.64813595861892, 994.82944702336238], "Slc37a1": [771.61038673041855, 98.558332662310235], "Itpripl2": [807.85441386286561, 238.3035820093649], "Slc37a4": [726.13933509860829, 427.24611119125291], "Itpripl1": [127.94855760511763, 202.90004990455279], "Ermp1": [528.12320776019419, 196.79702095818237], "Tmem201": [612.51711672780846, 617.74092294510319], "Nipsnap3b": [67.336423355984891, 897.99505075984985], "Tmem205": [695.81625288548753, 666.93321489712912], "Tmem208": [79.83459148213025, 432.33362039383042], "Tmem209": [850.71182762319211, 409.37454449922495], "Phf20l1": [492.7502958028897, 408.43149399478136], "Iltifb": [837.03089471085968, 725.90243536759488], "Atp5f1": [112.82043218474419, 935.5109725158261], "Zfp446": [575.3153649287525, 547.47278875338009], "Zfp444": [680.796088714451, 576.1433378694752], "0610012g03rik": [396.8420666838532, 202.92532027095629], "Tomm40l": [788.79305355365727, 440.69816018925872], "Gm10220": [395.2557595897311, 245.76191384008729], "Rfc5": [721.26935254130694, 593.07324995659803], "Rfc4": [623.07968530432345, 801.38057859912112], "Jarid2": [822.66996169704566, 238.93329218832457], "Sars": [246.2628148231384, 681.4800600738231], "Klhl6": [981.12393957413974, 203.68874216435233], "Klhl7": [269.10653123719743, 450.98493498969913], "Klhl2": [932.9979341697258, 215.50948952365928], "Emp3": [355.15842406355739, 153.28439726628864], "Emp1": [639.02781909929035, 331.90014695313738], "Pla2g4f": [348.32171968787532, 716.75582954266656], "Klhl9": [997.2246097990635, 800.19843601252433], "Smap2": [36.142100862486039, 495.59191728711795], "Atf7ip": [543.66986301648524, 70.764386281307651], "Uhrf1bp1l": [966.1684250736364, 377.53259316745516], "Kdm1a": [783.19013072247628, 652.5453681019369], "Kdm1b": [554.65669379608926, 116.76681235211609], "Igtp": [792.74631626272537, 665.01661948378148], "1700028k03rik": [643.67146100436844, 122.78268193217546], "Gcc1": [550.53605789836502, 873.28415672404458], "Ano8": [48.279255255154958, 282.88248931439438], "Mogs": [474.35488934430492, 995.99048711162561], "Fn3krp": [232.00650556706961, 99.678029604331272], "Apitd1": [168.23489854818482, 922.62349393348882], "Irf3": [941.31842477066277, 776.83005656047135], "Irf2": [835.42658673499295, 257.63722203966921], "Irf1": [649.70749136738209, 534.33047490466276], "Irf7": [823.20762709185215, 290.85273193722276], "Spcs1": [677.97876467493666, 885.41551444022639], "Irf5": [820.79727323316445, 332.36988074286432], "Irf4": [642.97119950335366, 500.03141027878615], "Irf9": [822.726710733304, 321.34316356675703], "Irf8": [362.24610834115805, 526.68197909899163], "C330007p06rik": [179.92936929116669, 450.88866945308683], "Picalm": [398.89866644451871, 800.31638477009199], "Clk1": [952.55365372302083, 922.29125371465318], "Clk3": [805.29831579411166, 983.96330357289776], "Clk4": [549.92771687908999, 7.3843042100043572], "Herpud2": [421.87430639258861, 588.63583616222058], "Zbtb11": [194.79137198447552, 885.02635237288803], "Zbtb17": [771.42616741581514, 77.862223815026852], "Fdxacb1": [847.21408942068695, 546.61195985357767], "Phgdh": [420.78055920800472, 800.94255484145106], "Agfg2": [165.19874608283368, 253.6564982196318], "Agfg1": [591.50429672270798, 407.17780910397482], "Gtf2h3": [559.20741313492715, 825.22922085421305], "Gtf2h2": [975.08070769174651, 704.45056901628095], "Gtf2h1": [612.41808932032893, 849.38366874521262], "Zfp36l1": [734.88493965244572, 322.29748136925798], "Gtf2h5": [996.22651465217359, 701.97248037341296], "Gtf2h4": [837.46351824755845, 654.58537231559944], "Gm14308": [528.17036523987792, 259.33728148218773], "Abhd8": [465.89343128293086, 51.385078249257717], "Abhd6": [324.24409547871261, 215.02016211240485], "Eral1": [538.6683551790934, 177.46524648368873], "Wdr6": [938.42081359078134, 369.80502881478651], "Wdr5": [774.01509921656611, 171.97091451124984], "Wdr4": [937.83937167211491, 405.5981874406711], "Wdr3": [499.36121406982573, 349.08796032212405], "Wdr1": [908.3104502464488, 386.15120433754629], "Ccdc163": [46.29895403201089, 193.51027513851011], "Rspry1": [245.75529624630562, 694.57502289735521], "Wdr8": [937.4722399086196, 360.04139897030615], "Malat1": [93.94818216073719, 846.32599828198624], "Tmem181b-ps": [267.36582789402081, 551.19304458916133], "Dpcd": [287.79880685780444, 979.71123429580405], "Sep15": [57.337321850343166, 787.24350018419807], "Gm996": [525.71086179512997, 292.09223657100216], "Tpbg": [771.44700327564021, 433.96465088745487], "Minpp1": [794.67790151664974, 838.80609524875376], "Ptgfrn": [419.59383557323815, 331.33176467986999], "Slk": [64.68952872344731, 577.42435186850264], "Vim": [303.746892518442, 452.96853494418679], "Gin1": [527.39261804202545, 837.51428469210782], "Ebi3": [934.44068280541944, 121.53363324872716], "Fech": [946.1048598120974, 59.03146992082111], "H2-k2": [993.51312154313769, 526.85923887087574], "Ptrh2": [969.77769430450758, 309.0635141677908], "Gm11517": [302.48719613785812, 518.26466419328301], "Brms1": [73.675851624681101, 260.94926939840155], "Athl1": [166.14402435152041, 35.983751959816445], "Hcls1": [165.03960478617608, 213.50186446544984], "Zfp637": [736.60540176268717, 245.66147499342759], "Sfxn3": [720.99922334147277, 97.806267647542569], "Sfxn1": [124.28373211069855, 683.02129370142484], "Rrp12": [135.55124929592085, 630.42302002461679], "Sh3kbp1": [326.86545682205929, 570.49840921310613], "Bc061212": [7.1084563198335813, 204.02140937104582], "Fus": [874.32365309037004, 597.14102439776934], "St6gal1": [374.91741816434632, 428.69367623152976], "Gp1ba": [383.75666378537011, 245.34388293998299], "Aw549877": [709.76305771661703, 923.75451574723525], "Usp12": [149.14149248585221, 413.89018854107678], "Usp10": [798.72390050074966, 279.84762198507781], "Usp11": [692.40481395663062, 428.16543985401137], "Usp16": [712.76141364012028, 276.61727937165068], "Dsp": [689.09436661457914, 320.93830255135435], "Pdcd11": [581.6417313066288, 665.63835579254032], "Usp18": [951.22652122003581, 386.48590538035745], "Usp19": [725.09878776396567, 268.62877774405041], "Fuk": [654.92918066857055, 823.95653979746146], "Prpsap1": [757.64543671827732, 379.2266654161549], "Prpsap2": [715.37905804171305, 377.92293547322532], "Rrp1b": [125.17506708307863, 657.48701728453761], "Au022252": [342.75560310996212, 30.344573797048522], "Ganc": [562.59250824015407, 19.275247874074932], "Mina": [920.13376683635431, 588.84668249049105], "Fam185a": [873.88783637075232, 501.64617220850812], "Ramp1": [958.61211126290618, 39.452629738616629], "Ramp3": [691.07135343713321, 593.13754158294319], "Slc4a1ap": [50.442545872461451, 514.19158488544906], "Gm614": [590.38833967376718, 898.57741759286694], "2310057m21rik": [582.96200055180827, 74.318028213278168], "Hmga1": [124.81148753479046, 184.406707568532], "Syt11": [51.577175931827483, 588.91949525388839], "Pigq": [497.4588666131591, 642.21898494704021], "Pdrg1": [622.87858076433463, 640.55108345062126], "Clvs2": [955.20617815504613, 945.31974427874513], "Nckap1l": [478.89269450689352, 125.03677075416053], "Napsa": [357.85138849799489, 896.90701995845234], "Itk": [821.86599480066025, 248.42498645096259], "Cd44": [667.05117235380567, 653.21209608465472], "Cd47": [941.07978757138278, 824.81910701341576], "Urm1": [796.09151646845805, 290.23464383333265], "Rap1b": [477.20336906918294, 500.0012425293508], "Rap1a": [258.03762520492205, 340.36577795883846], "Oxa1l": [379.41839672384589, 654.84647520537033], "L3mbtl3": [680.60825189907689, 555.64171704644491], "L3mbtl2": [463.86615208456203, 801.63182722084002], "Dram2": [879.05274594638479, 923.66457568555165], "Satb1": [639.17427627687732, 533.06524109014208], "Ep300": [817.77514239350342, 571.6627892277852], "Gprasp2": [808.21679101202335, 112.80344880205713], "Ncoa2": [571.47211924695637, 506.81076363313662], "Ncoa1": [432.0572156110868, 629.4217006995882], "Ncoa7": [884.35931344788003, 91.150108420068236], "Nefh": [465.26128827940317, 655.62929636344859], "Rev1": [234.72478307200603, 813.25876847184054], "Atf6b": [138.84075016654748, 114.29993731671766], "Nras": [816.20601415026215, 872.18577747713505], "Bik": [268.41138703702831, 70.637858998878897], "Pip5k1c": [284.79289308105524, 832.64763281207217], "Pip5k1a": [521.91587203557765, 490.16273884891729], "Ppp4r1": [7.1640747433609597, 733.80791788840622], "Ppp4r2": [957.3191591182931, 70.857628938002961], "Ccng1": [407.36370905619964, 583.71963400567063], "Ccng2": [297.73554913943991, 925.90887145523243], "Armc9": [146.32249382465844, 947.1447960426575], "Armc6": [687.30997660683761, 921.7900319204133], "Armc7": [454.54702201405485, 9.0349048236254887], "Armc5": [140.88340709642171, 105.17785349238139], "Dctd": [270.20999140875767, 995.27671716749285], "Bcap29": [520.85993733092516, 522.82104230949858], "Rell1": [230.30171688055586, 338.14360199741367], "Rell2": [394.07658616725712, 212.04691325058101], "Fbrs": [307.14650731494817, 8.0365575086594596], "Nox4": [736.72085856048568, 404.05802389969233], "Wdr73": [935.84604365951611, 376.81378617112023], "Bc030867": [21.533103044059107, 204.80021710369437], "Hjurp": [86.652055849566764, 26.819758125334328], "Wdr75": [760.24295975258121, 183.39844472132526], "Wdr74": [935.97475402693783, 385.91340774482484], "Wdr76": [910.71768606817659, 377.86249097028548], "Gsk3a": [127.22550032733477, 165.37809534078238], "Vars2": [749.24694333322338, 266.15685098422853], "Prkab2": [6.2436258201488828, 709.48223659557038], "Dmwd": [666.3136075306237, 958.41451671604796], "Inf2": [847.94618261642108, 726.35247457627679], "Isca2": [551.0934129766182, 321.21615725178219], "Qdpr": [690.57657793432202, 539.01917556594867], "E130311k13rik": [622.67821163390909, 982.62394682595209], "Sdc3": [235.66360847095203, 643.98991581394262], "Sdc4": [666.89436179123516, 576.2558231894742], "Fbxo48": [877.12944630800121, 546.48271950439164], "Mapk14": [901.75335509062734, 689.53533105530732], "Mapk11": [432.65122280155452, 835.36517432491644], "A930005h10rik": [257.18890779974276, 282.15706931057611], "Cd38": [406.19720546360361, 594.24766142424153], "Camk1d": [369.19676292096608, 28.320466118298125], "Mgea5": [421.43761038607914, 909.22543542265976], "Phkg2": [502.1500213023802, 410.20869237829652], "Gle1": [280.14728187819725, 149.76009998843978], "Sap30": [235.14857953507587, 681.46944048634771], "Naa35": [885.26536615162365, 100.93758181715172], "Trip10": [419.57250194285729, 429.61230268836749], "Trip11": [544.5240046457269, 84.420510157670321], "Trip12": [878.98130159213645, 407.99091621715729], "Trip13": [469.99517814765625, 412.18113977336014], "Manbal": [993.16033963626148, 554.55879546153403], "Pde1b": [442.66990580581142, 800.31991965891314], "Pde1a": [516.15700136968121, 420.91948822862008], "Terf1": [820.50842092466098, 390.36641783673718], "Aatf": [629.31470087935554, 384.82099325168593], "Pdp1": [506.42481090417158, 665.66597300301294], "Fahd2a": [995.5539617023851, 102.59220748412777], "Gan": [962.2405480878864, 463.953586686606], "Orm2": [400.24983494678867, 679.12820963251136], "Mkrn1": [165.64479804833186, 193.59087626072565], "Snrnp25": [52.455891085079621, 477.81888494288478], "Tomm34": [785.97000988930927, 450.80251791044162], "Snrnp27": [362.72001122312105, 483.4006773269532], "Pdp2": [382.70298705491706, 395.35694128792159], "Edf1": [994.64501272931045, 142.26417357012642], "Tmem18": [279.76725306684631, 529.95054711264424], "Tmem19": [108.37839630163525, 422.03490204109869], "Itpa": [932.7816135211599, 777.09746355710149], "Orai2": [337.27972264552363, 678.27188186053991], "Orai3": [380.11633530459858, 641.56733666001298], "Orai1": [678.60367365947639, 510.24019662041235], "Zfp322a": [560.78923135707203, 566.28152503935723], "Bdp1": [85.436392443346833, 303.68238605626129], "Cox7a1": [569.76515946036989, 386.39339350026836], "Cox7a2": [615.51333550137497, 181.18457062638259], "Ttc27": [206.41479508727829, 384.43580555967827], "Ap1ar": [207.19085250249827, 263.89223463967335], "Arl5c": [167.87196737094956, 959.10068732195202], "Arl5b": [166.00471581060231, 55.916693693687009], "Znhit3": [559.95533209445034, 910.72474632027422], "Znhit1": [557.29126446597604, 985.23458620914835], "Znhit6": [538.33587234100662, 946.84267994441745], "Cks2": [232.94851278476872, 936.96013049343094], "Nfil3": [358.02276855574183, 812.54646420528411], "4833439l19rik": [257.85702191483949, 300.96371022695888], "Dusp5": [900.45803948833156, 910.66743901170344], "Whsc1l1": [760.85712317267985, 202.276967627739], "Eefsec": [932.05773522090715, 134.29473037264799], "Ehd3": [46.476822409040842, 144.19934967826731], "Dusp7": [496.46675369259322, 386.77025992224327], "Npm3": [379.76585541455825, 630.39020189548046], "Ehd2": [958.47301361326356, 121.65268585498295], "Tro": [801.36490973843001, 426.86294448670594], "Mxi1": [870.78236419451684, 248.83539205995254], "Psmf1": [459.65708538698902, 263.86967291110693], "2900026a02rik": [434.5621278204099, 35.007636466613008], "Kif23": [141.32732623191436, 884.6298232144311], "Kif22": [369.2957296436054, 351.43482174037484], "Atmin": [707.48893559174473, 995.20446742682236], "A830010m20rik": [605.12444038272236, 76.775086733518393], "Men1": [421.51328880170234, 959.03868880040056], "Pmepa1": [375.51484928603628, 465.93638743015737], "Tmem223": [408.03899975044743, 198.55271542611266], "Zfp467": [737.42774417112878, 332.81116271793206], "Nsf": [442.64550913234103, 677.39214789524601], "Spns1": [135.20738135562476, 477.21427984998974], "Fggy": [281.07653741253961, 121.70945566146744], "Pogk": [114.78656449252846, 788.2340574433], "Gabarapl1": [882.62910572852002, 80.669933572208606], "Gabarapl2": [622.12957603852624, 509.96039009775762], "Atxn7": [181.46389005731297, 5.9374785073298595], "1110004e09rik": [578.50532149004835, 157.15515321211552], "Ube2j2": [465.74676862424604, 534.11244185496105], "Ly9": [475.70335055927688, 848.1600177757507], "Ech1": [985.30316904022334, 946.11565130180281], "Mipep": [603.33536563047574, 511.99688041615468], "Dpy30": [996.06339322665269, 153.29427795729734], "Gcat": [496.09277448662067, 825.40755212579757], "Sat1": [305.15913289479835, 746.29254589180687], "Atg16l1": [141.33944108312923, 252.76304947112232], "Atg16l2": [179.82208193911057, 867.25870464383695], "Mylpf": [740.13376412369917, 850.47845322281466], "Lfng": [857.09895008985632, 666.01976882711983], "Plscr3": [635.0244318437185, 628.34338603002641], "Pcyt2": [448.3443353180092, 560.59746417352653], "Mtfp1": [347.66281848861348, 850.21755069094047], "Ly6c1": [933.76105253584535, 330.85178792424017], "Tceb2": [283.56856331771183, 355.95225010868091], "Oxsr1": [872.09044407731233, 183.6369117970429], "Deb1": [548.27395747860169, 912.28006885284378], "Nsdhl": [895.47696834276462, 92.362585820998831], "Kif4": [996.03690160316046, 238.08619928504868], "Mns1": [984.13695380975844, 969.50858224804244], "Zfand6": [697.65148486374858, 132.59897787400985], "Zfand5": [560.22489538078048, 576.29970178863459], "Zfand3": [466.68497903248124, 107.371796016535], "Zfand1": [462.37652533989086, 487.52603543942615], "Timm8b": [803.89276548629414, 391.74962270381917], "Hp": [985.27569546957955, 629.80772212640431], "Sra1": [258.12086955122498, 384.80799416010012], "Amotl1": [463.55829694069439, 375.48030132386833], "Lmbr1l": [879.17181792813233, 666.64034377587222], "Pgm1": [486.11678759854101, 419.34422066148778], "Fam20a": [787.24193469671309, 598.68293055688866], "Muc1": [639.52173705230427, 415.0705209148926], "Muc6": [650.01896748123784, 413.07176096535085], "Mrps2": [443.84682870391447, 922.90352365531646], "Sugp2": [203.9879289647649, 682.00642382064393], "Spag9": [93.191149495684968, 505.51675095639575], "Mtap": [358.97668809771199, 848.01189405469518], "Spag5": [240.69019646601737, 383.88750034629311], "Ydjc": [683.95751701099812, 102.396005600083], "Aste1": [698.31926085312261, 934.61876384747643], "Wdsub1": [129.42806781284455, 898.80530160006231], "Smarcd2": [106.24913271306507, 682.85909969431373], "Smarcd1": [22.17340566001187, 533.44727066827431], "Faim": [514.30848848733899, 197.25046727350494], "Ehbp1l1": [686.93361198290927, 289.46862280582212], "Blzf1": [127.44754394224225, 54.341895800862858], "Rock2": [296.12272354218703, 814.05399993237882], "Gpc1": [303.27625106759984, 506.92178851267528], "Mapk1ip1l": [180.07197594417801, 163.14013096835353], "Klrc1": [370.59764425691304, 364.72410931726279], "Tgfb1": [739.55852433919495, 703.58585229576852], "Tgfb3": [36.390379959732115, 683.63290661890483], "Bbs1": [131.66563043322901, 869.14882446635659], "Bbs5": [8.8124853827722909, 312.7708562723642], "Usp9x": [627.79998792006973, 490.4239136084135], "Prkar2a": [35.31463887403968, 735.33085166897138], "Tarbp2": [245.90474815381094, 505.26956292639176], "Tigd2": [304.07163331330059, 560.68417957345662], "Eif4a2": [922.12305731131949, 26.616595527833812], "Nup160": [432.73132289316595, 702.96544900395293], "H2-t22": [887.87430236140301, 654.90011587115578], "H6pd": [997.09262310713916, 665.55124834851097], "Acbd5": [627.11918363653706, 18.472114491788496], "Acbd4": [577.89831506868745, 146.802354562537], "Zmym3": [506.51497806180873, 980.34783884530896], "Fam160a2": [20.823573363996793, 272.33652385213981], "Zmym6": [423.78957498145598, 345.05370946719626], "Ampd3": [179.38379892451982, 153.46554159501798], "Ampd2": [166.40120195739456, 144.87127305166098], "Top1": [697.39530067579119, 679.58471114880138], "Mmachc": [389.94857728800122, 837.81682106247922], "Ccdc141": [368.22789221586964, 49.008611850978596], "Tgfbi": [785.76370365661603, 340.19589490060565], "Phyh": [411.91825093236622, 790.31038467799158], "Dpm3": [884.21654261682659, 38.362919873184914], "Rnu73b": [338.79781053952934, 502.66176603076559], "Zfp617": [391.05039200758057, 320.41536774724261], "Twsg1": [176.25560409815091, 366.64121467623079], "Lypla1": [899.82559468481008, 679.4659363457273], "H2-m3": [879.02107828931139, 630.8677874320922], "Polr3d": [36.519420754056199, 748.78929352732052], "Polr3e": [495.75470471485465, 750.17108001482643], "Polr3c": [496.40413305978836, 737.84958163304384], "Polr3a": [560.06178727504164, 752.15401664978106], "Cd99l2": [963.93084940388144, 848.80615121956362], "Polr3k": [506.24133908046031, 752.55384814316415], "Polr3h": [36.932062082131601, 761.33347471380148], "Enox2": [923.73954923352858, 994.80697355280847], "Rrp36": [136.01657825923098, 658.40343031534496], "Atp10a": [711.16687284543696, 33.548171797749092], "Nr2f6": [730.55322021031907, 849.04552268149234], "Atp10d": [709.45291039334222, 933.23015319522858], "Fam58b": [677.86616509238252, 489.1214826441294], "Mios": [825.54291363527773, 850.5285127878185], "Zadh2": [669.87897746778424, 111.89312492833962], "Stard10": [580.29227835937468, 911.87284906675336], "Cpsf3l": [973.85922300999368, 911.2700680905541], "Dlgap5": [184.20574962966415, 966.20491125195031], "Cdkl3": [60.136083220237985, 311.84483333435793], "Usp39": [737.46928171700176, 298.14935395433872], "Glt8d1": [897.18185376323231, 69.841319149372907], "Usp30": [711.49047178642604, 268.59188888726925], "Usp31": [164.85145883140987, 412.66433995102335], "Acot13": [81.591083166981377, 959.87039728941716], "Usp34": [982.03518274431815, 358.29172331667542], "Usp36": [796.16450597928986, 269.30731709914829], "E330009j07rik": [932.80787040720872, 971.39999097394116], "Ppp1r15a": [156.80470364013789, 758.99360211606268], "Ppp1r15b": [518.37374329161958, 726.18100271770561], "Tsn": [922.20500791695679, 289.3066419825351], "Cyp1b1": [616.59564756149814, 439.26331600535144], "Thap1": [552.44172210479258, 144.90931710607057], "Ssh2": [275.05670912148634, 696.448929768114], "Ssh3": [592.73817618203441, 933.98612884365707], "Ssh1": [580.52642794478982, 713.91620311754286], "Ctbp1": [687.28904333529783, 172.92659761296105], "Tst": [820.13912706031249, 407.88846146634944], "Hemk1": [943.59982353217072, 666.72734218609139], "Cinp": [805.36611952675764, 958.56458465712603], "Ptprcap": [66.017593049700963, 697.03634527858981], "Thap2": [314.04578970925024, 563.20622994930545], "Dak": [233.13254095909161, 439.95048230794765], "Dap": [392.66211184040344, 97.663385888191797], "Kctd13": [963.95350846811232, 775.88457608986107], "Kctd12": [540.12264167220621, 134.25749152138832], "Kctd11": [920.66801088574641, 800.46979092976585], "Kctd17": [554.77803118784936, 126.63498056376191], "Kctd14": [751.5272696154633, 701.21163645748129], "Hmgcl": [515.32148619024736, 310.53496032358277], "Nap1l1": [740.04670490687113, 862.67037523173281], "Plrg1": [529.13542238869616, 617.13738136608151], "Nap1l4": [883.93145238694774, 215.32964951431768], "Gmds": [420.75486623628035, 752.09611945242943], "Hmgcr": [982.59710698822198, 617.03908738447126], "Cit": [670.89053388933451, 604.3716594030916], "Get4": [872.79432477366981, 110.24338091777311], "Fgf2": [737.27087720381837, 225.62146382820535], "Ankrd13c": [50.379075707973712, 982.69408226217001], "Cd28": [314.85223689095443, 495.40795429664121], "Exoc6b": [898.5196815193982, 825.1128820875939], "Cd27": [406.21194376482458, 606.4222901936655], "Pak1ip1": [644.69266424424404, 678.17941637806859], "Dpysl2": [663.15494027777379, 287.34602845385376], "Arl6ip5": [740.84341504176848, 984.05093242201212], "Arl6ip4": [102.61715367301564, 983.67849750021662], "Dab2ip": [243.70070771570715, 450.89461398021314], "Arl6ip1": [166.19646947853175, 46.878809712231153], "Slc35b1": [265.92484883644778, 398.34105979710233], "Fchsd2": [847.09722173301668, 587.56464812277511], "Slc35b2": [469.25856242286113, 90.635300782152456], "2700097o09rik": [604.6248865768797, 87.352763647154802], "Bc021614": [21.328892422593679, 231.59872203285553], "Chpf": [942.03519323177602, 884.87012547094935], "Thap6": [345.3566203231963, 739.3381819710288], "Psmb10": [682.08688970210528, 380.03504052142347], "Ept1": [321.21366164263941, 244.62102614469069], "Gpr15": [306.76303852814738, 161.7432527152915], "Dennd5a": [901.36483196402912, 886.26152916606225], "Ubr4": [772.13392851877961, 298.03445353594293], "Zap70": [698.10320024394957, 102.14525689168974], "Rab20": [722.55215702541352, 160.78536648935349], "Agl": [570.18875313147623, 960.70198891413258], "Agk": [60.030120116989956, 935.71036455015792], "Tubb2a-ps2": [221.18587892419717, 319.72315709936538], "Rab23": [5.4539243052052404, 696.00442637207686], "Tsen2": [418.48339939044655, 86.869592660664324], "Pcyt1a": [761.97648948540711, 689.82638315323914], "Pgm2l1": [368.70032785920523, 788.57432601437176], "Myef2": [526.29059904044698, 160.48069019448437], "Qsox1": [814.97467052336333, 727.63383866211007], "Vapb": [992.70565761212049, 341.43285981919735], "Vapa": [627.96514800303135, 362.518591792721], "Au040320": [356.16042233392636, 49.107871955644342], "Dgkz": [846.79771981786268, 995.28954530104818], "Pus1": [958.3876212271532, 299.44127948565779], "Dgkq": [867.65516913491194, 983.28744884395451], "Dgkh": [579.76077914280063, 449.94026118250503], "Bmpr2": [86.29985760088114, 283.53140467063861], "Tmem185b": [255.69993601762539, 550.96525830815438], "Dgka": [61.019722515766347, 155.37922164027393], "Dgkd": [856.93975727431916, 984.72326368074346], "Dgke": [846.16706785709789, 971.07296953123944], "Lst1": [948.42747601508279, 571.29716182430832], "Ogt": [858.97711362496364, 68.993272190682262], "Fut4": [47.32632252461331, 301.22062865721659], "H2-t10": [890.48046232842034, 630.40521545273805], "2310011j03rik": [580.87838007361506, 64.881967669623904], "Dnttip2": [47.426987301370019, 55.869192101673505], "Cyp11a1": [857.81936066558728, 812.09341665183467], "Evl": [801.33219010026608, 561.82844415296051], "Snora16a": [601.01419483887855, 594.58005239493866], "Kras": [958.91103019823299, 235.86888229588041], "Ubn2": [420.87451799325544, 507.2819049654039], "Ubn1": [992.34307709408927, 386.95805468857384], "Naa50": [706.9850183847667, 861.47337504032623], "Creb1": [195.6360583076636, 897.12282735355063], "Impa1": [846.50125098691058, 738.45032218193944], "Impa2": [835.51108488708326, 740.08179019236172], "B4galt1": [47.105206573911765, 261.94136009443179], "B4galt3": [356.9810786535291, 78.670055518776508], "Eif2s2": [640.21853857367341, 257.87379433852868], "B4galt5": [113.66836018431371, 911.17222005104463], "B4galt4": [492.40264145930399, 578.1574316343432], "B4galt7": [393.80834053393528, 68.253379839301445], "Rsph3b": [42.923976671305397, 877.14136501614587], "Fam57b": [688.78771666762941, 462.9904699291294], "Ehmt2": [34.950325767325076, 125.70389222793999], "Trap1": [109.11737597378723, 330.11843051911825], "Aars": [474.65414333635721, 38.204993794160814], "Fam46a": [587.97230324459042, 536.74858418860754], "Lrrc16b": [328.29084689611341, 322.58403275553161], "Pde7a": [357.92986749195745, 690.63297291707215], "Rhag": [240.69621966827793, 322.53864041328927], "Fip1l1": [204.22824395776132, 430.62365193850286], "Aggf1": [49.880888132527971, 935.65171064903143], "Sfn": [548.68552424635436, 692.19135523657076], "Elk3": [932.19975202277021, 152.91158681022659], "Elk1": [933.03657113655402, 994.65042609684349], "Elk4": [346.54347660488651, 246.61508737797951], "Tank": [644.1147715612185, 947.56405802453185], "Zc3hc1": [657.35420167846291, 132.9429208866795], "Tmem33": [603.97410490688787, 629.02843583861102], "Cth": [204.32596142291564, 925.77472814181328], "Nckap1": [389.83236745578108, 505.58887371830821], "Pgf": [641.20589335397938, 472.77117067624874], "Pgd": [484.37550719029707, 429.81684004419685], "Rpl37a": [37.05302772993479, 799.96326280975768], "Mrps9": [505.7909924299164, 899.05466051558744], "Dok2": [847.9649598169417, 957.80100847875701], "Rabggta": [690.1805853681891, 578.33019104011305], "Pgp": [550.27922118906213, 641.92553682806545], "F2rl3": [772.41887503636235, 607.45263268712074], "F2rl2": [604.4355213880923, 428.75535660192986], "F2rl1": [358.27390391062744, 278.29006601417439], "Dnmt3b": [260.4454976686398, 952.7146123387929], "Dnmt3a": [497.21586831382757, 909.30431713849623], "Gm1604b": [527.22154230552519, 269.82174780096102], "Rom1": [207.92673536558371, 541.32092857427199], "A630089n07rik": [219.858486687289, 224.24988903858022], "Melk": [995.44694588705909, 563.36804545637892], "Mif": [936.44203827917613, 605.40048274702053], "Igbp1": [795.32465379756798, 677.14452567719889], "Cox19": [857.38053155922853, 848.44700102385991], "Rangap1": [970.59927193850422, 28.400767002003313], "Ssr3": [592.46639801179447, 946.12009512854627], "Cytip": [112.73898255448754, 312.56660495881471], "Ddhd1": [31.481013828090266, 856.941452286502], "Pdzd11": [505.73731196641114, 550.68116907175727], "Mir3057": [492.98501593708494, 534.58728742344124], "Trmt5": [467.07704442286001, 405.03469679793307], "Zdhhc20": [434.60836982787293, 107.2058183815264], "Zdhhc21": [713.2775403851806, 236.0994722939478], "1600002k03rik": [709.57087683066334, 75.007604725927649], "Cd24a": [666.72329239156863, 640.82376973765497], "Serpina3f": [721.126910123019, 118.75692806569428], "Serpina3g": [720.95079220033074, 109.56433703056022], "Stat5b": [7.5861147176951187, 514.63045100441946], "Stat5a": [590.81065362518541, 911.95570111205564], "Rbm25": [739.45759646210911, 592.39146768525859], "Rbm22": [258.07359969380479, 324.42840166898486], "Cox17": [382.57590881872841, 120.51456685253099], "Rbm28": [56.610985727681616, 655.83477807568306], "Clock": [633.94942757614047, 972.03845414244404], "Wisp1": [600.87520900878917, 499.85600247019744], "Ykt6": [104.31031444780521, 897.43847134042107], "Sh2b2": [93.444238640295382, 856.99486411736257], "Sh2b1": [194.27829361645496, 632.5917646553288], "Kif20b": [983.18799525309578, 227.10620615999264], "Ireb2": [888.462154702715, 799.56483400716047], "Gspt2": [847.09208401455351, 164.05476161583576], "Gspt1": [613.24470312808432, 836.89662530375256], "Stmn1": [356.34016632899443, 414.29423195859505], "Rab2a": [993.77485611610587, 17.023751216184962], "Fbxw4": [268.6216701816611, 90.604866606950182], "Eif2ak3": [933.22886750853468, 113.19890597604164], "Eif2ak2": [47.365167639639232, 134.49879675311428], "Ube2d1": [147.6210129184567, 329.1481444779638], "Slc25a19": [758.84125109041952, 140.60504736180863], "Fkbp1a": [831.22879524608004, 605.12698057916577], "Slc25a17": [785.37371140157143, 86.142128989134179], "Slc25a15": [718.73276900322151, 740.357942227428], "Slc25a13": [216.99028470692011, 735.95979712512712], "Slc25a10": [484.75031864384511, 90.300838798450727], "Bbs9": [166.21435713891793, 133.35520763883179], "Nudc": [440.99582501958071, 222.35043915263074], "Trmt1": [36.099811122457851, 358.58712253471805], "Sav1": [224.96442220201797, 682.24749114904535], "Crbn": [9.0182630148995084, 164.75786602104097], "Pitpnm1": [581.21549229786274, 776.91002897948033], "Pitpnm2": [643.79157780287085, 617.68278723825017], "Stk38l": [372.44710603153862, 549.59312819935167], "Fth1": [218.42416861129337, 121.98981727765104], "Slc12a7": [224.16641932884806, 707.79073385985805], "Slc12a6": [236.04306830540438, 734.26861453987055], "Mtfr1": [346.20932141850358, 837.53567186325972], "Grcc10": [951.41439881262659, 520.01160138592729], "Ifitm2": [889.05078498240164, 526.95460591486324], "Scd2": [175.33829910732683, 670.78319620704565], "Kdm6b": [957.37360265526445, 205.70140265025955], "Selplg": [273.48908522559043, 786.24070530226243], "Copg2": [580.42923771749736, 341.12171814105892], "Tbkbp1": [303.49124052700802, 539.75580346001993], "Abce1": [70.687522679419885, 923.53303042172377], "4930486l24rik": [568.23235494913638, 167.11480715116079], "Zfp518a": [211.01591351539403, 884.68287944817928], "Dcp1b": [49.385461166240077, 15.952933656579981], "Ppp5c": [7.7405934932726765, 722.01988311710056], "Keap1": [958.45519443882131, 194.2536615148851], "Fam26f": [815.93973391440886, 562.37164449434329], "D030028a08rik": [21.828298217483393, 104.65147151489936], "Erap1": [334.67444270360329, 269.22027831763029], "Tnp2": [789.26245583035347, 425.0045376944272], "Umps": [192.28997801956004, 375.99864541261263], "Pgpep1": [390.55172219605561, 788.50918994622361], "Slc4a4": [707.85936182444675, 727.10350788355265], "Tnfsf9": [78.992503543165313, 449.40834715278027], "Tnfsf8": [766.4495900168431, 464.58677534803752], "Slc4a2": [92.668034432888192, 541.38440864337713], "Cul5": [975.43283883305503, 922.12785021335822], "Oas1b": [472.03521085107405, 304.19152488042732], "Slc4a8": [95.360004555191637, 588.09293172622074], "Aig1": [548.56891894391674, 960.13815495596214], "Tmlhe": [94.039775259516517, 431.95085059001656], "Synj2bp": [430.01134668246129, 45.232314435162579], "Hspa4l": [930.70626766849114, 616.00276171114911], "Ovca2": [872.87252840977976, 329.96403185688797], "Ptp4a3": [391.30335161412188, 739.38732343338643], "Ptp4a2": [433.2351127757816, 302.80682319825502], "Igf2bp3": [889.89732887537161, 511.60267335998071], "Pgap1": [859.88467664694474, 289.16467833431523], "Pgap2": [506.17193221472331, 490.98299432989063], "Mfap3": [845.34213594149685, 713.86031853566283], "Cdh1": [952.58666132220958, 862.25325738966171], "Gpam": [847.22364683276589, 90.100516013160018], "Rhbdl1": [447.76898660249884, 331.36566972652793], "Eea1": [233.36712383858523, 953.38237216154971], "Neurl3": [494.035812136218, 134.17847480882656], "Neurl4": [421.99584232348025, 618.79703475544511], "Tnfsf13b": [179.94084308774893, 848.81751469735423], "Zfp672": [432.95668818073671, 497.51389316118713], "Zfp677": [733.71511125221105, 44.158533023581931], "Enoph1": [919.69923067326317, 101.03334591300141], "Txn2": [191.02610730589575, 359.09171578158498], "Polr1a": [704.95919058741674, 353.28147104873671], "Polr1b": [17.764768075291947, 747.49139287439255], "Polr1c": [506.66461686905546, 738.78847149819376], "Polr1d": [601.80174165829737, 799.7648224341234], "Polr1e": [6.2790639505513068, 748.40914737244077], "Tgif2": [817.98819665085682, 382.81238394693338], "Tgif1": [254.1464520442442, 833.0924144599976], "Fyb": [205.57951978969092, 440.66607983480901], "H2-oa": [279.89823766462365, 37.806533070644605], "Fyn": [622.15604179249988, 824.07810600494588], "Adarb1": [308.81516667417719, 292.38725220726815], "Creb3l2": [616.07295151052642, 204.03977925931861], "Prcc": [86.361109021875819, 721.75221629832311], "Plec": [116.69467050856758, 748.77536696465791], "Lrmp": [909.48702047047698, 225.76904688521685], "Snx20": [39.073653217169834, 540.42379731934329], "Snx21": [655.16421391829317, 438.20735583499891], "Plek": [117.05767383713787, 722.34351664299606], "Snx27": [8.9166821962734311, 559.43646512924715], "Snx25": [204.82667969109414, 469.23764652596122], "Cdkn3": [687.11582400689099, 958.55599953618628], "Mdfic": [485.0499669142369, 862.52188817612148], "Vps37b": [191.10918413319547, 386.01443976844075], "Mrpl42": [963.17536613176503, 985.06228808861442], "Mrpl41": [984.00769671391799, 641.49296271565629], "Snhg6": [585.45187808200501, 576.89793919772694], "Mrpl47": [993.91404557531405, 639.94444989509384], "Mrpl46": [649.16222101595997, 403.93408970907831], "Snhg3": [588.8076932011827, 595.85319131666881], "Mrpl44": [345.02535200598743, 946.80429555717296], "Mrpl49": [325.93739115310632, 946.71718546211116], "Mrpl48": [676.08169867566801, 813.51391472837804], "Bcl7c": [331.97775900401302, 27.486188488426649], "Snhg8": [745.99491987059298, 151.03336463020227], "Bcl7a": [357.34459419643974, 16.925185129432954], "Gltscr1": [873.19776155097861, 102.77651586567296], "Gltscr2": [946.21704791652394, 465.21564914350779], "Oaz1": [422.21989556277873, 678.07079896698474], "Marveld1": [433.01954899993223, 812.39204712957689], "Pik3ip1": [335.57235829538223, 716.30946581405954], "Marveld2": [345.07584482039562, 983.79640835465523], "Sh3bgrl": [152.24135945809252, 550.91308627902299], "E130309d02rik": [890.29976892284117, 850.57380868875782], "Ppp1r13l": [506.65230778515468, 715.18056690780588], "Smpdl3a": [20.733287834121626, 504.16582618129235], "Ctdnep1": [380.22677414779236, 161.84211065132169], "Rbpj": [729.0896569101393, 565.21078276552544], "Fam110a": [644.39976166399947, 995.48020382422908], "Fam110b": [650.54325454256161, 354.34945715875108], "Mtbp": [67.696785542521496, 857.09053700593427], "Hist2h2ab": [92.853903647901134, 866.40169040716455], "Hist2h2ac": [205.33231527153288, 220.56239538764106], "Tnfrsf23": [879.94748000928496, 416.48159566044438], "Tnfrsf22": [592.08371628385919, 972.33271200045431], "Tnfrsf26": [655.11507230941857, 554.8735679819672], "Tnfrsf25": [835.60210358390862, 349.18271380526357], "Tstd2": [905.04806811361163, 606.55639334627278], "Gnat2": [869.9152758322075, 133.67275869848569], "Fgd1": [345.27529077532182, 152.50887625183086], "Fgd3": [736.74381872666936, 215.03960846107373], "Ckb": [160.83532360623775, 853.12902582533741], "Gk5": [685.74100730341729, 5.8377087528868854], "Gmfb": [859.73973223570374, 133.4292951699388], "Ppp1r3e": [895.52483174159727, 310.62282474910432], "Stxbp1": [591.34788375732717, 279.03587289972171], "Snapc2": [51.270767678708822, 469.41505816790357], "Snapc1": [21.780351205664427, 477.91063169263504], "Anxa2": [152.58582258513499, 273.08908854704924], "Stxbp5": [276.38283553431359, 707.3736988480415], "Stxbp4": [135.86157263916164, 697.1394047974004], "Snapc5": [7.7832419188335003, 476.54819281652328], "Snapc4": [21.519855391065843, 468.12718639525843], "Fmr1": [829.9026508137681, 562.09372574738711], "Anxa4": [126.42977771061472, 35.010840819417595], "Bhlhb9": [381.79163097667845, 38.771248151927523], "Nt5m": [455.61115549765788, 244.76445964439006], "Serpinc1": [710.53191721837675, 98.95723749619053], "Zfp780b": [574.68773702113242, 568.10868286071764], "Nt5c": [441.4454005393917, 254.54366450472136], "Nt5e": [282.97614812218671, 857.81201437254799], "Celf2": [305.59866209382602, 58.095272531488412], "Dpm2": [177.28825637176138, 980.22109091709137], "Gm5643": [603.28120535572793, 179.82300579893169], "Anxa9": [125.02936604763796, 25.484400109734761], "Nckap5l": [288.74492569131257, 896.98812551654453], "Nenf": [378.55686861215639, 873.79958388846853], "Nebl": [443.5788466725341, 617.83174478349019], "D030056l22rik": [404.41731949849981, 108.85391223208005], "Ezh1": [801.24274016800371, 590.21511739266214], "Ezh2": [800.32192342917381, 571.96215328046435], "Slc35d3": [108.0247345999756, 561.6081718042833], "Slc35d2": [79.113151000507713, 596.22819639852355], "Slc35d1": [80.257080224504222, 552.18080173100577], "Zmiz1": [525.25926019421127, 981.98011377665603], "Rad51ap1": [654.95200190812079, 776.02701776071433], "Vdac3": [549.20056475860576, 607.12557170822356], "Vdac2": [546.83463077910494, 595.69196476601189], "Vdac1": [909.59955849134963, 368.04111229493765], "Ralgapa1": [6.058010286231883, 683.57219885482448], "Ralgapa2": [793.6113025376153, 752.00532910341826], "4632415l05rik": [596.5891335804281, 7.1469116529813919], "Aes": [139.02349234057567, 154.8376349953738], "Rcn2": [675.51046167508139, 776.53347170000382], "Rcn1": [792.84022942132322, 716.01764062512973], "Vps28": [713.50914304786772, 463.48707271473222], "Rrp8": [206.71312885822289, 569.72453891342661], "Rrp9": [134.43475523654735, 644.16795632148933], "Npepl1": [429.26210480799801, 198.77378683409992], "Ntrk3": [444.45533571449289, 862.61788889500895], "Dna2": [518.61016632742712, 910.62143734862912], "Phip": [380.23409294855787, 787.01335059887583], "Aen": [180.62994504484786, 94.084603735751699], "Il10ra": [406.71120175000527, 311.09666202235024], "Il10rb": [751.77127917036216, 676.70614734782953], "Sidt1": [179.28498133743076, 569.57700637164248], "Epsti1": [334.5385381637056, 255.56534543364884], "Sidt2": [747.92123411808609, 88.480635428834489], "Il10": [532.15138417598041, 487.36094132240021], "Il13": [804.46449460589668, 654.68826058079208], "Il16": [793.69584084050132, 691.33144294779163], "Oat": [356.31604727108731, 627.90939159263098], "Kifap3": [782.90655134267922, 704.24003528333299], "Ppih": [384.61897041055801, 476.25522553811169], "Ppig": [560.83108344723541, 728.19255064841991], "Ppif": [137.07202895117589, 746.06803983536713], "Bank1": [9.4343212054515284, 222.06142642123703], "Ppid": [116.75548538116107, 812.37007476391182], "Ppic": [681.6266319541412, 342.3069387194256], "Ppib": [506.35884447536347, 725.98273779193698], "Ppia": [86.012298073155122, 811.87838084036594], "Mfsd11": [623.30613226331673, 875.51181585418203], "Igf1r": [889.50743897005088, 537.36733096156684], "Galnt1": [561.20208831439561, 7.4104869674719636], "Nup153": [443.8466239104805, 691.60598471724597], "Isy1": [552.55895171849602, 97.425027360104181], "Ubc": [719.6147682980727, 701.93089796562856], "Ubl5": [434.79585636616281, 507.78678267921134], "Aqp3": [151.82950253594134, 74.782343387107389], "Ubl3": [774.35743517134097, 307.95552228811994], "Aqp9": [149.75998967500277, 440.61456663114058], "Mrps18b": [336.4093059318447, 837.43124121487892], "Lhfpl4": [316.67715679716872, 321.82289363534574], "Il1a": [782.15334539855246, 665.48737631845233], "Tax1bp1": [644.48813764304839, 933.44671563439465], "Tax1bp3": [817.83166280148509, 357.51911004903178], "Ube4b": [137.50960973883176, 531.92067984696678], "Cox6a1": [868.23123440879999, 836.68695119232518], "Gpcpd1": [382.25983696550037, 236.59433421176118], "Prkrip1": [26.267685421351487, 735.2577409267742], "Tal2": [802.65661332628326, 366.49468054048333], "3110009e18rik": [231.00925277300448, 291.05693796505631], "Hnrnpr": [962.78626901733128, 627.14764851827363], "Acsl6": [309.88517401866278, 312.4791654250979], "Acsl4": [713.11673976482689, 330.50795989184803], "Acsl5": [713.23996274260276, 302.15479568710936], "Arl10": [163.20341816293512, 448.60784284455178], "Arl15": [907.80781554816485, 456.79691859895013], "Hnrnpm": [847.17595166602212, 130.7450760720393], "Neto2": [297.5963085976922, 895.54520678401263], "Hnrnpd": [972.77621015649606, 653.02561898930935], "Gdi1": [936.83846558582889, 418.65291367937164], "Khsrp": [970.91853682994531, 184.84926990704039], "Stk25": [613.34550675600735, 924.59753856751706], "Dda1": [23.144443786454005, 124.51848879743713], "Marcksl1": [920.61210555688865, 546.43571555400445], "Wbscr22": [499.19039434679325, 365.8680874895594], "Manf": [474.16669322978754, 885.43604590669645], "Caml": [255.00560867978143, 38.571850617926799], "Pin1": [613.07641789160994, 775.22912084320785], "Pin4": [783.19940271896462, 788.13315465751168], "Zfp160": [560.64595676978149, 586.80447048667429], "Plxna3": [516.88794165913623, 630.71957430619113], "Ninj1": [454.34898303138408, 702.76942652609148], "Plxna1": [125.82316348847482, 773.16878061051057], "Rpl35a": [35.801159406065445, 772.89019975535734], "Cerkl": [673.9869857326878, 71.781919339882506], "Hcst": [497.44413921914986, 861.19245430763021], "Tjap1": [825.23456780670688, 788.54756223902291], "Ccdc94": [995.21941146323582, 837.577011285141], "Ppp2r2d": [757.93648207964031, 366.74838444532963], "Ccdc97": [87.027252054272807, 183.71523748341463], "Ppp2r2a": [521.62430807435828, 570.6435627587465], "Pqbp1": [115.34919776822058, 799.49408641800665], "Ccdc92": [101.54192403566302, 232.84413469574696], "Psmb9": [327.98739602840016, 461.16574758843058], "Psmb8": [338.81393115006847, 473.12218558567679], "Psmb7": [328.53259486402635, 472.9908157311956], "Psmb5": [450.76661564767772, 168.15514191545174], "Psmb4": [338.4262928478567, 461.71110156755287], "Psmb3": [381.31059472511527, 739.60234146981998], "Zfp799": [797.16102093752033, 173.46991254397028], "4933408b17rik": [639.33858918275109, 8.851613952828604], "Cd59b": [393.85356998107625, 591.93075749005379], "Acadm": [82.351925304881803, 970.2569736666494], "Pgam5": [571.07836812724713, 628.5239796216307], "Cd226": [314.61980860831596, 483.24790345823567], "Rab43": [352.61029005404015, 450.71166538288554], "Trib2": [109.36741749177632, 350.05980893209323], "Pgam1": [570.00414668351129, 641.77973428146186], "Mrps28": [895.54231062911492, 184.95403169120817], "Prex1": [77.050585089853612, 683.1335458882329], "Mrps26": [503.84337717886643, 329.38396397271333], "Kcnk5": [878.56658213537185, 642.91093952278413], "Mrps24": [882.72738038462342, 184.4454772150371], "Kcnk7": [847.30058888997553, 289.83301519198756], "Mrps22": [884.46207970011505, 174.83228070518825], "Slc7a11": [741.01195222485796, 728.08648388992094], "Mrps21": [492.16311024478455, 319.08326001759002], "Hist1h2ao": [114.82390741124188, 163.12398661243833], "Hist1h2an": [367.5484100765068, 151.5818529594159], "Hist1h2ai": [193.64685846829622, 183.16211863222057], "Hist1h2ah": [513.31257763026406, 331.15317581922346], "Hist1h2ak": [206.08718907456421, 172.97307758446397], "Hist1h2ae": [525.98941781723579, 320.84423977319716], "Hist1h2ag": [515.22971313441292, 320.85454625992691], "Hist1h2af": [421.70465324203695, 715.75961078456373], "Zfp428": [447.97840239090453, 478.54280307719881], "Zfp429": [682.29692947324463, 111.85673651908652], "Nat10": [730.12727678835518, 859.87609889558962], "Poll": [420.84495719394073, 437.46388974808895], "Rab4b": [256.284321088647, 368.57486960029058], "Sepw1": [304.99918461951057, 631.1872865606523], "Rab4a": [826.65017482687142, 751.55646745657577], "Dennd3": [837.02833676868693, 970.89216115040483], "Ndufa6": [93.063165915689069, 897.63215265317433], "Ndufa7": [804.43428857213962, 860.21917655042023], "Ndufa4": [560.15756027165605, 497.44628299065511], "Ndufa5": [479.41295370338997, 115.75011861456994], "Nicn1": [475.76061383510796, 676.44082396258375], "Ndufa3": [656.31782123284916, 454.10175851165343], "Nuf2": [434.65945706022643, 142.58353855644435], "Jun": [920.19403727843417, 510.76204804915017], "Ndufa8": [411.74194685922242, 617.80459827309562], "Ndufa9": [478.07364377568297, 107.92414091889037], "Arhgap30": [112.28125703945868, 241.8923377573299], "Arhgap31": [687.44756728652783, 910.71305252438935], "Arhgap33": [193.57782436469546, 133.13198668728981], "Vegfa": [629.14080176626226, 374.38706180090122], "Lrch3": [485.85815513158093, 777.2853394015674], "Arhgap39": [207.08853662990555, 134.83702136298601], "Smad3": [109.12329576162003, 579.63692435567634], "Cep97": [707.23244693546155, 627.73363276281964], "L7rn6": [751.02371984218837, 653.27640330522195], "Samm50": [84.56685802061439, 631.59609474320973], "Slfn10-ps": [665.79453953917982, 726.59099238310534], "Ssna1": [464.52886760172117, 141.54809337613804], "Slc25a37": [735.05103222206367, 131.54681201991158], "Slc25a36": [741.19755643373981, 739.49249619912496], "Slc25a30": [602.84363359157487, 258.99041157606996], "Slc25a33": [783.8049687771213, 97.66214672647402], "Slc25a32": [730.13401128868907, 740.02709566210081], "Heatr3": [152.2162648945268, 202.32150584258605], "Heatr1": [178.50340731179062, 212.6771037854231], "2010107e04rik": [517.46628959787654, 78.044553257256268], "Rps4x": [85.325014184096148, 707.54162564668718], "5730455p16rik": [265.28341161157005, 196.51634074743617], "Pitpnc1": [325.90481786184381, 715.30587107481131], "Def6": [662.89746835969606, 589.84820998251678], "Ddx11": [20.760630214522816, 54.365343583503268], "Cr1l": [615.24134578603127, 192.42675187538669], "Def8": [537.38405555839256, 910.1832944342724], "Ddx18": [22.67345217814665, 44.708140057317692], "Ighmbp2": [158.25446323578618, 896.0303269022595], "Pcdhga4": [815.61693194691486, 527.71339596249106], "Gpr108": [552.02370975264671, 281.13179850438132], "Noc4l": [501.17541736877462, 223.4355964400645], "Ippk": [866.12970015711699, 787.62751441603302], "Srsf5": [8.8937983274326644, 857.63119333349948], "Cdkn2c": [697.55783968999094, 959.27547857562422], "Srsf7": [687.2157662222279, 739.96126191442033], "Srsf6": [193.69267112782947, 515.08391305028704], "Srsf1": [178.62087922569074, 514.68379974779202], "Srsf3": [219.53661985196473, 534.11271214200679], "Srsf2": [254.34227695812348, 736.17019021033445], "Tube1": [207.893961473454, 348.51947950402177], "Utf1": [8.4697767513167808, 459.06718982359314], "Slc38a7": [107.76375045322959, 549.48467061183487], "Slc38a6": [786.85121401197011, 139.23365743964996], "Nck1": [346.15941478626394, 908.93618992994357], "Nck2": [336.45525130747728, 860.39334066488505], "Slc38a2": [738.87135675082675, 752.00166483957844], "Dars": [307.6213896622549, 994.68919550535475], "Slc38a9": [265.21000539529444, 382.19472240363194], "Lrrc1": [612.50914595778318, 874.57434023169174], "Degs1": [7.5924857436069182, 115.99620449759276], "Degs2": [100.70994847072346, 153.78676644120549], "Sugt1": [124.93149569600774, 708.63900625772965], "Prps2": [704.28193497693394, 378.24259052802006], "Prps1": [983.2106166169068, 68.880430755835135], "Prkca": [984.42511770014028, 79.279491525619662], "Prkcb": [958.67309642388761, 80.756494388303238], "Stap1": [590.52538516335449, 291.22453642795995], "Tom1l2": [817.27584630352112, 449.02716637041016], "Prkcq": [466.60753329044479, 161.36845170232954], "2410006h16rik": [278.97963434322014, 179.71953052516932], "Chrm4": [752.26967873910871, 995.52808972274056], "Atg3": [719.69517985133371, 909.28518836467026], "A630001g21rik": [627.92358525573002, 40.144053100451792], "1110012l19rik": [572.5209681304276, 74.233704162967982], "Atg5": [686.56503645638247, 946.76626876474813], "Snord104": [22.40464884465155, 607.26451459062071], "P4htm": [507.35365891516699, 704.04855840892844], "9530082p21rik": [232.65526846112715, 241.35268903777771], "Cdv3": [908.58108893302767, 861.64610224956323], "Armcx6": [436.64522879665145, 395.32858577622022], "Armcx3": [486.36434324220744, 714.07093907564536], "Armcx2": [731.88377777897392, 984.59049952917451], "Klf7": [113.19038108427524, 223.7543101478615], "Klf6": [771.93271453033094, 703.60898710582194], "Klf4": [834.42239393777447, 281.04800748013014], "Klf3": [933.45636082232772, 206.17116707133854], "Klf2": [565.38573404940405, 311.99166213213141], "Cpne2": [380.50898244404925, 101.08753602867485], "Homer1": [528.38977950019, 302.53640246972816], "Homer3": [527.96563934721166, 310.74583655232317], "Klf9": [969.92561961471631, 225.34584524177987], "Klf8": [910.07562381635091, 173.55486461400108], "Ncapd2": [490.27726518257816, 190.9231481348906], "Ncapd3": [482.526960505364, 158.6280155126469], "Rrm2": [126.8599011529258, 617.15360598924224], "Rrm1": [304.60464235169138, 695.10792948537869], "Vipr1": [747.14752212890789, 277.41523411614747], "2610002j02rik": [280.84049708316809, 188.73366725111939], "Il18rap": [802.97483807954416, 692.25582807575984], "Hacl1": [867.99058422673386, 655.62680771161229], "Rest": [729.71326635534035, 578.05992533265703], "Art2b": [204.3617360576531, 45.907245868776499], "Twistnb": [219.83065401838101, 359.36219949817604], "Patz1": [321.05716758664158, 405.16954045569412], "Zfp653": [915.00904449866573, 414.97731830954183], "Zfp652": [137.23474445921374, 378.00834972057021], "Haghl": [411.69305479290517, 727.20212016956361], "Zfp654": [928.13662639268375, 427.97453513911915], "Sema7a": [296.01725270620216, 617.59718552452796], "Fam81a": [322.00128116641832, 289.86151271613062], "Gpld1": [551.03388200377719, 289.7458728981926], "Rpain": [340.9975351611821, 513.17715020652338], "Spats1": [14.522872498800089, 643.01746296361443], "Trmt11": [802.70405125751904, 433.22782080602656], "Spats2": [192.63344877618218, 478.8818043758335], "4930404n11rik": [603.14718685115906, 136.69104081193066], "Srrm1": [249.01052215684305, 413.49942384472604], "Tnrc18": [817.69911516348827, 465.58371767985079], "Cdh24": [996.37670730552827, 898.02215566325935], "Pdcd6ip": [506.82024282191099, 678.71732754982872], "Fam183b": [846.1747665846849, 493.16035489140228], "Scarna13": [265.29208852191562, 643.01892796915843], "Scarna17": [329.04155433738885, 482.69506032950335], "Txnl4b": [392.16325067408866, 331.58983802276953], "Parp8": [591.33987249241636, 703.62752968896382], "Parp9": [859.8984637002801, 204.1952385831984], "Numa1": [369.85932061152158, 667.57010212268199], "Parp4": [634.88568847151078, 678.53409354402265], "Parp6": [633.97378906594849, 703.32084298291363], "Parp1": [410.78941104827152, 777.09523276789434], "Parp2": [857.59623590999729, 194.45435595635632], "Parp3": [611.33337104165355, 701.40806658000781], "Zcchc9": [505.39503934100048, 606.47106265652189], "Srsf10": [190.82308488121953, 504.665341682438], "Srsf12": [205.67916949292848, 523.4881930309906], "Zcchc3": [505.6652578770487, 597.49172760823399], "Zcchc7": [104.32122733567286, 884.96946705600317], "Zcchc6": [9.8363889291776516, 412.36763526043319], "Nkain1": [488.86708152168262, 255.34856858071291], "Zcchc4": [772.18532264773683, 18.14314069201745], "Lrp10": [977.82181869427859, 606.53411863707277], "Tox": [107.70336683669298, 367.88464388819557], "Zfp473": [746.10470681698052, 55.432110374528648], "Vti1a": [359.17169216809083, 172.22385730895158], "Klhdc8b": [256.9227305336405, 450.64058757174831], "Snd1": [8.0613985800888877, 532.81213039978741], "Vti1b": [278.89136576843555, 474.10289772671905], "Bivm": [111.81596259178772, 66.563825563465443], "Fam169b": [578.41454405184606, 249.34253910852431], "Thtpa": [194.41156628806516, 850.34739514876753], "Klhl36": [986.67653477781266, 800.61327124659385], "Klhl34": [951.20583569025257, 642.10248528113186], "Gt(rosa)26sor": [602.18981628852259, 850.60658764637105], "Gtf2ird1": [995.88687272982031, 691.03866268364607], "Tead2": [804.9572776068843, 341.31740072585245], "Mtdh": [719.7057017250952, 896.83649473797902], "Git1": [656.51042315057555, 837.17719853232359], "Cir1": [805.29371608498366, 994.37729347530501], "Trerf1": [51.987414351454433, 349.2098443485898], "Thg1l": [256.26743522523464, 824.5843921563752], "Stam2": [366.97195855407546, 395.03412013772396], "Azin1": [177.14902806328439, 404.32830320248326], "Rad1": [643.01740068299625, 763.36479574843293], "Serpinb1a": [314.52332514271501, 656.57947955666498], "Gm7244": [590.34793515247929, 188.62212660764214], "Chid1": [899.82578574290324, 873.3108800882261], "Fam134c": [650.9465566608045, 342.50521403201526], "Cyth3": [673.87892171364388, 38.957483825611369], "Fam134a": [650.17122600158518, 367.38554043003262], "Fbxo18": [874.27936066345194, 570.7303643424915], "Sec61b": [205.15447297979611, 642.31480465327365], "Fbxo11": [576.61456049408048, 229.10114937424405], "Fbxo17": [344.60958772979279, 162.23767171615239], "Rbm38": [54.765395627146582, 644.8781975184778], "Clcf1": [688.38878789113733, 29.209071996847136], "Rilpl1": [729.66421265562553, 800.88202531177217], "Rilpl2": [196.421848321422, 773.18930616627802], "Mapk8ip3": [485.09063498918886, 899.35134090385293], "Slc35f5": [666.15267311896025, 861.38021776023504], "Cic": [836.27850283307362, 874.05977426215043], "Peo1": [369.05971966978234, 763.80471093100766], "Slc35f2": [64.986320470563143, 542.15535927549445], "Ak3": [113.25570161078319, 135.38184079931065], "Ak2": [271.53281941572004, 302.11546509202327], "Ak1": [564.18137972987529, 473.84980950718892], "Ak4": [309.31037684547556, 302.18615172546066], "Lzts1": [963.69376767002325, 605.89538392288318], "Vat1": [950.81633174784349, 404.91471950291236], "Tsc22d1": [22.087077439173665, 330.90226636856011], "Tsc22d3": [473.65322746201588, 331.72589416696093], "Tsc22d2": [22.533394407670109, 322.4167819560239], "Tsc22d4": [433.33232917083609, 534.57498981622155], "Dennd1c": [88.047651403359581, 115.08215019931298], "Dennd1b": [9.0091807447581722, 252.24044369774299], "Dennd1a": [855.92192383808856, 971.96112973226502], "Bsg": [407.38317469516335, 8.0218778619179911], "Hirip3": [140.12139560002933, 224.17261241303032], "Rps13": [491.76233507985899, 552.34752756949615], "Rps12": [15.996970231020191, 814.49356693174366], "Rps11": [6.7827665909187367, 811.80581470388063], "Rps10": [369.85246315236412, 336.15274302831949], "Rps17": [244.38919126110628, 748.71083767059906], "Rps16": [256.09471133846239, 749.14763903053722], "Rps15": [476.11295913387903, 550.98852701279145], "Rps14": [490.55458358836614, 541.83406713494924], "Gla": [396.5669515631235, 268.62984166832291], "Rps19": [145.31477448443653, 682.40019451800003], "Rps18": [154.45055860888991, 681.72273274247425], "Rcl1": [234.73630678956829, 799.76722355210154], "Bc017643": [394.40827258987156, 15.753633785030537], "Gls": [269.36482768274777, 151.21765111300985], "Cd200r3": [678.05372174630656, 653.37571042876823], "Crlf2": [581.44569897039912, 427.43961610189496], "Mpp2": [400.13756416499001, 826.11017331173412], "Mpp1": [326.5828675633357, 536.61152626690262], "Tcea2": [356.76152242942192, 389.12037547605075], "Mpp6": [698.81577806667383, 835.39697184793943], "Mpp5": [339.61194559049534, 538.86250818931103], "Tcea1": [36.392626128504311, 596.30042241040144], "Zxdb": [515.78809286300145, 968.79158098497442], "Nhs": [465.96178470273469, 244.59811825115239], "Zxda": [496.13525209022862, 995.31738719166083], "Tuft1": [179.0060431740778, 320.90112325464179], "Dgcr8": [46.764893770443777, 25.808787710081216], "Mpv17": [56.98342804070802, 835.67818439722691], "Dgcr2": [855.58654281127087, 994.54468688780753], "Abhd16a": [49.911181460517732, 923.63864475433149], "Dgcr6": [86.651091456709992, 144.651419104696], "4933430i17rik": [566.87056692503415, 156.78774054814883], "Dcaf13": [9.1419194478688013, 64.987082951667162], "Lsp1": [950.06223283122699, 544.91718719672781], "Lrfn1": [920.96592534828926, 563.76364334198718], "Emg1": [907.09315086758147, 5.9062797116460581], "Dkc1": [516.85079594301101, 922.84201641065181], "Tm2d1": [210.87106593161062, 823.73334098351904], "Abtb2": [39.128197026545656, 909.7262464585076], "Tm2d3": [590.42642709780807, 628.43799384644012], "Nr4a2": [399.10321256696909, 616.50277927689729], "Nr4a3": [532.63438744750272, 473.52384440314853], "Nr4a1": [486.02258282714268, 690.95510149385143], "Fbxl5": [932.8704229765749, 50.192726092141157], "Fbxl4": [577.13839781370518, 218.60265646189401], "Fbxl6": [861.13583162718271, 544.91013440303504], "Erf": [540.20013975351026, 188.13740045697804], "Erh": [933.73932302418757, 92.341584969525982], "Inpp5a": [826.36880030909924, 666.38561957277943], "Inpp5b": [810.13838276035926, 301.30217278756123], "Lbr": [835.4637954916858, 319.86756990154333], "Inpp5d": [847.19071080587901, 268.55989174162119], "Inpp5e": [826.41848294362183, 691.84521831942766], "Ran": [957.89196054034346, 27.578826718093236], "Inpp5k": [821.13387350674225, 310.79105519611358], "Snord35a": [280.85867341253191, 215.63980095674219], "Il33": [626.12240429795293, 278.72764153804616], "Eny2": [907.56239826745332, 112.71805543687861], "Lbh": [838.6259978236277, 777.36447673182568], "Tbl1x": [187.39814405373073, 799.56405986355639], "Trat1": [850.14461612236641, 449.98734018697036], "Plekha5": [107.05703710165227, 761.82164341920657], "Plekha7": [105.98332025515533, 747.14490205986101], "Plekha1": [94.967519534332141, 746.50235680623359], "Plekha2": [395.13759611623544, 479.06343961546412], "Rheb": [328.13070715889916, 504.80079873106382], "Plekha8": [116.51020430155592, 761.57590164028102], "Snrnp40": [120.30322874042066, 497.09419700224737], "Hic1": [834.68506397601845, 69.703216944210368], "Rpsa": [85.210398633984397, 695.06773568861661], "Capsl": [714.16211773196517, 500.21468722424754], "Snrnp48": [52.132550199696084, 569.1992588174802], "Myo6": [510.88897205689875, 159.3439140960069], "Irs2": [772.0940076785846, 629.98545893347398], "Syn1": [115.91612329419793, 671.35437518312949], "Pla2g15": [517.23461494562957, 642.61081053087969], "Pla2g16": [527.89778272797105, 641.67158941972946], "Isoc1": [808.98753679551601, 279.65568417503573], "Tmsb4x": [687.2254932322511, 691.19791584167285], "Sdhaf2": [7.2936862257744011, 877.80876573785451], "Hexim2": [112.73127405961776, 172.46114990413182], "Samd9l": [313.7462740462725, 747.72824882771022], "Traf6": [676.06287764695787, 691.12929377767728], "Traf7": [122.2440102764284, 448.62482355302097], "Phf21a": [507.20216184394144, 471.70342844431912], "Dclk2": [367.81858982530815, 131.32324465306215], "Gpr89": [820.36662476216668, 111.26108777823407], "Caps2": [613.21071686399432, 84.806182435109761], "Gpr83": [581.33267488688989, 885.78957136677855], "Rgp1": [205.14059027329961, 812.13439993959969], "Myof": [476.85191267014801, 200.37887298879156], "Hectd2": [167.37918962241361, 233.88700275319974], "Hectd3": [867.08782501536507, 615.75400464868346], "Osgep": [324.87818737211859, 666.71471210809705], "Iars": [463.94937473993321, 586.87464312516522], "Pdxk": [348.29811812012531, 800.17875235786016], "Lactb": [996.84156851535829, 185.33451705709342], "Cd200": [357.73936309018205, 119.44336431178336], "Sertad1": [286.69193423443164, 618.33955024131171], "Gm13034": [504.84218191385639, 825.49818479398186], "Sertad3": [274.84278512336402, 414.59290573207096], "Mad1l1": [910.63479383946856, 664.78381069401394], "Tmem9b": [179.54410756646877, 840.78313198170486], "Pik3r5": [612.40344760230437, 763.78705304927337], "Pik3r2": [591.42308820236178, 762.98980515129756], "Pik3r1": [270.24570845606519, 822.50608915268378], "Zfp91": [623.98879101259217, 934.90537564426188], "Mir3091": [935.99139411657404, 595.92608528342942], "Zfp72": [148.18205530751118, 376.93308284717403], "Tars2": [833.99748026738905, 390.1650399400832], "Gnpnat1": [369.97817703523782, 268.91817170964322], "Btbd11": [73.585346723034007, 272.63826757944969], "Rab6b": [257.34718069767661, 354.05337747056132], "Shq1": [122.81659682641248, 579.15583176981602], "2010204k13rik": [591.1225159431915, 63.500339349941513], "Ndufc1": [452.11912006531014, 630.7915282561587], "Rel": [710.244051667083, 590.77582927277695], "Shfm1": [135.03868226996292, 561.11037569243581], "Arhgap17": [35.924694435283406, 301.8888129659976], "Arhgap15": [284.69066122895543, 253.10902176048486], "Arhgap12": [720.73483051799474, 971.80001722539748], "Arhgap10": [192.31997013834285, 15.488721109674156], "Arhgap18": [677.55178870843724, 923.15111214897513], "Arhgap19": [560.1419877188597, 52.557086696836429], "Sik1": [148.9978835374778, 580.09669944371433], "Ddx3y": [62.472315674032217, 114.56645037490151], "Sik3": [150.52729952193067, 543.38950188230058], "D430020j02rik": [639.12479249141029, 212.73841725595469], "Adam10": [27.847616893606624, 983.66532557889548], "Adam12": [140.2500563362064, 125.76672958974727], "Ets1": [563.25788139999884, 209.09313418612535], "Adam15": [558.78774924296931, 973.33009152455486], "Adam17": [69.79014509048875, 996.21286311594258], "Srgn": [257.31360859796098, 414.56814377633754], "Adam19": [125.36658558658543, 154.57774012124921], "Mthfd1l": [873.06311541327398, 238.11254720213378], "4930579g24rik": [372.28664290374655, 203.43460171742828], "Zfc3h1": [725.94362058932427, 236.58793505066035], "Ddx39": [22.370832169125631, 65.261764967800318], "Aff4": [179.61674954170871, 242.21982145730959], "Aff3": [179.96243546656092, 272.90068487284663], "Ddx31": [62.776303964625569, 106.97250479310198], "Aff1": [327.9329713980049, 548.47856659652803], "Pnpla2": [435.43835604827547, 438.57782532174662], "Pnpla7": [421.39967013691637, 445.87043103114411], "Pnpla6": [337.48885041788299, 789.13098275529899], "Gpr162": [808.27826478572422, 90.921549581144376], "Gpr160": [821.83216896474858, 99.921724257068703], "Pnpla8": [527.8055385393194, 898.86639881957387], "Nbeal2": [349.1577806100853, 861.84421728612369], "Slc39a13": [280.12126722325684, 222.86997192993053], "Slc39a10": [708.09221261592415, 714.99925200955875], "Slc39a11": [107.66702326411786, 597.66670180584606], "Dzip3": [19.556629316581439, 27.089746154253863], "Slc39a14": [467.72985695870028, 99.411647589119355], "Nsun3": [804.09064587209275, 897.96097636562774], "Nsun2": [781.9275738251024, 886.77566243353488], "Nsun5": [770.83161608341788, 885.94320216559709], "Nsun4": [474.50089629394449, 934.64363872912134], "Nsun6": [389.24384948967895, 677.4271060646588], "4932438h23rik": [259.1329759471767, 312.03960500505781], "Suox": [264.52496653262364, 734.61364248082702], "Pan2": [632.56020304102185, 667.69740113028524], "Ergic3": [514.88438646390034, 188.58004056751733], "Ptger4": [75.419389651501305, 617.22055883792132], "Tmem183a": [881.42747299516861, 441.92214991458678], "Ptger1": [418.51637021622014, 321.95881832478079], "Ptger2": [445.78525784814798, 303.82438240308358], "Tln1": [238.79204592134775, 822.91431542281316], "Trim59": [50.922464339125398, 413.56114508591099], "Gm3219": [600.99883946794523, 897.41518040063659], "Fpgs": [218.96291338283834, 131.45053527019797], "Trim56": [556.67747429916619, 88.950079214881953], "Ckap2l": [73.545247327248333, 280.71013990710009], "Pank1": [561.34557369597246, 691.49004563770723], "Pank3": [570.78705097781346, 691.48709269934272], "Pank2": [602.17099668478249, 701.69724383297614], "Pank4": [333.67946099789731, 419.83684408242055], "Dap3": [34.591393315279092, 113.74320168792754], "Gm5901": [515.49669732874668, 281.19149781632154], "Mbnl2": [348.32731641492802, 959.26738205898937], "Mbnl3": [326.04122786165397, 971.08643055016466], "Gnl3": [537.70705892353112, 271.16393210195633], "Gnl2": [381.8332510058566, 255.95661555924514], "Gnl1": [872.50715282317083, 152.95931749756662], "Cttn": [224.2842263427363, 896.8618344130233], "Smarcb1": [685.89733718045761, 725.61094181471515], "Casz1": [34.56166118426858, 194.52310005714523], "Prr3": [449.78834989100397, 160.31111088210446], "Tmem39b": [67.153284026821424, 800.53364950254058], "Tmem39a": [93.773628761969675, 393.18697646655824], "Evi5l": [639.84439009714288, 287.82942589853701], "Gvin1": [268.55286951079518, 39.010248355769704], "Pspn": [701.24127427131202, 450.45356737558228], "Fnip2": [622.57456953175392, 836.2395870547183], "2010016i18rik": [218.69069435295845, 281.81341621703143], "Psph": [44.530764481267553, 618.23505773155296], "Lin37": [889.79543348088532, 552.54231310058526], "Mmadhc": [813.75941024775261, 824.30880526492183], "Ubtd2": [994.47983062931996, 396.4483928692427], "Ubtd1": [980.00699946097359, 387.32046504088243], "Zfp354b": [462.48139072274842, 469.95553732607249], "Gbp10": [244.19635604052775, 120.99546924713212], "Cdt1": [888.94593234697732, 873.86808022755088], "Zmat2": [441.42555742748789, 345.36063475246931], "Eif1b": [908.68667855663261, 144.97541289477385], "Itgb1": [890.2351115477735, 738.06956315160448], "Eif1a": [869.6948450011464, 923.08901109175588], "Snord16a": [748.69223942171709, 117.68931917545022], "Mpg": [58.162742502940354, 846.07098025096798], "Pigb": [484.95460086354262, 403.15195966195427], "Itgb2": [76.103791260079959, 5.0914125789864286], "Tpra1": [80.068059524265877, 331.31301577551608], "Pigf": [77.272768509614579, 721.32165924538094], "Tada2a": [850.82730387591255, 382.98146389362699], "Gorasp1": [882.70519822833853, 141.63912244834475], "Exo1": [831.59776821367916, 527.27682586975959], "Tsr1": [909.96612280612533, 266.64363373898072], "Stk17b": [240.67923225601305, 428.61216118215265], "Tsr2": [908.39371291781799, 281.00054016849072], "Psrc1": [538.78276608323563, 666.25952760280563], "Crebl2": [635.79065020781513, 996.63693973520731], "Mpi": [391.07528166196005, 497.03684681978211], "Hspa2": [941.47943685453731, 703.82696708011531], "Hspa5": [80.518318107101507, 878.73834327380951], "Hspa4": [974.51851771003942, 629.57592299149815], "Rcan1": [686.31876063354991, 762.75773908120664], "Rcan3": [740.5868600991829, 566.13913682668135], "Hspa8": [932.41244468073887, 702.26673542562435], "Fah": [357.34201358254194, 290.65029517720865], "Dnajb12": [270.91924649593818, 967.65854721254755], "Tmsb10": [848.88837015740444, 466.27095171831274], "Dnajb14": [677.5161817007928, 268.41857638766845], "Ctdsp1": [701.33273879847741, 173.30129918458263], "Ctdsp2": [617.5473972085066, 224.09573346150219], "Fam83d": [946.0565071905155, 80.379824060184291], "Emd": [907.95525097820735, 26.208763384997301], "Vash1": [909.3442221387603, 349.53714429121044], "Emb": [357.79342979716859, 267.59543724907854], "Plscr1": [146.30088917516227, 785.44682541469865], "Kcnj13": [845.32371352101211, 216.08845220496323], "Lypla2": [979.68279646425253, 571.39788424419328], "Olfr56": [384.28987902364105, 526.72607829335652], "Sash3": [226.94373360128006, 670.37513476432298], "Htra2": [936.26917879240511, 492.78399285778409], "Tsnax": [801.65971234292851, 417.15514937719604], "Il2": [540.06005153276465, 168.92937987567203], "Il3": [942.17917286108434, 715.59355599272078], "Cyb561d1": [46.237196618882898, 84.393311499390776], "Il9": [641.39714217870994, 566.50406215029557], "Klhl11": [267.08395364032913, 439.09528505253951], "Klhl12": [359.10963891265561, 364.79141437996458], "Rnaseh2a": [306.23329123484694, 814.27519126030938], "Klhl15": [944.72256187128573, 175.4287032221051], "Rnaseh2c": [315.07847045185093, 721.46077032721644], "Rnaseh2b": [697.02377938318614, 800.55155064707776], "Bclaf1": [127.49337970905239, 65.826448898081154], "Ddx5": [381.9217828930968, 131.64529287309131], "Ddx6": [34.608350248828629, 5.6368204057196971], "Ddx1": [36.806259662442983, 35.834924541867181], "Btbd2": [615.68424781032172, 159.32194693376229], "Nutf2": [491.83242084935841, 305.97746302493351], "Rbl1": [479.53560349864114, 470.62688720509647], "Rbl2": [194.02667775630158, 736.28795691168489], "Ilk": [772.61836215220228, 678.54318644843909], "Aurka": [34.647187078250269, 203.01296924097338], "Chtf8": [586.62506865601199, 558.83777972230428], "Fbxo31": [861.00011176730584, 555.03434328205515], "Fam136a": [875.48884168491043, 484.95151337648753], "Raf1": [232.37453214363543, 353.29172611918671], "Ccdc55": [86.550430334823389, 222.84918545549928], "Syncrip": [634.05252693316822, 727.11672889441274], "Mtf1": [662.11479798668938, 390.3389094527098], "1110007c09rik": [397.92418946421873, 173.38141310605226], "Mtf2": [710.9044361741179, 898.88960703536759], "Rnf208": [116.44563041295989, 643.32409420516649], "Sh2d3c": [164.89287521612863, 540.56131625676096], "Nrip1": [485.18918413679609, 946.89162282455334], "Cxxc1": [305.75843113395342, 979.57449429762221], "Opa3": [440.98426364068331, 200.53215912835438], "N4bp2l1": [526.97057302748715, 125.01731952599469], "Eaf1": [877.49772043532141, 850.27952337073941], "Vav1": [593.08093527905885, 364.12074823148725], "Zbp1": [747.21140179478073, 288.37270567161426], "Vav3": [290.43468461113764, 516.67131509014223], "Vav2": [535.04414095354355, 576.25626193534345], "Lancl2": [994.84194731561297, 204.17804950810657], "E130308a19rik": [921.82533366470159, 48.125783243367408], "Cenpn": [148.92657087384234, 868.94083986377768], "Cenpm": [879.79299363177608, 861.80534327965086], "Cenpl": [963.74942407672847, 874.43509104572206], "Pemt": [519.7128175938617, 899.40700313939396], "Cenph": [994.60262582037126, 847.56826004658683], "Rph3al": [406.64567242209432, 213.61285498038129], "Cenpf": [295.62700041222718, 70.138832161887848], "Cenpe": [61.576116619660041, 301.04915777928181], "Nop2": [411.42659072051811, 643.57019865059283], "Cenpb": [984.89331399642106, 874.12863431409119], "Cenpa": [270.24012530824268, 16.769225383175936], "Cenpw": [293.28619757488048, 59.012460219438964], "Cenpv": [149.04599079832272, 854.94948501149292], "Eprs": [321.45977175282439, 257.23200978002706], "Cenpt": [887.12063274183458, 896.45803785014141], "Ckap4": [697.66645225649427, 30.194136223652109], "Cenpp": [141.61417089327765, 855.96754004386992], "Nhlrc3": [760.13735535594265, 860.24292874105458], "Nudt9": [453.86189130372509, 221.75290549033079], "Zfp110": [696.51710813143779, 160.63676245938345], "Nudt1": [441.50612408599341, 233.20303739088567], "Nudt2": [454.64468344940337, 234.19136876174977], "Nudt3": [378.43285663488302, 678.41134268614451], "Nudt4": [760.63365366324933, 897.17596106021938], "Nudt5": [749.01226207331717, 884.84148265693943], "Nudt6": [793.54867471042678, 884.75187112812898], "Nudt7": [824.6147645011273, 654.70943920173488], "Smpd4": [586.93428720364693, 585.60171745892376], "Sepn1": [506.35189412286445, 935.00541622996889], "Smpd1": [92.645106797352412, 607.32554337949966], "Nnt": [501.64235529594964, 233.79457768427241], "Idh1": [921.96509501303876, 690.47827287417613], "Ccdc28b": [637.53672807639236, 84.267438327159198], "Ccdc28a": [99.854514280050282, 175.32601645184482], "Snrpb": [120.12746638984125, 486.5254386901658], "Snrpc": [51.970218542236523, 552.36742181869101], "Snrpa": [37.794096486528744, 569.06109567564022], "Snrpf": [51.350168501537773, 542.85532029862588], "Snrpg": [441.79582597774288, 45.397455373907064], "Snrpe": [135.51261953944314, 496.39183134234253], "8030462n17rik": [638.76084330017659, 38.621873894866603], "Olfr117": [482.23075833428646, 279.97212638228939], "E130201h02rik": [543.92365310567561, 384.27173438450137], "Cbwd1": [101.24870250270168, 241.48912913424249], "Eme2": [919.87670612587601, 123.60321067671292], "Poc1a": [759.04888505158465, 391.40878462590871], "Asns": [554.20472742874074, 155.77029865031571], "Ecsit": [943.33206083650236, 972.40211176936759], "Ruvbl1": [246.63236539013448, 656.29649393179602], "Ruvbl2": [783.64761015457532, 751.80207963603652], "Slc2a10": [729.96980165347566, 750.96505571044395], "2410015m20rik": [593.34205084778262, 124.98116911181245], "Rcsd1": [729.79948075021878, 763.59538919863326], "Zfp800": [797.21208855730958, 182.1917948770747], "Zfp236": [223.8235873547151, 884.60815858979868], "Zfp809": [507.42437218285011, 587.83985700676624], "Etnk1": [528.03027870436097, 240.15479380466306], "Ttc39c": [220.16007000701751, 385.39738768482164], "Ttc39b": [78.446443708244757, 357.51994727616756], "Ptov1": [73.992035373450989, 669.44475052692087], "Leo1": [995.9731873527262, 193.92458628516988], "Ptpn22": [400.20160294019456, 751.25273370075831], "Phtf2": [65.345020356647126, 734.41542083019795], "Phtf1": [505.83181054751731, 480.07012505183951], "Slc9a7": [405.08984565534502, 347.62132368283454], "Slc9a1": [9.0302631586251003, 835.01658570239772], "Slc9a8": [79.177451465943477, 588.15779706007436], "Ap3s2": [34.404449204445072, 292.38183479798329], "Ap3s1": [167.6885478612505, 946.82730118351446], "Ifngr1": [809.33140288840445, 39.383881801980102], "E130012a19rik": [931.05305602565329, 959.58856076004349], "Akna": [178.82205603589432, 301.43545445488871], "Sypl": [81.04321771398601, 488.42090087248516], "Nab1": [392.03100642943303, 886.96376864138927], "C030046i01rik": [191.8372152791907, 430.81384728485642], "Nab2": [510.9255939597715, 168.54496864177469], "Il7r": [878.28838903610665, 716.62387938128893], "2210013o21rik": [603.76156385692332, 21.614455349732488], "H60b": [858.37374436161906, 642.29234900941776], "Zfp758": [151.38368950031423, 367.48849771725884], "Tagap1": [93.283461941405022, 496.82053166735494], "Hook2": [518.10698554729993, 861.3693443041891], "Hook3": [448.83550535257689, 587.63571636900394], "Hook1": [847.39238740752182, 141.13431417831561], "Ostf1": [356.97315560558485, 618.12942762080843], "Rbm4b": [726.60800126640277, 353.47693999101159], "Phospho2": [897.65867519650737, 268.50330887916846], "Metrn": [815.96077306634311, 836.78803597894068], "Slc28a2": [65.402222126211797, 605.77726041557639], "Snapc3": [364.32040039724359, 505.04649113917941], "Glud1": [394.28961604850855, 289.83269465072505], "Ssu72": [591.49771886842211, 714.51920306306044], "Cradd": [185.73823220428397, 938.51266685889573], "Podnl1": [422.11251540314549, 461.39353422888178], "Rbm41": [749.63279387666864, 591.64096474368739], "Rbm42": [736.82916455378518, 355.93671564067364], "Rbm43": [572.30122398740036, 518.4580886171974], "Larp4": [112.13134795980891, 826.62993128688856], "Rps27l": [321.39975692492476, 430.54920293982087], "Larp7": [932.79674229564944, 238.37682271458149], "Rps27a": [106.05306263408166, 694.90004942787402], "Dpp9": [982.00355097763804, 152.78562706373452], "Micall1": [934.09602805387908, 589.44048159745307], "Dpp4": [687.63738157510249, 331.37255905582953], "Nub1": [642.35283537956525, 465.44701258587713], "Zer1": [713.03384223141074, 246.91831448081018], "Ptpmt1": [418.11245437774653, 284.6787938069462], "Cep55": [697.24051551939624, 50.414956467882966], "Tmcc1": [297.98694325540151, 867.57586231332311], "Tmcc3": [257.28942997829517, 541.17956601338119], "Abcf2": [335.16008051816527, 203.77147839696957], "Col4a3bp": [623.45804537274967, 995.46609738121469], "Mfsd7b": [337.25800143311034, 910.20897892830556], "Hbp1": [588.63941521291372, 300.97869842515098], "Slc39a8": [108.66490969635021, 542.0818057464636], "Slc39a9": [36.617883541913471, 506.45969297222251], "Macrod1": [877.58721444983587, 692.34669386482165], "Slc39a1": [106.44884328469846, 607.30490858494591], "Slc39a2": [785.99003090154667, 130.73494387254541], "Slc39a3": [92.699524734564065, 552.01778677940126], "Slc39a4": [280.69308235661896, 232.8465999885978], "Ggnbp2": [962.9526726134801, 431.99357112597932], "Slc39a7": [431.01830833986946, 77.65175349009138], "Sumf2": [654.23144600845433, 725.293968840974], "Sumf1": [35.58799256071223, 588.13972465107418], "Glipr2": [396.26192179265763, 300.34743744825215], "Glipr1": [282.27689074548243, 162.5702972541059], "Gys1": [154.0489918130838, 193.36417793137082], "Surf1": [215.31061787905102, 683.42037753077614], "Surf2": [644.31932567334866, 725.73294533983142], "Surf4": [881.84520870993686, 356.67427559670682], "Surf6": [635.77005931464271, 714.57773380713979], "Nipal1": [462.88259216484403, 676.73779597864075], "Gpr146": [582.65234198791222, 872.92745933318645], "Nipal3": [750.08559699786895, 874.66942107630302], "Bpgm": [281.3439007987439, 18.276036137539549], "Ddx52": [74.197246311879383, 95.389508780828294], "Ddx51": [6.5782316897560582, 104.37269192750519], "Ddx56": [99.655016333004511, 95.646938177843083], "Ddx54": [35.881433167353201, 16.350003011102078], "Gphb5": [505.75867633675796, 847.85274739191232], "Hnrnpa2b1": [303.53865404282465, 363.30848843495266], "Sipa1l1": [164.86663516983373, 577.22051961167892], "Pstpip1": [462.15074880818167, 274.51187680236188], "Heatr5b": [623.53998427761042, 898.50275790608509], "Fundc2": [970.24625757929959, 163.92939907489372], "Bcam": [739.55586428460595, 909.32550497218767], "Tysnd1": [784.76357490976636, 299.85733614288563], "Snord49b": [21.720129869571149, 578.02224340951989], "Snord49a": [932.99986097312274, 268.81300470278978], "Hexa": [858.34327303009604, 630.25006517584518], "Hexb": [847.76250847203505, 616.83346543333118], "Flot1": [846.94409089437374, 596.97640786679688], "Flot2": [254.80991169130291, 131.25851036696426], "Iqsec1": [911.83429952446761, 789.09281450642584], "Dcaf8": [10.351552713751579, 126.82278663625978], "Pdcd2l": [532.18921393462313, 421.23153478531299], "Trafd1": [667.05656342860448, 701.77270227035353], "Rab9": [479.79556123639634, 490.9151738326043], "Pcdhgc3": [611.67390000253977, 676.55408852937921], "Hs3st3b1": [952.3285601526843, 739.87848813215896], "Stat6": [78.210785954396528, 504.98469404376152], "Stat4": [635.16803053458625, 909.64763764860675], "Stat3": [406.49359461471704, 515.72335584861196], "Stat2": [601.89175229755131, 740.93238496419895], "Stat1": [207.44171075531116, 506.31837130255485], "Lrrfip1": [951.18724373581824, 562.19061182029077], "Cep250": [140.72859945184004, 262.4706324595391], "Sepsecs": [495.99883345822172, 934.47189318300934], "Zyg11b": [421.8593112184185, 388.7904541337528], "Lrrfip2": [949.96806987331115, 553.06974780654082], "Rundc3b": [296.72967474612346, 708.57985035001218], "Xlr4b": [292.85442345984143, 451.30034724667388], "Xlr4a": [121.20338033435206, 884.5080745522049], "Palm": [430.27178242430051, 254.14756611075762], "Hif1an": [866.76808668119656, 630.90325744566167], "Ehmt1": [889.52095125098344, 970.1699311768416], "Ube4a": [148.60012100613648, 349.60932315506835], "Tprgl": [79.415682609107904, 320.41444178230216], "Snord55": [733.64790799743184, 149.5645994880912], "Pex19": [379.99477327651744, 774.50093157395702], "Tex261": [291.34364583880262, 594.3637488986036], "Rsph3a": [115.2655089838489, 631.21602076492502], "Tex264": [815.11634942687328, 762.78839785813079], "Pex10": [870.60491618939591, 301.76155148489272], "Pex12": [645.55708310791056, 654.46871832637737], "Pex16": [550.00222090577267, 617.75096425993911], "Bloc1s3": [405.85027215725529, 16.128363231690994], "Bloc1s2": [394.61125067547681, 27.259446092110775], "Morc4": [804.03962478715823, 850.68428362489522], "Sbds": [763.06336669628388, 727.59621675274309], "Cdr2": [826.86757976225522, 922.54141945079425], "Kcnq1ot1": [901.91679812326345, 776.89595546449448], "Rpp14": [517.2429433132063, 801.33213682941209], "Ypel5": [163.67174038640809, 403.76896832103961], "Mink1": [441.28196591175958, 995.07398181994711], "Zmynd8": [415.81198610830393, 377.10887338723649], "Tpt1": [310.98695556852601, 232.28084725006315], "Ypel3": [711.75917243314279, 138.74767334095122], "Eif3b": [932.10410773627609, 38.962611289073102], "Eif3d": [8.0938516373048781, 260.59646275712618], "Eif3e": [980.76442960737552, 432.72480260989056], "Eif3f": [701.23916803070438, 288.07769996999457], "Atp8b2": [686.45880910416838, 982.80302636238162], "Cfl2": [307.49048766990313, 48.769631100116818], "Atp8b4": [525.98416210307005, 957.85045824253666], "Fam46c": [563.57621043301208, 249.85005741008015], "Wbscr16": [501.51608594369657, 358.70146497311578], "Slc9a5": [676.91257994456612, 872.45699528492321], "Efna5": [945.00310565587665, 134.2441667524387], "Gm15455": [613.18243335175862, 897.52724569678219], "Yeats2": [122.42022855513559, 393.59764900730676], "Yeats4": [560.79132664524934, 596.03691151223745], "Rnf185": [104.68423569573504, 643.1831138621651], "Tcf25": [175.30744133712363, 813.04913942901203], "Slc9a6": [739.12625030390871, 714.7773454554324], "Akr7a5": [360.70563287738838, 194.10634636328871], "Bmp2k": [696.94491779528494, 972.29610694230121], "Krtap4-6": [464.28193279325524, 764.07391875355268], "Ass1": [536.44640481076738, 158.49881143524561], "Phactr4": [537.80223938150289, 641.25368127781712], "Tusc2": [298.13394046839977, 847.6920260741847], "Tusc3": [300.62347227231328, 840.73604813056113], "Cryzl1": [73.56337115296644, 192.72906001449863], "Gripap1": [127.25678899057174, 174.553547729755], "Msi2": [325.08978951753261, 836.26656836774055], "Aldh18a1": [90.697909629020288, 970.50418241566103], "Lgals3bp": [856.687205250185, 678.12910286627982], "Elmod3": [866.53606480229917, 909.01584102758466], "Crebbp": [567.40051900175251, 427.51562671578728], "Ngly1": [466.69805708236419, 254.43884469816393], "Szt2": [79.993773316665028, 495.63302573138418], "Smn1": [204.27026070051883, 760.54779469243124], "Oip5": [410.03768006542975, 678.77306300959583], "Cul1": [393.91052950346932, 129.57997410592816], "9430016h08rik": [493.4681284386304, 38.037174628476201], "Rfxap": [665.7165403841733, 788.83540864181612], "Snapin": [598.92008516099497, 585.35137994646857], "Pmpca": [479.99540113175914, 460.5489718475468], "Dhcr7": [909.47939399432767, 960.00858844293873], "Ei24": [47.328813108864125, 123.80952731889312], "Dffb": [569.50783917097885, 451.25614696191997], "Ssb": [305.91660916660254, 655.69244076031862], "Ints12": [815.34093594534784, 678.66044685483621], "Ints10": [821.77763834013808, 299.55885453095345], "Taf6l": [65.197546330832509, 496.4911109633361], "Glyctk": [845.19712708733482, 6.4063391105659928], "Hlcs": [933.49232180191848, 665.49071380248233], "Creld1": [635.06940264347452, 982.41697282356051], "Ly75": [485.51465896084596, 814.41967780016159], "Exosc8": [898.14538871373247, 812.0736620521734], "Exosc9": [877.19198278920601, 512.31562903859935], "Exosc2": [861.56078706454912, 521.04340030256549], "Exosc3": [909.62062768918793, 812.9874752356626], "Exosc1": [553.23330085629891, 219.63893715865268], "Exosc6": [538.84910992523805, 218.99304311937829], "Sigmar1": [267.01234055035036, 427.79955493280204], "Exosc4": [861.07052885982046, 510.87575664990732], "Cad": [86.440068878363959, 252.95419191647068], "Ifi204": [749.74367447284612, 617.02188484242924], "Ifi205": [760.77847100705571, 618.65472555923304], "Ifi203": [919.65475771746287, 666.3749752145344], "Ano10": [136.66130946421023, 973.00599158313275], "D11wsu47e": [626.86997261033537, 429.66673664379078], "Rsrc1": [245.63469423552664, 669.05321638818884], "1600014c10rik": [463.47915580510892, 78.999768997169781], "Syap1": [656.40297688714747, 935.92697945472707], "Pias2": [858.96567029005723, 257.76282949571481], "Pias3": [432.7372211510675, 799.70074361310083], "Gm13315": [549.1526326300534, 898.78674499522299], "Pias4": [501.50725935160671, 454.43455123317909], "Tmem87b": [299.42656341253786, 832.56911280938925], "Tmem87a": [25.369716323874616, 645.39419424263986], "Hipk3": [964.30100252850752, 536.71927132257133], "0610037l13rik": [694.73046931995634, 403.90479235220516], "Zfp664": [569.92270268597417, 936.12741138821525], "Hipk2": [832.75995449173433, 79.161331056848084], "Itgb3bp": [271.09622351622028, 858.20128227722955], "Bc048507": [392.78136301255319, 5.9722257903844191], "Tk2": [269.54447644429791, 605.22169174140402], "Tk1": [255.0668763605529, 571.4499099380331], "2810002d19rik": [625.47562565893645, 123.17178465218983], "Mex3d": [442.49880062011761, 959.84686929870213], "Mex3b": [442.32621863599621, 872.29660282183534], "Mex3c": [994.80225214490974, 777.25130433979712], "Cdkal1": [653.85710874196252, 958.33860405382882], "Chchd2": [551.37532828598989, 39.232298813887098], "Mrrf": [481.32426745810255, 318.31048917873176], "Ppp4c": [547.1535049924554, 751.08682940408562], "Irgc1": [878.902051487574, 800.2666933681802], "Vmn1r2": [615.35569294116999, 354.0830118620018], "5830415f09rik": [651.88603108198299, 18.742752301260154], "Commd9": [816.16089028214765, 972.26931731470631], "Cd40lg": [303.41290299541578, 484.0561147315575], "Commd2": [176.37692671887243, 925.73921401854182], "Commd3": [567.77270437908919, 342.32588712734565], "Commd1": [569.28546574689403, 353.41179055665555], "Commd6": [250.61118974088248, 908.29641962792368], "Commd7": [369.80481208705567, 88.741236980544656], "Commd4": [580.53934644000458, 352.85478964281526], "Commd5": [933.12011268253593, 948.20065762904153], "Cnbp": [213.28187380435978, 965.98033218659418], "Tkt": [806.40322217814514, 801.84563559498974], "Nln": [454.40831316499606, 678.50732462455289], "Elac1": [615.33413960610903, 308.89064450837617], "Elac2": [919.84609115753608, 16.528088010109087], "Haus7": [87.41151785621463, 36.121607309238044], "Haus4": [420.45202019871897, 726.19742321042668], "Haus5": [845.65559774582755, 59.429942085398075], "Haus3": [441.66468804747797, 728.69371702561375], "Apool": [154.96898947182481, 945.94430772780424], "Haus1": [980.96978911636847, 519.73749385154167], "Zbtb7a": [784.41120193993254, 222.92294291803762], "Myl6b": [464.55402339304641, 960.69303383750673], "Bcl2a1d": [895.41662694223362, 447.33253933166804], "Lage3": [101.87893945107815, 842.01126161827767], "Bcl2a1a": [101.57865280292175, 301.59789678532866], "Bcl2a1b": [408.02537351563291, 59.93012464923671], "Bcl2a1c": [687.25289239851475, 970.56051653598274], "Zbtb7b": [784.24740279679372, 212.38293042577433], "Chmp4b": [845.6376848258609, 862.47324082583373], "Ndel1": [719.51847942239306, 874.71259105626416], "Mettl13": [443.10831193232622, 971.39987145879491], "Mettl10": [178.95840058037743, 192.20251081159793], "Eef1d": [651.80676346096334, 299.25691226137837], "Mettl14": [634.31099927516209, 862.41348328351842], "Plxnc1": [752.86743914377666, 775.33533498080362], "Dpagt1": [687.71195878185711, 300.05764489845501], "Pmaip1": [385.46412286210455, 465.64373858741817], "Zfp668": [737.11632522513457, 234.81041856149668], "Saa3": [782.93018110808623, 715.92778159171576], "Mxd3": [69.178257560216693, 865.76345717716595], "Lsm3": [822.651098713132, 175.82883943131495], "Dedd2": [60.48127416316148, 144.15067300381847], "Inppl1": [781.72511911286199, 617.97724105898237], "Ranbp1": [624.64861573597511, 774.77447984149478], "Lnp": [224.25760750141367, 979.96831724822084], "Ranbp3": [251.22269847891548, 339.55537767058121], "Fkrp": [307.04251717597532, 90.579751368184859], "Zfp821": [423.03679456223415, 106.76581069065391], "Sestd1": [419.94683032231461, 561.96529111949872], "Zfp825": [633.20826605826903, 107.88294573735216], "Ccdc109b": [921.40223005299356, 849.15112560949524], "Afg3l2": [49.171912807200044, 947.15822265134466], "Atg12": [114.56288262701301, 994.43104035744534], "Cse1l": [689.15039810554777, 233.83668362044696], "Dapk1": [651.98183038287732, 235.1871493314425], "Nadk": [390.52271228918647, 873.37361523974619], "Rabggtb": [250.63498696193736, 353.93612003185081], "Cbx4": [98.539220246614377, 273.17204977619889], "Ugdh": [994.01385265780186, 349.61276343098564], "0610009o20rik": [928.90660887415436, 464.05048656999452], "Nkrf": [772.08041558985917, 871.89054335910453], "Uba52": [46.702627888064427, 800.84859515630353], "Dok1": [20.05131616679202, 243.3152023913803], "Lrp1": [945.68072985800188, 206.27713770144385], "6330416g13rik": [455.22924754829268, 752.61470391108514], "Gls2": [268.31453686814672, 162.83070482570363], "Dok4": [662.68090210211903, 301.17201449221341], "Ap4e1": [474.24228806979397, 752.82756690387885], "Eif4a1": [945.10240092635934, 16.90596552718339], "Eif4a3": [650.00469508942217, 276.33094129183337], "Repin1": [665.06895909376067, 799.78248591832971], "Por": [507.19344625361077, 629.45605971438272], "Jazf1": [809.1727429682694, 226.85977402648837], "Ppox": [528.41298418975839, 690.27705176078939], "Hnrnph1": [302.80292870382095, 374.5380327279853], "Luzp1": [514.6488579331201, 512.85377116462791], "Hnrnph3": [995.27434400641437, 616.88375957893925], "Hnrnph2": [963.86752511545535, 655.20951276441258], "Lasp1": [452.84374074345448, 800.49577877350112], "Taok1": [644.50166502705076, 751.79209889783681], "Taok2": [269.39486939824866, 874.17876915735894], "Taok3": [18.828472633290794, 846.62529359688961], "Axin2": [342.40203580705901, 79.619509065780633], "Axin1": [344.99122549864899, 19.203649194264027], "Cyp4f13": [867.19981300511802, 814.01988047664304], "Cyp4f16": [407.52419885324298, 130.59806533429605], "Tnfrsf8": [601.73034757499431, 617.106059967899], "Tnfrsf9": [789.17491931994459, 432.16057910716967], "Tnfrsf4": [106.62285583177048, 449.14383520080173], "Zfp771": [574.13219817771198, 558.4294882758785], "Zfp775": [495.24979328594861, 948.9263839249561], "Zfp777": [797.06896698365267, 37.232516772534588], "Cpt1a": [930.65633516629589, 898.57536681736997], "Rab21": [353.03906223297429, 440.06740601518044], "Ggcx": [72.800501637580254, 64.801515827552691], "Rab24": [813.67244370785568, 751.43154148563519], "Rab26": [825.5365659130855, 728.45982700532102], "Rab28": [750.72090077724829, 539.86173380700268], "Ggct": [936.6260288443367, 463.57033434108689], "Mfn2": [632.02821328309756, 874.60050921869959], "Tcp1": [820.74151172309507, 350.96209183751182], "3110043o21rik": [475.47146742214773, 66.041826779052954], "Irgm1": [128.02138392690193, 211.93284920953778], "Bzw1": [714.16103124992219, 474.88127530373993], "Bzw2": [59.764358857017747, 272.06455915197955], "Csf2ra": [698.88746856002263, 204.00046085414925], "Sec23a": [884.31280582458646, 300.8348990481515], "Sec23b": [263.95293132048704, 774.82960984974898], "Zfp488": [712.23228033391831, 226.33610853069246], "Crocc": [688.74222763648766, 223.88446835458436], "Llph": [889.77188295960116, 679.20094560368182], "Sdcbp": [7.7114119651189172, 867.86506739633933], "Upp1": [681.99418335832081, 428.0220608715556], "Hsph1": [963.36641813695701, 715.99793735364779], "Egfr": [945.63543269095487, 154.67711704495017], "Impdh1": [814.90787250048481, 702.83956386579291], "Pelp1": [356.99688165217998, 799.07751584142977], "Npc2": [442.33749647163796, 667.33269830505719], "Rab2b": [709.40709600150979, 552.59520201407565], "Whamm": [291.95040106860938, 496.1566694978394], "Tec": [771.25346029864113, 398.46033211139235], "Trim27": [832.6797631155215, 359.02780612461123], "Mfsd2a": [410.42787379227656, 959.96624072790087], "Serpine2": [155.22966668317241, 618.062300253746], "Mfsd2b": [761.14485442726232, 848.11218705830015], "Trim23": [865.01819702139039, 425.90214642501263], "Apip": [452.03667640647069, 356.49136768450552], "Ccl4": [805.06312518250058, 910.35607977712277], "Fabp5": [770.60202749865743, 588.52487121126603], "Kcna3": [541.72790596562254, 116.11555465967824], "Timeless": [820.49962239550973, 374.63084146151868], "Zmiz2": [515.25612378442099, 982.96705879177318], "Ddx19b": [8.6676556990478648, 44.776038065243682], "Ephb6": [525.23384891201715, 228.84795176346611], "Pld3": [408.14296423267956, 465.10517005909117], "Zbtb20": [771.89244422806848, 66.914650798132783], "Trp53inp2": [462.75513923763646, 505.87291733180746], "Cep76": [599.36244268258645, 567.81015245139008], "Trp53inp1": [470.68638873335073, 430.47802851408733], "Cep70": [699.11009861052071, 61.607740149779325], "Cep72": [599.0938967357921, 557.02035093899815], "Cep78": [686.70348775885554, 49.830021042989998], "Ppcdc": [773.99355709164445, 777.48278350840542], "Aktip": [269.54196021480169, 261.84753173027315], "Pctp": [622.87031514461705, 680.01646330050778], "Acadl": [478.0651807305573, 597.27934411205092], "Eef1e1": [835.19583693736752, 923.34336761389272], "Trim11": [37.366692563144674, 347.98334024422718], "Trim14": [850.68334036195074, 366.86085115842855], "Trim16": [35.687377395197245, 422.29834083341007], "Smad4": [6.8344347596782917, 656.52797030067995], "Smad7": [109.1293532962525, 587.10942149895163], "Atp6ap1": [542.43017003209786, 56.491636389544858], "Atp6ap2": [717.43068521599923, 946.69460760310722], "Tbc1d9b": [788.73491838153541, 375.0178520214252], "Jup": [421.43910134278343, 132.34197010299476], "Cd247": [804.8845969085321, 934.44585267249079], "Foxm1": [217.73357467878739, 99.967768154351148], "Psmd14": [995.21597973909331, 49.804630349073641], "Pcdhga6": [622.67673173706362, 702.8273625679459], "Gdf11": [560.34297902012008, 860.64850033330833], "Atp6v0b": [317.8860176584484, 69.730968101135858], "Atp6v0c": [319.1240149329542, 48.776432608644186], "Bcs1l": [687.19168865674624, 629.43732463960112], "Atp6v0e": [319.28006568408711, 7.7945123946117327], "Acad8": [19.186110483700773, 910.28811771781488], "Acad9": [113.7451866940132, 115.44551405516093], "Slc48a1": [719.05087800069168, 714.02337691434457], "Mprip": [379.10662840712115, 497.50232814065089], "Fbrsl1": [292.27149165666594, 7.0486579343797207], "Cox8a": [158.92006551728835, 838.65553603747446], "Ifitm3": [626.35166863090683, 289.13786868707001], "Arntl": [439.34806582954957, 388.6582029017016], "Suclg2": [77.660899549194468, 468.05573292067436], "Ctps": [664.40215161752701, 171.64112248752525], "Sytl1": [91.851059707947812, 487.19917603408777], "Sytl3": [38.206447577567566, 578.89763927532522], "Elovl6": [855.16903213843148, 909.03103633427884], "Elovl5": [333.68875372453186, 236.45253091444596], "Elovl1": [909.06616152228219, 15.664897589701413], "Gars": [787.26608110288703, 519.90882442160591], "Ube2h": [462.57124370555971, 526.52848477282066], "Hopx": [448.23263195884027, 579.14557556386842], "Ube2o": [743.87904210796205, 464.24305508084717], "Ube2n": [755.48761878163111, 456.41867489921214], "Ube2a": [612.58742091658348, 469.69788974437586], "Plaur": [76.9748430284222, 733.5884058884709], "Ube2c": [148.97544015005644, 321.16752199367636], "Ube2b": [407.52262266770725, 330.34760288279614], "Ube2f": [798.89877631837851, 309.55029215247896], "Ube2z": [784.35074912914433, 322.02256598942], "Kbtbd11": [539.34633461508372, 145.5167314802114], "Ube2t": [163.00620501911513, 339.71047652222927], "Ube2w": [147.91961269815948, 339.46862887096182], "Scamp3": [957.22940840839919, 18.550299900304665], "Lin7c": [302.73865704701439, 320.98048052609266], "Acadvl": [127.2984885128447, 95.480682399317615], "Gstt1": [963.30974812378724, 476.15939918921623], "Trappc6a": [95.540758736239354, 330.93404333721969], "Tuba1c": [204.91117303158586, 367.83455283170548], "Tuba1b": [206.89558215275252, 358.01490414480691], "Tuba1a": [149.53177620723329, 504.60988291834019], "Treml2": [499.06837259191371, 394.83445375468119], "Dcaf11": [195.51563971159629, 979.29000477307011], "Dcaf17": [205.54688917582888, 979.44408968976018], "Dcaf15": [35.486045200021017, 95.144786946871747], "Lrfn4": [958.11134726791909, 225.49557052139707], "Il9r": [804.73226293971754, 703.09164032113472], "Sbf1": [174.49434554730007, 709.4844371250158], "Fitm2": [306.51729672361245, 141.81092148431125], "Sbf2": [752.05226528344804, 727.34299257438261], "Brd4": [194.19332497954838, 449.23916488712825], "Brd7": [122.48545746490005, 868.7524075924465], "Elof1": [931.97521142726714, 103.38873949201684], "Pprc1": [515.9981626727614, 714.63218275623626], "Kif20a": [983.401836227898, 216.25871136933335], "Tm6sf1": [244.45035949097655, 605.35597681244064], "2610015p09rik": [386.0135507522354, 171.34339720036289], "2700089e24rik": [373.40072132530963, 182.17001560829041], "Rsbn1": [285.42953905842586, 787.15486272743237], "Hspe1": [918.70907655386929, 475.67952774261727], "Phf20": [872.40899976268963, 258.49766800360834], "Fas": [830.78167148295245, 589.09711225356477], "Kdm2a": [974.66781068886382, 788.55826794997449], "Fau": [872.58258576465039, 36.787092950919103], "Dyrk3": [921.14359621550557, 961.30106918178592], "Dyrk2": [483.81819277641461, 377.12713032632388], "Diablo": [883.13788562128241, 5.9855675066496214], "Ulk2": [121.01120435073287, 523.15601201602601], "Ulk3": [966.73055951218964, 350.61268040084428], "Ogdh": [452.39554032921575, 933.92901815477194], "Ulk1": [951.65377641861221, 349.87366412850122], "Mpzl2": [688.34226619171341, 813.69689909810415], "Mpzl3": [687.12866410700008, 824.55419714517939], "Vezf1": [316.1484822256042, 439.39496109699417], "Aars2": [29.524538395538727, 946.16039533213166], "4930430f08rik": [219.07278490150355, 232.64540132255141], "Maged1": [455.08472704242638, 886.941492515032], "Maged2": [995.77209539793364, 545.24236244667838], "Vill": [290.15558461134572, 462.20583289073295], "A130010j15rik": [463.34663619681885, 750.67879926351077], "Gpm6b": [786.39150487685822, 536.78510716894391], "Efcab7": [545.22315060972574, 396.60960790236493], "Mau2": [347.95092108787929, 969.78450453083224], "Cdk11b": [219.23543827014899, 6.7504924904231931], "B630005n14rik": [355.96439749335622, 70.455237200879978], "Foxp3": [862.76662588609963, 589.9402076240583], "Foxp1": [847.31888087579739, 823.87784783098232], "Foxp4": [232.50982631510522, 120.6140908776573], "A930015d03rik": [217.43096004466076, 262.82306332558994], "Fam132a": [563.41958477525941, 187.82966308199437], "Strada": [256.97967563661183, 494.38571010076583], "Tlcd1": [241.38686111839721, 831.62960084827307], "Rreb1": [284.48026574443992, 707.67199440872298], "Rab1": [718.28642773363208, 538.02608233087517], "Rab7": [700.82219408458855, 567.18482983103013], "Nrn1": [541.4760770361512, 473.88347913234986], "Cd81": [964.54375536564464, 838.34833413009744], "Cd80": [279.22886004115878, 923.16830451470537], "Cd83": [308.07348297581535, 79.216014281239623], "Cd82": [815.01995439185794, 936.52900097411464], "Cd84": [330.36845377827353, 119.67054853025698], "Ccs": [394.53941454528825, 582.39773500123511], "Cd86": [307.04203960209162, 68.021895744946221], "Egfl7": [947.24086526881149, 142.54728811952191], "Taf4b": [880.88314385545925, 349.51916678931047], "Rprd1b": [206.77762600628319, 588.88390635917426], "Wdr53": [598.09626266636917, 470.46729118373105], "Pfdn1": [883.48425315111319, 258.50152463253437], "Zc3h8": [657.60212664152016, 141.65242631191808], "Pfdn2": [456.69496501743231, 442.34572501266962], "Pfdn5": [400.16296582614109, 788.78342450501827], "Pfdn4": [641.18438804798939, 483.51666659967947], "Zc3h3": [772.33188632741633, 46.453438883246761], "Zc3h4": [758.18963037371998, 5.9034969951297294], "Dynlt3": [921.40632150829128, 982.43356189175267], "Pih1d2": [502.16799518999227, 437.61713424403234], "Pih1d1": [507.0997039530086, 653.29339200827474], "Eps15l1": [889.42122671833658, 825.81143564701222], "Pts": [970.70251957814526, 299.18884707821513], "Hmbs": [192.47648228307418, 164.67216194064864], "Kdsr": [963.65817706970097, 800.20335424076313], "Eid2": [919.80604723938848, 144.01274989032146], "Rwdd1": [6.8624647799146041, 887.71412560301678], "Gtse1": [973.91167517301983, 665.48726733325259], "Epn1": [879.90246549172889, 823.04008291201569], "Traip": [95.25274688598698, 368.68024814756473], "Echs1": [934.77921949461756, 145.30806481124188], "Pik3cg": [774.31026694878983, 765.06764401336227], "Rwdd2b": [256.87551067029881, 657.877555885177], "Lats2": [833.9275831074724, 332.08845798263968], "Ranbp9": [958.08178050158745, 269.45340404015957], "Bace1": [362.86660594219393, 593.70908022496405], "Tagln2": [107.86953107276312, 488.10015625429946], "Ranbp6": [166.07835478486814, 734.29524702553999], "Tbc1d10c": [731.59694309973747, 689.49411270727205], "Tbc1d10a": [106.02115116446551, 468.61933131311042], "Phax": [532.61685590395734, 436.55996693011332], "Ikbkg": [805.61638815377944, 667.00950885959548], "Ikbke": [220.70881971104171, 450.16824941177123], "Rpl29": [305.68499290450433, 787.73854054977676], "Irgm2": [115.39348505205129, 234.13869879092158], "Alpl": [156.54648994743016, 972.15349589425625], "Samhd1": [751.01566891635127, 716.15552171629918], "Txndc15": [65.128334760004847, 375.33496480633931], "Txndc17": [65.445318125336698, 450.12709715125305], "Txndc16": [57.318090781690351, 800.69153582702802], "Txndc11": [760.57609946727428, 256.59733034174491], "Tef": [794.32370674034075, 800.28043268936631], "Fhl2": [771.31591586084971, 545.51017074794925], "Fhl3": [773.11865903538057, 554.44180465140471], "Tes": [739.1152220433172, 679.74456786383791], "Siah1b": [151.04295331427411, 589.25820172270903], "Rpl21": [475.86043387911712, 570.57377600135874], "Uap1": [178.27986754678963, 330.26146495989622], "Psmd11": [418.36670949020004, 274.11840014569435], "Psmd10": [434.72908249585129, 265.8108278310221], "Psmd13": [738.12422132482266, 366.58985462394497], "Psmd12": [970.23368428690276, 68.899689326334666], "Hist1h4c": [205.52537861632317, 162.09192440450215], "Hist1h4b": [551.08930355845155, 300.84120883612616], "Hist1h4a": [552.1603383542207, 474.00330260445554], "Tmem14c": [65.482714020161495, 431.74058192488332], "Hist1h4f": [193.43424915309825, 174.01616236375719], "Hist1h4d": [665.18939441599377, 908.6149795557601], "Hist1h4k": [205.30803097543793, 232.78324895248633], "Hist1h4j": [538.3232228831672, 311.19914838822956], "Hist1h4i": [591.05739422646639, 811.14677617756922], "Hist1h4h": [551.40530931968453, 310.90440497397492], "Rnd2": [206.06028386896207, 773.76982709615538], "Rsl1d1": [124.73326495164905, 642.99874861793717], "Josd1": [822.14475014667858, 225.11198080069306], "Sit1": [192.1390517528371, 551.51848734463022], "Josd2": [832.63158099597626, 246.82951964676511], "Lhb": [316.31530560866383, 332.93192490966987], "Ctla4": [689.40577717547967, 202.81743068870091], "Cntrob": [556.56110644603564, 460.38796628998188], "Decr2": [74.715613016322507, 134.14185380298116], "Decr1": [72.911434250784893, 143.89018965798715], "Rxra": [275.78703401751613, 616.53217792111798], "Tmem147": [66.965175377321657, 441.31557606886838], "Tmem143": [209.8318696111667, 850.16877741662609], "Chst2": [708.2112819860123, 640.93212158166432], "Mndal": [254.95817626981358, 857.2853509516608]}
