# Supplementary material for: Leveraging chromatin accessibility for transcriptional regulatory network inference in T Helper 17 Cells
Source: Genome Res. 2019 Mar;29(3):449–63. doi: 10.1101/gr.238253.118 (PMC6396413; doi:10.1101/gr.238253.118)
Supplement: Supplemental Material [file supp_gr.238253.118_Supplemental_Th17_TRN_Networks.zip › Th17_TRN_Networks-master/TRN_Notebooks/Networks/TRRUST_bias100_sp.tsv]

TF	Target	SignedQuantile	NonzeroSubsamples(Stability)	pCorr	stroke	stroke-width	stroke-dasharray
Rarg	Il17a	1	50.9	0.896	rgb(227, 46, 48)	2	None
Hsf2	Tnfsf11	0.99829	50.89	0.886	rgb(227, 48, 50)	1.9998	None
Rarg	Il17f	0.99829	50.89	0.885	rgb(227, 48, 50)	1.9998	2,2
Klf8	Fn1	-0.99659	50.88	-8.8E-01	rgb( 25,100,251)	1.9996	None
Relb	Pigr	0.99488	50.85	0.847	rgb(226, 55, 57)	1.999	None
Zfp191	Pdgfrb	-0.99488	50.85	-8.5E-01	rgb( 33,105,249)	1.999	None
Trerf1	Cd86	-0.99317	50.84	-8.4E-01	rgb( 34,106,249)	1.9988	None
Irf4	Irf7	-0.99146	50.83	-8.3E-01	rgb( 36,107,249)	1.9986	None
Nfe2	Tbxa2r	0.99146	50.83	0.827	rgb(226, 59, 61)	1.9986	None
Rorc	Lingo4	0.99146	50.83	0.835	rgb(226, 58, 59)	1.9986	2,2
Egr2	Fasl	-0.98976	50.82	-8.2E-01	rgb( 40,109,248)	1.9984	None
Spib	Irf7	-0.98976	50.82	-8.2E-01	rgb( 39,109,248)	1.9984	None
Rorc	C2cd4d	0.98805	50.81	0.808	rgb(226, 63, 64)	1.9982	2,2
Zfp182	Fyco1	0.98805	50.81	0.813	rgb(226, 62, 63)	1.9982	2,2
Sp110	Cdkn2d	0.98634	50.8	0.796	rgb(226, 65, 67)	1.998	2,2
Klf3	Six4	0.98463	50.79	0.793	rgb(226, 66, 67)	1.9978	None
Nfkb2	Selp	0.98463	50.79	0.793	rgb(226, 66, 67)	1.9978	None
Cebpg	Psph	0.98293	50.78	0.784	rgb(226, 67, 69)	1.9976	2,2
Zfp367	Dtl	0.98122	50.77	0.769	rgb(225, 70, 72)	1.9974	2,2
Prdm1	Lmo2	-0.97951	50.76	-7.6E-01	rgb( 51,116,246)	1.9972	None
Sp110	Max	0.97951	50.76	0.763	rgb(225, 71, 73)	1.9972	2,2
Irf7	Ccl5	0.9778	50.75	0.745	rgb(225, 75, 76)	1.997	None
Npas2	Per2	0.9778	50.75	0.752	rgb(225, 73, 75)	1.997	None
Stat4	Tbx21	0.9778	50.75	0.748	rgb(225, 74, 76)	1.997	None
Ahrr	Cyp1b1	0.9778	50.75	0.753	rgb(225, 73, 75)	1.997	2,2
Zfp146	Mpv17l	-0.9778	50.75	-7.5E-01	rgb( 55,118,245)	1.997	2,2
Zfp367	Rpa2	0.9778	50.75	0.751	rgb(225, 74, 75)	1.997	2,2
Zfp385a	Zmat3	0.9778	50.75	0.753	rgb(225, 73, 75)	1.997	2,2
Hsf2	Cd9	0.9761	50.74	0.745	rgb(225, 75, 76)	1.9968	2,2
Atf6b	Crip1	-0.9761	50.74	-7.4E-01	rgb( 56,119,245)	1.9968	2,2
Zfp467	Sspo	0.9761	50.74	0.739	rgb(225, 76, 77)	1.9968	2,2
Ddit3	Trf	0.97439	50.73	0.727	rgb(225, 78, 80)	1.9966	None
Gabpa	Chrne	0.97439	50.73	0.727	rgb(225, 78, 80)	1.9966	None
Elk3	Capg	0.97439	50.73	0.726	rgb(225, 78, 80)	1.9966	2,2
Ikzf4	Treml2	0.97439	50.73	0.734	rgb(225, 77, 78)	1.9966	2,2
Prdm2	Dock4	0.97439	50.73	0.732	rgb(225, 77, 79)	1.9966	2,2
Zbtb34	Pogz	0.97439	50.73	0.731	rgb(225, 77, 79)	1.9966	2,2
Irf5	Gna15	0.97268	50.72	0.724	rgb(225, 79, 80)	1.9964	2,2
Mxi1	Clybl	0.97268	50.72	0.723	rgb(225, 79, 80)	1.9964	2,2
Rbpj	Id2	0.97268	50.72	0.72	rgb(225, 80, 81)	1.9964	2,2
Zfp386	Emb	0.97268	50.72	0.725	rgb(225, 79, 80)	1.9964	2,2
Hif1a	Plod2	0.97097	50.71	0.709	rgb(225, 82, 83)	1.9962	2,2
Irf4	I830012O16Rik	-0.97097	50.71	-7.1E-01	rgb( 63,123,244)	1.9962	2,2
Trerf1	Cd80	-0.97097	50.71	-7.1E-01	rgb( 62,123,244)	1.9962	None
Trp73	Aqp3	0.97097	50.71	0.708	rgb(225, 82, 83)	1.9962	None
Zfhx3	Afp	-0.97097	50.71	-7.1E-01	rgb( 63,123,244)	1.9962	None
Zfp382	Id1	-0.97097	50.71	-7.1E-01	rgb( 64,124,244)	1.9962	None
C030039L03Rik	Per2	0.97097	50.71	0.712	rgb(225, 81, 82)	1.9962	2,2
Tcf12	Mycbp2	0.97097	50.71	0.706	rgb(225, 82, 84)	1.9962	2,2
Zfp367	Exo1	0.97097	50.71	0.711	rgb(225, 81, 83)	1.9962	2,2
Zfp629	Ttbk2	0.97097	50.71	0.712	rgb(225, 81, 82)	1.9962	2,2
Zfp948	Ankrd23	0.97097	50.71	0.705	rgb(225, 82, 84)	1.9962	2,2
Ppara	Tbx21	-0.96927	50.7	-7.0E-01	rgb( 66,125,243)	1.996	None
Creb3l2	Syn1	0.96927	50.7	0.7	rgb(225, 83, 85)	1.996	2,2
Fosb	Neat1	0.96927	50.7	0.698	rgb(225, 84, 85)	1.996	2,2
Klf13	Prr7	0.96927	50.7	0.701	rgb(225, 83, 85)	1.996	2,2
Mxd3	Cdc25b	0.96927	50.7	0.703	rgb(225, 83, 84)	1.996	2,2
Rfx7	Pigb	0.96927	50.7	0.699	rgb(225, 83, 85)	1.996	2,2
Sox5	Akr1b8	0.96927	50.7	0.703	rgb(225, 83, 84)	1.996	2,2
Zfp385a	Abhd4	0.96927	50.7	0.705	rgb(225, 82, 84)	1.996	2,2
Hsf2	Trim12c	0.96756	50.69	0.686	rgb(225, 86, 87)	1.9958	2,2
Nfatc1	Id3	0.96756	50.69	0.694	rgb(225, 84, 86)	1.9958	None
Cebpg	Aldh1l2	0.96756	50.69	0.686	rgb(225, 86, 87)	1.9958	2,2
Foxs1	Mylk2	0.96756	50.69	0.692	rgb(225, 85, 86)	1.9958	2,2
Whsc1	Fancm	0.96756	50.69	0.688	rgb(225, 86, 87)	1.9958	2,2
Zfp429	Apold1	-0.96756	50.69	-6.9E-01	rgb( 68,126,243)	1.9958	2,2
Zfp429	Megf8	-0.96756	50.69	-6.9E-01	rgb( 68,126,243)	1.9958	2,2
Zfp473	Fkrp	-0.96756	50.69	-6.9E-01	rgb( 68,127,243)	1.9958	2,2
Klf10	Serpine1	0.96585	50.68	0.677	rgb(224, 88, 89)	1.9956	None
Sall4	Sall4	0.96585	50.68	0.678	rgb(224, 88, 89)	1.9956	None
Srebf1	Hmgcr	0.96585	50.68	0.677	rgb(224, 88, 89)	1.9956	2,2
Stat3	Fam129a	-0.96585	50.68	-6.8E-01	rgb( 70,128,243)	1.9956	2,2
Stat4	Tbkbp1	0.96585	50.68	0.678	rgb(224, 88, 89)	1.9956	2,2
Tbx21	Il12rb2	0.96585	50.68	0.682	rgb(224, 87, 88)	1.9956	None
Tcf7l2	Stat3	0.96585	50.68	0.676	rgb(224, 88, 89)	1.9956	None
Nr4a3	Nr4a1	0.96585	50.68	0.679	rgb(224, 87, 89)	1.9956	2,2
Sp100	Trim12c	0.96585	50.68	0.676	rgb(224, 88, 89)	1.9956	2,2
Zfp385a	Eng	0.96585	50.68	0.677	rgb(224, 88, 89)	1.9956	2,2
Zfp536	Lpin3	0.96585	50.68	0.68	rgb(224, 87, 88)	1.9956	2,2
Sp2	Papss2	0.96414	50.67	0.671	rgb(224, 89, 90)	1.9954	None
Srebf1	Fads2	0.96414	50.67	0.67	rgb(224, 89, 90)	1.9954	2,2
Akna	Ms4a6c	0.96414	50.67	0.673	rgb(224, 89, 90)	1.9954	2,2
Cebpg	Nupr1	0.96414	50.67	0.67	rgb(224, 89, 90)	1.9954	2,2
Creb3l2	Gatsl2	0.96414	50.67	0.668	rgb(224, 89, 91)	1.9954	2,2
Cxxc5	Nod1	0.96414	50.67	0.671	rgb(224, 89, 90)	1.9954	2,2
Mxd4	Tcp11l2	0.96414	50.67	0.673	rgb(224, 89, 90)	1.9954	2,2
Sp110	Ly6c1	0.96414	50.67	0.666	rgb(224, 90, 91)	1.9954	2,2
Zfp280b	B4galt5	0.96414	50.67	0.666	rgb(224, 90, 91)	1.9954	2,2
Hsf2	Sla	0.96244	50.66	0.656	rgb(224, 92, 93)	1.9952	2,2
Klf5	Fads2	0.96244	50.66	0.662	rgb(224, 91, 92)	1.9952	2,2
Tbx21	Il23r	0.96244	50.66	0.656	rgb(224, 92, 93)	1.9952	None
Cebpg	Slc7a3	0.96244	50.66	0.658	rgb(224, 91, 93)	1.9952	2,2
Cebpg	Soat2	0.96244	50.66	0.657	rgb(224, 92, 93)	1.9952	2,2
Klf13	Acp5	0.96244	50.66	0.661	rgb(224, 91, 92)	1.9952	2,2
Tulp3	Tbc1d14	0.96244	50.66	0.657	rgb(224, 92, 93)	1.9952	2,2
Zfp956	Ppcdc	0.96244	50.66	0.656	rgb(224, 92, 93)	1.9952	2,2
Foxa1	Loxl2	0.96073	50.65	0.651	rgb(224, 93, 94)	1.995	None
Hif1a	Hk1	0.96073	50.65	0.651	rgb(224, 93, 94)	1.995	2,2
Ncoa3	Mmp10	0.96073	50.65	0.646	rgb(224, 94, 95)	1.995	None
Nr2f1	Serpinc1	-0.96073	50.65	-6.5E-01	rgb( 76,131,242)	1.995	None
Rarg	Paqr8	0.96073	50.65	0.654	rgb(224, 92, 93)	1.995	2,2
Spib	Rtp4	-0.96073	50.65	-6.5E-01	rgb( 75,131,242)	1.995	2,2
Cebpg	Smpd4	-0.96073	50.65	-6.5E-01	rgb( 77,132,242)	1.995	2,2
Csrnp1	Mxd1	0.96073	50.65	0.646	rgb(224, 94, 95)	1.995	2,2
Fbxl19	Fth1	-0.96073	50.65	-6.5E-01	rgb( 76,131,242)	1.995	2,2
Fosb	Rapgef5	-0.96073	50.65	-6.5E-01	rgb( 75,131,242)	1.995	2,2
Mbnl2	Serinc5	0.96073	50.65	0.649	rgb(224, 93, 94)	1.995	2,2
Vax2	Myo1f	0.96073	50.65	0.653	rgb(224, 92, 94)	1.995	2,2
Zfp808	Tyms	0.96073	50.65	0.652	rgb(224, 92, 94)	1.995	2,2
Hif1a	H2-Ab1	0.95902	50.64	0.645	rgb(224, 94, 95)	1.9948	2,2
Hif1a	Slc2a1	0.95902	50.64	0.637	rgb(224, 95, 97)	1.9948	None
Rarg	Mc2r	0.95902	50.64	0.638	rgb(224, 95, 96)	1.9948	2,2
Spib	Xaf1	-0.95902	50.64	-6.4E-01	rgb( 79,133,241)	1.9948	2,2
Stat2	Igtp	0.95902	50.64	0.637	rgb(224, 95, 97)	1.9948	2,2
Kdm2b	Mxd1	-0.95902	50.64	-6.4E-01	rgb( 78,132,241)	1.9948	2,2
Maff	Casz1	0.95902	50.64	0.639	rgb(224, 95, 96)	1.9948	2,2
Sgsm2	Tert	0.95902	50.64	0.644	rgb(224, 94, 95)	1.9948	2,2
Ski	Slc43a2	0.95902	50.64	0.637	rgb(224, 95, 97)	1.9948	2,2
Sp110	4833439L19Rik	0.95902	50.64	0.637	rgb(224, 95, 97)	1.9948	2,2
Zbed3	Zkscan17	0.95902	50.64	0.644	rgb(224, 94, 95)	1.9948	2,2
Zfp787	Zfp668	0.95902	50.64	0.635	rgb(224, 96, 97)	1.9948	2,2
Gli1	Fam102a	-0.95731	50.63	-6.3E-01	rgb( 80,134,241)	1.9946	2,2
Pou2f2	Spp1	0.95731	50.63	0.628	rgb(224, 97, 98)	1.9946	None
Ppard	Myo18a	-0.95731	50.63	-6.3E-01	rgb( 81,134,241)	1.9946	2,2
Rarg	Il23r	0.95731	50.63	0.626	rgb(224, 97, 99)	1.9946	2,2
Tcf4	Lgr5	0.95731	50.63	0.625	rgb(224, 98, 99)	1.9946	None
Bach1	Zfp239	-0.95731	50.63	-6.3E-01	rgb( 80,134,241)	1.9946	2,2
Batf	Slamf9	-0.95731	50.63	-6.3E-01	rgb( 81,134,241)	1.9946	2,2
Dach2	Vwa5a	0.95731	50.63	0.632	rgb(224, 96, 97)	1.9946	2,2
Mbnl2	Heca	0.95731	50.63	0.634	rgb(224, 96, 97)	1.9946	2,2
Mxd1	B430306N03Rik	0.95731	50.63	0.629	rgb(224, 97, 98)	1.9946	2,2
Rorc	Il17f	0.95731	50.63	0.628	rgb(224, 97, 98)	1.9946	2,2
Zbtb46	Cd83	0.95731	50.63	0.627	rgb(224, 97, 99)	1.9946	2,2
Zfp202	Dusp12	0.95731	50.63	0.627	rgb(224, 97, 99)	1.9946	2,2
Zfp467	Zfp280b	0.95731	50.63	0.628	rgb(224, 97, 98)	1.9946	2,2
Zfp750	Robo3	0.95731	50.63	0.627	rgb(224, 97, 99)	1.9946	2,2
Zfp771	Tmem158	0.95731	50.63	0.633	rgb(224, 96, 97)	1.9946	2,2
Zfp787	Ocrl	-0.95731	50.63	-6.3E-01	rgb( 79,133,241)	1.9946	2,2
Zfp827	Susd3	-0.95731	50.63	-6.3E-01	rgb( 81,134,241)	1.9946	2,2
Erg	Ier3	0.95561	50.62	0.619	rgb(224, 99,100)	1.9944	2,2
Fosl2	Timp1	-0.95561	50.62	-6.2E-01	rgb( 83,135,241)	1.9944	None
Rel	Bcl2a1d	0.95561	50.62	0.62	rgb(224, 99,100)	1.9944	None
Srebf1	Sqle	0.95561	50.62	0.624	rgb(224, 98, 99)	1.9944	2,2
Trerf1	Peli2	-0.95561	50.62	-6.2E-01	rgb( 83,135,240)	1.9944	2,2
Bcl6b	Kctd7	0.95561	50.62	0.62	rgb(224, 99,100)	1.9944	2,2
Cebpg	Mef2b	0.95561	50.62	0.622	rgb(224, 98, 99)	1.9944	2,2
Csrnp1	Ecd	-0.95561	50.62	-6.2E-01	rgb( 83,135,241)	1.9944	2,2
Etv5	Trib2	-0.95561	50.62	-6.2E-01	rgb( 83,135,240)	1.9944	2,2
Irf5	St14	0.95561	50.62	0.616	rgb(224, 99,101)	1.9944	2,2
Osr2	Serpinb1b	0.95561	50.62	0.619	rgb(224, 99,100)	1.9944	2,2
Tal2	Tmem38b	0.95561	50.62	0.624	rgb(224, 98, 99)	1.9944	2,2
Whsc1	C2cd3	0.95561	50.62	0.624	rgb(224, 98, 99)	1.9944	2,2
Zfp280b	Aff3	0.95561	50.62	0.623	rgb(224, 98, 99)	1.9944	2,2
Zfp385a	Zfp365	0.95561	50.62	0.62	rgb(224, 99,100)	1.9944	2,2
Zfp429	Ankrd33b	0.95561	50.62	0.621	rgb(224, 98,100)	1.9944	2,2
Hes1	Pten	-0.9539	50.61	-6.1E-01	rgb( 85,137,240)	1.9942	None
Irf4	Il10	0.9539	50.61	0.612	rgb(224,100,101)	1.9942	None
Nfe2	Slc9a3r1	0.9539	50.61	0.613	rgb(224,100,101)	1.9942	2,2
Stat3	Timp1	0.9539	50.61	0.605	rgb(224,101,103)	1.9942	None
Tbx21	Il10	0.9539	50.61	0.613	rgb(224,100,101)	1.9942	None
Ahctf1	Utp20	0.9539	50.61	0.615	rgb(224,100,101)	1.9942	2,2
C030039L03Rik	Ankzf1	0.9539	50.61	0.608	rgb(224,101,102)	1.9942	2,2
C030039L03Rik	Muc2	0.9539	50.61	0.609	rgb(224,101,102)	1.9942	2,2
Cebpg	Sars	0.9539	50.61	0.607	rgb(224,101,102)	1.9942	2,2
Esrra	Ric8	0.9539	50.61	0.613	rgb(224,100,101)	1.9942	2,2
Gm14420	Gm2011	0.9539	50.61	0.608	rgb(224,101,102)	1.9942	2,2
Ikzf4	Sfrp2	0.9539	50.61	0.606	rgb(224,101,102)	1.9942	2,2
Mbnl2	Slain1	0.9539	50.61	0.609	rgb(224,101,102)	1.9942	2,2
Npas4	Nedd4	-0.9539	50.61	-6.1E-01	rgb( 85,137,240)	1.9942	2,2
Tcf12	Pafah1b3	-0.9539	50.61	-6.1E-01	rgb( 86,137,240)	1.9942	2,2
Thap3	1700084E18Rik	0.9539	50.61	0.609	rgb(224,101,102)	1.9942	2,2
Zfp385a	Dcxr	0.9539	50.61	0.609	rgb(224,101,102)	1.9942	2,2
Zfp385a	Psrc1	0.9539	50.61	0.609	rgb(224,101,102)	1.9942	2,2
Zfp467	Acsbg1	-0.9539	50.61	-6.1E-01	rgb( 85,136,240)	1.9942	2,2
Zfp536	Rpl10a	0.9539	50.61	0.605	rgb(224,101,103)	1.9942	2,2
Zfp750	Exoc4	0.9539	50.61	0.606	rgb(224,101,103)	1.9942	2,2
Zfp956	Ankrd23	0.9539	50.61	0.613	rgb(224,100,101)	1.9942	2,2
Zhx1	Ptprc	0.9539	50.61	0.608	rgb(224,101,102)	1.9942	2,2
Creb5	Dgkg	-0.95219	50.6	-6.0E-01	rgb( 86,137,240)	1.994	None
Gata3	Gata3	0.95219	50.6	0.602	rgb(224,102,103)	1.994	None
Hif1a	Arrb1	0.95219	50.6	0.601	rgb(224,102,103)	1.994	2,2
Irf4	Rsad2	-0.95219	50.6	-6.0E-01	rgb( 87,138,240)	1.994	2,2
Mef2d	Atp11a	0.95219	50.6	0.596	rgb(224,103,104)	1.994	2,2
Relb	Ppm1f	0.95219	50.6	0.596	rgb(224,103,104)	1.994	2,2
Cebpg	Trib3	0.95219	50.6	0.596	rgb(224,103,104)	1.994	2,2
Cebpg	Tsc22d3	0.95219	50.6	0.603	rgb(224,102,103)	1.994	2,2
Ikzf4	Mllt6	0.95219	50.6	0.6	rgb(224,102,104)	1.994	2,2
Ncoa1	Lrba	0.95219	50.6	0.602	rgb(224,102,103)	1.994	2,2
Nfatc4	H2-Eb2	0.95219	50.6	0.597	rgb(224,103,104)	1.994	2,2
Plagl1	Actn1	0.95219	50.6	0.596	rgb(224,103,104)	1.994	2,2
Skil	Aim1	0.95219	50.6	0.603	rgb(224,102,103)	1.994	2,2
Tet1	Pccb	0.95219	50.6	0.6	rgb(224,102,104)	1.994	2,2
Vax2	Abhd15	0.95219	50.6	0.597	rgb(224,103,104)	1.994	2,2
Zfp35	Commd9	0.95219	50.6	0.603	rgb(224,102,103)	1.994	2,2
Zfp536	Tekt2	0.95219	50.6	0.604	rgb(224,102,103)	1.994	2,2
Ar	Pydc3	0.95048	50.59	0.587	rgb(223,105,106)	1.9938	None
E2f1	Anln	0.95048	50.59	0.59	rgb(223,104,105)	1.9938	2,2
Hif1a	Ddit4	0.95048	50.59	0.594	rgb(224,103,105)	1.9938	2,2
Pparg	Plxna1	-0.95048	50.59	-5.9E-01	rgb( 89,139,239)	1.9938	2,2
Rora	Ascl4	-0.95048	50.59	-5.9E-01	rgb( 88,138,240)	1.9938	2,2
Trerf1	Zdhhc2	-0.95048	50.59	-5.9E-01	rgb( 89,139,239)	1.9938	2,2
Zeb1	Grhl2	-0.95048	50.59	-5.9E-01	rgb( 88,138,240)	1.9938	None
Adnp	Hist4h4	-0.95048	50.59	-5.9E-01	rgb( 89,139,239)	1.9938	2,2
Ahrr	Cpox	0.95048	50.59	0.592	rgb(224,104,105)	1.9938	2,2
Cebpg	Chac1	0.95048	50.59	0.591	rgb(224,104,105)	1.9938	2,2
Hsf4	Map4k5	-0.95048	50.59	-5.9E-01	rgb( 89,139,239)	1.9938	2,2
Mbnl2	Mdn1	-0.95048	50.59	-5.9E-01	rgb( 89,139,239)	1.9938	2,2
Pou2af1	Bdh2	0.95048	50.59	0.586	rgb(223,105,106)	1.9938	2,2
Pou6f1	Txk	0.95048	50.59	0.587	rgb(223,105,106)	1.9938	2,2
Scrt1	Arhgef10	0.95048	50.59	0.585	rgb(223,105,106)	1.9938	2,2
Sox12	P2ry14	-0.95048	50.59	-5.9E-01	rgb( 90,140,239)	1.9938	2,2
Sox5	Mab21l2	0.95048	50.59	0.589	rgb(223,104,106)	1.9938	2,2
Sp110	Bcl2a1b	0.95048	50.59	0.594	rgb(224,104,105)	1.9938	2,2
Zfp358	Sorcs2	-0.95048	50.59	-5.9E-01	rgb( 89,139,239)	1.9938	2,2
Zfp606	Ripk1	-0.95048	50.59	-5.9E-01	rgb( 90,140,239)	1.9938	2,2
Zfp951	Guca1b	0.95048	50.59	0.593	rgb(224,104,105)	1.9938	2,2
Zfp956	Bambi	0.95048	50.59	0.592	rgb(224,104,105)	1.9938	2,2
Zfx	Cisd3	-0.95048	50.59	-5.9E-01	rgb( 88,139,240)	1.9938	2,2
Hif1a	Aldoa	0.94878	50.58	0.578	rgb(223,107,108)	1.9936	None
Hif1a	Aldoc	0.94878	50.58	0.575	rgb(223,107,108)	1.9936	2,2
Hif1a	Pgm2	0.94878	50.58	0.576	rgb(223,107,108)	1.9936	2,2
Klf2	Ccr5	0.94878	50.58	0.578	rgb(223,107,108)	1.9936	None
Nfil3	App	0.94878	50.58	0.585	rgb(223,105,106)	1.9936	None
Runx3	Hes1	-0.94878	50.58	-5.8E-01	rgb( 92,141,239)	1.9936	None
Spib	Mx1	-0.94878	50.58	-5.8E-01	rgb( 91,140,239)	1.9936	2,2
Srebf1	Rdh11	0.94878	50.58	0.58	rgb(223,106,107)	1.9936	2,2
Arid5a	Susd3	0.94878	50.58	0.579	rgb(223,106,108)	1.9936	2,2
Bcl11b	Nfatc2	0.94878	50.58	0.576	rgb(223,107,108)	1.9936	2,2
C030039L03Rik	Atp7b	0.94878	50.58	0.577	rgb(223,107,108)	1.9936	2,2
Foxn3	Sntb1	0.94878	50.58	0.583	rgb(223,106,107)	1.9936	2,2
Hif3a	Syce2	0.94878	50.58	0.584	rgb(223,105,107)	1.9936	2,2
Kdm2b	Igfbp4	-0.94878	50.58	-5.8E-01	rgb( 92,141,239)	1.9936	2,2
Klf12	Pter	0.94878	50.58	0.58	rgb(223,106,107)	1.9936	2,2
Nfatc4	Fbxo2	0.94878	50.58	0.58	rgb(223,106,107)	1.9936	2,2
Nkx1-2	Pappa2	0.94878	50.58	0.578	rgb(223,107,108)	1.9936	2,2
Osr2	Rbm24	0.94878	50.58	0.581	rgb(223,106,107)	1.9936	2,2
Otx1	Trpm6	0.94878	50.58	0.58	rgb(223,106,107)	1.9936	2,2
Tcf12	Ier3	-0.94878	50.58	-5.8E-01	rgb( 92,141,239)	1.9936	2,2
Vax2	Ltb4r1	0.94878	50.58	0.577	rgb(223,107,108)	1.9936	2,2
Zfp280c	Hspa2	-0.94878	50.58	-5.8E-01	rgb( 90,140,239)	1.9936	2,2
Zfp367	Fam111a	0.94878	50.58	0.582	rgb(223,106,107)	1.9936	2,2
Zfp429	Ubiad1	-0.94878	50.58	-5.8E-01	rgb( 92,141,239)	1.9936	2,2
Zfp750	Pfkp	-0.94878	50.58	-5.8E-01	rgb( 92,141,239)	1.9936	2,2
Zhx2	Glipr2	-0.94878	50.58	-5.8E-01	rgb( 92,141,239)	1.9936	2,2
Ar	Ifi203	0.94707	50.57	0.568	rgb(223,108,110)	1.9934	None
Ar	Mndal	0.94707	50.57	0.575	rgb(223,107,108)	1.9934	None
E2f1	Wdr76	0.94707	50.57	0.571	rgb(223,108,109)	1.9934	2,2
Elf1	Tlr9	0.94707	50.57	0.567	rgb(223,109,110)	1.9934	None
Hif1a	Ppme1	0.94707	50.57	0.569	rgb(223,108,109)	1.9934	2,2
Irf1	Gbp6	0.94707	50.57	0.566	rgb(223,109,110)	1.9934	2,2
Irf4	Foxb1	0.94707	50.57	0.569	rgb(223,108,109)	1.9934	2,2
Irf9	Ifit3	0.94707	50.57	0.571	rgb(223,108,109)	1.9934	None
Nfatc1	Ctla2b	-0.94707	50.57	-5.7E-01	rgb( 92,141,239)	1.9934	2,2
Nfatc1	Sipa1l2	-0.94707	50.57	-5.7E-01	rgb( 93,142,239)	1.9934	2,2
Relb	Satb1	-0.94707	50.57	-5.7E-01	rgb( 94,142,239)	1.9934	2,2
Adnp	Apbb1ip	0.94707	50.57	0.569	rgb(223,108,110)	1.9934	2,2
Ankzf1	Kiss1r	0.94707	50.57	0.572	rgb(223,108,109)	1.9934	2,2
Bcl11b	Mllt6	0.94707	50.57	0.569	rgb(223,108,109)	1.9934	2,2
Bhlhe40	Tg	0.94707	50.57	0.566	rgb(223,109,110)	1.9934	2,2
Cebpg	Pycr1	0.94707	50.57	0.57	rgb(223,108,109)	1.9934	2,2
Cenpt	Vav2	-0.94707	50.57	-5.7E-01	rgb( 94,142,239)	1.9934	2,2
Cux1	Epb4.1l2	0.94707	50.57	0.575	rgb(223,107,108)	1.9934	2,2
Cux1	Herc4	-0.94707	50.57	-5.7E-01	rgb( 93,141,239)	1.9934	2,2
Fosb	Klf4	0.94707	50.57	0.569	rgb(223,108,109)	1.9934	2,2
Foxp4	B4galnt1	0.94707	50.57	0.567	rgb(223,109,110)	1.9934	2,2
Kdm2b	Tapbpl	0.94707	50.57	0.571	rgb(223,108,109)	1.9934	2,2
Mxd3	Smtn	0.94707	50.57	0.567	rgb(223,109,110)	1.9934	2,2
Nfatc4	Lzts2	0.94707	50.57	0.573	rgb(223,108,109)	1.9934	2,2
Nr4a3	Rel	0.94707	50.57	0.569	rgb(223,108,110)	1.9934	2,2
Ovol1	Dixdc1	0.94707	50.57	0.574	rgb(223,107,108)	1.9934	2,2
Rbpj	Rgmb	-0.94707	50.57	-5.7E-01	rgb( 92,141,239)	1.9934	2,2
Sgsm2	Dlg2	-0.94707	50.57	-5.7E-01	rgb( 93,141,239)	1.9934	2,2
Thap1	Plcg1	-0.94707	50.57	-5.7E-01	rgb( 94,142,239)	1.9934	2,2
Vax2	Avpi1	0.94707	50.57	0.568	rgb(223,108,110)	1.9934	2,2
Whsc1	Exo1	0.94707	50.57	0.565	rgb(223,109,110)	1.9934	2,2
Zfp341	Creb3l2	0.94707	50.57	0.571	rgb(223,108,109)	1.9934	2,2
Zfp407	Mllt6	0.94707	50.57	0.572	rgb(223,108,109)	1.9934	2,2
Zfp429	H60c	-0.94707	50.57	-5.7E-01	rgb( 93,142,239)	1.9934	2,2
Zfp467	Wnt10a	0.94707	50.57	0.57	rgb(223,108,109)	1.9934	2,2
Zfp960	Spats2	-0.94707	50.57	-5.7E-01	rgb( 94,142,239)	1.9934	2,2
Zkscan17	Spn	-0.94707	50.57	-5.7E-01	rgb( 93,142,239)	1.9934	2,2
Atf6	Cebpb	0.94536	50.56	0.562	rgb(223,110,111)	1.9932	None
Creb5	Tgfbr3	0.94536	50.56	0.559	rgb(223,110,111)	1.9932	None
Ets1	Loxl2	0.94536	50.56	0.558	rgb(223,110,112)	1.9932	2,2
Hsf2	Ifi27l2a	0.94536	50.56	0.562	rgb(223,110,111)	1.9932	2,2
Irf2	Cxcr4	-0.94536	50.56	-5.6E-01	rgb( 96,143,238)	1.9932	None
Klf8	Vim	-0.94536	50.56	-5.6E-01	rgb( 96,143,238)	1.9932	None
Satb1	Tnfsf8	0.94536	50.56	0.564	rgb(223,109,110)	1.9932	2,2
Spib	Cmpk2	-0.94536	50.56	-5.6E-01	rgb( 95,143,238)	1.9932	2,2
Stat2	Gbp10	0.94536	50.56	0.563	rgb(223,109,111)	1.9932	2,2
Stat2	Tbx21	0.94536	50.56	0.561	rgb(223,110,111)	1.9932	2,2
Stat4	Ccl3	0.94536	50.56	0.563	rgb(223,109,111)	1.9932	2,2
Zeb2	Itga5	0.94536	50.56	0.557	rgb(223,111,112)	1.9932	None
Adnp	Rraga	0.94536	50.56	0.565	rgb(223,109,110)	1.9932	2,2
Batf	Ikzf2	0.94536	50.56	0.561	rgb(223,110,111)	1.9932	2,2
Cebpg	Slc1a4	0.94536	50.56	0.56	rgb(223,110,111)	1.9932	2,2
Creb3l2	Pld2	0.94536	50.56	0.561	rgb(223,110,111)	1.9932	2,2
Creb3l2	Slc4a8	0.94536	50.56	0.565	rgb(223,109,110)	1.9932	2,2
Drap1	Fth1	0.94536	50.56	0.563	rgb(223,110,111)	1.9932	2,2
Drap1	Krtcap2	0.94536	50.56	0.563	rgb(223,109,111)	1.9932	2,2
Eea1	Ctsw	-0.94536	50.56	-5.6E-01	rgb( 96,144,238)	1.9932	2,2
Fosb	Wee1	-0.94536	50.56	-5.6E-01	rgb( 96,144,238)	1.9932	2,2
Ikzf2	Cd160	0.94536	50.56	0.561	rgb(223,110,111)	1.9932	2,2
Mbnl2	Tnfsf8	-0.94536	50.56	-5.6E-01	rgb( 95,143,238)	1.9932	2,2
Patz1	Btbd11	0.94536	50.56	0.556	rgb(223,111,112)	1.9932	2,2
Patz1	Mboat7	0.94536	50.56	0.558	rgb(223,110,112)	1.9932	2,2
Pou2af1	Il10ra	-0.94536	50.56	-5.6E-01	rgb( 97,144,238)	1.9932	2,2
Scrt1	Cyp2s1	0.94536	50.56	0.564	rgb(223,109,110)	1.9932	2,2
Scrt1	Kctd21	0.94536	50.56	0.563	rgb(223,109,111)	1.9932	2,2
Sgsm2	Prickle1	0.94536	50.56	0.557	rgb(223,111,112)	1.9932	2,2
Zbtb38	Itgb8	0.94536	50.56	0.559	rgb(223,110,111)	1.9932	2,2
Zbtb4	Zswim4	0.94536	50.56	0.564	rgb(223,109,110)	1.9932	2,2
Zfp169	Inpp4a	0.94536	50.56	0.564	rgb(223,109,110)	1.9932	2,2
Zfp202	Tsen2	0.94536	50.56	0.565	rgb(223,109,110)	1.9932	2,2
Zfp318	Adora2b	-0.94536	50.56	-5.6E-01	rgb( 96,144,238)	1.9932	2,2
Zfp35	Tsr2	0.94536	50.56	0.559	rgb(223,110,111)	1.9932	2,2
Zfp367	Pknox1	-0.94536	50.56	-5.6E-01	rgb( 96,143,238)	1.9932	2,2
Zfp395	Tnip2	-0.94536	50.56	-5.6E-01	rgb( 95,143,238)	1.9932	2,2
Zfp467	Wisp1	0.94536	50.56	0.556	rgb(223,111,112)	1.9932	2,2
Zfp750	Pvrl4	0.94536	50.56	0.562	rgb(223,110,111)	1.9932	2,2
Zfp948	Slc9a8	0.94536	50.56	0.56	rgb(223,110,111)	1.9932	2,2
Atf2	Tex261	-0.94365	50.55	-5.5E-01	rgb( 98,144,238)	1.993	2,2
Crem	Edem1	-0.94365	50.55	-5.5E-01	rgb( 97,144,238)	1.993	2,2
E2f1	Cdkn2c	0.94365	50.55	0.551	rgb(223,112,113)	1.993	2,2
Fosl2	Serpinb5	-0.94365	50.55	-5.5E-01	rgb( 98,144,238)	1.993	2,2
Foxo3	Ms4a4b	0.94365	50.55	0.548	rgb(223,112,113)	1.993	2,2
Hif1a	Stc1	0.94365	50.55	0.55	rgb(223,112,113)	1.993	2,2
Irf1	Irf7	0.94365	50.55	0.551	rgb(223,112,113)	1.993	2,2
Klf2	Gpr18	0.94365	50.55	0.547	rgb(223,113,114)	1.993	2,2
Rel	Ptpn1	-0.94365	50.55	-5.5E-01	rgb( 98,145,238)	1.993	2,2
Relb	Armcx6	-0.94365	50.55	-5.5E-01	rgb( 98,145,238)	1.993	2,2
Satb1	Gata3	0.94365	50.55	0.549	rgb(223,112,113)	1.993	None
Smad3	Vdr	0.94365	50.55	0.553	rgb(223,111,112)	1.993	None
Spib	Isg20	-0.94365	50.55	-5.5E-01	rgb( 97,144,238)	1.993	2,2
Spib	Mx2	-0.94365	50.55	-5.5E-01	rgb( 99,145,238)	1.993	2,2
Trp53	Pyhin1	0.94365	50.55	0.547	rgb(223,113,114)	1.993	None
Batf	Mpp2	0.94365	50.55	0.548	rgb(223,112,113)	1.993	2,2
Bhlhe40	Ndrg1	0.94365	50.55	0.548	rgb(223,112,113)	1.993	2,2
C030039L03Rik	Gapdhs	0.94365	50.55	0.549	rgb(223,112,113)	1.993	2,2
Cebpg	Asns	0.94365	50.55	0.547	rgb(223,112,114)	1.993	2,2
Cebpg	Ddit3	0.94365	50.55	0.553	rgb(223,111,112)	1.993	2,2
Cebpg	Gpt2	0.94365	50.55	0.554	rgb(223,111,112)	1.993	2,2
Cenpt	Mxd3	0.94365	50.55	0.549	rgb(223,112,113)	1.993	2,2
Creb3l2	Ubash3b	0.94365	50.55	0.555	rgb(223,111,112)	1.993	2,2
Esrra	Sec14l1	0.94365	50.55	0.554	rgb(223,111,112)	1.993	2,2
Etv5	Zswim4	0.94365	50.55	0.545	rgb(223,113,114)	1.993	2,2
Hmgb1	Scyl2	-0.94365	50.55	-5.5E-01	rgb( 97,144,238)	1.993	2,2
Ikzf2	Plagl1	0.94365	50.55	0.548	rgb(223,112,113)	1.993	2,2
Ikzf4	Capn2	0.94365	50.55	0.554	rgb(223,111,112)	1.993	2,2
Kdm2b	Gfod1	0.94365	50.55	0.551	rgb(223,112,113)	1.993	2,2
Kdm5b	Rasgef1b	-0.94365	50.55	-5.5E-01	rgb( 97,144,238)	1.993	2,2
Litaf	Tfpi	-0.94365	50.55	-5.5E-01	rgb( 97,144,238)	1.993	2,2
Mbnl2	1190002N15Rik	0.94365	50.55	0.548	rgb(223,112,113)	1.993	2,2
Mxi1	Kif3a	0.94365	50.55	0.549	rgb(223,112,113)	1.993	2,2
Mybl1	4632434I11Rik	0.94365	50.55	0.552	rgb(223,112,113)	1.993	2,2
Ncoa1	Lrfn1	0.94365	50.55	0.555	rgb(223,111,112)	1.993	2,2
Ncoa2	Dtx4	0.94365	50.55	0.552	rgb(223,112,113)	1.993	2,2
Otx1	Gcnt1	0.94365	50.55	0.549	rgb(223,112,113)	1.993	2,2
Phf1	Osgin1	0.94365	50.55	0.552	rgb(223,112,113)	1.993	2,2
Phf1	Tmem17	-0.94365	50.55	-5.5E-01	rgb( 97,144,238)	1.993	2,2
Plagl1	Sema4c	0.94365	50.55	0.549	rgb(223,112,113)	1.993	2,2
Pou2af1	Hs3st1	-0.94365	50.55	-5.5E-01	rgb( 97,144,238)	1.993	2,2
Rbpj	Nckap1	0.94365	50.55	0.545	rgb(223,113,114)	1.993	2,2
Rfx7	Cox7a2l	-0.94365	50.55	-5.5E-01	rgb( 97,144,238)	1.993	2,2
Setdb2	Pde4a	-0.94365	50.55	-5.5E-01	rgb( 98,144,238)	1.993	2,2
Sgsm2	Pdpn	-0.94365	50.55	-5.5E-01	rgb( 97,144,238)	1.993	2,2
Thra	Rasa4	0.94365	50.55	0.554	rgb(223,111,112)	1.993	2,2
Tsc22d1	Id1	-0.94365	50.55	-5.5E-01	rgb( 99,145,238)	1.993	2,2
Zbtb10	Ifit1	0.94365	50.55	0.55	rgb(223,112,113)	1.993	2,2
Zbtb17	Zadh2	-0.94365	50.55	-5.5E-01	rgb( 97,144,238)	1.993	2,2
Zbtb37	Kcna3	0.94365	50.55	0.554	rgb(223,111,112)	1.993	2,2
Zfp335	C2cd2l	0.94365	50.55	0.547	rgb(223,112,114)	1.993	2,2
Zfp335	Trappc10	0.94365	50.55	0.547	rgb(223,112,114)	1.993	2,2
Zfp428	Abhd2	-0.94365	50.55	-5.5E-01	rgb( 98,144,238)	1.993	2,2
Zfp467	Galm	0.94365	50.55	0.553	rgb(223,111,113)	1.993	2,2
Zfp467	Gprasp2	0.94365	50.55	0.551	rgb(223,112,113)	1.993	2,2
Zfp52	Creb3l2	0.94365	50.55	0.547	rgb(223,113,114)	1.993	2,2
Zfp580	Psmd8	0.94365	50.55	0.555	rgb(223,111,112)	1.993	2,2
Zfp629	Tmcc3	0.94365	50.55	0.553	rgb(223,111,113)	1.993	2,2
Zfp64	Fbxw2	-0.94365	50.55	-5.5E-01	rgb( 98,144,238)	1.993	2,2
Zfp667	Vps37d	0.94365	50.55	0.547	rgb(223,112,114)	1.993	2,2
Zfp750	Pik3r3	0.94365	50.55	0.546	rgb(223,113,114)	1.993	2,2
Zfp771	Phlda3	0.94365	50.55	0.548	rgb(223,112,113)	1.993	2,2
Zfp777	Pdxp	0.94365	50.55	0.551	rgb(223,112,113)	1.993	2,2
Zkscan17	Sh2b1	0.94365	50.55	0.548	rgb(223,112,113)	1.993	2,2
Atf2	Tspyl4	0.94195	50.54	0.535	rgb(223,115,116)	1.9928	2,2
Erg	Stk39	-0.94195	50.54	-5.4E-01	rgb(100,146,238)	1.9928	2,2
Foxo1	Tnfsf10	0.94195	50.54	0.543	rgb(223,113,114)	1.9928	None
Hif1a	Bnip3	0.94195	50.54	0.54	rgb(223,114,115)	1.9928	None
Irf4	Ifit2	-0.94195	50.54	-5.4E-01	rgb( 99,146,238)	1.9928	2,2
Mef2d	Csrnp1	0.94195	50.54	0.535	rgb(223,115,116)	1.9928	2,2
Myc	Lime1	-0.94195	50.54	-5.4E-01	rgb(100,146,237)	1.9928	2,2
Nr2f6	Serpinc1	0.94195	50.54	0.543	rgb(223,113,114)	1.9928	2,2
Srf	Syt13	0.94195	50.54	0.537	rgb(223,115,116)	1.9928	2,2
Stat3	Notch1	0.94195	50.54	0.538	rgb(223,114,115)	1.9928	2,2
Stat4	Gimap4	0.94195	50.54	0.544	rgb(223,113,114)	1.9928	2,2
Trerf1	Chst15	0.94195	50.54	0.544	rgb(223,113,114)	1.9928	2,2
Trp53	Ahr	-0.94195	50.54	-5.4E-01	rgb( 99,145,238)	1.9928	2,2
Trp73	Ctla2b	0.94195	50.54	0.538	rgb(223,114,115)	1.9928	2,2
Twist1	Cd28	-0.94195	50.54	-5.4E-01	rgb( 99,145,238)	1.9928	2,2
Twist1	Ptger4	0.94195	50.54	0.537	rgb(223,114,115)	1.9928	2,2
Xbp1	Ern1	0.94195	50.54	0.542	rgb(223,113,115)	1.9928	None
Ahctf1	Smg5	0.94195	50.54	0.54	rgb(223,114,115)	1.9928	2,2
Ahrr	Trappc10	0.94195	50.54	0.541	rgb(223,114,115)	1.9928	2,2
Batf	5430427O19Rik	-0.94195	50.54	-5.4E-01	rgb(100,146,237)	1.9928	2,2
Cenpb	Samd1	0.94195	50.54	0.543	rgb(223,113,114)	1.9928	2,2
Dpf1	Porcn	0.94195	50.54	0.536	rgb(223,115,116)	1.9928	2,2
Drap1	Sepw1	0.94195	50.54	0.545	rgb(223,113,114)	1.9928	2,2
Dzip1	Samd9l	0.94195	50.54	0.54	rgb(223,114,115)	1.9928	2,2
Elk3	Ckap4	0.94195	50.54	0.538	rgb(223,114,115)	1.9928	2,2
Elk3	Ergic1	0.94195	50.54	0.544	rgb(223,113,114)	1.9928	2,2
Elk3	Kbtbd11	-0.94195	50.54	-5.4E-01	rgb( 99,145,238)	1.9928	2,2
Etv5	Ell2	0.94195	50.54	0.545	rgb(223,113,114)	1.9928	2,2
Foxs1	Hvcn1	0.94195	50.54	0.542	rgb(223,114,115)	1.9928	2,2
Foxs1	Sphk1	0.94195	50.54	0.536	rgb(223,115,116)	1.9928	2,2
Ikzf3	Dusp14	-0.94195	50.54	-5.4E-01	rgb(100,146,238)	1.9928	2,2
Ikzf3	Grb7	0.94195	50.54	0.543	rgb(223,113,114)	1.9928	2,2
Jdp2	Slc6a9	0.94195	50.54	0.538	rgb(223,114,115)	1.9928	2,2
Mxd1	Ptpn1	0.94195	50.54	0.537	rgb(223,115,116)	1.9928	2,2
Mxd4	Urb1	-0.94195	50.54	-5.4E-01	rgb(100,146,238)	1.9928	2,2
Nkx1-2	Calcr	0.94195	50.54	0.538	rgb(223,114,115)	1.9928	2,2
Otx1	Zdbf2	0.94195	50.54	0.542	rgb(223,113,114)	1.9928	2,2
Plagl1	Cd180	0.94195	50.54	0.543	rgb(223,113,114)	1.9928	2,2
Plagl1	Eml1	0.94195	50.54	0.542	rgb(223,114,115)	1.9928	2,2
Plagl1	Slc7a1	0.94195	50.54	0.545	rgb(223,113,114)	1.9928	2,2
Plscr1	Slc1a4	0.94195	50.54	0.542	rgb(223,113,115)	1.9928	2,2
Pou6f1	Ssh2	0.94195	50.54	0.535	rgb(223,115,116)	1.9928	2,2
Rxrb	Itgb7	0.94195	50.54	0.538	rgb(223,114,115)	1.9928	2,2
Scrt1	Zfp12	0.94195	50.54	0.536	rgb(223,115,116)	1.9928	2,2
Sgsm2	Per3	0.94195	50.54	0.538	rgb(223,114,115)	1.9928	2,2
Thra	Tjp3	0.94195	50.54	0.545	rgb(223,113,114)	1.9928	2,2
Vax2	Il17re	0.94195	50.54	0.536	rgb(223,115,116)	1.9928	2,2
Vax2	Ppp1r14c	0.94195	50.54	0.539	rgb(223,114,115)	1.9928	2,2
Vax2	Slc9a9	0.94195	50.54	0.543	rgb(223,113,114)	1.9928	2,2
Zfp169	Hdac4	0.94195	50.54	0.538	rgb(223,114,115)	1.9928	2,2
Zfp281	Gbp7	0.94195	50.54	0.536	rgb(223,115,116)	1.9928	2,2
Zfp386	Spry1	-0.94195	50.54	-5.4E-01	rgb(100,146,238)	1.9928	2,2
Zfp52	Spry1	0.94195	50.54	0.537	rgb(223,114,115)	1.9928	2,2
Zfp524	Rpl14	0.94195	50.54	0.542	rgb(223,113,115)	1.9928	2,2
Zfp568	Tmem55b	-0.94195	50.54	-5.4E-01	rgb( 99,145,238)	1.9928	2,2
Zfp608	Gap43	0.94195	50.54	0.545	rgb(223,113,114)	1.9928	2,2
Zfp608	Stra6	-0.94195	50.54	-5.4E-01	rgb( 99,145,238)	1.9928	2,2
Zfp629	Atf6	0.94195	50.54	0.543	rgb(223,113,114)	1.9928	2,2
Zfp629	Zmat3	-0.94195	50.54	-5.4E-01	rgb(100,146,237)	1.9928	2,2
Zfp64	Eid1	-0.94195	50.54	-5.4E-01	rgb( 99,145,238)	1.9928	2,2
Zfp750	Ercc5	0.94195	50.54	0.539	rgb(223,114,115)	1.9928	2,2
Zfp750	Ppp1r10	0.94195	50.54	0.543	rgb(223,113,114)	1.9928	2,2
Zfp81	Commd9	-0.94195	50.54	-5.4E-01	rgb( 99,145,238)	1.9928	2,2
Elf1	Dntt	0.94024	50.53	0.528	rgb(223,116,117)	1.9926	None
Esr1	Zfhx3	0.94024	50.53	0.526	rgb(223,116,118)	1.9926	None
Hic1	Efna1	-0.94024	50.53	-5.3E-01	rgb(103,147,237)	1.9926	None
Hif1a	Unc13a	0.94024	50.53	0.531	rgb(223,115,117)	1.9926	2,2
Ncoa3	Npas2	0.94024	50.53	0.529	rgb(223,116,117)	1.9926	None
Relb	Fcamr	0.94024	50.53	0.53	rgb(223,116,117)	1.9926	2,2
Rfx1	H2-DMb2	0.94024	50.53	0.53	rgb(223,116,117)	1.9926	None
Spib	Ccrl2	-0.94024	50.53	-5.3E-01	rgb(103,148,237)	1.9926	2,2
Srf	Akap2	0.94024	50.53	0.525	rgb(223,117,118)	1.9926	2,2
Stat4	Prf1	0.94024	50.53	0.527	rgb(223,116,117)	1.9926	None
Zbtb7a	Nfatc1	-0.94024	50.53	-5.3E-01	rgb(103,147,237)	1.9926	None
Zfp382	March3	-0.94024	50.53	-5.3E-01	rgb(101,147,237)	1.9926	2,2
Ahctf1	Urb1	0.94024	50.53	0.528	rgb(223,116,117)	1.9926	2,2
Ahrr	Gpr15	0.94024	50.53	0.532	rgb(223,115,116)	1.9926	2,2
Akna	Cep68	0.94024	50.53	0.534	rgb(223,115,116)	1.9926	2,2
Atf6b	Sf3b3	0.94024	50.53	0.53	rgb(223,116,117)	1.9926	2,2
Atmin	Slc29a3	0.94024	50.53	0.525	rgb(223,117,118)	1.9926	2,2
Cebpg	Eif4ebp1	0.94024	50.53	0.534	rgb(223,115,116)	1.9926	2,2
Cggbp1	Scyl2	0.94024	50.53	0.528	rgb(223,116,117)	1.9926	2,2
Creb3l2	Cdh23	0.94024	50.53	0.534	rgb(223,115,116)	1.9926	2,2
Dzip1	Gli3	-0.94024	50.53	-5.3E-01	rgb(102,147,237)	1.9926	2,2
Gli3	Trim9	0.94024	50.53	0.526	rgb(223,116,118)	1.9926	2,2
Irf5	Calhm2	0.94024	50.53	0.535	rgb(223,115,116)	1.9926	2,2
Irf5	Nostrin	0.94024	50.53	0.53	rgb(223,116,117)	1.9926	2,2
Irf5	Tmbim1	0.94024	50.53	0.53	rgb(223,116,117)	1.9926	2,2
Lin54	Pgs1	0.94024	50.53	0.531	rgb(223,116,117)	1.9926	2,2
Mbnl2	Plcg1	0.94024	50.53	0.53	rgb(223,116,117)	1.9926	2,2
Mbnl2	Utp20	-0.94024	50.53	-5.3E-01	rgb(102,147,237)	1.9926	2,2
Mxd1	Ly6a	0.94024	50.53	0.532	rgb(223,115,117)	1.9926	2,2
Mxd3	9530077C05Rik	0.94024	50.53	0.525	rgb(223,117,118)	1.9926	2,2
Mxd4	Ypel3	0.94024	50.53	0.531	rgb(223,115,117)	1.9926	2,2
Mxi1	Ndrg2	0.94024	50.53	0.526	rgb(223,117,118)	1.9926	2,2
Ncoa1	Eci1	-0.94024	50.53	-5.3E-01	rgb(102,147,237)	1.9926	2,2
Ncoa2	Mgat5	0.94024	50.53	0.533	rgb(223,115,116)	1.9926	2,2
Ovol2	Slc38a3	0.94024	50.53	0.533	rgb(223,115,116)	1.9926	2,2
Patz1	Arhgap10	0.94024	50.53	0.528	rgb(223,116,117)	1.9926	2,2
Pou2af1	Kcna3	0.94024	50.53	0.53	rgb(223,116,117)	1.9926	2,2
Pou5f2	Arg2	0.94024	50.53	0.529	rgb(223,116,117)	1.9926	2,2
Prrx1	Thbd	0.94024	50.53	0.527	rgb(223,116,117)	1.9926	2,2
Six5	Thap4	0.94024	50.53	0.528	rgb(223,116,117)	1.9926	2,2
Ski	Furin	0.94024	50.53	0.528	rgb(223,116,117)	1.9926	2,2
Skil	Tor3a	-0.94024	50.53	-5.3E-01	rgb(103,147,237)	1.9926	2,2
Tfdp2	Celf2	0.94024	50.53	0.53	rgb(223,116,117)	1.9926	2,2
Thap3	N4bp2l1	0.94024	50.53	0.532	rgb(223,115,116)	1.9926	2,2
Thap3	Sf3b3	-0.94024	50.53	-5.3E-01	rgb(101,147,237)	1.9926	2,2
Tigd2	Utf1	-0.94024	50.53	-5.3E-01	rgb(102,147,237)	1.9926	2,2
Ybx2	Fam198a	0.94024	50.53	0.534	rgb(223,115,116)	1.9926	2,2
Zbtb4	Nlrc3	0.94024	50.53	0.526	rgb(223,116,118)	1.9926	2,2
Zbtb5	Heca	0.94024	50.53	0.533	rgb(223,115,116)	1.9926	2,2
Zfp277	Exosc8	0.94024	50.53	0.527	rgb(223,116,117)	1.9926	2,2
Zfp281	Crem	0.94024	50.53	0.533	rgb(223,115,116)	1.9926	2,2
Zfp365	Eda2r	0.94024	50.53	0.529	rgb(223,116,117)	1.9926	2,2
Zfp385a	Cox6b2	0.94024	50.53	0.53	rgb(223,116,117)	1.9926	2,2
Zfp385a	Ptp4a3	0.94024	50.53	0.531	rgb(223,116,117)	1.9926	2,2
Zfp473	Arhgef40	0.94024	50.53	0.531	rgb(223,116,117)	1.9926	2,2
Zfp473	Crat	0.94024	50.53	0.526	rgb(223,117,118)	1.9926	2,2
Zfp750	1700007K13Rik	0.94024	50.53	0.531	rgb(223,116,117)	1.9926	2,2
Zfp874a	Rnf169	0.94024	50.53	0.526	rgb(223,117,118)	1.9926	2,2
Zfp956	Ikbke	0.94024	50.53	0.533	rgb(223,115,116)	1.9926	2,2
Zic2	Gfod1	-0.94024	50.53	-5.3E-01	rgb(102,147,237)	1.9926	2,2
Zik1	Apitd1	0.94024	50.53	0.526	rgb(223,117,118)	1.9926	2,2
Ar	BC094916	0.93853	50.52	0.518	rgb(223,118,119)	1.9924	None
Fosl2	Enpp2	-0.93853	50.52	-5.2E-01	rgb(104,148,237)	1.9924	2,2
Foxp3	Espn	0.93853	50.52	0.517	rgb(223,118,119)	1.9924	2,2
Hif1a	Ier3	0.93853	50.52	0.522	rgb(223,117,118)	1.9924	2,2
Hsf2	Nrn1	0.93853	50.52	0.521	rgb(223,117,118)	1.9924	2,2
Klf2	Mctp2	0.93853	50.52	0.525	rgb(223,117,118)	1.9924	2,2
Msc	Rxra	-0.93853	50.52	-5.2E-01	rgb(105,149,237)	1.9924	2,2
Nfkb2	Sell	0.93853	50.52	0.518	rgb(223,118,119)	1.9924	2,2
Rarg	Gpm6b	-0.93853	50.52	-5.2E-01	rgb(104,148,237)	1.9924	2,2
Smad3	Ahr	0.93853	50.52	0.519	rgb(223,118,119)	1.9924	None
Spib	Rsad2	-0.93853	50.52	-5.2E-01	rgb(103,148,237)	1.9924	2,2
Srf	Mapkapk2	-0.93853	50.52	-5.2E-01	rgb(105,149,237)	1.9924	2,2
Tcf4	Cntnap2	0.93853	50.52	0.524	rgb(223,117,118)	1.9924	None
Trerf1	Crybg3	-0.93853	50.52	-5.2E-01	rgb(105,149,237)	1.9924	2,2
Trerf1	Procr	-0.93853	50.52	-5.2E-01	rgb(104,148,237)	1.9924	2,2
Arntl2	Mvp	0.93853	50.52	0.524	rgb(223,117,118)	1.9924	2,2
Atf6b	Atp1a1	0.93853	50.52	0.517	rgb(223,118,119)	1.9924	2,2
Atmin	Ski	-0.93853	50.52	-5.2E-01	rgb(105,149,237)	1.9924	2,2
Batf	Hmcn1	-0.93853	50.52	-5.2E-01	rgb(104,148,237)	1.9924	2,2
Batf	Pten	-0.93853	50.52	-5.2E-01	rgb(104,148,237)	1.9924	2,2
Bcl11b	Jak3	0.93853	50.52	0.518	rgb(223,118,119)	1.9924	2,2
Ccdc17	Ikbke	0.93853	50.52	0.521	rgb(223,118,119)	1.9924	2,2
Creb3l2	Smtn	0.93853	50.52	0.518	rgb(223,118,119)	1.9924	2,2
Csrnp1	Osm	0.93853	50.52	0.522	rgb(223,117,118)	1.9924	2,2
Cxxc5	Fam174b	0.93853	50.52	0.52	rgb(223,118,119)	1.9924	2,2
Dmtf1	Psph	-0.93853	50.52	-5.2E-01	rgb(105,149,237)	1.9924	2,2
Drap1	Gmfg	0.93853	50.52	0.522	rgb(223,117,118)	1.9924	2,2
Drap1	Syf2	0.93853	50.52	0.52	rgb(223,118,119)	1.9924	2,2
Eea1	Dbt	0.93853	50.52	0.524	rgb(223,117,118)	1.9924	2,2
Esrra	Abtb2	0.93853	50.52	0.522	rgb(223,117,118)	1.9924	2,2
Glis2	Crtam	-0.93853	50.52	-5.2E-01	rgb(105,149,237)	1.9924	2,2
Gzf1	BC026585	0.93853	50.52	0.515	rgb(223,119,120)	1.9924	2,2
Hmgb3	Pla2g4f	0.93853	50.52	0.518	rgb(223,118,119)	1.9924	2,2
Ikzf3	Mfge8	-0.93853	50.52	-5.2E-01	rgb(104,148,237)	1.9924	2,2
Kdm5b	Ccng2	0.93853	50.52	0.517	rgb(223,118,119)	1.9924	2,2
Mbnl2	Pak1	0.93853	50.52	0.524	rgb(223,117,118)	1.9924	2,2
Mxd1	1600014C10Rik	0.93853	50.52	0.516	rgb(223,118,119)	1.9924	2,2
Mxd1	Smyd5	-0.93853	50.52	-5.2E-01	rgb(105,149,237)	1.9924	2,2
Nfatc4	Insm1	0.93853	50.52	0.522	rgb(223,117,118)	1.9924	2,2
Rfx3	Vav1	-0.93853	50.52	-5.2E-01	rgb(104,148,237)	1.9924	2,2
Rfx7	Nfatc1	0.93853	50.52	0.518	rgb(223,118,119)	1.9924	2,2
Rlf	Nudt8	-0.93853	50.52	-5.2E-01	rgb(104,148,237)	1.9924	2,2
Son	Zfp592	0.93853	50.52	0.519	rgb(223,118,119)	1.9924	2,2
Sox5	Serpinf1	0.93853	50.52	0.522	rgb(223,117,118)	1.9924	2,2
Sp100	Irf7	0.93853	50.52	0.517	rgb(223,118,119)	1.9924	2,2
Sp100	Stat2	0.93853	50.52	0.525	rgb(223,117,118)	1.9924	2,2
Tet1	Fbln1	0.93853	50.52	0.516	rgb(223,119,120)	1.9924	2,2
Tigd2	Gprin3	0.93853	50.52	0.519	rgb(223,118,119)	1.9924	2,2
Tsc22d1	Plxdc2	0.93853	50.52	0.523	rgb(223,117,118)	1.9924	2,2
Vax2	Cttn	-0.93853	50.52	-5.2E-01	rgb(105,149,237)	1.9924	2,2
Vax2	Cxcl3	0.93853	50.52	0.52	rgb(223,118,119)	1.9924	2,2
Zfp277	Flna	-0.93853	50.52	-5.2E-01	rgb(105,149,237)	1.9924	2,2
Zfp365	4831440E17Rik	-0.93853	50.52	-5.2E-01	rgb(103,148,237)	1.9924	2,2
Zfp385a	9230114K14Rik	0.93853	50.52	0.523	rgb(223,117,118)	1.9924	2,2
Zfp407	Mpdu1	-0.93853	50.52	-5.2E-01	rgb(105,149,237)	1.9924	2,2
Zfp426	Six4	0.93853	50.52	0.515	rgb(223,119,120)	1.9924	2,2
Zfp429	Snhg6	0.93853	50.52	0.518	rgb(223,118,119)	1.9924	2,2
Zfp473	Tnfrsf21	-0.93853	50.52	-5.2E-01	rgb(104,148,237)	1.9924	2,2
Zfp524	Faim3	0.93853	50.52	0.515	rgb(223,119,120)	1.9924	2,2
Zfp629	Trpv2	-0.93853	50.52	-5.2E-01	rgb(105,149,237)	1.9924	2,2
Zfp703	Utrn	-0.93853	50.52	-5.2E-01	rgb(104,148,237)	1.9924	2,2
Zfp750	Dnm3os	0.93853	50.52	0.52	rgb(223,118,119)	1.9924	2,2
Zfp827	Npc2	-0.93853	50.52	-5.2E-01	rgb(103,148,237)	1.9924	2,2
Zfp868	Chrm4	-0.93853	50.52	-5.2E-01	rgb(105,149,237)	1.9924	2,2
Zfp868	Wdr54	-0.93853	50.52	-5.2E-01	rgb(103,148,237)	1.9924	2,2
Zhx2	Sema6b	-0.93853	50.52	-5.2E-01	rgb(105,149,237)	1.9924	2,2
Zik1	Mvp	-0.93853	50.52	-5.2E-01	rgb(104,148,237)	1.9924	2,2
Zscan22	Dcakd	0.93853	50.52	0.519	rgb(223,118,119)	1.9924	2,2
Zscan22	Mmachc	0.93853	50.52	0.518	rgb(223,118,119)	1.9924	2,2
Hmga1	Ermp1	0.93853	50.52	0.848	rgb(226, 55, 57)	1.9924	2,2
E2f1	Zranb3	0.93682	50.51	0.514	rgb(223,119,120)	1.9922	2,2
Epas1	Mmp14	0.93682	50.51	0.506	rgb(223,120,121)	1.9922	None
Erg	Eng	0.93682	50.51	0.506	rgb(223,120,121)	1.9922	None
Foxa1	Nebl	-0.93682	50.51	-5.1E-01	rgb(107,150,236)	1.9922	2,2
Foxa1	Ret	0.93682	50.51	0.511	rgb(223,119,120)	1.9922	None
Hey1	Bmp2	-0.93682	50.51	-5.1E-01	rgb(106,150,236)	1.9922	None
Irf1	Gbp9	0.93682	50.51	0.505	rgb(223,120,121)	1.9922	2,2
Junb	Glipr1	0.93682	50.51	0.515	rgb(223,119,120)	1.9922	2,2
Lef1	Il13	-0.93682	50.51	-5.1E-01	rgb(106,150,236)	1.9922	None
Nfatc2	Enpp2	0.93682	50.51	0.514	rgb(223,119,120)	1.9922	None
Npas2	Rreb1	0.93682	50.51	0.509	rgb(223,120,121)	1.9922	2,2
Stat3	Slc39a1	0.93682	50.51	0.511	rgb(223,119,121)	1.9922	2,2
Zfhx3	Muc5ac	-0.93682	50.51	-5.1E-01	rgb(107,150,236)	1.9922	None
Arid5a	Sbno2	0.93682	50.51	0.509	rgb(223,120,121)	1.9922	2,2
Atmin	Scyl2	0.93682	50.51	0.506	rgb(223,120,121)	1.9922	2,2
Batf	Trim36	0.93682	50.51	0.513	rgb(223,119,120)	1.9922	2,2
Bhlhe40	Fam129a	0.93682	50.51	0.513	rgb(223,119,120)	1.9922	2,2
Cdc5l	Nefh	0.93682	50.51	0.509	rgb(223,120,121)	1.9922	2,2
Cebpg	Slc3a2	0.93682	50.51	0.511	rgb(223,119,120)	1.9922	2,2
Cenpb	Mafg	0.93682	50.51	0.513	rgb(223,119,120)	1.9922	2,2
Creb3l2	Myo10	0.93682	50.51	0.513	rgb(223,119,120)	1.9922	2,2
Creb3l2	Pycr1	0.93682	50.51	0.506	rgb(223,120,121)	1.9922	2,2
Elk3	Filip1l	-0.93682	50.51	-5.1E-01	rgb(106,149,236)	1.9922	2,2
Elk3	Stab1	0.93682	50.51	0.505	rgb(223,120,121)	1.9922	2,2
Elk3	Syn1	0.93682	50.51	0.508	rgb(223,120,121)	1.9922	2,2
Elk3	Ubash3b	0.93682	50.51	0.507	rgb(223,120,121)	1.9922	2,2
Etv5	Srxn1	0.93682	50.51	0.508	rgb(223,120,121)	1.9922	2,2
Hif3a	Aldoa	0.93682	50.51	0.509	rgb(223,120,121)	1.9922	2,2
Hlx	B4galnt3	-0.93682	50.51	-5.1E-01	rgb(106,149,236)	1.9922	2,2
Hlx	Tspan13	0.93682	50.51	0.514	rgb(223,119,120)	1.9922	2,2
Hmgb1	Guca1b	0.93682	50.51	0.51	rgb(223,120,121)	1.9922	2,2
Hmgb1	Ntng2	-0.93682	50.51	-5.1E-01	rgb(107,150,236)	1.9922	2,2
Hmgb3	Ypel2	0.93682	50.51	0.509	rgb(223,120,121)	1.9922	2,2
Lin54	Iqgap2	0.93682	50.51	0.51	rgb(223,120,121)	1.9922	2,2
Maff	Lif	0.93682	50.51	0.512	rgb(223,119,120)	1.9922	2,2
Mbnl2	M6pr	-0.93682	50.51	-5.1E-01	rgb(106,150,236)	1.9922	2,2
Mxd1	Csrnp1	0.93682	50.51	0.507	rgb(223,120,121)	1.9922	2,2
Nfatc4	Slc22a2	0.93682	50.51	0.506	rgb(223,120,121)	1.9922	2,2
Nr4a3	Actn1	0.93682	50.51	0.509	rgb(223,120,121)	1.9922	2,2
Plagl1	Ikzf2	0.93682	50.51	0.509	rgb(223,120,121)	1.9922	2,2
Plscr1	Ubash3a	-0.93682	50.51	-5.1E-01	rgb(106,149,236)	1.9922	2,2
Pou2af1	Vps54	-0.93682	50.51	-5.1E-01	rgb(106,150,236)	1.9922	2,2
Rbpj	Sntb1	-0.93682	50.51	-5.1E-01	rgb(106,149,236)	1.9922	2,2
Rlf	Narf	0.93682	50.51	0.513	rgb(223,119,120)	1.9922	2,2
Scrt1	Dgat1	0.93682	50.51	0.506	rgb(223,120,121)	1.9922	2,2
Tbx6	Hsd17b7	-0.93682	50.51	-5.1E-01	rgb(106,149,236)	1.9922	2,2
Vax2	Dab2	0.93682	50.51	0.507	rgb(223,120,121)	1.9922	2,2
Zbtb17	Ppm1f	0.93682	50.51	0.508	rgb(223,120,121)	1.9922	2,2
Zbtb38	Idh1	0.93682	50.51	0.512	rgb(223,119,120)	1.9922	2,2
Zbtb4	Dlst	-0.93682	50.51	-5.1E-01	rgb(106,150,236)	1.9922	2,2
Zbtb46	Tmem120b	0.93682	50.51	0.514	rgb(223,119,120)	1.9922	2,2
Zfp113	Rab35	-0.93682	50.51	-5.1E-01	rgb(105,149,237)	1.9922	2,2
Zfp277	Psd	-0.93682	50.51	-5.1E-01	rgb(105,149,237)	1.9922	2,2
Zfp277	Zkscan17	0.93682	50.51	0.51	rgb(223,120,121)	1.9922	2,2
Zfp287	4930523C07Rik	0.93682	50.51	0.51	rgb(223,120,121)	1.9922	2,2
Zfp329	A230072C01Rik	0.93682	50.51	0.512	rgb(223,119,120)	1.9922	2,2
Zfp329	Neat1	0.93682	50.51	0.508	rgb(223,120,121)	1.9922	2,2
Zfp341	Tnfrsf1a	0.93682	50.51	0.512	rgb(223,119,120)	1.9922	2,2
Zfp365	Zfp750	0.93682	50.51	0.511	rgb(223,119,120)	1.9922	2,2
Zfp385a	Rnf169	0.93682	50.51	0.507	rgb(223,120,121)	1.9922	2,2
Zfp395	Aen	-0.93682	50.51	-5.1E-01	rgb(107,150,236)	1.9922	2,2
Zfp605	Ift81	0.93682	50.51	0.505	rgb(223,120,122)	1.9922	2,2
Zfp629	Dnmt3b	0.93682	50.51	0.511	rgb(223,119,120)	1.9922	2,2
Zfp667	Fam26f	-0.93682	50.51	-5.1E-01	rgb(106,149,236)	1.9922	2,2
Zfp775	Fam69b	0.93682	50.51	0.515	rgb(223,119,120)	1.9922	2,2
Zfp777	B4galnt4	0.93682	50.51	0.51	rgb(223,120,121)	1.9922	2,2
Zfp777	Cnnm3	0.93682	50.51	0.512	rgb(223,119,120)	1.9922	2,2
Zfp820	F8	0.93682	50.51	0.512	rgb(223,119,120)	1.9922	2,2
Zfp831	Lypd6b	0.93682	50.51	0.513	rgb(223,119,120)	1.9922	2,2
Zfp948	Mtx3	0.93682	50.51	0.511	rgb(223,119,120)	1.9922	2,2
Zfp960	F2rl1	-0.93682	50.51	-5.1E-01	rgb(106,150,236)	1.9922	2,2
Zic2	Gck	0.93682	50.51	0.514	rgb(223,119,120)	1.9922	2,2
Zscan2	Cdkn2c	0.93682	50.51	0.506	rgb(223,120,121)	1.9922	2,2
E2f1	Cenpm	0.93512	50.5	0.505	rgb(223,121,122)	1.992	2,2
Hes1	Ptprf	0.93512	50.5	0.503	rgb(223,121,122)	1.992	2,2
Maf	Cdkl5	-0.93512	50.5	-5.0E-01	rgb(109,151,236)	1.992	2,2
Maf	Itgb7	0.93512	50.5	0.504	rgb(223,121,122)	1.992	None
Nfatc2	Gpr83	0.93512	50.5	0.502	rgb(223,121,122)	1.992	2,2
Ppara	Tbkbp1	-0.93512	50.5	-5.0E-01	rgb(108,151,236)	1.992	2,2
Ppard	Cxcr3	0.93512	50.5	0.502	rgb(223,121,122)	1.992	2,2
Prdm1	E2f7	0.93512	50.5	0.5	rgb(222,122,123)	1.992	2,2
Prdm1	Nrf1	0.93512	50.5	0.496	rgb(222,122,123)	1.992	2,2
Rarg	2310007L24Rik	0.93512	50.5	0.498	rgb(222,122,123)	1.992	2,2
Rarg	Ccdc63	0.93512	50.5	0.504	rgb(223,121,122)	1.992	2,2
Relb	Fam129c	0.93512	50.5	0.5	rgb(222,122,123)	1.992	2,2
Sox4	Nkx3-1	0.93512	50.5	0.501	rgb(223,121,122)	1.992	None
Srf	Hk1	-0.93512	50.5	-5.0E-01	rgb(109,151,236)	1.992	2,2
Stat2	Gbp6	0.93512	50.5	0.502	rgb(223,121,122)	1.992	2,2
Zeb2	Vim	0.93512	50.5	0.495	rgb(222,122,123)	1.992	None
Akna	Rufy3	0.93512	50.5	0.497	rgb(222,122,123)	1.992	2,2
Ankzf1	Rbfox2	0.93512	50.5	0.501	rgb(223,121,122)	1.992	2,2
Bach1	Fyn	0.93512	50.5	0.497	rgb(222,122,123)	1.992	2,2
Cbx2	Ccdc126	-0.93512	50.5	-5.0E-01	rgb(109,152,236)	1.992	2,2
Creb3l2	Gnptab	0.93512	50.5	0.501	rgb(223,121,122)	1.992	2,2
Creb3l2	Mndal	-0.93512	50.5	-5.0E-01	rgb(109,152,236)	1.992	2,2
Dzip1	Egln3	-0.93512	50.5	-5.0E-01	rgb(109,151,236)	1.992	2,2
Dzip1	Uggt2	0.93512	50.5	0.502	rgb(223,121,122)	1.992	2,2
Esrra	Slc39a14	0.93512	50.5	0.496	rgb(222,122,123)	1.992	2,2
Foxs1	Vax2	0.93512	50.5	0.5	rgb(222,122,123)	1.992	2,2
Ikzf2	Tmod1	0.93512	50.5	0.495	rgb(222,122,123)	1.992	2,2
Jazf1	Klhl3	0.93512	50.5	0.497	rgb(222,122,123)	1.992	2,2
Jdp2	Pck2	0.93512	50.5	0.505	rgb(223,121,122)	1.992	2,2
Lin54	Aen	-0.93512	50.5	-5.0E-01	rgb(109,152,236)	1.992	2,2
Mbnl2	Car5b	0.93512	50.5	0.502	rgb(223,121,122)	1.992	2,2
Mbnl2	Ptger2	-0.93512	50.5	-5.0E-01	rgb(108,150,236)	1.992	2,2
Mtf2	Cst3	-0.93512	50.5	-5.0E-01	rgb(109,151,236)	1.992	2,2
Mxd1	Gngt2	0.93512	50.5	0.503	rgb(223,121,122)	1.992	2,2
Mxi1	Aen	-0.93512	50.5	-5.0E-01	rgb(109,152,236)	1.992	2,2
Ncoa2	Phlpp1	0.93512	50.5	0.497	rgb(222,122,123)	1.992	2,2
Nfatc4	Gpr153	0.93512	50.5	0.501	rgb(223,121,122)	1.992	2,2
Nr1d1	Aqp3	0.93512	50.5	0.502	rgb(223,121,122)	1.992	2,2
Plagl1	S1pr2	-0.93512	50.5	-5.0E-01	rgb(109,152,236)	1.992	2,2
Plagl1	Stk38l	0.93512	50.5	0.504	rgb(223,121,122)	1.992	2,2
Plscr1	Hmox1	0.93512	50.5	0.499	rgb(222,122,123)	1.992	2,2
Pou2af1	Ppfibp1	0.93512	50.5	0.503	rgb(223,121,122)	1.992	2,2
Pou6f1	Ablim2	0.93512	50.5	0.497	rgb(222,122,123)	1.992	2,2
Rbck1	Aacs	0.93512	50.5	0.496	rgb(222,122,123)	1.992	2,2
Rbpj	Spats2	0.93512	50.5	0.5	rgb(223,121,122)	1.992	2,2
Rfx7	Adam10	0.93512	50.5	0.495	rgb(222,122,123)	1.992	2,2
Rlf	Dctpp1	-0.93512	50.5	-5.0E-01	rgb(108,151,236)	1.992	2,2
Sgsm2	Kiss1r	0.93512	50.5	0.5	rgb(222,122,123)	1.992	2,2
Sgsm2	Unc93b1	0.93512	50.5	0.497	rgb(222,122,123)	1.992	2,2
Six5	Lbh	-0.93512	50.5	-5.0E-01	rgb(109,151,236)	1.992	2,2
Thap3	Dpm3	0.93512	50.5	0.503	rgb(223,121,122)	1.992	2,2
Thra	Ppp1r3b	0.93512	50.5	0.498	rgb(222,122,123)	1.992	2,2
Vax2	Mpp3	0.93512	50.5	0.502	rgb(223,121,122)	1.992	2,2
Whsc1	Dclre1a	0.93512	50.5	0.5	rgb(223,121,122)	1.992	2,2
Zbtb22	Hps6	0.93512	50.5	0.498	rgb(222,122,123)	1.992	2,2
Zbtb38	Trpv2	0.93512	50.5	0.501	rgb(223,121,122)	1.992	2,2
Zfp182	Rpn1	-0.93512	50.5	-5.0E-01	rgb(109,151,236)	1.992	2,2
Zfp184	Maoa	0.93512	50.5	0.502	rgb(223,121,122)	1.992	2,2
Zfp26	Ept1	0.93512	50.5	0.498	rgb(222,122,123)	1.992	2,2
Zfp277	Amz2	0.93512	50.5	0.501	rgb(223,121,122)	1.992	2,2
Zfp277	Slc6a6	-0.93512	50.5	-5.0E-01	rgb(108,151,236)	1.992	2,2
Zfp280b	Prkca	0.93512	50.5	0.498	rgb(222,122,123)	1.992	2,2
Zfp317	Lamc3	-0.93512	50.5	-5.0E-01	rgb(108,151,236)	1.992	2,2
Zfp335	Fundc2	-0.93512	50.5	-5.0E-01	rgb(109,152,236)	1.992	2,2
Zfp35	Gemin6	0.93512	50.5	0.497	rgb(222,122,123)	1.992	2,2
Zfp365	9030617O03Rik	0.93512	50.5	0.499	rgb(222,122,123)	1.992	2,2
Zfp385a	Phlda3	0.93512	50.5	0.501	rgb(223,121,122)	1.992	2,2
Zfp414	Ppip5k2	-0.93512	50.5	-5.0E-01	rgb(108,150,236)	1.992	2,2
Zfp414	Rab4b	0.93512	50.5	0.497	rgb(222,122,123)	1.992	2,2
Zfp420	Prr5l	-0.93512	50.5	-5.0E-01	rgb(108,151,236)	1.992	2,2
Zfp523	Zc3h6	0.93512	50.5	0.497	rgb(222,122,123)	1.992	2,2
Zfp536	Hopx	0.93512	50.5	0.504	rgb(223,121,122)	1.992	2,2
Zfp608	Eid1	0.93512	50.5	0.499	rgb(222,122,123)	1.992	2,2
Zfp629	Fgfr1	0.93512	50.5	0.498	rgb(222,122,123)	1.992	2,2
Zfp629	Prkrir	0.93512	50.5	0.5	rgb(223,121,122)	1.992	2,2
Zfp651	Cxcl16	0.93512	50.5	0.497	rgb(222,122,123)	1.992	2,2
Zfp750	Ckmt1	0.93512	50.5	0.496	rgb(222,122,123)	1.992	2,2
Zfp750	Commd9	0.93512	50.5	0.5	rgb(223,121,122)	1.992	2,2
Zfp961	Wdr76	0.93512	50.5	0.502	rgb(223,121,122)	1.992	2,2
Zhx2	Serpinf1	-0.93512	50.5	-5.0E-01	rgb(107,150,236)	1.992	2,2
Ets1	Spry2	0.93341	50.49	0.494	rgb(222,123,124)	1.9918	None
Gata3	Nrip1	-0.93341	50.49	-4.9E-01	rgb(111,153,235)	1.9918	2,2
Irf1	Gbp10	0.93341	50.49	0.489	rgb(222,124,125)	1.9918	2,2
Klf2	Cdk18	-0.93341	50.49	-4.9E-01	rgb(110,152,236)	1.9918	2,2
Klf5	Trib3	0.93341	50.49	0.493	rgb(222,123,124)	1.9918	2,2
Nfe2l2	Serp2	0.93341	50.49	0.49	rgb(222,123,124)	1.9918	2,2
Ppara	Stambp	0.93341	50.49	0.491	rgb(222,123,124)	1.9918	2,2
Relb	Gfi1	-0.93341	50.49	-4.9E-01	rgb(111,153,236)	1.9918	2,2
Runx2	Thap4	0.93341	50.49	0.493	rgb(222,123,124)	1.9918	2,2
Runx3	Timp1	0.93341	50.49	0.489	rgb(222,124,125)	1.9918	None
Satb1	Kif3a	0.93341	50.49	0.492	rgb(222,123,124)	1.9918	2,2
Sox6	Cd83	-0.93341	50.49	-4.9E-01	rgb(112,153,235)	1.9918	2,2
Sox6	Phf6	0.93341	50.49	0.488	rgb(222,124,125)	1.9918	2,2
Srf	Bnip3	-0.93341	50.49	-4.9E-01	rgb(111,153,236)	1.9918	2,2
Stat4	Nlrc5	0.93341	50.49	0.485	rgb(222,124,125)	1.9918	2,2
Stat4	Serpine2	0.93341	50.49	0.495	rgb(222,123,124)	1.9918	2,2
Tbx21	Eif4e3	0.93341	50.49	0.49	rgb(222,123,124)	1.9918	2,2
Trerf1	Fibcd1	0.93341	50.49	0.488	rgb(222,124,125)	1.9918	2,2
Trp53	Cep76	-0.93341	50.49	-4.9E-01	rgb(111,153,236)	1.9918	2,2
Twist1	Hspa4l	-0.93341	50.49	-4.9E-01	rgb(110,152,236)	1.9918	2,2
AW146154	Zfp445	0.93341	50.49	0.487	rgb(222,124,125)	1.9918	2,2
Adnp	Hist3h2bb-ps	-0.93341	50.49	-4.9E-01	rgb(111,152,236)	1.9918	2,2
Ahrr	Pdpn	0.93341	50.49	0.493	rgb(222,123,124)	1.9918	2,2
Atf6b	Syf2	-0.93341	50.49	-4.9E-01	rgb(111,152,236)	1.9918	2,2
Bhlhe40	Ndrg2	0.93341	50.49	0.493	rgb(222,123,124)	1.9918	2,2
Cebpg	Slc6a9	0.93341	50.49	0.489	rgb(222,124,125)	1.9918	2,2
Cenpt	Trim46	0.93341	50.49	0.492	rgb(222,123,124)	1.9918	2,2
Creb3l2	Spred3	0.93341	50.49	0.491	rgb(222,123,124)	1.9918	2,2
Dbp	Abcb1b	-0.93341	50.49	-4.9E-01	rgb(112,153,235)	1.9918	2,2
Egr3	Nr4a3	0.93341	50.49	0.489	rgb(222,124,125)	1.9918	2,2
Egr4	Fam20c	0.93341	50.49	0.492	rgb(222,123,124)	1.9918	2,2
Elk3	Rora	0.93341	50.49	0.493	rgb(222,123,124)	1.9918	2,2
Fbxl19	Wrnip1	0.93341	50.49	0.489	rgb(222,124,125)	1.9918	2,2
Foxs1	Lrba	0.93341	50.49	0.485	rgb(222,124,125)	1.9918	2,2
Foxs1	S100a4	0.93341	50.49	0.486	rgb(222,124,125)	1.9918	2,2
Hif3a	Rasl12	0.93341	50.49	0.49	rgb(222,123,124)	1.9918	2,2
Hif3a	Zfp395	0.93341	50.49	0.488	rgb(222,124,125)	1.9918	2,2
Hlx	Olfm1	0.93341	50.49	0.485	rgb(222,124,125)	1.9918	2,2
Homez	Akna	0.93341	50.49	0.492	rgb(222,123,124)	1.9918	2,2
Irf5	Rnf135	0.93341	50.49	0.494	rgb(222,123,124)	1.9918	2,2
Jdp2	Sars	0.93341	50.49	0.485	rgb(222,124,125)	1.9918	2,2
Kdm2b	Mex3b	0.93341	50.49	0.492	rgb(222,123,124)	1.9918	2,2
Kdm2b	Slco4a1	0.93341	50.49	0.488	rgb(222,124,125)	1.9918	2,2
Kdm2b	Tnfsf11	0.93341	50.49	0.492	rgb(222,123,124)	1.9918	2,2
Kdm5b	Pfkp	0.93341	50.49	0.485	rgb(222,124,125)	1.9918	2,2
Kdm5b	Utrn	0.93341	50.49	0.492	rgb(222,123,124)	1.9918	2,2
Mbnl2	Edem1	0.93341	50.49	0.49	rgb(222,123,124)	1.9918	2,2
Mbnl2	Tdrkh	-0.93341	50.49	-4.9E-01	rgb(110,152,236)	1.9918	2,2
Mbnl2	Trerf1	0.93341	50.49	0.491	rgb(222,123,124)	1.9918	2,2
Mxd1	Klhl6	0.93341	50.49	0.486	rgb(222,124,125)	1.9918	2,2
Ncoa1	Csnk1e	0.93341	50.49	0.486	rgb(222,124,125)	1.9918	2,2
Ncoa1	Cutc	-0.93341	50.49	-4.9E-01	rgb(111,152,236)	1.9918	2,2
Nkx1-2	Cd70	0.93341	50.49	0.494	rgb(222,123,124)	1.9918	2,2
Otx1	Slc29a3	0.93341	50.49	0.489	rgb(222,124,125)	1.9918	2,2
Plagl1	Id2	-0.93341	50.49	-4.9E-01	rgb(112,153,235)	1.9918	2,2
Plagl1	Tmc6	-0.93341	50.49	-4.9E-01	rgb(111,153,235)	1.9918	2,2
Pou2af1	Fgf16	0.93341	50.49	0.488	rgb(222,124,125)	1.9918	2,2
Pou2af1	Vav2	-0.93341	50.49	-4.9E-01	rgb(111,152,236)	1.9918	2,2
Pou6f1	Vps37b	0.93341	50.49	0.487	rgb(222,124,125)	1.9918	2,2
Prdm8	Antxr2	0.93341	50.49	0.488	rgb(222,124,125)	1.9918	2,2
Six1	Ifngr2	0.93341	50.49	0.487	rgb(222,124,125)	1.9918	2,2
Ski	Stab1	0.93341	50.49	0.487	rgb(222,124,125)	1.9918	2,2
Skil	Aqp3	0.93341	50.49	0.485	rgb(222,124,125)	1.9918	2,2
Sox5	Ccr8	-0.93341	50.49	-4.9E-01	rgb(110,152,236)	1.9918	2,2
Sp6	Rab8b	0.93341	50.49	0.488	rgb(222,124,125)	1.9918	2,2
St18	Hapln1	0.93341	50.49	0.485	rgb(222,124,125)	1.9918	2,2
Tef	Ephx1	0.93341	50.49	0.495	rgb(222,123,124)	1.9918	2,2
Thap3	Pik3ip1	0.93341	50.49	0.495	rgb(222,123,124)	1.9918	2,2
Zbtb17	Cln5	-0.93341	50.49	-4.9E-01	rgb(111,152,236)	1.9918	2,2
Zbtb32	Fam57a	0.93341	50.49	0.487	rgb(222,124,125)	1.9918	2,2
Zbtb4	Tsen2	-0.93341	50.49	-4.9E-01	rgb(111,153,236)	1.9918	2,2
Zbtb44	Trove2	0.93341	50.49	0.487	rgb(222,124,125)	1.9918	2,2
Zbtb7b	Cnn2	0.93341	50.49	0.489	rgb(222,124,125)	1.9918	2,2
Zfp260	Sepp1	0.93341	50.49	0.49	rgb(222,124,124)	1.9918	2,2
Zfp281	Zcchc12	0.93341	50.49	0.493	rgb(222,123,124)	1.9918	2,2
Zfp354c	Acpp	0.93341	50.49	0.495	rgb(222,122,123)	1.9918	2,2
Zfp365	Zmat3	0.93341	50.49	0.494	rgb(222,123,124)	1.9918	2,2
Zfp367	Helb	0.93341	50.49	0.488	rgb(222,124,125)	1.9918	2,2
Zfp385a	Pmm1	0.93341	50.49	0.486	rgb(222,124,125)	1.9918	2,2
Zfp429	Dock1	-0.93341	50.49	-4.9E-01	rgb(111,153,235)	1.9918	2,2
Zfp516	Appl2	0.93341	50.49	0.493	rgb(222,123,124)	1.9918	2,2
Zfp523	Podnl1	0.93341	50.49	0.491	rgb(222,123,124)	1.9918	2,2
Zfp629	Hemgn	0.93341	50.49	0.486	rgb(222,124,125)	1.9918	2,2
Zfp629	Tmem19	-0.93341	50.49	-4.9E-01	rgb(111,153,236)	1.9918	2,2
Zfp750	Bloc1s2	0.93341	50.49	0.49	rgb(222,123,124)	1.9918	2,2
Zfp771	Pde4d	-0.93341	50.49	-4.9E-01	rgb(110,152,236)	1.9918	2,2
Zfp777	Litaf	-0.93341	50.49	-4.9E-01	rgb(110,152,236)	1.9918	2,2
Zfp945	Psd3	0.93341	50.49	0.494	rgb(222,123,124)	1.9918	2,2
Zhx1	Cd28	0.93341	50.49	0.492	rgb(222,123,124)	1.9918	2,2
Zhx2	Arc	0.93341	50.49	0.488	rgb(222,124,125)	1.9918	2,2
Zkscan17	Cyfip2	0.93341	50.49	0.491	rgb(222,123,124)	1.9918	2,2
E2f1	Fam111a	0.9317	50.48	0.478	rgb(222,126,127)	1.9916	2,2
Elf1	Nfkb2	-0.9317	50.48	-4.8E-01	rgb(112,153,235)	1.9916	2,2
Erg	Arl4c	0.9317	50.48	0.479	rgb(222,126,127)	1.9916	2,2
Etv4	Ric8	0.9317	50.48	0.48	rgb(222,125,126)	1.9916	2,2
Foxa1	Dzip1	0.9317	50.48	0.484	rgb(222,125,126)	1.9916	2,2
Foxo1	Clec7a	0.9317	50.48	0.484	rgb(222,125,126)	1.9916	2,2
Hes1	Serpine2	-0.9317	50.48	-4.8E-01	rgb(112,153,235)	1.9916	2,2
Hif1a	Egln1	0.9317	50.48	0.479	rgb(222,125,126)	1.9916	None
Hsf2	Pacs1	-0.9317	50.48	-4.8E-01	rgb(113,154,235)	1.9916	2,2
Irf4	Ifit3	-0.9317	50.48	-4.8E-01	rgb(112,153,235)	1.9916	2,2
Irf7	Cd80	0.9317	50.48	0.478	rgb(222,126,127)	1.9916	None
Klf10	Cyth3	-0.9317	50.48	-4.8E-01	rgb(112,153,235)	1.9916	2,2
Klf8	Ptrf	-0.9317	50.48	-4.8E-01	rgb(112,153,235)	1.9916	2,2
Lef1	Sp6	-0.9317	50.48	-4.8E-01	rgb(113,154,235)	1.9916	2,2
Nfatc1	Rap1gds1	-0.9317	50.48	-4.8E-01	rgb(113,154,235)	1.9916	2,2
Nfkb1	Nupr1	0.9317	50.48	0.48	rgb(222,125,126)	1.9916	2,2
Rora	Nr1d1	0.9317	50.48	0.475	rgb(222,126,127)	1.9916	None
Runx2	Lgals3	0.9317	50.48	0.481	rgb(222,125,126)	1.9916	None
Runx2	Twist1	0.9317	50.48	0.482	rgb(222,125,126)	1.9916	None
Satb1	Afp	0.9317	50.48	0.477	rgb(222,126,127)	1.9916	2,2
Smad4	Pter	-0.9317	50.48	-4.8E-01	rgb(112,153,235)	1.9916	2,2
Sox6	Anln	-0.9317	50.48	-4.8E-01	rgb(113,154,235)	1.9916	2,2
Stat2	Gbp2	0.9317	50.48	0.477	rgb(222,126,127)	1.9916	2,2
Stat4	Tgtp2	0.9317	50.48	0.485	rgb(222,124,125)	1.9916	2,2
Trp73	Abi3	0.9317	50.48	0.482	rgb(222,125,126)	1.9916	2,2
Twist1	Dram2	-0.9317	50.48	-4.8E-01	rgb(112,153,235)	1.9916	2,2
Zfp382	Atp6v0a1	-0.9317	50.48	-4.8E-01	rgb(114,154,235)	1.9916	2,2
Adnp	Dcxr	-0.9317	50.48	-4.8E-01	rgb(112,153,235)	1.9916	2,2
Ahctf1	Dhx33	0.9317	50.48	0.476	rgb(222,126,127)	1.9916	2,2
Ahrr	Klre1	0.9317	50.48	0.48	rgb(222,125,126)	1.9916	2,2
Akna	Rcsd1	0.9317	50.48	0.479	rgb(222,126,127)	1.9916	2,2
Arid3a	C2cd2l	0.9317	50.48	0.481	rgb(222,125,126)	1.9916	2,2
Arid3a	Pydc3	-0.9317	50.48	-4.8E-01	rgb(112,153,235)	1.9916	2,2
Arid3b	Neat1	0.9317	50.48	0.476	rgb(222,126,127)	1.9916	2,2
Arid3b	Rpn1	-0.9317	50.48	-4.8E-01	rgb(113,154,235)	1.9916	2,2
Atmin	Rgmb	-0.9317	50.48	-4.8E-01	rgb(114,154,235)	1.9916	2,2
Bcl11b	Notch1	0.9317	50.48	0.476	rgb(222,126,127)	1.9916	2,2
C030039L03Rik	Kcnc3	0.9317	50.48	0.485	rgb(222,124,125)	1.9916	2,2
Creb3l1	Foxp1	0.9317	50.48	0.483	rgb(222,125,126)	1.9916	2,2
Creb3l2	Itga3	0.9317	50.48	0.481	rgb(222,125,126)	1.9916	2,2
Cux1	Klf2	0.9317	50.48	0.481	rgb(222,125,126)	1.9916	2,2
Cux1	Tlcd2	-0.9317	50.48	-4.8E-01	rgb(112,153,235)	1.9916	2,2
Cxxc1	Zcchc2	0.9317	50.48	0.478	rgb(222,126,127)	1.9916	2,2
Dot1l	Rnf130	-0.9317	50.48	-4.8E-01	rgb(113,154,235)	1.9916	2,2
Drap1	Rpl36al	0.9317	50.48	0.482	rgb(222,125,126)	1.9916	2,2
Dzip1	Abcg2	0.9317	50.48	0.483	rgb(222,125,126)	1.9916	2,2
Ebf1	Dcp2	-0.9317	50.48	-4.8E-01	rgb(113,154,235)	1.9916	2,2
Elk3	Lamc2	0.9317	50.48	0.483	rgb(222,125,126)	1.9916	2,2
Foxp2	Basp1	0.9317	50.48	0.48	rgb(222,125,126)	1.9916	2,2
Foxp2	Nebl	0.9317	50.48	0.477	rgb(222,126,127)	1.9916	2,2
Hmgb1	AI506816	0.9317	50.48	0.476	rgb(222,126,127)	1.9916	2,2
Hmgb3	Il33	-0.9317	50.48	-4.8E-01	rgb(112,153,235)	1.9916	2,2
Ikzf2	Il18r1	0.9317	50.48	0.483	rgb(222,125,126)	1.9916	2,2
Ikzf2	Phtf2	0.9317	50.48	0.484	rgb(222,125,126)	1.9916	2,2
Ikzf4	L1cam	0.9317	50.48	0.479	rgb(222,125,126)	1.9916	2,2
Irf5	Fbxo18	0.9317	50.48	0.482	rgb(222,125,126)	1.9916	2,2
Irf5	Phldb1	0.9317	50.48	0.484	rgb(222,125,126)	1.9916	2,2
Kdm2b	Fbxo2	-0.9317	50.48	-4.8E-01	rgb(113,153,235)	1.9916	2,2
Kdm2b	Gbp9	0.9317	50.48	0.477	rgb(222,126,127)	1.9916	2,2
Kdm2b	Plekhf2	-0.9317	50.48	-4.8E-01	rgb(114,154,235)	1.9916	2,2
Kdm2b	Rasal1	0.9317	50.48	0.477	rgb(222,126,127)	1.9916	2,2
Kdm2b	Spin4	0.9317	50.48	0.485	rgb(222,124,125)	1.9916	2,2
Kdm2b	Susd3	-0.9317	50.48	-4.8E-01	rgb(113,154,235)	1.9916	2,2
Kdm5b	Ero1l	0.9317	50.48	0.478	rgb(222,126,127)	1.9916	2,2
Klf13	4930417O13Rik	0.9317	50.48	0.479	rgb(222,125,126)	1.9916	2,2
Klf13	Arrb1	0.9317	50.48	0.483	rgb(222,125,126)	1.9916	2,2
Klf13	Rasgrp2	0.9317	50.48	0.48	rgb(222,125,126)	1.9916	2,2
Lhx6	Tbc1d14	0.9317	50.48	0.477	rgb(222,126,127)	1.9916	2,2
Mxd1	Socs3	0.9317	50.48	0.476	rgb(222,126,127)	1.9916	2,2
Ncoa1	Tmem184b	0.9317	50.48	0.484	rgb(222,125,126)	1.9916	2,2
Npas4	Slc29a3	0.9317	50.48	0.48	rgb(222,125,126)	1.9916	2,2
Otx1	Ehbp1	0.9317	50.48	0.483	rgb(222,125,126)	1.9916	2,2
Pou2af1	Runx1	0.9317	50.48	0.476	rgb(222,126,127)	1.9916	2,2
Rbck1	Dnajc21	-0.9317	50.48	-4.8E-01	rgb(112,153,235)	1.9916	2,2
Scml4	Heca	0.9317	50.48	0.479	rgb(222,125,126)	1.9916	2,2
Skil	Gstt3	-0.9317	50.48	-4.8E-01	rgb(113,154,235)	1.9916	2,2
Tef	Tnfsf8	0.9317	50.48	0.476	rgb(222,126,127)	1.9916	2,2
Tet2	Dock10	0.9317	50.48	0.484	rgb(222,125,126)	1.9916	2,2
Thap1	Dffb	0.9317	50.48	0.477	rgb(222,126,127)	1.9916	2,2
Thap3	Cox7a2l	0.9317	50.48	0.476	rgb(222,126,127)	1.9916	2,2
Tigd2	Riok3	0.9317	50.48	0.478	rgb(222,126,127)	1.9916	2,2
Tulp2	Tnnt3	0.9317	50.48	0.477	rgb(222,126,127)	1.9916	2,2
Vax2	Cysltr1	0.9317	50.48	0.482	rgb(222,125,126)	1.9916	2,2
Zbtb17	Dph1	0.9317	50.48	0.479	rgb(222,125,126)	1.9916	2,2
Zbtb17	Pde6d	-0.9317	50.48	-4.8E-01	rgb(113,154,235)	1.9916	2,2
Zbtb17	Rdh10	0.9317	50.48	0.481	rgb(222,125,126)	1.9916	2,2
Zbtb4	Gabbr1	0.9317	50.48	0.483	rgb(222,125,126)	1.9916	2,2
Zfp2	Hs6st2	0.9317	50.48	0.481	rgb(222,125,126)	1.9916	2,2
Zfp202	Thra	-0.9317	50.48	-4.8E-01	rgb(112,153,235)	1.9916	2,2
Zfp277	Rnf19b	-0.9317	50.48	-4.8E-01	rgb(112,153,235)	1.9916	2,2
Zfp28	Prdm16	0.9317	50.48	0.484	rgb(222,125,126)	1.9916	2,2
Zfp280b	Ap1s3	0.9317	50.48	0.48	rgb(222,125,126)	1.9916	2,2
Zfp280b	Avpr1a	0.9317	50.48	0.48	rgb(222,125,126)	1.9916	2,2
Zfp281	Plaur	0.9317	50.48	0.485	rgb(222,124,125)	1.9916	2,2
Zfp281	Samsn1	0.9317	50.48	0.479	rgb(222,125,126)	1.9916	2,2
Zfp322a	Chac1	-0.9317	50.48	-4.8E-01	rgb(113,153,235)	1.9916	2,2
Zfp329	St7	-0.9317	50.48	-4.8E-01	rgb(112,153,235)	1.9916	2,2
Zfp365	Psrc1	0.9317	50.48	0.476	rgb(222,126,127)	1.9916	2,2
Zfp386	Atp6v1d	0.9317	50.48	0.483	rgb(222,125,126)	1.9916	2,2
Zfp473	Gla	0.9317	50.48	0.475	rgb(222,126,127)	1.9916	2,2
Zfp473	Lin54	0.9317	50.48	0.48	rgb(222,125,126)	1.9916	2,2
Zfp52	Eml1	0.9317	50.48	0.484	rgb(222,125,126)	1.9916	2,2
Zfp524	Sra1	0.9317	50.48	0.477	rgb(222,126,127)	1.9916	2,2
Zfp536	Mapk8ip1	0.9317	50.48	0.479	rgb(222,126,127)	1.9916	2,2
Zfp606	Mapk6	-0.9317	50.48	-4.8E-01	rgb(113,154,235)	1.9916	2,2
Zfp703	Rab8b	-0.9317	50.48	-4.8E-01	rgb(113,154,235)	1.9916	2,2
Zfp750	Abcb1b	0.9317	50.48	0.485	rgb(222,124,125)	1.9916	2,2
Zfp750	Ttll9	0.9317	50.48	0.482	rgb(222,125,126)	1.9916	2,2
Zfp768	Angptl4	0.9317	50.48	0.479	rgb(222,126,127)	1.9916	2,2
Zfp771	Tyw1	0.9317	50.48	0.48	rgb(222,125,126)	1.9916	2,2
Zfp820	Hdac4	-0.9317	50.48	-4.8E-01	rgb(114,154,235)	1.9916	2,2
Zfp868	Orm2	0.9317	50.48	0.482	rgb(222,125,126)	1.9916	2,2
Zfp956	Atp10d	0.9317	50.48	0.483	rgb(222,125,126)	1.9916	2,2
Zfp960	Lhx2	0.9317	50.48	0.484	rgb(222,125,126)	1.9916	2,2
Zhx2	Ctnnd1	-0.9317	50.48	-4.8E-01	rgb(113,154,235)	1.9916	2,2
Zkscan17	Cs	0.9317	50.48	0.481	rgb(222,125,126)	1.9916	2,2
Erg	Hvcn1	0.92999	50.47	0.471	rgb(222,127,128)	1.9914	2,2
Etv6	Kdm6b	0.92999	50.47	0.472	rgb(222,127,128)	1.9914	2,2
Foxo1	Slc1a2	0.92999	50.47	0.468	rgb(222,128,129)	1.9914	2,2
Hes1	4632428N05Rik	-0.92999	50.47	-4.7E-01	rgb(116,156,235)	1.9914	2,2
Hes1	Chst3	-0.92999	50.47	-4.7E-01	rgb(115,155,235)	1.9914	2,2
Hif1a	3110057O12Rik	0.92999	50.47	0.467	rgb(222,128,129)	1.9914	2,2
Hif1a	Narf	0.92999	50.47	0.466	rgb(222,128,129)	1.9914	2,2
Hif1a	Rhoq	0.92999	50.47	0.468	rgb(222,128,129)	1.9914	2,2
Irf1	Sema4a	0.92999	50.47	0.467	rgb(222,128,129)	1.9914	2,2
Irf4	2010002M12Rik	-0.92999	50.47	-4.7E-01	rgb(116,155,235)	1.9914	2,2
Nfkb1	S100a6	0.92999	50.47	0.466	rgb(222,128,129)	1.9914	None
Nr3c2	Sytl2	-0.92999	50.47	-4.7E-01	rgb(115,155,235)	1.9914	2,2
Pbx2	Casz1	-0.92999	50.47	-4.7E-01	rgb(114,154,235)	1.9914	2,2
Ppara	Stat2	-0.92999	50.47	-4.7E-01	rgb(116,156,235)	1.9914	2,2
Relb	Ston2	-0.92999	50.47	-4.7E-01	rgb(114,154,235)	1.9914	2,2
Spib	Ifit1	-0.92999	50.47	-4.7E-01	rgb(115,155,235)	1.9914	2,2
Stat4	Crtam	0.92999	50.47	0.471	rgb(222,127,128)	1.9914	2,2
Stat4	Ifngr2	-0.92999	50.47	-4.7E-01	rgb(114,154,235)	1.9914	2,2
Stat4	S100a4	0.92999	50.47	0.474	rgb(222,126,127)	1.9914	None
Tcf3	Zfp945	0.92999	50.47	0.468	rgb(222,128,129)	1.9914	2,2
Trerf1	Prr5l	-0.92999	50.47	-4.7E-01	rgb(115,155,235)	1.9914	2,2
Trp53	Cd274	0.92999	50.47	0.472	rgb(222,127,128)	1.9914	2,2
Zeb2	5830416P10Rik	-0.92999	50.47	-4.7E-01	rgb(116,155,235)	1.9914	2,2
Zfp382	Src	-0.92999	50.47	-4.7E-01	rgb(114,155,235)	1.9914	2,2
AW146154	Tnfsf8	0.92999	50.47	0.467	rgb(222,128,129)	1.9914	2,2
Aebp2	Litaf	-0.92999	50.47	-4.7E-01	rgb(115,155,235)	1.9914	2,2
Ahrr	Ptprj	0.92999	50.47	0.474	rgb(222,126,127)	1.9914	2,2
Akna	Npl	-0.92999	50.47	-4.7E-01	rgb(115,155,235)	1.9914	2,2
Ankzf1	3110057O12Rik	0.92999	50.47	0.472	rgb(222,127,128)	1.9914	2,2
Arid3a	Ahnak	0.92999	50.47	0.471	rgb(222,127,128)	1.9914	2,2
Atf6b	S100a13	-0.92999	50.47	-4.7E-01	rgb(116,156,235)	1.9914	2,2
Atmin	Slc6a9	0.92999	50.47	0.471	rgb(222,127,128)	1.9914	2,2
Bcl11b	Vav1	0.92999	50.47	0.472	rgb(222,127,128)	1.9914	2,2
Casz1	Myo10	0.92999	50.47	0.465	rgb(222,128,129)	1.9914	2,2
Cebpg	Angptl6	0.92999	50.47	0.475	rgb(222,126,127)	1.9914	2,2
Cebpg	Gpr176	-0.92999	50.47	-4.7E-01	rgb(116,155,235)	1.9914	2,2
Cebpg	Pck2	0.92999	50.47	0.471	rgb(222,127,128)	1.9914	2,2
Cenpb	Mex3d	0.92999	50.47	0.468	rgb(222,128,129)	1.9914	2,2
Cenpt	Ramp3	0.92999	50.47	0.467	rgb(222,128,129)	1.9914	2,2
Creb3l2	Srgap3	0.92999	50.47	0.467	rgb(222,128,129)	1.9914	2,2
Eea1	Ece1	0.92999	50.47	0.47	rgb(222,127,128)	1.9914	2,2
Elk3	Btla	-0.92999	50.47	-4.7E-01	rgb(115,155,235)	1.9914	2,2
Elk3	Nt5e	0.92999	50.47	0.47	rgb(222,127,128)	1.9914	2,2
Etv5	Tnip3	-0.92999	50.47	-4.7E-01	rgb(114,154,235)	1.9914	2,2
Foxp2	Sh2d4a	0.92999	50.47	0.468	rgb(222,128,129)	1.9914	2,2
Foxp2	Zdbf2	0.92999	50.47	0.467	rgb(222,128,129)	1.9914	2,2
Glis2	Cacnb3	0.92999	50.47	0.47	rgb(222,127,128)	1.9914	2,2
Glis2	Cercam	0.92999	50.47	0.474	rgb(222,127,127)	1.9914	2,2
Gm13157	Xpnpep1	-0.92999	50.47	-4.7E-01	rgb(114,155,235)	1.9914	2,2
Hif3a	Arrb1	0.92999	50.47	0.471	rgb(222,127,128)	1.9914	2,2
Hmgb3	Il9r	0.92999	50.47	0.473	rgb(222,127,128)	1.9914	2,2
Hmgb3	Pdhx	0.92999	50.47	0.466	rgb(222,128,129)	1.9914	2,2
Ikzf2	Olfm2	0.92999	50.47	0.473	rgb(222,127,128)	1.9914	2,2
Kdm2b	Adora2a	0.92999	50.47	0.474	rgb(222,127,127)	1.9914	2,2
Lhx2	Rhobtb1	0.92999	50.47	0.471	rgb(222,127,128)	1.9914	2,2
Ncoa1	Ebag9	-0.92999	50.47	-4.7E-01	rgb(115,155,235)	1.9914	2,2
Nfia	Gla	0.92999	50.47	0.473	rgb(222,127,128)	1.9914	2,2
Nr1d1	Thra	0.92999	50.47	0.468	rgb(222,128,129)	1.9914	2,2
Ovol1	Jag2	0.92999	50.47	0.471	rgb(222,127,128)	1.9914	2,2
Plscr1	Asns	0.92999	50.47	0.472	rgb(222,127,128)	1.9914	2,2
Plscr1	Bcl2l2	0.92999	50.47	0.472	rgb(222,127,128)	1.9914	2,2
Pou2af1	Bcl2	-0.92999	50.47	-4.7E-01	rgb(115,155,235)	1.9914	2,2
Pou2af1	Crtam	0.92999	50.47	0.467	rgb(222,128,129)	1.9914	2,2
Rlf	Rgs11	0.92999	50.47	0.466	rgb(222,128,129)	1.9914	2,2
Scmh1	Apbb1ip	0.92999	50.47	0.473	rgb(222,127,128)	1.9914	2,2
Scml4	Dpp4	0.92999	50.47	0.471	rgb(222,127,128)	1.9914	2,2
Thap2	Mbp	0.92999	50.47	0.473	rgb(222,127,128)	1.9914	2,2
Trps1	Ppfibp1	0.92999	50.47	0.468	rgb(222,128,129)	1.9914	2,2
Tulp3	Hist3h2bb-ps	-0.92999	50.47	-4.7E-01	rgb(114,155,235)	1.9914	2,2
Vax2	Wdfy2	0.92999	50.47	0.469	rgb(222,127,128)	1.9914	2,2
Zbtb11	Cenpm	-0.92999	50.47	-4.7E-01	rgb(116,155,235)	1.9914	2,2
Zbtb7c	Snapc1	0.92999	50.47	0.472	rgb(222,127,128)	1.9914	2,2
Zfp111	Apbb1ip	-0.92999	50.47	-4.7E-01	rgb(116,155,235)	1.9914	2,2
Zfp277	Itpr1	-0.92999	50.47	-4.7E-01	rgb(115,155,235)	1.9914	2,2
Zfp277	Tmem35	0.92999	50.47	0.468	rgb(222,128,128)	1.9914	2,2
Zfp280b	Npas2	0.92999	50.47	0.469	rgb(222,127,128)	1.9914	2,2
Zfp319	Ski	0.92999	50.47	0.475	rgb(222,126,127)	1.9914	2,2
Zfp335	Notch1	0.92999	50.47	0.466	rgb(222,128,129)	1.9914	2,2
Zfp35	Kdelc1	0.92999	50.47	0.474	rgb(222,126,127)	1.9914	2,2
Zfp385a	Zfp750	0.92999	50.47	0.471	rgb(222,127,128)	1.9914	2,2
Zfp467	C630043F03Rik	-0.92999	50.47	-4.7E-01	rgb(115,155,235)	1.9914	2,2
Zfp467	Stk39	0.92999	50.47	0.468	rgb(222,128,129)	1.9914	2,2
Zfp511	1700084E18Rik	0.92999	50.47	0.467	rgb(222,128,129)	1.9914	2,2
Zfp52	Ccnd3	-0.92999	50.47	-4.7E-01	rgb(115,155,235)	1.9914	2,2
Zfp629	Acot12	-0.92999	50.47	-4.7E-01	rgb(115,155,235)	1.9914	2,2
Zfp629	Synj1	-0.92999	50.47	-4.7E-01	rgb(115,155,235)	1.9914	2,2
Zfp668	Dcakd	0.92999	50.47	0.472	rgb(222,127,128)	1.9914	2,2
Zfx	Hspb11	-0.92999	50.47	-4.7E-01	rgb(116,155,235)	1.9914	2,2
Zkscan17	Icam2	-0.92999	50.47	-4.7E-01	rgb(115,155,235)	1.9914	2,2
Zscan22	A730017L22Rik	0.92999	50.47	0.465	rgb(222,128,129)	1.9914	2,2
Atf3	Cox6a2	0.92829	50.46	0.46	rgb(222,129,130)	1.9912	2,2
Cebpz	Thbs1	0.92829	50.46	0.458	rgb(222,129,130)	1.9912	2,2
E2f1	E2f7	0.92829	50.46	0.464	rgb(222,128,129)	1.9912	2,2
Egr2	Sgsm2	-0.92829	50.46	-4.6E-01	rgb(118,157,234)	1.9912	2,2
Elf1	Sh3kbp1	0.92829	50.46	0.464	rgb(222,128,129)	1.9912	2,2
Foxo3	Rasgrf2	0.92829	50.46	0.461	rgb(222,129,130)	1.9912	2,2
Foxp3	Npdc1	0.92829	50.46	0.457	rgb(222,130,131)	1.9912	2,2
Gata1	Ccr3	0.92829	50.46	0.456	rgb(222,130,131)	1.9912	None
Gli1	Socs1	-0.92829	50.46	-4.6E-01	rgb(117,156,235)	1.9912	2,2
Hif1a	Bmpr1a	0.92829	50.46	0.457	rgb(222,130,131)	1.9912	2,2
Hif1a	Slc9a9	-0.92829	50.46	-4.6E-01	rgb(117,156,235)	1.9912	2,2
Irf8	Tox	-0.92829	50.46	-4.6E-01	rgb(118,157,234)	1.9912	2,2
Klf3	Ckm	0.92829	50.46	0.461	rgb(222,129,130)	1.9912	None
Klf5	Tulp3	0.92829	50.46	0.459	rgb(222,129,130)	1.9912	2,2
Lef1	Ptgfrn	0.92829	50.46	0.46	rgb(222,129,130)	1.9912	2,2
Lyl1	Hist1h1b	0.92829	50.46	0.464	rgb(222,128,129)	1.9912	2,2
Maf	Smad3	0.92829	50.46	0.455	rgb(222,130,131)	1.9912	2,2
Mef2d	Exosc8	-0.92829	50.46	-4.6E-01	rgb(116,156,235)	1.9912	2,2
Nfatc2	Foxp3	0.92829	50.46	0.464	rgb(222,128,129)	1.9912	None
Nfe2	Rasgrp2	0.92829	50.46	0.455	rgb(222,130,131)	1.9912	2,2
Nfe2l2	Nfatc1	-0.92829	50.46	-4.6E-01	rgb(118,157,234)	1.9912	2,2
Nfkb2	Cdk6	0.92829	50.46	0.463	rgb(222,129,129)	1.9912	None
Npas2	Dysf	-0.92829	50.46	-4.6E-01	rgb(118,157,234)	1.9912	2,2
Ppard	Ptpn11	-0.92829	50.46	-4.6E-01	rgb(118,157,234)	1.9912	2,2
Rela	Adm	0.92829	50.46	0.455	rgb(222,130,131)	1.9912	2,2
Rela	Avpi1	0.92829	50.46	0.459	rgb(222,129,130)	1.9912	2,2
Satb1	Larp1b	0.92829	50.46	0.461	rgb(222,129,130)	1.9912	2,2
Spib	Gbp9	-0.92829	50.46	-4.6E-01	rgb(117,156,234)	1.9912	2,2
Srebf1	Cyp51	0.92829	50.46	0.458	rgb(222,130,130)	1.9912	2,2
Stat4	Ly6c2	0.92829	50.46	0.463	rgb(222,129,129)	1.9912	2,2
Stat4	Sfmbt2	0.92829	50.46	0.461	rgb(222,129,130)	1.9912	2,2
Stat4	Tmem158	0.92829	50.46	0.463	rgb(222,129,130)	1.9912	2,2
Zbtb7a	Zfp36l1	-0.92829	50.46	-4.6E-01	rgb(116,156,235)	1.9912	2,2
Zeb2	Ttn	-0.92829	50.46	-4.6E-01	rgb(117,156,234)	1.9912	2,2
Bach1	Kdm6b	0.92829	50.46	0.46	rgb(222,129,130)	1.9912	2,2
Bcl11b	Ptgfrn	0.92829	50.46	0.462	rgb(222,129,130)	1.9912	2,2
Bcl6b	Tigit	0.92829	50.46	0.455	rgb(222,130,131)	1.9912	2,2
Cbx2	Cmtm4	0.92829	50.46	0.458	rgb(222,130,130)	1.9912	2,2
Cdc5l	Trp53i13	-0.92829	50.46	-4.6E-01	rgb(117,156,235)	1.9912	2,2
Cenpt	Crat	0.92829	50.46	0.458	rgb(222,129,130)	1.9912	2,2
Creb3l2	Acsl4	0.92829	50.46	0.456	rgb(222,130,131)	1.9912	2,2
Csrnp1	Arhgef10	0.92829	50.46	0.456	rgb(222,130,131)	1.9912	2,2
Egr4	Pknox1	0.92829	50.46	0.455	rgb(222,130,131)	1.9912	2,2
Elk3	Serinc5	0.92829	50.46	0.457	rgb(222,130,131)	1.9912	2,2
Elk3	Slc4a11	0.92829	50.46	0.457	rgb(222,130,131)	1.9912	2,2
Eomes	Abcb1a	0.92829	50.46	0.457	rgb(222,130,131)	1.9912	2,2
Eomes	Chm	-0.92829	50.46	-4.6E-01	rgb(117,156,235)	1.9912	2,2
Fbxl19	Cln5	-0.92829	50.46	-4.6E-01	rgb(116,156,235)	1.9912	2,2
Foxs1	Slc38a1	-0.92829	50.46	-4.6E-01	rgb(117,156,234)	1.9912	2,2
Glis2	Ggn	0.92829	50.46	0.462	rgb(222,129,130)	1.9912	2,2
Glis2	Nbl1	0.92829	50.46	0.462	rgb(222,129,130)	1.9912	2,2
Hif3a	Rnf208	0.92829	50.46	0.458	rgb(222,129,130)	1.9912	2,2
Hmgb3	Gemin6	0.92829	50.46	0.462	rgb(222,129,130)	1.9912	2,2
Hmgb3	Mapk6	-0.92829	50.46	-4.6E-01	rgb(117,156,235)	1.9912	2,2
Hmgb3	Nostrin	0.92829	50.46	0.458	rgb(222,130,131)	1.9912	2,2
Ikzf3	Il10	0.92829	50.46	0.463	rgb(222,128,129)	1.9912	2,2
Irf5	Prkcd	0.92829	50.46	0.462	rgb(222,129,130)	1.9912	2,2
Lhx6	Agpat3	0.92829	50.46	0.459	rgb(222,129,130)	1.9912	2,2
Lhx6	Sh2b1	0.92829	50.46	0.464	rgb(222,128,129)	1.9912	2,2
Mbnl2	Elovl7	0.92829	50.46	0.455	rgb(222,130,131)	1.9912	2,2
Mxd1	Hunk	-0.92829	50.46	-4.6E-01	rgb(116,156,235)	1.9912	2,2
Mxd3	Grn	0.92829	50.46	0.46	rgb(222,129,130)	1.9912	2,2
Ncoa1	Wdfy2	0.92829	50.46	0.462	rgb(222,129,130)	1.9912	2,2
Nfatc4	Pde4a	0.92829	50.46	0.462	rgb(222,129,130)	1.9912	2,2
Nkx1-2	Ces2c	0.92829	50.46	0.456	rgb(222,130,131)	1.9912	2,2
Npas4	Syn1	0.92829	50.46	0.457	rgb(222,130,131)	1.9912	2,2
Osr2	Cox6b2	0.92829	50.46	0.458	rgb(222,129,130)	1.9912	2,2
Ovol2	Smpdl3b	0.92829	50.46	0.458	rgb(222,130,130)	1.9912	2,2
Pcgf2	Bmyc	0.92829	50.46	0.457	rgb(222,130,131)	1.9912	2,2
Phf1	L1cam	0.92829	50.46	0.464	rgb(222,128,129)	1.9912	2,2
Phf1	Scml4	0.92829	50.46	0.465	rgb(222,128,129)	1.9912	2,2
Phf1	Xrcc5	-0.92829	50.46	-4.6E-01	rgb(116,156,235)	1.9912	2,2
Phf20	Fyco1	0.92829	50.46	0.457	rgb(222,130,131)	1.9912	2,2
Plagl1	Slc1a4	0.92829	50.46	0.46	rgb(222,129,130)	1.9912	2,2
Plscr1	Plod2	0.92829	50.46	0.461	rgb(222,129,130)	1.9912	2,2
Pou3f1	Zfp651	0.92829	50.46	0.465	rgb(222,128,129)	1.9912	2,2
Sgsm2	Cul9	0.92829	50.46	0.456	rgb(222,130,131)	1.9912	2,2
Sgsm2	Thoc3	-0.92829	50.46	-4.6E-01	rgb(117,156,235)	1.9912	2,2
Tbx6	Kcnj13	0.92829	50.46	0.463	rgb(222,129,129)	1.9912	2,2
Tcf7l1	R3hdm1	0.92829	50.46	0.461	rgb(222,129,130)	1.9912	2,2
Terf1	Rftn1	-0.92829	50.46	-4.6E-01	rgb(117,156,234)	1.9912	2,2
Tfdp2	Oxct1	0.92829	50.46	0.462	rgb(222,129,130)	1.9912	2,2
Thra	Sertad3	0.92829	50.46	0.457	rgb(222,130,131)	1.9912	2,2
Trps1	Dsp	0.92829	50.46	0.462	rgb(222,129,130)	1.9912	2,2
Vax2	Arhgef40	0.92829	50.46	0.46	rgb(222,129,130)	1.9912	2,2
Vax2	Atp6v1b1	0.92829	50.46	0.462	rgb(222,129,130)	1.9912	2,2
Vax2	Il23r	0.92829	50.46	0.461	rgb(222,129,130)	1.9912	2,2
Whsc1	Anln	0.92829	50.46	0.457	rgb(222,130,131)	1.9912	2,2
Zbed4	Fancm	0.92829	50.46	0.461	rgb(222,129,130)	1.9912	2,2
Zbtb1	Aff3	0.92829	50.46	0.458	rgb(222,130,130)	1.9912	2,2
Zbtb17	Il10rb	-0.92829	50.46	-4.6E-01	rgb(117,156,234)	1.9912	2,2
Zbtb38	5330426P16Rik	0.92829	50.46	0.458	rgb(222,130,130)	1.9912	2,2
Zfp219	Dab2ip	0.92829	50.46	0.462	rgb(222,129,130)	1.9912	2,2
Zfp26	Mgat5	0.92829	50.46	0.465	rgb(222,128,129)	1.9912	2,2
Zfp276	Amigo3	0.92829	50.46	0.458	rgb(222,129,130)	1.9912	2,2
Zfp277	1500009L16Rik	0.92829	50.46	0.459	rgb(222,129,130)	1.9912	2,2
Zfp28	Acsbg1	0.92829	50.46	0.455	rgb(222,130,131)	1.9912	2,2
Zfp280b	Tiparp	-0.92829	50.46	-4.6E-01	rgb(117,156,235)	1.9912	2,2
Zfp280b	Zfp467	0.92829	50.46	0.461	rgb(222,129,130)	1.9912	2,2
Zfp385a	Celf5	0.92829	50.46	0.458	rgb(222,130,130)	1.9912	2,2
Zfp395	Abat	-0.92829	50.46	-4.6E-01	rgb(118,157,234)	1.9912	2,2
Zfp397	Chst12	-0.92829	50.46	-4.6E-01	rgb(117,156,234)	1.9912	2,2
Zfp428	Scyl2	-0.92829	50.46	-4.6E-01	rgb(118,157,234)	1.9912	2,2
Zfp429	Plxnd1	-0.92829	50.46	-4.6E-01	rgb(117,156,234)	1.9912	2,2
Zfp473	Maged1	0.92829	50.46	0.461	rgb(222,129,130)	1.9912	2,2
Zfp606	Nek6	-0.92829	50.46	-4.6E-01	rgb(118,157,234)	1.9912	2,2
Zfp629	Zkscan17	0.92829	50.46	0.459	rgb(222,129,130)	1.9912	2,2
Zfp64	Fzd5	0.92829	50.46	0.459	rgb(222,129,130)	1.9912	2,2
Zfp703	Cdc25b	0.92829	50.46	0.46	rgb(222,129,130)	1.9912	2,2
Zfp787	Ehd4	-0.92829	50.46	-4.6E-01	rgb(116,156,235)	1.9912	2,2
Zfp827	Skap2	-0.92829	50.46	-4.6E-01	rgb(116,156,235)	1.9912	2,2
Zfp960	Ddr1	-0.92829	50.46	-4.6E-01	rgb(118,156,234)	1.9912	2,2
Zfp960	Dock1	0.92829	50.46	0.458	rgb(222,130,130)	1.9912	2,2
Zfpm1	Rgs1	-0.92829	50.46	-4.6E-01	rgb(118,157,234)	1.9912	2,2
Zfpm1	Slain1	0.92829	50.46	0.461	rgb(222,129,130)	1.9912	2,2
Atf3	Ccl5	0.92658	50.45	0.447	rgb(222,132,132)	1.991	None
Atf3	Penk	0.92658	50.45	0.454	rgb(222,130,131)	1.991	None
Atf5	F2rl1	0.92658	50.45	0.451	rgb(222,131,132)	1.991	2,2
Bcl6	Il17a	0.92658	50.45	0.448	rgb(222,132,132)	1.991	None
Egr1	Ctla4	0.92658	50.45	0.45	rgb(222,131,132)	1.991	2,2
Ets1	Cnrip1	0.92658	50.45	0.453	rgb(222,131,131)	1.991	2,2
Ets2	Xylt2	-0.92658	50.45	-4.5E-01	rgb(119,157,234)	1.991	2,2
Gfi1	Ncoa1	0.92658	50.45	0.45	rgb(222,131,132)	1.991	2,2
Hif1a	Ero1l	0.92658	50.45	0.448	rgb(222,132,132)	1.991	2,2
Hif1a	Ppp1r3b	0.92658	50.45	0.45	rgb(222,131,132)	1.991	2,2
Hif1a	Tubb6	0.92658	50.45	0.453	rgb(222,130,131)	1.991	2,2
Irf1	Ncf1	0.92658	50.45	0.447	rgb(222,132,132)	1.991	2,2
Junb	Selp	-0.92658	50.45	-4.5E-01	rgb(120,158,234)	1.991	2,2
Msc	Gstm1	0.92658	50.45	0.455	rgb(222,130,131)	1.991	2,2
Nfatc1	Ubiad1	0.92658	50.45	0.453	rgb(222,130,131)	1.991	2,2
Nfkb2	Gatm	0.92658	50.45	0.448	rgb(222,131,132)	1.991	2,2
Nfkb2	Jak2	0.92658	50.45	0.445	rgb(222,132,133)	1.991	2,2
Prdm1	Cdc25b	0.92658	50.45	0.448	rgb(222,131,132)	1.991	2,2
Relb	Adamts6	0.92658	50.45	0.451	rgb(222,131,132)	1.991	2,2
Sox6	Arhgef17	-0.92658	50.45	-4.5E-01	rgb(119,158,234)	1.991	2,2
Sp4	Ass1	0.92658	50.45	0.446	rgb(222,132,133)	1.991	None
Srf	Mmp14	0.92658	50.45	0.449	rgb(222,131,132)	1.991	None
Stat1	Dtx3l	0.92658	50.45	0.446	rgb(222,132,133)	1.991	2,2
Stat2	Ifit3	0.92658	50.45	0.447	rgb(222,132,132)	1.991	None
Stat3	Arid5a	0.92658	50.45	0.452	rgb(222,131,131)	1.991	2,2
Stat3	Il21	0.92658	50.45	0.449	rgb(222,131,132)	1.991	None
Stat3	Slc4a11	0.92658	50.45	0.449	rgb(222,131,132)	1.991	2,2
Tbx21	Raph1	0.92658	50.45	0.451	rgb(222,131,132)	1.991	2,2
Trerf1	Fas	-0.92658	50.45	-4.5E-01	rgb(119,157,234)	1.991	2,2
Trp73	Ccnd3	0.92658	50.45	0.447	rgb(222,132,133)	1.991	2,2
Twist1	Fgf2	0.92658	50.45	0.445	rgb(222,132,133)	1.991	None
Vdr	Cmtm7	0.92658	50.45	0.446	rgb(222,132,133)	1.991	2,2
Zfp148	Kdm2b	0.92658	50.45	0.449	rgb(222,131,132)	1.991	2,2
Zfp191	Chac1	-0.92658	50.45	-4.5E-01	rgb(119,158,234)	1.991	2,2
Zfp382	Cdk6	-0.92658	50.45	-4.5E-01	rgb(119,158,234)	1.991	None
Akna	Arhgef6	0.92658	50.45	0.446	rgb(222,132,133)	1.991	2,2
Akna	Ccdc92	0.92658	50.45	0.449	rgb(222,131,132)	1.991	2,2
Arid3a	Arhgdig	0.92658	50.45	0.453	rgb(222,130,131)	1.991	2,2
Arid3a	Lamc1	0.92658	50.45	0.447	rgb(222,132,133)	1.991	2,2
Arid3a	Megf8	0.92658	50.45	0.453	rgb(222,130,131)	1.991	2,2
Bcl11b	Cd83	-0.92658	50.45	-4.5E-01	rgb(119,157,234)	1.991	2,2
C030039L03Rik	4930417O13Rik	0.92658	50.45	0.455	rgb(222,130,131)	1.991	2,2
C030039L03Rik	Sult4a1	0.92658	50.45	0.453	rgb(222,130,131)	1.991	2,2
Carf	Thrb	0.92658	50.45	0.454	rgb(222,130,131)	1.991	2,2
Casz1	Adam10	-0.92658	50.45	-4.5E-01	rgb(119,157,234)	1.991	2,2
Cbx2	Ttyh3	0.92658	50.45	0.446	rgb(222,132,133)	1.991	2,2
Cebpg	Mafg	0.92658	50.45	0.453	rgb(222,131,131)	1.991	2,2
Cenpb	Mesdc1	0.92658	50.45	0.453	rgb(222,130,131)	1.991	2,2
Dach2	Slc44a5	0.92658	50.45	0.446	rgb(222,132,133)	1.991	2,2
Dot1l	Auh	-0.92658	50.45	-4.5E-01	rgb(118,157,234)	1.991	2,2
Dzip1	Eaf2	-0.92658	50.45	-4.5E-01	rgb(120,158,234)	1.991	2,2
Elk3	1110007C09Rik	0.92658	50.45	0.451	rgb(222,131,132)	1.991	2,2
Elk3	Grap	-0.92658	50.45	-4.5E-01	rgb(120,158,234)	1.991	2,2
Elk3	Rorc	0.92658	50.45	0.448	rgb(222,131,132)	1.991	2,2
Etv5	Pacsin1	-0.92658	50.45	-4.5E-01	rgb(120,158,234)	1.991	2,2
Fosb	Cdkn1b	0.92658	50.45	0.453	rgb(222,130,131)	1.991	2,2
Fosb	Dusp1	0.92658	50.45	0.449	rgb(222,131,132)	1.991	2,2
Foxp1	Gap43	-0.92658	50.45	-4.5E-01	rgb(120,158,234)	1.991	2,2
Gli3	Dzip1	-0.92658	50.45	-4.5E-01	rgb(119,157,234)	1.991	2,2
Gli3	Slc4a8	0.92658	50.45	0.452	rgb(222,131,132)	1.991	2,2
Hif3a	Kbtbd13	0.92658	50.45	0.452	rgb(222,131,132)	1.991	2,2
Hlx	a	0.92658	50.45	0.453	rgb(222,130,131)	1.991	2,2
Ikzf2	Tnfsf10	0.92658	50.45	0.452	rgb(222,131,132)	1.991	2,2
Ikzf4	Bcl3	0.92658	50.45	0.447	rgb(222,132,132)	1.991	2,2
Ikzf4	Tle1	0.92658	50.45	0.449	rgb(222,131,132)	1.991	2,2
Irf5	Hps6	0.92658	50.45	0.451	rgb(222,131,132)	1.991	2,2
Irf5	Kcnk6	0.92658	50.45	0.451	rgb(222,131,132)	1.991	2,2
Jazf1	Inpp1	0.92658	50.45	0.452	rgb(222,131,132)	1.991	2,2
Kdm2b	Spry4	0.92658	50.45	0.452	rgb(222,131,132)	1.991	2,2
Kdm5b	Sap30	0.92658	50.45	0.452	rgb(222,131,132)	1.991	2,2
Kdm5b	Srgap3	0.92658	50.45	0.45	rgb(222,131,132)	1.991	2,2
Klf13	Trmt11	-0.92658	50.45	-4.5E-01	rgb(120,158,234)	1.991	2,2
Klf7	Syt11	0.92658	50.45	0.446	rgb(222,132,133)	1.991	2,2
Lhx6	Cd101	0.92658	50.45	0.451	rgb(222,131,132)	1.991	2,2
Lhx6	Maged2	0.92658	50.45	0.449	rgb(222,131,132)	1.991	2,2
Lin54	Icam2	-0.92658	50.45	-4.5E-01	rgb(119,157,234)	1.991	2,2
Mafg	Ripk2	-0.92658	50.45	-4.5E-01	rgb(120,158,234)	1.991	2,2
Mafg	Sh3kbp1	-0.92658	50.45	-4.5E-01	rgb(120,158,234)	1.991	2,2
Mtf2	Psmd8	-0.92658	50.45	-4.5E-01	rgb(118,157,234)	1.991	2,2
Mxd1	Gadd45g	0.92658	50.45	0.445	rgb(222,132,133)	1.991	2,2
Mxd4	Lgals3	0.92658	50.45	0.45	rgb(222,131,132)	1.991	2,2
Naif1	Flot2	0.92658	50.45	0.445	rgb(222,132,133)	1.991	2,2
Ncoa2	B9d1	-0.92658	50.45	-4.5E-01	rgb(120,158,234)	1.991	2,2
Nr4a3	Ehd4	-0.92658	50.45	-4.5E-01	rgb(120,158,234)	1.991	2,2
Nr4a3	Eps8	-0.92658	50.45	-4.5E-01	rgb(119,157,234)	1.991	2,2
Ovol1	Gstm1	0.92658	50.45	0.45	rgb(222,131,132)	1.991	2,2
Pou2af1	Rhoq	-0.92658	50.45	-4.5E-01	rgb(120,158,234)	1.991	2,2
Prdm2	Bcor	0.92658	50.45	0.45	rgb(222,131,132)	1.991	2,2
Rbck1	Ears2	0.92658	50.45	0.451	rgb(222,131,132)	1.991	2,2
Rbpj	Cetn4	0.92658	50.45	0.451	rgb(222,131,132)	1.991	2,2
Rfx3	Uba1	-0.92658	50.45	-4.5E-01	rgb(119,157,234)	1.991	2,2
Rfx7	Dhcr24	0.92658	50.45	0.451	rgb(222,131,132)	1.991	2,2
Scmh1	Foxo1	0.92658	50.45	0.451	rgb(222,131,132)	1.991	2,2
Scrt1	4932438H23Rik	0.92658	50.45	0.448	rgb(222,131,132)	1.991	2,2
Scrt1	Ppap2c	0.92658	50.45	0.446	rgb(222,132,133)	1.991	2,2
Ski	Runx1	0.92658	50.45	0.448	rgb(222,131,132)	1.991	2,2
Skil	Nipal1	0.92658	50.45	0.445	rgb(222,132,133)	1.991	2,2
Sp6	Rassf4	0.92658	50.45	0.45	rgb(222,131,132)	1.991	2,2
Tcf7l1	Zbtb46	-0.92658	50.45	-4.5E-01	rgb(120,158,234)	1.991	2,2
Tet3	Cnnm3	0.92658	50.45	0.45	rgb(222,131,132)	1.991	2,2
Thap1	Cyth1	-0.92658	50.45	-4.5E-01	rgb(120,158,234)	1.991	2,2
Thra	Ndrg2	0.92658	50.45	0.449	rgb(222,131,132)	1.991	2,2
Trps1	Adam19	0.92658	50.45	0.454	rgb(222,130,131)	1.991	2,2
Trps1	Ctnna1	0.92658	50.45	0.447	rgb(222,132,132)	1.991	2,2
Yy2	Slc41a3	-0.92658	50.45	-4.5E-01	rgb(119,157,234)	1.991	2,2
Zbed3	Mpp2	0.92658	50.45	0.449	rgb(222,131,132)	1.991	2,2
Zbtb17	Adck1	0.92658	50.45	0.448	rgb(222,131,132)	1.991	2,2
Zbtb17	Rbms2	-0.92658	50.45	-4.5E-01	rgb(120,158,234)	1.991	2,2
Zbtb7c	Mylk	0.92658	50.45	0.449	rgb(222,131,132)	1.991	2,2
Zfp146	4931406P16Rik	0.92658	50.45	0.45	rgb(222,131,132)	1.991	2,2
Zfp219	Irf5	0.92658	50.45	0.452	rgb(222,131,132)	1.991	2,2
Zfp277	Fam120c	-0.92658	50.45	-4.5E-01	rgb(118,157,234)	1.991	2,2
Zfp28	Myo3b	0.92658	50.45	0.447	rgb(222,132,133)	1.991	2,2
Zfp280b	Itpr1	0.92658	50.45	0.451	rgb(222,131,132)	1.991	2,2
Zfp280c	Rfx7	0.92658	50.45	0.447	rgb(222,132,132)	1.991	2,2
Zfp322a	Nt5dc1	0.92658	50.45	0.451	rgb(222,131,132)	1.991	2,2
Zfp335	Pts	-0.92658	50.45	-4.5E-01	rgb(120,158,234)	1.991	2,2
Zfp35	Snhg6	0.92658	50.45	0.452	rgb(222,131,132)	1.991	2,2
Zfp367	Wdr76	0.92658	50.45	0.447	rgb(222,132,132)	1.991	2,2
Zfp385a	Lamc1	0.92658	50.45	0.454	rgb(222,130,131)	1.991	2,2
Zfp385a	Slc19a2	0.92658	50.45	0.448	rgb(222,132,132)	1.991	2,2
Zfp395	Ly9	0.92658	50.45	0.455	rgb(222,130,131)	1.991	2,2
Zfp526	Wdr81	0.92658	50.45	0.446	rgb(222,132,133)	1.991	2,2
Zfp536	Itsn1	0.92658	50.45	0.446	rgb(222,132,133)	1.991	2,2
Zfp629	Nme4	0.92658	50.45	0.447	rgb(222,132,133)	1.991	2,2
Zfp629	Tbc1d16	0.92658	50.45	0.448	rgb(222,131,132)	1.991	2,2
Zfp750	Lrrc28	0.92658	50.45	0.447	rgb(222,132,133)	1.991	2,2
Zfp758	Plekhf2	0.92658	50.45	0.45	rgb(222,131,132)	1.991	2,2
Zfp9	Ccdc40	0.92658	50.45	0.449	rgb(222,131,132)	1.991	2,2
Zfp960	Masp2	0.92658	50.45	0.451	rgb(222,131,132)	1.991	2,2
Zmiz1	Nfatc2	0.92658	50.45	0.452	rgb(222,131,132)	1.991	2,2
Atf5	Itga7	0.92487	50.44	0.437	rgb(222,134,134)	1.9908	2,2
Bcl6	Ccl20	0.92487	50.44	0.437	rgb(222,134,134)	1.9908	2,2
Bcl6	Ndst1	0.92487	50.44	0.435	rgb(222,134,135)	1.9908	2,2
E2f4	Exo1	-0.92487	50.44	-4.4E-01	rgb(123,160,234)	1.9908	2,2
Egr1	Spry1	0.92487	50.44	0.44	rgb(222,133,134)	1.9908	None
Egr2	Tnnt3	-0.92487	50.44	-4.4E-01	rgb(122,159,234)	1.9908	2,2
Erg	Akirin1	0.92487	50.44	0.444	rgb(222,132,133)	1.9908	2,2
Fos	4930503L19Rik	0.92487	50.44	0.436	rgb(222,134,135)	1.9908	2,2
Foxa1	Pigr	0.92487	50.44	0.436	rgb(222,134,135)	1.9908	2,2
Foxo1	Rorc	-0.92487	50.44	-4.4E-01	rgb(121,159,234)	1.9908	2,2
Gata1	Tbxa2r	0.92487	50.44	0.445	rgb(222,132,133)	1.9908	None
Hif1a	Bcar1	0.92487	50.44	0.438	rgb(222,133,134)	1.9908	2,2
Hsf2	Arhgef3	0.92487	50.44	0.444	rgb(222,132,133)	1.9908	2,2
Hsf2	Cyfip2	-0.92487	50.44	-4.4E-01	rgb(121,158,234)	1.9908	2,2
Irf4	Ddx60	-0.92487	50.44	-4.4E-01	rgb(122,159,234)	1.9908	2,2
Junb	Rai14	0.92487	50.44	0.437	rgb(222,133,134)	1.9908	2,2
Klf2	Prx	-0.92487	50.44	-4.4E-01	rgb(122,159,234)	1.9908	2,2
Klf5	Sav1	0.92487	50.44	0.443	rgb(222,132,133)	1.9908	2,2
Klf5	Slc6a9	0.92487	50.44	0.444	rgb(222,132,133)	1.9908	2,2
Lyl1	Foxa1	-0.92487	50.44	-4.4E-01	rgb(121,158,234)	1.9908	2,2
Maf	Ccl3	-0.92487	50.44	-4.4E-01	rgb(121,159,234)	1.9908	2,2
Nfatc1	Dusp2	0.92487	50.44	0.443	rgb(222,132,133)	1.9908	2,2
Nfatc1	Tnf	0.92487	50.44	0.442	rgb(222,133,134)	1.9908	2,2
Nfkb2	Dab2ip	0.92487	50.44	0.438	rgb(222,133,134)	1.9908	2,2
Nfkb2	Fut4	0.92487	50.44	0.443	rgb(222,132,133)	1.9908	2,2
Rara	Cxcr5	0.92487	50.44	0.439	rgb(222,133,134)	1.9908	None
Rest	Pltp	0.92487	50.44	0.444	rgb(222,132,133)	1.9908	2,2
Runx2	Dlg2	0.92487	50.44	0.442	rgb(222,133,134)	1.9908	2,2
Rxra	Casp3	-0.92487	50.44	-4.4E-01	rgb(122,159,234)	1.9908	2,2
Smad3	Ier3	0.92487	50.44	0.444	rgb(222,132,133)	1.9908	2,2
Srebf1	Lama5	0.92487	50.44	0.437	rgb(222,133,134)	1.9908	2,2
Srebf2	Helb	-0.92487	50.44	-4.4E-01	rgb(121,158,234)	1.9908	2,2
Stat2	Mx2	0.92487	50.44	0.436	rgb(222,134,135)	1.9908	2,2
Stat3	Tox2	0.92487	50.44	0.444	rgb(222,132,133)	1.9908	2,2
Stat4	Rab11fip5	0.92487	50.44	0.438	rgb(222,133,134)	1.9908	2,2
Trerf1	8430427H17Rik	-0.92487	50.44	-4.4E-01	rgb(121,159,234)	1.9908	2,2
Trp73	Paqr8	0.92487	50.44	0.437	rgb(222,133,134)	1.9908	2,2
Trp73	Tnk2	0.92487	50.44	0.442	rgb(222,133,133)	1.9908	2,2
Trp73	Tspan2	0.92487	50.44	0.441	rgb(222,133,134)	1.9908	2,2
Zfp382	Plekhh1	-0.92487	50.44	-4.4E-01	rgb(121,158,234)	1.9908	2,2
Zfp382	Tnfrsf12a	-0.92487	50.44	-4.4E-01	rgb(122,159,234)	1.9908	2,2
Adnp	Hist1h1b	-0.92487	50.44	-4.4E-01	rgb(122,159,234)	1.9908	2,2
Ahrr	Myo1f	0.92487	50.44	0.444	rgb(222,132,133)	1.9908	2,2
Ahrr	St8sia6	-0.92487	50.44	-4.4E-01	rgb(120,158,234)	1.9908	2,2
Akna	C2cd3	0.92487	50.44	0.441	rgb(222,133,134)	1.9908	2,2
Akna	Ikbke	0.92487	50.44	0.437	rgb(222,134,134)	1.9908	2,2
Arid3b	Rab35	0.92487	50.44	0.438	rgb(222,133,134)	1.9908	2,2
Arid5a	Tnip2	0.92487	50.44	0.441	rgb(222,133,134)	1.9908	2,2
Ash1l	Cd81	-0.92487	50.44	-4.4E-01	rgb(122,159,234)	1.9908	2,2
Batf	Serpinf1	0.92487	50.44	0.445	rgb(222,132,133)	1.9908	2,2
Batf3	Gab2	0.92487	50.44	0.443	rgb(222,132,133)	1.9908	2,2
Batf3	Lipe	0.92487	50.44	0.439	rgb(222,133,134)	1.9908	2,2
Cbx2	Steap3	0.92487	50.44	0.439	rgb(222,133,134)	1.9908	2,2
Cebpg	Sap30	0.92487	50.44	0.442	rgb(222,133,134)	1.9908	2,2
Cenpb	Pfas	0.92487	50.44	0.443	rgb(222,132,133)	1.9908	2,2
Creb3l2	Fam83g	0.92487	50.44	0.437	rgb(222,134,134)	1.9908	2,2
Creb3l2	Rbmx	-0.92487	50.44	-4.4E-01	rgb(122,159,234)	1.9908	2,2
Cux1	Ss18	0.92487	50.44	0.442	rgb(222,133,134)	1.9908	2,2
Dach2	Crispld2	0.92487	50.44	0.44	rgb(222,133,134)	1.9908	2,2
Dach2	Gpr141	0.92487	50.44	0.442	rgb(222,132,133)	1.9908	2,2
Dzip1	Rpgrip1	0.92487	50.44	0.443	rgb(222,132,133)	1.9908	2,2
E4f1	Map3k14	0.92487	50.44	0.436	rgb(222,134,135)	1.9908	2,2
Ebf1	St8sia6	-0.92487	50.44	-4.4E-01	rgb(121,158,234)	1.9908	2,2
Egr4	Zc3h7b	0.92487	50.44	0.436	rgb(222,134,135)	1.9908	2,2
Elk3	Apol9b	0.92487	50.44	0.442	rgb(222,133,134)	1.9908	2,2
Elk3	Il7r	-0.92487	50.44	-4.4E-01	rgb(122,159,234)	1.9908	2,2
Elk4	Tacc1	0.92487	50.44	0.435	rgb(222,134,135)	1.9908	2,2
Etv5	Gbp7	0.92487	50.44	0.442	rgb(222,133,133)	1.9908	2,2
Foxb1	C1ra	0.92487	50.44	0.436	rgb(222,134,135)	1.9908	2,2
Foxn3	Cetn4	-0.92487	50.44	-4.4E-01	rgb(121,158,234)	1.9908	2,2
Foxp1	St8sia6	0.92487	50.44	0.437	rgb(222,134,134)	1.9908	2,2
Gli3	Lgr4	0.92487	50.44	0.441	rgb(222,133,134)	1.9908	2,2
Hif3a	Stc1	0.92487	50.44	0.439	rgb(222,133,134)	1.9908	2,2
Hlx	Casp6	0.92487	50.44	0.442	rgb(222,133,133)	1.9908	2,2
Hmga2	Nrp2	0.92487	50.44	0.442	rgb(222,133,133)	1.9908	2,2
Hmgb3	Cenpw	0.92487	50.44	0.441	rgb(222,133,134)	1.9908	2,2
Hmgb3	Dpy19l3	-0.92487	50.44	-4.4E-01	rgb(122,159,234)	1.9908	2,2
Hmgb3	Ehbp1	0.92487	50.44	0.442	rgb(222,133,134)	1.9908	2,2
Homez	Pxmp2	0.92487	50.44	0.444	rgb(222,132,133)	1.9908	2,2
Hsf4	Epcam	0.92487	50.44	0.441	rgb(222,133,134)	1.9908	2,2
Ikzf2	Cd96	0.92487	50.44	0.436	rgb(222,134,135)	1.9908	2,2
Ikzf3	Foxp2	-0.92487	50.44	-4.4E-01	rgb(120,158,234)	1.9908	2,2
Ikzf5	Ptp4a1	0.92487	50.44	0.438	rgb(222,133,134)	1.9908	2,2
Jazf1	Mlf1	0.92487	50.44	0.435	rgb(222,134,135)	1.9908	2,2
Kdm2b	5730508B09Rik	-0.92487	50.44	-4.4E-01	rgb(123,160,234)	1.9908	2,2
Kdm2b	Psmd8	-0.92487	50.44	-4.4E-01	rgb(122,159,234)	1.9908	2,2
Klf13	Gne	-0.92487	50.44	-4.4E-01	rgb(121,159,234)	1.9908	2,2
Lhx2	Cd74	0.92487	50.44	0.443	rgb(222,132,133)	1.9908	2,2
Mbnl2	St8sia6	0.92487	50.44	0.439	rgb(222,133,134)	1.9908	2,2
Mesp2	Mlxipl	0.92487	50.44	0.435	rgb(222,134,135)	1.9908	2,2
Mxd1	Fastkd2	-0.92487	50.44	-4.4E-01	rgb(122,159,234)	1.9908	2,2
Mxd1	Rragd	0.92487	50.44	0.44	rgb(222,133,134)	1.9908	2,2
Mxd3	Acot11	0.92487	50.44	0.435	rgb(222,134,135)	1.9908	2,2
Mxd3	Coro7	0.92487	50.44	0.441	rgb(222,133,134)	1.9908	2,2
Mxd3	Fbxo44	0.92487	50.44	0.443	rgb(222,132,133)	1.9908	2,2
Naif1	Rpl14	-0.92487	50.44	-4.4E-01	rgb(121,159,234)	1.9908	2,2
Ncoa1	Tgfbr3	0.92487	50.44	0.445	rgb(222,132,133)	1.9908	2,2
Nkx1-2	Fam46c	-0.92487	50.44	-4.4E-01	rgb(121,159,234)	1.9908	2,2
Nkx1-2	Tgoln1	-0.92487	50.44	-4.4E-01	rgb(122,159,234)	1.9908	2,2
Otx1	Chga	0.92487	50.44	0.441	rgb(222,133,134)	1.9908	2,2
Otx1	Fam81a	0.92487	50.44	0.438	rgb(222,133,134)	1.9908	2,2
Pou2af1	2810459M11Rik	-0.92487	50.44	-4.4E-01	rgb(122,159,234)	1.9908	2,2
Pou2af1	Dnajc6	0.92487	50.44	0.44	rgb(222,133,134)	1.9908	2,2
Pou2af1	Foxp1	0.92487	50.44	0.437	rgb(222,133,134)	1.9908	2,2
Rfx7	Mboat7	0.92487	50.44	0.436	rgb(222,134,135)	1.9908	2,2
Rorc	Tnfrsf25	0.92487	50.44	0.436	rgb(222,134,135)	1.9908	2,2
Setdb2	Dock11	0.92487	50.44	0.437	rgb(222,133,134)	1.9908	2,2
Sgsm2	Lgals1	-0.92487	50.44	-4.4E-01	rgb(122,159,234)	1.9908	2,2
Six1	Dusp2	0.92487	50.44	0.44	rgb(222,133,134)	1.9908	2,2
Ski	Ifitm2	-0.92487	50.44	-4.4E-01	rgb(122,159,234)	1.9908	2,2
Sox21	Ccdc50	0.92487	50.44	0.439	rgb(222,133,134)	1.9908	2,2
Sox5	Itga3	0.92487	50.44	0.44	rgb(222,133,134)	1.9908	2,2
Tcf12	Rnh1	-0.92487	50.44	-4.4E-01	rgb(121,159,234)	1.9908	2,2
Tef	Il17f	-0.92487	50.44	-4.4E-01	rgb(121,159,234)	1.9908	2,2
Tef	Ppm1d	0.92487	50.44	0.441	rgb(222,133,134)	1.9908	2,2
Tfdp2	Mfsd2a	-0.92487	50.44	-4.4E-01	rgb(122,159,234)	1.9908	2,2
Vax2	Gap43	0.92487	50.44	0.444	rgb(222,132,133)	1.9908	2,2
Vax2	Lzts1	0.92487	50.44	0.437	rgb(222,133,134)	1.9908	2,2
Yy2	Qars	-0.92487	50.44	-4.4E-01	rgb(121,159,234)	1.9908	2,2
Zbtb1	Zbtb4	0.92487	50.44	0.444	rgb(222,132,133)	1.9908	2,2
Zbtb32	Anxa2	0.92487	50.44	0.439	rgb(222,133,134)	1.9908	2,2
Zbtb32	Trpv2	0.92487	50.44	0.442	rgb(222,133,133)	1.9908	2,2
Zbtb38	Ppp2r5b	0.92487	50.44	0.438	rgb(222,133,134)	1.9908	2,2
Zbtb4	Mecr	-0.92487	50.44	-4.4E-01	rgb(122,159,234)	1.9908	2,2
Zbtb48	Lix1l	-0.92487	50.44	-4.4E-01	rgb(122,159,234)	1.9908	2,2
Zfp101	Ptp4a3	-0.92487	50.44	-4.4E-01	rgb(123,160,234)	1.9908	2,2
Zfp120	Asnsd1	0.92487	50.44	0.435	rgb(222,134,135)	1.9908	2,2
Zfp276	Zfp646	0.92487	50.44	0.436	rgb(222,134,135)	1.9908	2,2
Zfp277	Bicd1	-0.92487	50.44	-4.4E-01	rgb(121,159,234)	1.9908	2,2
Zfp277	Fam49b	0.92487	50.44	0.438	rgb(222,133,134)	1.9908	2,2
Zfp280b	Sytl3	-0.92487	50.44	-4.4E-01	rgb(122,159,234)	1.9908	2,2
Zfp35	Zscan21	0.92487	50.44	0.445	rgb(222,132,133)	1.9908	2,2
Zfp354c	Nphp3	0.92487	50.44	0.438	rgb(222,133,134)	1.9908	2,2
Zfp365	4930429B21Rik	0.92487	50.44	0.441	rgb(222,133,134)	1.9908	2,2
Zfp385a	Rhod	0.92487	50.44	0.443	rgb(222,132,133)	1.9908	2,2
Zfp395	Sav1	0.92487	50.44	0.442	rgb(222,133,134)	1.9908	2,2
Zfp426	Cd274	0.92487	50.44	0.439	rgb(222,133,134)	1.9908	2,2
Zfp428	Tsr2	0.92487	50.44	0.441	rgb(222,133,134)	1.9908	2,2
Zfp429	Vwa1	-0.92487	50.44	-4.4E-01	rgb(122,159,234)	1.9908	2,2
Zfp429	Wls	-0.92487	50.44	-4.4E-01	rgb(122,159,234)	1.9908	2,2
Zfp629	Ifit2	0.92487	50.44	0.437	rgb(222,134,134)	1.9908	2,2
Zfp651	Scarf2	0.92487	50.44	0.442	rgb(222,133,133)	1.9908	2,2
Zfp688	Acad8	0.92487	50.44	0.439	rgb(222,133,134)	1.9908	2,2
Zfp750	Ddit4l	0.92487	50.44	0.437	rgb(222,134,134)	1.9908	2,2
Zfp750	Sulf2	0.92487	50.44	0.438	rgb(222,133,134)	1.9908	2,2
Zfp777	Idh1	-0.92487	50.44	-4.4E-01	rgb(121,159,234)	1.9908	2,2
Zfp787	Erc1	-0.92487	50.44	-4.4E-01	rgb(122,159,234)	1.9908	2,2
Zfp808	Rfwd3	0.92487	50.44	0.437	rgb(222,134,134)	1.9908	2,2
Zfp827	Tmod1	0.92487	50.44	0.443	rgb(222,132,133)	1.9908	2,2
Zfp956	Fam49b	-0.92487	50.44	-4.4E-01	rgb(121,159,234)	1.9908	2,2
Zfp956	Slc13a3	-0.92487	50.44	-4.4E-01	rgb(121,159,234)	1.9908	2,2
Zfp956	Tsc1	0.92487	50.44	0.441	rgb(222,133,134)	1.9908	2,2
Zik1	Tyms	0.92487	50.44	0.439	rgb(222,133,134)	1.9908	2,2
Zkscan17	Pycr1	0.92487	50.44	0.444	rgb(222,132,133)	1.9908	2,2
Zscan29	Lrfn1	-0.92487	50.44	-4.4E-01	rgb(121,158,234)	1.9908	2,2
Zscan29	Slc25a45	0.92487	50.44	0.444	rgb(222,132,133)	1.9908	2,2
Zzz3	S100a1	-0.92487	50.44	-4.4E-01	rgb(121,158,234)	1.9908	2,2
Ahr	Nkain1	0.92316	50.43	0.429	rgb(222,135,136)	1.9906	2,2
Atf3	Cd70	0.92316	50.43	0.434	rgb(222,134,135)	1.9906	2,2
Atf3	Serpine2	0.92316	50.43	0.434	rgb(222,134,135)	1.9906	2,2
Atf5	Dab2ip	-0.92316	50.43	-4.3E-01	rgb(123,160,233)	1.9906	2,2
Foxo1	Calcrl	0.92316	50.43	0.43	rgb(222,135,136)	1.9906	2,2
Gata3	Cd200r1	0.92316	50.43	0.427	rgb(222,135,136)	1.9906	2,2
Gata3	Tmprss3	0.92316	50.43	0.433	rgb(222,134,135)	1.9906	2,2
Hes1	Nt5dc1	-0.92316	50.43	-4.3E-01	rgb(125,161,233)	1.9906	2,2
Hif1a	Egln3	0.92316	50.43	0.43	rgb(222,135,136)	1.9906	None
Irf2	Tmem71	-0.92316	50.43	-4.3E-01	rgb(125,161,233)	1.9906	2,2
Maf	Eci1	-0.92316	50.43	-4.3E-01	rgb(124,161,233)	1.9906	2,2
Mitf	Gpnmb	0.92316	50.43	0.428	rgb(222,135,136)	1.9906	None
Msc	Cmya5	-0.92316	50.43	-4.3E-01	rgb(125,161,233)	1.9906	2,2
Msc	Inpp4b	-0.92316	50.43	-4.3E-01	rgb(124,160,233)	1.9906	2,2
Msx2	Frmd4b	0.92316	50.43	0.426	rgb(222,136,136)	1.9906	2,2
Mycn	Neurl3	-0.92316	50.43	-4.3E-01	rgb(123,160,233)	1.9906	2,2
Mycn	Papolg	-0.92316	50.43	-4.3E-01	rgb(123,160,234)	1.9906	2,2
Nfatc1	Ctla2a	-0.92316	50.43	-4.3E-01	rgb(123,160,233)	1.9906	2,2
Nfatc2	Stat4	-0.92316	50.43	-4.3E-01	rgb(123,160,233)	1.9906	2,2
Nfkb2	Gpm6b	0.92316	50.43	0.432	rgb(222,134,135)	1.9906	2,2
Nfkb2	Tex15	0.92316	50.43	0.43	rgb(222,135,136)	1.9906	2,2
Ppara	Il18r1	-0.92316	50.43	-4.3E-01	rgb(123,160,233)	1.9906	2,2
Ppard	Lpin2	-0.92316	50.43	-4.3E-01	rgb(123,160,233)	1.9906	2,2
Rara	Acp5	-0.92316	50.43	-4.3E-01	rgb(124,160,233)	1.9906	2,2
Rara	Ahrr	0.92316	50.43	0.432	rgb(222,135,135)	1.9906	2,2
Relb	5430421N21Rik	0.92316	50.43	0.428	rgb(222,135,136)	1.9906	2,2
Relb	Pkhd1l1	0.92316	50.43	0.429	rgb(222,135,136)	1.9906	2,2
Runx2	Vwa5a	0.92316	50.43	0.427	rgb(222,135,136)	1.9906	2,2
Runx3	Mgll	0.92316	50.43	0.434	rgb(222,134,135)	1.9906	2,2
Sp2	2810408A11Rik	-0.92316	50.43	-4.3E-01	rgb(123,160,233)	1.9906	2,2
Spib	Ccl5	-0.92316	50.43	-4.3E-01	rgb(123,160,233)	1.9906	2,2
Srebf1	Aacs	0.92316	50.43	0.43	rgb(222,135,136)	1.9906	2,2
Srf	Wdr81	-0.92316	50.43	-4.3E-01	rgb(124,160,233)	1.9906	2,2
Stat2	Icam1	0.92316	50.43	0.434	rgb(222,134,135)	1.9906	2,2
Stat2	Vdr	-0.92316	50.43	-4.3E-01	rgb(125,161,233)	1.9906	2,2
Stat3	Mrc1	0.92316	50.43	0.434	rgb(222,134,135)	1.9906	2,2
Stat4	Cables1	0.92316	50.43	0.434	rgb(222,134,135)	1.9906	2,2
Stat4	Gzmb	0.92316	50.43	0.425	rgb(222,136,137)	1.9906	2,2
Tead1	Abcc3	0.92316	50.43	0.431	rgb(222,135,136)	1.9906	2,2
Trerf1	Shroom3	-0.92316	50.43	-4.3E-01	rgb(124,161,233)	1.9906	2,2
Trp73	Ctsw	0.92316	50.43	0.43	rgb(222,135,136)	1.9906	2,2
Trp73	Nynrin	0.92316	50.43	0.429	rgb(222,135,136)	1.9906	2,2
Usf2	Igf2r	0.92316	50.43	0.426	rgb(222,136,137)	1.9906	None
Xbp1	Smox	0.92316	50.43	0.429	rgb(222,135,136)	1.9906	2,2
Zeb2	Mical1	0.92316	50.43	0.433	rgb(222,134,135)	1.9906	2,2
Zfp382	Stat5b	-0.92316	50.43	-4.3E-01	rgb(124,160,233)	1.9906	None
A430033K04Rik	Ly6k	-0.92316	50.43	-4.3E-01	rgb(124,160,233)	1.9906	2,2
Adnp	Hist1h1d	-0.92316	50.43	-4.3E-01	rgb(124,160,233)	1.9906	2,2
Adnp	Hist1h1e	-0.92316	50.43	-4.3E-01	rgb(123,160,233)	1.9906	2,2
Aebp2	Arhgef3	-0.92316	50.43	-4.3E-01	rgb(124,160,233)	1.9906	2,2
Arid3b	Inpp5a	0.92316	50.43	0.434	rgb(222,134,135)	1.9906	2,2
Arid3b	Sh3bp1	0.92316	50.43	0.427	rgb(222,135,136)	1.9906	2,2
Arid5a	Asf1a	-0.92316	50.43	-4.3E-01	rgb(123,160,233)	1.9906	2,2
Arid5a	Malt1	0.92316	50.43	0.427	rgb(222,135,136)	1.9906	2,2
Ascl4	4930481A15Rik	0.92316	50.43	0.434	rgb(222,134,135)	1.9906	2,2
Ash1l	Cenpw	-0.92316	50.43	-4.3E-01	rgb(124,161,233)	1.9906	2,2
Bcl6b	Otx1	0.92316	50.43	0.432	rgb(222,134,135)	1.9906	2,2
C030039L03Rik	1700001L05Rik	0.92316	50.43	0.432	rgb(222,135,135)	1.9906	2,2
Cc2d1a	Cenpw	-0.92316	50.43	-4.3E-01	rgb(123,160,233)	1.9906	2,2
Cebpg	Avil	0.92316	50.43	0.427	rgb(222,135,136)	1.9906	2,2
Cebpg	Rab39b	0.92316	50.43	0.433	rgb(222,134,135)	1.9906	2,2
Cenpt	Sdcbp2	0.92316	50.43	0.432	rgb(222,134,135)	1.9906	2,2
Creb3l1	Klf13	0.92316	50.43	0.434	rgb(222,134,135)	1.9906	2,2
Creb3l1	Ovol1	0.92316	50.43	0.435	rgb(222,134,135)	1.9906	2,2
Creb3l2	Mapkbp1	0.92316	50.43	0.431	rgb(222,135,135)	1.9906	2,2
Cux1	Lbh	0.92316	50.43	0.435	rgb(222,134,135)	1.9906	2,2
Cux1	Tg	-0.92316	50.43	-4.3E-01	rgb(124,160,233)	1.9906	2,2
Cxxc5	Lamc3	-0.92316	50.43	-4.3E-01	rgb(124,160,233)	1.9906	2,2
Dach2	Gnb5	0.92316	50.43	0.434	rgb(222,134,135)	1.9906	2,2
Dach2	Tmem220	0.92316	50.43	0.431	rgb(222,135,136)	1.9906	2,2
Dpf1	Bbs5	0.92316	50.43	0.425	rgb(222,136,137)	1.9906	2,2
Dpf1	Gls2	0.92316	50.43	0.432	rgb(222,134,135)	1.9906	2,2
Drap1	Pknox1	-0.92316	50.43	-4.3E-01	rgb(123,160,233)	1.9906	2,2
Drap1	Sspo	-0.92316	50.43	-4.3E-01	rgb(123,160,233)	1.9906	2,2
Elk3	Fam129b	0.92316	50.43	0.433	rgb(222,134,135)	1.9906	2,2
Elk4	Polr3b	0.92316	50.43	0.434	rgb(222,134,135)	1.9906	2,2
Foxn2	D1Ertd622e	0.92316	50.43	0.427	rgb(222,135,136)	1.9906	2,2
Foxn3	Nfyb	-0.92316	50.43	-4.3E-01	rgb(125,161,233)	1.9906	2,2
Foxp1	B430306N03Rik	-0.92316	50.43	-4.3E-01	rgb(124,160,233)	1.9906	2,2
Foxp2	Ntrk3	0.92316	50.43	0.431	rgb(222,135,136)	1.9906	2,2
Foxs1	Sh2d7	0.92316	50.43	0.43	rgb(222,135,136)	1.9906	2,2
Hes6	Galk1	0.92316	50.43	0.432	rgb(222,135,135)	1.9906	2,2
Hif3a	Nphp3	0.92316	50.43	0.428	rgb(222,135,136)	1.9906	2,2
Hif3a	Stc2	0.92316	50.43	0.434	rgb(222,134,135)	1.9906	2,2
Hlx	Lrrk1	0.92316	50.43	0.434	rgb(222,134,135)	1.9906	2,2
Ikzf2	Ddr1	-0.92316	50.43	-4.3E-01	rgb(123,160,233)	1.9906	2,2
Ikzf2	Myo1e	0.92316	50.43	0.432	rgb(222,134,135)	1.9906	2,2
Ikzf3	Pcsk1	-0.92316	50.43	-4.3E-01	rgb(124,160,233)	1.9906	2,2
Jazf1	9430020K01Rik	0.92316	50.43	0.426	rgb(222,136,137)	1.9906	2,2
Jazf1	Tnfsf9	0.92316	50.43	0.433	rgb(222,134,135)	1.9906	2,2
Kdm2b	Mycbp2	0.92316	50.43	0.434	rgb(222,134,135)	1.9906	2,2
Kdm2b	Ubiad1	0.92316	50.43	0.426	rgb(222,136,136)	1.9906	2,2
Lhx6	Adam12	0.92316	50.43	0.429	rgb(222,135,136)	1.9906	2,2
Maff	Snord89	0.92316	50.43	0.434	rgb(222,134,135)	1.9906	2,2
Mbnl2	Dnajc6	0.92316	50.43	0.426	rgb(222,136,136)	1.9906	2,2
Mbnl2	Ric8	0.92316	50.43	0.426	rgb(222,136,136)	1.9906	2,2
Mbnl2	Tex2	0.92316	50.43	0.43	rgb(222,135,136)	1.9906	2,2
Mef2b	Cox6a2	0.92316	50.43	0.433	rgb(222,134,135)	1.9906	2,2
Mxi1	Rnf181	0.92316	50.43	0.43	rgb(222,135,136)	1.9906	2,2
Naif1	Larp4b	0.92316	50.43	0.427	rgb(222,135,136)	1.9906	2,2
Ncoa2	Tcf12	0.92316	50.43	0.435	rgb(222,134,135)	1.9906	2,2
Npas4	Gltscr2	-0.92316	50.43	-4.3E-01	rgb(124,160,233)	1.9906	2,2
Nr1h2	Rab4b	0.92316	50.43	0.432	rgb(222,135,135)	1.9906	2,2
Nr4a3	Marcksl1	0.92316	50.43	0.428	rgb(222,135,136)	1.9906	2,2
Pcgf2	Il2ra	0.92316	50.43	0.426	rgb(222,136,136)	1.9906	2,2
Plagl1	Prm2	0.92316	50.43	0.433	rgb(222,134,135)	1.9906	2,2
Pou2af1	Fzd5	0.92316	50.43	0.427	rgb(222,135,136)	1.9906	2,2
Pou6f1	Rdh10	-0.92316	50.43	-4.3E-01	rgb(123,160,233)	1.9906	2,2
Prrx1	Fat1	0.92316	50.43	0.427	rgb(222,136,136)	1.9906	2,2
Rag1	Scn5a	0.92316	50.43	0.425	rgb(222,136,137)	1.9906	2,2
Rlf	3110057O12Rik	0.92316	50.43	0.434	rgb(222,134,135)	1.9906	2,2
Rlf	Apitd1	-0.92316	50.43	-4.3E-01	rgb(124,160,233)	1.9906	2,2
Scrt1	Neat1	0.92316	50.43	0.431	rgb(222,135,136)	1.9906	2,2
Sgsm2	Ccrn4l	-0.92316	50.43	-4.3E-01	rgb(123,160,233)	1.9906	2,2
Sgsm2	Tjp3	0.92316	50.43	0.434	rgb(222,134,135)	1.9906	2,2
Sox13	Ada	0.92316	50.43	0.433	rgb(222,134,135)	1.9906	2,2
Sox13	Tnfrsf21	0.92316	50.43	0.433	rgb(222,134,135)	1.9906	2,2
Tcf12	Yif1b	-0.92316	50.43	-4.3E-01	rgb(124,160,233)	1.9906	2,2
Tcf7l1	Ppp1r13l	0.92316	50.43	0.429	rgb(222,135,136)	1.9906	2,2
Tead3	Plekho1	0.92316	50.43	0.426	rgb(222,136,137)	1.9906	2,2
Tef	Cs	-0.92316	50.43	-4.3E-01	rgb(124,160,233)	1.9906	2,2
Thap3	Gm1673	0.92316	50.43	0.425	rgb(222,136,137)	1.9906	2,2
Thap7	Ap3b1	-0.92316	50.43	-4.3E-01	rgb(123,160,233)	1.9906	2,2
Thra	Nr1d1	0.92316	50.43	0.429	rgb(222,135,136)	1.9906	2,2
Tmf1	Pik3ca	0.92316	50.43	0.433	rgb(222,134,135)	1.9906	2,2
Trps1	Sirpa	-0.92316	50.43	-4.3E-01	rgb(125,161,233)	1.9906	2,2
Tulp3	Ikzf4	0.92316	50.43	0.427	rgb(222,135,136)	1.9906	2,2
Vax2	Adcy4	0.92316	50.43	0.431	rgb(222,135,136)	1.9906	2,2
Vax2	Podnl1	0.92316	50.43	0.425	rgb(222,136,137)	1.9906	2,2
Zbed3	Lclat1	0.92316	50.43	0.433	rgb(222,134,135)	1.9906	2,2
Zbtb1	Ildr1	-0.92316	50.43	-4.3E-01	rgb(124,160,233)	1.9906	2,2
Zbtb3	Rd3	0.92316	50.43	0.433	rgb(222,134,135)	1.9906	2,2
Zbtb32	Galnt3	0.92316	50.43	0.43	rgb(222,135,136)	1.9906	2,2
Zbtb5	6430548M08Rik	-0.92316	50.43	-4.3E-01	rgb(124,161,233)	1.9906	2,2
Zbtb5	Cd24a	-0.92316	50.43	-4.3E-01	rgb(124,160,233)	1.9906	2,2
Zfp105	Tbc1d14	-0.92316	50.43	-4.3E-01	rgb(123,160,233)	1.9906	2,2
Zfp11	Hmgcl	-0.92316	50.43	-4.3E-01	rgb(124,160,233)	1.9906	2,2
Zfp260	Vamp4	0.92316	50.43	0.429	rgb(222,135,136)	1.9906	2,2
Zfp280b	Sox5	-0.92316	50.43	-4.3E-01	rgb(123,160,234)	1.9906	2,2
Zfp362	Ttyh3	0.92316	50.43	0.433	rgb(222,134,135)	1.9906	2,2
Zfp385a	1700007K13Rik	0.92316	50.43	0.433	rgb(222,134,135)	1.9906	2,2
Zfp385a	Slc2a4	0.92316	50.43	0.426	rgb(222,136,136)	1.9906	2,2
Zfp385a	St14	0.92316	50.43	0.43	rgb(222,135,136)	1.9906	2,2
Zfp40	4930503L19Rik	0.92316	50.43	0.431	rgb(222,135,136)	1.9906	2,2
Zfp429	Mtmr7	0.92316	50.43	0.426	rgb(222,136,137)	1.9906	2,2
Zfp429	Zfp874a	0.92316	50.43	0.433	rgb(222,134,135)	1.9906	2,2
Zfp513	Aen	0.92316	50.43	0.426	rgb(222,136,137)	1.9906	2,2
Zfp516	Cbx4	0.92316	50.43	0.426	rgb(222,136,136)	1.9906	2,2
Zfp608	Prr7	-0.92316	50.43	-4.3E-01	rgb(125,161,233)	1.9906	2,2
Zfp608	Serpinb1a	0.92316	50.43	0.431	rgb(222,135,136)	1.9906	2,2
Zfp629	Narf	-0.92316	50.43	-4.3E-01	rgb(123,160,233)	1.9906	2,2
Zfp750	Prss42	0.92316	50.43	0.426	rgb(222,136,137)	1.9906	2,2
Zfp91	Fndc3a	0.92316	50.43	0.432	rgb(222,135,135)	1.9906	2,2
Zfp958	Zfp426	0.92316	50.43	0.427	rgb(222,135,136)	1.9906	2,2
Zfx	Ndufv3	-0.92316	50.43	-4.3E-01	rgb(123,160,233)	1.9906	2,2
Zic2	Gipr	0.92316	50.43	0.429	rgb(222,135,136)	1.9906	2,2
Crem	Cyr61	-0.92146	50.42	-4.2E-01	rgb(126,162,233)	1.9904	2,2
E2f1	Gen1	0.92146	50.42	0.419	rgb(222,137,138)	1.9904	2,2
Egr1	Nedd9	0.92146	50.42	0.421	rgb(222,137,137)	1.9904	2,2
Egr2	Ifnar1	-0.92146	50.42	-4.2E-01	rgb(126,161,233)	1.9904	2,2
Foxo1	Amica1	0.92146	50.42	0.418	rgb(222,137,138)	1.9904	2,2
Gli1	Cyr61	0.92146	50.42	0.421	rgb(222,137,137)	1.9904	None
Gli1	Vav2	0.92146	50.42	0.416	rgb(222,138,138)	1.9904	2,2
Hey1	Bmpr1a	0.92146	50.42	0.419	rgb(222,137,138)	1.9904	2,2
Junb	Ercc5	0.92146	50.42	0.419	rgb(222,137,138)	1.9904	2,2
Junb	Ptp4a1	0.92146	50.42	0.417	rgb(222,137,138)	1.9904	2,2
Klf8	Neo1	-0.92146	50.42	-4.2E-01	rgb(125,161,233)	1.9904	2,2
Mef2d	Abtb2	0.92146	50.42	0.425	rgb(222,136,137)	1.9904	2,2
Msc	Foxo1	0.92146	50.42	0.419	rgb(222,137,138)	1.9904	2,2
Myc	Vdac1	0.92146	50.42	0.418	rgb(222,137,138)	1.9904	2,2
Mycn	Klrd1	-0.92146	50.42	-4.2E-01	rgb(126,162,233)	1.9904	2,2
Nfatc1	Fez2	-0.92146	50.42	-4.2E-01	rgb(125,161,233)	1.9904	2,2
Nfe2	Ehd4	-0.92146	50.42	-4.2E-01	rgb(127,162,233)	1.9904	2,2
Nfe2	Lzts2	0.92146	50.42	0.425	rgb(222,136,137)	1.9904	2,2
Nfkb2	Stom	0.92146	50.42	0.415	rgb(222,138,138)	1.9904	2,2
Nr3c2	Rorc	0.92146	50.42	0.422	rgb(222,136,137)	1.9904	2,2
Nr4a1	Ifngr2	0.92146	50.42	0.419	rgb(222,137,138)	1.9904	2,2
Rara	Mtss1	0.92146	50.42	0.418	rgb(222,137,138)	1.9904	2,2
Rel	Itpk1	-0.92146	50.42	-4.2E-01	rgb(127,162,233)	1.9904	2,2
Relb	Nrp1	0.92146	50.42	0.425	rgb(222,136,137)	1.9904	2,2
Rfx1	H2-DMb1	0.92146	50.42	0.422	rgb(222,136,137)	1.9904	None
Sall4	Aicda	0.92146	50.42	0.424	rgb(222,136,137)	1.9904	2,2
Sox6	Galm	-0.92146	50.42	-4.2E-01	rgb(127,162,233)	1.9904	2,2
Spib	Trim12c	-0.92146	50.42	-4.2E-01	rgb(126,162,233)	1.9904	2,2
Srebf1	Pdp2	0.92146	50.42	0.422	rgb(222,136,137)	1.9904	2,2
Srf	Slc27a4	-0.92146	50.42	-4.2E-01	rgb(126,161,233)	1.9904	2,2
Tcf3	Cdk6	-0.92146	50.42	-4.2E-01	rgb(125,161,233)	1.9904	None
Tcf3	Ehd4	-0.92146	50.42	-4.2E-01	rgb(125,161,233)	1.9904	2,2
Tcf7l2	Dock11	0.92146	50.42	0.418	rgb(222,137,138)	1.9904	2,2
Tead1	Fau	-0.92146	50.42	-4.2E-01	rgb(126,161,233)	1.9904	2,2
Twist1	Fbxw2	-0.92146	50.42	-4.2E-01	rgb(127,162,233)	1.9904	2,2
Twist1	Padi2	-0.92146	50.42	-4.2E-01	rgb(125,161,233)	1.9904	2,2
Twist1	Rbms2	-0.92146	50.42	-4.2E-01	rgb(126,161,233)	1.9904	2,2
Usf2	Ctnna1	0.92146	50.42	0.416	rgb(222,138,138)	1.9904	2,2
Usf2	Hsd17b7	0.92146	50.42	0.417	rgb(222,137,138)	1.9904	2,2
Zfp148	Lad1	0.92146	50.42	0.417	rgb(222,137,138)	1.9904	2,2
Adnp	Hist1h1a	-0.92146	50.42	-4.2E-01	rgb(127,162,233)	1.9904	2,2
Aebp2	Hook2	0.92146	50.42	0.422	rgb(222,136,137)	1.9904	2,2
Ahctf1	Atad2b	0.92146	50.42	0.424	rgb(222,136,137)	1.9904	2,2
Arid2	Dnajc12	-0.92146	50.42	-4.2E-01	rgb(126,162,233)	1.9904	2,2
Arntl2	Clec2g	0.92146	50.42	0.416	rgb(222,138,138)	1.9904	2,2
Batf	Itpr1	0.92146	50.42	0.416	rgb(222,138,138)	1.9904	2,2
Bcl6b	St3gal1	0.92146	50.42	0.425	rgb(222,136,137)	1.9904	2,2
Bhlha15	Surf4	0.92146	50.42	0.422	rgb(222,136,137)	1.9904	2,2
Cebpg	4930417O13Rik	0.92146	50.42	0.422	rgb(222,136,137)	1.9904	2,2
Creb3l2	Gprc5a	0.92146	50.42	0.417	rgb(222,137,138)	1.9904	2,2
Creb3l2	Procr	0.92146	50.42	0.425	rgb(222,136,137)	1.9904	2,2
Creb3l2	Spint1	0.92146	50.42	0.421	rgb(222,137,137)	1.9904	2,2
Csrnp1	Gem	0.92146	50.42	0.42	rgb(222,137,138)	1.9904	2,2
Dach2	Pank2	0.92146	50.42	0.417	rgb(222,137,138)	1.9904	2,2
Dzip1	Hdac9	0.92146	50.42	0.419	rgb(222,137,138)	1.9904	2,2
Dzip1	Smarca2	0.92146	50.42	0.423	rgb(222,136,137)	1.9904	2,2
Elk3	1700019G17Rik	-0.92146	50.42	-4.2E-01	rgb(126,162,233)	1.9904	2,2
Eomes	Itga4	0.92146	50.42	0.421	rgb(222,136,137)	1.9904	2,2
Eomes	Nod1	0.92146	50.42	0.422	rgb(222,136,137)	1.9904	2,2
Eomes	Tlk1	0.92146	50.42	0.417	rgb(222,137,138)	1.9904	2,2
Erf	Ssbp4	0.92146	50.42	0.418	rgb(222,137,138)	1.9904	2,2
Foxb1	Rnf144b	0.92146	50.42	0.424	rgb(222,136,137)	1.9904	2,2
Foxj1	C030037D09Rik	0.92146	50.42	0.423	rgb(222,136,137)	1.9904	2,2
Foxp1	Prnp	-0.92146	50.42	-4.2E-01	rgb(126,162,233)	1.9904	2,2
Foxs1	Tnfrsf25	0.92146	50.42	0.421	rgb(222,137,137)	1.9904	2,2
Gm14295	Gm3696	0.92146	50.42	0.416	rgb(222,137,138)	1.9904	2,2
Heyl	Armc3	0.92146	50.42	0.419	rgb(222,137,138)	1.9904	2,2
Hmgb3	Ifit2	0.92146	50.42	0.423	rgb(222,136,137)	1.9904	2,2
Hmgb3	Klrk1	-0.92146	50.42	-4.2E-01	rgb(125,161,233)	1.9904	2,2
Hmx3	Agrp	0.92146	50.42	0.415	rgb(222,138,139)	1.9904	2,2
Homez	Id2	-0.92146	50.42	-4.2E-01	rgb(127,162,233)	1.9904	2,2
Ikzf2	Flna	0.92146	50.42	0.425	rgb(222,136,137)	1.9904	2,2
Ikzf2	Ikzf4	0.92146	50.42	0.424	rgb(222,136,137)	1.9904	2,2
Ikzf4	Chst12	0.92146	50.42	0.422	rgb(222,136,137)	1.9904	2,2
Ikzf4	Gpr146	0.92146	50.42	0.422	rgb(222,136,137)	1.9904	2,2
Insm1	Ptpn2	-0.92146	50.42	-4.2E-01	rgb(126,162,233)	1.9904	2,2
Irf5	Unc93b1	0.92146	50.42	0.416	rgb(222,138,138)	1.9904	2,2
Jazf1	Pim1	-0.92146	50.42	-4.2E-01	rgb(125,161,233)	1.9904	2,2
Lhx6	Golm1	0.92146	50.42	0.417	rgb(222,137,138)	1.9904	2,2
Lhx6	Nhsl2	0.92146	50.42	0.424	rgb(222,136,137)	1.9904	2,2
Lhx6	Zfhx3	0.92146	50.42	0.417	rgb(222,137,138)	1.9904	2,2
Litaf	Slc16a6	-0.92146	50.42	-4.2E-01	rgb(125,161,233)	1.9904	2,2
Maff	Egln3	0.92146	50.42	0.417	rgb(222,137,138)	1.9904	2,2
Maff	Tnf	0.92146	50.42	0.417	rgb(222,137,138)	1.9904	2,2
Mxd1	Flot1	0.92146	50.42	0.421	rgb(222,137,137)	1.9904	2,2
Mypop	Slc27a4	0.92146	50.42	0.417	rgb(222,137,138)	1.9904	2,2
Ncoa2	Pag1	0.92146	50.42	0.422	rgb(222,136,137)	1.9904	2,2
Nr1d1	Abi3	0.92146	50.42	0.422	rgb(222,136,137)	1.9904	2,2
Otx1	Tle1	-0.92146	50.42	-4.2E-01	rgb(125,161,233)	1.9904	2,2
Pcgf2	Tulp3	0.92146	50.42	0.417	rgb(222,137,138)	1.9904	2,2
Phf20	Fbxo10	0.92146	50.42	0.424	rgb(222,136,137)	1.9904	2,2
Pknox1	Gdpd1	-0.92146	50.42	-4.2E-01	rgb(126,162,233)	1.9904	2,2
Pou6f1	Pde2a	0.92146	50.42	0.418	rgb(222,137,138)	1.9904	2,2
Rbpj	Rasal1	-0.92146	50.42	-4.2E-01	rgb(126,162,233)	1.9904	2,2
Rlf	Pik3ca	0.92146	50.42	0.418	rgb(222,137,138)	1.9904	2,2
Scml4	Ipcef1	0.92146	50.42	0.425	rgb(222,136,137)	1.9904	2,2
Scrt1	Cbln3	0.92146	50.42	0.42	rgb(222,137,138)	1.9904	2,2
Scrt1	Rras	0.92146	50.42	0.416	rgb(222,137,138)	1.9904	2,2
Setdb2	Pla2g12a	-0.92146	50.42	-4.2E-01	rgb(127,162,233)	1.9904	2,2
Sgsm2	Unc119b	0.92146	50.42	0.416	rgb(222,137,138)	1.9904	2,2
Six1	Inhba	0.92146	50.42	0.423	rgb(222,136,137)	1.9904	2,2
Snapc2	BC018473	-0.92146	50.42	-4.2E-01	rgb(126,162,233)	1.9904	2,2
Sp100	Trim14	0.92146	50.42	0.422	rgb(222,136,137)	1.9904	2,2
St18	Cd180	0.92146	50.42	0.422	rgb(222,136,137)	1.9904	2,2
Tal2	Tmem19	0.92146	50.42	0.423	rgb(222,136,137)	1.9904	2,2
Tcf12	Gatm	-0.92146	50.42	-4.2E-01	rgb(127,162,233)	1.9904	2,2
Tcf7l1	Clip3	0.92146	50.42	0.415	rgb(222,138,138)	1.9904	2,2
Terf1	Trim36	0.92146	50.42	0.424	rgb(222,136,137)	1.9904	2,2
Thap3	Arrb2	0.92146	50.42	0.423	rgb(222,136,137)	1.9904	2,2
Thra	Palm	0.92146	50.42	0.416	rgb(222,137,138)	1.9904	2,2
Trps1	Gpr65	0.92146	50.42	0.423	rgb(222,136,137)	1.9904	2,2
Trps1	Runx2	0.92146	50.42	0.421	rgb(222,137,137)	1.9904	2,2
Tulp2	Qrich2	0.92146	50.42	0.417	rgb(222,137,138)	1.9904	2,2
Whsc1	Anapc1	0.92146	50.42	0.419	rgb(222,137,138)	1.9904	2,2
Zbtb17	Cisd3	-0.92146	50.42	-4.2E-01	rgb(127,162,233)	1.9904	2,2
Zbtb17	Gne	0.92146	50.42	0.419	rgb(222,137,138)	1.9904	2,2
Zbtb17	Igf2r	0.92146	50.42	0.417	rgb(222,137,138)	1.9904	2,2
Zbtb17	Kctd6	-0.92146	50.42	-4.2E-01	rgb(126,162,233)	1.9904	2,2
Zbtb3	Cspg5	0.92146	50.42	0.425	rgb(222,136,137)	1.9904	2,2
Zbtb32	Capn2	0.92146	50.42	0.421	rgb(222,137,137)	1.9904	2,2
Zbtb33	Egr3	0.92146	50.42	0.42	rgb(222,137,138)	1.9904	2,2
Zbtb7c	Pvt1	0.92146	50.42	0.419	rgb(222,137,138)	1.9904	2,2
Zfp275	Ccdc67	0.92146	50.42	0.424	rgb(222,136,137)	1.9904	2,2
Zfp277	Fgd6	-0.92146	50.42	-4.2E-01	rgb(125,161,233)	1.9904	2,2
Zfp28	Cd101	0.92146	50.42	0.423	rgb(222,136,137)	1.9904	2,2
Zfp281	Rasgef1a	0.92146	50.42	0.421	rgb(222,137,137)	1.9904	2,2
Zfp318	Tmprss3	0.92146	50.42	0.415	rgb(222,138,139)	1.9904	2,2
Zfp35	Dhrs4	0.92146	50.42	0.42	rgb(222,137,138)	1.9904	2,2
Zfp385a	Ccng1	0.92146	50.42	0.419	rgb(222,137,138)	1.9904	2,2
Zfp420	Podnl1	-0.92146	50.42	-4.2E-01	rgb(127,162,233)	1.9904	2,2
Zfp429	H60b	-0.92146	50.42	-4.2E-01	rgb(126,161,233)	1.9904	2,2
Zfp511	Retsat	-0.92146	50.42	-4.2E-01	rgb(126,162,233)	1.9904	2,2
Zfp513	Trim26	0.92146	50.42	0.423	rgb(222,136,137)	1.9904	2,2
Zfp532	F9	0.92146	50.42	0.416	rgb(222,138,138)	1.9904	2,2
Zfp60	Sphk1	-0.92146	50.42	-4.2E-01	rgb(125,161,233)	1.9904	2,2
Zfp608	Pik3r6	-0.92146	50.42	-4.2E-01	rgb(126,162,233)	1.9904	2,2
Zfp629	Bcl2	0.92146	50.42	0.416	rgb(222,137,138)	1.9904	2,2
Zfp629	Ccdc126	0.92146	50.42	0.425	rgb(222,136,137)	1.9904	2,2
Zfp629	Gmfg	0.92146	50.42	0.421	rgb(222,137,137)	1.9904	2,2
Zfp629	Tifab	0.92146	50.42	0.417	rgb(222,137,138)	1.9904	2,2
Zfp651	Col2a1	0.92146	50.42	0.424	rgb(222,136,137)	1.9904	2,2
Zfp655	Chm	0.92146	50.42	0.423	rgb(222,136,137)	1.9904	2,2
Zfp667	Gucy1a3	-0.92146	50.42	-4.2E-01	rgb(127,162,233)	1.9904	2,2
Zfp668	Extl3	0.92146	50.42	0.417	rgb(222,137,138)	1.9904	2,2
Zfp692	Rpl36al	-0.92146	50.42	-4.2E-01	rgb(127,162,233)	1.9904	2,2
Zfp703	Arsb	0.92146	50.42	0.419	rgb(222,137,138)	1.9904	2,2
Zfp771	C920009B18Rik	-0.92146	50.42	-4.2E-01	rgb(125,161,233)	1.9904	2,2
Zfp777	Crebbp	0.92146	50.42	0.417	rgb(222,137,138)	1.9904	2,2
Zfp777	Pigc	-0.92146	50.42	-4.2E-01	rgb(125,161,233)	1.9904	2,2
Zfp831	Smarca2	0.92146	50.42	0.421	rgb(222,137,137)	1.9904	2,2
Zfp961	Hook2	-0.92146	50.42	-4.2E-01	rgb(126,161,233)	1.9904	2,2
Zfx	Apitd1	-0.92146	50.42	-4.2E-01	rgb(125,161,233)	1.9904	2,2
Zhx2	Tnfrsf8	-0.92146	50.42	-4.2E-01	rgb(127,162,233)	1.9904	2,2
Zhx3	Ncoa1	0.92146	50.42	0.425	rgb(222,136,137)	1.9904	2,2
Atf5	Itgb7	0.91975	50.41	0.405	rgb(221,140,140)	1.9902	2,2
Bcl6	Zfp467	-0.91975	50.41	-4.1E-01	rgb(128,163,233)	1.9902	2,2
E2f1	Dars2	0.91975	50.41	0.407	rgb(221,139,140)	1.9902	2,2
Egr1	S1pr2	0.91975	50.41	0.407	rgb(221,139,140)	1.9902	2,2
Egr2	Vgll4	-0.91975	50.41	-4.1E-01	rgb(128,163,233)	1.9902	2,2
Esr1	Runx2	0.91975	50.41	0.414	rgb(222,138,139)	1.9902	None
Etv4	Spp1	0.91975	50.41	0.409	rgb(221,139,140)	1.9902	None
Fli1	Klf10	0.91975	50.41	0.414	rgb(222,138,139)	1.9902	2,2
Foxa1	Olr1	0.91975	50.41	0.408	rgb(221,139,140)	1.9902	2,2
Foxo1	Marcks	0.91975	50.41	0.408	rgb(221,139,140)	1.9902	2,2
Foxo1	Olr1	0.91975	50.41	0.411	rgb(222,138,139)	1.9902	2,2
Foxo3	Glipr1	0.91975	50.41	0.41	rgb(222,139,139)	1.9902	2,2
Foxp3	L1cam	0.91975	50.41	0.411	rgb(222,139,139)	1.9902	2,2
Gli1	Bcl2	-0.91975	50.41	-4.1E-01	rgb(127,162,233)	1.9902	None
Hes1	Decr1	-0.91975	50.41	-4.1E-01	rgb(129,163,232)	1.9902	2,2
Hif1a	Jmjd6	0.91975	50.41	0.41	rgb(222,139,139)	1.9902	2,2
Hsf1	Wee1	-0.91975	50.41	-4.1E-01	rgb(129,163,232)	1.9902	2,2
Hsf2	Mycn	0.91975	50.41	0.411	rgb(222,138,139)	1.9902	2,2
Irf1	Gbp7	0.91975	50.41	0.405	rgb(221,140,140)	1.9902	2,2
Irf7	Pter	0.91975	50.41	0.414	rgb(222,138,139)	1.9902	2,2
Irf9	Ifit1	0.91975	50.41	0.407	rgb(221,139,140)	1.9902	2,2
Jund	Rraga	0.91975	50.41	0.411	rgb(222,139,139)	1.9902	2,2
Klf5	Gen1	0.91975	50.41	0.412	rgb(222,138,139)	1.9902	2,2
Klf5	Gpt2	0.91975	50.41	0.405	rgb(221,140,140)	1.9902	2,2
Klf5	Slco3a1	0.91975	50.41	0.41	rgb(222,139,140)	1.9902	2,2
Klf8	Klf12	-0.91975	50.41	-4.1E-01	rgb(129,163,232)	1.9902	2,2
Maf	Acp5	0.91975	50.41	0.41	rgb(222,139,140)	1.9902	2,2
Nfatc1	Ptpn2	-0.91975	50.41	-4.1E-01	rgb(127,162,233)	1.9902	2,2
Nfatc2	Tns1	0.91975	50.41	0.41	rgb(222,139,139)	1.9902	2,2
Pou2f2	Nfkb1	-0.91975	50.41	-4.1E-01	rgb(128,163,233)	1.9902	2,2
Prdm1	Fam111a	0.91975	50.41	0.405	rgb(221,140,140)	1.9902	2,2
Rarg	Vax2	0.91975	50.41	0.406	rgb(221,140,140)	1.9902	2,2
Relb	Foxp3	0.91975	50.41	0.415	rgb(222,138,139)	1.9902	2,2
Relb	Ifi203	0.91975	50.41	0.41	rgb(222,139,140)	1.9902	2,2
Relb	Lpcat1	0.91975	50.41	0.409	rgb(222,139,140)	1.9902	2,2
Rreb1	Padi2	0.91975	50.41	0.415	rgb(222,138,139)	1.9902	2,2
Rreb1	Tmeff1	0.91975	50.41	0.413	rgb(222,138,139)	1.9902	2,2
Runx3	Lgr4	0.91975	50.41	0.413	rgb(222,138,139)	1.9902	2,2
Sall4	Fcgbp	0.91975	50.41	0.41	rgb(222,139,139)	1.9902	2,2
Spib	Sh2d3c	0.91975	50.41	0.406	rgb(221,140,140)	1.9902	2,2
Stat4	Igtp	0.91975	50.41	0.412	rgb(222,138,139)	1.9902	2,2
Tbx21	Vim	0.91975	50.41	0.413	rgb(222,138,139)	1.9902	2,2
Tead1	Bex1	-0.91975	50.41	-4.1E-01	rgb(128,163,233)	1.9902	2,2
Trerf1	Ppef1	-0.91975	50.41	-4.1E-01	rgb(128,163,233)	1.9902	2,2
Zfp382	Celf2	0.91975	50.41	0.405	rgb(221,140,140)	1.9902	2,2
Zfp382	Kifc3	-0.91975	50.41	-4.1E-01	rgb(128,163,233)	1.9902	2,2
Zfp382	Wipf1	0.91975	50.41	0.413	rgb(222,138,139)	1.9902	2,2
Ahctf1	Gimap7	-0.91975	50.41	-4.1E-01	rgb(129,163,232)	1.9902	2,2
Ahctf1	Sertad3	-0.91975	50.41	-4.1E-01	rgb(129,163,232)	1.9902	2,2
Ahrr	Isg20	-0.91975	50.41	-4.1E-01	rgb(128,163,233)	1.9902	2,2
Ahrr	Treml2	0.91975	50.41	0.41	rgb(222,139,139)	1.9902	2,2
Akna	Slc26a10	0.91975	50.41	0.408	rgb(221,139,140)	1.9902	2,2
Arid3a	B4galnt1	-0.91975	50.41	-4.1E-01	rgb(128,163,233)	1.9902	2,2
Arid5a	Tgm2	0.91975	50.41	0.413	rgb(222,138,139)	1.9902	2,2
Atf6b	Urb1	0.91975	50.41	0.406	rgb(221,139,140)	1.9902	2,2
Batf	Tal2	-0.91975	50.41	-4.1E-01	rgb(128,163,233)	1.9902	2,2
Bhlha15	Fam120c	-0.91975	50.41	-4.1E-01	rgb(127,162,233)	1.9902	2,2
Casz1	Rcsd1	-0.91975	50.41	-4.1E-01	rgb(129,163,232)	1.9902	2,2
Ccdc17	Impg2	0.91975	50.41	0.407	rgb(221,139,140)	1.9902	2,2
Cebpg	Atp6v0a1	-0.91975	50.41	-4.1E-01	rgb(127,162,233)	1.9902	2,2
Cebpg	Gltscr2	0.91975	50.41	0.405	rgb(221,140,140)	1.9902	2,2
Cebpg	Mgat5	-0.91975	50.41	-4.1E-01	rgb(128,163,233)	1.9902	2,2
Cenpt	Clic1	0.91975	50.41	0.406	rgb(221,139,140)	1.9902	2,2
Cenpt	Galc	0.91975	50.41	0.411	rgb(222,138,139)	1.9902	2,2
Cenpt	Ppp2r5b	0.91975	50.41	0.414	rgb(222,138,139)	1.9902	2,2
Cenpt	Wee1	-0.91975	50.41	-4.1E-01	rgb(129,163,232)	1.9902	2,2
Creb3l2	Cldnd2	-0.91975	50.41	-4.1E-01	rgb(127,162,233)	1.9902	2,2
Creb3l2	Crat	0.91975	50.41	0.414	rgb(222,138,139)	1.9902	2,2
Creb3l2	Cyfip2	0.91975	50.41	0.405	rgb(221,140,140)	1.9902	2,2
Csrnp1	Fosl2	0.91975	50.41	0.409	rgb(221,139,140)	1.9902	2,2
Cux1	B4galt2	-0.91975	50.41	-4.1E-01	rgb(128,163,233)	1.9902	2,2
Cux1	Rilpl2	-0.91975	50.41	-4.1E-01	rgb(128,163,233)	1.9902	2,2
Cux1	Scyl2	-0.91975	50.41	-4.1E-01	rgb(128,163,233)	1.9902	2,2
Dmrt1	Tacc2	0.91975	50.41	0.409	rgb(221,139,140)	1.9902	2,2
Drap1	Anapc1	-0.91975	50.41	-4.1E-01	rgb(129,163,232)	1.9902	2,2
Drap1	Ptprcap	0.91975	50.41	0.413	rgb(222,138,139)	1.9902	2,2
Dzip1	Chn2	0.91975	50.41	0.413	rgb(222,138,139)	1.9902	2,2
Egr4	Krt17	0.91975	50.41	0.412	rgb(222,138,139)	1.9902	2,2
Elk3	Stk38l	0.91975	50.41	0.405	rgb(221,140,140)	1.9902	2,2
Fosb	Samd9l	0.91975	50.41	0.407	rgb(221,139,140)	1.9902	2,2
Foxb1	Casr	0.91975	50.41	0.41	rgb(222,139,140)	1.9902	2,2
Foxb1	Ccdc40	0.91975	50.41	0.407	rgb(221,139,140)	1.9902	2,2
Foxb1	Kcnq2	0.91975	50.41	0.405	rgb(221,140,140)	1.9902	2,2
Foxp1	Arhgap12	-0.91975	50.41	-4.1E-01	rgb(128,163,233)	1.9902	2,2
Foxp1	Batf3	-0.91975	50.41	-4.1E-01	rgb(127,163,233)	1.9902	2,2
Foxs1	Ankrd33b	0.91975	50.41	0.41	rgb(222,139,139)	1.9902	2,2
Glis1	Cdk18	0.91975	50.41	0.412	rgb(222,138,139)	1.9902	2,2
Hmgb3	Nrgn	0.91975	50.41	0.41	rgb(222,139,140)	1.9902	2,2
Hoxd4	Dsp	0.91975	50.41	0.411	rgb(222,139,139)	1.9902	2,2
Ikzf3	Krt17	-0.91975	50.41	-4.1E-01	rgb(128,163,233)	1.9902	2,2
Jdp2	Stc2	0.91975	50.41	0.413	rgb(222,138,139)	1.9902	2,2
Kdm2b	Ly9	0.91975	50.41	0.405	rgb(221,140,140)	1.9902	2,2
Kdm5b	Prr5l	-0.91975	50.41	-4.1E-01	rgb(128,163,233)	1.9902	2,2
Klf12	Slc23a2	0.91975	50.41	0.408	rgb(221,139,140)	1.9902	2,2
Klf13	Fam189b	0.91975	50.41	0.412	rgb(222,138,139)	1.9902	2,2
Lhx6	Agap1	0.91975	50.41	0.408	rgb(221,139,140)	1.9902	2,2
Mbnl2	Fzd3	-0.91975	50.41	-4.1E-01	rgb(129,163,232)	1.9902	2,2
Mbnl2	Rcsd1	0.91975	50.41	0.406	rgb(221,139,140)	1.9902	2,2
Mef2b	Gnptab	-0.91975	50.41	-4.1E-01	rgb(129,163,232)	1.9902	2,2
Mef2b	Mapk13	0.91975	50.41	0.407	rgb(221,139,140)	1.9902	2,2
Mtf2	Txndc17	-0.91975	50.41	-4.1E-01	rgb(129,163,232)	1.9902	2,2
Mxd3	Polr3b	-0.91975	50.41	-4.1E-01	rgb(129,164,232)	1.9902	2,2
Mxd4	Adck3	0.91975	50.41	0.413	rgb(222,138,139)	1.9902	2,2
Mxi1	Maged2	0.91975	50.41	0.414	rgb(222,138,139)	1.9902	2,2
Mxi1	Serpinf1	0.91975	50.41	0.405	rgb(221,140,140)	1.9902	2,2
Naif1	Coro7	0.91975	50.41	0.409	rgb(221,139,140)	1.9902	2,2
Ncoa1	Afap1	0.91975	50.41	0.413	rgb(222,138,139)	1.9902	2,2
Ncoa2	Notch2	0.91975	50.41	0.407	rgb(221,139,140)	1.9902	2,2
Nkx1-2	Kctd15	0.91975	50.41	0.413	rgb(222,138,139)	1.9902	2,2
Phf1	Tnfrsf1a	0.91975	50.41	0.41	rgb(222,139,139)	1.9902	2,2
Pknox1	Lmna	-0.91975	50.41	-4.1E-01	rgb(129,164,232)	1.9902	2,2
Plscr1	Gpt2	0.91975	50.41	0.41	rgb(222,139,140)	1.9902	2,2
Rbpj	Zfp609	0.91975	50.41	0.409	rgb(221,139,140)	1.9902	2,2
Scrt1	Slc41a2	0.91975	50.41	0.411	rgb(222,139,139)	1.9902	2,2
Scrt1	Tlr7	-0.91975	50.41	-4.1E-01	rgb(127,162,233)	1.9902	2,2
Ski	Tnfrsf18	-0.91975	50.41	-4.1E-01	rgb(127,162,233)	1.9902	2,2
Sox5	Adora2a	0.91975	50.41	0.412	rgb(222,138,139)	1.9902	2,2
Sox5	Gem	0.91975	50.41	0.408	rgb(221,139,140)	1.9902	2,2
Sp140	Capsl	0.91975	50.41	0.413	rgb(222,138,139)	1.9902	2,2
Sp6	Myo1f	-0.91975	50.41	-4.1E-01	rgb(128,163,233)	1.9902	2,2
Tal2	Gfi1	-0.91975	50.41	-4.1E-01	rgb(127,162,233)	1.9902	2,2
Tcf7l1	Cln6	0.91975	50.41	0.406	rgb(221,139,140)	1.9902	2,2
Tead3	Scin	-0.91975	50.41	-4.1E-01	rgb(128,163,233)	1.9902	2,2
Tfdp2	Srpk2	0.91975	50.41	0.412	rgb(222,138,139)	1.9902	2,2
Thap1	Ski	-0.91975	50.41	-4.1E-01	rgb(129,164,232)	1.9902	2,2
Tulp3	Rps6	-0.91975	50.41	-4.1E-01	rgb(129,163,232)	1.9902	2,2
Vax2	Crybg3	0.91975	50.41	0.406	rgb(221,139,140)	1.9902	2,2
Vax2	Galnt3	0.91975	50.41	0.408	rgb(221,139,140)	1.9902	2,2
Vax2	Jazf1	0.91975	50.41	0.408	rgb(221,139,140)	1.9902	2,2
Zbed6	Cnot1	0.91975	50.41	0.411	rgb(222,138,139)	1.9902	2,2
Zbtb1	Retsat	-0.91975	50.41	-4.1E-01	rgb(129,164,232)	1.9902	2,2
Zbtb10	Cnksr3	0.91975	50.41	0.411	rgb(222,138,139)	1.9902	2,2
Zbtb11	Dctpp1	-0.91975	50.41	-4.1E-01	rgb(128,163,233)	1.9902	2,2
Zbtb17	Aen	0.91975	50.41	0.406	rgb(221,140,140)	1.9902	2,2
Zbtb17	Aldh4a1	0.91975	50.41	0.415	rgb(222,138,139)	1.9902	2,2
Zbtb22	Mical1	0.91975	50.41	0.409	rgb(221,139,140)	1.9902	2,2
Zbtb38	Itpr1	0.91975	50.41	0.408	rgb(221,139,140)	1.9902	2,2
Zbtb38	Ppp3ca	0.91975	50.41	0.407	rgb(221,139,140)	1.9902	2,2
Zbtb5	Serpinf1	-0.91975	50.41	-4.1E-01	rgb(128,163,233)	1.9902	2,2
Zbtb5	Srgn	-0.91975	50.41	-4.1E-01	rgb(128,163,233)	1.9902	2,2
Zbtb6	Cstf2t	0.91975	50.41	0.414	rgb(222,138,139)	1.9902	2,2
Zbtb7c	Slc44a5	0.91975	50.41	0.408	rgb(221,139,140)	1.9902	2,2
Zfp113	Cep76	-0.91975	50.41	-4.1E-01	rgb(127,162,233)	1.9902	2,2
Zfp113	Mab21l3	-0.91975	50.41	-4.1E-01	rgb(127,162,233)	1.9902	2,2
Zfp219	Ankrd55	-0.91975	50.41	-4.1E-01	rgb(129,163,232)	1.9902	2,2
Zfp266	Ybey	0.91975	50.41	0.414	rgb(222,138,139)	1.9902	2,2
Zfp280b	5430427O19Rik	0.91975	50.41	0.415	rgb(222,138,139)	1.9902	2,2
Zfp280b	Atp11a	0.91975	50.41	0.412	rgb(222,138,139)	1.9902	2,2
Zfp280b	Frmd4b	-0.91975	50.41	-4.1E-01	rgb(128,163,233)	1.9902	2,2
Zfp280d	Clic1	-0.91975	50.41	-4.1E-01	rgb(128,163,233)	1.9902	2,2
Zfp296	Helb	-0.91975	50.41	-4.1E-01	rgb(128,163,233)	1.9902	2,2
Zfp318	Slc13a3	-0.91975	50.41	-4.1E-01	rgb(128,163,233)	1.9902	2,2
Zfp341	Slc39a10	0.91975	50.41	0.414	rgb(222,138,139)	1.9902	2,2
Zfp35	Larp1b	0.91975	50.41	0.409	rgb(222,139,140)	1.9902	2,2
Zfp35	Numbl	-0.91975	50.41	-4.1E-01	rgb(128,163,233)	1.9902	2,2
Zfp367	Cd226	0.91975	50.41	0.408	rgb(221,139,140)	1.9902	2,2
Zfp385a	Bbc3	0.91975	50.41	0.414	rgb(222,138,139)	1.9902	2,2
Zfp385a	Sell	-0.91975	50.41	-4.1E-01	rgb(128,163,233)	1.9902	2,2
Zfp429	Cox7a2l	0.91975	50.41	0.406	rgb(221,140,140)	1.9902	2,2
Zfp429	Plod3	-0.91975	50.41	-4.1E-01	rgb(128,163,233)	1.9902	2,2
Zfp459	Dctpp1	0.91975	50.41	0.409	rgb(221,139,140)	1.9902	2,2
Zfp473	Slfn2	-0.91975	50.41	-4.1E-01	rgb(127,162,233)	1.9902	2,2
Zfp511	Sptlc1	-0.91975	50.41	-4.1E-01	rgb(128,163,233)	1.9902	2,2
Zfp524	Zfp36	0.91975	50.41	0.408	rgb(221,139,140)	1.9902	2,2
Zfp608	4932438H23Rik	0.91975	50.41	0.409	rgb(221,139,140)	1.9902	2,2
Zfp608	Gpm6b	0.91975	50.41	0.414	rgb(222,138,139)	1.9902	2,2
Zfp629	Dhcr7	-0.91975	50.41	-4.1E-01	rgb(128,163,233)	1.9902	2,2
Zfp629	Rcor2	0.91975	50.41	0.414	rgb(222,138,139)	1.9902	2,2
Zfp629	Zfp108	0.91975	50.41	0.413	rgb(222,138,139)	1.9902	2,2
Zfp688	Hist3h2a	0.91975	50.41	0.41	rgb(222,139,139)	1.9902	2,2
Zfp703	M6pr	-0.91975	50.41	-4.1E-01	rgb(127,163,233)	1.9902	2,2
Zfp750	Urm1	0.91975	50.41	0.41	rgb(222,139,140)	1.9902	2,2
Zfp827	Dnmt3a	0.91975	50.41	0.411	rgb(222,139,139)	1.9902	2,2
Zfp831	Egr3	0.91975	50.41	0.408	rgb(221,139,140)	1.9902	2,2
Zfp870	Ccbl2	0.91975	50.41	0.411	rgb(222,139,139)	1.9902	2,2
Zfp951	Zfp317	0.91975	50.41	0.415	rgb(222,138,139)	1.9902	2,2
Zfp956	Nfyb	-0.91975	50.41	-4.1E-01	rgb(129,163,232)	1.9902	2,2
Zfp960	Rnf150	-0.91975	50.41	-4.1E-01	rgb(127,162,233)	1.9902	2,2
Zfpm1	Map4k5	-0.91975	50.41	-4.1E-01	rgb(127,162,233)	1.9902	2,2
Zkscan17	Mgat4b	0.91975	50.41	0.414	rgb(222,138,139)	1.9902	2,2
Zkscan17	Zfp629	0.91975	50.41	0.407	rgb(221,139,140)	1.9902	2,2
Zmiz1	Sco1	-0.91975	50.41	-4.1E-01	rgb(129,163,232)	1.9902	2,2
Zscan2	Sla2	0.91975	50.41	0.409	rgb(222,139,140)	1.9902	2,2
Hmga1	2810410L24Rik	0.91975	50.41	0.848	rgb(226, 55, 57)	1.9902	2,2
Atf2	Inpp1	0.91804	50.4	0.4	rgb(221,141,141)	1.99	2,2
Atf5	Cd2	0.91804	50.4	0.4	rgb(221,141,141)	1.99	2,2
Atf5	Tgfbr3	0.91804	50.4	0.398	rgb(221,141,142)	1.99	2,2
Bcl6	Furin	0.91804	50.4	0.403	rgb(221,140,141)	1.99	2,2
Egr1	Clec2i	-0.91804	50.4	-4.0E-01	rgb(129,164,232)	1.99	2,2
Egr1	Vwa5a	-0.91804	50.4	-4.0E-01	rgb(130,164,232)	1.99	2,2
Egr2	Eef2k	0.91804	50.4	0.404	rgb(221,140,141)	1.99	2,2
Egr2	Il24	0.91804	50.4	0.404	rgb(221,140,141)	1.99	2,2
Epas1	Dysf	0.91804	50.4	0.399	rgb(221,141,141)	1.99	2,2
Fli1	Tiparp	0.91804	50.4	0.399	rgb(221,141,142)	1.99	2,2
Fos	Cpne6	0.91804	50.4	0.402	rgb(221,140,141)	1.99	2,2
Foxa1	Spint1	0.91804	50.4	0.395	rgb(221,142,142)	1.99	2,2
Foxo3	Bcl2l11	0.91804	50.4	0.402	rgb(221,140,141)	1.99	None
Foxo3	Traf6	-0.91804	50.4	-4.0E-01	rgb(130,164,232)	1.99	2,2
Gata3	Akr1c13	0.91804	50.4	0.398	rgb(221,141,142)	1.99	2,2
Gata3	Cd83	0.91804	50.4	0.395	rgb(221,141,142)	1.99	2,2
Gata3	Vdr	0.91804	50.4	0.399	rgb(221,141,142)	1.99	2,2
Gfi1	Dnajc16	0.91804	50.4	0.404	rgb(221,140,141)	1.99	2,2
Gli1	Ergic1	0.91804	50.4	0.398	rgb(221,141,142)	1.99	2,2
Gli1	Lsp1	0.91804	50.4	0.402	rgb(221,140,141)	1.99	2,2
Hes1	6530402F18Rik	-0.91804	50.4	-4.0E-01	rgb(130,164,232)	1.99	2,2
Hic1	Cd160	0.91804	50.4	0.399	rgb(221,141,142)	1.99	2,2
Hif1a	Agl	0.91804	50.4	0.398	rgb(221,141,142)	1.99	2,2
Hif1a	Higd1a	0.91804	50.4	0.404	rgb(221,140,141)	1.99	2,2
Hif1a	Mboat2	0.91804	50.4	0.404	rgb(221,140,141)	1.99	2,2
Hif1a	Tacc1	-0.91804	50.4	-4.0E-01	rgb(130,164,232)	1.99	2,2
Irf1	Xaf1	0.91804	50.4	0.405	rgb(221,140,141)	1.99	2,2
Junb	B3gnt2	0.91804	50.4	0.4	rgb(221,141,141)	1.99	2,2
Klf2	Psme1	0.91804	50.4	0.402	rgb(221,140,141)	1.99	2,2
Klf5	Cyfip2	0.91804	50.4	0.398	rgb(221,141,142)	1.99	2,2
Klf5	Vegfa	0.91804	50.4	0.4	rgb(221,141,141)	1.99	None
Mef2d	H2-Eb2	-0.91804	50.4	-4.0E-01	rgb(131,165,232)	1.99	2,2
Mitf	Zc3h6	0.91804	50.4	0.398	rgb(221,141,142)	1.99	2,2
Msc	Slco4a1	-0.91804	50.4	-4.0E-01	rgb(130,164,232)	1.99	2,2
Mycn	0610007P14Rik	0.91804	50.4	0.396	rgb(221,141,142)	1.99	2,2
Mycn	Il12rb1	0.91804	50.4	0.402	rgb(221,140,141)	1.99	2,2
Nfatc1	Ets1	-0.91804	50.4	-4.0E-01	rgb(131,165,232)	1.99	2,2
Nfatc1	Sgip1	-0.91804	50.4	-4.0E-01	rgb(130,164,232)	1.99	2,2
Nfatc1	Ssh2	-0.91804	50.4	-4.0E-01	rgb(131,165,232)	1.99	2,2
Nfatc2	Slc11a1	-0.91804	50.4	-4.0E-01	rgb(130,164,232)	1.99	2,2
Nfil3	Ptprs	-0.91804	50.4	-4.0E-01	rgb(129,164,232)	1.99	2,2
Nfkb2	Dock4	-0.91804	50.4	-4.0E-01	rgb(130,164,232)	1.99	2,2
Nfkb2	Syt7	0.91804	50.4	0.398	rgb(221,141,142)	1.99	2,2
Nr3c2	Skap2	0.91804	50.4	0.399	rgb(221,141,142)	1.99	2,2
Pou2f2	Ccl9	0.91804	50.4	0.401	rgb(221,140,141)	1.99	2,2
Pparg	Cyth3	0.91804	50.4	0.396	rgb(221,141,142)	1.99	2,2
Prdm1	Rfwd3	0.91804	50.4	0.397	rgb(221,141,142)	1.99	2,2
Prox1	Sgsm2	-0.91804	50.4	-4.0E-01	rgb(130,164,232)	1.99	2,2
Rarg	Il21	0.91804	50.4	0.4	rgb(221,141,141)	1.99	2,2
Rela	Cables1	0.91804	50.4	0.4	rgb(221,141,141)	1.99	2,2
Rela	Clybl	0.91804	50.4	0.397	rgb(221,141,142)	1.99	2,2
Rest	Cdhr3	-0.91804	50.4	-4.0E-01	rgb(131,165,232)	1.99	2,2
Smad3	Lrmp	-0.91804	50.4	-4.0E-01	rgb(131,165,232)	1.99	2,2
Sox4	Pvt1	-0.91804	50.4	-4.0E-01	rgb(130,164,232)	1.99	2,2
Spib	Ets1	0.91804	50.4	0.397	rgb(221,141,142)	1.99	2,2
Srebf1	Adipor2	0.91804	50.4	0.403	rgb(221,140,141)	1.99	2,2
Srebf2	Hsd17b7	0.91804	50.4	0.398	rgb(221,141,142)	1.99	2,2
Srebf2	Trp73	0.91804	50.4	0.398	rgb(221,141,142)	1.99	2,2
Srf	Egln1	-0.91804	50.4	-4.0E-01	rgb(129,164,232)	1.99	2,2
Srf	Gpatch4	0.91804	50.4	0.402	rgb(221,140,141)	1.99	2,2
Stat1	Ly6a	0.91804	50.4	0.402	rgb(221,140,141)	1.99	2,2
Stat2	Ifih1	0.91804	50.4	0.4	rgb(221,141,141)	1.99	2,2
Stat3	Dock10	-0.91804	50.4	-4.0E-01	rgb(130,164,232)	1.99	2,2
Stat3	Etv6	0.91804	50.4	0.4	rgb(221,141,141)	1.99	None
Stat4	Fgr	0.91804	50.4	0.404	rgb(221,140,141)	1.99	2,2
Tbx21	Ly6a	0.91804	50.4	0.395	rgb(221,141,142)	1.99	2,2
Tead1	Prss30	0.91804	50.4	0.405	rgb(221,140,141)	1.99	2,2
Tead1	Tnfrsf12a	-0.91804	50.4	-4.0E-01	rgb(130,164,232)	1.99	2,2
Trp73	Kctd14	0.91804	50.4	0.4	rgb(221,141,141)	1.99	2,2
Vdr	Kcna3	-0.91804	50.4	-4.0E-01	rgb(131,164,232)	1.99	2,2
Zbtb7a	Cdkn2a	-0.91804	50.4	-4.0E-01	rgb(129,164,232)	1.99	None
Zeb2	Ccdc92	0.91804	50.4	0.399	rgb(221,141,142)	1.99	2,2
Zfp148	Kcnf1	-0.91804	50.4	-4.0E-01	rgb(131,164,232)	1.99	2,2
[truncated: 49,445 more rows]
